# Supplementary material for: MALDI-TOF MS typing enables the classification of brewing yeasts of the genus Saccharomyces to major beer styles
Source: PLoS One. 2017 Aug 9;12(8):e0181694. doi: 10.1371/journal.pone.0181694 (PMC5549903; doi:10.1371/journal.pone.0181694)
Supplement: S16 File — The directory includes 90 raw files and was zipped to “.zip”; the folder has three strains with 30 spectra per strain; S1 Text explains the raw files with an example and Table 1 represents the yeast strains used within the experiment. (ZIP) [file pone.0181694.s019.zip › 46-48/30675-174-OG-Alt-Alt-YPG-18h-E-E_2015-11-03__0_B12_1.dat]

2000.55 1908
2000.97 2124
2001.39 1837
2001.81 1856
2002.23 1846
2002.65 1740
2003.08 1703
2003.50 1685
2003.92 1676
2004.34 1689
2004.76 1699
2005.19 1543
2005.61 1569
2006.03 1635
2006.45 1653
2006.87 1699
2007.30 1806
2007.72 1766
2008.14 1796
2008.56 1844
2008.99 1755
2009.41 1628
2009.83 1582
2010.25 1747
2010.68 1777
2011.10 1694
2011.52 1689
2011.94 1687
2012.37 1710
2012.79 1550
2013.21 1458
2013.63 1369
2014.06 1561
2014.48 1531
2014.90 1499
2015.33 1496
2015.75 1475
2016.17 1618
2016.60 1604
2017.02 1523
2017.44 1541
2017.86 1589
2018.29 1660
2018.71 1644
2019.14 1613
2019.56 1741
2019.98 1613
2020.41 1644
2020.83 1516
2021.25 1631
2021.68 1551
2022.10 1619
2022.52 1506
2022.95 1443
2023.37 1536
2023.80 1681
2024.22 1504
2024.64 1427
2025.07 1515
2025.49 1663
2025.92 1579
2026.34 1620
2026.76 1671
2027.19 1488
2027.61 1437
2028.04 1446
2028.46 1541
2028.89 1546
2029.31 1570
2029.74 1590
2030.16 1418
2030.58 1341
2031.01 1548
2031.43 1360
2031.86 1464
2032.28 1662
2032.71 1562
2033.13 1610
2033.56 1714
2033.98 1668
2034.41 1530
2034.83 1611
2035.26 1500
2035.68 1567
2036.11 1619
2036.53 1723
2036.96 1676
2037.38 1686
2037.81 1572
2038.24 1534
2038.66 1477
2039.09 1680
2039.51 1655
2039.94 1670
2040.36 1737
2040.79 1766
2041.21 1793
2041.64 1737
2042.07 1685
2042.49 1522
2042.92 1597
2043.34 1600
2043.77 1517
2044.20 1555
2044.62 1587
2045.05 1607
2045.47 1626
2045.90 1600
2046.33 1621
2046.75 1740
2047.18 1541
2047.61 1635
2048.03 1769
2048.46 1614
2048.89 1702
2049.31 1710
2049.74 1659
2050.16 1537
2050.59 1689
2051.02 1586
2051.45 1593
2051.87 1618
2052.30 1600
2052.73 1572
2053.15 1620
2053.58 1618
2054.01 1637
2054.43 1609
2054.86 1602
2055.29 1472
2055.72 1447
2056.14 1535
2056.57 1596
2057.00 1583
2057.43 1559
2057.85 1530
2058.28 1586
2058.71 1559
2059.14 1589
2059.56 1589
2059.99 1590
2060.42 1550
2060.85 1635
2061.27 1630
2061.70 1672
2062.13 1826
2062.56 1615
2062.99 1587
2063.41 1735
2063.84 1824
2064.27 1768
2064.70 1935
2065.13 1864
2065.55 1843
2065.98 2089
2066.41 2051
2066.84 2024
2067.27 1933
2067.70 2008
2068.13 1879
2068.55 1713
2068.98 1823
2069.41 1715
2069.84 1699
2070.27 1516
2070.70 1613
2071.13 1667
2071.56 1475
2071.98 1406
2072.41 1408
2072.84 1498
2073.27 1491
2073.70 1475
2074.13 1523
2074.56 1546
2074.99 1653
2075.42 1710
2075.85 1698
2076.28 1687
2076.71 1669
2077.13 1664
2077.56 1809
2077.99 1778
2078.42 1706
2078.85 1734
2079.28 1723
2079.71 1848
2080.14 1896
2080.57 1841
2081.00 1958
2081.43 2021
2081.86 1951
2082.29 1956
2082.72 1890
2083.15 1836
2083.58 1622
2084.01 1692
2084.44 1628
2084.87 1717
2085.30 1769
2085.73 1610
2086.16 1595
2086.59 1718
2087.02 1620
2087.46 1627
2087.89 1566
2088.32 1660
2088.75 1719
2089.18 1512
2089.61 1503
2090.04 1551
2090.47 1586
2090.90 1701
2091.33 1652
2091.76 1508
2092.19 1692
2092.63 1643
2093.06 1597
2093.49 1696
2093.92 1549
2094.35 1601
2094.78 1723
2095.21 1793
2095.64 1513
2096.08 1539
2096.51 1481
2096.94 1511
2097.37 1578
2097.80 1705
2098.23 1626
2098.67 1475
2099.10 1522
2099.53 1526
2099.96 1390
2100.39 1523
2100.82 1532
2101.26 1615
2101.69 1445
2102.12 1328
2102.55 1407
2102.98 1442
2103.42 1430
2103.85 1450
2104.28 1600
2104.71 1627
2105.15 1704
2105.58 1665
2106.01 1587
2106.44 1753
2106.88 1809
2107.31 1653
2107.74 1621
2108.17 1574
2108.61 1604
2109.04 1616
2109.47 1754
2109.90 1803
2110.34 1610
2110.77 1552
2111.20 1601
2111.64 1566
2112.07 1546
2112.50 1496
2112.94 1468
2113.37 1500
2113.80 1580
2114.24 1412
2114.67 1401
2115.10 1480
2115.54 1526
2115.97 1465
2116.40 1439
2116.84 1426
2117.27 1504
2117.70 1648
2118.14 1584
2118.57 1640
2119.00 1530
2119.44 1502
2119.87 1542
2120.31 1595
2120.74 1650
2121.17 1545
2121.61 1505
2122.04 1512
2122.48 1460
2122.91 1596
2123.35 1590
2123.78 1469
2124.21 1565
2124.65 1667
2125.08 1590
2125.52 1715
2125.95 1666
2126.39 1586
2126.82 1467
2127.26 1517
2127.69 1588
2128.12 1515
2128.56 1460
2128.99 1592
2129.43 1519
2129.86 1604
2130.30 1717
2130.73 1584
2131.17 1538
2131.60 1652
2132.04 1684
2132.47 1525
2132.91 1568
2133.34 1641
2133.78 1636
2134.22 1690
2134.65 1498
2135.09 1469
2135.52 1616
2135.96 1788
2136.39 1640
2136.83 1582
2137.26 1656
2137.70 1630
2138.14 1693
2138.57 1697
2139.01 1606
2139.44 1627
2139.88 1563
2140.31 1549
2140.75 1480
2141.19 1517
2141.62 1592
2142.06 1509
2142.50 1518
2142.93 1460
2143.37 1540
2143.80 1392
2144.24 1507
2144.68 1308
2145.11 1230
2145.55 1294
2145.99 1486
2146.42 1558
2146.86 1510
2147.30 1641
2147.73 1624
2148.17 1584
2148.61 1549
2149.04 1422
2149.48 1622
2149.92 1767
2150.35 1678
2150.79 1662
2151.23 1725
2151.67 1772
2152.10 1661
2152.54 1619
2152.98 1665
2153.41 1665
2153.85 1649
2154.29 1587
2154.73 1532
2155.16 1435
2155.60 1573
2156.04 1919
2156.48 1651
2156.91 1605
2157.35 1681
2157.79 1678
2158.23 1713
2158.67 1793
2159.10 1579
2159.54 1582
2159.98 1664
2160.42 1710
2160.86 1635
2161.29 1761
2161.73 1583
2162.17 1720
2162.61 1792
2163.05 1650
2163.48 1640
2163.92 1717
2164.36 1523
2164.80 1519
2165.24 1528
2165.68 1698
2166.12 1645
2166.55 1548
2166.99 1525
2167.43 1674
2167.87 1736
2168.31 1784
2168.75 1627
2169.19 1759
2169.63 1637
2170.06 1776
2170.50 1791
2170.94 1766
2171.38 1781
2171.82 1762
2172.26 1800
2172.70 1777
2173.14 1790
2173.58 1859
2174.02 1927
2174.46 1984
2174.90 1919
2175.34 1919
2175.78 1854
2176.22 1986
2176.65 1878
2177.09 1830
2177.53 1846
2177.97 1944
2178.41 1832
2178.85 1769
2179.29 1700
2179.73 1656
2180.17 1781
2180.61 1655
2181.05 1544
2181.49 1604
2181.93 1642
2182.37 1640
2182.81 1777
2183.26 1796
2183.70 1728
2184.14 1605
2184.58 1568
2185.02 1710
2185.46 1608
2185.90 1684
2186.34 1633
2186.78 1565
2187.22 1619
2187.66 1639
2188.10 1754
2188.54 1530
2188.98 1589
2189.42 1710
2189.87 1699
2190.31 1614
2190.75 1667
2191.19 1715
2191.63 1690
2192.07 1832
2192.51 1726
2192.95 1593
2193.39 1717
2193.84 1817
2194.28 1719
2194.72 1666
2195.16 1699
2195.60 1639
2196.04 1662
2196.49 1887
2196.93 1768
2197.37 1779
2197.81 1760
2198.25 1696
2198.69 1594
2199.14 1613
2199.58 1629
2200.02 1629
2200.46 1653
2200.90 1650
2201.35 1632
2201.79 1660
2202.23 1596
2202.67 1557
2203.12 1600
2203.56 1635
2204.00 1584
2204.44 1680
2204.89 1747
2205.33 1762
2205.77 1787
2206.21 1596
2206.66 1585
2207.10 1688
2207.54 1733
2207.98 1634
2208.43 1627
2208.87 1687
2209.31 1715
2209.76 1671
2210.20 1658
2210.64 1709
2211.09 1636
2211.53 1719
2211.97 1731
2212.41 1624
2212.86 1657
2213.30 1830
2213.74 1777
2214.19 1642
2214.63 1645
2215.08 1516
2215.52 1563
2215.96 1564
2216.41 1661
2216.85 1590
2217.29 1611
2217.74 1581
2218.18 1612
2218.63 1748
2219.07 1670
2219.51 1690
2219.96 1742
2220.40 1697
2220.85 1594
2221.29 1652
2221.73 1613
2222.18 1699
2222.62 1600
2223.07 1558
2223.51 1604
2223.96 1622
2224.40 1541
2224.84 1575
2225.29 1558
2225.73 1632
2226.18 1747
2226.62 1624
2227.07 1687
2227.51 1646
2227.96 1649
2228.40 1843
2228.85 1796
2229.29 1804
2229.74 1779
2230.18 1521
2230.63 1751
2231.07 1658
2231.52 1703
2231.96 1637
2232.41 1709
2232.85 1870
2233.30 1870
2233.74 1852
2234.19 1849
2234.63 1853
2235.08 1668
2235.53 1602
2235.97 1663
2236.42 1811
2236.86 1710
2237.31 1694
2237.75 1752
2238.20 1684
2238.65 1609
2239.09 1554
2239.54 1555
2239.98 1641
2240.43 1677
2240.88 1565
2241.32 1403
2241.77 1483
2242.21 1486
2242.66 1392
2243.11 1504
2243.55 1547
2244.00 1418
2244.45 1599
2244.89 1675
2245.34 1608
2245.79 1402
2246.23 1549
2246.68 1676
2247.13 1571
2247.57 1517
2248.02 1494
2248.47 1671
2248.91 1551
2249.36 1554
2249.81 1490
2250.25 1541
2250.70 1596
2251.15 1633
2251.60 1624
2252.04 1566
2252.49 1542
2252.94 1653
2253.39 1601
2253.83 1594
2254.28 1510
2254.73 1529
2255.17 1604
2255.62 1460
2256.07 1497
2256.52 1415
2256.97 1490
2257.41 1558
2257.86 1507
2258.31 1484
2258.76 1548
2259.20 1440
2259.65 1584
2260.10 1605
2260.55 1640
2261.00 1630
2261.45 1700
2261.89 1786
2262.34 1749
2262.79 1699
2263.24 1814
2263.69 1816
2264.13 1985
2264.58 1969
2265.03 1802
2265.48 1916
2265.93 1891
2266.38 1693
2266.83 1610
2267.28 1742
2267.72 1658
2268.17 1751
2268.62 1871
2269.07 1628
2269.52 1735
2269.97 1674
2270.42 1733
2270.87 1853
2271.32 1776
2271.76 1767
2272.21 1865
2272.66 1820
2273.11 1649
2273.56 1747
2274.01 1652
2274.46 1724
2274.91 1782
2275.36 1749
2275.81 1548
2276.26 1470
2276.71 1677
2277.16 1627
2277.61 1532
2278.06 1585
2278.51 1619
2278.96 1613
2279.41 1537
2279.86 1709
2280.31 1740
2280.76 1564
2281.21 1663
2281.66 1610
2282.11 1648
2282.56 1593
2283.01 1687
2283.46 1679
2283.91 1816
2284.36 1815
2284.81 1756
2285.26 1621
2285.71 1686
2286.16 1635
2286.61 1707
2287.06 1635
2287.51 1764
2287.96 1874
2288.42 1828
2288.87 2123
2289.32 2160
2289.77 2161
2290.22 2507
2290.67 2655
2291.12 2713
2291.57 2540
2292.02 2387
2292.48 2645
2292.93 2728
2293.38 2593
2293.83 2417
2294.28 2230
2294.73 2117
2295.18 2026
2295.63 1966
2296.09 1901
2296.54 2016
2296.99 2008
2297.44 1806
2297.89 1631
2298.35 1645
2298.80 1646
2299.25 1547
2299.70 1578
2300.15 1566
2300.60 1687
2301.06 1450
2301.51 1466
2301.96 1678
2302.41 1731
2302.87 1575
2303.32 1470
2303.77 1548
2304.22 1478
2304.67 1627
2305.13 1656
2305.58 1595
2306.03 1735
2306.49 1741
2306.94 1819
2307.39 1715
2307.84 1637
2308.30 1693
2308.75 1774
2309.20 1830
2309.65 1716
2310.11 1739
2310.56 1839
2311.01 1813
2311.47 1973
2311.92 1853
2312.37 1805
2312.83 1821
2313.28 1641
2313.73 1673
2314.19 1616
2314.64 1642
2315.09 1657
2315.55 1624
2316.00 1543
2316.45 1490
2316.91 1666
2317.36 1732
2317.81 1696
2318.27 1795
2318.72 1727
2319.18 1619
2319.63 1620
2320.08 1746
2320.54 1806
2320.99 1702
2321.45 1620
2321.90 1715
2322.35 1642
2322.81 1812
2323.26 1704
2323.72 1714
2324.17 1716
2324.63 1585
2325.08 1654
2325.53 1783
2325.99 1956
2326.44 1896
2326.90 1881
2327.35 1754
2327.81 1592
2328.26 1845
2328.72 1911
2329.17 1992
2329.63 1908
2330.08 2065
2330.54 2099
2330.99 1957
2331.45 1936
2331.90 1918
2332.36 1877
2332.81 1944
2333.27 1920
2333.72 1722
2334.18 1698
2334.63 1794
2335.09 1682
2335.54 1550
2336.00 1645
2336.46 1762
2336.91 1698
2337.37 1749
2337.82 1814
2338.28 1680
2338.73 1647
2339.19 1694
2339.65 1792
2340.10 1763
2340.56 1778
2341.01 1738
2341.47 1803
2341.93 1839
2342.38 1720
2342.84 1677
2343.29 1835
2343.75 1831
2344.21 1684
2344.66 1721
2345.12 1787
2345.58 1761
2346.03 1899
2346.49 1838
2346.94 1855
2347.40 1923
2347.86 1887
2348.31 1721
2348.77 1720
2349.23 1816
2349.69 1619
2350.14 1619
2350.60 1665
2351.06 1814
2351.51 1764
2351.97 1624
2352.43 1770
2352.88 1825
2353.34 1840
2353.80 1704
2354.26 1724
2354.71 1634
2355.17 1682
2355.63 1718
2356.09 1656
2356.54 1741
2357.00 1675
2357.46 1725
2357.92 1621
2358.37 1639
2358.83 1630
2359.29 1659
2359.75 1721
2360.20 1558
2360.66 1605
2361.12 1631
2361.58 1728
2362.04 1581
2362.49 1568
2362.95 1729
2363.41 1709
2363.87 1695
2364.33 1624
2364.79 1552
2365.24 1637
2365.70 1523
2366.16 1583
2366.62 1710
2367.08 1597
2367.54 1678
2367.99 1741
2368.45 1644
2368.91 1834
2369.37 1629
2369.83 1579
2370.29 1848
2370.75 1806
2371.21 1790
2371.67 1741
2372.12 1814
2372.58 1939
2373.04 1811
2373.50 1846
2373.96 1873
2374.42 1835
2374.88 1821
2375.34 1863
2375.80 2073
2376.26 2013
2376.72 1991
2377.18 2024
2377.64 2032
2378.10 2030
2378.56 2110
2379.01 2150
2379.47 1935
2379.93 1959
2380.39 2030
2380.85 2006
2381.31 1848
2381.77 1795
2382.23 1851
2382.69 1859
2383.15 1812
2383.61 1672
2384.07 1747
2384.53 1602
2384.99 1716
2385.45 1560
2385.92 1582
2386.38 1533
2386.84 1586
2387.30 1582
2387.76 1538
2388.22 1527
2388.68 1604
2389.14 1603
2389.60 1537
2390.06 1655
2390.52 1716
2390.98 1621
2391.44 1597
2391.90 1753
2392.36 1776
2392.83 1807
2393.29 1733
2393.75 1729
2394.21 1691
2394.67 1749
2395.13 1708
2395.59 1646
2396.05 1612
2396.52 1676
2396.98 1660
2397.44 1567
2397.90 1484
2398.36 1538
2398.82 1498
2399.28 1603
2399.75 1754
2400.21 1618
2400.67 1448
2401.13 1560
2401.59 1523
2402.06 1497
2402.52 1629
2402.98 1567
2403.44 1745
2403.90 1535
2404.37 1480
2404.83 1560
2405.29 1658
2405.75 1581
2406.21 1631
2406.68 1715
2407.14 1694
2407.60 1592
2408.06 1532
2408.53 1479
2408.99 1585
2409.45 1694
2409.91 1664
2410.38 1548
2410.84 1435
2411.30 1516
2411.77 1533
2412.23 1527
2412.69 1541
2413.15 1588
2413.62 1638
2414.08 1705
2414.54 1637
2415.01 1532
2415.47 1754
2415.93 1778
2416.40 1999
2416.86 2014
2417.32 2037
2417.79 2020
2418.25 2119
2418.71 2393
2419.18 2417
2419.64 2150
2420.10 2275
2420.57 2442
2421.03 2403
2421.50 2467
2421.96 2360
2422.42 2073
2422.89 1967
2423.35 1857
2423.81 1966
2424.28 2020
2424.74 1844
2425.21 1672
2425.67 1611
2426.14 1752
2426.60 1779
2427.06 1659
2427.53 1561
2427.99 1634
2428.46 1542
2428.92 1536
2429.39 1612
2429.85 1709
2430.32 1677
2430.78 1581
2431.24 1658
2431.71 1720
2432.17 1820
2432.64 1724
2433.10 1737
2433.57 1897
2434.03 1836
2434.50 1804
2434.96 1705
2435.43 1757
2435.89 1808
2436.36 1824
2436.82 1733
2437.29 1706
2437.76 1741
2438.22 1762
2438.69 1707
2439.15 1671
2439.62 1745
2440.08 1834
2440.55 1935
2441.01 1704
2441.48 1754
2441.95 1679
2442.41 1756
2442.88 1748
2443.34 1692
2443.81 1602
2444.27 1577
2444.74 1768
2445.21 1684
2445.67 1611
2446.14 1608
2446.60 1511
2447.07 1614
2447.54 1584
2448.00 1705
2448.47 1716
2448.94 1649
2449.40 1555
2449.87 1468
2450.34 1537
2450.80 1637
2451.27 1654
2451.74 1657
2452.20 1714
2452.67 1640
2453.14 1466
2453.60 1490
2454.07 1513
2454.54 1464
2455.00 1539
2455.47 1538
2455.94 1587
2456.40 1727
2456.87 1807
2457.34 1677
2457.81 1582
2458.27 1553
2458.74 1656
2459.21 1788
2459.68 1578
2460.14 1551
2460.61 1657
2461.08 1641
2461.55 1698
2462.01 1644
2462.48 1619
2462.95 1739
2463.42 1598
2463.88 1567
2464.35 1659
2464.82 1630
2465.29 1525
2465.76 1678
2466.22 1565
2466.69 1584
2467.16 1598
2467.63 1560
2468.10 1750
2468.57 1698
2469.03 1622
2469.50 1535
2469.97 1551
2470.44 1592
2470.91 1555
2471.38 1484
2471.84 1635
2472.31 1585
2472.78 1444
2473.25 1371
2473.72 1436
2474.19 1650
2474.66 1503
2475.13 1604
2475.59 1706
2476.06 1534
2476.53 1430
2477.00 1549
2477.47 1485
2477.94 1544
2478.41 1649
2478.88 1639
2479.35 1598
2479.82 1452
2480.29 1534
2480.76 1505
2481.23 1618
2481.69 1618
2482.16 1463
2482.63 1512
2483.10 1526
2483.57 1565
2484.04 1531
2484.51 1497
2484.98 1456
2485.45 1481
2485.92 1422
2486.39 1572
2486.86 1640
2487.33 1702
2487.80 1724
2488.27 1629
2488.74 1684
2489.21 1573
2489.68 1495
2490.15 1711
2490.62 1678
2491.09 1523
2491.56 1614
2492.04 1649
2492.51 1738
2492.98 1835
2493.45 1955
2493.92 1807
2494.39 1900
2494.86 1817
2495.33 1785
2495.80 1773
2496.27 1958
2496.74 1818
2497.21 1797
2497.68 1706
2498.16 1655
2498.63 1610
2499.10 1654
2499.57 1594
2500.04 1524
2500.51 1567
2500.98 1488
2501.45 1487
2501.93 1634
2502.40 1574
2502.87 1476
2503.34 1612
2503.81 1483
2504.28 1493
2504.76 1589
2505.23 1729
2505.70 1654
2506.17 1648
2506.64 1652
2507.11 1674
2507.59 1620
2508.06 1649
2508.53 1580
2509.00 1702
2509.47 1780
2509.95 1644
2510.42 1668
2510.89 1704
2511.36 1690
2511.84 1863
2512.31 1714
2512.78 1643
2513.25 1670
2513.73 1763
2514.20 1850
2514.67 1780
2515.14 1686
2515.62 1751
2516.09 1664
2516.56 1710
2517.03 1701
2517.51 1701
2517.98 1593
2518.45 1560
2518.93 1799
2519.40 1757
2519.87 1740
2520.35 1741
2520.82 1671
2521.29 1713
2521.77 1603
2522.24 1530
2522.71 1683
2523.19 1617
2523.66 1566
2524.13 1609
2524.61 1503
2525.08 1615
2525.55 1540
2526.03 1549
2526.50 1573
2526.97 1487
2527.45 1422
2527.92 1595
2528.40 1555
2528.87 1580
2529.34 1666
2529.82 1690
2530.29 1582
2530.77 1663
2531.24 1542
2531.71 1537
2532.19 1513
2532.66 1581
2533.14 1547
2533.61 1565
2534.09 1579
2534.56 1579
2535.04 1585
2535.51 1637
2535.98 1545
2536.46 1516
2536.93 1707
2537.41 1565
2537.88 1628
2538.36 1726
2538.83 1604
2539.31 1615
2539.78 1795
2540.26 1786
2540.73 1684
2541.21 1743
2541.68 1687
2542.16 1676
2542.63 1741
2543.11 1774
2543.59 1701
2544.06 1825
2544.54 1755
2545.01 1903
2545.49 1800
2545.96 1870
2546.44 2092
2546.91 1989
2547.39 1848
2547.87 1981
2548.34 2116
2548.82 1999
2549.29 2045
2549.77 1996
2550.24 2036
2550.72 2007
2551.20 1994
2551.67 1920
2552.15 1869
2552.62 1867
2553.10 1948
2553.58 1956
2554.05 1930
2554.53 1873
2555.01 1857
2555.48 1677
2555.96 1843
2556.44 1659
2556.91 1765
2557.39 1657
2557.87 1661
2558.34 1724
2558.82 1697
2559.30 1612
2559.77 1606
2560.25 1532
2560.73 1508
2561.20 1574
2561.68 1493
2562.16 1474
2562.64 1486
2563.11 1524
2563.59 1583
2564.07 1444
2564.54 1486
2565.02 1516
2565.50 1541
2565.98 1507
2566.45 1543
2566.93 1492
2567.41 1616
2567.89 1604
2568.36 1633
2568.84 1558
2569.32 1695
2569.80 1690
2570.28 1554
2570.75 1456
2571.23 1517
2571.71 1613
2572.19 1494
2572.66 1477
2573.14 1496
2573.62 1498
2574.10 1575
2574.58 1695
2575.06 1616
2575.53 1396
2576.01 1357
2576.49 1431
2576.97 1539
2577.45 1547
2577.93 1482
2578.40 1399
2578.88 1469
2579.36 1473
2579.84 1520
2580.32 1545
2580.80 1509
2581.28 1632
2581.76 1629
2582.24 1583
2582.71 1582
2583.19 1598
2583.67 1590
2584.15 1505
2584.63 1537
2585.11 1600
2585.59 1622
2586.07 1590
2586.55 1810
2587.03 1686
2587.51 1677
2587.99 1648
2588.47 1646
2588.95 1621
2589.42 1592
2589.90 1481
2590.38 1423
2590.86 1587
2591.34 1584
2591.82 1460
2592.30 1524
2592.78 1678
2593.26 1646
2593.74 1662
2594.22 1524
2594.70 1619
2595.18 1562
2595.66 1481
2596.14 1545
2596.62 1566
2597.10 1693
2597.58 1696
2598.07 1525
2598.55 1537
2599.03 1494
2599.51 1542
2599.99 1650
2600.47 1614
2600.95 1755
2601.43 1630
2601.91 1433
2602.39 1462
2602.87 1415
2603.35 1503
2603.83 1453
2604.31 1460
2604.80 1434
2605.28 1567
2605.76 1499
2606.24 1436
2606.72 1348
2607.20 1496
2607.68 1584
2608.16 1498
2608.65 1682
2609.13 1652
2609.61 1639
2610.09 1796
2610.57 1702
2611.05 1702
2611.53 1659
2612.02 1783
2612.50 1656
2612.98 1503
2613.46 1639
2613.94 1688
2614.43 1644
2614.91 1474
2615.39 1677
2615.87 1611
2616.35 1716
2616.84 1673
2617.32 1584
2617.80 1746
2618.28 1726
2618.77 1661
2619.25 1632
2619.73 1712
2620.21 1712
2620.69 1495
2621.18 1575
2621.66 1653
2622.14 1661
2622.63 1544
2623.11 1742
2623.59 1673
2624.07 1565
2624.56 1511
2625.04 1660
2625.52 1484
2626.01 1469
2626.49 1585
2626.97 1622
2627.45 1465
2627.94 1483
2628.42 1542
2628.90 1628
2629.39 1733
2629.87 1645
2630.35 1550
2630.84 1658
2631.32 1728
2631.80 1632
2632.29 1793
2632.77 1738
2633.26 1731
2633.74 1671
2634.22 1740
2634.71 1612
2635.19 1592
2635.67 1591
2636.16 1598
2636.64 1515
2637.13 1556
2637.61 1496
2638.09 1671
2638.58 1658
2639.06 1613
2639.55 1608
2640.03 1579
2640.52 1499
2641.00 1504
2641.48 1584
2641.97 1648
2642.45 1700
2642.94 1554
2643.42 1619
2643.91 1681
2644.39 1707
2644.88 1615
2645.36 1608
2645.85 1589
2646.33 1548
2646.82 1479
2647.30 1470
2647.79 1541
2648.27 1502
2648.76 1436
2649.24 1449
2649.73 1473
2650.21 1521
2650.70 1498
2651.18 1499
2651.67 1475
2652.15 1651
2652.64 1664
2653.12 1635
2653.61 1623
2654.10 1487
2654.58 1656
2655.07 1498
2655.55 1571
2656.04 1578
2656.52 1617
2657.01 1682
2657.50 1577
2657.98 1455
2658.47 1583
2658.95 1603
2659.44 1697
2659.93 1682
2660.41 1680
2660.90 1438
2661.38 1530
2661.87 1693
2662.36 1729
2662.84 1648
2663.33 1708
2663.82 1878
2664.30 1651
2664.79 1678
2665.28 1739
2665.76 1780
2666.25 1628
2666.74 1656
2667.22 1763
2667.71 1705
2668.20 1711
2668.68 1584
2669.17 1675
2669.66 1650
2670.14 1551
2670.63 1703
2671.12 1788
2671.61 1836
2672.09 1673
2672.58 1650
2673.07 1699
2673.55 1904
2674.04 2086
2674.53 2117
2675.02 1926
2675.50 2248
2675.99 2289
2676.48 2209
2676.97 2187
2677.46 2100
2677.94 2073
2678.43 1913
2678.92 1867
2679.41 1707
2679.89 1770
2680.38 1812
2680.87 1696
2681.36 1709
2681.85 1760
2682.33 1668
2682.82 1657
2683.31 1711
2683.80 1680
2684.29 1621
2684.78 1836
2685.26 1782
2685.75 1673
2686.24 1748
2686.73 1634
2687.22 1776
2687.71 1728
2688.20 1603
2688.68 1615
2689.17 1619
2689.66 1387
2690.15 1487
2690.64 1500
2691.13 1570
2691.62 1557
2692.11 1660
2692.60 1490
2693.09 1481
2693.57 1713
2694.06 1774
2694.55 1682
2695.04 1722
2695.53 1617
2696.02 1562
2696.51 1526
2697.00 1617
2697.49 1594
2697.98 1494
2698.47 1562
2698.96 1676
2699.45 1697
2699.94 1553
2700.43 1747
2700.92 1651
2701.41 1695
2701.90 1694
2702.39 1758
2702.88 1754
2703.37 1819
2703.86 1833
2704.35 1722
2704.84 1661
2705.33 1802
2705.82 1739
2706.31 1759
2706.80 1644
2707.29 1537
2707.78 1620
2708.27 1581
2708.76 1443
2709.25 1394
2709.74 1444
2710.23 1579
2710.72 1555
2711.21 1499
2711.71 1534
2712.20 1573
2712.69 1530
2713.18 1500
2713.67 1599
2714.16 1701
2714.65 1706
2715.14 1682
2715.63 1462
2716.12 1435
2716.62 1608
2717.11 1673
2717.60 1462
2718.09 1607
2718.58 1561
2719.07 1557
2719.56 1662
2720.06 1715
2720.55 1728
2721.04 1913
2721.53 1828
2722.02 1733
2722.51 1687
2723.01 1776
2723.50 1796
2723.99 1777
2724.48 1875
2724.97 1657
2725.47 1473
2725.96 1610
2726.45 1536
2726.94 1442
2727.44 1402
2727.93 1514
2728.42 1567
2728.91 1505
2729.40 1553
2729.90 1612
2730.39 1548
2730.88 1523
2731.37 1451
2731.87 1501
2732.36 1472
2732.85 1525
2733.35 1551
2733.84 1684
2734.33 1595
2734.82 1542
2735.32 1625
2735.81 1758
2736.30 1709
2736.80 1794
2737.29 1720
2737.78 1701
2738.28 1737
2738.77 1844
2739.26 1903
2739.76 1881
2740.25 1749
2740.74 1681
2741.24 1661
2741.73 1839
2742.22 1732
2742.72 1657
2743.21 1700
2743.70 1654
2744.20 1684
2744.69 1630
2745.19 1565
2745.68 1636
2746.17 1655
2746.67 1591
2747.16 1513
2747.66 1469
2748.15 1481
2748.64 1557
2749.14 1638
2749.63 1527
2750.13 1671
2750.62 1665
2751.12 1563
2751.61 1551
2752.10 1498
2752.60 1433
2753.09 1472
2753.59 1473
2754.08 1396
2754.58 1477
2755.07 1598
2755.57 1584
2756.06 1561
2756.56 1617
2757.05 1594
2757.55 1523
2758.04 1661
2758.54 1599
2759.03 1600
2759.53 1652
2760.02 1614
2760.52 1488
2761.01 1488
2761.51 1685
2762.00 1567
2762.50 1522
2762.99 1523
2763.49 1562
2763.99 1532
2764.48 1596
2764.98 1526
2765.47 1507
2765.97 1653
2766.46 1645
2766.96 1622
2767.46 1665
2767.95 1574
2768.45 1606
2768.94 1690
2769.44 1747
2769.94 1625
2770.43 1526
2770.93 1567
2771.42 1817
2771.92 1748
2772.42 1661
2772.91 1819
2773.41 1964
2773.91 1851
2774.40 1956
2774.90 1916
2775.40 1811
2775.89 1852
2776.39 1843
2776.89 1999
2777.38 2173
2777.88 1984
2778.38 1963
2778.87 1933
2779.37 1774
2779.87 1666
2780.36 1537
2780.86 1634
2781.36 1551
2781.85 1547
2782.35 1665
2782.85 1644
2783.35 1641
2783.84 1651
2784.34 1548
2784.84 1522
2785.34 1508
2785.83 1537
2786.33 1516
2786.83 1546
2787.33 1407
2787.82 1577
2788.32 1495
2788.82 1425
2789.32 1504
2789.81 1472
2790.31 1362
2790.81 1409
2791.31 1495
2791.81 1409
2792.30 1412
2792.80 1426
2793.30 1450
2793.80 1503
2794.30 1718
2794.80 1593
2795.29 1639
2795.79 1694
2796.29 1771
2796.79 1723
2797.29 1948
2797.79 1977
2798.29 1860
2798.78 1931
2799.28 1941
2799.78 1834
2800.28 1846
2800.78 1727
2801.28 1615
2801.78 1733
2802.28 1716
2802.77 1686
2803.27 1682
2803.77 1637
2804.27 1803
2804.77 1845
2805.27 1905
2805.77 2052
2806.27 1941
2806.77 1924
2807.27 2070
2807.77 2104
2808.27 2197
2808.77 2326
2809.27 2217
2809.77 2260
2810.27 2213
2810.77 1992
2811.27 1924
2811.76 1857
2812.26 1730
2812.76 1763
2813.26 1784
2813.76 1589
2814.26 1427
2814.76 1496
2815.26 1604
2815.76 1562
2816.27 1666
2816.77 1656
2817.27 1580
2817.77 1729
2818.27 1638
2818.77 1525
2819.27 1535
2819.77 1654
2820.27 1554
2820.77 1573
2821.27 1656
2821.77 1708
2822.27 1619
2822.77 1678
2823.27 1545
2823.77 1616
2824.27 1773
2824.78 1686
2825.28 1701
2825.78 1600
2826.28 1471
2826.78 1604
2827.28 1701
2827.78 1644
2828.28 1552
2828.79 1537
2829.29 1564
2829.79 1553
2830.29 1516
2830.79 1623
2831.29 1611
2831.79 1609
2832.30 1502
2832.80 1500
2833.30 1554
2833.80 1494
2834.30 1544
2834.80 1555
2835.31 1675
2835.81 1782
2836.31 1674
2836.81 1752
2837.31 1646
2837.82 1803
2838.32 1876
2838.82 1859
2839.32 1937
2839.83 1799
2840.33 1874
2840.83 1756
2841.33 1728
2841.84 1740
2842.34 1711
2842.84 1713
2843.34 1772
2843.85 1646
2844.35 1498
2844.85 1685
2845.35 1647
2845.86 1751
2846.36 1794
2846.86 1696
2847.37 1838
2847.87 1691
2848.37 1730
2848.87 1894
2849.38 1835
2849.88 1865
2850.38 1796
2850.89 1748
2851.39 1676
2851.89 1583
2852.40 1669
2852.90 1633
2853.40 1609
2853.91 1556
2854.41 1437
2854.92 1368
2855.42 1462
2855.92 1495
2856.43 1456
2856.93 1630
2857.43 1537
2857.94 1506
2858.44 1510
2858.95 1587
2859.45 1628
2859.95 1691
2860.46 1610
2860.96 1651
2861.47 1508
2861.97 1532
2862.48 1615
2862.98 1545
2863.48 1635
2863.99 1510
2864.49 1434
2865.00 1506
2865.50 1428
2866.01 1392
2866.51 1463
2867.02 1512
2867.52 1557
2868.03 1500
2868.53 1525
2869.04 1600
2869.54 1684
2870.05 1544
2870.55 1511
2871.06 1465
2871.56 1536
2872.07 1577
2872.57 1537
2873.08 1614
2873.58 1560
2874.09 1638
2874.59 1664
2875.10 1711
2875.60 1769
2876.11 1737
2876.61 1840
2877.12 1840
2877.63 1638
2878.13 1695
2878.64 1663
2879.14 1803
2879.65 1821
2880.15 1661
2880.66 1621
2881.17 1761
2881.67 1764
2882.18 1678
2882.68 1686
2883.19 1533
2883.70 1635
2884.20 1696
2884.71 1674
2885.22 1781
2885.72 1814
2886.23 1768
2886.74 1750
2887.24 1804
2887.75 1796
2888.25 1761
2888.76 1932
2889.27 1874
2889.77 1856
2890.28 1910
2890.79 1991
2891.30 1998
2891.80 1979
2892.31 1889
2892.82 1849
2893.32 1884
2893.83 2052
2894.34 1817
2894.84 1823
2895.35 1956
2895.86 2000
2896.37 2082
2896.87 2134
2897.38 2131
2897.89 2079
2898.40 2010
2898.90 2249
2899.41 2008
2899.92 1849
2900.43 1928
2900.93 1968
2901.44 1935
2901.95 1946
2902.46 1951
2902.96 1903
2903.47 1853
2903.98 1868
2904.49 1950
2905.00 1959
2905.50 1763
2906.01 1869
2906.52 1820
2907.03 1742
2907.54 1718
2908.05 1809
2908.55 1850
2909.06 1674
2909.57 1640
2910.08 1736
2910.59 1699
2911.10 1587
2911.61 1682
2912.11 1630
2912.62 1583
2913.13 1663
2913.64 1600
2914.15 1599
2914.66 1613
2915.17 1779
2915.68 1702
2916.19 1652
2916.69 1734
2917.20 1591
2917.71 1593
2918.22 1531
2918.73 1511
2919.24 1681
2919.75 1576
2920.26 1696
2920.77 1587
2921.28 1615
2921.79 1619
2922.30 1807
2922.81 1767
2923.32 1794
2923.83 1929
2924.34 1927
2924.85 1960
2925.36 1986
2925.87 2000
2926.38 1950
2926.89 1944
2927.40 1985
2927.91 1883
2928.42 1841
2928.93 1876
2929.44 1874
2929.95 1845
2930.46 1733
2930.97 1638
2931.48 1677
2931.99 1731
2932.50 1587
2933.01 1681
2933.52 1631
2934.03 1622
2934.54 1736
2935.05 1700
2935.56 1730
2936.07 1728
2936.58 1811
2937.09 1705
2937.60 1688
2938.12 1983
2938.63 1942
2939.14 1893
2939.65 2102
2940.16 1799
2940.67 1835
2941.18 1712
2941.69 1722
2942.20 1807
2942.72 1868
2943.23 1706
2943.74 1744
2944.25 1757
2944.76 1693
2945.27 1652
2945.79 1735
2946.30 1811
2946.81 1828
2947.32 1751
2947.83 1808
2948.34 1852
2948.86 1864
2949.37 1804
2949.88 1727
2950.39 1668
2950.90 1556
2951.42 1652
2951.93 1664
2952.44 1624
2952.95 1612
2953.46 1654
2953.98 1727
2954.49 1647
2955.00 1555
2955.51 1640
2956.03 1676
2956.54 1552
2957.05 1468
2957.56 1590
2958.08 1707
2958.59 1696
2959.10 1618
2959.62 1766
2960.13 1749
2960.64 1695
2961.15 1724
2961.67 1788
2962.18 1616
2962.69 1631
2963.21 1763
2963.72 1834
2964.23 1893
2964.75 1985
2965.26 1815
2965.77 1871
2966.29 1830
2966.80 1841
2967.31 1828
2967.83 1808
2968.34 1745
2968.85 1590
2969.37 1674
2969.88 1653
2970.40 1604
2970.91 1684
2971.42 1523
2971.94 1638
2972.45 1734
2972.96 1657
2973.48 1671
2973.99 1688
2974.51 1659
2975.02 1622
2975.54 1773
2976.05 1766
2976.56 1647
2977.08 1680
2977.59 1656
2978.11 1568
2978.62 1450
2979.14 1630
2979.65 1613
2980.16 1774
2980.68 1749
2981.19 1551
2981.71 1781
2982.22 1680
2982.74 1696
2983.25 1801
2983.77 1838
2984.28 1763
2984.80 1682
2985.31 1674
2985.83 1831
2986.34 1937
2986.86 1812
2987.37 1826
2987.89 1792
2988.40 1902
2988.92 1884
2989.44 1793
2989.95 1889
2990.47 2000
2990.98 2115
2991.50 1894
2992.01 1974
2992.53 2014
2993.04 2071
2993.56 2105
2994.08 2009
2994.59 2054
2995.11 2284
2995.62 2288
2996.14 2187
2996.66 2222
2997.17 2192
2997.69 2353
2998.20 2344
2998.72 2444
2999.24 2420
2999.75 2451
3000.27 2295
3000.79 2364
3001.30 2577
3001.82 2546
3002.33 2747
3002.85 3067
3003.37 3286
3003.88 3712
3004.40 4076
3004.92 4039
3005.43 4302
3005.95 4484
3006.47 4547
3006.99 4814
3007.50 4259
3008.02 4012
3008.54 3703
3009.05 3315
3009.57 3153
3010.09 3080
3010.60 2592
3011.12 2271
3011.64 2149
3012.16 2062
3012.67 2075
3013.19 1909
3013.71 1877
3014.23 1886
3014.74 1966
3015.26 2127
3015.78 1969
3016.30 2099
3016.82 2257
3017.33 2132
3017.85 2175
3018.37 2371
3018.89 2183
3019.40 2088
3019.92 2043
3020.44 1970
3020.96 2258
3021.48 2147
3022.00 2047
3022.51 2029
3023.03 2034
3023.55 2145
3024.07 2086
3024.59 2172
3025.11 1971
3025.62 1965
3026.14 1967
3026.66 1940
3027.18 2000
3027.70 1933
3028.22 1947
3028.74 1832
3029.25 1865
3029.77 1822
3030.29 1664
3030.81 1852
3031.33 1909
3031.85 1848
3032.37 1714
3032.89 1849
3033.41 1787
3033.93 1920
3034.45 1781
3034.96 1918
3035.48 1855
3036.00 1755
3036.52 1885
3037.04 1699
3037.56 1798
3038.08 1634
3038.60 1738
3039.12 1788
3039.64 1794
3040.16 1648
3040.68 1593
3041.20 1683
3041.72 1593
3042.24 1726
3042.76 1825
3043.28 1670
3043.80 1445
3044.32 1747
3044.84 1753
3045.36 1595
3045.88 1497
3046.40 1677
3046.92 1516
3047.44 1636
3047.96 1620
3048.48 1523
3049.00 1602
3049.52 1542
3050.04 1668
3050.56 1628
3051.09 1560
3051.61 1526
3052.13 1638
3052.65 1501
3053.17 1634
3053.69 1627
3054.21 1496
3054.73 1472
3055.25 1548
3055.77 1485
3056.29 1526
3056.82 1581
3057.34 1613
3057.86 1668
3058.38 1641
3058.90 1594
3059.42 1588
3059.94 1593
3060.47 1522
3060.99 1544
3061.51 1655
3062.03 1653
3062.55 1583
3063.07 1644
3063.60 1625
3064.12 1704
3064.64 1683
3065.16 1894
3065.68 1908
3066.21 1828
3066.73 1859
3067.25 1797
3067.77 1759
3068.29 1829
3068.82 1778
3069.34 1862
3069.86 1735
3070.38 1905
3070.90 1966
3071.43 1842
3071.95 1780
3072.47 1764
3072.99 1740
3073.52 1726
3074.04 1704
3074.56 1714
3075.09 1687
3075.61 1877
3076.13 1814
3076.65 1823
3077.18 1734
3077.70 1865
3078.22 1902
3078.75 1861
3079.27 1731
3079.79 1865
3080.32 1974
3080.84 2061
3081.36 2092
3081.89 2096
3082.41 2197
3082.93 2286
3083.46 2323
3083.98 2407
3084.50 2323
3085.03 2315
3085.55 2451
3086.07 2399
3086.60 2396
3087.12 2337
3087.64 2348
3088.17 2353
3088.69 2250
3089.22 2016
3089.74 2150
3090.26 2200
3090.79 2065
3091.31 1986
3091.84 1902
3092.36 1961
3092.89 1959
3093.41 2087
3093.93 2034
3094.46 2071
3094.98 2051
3095.51 2041
3096.03 1948
3096.56 1906
3097.08 2202
3097.61 2364
3098.13 2257
3098.66 2220
3099.18 2622
3099.70 2614
3100.23 3056
3100.75 3500
3101.28 3967
3101.80 4670
3102.33 4826
3102.85 5700
3103.38 6753
3103.91 6966
3104.43 6967
3104.96 6911
3105.48 6813
3106.01 6447
3106.53 5834
3107.06 5054
3107.58 4309
3108.11 3657
3108.63 3219
3109.16 2672
3109.69 2599
3110.21 2523
3110.74 2371
3111.26 2212
3111.79 2272
3112.31 2300
3112.84 2281
3113.37 2240
3113.89 2150
3114.42 2177
3114.94 2210
3115.47 2073
3116.00 2131
3116.52 2057
3117.05 1961
3117.58 1966
3118.10 1918
3118.63 2039
3119.16 2265
3119.68 2369
3120.21 2362
3120.73 2436
3121.26 2566
3121.79 2319
3122.31 2362
3122.84 2419
3123.37 2475
3123.90 2523
3124.42 2224
3124.95 2092
3125.48 2182
3126.00 2163
3126.53 1992
3127.06 1945
3127.58 1927
3128.11 1816
3128.64 1746
3129.17 1707
3129.69 1729
3130.22 1796
3130.75 1756
3131.28 1811
3131.80 1720
3132.33 1632
3132.86 1638
3133.39 1587
3133.91 1659
3134.44 1816
3134.97 1791
3135.50 1894
3136.03 1749
3136.55 1712
3137.08 1912
3137.61 1938
3138.14 1728
3138.67 1983
3139.19 1951
3139.72 1783
3140.25 1881
3140.78 1808
3141.31 1826
3141.84 1599
3142.36 1571
3142.89 1733
3143.42 1632
3143.95 1727
3144.48 1718
3145.01 1803
3145.54 1768
3146.06 1665
3146.59 1840
3147.12 1851
3147.65 1874
3148.18 2013
3148.71 2093
3149.24 2107
3149.77 2095
3150.30 2180
3150.83 2205
3151.35 2098
3151.88 2108
3152.41 1996
3152.94 1871
3153.47 1975
3154.00 1985
3154.53 1718
3155.06 1641
3155.59 1680
3156.12 1622
3156.65 1782
3157.18 1788
3157.71 1723
3158.24 1913
3158.77 1917
3159.30 1849
3159.83 1731
3160.36 1737
3160.89 2008
3161.42 1840
3161.95 1893
3162.48 1675
3163.01 1603
3163.54 1762
3164.07 1664
3164.60 1694
3165.13 1718
3165.66 1713
3166.19 1656
3166.72 1655
3167.25 1631
3167.78 1750
3168.31 1692
3168.84 1589
3169.37 1594
3169.90 1540
3170.44 1519
3170.97 1775
3171.50 1671
3172.03 1672
3172.56 1605
3173.09 1584
3173.62 1694
3174.15 1747
3174.68 1787
3175.21 1669
3175.75 1730
3176.28 1850
3176.81 1821
3177.34 1901
3177.87 1880
3178.40 1908
3178.93 1808
3179.47 1949
3180.00 1738
3180.53 1698
3181.06 1782
3181.59 1714
3182.12 1599
3182.66 1654
3183.19 1639
3183.72 1656
3184.25 1573
3184.78 1658
3185.32 1572
3185.85 1508
3186.38 1617
3186.91 1774
3187.44 1583
3187.98 1550
3188.51 1544
3189.04 1667
3189.57 1644
3190.11 1681
3190.64 1678
3191.17 1572
3191.70 1613
3192.24 1638
3192.77 1589
3193.30 1705
3193.84 1671
3194.37 1629
3194.90 1636
3195.43 1711
3195.97 1730
3196.50 1664
3197.03 1739
3197.57 1611
3198.10 1626
3198.63 1680
3199.17 1767
3199.70 1696
3200.23 1769
3200.77 1846
3201.30 1853
3201.83 1943
3202.37 1862
3202.90 1935
3203.43 1845
3203.97 1954
3204.50 2056
3205.03 2134
3205.57 2073
3206.10 2015
3206.63 1932
3207.17 1874
3207.70 1944
3208.24 1974
3208.77 1971
3209.30 2182
3209.84 2047
3210.37 2070
3210.91 2183
3211.44 2073
3211.98 2033
3212.51 1975
3213.04 2055
3213.58 1973
3214.11 1898
3214.65 1928
3215.18 1744
3215.72 1840
3216.25 1818
3216.79 1872
3217.32 1883
3217.86 1732
3218.39 1647
3218.93 1791
3219.46 1624
3220.00 1599
3220.53 1538
3221.07 1758
3221.60 1802
3222.14 1687
3222.67 1680
3223.21 1814
3223.74 1915
3224.28 1866
3224.81 1738
3225.35 1958
3225.88 2045
3226.42 1840
3226.95 1792
3227.49 1782
3228.02 1923
3228.56 1886
3229.10 1883
3229.63 1831
3230.17 1882
3230.70 1831
3231.24 1804
3231.78 1733
3232.31 1880
3232.85 1874
3233.38 1759
3233.92 1847
3234.46 2064
3234.99 1945
3235.53 1997
3236.06 2038
3236.60 1983
3237.14 2142
3237.67 2153
3238.21 2248
3238.75 2092
3239.28 2246
3239.82 2148
3240.36 2201
3240.89 2250
3241.43 2294
3241.97 2196
3242.50 2152
3243.04 2234
3243.58 2030
3244.11 2066
3244.65 2018
3245.19 1895
3245.72 1894
3246.26 1929
3246.80 1990
3247.34 1865
3247.87 1861
3248.41 1991
3248.95 2050
3249.49 2026
3250.02 2068
3250.56 1962
3251.10 2054
3251.64 2142
3252.17 2127
3252.71 2003
3253.25 2014
3253.79 2153
3254.32 2233
3254.86 2140
3255.40 2253
3255.94 2133
3256.48 2260
3257.01 2377
3257.55 2406
3258.09 2280
3258.63 2497
3259.17 2739
3259.70 2833
3260.24 3063
3260.78 3124
3261.32 3375
3261.86 3519
3262.40 3546
3262.93 3819
3263.47 4129
3264.01 4382
3264.55 4787
3265.09 5131
3265.63 5363
3266.17 5132
3266.71 5156
3267.24 5307
3267.78 5555
3268.32 5339
3268.86 5575
3269.40 5166
3269.94 4608
3270.48 4242
3271.02 3786
3271.56 3450
3272.10 3171
3272.64 3007
3273.18 2770
3273.71 2437
3274.25 2469
3274.79 2545
3275.33 2394
3275.87 2466
3276.41 2665
3276.95 2581
3277.49 2476
3278.03 2417
3278.57 2582
3279.11 2495
3279.65 2320
3280.19 2304
3280.73 2421
3281.27 2635
3281.81 2584
3282.35 2513
3282.89 2459
3283.43 2471
3283.97 2579
3284.51 2568
3285.05 2497
3285.59 2463
3286.13 2733
3286.67 2754
3287.21 2809
3287.75 2975
3288.30 2625
3288.84 2864
3289.38 2925
3289.92 2837
3290.46 2764
3291.00 2896
3291.54 2924
3292.08 3121
3292.62 3248
3293.16 3543
3293.70 3655
3294.24 3993
3294.79 4396
3295.33 4436
3295.87 4559
3296.41 4880
3296.95 4871
3297.49 4744
3298.03 4610
3298.57 4590
3299.12 4225
3299.66 3934
3300.20 3736
3300.74 3550
3301.28 3359
3301.82 2977
3302.37 3015
3302.91 2960
3303.45 2773
3303.99 2740
3304.53 2645
3305.08 2566
3305.62 2564
3306.16 2620
3306.70 2388
3307.24 2417
3307.79 2518
3308.33 2492
3308.87 2395
3309.41 2451
3309.96 2311
3310.50 2406
3311.04 2373
3311.58 2371
3312.13 2516
3312.67 2516
3313.21 2634
3313.75 2689
3314.30 2614
3314.84 2492
3315.38 2664
3315.92 2854
3316.47 3042
3317.01 3108
3317.55 3243
3318.10 3687
3318.64 3825
3319.18 3586
3319.73 3571
3320.27 3841
3320.81 3881
3321.36 4004
3321.90 3983
3322.44 3939
3322.99 3916
3323.53 4075
3324.07 4023
3324.62 3900
3325.16 3666
3325.70 3559
3326.25 3586
3326.79 3576
3327.34 3283
3327.88 3258
3328.42 3311
3328.97 3411
3329.51 3195
3330.06 3488
3330.60 4260
3331.14 5118
3331.69 6395
3332.23 8175
3332.78 10497
3333.32 13038
3333.86 15646
3334.41 18881
3334.95 21674
3335.50 24048
3336.04 26147
3336.59 27370
3337.13 27835
3337.68 28282
3338.22 28103
3338.77 26655
3339.31 24415
3339.86 21652
3340.40 19024
3340.94 15950
3341.49 13042
3342.03 10125
3342.58 8150
3343.13 6571
3343.67 5738
3344.22 5027
3344.76 4369
3345.31 3978
3345.85 3866
3346.40 3655
3346.94 3619
3347.49 3566
3348.03 3233
3348.58 3170
3349.12 2976
3349.67 2764
3350.22 2813
3350.76 2832
3351.31 2929
3351.85 2851
3352.40 2786
3352.94 2812
3353.49 2534
3354.04 2731
3354.58 2842
3355.13 2761
3355.67 2697
3356.22 2782
3356.77 2783
3357.31 2884
3357.86 2706
3358.41 2807
3358.95 2617
3359.50 2754
3360.05 2727
3360.59 2647
3361.14 2474
3361.68 2777
3362.23 2666
3362.78 2792
3363.33 2875
3363.87 2900
3364.42 2790
3364.97 2823
3365.51 2841
3366.06 2685
3366.61 2657
3367.15 2698
3367.70 2713
3368.25 2645
3368.79 2601
3369.34 2509
3369.89 2832
3370.44 2753
3370.98 2827
3371.53 2976
3372.08 3184
3372.63 3269
3373.17 3767
3373.72 3827
3374.27 3953
3374.82 4049
3375.36 3970
3375.91 3870
3376.46 3840
3377.01 3899
3377.56 3452
3378.10 3250
3378.65 3057
3379.20 2827
3379.75 2656
3380.30 2555
3380.84 2522
3381.39 2240
3381.94 2267
3382.49 2178
3383.04 2235
3383.59 2111
3384.13 2008
3384.68 2115
3385.23 2131
3385.78 2037
3386.33 2152
3386.88 2060
3387.43 2074
3387.97 2026
3388.52 1974
3389.07 2084
3389.62 1978
3390.17 2012
3390.72 2075
3391.27 2075
3391.82 2078
3392.37 2085
3392.92 1993
3393.46 2090
3394.01 1959
3394.56 2088
3395.11 2170
3395.66 2340
3396.21 2234
3396.76 2235
3397.31 2388
3397.86 2274
3398.41 2129
3398.96 2167
3399.51 2273
3400.06 2294
3400.61 2126
3401.16 2183
3401.71 2130
3402.26 1969
3402.81 2069
3403.36 1984
3403.91 1999
3404.46 1918
3405.01 1854
3405.56 1907
3406.11 1876
3406.66 1827
3407.21 1842
3407.76 1856
3408.31 1953
3408.86 1876
3409.41 1873
3409.96 1944
3410.51 1995
3411.06 2133
3411.61 2213
3412.16 2219
3412.71 2226
3413.27 2141
3413.82 2286
3414.37 2153
3414.92 2226
3415.47 2281
3416.02 2161
3416.57 1993
3417.12 1901
3417.67 1891
3418.22 1891
3418.78 1925
3419.33 2056
3419.88 2027
3420.43 2036
3420.98 1832
3421.53 1877
3422.08 1954
3422.64 1957
3423.19 1861
3423.74 1868
3424.29 2012
3424.84 2185
3425.39 2033
3425.95 1952
3426.50 2108
3427.05 2010
3427.60 1891
3428.15 1769
3428.71 1955
3429.26 1885
3429.81 1806
3430.36 1742
3430.91 1874
3431.47 1862
3432.02 1804
3432.57 1715
3433.12 1597
3433.68 1729
3434.23 1779
3434.78 1930
3435.33 1787
3435.89 1763
3436.44 1855
3436.99 1815
3437.54 1850
3438.10 1848
3438.65 1765
3439.20 1733
3439.76 1761
3440.31 1788
3440.86 1824
3441.42 1857
3441.97 1824
3442.52 1913
3443.07 1858
3443.63 1709
3444.18 1736
3444.73 1773
3445.29 1836
3445.84 1685
3446.39 1590
3446.95 1653
3447.50 1770
3448.06 1700
3448.61 1702
3449.16 1597
3449.72 1629
3450.27 1578
3450.82 1499
3451.38 1452
3451.93 1504
3452.49 1494
3453.04 1589
3453.59 1693
3454.15 1540
3454.70 1557
3455.26 1675
3455.81 1662
3456.36 1562
3456.92 1571
3457.47 1498
3458.03 1575
3458.58 1605
3459.14 1688
3459.69 1710
3460.25 1847
3460.80 1760
3461.36 1664
3461.91 1759
3462.46 1742
3463.02 1694
3463.57 1668
3464.13 1800
3464.68 1798
3465.24 1766
3465.79 1647
3466.35 1698
3466.90 1623
3467.46 1684
3468.02 1700
3468.57 1814
3469.13 1762
3469.68 1817
3470.24 1769
3470.79 1728
3471.35 1838
3471.90 1721
3472.46 1820
3473.01 1878
3473.57 1905
3474.13 1740
3474.68 1885
3475.24 1890
3475.79 1833
3476.35 1813
3476.90 1790
3477.46 1816
3478.02 2129
3478.57 2277
3479.13 2167
3479.68 2231
3480.24 2155
3480.80 2143
3481.35 2071
3481.91 2116
3482.47 2077
3483.02 2081
3483.58 2115
3484.14 2193
3484.69 2090
3485.25 2102
3485.81 2065
3486.36 2084
3486.92 2155
3487.48 2242
3488.03 2333
3488.59 2569
3489.15 2603
3489.70 2749
3490.26 3080
3490.82 3614
3491.37 3847
3491.93 4163
3492.49 4407
3493.05 4490
3493.60 4898
3494.16 4429
3494.72 4305
3495.27 4290
3495.83 4059
3496.39 4072
3496.95 3979
3497.50 4016
3498.06 4403
3498.62 4452
3499.18 4324
3499.74 4395
3500.29 4657
3500.85 4726
3501.41 4684
3501.97 4761
3502.52 4496
3503.08 4316
3503.64 4307
3504.20 4349
3504.76 4433
3505.32 4205
3505.87 4378
3506.43 4181
3506.99 4035
3507.55 3951
3508.11 3852
3508.67 3628
3509.22 3544
3509.78 3135
3510.34 2983
3510.90 2955
3511.46 2763
3512.02 2669
3512.58 2388
3513.13 2274
3513.69 2186
3514.25 2238
3514.81 2317
3515.37 2129
3515.93 2077
3516.49 2088
3517.05 1902
3517.61 1900
3518.17 1903
3518.73 1947
3519.28 2045
3519.84 2118
3520.40 1941
3520.96 1895
3521.52 2177
3522.08 2228
3522.64 2217
3523.20 2129
3523.76 2086
3524.32 2138
3524.88 2211
3525.44 2272
3526.00 2224
3526.56 2076
3527.12 2068
3527.68 1846
3528.24 1838
3528.80 1932
3529.36 1873
3529.92 1775
3530.48 1839
3531.04 1749
3531.60 1824
3532.16 1833
3532.72 1790
3533.28 1777
3533.84 1745
3534.40 1714
3534.96 1771
3535.52 1727
3536.08 1669
3536.65 1862
3537.21 1877
3537.77 1638
3538.33 1901
3538.89 1936
3539.45 1960
3540.01 1806
3540.57 1858
3541.13 1867
3541.69 1825
3542.25 1925
3542.82 1898
3543.38 1906
3543.94 1944
3544.50 2048
3545.06 1972
3545.62 2069
3546.18 1993
3546.75 1743
3547.31 1745
3547.87 1681
3548.43 1669
3548.99 1692
3549.55 1594
3550.12 1803
3550.68 1817
3551.24 1722
3551.80 1717
3552.36 1681
3552.92 1613
3553.49 1557
3554.05 1520
3554.61 1581
3555.17 1579
3555.74 1499
3556.30 1673
3556.86 1787
3557.42 1602
3557.98 1620
3558.55 1615
3559.11 1565
3559.67 1725
3560.23 1726
3560.80 1739
3561.36 1692
3561.92 1689
3562.49 1566
3563.05 1619
3563.61 1706
3564.17 1754
3564.74 1618
3565.30 1587
3565.86 1678
3566.43 1629
3566.99 1576
3567.55 1469
3568.11 1562
3568.68 1458
3569.24 1477
3569.80 1635
3570.37 1693
3570.93 1454
3571.49 1516
3572.06 1489
3572.62 1513
3573.19 1488
3573.75 1467
3574.31 1463
3574.88 1470
3575.44 1617
3576.00 1603
3576.57 1497
3577.13 1716
3577.70 1731
3578.26 1705
3578.82 1681
3579.39 1730
3579.95 1656
3580.52 1564
3581.08 1613
3581.64 1596
3582.21 1655
3582.77 1670
3583.34 1450
3583.90 1459
3584.47 1467
3585.03 1514
3585.60 1549
3586.16 1604
3586.72 1512
3587.29 1487
3587.85 1539
3588.42 1550
3588.98 1506
3589.55 1574
3590.11 1483
3590.68 1535
3591.24 1731
3591.81 1642
3592.37 1637
3592.94 1570
3593.50 1490
3594.07 1607
3594.63 1665
3595.20 1670
3595.77 1588
3596.33 1547
3596.90 1610
3597.46 1687
3598.03 1769
3598.59 1785
3599.16 1720
3599.72 1683
3600.29 1616
3600.86 1704
3601.42 1625
3601.99 1729
3602.55 1631
3603.12 1615
3603.69 1657
3604.25 1585
3604.82 1635
3605.38 1616
3605.95 1556
3606.52 1572
3607.08 1601
3607.65 1609
3608.21 1364
3608.78 1325
3609.35 1411
3609.91 1590
3610.48 1351
3611.05 1434
3611.61 1434
3612.18 1585
3612.75 1463
3613.31 1401
3613.88 1562
3614.45 1576
3615.01 1872
3615.58 1804
3616.15 1995
3616.72 2325
3617.28 2576
3617.85 2507
3618.42 2720
3618.98 2860
3619.55 2811
3620.12 2788
3620.69 2724
3621.25 2638
3621.82 2633
3622.39 2400
3622.96 2091
3623.52 2101
3624.09 1939
3624.66 1666
3625.23 1660
3625.79 1729
3626.36 1599
3626.93 1525
3627.50 1559
3628.06 1639
3628.63 1638
3629.20 1698
3629.77 1692
3630.34 1651
3630.91 1640
3631.47 1627
3632.04 1679
3632.61 1678
3633.18 1590
3633.75 1658
3634.31 1698
3634.88 1614
3635.45 1557
3636.02 1583
3636.59 1565
3637.16 1655
3637.73 1608
3638.29 1652
3638.86 1736
3639.43 1700
3640.00 1676
3640.57 1811
3641.14 1970
3641.71 1857
3642.28 1933
3642.85 2184
3643.42 2184
3643.98 1869
3644.55 2014
3645.12 1940
3645.69 1917
3646.26 1855
3646.83 1949
3647.40 1899
3647.97 1825
3648.54 1814
3649.11 1747
3649.68 1776
3650.25 1860
3650.82 1885
3651.39 1918
3651.96 1918
3652.53 1914
3653.10 1990
3653.67 2126
3654.24 2146
3654.81 2135
3655.38 2285
3655.95 2391
3656.52 2473
3657.09 2394
3657.66 2183
3658.23 2331
3658.80 2379
3659.37 2265
3659.94 2197
3660.51 2366
3661.08 2418
3661.65 2517
3662.22 2613
3662.79 2450
3663.36 2334
3663.93 2274
3664.50 2137
3665.07 2175
3665.64 2080
3666.22 2170
3666.79 2015
3667.36 1912
3667.93 1901
3668.50 1966
3669.07 2018
3669.64 2107
3670.21 1925
3670.78 1829
3671.36 1740
3671.93 1860
3672.50 1780
3673.07 1897
3673.64 1982
3674.21 1826
3674.78 1844
3675.36 1870
3675.93 1779
3676.50 1738
3677.07 1794
3677.64 1701
3678.21 1755
3678.79 1690
3679.36 1800
3679.93 1821
3680.50 1821
3681.07 1605
3681.65 1630
3682.22 1642
3682.79 1594
3683.36 1680
3683.94 1650
3684.51 1705
3685.08 1764
3685.65 1665
3686.23 1774
3686.80 1888
3687.37 1999
3687.94 1815
3688.52 1858
3689.09 2185
3689.66 2178
3690.23 2301
3690.81 2480
3691.38 2233
3691.95 2047
3692.52 2188
3693.10 2096
3693.67 2098
3694.24 1827
3694.82 1814
3695.39 1654
3695.96 1830
3696.54 1677
3697.11 1781
3697.68 1788
3698.26 1837
3698.83 1671
3699.40 1739
3699.98 1995
3700.55 1966
3701.12 1921
3701.70 1919
3702.27 2028
3702.85 2129
3703.42 2003
3703.99 2007
3704.57 2046
3705.14 2053
3705.71 1918
3706.29 1965
3706.86 1850
3707.44 1854
3708.01 2001
3708.59 1923
3709.16 1819
3709.73 1789
3710.31 1967
3710.88 1910
3711.46 1799
3712.03 1820
3712.61 1792
3713.18 1838
3713.75 1727
3714.33 1625
3714.90 1596
3715.48 1682
3716.05 1576
3716.63 1506
3717.20 1578
3717.78 1612
3718.35 1583
3718.93 1421
3719.50 1530
3720.08 1435
3720.65 1504
3721.23 1545
3721.80 1578
3722.38 1502
3722.95 1421
3723.53 1364
3724.11 1480
3724.68 1662
3725.26 1560
3725.83 1378
3726.41 1454
3726.98 1472
3727.56 1431
3728.13 1596
3728.71 1689
3729.29 1655
3729.86 1697
3730.44 1851
3731.01 1828
3731.59 1743
3732.17 1851
3732.74 1882
3733.32 1804
3733.89 1965
3734.47 1950
3735.05 1743
3735.62 1725
3736.20 1730
3736.77 1816
3737.35 1780
3737.93 1648
3738.50 1570
3739.08 1617
3739.66 1527
3740.23 1529
3740.81 1562
3741.39 1446
3741.96 1364
3742.54 1473
3743.12 1474
3743.69 1353
3744.27 1444
3744.85 1418
3745.43 1513
3746.00 1466
3746.58 1549
3747.16 1510
3747.73 1586
3748.31 1525
3748.89 1540
3749.47 1578
3750.04 1563
3750.62 1485
3751.20 1465
3751.78 1480
3752.35 1376
3752.93 1459
3753.51 1446
3754.09 1433
3754.66 1549
3755.24 1460
3755.82 1345
3756.40 1363
3756.98 1481
3757.55 1448
3758.13 1407
3758.71 1472
3759.29 1501
3759.87 1549
3760.44 1472
3761.02 1534
3761.60 1422
3762.18 1509
3762.76 1455
3763.34 1461
3763.91 1411
3764.49 1398
3765.07 1509
3765.65 1539
3766.23 1467
3766.81 1438
3767.39 1491
3767.96 1532
3768.54 1507
3769.12 1662
3769.70 1634
3770.28 1549
3770.86 1531
3771.44 1635
3772.02 1576
3772.60 1667
3773.18 1519
3773.76 1498
3774.33 1492
3774.91 1375
3775.49 1421
3776.07 1461
3776.65 1498
3777.23 1569
3777.81 1635
3778.39 1464
3778.97 1373
3779.55 1456
3780.13 1565
3780.71 1521
3781.29 1497
3781.87 1464
3782.45 1495
3783.03 1535
3783.61 1481
3784.19 1356
3784.77 1348
3785.35 1265
3785.93 1390
3786.51 1441
3787.09 1498
3787.67 1433
3788.25 1462
3788.83 1485
3789.41 1407
3789.99 1509
3790.57 1542
3791.15 1440
3791.73 1368
3792.31 1323
3792.89 1504
3793.48 1469
3794.06 1483
3794.64 1550
3795.22 1469
3795.80 1349
3796.38 1456
3796.96 1484
3797.54 1447
3798.12 1493
3798.70 1465
3799.28 1523
3799.87 1509
3800.45 1455
3801.03 1619
3801.61 1501
3802.19 1502
3802.77 1779
3803.35 1613
3803.94 1678
3804.52 1623
3805.10 1682
3805.68 1601
3806.26 1636
3806.84 1618
3807.43 1706
3808.01 1568
3808.59 1822
3809.17 1772
3809.75 1690
3810.34 1818
3810.92 1820
3811.50 1845
3812.08 1895
3812.66 2074
3813.25 1974
3813.83 1938
3814.41 2056
3814.99 2070
3815.58 2089
3816.16 2195
3816.74 2077
3817.32 1934
3817.91 1960
3818.49 1990
3819.07 1894
3819.65 1730
3820.24 1589
3820.82 1606
3821.40 1691
3821.99 1721
3822.57 1504
3823.15 1537
3823.73 1485
3824.32 1540
3824.90 1426
3825.48 1557
3826.07 1519
3826.65 1383
3827.23 1473
3827.82 1443
3828.40 1395
3828.98 1425
3829.57 1485
3830.15 1437
3830.73 1444
3831.32 1493
3831.90 1411
3832.49 1396
3833.07 1493
3833.65 1449
3834.24 1471
3834.82 1459
3835.41 1418
3835.99 1597
3836.57 1605
3837.16 1373
3837.74 1436
3838.33 1418
3838.91 1471
3839.49 1315
3840.08 1370
3840.66 1349
3841.25 1366
3841.83 1429
3842.42 1358
3843.00 1270
3843.58 1236
3844.17 1330
3844.75 1272
3845.34 1308
3845.92 1295
3846.51 1278
3847.09 1397
3847.68 1443
3848.26 1272
3848.85 1329
3849.43 1444
3850.02 1282
3850.60 1296
3851.19 1456
3851.77 1439
3852.36 1384
3852.94 1378
3853.53 1421
3854.11 1490
3854.70 1471
3855.29 1355
3855.87 1380
3856.46 1444
3857.04 1526
3857.63 1515
3858.21 1558
3858.80 1523
3859.39 1520
3859.97 1613
3860.56 1734
3861.14 1775
3861.73 1749
3862.31 1870
3862.90 1970
3863.49 2108
3864.07 2054
3864.66 2069
3865.25 1898
3865.83 1978
3866.42 1870
3867.00 1866
3867.59 1711
3868.18 1636
3868.76 1705
3869.35 1720
3869.94 1548
3870.52 1501
3871.11 1598
3871.70 1623
3872.28 1574
3872.87 1516
3873.46 1635
3874.04 1627
3874.63 1606
3875.22 1572
3875.80 1531
3876.39 1542
3876.98 1569
3877.57 1601
3878.15 1567
3878.74 1547
3879.33 1461
3879.92 1430
3880.50 1427
3881.09 1442
3881.68 1323
3882.26 1439
3882.85 1371
3883.44 1442
3884.03 1363
3884.62 1270
3885.20 1416
3885.79 1489
3886.38 1422
3886.97 1290
3887.55 1418
3888.14 1524
3888.73 1578
3889.32 1761
3889.91 1541
3890.49 1637
3891.08 1665
3891.67 1745
3892.26 1732
3892.85 1663
3893.44 1633
3894.02 1616
3894.61 1581
3895.20 1555
3895.79 1544
3896.38 1522
3896.97 1488
3897.56 1440
3898.14 1403
3898.73 1391
3899.32 1449
3899.91 1465
3900.50 1560
3901.09 1470
3901.68 1467
3902.27 1441
3902.86 1407
3903.44 1409
3904.03 1519
3904.62 1359
3905.21 1335
3905.80 1418
3906.39 1400
3906.98 1341
3907.57 1354
3908.16 1454
3908.75 1470
3909.34 1393
3909.93 1449
3910.52 1508
3911.11 1457
3911.70 1414
3912.29 1314
3912.88 1248
3913.47 1333
3914.06 1281
3914.65 1312
3915.24 1334
3915.83 1360
3916.42 1261
3917.01 1287
3917.60 1414
3918.19 1385
3918.78 1395
3919.37 1443
3919.96 1468
3920.55 1451
3921.14 1416
3921.73 1578
3922.32 1469
3922.91 1446
3923.50 1518
3924.09 1488
3924.68 1448
3925.27 1382
3925.86 1295
3926.45 1199
3927.05 1303
3927.64 1253
3928.23 1290
3928.82 1350
3929.41 1281
3930.00 1260
3930.59 1270
3931.18 1283
3931.77 1234
3932.37 1323
3932.96 1229
3933.55 1244
3934.14 1276
3934.73 1337
3935.32 1242
3935.91 1178
3936.51 1224
3937.10 1234
3937.69 1257
3938.28 1260
3938.87 1270
3939.46 1328
3940.06 1340
3940.65 1402
3941.24 1431
3941.83 1510
3942.42 1455
3943.02 1421
3943.61 1452
3944.20 1400
3944.79 1551
3945.39 1430
3945.98 1448
3946.57 1394
3947.16 1488
3947.76 1454
3948.35 1390
3948.94 1512
3949.53 1378
3950.13 1426
3950.72 1350
3951.31 1320
3951.90 1396
3952.50 1312
3953.09 1332
3953.68 1406
3954.28 1480
3954.87 1311
3955.46 1360
3956.05 1429
3956.65 1482
3957.24 1373
3957.83 1406
3958.43 1374
3959.02 1478
3959.61 1380
3960.21 1320
3960.80 1319
3961.39 1477
3961.99 1456
3962.58 1460
3963.17 1398
3963.77 1326
3964.36 1416
3964.96 1423
3965.55 1295
3966.14 1349
3966.74 1545
3967.33 1490
3967.93 1357
3968.52 1282
3969.11 1298
3969.71 1313
3970.30 1443
3970.90 1455
3971.49 1322
3972.08 1311
3972.68 1312
3973.27 1316
3973.87 1388
3974.46 1429
3975.06 1495
3975.65 1532
3976.25 1539
3976.84 1366
3977.43 1493
3978.03 1589
3978.62 1563
3979.22 1519
3979.81 1740
3980.41 1674
3981.00 1526
3981.60 1549
3982.19 1504
3982.79 1499
3983.38 1292
3983.98 1383
3984.57 1458
3985.17 1511
3985.76 1532
3986.36 1551
3986.96 1387
3987.55 1428
3988.15 1520
3988.74 1516
3989.34 1548
3989.93 1412
3990.53 1456
3991.12 1396
3991.72 1372
3992.32 1445
3992.91 1387
3993.51 1372
3994.10 1420
3994.70 1341
3995.30 1380
3995.89 1349
3996.49 1395
3997.08 1425
3997.68 1303
3998.28 1292
3998.87 1491
3999.47 1293
4000.07 1323
4000.66 1440
4001.26 1415
4001.85 1410
4002.45 1440
4003.05 1400
4003.64 1272
4004.24 1379
4004.84 1359
4005.43 1394
4006.03 1417
4006.63 1431
4007.23 1494
4007.82 1488
4008.42 1537
4009.02 1453
4009.61 1423
4010.21 1430
4010.81 1479
4011.41 1371
4012.00 1358
4012.60 1267
4013.20 1334
4013.79 1415
4014.39 1529
4014.99 1477
4015.59 1480
4016.18 1628
4016.78 1625
4017.38 1500
4017.98 1585
4018.58 1548
4019.17 1576
4019.77 1586
4020.37 1409
4020.97 1422
4021.56 1457
4022.16 1549
4022.76 1583
4023.36 1487
4023.96 1511
4024.56 1505
4025.15 1536
4025.75 1627
4026.35 1734
4026.95 1808
4027.55 1717
4028.15 1707
4028.74 1943
4029.34 1987
4029.94 1992
4030.54 1880
4031.14 1787
4031.74 1940
4032.34 1850
4032.93 1792
4033.53 1863
4034.13 1714
4034.73 1851
4035.33 1816
4035.93 1853
4036.53 1837
4037.13 1566
4037.73 1517
4038.33 1571
4038.93 1520
4039.52 1543
4040.12 1466
4040.72 1374
4041.32 1414
4041.92 1406
4042.52 1312
4043.12 1263
4043.72 1261
4044.32 1350
4044.92 1357
4045.52 1412
4046.12 1354
4046.72 1367
4047.32 1402
4047.92 1247
4048.52 1371
4049.12 1407
4049.72 1491
4050.32 1434
4050.92 1498
4051.52 1383
4052.12 1492
4052.72 1562
4053.32 1509
4053.92 1672
4054.52 1614
4055.12 1530
4055.72 1516
4056.32 1453
4056.92 1339
4057.52 1418
4058.13 1290
4058.73 1211
4059.33 1329
4059.93 1296
4060.53 1337
4061.13 1289
4061.73 1269
4062.33 1195
4062.93 1246
4063.53 1436
4064.14 1353
4064.74 1348
4065.34 1313
4065.94 1141
4066.54 1256
4067.14 1263
4067.74 1301
4068.34 1250
4068.95 1154
4069.55 1089
4070.15 1204
4070.75 1114
4071.35 1136
4071.95 1279
4072.56 1191
4073.16 1164
4073.76 1247
4074.36 1307
4074.96 1333
4075.57 1225
4076.17 1319
4076.77 1367
4077.37 1346
4077.97 1276
4078.58 1265
4079.18 1243
4079.78 1271
4080.38 1367
4080.99 1366
4081.59 1327
4082.19 1320
4082.79 1343
4083.40 1181
4084.00 1196
4084.60 1217
4085.20 1331
4085.81 1300
4086.41 1094
4087.01 1090
4087.61 1298
4088.22 1281
4088.82 1382
4089.42 1283
4090.03 1320
4090.63 1245
4091.23 1164
4091.84 1181
4092.44 1229
4093.04 1277
4093.65 1359
4094.25 1223
4094.85 1235
4095.46 1237
4096.06 1177
4096.66 1257
4097.27 1243
4097.87 1123
4098.47 1030
4099.08 1248
4099.68 1306
4100.29 1252
4100.89 1192
4101.49 1149
4102.10 1207
4102.70 1207
4103.30 1348
4103.91 1243
4104.51 1257
4105.12 1255
4105.72 1200
4106.33 1215
4106.93 1213
4107.53 1264
4108.14 1265
4108.74 1225
4109.35 1191
4109.95 1126
4110.56 1205
4111.16 1138
4111.77 1183
4112.37 1132
4112.98 1178
4113.58 1276
4114.19 1103
4114.79 1167
4115.40 1219
4116.00 1272
4116.61 1303
4117.21 1306
4117.82 1348
4118.42 1290
4119.03 1327
4119.63 1383
4120.24 1560
4120.84 1330
4121.45 1427
4122.05 1312
4122.66 1212
4123.26 1311
4123.87 1328
4124.47 1380
4125.08 1385
4125.69 1342
4126.29 1311
4126.90 1321
4127.50 1258
4128.11 1208
4128.71 1257
4129.32 1298
4129.93 1221
4130.53 1234
4131.14 1156
4131.74 1308
4132.35 1199
4132.96 1179
4133.56 1328
4134.17 1326
4134.78 1329
4135.38 1269
4135.99 1472
4136.60 1385
4137.20 1336
4137.81 1327
4138.42 1317
4139.02 1378
4139.63 1452
4140.24 1545
4140.84 1524
4141.45 1515
4142.06 1533
4142.66 1515
4143.27 1485
4143.88 1500
4144.48 1401
4145.09 1333
4145.70 1466
4146.31 1510
4146.91 1350
4147.52 1195
4148.13 1229
4148.73 1251
4149.34 1247
4149.95 1302
4150.56 1330
4151.16 1200
4151.77 1127
4152.38 1140
4152.99 1142
4153.60 1201
4154.20 1194
4154.81 1126
4155.42 1193
4156.03 1154
4156.63 1159
4157.24 1086
4157.85 1131
4158.46 1267
4159.07 1328
4159.68 1193
4160.28 1247
4160.89 1230
4161.50 1307
4162.11 1420
4162.72 1445
4163.33 1374
4163.93 1457
4164.54 1640
4165.15 1563
4165.76 1478
4166.37 1527
4166.98 1491
4167.59 1457
4168.19 1379
4168.80 1412
4169.41 1362
4170.02 1354
4170.63 1279
4171.24 1302
4171.85 1387
4172.46 1337
4173.07 1392
4173.68 1449
4174.29 1385
4174.89 1429
4175.50 1375
4176.11 1364
4176.72 1430
4177.33 1506
4177.94 1493
4178.55 1506
4179.16 1486
4179.77 1536
4180.38 1286
4180.99 1321
4181.60 1414
4182.21 1406
4182.82 1361
4183.43 1292
4184.04 1267
4184.65 1291
4185.26 1187
4185.87 1224
4186.48 1255
4187.09 1252
4187.70 1240
4188.31 1257
4188.92 1261
4189.53 1277
4190.14 1396
4190.75 1438
4191.36 1447
4191.97 1555
4192.58 1667
4193.19 1568
4193.80 1665
4194.42 1790
4195.03 1694
4195.64 1874
4196.25 1784
4196.86 1794
4197.47 1821
4198.08 1622
4198.69 1635
4199.30 1528
4199.91 1525
4200.53 1416
4201.14 1247
4201.75 1457
4202.36 1458
4202.97 1366
4203.58 1335
4204.19 1303
4204.80 1249
4205.42 1340
4206.03 1307
4206.64 1416
4207.25 1398
4207.86 1325
4208.47 1306
4209.09 1380
4209.70 1280
4210.31 1333
4210.92 1287
4211.53 1383
4212.15 1312
4212.76 1308
4213.37 1384
4213.98 1340
4214.59 1411
4215.21 1351
4215.82 1429
4216.43 1571
4217.04 1563
4217.66 1625
4218.27 1632
4218.88 1767
4219.49 2002
4220.11 1957
4220.72 1981
4221.33 1892
4221.94 1862
4222.56 2043
4223.17 2122
4223.78 2229
4224.40 2182
4225.01 2126
4225.62 2070
4226.23 2086
4226.85 2130
4227.46 2118
4228.07 2251
4228.69 2377
4229.30 2407
4229.91 2426
4230.53 2177
4231.14 2416
4231.75 2539
4232.37 2640
4232.98 2628
4233.59 2646
4234.21 3051
4234.82 3230
4235.44 3049
4236.05 3146
4236.66 3040
4237.28 3163
4237.89 2734
4238.50 2658
4239.12 2323
4239.73 2185
4240.35 1991
4240.96 1966
4241.58 1790
4242.19 1937
4242.80 1780
4243.42 1666
4244.03 1806
4244.65 1731
4245.26 1727
4245.88 1832
4246.49 1893
4247.10 1891
4247.72 1992
4248.33 1962
4248.95 1981
4249.56 1907
4250.18 1817
4250.79 1689
4251.41 1680
4252.02 1658
4252.64 1608
4253.25 1660
4253.87 1591
4254.48 1650
4255.10 1519
4255.71 1646
4256.33 1541
4256.94 1620
4257.56 1552
4258.17 1549
4258.79 1509
4259.41 1538
4260.02 1558
4260.64 1503
4261.25 1518
4261.87 1485
4262.48 1383
4263.10 1419
4263.71 1470
4264.33 1577
4264.95 1525
4265.56 1532
4266.18 1445
4266.79 1300
4267.41 1347
4268.03 1423
4268.64 1431
4269.26 1471
4269.87 1432
4270.49 1453
4271.11 1502
4271.72 1473
4272.34 1419
4272.96 1343
4273.57 1446
4274.19 1499
4274.81 1547
4275.42 1499
4276.04 1531
4276.66 1728
4277.27 1594
4277.89 1605
4278.51 1540
4279.12 1570
4279.74 1505
4280.36 1566
4280.97 1512
4281.59 1340
4282.21 1347
4282.83 1338
4283.44 1386
4284.06 1377
4284.68 1284
4285.29 1268
4285.91 1458
4286.53 1434
4287.15 1335
4287.76 1317
4288.38 1293
4289.00 1354
4289.62 1429
4290.23 1304
4290.85 1318
4291.47 1366
4292.09 1339
4292.71 1400
4293.32 1333
4293.94 1318
4294.56 1355
4295.18 1404
4295.80 1378
4296.41 1255
4297.03 1246
4297.65 1358
4298.27 1396
4298.89 1442
4299.50 1432
4300.12 1313
4300.74 1326
4301.36 1474
4301.98 1276
4302.60 1291
4303.22 1293
4303.83 1429
4304.45 1407
4305.07 1331
4305.69 1312
4306.31 1173
4306.93 1192
4307.55 1418
4308.17 1406
4308.79 1299
4309.40 1331
4310.02 1402
4310.64 1350
4311.26 1382
4311.88 1366
4312.50 1288
4313.12 1221
4313.74 1188
4314.36 1304
4314.98 1356
4315.60 1261
4316.22 1174
4316.84 1206
4317.46 1313
4318.08 1326
4318.70 1359
4319.32 1344
4319.94 1384
4320.56 1369
4321.18 1416
4321.80 1488
4322.42 1571
4323.04 1401
4323.66 1479
4324.28 1545
4324.90 1651
4325.52 1548
4326.14 1588
4326.76 1690
4327.38 1747
4328.00 1682
4328.62 1692
4329.24 1678
4329.86 1678
4330.48 1724
4331.10 1641
4331.72 1633
4332.34 1602
4332.96 1671
4333.58 1606
4334.20 1727
4334.82 2172
4335.45 2450
4336.07 2427
4336.69 2599
4337.31 2656
4337.93 2896
4338.55 3120
4339.17 3268
4339.79 3163
4340.41 2916
4341.04 2734
4341.66 2574
4342.28 2600
4342.90 2564
4343.52 2703
4344.14 2820
4344.76 2942
4345.39 3126
4346.01 3751
4346.63 3832
4347.25 3811
4347.87 3856
4348.50 3762
4349.12 3496
4349.74 3404
4350.36 3056
4350.98 2883
4351.61 2588
4352.23 2200
4352.85 1925
4353.47 1955
4354.09 2004
4354.72 1880
4355.34 1790
4355.96 1689
4356.58 1826
4357.21 1941
4357.83 1710
4358.45 1842
4359.07 1858
4359.70 1778
4360.32 1719
4360.94 1841
4361.56 1805
4362.19 1789
4362.81 1771
4363.43 1764
4364.06 1803
4364.68 1736
4365.30 1651
4365.93 1570
4366.55 1669
4367.17 1591
4367.80 1413
4368.42 1586
4369.04 1558
4369.67 1480
4370.29 1402
4370.91 1318
4371.54 1400
4372.16 1385
4372.78 1473
4373.41 1334
4374.03 1305
4374.65 1287
4375.28 1407
4375.90 1398
4376.53 1509
4377.15 1469
4377.77 1426
4378.40 1468
4379.02 1562
4379.65 1429
4380.27 1451
4380.89 1495
4381.52 1465
4382.14 1419
4382.77 1471
4383.39 1502
4384.02 1468
4384.64 1388
4385.26 1496
4385.89 1437
4386.51 1393
4387.14 1362
4387.76 1348
4388.39 1237
4389.01 1186
4389.64 1253
4390.26 1292
4390.89 1261
4391.51 1180
4392.14 1148
4392.76 1318
4393.39 1364
4394.01 1398
4394.64 1272
4395.26 1213
4395.89 1318
4396.51 1325
4397.14 1305
4397.76 1404
4398.39 1374
4399.01 1282
4399.64 1244
4400.27 1352
4400.89 1335
4401.52 1446
4402.14 1289
4402.77 1342
4403.39 1243
4404.02 1254
4404.65 1237
4405.27 1248
4405.90 1312
4406.52 1420
4407.15 1324
4407.78 1371
4408.40 1334
4409.03 1349
4409.65 1325
4410.28 1362
4410.91 1408
4411.53 1332
4412.16 1435
4412.79 1379
4413.41 1261
4414.04 1350
4414.67 1304
4415.29 1308
4415.92 1369
4416.55 1323
4417.17 1213
4417.80 1256
4418.43 1292
4419.05 1225
4419.68 1266
4420.31 1268
4420.93 1193
4421.56 1209
4422.19 1334
4422.82 1295
4423.44 1264
4424.07 1074
4424.70 1079
4425.32 1124
4425.95 1132
4426.58 1037
4427.21 1052
4427.83 1191
4428.46 1202
4429.09 1161
4429.72 1170
4430.35 1120
4430.97 1165
4431.60 1205
4432.23 1255
4432.86 1265
4433.48 1298
4434.11 1267
4434.74 1220
4435.37 1276
4436.00 1242
4436.62 1276
4437.25 1333
4437.88 1291
4438.51 1267
4439.14 1227
4439.77 1199
4440.39 1200
4441.02 1162
4441.65 1126
4442.28 1086
4442.91 1179
4443.54 1307
4444.17 1289
4444.79 1351
4445.42 1326
4446.05 1281
4446.68 1358
4447.31 1263
4447.94 1218
4448.57 1371
4449.20 1317
4449.83 1265
4450.46 1237
4451.08 1312
4451.71 1329
4452.34 1301
4452.97 1250
4453.60 1286
4454.23 1340
4454.86 1341
4455.49 1320
4456.12 1312
4456.75 1141
4457.38 1149
4458.01 1290
4458.64 1350
4459.27 1346
4459.90 1315
4460.53 1214
4461.16 1253
4461.79 1114
4462.42 1163
4463.05 1294
4463.68 1136
4464.31 1116
4464.94 1035
4465.57 1128
4466.20 1156
4466.83 1168
4467.46 1257
4468.09 1257
4468.72 1200
4469.35 1144
4469.98 1203
4470.61 1136
4471.24 1086
4471.87 1063
4472.50 1090
4473.13 1221
4473.76 1154
4474.40 1105
4475.03 1045
4475.66 1117
4476.29 1083
4476.92 1106
4477.55 1097
4478.18 1114
4478.81 1178
4479.44 1201
4480.07 1118
4480.71 1178
4481.34 1161
4481.97 1244
4482.60 1323
4483.23 1118
4483.86 1280
4484.49 1127
4485.13 1248
4485.76 1238
4486.39 1188
4487.02 1256
4487.65 1298
4488.28 1183
4488.92 1176
4489.55 1175
4490.18 1153
4490.81 1227
4491.44 1198
4492.08 1127
4492.71 1132
4493.34 1275
4493.97 1158
4494.61 1081
4495.24 1136
4495.87 1089
4496.50 1350
4497.13 1227
4497.77 1234
4498.40 1327
4499.03 1233
4499.67 1369
4500.30 1442
4500.93 1484
4501.56 1590
4502.20 1648
4502.83 1724
4503.46 1552
4504.09 1543
4504.73 1620
4505.36 1606
4505.99 1539
4506.63 1423
4507.26 1400
4507.89 1338
4508.53 1253
4509.16 1353
4509.79 1443
4510.43 1229
4511.06 1229
4511.69 1375
4512.33 1392
4512.96 1340
4513.59 1355
4514.23 1266
4514.86 1278
4515.49 1221
4516.13 1247
4516.76 1254
4517.40 1296
4518.03 1126
4518.66 1119
4519.30 1159
4519.93 1126
4520.57 1170
4521.20 1216
4521.83 1276
4522.47 1179
4523.10 1262
4523.74 1181
4524.37 1275
4525.01 1234
4525.64 1231
4526.27 1206
4526.91 1288
4527.54 1411
4528.18 1469
4528.81 1583
4529.45 1602
4530.08 1706
4530.72 1760
4531.35 1964
4531.99 2061
4532.62 2121
4533.26 1872
4533.89 1870
4534.53 1855
4535.16 1862
4535.80 1851
4536.43 1618
4537.07 1624
4537.70 1557
4538.34 1438
4538.97 1297
4539.61 1401
4540.24 1312
4540.88 1276
4541.52 1277
4542.15 1351
4542.79 1437
4543.42 1251
4544.06 1226
4544.69 1150
4545.33 1113
4545.97 1113
4546.60 1115
4547.24 1093
4547.87 1226
4548.51 1195
4549.15 1243
4549.78 1126
4550.42 1146
4551.05 1110
4551.69 1178
4552.33 1217
4552.96 1164
4553.60 1150
4554.24 1160
4554.87 1151
4555.51 1198
4556.15 1145
4556.78 1100
4557.42 1039
4558.06 1155
4558.69 1151
4559.33 1168
4559.97 1093
4560.60 1160
4561.24 1172
4561.88 1079
4562.51 1089
4563.15 1140
4563.79 1138
4564.43 1130
4565.06 1133
4565.70 1245
4566.34 1211
4566.97 1317
4567.61 1253
4568.25 1202
4568.89 1184
4569.52 1292
4570.16 1294
4570.80 1253
4571.44 1220
4572.07 1094
4572.71 1110
4573.35 1158
4573.99 1244
4574.63 1206
4575.26 1113
4575.90 1179
4576.54 1161
4577.18 1207
4577.82 1094
4578.45 1195
4579.09 1242
4579.73 1126
4580.37 1120
4581.01 1235
4581.65 1195
4582.28 1193
4582.92 1276
4583.56 1262
4584.20 1216
4584.84 1256
4585.48 1275
4586.12 1150
4586.75 1308
4587.39 1260
4588.03 1382
4588.67 1283
4589.31 1365
4589.95 1470
4590.59 1554
4591.23 1593
4591.87 1788
4592.50 1749
4593.14 1664
4593.78 1518
4594.42 1570
4595.06 1462
4595.70 1350
4596.34 1409
4596.98 1287
4597.62 1176
4598.26 1175
4598.90 1212
4599.54 1226
4600.18 1345
4600.82 1268
4601.46 1280
4602.10 1297
4602.74 1300
4603.38 1375
4604.02 1366
4604.66 1334
4605.30 1391
4605.94 1386
4606.58 1300
4607.22 1323
4607.86 1405
4608.50 1366
4609.14 1430
4609.78 1402
4610.42 1468
4611.06 1328
4611.70 1369
4612.34 1388
4612.98 1482
4613.62 1302
4614.26 1258
4614.90 1238
4615.54 1275
4616.18 1240
4616.82 1299
4617.47 1271
4618.11 1216
4618.75 1159
4619.39 1231
4620.03 1260
4620.67 1227
4621.31 1184
4621.95 1268
4622.59 1266
4623.23 1227
4623.88 1194
4624.52 1211
4625.16 1216
4625.80 1168
4626.44 1214
4627.08 1224
4627.72 1127
4628.37 1123
4629.01 1130
4629.65 1155
4630.29 1226
4630.93 1161
4631.58 1209
4632.22 1363
4632.86 1297
4633.50 1244
4634.14 1237
4634.79 1219
4635.43 1350
4636.07 1470
4636.71 1485
4637.35 1401
4638.00 1377
4638.64 1453
4639.28 1348
4639.92 1342
4640.57 1386
4641.21 1331
4641.85 1324
4642.49 1385
4643.14 1267
4643.78 1140
4644.42 1263
4645.06 1207
4645.71 1211
4646.35 1322
4646.99 1264
4647.64 1259
4648.28 1345
4648.92 1281
4649.56 1303
4650.21 1207
4650.85 1284
4651.49 1365
4652.14 1307
4652.78 1523
4653.42 1528
4654.07 1455
4654.71 1330
4655.35 1367
4656.00 1414
4656.64 1385
4657.29 1264
4657.93 1357
4658.57 1283
4659.22 1276
4659.86 1323
4660.50 1280
4661.15 1345
4661.79 1234
4662.44 1161
4663.08 1227
4663.72 1326
4664.37 1293
4665.01 1164
4665.66 1142
4666.30 1194
4666.95 1141
4667.59 1134
4668.23 1136
4668.88 1148
4669.52 1147
4670.17 1148
4670.81 1057
4671.46 1161
4672.10 1144
4672.75 1095
4673.39 1277
4674.04 1242
4674.68 1238
4675.32 1301
4675.97 1202
4676.61 1039
4677.26 1190
4677.90 1112
4678.55 1151
4679.20 1133
4679.84 1092
4680.49 1148
4681.13 1125
4681.78 1220
4682.42 1128
4683.07 1178
4683.71 1119
4684.36 1242
4685.00 1247
4685.65 1204
4686.29 1129
4686.94 1048
4687.59 1164
4688.23 1316
4688.88 1166
4689.52 1159
4690.17 1102
4690.82 1153
4691.46 1129
4692.11 1036
4692.75 1101
4693.40 1127
4694.05 1084
4694.69 1180
4695.34 1115
4695.98 1235
4696.63 1356
4697.28 1352
4697.92 1291
4698.57 1411
4699.22 1497
4699.86 1566
4700.51 1452
4701.16 1417
4701.80 1421
4702.45 1326
4703.10 1271
4703.74 1231
4704.39 1238
4705.04 1337
4705.68 1220
4706.33 1154
4706.98 1249
4707.63 1204
4708.27 1172
4708.92 1291
4709.57 1358
4710.21 1235
4710.86 1283
4711.51 1260
4712.16 1208
4712.80 1225
4713.45 1339
4714.10 1281
4714.75 1228
4715.39 1193
4716.04 1124
4716.69 1222
4717.34 1280
4717.99 1213
4718.63 1305
4719.28 1291
4719.93 1321
4720.58 1251
4721.22 1182
4721.87 1207
4722.52 1186
4723.17 1221
4723.82 1212
4724.47 1269
4725.11 1252
4725.76 1171
4726.41 1169
4727.06 1337
4727.71 1261
4728.36 1350
4729.00 1273
4729.65 1246
4730.30 1185
4730.95 1269
4731.60 1207
4732.25 1069
4732.90 1056
4733.55 1098
4734.19 1125
4734.84 1150
4735.49 1132
4736.14 1155
4736.79 1140
4737.44 1118
4738.09 1197
4738.74 1102
4739.39 1189
4740.04 1157
4740.69 1170
4741.34 1234
4741.99 1291
4742.64 1285
4743.28 1278
4743.93 1328
4744.58 1200
4745.23 1245
4745.88 1175
4746.53 1232
4747.18 1216
4747.83 1187
4748.48 1332
4749.13 1257
4749.78 1369
4750.43 1298
4751.08 1298
4751.73 1386
4752.38 1440
4753.03 1463
4753.68 1476
4754.33 1451
4754.98 1390
4755.63 1370
4756.29 1293
4756.94 1345
4757.59 1306
4758.24 1241
4758.89 1182
4759.54 1153
4760.19 1120
4760.84 1123
4761.49 1214
4762.14 1178
4762.79 1139
4763.44 1248
4764.09 1318
4764.74 1349
4765.40 1274
4766.05 1350
4766.70 1385
4767.35 1365
4768.00 1410
4768.65 1303
4769.30 1180
4769.95 1312
4770.61 1444
4771.26 1243
4771.91 1179
4772.56 1259
4773.21 1215
4773.86 1147
4774.52 1114
4775.17 1177
4775.82 1171
4776.47 1266
4777.12 1162
4777.77 1277
4778.43 1200
4779.08 1258
4779.73 1221
4780.38 1159
4781.04 1192
4781.69 1251
4782.34 1356
4782.99 1254
4783.64 1177
4784.30 1207
4784.95 1173
4785.60 1240
4786.25 1243
4786.91 1246
4787.56 1304
4788.21 1203
4788.86 1309
4789.52 1272
4790.17 1192
4790.82 1132
4791.48 1164
4792.13 1100
4792.78 1094
4793.43 1125
4794.09 1174
4794.74 1153
4795.39 1121
4796.05 1221
4796.70 1134
4797.35 1119
4798.01 1178
4798.66 1102
4799.31 1195
4799.97 1184
4800.62 1150
4801.27 1229
4801.93 1204
4802.58 1152
4803.23 1112
4803.89 1220
4804.54 1224
4805.20 1263
4805.85 1196
4806.50 1171
4807.16 1136
4807.81 1179
4808.47 1253
4809.12 1038
4809.77 1152
4810.43 1185
4811.08 1194
4811.74 1135
4812.39 1242
4813.04 1229
4813.70 1189
4814.35 1191
4815.01 1200
4815.66 1270
4816.32 1169
4816.97 1120
4817.63 1221
4818.28 1268
4818.94 1256
4819.59 1203
4820.24 1274
4820.90 1348
4821.55 1317
4822.21 1297
4822.86 1279
4823.52 1356
4824.17 1312
4824.83 1358
4825.49 1405
4826.14 1511
4826.80 1557
4827.45 1474
4828.11 1445
4828.76 1390
4829.42 1417
4830.07 1464
4830.73 1371
4831.38 1351
4832.04 1406
4832.69 1472
4833.35 1612
4834.01 1645
4834.66 1589
4835.32 1646
4835.97 1791
4836.63 1854
4837.29 1950
4837.94 1930
4838.60 1952
4839.25 1940
4839.91 1883
4840.57 1937
4841.22 1791
4841.88 1777
4842.54 1750
4843.19 1758
4843.85 1738
4844.50 1681
4845.16 1570
4845.82 1577
4846.47 1720
4847.13 1804
4847.79 1751
4848.44 1574
4849.10 1663
4849.76 1624
4850.41 1744
4851.07 1692
4851.73 1633
4852.39 1765
4853.04 1678
4853.70 1712
4854.36 1743
4855.01 1837
4855.67 1857
4856.33 1975
4856.99 2140
4857.64 2316
4858.30 2381
4858.96 2286
4859.62 2249
4860.27 2298
4860.93 2437
4861.59 2361
4862.25 2217
4862.90 2226
4863.56 2043
4864.22 2140
4864.88 2190
4865.53 2168
4866.19 2177
4866.85 2227
4867.51 2264
4868.17 2235
4868.83 2186
4869.48 2014
4870.14 2069
4870.80 1974
4871.46 1917
4872.12 1968
4872.77 1877
4873.43 1708
4874.09 1635
4874.75 1626
4875.41 1739
4876.07 1818
4876.73 1873
4877.38 1946
4878.04 1991
4878.70 1931
4879.36 1753
4880.02 1887
4880.68 1994
4881.34 1950
4882.00 1647
4882.66 1695
4883.31 1636
4883.97 1735
4884.63 1576
4885.29 1555
4885.95 1523
4886.61 1663
4887.27 1690
4887.93 1816
4888.59 1849
4889.25 1796
4889.91 1851
4890.57 1931
4891.23 1955
4891.89 1857
4892.55 1788
4893.21 1764
4893.87 1834
4894.53 1609
4895.19 1617
4895.85 1593
4896.51 1489
4897.17 1519
4897.83 1617
4898.49 1818
4899.15 1630
4899.81 1563
4900.47 1481
4901.13 1564
4901.79 1710
4902.45 1795
4903.11 1568
4903.77 1435
4904.43 1497
4905.09 1462
4905.75 1313
4906.41 1416
4907.07 1393
4907.73 1381
4908.39 1388
4909.05 1372
4909.72 1324
4910.38 1449
4911.04 1454
4911.70 1343
4912.36 1301
4913.02 1372
4913.68 1424
4914.34 1254
4915.00 1293
4915.67 1246
4916.33 1285
4916.99 1347
4917.65 1264
4918.31 1162
4918.97 1215
4919.63 1242
4920.30 1091
4920.96 1127
4921.62 1182
4922.28 1172
4922.94 1231
4923.60 1332
4924.27 1257
4924.93 1125
4925.59 1219
4926.25 1329
4926.91 1235
4927.58 1258
4928.24 1230
4928.90 1288
4929.56 1273
4930.22 1334
4930.89 1285
4931.55 1165
4932.21 1305
4932.87 1206
4933.54 1237
4934.20 1239
4934.86 1218
4935.52 1117
4936.19 1219
4936.85 1194
4937.51 1279
4938.18 1152
4938.84 1186
4939.50 1200
4940.16 1182
4940.83 1174
4941.49 1171
4942.15 1198
4942.82 1192
4943.48 1176
4944.14 1178
4944.81 1153
4945.47 1095
4946.13 1120
4946.80 1045
4947.46 1065
4948.12 1096
4948.79 1110
4949.45 1257
4950.11 1222
4950.78 1104
4951.44 1206
4952.10 1232
4952.77 1127
4953.43 1114
4954.10 1053
4954.76 1018
4955.42 1152
4956.09 1145
4956.75 1155
4957.42 1134
4958.08 1155
4958.74 1130
4959.41 1095
4960.07 1262
4960.74 1222
4961.40 1176
4962.07 1215
4962.73 1241
4963.39 1311
4964.06 1486
4964.72 1417
4965.39 1368
4966.05 1502
4966.72 1365
4967.38 1394
4968.05 1291
4968.71 1301
4969.38 1119
4970.04 1070
4970.71 1337
4971.37 1317
4972.04 1160
4972.70 1143
4973.37 1150
4974.03 1249
4974.70 1079
4975.36 1126
4976.03 1300
4976.69 1311
4977.36 1220
4978.02 1372
4978.69 1268
4979.36 1194
4980.02 1211
4980.69 1175
4981.35 1288
4982.02 1284
4982.68 1230
4983.35 1118
4984.02 1128
4984.68 1190
4985.35 1212
4986.01 1168
4986.68 1197
4987.35 1199
4988.01 1223
4988.68 1154
4989.34 1166
4990.01 1121
4990.68 1135
4991.34 1180
4992.01 1087
4992.68 1093
4993.34 1163
4994.01 1116
4994.68 985
4995.34 961
4996.01 1019
4996.68 1068
4997.34 1080
4998.01 994
4998.68 1066
4999.34 1010
5000.01 1022
5000.68 1003
5001.34 873
5002.01 998
5002.68 1087
5003.35 1099
5004.01 1074
5004.68 1109
5005.35 1148
5006.01 1078
5006.68 1039
5007.35 981
5008.02 1088
5008.68 999
5009.35 1033
5010.02 1145
5010.69 1050
5011.36 1144
5012.02 1184
5012.69 1094
5013.36 1138
5014.03 1147
5014.69 1025
5015.36 1087
5016.03 1086
5016.70 1165
5017.37 1115
5018.03 1122
5018.70 1181
5019.37 1260
5020.04 1329
5020.71 1555
5021.38 1590
5022.04 1653
5022.71 1718
5023.38 1761
5024.05 1667
5024.72 1720
5025.39 1718
5026.06 1630
5026.72 1539
5027.39 1533
5028.06 1474
5028.73 1332
5029.40 1287
5030.07 1222
5030.74 1229
5031.41 1097
5032.08 1081
5032.75 1070
5033.41 1019
5034.08 1110
5034.75 1145
5035.42 1094
5036.09 1084
5036.76 1031
5037.43 1035
5038.10 971
5038.77 931
5039.44 1029
5040.11 1014
5040.78 1049
5041.45 1002
5042.12 962
5042.79 1005
5043.46 1065
5044.13 999
5044.80 1047
5045.47 1064
5046.14 1068
5046.81 1195
5047.48 1203
5048.15 1029
5048.82 1086
5049.49 1039
5050.16 1064
5050.83 1010
5051.50 1059
5052.17 999
5052.84 1003
5053.51 1077
5054.18 1012
5054.85 998
5055.52 1023
5056.19 1109
5056.86 1055
5057.53 1099
5058.21 1168
5058.88 1134
5059.55 1050
5060.22 1109
5060.89 1076
5061.56 1068
5062.23 1183
5062.90 1126
5063.57 1076
5064.24 1151
5064.92 1030
5065.59 966
5066.26 960
5066.93 951
5067.60 1024
5068.27 1090
5068.94 1037
5069.62 1013
5070.29 1039
5070.96 992
5071.63 1001
5072.30 1070
5072.97 1033
5073.65 1078
5074.32 1086
5074.99 1086
5075.66 1072
5076.33 1145
5077.01 1136
5077.68 1111
5078.35 1199
5079.02 1247
5079.70 1083
5080.37 1217
5081.04 1213
5081.71 1226
5082.38 1150
5083.06 1165
5083.73 1134
5084.40 1131
5085.07 995
5085.75 1072
5086.42 1070
5087.09 1176
5087.77 1209
5088.44 1217
5089.11 1173
5089.78 1274
5090.46 1434
5091.13 1379
5091.80 1471
5092.48 1408
5093.15 1363
5093.82 1303
5094.50 1264
5095.17 1294
5095.84 1255
5096.52 1271
5097.19 1234
5097.86 1134
5098.54 1156
5099.21 1124
5099.88 1162
5100.56 1199
5101.23 1172
5101.90 1104
5102.58 1125
5103.25 1243
5103.93 1157
5104.60 1187
5105.27 1161
5105.95 1129
5106.62 1154
5107.30 1128
5107.97 1135
5108.64 1131
5109.32 1150
5109.99 1119
5110.67 1046
5111.34 1077
5112.02 1086
5112.69 1115
5113.36 1034
5114.04 1034
5114.71 1031
5115.39 1040
5116.06 1059
5116.74 1139
5117.41 1157
5118.09 1119
5118.76 1249
5119.44 1291
5120.11 1314
5120.79 1189
5121.46 1184
5122.14 1258
5122.81 1186
5123.49 1122
5124.16 1145
5124.84 1133
5125.51 1078
5126.19 1057
5126.86 1001
5127.54 1003
5128.21 982
5128.89 1103
5129.57 1088
5130.24 1136
5130.92 1165
5131.59 1203
5132.27 1092
5132.94 1139
5133.62 1024
5134.30 1126
5134.97 1147
5135.65 1102
5136.32 1109
5137.00 972
5137.68 1013
5138.35 1137
5139.03 1061
5139.70 1103
5140.38 1179
5141.06 1093
5141.73 1079
5142.41 988
5143.09 1066
5143.76 1003
5144.44 1104
5145.12 1137
5145.79 1039
5146.47 1010
5147.15 999
5147.82 983
5148.50 1041
5149.18 999
5149.85 1028
5150.53 1043
5151.21 1084
5151.88 1095
5152.56 1015
5153.24 955
5153.92 962
5154.59 987
5155.27 987
5155.95 1033
5156.62 1027
5157.30 1010
5157.98 965
5158.66 987
5159.33 1020
5160.01 1023
5160.69 919
5161.37 1009
5162.04 1086
5162.72 1046
5163.40 1160
5164.08 1017
5164.76 1042
5165.43 1152
5166.11 1165
5166.79 1131
5167.47 1202
5168.15 1233
5168.82 1215
5169.50 1108
5170.18 1111
5170.86 1137
5171.54 998
5172.22 1118
5172.89 1055
5173.57 1059
5174.25 1078
5174.93 1068
5175.61 1020
5176.29 1065
5176.97 1065
5177.64 1144
5178.32 1145
5179.00 1111
5179.68 1138
5180.36 1259
5181.04 1224
5181.72 1187
5182.40 1163
5183.08 1054
5183.75 1084
5184.43 1063
5185.11 1151
5185.79 1121
5186.47 1021
5187.15 1054
5187.83 967
5188.51 961
5189.19 904
5189.87 949
5190.55 996
5191.23 983
5191.91 998
5192.59 1023
5193.27 930
5193.95 1036
5194.63 968
5195.31 1031
5195.99 971
5196.67 998
5197.35 963
5198.03 923
5198.71 902
5199.39 955
5200.07 1066
5200.75 982
5201.43 1048
5202.11 1037
5202.79 1054
5203.47 916
5204.15 1040
5204.83 1090
5205.51 1137
5206.19 1078
5206.87 1173
5207.55 1150
5208.23 1138
5208.91 1295
5209.59 1240
5210.27 1087
5210.96 1196
5211.64 1128
5212.32 1044
5213.00 1124
5213.68 1121
5214.36 1042
5215.04 1001
5215.72 1081
5216.40 1065
5217.09 1096
5217.77 1054
5218.45 1082
5219.13 1095
5219.81 1069
5220.49 1154
5221.17 1165
5221.86 1078
5222.54 1087
5223.22 1202
5223.90 1149
5224.58 1056
5225.27 1144
5225.95 1087
5226.63 1075
5227.31 1002
5227.99 972
5228.67 1045
5229.36 927
5230.04 979
5230.72 979
5231.40 1040
5232.09 1062
5232.77 1155
5233.45 1159
5234.13 1074
5234.82 1040
5235.50 1068
5236.18 1116
5236.86 1135
5237.55 1154
5238.23 1189
5238.91 1115
5239.59 1126
5240.28 1137
5240.96 1187
5241.64 1074
5242.33 1087
5243.01 1188
5243.69 1087
5244.37 1081
5245.06 1020
5245.74 1022
5246.42 1076
5247.11 1023
5247.79 1054
5248.47 1029
5249.16 981
5249.84 1054
5250.52 1054
5251.21 1086
5251.89 1073
5252.58 1067
5253.26 1028
5253.94 1013
5254.63 968
5255.31 986
5255.99 988
5256.68 996
5257.36 997
5258.05 977
5258.73 1043
5259.41 995
5260.10 958
5260.78 1002
5261.47 1118
5262.15 1126
5262.84 1009
5263.52 1055
5264.20 1081
5264.89 1108
5265.57 1093
5266.26 1087
5266.94 1091
5267.63 1058
5268.31 1165
5269.00 1084
5269.68 1051
5270.37 1099
5271.05 1008
5271.73 1045
5272.42 1080
5273.10 1130
5273.79 1057
5274.47 1016
5275.16 1078
5275.85 1187
5276.53 1191
5277.22 1144
5277.90 1110
5278.59 1110
5279.27 1127
5279.96 1130
5280.64 1280
5281.33 1386
5282.01 1366
5282.70 1323
5283.38 1379
5284.07 1357
5284.76 1349
5285.44 1226
5286.13 1200
5286.81 1136
5287.50 1060
5288.19 1056
5288.87 1138
5289.56 1075
5290.24 1113
5290.93 1075
5291.62 1160
5292.30 1148
5292.99 1158
5293.67 1146
5294.36 1056
5295.05 1126
5295.73 1042
5296.42 1108
5297.11 1129
5297.79 1116
5298.48 1104
5299.17 953
5299.85 1085
5300.54 1121
5301.23 1040
5301.91 1130
5302.60 1116
5303.29 1054
5303.97 1023
5304.66 1046
5305.35 1054
5306.04 1021
5306.72 1026
5307.41 1111
5308.10 1155
5308.78 1122
5309.47 1062
5310.16 1145
5310.85 1240
5311.53 1229
5312.22 1222
5312.91 1259
5313.60 1162
5314.28 1112
5314.97 1076
5315.66 1036
5316.35 1017
5317.04 1056
5317.72 1094
5318.41 1134
5319.10 1197
5319.79 1154
5320.48 1220
5321.16 1275
5321.85 1287
5322.54 1137
5323.23 1185
5323.92 1196
5324.60 1075
5325.29 1072
5325.98 1066
5326.67 1227
5327.36 1049
5328.05 963
5328.74 1004
5329.42 1016
5330.11 1055
5330.80 1069
5331.49 1096
5332.18 1114
5332.87 1131
5333.56 1067
5334.25 1131
5334.93 1006
5335.62 1015
5336.31 1133
5337.00 1243
5337.69 1207
5338.38 1145
5339.07 1093
5339.76 1163
5340.45 1193
5341.14 1160
5341.83 1211
5342.52 1191
5343.21 1256
5343.90 1207
5344.58 1248
5345.27 1228
5345.96 1185
5346.65 1255
5347.34 1331
5348.03 1244
5348.72 1243
5349.41 1418
5350.10 1618
5350.79 1683
5351.48 1733
5352.17 1624
5352.86 1629
5353.55 1637
5354.24 1528
5354.93 1592
5355.62 1585
5356.31 1351
5357.01 1251
5357.70 1181
5358.39 1135
5359.08 1113
5359.77 1083
5360.46 1063
5361.15 1005
5361.84 1105
5362.53 1022
5363.22 999
5363.91 1032
5364.60 952
5365.29 1048
5365.98 1040
5366.68 1057
5367.37 988
5368.06 973
5368.75 940
5369.44 1006
5370.13 1022
5370.82 983
5371.51 980
5372.21 959
5372.90 920
5373.59 962
5374.28 905
5374.97 918
5375.66 921
5376.35 943
5377.05 931
5377.74 939
5378.43 961
5379.12 988
5379.81 977
5380.51 996
5381.20 963
5381.89 961
5382.58 919
5383.27 913
5383.97 943
5384.66 958
5385.35 897
5386.04 930
5386.73 979
5387.43 1030
5388.12 993
5388.81 1035
5389.50 1164
5390.20 1100
5390.89 1082
5391.58 1205
5392.28 1197
5392.97 1148
5393.66 1119
5394.35 1096
5395.05 1081
5395.74 1127
5396.43 1026
5397.13 941
5397.82 896
5398.51 875
5399.20 901
5399.90 907
5400.59 917
5401.28 962
5401.98 908
5402.67 926
5403.36 917
5404.06 889
5404.75 919
5405.44 919
5406.14 1006
5406.83 1056
5407.53 993
5408.22 1032
5408.91 1032
5409.61 1101
5410.30 1002
5410.99 1022
5411.69 972
5412.38 915
5413.08 944
5413.77 932
5414.46 1030
5415.16 982
5415.85 914
5416.55 1028
5417.24 1125
5417.94 1016
5418.63 971
5419.32 1017
5420.02 1021
5420.71 1027
5421.41 1057
5422.10 1020
5422.80 1034
5423.49 1040
5424.19 1006
5424.88 993
5425.58 1077
5426.27 1015
5426.97 951
5427.66 1063
5428.36 960
5429.05 1133
5429.75 1052
5430.44 1031
5431.14 1079
5431.83 1124
5432.53 1044
5433.22 1084
5433.92 1081
5434.61 1123
5435.31 1246
5436.00 1156
5436.70 1183
5437.40 1262
5438.09 1262
5438.79 1131
5439.48 1108
5440.18 1125
5440.87 1040
5441.57 1114
5442.27 1184
5442.96 1162
5443.66 1177
5444.35 1244
5445.05 1242
5445.75 1251
5446.44 1179
5447.14 1254
5447.83 1347
5448.53 1294
5449.23 1344
5449.92 1387
5450.62 1417
5451.32 1301
5452.01 1311
5452.71 1248
5453.41 1145
5454.10 1143
5454.80 1210
5455.50 1173
5456.19 1100
5456.89 1072
5457.59 1142
5458.28 1105
5458.98 1063
5459.68 1166
5460.37 1117
5461.07 1106
5461.77 1215
5462.47 1267
5463.16 1306
5463.86 1205
5464.56 1324
5465.25 1340
5465.95 1276
5466.65 1353
5467.35 1328
5468.04 1220
5468.74 1282
5469.44 1274
5470.14 1380
5470.84 1301
5471.53 1314
5472.23 1303
5472.93 1218
5473.63 1309
5474.32 1274
5475.02 1267
5475.72 1279
5476.42 1396
5477.12 1452
5477.82 1480
5478.51 1673
5479.21 1672
5479.91 1764
5480.61 1867
5481.31 1950
5482.01 1819
5482.70 1832
5483.40 1787
5484.10 1646
5484.80 1613
5485.50 1629
5486.20 1583
5486.90 1526
5487.59 1474
5488.29 1548
5488.99 1637
5489.69 1521
5490.39 1590
5491.09 1703
5491.79 1670
5492.49 1542
5493.19 1644
5493.89 1606
5494.58 1718
5495.28 1722
5495.98 1756
5496.68 1798
5497.38 1870
5498.08 2216
5498.78 2294
5499.48 2577
5500.18 2692
5500.88 2922
5501.58 3119
5502.28 3436
5502.98 3076
5503.68 2938
5504.38 2613
5505.08 2460
5505.78 2106
5506.48 1744
5507.18 1771
5507.88 1612
5508.58 1597
5509.28 1608
5509.98 1706
5510.68 1607
5511.38 1577
5512.08 1726
5512.78 1732
5513.48 1618
5514.18 1644
5514.88 1674
5515.58 1621
5516.28 1609
5516.98 1671
5517.68 1536
5518.39 1435
5519.09 1384
5519.79 1572
5520.49 1566
5521.19 1426
5521.89 1528
5522.59 1499
5523.29 1435
5523.99 1383
5524.69 1245
5525.40 1321
5526.10 1261
5526.80 1220
5527.50 1118
5528.20 1133
5528.90 1102
5529.60 1202
5530.31 1191
5531.01 1155
5531.71 1086
5532.41 1073
5533.11 1278
5533.81 1154
5534.52 1180
5535.22 1112
5535.92 1073
5536.62 1189
5537.32 1077
5538.02 1102
5538.73 1123
5539.43 1031
5540.13 1101
5540.83 1073
5541.54 1042
5542.24 1074
5542.94 1062
5543.64 1085
5544.34 1065
5545.05 1128
5545.75 1171
5546.45 1171
5547.15 1100
5547.86 1152
5548.56 1148
5549.26 1227
5549.97 1086
5550.67 1111
5551.37 1104
5552.07 1076
5552.78 1119
5553.48 1075
5554.18 1044
5554.89 1025
5555.59 1045
5556.29 1013
5557.00 1013
5557.70 966
5558.40 948
5559.11 983
5559.81 987
5560.51 1071
5561.22 1049
5561.92 1014
5562.62 919
5563.33 1044
5564.03 1040
5564.73 1040
5565.44 1053
5566.14 1008
5566.85 1039
5567.55 990
5568.25 1036
5568.96 963
5569.66 974
5570.37 995
5571.07 1010
5571.77 1095
5572.48 1037
5573.18 966
5573.89 1077
5574.59 1143
5575.29 1160
5576.00 1093
5576.70 1139
5577.41 1093
5578.11 1003
5578.82 1039
5579.52 998
5580.23 1071
5580.93 1050
5581.64 1037
5582.34 1002
5583.05 1087
5583.75 1085
5584.46 1030
5585.16 965
5585.87 992
5586.57 1018
5587.28 992
5587.98 952
5588.69 987
5589.39 932
5590.10 960
5590.80 963
5591.51 906
5592.21 921
5592.92 985
5593.62 949
5594.33 951
5595.04 930
5595.74 967
5596.45 1058
5597.15 896
5597.86 945
5598.56 964
5599.27 948
5599.98 1010
5600.68 967
5601.39 946
5602.09 1009
5602.80 969
5603.51 901
5604.21 925
5604.92 963
5605.62 998
5606.33 938
5607.04 1080
5607.74 1174
5608.45 1150
5609.16 933
5609.86 933
5610.57 952
5611.28 929
5611.98 917
5612.69 947
5613.40 944
5614.10 977
5614.81 983
5615.52 990
5616.22 996
5616.93 906
5617.64 923
5618.35 955
5619.05 925
5619.76 940
5620.47 906
5621.17 962
5621.88 926
5622.59 978
5623.30 1061
5624.00 940
5624.71 939
5625.42 981
5626.13 952
5626.83 946
5627.54 1073
5628.25 1073
5628.96 1030
5629.67 963
5630.37 966
5631.08 913
5631.79 929
5632.50 990
5633.21 944
5633.91 916
5634.62 988
5635.33 1037
5636.04 965
5636.75 980
5637.45 1091
5638.16 1009
5638.87 934
5639.58 980
5640.29 1120
5641.00 1203
5641.70 1227
5642.41 1154
5643.12 1090
5643.83 1078
5644.54 1069
5645.25 995
5645.96 1070
5646.67 1017
5647.38 1144
5648.08 994
5648.79 971
5649.50 1126
5650.21 1045
5650.92 1000
5651.63 1056
5652.34 1022
5653.05 1002
5653.76 1042
5654.47 1196
5655.18 1090
5655.89 1138
5656.60 1200
5657.30 1247
5658.01 1231
5658.72 1225
5659.43 1192
5660.14 1292
5660.85 1272
5661.56 1305
5662.27 1156
5662.98 1049
5663.69 1050
5664.40 1121
5665.11 1128
5665.82 1149
5666.53 1150
5667.24 1139
5667.95 1121
5668.66 1094
5669.37 1216
5670.08 1345
5670.79 1296
5671.50 1314
5672.22 1248
5672.93 1211
5673.64 1320
5674.35 1243
5675.06 1164
5675.77 1065
5676.48 1060
5677.19 1028
5677.90 1053
5678.61 991
5679.32 992
5680.03 1112
5680.74 1183
5681.46 1171
5682.17 1293
5682.88 1241
5683.59 1213
5684.30 1303
5685.01 1350
5685.72 1284
5686.43 1247
5687.15 1269
5687.86 1170
5688.57 1219
5689.28 1139
5689.99 1149
5690.70 1125
5691.42 1083
5692.13 990
5692.84 934
5693.55 947
5694.26 962
5694.97 929
5695.69 936
5696.40 964
5697.11 994
5697.82 1013
5698.53 919
5699.25 921
5699.96 946
5700.67 911
5701.38 987
5702.10 1051
5702.81 1009
5703.52 1017
5704.23 984
5704.95 929
5705.66 926
5706.37 965
5707.08 976
5707.80 884
5708.51 941
5709.22 945
5709.93 991
5710.65 937
5711.36 883
5712.07 998
5712.79 991
5713.50 933
5714.21 1010
5714.93 962
5715.64 929
5716.35 934
5717.07 924
5717.78 990
5718.49 967
5719.21 961
5719.92 907
5720.63 924
5721.35 984
5722.06 994
5722.77 1027
5723.49 1048
5724.20 1008
5724.92 1020
5725.63 1073
5726.34 1024
5727.06 1126
5727.77 1074
5728.48 1179
5729.20 1114
5729.91 1133
5730.63 1135
5731.34 1118
5732.06 1126
5732.77 1049
5733.48 1040
5734.20 1006
5734.91 1052
5735.63 1005
5736.34 989
5737.06 1005
5737.77 1007
5738.49 989
5739.20 984
5739.91 981
5740.63 932
5741.34 914
5742.06 886
5742.77 899
5743.49 949
5744.20 931
5744.92 915
5745.63 896
5746.35 971
5747.06 989
5747.78 921
5748.49 964
5749.21 928
5749.93 993
5750.64 988
5751.36 942
5752.07 1051
5752.79 1036
5753.50 1051
5754.22 1101
5754.93 1132
5755.65 1191
5756.37 1098
5757.08 1147
5757.80 1071
5758.51 968
5759.23 995
5759.95 1003
5760.66 1112
5761.38 1080
5762.09 943
5762.81 925
5763.53 974
5764.24 900
5764.96 873
5765.67 987
5766.39 966
5767.11 939
5767.82 947
5768.54 888
5769.26 941
5769.97 956
5770.69 911
5771.41 969
5772.12 926
5772.84 938
5773.56 898
5774.27 815
5774.99 905
5775.71 920
5776.42 920
5777.14 1015
5777.86 988
5778.58 1059
5779.29 1105
5780.01 1036
5780.73 998
5781.45 943
5782.16 1010
5782.88 951
5783.60 976
5784.31 1043
5785.03 1019
5785.75 947
5786.47 968
5787.19 1005
5787.90 951
5788.62 1062
5789.34 1155
5790.06 1053
5790.77 1014
5791.49 1014
5792.21 1100
5792.93 1122
5793.65 1129
5794.36 1176
5795.08 1209
5795.80 1286
5796.52 1376
5797.24 1515
5797.96 1588
5798.67 1827
5799.39 1929
5800.11 2174
5800.83 2376
5801.55 2395
5802.27 2470
5802.99 2171
5803.70 2082
5804.42 1755
5805.14 1674
5805.86 1520
5806.58 1398
5807.30 1295
5808.02 1259
5808.74 1254
5809.46 1111
5810.17 1195
5810.89 1189
5811.61 1151
5812.33 1290
5813.05 1312
5813.77 1288
5814.49 1286
5815.21 1243
5815.93 1332
5816.65 1342
5817.37 1331
5818.09 1237
5818.81 1179
5819.53 1272
5820.25 1287
5820.97 1188
5821.69 1250
5822.41 1195
5823.13 1155
5823.85 1083
5824.57 1058
5825.29 1106
5826.01 1069
5826.73 1113
5827.45 1136
5828.17 1118
5828.89 1102
5829.61 1059
5830.33 1063
5831.05 1083
5831.77 1075
5832.49 1092
5833.21 1102
5833.93 1078
5834.65 1047
5835.37 994
5836.09 1088
5836.81 1049
5837.53 1086
5838.25 1081
5838.97 1106
5839.70 1069
5840.42 1113
5841.14 1054
5841.86 1049
5842.58 1033
5843.30 1034
5844.02 1015
5844.74 880
5845.46 965
5846.19 1024
5846.91 975
5847.63 983
5848.35 977
5849.07 956
5849.79 1073
5850.51 963
5851.24 982
5851.96 1106
5852.68 1085
5853.40 1043
5854.12 1101
5854.85 1085
5855.57 1132
5856.29 1136
5857.01 1017
5857.73 1023
5858.46 1039
5859.18 1001
5859.90 974
5860.62 982
5861.34 1003
5862.07 977
5862.79 987
5863.51 992
5864.23 1001
5864.96 971
5865.68 1000
5866.40 978
5867.12 1084
5867.85 1044
5868.57 1079
5869.29 996
5870.01 1108
5870.74 1106
5871.46 1113
5872.18 1082
5872.91 1021
5873.63 1031
5874.35 1060
5875.08 1041
5875.80 1012
5876.52 997
5877.25 1033
5877.97 1139
5878.69 1197
5879.42 1225
5880.14 1216
5880.86 1133
5881.59 1170
5882.31 1123
5883.03 1153
5883.76 1211
5884.48 1204
5885.20 1096
5885.93 1096
5886.65 1182
5887.38 1223
5888.10 1077
5888.82 1072
5889.55 1146
5890.27 1053
5891.00 1066
5891.72 977
5892.44 993
5893.17 959
5893.89 976
5894.62 960
5895.34 922
5896.07 1021
5896.79 1109
5897.51 957
5898.24 993
5898.96 1109
5899.69 1014
5900.41 987
5901.14 1008
5901.86 1044
5902.59 1027
5903.31 990
5904.04 1067
5904.76 1077
5905.49 1010
5906.21 1033
5906.94 993
5907.66 995
5908.39 1020
5909.11 1011
5909.84 1017
5910.56 1065
5911.29 1012
5912.01 982
5912.74 1050
5913.46 1091
5914.19 1143
5914.92 1050
5915.64 1015
5916.37 1066
5917.09 1055
5917.82 1093
5918.54 1067
5919.27 1101
5920.00 1097
5920.72 1097
5921.45 1131
5922.17 1020
5922.90 1098
5923.63 1112
5924.35 1146
5925.08 1048
5925.80 1099
5926.53 1203
5927.26 1126
5927.98 1140
5928.71 1283
5929.44 1345
5930.16 1167
5930.89 1148
5931.62 1227
5932.34 1283
5933.07 1301
5933.80 1291
5934.52 1256
5935.25 1251
5935.98 1319
5936.70 1330
5937.43 1380
5938.16 1305
5938.88 1364
5939.61 1541
5940.34 1480
5941.07 1524
5941.79 1528
5942.52 1323
5943.25 1441
5943.97 1520
5944.70 1559
5945.43 1509
5946.16 1555
5946.88 1519
5947.61 1618
5948.34 1673
5949.07 1693
5949.80 1859
5950.52 1872
5951.25 1993
5951.98 2012
5952.71 2108
5953.43 2261
5954.16 2143
5954.89 2222
5955.62 2217
5956.35 2055
5957.07 2163
5957.80 2044
5958.53 2061
5959.26 2160
5959.99 1985
5960.72 1920
5961.44 2027
5962.17 2185
5962.90 2137
5963.63 2298
5964.36 2484
5965.09 2731
5965.82 2729
5966.54 3199
5967.27 3409
5968.00 3434
5968.73 3416
5969.46 3485
5970.19 3154
5970.92 2807
5971.65 2718
5972.38 2548
5973.11 2519
5973.83 2422
5974.56 2437
5975.29 2358
5976.02 2436
5976.75 2522
5977.48 2394
5978.21 2482
5978.94 2462
5979.67 2526
5980.40 2778
5981.13 2744
5981.86 2864
5982.59 2881
5983.32 2725
5984.05 2801
5984.78 2904
5985.51 2906
5986.24 2825
5986.97 2893
5987.70 2813
5988.43 2735
5989.16 2795
5989.89 2827
5990.62 2673
5991.35 2729
5992.08 2831
5992.81 2838
5993.54 2916
5994.27 2951
5995.00 2904
5995.73 2861
5996.46 3022
5997.19 3263
5997.92 3186
5998.65 3078
5999.38 3174
6000.11 3270
6000.85 3394
6001.58 3199
6002.31 3058
6003.04 3004
6003.77 2981
6004.50 3071
6005.23 3082
6005.96 2880
6006.69 3222
6007.43 3196
6008.16 3417
6008.89 3721
6009.62 4432
6010.35 5193
6011.08 6205
6011.81 6963
6012.54 7797
6013.28 8990
6014.01 9939
6014.74 10578
6015.47 10465
6016.20 10205
6016.94 9692
6017.67 8780
6018.40 7445
6019.13 6465
6019.86 5834
6020.59 4966
6021.33 4216
6022.06 3497
6022.79 3117
6023.52 3024
6024.26 2705
6024.99 2611
6025.72 2476
6026.45 2336
6027.19 2417
6027.92 2314
6028.65 2335
6029.38 2254
6030.12 2270
6030.85 2345
6031.58 2292
6032.31 2197
6033.05 2143
6033.78 2180
6034.51 2108
6035.25 2163
6035.98 2193
6036.71 2017
6037.44 2152
6038.18 2341
6038.91 2368
6039.64 2351
6040.38 2333
6041.11 2456
6041.84 2493
6042.58 2574
6043.31 2647
6044.04 2676
6044.78 2560
6045.51 2580
6046.24 2561
6046.98 2716
6047.71 2653
6048.45 2748
6049.18 2718
6049.91 2968
6050.65 3144
6051.38 3266
6052.11 3570
6052.85 3997
6053.58 3954
6054.32 3765
6055.05 3924
6055.79 3685
6056.52 3561
6057.25 3216
6057.99 2996
6058.72 2773
6059.46 2588
6060.19 2512
6060.93 2365
6061.66 2330
6062.39 2340
6063.13 2455
6063.86 2435
6064.60 2344
6065.33 2462
6066.07 2425
6066.80 2441
6067.54 2316
6068.27 2358
6069.01 2436
6069.74 2317
6070.48 2319
6071.21 2288
6071.95 2130
6072.68 2223
6073.42 2092
6074.15 2080
6074.89 2037
6075.62 1821
6076.36 1842
6077.10 1928
6077.83 1771
6078.57 1865
6079.30 1869
6080.04 1887
6080.77 1796
6081.51 1844
6082.25 1921
6082.98 1854
6083.72 1833
6084.45 1888
6085.19 1752
6085.93 1656
6086.66 1674
6087.40 1773
6088.13 1738
6088.87 1807
6089.61 1677
6090.34 1735
6091.08 1669
6091.81 1790
6092.55 1818
6093.29 1816
6094.02 1658
6094.76 1590
6095.50 1532
6096.23 1674
6096.97 1618
6097.71 1614
6098.44 1567
6099.18 1521
6099.92 1554
6100.65 1552
6101.39 1452
6102.13 1416
6102.87 1436
6103.60 1527
6104.34 1533
6105.08 1605
6105.81 1509
6106.55 1492
6107.29 1500
6108.03 1522
6108.76 1549
6109.50 1519
6110.24 1529
6110.98 1596
6111.71 1590
6112.45 1586
6113.19 1599
6113.93 1650
6114.66 1465
6115.40 1592
6116.14 1556
6116.88 1556
6117.62 1632
6118.35 1544
6119.09 1582
6119.83 1523
6120.57 1515
6121.31 1569
6122.04 1600
6122.78 1502
6123.52 1445
6124.26 1544
6125.00 1583
6125.74 1549
6126.47 1595
6127.21 1730
6127.95 1669
6128.69 1676
6129.43 1738
6130.17 1762
6130.91 1685
6131.64 1600
6132.38 1660
6133.12 1622
6133.86 1748
6134.60 1767
6135.34 1648
6136.08 1592
6136.82 1643
6137.56 1632
6138.30 1781
6139.04 1724
6139.77 1792
6140.51 1718
6141.25 1782
6141.99 1842
6142.73 1756
6143.47 1578
6144.21 1655
6144.95 1641
6145.69 1677
6146.43 1671
6147.17 1597
6147.91 1542
6148.65 1623
6149.39 1615
6150.13 1649
6150.87 1664
6151.61 1707
6152.35 1730
6153.09 1653
6153.83 1658
6154.57 1737
6155.31 1844
6156.05 1781
6156.79 1808
6157.53 1907
6158.27 1818
6159.01 1778
6159.75 1878
6160.49 1748
6161.23 1824
6161.97 1950
6162.71 1952
6163.45 2063
6164.20 2302
6164.94 2386
6165.68 2459
6166.42 2604
6167.16 2777
6167.90 2773
6168.64 2761
6169.38 2763
6170.12 2666
6170.86 2734
6171.61 2878
6172.35 2713
6173.09 2469
6173.83 2477
6174.57 2473
6175.31 2411
6176.05 2359
6176.79 2319
6177.54 2301
6178.28 2418
6179.02 2356
6179.76 2384
6180.50 2389
6181.24 2331
6181.99 2538
6182.73 2515
6183.47 2573
6184.21 2410
6184.95 2555
6185.70 2551
6186.44 2409
6187.18 2493
6187.92 2568
6188.66 2528
6189.41 2709
6190.15 2796
6190.89 2763
6191.63 2893
6192.38 3155
6193.12 3134
6193.86 3135
6194.60 3398
6195.35 3382
6196.09 3305
6196.83 3408
6197.57 3339
6198.32 3230
6199.06 3246
6199.80 3171
6200.55 3231
6201.29 3278
6202.03 3454
6202.78 3601
6203.52 3814
6204.26 4406
6205.00 5378
6205.75 6568
6206.49 8207
6207.23 10181
6207.98 12338
6208.72 14443
6209.46 16109
6210.21 16963
6210.95 17464
6211.70 16717
6212.44 15666
6213.18 13817
6213.93 11774
6214.67 9712
6215.41 8021
6216.16 6469
6216.90 5290
6217.65 4393
6218.39 3754
6219.13 3411
6219.88 3132
6220.62 2923
6221.37 2803
6222.11 2783
6222.85 2637
6223.60 2616
6224.34 2513
6225.09 2490
6225.83 2608
6226.58 2452
6227.32 2251
6228.07 2250
6228.81 2145
6229.56 2126
6230.30 1999
6231.04 2034
6231.79 1971
6232.53 2015
6233.28 1999
6234.02 1954
6234.77 2034
6235.51 1969
6236.26 2072
6237.00 2052
6237.75 2217
6238.49 2212
6239.24 2214
6239.99 2121
6240.73 2145
6241.48 2162
6242.22 2166
6242.97 2353
6243.71 2339
6244.46 2452
6245.20 2839
6245.95 2964
6246.70 3187
6247.44 3617
6248.19 4207
6248.93 4305
6249.68 4400
6250.42 4230
6251.17 4072
6251.92 3837
6252.66 3435
6253.41 3115
6254.15 2866
6254.90 2730
6255.65 2472
6256.39 2335
6257.14 2312
6257.89 2304
6258.63 2210
6259.38 2333
6260.13 2204
6260.87 2233
6261.62 2195
6262.37 2335
6263.11 2394
6263.86 2428
6264.61 2355
6265.35 2281
6266.10 2265
6266.85 2265
6267.59 2200
6268.34 2250
6269.09 2294
6269.83 2326
6270.58 2369
6271.33 2463
6272.08 2284
6272.82 2276
6273.57 2312
6274.32 2267
6275.06 2408
6275.81 2383
6276.56 2457
6277.31 2584
6278.05 2556
6278.80 2604
6279.55 2439
6280.30 2423
6281.05 2411
6281.79 2322
6282.54 2336
6283.29 2297
6284.04 2150
6284.78 2036
6285.53 2164
6286.28 2189
6287.03 2193
6287.78 2187
6288.53 2271
6289.27 2201
6290.02 2163
6290.77 2117
6291.52 2132
6292.27 1894
6293.02 1829
6293.76 1783
6294.51 1780
6295.26 1728
6296.01 1798
6296.76 1709
6297.51 1703
6298.26 1665
6299.00 1781
6299.75 1776
6300.50 1747
6301.25 1803
6302.00 1785
6302.75 1799
6303.50 1777
6304.25 1742
6305.00 1758
6305.75 1733
6306.50 1755
6307.24 1692
6307.99 1679
6308.74 1657
6309.49 1642
6310.24 1659
6310.99 1595
6311.74 1655
6312.49 1644
6313.24 1668
6313.99 1720
6314.74 1562
6315.49 1561
6316.24 1549
6316.99 1660
6317.74 1624
6318.49 1408
6319.24 1459
6319.99 1477
6320.74 1537
6321.49 1498
6322.24 1483
6322.99 1600
6323.74 1528
6324.49 1449
6325.24 1552
6325.99 1545
6326.74 1520
6327.49 1561
6328.24 1605
6328.99 1697
6329.74 1636
6330.50 1534
6331.25 1534
6332.00 1629
6332.75 1674
6333.50 1530
6334.25 1586
6335.00 1619
6335.75 1646
6336.50 1585
6337.25 1597
6338.00 1623
6338.76 1669
6339.51 1650
6340.26 1535
6341.01 1464
6341.76 1626
6342.51 1665
6343.26 1682
6344.02 1788
6344.77 1747
6345.52 1705
6346.27 1734
6347.02 1752
6347.77 1725
6348.53 1668
6349.28 1834
6350.03 1925
6350.78 1943
6351.53 1931
6352.29 1993
6353.04 2002
6353.79 2131
6354.54 2216
6355.29 2056
6356.05 2076
6356.80 1955
6357.55 1879
6358.30 1771
6359.06 1784
6359.81 1659
6360.56 1541
6361.31 1542
6362.07 1596
6362.82 1600
6363.57 1658
6364.32 1767
6365.08 1673
6365.83 1635
6366.58 1580
6367.33 1691
6368.09 1757
6368.84 1778
6369.59 1581
6370.35 1598
6371.10 1613
6371.85 1646
6372.61 1565
6373.36 1579
6374.11 1498
6374.87 1506
6375.62 1431
6376.37 1366
6377.13 1428
6377.88 1472
6378.63 1516
6379.39 1559
6380.14 1398
6380.89 1427
6381.65 1469
6382.40 1460
6383.16 1477
6383.91 1369
6384.66 1388
6385.42 1374
6386.17 1348
6386.92 1384
6387.68 1305
6388.43 1291
6389.19 1277
6389.94 1394
6390.70 1270
6391.45 1373
6392.20 1405
6392.96 1382
6393.71 1373
6394.47 1386
6395.22 1296
6395.98 1237
6396.73 1225
6397.49 1236
6398.24 1342
6399.00 1281
6399.75 1208
6400.51 1236
6401.26 1356
6402.02 1217
6402.77 1245
6403.53 1237
6404.28 1215
6405.04 1188
6405.79 1295
6406.55 1199
6407.30 1352
6408.06 1440
6408.81 1531
6409.57 1565
6410.32 1484
6411.08 1408
6411.83 1315
6412.59 1462
6413.34 1322
6414.10 1244
6414.86 1267
6415.61 1228
6416.37 1198
6417.12 1271
6417.88 1250
6418.64 1278
6419.39 1206
6420.15 1209
6420.90 1238
6421.66 1316
6422.42 1252
6423.17 1310
6423.93 1246
6424.68 1201
6425.44 1337
6426.20 1288
6426.95 1315
6427.71 1158
6428.47 1118
6429.22 1238
6429.98 1213
6430.74 1295
6431.49 1272
6432.25 1151
6433.01 1168
6433.76 1158
6434.52 1148
6435.28 1189
6436.03 1295
6436.79 1277
6437.55 1328
6438.30 1222
6439.06 1299
6439.82 1189
6440.58 1205
6441.33 1296
6442.09 1363
6442.85 1261
6443.61 1250
6444.36 1244
6445.12 1211
6445.88 1206
6446.64 1205
6447.39 1207
6448.15 1259
6448.91 1225
6449.67 1132
6450.42 1156
6451.18 1276
6451.94 1233
6452.70 1277
6453.46 1284
6454.21 1269
6454.97 1303
6455.73 1424
6456.49 1413
6457.25 1292
6458.00 1289
6458.76 1380
6459.52 1384
6460.28 1339
6461.04 1237
6461.80 1207
6462.55 1303
6463.31 1344
6464.07 1341
6464.83 1325
6465.59 1386
6466.35 1381
6467.11 1352
6467.87 1363
6468.62 1410
6469.38 1469
6470.14 1460
6470.90 1393
6471.66 1372
6472.42 1418
6473.18 1549
6473.94 1445
6474.70 1483
6475.46 1436
6476.22 1497
6476.97 1540
6477.73 1558
6478.49 1572
6479.25 1553
6480.01 1557
6480.77 1598
6481.53 1586
6482.29 1562
6483.05 1682
6483.81 1693
6484.57 1610
6485.33 1670
6486.09 1740
6486.85 1806
6487.61 1808
6488.37 1850
6489.13 1841
6489.89 1905
6490.65 2001
6491.41 1881
6492.17 1872
6492.93 2114
6493.69 2353
6494.45 2260
6495.21 2363
6495.97 2340
6496.73 2314
6497.49 2403
6498.26 2296
6499.02 2381
6499.78 2345
6500.54 2203
6501.30 2213
6502.06 2293
6502.82 2305
6503.58 2328
6504.34 2238
6505.10 2392
6505.86 2480
6506.62 2464
6507.39 2461
6508.15 2676
6508.91 2830
6509.67 2784
6510.43 2777
6511.19 2980
6511.95 3023
6512.72 2991
6513.48 3057
6514.24 2784
6515.00 2791
6515.76 2907
6516.52 2699
6517.28 2868
6518.05 2885
6518.81 3053
6519.57 3033
6520.33 3211
6521.09 3316
6521.86 3313
6522.62 3422
6523.38 3490
6524.14 3850
6524.90 4154
6525.67 4546
6526.43 5053
6527.19 5415
6527.95 5979
6528.72 6085
6529.48 5879
6530.24 5978
6531.00 5905
6531.77 5836
6532.53 6011
6533.29 6356
6534.05 6940
6534.82 7988
6535.58 9097
6536.34 10149
6537.11 10825
6537.87 11333
6538.63 11240
6539.39 10755
6540.16 9571
6540.92 8227
6541.68 7043
6542.45 5794
6543.21 4742
6543.97 3970
6544.74 3486
6545.50 2950
6546.26 2798
6547.03 2663
6547.79 2486
6548.55 2458
6549.32 2444
6550.08 2457
6550.84 2419
6551.61 2414
6552.37 2340
6553.14 2360
6553.90 2299
6554.66 2263
6555.43 2322
6556.19 2237
6556.96 2363
6557.72 2170
6558.48 2158
6559.25 2013
6560.01 2181
6560.78 2316
6561.54 2275
6562.31 2404
6563.07 2501
6563.83 2620
6564.60 2798
6565.36 2759
6566.13 2780
6566.89 2832
6567.66 2822
6568.42 2643
6569.19 2585
6569.95 2637
6570.72 2611
6571.48 2610
6572.25 2685
6573.01 2832
6573.78 2868
6574.54 2920
6575.31 2945
6576.07 3217
6576.84 3261
6577.60 3172
6578.37 3292
6579.13 3325
6579.90 3399
6580.66 3371
6581.43 3369
6582.19 3235
6582.96 3334
6583.73 3196
6584.49 3040
6585.26 2882
6586.02 2927
6586.79 2901
6587.55 2961
6588.32 2854
6589.09 2784
6589.85 3075
6590.62 3209
6591.38 3426
6592.15 3678
6592.92 3912
6593.68 4504
6594.45 4915
6595.22 5046
6595.98 5197
6596.75 5156
6597.51 5385
6598.28 5010
6599.05 4596
6599.81 4132
6600.58 3708
6601.35 3462
6602.11 3185
6602.88 2959
6603.65 2856
6604.41 2796
6605.18 2701
6605.95 2654
6606.71 2767
6607.48 2669
6608.25 2766
6609.02 2557
6609.78 2559
6610.55 2399
6611.32 2338
6612.08 2305
6612.85 2281
6613.62 2156
6614.39 2110
6615.15 2134
6615.92 2118
6616.69 1983
6617.46 2061
6618.22 2224
6618.99 2176
6619.76 2232
6620.53 2060
6621.30 2098
6622.06 2111
6622.83 2092
6623.60 2126
6624.37 2017
6625.13 2015
6625.90 1973
6626.67 1950
6627.44 1901
6628.21 1926
6628.98 1934
6629.74 2088
6630.51 2057
6631.28 2060
6632.05 2278
6632.82 2549
6633.59 2701
6634.35 2983
6635.12 2995
6635.89 2973
6636.66 2959
6637.43 2871
6638.20 2741
6638.97 2674
6639.74 2369
6640.50 2162
6641.27 2163
6642.04 2058
6642.81 1958
6643.58 1936
6644.35 1850
6645.12 1966
6645.89 2028
6646.66 1929
6647.43 1961
6648.20 1978
6648.97 2022
6649.73 1953
6650.50 1941
6651.27 1944
6652.04 2029
6652.81 2092
6653.58 2082
6654.35 2009
6655.12 1959
6655.89 2005
6656.66 2098
6657.43 2036
6658.20 2040
6658.97 2015
6659.74 1873
6660.51 1764
6661.28 1871
6662.05 1812
6662.82 1749
6663.59 1820
6664.36 1754
6665.13 1766
6665.90 1773
6666.67 1812
6667.44 1733
6668.22 1708
6668.99 1832
6669.76 1818
6670.53 1832
6671.30 1901
6672.07 1860
6672.84 1875
6673.61 1860
6674.38 1858
6675.15 1830
6675.92 1825
6676.69 1839
6677.46 1959
6678.24 1863
6679.01 1971
6679.78 1876
6680.55 1990
6681.32 1971
6682.09 1954
6682.86 2132
6683.63 2133
6684.41 2296
6685.18 2582
6685.95 2587
6686.72 2531
6687.49 2481
6688.26 2353
6689.04 2250
6689.81 2020
6690.58 1971
6691.35 1876
6692.12 1784
6692.90 1774
6693.67 1691
6694.44 1638
6695.21 1695
6695.98 1632
6696.76 1608
6697.53 1620
6698.30 1680
6699.07 1656
6699.84 1714
6700.62 1738
6701.39 1621
6702.16 1619
6702.93 1725
6703.71 1731
6704.48 1657
6705.25 1660
6706.03 1606
6706.80 1694
6707.57 1620
6708.34 1690
6709.12 1648
6709.89 1650
6710.66 1664
6711.44 1662
6712.21 1642
6712.98 1625
6713.75 1488
6714.53 1577
6715.30 1448
6716.07 1553
6716.85 1590
6717.62 1541
6718.39 1545
6719.17 1481
6719.94 1386
6720.72 1488
6721.49 1575
6722.26 1542
6723.04 1454
6723.81 1396
6724.58 1461
6725.36 1462
6726.13 1460
6726.91 1461
6727.68 1382
6728.45 1479
6729.23 1584
6730.00 1640
6730.78 1552
6731.55 1481
6732.32 1570
6733.10 1588
6733.87 1444
6734.65 1511
6735.42 1547
6736.20 1654
6736.97 1547
6737.74 1565
6738.52 1570
6739.29 1580
6740.07 1620
6740.84 1613
6741.62 1610
6742.39 1605
6743.17 1700
6743.94 1666
6744.72 1625
6745.49 1581
6746.27 1604
6747.04 1797
6747.82 1786
6748.59 1820
6749.37 1756
6750.14 1936
6750.92 2114
6751.69 2231
6752.47 2337
6753.24 2428
6754.02 2435
6754.80 2305
6755.57 2273
6756.35 2168
6757.12 1924
6757.90 1864
6758.67 1783
6759.45 1721
6760.23 1611
6761.00 1623
6761.78 1640
6762.55 1593
6763.33 1589
6764.11 1580
6764.88 1556
6765.66 1529
6766.43 1504
6767.21 1473
6767.99 1467
6768.76 1517
6769.54 1511
6770.32 1500
6771.09 1583
6771.87 1468
6772.64 1419
6773.42 1522
6774.20 1399
6774.97 1422
6775.75 1434
6776.53 1517
6777.31 1518
6778.08 1446
6778.86 1479
6779.64 1532
6780.41 1553
6781.19 1506
6781.97 1450
6782.74 1408
6783.52 1412
6784.30 1323
6785.08 1387
6785.85 1385
6786.63 1311
6787.41 1333
6788.19 1282
6788.96 1288
6789.74 1306
6790.52 1298
6791.30 1260
6792.07 1325
6792.85 1280
6793.63 1244
6794.41 1275
6795.18 1271
6795.96 1235
6796.74 1197
6797.52 1248
6798.30 1247
6799.07 1207
6799.85 1282
6800.63 1202
6801.41 1307
6802.19 1268
6802.97 1260
6803.74 1467
6804.52 1375
6805.30 1379
6806.08 1402
6806.86 1433
6807.64 1293
6808.41 1291
6809.19 1266
6809.97 1233
6810.75 1239
6811.53 1278
6812.31 1214
6813.09 1211
6813.87 1291
6814.64 1339
6815.42 1284
6816.20 1234
6816.98 1285
6817.76 1182
6818.54 1166
6819.32 1246
6820.10 1341
6820.88 1254
6821.66 1351
6822.44 1344
6823.22 1294
6824.00 1297
6824.78 1310
6825.55 1187
6826.33 1213
6827.11 1253
6827.89 1314
6828.67 1262
6829.45 1253
6830.23 1204
6831.01 1199
6831.79 1252
6832.57 1234
6833.35 1210
6834.13 1236
6834.91 1212
6835.69 1174
6836.47 1162
6837.25 1243
6838.03 1255
6838.81 1244
6839.60 1241
6840.38 1344
6841.16 1263
6841.94 1172
6842.72 1152
6843.50 1115
6844.28 1126
6845.06 1229
6845.84 1256
6846.62 1341
6847.40 1382
6848.18 1630
6848.96 1754
6849.74 1855
6850.53 2139
6851.31 2399
6852.09 2466
6852.87 2376
6853.65 2219
6854.43 2199
6855.21 2180
6855.99 1899
6856.77 1722
6857.56 1606
6858.34 1467
6859.12 1411
6859.90 1371
6860.68 1299
6861.46 1338
6862.25 1297
6863.03 1370
6863.81 1444
6864.59 1366
6865.37 1416
6866.15 1418
6866.94 1433
6867.72 1396
6868.50 1369
6869.28 1490
6870.07 1495
6870.85 1359
6871.63 1455
6872.41 1400
6873.19 1303
6873.98 1504
6874.76 1477
6875.54 1451
6876.32 1534
6877.11 1494
6877.89 1457
6878.67 1561
6879.45 1601
6880.24 1631
6881.02 1685
6881.80 1681
6882.59 1777
6883.37 1858
6884.15 1942
6884.93 2022
6885.72 2400
6886.50 2809
6887.28 2888
6888.07 3269
6888.85 3308
6889.63 3162
6890.42 3077
6891.20 2830
6891.98 2464
6892.77 2189
6893.55 1940
6894.33 1858
6895.12 1784
6895.90 1706
6896.68 1704
6897.47 1725
6898.25 1758
6899.04 1755
6899.82 1979
6900.60 1872
6901.39 1778
6902.17 1879
6902.95 1867
6903.74 1912
6904.52 1913
6905.31 1945
6906.09 1764
6906.88 1605
6907.66 1630
6908.44 1714
6909.23 1618
6910.01 1660
6910.80 1548
6911.58 1542
6912.37 1522
6913.15 1633
6913.94 1590
6914.72 1568
6915.50 1537
6916.29 1501
6917.07 1467
6917.86 1447
6918.64 1441
6919.43 1475
6920.21 1623
6921.00 1576
6921.78 1625
6922.57 1573
6923.35 1597
6924.14 1548
6924.93 1499
6925.71 1475
6926.50 1660
6927.28 1640
6928.07 1605
6928.85 1623
6929.64 1782
6930.42 1702
6931.21 1708
6931.99 1806
6932.78 1783
6933.57 1931
6934.35 1940
6935.14 1962
6935.92 1963
6936.71 2011
6937.50 1770
6938.28 1873
6939.07 1821
6939.85 1863
6940.64 1884
6941.43 1917
6942.21 1988
6943.00 2016
6943.78 1985
6944.57 2148
6945.36 2160
6946.14 2218
6946.93 2135
6947.72 2264
6948.50 2371
6949.29 2333
6950.08 2256
6950.86 2138
6951.65 2123
6952.44 2167
6953.22 2103
6954.01 2233
6954.80 2200
6955.58 2385
6956.37 2396
6957.16 2290
6957.95 2417
6958.73 2371
6959.52 2419
6960.31 2374
6961.10 2242
6961.88 2337
6962.67 2231
6963.46 2183
6964.24 2273
6965.03 2166
6965.82 2323
6966.61 2322
6967.40 2342
6968.18 2483
6968.97 2567
6969.76 2615
6970.55 2695
6971.33 2702
6972.12 2746
6972.91 2633
6973.70 2652
6974.49 2648
6975.27 2631
6976.06 2709
6976.85 2796
6977.64 2798
6978.43 2848
6979.22 2942
6980.00 3118
6980.79 3402
6981.58 3847
6982.37 4486
6983.16 5141
6983.95 5930
6984.74 6822
6985.52 8024
6986.31 8429
6987.10 8755
6987.89 8645
6988.68 8268
6989.47 7561
6990.26 6620
6991.05 5731
6991.83 4927
6992.62 4322
6993.41 3959
6994.20 3654
6994.99 3636
6995.78 3829
6996.57 4078
6997.36 4682
6998.15 5318
6998.94 5892
6999.73 6879
7000.52 7454
7001.31 7800
7002.10 7634
7002.89 7056
7003.68 6298
7004.47 5441
7005.26 4742
7006.05 4235
7006.84 3500
7007.63 3128
7008.42 2820
7009.21 2670
7010.00 2457
7010.79 2517
7011.58 2506
7012.37 2588
7013.16 2721
7013.95 2672
7014.74 2585
7015.53 2582
7016.32 2490
7017.11 2255
7017.90 2125
7018.69 2155
7019.48 2040
7020.27 2055
7021.06 2107
7021.85 2037
7022.64 2020
7023.43 2020
7024.22 2043
7025.02 2289
7025.81 2290
7026.60 2306
7027.39 2263
7028.18 2410
7028.97 2290
7029.76 2167
7030.55 2212
7031.34 2055
7032.14 1892
7032.93 1929
7033.72 1805
7034.51 1856
7035.30 1896
7036.09 2007
7036.88 2129
7037.68 2015
7038.47 1989
7039.26 2015
7040.05 1926
7040.84 2065
7041.64 2120
7042.43 2096
7043.22 1977
7044.01 2074
7044.80 2167
7045.60 2085
7046.39 2091
7047.18 2092
7047.97 2282
7048.76 2426
7049.56 2467
7050.35 2684
7051.14 2616
7051.93 2479
7052.73 2579
7053.52 2383
7054.31 2312
7055.10 2151
7055.90 1962
7056.69 1949
7057.48 1863
7058.27 1882
7059.07 1782
7059.86 1819
7060.65 1867
7061.45 1902
7062.24 1887
7063.03 1843
7063.83 1937
7064.62 1864
7065.41 1926
7066.21 1871
7067.00 1864
7067.79 1809
7068.59 1890
7069.38 1861
7070.17 1869
7070.97 1912
7071.76 1877
7072.55 1703
7073.35 1742
7074.14 1916
7074.93 1843
7075.73 1712
7076.52 1777
7077.32 1706
7078.11 1670
7078.90 1602
7079.70 1712
7080.49 1808
7081.29 1764
7082.08 1758
7082.87 1704
7083.67 1719
7084.46 1725
7085.26 1700
7086.05 1724
7086.85 1821
7087.64 1912
7088.43 1907
7089.23 1704
7090.02 1714
7090.82 1707
7091.61 1679
7092.41 1599
7093.20 1655
7094.00 1584
7094.79 1528
7095.59 1567
7096.38 1488
7097.18 1505
7097.97 1442
7098.77 1452
7099.56 1476
7100.36 1465
7101.15 1408
7101.95 1360
7102.74 1378
7103.54 1395
7104.33 1285
7105.13 1349
7105.92 1354
7106.72 1256
7107.52 1316
7108.31 1254
7109.11 1187
7109.90 1165
7110.70 1264
7111.49 1256
7112.29 1272
7113.09 1148
7113.88 1250
7114.68 1336
7115.47 1291
7116.27 1264
7117.07 1305
7117.86 1322
7118.66 1262
7119.45 1220
7120.25 1299
7121.05 1254
7121.84 1262
7122.64 1242
7123.44 1194
7124.23 1203
7125.03 1249
7125.83 1170
7126.62 1224
7127.42 1207
7128.22 1193
7129.01 1379
7129.81 1248
7130.61 1178
7131.40 1162
7132.20 1296
7133.00 1272
7133.79 1217
7134.59 1195
7135.39 1188
7136.19 1164
7136.98 1178
7137.78 1236
7138.58 1060
7139.38 1106
7140.17 1185
7140.97 1214
7141.77 1197
7142.57 1128
7143.36 1233
7144.16 1213
7144.96 1209
7145.76 1204
7146.55 1162
7147.35 1164
7148.15 1180
7148.95 1179
7149.74 1208
7150.54 1168
7151.34 1144
7152.14 1110
7152.94 1037
7153.74 998
7154.53 1125
7155.33 1163
7156.13 1164
7156.93 1198
7157.73 1127
7158.53 1083
7159.32 1073
7160.12 1132
7160.92 1086
7161.72 1148
7162.52 1094
7163.32 1074
7164.12 1070
7164.91 1095
7165.71 1050
7166.51 1050
7167.31 1126
7168.11 1102
7168.91 1072
7169.71 1104
7170.51 1072
7171.31 1090
7172.11 1070
7172.90 1089
7173.70 1065
7174.50 1136
7175.30 1116
7176.10 1023
7176.90 967
7177.70 1091
7178.50 1063
7179.30 1140
7180.10 1078
7180.90 1107
7181.70 1152
7182.50 1242
7183.30 1235
7184.10 1293
7184.90 1294
7185.70 1175
7186.50 1223
7187.30 1227
7188.10 1237
7188.90 1144
7189.70 1107
7190.50 1140
7191.30 1103
7192.10 1051
7192.90 1049
7193.70 1074
7194.50 980
7195.30 1069
7196.10 1095
7196.90 1000
7197.70 985
7198.50 1003
7199.30 978
7200.11 1021
7200.91 1016
7201.71 1007
7202.51 1092
7203.31 1107
7204.11 1009
7204.91 985
7205.71 919
7206.51 996
7207.31 962
7208.12 1012
7208.92 978
7209.72 914
7210.52 913
7211.32 1019
7212.12 946
7212.92 950
7213.72 1003
7214.53 1022
7215.33 984
7216.13 976
7216.93 980
7217.73 939
7218.53 1080
7219.34 1127
7220.14 1081
7220.94 1068
7221.74 1110
7222.54 968
7223.35 995
7224.15 984
7224.95 934
7225.75 1045
7226.56 1124
7227.36 1098
7228.16 1027
7228.96 1035
7229.76 1074
7230.57 1023
7231.37 996
7232.17 1024
7232.97 1082
7233.78 1029
7234.58 1042
7235.38 1084
7236.19 1187
7236.99 1193
7237.79 1190
7238.59 1148
7239.40 1254
7240.20 1245
7241.00 1276
7241.81 1246
7242.61 1178
7243.41 1153
7244.22 1067
7245.02 1053
7245.82 1110
7246.63 1224
7247.43 1134
7248.23 1077
7249.04 1123
7249.84 1136
7250.64 1067
7251.45 1084
7252.25 1220
7253.05 1251
7253.86 1196
7254.66 1132
7255.46 1124
7256.27 1159
7257.07 1176
7257.88 1134
7258.68 1071
7259.48 1131
7260.29 1097
7261.09 1115
7261.90 1118
7262.70 1053
7263.51 1099
7264.31 1155
7265.11 1088
7265.92 1156
7266.72 1184
7267.53 1228
7268.33 1289
7269.14 1223
7269.94 1160
7270.75 1183
7271.55 1271
7272.36 1340
7273.16 1301
7273.97 1376
7274.77 1365
7275.58 1309
7276.38 1337
7277.19 1316
7277.99 1269
7278.80 1317
7279.60 1402
7280.41 1432
7281.21 1512
7282.02 1702
7282.82 1985
7283.63 2285
7284.43 2384
7285.24 2503
7286.04 2538
7286.85 2528
7287.66 2265
7288.46 2217
7289.27 2031
7290.07 1903
7290.88 1761
7291.68 1677
7292.49 1580
7293.30 1583
7294.10 1534
7294.91 1477
7295.71 1413
7296.52 1537
7297.33 1579
7298.13 1570
7298.94 1572
7299.74 1587
7300.55 1536
7301.36 1627
7302.16 1717
7302.97 1705
7303.78 1668
7304.58 1731
7305.39 1779
7306.20 1883
7307.00 1935
7307.81 2051
7308.62 2134
7309.42 2323
7310.23 2465
7311.04 2618
7311.84 2733
7312.65 2694
7313.46 2695
7314.27 2740
7315.07 2592
7315.88 2572
7316.69 2595
7317.49 2745
7318.30 2936
7319.11 3331
7319.92 3582
7320.72 3730
7321.53 3846
7322.34 3787
7323.15 3495
7323.95 3225
7324.76 2944
7325.57 2703
7326.38 2437
7327.19 2251
7327.99 2031
7328.80 1993
7329.61 1915
7330.42 1750
7331.22 1638
7332.03 1606
7332.84 1669
7333.65 1638
7334.46 1640
7335.27 1625
7336.07 1623
7336.88 1714
7337.69 1701
7338.50 1776
7339.31 1769
7340.12 1740
7340.92 1578
7341.73 1542
7342.54 1558
7343.35 1614
7344.16 1629
7344.97 1579
7345.78 1650
7346.59 1627
7347.39 1612
7348.20 1724
7349.01 1632
7349.82 1708
7350.63 1666
7351.44 1585
7352.25 1547
7353.06 1523
7353.87 1548
7354.68 1469
7355.49 1508
7356.30 1440
7357.11 1481
7357.92 1433
7358.72 1505
7359.53 1562
7360.34 1599
7361.15 1589
7361.96 1589
7362.77 1545
7363.58 1644
7364.39 1619
7365.20 1667
7366.01 1689
7366.82 1685
7367.63 1657
7368.44 1643
7369.25 1591
7370.06 1686
7370.87 1666
7371.68 1707
7372.49 1646
7373.30 1697
7374.11 1737
7374.93 1693
7375.74 1757
7376.55 1777
7377.36 1876
7378.17 1874
7378.98 2165
7379.79 2340
7380.60 2489
7381.41 2661
7382.22 2737
7383.03 2685
7383.84 2722
7384.65 2575
7385.46 2372
7386.28 2102
7387.09 2037
7387.90 1922
7388.71 1764
7389.52 1812
7390.33 1673
7391.14 1658
7391.95 1633
7392.77 1565
7393.58 1564
7394.39 1624
7395.20 1705
7396.01 1758
7396.82 1849
7397.64 1975
7398.45 2076
7399.26 2120
7400.07 2234
7400.88 2371
7401.69 2467
7402.51 2560
7403.32 2433
7404.13 2436
7404.94 2382
7405.76 2368
7406.57 2488
7407.38 2427
7408.19 2561
7409.00 2411
7409.82 2335
7410.63 2167
7411.44 2044
7412.25 1870
7413.07 1888
7413.88 1666
7414.69 1586
7415.50 1445
7416.32 1457
7417.13 1451
7417.94 1361
7418.76 1408
7419.57 1410
7420.38 1314
7421.19 1270
7422.01 1254
7422.82 1238
7423.63 1266
7424.45 1189
7425.26 1265
7426.07 1209
7426.89 1207
7427.70 1241
7428.51 1217
7429.33 1216
7430.14 1262
7430.95 1116
7431.77 1177
7432.58 1186
7433.39 1175
7434.21 1212
7435.02 1180
7435.84 1131
7436.65 1258
7437.46 1205
7438.28 1224
7439.09 1210
7439.91 1189
7440.72 1213
7441.53 1180
7442.35 1187
7443.16 1148
7443.98 1175
7444.79 1176
7445.60 1265
7446.42 1285
7447.23 1147
7448.05 1167
7448.86 1182
7449.68 1152
7450.49 1136
7451.31 1172
7452.12 1134
7452.94 1188
7453.75 1121
7454.57 1148
7455.38 1175
7456.20 1180
7457.01 1230
7457.83 1206
7458.64 1090
7459.46 1164
7460.27 1118
7461.09 1127
7461.90 1186
7462.72 1138
7463.53 1142
7464.35 1260
7465.16 1175
7465.98 1175
7466.79 1127
7467.61 1119
7468.42 1201
7469.24 1211
7470.06 1109
7470.87 1161
7471.69 1235
7472.50 1198
7473.32 1198
7474.13 1123
7474.95 1106
7475.77 1164
7476.58 1087
7477.40 1060
7478.21 983
7479.03 1003
7479.85 1037
7480.66 1080
7481.48 1150
7482.30 1032
7483.11 1089
7483.93 1035
7484.75 1016
7485.56 942
7486.38 972
7487.20 978
7488.01 1011
7488.83 985
7489.65 1000
7490.46 987
7491.28 974
7492.10 944
7492.91 924
7493.73 966
7494.55 907
7495.36 935
7496.18 974
7497.00 934
7497.82 868
7498.63 903
7499.45 941
7500.27 975
7501.08 1009
7501.90 933
7502.72 899
7503.54 931
7504.35 981
7505.17 1021
7505.99 935
7506.81 827
7507.62 886
7508.44 879
7509.26 924
7510.08 982
7510.90 901
7511.71 902
7512.53 866
7513.35 898
7514.17 941
7514.99 859
7515.80 861
7516.62 875
7517.44 839
7518.26 910
7519.08 932
7519.90 943
7520.71 850
7521.53 888
7522.35 916
7523.17 885
7523.99 911
7524.81 956
7525.63 964
7526.45 941
7527.26 966
7528.08 915
7528.90 912
7529.72 876
7530.54 912
7531.36 915
7532.18 902
7533.00 898
7533.82 925
7534.64 925
7535.45 868
7536.27 870
7537.09 916
7537.91 929
7538.73 940
7539.55 906
7540.37 844
7541.19 961
7542.01 920
7542.83 910
7543.65 926
7544.47 1039
7545.29 957
7546.11 884
7546.93 920
7547.75 952
7548.57 930
7549.39 937
7550.21 982
7551.03 939
7551.85 965
7552.67 993
7553.49 919
7554.31 986
7555.13 916
7555.95 893
7556.77 924
7557.59 1001
7558.41 1014
7559.23 980
7560.05 925
7560.87 1011
7561.69 997
7562.51 928
7563.34 908
7564.16 1014
7564.98 1014
7565.80 926
7566.62 934
7567.44 912
7568.26 883
7569.08 971
7569.90 894
7570.72 944
7571.55 996
7572.37 977
7573.19 927
7574.01 903
7574.83 961
7575.65 994
7576.47 958
7577.30 981
7578.12 923
7578.94 922
7579.76 942
7580.58 936
7581.40 991
7582.23 1009
7583.05 937
7583.87 1025
7584.69 1031
7585.51 1025
7586.33 1081
7587.16 1077
7587.98 1123
7588.80 1159
7589.62 1047
7590.45 1114
7591.27 1086
7592.09 1033
7592.91 1038
7593.74 1047
7594.56 1084
7595.38 1090
7596.20 1142
7597.03 1078
7597.85 1083
7598.67 1104
7599.49 1155
7600.32 1147
7601.14 1123
7601.96 1265
7602.78 1311
7603.61 1286
7604.43 1290
7605.25 1328
7606.08 1457
7606.90 1443
7607.72 1410
7608.55 1438
7609.37 1387
7610.19 1292
7611.02 1240
7611.84 1190
7612.66 1283
7613.49 1238
7614.31 1288
7615.13 1277
7615.96 1298
7616.78 1367
7617.60 1467
7618.43 1643
7619.25 1606
7620.08 1541
7620.90 1444
7621.72 1474
7622.55 1359
7623.37 1342
7624.20 1376
7625.02 1342
7625.84 1394
7626.67 1342
7627.49 1392
7628.32 1454
7629.14 1525
7629.97 1681
7630.79 1761
7631.61 1919
7632.44 1909
7633.26 1928
7634.09 1843
7634.91 1683
7635.74 1537
7636.56 1583
7637.39 1437
7638.21 1260
7639.04 1195
7639.86 1142
7640.69 1161
7641.51 1092
7642.34 1046
7643.16 972
7643.99 939
7644.81 987
7645.64 1006
7646.46 984
7647.29 958
7648.11 987
7648.94 987
7649.76 1024
7650.59 908
7651.42 857
7652.24 883
7653.07 879
7653.89 842
7654.72 871
7655.54 870
7656.37 889
7657.20 875
7658.02 942
7658.85 876
7659.67 935
7660.50 925
7661.33 875
7662.15 927
7662.98 943
7663.80 952
7664.63 944
7665.46 958
7666.28 905
7667.11 897
7667.94 982
7668.76 904
7669.59 932
7670.42 958
7671.24 893
7672.07 921
7672.90 919
7673.72 919
7674.55 905
7675.38 869
7676.20 848
7677.03 922
7677.86 847
7678.68 863
7679.51 908
7680.34 872
7681.16 866
7681.99 875
7682.82 881
7683.65 888
7684.47 923
7685.30 927
7686.13 866
7686.96 916
7687.78 929
7688.61 839
7689.44 846
7690.27 873
7691.09 910
7691.92 928
7692.75 963
7693.58 969
7694.41 913
7695.23 895
7696.06 904
7696.89 951
7697.72 1045
7698.55 1094
7699.37 1128
7700.20 976
7701.03 974
7701.86 902
7702.69 995
7703.51 992
7704.34 967
7705.17 958
7706.00 945
7706.83 863
7707.66 919
7708.49 929
7709.31 814
7710.14 827
7710.97 884
7711.80 901
7712.63 883
7713.46 883
7714.29 891
7715.12 845
7715.95 884
7716.77 917
7717.60 866
7718.43 862
7719.26 777
7720.09 796
7720.92 832
7721.75 777
7722.58 786
7723.41 782
7724.24 796
7725.07 788
7725.90 796
7726.73 790
7727.56 737
7728.39 754
7729.22 794
7730.05 770
7730.88 773
7731.71 807
7732.54 795
7733.37 860
7734.20 802
7735.03 842
7735.86 838
7736.69 830
7737.52 830
7738.35 812
7739.18 771
7740.01 817
7740.84 772
7741.67 703
7742.50 751
7743.33 868
7744.16 831
7744.99 828
7745.82 871
7746.65 852
7747.48 927
7748.31 912
7749.14 969
7749.97 999
7750.81 833
7751.64 870
7752.47 855
7753.30 826
7754.13 824
7754.96 788
7755.79 799
7756.62 790
7757.45 795
7758.29 857
7759.12 774
7759.95 804
7760.78 787
7761.61 796
7762.44 818
7763.27 808
7764.11 754
7764.94 814
7765.77 768
7766.60 727
7767.43 746
7768.26 734
7769.10 772
7769.93 735
7770.76 753
7771.59 806
7772.42 814
7773.26 854
7774.09 840
7774.92 752
7775.75 809
7776.59 779
7777.42 742
7778.25 747
7779.08 795
7779.92 732
7780.75 814
7781.58 822
7782.41 809
7783.25 820
7784.08 842
7784.91 815
7785.74 848
7786.58 809
7787.41 754
7788.24 864
7789.08 814
7789.91 819
7790.74 845
7791.57 808
7792.41 853
7793.24 776
7794.07 814
7794.91 760
7795.74 789
7796.57 869
7797.41 825
7798.24 801
7799.07 878
7799.91 909
7800.74 916
7801.58 900
7802.41 875
7803.24 871
7804.08 942
7804.91 933
7805.74 931
7806.58 922
7807.41 910
7808.25 883
7809.08 901
7809.91 999
7810.75 1024
7811.58 1019
7812.42 990
7813.25 1030
7814.09 1142
7814.92 1059
7815.75 1131
7816.59 1169
7817.42 1251
7818.26 1086
7819.09 1126
7819.93 1076
7820.76 1119
7821.60 1026
7822.43 1119
7823.27 1104
7824.10 1046
7824.94 1011
7825.77 1080
7826.61 1181
7827.44 1101
7828.28 1133
7829.11 1057
7829.95 1055
7830.78 1020
7831.62 990
7832.45 1103
7833.29 1146
7834.12 1104
7834.96 1054
7835.79 1139
7836.63 1067
7837.46 1071
7838.30 1087
7839.14 1068
7839.97 1053
7840.81 1003
7841.64 1066
7842.48 1030
7843.31 1105
7844.15 1089
7844.99 1118
7845.82 1070
7846.66 1011
7847.49 1030
7848.33 1026
7849.17 985
7850.00 1019
7850.84 922
7851.68 988
7852.51 922
7853.35 972
7854.18 986
7855.02 1026
7855.86 968
7856.69 1001
7857.53 1064
7858.37 1010
7859.20 1026
7860.04 1064
7860.88 1131
7861.71 1124
7862.55 1114
7863.39 975
7864.23 975
7865.06 996
7865.90 997
7866.74 1014
7867.57 1017
7868.41 870
7869.25 1023
7870.09 936
7870.92 1000
7871.76 1026
7872.60 1064
7873.44 1097
7874.27 1095
7875.11 1122
7875.95 1178
7876.79 1293
7877.62 1242
7878.46 1294
7879.30 1268
7880.14 1244
7880.97 1154
7881.81 1051
7882.65 1023
7883.49 1113
7884.33 1084
7885.16 1072
7886.00 1042
7886.84 1111
7887.68 1110
7888.52 1053
7889.36 1054
7890.19 1065
7891.03 1185
7891.87 1151
7892.71 1133
7893.55 1181
7894.39 1178
7895.23 1084
7896.06 1101
7896.90 1069
7897.74 1157
7898.58 1090
7899.42 1166
7900.26 1159
7901.10 1217
7901.94 1176
7902.77 1160
7903.61 1136
7904.45 1073
7905.29 1048
7906.13 970
7906.97 998
7907.81 1030
7908.65 988
7909.49 959
7910.33 919
7911.17 907
7912.01 904
7912.85 1009
7913.69 999
7914.53 979
7915.37 1019
7916.21 1012
7917.05 1101
7917.89 1021
7918.73 1074
7919.57 1132
7920.41 1123
7921.25 1108
7922.09 998
7922.93 971
7923.77 933
7924.61 932
7925.45 952
7926.29 860
7927.13 912
7927.97 905
7928.81 901
7929.65 827
7930.49 916
7931.33 860
7932.17 874
7933.01 936
7933.85 859
7934.69 890
7935.53 849
7936.37 870
7937.21 867
7938.05 800
7938.90 901
7939.74 934
7940.58 892
7941.42 898
7942.26 923
7943.10 920
7943.94 962
7944.78 957
7945.63 922
7946.47 960
7947.31 970
7948.15 951
7948.99 911
7949.83 972
7950.67 921
7951.52 966
7952.36 999
7953.20 990
7954.04 938
7954.88 964
7955.72 967
7956.57 999
7957.41 934
7958.25 997
7959.09 1018
7959.93 943
7960.78 983
7961.62 977
7962.46 1016
7963.30 1003
7964.15 1103
7964.99 1138
7965.83 1115
7966.67 1221
7967.52 1186
7968.36 1191
7969.20 1188
7970.04 1184
7970.89 1174
7971.73 1036
7972.57 978
7973.41 961
7974.26 910
7975.10 854
7975.94 910
7976.79 946
7977.63 897
7978.47 844
7979.31 796
7980.16 920
7981.00 902
7981.84 926
7982.69 956
7983.53 845
7984.37 897
7985.22 856
7986.06 826
7986.90 775
7987.75 805
7988.59 784
7989.44 819
7990.28 820
7991.12 852
7991.97 861
7992.81 830
7993.65 791
7994.50 801
7995.34 809
7996.19 772
7997.03 731
7997.87 792
7998.72 802
7999.56 718
8000.41 759
8001.25 745
8002.10 843
8002.94 751
8003.78 771
8004.63 779
8005.47 739
8006.32 757
8007.16 734
8008.01 704
8008.85 742
8009.70 693
8010.54 712
8011.39 754
8012.23 733
8013.08 682
8013.92 756
8014.77 721
8015.61 740
8016.46 740
8017.30 739
8018.15 712
8018.99 699
8019.84 669
8020.68 775
8021.53 758
8022.37 692
8023.22 715
8024.06 664
8024.91 661
8025.75 698
8026.60 675
8027.45 747
8028.29 719
8029.14 680
8029.98 675
8030.83 667
8031.67 720
8032.52 635
8033.37 633
8034.21 713
8035.06 706
8035.90 704
8036.75 691
8037.60 687
8038.44 756
8039.29 706
8040.14 719
8040.98 623
8041.83 628
8042.68 658
8043.52 650
8044.37 663
8045.21 672
8046.06 688
8046.91 598
8047.75 555
8048.60 627
8049.45 760
8050.30 662
8051.14 690
8051.99 712
8052.84 633
8053.68 576
8054.53 650
8055.38 645
8056.22 703
8057.07 677
8057.92 702
8058.77 643
8059.61 639
8060.46 650
8061.31 610
8062.16 607
8063.00 647
8063.85 656
8064.70 684
8065.55 689
8066.39 677
8067.24 643
8068.09 639
8068.94 625
8069.79 638
8070.63 668
8071.48 622
8072.33 671
8073.18 685
8074.03 634
8074.87 646
8075.72 640
8076.57 658
8077.42 656
8078.27 649
8079.12 647
8079.96 643
8080.81 632
8081.66 719
8082.51 599
8083.36 611
8084.21 661
8085.06 609
8085.90 660
8086.75 648
8087.60 618
8088.45 593
8089.30 652
8090.15 670
8091.00 673
8091.85 695
8092.70 655
8093.54 656
8094.39 650
8095.24 691
8096.09 632
8096.94 617
8097.79 655
8098.64 671
8099.49 669
8100.34 685
8101.19 710
8102.04 653
8102.89 615
8103.74 637
8104.59 653
8105.44 666
8106.29 664
8107.14 668
8107.99 678
8108.84 635
8109.69 630
8110.54 592
8111.39 621
8112.24 675
8113.09 616
8113.94 611
8114.79 650
8115.64 684
8116.49 676
8117.34 672
8118.19 673
8119.04 651
8119.89 636
8120.74 645
8121.59 682
8122.44 662
8123.29 689
8124.14 652
8124.99 692
8125.84 712
8126.70 641
8127.55 670
8128.40 722
8129.25 729
8130.10 664
8130.95 675
8131.80 588
8132.65 726
8133.50 728
8134.36 689
8135.21 688
8136.06 687
8136.91 730
8137.76 740
8138.61 789
8139.46 769
8140.32 743
8141.17 703
8142.02 779
8142.87 714
8143.72 685
8144.57 736
8145.43 796
8146.28 751
8147.13 736
8147.98 738
8148.83 845
8149.69 799
8150.54 865
8151.39 894
8152.24 852
8153.10 883
8153.95 867
8154.80 946
8155.65 1037
8156.50 981
8157.36 1016
8158.21 956
8159.06 896
8159.92 837
8160.77 818
8161.62 785
8162.47 691
8163.33 743
8164.18 697
8165.03 767
8165.88 767
8166.74 690
8167.59 742
8168.44 757
8169.30 777
8170.15 806
8171.00 814
8171.86 756
8172.71 749
8173.56 709
8174.42 673
8175.27 714
8176.12 716
8176.98 668
8177.83 685
8178.68 746
8179.54 709
8180.39 696
8181.25 668
8182.10 688
8182.95 684
8183.81 642
8184.66 650
8185.51 665
8186.37 675
8187.22 704
8188.08 692
8188.93 710
8189.79 670
8190.64 677
8191.49 649
8192.35 607
8193.20 613
8194.06 625
8194.91 627
8195.77 664
8196.62 605
8197.47 648
8198.33 628
8199.18 588
8200.04 625
8200.89 623
8201.75 617
8202.60 621
8203.46 661
8204.31 647
8205.17 632
8206.02 636
8206.88 560
8207.73 606
8208.59 670
8209.44 654
8210.30 661
8211.15 629
8212.01 648
8212.87 614
8213.72 662
8214.58 680
8215.43 694
8216.29 638
8217.14 655
8218.00 602
8218.85 636
8219.71 623
8220.57 623
8221.42 616
8222.28 629
8223.13 602
8223.99 616
8224.85 566
8225.70 633
8226.56 612
8227.41 576
8228.27 637
8229.13 722
8229.98 660
8230.84 644
8231.70 580
8232.55 623
8233.41 651
8234.26 565
8235.12 615
8235.98 578
8236.83 616
8237.69 573
8238.55 582
8239.40 653
8240.26 610
8241.12 645
8241.98 634
8242.83 659
8243.69 626
8244.55 612
8245.40 546
8246.26 630
8247.12 568
8247.98 588
8248.83 598
8249.69 623
8250.55 623
8251.40 598
8252.26 643
8253.12 630
8253.98 590
8254.83 606
8255.69 609
8256.55 645
8257.41 678
8258.27 636
8259.12 623
8259.98 576
8260.84 600
8261.70 600
8262.55 631
8263.41 609
8264.27 617
8265.13 583
8265.99 619
8266.85 572
8267.70 612
8268.56 624
8269.42 612
8270.28 640
8271.14 619
8272.00 603
8272.85 641
8273.71 643
8274.57 647
8275.43 646
8276.29 605
8277.15 659
8278.01 678
8278.87 692
8279.72 641
8280.58 691
8281.44 665
8282.30 663
8283.16 665
8284.02 708
8284.88 639
8285.74 689
8286.60 707
8287.46 765
8288.32 680
8289.17 699
8290.03 689
8290.89 695
8291.75 795
8292.61 802
8293.47 829
8294.33 831
8295.19 807
8296.05 782
8296.91 738
8297.77 720
8298.63 688
8299.49 696
8300.35 684
8301.21 723
8302.07 693
8302.93 692
8303.79 746
8304.65 737
8305.51 667
8306.37 639
8307.23 635
8308.09 683
8308.95 652
8309.81 625
8310.67 688
8311.53 663
8312.39 662
8313.26 681
8314.12 664
8314.98 736
8315.84 651
8316.70 675
8317.56 693
8318.42 717
8319.28 689
8320.14 673
8321.00 709
8321.86 685
8322.73 710
8323.59 647
8324.45 630
8325.31 693
8326.17 731
8327.03 708
8327.89 706
8328.75 701
8329.62 628
8330.48 642
8331.34 607
8332.20 654
8333.06 660
8333.92 640
8334.79 660
8335.65 617
8336.51 630
8337.37 597
8338.23 699
8339.09 684
8339.96 692
8340.82 630
8341.68 585
8342.54 591
8343.41 637
8344.27 626
8345.13 670
8345.99 728
8346.85 775
8347.72 750
8348.58 679
8349.44 643
8350.30 582
8351.17 671
8352.03 712
8352.89 702
8353.76 688
8354.62 655
8355.48 693
8356.34 704
8357.21 632
8358.07 672
8358.93 689
8359.80 656
8360.66 757
8361.52 719
8362.38 721
8363.25 658
8364.11 695
8364.97 717
8365.84 701
8366.70 734
8367.56 689
8368.43 680
8369.29 663
8370.16 695
8371.02 746
8371.88 738
8372.75 659
8373.61 677
8374.47 751
8375.34 727
8376.20 699
8377.07 750
8377.93 752
8378.79 731
8379.66 734
8380.52 717
8381.39 690
8382.25 695
8383.11 724
8383.98 771
8384.84 732
8385.71 733
8386.57 740
8387.44 674
8388.30 766
8389.17 808
8390.03 702
8390.89 750
8391.76 760
8392.62 734
8393.49 785
8394.35 701
8395.22 661
8396.08 705
8396.95 792
8397.81 790
8398.68 724
8399.54 752
8400.41 840
8401.27 855
8402.14 769
8403.00 771
8403.87 764
8404.74 799
8405.60 792
8406.47 805
8407.33 798
8408.20 813
8409.06 895
8409.93 881
8410.79 840
8411.66 847
8412.53 862
8413.39 887
8414.26 903
8415.12 897
8415.99 878
8416.86 864
8417.72 959
8418.59 870
8419.45 870
8420.32 931
8421.19 1015
8422.05 950
8422.92 955
8423.78 976
8424.65 1010
8425.52 1044
8426.38 1098
8427.25 1081
8428.12 1067
8428.98 1024
8429.85 1094
8430.72 1118
8431.58 1118
8432.45 1167
8433.32 1038
8434.18 1153
8435.05 1114
8435.92 1128
8436.79 1181
8437.65 1182
8438.52 1256
8439.39 1313
8440.25 1373
8441.12 1472
8441.99 1573
8442.86 1511
8443.72 1589
8444.59 1594
8445.46 1601
8446.33 1487
8447.19 1456
8448.06 1504
8448.93 1401
8449.80 1392
8450.66 1456
8451.53 1531
8452.40 1658
8453.27 1854
8454.14 1997
8455.00 2200
8455.87 2416
8456.74 2629
8457.61 2740
8458.48 2762
8459.34 2677
8460.21 2550
8461.08 2258
8461.95 2088
8462.82 1979
8463.69 1904
8464.55 1829
8465.42 1915
8466.29 1983
8467.16 2310
8468.03 2921
8468.90 3515
8469.77 3992
8470.63 4414
8471.50 4844
8472.37 4767
8473.24 4263
8474.11 3859
8474.98 3262
8475.85 2726
8476.72 2270
8477.59 1991
8478.45 1783
8479.32 1602
8480.19 1432
8481.06 1306
8481.93 1286
8482.80 1262
8483.67 1267
8484.54 1254
8485.41 1265
8486.28 1285
8487.15 1228
8488.02 1273
8488.89 1228
8489.76 1171
8490.63 1093
8491.50 1098
8492.37 1086
8493.24 1138
8494.11 1145
8494.98 1176
8495.85 1216
8496.72 1211
8497.59 1302
8498.46 1241
8499.33 1253
8500.20 1203
8501.07 1180
8501.94 1160
8502.81 1147
8503.68 1142
8504.55 1116
8505.42 1167
8506.29 1206
8507.16 1234
8508.03 1298
8508.90 1343
8509.77 1367
8510.65 1318
8511.52 1332
8512.39 1298
8513.26 1139
8514.13 1184
8515.00 1159
8515.87 1054
8516.74 1083
8517.61 1080
8518.48 1066
8519.36 1052
8520.23 1073
8521.10 1051
8521.97 1057
8522.84 1127
8523.71 1117
8524.58 1140
8525.46 1164
8526.33 1048
8527.20 1152
8528.07 1173
8528.94 1124
8529.81 1122
8530.69 1179
8531.56 1250
8532.43 1212
8533.30 1200
8534.17 1215
8535.05 1235
8535.92 1228
8536.79 1207
8537.66 1164
8538.54 1233
8539.41 1199
8540.28 1172
8541.15 1194
8542.02 1104
8542.90 1154
8543.77 1192
8544.64 1174
8545.51 1103
8546.39 1071
8547.26 1167
8548.13 1149
8549.01 1236
8549.88 1250
8550.75 1265
8551.62 1282
8552.50 1293
8553.37 1335
8554.24 1335
8555.12 1383
8555.99 1362
8556.86 1348
8557.74 1361
8558.61 1261
8559.48 1252
8560.36 1145
8561.23 1164
8562.10 1000
8562.98 969
8563.85 1023
8564.72 970
8565.60 949
8566.47 972
8567.34 918
8568.22 899
8569.09 948
8569.97 922
8570.84 972
8571.71 977
8572.59 872
8573.46 955
8574.34 995
8575.21 939
8576.08 882
8576.96 907
8577.83 930
8578.71 917
8579.58 937
8580.46 866
8581.33 880
8582.20 871
8583.08 893
8583.95 889
8584.83 920
8585.70 886
8586.58 950
8587.45 929
8588.33 907
8589.20 944
8590.08 919
8590.95 949
8591.83 1012
8592.70 877
8593.58 855
8594.45 875
8595.33 964
8596.20 870
8597.08 824
8597.95 882
8598.83 896
8599.70 937
8600.58 934
8601.45 942
8602.33 941
8603.21 952
8604.08 876
8604.96 1009
8605.83 979
8606.71 1012
8607.58 978
8608.46 926
8609.34 906
8610.21 953
8611.09 995
8611.96 936
8612.84 1014
8613.72 979
8614.59 1014
8615.47 932
8616.34 979
8617.22 1050
8618.10 1120
8618.97 1082
8619.85 1066
8620.73 970
8621.60 1009
8622.48 995
8623.36 1016
8624.23 999
8625.11 1049
8625.99 1044
8626.86 1073
8627.74 1134
8628.62 1135
8629.49 1090
8630.37 1122
8631.25 1184
8632.12 1197
8633.00 1178
8633.88 1216
8634.76 1192
8635.63 1186
8636.51 1199
8637.39 1183
8638.26 1252
8639.14 1204
8640.02 1285
8640.90 1363
8641.77 1353
8642.65 1302
8643.53 1312
8644.41 1365
8645.28 1326
8646.16 1305
8647.04 1371
8647.92 1290
8648.80 1257
8649.67 1323
8650.55 1392
8651.43 1349
8652.31 1380
8653.19 1446
8654.06 1470
8654.94 1496
8655.82 1401
8656.70 1429
8657.58 1556
8658.46 1531
8659.33 1566
8660.21 1501
8661.09 1558
8661.97 1539
8662.85 1641
8663.73 1560
8664.61 1506
8665.48 1505
8666.36 1556
8667.24 1605
8668.12 1662
8669.00 1733
8669.88 1857
8670.76 2176
8671.64 2473
8672.52 2831
8673.40 3278
8674.27 3504
8675.15 3913
8676.03 4048
8676.91 3941
8677.79 3695
8678.67 3408
8679.55 3211
8680.43 2815
8681.31 2401
8682.19 2168
8683.07 2051
8683.95 1875
8684.83 1803
8685.71 1760
8686.59 1847
8687.47 1971
8688.35 2204
8689.23 2465
8690.11 2735
8690.99 3235
8691.87 3788
8692.75 4355
8693.63 4492
8694.51 4442
8695.39 4220
8696.27 3913
8697.15 3425
8698.03 2864
8698.91 2424
8699.79 2087
8700.67 1861
8701.55 1716
8702.43 1484
8703.31 1395
8704.19 1375
8705.07 1377
8705.95 1335
8706.84 1227
8707.72 1210
8708.60 1239
8709.48 1208
8710.36 1156
8711.24 1098
8712.12 1185
8713.00 1249
8713.88 1221
8714.76 1165
8715.65 1115
8716.53 1057
8717.41 1073
8718.29 1131
8719.17 1162
8720.05 1176
8720.93 1114
8721.82 1077
8722.70 1134
8723.58 1180
8724.46 1106
8725.34 1067
8726.22 1076
8727.11 1117
8727.99 1123
8728.87 1220
8729.75 1197
8730.63 1187
8731.52 1167
8732.40 1169
8733.28 1129
8734.16 1103
8735.05 1170
8735.93 1199
8736.81 1081
8737.69 1078
8738.58 1079
8739.46 1005
8740.34 1042
8741.22 1092
8742.11 1075
8742.99 1025
8743.87 1033
8744.75 1087
8745.64 1020
8746.52 1008
8747.40 1084
8748.28 1057
8749.17 1125
8750.05 1081
8750.93 1053
8751.82 1104
8752.70 1092
8753.58 1117
8754.47 1112
8755.35 1142
8756.23 1168
8757.12 1182
8758.00 1232
8758.88 1242
8759.77 1206
8760.65 1220
8761.53 1196
8762.42 1173
8763.30 1171
8764.19 1177
8765.07 1192
8765.95 1204
8766.84 1186
8767.72 1192
8768.60 1152
8769.49 1127
8770.37 1129
8771.26 1154
8772.14 1134
8773.03 1155
8773.91 1167
8774.79 1080
8775.68 1103
8776.56 1004
8777.45 1054
8778.33 1060
8779.22 996
8780.10 961
8780.98 980
8781.87 960
8782.75 954
8783.64 1013
8784.52 935
8785.41 913
8786.29 935
8787.18 858
8788.06 907
8788.95 882
8789.83 856
8790.72 855
8791.60 875
8792.49 882
8793.37 895
8794.26 883
8795.14 949
8796.03 899
8796.92 872
8797.80 884
8798.69 917
8799.57 965
8800.46 937
8801.34 909
8802.23 962
8803.11 919
8804.00 968
8804.89 943
8805.77 903
8806.66 875
8807.54 876
8808.43 899
8809.32 869
8810.20 819
8811.09 860
8811.97 814
8812.86 780
8813.75 817
8814.63 772
8815.52 807
8816.41 799
8817.29 769
8818.18 814
8819.06 869
8819.95 897
8820.84 803
8821.72 825
8822.61 816
8823.50 879
8824.38 868
8825.27 869
8826.16 836
8827.05 853
8827.93 877
8828.82 841
8829.71 853
8830.59 890
8831.48 747
8832.37 798
8833.25 825
8834.14 767
8835.03 746
8835.92 751
8836.80 727
8837.69 724
8838.58 727
8839.47 789
8840.35 791
8841.24 721
8842.13 740
8843.02 757
8843.90 818
8844.79 815
8845.68 702
8846.57 717
8847.46 700
8848.34 701
8849.23 666
8850.12 671
8851.01 710
8851.90 743
8852.78 741
8853.67 721
8854.56 714
8855.45 759
8856.34 716
8857.23 729
8858.12 704
8859.00 601
8859.89 650
8860.78 718
8861.67 658
8862.56 663
8863.45 711
8864.34 688
8865.22 704
8866.11 680
8867.00 678
8867.89 686
8868.78 716
8869.67 703
8870.56 626
8871.45 605
8872.34 631
8873.23 667
8874.12 618
8875.00 616
8875.89 628
8876.78 694
8877.67 638
8878.56 607
8879.45 633
8880.34 628
8881.23 597
8882.12 620
8883.01 606
8883.90 643
8884.79 631
8885.68 626
8886.57 635
8887.46 600
8888.35 667
8889.24 590
8890.13 584
8891.02 593
8891.91 576
8892.80 626
8893.69 596
8894.58 590
8895.47 564
8896.36 545
8897.25 572
8898.14 630
8899.03 610
8899.92 590
8900.81 544
8901.71 595
8902.60 596
8903.49 578
8904.38 621
8905.27 593
8906.16 640
8907.05 594
8907.94 648
8908.83 630
8909.72 565
8910.61 565
8911.51 555
8912.40 554
8913.29 527
8914.18 582
8915.07 573
8915.96 556
8916.85 541
8917.75 555
8918.64 541
8919.53 602
8920.42 633
8921.31 568
8922.20 559
8923.09 551
8923.99 556
8924.88 535
8925.77 569
8926.66 527
8927.55 551
8928.45 591
8929.34 576
8930.23 584
8931.12 569
8932.01 547
8932.91 561
8933.80 566
8934.69 607
8935.58 546
8936.48 575
8937.37 574
8938.26 562
8939.15 558
8940.05 518
8940.94 531
8941.83 594
8942.72 532
8943.62 578
8944.51 581
8945.40 586
8946.30 577
8947.19 562
8948.08 559
8948.97 592
8949.87 534
8950.76 532
8951.65 539
8952.55 517
8953.44 526
8954.33 549
8955.23 556
8956.12 557
8957.01 550
8957.91 495
8958.80 531
8959.69 574
8960.59 511
8961.48 562
8962.38 554
8963.27 535
8964.16 515
8965.06 538
8965.95 554
8966.85 572
8967.74 507
8968.63 573
8969.53 556
8970.42 542
8971.32 545
8972.21 536
8973.10 525
8974.00 549
8974.89 583
8975.79 457
8976.68 474
8977.58 562
8978.47 556
8979.36 512
8980.26 501
8981.15 534
8982.05 526
8982.94 506
8983.84 515
8984.73 449
8985.63 499
8986.52 492
8987.42 537
8988.31 518
8989.21 531
8990.10 467
8991.00 543
8991.89 553
8992.79 484
8993.68 532
8994.58 537
8995.47 521
8996.37 566
8997.27 541
8998.16 473
8999.06 494
8999.95 539
9000.85 513
9001.74 478
9002.64 518
9003.53 526
9004.43 498
9005.33 472
9006.22 524
9007.12 581
9008.01 511
9008.91 496
9009.81 478
9010.70 511
9011.60 497
9012.49 500
9013.39 473
9014.29 555
9015.18 552
9016.08 472
9016.98 476
9017.87 468
9018.77 523
9019.67 488
9020.56 536
9021.46 519
9022.36 531
9023.25 479
9024.15 493
9025.05 470
9025.94 494
9026.84 522
9027.74 560
9028.63 528
9029.53 487
9030.43 552
9031.33 487
9032.22 468
9033.12 461
9034.02 506
9034.91 470
9035.81 478
9036.71 495
9037.61 511
9038.50 469
9039.40 513
9040.30 506
9041.20 493
9042.10 535
9042.99 569
9043.89 540
9044.79 538
9045.69 524
9046.58 502
9047.48 507
9048.38 483
9049.28 505
9050.18 506
9051.07 532
9051.97 478
9052.87 501
9053.77 496
9054.67 507
9055.57 557
9056.46 526
9057.36 498
9058.26 509
9059.16 487
9060.06 480
9060.96 584
9061.86 510
9062.75 568
9063.65 580
9064.55 533
9065.45 540
9066.35 500
9067.25 467
9068.15 472
9069.05 554
9069.95 528
9070.84 580
9071.74 561
9072.64 506
9073.54 548
9074.44 520
9075.34 502
9076.24 502
9077.14 549
9078.04 521
9078.94 510
9079.84 517
9080.74 522
9081.64 496
9082.54 485
9083.44 526
9084.34 540
9085.24 594
9086.14 539
9087.04 568
9087.94 561
9088.84 535
9089.74 578
9090.64 546
9091.54 580
9092.44 591
9093.34 552
9094.24 572
9095.14 588
9096.04 548
9096.94 545
9097.84 551
9098.74 526
9099.64 542
9100.54 533
9101.44 564
9102.34 546
9103.24 506
9104.14 522
9105.04 500
9105.95 525
9106.85 541
9107.75 540
9108.65 496
9109.55 496
9110.45 545
9111.35 568
9112.25 550
9113.15 526
9114.06 479
9114.96 562
9115.86 550
9116.76 518
9117.66 470
9118.56 570
9119.46 558
9120.37 490
9121.27 527
9122.17 524
9123.07 486
9123.97 460
9124.87 504
9125.78 479
9126.68 543
9127.58 550
9128.48 501
9129.38 473
9130.29 543
9131.19 559
9132.09 546
9132.99 456
9133.89 473
9134.80 534
9135.70 481
9136.60 494
9137.50 521
9138.41 515
9139.31 475
9140.21 452
9141.11 469
9142.02 544
9142.92 451
9143.82 462
9144.72 460
9145.63 505
9146.53 469
9147.43 500
9148.34 506
9149.24 505
9150.14 448
9151.05 473
9151.95 529
9152.85 492
9153.76 538
9154.66 480
9155.56 479
9156.47 471
9157.37 504
9158.27 542
9159.18 475
9160.08 436
9160.98 490
9161.89 463
9162.79 465
9163.69 532
9164.60 549
9165.50 548
9166.41 538
9167.31 549
9168.21 512
9169.12 517
9170.02 517
9170.93 518
9171.83 497
9172.73 470
9173.64 473
9174.54 468
9175.45 523
9176.35 512
9177.25 527
9178.16 545
9179.06 531
9179.97 535
9180.87 529
9181.78 519
9182.68 561
9183.59 514
9184.49 563
9185.40 516
9186.30 496
9187.21 514
9188.11 539
9189.02 524
9189.92 471
9190.83 511
9191.73 539
9192.64 493
9193.54 522
9194.45 527
9195.35 512
9196.26 519
9197.16 536
9198.07 551
9198.97 501
9199.88 567
9200.78 551
9201.69 564
9202.60 511
9203.50 547
9204.41 500
9205.31 536
9206.22 542
9207.13 540
9208.03 481
9208.94 483
9209.84 508
9210.75 500
9211.66 436
9212.56 414
9213.47 470
9214.37 485
9215.28 514
9216.19 511
9217.09 619
9218.00 601
9218.91 606
9219.81 578
9220.72 572
9221.63 530
9222.53 572
9223.44 555
9224.35 503
9225.25 502
9226.16 507
9227.07 501
9227.97 526
9228.88 574
9229.79 521
9230.69 504
9231.60 530
9232.51 534
9233.41 491
9234.32 478
9235.23 487
9236.14 522
9237.04 458
9237.95 531
9238.86 573
9239.77 473
9240.67 462
9241.58 492
9242.49 524
9243.40 476
9244.30 510
9245.21 553
9246.12 500
9247.03 460
9247.94 525
9248.84 515
9249.75 506
9250.66 511
9251.57 532
9252.48 539
9253.38 499
9254.29 480
9255.20 511
9256.11 513
9257.02 453
9257.93 523
9258.83 517
9259.74 550
9260.65 489
9261.56 482
9262.47 511
9263.38 479
9264.29 496
9265.19 522
9266.10 465
9267.01 462
9267.92 487
9268.83 492
9269.74 433
9270.65 480
9271.56 466
9272.47 466
9273.37 539
9274.28 510
9275.19 472
9276.10 468
9277.01 499
9277.92 433
9278.83 498
9279.74 523
9280.65 485
9281.56 503
9282.47 505
9283.38 496
9284.29 508
9285.20 550
9286.11 481
9287.02 494
9287.93 493
9288.84 535
9289.75 483
9290.66 494
9291.57 508
9292.48 472
9293.39 526
9294.30 509
9295.21 477
9296.12 479
9297.03 523
9297.94 527
9298.85 569
9299.76 569
9300.67 572
9301.58 553
9302.49 513
9303.40 516
9304.31 550
9305.22 560
9306.13 571
9307.04 575
9307.95 581
9308.87 617
9309.78 646
9310.69 609
9311.60 599
9312.51 617
9313.42 523
9314.33 555
9315.24 546
9316.15 581
9317.07 565
9317.98 515
9318.89 577
9319.80 531
9320.71 504
9321.62 535
9322.53 532
9323.45 532
9324.36 563
9325.27 599
9326.18 567
9327.09 485
9328.00 554
9328.92 545
9329.83 549
9330.74 545
9331.65 554
9332.56 550
9333.48 521
9334.39 543
9335.30 563
9336.21 498
9337.13 492
9338.04 536
9338.95 582
9339.86 572
9340.77 589
9341.69 595
9342.60 577
9343.51 542
9344.43 522
9345.34 551
9346.25 491
9347.16 504
9348.08 503
9348.99 509
9349.90 523
9350.81 495
9351.73 536
9352.64 561
9353.55 524
9354.47 544
9355.38 488
9356.29 503
9357.21 468
9358.12 511
9359.03 527
9359.95 485
9360.86 541
9361.77 501
9362.69 507
9363.60 515
9364.51 466
9365.43 479
9366.34 495
9367.26 515
9368.17 490
9369.08 507
9370.00 526
9370.91 540
9371.82 497
9372.74 508
9373.65 504
9374.57 497
9375.48 507
9376.40 518
9377.31 494
9378.22 471
9379.14 512
9380.05 521
9380.97 509
9381.88 543
9382.80 536
9383.71 515
9384.62 524
9385.54 514
9386.45 550
9387.37 535
9388.28 542
9389.20 559
9390.11 605
9391.03 604
9391.94 602
9392.86 696
9393.77 660
9394.69 622
9395.60 599
9396.52 638
9397.43 662
9398.35 638
9399.26 634
9400.18 583
9401.10 505
9402.01 486
9402.93 499
9403.84 487
9404.76 523
9405.67 538
9406.59 511
9407.50 489
9408.42 501
9409.34 505
9410.25 459
9411.17 494
9412.08 574
9413.00 567
9413.92 538
9414.83 517
9415.75 507
9416.66 541
9417.58 556
9418.50 584
9419.41 527
9420.33 527
9421.25 498
9422.16 567
9423.08 548
9423.99 559
9424.91 559
9425.83 529
9426.74 571
9427.66 547
9428.58 490
9429.49 518
9430.41 511
9431.33 576
9432.25 528
9433.16 518
9434.08 553
9435.00 555
9435.91 547
9436.83 571
9437.75 573
9438.67 574
9439.58 557
9440.50 501
9441.42 555
9442.33 550
9443.25 532
9444.17 578
9445.09 595
9446.00 545
9446.92 571
9447.84 601
9448.76 554
9449.68 585
9450.59 644
9451.51 681
9452.43 691
9453.35 692
9454.26 696
9455.18 632
9456.10 622
9457.02 656
9457.94 667
9458.86 588
9459.77 596
9460.69 614
9461.61 614
9462.53 561
9463.45 574
9464.37 586
9465.28 543
9466.20 498
9467.12 564
9468.04 644
9468.96 565
9469.88 544
9470.80 566
9471.72 590
9472.63 605
9473.55 541
9474.47 522
9475.39 533
9476.31 539
9477.23 607
9478.15 669
9479.07 599
9479.99 606
9480.91 655
9481.83 678
9482.74 665
9483.66 635
9484.58 593
9485.50 633
9486.42 601
9487.34 583
9488.26 606
9489.18 602
9490.10 571
9491.02 568
9491.94 554
9492.86 554
9493.78 546
9494.70 499
9495.62 566
9496.54 539
9497.46 511
9498.38 560
9499.30 528
9500.22 609
9501.14 585
9502.06 555
9502.98 551
9503.90 563
9504.82 564
9505.74 592
9506.66 569
9507.59 578
9508.51 599
9509.43 558
9510.35 619
9511.27 592
9512.19 582
9513.11 625
9514.03 564
9514.95 599
9515.87 649
9516.79 635
9517.71 613
9518.64 615
9519.56 659
9520.48 615
9521.40 629
9522.32 605
9523.24 614
9524.16 621
9525.08 658
9526.01 636
9526.93 701
9527.85 731
9528.77 729
9529.69 753
9530.61 773
9531.54 754
9532.46 848
9533.38 886
9534.30 960
9535.22 963
9536.15 869
9537.07 807
9537.99 805
9538.91 809
9539.83 783
9540.76 717
9541.68 720
9542.60 710
9543.52 676
9544.45 651
9545.37 671
9546.29 710
9547.21 648
9548.14 664
9549.06 594
9549.98 621
9550.90 656
9551.83 639
9552.75 716
9553.67 670
9554.59 633
9555.52 625
9556.44 704
9557.36 692
9558.29 701
9559.21 694
9560.13 725
9561.06 742
9561.98 732
9562.90 691
9563.83 696
9564.75 681
9565.67 676
9566.60 658
9567.52 613
9568.44 643
9569.37 687
9570.29 600
9571.21 615
9572.14 652
9573.06 608
9573.98 596
9574.91 592
9575.83 579
9576.76 581
9577.68 622
9578.60 659
9579.53 687
9580.45 665
9581.38 640
9582.30 670
9583.23 583
9584.15 608
9585.07 609
9586.00 594
9586.92 613
9587.85 618
9588.77 634
9589.70 622
9590.62 615
9591.55 627
9592.47 629
9593.40 657
9594.32 690
9595.24 667
9596.17 688
9597.09 693
9598.02 727
9598.94 704
9599.87 686
9600.79 648
9601.72 638
9602.65 672
9603.57 708
9604.50 712
9605.42 765
9606.35 740
9607.27 704
9608.20 732
9609.12 667
9610.05 724
9610.97 677
9611.90 694
9612.83 748
9613.75 786
9614.68 716
9615.60 737
9616.53 732
9617.45 701
9618.38 747
9619.31 726
9620.23 739
9621.16 807
9622.08 750
9623.01 712
9623.94 713
9624.86 750
9625.79 717
9626.72 719
9627.64 773
9628.57 801
9629.50 826
9630.42 840
9631.35 839
9632.27 839
9633.20 842
9634.13 830
9635.06 867
9635.98 890
9636.91 902
9637.84 943
9638.76 880
9639.69 878
9640.62 927
9641.54 923
9642.47 831
9643.40 939
9644.33 919
9645.25 945
9646.18 958
9647.11 1030
9648.03 1029
9648.96 1099
9649.89 1198
9650.82 1156
9651.74 1145
9652.67 1113
9653.60 1078
9654.53 1040
9655.46 1045
9656.38 1039
9657.31 1019
9658.24 1059
9659.17 996
9660.09 1011
9661.02 975
9661.95 932
9662.88 965
9663.81 925
9664.74 954
9665.66 958
9666.59 985
9667.52 968
9668.45 973
9669.38 1005
9670.31 1014
9671.23 1031
9672.16 1071
9673.09 1107
9674.02 1208
9674.95 1110
9675.88 1127
9676.81 1128
9677.73 1130
9678.66 1166
9679.59 1186
9680.52 1160
9681.45 1170
9682.38 1163
9683.31 1180
9684.24 1145
9685.17 1149
9686.10 1085
9687.03 1163
9687.95 1188
9688.88 1213
9689.81 1223
9690.74 1232
9691.67 1260
9692.60 1272
9693.53 1260
9694.46 1315
9695.39 1267
9696.32 1227
9697.25 1324
9698.18 1309
9699.11 1269
9700.04 1243
9700.97 1321
9701.90 1288
9702.83 1307
9703.76 1290
9704.69 1303
9705.62 1227
9706.55 1218
9707.48 1228
9708.41 1190
9709.34 1217
9710.27 1262
9711.20 1270
9712.13 1269
9713.06 1459
9713.99 1538
9714.92 1572
9715.85 1539
9716.79 1587
9717.72 1541
9718.65 1514
9719.58 1462
9720.51 1383
9721.44 1288
9722.37 1235
9723.30 1161
9724.23 1143
9725.16 1194
9726.09 1168
9727.03 1035
9727.96 1014
9728.89 1202
9729.82 1158
9730.75 1208
9731.68 1228
9732.61 1293
9733.55 1314
9734.48 1358
9735.41 1271
9736.34 1237
9737.27 1161
9738.20 1181
9739.14 1047
9740.07 1049
9741.00 1066
9741.93 1045
9742.86 1011
9743.79 1024
9744.73 1009
9745.66 1053
9746.59 1043
9747.52 1025
9748.46 923
9749.39 979
9750.32 968
9751.25 943
9752.18 950
9753.12 967
9754.05 929
9754.98 939
9755.91 963
9756.85 926
9757.78 891
9758.71 922
9759.65 921
9760.58 976
9761.51 938
9762.44 962
9763.38 1006
9764.31 1040
9765.24 998
9766.18 933
9767.11 1046
9768.04 1008
9768.98 975
9769.91 918
9770.84 938
9771.78 942
9772.71 975
9773.64 1003
9774.58 943
9775.51 947
9776.44 965
9777.38 1057
9778.31 1136
9779.24 1085
9780.18 1103
9781.11 1189
9782.05 1174
9782.98 1226
9783.91 1216
9784.85 1221
9785.78 1192
9786.71 1145
9787.65 1083
9788.58 1057
9789.52 1051
9790.45 1019
9791.39 986
9792.32 970
9793.25 951
9794.19 910
9795.12 866
9796.06 972
9796.99 1003
9797.93 991
9798.86 1121
9799.80 1040
9800.73 1016
9801.67 1084
9802.60 964
9803.54 900
9804.47 892
9805.41 878
9806.34 885
9807.28 873
9808.21 875
9809.15 837
9810.08 860
9811.02 736
9811.95 789
9812.89 788
9813.82 818
9814.76 783
9815.69 784
9816.63 790
9817.56 798
9818.50 781
9819.43 752
9820.37 791
9821.31 801
9822.24 768
9823.18 802
9824.11 721
9825.05 724
9825.99 728
9826.92 792
9827.86 777
9828.79 742
9829.73 738
9830.67 720
9831.60 736
9832.54 740
9833.47 738
9834.41 756
9835.35 740
9836.28 747
9837.22 714
9838.16 733
9839.09 715
9840.03 701
9840.97 713
9841.90 745
9842.84 737
9843.78 780
9844.71 729
9845.65 760
9846.59 694
9847.52 686
9848.46 721
9849.40 746
9850.34 764
9851.27 740
9852.21 746
9853.15 760
9854.08 723
9855.02 764
9855.96 821
9856.90 770
9857.83 749
9858.77 839
9859.71 814
9860.65 831
9861.58 794
9862.52 752
9863.46 734
9864.40 707
9865.33 750
9866.27 778
9867.21 775
9868.15 758
9869.09 725
9870.02 749
9870.96 695
9871.90 719
9872.84 668
9873.78 730
9874.72 722
9875.65 709
9876.59 644
9877.53 698
9878.47 695
9879.41 709
9880.35 747
9881.28 713
9882.22 706
9883.16 766
9884.10 665
9885.04 634
9885.98 682
9886.92 702
9887.86 670
9888.79 641
9889.73 677
9890.67 631
9891.61 662
9892.55 657
9893.49 698
9894.43 679
9895.37 643
9896.31 646
9897.25 612
9898.19 626
9899.13 653
9900.07 649
9901.00 609
9901.94 703
9902.88 623
9903.82 610
9904.76 612
9905.70 644
9906.64 694
9907.58 678
9908.52 704
9909.46 698
9910.40 659
9911.34 680
9912.28 645
9913.22 693
9914.16 724
9915.10 659
9916.04 654
9916.98 669
9917.92 703
9918.86 668
9919.80 680
9920.74 691
9921.69 710
9922.63 690
9923.57 749
9924.51 877
9925.45 937
9926.39 1022
9927.33 1109
9928.27 1242
9929.21 1287
9930.15 1221
9931.09 1133
9932.03 1083
9932.97 986
9933.92 902
9934.86 864
9935.80 812
9936.74 796
9937.68 769
9938.62 759
9939.56 671
9940.50 645
9941.45 641
9942.39 637
9943.33 646
9944.27 684
9945.21 656
9946.15 574
9947.10 615
9948.04 644
9948.98 627
9949.92 642
9950.86 596
9951.80 634
9952.75 685
9953.69 660
9954.63 684
9955.57 644
9956.52 672
9957.46 658
9958.40 665
9959.34 660
9960.28 697
9961.23 651
9962.17 662
9963.11 603
9964.05 612
9965.00 621
9965.94 685
9966.88 730
9967.82 671
9968.77 570
9969.71 610
9970.65 598
9971.60 590
9972.54 572
9973.48 602
9974.42 615
9975.37 585
9976.31 581
9977.25 537
9978.20 561
9979.14 588
9980.08 602
9981.03 548
9981.97 543
9982.91 532
9983.86 581
9984.80 559
9985.74 575
9986.69 551
9987.63 644
9988.57 616
9989.52 575
9990.46 516
9991.41 509
9992.35 576
9993.29 547
9994.24 586
9995.18 524
9996.13 607
9997.07 557
9998.01 585
9998.96 611
9999.90 550
10000.85 504
10001.79 570
10002.74 585
10003.68 502
10004.62 588
10005.57 528
10006.51 524
10007.46 560
10008.40 495
10009.35 535
10010.29 529
10011.24 526
10012.18 473
10013.13 508
10014.07 512
10015.02 524
10015.96 539
10016.91 528
10017.85 538
10018.80 498
10019.74 493
10020.69 534
10021.63 515
10022.58 531
10023.52 506
10024.47 517
10025.41 516
10026.36 489
10027.30 529
10028.25 497
10029.19 511
10030.14 514
10031.09 559
10032.03 489
10032.98 502
10033.92 510
10034.87 494
10035.82 505
10036.76 490
10037.71 544
10038.65 541
10039.60 488
10040.55 477
10041.49 526
10042.44 475
10043.38 522
10044.33 515
10045.28 463
10046.22 516
10047.17 470
10048.12 492
10049.06 507
10050.01 463
10050.96 473
10051.90 482
10052.85 486
10053.80 480
10054.74 475
10055.69 508
10056.64 431
10057.58 487
10058.53 503
10059.48 499
10060.42 483
10061.37 476
10062.32 499
10063.27 480
10064.21 441
10065.16 518
10066.11 473
10067.06 466
10068.00 455
10068.95 478
10069.90 514
10070.85 513
10071.79 418
10072.74 434
10073.69 494
10074.64 495
10075.58 506
10076.53 510
10077.48 442
10078.43 466
10079.38 491
10080.32 498
10081.27 468
10082.22 489
10083.17 492
10084.12 492
10085.06 494
10086.01 455
10086.96 464
10087.91 444
10088.86 473
10089.81 470
10090.75 441
10091.70 459
10092.65 456
10093.60 473
10094.55 490
10095.50 509
10096.45 474
10097.40 492
10098.34 493
10099.29 474
10100.24 478
10101.19 451
10102.14 486
10103.09 499
10104.04 475
10104.99 422
10105.94 458
10106.89 467
10107.84 445
10108.78 397
10109.73 433
10110.68 480
10111.63 419
10112.58 450
10113.53 409
10114.48 458
10115.43 458
10116.38 527
10117.33 504
10118.28 510
10119.23 446
10120.18 483
10121.13 481
10122.08 494
10123.03 440
10123.98 472
10124.93 443
10125.88 473
10126.83 527
10127.78 461
10128.73 516
10129.68 455
10130.63 450
10131.58 470
10132.53 500
10133.48 503
10134.43 471
10135.38 444
10136.34 455
10137.29 441
10138.24 436
10139.19 453
10140.14 459
10141.09 502
10142.04 432
10142.99 468
10143.94 462
10144.89 481
10145.84 475
10146.80 457
10147.75 486
10148.70 476
10149.65 486
10150.60 505
10151.55 457
10152.50 457
10153.45 440
10154.41 521
10155.36 513
10156.31 495
10157.26 498
10158.21 528
10159.16 551
10160.12 550
10161.07 468
10162.02 526
10162.97 546
10163.92 495
10164.88 519
10165.83 582
10166.78 483
10167.73 497
10168.68 507
10169.64 512
10170.59 519
10171.54 514
10172.49 513
10173.45 524
10174.40 518
10175.35 490
10176.30 469
10177.26 561
10178.21 543
10179.16 557
10180.11 569
10181.07 559
10182.02 553
10182.97 580
10183.92 588
10184.88 606
10185.83 598
10186.78 587
10187.74 596
10188.69 566
10189.64 619
10190.60 587
10191.55 606
10192.50 619
10193.46 628
10194.41 560
10195.36 584
10196.32 658
10197.27 672
10198.22 671
10199.18 651
10200.13 628
10201.08 680
10202.04 631
10202.99 687
10203.95 712
10204.90 715
10205.85 758
10206.81 795
10207.76 802
10208.72 777
10209.67 777
10210.62 712
10211.58 680
10212.53 699
10213.49 690
10214.44 629
10215.40 634
10216.35 578
10217.30 627
10218.26 631
10219.21 674
10220.17 666
10221.12 622
10222.08 614
10223.03 662
10223.99 665
10224.94 559
10225.90 587
10226.85 589
10227.81 552
10228.76 562
10229.72 611
10230.67 623
10231.63 628
10232.58 648
10233.54 703
10234.49 759
10235.45 729
10236.40 773
10237.36 794
10238.31 791
10239.27 819
10240.22 757
10241.18 686
10242.14 628
10243.09 612
10244.05 617
10245.00 575
10245.96 531
10246.91 529
10247.87 539
10248.83 568
10249.78 579
10250.74 582
10251.69 540
10252.65 552
10253.61 529
10254.56 514
10255.52 479
10256.48 471
10257.43 473
10258.39 516
10259.34 525
10260.30 540
10261.26 524
10262.21 451
10263.17 492
10264.13 461
10265.08 496
10266.04 488
10267.00 498
10267.95 458
10268.91 545
10269.87 522
10270.82 522
10271.78 480
10272.74 499
10273.70 502
10274.65 589
10275.61 587
10276.57 495
10277.52 517
10278.48 498
10279.44 503
10280.40 509
10281.35 500
10282.31 470
10283.27 505
10284.23 484
10285.18 512
10286.14 500
10287.10 462
10288.06 465
10289.02 464
10289.97 459
10290.93 500
10291.89 529
10292.85 528
10293.81 508
10294.76 494
10295.72 462
10296.68 507
10297.64 553
10298.60 511
10299.55 466
10300.51 476
10301.47 487
10302.43 481
10303.39 482
10304.35 514
10305.31 491
10306.26 468
10307.22 462
10308.18 522
10309.14 504
10310.10 505
10311.06 517
10312.02 539
10312.98 469
10313.93 458
10314.89 503
10315.85 529
10316.81 484
10317.77 511
10318.73 531
10319.69 519
10320.65 458
10321.61 467
10322.57 494
10323.53 475
10324.49 468
10325.45 500
10326.40 493
10327.36 548
10328.32 523
10329.28 512
10330.24 581
10331.20 551
10332.16 608
10333.12 602
10334.08 537
10335.04 552
10336.00 570
10336.96 532
10337.92 522
10338.88 492
10339.84 503
10340.80 510
10341.76 460
10342.72 447
10343.68 417
10344.64 421
10345.61 454
10346.57 465
10347.53 479
10348.49 451
10349.45 440
10350.41 486
10351.37 460
10352.33 452
10353.29 479
10354.25 454
10355.21 487
10356.17 515
10357.13 505
10358.10 464
10359.06 456
10360.02 433
10360.98 461
10361.94 463
10362.90 446
10363.86 415
10364.82 441
10365.79 458
10366.75 476
10367.71 466
10368.67 485
10369.63 453
10370.59 420
10371.55 425
10372.52 479
10373.48 458
10374.44 479
10375.40 456
10376.36 461
10377.33 514
10378.29 461
10379.25 437
10380.21 440
10381.17 423
10382.14 433
10383.10 450
10384.06 441
10385.02 458
10385.98 440
10386.95 477
10387.91 467
10388.87 464
10389.83 474
10390.80 462
10391.76 446
10392.72 419
10393.68 432
10394.65 462
10395.61 451
10396.57 481
10397.54 465
10398.50 470
10399.46 489
10400.42 444
10401.39 434
10402.35 443
10403.31 422
10404.28 430
10405.24 415
10406.20 464
10407.17 473
10408.13 498
10409.09 504
10410.06 492
10411.02 450
10411.98 442
10412.95 506
10413.91 482
10414.88 553
10415.84 530
10416.80 547
10417.77 587
10418.73 647
10419.69 673
10420.66 724
10421.62 652
10422.59 603
10423.55 565
10424.51 534
10425.48 541
10426.44 531
10427.41 480
10428.37 533
10429.34 480
10430.30 475
10431.26 451
10432.23 419
10433.19 407
10434.16 414
10435.12 412
10436.09 415
10437.05 397
10438.02 414
10438.98 426
10439.95 434
10440.91 473
10441.88 441
10442.84 439
10443.81 431
10444.77 435
10445.74 454
10446.70 378
10447.67 382
10448.63 413
10449.60 486
10450.56 454
10451.53 416
10452.49 406
10453.46 426
10454.42 436
10455.39 436
10456.36 407
10457.32 421
10458.29 445
10459.25 394
10460.22 401
10461.18 405
10462.15 401
10463.12 471
10464.08 441
10465.05 415
10466.01 410
10466.98 442
10467.95 458
10468.91 394
10469.88 373
10470.84 365
10471.81 397
10472.78 456
10473.74 409
10474.71 406
10475.68 390
10476.64 421
10477.61 406
10478.58 439
10479.54 430
10480.51 463
10481.48 395
10482.44 395
10483.41 413
10484.38 409
10485.34 415
10486.31 404
10487.28 430
10488.25 416
10489.21 415
10490.18 417
10491.15 398
10492.11 409
10493.08 440
10494.05 450
10495.02 414
10495.98 402
10496.95 427
10497.92 447
10498.89 424
10499.85 404
10500.82 452
10501.79 447
10502.76 404
10503.72 376
10504.69 407
10505.66 439
10506.63 444
10507.60 404
10508.56 432
10509.53 396
10510.50 412
10511.47 407
10512.44 382
10513.40 422
10514.37 439
10515.34 396
10516.31 439
10517.28 416
10518.25 399
10519.22 401
10520.18 428
10521.15 397
10522.12 417
10523.09 410
10524.06 413
10525.03 417
10526.00 421
10526.96 441
10527.93 417
10528.90 390
10529.87 413
10530.84 431
10531.81 397
10532.78 400
10533.75 406
10534.72 395
10535.69 418
10536.66 445
10537.63 425
10538.59 406
10539.56 406
10540.53 367
10541.50 414
10542.47 463
10543.44 432
10544.41 400
10545.38 432
10546.35 444
10547.32 454
10548.29 418
10549.26 464
10550.23 454
10551.20 489
10552.17 455
10553.14 397
10554.11 479
10555.08 480
10556.05 468
10557.02 503
10557.99 511
10558.96 489
10559.93 517
10560.90 552
10561.87 553
10562.84 544
10563.81 551
10564.79 534
10565.76 524
10566.73 507
10567.70 483
10568.67 470
10569.64 491
10570.61 483
10571.58 466
10572.55 417
10573.52 457
10574.49 440
10575.47 488
10576.44 482
10577.41 499
10578.38 527
10579.35 475
10580.32 466
10581.29 431
10582.26 463
10583.24 498
10584.21 504
10585.18 482
10586.15 523
10587.12 513
10588.09 485
10589.07 511
10590.04 468
10591.01 483
10591.98 522
10592.95 460
10593.92 466
10594.90 470
10595.87 493
10596.84 451
10597.81 528
10598.78 500
10599.76 461
10600.73 467
10601.70 428
10602.67 446
10603.65 459
10604.62 468
10605.59 468
10606.56 468
10607.54 427
10608.51 442
10609.48 461
10610.45 412
10611.43 438
10612.40 429
10613.37 408
10614.35 405
10615.32 420
10616.29 418
10617.26 405
10618.24 425
10619.21 444
10620.18 455
10621.16 487
10622.13 477
10623.10 537
10624.08 458
10625.05 497
10626.02 495
10627.00 470
10627.97 451
10628.94 491
10629.92 469
10630.89 469
10631.87 424
10632.84 458
10633.81 449
10634.79 493
10635.76 528
10636.73 602
10637.71 600
10638.68 586
10639.66 635
10640.63 658
10641.60 645
10642.58 590
10643.55 608
10644.53 544
10645.50 536
10646.48 483
10647.45 516
10648.43 484
10649.40 476
10650.37 444
10651.35 414
10652.32 443
10653.30 461
10654.27 470
10655.25 427
10656.22 438
10657.20 422
10658.17 398
10659.15 446
10660.12 456
10661.10 463
10662.07 440
10663.05 517
10664.02 485
10665.00 459
10665.97 447
10666.95 483
10667.92 432
10668.90 453
10669.87 440
10670.85 500
10671.83 481
10672.80 503
10673.78 435
10674.75 428
10675.73 447
10676.70 517
10677.68 531
10678.66 479
10679.63 545
10680.61 546
10681.58 521
10682.56 517
10683.54 474
10684.51 538
10685.49 439
10686.46 411
10687.44 460
10688.42 461
10689.39 391
10690.37 466
10691.35 474
10692.32 440
10693.30 413
10694.28 444
10695.25 427
10696.23 436
10697.21 418
10698.18 376
10699.16 365
10700.14 410
10701.11 377
10702.09 387
10703.07 459
10704.04 435
10705.02 413
10706.00 393
10706.97 373
10707.95 382
10708.93 425
10709.91 393
10710.88 419
10711.86 403
10712.84 435
10713.82 428
10714.79 403
10715.77 418
10716.75 391
10717.73 415
10718.70 420
10719.68 438
10720.66 416
10721.64 416
10722.61 391
10723.59 445
10724.57 444
10725.55 440
10726.53 418
10727.50 433
10728.48 397
10729.46 385
10730.44 418
10731.42 435
10732.40 412
10733.37 423
10734.35 405
10735.33 414
10736.31 410
10737.29 384
10738.27 397
10739.25 429
10740.22 419
10741.20 419
10742.18 395
10743.16 412
10744.14 415
10745.12 412
10746.10 390
10747.08 444
10748.05 451
10749.03 413
10750.01 417
10750.99 401
10751.97 362
10752.95 398
10753.93 403
10754.91 373
10755.89 394
10756.87 423
10757.85 423
10758.83 379
10759.81 375
10760.79 400
10761.77 405
10762.75 419
10763.73 438
10764.71 427
10765.68 404
10766.66 433
10767.64 390
10768.62 404
10769.60 360
10770.58 412
10771.56 417
10772.54 399
10773.53 410
10774.51 414
10775.49 421
10776.47 429
10777.45 428
10778.43 391
10779.41 417
10780.39 367
10781.37 387
10782.35 415
10783.33 433
10784.31 423
10785.29 431
10786.27 407
10787.25 395
10788.23 460
10789.21 395
10790.20 403
10791.18 400
10792.16 439
10793.14 415
10794.12 408
10795.10 372
10796.08 344
10797.06 399
10798.04 417
10799.03 386
10800.01 346
10800.99 396
10801.97 427
10802.95 433
10803.93 442
10804.91 401
10805.90 447
10806.88 440
10807.86 396
10808.84 409
10809.82 414
10810.81 401
10811.79 379
10812.77 433
10813.75 425
10814.73 421
10815.72 420
10816.70 471
10817.68 420
10818.66 407
10819.64 435
10820.63 478
10821.61 479
10822.59 404
10823.57 410
10824.56 422
10825.54 419
10826.52 419
10827.50 409
10828.49 465
10829.47 409
10830.45 394
10831.44 428
10832.42 432
10833.40 401
10834.38 403
10835.37 421
10836.35 431
10837.33 412
10838.32 411
10839.30 427
10840.28 450
10841.27 410
10842.25 440
10843.23 403
10844.22 425
10845.20 437
10846.18 433
10847.17 427
10848.15 432
10849.13 433
10850.12 429
10851.10 434
10852.09 428
10853.07 453
10854.05 404
10855.04 421
10856.02 425
10857.00 427
10857.99 418
10858.97 440
10859.96 437
10860.94 404
10861.93 417
10862.91 429
10863.89 434
10864.88 458
10865.86 461
10866.85 474
10867.83 468
10868.82 419
10869.80 475
10870.79 470
10871.77 460
10872.75 520
10873.74 510
10874.72 445
10875.71 466
10876.69 502
10877.68 504
10878.66 465
10879.65 448
10880.63 462
10881.62 468
10882.60 475
10883.59 484
10884.57 517
10885.56 523
10886.55 500
10887.53 530
10888.52 520
10889.50 505
10890.49 479
10891.47 518
10892.46 570
10893.44 534
10894.43 533
10895.42 555
10896.40 567
10897.39 551
10898.37 548
10899.36 556
10900.34 563
10901.33 525
10902.32 555
10903.30 574
10904.29 497
10905.27 531
10906.26 585
10907.25 576
10908.23 569
10909.22 603
10910.21 581
10911.19 527
10912.18 554
10913.17 572
10914.15 573
10915.14 591
10916.13 600
10917.11 691
10918.10 656
10919.09 583
10920.07 581
10921.06 600
10922.05 652
10923.03 658
10924.02 637
10925.01 614
10926.00 612
10926.98 621
10927.97 625
10928.96 610
10929.94 652
10930.93 673
10931.92 634
10932.91 632
10933.89 646
10934.88 629
10935.87 654
10936.86 711
10937.84 666
10938.83 699
10939.82 705
10940.81 687
10941.80 758
10942.78 741
10943.77 754
10944.76 764
10945.75 773
10946.74 769
10947.72 773
10948.71 807
10949.70 750
10950.69 709
10951.68 787
10952.66 842
10953.65 852
10954.64 923
10955.63 965
10956.62 1049
10957.61 1087
10958.60 1083
10959.58 1072
10960.57 1104
10961.56 1087
10962.55 1046
10963.54 988
10964.53 975
10965.52 949
10966.51 885
10967.49 866
10968.48 814
10969.47 804
10970.46 793
10971.45 796
10972.44 844
10973.43 753
10974.42 751
10975.41 821
10976.40 849
10977.39 866
10978.38 779
10979.37 816
10980.36 844
10981.35 863
10982.34 927
10983.32 914
10984.31 866
10985.30 999
10986.29 1031
10987.28 928
10988.27 933
10989.26 956
10990.25 923
10991.24 1005
10992.23 943
10993.22 987
10994.21 1057
10995.20 1141
10996.20 1235
10997.19 1297
10998.18 1478
10999.17 1535
11000.16 1710
11001.15 1730
11002.14 1673
11003.13 1612
11004.12 1460
11005.11 1311
11006.10 1226
11007.09 1168
11008.08 1034
11009.07 945
11010.06 863
11011.06 801
11012.05 839
11013.04 785
11014.03 730
11015.02 766
11016.01 752
11017.00 743
11017.99 723
11018.98 750
11019.98 791
11020.97 709
11021.96 787
11022.95 818
11023.94 811
11024.93 771
11025.93 783
11026.92 799
11027.91 806
11028.90 747
11029.89 771
11030.88 705
11031.88 714
11032.87 712
11033.86 702
11034.85 671
11035.84 751
11036.84 700
11037.83 702
11038.82 711
11039.81 666
11040.81 674
11041.80 608
11042.79 675
11043.78 683
11044.77 639
11045.77 610
11046.76 631
11047.75 605
11048.75 655
11049.74 621
11050.73 610
11051.72 559
11052.72 555
11053.71 568
11054.70 578
11055.70 595
11056.69 594
11057.68 608
11058.67 618
11059.67 602
11060.66 564
11061.65 656
11062.65 627
11063.64 611
11064.63 591
11065.63 575
11066.62 580
11067.61 618
11068.61 542
11069.60 570
11070.60 569
11071.59 553
11072.58 555
11073.58 591
11074.57 558
11075.56 561
11076.56 577
11077.55 587
11078.55 571
11079.54 538
11080.53 550
11081.53 551
11082.52 593
11083.52 590
11084.51 565
11085.51 569
11086.50 538
11087.49 570
11088.49 574
11089.48 559
11090.48 535
11091.47 570
11092.47 570
11093.46 599
11094.46 534
11095.45 526
11096.45 544
11097.44 566
11098.44 508
11099.43 544
11100.43 566
11101.42 590
11102.42 541
11103.41 558
11104.41 624
11105.40 520
11106.40 527
11107.39 505
11108.39 537
11109.38 500
11110.38 499
11111.37 515
11112.37 512
11113.37 508
11114.36 536
11115.36 552
11116.35 514
11117.35 524
11118.34 526
11119.34 550
11120.34 556
11121.33 560
11122.33 534
11123.32 526
11124.32 509
11125.32 564
11126.31 524
11127.31 562
11128.30 588
11129.30 563
11130.30 567
11131.29 575
11132.29 537
11133.29 510
11134.28 516
11135.28 557
11136.28 549
11137.27 510
11138.27 510
11139.27 500
11140.26 513
11141.26 503
11142.26 488
11143.25 480
11144.25 572
11145.25 517
11146.24 514
11147.24 536
11148.24 529
11149.24 543
11150.23 449
11151.23 466
11152.23 499
11153.23 492
11154.22 445
11155.22 493
11156.22 526
11157.22 511
11158.21 496
11159.21 484
11160.21 492
11161.21 494
11162.20 451
11163.20 500
11164.20 486
11165.20 496
11166.20 447
11167.19 424
11168.19 500
11169.19 485
11170.19 495
11171.19 483
11172.18 507
11173.18 443
11174.18 492
11175.18 510
11176.18 514
11177.18 443
11178.17 460
11179.17 458
11180.17 457
11181.17 498
11182.17 514
11183.17 465
11184.17 530
11185.16 546
11186.16 537
11187.16 502
11188.16 511
11189.16 471
11190.16 511
11191.16 515
11192.16 471
11193.16 565
11194.16 520
11195.16 457
11196.15 516
11197.15 488
11198.15 450
11199.15 466
11200.15 512
11201.15 514
11202.15 498
11203.15 474
11204.15 496
11205.15 459
11206.15 498
11207.15 482
11208.15 493
11209.15 482
11210.15 475
11211.15 452
11212.15 459
11213.15 498
11214.15 464
11215.15 465
11216.15 463
11217.15 455
11218.15 494
11219.15 520
11220.15 450
11221.15 485
11222.15 457
11223.15 436
11224.15 442
11225.15 459
11226.15 475
11227.16 531
11228.16 424
11229.16 426
11230.16 427
11231.16 451
11232.16 469
11233.16 445
11234.16 457
11235.16 439
11236.16 412
11237.16 452
11238.17 510
11239.17 522
11240.17 476
11241.17 461
11242.17 464
11243.17 476
11244.17 466
11245.18 441
11246.18 403
11247.18 433
11248.18 421
11249.18 481
11250.18 463
11251.19 509
11252.19 484
11253.19 444
11254.19 463
11255.19 464
11256.19 449
11257.20 488
11258.20 446
11259.20 467
11260.20 443
11261.21 448
11262.21 467
11263.21 434
11264.21 455
11265.21 479
11266.22 473
11267.22 447
11268.22 471
11269.22 488
11270.23 509
11271.23 511
11272.23 463
11273.24 488
11274.24 489
11275.24 529
11276.24 490
11277.25 496
11278.25 539
11279.25 569
11280.26 550
11281.26 528
11282.26 513
11283.27 581
11284.27 520
11285.27 561
11286.28 497
11287.28 476
11288.28 491
11289.29 496
11290.29 448
11291.29 479
11292.30 470
11293.30 473
11294.30 499
11295.31 451
11296.31 475
11297.31 491
11298.32 527
11299.32 496
11300.33 503
11301.33 475
11302.33 486
11303.34 488
11304.34 496
11305.35 480
11306.35 427
11307.36 474
11308.36 500
11309.36 503
11310.37 536
11311.37 563
11312.38 572
11313.38 617
11314.39 640
11315.39 635
11316.40 603
11317.40 560
11318.41 525
11319.41 571
11320.41 522
11321.42 505
11322.42 525
11323.43 493
11324.43 470
11325.44 492
11326.44 516
11327.45 512
11328.46 482
11329.46 464
11330.47 462
11331.47 436
11332.48 493
11333.48 476
11334.49 477
11335.49 525
11336.50 523
11337.50 504
11338.51 528
11339.52 564
11340.52 560
11341.53 554
11342.53 505
11343.54 597
11344.54 572
11345.55 546
11346.56 509
11347.56 496
11348.57 520
11349.58 494
11350.58 468
11351.59 443
11352.59 477
11353.60 471
11354.61 486
11355.61 469
11356.62 473
11357.63 513
11358.63 483
11359.64 478
11360.65 480
11361.65 493
11362.66 525
11363.67 477
11364.67 474
11365.68 498
11366.69 488
11367.69 488
11368.70 445
11369.71 455
11370.71 428
11371.72 471
11372.73 477
11373.74 484
11374.74 429
11375.75 392
11376.76 420
11377.77 482
11378.77 434
11379.78 432
11380.79 477
11381.80 499
11382.80 465
11383.81 458
11384.82 428
11385.83 411
11386.83 460
11387.84 442
11388.85 399
11389.86 435
11390.87 454
11391.87 429
11392.88 391
11393.89 431
11394.90 450
11395.91 433
11396.91 445
11397.92 455
11398.93 428
11399.94 444
11400.95 458
11401.96 496
11402.97 426
11403.97 378
11404.98 403
11405.99 457
11407.00 431
11408.01 387
11409.02 434
11410.03 407
11411.03 430
11412.04 420
11413.05 402
11414.06 400
11415.07 436
11416.08 421
11417.09 410
11418.10 393
11419.11 408
11420.12 424
11421.13 432
11422.14 419
11423.14 404
11424.15 406
11425.16 435
11426.17 439
11427.18 419
11428.19 430
11429.20 439
11430.21 464
11431.22 444
11432.23 441
11433.24 432
11434.25 410
11435.26 393
11436.27 446
11437.28 434
11438.29 468
11439.30 407
11440.31 400
11441.32 434
11442.33 416
11443.34 416
11444.35 413
11445.36 420
11446.37 430
11447.38 431
11448.39 481
11449.41 472
11450.42 466
11451.43 492
11452.44 457
11453.45 471
11454.46 443
11455.47 462
11456.48 448
11457.49 420
11458.50 406
11459.51 460
11460.52 439
11461.54 441
11462.55 417
11463.56 455
11464.57 440
11465.58 434
11466.59 406
11467.60 400
11468.62 356
11469.63 401
11470.64 421
11471.65 410
11472.66 414
11473.67 409
11474.68 436
11475.70 460
11476.71 444
11477.72 416
11478.73 420
11479.74 391
11480.76 404
11481.77 403
11482.78 428
11483.79 427
11484.80 416
11485.82 414
11486.83 405
11487.84 407
11488.85 402
11489.87 450
11490.88 399
11491.89 442
11492.90 438
11493.92 425
11494.93 432
11495.94 429
11496.95 442
11497.97 440
11498.98 410
11499.99 434
11501.00 442
11502.02 402
11503.03 398
11504.04 428
11505.06 414
11506.07 442
11507.08 399
11508.10 436
11509.11 429
11510.12 446
11511.14 429
11512.15 384
11513.16 448
11514.18 438
11515.19 404
11516.20 405
11517.22 447
11518.23 439
11519.24 440
11520.26 475
11521.27 444
11522.29 422
11523.30 400
11524.31 444
11525.33 414
11526.34 423
11527.35 409
11528.37 437
11529.38 436
11530.40 439
11531.41 424
11532.43 433
11533.44 430
11534.45 403
11535.47 439
11536.48 445
11537.50 457
11538.51 434
11539.53 460
11540.54 434
11541.56 454
11542.57 460
11543.59 419
11544.60 433
11545.61 469
11546.63 448
11547.64 476
11548.66 494
11549.67 485
11550.69 487
11551.70 482
11552.72 459
11553.74 476
11554.75 468
11555.77 462
11556.78 466
11557.80 457
11558.81 491
11559.83 494
11560.84 501
11561.86 548
11562.87 474
11563.89 489
11564.91 492
11565.92 518
11566.94 505
11567.95 530
11568.97 547
11569.98 531
11571.00 505
11572.02 510
11573.03 574
11574.05 580
11575.06 542
11576.08 530
11577.10 577
11578.11 609
11579.13 601
11580.15 607
11581.16 664
11582.18 730
11583.20 685
11584.21 716
11585.23 730
11586.25 748
11587.26 750
11588.28 649
11589.30 727
11590.31 761
11591.33 739
11592.35 783
11593.36 847
11594.38 937
11595.40 1052
11596.41 1168
11597.43 1291
11598.45 1445
11599.47 1516
11600.48 1563
11601.50 1564
11602.52 1508
11603.53 1492
11604.55 1237
11605.57 1123
11606.59 1009
11607.60 824
11608.62 771
11609.64 732
11610.66 673
11611.68 619
11612.69 589
11613.71 636
11614.73 551
11615.75 573
11616.76 562
11617.78 543
11618.80 579
11619.82 568
11620.84 503
11621.86 531
11622.87 539
11623.89 542
11624.91 528
11625.93 544
11626.95 545
11627.97 522
11628.98 544
11630.00 537
11631.02 479
11632.04 497
11633.06 515
11634.08 520
11635.10 511
11636.11 532
11637.13 480
11638.15 551
11639.17 514
11640.19 476
11641.21 485
11642.23 530
11643.25 525
11644.27 486
11645.29 435
11646.31 438
11647.32 440
11648.34 472
11649.36 404
11650.38 454
11651.40 449
11652.42 451
11653.44 484
11654.46 435
11655.48 419
11656.50 431
11657.52 449
11658.54 478
11659.56 485
11660.58 491
11661.60 466
11662.62 430
11663.64 418
11664.66 450
11665.68 453
11666.70 472
11667.72 454
11668.74 448
11669.76 438
11670.78 433
11671.80 459
11672.82 482
11673.84 444
11674.86 434
11675.88 434
11676.90 503
11677.92 480
11678.95 480
11679.97 497
11680.99 519
11682.01 481
11683.03 452
11684.05 471
11685.07 466
11686.09 459
11687.11 447
11688.13 484
11689.16 490
11690.18 465
11691.20 469
11692.22 466
11693.24 461
11694.26 443
11695.28 471
11696.30 478
11697.33 438
11698.35 424
11699.37 525
11700.39 480
11701.41 452
11702.43 455
11703.46 443
11704.48 446
11705.50 459
11706.52 461
11707.54 398
11708.57 423
11709.59 434
11710.61 465
11711.63 443
11712.65 430
11713.68 411
11714.70 406
11715.72 412
11716.74 426
11717.77 421
11718.79 427
11719.81 418
11720.83 403
11721.86 424
11722.88 418
11723.90 437
11724.92 420
11725.95 445
11726.97 447
11727.99 392
11729.01 382
11730.04 407
11731.06 417
11732.08 425
11733.11 420
11734.13 398
11735.15 441
11736.18 437
11737.20 439
11738.22 405
11739.25 390
11740.27 391
11741.29 401
11742.32 424
11743.34 424
11744.36 425
11745.39 430
11746.41 419
11747.43 452
11748.46 471
11749.48 428
11750.51 425
11751.53 436
11752.55 453
11753.58 448
11754.60 410
11755.63 454
11756.65 453
11757.67 436
11758.70 446
11759.72 446
11760.75 380
11761.77 405
11762.80 456
11763.82 395
11764.84 395
11765.87 427
11766.89 417
11767.92 444
11768.94 417
11769.97 461
11770.99 437
11772.02 410
11773.04 431
11774.07 430
11775.09 354
11776.12 393
11777.14 406
11778.17 384
11779.19 373
11780.22 415
11781.24 448
11782.27 394
11783.29 452
11784.32 416
11785.34 434
11786.37 405
11787.39 425
11788.42 429
11789.45 400
11790.47 433
11791.50 423
11792.52 373
11793.55 361
11794.57 401
11795.60 414
11796.63 415
11797.65 428
11798.68 414
11799.70 407
11800.73 420
11801.75 429
11802.78 461
11803.81 425
11804.83 437
11805.86 418
11806.89 406
11807.91 418
11808.94 407
11809.97 479
11810.99 446
11812.02 404
11813.04 416
11814.07 440
11815.10 460
11816.12 411
11817.15 429
11818.18 470
11819.21 449
11820.23 459
11821.26 433
11822.29 438
11823.31 413
11824.34 429
11825.37 440
11826.39 458
11827.42 411
11828.45 448
11829.48 491
11830.50 448
11831.53 427
11832.56 452
11833.59 482
11834.61 435
11835.64 441
11836.67 464
11837.70 474
11838.72 469
11839.75 439
11840.78 427
11841.81 408
11842.83 410
11843.86 418
11844.89 438
11845.92 462
11846.95 435
11847.97 442
11849.00 465
11850.03 431
11851.06 459
11852.09 511
11853.12 476
11854.14 450
11855.17 475
11856.20 458
11857.23 490
11858.26 503
11859.29 513
11860.32 538
11861.34 479
11862.37 507
11863.40 534
11864.43 527
11865.46 477
11866.49 539
11867.52 522
11868.55 504
11869.57 524
11870.60 487
11871.63 501
11872.66 569
11873.69 521
11874.72 488
11875.75 502
11876.78 513
11877.81 536
11878.84 488
11879.87 526
11880.90 531
11881.93 555
11882.96 571
11883.99 570
11885.02 561
11886.05 525
11887.08 542
11888.11 593
11889.14 557
11890.16 539
11891.19 569
11892.22 581
11893.26 581
11894.29 608
11895.32 631
11896.35 649
11897.38 683
11898.41 667
11899.44 692
11900.47 748
11901.50 783
11902.53 739
11903.56 796
11904.59 761
11905.62 723
11906.65 745
11907.68 677
11908.71 761
11909.74 739
11910.77 683
11911.80 724
11912.83 704
11913.87 686
11914.90 698
11915.93 737
11916.96 741
11917.99 714
11919.02 682
11920.05 653
11921.08 641
11922.11 734
11923.15 701
11924.18 684
11925.21 726
11926.24 745
11927.27 819
11928.30 858
11929.34 933
11930.37 1047
11931.40 1174
11932.43 1170
11933.46 1135
11934.49 1177
11935.53 1143
11936.56 1066
11937.59 940
11938.62 876
11939.65 852
11940.69 769
11941.72 702
11942.75 684
11943.78 635
11944.82 656
11945.85 602
11946.88 585
11947.91 566
11948.94 592
11949.98 572
11951.01 628
11952.04 578
11953.08 576
11954.11 579
11955.14 561
11956.17 599
11957.21 573
11958.24 558
11959.27 596
11960.31 559
11961.34 541
11962.37 552
11963.40 577
11964.44 553
11965.47 561
11966.50 569
11967.54 518
11968.57 526
11969.60 579
11970.64 577
11971.67 556
11972.70 548
11973.74 548
11974.77 571
11975.81 552
11976.84 532
11977.87 602
11978.91 574
11979.94 536
11980.97 508
11982.01 497
11983.04 520
11984.08 536
11985.11 522
11986.14 519
11987.18 524
11988.21 551
11989.25 526
11990.28 562
11991.32 544
11992.35 529
11993.38 566
11994.42 587
11995.45 568
11996.49 512
11997.52 575
11998.56 582
11999.59 629
12000.63 610
12001.66 623
12002.70 558
12003.73 576
12004.77 593
12005.80 567
12006.84 574
12007.87 561
12008.91 619
12009.94 578
12010.98 616
12012.01 642
12013.05 675
12014.08 652
12015.12 641
12016.15 627
12017.19 650
12018.22 635
12019.26 680
12020.29 666
12021.33 706
12022.37 615
12023.40 630
12024.44 651
12025.47 671
12026.51 668
12027.54 628
12028.58 636
12029.62 617
12030.65 633
12031.69 609
12032.72 626
12033.76 623
12034.80 645
12035.83 631
12036.87 635
12037.91 650
12038.94 626
12039.98 641
12041.01 656
12042.05 638
12043.09 601
12044.12 592
12045.16 692
12046.20 620
12047.23 658
12048.27 643
12049.31 620
12050.35 583
12051.38 602
12052.42 657
12053.46 643
12054.49 641
12055.53 612
12056.57 629
12057.60 666
12058.64 677
12059.68 649
12060.72 634
12061.75 686
12062.79 656
12063.83 692
12064.87 666
12065.90 697
12066.94 698
12067.98 670
12069.02 693
12070.05 679
12071.09 638
12072.13 657
12073.17 654
12074.21 673
12075.24 666
12076.28 628
12077.32 689
12078.36 740
12079.40 691
12080.43 670
12081.47 686
12082.51 716
12083.55 662
12084.59 739
12085.63 738
12086.66 813
12087.70 744
12088.74 799
12089.78 786
12090.82 803
12091.86 809
12092.90 806
12093.93 804
12094.97 825
12096.01 841
12097.05 885
12098.09 891
12099.13 965
12100.17 981
12101.21 1057
12102.25 1100
12103.28 1090
12104.32 1153
12105.36 1138
12106.40 1105
12107.44 1064
12108.48 969
12109.52 966
12110.56 878
12111.60 811
12112.64 779
12113.68 728
12114.72 678
12115.76 684
12116.80 652
12117.84 646
12118.88 615
12119.92 607
12120.96 591
12122.00 566
12123.04 585
12124.08 621
12125.12 590
12126.16 543
12127.20 544
12128.24 557
12129.28 562
12130.32 572
12131.36 530
12132.40 582
12133.44 553
12134.48 634
12135.52 595
12136.56 550
12137.60 557
12138.64 490
12139.68 523
12140.72 533
12141.76 526
12142.81 525
12143.85 523
12144.89 550
12145.93 513
12146.97 514
12148.01 516
12149.05 518
12150.09 488
12151.13 498
12152.18 469
12153.22 531
12154.26 565
12155.30 522
12156.34 521
12157.38 506
12158.42 479
12159.47 509
12160.51 510
12161.55 507
12162.59 484
12163.63 462
12164.67 469
12165.72 489
12166.76 457
12167.80 467
12168.84 482
12169.88 482
12170.93 496
12171.97 523
12173.01 539
12174.05 475
12175.09 502
12176.14 473
12177.18 482
12178.22 482
12179.26 464
12180.31 467
12181.35 466
12182.39 519
12183.43 487
12184.48 525
12185.52 494
12186.56 469
12187.60 478
12188.65 496
12189.69 512
12190.73 533
12191.78 513
12192.82 503
12193.86 520
12194.91 480
12195.95 438
12196.99 530
12198.04 534
12199.08 482
12200.12 511
12201.17 482
12202.21 515
12203.25 450
12204.30 513
12205.34 484
12206.38 481
12207.43 447
12208.47 449
12209.51 467
12210.56 442
12211.60 478
12212.65 479
12213.69 469
12214.73 471
12215.78 483
12216.82 464
12217.87 459
12218.91 458
12219.95 475
12221.00 485
12222.04 512
12223.09 463
12224.13 442
12225.17 460
12226.22 513
12227.26 491
12228.31 528
12229.35 477
12230.40 458
12231.44 520
12232.49 471
12233.53 497
12234.58 459
12235.62 450
12236.67 445
12237.71 433
12238.76 443
12239.80 414
12240.85 417
12241.89 425
12242.94 439
12243.98 445
12245.03 463
12246.07 442
12247.12 431
12248.16 415
12249.21 472
12250.25 436
12251.30 451
12252.34 433
12253.39 430
12254.44 411
12255.48 448
12256.53 404
12257.57 443
12258.62 401
12259.67 397
12260.71 399
12261.76 409
12262.80 413
12263.85 409
12264.90 408
12265.94 402
12266.99 424
12268.03 431
12269.08 398
12270.13 376
12271.17 390
12272.22 429
12273.27 434
12274.31 345
12275.36 402
12276.41 429
12277.45 404
12278.50 402
12279.55 391
12280.59 413
12281.64 395
12282.69 451
12283.73 443
12284.78 436
12285.83 403
12286.87 428
12287.92 396
12288.97 396
12290.01 391
12291.06 408
12292.11 385
12293.16 380
12294.20 450
12295.25 447
12296.30 421
12297.35 383
12298.39 389
12299.44 425
12300.49 425
12301.54 415
12302.58 420
12303.63 416
12304.68 430
12305.73 408
12306.78 441
12307.82 401
12308.87 429
12309.92 411
12310.97 438
12312.02 461
12313.06 410
12314.11 417
12315.16 421
12316.21 444
12317.26 369
12318.31 377
12319.35 386
12320.40 403
12321.45 393
12322.50 392
12323.55 404
12324.60 351
12325.65 379
12326.69 384
12327.74 397
12328.79 345
12329.84 382
12330.89 377
12331.94 375
12332.99 379
12334.04 389
12335.09 404
12336.13 396
12337.18 370
12338.23 361
12339.28 364
12340.33 403
12341.38 444
12342.43 432
12343.48 381
12344.53 418
12345.58 412
12346.63 405
12347.68 382
12348.73 381
12349.78 388
12350.83 406
12351.88 393
12352.93 394
12353.98 404
12355.03 373
12356.08 408
12357.13 391
12358.18 425
12359.23 398
12360.28 404
12361.33 417
12362.38 383
12363.43 399
12364.48 431
12365.53 438
12366.58 358
12367.63 416
12368.68 387
12369.73 436
12370.78 379
12371.83 408
12372.88 431
12373.93 394
12374.98 397
12376.04 429
12377.09 466
12378.14 428
12379.19 470
12380.24 449
12381.29 410
12382.34 392
12383.39 448
12384.44 436
12385.49 475
12386.55 391
12387.60 401
12388.65 438
12389.70 420
12390.75 397
12391.80 429
12392.85 437
12393.91 438
12394.96 471
12396.01 447
12397.06 455
12398.11 466
12399.17 442
12400.22 440
12401.27 411
12402.32 425
12403.37 489
12404.42 491
12405.48 478
12406.53 444
12407.58 491
12408.63 504
12409.69 482
12410.74 476
12411.79 447
12412.84 510
12413.90 491
12414.95 470
12416.00 422
12417.05 426
12418.11 389
12419.16 445
12420.21 471
12421.26 481
12422.32 453
12423.37 485
12424.42 498
12425.48 519
12426.53 448
12427.58 435
12428.63 507
12429.69 505
12430.74 492
12431.79 530
12432.85 504
12433.90 483
12434.95 462
12436.01 495
12437.06 515
12438.11 515
12439.17 482
12440.22 513
12441.28 495
12442.33 507
12443.38 532
12444.44 459
12445.49 428
12446.54 484
12447.60 514
12448.65 507
12449.71 577
12450.76 566
12451.81 477
12452.87 540
12453.92 496
12454.98 465
12456.03 465
12457.08 465
12458.14 506
12459.19 524
12460.25 478
12461.30 483
12462.36 513
12463.41 530
12464.47 522
12465.52 478
12466.58 527
12467.63 504
12468.68 550
12469.74 564
12470.79 561
12471.85 575
12472.90 561
12473.96 612
12475.01 610
12476.07 620
12477.12 628
12478.18 656
12479.24 641
12480.29 719
12481.35 744
12482.40 741
12483.46 728
12484.51 752
12485.57 766
12486.62 817
12487.68 840
12488.73 925
12489.79 1032
12490.85 1205
12491.90 1298
12492.96 1450
12494.01 1632
12495.07 1807
12496.13 1868
12497.18 1941
12498.24 1847
12499.29 1659
12500.35 1513
12501.41 1439
12502.46 1314
12503.52 1124
12504.57 1025
12505.63 910
12506.69 807
12507.74 779
12508.80 702
12509.86 699
12510.91 644
12511.97 593
12513.03 639
12514.08 665
12515.14 654
12516.20 662
12517.25 635
12518.31 620
12519.37 622
12520.42 672
12521.48 669
12522.54 604
12523.60 639
12524.65 629
12525.71 577
12526.77 572
12527.82 601
12528.88 645
12529.94 610
12531.00 617
12532.05 596
12533.11 627
12534.17 651
12535.23 607
12536.28 605
12537.34 635
12538.40 641
12539.46 581
12540.52 578
12541.57 600
12542.63 604
12543.69 616
12544.75 555
12545.81 583
12546.86 559
12547.92 563
12548.98 582
12550.04 568
12551.10 574
12552.15 600
12553.21 619
12554.27 602
12555.33 608
12556.39 598
12557.45 600
12558.51 599
12559.56 635
12560.62 599
12561.68 590
12562.74 662
12563.80 675
12564.86 676
12565.92 666
12566.98 715
12568.03 716
12569.09 758
12570.15 752
12571.21 776
12572.27 807
12573.33 866
12574.39 956
12575.45 1027
12576.51 945
12577.57 992
12578.63 940
12579.69 933
12580.75 866
12581.81 871
12582.87 816
12583.93 827
12584.98 776
12586.04 711
12587.10 735
12588.16 776
12589.22 734
12590.28 738
12591.34 787
12592.40 726
12593.46 696
12594.52 698
12595.58 680
12596.64 672
12597.70 724
12598.77 690
12599.83 622
12600.89 601
12601.95 585
12603.01 594
12604.07 606
12605.13 604
12606.19 619
12607.25 628
12608.31 632
12609.37 624
12610.43 581
12611.49 596
12612.55 606
12613.61 628
12614.68 618
12615.74 665
12616.80 666
12617.86 618
12618.92 610
12619.98 570
12621.04 620
12622.10 642
12623.16 575
12624.23 516
12625.29 537
12626.35 589
12627.41 606
12628.47 579
12629.53 548
12630.59 526
12631.66 571
12632.72 611
12633.78 565
12634.84 552
12635.90 581
12636.97 624
12638.03 659
12639.09 607
12640.15 579
12641.21 604
12642.28 601
12643.34 607
12644.40 626
12645.46 614
12646.52 639
12647.59 637
12648.65 609
12649.71 633
12650.77 612
12651.84 651
12652.90 730
12653.96 674
12655.03 615
12656.09 672
12657.15 665
12658.21 680
12659.28 745
12660.34 690
12661.40 696
12662.46 722
12663.53 679
12664.59 672
12665.65 685
12666.72 728
12667.78 678
12668.84 706
12669.91 706
12670.97 698
12672.03 684
12673.10 661
12674.16 677
12675.22 650
12676.29 692
12677.35 691
12678.42 691
12679.48 711
12680.54 666
12681.61 683
12682.67 709
12683.73 683
12684.80 707
12685.86 716
12686.93 752
12687.99 755
12689.05 718
12690.12 700
12691.18 731
12692.25 743
12693.31 703
12694.38 739
12695.44 722
12696.50 756
12697.57 778
12698.63 737
12699.70 700
12700.76 746
12701.83 752
12702.89 763
12703.96 774
12705.02 758
12706.09 757
12707.15 784
12708.22 762
12709.28 729
12710.35 773
12711.41 732
12712.48 718
12713.54 622
12714.61 627
12715.67 648
12716.74 660
12717.80 651
12718.87 634
12719.93 590
12721.00 628
12722.06 667
12723.13 632
12724.19 627
12725.26 589
12726.33 584
12727.39 619
12728.46 624
12729.52 626
12730.59 619
12731.66 620
12732.72 591
12733.79 600
12734.85 590
12735.92 583
12736.99 641
12738.05 609
12739.12 569
12740.18 581
12741.25 568
12742.32 593
12743.38 558
12744.45 589
12745.52 598
12746.58 575
12747.65 555
12748.72 562
12749.78 523
12750.85 562
12751.92 508
12752.98 518
12754.05 531
12755.12 469
12756.18 495
12757.25 470
12758.32 471
12759.38 473
12760.45 511
12761.52 480
12762.59 487
12763.65 466
12764.72 466
12765.79 525
12766.85 501
12767.92 441
12768.99 470
12770.06 516
12771.12 490
12772.19 490
12773.26 461
12774.33 499
12775.40 521
12776.46 462
12777.53 456
12778.60 466
12779.67 478
12780.73 480
12781.80 448
12782.87 446
12783.94 483
12785.01 460
12786.08 467
12787.14 454
12788.21 461
12789.28 461
12790.35 471
12791.42 491
12792.49 487
12793.55 458
12794.62 473
12795.69 419
12796.76 435
12797.83 497
12798.90 461
12799.97 472
12801.03 477
12802.10 469
12803.17 458
12804.24 437
12805.31 474
12806.38 439
12807.45 463
12808.52 473
12809.59 496
12810.66 508
12811.72 474
12812.79 497
12813.86 492
12814.93 462
12816.00 484
12817.07 482
12818.14 469
12819.21 460
12820.28 470
12821.35 442
12822.42 452
12823.49 455
12824.56 424
12825.63 404
12826.70 434
12827.77 403
12828.84 437
12829.91 414
12830.98 446
12832.05 423
12833.12 409
12834.19 451
12835.26 423
12836.33 404
12837.40 429
12838.47 405
12839.54 405
12840.61 402
12841.68 414
12842.75 437
12843.82 440
12844.89 412
12845.96 409
12847.04 432
12848.11 433
12849.18 444
12850.25 447
12851.32 394
12852.39 374
12853.46 403
12854.53 411
12855.60 421
12856.67 440
12857.75 409
12858.82 400
12859.89 383
12860.96 386
12862.03 421
12863.10 374
12864.17 401
12865.24 378
12866.32 391
12867.39 376
12868.46 351
12869.53 367
12870.60 360
12871.67 369
12872.75 348
12873.82 320
12874.89 340
12875.96 358
12877.03 365
12878.11 384
12879.18 364
12880.25 371
12881.32 378
12882.39 355
12883.47 361
12884.54 368
12885.61 378
12886.68 356
12887.76 350
12888.83 368
12889.90 357
12890.97 356
12892.05 329
12893.12 337
12894.19 356
12895.27 358
12896.34 327
12897.41 382
12898.48 340
12899.56 394
12900.63 382
12901.70 347
12902.78 334
12903.85 366
12904.92 347
12905.99 334
12907.07 333
12908.14 333
12909.21 354
12910.29 385
12911.36 373
12912.44 361
12913.51 331
12914.58 322
12915.66 348
12916.73 343
12917.80 340
12918.88 349
12919.95 361
12921.02 345
12922.10 368
12923.17 355
12924.25 331
12925.32 361
12926.39 338
12927.47 328
12928.54 335
12929.62 344
12930.69 386
12931.77 374
12932.84 339
12933.91 348
12934.99 349
12936.06 333
12937.14 335
12938.21 371
12939.29 347
12940.36 335
12941.44 320
12942.51 321
12943.59 369
12944.66 336
12945.73 329
12946.81 389
12947.88 326
12948.96 361
12950.03 355
12951.11 326
12952.18 365
12953.26 357
12954.34 387
12955.41 334
12956.49 341
12957.56 358
12958.64 315
12959.71 351
12960.79 344
12961.86 316
12962.94 319
12964.01 341
12965.09 336
12966.17 370
12967.24 329
12968.32 348
12969.39 349
12970.47 356
12971.54 337
12972.62 348
12973.70 359
12974.77 375
12975.85 365
12976.93 368
12978.00 362
12979.08 384
12980.15 347
12981.23 340
12982.31 355
12983.38 341
12984.46 330
12985.54 355
12986.61 333
12987.69 354
12988.77 360
12989.84 351
12990.92 357
12992.00 376
12993.07 369
12994.15 364
12995.23 360
12996.30 371
12997.38 341
12998.46 346
12999.53 351
13000.61 340
13001.69 354
13002.77 380
13003.84 380
13004.92 386
13006.00 328
13007.08 374
13008.15 405
13009.23 395
13010.31 398
13011.39 430
13012.46 419
13013.54 393
13014.62 429
13015.70 414
13016.77 415
13017.85 436
13018.93 457
13020.01 402
13021.09 374
13022.16 403
13023.24 427
13024.32 398
13025.40 407
13026.48 429
13027.56 409
13028.63 414
13029.71 389
13030.79 475
13031.87 390
13032.95 431
13034.03 377
13035.10 383
13036.18 423
13037.26 425
13038.34 396
13039.42 408
13040.50 460
13041.58 402
13042.66 394
13043.73 415
13044.81 387
13045.89 393
13046.97 442
13048.05 409
13049.13 427
13050.21 419
13051.29 388
13052.37 428
13053.45 430
13054.53 417
13055.61 430
13056.69 461
13057.76 418
13058.84 423
13059.92 389
13061.00 398
13062.08 415
13063.16 409
13064.24 378
13065.32 372
13066.40 409
13067.48 396
13068.56 397
13069.64 417
13070.72 366
13071.80 366
13072.88 384
13073.96 377
13075.04 360
13076.12 355
13077.20 367
13078.28 356
13079.36 405
13080.44 354
13081.53 324
13082.61 361
13083.69 365
13084.77 329
13085.85 322
13086.93 351
13088.01 333
13089.09 338
13090.17 341
13091.25 363
13092.33 369
13093.41 349
13094.49 366
13095.58 340
13096.66 351
13097.74 355
13098.82 375
13099.90 353
13100.98 371
13102.06 350
13103.14 336
13104.23 311
13105.31 348
13106.39 337
13107.47 345
13108.55 346
13109.63 346
13110.72 377
13111.80 383
13112.88 349
13113.96 375
13115.04 362
13116.13 353
13117.21 365
13118.29 343
13119.37 291
13120.45 356
13121.54 357
13122.62 337
13123.70 304
13124.78 310
13125.86 335
13126.95 319
13128.03 345
13129.11 330
13130.19 347
13131.28 366
13132.36 344
13133.44 336
13134.52 326
13135.61 371
13136.69 395
13137.77 384
13138.86 352
13139.94 332
13141.02 336
13142.11 367
13143.19 360
13144.27 319
13145.35 318
13146.44 310
13147.52 307
13148.60 316
13149.69 363
13150.77 359
13151.85 337
13152.94 322
13154.02 353
13155.10 338
13156.19 351
13157.27 374
13158.36 337
13159.44 336
13160.52 341
13161.61 337
13162.69 374
13163.77 373
13164.86 313
13165.94 350
13167.03 302
13168.11 349
13169.19 332
13170.28 317
13171.36 342
13172.45 327
13173.53 336
13174.62 326
13175.70 313
13176.79 358
13177.87 348
13178.95 370
13180.04 378
13181.12 330
13182.21 341
13183.29 380
13184.38 369
13185.46 338
13186.55 374
13187.63 331
13188.72 341
13189.80 337
13190.89 343
13191.97 351
13193.06 347
13194.14 345
13195.23 345
13196.31 350
13197.40 363
13198.48 395
13199.57 389
13200.65 341
13201.74 338
13202.83 355
13203.91 347
13205.00 345
13206.08 329
13207.17 372
13208.25 392
13209.34 334
13210.43 358
13211.51 344
13212.60 344
13213.68 321
13214.77 361
13215.86 319
13216.94 366
13218.03 336
13219.11 351
13220.20 340
13221.29 347
13222.37 334
13223.46 334
13224.55 345
13225.63 343
13226.72 363
13227.80 376
13228.89 370
13229.98 347
13231.06 342
13232.15 330
13233.24 311
13234.32 323
13235.41 358
13236.50 329
13237.59 347
13238.67 368
13239.76 406
13240.85 350
13241.93 340
13243.02 358
13244.11 342
13245.20 360
13246.28 380
13247.37 371
13248.46 363
13249.55 339
13250.63 352
13251.72 408
13252.81 338
13253.90 317
13254.98 318
13256.07 402
13257.16 408
13258.25 383
13259.33 365
13260.42 391
13261.51 398
13262.60 385
13263.69 383
13264.77 381
13265.86 386
13266.95 350
13268.04 354
13269.13 355
13270.22 397
13271.30 364
13272.39 402
13273.48 375
13274.57 373
13275.66 390
13276.75 411
13277.83 437
13278.92 425
13280.01 370
13281.10 371
13282.19 437
13283.28 392
13284.37 439
13285.46 406
13286.55 435
13287.63 411
13288.72 429
13289.81 420
13290.90 440
13291.99 451
13293.08 444
13294.17 422
13295.26 438
13296.35 461
13297.44 438
13298.53 484
13299.62 446
13300.71 496
13301.80 451
13302.89 461
13303.97 496
13305.06 483
13306.15 463
13307.24 467
13308.33 454
13309.42 450
13310.51 497
13311.60 525
13312.69 511
13313.78 432
13314.87 476
13315.96 486
13317.05 481
13318.14 475
13319.24 522
13320.33 480
13321.42 486
13322.51 463
13323.60 464
13324.69 448
13325.78 489
13326.87 470
13327.96 472
13329.05 499
13330.14 450
13331.23 433
13332.32 445
13333.41 525
13334.50 465
13335.60 454
13336.69 495
13337.78 523
13338.87 472
13339.96 462
13341.05 482
13342.14 469
13343.23 469
13344.32 496
13345.42 508
13346.51 497
13347.60 504
13348.69 501
13349.78 485
13350.87 480
13351.97 478
13353.06 516
13354.15 517
13355.24 528
13356.33 521
13357.42 493
13358.52 530
13359.61 534
13360.70 535
13361.79 533
13362.88 529
13363.98 607
13365.07 612
13366.16 632
13367.25 593
13368.35 643
13369.44 640
13370.53 633
13371.62 610
13372.72 594
13373.81 547
13374.90 534
13375.99 525
13377.09 519
13378.18 503
13379.27 488
13380.36 518
13381.46 486
13382.55 463
13383.64 440
13384.74 459
13385.83 452
13386.92 422
13388.02 450
13389.11 476
13390.20 431
13391.30 451
13392.39 460
13393.48 462
13394.58 444
13395.67 473
13396.76 468
13397.86 423
13398.95 437
13400.04 382
13401.14 470
13402.23 435
13403.32 462
13404.42 395
13405.51 410
13406.61 442
13407.70 426
13408.79 415
13409.89 449
13410.98 450
13412.08 463
13413.17 464
13414.26 448
13415.36 469
13416.45 448
13417.55 455
13418.64 445
13419.74 443
13420.83 436
13421.93 421
13423.02 419
13424.11 414
13425.21 416
13426.30 472
13427.40 452
13428.49 436
13429.59 429
13430.68 444
13431.78 396
13432.87 390
13433.97 441
13435.06 472
13436.16 461
13437.25 445
13438.35 425
13439.44 449
13440.54 451
13441.63 443
13442.73 461
13443.83 452
13444.92 462
13446.02 459
13447.11 452
13448.21 452
13449.30 478
13450.40 474
13451.49 501
13452.59 491
13453.69 442
13454.78 477
13455.88 485
13456.97 480
13458.07 475
13459.17 529
13460.26 516
13461.36 493
13462.45 489
13463.55 555
13464.65 515
13465.74 541
13466.84 511
13467.94 526
13469.03 584
13470.13 539
13471.23 548
13472.32 482
13473.42 559
13474.52 487
13475.61 565
13476.71 529
13477.81 516
13478.90 496
13480.00 540
13481.10 541
13482.19 499
13483.29 511
13484.39 471
13485.48 561
13486.58 548
13487.68 509
13488.78 544
13489.87 556
13490.97 545
13492.07 553
13493.17 573
13494.26 653
13495.36 633
13496.46 639
13497.56 641
13498.65 616
13499.75 660
13500.85 645
13501.95 627
13503.04 669
13504.14 688
13505.24 763
13506.34 766
13507.44 667
13508.53 695
13509.63 689
13510.73 650
13511.83 593
13512.93 613
13514.03 558
13515.12 501
13516.22 503
13517.32 522
13518.42 484
13519.52 482
13520.62 474
13521.71 472
13522.81 429
13523.91 425
13525.01 459
13526.11 468
13527.21 491
13528.31 443
13529.41 469
13530.51 443
13531.60 440
13532.70 445
13533.80 460
13534.90 447
13536.00 443
13537.10 425
13538.20 429
13539.30 455
13540.40 414
13541.50 431
13542.60 473
13543.70 431
13544.80 396
13545.90 444
13547.00 422
13548.09 454
13549.19 426
13550.29 423
13551.39 361
13552.49 364
13553.59 383
13554.69 389
13555.79 414
13556.89 386
13557.99 364
13559.09 410
13560.19 395
13561.29 396
13562.39 402
13563.50 403
13564.60 428
13565.70 422
13566.80 415
13567.90 361
13569.00 409
13570.10 417
13571.20 410
13572.30 379
13573.40 374
13574.50 394
13575.60 414
13576.70 388
13577.80 389
13578.90 388
13580.01 394
13581.11 394
13582.21 419
13583.31 407
13584.41 439
13585.51 378
13586.61 407
13587.71 422
13588.81 396
13589.92 385
13591.02 397
13592.12 407
13593.22 407
13594.32 423
13595.42 423
13596.53 395
13597.63 430
13598.73 431
13599.83 368
13600.93 389
13602.03 415
13603.14 415
13604.24 429
13605.34 416
13606.44 426
13607.54 480
13608.65 417
13609.75 397
13610.85 386
13611.95 430
13613.06 376
13614.16 418
13615.26 366
13616.36 406
13617.47 421
13618.57 426
13619.67 396
13620.77 398
13621.88 388
13622.98 383
13624.08 425
13625.18 442
13626.29 383
13627.39 373
13628.49 370
13629.60 369
13630.70 392
13631.80 424
13632.91 410
13634.01 376
13635.11 395
13636.21 409
13637.32 404
13638.42 391
13639.53 411
13640.63 383
13641.73 386
13642.84 444
13643.94 384
13645.04 392
13646.15 359
13647.25 401
13648.35 390
13649.46 419
13650.56 333
13651.67 388
13652.77 405
13653.87 385
13654.98 403
13656.08 368
13657.19 411
13658.29 412
13659.39 394
13660.50 383
13661.60 376
13662.71 361
13663.81 417
13664.92 388
13666.02 380
13667.12 367
13668.23 361
13669.33 410
13670.44 400
13671.54 391
13672.65 382
13673.75 430
13674.86 399
13675.96 397
13677.07 410
13678.17 402
13679.28 389
13680.38 412
13681.49 419
13682.59 407
13683.70 369
13684.80 360
13685.91 371
13687.01 362
13688.12 341
13689.22 372
13690.33 414
13691.44 412
13692.54 388
13693.65 403
13694.75 389
13695.86 401
13696.96 439
13698.07 403
13699.18 393
13700.28 422
13701.39 446
13702.49 458
13703.60 418
13704.71 375
13705.81 434
13706.92 418
13708.02 410
13709.13 428
13710.24 452
13711.34 453
13712.45 429
13713.56 428
13714.66 437
13715.77 473
13716.87 457
13717.98 440
13719.09 416
13720.19 439
13721.30 457
13722.41 469
13723.51 447
13724.62 473
13725.73 498
13726.84 502
13727.94 506
13729.05 472
13730.16 509
13731.26 532
13732.37 499
13733.48 497
13734.59 485
13735.69 480
13736.80 455
13737.91 521
13739.01 475
13740.12 483
13741.23 519
13742.34 523
13743.45 537
13744.55 531
13745.66 532
13746.77 491
13747.88 554
13748.98 583
13750.09 590
13751.20 615
13752.31 578
13753.42 613
13754.52 594
13755.63 599
13756.74 623
13757.85 615
13758.96 681
13760.06 651
13761.17 659
13762.28 651
13763.39 673
13764.50 735
13765.61 782
13766.72 818
13767.82 816
13768.93 887
13770.04 914
13771.15 902
13772.26 946
13773.37 971
13774.48 970
13775.59 1010
13776.69 915
13777.80 832
13778.91 870
13780.02 838
13781.13 819
13782.24 738
13783.35 722
13784.46 689
13785.57 597
13786.68 635
13787.79 560
13788.90 573
13790.01 626
13791.12 597
13792.22 553
13793.33 586
13794.44 524
13795.55 553
13796.66 573
13797.77 551
13798.88 506
13799.99 544
13801.10 545
13802.21 507
13803.32 510
13804.43 530
13805.54 576
13806.65 574
13807.76 545
13808.87 523
13809.98 517
13811.09 527
13812.20 531
13813.32 492
13814.43 461
13815.54 509
13816.65 485
13817.76 523
13818.87 482
13819.98 452
13821.09 429
13822.20 452
13823.31 458
13824.42 466
13825.53 465
13826.64 504
13827.76 518
13828.87 507
13829.98 495
13831.09 454
13832.20 462
13833.31 476
13834.42 486
13835.53 443
13836.65 467
13837.76 496
13838.87 442
13839.98 421
13841.09 435
13842.20 489
13843.31 488
13844.43 494
13845.54 534
13846.65 492
13847.76 500
13848.87 511
13849.99 534
13851.10 509
13852.21 506
13853.32 565
13854.43 501
13855.55 492
13856.66 538
13857.77 548
13858.88 521
13859.99 530
13861.11 523
13862.22 580
13863.33 602
13864.44 568
13865.56 554
13866.67 520
13867.78 562
13868.89 555
13870.01 578
13871.12 575
13872.23 550
13873.35 586
13874.46 555
13875.57 554
13876.68 530
13877.80 518
13878.91 488
13880.02 517
13881.14 529
13882.25 527
13883.36 491
13884.48 499
13885.59 517
13886.70 507
13887.82 514
13888.93 517
13890.04 546
13891.16 562
13892.27 542
13893.39 539
13894.50 535
13895.61 551
13896.73 580
13897.84 578
13898.95 575
13900.07 597
13901.18 591
13902.30 560
13903.41 523
13904.52 488
13905.64 497
13906.75 509
13907.87 541
13908.98 499
13910.10 497
13911.21 483
13912.32 527
13913.44 464
13914.55 455
13915.67 469
13916.78 465
13917.90 474
13919.01 446
13920.13 480
13921.24 436
13922.36 458
13923.47 442
13924.59 476
13925.70 449
13926.82 457
13927.93 480
13929.05 464
13930.16 460
13931.28 465
13932.39 479
13933.51 473
13934.62 480
13935.74 484
13936.85 460
13937.97 456
13939.08 477
13940.20 465
13941.32 446
13942.43 464
13943.55 461
13944.66 476
13945.78 481
13946.89 482
13948.01 442
13949.13 437
13950.24 452
13951.36 485
13952.47 457
13953.59 457
13954.71 441
13955.82 432
13956.94 420
13958.05 423
13959.17 436
13960.29 427
13961.40 462
13962.52 441
13963.64 453
13964.75 400
13965.87 435
13966.99 440
13968.10 457
13969.22 446
13970.34 404
13971.45 424
13972.57 446
13973.69 452
13974.80 453
13975.92 408
13977.04 424
13978.16 426
13979.27 429
13980.39 415
13981.51 455
13982.62 432
13983.74 435
13984.86 442
13985.98 381
13987.09 466
13988.21 486
13989.33 433
13990.45 442
13991.56 449
13992.68 456
13993.80 485
13994.92 428
13996.03 401
13997.15 447
13998.27 428
13999.39 471
14000.51 394
14001.62 429
14002.74 431
14003.86 410
14004.98 418
14006.10 456
14007.21 466
14008.33 456
14009.45 484
14010.57 468
14011.69 452
14012.81 441
14013.93 429
14015.04 457
14016.16 438
14017.28 462
14018.40 447
14019.52 462
14020.64 510
14021.76 448
14022.87 434
14023.99 517
14025.11 517
14026.23 478
14027.35 466
14028.47 500
14029.59 466
14030.71 471
14031.83 441
14032.95 492
14034.07 432
14035.19 438
14036.30 439
14037.42 418
14038.54 405
14039.66 454
14040.78 431
14041.90 429
14043.02 430
14044.14 432
14045.26 463
14046.38 434
14047.50 431
14048.62 433
14049.74 471
14050.86 448
14051.98 453
14053.10 417
14054.22 449
14055.34 477
14056.46 449
14057.58 442
14058.70 435
14059.82 449
14060.94 449
14062.06 490
14063.18 459
14064.30 465
14065.43 405
14066.55 478
14067.67 469
14068.79 471
14069.91 426
14071.03 458
14072.15 453
14073.27 440
14074.39 447
14075.51 445
14076.63 483
14077.75 477
14078.88 474
14080.00 476
14081.12 502
14082.24 483
14083.36 564
14084.48 501
14085.60 536
14086.72 497
14087.85 491
14088.97 547
14090.09 578
14091.21 556
14092.33 554
14093.45 563
14094.58 597
14095.70 624
14096.82 572
14097.94 641
14099.06 610
14100.19 632
14101.31 633
14102.43 611
14103.55 579
14104.67 572
14105.80 558
14106.92 554
14108.04 516
14109.16 514
14110.28 509
14111.41 491
14112.53 477
14113.65 492
14114.77 472
14115.90 450
14117.02 472
14118.14 442
14119.27 451
14120.39 443
14121.51 443
14122.63 441
14123.76 394
14124.88 407
14126.00 451
14127.13 439
14128.25 429
14129.37 446
14130.50 419
14131.62 430
14132.74 454
14133.86 436
14134.99 400
14136.11 443
14137.24 459
14138.36 433
14139.48 391
14140.61 480
14141.73 461
14142.85 413
14143.98 464
14145.10 439
14146.22 431
14147.35 407
14148.47 442
14149.60 477
14150.72 458
14151.84 457
14152.97 443
14154.09 440
14155.22 422
14156.34 417
14157.46 443
14158.59 497
14159.71 512
14160.84 442
14161.96 420
14163.09 456
14164.21 444
14165.34 463
14166.46 436
14167.58 421
14168.71 433
14169.83 458
14170.96 432
14172.08 461
14173.21 462
14174.33 488
14175.46 440
14176.58 437
14177.71 394
14178.83 377
14179.96 471
14181.08 424
14182.21 464
14183.33 420
14184.46 409
14185.59 434
14186.71 442
14187.84 441
14188.96 439
14190.09 440
14191.21 475
14192.34 411
14193.46 393
14194.59 390
14195.72 417
14196.84 441
14197.97 427
14199.09 424
14200.22 440
14201.35 409
14202.47 416
14203.60 420
14204.72 369
14205.85 375
14206.98 350
14208.10 385
14209.23 377
14210.35 415
14211.48 372
14212.61 376
14213.73 365
14214.86 338
14215.99 374
14217.11 346
14218.24 368
14219.37 385
14220.49 365
14221.62 351
14222.75 395
14223.87 375
14225.00 394
14226.13 399
14227.26 427
14228.38 379
14229.51 390
14230.64 382
14231.76 370
14232.89 371
14234.02 347
14235.15 368
14236.27 400
14237.40 384
14238.53 393
14239.66 393
14240.78 395
14241.91 453
14243.04 389
14244.17 394
14245.29 365
14246.42 393
14247.55 384
14248.68 374
14249.81 366
14250.93 388
14252.06 404
14253.19 366
14254.32 333
14255.45 362
14256.57 345
14257.70 339
14258.83 383
14259.96 354
14261.09 401
14262.22 355
14263.34 348
14264.47 377
14265.60 380
14266.73 369
14267.86 345
14268.99 340
14270.12 341
14271.24 330
14272.37 329
14273.50 366
14274.63 371
14275.76 371
14276.89 350
14278.02 377
14279.15 368
14280.28 344
14281.41 318
14282.54 394
14283.66 305
14284.79 332
14285.92 349
14287.05 340
14288.18 339
14289.31 350
14290.44 334
14291.57 316
14292.70 334
14293.83 323
14294.96 321
14296.09 325
14297.22 311
14298.35 328
14299.48 347
14300.61 359
14301.74 322
14302.87 304
14304.00 307
14305.13 295
14306.26 292
14307.39 303
14308.52 301
14309.65 310
14310.78 321
14311.91 336
14313.04 337
14314.17 321
14315.30 321
14316.43 321
14317.56 313
14318.69 272
14319.82 326
14320.96 317
14322.09 327
14323.22 300
14324.35 285
14325.48 307
14326.61 308
14327.74 326
14328.87 333
14330.00 289
14331.13 298
14332.27 299
14333.40 306
14334.53 312
14335.66 319
14336.79 318
14337.92 313
14339.05 290
14340.18 286
14341.32 311
14342.45 298
14343.58 292
14344.71 276
14345.84 305
14346.98 275
14348.11 263
14349.24 281
14350.37 297
14351.50 298
14352.63 300
14353.77 306
14354.90 327
14356.03 285
14357.16 315
14358.30 295
14359.43 286
14360.56 311
14361.69 289
14362.82 301
14363.96 297
14365.09 300
14366.22 309
14367.35 288
14368.49 298
14369.62 304
14370.75 325
14371.89 322
14373.02 304
14374.15 313
14375.28 302
14376.42 279
14377.55 303
14378.68 291
14379.82 300
14380.95 298
14382.08 287
14383.22 311
14384.35 287
14385.48 281
14386.62 265
14387.75 287
14388.88 327
14390.02 285
14391.15 302
14392.28 290
14393.42 294
14394.55 293
14395.68 339
14396.82 316
14397.95 323
14399.09 271
14400.22 287
14401.35 305
14402.49 309
14403.62 308
14404.76 296
14405.89 298
14407.02 272
14408.16 304
14409.29 302
14410.43 272
14411.56 294
14412.70 287
14413.83 321
14414.96 286
14416.10 315
14417.23 313
14418.37 304
14419.50 318
14420.64 274
14421.77 321
14422.91 298
14424.04 276
14425.18 283
14426.31 296
14427.45 279
14428.58 290
14429.72 309
14430.85 313
14431.99 312
14433.12 306
14434.26 322
14435.39 360
14436.53 343
14437.66 308
14438.80 311
14439.93 320
14441.07 330
14442.20 286
14443.34 300
14444.48 327
14445.61 333
14446.75 315
14447.88 357
14449.02 341
14450.15 340
14451.29 329
14452.43 330
14453.56 310
14454.70 302
14455.83 305
14456.97 329
14458.11 340
14459.24 335
14460.38 323
14461.52 318
14462.65 331
14463.79 343
14464.93 322
14466.06 316
14467.20 369
14468.33 394
14469.47 386
14470.61 314
14471.74 325
14472.88 395
14474.02 373
14475.16 367
14476.29 341
14477.43 373
14478.57 375
14479.70 407
14480.84 406
14481.98 383
14483.11 353
14484.25 403
14485.39 400
14486.53 368
14487.66 348
14488.80 338
14489.94 349
14491.08 314
14492.21 324
14493.35 335
14494.49 333
14495.63 330
14496.76 346
14497.90 300
14499.04 342
14500.18 317
14501.31 388
14502.45 394
14503.59 331
14504.73 360
14505.87 353
14507.01 342
14508.14 327
14509.28 301
14510.42 348
14511.56 349
14512.70 319
14513.83 333
14514.97 341
14516.11 310
14517.25 337
14518.39 301
14519.53 326
14520.67 283
14521.80 278
14522.94 274
14524.08 307
14525.22 311
14526.36 313
14527.50 316
14528.64 321
14529.78 311
14530.92 323
14532.05 299
14533.19 303
14534.33 321
14535.47 339
14536.61 303
14537.75 288
14538.89 298
14540.03 307
14541.17 334
14542.31 344
14543.45 323
14544.59 287
14545.73 320
14546.87 340
14548.01 319
14549.15 306
14550.29 316
14551.43 343
14552.57 311
14553.71 365
14554.85 327
14555.99 311
14557.13 317
14558.27 296
14559.41 332
14560.55 322
14561.69 304
14562.83 323
14563.97 289
14565.11 339
14566.25 369
14567.39 324
14568.53 312
14569.67 336
14570.81 377
14571.95 351
14573.09 368
14574.23 335
14575.37 384
14576.51 342
14577.66 319
14578.80 327
14579.94 328
14581.08 308
14582.22 352
14583.36 344
14584.50 314
14585.64 354
14586.78 354
14587.93 379
14589.07 337
14590.21 355
14591.35 357
14592.49 386
14593.63 411
14594.77 404
14595.92 367
14597.06 393
14598.20 405
14599.34 359
14600.48 371
14601.62 382
14602.77 356
14603.91 390
14605.05 362
14606.19 404
14607.33 441
14608.48 418
14609.62 445
14610.76 418
14611.90 403
14613.04 426
14614.19 422
14615.33 406
14616.47 428
14617.61 392
14618.76 417
14619.90 424
14621.04 434
14622.18 416
14623.33 468
14624.47 468
14625.61 455
14626.76 447
14627.90 487
14629.04 498
14630.18 455
14631.33 459
14632.47 493
14633.61 549
14634.76 527
14635.90 561
14637.04 540
14638.19 513
14639.33 501
14640.47 504
14641.62 478
14642.76 469
14643.90 499
14645.05 470
14646.19 438
14647.33 419
14648.48 460
14649.62 416
14650.76 378
14651.91 383
14653.05 407
14654.20 380
14655.34 357
14656.48 364
14657.63 313
14658.77 333
14659.92 342
14661.06 319
14662.20 320
14663.35 343
14664.49 366
14665.64 367
14666.78 323
14667.93 336
14669.07 361
14670.22 373
14671.36 352
14672.50 354
14673.65 324
14674.79 308
14675.94 348
14677.08 351
14678.23 322
14679.37 336
14680.52 348
14681.66 291
14682.81 363
14683.95 305
14685.10 335
14686.24 315
14687.39 334
14688.53 297
14689.68 302
14690.82 287
14691.97 303
14693.12 290
14694.26 321
14695.41 296
14696.55 301
14697.70 322
14698.84 331
14699.99 314
14701.13 318
14702.28 343
14703.43 306
14704.57 305
14705.72 273
14706.86 323
14708.01 295
14709.16 305
14710.30 290
14711.45 333
14712.59 323
14713.74 306
14714.89 288
14716.03 314
14717.18 321
14718.33 308
14719.47 305
14720.62 293
14721.77 271
14722.91 314
14724.06 310
14725.21 288
14726.35 311
14727.50 302
14728.65 285
14729.79 294
14730.94 274
14732.09 284
14733.23 296
14734.38 320
14735.53 311
14736.67 340
14737.82 336
14738.97 358
14740.12 323
14741.26 329
14742.41 315
14743.56 340
14744.71 294
14745.85 326
14747.00 297
14748.15 306
14749.30 300
14750.44 306
14751.59 320
14752.74 296
14753.89 306
14755.03 289
14756.18 327
14757.33 303
14758.48 284
14759.63 281
14760.77 317
14761.92 281
14763.07 308
14764.22 297
14765.37 319
14766.52 316
14767.66 308
14768.81 295
14769.96 313
14771.11 340
14772.26 327
14773.41 309
14774.55 300
14775.70 310
14776.85 295
14778.00 313
14779.15 321
14780.30 341
14781.45 316
14782.60 332
14783.74 320
14784.89 336
14786.04 307
14787.19 314
14788.34 348
14789.49 331
14790.64 338
14791.79 310
14792.94 348
14794.09 368
14795.24 373
14796.39 367
14797.54 385
14798.69 386
14799.83 382
14800.98 389
14802.13 355
14803.28 350
14804.43 347
14805.58 409
14806.73 343
14807.88 332
14809.03 342
14810.18 376
14811.33 370
14812.48 321
14813.63 327
14814.78 357
14815.93 366
14817.08 374
14818.23 329
14819.38 356
14820.53 365
14821.69 333
14822.84 339
14823.99 363
14825.14 328
14826.29 313
14827.44 350
14828.59 308
14829.74 316
14830.89 279
14832.04 322
14833.19 355
14834.34 315
14835.49 318
14836.65 316
14837.80 306
14838.95 292
14840.10 297
14841.25 289
14842.40 322
14843.55 312
14844.70 298
14845.85 284
14847.01 283
14848.16 301
14849.31 289
14850.46 238
14851.61 290
14852.76 300
14853.92 270
14855.07 278
14856.22 254
14857.37 287
14858.52 268
14859.67 236
14860.83 254
14861.98 259
14863.13 254
14864.28 286
14865.44 279
14866.59 265
14867.74 222
14868.89 282
14870.04 223
14871.20 246
14872.35 250
14873.50 260
14874.65 248
14875.81 261
14876.96 281
14878.11 269
14879.26 265
14880.42 245
14881.57 284
14882.72 267
14883.88 266
14885.03 263
14886.18 250
14887.33 245
14888.49 254
14889.64 275
14890.79 280
14891.95 278
14893.10 263
14894.25 242
14895.41 242
14896.56 272
14897.71 288
14898.87 282
14900.02 272
14901.17 272
14902.33 259
14903.48 268
14904.63 257
14905.79 271
14906.94 268
14908.10 252
14909.25 259
14910.40 237
14911.56 220
14912.71 225
14913.87 249
14915.02 252
14916.17 266
14917.33 261
14918.48 250
14919.64 266
14920.79 280
14921.94 291
14923.10 311
14924.25 271
14925.41 255
14926.56 271
14927.72 261
14928.87 243
14930.03 282
14931.18 262
14932.34 243
14933.49 254
14934.65 249
14935.80 283
14936.96 238
14938.11 276
14939.27 275
14940.42 296
14941.58 289
14942.73 271
14943.89 276
14945.04 270
14946.20 262
14947.35 267
14948.51 275
14949.66 278
14950.82 284
14951.97 281
14953.13 258
14954.28 227
14955.44 247
14956.60 277
14957.75 235
14958.91 234
14960.06 252
14961.22 261
14962.37 267
14963.53 290
14964.69 271
14965.84 285
14967.00 259
14968.16 256
14969.31 281
14970.47 262
14971.62 238
14972.78 258
14973.94 222
14975.09 267
14976.25 260
14977.41 219
14978.56 231
14979.72 231
14980.88 254
14982.03 223
14983.19 233
14984.35 212
14985.50 224
14986.66 227
14987.82 243
14988.97 238
14990.13 255
14991.29 254
14992.44 264
14993.60 241
14994.76 241
14995.92 262
14997.07 255
14998.23 218
14999.39 225
15000.55 231
15001.70 249
15002.86 252
15004.02 225
15005.18 215
15006.33 210
15007.49 238
15008.65 234
15009.81 217
15010.96 214
15012.12 256
15013.28 256
15014.44 236
15015.60 246
15016.75 242
15017.91 253
15019.07 246
15020.23 222
15021.39 202
15022.54 197
15023.70 211
15024.86 229
15026.02 240
15027.18 227
15028.34 264
15029.49 244
15030.65 204
15031.81 220
15032.97 212
15034.13 225
15035.29 254
15036.45 218
15037.61 205
15038.76 223
15039.92 247
15041.08 245
15042.24 204
15043.40 194
15044.56 216
15045.72 214
15046.88 229
15048.04 227
15049.20 213
15050.36 212
15051.51 216
15052.67 237
15053.83 228
15054.99 207
15056.15 214
15057.31 228
15058.47 173
15059.63 198
15060.79 208
15061.95 218
15063.11 234
15064.27 234
15065.43 252
15066.59 242
15067.75 236
15068.91 263
15070.07 210
15071.23 239
15072.39 235
15073.55 209
15074.71 195
15075.87 223
15077.03 218
15078.19 226
15079.35 238
15080.51 205
15081.67 226
15082.83 220
15083.99 214
15085.16 227
15086.32 255
15087.48 230
15088.64 245
15089.80 227
15090.96 221
15092.12 240
15093.28 221
15094.44 227
15095.60 185
15096.76 214
15097.93 223
15099.09 215
15100.25 199
15101.41 193
15102.57 184
15103.73 208
15104.89 237
15106.05 211
15107.22 201
15108.38 196
15109.54 236
15110.70 208
15111.86 203
15113.02 189
15114.19 198
15115.35 236
15116.51 231
15117.67 193
15118.83 200
15120.00 224
15121.16 220
15122.32 211
15123.48 232
15124.64 222
15125.81 246
15126.97 224
15128.13 215
15129.29 195
15130.46 196
15131.62 242
15132.78 230
15133.94 225
15135.11 211
15136.27 222
15137.43 218
15138.59 214
15139.76 200
15140.92 187
15142.08 217
15143.25 223
15144.41 223
15145.57 192
15146.73 188
15147.90 220
15149.06 231
15150.22 236
15151.39 220
15152.55 227
15153.71 219
15154.88 223
15156.04 177
15157.20 221
15158.37 211
15159.53 232
15160.69 230
15161.86 222
15163.02 202
15164.19 207
15165.35 222
15166.51 210
15167.68 224
15168.84 223
15170.00 211
15171.17 226
15172.33 238
15173.50 242
15174.66 263
15175.83 227
15176.99 232
15178.15 234
15179.32 223
15180.48 191
15181.65 221
15182.81 239
15183.98 214
15185.14 213
15186.30 233
15187.47 217
15188.63 229
15189.80 247
15190.96 231
15192.13 242
15193.29 236
15194.46 240
15195.62 262
15196.79 257
15197.95 238
15199.12 245
15200.28 256
15201.45 251
15202.61 239
15203.78 258
15204.94 253
15206.11 236
15207.27 242
15208.44 256
15209.61 280
15210.77 244
15211.94 256
15213.10 257
15214.27 284
15215.43 289
15216.60 262
15217.76 236
15218.93 258
15220.10 265
15221.26 273
15222.43 291
15223.59 295
15224.76 290
15225.93 270
15227.09 277
15228.26 275
15229.42 324
15230.59 316
15231.76 321
15232.92 294
15234.09 315
15235.26 344
15236.42 292
15237.59 290
15238.76 283
15239.92 287
15241.09 261
15242.26 264
15243.42 292
15244.59 272
15245.76 253
15246.92 247
15248.09 232
15249.26 238
15250.42 244
15251.59 275
15252.76 248
15253.93 225
15255.09 236
15256.26 279
15257.43 253
15258.60 257
15259.76 246
15260.93 257
15262.10 233
15263.26 228
15264.43 210
15265.60 213
15266.77 257
15267.94 221
15269.10 253
15270.27 243
15271.44 220
15272.61 218
15273.77 212
15274.94 239
15276.11 235
15277.28 240
15278.45 242
15279.62 232
15280.78 223
15281.95 264
15283.12 236
15284.29 232
15285.46 244
15286.62 223
15287.79 226
15288.96 214
15290.13 219
15291.30 208
15292.47 241
15293.64 219
15294.81 224
15295.97 215
15297.14 216
15298.31 227
15299.48 221
15300.65 203
15301.82 211
15302.99 206
15304.16 203
15305.33 203
15306.49 215
15307.66 228
15308.83 226
15310.00 223
15311.17 254
15312.34 225
15313.51 238
15314.68 234
15315.85 219
15317.02 241
15318.19 222
15319.36 229
15320.53 213
15321.70 241
15322.87 208
15324.04 236
15325.21 255
15326.38 251
15327.55 251
15328.72 251
15329.89 252
15331.06 236
15332.23 186
15333.40 194
15334.57 241
15335.74 239
15336.91 256
15338.08 214
15339.25 236
15340.42 233
15341.59 256
15342.76 226
15343.93 260
15345.10 244
15346.27 242
15347.44 236
15348.62 233
15349.79 253
15350.96 273
15352.13 269
15353.30 226
15354.47 223
15355.64 218
15356.81 257
15357.98 231
15359.15 240
15360.33 225
15361.50 269
15362.67 211
15363.84 237
15365.01 252
15366.18 281
15367.35 261
15368.53 249
15369.70 238
15370.87 208
15372.04 248
15373.21 253
15374.38 244
15375.56 243
15376.73 251
15377.90 260
15379.07 263
15380.24 238
15381.42 248
15382.59 267
15383.76 288
15384.93 240
15386.10 223
15387.28 235
15388.45 262
15389.62 272
15390.79 246
15391.97 220
15393.14 219
15394.31 255
15395.48 261
15396.66 251
15397.83 253
15399.00 256
15400.17 258
15401.35 286
15402.52 270
15403.69 267
15404.87 229
15406.04 236
15407.21 218
15408.39 230
15409.56 231
15410.73 234
15411.91 252
15413.08 225
15414.25 233
15415.42 211
15416.60 255
15417.77 239
15418.95 231
15420.12 211
15421.29 223
15422.47 240
15423.64 220
15424.81 225
15425.99 258
15427.16 237
15428.33 232
15429.51 250
15430.68 219
15431.86 225
15433.03 223
15434.20 227
15435.38 192
15436.55 255
15437.73 223
15438.90 223
15440.08 218
15441.25 242
15442.42 206
15443.60 222
15444.77 241
15445.95 208
15447.12 221
15448.30 195
15449.47 218
15450.65 194
15451.82 230
15453.00 228
15454.17 255
15455.35 232
15456.52 221
15457.70 216
15458.87 232
15460.05 200
15461.22 183
15462.40 194
15463.57 220
15464.75 253
15465.92 214
15467.10 177
15468.27 186
15469.45 216
15470.62 233
15471.80 207
15472.97 232
15474.15 229
15475.33 217
15476.50 204
15477.68 212
15478.85 202
15480.03 194
15481.20 213
15482.38 227
15483.56 250
15484.73 215
15485.91 192
15487.08 232
15488.26 208
15489.44 219
15490.61 180
15491.79 219
15492.97 210
15494.14 185
15495.32 231
15496.49 231
15497.67 229
15498.85 237
15500.02 231
15501.20 227
15502.38 230
15503.55 219
15504.73 206
15505.91 223
15507.08 218
15508.26 224
15509.44 228
15510.62 215
15511.79 243
15512.97 197
15514.15 226
15515.32 208
15516.50 201
15517.68 209
15518.86 221
15520.03 236
15521.21 223
15522.39 236
15523.57 200
15524.74 242
15525.92 214
15527.10 245
15528.28 205
15529.45 236
15530.63 233
15531.81 225
15532.99 206
15534.16 207
15535.34 210
15536.52 210
15537.70 222
15538.88 239
15540.06 262
15541.23 228
15542.41 248
15543.59 226
15544.77 215
15545.95 220
15547.12 216
15548.30 238
15549.48 231
15550.66 223
15551.84 204
15553.02 205
15554.20 232
15555.37 204
15556.55 241
15557.73 231
15558.91 236
15560.09 234
15561.27 223
15562.45 247
15563.63 230
15564.81 220
15565.98 212
15567.16 220
15568.34 243
15569.52 255
15570.70 249
15571.88 221
15573.06 249
15574.24 249
15575.42 241
15576.60 222
15577.78 233
15578.96 246
15580.14 221
15581.32 230
15582.50 217
15583.68 232
15584.86 256
15586.04 229
15587.22 260
15588.40 278
15589.58 238
15590.76 236
15591.94 230
15593.12 254
15594.30 251
15595.48 248
15596.66 223
15597.84 252
15599.02 250
15600.20 243
15601.38 243
15602.56 252
15603.74 210
15604.92 267
15606.10 257
15607.28 272
15608.46 251
15609.64 266
15610.82 285
15612.00 228
15613.19 269
15614.37 277
15615.55 282
15616.73 283
15617.91 287
15619.09 298
15620.27 296
15621.45 290
15622.63 327
15623.82 300
15625.00 308
15626.18 305
15627.36 322
15628.54 307
15629.72 253
15630.90 309
15632.09 291
15633.27 286
15634.45 313
15635.63 320
15636.81 282
15637.99 310
15639.18 286
15640.36 281
15641.54 281
15642.72 289
15643.90 297
15645.09 308
15646.27 325
15647.45 335
15648.63 321
15649.82 308
15651.00 318
15652.18 303
15653.36 323
15654.54 321
15655.73 343
15656.91 343
15658.09 336
15659.28 297
15660.46 319
15661.64 321
15662.82 311
15664.01 291
15665.19 299
15666.37 294
15667.55 319
15668.74 291
15669.92 297
15671.10 333
15672.29 347
15673.47 301
15674.65 321
15675.84 322
15677.02 294
15678.20 323
15679.39 296
15680.57 326
15681.75 324
15682.94 291
15684.12 243
15685.30 263
15686.49 289
15687.67 285
15688.86 319
15690.04 295
15691.22 307
15692.41 296
15693.59 309
15694.78 291
15695.96 339
15697.14 310
15698.33 297
15699.51 321
15700.70 320
15701.88 311
15703.06 316
15704.25 320
15705.43 310
15706.62 309
15707.80 304
15708.99 371
15710.17 304
15711.36 373
15712.54 306
15713.73 368
15714.91 357
15716.09 375
15717.28 360
15718.46 362
15719.65 310
15720.83 364
15722.02 336
15723.20 325
15724.39 329
15725.57 324
15726.76 363
15727.95 331
15729.13 359
15730.32 317
15731.50 342
15732.69 290
15733.87 296
15735.06 334
15736.24 331
15737.43 338
15738.61 379
15739.80 336
15740.99 313
15742.17 325
15743.36 363
15744.54 339
15745.73 326
15746.92 355
15748.10 347
15749.29 326
15750.47 339
15751.66 350
15752.85 374
15754.03 380
15755.22 354
15756.40 382
15757.59 385
15758.78 394
15759.96 372
15761.15 362
15762.34 361
15763.52 322
15764.71 341
15765.90 328
15767.08 394
15768.27 308
15769.46 374
15770.64 312
15771.83 350
15773.02 328
15774.20 330
15775.39 323
15776.58 339
15777.77 351
15778.95 365
15780.14 344
15781.33 377
15782.51 340
15783.70 305
15784.89 324
15786.08 259
15787.26 324
15788.45 315
15789.64 323
15790.83 334
15792.01 298
15793.20 334
15794.39 338
15795.58 328
15796.77 292
15797.95 287
15799.14 264
15800.33 303
15801.52 291
15802.71 311
15803.89 264
15805.08 305
15806.27 273
15807.46 301
15808.65 266
15809.84 273
15811.02 289
15812.21 272
15813.40 297
15814.59 319
15815.78 311
15816.97 287
15818.15 296
15819.34 274
15820.53 278
15821.72 235
15822.91 274
15824.10 288
15825.29 323
15826.48 273
15827.67 281
15828.85 254
15830.04 272
15831.23 286
15832.42 265
15833.61 276
15834.80 263
15835.99 286
15837.18 285
15838.37 238
15839.56 261
15840.75 289
15841.94 262
15843.13 268
15844.32 242
15845.51 253
15846.70 271
15847.89 273
15849.08 286
15850.27 254
15851.46 257
15852.65 293
15853.84 299
15855.03 261
15856.22 255
15857.41 266
15858.60 300
15859.79 268
15860.98 284
15862.17 260
15863.36 284
15864.55 273
15865.74 260
15866.93 242
15868.12 275
15869.31 285
15870.50 285
15871.69 265
15872.88 257
15874.07 267
15875.26 277
15876.45 304
15877.64 236
15878.84 266
15880.03 242
15881.22 283
15882.41 271
15883.60 272
15884.79 303
15885.98 315
15887.17 268
15888.36 281
15889.56 255
15890.75 265
15891.94 297
15893.13 290
15894.32 275
15895.51 246
15896.71 250
15897.90 255
15899.09 278
15900.28 276
15901.47 274
15902.66 278
15903.86 280
15905.05 282
15906.24 282
15907.43 284
15908.62 279
15909.82 308
15911.01 316
15912.20 295
15913.39 301
15914.58 344
15915.78 300
15916.97 298
15918.16 298
15919.35 284
15920.55 313
15921.74 315
15922.93 304
15924.12 305
15925.32 309
15926.51 319
15927.70 305
15928.90 289
15930.09 314
15931.28 312
15932.47 307
15933.67 279
15934.86 326
15936.05 303
15937.25 291
15938.44 311
15939.63 318
15940.83 287
15942.02 263
15943.21 255
15944.41 269
15945.60 291
15946.79 251
15947.99 248
15949.18 259
15950.37 284
15951.57 240
15952.76 254
15953.96 254
15955.15 269
15956.34 271
15957.54 230
15958.73 240
15959.92 221
15961.12 244
15962.31 248
15963.51 236
15964.70 237
15965.90 248
15967.09 249
15968.28 263
15969.48 231
15970.67 238
15971.87 224
15973.06 221
15974.26 214
15975.45 194
15976.65 220
15977.84 251
15979.03 245
15980.23 180
15981.42 205
15982.62 227
15983.81 208
15985.01 205
15986.20 217
15987.40 230
15988.59 220
15989.79 217
15990.98 225
15992.18 217
15993.37 215
15994.57 211
15995.77 221
15996.96 211
15998.16 206
15999.35 216
16000.55 214
16001.74 217
16002.94 214
16004.13 222
16005.33 206
16006.53 244
16007.72 241
16008.92 241
16010.11 201
16011.31 194
16012.51 220
16013.70 213
16014.90 228
16016.09 231
16017.29 208
16018.49 195
16019.68 199
16020.88 216
16022.07 226
16023.27 205
16024.47 225
16025.66 190
16026.86 235
16028.06 188
16029.25 212
16030.45 215
16031.65 253
16032.84 219
16034.04 226
16035.24 204
16036.43 204
16037.63 228
16038.83 182
16040.02 222
16041.22 234
16042.42 204
16043.62 193
16044.81 200
16046.01 222
16047.21 194
16048.40 219
16049.60 236
16050.80 179
16052.00 215
16053.19 230
16054.39 221
16055.59 199
16056.79 216
16057.99 249
16059.18 221
16060.38 196
16061.58 223
16062.78 221
16063.97 203
16065.17 215
16066.37 231
16067.57 216
16068.77 174
16069.96 200
16071.16 227
16072.36 196
16073.56 186
16074.76 227
16075.96 204
16077.15 174
16078.35 188
16079.55 222
16080.75 208
16081.95 198
16083.15 195
16084.35 200
16085.54 198
16086.74 192
16087.94 203
16089.14 205
16090.34 207
16091.54 182
16092.74 197
16093.94 200
16095.14 195
16096.33 186
16097.53 200
16098.73 221
16099.93 212
16101.13 192
16102.33 194
16103.53 191
16104.73 208
16105.93 201
16107.13 164
16108.33 199
16109.53 196
16110.73 197
16111.93 206
16113.13 205
16114.33 239
16115.53 198
16116.73 192
16117.93 182
16119.13 171
16120.33 196
16121.53 205
16122.73 193
16123.93 213
16125.13 208
16126.33 209
16127.53 185
16128.73 193
16129.93 185
16131.13 194
16132.33 195
16133.53 186
16134.73 191
16135.93 168
16137.13 203
16138.33 195
16139.53 191
16140.73 187
16141.93 179
16143.13 180
16144.34 185
16145.54 180
16146.74 211
16147.94 221
16149.14 183
16150.34 188
16151.54 199
16152.74 185
16153.94 164
16155.15 190
16156.35 206
16157.55 188
16158.75 214
16159.95 200
16161.15 204
16162.35 178
16163.56 169
16164.76 162
16165.96 195
16167.16 197
16168.36 199
16169.56 179
16170.77 186
16171.97 192
16173.17 207
16174.37 190
16175.57 192
16176.78 193
16177.98 202
16179.18 185
16180.38 201
16181.59 166
16182.79 199
16183.99 185
16185.19 200
16186.40 183
16187.60 204
16188.80 159
16190.00 174
16191.21 218
16192.41 199
16193.61 173
16194.81 196
16196.02 214
16197.22 186
16198.42 187
16199.63 163
16200.83 208
16202.03 194
16203.23 201
16204.44 174
16205.64 194
16206.84 187
16208.05 208
16209.25 223
16210.45 202
16211.66 210
16212.86 201
16214.06 189
16215.27 186
16216.47 181
16217.68 208
16218.88 204
16220.08 220
16221.29 219
16222.49 190
16223.69 196
16224.90 203
16226.10 224
16227.31 186
16228.51 233
16229.71 185
16230.92 206
16232.12 191
16233.33 185
16234.53 192
16235.74 201
16236.94 227
16238.14 210
16239.35 204
16240.55 181
16241.76 204
16242.96 225
16244.17 192
16245.37 224
16246.58 234
16247.78 250
16248.99 247
16250.19 217
16251.40 224
16252.60 222
16253.81 240
16255.01 213
16256.22 229
16257.42 240
16258.63 241
16259.83 233
16261.04 243
16262.24 239
16263.45 241
16264.65 248
16265.86 204
16267.06 230
16268.27 209
16269.47 216
16270.68 219
16271.89 202
16273.09 203
16274.30 220
16275.50 237
16276.71 223
16277.91 247
16279.12 217
16280.33 248
16281.53 228
16282.74 235
16283.94 220
16285.15 226
16286.36 234
16287.56 206
16288.77 264
16289.98 254
16291.18 237
16292.39 236
16293.59 251
16294.80 251
16296.01 229
16297.21 236
16298.42 234
16299.63 254
16300.83 267
16302.04 256
16303.25 239
16304.46 266
16305.66 282
16306.87 262
16308.08 280
16309.28 240
16310.49 253
16311.70 258
16312.90 272
16314.11 279
16315.32 279
16316.53 259
16317.73 251
16318.94 273
16320.15 241
16321.36 258
16322.56 230
16323.77 231
16324.98 213
16326.19 238
16327.39 210
16328.60 227
16329.81 227
16331.02 234
16332.23 212
16333.43 233
16334.64 198
16335.85 196
16337.06 206
16338.27 202
16339.47 214
16340.68 203
16341.89 223
16343.10 198
16344.31 203
16345.52 232
16346.72 191
16347.93 215
16349.14 209
16350.35 189
16351.56 212
16352.77 202
16353.98 214
16355.18 179
16356.39 204
16357.60 191
16358.81 225
16360.02 213
16361.23 179
16362.44 172
16363.65 188
16364.86 174
16366.07 170
16367.27 211
16368.48 212
16369.69 186
16370.90 189
16372.11 172
16373.32 181
16374.53 194
16375.74 190
16376.95 203
16378.16 192
16379.37 193
16380.58 197
16381.79 200
16383.00 182
16384.21 167
16385.42 185
16386.63 192
16387.84 171
16389.05 180
16390.26 199
16391.47 190
16392.68 200
16393.89 197
16395.10 183
16396.31 172
16397.52 167
16398.73 177
16399.94 208
16401.15 202
16402.36 168
16403.57 184
16404.78 182
16405.99 195
16407.20 186
16408.41 190
16409.62 188
16410.84 174
16412.05 208
16413.26 169
16414.47 164
16415.68 194
16416.89 166
16418.10 197
16419.31 188
16420.52 159
16421.73 169
16422.95 198
16424.16 173
16425.37 152
16426.58 177
16427.79 192
16429.00 198
16430.21 171
16431.43 188
16432.64 171
16433.85 172
16435.06 183
16436.27 179
16437.48 149
16438.70 154
16439.91 180
16441.12 192
16442.33 178
16443.54 187
16444.76 194
16445.97 197
16447.18 164
16448.39 155
16449.61 194
16450.82 201
16452.03 206
16453.24 176
16454.45 160
16455.67 159
16456.88 154
16458.09 172
16459.31 180
16460.52 194
16461.73 188
16462.94 183
16464.16 177
16465.37 164
16466.58 188
16467.79 170
16469.01 181
16470.22 165
16471.43 161
16472.65 165
16473.86 176
16475.07 169
16476.29 179
16477.50 152
16478.71 152
16479.93 169
16481.14 190
16482.35 174
16483.57 178
16484.78 171
16485.99 169
16487.21 181
16488.42 176
16489.64 176
16490.85 179
16492.06 155
16493.28 173
16494.49 175
16495.70 168
16496.92 182
16498.13 174
16499.35 169
16500.56 164
16501.77 152
16502.99 153
16504.20 174
16505.42 164
16506.63 177
16507.85 175
16509.06 152
16510.28 160
16511.49 172
16512.70 161
16513.92 158
16515.13 164
16516.35 168
16517.56 155
16518.78 164
16519.99 174
16521.21 180
16522.42 194
16523.64 183
16524.85 185
16526.07 186
16527.28 172
16528.50 159
16529.71 160
16530.93 193
16532.14 186
16533.36 183
16534.57 188
16535.79 192
16537.01 181
16538.22 190
16539.44 185
16540.65 170
16541.87 182
16543.08 161
16544.30 181
16545.52 174
16546.73 182
16547.95 171
16549.16 178
16550.38 177
16551.60 180
16552.81 193
16554.03 182
16555.24 183
16556.46 189
16557.68 192
16558.89 222
16560.11 183
16561.32 177
16562.54 169
16563.76 167
16564.97 198
16566.19 194
16567.41 219
16568.62 216
16569.84 187
16571.06 202
16572.27 201
16573.49 184
16574.71 195
16575.93 181
16577.14 206
16578.36 181
16579.58 196
16580.79 206
16582.01 230
16583.23 225
16584.44 187
16585.66 212
16586.88 177
16588.10 186
16589.31 186
16590.53 175
16591.75 204
16592.97 201
16594.18 203
16595.40 190
16596.62 186
16597.84 166
16599.06 162
16600.27 186
16601.49 177
16602.71 172
16603.93 191
16605.14 160
16606.36 140
16607.58 173
16608.80 184
16610.02 184
16611.24 194
16612.45 171
16613.67 167
16614.89 170
16616.11 154
16617.33 160
16618.55 164
16619.76 184
16620.98 161
16622.20 161
16623.42 150
16624.64 154
16625.86 188
16627.08 166
16628.30 162
16629.51 167
16630.73 187
16631.95 172
16633.17 144
16634.39 174
16635.61 186
16636.83 172
16638.05 172
16639.27 166
16640.49 169
16641.71 169
16642.92 192
16644.14 179
16645.36 152
16646.58 146
16647.80 190
16649.02 167
16650.24 160
16651.46 149
16652.68 169
16653.90 207
16655.12 194
16656.34 180
16657.56 167
16658.78 178
16660.00 199
16661.22 170
16662.44 167
16663.66 167
16664.88 172
16666.10 188
16667.32 169
16668.54 163
16669.76 190
16670.98 166
16672.20 163
16673.42 175
16674.64 164
16675.87 160
16677.09 160
16678.31 146
16679.53 168
16680.75 177
16681.97 168
16683.19 163
16684.41 163
16685.63 167
16686.85 193
16688.07 154
16689.30 150
16690.52 161
16691.74 156
16692.96 171
16694.18 183
16695.40 181
16696.62 149
16697.84 169
16699.07 168
16700.29 160
16701.51 176
16702.73 202
16703.95 145
16705.17 173
16706.40 146
16707.62 162
16708.84 170
16710.06 175
16711.28 186
16712.50 171
16713.73 164
16714.95 159
16716.17 196
16717.39 154
16718.61 158
16719.84 151
16721.06 168
16722.28 164
16723.50 147
16724.73 178
16725.95 190
16727.17 169
16728.39 176
16729.62 146
16730.84 223
16732.06 169
16733.28 197
16734.51 181
16735.73 150
16736.95 164
16738.18 162
16739.40 173
16740.62 152
16741.84 172
16743.07 167
16744.29 174
16745.51 184
16746.74 157
16747.96 193
16749.18 182
16750.41 149
16751.63 156
16752.85 182
16754.08 177
16755.30 158
16756.52 150
16757.75 158
16758.97 163
16760.20 167
16761.42 186
16762.64 168
16763.87 186
16765.09 162
16766.31 150
16767.54 175
16768.76 148
16769.99 159
16771.21 156
16772.43 168
16773.66 179
16774.88 141
16776.11 141
16777.33 167
16778.56 177
16779.78 157
16781.01 165
16782.23 166
16783.45 160
16784.68 144
16785.90 171
16787.13 163
16788.35 164
16789.58 155
16790.80 169
16792.03 176
16793.25 164
16794.48 150
16795.70 166
16796.93 177
16798.15 154
16799.38 135
16800.60 152
16801.83 157
16803.05 171
16804.28 171
16805.50 159
16806.73 145
16807.95 176
16809.18 151
16810.41 151
16811.63 170
16812.86 151
16814.08 149
16815.31 173
16816.53 149
16817.76 169
16818.99 159
16820.21 158
16821.44 162
16822.66 185
16823.89 152
16825.12 165
16826.34 189
16827.57 142
16828.79 157
16830.02 179
16831.25 190
16832.47 173
16833.70 190
16834.93 175
16836.15 160
16837.38 200
16838.61 188
16839.83 158
16841.06 184
16842.29 185
16843.51 185
16844.74 184
16845.97 165
16847.19 161
16848.42 182
16849.65 203
16850.87 182
16852.10 190
16853.33 187
16854.56 202
16855.78 193
16857.01 176
16858.24 187
16859.46 182
16860.69 185
16861.92 182
16863.15 199
16864.37 198
16865.60 218
16866.83 184
16868.06 206
16869.28 194
16870.51 204
16871.74 211
16872.97 204
16874.20 221
16875.42 193
16876.65 215
16877.88 206
16879.11 215
16880.34 228
16881.56 214
16882.79 226
16884.02 228
16885.25 241
16886.48 272
16887.71 246
16888.93 264
16890.16 264
16891.39 231
16892.62 244
16893.85 245
16895.08 265
16896.31 263
16897.53 246
16898.76 222
16899.99 211
16901.22 228
16902.45 222
16903.68 190
16904.91 209
16906.14 195
16907.37 203
16908.59 182
16909.82 204
16911.05 211
16912.28 221
16913.51 186
16914.74 191
16915.97 167
16917.20 185
16918.43 195
16919.66 195
16920.89 187
16922.12 165
16923.35 185
16924.58 204
16925.81 173
16927.04 197
16928.27 170
16929.50 181
16930.73 195
16931.96 176
16933.19 169
16934.42 178
16935.65 184
16936.88 183
16938.11 171
16939.34 182
16940.57 164
16941.80 189
16943.03 172
16944.26 178
16945.49 173
16946.72 164
16947.95 189
16949.18 182
16950.41 165
16951.64 170
16952.87 204
16954.10 176
16955.33 162
16956.57 176
16957.80 166
16959.03 159
16960.26 183
16961.49 163
16962.72 137
16963.95 172
16965.18 173
16966.41 176
16967.65 181
16968.88 181
16970.11 172
16971.34 154
16972.57 152
16973.80 171
16975.03 161
16976.27 160
16977.50 182
16978.73 160
16979.96 170
16981.19 165
16982.42 178
16983.66 153
16984.89 183
16986.12 166
16987.35 154
16988.58 145
16989.82 157
16991.05 164
16992.28 163
16993.51 168
16994.75 141
16995.98 164
16997.21 184
16998.44 174
16999.67 165
17000.91 180
17002.14 167
17003.37 168
17004.61 156
17005.84 173
17007.07 138
17008.30 165
17009.54 165
17010.77 165
17012.00 175
17013.23 181
17014.47 173
17015.70 172
17016.93 167
17018.17 173
17019.40 169
17020.63 154
17021.87 154
17023.10 176
17024.33 179
17025.57 180
17026.80 163
17028.03 165
17029.27 182
17030.50 180
17031.73 188
17032.97 174
17034.20 180
17035.44 196
17036.67 161
17037.90 161
17039.14 167
17040.37 165
17041.60 146
17042.84 161
17044.07 177
17045.31 151
17046.54 155
17047.78 156
17049.01 159
17050.24 136
17051.48 146
17052.71 155
17053.95 159
17055.18 159
17056.42 142
17057.65 161
17058.89 157
17060.12 145
17061.35 171
17062.59 153
17063.82 162
17065.06 157
17066.29 145
17067.53 152
17068.76 141
17070.00 150
17071.23 156
17072.47 161
17073.70 124
17074.94 153
17076.17 162
17077.41 190
17078.65 157
17079.88 151
17081.12 181
17082.35 185
17083.59 133
17084.82 162
17086.06 172
17087.29 156
17088.53 157
17089.77 173
17091.00 153
17092.24 136
17093.47 153
17094.71 156
17095.94 184
17097.18 131
17098.42 157
17099.65 158
17100.89 140
17102.12 156
17103.36 188
17104.60 179
17105.83 154
17107.07 149
17108.31 164
17109.54 171
17110.78 158
17112.02 151
17113.25 148
17114.49 166
17115.73 155
17116.96 156
17118.20 142
17119.44 156
17120.67 149
17121.91 178
17123.15 171
17124.38 160
17125.62 166
17126.86 157
17128.10 172
17129.33 146
17130.57 183
17131.81 149
17133.04 137
17134.28 138
17135.52 140
17136.76 122
17137.99 127
17139.23 155
17140.47 138
17141.71 151
17142.94 170
17144.18 162
17145.42 133
17146.66 150
17147.90 157
17149.13 139
17150.37 136
17151.61 147
17152.85 167
17154.08 175
17155.32 146
17156.56 156
17157.80 167
17159.04 150
17160.28 134
17161.51 137
17162.75 163
17163.99 139
17165.23 150
17166.47 128
17167.71 149
17168.95 156
17170.18 152
17171.42 142
17172.66 112
17173.90 144
17175.14 134
17176.38 152
17177.62 147
17178.86 128
17180.09 146
17181.33 159
17182.57 133
17183.81 128
17185.05 102
17186.29 135
17187.53 135
17188.77 115
17190.01 124
17191.25 156
17192.49 150
17193.73 128
17194.97 127
17196.21 135
17197.45 141
17198.69 153
17199.92 148
17201.16 125
17202.40 139
17203.64 146
17204.88 155
17206.12 124
17207.36 127
17208.60 127
17209.84 145
17211.08 148
17212.32 155
17213.56 126
17214.81 176
17216.05 184
17217.29 130
17218.53 144
17219.77 122
17221.01 136
17222.25 143
17223.49 145
17224.73 119
17225.97 126
17227.21 142
17228.45 147
17229.69 133
17230.93 132
17232.17 129
17233.41 117
17234.66 136
17235.90 116
17237.14 130
17238.38 114
17239.62 146
17240.86 146
17242.10 130
17243.34 138
17244.58 132
17245.83 115
17247.07 122
17248.31 126
17249.55 147
17250.79 165
17252.03 159
17253.28 142
17254.52 146
17255.76 166
17257.00 127
17258.24 151
17259.48 153
17260.73 132
17261.97 118
17263.21 124
17264.45 123
17265.69 134
17266.94 134
17268.18 152
17269.42 135
17270.66 158
17271.91 167
17273.15 148
17274.39 118
17275.63 118
17276.88 123
17278.12 154
17279.36 148
17280.60 124
17281.85 126
17283.09 138
17284.33 144
17285.57 130
17286.82 141
17288.06 138
17289.30 140
17290.55 133
17291.79 121
17293.03 135
17294.28 140
17295.52 146
17296.76 130
17298.01 154
17299.25 139
17300.49 128
17301.74 138
17302.98 123
17304.22 123
17305.47 140
17306.71 127
17307.95 120
17309.20 129
17310.44 113
17311.68 121
17312.93 116
17314.17 119
17315.42 127
17316.66 137
17317.90 128
17319.15 138
17320.39 134
17321.64 146
17322.88 124
17324.12 133
17325.37 133
17326.61 123
17327.86 117
17329.10 129
17330.35 127
17331.59 109
17332.83 134
17334.08 150
17335.32 151
17336.57 106
17337.81 127
17339.06 139
17340.30 126
17341.55 139
17342.79 116
17344.04 123
17345.28 139
17346.53 138
17347.77 122
17349.02 130
17350.26 134
17351.51 118
17352.75 134
17354.00 149
17355.24 136
17356.49 142
17357.73 130
17358.98 142
17360.23 153
17361.47 128
17362.72 143
17363.96 113
17365.21 119
17366.45 112
17367.70 150
17368.95 142
17370.19 107
17371.44 147
17372.68 152
17373.93 115
17375.18 168
17376.42 127
17377.67 134
17378.91 137
17380.16 144
17381.41 140
17382.65 139
17383.90 113
17385.15 125
17386.39 153
17387.64 153
17388.89 131
17390.13 121
17391.38 145
17392.63 131
17393.87 135
17395.12 132
17396.37 116
17397.61 111
17398.86 126
17400.11 122
17401.35 135
17402.60 136
17403.85 136
17405.09 144
17406.34 124
17407.59 136
17408.84 133
17410.08 143
17411.33 128
17412.58 141
17413.83 130
17415.07 149
17416.32 136
17417.57 149
17418.82 128
17420.06 130
17421.31 116
17422.56 141
17423.81 133
17425.05 146
17426.30 138
17427.55 148
17428.80 170
17430.05 124
17431.29 141
17432.54 122
17433.79 143
17435.04 144
17436.29 139
17437.54 128
17438.78 137
17440.03 124
17441.28 98
17442.53 120
17443.78 137
17445.03 135
17446.27 137
17447.52 140
17448.77 127
17450.02 128
17451.27 141
17452.52 148
17453.77 124
17455.02 146
17456.27 134
17457.51 120
17458.76 112
17460.01 144
17461.26 141
17462.51 138
17463.76 152
17465.01 145
17466.26 147
17467.51 149
17468.76 172
17470.01 134
17471.26 120
17472.51 116
17473.76 151
17475.01 144
17476.26 137
17477.50 137
17478.75 143
17480.00 143
17481.25 163
17482.50 147
17483.75 142
17485.00 155
17486.25 150
17487.50 140
17488.75 138
17490.00 166
17491.25 146
17492.51 154
17493.76 117
17495.01 124
17496.26 135
17497.51 147
17498.76 151
17500.01 153
17501.26 152
17502.51 162
17503.76 182
17505.01 174
17506.26 161
17507.51 120
17508.76 144
17510.01 139
17511.26 147
17512.52 141
17513.77 148
17515.02 184
17516.27 190
17517.52 141
17518.77 166
17520.02 149
17521.27 148
17522.53 132
17523.78 128
17525.03 146
17526.28 158
17527.53 147
17528.78 146
17530.03 131
17531.29 130
17532.54 168
17533.79 161
17535.04 151
17536.29 169
17537.55 142
17538.80 178
17540.05 154
17541.30 169
17542.55 165
17543.81 151
17545.06 142
17546.31 143
17547.56 158
17548.81 157
17550.07 147
17551.32 157
17552.57 138
17553.82 142
17555.08 144
17556.33 170
17557.58 120
17558.83 134
17560.09 157
17561.34 145
17562.59 165
17563.85 154
17565.10 152
17566.35 153
17567.60 142
17568.86 147
17570.11 171
17571.36 150
17572.62 136
17573.87 143
17575.12 134
17576.38 135
17577.63 160
17578.88 137
17580.14 171
17581.39 160
17582.64 162
17583.90 136
17585.15 149
17586.40 174
17587.66 137
17588.91 145
17590.17 156
17591.42 179
17592.67 140
17593.93 164
17595.18 177
17596.43 177
17597.69 166
17598.94 150
17600.20 150
17601.45 157
17602.71 171
17603.96 176
17605.21 164
17606.47 124
17607.72 171
17608.98 155
17610.23 155
17611.49 145
17612.74 179
17614.00 156
17615.25 180
17616.50 181
17617.76 166
17619.01 181
17620.27 155
17621.52 155
17622.78 156
17624.03 174
17625.29 144
17626.54 167
17627.80 160
17629.05 146
17630.31 116
17631.56 165
17632.82 157
17634.08 140
17635.33 140
17636.59 144
17637.84 172
17639.10 168
17640.35 165
17641.61 141
17642.86 123
17644.12 133
17645.38 180
17646.63 155
17647.89 143
17649.14 138
17650.40 155
17651.66 138
17652.91 145
17654.17 148
17655.42 173
17656.68 164
17657.94 167
17659.19 166
17660.45 160
17661.70 164
17662.96 141
17664.22 157
17665.47 156
17666.73 147
17667.99 164
17669.24 161
17670.50 142
17671.76 154
17673.01 167
17674.27 139
17675.53 139
17676.78 134
17678.04 144
17679.30 153
17680.56 145
17681.81 128
17683.07 154
17684.33 155
17685.58 150
17686.84 117
17688.10 154
17689.36 129
17690.61 148
17691.87 167
17693.13 145
17694.39 127
17695.64 124
17696.90 153
17698.16 126
17699.42 130
17700.67 132
17701.93 134
17703.19 122
17704.45 122
17705.70 123
17706.96 127
17708.22 134
17709.48 136
17710.74 126
17711.99 152
17713.25 131
17714.51 147
17715.77 133
17717.03 132
17718.29 124
17719.54 118
17720.80 125
17722.06 119
17723.32 122
17724.58 125
17725.84 143
17727.10 140
17728.35 146
17729.61 115
17730.87 130
17732.13 133
17733.39 127
17734.65 139
17735.91 134
17737.17 125
17738.43 139
17739.69 129
17740.94 126
17742.20 132
17743.46 138
17744.72 128
17745.98 129
17747.24 139
17748.50 138
17749.76 130
17751.02 134
17752.28 141
17753.54 103
17754.80 126
17756.06 117
17757.32 146
17758.58 138
17759.84 119
17761.10 130
17762.36 137
17763.62 140
17764.88 127
17766.14 147
17767.40 120
17768.66 137
17769.92 139
17771.18 127
17772.44 124
17773.70 127
17774.96 154
17776.22 142
17777.48 120
17778.74 128
17780.00 119
17781.26 138
17782.52 145
17783.78 135
17785.04 131
17786.30 148
17787.57 140
17788.83 120
17790.09 119
17791.35 127
17792.61 129
17793.87 121
17795.13 110
17796.39 119
17797.65 126
17798.91 139
17800.18 151
17801.44 131
17802.70 114
17803.96 131
17805.22 107
17806.48 127
17807.74 103
17809.01 150
17810.27 106
17811.53 131
17812.79 137
17814.05 122
17815.31 138
17816.58 115
17817.84 132
17819.10 115
17820.36 115
17821.62 155
17822.89 147
17824.15 127
17825.41 136
17826.67 126
17827.94 117
17829.20 137
17830.46 139
17831.72 128
17832.98 120
17834.25 139
17835.51 150
17836.77 133
17838.04 142
17839.30 145
17840.56 127
17841.82 130
17843.09 138
17844.35 109
17845.61 125
17846.87 130
17848.14 132
17849.40 126
17850.66 107
17851.93 105
17853.19 104
17854.45 128
17855.72 153
17856.98 125
17858.24 99
17859.51 108
17860.77 105
17862.03 118
17863.30 128
17864.56 144
17865.82 153
17867.09 144
17868.35 139
17869.62 149
17870.88 151
17872.14 103
17873.41 131
17874.67 117
17875.93 137
17877.20 118
17878.46 106
17879.73 140
17880.99 88
17882.26 120
17883.52 115
17884.78 129
17886.05 106
17887.31 112
17888.58 127
17889.84 126
17891.11 133
17892.37 140
17893.63 128
17894.90 117
17896.16 116
17897.43 122
17898.69 129
17899.96 96
17901.22 116
17902.49 126
17903.75 117
17905.02 120
17906.28 120
17907.55 117
17908.81 133
17910.08 117
17911.34 124
17912.61 134
17913.87 115
17915.14 84
17916.41 108
17917.67 85
17918.94 112
17920.20 132
17921.47 130
17922.73 132
17924.00 105
17925.26 122
17926.53 134
17927.80 132
17929.06 122
17930.33 124
17931.59 113
17932.86 116
17934.13 115
17935.39 100
17936.66 90
17937.92 134
17939.19 139
17940.46 134
17941.72 117
17942.99 96
17944.26 116
17945.52 128
17946.79 117
17948.06 97
17949.32 144
17950.59 108
17951.85 126
17953.12 128
17954.39 119
17955.66 122
17956.92 116
17958.19 128
17959.46 133
17960.72 109
17961.99 122
17963.26 148
17964.52 123
17965.79 126
17967.06 103
17968.33 136
17969.59 142
17970.86 125
17972.13 131
17973.40 136
17974.66 127
17975.93 104
17977.20 108
17978.47 109
17979.73 94
17981.00 121
17982.27 136
17983.54 114
17984.80 97
17986.07 116
17987.34 132
17988.61 124
17989.88 127
17991.14 105
17992.41 127
17993.68 104
17994.95 107
17996.22 92
17997.48 116
17998.75 148
18000.02 130
18001.29 133
18002.56 141
18003.83 146
18005.10 115
18006.36 135
18007.63 111
18008.90 134
18010.17 133
18011.44 145
18012.71 106
18013.98 94
18015.25 132
18016.51 137
18017.78 104
18019.05 115
18020.32 80
18021.59 98
18022.86 109
18024.13 111
18025.40 124
18026.67 113
18027.94 123
18029.21 105
18030.48 102
18031.75 100
18033.01 113
18034.28 118
18035.55 135
18036.82 97
18038.09 96
18039.36 122
18040.63 143
18041.90 148
18043.17 123
18044.44 96
18045.71 113
18046.98 120
18048.25 110
18049.52 110
18050.79 126
18052.06 134
18053.33 99
18054.60 102
18055.87 105
18057.14 147
18058.42 122
18059.69 125
18060.96 109
18062.23 80
18063.50 115
18064.77 110
18066.04 109
18067.31 112
18068.58 102
18069.85 114
18071.12 125
18072.39 108
18073.66 118
18074.93 111
18076.21 132
18077.48 134
18078.75 96
18080.02 132
18081.29 108
18082.56 140
18083.83 126
18085.10 133
18086.38 133
18087.65 126
18088.92 113
18090.19 103
18091.46 135
18092.73 137
18094.01 137
18095.28 108
18096.55 122
18097.82 113
18099.09 142
18100.36 134
18101.64 123
18102.91 110
18104.18 112
18105.45 101
18106.73 124
18108.00 124
18109.27 117
18110.54 119
18111.81 131
18113.09 102
18114.36 91
18115.63 107
18116.90 114
18118.18 126
18119.45 100
18120.72 112
18121.99 117
18123.27 103
18124.54 107
18125.81 127
18127.09 101
18128.36 131
18129.63 138
18130.90 135
18132.18 94
18133.45 130
18134.72 144
18136.00 117
18137.27 98
18138.54 100
18139.82 125
18141.09 130
18142.36 132
18143.64 103
18144.91 100
18146.18 111
18147.46 144
18148.73 103
18150.00 93
18151.28 122
18152.55 128
18153.83 113
18155.10 130
18156.37 128
18157.65 115
18158.92 129
18160.20 124
18161.47 117
18162.74 115
18164.02 107
18165.29 132
18166.57 122
18167.84 101
18169.12 107
18170.39 120
18171.66 128
18172.94 102
18174.21 84
18175.49 120
18176.76 125
18178.04 160
18179.31 127
18180.59 103
18181.86 111
18183.14 117
18184.41 130
18185.69 105
18186.96 113
18188.24 151
18189.51 134
18190.79 121
18192.06 84
18193.34 121
18194.61 114
18195.89 123
18197.16 104
18198.44 102
18199.71 108
18200.99 121
18202.26 96
18203.54 129
18204.81 133
18206.09 117
18207.37 151
18208.64 102
18209.92 114
18211.19 100
18212.47 115
18213.75 119
18215.02 101
18216.30 138
18217.57 123
18218.85 149
18220.13 120
18221.40 134
18222.68 135
18223.95 131
18225.23 124
18226.51 106
18227.78 121
18229.06 87
18230.34 113
18231.61 113
18232.89 103
18234.17 133
18235.44 127
18236.72 130
18238.00 119
18239.27 140
18240.55 111
18241.83 128
18243.10 129
18244.38 111
18245.66 119
18246.94 97
18248.21 146
18249.49 138
18250.77 125
18252.04 123
18253.32 136
18254.60 141
18255.88 132
18257.15 123
18258.43 131
18259.71 117
18260.99 105
18262.26 125
18263.54 109
18264.82 147
18266.10 127
18267.37 116
18268.65 102
18269.93 107
18271.21 120
18272.49 138
18273.76 114
18275.04 110
18276.32 110
18277.60 147
18278.88 138
18280.15 152
18281.43 118
18282.71 131
18283.99 121
18285.27 137
18286.55 127
18287.83 111
18289.10 132
18290.38 145
18291.66 128
18292.94 118
18294.22 121
18295.50 106
18296.78 121
18298.06 126
18299.33 106
18300.61 110
18301.89 126
18303.17 133
18304.45 104
18305.73 137
18307.01 106
18308.29 130
18309.57 128
18310.85 124
18312.13 123
18313.41 121
18314.68 127
18315.96 127
18317.24 118
18318.52 135
18319.80 140
18321.08 124
18322.36 124
18323.64 127
18324.92 132
18326.20 121
18327.48 117
18328.76 112
18330.04 130
18331.32 109
18332.60 121
18333.88 136
18335.16 104
18336.44 117
18337.72 116
18339.00 128
18340.28 123
18341.56 114
18342.84 109
18344.12 133
18345.41 126
18346.69 131
18347.97 138
18349.25 108
18350.53 122
18351.81 122
18353.09 134
18354.37 123
18355.65 110
18356.93 110
18358.21 121
18359.49 126
18360.78 123
18362.06 124
18363.34 133
18364.62 150
18365.90 127
18367.18 122
18368.46 128
18369.74 124
18371.03 126
18372.31 108
18373.59 108
18374.87 145
18376.15 130
18377.43 127
18378.72 117
18380.00 129
18381.28 111
18382.56 130
18383.84 99
18385.12 110
18386.41 116
18387.69 126
18388.97 116
18390.25 134
18391.53 130
18392.82 123
18394.10 166
18395.38 149
18396.66 114
18397.95 135
18399.23 134
18400.51 138
18401.79 127
18403.08 108
18404.36 136
18405.64 100
18406.92 140
18408.21 131
18409.49 109
18410.77 106
18412.06 112
18413.34 124
18414.62 126
18415.90 119
18417.19 94
18418.47 132
18419.75 131
18421.04 130
18422.32 121
18423.60 120
18424.89 119
18426.17 127
18427.45 109
18428.74 127
18430.02 115
18431.30 104
18432.59 113
18433.87 112
18435.15 115
18436.44 109
18437.72 126
18439.01 99
18440.29 106
18441.57 102
18442.86 135
18444.14 103
18445.43 95
18446.71 104
18447.99 122
18449.28 126
18450.56 89
18451.85 94
18453.13 119
18454.42 136
18455.70 133
18456.98 100
18458.27 115
18459.55 110
18460.84 119
18462.12 133
18463.41 102
18464.69 124
18465.98 114
18467.26 119
18468.55 107
18469.83 109
18471.12 138
18472.40 118
18473.69 127
18474.97 116
18476.26 111
18477.54 129
18478.83 140
18480.11 106
18481.40 128
18482.68 122
18483.97 149
18485.25 149
18486.54 125
18487.82 126
18489.11 131
18490.40 130
18491.68 126
18492.97 100
18494.25 114
18495.54 102
18496.82 125
18498.11 101
18499.40 135
18500.68 120
18501.97 105
18503.25 126
18504.54 122
18505.83 119
18507.11 99
18508.40 140
18509.69 127
18510.97 105
18512.26 109
18513.54 108
18514.83 129
18516.12 135
18517.40 99
18518.69 117
18519.98 131
18521.26 128
18522.55 133
18523.84 131
18525.12 127
18526.41 138
18527.70 136
18528.99 98
18530.27 132
18531.56 151
18532.85 115
18534.13 127
18535.42 139
18536.71 122
18538.00 130
18539.28 102
18540.57 113
18541.86 118
18543.14 102
18544.43 120
18545.72 124
18547.01 112
18548.30 117
18549.58 133
18550.87 112
18552.16 112
18553.45 149
18554.73 109
18556.02 121
18557.31 117
18558.60 124
18559.89 111
18561.17 128
18562.46 143
18563.75 137
18565.04 112
18566.33 129
18567.62 138
18568.90 117
18570.19 127
18571.48 103
18572.77 135
18574.06 133
18575.35 135
18576.63 110
18577.92 125
18579.21 120
18580.50 116
18581.79 112
18583.08 116
18584.37 126
18585.66 159
18586.95 119
18588.23 123
18589.52 137
18590.81 144
18592.10 152
18593.39 135
18594.68 122
18595.97 123
18597.26 147
18598.55 150
18599.84 137
18601.13 140
18602.42 144
18603.71 146
18605.00 154
18606.29 133
18607.58 118
18608.86 151
18610.15 154
18611.44 139
18612.73 116
18614.02 119
18615.31 157
18616.60 123
18617.89 134
18619.18 133
18620.47 138
18621.76 154
18623.06 131
18624.35 156
18625.64 143
18626.93 156
18628.22 144
18629.51 128
18630.80 144
18632.09 129
18633.38 154
18634.67 131
18635.96 122
18637.25 112
18638.54 134
18639.83 131
18641.12 133
18642.41 140
18643.71 119
18645.00 139
18646.29 126
18647.58 127
18648.87 113
18650.16 109
18651.45 129
18652.74 142
18654.03 108
18655.33 116
18656.62 137
18657.91 136
18659.20 114
18660.49 110
18661.78 112
18663.07 120
18664.37 124
18665.66 127
18666.95 120
18668.24 131
18669.53 109
18670.83 146
18672.12 120
18673.41 102
18674.70 107
18675.99 119
18677.29 118
18678.58 121
18679.87 113
18681.16 116
18682.45 135
18683.75 95
18685.04 119
18686.33 121
18687.62 132
18688.92 108
18690.21 96
18691.50 106
18692.79 123
18694.09 120
18695.38 123
18696.67 121
18697.97 115
18699.26 116
18700.55 121
18701.84 111
18703.14 109
18704.43 122
18705.72 138
18707.02 131
18708.31 113
18709.60 142
18710.90 130
18712.19 127
18713.48 112
18714.78 109
18716.07 122
18717.36 107
18718.66 116
18719.95 127
18721.24 118
18722.54 90
18723.83 132
18725.13 139
18726.42 126
18727.71 118
18729.01 99
18730.30 119
18731.60 116
18732.89 92
18734.18 108
18735.48 115
18736.77 109
18738.07 125
18739.36 106
18740.66 119
18741.95 107
18743.24 135
18744.54 123
18745.83 117
18747.13 123
18748.42 130
18749.72 119
18751.01 103
18752.31 94
18753.60 107
18754.90 89
18756.19 104
18757.49 116
18758.78 110
18760.08 128
18761.37 80
18762.67 119
18763.96 110
18765.26 96
18766.55 101
18767.85 109
18769.14 105
18770.44 112
18771.73 105
18773.03 94
18774.32 108
18775.62 117
18776.91 128
18778.21 107
18779.51 119
18780.80 107
18782.10 104
18783.39 134
18784.69 149
18785.99 129
18787.28 151
18788.58 105
18789.87 153
18791.17 146
18792.47 122
18793.76 126
18795.06 112
18796.35 119
18797.65 124
18798.95 111
18800.24 131
18801.54 140
18802.84 122
18804.13 98
18805.43 133
18806.73 107
18808.02 106
18809.32 132
18810.62 113
18811.91 122
18813.21 120
18814.51 82
18815.80 109
18817.10 104
18818.40 132
18819.69 103
18820.99 129
18822.29 103
18823.59 106
18824.88 102
18826.18 111
18827.48 116
18828.78 117
18830.07 130
18831.37 125
18832.67 114
18833.97 102
18835.26 128
18836.56 111
18837.86 115
18839.16 110
18840.45 115
18841.75 113
18843.05 108
18844.35 120
18845.65 105
18846.94 97
18848.24 115
18849.54 107
18850.84 112
18852.14 109
18853.43 111
18854.73 108
18856.03 125
18857.33 127
18858.63 119
18859.93 87
18861.22 95
18862.52 110
18863.82 112
18865.12 132
18866.42 132
18867.72 93
18869.02 102
18870.32 103
18871.61 110
18872.91 103
18874.21 114
18875.51 119
18876.81 106
18878.11 122
18879.41 94
18880.71 102
18882.01 86
18883.31 100
18884.61 116
18885.90 93
18887.20 108
18888.50 107
18889.80 101
18891.10 113
18892.40 115
18893.70 108
18895.00 106
18896.30 92
18897.60 110
18898.90 119
18900.20 102
18901.50 114
18902.80 124
18904.10 140
18905.40 107
18906.70 118
18908.00 107
18909.30 106
18910.60 128
18911.90 124
18913.20 113
18914.50 110
18915.80 128
18917.10 119
18918.40 122
18919.70 104
18921.00 121
18922.30 121
18923.61 111
18924.91 97
18926.21 123
18927.51 131
18928.81 112
18930.11 102
18931.41 107
18932.71 107
18934.01 105
18935.31 121
18936.61 93
18937.92 110
18939.22 109
18940.52 129
18941.82 109
18943.12 131
18944.42 124
18945.72 123
18947.03 106
18948.33 96
18949.63 101
18950.93 94
18952.23 118
18953.53 106
18954.84 86
18956.14 110
18957.44 106
18958.74 112
18960.04 104
18961.34 99
18962.65 123
18963.95 126
18965.25 108
18966.55 101
18967.86 106
18969.16 103
18970.46 94
18971.76 85
18973.06 101
18974.37 100
18975.67 101
18976.97 101
18978.27 79
18979.58 115
18980.88 99
18982.18 117
18983.48 105
18984.79 114
18986.09 103
18987.39 105
18988.70 125
18990.00 119
18991.30 95
18992.61 94
18993.91 106
18995.21 126
18996.51 93
18997.82 109
18999.12 100
19000.42 120
19001.73 117
19003.03 108
19004.33 106
19005.64 99
19006.94 99
19008.25 103
19009.55 115
19010.85 127
19012.16 110
19013.46 112
19014.76 113
19016.07 95
19017.37 105
19018.68 115
19019.98 100
19021.28 104
19022.59 114
19023.89 99
19025.20 109
19026.50 118
19027.80 100
19029.11 110
19030.41 112
19031.72 102
19033.02 109
19034.33 100
19035.63 108
19036.94 110
19038.24 105
19039.54 117
19040.85 102
19042.15 92
19043.46 119
19044.76 104
19046.07 94
19047.37 117
19048.68 95
19049.98 105
19051.29 101
19052.59 90
19053.90 92
19055.20 132
19056.51 136
19057.81 120
19059.12 115
19060.43 100
19061.73 123
19063.04 111
19064.34 87
19065.65 106
19066.95 116
19068.26 99
19069.56 105
19070.87 104
19072.18 100
19073.48 88
19074.79 104
19076.09 100
19077.40 97
19078.71 129
19080.01 100
19081.32 115
19082.62 101
19083.93 117
19085.24 103
19086.54 119
19087.85 99
19089.16 106
19090.46 102
19091.77 91
19093.07 104
19094.38 95
19095.69 104
19096.99 98
19098.30 118
19099.61 84
19100.91 114
19102.22 105
19103.53 129
19104.84 122
19106.14 132
19107.45 135
19108.76 113
19110.06 91
19111.37 101
19112.68 105
19113.98 101
19115.29 110
19116.60 108
19117.91 100
19119.21 112
19120.52 88
19121.83 110
19123.14 113
19124.44 118
19125.75 107
19127.06 89
19128.37 113
19129.68 104
19130.98 111
19132.29 99
19133.60 92
19134.91 100
19136.21 100
19137.52 128
19138.83 86
19140.14 118
19141.45 105
19142.76 105
19144.06 107
19145.37 120
19146.68 103
19147.99 108
19149.30 114
19150.61 94
19151.91 93
19153.22 96
19154.53 106
19155.84 130
19157.15 127
19158.46 126
19159.77 102
19161.07 97
19162.38 127
19163.69 118
19165.00 120
19166.31 93
19167.62 117
19168.93 109
19170.24 122
19171.55 105
19172.86 108
19174.17 108
19175.48 115
19176.78 105
19178.09 95
19179.40 114
19180.71 120
19182.02 118
19183.33 106
19184.64 122
19185.95 119
19187.26 121
19188.57 102
19189.88 99
19191.19 103
19192.50 115
19193.81 129
19195.12 115
19196.43 99
19197.74 121
19199.05 121
19200.36 120
19201.67 119
19202.98 92
19204.29 111
19205.60 97
19206.91 110
19208.22 108
19209.53 109
19210.84 99
19212.15 121
19213.47 115
19214.78 104
19216.09 99
19217.40 109
19218.71 125
19220.02 110
19221.33 110
19222.64 99
19223.95 120
19225.26 92
19226.57 131
19227.89 115
19229.20 105
19230.51 93
19231.82 105
19233.13 98
19234.44 89
19235.75 97
19237.06 104
19238.38 110
19239.69 103
19241.00 119
19242.31 96
19243.62 133
19244.93 126
19246.25 119
19247.56 108
19248.87 113
19250.18 108
19251.49 138
19252.81 120
19254.12 118
19255.43 97
19256.74 116
19258.05 126
19259.37 98
19260.68 100
19261.99 100
19263.30 143
19264.62 92
19265.93 113
19267.24 106
19268.55 112
19269.87 103
19271.18 98
19272.49 103
19273.80 110
19275.12 93
19276.43 98
19277.74 113
19279.05 98
19280.37 102
19281.68 123
19282.99 135
19284.31 100
19285.62 106
19286.93 98
19288.25 96
19289.56 101
19290.87 108
19292.19 96
19293.50 121
19294.81 76
19296.13 100
19297.44 116
19298.75 106
19300.07 130
19301.38 97
19302.69 102
19304.01 93
19305.32 118
19306.64 98
19307.95 140
19309.26 106
19310.58 97
19311.89 97
19313.21 112
19314.52 101
19315.83 112
19317.15 109
19318.46 97
19319.78 96
19321.09 92
19322.41 97
19323.72 93
19325.03 116
19326.35 105
19327.66 110
19328.98 101
19330.29 92
19331.61 80
19332.92 123
19334.24 77
19335.55 119
19336.87 97
19338.18 103
19339.50 108
19340.81 98
19342.13 106
19343.44 84
19344.76 110
19346.07 98
19347.39 99
19348.70 89
19350.02 101
19351.33 101
19352.65 115
19353.96 104
19355.28 110
19356.59 105
19357.91 104
19359.23 112
19360.54 99
19361.86 111
19363.17 108
19364.49 94
19365.80 92
19367.12 80
19368.44 99
19369.75 87
19371.07 93
19372.38 121
19373.70 102
19375.02 120
19376.33 109
19377.65 83
19378.97 96
19380.28 90
19381.60 90
19382.91 86
19384.23 109
19385.55 96
19386.86 106
19388.18 109
19389.50 115
19390.81 96
19392.13 112
19393.45 97
19394.76 116
19396.08 91
19397.40 103
19398.72 130
19400.03 107
19401.35 109
19402.67 92
19403.98 114
19405.30 105
19406.62 119
19407.94 84
19409.25 103
19410.57 118
19411.89 124
19413.20 113
19414.52 104
19415.84 89
19417.16 108
19418.48 93
19419.79 103
19421.11 96
19422.43 97
19423.75 104
19425.06 103
19426.38 114
19427.70 87
19429.02 121
19430.34 114
19431.65 130
19432.97 68
19434.29 113
19435.61 97
19436.93 92
19438.25 93
19439.56 100
19440.88 115
19442.20 83
19443.52 111
19444.84 117
19446.16 96
19447.47 89
19448.79 106
19450.11 80
19451.43 89
19452.75 93
19454.07 109
19455.39 106
19456.71 91
19458.03 100
19459.34 84
19460.66 74
19461.98 107
19463.30 94
19464.62 121
19465.94 119
19467.26 89
19468.58 110
19469.90 107
19471.22 94
19472.54 99
19473.86 112
19475.18 94
19476.50 100
19477.82 88
19479.14 116
19480.46 93
19481.78 100
19483.10 112
19484.42 93
19485.73 115
19487.05 101
19488.37 89
19489.70 101
19491.02 101
19492.34 94
19493.66 108
19494.98 103
19496.30 99
19497.62 95
19498.94 109
19500.26 101
19501.58 93
19502.90 98
19504.22 110
19505.54 99
19506.86 84
19508.18 103
19509.50 100
19510.82 97
19512.14 76
19513.46 110
19514.78 89
19516.11 96
19517.43 102
19518.75 118
19520.07 121
19521.39 119
19522.71 130
19524.03 114
19525.35 104
19526.68 99
19528.00 120
19529.32 99
19530.64 102
19531.96 98
19533.28 113
19534.60 94
19535.93 106
19537.25 93
19538.57 100
19539.89 86
19541.21 90
19542.53 104
19543.86 111
19545.18 124
19546.50 114
19547.82 102
19549.14 97
19550.47 115
19551.79 104
19553.11 118
19554.43 96
19555.76 116
19557.08 102
19558.40 120
19559.72 114
19561.05 102
19562.37 98
19563.69 104
19565.01 112
19566.34 113
19567.66 111
19568.98 86
19570.30 129
19571.63 116
19572.95 107
19574.27 89
19575.60 126
19576.92 109
19578.24 108
19579.57 117
19580.89 99
19582.21 105
19583.54 105
19584.86 103
19586.18 98
19587.51 111
19588.83 102
19590.15 104
19591.48 96
19592.80 99
19594.12 96
19595.45 127
19596.77 98
19598.09 80
19599.42 88
19600.74 108
19602.07 109
19603.39 103
19604.71 116
19606.04 108
19607.36 92
19608.69 108
19610.01 118
19611.33 102
19612.66 99
19613.98 111
19615.31 94
19616.63 81
19617.96 89
19619.28 119
19620.60 127
19621.93 114
19623.25 92
19624.58 110
19625.90 131
19627.23 99
19628.55 102
19629.88 82
19631.20 98
19632.53 101
19633.85 87
19635.18 108
19636.50 105
19637.83 100
19639.15 88
19640.48 96
19641.80 109
19643.13 119
19644.45 111
19645.78 106
19647.10 103
19648.43 105
19649.76 99
19651.08 102
19652.41 111
19653.73 115
19655.06 102
19656.38 87
19657.71 98
19659.04 96
19660.36 105
19661.69 100
19663.01 103
19664.34 91
19665.67 87
19666.99 95
19668.32 109
19669.64 105
19670.97 98
19672.30 106
19673.62 104
19674.95 136
19676.28 121
19677.60 116
19678.93 101
19680.25 96
19681.58 109
19682.91 116
19684.23 100
19685.56 98
19686.89 97
19688.22 113
19689.54 118
19690.87 110
19692.20 111
19693.52 102
19694.85 101
19696.18 73
19697.50 108
19698.83 108
19700.16 113
19701.49 104
19702.81 84
19704.14 86
19705.47 86
19706.80 99
19708.12 92
19709.45 82
19710.78 84
19712.11 128
19713.43 92
19714.76 93
19716.09 111
19717.42 90
19718.74 116
19720.07 108
19721.40 112
19722.73 101
19724.06 94
19725.38 91
19726.71 85
19728.04 101
19729.37 112
19730.70 116
19732.03 99
19733.35 91
19734.68 98
19736.01 87
19737.34 93
19738.67 101
19740.00 96
19741.32 93
19742.65 98
19743.98 70
19745.31 90
19746.64 102
19747.97 102
19749.30 103
19750.63 99
19751.96 97
19753.28 85
19754.61 102
19755.94 100
19757.27 92
19758.60 96
19759.93 111
19761.26 94
19762.59 89
19763.92 95
19765.25 87
19766.58 116
19767.91 94
19769.24 92
19770.57 109
19771.90 107
19773.22 112
19774.55 91
19775.88 101
19777.21 117
19778.54 92
19779.87 98
19781.20 109
19782.53 104
19783.86 91
19785.19 104
19786.52 105
19787.85 101
19789.18 96
19790.51 97
19791.85 103
19793.18 110
19794.51 88
19795.84 88
19797.17 92
19798.50 97
19799.83 85
19801.16 111
19802.49 101
19803.82 100
19805.15 97
19806.48 114
19807.81 95
19809.14 84
19810.47 114
19811.81 81
19813.14 94
19814.47 118
19815.80 116
19817.13 109
19818.46 83
19819.79 88
19821.12 112
19822.45 108
19823.79 79
19825.12 98
19826.45 113
19827.78 96
19829.11 108
19830.44 111
19831.78 108
19833.11 104
19834.44 94
19835.77 109
19837.10 116
19838.43 87
19839.77 111
19841.10 90
19842.43 98
19843.76 87
19845.09 98
19846.43 110
19847.76 91
19849.09 86
19850.42 76
19851.76 93
19853.09 108
19854.42 95
19855.75 88
19857.09 108
19858.42 108
19859.75 93
19861.08 101
19862.42 85
19863.75 76
19865.08 109
19866.41 99
19867.75 93
19869.08 80
19870.41 86
19871.75 96
19873.08 104
19874.41 89
19875.75 88
19877.08 100
19878.41 86
19879.75 99
19881.08 90
19882.41 105
19883.75 116
19885.08 116
19886.41 91
19887.75 88
19889.08 74
19890.41 99
19891.75 95
19893.08 81
19894.41 71
19895.75 99
19897.08 97
19898.42 100
19899.75 86
19901.08 87
19902.42 112
19903.75 110
19905.09 135
19906.42 94
19907.75 98
19909.09 101
19910.42 81
19911.76 79
19913.09 96
19914.43 107
19915.76 96
19917.10 89
19918.43 77
19919.77 84
19921.10 92
19922.43 110
19923.77 77
19925.10 88
19926.44 104
19927.77 99
19929.11 106
19930.44 93
19931.78 101
19933.11 118
19934.45 111
19935.78 120
19937.12 104
19938.45 94
19939.79 114
19941.13 104
19942.46 109
19943.80 74
19945.13 83
19946.47 94
19947.80 100
19949.14 97
19950.47 104
19951.81 95
19953.15 102
19954.48 98
19955.82 73
19957.15 113
19958.49 104
19959.83 100
19961.16 90
19962.50 91
19963.83 82
19965.17 116
19966.51 96
19967.84 89
19969.18 72
19970.51 71
19971.85 104
19973.19 76
19974.52 83
19975.86 111
19977.20 111
19978.53 92
19979.87 102
19981.21 105
19982.54 95
19983.88 87
19985.22 115
19986.55 108
19987.89 86
19989.23 102
19990.57 102
19991.90 84
19993.24 84
19994.58 103
19995.91 112
19997.25 91
19998.59 83
19999.93 99
20001.26 84
20002.60 120
20003.94 109
20005.28 93
20006.61 101
20007.95 106
20009.29 121
20010.63 102
20011.96 115
20013.30 105
20014.64 107
20015.98 108
20017.31 91
20018.65 109
20019.99 120
20021.33 122
20022.67 109
20024.01 95
20025.34 108
20026.68 121
20028.02 105
20029.36 97
20030.70 100
20032.03 109
20033.37 103
20034.71 96
20036.05 91
20037.39 87
20038.73 129
20040.07 102
20041.40 103
20042.74 86
20044.08 99
20045.42 118
20046.76 93
20048.10 100
20049.44 89
20050.78 84
20052.12 124
20053.46 111
20054.79 95
20056.13 100
20057.47 98
20058.81 115
20060.15 101
20061.49 96
20062.83 97
20064.17 105
20065.51 107
20066.85 107
20068.19 92
20069.53 111
20070.87 108
20072.21 105
20073.55 98
20074.89 87
20076.23 98
20077.57 96
20078.91 95
20080.25 100
20081.59 113
20082.93 104
20084.27 96
20085.61 108
20086.95 106
20088.29 88
20089.63 93
20090.97 121
20092.31 99
20093.65 81
20094.99 106
20096.33 91
20097.67 107
20099.01 110
20100.35 77
20101.69 95
20103.03 101
20104.38 99
20105.72 121
20107.06 80
20108.40 109
20109.74 129
20111.08 102
20112.42 91
20113.76 90
20115.10 108
20116.45 108
20117.79 99
20119.13 84
20120.47 93
20121.81 108
20123.15 98
20124.49 106
20125.84 92
20127.18 108
20128.52 103
20129.86 90
20131.20 85
20132.54 104
20133.89 88
20135.23 107
20136.57 105
20137.91 97
20139.25 91
20140.60 112
