# Supplementary material for: MALDI-TOF MS typing enables the classification of brewing yeasts of the genus Saccharomyces to major beer styles
Source: PLoS One. 2017 Aug 9;12(8):e0181694. doi: 10.1371/journal.pone.0181694 (PMC5549903; doi:10.1371/journal.pone.0181694)
Supplement: S16 File — The directory includes 90 raw files and was zipped to “.zip”; the folder has three strains with 30 spectra per strain; S1 Text explains the raw files with an example and Table 1 represents the yeast strains used within the experiment. (ZIP) [file pone.0181694.s019.zip › 46-48/30675-174-OG-Alt-Alt-YPG-18h-E-E_2015-11-04__0_F10_1.dat]

2000.55 2419
2000.97 2552
2001.39 2699
2001.81 2820
2002.23 2691
2002.65 2639
2003.08 2496
2003.50 2487
2003.92 2473
2004.34 2412
2004.76 2445
2005.19 2309
2005.61 2196
2006.03 2139
2006.45 2416
2006.87 2305
2007.30 2358
2007.72 2309
2008.14 2407
2008.56 2228
2008.99 2335
2009.41 2474
2009.83 2263
2010.25 2499
2010.68 2333
2011.10 2511
2011.52 2425
2011.94 2319
2012.37 2251
2012.79 2179
2013.21 2362
2013.63 2305
2014.06 2192
2014.48 2263
2014.90 2164
2015.33 2098
2015.75 2209
2016.17 2136
2016.60 1893
2017.02 2036
2017.44 2234
2017.86 2117
2018.29 2164
2018.71 2147
2019.14 2461
2019.56 2365
2019.98 2269
2020.41 2198
2020.83 2257
2021.25 2273
2021.68 2220
2022.10 2319
2022.52 2273
2022.95 2357
2023.37 2252
2023.80 2216
2024.22 2205
2024.64 2187
2025.07 1931
2025.49 1959
2025.92 2172
2026.34 2108
2026.76 2097
2027.19 2186
2027.61 2151
2028.04 2148
2028.46 2264
2028.89 2076
2029.31 2189
2029.74 2099
2030.16 1961
2030.58 2016
2031.01 1973
2031.43 1977
2031.86 2226
2032.28 2167
2032.71 2173
2033.13 2073
2033.56 2134
2033.98 2524
2034.41 2248
2034.83 2307
2035.26 2217
2035.68 2120
2036.11 2278
2036.53 2344
2036.96 2407
2037.38 2304
2037.81 2214
2038.24 2240
2038.66 2200
2039.09 2123
2039.51 2288
2039.94 2428
2040.36 2424
2040.79 2335
2041.21 2248
2041.64 2253
2042.07 2408
2042.49 2202
2042.92 2330
2043.34 2199
2043.77 2130
2044.20 2239
2044.62 2261
2045.05 2165
2045.47 2170
2045.90 2290
2046.33 2416
2046.75 2307
2047.18 2204
2047.61 2436
2048.03 2421
2048.46 2310
2048.89 2465
2049.31 2386
2049.74 2067
2050.16 2415
2050.59 2399
2051.02 2158
2051.45 2141
2051.87 2167
2052.30 2348
2052.73 2329
2053.15 2134
2053.58 2159
2054.01 2264
2054.43 2347
2054.86 2373
2055.29 2363
2055.72 2181
2056.14 2143
2056.57 2164
2057.00 2209
2057.43 2245
2057.85 2255
2058.28 2226
2058.71 2196
2059.14 2247
2059.56 2266
2059.99 2193
2060.42 2272
2060.85 2401
2061.27 2313
2061.70 2133
2062.13 2295
2062.56 2357
2062.99 2337
2063.41 2357
2063.84 2417
2064.27 2467
2064.70 2457
2065.13 2500
2065.55 2494
2065.98 2573
2066.41 2514
2066.84 2588
2067.27 2840
2067.70 2788
2068.13 2780
2068.55 2515
2068.98 2476
2069.41 2427
2069.84 2437
2070.27 2248
2070.70 2102
2071.13 2296
2071.56 2348
2071.98 2235
2072.41 2269
2072.84 2230
2073.27 2274
2073.70 2148
2074.13 1993
2074.56 2221
2074.99 2390
2075.42 2257
2075.85 2233
2076.28 2351
2076.71 2414
2077.13 2332
2077.56 2371
2077.99 2120
2078.42 2197
2078.85 2448
2079.28 2438
2079.71 2609
2080.14 2420
2080.57 2433
2081.00 2572
2081.43 2624
2081.86 2358
2082.29 2295
2082.72 2349
2083.15 2509
2083.58 2458
2084.01 2306
2084.44 2411
2084.87 2417
2085.30 2484
2085.73 2417
2086.16 2330
2086.59 2402
2087.02 2298
2087.46 2385
2087.89 2299
2088.32 2238
2088.75 2234
2089.18 2231
2089.61 2237
2090.04 2118
2090.47 2113
2090.90 2336
2091.33 2440
2091.76 2338
2092.19 2376
2092.63 2401
2093.06 2286
2093.49 2289
2093.92 2347
2094.35 2368
2094.78 2166
2095.21 2297
2095.64 2204
2096.08 2152
2096.51 2174
2096.94 2329
2097.37 2207
2097.80 2140
2098.23 2015
2098.67 2115
2099.10 2127
2099.53 1952
2099.96 2018
2100.39 2137
2100.82 2190
2101.26 1949
2101.69 2205
2102.12 2115
2102.55 1969
2102.98 2006
2103.42 1949
2103.85 2119
2104.28 2262
2104.71 2129
2105.15 2032
2105.58 2136
2106.01 2193
2106.44 2301
2106.88 2318
2107.31 2325
2107.74 2360
2108.17 2380
2108.61 2333
2109.04 2203
2109.47 2401
2109.90 2415
2110.34 2307
2110.77 2346
2111.20 2361
2111.64 2168
2112.07 2022
2112.50 2172
2112.94 2071
2113.37 2157
2113.80 2342
2114.24 2204
2114.67 2181
2115.10 2110
2115.54 1972
2115.97 2125
2116.40 2220
2116.84 2209
2117.27 2231
2117.70 2113
2118.14 2054
2118.57 2069
2119.00 2283
2119.44 2278
2119.87 2035
2120.31 2339
2120.74 2178
2121.17 2123
2121.61 2102
2122.04 2164
2122.48 2162
2122.91 2323
2123.35 2130
2123.78 2268
2124.21 2240
2124.65 2178
2125.08 2166
2125.52 2244
2125.95 2050
2126.39 2022
2126.82 2040
2127.26 2058
2127.69 2140
2128.12 1989
2128.56 1976
2128.99 2082
2129.43 2122
2129.86 2197
2130.30 2186
2130.73 2084
2131.17 1945
2131.60 2085
2132.04 2055
2132.47 1982
2132.91 2090
2133.34 2080
2133.78 1995
2134.22 2045
2134.65 2133
2135.09 2200
2135.52 2137
2135.96 2145
2136.39 2239
2136.83 2226
2137.26 2278
2137.70 2492
2138.14 2127
2138.57 2295
2139.01 2228
2139.44 2188
2139.88 2195
2140.31 2174
2140.75 2263
2141.19 2255
2141.62 2291
2142.06 2311
2142.50 2014
2142.93 2118
2143.37 2140
2143.80 2318
2144.24 2151
2144.68 1989
2145.11 1932
2145.55 2020
2145.99 2216
2146.42 2047
2146.86 1863
2147.30 1974
2147.73 2177
2148.17 2052
2148.61 2019
2149.04 2264
2149.48 2407
2149.92 2415
2150.35 2465
2150.79 2336
2151.23 2468
2151.67 2689
2152.10 2617
2152.54 2264
2152.98 2239
2153.41 2354
2153.85 2323
2154.29 2269
2154.73 2434
2155.16 2271
2155.60 2333
2156.04 2249
2156.48 2266
2156.91 2155
2157.35 2226
2157.79 2325
2158.23 2218
2158.67 2450
2159.10 2356
2159.54 2379
2159.98 2248
2160.42 2306
2160.86 2453
2161.29 2302
2161.73 2272
2162.17 2396
2162.61 2436
2163.05 2333
2163.48 2216
2163.92 2281
2164.36 2213
2164.80 2166
2165.24 2296
2165.68 2322
2166.12 2309
2166.55 2281
2166.99 2328
2167.43 2215
2167.87 1996
2168.31 2119
2168.75 2316
2169.19 2129
2169.63 2097
2170.06 2431
2170.50 2381
2170.94 2398
2171.38 2265
2171.82 2309
2172.26 2453
2172.70 2492
2173.14 2412
2173.58 2422
2174.02 2303
2174.46 2683
2174.90 2592
2175.34 2522
2175.78 2805
2176.22 2690
2176.65 2650
2177.09 2770
2177.53 2690
2177.97 2502
2178.41 2344
2178.85 2445
2179.29 2430
2179.73 2382
2180.17 2173
2180.61 2282
2181.05 2254
2181.49 2203
2181.93 2138
2182.37 2092
2182.81 2173
2183.26 2257
2183.70 2465
2184.14 2133
2184.58 2072
2185.02 2295
2185.46 2172
2185.90 2122
2186.34 2169
2186.78 2193
2187.22 2010
2187.66 2153
2188.10 2158
2188.54 2193
2188.98 2283
2189.42 2297
2189.87 2432
2190.31 2252
2190.75 2173
2191.19 2274
2191.63 2473
2192.07 2444
2192.51 2270
2192.95 2183
2193.39 2269
2193.84 2337
2194.28 2323
2194.72 2306
2195.16 2142
2195.60 2259
2196.04 2304
2196.49 2152
2196.93 2412
2197.37 2488
2197.81 2488
2198.25 2575
2198.69 2384
2199.14 2236
2199.58 2115
2200.02 2134
2200.46 2142
2200.90 2183
2201.35 2248
2201.79 2195
2202.23 1983
2202.67 2022
2203.12 2200
2203.56 2065
2204.00 2147
2204.44 2174
2204.89 2163
2205.33 2359
2205.77 2366
2206.21 2201
2206.66 2140
2207.10 2207
2207.54 2316
2207.98 2244
2208.43 2213
2208.87 2281
2209.31 2151
2209.76 2212
2210.20 2222
2210.64 2309
2211.09 2320
2211.53 2317
2211.97 2413
2212.41 2323
2212.86 2399
2213.30 2152
2213.74 2233
2214.19 2118
2214.63 2168
2215.08 2244
2215.52 2114
2215.96 2158
2216.41 2178
2216.85 2272
2217.29 1986
2217.74 1957
2218.18 2078
2218.63 2050
2219.07 2220
2219.51 2096
2219.96 2194
2220.40 2097
2220.85 2286
2221.29 2304
2221.73 2132
2222.18 2068
2222.62 2179
2223.07 2266
2223.51 2278
2223.96 2155
2224.40 2063
2224.84 2170
2225.29 2183
2225.73 2257
2226.18 2206
2226.62 2376
2227.07 2242
2227.51 2146
2227.96 2144
2228.40 2170
2228.85 2359
2229.29 2195
2229.74 2439
2230.18 2419
2230.63 2566
2231.07 2505
2231.52 2235
2231.96 2250
2232.41 2315
2232.85 2477
2233.30 2471
2233.74 2429
2234.19 2348
2234.63 2379
2235.08 2283
2235.53 2150
2235.97 2316
2236.42 2218
2236.86 2207
2237.31 2435
2237.75 2293
2238.20 2220
2238.65 2087
2239.09 2141
2239.54 2214
2239.98 2210
2240.43 1950
2240.88 1982
2241.32 2031
2241.77 2041
2242.21 2222
2242.66 2103
2243.11 2169
2243.55 2246
2244.00 2101
2244.45 2193
2244.89 2013
2245.34 1968
2245.79 2002
2246.23 2091
2246.68 2063
2247.13 1966
2247.57 2167
2248.02 1981
2248.47 2100
2248.91 1966
2249.36 2088
2249.81 2053
2250.25 2171
2250.70 2112
2251.15 2149
2251.60 1920
2252.04 2135
2252.49 2118
2252.94 2075
2253.39 2100
2253.83 2145
2254.28 2172
2254.73 2094
2255.17 2138
2255.62 2040
2256.07 1909
2256.52 1891
2256.97 2090
2257.41 2092
2257.86 1948
2258.31 2042
2258.76 1976
2259.20 2004
2259.65 1936
2260.10 1927
2260.55 2096
2261.00 2155
2261.45 2187
2261.89 2466
2262.34 2367
2262.79 2329
2263.24 2303
2263.69 2326
2264.13 2491
2264.58 2542
2265.03 2469
2265.48 2301
2265.93 2536
2266.38 2380
2266.83 2339
2267.28 2337
2267.72 2406
2268.17 2408
2268.62 2290
2269.07 2174
2269.52 2300
2269.97 2396
2270.42 2284
2270.87 2318
2271.32 2096
2271.76 2155
2272.21 2368
2272.66 2409
2273.11 2341
2273.56 2336
2274.01 2358
2274.46 2422
2274.91 2143
2275.36 2211
2275.81 2101
2276.26 2188
2276.71 2081
2277.16 2260
2277.61 2108
2278.06 2169
2278.51 2180
2278.96 2277
2279.41 2045
2279.86 2086
2280.31 2304
2280.76 2192
2281.21 2269
2281.66 2158
2282.11 2222
2282.56 2182
2283.01 2229
2283.46 2163
2283.91 2117
2284.36 2183
2284.81 2202
2285.26 2040
2285.71 2123
2286.16 2297
2286.61 2354
2287.06 2202
2287.51 2286
2287.96 2212
2288.42 2327
2288.87 2406
2289.32 2394
2289.77 2555
2290.22 2813
2290.67 3036
2291.12 3089
2291.57 2929
2292.02 3115
2292.48 3208
2292.93 3386
2293.38 3012
2293.83 2847
2294.28 2811
2294.73 2725
2295.18 2485
2295.63 2459
2296.09 2287
2296.54 2397
2296.99 2486
2297.44 2366
2297.89 2166
2298.35 2149
2298.80 2250
2299.25 2220
2299.70 2060
2300.15 2015
2300.60 2044
2301.06 2110
2301.51 1932
2301.96 2203
2302.41 2195
2302.87 2333
2303.32 2381
2303.77 2157
2304.22 2074
2304.67 2093
2305.13 2143
2305.58 2053
2306.03 2071
2306.49 2044
2306.94 2138
2307.39 2191
2307.84 2387
2308.30 2188
2308.75 2244
2309.20 2546
2309.65 2269
2310.11 2431
2310.56 2284
2311.01 2462
2311.47 2376
2311.92 2277
2312.37 2333
2312.83 2282
2313.28 2231
2313.73 2260
2314.19 2180
2314.64 2255
2315.09 2213
2315.55 2329
2316.00 2251
2316.45 2114
2316.91 2259
2317.36 2165
2317.81 2128
2318.27 2250
2318.72 2423
2319.18 2392
2319.63 2325
2320.08 2277
2320.54 2238
2320.99 2423
2321.45 2340
2321.90 2246
2322.35 2172
2322.81 2171
2323.26 2313
2323.72 2372
2324.17 2281
2324.63 2271
2325.08 2257
2325.53 2247
2325.99 2203
2326.44 2285
2326.90 2363
2327.35 2323
2327.81 2365
2328.26 2444
2328.72 2596
2329.17 2448
2329.63 2681
2330.08 2478
2330.54 2419
2330.99 2531
2331.45 2608
2331.90 2480
2332.36 2501
2332.81 2496
2333.27 2381
2333.72 2299
2334.18 2344
2334.63 2153
2335.09 2116
2335.54 2086
2336.00 2228
2336.46 2194
2336.91 2239
2337.37 2210
2337.82 2152
2338.28 2293
2338.73 2230
2339.19 2266
2339.65 2270
2340.10 2307
2340.56 2509
2341.01 2461
2341.47 2400
2341.93 2421
2342.38 2106
2342.84 2344
2343.29 2456
2343.75 2351
2344.21 2317
2344.66 2338
2345.12 2271
2345.58 2152
2346.03 2238
2346.49 2288
2346.94 2331
2347.40 2333
2347.86 2288
2348.31 2247
2348.77 2282
2349.23 2256
2349.69 2233
2350.14 2226
2350.60 2104
2351.06 2229
2351.51 2240
2351.97 2374
2352.43 2183
2352.88 2385
2353.34 2312
2353.80 2184
2354.26 2210
2354.71 2158
2355.17 2168
2355.63 2102
2356.09 2252
2356.54 2272
2357.00 2126
2357.46 2167
2357.92 2177
2358.37 2188
2358.83 2111
2359.29 2162
2359.75 2178
2360.20 2246
2360.66 2186
2361.12 2419
2361.58 2180
2362.04 2066
2362.49 2313
2362.95 2178
2363.41 2043
2363.87 2057
2364.33 2153
2364.79 2150
2365.24 2204
2365.70 2135
2366.16 2184
2366.62 2327
2367.08 2367
2367.54 2227
2367.99 2206
2368.45 2272
2368.91 2331
2369.37 2360
2369.83 2259
2370.29 2212
2370.75 2181
2371.21 2154
2371.67 2232
2372.12 2362
2372.58 2389
2373.04 2567
2373.50 2422
2373.96 2410
2374.42 2370
2374.88 2279
2375.34 2470
2375.80 2394
2376.26 2449
2376.72 2642
2377.18 2600
2377.64 2542
2378.10 2623
2378.56 2397
2379.01 2601
2379.47 2675
2379.93 2552
2380.39 2507
2380.85 2325
2381.31 2332
2381.77 2404
2382.23 2296
2382.69 2242
2383.15 2288
2383.61 2171
2384.07 2262
2384.53 2154
2384.99 2246
2385.45 2227
2385.92 1986
2386.38 2077
2386.84 2128
2387.30 2175
2387.76 2091
2388.22 1970
2388.68 2159
2389.14 2156
2389.60 2113
2390.06 2302
2390.52 2095
2390.98 2055
2391.44 2159
2391.90 2354
2392.36 2402
2392.83 2285
2393.29 2218
2393.75 2237
2394.21 2181
2394.67 2207
2395.13 2131
2395.59 2137
2396.05 1954
2396.52 2071
2396.98 2148
2397.44 2122
2397.90 2140
2398.36 2004
2398.82 2020
2399.28 2016
2399.75 2090
2400.21 2032
2400.67 1964
2401.13 2008
2401.59 2205
2402.06 2068
2402.52 1908
2402.98 2066
2403.44 2105
2403.90 1973
2404.37 1950
2404.83 1960
2405.29 2033
2405.75 2042
2406.21 1952
2406.68 1822
2407.14 1909
2407.60 2062
2408.06 2014
2408.53 2014
2408.99 1972
2409.45 2081
2409.91 2005
2410.38 2211
2410.84 2077
2411.30 1930
2411.77 2059
2412.23 1999
2412.69 1964
2413.15 1954
2413.62 2119
2414.08 2034
2414.54 2113
2415.01 2180
2415.47 2226
2415.93 2261
2416.40 2521
2416.86 2522
2417.32 2427
2417.79 2574
2418.25 2685
2418.71 2634
2419.18 2648
2419.64 2687
2420.10 2840
2420.57 2922
2421.03 2928
2421.50 2804
2421.96 2694
2422.42 2659
2422.89 2557
2423.35 2423
2423.81 2251
2424.28 2289
2424.74 2321
2425.21 2142
2425.67 2095
2426.14 2147
2426.60 2160
2427.06 2160
2427.53 2074
2427.99 2069
2428.46 2099
2428.92 2155
2429.39 2147
2429.85 1898
2430.32 2050
2430.78 2101
2431.24 2223
2431.71 2040
2432.17 2118
2432.64 2210
2433.10 2322
2433.57 2108
2434.03 2198
2434.50 2161
2434.96 2224
2435.43 2277
2435.89 2396
2436.36 2163
2436.82 2234
2437.29 2104
2437.76 2034
2438.22 2259
2438.69 2317
2439.15 2284
2439.62 2197
2440.08 2304
2440.55 2324
2441.01 2338
2441.48 2309
2441.95 2316
2442.41 2420
2442.88 2361
2443.34 2333
2443.81 2227
2444.27 2254
2444.74 2103
2445.21 2132
2445.67 2259
2446.14 2151
2446.60 2186
2447.07 2160
2447.54 2014
2448.00 2079
2448.47 2062
2448.94 1967
2449.40 1994
2449.87 1906
2450.34 1955
2450.80 1926
2451.27 2030
2451.74 2010
2452.20 1981
2452.67 2066
2453.14 1965
2453.60 2003
2454.07 1988
2454.54 2189
2455.00 1968
2455.47 2015
2455.94 1867
2456.40 1924
2456.87 2094
2457.34 2219
2457.81 2148
2458.27 2184
2458.74 2136
2459.21 2088
2459.68 2099
2460.14 2109
2460.61 2045
2461.08 2034
2461.55 2092
2462.01 2121
2462.48 2115
2462.95 2061
2463.42 2059
2463.88 2012
2464.35 1948
2464.82 1859
2465.29 1903
2465.76 2053
2466.22 2099
2466.69 2164
2467.16 2167
2467.63 2183
2468.10 2170
2468.57 2140
2469.03 2028
2469.50 2148
2469.97 2163
2470.44 2235
2470.91 2127
2471.38 2209
2471.84 2036
2472.31 1912
2472.78 1783
2473.25 1901
2473.72 1957
2474.19 2024
2474.66 1959
2475.13 1924
2475.59 2071
2476.06 2145
2476.53 2068
2477.00 1972
2477.47 1892
2477.94 2002
2478.41 2165
2478.88 2186
2479.35 2177
2479.82 2008
2480.29 1920
2480.76 1928
2481.23 2212
2481.69 2341
2482.16 2093
2482.63 2115
2483.10 2209
2483.57 2075
2484.04 2091
2484.51 2041
2484.98 2253
2485.45 2255
2485.92 1951
2486.39 1968
2486.86 1988
2487.33 1929
2487.80 2048
2488.27 2036
2488.74 2158
2489.21 2178
2489.68 2116
2490.15 2019
2490.62 2105
2491.09 2062
2491.56 2118
2492.04 2356
2492.51 2174
2492.98 2194
2493.45 2215
2493.92 2269
2494.39 2406
2494.86 2477
2495.33 2566
2495.80 2448
2496.27 2339
2496.74 2373
2497.21 2311
2497.68 2376
2498.16 2275
2498.63 2358
2499.10 2315
2499.57 2182
2500.04 2133
2500.51 2199
2500.98 2163
2501.45 2004
2501.93 2038
2502.40 2155
2502.87 1995
2503.34 1946
2503.81 2103
2504.28 2052
2504.76 2054
2505.23 2024
2505.70 1978
2506.17 1940
2506.64 2005
2507.11 2098
2507.59 2138
2508.06 2246
2508.53 2224
2509.00 2234
2509.47 2299
2509.95 2140
2510.42 2327
2510.89 2364
2511.36 2123
2511.84 2184
2512.31 2279
2512.78 2407
2513.25 2493
2513.73 2192
2514.20 2272
2514.67 2109
2515.14 2299
2515.62 2371
2516.09 2337
2516.56 2124
2517.03 2138
2517.51 2100
2517.98 2120
2518.45 2025
2518.93 1992
2519.40 1992
2519.87 2080
2520.35 1848
2520.82 2072
2521.29 1973
2521.77 1989
2522.24 2061
2522.71 1982
2523.19 1792
2523.66 1857
2524.13 1914
2524.61 2040
2525.08 1975
2525.55 1902
2526.03 1843
2526.50 2045
2526.97 2010
2527.45 1938
2527.92 1792
2528.40 1795
2528.87 2047
2529.34 1993
2529.82 2079
2530.29 1921
2530.77 1851
2531.24 1867
2531.71 2127
2532.19 2068
2532.66 2026
2533.14 2007
2533.61 2050
2534.09 2222
2534.56 1984
2535.04 1951
2535.51 1909
2535.98 1970
2536.46 1951
2536.93 1842
2537.41 2220
2537.88 2234
2538.36 2044
2538.83 2085
2539.31 2178
2539.78 2330
2540.26 2290
2540.73 2205
2541.21 2179
2541.68 2151
2542.16 2115
2542.63 2121
2543.11 2179
2543.59 2277
2544.06 2375
2544.54 2176
2545.01 2315
2545.49 2337
2545.96 2166
2546.44 2221
2546.91 2281
2547.39 2233
2547.87 2352
2548.34 2305
2548.82 2278
2549.29 2510
2549.77 2392
2550.24 2540
2550.72 2544
2551.20 2551
2551.67 2476
2552.15 2234
2552.62 2223
2553.10 2352
2553.58 2383
2554.05 2304
2554.53 2402
2555.01 2334
2555.48 2351
2555.96 2267
2556.44 2333
2556.91 2157
2557.39 2157
2557.87 2180
2558.34 2235
2558.82 2339
2559.30 2143
2559.77 2021
2560.25 2140
2560.73 2093
2561.20 2092
2561.68 1867
2562.16 1990
2562.64 2013
2563.11 1847
2563.59 1739
2564.07 1743
2564.54 1904
2565.02 1937
2565.50 2093
2565.98 2048
2566.45 2018
2566.93 1864
2567.41 1947
2567.89 1938
2568.36 2045
2568.84 2006
2569.32 1977
2569.80 2072
2570.28 1946
2570.75 1836
2571.23 1926
2571.71 2091
2572.19 2029
2572.66 1866
2573.14 1840
2573.62 1955
2574.10 1907
2574.58 1992
2575.06 2080
2575.53 1905
2576.01 1864
2576.49 1879
2576.97 2015
2577.45 1961
2577.93 1902
2578.40 1850
2578.88 1895
2579.36 1951
2579.84 2125
2580.32 2076
2580.80 1941
2581.28 1896
2581.76 2024
2582.24 2011
2582.71 2082
2583.19 2054
2583.67 2045
2584.15 2022
2584.63 2036
2585.11 1958
2585.59 2064
2586.07 1943
2586.55 1792
2587.03 1912
2587.51 2110
2587.99 1903
2588.47 1880
2588.95 1982
2589.42 2093
2589.90 2075
2590.38 2093
2590.86 2126
2591.34 1987
2591.82 1887
2592.30 1934
2592.78 2128
2593.26 2020
2593.74 2095
2594.22 2070
2594.70 1960
2595.18 2070
2595.66 1959
2596.14 2028
2596.62 1964
2597.10 1950
2597.58 2086
2598.07 2083
2598.55 2118
2599.03 2171
2599.51 2074
2599.99 1942
2600.47 2074
2600.95 2134
2601.43 2114
2601.91 1964
2602.39 2048
2602.87 1918
2603.35 2006
2603.83 2017
2604.31 1983
2604.80 1940
2605.28 1877
2605.76 1907
2606.24 2062
2606.72 1953
2607.20 1860
2607.68 1936
2608.16 2045
2608.65 1949
2609.13 1936
2609.61 2014
2610.09 2139
2610.57 2098
2611.05 2096
2611.53 1993
2612.02 2017
2612.50 2060
2612.98 2041
2613.46 1961
2613.94 1971
2614.43 1901
2614.91 1960
2615.39 2013
2615.87 1858
2616.35 1949
2616.84 1944
2617.32 1992
2617.80 2025
2618.28 2180
2618.77 2063
2619.25 2096
2619.73 2094
2620.21 2029
2620.69 2000
2621.18 2005
2621.66 2074
2622.14 2015
2622.63 1994
2623.11 1913
2623.59 1950
2624.07 1887
2624.56 1966
2625.04 1983
2625.52 2057
2626.01 2115
2626.49 1981
2626.97 1897
2627.45 1894
2627.94 2039
2628.42 2108
2628.90 1918
2629.39 2131
2629.87 2074
2630.35 1957
2630.84 1941
2631.32 1982
2631.80 1947
2632.29 2184
2632.77 2162
2633.26 2238
2633.74 2414
2634.22 2184
2634.71 2007
2635.19 1933
2635.67 2025
2636.16 1960
2636.64 1930
2637.13 1972
2637.61 1944
2638.09 1993
2638.58 2036
2639.06 1898
2639.55 1898
2640.03 1915
2640.52 2005
2641.00 1914
2641.48 2002
2641.97 1870
2642.45 1986
2642.94 1994
2643.42 1881
2643.91 1989
2644.39 1804
2644.88 1795
2645.36 1929
2645.85 1952
2646.33 2091
2646.82 2071
2647.30 1922
2647.79 2080
2648.27 2098
2648.76 1857
2649.24 1916
2649.73 2020
2650.21 1783
2650.70 1829
2651.18 1976
2651.67 2009
2652.15 1945
2652.64 1952
2653.12 1756
2653.61 1923
2654.10 1910
2654.58 1947
2655.07 1702
2655.55 1884
2656.04 1959
2656.52 2040
2657.01 2117
2657.50 1952
2657.98 2005
2658.47 1963
2658.95 1952
2659.44 2018
2659.93 1907
2660.41 1941
2660.90 1866
2661.38 1916
2661.87 1972
2662.36 2006
2662.84 1975
2663.33 1740
2663.82 1832
2664.30 1920
2664.79 2097
2665.28 1997
2665.76 1948
2666.25 1940
2666.74 1947
2667.22 2043
2667.71 2039
2668.20 1951
2668.68 2119
2669.17 2032
2669.66 1910
2670.14 1927
2670.63 2069
2671.12 1977
2671.61 2114
2672.09 2122
2672.58 2026
2673.07 2072
2673.55 2263
2674.04 2236
2674.53 2101
2675.02 2371
2675.50 2215
2675.99 2463
2676.48 2499
2676.97 2495
2677.46 2443
2677.94 2159
2678.43 2144
2678.92 2017
2679.41 2213
2679.89 2013
2680.38 2069
2680.87 2121
2681.36 2077
2681.85 2079
2682.33 2102
2682.82 1989
2683.31 2067
2683.80 2223
2684.29 2139
2684.78 2224
2685.26 2117
2685.75 2064
2686.24 2069
2686.73 2021
2687.22 1956
2687.71 1983
2688.20 1960
2688.68 1879
2689.17 1918
2689.66 1934
2690.15 1742
2690.64 1749
2691.13 1786
2691.62 1987
2692.11 2039
2692.60 1919
2693.09 1783
2693.57 1913
2694.06 1962
2694.55 2008
2695.04 1991
2695.53 2008
2696.02 1898
2696.51 1991
2697.00 1988
2697.49 1984
2697.98 1919
2698.47 1997
2698.96 1969
2699.45 2051
2699.94 2121
2700.43 2058
2700.92 2044
2701.41 2026
2701.90 2142
2702.39 2154
2702.88 2141
2703.37 2164
2703.86 2132
2704.35 2095
2704.84 2003
2705.33 2122
2705.82 1954
2706.31 1993
2706.80 2098
2707.29 1910
2707.78 1873
2708.27 1856
2708.76 2019
2709.25 2000
2709.74 1956
2710.23 1814
2710.72 1751
2711.21 1813
2711.71 1961
2712.20 2001
2712.69 1991
2713.18 1932
2713.67 2041
2714.16 1952
2714.65 1882
2715.14 1957
2715.63 1959
2716.12 1883
2716.62 1834
2717.11 1859
2717.60 2067
2718.09 1926
2718.58 1836
2719.07 1808
2719.56 1758
2720.06 1858
2720.55 1895
2721.04 1754
2721.53 1930
2722.02 2010
2722.51 2058
2723.01 2071
2723.50 2126
2723.99 2159
2724.48 2126
2724.97 2192
2725.47 2079
2725.96 2009
2726.45 1975
2726.94 1946
2727.44 1949
2727.93 1875
2728.42 1932
2728.91 1943
2729.40 1855
2729.90 1956
2730.39 1957
2730.88 1893
2731.37 2017
2731.87 1901
2732.36 1898
2732.85 1997
2733.35 2006
2733.84 2132
2734.33 2011
2734.82 2082
2735.32 2086
2735.81 2069
2736.30 2064
2736.80 1837
2737.29 1984
2737.78 2105
2738.28 1986
2738.77 1923
2739.26 2006
2739.76 2274
2740.25 2089
2740.74 1955
2741.24 2276
2741.73 2230
2742.22 2061
2742.72 2034
2743.21 2014
2743.70 2045
2744.20 2070
2744.69 1958
2745.19 1989
2745.68 1934
2746.17 2009
2746.67 1920
2747.16 1874
2747.66 1955
2748.15 1973
2748.64 1789
2749.14 1892
2749.63 1842
2750.13 1871
2750.62 1758
2751.12 1871
2751.61 1866
2752.10 1926
2752.60 1953
2753.09 1843
2753.59 1834
2754.08 1991
2754.58 1852
2755.07 1809
2755.57 1897
2756.06 1936
2756.56 2020
2757.05 1921
2757.55 1953
2758.04 1945
2758.54 1920
2759.03 1979
2759.53 1969
2760.02 1935
2760.52 1908
2761.01 1876
2761.51 1928
2762.00 1892
2762.50 2036
2762.99 1899
2763.49 1775
2763.99 1787
2764.48 1762
2764.98 1610
2765.47 1817
2765.97 1991
2766.46 1941
2766.96 1791
2767.46 1794
2767.95 1640
2768.45 1798
2768.94 1876
2769.44 2015
2769.94 2055
2770.43 2015
2770.93 2056
2771.42 2006
2771.92 2068
2772.42 2104
2772.91 2073
2773.41 2087
2773.91 2085
2774.40 1997
2774.90 2100
2775.40 2083
2775.89 2113
2776.39 2207
2776.89 2257
2777.38 2207
2777.88 2168
2778.38 2047
2778.87 2122
2779.37 2186
2779.87 2158
2780.36 2041
2780.86 1967
2781.36 2023
2781.85 1895
2782.35 1976
2782.85 1911
2783.35 2020
2783.84 1797
2784.34 2004
2784.84 1971
2785.34 1972
2785.83 2050
2786.33 1831
2786.83 1726
2787.33 1799
2787.82 1788
2788.32 1746
2788.82 1654
2789.32 1982
2789.81 2001
2790.31 1879
2790.81 1873
2791.31 1854
2791.81 1684
2792.30 1685
2792.80 1705
2793.30 1676
2793.80 1909
2794.30 1926
2794.80 1902
2795.29 1907
2795.79 2033
2796.29 2214
2796.79 2285
2797.29 2160
2797.79 2378
2798.29 2380
2798.78 2259
2799.28 2383
2799.78 2251
2800.28 2147
2800.78 2181
2801.28 2185
2801.78 1963
2802.28 2235
2802.77 2087
2803.27 2058
2803.77 2081
2804.27 2108
2804.77 2222
2805.27 2156
2805.77 2155
2806.27 2221
2806.77 2278
2807.27 2311
2807.77 2411
2808.27 2393
2808.77 2664
2809.27 2670
2809.77 2408
2810.27 2402
2810.77 2512
2811.27 2572
2811.76 2531
2812.26 2367
2812.76 2288
2813.26 2195
2813.76 2204
2814.26 2117
2814.76 2041
2815.26 1979
2815.76 1915
2816.27 1840
2816.77 2092
2817.27 2129
2817.77 2046
2818.27 1958
2818.77 1921
2819.27 1879
2819.77 1965
2820.27 2087
2820.77 2227
2821.27 1944
2821.77 2074
2822.27 2191
2822.77 2153
2823.27 2131
2823.77 2026
2824.27 1846
2824.78 2136
2825.28 2221
2825.78 2077
2826.28 2087
2826.78 1973
2827.28 1971
2827.78 1885
2828.28 1886
2828.79 1745
2829.29 1875
2829.79 1853
2830.29 1791
2830.79 1877
2831.29 2005
2831.79 1934
2832.30 1814
2832.80 1819
2833.30 1941
2833.80 1906
2834.30 1831
2834.80 1881
2835.31 2033
2835.81 1868
2836.31 2054
2836.81 2139
2837.31 1853
2837.82 2134
2838.32 2135
2838.82 2063
2839.32 2136
2839.83 2216
2840.33 2163
2840.83 2011
2841.33 2141
2841.84 2332
2842.34 2171
2842.84 2181
2843.34 2263
2843.85 2169
2844.35 1925
2844.85 1809
2845.35 1827
2845.86 2014
2846.36 1987
2846.86 2092
2847.37 2036
2847.87 2131
2848.37 2132
2848.87 2173
2849.38 2172
2849.88 2207
2850.38 2246
2850.89 2186
2851.39 2229
2851.89 2121
2852.40 1952
2852.90 2003
2853.40 1967
2853.91 1888
2854.41 1782
2854.92 1748
2855.42 1815
2855.92 1878
2856.43 1866
2856.93 2002
2857.43 1894
2857.94 1941
2858.44 1978
2858.95 2003
2859.45 1911
2859.95 1907
2860.46 1823
2860.96 1842
2861.47 1956
2861.97 1865
2862.48 1917
2862.98 1922
2863.48 1887
2863.99 1896
2864.49 1872
2865.00 1797
2865.50 1942
2866.01 1857
2866.51 1673
2867.02 1767
2867.52 1776
2868.03 1711
2868.53 1828
2869.04 1885
2869.54 1889
2870.05 1806
2870.55 1846
2871.06 1877
2871.56 2015
2872.07 2001
2872.57 2195
2873.08 1919
2873.58 2079
2874.09 2058
2874.59 2009
2875.10 1971
2875.60 2037
2876.11 2088
2876.61 1937
2877.12 2094
2877.63 1942
2878.13 1975
2878.64 1876
2879.14 1933
2879.65 1958
2880.15 1966
2880.66 2021
2881.17 1917
2881.67 2042
2882.18 2077
2882.68 2104
2883.19 1873
2883.70 1977
2884.20 2106
2884.71 2180
2885.22 2024
2885.72 2019
2886.23 2079
2886.74 2041
2887.24 2353
2887.75 2231
2888.25 2238
2888.76 2345
2889.27 2387
2889.77 2360
2890.28 2477
2890.79 2436
2891.30 2289
2891.80 2354
2892.31 2377
2892.82 2233
2893.32 2299
2893.83 2165
2894.34 2088
2894.84 1994
2895.35 2132
2895.86 2324
2896.37 2362
2896.87 2426
2897.38 2491
2897.89 2504
2898.40 2389
2898.90 2411
2899.41 2433
2899.92 2235
2900.43 2107
2900.93 2101
2901.44 2141
2901.95 2065
2902.46 2049
2902.96 2098
2903.47 2181
2903.98 1974
2904.49 2024
2905.00 2112
2905.50 2103
2906.01 2160
2906.52 2091
2907.03 2058
2907.54 2012
2908.05 1990
2908.55 2047
2909.06 2109
2909.57 2023
2910.08 1892
2910.59 1828
2911.10 1997
2911.61 2069
2912.11 2040
2912.62 2065
2913.13 1949
2913.64 1938
2914.15 2003
2914.66 1916
2915.17 1954
2915.68 2148
2916.19 2052
2916.69 1940
2917.20 1911
2917.71 1924
2918.22 1811
2918.73 1928
2919.24 2010
2919.75 1897
2920.26 1789
2920.77 1824
2921.28 1854
2921.79 1823
2922.30 1840
2922.81 1974
2923.32 2053
2923.83 2126
2924.34 2101
2924.85 2247
2925.36 2335
2925.87 2193
2926.38 2522
2926.89 2534
2927.40 2625
2927.91 2503
2928.42 2494
2928.93 2415
2929.44 2339
2929.95 2205
2930.46 2063
2930.97 2057
2931.48 1906
2931.99 1907
2932.50 1855
2933.01 1931
2933.52 1874
2934.03 1809
2934.54 1948
2935.05 1971
2935.56 2016
2936.07 2169
2936.58 2088
2937.09 1965
2937.60 2093
2938.12 2211
2938.63 2176
2939.14 2039
2939.65 2047
2940.16 2050
2940.67 2298
2941.18 2086
2941.69 2080
2942.20 2160
2942.72 2239
2943.23 2124
2943.74 2096
2944.25 2154
2944.76 2078
2945.27 1941
2945.79 1948
2946.30 2095
2946.81 2107
2947.32 2224
2947.83 2004
2948.34 2151
2948.86 2061
2949.37 2099
2949.88 2171
2950.39 1948
2950.90 1780
2951.42 1940
2951.93 2006
2952.44 1841
2952.95 1955
2953.46 1944
2953.98 2025
2954.49 1907
2955.00 1931
2955.51 1868
2956.03 1858
2956.54 1896
2957.05 1900
2957.56 1886
2958.08 1846
2958.59 1964
2959.10 1998
2959.62 1878
2960.13 1868
2960.64 1786
2961.15 1923
2961.67 2080
2962.18 2058
2962.69 2082
2963.21 1982
2963.72 2149
2964.23 2117
2964.75 2210
2965.26 2120
2965.77 1919
2966.29 1846
2966.80 2018
2967.31 2107
2967.83 2001
2968.34 1890
2968.85 1815
2969.37 1911
2969.88 1915
2970.40 1856
2970.91 1876
2971.42 1896
2971.94 1815
2972.45 1755
2972.96 1912
2973.48 1849
2973.99 1986
2974.51 1974
2975.02 1858
2975.54 2018
2976.05 2030
2976.56 1806
2977.08 1857
2977.59 1994
2978.11 1945
2978.62 1898
2979.14 1968
2979.65 1903
2980.16 1911
2980.68 1914
2981.19 2111
2981.71 1977
2982.22 2010
2982.74 1999
2983.25 2051
2983.77 2078
2984.28 2153
2984.80 2107
2985.31 2132
2985.83 2003
2986.34 1984
2986.86 2170
2987.37 2070
2987.89 2133
2988.40 2055
2988.92 2306
2989.44 2281
2989.95 2188
2990.47 2358
2990.98 2414
2991.50 2300
2992.01 2332
2992.53 2249
2993.04 2266
2993.56 2401
2994.08 2521
2994.59 2520
2995.11 2490
2995.62 2349
2996.14 2530
2996.66 2722
2997.17 2758
2997.69 2767
2998.20 2790
2998.72 2988
2999.24 3191
2999.75 2940
3000.27 2785
3000.79 3025
3001.30 2973
3001.82 3048
3002.33 3149
3002.85 3185
3003.37 3589
3003.88 4055
3004.40 4145
3004.92 4343
3005.43 4829
3005.95 5395
3006.47 5699
3006.99 5657
3007.50 5527
3008.02 5096
3008.54 4936
3009.05 4367
3009.57 3807
3010.09 3501
3010.60 3117
3011.12 2922
3011.64 2585
3012.16 2493
3012.67 2428
3013.19 2210
3013.71 2315
3014.23 2476
3014.74 2439
3015.26 2369
3015.78 2378
3016.30 2447
3016.82 2381
3017.33 2344
3017.85 2432
3018.37 2528
3018.89 2529
3019.40 2584
3019.92 2582
3020.44 2419
3020.96 2527
3021.48 2456
3022.00 2229
3022.51 2349
3023.03 2561
3023.55 2412
3024.07 2312
3024.59 2527
3025.11 2610
3025.62 2415
3026.14 2385
3026.66 2616
3027.18 2305
3027.70 2391
3028.22 2655
3028.74 2349
3029.25 2244
3029.77 2483
3030.29 2453
3030.81 2285
3031.33 2164
3031.85 2295
3032.37 2325
3032.89 2147
3033.41 2167
3033.93 2237
3034.45 2153
3034.96 2301
3035.48 2261
3036.00 2421
3036.52 2263
3037.04 2159
3037.56 2077
3038.08 2062
3038.60 2087
3039.12 2087
3039.64 1917
3040.16 1965
3040.68 1955
3041.20 1900
3041.72 2003
3042.24 2090
3042.76 1996
3043.28 1981
3043.80 2117
3044.32 1875
3044.84 2011
3045.36 1980
3045.88 2075
3046.40 1993
3046.92 1892
3047.44 2054
3047.96 2034
3048.48 1904
3049.00 2080
3049.52 2003
3050.04 1941
3050.56 1966
3051.09 1941
3051.61 1846
3052.13 1886
3052.65 1941
3053.17 1912
3053.69 1918
3054.21 1999
3054.73 1946
3055.25 1861
3055.77 1940
3056.29 1945
3056.82 1822
3057.34 2040
3057.86 1980
3058.38 2010
3058.90 1886
3059.42 1942
3059.94 1974
3060.47 1851
3060.99 1916
3061.51 1914
3062.03 1845
3062.55 1861
3063.07 1887
3063.60 1869
3064.12 1926
3064.64 1916
3065.16 2093
3065.68 2103
3066.21 2094
3066.73 2094
3067.25 2107
3067.77 2085
3068.29 2179
3068.82 2096
3069.34 2005
3069.86 2023
3070.38 2082
3070.90 2134
3071.43 2123
3071.95 2026
3072.47 1987
3072.99 2050
3073.52 2048
3074.04 2098
3074.56 1953
3075.09 2084
3075.61 2021
3076.13 2142
3076.65 2077
3077.18 2181
3077.70 2083
3078.22 2051
3078.75 2041
3079.27 2018
3079.79 2101
3080.32 2370
3080.84 2087
3081.36 2129
3081.89 2379
3082.41 2249
3082.93 2343
3083.46 2287
3083.98 2439
3084.50 2422
3085.03 2576
3085.55 2474
3086.07 2482
3086.60 2344
3087.12 2403
3087.64 2515
3088.17 2560
3088.69 2379
3089.22 2368
3089.74 2298
3090.26 2312
3090.79 2249
3091.31 2335
3091.84 2335
3092.36 2184
3092.89 2167
3093.41 2306
3093.93 2221
3094.46 2373
3094.98 2506
3095.51 2188
3096.03 2329
3096.56 2615
3097.08 2401
3097.61 2478
3098.13 2579
3098.66 2570
3099.18 2594
3099.70 2724
3100.23 3113
3100.75 3582
3101.28 3980
3101.80 4430
3102.33 4826
3102.85 5360
3103.38 6104
3103.91 6624
3104.43 6578
3104.96 6768
3105.48 6880
3106.01 6637
3106.53 5976
3107.06 5246
3107.58 4713
3108.11 4190
3108.63 3605
3109.16 3374
3109.69 2980
3110.21 2743
3110.74 2629
3111.26 2671
3111.79 2771
3112.31 2571
3112.84 2763
3113.37 2653
3113.89 2612
3114.42 2545
3114.94 2381
3115.47 2407
3116.00 2202
3116.52 2397
3117.05 2233
3117.58 2061
3118.10 2131
3118.63 2191
3119.16 2314
3119.68 2598
3120.21 2466
3120.73 2572
3121.26 2857
3121.79 2837
3122.31 2670
3122.84 2777
3123.37 2939
3123.90 2748
3124.42 2619
3124.95 2706
3125.48 2450
3126.00 2443
3126.53 2201
3127.06 2050
3127.58 2100
3128.11 2120
3128.64 1975
3129.17 2080
3129.69 2112
3130.22 2058
3130.75 2042
3131.28 2039
3131.80 1993
3132.33 2012
3132.86 1931
3133.39 1985
3133.91 2015
3134.44 1938
3134.97 1989
3135.50 2070
3136.03 2091
3136.55 2059
3137.08 1924
3137.61 2012
3138.14 2195
3138.67 2027
3139.19 1895
3139.72 2033
3140.25 2272
3140.78 2200
3141.31 2041
3141.84 1915
3142.36 1944
3142.89 1923
3143.42 1973
3143.95 1823
3144.48 2047
3145.01 2031
3145.54 1894
3146.06 2066
3146.59 2055
3147.12 2106
3147.65 2094
3148.18 2373
3148.71 2369
3149.24 2380
3149.77 2361
3150.30 2304
3150.83 2292
3151.35 2361
3151.88 2382
3152.41 2217
3152.94 2343
3153.47 2336
3154.00 2214
3154.53 2241
3155.06 2008
3155.59 2043
3156.12 2201
3156.65 2205
3157.18 2137
3157.71 1932
3158.24 1968
3158.77 2007
3159.30 2143
3159.83 2036
3160.36 2196
3160.89 2162
3161.42 2034
3161.95 2026
3162.48 2092
3163.01 2125
3163.54 2045
3164.07 1949
3164.60 2173
3165.13 2014
3165.66 1834
3166.19 1799
3166.72 1891
3167.25 2090
3167.78 1881
3168.31 1951
3168.84 1958
3169.37 1886
3169.90 1937
3170.44 1929
3170.97 1801
3171.50 1908
3172.03 1754
3172.56 1902
3173.09 1970
3173.62 1985
3174.15 2000
3174.68 2046
3175.21 2157
3175.75 2060
3176.28 2021
3176.81 2019
3177.34 2083
3177.87 2129
3178.40 2106
3178.93 2011
3179.47 1939
3180.00 1915
3180.53 1970
3181.06 1844
3181.59 1861
3182.12 1907
3182.66 1871
3183.19 1795
3183.72 1919
3184.25 1902
3184.78 1939
3185.32 1934
3185.85 1904
3186.38 1972
3186.91 1898
3187.44 1941
3187.98 1921
3188.51 1893
3189.04 1777
3189.57 1870
3190.11 1984
3190.64 2007
3191.17 1968
3191.70 1973
3192.24 2012
3192.77 1798
3193.30 1690
3193.84 1856
3194.37 1960
3194.90 1893
3195.43 1834
3195.97 1912
3196.50 1906
3197.03 1856
3197.57 1847
3198.10 1818
3198.63 1914
3199.17 2031
3199.70 2076
3200.23 2022
3200.77 1960
3201.30 1907
3201.83 2032
3202.37 2147
3202.90 2076
3203.43 2073
3203.97 2152
3204.50 2251
3205.03 2341
3205.57 2204
3206.10 2146
3206.63 2096
3207.17 2248
3207.70 2338
3208.24 2249
3208.77 2252
3209.30 2189
3209.84 2326
3210.37 2318
3210.91 2426
3211.44 2294
3211.98 2378
3212.51 2530
3213.04 2413
3213.58 2287
3214.11 2215
3214.65 2327
3215.18 2200
3215.72 2202
3216.25 2267
3216.79 2257
3217.32 2020
3217.86 1897
3218.39 1853
3218.93 1958
3219.46 1987
3220.00 1925
3220.53 1911
3221.07 1875
3221.60 1823
3222.14 2045
3222.67 1977
3223.21 2013
3223.74 2028
3224.28 2145
3224.81 2239
3225.35 2046
3225.88 2224
3226.42 2129
3226.95 2154
3227.49 2189
3228.02 2061
3228.56 2110
3229.10 2071
3229.63 2182
3230.17 2036
3230.70 1886
3231.24 2128
3231.78 2112
3232.31 2126
3232.85 2145
3233.38 2019
3233.92 1993
3234.46 2042
3234.99 2144
3235.53 2077
3236.06 2038
3236.60 2183
3237.14 2230
3237.67 2223
3238.21 2284
3238.75 2352
3239.28 2161
3239.82 2197
3240.36 2178
3240.89 2241
3241.43 2236
3241.97 2419
3242.50 2379
3243.04 2518
3243.58 2528
3244.11 2242
3244.65 2504
3245.19 2350
3245.72 2323
3246.26 2347
3246.80 2265
3247.34 2228
3247.87 2212
3248.41 2209
3248.95 2381
3249.49 2450
3250.02 2243
3250.56 2378
3251.10 2490
3251.64 2521
3252.17 2456
3252.71 2364
3253.25 2337
3253.79 2421
3254.32 2321
3254.86 2214
3255.40 2574
3255.94 2512
3256.48 2447
3257.01 2565
3257.55 2527
3258.09 2599
3258.63 2670
3259.17 2702
3259.70 3082
3260.24 3020
3260.78 3157
3261.32 3256
3261.86 3436
3262.40 4004
3262.93 3886
3263.47 3999
3264.01 4368
3264.55 4751
3265.09 5211
3265.63 5318
3266.17 5590
3266.71 5798
3267.24 6228
3267.78 6825
3268.32 6626
3268.86 6357
3269.40 6209
3269.94 6173
3270.48 5733
3271.02 4955
3271.56 4475
3272.10 4027
3272.64 3516
3273.18 3177
3273.71 3004
3274.25 2770
3274.79 2712
3275.33 2746
3275.87 2713
3276.41 2767
3276.95 2787
3277.49 2772
3278.03 2727
3278.57 2781
3279.11 2848
3279.65 2806
3280.19 2553
3280.73 2637
3281.27 2821
3281.81 2632
3282.35 2573
3282.89 2588
3283.43 2791
3283.97 2766
3284.51 2791
3285.05 2886
3285.59 3152
3286.13 3160
3286.67 3129
3287.21 3106
3287.75 3390
3288.30 3105
3288.84 3369
3289.38 3422
3289.92 3360
3290.46 3211
3291.00 3078
3291.54 3226
3292.08 3109
3292.62 3027
3293.16 3355
3293.70 3335
3294.24 3799
3294.79 3979
3295.33 4199
3295.87 4493
3296.41 4525
3296.95 4648
3297.49 4668
3298.03 4430
3298.57 4575
3299.12 4177
3299.66 3865
3300.20 3843
3300.74 3673
3301.28 3290
3301.82 3255
3302.37 3176
3302.91 3067
3303.45 2661
3303.99 2825
3304.53 2911
3305.08 2829
3305.62 2844
3306.16 2753
3306.70 2758
3307.24 2744
3307.79 2591
3308.33 2620
3308.87 2691
3309.41 2618
3309.96 2694
3310.50 2651
3311.04 2440
3311.58 2501
3312.13 2626
3312.67 2505
3313.21 2665
3313.75 2626
3314.30 2776
3314.84 2824
3315.38 3078
3315.92 3181
3316.47 3512
3317.01 3368
3317.55 3295
3318.10 3285
3318.64 3479
3319.18 3743
3319.73 3510
3320.27 3724
3320.81 3978
3321.36 3832
3321.90 3966
3322.44 3967
3322.99 3689
3323.53 3855
3324.07 3811
3324.62 3509
3325.16 3630
3325.70 3532
3326.25 3493
3326.79 3397
3327.34 3340
3327.88 3090
3328.42 3193
3328.97 3182
3329.51 3303
3330.06 3432
3330.60 3527
3331.14 3946
3331.69 4758
3332.23 5635
3332.78 6838
3333.32 8570
3333.86 10765
3334.41 12972
3334.95 15382
3335.50 17551
3336.04 19981
3336.59 22010
3337.13 22941
3337.68 23475
3338.22 23031
3338.77 22302
3339.31 21325
3339.86 19149
3340.40 16877
3340.94 14790
3341.49 12168
3342.03 10335
3342.58 8006
3343.13 6705
3343.67 5593
3344.22 4881
3344.76 4393
3345.31 3980
3345.85 3819
3346.40 3453
3346.94 3355
3347.49 3500
3348.03 3373
3348.58 3266
3349.12 3148
3349.67 3005
3350.22 2899
3350.76 2980
3351.31 2816
3351.85 2715
3352.40 2735
3352.94 2668
3353.49 2774
3354.04 2722
3354.58 2746
3355.13 2780
3355.67 2896
3356.22 2831
3356.77 2823
3357.31 2695
3357.86 2861
3358.41 2898
3358.95 2869
3359.50 2873
3360.05 2845
3360.59 2926
3361.14 2867
3361.68 2875
3362.23 2755
3362.78 2886
3363.33 2864
3363.87 2790
3364.42 2850
3364.97 2721
3365.51 2862
3366.06 2855
3366.61 2873
3367.15 2876
3367.70 2783
3368.25 2758
3368.79 2699
3369.34 2727
3369.89 2742
3370.44 2603
3370.98 2757
3371.53 2841
3372.08 3022
3372.63 3158
3373.17 3359
3373.72 3733
3374.27 4153
3374.82 4386
3375.36 4432
3375.91 4496
3376.46 4472
3377.01 4336
3377.56 4063
3378.10 3774
3378.65 3538
3379.20 3278
3379.75 2985
3380.30 2729
3380.84 2716
3381.39 2465
3381.94 2522
3382.49 2553
3383.04 2288
3383.59 2298
3384.13 2259
3384.68 2337
3385.23 2320
3385.78 2353
3386.33 2194
3386.88 2105
3387.43 2276
3387.97 2273
3388.52 2097
3389.07 2060
3389.62 2184
3390.17 2108
3390.72 2092
3391.27 2202
3391.82 2137
3392.37 2229
3392.92 2294
3393.46 2320
3394.01 2245
3394.56 2161
3395.11 2262
3395.66 2408
3396.21 2322
3396.76 2259
3397.31 2199
3397.86 2234
3398.41 2335
3398.96 2287
3399.51 2302
3400.06 2146
3400.61 2088
3401.16 2060
3401.71 2091
3402.26 1994
3402.81 2073
3403.36 2145
3403.91 2114
3404.46 1927
3405.01 1920
3405.56 2052
3406.11 2078
3406.66 2220
3407.21 2210
3407.76 2117
3408.31 2073
3408.86 2137
3409.41 2092
3409.96 2249
3410.51 2233
3411.06 2218
3411.61 2280
3412.16 2152
3412.71 2448
3413.27 2426
3413.82 2501
3414.37 2537
3414.92 2596
3415.47 2513
3416.02 2475
3416.57 2372
3417.12 2365
3417.67 2159
3418.22 2141
3418.78 2016
3419.33 1906
3419.88 1941
3420.43 1889
3420.98 2065
3421.53 2056
3422.08 2187
3422.64 2068
3423.19 2185
3423.74 2186
3424.29 2294
3424.84 2425
3425.39 2532
3425.95 2278
3426.50 2214
3427.05 2235
3427.60 2122
3428.15 1945
3428.71 1940
3429.26 2118
3429.81 2134
3430.36 1991
3430.91 1947
3431.47 2000
3432.02 1915
3432.57 1963
3433.12 2014
3433.68 2013
3434.23 1926
3434.78 1898
3435.33 1997
3435.89 2026
3436.44 1830
3436.99 1905
3437.54 1958
3438.10 2164
3438.65 2091
3439.20 2094
3439.76 1993
3440.31 1954
3440.86 1960
3441.42 2003
3441.97 1944
3442.52 1954
3443.07 2000
3443.63 2055
3444.18 2054
3444.73 1895
3445.29 1974
3445.84 1925
3446.39 2035
3446.95 2101
3447.50 2110
3448.06 2020
3448.61 1857
3449.16 1954
3449.72 1873
3450.27 1926
3450.82 1810
3451.38 1574
3451.93 1726
3452.49 1743
3453.04 1738
3453.59 1835
3454.15 1777
3454.70 1720
3455.26 1844
3455.81 1857
3456.36 1769
3456.92 1868
3457.47 1765
3458.03 1837
3458.58 1809
3459.14 1864
3459.69 1878
3460.25 1842
3460.80 1949
3461.36 1948
3461.91 1838
3462.46 1923
3463.02 1854
3463.57 1927
3464.13 1829
3464.68 1934
3465.24 1966
3465.79 2060
3466.35 1937
3466.90 1877
3467.46 1968
3468.02 2093
3468.57 2038
3469.13 2161
3469.68 1980
3470.24 1817
3470.79 1798
3471.35 2004
3471.90 2011
3472.46 2092
3473.01 1969
3473.57 2066
3474.13 2040
3474.68 2031
3475.24 2101
3475.79 2130
3476.35 2184
3476.90 2176
3477.46 2161
3478.02 2106
3478.57 2059
3479.13 2152
3479.68 2213
3480.24 2206
3480.80 2310
3481.35 2324
3481.91 2369
3482.47 2340
3483.02 2247
3483.58 2381
3484.14 2394
3484.69 2404
3485.25 2314
3485.81 2256
3486.36 2316
3486.92 2432
3487.48 2537
3488.03 2442
3488.59 2368
3489.15 2503
3489.70 2892
3490.26 3281
3490.82 3395
3491.37 3993
3491.93 4478
3492.49 4876
3493.05 5068
3493.60 5498
3494.16 5329
3494.72 5317
3495.27 5267
3495.83 5160
3496.39 4845
3496.95 4546
3497.50 4635
3498.06 4439
3498.62 4567
3499.18 4986
3499.74 5259
3500.29 5483
3500.85 5739
3501.41 5752
3501.97 6121
3502.52 5793
3503.08 5094
3503.64 4986
3504.20 4749
3504.76 4488
3505.32 4210
3505.87 4420
3506.43 4258
3506.99 3867
3507.55 4112
3508.11 4048
3508.67 3872
3509.22 3547
3509.78 3418
3510.34 3271
3510.90 3094
3511.46 2893
3512.02 2973
3512.58 2912
3513.13 2795
3513.69 2800
3514.25 2437
3514.81 2340
3515.37 2476
3515.93 2410
3516.49 2313
3517.05 2154
3517.61 2242
3518.17 2108
3518.73 2211
3519.28 2257
3519.84 2323
3520.40 2277
3520.96 2250
3521.52 2369
3522.08 2251
3522.64 2295
3523.20 2442
3523.76 2379
3524.32 2500
3524.88 2234
3525.44 2308
3526.00 2358
3526.56 2242
3527.12 2344
3527.68 2134
3528.24 2184
3528.80 2067
3529.36 2049
3529.92 2215
3530.48 1945
3531.04 1953
3531.60 2108
3532.16 2099
3532.72 2079
3533.28 1970
3533.84 2187
3534.40 2087
3534.96 2034
3535.52 1939
3536.08 1957
3536.65 2011
3537.21 2088
3537.77 2185
3538.33 2165
3538.89 2159
3539.45 1982
3540.01 2168
3540.57 2243
3541.13 2184
3541.69 2177
3542.25 2133
3542.82 2107
3543.38 2219
3543.94 2208
3544.50 2190
3545.06 2213
3545.62 2141
3546.18 1930
3546.75 1935
3547.31 2044
3547.87 2003
3548.43 2073
3548.99 1977
3549.55 1816
3550.12 1806
3550.68 1737
3551.24 1796
3551.80 1803
3552.36 1848
3552.92 1877
3553.49 1917
3554.05 1752
3554.61 1630
3555.17 1910
3555.74 1574
3556.30 1669
3556.86 1707
3557.42 1881
3557.98 1897
3558.55 1888
3559.11 1902
3559.67 2071
3560.23 1911
3560.80 1795
3561.36 1885
3561.92 2045
3562.49 1886
3563.05 1850
3563.61 1868
3564.17 1867
3564.74 1915
3565.30 1867
3565.86 1890
3566.43 1735
3566.99 1826
3567.55 1762
3568.11 1788
3568.68 1770
3569.24 1683
3569.80 1748
3570.37 1700
3570.93 1671
3571.49 1592
3572.06 1655
3572.62 1661
3573.19 1637
3573.75 1502
3574.31 1582
3574.88 1711
3575.44 1828
3576.00 1772
3576.57 1624
3577.13 1626
3577.70 1651
3578.26 1761
3578.82 1794
3579.39 1704
3579.95 1727
3580.52 1692
3581.08 1582
3581.64 1589
3582.21 1740
3582.77 1695
3583.34 1672
3583.90 1653
3584.47 1779
3585.03 1730
3585.60 1880
3586.16 1816
3586.72 1734
3587.29 1685
3587.85 1730
3588.42 1773
3588.98 1669
3589.55 1623
3590.11 1759
3590.68 1890
3591.24 1736
3591.81 1780
3592.37 1777
3592.94 1862
3593.50 1810
3594.07 1709
3594.63 1812
3595.20 1793
3595.77 1583
3596.33 1728
3596.90 1825
3597.46 1997
3598.03 1794
3598.59 1829
3599.16 1776
3599.72 1854
3600.29 1763
3600.86 1711
3601.42 1783
3601.99 1834
3602.55 1809
3603.12 1815
3603.69 1814
3604.25 1775
3604.82 1773
3605.38 1722
3605.95 1661
3606.52 1673
3607.08 1651
3607.65 1631
3608.21 1655
3608.78 1747
3609.35 1594
3609.91 1495
3610.48 1591
3611.05 1610
3611.61 1603
3612.18 1681
3612.75 1553
3613.31 1577
3613.88 1676
3614.45 1782
3615.01 1835
3615.58 1987
3616.15 2103
3616.72 2173
3617.28 2293
3617.85 2278
3618.42 2584
3618.98 2921
3619.55 2894
3620.12 3014
3620.69 2951
3621.25 3045
3621.82 2747
3622.39 2430
3622.96 2318
3623.52 2132
3624.09 2025
3624.66 1932
3625.23 1846
3625.79 1795
3626.36 1764
3626.93 1767
3627.50 1583
3628.06 1727
3628.63 1681
3629.20 1662
3629.77 1710
3630.34 1682
3630.91 1759
3631.47 1936
3632.04 1816
3632.61 1732
3633.18 1737
3633.75 1716
3634.31 1670
3634.88 1662
3635.45 1800
3636.02 1707
3636.59 1680
3637.16 1676
3637.73 1830
3638.29 1817
3638.86 1736
3639.43 1748
3640.00 1647
3640.57 1850
3641.14 1823
3641.71 1944
3642.28 2070
3642.85 1963
3643.42 1865
3643.98 2017
3644.55 2023
3645.12 2057
3645.69 1968
3646.26 2031
3646.83 1934
3647.40 2047
3647.97 1836
3648.54 1838
3649.11 1898
3649.68 1854
3650.25 2054
3650.82 1935
3651.39 1885
3651.96 1922
3652.53 1935
3653.10 2082
3653.67 2108
3654.24 2104
3654.81 2184
3655.38 2181
3655.95 2255
3656.52 2273
3657.09 2211
3657.66 2478
3658.23 2550
3658.80 2633
3659.37 2441
3659.94 2481
3660.51 2532
3661.08 2591
3661.65 2669
3662.22 2514
3662.79 2427
3663.36 2589
3663.93 2638
3664.50 2485
3665.07 2409
3665.64 2147
3666.22 2328
3666.79 2230
3667.36 2110
3667.93 2262
3668.50 2242
3669.07 2027
3669.64 2060
3670.21 2057
3670.78 2074
3671.36 2070
3671.93 2031
3672.50 2024
3673.07 2034
3673.64 2028
3674.21 2094
3674.78 1957
3675.36 2114
3675.93 2143
3676.50 1917
3677.07 1970
3677.64 1925
3678.21 1912
3678.79 1789
3679.36 2013
3679.93 1924
3680.50 1964
3681.07 1950
3681.65 1923
3682.22 1784
3682.79 1890
3683.36 1871
3683.94 1890
3684.51 1851
3685.08 1971
3685.65 1904
3686.23 1754
3686.80 1856
3687.37 2087
3687.94 2195
3688.52 2211
3689.09 2338
3689.66 2423
3690.23 2387
3690.81 2364
3691.38 2316
3691.95 2450
3692.52 2479
3693.10 2366
3693.67 2298
3694.24 2118
3694.82 2134
3695.39 1940
3695.96 1938
3696.54 1943
3697.11 1895
3697.68 1798
3698.26 1763
3698.83 1785
3699.40 1853
3699.98 1967
3700.55 2060
3701.12 1977
3701.70 2055
3702.27 2085
3702.85 2242
3703.42 2253
3703.99 2183
3704.57 2158
3705.14 2384
3705.71 2578
3706.29 2298
3706.86 2137
3707.44 2154
3708.01 2254
3708.59 2041
3709.16 2052
3709.73 2137
3710.31 2122
3710.88 2134
3711.46 1970
3712.03 1949
3712.61 1959
3713.18 1905
3713.75 2010
3714.33 2070
3714.90 1885
3715.48 1929
3716.05 1748
3716.63 1869
3717.20 1858
3717.78 1629
3718.35 1606
3718.93 1842
3719.50 1867
3720.08 1795
3720.65 1756
3721.23 1676
3721.80 1601
3722.38 1768
3722.95 1715
3723.53 1570
3724.11 1642
3724.68 1745
3725.26 1809
3725.83 1678
3726.41 1530
3726.98 1662
3727.56 1691
3728.13 1605
3728.71 1509
3729.29 1717
3729.86 1750
3730.44 1851
3731.01 1926
3731.59 2024
3732.17 1758
3732.74 1714
3733.32 1893
3733.89 2071
3734.47 2147
3735.05 2066
3735.62 2077
3736.20 2070
3736.77 1863
3737.35 1782
3737.93 1824
3738.50 1831
3739.08 1751
3739.66 1741
3740.23 1804
3740.81 1823
3741.39 1711
3741.96 1651
3742.54 1589
3743.12 1594
3743.69 1595
3744.27 1657
3744.85 1602
3745.43 1642
3746.00 1656
3746.58 1782
3747.16 1715
3747.73 1788
3748.31 1668
3748.89 1718
3749.47 1753
3750.04 1753
3750.62 1648
3751.20 1723
3751.78 1642
3752.35 1538
3752.93 1578
3753.51 1601
3754.09 1568
3754.66 1730
3755.24 1703
3755.82 1629
3756.40 1542
3756.98 1718
3757.55 1708
3758.13 1629
3758.71 1696
3759.29 1714
3759.87 1627
3760.44 1630
3761.02 1693
3761.60 1707
3762.18 1668
3762.76 1755
3763.34 1685
3763.91 1708
3764.49 1768
3765.07 1657
3765.65 1646
3766.23 1721
3766.81 1590
3767.39 1605
3767.96 1638
3768.54 1695
3769.12 1686
3769.70 1707
3770.28 1780
3770.86 1846
3771.44 1716
3772.02 1818
3772.60 1626
3773.18 1635
3773.76 1833
3774.33 2035
3774.91 1885
3775.49 1695
3776.07 1702
3776.65 1817
3777.23 1712
3777.81 1545
3778.39 1648
3778.97 1702
3779.55 1700
3780.13 1505
3780.71 1504
3781.29 1561
3781.87 1527
3782.45 1626
3783.03 1491
3783.61 1608
3784.19 1538
3784.77 1567
3785.35 1593
3785.93 1515
3786.51 1684
3787.09 1600
3787.67 1648
3788.25 1584
3788.83 1518
3789.41 1590
3789.99 1714
3790.57 1523
3791.15 1539
3791.73 1650
3792.31 1644
3792.89 1622
3793.48 1510
3794.06 1534
3794.64 1643
3795.22 1620
3795.80 1713
3796.38 1701
3796.96 1611
3797.54 1612
3798.12 1633
3798.70 1642
3799.28 1581
3799.87 1789
3800.45 1632
3801.03 1558
3801.61 1726
3802.19 1788
3802.77 1673
3803.35 1850
3803.94 1711
3804.52 1721
3805.10 1675
3805.68 1730
3806.26 1891
3806.84 1844
3807.43 1759
3808.01 1690
3808.59 1848
3809.17 1853
3809.75 1890
3810.34 1959
3810.92 1910
3811.50 1819
3812.08 1829
3812.66 1848
3813.25 1944
3813.83 2019
3814.41 2154
3814.99 1972
3815.58 2091
3816.16 2312
3816.74 2090
3817.32 2124
3817.91 2033
3818.49 2051
3819.07 1893
3819.65 1799
3820.24 1766
3820.82 1775
3821.40 1567
3821.99 1662
3822.57 1637
3823.15 1551
3823.73 1476
3824.32 1501
3824.90 1643
3825.48 1777
3826.07 1760
3826.65 1479
3827.23 1610
3827.82 1574
3828.40 1677
3828.98 1634
3829.57 1691
3830.15 1633
3830.73 1704
3831.32 1797
3831.90 1685
3832.49 1563
3833.07 1619
3833.65 1704
3834.24 1700
3834.82 1758
3835.41 1574
3835.99 1676
3836.57 1733
3837.16 1619
3837.74 1432
3838.33 1586
3838.91 1567
3839.49 1614
3840.08 1507
3840.66 1514
3841.25 1589
3841.83 1530
3842.42 1558
3843.00 1508
3843.58 1670
3844.17 1558
3844.75 1547
3845.34 1501
3845.92 1485
3846.51 1547
3847.09 1794
3847.68 1660
3848.26 1666
3848.85 1707
3849.43 1675
3850.02 1660
3850.60 1700
3851.19 1738
3851.77 1776
3852.36 1832
3852.94 1639
3853.53 1848
3854.11 1767
3854.70 1655
3855.29 1704
3855.87 1600
3856.46 1589
3857.04 1631
3857.63 1770
3858.21 1844
3858.80 1753
3859.39 1767
3859.97 1838
3860.56 1815
3861.14 1919
3861.73 1977
3862.31 2058
3862.90 2201
3863.49 2198
3864.07 2136
3864.66 2335
3865.25 2539
3865.83 2247
3866.42 2236
3867.00 2176
3867.59 2067
3868.18 1912
3868.76 1907
3869.35 1949
3869.94 1945
3870.52 1852
3871.11 1791
3871.70 1876
3872.28 1808
3872.87 1827
3873.46 1772
3874.04 1786
3874.63 1713
3875.22 1804
3875.80 1847
3876.39 1816
3876.98 1936
3877.57 1941
3878.15 1788
3878.74 1672
3879.33 1719
3879.92 1729
3880.50 1668
3881.09 1639
3881.68 1559
3882.26 1497
3882.85 1559
3883.44 1363
3884.03 1495
3884.62 1561
3885.20 1660
3885.79 1600
3886.38 1641
3886.97 1677
3887.55 1708
3888.14 1729
3888.73 1784
3889.32 1850
3889.91 1860
3890.49 1867
3891.08 1895
3891.67 1901
3892.26 1878
3892.85 1966
3893.44 1942
3894.02 1853
3894.61 1898
3895.20 1859
3895.79 1719
3896.38 1732
3896.97 1666
3897.56 1557
3898.14 1597
3898.73 1664
3899.32 1688
3899.91 1781
3900.50 1679
3901.09 1658
3901.68 1641
3902.27 1564
3902.86 1616
3903.44 1688
3904.03 1591
3904.62 1612
3905.21 1703
3905.80 1657
3906.39 1692
3906.98 1612
3907.57 1798
3908.16 1750
3908.75 1590
3909.34 1592
3909.93 1645
3910.52 1615
3911.11 1648
3911.70 1591
3912.29 1468
3912.88 1504
3913.47 1541
3914.06 1522
3914.65 1480
3915.24 1511
3915.83 1571
3916.42 1541
3917.01 1508
3917.60 1522
3918.19 1527
3918.78 1454
3919.37 1511
3919.96 1417
3920.55 1578
3921.14 1638
3921.73 1714
3922.32 1705
3922.91 1769
3923.50 1605
3924.09 1479
3924.68 1570
3925.27 1467
3925.86 1519
3926.45 1439
3927.05 1399
3927.64 1490
3928.23 1611
3928.82 1446
3929.41 1537
3930.00 1627
3930.59 1563
3931.18 1545
3931.77 1516
3932.37 1470
3932.96 1520
3933.55 1460
3934.14 1379
3934.73 1507
3935.32 1401
3935.91 1364
3936.51 1492
3937.10 1414
3937.69 1469
3938.28 1471
3938.87 1417
3939.46 1404
3940.06 1558
3940.65 1580
3941.24 1582
3941.83 1603
3942.42 1611
3943.02 1592
3943.61 1493
3944.20 1450
3944.79 1564
3945.39 1502
3945.98 1765
3946.57 1742
3947.16 1535
3947.76 1657
3948.35 1493
3948.94 1514
3949.53 1568
3950.13 1492
3950.72 1611
3951.31 1638
3951.90 1529
3952.50 1492
3953.09 1507
3953.68 1468
3954.28 1473
3954.87 1534
3955.46 1595
3956.05 1591
3956.65 1567
3957.24 1463
3957.83 1707
3958.43 1705
3959.02 1491
3959.61 1449
3960.21 1616
3960.80 1603
3961.39 1567
3961.99 1540
3962.58 1658
3963.17 1551
3963.77 1694
3964.36 1594
3964.96 1536
3965.55 1440
3966.14 1515
3966.74 1635
3967.33 1466
3967.93 1462
3968.52 1609
3969.11 1622
3969.71 1553
3970.30 1509
3970.90 1582
3971.49 1603
3972.08 1518
3972.68 1526
3973.27 1588
3973.87 1584
3974.46 1595
3975.06 1648
3975.65 1683
3976.25 1742
3976.84 1713
3977.43 1798
3978.03 1884
3978.62 1796
3979.22 1794
3979.81 1760
3980.41 1696
3981.00 1761
3981.60 1588
3982.19 1484
3982.79 1517
3983.38 1573
3983.98 1529
3984.57 1545
3985.17 1665
3985.76 1723
3986.36 1636
3986.96 1565
3987.55 1594
3988.15 1686
3988.74 1725
3989.34 1601
3989.93 1619
3990.53 1572
3991.12 1673
3991.72 1557
3992.32 1476
3992.91 1614
3993.51 1712
3994.10 1505
3994.70 1574
3995.30 1559
3995.89 1527
3996.49 1430
3997.08 1507
3997.68 1675
3998.28 1514
3998.87 1591
3999.47 1545
4000.07 1521
4000.66 1561
4001.26 1632
4001.85 1513
4002.45 1655
4003.05 1697
4003.64 1702
4004.24 1704
4004.84 1605
4005.43 1515
4006.03 1575
4006.63 1591
4007.23 1660
4007.82 1704
4008.42 1742
4009.02 1801
4009.61 1702
4010.21 1749
4010.81 1689
4011.41 1741
4012.00 1634
4012.60 1779
4013.20 1766
4013.79 1623
4014.39 1537
4014.99 1642
4015.59 1712
4016.18 1707
4016.78 1737
4017.38 1738
4017.98 1696
4018.58 1771
4019.17 1832
4019.77 1781
4020.37 1676
4020.97 1805
4021.56 1641
4022.16 1633
4022.76 1617
4023.36 1626
4023.96 1718
4024.56 1713
4025.15 1567
4025.75 1634
4026.35 1662
4026.95 1794
4027.55 1952
4028.15 1863
4028.74 1790
4029.34 1978
4029.94 1968
4030.54 1924
4031.14 2051
4031.74 2142
4032.34 2056
4032.93 2026
4033.53 2084
4034.13 2062
4034.73 1959
4035.33 2051
4035.93 2021
4036.53 2196
4037.13 2078
4037.73 2106
4038.33 1924
4038.93 1814
4039.52 1837
4040.12 1722
4040.72 1681
4041.32 1579
4041.92 1597
4042.52 1523
4043.12 1484
4043.72 1452
4044.32 1605
4044.92 1556
4045.52 1633
4046.12 1549
4046.72 1649
4047.32 1713
4047.92 1551
4048.52 1470
4049.12 1450
4049.72 1455
4050.32 1571
4050.92 1736
4051.52 1524
4052.12 1544
4052.72 1629
4053.32 1738
4053.92 1668
4054.52 1632
4055.12 1786
4055.72 1665
4056.32 1592
4056.92 1587
4057.52 1657
4058.13 1394
4058.73 1458
4059.33 1517
4059.93 1434
4060.53 1404
4061.13 1450
4061.73 1449
4062.33 1364
4062.93 1427
4063.53 1463
4064.14 1476
4064.74 1465
4065.34 1520
4065.94 1499
4066.54 1477
4067.14 1529
4067.74 1595
4068.34 1575
4068.95 1572
4069.55 1409
4070.15 1446
4070.75 1430
4071.35 1414
4071.95 1489
4072.56 1286
4073.16 1367
4073.76 1403
4074.36 1329
4074.96 1295
4075.57 1332
4076.17 1414
4076.77 1499
4077.37 1494
4077.97 1285
4078.58 1435
4079.18 1462
4079.78 1486
4080.38 1416
4080.99 1272
4081.59 1334
4082.19 1355
4082.79 1425
4083.40 1474
4084.00 1289
4084.60 1359
4085.20 1400
4085.81 1384
4086.41 1436
4087.01 1367
4087.61 1362
4088.22 1381
4088.82 1426
4089.42 1401
4090.03 1436
4090.63 1476
4091.23 1488
4091.84 1415
4092.44 1406
4093.04 1341
4093.65 1376
4094.25 1383
4094.85 1384
4095.46 1361
4096.06 1344
4096.66 1421
4097.27 1418
4097.87 1425
4098.47 1436
4099.08 1289
4099.68 1300
4100.29 1281
4100.89 1281
4101.49 1352
4102.10 1390
4102.70 1447
4103.30 1352
4103.91 1398
4104.51 1501
4105.12 1434
4105.72 1499
4106.33 1402
4106.93 1231
4107.53 1302
4108.14 1385
4108.74 1283
4109.35 1340
4109.95 1280
4110.56 1304
4111.16 1338
4111.77 1303
4112.37 1416
4112.98 1350
4113.58 1313
4114.19 1323
4114.79 1209
4115.40 1249
4116.00 1304
4116.61 1446
4117.21 1318
4117.82 1450
4118.42 1349
4119.03 1326
4119.63 1338
4120.24 1355
4120.84 1414
4121.45 1480
4122.05 1459
4122.66 1451
4123.26 1433
4123.87 1477
4124.47 1483
4125.08 1439
4125.69 1405
4126.29 1566
4126.90 1481
4127.50 1399
4128.11 1450
4128.71 1428
4129.32 1422
4129.93 1369
4130.53 1278
4131.14 1301
4131.74 1495
4132.35 1466
4132.96 1365
4133.56 1443
4134.17 1356
4134.78 1374
4135.38 1405
4135.99 1452
4136.60 1474
4137.20 1470
4137.81 1507
4138.42 1525
4139.02 1659
4139.63 1658
4140.24 1606
4140.84 1592
4141.45 1593
4142.06 1690
4142.66 1715
4143.27 1535
4143.88 1501
4144.48 1616
4145.09 1612
4145.70 1525
4146.31 1432
4146.91 1522
4147.52 1605
4148.13 1587
4148.73 1513
4149.34 1466
4149.95 1488
4150.56 1353
4151.16 1356
4151.77 1388
4152.38 1347
4152.99 1398
4153.60 1215
4154.20 1259
4154.81 1322
4155.42 1212
4156.03 1344
4156.63 1436
4157.24 1366
4157.85 1452
4158.46 1377
4159.07 1342
4159.68 1298
4160.28 1407
4160.89 1553
4161.50 1428
4162.11 1467
4162.72 1525
4163.33 1497
4163.93 1524
4164.54 1662
4165.15 1846
4165.76 1889
4166.37 1925
4166.98 1793
4167.59 1751
4168.19 1656
4168.80 1713
4169.41 1393
4170.02 1369
4170.63 1531
4171.24 1529
4171.85 1337
4172.46 1455
4173.07 1356
4173.68 1525
4174.29 1511
4174.89 1736
4175.50 1563
4176.11 1578
4176.72 1429
4177.33 1488
4177.94 1503
4178.55 1586
4179.16 1692
4179.77 1631
4180.38 1411
4180.99 1332
4181.60 1441
4182.21 1476
4182.82 1493
4183.43 1437
4184.04 1436
4184.65 1460
4185.26 1419
4185.87 1361
4186.48 1250
4187.09 1429
4187.70 1475
4188.31 1442
4188.92 1388
4189.53 1283
4190.14 1391
4190.75 1453
4191.36 1555
4191.97 1567
4192.58 1542
4193.19 1599
4193.80 1711
4194.42 1700
4195.03 1756
4195.64 1813
4196.25 1728
4196.86 1848
4197.47 1782
4198.08 1790
4198.69 1644
4199.30 1598
4199.91 1615
4200.53 1518
4201.14 1619
4201.75 1581
4202.36 1455
4202.97 1520
4203.58 1477
4204.19 1375
4204.80 1324
4205.42 1372
4206.03 1511
4206.64 1399
4207.25 1306
4207.86 1382
4208.47 1351
4209.09 1470
4209.70 1376
4210.31 1460
4210.92 1506
4211.53 1478
4212.15 1308
4212.76 1479
4213.37 1458
4213.98 1568
4214.59 1527
4215.21 1525
4215.82 1512
4216.43 1599
4217.04 1644
4217.66 1624
4218.27 1596
4218.88 1775
4219.49 1992
4220.11 1917
4220.72 1903
4221.33 1966
4221.94 2194
4222.56 2342
4223.17 2161
4223.78 2309
4224.40 2341
4225.01 2185
4225.62 2379
4226.23 2548
4226.85 2468
4227.46 2261
4228.07 2492
4228.69 2589
4229.30 2328
4229.91 2226
4230.53 2415
4231.14 2417
4231.75 2523
4232.37 2707
4232.98 2645
4233.59 2815
4234.21 2805
4234.82 2811
4235.44 3089
4236.05 3218
4236.66 3095
4237.28 3109
4237.89 3141
4238.50 2844
4239.12 2462
4239.73 2465
4240.35 2261
4240.96 2174
4241.58 1985
4242.19 1852
4242.80 1803
4243.42 1929
4244.03 1938
4244.65 1931
4245.26 2087
4245.88 1949
4246.49 1867
4247.10 1917
4247.72 1886
4248.33 1969
4248.95 2019
4249.56 1909
4250.18 1861
4250.79 1852
4251.41 1833
4252.02 1878
4252.64 1936
4253.25 1846
4253.87 1932
4254.48 1802
4255.10 1873
4255.71 1748
4256.33 1814
4256.94 1970
4257.56 1720
4258.17 1705
4258.79 1789
4259.41 1573
4260.02 1631
4260.64 1522
4261.25 1584
4261.87 1654
4262.48 1601
4263.10 1662
4263.71 1700
4264.33 1684
4264.95 1673
4265.56 1628
4266.18 1661
4266.79 1743
4267.41 1727
4268.03 1530
4268.64 1690
4269.26 1625
4269.87 1625
4270.49 1606
4271.11 1645
4271.72 1773
4272.34 1557
4272.96 1747
4273.57 1659
4274.19 1618
4274.81 1628
4275.42 1608
4276.04 1858
4276.66 1913
4277.27 2095
4277.89 1921
4278.51 1941
4279.12 2044
4279.74 1883
4280.36 1742
4280.97 1768
4281.59 1533
4282.21 1577
4282.83 1665
4283.44 1514
4284.06 1543
4284.68 1602
4285.29 1550
4285.91 1499
4286.53 1391
4287.15 1440
4287.76 1459
4288.38 1550
4289.00 1560
4289.62 1672
4290.23 1566
4290.85 1413
4291.47 1451
4292.09 1624
4292.71 1635
4293.32 1615
4293.94 1400
4294.56 1367
4295.18 1405
4295.80 1486
4296.41 1536
4297.03 1413
4297.65 1449
4298.27 1481
4298.89 1452
4299.50 1439
4300.12 1400
4300.74 1386
4301.36 1443
4301.98 1424
4302.60 1459
4303.22 1489
4303.83 1610
4304.45 1399
4305.07 1447
4305.69 1486
4306.31 1570
4306.93 1529
4307.55 1491
4308.17 1590
4308.79 1450
4309.40 1392
4310.02 1435
4310.64 1396
4311.26 1524
4311.88 1484
4312.50 1437
4313.12 1554
4313.74 1562
4314.36 1399
4314.98 1391
4315.60 1485
4316.22 1499
4316.84 1495
4317.46 1445
4318.08 1577
4318.70 1632
4319.32 1498
4319.94 1616
4320.56 1497
4321.18 1739
4321.80 1634
4322.42 1696
4323.04 1681
4323.66 1784
4324.28 1768
4324.90 1833
4325.52 1817
4326.14 1783
4326.76 1769
4327.38 1769
4328.00 1939
4328.62 2014
4329.24 1976
4329.86 1817
4330.48 1848
4331.10 1826
4331.72 1826
4332.34 1727
4332.96 1682
4333.58 1797
4334.20 2079
4334.82 2088
4335.45 2291
4336.07 2511
4336.69 2784
4337.31 3038
4337.93 3189
4338.55 3351
4339.17 3595
4339.79 3759
4340.41 3561
4341.04 3369
4341.66 3157
4342.28 3015
4342.90 2824
4343.52 2661
4344.14 2591
4344.76 2801
4345.39 3169
4346.01 3354
4346.63 3452
4347.25 3585
4347.87 3653
4348.50 3912
4349.12 3860
4349.74 3983
4350.36 3521
4350.98 3269
4351.61 2835
4352.23 2510
4352.85 2527
4353.47 2281
4354.09 2111
4354.72 1959
4355.34 1914
4355.96 1995
4356.58 2010
4357.21 1898
4357.83 1841
4358.45 1882
4359.07 1896
4359.70 1928
4360.32 1869
4360.94 1893
4361.56 1814
4362.19 1947
4362.81 1998
4363.43 1913
4364.06 1711
4364.68 1725
4365.30 1797
4365.93 1780
4366.55 1764
4367.17 1687
4367.80 1813
4368.42 1772
4369.04 1779
4369.67 1679
4370.29 1614
4370.91 1589
4371.54 1650
4372.16 1543
4372.78 1604
4373.41 1678
4374.03 1452
4374.65 1448
4375.28 1430
4375.90 1500
4376.53 1604
4377.15 1696
4377.77 1672
4378.40 1669
4379.02 1584
4379.65 1584
4380.27 1619
4380.89 1593
4381.52 1545
4382.14 1760
4382.77 1706
4383.39 1662
4384.02 1650
4384.64 1505
4385.26 1670
4385.89 1608
4386.51 1499
4387.14 1587
4387.76 1447
4388.39 1531
4389.01 1445
4389.64 1404
4390.26 1403
4390.89 1442
4391.51 1422
4392.14 1415
4392.76 1403
4393.39 1537
4394.01 1440
4394.64 1509
4395.26 1522
4395.89 1405
4396.51 1535
4397.14 1411
4397.76 1428
4398.39 1440
4399.01 1326
4399.64 1461
4400.27 1415
4400.89 1557
4401.52 1518
4402.14 1461
4402.77 1535
4403.39 1367
4404.02 1395
4404.65 1476
4405.27 1427
4405.90 1444
4406.52 1418
4407.15 1541
4407.78 1508
4408.40 1412
4409.03 1485
4409.65 1485
4410.28 1631
4410.91 1517
4411.53 1564
4412.16 1517
4412.79 1481
4413.41 1483
4414.04 1462
4414.67 1464
4415.29 1313
4415.92 1336
4416.55 1383
4417.17 1419
4417.80 1281
4418.43 1298
4419.05 1266
4419.68 1371
4420.31 1472
4420.93 1468
4421.56 1387
4422.19 1337
4422.82 1277
4423.44 1309
4424.07 1236
4424.70 1230
4425.32 1335
4425.95 1238
4426.58 1227
4427.21 1242
4427.83 1293
4428.46 1326
4429.09 1324
4429.72 1452
4430.35 1367
4430.97 1400
4431.60 1436
4432.23 1446
4432.86 1334
4433.48 1263
4434.11 1307
4434.74 1319
4435.37 1205
4436.00 1246
4436.62 1348
4437.25 1457
4437.88 1393
4438.51 1278
4439.14 1373
4439.77 1353
4440.39 1297
4441.02 1409
4441.65 1297
4442.28 1353
4442.91 1339
4443.54 1385
4444.17 1321
4444.79 1250
4445.42 1315
4446.05 1301
4446.68 1363
4447.31 1397
4447.94 1497
4448.57 1376
4449.20 1480
4449.83 1526
4450.46 1495
4451.08 1436
4451.71 1423
4452.34 1440
4452.97 1435
4453.60 1349
4454.23 1254
4454.86 1311
4455.49 1352
4456.12 1372
4456.75 1508
4457.38 1516
4458.01 1519
4458.64 1477
4459.27 1467
4459.90 1497
4460.53 1431
4461.16 1271
4461.79 1322
4462.42 1314
4463.05 1304
4463.68 1375
4464.31 1484
4464.94 1323
4465.57 1270
4466.20 1308
4466.83 1477
4467.46 1252
4468.09 1248
4468.72 1311
4469.35 1338
4469.98 1308
4470.61 1301
4471.24 1333
4471.87 1218
4472.50 1292
4473.13 1309
4473.76 1175
4474.40 1151
4475.03 1225
4475.66 1298
4476.29 1240
4476.92 1236
4477.55 1309
4478.18 1269
4478.81 1311
4479.44 1380
4480.07 1289
4480.71 1233
4481.34 1355
4481.97 1326
4482.60 1364
4483.23 1398
4483.86 1307
4484.49 1404
4485.13 1340
4485.76 1259
4486.39 1241
4487.02 1243
4487.65 1253
4488.28 1325
4488.92 1340
4489.55 1338
4490.18 1279
4490.81 1292
4491.44 1409
4492.08 1421
4492.71 1341
4493.34 1249
4493.97 1308
4494.61 1260
4495.24 1277
4495.87 1276
4496.50 1377
4497.13 1349
4497.77 1441
4498.40 1368
4499.03 1470
4499.67 1625
4500.30 1688
4500.93 1695
4501.56 1799
4502.20 1909
4502.83 1787
4503.46 1785
4504.09 1805
4504.73 1735
4505.36 1667
4505.99 1649
4506.63 1703
4507.26 1618
4507.89 1487
4508.53 1401
4509.16 1325
4509.79 1421
4510.43 1403
4511.06 1512
4511.69 1490
4512.33 1417
4512.96 1327
4513.59 1476
4514.23 1396
4514.86 1398
4515.49 1392
4516.13 1442
4516.76 1369
4517.40 1309
4518.03 1334
4518.66 1403
4519.30 1305
4519.93 1377
4520.57 1414
4521.20 1356
4521.83 1213
4522.47 1268
4523.10 1221
4523.74 1242
4524.37 1298
4525.01 1488
4525.64 1466
4526.27 1542
4526.91 1540
4527.54 1535
4528.18 1568
4528.81 1517
4529.45 1596
4530.08 1712
4530.72 1925
4531.35 1928
4531.99 2057
4532.62 2229
4533.26 2227
4533.89 2168
4534.53 2171
4535.16 2124
4535.80 1996
4536.43 1882
4537.07 1840
4537.70 1765
4538.34 1604
4538.97 1542
4539.61 1517
4540.24 1467
4540.88 1445
4541.52 1407
4542.15 1344
4542.79 1358
4543.42 1278
4544.06 1261
4544.69 1331
4545.33 1450
4545.97 1259
4546.60 1347
4547.24 1349
4547.87 1221
4548.51 1269
4549.15 1175
4549.78 1214
4550.42 1261
4551.05 1312
4551.69 1206
4552.33 1306
4552.96 1360
4553.60 1334
4554.24 1314
4554.87 1427
4555.51 1341
4556.15 1305
4556.78 1390
4557.42 1227
4558.06 1276
4558.69 1303
4559.33 1195
4559.97 1252
4560.60 1266
4561.24 1252
4561.88 1253
4562.51 1328
4563.15 1278
4563.79 1256
4564.43 1450
4565.06 1400
4565.70 1451
4566.34 1284
4566.97 1346
4567.61 1223
4568.25 1289
4568.89 1287
4569.52 1248
4570.16 1373
4570.80 1353
4571.44 1434
4572.07 1366
4572.71 1435
4573.35 1272
4573.99 1322
4574.63 1385
4575.26 1232
4575.90 1271
4576.54 1275
4577.18 1195
4577.82 1249
4578.45 1297
4579.09 1332
4579.73 1242
4580.37 1268
4581.01 1302
4581.65 1308
4582.28 1217
4582.92 1311
4583.56 1373
4584.20 1346
4584.84 1294
4585.48 1362
4586.12 1474
4586.75 1450
4587.39 1460
4588.03 1410
4588.67 1381
4589.31 1447
4589.95 1479
4590.59 1393
4591.23 1682
4591.87 1850
4592.50 1648
4593.14 1658
4593.78 1671
4594.42 1673
4595.06 1653
4595.70 1475
4596.34 1443
4596.98 1422
4597.62 1410
4598.26 1404
4598.90 1352
4599.54 1371
4600.18 1473
4600.82 1355
4601.46 1481
4602.10 1433
4602.74 1420
4603.38 1595
4604.02 1537
4604.66 1526
4605.30 1493
4605.94 1480
4606.58 1564
4607.22 1583
4607.86 1368
4608.50 1469
4609.14 1626
4609.78 1487
4610.42 1541
4611.06 1588
4611.70 1422
4612.34 1510
4612.98 1521
4613.62 1426
4614.26 1532
4614.90 1355
4615.54 1296
4616.18 1388
4616.82 1352
4617.47 1396
4618.11 1437
4618.75 1374
4619.39 1334
4620.03 1368
4620.67 1357
4621.31 1342
4621.95 1359
4622.59 1202
4623.23 1266
4623.88 1377
4624.52 1319
4625.16 1287
4625.80 1253
4626.44 1250
4627.08 1369
4627.72 1292
4628.37 1285
4629.01 1288
4629.65 1374
4630.29 1317
4630.93 1174
4631.58 1348
4632.22 1450
4632.86 1411
4633.50 1490
4634.14 1544
4634.79 1384
4635.43 1428
4636.07 1444
4636.71 1399
4637.35 1548
4638.00 1530
4638.64 1531
4639.28 1491
4639.92 1457
4640.57 1488
4641.21 1494
4641.85 1648
4642.49 1656
4643.14 1518
4643.78 1562
4644.42 1517
4645.06 1384
4645.71 1413
4646.35 1273
4646.99 1366
4647.64 1382
4648.28 1330
4648.92 1321
4649.56 1376
4650.21 1495
4650.85 1539
4651.49 1360
4652.14 1537
4652.78 1479
4653.42 1522
4654.07 1493
4654.71 1603
4655.35 1510
4656.00 1507
4656.64 1584
4657.29 1467
4657.93 1385
4658.57 1397
4659.22 1416
4659.86 1364
4660.50 1369
4661.15 1315
4661.79 1338
4662.44 1334
4663.08 1338
4663.72 1435
4664.37 1344
4665.01 1255
4665.66 1273
4666.30 1200
4666.95 1197
4667.59 1171
4668.23 1220
4668.88 1185
4669.52 1226
4670.17 1211
4670.81 1201
4671.46 1250
4672.10 1293
4672.75 1278
4673.39 1140
4674.04 1208
4674.68 1286
4675.32 1447
4675.97 1293
4676.61 1439
4677.26 1451
4677.90 1351
4678.55 1308
4679.20 1387
4679.84 1369
4680.49 1351
4681.13 1430
4681.78 1397
4682.42 1325
4683.07 1386
4683.71 1328
4684.36 1323
4685.00 1271
4685.65 1409
4686.29 1340
4686.94 1364
4687.59 1314
4688.23 1301
4688.88 1360
4689.52 1317
4690.17 1270
4690.82 1186
4691.46 1253
4692.11 1346
4692.75 1280
4693.40 1227
4694.05 1388
4694.69 1266
4695.34 1166
4695.98 1249
4696.63 1296
4697.28 1344
4697.92 1426
4698.57 1469
4699.22 1558
4699.86 1671
4700.51 1492
4701.16 1631
4701.80 1594
4702.45 1599
4703.10 1487
4703.74 1325
4704.39 1424
4705.04 1382
4705.68 1334
4706.33 1465
4706.98 1282
4707.63 1345
4708.27 1274
4708.92 1260
4709.57 1319
4710.21 1417
4710.86 1384
4711.51 1350
4712.16 1357
4712.80 1280
4713.45 1363
4714.10 1411
4714.75 1441
4715.39 1427
4716.04 1256
4716.69 1278
4717.34 1339
4717.99 1349
4718.63 1432
4719.28 1501
4719.93 1422
4720.58 1527
4721.22 1458
4721.87 1471
4722.52 1526
4723.17 1509
4723.82 1447
4724.47 1352
4725.11 1431
4725.76 1368
4726.41 1456
4727.06 1405
4727.71 1455
4728.36 1360
4729.00 1488
4729.65 1555
4730.30 1480
4730.95 1500
4731.60 1355
4732.25 1245
4732.90 1342
4733.55 1385
4734.19 1274
4734.84 1255
4735.49 1209
4736.14 1281
4736.79 1296
4737.44 1318
4738.09 1248
4738.74 1205
4739.39 1288
4740.04 1245
4740.69 1315
4741.34 1337
4741.99 1366
4742.64 1398
4743.28 1455
4743.93 1410
4744.58 1460
4745.23 1422
4745.88 1427
4746.53 1339
4747.18 1395
4747.83 1257
4748.48 1334
4749.13 1394
4749.78 1488
4750.43 1399
4751.08 1464
4751.73 1432
4752.38 1557
4753.03 1542
4753.68 1513
4754.33 1605
4754.98 1528
4755.63 1513
4756.29 1381
4756.94 1429
4757.59 1324
4758.24 1329
4758.89 1273
4759.54 1280
4760.19 1295
4760.84 1227
4761.49 1193
4762.14 1359
4762.79 1395
4763.44 1237
4764.09 1220
4764.74 1254
4765.40 1388
4766.05 1516
4766.70 1499
4767.35 1482
4768.00 1608
4768.65 1624
4769.30 1601
4769.95 1545
4770.61 1500
4771.26 1454
4771.91 1385
4772.56 1298
4773.21 1328
4773.86 1348
4774.52 1268
4775.17 1274
4775.82 1309
4776.47 1254
4777.12 1303
4777.77 1409
4778.43 1416
4779.08 1311
4779.73 1452
4780.38 1370
4781.04 1382
4781.69 1424
4782.34 1410
4782.99 1438
4783.64 1417
4784.30 1342
4784.95 1261
4785.60 1293
4786.25 1321
4786.91 1424
4787.56 1352
4788.21 1269
4788.86 1306
4789.52 1248
4790.17 1365
4790.82 1278
4791.48 1268
4792.13 1268
4792.78 1323
4793.43 1377
4794.09 1390
4794.74 1261
4795.39 1345
4796.05 1282
4796.70 1247
4797.35 1341
4798.01 1347
4798.66 1330
4799.31 1371
4799.97 1403
4800.62 1369
4801.27 1272
4801.93 1280
4802.58 1424
4803.23 1305
4803.89 1279
4804.54 1451
4805.20 1246
4805.85 1355
4806.50 1402
4807.16 1358
4807.81 1447
4808.47 1318
4809.12 1221
4809.77 1387
4810.43 1283
4811.08 1377
4811.74 1339
4812.39 1310
4813.04 1334
4813.70 1402
4814.35 1341
4815.01 1355
4815.66 1353
4816.32 1255
4816.97 1503
4817.63 1441
4818.28 1384
4818.94 1486
4819.59 1469
4820.24 1434
4820.90 1408
4821.55 1372
4822.21 1457
4822.86 1496
4823.52 1546
4824.17 1399
4824.83 1362
4825.49 1498
4826.14 1659
4826.80 1562
4827.45 1589
4828.11 1576
4828.76 1594
4829.42 1506
4830.07 1551
4830.73 1618
4831.38 1501
4832.04 1447
4832.69 1480
4833.35 1496
4834.01 1640
4834.66 1661
4835.32 1653
4835.97 1710
4836.63 1811
4837.29 2025
4837.94 2044
4838.60 1992
4839.25 2110
4839.91 2018
4840.57 2285
4841.22 2176
4841.88 1927
4842.54 1803
4843.19 1748
4843.85 1922
4844.50 1834
4845.16 1788
4845.82 1859
4846.47 1859
4847.13 1772
4847.79 1856
4848.44 1901
4849.10 1905
4849.76 1788
4850.41 1841
4851.07 1976
4851.73 2091
4852.39 2057
4853.04 1932
4853.70 1986
4854.36 2004
4855.01 2232
4855.67 2380
4856.33 2177
4856.99 2157
4857.64 2428
4858.30 2683
4858.96 2715
4859.62 2872
4860.27 2798
4860.93 2912
4861.59 2906
4862.25 2723
4862.90 2487
4863.56 2439
4864.22 2383
4864.88 2467
4865.53 2426
4866.19 2510
4866.85 2506
4867.51 2607
4868.17 2724
4868.83 2617
4869.48 2652
4870.14 2640
4870.80 2256
4871.46 2200
4872.12 2273
4872.77 2208
4873.43 2048
4874.09 2156
4874.75 2150
4875.41 2133
4876.07 2128
4876.73 2167
4877.38 2088
4878.04 2121
4878.70 2310
4879.36 2205
4880.02 2125
4880.68 2249
4881.34 2209
4882.00 2260
4882.66 2163
4883.31 1869
4883.97 1856
4884.63 1810
4885.29 1813
4885.95 1761
4886.61 1849
4887.27 1838
4887.93 1894
4888.59 1961
4889.25 1884
4889.91 2007
4890.57 2157
4891.23 2151
4891.89 2058
4892.55 2103
4893.21 1945
4893.87 2026
4894.53 2081
4895.19 2147
4895.85 1995
4896.51 1854
4897.17 1833
4897.83 1718
4898.49 1696
4899.15 1775
4899.81 1802
4900.47 1574
4901.13 1610
4901.79 1607
4902.45 1788
4903.11 1704
4903.77 1633
4904.43 1533
4905.09 1561
4905.75 1536
4906.41 1532
4907.07 1485
4907.73 1391
4908.39 1542
4909.05 1366
4909.72 1414
4910.38 1296
4911.04 1438
4911.70 1477
4912.36 1432
4913.02 1549
4913.68 1395
4914.34 1485
4915.00 1395
4915.67 1330
4916.33 1294
4916.99 1422
4917.65 1525
4918.31 1420
4918.97 1404
4919.63 1322
4920.30 1328
4920.96 1385
4921.62 1256
4922.28 1219
4922.94 1348
4923.60 1432
4924.27 1254
4924.93 1232
4925.59 1257
4926.25 1387
4926.91 1472
4927.58 1456
4928.24 1314
4928.90 1276
4929.56 1307
4930.22 1432
4930.89 1326
4931.55 1365
4932.21 1330
4932.87 1358
4933.54 1370
4934.20 1290
4934.86 1232
4935.52 1406
4936.19 1336
4936.85 1325
4937.51 1321
4938.18 1289
4938.84 1378
4939.50 1318
4940.16 1413
4940.83 1356
4941.49 1346
4942.15 1417
4942.82 1311
4943.48 1206
4944.14 1251
4944.81 1308
4945.47 1395
4946.13 1272
4946.80 1236
4947.46 1124
4948.12 1145
4948.79 1308
4949.45 1390
4950.11 1272
4950.78 1355
4951.44 1280
4952.10 1187
4952.77 1249
4953.43 1310
4954.10 1328
4954.76 1221
4955.42 1199
4956.09 1308
4956.75 1279
4957.42 1224
4958.08 1196
4958.74 1231
4959.41 1120
4960.07 1318
4960.74 1252
4961.40 1238
4962.07 1358
4962.73 1336
4963.39 1354
4964.06 1283
4964.72 1359
4965.39 1398
4966.05 1378
4966.72 1344
4967.38 1418
4968.05 1371
4968.71 1278
4969.38 1352
4970.04 1353
4970.71 1239
4971.37 1284
4972.04 1219
4972.70 1192
4973.37 1325
4974.03 1519
4974.70 1243
4975.36 1176
4976.03 1280
4976.69 1266
4977.36 1291
4978.02 1289
4978.69 1315
4979.36 1372
4980.02 1290
4980.69 1336
4981.35 1247
4982.02 1358
4982.68 1233
4983.35 1235
4984.02 1306
4984.68 1396
4985.35 1376
4986.01 1370
4986.68 1376
4987.35 1383
4988.01 1327
4988.68 1298
4989.34 1160
4990.01 1317
4990.68 1285
4991.34 1211
4992.01 1143
4992.68 1250
4993.34 1157
4994.01 1164
4994.68 1184
4995.34 1233
4996.01 1290
4996.68 1221
4997.34 1289
4998.01 1165
4998.68 1198
4999.34 1180
5000.01 1208
5000.68 1206
5001.34 1169
5002.01 1136
5002.68 1080
5003.35 1139
5004.01 1225
5004.68 1187
5005.35 1092
5006.01 1105
5006.68 1144
5007.35 1128
5008.02 1109
5008.68 1159
5009.35 1136
5010.02 1060
5010.69 1148
5011.36 1280
5012.02 1221
5012.69 1097
5013.36 1175
5014.03 1265
5014.69 1176
5015.36 1112
5016.03 1108
5016.70 1243
5017.37 1221
5018.03 1157
5018.70 1252
5019.37 1353
5020.04 1483
5020.71 1543
5021.38 1743
5022.04 1734
5022.71 1842
5023.38 1952
5024.05 1900
5024.72 1964
5025.39 2000
5026.06 1952
5026.72 1646
5027.39 1705
5028.06 1580
5028.73 1414
5029.40 1372
5030.07 1230
5030.74 1141
5031.41 1134
5032.08 1237
5032.75 1197
5033.41 1162
5034.08 1151
5034.75 1199
5035.42 1165
5036.09 1076
5036.76 1136
5037.43 1102
5038.10 1176
5038.77 1217
5039.44 1193
5040.11 1329
5040.78 1263
5041.45 1216
5042.12 1148
5042.79 1125
5043.46 1151
5044.13 1122
5044.80 1119
5045.47 1216
5046.14 1242
5046.81 1244
5047.48 1171
5048.15 1286
5048.82 1260
5049.49 1243
5050.16 1227
5050.83 1254
5051.50 1173
5052.17 1229
5052.84 1201
5053.51 1135
5054.18 1168
5054.85 1113
5055.52 1120
5056.19 1136
5056.86 1167
5057.53 1185
5058.21 1118
5058.88 1172
5059.55 1144
5060.22 1215
5060.89 1116
5061.56 1104
5062.23 1123
5062.90 1161
5063.57 1220
5064.24 1234
5064.92 1148
5065.59 1222
5066.26 1172
5066.93 1185
5067.60 1202
5068.27 1114
5068.94 1144
5069.62 1139
5070.29 1132
5070.96 1194
5071.63 1233
5072.30 1160
5072.97 1103
5073.65 1139
5074.32 1166
5074.99 1224
5075.66 1115
5076.33 1172
5077.01 1185
5077.68 1214
5078.35 1231
5079.02 1282
5079.70 1316
5080.37 1490
5081.04 1532
5081.71 1384
5082.38 1349
5083.06 1346
5083.73 1232
5084.40 1276
5085.07 1267
5085.75 1220
5086.42 1294
5087.09 1337
5087.77 1189
5088.44 1294
5089.11 1339
5089.78 1312
5090.46 1429
5091.13 1342
5091.80 1400
5092.48 1519
5093.15 1531
5093.82 1523
5094.50 1551
5095.17 1502
5095.84 1499
5096.52 1356
5097.19 1325
5097.86 1255
5098.54 1195
5099.21 1181
5099.88 1187
5100.56 1207
5101.23 1239
5101.90 1221
5102.58 1196
5103.25 1256
5103.93 1369
5104.60 1321
5105.27 1255
5105.95 1308
5106.62 1303
5107.30 1288
5107.97 1269
5108.64 1204
5109.32 1155
5109.99 1165
5110.67 1096
5111.34 1150
5112.02 1069
5112.69 1092
5113.36 1133
5114.04 1200
5114.71 1150
5115.39 1189
5116.06 1180
5116.74 1144
5117.41 1254
5118.09 1283
5118.76 1220
5119.44 1230
5120.11 1144
5120.79 1286
5121.46 1269
5122.14 1220
5122.81 1220
5123.49 1219
5124.16 1174
5124.84 1309
5125.51 1247
5126.19 1132
5126.86 1190
5127.54 1145
5128.21 1118
5128.89 1100
5129.57 1178
5130.24 1105
5130.92 1151
5131.59 1191
5132.27 1181
5132.94 1300
5133.62 1238
5134.30 1272
5134.97 1320
5135.65 1275
5136.32 1297
5137.00 1269
5137.68 1168
5138.35 1185
5139.03 1172
5139.70 1199
5140.38 1164
5141.06 1223
5141.73 1223
5142.41 1330
5143.09 1260
5143.76 1293
5144.44 1221
5145.12 1221
5145.79 1093
5146.47 1089
5147.15 1078
5147.82 1072
5148.50 1002
5149.18 1070
5149.85 1100
5150.53 1127
5151.21 1031
5151.88 1171
5152.56 1166
5153.24 1121
5153.92 1090
5154.59 1164
5155.27 1135
5155.95 1069
5156.62 1100
5157.30 1061
5157.98 1140
5158.66 1094
5159.33 1154
5160.01 1107
5160.69 1071
5161.37 1130
5162.04 1064
5162.72 1037
5163.40 1032
5164.08 1129
5164.76 1222
5165.43 1188
5166.11 1320
5166.79 1311
5167.47 1371
5168.15 1343
5168.82 1262
5169.50 1199
5170.18 1332
5170.86 1256
5171.54 1087
5172.22 1257
5172.89 1147
5173.57 1143
5174.25 1211
5174.93 1176
5175.61 1229
5176.29 1076
5176.97 1144
5177.64 1143
5178.32 1194
5179.00 1187
5179.68 1211
5180.36 1186
5181.04 1197
5181.72 1208
5182.40 1192
5183.08 1162
5183.75 1148
5184.43 1161
5185.11 1183
5185.79 1161
5186.47 1156
5187.15 1037
5187.83 1089
5188.51 973
5189.19 975
5189.87 977
5190.55 973
5191.23 950
5191.91 1072
5192.59 1097
5193.27 1124
5193.95 1035
5194.63 1064
5195.31 1084
5195.99 1089
5196.67 1101
5197.35 1094
5198.03 1106
5198.71 1035
5199.39 1170
5200.07 1161
5200.75 1063
5201.43 1047
5202.11 1116
5202.79 1076
5203.47 1060
5204.15 1079
5204.83 1153
5205.51 1183
5206.19 1131
5206.87 1283
5207.55 1312
5208.23 1119
5208.91 1165
5209.59 1253
5210.27 1285
5210.96 1193
5211.64 1247
5212.32 1157
5213.00 1127
5213.68 1142
5214.36 1208
5215.04 1269
5215.72 1139
5216.40 1228
5217.09 1158
5217.77 1145
5218.45 1171
5219.13 1347
5219.81 1258
5220.49 1124
5221.17 1112
5221.86 1233
5222.54 1180
5223.22 1194
5223.90 1330
5224.58 1357
5225.27 1311
5225.95 1153
5226.63 1170
5227.31 1096
5227.99 1156
5228.67 1189
5229.36 1305
5230.04 1154
5230.72 1093
5231.40 1068
5232.09 1182
5232.77 1175
5233.45 1115
5234.13 1254
5234.82 1162
5235.50 1159
5236.18 1104
5236.86 1188
5237.55 1207
5238.23 1196
5238.91 1073
5239.59 1261
5240.28 1184
5240.96 1109
5241.64 1184
5242.33 1248
5243.01 1135
5243.69 1110
5244.37 1091
5245.06 1135
5245.74 1139
5246.42 1037
5247.11 1090
5247.79 1167
5248.47 1225
5249.16 1119
5249.84 1098
5250.52 1126
5251.21 1146
5251.89 1167
5252.58 1141
5253.26 1145
5253.94 1240
5254.63 1134
5255.31 1189
5255.99 1194
5256.68 1248
5257.36 1200
5258.05 1198
5258.73 1075
5259.41 1179
5260.10 1150
5260.78 1220
5261.47 1181
5262.15 1273
5262.84 1205
5263.52 1242
5264.20 1239
5264.89 1246
5265.57 1136
5266.26 1163
5266.94 1197
5267.63 1387
5268.31 1200
5269.00 1257
5269.68 1139
5270.37 1257
5271.05 1259
5271.73 1242
5272.42 1136
5273.10 1143
5273.79 1183
5274.47 1210
5275.16 1114
5275.85 1234
5276.53 1177
5277.22 1211
5277.90 1147
5278.59 1187
5279.27 1280
5279.96 1353
5280.64 1247
5281.33 1281
5282.01 1440
5282.70 1500
5283.38 1502
5284.07 1344
5284.76 1254
5285.44 1295
5286.13 1301
5286.81 1098
5287.50 1095
5288.19 1108
5288.87 1160
5289.56 1189
5290.24 1243
5290.93 1178
5291.62 1036
5292.30 1108
5292.99 1223
5293.67 1119
5294.36 1163
5295.05 1158
5295.73 1159
5296.42 1196
5297.11 1211
5297.79 1147
5298.48 1136
5299.17 1206
5299.85 1227
5300.54 1216
5301.23 1172
5301.91 1054
5302.60 1137
5303.29 1232
5303.97 1244
5304.66 1254
5305.35 1312
5306.04 1203
5306.72 1149
5307.41 1167
5308.10 1226
5308.78 1245
5309.47 1253
5310.16 1281
5310.85 1325
5311.53 1271
5312.22 1353
5312.91 1353
5313.60 1350
5314.28 1463
5314.97 1292
5315.66 1182
5316.35 1258
5317.04 1254
5317.72 1251
5318.41 1354
5319.10 1315
5319.79 1385
5320.48 1317
5321.16 1377
5321.85 1517
5322.54 1481
5323.23 1526
5323.92 1513
5324.60 1415
5325.29 1306
5325.98 1203
5326.67 1176
5327.36 1227
5328.05 1135
5328.74 1241
5329.42 1344
5330.11 1267
5330.80 1186
5331.49 1193
5332.18 1290
5332.87 1224
5333.56 1288
5334.25 1247
5334.93 1339
5335.62 1285
5336.31 1346
5337.00 1342
5337.69 1135
5338.38 1190
5339.07 1251
5339.76 1266
5340.45 1260
5341.14 1261
5341.83 1387
5342.52 1398
5343.21 1376
5343.90 1378
5344.58 1330
5345.27 1375
5345.96 1320
5346.65 1312
5347.34 1341
5348.03 1541
5348.72 1523
5349.41 1497
5350.10 1598
5350.79 1695
5351.48 1755
5352.17 1793
5352.86 1890
5353.55 1840
5354.24 1877
5354.93 1842
5355.62 1736
5356.31 1523
5357.01 1490
5357.70 1368
5358.39 1273
5359.08 1186
5359.77 1169
5360.46 1207
5361.15 1256
5361.84 1252
5362.53 1218
5363.22 1183
5363.91 1199
5364.60 1147
5365.29 1131
5365.98 1129
5366.68 1179
5367.37 1042
5368.06 1073
5368.75 1029
5369.44 1036
5370.13 1136
5370.82 1186
5371.51 1179
5372.21 1021
5372.90 1148
5373.59 1108
5374.28 1052
5374.97 1004
5375.66 995
5376.35 1014
5377.05 1019
5377.74 1055
5378.43 1065
5379.12 1085
5379.81 981
5380.51 1062
5381.20 1010
5381.89 1043
5382.58 1074
5383.27 951
5383.97 1010
5384.66 1056
5385.35 1052
5386.04 1059
5386.73 1033
5387.43 1089
5388.12 1097
5388.81 1097
5389.50 1159
5390.20 1202
5390.89 1224
5391.58 1257
5392.28 1188
5392.97 1189
5393.66 1184
5394.35 1195
5395.05 1181
5395.74 1170
5396.43 1153
5397.13 1063
5397.82 1116
5398.51 1029
5399.20 905
5399.90 1056
5400.59 950
5401.28 989
5401.98 973
5402.67 935
5403.36 940
5404.06 1024
5404.75 1076
5405.44 1058
5406.14 1040
5406.83 1065
5407.53 1144
5408.22 1107
5408.91 1006
5409.61 1029
5410.30 1070
5410.99 1068
5411.69 1095
5412.38 1110
5413.08 1061
5413.77 989
5414.46 1002
5415.16 1140
5415.85 1131
5416.55 1042
5417.24 1032
5417.94 1054
5418.63 996
5419.32 1000
5420.02 1134
5420.71 1138
5421.41 1162
5422.10 1107
5422.80 1146
5423.49 1221
5424.19 1167
5424.88 1081
5425.58 1098
5426.27 1102
5426.97 1111
5427.66 985
5428.36 1046
5429.05 1064
5429.75 1114
5430.44 1189
5431.14 1269
5431.83 1110
5432.53 1179
5433.22 1281
5433.92 1159
5434.61 1150
5435.31 1106
5436.00 1215
5436.70 1327
5437.40 1246
5438.09 1255
5438.79 1330
5439.48 1205
5440.18 1164
5440.87 1151
5441.57 1138
5442.27 1085
5442.96 1237
5443.66 1220
5444.35 1228
5445.05 1219
5445.75 1360
5446.44 1365
5447.14 1384
5447.83 1393
5448.53 1500
5449.23 1409
5449.92 1364
5450.62 1523
5451.32 1383
5452.01 1393
5452.71 1365
5453.41 1395
5454.10 1221
5454.80 1213
5455.50 1223
5456.19 1040
5456.89 1143
5457.59 1154
5458.28 1128
5458.98 1161
5459.68 1242
5460.37 1253
5461.07 1181
5461.77 1250
5462.47 1262
5463.16 1281
5463.86 1264
5464.56 1327
5465.25 1222
5465.95 1284
5466.65 1307
5467.35 1354
5468.04 1443
5468.74 1366
5469.44 1162
5470.14 1277
5470.84 1339
5471.53 1239
5472.23 1219
5472.93 1346
5473.63 1398
5474.32 1332
5475.02 1369
5475.72 1316
5476.42 1393
5477.12 1517
5477.82 1426
5478.51 1435
5479.21 1544
5479.91 1665
5480.61 1761
5481.31 1895
5482.01 1889
5482.70 1735
5483.40 1787
5484.10 1736
5484.80 1742
5485.50 1612
5486.20 1596
5486.90 1436
5487.59 1474
5488.29 1441
5488.99 1463
5489.69 1433
5490.39 1488
5491.09 1555
5491.79 1614
5492.49 1598
5493.19 1507
5493.89 1666
5494.58 1774
5495.28 1659
5495.98 1624
5496.68 1691
5497.38 1803
5498.08 2062
5498.78 2010
5499.48 1923
5500.18 2234
5500.88 2461
5501.58 2969
5502.28 3002
5502.98 2884
5503.68 2653
5504.38 2576
5505.08 2272
5505.78 2054
5506.48 1932
5507.18 1854
5507.88 1605
5508.58 1692
5509.28 1547
5509.98 1636
5510.68 1522
5511.38 1522
5512.08 1487
5512.78 1456
5513.48 1469
5514.18 1520
5514.88 1535
5515.58 1532
5516.28 1586
5516.98 1539
5517.68 1465
5518.39 1502
5519.09 1591
5519.79 1481
5520.49 1536
5521.19 1558
5521.89 1485
5522.59 1562
5523.29 1428
5523.99 1476
5524.69 1464
5525.40 1496
5526.10 1386
5526.80 1421
5527.50 1278
5528.20 1371
5528.90 1303
5529.60 1224
5530.31 1376
5531.01 1345
5531.71 1285
5532.41 1258
5533.11 1338
5533.81 1308
5534.52 1250
5535.22 1209
5535.92 1208
5536.62 1182
5537.32 1259
5538.02 1230
5538.73 1251
5539.43 1218
5540.13 1297
5540.83 1239
5541.54 1135
5542.24 1169
5542.94 1159
5543.64 1186
5544.34 1210
5545.05 1250
5545.75 1218
5546.45 1248
5547.15 1134
5547.86 1182
5548.56 1152
5549.26 1167
5549.97 1220
5550.67 1154
5551.37 1247
5552.07 1240
5552.78 1090
5553.48 1224
5554.18 1103
5554.89 1112
5555.59 1104
5556.29 1119
5557.00 1095
5557.70 1023
5558.40 1076
5559.11 1007
5559.81 1038
5560.51 1128
5561.22 1019
5561.92 1156
5562.62 1261
5563.33 1207
5564.03 1126
5564.73 1049
5565.44 1140
5566.14 1086
5566.85 1077
5567.55 1080
5568.25 1063
5568.96 1049
5569.66 1119
5570.37 1090
5571.07 1165
5571.77 1168
5572.48 1151
5573.18 1173
5573.89 1052
5574.59 1063
5575.29 1130
5576.00 1166
5576.70 1190
5577.41 1111
5578.11 1222
5578.82 1071
5579.52 1082
5580.23 1162
5580.93 1095
5581.64 1080
5582.34 1101
5583.05 1028
5583.75 1021
5584.46 1103
5585.16 1187
5585.87 1016
5586.57 1051
5587.28 1082
5587.98 1024
5588.69 1119
5589.39 1044
5590.10 1048
5590.80 1061
5591.51 1055
5592.21 1049
5592.92 1144
5593.62 1056
5594.33 968
5595.04 1010
5595.74 1047
5596.45 1058
5597.15 1114
5597.86 1105
5598.56 1038
5599.27 1014
5599.98 1043
5600.68 954
5601.39 968
5602.09 1007
5602.80 1080
5603.51 1002
5604.21 979
5604.92 961
5605.62 1065
5606.33 1008
5607.04 1013
5607.74 1066
5608.45 1045
5609.16 1004
5609.86 992
5610.57 1025
5611.28 922
5611.98 967
5612.69 1020
5613.40 960
5614.10 1013
5614.81 974
5615.52 1038
5616.22 1035
5616.93 1071
5617.64 966
5618.35 1017
5619.05 1103
5619.76 1214
5620.47 1215
5621.17 1082
5621.88 1029
5622.59 1085
5623.30 988
5624.00 1001
5624.71 899
5625.42 942
5626.13 1045
5626.83 1122
5627.54 1098
5628.25 1162
5628.96 1082
5629.67 1083
5630.37 1068
5631.08 1102
5631.79 1091
5632.50 1163
5633.21 1135
5633.91 1027
5634.62 1051
5635.33 1056
5636.04 1116
5636.75 1085
5637.45 1125
5638.16 1215
5638.87 1208
5639.58 1149
5640.29 1202
5641.00 1188
5641.70 1164
5642.41 1160
5643.12 1147
5643.83 1278
5644.54 1168
5645.25 1062
5645.96 1068
5646.67 1151
5647.38 1218
5648.08 1145
5648.79 1122
5649.50 1142
5650.21 1094
5650.92 1161
5651.63 1144
5652.34 1187
5653.05 1152
5653.76 1091
5654.47 1209
5655.18 1110
5655.89 1164
5656.60 1274
5657.30 1324
5658.01 1327
5658.72 1464
5659.43 1474
5660.14 1345
5660.85 1343
5661.56 1306
5662.27 1261
5662.98 1297
5663.69 1224
5664.40 1134
5665.11 1188
5665.82 1136
5666.53 1207
5667.24 1164
5667.95 1238
5668.66 1248
5669.37 1310
5670.08 1303
5670.79 1477
5671.50 1325
5672.22 1289
5672.93 1401
5673.64 1388
5674.35 1386
5675.06 1317
5675.77 1277
5676.48 1234
5677.19 1168
5677.90 1110
5678.61 1164
5679.32 1123
5680.03 1117
5680.74 1198
5681.46 1259
5682.17 1261
5682.88 1252
5683.59 1265
5684.30 1243
5685.01 1229
5685.72 1327
5686.43 1345
5687.15 1329
5687.86 1210
5688.57 1187
5689.28 1186
5689.99 1093
5690.70 1149
5691.42 1174
5692.13 1120
5692.84 1107
5693.55 1049
5694.26 1044
5694.97 991
5695.69 1118
5696.40 1003
5697.11 1046
5697.82 1129
5698.53 1061
5699.25 1076
5699.96 1072
5700.67 1111
5701.38 1068
5702.10 1086
5702.81 1041
5703.52 1074
5704.23 1066
5704.95 1099
5705.66 1067
5706.37 1019
5707.08 945
5707.80 1015
5708.51 1005
5709.22 995
5709.93 1031
5710.65 946
5711.36 953
5712.07 945
5712.79 1038
5713.50 917
5714.21 971
5714.93 944
5715.64 948
5716.35 983
5717.07 980
5717.78 974
5718.49 993
5719.21 999
5719.92 1013
5720.63 979
5721.35 929
5722.06 987
5722.77 1013
5723.49 1040
5724.20 1013
5724.92 1034
5725.63 1012
5726.34 1107
5727.06 1103
5727.77 1044
5728.48 1165
5729.20 1171
5729.91 1099
5730.63 1103
5731.34 1142
5732.06 1169
5732.77 1169
5733.48 1212
5734.20 1108
5734.91 1118
5735.63 1013
5736.34 1030
5737.06 1029
5737.77 997
5738.49 1066
5739.20 1061
5739.91 1026
5740.63 1088
5741.34 1073
5742.06 950
5742.77 991
5743.49 1043
5744.20 982
5744.92 947
5745.63 990
5746.35 960
5747.06 987
5747.78 1034
5748.49 985
5749.21 925
5749.93 984
5750.64 1049
5751.36 1185
5752.07 1099
5752.79 1096
5753.50 1116
5754.22 1114
5754.93 1130
5755.65 1165
5756.37 1057
5757.08 1165
5757.80 1174
5758.51 1214
5759.23 1079
5759.95 1110
5760.66 1122
5761.38 1035
5762.09 1057
5762.81 1051
5763.53 995
5764.24 1017
5764.96 1019
5765.67 937
5766.39 991
5767.11 1008
5767.82 1077
5768.54 1019
5769.26 1069
5769.97 959
5770.69 990
5771.41 1077
5772.12 1060
5772.84 1022
5773.56 1011
5774.27 992
5774.99 974
5775.71 1070
5776.42 1012
5777.14 1075
5777.86 1109
5778.58 1029
5779.29 1092
5780.01 1162
5780.73 1140
5781.45 1020
5782.16 1017
5782.88 1088
5783.60 1111
5784.31 1066
5785.03 1067
5785.75 945
5786.47 1109
5787.19 1090
5787.90 1115
5788.62 1096
5789.34 1195
5790.06 1140
5790.77 1129
5791.49 1236
5792.21 1268
5792.93 1307
5793.65 1211
5794.36 1327
5795.08 1180
5795.80 1324
5796.52 1406
5797.24 1511
5797.96 1667
5798.67 1945
5799.39 2051
5800.11 2355
5800.83 2550
5801.55 2681
5802.27 2966
5802.99 2954
5803.70 2941
5804.42 2641
5805.14 2155
5805.86 1958
5806.58 1717
5807.30 1457
5808.02 1464
5808.74 1425
5809.46 1460
5810.17 1473
5810.89 1359
5811.61 1269
5812.33 1390
5813.05 1453
5813.77 1431
5814.49 1383
5815.21 1465
5815.93 1377
5816.65 1358
5817.37 1436
5818.09 1502
5818.81 1572
5819.53 1368
5820.25 1444
5820.97 1392
5821.69 1350
5822.41 1270
5823.13 1424
5823.85 1395
5824.57 1278
5825.29 1282
5826.01 1223
5826.73 1210
5827.45 1215
5828.17 1263
5828.89 1181
5829.61 1150
5830.33 1156
5831.05 1203
5831.77 1236
5832.49 1149
5833.21 1108
5833.93 1136
5834.65 1191
5835.37 1153
5836.09 1090
5836.81 1097
5837.53 1152
5838.25 1185
5838.97 1181
5839.70 1085
5840.42 1107
5841.14 1116
5841.86 1130
5842.58 1160
5843.30 1264
5844.02 1216
5844.74 1199
5845.46 1079
5846.19 1093
5846.91 1124
5847.63 1188
5848.35 1239
5849.07 1131
5849.79 1097
5850.51 1072
5851.24 1164
5851.96 1198
5852.68 1223
5853.40 1143
5854.12 1077
5854.85 1197
5855.57 1155
5856.29 1117
5857.01 1201
5857.73 1227
5858.46 1098
5859.18 1164
5859.90 1133
5860.62 1196
5861.34 1099
5862.07 1097
5862.79 1092
5863.51 1200
5864.23 1275
5864.96 1176
5865.68 1070
5866.40 1151
5867.12 1134
5867.85 1149
5868.57 1090
5869.29 1209
5870.01 1214
5870.74 1148
5871.46 1111
5872.18 1186
5872.91 1156
5873.63 1155
5874.35 1182
5875.08 1145
5875.80 1162
5876.52 1156
5877.25 1156
5877.97 1169
5878.69 1216
5879.42 1116
5880.14 1250
5880.86 1191
5881.59 1168
5882.31 1228
5883.03 1291
5883.76 1317
5884.48 1332
5885.20 1250
5885.93 1230
5886.65 1263
5887.38 1294
5888.10 1326
5888.82 1274
5889.55 1238
5890.27 1126
5891.00 1164
5891.72 1229
5892.44 1145
5893.17 1074
5893.89 1018
5894.62 1127
5895.34 1161
5896.07 1139
5896.79 1091
5897.51 1092
5898.24 1108
5898.96 1123
5899.69 1091
5900.41 1157
5901.14 1093
5901.86 1085
5902.59 1112
5903.31 1029
5904.04 1066
5904.76 1176
5905.49 1175
5906.21 1128
5906.94 1076
5907.66 1039
5908.39 1098
5909.11 1117
5909.84 1111
5910.56 1073
5911.29 1170
5912.01 1227
5912.74 1153
5913.46 1098
5914.19 1082
5914.92 1161
5915.64 1200
5916.37 1183
5917.09 1162
5917.82 1177
5918.54 1160
5919.27 1154
5920.00 1133
5920.72 1178
5921.45 1189
5922.17 1283
5922.90 1275
5923.63 1235
5924.35 1245
5925.08 1278
5925.80 1308
5926.53 1170
5927.26 1293
5927.98 1206
5928.71 1159
5929.44 1197
5930.16 1291
5930.89 1242
5931.62 1221
5932.34 1213
5933.07 1284
5933.80 1270
5934.52 1393
5935.25 1331
5935.98 1319
5936.70 1408
5937.43 1525
5938.16 1379
5938.88 1374
5939.61 1475
5940.34 1514
5941.07 1495
5941.79 1498
5942.52 1460
5943.25 1567
5943.97 1495
5944.70 1571
5945.43 1622
5946.16 1581
5946.88 1679
5947.61 1634
5948.34 1624
5949.07 1635
5949.80 1761
5950.52 1888
5951.25 1993
5951.98 2172
5952.71 2186
5953.43 2314
5954.16 2203
5954.89 2303
5955.62 2247
5956.35 2241
5957.07 2082
5957.80 2064
5958.53 2080
5959.26 2127
5959.99 2154
5960.72 2081
5961.44 2083
5962.17 2161
5962.90 2268
5963.63 2299
5964.36 2337
5965.09 2258
5965.82 2589
5966.54 2699
5967.27 2969
5968.00 3147
5968.73 3426
5969.46 3435
5970.19 3233
5970.92 3025
5971.65 2821
5972.38 2728
5973.11 2710
5973.83 2682
5974.56 2532
5975.29 2464
5976.02 2445
5976.75 2529
5977.48 2560
5978.21 2556
5978.94 2419
5979.67 2550
5980.40 2688
5981.13 2722
5981.86 2798
5982.59 2749
5983.32 2911
5984.05 2833
5984.78 2865
5985.51 2944
5986.24 3005
5986.97 2830
5987.70 2758
5988.43 2811
5989.16 2801
5989.89 2803
5990.62 2808
5991.35 2904
5992.08 2868
5992.81 2733
5993.54 2753
5994.27 2901
5995.00 2888
5995.73 3058
5996.46 3174
5997.19 2925
5997.92 3103
5998.65 3274
5999.38 3255
6000.11 3223
6000.85 3351
6001.58 3314
6002.31 3331
6003.04 3287
6003.77 3096
6004.50 3111
6005.23 3044
6005.96 2988
6006.69 3042
6007.43 3074
6008.16 3319
6008.89 3290
6009.62 3535
6010.35 4276
6011.08 4867
6011.81 5796
6012.54 6613
6013.28 7576
6014.01 8890
6014.74 9788
6015.47 10374
6016.20 10418
6016.94 9940
6017.67 9297
6018.40 8356
6019.13 7304
6019.86 6580
6020.59 5636
6021.33 4624
6022.06 4062
6022.79 3557
6023.52 3121
6024.26 2945
6024.99 2723
6025.72 2751
6026.45 2567
6027.19 2426
6027.92 2517
6028.65 2397
6029.38 2485
6030.12 2476
6030.85 2407
6031.58 2443
6032.31 2409
6033.05 2406
6033.78 2377
6034.51 2405
6035.25 2461
6035.98 2307
6036.71 2285
6037.44 2405
6038.18 2283
6038.91 2286
6039.64 2391
6040.38 2398
6041.11 2483
6041.84 2486
6042.58 2621
6043.31 2575
6044.04 2694
6044.78 2467
6045.51 2618
6046.24 2572
6046.98 2686
6047.71 2883
6048.45 2874
6049.18 2827
6049.91 3029
6050.65 2981
6051.38 3164
6052.11 3396
6052.85 3825
6053.58 4257
6054.32 4463
6055.05 4346
6055.79 4189
6056.52 3898
6057.25 3662
6057.99 3432
6058.72 3253
6059.46 2969
6060.19 2950
6060.93 2776
6061.66 2584
6062.39 2647
6063.13 2638
6063.86 2584
6064.60 2470
6065.33 2408
6066.07 2357
6066.80 2396
6067.54 2526
6068.27 2475
6069.01 2649
6069.74 2664
6070.48 2468
6071.21 2193
6071.95 2295
6072.68 2336
6073.42 2256
6074.15 2214
6074.89 2258
6075.62 2152
6076.36 2209
6077.10 2222
6077.83 2117
6078.57 2001
6079.30 1888
6080.04 2068
6080.77 2009
6081.51 1876
6082.25 1921
6082.98 1932
6083.72 1831
6084.45 1886
6085.19 1886
6085.93 1783
6086.66 1817
6087.40 1796
6088.13 1798
6088.87 1784
6089.61 1851
6090.34 1884
6091.08 1880
6091.81 1847
6092.55 1998
6093.29 2046
6094.02 1934
6094.76 1863
6095.50 1763
6096.23 1829
6096.97 1855
6097.71 1701
6098.44 1771
6099.18 1657
6099.92 1647
6100.65 1661
6101.39 1640
6102.13 1542
6102.87 1604
6103.60 1607
6104.34 1644
6105.08 1668
6105.81 1469
6106.55 1526
6107.29 1531
6108.03 1509
6108.76 1593
6109.50 1541
6110.24 1495
6110.98 1586
6111.71 1552
6112.45 1591
6113.19 1723
6113.93 1778
6114.66 1809
6115.40 1696
6116.14 1655
6116.88 1604
6117.62 1662
6118.35 1652
6119.09 1731
6119.83 1754
6120.57 1771
6121.31 1719
6122.04 1728
6122.78 1618
6123.52 1602
6124.26 1661
6125.00 1724
6125.74 1730
6126.47 1796
6127.21 1765
6127.95 1667
6128.69 1548
6129.43 1647
6130.17 1736
6130.91 1721
6131.64 1617
6132.38 1695
6133.12 1725
6133.86 1710
6134.60 1575
6135.34 1700
6136.08 1829
6136.82 1748
6137.56 1714
6138.30 1601
6139.04 1802
6139.77 1706
6140.51 1864
6141.25 1805
6141.99 1719
6142.73 1656
6143.47 1699
6144.21 1722
6144.95 1696
6145.69 1640
6146.43 1669
6147.17 1615
6147.91 1607
6148.65 1629
6149.39 1787
6150.13 1786
6150.87 1743
6151.61 1851
6152.35 1808
6153.09 1748
6153.83 1767
6154.57 1805
6155.31 1828
6156.05 1727
6156.79 1780
6157.53 1860
6158.27 1889
6159.01 1941
6159.75 1911
6160.49 1966
6161.23 2016
6161.97 2045
6162.71 2022
6163.45 2223
6164.20 2072
6164.94 2251
6165.68 2341
6166.42 2234
6167.16 2263
6167.90 2284
6168.64 2520
6169.38 2488
6170.12 2451
6170.86 2425
6171.61 2297
6172.35 2312
6173.09 2242
6173.83 2270
6174.57 2273
6175.31 2245
6176.05 2218
6176.79 2249
6177.54 2098
6178.28 2142
6179.02 2132
6179.76 2052
6180.50 2149
6181.24 2024
6181.99 2226
6182.73 2276
6183.47 2218
6184.21 2202
6184.95 2385
6185.70 2379
6186.44 2281
6187.18 2257
6187.92 2305
6188.66 2495
6189.41 2470
6190.15 2438
6190.89 2568
6191.63 2699
6192.38 2653
6193.12 2700
6193.86 2851
6194.60 2793
6195.35 2934
6196.09 3141
6196.83 3009
6197.57 2956
6198.32 2887
6199.06 2750
6199.80 2875
6200.55 3045
6201.29 2941
6202.03 2963
6202.78 3029
6203.52 3056
6204.26 3251
6205.00 3793
6205.75 4375
6206.49 5394
6207.23 6594
6207.98 7920
6208.72 9963
6209.46 11358
6210.21 12892
6210.95 13908
6211.70 14167
6212.44 13772
6213.18 12298
6213.93 10847
6214.67 9340
6215.41 7902
6216.16 6489
6216.90 5442
6217.65 4522
6218.39 3911
6219.13 3401
6219.88 3105
6220.62 2853
6221.37 2695
6222.11 2586
6222.85 2677
6223.60 2448
6224.34 2544
6225.09 2663
6225.83 2379
6226.58 2457
6227.32 2441
6228.07 2326
6228.81 2282
6229.56 2160
6230.30 2088
6231.04 2028
6231.79 1947
6232.53 1921
6233.28 1970
6234.02 1984
6234.77 1955
6235.51 2057
6236.26 2034
6237.00 1888
6237.75 1842
6238.49 1941
6239.24 2008
6239.99 2200
6240.73 2119
6241.48 2092
6242.22 2196
6242.97 2280
6243.71 2306
6244.46 2255
6245.20 2372
6245.95 2683
6246.70 2887
6247.44 3248
6248.19 3327
6248.93 3946
6249.68 4247
6250.42 4527
6251.17 4520
6251.92 4158
6252.66 3867
6253.41 3551
6254.15 3129
6254.90 2774
6255.65 2507
6256.39 2347
6257.14 2305
6257.89 2237
6258.63 2262
6259.38 2159
6260.13 2224
6260.87 2215
6261.62 2260
6262.37 2255
6263.11 2200
6263.86 2222
6264.61 2221
6265.35 2221
6266.10 2239
6266.85 2202
6267.59 2242
6268.34 2296
6269.09 2335
6269.83 2365
6270.58 2325
6271.33 2368
6272.08 2314
6272.82 2358
6273.57 2234
6274.32 2164
6275.06 2236
6275.81 2266
6276.56 2343
6277.31 2461
6278.05 2486
6278.80 2388
6279.55 2566
6280.30 2555
6281.05 2585
6281.79 2300
6282.54 2102
6283.29 2128
6284.04 2013
6284.78 2113
6285.53 2086
6286.28 2044
6287.03 2053
6287.78 2222
6288.53 2230
6289.27 2285
6290.02 2388
6290.77 2405
6291.52 2402
6292.27 2304
6293.02 2133
6293.76 2026
6294.51 1975
6295.26 1938
6296.01 1785
6296.76 1725
6297.51 1669
6298.26 1713
6299.00 1726
6299.75 1785
6300.50 1795
6301.25 1688
6302.00 1665
6302.75 1765
6303.50 1814
6304.25 1779
6305.00 1787
6305.75 1886
6306.50 1942
6307.24 1820
6307.99 1876
6308.74 1829
6309.49 1775
6310.24 1611
6310.99 1680
6311.74 1640
6312.49 1672
6313.24 1778
6313.99 1613
6314.74 1620
6315.49 1701
6316.24 1628
6316.99 1598
6317.74 1615
6318.49 1677
6319.24 1648
6319.99 1668
6320.74 1695
6321.49 1634
6322.24 1590
6322.99 1564
6323.74 1508
6324.49 1612
6325.24 1586
6325.99 1573
6326.74 1630
6327.49 1506
6328.24 1501
6328.99 1626
6329.74 1683
6330.50 1825
6331.25 1700
6332.00 1738
6332.75 1661
6333.50 1660
6334.25 1629
6335.00 1657
6335.75 1658
6336.50 1652
6337.25 1632
6338.00 1641
6338.76 1666
6339.51 1578
6340.26 1495
6341.01 1558
6341.76 1561
6342.51 1633
6343.26 1615
6344.02 1678
6344.77 1631
6345.52 1808
6346.27 1785
6347.02 1674
6347.77 1762
6348.53 1855
6349.28 1930
6350.03 1824
6350.78 1788
6351.53 1916
6352.29 1950
6353.04 1888
6353.79 1954
6354.54 2003
6355.29 1944
6356.05 2092
6356.80 1963
6357.55 1713
6358.30 1722
6359.06 1755
6359.81 1555
6360.56 1550
6361.31 1476
6362.07 1569
6362.82 1563
6363.57 1638
6364.32 1526
6365.08 1546
6365.83 1620
6366.58 1552
6367.33 1587
6368.09 1515
6368.84 1551
6369.59 1536
6370.35 1624
6371.10 1560
6371.85 1559
6372.61 1621
6373.36 1539
6374.11 1471
6374.87 1492
6375.62 1524
6376.37 1321
6377.13 1383
6377.88 1516
6378.63 1392
6379.39 1423
6380.14 1426
6380.89 1476
6381.65 1376
6382.40 1428
6383.16 1526
6383.91 1334
6384.66 1355
6385.42 1546
6386.17 1434
6386.92 1313
6387.68 1248
6388.43 1220
6389.19 1337
6389.94 1472
6390.70 1347
6391.45 1395
6392.20 1356
6392.96 1372
6393.71 1333
6394.47 1291
6395.22 1334
6395.98 1309
6396.73 1381
6397.49 1346
6398.24 1293
6399.00 1250
6399.75 1275
6400.51 1332
6401.26 1312
6402.02 1252
6402.77 1272
6403.53 1294
6404.28 1187
6405.04 1261
6405.79 1294
6406.55 1357
6407.30 1363
6408.06 1334
6408.81 1413
6409.57 1403
6410.32 1596
6411.08 1648
6411.83 1625
6412.59 1449
6413.34 1382
6414.10 1397
6414.86 1333
6415.61 1431
6416.37 1371
6417.12 1360
6417.88 1278
6418.64 1270
6419.39 1312
6420.15 1327
6420.90 1295
6421.66 1292
6422.42 1300
6423.17 1344
6423.93 1385
6424.68 1346
6425.44 1306
6426.20 1255
6426.95 1231
6427.71 1204
6428.47 1356
6429.22 1289
6429.98 1231
6430.74 1271
6431.49 1201
6432.25 1312
6433.01 1222
6433.76 1211
6434.52 1277
6435.28 1302
6436.03 1335
6436.79 1288
6437.55 1242
6438.30 1239
6439.06 1263
6439.82 1297
6440.58 1266
6441.33 1216
6442.09 1245
6442.85 1238
6443.61 1234
6444.36 1314
6445.12 1311
6445.88 1223
6446.64 1201
6447.39 1234
6448.15 1340
6448.91 1186
6449.67 1228
6450.42 1270
6451.18 1226
6451.94 1249
6452.70 1277
6453.46 1207
6454.21 1206
6454.97 1282
6455.73 1330
6456.49 1322
6457.25 1311
6458.00 1409
6458.76 1317
6459.52 1418
6460.28 1403
6461.04 1406
6461.80 1377
6462.55 1399
6463.31 1395
6464.07 1382
6464.83 1364
6465.59 1389
6466.35 1397
6467.11 1407
6467.87 1294
6468.62 1271
6469.38 1284
6470.14 1388
6470.90 1440
6471.66 1363
6472.42 1330
6473.18 1429
6473.94 1432
6474.70 1408
6475.46 1510
6476.22 1455
6476.97 1490
6477.73 1465
6478.49 1455
6479.25 1445
6480.01 1456
6480.77 1529
6481.53 1515
6482.29 1528
6483.05 1522
6483.81 1569
6484.57 1557
6485.33 1788
6486.09 1732
6486.85 1705
6487.61 1559
6488.37 1725
6489.13 1741
6489.89 1801
6490.65 1848
6491.41 1827
6492.17 1931
6492.93 1886
6493.69 2033
6494.45 2192
6495.21 2214
6495.97 2185
6496.73 2312
6497.49 2198
6498.26 2296
6499.02 2297
6499.78 2230
6500.54 2158
6501.30 2128
6502.06 2221
6502.82 2166
6503.58 2218
6504.34 2186
6505.10 2241
6505.86 2229
6506.62 2397
6507.39 2359
6508.15 2438
6508.91 2461
6509.67 2596
6510.43 2679
6511.19 2666
6511.95 2631
6512.72 2646
6513.48 2635
6514.24 2734
6515.00 2741
6515.76 2772
6516.52 2618
6517.28 2769
6518.05 2803
6518.81 2727
6519.57 2690
6520.33 2798
6521.09 2915
6521.86 3033
6522.62 3148
6523.38 3215
6524.14 3485
6524.90 3546
6525.67 3673
6526.43 4173
6527.19 4398
6527.95 4646
6528.72 4981
6529.48 5276
6530.24 5025
6531.00 5159
6531.77 5256
6532.53 5238
6533.29 5456
6534.05 6053
6534.82 6928
6535.58 7833
6536.34 9030
6537.11 10755
6537.87 12204
6538.63 12230
6539.39 11772
6540.16 11318
6540.92 10160
6541.68 8638
6542.45 7363
6543.21 5993
6543.97 5054
6544.74 4221
6545.50 3515
6546.26 3028
6547.03 2904
6547.79 2639
6548.55 2633
6549.32 2552
6550.08 2511
6550.84 2463
6551.61 2392
6552.37 2272
6553.14 2374
6553.90 2397
6554.66 2291
6555.43 2237
6556.19 2252
6556.96 2100
6557.72 2162
6558.48 2132
6559.25 2021
6560.01 2055
6560.78 2038
6561.54 2073
6562.31 2160
6563.07 2221
6563.83 2293
6564.60 2434
6565.36 2536
6566.13 2526
6566.89 2548
6567.66 2622
6568.42 2449
6569.19 2375
6569.95 2404
6570.72 2447
6571.48 2405
6572.25 2519
6573.01 2672
6573.78 2791
6574.54 2958
6575.31 3107
6576.07 3066
6576.84 3203
6577.60 3277
6578.37 3254
6579.13 3178
6579.90 3220
6580.66 3115
6581.43 2965
6582.19 2913
6582.96 2960
6583.73 2967
6584.49 2696
6585.26 2648
6586.02 2830
6586.79 2739
6587.55 2616
6588.32 2512
6589.09 2626
6589.85 2715
6590.62 2715
6591.38 2877
6592.15 3039
6592.92 3173
6593.68 3575
6594.45 3696
6595.22 4052
6595.98 4465
6596.75 4350
6597.51 4293
6598.28 4329
6599.05 4249
6599.81 3871
6600.58 3437
6601.35 3238
6602.11 2963
6602.88 2861
6603.65 2656
6604.41 2566
6605.18 2389
6605.95 2339
6606.71 2406
6607.48 2330
6608.25 2333
6609.02 2308
6609.78 2353
6610.55 2298
6611.32 2394
6612.08 2354
6612.85 2242
6613.62 2158
6614.39 2255
6615.15 2172
6615.92 2091
6616.69 2033
6617.46 2033
6618.22 1985
6618.99 2051
6619.76 2048
6620.53 1993
6621.30 1987
6622.06 2020
6622.83 2019
6623.60 1963
6624.37 1974
6625.13 1855
6625.90 1892
6626.67 1922
6627.44 1860
6628.21 1873
6628.98 1928
6629.74 1841
6630.51 1829
6631.28 1882
6632.05 2161
6632.82 2164
6633.59 2276
6634.35 2485
6635.12 2619
6635.89 2587
6636.66 2626
6637.43 2519
6638.20 2476
6638.97 2392
6639.74 2183
6640.50 1997
6641.27 2066
6642.04 2042
6642.81 1915
6643.58 1815
6644.35 1806
6645.12 1855
6645.89 1897
6646.66 1834
6647.43 1920
6648.20 1767
6648.97 1788
6649.73 1803
6650.50 1937
6651.27 1789
6652.04 1719
6652.81 1671
6653.58 1783
6654.35 1876
6655.12 1795
6655.89 1910
6656.66 1836
6657.43 1821
6658.20 1826
6658.97 1836
6659.74 1878
6660.51 1765
6661.28 1685
6662.05 1778
6662.82 1742
6663.59 1771
6664.36 1786
6665.13 1735
6665.90 1669
6666.67 1716
6667.44 1784
6668.22 1774
6668.99 1687
6669.76 1765
6670.53 1778
6671.30 1699
6672.07 1731
6672.84 1791
6673.61 1786
6674.38 1683
6675.15 1739
6675.92 1823
6676.69 1821
6677.46 1778
6678.24 1835
6679.01 1898
6679.78 1820
6680.55 1829
6681.32 1796
6682.09 1803
6682.86 2010
6683.63 2071
6684.41 2039
6685.18 2073
6685.95 2160
6686.72 2380
6687.49 2239
6688.26 2257
6689.04 2096
6689.81 1930
6690.58 1968
6691.35 1941
6692.12 1882
6692.90 1575
6693.67 1745
6694.44 1775
6695.21 1636
6695.98 1588
6696.76 1571
6697.53 1651
6698.30 1620
6699.07 1605
6699.84 1652
6700.62 1584
6701.39 1599
6702.16 1610
6702.93 1649
6703.71 1610
6704.48 1518
6705.25 1653
6706.03 1632
6706.80 1734
6707.57 1623
6708.34 1610
6709.12 1644
6709.89 1588
6710.66 1635
6711.44 1655
6712.21 1608
6712.98 1675
6713.75 1625
6714.53 1596
6715.30 1662
6716.07 1503
6716.85 1577
6717.62 1517
6718.39 1539
6719.17 1503
6719.94 1502
6720.72 1470
6721.49 1521
6722.26 1461
6723.04 1508
6723.81 1463
6724.58 1506
6725.36 1572
6726.13 1459
6726.91 1533
6727.68 1508
6728.45 1420
6729.23 1435
6730.00 1485
6730.78 1540
6731.55 1611
6732.32 1489
6733.10 1531
6733.87 1535
6734.65 1642
6735.42 1505
6736.20 1453
6736.97 1585
6737.74 1660
6738.52 1593
6739.29 1606
6740.07 1657
6740.84 1649
6741.62 1574
6742.39 1606
6743.17 1600
6743.94 1567
6744.72 1666
6745.49 1663
6746.27 1578
6747.04 1590
6747.82 1722
6748.59 1743
6749.37 1724
6750.14 1768
6750.92 1850
6751.69 2022
6752.47 1992
6753.24 2189
6754.02 2215
6754.80 2261
6755.57 2295
6756.35 2342
6757.12 2103
6757.90 2131
6758.67 1878
6759.45 1806
6760.23 1670
6761.00 1615
6761.78 1662
6762.55 1583
6763.33 1580
6764.11 1613
6764.88 1651
6765.66 1634
6766.43 1462
6767.21 1504
6767.99 1492
6768.76 1531
6769.54 1596
6770.32 1596
6771.09 1520
6771.87 1460
6772.64 1461
6773.42 1458
6774.20 1520
6774.97 1511
6775.75 1469
6776.53 1493
6777.31 1466
6778.08 1543
6778.86 1551
6779.64 1483
6780.41 1584
6781.19 1557
6781.97 1423
6782.74 1404
6783.52 1380
6784.30 1318
6785.08 1339
6785.85 1359
6786.63 1491
6787.41 1426
6788.19 1478
6788.96 1414
6789.74 1393
6790.52 1324
6791.30 1232
6792.07 1283
6792.85 1367
6793.63 1306
6794.41 1349
6795.18 1399
6795.96 1329
6796.74 1229
6797.52 1202
6798.30 1253
6799.07 1229
6799.85 1291
6800.63 1319
6801.41 1290
6802.19 1317
6802.97 1382
6803.74 1315
6804.52 1265
6805.30 1469
6806.08 1476
6806.86 1430
6807.64 1356
6808.41 1285
6809.19 1325
6809.97 1384
6810.75 1277
6811.53 1330
6812.31 1328
6813.09 1346
6813.87 1292
6814.64 1391
6815.42 1371
6816.20 1411
6816.98 1347
6817.76 1410
6818.54 1382
6819.32 1338
6820.10 1363
6820.88 1352
6821.66 1339
6822.44 1247
6823.22 1302
6824.00 1372
6824.78 1263
6825.55 1286
6826.33 1342
6827.11 1422
6827.89 1380
6828.67 1381
6829.45 1410
6830.23 1352
6831.01 1292
6831.79 1253
6832.57 1282
6833.35 1289
6834.13 1282
6834.91 1222
6835.69 1170
6836.47 1236
6837.25 1290
6838.03 1230
6838.81 1290
6839.60 1356
6840.38 1254
6841.16 1333
6841.94 1247
6842.72 1257
6843.50 1219
6844.28 1250
6845.06 1173
6845.84 1273
6846.62 1249
6847.40 1334
6848.18 1478
6848.96 1552
6849.74 1855
6850.53 2215
6851.31 2444
6852.09 2611
6852.87 2658
6853.65 2684
6854.43 2587
6855.21 2446
6855.99 2320
6856.77 2126
6857.56 1968
6858.34 1766
6859.12 1574
6859.90 1541
6860.68 1563
6861.46 1389
6862.25 1400
6863.03 1328
6863.81 1349
6864.59 1448
6865.37 1387
6866.15 1427
6866.94 1417
6867.72 1405
6868.50 1475
6869.28 1549
6870.07 1436
6870.85 1394
6871.63 1530
6872.41 1405
6873.19 1380
6873.98 1437
6874.76 1488
6875.54 1514
6876.32 1420
6877.11 1444
6877.89 1481
6878.67 1432
6879.45 1519
6880.24 1506
6881.02 1616
6881.80 1731
6882.59 1773
6883.37 1736
6884.15 1682
6884.93 1807
6885.72 1940
6886.50 2237
6887.28 2244
6888.07 2652
6888.85 2894
6889.63 3056
6890.42 3092
6891.20 2834
6891.98 2570
6892.77 2336
6893.55 2278
6894.33 2075
6895.12 1986
6895.90 1699
6896.68 1769
6897.47 1774
6898.25 1799
6899.04 1788
6899.82 1625
6900.60 1698
6901.39 1799
6902.17 1792
6902.95 1795
6903.74 1904
6904.52 1775
6905.31 1625
6906.09 1622
6906.88 1717
6907.66 1771
6908.44 1788
6909.23 1722
6910.01 1704
6910.80 1654
6911.58 1602
6912.37 1614
6913.15 1653
6913.94 1640
6914.72 1604
6915.50 1582
6916.29 1490
6917.07 1573
6917.86 1614
6918.64 1638
6919.43 1523
6920.21 1544
6921.00 1465
6921.78 1550
6922.57 1508
6923.35 1591
6924.14 1658
6924.93 1640
6925.71 1574
6926.50 1684
6927.28 1724
6928.07 1632
6928.85 1716
6929.64 1773
6930.42 1763
6931.21 1740
6931.99 1727
6932.78 1698
6933.57 1749
6934.35 1906
6935.14 1802
6935.92 1851
6936.71 1873
6937.50 1912
6938.28 1747
6939.07 1747
6939.85 1902
6940.64 1897
6941.43 1909
6942.21 1952
6943.00 2025
6943.78 2086
6944.57 2147
6945.36 2149
6946.14 2089
6946.93 2162
6947.72 2183
6948.50 2170
6949.29 2228
6950.08 2200
6950.86 2317
6951.65 2260
6952.44 2161
6953.22 2194
6954.01 2121
6954.80 2164
6955.58 2034
6956.37 2239
6957.16 2285
6957.95 2366
6958.73 2285
6959.52 2391
6960.31 2312
6961.10 2331
6961.88 2353
6962.67 2334
6963.46 2271
6964.24 2308
6965.03 2394
6965.82 2263
6966.61 2279
6967.40 2453
6968.18 2408
6968.97 2486
6969.76 2495
6970.55 2579
6971.33 2696
6972.12 2685
6972.91 2864
6973.70 2772
6974.49 2799
6975.27 2778
6976.06 2745
6976.85 2728
6977.64 2751
6978.43 2769
6979.22 2902
6980.00 2994
6980.79 3130
6981.58 3388
6982.37 3804
6983.16 4364
6983.95 5032
6984.74 5634
6985.52 6657
6986.31 7703
6987.10 8626
6987.89 9056
6988.68 8880
6989.47 8395
6990.26 7583
6991.05 6917
6991.83 6086
6992.62 5094
6993.41 4499
6994.20 4206
6994.99 3837
6995.78 3629
6996.57 3725
6997.36 3958
6998.15 4589
6998.94 5478
6999.73 6242
7000.52 7046
7001.31 7714
7002.10 7906
7002.89 7841
7003.68 7232
7004.47 6376
7005.26 5668
7006.05 4807
7006.84 4298
7007.63 3464
7008.42 3270
7009.21 3013
7010.00 2799
7010.79 2638
7011.58 2647
7012.37 2749
7013.16 2888
7013.95 2761
7014.74 2766
7015.53 2746
7016.32 2686
7017.11 2587
7017.90 2386
7018.69 2309
7019.48 2227
7020.27 2308
7021.06 2247
7021.85 2180
7022.64 2216
7023.43 2291
7024.22 2464
7025.02 2405
7025.81 2454
7026.60 2393
7027.39 2577
7028.18 2544
7028.97 2462
7029.76 2477
7030.55 2354
7031.34 2206
7032.14 2296
7032.93 2109
7033.72 2009
7034.51 2028
7035.30 2016
7036.09 1987
7036.88 2050
7037.68 2151
7038.47 2198
7039.26 2265
7040.05 2330
7040.84 2345
7041.64 2349
7042.43 2374
7043.22 2382
7044.01 2199
7044.80 2217
7045.60 2197
7046.39 2280
7047.18 2197
7047.97 2208
7048.76 2278
7049.56 2412
7050.35 2571
7051.14 2690
7051.93 2683
7052.73 2637
7053.52 2574
7054.31 2342
7055.10 2200
7055.90 2135
7056.69 2162
7057.48 2045
7058.27 2097
7059.07 2031
7059.86 2008
7060.65 2157
7061.45 1926
7062.24 1912
7063.03 1997
7063.83 1984
7064.62 1979
7065.41 2081
7066.21 2072
7067.00 2043
7067.79 2092
7068.59 1950
7069.38 1906
7070.17 1973
7070.97 2009
7071.76 1942
7072.55 1903
7073.35 1950
7074.14 1944
7074.93 2077
7075.73 1907
7076.52 1923
7077.32 2031
7078.11 1909
7078.90 1930
7079.70 1822
7080.49 1791
7081.29 1738
7082.08 1795
7082.87 1846
7083.67 1948
7084.46 1776
7085.26 1880
7086.05 1842
7086.85 1840
7087.64 1875
7088.43 1952
7089.23 1871
7090.02 1991
7090.82 2000
7091.61 1973
7092.41 1855
7093.20 1797
7094.00 1814
7094.79 1675
7095.59 1659
7096.38 1652
7097.18 1668
7097.97 1651
7098.77 1637
7099.56 1613
7100.36 1581
7101.15 1632
7101.95 1565
7102.74 1545
7103.54 1561
7104.33 1513
7105.13 1604
7105.92 1440
7106.72 1402
7107.52 1512
7108.31 1403
7109.11 1339
7109.90 1462
7110.70 1371
7111.49 1342
7112.29 1378
7113.09 1377
7113.88 1482
7114.68 1397
7115.47 1386
7116.27 1354
7117.07 1473
7117.86 1398
7118.66 1339
7119.45 1320
7120.25 1443
7121.05 1408
7121.84 1258
7122.64 1329
7123.44 1321
7124.23 1354
7125.03 1343
7125.83 1269
7126.62 1201
7127.42 1279
7128.22 1313
7129.01 1398
7129.81 1369
7130.61 1336
7131.40 1381
7132.20 1374
7133.00 1354
7133.79 1383
7134.59 1422
7135.39 1247
7136.19 1250
7136.98 1275
7137.78 1247
7138.58 1236
7139.38 1318
7140.17 1253
7140.97 1274
7141.77 1198
7142.57 1271
7143.36 1260
7144.16 1217
7144.96 1297
7145.76 1374
7146.55 1377
7147.35 1410
7148.15 1397
7148.95 1220
7149.74 1246
7150.54 1333
7151.34 1229
7152.14 1176
7152.94 1100
7153.74 1137
7154.53 1216
7155.33 1202
7156.13 1310
7156.93 1305
7157.73 1253
7158.53 1375
7159.32 1250
7160.12 1262
7160.92 1229
7161.72 1232
7162.52 1202
7163.32 1217
7164.12 1157
7164.91 1175
7165.71 1117
7166.51 1133
7167.31 1140
7168.11 1105
7168.91 1112
7169.71 1115
7170.51 1194
7171.31 1085
7172.11 1149
7172.90 1275
7173.70 1150
7174.50 1126
7175.30 1176
7176.10 1186
7176.90 1159
7177.70 1130
7178.50 1172
7179.30 1127
7180.10 1160
7180.90 1140
7181.70 1186
7182.50 1175
7183.30 1212
7184.10 1247
7184.90 1294
7185.70 1262
7186.50 1275
7187.30 1242
7188.10 1346
7188.90 1267
7189.70 1142
7190.50 1088
7191.30 1165
7192.10 1161
7192.90 1131
7193.70 1132
7194.50 1040
7195.30 950
7196.10 1052
7196.90 1088
7197.70 1106
7198.50 1033
7199.30 985
7200.11 1022
7200.91 1024
7201.71 1084
7202.51 1071
7203.31 1080
7204.11 1069
7204.91 1036
7205.71 1095
7206.51 1048
7207.31 1080
7208.12 1047
7208.92 1086
7209.72 1022
7210.52 1056
7211.32 1116
7212.12 1118
7212.92 1067
7213.72 954
7214.53 990
7215.33 1076
7216.13 1074
7216.93 1071
7217.73 1187
7218.53 1108
7219.34 1125
7220.14 1122
7220.94 1030
7221.74 1202
7222.54 1042
7223.35 1053
7224.15 1064
7224.95 1123
7225.75 1098
7226.56 1066
7227.36 1065
7228.16 1078
7228.96 1048
7229.76 1127
7230.57 1158
7231.37 1058
7232.17 1040
7232.97 1108
7233.78 1072
7234.58 1136
7235.38 1108
7236.19 1107
7236.99 1080
7237.79 1203
7238.59 1166
7239.40 1169
7240.20 1202
7241.00 1256
7241.81 1246
7242.61 1215
7243.41 1168
7244.22 1225
7245.02 1161
7245.82 1209
7246.63 1125
7247.43 1074
7248.23 1081
7249.04 1128
7249.84 1133
7250.64 1153
7251.45 1099
7252.25 1241
7253.05 1239
7253.86 1246
7254.66 1263
7255.46 1246
7256.27 1255
7257.07 1135
7257.88 1080
7258.68 1154
7259.48 1107
7260.29 1153
7261.09 1117
7261.90 1071
7262.70 1120
7263.51 1190
7264.31 1206
7265.11 1107
7265.92 1178
7266.72 1193
7267.53 1149
7268.33 1168
7269.14 1181
7269.94 1184
7270.75 1198
7271.55 1233
7272.36 1166
7273.16 1100
7273.97 1099
7274.77 1190
7275.58 1209
7276.38 1151
7277.19 1247
7277.99 1327
7278.80 1230
7279.60 1279
7280.41 1283
7281.21 1445
7282.02 1412
7282.82 1492
7283.63 1713
7284.43 1729
7285.24 1912
7286.04 1966
7286.85 2004
7287.66 2055
7288.46 1885
7289.27 1797
7290.07 1724
7290.88 1643
7291.68 1525
7292.49 1518
7293.30 1366
7294.10 1468
7294.91 1437
7295.71 1453
7296.52 1464
7297.33 1389
7298.13 1409
7298.94 1517
7299.74 1349
7300.55 1503
7301.36 1418
7302.16 1545
7302.97 1584
7303.78 1590
7304.58 1687
7305.39 1711
7306.20 1763
7307.00 1781
7307.81 1699
7308.62 1920
7309.42 1936
7310.23 2059
7311.04 2226
7311.84 2211
7312.65 2225
7313.46 2281
7314.27 2247
7315.07 2067
7315.88 2163
7316.69 2225
7317.49 2426
7318.30 2499
7319.11 2531
7319.92 2902
7320.72 3171
7321.53 3325
7322.34 3313
7323.15 3260
7323.95 3168
7324.76 3178
7325.57 2736
7326.38 2498
7327.19 2301
7327.99 2121
7328.80 1989
7329.61 1798
7330.42 1645
7331.22 1687
7332.03 1677
7332.84 1709
7333.65 1624
7334.46 1579
7335.27 1733
7336.07 1595
7336.88 1614
7337.69 1590
7338.50 1635
7339.31 1682
7340.12 1612
7340.92 1603
7341.73 1580
7342.54 1485
7343.35 1478
7344.16 1454
7344.97 1479
7345.78 1486
7346.59 1509
7347.39 1497
7348.20 1520
7349.01 1573
7349.82 1489
7350.63 1632
7351.44 1566
7352.25 1490
7353.06 1460
7353.87 1469
7354.68 1400
7355.49 1408
7356.30 1509
7357.11 1423
7357.92 1443
7358.72 1413
7359.53 1445
7360.34 1445
7361.15 1488
7361.96 1476
7362.77 1535
7363.58 1639
7364.39 1533
7365.20 1510
7366.01 1606
7366.82 1529
7367.63 1556
7368.44 1524
7369.25 1542
7370.06 1606
7370.87 1692
7371.68 1655
7372.49 1696
7373.30 1570
7374.11 1520
7374.93 1470
7375.74 1580
7376.55 1566
7377.36 1592
7378.17 1741
7378.98 1876
7379.79 2004
7380.60 2192
7381.41 2172
7382.22 2287
7383.03 2339
7383.84 2335
7384.65 2439
7385.46 2289
7386.28 2155
7387.09 2023
7387.90 1955
7388.71 1772
7389.52 1691
7390.33 1645
7391.14 1535
7391.95 1564
7392.77 1547
7393.58 1628
7394.39 1557
7395.20 1541
7396.01 1534
7396.82 1534
7397.64 1599
7398.45 1575
7399.26 1648
7400.07 1814
7400.88 2000
7401.69 2126
7402.51 2061
7403.32 2129
7404.13 2280
7404.94 2192
7405.76 2107
7406.57 2131
7407.38 2125
7408.19 2193
7409.00 2259
7409.82 2201
7410.63 2232
7411.44 2112
7412.25 1984
7413.07 1894
7413.88 1696
7414.69 1636
7415.50 1493
7416.32 1480
7417.13 1321
7417.94 1391
7418.76 1305
7419.57 1303
7420.38 1342
7421.19 1419
7422.01 1384
7422.82 1413
7423.63 1267
7424.45 1330
7425.26 1271
7426.07 1262
7426.89 1364
7427.70 1277
7428.51 1278
7429.33 1275
7430.14 1252
7430.95 1243
7431.77 1304
7432.58 1176
7433.39 1164
7434.21 1116
7435.02 1236
7435.84 1249
7436.65 1214
7437.46 1228
7438.28 1242
7439.09 1149
7439.91 1174
7440.72 1254
7441.53 1280
7442.35 1231
7443.16 1266
7443.98 1225
7444.79 1284
7445.60 1279
7446.42 1245
7447.23 1223
7448.05 1225
7448.86 1207
7449.68 1168
7450.49 1202
7451.31 1150
7452.12 1178
7452.94 1142
7453.75 1135
7454.57 1157
7455.38 1081
7456.20 1107
7457.01 1166
7457.83 1206
7458.64 1168
7459.46 1206
7460.27 1263
7461.09 1213
7461.90 1155
7462.72 1130
7463.53 1184
7464.35 1196
7465.16 1247
7465.98 1173
7466.79 1169
7467.61 1120
7468.42 1133
7469.24 1239
7470.06 1223
7470.87 1233
7471.69 1248
7472.50 1251
7473.32 1266
7474.13 1146
7474.95 1324
7475.77 1266
7476.58 1210
7477.40 1140
7478.21 1234
7479.03 1192
7479.85 1092
7480.66 1110
7481.48 1098
7482.30 1110
7483.11 1153
7483.93 1064
7484.75 1085
7485.56 1058
7486.38 1088
7487.20 1088
7488.01 1091
7488.83 1099
7489.65 1005
7490.46 1087
7491.28 1023
7492.10 1050
7492.91 1040
7493.73 984
7494.55 1045
7495.36 1052
7496.18 976
7497.00 947
7497.82 925
7498.63 882
7499.45 924
7500.27 974
7501.08 981
7501.90 970
7502.72 1013
7503.54 1073
7504.35 932
7505.17 1053
7505.99 970
7506.81 978
7507.62 939
7508.44 983
7509.26 1014
7510.08 1125
7510.90 925
7511.71 934
7512.53 904
7513.35 911
7514.17 897
7514.99 1001
7515.80 938
7516.62 942
7517.44 926
7518.26 956
7519.08 958
7519.90 922
7520.71 909
7521.53 914
7522.35 923
7523.17 903
7523.99 999
7524.81 981
7525.63 897
7526.45 906
7527.26 947
7528.08 964
7528.90 958
7529.72 1003
7530.54 918
7531.36 999
7532.18 958
7533.00 951
7533.82 866
7534.64 908
7535.45 950
7536.27 867
7537.09 976
7537.91 971
7538.73 965
7539.55 970
7540.37 978
7541.19 966
7542.01 980
7542.83 945
7543.65 906
7544.47 988
7545.29 977
7546.11 953
7546.93 983
7547.75 1000
7548.57 943
7549.39 1032
7550.21 1035
7551.03 997
7551.85 952
7552.67 921
7553.49 896
7554.31 922
7555.13 946
7555.95 991
7556.77 1009
7557.59 923
7558.41 939
7559.23 945
7560.05 941
7560.87 939
7561.69 937
7562.51 1003
7563.34 1011
7564.16 1054
7564.98 949
7565.80 1017
7566.62 1070
7567.44 947
7568.26 936
7569.08 946
7569.90 1019
7570.72 1000
7571.55 973
7572.37 910
7573.19 938
7574.01 944
7574.83 1006
7575.65 1034
7576.47 1031
7577.30 969
7578.12 929
7578.94 995
7579.76 969
7580.58 933
7581.40 956
7582.23 1002
7583.05 1079
7583.87 948
7584.69 975
7585.51 1031
7586.33 905
7587.16 1064
7587.98 1066
7588.80 1145
7589.62 1040
7590.45 1068
7591.27 1159
7592.09 1033
7592.91 991
7593.74 1031
7594.56 1058
7595.38 1124
7596.20 1113
7597.03 1041
7597.85 1105
7598.67 955
7599.49 1053
7600.32 1028
7601.14 1107
7601.96 1161
7602.78 1208
7603.61 1087
7604.43 1214
7605.25 1177
7606.08 1340
7606.90 1300
7607.72 1339
7608.55 1310
7609.37 1236
7610.19 1232
7611.02 1111
7611.84 1202
7612.66 1233
7613.49 1154
7614.31 1058
7615.13 1106
7615.96 1240
7616.78 1270
7617.60 1385
7618.43 1475
7619.25 1468
7620.08 1507
7620.90 1465
7621.72 1450
7622.55 1404
7623.37 1416
7624.20 1343
7625.02 1266
7625.84 1227
7626.67 1294
7627.49 1350
7628.32 1268
7629.14 1283
7629.97 1325
7630.79 1381
7631.61 1525
7632.44 1686
7633.26 1691
7634.09 1671
7634.91 1669
7635.74 1610
7636.56 1573
7637.39 1454
7638.21 1363
7639.04 1294
7639.86 1215
7640.69 1109
7641.51 1078
7642.34 1016
7643.16 1060
7643.99 1056
7644.81 1045
7645.64 1048
7646.46 997
7647.29 948
7648.11 976
7648.94 1043
7649.76 950
7650.59 1012
7651.42 987
7652.24 968
7653.07 973
7653.89 964
7654.72 998
7655.54 970
7656.37 943
7657.20 1009
7658.02 1004
7658.85 1001
7659.67 931
7660.50 900
7661.33 909
7662.15 942
7662.98 1006
7663.80 976
7664.63 946
7665.46 961
7666.28 983
7667.11 899
7667.94 892
7668.76 939
7669.59 916
7670.42 957
7671.24 882
7672.07 934
7672.90 1005
7673.72 953
7674.55 1006
7675.38 999
7676.20 998
7677.03 969
7677.86 878
7678.68 884
7679.51 906
7680.34 916
7681.16 951
7681.99 955
7682.82 969
7683.65 1012
7684.47 1012
7685.30 984
7686.13 1027
7686.96 968
7687.78 916
7688.61 893
7689.44 922
7690.27 996
7691.09 995
7691.92 935
7692.75 956
7693.58 867
7694.41 875
7695.23 981
7696.06 898
7696.89 910
7697.72 948
7698.55 1058
7699.37 1060
7700.20 1134
7701.03 1119
7701.86 1088
7702.69 1090
7703.51 971
7704.34 996
7705.17 1019
7706.00 953
7706.83 916
7707.66 852
7708.49 853
7709.31 927
7710.14 890
7710.97 876
7711.80 874
7712.63 870
7713.46 941
7714.29 949
7715.12 876
7715.95 906
7716.77 935
7717.60 922
7718.43 846
7719.26 827
7720.09 815
7720.92 847
7721.75 822
7722.58 865
7723.41 928
7724.24 909
7725.07 826
7725.90 797
7726.73 758
7727.56 833
7728.39 896
7729.22 873
7730.05 900
7730.88 815
7731.71 883
7732.54 890
7733.37 819
7734.20 867
7735.03 808
7735.86 846
7736.69 796
7737.52 802
7738.35 818
7739.18 823
7740.01 789
7740.84 810
7741.67 871
7742.50 886
7743.33 785
7744.16 832
7744.99 857
7745.82 816
7746.65 889
7747.48 922
7748.31 933
7749.14 942
7749.97 1032
7750.81 1007
7751.64 954
7752.47 935
7753.30 946
7754.13 859
7754.96 973
7755.79 925
7756.62 882
7757.45 927
7758.29 877
7759.12 904
7759.95 935
7760.78 863
7761.61 886
7762.44 847
7763.27 830
7764.11 825
7764.94 900
7765.77 878
7766.60 883
7767.43 812
7768.26 839
7769.10 934
7769.93 882
7770.76 931
7771.59 836
7772.42 950
7773.26 971
7774.09 948
7774.92 817
7775.75 884
7776.59 876
7777.42 872
7778.25 870
7779.08 856
7779.92 872
7780.75 885
7781.58 858
7782.41 799
7783.25 764
7784.08 921
7784.91 888
7785.74 947
7786.58 955
7787.41 915
7788.24 885
7789.08 923
7789.91 901
7790.74 941
7791.57 870
7792.41 856
7793.24 913
7794.07 866
7794.91 837
7795.74 854
7796.57 916
7797.41 921
7798.24 877
7799.07 854
7799.91 818
7800.74 917
7801.58 836
7802.41 891
7803.24 895
7804.08 945
7804.91 963
7805.74 1020
7806.58 994
7807.41 1002
7808.25 971
7809.08 998
7809.91 953
7810.75 1030
7811.58 1078
7812.42 1040
7813.25 1059
7814.09 1104
7814.92 1157
7815.75 1196
7816.59 1319
7817.42 1332
7818.26 1278
7819.09 1251
7819.93 1263
7820.76 1211
7821.60 1197
7822.43 1280
7823.27 1203
7824.10 1158
7824.94 1220
7825.77 1174
7826.61 1162
7827.44 1236
7828.28 1294
7829.11 1223
7829.95 1351
7830.78 1219
7831.62 1221
7832.45 1183
7833.29 1120
7834.12 1169
7834.96 1209
7835.79 1131
7836.63 1198
7837.46 1258
7838.30 1234
7839.14 1179
7839.97 1071
7840.81 1083
7841.64 1107
7842.48 1090
7843.31 1100
7844.15 1156
7844.99 1078
7845.82 1058
7846.66 1020
7847.49 1080
7848.33 1089
7849.17 1067
7850.00 1047
7850.84 1007
7851.68 1064
7852.51 1055
7853.35 1034
7854.18 1006
7855.02 1039
7855.86 1016
7856.69 1065
7857.53 1098
7858.37 1099
7859.20 1030
7860.04 1173
7860.88 1175
7861.71 1205
7862.55 1148
7863.39 1134
7864.23 1150
7865.06 1047
7865.90 952
7866.74 1024
7867.57 1014
7868.41 1028
7869.25 1076
7870.09 1055
7870.92 1061
7871.76 1046
7872.60 1032
7873.44 1085
7874.27 1111
7875.11 1096
7875.95 1104
7876.79 1109
7877.62 1229
7878.46 1271
7879.30 1282
7880.14 1322
7880.97 1264
7881.81 1235
7882.65 1167
7883.49 1166
7884.33 1175
7885.16 1131
7886.00 1055
7886.84 1048
7887.68 1055
7888.52 1033
7889.36 1123
7890.19 1124
7891.03 1153
7891.87 1187
7892.71 1275
7893.55 1233
7894.39 1272
7895.23 1197
7896.06 1168
7896.90 1138
7897.74 1081
7898.58 1117
7899.42 1142
7900.26 1160
7901.10 1237
7901.94 1212
7902.77 1256
7903.61 1188
7904.45 1143
7905.29 1254
7906.13 1170
7906.97 1029
7907.81 1100
7908.65 1108
7909.49 1041
7910.33 928
7911.17 919
7912.01 923
7912.85 980
7913.69 979
7914.53 1085
7915.37 1046
7916.21 1004
7917.05 1018
7917.89 1067
7918.73 1074
7919.57 1145
7920.41 1140
7921.25 1157
7922.09 1114
7922.93 1056
7923.77 1033
7924.61 990
7925.45 1013
7926.29 994
7927.13 949
7927.97 922
7928.81 909
7929.65 975
7930.49 966
7931.33 914
7932.17 902
7933.01 948
7933.85 980
7934.69 892
7935.53 856
7936.37 881
7937.21 882
7938.05 941
7938.90 948
7939.74 899
7940.58 912
7941.42 982
7942.26 987
7943.10 987
7943.94 968
7944.78 984
7945.63 1054
7946.47 1065
7947.31 1102
7948.15 1128
7948.99 1132
7949.83 1109
7950.67 1064
7951.52 1038
7952.36 1075
7953.20 972
7954.04 991
7954.88 995
7955.72 1035
7956.57 1083
7957.41 1072
7958.25 1030
7959.09 1035
7959.93 1076
7960.78 1074
7961.62 1082
7962.46 1031
7963.30 1058
7964.15 1071
7964.99 1061
7965.83 1047
7966.67 1163
7967.52 1140
7968.36 1230
7969.20 1240
7970.04 1294
7970.89 1272
7971.73 1204
7972.57 1057
7973.41 1104
7974.26 1016
7975.10 916
7975.94 1053
7976.79 974
7977.63 956
7978.47 943
7979.31 948
7980.16 918
7981.00 939
7981.84 931
7982.69 975
7983.53 985
7984.37 912
7985.22 887
7986.06 932
7986.90 938
7987.75 960
7988.59 990
7989.44 927
7990.28 1017
7991.12 907
7991.97 849
7992.81 752
7993.65 918
7994.50 836
7995.34 792
7996.19 906
7997.03 900
7997.87 905
7998.72 819
7999.56 805
8000.41 857
8001.25 891
8002.10 857
8002.94 802
8003.78 805
8004.63 827
8005.47 814
8006.32 802
8007.16 745
8008.01 813
8008.85 718
8009.70 763
8010.54 771
8011.39 744
8012.23 789
8013.08 832
8013.92 793
8014.77 739
8015.61 806
8016.46 824
8017.30 820
8018.15 797
8018.99 777
8019.84 740
8020.68 873
8021.53 766
8022.37 716
8023.22 703
8024.06 819
8024.91 779
8025.75 778
8026.60 823
8027.45 735
8028.29 599
8029.14 685
8029.98 792
8030.83 744
8031.67 802
8032.52 727
8033.37 742
8034.21 756
8035.06 774
8035.90 693
8036.75 747
8037.60 823
8038.44 761
8039.29 739
8040.14 733
8040.98 777
8041.83 719
8042.68 711
8043.52 684
8044.37 711
8045.21 718
8046.06 788
8046.91 688
8047.75 716
8048.60 749
8049.45 723
8050.30 698
8051.14 770
8051.99 760
8052.84 737
8053.68 768
8054.53 759
8055.38 699
8056.22 735
8057.07 672
8057.92 696
8058.77 714
8059.61 684
8060.46 723
8061.31 651
8062.16 772
8063.00 656
8063.85 704
8064.70 727
8065.55 669
8066.39 700
8067.24 681
8068.09 692
8068.94 678
8069.79 709
8070.63 731
8071.48 697
8072.33 662
8073.18 691
8074.03 669
8074.87 714
8075.72 665
8076.57 638
8077.42 675
8078.27 672
8079.12 755
8079.96 739
8080.81 714
8081.66 692
8082.51 685
8083.36 678
8084.21 741
8085.06 716
8085.90 675
8086.75 711
8087.60 690
8088.45 668
8089.30 668
8090.15 734
8091.00 751
8091.85 785
8092.70 660
8093.54 666
8094.39 709
8095.24 642
8096.09 629
8096.94 718
8097.79 721
8098.64 686
8099.49 652
8100.34 664
8101.19 661
8102.04 668
8102.89 726
8103.74 752
8104.59 705
8105.44 716
8106.29 683
8107.14 724
8107.99 672
8108.84 703
8109.69 708
8110.54 682
8111.39 720
8112.24 713
8113.09 786
8113.94 743
8114.79 749
8115.64 688
8116.49 658
8117.34 712
8118.19 705
8119.04 682
8119.89 702
8120.74 740
8121.59 784
8122.44 691
8123.29 669
8124.14 705
8124.99 722
8125.84 735
8126.70 722
8127.55 726
8128.40 763
8129.25 795
8130.10 752
8130.95 695
8131.80 675
8132.65 759
8133.50 744
8134.36 691
8135.21 778
8136.06 650
8136.91 768
8137.76 797
8138.61 804
8139.46 739
8140.32 729
8141.17 738
8142.02 728
8142.87 735
8143.72 804
8144.57 832
8145.43 803
8146.28 791
8147.13 859
8147.98 889
8148.83 810
8149.69 857
8150.54 824
8151.39 821
8152.24 891
8153.10 921
8153.95 897
8154.80 1001
8155.65 1022
8156.50 1055
8157.36 1073
8158.21 1075
8159.06 983
8159.92 894
8160.77 926
8161.62 876
8162.47 851
8163.33 859
8164.18 803
8165.03 784
8165.88 719
8166.74 708
8167.59 765
8168.44 718
8169.30 759
8170.15 821
8171.00 751
8171.86 802
8172.71 759
8173.56 810
8174.42 753
8175.27 794
8176.12 731
8176.98 748
8177.83 750
8178.68 809
8179.54 737
8180.39 760
8181.25 744
8182.10 746
8182.95 680
8183.81 701
8184.66 677
8185.51 668
8186.37 655
8187.22 632
8188.08 680
8188.93 650
8189.79 615
8190.64 699
8191.49 683
8192.35 694
8193.20 705
8194.06 699
8194.91 669
8195.77 673
8196.62 717
8197.47 691
8198.33 676
8199.18 708
8200.04 659
8200.89 721
8201.75 682
8202.60 721
8203.46 676
8204.31 707
8205.17 647
8206.02 701
8206.88 684
8207.73 690
8208.59 720
8209.44 676
8210.30 741
8211.15 735
8212.01 666
8212.87 680
8213.72 676
8214.58 698
8215.43 708
8216.29 722
8217.14 692
8218.00 671
8218.85 685
8219.71 681
8220.57 653
8221.42 674
8222.28 683
8223.13 683
8223.99 690
8224.85 688
8225.70 719
8226.56 667
8227.41 612
8228.27 641
8229.13 679
8229.98 709
8230.84 649
8231.70 627
8232.55 657
8233.41 682
8234.26 657
8235.12 728
8235.98 648
8236.83 702
8237.69 740
8238.55 664
8239.40 687
8240.26 661
8241.12 715
8241.98 690
8242.83 682
8243.69 674
8244.55 693
8245.40 703
8246.26 678
8247.12 723
8247.98 692
8248.83 684
8249.69 704
8250.55 631
8251.40 678
8252.26 677
8253.12 610
8253.98 669
8254.83 717
8255.69 753
8256.55 658
8257.41 720
8258.27 702
8259.12 659
8259.98 672
8260.84 640
8261.70 626
8262.55 640
8263.41 616
8264.27 669
8265.13 665
8265.99 710
8266.85 704
8267.70 762
8268.56 727
8269.42 666
8270.28 703
8271.14 709
8272.00 668
8272.85 693
8273.71 697
8274.57 696
8275.43 635
8276.29 666
8277.15 706
8278.01 669
8278.87 666
8279.72 687
8280.58 715
8281.44 755
8282.30 717
8283.16 703
8284.02 663
8284.88 702
8285.74 755
8286.60 798
8287.46 727
8288.32 751
8289.17 730
8290.03 822
8290.89 854
8291.75 753
8292.61 856
8293.47 875
8294.33 872
8295.19 941
8296.05 928
8296.91 877
8297.77 890
8298.63 847
8299.49 788
8300.35 809
8301.21 806
8302.07 803
8302.93 788
8303.79 756
8304.65 711
8305.51 730
8306.37 789
8307.23 797
8308.09 801
8308.95 738
8309.81 745
8310.67 720
8311.53 764
8312.39 708
8313.26 748
8314.12 822
8314.98 791
8315.84 783
8316.70 808
8317.56 747
8318.42 755
8319.28 785
8320.14 834
8321.00 824
8321.86 847
8322.73 768
8323.59 715
8324.45 771
8325.31 753
8326.17 733
8327.03 701
8327.89 759
8328.75 732
8329.62 690
8330.48 666
8331.34 777
8332.20 705
8333.06 704
8333.92 735
8334.79 733
8335.65 718
8336.51 715
8337.37 687
8338.23 716
8339.09 740
8339.96 659
8340.82 719
8341.68 728
8342.54 708
8343.41 785
8344.27 746
8345.13 730
8345.99 734
8346.85 772
8347.72 836
8348.58 812
8349.44 689
8350.30 738
8351.17 732
8352.03 734
8352.89 731
8353.76 737
8354.62 733
8355.48 692
8356.34 674
8357.21 746
8358.07 721
8358.93 705
8359.80 705
8360.66 725
8361.52 771
8362.38 747
8363.25 781
8364.11 742
8364.97 751
8365.84 680
8366.70 726
8367.56 713
8368.43 733
8369.29 765
8370.16 744
8371.02 723
8371.88 723
8372.75 757
8373.61 790
8374.47 830
8375.34 791
8376.20 780
8377.07 785
8377.93 736
8378.79 758
8379.66 734
8380.52 762
8381.39 774
8382.25 720
8383.11 789
8383.98 792
8384.84 750
8385.71 812
8386.57 775
8387.44 744
8388.30 712
8389.17 758
8390.03 783
8390.89 756
8391.76 721
8392.62 776
8393.49 727
8394.35 759
8395.22 775
8396.08 744
8396.95 737
8397.81 741
8398.68 752
8399.54 840
8400.41 763
8401.27 754
8402.14 835
8403.00 800
8403.87 803
8404.74 799
8405.60 850
8406.47 783
8407.33 860
8408.20 772
8409.06 732
8409.93 790
8410.79 799
8411.66 799
8412.53 826
8413.39 942
8414.26 874
8415.12 889
8415.99 871
8416.86 852
8417.72 874
8418.59 946
8419.45 925
8420.32 895
8421.19 965
8422.05 1006
8422.92 1014
8423.78 968
8424.65 992
8425.52 1019
8426.38 980
8427.25 1101
8428.12 1211
8428.98 1105
8429.85 1022
8430.72 989
8431.58 1052
8432.45 1050
8433.32 1051
8434.18 1008
8435.05 1087
8435.92 1092
8436.79 1099
8437.65 1024
8438.52 1142
8439.39 1220
8440.25 1263
8441.12 1228
8441.99 1294
8442.86 1309
8443.72 1463
8444.59 1475
8445.46 1568
8446.33 1501
8447.19 1452
8448.06 1445
8448.93 1417
8449.80 1433
8450.66 1336
8451.53 1347
8452.40 1395
8453.27 1497
8454.14 1602
8455.00 1684
8455.87 1878
8456.74 2229
8457.61 2300
8458.48 2246
8459.34 2358
8460.21 2318
8461.08 2236
8461.95 2123
8462.82 1937
8463.69 1791
8464.55 1801
8465.42 1742
8466.29 1692
8467.16 1670
8468.03 1952
8468.90 2409
8469.77 2890
8470.63 3497
8471.50 3823
8472.37 4079
8473.24 3974
8474.11 3858
8474.98 3397
8475.85 3009
8476.72 2578
8477.59 2305
8478.45 1905
8479.32 1716
8480.19 1552
8481.06 1453
8481.93 1355
8482.80 1291
8483.67 1255
8484.54 1264
8485.41 1297
8486.28 1222
8487.15 1264
8488.02 1204
8488.89 1220
8489.76 1252
8490.63 1257
8491.50 1200
8492.37 1215
8493.24 1119
8494.11 1147
8494.98 1108
8495.85 1113
8496.72 1224
8497.59 1212
8498.46 1259
8499.33 1320
8500.20 1294
8501.07 1160
8501.94 1289
8502.81 1121
8503.68 1114
8504.55 1146
8505.42 1197
8506.29 1168
8507.16 1251
8508.03 1266
8508.90 1349
8509.77 1398
8510.65 1357
8511.52 1327
8512.39 1404
8513.26 1325
8514.13 1191
8515.00 1255
8515.87 1183
8516.74 1157
8517.61 1148
8518.48 1173
8519.36 1097
8520.23 1141
8521.10 1185
8521.97 1087
8522.84 1064
8523.71 1078
8524.58 1087
8525.46 1089
8526.33 1104
8527.20 1139
8528.07 1171
8528.94 1167
8529.81 1151
8530.69 1111
8531.56 1125
8532.43 1158
8533.30 1282
8534.17 1263
8535.05 1269
8535.92 1259
8536.79 1276
8537.66 1239
8538.54 1251
8539.41 1216
8540.28 1174
8541.15 1218
8542.02 1141
8542.90 1238
8543.77 1194
8544.64 1178
8545.51 1119
8546.39 1143
8547.26 1201
8548.13 1216
8549.01 1224
8549.88 1281
8550.75 1249
8551.62 1317
8552.50 1389
8553.37 1444
8554.24 1515
8555.12 1665
8555.99 1740
8556.86 1758
8557.74 1714
8558.61 1603
8559.48 1621
8560.36 1432
8561.23 1343
8562.10 1247
8562.98 1145
8563.85 1151
8564.72 1039
8565.60 1109
8566.47 1042
8567.34 1020
8568.22 1022
8569.09 1073
8569.97 1032
8570.84 1051
8571.71 961
8572.59 1007
8573.46 952
8574.34 978
8575.21 1027
8576.08 1045
8576.96 952
8577.83 958
8578.71 970
8579.58 915
8580.46 961
8581.33 923
8582.20 897
8583.08 946
8583.95 1002
8584.83 978
8585.70 933
8586.58 947
8587.45 1020
8588.33 1014
8589.20 945
8590.08 958
8590.95 1002
8591.83 1000
8592.70 985
8593.58 1040
8594.45 919
8595.33 987
8596.20 998
8597.08 922
8597.95 933
8598.83 954
8599.70 992
8600.58 972
8601.45 956
8602.33 970
8603.21 978
8604.08 978
8604.96 975
8605.83 985
8606.71 956
8607.58 992
8608.46 1048
8609.34 957
8610.21 947
8611.09 971
8611.96 997
8612.84 1044
8613.72 991
8614.59 1045
8615.47 1059
8616.34 1138
8617.22 1125
8618.10 1127
8618.97 1048
8619.85 1074
8620.73 1132
8621.60 1079
8622.48 1073
8623.36 1106
8624.23 1126
8625.11 1106
8625.99 1049
8626.86 1094
8627.74 1060
8628.62 1075
8629.49 1143
8630.37 1238
8631.25 1233
8632.12 1236
8633.00 1243
8633.88 1227
8634.76 1211
8635.63 1188
8636.51 1356
8637.39 1315
8638.26 1277
8639.14 1288
8640.02 1343
8640.90 1366
8641.77 1422
8642.65 1412
8643.53 1393
8644.41 1260
8645.28 1342
8646.16 1388
8647.04 1302
8647.92 1298
8648.80 1358
8649.67 1411
8650.55 1395
8651.43 1362
8652.31 1351
8653.19 1438
8654.06 1379
8654.94 1375
8655.82 1335
8656.70 1458
8657.58 1436
8658.46 1507
8659.33 1533
8660.21 1514
8661.09 1616
8661.97 1562
8662.85 1475
8663.73 1486
8664.61 1466
8665.48 1510
8666.36 1543
8667.24 1507
8668.12 1543
8669.00 1491
8669.88 1640
8670.76 1826
8671.64 1924
8672.52 2274
8673.40 2597
8674.27 2922
8675.15 3356
8676.03 3768
8676.91 3759
8677.79 3850
8678.67 3621
8679.55 3222
8680.43 3087
8681.31 2756
8682.19 2393
8683.07 2101
8683.95 1917
8684.83 1852
8685.71 1712
8686.59 1672
8687.47 1699
8688.35 1757
8689.23 1800
8690.11 1964
8690.99 2363
8691.87 2724
8692.75 3154
8693.63 3432
8694.51 3790
8695.39 3774
8696.27 3643
8697.15 3414
8698.03 2954
8698.91 2578
8699.79 2198
8700.67 1913
8701.55 1764
8702.43 1542
8703.31 1440
8704.19 1419
8705.07 1355
8705.95 1288
8706.84 1274
8707.72 1241
8708.60 1214
8709.48 1154
8710.36 1249
8711.24 1287
8712.12 1261
8713.00 1256
8713.88 1217
8714.76 1313
8715.65 1290
8716.53 1220
8717.41 1151
8718.29 1081
8719.17 1110
8720.05 1062
8720.93 1070
8721.82 1091
8722.70 1102
8723.58 1091
8724.46 1089
8725.34 1036
8726.22 1103
8727.11 1099
8727.99 1162
8728.87 1128
8729.75 1212
8730.63 1244
8731.52 1269
8732.40 1293
8733.28 1266
8734.16 1245
8735.05 1284
8735.93 1291
8736.81 1197
8737.69 1147
8738.58 1102
8739.46 1134
8740.34 1120
8741.22 1102
8742.11 1079
8742.99 1066
8743.87 1168
8744.75 1141
8745.64 1138
8746.52 1042
8747.40 1020
8748.28 1161
8749.17 1170
8750.05 1079
8750.93 1077
8751.82 1134
8752.70 1153
8753.58 1147
8754.47 1168
8755.35 1115
8756.23 1168
8757.12 1192
8758.00 1246
8758.88 1223
8759.77 1149
8760.65 1209
8761.53 1175
8762.42 1183
8763.30 1211
8764.19 1119
8765.07 1067
8765.95 1139
8766.84 1207
8767.72 1143
8768.60 1087
8769.49 1127
8770.37 1191
8771.26 1271
8772.14 1297
8773.03 1260
8773.91 1193
8774.79 1170
8775.68 1160
8776.56 1084
8777.45 1100
8778.33 1097
8779.22 1036
8780.10 1035
8780.98 976
8781.87 964
8782.75 1001
8783.64 1082
8784.52 966
8785.41 990
8786.29 1001
8787.18 966
8788.06 1025
8788.95 1019
8789.83 918
8790.72 1007
8791.60 997
8792.49 1040
8793.37 969
8794.26 951
8795.14 933
8796.03 836
8796.92 882
8797.80 900
8798.69 934
8799.57 970
8800.46 968
8801.34 996
8802.23 1001
8803.11 1062
8804.00 1001
8804.89 942
8805.77 982
8806.66 1091
8807.54 991
8808.43 974
8809.32 1009
8810.20 994
8811.09 975
8811.97 894
8812.86 871
8813.75 880
8814.63 876
8815.52 876
8816.41 858
8817.29 819
8818.18 836
8819.06 942
8819.95 896
8820.84 907
8821.72 920
8822.61 960
8823.50 910
8824.38 940
8825.27 907
8826.16 894
8827.05 849
8827.93 819
8828.82 858
8829.71 946
8830.59 939
8831.48 837
8832.37 872
8833.25 817
8834.14 786
8835.03 911
8835.92 851
8836.80 839
8837.69 825
8838.58 807
8839.47 775
8840.35 783
8841.24 782
8842.13 804
8843.02 839
8843.90 803
8844.79 786
8845.68 831
8846.57 873
8847.46 810
8848.34 765
8849.23 741
8850.12 726
8851.01 832
8851.90 791
8852.78 744
8853.67 763
8854.56 791
8855.45 803
8856.34 751
8857.23 745
8858.12 709
8859.00 657
8859.89 716
8860.78 734
8861.67 765
8862.56 742
8863.45 678
8864.34 698
8865.22 701
8866.11 716
8867.00 755
8867.89 726
8868.78 739
8869.67 695
8870.56 693
8871.45 735
8872.34 769
8873.23 720
8874.12 694
8875.00 748
8875.89 775
8876.78 685
8877.67 665
8878.56 659
8879.45 591
8880.34 678
8881.23 656
8882.12 694
8883.01 687
8883.90 685
8884.79 700
8885.68 699
8886.57 750
8887.46 731
8888.35 751
8889.24 691
8890.13 688
8891.02 670
8891.91 702
8892.80 675
8893.69 600
8894.58 632
8895.47 691
8896.36 644
8897.25 666
8898.14 643
8899.03 657
8899.92 636
8900.81 633
8901.71 625
8902.60 644
8903.49 675
8904.38 652
8905.27 603
8906.16 626
8907.05 623
8907.94 617
8908.83 649
8909.72 681
8910.61 638
8911.51 641
8912.40 630
8913.29 607
8914.18 607
8915.07 640
8915.96 638
8916.85 609
8917.75 636
8918.64 617
8919.53 609
8920.42 635
8921.31 628
8922.20 623
8923.09 656
8923.99 586
8924.88 596
8925.77 610
8926.66 603
8927.55 556
8928.45 622
8929.34 614
8930.23 556
8931.12 588
8932.01 619
8932.91 591
8933.80 582
8934.69 612
8935.58 601
8936.48 625
8937.37 593
8938.26 633
8939.15 613
8940.05 614
8940.94 596
8941.83 578
8942.72 608
8943.62 616
8944.51 516
8945.40 525
8946.30 571
8947.19 629
8948.08 578
8948.97 590
8949.87 573
8950.76 593
8951.65 541
8952.55 517
8953.44 526
8954.33 561
8955.23 599
8956.12 601
8957.01 636
8957.91 630
8958.80 626
8959.69 579
8960.59 644
8961.48 598
8962.38 572
8963.27 599
8964.16 596
8965.06 624
8965.95 612
8966.85 594
8967.74 603
8968.63 662
8969.53 612
8970.42 611
8971.32 633
8972.21 625
8973.10 623
8974.00 603
8974.89 592
8975.79 584
8976.68 604
8977.58 542
8978.47 580
8979.36 547
8980.26 568
8981.15 531
8982.05 534
8982.94 574
8983.84 612
8984.73 592
8985.63 515
8986.52 534
8987.42 609
8988.31 600
8989.21 573
8990.10 540
8991.00 507
8991.89 572
8992.79 565
8993.68 523
8994.58 558
8995.47 608
8996.37 566
8997.27 565
8998.16 534
8999.06 542
8999.95 549
9000.85 531
9001.74 576
9002.64 579
9003.53 509
9004.43 521
9005.33 589
9006.22 584
9007.12 522
9008.01 479
9008.91 558
9009.81 562
9010.70 555
9011.60 506
9012.49 520
9013.39 527
9014.29 527
9015.18 531
9016.08 522
9016.98 555
9017.87 545
9018.77 523
9019.67 535
9020.56 548
9021.46 576
9022.36 556
9023.25 562
9024.15 578
9025.05 575
9025.94 544
9026.84 534
9027.74 529
9028.63 586
9029.53 576
9030.43 542
9031.33 552
9032.22 603
9033.12 510
9034.02 502
9034.91 531
9035.81 542
9036.71 536
9037.61 562
9038.50 609
9039.40 594
9040.30 496
9041.20 512
9042.10 531
9042.99 559
9043.89 531
9044.79 459
9045.69 535
9046.58 533
9047.48 529
9048.38 514
9049.28 573
9050.18 538
9051.07 544
9051.97 522
9052.87 546
9053.77 509
9054.67 581
9055.57 534
9056.46 559
9057.36 562
9058.26 513
9059.16 559
9060.06 579
9060.96 551
9061.86 579
9062.75 575
9063.65 531
9064.55 509
9065.45 501
9066.35 538
9067.25 547
9068.15 609
9069.05 567
9069.95 596
9070.84 591
9071.74 581
9072.64 584
9073.54 547
9074.44 532
9075.34 537
9076.24 567
9077.14 547
9078.04 564
9078.94 557
9079.84 650
9080.74 620
9081.64 548
9082.54 558
9083.44 577
9084.34 610
9085.24 576
9086.14 555
9087.04 584
9087.94 542
9088.84 581
9089.74 660
9090.64 597
9091.54 550
9092.44 558
9093.34 669
9094.24 649
9095.14 610
9096.04 625
9096.94 631
9097.84 609
9098.74 599
9099.64 526
9100.54 561
9101.44 606
9102.34 600
9103.24 566
9104.14 516
9105.04 555
9105.95 519
9106.85 594
9107.75 514
9108.65 528
9109.55 543
9110.45 543
9111.35 566
9112.25 543
9113.15 525
9114.06 569
9114.96 524
9115.86 557
9116.76 595
9117.66 562
9118.56 561
9119.46 532
9120.37 527
9121.27 502
9122.17 558
9123.07 633
9123.97 555
9124.87 527
9125.78 509
9126.68 547
9127.58 518
9128.48 522
9129.38 525
9130.29 569
9131.19 505
9132.09 491
9132.99 537
9133.89 576
9134.80 554
9135.70 512
9136.60 503
9137.50 471
9138.41 490
9139.31 544
9140.21 488
9141.11 503
9142.02 531
9142.92 534
9143.82 583
9144.72 572
9145.63 561
9146.53 542
9147.43 526
9148.34 515
9149.24 515
9150.14 505
9151.05 556
9151.95 488
9152.85 529
9153.76 485
9154.66 551
9155.56 573
9156.47 522
9157.37 490
9158.27 538
9159.18 523
9160.08 571
9160.98 549
9161.89 494
9162.79 475
9163.69 460
9164.60 437
9165.50 472
9166.41 518
9167.31 535
9168.21 568
9169.12 514
9170.02 536
9170.93 499
9171.83 524
9172.73 559
9173.64 511
9174.54 561
9175.45 526
9176.35 533
9177.25 535
9178.16 482
9179.06 524
9179.97 526
9180.87 481
9181.78 498
9182.68 485
9183.59 481
9184.49 479
9185.40 503
9186.30 529
9187.21 521
9188.11 533
9189.02 579
9189.92 527
9190.83 526
9191.73 562
9192.64 565
9193.54 519
9194.45 489
9195.35 554
9196.26 567
9197.16 521
9198.07 621
9198.97 547
9199.88 626
9200.78 540
9201.69 576
9202.60 552
9203.50 554
9204.41 621
9205.31 552
9206.22 551
9207.13 566
9208.03 554
9208.94 567
9209.84 529
9210.75 586
9211.66 552
9212.56 549
9213.47 521
9214.37 538
9215.28 515
9216.19 539
9217.09 535
9218.00 538
9218.91 578
9219.81 531
9220.72 555
9221.63 545
9222.53 580
9223.44 557
9224.35 526
9225.25 542
9226.16 550
9227.07 531
9227.97 498
9228.88 538
9229.79 556
9230.69 541
9231.60 494
9232.51 492
9233.41 573
9234.32 547
9235.23 503
9236.14 570
9237.04 545
9237.95 512
9238.86 490
9239.77 513
9240.67 577
9241.58 558
9242.49 518
9243.40 532
9244.30 516
9245.21 480
9246.12 521
9247.03 564
9247.94 533
9248.84 486
9249.75 501
9250.66 510
9251.57 519
9252.48 491
9253.38 527
9254.29 534
9255.20 504
9256.11 511
9257.02 491
9257.93 557
9258.83 527
9259.74 522
9260.65 506
9261.56 505
9262.47 461
9263.38 464
9264.29 439
9265.19 462
9266.10 483
9267.01 495
9267.92 483
9268.83 466
9269.74 524
9270.65 496
9271.56 500
9272.47 523
9273.37 549
9274.28 455
9275.19 557
9276.10 548
9277.01 528
9277.92 485
9278.83 531
9279.74 528
9280.65 498
9281.56 487
9282.47 510
9283.38 480
9284.29 517
9285.20 536
9286.11 559
9287.02 538
9287.93 496
9288.84 532
9289.75 556
9290.66 528
9291.57 533
9292.48 487
9293.39 495
9294.30 562
9295.21 517
9296.12 513
9297.03 531
9297.94 548
9298.85 551
9299.76 537
9300.67 543
9301.58 563
9302.49 565
9303.40 583
9304.31 612
9305.22 616
9306.13 580
9307.04 625
9307.95 616
9308.87 607
9309.78 741
9310.69 647
9311.60 637
9312.51 615
9313.42 596
9314.33 589
9315.24 563
9316.15 628
9317.07 526
9317.98 597
9318.89 588
9319.80 581
9320.71 561
9321.62 557
9322.53 573
9323.45 593
9324.36 577
9325.27 516
9326.18 541
9327.09 541
9328.00 524
9328.92 510
9329.83 491
9330.74 547
9331.65 548
9332.56 546
9333.48 553
9334.39 503
9335.30 547
9336.21 526
9337.13 556
9338.04 538
9338.95 554
9339.86 520
9340.77 532
9341.69 508
9342.60 523
9343.51 536
9344.43 527
9345.34 620
9346.25 579
9347.16 507
9348.08 548
9348.99 566
9349.90 560
9350.81 542
9351.73 552
9352.64 536
9353.55 546
9354.47 533
9355.38 494
9356.29 500
9357.21 514
9358.12 525
9359.03 563
9359.95 490
9360.86 511
9361.77 567
9362.69 553
9363.60 567
9364.51 488
9365.43 495
9366.34 532
9367.26 574
9368.17 569
9369.08 612
9370.00 536
9370.91 585
9371.82 562
9372.74 518
9373.65 524
9374.57 523
9375.48 520
9376.40 527
9377.31 460
9378.22 482
9379.14 532
9380.05 528
9380.97 482
9381.88 508
9382.80 513
9383.71 493
9384.62 552
9385.54 505
9386.45 511
9387.37 552
9388.28 555
9389.20 533
9390.11 577
9391.03 560
9391.94 606
9392.86 524
9393.77 565
9394.69 564
9395.60 576
9396.52 562
9397.43 581
9398.35 608
9399.26 560
9400.18 560
9401.10 566
9402.01 611
9402.93 590
9403.84 593
9404.76 559
9405.67 601
9406.59 517
9407.50 494
9408.42 511
9409.34 516
9410.25 571
9411.17 546
9412.08 567
9413.00 516
9413.92 520
9414.83 558
9415.75 547
9416.66 521
9417.58 538
9418.50 605
9419.41 554
9420.33 560
9421.25 589
9422.16 563
9423.08 593
9423.99 595
9424.91 566
9425.83 550
9426.74 548
9427.66 534
9428.58 516
9429.49 559
9430.41 556
9431.33 574
9432.25 599
9433.16 644
9434.08 586
9435.00 554
9435.91 573
9436.83 601
9437.75 647
9438.67 573
9439.58 613
9440.50 577
9441.42 617
9442.33 574
9443.25 640
9444.17 614
9445.09 608
9446.00 604
9446.92 595
9447.84 564
9448.76 593
9449.68 620
9450.59 627
9451.51 618
9452.43 620
9453.35 693
9454.26 752
9455.18 799
9456.10 774
9457.02 817
9457.94 822
9458.86 771
9459.77 662
9460.69 689
9461.61 671
9462.53 563
9463.45 628
9464.37 644
9465.28 644
9466.20 586
9467.12 633
9468.04 592
9468.96 607
9469.88 614
9470.80 627
9471.72 602
9472.63 598
9473.55 598
9474.47 613
9475.39 571
9476.31 599
9477.23 634
9478.15 597
9479.07 641
9479.99 680
9480.91 637
9481.83 688
9482.74 681
9483.66 699
9484.58 719
9485.50 615
9486.42 628
9487.34 534
9488.26 607
9489.18 632
9490.10 604
9491.02 557
9491.94 608
9492.86 605
9493.78 590
9494.70 597
9495.62 646
9496.54 617
9497.46 604
9498.38 604
9499.30 590
9500.22 568
9501.14 574
9502.06 566
9502.98 575
9503.90 586
9504.82 611
9505.74 632
9506.66 525
9507.59 574
9508.51 606
9509.43 580
9510.35 586
9511.27 593
9512.19 643
9513.11 615
9514.03 607
9514.95 622
9515.87 695
9516.79 675
9517.71 655
9518.64 689
9519.56 599
9520.48 698
9521.40 704
9522.32 662
9523.24 615
9524.16 644
9525.08 656
9526.01 660
9526.93 614
9527.85 618
9528.77 684
9529.69 700
9530.61 700
9531.54 751
9532.46 795
9533.38 868
9534.30 883
9535.22 942
9536.15 872
9537.07 861
9537.99 901
9538.91 843
9539.83 847
9540.76 767
9541.68 688
9542.60 650
9543.52 639
9544.45 646
9545.37 694
9546.29 699
9547.21 609
9548.14 642
9549.06 657
9549.98 677
9550.90 620
9551.83 660
9552.75 688
9553.67 663
9554.59 695
9555.52 676
9556.44 621
9557.36 622
9558.29 647
9559.21 694
9560.13 737
9561.06 741
9561.98 759
9562.90 787
9563.83 756
9564.75 683
9565.67 692
9566.60 707
9567.52 621
9568.44 672
9569.37 645
9570.29 586
9571.21 642
9572.14 642
9573.06 684
9573.98 638
9574.91 637
9575.83 635
9576.76 611
9577.68 611
9578.60 682
9579.53 698
9580.45 675
9581.38 637
9582.30 625
9583.23 646
9584.15 642
9585.07 611
9586.00 627
9586.92 594
9587.85 585
9588.77 689
9589.70 625
9590.62 650
9591.55 658
9592.47 658
9593.40 685
9594.32 715
9595.24 690
9596.17 672
9597.09 718
9598.02 649
9598.94 694
9599.87 685
9600.79 698
9601.72 704
9602.65 710
9603.57 736
9604.50 711
9605.42 683
9606.35 677
9607.27 683
9608.20 711
9609.12 774
9610.05 778
9610.97 778
9611.90 758
9612.83 687
9613.75 760
9614.68 706
9615.60 693
9616.53 701
9617.45 685
9618.38 723
9619.31 747
9620.23 732
9621.16 721
9622.08 732
9623.01 714
9623.94 708
9624.86 787
9625.79 732
9626.72 739
9627.64 757
9628.57 765
9629.50 795
9630.42 774
9631.35 777
9632.27 775
9633.20 785
9634.13 831
9635.06 822
9635.98 859
9636.91 797
9637.84 883
9638.76 857
9639.69 901
9640.62 889
9641.54 933
9642.47 902
9643.40 853
9644.33 837
9645.25 866
9646.18 872
9647.11 920
9648.03 944
9648.96 971
9649.89 982
9650.82 1042
9651.74 1020
9652.67 1007
9653.60 1034
9654.53 1003
9655.46 973
9656.38 976
9657.31 1006
9658.24 942
9659.17 1026
9660.09 1029
9661.02 1000
9661.95 968
9662.88 991
9663.81 1016
9664.74 944
9665.66 989
9666.59 986
9667.52 1035
9668.45 964
9669.38 974
9670.31 1033
9671.23 1032
9672.16 1104
9673.09 1070
9674.02 1080
9674.95 1162
9675.88 1151
9676.81 1172
9677.73 1082
9678.66 1071
9679.59 1113
9680.52 1140
9681.45 1174
9682.38 1129
9683.31 1088
9684.24 1081
9685.17 1098
9686.10 1109
9687.03 1164
9687.95 1157
9688.88 1157
9689.81 1216
9690.74 1182
9691.67 1234
9692.60 1246
9693.53 1212
9694.46 1182
9695.39 1210
9696.32 1258
9697.25 1295
9698.18 1244
9699.11 1258
9700.04 1304
9700.97 1337
9701.90 1422
9702.83 1400
9703.76 1403
9704.69 1347
9705.62 1175
9706.55 1318
9707.48 1330
9708.41 1252
9709.34 1305
9710.27 1218
9711.20 1312
9712.13 1339
9713.06 1353
9713.99 1503
9714.92 1545
9715.85 1561
9716.79 1693
9717.72 1672
9718.65 1694
9719.58 1691
9720.51 1575
9721.44 1522
9722.37 1401
9723.30 1369
9724.23 1216
9725.16 1217
9726.09 1173
9727.03 1123
9727.96 1187
9728.89 1194
9729.82 1094
9730.75 1134
9731.68 1215
9732.61 1303
9733.55 1351
9734.48 1364
9735.41 1362
9736.34 1281
9737.27 1229
9738.20 1165
9739.14 1182
9740.07 1207
9741.00 1129
9741.93 1082
9742.86 1040
9743.79 1011
9744.73 960
9745.66 1041
9746.59 974
9747.52 1030
9748.46 949
9749.39 933
9750.32 940
9751.25 961
9752.18 873
9753.12 926
9754.05 950
9754.98 973
9755.91 904
9756.85 898
9757.78 939
9758.71 936
9759.65 930
9760.58 943
9761.51 948
9762.44 908
9763.38 890
9764.31 948
9765.24 955
9766.18 923
9767.11 956
9768.04 933
9768.98 952
9769.91 927
9770.84 967
9771.78 898
9772.71 924
9773.64 945
9774.58 921
9775.51 954
9776.44 964
9777.38 970
9778.31 977
9779.24 1034
9780.18 1037
9781.11 1113
9782.05 1136
9782.98 1107
9783.91 1168
9784.85 1124
9785.78 1072
9786.71 1081
9787.65 1036
9788.58 1016
9789.52 963
9790.45 928
9791.39 889
9792.32 923
9793.25 910
9794.19 922
9795.12 863
9796.06 901
9796.99 865
9797.93 873
9798.86 996
9799.80 942
9800.73 974
9801.67 900
9802.60 938
9803.54 941
9804.47 918
9805.41 910
9806.34 884
9807.28 863
9808.21 839
9809.15 765
9810.08 796
9811.02 736
9811.95 754
9812.89 792
9813.82 757
9814.76 778
9815.69 754
9816.63 740
9817.56 730
9818.50 732
9819.43 754
9820.37 782
9821.31 717
9822.24 740
9823.18 753
9824.11 764
9825.05 699
9825.99 721
9826.92 732
9827.86 687
9828.79 730
9829.73 707
9830.67 736
9831.60 729
9832.54 716
9833.47 712
9834.41 680
9835.35 600
9836.28 732
9837.22 733
9838.16 717
9839.09 670
9840.03 705
9840.97 744
9841.90 719
9842.84 750
9843.78 665
9844.71 704
9845.65 665
9846.59 679
9847.52 701
9848.46 731
9849.40 670
9850.34 673
9851.27 659
9852.21 709
9853.15 699
9854.08 636
9855.02 736
9855.96 674
9856.90 695
9857.83 691
9858.77 784
9859.71 747
9860.65 705
9861.58 717
9862.52 704
9863.46 683
9864.40 703
9865.33 736
9866.27 643
9867.21 662
9868.15 634
9869.09 659
9870.02 667
9870.96 637
9871.90 648
9872.84 661
9873.78 648
9874.72 647
9875.65 642
9876.59 716
9877.53 637
9878.47 633
9879.41 676
9880.35 650
9881.28 686
9882.22 619
9883.16 669
9884.10 660
9885.04 664
9885.98 620
9886.92 628
9887.86 684
9888.79 662
9889.73 611
9890.67 683
9891.61 619
9892.55 688
9893.49 642
9894.43 607
9895.37 656
9896.31 651
9897.25 669
9898.19 610
9899.13 591
9900.07 644
9901.00 558
9901.94 581
9902.88 620
9903.82 649
9904.76 627
9905.70 595
9906.64 625
9907.58 647
9908.52 686
9909.46 655
9910.40 654
9911.34 612
9912.28 637
9913.22 657
9914.16 612
9915.10 652
9916.04 654
9916.98 686
9917.92 639
9918.86 669
9919.80 655
9920.74 692
9921.69 640
9922.63 709
9923.57 710
9924.51 719
9925.45 756
9926.39 840
9927.33 876
9928.27 903
9929.21 987
9930.15 970
9931.09 922
9932.03 874
9932.97 916
9933.92 844
9934.86 833
9935.80 777
9936.74 734
9937.68 697
9938.62 671
9939.56 587
9940.50 631
9941.45 654
9942.39 633
9943.33 614
9944.27 658
9945.21 641
9946.15 640
9947.10 659
9948.04 572
9948.98 638
9949.92 623
9950.86 654
9951.80 586
9952.75 631
9953.69 615
9954.63 649
9955.57 650
9956.52 672
9957.46 633
9958.40 681
9959.34 684
9960.28 652
9961.23 643
9962.17 576
9963.11 610
9964.05 642
9965.00 692
9965.94 632
9966.88 668
9967.82 664
9968.77 676
9969.71 644
9970.65 636
9971.60 626
9972.54 654
9973.48 646
9974.42 620
9975.37 614
9976.31 598
9977.25 550
9978.20 559
9979.14 553
9980.08 574
9981.03 557
9981.97 562
9982.91 577
9983.86 566
9984.80 563
9985.74 563
9986.69 563
9987.63 581
9988.57 621
9989.52 584
9990.46 515
9991.41 589
9992.35 537
9993.29 515
9994.24 516
9995.18 583
9996.13 575
9997.07 596
9998.01 542
9998.96 509
9999.90 547
10000.85 535
10001.79 587
10002.74 600
10003.68 591
10004.62 541
10005.57 567
10006.51 518
10007.46 570
10008.40 513
10009.35 517
10010.29 514
10011.24 569
10012.18 494
10013.13 532
10014.07 563
10015.02 545
10015.96 575
10016.91 527
10017.85 579
10018.80 554
10019.74 580
10020.69 510
10021.63 502
10022.58 523
10023.52 478
10024.47 481
10025.41 498
10026.36 538
10027.30 522
10028.25 496
10029.19 516
10030.14 505
10031.09 519
10032.03 524
10032.98 431
10033.92 444
10034.87 504
10035.82 558
10036.76 502
10037.71 504
10038.65 497
10039.60 548
10040.55 531
10041.49 517
10042.44 501
10043.38 479
10044.33 484
10045.28 521
10046.22 522
10047.17 450
10048.12 517
10049.06 486
10050.01 476
10050.96 442
10051.90 490
10052.85 480
10053.80 502
10054.74 489
10055.69 491
10056.64 451
10057.58 517
10058.53 481
10059.48 521
10060.42 495
10061.37 491
10062.32 471
10063.27 478
10064.21 522
10065.16 497
10066.11 452
10067.06 496
10068.00 505
10068.95 490
10069.90 533
10070.85 497
10071.79 510
10072.74 502
10073.69 524
10074.64 503
10075.58 485
10076.53 528
10077.48 487
10078.43 508
10079.38 540
10080.32 534
10081.27 518
10082.22 479
10083.17 481
10084.12 510
10085.06 506
10086.01 489
10086.96 468
10087.91 496
10088.86 489
10089.81 499
10090.75 523
10091.70 461
10092.65 477
10093.60 483
10094.55 484
10095.50 463
10096.45 536
10097.40 501
10098.34 464
10099.29 496
10100.24 459
10101.19 497
10102.14 511
10103.09 487
10104.04 498
10104.99 486
10105.94 440
10106.89 486
10107.84 458
10108.78 499
10109.73 445
10110.68 483
10111.63 516
10112.58 469
10113.53 417
10114.48 499
10115.43 450
10116.38 475
10117.33 478
10118.28 498
10119.23 430
10120.18 478
10121.13 471
10122.08 470
10123.03 412
10123.98 406
10124.93 458
10125.88 448
10126.83 459
10127.78 455
10128.73 438
10129.68 438
10130.63 455
10131.58 472
10132.53 443
10133.48 436
10134.43 435
10135.38 495
10136.34 438
10137.29 457
10138.24 509
10139.19 500
10140.14 496
10141.09 496
10142.04 485
10142.99 517
10143.94 494
10144.89 482
10145.84 438
10146.80 433
10147.75 437
10148.70 498
10149.65 489
10150.60 475
10151.55 472
10152.50 457
10153.45 499
10154.41 451
10155.36 487
10156.31 445
10157.26 499
10158.21 469
10159.16 509
10160.12 463
10161.07 465
10162.02 524
10162.97 503
10163.92 481
10164.88 446
10165.83 477
10166.78 530
10167.73 503
10168.68 523
10169.64 513
10170.59 534
10171.54 599
10172.49 493
10173.45 539
10174.40 546
10175.35 578
10176.30 586
10177.26 545
10178.21 539
10179.16 568
10180.11 567
10181.07 557
10182.02 632
10182.97 586
10183.92 547
10184.88 534
10185.83 596
10186.78 584
10187.74 560
10188.69 534
10189.64 627
10190.60 616
10191.55 605
10192.50 598
10193.46 603
10194.41 584
10195.36 625
10196.32 585
10197.27 600
10198.22 593
10199.18 635
10200.13 677
10201.08 589
10202.04 622
10202.99 581
10203.95 589
10204.90 623
10205.85 655
10206.81 646
10207.76 700
10208.72 760
10209.67 720
10210.62 717
10211.58 696
10212.53 741
10213.49 711
10214.44 687
10215.40 574
10216.35 555
10217.30 601
10218.26 631
10219.21 644
10220.17 589
10221.12 593
10222.08 596
10223.03 613
10223.99 594
10224.94 562
10225.90 551
10226.85 606
10227.81 553
10228.76 564
10229.72 594
10230.67 574
10231.63 559
10232.58 542
10233.54 571
10234.49 578
10235.45 620
10236.40 679
10237.36 674
10238.31 659
10239.27 663
10240.22 684
10241.18 680
10242.14 620
10243.09 553
10244.05 595
10245.00 570
10245.96 459
10246.91 499
10247.87 541
10248.83 503
10249.78 518
10250.74 513
10251.69 533
10252.65 550
10253.61 533
10254.56 512
10255.52 518
10256.48 505
10257.43 506
10258.39 456
10259.34 491
10260.30 463
10261.26 513
10262.21 473
10263.17 510
10264.13 481
10265.08 509
10266.04 524
10267.00 500
10267.95 461
10268.91 476
10269.87 528
10270.82 502
10271.78 467
10272.74 471
10273.70 502
10274.65 464
10275.61 493
10276.57 473
10277.52 494
10278.48 516
10279.44 516
10280.40 560
10281.35 476
10282.31 473
10283.27 488
10284.23 501
10285.18 506
10286.14 438
10287.10 435
10288.06 474
10289.02 452
10289.97 456
10290.93 468
10291.89 517
10292.85 547
10293.81 468
10294.76 471
10295.72 502
10296.68 484
10297.64 467
10298.60 531
10299.55 555
10300.51 510
10301.47 498
10302.43 467
10303.39 450
10304.35 506
10305.31 442
10306.26 471
10307.22 473
10308.18 456
10309.14 498
10310.10 482
10311.06 516
10312.02 497
10312.98 465
10313.93 460
10314.89 482
10315.85 483
10316.81 520
10317.77 487
10318.73 489
10319.69 481
10320.65 464
10321.61 549
10322.57 471
10323.53 503
10324.49 495
10325.45 509
10326.40 484
10327.36 454
10328.32 553
10329.28 565
10330.24 490
10331.20 551
10332.16 549
10333.12 585
10334.08 552
10335.04 549
10336.00 534
10336.96 504
10337.92 542
10338.88 459
10339.84 452
10340.80 499
10341.76 466
10342.72 464
10343.68 474
10344.64 426
10345.61 443
10346.57 429
10347.53 436
10348.49 443
10349.45 431
10350.41 424
10351.37 468
10352.33 441
10353.29 432
10354.25 453
10355.21 463
10356.17 489
10357.13 427
10358.10 463
10359.06 469
10360.02 425
10360.98 423
10361.94 427
10362.90 461
10363.86 425
10364.82 422
10365.79 446
10366.75 405
10367.71 459
10368.67 488
10369.63 456
10370.59 531
10371.55 528
10372.52 469
10373.48 462
10374.44 448
10375.40 458
10376.36 521
10377.33 468
10378.29 432
10379.25 416
10380.21 457
10381.17 440
10382.14 413
10383.10 388
10384.06 430
10385.02 439
10385.98 440
10386.95 441
10387.91 384
10388.87 458
10389.83 399
10390.80 444
10391.76 449
10392.72 459
10393.68 465
10394.65 460
10395.61 467
10396.57 431
10397.54 439
10398.50 417
10399.46 453
10400.42 453
10401.39 446
10402.35 401
10403.31 411
10404.28 414
10405.24 450
10406.20 451
10407.17 446
10408.13 490
10409.09 430
10410.06 452
10411.02 432
10411.98 432
10412.95 492
10413.91 463
10414.88 460
10415.84 471
10416.80 472
10417.77 467
10418.73 534
10419.69 562
10420.66 580
10421.62 568
10422.59 572
10423.55 521
10424.51 555
10425.48 615
10426.44 608
10427.41 534
10428.37 517
10429.34 491
10430.30 467
10431.26 455
10432.23 406
10433.19 428
10434.16 420
10435.12 447
10436.09 442
10437.05 442
10438.02 459
10438.98 426
10439.95 434
10440.91 449
10441.88 403
10442.84 418
10443.81 417
10444.77 436
10445.74 397
10446.70 357
10447.67 421
10448.63 445
10449.60 397
10450.56 400
10451.53 470
10452.49 483
10453.46 409
10454.42 411
10455.39 419
10456.36 413
10457.32 427
10458.29 378
10459.25 436
10460.22 388
10461.18 425
10462.15 417
10463.12 451
10464.08 407
10465.05 426
10466.01 393
10466.98 403
10467.95 426
10468.91 397
10469.88 376
10470.84 439
10471.81 440
10472.78 432
10473.74 432
10474.71 394
10475.68 424
10476.64 421
10477.61 411
10478.58 431
10479.54 424
10480.51 371
10481.48 368
10482.44 384
10483.41 442
10484.38 424
10485.34 382
10486.31 402
10487.28 388
10488.25 408
10489.21 425
10490.18 465
10491.15 424
10492.11 409
10493.08 455
10494.05 457
10495.02 438
10495.98 386
10496.95 451
10497.92 418
10498.89 372
10499.85 423
10500.82 422
10501.79 410
10502.76 433
10503.72 404
10504.69 409
10505.66 385
10506.63 381
10507.60 422
10508.56 412
10509.53 399
10510.50 422
10511.47 422
10512.44 393
10513.40 415
10514.37 392
10515.34 437
10516.31 423
10517.28 423
10518.25 440
10519.22 385
10520.18 397
10521.15 409
10522.12 364
10523.09 433
10524.06 404
10525.03 459
10526.00 415
10526.96 436
10527.93 442
10528.90 444
10529.87 420
10530.84 446
10531.81 396
10532.78 405
10533.75 411
10534.72 432
10535.69 380
10536.66 425
10537.63 424
10538.59 408
10539.56 444
10540.53 420
10541.50 445
10542.47 421
10543.44 456
10544.41 455
10545.38 410
10546.35 422
10547.32 442
10548.29 461
10549.26 456
10550.23 428
10551.20 406
10552.17 423
10553.14 417
10554.11 428
10555.08 395
10556.05 370
10557.02 422
10557.99 456
10558.96 459
10559.93 454
10560.90 473
10561.87 488
10562.84 526
10563.81 496
10564.79 465
10565.76 492
10566.73 517
10567.70 503
10568.67 453
10569.64 449
10570.61 476
10571.58 415
10572.55 423
10573.52 391
10574.49 390
10575.47 424
10576.44 421
10577.41 465
10578.38 434
10579.35 442
10580.32 414
10581.29 398
10582.26 451
10583.24 421
10584.21 434
10585.18 435
10586.15 501
10587.12 482
10588.09 471
10589.07 443
10590.04 462
10591.01 483
10591.98 422
10592.95 430
10593.92 459
10594.90 443
10595.87 446
10596.84 436
10597.81 440
10598.78 405
10599.76 460
10600.73 425
10601.70 412
10602.67 428
10603.65 438
10604.62 445
10605.59 455
10606.56 450
10607.54 442
10608.51 414
10609.48 405
10610.45 444
10611.43 395
10612.40 417
10613.37 431
10614.35 466
10615.32 434
10616.29 416
10617.26 408
10618.24 472
10619.21 439
10620.18 445
10621.16 439
10622.13 402
10623.10 458
10624.08 445
10625.05 455
10626.02 442
10627.00 475
10627.97 450
10628.94 468
10629.92 476
10630.89 456
10631.87 414
10632.84 432
10633.81 471
10634.79 449
10635.76 509
10636.73 489
10637.71 532
10638.68 530
10639.66 567
10640.63 554
10641.60 587
10642.58 578
10643.55 605
10644.53 561
10645.50 573
10646.48 558
10647.45 529
10648.43 505
10649.40 467
10650.37 493
10651.35 471
10652.32 439
10653.30 466
10654.27 458
10655.25 445
10656.22 442
10657.20 457
10658.17 484
10659.15 426
10660.12 413
10661.10 418
10662.07 433
10663.05 433
10664.02 463
10665.00 418
10665.97 422
10666.95 479
10667.92 474
10668.90 467
10669.87 440
10670.85 474
10671.83 468
10672.80 494
10673.78 459
10674.75 448
10675.73 463
10676.70 444
10677.68 454
10678.66 454
10679.63 503
10680.61 501
10681.58 498
10682.56 412
10683.54 465
10684.51 480
10685.49 465
10686.46 477
10687.44 532
10688.42 431
10689.39 415
10690.37 429
10691.35 449
10692.32 423
10693.30 419
10694.28 408
10695.25 446
10696.23 387
10697.21 407
10698.18 443
10699.16 444
10700.14 406
10701.11 452
10702.09 383
10703.07 398
10704.04 409
10705.02 436
10706.00 465
10706.97 411
10707.95 397
10708.93 452
10709.91 428
10710.88 409
10711.86 361
10712.84 423
10713.82 431
10714.79 396
10715.77 391
10716.75 433
10717.73 388
10718.70 417
10719.68 388
10720.66 425
10721.64 391
10722.61 445
10723.59 417
10724.57 410
10725.55 419
10726.53 416
10727.50 421
10728.48 404
10729.46 380
10730.44 379
10731.42 397
10732.40 401
10733.37 411
10734.35 405
10735.33 395
10736.31 396
10737.29 391
10738.27 398
10739.25 413
10740.22 397
10741.20 385
10742.18 449
10743.16 386
10744.14 395
10745.12 380
10746.10 376
10747.08 410
10748.05 421
10749.03 393
10750.01 365
10750.99 358
10751.97 421
10752.95 382
10753.93 427
10754.91 456
10755.89 486
10756.87 447
10757.85 430
10758.83 409
10759.81 415
10760.79 427
10761.77 396
10762.75 395
10763.73 398
10764.71 399
10765.68 397
10766.66 406
10767.64 395
10768.62 434
10769.60 411
10770.58 427
10771.56 418
10772.54 442
10773.53 426
10774.51 400
10775.49 380
10776.47 431
10777.45 375
10778.43 431
10779.41 439
10780.39 437
10781.37 418
10782.35 432
10783.33 456
10784.31 456
10785.29 431
10786.27 453
10787.25 408
10788.23 416
10789.21 437
10790.20 434
10791.18 397
10792.16 384
10793.14 432
10794.12 420
10795.10 419
10796.08 427
10797.06 420
10798.04 408
10799.03 374
10800.01 417
10800.99 397
10801.97 397
10802.95 379
10803.93 425
10804.91 389
10805.90 408
10806.88 387
10807.86 389
10808.84 430
10809.82 413
10810.81 432
10811.79 402
10812.77 409
10813.75 409
10814.73 401
10815.72 385
10816.70 427
10817.68 422
10818.66 471
10819.64 433
10820.63 423
10821.61 429
10822.59 426
10823.57 408
10824.56 388
10825.54 393
10826.52 399
10827.50 421
10828.49 417
10829.47 398
10830.45 412
10831.44 409
10832.42 441
10833.40 425
10834.38 437
10835.37 388
10836.35 404
10837.33 425
10838.32 418
10839.30 453
10840.28 413
10841.27 361
10842.25 408
10843.23 447
10844.22 401
10845.20 406
10846.18 441
10847.17 444
10848.15 435
10849.13 402
10850.12 499
10851.10 478
10852.09 431
10853.07 408
10854.05 410
10855.04 445
10856.02 410
10857.00 421
10857.99 414
10858.97 467
10859.96 435
10860.94 399
10861.93 389
10862.91 390
10863.89 428
10864.88 433
10865.86 404
10866.85 405
10867.83 461
10868.82 481
10869.80 472
10870.79 437
10871.77 461
10872.75 402
10873.74 418
10874.72 427
10875.71 413
10876.69 426
10877.68 479
10878.66 481
10879.65 486
10880.63 483
10881.62 467
10882.60 473
10883.59 472
10884.57 431
10885.56 467
10886.55 458
10887.53 467
10888.52 503
10889.50 443
10890.49 524
10891.47 501
10892.46 518
10893.44 439
10894.43 506
10895.42 523
10896.40 488
10897.39 496
10898.37 488
10899.36 469
10900.34 518
10901.33 496
10902.32 461
10903.30 458
10904.29 518
10905.27 533
10906.26 552
10907.25 469
10908.23 514
10909.22 500
10910.21 523
10911.19 541
10912.18 514
10913.17 570
10914.15 512
10915.14 496
10916.13 458
10917.11 505
10918.10 558
10919.09 566
10920.07 536
10921.06 523
10922.05 535
10923.03 552
10924.02 569
10925.01 495
10926.00 538
10926.98 545
10927.97 573
10928.96 556
10929.94 544
10930.93 566
10931.92 542
10932.91 576
10933.89 537
10934.88 568
10935.87 558
10936.86 576
10937.84 574
10938.83 605
10939.82 592
10940.81 584
10941.80 666
10942.78 654
10943.77 600
10944.76 644
10945.75 680
10946.74 639
10947.72 655
10948.71 627
10949.70 691
10950.69 638
10951.68 675
10952.66 696
10953.65 659
10954.64 721
10955.63 777
10956.62 769
10957.61 784
10958.60 811
10959.58 876
10960.57 928
10961.56 937
10962.55 884
10963.54 887
10964.53 853
10965.52 816
10966.51 791
10967.49 717
10968.48 693
10969.47 713
10970.46 732
10971.45 695
10972.44 683
10973.43 669
10974.42 709
10975.41 674
10976.40 672
10977.39 677
10978.38 699
10979.37 741
10980.36 703
10981.35 735
10982.34 727
10983.32 784
10984.31 758
10985.30 728
10986.29 699
10987.28 811
10988.27 825
10989.26 723
10990.25 763
10991.24 761
10992.23 756
10993.22 775
10994.21 762
10995.20 779
10996.20 868
10997.19 882
10998.18 1038
10999.17 1031
11000.16 1162
11001.15 1237
11002.14 1259
11003.13 1318
11004.12 1225
11005.11 1177
11006.10 1102
11007.09 990
11008.08 920
11009.07 913
11010.06 808
11011.06 757
11012.05 750
11013.04 689
11014.03 668
11015.02 636
11016.01 661
11017.00 649
11017.99 668
11018.98 631
11019.98 598
11020.97 585
11021.96 664
11022.95 621
11023.94 710
11024.93 673
11025.93 695
11026.92 757
11027.91 666
11028.90 658
11029.89 681
11030.88 611
11031.88 620
11032.87 578
11033.86 570
11034.85 609
11035.84 608
11036.84 657
11037.83 609
11038.82 618
11039.81 630
11040.81 606
11041.80 591
11042.79 632
11043.78 610
11044.77 578
11045.77 558
11046.76 566
11047.75 570
11048.75 604
11049.74 541
11050.73 525
11051.72 536
11052.72 580
11053.71 529
11054.70 520
11055.70 549
11056.69 567
11057.68 603
11058.67 534
11059.67 552
11060.66 565
11061.65 495
11062.65 573
11063.64 539
11064.63 539
11065.63 528
11066.62 500
11067.61 522
11068.61 497
11069.60 525
11070.60 516
11071.59 510
11072.58 552
11073.58 502
11074.57 541
11075.56 547
11076.56 560
11077.55 515
11078.55 479
11079.54 518
11080.53 525
11081.53 523
11082.52 527
11083.52 552
11084.51 515
11085.51 527
11086.50 543
11087.49 520
11088.49 533
11089.48 535
11090.48 530
11091.47 552
11092.47 514
11093.46 505
11094.46 489
11095.45 499
11096.45 520
11097.44 492
11098.44 546
11099.43 478
11100.43 480
11101.42 517
11102.42 515
11103.41 517
11104.41 501
11105.40 488
11106.40 509
11107.39 464
11108.39 475
11109.38 520
11110.38 456
11111.37 511
11112.37 533
11113.37 463
11114.36 438
11115.36 484
11116.35 532
11117.35 512
11118.34 545
11119.34 450
11120.34 485
11121.33 500
11122.33 519
11123.32 457
11124.32 466
11125.32 556
11126.31 535
11127.31 486
11128.30 514
11129.30 572
11130.30 558
11131.29 485
11132.29 528
11133.29 515
11134.28 483
11135.28 467
11136.28 483
11137.27 465
11138.27 480
11139.27 489
11140.26 514
11141.26 504
11142.26 504
11143.25 503
11144.25 454
11145.25 489
11146.24 498
11147.24 468
11148.24 500
11149.24 523
11150.23 490
11151.23 471
11152.23 446
11153.23 512
11154.22 480
11155.22 422
11156.22 491
11157.22 497
11158.21 493
11159.21 451
11160.21 474
11161.21 426
11162.20 497
11163.20 492
11164.20 491
11165.20 489
11166.20 508
11167.19 504
11168.19 463
11169.19 492
11170.19 517
11171.19 469
11172.18 508
11173.18 524
11174.18 502
11175.18 532
11176.18 522
11177.18 510
11178.17 468
11179.17 433
11180.17 536
11181.17 538
11182.17 501
11183.17 494
11184.17 512
11185.16 466
11186.16 443
11187.16 492
11188.16 539
11189.16 510
11190.16 500
11191.16 513
11192.16 503
11193.16 487
11194.16 509
11195.16 517
11196.15 550
11197.15 516
11198.15 517
11199.15 538
11200.15 446
11201.15 482
11202.15 484
11203.15 487
11204.15 510
11205.15 467
11206.15 473
11207.15 503
11208.15 525
11209.15 504
11210.15 502
11211.15 517
11212.15 525
11213.15 470
11214.15 479
11215.15 518
11216.15 502
11217.15 477
11218.15 465
11219.15 431
11220.15 469
11221.15 477
11222.15 467
11223.15 483
11224.15 470
11225.15 505
11226.15 514
11227.16 462
11228.16 477
11229.16 476
11230.16 442
11231.16 439
11232.16 480
11233.16 494
11234.16 488
11235.16 524
11236.16 501
11237.16 496
11238.17 457
11239.17 482
11240.17 472
11241.17 493
11242.17 495
11243.17 509
11244.17 490
11245.18 459
11246.18 461
11247.18 412
11248.18 431
11249.18 442
11250.18 451
11251.19 457
11252.19 468
11253.19 464
11254.19 446
11255.19 419
11256.19 418
11257.20 401
11258.20 433
11259.20 473
11260.20 449
11261.21 447
11262.21 421
11263.21 435
11264.21 463
11265.21 472
11266.22 424
11267.22 458
11268.22 440
11269.22 466
11270.23 453
11271.23 430
11272.23 461
11273.24 495
11274.24 496
11275.24 475
11276.24 485
11277.25 512
11278.25 561
11279.25 518
11280.26 548
11281.26 502
11282.26 526
11283.27 566
11284.27 492
11285.27 481
11286.28 452
11287.28 512
11288.28 534
11289.29 474
11290.29 454
11291.29 477
11292.30 482
11293.30 446
11294.30 489
11295.31 463
11296.31 459
11297.31 465
11298.32 491
11299.32 513
11300.33 477
11301.33 498
11302.33 500
11303.34 456
11304.34 499
11305.35 489
11306.35 494
11307.36 514
11308.36 486
11309.36 468
11310.37 516
11311.37 498
11312.38 525
11313.38 494
11314.39 587
11315.39 566
11316.40 583
11317.40 573
11318.41 598
11319.41 563
11320.41 525
11321.42 512
11322.42 546
11323.43 518
11324.43 502
11325.44 503
11326.44 447
11327.45 499
11328.46 486
11329.46 518
11330.47 468
11331.47 510
11332.48 499
11333.48 448
11334.49 470
11335.49 473
11336.50 502
11337.50 478
11338.51 465
11339.52 512
11340.52 536
11341.53 552
11342.53 539
11343.54 528
11344.54 503
11345.55 514
11346.56 499
11347.56 497
11348.57 464
11349.58 452
11350.58 488
11351.59 435
11352.59 431
11353.60 451
11354.61 452
11355.61 471
11356.62 459
11357.63 458
11358.63 491
11359.64 485
11360.65 493
11361.65 531
11362.66 454
11363.67 471
11364.67 476
11365.68 483
11366.69 473
11367.69 475
11368.70 451
11369.71 441
11370.71 417
11371.72 402
11372.73 451
11373.74 466
11374.74 491
11375.75 449
11376.76 442
11377.77 444
11378.77 443
11379.78 476
11380.79 433
11381.80 435
11382.80 448
11383.81 478
11384.82 467
11385.83 463
11386.83 405
11387.84 446
11388.85 475
11389.86 409
11390.87 400
11391.87 436
11392.88 438
11393.89 451
11394.90 441
11395.91 433
11396.91 399
11397.92 423
11398.93 441
11399.94 425
11400.95 406
11401.96 440
11402.97 452
11403.97 441
11404.98 488
11405.99 400
11407.00 439
11408.01 455
11409.02 417
11410.03 397
11411.03 416
11412.04 447
11413.05 429
11414.06 408
11415.07 385
11416.08 430
11417.09 466
11418.10 432
11419.11 439
11420.12 465
11421.13 423
11422.14 422
11423.14 424
11424.15 427
11425.16 399
11426.17 395
11427.18 415
11428.19 429
11429.20 417
11430.21 438
11431.22 441
11432.23 407
11433.24 463
11434.25 435
11435.26 436
11436.27 444
11437.28 436
11438.29 420
11439.30 421
11440.31 444
11441.32 438
11442.33 466
11443.34 423
11444.35 403
11445.36 391
11446.37 432
11447.38 448
11448.39 468
11449.41 439
11450.42 451
11451.43 466
11452.44 416
11453.45 409
11454.46 445
11455.47 442
11456.48 443
11457.49 443
11458.50 429
11459.51 405
11460.52 448
11461.54 456
11462.55 437
11463.56 421
11464.57 436
11465.58 439
11466.59 386
11467.60 375
11468.62 383
11469.63 474
11470.64 436
11471.65 455
11472.66 460
11473.67 496
11474.68 467
11475.70 458
11476.71 426
11477.72 419
11478.73 404
11479.74 415
11480.76 443
11481.77 430
11482.78 456
11483.79 448
11484.80 424
11485.82 440
11486.83 462
11487.84 425
11488.85 433
11489.87 406
11490.88 433
11491.89 422
11492.90 440
11493.92 449
11494.93 458
11495.94 444
11496.95 432
11497.97 481
11498.98 473
11499.99 404
11501.00 383
11502.02 440
11503.03 405
11504.04 370
11505.06 421
11506.07 416
11507.08 419
11508.10 434
11509.11 453
11510.12 421
11511.14 416
11512.15 425
11513.16 401
11514.18 418
11515.19 446
11516.20 391
11517.22 411
11518.23 499
11519.24 485
11520.26 474
11521.27 456
11522.29 431
11523.30 427
11524.31 437
11525.33 441
11526.34 419
11527.35 389
11528.37 426
11529.38 415
11530.40 449
11531.41 379
11532.43 461
11533.44 455
11534.45 445
11535.47 428
11536.48 450
11537.50 513
11538.51 463
11539.53 480
11540.54 469
11541.56 443
11542.57 472
11543.59 483
11544.60 489
11545.61 441
11546.63 424
11547.64 442
11548.66 472
11549.67 474
11550.69 479
11551.70 441
11552.72 455
11553.74 464
11554.75 462
11555.77 475
11556.78 458
11557.80 521
11558.81 483
11559.83 484
11560.84 512
11561.86 516
11562.87 526
11563.89 521
11564.91 519
11565.92 526
11566.94 469
11567.95 519
11568.97 549
11569.98 528
11571.00 521
11572.02 502
11573.03 496
11574.05 538
11575.06 547
11576.08 576
11577.10 588
11578.11 618
11579.13 688
11580.15 653
11581.16 643
11582.18 660
11583.20 742
11584.21 743
11585.23 678
11586.25 675
11587.26 724
11588.28 762
11589.30 710
11590.31 685
11591.33 706
11592.35 798
11593.36 840
11594.38 878
11595.40 943
11596.41 947
11597.43 1120
11598.45 1263
11599.47 1444
11600.48 1436
11601.50 1498
11602.52 1559
11603.53 1576
11604.55 1493
11605.57 1337
11606.59 1333
11607.60 1170
11608.62 927
11609.64 912
11610.66 818
11611.68 787
11612.69 739
11613.71 676
11614.73 631
11615.75 597
11616.76 586
11617.78 621
11618.80 601
11619.82 589
11620.84 555
11621.86 601
11622.87 625
11623.89 596
11624.91 571
11625.93 542
11626.95 549
11627.97 531
11628.98 532
11630.00 541
11631.02 520
11632.04 492
11633.06 544
11634.08 565
11635.10 491
11636.11 558
11637.13 561
11638.15 576
11639.17 500
11640.19 533
11641.21 519
11642.23 517
11643.25 470
11644.27 495
11645.29 471
11646.31 429
11647.32 458
11648.34 499
11649.36 475
11650.38 476
11651.40 486
11652.42 462
11653.44 475
11654.46 456
11655.48 480
11656.50 448
11657.52 489
11658.54 465
11659.56 453
11660.58 423
11661.60 454
11662.62 490
11663.64 472
11664.66 460
11665.68 463
11666.70 458
11667.72 497
11668.74 498
11669.76 425
11670.78 456
11671.80 506
11672.82 507
11673.84 503
11674.86 506
11675.88 548
11676.90 514
11677.92 507
11678.95 575
11679.97 533
11680.99 527
11682.01 500
11683.03 532
11684.05 507
11685.07 501
11686.09 535
11687.11 579
11688.13 516
11689.16 532
11690.18 489
11691.20 479
11692.22 466
11693.24 452
11694.26 467
11695.28 491
11696.30 451
11697.33 526
11698.35 478
11699.37 488
11700.39 477
11701.41 438
11702.43 498
11703.46 477
11704.48 450
11705.50 505
11706.52 476
11707.54 467
11708.57 461
11709.59 487
11710.61 470
11711.63 466
11712.65 502
11713.68 458
11714.70 467
11715.72 478
11716.74 488
11717.77 440
11718.79 455
11719.81 453
11720.83 444
11721.86 437
11722.88 425
11723.90 404
11724.92 408
11725.95 417
11726.97 400
11727.99 414
11729.01 412
11730.04 442
11731.06 407
11732.08 418
11733.11 426
11734.13 388
11735.15 436
11736.18 458
11737.20 416
11738.22 423
11739.25 437
11740.27 435
11741.29 399
11742.32 413
11743.34 428
11744.36 442
11745.39 479
11746.41 451
11747.43 423
11748.46 416
11749.48 441
11750.51 415
11751.53 468
11752.55 436
11753.58 433
11754.60 442
11755.63 470
11756.65 415
11757.67 380
11758.70 398
11759.72 449
11760.75 478
11761.77 413
11762.80 421
11763.82 406
11764.84 455
11765.87 402
11766.89 377
11767.92 402
11768.94 419
11769.97 405
11770.99 412
11772.02 429
11773.04 395
11774.07 413
11775.09 443
11776.12 454
11777.14 440
11778.17 380
11779.19 415
11780.22 371
11781.24 406
11782.27 424
11783.29 405
11784.32 460
11785.34 408
11786.37 393
11787.39 399
11788.42 426
11789.45 421
11790.47 435
11791.50 419
11792.52 424
11793.55 461
11794.57 398
11795.60 363
11796.63 405
11797.65 432
11798.68 420
11799.70 401
11800.73 411
11801.75 389
11802.78 416
11803.81 420
11804.83 409
11805.86 441
11806.89 449
11807.91 420
11808.94 443
11809.97 433
11810.99 397
11812.02 444
11813.04 447
11814.07 429
11815.10 481
11816.12 434
11817.15 407
11818.18 397
11819.21 402
11820.23 412
11821.26 413
11822.29 436
11823.31 451
11824.34 443
11825.37 433
11826.39 451
11827.42 435
11828.45 453
11829.48 466
11830.50 407
11831.53 434
11832.56 432
11833.59 435
11834.61 431
11835.64 431
11836.67 414
11837.70 470
11838.72 416
11839.75 441
11840.78 417
11841.81 440
11842.83 382
11843.86 435
11844.89 417
11845.92 439
11846.95 472
11847.97 434
11849.00 417
11850.03 415
11851.06 445
11852.09 509
11853.12 509
11854.14 476
11855.17 492
11856.20 512
11857.23 459
11858.26 428
11859.29 450
11860.32 485
11861.34 471
11862.37 458
11863.40 419
11864.43 411
11865.46 432
11866.49 464
11867.52 556
11868.55 464
11869.57 468
11870.60 497
11871.63 468
11872.66 478
11873.69 463
11874.72 489
11875.75 476
11876.78 509
11877.81 515
11878.84 505
11879.87 493
11880.90 510
11881.93 466
11882.96 511
11883.99 503
11885.02 516
11886.05 501
11887.08 542
11888.11 515
11889.14 522
11890.16 538
11891.19 519
11892.22 508
11893.26 537
11894.29 592
11895.32 595
11896.35 574
11897.38 566
11898.41 607
11899.44 641
11900.47 621
11901.50 684
11902.53 707
11903.56 666
11904.59 692
11905.62 674
11906.65 622
11907.68 650
11908.71 653
11909.74 689
11910.77 650
11911.80 611
11912.83 589
11913.87 579
11914.90 575
11915.93 580
11916.96 585
11917.99 630
11919.02 613
11920.05 569
11921.08 629
11922.11 629
11923.15 585
11924.18 588
11925.21 674
11926.24 634
11927.27 693
11928.30 723
11929.34 732
11930.37 817
11931.40 828
11932.43 970
11933.46 992
11934.49 918
11935.53 994
11936.56 990
11937.59 941
11938.62 925
11939.65 871
11940.69 792
11941.72 775
11942.75 698
11943.78 581
11944.82 652
11945.85 600
11946.88 546
11947.91 552
11948.94 582
11949.98 525
11951.01 553
11952.04 602
11953.08 570
11954.11 533
11955.14 538
11956.17 546
11957.21 492
11958.24 509
11959.27 511
11960.31 519
11961.34 569
11962.37 591
11963.40 481
11964.44 524
11965.47 564
11966.50 575
11967.54 558
11968.57 497
11969.60 521
11970.64 504
11971.67 496
11972.70 543
11973.74 557
11974.77 488
11975.81 561
11976.84 531
11977.87 484
11978.91 484
11979.94 507
11980.97 577
11982.01 535
11983.04 551
11984.08 510
11985.11 499
11986.14 550
11987.18 532
11988.21 506
11989.25 509
11990.28 483
11991.32 577
11992.35 558
11993.38 513
11994.42 516
11995.45 550
11996.49 559
11997.52 576
11998.56 573
11999.59 556
12000.63 553
12001.66 574
12002.70 574
12003.73 536
12004.77 555
12005.80 571
12006.84 579
12007.87 587
12008.91 595
12009.94 635
12010.98 634
12012.01 592
12013.05 587
12014.08 572
12015.12 649
12016.15 603
12017.19 582
12018.22 624
12019.26 572
12020.29 624
12021.33 696
12022.37 661
12023.40 612
12024.44 615
12025.47 607
12026.51 615
12027.54 591
12028.58 614
12029.62 590
12030.65 608
12031.69 596
12032.72 550
12033.76 568
12034.80 582
12035.83 591
12036.87 551
12037.91 578
12038.94 579
12039.98 624
12041.01 572
12042.05 559
12043.09 606
12044.12 573
12045.16 611
12046.20 630
12047.23 642
12048.27 613
12049.31 595
12050.35 557
12051.38 582
12052.42 600
12053.46 632
12054.49 641
12055.53 632
12056.57 591
12057.60 574
12058.64 679
12059.68 661
12060.72 621
12061.75 656
12062.79 649
12063.83 694
12064.87 725
12065.90 636
12066.94 621
12067.98 602
12069.02 602
12070.05 587
12071.09 618
12072.13 626
12073.17 622
12074.21 641
12075.24 619
12076.28 664
12077.32 693
12078.36 673
12079.40 673
12080.43 667
12081.47 650
12082.51 618
12083.55 628
12084.59 698
12085.63 673
12086.66 738
12087.70 692
12088.74 668
12089.78 687
12090.82 705
12091.86 672
12092.90 740
12093.93 746
12094.97 752
12096.01 807
12097.05 768
12098.09 774
12099.13 784
12100.17 847
12101.21 935
12102.25 987
12103.28 996
12104.32 1061
12105.36 1124
12106.40 1098
12107.44 1042
12108.48 1058
12109.52 1040
12110.56 984
12111.60 852
12112.64 793
12113.68 793
12114.72 727
12115.76 720
12116.80 681
12117.84 624
12118.88 593
12119.92 591
12120.96 564
12122.00 561
12123.04 562
12124.08 599
12125.12 559
12126.16 551
12127.20 561
12128.24 512
12129.28 563
12130.32 526
12131.36 537
12132.40 541
12133.44 514
12134.48 496
12135.52 545
12136.56 557
12137.60 537
12138.64 508
12139.68 546
12140.72 506
12141.76 538
12142.81 544
12143.85 586
12144.89 560
12145.93 500
12146.97 536
12148.01 507
12149.05 593
12150.09 544
12151.13 526
12152.18 502
12153.22 481
12154.26 436
12155.30 491
12156.34 479
12157.38 460
12158.42 470
12159.47 477
12160.51 485
12161.55 487
12162.59 480
12163.63 576
12164.67 500
12165.72 490
12166.76 520
12167.80 500
12168.84 501
12169.88 471
12170.93 491
12171.97 491
12173.01 464
12174.05 463
12175.09 488
12176.14 479
12177.18 469
12178.22 471
12179.26 466
12180.31 488
12181.35 488
12182.39 495
12183.43 441
12184.48 444
12185.52 462
12186.56 491
12187.60 477
12188.65 478
12189.69 511
12190.73 530
12191.78 508
12192.82 427
12193.86 489
12194.91 478
12195.95 488
12196.99 480
12198.04 502
12199.08 468
12200.12 449
12201.17 456
12202.21 468
12203.25 436
12204.30 479
12205.34 474
12206.38 456
12207.43 475
12208.47 464
12209.51 499
12210.56 514
12211.60 496
12212.65 435
12213.69 493
12214.73 490
12215.78 511
12216.82 431
12217.87 443
12218.91 450
12219.95 435
12221.00 407
12222.04 431
12223.09 471
12224.13 472
12225.17 477
12226.22 466
12227.26 445
12228.31 438
12229.35 511
12230.40 441
12231.44 430
12232.49 479
12233.53 515
12234.58 450
12235.62 424
12236.67 447
12237.71 450
12238.76 449
12239.80 464
12240.85 428
12241.89 428
12242.94 451
12243.98 448
12245.03 454
12246.07 427
12247.12 430
12248.16 411
12249.21 482
12250.25 388
12251.30 409
12252.34 405
12253.39 439
12254.44 415
12255.48 396
12256.53 424
12257.57 434
12258.62 417
12259.67 420
12260.71 397
12261.76 377
12262.80 430
12263.85 430
12264.90 407
12265.94 366
12266.99 394
12268.03 436
12269.08 394
12270.13 394
12271.17 425
12272.22 381
12273.27 385
12274.31 394
12275.36 414
12276.41 397
12277.45 376
12278.50 427
12279.55 366
12280.59 380
12281.64 368
12282.69 361
12283.73 380
12284.78 415
12285.83 409
12286.87 353
12287.92 360
12288.97 373
12290.01 385
12291.06 348
12292.11 358
12293.16 400
12294.20 428
12295.25 336
12296.30 373
12297.35 401
12298.39 432
12299.44 384
12300.49 422
12301.54 382
12302.58 386
12303.63 415
12304.68 424
12305.73 411
12306.78 396
12307.82 390
12308.87 406
12309.92 428
12310.97 386
12312.02 390
12313.06 409
12314.11 416
12315.16 402
12316.21 335
12317.26 332
12318.31 332
12319.35 401
12320.40 362
12321.45 353
12322.50 390
12323.55 396
12324.60 361
12325.65 362
12326.69 384
12327.74 357
12328.79 349
12329.84 362
12330.89 365
12331.94 408
12332.99 374
12334.04 369
12335.09 398
12336.13 390
12337.18 379
12338.23 365
12339.28 361
12340.33 335
12341.38 360
12342.43 383
12343.48 389
12344.53 362
12345.58 349
12346.63 381
12347.68 356
12348.73 351
12349.78 373
12350.83 366
12351.88 387
12352.93 349
12353.98 354
12355.03 382
12356.08 345
12357.13 358
12358.18 360
12359.23 335
12360.28 420
12361.33 377
12362.38 380
12363.43 364
12364.48 352
12365.53 393
12366.58 407
12367.63 384
12368.68 394
12369.73 385
12370.78 403
12371.83 395
12372.88 429
12373.93 371
12374.98 400
12376.04 411
12377.09 371
12378.14 382
12379.19 404
12380.24 361
12381.29 367
12382.34 405
12383.39 410
12384.44 406
12385.49 392
12386.55 445
12387.60 416
12388.65 413
12389.70 364
12390.75 349
12391.80 379
12392.85 432
12393.91 437
12394.96 399
12396.01 412
12397.06 378
12398.11 383
12399.17 392
12400.22 390
12401.27 436
12402.32 434
12403.37 419
12404.42 405
12405.48 401
12406.53 415
12407.58 412
12408.63 438
12409.69 421
12410.74 408
12411.79 400
12412.84 418
12413.90 393
12414.95 422
12416.00 445
12417.05 411
12418.11 408
12419.16 405
12420.21 394
12421.26 398
12422.32 416
12423.37 389
12424.42 400
12425.48 398
12426.53 429
12427.58 397
12428.63 437
12429.69 429
12430.74 403
12431.79 453
12432.85 439
12433.90 433
12434.95 415
12436.01 442
12437.06 497
12438.11 449
12439.17 411
12440.22 414
12441.28 436
12442.33 492
12443.38 428
12444.44 456
12445.49 413
12446.54 443
12447.60 443
12448.65 440
12449.71 469
12450.76 448
12451.81 464
12452.87 472
12453.92 430
12454.98 412
12456.03 469
12457.08 509
12458.14 465
12459.19 435
12460.25 460
12461.30 471
12462.36 486
12463.41 484
12464.47 458
12465.52 471
12466.58 446
12467.63 496
12468.68 491
12469.74 460
12470.79 505
12471.85 509
12472.90 469
12473.96 569
12475.01 563
12476.07 564
12477.12 569
12478.18 579
12479.24 585
12480.29 543
12481.35 552
12482.40 606
12483.46 581
12484.51 636
12485.57 625
12486.62 727
12487.68 694
12488.73 762
12489.79 781
12490.85 896
12491.90 1007
12492.96 1119
12494.01 1274
12495.07 1339
12496.13 1462
12497.18 1597
12498.24 1582
12499.29 1442
12500.35 1427
12501.41 1375
12502.46 1301
12503.52 1214
12504.57 1016
12505.63 906
12506.69 849
12507.74 766
12508.80 706
12509.86 659
12510.91 619
12511.97 633
12513.03 645
12514.08 576
12515.14 574
12516.20 552
12517.25 618
12518.31 598
12519.37 556
12520.42 532
12521.48 560
12522.54 585
12523.60 605
12524.65 596
12525.71 574
12526.77 607
12527.82 611
12528.88 577
12529.94 584
12531.00 570
12532.05 602
12533.11 558
12534.17 535
12535.23 560
12536.28 595
12537.34 569
12538.40 556
12539.46 559
12540.52 563
12541.57 571
12542.63 543
12543.69 525
12544.75 483
12545.81 517
12546.86 512
12547.92 500
12548.98 546
12550.04 525
12551.10 550
12552.15 490
12553.21 482
12554.27 495
12555.33 520
12556.39 558
12557.45 569
12558.51 608
12559.56 555
12560.62 546
12561.68 560
12562.74 553
12563.80 579
12564.86 560
12565.92 624
12566.98 625
12568.03 608
12569.09 576
12570.15 588
12571.21 639
12572.27 638
12573.33 727
12574.39 774
12575.45 822
12576.51 774
12577.57 783
12578.63 790
12579.69 770
12580.75 770
12581.81 779
12582.87 752
12583.93 698
12584.98 749
12586.04 684
12587.10 645
12588.16 649
12589.22 681
12590.28 658
12591.34 657
12592.40 606
12593.46 645
12594.52 651
12595.58 692
12596.64 612
12597.70 616
12598.77 593
12599.83 584
12600.89 550
12601.95 502
12603.01 540
12604.07 588
12605.13 560
12606.19 554
12607.25 541
12608.31 526
12609.37 560
12610.43 551
12611.49 520
12612.55 565
12613.61 565
12614.68 538
12615.74 576
12616.80 524
12617.86 532
12618.92 593
12619.98 584
12621.04 559
12622.10 553
12623.16 566
12624.23 532
12625.29 541
12626.35 535
12627.41 524
12628.47 561
12629.53 534
12630.59 504
12631.66 511
12632.72 525
12633.78 532
12634.84 499
12635.90 545
12636.97 517
12638.03 514
12639.09 513
12640.15 543
12641.21 545
12642.28 524
12643.34 513
12644.40 518
12645.46 526
12646.52 538
12647.59 559
12648.65 568
12649.71 620
12650.77 600
12651.84 584
12652.90 586
12653.96 591
12655.03 633
12656.09 658
12657.15 614
12658.21 629
12659.28 642
12660.34 694
12661.40 650
12662.46 648
12663.53 685
12664.59 642
12665.65 619
12666.72 602
12667.78 635
12668.84 583
12669.91 642
12670.97 612
12672.03 602
12673.10 601
12674.16 632
12675.22 600
12676.29 569
12677.35 647
12678.42 600
12679.48 573
12680.54 590
12681.61 547
12682.67 582
12683.73 601
12684.80 558
12685.86 571
12686.93 584
12687.99 585
12689.05 582
12690.12 586
12691.18 658
12692.25 622
12693.31 654
12694.38 649
12695.44 667
12696.50 621
12697.57 615
12698.63 573
12699.70 624
12700.76 576
12701.83 591
12702.89 651
12703.96 664
12705.02 692
12706.09 697
12707.15 632
12708.22 671
12709.28 615
12710.35 620
12711.41 671
12712.48 563
12713.54 595
12714.61 555
12715.67 515
12716.74 507
12717.80 533
12718.87 550
12719.93 528
12721.00 553
12722.06 505
12723.13 527
12724.19 530
12725.26 517
12726.33 508
12727.39 488
12728.46 539
12729.52 510
12730.59 525
12731.66 561
12732.72 538
12733.79 522
12734.85 511
12735.92 483
12736.99 481
12738.05 523
12739.12 492
12740.18 520
12741.25 491
12742.32 460
12743.38 519
12744.45 475
12745.52 508
12746.58 501
12747.65 462
12748.72 500
12749.78 468
12750.85 494
12751.92 447
12752.98 452
12754.05 463
12755.12 442
12756.18 429
12757.25 446
12758.32 440
12759.38 434
12760.45 395
12761.52 426
12762.59 425
12763.65 423
12764.72 441
12765.79 443
12766.85 461
12767.92 424
12768.99 392
12770.06 430
12771.12 459
12772.19 429
12773.26 437
12774.33 380
12775.40 399
12776.46 406
12777.53 433
12778.60 426
12779.67 422
12780.73 396
12781.80 469
12782.87 437
12783.94 411
12785.01 381
12786.08 409
12787.14 436
12788.21 421
12789.28 389
12790.35 431
12791.42 445
12792.49 438
12793.55 439
12794.62 424
12795.69 432
12796.76 381
12797.83 389
12798.90 390
12799.97 383
12801.03 403
12802.10 440
12803.17 397
12804.24 425
12805.31 419
12806.38 421
12807.45 408
12808.52 435
12809.59 415
12810.66 409
12811.72 411
12812.79 423
12813.86 409
12814.93 419
12816.00 445
12817.07 438
12818.14 465
12819.21 463
12820.28 442
12821.35 469
12822.42 459
12823.49 447
12824.56 437
12825.63 433
12826.70 400
12827.77 384
12828.84 389
12829.91 414
12830.98 458
12832.05 389
12833.12 370
12834.19 413
12835.26 402
12836.33 388
12837.40 391
12838.47 374
12839.54 371
12840.61 394
12841.68 376
12842.75 372
12843.82 346
12844.89 391
12845.96 395
12847.04 336
12848.11 360
12849.18 370
12850.25 367
12851.32 398
12852.39 415
12853.46 351
12854.53 356
12855.60 394
12856.67 370
12857.75 347
12858.82 377
12859.89 315
12860.96 299
12862.03 318
12863.10 354
12864.17 346
12865.24 371
12866.32 388
12867.39 356
12868.46 335
12869.53 345
12870.60 336
12871.67 348
12872.75 342
12873.82 361
12874.89 343
12875.96 348
12877.03 382
12878.11 339
12879.18 337
12880.25 360
12881.32 302
12882.39 340
12883.47 350
12884.54 364
12885.61 332
12886.68 312
12887.76 301
12888.83 298
12889.90 319
12890.97 356
12892.05 315
12893.12 353
12894.19 339
12895.27 366
12896.34 343
12897.41 300
12898.48 326
12899.56 358
12900.63 328
12901.70 367
12902.78 334
12903.85 315
12904.92 329
12905.99 318
12907.07 336
12908.14 313
12909.21 346
12910.29 334
12911.36 331
12912.44 308
12913.51 306
12914.58 352
12915.66 337
12916.73 327
12917.80 329
12918.88 310
12919.95 324
12921.02 339
12922.10 335
12923.17 328
12924.25 338
12925.32 335
12926.39 327
12927.47 319
12928.54 336
12929.62 335
12930.69 336
12931.77 313
12932.84 307
12933.91 296
12934.99 331
12936.06 314
12937.14 318
12938.21 284
12939.29 300
12940.36 330
12941.44 314
12942.51 290
12943.59 290
12944.66 309
12945.73 381
12946.81 353
12947.88 345
12948.96 310
12950.03 307
12951.11 353
12952.18 330
12953.26 324
12954.34 337
12955.41 337
12956.49 334
12957.56 302
12958.64 321
12959.71 325
12960.79 329
12961.86 359
12962.94 325
12964.01 322
12965.09 315
12966.17 363
12967.24 329
12968.32 338
12969.39 325
12970.47 321
12971.54 328
12972.62 344
12973.70 317
12974.77 285
12975.85 338
12976.93 302
12978.00 343
12979.08 324
12980.15 320
12981.23 341
12982.31 309
12983.38 295
12984.46 290
12985.54 301
12986.61 293
12987.69 310
12988.77 291
12989.84 342
12990.92 337
12992.00 380
12993.07 345
12994.15 310
12995.23 306
12996.30 352
12997.38 378
12998.46 348
12999.53 317
13000.61 335
13001.69 344
13002.77 314
13003.84 345
13004.92 312
13006.00 356
13007.08 372
13008.15 350
13009.23 329
13010.31 372
13011.39 372
13012.46 351
13013.54 329
13014.62 337
13015.70 320
13016.77 362
13017.85 369
13018.93 313
13020.01 340
13021.09 345
13022.16 329
13023.24 375
13024.32 361
13025.40 332
13026.48 352
13027.56 347
13028.63 330
13029.71 326
13030.79 348
13031.87 390
13032.95 367
13034.03 363
13035.10 324
13036.18 331
13037.26 360
13038.34 360
13039.42 346
13040.50 336
13041.58 357
13042.66 379
13043.73 343
13044.81 379
13045.89 370
13046.97 374
13048.05 357
13049.13 386
13050.21 304
13051.29 371
13052.37 390
13053.45 355
13054.53 363
13055.61 357
13056.69 399
13057.76 352
13058.84 353
13059.92 334
13061.00 352
13062.08 355
13063.16 372
13064.24 361
13065.32 332
13066.40 341
13067.48 343
13068.56 321
13069.64 354
13070.72 344
13071.80 365
13072.88 356
13073.96 312
13075.04 326
13076.12 317
13077.20 313
13078.28 298
13079.36 307
13080.44 318
13081.53 329
13082.61 333
13083.69 326
13084.77 326
13085.85 305
13086.93 322
13088.01 306
13089.09 328
13090.17 320
13091.25 308
13092.33 305
13093.41 328
13094.49 319
13095.58 333
13096.66 342
13097.74 325
13098.82 340
13099.90 324
13100.98 319
13102.06 326
13103.14 331
13104.23 288
13105.31 304
13106.39 299
13107.47 296
13108.55 273
13109.63 299
13110.72 286
13111.80 325
13112.88 331
13113.96 277
13115.04 288
13116.13 301
13117.21 296
13118.29 309
13119.37 317
13120.45 318
13121.54 308
13122.62 275
13123.70 285
13124.78 294
13125.86 307
13126.95 331
13128.03 333
13129.11 319
13130.19 310
13131.28 266
13132.36 303
13133.44 316
13134.52 291
13135.61 279
13136.69 330
13137.77 297
13138.86 317
13139.94 320
13141.02 329
13142.11 307
13143.19 290
13144.27 290
13145.35 336
13146.44 340
13147.52 352
13148.60 330
13149.69 325
13150.77 307
13151.85 324
13152.94 320
13154.02 333
13155.10 297
13156.19 334
13157.27 321
13158.36 318
13159.44 303
13160.52 281
13161.61 322
13162.69 351
13163.77 295
13164.86 301
13165.94 311
13167.03 318
13168.11 328
13169.19 328
13170.28 329
13171.36 296
13172.45 307
13173.53 292
13174.62 284
13175.70 288
13176.79 313
13177.87 329
13178.95 330
13180.04 316
13181.12 303
13182.21 295
13183.29 303
13184.38 303
13185.46 295
13186.55 316
13187.63 312
13188.72 329
13189.80 308
13190.89 316
13191.97 320
13193.06 337
13194.14 314
13195.23 276
13196.31 281
13197.40 331
13198.48 279
13199.57 314
13200.65 326
13201.74 309
13202.83 334
13203.91 330
13205.00 291
13206.08 286
13207.17 295
13208.25 311
13209.34 323
13210.43 340
13211.51 294
13212.60 322
13213.68 306
13214.77 309
13215.86 328
13216.94 303
13218.03 303
13219.11 281
13220.20 337
13221.29 271
13222.37 279
13223.46 341
13224.55 289
13225.63 340
13226.72 334
13227.80 324
13228.89 322
13229.98 337
13231.06 333
13232.15 354
13233.24 286
13234.32 319
13235.41 316
13236.50 339
13237.59 318
13238.67 292
13239.76 328
13240.85 361
13241.93 327
13243.02 314
13244.11 286
13245.20 325
13246.28 315
13247.37 299
13248.46 316
13249.55 302
13250.63 347
13251.72 339
13252.81 318
13253.90 319
13254.98 332
13256.07 346
13257.16 334
13258.25 325
13259.33 310
13260.42 297
13261.51 349
13262.60 339
13263.69 301
13264.77 345
13265.86 336
13266.95 331
13268.04 341
13269.13 337
13270.22 362
13271.30 351
13272.39 343
13273.48 346
13274.57 353
13275.66 379
13276.75 348
13277.83 358
13278.92 340
13280.01 352
13281.10 317
13282.19 337
13283.28 343
13284.37 354
13285.46 336
13286.55 337
13287.63 369
13288.72 396
13289.81 381
13290.90 375
13291.99 353
13293.08 372
13294.17 351
13295.26 368
13296.35 375
13297.44 386
13298.53 393
13299.62 363
13300.71 361
13301.80 360
13302.89 404
13303.97 398
13305.06 430
13306.15 351
13307.24 384
13308.33 389
13309.42 379
13310.51 391
13311.60 408
13312.69 408
13313.78 420
13314.87 416
13315.96 400
13317.05 417
13318.14 406
13319.24 405
13320.33 387
13321.42 371
13322.51 389
13323.60 378
13324.69 396
13325.78 426
13326.87 384
13327.96 386
13329.05 412
13330.14 414
13331.23 412
13332.32 347
13333.41 428
13334.50 423
13335.60 382
13336.69 392
13337.78 394
13338.87 416
13339.96 387
13341.05 396
13342.14 429
13343.23 427
13344.32 417
13345.42 433
13346.51 426
13347.60 430
13348.69 421
13349.78 447
13350.87 440
13351.97 425
13353.06 390
13354.15 412
13355.24 445
13356.33 460
13357.42 451
13358.52 407
13359.61 420
13360.70 427
13361.79 421
13362.88 445
13363.98 478
13365.07 484
13366.16 516
13367.25 536
13368.35 528
13369.44 517
13370.53 541
13371.62 524
13372.72 520
13373.81 483
13374.90 505
13375.99 508
13377.09 474
13378.18 473
13379.27 473
13380.36 411
13381.46 419
13382.55 446
13383.64 444
13384.74 447
13385.83 404
13386.92 383
13388.02 398
13389.11 438
13390.20 420
13391.30 415
13392.39 343
13393.48 370
13394.58 385
13395.67 362
13396.76 377
13397.86 392
13398.95 371
13400.04 379
13401.14 398
13402.23 406
13403.32 374
13404.42 391
13405.51 384
13406.61 355
13407.70 375
13408.79 364
13409.89 350
13410.98 367
13412.08 375
13413.17 417
13414.26 403
13415.36 359
13416.45 399
13417.55 417
13418.64 419
13419.74 393
13420.83 380
13421.93 394
13423.02 359
13424.11 382
13425.21 374
13426.30 363
13427.40 381
13428.49 396
13429.59 399
13430.68 338
13431.78 364
13432.87 382
13433.97 369
13435.06 395
13436.16 398
13437.25 371
13438.35 389
13439.44 379
13440.54 394
13441.63 401
13442.73 400
13443.83 370
13444.92 387
13446.02 419
13447.11 410
13448.21 369
13449.30 390
13450.40 374
13451.49 432
13452.59 406
13453.69 421
13454.78 444
13455.88 439
13456.97 394
13458.07 409
13459.17 457
13460.26 411
13461.36 437
13462.45 445
13463.55 429
13464.65 485
13465.74 431
13466.84 456
13467.94 434
13469.03 490
13470.13 452
13471.23 500
13472.32 467
13473.42 451
13474.52 485
13475.61 489
13476.71 473
13477.81 444
13478.90 464
13480.00 460
13481.10 439
13482.19 395
13483.29 433
13484.39 484
13485.48 473
13486.58 477
13487.68 472
13488.78 439
13489.87 539
13490.97 557
13492.07 489
13493.17 513
13494.26 469
13495.36 506
13496.46 520
13497.56 543
13498.65 538
13499.75 557
13500.85 579
13501.95 578
13503.04 522
13504.14 568
13505.24 597
13506.34 650
13507.44 588
13508.53 613
13509.63 639
13510.73 576
13511.83 517
13512.93 575
13514.03 516
13515.12 515
13516.22 513
13517.32 463
13518.42 449
13519.52 454
13520.62 442
13521.71 484
13522.81 444
13523.91 436
13525.01 421
13526.11 410
13527.21 396
13528.31 407
13529.41 386
13530.51 384
13531.60 412
13532.70 424
13533.80 385
13534.90 376
13536.00 363
13537.10 388
13538.20 376
13539.30 397
13540.40 413
13541.50 406
13542.60 402
13543.70 392
13544.80 422
13545.90 396
13547.00 384
13548.09 357
13549.19 351
13550.29 385
13551.39 380
13552.49 363
13553.59 383
13554.69 415
13555.79 435
13556.89 399
13557.99 348
13559.09 384
13560.19 356
13561.29 385
13562.39 390
13563.50 360
13564.60 375
13565.70 403
13566.80 366
13567.90 367
13569.00 345
13570.10 360
13571.20 382
13572.30 403
13573.40 390
13574.50 371
13575.60 395
13576.70 383
13577.80 326
13578.90 356
13580.01 374
13581.11 360
13582.21 402
13583.31 381
13584.41 362
13585.51 377
13586.61 371
13587.71 365
13588.81 362
13589.92 365
13591.02 345
13592.12 357
13593.22 363
13594.32 339
13595.42 348
13596.53 393
13597.63 421
13598.73 360
13599.83 384
13600.93 353
13602.03 333
13603.14 393
13604.24 374
13605.34 382
13606.44 367
13607.54 412
13608.65 447
13609.75 413
13610.85 385
13611.95 387
13613.06 391
13614.16 369
13615.26 380
13616.36 396
13617.47 410
13618.57 347
13619.67 360
13620.77 356
13621.88 438
13622.98 443
13624.08 431
13625.18 400
13626.29 368
13627.39 357
13628.49 422
13629.60 378
13630.70 375
13631.80 376
13632.91 382
13634.01 376
13635.11 395
13636.21 394
13637.32 382
13638.42 397
13639.53 382
13640.63 392
13641.73 366
13642.84 384
13643.94 393
13645.04 367
13646.15 376
13647.25 392
13648.35 370
13649.46 406
13650.56 393
13651.67 377
13652.77 373
13653.87 381
13654.98 342
13656.08 337
13657.19 319
13658.29 365
13659.39 362
13660.50 350
13661.60 365
13662.71 342
13663.81 351
13664.92 360
13666.02 347
13667.12 367
13668.23 357
13669.33 345
13670.44 350
13671.54 348
13672.65 387
13673.75 378
13674.86 373
13675.96 342
13677.07 375
13678.17 408
13679.28 342
13680.38 334
13681.49 344
13682.59 351
13683.70 316
13684.80 314
13685.91 340
13687.01 347
13688.12 345
13689.22 322
13690.33 366
13691.44 340
13692.54 335
13693.65 324
13694.75 346
13695.86 317
13696.96 385
13698.07 367
13699.18 360
13700.28 359
13701.39 362
13702.49 354
13703.60 350
13704.71 360
13705.81 368
13706.92 367
13708.02 333
13709.13 362
13710.24 353
13711.34 382
13712.45 373
13713.56 405
13714.66 389
13715.77 352
13716.87 367
13717.98 405
13719.09 373
13720.19 358
13721.30 392
13722.41 387
13723.51 419
13724.62 399
13725.73 399
13726.84 372
13727.94 402
13729.05 386
13730.16 427
13731.26 410
13732.37 409
13733.48 402
13734.59 424
13735.69 417
13736.80 390
13737.91 414
13739.01 422
13740.12 407
13741.23 450
13742.34 425
13743.45 398
13744.55 420
13745.66 480
13746.77 475
13747.88 451
13748.98 441
13750.09 450
13751.20 483
13752.31 442
13753.42 444
13754.52 423
13755.63 457
13756.74 460
13757.85 443
13758.96 493
13760.06 543
13761.17 516
13762.28 505
13763.39 490
13764.50 536
13765.61 594
13766.72 566
13767.82 551
13768.93 567
13770.04 615
13771.15 694
13772.26 718
13773.37 738
13774.48 720
13775.59 775
13776.69 726
13777.80 770
13778.91 735
13780.02 675
13781.13 713
13782.24 649
13783.35 576
13784.46 535
13785.57 496
13786.68 520
13787.79 530
13788.90 475
13790.01 504
13791.12 461
13792.22 478
13793.33 485
13794.44 477
13795.55 424
13796.66 460
13797.77 452
13798.88 452
13799.99 481
13801.10 461
13802.21 435
13803.32 453
13804.43 472
13805.54 434
13806.65 431
13807.76 451
13808.87 453
13809.98 415
13811.09 379
13812.20 446
13813.32 437
13814.43 437
13815.54 451
13816.65 424
13817.76 409
13818.87 421
13819.98 426
13821.09 408
13822.20 393
13823.31 448
13824.42 388
13825.53 408
13826.64 396
13827.76 422
13828.87 429
13829.98 405
13831.09 391
13832.20 393
13833.31 454
13834.42 423
13835.53 383
13836.65 416
13837.76 357
13838.87 405
13839.98 428
13841.09 387
13842.20 405
13843.31 398
13844.43 414
13845.54 412
13846.65 409
13847.76 437
13848.87 431
13849.99 380
13851.10 416
13852.21 405
13853.32 413
13854.43 411
13855.55 436
13856.66 428
13857.77 426
13858.88 442
13859.99 436
13861.11 518
13862.22 497
13863.33 461
13864.44 462
13865.56 466
13866.67 439
13867.78 474
13868.89 456
13870.01 496
13871.12 493
13872.23 486
13873.35 487
13874.46 441
13875.57 466
13876.68 456
13877.80 441
13878.91 434
13880.02 401
13881.14 426
13882.25 394
13883.36 411
13884.48 392
13885.59 385
13886.70 422
13887.82 418
13888.93 426
13890.04 400
13891.16 429
13892.27 486
13893.39 388
13894.50 435
13895.61 472
13896.73 494
13897.84 439
13898.95 471
13900.07 440
13901.18 489
13902.30 446
13903.41 491
13904.52 417
13905.64 436
13906.75 437
13907.87 396
13908.98 426
13910.10 409
13911.21 415
13912.32 445
13913.44 434
13914.55 417
13915.67 432
13916.78 408
13917.90 414
13919.01 383
13920.13 411
13921.24 403
13922.36 444
13923.47 405
13924.59 385
13925.70 407
13926.82 393
13927.93 379
13929.05 370
13930.16 375
13931.28 390
13932.39 401
13933.51 380
13934.62 373
13935.74 387
13936.85 402
13937.97 422
13939.08 410
13940.20 415
13941.32 423
13942.43 424
13943.55 386
13944.66 387
13945.78 408
13946.89 414
13948.01 459
13949.13 437
13950.24 430
13951.36 391
13952.47 360
13953.59 388
13954.71 400
13955.82 390
13956.94 347
13958.05 388
13959.17 413
13960.29 350
13961.40 386
13962.52 368
13963.64 339
13964.75 383
13965.87 366
13966.99 372
13968.10 381
13969.22 389
13970.34 359
13971.45 357
13972.57 393
13973.69 360
13974.80 387
13975.92 406
13977.04 419
13978.16 404
13979.27 355
13980.39 375
13981.51 369
13982.62 398
13983.74 410
13984.86 406
13985.98 397
13987.09 386
13988.21 365
13989.33 391
13990.45 396
13991.56 385
13992.68 374
13993.80 383
13994.92 381
13996.03 412
13997.15 390
13998.27 396
13999.39 371
14000.51 360
14001.62 379
14002.74 357
14003.86 401
14004.98 396
14006.10 412
14007.21 437
14008.33 460
14009.45 397
14010.57 387
14011.69 431
14012.81 415
14013.93 414
14015.04 445
14016.16 428
14017.28 361
14018.40 403
14019.52 426
14020.64 447
14021.76 439
14022.87 410
14023.99 435
14025.11 466
14026.23 432
14027.35 430
14028.47 430
14029.59 462
14030.71 409
14031.83 403
14032.95 392
14034.07 382
14035.19 408
14036.30 417
14037.42 390
14038.54 379
14039.66 383
14040.78 396
14041.90 396
14043.02 392
14044.14 431
14045.26 359
14046.38 389
14047.50 399
14048.62 418
14049.74 387
14050.86 397
14051.98 452
14053.10 383
14054.22 393
14055.34 381
14056.46 386
14057.58 392
14058.70 414
14059.82 382
14060.94 405
14062.06 381
14063.18 407
14064.30 394
14065.43 383
14066.55 375
14067.67 403
14068.79 415
14069.91 404
14071.03 387
14072.15 367
14073.27 423
14074.39 408
14075.51 438
14076.63 452
14077.75 420
14078.88 396
14080.00 415
14081.12 425
14082.24 435
14083.36 485
14084.48 452
14085.60 467
14086.72 470
14087.85 446
14088.97 489
14090.09 462
14091.21 476
14092.33 474
14093.45 507
14094.58 480
14095.70 458
14096.82 483
14097.94 547
14099.06 553
14100.19 538
14101.31 571
14102.43 556
14103.55 564
14104.67 531
14105.80 537
14106.92 503
14108.04 507
14109.16 476
14110.28 465
14111.41 476
14112.53 429
14113.65 459
14114.77 447
14115.90 453
14117.02 474
14118.14 407
14119.27 422
14120.39 415
14121.51 443
14122.63 456
14123.76 431
14124.88 474
14126.00 422
14127.13 443
14128.25 448
14129.37 418
14130.50 471
14131.62 451
14132.74 408
14133.86 367
14134.99 448
14136.11 495
14137.24 409
14138.36 402
14139.48 459
14140.61 425
14141.73 416
14142.85 411
14143.98 418
14145.10 467
14146.22 499
14147.35 436
14148.47 443
14149.60 439
14150.72 427
14151.84 417
14152.97 405
14154.09 394
14155.22 419
14156.34 397
14157.46 386
14158.59 392
14159.71 433
14160.84 443
14161.96 409
14163.09 428
14164.21 401
14165.34 435
14166.46 447
14167.58 446
14168.71 399
14169.83 398
14170.96 418
14172.08 407
14173.21 415
14174.33 387
14175.46 396
14176.58 377
14177.71 411
14178.83 398
14179.96 377
14181.08 375
14182.21 420
14183.33 403
14184.46 410
14185.59 427
14186.71 416
14187.84 433
14188.96 418
14190.09 401
14191.21 397
14192.34 405
14193.46 411
14194.59 406
14195.72 380
14196.84 387
14197.97 377
14199.09 403
14200.22 381
14201.35 360
14202.47 372
14203.60 394
14204.72 378
14205.85 384
14206.98 350
14208.10 384
14209.23 359
14210.35 400
14211.48 395
14212.61 326
14213.73 377
14214.86 387
14215.99 388
14217.11 356
14218.24 348
14219.37 364
14220.49 372
14221.62 390
14222.75 349
14223.87 339
14225.00 342
14226.13 367
14227.26 338
14228.38 340
14229.51 345
14230.64 377
14231.76 392
14232.89 390
14234.02 372
14235.15 364
14236.27 347
14237.40 378
14238.53 335
14239.66 335
14240.78 360
14241.91 359
14243.04 375
14244.17 342
14245.29 309
14246.42 338
14247.55 334
14248.68 325
14249.81 307
14250.93 345
14252.06 306
14253.19 342
14254.32 298
14255.45 306
14256.57 326
14257.70 378
14258.83 368
14259.96 366
14261.09 338
14262.22 323
14263.34 316
14264.47 359
14265.60 314
14266.73 320
14267.86 333
14268.99 311
14270.12 329
14271.24 337
14272.37 350
14273.50 328
14274.63 337
14275.76 343
14276.89 331
14278.02 332
14279.15 333
14280.28 352
14281.41 332
14282.54 353
14283.66 346
14284.79 342
14285.92 332
14287.05 313
14288.18 317
14289.31 307
14290.44 316
14291.57 318
14292.70 329
14293.83 297
14294.96 292
14296.09 307
14297.22 316
14298.35 320
14299.48 294
14300.61 316
14301.74 312
14302.87 319
14304.00 318
14305.13 305
14306.26 323
14307.39 333
14308.52 305
14309.65 308
14310.78 305
14311.91 311
14313.04 363
14314.17 332
14315.30 308
14316.43 293
14317.56 294
14318.69 309
14319.82 326
14320.96 259
14322.09 299
14323.22 300
14324.35 327
14325.48 349
14326.61 302
14327.74 273
14328.87 308
14330.00 291
14331.13 291
14332.27 324
14333.40 294
14334.53 317
14335.66 298
14336.79 285
14337.92 246
14339.05 292
14340.18 304
14341.32 284
14342.45 302
14343.58 295
14344.71 310
14345.84 286
14346.98 271
14348.11 303
14349.24 327
14350.37 287
14351.50 296
14352.63 281
14353.77 280
14354.90 263
14356.03 272
14357.16 287
14358.30 278
14359.43 280
14360.56 264
14361.69 277
14362.82 307
14363.96 302
14365.09 297
14366.22 279
14367.35 315
14368.49 312
14369.62 269
14370.75 294
14371.89 277
14373.02 263
14374.15 297
14375.28 278
14376.42 256
14377.55 263
14378.68 276
14379.82 296
14380.95 312
14382.08 292
14383.22 314
14384.35 272
14385.48 258
14386.62 265
14387.75 309
14388.88 313
14390.02 244
14391.15 242
14392.28 264
14393.42 288
14394.55 255
14395.68 286
14396.82 278
14397.95 296
14399.09 285
14400.22 302
14401.35 272
14402.49 259
14403.62 268
14404.76 298
14405.89 296
14407.02 289
14408.16 288
14409.29 289
14410.43 265
14411.56 250
14412.70 301
14413.83 271
14414.96 304
14416.10 280
14417.23 288
14418.37 329
14419.50 312
14420.64 298
14421.77 276
14422.91 282
14424.04 268
14425.18 309
14426.31 296
14427.45 279
14428.58 289
14429.72 278
14430.85 265
14431.99 275
14433.12 312
14434.26 330
14435.39 316
14436.53 324
14437.66 317
14438.80 313
14439.93 313
14441.07 310
14442.20 277
14443.34 279
14444.48 292
14445.61 320
14446.75 310
14447.88 290
14449.02 332
14450.15 320
14451.29 315
14452.43 298
14453.56 344
14454.70 304
14455.83 307
14456.97 326
14458.11 301
14459.24 297
14460.38 309
14461.52 313
14462.65 317
14463.79 299
14464.93 310
14466.06 309
14467.20 291
14468.33 279
14469.47 299
14470.61 329
14471.74 338
14472.88 339
14474.02 318
14475.16 328
14476.29 329
14477.43 302
14478.57 325
14479.70 335
14480.84 356
14481.98 379
14483.11 354
14484.25 335
14485.39 333
14486.53 371
14487.66 332
14488.80 352
14489.94 328
14491.08 313
14492.21 332
14493.35 349
14494.49 334
14495.63 294
14496.76 346
14497.90 310
14499.04 308
14500.18 305
14501.31 295
14502.45 300
14503.59 323
14504.73 325
14505.87 304
14507.01 323
14508.14 332
14509.28 312
14510.42 302
14511.56 336
14512.70 327
14513.83 321
14514.97 295
14516.11 281
14517.25 347
14518.39 321
14519.53 296
14520.67 285
14521.80 312
14522.94 329
14524.08 331
14525.22 330
14526.36 288
14527.50 274
14528.64 284
14529.78 271
14530.92 299
14532.05 300
14533.19 313
14534.33 285
14535.47 286
14536.61 300
14537.75 284
14538.89 304
14540.03 269
14541.17 268
14542.31 302
14543.45 288
14544.59 304
14545.73 308
14546.87 284
14548.01 257
14549.15 296
14550.29 277
14551.43 285
14552.57 310
14553.71 286
14554.85 305
14555.99 284
14557.13 308
14558.27 271
14559.41 291
14560.55 305
14561.69 312
14562.83 296
14563.97 329
14565.11 350
14566.25 304
14567.39 284
14568.53 337
14569.67 335
14570.81 301
14571.95 321
14573.09 310
14574.23 294
14575.37 287
14576.51 311
14577.66 338
14578.80 307
14579.94 332
14581.08 371
14582.22 360
14583.36 311
14584.50 351
14585.64 351
14586.78 364
14587.93 318
14589.07 346
14590.21 331
14591.35 338
14592.49 379
14593.63 322
14594.77 346
14595.92 344
14597.06 318
14598.20 321
14599.34 329
14600.48 355
14601.62 329
14602.77 335
14603.91 350
14605.05 349
14606.19 360
14607.33 367
14608.48 371
14609.62 395
14610.76 347
14611.90 363
14613.04 366
14614.19 388
14615.33 332
14616.47 322
14617.61 362
14618.76 369
14619.90 351
14621.04 342
14622.18 352
14623.33 399
14624.47 394
14625.61 369
14626.76 382
14627.90 400
14629.04 408
14630.18 428
14631.33 428
14632.47 447
14633.61 432
14634.76 439
14635.90 484
14637.04 467
14638.19 415
14639.33 459
14640.47 481
14641.62 458
14642.76 422
14643.90 448
14645.05 424
14646.19 454
14647.33 389
14648.48 361
14649.62 371
14650.76 348
14651.91 346
14653.05 337
14654.20 343
14655.34 344
14656.48 336
14657.63 306
14658.77 347
14659.92 355
14661.06 353
14662.20 325
14663.35 342
14664.49 352
14665.64 317
14666.78 298
14667.93 314
14669.07 309
14670.22 315
14671.36 300
14672.50 282
14673.65 300
14674.79 338
14675.94 335
14677.08 319
14678.23 303
14679.37 278
14680.52 333
14681.66 322
14682.81 316
14683.95 292
14685.10 291
14686.24 292
14687.39 321
14688.53 330
14689.68 284
14690.82 290
14691.97 303
14693.12 279
14694.26 308
14695.41 291
14696.55 289
14697.70 290
14698.84 323
14699.99 293
14701.13 272
14702.28 298
14703.43 277
14704.57 282
14705.72 289
14706.86 280
14708.01 279
14709.16 298
14710.30 286
14711.45 241
14712.59 289
14713.74 289
14714.89 287
14716.03 307
14717.18 293
14718.33 293
14719.47 278
14720.62 269
14721.77 242
14722.91 284
14724.06 261
14725.21 313
14726.35 320
14727.50 332
14728.65 281
14729.79 333
14730.94 290
14732.09 270
14733.23 281
14734.38 314
14735.53 305
14736.67 289
14737.82 302
14738.97 306
14740.12 305
14741.26 311
14742.41 296
14743.56 278
14744.71 287
14745.85 313
14747.00 339
14748.15 325
14749.30 268
14750.44 285
14751.59 312
14752.74 297
14753.89 261
14755.03 270
14756.18 294
14757.33 275
14758.48 293
14759.63 308
14760.77 293
14761.92 322
14763.07 296
14764.22 298
14765.37 235
14766.52 310
14767.66 319
14768.81 318
14769.96 278
14771.11 293
14772.26 305
14773.41 309
14774.55 333
14775.70 349
14776.85 302
14778.00 287
14779.15 316
14780.30 281
14781.45 319
14782.60 299
14783.74 280
14784.89 289
14786.04 313
14787.19 317
14788.34 324
14789.49 319
14790.64 350
14791.79 307
14792.94 315
14794.09 337
14795.24 331
14796.39 372
14797.54 361
14798.69 404
14799.83 315
14800.98 331
14802.13 348
14803.28 364
14804.43 312
14805.58 347
14806.73 347
14807.88 339
14809.03 317
14810.18 352
14811.33 333
14812.48 334
14813.63 319
14814.78 306
14815.93 351
14817.08 300
14818.23 366
14819.38 337
14820.53 333
14821.69 295
14822.84 345
14823.99 331
14825.14 320
14826.29 296
14827.44 317
14828.59 323
14829.74 295
14830.89 300
14832.04 266
14833.19 308
14834.34 288
14835.49 311
14836.65 265
14837.80 286
14838.95 272
14840.10 303
14841.25 294
14842.40 299
14843.55 279
14844.70 305
14845.85 292
14847.01 295
14848.16 261
14849.31 283
14850.46 303
14851.61 251
14852.76 267
14853.92 278
14855.07 283
14856.22 257
14857.37 259
14858.52 232
14859.67 249
14860.83 259
14861.98 242
14863.13 264
14864.28 255
14865.44 258
14866.59 236
14867.74 268
14868.89 267
14870.04 245
14871.20 284
14872.35 261
14873.50 231
14874.65 239
14875.81 241
14876.96 269
14878.11 222
14879.26 277
14880.42 257
14881.57 247
14882.72 241
14883.88 267
14885.03 272
14886.18 259
14887.33 282
14888.49 297
14889.64 235
14890.79 238
14891.95 261
14893.10 227
14894.25 268
14895.41 223
14896.56 235
14897.71 240
14898.87 239
14900.02 239
14901.17 229
14902.33 245
14903.48 269
14904.63 273
14905.79 242
14906.94 252
14908.10 239
14909.25 249
14910.40 222
14911.56 275
14912.71 263
14913.87 256
14915.02 245
14916.17 245
14917.33 262
14918.48 261
14919.64 285
14920.79 280
14921.94 285
14923.10 235
14924.25 233
14925.41 254
14926.56 270
14927.72 250
14928.87 286
14930.03 250
14931.18 249
14932.34 247
14933.49 252
14934.65 300
14935.80 278
14936.96 274
14938.11 272
14939.27 266
14940.42 261
14941.58 279
14942.73 253
14943.89 279
14945.04 273
14946.20 247
14947.35 256
14948.51 271
14949.66 280
14950.82 295
14951.97 270
14953.13 274
14954.28 278
14955.44 282
14956.60 265
14957.75 243
14958.91 241
14960.06 290
14961.22 290
14962.37 262
14963.53 285
14964.69 261
14965.84 262
14967.00 253
14968.16 252
14969.31 218
14970.47 257
14971.62 241
14972.78 247
14973.94 242
14975.09 219
14976.25 248
14977.41 242
14978.56 226
14979.72 216
14980.88 230
14982.03 214
14983.19 249
14984.35 254
14985.50 270
14986.66 234
14987.82 222
14988.97 221
14990.13 209
14991.29 207
14992.44 253
14993.60 246
14994.76 236
14995.92 256
14997.07 232
14998.23 256
14999.39 198
15000.55 208
15001.70 211
15002.86 240
15004.02 249
15005.18 227
15006.33 245
15007.49 255
15008.65 254
15009.81 206
15010.96 219
15012.12 194
15013.28 230
15014.44 216
15015.60 224
15016.75 192
15017.91 222
15019.07 226
15020.23 261
15021.39 222
15022.54 188
15023.70 203
15024.86 211
15026.02 205
15027.18 237
15028.34 213
15029.49 204
15030.65 202
15031.81 193
15032.97 226
15034.13 197
15035.29 207
15036.45 203
15037.61 239
15038.76 206
15039.92 202
15041.08 196
15042.24 220
15043.40 222
15044.56 218
15045.72 213
15046.88 268
15048.04 211
15049.20 203
15050.36 223
15051.51 186
15052.67 226
15053.83 207
15054.99 221
15056.15 209
15057.31 214
15058.47 198
15059.63 200
15060.79 197
15061.95 246
15063.11 233
15064.27 214
15065.43 228
15066.59 211
15067.75 229
15068.91 227
15070.07 223
15071.23 195
15072.39 222
15073.55 202
15074.71 198
15075.87 184
15077.03 215
15078.19 183
15079.35 221
15080.51 189
15081.67 204
15082.83 186
15083.99 194
15085.16 199
15086.32 187
15087.48 196
15088.64 215
15089.80 225
15090.96 245
15092.12 219
15093.28 205
15094.44 230
15095.60 186
15096.76 211
15097.93 215
15099.09 186
15100.25 185
15101.41 192
15102.57 225
15103.73 211
15104.89 232
15106.05 235
15107.22 210
15108.38 207
15109.54 213
15110.70 205
15111.86 239
15113.02 164
15114.19 188
15115.35 211
15116.51 200
15117.67 198
15118.83 183
15120.00 190
15121.16 193
15122.32 237
15123.48 169
15124.64 206
15125.81 176
15126.97 211
15128.13 185
15129.29 215
15130.46 198
15131.62 212
15132.78 217
15133.94 186
15135.11 208
15136.27 224
15137.43 231
15138.59 181
15139.76 209
15140.92 215
15142.08 199
15143.25 198
15144.41 210
15145.57 194
15146.73 198
15147.90 220
15149.06 217
15150.22 181
15151.39 184
15152.55 211
15153.71 203
15154.88 186
15156.04 219
15157.20 215
15158.37 261
15159.53 211
15160.69 207
15161.86 229
15163.02 225
15164.19 229
15165.35 191
15166.51 224
15167.68 203
15168.84 206
15170.00 185
15171.17 204
15172.33 235
15173.50 205
15174.66 253
15175.83 219
15176.99 233
15178.15 259
15179.32 256
15180.48 236
15181.65 232
15182.81 230
15183.98 225
15185.14 241
15186.30 240
15187.47 240
15188.63 234
15189.80 239
15190.96 246
15192.13 238
15193.29 247
15194.46 231
15195.62 242
15196.79 233
15197.95 244
15199.12 255
15200.28 222
15201.45 265
15202.61 259
15203.78 227
15204.94 232
15206.11 237
15207.27 236
15208.44 240
15209.61 235
15210.77 231
15211.94 238
15213.10 241
15214.27 243
15215.43 253
15216.60 234
15217.76 276
15218.93 264
15220.10 230
15221.26 246
15222.43 232
15223.59 270
15224.76 247
15225.93 263
15227.09 260
15228.26 273
15229.42 271
15230.59 256
15231.76 290
15232.92 286
15234.09 311
15235.26 305
15236.42 285
15237.59 291
15238.76 269
15239.92 263
15241.09 255
15242.26 250
15243.42 282
15244.59 281
15245.76 293
15246.92 287
15248.09 233
15249.26 255
15250.42 244
15251.59 216
15252.76 241
15253.93 257
15255.09 235
15256.26 232
15257.43 215
15258.60 219
15259.76 220
15260.93 240
15262.10 222
15263.26 223
15264.43 211
15265.60 209
15266.77 241
15267.94 224
15269.10 238
15270.27 228
15271.44 256
15272.61 220
15273.77 261
15274.94 241
15276.11 208
15277.28 208
15278.45 251
15279.62 210
15280.78 229
15281.95 207
15283.12 222
15284.29 228
15285.46 196
15286.62 189
15287.79 191
15288.96 222
15290.13 211
15291.30 205
15292.47 216
15293.64 191
15294.81 224
15295.97 256
15297.14 243
15298.31 174
15299.48 199
15300.65 218
15301.82 218
15302.99 189
15304.16 199
15305.33 196
15306.49 203
15307.66 205
15308.83 217
15310.00 222
15311.17 227
15312.34 209
15313.51 212
15314.68 219
15315.85 209
15317.02 217
15318.19 236
15319.36 204
15320.53 191
15321.70 235
15322.87 226
15324.04 233
15325.21 193
15326.38 228
15327.55 247
15328.72 236
15329.89 219
15331.06 228
15332.23 207
15333.40 201
15334.57 220
15335.74 226
15336.91 233
15338.08 237
15339.25 246
15340.42 240
15341.59 206
15342.76 207
15343.93 229
15345.10 234
15346.27 249
15347.44 221
15348.62 230
15349.79 230
15350.96 219
15352.13 233
15353.30 224
15354.47 199
15355.64 228
15356.81 267
15357.98 215
15359.15 220
15360.33 221
15361.50 236
15362.67 245
15363.84 251
15365.01 280
15366.18 250
15367.35 228
15368.53 252
15369.70 216
15370.87 206
15372.04 224
15373.21 212
15374.38 246
15375.56 222
15376.73 212
15377.90 255
15379.07 227
15380.24 231
15381.42 244
15382.59 216
15383.76 249
15384.93 245
15386.10 230
15387.28 214
15388.45 206
15389.62 252
15390.79 228
15391.97 249
15393.14 228
15394.31 234
15395.48 228
15396.66 259
15397.83 251
15399.00 230
15400.17 235
15401.35 269
15402.52 248
15403.69 223
15404.87 225
15406.04 238
15407.21 232
15408.39 244
15409.56 260
15410.73 205
15411.91 225
15413.08 243
15414.25 250
15415.42 225
15416.60 241
15417.77 214
15418.95 218
15420.12 237
15421.29 224
15422.47 220
15423.64 203
15424.81 219
15425.99 233
15427.16 229
15428.33 216
15429.51 201
15430.68 231
15431.86 238
15433.03 252
15434.20 236
15435.38 221
15436.55 237
15437.73 228
15438.90 215
15440.08 208
15441.25 221
15442.42 215
15443.60 201
15444.77 221
15445.95 208
15447.12 212
15448.30 231
15449.47 231
15450.65 236
15451.82 238
15453.00 196
15454.17 228
15455.35 209
15456.52 212
15457.70 221
15458.87 201
15460.05 193
15461.22 196
15462.40 194
15463.57 216
15464.75 206
15465.92 209
15467.10 208
15468.27 220
15469.45 182
15470.62 229
15471.80 222
15472.97 194
15474.15 210
15475.33 235
15476.50 213
15477.68 197
15478.85 218
15480.03 217
15481.20 203
15482.38 205
15483.56 174
15484.73 200
15485.91 202
15487.08 210
15488.26 210
15489.44 205
15490.61 173
15491.79 188
15492.97 204
15494.14 237
15495.32 191
15496.49 203
15497.67 207
15498.85 222
15500.02 219
15501.20 204
15502.38 216
15503.55 208
15504.73 197
15505.91 192
15507.08 210
15508.26 203
15509.44 186
15510.62 247
15511.79 254
15512.97 242
15514.15 218
15515.32 231
15516.50 193
15517.68 192
15518.86 218
15520.03 208
15521.21 202
15522.39 207
15523.57 220
15524.74 216
15525.92 204
15527.10 210
15528.28 230
15529.45 192
15530.63 223
15531.81 193
15532.99 213
15534.16 207
15535.34 192
15536.52 203
15537.70 200
15538.88 216
15540.06 226
15541.23 201
15542.41 181
15543.59 185
15544.77 204
15545.95 219
15547.12 218
15548.30 216
15549.48 226
15550.66 247
15551.84 202
15553.02 214
15554.20 208
15555.37 229
15556.55 202
15557.73 195
15558.91 182
15560.09 193
15561.27 195
15562.45 212
15563.63 203
15564.81 222
15565.98 230
15567.16 229
15568.34 239
15569.52 219
15570.70 201
15571.88 217
15573.06 232
15574.24 202
15575.42 225
15576.60 241
15577.78 217
15578.96 216
15580.14 225
15581.32 240
15582.50 247
15583.68 198
15584.86 194
15586.04 210
15587.22 219
15588.40 236
15589.58 228
15590.76 225
15591.94 266
15593.12 236
15594.30 221
15595.48 243
15596.66 232
15597.84 236
15599.02 230
15600.20 238
15601.38 249
15602.56 201
15603.74 217
15604.92 212
15606.10 243
15607.28 236
15608.46 225
15609.64 229
15610.82 235
15612.00 223
15613.19 231
15614.37 220
15615.55 248
15616.73 238
15617.91 245
15619.09 261
15620.27 290
15621.45 268
15622.63 227
15623.82 255
15625.00 286
15626.18 249
15627.36 245
15628.54 253
15629.72 253
15630.90 268
15632.09 221
15633.27 258
15634.45 275
15635.63 271
15636.81 256
15637.99 280
15639.18 284
15640.36 256
15641.54 270
15642.72 281
15643.90 274
15645.09 269
15646.27 298
15647.45 295
15648.63 284
15649.82 287
15651.00 309
15652.18 278
15653.36 264
15654.54 278
15655.73 309
15656.91 270
15658.09 277
15659.28 279
15660.46 302
15661.64 282
15662.82 268
15664.01 292
15665.19 274
15666.37 310
15667.55 317
15668.74 326
15669.92 292
15671.10 310
15672.29 300
15673.47 331
15674.65 277
15675.84 279
15677.02 288
15678.20 289
15679.39 280
15680.57 279
15681.75 300
15682.94 289
15684.12 307
15685.30 288
15686.49 271
15687.67 274
15688.86 270
15690.04 268
15691.22 302
15692.41 294
15693.59 264
15694.78 252
15695.96 284
15697.14 254
15698.33 284
15699.51 287
15700.70 322
15701.88 310
15703.06 274
15704.25 291
15705.43 266
15706.62 270
15707.80 274
15708.99 281
15710.17 259
15711.36 301
15712.54 324
15713.73 328
15714.91 331
15716.09 286
15717.28 332
15718.46 288
15719.65 308
15720.83 299
15722.02 291
15723.20 309
15724.39 283
15725.57 335
15726.76 301
15727.95 287
15729.13 266
15730.32 279
15731.50 303
15732.69 320
15733.87 284
15735.06 328
15736.24 293
15737.43 308
15738.61 310
15739.80 331
15740.99 297
15742.17 312
15743.36 294
15744.54 320
15745.73 321
15746.92 303
15748.10 306
15749.29 308
15750.47 330
15751.66 325
15752.85 334
15754.03 299
15755.22 318
15756.40 317
15757.59 359
15758.78 341
15759.96 343
15761.15 337
15762.34 374
15763.52 307
15764.71 313
15765.90 306
15767.08 288
15768.27 317
15769.46 305
15770.64 280
15771.83 297
15773.02 298
15774.20 323
15775.39 295
15776.58 277
15777.77 273
15778.95 324
15780.14 346
15781.33 307
15782.51 317
15783.70 294
15784.89 298
15786.08 303
15787.26 325
15788.45 298
15789.64 312
15790.83 320
15792.01 267
15793.20 288
15794.39 285
15795.58 298
15796.77 270
15797.95 285
15799.14 248
15800.33 298
15801.52 273
15802.71 253
15803.89 266
15805.08 246
15806.27 275
15807.46 322
15808.65 280
15809.84 297
15811.02 251
15812.21 261
15813.40 266
15814.59 232
15815.78 263
15816.97 250
15818.15 266
15819.34 252
15820.53 273
15821.72 260
15822.91 268
15824.10 260
15825.29 285
15826.48 237
15827.67 252
15828.85 231
15830.04 253
15831.23 238
15832.42 252
15833.61 240
15834.80 238
15835.99 266
15837.18 227
15838.37 253
15839.56 254
15840.75 236
15841.94 268
15843.13 300
15844.32 268
15845.51 240
15846.70 260
15847.89 243
15849.08 246
15850.27 243
15851.46 256
15852.65 224
15853.84 230
15855.03 230
15856.22 250
15857.41 243
15858.60 242
15859.79 243
15860.98 258
15862.17 246
15863.36 254
15864.55 250
15865.74 264
15866.93 257
15868.12 219
15869.31 263
15870.50 239
15871.69 272
15872.88 250
15874.07 245
15875.26 244
15876.45 246
15877.64 283
15878.84 268
15880.03 267
15881.22 248
15882.41 280
15883.60 264
15884.79 245
15885.98 248
15887.17 257
15888.36 250
15889.56 279
15890.75 257
15891.94 262
15893.13 280
15894.32 279
15895.51 296
15896.71 269
15897.90 274
15899.09 269
15900.28 314
15901.47 293
15902.66 271
15903.86 258
15905.05 263
15906.24 287
15907.43 271
15908.62 270
15909.82 299
15911.01 282
15912.20 291
15913.39 246
15914.58 269
15915.78 243
15916.97 270
15918.16 323
15919.35 334
15920.55 270
15921.74 312
15922.93 322
15924.12 326
15925.32 286
15926.51 303
15927.70 314
15928.90 325
15930.09 317
15931.28 317
15932.47 322
15933.67 320
15934.86 343
15936.05 301
15937.25 290
15938.44 269
15939.63 333
15940.83 298
15942.02 295
15943.21 315
15944.41 282
15945.60 271
15946.79 269
15947.99 251
15949.18 261
15950.37 277
15951.57 301
15952.76 254
15953.96 226
15955.15 249
15956.34 223
15957.54 254
15958.73 267
15959.92 228
15961.12 247
15962.31 231
15963.51 260
15964.70 248
15965.90 230
15967.09 233
15968.28 217
15969.48 226
15970.67 237
15971.87 196
15973.06 223
15974.26 230
15975.45 226
15976.65 227
15977.84 213
15979.03 251
15980.23 219
15981.42 232
15982.62 207
15983.81 199
15985.01 237
15986.20 212
15987.40 219
15988.59 209
15989.79 186
15990.98 188
15992.18 205
15993.37 226
15994.57 239
15995.77 225
15996.96 227
15998.16 223
15999.35 239
16000.55 212
16001.74 226
16002.94 242
16004.13 192
16005.33 195
16006.53 230
16007.72 233
16008.92 223
16010.11 202
16011.31 199
16012.51 205
16013.70 231
16014.90 193
16016.09 221
16017.29 193
16018.49 214
16019.68 218
16020.88 225
16022.07 233
16023.27 209
16024.47 241
16025.66 226
16026.86 206
16028.06 176
16029.25 203
16030.45 214
16031.65 188
16032.84 229
16034.04 220
16035.24 205
16036.43 175
16037.63 204
16038.83 211
16040.02 199
16041.22 178
16042.42 195
16043.62 208
16044.81 194
16046.01 197
16047.21 200
16048.40 219
16049.60 177
16050.80 177
16052.00 188
16053.19 206
16054.39 199
16055.59 184
16056.79 185
16057.99 208
16059.18 212
16060.38 192
16061.58 200
16062.78 190
16063.97 189
16065.17 194
16066.37 189
16067.57 182
16068.77 177
16069.96 148
16071.16 188
16072.36 179
16073.56 169
16074.76 161
16075.96 191
16077.15 167
16078.35 164
16079.55 183
16080.75 190
16081.95 191
16083.15 170
16084.35 169
16085.54 178
16086.74 199
16087.94 179
16089.14 183
16090.34 173
16091.54 175
16092.74 184
16093.94 171
16095.14 186
16096.33 209
16097.53 210
16098.73 179
16099.93 155
16101.13 201
16102.33 179
16103.53 186
16104.73 193
16105.93 174
16107.13 210
16108.33 187
16109.53 194
16110.73 168
16111.93 158
16113.13 206
16114.33 209
16115.53 182
16116.73 180
16117.93 189
16119.13 184
16120.33 216
16121.53 182
16122.73 177
16123.93 177
16125.13 178
16126.33 180
16127.53 170
16128.73 168
16129.93 193
16131.13 179
16132.33 188
16133.53 167
16134.73 162
16135.93 189
16137.13 217
16138.33 181
16139.53 147
16140.73 180
16141.93 202
16143.13 183
16144.34 202
16145.54 169
16146.74 179
16147.94 199
16149.14 174
16150.34 156
16151.54 173
16152.74 171
16153.94 183
16155.15 168
16156.35 177
16157.55 186
16158.75 212
16159.95 187
16161.15 199
16162.35 157
16163.56 178
16164.76 183
16165.96 173
16167.16 181
16168.36 175
16169.56 184
16170.77 161
16171.97 167
16173.17 180
16174.37 154
16175.57 188
16176.78 158
16177.98 197
16179.18 168
16180.38 162
16181.59 208
16182.79 132
16183.99 164
16185.19 155
16186.40 175
16187.60 177
16188.80 179
16190.00 180
16191.21 184
16192.41 195
16193.61 173
16194.81 168
16196.02 174
16197.22 198
16198.42 182
16199.63 163
16200.83 177
16202.03 186
16203.23 189
16204.44 163
16205.64 187
16206.84 165
16208.05 142
16209.25 171
16210.45 199
16211.66 179
16212.86 196
16214.06 208
16215.27 194
16216.47 166
16217.68 188
16218.88 152
16220.08 181
16221.29 170
16222.49 156
16223.69 158
16224.90 167
16226.10 180
16227.31 187
16228.51 200
16229.71 187
16230.92 184
16232.12 181
16233.33 211
16234.53 177
16235.74 185
16236.94 201
16238.14 184
16239.35 194
16240.55 210
16241.76 200
16242.96 186
16244.17 211
16245.37 206
16246.58 207
16247.78 187
16248.99 182
16250.19 195
16251.40 189
16252.60 175
16253.81 183
16255.01 206
16256.22 171
16257.42 197
16258.63 195
16259.83 164
16261.04 192
16262.24 235
16263.45 178
16264.65 223
16265.86 224
16267.06 211
16268.27 210
16269.47 208
16270.68 215
16271.89 215
16273.09 183
16274.30 208
16275.50 204
16276.71 203
16277.91 212
16279.12 212
16280.33 198
16281.53 209
16282.74 210
16283.94 216
16285.15 208
16286.36 194
16287.56 210
16288.77 214
16289.98 237
16291.18 236
16292.39 250
16293.59 244
16294.80 207
16296.01 213
16297.21 215
16298.42 207
16299.63 210
16300.83 206
16302.04 225
16303.25 213
16304.46 221
16305.66 250
16306.87 246
16308.08 231
16309.28 248
16310.49 236
16311.70 201
16312.90 217
16314.11 216
16315.32 252
16316.53 229
16317.73 219
16318.94 199
16320.15 222
16321.36 211
16322.56 211
16323.77 214
16324.98 213
16326.19 236
16327.39 207
16328.60 194
16329.81 195
16331.02 190
16332.23 185
16333.43 195
16334.64 177
16335.85 181
16337.06 198
16338.27 204
16339.47 210
16340.68 161
16341.89 177
16343.10 192
16344.31 205
16345.52 192
16346.72 179
16347.93 182
16349.14 194
16350.35 176
16351.56 174
16352.77 202
16353.98 203
16355.18 175
16356.39 176
16357.60 190
16358.81 190
16360.02 202
16361.23 167
16362.44 172
16363.65 152
16364.86 177
16366.07 165
16367.27 147
16368.48 191
16369.69 187
16370.90 188
16372.11 175
16373.32 183
16374.53 194
16375.74 185
16376.95 185
16378.16 213
16379.37 165
16380.58 195
16381.79 159
16383.00 190
16384.21 174
16385.42 157
16386.63 159
16387.84 163
16389.05 145
16390.26 173
16391.47 167
16392.68 198
16393.89 158
16395.10 162
16396.31 156
16397.52 171
16398.73 166
16399.94 174
16401.15 169
16402.36 154
16403.57 162
16404.78 140
16405.99 157
16407.20 181
16408.41 169
16409.62 186
16410.84 172
16412.05 159
16413.26 157
16414.47 175
16415.68 171
16416.89 168
16418.10 173
16419.31 166
16420.52 191
16421.73 169
16422.95 171
16424.16 171
16425.37 185
16426.58 179
16427.79 197
16429.00 198
16430.21 175
16431.43 165
16432.64 172
16433.85 169
16435.06 147
16436.27 175
16437.48 188
16438.70 173
16439.91 206
16441.12 186
16442.33 188
16443.54 181
16444.76 150
16445.97 175
16447.18 221
16448.39 185
16449.61 164
16450.82 182
16452.03 172
16453.24 157
16454.45 174
16455.67 151
16456.88 153
16458.09 141
16459.31 188
16460.52 160
16461.73 173
16462.94 156
16464.16 168
16465.37 152
16466.58 163
16467.79 174
16469.01 166
16470.22 183
16471.43 146
16472.65 153
16473.86 180
16475.07 176
16476.29 172
16477.50 181
16478.71 165
16479.93 154
16481.14 178
16482.35 160
16483.57 160
16484.78 163
16485.99 158
16487.21 150
16488.42 197
16489.64 148
16490.85 183
16492.06 184
16493.28 152
16494.49 132
16495.70 158
16496.92 181
16498.13 168
16499.35 155
16500.56 137
16501.77 172
16502.99 163
16504.20 168
16505.42 155
16506.63 158
16507.85 158
16509.06 164
16510.28 141
16511.49 166
16512.70 168
16513.92 171
16515.13 156
16516.35 153
16517.56 151
16518.78 178
16519.99 154
16521.21 135
16522.42 142
16523.64 175
16524.85 186
16526.07 173
16527.28 172
16528.50 142
16529.71 149
16530.93 170
16532.14 196
16533.36 159
16534.57 169
16535.79 177
16537.01 180
16538.22 158
16539.44 172
16540.65 180
16541.87 179
16543.08 154
16544.30 168
16545.52 174
16546.73 169
16547.95 139
16549.16 153
16550.38 158
16551.60 175
16552.81 180
16554.03 191
16555.24 158
16556.46 188
16557.68 163
16558.89 164
16560.11 194
16561.32 161
16562.54 158
16563.76 181
16564.97 165
16566.19 162
16567.41 195
16568.62 154
16569.84 181
16571.06 170
16572.27 172
16573.49 182
16574.71 201
16575.93 187
16577.14 177
16578.36 166
16579.58 167
16580.79 164
16582.01 200
16583.23 190
16584.44 226
16585.66 223
16586.88 230
16588.10 201
16589.31 174
16590.53 195
16591.75 172
16592.97 200
16594.18 191
16595.40 195
16596.62 196
16597.84 190
16599.06 178
16600.27 183
16601.49 176
16602.71 154
16603.93 216
16605.14 220
16606.36 180
16607.58 159
16608.80 159
16610.02 191
16611.24 169
16612.45 169
16613.67 150
16614.89 172
16616.11 189
16617.33 147
16618.55 164
16619.76 145
16620.98 163
16622.20 195
16623.42 189
16624.64 154
16625.86 153
16627.08 159
16628.30 147
16629.51 142
16630.73 153
16631.95 140
16633.17 181
16634.39 145
16635.61 137
16636.83 156
16638.05 150
16639.27 154
16640.49 157
16641.71 167
16642.92 146
16644.14 147
16645.36 142
16646.58 142
16647.80 161
16649.02 187
16650.24 172
16651.46 181
16652.68 179
16653.90 179
16655.12 192
16656.34 148
16657.56 150
16658.78 169
16660.00 147
16661.22 137
16662.44 165
16663.66 146
16664.88 183
16666.10 192
16667.32 169
16668.54 157
16669.76 154
16670.98 160
16672.20 147
16673.42 198
16674.64 158
16675.87 162
16677.09 180
16678.31 178
16679.53 160
16680.75 144
16681.97 160
16683.19 150
16684.41 156
16685.63 166
16686.85 161
16688.07 199
16689.30 181
16690.52 175
16691.74 164
16692.96 158
16694.18 179
16695.40 165
16696.62 168
16697.84 148
16699.07 140
16700.29 148
16701.51 144
16702.73 141
16703.95 167
16705.17 162
16706.40 136
16707.62 145
16708.84 157
16710.06 173
16711.28 155
16712.50 138
16713.73 157
16714.95 156
16716.17 154
16717.39 134
16718.61 136
16719.84 173
16721.06 160
16722.28 163
16723.50 132
16724.73 153
16725.95 171
16727.17 164
16728.39 167
16729.62 152
16730.84 127
16732.06 139
16733.28 146
16734.51 125
16735.73 123
16736.95 136
16738.18 154
16739.40 186
16740.62 163
16741.84 131
16743.07 157
16744.29 163
16745.51 157
16746.74 149
16747.96 124
16749.18 153
16750.41 162
16751.63 166
16752.85 140
16754.08 136
16755.30 146
16756.52 154
16757.75 151
16758.97 145
16760.20 134
16761.42 160
16762.64 169
16763.87 144
16765.09 164
16766.31 174
16767.54 169
16768.76 169
16769.99 132
16771.21 140
16772.43 160
16773.66 153
16774.88 168
16776.11 148
16777.33 149
16778.56 160
16779.78 170
16781.01 137
16782.23 149
16783.45 166
16784.68 172
16785.90 145
16787.13 145
16788.35 151
16789.58 166
16790.80 167
16792.03 149
16793.25 166
16794.48 144
16795.70 153
16796.93 142
16798.15 130
16799.38 157
16800.60 153
16801.83 144
16803.05 157
16804.28 142
16805.50 145
16806.73 144
16807.95 155
16809.18 143
16810.41 153
16811.63 181
16812.86 160
16814.08 182
16815.31 142
16816.53 170
16817.76 133
16818.99 151
16820.21 156
16821.44 171
16822.66 173
16823.89 154
16825.12 145
16826.34 166
16827.57 165
16828.79 177
16830.02 169
16831.25 156
16832.47 167
16833.70 173
16834.93 193
16836.15 175
16837.38 160
16838.61 157
16839.83 177
16841.06 169
16842.29 155
16843.51 166
16844.74 182
16845.97 179
16847.19 168
16848.42 164
16849.65 158
16850.87 170
16852.10 178
16853.33 180
16854.56 162
16855.78 163
16857.01 196
16858.24 207
16859.46 162
16860.69 166
16861.92 178
16863.15 198
16864.37 184
16865.60 164
16866.83 179
16868.06 190
16869.28 200
16870.51 180
16871.74 190
16872.97 195
16874.20 224
16875.42 200
16876.65 201
16877.88 188
16879.11 201
16880.34 182
16881.56 207
16882.79 204
16884.02 213
16885.25 250
16886.48 221
16887.71 200
16888.93 175
16890.16 200
16891.39 183
16892.62 202
16893.85 229
16895.08 193
16896.31 186
16897.53 193
16898.76 213
16899.99 190
16901.22 214
16902.45 176
16903.68 211
16904.91 191
16906.14 185
16907.37 200
16908.59 186
16909.82 167
16911.05 175
16912.28 169
16913.51 184
16914.74 169
16915.97 179
16917.20 151
16918.43 179
16919.66 177
16920.89 164
16922.12 157
16923.35 171
16924.58 155
16925.81 185
16927.04 199
16928.27 177
16929.50 170
16930.73 158
16931.96 167
16933.19 154
16934.42 173
16935.65 162
16936.88 160
16938.11 137
16939.34 168
16940.57 153
16941.80 147
16943.03 155
16944.26 167
16945.49 165
16946.72 183
16947.95 164
16949.18 160
16950.41 161
16951.64 135
16952.87 133
16954.10 176
16955.33 167
16956.57 153
16957.80 145
16959.03 141
16960.26 144
16961.49 130
16962.72 157
16963.95 157
16965.18 166
16966.41 150
16967.65 143
16968.88 160
16970.11 162
16971.34 180
16972.57 165
16973.80 165
16975.03 154
16976.27 150
16977.50 152
16978.73 161
16979.96 150
16981.19 169
16982.42 146
16983.66 132
16984.89 140
16986.12 182
16987.35 169
16988.58 149
16989.82 177
16991.05 163
16992.28 151
16993.51 143
16994.75 162
16995.98 189
16997.21 152
16998.44 149
16999.67 166
17000.91 128
17002.14 157
17003.37 153
17004.61 146
17005.84 139
17007.07 161
17008.30 151
17009.54 155
17010.77 169
17012.00 174
17013.23 140
17014.47 162
17015.70 157
17016.93 137
17018.17 168
17019.40 138
17020.63 163
17021.87 134
17023.10 138
17024.33 125
17025.57 161
17026.80 150
17028.03 151
17029.27 115
17030.50 139
17031.73 133
17032.97 152
17034.20 137
17035.44 154
17036.67 152
17037.90 144
17039.14 157
17040.37 151
17041.60 153
17042.84 162
17044.07 132
17045.31 144
17046.54 153
17047.78 132
17049.01 140
17050.24 124
17051.48 150
17052.71 136
17053.95 136
17055.18 156
17056.42 115
17057.65 137
17058.89 114
17060.12 152
17061.35 143
17062.59 157
17063.82 137
17065.06 140
17066.29 139
17067.53 164
17068.76 136
17070.00 128
17071.23 131
17072.47 161
17073.70 139
17074.94 119
17076.17 168
17077.41 144
17078.65 146
17079.88 143
17081.12 131
17082.35 129
17083.59 171
17084.82 150
17086.06 146
17087.29 168
17088.53 152
17089.77 168
17091.00 157
17092.24 149
17093.47 130
17094.71 140
17095.94 139
17097.18 151
17098.42 150
17099.65 154
17100.89 152
17102.12 135
17103.36 154
17104.60 151
17105.83 145
17107.07 146
17108.31 136
17109.54 140
17110.78 167
17112.02 174
17113.25 155
17114.49 134
17115.73 148
17116.96 152
17118.20 154
17119.44 114
17120.67 136
17121.91 131
17123.15 169
17124.38 129
17125.62 153
17126.86 146
17128.10 134
17129.33 150
17130.57 144
17131.81 135
17133.04 130
17134.28 144
17135.52 140
17136.76 164
17137.99 140
17139.23 147
17140.47 132
17141.71 163
17142.94 129
17144.18 131
17145.42 140
17146.66 136
17147.90 124
17149.13 150
17150.37 159
17151.61 135
17152.85 152
17154.08 136
17155.32 140
17156.56 134
17157.80 115
17159.04 105
17160.28 131
17161.51 120
17162.75 144
17163.99 155
17165.23 170
17166.47 136
17167.71 122
17168.95 161
17170.18 122
17171.42 119
17172.66 122
17173.90 169
17175.14 138
17176.38 161
17177.62 129
17178.86 120
17180.09 117
17181.33 125
17182.57 128
17183.81 136
17185.05 130
17186.29 137
17187.53 139
17188.77 118
17190.01 143
17191.25 141
17192.49 164
17193.73 123
17194.97 117
17196.21 114
17197.45 125
17198.69 121
17199.92 152
17201.16 146
17202.40 144
17203.64 137
17204.88 141
17206.12 119
17207.36 114
17208.60 110
17209.84 114
17211.08 150
17212.32 123
17213.56 139
17214.81 96
17216.05 132
17217.29 114
17218.53 139
17219.77 129
17221.01 157
17222.25 149
17223.49 127
17224.73 164
17225.97 153
17227.21 148
17228.45 131
17229.69 118
17230.93 115
17232.17 127
17233.41 114
17234.66 124
17235.90 132
17237.14 155
17238.38 131
17239.62 132
17240.86 125
17242.10 158
17243.34 119
17244.58 115
17245.83 116
17247.07 119
17248.31 130
17249.55 115
17250.79 123
17252.03 121
17253.28 116
17254.52 127
17255.76 112
17257.00 112
17258.24 133
17259.48 145
17260.73 123
17261.97 128
17263.21 132
17264.45 113
17265.69 112
17266.94 125
17268.18 136
17269.42 137
17270.66 136
17271.91 128
17273.15 101
17274.39 136
17275.63 124
17276.88 133
17278.12 125
17279.36 127
17280.60 146
17281.85 141
17283.09 126
17284.33 123
17285.57 110
17286.82 110
17288.06 132
17289.30 128
17290.55 126
17291.79 99
17293.03 118
17294.28 103
17295.52 131
17296.76 109
17298.01 123
17299.25 138
17300.49 114
17301.74 151
17302.98 135
17304.22 137
17305.47 99
17306.71 119
17307.95 103
17309.20 114
17310.44 126
17311.68 138
17312.93 113
17314.17 129
17315.42 120
17316.66 122
17317.90 122
17319.15 154
17320.39 124
17321.64 136
17322.88 118
17324.12 123
17325.37 135
17326.61 101
17327.86 120
17329.10 96
17330.35 141
17331.59 113
17332.83 118
17334.08 120
17335.32 118
17336.57 119
17337.81 121
17339.06 110
17340.30 135
17341.55 144
17342.79 129
17344.04 134
17345.28 139
17346.53 122
17347.77 132
17349.02 119
17350.26 123
17351.51 124
17352.75 137
17354.00 132
17355.24 129
17356.49 152
17357.73 136
17358.98 135
17360.23 113
17361.47 122
17362.72 119
17363.96 118
17365.21 123
17366.45 100
17367.70 110
17368.95 125
17370.19 135
17371.44 111
17372.68 131
17373.93 124
17375.18 137
17376.42 120
17377.67 135
17378.91 158
17380.16 139
17381.41 127
17382.65 119
17383.90 98
17385.15 102
17386.39 108
17387.64 114
17388.89 143
17390.13 133
17391.38 126
17392.63 129
17393.87 117
17395.12 139
17396.37 124
17397.61 130
17398.86 143
17400.11 154
17401.35 131
17402.60 124
17403.85 132
17405.09 121
17406.34 139
17407.59 147
17408.84 124
17410.08 123
17411.33 130
17412.58 129
17413.83 109
17415.07 127
17416.32 111
17417.57 131
17418.82 104
17420.06 145
17421.31 135
17422.56 108
17423.81 135
17425.05 129
17426.30 152
17427.55 148
17428.80 121
17430.05 110
17431.29 124
17432.54 139
17433.79 101
17435.04 113
17436.29 133
17437.54 124
17438.78 143
17440.03 124
17441.28 141
17442.53 155
17443.78 130
17445.03 135
17446.27 103
17447.52 142
17448.77 126
17450.02 128
17451.27 79
17452.52 134
17453.77 122
17455.02 118
17456.27 115
17457.51 120
17458.76 122
17460.01 142
17461.26 147
17462.51 134
17463.76 124
17465.01 130
17466.26 118
17467.51 128
17468.76 139
17470.01 116
17471.26 132
17472.51 107
17473.76 128
17475.01 119
17476.26 125
17477.50 113
17478.75 113
17480.00 114
17481.25 145
17482.50 166
17483.75 141
17485.00 137
17486.25 153
17487.50 143
17488.75 135
17490.00 129
17491.25 126
17492.51 135
17493.76 141
17495.01 141
17496.26 150
17497.51 136
17498.76 143
17500.01 136
17501.26 148
17502.51 146
17503.76 121
17505.01 123
17506.26 159
17507.51 140
17508.76 174
17510.01 126
17511.26 135
17512.52 147
17513.77 148
17515.02 131
17516.27 125
17517.52 123
17518.77 129
17520.02 139
17521.27 144
17522.53 151
17523.78 137
17525.03 154
17526.28 131
17527.53 157
17528.78 162
17530.03 171
17531.29 153
17532.54 133
17533.79 147
17535.04 124
17536.29 165
17537.55 152
17538.80 145
17540.05 138
17541.30 139
17542.55 133
17543.81 152
17545.06 160
17546.31 143
17547.56 124
17548.81 168
17550.07 174
17551.32 168
17552.57 161
17553.82 153
17555.08 181
17556.33 163
17557.58 142
17558.83 150
17560.09 145
17561.34 158
17562.59 158
17563.85 145
17565.10 166
17566.35 137
17567.60 160
17568.86 139
17570.11 141
17571.36 124
17572.62 142
17573.87 159
17575.12 155
17576.38 140
17577.63 125
17578.88 153
17580.14 148
17581.39 165
17582.64 141
17583.90 155
17585.15 133
17586.40 173
17587.66 153
17588.91 136
17590.17 113
17591.42 168
17592.67 158
17593.93 156
17595.18 121
17596.43 141
17597.69 165
17598.94 147
17600.20 138
17601.45 156
17602.71 149
17603.96 158
17605.21 147
17606.47 127
17607.72 146
17608.98 163
17610.23 165
17611.49 150
17612.74 143
17614.00 125
17615.25 148
17616.50 135
17617.76 140
17619.01 142
17620.27 140
17621.52 180
17622.78 146
17624.03 162
17625.29 159
17626.54 141
17627.80 157
17629.05 150
17630.31 127
17631.56 145
17632.82 137
17634.08 120
17635.33 129
17636.59 139
17637.84 130
17639.10 138
17640.35 144
17641.61 156
17642.86 161
17644.12 172
17645.38 162
17646.63 146
17647.89 156
17649.14 141
17650.40 141
17651.66 143
17652.91 139
17654.17 136
17655.42 167
17656.68 140
17657.94 172
17659.19 148
17660.45 127
17661.70 141
17662.96 145
17664.22 132
17665.47 156
17666.73 139
17667.99 140
17669.24 143
17670.50 123
17671.76 126
17673.01 138
17674.27 137
17675.53 121
17676.78 122
17678.04 142
17679.30 136
17680.56 119
17681.81 126
17683.07 143
17684.33 159
17685.58 133
17686.84 125
17688.10 138
17689.36 117
17690.61 156
17691.87 150
17693.13 140
17694.39 145
17695.64 142
17696.90 130
17698.16 129
17699.42 128
17700.67 125
17701.93 136
17703.19 136
17704.45 141
17705.70 132
17706.96 122
17708.22 127
17709.48 121
17710.74 113
17711.99 101
17713.25 125
17714.51 126
17715.77 122
17717.03 128
17718.29 138
17719.54 135
17720.80 134
17722.06 130
17723.32 120
17724.58 128
17725.84 132
17727.10 159
17728.35 125
17729.61 113
17730.87 118
17732.13 125
17733.39 136
17734.65 125
17735.91 132
17737.17 141
17738.43 147
17739.69 137
17740.94 117
17742.20 129
17743.46 154
17744.72 126
17745.98 114
17747.24 105
17748.50 142
17749.76 134
17751.02 130
17752.28 112
17753.54 133
17754.80 138
17756.06 149
17757.32 155
17758.58 129
17759.84 120
17761.10 100
17762.36 108
17763.62 120
17764.88 129
17766.14 147
17767.40 137
17768.66 129
17769.92 145
17771.18 130
17772.44 105
17773.70 114
17774.96 127
17776.22 125
17777.48 121
17778.74 124
17780.00 126
17781.26 119
17782.52 120
17783.78 118
17785.04 123
17786.30 134
17787.57 117
17788.83 119
17790.09 139
17791.35 110
17792.61 122
17793.87 116
17795.13 139
17796.39 113
17797.65 128
17798.91 144
17800.18 123
17801.44 128
17802.70 115
17803.96 123
17805.22 141
17806.48 133
17807.74 121
17809.01 105
17810.27 109
17811.53 111
17812.79 119
17814.05 114
17815.31 112
17816.58 123
17817.84 111
17819.10 109
17820.36 109
17821.62 129
17822.89 104
17824.15 121
17825.41 137
17826.67 116
17827.94 105
17829.20 115
17830.46 122
17831.72 105
17832.98 122
17834.25 135
17835.51 98
17836.77 113
17838.04 96
17839.30 118
17840.56 122
17841.82 119
17843.09 121
17844.35 119
17845.61 130
17846.87 114
17848.14 128
17849.40 122
17850.66 122
17851.93 126
17853.19 105
17854.45 122
17855.72 126
17856.98 113
17858.24 123
17859.51 96
17860.77 115
17862.03 112
17863.30 125
17864.56 114
17865.82 115
17867.09 104
17868.35 137
17869.62 120
17870.88 112
17872.14 119
17873.41 112
17874.67 108
17875.93 128
17877.20 112
17878.46 121
17879.73 103
17880.99 125
17882.26 114
17883.52 109
17884.78 114
17886.05 113
17887.31 128
17888.58 111
17889.84 116
17891.11 112
17892.37 116
17893.63 98
17894.90 135
17896.16 112
17897.43 103
17898.69 98
17899.96 115
17901.22 127
17902.49 134
17903.75 125
17905.02 95
17906.28 122
17907.55 103
17908.81 114
17910.08 81
17911.34 107
17912.61 119
17913.87 132
17915.14 107
17916.41 111
17917.67 119
17918.94 115
17920.20 124
17921.47 112
17922.73 111
17924.00 101
17925.26 113
17926.53 99
17927.80 146
17929.06 91
17930.33 122
17931.59 105
17932.86 126
17934.13 102
17935.39 126
17936.66 115
17937.92 124
17939.19 113
17940.46 100
17941.72 114
17942.99 116
17944.26 128
17945.52 107
17946.79 121
17948.06 128
17949.32 127
17950.59 90
17951.85 94
17953.12 106
17954.39 118
17955.66 103
17956.92 83
17958.19 92
17959.46 118
17960.72 115
17961.99 99
17963.26 112
17964.52 103
17965.79 117
17967.06 108
17968.33 105
17969.59 96
17970.86 128
17972.13 107
17973.40 121
17974.66 118
17975.93 115
17977.20 122
17978.47 112
17979.73 113
17981.00 102
17982.27 130
17983.54 124
17984.80 101
17986.07 94
17987.34 117
17988.61 114
17989.88 132
17991.14 113
17992.41 126
17993.68 95
17994.95 117
17996.22 115
17997.48 115
17998.75 101
18000.02 124
18001.29 115
18002.56 99
18003.83 129
18005.10 96
18006.36 114
18007.63 134
18008.90 122
18010.17 98
18011.44 93
18012.71 111
18013.98 118
18015.25 97
18016.51 104
18017.78 119
18019.05 128
18020.32 126
18021.59 112
18022.86 123
18024.13 106
18025.40 122
18026.67 121
18027.94 122
18029.21 119
18030.48 134
18031.75 102
18033.01 112
18034.28 116
18035.55 109
18036.82 129
18038.09 115
18039.36 92
18040.63 100
18041.90 98
18043.17 108
18044.44 99
18045.71 92
18046.98 121
18048.25 104
18049.52 102
18050.79 93
18052.06 107
18053.33 104
18054.60 124
18055.87 94
18057.14 96
18058.42 107
18059.69 117
18060.96 125
18062.23 93
18063.50 97
18064.77 124
18066.04 134
18067.31 107
18068.58 118
18069.85 104
18071.12 109
18072.39 102
18073.66 104
18074.93 95
18076.21 102
18077.48 106
18078.75 107
18080.02 111
18081.29 96
18082.56 94
18083.83 94
18085.10 99
18086.38 107
18087.65 121
18088.92 106
18090.19 120
18091.46 93
18092.73 123
18094.01 94
18095.28 106
18096.55 127
18097.82 114
18099.09 123
18100.36 118
18101.64 131
18102.91 117
18104.18 102
18105.45 93
18106.73 126
18108.00 123
18109.27 120
18110.54 98
18111.81 107
18113.09 122
18114.36 112
18115.63 86
18116.90 115
18118.18 125
18119.45 111
18120.72 123
18121.99 85
18123.27 105
18124.54 107
18125.81 114
18127.09 104
18128.36 116
18129.63 115
18130.90 140
18132.18 135
18133.45 105
18134.72 124
18136.00 111
18137.27 113
18138.54 121
18139.82 112
18141.09 102
18142.36 125
18143.64 137
18144.91 140
18146.18 103
18147.46 112
18148.73 104
18150.00 129
18151.28 108
18152.55 96
18153.83 115
18155.10 138
18156.37 116
18157.65 121
18158.92 128
18160.20 109
18161.47 125
18162.74 130
18164.02 111
18165.29 99
18166.57 105
18167.84 118
18169.12 112
18170.39 96
18171.66 103
18172.94 110
18174.21 129
18175.49 108
18176.76 95
18178.04 105
18179.31 95
18180.59 111
18181.86 93
18183.14 137
18184.41 120
18185.69 88
18186.96 115
18188.24 104
18189.51 102
18190.79 133
18192.06 130
18193.34 125
18194.61 113
18195.89 95
18197.16 103
18198.44 113
18199.71 111
18200.99 109
18202.26 125
18203.54 108
18204.81 105
18206.09 90
18207.37 112
18208.64 105
18209.92 120
18211.19 123
18212.47 127
18213.75 102
18215.02 95
18216.30 128
18217.57 109
18218.85 102
18220.13 112
18221.40 125
18222.68 97
18223.95 113
18225.23 117
18226.51 142
18227.78 104
18229.06 92
18230.34 105
18231.61 106
18232.89 100
18234.17 105
18235.44 106
18236.72 93
18238.00 109
18239.27 106
18240.55 109
18241.83 95
18243.10 108
18244.38 105
18245.66 137
18246.94 124
18248.21 99
18249.49 110
18250.77 110
18252.04 123
18253.32 137
18254.60 105
18255.88 99
18257.15 92
18258.43 118
18259.71 106
18260.99 104
18262.26 103
18263.54 111
18264.82 108
18266.10 109
18267.37 109
18268.65 127
18269.93 104
18271.21 81
18272.49 96
18273.76 92
18275.04 111
18276.32 117
18277.60 111
18278.88 112
18280.15 105
18281.43 99
18282.71 101
18283.99 128
18285.27 120
18286.55 114
18287.83 108
18289.10 135
18290.38 85
18291.66 114
18292.94 120
18294.22 86
18295.50 118
18296.78 99
18298.06 127
18299.33 119
18300.61 95
18301.89 131
18303.17 120
18304.45 110
18305.73 107
18307.01 115
18308.29 110
18309.57 98
18310.85 114
18312.13 107
18313.41 107
18314.68 136
18315.96 138
18317.24 107
18318.52 96
18319.80 94
18321.08 107
18322.36 125
18323.64 114
18324.92 103
18326.20 101
18327.48 116
18328.76 121
18330.04 123
18331.32 125
18332.60 125
18333.88 117
18335.16 131
18336.44 109
18337.72 103
18339.00 112
18340.28 117
18341.56 125
18342.84 106
18344.12 113
18345.41 107
18346.69 109
18347.97 104
18349.25 118
18350.53 113
18351.81 125
18353.09 120
18354.37 119
18355.65 129
18356.93 103
18358.21 101
18359.49 97
18360.78 104
18362.06 96
18363.34 86
18364.62 94
18365.90 97
18367.18 101
18368.46 118
18369.74 113
18371.03 131
18372.31 111
18373.59 106
18374.87 99
18376.15 90
18377.43 101
18378.72 117
18380.00 115
18381.28 110
18382.56 112
18383.84 96
18385.12 113
18386.41 101
18387.69 94
18388.97 112
18390.25 101
18391.53 104
18392.82 112
18394.10 94
18395.38 89
18396.66 101
18397.95 116
18399.23 110
18400.51 86
18401.79 105
18403.08 106
18404.36 124
18405.64 90
18406.92 110
18408.21 98
18409.49 104
18410.77 102
18412.06 124
18413.34 95
18414.62 104
18415.90 114
18417.19 113
18418.47 112
18419.75 89
18421.04 99
18422.32 116
18423.60 124
18424.89 99
18426.17 121
18427.45 127
18428.74 137
18430.02 89
18431.30 114
18432.59 102
18433.87 109
18435.15 104
18436.44 113
18437.72 109
18439.01 89
18440.29 91
18441.57 122
18442.86 125
18444.14 108
18445.43 136
18446.71 99
18447.99 95
18449.28 112
18450.56 112
18451.85 99
18453.13 101
18454.42 105
18455.70 107
18456.98 122
18458.27 128
18459.55 119
18460.84 120
18462.12 112
18463.41 99
18464.69 122
18465.98 92
18467.26 113
18468.55 117
18469.83 155
18471.12 113
18472.40 108
18473.69 121
18474.97 126
18476.26 99
18477.54 105
18478.83 93
18480.11 102
18481.40 105
18482.68 123
18483.97 105
18485.25 125
18486.54 126
18487.82 116
18489.11 115
18490.40 94
18491.68 104
18492.97 100
18494.25 98
18495.54 95
18496.82 92
18498.11 92
18499.40 109
18500.68 117
18501.97 124
18503.25 90
18504.54 118
18505.83 97
18507.11 97
18508.40 95
18509.69 116
18510.97 121
18512.26 115
18513.54 110
18514.83 97
18516.12 126
18517.40 103
18518.69 81
18519.98 94
18521.26 115
18522.55 131
18523.84 93
18525.12 112
18526.41 101
18527.70 120
18528.99 108
18530.27 114
18531.56 99
18532.85 115
18534.13 112
18535.42 98
18536.71 104
18538.00 94
18539.28 114
18540.57 109
18541.86 105
18543.14 117
18544.43 109
18545.72 121
18547.01 111
18548.30 97
18549.58 95
18550.87 112
18552.16 123
18553.45 107
18554.73 118
18556.02 97
18557.31 101
18558.60 122
18559.89 97
18561.17 104
18562.46 104
18563.75 109
18565.04 123
18566.33 120
18567.62 109
18568.90 104
18570.19 125
18571.48 105
18572.77 122
18574.06 120
18575.35 96
18576.63 131
18577.92 108
18579.21 109
18580.50 119
18581.79 107
18583.08 123
18584.37 120
18585.66 126
18586.95 112
18588.23 109
18589.52 137
18590.81 128
18592.10 89
18593.39 111
18594.68 108
18595.97 110
18597.26 94
18598.55 108
18599.84 94
18601.13 112
18602.42 100
18603.71 105
18605.00 123
18606.29 147
18607.58 113
18608.86 121
18610.15 115
18611.44 135
18612.73 136
18614.02 85
18615.31 112
18616.60 96
18617.89 132
18619.18 135
18620.47 133
18621.76 112
18623.06 108
18624.35 127
18625.64 104
18626.93 108
18628.22 128
18629.51 122
18630.80 143
18632.09 139
18633.38 97
18634.67 115
18635.96 125
18637.25 128
18638.54 116
18639.83 133
18641.12 119
18642.41 113
18643.71 100
18645.00 127
18646.29 112
18647.58 110
18648.87 118
18650.16 120
18651.45 117
18652.74 96
18654.03 97
18655.33 111
18656.62 108
18657.91 104
18659.20 115
18660.49 116
18661.78 113
18663.07 90
18664.37 79
18665.66 101
18666.95 102
18668.24 97
18669.53 95
18670.83 110
18672.12 105
18673.41 117
18674.70 123
18675.99 118
18677.29 105
18678.58 106
18679.87 118
18681.16 98
18682.45 105
18683.75 111
18685.04 100
18686.33 98
18687.62 112
18688.92 121
18690.21 118
18691.50 90
18692.79 112
18694.09 121
18695.38 103
18696.67 89
18697.97 89
18699.26 123
18700.55 115
18701.84 99
18703.14 116
18704.43 96
18705.72 104
18707.02 118
18708.31 121
18709.60 86
18710.90 111
18712.19 111
18713.48 117
18714.78 112
18716.07 94
18717.36 126
18718.66 98
18719.95 112
18721.24 83
18722.54 111
18723.83 99
18725.13 93
18726.42 91
18727.71 111
18729.01 105
18730.30 94
18731.60 92
18732.89 97
18734.18 111
18735.48 91
18736.77 99
18738.07 95
18739.36 113
18740.66 113
18741.95 121
18743.24 106
18744.54 85
18745.83 96
18747.13 111
18748.42 104
18749.72 90
18751.01 84
18752.31 115
18753.60 102
18754.90 95
18756.19 95
18757.49 106
18758.78 108
18760.08 113
18761.37 99
18762.67 79
18763.96 117
18765.26 104
18766.55 117
18767.85 88
18769.14 78
18770.44 87
18771.73 84
18773.03 105
18774.32 88
18775.62 104
18776.91 97
18778.21 109
18779.51 116
18780.80 93
18782.10 72
18783.39 84
18784.69 119
18785.99 121
18787.28 91
18788.58 110
18789.87 121
18791.17 105
18792.47 108
18793.76 88
18795.06 110
18796.35 101
18797.65 104
18798.95 86
18800.24 115
18801.54 103
18802.84 91
18804.13 89
18805.43 107
18806.73 117
18808.02 114
18809.32 109
18810.62 105
18811.91 111
18813.21 101
18814.51 107
18815.80 94
18817.10 105
18818.40 87
18819.69 123
18820.99 94
18822.29 76
18823.59 102
18824.88 120
18826.18 105
18827.48 91
18828.78 97
18830.07 108
18831.37 108
18832.67 97
18833.97 137
18835.26 118
18836.56 119
18837.86 96
18839.16 103
18840.45 100
18841.75 94
18843.05 109
18844.35 142
18845.65 120
18846.94 106
18848.24 94
18849.54 116
18850.84 83
18852.14 83
18853.43 90
18854.73 99
18856.03 108
18857.33 91
18858.63 105
18859.93 85
18861.22 97
18862.52 99
18863.82 106
18865.12 119
18866.42 94
18867.72 98
18869.02 114
18870.32 116
18871.61 93
18872.91 93
18874.21 93
18875.51 110
18876.81 108
18878.11 101
18879.41 84
18880.71 81
18882.01 114
18883.31 96
18884.61 108
18885.90 111
18887.20 83
18888.50 90
18889.80 92
18891.10 94
18892.40 95
18893.70 95
18895.00 84
18896.30 97
18897.60 116
18898.90 80
18900.20 96
18901.50 110
18902.80 112
18904.10 91
18905.40 98
18906.70 107
18908.00 98
18909.30 103
18910.60 91
18911.90 91
18913.20 81
18914.50 110
18915.80 92
18917.10 76
18918.40 100
18919.70 98
18921.00 93
18922.30 107
18923.61 89
18924.91 72
18926.21 89
18927.51 99
18928.81 113
18930.11 101
18931.41 101
18932.71 104
18934.01 102
18935.31 109
18936.61 80
18937.92 104
18939.22 91
18940.52 97
18941.82 104
18943.12 101
18944.42 103
18945.72 101
18947.03 98
18948.33 97
18949.63 85
18950.93 111
18952.23 94
18953.53 82
18954.84 67
18956.14 104
18957.44 102
18958.74 78
18960.04 108
18961.34 100
18962.65 92
18963.95 104
18965.25 103
18966.55 96
18967.86 103
18969.16 93
18970.46 107
18971.76 90
18973.06 78
18974.37 99
18975.67 99
18976.97 87
18978.27 100
18979.58 97
18980.88 78
18982.18 116
18983.48 79
18984.79 90
18986.09 103
18987.39 112
18988.70 84
18990.00 118
18991.30 90
18992.61 120
18993.91 91
18995.21 104
18996.51 85
18997.82 77
18999.12 94
19000.42 94
19001.73 93
19003.03 104
19004.33 92
19005.64 85
19006.94 74
19008.25 98
19009.55 85
19010.85 72
19012.16 96
19013.46 94
19014.76 112
19016.07 94
19017.37 106
19018.68 115
19019.98 131
19021.28 97
19022.59 100
19023.89 84
19025.20 70
19026.50 111
19027.80 97
19029.11 86
19030.41 74
19031.72 96
19033.02 84
19034.33 98
19035.63 74
19036.94 107
19038.24 120
19039.54 96
19040.85 89
19042.15 78
19043.46 81
19044.76 96
19046.07 100
19047.37 78
19048.68 93
19049.98 95
19051.29 96
19052.59 84
19053.90 103
19055.20 78
19056.51 86
19057.81 88
19059.12 87
19060.43 81
19061.73 74
19063.04 88
19064.34 92
19065.65 92
19066.95 69
19068.26 85
19069.56 77
19070.87 121
19072.18 85
19073.48 93
19074.79 80
19076.09 79
19077.40 85
19078.71 74
19080.01 83
19081.32 107
19082.62 104
19083.93 107
19085.24 89
19086.54 91
19087.85 96
19089.16 101
19090.46 97
19091.77 79
19093.07 94
19094.38 102
19095.69 81
19096.99 100
19098.30 100
19099.61 76
19100.91 111
19102.22 92
19103.53 77
19104.84 77
19106.14 102
19107.45 112
19108.76 91
19110.06 102
19111.37 82
19112.68 113
19113.98 101
19115.29 91
19116.60 69
19117.91 95
19119.21 99
19120.52 85
19121.83 72
19123.14 78
19124.44 95
19125.75 97
19127.06 104
19128.37 81
19129.68 84
19130.98 95
19132.29 114
19133.60 104
19134.91 108
19136.21 76
19137.52 96
19138.83 92
19140.14 92
19141.45 88
19142.76 89
19144.06 92
19145.37 61
19146.68 104
19147.99 85
19149.30 113
19150.61 92
19151.91 100
19153.22 103
19154.53 98
19155.84 106
19157.15 101
19158.46 92
19159.77 83
19161.07 96
19162.38 97
19163.69 77
19165.00 83
19166.31 81
19167.62 100
19168.93 115
19170.24 101
19171.55 115
19172.86 80
19174.17 86
19175.48 83
19176.78 89
19178.09 99
19179.40 106
19180.71 110
19182.02 84
19183.33 112
19184.64 82
19185.95 106
19187.26 92
19188.57 99
19189.88 110
19191.19 77
19192.50 90
19193.81 83
19195.12 102
19196.43 109
19197.74 93
19199.05 95
19200.36 88
19201.67 91
19202.98 91
19204.29 98
19205.60 106
19206.91 76
19208.22 85
19209.53 90
19210.84 81
19212.15 76
19213.47 83
19214.78 127
19216.09 108
19217.40 108
19218.71 91
19220.02 108
19221.33 81
19222.64 99
19223.95 77
19225.26 98
19226.57 99
19227.89 79
19229.20 89
19230.51 105
19231.82 97
19233.13 103
19234.44 104
19235.75 95
19237.06 98
19238.38 72
19239.69 88
19241.00 93
19242.31 112
19243.62 108
19244.93 84
19246.25 79
19247.56 98
19248.87 76
19250.18 89
19251.49 75
19252.81 74
19254.12 95
19255.43 112
19256.74 92
19258.05 82
19259.37 81
19260.68 89
19261.99 95
19263.30 93
19264.62 91
19265.93 92
19267.24 80
19268.55 88
19269.87 92
19271.18 93
19272.49 104
19273.80 107
19275.12 94
19276.43 86
19277.74 104
19279.05 94
19280.37 83
19281.68 72
19282.99 85
19284.31 119
19285.62 117
19286.93 74
19288.25 65
19289.56 94
19290.87 84
19292.19 86
19293.50 84
19294.81 77
19296.13 87
19297.44 79
19298.75 94
19300.07 70
19301.38 79
19302.69 111
19304.01 94
19305.32 90
19306.64 92
19307.95 84
19309.26 80
19310.58 101
19311.89 95
19313.21 102
19314.52 94
19315.83 80
19317.15 89
19318.46 92
19319.78 99
19321.09 108
19322.41 101
19323.72 111
19325.03 96
19326.35 96
19327.66 105
19328.98 106
19330.29 83
19331.61 90
19332.92 103
19334.24 96
19335.55 82
19336.87 87
19338.18 91
19339.50 106
19340.81 89
19342.13 80
19343.44 81
19344.76 97
19346.07 105
19347.39 69
19348.70 91
19350.02 94
19351.33 107
19352.65 91
19353.96 102
19355.28 98
19356.59 88
19357.91 84
19359.23 78
19360.54 82
19361.86 89
19363.17 83
19364.49 97
19365.80 88
19367.12 80
19368.44 87
19369.75 86
19371.07 98
19372.38 93
19373.70 92
19375.02 79
19376.33 97
19377.65 94
19378.97 97
19380.28 81
19381.60 90
19382.91 103
19384.23 89
19385.55 81
19386.86 76
19388.18 90
19389.50 94
19390.81 101
19392.13 91
19393.45 79
19394.76 105
19396.08 96
19397.40 79
19398.72 84
19400.03 94
19401.35 79
19402.67 111
19403.98 102
19405.30 78
19406.62 76
19407.94 85
19409.25 77
19410.57 86
19411.89 84
19413.20 93
19414.52 77
19415.84 73
19417.16 79
19418.48 109
19419.79 97
19421.11 109
19422.43 95
19423.75 90
19425.06 69
19426.38 83
19427.70 91
19429.02 81
19430.34 94
19431.65 101
19432.97 118
19434.29 80
19435.61 79
19436.93 83
19438.25 93
19439.56 92
19440.88 95
19442.20 83
19443.52 87
19444.84 77
19446.16 78
19447.47 75
19448.79 94
19450.11 95
19451.43 82
19452.75 87
19454.07 93
19455.39 92
19456.71 81
19458.03 71
19459.34 108
19460.66 88
19461.98 86
19463.30 67
19464.62 79
19465.94 89
19467.26 88
19468.58 91
19469.90 85
19471.22 74
19472.54 94
19473.86 103
19475.18 92
19476.50 96
19477.82 78
19479.14 86
19480.46 112
19481.78 100
19483.10 124
19484.42 112
19485.73 89
19487.05 75
19488.37 82
19489.70 104
19491.02 122
19492.34 112
19493.66 105
19494.98 107
19496.30 116
19497.62 112
19498.94 105
19500.26 90
19501.58 87
19502.90 99
19504.22 76
19505.54 78
19506.86 74
19508.18 86
19509.50 106
19510.82 100
19512.14 108
19513.46 103
19514.78 99
19516.11 87
19517.43 104
19518.75 103
19520.07 85
19521.39 111
19522.71 104
19524.03 91
19525.35 82
19526.68 81
19528.00 108
19529.32 114
19530.64 87
19531.96 106
19533.28 73
19534.60 109
19535.93 92
19537.25 82
19538.57 81
19539.89 102
19541.21 97
19542.53 59
19543.86 99
19545.18 91
19546.50 104
19547.82 115
19549.14 105
19550.47 86
19551.79 93
19553.11 100
19554.43 86
19555.76 87
19557.08 76
19558.40 84
19559.72 99
19561.05 89
19562.37 79
19563.69 79
19565.01 76
19566.34 89
19567.66 98
19568.98 104
19570.30 89
19571.63 83
19572.95 92
19574.27 88
19575.60 94
19576.92 88
19578.24 97
19579.57 85
19580.89 98
19582.21 84
19583.54 84
19584.86 91
19586.18 85
19587.51 91
19588.83 114
19590.15 103
19591.48 85
19592.80 76
19594.12 102
19595.45 73
19596.77 93
19598.09 98
19599.42 85
19600.74 78
19602.07 72
19603.39 101
19604.71 88
19606.04 103
19607.36 94
19608.69 94
19610.01 79
19611.33 95
19612.66 99
19613.98 104
19615.31 86
19616.63 78
19617.96 86
19619.28 119
19620.60 93
19621.93 71
19623.25 92
19624.58 100
19625.90 96
19627.23 87
19628.55 123
19629.88 76
19631.20 99
19632.53 105
19633.85 95
19635.18 80
19636.50 95
19637.83 115
19639.15 84
19640.48 74
19641.80 88
19643.13 76
19644.45 82
19645.78 84
19647.10 82
19648.43 80
19649.76 87
19651.08 95
19652.41 86
19653.73 81
19655.06 88
19656.38 94
19657.71 102
19659.04 82
19660.36 90
19661.69 100
19663.01 122
19664.34 86
19665.67 89
19666.99 87
19668.32 92
19669.64 79
19670.97 94
19672.30 98
19673.62 83
19674.95 95
19676.28 77
19677.60 96
19678.93 112
19680.25 98
19681.58 82
19682.91 92
19684.23 96
19685.56 102
19686.89 92
19688.22 90
19689.54 85
19690.87 94
19692.20 88
19693.52 95
19694.85 100
19696.18 98
19697.50 94
19698.83 100
19700.16 106
19701.49 87
19702.81 83
19704.14 89
19705.47 94
19706.80 90
19708.12 94
19709.45 80
19710.78 82
19712.11 100
19713.43 62
19714.76 80
19716.09 80
19717.42 90
19718.74 101
19720.07 87
19721.40 116
19722.73 86
19724.06 87
19725.38 96
19726.71 87
19728.04 71
19729.37 97
19730.70 106
19732.03 81
19733.35 78
19734.68 86
19736.01 102
19737.34 109
19738.67 107
19740.00 83
19741.32 97
19742.65 108
19743.98 77
19745.31 74
19746.64 94
19747.97 87
19749.30 75
19750.63 92
19751.96 94
19753.28 72
19754.61 77
19755.94 81
19757.27 70
19758.60 79
19759.93 85
19761.26 99
19762.59 89
19763.92 84
19765.25 85
19766.58 80
19767.91 109
19769.24 91
19770.57 81
19771.90 68
19773.22 70
19774.55 69
19775.88 89
19777.21 96
19778.54 114
19779.87 83
19781.20 104
19782.53 79
19783.86 71
19785.19 81
19786.52 99
19787.85 86
19789.18 74
19790.51 77
19791.85 92
19793.18 92
19794.51 94
19795.84 92
19797.17 74
19798.50 105
19799.83 79
19801.16 100
19802.49 99
19803.82 70
19805.15 100
19806.48 108
19807.81 82
19809.14 81
19810.47 83
19811.81 96
19813.14 81
19814.47 101
19815.80 106
19817.13 89
19818.46 81
19819.79 66
19821.12 83
19822.45 85
19823.79 81
19825.12 90
19826.45 91
19827.78 85
19829.11 100
19830.44 90
19831.78 89
19833.11 100
19834.44 95
19835.77 92
19837.10 74
19838.43 91
19839.77 78
19841.10 107
19842.43 90
19843.76 88
19845.09 71
19846.43 99
19847.76 100
19849.09 88
19850.42 88
19851.76 85
19853.09 85
19854.42 87
19855.75 85
19857.09 74
19858.42 81
19859.75 90
19861.08 95
19862.42 77
19863.75 79
19865.08 85
19866.41 106
19867.75 87
19869.08 89
19870.41 95
19871.75 88
19873.08 112
19874.41 92
19875.75 110
19877.08 80
19878.41 102
19879.75 101
19881.08 98
19882.41 86
19883.75 98
19885.08 86
19886.41 107
19887.75 82
19889.08 70
19890.41 81
19891.75 93
19893.08 78
19894.41 86
19895.75 96
19897.08 69
19898.42 83
19899.75 72
19901.08 71
19902.42 84
19903.75 91
19905.09 118
19906.42 115
19907.75 69
19909.09 85
19910.42 87
19911.76 98
19913.09 88
19914.43 89
19915.76 76
19917.10 98
19918.43 102
19919.77 66
19921.10 81
19922.43 91
19923.77 109
19925.10 84
19926.44 81
19927.77 74
19929.11 107
19930.44 82
19931.78 77
19933.11 83
19934.45 94
19935.78 111
19937.12 82
19938.45 82
19939.79 82
19941.13 81
19942.46 93
19943.80 92
19945.13 85
19946.47 78
19947.80 87
19949.14 95
19950.47 81
19951.81 85
19953.15 77
19954.48 103
19955.82 88
19957.15 72
19958.49 108
19959.83 70
19961.16 76
19962.50 80
19963.83 88
19965.17 86
19966.51 96
19967.84 107
19969.18 101
19970.51 86
19971.85 88
19973.19 100
19974.52 82
19975.86 86
19977.20 80
19978.53 82
19979.87 64
19981.21 86
19982.54 90
19983.88 117
19985.22 91
19986.55 78
19987.89 73
19989.23 82
19990.57 89
19991.90 94
19993.24 93
19994.58 93
19995.91 98
19997.25 112
19998.59 103
19999.93 85
20001.26 88
20002.60 78
20003.94 103
20005.28 89
20006.61 80
20007.95 63
20009.29 85
20010.63 80
20011.96 89
20013.30 73
20014.64 75
20015.98 90
20017.31 67
20018.65 91
20019.99 91
20021.33 90
20022.67 93
20024.01 95
20025.34 77
20026.68 84
20028.02 85
20029.36 86
20030.70 78
20032.03 95
20033.37 95
20034.71 92
20036.05 76
20037.39 110
20038.73 105
20040.07 82
20041.40 80
20042.74 99
20044.08 97
20045.42 98
20046.76 99
20048.10 74
20049.44 86
20050.78 75
20052.12 94
20053.46 83
20054.79 83
20056.13 84
20057.47 85
20058.81 91
20060.15 80
20061.49 78
20062.83 76
20064.17 92
20065.51 74
20066.85 83
20068.19 78
20069.53 94
20070.87 82
20072.21 74
20073.55 95
20074.89 92
20076.23 96
20077.57 93
20078.91 86
20080.25 103
20081.59 75
20082.93 94
20084.27 102
20085.61 86
20086.95 84
20088.29 113
20089.63 97
20090.97 95
20092.31 77
20093.65 78
20094.99 90
20096.33 83
20097.67 83
20099.01 78
20100.35 82
20101.69 100
20103.03 94
20104.38 92
20105.72 85
20107.06 94
20108.40 96
20109.74 93
20111.08 64
20112.42 95
20113.76 103
20115.10 67
20116.45 74
20117.79 72
20119.13 72
20120.47 83
20121.81 85
20123.15 76
20124.49 58
20125.84 82
20127.18 94
20128.52 93
20129.86 82
20131.20 82
20132.54 75
20133.89 85
20135.23 95
20136.57 84
20137.91 91
20139.25 90
20140.60 83
