# Supplementary material for: MALDI-TOF MS typing enables the classification of brewing yeasts of the genus Saccharomyces to major beer styles
Source: PLoS One. 2017 Aug 9;12(8):e0181694. doi: 10.1371/journal.pone.0181694 (PMC5549903; doi:10.1371/journal.pone.0181694)
Supplement: S16 File — The directory includes 90 raw files and was zipped to “.zip”; the folder has three strains with 30 spectra per strain; S1 Text explains the raw files with an example and Table 1 represents the yeast strains used within the experiment. (ZIP) [file pone.0181694.s019.zip › 46-48/30675-174-OG-Alt-Alt-YPG-18h-E-E_2015-11-04__0_F11_1.dat]

2000.55 2657
2000.97 2521
2001.39 2714
2001.81 2734
2002.23 2633
2002.65 2545
2003.08 2336
2003.50 2606
2003.92 2579
2004.34 2405
2004.76 2316
2005.19 2524
2005.61 2595
2006.03 2572
2006.45 2244
2006.87 2368
2007.30 2576
2007.72 2513
2008.14 2361
2008.56 2391
2008.99 2556
2009.41 2632
2009.83 2645
2010.25 2393
2010.68 2396
2011.10 2434
2011.52 2558
2011.94 2498
2012.37 2237
2012.79 2223
2013.21 2192
2013.63 2249
2014.06 2505
2014.48 2229
2014.90 2382
2015.33 2329
2015.75 2210
2016.17 2154
2016.60 2108
2017.02 2363
2017.44 2370
2017.86 2350
2018.29 2399
2018.71 2316
2019.14 2496
2019.56 2448
2019.98 2431
2020.41 2523
2020.83 2538
2021.25 2274
2021.68 2365
2022.10 2390
2022.52 2428
2022.95 2767
2023.37 2455
2023.80 2297
2024.22 2314
2024.64 2232
2025.07 2263
2025.49 2189
2025.92 2223
2026.34 2306
2026.76 2433
2027.19 2509
2027.61 2390
2028.04 2441
2028.46 2534
2028.89 2306
2029.31 2434
2029.74 2478
2030.16 2368
2030.58 2213
2031.01 2363
2031.43 2295
2031.86 2381
2032.28 2185
2032.71 2208
2033.13 2215
2033.56 2222
2033.98 2281
2034.41 2318
2034.83 2351
2035.26 2442
2035.68 2404
2036.11 2307
2036.53 2371
2036.96 2514
2037.38 2311
2037.81 2395
2038.24 2370
2038.66 2490
2039.09 2556
2039.51 2536
2039.94 2410
2040.36 2476
2040.79 2316
2041.21 2432
2041.64 2716
2042.07 2742
2042.49 2546
2042.92 2533
2043.34 2463
2043.77 2481
2044.20 2540
2044.62 2463
2045.05 2555
2045.47 2417
2045.90 2252
2046.33 2177
2046.75 2348
2047.18 2430
2047.61 2285
2048.03 2464
2048.46 2385
2048.89 2458
2049.31 2535
2049.74 2477
2050.16 2622
2050.59 2390
2051.02 2405
2051.45 2440
2051.87 2304
2052.30 2450
2052.73 2326
2053.15 2297
2053.58 2342
2054.01 2510
2054.43 2331
2054.86 2531
2055.29 2422
2055.72 2414
2056.14 2477
2056.57 2434
2057.00 2388
2057.43 2361
2057.85 2466
2058.28 2340
2058.71 2376
2059.14 2363
2059.56 2393
2059.99 2506
2060.42 2536
2060.85 2650
2061.27 2462
2061.70 2517
2062.13 2399
2062.56 2453
2062.99 2585
2063.41 2551
2063.84 2595
2064.27 2326
2064.70 2577
2065.13 2661
2065.55 2713
2065.98 2762
2066.41 2702
2066.84 2788
2067.27 2886
2067.70 2961
2068.13 2872
2068.55 2684
2068.98 2862
2069.41 2806
2069.84 2343
2070.27 2426
2070.70 2443
2071.13 2464
2071.56 2355
2071.98 2208
2072.41 2214
2072.84 2183
2073.27 2123
2073.70 2431
2074.13 2446
2074.56 2544
2074.99 2529
2075.42 2321
2075.85 2451
2076.28 2455
2076.71 2336
2077.13 2553
2077.56 2614
2077.99 2586
2078.42 2503
2078.85 2564
2079.28 2698
2079.71 2658
2080.14 2684
2080.57 2754
2081.00 2575
2081.43 2545
2081.86 2620
2082.29 2602
2082.72 2622
2083.15 2672
2083.58 2552
2084.01 2752
2084.44 2722
2084.87 2425
2085.30 2455
2085.73 2722
2086.16 2582
2086.59 2686
2087.02 2699
2087.46 2728
2087.89 2601
2088.32 2585
2088.75 2678
2089.18 2409
2089.61 2461
2090.04 2631
2090.47 2621
2090.90 2688
2091.33 2607
2091.76 2471
2092.19 2352
2092.63 2512
2093.06 2830
2093.49 2613
2093.92 2388
2094.35 2586
2094.78 2413
2095.21 2406
2095.64 2462
2096.08 2393
2096.51 2273
2096.94 2355
2097.37 2421
2097.80 2266
2098.23 2137
2098.67 2328
2099.10 2191
2099.53 2294
2099.96 2423
2100.39 2345
2100.82 2181
2101.26 2267
2101.69 2283
2102.12 2145
2102.55 2328
2102.98 2155
2103.42 2258
2103.85 2467
2104.28 2380
2104.71 2477
2105.15 2372
2105.58 2368
2106.01 2343
2106.44 2326
2106.88 2394
2107.31 2485
2107.74 2489
2108.17 2660
2108.61 2616
2109.04 2569
2109.47 2396
2109.90 2542
2110.34 2418
2110.77 2493
2111.20 2401
2111.64 2320
2112.07 2364
2112.50 2233
2112.94 2410
2113.37 2315
2113.80 2253
2114.24 2237
2114.67 2270
2115.10 2221
2115.54 2196
2115.97 2218
2116.40 2231
2116.84 2279
2117.27 2320
2117.70 2215
2118.14 2098
2118.57 2228
2119.00 2242
2119.44 2280
2119.87 2182
2120.31 2267
2120.74 2268
2121.17 2181
2121.61 2323
2122.04 2259
2122.48 2236
2122.91 2218
2123.35 2186
2123.78 2308
2124.21 2276
2124.65 2154
2125.08 2233
2125.52 2286
2125.95 2310
2126.39 2117
2126.82 2190
2127.26 2222
2127.69 2328
2128.12 2219
2128.56 2247
2128.99 2430
2129.43 2273
2129.86 2346
2130.30 2230
2130.73 2217
2131.17 2330
2131.60 2373
2132.04 2609
2132.47 2448
2132.91 2424
2133.34 2323
2133.78 2447
2134.22 2435
2134.65 2311
2135.09 2335
2135.52 2443
2135.96 2438
2136.39 2453
2136.83 2317
2137.26 2421
2137.70 2622
2138.14 2759
2138.57 2596
2139.01 2394
2139.44 2551
2139.88 2519
2140.31 2589
2140.75 2463
2141.19 2423
2141.62 2292
2142.06 2311
2142.50 2345
2142.93 2259
2143.37 2239
2143.80 2287
2144.24 2199
2144.68 2213
2145.11 2200
2145.55 2311
2145.99 2203
2146.42 2274
2146.86 2327
2147.30 2084
2147.73 2112
2148.17 2215
2148.61 2227
2149.04 2502
2149.48 2660
2149.92 2712
2150.35 2583
2150.79 2705
2151.23 2590
2151.67 2781
2152.10 2812
2152.54 2479
2152.98 2592
2153.41 2530
2153.85 2601
2154.29 2532
2154.73 2373
2155.16 2416
2155.60 2577
2156.04 2467
2156.48 2428
2156.91 2624
2157.35 2376
2157.79 2416
2158.23 2463
2158.67 2328
2159.10 2513
2159.54 2379
2159.98 2588
2160.42 2528
2160.86 2556
2161.29 2671
2161.73 2641
2162.17 2751
2162.61 2708
2163.05 2467
2163.48 2399
2163.92 2481
2164.36 2443
2164.80 2527
2165.24 2426
2165.68 2507
2166.12 2576
2166.55 2507
2166.99 2440
2167.43 2500
2167.87 2586
2168.31 2666
2168.75 2675
2169.19 2613
2169.63 2545
2170.06 2514
2170.50 2401
2170.94 2405
2171.38 2622
2171.82 2739
2172.26 2488
2172.70 2598
2173.14 2708
2173.58 2723
2174.02 2622
2174.46 2687
2174.90 2722
2175.34 2783
2175.78 2929
2176.22 2977
2176.65 2949
2177.09 2836
2177.53 2584
2177.97 2739
2178.41 2822
2178.85 2488
2179.29 2558
2179.73 2631
2180.17 2431
2180.61 2383
2181.05 2358
2181.49 2464
2181.93 2360
2182.37 2522
2182.81 2618
2183.26 2487
2183.70 2373
2184.14 2445
2184.58 2293
2185.02 2372
2185.46 2450
2185.90 2406
2186.34 2500
2186.78 2457
2187.22 2395
2187.66 2581
2188.10 2456
2188.54 2486
2188.98 2359
2189.42 2318
2189.87 2628
2190.31 2554
2190.75 2485
2191.19 2387
2191.63 2502
2192.07 2548
2192.51 2522
2192.95 2477
2193.39 2423
2193.84 2529
2194.28 2466
2194.72 2591
2195.16 2572
2195.60 2673
2196.04 2705
2196.49 2656
2196.93 2598
2197.37 2470
2197.81 2320
2198.25 2379
2198.69 2411
2199.14 2308
2199.58 2322
2200.02 2472
2200.46 2483
2200.90 2452
2201.35 2364
2201.79 2366
2202.23 2240
2202.67 2346
2203.12 2400
2203.56 2209
2204.00 2214
2204.44 2561
2204.89 2404
2205.33 2462
2205.77 2488
2206.21 2332
2206.66 2385
2207.10 2391
2207.54 2473
2207.98 2567
2208.43 2432
2208.87 2420
2209.31 2412
2209.76 2493
2210.20 2671
2210.64 2637
2211.09 2363
2211.53 2390
2211.97 2466
2212.41 2688
2212.86 2571
2213.30 2562
2213.74 2675
2214.19 2547
2214.63 2401
2215.08 2410
2215.52 2426
2215.96 2545
2216.41 2659
2216.85 2553
2217.29 2521
2217.74 2298
2218.18 2281
2218.63 2203
2219.07 2353
2219.51 2336
2219.96 2583
2220.40 2381
2220.85 2311
2221.29 2305
2221.73 2397
2222.18 2456
2222.62 2507
2223.07 2488
2223.51 2423
2223.96 2438
2224.40 2425
2224.84 2466
2225.29 2458
2225.73 2475
2226.18 2530
2226.62 2481
2227.07 2681
2227.51 2566
2227.96 2654
2228.40 2602
2228.85 2737
2229.29 2642
2229.74 2561
2230.18 2328
2230.63 2502
2231.07 2641
2231.52 2523
2231.96 2652
2232.41 2586
2232.85 2487
2233.30 2710
2233.74 2595
2234.19 2668
2234.63 2578
2235.08 2597
2235.53 2703
2235.97 2515
2236.42 2652
2236.86 2500
2237.31 2474
2237.75 2268
2238.20 2391
2238.65 2605
2239.09 2491
2239.54 2429
2239.98 2332
2240.43 2319
2240.88 2421
2241.32 2387
2241.77 2190
2242.21 2277
2242.66 2340
2243.11 2325
2243.55 2392
2244.00 2207
2244.45 2349
2244.89 2364
2245.34 2110
2245.79 2243
2246.23 2282
2246.68 2203
2247.13 2296
2247.57 2358
2248.02 2235
2248.47 2242
2248.91 2284
2249.36 2296
2249.81 2527
2250.25 2488
2250.70 2357
2251.15 2337
2251.60 2419
2252.04 2180
2252.49 2252
2252.94 2307
2253.39 2363
2253.83 2517
2254.28 2205
2254.73 2425
2255.17 2559
2255.62 2386
2256.07 2451
2256.52 2275
2256.97 2345
2257.41 2190
2257.86 2321
2258.31 2415
2258.76 2265
2259.20 2182
2259.65 2183
2260.10 2217
2260.55 2387
2261.00 2467
2261.45 2350
2261.89 2476
2262.34 2721
2262.79 2814
2263.24 2650
2263.69 2799
2264.13 2721
2264.58 2715
2265.03 2814
2265.48 2729
2265.93 2635
2266.38 2638
2266.83 2587
2267.28 2534
2267.72 2600
2268.17 2440
2268.62 2540
2269.07 2460
2269.52 2390
2269.97 2446
2270.42 2390
2270.87 2423
2271.32 2723
2271.76 2777
2272.21 2745
2272.66 2635
2273.11 2474
2273.56 2468
2274.01 2563
2274.46 2508
2274.91 2414
2275.36 2456
2275.81 2498
2276.26 2353
2276.71 2443
2277.16 2554
2277.61 2508
2278.06 2325
2278.51 2376
2278.96 2406
2279.41 2238
2279.86 2425
2280.31 2270
2280.76 2378
2281.21 2514
2281.66 2473
2282.11 2533
2282.56 2428
2283.01 2542
2283.46 2412
2283.91 2383
2284.36 2441
2284.81 2475
2285.26 2653
2285.71 2416
2286.16 2381
2286.61 2468
2287.06 2393
2287.51 2391
2287.96 2499
2288.42 2816
2288.87 2794
2289.32 2843
2289.77 3001
2290.22 3229
2290.67 3601
2291.12 3522
2291.57 3684
2292.02 4015
2292.48 3884
2292.93 3659
2293.38 3484
2293.83 3523
2294.28 3363
2294.73 3310
2295.18 2958
2295.63 2778
2296.09 2710
2296.54 2712
2296.99 2596
2297.44 2645
2297.89 2475
2298.35 2337
2298.80 2429
2299.25 2534
2299.70 2278
2300.15 2262
2300.60 2283
2301.06 2265
2301.51 2165
2301.96 2212
2302.41 2317
2302.87 2369
2303.32 2197
2303.77 2313
2304.22 2367
2304.67 2256
2305.13 2245
2305.58 2364
2306.03 2364
2306.49 2480
2306.94 2351
2307.39 2221
2307.84 2536
2308.30 2483
2308.75 2477
2309.20 2667
2309.65 2694
2310.11 2762
2310.56 2799
2311.01 2656
2311.47 2771
2311.92 2897
2312.37 2685
2312.83 2552
2313.28 2420
2313.73 2538
2314.19 2574
2314.64 2521
2315.09 2310
2315.55 2436
2316.00 2444
2316.45 2409
2316.91 2268
2317.36 2422
2317.81 2473
2318.27 2327
2318.72 2321
2319.18 2568
2319.63 2563
2320.08 2474
2320.54 2564
2320.99 2561
2321.45 2514
2321.90 2398
2322.35 2676
2322.81 2591
2323.26 2466
2323.72 2448
2324.17 2614
2324.63 2478
2325.08 2338
2325.53 2487
2325.99 2494
2326.44 2527
2326.90 2669
2327.35 2617
2327.81 2531
2328.26 2789
2328.72 2710
2329.17 2757
2329.63 2576
2330.08 2551
2330.54 2901
2330.99 2866
2331.45 2900
2331.90 2522
2332.36 2721
2332.81 2566
2333.27 2555
2333.72 2657
2334.18 2582
2334.63 2451
2335.09 2373
2335.54 2461
2336.00 2292
2336.46 2467
2336.91 2438
2337.37 2570
2337.82 2491
2338.28 2458
2338.73 2372
2339.19 2399
2339.65 2376
2340.10 2639
2340.56 2617
2341.01 2590
2341.47 2660
2341.93 2517
2342.38 2565
2342.84 2513
2343.29 2632
2343.75 2503
2344.21 2448
2344.66 2490
2345.12 2610
2345.58 2547
2346.03 2605
2346.49 2645
2346.94 2702
2347.40 2722
2347.86 2674
2348.31 2653
2348.77 2586
2349.23 2547
2349.69 2595
2350.14 2522
2350.60 2409
2351.06 2449
2351.51 2463
2351.97 2452
2352.43 2540
2352.88 2419
2353.34 2382
2353.80 2393
2354.26 2417
2354.71 2526
2355.17 2456
2355.63 2268
2356.09 2325
2356.54 2379
2357.00 2403
2357.46 2344
2357.92 2243
2358.37 2399
2358.83 2455
2359.29 2486
2359.75 2435
2360.20 2268
2360.66 2411
2361.12 2522
2361.58 2324
2362.04 2160
2362.49 2305
2362.95 2455
2363.41 2448
2363.87 2547
2364.33 2503
2364.79 2461
2365.24 2457
2365.70 2462
2366.16 2478
2366.62 2487
2367.08 2543
2367.54 2724
2367.99 2624
2368.45 2816
2368.91 2571
2369.37 2413
2369.83 2526
2370.29 2668
2370.75 2764
2371.21 2461
2371.67 2444
2372.12 2477
2372.58 2462
2373.04 2512
2373.50 2597
2373.96 2657
2374.42 2755
2374.88 2681
2375.34 2876
2375.80 2901
2376.26 2755
2376.72 2838
2377.18 2864
2377.64 2937
2378.10 3031
2378.56 3087
2379.01 3092
2379.47 3087
2379.93 2986
2380.39 3007
2380.85 2878
2381.31 2900
2381.77 2975
2382.23 2817
2382.69 2742
2383.15 2690
2383.61 2579
2384.07 2530
2384.53 2615
2384.99 2670
2385.45 2513
2385.92 2503
2386.38 2536
2386.84 2495
2387.30 2448
2387.76 2437
2388.22 2316
2388.68 2551
2389.14 2535
2389.60 2410
2390.06 2549
2390.52 2533
2390.98 2537
2391.44 2641
2391.90 2659
2392.36 2574
2392.83 2674
2393.29 2517
2393.75 2291
2394.21 2469
2394.67 2426
2395.13 2489
2395.59 2451
2396.05 2360
2396.52 2352
2396.98 2561
2397.44 2413
2397.90 2315
2398.36 2384
2398.82 2525
2399.28 2473
2399.75 2436
2400.21 2457
2400.67 2418
2401.13 2391
2401.59 2222
2402.06 2208
2402.52 2371
2402.98 2355
2403.44 2418
2403.90 2219
2404.37 2320
2404.83 2510
2405.29 2472
2405.75 2296
2406.21 2405
2406.68 2351
2407.14 2372
2407.60 2322
2408.06 2354
2408.53 2475
2408.99 2472
2409.45 2424
2409.91 2536
2410.38 2434
2410.84 2563
2411.30 2319
2411.77 2184
2412.23 2409
2412.69 2390
2413.15 2230
2413.62 2407
2414.08 2476
2414.54 2559
2415.01 2541
2415.47 2618
2415.93 2725
2416.40 2702
2416.86 2810
2417.32 2926
2417.79 2760
2418.25 3072
2418.71 3031
2419.18 3343
2419.64 3309
2420.10 3140
2420.57 3307
2421.03 3230
2421.50 3206
2421.96 2994
2422.42 2948
2422.89 2854
2423.35 2704
2423.81 2711
2424.28 2866
2424.74 2638
2425.21 2460
2425.67 2476
2426.14 2434
2426.60 2371
2427.06 2471
2427.53 2625
2427.99 2296
2428.46 2371
2428.92 2420
2429.39 2290
2429.85 2317
2430.32 2459
2430.78 2625
2431.24 2463
2431.71 2243
2432.17 2557
2432.64 2744
2433.10 2638
2433.57 2545
2434.03 2517
2434.50 2445
2434.96 2527
2435.43 2765
2435.89 2758
2436.36 2493
2436.82 2378
2437.29 2343
2437.76 2470
2438.22 2572
2438.69 2614
2439.15 2743
2439.62 2637
2440.08 2615
2440.55 2583
2441.01 2675
2441.48 2757
2441.95 2488
2442.41 2553
2442.88 2668
2443.34 2511
2443.81 2580
2444.27 2590
2444.74 2539
2445.21 2576
2445.67 2317
2446.14 2383
2446.60 2357
2447.07 2330
2447.54 2406
2448.00 2396
2448.47 2549
2448.94 2532
2449.40 2329
2449.87 2298
2450.34 2370
2450.80 2285
2451.27 2351
2451.74 2232
2452.20 2119
2452.67 2174
2453.14 2409
2453.60 2407
2454.07 2180
2454.54 2251
2455.00 2379
2455.47 2343
2455.94 2303
2456.40 2343
2456.87 2411
2457.34 2289
2457.81 2215
2458.27 2561
2458.74 2404
2459.21 2388
2459.68 2448
2460.14 2439
2460.61 2279
2461.08 2283
2461.55 2289
2462.01 2258
2462.48 2245
2462.95 2348
2463.42 2294
2463.88 2278
2464.35 2406
2464.82 2469
2465.29 2460
2465.76 2349
2466.22 2358
2466.69 2248
2467.16 2317
2467.63 2348
2468.10 2434
2468.57 2408
2469.03 2510
2469.50 2516
2469.97 2444
2470.44 2311
2470.91 2061
2471.38 2385
2471.84 2387
2472.31 2275
2472.78 2229
2473.25 2174
2473.72 2255
2474.19 2295
2474.66 2198
2475.13 2310
2475.59 2294
2476.06 2276
2476.53 2282
2477.00 2417
2477.47 2214
2477.94 2284
2478.41 2350
2478.88 2338
2479.35 2339
2479.82 2343
2480.29 2382
2480.76 2314
2481.23 2333
2481.69 2285
2482.16 2273
2482.63 2325
2483.10 2276
2483.57 2185
2484.04 2355
2484.51 2309
2484.98 2316
2485.45 2435
2485.92 2503
2486.39 2401
2486.86 2223
2487.33 2287
2487.80 2413
2488.27 2384
2488.74 2480
2489.21 2565
2489.68 2807
2490.15 2652
2490.62 2554
2491.09 2321
2491.56 2475
2492.04 2311
2492.51 2548
2492.98 2833
2493.45 2681
2493.92 2658
2494.39 2601
2494.86 2663
2495.33 2619
2495.80 2721
2496.27 2780
2496.74 2569
2497.21 2522
2497.68 2700
2498.16 2702
2498.63 2573
2499.10 2599
2499.57 2365
2500.04 2295
2500.51 2417
2500.98 2252
2501.45 2270
2501.93 2201
2502.40 2112
2502.87 2113
2503.34 2212
2503.81 2248
2504.28 2275
2504.76 2107
2505.23 2474
2505.70 2634
2506.17 2549
2506.64 2399
2507.11 2472
2507.59 2495
2508.06 2657
2508.53 2759
2509.00 2671
2509.47 2603
2509.95 2692
2510.42 2645
2510.89 2489
2511.36 2599
2511.84 2604
2512.31 2860
2512.78 2723
2513.25 2748
2513.73 2738
2514.20 2573
2514.67 2709
2515.14 2624
2515.62 2624
2516.09 2607
2516.56 2386
2517.03 2467
2517.51 2294
2517.98 2291
2518.45 2340
2518.93 2458
2519.40 2309
2519.87 2310
2520.35 2203
2520.82 2350
2521.29 2465
2521.77 2276
2522.24 2291
2522.71 2386
2523.19 2212
2523.66 2334
2524.13 2232
2524.61 2356
2525.08 2286
2525.55 2186
2526.03 2167
2526.50 2257
2526.97 2427
2527.45 2443
2527.92 2293
2528.40 2305
2528.87 2283
2529.34 2259
2529.82 2411
2530.29 2419
2530.77 2259
2531.24 2185
2531.71 2250
2532.19 2283
2532.66 2387
2533.14 2236
2533.61 2208
2534.09 2484
2534.56 2490
2535.04 2301
2535.51 2503
2535.98 2297
2536.46 2315
2536.93 2335
2537.41 2492
2537.88 2459
2538.36 2461
2538.83 2624
2539.31 2468
2539.78 2603
2540.26 2584
2540.73 2317
2541.21 2339
2541.68 2377
2542.16 2384
2542.63 2511
2543.11 2527
2543.59 2618
2544.06 2507
2544.54 2376
2545.01 2613
2545.49 2707
2545.96 2707
2546.44 2811
2546.91 2642
2547.39 2694
2547.87 2718
2548.34 2651
2548.82 2751
2549.29 2784
2549.77 2994
2550.24 3060
2550.72 2956
2551.20 2882
2551.67 2702
2552.15 2652
2552.62 2495
2553.10 2590
2553.58 2560
2554.05 2585
2554.53 2569
2555.01 2440
2555.48 2583
2555.96 2552
2556.44 2633
2556.91 2578
2557.39 2471
2557.87 2436
2558.34 2566
2558.82 2472
2559.30 2477
2559.77 2423
2560.25 2421
2560.73 2320
2561.20 2426
2561.68 2493
2562.16 2332
2562.64 2312
2563.11 2354
2563.59 2321
2564.07 2103
2564.54 2165
2565.02 2231
2565.50 2233
2565.98 2071
2566.45 2374
2566.93 2365
2567.41 2283
2567.89 2399
2568.36 2375
2568.84 2572
2569.32 2435
2569.80 2293
2570.28 2314
2570.75 2440
2571.23 2253
2571.71 2150
2572.19 2141
2572.66 2333
2573.14 2109
2573.62 2297
2574.10 2218
2574.58 2266
2575.06 2406
2575.53 2382
2576.01 2184
2576.49 2198
2576.97 2319
2577.45 2432
2577.93 2237
2578.40 2045
2578.88 2136
2579.36 2292
2579.84 2312
2580.32 2430
2580.80 2302
2581.28 2351
2581.76 2109
2582.24 2215
2582.71 2373
2583.19 2196
2583.67 2360
2584.15 2400
2584.63 2351
2585.11 2374
2585.59 2322
2586.07 2451
2586.55 2312
2587.03 2430
2587.51 2387
2587.99 2550
2588.47 2301
2588.95 2212
2589.42 2217
2589.90 2304
2590.38 2304
2590.86 2332
2591.34 2358
2591.82 2313
2592.30 2353
2592.78 2421
2593.26 2410
2593.74 2472
2594.22 2462
2594.70 2701
2595.18 2545
2595.66 2365
2596.14 2179
2596.62 2484
2597.10 2310
2597.58 2520
2598.07 2389
2598.55 2302
2599.03 2455
2599.51 2486
2599.99 2283
2600.47 2297
2600.95 2349
2601.43 2286
2601.91 2180
2602.39 2328
2602.87 2312
2603.35 2157
2603.83 2317
2604.31 2235
2604.80 2169
2605.28 2220
2605.76 2184
2606.24 2248
2606.72 2302
2607.20 2229
2607.68 2208
2608.16 2365
2608.65 2244
2609.13 2211
2609.61 2341
2610.09 2434
2610.57 2428
2611.05 2487
2611.53 2549
2612.02 2588
2612.50 2371
2612.98 2407
2613.46 2389
2613.94 2369
2614.43 2142
2614.91 2266
2615.39 2417
2615.87 2446
2616.35 2450
2616.84 2586
2617.32 2457
2617.80 2594
2618.28 2553
2618.77 2603
2619.25 2455
2619.73 2519
2620.21 2512
2620.69 2473
2621.18 2391
2621.66 2373
2622.14 2298
2622.63 2319
2623.11 2405
2623.59 2243
2624.07 2271
2624.56 2162
2625.04 2307
2625.52 2512
2626.01 2279
2626.49 2368
2626.97 2481
2627.45 2447
2627.94 2340
2628.42 2397
2628.90 2406
2629.39 2207
2629.87 2308
2630.35 2348
2630.84 2245
2631.32 2298
2631.80 2446
2632.29 2221
2632.77 2413
2633.26 2547
2633.74 2572
2634.22 2463
2634.71 2341
2635.19 2466
2635.67 2314
2636.16 2327
2636.64 2284
2637.13 2282
2637.61 2155
2638.09 2358
2638.58 2333
2639.06 2197
2639.55 2242
2640.03 2350
2640.52 2442
2641.00 2349
2641.48 2493
2641.97 2430
2642.45 2237
2642.94 2344
2643.42 2316
2643.91 2433
2644.39 2361
2644.88 2246
2645.36 2113
2645.85 2412
2646.33 2191
2646.82 2235
2647.30 2250
2647.79 2306
2648.27 2184
2648.76 2271
2649.24 2263
2649.73 2326
2650.21 2211
2650.70 2320
2651.18 2192
2651.67 2397
2652.15 2255
2652.64 2243
2653.12 2346
2653.61 2363
2654.10 2265
2654.58 2147
2655.07 2259
2655.55 2409
2656.04 2342
2656.52 2231
2657.01 2270
2657.50 2413
2657.98 2325
2658.47 2269
2658.95 2148
2659.44 2252
2659.93 2287
2660.41 2261
2660.90 2264
2661.38 2371
2661.87 2211
2662.36 2251
2662.84 2293
2663.33 2249
2663.82 2396
2664.30 2289
2664.79 2272
2665.28 2436
2665.76 2233
2666.25 2343
2666.74 2287
2667.22 2449
2667.71 2239
2668.20 2289
2668.68 2295
2669.17 2211
2669.66 2282
2670.14 2288
2670.63 2483
2671.12 2363
2671.61 2426
2672.09 2488
2672.58 2605
2673.07 2799
2673.55 2700
2674.04 2554
2674.53 2812
2675.02 2921
2675.50 2880
2675.99 3156
2676.48 3100
2676.97 3085
2677.46 3066
2677.94 2744
2678.43 2672
2678.92 2650
2679.41 2570
2679.89 2584
2680.38 2565
2680.87 2426
2681.36 2241
2681.85 2377
2682.33 2485
2682.82 2395
2683.31 2548
2683.80 2432
2684.29 2481
2684.78 2513
2685.26 2480
2685.75 2460
2686.24 2410
2686.73 2376
2687.22 2282
2687.71 2385
2688.20 2390
2688.68 2380
2689.17 2348
2689.66 2201
2690.15 2304
2690.64 2103
2691.13 2131
2691.62 2364
2692.11 2371
2692.60 2345
2693.09 2274
2693.57 2212
2694.06 2261
2694.55 2208
2695.04 2393
2695.53 2331
2696.02 2415
2696.51 2222
2697.00 2304
2697.49 2250
2697.98 2280
2698.47 2347
2698.96 2339
2699.45 2483
2699.94 2550
2700.43 2410
2700.92 2456
2701.41 2467
2701.90 2488
2702.39 2527
2702.88 2472
2703.37 2392
2703.86 2696
2704.35 2601
2704.84 2227
2705.33 2480
2705.82 2502
2706.31 2533
2706.80 2477
2707.29 2263
2707.78 2330
2708.27 2355
2708.76 2505
2709.25 2487
2709.74 2527
2710.23 2514
2710.72 2257
2711.21 2142
2711.71 2457
2712.20 2258
2712.69 2337
2713.18 2242
2713.67 2391
2714.16 2268
2714.65 2245
2715.14 2340
2715.63 2178
2716.12 2222
2716.62 2204
2717.11 2216
2717.60 2036
2718.09 2255
2718.58 2300
2719.07 2402
2719.56 2180
2720.06 2349
2720.55 2257
2721.04 2422
2721.53 2479
2722.02 2608
2722.51 2417
2723.01 2459
2723.50 2708
2723.99 2420
2724.48 2239
2724.97 2411
2725.47 2436
2725.96 2504
2726.45 2337
2726.94 2374
2727.44 2330
2727.93 2307
2728.42 2452
2728.91 2296
2729.40 2373
2729.90 2270
2730.39 2214
2730.88 2277
2731.37 2214
2731.87 2200
2732.36 2125
2732.85 2250
2733.35 2340
2733.84 2518
2734.33 2437
2734.82 2313
2735.32 2459
2735.81 2399
2736.30 2448
2736.80 2391
2737.29 2317
2737.78 2446
2738.28 2647
2738.77 2613
2739.26 2525
2739.76 2423
2740.25 2321
2740.74 2340
2741.24 2525
2741.73 2536
2742.22 2462
2742.72 2486
2743.21 2572
2743.70 2334
2744.20 2470
2744.69 2401
2745.19 2386
2745.68 2359
2746.17 2257
2746.67 2132
2747.16 2314
2747.66 2486
2748.15 2411
2748.64 2222
2749.14 2179
2749.63 2150
2750.13 2191
2750.62 2046
2751.12 2179
2751.61 2425
2752.10 2145
2752.60 2285
2753.09 2189
2753.59 2271
2754.08 2190
2754.58 2191
2755.07 2234
2755.57 2117
2756.06 2322
2756.56 2295
2757.05 2235
2757.55 2403
2758.04 2277
2758.54 2292
2759.03 2279
2759.53 2067
2760.02 2246
2760.52 2162
2761.01 2167
2761.51 2225
2762.00 2202
2762.50 2156
2762.99 2191
2763.49 2204
2763.99 2255
2764.48 2289
2764.98 2214
2765.47 2281
2765.97 2329
2766.46 2352
2766.96 2393
2767.46 2262
2767.95 2247
2768.45 2288
2768.94 2285
2769.44 2383
2769.94 2370
2770.43 2348
2770.93 2468
2771.42 2463
2771.92 2523
2772.42 2567
2772.91 2619
2773.41 2561
2773.91 2586
2774.40 2691
2774.90 2681
2775.40 2598
2775.89 2735
2776.39 2676
2776.89 2696
2777.38 2651
2777.88 2571
2778.38 2559
2778.87 2610
2779.37 2592
2779.87 2500
2780.36 2382
2780.86 2474
2781.36 2474
2781.85 2332
2782.35 2270
2782.85 2310
2783.35 2329
2783.84 2303
2784.34 2248
2784.84 2194
2785.34 2331
2785.83 2378
2786.33 2205
2786.83 2277
2787.33 2186
2787.82 2202
2788.32 2164
2788.82 2007
2789.32 2090
2789.81 2164
2790.31 2128
2790.81 2169
2791.31 2151
2791.81 2290
2792.30 2071
2792.80 2247
2793.30 2371
2793.80 2346
2794.30 2451
2794.80 2327
2795.29 2303
2795.79 2480
2796.29 2529
2796.79 2518
2797.29 2736
2797.79 2752
2798.29 2840
2798.78 2925
2799.28 2791
2799.78 2739
2800.28 2669
2800.78 2695
2801.28 2660
2801.78 2543
2802.28 2466
2802.77 2415
2803.27 2412
2803.77 2494
2804.27 2551
2804.77 2341
2805.27 2596
2805.77 2795
2806.27 2706
2806.77 2824
2807.27 2845
2807.77 3113
2808.27 2943
2808.77 3039
2809.27 2921
2809.77 2931
2810.27 3140
2810.77 3019
2811.27 3003
2811.76 2694
2812.26 2658
2812.76 2622
2813.26 2444
2813.76 2386
2814.26 2365
2814.76 2317
2815.26 2323
2815.76 2258
2816.27 2283
2816.77 2430
2817.27 2498
2817.77 2500
2818.27 2399
2818.77 2364
2819.27 2319
2819.77 2292
2820.27 2448
2820.77 2357
2821.27 2329
2821.77 2358
2822.27 2486
2822.77 2356
2823.27 2412
2823.77 2321
2824.27 2254
2824.78 2099
2825.28 2429
2825.78 2325
2826.28 2177
2826.78 2336
2827.28 2419
2827.78 2252
2828.28 2195
2828.79 2249
2829.29 2088
2829.79 2174
2830.29 2363
2830.79 2125
2831.29 2277
2831.79 2296
2832.30 2288
2832.80 2352
2833.30 2208
2833.80 2196
2834.30 2377
2834.80 2395
2835.31 2310
2835.81 2277
2836.31 2362
2836.81 2428
2837.31 2551
2837.82 2758
2838.32 2845
2838.82 2650
2839.32 2531
2839.83 2352
2840.33 2539
2840.83 2527
2841.33 2531
2841.84 2576
2842.34 2531
2842.84 2432
2843.34 2345
2843.85 2203
2844.35 2381
2844.85 2225
2845.35 2339
2845.86 2483
2846.36 2351
2846.86 2404
2847.37 2420
2847.87 2403
2848.37 2498
2848.87 2573
2849.38 2608
2849.88 2688
2850.38 2456
2850.89 2503
2851.39 2441
2851.89 2258
2852.40 2297
2852.90 2223
2853.40 2172
2853.91 2284
2854.41 2288
2854.92 2182
2855.42 2137
2855.92 2183
2856.43 2216
2856.93 2234
2857.43 2329
2857.94 2342
2858.44 2223
2858.95 2214
2859.45 2146
2859.95 2262
2860.46 2326
2860.96 2325
2861.47 2146
2861.97 2192
2862.48 2185
2862.98 2313
2863.48 2390
2863.99 2285
2864.49 2132
2865.00 2302
2865.50 2150
2866.01 2127
2866.51 2039
2867.02 2139
2867.52 2154
2868.03 2200
2868.53 2254
2869.04 2263
2869.54 2345
2870.05 2180
2870.55 2284
2871.06 2509
2871.56 2338
2872.07 2271
2872.57 2355
2873.08 2386
2873.58 2344
2874.09 2471
2874.59 2325
2875.10 2509
2875.60 2468
2876.11 2376
2876.61 2433
2877.12 2484
2877.63 2378
2878.13 2400
2878.64 2452
2879.14 2526
2879.65 2401
2880.15 2443
2880.66 2400
2881.17 2467
2881.67 2504
2882.18 2612
2882.68 2620
2883.19 2594
2883.70 2598
2884.20 2391
2884.71 2466
2885.22 2534
2885.72 2467
2886.23 2424
2886.74 2574
2887.24 2583
2887.75 2641
2888.25 2507
2888.76 2710
2889.27 2664
2889.77 2787
2890.28 2653
2890.79 2605
2891.30 2608
2891.80 2676
2892.31 2733
2892.82 2600
2893.32 2470
2893.83 2398
2894.34 2505
2894.84 2681
2895.35 2650
2895.86 2688
2896.37 2948
2896.87 2907
2897.38 2738
2897.89 2608
2898.40 2726
2898.90 2780
2899.41 2651
2899.92 2651
2900.43 2578
2900.93 2455
2901.44 2571
2901.95 2618
2902.46 2489
2902.96 2512
2903.47 2667
2903.98 2653
2904.49 2524
2905.00 2508
2905.50 2558
2906.01 2540
2906.52 2674
2907.03 2571
2907.54 2432
2908.05 2501
2908.55 2457
2909.06 2423
2909.57 2690
2910.08 2704
2910.59 2431
2911.10 2324
2911.61 2277
2912.11 2197
2912.62 2312
2913.13 2169
2913.64 2405
2914.15 2459
2914.66 2349
2915.17 2464
2915.68 2352
2916.19 2437
2916.69 2445
2917.20 2620
2917.71 2397
2918.22 2393
2918.73 2271
2919.24 2391
2919.75 2132
2920.26 2324
2920.77 2308
2921.28 2270
2921.79 2240
2922.30 2373
2922.81 2381
2923.32 2362
2923.83 2667
2924.34 2866
2924.85 2891
2925.36 2891
2925.87 3034
2926.38 2974
2926.89 3083
2927.40 2912
2927.91 3031
2928.42 2884
2928.93 2554
2929.44 2536
2929.95 2696
2930.46 2467
2930.97 2453
2931.48 2459
2931.99 2245
2932.50 2472
2933.01 2373
2933.52 2373
2934.03 2430
2934.54 2279
2935.05 2311
2935.56 2271
2936.07 2307
2936.58 2387
2937.09 2329
2937.60 2333
2938.12 2528
2938.63 2572
2939.14 2465
2939.65 2457
2940.16 2505
2940.67 2697
2941.18 2403
2941.69 2325
2942.20 2505
2942.72 2608
2943.23 2466
2943.74 2474
2944.25 2456
2944.76 2310
2945.27 2343
2945.79 2579
2946.30 2626
2946.81 2509
2947.32 2499
2947.83 2695
2948.34 2635
2948.86 2541
2949.37 2585
2949.88 2631
2950.39 2481
2950.90 2384
2951.42 2380
2951.93 2269
2952.44 2208
2952.95 2317
2953.46 2291
2953.98 2387
2954.49 2145
2955.00 2258
2955.51 2317
2956.03 2431
2956.54 2367
2957.05 2333
2957.56 2196
2958.08 2356
2958.59 2238
2959.10 2423
2959.62 2352
2960.13 2244
2960.64 2422
2961.15 2290
2961.67 2338
2962.18 2599
2962.69 2448
2963.21 2587
2963.72 2508
2964.23 2424
2964.75 2493
2965.26 2585
2965.77 2573
2966.29 2422
2966.80 2400
2967.31 2362
2967.83 2223
2968.34 2385
2968.85 2428
2969.37 2459
2969.88 2258
2970.40 2329
2970.91 2241
2971.42 2237
2971.94 2301
2972.45 2332
2972.96 2358
2973.48 2267
2973.99 2338
2974.51 2229
2975.02 2267
2975.54 2489
2976.05 2398
2976.56 2359
2977.08 2277
2977.59 2324
2978.11 2343
2978.62 2361
2979.14 2349
2979.65 2409
2980.16 2197
2980.68 2333
2981.19 2501
2981.71 2443
2982.22 2440
2982.74 2535
2983.25 2424
2983.77 2449
2984.28 2257
2984.80 2353
2985.31 2455
2985.83 2565
2986.34 2527
2986.86 2501
2987.37 2557
2987.89 2692
2988.40 2712
2988.92 2655
2989.44 2655
2989.95 2796
2990.47 2618
2990.98 2485
2991.50 2605
2992.01 2720
2992.53 2822
2993.04 2655
2993.56 2723
2994.08 2954
2994.59 3112
2995.11 2852
2995.62 2824
2996.14 3002
2996.66 2957
2997.17 3077
2997.69 3391
2998.20 3228
2998.72 3485
2999.24 3594
2999.75 3640
3000.27 3737
3000.79 3620
3001.30 3462
3001.82 3602
3002.33 3733
3002.85 3642
3003.37 3840
3003.88 4360
3004.40 4634
3004.92 5241
3005.43 5495
3005.95 5744
3006.47 6050
3006.99 6102
3007.50 6129
3008.02 5471
3008.54 4957
3009.05 4400
3009.57 4152
3010.09 3526
3010.60 3193
3011.12 2919
3011.64 2681
3012.16 2784
3012.67 2806
3013.19 2766
3013.71 2860
3014.23 2679
3014.74 2843
3015.26 2817
3015.78 2866
3016.30 2840
3016.82 3024
3017.33 2798
3017.85 2936
3018.37 2903
3018.89 2967
3019.40 3123
3019.92 2927
3020.44 2728
3020.96 2810
3021.48 2811
3022.00 2801
3022.51 2754
3023.03 2673
3023.55 2826
3024.07 2940
3024.59 2878
3025.11 2960
3025.62 2670
3026.14 2789
3026.66 2885
3027.18 2678
3027.70 2898
3028.22 2841
3028.74 2628
3029.25 2672
3029.77 2739
3030.29 2484
3030.81 2510
3031.33 2547
3031.85 2523
3032.37 2612
3032.89 2467
3033.41 2669
3033.93 2616
3034.45 2725
3034.96 2839
3035.48 2490
3036.00 2439
3036.52 2636
3037.04 2514
3037.56 2531
3038.08 2463
3038.60 2205
3039.12 2203
3039.64 2489
3040.16 2509
3040.68 2491
3041.20 2393
3041.72 2167
3042.24 2301
3042.76 2349
3043.28 2315
3043.80 2217
3044.32 2247
3044.84 2471
3045.36 2447
3045.88 2632
3046.40 2721
3046.92 2412
3047.44 2322
3047.96 2290
3048.48 2356
3049.00 2221
3049.52 2308
3050.04 2231
3050.56 2203
3051.09 2101
3051.61 2210
3052.13 2246
3052.65 2228
3053.17 2276
3053.69 2336
3054.21 2189
3054.73 2114
3055.25 2258
3055.77 2210
3056.29 2089
3056.82 2215
3057.34 2493
3057.86 2443
3058.38 2328
3058.90 2362
3059.42 2347
3059.94 2201
3060.47 2349
3060.99 2176
3061.51 2137
3062.03 2321
3062.55 2443
3063.07 2285
3063.60 2401
3064.12 2409
3064.64 2463
3065.16 2550
3065.68 2463
3066.21 2468
3066.73 2408
3067.25 2567
3067.77 2633
3068.29 2552
3068.82 2615
3069.34 2849
3069.86 2637
3070.38 2401
3070.90 2599
3071.43 2590
3071.95 2313
3072.47 2464
3072.99 2513
3073.52 2615
3074.04 2459
3074.56 2351
3075.09 2243
3075.61 2463
3076.13 2629
3076.65 2547
3077.18 2246
3077.70 2592
3078.22 2553
3078.75 2644
3079.27 2677
3079.79 2827
3080.32 2735
3080.84 2642
3081.36 2878
3081.89 2987
3082.41 2939
3082.93 3090
3083.46 3002
3083.98 2987
3084.50 3221
3085.03 3151
3085.55 3183
3086.07 3131
3086.60 3343
3087.12 3217
3087.64 3113
3088.17 3134
3088.69 3096
3089.22 3240
3089.74 3033
3090.26 2893
3090.79 2924
3091.31 2782
3091.84 2838
3092.36 2756
3092.89 2729
3093.41 2760
3093.93 2659
3094.46 2784
3094.98 2979
3095.51 3033
3096.03 3138
3096.56 3029
3097.08 3136
3097.61 3235
3098.13 3148
3098.66 3222
3099.18 3348
3099.70 3479
3100.23 3846
3100.75 4373
3101.28 4868
3101.80 5457
3102.33 6224
3102.85 7181
3103.38 7947
3103.91 8500
3104.43 8501
3104.96 8666
3105.48 8232
3106.01 8113
3106.53 7251
3107.06 6327
3107.58 5629
3108.11 5009
3108.63 4165
3109.16 3890
3109.69 3561
3110.21 3506
3110.74 3235
3111.26 3196
3111.79 3020
3112.31 3060
3112.84 3100
3113.37 3030
3113.89 2992
3114.42 2993
3114.94 2841
3115.47 2674
3116.00 2841
3116.52 2958
3117.05 2698
3117.58 2742
3118.10 2975
3118.63 2978
3119.16 2946
3119.68 2717
3120.21 2863
3120.73 3040
3121.26 3143
3121.79 3123
3122.31 3300
3122.84 3506
3123.37 3459
3123.90 3359
3124.42 3402
3124.95 3162
3125.48 3180
3126.00 3025
3126.53 2829
3127.06 2848
3127.58 2545
3128.11 2541
3128.64 2506
3129.17 2386
3129.69 2436
3130.22 2642
3130.75 2481
3131.28 2432
3131.80 2434
3132.33 2418
3132.86 2453
3133.39 2355
3133.91 2490
3134.44 2424
3134.97 2536
3135.50 2498
3136.03 2624
3136.55 2448
3137.08 2613
3137.61 2586
3138.14 2679
3138.67 2461
3139.19 2178
3139.72 2440
3140.25 2439
3140.78 2496
3141.31 2400
3141.84 2455
3142.36 2354
3142.89 2338
3143.42 2420
3143.95 2328
3144.48 2259
3145.01 2329
3145.54 2279
3146.06 2404
3146.59 2376
3147.12 2477
3147.65 2690
3148.18 2803
3148.71 2826
3149.24 2828
3149.77 2938
3150.30 3062
3150.83 3032
3151.35 2824
3151.88 2754
3152.41 2780
3152.94 2660
3153.47 2568
3154.00 2697
3154.53 2629
3155.06 2414
3155.59 2469
3156.12 2503
3156.65 2604
3157.18 2533
3157.71 2616
3158.24 2559
3158.77 2463
3159.30 2520
3159.83 2782
3160.36 2644
3160.89 2739
3161.42 2516
3161.95 2501
3162.48 2493
3163.01 2514
3163.54 2434
3164.07 2421
3164.60 2395
3165.13 2534
3165.66 2365
3166.19 2240
3166.72 2303
3167.25 2379
3167.78 2540
3168.31 2358
3168.84 2200
3169.37 2180
3169.90 2281
3170.44 2232
3170.97 2204
3171.50 2185
3172.03 2414
3172.56 2343
3173.09 2307
3173.62 2317
3174.15 2281
3174.68 2385
3175.21 2400
3175.75 2472
3176.28 2629
3176.81 2648
3177.34 2571
3177.87 2620
3178.40 2598
3178.93 2664
3179.47 2499
3180.00 2609
3180.53 2343
3181.06 2279
3181.59 2424
3182.12 2325
3182.66 2365
3183.19 2302
3183.72 2301
3184.25 2250
3184.78 2170
3185.32 2285
3185.85 2213
3186.38 2019
3186.91 2172
3187.44 2185
3187.98 2235
3188.51 2197
3189.04 2309
3189.57 2237
3190.11 2133
3190.64 2241
3191.17 2222
3191.70 2329
3192.24 2123
3192.77 2156
3193.30 2245
3193.84 2364
3194.37 2313
3194.90 2320
3195.43 2207
3195.97 2304
3196.50 2200
3197.03 2313
3197.57 2436
3198.10 2350
3198.63 2389
3199.17 2337
3199.70 2437
3200.23 2358
3200.77 2505
3201.30 2391
3201.83 2473
3202.37 2500
3202.90 2453
3203.43 2644
3203.97 2652
3204.50 2798
3205.03 2891
3205.57 2579
3206.10 2514
3206.63 2652
3207.17 2783
3207.70 2724
3208.24 2756
3208.77 2961
3209.30 2967
3209.84 3040
3210.37 3119
3210.91 3137
3211.44 3110
3211.98 3164
3212.51 3181
3213.04 3174
3213.58 3147
3214.11 3200
3214.65 3019
3215.18 2776
3215.72 2646
3216.25 2657
3216.79 2686
3217.32 2416
3217.86 2472
3218.39 2517
3218.93 2529
3219.46 2476
3220.00 2513
3220.53 2381
3221.07 2370
3221.60 2439
3222.14 2457
3222.67 2449
3223.21 2468
3223.74 2576
3224.28 2534
3224.81 2549
3225.35 2655
3225.88 2661
3226.42 2715
3226.95 2704
3227.49 2644
3228.02 2743
3228.56 2613
3229.10 2604
3229.63 2575
3230.17 2680
3230.70 2624
3231.24 2632
3231.78 2669
3232.31 2599
3232.85 2400
3233.38 2546
3233.92 2657
3234.46 2521
3234.99 2639
3235.53 2844
3236.06 2947
3236.60 2567
3237.14 2804
3237.67 2624
3238.21 2830
3238.75 2943
3239.28 2920
3239.82 3007
3240.36 3106
3240.89 3062
3241.43 3035
3241.97 2955
3242.50 2955
3243.04 2887
3243.58 2794
3244.11 2999
3244.65 2784
3245.19 2719
3245.72 2738
3246.26 2828
3246.80 2858
3247.34 2787
3247.87 2749
3248.41 2556
3248.95 2687
3249.49 2672
3250.02 2739
3250.56 2879
3251.10 2982
3251.64 2878
3252.17 2962
3252.71 3091
3253.25 3088
3253.79 2926
3254.32 3070
3254.86 3245
3255.40 2971
3255.94 3133
3256.48 3367
3257.01 3330
3257.55 3048
3258.09 3289
3258.63 3251
3259.17 3545
3259.70 3614
3260.24 3599
3260.78 3588
3261.32 3877
3261.86 4250
3262.40 4336
3262.93 4730
3263.47 4931
3264.01 5402
3264.55 5870
3265.09 5964
3265.63 6374
3266.17 6462
3266.71 6732
3267.24 6735
3267.78 6695
3268.32 6627
3268.86 6693
3269.40 6743
3269.94 5986
3270.48 5734
3271.02 4942
3271.56 4609
3272.10 4195
3272.64 3738
3273.18 3339
3273.71 3356
3274.25 3404
3274.79 3310
3275.33 3491
3275.87 3085
3276.41 3193
3276.95 3376
3277.49 3464
3278.03 3132
3278.57 3083
3279.11 3212
3279.65 3272
3280.19 3253
3280.73 3440
3281.27 3417
3281.81 3435
3282.35 3440
3282.89 3311
3283.43 3321
3283.97 3376
3284.51 3419
3285.05 3582
3285.59 3665
3286.13 3710
3286.67 3902
3287.21 3798
3287.75 3672
3288.30 3649
3288.84 3812
3289.38 3646
3289.92 3814
3290.46 3866
3291.00 3808
3291.54 3847
3292.08 3907
3292.62 3835
3293.16 4194
3293.70 4575
3294.24 4878
3294.79 5219
3295.33 5575
3295.87 5633
3296.41 5857
3296.95 5942
3297.49 5932
3298.03 5852
3298.57 5779
3299.12 5388
3299.66 4847
3300.20 4565
3300.74 4592
3301.28 4345
3301.82 4014
3302.37 3816
3302.91 3821
3303.45 3614
3303.99 3607
3304.53 3476
3305.08 3427
3305.62 3447
3306.16 3466
3306.70 3322
3307.24 3331
3307.79 3483
3308.33 3296
3308.87 3162
3309.41 3296
3309.96 3179
3310.50 3257
3311.04 3369
3311.58 3323
3312.13 3208
3312.67 3367
3313.21 3422
3313.75 3273
3314.30 3326
3314.84 3500
3315.38 3741
3315.92 3655
3316.47 3831
3317.01 4150
3317.55 4243
3318.10 4559
3318.64 4591
3319.18 4709
3319.73 5031
3320.27 5171
3320.81 4976
3321.36 5098
3321.90 5014
3322.44 4939
3322.99 5020
3323.53 5312
3324.07 5069
3324.62 4918
3325.16 4661
3325.70 4709
3326.25 4426
3326.79 4305
3327.34 4461
3327.88 4379
3328.42 4446
3328.97 4523
3329.51 4037
3330.06 4273
3330.60 4921
3331.14 5371
3331.69 6533
3332.23 7650
3332.78 9825
3333.32 12420
3333.86 15522
3334.41 19018
3334.95 22758
3335.50 26314
3336.04 30048
3336.59 32888
3337.13 34265
3337.68 35290
3338.22 34878
3338.77 32640
3339.31 29677
3339.86 25427
3340.40 21584
3340.94 17677
3341.49 14352
3342.03 11544
3342.58 9332
3343.13 7990
3343.67 6718
3344.22 6007
3344.76 5609
3345.31 5141
3345.85 4768
3346.40 4724
3346.94 4719
3347.49 4382
3348.03 4209
3348.58 4178
3349.12 4218
3349.67 3993
3350.22 3825
3350.76 3924
3351.31 3836
3351.85 3490
3352.40 3660
3352.94 3426
3353.49 3553
3354.04 3497
3354.58 3371
3355.13 3480
3355.67 3536
3356.22 3665
3356.77 3623
3357.31 3632
3357.86 3666
3358.41 3719
3358.95 3582
3359.50 3625
3360.05 3565
3360.59 3569
3361.14 3815
3361.68 3691
3362.23 3645
3362.78 3554
3363.33 3524
3363.87 3738
3364.42 3714
3364.97 3471
3365.51 3431
3366.06 3455
3366.61 3478
3367.15 3532
3367.70 3537
3368.25 3569
3368.79 3538
3369.34 3452
3369.89 3561
3370.44 3728
3370.98 3775
3371.53 3818
3372.08 3879
3372.63 4340
3373.17 4707
3373.72 5108
3374.27 5278
3374.82 5257
3375.36 5543
3375.91 5271
3376.46 5358
3377.01 5345
3377.56 5134
3378.10 4726
3378.65 4131
3379.20 3828
3379.75 3842
3380.30 3669
3380.84 3377
3381.39 3124
3381.94 2982
3382.49 3020
3383.04 2881
3383.59 2862
3384.13 2887
3384.68 2838
3385.23 2949
3385.78 2845
3386.33 2775
3386.88 2693
3387.43 2602
3387.97 2642
3388.52 2583
3389.07 2589
3389.62 2724
3390.17 2630
3390.72 2623
3391.27 2739
3391.82 2675
3392.37 2718
3392.92 2756
3393.46 2925
3394.01 2779
3394.56 2749
3395.11 2836
3395.66 2936
3396.21 2856
3396.76 3033
3397.31 3061
3397.86 3052
3398.41 2981
3398.96 2740
3399.51 2949
3400.06 2864
3400.61 2813
3401.16 2954
3401.71 2768
3402.26 2630
3402.81 2819
3403.36 2708
3403.91 2681
3404.46 2574
3405.01 2570
3405.56 2498
3406.11 2441
3406.66 2481
3407.21 2567
3407.76 2489
3408.31 2529
3408.86 2654
3409.41 2469
3409.96 2653
3410.51 2714
3411.06 2717
3411.61 3051
3412.16 3206
3412.71 2955
3413.27 3145
3413.82 3126
3414.37 2984
3414.92 2959
3415.47 2962
3416.02 2920
3416.57 3033
3417.12 2849
3417.67 2770
3418.22 2595
3418.78 2508
3419.33 2521
3419.88 2612
3420.43 2673
3420.98 2387
3421.53 2401
3422.08 2608
3422.64 2518
3423.19 2736
3423.74 2430
3424.29 2501
3424.84 2673
3425.39 2816
3425.95 2588
3426.50 2505
3427.05 2582
3427.60 2532
3428.15 2671
3428.71 2578
3429.26 2459
3429.81 2374
3430.36 2267
3430.91 2321
3431.47 2345
3432.02 2346
3432.57 2226
3433.12 2293
3433.68 2369
3434.23 2453
3434.78 2439
3435.33 2388
3435.89 2233
3436.44 2273
3436.99 2291
3437.54 2360
3438.10 2311
3438.65 2385
3439.20 2524
3439.76 2451
3440.31 2375
3440.86 2372
3441.42 2581
3441.97 2543
3442.52 2410
3443.07 2425
3443.63 2300
3444.18 2396
3444.73 2373
3445.29 2322
3445.84 2287
3446.39 2144
3446.95 2053
3447.50 2302
3448.06 2244
3448.61 2305
3449.16 2167
3449.72 2053
3450.27 2252
3450.82 2150
3451.38 2229
3451.93 2159
3452.49 2173
3453.04 2085
3453.59 2196
3454.15 2170
3454.70 2203
3455.26 2213
3455.81 2192
3456.36 2116
3456.92 2284
3457.47 2453
3458.03 2455
3458.58 2156
3459.14 2205
3459.69 2311
3460.25 2368
3460.80 2230
3461.36 2254
3461.91 2391
3462.46 2268
3463.02 2434
3463.57 2508
3464.13 2551
3464.68 2430
3465.24 2446
3465.79 2245
3466.35 2407
3466.90 2369
3467.46 2505
3468.02 2322
3468.57 2530
3469.13 2478
3469.68 2375
3470.24 2434
3470.79 2195
3471.35 2385
3471.90 2428
3472.46 2449
3473.01 2501
3473.57 2436
3474.13 2433
3474.68 2686
3475.24 2614
3475.79 2500
3476.35 2583
3476.90 2603
3477.46 2587
3478.02 2732
3478.57 2645
3479.13 2680
3479.68 2842
3480.24 2837
3480.80 2800
3481.35 2786
3481.91 2768
3482.47 2931
3483.02 2802
3483.58 2801
3484.14 2915
3484.69 2917
3485.25 2760
3485.81 2850
3486.36 2900
3486.92 3076
3487.48 2996
3488.03 3220
3488.59 3242
3489.15 3629
3489.70 3853
3490.26 4043
3490.82 4406
3491.37 4917
3491.93 5372
3492.49 5861
3493.05 6384
3493.60 6272
3494.16 5999
3494.72 5780
3495.27 5701
3495.83 5343
3496.39 4825
3496.95 4606
3497.50 4740
3498.06 5276
3498.62 5839
3499.18 5985
3499.74 6131
3500.29 6477
3500.85 6378
3501.41 6392
3501.97 6641
3502.52 6375
3503.08 6083
3503.64 5923
3504.20 5690
3504.76 5456
3505.32 5487
3505.87 5728
3506.43 5675
3506.99 5442
3507.55 5371
3508.11 5190
3508.67 4809
3509.22 4581
3509.78 4300
3510.34 3928
3510.90 3850
3511.46 3783
3512.02 3842
3512.58 3417
3513.13 3118
3513.69 2994
3514.25 2917
3514.81 2790
3515.37 2789
3515.93 2798
3516.49 2774
3517.05 2686
3517.61 2529
3518.17 2797
3518.73 2765
3519.28 2804
3519.84 2871
3520.40 2800
3520.96 2956
3521.52 2878
3522.08 2784
3522.64 2764
3523.20 2943
3523.76 3084
3524.32 3202
3524.88 3076
3525.44 3050
3526.00 3132
3526.56 2784
3527.12 2666
3527.68 2551
3528.24 2664
3528.80 2570
3529.36 2416
3529.92 2454
3530.48 2457
3531.04 2332
3531.60 2639
3532.16 2604
3532.72 2539
3533.28 2484
3533.84 2344
3534.40 2368
3534.96 2418
3535.52 2415
3536.08 2410
3536.65 2726
3537.21 2635
3537.77 2491
3538.33 2568
3538.89 2596
3539.45 2679
3540.01 2684
3540.57 2688
3541.13 2649
3541.69 2580
3542.25 2597
3542.82 2554
3543.38 2655
3543.94 2526
3544.50 2542
3545.06 2475
3545.62 2486
3546.18 2500
3546.75 2541
3547.31 2487
3547.87 2495
3548.43 2518
3548.99 2492
3549.55 2287
3550.12 2341
3550.68 2452
3551.24 2364
3551.80 2198
3552.36 2168
3552.92 2280
3553.49 2246
3554.05 2112
3554.61 1983
3555.17 2103
3555.74 2148
3556.30 2131
3556.86 2249
3557.42 2078
3557.98 2277
3558.55 2295
3559.11 2327
3559.67 2239
3560.23 2109
3560.80 2108
3561.36 2416
3561.92 2230
3562.49 2145
3563.05 2172
3563.61 2419
3564.17 2398
3564.74 2382
3565.30 2255
3565.86 2362
3566.43 2105
3566.99 2056
3567.55 2218
3568.11 2248
3568.68 2065
3569.24 1948
3569.80 2084
3570.37 2003
3570.93 2068
3571.49 2116
3572.06 1961
3572.62 2013
3573.19 2052
3573.75 2112
3574.31 2194
3574.88 2035
3575.44 2119
3576.00 2254
3576.57 2156
3577.13 2103
3577.70 2105
3578.26 2107
3578.82 2030
3579.39 2064
3579.95 2017
3580.52 2232
3581.08 2275
3581.64 2209
3582.21 2143
3582.77 2241
3583.34 2211
3583.90 2177
3584.47 1983
3585.03 2057
3585.60 2003
3586.16 2106
3586.72 2147
3587.29 2100
3587.85 1917
3588.42 1914
3588.98 2076
3589.55 2005
3590.11 2238
3590.68 2235
3591.24 2176
3591.81 2094
3592.37 2127
3592.94 2243
3593.50 2366
3594.07 2476
3594.63 2281
3595.20 2207
3595.77 2243
3596.33 2463
3596.90 2340
3597.46 2475
3598.03 2413
3598.59 2279
3599.16 2270
3599.72 2366
3600.29 2363
3600.86 2509
3601.42 2408
3601.99 2380
3602.55 2361
3603.12 2327
3603.69 2166
3604.25 2193
3604.82 2090
3605.38 2138
3605.95 2107
3606.52 2166
3607.08 2150
3607.65 2029
3608.21 2021
3608.78 2023
3609.35 2129
3609.91 2101
3610.48 1921
3611.05 1934
3611.61 2023
3612.18 1904
3612.75 1964
3613.31 2078
3613.88 2123
3614.45 2318
3615.01 2358
3615.58 2513
3616.15 2600
3616.72 2850
3617.28 3050
3617.85 3042
3618.42 3514
3618.98 3716
3619.55 3651
3620.12 3787
3620.69 3958
3621.25 3550
3621.82 3321
3622.39 3049
3622.96 2881
3623.52 2695
3624.09 2535
3624.66 2491
3625.23 2322
3625.79 2210
3626.36 2110
3626.93 2140
3627.50 2168
3628.06 2133
3628.63 2174
3629.20 2111
3629.77 2279
3630.34 2211
3630.91 2278
3631.47 2240
3632.04 2140
3632.61 2199
3633.18 2312
3633.75 2287
3634.31 2295
3634.88 2196
3635.45 2234
3636.02 2282
3636.59 2198
3637.16 2336
3637.73 2312
3638.29 2321
3638.86 2316
3639.43 2293
3640.00 2386
3640.57 2392
3641.14 2488
3641.71 2291
3642.28 2392
3642.85 2529
3643.42 2545
3643.98 2483
3644.55 2522
3645.12 2461
3645.69 2405
3646.26 2510
3646.83 2419
3647.40 2355
3647.97 2246
3648.54 2269
3649.11 2452
3649.68 2600
3650.25 2401
3650.82 2449
3651.39 2423
3651.96 2609
3652.53 2641
3653.10 2665
3653.67 2861
3654.24 2748
3654.81 2573
3655.38 2751
3655.95 2901
3656.52 2827
3657.09 2796
3657.66 2826
3658.23 2756
3658.80 2871
3659.37 2928
3659.94 3125
3660.51 3277
3661.08 3055
3661.65 2911
3662.22 3038
3662.79 3083
3663.36 2878
3663.93 2766
3664.50 2627
3665.07 2630
3665.64 2799
3666.22 2521
3666.79 2468
3667.36 2524
3667.93 2755
3668.50 2711
3669.07 2550
3669.64 2607
3670.21 2598
3670.78 2716
3671.36 2622
3671.93 2372
3672.50 2201
3673.07 2321
3673.64 2514
3674.21 2603
3674.78 2626
3675.36 2455
3675.93 2347
3676.50 2553
3677.07 2498
3677.64 2234
3678.21 2293
3678.79 2271
3679.36 2266
3679.93 2297
3680.50 2238
3681.07 2177
3681.65 2253
3682.22 2174
3682.79 2141
3683.36 2123
3683.94 2209
3684.51 2180
3685.08 2244
3685.65 2250
3686.23 2312
3686.80 2183
3687.37 2529
3687.94 2614
3688.52 2568
3689.09 2773
3689.66 3001
3690.23 3133
3690.81 3266
3691.38 3151
3691.95 3151
3692.52 2656
3693.10 2727
3693.67 2606
3694.24 2389
3694.82 2487
3695.39 2645
3695.96 2325
3696.54 2374
3697.11 2410
3697.68 2355
3698.26 2432
3698.83 2470
3699.40 2454
3699.98 2458
3700.55 2385
3701.12 2542
3701.70 2744
3702.27 2665
3702.85 2532
3703.42 2573
3703.99 2576
3704.57 2826
3705.14 2739
3705.71 2706
3706.29 2539
3706.86 2513
3707.44 2530
3708.01 2422
3708.59 2470
3709.16 2657
3709.73 2691
3710.31 2601
3710.88 2449
3711.46 2415
3712.03 2642
3712.61 2541
3713.18 2475
3713.75 2432
3714.33 2471
3714.90 2421
3715.48 2232
3716.05 2210
3716.63 2239
3717.20 2354
3717.78 2194
3718.35 2238
3718.93 2131
3719.50 2265
3720.08 2173
3720.65 2351
3721.23 2127
3721.80 2125
3722.38 2015
3722.95 2048
3723.53 1929
3724.11 1808
3724.68 1919
3725.26 2059
3725.83 2089
3726.41 2011
3726.98 1993
3727.56 2145
3728.13 2097
3728.71 2132
3729.29 2257
3729.86 2306
3730.44 2106
3731.01 2317
3731.59 2485
3732.17 2498
3732.74 2376
3733.32 2440
3733.89 2569
3734.47 2581
3735.05 2541
3735.62 2592
3736.20 2648
3736.77 2422
3737.35 2198
3737.93 2348
3738.50 2386
3739.08 2228
3739.66 2192
3740.23 2160
3740.81 2126
3741.39 2092
3741.96 2049
3742.54 2118
3743.12 2129
3743.69 2103
3744.27 1947
3744.85 1964
3745.43 1964
3746.00 2067
3746.58 2131
3747.16 2139
3747.73 2131
3748.31 2033
3748.89 2001
3749.47 1993
3750.04 1957
3750.62 2094
3751.20 2155
3751.78 2048
3752.35 2064
3752.93 2141
3753.51 2072
3754.09 1946
3754.66 1949
3755.24 1993
3755.82 1998
3756.40 1946
3756.98 1895
3757.55 2003
3758.13 2087
3758.71 1996
3759.29 2158
3759.87 2112
3760.44 2100
3761.02 2054
3761.60 2040
3762.18 2031
3762.76 2215
3763.34 2127
3763.91 2051
3764.49 2115
3765.07 2063
3765.65 2042
3766.23 1952
3766.81 2103
3767.39 2145
3767.96 2078
3768.54 2057
3769.12 2070
3769.70 2105
3770.28 2102
3770.86 1967
3771.44 2052
3772.02 1943
3772.60 2184
3773.18 2382
3773.76 2343
3774.33 2262
3774.91 2274
3775.49 2250
3776.07 2032
3776.65 2141
3777.23 2173
3777.81 1980
3778.39 1983
3778.97 2029
3779.55 2098
3780.13 1958
3780.71 1843
3781.29 2048
3781.87 1865
3782.45 1961
3783.03 1998
3783.61 1929
3784.19 1918
3784.77 1980
3785.35 1926
3785.93 1798
3786.51 1911
3787.09 1974
3787.67 1979
3788.25 2026
3788.83 2042
3789.41 1971
3789.99 2001
3790.57 2020
3791.15 2043
3791.73 1940
3792.31 1886
3792.89 1911
3793.48 1981
3794.06 1980
3794.64 1892
3795.22 1997
3795.80 1925
3796.38 2061
3796.96 1988
3797.54 2045
3798.12 2122
3798.70 2065
3799.28 2010
3799.87 1986
3800.45 1974
3801.03 2099
3801.61 2015
3802.19 2121
3802.77 2381
3803.35 2351
3803.94 2266
3804.52 2320
3805.10 2431
3805.68 2318
3806.26 2268
3806.84 2207
3807.43 2156
3808.01 2323
3808.59 2360
3809.17 2459
3809.75 2476
3810.34 2317
3810.92 2513
3811.50 2524
3812.08 2414
3812.66 2442
3813.25 2544
3813.83 2428
3814.41 2435
3814.99 2554
3815.58 2792
3816.16 2670
3816.74 2603
3817.32 2665
3817.91 2383
3818.49 2331
3819.07 2330
3819.65 2203
3820.24 2473
3820.82 2215
3821.40 1969
3821.99 2017
3822.57 2058
3823.15 2017
3823.73 1997
3824.32 2082
3824.90 2146
3825.48 2074
3826.07 2038
3826.65 2081
3827.23 1968
3827.82 1943
3828.40 1922
3828.98 1950
3829.57 2095
3830.15 2081
3830.73 2043
3831.32 2173
3831.90 2198
3832.49 2152
3833.07 2021
3833.65 2025
3834.24 2110
3834.82 2034
3835.41 2017
3835.99 1975
3836.57 1999
3837.16 1989
3837.74 2024
3838.33 1831
3838.91 1905
3839.49 1917
3840.08 1822
3840.66 1862
3841.25 1990
3841.83 1963
3842.42 2041
3843.00 1985
3843.58 1820
3844.17 1931
3844.75 1992
3845.34 1814
3845.92 1870
3846.51 1968
3847.09 1865
3847.68 1973
3848.26 1894
3848.85 1878
3849.43 1932
3850.02 1941
3850.60 1865
3851.19 1995
3851.77 2067
3852.36 1988
3852.94 2029
3853.53 2139
3854.11 2032
3854.70 1999
3855.29 2034
3855.87 2044
3856.46 2102
3857.04 2124
3857.63 2050
3858.21 1970
3858.80 2004
3859.39 2009
3859.97 2208
3860.56 2374
3861.14 2485
3861.73 2548
3862.31 2584
3862.90 2542
3863.49 2591
3864.07 2651
3864.66 2742
3865.25 2582
3865.83 2644
3866.42 2566
3867.00 2202
3867.59 2378
3868.18 2197
3868.76 2296
3869.35 2326
3869.94 2195
3870.52 2278
3871.11 2298
3871.70 2096
3872.28 2029
3872.87 2082
3873.46 2150
3874.04 2080
3874.63 2049
3875.22 2051
3875.80 1984
3876.39 2046
3876.98 1991
3877.57 2190
3878.15 2059
3878.74 2082
3879.33 2108
3879.92 2012
3880.50 1969
3881.09 1946
3881.68 1962
3882.26 1862
3882.85 1858
3883.44 1743
3884.03 1889
3884.62 1822
3885.20 1896
3885.79 1810
3886.38 1953
3886.97 2056
3887.55 2077
3888.14 2208
3888.73 2102
3889.32 2121
3889.91 2221
3890.49 2355
3891.08 2361
3891.67 2396
3892.26 2360
3892.85 2522
3893.44 2214
3894.02 2241
3894.61 2198
3895.20 2313
3895.79 2145
3896.38 2083
3896.97 2153
3897.56 1995
3898.14 2086
3898.73 2081
3899.32 2099
3899.91 2035
3900.50 1996
3901.09 2144
3901.68 2068
3902.27 1944
3902.86 2010
3903.44 2080
3904.03 2171
3904.62 2092
3905.21 2100
3905.80 1982
3906.39 2059
3906.98 1977
3907.57 1959
3908.16 2146
3908.75 2133
3909.34 2001
3909.93 1958
3910.52 1911
3911.11 1844
3911.70 1864
3912.29 1815
3912.88 1842
3913.47 1667
3914.06 1711
3914.65 1817
3915.24 1796
3915.83 1885
3916.42 1934
3917.01 1882
3917.60 1810
3918.19 1872
3918.78 1898
3919.37 1904
3919.96 1930
3920.55 1962
3921.14 1802
3921.73 1940
3922.32 1805
3922.91 1798
3923.50 1820
3924.09 1923
3924.68 1884
3925.27 1680
3925.86 1893
3926.45 1986
3927.05 1838
3927.64 1781
3928.23 1693
3928.82 1722
3929.41 1933
3930.00 1697
3930.59 1728
3931.18 1760
3931.77 1712
3932.37 1704
3932.96 1580
3933.55 1779
3934.14 1720
3934.73 1683
3935.32 1690
3935.91 1774
3936.51 1673
3937.10 1665
3937.69 1874
3938.28 1844
3938.87 1937
3939.46 1812
3940.06 1816
3940.65 1853
3941.24 1914
3941.83 1899
3942.42 1872
3943.02 1959
3943.61 1937
3944.20 2030
3944.79 1984
3945.39 2004
3945.98 1998
3946.57 1749
3947.16 1864
3947.76 1874
3948.35 1941
3948.94 1895
3949.53 1928
3950.13 1941
3950.72 1994
3951.31 1708
3951.90 1848
3952.50 1954
3953.09 1870
3953.68 1781
3954.28 1877
3954.87 1957
3955.46 1857
3956.05 1908
3956.65 1962
3957.24 1939
3957.83 1903
3958.43 1919
3959.02 1965
3959.61 1887
3960.21 1802
3960.80 1921
3961.39 1845
3961.99 1891
3962.58 1771
3963.17 1756
3963.77 1745
3964.36 1884
3964.96 1787
3965.55 1859
3966.14 1902
3966.74 1895
3967.33 2030
3967.93 1898
3968.52 1871
3969.11 1794
3969.71 1907
3970.30 1905
3970.90 1931
3971.49 1892
3972.08 1979
3972.68 1882
3973.27 1854
3973.87 1927
3974.46 1966
3975.06 2019
3975.65 2049
3976.25 2091
3976.84 2134
3977.43 2116
3978.03 2108
3978.62 2279
3979.22 1997
3979.81 2037
3980.41 2008
3981.00 2017
3981.60 1911
3982.19 1788
3982.79 1989
3983.38 1901
3983.98 1899
3984.57 2068
3985.17 2168
3985.76 2054
3986.36 2025
3986.96 1975
3987.55 2121
3988.15 1913
3988.74 1914
3989.34 1896
3989.93 1872
3990.53 1929
3991.12 1784
3991.72 1907
3992.32 1899
3992.91 1856
3993.51 1748
3994.10 1886
3994.70 1986
3995.30 1990
3995.89 1876
3996.49 1986
3997.08 1942
3997.68 1987
3998.28 2029
3998.87 2123
3999.47 1940
4000.07 2016
4000.66 1953
4001.26 1937
4001.85 2057
4002.45 2013
4003.05 2009
4003.64 1945
4004.24 1976
4004.84 2014
4005.43 1903
4006.03 1950
4006.63 2130
4007.23 1979
4007.82 2107
4008.42 2165
4009.02 2009
4009.61 2014
4010.21 1911
4010.81 1891
4011.41 1935
4012.00 2042
4012.60 2085
4013.20 2078
4013.79 1993
4014.39 2013
4014.99 1892
4015.59 1971
4016.18 2098
4016.78 2098
4017.38 1958
4017.98 1975
4018.58 2104
4019.17 2156
4019.77 2129
4020.37 1926
4020.97 2118
4021.56 2131
4022.16 1976
4022.76 2087
4023.36 2248
4023.96 2124
4024.56 2124
4025.15 2150
4025.75 2231
4026.35 2197
4026.95 2235
4027.55 2163
4028.15 2354
4028.74 2439
4029.34 2473
4029.94 2307
4030.54 2453
4031.14 2579
4031.74 2524
4032.34 2423
4032.93 2303
4033.53 2598
4034.13 2594
4034.73 2501
4035.33 2483
4035.93 2287
4036.53 2305
4037.13 2121
4037.73 2217
4038.33 2046
4038.93 1924
4039.52 2058
4040.12 2007
4040.72 1797
4041.32 1959
4041.92 1893
4042.52 1809
4043.12 1733
4043.72 1790
4044.32 1890
4044.92 1821
4045.52 1814
4046.12 1824
4046.72 1814
4047.32 1878
4047.92 1764
4048.52 1916
4049.12 1937
4049.72 1886
4050.32 2001
4050.92 1968
4051.52 1989
4052.12 2179
4052.72 2125
4053.32 1947
4053.92 2002
4054.52 2115
4055.12 2178
4055.72 2008
4056.32 2134
4056.92 1994
4057.52 1844
4058.13 1935
4058.73 1871
4059.33 1752
4059.93 1608
4060.53 1676
4061.13 1800
4061.73 1815
4062.33 1795
4062.93 1778
4063.53 1719
4064.14 1744
4064.74 1736
4065.34 1719
4065.94 1703
4066.54 1775
4067.14 1755
4067.74 1829
4068.34 1798
4068.95 1761
4069.55 1715
4070.15 1664
4070.75 1641
4071.35 1679
4071.95 1653
4072.56 1723
4073.16 1629
4073.76 1671
4074.36 1589
4074.96 1652
4075.57 1626
4076.17 1750
4076.77 1787
4077.37 1661
4077.97 1610
4078.58 1812
4079.18 1719
4079.78 1619
4080.38 1600
4080.99 1739
4081.59 1757
4082.19 1762
4082.79 1687
4083.40 1680
4084.00 1620
4084.60 1616
4085.20 1667
4085.81 1687
4086.41 1661
4087.01 1663
4087.61 1626
4088.22 1641
4088.82 1625
4089.42 1605
4090.03 1633
4090.63 1630
4091.23 1674
4091.84 1610
4092.44 1657
4093.04 1666
4093.65 1689
4094.25 1644
4094.85 1626
4095.46 1714
4096.06 1770
4096.66 1729
4097.27 1664
4097.87 1734
4098.47 1724
4099.08 1615
4099.68 1605
4100.29 1677
4100.89 1663
4101.49 1634
4102.10 1587
4102.70 1673
4103.30 1586
4103.91 1690
4104.51 1592
4105.12 1733
4105.72 1741
4106.33 1795
4106.93 1755
4107.53 1653
4108.14 1552
4108.74 1644
4109.35 1581
4109.95 1609
4110.56 1574
4111.16 1413
4111.77 1469
4112.37 1543
4112.98 1582
4113.58 1638
4114.19 1614
4114.79 1529
4115.40 1695
4116.00 1606
4116.61 1630
4117.21 1695
4117.82 1758
4118.42 1679
4119.03 1732
4119.63 1700
4120.24 1724
4120.84 1770
4121.45 1706
4122.05 1790
4122.66 1765
4123.26 1837
4123.87 1894
4124.47 1884
4125.08 1805
4125.69 1749
4126.29 1798
4126.90 1767
4127.50 1723
4128.11 1617
4128.71 1655
4129.32 1645
4129.93 1652
4130.53 1776
4131.14 1598
4131.74 1755
4132.35 1783
4132.96 1858
4133.56 1785
4134.17 1771
4134.78 1870
4135.38 1888
4135.99 1941
4136.60 1806
4137.20 1798
4137.81 1854
4138.42 1908
4139.02 2085
4139.63 2058
4140.24 1930
4140.84 1937
4141.45 1904
4142.06 1956
4142.66 2052
4143.27 2003
4143.88 1935
4144.48 1790
4145.09 1865
4145.70 1862
4146.31 1873
4146.91 1922
4147.52 1917
4148.13 1972
4148.73 1866
4149.34 1814
4149.95 1756
4150.56 1818
4151.16 1812
4151.77 1646
4152.38 1477
4152.99 1511
4153.60 1600
4154.20 1666
4154.81 1624
4155.42 1640
4156.03 1674
4156.63 1728
4157.24 1586
4157.85 1651
4158.46 1753
4159.07 1647
4159.68 1682
4160.28 1584
4160.89 1816
4161.50 1654
4162.11 1670
4162.72 1701
4163.33 1815
4163.93 2118
4164.54 2036
4165.15 2080
4165.76 2125
4166.37 2038
4166.98 1923
4167.59 2009
4168.19 1983
4168.80 1892
4169.41 1891
4170.02 1855
4170.63 1812
4171.24 1978
4171.85 1829
4172.46 1864
4173.07 1675
4173.68 1719
4174.29 1782
4174.89 1899
4175.50 1949
4176.11 1895
4176.72 1914
4177.33 1809
4177.94 1983
4178.55 1974
4179.16 2087
4179.77 1935
4180.38 1957
4180.99 1865
4181.60 1758
4182.21 1703
4182.82 1819
4183.43 1601
4184.04 1781
4184.65 1809
4185.26 1786
4185.87 1743
4186.48 1664
4187.09 1766
4187.70 1814
4188.31 1743
4188.92 1749
4189.53 1759
4190.14 1575
4190.75 1859
4191.36 1976
4191.97 2032
4192.58 2127
4193.19 2338
4193.80 2309
4194.42 2394
4195.03 2566
4195.64 2591
4196.25 2490
4196.86 2348
4197.47 2231
4198.08 2267
4198.69 2134
4199.30 1887
4199.91 1939
4200.53 1928
4201.14 1946
4201.75 1864
4202.36 1743
4202.97 1670
4203.58 1788
4204.19 1816
4204.80 1740
4205.42 1826
4206.03 1867
4206.64 1855
4207.25 1636
4207.86 1859
4208.47 1739
4209.09 1753
4209.70 1767
4210.31 1698
4210.92 1573
4211.53 1600
4212.15 1878
4212.76 1949
4213.37 1909
4213.98 1847
4214.59 2026
4215.21 1990
4215.82 2001
4216.43 1984
4217.04 2099
4217.66 1965
4218.27 2073
4218.88 2288
4219.49 2358
4220.11 2482
4220.72 2582
4221.33 2628
4221.94 2525
4222.56 2557
4223.17 2832
4223.78 2679
4224.40 2894
4225.01 3003
4225.62 2774
4226.23 2684
4226.85 2799
4227.46 2719
4228.07 3008
4228.69 2953
4229.30 2999
4229.91 2838
4230.53 2845
4231.14 2806
4231.75 3048
4232.37 2878
4232.98 3044
4233.59 3115
4234.21 3393
4234.82 3576
4235.44 3771
4236.05 3460
4236.66 3775
4237.28 3655
4237.89 3477
4238.50 3153
4239.12 3283
4239.73 2956
4240.35 2559
4240.96 2383
4241.58 2326
4242.19 2306
4242.80 2163
4243.42 2284
4244.03 2355
4244.65 2333
4245.26 2378
4245.88 2249
4246.49 2273
4247.10 2327
4247.72 2333
4248.33 2419
4248.95 2435
4249.56 2457
4250.18 2409
4250.79 2398
4251.41 2250
4252.02 2038
4252.64 2100
4253.25 2141
4253.87 2088
4254.48 2067
4255.10 2211
4255.71 2143
4256.33 2195
4256.94 2028
4257.56 1968
4258.17 1999
4258.79 2095
4259.41 1968
4260.02 2022
4260.64 2008
4261.25 2044
4261.87 1959
4262.48 1959
4263.10 1916
4263.71 1918
4264.33 1936
4264.95 2237
4265.56 2149
4266.18 1977
4266.79 2024
4267.41 2055
4268.03 1968
4268.64 1962
4269.26 2099
4269.87 2002
4270.49 1877
4271.11 1986
4271.72 1957
4272.34 1925
4272.96 1998
4273.57 2038
4274.19 2033
4274.81 2115
4275.42 2210
4276.04 2379
4276.66 2291
4277.27 2216
4277.89 2310
4278.51 2480
4279.12 2305
4279.74 2261
4280.36 2213
4280.97 2116
4281.59 1961
4282.21 1949
4282.83 1929
4283.44 1812
4284.06 1896
4284.68 1823
4285.29 1703
4285.91 1969
4286.53 1953
4287.15 1854
4287.76 1911
4288.38 1823
4289.00 1933
4289.62 1872
4290.23 1790
4290.85 1824
4291.47 1869
4292.09 1925
4292.71 1825
4293.32 1851
4293.94 1807
4294.56 1818
4295.18 1800
4295.80 1809
4296.41 1797
4297.03 1759
4297.65 1901
4298.27 1854
4298.89 1705
4299.50 1679
4300.12 1889
4300.74 1768
4301.36 1766
4301.98 1767
4302.60 1712
4303.22 1733
4303.83 1878
4304.45 1874
4305.07 1945
4305.69 1911
4306.31 1900
4306.93 1915
4307.55 1720
4308.17 1773
4308.79 1868
4309.40 1715
4310.02 1718
4310.64 1603
4311.26 1714
4311.88 1802
4312.50 1693
4313.12 1784
4313.74 1719
4314.36 1758
4314.98 1831
4315.60 1808
4316.22 1787
4316.84 1636
4317.46 1613
4318.08 1790
4318.70 1859
4319.32 1961
4319.94 1995
4320.56 1860
4321.18 2028
4321.80 1988
4322.42 2015
4323.04 2045
4323.66 2187
4324.28 2233
4324.90 2147
4325.52 2092
4326.14 2192
4326.76 2272
4327.38 2151
4328.00 2147
4328.62 2165
4329.24 2222
4329.86 2188
4330.48 2020
4331.10 2104
4331.72 2064
4332.34 2081
4332.96 2164
4333.58 2136
4334.20 2292
4334.82 2418
4335.45 2565
4336.07 3063
4336.69 3114
4337.31 3545
4337.93 3631
4338.55 3763
4339.17 3768
4339.79 3673
4340.41 3669
4341.04 3481
4341.66 3236
4342.28 3148
4342.90 3172
4343.52 3105
4344.14 3285
4344.76 3480
4345.39 3677
4346.01 3930
4346.63 4515
4347.25 4760
4347.87 5154
4348.50 4913
4349.12 4737
4349.74 4067
4350.36 4020
4350.98 3835
4351.61 3345
4352.23 3024
4352.85 2734
4353.47 2622
4354.09 2505
4354.72 2420
4355.34 2257
4355.96 2232
4356.58 2381
4357.21 2472
4357.83 2425
4358.45 2149
4359.07 2269
4359.70 2388
4360.32 2331
4360.94 2259
4361.56 2222
4362.19 2314
4362.81 2429
4363.43 2365
4364.06 2256
4364.68 2270
4365.30 2172
4365.93 2109
4366.55 2076
4367.17 2040
4367.80 2047
4368.42 2107
4369.04 2093
4369.67 1914
4370.29 1916
4370.91 1850
4371.54 1901
4372.16 1905
4372.78 1810
4373.41 1758
4374.03 1751
4374.65 1835
4375.28 1856
4375.90 1879
4376.53 1989
4377.15 2006
4377.77 1982
4378.40 1976
4379.02 1914
4379.65 1938
4380.27 1925
4380.89 1946
4381.52 1954
4382.14 2016
4382.77 1888
4383.39 1877
4384.02 1998
4384.64 1796
4385.26 1865
4385.89 1919
4386.51 1844
4387.14 1896
4387.76 1666
4388.39 1718
4389.01 1674
4389.64 1845
4390.26 1675
4390.89 1751
4391.51 1718
4392.14 1715
4392.76 1731
4393.39 1682
4394.01 1830
4394.64 1693
4395.26 1642
4395.89 1714
4396.51 1663
4397.14 1706
4397.76 1803
4398.39 1705
4399.01 1870
4399.64 1891
4400.27 1858
4400.89 1889
4401.52 1817
4402.14 1735
4402.77 1817
4403.39 1703
4404.02 1683
4404.65 1815
4405.27 1806
4405.90 1743
4406.52 1806
4407.15 1938
4407.78 1931
4408.40 1921
4409.03 1864
4409.65 1739
4410.28 1803
4410.91 1958
4411.53 2035
4412.16 1916
4412.79 1964
4413.41 1940
4414.04 1769
4414.67 1679
4415.29 1692
4415.92 1576
4416.55 1715
4417.17 1669
4417.80 1724
4418.43 1809
4419.05 1776
4419.68 1751
4420.31 1664
4420.93 1728
4421.56 1701
4422.19 1603
4422.82 1684
4423.44 1701
4424.07 1644
4424.70 1626
4425.32 1630
4425.95 1549
4426.58 1613
4427.21 1634
4427.83 1482
4428.46 1477
4429.09 1474
4429.72 1660
4430.35 1703
4430.97 1643
4431.60 1560
4432.23 1668
4432.86 1629
4433.48 1625
4434.11 1796
4434.74 1697
4435.37 1821
4436.00 1766
4436.62 1658
4437.25 1783
4437.88 1634
4438.51 1700
4439.14 1731
4439.77 1698
4440.39 1603
4441.02 1602
4441.65 1682
4442.28 1568
4442.91 1626
4443.54 1690
4444.17 1710
4444.79 1789
4445.42 1853
4446.05 1877
4446.68 1899
4447.31 1913
4447.94 1755
4448.57 1766
4449.20 1766
4449.83 1856
4450.46 1716
4451.08 1825
4451.71 1843
4452.34 1748
4452.97 1706
4453.60 1747
4454.23 1841
4454.86 1722
4455.49 1855
4456.12 1917
4456.75 1893
4457.38 1883
4458.01 1932
4458.64 1961
4459.27 1936
4459.90 1698
4460.53 1638
4461.16 1525
4461.79 1688
4462.42 1670
4463.05 1641
4463.68 1628
4464.31 1547
4464.94 1618
4465.57 1611
4466.20 1648
4466.83 1612
4467.46 1490
4468.09 1595
4468.72 1658
4469.35 1706
4469.98 1619
4470.61 1569
4471.24 1515
4471.87 1593
4472.50 1612
4473.13 1531
4473.76 1575
4474.40 1582
4475.03 1665
4475.66 1632
4476.29 1518
4476.92 1555
4477.55 1600
4478.18 1597
4478.81 1479
4479.44 1631
4480.07 1558
4480.71 1667
4481.34 1614
4481.97 1636
4482.60 1631
4483.23 1591
4483.86 1686
4484.49 1513
4485.13 1719
4485.76 1649
4486.39 1584
4487.02 1561
4487.65 1628
4488.28 1704
4488.92 1725
4489.55 1707
4490.18 1750
4490.81 1761
4491.44 1728
4492.08 1579
4492.71 1503
4493.34 1572
4493.97 1625
4494.61 1590
4495.24 1526
4495.87 1684
4496.50 1783
4497.13 1572
4497.77 1485
4498.40 1697
4499.03 1848
4499.67 1796
4500.30 1849
4500.93 2065
4501.56 1955
4502.20 2013
4502.83 2269
4503.46 2088
4504.09 1914
4504.73 1930
4505.36 1963
4505.99 1990
4506.63 1903
4507.26 1927
4507.89 1884
4508.53 1715
4509.16 1860
4509.79 1883
4510.43 1822
4511.06 1820
4511.69 1845
4512.33 1763
4512.96 1771
4513.59 1702
4514.23 1699
4514.86 1573
4515.49 1640
4516.13 1698
4516.76 1639
4517.40 1645
4518.03 1645
4518.66 1620
4519.30 1677
4519.93 1734
4520.57 1565
4521.20 1588
4521.83 1506
4522.47 1623
4523.10 1601
4523.74 1602
4524.37 1656
4525.01 1713
4525.64 1777
4526.27 1879
4526.91 1733
4527.54 1761
4528.18 1847
4528.81 1939
4529.45 2267
4530.08 2191
4530.72 2345
4531.35 2618
4531.99 2550
4532.62 2794
4533.26 2792
4533.89 2847
4534.53 2755
4535.16 2586
4535.80 2547
4536.43 2304
4537.07 2241
4537.70 2129
4538.34 1966
4538.97 1915
4539.61 1838
4540.24 1841
4540.88 1793
4541.52 1677
4542.15 1682
4542.79 1635
4543.42 1682
4544.06 1607
4544.69 1623
4545.33 1695
4545.97 1661
4546.60 1597
4547.24 1638
4547.87 1666
4548.51 1561
4549.15 1603
4549.78 1619
4550.42 1566
4551.05 1633
4551.69 1531
4552.33 1674
4552.96 1659
4553.60 1589
4554.24 1522
4554.87 1536
4555.51 1576
4556.15 1605
4556.78 1633
4557.42 1620
4558.06 1606
4558.69 1573
4559.33 1703
4559.97 1702
4560.60 1662
4561.24 1620
4561.88 1619
4562.51 1578
4563.15 1631
4563.79 1660
4564.43 1513
4565.06 1513
4565.70 1581
4566.34 1676
4566.97 1674
4567.61 1695
4568.25 1567
4568.89 1722
4569.52 1764
4570.16 1606
4570.80 1590
4571.44 1539
4572.07 1605
4572.71 1723
4573.35 1574
4573.99 1604
4574.63 1600
4575.26 1693
4575.90 1746
4576.54 1673
4577.18 1668
4577.82 1524
4578.45 1541
4579.09 1672
4579.73 1778
4580.37 1682
4581.01 1652
4581.65 1675
4582.28 1660
4582.92 1638
4583.56 1610
4584.20 1515
4584.84 1625
4585.48 1639
4586.12 1734
4586.75 1681
4587.39 1671
4588.03 1745
4588.67 1721
4589.31 1784
4589.95 1839
4590.59 2126
4591.23 2157
4591.87 2195
4592.50 2186
4593.14 2237
4593.78 2138
4594.42 2091
4595.06 2077
4595.70 1838
4596.34 1902
4596.98 1774
4597.62 1717
4598.26 1641
4598.90 1739
4599.54 1726
4600.18 1903
4600.82 1705
4601.46 1732
4602.10 1801
4602.74 1794
4603.38 1674
4604.02 1679
4604.66 1805
4605.30 1852
4605.94 2004
4606.58 1917
4607.22 1957
4607.86 2098
4608.50 1938
4609.14 1885
4609.78 1975
4610.42 1841
4611.06 1888
4611.70 1839
4612.34 1806
4612.98 1752
4613.62 1778
4614.26 1733
4614.90 1770
4615.54 1700
4616.18 1752
4616.82 1734
4617.47 1642
4618.11 1589
4618.75 1607
4619.39 1594
4620.03 1701
4620.67 1710
4621.31 1664
4621.95 1715
4622.59 1744
4623.23 1774
4623.88 1822
4624.52 1781
4625.16 1699
4625.80 1709
4626.44 1628
4627.08 1668
4627.72 1668
4628.37 1668
4629.01 1630
4629.65 1672
4630.29 1650
4630.93 1858
4631.58 1740
4632.22 1805
4632.86 1835
4633.50 1695
4634.14 1794
4634.79 1711
4635.43 1818
4636.07 1914
4636.71 1873
4637.35 1938
4638.00 1886
4638.64 1873
4639.28 1827
4639.92 1798
4640.57 1851
4641.21 1871
4641.85 1854
4642.49 1778
4643.14 1764
4643.78 1723
4644.42 1800
4645.06 1708
4645.71 1534
4646.35 1652
4646.99 1715
4647.64 1816
4648.28 1868
4648.92 1689
4649.56 1870
4650.21 1857
4650.85 1656
4651.49 1764
4652.14 1849
4652.78 1857
4653.42 1857
4654.07 2028
4654.71 2120
4655.35 1899
4656.00 1919
4656.64 1881
4657.29 1728
4657.93 1797
4658.57 1708
4659.22 1664
4659.86 1699
4660.50 1712
4661.15 1776
4661.79 1655
4662.44 1757
4663.08 1751
4663.72 1725
4664.37 1681
4665.01 1647
4665.66 1709
4666.30 1563
4666.95 1620
4667.59 1530
4668.23 1667
4668.88 1642
4669.52 1551
4670.17 1609
4670.81 1522
4671.46 1505
4672.10 1586
4672.75 1646
4673.39 1497
4674.04 1524
4674.68 1589
4675.32 1570
4675.97 1634
4676.61 1758
4677.26 1645
4677.90 1684
4678.55 1570
4679.20 1612
4679.84 1638
4680.49 1688
4681.13 1646
4681.78 1789
4682.42 1917
4683.07 1733
4683.71 1620
4684.36 1664
4685.00 1699
4685.65 1672
4686.29 1639
4686.94 1590
4687.59 1676
4688.23 1633
4688.88 1568
4689.52 1650
4690.17 1549
4690.82 1564
4691.46 1587
4692.11 1592
4692.75 1587
4693.40 1552
4694.05 1624
4694.69 1629
4695.34 1657
4695.98 1678
4696.63 1845
4697.28 1798
4697.92 1845
4698.57 1907
4699.22 1968
4699.86 1884
4700.51 2006
4701.16 2065
4701.80 1892
4702.45 1806
4703.10 1860
4703.74 1679
4704.39 1781
4705.04 1757
4705.68 1581
4706.33 1669
4706.98 1668
4707.63 1640
4708.27 1604
4708.92 1706
4709.57 1877
4710.21 1831
4710.86 1672
4711.51 1669
4712.16 1742
4712.80 1810
4713.45 1677
4714.10 1698
4714.75 1777
4715.39 1778
4716.04 1730
4716.69 1671
4717.34 1636
4717.99 1656
4718.63 1727
4719.28 1601
4719.93 1697
4720.58 1777
4721.22 1799
4721.87 1738
4722.52 1776
4723.17 1736
4723.82 1852
4724.47 1673
4725.11 1642
4725.76 1856
4726.41 1733
4727.06 1768
4727.71 1869
4728.36 1745
4729.00 1909
4729.65 1878
4730.30 1661
4730.95 1572
4731.60 1616
4732.25 1669
4732.90 1607
4733.55 1442
4734.19 1495
4734.84 1575
4735.49 1554
4736.14 1463
4736.79 1498
4737.44 1656
4738.09 1630
4738.74 1705
4739.39 1728
4740.04 1733
4740.69 1663
4741.34 1792
4741.99 1734
4742.64 1608
4743.28 1703
4743.93 1690
4744.58 1720
4745.23 1702
4745.88 1707
4746.53 1727
4747.18 1703
4747.83 1776
4748.48 1756
4749.13 1758
4749.78 1703
4750.43 1808
4751.08 1813
4751.73 1946
4752.38 1943
4753.03 1835
4753.68 1964
4754.33 1946
4754.98 2020
4755.63 1965
4756.29 1784
4756.94 1622
4757.59 1670
4758.24 1783
4758.89 1793
4759.54 1670
4760.19 1598
4760.84 1699
4761.49 1675
4762.14 1663
4762.79 1611
4763.44 1615
4764.09 1590
4764.74 1784
4765.40 1689
4766.05 1833
4766.70 1865
4767.35 1798
4768.00 1895
4768.65 1874
4769.30 1756
4769.95 1663
4770.61 1664
4771.26 1663
4771.91 1643
4772.56 1682
4773.21 1667
4773.86 1525
4774.52 1512
4775.17 1598
4775.82 1602
4776.47 1537
4777.12 1727
4777.77 1718
4778.43 1587
4779.08 1544
4779.73 1551
4780.38 1608
4781.04 1631
4781.69 1735
4782.34 1679
4782.99 1605
4783.64 1860
4784.30 1801
4784.95 1643
4785.60 1757
4786.25 1691
4786.91 1693
4787.56 1600
4788.21 1592
4788.86 1660
4789.52 1630
4790.17 1679
4790.82 1754
4791.48 1660
4792.13 1594
4792.78 1649
4793.43 1693
4794.09 1682
4794.74 1724
4795.39 1734
4796.05 1630
4796.70 1648
4797.35 1589
4798.01 1627
4798.66 1679
4799.31 1636
4799.97 1620
4800.62 1617
4801.27 1682
4801.93 1624
4802.58 1576
4803.23 1770
4803.89 1719
4804.54 1636
4805.20 1580
4805.85 1546
4806.50 1588
4807.16 1633
4807.81 1641
4808.47 1551
4809.12 1580
4809.77 1694
4810.43 1591
4811.08 1650
4811.74 1625
4812.39 1591
4813.04 1734
4813.70 1753
4814.35 1694
4815.01 1726
4815.66 1796
4816.32 1680
4816.97 1560
4817.63 1634
4818.28 1693
4818.94 1898
4819.59 1763
4820.24 1676
4820.90 1749
4821.55 1786
4822.21 1860
4822.86 1869
4823.52 1882
4824.17 1985
4824.83 2006
4825.49 1937
4826.14 1906
4826.80 1980
4827.45 2041
4828.11 1931
4828.76 1909
4829.42 1883
4830.07 1986
4830.73 1971
4831.38 2024
4832.04 1975
4832.69 1933
4833.35 2038
4834.01 2203
4834.66 2070
4835.32 2153
4835.97 2407
4836.63 2488
4837.29 2388
4837.94 2350
4838.60 2329
4839.25 2523
4839.91 2675
4840.57 2510
4841.22 2415
4841.88 2523
4842.54 2481
4843.19 2254
4843.85 2176
4844.50 2260
4845.16 2275
4845.82 2277
4846.47 2099
4847.13 2270
4847.79 2287
4848.44 2371
4849.10 2364
4849.76 2377
4850.41 2367
4851.07 2353
4851.73 2436
4852.39 2501
4853.04 2414
4853.70 2247
4854.36 2407
4855.01 2496
4855.67 2500
4856.33 2576
4856.99 2649
4857.64 3051
4858.30 3228
4858.96 3176
4859.62 3161
4860.27 3166
4860.93 3090
4861.59 3084
4862.25 3053
4862.90 3019
4863.56 3122
4864.22 3054
4864.88 2848
4865.53 2905
4866.19 2973
4866.85 3017
4867.51 2823
4868.17 2854
4868.83 2841
4869.48 3051
4870.14 2742
4870.80 2683
4871.46 2703
4872.12 2620
4872.77 2516
4873.43 2661
4874.09 2466
4874.75 2563
4875.41 2501
4876.07 2555
4876.73 2591
4877.38 2499
4878.04 2660
4878.70 2660
4879.36 2597
4880.02 2723
4880.68 2688
4881.34 2471
4882.00 2529
4882.66 2393
4883.31 2270
4883.97 2282
4884.63 2234
4885.29 2206
4885.95 1924
4886.61 2127
4887.27 2212
4887.93 2247
4888.59 2265
4889.25 2234
4889.91 2215
4890.57 2518
4891.23 2613
4891.89 2452
4892.55 2489
4893.21 2388
4893.87 2340
4894.53 2463
4895.19 2224
4895.85 2196
4896.51 2139
4897.17 1934
4897.83 1983
4898.49 2214
4899.15 2074
4899.81 2057
4900.47 2142
4901.13 2136
4901.79 2005
4902.45 2116
4903.11 2178
4903.77 1976
4904.43 1930
4905.09 1977
4905.75 1833
4906.41 1765
4907.07 1726
4907.73 1790
4908.39 1907
4909.05 1841
4909.72 1839
4910.38 1874
4911.04 1766
4911.70 1861
4912.36 1966
4913.02 1821
4913.68 1832
4914.34 1865
4915.00 1700
4915.67 1735
4916.33 1850
4916.99 1771
4917.65 1622
4918.31 1638
4918.97 1644
4919.63 1678
4920.30 1689
4920.96 1612
4921.62 1669
4922.28 1616
4922.94 1706
4923.60 1689
4924.27 1668
4924.93 1648
4925.59 1543
4926.25 1604
4926.91 1561
4927.58 1655
4928.24 1609
4928.90 1753
4929.56 1748
4930.22 1802
4930.89 1682
4931.55 1831
4932.21 1769
4932.87 1744
4933.54 1604
4934.20 1629
4934.86 1717
4935.52 1572
4936.19 1617
4936.85 1715
4937.51 1659
4938.18 1653
4938.84 1721
4939.50 1579
4940.16 1690
4940.83 1763
4941.49 1720
4942.15 1555
4942.82 1755
4943.48 1755
4944.14 1708
4944.81 1737
4945.47 1581
4946.13 1636
4946.80 1550
4947.46 1531
4948.12 1676
4948.79 1661
4949.45 1546
4950.11 1648
4950.78 1517
4951.44 1428
4952.10 1397
4952.77 1563
4953.43 1700
4954.10 1564
4954.76 1576
4955.42 1564
4956.09 1476
4956.75 1553
4957.42 1498
4958.08 1439
4958.74 1449
4959.41 1561
4960.07 1594
4960.74 1484
4961.40 1643
4962.07 1660
4962.73 1707
4963.39 1686
4964.06 1780
4964.72 1840
4965.39 1833
4966.05 1788
4966.72 1779
4967.38 1787
4968.05 1765
4968.71 1730
4969.38 1780
4970.04 1584
4970.71 1379
4971.37 1517
4972.04 1666
4972.70 1684
4973.37 1674
4974.03 1500
4974.70 1678
4975.36 1614
4976.03 1465
4976.69 1454
4977.36 1672
4978.02 1635
4978.69 1741
4979.36 1630
4980.02 1478
4980.69 1459
4981.35 1593
4982.02 1681
4982.68 1712
4983.35 1606
4984.02 1481
4984.68 1512
4985.35 1675
4986.01 1579
4986.68 1529
4987.35 1576
4988.01 1544
4988.68 1701
4989.34 1732
4990.01 1585
4990.68 1467
4991.34 1633
4992.01 1524
4992.68 1521
4993.34 1546
4994.01 1510
4994.68 1613
4995.34 1511
4996.01 1426
4996.68 1436
4997.34 1612
4998.01 1555
4998.68 1448
4999.34 1446
5000.01 1398
5000.68 1472
5001.34 1626
5002.01 1652
5002.68 1442
5003.35 1475
5004.01 1572
5004.68 1581
5005.35 1508
5006.01 1451
5006.68 1526
5007.35 1448
5008.02 1432
5008.68 1469
5009.35 1526
5010.02 1543
5010.69 1539
5011.36 1534
5012.02 1671
5012.69 1617
5013.36 1455
5014.03 1558
5014.69 1523
5015.36 1456
5016.03 1418
5016.70 1442
5017.37 1560
5018.03 1653
5018.70 1704
5019.37 1832
5020.04 1914
5020.71 2046
5021.38 1995
5022.04 2116
5022.71 2325
5023.38 2545
5024.05 2459
5024.72 2349
5025.39 2428
5026.06 2292
5026.72 2183
5027.39 2066
5028.06 1822
5028.73 1729
5029.40 1574
5030.07 1686
5030.74 1561
5031.41 1510
5032.08 1485
5032.75 1453
5033.41 1498
5034.08 1559
5034.75 1520
5035.42 1509
5036.09 1443
5036.76 1460
5037.43 1382
5038.10 1434
5038.77 1445
5039.44 1494
5040.11 1597
5040.78 1497
5041.45 1465
5042.12 1516
5042.79 1469
5043.46 1365
5044.13 1395
5044.80 1534
5045.47 1562
5046.14 1509
5046.81 1676
5047.48 1521
5048.15 1515
5048.82 1429
5049.49 1509
5050.16 1652
5050.83 1486
5051.50 1425
5052.17 1497
5052.84 1457
5053.51 1384
5054.18 1401
5054.85 1469
5055.52 1468
5056.19 1570
5056.86 1533
5057.53 1485
5058.21 1445
5058.88 1587
5059.55 1585
5060.22 1591
5060.89 1531
5061.56 1566
5062.23 1533
5062.90 1517
5063.57 1409
5064.24 1540
5064.92 1468
5065.59 1518
5066.26 1442
5066.93 1368
5067.60 1406
5068.27 1446
5068.94 1454
5069.62 1594
5070.29 1440
5070.96 1498
5071.63 1545
5072.30 1405
5072.97 1431
5073.65 1500
5074.32 1514
5074.99 1566
5075.66 1540
5076.33 1500
5077.01 1557
5077.68 1690
5078.35 1647
5079.02 1666
5079.70 1653
5080.37 1676
5081.04 1717
5081.71 1765
5082.38 1594
5083.06 1679
5083.73 1608
5084.40 1654
5085.07 1544
5085.75 1534
5086.42 1679
5087.09 1701
5087.77 1647
5088.44 1704
5089.11 1763
5089.78 1793
5090.46 1887
5091.13 1868
5091.80 1998
5092.48 1997
5093.15 1853
5093.82 1811
5094.50 1854
5095.17 1693
5095.84 1621
5096.52 1675
5097.19 1797
5097.86 1561
5098.54 1529
5099.21 1621
5099.88 1460
5100.56 1423
5101.23 1318
5101.90 1444
5102.58 1428
5103.25 1524
5103.93 1665
5104.60 1713
5105.27 1712
5105.95 1617
5106.62 1695
5107.30 1594
5107.97 1643
5108.64 1599
5109.32 1536
5109.99 1508
5110.67 1518
5111.34 1673
5112.02 1616
5112.69 1481
5113.36 1517
5114.04 1419
5114.71 1478
5115.39 1416
5116.06 1512
5116.74 1496
5117.41 1677
5118.09 1566
5118.76 1694
5119.44 1856
5120.11 1696
5120.79 1616
5121.46 1713
5122.14 1631
5122.81 1559
5123.49 1488
5124.16 1605
5124.84 1550
5125.51 1541
5126.19 1508
5126.86 1376
5127.54 1489
5128.21 1561
5128.89 1522
5129.57 1454
5130.24 1479
5130.92 1670
5131.59 1629
5132.27 1538
5132.94 1616
5133.62 1573
5134.30 1706
5134.97 1549
5135.65 1554
5136.32 1587
5137.00 1486
5137.68 1618
5138.35 1413
5139.03 1529
5139.70 1602
5140.38 1528
5141.06 1524
5141.73 1487
5142.41 1510
5143.09 1446
5143.76 1570
5144.44 1438
5145.12 1447
5145.79 1292
5146.47 1447
5147.15 1495
5147.82 1389
5148.50 1455
5149.18 1433
5149.85 1546
5150.53 1480
5151.21 1423
5151.88 1462
5152.56 1469
5153.24 1384
5153.92 1437
5154.59 1465
5155.27 1490
5155.95 1468
5156.62 1315
5157.30 1457
5157.98 1396
5158.66 1258
5159.33 1331
5160.01 1464
5160.69 1332
5161.37 1334
5162.04 1365
5162.72 1433
5163.40 1481
5164.08 1391
5164.76 1448
5165.43 1582
5166.11 1588
5166.79 1492
5167.47 1515
5168.15 1593
5168.82 1533
5169.50 1474
5170.18 1552
5170.86 1510
5171.54 1417
5172.22 1539
5172.89 1527
5173.57 1445
5174.25 1425
5174.93 1459
5175.61 1460
5176.29 1493
5176.97 1479
5177.64 1531
5178.32 1572
5179.00 1595
5179.68 1552
5180.36 1604
5181.04 1632
5181.72 1611
5182.40 1628
5183.08 1595
5183.75 1435
5184.43 1428
5185.11 1583
5185.79 1532
5186.47 1370
5187.15 1352
5187.83 1349
5188.51 1298
5189.19 1332
5189.87 1385
5190.55 1315
5191.23 1322
5191.91 1218
5192.59 1260
5193.27 1360
5193.95 1313
5194.63 1427
5195.31 1365
5195.99 1427
5196.67 1389
5197.35 1465
5198.03 1482
5198.71 1376
5199.39 1310
5200.07 1372
5200.75 1447
5201.43 1346
5202.11 1340
5202.79 1385
5203.47 1366
5204.15 1458
5204.83 1397
5205.51 1343
5206.19 1319
5206.87 1539
5207.55 1571
5208.23 1597
5208.91 1627
5209.59 1506
5210.27 1708
5210.96 1584
5211.64 1539
5212.32 1616
5213.00 1606
5213.68 1614
5214.36 1497
5215.04 1508
5215.72 1565
5216.40 1582
5217.09 1629
5217.77 1650
5218.45 1600
5219.13 1466
5219.81 1658
5220.49 1636
5221.17 1700
5221.86 1575
5222.54 1508
5223.22 1583
5223.90 1557
5224.58 1696
5225.27 1682
5225.95 1640
5226.63 1493
5227.31 1422
5227.99 1509
5228.67 1455
5229.36 1402
5230.04 1425
5230.72 1411
5231.40 1461
5232.09 1501
5232.77 1449
5233.45 1443
5234.13 1478
5234.82 1521
5235.50 1460
5236.18 1451
5236.86 1409
5237.55 1341
5238.23 1354
5238.91 1434
5239.59 1486
5240.28 1481
5240.96 1533
5241.64 1563
5242.33 1508
5243.01 1420
5243.69 1294
5244.37 1360
5245.06 1390
5245.74 1387
5246.42 1581
5247.11 1501
5247.79 1545
5248.47 1435
5249.16 1398
5249.84 1460
5250.52 1486
5251.21 1452
5251.89 1472
5252.58 1427
5253.26 1588
5253.94 1562
5254.63 1442
5255.31 1370
5255.99 1419
5256.68 1398
5257.36 1340
5258.05 1353
5258.73 1307
5259.41 1371
5260.10 1483
5260.78 1488
5261.47 1568
5262.15 1520
5262.84 1499
5263.52 1650
5264.20 1563
5264.89 1655
5265.57 1511
5266.26 1506
5266.94 1442
5267.63 1468
5268.31 1440
5269.00 1490
5269.68 1501
5270.37 1508
5271.05 1479
5271.73 1455
5272.42 1500
5273.10 1407
5273.79 1487
5274.47 1494
5275.16 1533
5275.85 1617
5276.53 1563
5277.22 1599
5277.90 1497
5278.59 1570
5279.27 1611
5279.96 1675
5280.64 1680
5281.33 1784
5282.01 1788
5282.70 1832
5283.38 1761
5284.07 1666
5284.76 1727
5285.44 1623
5286.13 1613
5286.81 1569
5287.50 1485
5288.19 1511
5288.87 1518
5289.56 1457
5290.24 1481
5290.93 1444
5291.62 1449
5292.30 1612
5292.99 1645
5293.67 1583
5294.36 1492
5295.05 1483
5295.73 1488
5296.42 1512
5297.11 1504
5297.79 1519
5298.48 1604
5299.17 1637
5299.85 1514
5300.54 1525
5301.23 1593
5301.91 1457
5302.60 1473
5303.29 1457
5303.97 1624
5304.66 1563
5305.35 1530
5306.04 1481
5306.72 1556
5307.41 1439
5308.10 1572
5308.78 1569
5309.47 1586
5310.16 1506
5310.85 1628
5311.53 1649
5312.22 1644
5312.91 1777
5313.60 1669
5314.28 1636
5314.97 1733
5315.66 1758
5316.35 1590
5317.04 1667
5317.72 1590
5318.41 1667
5319.10 1625
5319.79 1811
5320.48 1868
5321.16 1778
5321.85 1732
5322.54 1938
5323.23 1654
5323.92 1550
5324.60 1622
5325.29 1647
5325.98 1498
5326.67 1370
5327.36 1398
5328.05 1522
5328.74 1491
5329.42 1569
5330.11 1607
5330.80 1463
5331.49 1522
5332.18 1572
5332.87 1628
5333.56 1563
5334.25 1582
5334.93 1529
5335.62 1562
5336.31 1617
5337.00 1687
5337.69 1594
5338.38 1711
5339.07 1714
5339.76 1598
5340.45 1533
5341.14 1457
5341.83 1583
5342.52 1653
5343.21 1692
5343.90 1565
5344.58 1699
5345.27 1668
5345.96 1757
5346.65 1860
5347.34 1935
5348.03 2040
5348.72 2057
5349.41 2186
5350.10 2269
5350.79 2324
5351.48 2428
5352.17 2415
5352.86 2391
5353.55 2463
5354.24 2334
5354.93 2035
5355.62 1961
5356.31 1868
5357.01 1738
5357.70 1800
5358.39 1639
5359.08 1564
5359.77 1575
5360.46 1537
5361.15 1447
5361.84 1405
5362.53 1448
5363.22 1405
5363.91 1405
5364.60 1424
5365.29 1523
5365.98 1474
5366.68 1412
5367.37 1388
5368.06 1370
5368.75 1398
5369.44 1462
5370.13 1421
5370.82 1428
5371.51 1465
5372.21 1260
5372.90 1335
5373.59 1353
5374.28 1318
5374.97 1408
5375.66 1375
5376.35 1359
5377.05 1381
5377.74 1473
5378.43 1418
5379.12 1319
5379.81 1322
5380.51 1425
5381.20 1427
5381.89 1368
5382.58 1420
5383.27 1367
5383.97 1335
5384.66 1476
5385.35 1447
5386.04 1443
5386.73 1452
5387.43 1535
5388.12 1513
5388.81 1460
5389.50 1490
5390.20 1598
5390.89 1568
5391.58 1508
5392.28 1598
5392.97 1465
5393.66 1526
5394.35 1551
5395.05 1506
5395.74 1396
5396.43 1386
5397.13 1312
5397.82 1310
5398.51 1404
5399.20 1442
5399.90 1301
5400.59 1413
5401.28 1506
5401.98 1382
5402.67 1377
5403.36 1421
5404.06 1319
5404.75 1356
5405.44 1432
5406.14 1393
5406.83 1330
5407.53 1491
5408.22 1381
5408.91 1285
5409.61 1288
5410.30 1474
5410.99 1375
5411.69 1385
5412.38 1500
5413.08 1443
5413.77 1368
5414.46 1328
5415.16 1335
5415.85 1299
5416.55 1347
5417.24 1356
5417.94 1451
5418.63 1474
5419.32 1335
5420.02 1351
5420.71 1428
5421.41 1433
5422.10 1499
5422.80 1457
5423.49 1376
5424.19 1415
5424.88 1452
5425.58 1358
5426.27 1388
5426.97 1485
5427.66 1446
5428.36 1347
5429.05 1371
5429.75 1368
5430.44 1428
5431.14 1388
5431.83 1396
5432.53 1387
5433.22 1484
5433.92 1432
5434.61 1486
5435.31 1446
5436.00 1532
5436.70 1638
5437.40 1763
5438.09 1714
5438.79 1620
5439.48 1454
5440.18 1514
5440.87 1688
5441.57 1583
5442.27 1491
5442.96 1535
5443.66 1407
5444.35 1566
5445.05 1650
5445.75 1599
5446.44 1671
5447.14 1840
5447.83 1828
5448.53 1879
5449.23 1898
5449.92 2011
5450.62 1891
5451.32 1796
5452.01 1749
5452.71 1803
5453.41 1689
5454.10 1722
5454.80 1637
5455.50 1649
5456.19 1541
5456.89 1577
5457.59 1542
5458.28 1516
5458.98 1620
5459.68 1505
5460.37 1613
5461.07 1612
5461.77 1513
5462.47 1496
5463.16 1607
5463.86 1691
5464.56 1696
5465.25 1823
5465.95 1652
5466.65 1561
5467.35 1794
5468.04 1821
5468.74 1713
5469.44 1666
5470.14 1709
5470.84 1685
5471.53 1769
5472.23 1708
5472.93 1745
5473.63 1818
5474.32 1761
5475.02 1822
5475.72 1835
5476.42 1894
5477.12 1885
5477.82 1927
5478.51 1858
5479.21 1905
5479.91 2257
5480.61 2525
5481.31 2428
5482.01 2389
5482.70 2430
5483.40 2373
5484.10 2260
5484.80 2187
5485.50 2071
5486.20 2001
5486.90 1909
5487.59 1995
5488.29 1841
5488.99 1880
5489.69 1925
5490.39 2020
5491.09 2079
5491.79 2146
5492.49 2170
5493.19 2112
5493.89 2164
5494.58 2397
5495.28 2251
5495.98 2312
5496.68 2408
5497.38 2358
5498.08 2474
5498.78 2854
5499.48 3138
5500.18 3540
5500.88 3900
5501.58 3820
5502.28 3965
5502.98 4048
5503.68 3813
5504.38 3482
5505.08 2911
5505.78 2753
5506.48 2440
5507.18 2413
5507.88 2192
5508.58 2005
5509.28 2088
5509.98 1919
5510.68 1918
5511.38 2039
5512.08 2022
5512.78 2002
5513.48 2071
5514.18 2111
5514.88 2232
5515.58 2137
5516.28 2266
5516.98 2266
5517.68 2061
5518.39 1989
5519.09 1906
5519.79 1969
5520.49 2078
5521.19 1969
5521.89 1947
5522.59 1917
5523.29 1893
5523.99 1847
5524.69 1808
5525.40 1804
5526.10 1760
5526.80 1695
5527.50 1694
5528.20 1675
5528.90 1652
5529.60 1658
5530.31 1710
5531.01 1724
5531.71 1715
5532.41 1688
5533.11 1604
5533.81 1600
5534.52 1660
5535.22 1592
5535.92 1482
5536.62 1541
5537.32 1575
5538.02 1469
5538.73 1522
5539.43 1540
5540.13 1501
5540.83 1610
5541.54 1476
5542.24 1586
5542.94 1503
5543.64 1472
5544.34 1527
5545.05 1549
5545.75 1511
5546.45 1567
5547.15 1667
5547.86 1589
5548.56 1697
5549.26 1677
5549.97 1617
5550.67 1500
5551.37 1448
5552.07 1462
5552.78 1430
5553.48 1337
5554.18 1366
5554.89 1382
5555.59 1399
5556.29 1411
5557.00 1359
5557.70 1445
5558.40 1387
5559.11 1423
5559.81 1490
5560.51 1436
5561.22 1480
5561.92 1480
5562.62 1511
5563.33 1492
5564.03 1485
5564.73 1528
5565.44 1541
5566.14 1454
5566.85 1405
5567.55 1475
5568.25 1496
5568.96 1427
5569.66 1445
5570.37 1400
5571.07 1315
5571.77 1402
5572.48 1482
5573.18 1456
5573.89 1490
5574.59 1589
5575.29 1469
5576.00 1391
5576.70 1460
5577.41 1603
5578.11 1451
5578.82 1431
5579.52 1491
5580.23 1525
5580.93 1513
5581.64 1363
5582.34 1379
5583.05 1418
5583.75 1436
5584.46 1529
5585.16 1448
5585.87 1278
5586.57 1400
5587.28 1496
5587.98 1403
5588.69 1280
5589.39 1372
5590.10 1296
5590.80 1397
5591.51 1521
5592.21 1520
5592.92 1464
5593.62 1344
5594.33 1454
5595.04 1405
5595.74 1264
5596.45 1361
5597.15 1410
5597.86 1380
5598.56 1372
5599.27 1235
5599.98 1252
5600.68 1220
5601.39 1358
5602.09 1436
5602.80 1367
5603.51 1334
5604.21 1267
5604.92 1214
5605.62 1230
5606.33 1315
5607.04 1291
5607.74 1383
5608.45 1339
5609.16 1334
5609.86 1319
5610.57 1368
5611.28 1377
5611.98 1394
5612.69 1352
5613.40 1504
5614.10 1454
5614.81 1487
5615.52 1354
5616.22 1355
5616.93 1399
5617.64 1320
5618.35 1391
5619.05 1408
5619.76 1397
5620.47 1361
5621.17 1434
5621.88 1389
5622.59 1400
5623.30 1343
5624.00 1310
5624.71 1286
5625.42 1316
5626.13 1460
5626.83 1441
5627.54 1417
5628.25 1397
5628.96 1399
5629.67 1535
5630.37 1363
5631.08 1519
5631.79 1422
5632.50 1365
5633.21 1462
5633.91 1450
5634.62 1511
5635.33 1440
5636.04 1437
5636.75 1363
5637.45 1346
5638.16 1406
5638.87 1373
5639.58 1482
5640.29 1480
5641.00 1534
5641.70 1561
5642.41 1621
5643.12 1556
5643.83 1578
5644.54 1499
5645.25 1425
5645.96 1457
5646.67 1525
5647.38 1485
5648.08 1479
5648.79 1418
5649.50 1480
5650.21 1456
5650.92 1436
5651.63 1337
5652.34 1401
5653.05 1424
5653.76 1426
5654.47 1480
5655.18 1466
5655.89 1521
5656.60 1488
5657.30 1692
5658.01 1799
5658.72 1890
5659.43 1879
5660.14 1807
5660.85 1693
5661.56 1746
5662.27 1745
5662.98 1650
5663.69 1604
5664.40 1618
5665.11 1641
5665.82 1455
5666.53 1419
5667.24 1469
5667.95 1577
5668.66 1612
5669.37 1779
5670.08 1766
5670.79 1845
5671.50 2018
5672.22 1860
5672.93 1673
5673.64 1712
5674.35 1818
5675.06 1651
5675.77 1581
5676.48 1577
5677.19 1440
5677.90 1482
5678.61 1534
5679.32 1386
5680.03 1608
5680.74 1519
5681.46 1592
5682.17 1600
5682.88 1703
5683.59 1618
5684.30 1575
5685.01 1605
5685.72 1764
5686.43 1761
5687.15 1753
5687.86 1608
5688.57 1614
5689.28 1546
5689.99 1500
5690.70 1461
5691.42 1466
5692.13 1551
5692.84 1405
5693.55 1301
5694.26 1294
5694.97 1327
5695.69 1409
5696.40 1323
5697.11 1324
5697.82 1353
5698.53 1352
5699.25 1325
5699.96 1401
5700.67 1355
5701.38 1379
5702.10 1365
5702.81 1216
5703.52 1285
5704.23 1419
5704.95 1365
5705.66 1373
5706.37 1211
5707.08 1259
5707.80 1318
5708.51 1329
5709.22 1460
5709.93 1417
5710.65 1332
5711.36 1378
5712.07 1466
5712.79 1366
5713.50 1459
5714.21 1414
5714.93 1471
5715.64 1387
5716.35 1323
5717.07 1278
5717.78 1389
5718.49 1482
5719.21 1339
5719.92 1369
5720.63 1277
5721.35 1315
5722.06 1361
5722.77 1401
5723.49 1417
5724.20 1475
5724.92 1444
5725.63 1489
5726.34 1448
5727.06 1457
5727.77 1437
5728.48 1622
5729.20 1720
5729.91 1582
5730.63 1555
5731.34 1581
5732.06 1609
5732.77 1449
5733.48 1510
5734.20 1461
5734.91 1400
5735.63 1307
5736.34 1419
5737.06 1328
5737.77 1306
5738.49 1324
5739.20 1333
5739.91 1352
5740.63 1260
5741.34 1232
5742.06 1269
5742.77 1378
5743.49 1370
5744.20 1336
5744.92 1363
5745.63 1434
5746.35 1248
5747.06 1401
5747.78 1320
5748.49 1331
5749.21 1274
5749.93 1379
5750.64 1311
5751.36 1290
5752.07 1461
5752.79 1556
5753.50 1544
5754.22 1510
5754.93 1629
5755.65 1780
5756.37 1658
5757.08 1655
5757.80 1634
5758.51 1507
5759.23 1464
5759.95 1440
5760.66 1478
5761.38 1509
5762.09 1448
5762.81 1400
5763.53 1359
5764.24 1353
5764.96 1312
5765.67 1259
5766.39 1391
5767.11 1409
5767.82 1344
5768.54 1276
5769.26 1260
5769.97 1386
5770.69 1374
5771.41 1271
5772.12 1344
5772.84 1394
5773.56 1328
5774.27 1312
5774.99 1290
5775.71 1317
5776.42 1338
5777.14 1391
5777.86 1409
5778.58 1308
5779.29 1314
5780.01 1476
5780.73 1466
5781.45 1423
5782.16 1568
5782.88 1389
5783.60 1428
5784.31 1400
5785.03 1385
5785.75 1333
5786.47 1378
5787.19 1395
5787.90 1457
5788.62 1486
5789.34 1445
5790.06 1476
5790.77 1472
5791.49 1495
5792.21 1482
5792.93 1554
5793.65 1522
5794.36 1622
5795.08 1598
5795.80 1621
5796.52 1772
5797.24 1872
5797.96 2042
5798.67 2261
5799.39 2454
5800.11 2516
5800.83 2993
5801.55 3119
5802.27 3228
5802.99 2854
5803.70 2775
5804.42 2438
5805.14 2275
5805.86 2074
5806.58 1895
5807.30 1732
5808.02 1713
5808.74 1580
5809.46 1683
5810.17 1701
5810.89 1482
5811.61 1508
5812.33 1520
5813.05 1613
5813.77 1583
5814.49 1786
5815.21 1742
5815.93 1810
5816.65 1778
5817.37 1690
5818.09 1646
5818.81 1816
5819.53 1820
5820.25 1824
5820.97 1729
5821.69 1566
5822.41 1657
5823.13 1612
5823.85 1710
5824.57 1679
5825.29 1566
5826.01 1630
5826.73 1600
5827.45 1492
5828.17 1561
5828.89 1563
5829.61 1469
5830.33 1481
5831.05 1409
5831.77 1308
5832.49 1400
5833.21 1630
5833.93 1470
5834.65 1450
5835.37 1487
5836.09 1485
5836.81 1555
5837.53 1516
5838.25 1485
5838.97 1417
5839.70 1495
5840.42 1528
5841.14 1401
5841.86 1396
5842.58 1484
5843.30 1455
5844.02 1472
5844.74 1359
5845.46 1420
5846.19 1329
5846.91 1408
5847.63 1448
5848.35 1564
5849.07 1510
5849.79 1436
5850.51 1513
5851.24 1449
5851.96 1399
5852.68 1415
5853.40 1451
5854.12 1399
5854.85 1365
5855.57 1540
5856.29 1451
5857.01 1401
5857.73 1444
5858.46 1425
5859.18 1465
5859.90 1469
5860.62 1364
5861.34 1403
5862.07 1397
5862.79 1348
5863.51 1393
5864.23 1385
5864.96 1473
5865.68 1512
5866.40 1393
5867.12 1461
5867.85 1399
5868.57 1450
5869.29 1437
5870.01 1410
5870.74 1352
5871.46 1468
5872.18 1418
5872.91 1502
5873.63 1467
5874.35 1393
5875.08 1484
5875.80 1453
5876.52 1526
5877.25 1546
5877.97 1626
5878.69 1564
5879.42 1505
5880.14 1583
5880.86 1636
5881.59 1542
5882.31 1621
5883.03 1570
5883.76 1587
5884.48 1664
5885.20 1696
5885.93 1681
5886.65 1690
5887.38 1593
5888.10 1576
5888.82 1593
5889.55 1578
5890.27 1480
5891.00 1413
5891.72 1386
5892.44 1378
5893.17 1349
5893.89 1328
5894.62 1385
5895.34 1435
5896.07 1515
5896.79 1504
5897.51 1443
5898.24 1486
5898.96 1429
5899.69 1445
5900.41 1372
5901.14 1487
5901.86 1476
5902.59 1475
5903.31 1447
5904.04 1527
5904.76 1375
5905.49 1415
5906.21 1434
5906.94 1496
5907.66 1476
5908.39 1429
5909.11 1524
5909.84 1555
5910.56 1513
5911.29 1538
5912.01 1511
5912.74 1471
5913.46 1444
5914.19 1458
5914.92 1582
5915.64 1487
5916.37 1523
5917.09 1665
5917.82 1566
5918.54 1428
5919.27 1466
5920.00 1589
5920.72 1452
5921.45 1565
5922.17 1625
5922.90 1662
5923.63 1581
5924.35 1635
5925.08 1583
5925.80 1764
5926.53 1674
5927.26 1668
5927.98 1655
5928.71 1654
5929.44 1705
5930.16 1674
5930.89 1703
5931.62 1807
5932.34 1809
5933.07 1820
5933.80 1862
5934.52 1921
5935.25 1861
5935.98 1934
5936.70 2000
5937.43 2078
5938.16 2063
5938.88 2106
5939.61 2146
5940.34 2116
5941.07 2144
5941.79 2225
5942.52 2127
5943.25 2135
5943.97 2068
5944.70 2244
5945.43 2187
5946.16 2114
5946.88 2320
5947.61 2437
5948.34 2288
5949.07 2333
5949.80 2403
5950.52 2594
5951.25 2823
5951.98 2909
5952.71 2810
5953.43 2921
5954.16 3250
5954.89 3158
5955.62 2917
5956.35 3015
5957.07 2875
5957.80 2788
5958.53 2885
5959.26 2884
5959.99 2975
5960.72 3115
5961.44 2948
5962.17 2936
5962.90 3035
5963.63 3096
5964.36 3269
5965.09 3555
5965.82 3834
5966.54 4148
5967.27 4449
5968.00 4663
5968.73 4600
5969.46 4616
5970.19 4460
5970.92 4162
5971.65 3900
5972.38 4000
5973.11 3692
5973.83 3482
5974.56 3473
5975.29 3480
5976.02 3406
5976.75 3340
5977.48 3505
5978.21 3595
5978.94 3654
5979.67 3610
5980.40 3705
5981.13 3815
5981.86 3924
5982.59 3942
5983.32 4200
5984.05 4278
5984.78 4119
5985.51 4131
5986.24 4081
5986.97 4190
5987.70 4077
5988.43 4069
5989.16 4072
5989.89 3973
5990.62 4186
5991.35 4275
5992.08 4142
5992.81 4060
5993.54 4070
5994.27 4199
5995.00 4194
5995.73 4215
5996.46 4362
5997.19 4424
5997.92 4602
5998.65 4756
5999.38 4769
6000.11 4739
6000.85 4731
6001.58 4482
6002.31 4645
6003.04 4487
6003.77 4417
6004.50 4309
6005.23 4231
6005.96 4243
6006.69 4320
6007.43 4274
6008.16 4486
6008.89 5092
6009.62 5762
6010.35 6858
6011.08 7947
6011.81 9425
6012.54 10945
6013.28 11916
6014.01 13491
6014.74 14490
6015.47 14501
6016.20 14429
6016.94 13383
6017.67 12345
6018.40 10659
6019.13 9235
6019.86 8116
6020.59 6837
6021.33 5780
6022.06 5088
6022.79 4545
6023.52 4185
6024.26 3961
6024.99 3792
6025.72 3455
6026.45 3526
6027.19 3474
6027.92 3369
6028.65 3304
6029.38 3279
6030.12 3247
6030.85 3224
6031.58 3234
6032.31 3308
6033.05 3256
6033.78 3179
6034.51 3090
6035.25 3048
6035.98 3139
6036.71 3242
6037.44 3145
6038.18 3313
6038.91 3358
6039.64 3466
6040.38 3407
6041.11 3284
6041.84 3491
6042.58 3705
6043.31 3537
6044.04 3559
6044.78 3611
6045.51 3564
6046.24 3459
6046.98 3590
6047.71 3588
6048.45 3874
6049.18 4018
6049.91 4150
6050.65 4390
6051.38 4716
6052.11 5003
6052.85 5268
6053.58 5598
6054.32 5771
6055.05 5577
6055.79 5281
6056.52 4972
6057.25 4451
6057.99 4177
6058.72 3910
6059.46 3755
6060.19 3596
6060.93 3666
6061.66 3446
6062.39 3481
6063.13 3554
6063.86 3450
6064.60 3430
6065.33 3307
6066.07 3338
6066.80 3485
6067.54 3437
6068.27 3419
6069.01 3484
6069.74 3324
6070.48 3244
6071.21 3183
6071.95 3181
6072.68 3108
6073.42 3183
6074.15 2968
6074.89 3049
6075.62 3070
6076.36 2923
6077.10 2801
6077.83 2775
6078.57 2759
6079.30 2719
6080.04 2767
6080.77 2797
6081.51 2712
6082.25 2681
6082.98 2494
6083.72 2566
6084.45 2604
6085.19 2464
6085.93 2460
6086.66 2397
6087.40 2424
6088.13 2380
6088.87 2574
6089.61 2607
6090.34 2684
6091.08 2634
6091.81 2579
6092.55 2681
6093.29 2725
6094.02 2614
6094.76 2459
6095.50 2514
6096.23 2541
6096.97 2429
6097.71 2380
6098.44 2513
6099.18 2452
6099.92 2393
6100.65 2392
6101.39 2355
6102.13 2278
6102.87 2271
6103.60 2215
6104.34 2254
6105.08 2272
6105.81 2284
6106.55 2236
6107.29 2304
6108.03 2311
6108.76 2134
6109.50 2017
6110.24 2046
6110.98 2156
6111.71 2210
6112.45 2277
6113.19 2395
6113.93 2391
6114.66 2245
6115.40 2322
6116.14 2218
6116.88 2302
6117.62 2224
6118.35 2217
6119.09 2235
6119.83 2279
6120.57 2173
6121.31 2215
6122.04 2230
6122.78 2176
6123.52 2198
6124.26 2232
6125.00 2306
6125.74 2400
6126.47 2288
6127.21 2463
6127.95 2401
6128.69 2441
6129.43 2467
6130.17 2468
6130.91 2472
6131.64 2313
6132.38 2421
6133.12 2358
6133.86 2243
6134.60 2339
6135.34 2251
6136.08 2464
6136.82 2591
6137.56 2624
6138.30 2508
6139.04 2519
6139.77 2592
6140.51 2489
6141.25 2447
6141.99 2633
6142.73 2475
6143.47 2362
6144.21 2348
6144.95 2546
6145.69 2429
6146.43 2436
6147.17 2431
6147.91 2453
6148.65 2461
6149.39 2453
6150.13 2416
6150.87 2600
6151.61 2685
6152.35 2587
6153.09 2619
6153.83 2584
6154.57 2621
6155.31 2705
6156.05 2652
6156.79 2646
6157.53 2784
6158.27 2595
6159.01 2701
6159.75 2804
6160.49 2828
6161.23 2809
6161.97 2786
6162.71 2821
6163.45 2900
6164.20 3042
6164.94 3275
6165.68 3702
6166.42 3591
6167.16 3636
6167.90 3826
6168.64 3901
6169.38 3906
6170.12 3786
6170.86 3857
6171.61 3698
6172.35 3946
6173.09 3759
6173.83 3627
6174.57 3520
6175.31 3340
6176.05 3426
6176.79 3503
6177.54 3548
6178.28 3451
6179.02 3363
6179.76 3428
6180.50 3467
6181.24 3558
6181.99 3643
6182.73 3629
6183.47 3594
6184.21 3545
6184.95 3531
6185.70 3576
6186.44 3697
6187.18 3677
6187.92 3823
6188.66 3885
6189.41 3939
6190.15 4024
6190.89 4122
6191.63 4433
6192.38 4552
6193.12 4573
6193.86 4554
6194.60 4729
6195.35 4989
6196.09 4853
6196.83 4802
6197.57 4874
6198.32 4644
6199.06 4672
6199.80 4739
6200.55 4596
6201.29 4607
6202.03 4680
6202.78 4599
6203.52 5264
6204.26 5967
6205.00 6710
6205.75 8049
6206.49 10120
6207.23 12820
6207.98 15771
6208.72 18852
6209.46 21634
6210.21 23334
6210.95 23855
6211.70 23324
6212.44 21462
6213.18 18967
6213.93 16659
6214.67 13713
6215.41 11016
6216.16 9341
6216.90 7557
6217.65 6394
6218.39 5153
6219.13 4775
6219.88 4461
6220.62 4207
6221.37 3979
6222.11 3830
6222.85 3783
6223.60 3849
6224.34 3805
6225.09 3777
6225.83 3599
6226.58 3488
6227.32 3494
6228.07 3291
6228.81 3067
6229.56 2962
6230.30 3067
6231.04 2874
6231.79 2858
6232.53 2833
6233.28 2724
6234.02 2787
6234.77 2846
6235.51 2768
6236.26 2906
6237.00 2957
6237.75 2787
6238.49 3043
6239.24 3041
6239.99 2868
6240.73 3093
6241.48 3150
6242.22 3139
6242.97 3144
6243.71 3321
6244.46 3507
6245.20 3823
6245.95 4176
6246.70 4484
6247.44 4802
6248.19 5521
6248.93 5778
6249.68 5990
6250.42 6153
6251.17 5869
6251.92 5566
6252.66 4846
6253.41 4407
6254.15 4091
6254.90 3802
6255.65 3543
6256.39 3385
6257.14 3394
6257.89 3235
6258.63 3149
6259.38 3351
6260.13 3339
6260.87 3228
6261.62 3213
6262.37 3176
6263.11 3214
6263.86 3274
6264.61 3180
6265.35 3199
6266.10 3025
6266.85 3179
6267.59 3184
6268.34 3151
6269.09 3278
6269.83 3262
6270.58 3389
6271.33 3279
6272.08 3241
6272.82 3335
6273.57 3309
6274.32 3192
6275.06 3169
6275.81 3506
6276.56 3501
6277.31 3708
6278.05 3692
6278.80 3575
6279.55 3466
6280.30 3453
6281.05 3344
6281.79 3278
6282.54 3129
6283.29 3023
6284.04 2917
6284.78 2905
6285.53 2817
6286.28 2942
6287.03 2910
6287.78 2933
6288.53 3077
6289.27 3151
6290.02 3227
6290.77 3228
6291.52 3019
6292.27 2846
6293.02 2714
6293.76 2664
6294.51 2474
6295.26 2404
6296.01 2527
6296.76 2595
6297.51 2554
6298.26 2583
6299.00 2551
6299.75 2618
6300.50 2440
6301.25 2266
6302.00 2544
6302.75 2523
6303.50 2462
6304.25 2477
6305.00 2485
6305.75 2426
6306.50 2402
6307.24 2495
6307.99 2437
6308.74 2541
6309.49 2414
6310.24 2308
6310.99 2494
6311.74 2295
6312.49 2397
6313.24 2421
6313.99 2375
6314.74 2298
6315.49 2301
6316.24 2293
6316.99 2318
6317.74 2290
6318.49 2156
6319.24 2177
6319.99 2255
6320.74 2198
6321.49 2182
6322.24 2211
6322.99 2240
6323.74 2212
6324.49 2152
6325.24 2184
6325.99 2239
6326.74 2269
6327.49 2208
6328.24 2113
6328.99 2123
6329.74 2387
6330.50 2397
6331.25 2256
6332.00 2295
6332.75 2306
6333.50 2330
6334.25 2346
6335.00 2370
6335.75 2296
6336.50 2239
6337.25 2279
6338.00 2240
6338.76 2222
6339.51 2213
6340.26 2198
6341.01 2266
6341.76 2235
6342.51 2233
6343.26 2269
6344.02 2298
6344.77 2240
6345.52 2373
6346.27 2426
6347.02 2422
6347.77 2451
6348.53 2381
6349.28 2581
6350.03 2518
6350.78 2539
6351.53 2657
6352.29 2871
6353.04 2783
6353.79 2790
6354.54 2925
6355.29 2981
6356.05 2949
6356.80 2837
6357.55 2704
6358.30 2341
6359.06 2356
6359.81 2442
6360.56 2358
6361.31 2300
6362.07 2133
6362.82 2165
6363.57 2159
6364.32 2137
6365.08 2371
6365.83 2233
6366.58 2299
6367.33 2169
6368.09 2270
6368.84 2268
6369.59 2252
6370.35 2238
6371.10 2351
6371.85 2120
6372.61 2146
6373.36 2156
6374.11 2083
6374.87 2024
6375.62 2071
6376.37 2055
6377.13 2032
6377.88 2106
6378.63 2074
6379.39 2025
6380.14 1931
6380.89 1996
6381.65 1912
6382.40 1893
6383.16 2024
6383.91 1920
6384.66 2033
6385.42 1950
6386.17 1892
6386.92 1889
6387.68 1893
6388.43 1794
6389.19 1879
6389.94 1915
6390.70 1965
6391.45 1839
6392.20 1822
6392.96 1886
6393.71 1848
6394.47 1803
6395.22 1812
6395.98 1892
6396.73 1898
6397.49 1822
6398.24 1711
6399.00 1780
6399.75 1701
6400.51 1778
6401.26 1719
6402.02 1819
6402.77 1778
6403.53 1830
6404.28 1840
6405.04 1789
6405.79 1946
6406.55 2014
6407.30 1915
6408.06 2004
6408.81 1999
6409.57 2029
6410.32 2161
6411.08 2155
6411.83 2198
6412.59 2163
6413.34 2026
6414.10 1914
6414.86 1766
6415.61 1770
6416.37 1925
6417.12 1976
6417.88 1928
6418.64 1932
6419.39 1784
6420.15 1796
6420.90 1739
6421.66 1870
6422.42 1727
6423.17 1763
6423.93 1819
6424.68 1826
6425.44 1778
6426.20 1697
6426.95 1719
6427.71 1786
6428.47 1730
6429.22 1726
6429.98 1687
6430.74 1811
6431.49 1849
6432.25 1859
6433.01 1810
6433.76 1763
6434.52 1793
6435.28 1802
6436.03 1899
6436.79 1803
6437.55 1702
6438.30 1827
6439.06 1782
6439.82 1890
6440.58 1876
6441.33 1841
6442.09 1869
6442.85 1890
6443.61 1803
6444.36 1781
6445.12 1790
6445.88 1823
6446.64 1778
6447.39 1820
6448.15 1764
6448.91 1832
6449.67 1774
6450.42 1887
6451.18 1866
6451.94 1829
6452.70 1854
6453.46 1758
6454.21 1808
6454.97 1892
6455.73 1905
6456.49 1833
6457.25 1963
6458.00 1909
6458.76 1973
6459.52 1905
6460.28 1938
6461.04 1930
6461.80 1948
6462.55 1818
6463.31 1978
6464.07 2050
6464.83 1927
6465.59 1928
6466.35 2019
6467.11 2049
6467.87 2078
6468.62 2125
6469.38 2180
6470.14 2131
6470.90 2163
6471.66 2153
6472.42 2192
6473.18 2188
6473.94 2107
6474.70 2164
6475.46 2166
6476.22 2221
6476.97 2077
6477.73 2117
6478.49 2240
6479.25 2240
6480.01 2365
6480.77 2246
6481.53 2345
6482.29 2342
6483.05 2500
6483.81 2508
6484.57 2345
6485.33 2443
6486.09 2460
6486.85 2551
6487.61 2616
6488.37 2626
6489.13 2593
6489.89 2681
6490.65 2703
6491.41 2831
6492.17 2933
6492.93 3010
6493.69 3126
6494.45 3175
6495.21 3237
6495.97 3330
6496.73 3347
6497.49 3353
6498.26 3293
6499.02 3411
6499.78 3280
6500.54 3138
6501.30 3149
6502.06 3213
6502.82 3342
6503.58 3535
6504.34 3424
6505.10 3359
6505.86 3224
6506.62 3575
6507.39 3777
6508.15 3620
6508.91 3906
6509.67 4143
6510.43 4106
6511.19 4052
6511.95 4015
6512.72 4103
6513.48 4175
6514.24 3951
6515.00 4024
6515.76 4091
6516.52 4304
6517.28 4231
6518.05 4134
6518.81 4157
6519.57 4104
6520.33 4430
6521.09 4548
6521.86 4548
6522.62 4697
6523.38 4879
6524.14 5162
6524.90 5448
6525.67 5842
6526.43 6422
6527.19 7079
6527.95 7337
6528.72 7924
6529.48 7866
6530.24 7830
6531.00 7946
6531.77 7748
6532.53 7689
6533.29 8199
6534.05 9093
6534.82 10360
6535.58 12149
6536.34 14179
6537.11 16103
6537.87 16784
6538.63 16462
6539.39 15779
6540.16 14369
6540.92 12277
6541.68 10424
6542.45 8529
6543.21 7281
6543.97 6172
6544.74 5123
6545.50 4481
6546.26 4259
6547.03 3967
6547.79 3642
6548.55 3452
6549.32 3385
6550.08 3385
6550.84 3401
6551.61 3546
6552.37 3395
6553.14 3343
6553.90 3417
6554.66 3176
6555.43 3158
6556.19 3191
6556.96 3184
6557.72 3124
6558.48 3050
6559.25 3101
6560.01 3146
6560.78 3264
6561.54 3196
6562.31 3417
6563.07 3431
6563.83 3541
6564.60 3699
6565.36 3870
6566.13 3934
6566.89 3916
6567.66 3889
6568.42 3942
6569.19 3694
6569.95 3640
6570.72 3614
6571.48 3523
6572.25 3708
6573.01 3887
6573.78 3918
6574.54 4138
6575.31 4335
6576.07 4554
6576.84 4589
6577.60 4586
6578.37 4719
6579.13 4651
6579.90 4589
6580.66 4530
6581.43 4361
6582.19 4431
6582.96 4386
6583.73 4300
6584.49 4083
6585.26 4094
6586.02 4030
6586.79 4065
6587.55 3899
6588.32 3859
6589.09 3870
6589.85 3953
6590.62 4114
6591.38 4492
6592.15 4977
6592.92 5419
6593.68 5556
6594.45 6360
6595.22 6641
6595.98 7067
6596.75 7149
6597.51 6940
6598.28 6497
6599.05 6048
6599.81 5563
6600.58 5143
6601.35 4638
6602.11 4100
6602.88 3905
6603.65 3660
6604.41 3607
6605.18 3598
6605.95 3681
6606.71 3687
6607.48 3487
6608.25 3482
6609.02 3608
6609.78 3491
6610.55 3349
6611.32 3476
6612.08 3274
6612.85 3128
6613.62 3094
6614.39 2988
6615.15 3012
6615.92 2895
6616.69 2833
6617.46 2913
6618.22 3002
6618.99 3101
6619.76 2947
6620.53 2811
6621.30 2875
6622.06 2911
6622.83 3042
6623.60 2979
6624.37 2936
6625.13 2905
6625.90 2819
6626.67 2735
6627.44 2727
6628.21 2669
6628.98 2614
6629.74 2583
6630.51 2754
6631.28 3146
6632.05 3108
6632.82 3349
6633.59 3521
6634.35 3773
6635.12 3956
6635.89 4023
6636.66 4089
6637.43 3876
6638.20 3695
6638.97 3380
6639.74 3129
6640.50 3069
6641.27 3036
6642.04 2770
6642.81 2664
6643.58 2693
6644.35 2649
6645.12 2621
6645.89 2641
6646.66 2477
6647.43 2571
6648.20 2539
6648.97 2585
6649.73 2717
6650.50 2675
6651.27 2732
6652.04 2738
6652.81 2690
6653.58 2625
6654.35 2700
6655.12 2639
6655.89 2742
6656.66 2737
6657.43 2883
6658.20 2860
6658.97 2761
6659.74 2670
6660.51 2467
6661.28 2427
6662.05 2530
6662.82 2397
6663.59 2373
6664.36 2396
6665.13 2481
6665.90 2427
6666.67 2342
6667.44 2354
6668.22 2384
6668.99 2408
6669.76 2455
6670.53 2523
6671.30 2520
6672.07 2516
6672.84 2533
6673.61 2524
6674.38 2513
6675.15 2761
6675.92 2509
6676.69 2468
6677.46 2503
6678.24 2561
6679.01 2613
6679.78 2535
6680.55 2475
6681.32 2646
6682.09 2675
6682.86 2697
6683.63 2889
6684.41 3020
6685.18 3278
6685.95 3452
6686.72 3373
6687.49 3354
6688.26 3266
6689.04 2980
6689.81 2832
6690.58 2701
6691.35 2614
6692.12 2437
6692.90 2364
6693.67 2324
6694.44 2337
6695.21 2328
6695.98 2275
6696.76 2179
6697.53 2307
6698.30 2219
6699.07 2152
6699.84 2286
6700.62 2235
6701.39 2375
6702.16 2294
6702.93 2322
6703.71 2361
6704.48 2305
6705.25 2303
6706.03 2208
6706.80 2166
6707.57 2248
6708.34 2263
6709.12 2182
6709.89 2218
6710.66 2322
6711.44 2322
6712.21 2224
6712.98 2219
6713.75 2248
6714.53 2225
6715.30 2171
6716.07 2220
6716.85 2072
6717.62 2086
6718.39 2134
6719.17 2083
6719.94 2170
6720.72 2146
6721.49 2045
6722.26 2019
6723.04 2099
6723.81 2098
6724.58 2024
6725.36 2079
6726.13 2003
6726.91 2085
6727.68 2080
6728.45 2032
6729.23 2094
6730.00 2112
6730.78 2084
6731.55 2159
6732.32 2065
6733.10 2024
6733.87 2173
6734.65 2190
6735.42 2140
6736.20 2125
6736.97 2174
6737.74 2127
6738.52 2139
6739.29 2208
6740.07 2172
6740.84 2235
6741.62 2126
6742.39 2161
6743.17 2311
6743.94 2211
6744.72 2265
6745.49 2333
6746.27 2420
6747.04 2247
6747.82 2267
6748.59 2394
6749.37 2511
6750.14 2446
6750.92 2593
6751.69 2916
6752.47 3050
6753.24 3282
6754.02 3309
6754.80 3158
6755.57 3036
6756.35 2998
6757.12 2705
6757.90 2483
6758.67 2383
6759.45 2314
6760.23 2269
6761.00 2179
6761.78 2138
6762.55 2238
6763.33 2200
6764.11 2267
6764.88 2148
6765.66 2091
6766.43 2152
6767.21 2110
6767.99 2066
6768.76 2162
6769.54 2219
6770.32 2129
6771.09 2101
6771.87 2066
6772.64 2029
6773.42 2066
6774.20 2072
6774.97 2016
6775.75 1994
6776.53 2044
6777.31 2050
6778.08 2084
6778.86 2088
6779.64 2134
6780.41 2116
6781.19 2157
6781.97 2003
6782.74 2068
6783.52 1964
6784.30 1933
6785.08 1967
6785.85 1867
6786.63 1935
6787.41 1895
6788.19 1812
6788.96 1859
6789.74 1896
6790.52 1844
6791.30 1853
6792.07 1796
6792.85 1708
6793.63 1810
6794.41 1834
6795.18 1804
6795.96 1804
6796.74 1785
6797.52 1792
6798.30 1817
6799.07 1853
6799.85 1813
6800.63 1779
6801.41 1926
6802.19 1969
6802.97 1832
6803.74 1920
6804.52 2055
6805.30 2009
6806.08 1941
6806.86 1947
6807.64 2003
6808.41 1812
6809.19 1881
6809.97 1910
6810.75 1913
6811.53 1867
6812.31 1790
6813.09 1852
6813.87 1916
6814.64 1825
6815.42 1932
6816.20 1851
6816.98 1898
6817.76 2029
6818.54 1826
6819.32 1901
6820.10 1821
6820.88 1853
6821.66 1815
6822.44 1777
6823.22 1752
6824.00 1850
6824.78 1782
6825.55 1775
6826.33 1832
6827.11 1829
6827.89 1928
6828.67 1959
6829.45 1826
6830.23 1873
6831.01 1829
6831.79 1857
6832.57 1900
6833.35 1811
6834.13 1830
6834.91 1777
6835.69 1912
6836.47 1754
6837.25 1809
6838.03 1795
6838.81 1763
6839.60 1770
6840.38 1725
6841.16 1733
6841.94 1774
6842.72 1745
6843.50 1732
6844.28 1789
6845.06 1783
6845.84 1934
6846.62 1926
6847.40 2023
6848.18 2214
6848.96 2499
6849.74 2762
6850.53 3179
6851.31 3529
6852.09 3711
6852.87 3735
6853.65 3677
6854.43 3377
6855.21 3205
6855.99 2826
6856.77 2539
6857.56 2310
6858.34 2238
6859.12 2114
6859.90 1900
6860.68 1909
6861.46 1928
6862.25 2002
6863.03 1967
6863.81 1964
6864.59 2041
6865.37 1929
6866.15 1982
6866.94 1989
6867.72 2065
6868.50 2045
6869.28 2002
6870.07 1953
6870.85 2004
6871.63 2080
6872.41 1978
6873.19 2055
6873.98 1931
6874.76 2091
6875.54 2025
6876.32 2034
6877.11 2055
6877.89 2116
6878.67 2191
6879.45 2225
6880.24 2263
6881.02 2375
6881.80 2329
6882.59 2349
6883.37 2375
6884.15 2391
6884.93 2513
6885.72 2899
6886.50 3172
6887.28 3559
6888.07 4250
6888.85 4431
6889.63 4394
6890.42 4344
6891.20 3879
6891.98 3477
6892.77 3299
6893.55 2977
6894.33 2730
6895.12 2550
6895.90 2572
6896.68 2445
6897.47 2417
6898.25 2419
6899.04 2479
6899.82 2495
6900.60 2522
6901.39 2567
6902.17 2623
6902.95 2628
6903.74 2514
6904.52 2492
6905.31 2640
6906.09 2640
6906.88 2585
6907.66 2409
6908.44 2386
6909.23 2396
6910.01 2405
6910.80 2426
6911.58 2344
6912.37 2381
6913.15 2193
6913.94 2306
6914.72 2354
6915.50 2291
6916.29 2162
6917.07 2141
6917.86 2416
6918.64 2378
6919.43 2259
6920.21 2243
6921.00 2272
6921.78 2338
6922.57 2398
6923.35 2316
6924.14 2346
6924.93 2428
6925.71 2472
6926.50 2514
6927.28 2568
6928.07 2406
6928.85 2370
6929.64 2506
6930.42 2478
6931.21 2435
6931.99 2450
6932.78 2662
6933.57 2665
6934.35 2738
6935.14 2843
6935.92 2737
6936.71 2655
6937.50 2693
6938.28 2739
6939.07 2717
6939.85 2718
6940.64 2588
6941.43 2781
6942.21 2873
6943.00 3004
6943.78 3040
6944.57 3082
6945.36 3035
6946.14 2979
6946.93 3239
6947.72 3148
6948.50 3268
6949.29 3360
6950.08 3260
6950.86 3293
6951.65 3251
6952.44 3162
6953.22 3166
6954.01 3124
6954.80 3130
6955.58 3259
6956.37 3276
6957.16 3363
6957.95 3359
6958.73 3459
6959.52 3400
6960.31 3426
6961.10 3559
6961.88 3472
6962.67 3348
6963.46 3240
6964.24 3393
6965.03 3336
6965.82 3303
6966.61 3325
6967.40 3437
6968.18 3663
6968.97 3751
6969.76 3973
6970.55 3838
6971.33 4054
6972.12 3979
6972.91 4008
6973.70 3986
6974.49 4015
6975.27 3945
6976.06 3972
6976.85 4205
6977.64 4144
6978.43 4406
6979.22 4447
6980.00 4645
6980.79 4958
6981.58 5190
6982.37 5860
6983.16 6960
6983.95 8124
6984.74 9529
6985.52 10839
6986.31 12236
6987.10 12925
6987.89 12559
6988.68 11734
6989.47 11181
6990.26 10056
6991.05 8737
6991.83 7719
6992.62 6502
6993.41 5759
6994.20 5280
6994.99 5049
6995.78 5097
6996.57 5321
6997.36 6245
6998.15 7269
6998.94 8468
6999.73 9696
7000.52 10793
7001.31 11083
7002.10 11075
7002.89 10315
7003.68 9365
7004.47 8324
7005.26 7136
7006.05 6134
7006.84 5367
7007.63 4681
7008.42 4320
7009.21 3947
7010.00 3816
7010.79 3651
7011.58 3714
7012.37 3758
7013.16 3733
7013.95 3909
7014.74 3926
7015.53 3713
7016.32 3603
7017.11 3492
7017.90 3295
7018.69 3112
7019.48 3018
7020.27 2999
7021.06 2951
7021.85 2963
7022.64 3055
7023.43 3172
7024.22 3434
7025.02 3541
7025.81 3449
7026.60 3433
7027.39 3471
7028.18 3458
7028.97 3358
7029.76 3225
7030.55 3235
7031.34 3193
7032.14 2984
7032.93 2891
7033.72 2870
7034.51 2841
7035.30 2885
7036.09 2795
7036.88 2734
7037.68 2936
7038.47 2953
7039.26 2972
7040.05 3086
7040.84 3095
7041.64 3124
7042.43 3003
7043.22 3050
7044.01 3165
7044.80 2924
7045.60 2828
7046.39 2845
7047.18 2991
7047.97 3117
7048.76 3166
7049.56 3326
7050.35 3580
7051.14 3712
7051.93 3605
7052.73 3500
7053.52 3302
7054.31 3111
7055.10 2923
7055.90 2929
7056.69 2886
7057.48 2671
7058.27 2655
7059.07 2613
7059.86 2702
7060.65 2689
7061.45 2744
7062.24 2698
7063.03 2802
7063.83 2831
7064.62 2808
7065.41 2753
7066.21 2685
7067.00 2608
7067.79 2716
7068.59 2646
7069.38 2562
7070.17 2717
7070.97 2562
7071.76 2722
7072.55 2664
7073.35 2690
7074.14 2819
7074.93 2683
7075.73 2526
7076.52 2546
7077.32 2473
7078.11 2474
7078.90 2521
7079.70 2434
7080.49 2404
7081.29 2453
7082.08 2558
7082.87 2420
7083.67 2471
7084.46 2467
7085.26 2446
7086.05 2568
7086.85 2484
7087.64 2602
7088.43 2622
7089.23 2635
7090.02 2768
7090.82 2545
7091.61 2699
7092.41 2520
7093.20 2440
7094.00 2351
7094.79 2270
7095.59 2248
7096.38 2222
7097.18 2113
7097.97 2157
7098.77 1940
7099.56 2024
7100.36 2190
7101.15 2239
7101.95 1954
7102.74 2093
7103.54 1984
7104.33 1898
7105.13 1847
7105.92 2028
7106.72 1959
7107.52 1924
7108.31 1839
7109.11 1783
7109.90 1869
7110.70 1820
7111.49 1831
7112.29 1789
7113.09 1841
7113.88 1858
7114.68 1791
7115.47 1809
7116.27 1814
7117.07 1790
7117.86 1697
7118.66 1742
7119.45 1857
7120.25 1861
7121.05 1859
7121.84 1748
7122.64 1784
7123.44 1753
7124.23 1771
7125.03 1762
7125.83 1821
7126.62 1888
7127.42 1766
7128.22 1683
7129.01 1740
7129.81 1787
7130.61 1866
7131.40 1802
7132.20 1897
7133.00 1824
7133.79 1777
7134.59 1817
7135.39 1744
7136.19 1695
7136.98 1678
7137.78 1728
7138.58 1712
7139.38 1683
7140.17 1764
7140.97 1786
7141.77 1692
7142.57 1709
7143.36 1695
7144.16 1734
7144.96 1764
7145.76 1696
7146.55 1706
7147.35 1746
7148.15 1687
7148.95 1633
7149.74 1707
7150.54 1615
7151.34 1637
7152.14 1633
7152.94 1657
7153.74 1615
7154.53 1611
7155.33 1750
7156.13 1680
7156.93 1612
7157.73 1757
7158.53 1614
7159.32 1616
7160.12 1570
7160.92 1580
7161.72 1530
7162.52 1514
7163.32 1485
7164.12 1595
7164.91 1502
7165.71 1428
7166.51 1480
7167.31 1476
7168.11 1652
7168.91 1571
7169.71 1658
7170.51 1610
7171.31 1620
7172.11 1604
7172.90 1514
7173.70 1585
7174.50 1527
7175.30 1545
7176.10 1620
7176.90 1513
7177.70 1472
7178.50 1440
7179.30 1465
7180.10 1570
7180.90 1653
7181.70 1724
7182.50 1700
7183.30 1745
7184.10 1850
7184.90 1796
7185.70 1712
7186.50 1665
7187.30 1667
7188.10 1640
7188.90 1568
7189.70 1620
7190.50 1629
7191.30 1523
7192.10 1546
7192.90 1602
7193.70 1463
7194.50 1519
7195.30 1509
7196.10 1472
7196.90 1445
7197.70 1472
7198.50 1481
7199.30 1423
7200.11 1455
7200.91 1436
7201.71 1514
7202.51 1574
7203.31 1590
7204.11 1430
7204.91 1478
7205.71 1497
7206.51 1514
7207.31 1512
7208.12 1522
7208.92 1428
7209.72 1515
7210.52 1504
7211.32 1505
7212.12 1440
7212.92 1481
7213.72 1504
7214.53 1463
7215.33 1443
7216.13 1563
7216.93 1556
7217.73 1640
7218.53 1578
7219.34 1594
7220.14 1684
7220.94 1718
7221.74 1724
7222.54 1644
7223.35 1622
7224.15 1581
7224.95 1602
7225.75 1633
7226.56 1531
7227.36 1587
7228.16 1593
7228.96 1536
7229.76 1617
7230.57 1566
7231.37 1502
7232.17 1621
7232.97 1586
7233.78 1548
7234.58 1575
7235.38 1525
7236.19 1605
7236.99 1548
7237.79 1561
7238.59 1619
7239.40 1590
7240.20 1679
7241.00 1621
7241.81 1605
7242.61 1612
7243.41 1611
7244.22 1603
7245.02 1592
7245.82 1592
7246.63 1593
7247.43 1567
7248.23 1641
7249.04 1617
7249.84 1525
7250.64 1633
7251.45 1662
7252.25 1680
7253.05 1615
7253.86 1639
7254.66 1637
7255.46 1694
7256.27 1643
7257.07 1619
7257.88 1641
7258.68 1652
7259.48 1694
7260.29 1660
7261.09 1585
7261.90 1565
7262.70 1633
7263.51 1668
7264.31 1726
7265.11 1695
7265.92 1706
7266.72 1686
7267.53 1705
7268.33 1670
7269.14 1607
7269.94 1695
7270.75 1778
7271.55 1737
7272.36 1662
7273.16 1755
7273.97 1849
7274.77 1862
7275.58 1886
7276.38 1862
7277.19 1859
7277.99 1828
7278.80 1992
7279.60 1948
7280.41 2113
7281.21 2166
7282.02 2367
7282.82 2535
7283.63 2918
7284.43 3157
7285.24 3256
7286.04 3250
7286.85 3155
7287.66 3020
7288.46 3122
7289.27 2814
7290.07 2561
7290.88 2453
7291.68 2284
7292.49 2273
7293.30 2093
7294.10 2034
7294.91 2120
7295.71 2203
7296.52 2216
7297.33 2176
7298.13 2081
7298.94 2175
7299.74 2204
7300.55 2200
7301.36 2184
7302.16 2349
7302.97 2397
7303.78 2457
7304.58 2505
7305.39 2449
7306.20 2480
7307.00 2558
7307.81 2556
7308.62 2827
7309.42 2987
7310.23 3316
7311.04 3543
7311.84 3598
7312.65 3666
7313.46 3413
7314.27 3316
7315.07 3125
7315.88 3348
7316.69 3352
7317.49 3527
7318.30 3676
7319.11 3985
7319.92 4520
7320.72 4714
7321.53 4971
7322.34 4853
7323.15 4621
7323.95 4213
7324.76 3811
7325.57 3541
7326.38 3344
7327.19 2989
7327.99 2673
7328.80 2553
7329.61 2468
7330.42 2307
7331.22 2255
7332.03 2272
7332.84 2267
7333.65 2241
7334.46 2266
7335.27 2274
7336.07 2261
7336.88 2229
7337.69 2201
7338.50 2213
7339.31 2282
7340.12 2371
7340.92 2256
7341.73 2140
7342.54 2123
7343.35 2147
7344.16 2210
7344.97 2264
7345.78 2232
7346.59 2176
7347.39 2203
7348.20 2254
7349.01 2211
7349.82 2270
7350.63 2300
7351.44 2329
7352.25 2248
7353.06 2155
7353.87 2074
7354.68 2107
7355.49 2242
7356.30 2161
7357.11 2220
7357.92 2201
7358.72 2126
7359.53 2247
7360.34 2351
7361.15 2225
7361.96 2164
7362.77 2259
7363.58 2230
7364.39 2177
7365.20 2240
7366.01 2192
7366.82 2324
7367.63 2367
7368.44 2239
7369.25 2156
7370.06 2344
7370.87 2305
7371.68 2206
7372.49 2196
7373.30 2329
7374.11 2246
7374.93 2380
7375.74 2342
7376.55 2481
7377.36 2590
7378.17 2642
7378.98 2799
7379.79 2901
7380.60 3216
7381.41 3399
7382.22 3611
7383.03 3647
7383.84 3567
7384.65 3375
7385.46 3192
7386.28 3028
7387.09 2748
7387.90 2661
7388.71 2589
7389.52 2431
7390.33 2351
7391.14 2311
7391.95 2298
7392.77 2265
7393.58 2304
7394.39 2202
7395.20 2222
7396.01 2282
7396.82 2405
7397.64 2434
7398.45 2611
7399.26 2628
7400.07 2846
7400.88 2943
7401.69 3191
7402.51 3252
7403.32 3354
7404.13 3175
7404.94 3238
7405.76 3182
7406.57 3217
7407.38 3261
7408.19 3220
7409.00 3163
7409.82 3082
7410.63 2977
7411.44 2757
7412.25 2689
7413.07 2430
7413.88 2220
7414.69 2098
7415.50 2034
7416.32 2002
7417.13 1857
7417.94 1915
7418.76 1900
7419.57 1957
7420.38 1935
7421.19 1859
7422.01 1934
7422.82 1951
7423.63 1869
7424.45 1888
7425.26 1743
7426.07 1767
7426.89 1781
7427.70 1853
7428.51 1750
7429.33 1761
7430.14 1648
7430.95 1652
7431.77 1726
7432.58 1583
7433.39 1617
7434.21 1708
7435.02 1801
7435.84 1765
7436.65 1799
7437.46 1774
7438.28 1702
7439.09 1827
7439.91 1754
7440.72 1688
7441.53 1730
7442.35 1731
7443.16 1793
7443.98 1738
7444.79 1618
7445.60 1626
7446.42 1695
7447.23 1633
7448.05 1648
7448.86 1665
7449.68 1748
7450.49 1785
7451.31 1775
7452.12 1723
7452.94 1745
7453.75 1618
7454.57 1540
7455.38 1583
7456.20 1621
7457.01 1633
7457.83 1674
7458.64 1719
7459.46 1649
7460.27 1571
7461.09 1513
7461.90 1586
7462.72 1724
7463.53 1685
7464.35 1746
7465.16 1697
7465.98 1683
7466.79 1666
7467.61 1728
7468.42 1710
7469.24 1692
7470.06 1631
7470.87 1586
7471.69 1617
7472.50 1688
7473.32 1687
7474.13 1708
7474.95 1775
7475.77 1731
7476.58 1634
7477.40 1650
7478.21 1576
7479.03 1579
7479.85 1538
7480.66 1593
7481.48 1598
7482.30 1536
7483.11 1502
7483.93 1471
7484.75 1478
7485.56 1597
7486.38 1522
7487.20 1476
7488.01 1572
7488.83 1441
7489.65 1433
7490.46 1337
7491.28 1345
7492.10 1361
7492.91 1286
7493.73 1329
7494.55 1388
7495.36 1393
7496.18 1397
7497.00 1409
7497.82 1317
7498.63 1328
7499.45 1369
7500.27 1246
7501.08 1340
7501.90 1355
7502.72 1409
7503.54 1475
7504.35 1447
7505.17 1352
7505.99 1316
7506.81 1330
7507.62 1343
7508.44 1393
7509.26 1367
7510.08 1386
7510.90 1283
7511.71 1338
7512.53 1378
7513.35 1390
7514.17 1296
7514.99 1288
7515.80 1422
7516.62 1237
7517.44 1199
7518.26 1267
7519.08 1351
7519.90 1420
7520.71 1382
7521.53 1331
7522.35 1319
7523.17 1395
7523.99 1269
7524.81 1314
7525.63 1354
7526.45 1268
7527.26 1275
7528.08 1341
7528.90 1344
7529.72 1359
7530.54 1316
7531.36 1309
7532.18 1307
7533.00 1213
7533.82 1338
7534.64 1284
7535.45 1258
7536.27 1331
7537.09 1256
7537.91 1324
7538.73 1337
7539.55 1313
7540.37 1331
7541.19 1285
7542.01 1343
7542.83 1363
7543.65 1344
7544.47 1449
7545.29 1434
7546.11 1429
7546.93 1393
7547.75 1390
7548.57 1395
7549.39 1378
7550.21 1336
7551.03 1315
7551.85 1389
7552.67 1320
7553.49 1185
7554.31 1248
7555.13 1391
7555.95 1269
7556.77 1358
7557.59 1385
7558.41 1300
7559.23 1260
7560.05 1290
7560.87 1367
7561.69 1305
7562.51 1289
7563.34 1364
7564.16 1399
7564.98 1353
7565.80 1389
7566.62 1298
7567.44 1393
7568.26 1386
7569.08 1379
7569.90 1378
7570.72 1410
7571.55 1414
7572.37 1471
7573.19 1340
7574.01 1333
7574.83 1437
7575.65 1349
7576.47 1328
7577.30 1280
7578.12 1288
7578.94 1343
7579.76 1364
7580.58 1389
7581.40 1368
7582.23 1358
7583.05 1384
7583.87 1449
7584.69 1518
7585.51 1430
7586.33 1425
7587.16 1537
7587.98 1500
7588.80 1526
7589.62 1439
7590.45 1591
7591.27 1522
7592.09 1527
7592.91 1564
7593.74 1412
7594.56 1422
7595.38 1470
7596.20 1517
7597.03 1471
7597.85 1466
7598.67 1484
7599.49 1441
7600.32 1513
7601.14 1593
7601.96 1560
7602.78 1615
7603.61 1616
7604.43 1788
7605.25 1803
7606.08 1848
7606.90 1827
7607.72 1843
7608.55 1804
7609.37 1782
7610.19 1794
7611.02 1682
7611.84 1655
7612.66 1705
7613.49 1648
7614.31 1695
7615.13 1735
7615.96 1789
7616.78 1893
7617.60 2017
7618.43 2204
7619.25 2082
7620.08 2154
7620.90 2049
7621.72 1956
7622.55 1967
7623.37 1944
7624.20 1867
7625.02 1856
7625.84 1828
7626.67 1794
7627.49 1714
7628.32 1835
7629.14 2010
7629.97 2010
7630.79 2143
7631.61 2278
7632.44 2436
7633.26 2446
7634.09 2446
7634.91 2405
7635.74 2259
7636.56 2079
7637.39 1976
7638.21 1763
7639.04 1670
7639.86 1571
7640.69 1612
7641.51 1536
7642.34 1538
7643.16 1418
7643.99 1436
7644.81 1403
7645.64 1386
7646.46 1468
7647.29 1381
7648.11 1420
7648.94 1383
7649.76 1376
7650.59 1332
7651.42 1391
7652.24 1425
7653.07 1355
7653.89 1318
7654.72 1279
7655.54 1305
7656.37 1293
7657.20 1369
7658.02 1353
7658.85 1291
7659.67 1327
7660.50 1285
7661.33 1384
7662.15 1374
7662.98 1288
7663.80 1288
7664.63 1297
7665.46 1350
7666.28 1353
7667.11 1383
7667.94 1334
7668.76 1374
7669.59 1366
7670.42 1330
7671.24 1453
7672.07 1397
7672.90 1458
7673.72 1401
7674.55 1302
7675.38 1357
7676.20 1258
7677.03 1366
7677.86 1336
7678.68 1252
7679.51 1262
7680.34 1293
7681.16 1348
7681.99 1311
7682.82 1330
7683.65 1323
7684.47 1293
7685.30 1315
7686.13 1326
7686.96 1271
7687.78 1384
7688.61 1345
7689.44 1334
7690.27 1340
7691.09 1371
7691.92 1343
7692.75 1359
7693.58 1372
7694.41 1392
7695.23 1377
7696.06 1379
7696.89 1479
7697.72 1520
7698.55 1527
7699.37 1515
7700.20 1526
7701.03 1451
7701.86 1522
7702.69 1476
7703.51 1402
7704.34 1385
7705.17 1323
7706.00 1276
7706.83 1311
7707.66 1271
7708.49 1293
7709.31 1393
7710.14 1235
7710.97 1227
7711.80 1329
7712.63 1339
7713.46 1342
7714.29 1245
7715.12 1252
7715.95 1225
7716.77 1290
7717.60 1245
7718.43 1324
7719.26 1323
7720.09 1246
7720.92 1199
7721.75 1230
7722.58 1207
7723.41 1181
7724.24 1225
7725.07 1269
7725.90 1157
7726.73 1106
7727.56 1227
7728.39 1226
7729.22 1195
7730.05 1164
7730.88 1150
7731.71 1219
7732.54 1215
7733.37 1153
7734.20 1182
7735.03 1213
7735.86 1228
7736.69 1148
7737.52 1091
7738.35 1116
7739.18 1171
7740.01 1282
7740.84 1255
7741.67 1184
7742.50 1161
7743.33 1193
7744.16 1125
7744.99 1232
7745.82 1324
7746.65 1297
7747.48 1301
7748.31 1334
7749.14 1252
7749.97 1312
7750.81 1322
7751.64 1318
7752.47 1274
7753.30 1243
7754.13 1246
7754.96 1208
7755.79 1219
7756.62 1149
7757.45 1267
7758.29 1284
7759.12 1286
7759.95 1290
7760.78 1223
7761.61 1227
7762.44 1249
7763.27 1197
7764.11 1159
7764.94 1147
7765.77 1195
7766.60 1178
7767.43 1124
7768.26 1102
7769.10 1132
7769.93 1188
7770.76 1162
7771.59 1252
7772.42 1248
7773.26 1221
7774.09 1232
7774.92 1202
7775.75 1244
7776.59 1157
7777.42 1217
7778.25 1219
7779.08 1249
7779.92 1211
7780.75 1207
7781.58 1167
7782.41 1179
7783.25 1169
7784.08 1246
7784.91 1232
7785.74 1231
7786.58 1324
7787.41 1274
7788.24 1264
7789.08 1274
7789.91 1339
7790.74 1247
7791.57 1239
7792.41 1224
7793.24 1279
7794.07 1314
7794.91 1222
7795.74 1238
7796.57 1338
7797.41 1346
7798.24 1304
7799.07 1183
7799.91 1249
7800.74 1271
7801.58 1260
7802.41 1250
7803.24 1349
7804.08 1326
7804.91 1325
7805.74 1410
7806.58 1351
7807.41 1373
7808.25 1391
7809.08 1462
7809.91 1392
7810.75 1387
7811.58 1550
7812.42 1517
7813.25 1607
7814.09 1639
7814.92 1588
7815.75 1651
7816.59 1709
7817.42 1667
7818.26 1703
7819.09 1720
7819.93 1602
7820.76 1610
7821.60 1542
7822.43 1552
7823.27 1569
7824.10 1559
7824.94 1600
7825.77 1695
7826.61 1690
7827.44 1807
7828.28 1814
7829.11 1765
7829.95 1702
7830.78 1744
7831.62 1678
7832.45 1700
7833.29 1681
7834.12 1723
7834.96 1789
7835.79 1710
7836.63 1802
7837.46 1708
7838.30 1603
7839.14 1635
7839.97 1653
7840.81 1593
7841.64 1562
7842.48 1672
7843.31 1646
7844.15 1548
7844.99 1489
7845.82 1494
7846.66 1539
7847.49 1533
7848.33 1521
7849.17 1522
7850.00 1488
7850.84 1463
7851.68 1413
7852.51 1462
7853.35 1476
7854.18 1523
7855.02 1421
7855.86 1432
7856.69 1435
7857.53 1438
7858.37 1481
7859.20 1615
7860.04 1642
7860.88 1643
7861.71 1592
7862.55 1746
7863.39 1607
7864.23 1429
7865.06 1475
7865.90 1395
7866.74 1567
7867.57 1577
7868.41 1483
7869.25 1429
7870.09 1533
7870.92 1499
7871.76 1530
7872.60 1468
7873.44 1584
7874.27 1504
7875.11 1634
7875.95 1801
7876.79 1788
7877.62 1824
7878.46 1942
7879.30 1952
7880.14 1896
7880.97 1800
7881.81 1674
7882.65 1657
7883.49 1659
7884.33 1628
7885.16 1476
7886.00 1519
7886.84 1549
7887.68 1532
7888.52 1605
7889.36 1572
7890.19 1639
7891.03 1745
7891.87 1757
7892.71 1720
7893.55 1809
7894.39 1878
7895.23 1804
7896.06 1667
7896.90 1700
7897.74 1614
7898.58 1706
7899.42 1674
7900.26 1821
7901.10 1711
7901.94 1753
7902.77 1722
7903.61 1708
7904.45 1590
7905.29 1609
7906.13 1559
7906.97 1513
7907.81 1476
7908.65 1466
7909.49 1482
7910.33 1495
7911.17 1436
7912.01 1502
7912.85 1451
7913.69 1338
7914.53 1511
7915.37 1455
7916.21 1519
7917.05 1542
7917.89 1573
7918.73 1650
7919.57 1714
7920.41 1687
7921.25 1677
7922.09 1647
7922.93 1463
7923.77 1394
7924.61 1465
7925.45 1372
7926.29 1257
7927.13 1363
7927.97 1380
7928.81 1413
7929.65 1309
7930.49 1276
7931.33 1380
7932.17 1353
7933.01 1284
7933.85 1272
7934.69 1280
7935.53 1376
7936.37 1264
7937.21 1282
7938.05 1259
7938.90 1276
7939.74 1302
7940.58 1271
7941.42 1265
7942.26 1372
7943.10 1415
7943.94 1475
7944.78 1483
7945.63 1465
7946.47 1441
7947.31 1568
7948.15 1484
7948.99 1598
7949.83 1505
7950.67 1470
7951.52 1368
7952.36 1439
7953.20 1447
7954.04 1414
7954.88 1500
7955.72 1501
7956.57 1464
7957.41 1465
7958.25 1497
7959.09 1580
7959.93 1609
7960.78 1596
7961.62 1544
7962.46 1611
7963.30 1517
7964.15 1612
7964.99 1478
7965.83 1573
7966.67 1682
7967.52 1749
7968.36 1838
7969.20 1838
7970.04 1805
7970.89 1802
7971.73 1725
7972.57 1587
7973.41 1443
7974.26 1535
7975.10 1436
7975.94 1410
7976.79 1338
7977.63 1436
7978.47 1461
7979.31 1412
7980.16 1344
7981.00 1358
7981.84 1408
7982.69 1356
7983.53 1409
7984.37 1386
7985.22 1313
7986.06 1300
7986.90 1330
7987.75 1354
7988.59 1345
7989.44 1291
7990.28 1323
7991.12 1215
7991.97 1096
7992.81 1063
7993.65 1147
7994.50 1171
7995.34 1196
7996.19 1207
7997.03 1132
7997.87 1166
7998.72 1172
7999.56 1174
8000.41 1171
8001.25 1185
8002.10 1105
8002.94 1084
8003.78 1136
8004.63 1130
8005.47 1114
8006.32 1111
8007.16 1101
8008.01 1108
8008.85 1087
8009.70 1030
8010.54 1135
8011.39 1129
8012.23 1034
8013.08 1086
8013.92 1022
8014.77 1050
8015.61 1113
8016.46 1048
8017.30 1127
8018.15 1012
8018.99 1089
8019.84 1134
8020.68 1071
8021.53 1149
8022.37 1112
8023.22 1108
8024.06 1083
8024.91 995
8025.75 1045
8026.60 1016
8027.45 1025
8028.29 971
8029.14 983
8029.98 966
8030.83 971
8031.67 1012
8032.52 1032
8033.37 1082
8034.21 1084
8035.06 1071
8035.90 1059
8036.75 1034
8037.60 980
8038.44 996
8039.29 1029
8040.14 1051
8040.98 1036
8041.83 981
8042.68 1013
8043.52 1095
8044.37 1110
8045.21 1080
8046.06 1075
8046.91 1001
8047.75 1032
8048.60 1080
8049.45 1009
8050.30 952
8051.14 996
8051.99 1016
8052.84 1081
8053.68 1018
8054.53 975
8055.38 1027
8056.22 1050
8057.07 1032
8057.92 988
8058.77 1059
8059.61 1025
8060.46 1015
8061.31 989
8062.16 1023
8063.00 1031
8063.85 970
8064.70 1021
8065.55 1012
8066.39 960
8067.24 985
8068.09 1036
8068.94 956
8069.79 960
8070.63 977
8071.48 947
8072.33 935
8073.18 979
8074.03 947
8074.87 949
8075.72 935
8076.57 981
8077.42 1011
8078.27 928
8079.12 804
8079.96 880
8080.81 959
8081.66 936
8082.51 907
8083.36 935
8084.21 927
8085.06 857
8085.90 865
8086.75 943
8087.60 961
8088.45 991
8089.30 966
8090.15 907
8091.00 933
8091.85 1045
8092.70 952
8093.54 941
8094.39 970
8095.24 962
8096.09 995
8096.94 1000
8097.79 1015
8098.64 1026
8099.49 957
8100.34 960
8101.19 925
8102.04 949
8102.89 1024
8103.74 975
8104.59 1010
8105.44 995
8106.29 954
8107.14 943
8107.99 926
8108.84 869
8109.69 917
8110.54 967
8111.39 958
8112.24 951
8113.09 958
8113.94 969
8114.79 942
8115.64 867
8116.49 952
8117.34 968
8118.19 1031
8119.04 1111
8119.89 984
8120.74 1049
8121.59 1079
8122.44 1099
8123.29 1058
8124.14 986
8124.99 964
8125.84 929
8126.70 1014
8127.55 972
8128.40 997
8129.25 1055
8130.10 1057
8130.95 1072
8131.80 1075
8132.65 1127
8133.50 950
8134.36 1019
8135.21 1027
8136.06 964
8136.91 1117
8137.76 1045
8138.61 1106
8139.46 1044
8140.32 1045
8141.17 1109
8142.02 996
8142.87 1019
8143.72 1076
8144.57 1072
8145.43 1120
8146.28 1137
8147.13 1177
8147.98 1159
8148.83 1142
8149.69 1185
8150.54 1257
8151.39 1148
8152.24 1133
8153.10 1285
8153.95 1365
8154.80 1323
8155.65 1405
8156.50 1579
8157.36 1483
8158.21 1535
8159.06 1364
8159.92 1223
8160.77 1193
8161.62 1125
8162.47 1120
8163.33 1047
8164.18 1104
8165.03 1079
8165.88 1074
8166.74 999
8167.59 1142
8168.44 1169
8169.30 1129
8170.15 1039
8171.00 1005
8171.86 1022
8172.71 1031
8173.56 984
8174.42 1022
8175.27 1040
8176.12 1070
8176.98 1031
8177.83 999
8178.68 980
8179.54 1012
8180.39 941
8181.25 981
8182.10 1022
8182.95 973
8183.81 939
8184.66 953
8185.51 933
8186.37 930
8187.22 971
8188.08 969
8188.93 994
8189.79 991
8190.64 923
8191.49 933
8192.35 920
8193.20 887
8194.06 957
8194.91 977
8195.77 920
8196.62 952
8197.47 1016
8198.33 960
8199.18 948
8200.04 977
8200.89 1024
8201.75 978
8202.60 949
8203.46 979
8204.31 872
8205.17 914
8206.02 1002
8206.88 971
8207.73 892
8208.59 937
8209.44 906
8210.30 972
8211.15 972
8212.01 943
8212.87 968
8213.72 945
8214.58 997
8215.43 945
8216.29 915
8217.14 899
8218.00 953
8218.85 941
8219.71 1035
8220.57 1013
8221.42 981
8222.28 935
8223.13 921
8223.99 878
8224.85 896
8225.70 937
8226.56 872
8227.41 868
8228.27 824
8229.13 924
8229.98 905
8230.84 904
8231.70 1010
8232.55 947
8233.41 958
8234.26 954
8235.12 961
8235.98 938
8236.83 986
8237.69 913
8238.55 954
8239.40 891
8240.26 945
8241.12 994
8241.98 922
8242.83 910
8243.69 1001
8244.55 941
8245.40 939
8246.26 951
8247.12 947
8247.98 1029
8248.83 983
8249.69 958
8250.55 952
8251.40 942
8252.26 947
8253.12 942
8253.98 901
8254.83 916
8255.69 977
8256.55 976
8257.41 994
8258.27 958
8259.12 911
8259.98 997
8260.84 957
8261.70 1004
8262.55 905
8263.41 950
8264.27 1031
8265.13 1002
8265.99 966
8266.85 905
8267.70 924
8268.56 929
8269.42 968
8270.28 970
8271.14 990
8272.00 910
8272.85 937
8273.71 976
8274.57 980
8275.43 871
8276.29 953
8277.15 955
8278.01 918
8278.87 912
8279.72 972
8280.58 929
8281.44 908
8282.30 1024
8283.16 1019
8284.02 1001
8284.88 1036
8285.74 1049
8286.60 993
8287.46 1118
8288.32 1099
8289.17 1026
8290.03 1049
8290.89 1061
8291.75 1078
8292.61 1180
8293.47 1323
8294.33 1354
8295.19 1381
8296.05 1387
8296.91 1194
8297.77 1228
8298.63 1210
8299.49 1155
8300.35 1140
8301.21 1110
8302.07 1062
8302.93 1055
8303.79 1090
8304.65 1069
8305.51 1100
8306.37 1069
8307.23 1018
8308.09 1042
8308.95 1039
8309.81 1040
8310.67 978
8311.53 1014
8312.39 1052
8313.26 1176
8314.12 1131
8314.98 1065
8315.84 985
8316.70 1000
8317.56 1133
8318.42 1102
8319.28 1074
8320.14 1108
8321.00 1085
8321.86 1037
8322.73 1040
8323.59 996
8324.45 1045
8325.31 1037
8326.17 1056
8327.03 1034
8327.89 962
8328.75 999
8329.62 979
8330.48 932
8331.34 1056
8332.20 1102
8333.06 985
8333.92 1044
8334.79 1063
8335.65 966
8336.51 993
8337.37 917
8338.23 887
8339.09 956
8339.96 1028
8340.82 1066
8341.68 982
8342.54 1033
8343.41 932
8344.27 1113
8345.13 1096
8345.99 1020
8346.85 1036
8347.72 978
8348.58 1044
8349.44 1032
8350.30 1016
8351.17 1025
8352.03 1018
8352.89 1070
8353.76 1041
8354.62 993
8355.48 969
8356.34 1022
8357.21 996
8358.07 1021
8358.93 1027
8359.80 998
8360.66 1113
8361.52 1071
8362.38 1041
8363.25 1041
8364.11 991
8364.97 1020
8365.84 1073
8366.70 1008
8367.56 990
8368.43 1014
8369.29 1027
8370.16 1135
8371.02 992
8371.88 969
8372.75 1077
8373.61 1109
8374.47 1068
8375.34 1081
8376.20 1017
8377.07 1041
8377.93 1133
8378.79 1076
8379.66 1072
8380.52 1077
8381.39 1104
8382.25 1132
8383.11 1194
8383.98 1132
8384.84 1142
8385.71 1050
8386.57 1157
8387.44 1151
8388.30 1039
8389.17 1151
8390.03 1085
8390.89 1071
8391.76 1144
8392.62 1094
8393.49 1099
8394.35 1126
8395.22 1138
8396.08 1120
8396.95 1108
8397.81 1197
8398.68 1201
8399.54 1170
8400.41 1177
8401.27 1159
8402.14 1099
8403.00 1131
8403.87 1160
8404.74 1226
8405.60 1244
8406.47 1179
8407.33 1168
8408.20 1225
8409.06 1160
8409.93 1199
8410.79 1193
8411.66 1288
8412.53 1341
8413.39 1326
8414.26 1291
8415.12 1257
8415.99 1245
8416.86 1257
8417.72 1271
8418.59 1280
8419.45 1227
8420.32 1306
8421.19 1354
8422.05 1391
8422.92 1398
8423.78 1342
8424.65 1364
8425.52 1358
8426.38 1498
8427.25 1517
8428.12 1473
8428.98 1581
8429.85 1654
8430.72 1531
8431.58 1542
8432.45 1559
8433.32 1603
8434.18 1645
8435.05 1658
8435.92 1644
8436.79 1629
8437.65 1646
8438.52 1685
8439.39 1690
8440.25 1826
8441.12 1931
8441.99 2039
8442.86 2158
8443.72 2232
8444.59 2167
8445.46 2111
8446.33 2162
8447.19 2169
8448.06 2223
8448.93 2179
8449.80 2101
8450.66 2124
8451.53 2096
8452.40 2251
8453.27 2368
8454.14 2614
8455.00 2716
8455.87 2993
8456.74 3317
8457.61 3686
8458.48 3622
8459.34 3427
8460.21 3316
8461.08 3057
8461.95 2934
8462.82 2807
8463.69 2627
8464.55 2515
8465.42 2541
8466.29 2607
8467.16 2798
8468.03 3228
8468.90 4048
8469.77 4775
8470.63 5569
8471.50 6152
8472.37 5959
8473.24 5727
8474.11 5112
8474.98 4459
8475.85 3840
8476.72 3296
8477.59 2918
8478.45 2559
8479.32 2327
8480.19 2113
8481.06 2012
8481.93 1941
8482.80 1931
8483.67 1830
8484.54 1755
8485.41 1769
8486.28 1865
8487.15 1833
8488.02 1830
8488.89 1775
8489.76 1851
8490.63 1749
8491.50 1738
8492.37 1755
8493.24 1679
8494.11 1656
8494.98 1718
8495.85 1741
8496.72 1777
8497.59 1881
8498.46 1806
8499.33 1714
8500.20 1704
8501.07 1806
8501.94 1743
8502.81 1702
8503.68 1676
8504.55 1582
8505.42 1696
8506.29 1793
8507.16 1842
8508.03 1925
8508.90 1902
8509.77 1998
8510.65 1984
8511.52 2061
8512.39 1972
8513.26 1801
8514.13 1747
8515.00 1765
8515.87 1647
8516.74 1653
8517.61 1662
8518.48 1630
8519.36 1616
8520.23 1517
8521.10 1556
8521.97 1611
8522.84 1643
8523.71 1658
8524.58 1597
8525.46 1631
8526.33 1694
8527.20 1664
8528.07 1613
8528.94 1773
8529.81 1801
8530.69 1799
8531.56 1824
8532.43 1772
8533.30 1850
8534.17 1829
8535.05 1961
8535.92 1844
8536.79 1810
8537.66 1909
8538.54 1891
8539.41 1887
8540.28 1912
8541.15 1832
8542.02 1764
8542.90 1743
8543.77 1808
8544.64 1787
8545.51 1650
8546.39 1795
8547.26 1772
8548.13 1848
8549.01 1811
8549.88 1834
8550.75 2017
8551.62 2069
8552.50 1971
8553.37 2182
8554.24 2393
8555.12 2615
8555.99 2633
8556.86 2633
8557.74 2577
8558.61 2279
8559.48 2200
8560.36 1908
8561.23 1815
8562.10 1864
8562.98 1734
8563.85 1641
8564.72 1592
8565.60 1528
8566.47 1494
8567.34 1497
8568.22 1547
8569.09 1524
8569.97 1502
8570.84 1380
8571.71 1442
8572.59 1381
8573.46 1454
8574.34 1440
8575.21 1461
8576.08 1448
8576.96 1381
8577.83 1420
8578.71 1405
8579.58 1456
8580.46 1378
8581.33 1367
8582.20 1313
8583.08 1342
8583.95 1335
8584.83 1407
8585.70 1340
8586.58 1364
8587.45 1399
8588.33 1357
8589.20 1419
8590.08 1363
8590.95 1307
8591.83 1315
8592.70 1403
8593.58 1396
8594.45 1411
8595.33 1347
8596.20 1427
8597.08 1427
8597.95 1434
8598.83 1442
8599.70 1395
8600.58 1441
8601.45 1413
8602.33 1468
8603.21 1423
8604.08 1375
8604.96 1370
8605.83 1431
8606.71 1458
8607.58 1459
8608.46 1413
8609.34 1456
8610.21 1440
8611.09 1567
8611.96 1547
8612.84 1495
8613.72 1510
8614.59 1488
8615.47 1549
8616.34 1431
8617.22 1442
8618.10 1438
8618.97 1551
8619.85 1561
8620.73 1482
8621.60 1557
8622.48 1562
8623.36 1507
8624.23 1566
8625.11 1607
8625.99 1634
8626.86 1567
8627.74 1620
8628.62 1609
8629.49 1679
8630.37 1786
8631.25 1767
8632.12 1828
8633.00 1828
8633.88 1792
8634.76 1750
8635.63 1781
8636.51 1817
8637.39 1853
8638.26 1871
8639.14 1850
8640.02 1834
8640.90 1859
8641.77 1945
8642.65 1921
8643.53 1953
8644.41 1864
8645.28 1951
8646.16 1842
8647.04 1843
8647.92 1922
8648.80 2001
8649.67 1969
8650.55 1990
8651.43 2084
8652.31 2093
8653.19 1986
8654.06 2062
8654.94 2118
8655.82 2101
8656.70 2093
8657.58 2174
8658.46 2183
8659.33 2208
8660.21 2198
8661.09 2164
8661.97 2167
8662.85 2129
8663.73 2104
8664.61 2132
8665.48 2062
8666.36 2214
8667.24 2118
8668.12 2238
8669.00 2470
8669.88 2483
8670.76 2705
8671.64 3058
8672.52 3511
8673.40 4121
8674.27 4631
8675.15 4983
8676.03 5198
8676.91 5346
8677.79 5076
8678.67 4717
8679.55 4339
8680.43 3939
8681.31 3535
8682.19 3148
8683.07 2916
8683.95 2680
8684.83 2501
8685.71 2443
8686.59 2495
8687.47 2520
8688.35 2723
8689.23 2896
8690.11 3525
8690.99 4047
8691.87 4629
8692.75 5359
8693.63 5713
8694.51 5908
8695.39 5729
8696.27 5395
8697.15 4814
8698.03 4128
8698.91 3628
8699.79 3116
8700.67 2723
8701.55 2345
8702.43 2206
8703.31 2091
8704.19 1872
8705.07 1776
8705.95 1733
8706.84 1857
8707.72 1765
8708.60 1716
8709.48 1696
8710.36 1818
8711.24 1771
8712.12 1784
8713.00 1763
8713.88 1764
8714.76 1734
8715.65 1703
8716.53 1619
8717.41 1626
8718.29 1725
8719.17 1568
8720.05 1674
8720.93 1599
8721.82 1517
8722.70 1570
8723.58 1597
8724.46 1606
8725.34 1547
8726.22 1549
8727.11 1568
8727.99 1599
8728.87 1653
8729.75 1671
8730.63 1703
8731.52 1826
8732.40 1704
8733.28 1754
8734.16 1784
8735.05 1773
8735.93 1718
8736.81 1611
8737.69 1597
8738.58 1565
8739.46 1557
8740.34 1510
8741.22 1553
8742.11 1554
8742.99 1544
8743.87 1548
8744.75 1515
8745.64 1527
8746.52 1590
8747.40 1537
8748.28 1573
8749.17 1599
8750.05 1534
8750.93 1528
8751.82 1542
8752.70 1612
8753.58 1595
8754.47 1624
8755.35 1618
8756.23 1600
8757.12 1703
8758.00 1758
8758.88 1753
8759.77 1791
8760.65 1749
8761.53 1700
8762.42 1735
8763.30 1711
8764.19 1675
8765.07 1680
8765.95 1752
8766.84 1620
8767.72 1631
8768.60 1574
8769.49 1596
8770.37 1564
8771.26 1643
8772.14 1679
8773.03 1675
8773.91 1673
8774.79 1651
8775.68 1474
8776.56 1536
8777.45 1482
8778.33 1475
8779.22 1473
8780.10 1369
8780.98 1391
8781.87 1365
8782.75 1362
8783.64 1339
8784.52 1388
8785.41 1345
8786.29 1335
8787.18 1382
8788.06 1400
8788.95 1284
8789.83 1257
8790.72 1279
8791.60 1367
8792.49 1260
8793.37 1265
8794.26 1291
8795.14 1411
8796.03 1406
8796.92 1350
8797.80 1364
8798.69 1385
8799.57 1364
8800.46 1290
8801.34 1347
8802.23 1354
8803.11 1345
8804.00 1310
8804.89 1328
8805.77 1330
8806.66 1349
8807.54 1378
8808.43 1346
8809.32 1364
8810.20 1275
8811.09 1225
8811.97 1215
8812.86 1299
8813.75 1280
8814.63 1208
8815.52 1157
8816.41 1172
8817.29 1140
8818.18 1157
8819.06 1284
8819.95 1337
8820.84 1249
8821.72 1276
8822.61 1256
8823.50 1219
8824.38 1254
8825.27 1217
8826.16 1278
8827.05 1222
8827.93 1232
8828.82 1341
8829.71 1323
8830.59 1219
8831.48 1210
8832.37 1221
8833.25 1151
8834.14 1196
8835.03 1146
8835.92 1165
8836.80 1128
8837.69 1142
8838.58 1128
8839.47 1146
8840.35 1125
8841.24 1044
8842.13 1104
8843.02 1069
8843.90 1125
8844.79 1092
8845.68 1107
8846.57 1131
8847.46 1111
8848.34 1070
8849.23 1047
8850.12 1028
8851.01 1160
8851.90 1058
8852.78 1022
8853.67 1003
8854.56 1104
8855.45 1075
8856.34 1043
8857.23 982
8858.12 968
8859.00 1005
8859.89 1030
8860.78 1022
8861.67 968
8862.56 1076
8863.45 1061
8864.34 1065
8865.22 1050
8866.11 990
8867.00 978
8867.89 979
8868.78 946
8869.67 1005
8870.56 978
8871.45 960
8872.34 1018
8873.23 986
8874.12 957
8875.00 942
8875.89 920
8876.78 946
8877.67 1012
8878.56 984
8879.45 960
8880.34 988
8881.23 909
8882.12 924
8883.01 935
8883.90 950
8884.79 945
8885.68 898
8886.57 1057
8887.46 1051
8888.35 1028
8889.24 975
8890.13 966
8891.02 911
8891.91 935
8892.80 988
8893.69 968
8894.58 942
8895.47 875
8896.36 903
8897.25 931
8898.14 1017
8899.03 897
8899.92 910
8900.81 922
8901.71 884
8902.60 896
8903.49 890
8904.38 935
8905.27 936
8906.16 863
8907.05 913
8907.94 914
8908.83 855
8909.72 893
8910.61 916
8911.51 879
8912.40 844
8913.29 890
8914.18 894
8915.07 926
8915.96 953
8916.85 912
8917.75 959
8918.64 926
8919.53 955
8920.42 961
8921.31 868
8922.20 881
8923.09 810
8923.99 870
8924.88 883
8925.77 835
8926.66 855
8927.55 901
8928.45 863
8929.34 897
8930.23 889
8931.12 921
8932.01 865
8932.91 902
8933.80 883
8934.69 821
8935.58 905
8936.48 896
8937.37 838
8938.26 821
8939.15 910
8940.05 826
8940.94 773
8941.83 784
8942.72 781
8943.62 844
8944.51 802
8945.40 861
8946.30 841
8947.19 859
8948.08 828
8948.97 817
8949.87 758
8950.76 782
8951.65 863
8952.55 830
8953.44 820
8954.33 819
8955.23 760
8956.12 879
8957.01 881
8957.91 784
8958.80 796
8959.69 797
8960.59 872
8961.48 861
8962.38 796
8963.27 828
8964.16 864
8965.06 877
8965.95 828
8966.85 800
8967.74 871
8968.63 842
8969.53 869
8970.42 815
8971.32 897
8972.21 847
8973.10 787
8974.00 796
8974.89 795
8975.79 819
8976.68 844
8977.58 810
8978.47 789
8979.36 809
8980.26 759
8981.15 764
8982.05 805
8982.94 856
8983.84 786
8984.73 757
8985.63 790
8986.52 852
8987.42 803
8988.31 795
8989.21 789
8990.10 795
8991.00 784
8991.89 811
8992.79 831
8993.68 775
8994.58 816
8995.47 798
8996.37 818
8997.27 787
8998.16 745
8999.06 761
8999.95 811
9000.85 774
9001.74 776
9002.64 750
9003.53 806
9004.43 785
9005.33 777
9006.22 771
9007.12 793
9008.01 787
9008.91 840
9009.81 823
9010.70 812
9011.60 780
9012.49 780
9013.39 778
9014.29 776
9015.18 814
9016.08 821
9016.98 757
9017.87 797
9018.77 780
9019.67 740
9020.56 775
9021.46 741
9022.36 765
9023.25 788
9024.15 804
9025.05 753
9025.94 737
9026.84 795
9027.74 742
9028.63 773
9029.53 753
9030.43 751
9031.33 763
9032.22 788
9033.12 770
9034.02 805
9034.91 805
9035.81 865
9036.71 752
9037.61 746
9038.50 814
9039.40 762
9040.30 839
9041.20 864
9042.10 788
9042.99 819
9043.89 897
9044.79 796
9045.69 731
9046.58 759
9047.48 750
9048.38 759
9049.28 861
9050.18 804
9051.07 804
9051.97 804
9052.87 798
9053.77 750
9054.67 780
9055.57 825
9056.46 846
9057.36 818
9058.26 851
9059.16 784
9060.06 819
9060.96 799
9061.86 875
9062.75 854
9063.65 869
9064.55 822
9065.45 809
9066.35 758
9067.25 730
9068.15 717
9069.05 812
9069.95 742
9070.84 784
9071.74 787
9072.64 831
9073.54 842
9074.44 822
9075.34 866
9076.24 839
9077.14 857
9078.04 873
9078.94 800
9079.84 790
9080.74 818
9081.64 814
9082.54 819
9083.44 832
9084.34 870
9085.24 833
9086.14 756
9087.04 839
9087.94 865
9088.84 877
9089.74 885
9090.64 922
9091.54 923
9092.44 864
9093.34 879
9094.24 815
9095.14 799
9096.04 886
9096.94 930
9097.84 831
9098.74 825
9099.64 836
9100.54 868
9101.44 878
9102.34 845
9103.24 869
9104.14 802
9105.04 756
9105.95 750
9106.85 848
9107.75 874
9108.65 786
9109.55 787
9110.45 752
9111.35 839
9112.25 843
9113.15 844
9114.06 843
9114.96 826
9115.86 855
9116.76 815
9117.66 814
9118.56 772
9119.46 760
9120.37 787
9121.27 829
9122.17 807
9123.07 767
9123.97 847
9124.87 839
9125.78 797
9126.68 771
9127.58 757
9128.48 845
9129.38 730
9130.29 791
9131.19 762
9132.09 746
9132.99 697
9133.89 797
9134.80 747
9135.70 764
9136.60 757
9137.50 729
9138.41 745
9139.31 737
9140.21 776
9141.11 707
9142.02 775
9142.92 792
9143.82 779
9144.72 785
9145.63 805
9146.53 760
9147.43 748
9148.34 790
9149.24 753
9150.14 755
9151.05 711
9151.95 768
9152.85 776
9153.76 809
9154.66 714
9155.56 726
9156.47 766
9157.37 756
9158.27 797
9159.18 769
9160.08 797
9160.98 725
9161.89 749
9162.79 766
9163.69 745
9164.60 757
9165.50 752
9166.41 735
9167.31 740
9168.21 722
9169.12 784
9170.02 790
9170.93 755
9171.83 755
9172.73 745
9173.64 712
9174.54 784
9175.45 801
9176.35 766
9177.25 793
9178.16 807
9179.06 801
9179.97 786
9180.87 759
9181.78 741
9182.68 787
9183.59 815
9184.49 795
9185.40 806
9186.30 790
9187.21 776
9188.11 768
9189.02 740
9189.92 711
9190.83 756
9191.73 735
9192.64 783
9193.54 835
9194.45 748
9195.35 809
9196.26 759
9197.16 762
9198.07 742
9198.97 771
9199.88 764
9200.78 771
9201.69 794
9202.60 839
9203.50 884
9204.41 840
9205.31 758
9206.22 787
9207.13 787
9208.03 774
9208.94 806
9209.84 793
9210.75 774
9211.66 733
9212.56 747
9213.47 726
9214.37 752
9215.28 715
9216.19 835
9217.09 787
9218.00 778
9218.91 875
9219.81 853
9220.72 846
9221.63 807
9222.53 786
9223.44 779
9224.35 810
9225.25 804
9226.16 828
9227.07 821
9227.97 829
9228.88 744
9229.79 765
9230.69 795
9231.60 740
9232.51 740
9233.41 704
9234.32 735
9235.23 717
9236.14 813
9237.04 738
9237.95 733
9238.86 740
9239.77 753
9240.67 734
9241.58 721
9242.49 701
9243.40 720
9244.30 771
9245.21 775
9246.12 737
9247.03 715
9247.94 718
9248.84 762
9249.75 792
9250.66 744
9251.57 803
9252.48 819
9253.38 782
9254.29 714
9255.20 751
9256.11 747
9257.02 794
9257.93 780
9258.83 702
9259.74 765
9260.65 823
9261.56 780
9262.47 713
9263.38 715
9264.29 760
9265.19 770
9266.10 745
9267.01 728
9267.92 686
9268.83 692
9269.74 715
9270.65 777
9271.56 774
9272.47 761
9273.37 772
9274.28 718
9275.19 740
9276.10 735
9277.01 810
9277.92 770
9278.83 762
9279.74 775
9280.65 768
9281.56 720
9282.47 713
9283.38 751
9284.29 741
9285.20 766
9286.11 721
9287.02 751
9287.93 725
9288.84 765
9289.75 756
9290.66 723
9291.57 804
9292.48 761
9293.39 744
9294.30 734
9295.21 706
9296.12 729
9297.03 758
9297.94 800
9298.85 763
9299.76 776
9300.67 801
9301.58 753
9302.49 820
9303.40 781
9304.31 835
9305.22 857
9306.13 839
9307.04 893
9307.95 808
9308.87 905
9309.78 969
9310.69 975
9311.60 896
9312.51 953
9313.42 915
9314.33 884
9315.24 838
9316.15 916
9317.07 846
9317.98 839
9318.89 857
9319.80 794
9320.71 793
9321.62 859
9322.53 898
9323.45 893
9324.36 850
9325.27 770
9326.18 769
9327.09 734
9328.00 737
9328.92 754
9329.83 772
9330.74 812
9331.65 772
9332.56 784
9333.48 764
9334.39 741
9335.30 781
9336.21 784
9337.13 752
9338.04 793
9338.95 857
9339.86 815
9340.77 797
9341.69 785
9342.60 834
9343.51 778
9344.43 802
9345.34 772
9346.25 775
9347.16 783
9348.08 776
9348.99 756
9349.90 776
9350.81 822
9351.73 785
9352.64 762
9353.55 767
9354.47 747
9355.38 758
9356.29 809
9357.21 812
9358.12 776
9359.03 716
9359.95 751
9360.86 794
9361.77 767
9362.69 732
9363.60 781
9364.51 793
9365.43 865
9366.34 811
9367.26 796
9368.17 711
9369.08 809
9370.00 718
9370.91 760
9371.82 731
9372.74 666
9373.65 710
9374.57 784
9375.48 801
9376.40 766
9377.31 818
9378.22 779
9379.14 793
9380.05 759
9380.97 796
9381.88 815
9382.80 794
9383.71 765
9384.62 818
9385.54 780
9386.45 805
9387.37 850
9388.28 868
9389.20 886
9390.11 836
9391.03 834
9391.94 849
9392.86 772
9393.77 868
9394.69 856
9395.60 904
9396.52 857
9397.43 880
9398.35 853
9399.26 851
9400.18 817
9401.10 852
9402.01 845
9402.93 805
9403.84 884
9404.76 865
9405.67 792
9406.59 773
9407.50 792
9408.42 822
9409.34 849
9410.25 853
9411.17 815
9412.08 831
9413.00 802
9413.92 834
9414.83 835
9415.75 818
9416.66 790
9417.58 834
9418.50 755
9419.41 832
9420.33 852
9421.25 846
9422.16 840
9423.08 750
9423.99 794
9424.91 771
9425.83 801
9426.74 810
9427.66 821
9428.58 818
9429.49 753
9430.41 787
9431.33 888
9432.25 914
9433.16 940
9434.08 815
9435.00 834
9435.91 846
9436.83 867
9437.75 872
9438.67 902
9439.58 955
9440.50 914
9441.42 853
9442.33 860
9443.25 885
9444.17 893
9445.09 908
9446.00 909
9446.92 936
9447.84 914
9448.76 946
9449.68 894
9450.59 902
9451.51 963
9452.43 987
9453.35 1039
9454.26 1087
9455.18 1143
9456.10 1103
9457.02 1072
9457.94 1045
9458.86 1020
9459.77 920
9460.69 966
9461.61 934
9462.53 860
9463.45 872
9464.37 884
9465.28 865
9466.20 844
9467.12 902
9468.04 832
9468.96 809
9469.88 811
9470.80 864
9471.72 908
9472.63 915
9473.55 858
9474.47 846
9475.39 862
9476.31 871
9477.23 832
9478.15 924
9479.07 855
9479.99 984
9480.91 1059
9481.83 1015
9482.74 1021
9483.66 975
9484.58 975
9485.50 935
9486.42 965
9487.34 954
9488.26 953
9489.18 872
9490.10 881
9491.02 863
9491.94 829
9492.86 862
9493.78 873
9494.70 872
9495.62 919
9496.54 866
9497.46 810
9498.38 850
9499.30 874
9500.22 879
9501.14 944
9502.06 881
9502.98 900
9503.90 849
9504.82 830
9505.74 865
9506.66 901
9507.59 899
9508.51 875
9509.43 929
9510.35 911
9511.27 964
9512.19 936
9513.11 930
9514.03 922
9514.95 975
9515.87 918
9516.79 924
9517.71 993
9518.64 994
9519.56 1062
9520.48 1026
9521.40 984
9522.32 918
9523.24 978
9524.16 990
9525.08 928
9526.01 941
9526.93 935
9527.85 954
9528.77 996
9529.69 1024
9530.61 1067
9531.54 1120
9532.46 1179
9533.38 1201
9534.30 1344
9535.22 1277
9536.15 1343
9537.07 1257
9537.99 1198
9538.91 1224
9539.83 1075
9540.76 1077
9541.68 1045
9542.60 995
9543.52 1027
9544.45 987
9545.37 996
9546.29 960
9547.21 916
9548.14 1005
9549.06 1038
9549.98 922
9550.90 968
9551.83 913
9552.75 942
9553.67 900
9554.59 920
9555.52 947
9556.44 965
9557.36 994
9558.29 929
9559.21 1025
9560.13 1056
9561.06 1065
9561.98 1016
9562.90 974
9563.83 1026
9564.75 1083
9565.67 1039
9566.60 988
9567.52 957
9568.44 991
9569.37 1012
9570.29 1019
9571.21 955
9572.14 927
9573.06 957
9573.98 1009
9574.91 888
9575.83 968
9576.76 953
9577.68 1023
9578.60 990
9579.53 953
9580.45 926
9581.38 911
9582.30 971
9583.23 935
9584.15 891
9585.07 895
9586.00 862
9586.92 957
9587.85 938
9588.77 887
9589.70 964
9590.62 957
9591.55 908
9592.47 990
9593.40 997
9594.32 947
9595.24 958
9596.17 969
9597.09 971
9598.02 980
9598.94 951
9599.87 938
9600.79 1070
9601.72 981
9602.65 1000
9603.57 992
9604.50 1015
9605.42 1026
9606.35 1066
9607.27 1073
9608.20 1069
9609.12 1096
9610.05 1083
9610.97 1096
9611.90 1072
9612.83 1082
9613.75 1107
9614.68 1068
9615.60 1087
9616.53 1072
9617.45 1082
9618.38 1094
9619.31 1120
9620.23 1084
9621.16 1115
9622.08 1161
9623.01 1161
9623.94 1193
9624.86 1086
9625.79 1139
9626.72 1202
9627.64 1161
9628.57 1166
9629.50 1240
9630.42 1244
9631.35 1218
9632.27 1205
9633.20 1153
9634.13 1243
9635.06 1362
9635.98 1400
9636.91 1362
9637.84 1307
9638.76 1341
9639.69 1343
9640.62 1343
9641.54 1318
9642.47 1273
9643.40 1316
9644.33 1297
9645.25 1370
9646.18 1412
9647.11 1381
9648.03 1493
9648.96 1536
9649.89 1509
9650.82 1584
9651.74 1635
9652.67 1614
9653.60 1439
9654.53 1494
9655.46 1501
9656.38 1442
9657.31 1407
9658.24 1462
9659.17 1446
9660.09 1448
9661.02 1346
9661.95 1311
9662.88 1441
9663.81 1428
9664.74 1504
9665.66 1447
9666.59 1485
9667.52 1505
9668.45 1438
9669.38 1450
9670.31 1440
9671.23 1563
9672.16 1517
9673.09 1559
9674.02 1588
9674.95 1571
9675.88 1679
9676.81 1709
9677.73 1652
9678.66 1606
9679.59 1596
9680.52 1687
9681.45 1669
9682.38 1671
9683.31 1675
9684.24 1619
9685.17 1671
9686.10 1724
9687.03 1666
9687.95 1649
9688.88 1710
9689.81 1628
9690.74 1739
9691.67 1650
9692.60 1736
9693.53 1862
9694.46 1854
9695.39 1850
9696.32 1835
9697.25 1850
9698.18 1886
9699.11 1946
9700.04 1889
9700.97 1982
9701.90 1873
9702.83 1838
9703.76 1919
9704.69 1832
9705.62 1788
9706.55 1765
9707.48 1748
9708.41 1768
9709.34 1777
9710.27 1738
9711.20 1853
9712.13 1978
9713.06 2091
9713.99 2190
9714.92 2263
9715.85 2320
9716.79 2334
9717.72 2375
9718.65 2380
9719.58 2224
9720.51 1966
9721.44 1974
9722.37 1919
9723.30 1719
9724.23 1675
9725.16 1789
9726.09 1659
9727.03 1586
9727.96 1588
9728.89 1610
9729.82 1606
9730.75 1642
9731.68 1739
9732.61 1825
9733.55 1832
9734.48 1939
9735.41 1811
9736.34 1797
9737.27 1736
9738.20 1723
9739.14 1786
9740.07 1718
9741.00 1575
9741.93 1461
9742.86 1469
9743.79 1410
9744.73 1379
9745.66 1426
9746.59 1353
9747.52 1422
9748.46 1444
9749.39 1406
9750.32 1377
9751.25 1305
9752.18 1454
9753.12 1448
9754.05 1457
9754.98 1377
9755.91 1337
9756.85 1352
9757.78 1365
9758.71 1315
9759.65 1337
9760.58 1389
9761.51 1426
9762.44 1389
9763.38 1442
9764.31 1421
9765.24 1418
9766.18 1513
9767.11 1411
9768.04 1379
9768.98 1404
9769.91 1442
9770.84 1485
9771.78 1346
9772.71 1382
9773.64 1508
9774.58 1473
9775.51 1490
9776.44 1502
9777.38 1505
9778.31 1569
9779.24 1623
9780.18 1623
9781.11 1715
9782.05 1738
9782.98 1708
9783.91 1709
9784.85 1628
9785.78 1690
9786.71 1725
9787.65 1648
9788.58 1534
9789.52 1472
9790.45 1452
9791.39 1375
9792.32 1345
9793.25 1336
9794.19 1315
9795.12 1371
9796.06 1396
9796.99 1394
9797.93 1478
9798.86 1470
9799.80 1506
9800.73 1483
9801.67 1376
9802.60 1426
9803.54 1407
9804.47 1316
9805.41 1272
9806.34 1294
9807.28 1236
9808.21 1226
9809.15 1140
9810.08 1139
9811.02 1170
9811.95 1210
9812.89 1125
9813.82 1100
9814.76 1078
9815.69 1037
9816.63 1098
9817.56 1133
9818.50 1095
9819.43 1091
9820.37 1042
9821.31 1182
9822.24 1121
9823.18 1099
9824.11 1067
9825.05 1049
9825.99 1070
9826.92 1047
9827.86 1114
9828.79 1036
9829.73 1018
9830.67 1006
9831.60 1042
9832.54 1067
9833.47 1084
9834.41 1045
9835.35 961
9836.28 1004
9837.22 1031
9838.16 1101
9839.09 1094
9840.03 1116
9840.97 1080
9841.90 1057
9842.84 1053
9843.78 1097
9844.71 1088
9845.65 1055
9846.59 1109
9847.52 1118
9848.46 1062
9849.40 1035
9850.34 1098
9851.27 1064
9852.21 1092
9853.15 1073
9854.08 1101
9855.02 1105
9855.96 1010
9856.90 1066
9857.83 1139
9858.77 1140
9859.71 1103
9860.65 1139
9861.58 1153
9862.52 1144
9863.46 1048
9864.40 994
9865.33 965
9866.27 999
9867.21 989
9868.15 1040
9869.09 1040
9870.02 991
9870.96 1057
9871.90 1075
9872.84 1032
9873.78 986
9874.72 998
9875.65 1050
9876.59 968
9877.53 1131
9878.47 1053
9879.41 1022
9880.35 913
9881.28 982
9882.22 1006
9883.16 1044
9884.10 971
9885.04 885
9885.98 938
9886.92 979
9887.86 951
9888.79 917
9889.73 959
9890.67 889
9891.61 917
9892.55 983
9893.49 956
9894.43 893
9895.37 995
9896.31 997
9897.25 954
9898.19 956
9899.13 1007
9900.07 943
9901.00 868
9901.94 872
9902.88 912
9903.82 865
9904.76 859
9905.70 971
9906.64 973
9907.58 986
9908.52 1032
9909.46 875
9910.40 957
9911.34 1006
9912.28 1038
9913.22 979
9914.16 987
9915.10 971
9916.04 1009
9916.98 992
9917.92 971
9918.86 931
9919.80 947
9920.74 968
9921.69 1042
9922.63 1033
9923.57 1127
9924.51 1186
9925.45 1245
9926.39 1334
9927.33 1386
9928.27 1484
9929.21 1462
9930.15 1522
9931.09 1496
9932.03 1497
9932.97 1439
9933.92 1330
9934.86 1167
9935.80 1146
9936.74 1084
9937.68 1061
9938.62 975
9939.56 980
9940.50 938
9941.45 916
9942.39 950
9943.33 954
9944.27 976
9945.21 902
9946.15 901
9947.10 918
9948.04 975
9948.98 963
9949.92 974
9950.86 913
9951.80 912
9952.75 977
9953.69 969
9954.63 1005
9955.57 927
9956.52 944
9957.46 966
9958.40 1004
9959.34 934
9960.28 1003
9961.23 1019
9962.17 1012
9963.11 984
9964.05 908
9965.00 904
9965.94 961
9966.88 922
9967.82 944
9968.77 981
9969.71 957
9970.65 926
9971.60 1000
9972.54 917
9973.48 891
9974.42 859
9975.37 865
9976.31 866
9977.25 812
9978.20 850
9979.14 833
9980.08 815
9981.03 845
9981.97 829
9982.91 806
9983.86 855
9984.80 859
9985.74 951
9986.69 830
9987.63 823
9988.57 877
9989.52 841
9990.46 836
9991.41 798
9992.35 921
9993.29 949
9994.24 899
9995.18 839
9996.13 816
9997.07 863
9998.01 870
9998.96 867
9999.90 772
10000.85 780
10001.79 823
10002.74 833
10003.68 844
10004.62 851
10005.57 848
10006.51 868
10007.46 848
10008.40 828
10009.35 754
10010.29 758
10011.24 821
10012.18 823
10013.13 693
10014.07 724
10015.02 828
10015.96 801
10016.91 831
10017.85 834
10018.80 782
10019.74 786
10020.69 776
10021.63 719
10022.58 709
10023.52 773
10024.47 733
10025.41 792
10026.36 800
10027.30 811
10028.25 783
10029.19 786
10030.14 798
10031.09 783
10032.03 808
10032.98 795
10033.92 744
10034.87 719
10035.82 705
10036.76 741
10037.71 713
10038.65 751
10039.60 771
10040.55 733
10041.49 736
10042.44 722
10043.38 764
10044.33 773
10045.28 766
10046.22 756
10047.17 769
10048.12 750
10049.06 825
10050.01 763
10050.96 723
10051.90 761
10052.85 735
10053.80 697
10054.74 724
10055.69 733
10056.64 749
10057.58 740
10058.53 712
10059.48 750
10060.42 698
10061.37 636
10062.32 678
10063.27 710
10064.21 689
10065.16 700
10066.11 712
10067.06 763
10068.00 675
10068.95 730
10069.90 703
10070.85 736
10071.79 717
10072.74 727
10073.69 695
10074.64 719
10075.58 746
10076.53 747
10077.48 734
10078.43 681
10079.38 711
10080.32 691
10081.27 705
10082.22 716
10083.17 697
10084.12 729
10085.06 721
10086.01 765
10086.96 671
10087.91 716
10088.86 700
10089.81 680
10090.75 711
10091.70 703
10092.65 729
10093.60 645
10094.55 631
10095.50 678
10096.45 687
10097.40 649
10098.34 635
10099.29 732
10100.24 747
10101.19 719
10102.14 742
10103.09 745
10104.04 740
10104.99 715
10105.94 739
10106.89 741
10107.84 781
10108.78 678
10109.73 653
10110.68 684
10111.63 683
10112.58 704
10113.53 720
10114.48 713
10115.43 666
10116.38 683
10117.33 627
10118.28 668
10119.23 738
10120.18 702
10121.13 710
10122.08 718
10123.03 752
10123.98 734
10124.93 731
10125.88 682
10126.83 727
10127.78 725
10128.73 688
10129.68 644
10130.63 699
10131.58 681
10132.53 741
10133.48 790
10134.43 722
10135.38 711
10136.34 788
10137.29 714
10138.24 723
10139.19 690
10140.14 738
10141.09 699
10142.04 746
10142.99 722
10143.94 686
10144.89 730
10145.84 790
10146.80 765
10147.75 742
10148.70 727
10149.65 784
10150.60 763
10151.55 775
10152.50 710
10153.45 752
10154.41 790
10155.36 796
10156.31 771
10157.26 749
10158.21 732
10159.16 693
10160.12 758
10161.07 795
10162.02 804
10162.97 782
10163.92 797
10164.88 815
10165.83 856
10166.78 810
10167.73 803
10168.68 854
10169.64 830
10170.59 799
10171.54 802
10172.49 813
10173.45 884
10174.40 839
10175.35 797
10176.30 844
10177.26 833
10178.21 868
10179.16 862
10180.11 906
10181.07 861
10182.02 884
10182.97 879
10183.92 830
10184.88 887
10185.83 988
10186.78 918
10187.74 910
10188.69 903
10189.64 991
10190.60 968
10191.55 939
10192.50 973
10193.46 974
10194.41 994
10195.36 953
10196.32 1021
10197.27 1009
10198.22 1043
10199.18 956
10200.13 989
10201.08 941
10202.04 989
10202.99 1089
10203.95 1124
10204.90 1112
10205.85 1144
10206.81 1170
10207.76 1177
10208.72 1164
10209.67 1153
10210.62 1154
10211.58 1097
10212.53 1104
10213.49 1103
10214.44 1045
10215.40 956
10216.35 921
10217.30 944
10218.26 977
10219.21 950
10220.17 974
10221.12 957
10222.08 984
10223.03 935
10223.99 871
10224.94 967
10225.90 881
10226.85 838
10227.81 806
10228.76 900
10229.72 881
10230.67 904
10231.63 824
10232.58 878
10233.54 894
10234.49 1002
10235.45 1054
10236.40 1083
10237.36 1126
10238.31 1119
10239.27 1116
10240.22 1081
10241.18 1020
10242.14 967
10243.09 986
10244.05 908
10245.00 917
10245.96 858
10246.91 859
10247.87 830
10248.83 857
10249.78 861
10250.74 814
10251.69 830
10252.65 795
10253.61 812
10254.56 777
10255.52 812
10256.48 835
10257.43 769
10258.39 773
10259.34 763
10260.30 794
10261.26 738
10262.21 779
10263.17 796
10264.13 781
10265.08 830
10266.04 773
10267.00 769
10267.95 749
10268.91 720
10269.87 810
10270.82 763
10271.78 758
10272.74 731
10273.70 754
10274.65 742
10275.61 718
10276.57 794
10277.52 762
10278.48 758
10279.44 746
10280.40 717
10281.35 757
10282.31 789
10283.27 800
10284.23 743
10285.18 708
10286.14 723
10287.10 692
10288.06 756
10289.02 763
10289.97 767
10290.93 784
10291.89 770
10292.85 733
10293.81 758
10294.76 731
10295.72 698
10296.68 739
10297.64 751
10298.60 734
10299.55 774
10300.51 767
10301.47 785
10302.43 707
10303.39 750
10304.35 738
10305.31 765
10306.26 727
10307.22 708
10308.18 715
10309.14 728
10310.10 754
10311.06 741
10312.02 724
10312.98 742
10313.93 710
10314.89 718
10315.85 796
10316.81 723
10317.77 704
10318.73 695
10319.69 722
10320.65 747
10321.61 780
10322.57 776
10323.53 762
10324.49 755
10325.45 791
10326.40 770
10327.36 759
10328.32 811
10329.28 867
10330.24 858
10331.20 851
10332.16 833
10333.12 840
10334.08 870
10335.04 800
10336.00 794
10336.96 748
10337.92 741
10338.88 751
10339.84 715
10340.80 758
10341.76 687
10342.72 679
10343.68 651
10344.64 666
10345.61 674
10346.57 697
10347.53 657
10348.49 661
10349.45 650
10350.41 672
10351.37 712
10352.33 734
10353.29 688
10354.25 684
10355.21 683
10356.17 636
10357.13 695
10358.10 701
10359.06 667
10360.02 684
10360.98 677
10361.94 666
10362.90 660
10363.86 647
10364.82 666
10365.79 641
10366.75 627
10367.71 637
10368.67 670
10369.63 664
10370.59 674
10371.55 681
10372.52 629
10373.48 683
10374.44 721
10375.40 698
10376.36 718
10377.33 672
10378.29 670
10379.25 646
10380.21 647
10381.17 667
10382.14 650
10383.10 657
10384.06 657
10385.02 714
10385.98 682
10386.95 657
10387.91 673
10388.87 681
10389.83 618
10390.80 620
10391.76 663
10392.72 647
10393.68 737
10394.65 665
10395.61 633
10396.57 714
10397.54 711
10398.50 690
10399.46 715
10400.42 679
10401.39 675
10402.35 674
10403.31 662
10404.28 693
10405.24 608
10406.20 668
10407.17 747
10408.13 695
10409.09 705
10410.06 694
10411.02 692
10411.98 722
10412.95 719
10413.91 721
10414.88 672
10415.84 740
10416.80 831
10417.77 863
10418.73 898
10419.69 957
10420.66 995
10421.62 958
10422.59 904
10423.55 884
10424.51 867
10425.48 799
10426.44 761
10427.41 775
10428.37 728
10429.34 734
10430.30 672
10431.26 713
10432.23 704
10433.19 698
10434.16 682
10435.12 686
10436.09 651
10437.05 684
10438.02 672
10438.98 677
10439.95 651
10440.91 681
10441.88 639
10442.84 618
10443.81 641
10444.77 630
10445.74 613
10446.70 730
10447.67 705
10448.63 686
10449.60 689
10450.56 666
10451.53 656
10452.49 682
10453.46 621
10454.42 642
10455.39 651
10456.36 628
10457.32 671
10458.29 701
10459.25 702
10460.22 659
10461.18 657
10462.15 684
10463.12 663
10464.08 678
10465.05 653
10466.01 645
10466.98 606
10467.95 591
10468.91 665
10469.88 598
10470.84 554
10471.81 597
10472.78 595
10473.74 612
10474.71 601
10475.68 625
10476.64 639
10477.61 656
10478.58 589
10479.54 605
10480.51 681
10481.48 613
10482.44 681
10483.41 679
10484.38 652
10485.34 577
10486.31 626
10487.28 595
10488.25 619
10489.21 610
10490.18 658
10491.15 674
10492.11 648
10493.08 673
10494.05 675
10495.02 660
10495.98 635
10496.95 644
10497.92 631
10498.89 604
10499.85 641
10500.82 631
10501.79 622
10502.76 593
10503.72 620
10504.69 628
10505.66 627
10506.63 617
10507.60 618
10508.56 647
10509.53 640
10510.50 618
10511.47 606
10512.44 586
10513.40 604
10514.37 616
10515.34 661
10516.31 618
10517.28 671
10518.25 692
10519.22 718
10520.18 666
10521.15 585
10522.12 640
10523.09 640
10524.06 640
10525.03 682
10526.00 641
10526.96 625
10527.93 656
10528.90 591
10529.87 651
10530.84 614
10531.81 625
10532.78 612
10533.75 689
10534.72 699
10535.69 607
10536.66 625
10537.63 609
10538.59 619
10539.56 583
10540.53 551
10541.50 576
10542.47 633
10543.44 612
10544.41 611
10545.38 628
10546.35 615
10547.32 663
10548.29 652
10549.26 680
10550.23 704
10551.20 722
10552.17 631
10553.14 609
10554.11 648
10555.08 696
10556.05 656
10557.02 674
10557.99 656
10558.96 747
10559.93 767
10560.90 762
10561.87 810
10562.84 853
10563.81 841
10564.79 753
10565.76 813
10566.73 842
10567.70 772
10568.67 772
10569.64 758
10570.61 770
10571.58 695
10572.55 679
10573.52 693
10574.49 657
10575.47 686
10576.44 736
10577.41 747
10578.38 680
10579.35 644
10580.32 711
10581.29 682
10582.26 686
10583.24 745
10584.21 687
10585.18 717
10586.15 751
10587.12 787
10588.09 785
10589.07 743
10590.04 796
10591.01 782
10591.98 762
10592.95 708
10593.92 719
10594.90 718
10595.87 724
10596.84 687
10597.81 668
10598.78 677
10599.76 774
10600.73 719
10601.70 709
10602.67 654
10603.65 637
10604.62 686
10605.59 703
10606.56 697
10607.54 661
10608.51 643
10609.48 665
10610.45 671
10611.43 696
10612.40 642
10613.37 646
10614.35 695
10615.32 649
10616.29 677
10617.26 689
10618.24 661
10619.21 648
10620.18 664
10621.16 693
10622.13 695
10623.10 690
10624.08 685
10625.05 705
10626.02 703
10627.00 812
10627.97 763
10628.94 682
10629.92 667
10630.89 710
10631.87 794
10632.84 795
10633.81 687
10634.79 705
10635.76 777
10636.73 757
10637.71 786
10638.68 772
10639.66 858
10640.63 921
10641.60 928
10642.58 903
10643.55 874
10644.53 823
10645.50 762
10646.48 802
10647.45 753
10648.43 710
10649.40 751
10650.37 738
10651.35 695
10652.32 660
10653.30 657
10654.27 654
10655.25 696
10656.22 674
10657.20 645
10658.17 647
10659.15 660
10660.12 642
10661.10 617
10662.07 687
10663.05 727
10664.02 754
10665.00 774
10665.97 775
10666.95 753
10667.92 749
10668.90 752
10669.87 722
10670.85 749
10671.83 678
10672.80 675
10673.78 748
10674.75 666
10675.73 645
10676.70 716
10677.68 712
10678.66 706
10679.63 705
10680.61 727
10681.58 707
10682.56 760
10683.54 738
10684.51 690
10685.49 712
10686.46 668
10687.44 764
10688.42 686
10689.39 706
10690.37 719
10691.35 677
10692.32 639
10693.30 685
10694.28 606
10695.25 641
10696.23 579
10697.21 661
10698.18 611
10699.16 591
10700.14 572
10701.11 684
10702.09 650
10703.07 634
10704.04 668
10705.02 644
10706.00 616
10706.97 628
10707.95 663
10708.93 659
10709.91 611
10710.88 632
10711.86 644
10712.84 601
10713.82 639
10714.79 656
10715.77 639
10716.75 654
10717.73 664
10718.70 611
10719.68 623
10720.66 670
10721.64 642
10722.61 651
10723.59 633
10724.57 600
10725.55 700
10726.53 659
10727.50 672
10728.48 620
10729.46 601
10730.44 597
10731.42 620
10732.40 623
10733.37 675
10734.35 673
10735.33 651
10736.31 624
10737.29 612
10738.27 631
10739.25 628
10740.22 594
10741.20 616
10742.18 603
10743.16 589
10744.14 608
10745.12 582
10746.10 568
10747.08 613
10748.05 598
10749.03 591
10750.01 639
10750.99 615
10751.97 649
10752.95 611
10753.93 610
10754.91 621
10755.89 652
10756.87 597
10757.85 578
10758.83 571
10759.81 591
10760.79 638
10761.77 629
10762.75 617
10763.73 581
10764.71 601
10765.68 599
10766.66 625
10767.64 579
10768.62 581
10769.60 661
10770.58 657
10771.56 631
10772.54 669
10773.53 670
10774.51 668
10775.49 628
10776.47 722
10777.45 700
10778.43 624
10779.41 640
10780.39 647
10781.37 649
10782.35 662
10783.33 581
10784.31 641
10785.29 661
10786.27 675
10787.25 668
10788.23 656
10789.21 684
10790.20 675
10791.18 677
10792.16 650
10793.14 604
10794.12 630
10795.10 615
10796.08 578
10797.06 578
10798.04 631
10799.03 657
10800.01 643
10800.99 616
10801.97 588
10802.95 683
10803.93 672
10804.91 672
10805.90 629
10806.88 677
10807.86 651
10808.84 641
10809.82 667
10810.81 701
10811.79 651
10812.77 673
10813.75 654
10814.73 644
10815.72 610
10816.70 638
10817.68 696
10818.66 675
10819.64 611
10820.63 580
10821.61 631
10822.59 672
10823.57 663
10824.56 668
10825.54 622
10826.52 628
10827.50 654
10828.49 626
10829.47 673
10830.45 536
10831.44 694
10832.42 647
10833.40 710
10834.38 733
10835.37 680
10836.35 654
10837.33 671
10838.32 696
10839.30 674
10840.28 644
10841.27 657
10842.25 668
10843.23 702
10844.22 686
10845.20 716
10846.18 693
10847.17 689
10848.15 659
10849.13 668
10850.12 596
10851.10 663
10852.09 714
10853.07 654
10854.05 634
10855.04 692
10856.02 704
10857.00 668
10857.99 670
10858.97 627
10859.96 677
10860.94 701
10861.93 651
10862.91 710
10863.89 674
10864.88 718
10865.86 674
10866.85 603
10867.83 724
10868.82 736
10869.80 750
10870.79 712
10871.77 680
10872.75 739
10873.74 743
10874.72 716
10875.71 727
10876.69 781
10877.68 763
10878.66 733
10879.65 755
10880.63 688
10881.62 692
10882.60 712
10883.59 763
10884.57 741
10885.56 811
10886.55 782
10887.53 788
10888.52 758
10889.50 757
10890.49 777
10891.47 811
10892.46 868
10893.44 784
10894.43 827
10895.42 795
10896.40 817
10897.39 862
10898.37 836
10899.36 850
10900.34 830
10901.33 791
10902.32 879
10903.30 824
10904.29 828
10905.27 822
10906.26 788
10907.25 842
10908.23 860
10909.22 832
10910.21 841
10911.19 878
10912.18 864
10913.17 854
10914.15 883
10915.14 918
10916.13 876
10917.11 866
10918.10 922
10919.09 913
10920.07 983
10921.06 940
10922.05 922
10923.03 912
10924.02 958
10925.01 984
10926.00 843
10926.98 875
10927.97 886
10928.96 860
10929.94 951
10930.93 1003
10931.92 953
10932.91 926
10933.89 916
10934.88 1013
10935.87 1018
10936.86 1002
10937.84 991
10938.83 1079
10939.82 1034
10940.81 1057
10941.80 1022
10942.78 1056
10943.77 1046
10944.76 1132
10945.75 1100
10946.74 1085
10947.72 1143
10948.71 1152
10949.70 1109
10950.69 1122
10951.68 1131
10952.66 1182
10953.65 1203
10954.64 1307
10955.63 1334
10956.62 1320
10957.61 1375
10958.60 1503
10959.58 1511
10960.57 1475
10961.56 1476
10962.55 1495
10963.54 1453
10964.53 1398
10965.52 1374
10966.51 1319
10967.49 1195
10968.48 1204
10969.47 1237
10970.46 1216
10971.45 1147
10972.44 1171
10973.43 1199
10974.42 1180
10975.41 1191
10976.40 1171
10977.39 1160
10978.38 1282
10979.37 1246
10980.36 1128
10981.35 1261
10982.34 1362
10983.32 1286
10984.31 1338
10985.30 1304
10986.29 1303
10987.28 1349
10988.27 1310
10989.26 1326
10990.25 1258
10991.24 1355
10992.23 1354
10993.22 1371
10994.21 1428
10995.20 1495
10996.20 1587
10997.19 1754
10998.18 1815
10999.17 1881
11000.16 2074
11001.15 2167
11002.14 2247
11003.13 2129
11004.12 2133
11005.11 2070
11006.10 1860
11007.09 1621
11008.08 1532
11009.07 1498
11010.06 1316
11011.06 1288
11012.05 1190
11013.04 1132
11014.03 1117
11015.02 1122
11016.01 1080
11017.00 1094
11017.99 1035
11018.98 1039
11019.98 1066
11020.97 1084
11021.96 1159
11022.95 1111
11023.94 1056
11024.93 1090
11025.93 1082
11026.92 1136
11027.91 1167
11028.90 1155
11029.89 1169
11030.88 1114
11031.88 1124
11032.87 979
11033.86 1031
11034.85 1033
11035.84 981
11036.84 992
11037.83 1037
11038.82 999
11039.81 1019
11040.81 929
11041.80 1033
11042.79 920
11043.78 979
11044.77 1011
11045.77 929
11046.76 904
11047.75 892
11048.75 942
11049.74 881
11050.73 885
11051.72 816
11052.72 885
11053.71 868
11054.70 856
11055.70 928
11056.69 889
11057.68 913
11058.67 859
11059.67 844
11060.66 826
11061.65 814
11062.65 850
11063.64 920
11064.63 870
11065.63 871
11066.62 879
11067.61 932
11068.61 887
11069.60 890
11070.60 896
11071.59 914
11072.58 887
11073.58 837
11074.57 915
11075.56 898
11076.56 941
11077.55 891
11078.55 857
11079.54 887
11080.53 923
11081.53 875
11082.52 932
11083.52 879
11084.51 873
11085.51 861
11086.50 827
11087.49 839
11088.49 813
11089.48 891
11090.48 883
11091.47 822
11092.47 850
11093.46 884
11094.46 894
11095.45 848
11096.45 796
11097.44 860
11098.44 858
11099.43 871
11100.43 850
11101.42 795
11102.42 819
11103.41 799
11104.41 825
11105.40 808
11106.40 782
11107.39 847
11108.39 810
11109.38 812
11110.38 800
11111.37 799
11112.37 802
11113.37 793
11114.36 763
11115.36 793
11116.35 891
11117.35 831
11118.34 836
11119.34 776
11120.34 788
11121.33 862
11122.33 798
11123.32 812
11124.32 778
11125.32 832
11126.31 834
11127.31 861
11128.30 796
11129.30 806
11130.30 796
11131.29 859
11132.29 808
11133.29 798
11134.28 841
11135.28 829
11136.28 859
11137.27 790
11138.27 812
11139.27 746
11140.26 800
11141.26 823
11142.26 756
11143.25 772
11144.25 832
11145.25 781
11146.24 798
11147.24 797
11148.24 815
11149.24 793
11150.23 793
11151.23 749
11152.23 725
11153.23 779
11154.22 767
11155.22 819
11156.22 739
11157.22 761
11158.21 771
11159.21 753
11160.21 745
11161.21 771
11162.20 751
11163.20 742
11164.20 795
11165.20 822
11166.20 754
11167.19 786
11168.19 817
11169.19 754
11170.19 850
11171.19 791
11172.18 785
11173.18 730
11174.18 790
11175.18 756
11176.18 833
11177.18 819
11178.17 814
11179.17 757
11180.17 739
11181.17 744
11182.17 777
11183.17 850
11184.17 838
11185.16 830
11186.16 825
11187.16 807
11188.16 800
11189.16 859
11190.16 848
11191.16 874
11192.16 869
11193.16 851
11194.16 862
11195.16 871
11196.15 869
11197.15 859
11198.15 807
11199.15 870
11200.15 890
11201.15 805
11202.15 835
11203.15 821
11204.15 809
11205.15 771
11206.15 791
11207.15 787
11208.15 782
11209.15 764
11210.15 765
11211.15 740
11212.15 759
11213.15 797
11214.15 837
11215.15 787
11216.15 779
11217.15 768
11218.15 786
11219.15 799
11220.15 731
11221.15 694
11222.15 753
11223.15 747
11224.15 735
11225.15 697
11226.15 716
11227.16 731
11228.16 753
11229.16 734
11230.16 741
11231.16 710
11232.16 724
11233.16 739
11234.16 800
11235.16 772
11236.16 779
11237.16 744
11238.17 807
11239.17 788
11240.17 684
11241.17 752
11242.17 744
11243.17 741
11244.17 728
11245.18 721
11246.18 725
11247.18 725
11248.18 694
11249.18 751
11250.18 753
11251.19 802
11252.19 716
11253.19 774
11254.19 751
11255.19 694
11256.19 737
11257.20 704
11258.20 736
11259.20 741
11260.20 751
11261.21 775
11262.21 688
11263.21 718
11264.21 713
11265.21 734
11266.22 803
11267.22 736
11268.22 758
11269.22 848
11270.23 795
11271.23 748
11272.23 730
11273.24 839
11274.24 784
11275.24 734
11276.24 828
11277.25 818
11278.25 896
11279.25 878
11280.26 869
11281.26 829
11282.26 857
11283.27 888
11284.27 828
11285.27 818
11286.28 923
11287.28 840
11288.28 769
11289.29 762
11290.29 820
11291.29 810
11292.30 788
11293.30 760
11294.30 752
11295.31 838
11296.31 811
11297.31 804
11298.32 777
11299.32 813
11300.33 833
11301.33 730
11302.33 801
11303.34 793
11304.34 798
11305.35 746
11306.35 772
11307.36 816
11308.36 824
11309.36 802
11310.37 867
11311.37 846
11312.38 830
11313.38 900
11314.39 885
11315.39 869
11316.40 939
11317.40 911
11318.41 958
11319.41 949
11320.41 871
11321.42 817
11322.42 800
11323.43 860
11324.43 807
11325.44 809
11326.44 794
11327.45 691
11328.46 754
11329.46 712
11330.47 739
11331.47 697
11332.48 777
11333.48 782
11334.49 736
11335.49 763
11336.50 821
11337.50 862
11338.51 842
11339.52 869
11340.52 846
11341.53 879
11342.53 868
11343.54 823
11344.54 785
11345.55 785
11346.56 758
11347.56 780
11348.57 782
11349.58 800
11350.58 780
11351.59 782
11352.59 779
11353.60 743
11354.61 722
11355.61 716
11356.62 745
11357.63 752
11358.63 683
11359.64 710
11360.65 738
11361.65 777
11362.66 759
11363.67 743
11364.67 703
11365.68 714
11366.69 695
11367.69 763
11368.70 790
11369.71 813
11370.71 742
11371.72 731
11372.73 705
11373.74 728
11374.74 770
11375.75 778
11376.76 699
11377.77 694
11378.77 726
11379.78 731
11380.79 724
11381.80 729
11382.80 715
11383.81 700
11384.82 673
11385.83 668
11386.83 686
11387.84 680
11388.85 709
11389.86 683
11390.87 671
11391.87 646
11392.88 632
11393.89 687
11394.90 696
11395.91 695
11396.91 702
11397.92 640
11398.93 733
11399.94 731
11400.95 673
11401.96 683
11402.97 732
11403.97 695
11404.98 676
11405.99 659
11407.00 714
11408.01 717
11409.02 732
11410.03 690
11411.03 700
11412.04 715
11413.05 680
11414.06 617
11415.07 634
11416.08 690
11417.09 675
11418.10 709
11419.11 663
11420.12 684
11421.13 656
11422.14 733
11423.14 734
11424.15 748
11425.16 692
11426.17 663
11427.18 713
11428.19 693
11429.20 583
11430.21 619
11431.22 662
11432.23 639
11433.24 679
11434.25 664
11435.26 670
11436.27 658
11437.28 669
11438.29 647
11439.30 745
11440.31 705
11441.32 717
11442.33 656
11443.34 714
11444.35 672
11445.36 713
11446.37 755
11447.38 672
11448.39 655
11449.41 642
11450.42 706
11451.43 707
11452.44 660
11453.45 650
11454.46 708
11455.47 717
11456.48 723
11457.49 718
11458.50 716
11459.51 676
11460.52 727
11461.54 716
11462.55 645
11463.56 684
11464.57 627
11465.58 669
11466.59 662
11467.60 690
11468.62 659
11469.63 637
11470.64 664
11471.65 674
11472.66 730
11473.67 695
11474.68 679
11475.70 702
11476.71 624
11477.72 681
11478.73 634
11479.74 721
11480.76 699
11481.77 633
11482.78 636
11483.79 620
11484.80 682
11485.82 639
11486.83 701
11487.84 630
11488.85 593
11489.87 653
11490.88 650
11491.89 621
11492.90 648
11493.92 676
11494.93 659
11495.94 640
11496.95 592
11497.97 664
11498.98 669
11499.99 618
11501.00 589
11502.02 681
11503.03 699
11504.04 618
11505.06 651
11506.07 673
11507.08 636
11508.10 708
11509.11 732
11510.12 664
11511.14 628
11512.15 660
11513.16 721
11514.18 646
11515.19 701
11516.20 658
11517.22 672
11518.23 698
11519.24 688
11520.26 678
11521.27 618
11522.29 664
11523.30 640
11524.31 623
11525.33 648
11526.34 675
11527.35 611
11528.37 663
11529.38 697
11530.40 692
11531.41 687
11532.43 740
11533.44 696
11534.45 678
11535.47 638
11536.48 650
11537.50 662
11538.51 706
11539.53 716
11540.54 686
11541.56 652
11542.57 643
11543.59 725
11544.60 699
11545.61 751
11546.63 734
11547.64 693
11548.66 718
11549.67 706
11550.69 657
11551.70 673
11552.72 681
11553.74 719
11554.75 704
11555.77 683
11556.78 841
11557.80 788
11558.81 730
11559.83 733
11560.84 779
11561.86 821
11562.87 831
11563.89 772
11564.91 725
11565.92 797
11566.94 726
11567.95 830
11568.97 835
11569.98 771
11571.00 823
11572.02 810
11573.03 821
11574.05 806
11575.06 808
11576.08 813
11577.10 873
11578.11 843
11579.13 854
11580.15 903
11581.16 934
11582.18 984
11583.20 951
11584.21 987
11585.23 962
11586.25 965
11587.26 971
11588.28 982
11589.30 995
11590.31 1025
11591.33 1038
11592.35 1098
11593.36 1181
11594.38 1233
11595.40 1320
11596.41 1508
11597.43 1604
11598.45 1709
11599.47 1900
11600.48 2043
11601.50 2078
11602.52 2047
11603.53 1949
11604.55 1871
11605.57 1610
11606.59 1539
11607.60 1396
11608.62 1217
11609.64 1082
11610.66 1100
11611.68 982
11612.69 955
11613.71 865
11614.73 842
11615.75 839
11616.76 848
11617.78 828
11618.80 804
11619.82 835
11620.84 836
11621.86 818
11622.87 847
11623.89 841
11624.91 829
11625.93 809
11626.95 776
11627.97 777
11628.98 700
11630.00 752
11631.02 782
11632.04 788
11633.06 720
11634.08 779
11635.10 788
11636.11 775
11637.13 764
11638.15 813
11639.17 767
11640.19 780
11641.21 785
11642.23 780
11643.25 801
11644.27 724
11645.29 748
11646.31 672
11647.32 725
11648.34 707
11649.36 731
11650.38 661
11651.40 698
11652.42 679
11653.44 666
11654.46 682
11655.48 734
11656.50 704
11657.52 702
11658.54 742
11659.56 652
11660.58 670
11661.60 674
11662.62 689
11663.64 716
11664.66 736
11665.68 728
11666.70 730
11667.72 717
11668.74 733
11669.76 694
11670.78 705
11671.80 733
11672.82 685
11673.84 726
11674.86 705
11675.88 762
11676.90 730
11677.92 781
11678.95 699
11679.97 705
11680.99 766
11682.01 803
11683.03 700
11684.05 769
11685.07 747
11686.09 783
11687.11 744
11688.13 684
11689.16 703
11690.18 736
11691.20 758
11692.22 717
11693.24 710
11694.26 696
11695.28 707
11696.30 674
11697.33 705
11698.35 681
11699.37 707
11700.39 701
11701.41 726
11702.43 679
11703.46 730
11704.48 716
11705.50 647
11706.52 703
11707.54 683
11708.57 659
11709.59 633
11710.61 615
11711.63 657
11712.65 663
11713.68 667
11714.70 661
11715.72 636
11716.74 689
11717.77 653
11718.79 658
11719.81 676
11720.83 695
11721.86 592
11722.88 617
11723.90 646
11724.92 595
11725.95 661
11726.97 636
11727.99 669
11729.01 644
11730.04 667
11731.06 654
11732.08 637
11733.11 668
11734.13 666
11735.15 635
11736.18 662
11737.20 714
11738.22 653
11739.25 643
11740.27 598
11741.29 649
11742.32 662
11743.34 689
11744.36 651
11745.39 664
11746.41 681
11747.43 709
11748.46 658
11749.48 711
11750.51 687
11751.53 673
11752.55 703
11753.58 691
11754.60 669
11755.63 686
11756.65 680
11757.67 672
11758.70 707
11759.72 648
11760.75 658
11761.77 660
11762.80 651
11763.82 666
11764.84 643
11765.87 651
11766.89 684
11767.92 670
11768.94 638
11769.97 661
11770.99 673
11772.02 664
11773.04 700
11774.07 642
11775.09 626
11776.12 651
11777.14 665
11778.17 654
11779.19 665
11780.22 623
11781.24 622
11782.27 665
11783.29 659
11784.32 640
11785.34 599
11786.37 645
11787.39 615
11788.42 660
11789.45 657
11790.47 676
11791.50 735
11792.52 685
11793.55 669
11794.57 631
11795.60 607
11796.63 651
11797.65 644
11798.68 668
11799.70 632
11800.73 650
11801.75 680
11802.78 642
11803.81 626
11804.83 632
11805.86 662
11806.89 744
11807.91 672
11808.94 687
11809.97 698
11810.99 735
11812.02 654
11813.04 654
11814.07 664
11815.10 661
11816.12 693
11817.15 696
11818.18 617
11819.21 630
11820.23 650
11821.26 640
11822.29 690
11823.31 624
11824.34 659
11825.37 638
11826.39 680
11827.42 665
11828.45 669
11829.48 702
11830.50 755
11831.53 690
11832.56 694
11833.59 730
11834.61 718
11835.64 717
11836.67 674
11837.70 677
11838.72 707
11839.75 728
11840.78 655
11841.81 689
11842.83 661
11843.86 702
11844.89 717
11845.92 673
11846.95 681
11847.97 740
11849.00 723
11850.03 669
11851.06 673
11852.09 731
11853.12 813
11854.14 772
11855.17 780
11856.20 771
11857.23 752
11858.26 708
11859.29 758
11860.32 760
11861.34 705
11862.37 788
11863.40 780
11864.43 768
11865.46 776
11866.49 768
11867.52 741
11868.55 786
11869.57 828
11870.60 844
11871.63 820
11872.66 784
11873.69 789
11874.72 798
11875.75 820
11876.78 792
11877.81 833
11878.84 808
11879.87 835
11880.90 783
11881.93 812
11882.96 815
11883.99 914
11885.02 911
11886.05 887
11887.08 881
11888.11 933
11889.14 892
11890.16 928
11891.19 816
11892.22 864
11893.26 927
11894.29 969
11895.32 926
11896.35 971
11897.38 1005
11898.41 1046
11899.44 1054
11900.47 1099
11901.50 1130
11902.53 1124
11903.56 1058
11904.59 1052
11905.62 1104
11906.65 1101
11907.68 1096
11908.71 1005
11909.74 1035
11910.77 1013
11911.80 962
11912.83 972
11913.87 999
11914.90 980
11915.93 977
11916.96 992
11917.99 1031
11919.02 997
11920.05 1019
11921.08 1044
11922.11 1032
11923.15 1000
11924.18 982
11925.21 1066
11926.24 1186
11927.27 1193
11928.30 1273
11929.34 1327
11930.37 1458
11931.40 1503
11932.43 1551
11933.46 1565
11934.49 1604
11935.53 1479
11936.56 1578
11937.59 1438
11938.62 1391
11939.65 1270
11940.69 1276
11941.72 1153
11942.75 1059
11943.78 1024
11944.82 1000
11945.85 981
11946.88 956
11947.91 934
11948.94 904
11949.98 884
11951.01 844
11952.04 869
11953.08 871
11954.11 860
11955.14 846
11956.17 932
11957.21 906
11958.24 880
11959.27 858
11960.31 870
11961.34 875
11962.37 833
11963.40 861
11964.44 888
11965.47 859
11966.50 928
11967.54 867
11968.57 880
11969.60 917
11970.64 900
11971.67 1008
11972.70 936
11973.74 931
11974.77 889
11975.81 887
11976.84 870
11977.87 837
11978.91 841
11979.94 828
11980.97 847
11982.01 903
11983.04 906
11984.08 905
11985.11 897
11986.14 853
11987.18 934
11988.21 895
11989.25 891
11990.28 855
11991.32 831
11992.35 874
11993.38 874
11994.42 871
11995.45 902
11996.49 914
11997.52 879
11998.56 896
11999.59 957
12000.63 927
12001.66 999
12002.70 977
12003.73 954
12004.77 928
12005.80 950
12006.84 980
12007.87 927
12008.91 919
12009.94 951
12010.98 946
12012.01 966
12013.05 982
12014.08 964
12015.12 973
12016.15 1029
12017.19 1069
12018.22 1124
12019.26 1103
12020.29 1065
12021.33 1066
12022.37 1082
12023.40 1079
12024.44 1113
12025.47 1070
12026.51 1043
12027.54 996
12028.58 982
12029.62 969
12030.65 983
12031.69 1009
12032.72 1016
12033.76 1005
12034.80 1033
12035.83 1021
12036.87 991
12037.91 985
12038.94 1007
12039.98 954
12041.01 949
12042.05 970
12043.09 957
12044.12 955
12045.16 945
12046.20 912
12047.23 973
12048.27 978
12049.31 986
12050.35 970
12051.38 958
12052.42 982
12053.46 1031
12054.49 956
12055.53 973
12056.57 970
12057.60 975
12058.64 988
12059.68 967
12060.72 1004
12061.75 1009
12062.79 1063
12063.83 984
12064.87 1034
12065.90 1018
12066.94 1057
12067.98 1087
12069.02 1067
12070.05 1070
12071.09 1060
12072.13 1074
12073.17 1021
12074.21 1071
12075.24 1044
12076.28 1044
12077.32 1067
12078.36 1053
12079.40 1008
12080.43 1023
12081.47 1016
12082.51 1083
12083.55 1048
12084.59 1116
12085.63 1039
12086.66 1154
12087.70 1098
12088.74 1091
12089.78 1129
12090.82 1178
12091.86 1150
12092.90 1107
12093.93 1150
12094.97 1158
12096.01 1210
12097.05 1239
12098.09 1250
12099.13 1261
12100.17 1358
12101.21 1412
12102.25 1503
12103.28 1603
12104.32 1575
12105.36 1590
12106.40 1619
12107.44 1651
12108.48 1553
12109.52 1489
12110.56 1403
12111.60 1329
12112.64 1289
12113.68 1149
12114.72 1149
12115.76 1127
12116.80 1069
12117.84 978
12118.88 959
12119.92 1014
12120.96 897
12122.00 912
12123.04 957
12124.08 967
12125.12 914
12126.16 877
12127.20 956
12128.24 869
12129.28 884
12130.32 818
12131.36 894
12132.40 881
12133.44 851
12134.48 887
12135.52 846
12136.56 854
12137.60 821
12138.64 842
12139.68 742
12140.72 791
12141.76 826
12142.81 851
12143.85 814
12144.89 817
12145.93 792
12146.97 826
12148.01 798
12149.05 811
12150.09 782
12151.13 801
12152.18 824
12153.22 775
12154.26 795
12155.30 756
12156.34 814
12157.38 829
12158.42 809
12159.47 793
12160.51 751
12161.55 778
12162.59 842
12163.63 813
12164.67 795
12165.72 796
12166.76 821
12167.80 810
12168.84 770
12169.88 768
12170.93 765
12171.97 751
12173.01 743
12174.05 729
12175.09 765
12176.14 751
12177.18 759
12178.22 734
12179.26 743
12180.31 757
12181.35 776
12182.39 761
12183.43 760
12184.48 742
12185.52 800
12186.56 770
12187.60 766
12188.65 744
12189.69 745
12190.73 722
12191.78 790
12192.82 783
12193.86 722
12194.91 671
12195.95 748
12196.99 771
12198.04 810
12199.08 786
12200.12 708
12201.17 739
12202.21 734
12203.25 752
12204.30 768
12205.34 744
12206.38 756
12207.43 763
12208.47 789
12209.51 770
12210.56 718
12211.60 746
12212.65 727
12213.69 731
12214.73 649
12215.78 668
12216.82 724
12217.87 757
12218.91 757
12219.95 737
12221.00 762
12222.04 715
12223.09 770
12224.13 728
12225.17 709
12226.22 754
12227.26 787
12228.31 761
12229.35 772
12230.40 749
12231.44 727
12232.49 683
12233.53 719
12234.58 734
12235.62 715
12236.67 735
12237.71 734
12238.76 685
12239.80 664
12240.85 722
12241.89 664
12242.94 684
12243.98 695
12245.03 718
12246.07 709
12247.12 720
12248.16 712
12249.21 704
12250.25 717
12251.30 746
12252.34 708
12253.39 672
12254.44 732
12255.48 709
12256.53 690
12257.57 654
12258.62 668
12259.67 719
12260.71 690
12261.76 677
12262.80 630
12263.85 638
12264.90 693
12265.94 632
12266.99 618
12268.03 614
12269.08 631
12270.13 662
12271.17 642
12272.22 593
12273.27 654
12274.31 678
12275.36 693
12276.41 641
12277.45 652
12278.50 626
12279.55 655
12280.59 674
12281.64 619
12282.69 615
12283.73 626
12284.78 679
12285.83 645
12286.87 642
12287.92 655
12288.97 636
12290.01 693
12291.06 575
12292.11 591
12293.16 636
12294.20 675
12295.25 610
12296.30 633
12297.35 633
12298.39 629
12299.44 674
12300.49 637
12301.54 669
12302.58 618
12303.63 660
12304.68 651
12305.73 625
12306.78 642
12307.82 642
12308.87 682
12309.92 636
12310.97 651
12312.02 640
12313.06 679
12314.11 655
12315.16 659
12316.21 627
12317.26 646
12318.31 654
12319.35 614
12320.40 598
12321.45 619
12322.50 588
12323.55 591
12324.60 652
12325.65 594
12326.69 591
12327.74 621
12328.79 588
12329.84 616
12330.89 670
12331.94 635
12332.99 642
12334.04 603
12335.09 587
12336.13 608
12337.18 670
12338.23 628
12339.28 582
12340.33 622
12341.38 598
12342.43 599
12343.48 573
12344.53 584
12345.58 614
12346.63 626
12347.68 612
12348.73 627
12349.78 603
12350.83 617
12351.88 589
12352.93 626
12353.98 629
12355.03 632
12356.08 612
12357.13 614
12358.18 640
12359.23 673
12360.28 639
12361.33 672
12362.38 630
12363.43 638
12364.48 680
12365.53 683
12366.58 597
12367.63 615
12368.68 602
12369.73 666
12370.78 650
12371.83 616
12372.88 621
12373.93 661
12374.98 676
12376.04 636
12377.09 666
12378.14 657
12379.19 657
12380.24 695
12381.29 631
12382.34 663
12383.39 667
12384.44 671
12385.49 654
12386.55 669
12387.60 724
12388.65 705
12389.70 689
12390.75 652
12391.80 610
12392.85 660
12393.91 673
12394.96 668
12396.01 692
12397.06 620
12398.11 684
12399.17 702
12400.22 681
12401.27 692
12402.32 749
12403.37 709
12404.42 670
12405.48 698
12406.53 723
12407.58 732
12408.63 719
12409.69 729
12410.74 705
12411.79 744
12412.84 761
12413.90 721
12414.95 688
12416.00 744
12417.05 722
12418.11 729
12419.16 716
12420.21 671
12421.26 670
12422.32 718
12423.37 664
12424.42 742
12425.48 725
12426.53 730
12427.58 755
12428.63 718
12429.69 739
12430.74 712
12431.79 757
12432.85 762
12433.90 765
12434.95 755
12436.01 767
12437.06 766
12438.11 771
12439.17 742
12440.22 707
12441.28 785
12442.33 810
12443.38 771
12444.44 741
12445.49 694
12446.54 786
12447.60 733
12448.65 784
12449.71 771
12450.76 813
12451.81 771
12452.87 742
12453.92 736
12454.98 739
12456.03 727
12457.08 756
12458.14 778
12459.19 837
12460.25 826
12461.30 743
12462.36 756
12463.41 792
12464.47 865
12465.52 837
12466.58 862
12467.63 800
12468.68 851
12469.74 840
12470.79 889
12471.85 899
12472.90 862
12473.96 895
12475.01 970
12476.07 1015
12477.12 980
12478.18 984
12479.24 1017
12480.29 1030
12481.35 1096
12482.40 1062
12483.46 1134
12484.51 1182
12485.57 1143
12486.62 1262
12487.68 1284
12488.73 1427
12489.79 1522
12490.85 1673
12491.90 1715
12492.96 1943
12494.01 2142
12495.07 2230
12496.13 2502
12497.18 2663
12498.24 2595
12499.29 2545
12500.35 2358
12501.41 2158
12502.46 2011
12503.52 1851
12504.57 1631
12505.63 1582
12506.69 1402
12507.74 1228
12508.80 1133
12509.86 1137
12510.91 1075
12511.97 1051
12513.03 1035
12514.08 1010
12515.14 994
12516.20 972
12517.25 970
12518.31 950
12519.37 922
12520.42 939
12521.48 938
12522.54 999
12523.60 939
12524.65 961
12525.71 931
12526.77 943
12527.82 907
12528.88 901
12529.94 967
12531.00 1001
12532.05 1050
12533.11 1006
12534.17 986
12535.23 989
12536.28 994
12537.34 953
12538.40 926
12539.46 955
12540.52 955
12541.57 930
12542.63 917
12543.69 892
12544.75 947
12545.81 902
12546.86 912
12547.92 880
12548.98 906
12550.04 837
12551.10 892
12552.15 903
12553.21 940
12554.27 967
12555.33 935
12556.39 940
12557.45 957
12558.51 939
12559.56 981
12560.62 940
12561.68 996
12562.74 926
12563.80 927
12564.86 1029
12565.92 1011
12566.98 1047
12568.03 1051
12569.09 1085
12570.15 1125
12571.21 1142
12572.27 1134
12573.33 1293
12574.39 1328
12575.45 1352
12576.51 1395
12577.57 1380
12578.63 1357
12579.69 1346
12580.75 1278
12581.81 1339
12582.87 1259
12583.93 1214
12584.98 1204
12586.04 1203
12587.10 1077
12588.16 1132
12589.22 1135
12590.28 1065
12591.34 1109
12592.40 1082
12593.46 1091
12594.52 1147
12595.58 1094
12596.64 1014
12597.70 1034
12598.77 1038
12599.83 1030
12600.89 1015
12601.95 1004
12603.01 975
12604.07 934
12605.13 971
12606.19 982
12607.25 924
12608.31 971
12609.37 954
12610.43 964
12611.49 992
12612.55 959
12613.61 932
12614.68 951
12615.74 961
12616.80 994
12617.86 951
12618.92 987
12619.98 970
12621.04 934
12622.10 919
12623.16 882
12624.23 932
12625.29 874
12626.35 861
12627.41 913
12628.47 904
12629.53 911
12630.59 847
12631.66 908
12632.72 906
12633.78 859
12634.84 918
12635.90 921
12636.97 944
12638.03 905
12639.09 893
12640.15 901
12641.21 946
12642.28 929
12643.34 880
12644.40 908
12645.46 883
12646.52 959
12647.59 950
12648.65 913
12649.71 965
12650.77 990
12651.84 975
12652.90 980
12653.96 1020
12655.03 1076
12656.09 1061
12657.15 1053
12658.21 1068
12659.28 1081
12660.34 1090
12661.40 1076
12662.46 1069
12663.53 1092
12664.59 1078
12665.65 1044
12666.72 1062
12667.78 1019
12668.84 1048
12669.91 1041
12670.97 1058
12672.03 1018
12673.10 964
12674.16 966
12675.22 981
12676.29 1025
12677.35 1014
12678.42 1054
12679.48 999
12680.54 1005
12681.61 987
12682.67 1007
12683.73 986
12684.80 1099
12685.86 1140
12686.93 1095
12687.99 1020
12689.05 1033
12690.12 1137
12691.18 1157
12692.25 1178
12693.31 1122
12694.38 1146
12695.44 1114
12696.50 1119
12697.57 1048
12698.63 1054
12699.70 1114
12700.76 1164
12701.83 1089
12702.89 1146
12703.96 1157
12705.02 1156
12706.09 1176
12707.15 1186
12708.22 1177
12709.28 1178
12710.35 1143
12711.41 1121
12712.48 1077
12713.54 1065
12714.61 997
12715.67 992
12716.74 1063
12717.80 977
12718.87 881
12719.93 966
12721.00 923
12722.06 905
12723.13 923
12724.19 928
12725.26 930
12726.33 865
12727.39 909
12728.46 933
12729.52 933
12730.59 933
12731.66 934
12732.72 937
12733.79 940
12734.85 995
12735.92 946
12736.99 930
12738.05 886
12739.12 903
12740.18 909
12741.25 837
12742.32 835
12743.38 838
12744.45 821
12745.52 811
12746.58 836
12747.65 819
12748.72 851
12749.78 858
12750.85 841
12751.92 814
12752.98 811
12754.05 852
12755.12 792
12756.18 809
12757.25 747
12758.32 755
12759.38 789
12760.45 783
12761.52 783
12762.59 740
12763.65 744
12764.72 777
12765.79 790
12766.85 825
12767.92 795
12768.99 721
12770.06 730
12771.12 700
12772.19 739
12773.26 831
12774.33 734
12775.40 687
12776.46 727
12777.53 766
12778.60 777
12779.67 770
12780.73 744
12781.80 730
12782.87 653
12783.94 748
12785.01 785
12786.08 783
12787.14 773
12788.21 729
12789.28 769
12790.35 701
12791.42 727
12792.49 747
12793.55 779
12794.62 740
12795.69 734
12796.76 766
12797.83 736
12798.90 724
12799.97 726
12801.03 730
12802.10 755
12803.17 716
12804.24 754
12805.31 748
12806.38 729
12807.45 698
12808.52 739
12809.59 732
12810.66 724
12811.72 703
12812.79 747
12813.86 747
12814.93 785
12816.00 763
12817.07 785
12818.14 786
12819.21 797
12820.28 753
12821.35 755
12822.42 738
12823.49 741
12824.56 789
12825.63 787
12826.70 801
12827.77 750
12828.84 731
12829.91 751
12830.98 711
12832.05 675
12833.12 690
12834.19 638
12835.26 644
12836.33 721
12837.40 706
12838.47 705
12839.54 686
12840.61 674
12841.68 647
12842.75 673
12843.82 673
12844.89 668
12845.96 633
12847.04 690
12848.11 697
12849.18 655
12850.25 628
12851.32 630
12852.39 648
12853.46 627
12854.53 651
12855.60 674
12856.67 667
12857.75 579
12858.82 640
12859.89 626
12860.96 591
12862.03 630
12863.10 619
12864.17 617
12865.24 574
12866.32 589
12867.39 610
12868.46 618
12869.53 567
12870.60 546
12871.67 574
12872.75 603
12873.82 573
12874.89 581
12875.96 573
12877.03 562
12878.11 538
12879.18 549
12880.25 555
12881.32 565
12882.39 578
12883.47 632
12884.54 604
12885.61 561
12886.68 538
12887.76 604
12888.83 584
12889.90 517
12890.97 549
12892.05 594
12893.12 584
12894.19 551
12895.27 539
12896.34 494
12897.41 524
12898.48 542
12899.56 577
12900.63 575
12901.70 579
12902.78 564
12903.85 541
12904.92 541
12905.99 567
12907.07 513
12908.14 596
12909.21 554
12910.29 515
12911.36 544
12912.44 566
12913.51 557
12914.58 519
12915.66 541
12916.73 571
12917.80 577
12918.88 579
12919.95 585
12921.02 564
12922.10 574
12923.17 521
12924.25 526
12925.32 530
12926.39 577
12927.47 497
12928.54 560
12929.62 600
12930.69 550
12931.77 524
12932.84 528
12933.91 543
12934.99 551
12936.06 566
12937.14 520
12938.21 542
12939.29 584
12940.36 542
12941.44 562
12942.51 529
12943.59 590
12944.66 570
12945.73 544
12946.81 481
12947.88 505
12948.96 544
12950.03 533
12951.11 523
12952.18 537
12953.26 552
12954.34 520
12955.41 567
12956.49 573
12957.56 562
12958.64 501
12959.71 512
12960.79 525
12961.86 568
12962.94 578
12964.01 592
12965.09 549
12966.17 554
12967.24 588
12968.32 552
12969.39 531
12970.47 565
12971.54 565
12972.62 565
12973.70 539
12974.77 569
12975.85 598
12976.93 603
12978.00 564
12979.08 553
12980.15 555
12981.23 584
12982.31 572
12983.38 567
12984.46 545
12985.54 574
12986.61 556
12987.69 581
12988.77 548
12989.84 553
12990.92 566
12992.00 566
12993.07 622
12994.15 613
12995.23 575
12996.30 559
12997.38 576
12998.46 616
12999.53 607
13000.61 568
13001.69 545
13002.77 595
13003.84 620
13004.92 575
13006.00 569
13007.08 606
13008.15 644
13009.23 596
13010.31 586
13011.39 601
13012.46 591
13013.54 627
13014.62 603
13015.70 558
13016.77 576
13017.85 627
13018.93 598
13020.01 574
13021.09 557
13022.16 575
13023.24 589
13024.32 606
13025.40 609
13026.48 613
13027.56 630
13028.63 618
13029.71 640
13030.79 594
13031.87 590
13032.95 657
13034.03 677
13035.10 652
13036.18 610
13037.26 644
13038.34 652
13039.42 613
13040.50 638
13041.58 620
13042.66 628
13043.73 646
13044.81 678
13045.89 624
13046.97 626
13048.05 595
13049.13 619
13050.21 647
13051.29 550
13052.37 592
13053.45 649
13054.53 623
13055.61 628
13056.69 581
13057.76 566
13058.84 566
13059.92 618
13061.00 667
13062.08 595
13063.16 624
13064.24 574
13065.32 603
13066.40 528
13067.48 616
13068.56 652
13069.64 620
13070.72 594
13071.80 638
13072.88 639
13073.96 595
13075.04 563
13076.12 627
13077.20 587
13078.28 566
13079.36 605
13080.44 608
13081.53 575
13082.61 603
13083.69 581
13084.77 577
13085.85 547
13086.93 541
13088.01 567
13089.09 575
13090.17 544
13091.25 569
13092.33 558
13093.41 555
13094.49 562
13095.58 539
13096.66 584
13097.74 579
13098.82 616
13099.90 557
13100.98 547
13102.06 556
13103.14 558
13104.23 565
13105.31 565
13106.39 547
13107.47 565
13108.55 576
13109.63 527
13110.72 556
13111.80 559
13112.88 512
13113.96 558
13115.04 569
13116.13 551
13117.21 547
13118.29 534
13119.37 535
13120.45 547
13121.54 536
13122.62 504
13123.70 536
13124.78 556
13125.86 521
13126.95 536
13128.03 506
13129.11 536
13130.19 578
13131.28 552
13132.36 554
13133.44 496
13134.52 539
13135.61 521
13136.69 516
13137.77 517
13138.86 562
13139.94 546
13141.02 585
13142.11 580
13143.19 546
13144.27 533
13145.35 561
13146.44 553
13147.52 559
13148.60 552
13149.69 547
13150.77 552
13151.85 588
13152.94 561
13154.02 551
13155.10 552
13156.19 577
13157.27 538
13158.36 551
13159.44 538
13160.52 557
13161.61 531
13162.69 551
13163.77 564
13164.86 556
13165.94 571
13167.03 530
13168.11 576
13169.19 576
13170.28 554
13171.36 529
13172.45 530
13173.53 522
13174.62 530
13175.70 555
13176.79 516
13177.87 516
13178.95 531
13180.04 510
13181.12 525
13182.21 506
13183.29 556
13184.38 573
13185.46 593
13186.55 591
13187.63 561
13188.72 562
13189.80 581
13190.89 539
13191.97 584
13193.06 577
13194.14 522
13195.23 513
13196.31 511
13197.40 545
13198.48 543
13199.57 564
13200.65 551
13201.74 516
13202.83 555
13203.91 509
13205.00 562
13206.08 526
13207.17 529
13208.25 599
13209.34 539
13210.43 510
13211.51 528
13212.60 540
13213.68 578
13214.77 578
13215.86 533
13216.94 554
13218.03 514
13219.11 496
13220.20 561
13221.29 555
13222.37 523
13223.46 513
13224.55 529
13225.63 589
13226.72 527
13227.80 553
13228.89 535
13229.98 591
13231.06 630
13232.15 560
13233.24 537
13234.32 528
13235.41 541
13236.50 523
13237.59 583
13238.67 554
13239.76 567
13240.85 526
13241.93 546
13243.02 564
13244.11 554
13245.20 557
13246.28 567
13247.37 568
13248.46 583
13249.55 549
13250.63 554
13251.72 573
13252.81 544
13253.90 560
13254.98 543
13256.07 581
13257.16 584
13258.25 616
13259.33 585
13260.42 559
13261.51 579
13262.60 591
13263.69 584
13264.77 601
13265.86 575
13266.95 572
13268.04 589
13269.13 623
13270.22 588
13271.30 602
13272.39 593
13273.48 608
13274.57 579
13275.66 590
13276.75 629
13277.83 665
13278.92 647
13280.01 647
13281.10 628
13282.19 574
13283.28 630
13284.37 618
13285.46 625
13286.55 605
13287.63 623
13288.72 666
13289.81 672
13290.90 652
13291.99 615
13293.08 623
13294.17 651
13295.26 633
13296.35 657
13297.44 704
13298.53 666
13299.62 690
13300.71 692
13301.80 698
13302.89 668
13303.97 700
13305.06 721
13306.15 725
13307.24 708
13308.33 724
13309.42 754
13310.51 740
13311.60 711
13312.69 750
13313.78 756
13314.87 763
13315.96 783
13317.05 746
13318.14 748
13319.24 769
13320.33 779
13321.42 750
13322.51 701
13323.60 712
13324.69 725
13325.78 751
13326.87 668
13327.96 679
13329.05 702
13330.14 746
13331.23 661
13332.32 710
13333.41 694
13334.50 741
13335.60 763
13336.69 734
13337.78 725
13338.87 687
13339.96 753
13341.05 770
13342.14 789
13343.23 750
13344.32 736
13345.42 746
13346.51 720
13347.60 770
13348.69 756
13349.78 735
13350.87 780
13351.97 701
13353.06 719
13354.15 771
13355.24 762
13356.33 759
13357.42 794
13358.52 801
13359.61 776
13360.70 790
13361.79 844
13362.88 825
13363.98 804
13365.07 797
13366.16 834
13367.25 895
13368.35 917
13369.44 918
13370.53 923
13371.62 941
13372.72 893
13373.81 904
13374.90 882
13375.99 850
13377.09 862
13378.18 828
13379.27 785
13380.36 761
13381.46 762
13382.55 703
13383.64 762
13384.74 793
13385.83 760
13386.92 697
13388.02 709
13389.11 677
13390.20 706
13391.30 718
13392.39 729
13393.48 682
13394.58 686
13395.67 674
13396.76 693
13397.86 637
13398.95 620
13400.04 685
13401.14 686
13402.23 679
13403.32 662
13404.42 650
13405.51 658
13406.61 673
13407.70 655
13408.79 668
13409.89 724
13410.98 689
13412.08 715
13413.17 690
13414.26 683
13415.36 701
13416.45 669
13417.55 621
13418.64 627
13419.74 693
13420.83 730
13421.93 685
13423.02 630
13424.11 668
13425.21 696
13426.30 707
13427.40 660
13428.49 674
13429.59 697
13430.68 674
13431.78 672
13432.87 704
13433.97 725
13435.06 709
13436.16 692
13437.25 709
13438.35 707
13439.44 718
13440.54 717
13441.63 721
13442.73 693
13443.83 657
13444.92 664
13446.02 709
13447.11 682
13448.21 703
13449.30 720
13450.40 720
13451.49 719
13452.59 722
13453.69 787
13454.78 764
13455.88 745
13456.97 718
13458.07 720
13459.17 715
13460.26 806
13461.36 788
13462.45 768
13463.55 802
13464.65 800
13465.74 816
13466.84 804
13467.94 791
13469.03 804
13470.13 807
13471.23 775
13472.32 817
13473.42 846
13474.52 817
13475.61 804
13476.71 823
13477.81 849
13478.90 805
13480.00 739
13481.10 819
13482.19 864
13483.29 752
13484.39 806
13485.48 864
13486.58 793
13487.68 816
13488.78 830
13489.87 848
13490.97 861
13492.07 839
13493.17 838
13494.26 883
13495.36 853
13496.46 899
13497.56 975
13498.65 979
13499.75 1014
13500.85 990
13501.95 931
13503.04 979
13504.14 1011
13505.24 1039
13506.34 1053
13507.44 1037
13508.53 1014
13509.63 1008
13510.73 993
13511.83 1013
13512.93 924
13514.03 845
13515.12 863
13516.22 837
13517.32 847
13518.42 772
13519.52 801
13520.62 772
13521.71 776
13522.81 769
13523.91 777
13525.01 782
13526.11 676
13527.21 699
13528.31 709
13529.41 741
13530.51 710
13531.60 725
13532.70 726
13533.80 664
13534.90 658
13536.00 720
13537.10 713
13538.20 670
13539.30 681
13540.40 727
13541.50 654
13542.60 744
13543.70 657
13544.80 644
13545.90 670
13547.00 661
13548.09 678
13549.19 635
13550.29 672
13551.39 608
13552.49 641
13553.59 604
13554.69 618
13555.79 612
13556.89 668
13557.99 675
13559.09 637
13560.19 613
13561.29 657
13562.39 640
13563.50 645
13564.60 656
13565.70 647
13566.80 654
13567.90 648
13569.00 611
13570.10 651
13571.20 654
13572.30 637
13573.40 672
13574.50 642
13575.60 637
13576.70 628
13577.80 654
13578.90 654
13580.01 691
13581.11 696
13582.21 644
13583.31 649
13584.41 654
13585.51 713
13586.61 646
13587.71 668
13588.81 673
13589.92 669
13591.02 649
13592.12 643
13593.22 666
13594.32 638
13595.42 669
13596.53 654
13597.63 608
13598.73 636
13599.83 604
13600.93 647
13602.03 667
13603.14 693
13604.24 723
13605.34 684
13606.44 688
13607.54 677
13608.65 676
13609.75 643
13610.85 664
13611.95 700
13613.06 668
13614.16 636
13615.26 645
13616.36 700
13617.47 706
13618.57 681
13619.67 648
13620.77 682
13621.88 680
13622.98 683
13624.08 673
13625.18 659
13626.29 665
13627.39 704
13628.49 708
13629.60 714
13630.70 731
13631.80 705
13632.91 732
13634.01 677
13635.11 625
13636.21 633
13637.32 716
13638.42 682
13639.53 726
13640.63 634
13641.73 665
13642.84 689
13643.94 712
13645.04 670
13646.15 661
13647.25 638
13648.35 651
13649.46 633
13650.56 626
13651.67 675
13652.77 621
13653.87 624
13654.98 643
13656.08 644
13657.19 638
13658.29 639
13659.39 594
13660.50 600
13661.60 612
13662.71 589
13663.81 615
13664.92 639
13666.02 626
13667.12 569
13668.23 620
13669.33 615
13670.44 621
13671.54 581
13672.65 616
13673.75 674
13674.86 618
13675.96 574
13677.07 624
13678.17 605
13679.28 640
13680.38 639
13681.49 600
13682.59 598
13683.70 632
13684.80 602
13685.91 645
13687.01 632
13688.12 595
13689.22 618
13690.33 648
13691.44 644
13692.54 628
13693.65 625
13694.75 602
13695.86 647
13696.96 629
13698.07 662
13699.18 637
13700.28 608
13701.39 654
13702.49 626
13703.60 641
13704.71 663
13705.81 654
13706.92 690
13708.02 670
13709.13 632
13710.24 656
13711.34 704
13712.45 704
13713.56 699
13714.66 658
13715.77 700
13716.87 688
13717.98 683
13719.09 704
13720.19 646
13721.30 751
13722.41 700
13723.51 697
13724.62 755
13725.73 714
13726.84 768
13727.94 745
13729.05 732
13730.16 731
13731.26 815
13732.37 778
13733.48 752
13734.59 803
13735.69 807
13736.80 768
13737.91 812
13739.01 848
13740.12 824
13741.23 790
13742.34 788
13743.45 818
13744.55 793
13745.66 806
13746.77 807
13747.88 861
13748.98 886
13750.09 844
13751.20 834
13752.31 872
13753.42 912
13754.52 952
13755.63 875
13756.74 865
13757.85 934
13758.96 924
13760.06 947
13761.17 951
13762.28 1024
13763.39 988
13764.50 1059
13765.61 1061
13766.72 1102
13767.82 1110
13768.93 1192
13770.04 1113
13771.15 1206
13772.26 1258
13773.37 1307
13774.48 1393
13775.59 1310
13776.69 1351
13777.80 1338
13778.91 1330
13780.02 1293
13781.13 1165
13782.24 1149
13783.35 1118
13784.46 1129
13785.57 1090
13786.68 982
13787.79 957
13788.90 918
13790.01 885
13791.12 874
13792.22 867
13793.33 880
13794.44 881
13795.55 857
13796.66 798
13797.77 846
13798.88 870
13799.99 850
13801.10 798
13802.21 827
13803.32 889
13804.43 846
13805.54 877
13806.65 819
13807.76 801
13808.87 870
13809.98 831
13811.09 782
13812.20 797
13813.32 803
13814.43 816
13815.54 856
13816.65 844
13817.76 797
13818.87 809
13819.98 770
13821.09 757
13822.20 766
13823.31 735
13824.42 744
13825.53 753
13826.64 714
13827.76 683
13828.87 720
13829.98 724
13831.09 724
13832.20 713
13833.31 772
13834.42 747
13835.53 752
13836.65 749
13837.76 759
13838.87 750
13839.98 765
13841.09 783
13842.20 800
13843.31 838
13844.43 791
13845.54 747
13846.65 781
13847.76 814
13848.87 756
13849.99 778
13851.10 795
13852.21 785
13853.32 775
13854.43 827
13855.55 770
13856.66 779
13857.77 821
13858.88 803
13859.99 837
13861.11 819
13862.22 833
13863.33 811
13864.44 889
13865.56 892
13866.67 902
13867.78 827
13868.89 888
13870.01 866
13871.12 905
13872.23 893
13873.35 888
13874.46 855
13875.57 845
13876.68 817
13877.80 801
13878.91 810
13880.02 747
13881.14 786
13882.25 806
13883.36 785
13884.48 752
13885.59 772
13886.70 760
13887.82 767
13888.93 788
13890.04 798
13891.16 870
13892.27 816
13893.39 849
13894.50 828
13895.61 845
13896.73 868
13897.84 870
13898.95 872
13900.07 863
13901.18 818
13902.30 802
13903.41 798
13904.52 808
13905.64 847
13906.75 822
13907.87 793
13908.98 775
13910.10 760
13911.21 815
13912.32 797
13913.44 761
13914.55 794
13915.67 720
13916.78 745
13917.90 743
13919.01 684
13920.13 736
13921.24 727
13922.36 739
13923.47 690
13924.59 716
13925.70 757
13926.82 725
13927.93 702
13929.05 695
13930.16 717
13931.28 751
13932.39 754
13933.51 677
13934.62 712
13935.74 761
13936.85 753
13937.97 739
13939.08 705
13940.20 789
13941.32 790
13942.43 788
13943.55 766
13944.66 674
13945.78 717
13946.89 721
13948.01 705
13949.13 715
13950.24 713
13951.36 655
13952.47 715
13953.59 709
13954.71 727
13955.82 624
13956.94 666
13958.05 725
13959.17 739
13960.29 665
13961.40 709
13962.52 698
13963.64 670
13964.75 676
13965.87 678
13966.99 697
13968.10 728
13969.22 695
13970.34 673
13971.45 690
13972.57 691
13973.69 707
13974.80 702
13975.92 720
13977.04 720
13978.16 732
13979.27 680
13980.39 693
13981.51 691
13982.62 698
13983.74 695
13984.86 702
13985.98 665
13987.09 702
13988.21 701
13989.33 688
13990.45 762
13991.56 735
13992.68 713
13993.80 696
13994.92 743
13996.03 712
13997.15 774
13998.27 709
13999.39 708
14000.51 720
14001.62 752
14002.74 745
14003.86 721
14004.98 709
14006.10 700
14007.21 797
14008.33 753
14009.45 733
14010.57 727
14011.69 729
14012.81 713
14013.93 723
14015.04 733
14016.16 719
14017.28 747
14018.40 781
14019.52 768
14020.64 742
14021.76 750
14022.87 765
14023.99 777
14025.11 722
14026.23 770
14027.35 756
14028.47 768
14029.59 752
14030.71 748
14031.83 763
14032.95 797
14034.07 786
14035.19 750
14036.30 707
14037.42 702
14038.54 644
14039.66 670
14040.78 666
14041.90 660
14043.02 663
14044.14 696
14045.26 764
14046.38 721
14047.50 678
14048.62 684
14049.74 718
14050.86 690
14051.98 745
14053.10 675
14054.22 707
14055.34 738
14056.46 634
14057.58 687
14058.70 720
14059.82 678
14060.94 706
14062.06 732
14063.18 700
14064.30 708
14065.43 722
14066.55 743
14067.67 722
14068.79 740
14069.91 759
14071.03 705
14072.15 741
14073.27 755
14074.39 844
14075.51 788
14076.63 791
14077.75 812
14078.88 782
14080.00 782
14081.12 816
14082.24 807
14083.36 827
14084.48 809
14085.60 796
14086.72 784
14087.85 818
14088.97 830
14090.09 801
14091.21 834
14092.33 890
14093.45 841
14094.58 863
14095.70 822
14096.82 935
14097.94 908
14099.06 880
14100.19 900
14101.31 959
14102.43 968
14103.55 978
14104.67 906
14105.80 857
14106.92 900
14108.04 852
14109.16 859
14110.28 787
14111.41 790
14112.53 807
14113.65 803
14114.77 765
14115.90 708
14117.02 658
14118.14 683
14119.27 738
14120.39 730
14121.51 690
14122.63 737
14123.76 794
14124.88 695
14126.00 716
14127.13 775
14128.25 716
14129.37 754
14130.50 696
14131.62 714
14132.74 742
14133.86 723
14134.99 756
14136.11 712
14137.24 709
14138.36 703
14139.48 795
14140.61 746
14141.73 753
14142.85 680
14143.98 763
14145.10 760
14146.22 725
14147.35 734
14148.47 707
14149.60 727
14150.72 722
14151.84 706
14152.97 709
14154.09 704
14155.22 801
14156.34 767
14157.46 714
14158.59 700
14159.71 685
14160.84 692
14161.96 721
14163.09 704
14164.21 733
14165.34 756
14166.46 712
14167.58 737
14168.71 707
14169.83 699
14170.96 726
14172.08 747
14173.21 742
14174.33 738
14175.46 708
14176.58 664
14177.71 662
14178.83 668
14179.96 715
14181.08 727
14182.21 693
14183.33 684
14184.46 690
14185.59 705
14186.71 717
14187.84 697
14188.96 672
14190.09 667
14191.21 679
14192.34 670
14193.46 723
14194.59 653
14195.72 718
14196.84 644
14197.97 648
14199.09 675
14200.22 641
14201.35 648
14202.47 645
14203.60 662
14204.72 679
14205.85 652
14206.98 655
14208.10 668
14209.23 628
14210.35 638
14211.48 636
14212.61 680
14213.73 729
14214.86 653
14215.99 618
14217.11 593
14218.24 620
14219.37 655
14220.49 626
14221.62 605
14222.75 633
14223.87 612
14225.00 560
14226.13 585
14227.26 560
14228.38 594
14229.51 626
14230.64 627
14231.76 602
14232.89 694
14234.02 623
14235.15 627
14236.27 626
14237.40 588
14238.53 605
14239.66 638
14240.78 666
14241.91 626
14243.04 599
14244.17 565
14245.29 584
14246.42 580
14247.55 556
14248.68 557
14249.81 595
14250.93 624
14252.06 576
14253.19 582
14254.32 594
14255.45 584
14256.57 585
14257.70 581
14258.83 526
14259.96 620
14261.09 629
14262.22 579
14263.34 567
14264.47 573
14265.60 583
14266.73 601
14267.86 549
14268.99 591
14270.12 604
14271.24 596
14272.37 587
14273.50 520
14274.63 529
14275.76 540
14276.89 572
14278.02 590
14279.15 574
14280.28 532
14281.41 552
14282.54 519
14283.66 534
14284.79 547
14285.92 532
14287.05 580
14288.18 567
14289.31 525
14290.44 574
14291.57 585
14292.70 566
14293.83 538
14294.96 532
14296.09 520
14297.22 534
14298.35 534
14299.48 509
14300.61 531
14301.74 488
14302.87 496
14304.00 523
14305.13 521
14306.26 537
14307.39 541
14308.52 597
14309.65 559
14310.78 532
14311.91 506
14313.04 521
14314.17 556
14315.30 537
14316.43 513
14317.56 564
14318.69 518
14319.82 535
14320.96 504
14322.09 506
14323.22 540
14324.35 525
14325.48 483
14326.61 528
14327.74 535
14328.87 527
14330.00 510
14331.13 531
14332.27 536
14333.40 523
14334.53 527
14335.66 523
14336.79 512
14337.92 529
14339.05 530
14340.18 495
14341.32 494
14342.45 499
14343.58 507
14344.71 539
14345.84 491
14346.98 507
14348.11 543
14349.24 504
14350.37 528
14351.50 515
14352.63 555
14353.77 490
14354.90 513
14356.03 509
14357.16 451
14358.30 452
14359.43 476
14360.56 451
14361.69 471
14362.82 494
14363.96 510
14365.09 518
14366.22 530
14367.35 499
14368.49 529
14369.62 487
14370.75 502
14371.89 534
14373.02 484
14374.15 483
14375.28 487
14376.42 468
14377.55 450
14378.68 485
14379.82 519
14380.95 522
14382.08 466
14383.22 503
14384.35 504
14385.48 513
14386.62 508
14387.75 472
14388.88 510
14390.02 498
14391.15 510
14392.28 476
14393.42 519
14394.55 495
14395.68 497
14396.82 467
14397.95 519
14399.09 464
14400.22 516
14401.35 521
14402.49 518
14403.62 467
14404.76 501
14405.89 552
14407.02 499
14408.16 469
14409.29 498
14410.43 534
14411.56 476
14412.70 509
14413.83 557
14414.96 515
14416.10 525
14417.23 478
14418.37 534
14419.50 510
14420.64 481
14421.77 526
14422.91 510
14424.04 488
14425.18 523
14426.31 500
14427.45 560
14428.58 590
14429.72 582
14430.85 530
14431.99 595
14433.12 569
14434.26 546
14435.39 595
14436.53 578
14437.66 585
14438.80 548
14439.93 543
14441.07 550
14442.20 573
14443.34 534
14444.48 562
14445.61 539
14446.75 524
14447.88 529
14449.02 563
14450.15 593
14451.29 557
14452.43 533
14453.56 541
14454.70 527
14455.83 544
14456.97 528
14458.11 530
14459.24 521
14460.38 527
14461.52 547
14462.65 539
14463.79 524
14464.93 509
14466.06 551
14467.20 510
14468.33 541
14469.47 567
14470.61 608
14471.74 565
14472.88 578
14474.02 559
14475.16 573
14476.29 591
14477.43 611
14478.57 575
14479.70 555
14480.84 620
14481.98 618
14483.11 589
14484.25 582
14485.39 572
14486.53 561
14487.66 572
14488.80 532
14489.94 575
14491.08 551
14492.21 556
14493.35 550
14494.49 527
14495.63 544
14496.76 540
14497.90 583
14499.04 539
14500.18 582
14501.31 579
14502.45 548
14503.59 570
14504.73 626
14505.87 528
14507.01 527
14508.14 543
14509.28 515
14510.42 533
14511.56 482
14512.70 535
14513.83 525
14514.97 565
14516.11 531
14517.25 493
14518.39 521
14519.53 552
14520.67 548
14521.80 551
14522.94 522
14524.08 515
14525.22 506
14526.36 514
14527.50 489
14528.64 509
14529.78 522
14530.92 552
14532.05 529
14533.19 529
14534.33 529
14535.47 503
14536.61 501
14537.75 506
14538.89 519
14540.03 539
14541.17 529
14542.31 499
14543.45 531
14544.59 522
14545.73 544
14546.87 502
14548.01 531
14549.15 564
14550.29 516
14551.43 506
14552.57 548
14553.71 544
14554.85 527
14555.99 503
14557.13 574
14558.27 586
14559.41 534
14560.55 560
14561.69 529
14562.83 524
14563.97 508
14565.11 547
14566.25 566
14567.39 561
14568.53 608
14569.67 580
14570.81 581
14571.95 532
14573.09 581
14574.23 588
14575.37 576
14576.51 546
14577.66 540
14578.80 538
14579.94 571
14581.08 561
14582.22 542
14583.36 581
14584.50 553
14585.64 566
14586.78 594
14587.93 657
14589.07 626
14590.21 585
14591.35 605
14592.49 606
14593.63 606
14594.77 641
14595.92 615
14597.06 582
14598.20 581
14599.34 611
14600.48 576
14601.62 595
14602.77 573
14603.91 547
14605.05 624
14606.19 626
14607.33 660
14608.48 620
14609.62 626
14610.76 632
14611.90 641
14613.04 668
14614.19 669
14615.33 610
14616.47 612
14617.61 634
14618.76 678
14619.90 650
14621.04 634
14622.18 706
14623.33 675
14624.47 645
14625.61 692
14626.76 714
14627.90 697
14629.04 715
14630.18 773
14631.33 775
14632.47 774
14633.61 735
14634.76 722
14635.90 794
14637.04 821
14638.19 838
14639.33 800
14640.47 809
14641.62 840
14642.76 838
14643.90 770
14645.05 788
14646.19 720
14647.33 714
14648.48 707
14649.62 667
14650.76 666
14651.91 711
14653.05 646
14654.20 648
14655.34 630
14656.48 641
14657.63 624
14658.77 589
14659.92 608
14661.06 612
14662.20 591
14663.35 626
14664.49 616
14665.64 553
14666.78 558
14667.93 624
14669.07 597
14670.22 587
14671.36 570
14672.50 576
14673.65 548
14674.79 561
14675.94 547
14677.08 557
14678.23 536
14679.37 504
14680.52 495
14681.66 536
14682.81 551
14683.95 524
14685.10 548
14686.24 503
14687.39 491
14688.53 514
14689.68 540
14690.82 547
14691.97 491
14693.12 524
14694.26 482
14695.41 508
14696.55 489
14697.70 466
14698.84 536
14699.99 526
14701.13 521
14702.28 487
14703.43 534
14704.57 513
14705.72 489
14706.86 494
14708.01 488
14709.16 496
14710.30 515
14711.45 482
14712.59 517
14713.74 534
14714.89 501
14716.03 493
14717.18 473
14718.33 565
14719.47 528
14720.62 487
14721.77 491
14722.91 485
14724.06 502
14725.21 502
14726.35 526
14727.50 510
14728.65 528
14729.79 535
14730.94 485
14732.09 476
14733.23 515
14734.38 537
14735.53 528
14736.67 513
14737.82 529
14738.97 556
14740.12 499
14741.26 509
14742.41 516
14743.56 509
14744.71 543
14745.85 519
14747.00 515
14748.15 494
14749.30 477
14750.44 574
14751.59 530
14752.74 463
14753.89 510
14755.03 528
14756.18 478
14757.33 477
14758.48 519
14759.63 514
14760.77 539
14761.92 483
14763.07 493
14764.22 541
14765.37 506
14766.52 485
14767.66 520
14768.81 554
14769.96 526
14771.11 511
14772.26 537
14773.41 543
14774.55 563
14775.70 509
14776.85 518
14778.00 522
14779.15 553
14780.30 540
14781.45 510
14782.60 524
14783.74 538
14784.89 574
14786.04 576
14787.19 533
14788.34 503
14789.49 527
14790.64 508
14791.79 583
14792.94 548
14794.09 545
14795.24 558
14796.39 555
14797.54 563
14798.69 509
14799.83 562
14800.98 595
14802.13 572
14803.28 563
14804.43 573
14805.58 556
14806.73 589
14807.88 566
14809.03 564
14810.18 539
14811.33 588
14812.48 552
14813.63 540
14814.78 541
14815.93 564
14817.08 560
14818.23 506
14819.38 529
14820.53 553
14821.69 559
14822.84 501
14823.99 577
14825.14 535
14826.29 595
14827.44 529
14828.59 519
14829.74 524
14830.89 540
14832.04 494
14833.19 526
14834.34 468
14835.49 487
14836.65 517
14837.80 524
14838.95 522
14840.10 466
14841.25 444
14842.40 465
14843.55 493
14844.70 489
14845.85 482
14847.01 454
14848.16 453
14849.31 455
14850.46 441
14851.61 415
14852.76 434
14853.92 462
14855.07 416
14856.22 437
14857.37 437
14858.52 458
14859.67 423
14860.83 415
14861.98 388
14863.13 420
14864.28 417
14865.44 421
14866.59 424
14867.74 474
14868.89 419
14870.04 465
14871.20 444
14872.35 414
14873.50 410
14874.65 419
14875.81 453
14876.96 399
14878.11 451
14879.26 390
14880.42 434
14881.57 437
14882.72 458
14883.88 401
14885.03 419
14886.18 383
14887.33 414
14888.49 401
14889.64 399
14890.79 447
14891.95 413
14893.10 441
14894.25 397
14895.41 445
14896.56 426
14897.71 400
14898.87 362
14900.02 408
14901.17 446
14902.33 445
14903.48 392
14904.63 441
14905.79 425
14906.94 412
14908.10 403
14909.25 405
14910.40 397
14911.56 419
14912.71 447
14913.87 398
14915.02 425
14916.17 410
14917.33 454
14918.48 429
14919.64 394
14920.79 414
14921.94 481
14923.10 448
14924.25 435
14925.41 394
14926.56 427
14927.72 435
14928.87 403
14930.03 417
14931.18 427
14932.34 437
14933.49 456
14934.65 475
14935.80 415
14936.96 469
14938.11 410
14939.27 468
14940.42 447
14941.58 425
14942.73 437
14943.89 448
14945.04 433
14946.20 451
14947.35 423
14948.51 428
14949.66 433
14950.82 405
14951.97 419
14953.13 389
14954.28 418
14955.44 413
14956.60 445
14957.75 447
14958.91 439
14960.06 433
14961.22 403
14962.37 453
14963.53 376
14964.69 429
14965.84 387
14967.00 424
14968.16 387
14969.31 441
14970.47 426
14971.62 422
14972.78 398
14973.94 415
14975.09 412
14976.25 410
14977.41 408
14978.56 392
14979.72 392
14980.88 416
14982.03 401
14983.19 371
14984.35 374
14985.50 381
14986.66 432
14987.82 423
14988.97 396
14990.13 392
14991.29 363
14992.44 337
14993.60 356
14994.76 358
14995.92 409
14997.07 401
14998.23 391
14999.39 366
15000.55 403
15001.70 393
15002.86 375
15004.02 397
15005.18 370
15006.33 423
15007.49 375
15008.65 359
15009.81 357
15010.96 396
15012.12 378
15013.28 368
15014.44 370
15015.60 385
15016.75 401
15017.91 411
15019.07 397
15020.23 362
15021.39 399
15022.54 359
15023.70 448
15024.86 336
15026.02 370
15027.18 369
15028.34 377
15029.49 381
15030.65 363
15031.81 345
15032.97 339
15034.13 380
15035.29 377
15036.45 380
15037.61 366
15038.76 409
15039.92 355
15041.08 378
15042.24 400
15043.40 381
15044.56 385
15045.72 396
15046.88 392
15048.04 357
15049.20 388
15050.36 358
15051.51 370
15052.67 387
15053.83 372
15054.99 367
15056.15 399
15057.31 340
15058.47 366
15059.63 379
15060.79 385
15061.95 353
15063.11 396
15064.27 354
15065.43 377
15066.59 355
15067.75 352
15068.91 355
15070.07 358
15071.23 357
15072.39 384
15073.55 383
15074.71 364
15075.87 374
15077.03 331
15078.19 320
15079.35 332
15080.51 369
15081.67 351
15082.83 374
15083.99 338
15085.16 337
15086.32 354
15087.48 361
15088.64 377
15089.80 396
15090.96 400
15092.12 377
15093.28 326
15094.44 361
15095.60 384
15096.76 357
15097.93 362
15099.09 336
15100.25 378
15101.41 338
15102.57 330
15103.73 390
15104.89 353
15106.05 351
15107.22 377
15108.38 335
15109.54 373
15110.70 389
15111.86 376
15113.02 376
15114.19 332
15115.35 385
15116.51 389
15117.67 397
15118.83 364
15120.00 367
15121.16 351
15122.32 392
15123.48 369
15124.64 358
15125.81 361
15126.97 383
15128.13 371
15129.29 336
15130.46 383
15131.62 356
15132.78 381
15133.94 367
15135.11 392
15136.27 331
15137.43 343
15138.59 360
15139.76 362
15140.92 323
15142.08 324
15143.25 383
15144.41 390
15145.57 400
15146.73 374
15147.90 373
15149.06 331
15150.22 378
15151.39 363
15152.55 439
15153.71 404
15154.88 375
15156.04 361
15157.20 379
15158.37 357
15159.53 380
15160.69 377
15161.86 382
15163.02 395
15164.19 386
15165.35 393
15166.51 359
15167.68 374
15168.84 368
15170.00 394
15171.17 389
15172.33 404
15173.50 412
15174.66 407
15175.83 379
15176.99 379
15178.15 406
15179.32 469
15180.48 436
15181.65 376
15182.81 377
15183.98 415
15185.14 407
15186.30 407
15187.47 416
15188.63 400
15189.80 473
15190.96 412
15192.13 413
15193.29 408
15194.46 462
15195.62 441
15196.79 440
15197.95 394
15199.12 422
15200.28 434
15201.45 416
15202.61 428
15203.78 425
15204.94 444
15206.11 461
15207.27 423
15208.44 388
15209.61 431
15210.77 436
15211.94 443
15213.10 448
15214.27 431
15215.43 462
15216.60 447
15217.76 437
15218.93 430
15220.10 513
15221.26 454
15222.43 439
15223.59 455
15224.76 453
15225.93 500
15227.09 456
15228.26 492
15229.42 474
15230.59 491
15231.76 505
15232.92 502
15234.09 529
15235.26 500
15236.42 517
15237.59 548
15238.76 477
15239.92 497
15241.09 482
15242.26 533
15243.42 484
15244.59 476
15245.76 492
15246.92 492
15248.09 454
15249.26 443
15250.42 487
15251.59 471
15252.76 409
15253.93 416
15255.09 421
15256.26 406
15257.43 442
15258.60 420
15259.76 430
15260.93 420
15262.10 467
15263.26 406
15264.43 430
15265.60 436
15266.77 398
15267.94 401
15269.10 393
15270.27 382
15271.44 404
15272.61 416
15273.77 387
15274.94 395
15276.11 411
15277.28 455
15278.45 433
15279.62 400
15280.78 424
15281.95 423
15283.12 397
15284.29 423
15285.46 372
15286.62 365
15287.79 378
15288.96 370
15290.13 414
15291.30 390
15292.47 338
15293.64 382
15294.81 417
15295.97 409
15297.14 379
15298.31 359
15299.48 377
15300.65 405
15301.82 424
15302.99 378
15304.16 402
15305.33 408
15306.49 393
15307.66 368
15308.83 359
15310.00 380
15311.17 424
15312.34 399
15313.51 377
15314.68 403
15315.85 396
15317.02 412
15318.19 422
15319.36 388
15320.53 412
15321.70 400
15322.87 411
15324.04 399
15325.21 418
15326.38 422
15327.55 401
15328.72 420
15329.89 430
15331.06 408
15332.23 418
15333.40 429
15334.57 405
15335.74 437
15336.91 403
15338.08 389
15339.25 420
15340.42 415
15341.59 384
15342.76 456
15343.93 384
15345.10 404
15346.27 412
15347.44 390
15348.62 408
15349.79 441
15350.96 430
15352.13 423
15353.30 412
15354.47 381
15355.64 406
15356.81 411
15357.98 440
15359.15 387
15360.33 394
15361.50 415
15362.67 424
15363.84 433
15365.01 417
15366.18 393
15367.35 409
15368.53 438
15369.70 441
15370.87 401
15372.04 414
15373.21 439
15374.38 475
15375.56 427
15376.73 432
15377.90 401
15379.07 443
15380.24 422
15381.42 435
15382.59 397
15383.76 439
15384.93 466
15386.10 424
15387.28 423
15388.45 445
15389.62 479
15390.79 491
15391.97 483
15393.14 425
15394.31 424
15395.48 477
15396.66 459
15397.83 466
15399.00 463
15400.17 479
15401.35 464
15402.52 433
15403.69 445
15404.87 444
15406.04 440
15407.21 442
15408.39 456
15409.56 474
15410.73 426
15411.91 418
15413.08 376
15414.25 367
15415.42 373
15416.60 431
15417.77 426
15418.95 435
15420.12 403
15421.29 389
15422.47 415
15423.64 394
15424.81 371
15425.99 400
15427.16 395
15428.33 397
15429.51 397
15430.68 397
15431.86 399
15433.03 388
15434.20 404
15435.38 358
15436.55 390
15437.73 352
15438.90 363
15440.08 371
15441.25 364
15442.42 372
15443.60 396
15444.77 411
15445.95 400
15447.12 417
15448.30 377
15449.47 370
15450.65 371
15451.82 388
15453.00 386
15454.17 369
15455.35 366
15456.52 414
15457.70 394
15458.87 353
15460.05 368
15461.22 379
15462.40 378
15463.57 375
15464.75 376
15465.92 409
15467.10 415
15468.27 399
15469.45 383
15470.62 381
15471.80 361
15472.97 368
15474.15 366
15475.33 363
15476.50 363
15477.68 423
15478.85 393
15480.03 380
15481.20 385
15482.38 345
15483.56 364
15484.73 380
15485.91 374
15487.08 365
15488.26 349
15489.44 352
15490.61 370
15491.79 372
15492.97 338
15494.14 346
15495.32 330
15496.49 365
15497.67 367
15498.85 365
15500.02 359
15501.20 364
15502.38 426
15503.55 387
15504.73 416
15505.91 388
15507.08 377
15508.26 317
15509.44 384
15510.62 411
15511.79 380
15512.97 387
15514.15 406
15515.32 350
15516.50 367
15517.68 347
15518.86 386
15520.03 391
15521.21 366
15522.39 397
15523.57 379
15524.74 364
15525.92 368
15527.10 387
15528.28 358
15529.45 365
15530.63 389
15531.81 402
15532.99 392
15534.16 352
15535.34 357
15536.52 380
15537.70 361
15538.88 389
15540.06 401
15541.23 370
15542.41 362
15543.59 401
15544.77 343
15545.95 365
15547.12 385
15548.30 413
15549.48 423
15550.66 419
15551.84 408
15553.02 387
15554.20 422
15555.37 393
15556.55 413
15557.73 372
15558.91 380
15560.09 399
15561.27 376
15562.45 376
15563.63 369
15564.81 376
15565.98 397
15567.16 429
15568.34 387
15569.52 406
15570.70 396
15571.88 441
15573.06 411
15574.24 420
15575.42 397
15576.60 387
15577.78 375
15578.96 446
15580.14 461
15581.32 457
15582.50 442
15583.68 395
15584.86 459
15586.04 441
15587.22 434
15588.40 381
15589.58 441
15590.76 461
15591.94 438
15593.12 459
15594.30 436
15595.48 442
15596.66 431
15597.84 448
15599.02 450
15600.20 440
15601.38 458
15602.56 435
15603.74 450
15604.92 448
15606.10 451
15607.28 428
15608.46 422
15609.64 439
15610.82 441
15612.00 468
15613.19 493
15614.37 511
15615.55 493
15616.73 482
15617.91 499
15619.09 505
15620.27 505
15621.45 480
15622.63 496
15623.82 480
15625.00 486
15626.18 498
15627.36 504
15628.54 493
15629.72 524
15630.90 504
15632.09 531
15633.27 517
15634.45 550
15635.63 502
15636.81 480
15637.99 525
15639.18 526
15640.36 559
15641.54 546
15642.72 527
15643.90 496
15645.09 546
15646.27 552
15647.45 527
15648.63 523
15649.82 558
15651.00 574
15652.18 551
15653.36 591
15654.54 598
15655.73 615
15656.91 578
15658.09 573
15659.28 577
15660.46 611
15661.64 587
15662.82 607
15664.01 622
15665.19 620
15666.37 593
15667.55 599
15668.74 559
15669.92 559
15671.10 590
15672.29 592
15673.47 567
15674.65 553
15675.84 550
15677.02 572
15678.20 530
15679.39 547
15680.57 545
15681.75 523
15682.94 500
15684.12 513
15685.30 548
15686.49 593
15687.67 548
15688.86 511
15690.04 541
15691.22 479
15692.41 516
15693.59 485
15694.78 501
15695.96 529
15697.14 529
15698.33 540
15699.51 538
15700.70 545
15701.88 562
15703.06 564
15704.25 548
15705.43 530
15706.62 520
15707.80 519
15708.99 557
15710.17 560
15711.36 539
15712.54 557
15713.73 561
15714.91 608
15716.09 563
15717.28 572
15718.46 571
15719.65 622
15720.83 654
15722.02 632
15723.20 614
15724.39 621
15725.57 593
15726.76 579
15727.95 602
15729.13 550
15730.32 545
15731.50 605
15732.69 608
15733.87 582
15735.06 538
15736.24 544
15737.43 625
15738.61 601
15739.80 552
15740.99 594
15742.17 594
15743.36 590
15744.54 615
15745.73 601
15746.92 629
15748.10 641
15749.29 618
15750.47 632
15751.66 630
15752.85 635
15754.03 684
15755.22 638
15756.40 598
15757.59 669
15758.78 634
15759.96 606
15761.15 634
15762.34 603
15763.52 628
15764.71 609
15765.90 613
15767.08 589
15768.27 564
15769.46 628
15770.64 602
15771.83 620
15773.02 558
15774.20 563
15775.39 599
15776.58 654
15777.77 585
15778.95 597
15780.14 561
15781.33 620
15782.51 553
15783.70 588
15784.89 601
15786.08 549
15787.26 631
15788.45 597
15789.64 592
15790.83 622
15792.01 611
15793.20 591
15794.39 500
15795.58 537
15796.77 580
15797.95 531
15799.14 572
15800.33 546
15801.52 518
15802.71 509
15803.89 548
15805.08 523
15806.27 553
15807.46 570
15808.65 537
15809.84 509
15811.02 503
15812.21 525
15813.40 500
15814.59 484
15815.78 461
15816.97 501
15818.15 438
15819.34 511
15820.53 521
15821.72 501
15822.91 451
15824.10 500
15825.29 476
15826.48 450
15827.67 474
15828.85 473
15830.04 487
15831.23 498
15832.42 445
15833.61 459
15834.80 523
15835.99 486
15837.18 464
15838.37 440
15839.56 458
15840.75 457
15841.94 443
15843.13 479
15844.32 445
15845.51 484
15846.70 466
15847.89 467
15849.08 475
15850.27 495
15851.46 475
15852.65 481
15853.84 516
15855.03 515
15856.22 501
15857.41 466
15858.60 442
15859.79 500
15860.98 530
15862.17 473
15863.36 462
15864.55 515
15865.74 484
15866.93 469
15868.12 481
15869.31 498
15870.50 505
15871.69 511
15872.88 485
15874.07 477
15875.26 433
15876.45 494
15877.64 507
15878.84 478
15880.03 500
15881.22 519
15882.41 500
15883.60 506
15884.79 464
15885.98 490
15887.17 505
15888.36 473
15889.56 498
15890.75 494
15891.94 503
15893.13 519
15894.32 508
15895.51 514
15896.71 527
15897.90 528
15899.09 520
15900.28 510
15901.47 515
15902.66 531
15903.86 542
15905.05 565
15906.24 591
15907.43 571
15908.62 531
15909.82 531
15911.01 531
15912.20 525
15913.39 538
15914.58 547
15915.78 562
15916.97 576
15918.16 608
15919.35 634
15920.55 587
15921.74 574
15922.93 591
15924.12 586
15925.32 575
15926.51 558
15927.70 535
15928.90 552
15930.09 560
15931.28 580
15932.47 595
15933.67 603
15934.86 550
15936.05 539
15937.25 564
15938.44 594
15939.63 615
15940.83 549
15942.02 563
15943.21 556
15944.41 526
15945.60 493
15946.79 546
15947.99 472
15949.18 463
15950.37 502
15951.57 503
15952.76 508
15953.96 451
15955.15 429
15956.34 468
15957.54 458
15958.73 464
15959.92 441
15961.12 414
15962.31 442
15963.51 458
15964.70 403
15965.90 412
15967.09 405
15968.28 405
15969.48 399
15970.67 427
15971.87 397
15973.06 397
15974.26 395
15975.45 380
15976.65 398
15977.84 388
15979.03 389
15980.23 361
15981.42 382
15982.62 382
15983.81 394
15985.01 363
15986.20 366
15987.40 361
15988.59 376
15989.79 406
15990.98 397
15992.18 388
15993.37 378
15994.57 354
15995.77 383
15996.96 388
15998.16 334
15999.35 371
16000.55 374
16001.74 361
16002.94 393
16004.13 329
16005.33 352
16006.53 342
16007.72 396
16008.92 379
16010.11 355
16011.31 399
16012.51 367
16013.70 380
16014.90 379
16016.09 372
16017.29 360
16018.49 378
16019.68 402
16020.88 343
16022.07 374
16023.27 345
16024.47 359
16025.66 357
16026.86 343
16028.06 363
16029.25 399
16030.45 358
16031.65 359
16032.84 350
16034.04 325
16035.24 337
16036.43 362
16037.63 354
16038.83 363
16040.02 345
16041.22 336
16042.42 355
16043.62 349
16044.81 335
16046.01 351
16047.21 346
16048.40 348
16049.60 343
16050.80 334
16052.00 339
16053.19 350
16054.39 344
16055.59 333
16056.79 362
16057.99 351
16059.18 288
16060.38 347
16061.58 374
16062.78 376
16063.97 325
16065.17 322
16066.37 332
16067.57 323
16068.77 362
16069.96 350
16071.16 337
16072.36 340
16073.56 344
16074.76 345
16075.96 341
16077.15 301
16078.35 322
16079.55 357
16080.75 356
16081.95 337
16083.15 357
16084.35 358
16085.54 358
16086.74 356
16087.94 301
16089.14 321
16090.34 333
16091.54 327
16092.74 369
16093.94 358
16095.14 317
16096.33 310
16097.53 353
16098.73 314
16099.93 326
16101.13 343
16102.33 354
16103.53 336
16104.73 305
16105.93 318
16107.13 318
16108.33 332
16109.53 352
16110.73 323
16111.93 342
16113.13 333
16114.33 343
16115.53 336
16116.73 318
16117.93 336
16119.13 338
16120.33 286
16121.53 319
16122.73 335
16123.93 352
16125.13 341
16126.33 323
16127.53 366
16128.73 329
16129.93 339
16131.13 340
16132.33 279
16133.53 316
16134.73 282
16135.93 283
16137.13 316
16138.33 332
16139.53 356
16140.73 325
16141.93 315
16143.13 300
16144.34 310
16145.54 328
16146.74 365
16147.94 321
16149.14 323
16150.34 331
16151.54 329
16152.74 317
16153.94 296
16155.15 299
16156.35 312
16157.55 312
16158.75 309
16159.95 335
16161.15 318
16162.35 340
16163.56 335
16164.76 378
16165.96 331
16167.16 319
16168.36 308
16169.56 358
16170.77 347
16171.97 291
16173.17 329
16174.37 345
16175.57 315
16176.78 316
16177.98 352
16179.18 319
16180.38 346
16181.59 329
16182.79 303
16183.99 283
16185.19 330
16186.40 357
16187.60 339
16188.80 293
16190.00 310
16191.21 313
16192.41 332
16193.61 369
16194.81 353
16196.02 316
16197.22 317
16198.42 318
16199.63 316
16200.83 298
16202.03 300
16203.23 330
16204.44 341
16205.64 331
16206.84 294
16208.05 294
16209.25 338
16210.45 324
16211.66 334
16212.86 326
16214.06 345
16215.27 320
16216.47 310
16217.68 308
16218.88 333
16220.08 298
16221.29 355
16222.49 351
16223.69 326
16224.90 312
16226.10 318
16227.31 357
16228.51 338
16229.71 354
16230.92 311
16232.12 328
16233.33 334
16234.53 322
16235.74 352
16236.94 354
16238.14 381
16239.35 357
16240.55 365
16241.76 358
16242.96 375
16244.17 341
16245.37 345
16246.58 338
16247.78 338
16248.99 335
16250.19 380
16251.40 374
16252.60 419
16253.81 391
16255.01 362
16256.22 350
16257.42 367
16258.63 359
16259.83 401
16261.04 380
16262.24 401
16263.45 355
16264.65 400
16265.86 377
16267.06 396
16268.27 355
16269.47 352
16270.68 348
16271.89 383
16273.09 387
16274.30 385
16275.50 381
16276.71 372
16277.91 344
16279.12 384
16280.33 373
16281.53 397
16282.74 411
16283.94 382
16285.15 385
16286.36 408
16287.56 383
16288.77 391
16289.98 389
16291.18 391
16292.39 392
16293.59 427
16294.80 442
16296.01 436
16297.21 416
16298.42 392
16299.63 449
16300.83 390
16302.04 396
16303.25 425
16304.46 453
16305.66 414
16306.87 386
16308.08 433
16309.28 422
16310.49 362
16311.70 394
16312.90 403
16314.11 409
16315.32 470
16316.53 462
16317.73 444
16318.94 408
16320.15 441
16321.36 429
16322.56 373
16323.77 382
16324.98 398
16326.19 402
16327.39 438
16328.60 365
16329.81 379
16331.02 350
16332.23 349
16333.43 416
16334.64 373
16335.85 397
16337.06 348
16338.27 342
16339.47 335
16340.68 347
16341.89 337
16343.10 334
16344.31 324
16345.52 332
16346.72 324
16347.93 335
16349.14 330
16350.35 358
16351.56 319
16352.77 349
16353.98 356
16355.18 351
16356.39 319
16357.60 325
16358.81 342
16360.02 310
16361.23 361
16362.44 345
16363.65 341
16364.86 305
16366.07 306
16367.27 315
16368.48 305
16369.69 339
16370.90 341
16372.11 326
16373.32 305
16374.53 321
16375.74 350
16376.95 336
16378.16 318
16379.37 320
16380.58 321
16381.79 341
16383.00 318
16384.21 317
16385.42 328
16386.63 355
16387.84 322
16389.05 314
16390.26 306
16391.47 337
16392.68 364
16393.89 293
16395.10 318
16396.31 325
16397.52 339
16398.73 379
16399.94 324
16401.15 301
16402.36 349
16403.57 348
16404.78 348
16405.99 338
16407.20 324
16408.41 346
16409.62 346
16410.84 336
16412.05 339
16413.26 351
16414.47 312
16415.68 323
16416.89 287
16418.10 290
16419.31 333
16420.52 318
16421.73 308
16422.95 330
16424.16 289
16425.37 330
16426.58 331
16427.79 298
16429.00 277
16430.21 304
16431.43 334
16432.64 330
16433.85 306
16435.06 300
16436.27 325
16437.48 291
16438.70 291
16439.91 289
16441.12 332
16442.33 333
16443.54 316
16444.76 302
16445.97 309
16447.18 351
16448.39 355
16449.61 310
16450.82 290
16452.03 297
16453.24 272
16454.45 316
16455.67 321
16456.88 320
16458.09 275
16459.31 307
16460.52 282
16461.73 290
16462.94 321
16464.16 312
16465.37 318
16466.58 311
16467.79 320
16469.01 316
16470.22 327
16471.43 315
16472.65 303
16473.86 296
16475.07 304
16476.29 307
16477.50 312
16478.71 317
16479.93 329
16481.14 279
16482.35 324
16483.57 303
16484.78 261
16485.99 309
16487.21 290
16488.42 299
16489.64 306
16490.85 312
16492.06 329
16493.28 344
16494.49 313
16495.70 308
16496.92 275
16498.13 275
16499.35 326
16500.56 276
16501.77 303
16502.99 308
16504.20 299
16505.42 279
16506.63 339
16507.85 317
16509.06 298
16510.28 289
16511.49 286
16512.70 276
16513.92 298
16515.13 276
16516.35 275
16517.56 281
16518.78 317
16519.99 313
16521.21 310
16522.42 295
16523.64 293
16524.85 313
16526.07 320
16527.28 329
16528.50 305
16529.71 323
16530.93 321
16532.14 321
16533.36 317
16534.57 366
16535.79 319
16537.01 318
16538.22 311
16539.44 347
16540.65 309
16541.87 288
16543.08 320
16544.30 321
16545.52 359
16546.73 288
16547.95 320
16549.16 302
16550.38 308
16551.60 318
16552.81 292
16554.03 331
16555.24 350
16556.46 343
16557.68 349
16558.89 323
16560.11 313
16561.32 377
16562.54 336
16563.76 341
16564.97 347
16566.19 339
16567.41 325
16568.62 352
16569.84 360
16571.06 355
16572.27 365
16573.49 345
16574.71 333
16575.93 330
16577.14 378
16578.36 353
16579.58 367
16580.79 358
16582.01 366
16583.23 367
16584.44 369
16585.66 358
16586.88 395
16588.10 363
16589.31 363
16590.53 332
16591.75 359
16592.97 366
16594.18 315
16595.40 337
16596.62 312
16597.84 326
16599.06 341
16600.27 317
16601.49 324
16602.71 348
16603.93 341
16605.14 358
16606.36 321
16607.58 345
16608.80 341
16610.02 313
16611.24 302
16612.45 318
16613.67 326
16614.89 337
16616.11 318
16617.33 293
16618.55 323
16619.76 308
16620.98 324
16622.20 337
16623.42 326
16624.64 307
16625.86 294
16627.08 333
16628.30 336
16629.51 302
16630.73 298
16631.95 302
16633.17 343
16634.39 312
16635.61 273
16636.83 296
16638.05 310
16639.27 330
16640.49 290
16641.71 260
16642.92 271
16644.14 283
16645.36 356
16646.58 322
16647.80 276
16649.02 332
16650.24 318
16651.46 298
16652.68 306
16653.90 272
16655.12 327
16656.34 287
16657.56 302
16658.78 290
16660.00 304
16661.22 291
16662.44 311
16663.66 312
16664.88 291
16666.10 287
16667.32 316
16668.54 321
16669.76 290
16670.98 284
16672.20 295
16673.42 277
16674.64 282
16675.87 307
16677.09 314
16678.31 308
16679.53 373
16680.75 327
16681.97 303
16683.19 291
16684.41 309
16685.63 331
16686.85 278
16688.07 280
16689.30 253
16690.52 307
16691.74 312
16692.96 289
16694.18 279
16695.40 288
16696.62 301
16697.84 298
16699.07 285
16700.29 269
16701.51 306
16702.73 251
16703.95 268
16705.17 303
16706.40 281
16707.62 283
16708.84 290
16710.06 286
16711.28 290
16712.50 265
16713.73 280
16714.95 275
16716.17 304
16717.39 287
16718.61 285
16719.84 296
16721.06 306
16722.28 301
16723.50 253
16724.73 254
16725.95 299
16727.17 310
16728.39 288
16729.62 276
16730.84 295
16732.06 261
16733.28 263
16734.51 266
16735.73 290
16736.95 271
16738.18 297
16739.40 287
16740.62 290
16741.84 273
16743.07 303
16744.29 321
16745.51 267
16746.74 249
16747.96 254
16749.18 272
16750.41 306
16751.63 258
16752.85 264
16754.08 283
16755.30 281
16756.52 257
16757.75 243
16758.97 288
16760.20 294
16761.42 265
16762.64 252
16763.87 269
16765.09 286
16766.31 270
16767.54 277
16768.76 255
16769.99 297
16771.21 251
16772.43 330
16773.66 290
16774.88 250
16776.11 252
16777.33 269
16778.56 261
16779.78 290
16781.01 294
16782.23 295
16783.45 268
16784.68 273
16785.90 282
16787.13 277
16788.35 279
16789.58 262
16790.80 242
16792.03 267
16793.25 276
16794.48 265
16795.70 299
16796.93 275
16798.15 267
16799.38 281
16800.60 268
16801.83 297
16803.05 267
16804.28 293
16805.50 285
16806.73 319
16807.95 289
16809.18 279
16810.41 295
16811.63 321
16812.86 294
16814.08 319
16815.31 328
16816.53 304
16817.76 315
16818.99 255
16820.21 273
16821.44 286
16822.66 290
16823.89 257
16825.12 284
16826.34 279
16827.57 279
16828.79 311
16830.02 323
16831.25 295
16832.47 306
16833.70 310
16834.93 277
16836.15 282
16837.38 275
16838.61 318
16839.83 281
16841.06 331
16842.29 333
16843.51 289
16844.74 284
16845.97 329
16847.19 343
16848.42 340
16849.65 305
16850.87 323
16852.10 276
16853.33 310
16854.56 348
16855.78 321
16857.01 345
16858.24 341
16859.46 337
16860.69 312
16861.92 340
16863.15 329
16864.37 330
16865.60 337
16866.83 392
16868.06 367
16869.28 352
16870.51 313
16871.74 345
16872.97 340
16874.20 357
16875.42 342
16876.65 388
16877.88 412
16879.11 396
16880.34 416
16881.56 389
16882.79 391
16884.02 389
16885.25 378
16886.48 409
16887.71 405
16888.93 456
16890.16 451
16891.39 402
16892.62 440
16893.85 394
16895.08 398
16896.31 387
16897.53 392
16898.76 409
16899.99 367
16901.22 377
16902.45 364
16903.68 371
16904.91 361
16906.14 375
16907.37 388
16908.59 372
16909.82 355
16911.05 338
16912.28 325
16913.51 373
16914.74 373
16915.97 316
16917.20 321
16918.43 318
16919.66 345
16920.89 355
16922.12 323
16923.35 332
16924.58 336
16925.81 329
16927.04 328
16928.27 289
16929.50 313
16930.73 336
16931.96 341
16933.19 316
16934.42 299
16935.65 305
16936.88 328
16938.11 328
16939.34 345
16940.57 342
16941.80 295
16943.03 353
16944.26 320
16945.49 317
16946.72 308
16947.95 311
16949.18 327
16950.41 294
16951.64 301
16952.87 339
16954.10 318
16955.33 320
16956.57 323
16957.80 317
16959.03 314
16960.26 298
16961.49 301
16962.72 317
16963.95 352
16965.18 312
16966.41 319
16967.65 295
16968.88 336
16970.11 296
16971.34 302
16972.57 295
16973.80 263
16975.03 313
16976.27 296
16977.50 267
16978.73 256
16979.96 300
16981.19 302
16982.42 308
16983.66 293
16984.89 310
16986.12 300
16987.35 287
16988.58 304
16989.82 292
16991.05 303
16992.28 314
16993.51 328
16994.75 290
16995.98 296
16997.21 298
16998.44 298
16999.67 267
17000.91 304
17002.14 280
17003.37 302
17004.61 310
17005.84 314
17007.07 324
17008.30 332
17009.54 303
17010.77 276
17012.00 301
17013.23 307
17014.47 304
17015.70 287
17016.93 266
17018.17 274
17019.40 311
17020.63 283
17021.87 292
17023.10 282
17024.33 309
17025.57 299
17026.80 299
17028.03 297
17029.27 262
17030.50 273
17031.73 261
17032.97 279
17034.20 283
17035.44 287
17036.67 299
17037.90 270
17039.14 283
17040.37 290
17041.60 286
17042.84 292
17044.07 272
17045.31 279
17046.54 258
17047.78 247
17049.01 293
17050.24 260
17051.48 248
17052.71 244
17053.95 279
17055.18 277
17056.42 303
17057.65 289
17058.89 283
17060.12 314
17061.35 277
17062.59 261
17063.82 253
17065.06 275
17066.29 235
17067.53 239
17068.76 263
17070.00 278
17071.23 277
17072.47 284
17073.70 281
17074.94 258
17076.17 253
17077.41 268
17078.65 273
17079.88 270
17081.12 250
17082.35 292
17083.59 265
17084.82 254
17086.06 269
17087.29 258
17088.53 264
17089.77 280
17091.00 273
17092.24 256
17093.47 295
17094.71 267
17095.94 291
17097.18 280
17098.42 271
17099.65 241
17100.89 264
17102.12 239
17103.36 240
17104.60 274
17105.83 257
17107.07 277
17108.31 278
17109.54 238
17110.78 263
17112.02 269
17113.25 252
17114.49 232
17115.73 307
17116.96 284
17118.20 233
17119.44 238
17120.67 248
17121.91 262
17123.15 275
17124.38 259
17125.62 225
17126.86 253
17128.10 258
17129.33 292
17130.57 253
17131.81 241
17133.04 270
17134.28 237
17135.52 261
17136.76 262
17137.99 284
17139.23 273
17140.47 279
17141.71 255
17142.94 266
17144.18 249
17145.42 248
17146.66 253
17147.90 258
17149.13 256
17150.37 282
17151.61 276
17152.85 273
17154.08 257
17155.32 241
17156.56 266
17157.80 266
17159.04 279
17160.28 249
17161.51 256
17162.75 254
17163.99 230
17165.23 258
17166.47 249
17167.71 262
17168.95 246
17170.18 231
17171.42 257
17172.66 256
17173.90 246
17175.14 260
17176.38 259
17177.62 258
17178.86 219
17180.09 230
17181.33 251
17182.57 251
17183.81 255
17185.05 263
17186.29 241
17187.53 250
17188.77 268
17190.01 248
17191.25 266
17192.49 243
17193.73 239
17194.97 242
17196.21 248
17197.45 246
17198.69 239
17199.92 240
17201.16 250
17202.40 259
17203.64 243
17204.88 275
17206.12 271
17207.36 249
17208.60 220
17209.84 242
17211.08 246
17212.32 251
17213.56 265
17214.81 244
17216.05 249
17217.29 254
17218.53 229
17219.77 231
17221.01 245
17222.25 234
17223.49 246
17224.73 214
17225.97 267
17227.21 247
17228.45 231
17229.69 229
17230.93 236
17232.17 218
17233.41 222
17234.66 214
17235.90 225
17237.14 235
17238.38 240
17239.62 260
17240.86 242
17242.10 229
17243.34 268
17244.58 264
17245.83 271
17247.07 247
17248.31 246
17249.55 235
17250.79 221
17252.03 253
17253.28 228
17254.52 218
17255.76 242
17257.00 239
17258.24 240
17259.48 216
17260.73 233
17261.97 237
17263.21 210
17264.45 238
17265.69 238
17266.94 219
17268.18 229
17269.42 240
17270.66 234
17271.91 209
17273.15 252
17274.39 238
17275.63 254
17276.88 219
17278.12 240
17279.36 210
17280.60 254
17281.85 259
17283.09 239
17284.33 255
17285.57 287
17286.82 234
17288.06 221
17289.30 245
17290.55 231
17291.79 233
17293.03 217
17294.28 233
17295.52 237
17296.76 247
17298.01 220
17299.25 236
17300.49 229
17301.74 228
17302.98 210
17304.22 235
17305.47 264
17306.71 228
17307.95 223
17309.20 217
17310.44 263
17311.68 232
17312.93 227
17314.17 214
17315.42 233
17316.66 207
17317.90 241
17319.15 229
17320.39 210
17321.64 212
17322.88 226
17324.12 240
17325.37 203
17326.61 218
17327.86 231
17329.10 212
17330.35 220
17331.59 208
17332.83 233
17334.08 236
17335.32 224
17336.57 256
17337.81 215
17339.06 216
17340.30 200
17341.55 208
17342.79 220
17344.04 218
17345.28 206
17346.53 236
17347.77 255
17349.02 211
17350.26 251
17351.51 256
17352.75 250
17354.00 227
17355.24 245
17356.49 215
17357.73 222
17358.98 230
17360.23 223
17361.47 238
17362.72 230
17363.96 250
17365.21 212
17366.45 246
17367.70 235
17368.95 227
17370.19 215
17371.44 223
17372.68 242
17373.93 245
17375.18 236
17376.42 203
17377.67 199
17378.91 224
17380.16 219
17381.41 243
17382.65 208
17383.90 240
17385.15 231
17386.39 215
17387.64 214
17388.89 223
17390.13 240
17391.38 224
17392.63 250
17393.87 230
17395.12 242
17396.37 237
17397.61 225
17398.86 268
17400.11 254
17401.35 228
17402.60 238
17403.85 244
17405.09 227
17406.34 257
17407.59 265
17408.84 286
17410.08 256
17411.33 249
17412.58 235
17413.83 226
17415.07 230
17416.32 254
17417.57 269
17418.82 219
17420.06 227
17421.31 229
17422.56 244
17423.81 225
17425.05 254
17426.30 218
17427.55 228
17428.80 210
17430.05 225
17431.29 221
17432.54 266
17433.79 254
17435.04 250
17436.29 250
17437.54 246
17438.78 229
17440.03 282
17441.28 250
17442.53 238
17443.78 245
17445.03 227
17446.27 250
17447.52 220
17448.77 274
17450.02 251
17451.27 279
17452.52 208
17453.77 234
17455.02 226
17456.27 240
17457.51 224
17458.76 239
17460.01 239
17461.26 248
17462.51 249
17463.76 260
17465.01 290
17466.26 265
17467.51 279
17468.76 235
17470.01 240
17471.26 239
17472.51 250
17473.76 252
17475.01 284
17476.26 265
17477.50 265
17478.75 244
17480.00 237
17481.25 244
17482.50 266
17483.75 297
17485.00 265
17486.25 260
17487.50 248
17488.75 252
17490.00 208
17491.25 259
17492.51 239
17493.76 229
17495.01 229
17496.26 282
17497.51 265
17498.76 259
17500.01 237
17501.26 259
17502.51 250
17503.76 248
17505.01 224
17506.26 232
17507.51 251
17508.76 297
17510.01 281
17511.26 246
17512.52 266
17513.77 261
17515.02 260
17516.27 238
17517.52 258
17518.77 282
17520.02 276
17521.27 282
17522.53 243
17523.78 252
17525.03 223
17526.28 273
17527.53 260
17528.78 258
17530.03 234
17531.29 279
17532.54 265
17533.79 277
17535.04 249
17536.29 261
17537.55 273
17538.80 298
17540.05 250
17541.30 252
17542.55 260
17543.81 237
17545.06 266
17546.31 259
17547.56 266
17548.81 245
17550.07 271
17551.32 234
17552.57 260
17553.82 247
17555.08 261
17556.33 261
17557.58 252
17558.83 254
17560.09 241
17561.34 272
17562.59 293
17563.85 271
17565.10 261
17566.35 290
17567.60 287
17568.86 273
17570.11 286
17571.36 280
17572.62 279
17573.87 300
17575.12 268
17576.38 273
17577.63 259
17578.88 256
17580.14 269
17581.39 261
17582.64 300
17583.90 292
17585.15 315
17586.40 295
17587.66 293
17588.91 271
17590.17 308
17591.42 264
17592.67 294
17593.93 238
17595.18 289
17596.43 295
17597.69 248
17598.94 274
17600.20 303
17601.45 306
17602.71 259
17603.96 317
17605.21 288
17606.47 296
17607.72 274
17608.98 272
17610.23 282
17611.49 308
17612.74 284
17614.00 298
17615.25 283
17616.50 235
17617.76 257
17619.01 286
17620.27 292
17621.52 269
17622.78 284
17624.03 259
17625.29 264
17626.54 229
17627.80 287
17629.05 289
17630.31 281
17631.56 263
17632.82 251
17634.08 262
17635.33 265
17636.59 287
17637.84 281
17639.10 314
17640.35 265
17641.61 251
17642.86 256
17644.12 285
17645.38 244
17646.63 280
17647.89 264
17649.14 270
17650.40 249
17651.66 251
17652.91 247
17654.17 250
17655.42 257
17656.68 289
17657.94 284
17659.19 274
17660.45 270
17661.70 259
17662.96 274
17664.22 277
17665.47 247
17666.73 259
17667.99 306
17669.24 250
17670.50 286
17671.76 258
17673.01 251
17674.27 217
17675.53 227
17676.78 251
17678.04 234
17679.30 248
17680.56 244
17681.81 257
17683.07 257
17684.33 250
17685.58 250
17686.84 267
17688.10 221
17689.36 247
17690.61 240
17691.87 225
17693.13 220
17694.39 230
17695.64 238
17696.90 223
17698.16 259
17699.42 247
17700.67 251
17701.93 259
17703.19 231
17704.45 202
17705.70 260
17706.96 265
17708.22 268
17709.48 221
17710.74 233
17711.99 206
17713.25 243
17714.51 249
17715.77 225
17717.03 235
17718.29 215
17719.54 247
17720.80 253
17722.06 241
17723.32 219
17724.58 261
17725.84 274
17727.10 240
17728.35 200
17729.61 230
17730.87 220
17732.13 229
17733.39 227
17734.65 239
17735.91 262
17737.17 217
17738.43 248
17739.69 258
17740.94 226
17742.20 218
17743.46 260
17744.72 216
17745.98 229
17747.24 216
17748.50 244
17749.76 216
17751.02 263
17752.28 217
17753.54 229
17754.80 247
17756.06 198
17757.32 201
17758.58 203
17759.84 242
17761.10 237
17762.36 278
17763.62 249
17764.88 237
17766.14 243
17767.40 244
17768.66 204
17769.92 227
17771.18 234
17772.44 246
17773.70 242
17774.96 218
17776.22 231
17777.48 222
17778.74 207
17780.00 200
17781.26 231
17782.52 226
17783.78 243
17785.04 230
17786.30 205
17787.57 236
17788.83 211
17790.09 229
17791.35 232
17792.61 196
17793.87 233
17795.13 235
17796.39 200
17797.65 231
17798.91 259
17800.18 206
17801.44 213
17802.70 212
17803.96 205
17805.22 207
17806.48 205
17807.74 221
17809.01 205
17810.27 208
17811.53 231
17812.79 255
17814.05 214
17815.31 187
17816.58 247
17817.84 220
17819.10 210
17820.36 214
17821.62 228
17822.89 198
17824.15 227
17825.41 243
17826.67 244
17827.94 220
17829.20 251
17830.46 220
17831.72 231
17832.98 223
17834.25 173
17835.51 188
17836.77 219
17838.04 193
17839.30 198
17840.56 217
17841.82 209
17843.09 209
17844.35 185
17845.61 194
17846.87 223
17848.14 192
17849.40 193
17850.66 202
17851.93 217
17853.19 204
17854.45 214
17855.72 194
17856.98 218
17858.24 194
17859.51 200
17860.77 221
17862.03 195
17863.30 213
17864.56 198
17865.82 219
17867.09 208
17868.35 192
17869.62 249
17870.88 238
17872.14 194
17873.41 219
17874.67 220
17875.93 208
17877.20 200
17878.46 205
17879.73 185
17880.99 199
17882.26 206
17883.52 217
17884.78 199
17886.05 217
17887.31 201
17888.58 221
17889.84 226
17891.11 225
17892.37 195
17893.63 200
17894.90 207
17896.16 227
17897.43 224
17898.69 203
17899.96 216
17901.22 245
17902.49 215
17903.75 201
17905.02 216
17906.28 178
17907.55 187
17908.81 198
17910.08 182
17911.34 195
17912.61 198
17913.87 187
17915.14 187
17916.41 152
17917.67 197
17918.94 213
17920.20 198
17921.47 210
17922.73 243
17924.00 223
17925.26 228
17926.53 222
17927.80 221
17929.06 207
17930.33 208
17931.59 200
17932.86 227
17934.13 215
17935.39 218
17936.66 206
17937.92 192
17939.19 195
17940.46 209
17941.72 218
17942.99 187
17944.26 218
17945.52 188
17946.79 219
17948.06 199
17949.32 236
17950.59 222
17951.85 247
17953.12 270
17954.39 216
17955.66 200
17956.92 186
17958.19 230
17959.46 209
17960.72 182
17961.99 201
17963.26 186
17964.52 188
17965.79 220
17967.06 221
17968.33 199
17969.59 204
17970.86 217
17972.13 203
17973.40 198
17974.66 201
17975.93 226
17977.20 235
17978.47 207
17979.73 203
17981.00 185
17982.27 214
17983.54 217
17984.80 191
17986.07 206
17987.34 230
17988.61 195
17989.88 204
17991.14 220
17992.41 198
17993.68 224
17994.95 213
17996.22 183
17997.48 157
17998.75 159
18000.02 183
18001.29 210
18002.56 197
18003.83 179
18005.10 202
18006.36 218
18007.63 205
18008.90 216
18010.17 186
18011.44 191
18012.71 207
18013.98 198
18015.25 184
18016.51 206
18017.78 234
18019.05 239
18020.32 232
18021.59 204
18022.86 197
18024.13 197
18025.40 223
18026.67 184
18027.94 202
18029.21 195
18030.48 242
18031.75 233
18033.01 186
18034.28 208
18035.55 208
18036.82 202
18038.09 189
18039.36 206
18040.63 205
18041.90 188
18043.17 214
18044.44 225
18045.71 184
18046.98 191
18048.25 224
18049.52 205
18050.79 208
18052.06 208
18053.33 186
18054.60 187
18055.87 183
18057.14 191
18058.42 233
18059.69 214
18060.96 177
18062.23 183
18063.50 211
18064.77 197
18066.04 207
18067.31 222
18068.58 213
18069.85 197
18071.12 175
18072.39 203
18073.66 209
18074.93 214
18076.21 195
18077.48 207
18078.75 179
18080.02 214
18081.29 203
18082.56 212
18083.83 213
18085.10 211
18086.38 217
18087.65 195
18088.92 204
18090.19 216
18091.46 219
18092.73 201
18094.01 194
18095.28 204
18096.55 216
18097.82 203
18099.09 212
18100.36 230
18101.64 246
18102.91 216
18104.18 238
18105.45 222
18106.73 234
18108.00 229
18109.27 232
18110.54 214
18111.81 203
18113.09 226
18114.36 210
18115.63 202
18116.90 201
18118.18 230
18119.45 218
18120.72 235
18121.99 206
18123.27 184
18124.54 190
18125.81 209
18127.09 194
18128.36 234
18129.63 237
18130.90 204
18132.18 237
18133.45 216
18134.72 220
18136.00 206
18137.27 203
18138.54 203
18139.82 201
18141.09 190
18142.36 237
18143.64 235
18144.91 252
18146.18 195
18147.46 234
18148.73 216
18150.00 223
18151.28 215
18152.55 198
18153.83 206
18155.10 189
18156.37 206
18157.65 223
18158.92 227
18160.20 206
18161.47 210
18162.74 184
18164.02 226
18165.29 231
18166.57 221
18167.84 175
18169.12 199
18170.39 204
18171.66 234
18172.94 238
18174.21 185
18175.49 220
18176.76 172
18178.04 211
18179.31 195
18180.59 195
18181.86 191
18183.14 203
18184.41 173
18185.69 201
18186.96 210
18188.24 198
18189.51 189
18190.79 198
18192.06 219
18193.34 214
18194.61 219
18195.89 204
18197.16 191
18198.44 198
18199.71 219
18200.99 193
18202.26 189
18203.54 203
18204.81 214
18206.09 212
18207.37 222
18208.64 223
18209.92 249
18211.19 195
18212.47 216
18213.75 191
18215.02 202
18216.30 216
18217.57 212
18218.85 222
18220.13 215
18221.40 217
18222.68 194
18223.95 199
18225.23 203
18226.51 202
18227.78 192
18229.06 223
18230.34 232
18231.61 200
18232.89 235
18234.17 213
18235.44 201
18236.72 211
18238.00 189
18239.27 202
18240.55 199
18241.83 212
18243.10 205
18244.38 209
18245.66 195
18246.94 217
18248.21 207
18249.49 194
18250.77 198
18252.04 191
18253.32 207
18254.60 176
18255.88 165
18257.15 218
18258.43 223
18259.71 241
18260.99 229
18262.26 197
18263.54 222
18264.82 235
18266.10 216
18267.37 220
18268.65 193
18269.93 213
18271.21 221
18272.49 199
18273.76 197
18275.04 167
18276.32 222
18277.60 221
18278.88 192
18280.15 201
18281.43 225
18282.71 184
18283.99 207
18285.27 190
18286.55 208
18287.83 206
18289.10 209
18290.38 224
18291.66 186
18292.94 186
18294.22 204
18295.50 236
18296.78 210
18298.06 220
18299.33 236
18300.61 211
18301.89 197
18303.17 197
18304.45 193
18305.73 193
18307.01 194
18308.29 167
18309.57 181
18310.85 186
18312.13 194
18313.41 191
18314.68 184
18315.96 224
18317.24 208
18318.52 187
18319.80 193
18321.08 200
18322.36 225
18323.64 205
18324.92 210
18326.20 194
18327.48 228
18328.76 210
18330.04 205
18331.32 195
18332.60 181
18333.88 202
18335.16 215
18336.44 205
18337.72 220
18339.00 246
18340.28 225
18341.56 230
18342.84 202
18344.12 189
18345.41 207
18346.69 234
18347.97 224
18349.25 186
18350.53 188
18351.81 235
18353.09 201
18354.37 207
18355.65 231
18356.93 218
18358.21 246
18359.49 182
18360.78 222
18362.06 200
18363.34 205
18364.62 191
18365.90 215
18367.18 214
18368.46 186
18369.74 191
18371.03 182
18372.31 213
18373.59 207
18374.87 210
18376.15 195
18377.43 195
18378.72 225
18380.00 201
18381.28 215
18382.56 214
18383.84 193
18385.12 210
18386.41 200
18387.69 213
18388.97 205
18390.25 200
18391.53 185
18392.82 159
18394.10 206
18395.38 223
18396.66 220
18397.95 193
18399.23 192
18400.51 205
18401.79 198
18403.08 190
18404.36 188
18405.64 188
18406.92 223
18408.21 201
18409.49 194
18410.77 213
18412.06 207
18413.34 198
18414.62 216
18415.90 249
18417.19 206
18418.47 220
18419.75 222
18421.04 190
18422.32 188
18423.60 223
18424.89 181
18426.17 200
18427.45 188
18428.74 208
18430.02 174
18431.30 193
18432.59 227
18433.87 262
18435.15 182
18436.44 190
18437.72 212
18439.01 203
18440.29 226
18441.57 199
18442.86 226
18444.14 212
18445.43 212
18446.71 202
18447.99 211
18449.28 202
18450.56 207
18451.85 209
18453.13 185
18454.42 178
18455.70 183
18456.98 167
18458.27 205
18459.55 201
18460.84 182
18462.12 200
18463.41 187
18464.69 195
18465.98 211
18467.26 212
18468.55 239
18469.83 203
18471.12 197
18472.40 196
18473.69 172
18474.97 183
18476.26 207
18477.54 189
18478.83 201
18480.11 199
18481.40 197
18482.68 189
18483.97 207
18485.25 183
18486.54 212
18487.82 194
18489.11 213
18490.40 199
18491.68 197
18492.97 215
18494.25 193
18495.54 199
18496.82 185
18498.11 207
18499.40 202
18500.68 228
18501.97 208
18503.25 212
18504.54 212
18505.83 200
18507.11 225
18508.40 210
18509.69 222
18510.97 188
18512.26 175
18513.54 222
18514.83 185
18516.12 243
18517.40 206
18518.69 229
18519.98 206
18521.26 190
18522.55 189
18523.84 211
18525.12 198
18526.41 209
18527.70 225
18528.99 220
18530.27 215
18531.56 184
18532.85 199
18534.13 201
18535.42 194
18536.71 191
18538.00 183
18539.28 203
18540.57 189
18541.86 207
18543.14 196
18544.43 200
18545.72 195
18547.01 194
18548.30 230
18549.58 205
18550.87 195
18552.16 184
18553.45 196
18554.73 190
18556.02 181
18557.31 200
18558.60 213
18559.89 214
18561.17 229
18562.46 225
18563.75 247
18565.04 208
18566.33 243
18567.62 222
18568.90 205
18570.19 194
18571.48 202
18572.77 193
18574.06 207
18575.35 216
18576.63 205
18577.92 199
18579.21 202
18580.50 247
18581.79 229
18583.08 202
18584.37 224
18585.66 221
18586.95 225
18588.23 193
18589.52 213
18590.81 192
18592.10 214
18593.39 220
18594.68 227
18595.97 199
18597.26 200
18598.55 212
18599.84 193
18601.13 215
18602.42 211
18603.71 209
18605.00 200
18606.29 252
18607.58 198
18608.86 217
18610.15 258
18611.44 212
18612.73 220
18614.02 211
18615.31 251
18616.60 226
18617.89 225
18619.18 228
18620.47 241
18621.76 240
18623.06 250
18624.35 254
18625.64 262
18626.93 229
18628.22 228
18629.51 248
18630.80 245
18632.09 230
18633.38 244
18634.67 210
18635.96 185
18637.25 217
18638.54 211
18639.83 224
18641.12 232
18642.41 204
18643.71 196
18645.00 224
18646.29 206
18647.58 225
18648.87 237
18650.16 208
18651.45 216
18652.74 212
18654.03 219
18655.33 210
18656.62 230
18657.91 203
18659.20 218
18660.49 216
18661.78 188
18663.07 172
18664.37 204
18665.66 189
18666.95 199
18668.24 193
18669.53 199
18670.83 205
18672.12 237
18673.41 213
18674.70 210
18675.99 193
18677.29 241
18678.58 233
18679.87 207
18681.16 222
18682.45 223
18683.75 201
18685.04 224
18686.33 206
18687.62 188
18688.92 199
18690.21 186
18691.50 187
18692.79 168
18694.09 201
18695.38 221
18696.67 212
18697.97 218
18699.26 176
18700.55 204
18701.84 211
18703.14 217
18704.43 210
18705.72 236
18707.02 234
18708.31 224
18709.60 193
18710.90 201
18712.19 197
18713.48 190
18714.78 234
18716.07 202
18717.36 198
18718.66 195
18719.95 188
18721.24 205
18722.54 210
18723.83 217
18725.13 190
18726.42 233
18727.71 211
18729.01 206
18730.30 208
18731.60 186
18732.89 211
18734.18 204
18735.48 177
18736.77 177
18738.07 181
18739.36 208
18740.66 215
18741.95 201
18743.24 191
18744.54 200
18745.83 186
18747.13 173
18748.42 170
18749.72 189
18751.01 190
18752.31 185
18753.60 197
18754.90 207
18756.19 205
18757.49 205
18758.78 215
18760.08 205
18761.37 220
18762.67 200
18763.96 204
18765.26 199
18766.55 164
18767.85 211
18769.14 198
18770.44 203
18771.73 193
18773.03 208
18774.32 197
18775.62 187
18776.91 180
18778.21 200
18779.51 224
18780.80 192
18782.10 199
18783.39 219
18784.69 204
18785.99 188
18787.28 199
18788.58 194
18789.87 178
18791.17 181
18792.47 203
18793.76 193
18795.06 242
18796.35 215
18797.65 221
18798.95 192
18800.24 193
18801.54 178
18802.84 192
18804.13 193
18805.43 193
18806.73 173
18808.02 186
18809.32 171
18810.62 223
18811.91 232
18813.21 209
18814.51 192
18815.80 216
18817.10 216
18818.40 203
18819.69 191
18820.99 218
18822.29 197
18823.59 184
18824.88 216
18826.18 202
18827.48 220
18828.78 162
18830.07 186
18831.37 174
18832.67 190
18833.97 210
18835.26 193
18836.56 168
18837.86 184
18839.16 179
18840.45 191
18841.75 186
18843.05 165
18844.35 179
18845.65 192
18846.94 188
18848.24 193
18849.54 214
18850.84 180
18852.14 205
18853.43 212
18854.73 172
18856.03 202
18857.33 200
18858.63 188
18859.93 208
18861.22 201
18862.52 206
18863.82 202
18865.12 222
18866.42 186
18867.72 186
18869.02 183
18870.32 186
18871.61 211
18872.91 186
18874.21 184
18875.51 202
18876.81 182
18878.11 188
18879.41 187
18880.71 199
18882.01 206
18883.31 212
18884.61 179
18885.90 195
18887.20 209
18888.50 217
18889.80 178
18891.10 200
18892.40 202
18893.70 184
18895.00 175
18896.30 156
18897.60 162
18898.90 168
18900.20 215
18901.50 240
18902.80 175
18904.10 164
18905.40 214
18906.70 177
18908.00 162
18909.30 190
18910.60 189
18911.90 180
18913.20 197
18914.50 176
18915.80 174
18917.10 197
18918.40 198
18919.70 181
18921.00 186
18922.30 201
18923.61 195
18924.91 190
18926.21 178
18927.51 176
18928.81 169
18930.11 186
18931.41 195
18932.71 197
18934.01 202
18935.31 204
18936.61 186
18937.92 206
18939.22 166
18940.52 175
18941.82 209
18943.12 193
18944.42 185
18945.72 152
18947.03 199
18948.33 202
18949.63 200
18950.93 170
18952.23 144
18953.53 190
18954.84 182
18956.14 163
18957.44 158
18958.74 213
18960.04 206
18961.34 178
18962.65 185
18963.95 187
18965.25 180
18966.55 180
18967.86 183
18969.16 146
18970.46 156
18971.76 178
18973.06 190
18974.37 187
18975.67 172
18976.97 192
18978.27 215
18979.58 188
18980.88 190
18982.18 156
18983.48 175
18984.79 170
18986.09 183
18987.39 196
18988.70 172
18990.00 163
18991.30 184
18992.61 155
18993.91 164
18995.21 160
18996.51 179
18997.82 181
18999.12 166
19000.42 178
19001.73 177
19003.03 174
19004.33 194
19005.64 217
19006.94 185
19008.25 178
19009.55 175
19010.85 151
19012.16 168
19013.46 180
19014.76 167
19016.07 180
19017.37 179
19018.68 160
19019.98 187
19021.28 167
19022.59 179
19023.89 154
19025.20 185
19026.50 188
19027.80 176
19029.11 165
19030.41 161
19031.72 183
19033.02 179
19034.33 194
19035.63 175
19036.94 171
19038.24 188
19039.54 188
19040.85 177
19042.15 168
19043.46 160
19044.76 172
19046.07 204
19047.37 167
19048.68 154
19049.98 176
19051.29 192
19052.59 190
19053.90 187
19055.20 159
19056.51 169
19057.81 197
19059.12 205
19060.43 189
19061.73 183
19063.04 195
19064.34 187
19065.65 198
19066.95 158
19068.26 190
19069.56 204
19070.87 171
19072.18 172
19073.48 188
19074.79 192
19076.09 196
19077.40 175
19078.71 198
19080.01 161
19081.32 188
19082.62 178
19083.93 179
19085.24 189
19086.54 164
19087.85 197
19089.16 187
19090.46 187
19091.77 170
19093.07 191
19094.38 183
19095.69 165
19096.99 175
19098.30 144
19099.61 144
19100.91 183
19102.22 175
19103.53 179
19104.84 156
19106.14 193
19107.45 196
19108.76 181
19110.06 182
19111.37 166
19112.68 202
19113.98 184
19115.29 204
19116.60 184
19117.91 184
19119.21 189
19120.52 182
19121.83 198
19123.14 167
19124.44 181
19125.75 180
19127.06 203
19128.37 208
19129.68 192
19130.98 178
19132.29 182
19133.60 179
19134.91 203
19136.21 175
19137.52 201
19138.83 195
19140.14 167
19141.45 163
19142.76 179
19144.06 184
19145.37 156
19146.68 148
19147.99 165
19149.30 179
19150.61 196
19151.91 179
19153.22 171
19154.53 185
19155.84 200
19157.15 183
19158.46 178
19159.77 215
19161.07 223
19162.38 190
19163.69 211
19165.00 159
19166.31 187
19167.62 189
19168.93 189
19170.24 205
19171.55 199
19172.86 173
19174.17 210
19175.48 200
19176.78 168
19178.09 161
19179.40 194
19180.71 182
19182.02 196
19183.33 191
19184.64 190
19185.95 183
19187.26 175
19188.57 207
19189.88 175
19191.19 204
19192.50 153
19193.81 178
19195.12 192
19196.43 184
19197.74 186
19199.05 200
19200.36 171
19201.67 188
19202.98 177
19204.29 172
19205.60 215
19206.91 169
19208.22 196
19209.53 165
19210.84 185
19212.15 187
19213.47 184
19214.78 150
19216.09 177
19217.40 175
19218.71 187
19220.02 175
19221.33 183
19222.64 204
19223.95 224
19225.26 230
19226.57 185
19227.89 164
19229.20 189
19230.51 181
19231.82 185
19233.13 205
19234.44 176
19235.75 200
19237.06 184
19238.38 173
19239.69 172
19241.00 193
19242.31 182
19243.62 165
19244.93 180
19246.25 179
19247.56 179
19248.87 171
19250.18 191
19251.49 171
19252.81 181
19254.12 182
19255.43 184
19256.74 160
19258.05 172
19259.37 185
19260.68 176
19261.99 175
19263.30 203
19264.62 208
19265.93 181
19267.24 198
19268.55 190
19269.87 191
19271.18 186
19272.49 224
19273.80 164
19275.12 165
19276.43 164
19277.74 181
19279.05 184
19280.37 167
19281.68 159
19282.99 165
19284.31 202
19285.62 180
19286.93 172
19288.25 161
19289.56 185
19290.87 196
19292.19 199
19293.50 175
19294.81 201
19296.13 193
19297.44 198
19298.75 175
19300.07 148
19301.38 173
19302.69 164
19304.01 161
19305.32 159
19306.64 162
19307.95 162
19309.26 173
19310.58 175
19311.89 198
19313.21 174
19314.52 207
19315.83 176
19317.15 166
19318.46 175
19319.78 165
19321.09 183
19322.41 176
19323.72 170
19325.03 180
19326.35 175
19327.66 168
19328.98 167
19330.29 149
19331.61 165
19332.92 158
19334.24 184
19335.55 185
19336.87 188
19338.18 176
19339.50 184
19340.81 175
19342.13 187
19343.44 171
19344.76 169
19346.07 184
19347.39 181
19348.70 181
19350.02 186
19351.33 184
19352.65 158
19353.96 204
19355.28 184
19356.59 168
19357.91 165
19359.23 175
19360.54 166
19361.86 182
19363.17 187
19364.49 178
19365.80 164
19367.12 180
19368.44 173
19369.75 196
19371.07 183
19372.38 159
19373.70 183
19375.02 172
19376.33 166
19377.65 172
19378.97 177
19380.28 163
19381.60 154
19382.91 159
19384.23 182
19385.55 173
19386.86 141
19388.18 143
19389.50 193
19390.81 197
19392.13 167
19393.45 186
19394.76 174
19396.08 213
19397.40 170
19398.72 173
19400.03 149
19401.35 181
19402.67 182
19403.98 180
19405.30 173
19406.62 170
19407.94 195
19409.25 174
19410.57 161
19411.89 161
19413.20 171
19414.52 166
19415.84 192
19417.16 167
19418.48 167
19419.79 181
19421.11 184
19422.43 171
19423.75 165
19425.06 183
19426.38 201
19427.70 166
19429.02 162
19430.34 196
19431.65 190
19432.97 188
19434.29 190
19435.61 176
19436.93 165
19438.25 186
19439.56 166
19440.88 192
19442.20 160
19443.52 175
19444.84 178
19446.16 144
19447.47 160
19448.79 157
19450.11 182
19451.43 149
19452.75 189
19454.07 184
19455.39 202
19456.71 173
19458.03 183
19459.34 163
19460.66 152
19461.98 187
19463.30 191
19464.62 158
19465.94 178
19467.26 200
19468.58 185
19469.90 172
19471.22 180
19472.54 177
19473.86 177
19475.18 184
19476.50 188
19477.82 156
19479.14 159
19480.46 174
19481.78 191
19483.10 185
19484.42 160
19485.73 158
19487.05 186
19488.37 180
19489.70 192
19491.02 192
19492.34 206
19493.66 202
19494.98 193
19496.30 154
19497.62 152
19498.94 151
19500.26 195
19501.58 196
19502.90 193
19504.22 168
19505.54 170
19506.86 163
19508.18 167
19509.50 161
19510.82 168
19512.14 176
19513.46 159
19514.78 177
19516.11 176
19517.43 174
19518.75 146
19520.07 200
19521.39 178
19522.71 173
19524.03 186
19525.35 163
19526.68 189
19528.00 168
19529.32 209
19530.64 192
19531.96 184
19533.28 178
19534.60 170
19535.93 158
19537.25 195
19538.57 168
19539.89 166
19541.21 176
19542.53 201
19543.86 182
19545.18 189
19546.50 170
19547.82 172
19549.14 155
19550.47 174
19551.79 160
19553.11 158
19554.43 194
19555.76 149
19557.08 168
19558.40 161
19559.72 187
19561.05 178
19562.37 166
19563.69 158
19565.01 175
19566.34 152
19567.66 164
19568.98 179
19570.30 166
19571.63 183
19572.95 176
19574.27 185
19575.60 155
19576.92 172
19578.24 167
19579.57 213
19580.89 182
19582.21 212
19583.54 164
19584.86 175
19586.18 187
19587.51 176
19588.83 161
19590.15 179
19591.48 190
19592.80 195
19594.12 173
19595.45 159
19596.77 188
19598.09 171
19599.42 201
19600.74 164
19602.07 159
19603.39 180
19604.71 180
19606.04 162
19607.36 182
19608.69 188
19610.01 152
19611.33 183
19612.66 162
19613.98 190
19615.31 163
19616.63 200
19617.96 194
19619.28 159
19620.60 135
19621.93 164
19623.25 201
19624.58 184
19625.90 160
19627.23 174
19628.55 162
19629.88 179
19631.20 185
19632.53 183
19633.85 193
19635.18 165
19636.50 209
19637.83 175
19639.15 179
19640.48 166
19641.80 178
19643.13 162
19644.45 158
19645.78 163
19647.10 206
19648.43 201
19649.76 178
19651.08 160
19652.41 172
19653.73 188
19655.06 192
19656.38 156
19657.71 142
19659.04 169
19660.36 183
19661.69 183
19663.01 161
19664.34 154
19665.67 176
19666.99 214
19668.32 167
19669.64 187
19670.97 195
19672.30 217
19673.62 183
19674.95 172
19676.28 174
19677.60 191
19678.93 196
19680.25 173
19681.58 175
19682.91 184
19684.23 180
19685.56 165
19686.89 217
19688.22 151
19689.54 149
19690.87 172
19692.20 161
19693.52 165
19694.85 169
19696.18 189
19697.50 186
19698.83 197
19700.16 195
19701.49 178
19702.81 191
19704.14 180
19705.47 162
19706.80 182
19708.12 160
19709.45 174
19710.78 159
19712.11 193
19713.43 180
19714.76 191
19716.09 191
19717.42 148
19718.74 164
19720.07 161
19721.40 207
19722.73 200
19724.06 201
19725.38 160
19726.71 172
19728.04 161
19729.37 159
19730.70 216
19732.03 185
19733.35 172
19734.68 169
19736.01 160
19737.34 187
19738.67 176
19740.00 160
19741.32 187
19742.65 181
19743.98 186
19745.31 157
19746.64 177
19747.97 163
19749.30 171
19750.63 180
19751.96 154
19753.28 177
19754.61 162
19755.94 183
19757.27 150
19758.60 163
19759.93 176
19761.26 177
19762.59 172
19763.92 176
19765.25 171
19766.58 178
19767.91 164
19769.24 158
19770.57 160
19771.90 182
19773.22 169
19774.55 175
19775.88 213
19777.21 199
19778.54 186
19779.87 187
19781.20 206
19782.53 184
19783.86 179
19785.19 177
19786.52 198
19787.85 181
19789.18 174
19790.51 151
19791.85 162
19793.18 171
19794.51 198
19795.84 213
19797.17 194
19798.50 173
19799.83 192
19801.16 186
19802.49 160
19803.82 181
19805.15 200
19806.48 188
19807.81 191
19809.14 196
19810.47 195
19811.81 180
19813.14 171
19814.47 196
19815.80 177
19817.13 180
19818.46 166
19819.79 173
19821.12 161
19822.45 147
19823.79 177
19825.12 159
19826.45 185
19827.78 181
19829.11 161
19830.44 181
19831.78 162
19833.11 177
19834.44 215
19835.77 159
19837.10 174
19838.43 168
19839.77 193
19841.10 187
19842.43 181
19843.76 209
19845.09 174
19846.43 199
19847.76 183
19849.09 177
19850.42 184
19851.76 187
19853.09 155
19854.42 180
19855.75 186
19857.09 196
19858.42 159
19859.75 155
19861.08 158
19862.42 165
19863.75 179
19865.08 151
19866.41 178
19867.75 183
19869.08 174
19870.41 166
19871.75 207
19873.08 170
19874.41 177
19875.75 164
19877.08 168
19878.41 190
19879.75 170
19881.08 166
19882.41 171
19883.75 164
19885.08 176
19886.41 168
19887.75 217
19889.08 191
19890.41 196
19891.75 207
19893.08 198
19894.41 175
19895.75 159
19897.08 218
19898.42 203
19899.75 155
19901.08 164
19902.42 159
19903.75 160
19905.09 175
19906.42 173
19907.75 171
19909.09 161
19910.42 163
19911.76 192
19913.09 189
19914.43 199
19915.76 168
19917.10 150
19918.43 155
19919.77 176
19921.10 171
19922.43 195
19923.77 195
19925.10 185
19926.44 165
19927.77 167
19929.11 176
19930.44 187
19931.78 177
19933.11 190
19934.45 179
19935.78 167
19937.12 189
19938.45 145
19939.79 171
19941.13 185
19942.46 191
19943.80 171
19945.13 151
19946.47 158
19947.80 196
19949.14 166
19950.47 163
19951.81 184
19953.15 186
19954.48 199
19955.82 190
19957.15 143
19958.49 163
19959.83 145
19961.16 172
19962.50 167
19963.83 155
19965.17 173
19966.51 180
19967.84 163
19969.18 180
19970.51 175
19971.85 160
19973.19 173
19974.52 162
19975.86 151
19977.20 187
19978.53 193
19979.87 189
19981.21 184
19982.54 146
19983.88 177
19985.22 173
19986.55 199
19987.89 174
19989.23 198
19990.57 176
19991.90 167
19993.24 193
19994.58 175
19995.91 174
19997.25 166
19998.59 182
19999.93 183
20001.26 174
20002.60 167
20003.94 176
20005.28 179
20006.61 202
20007.95 182
20009.29 169
20010.63 197
20011.96 172
20013.30 160
20014.64 179
20015.98 190
20017.31 167
20018.65 197
20019.99 206
20021.33 173
20022.67 151
20024.01 164
20025.34 171
20026.68 160
20028.02 170
20029.36 161
20030.70 184
20032.03 172
20033.37 172
20034.71 182
20036.05 155
20037.39 138
20038.73 180
20040.07 210
20041.40 179
20042.74 185
20044.08 160
20045.42 182
20046.76 189
20048.10 173
20049.44 174
20050.78 197
20052.12 192
20053.46 170
20054.79 150
20056.13 174
20057.47 160
20058.81 175
20060.15 194
20061.49 208
20062.83 177
20064.17 173
20065.51 182
20066.85 162
20068.19 206
20069.53 182
20070.87 194
20072.21 195
20073.55 168
20074.89 178
20076.23 166
20077.57 195
20078.91 171
20080.25 164
20081.59 205
20082.93 201
20084.27 206
20085.61 191
20086.95 159
20088.29 188
20089.63 176
20090.97 200
20092.31 208
20093.65 157
20094.99 155
20096.33 158
20097.67 210
20099.01 192
20100.35 179
20101.69 186
20103.03 198
20104.38 150
20105.72 154
20107.06 168
20108.40 155
20109.74 182
20111.08 182
20112.42 164
20113.76 155
20115.10 156
20116.45 199
20117.79 151
20119.13 154
20120.47 168
20121.81 179
20123.15 197
20124.49 189
20125.84 174
20127.18 170
20128.52 202
20129.86 172
20131.20 171
20132.54 168
20133.89 176
20135.23 180
20136.57 173
20137.91 160
20139.25 171
20140.60 196
