# Supplementary material for: MALDI-TOF MS typing enables the classification of brewing yeasts of the genus Saccharomyces to major beer styles
Source: PLoS One. 2017 Aug 9;12(8):e0181694. doi: 10.1371/journal.pone.0181694 (PMC5549903; doi:10.1371/journal.pone.0181694)
Supplement: S16 File — The directory includes 90 raw files and was zipped to “.zip”; the folder has three strains with 30 spectra per strain; S1 Text explains the raw files with an example and Table 1 represents the yeast strains used within the experiment. (ZIP) [file pone.0181694.s019.zip › 46-48/30675-174-OG-Alt-Alt-YPG-18h-E-E_2015-11-04__0_F12_1.dat]

2000.55 1605
2000.97 1758
2001.39 1940
2001.81 1871
2002.23 1840
2002.65 1656
2003.08 1651
2003.50 1633
2003.92 1701
2004.34 1613
2004.76 1629
2005.19 1495
2005.61 1594
2006.03 1562
2006.45 1561
2006.87 1412
2007.30 1509
2007.72 1534
2008.14 1543
2008.56 1569
2008.99 1601
2009.41 1728
2009.83 1524
2010.25 1441
2010.68 1529
2011.10 1590
2011.52 1587
2011.94 1410
2012.37 1465
2012.79 1482
2013.21 1424
2013.63 1361
2014.06 1331
2014.48 1367
2014.90 1463
2015.33 1537
2015.75 1432
2016.17 1452
2016.60 1493
2017.02 1437
2017.44 1511
2017.86 1510
2018.29 1526
2018.71 1768
2019.14 1575
2019.56 1478
2019.98 1425
2020.41 1570
2020.83 1606
2021.25 1542
2021.68 1546
2022.10 1383
2022.52 1532
2022.95 1535
2023.37 1439
2023.80 1608
2024.22 1490
2024.64 1533
2025.07 1383
2025.49 1303
2025.92 1370
2026.34 1353
2026.76 1356
2027.19 1294
2027.61 1372
2028.04 1336
2028.46 1421
2028.89 1434
2029.31 1358
2029.74 1384
2030.16 1434
2030.58 1426
2031.01 1361
2031.43 1428
2031.86 1623
2032.28 1404
2032.71 1509
2033.13 1523
2033.56 1331
2033.98 1495
2034.41 1570
2034.83 1622
2035.26 1587
2035.68 1530
2036.11 1515
2036.53 1430
2036.96 1461
2037.38 1674
2037.81 1508
2038.24 1485
2038.66 1638
2039.09 1581
2039.51 1576
2039.94 1578
2040.36 1449
2040.79 1401
2041.21 1487
2041.64 1515
2042.07 1442
2042.49 1398
2042.92 1479
2043.34 1523
2043.77 1539
2044.20 1672
2044.62 1650
2045.05 1440
2045.47 1471
2045.90 1557
2046.33 1729
2046.75 1720
2047.18 1512
2047.61 1556
2048.03 1633
2048.46 1509
2048.89 1593
2049.31 1707
2049.74 1577
2050.16 1451
2050.59 1430
2051.02 1406
2051.45 1475
2051.87 1486
2052.30 1323
2052.73 1346
2053.15 1429
2053.58 1503
2054.01 1497
2054.43 1391
2054.86 1381
2055.29 1596
2055.72 1453
2056.14 1311
2056.57 1465
2057.00 1438
2057.43 1428
2057.85 1509
2058.28 1464
2058.71 1509
2059.14 1546
2059.56 1440
2059.99 1679
2060.42 1528
2060.85 1509
2061.27 1591
2061.70 1500
2062.13 1547
2062.56 1384
2062.99 1536
2063.41 1670
2063.84 1696
2064.27 1600
2064.70 1621
2065.13 1628
2065.55 1668
2065.98 1814
2066.41 1999
2066.84 1833
2067.27 1701
2067.70 1831
2068.13 1888
2068.55 1751
2068.98 1809
2069.41 1568
2069.84 1446
2070.27 1565
2070.70 1444
2071.13 1452
2071.56 1511
2071.98 1575
2072.41 1515
2072.84 1416
2073.27 1396
2073.70 1471
2074.13 1481
2074.56 1602
2074.99 1566
2075.42 1553
2075.85 1552
2076.28 1516
2076.71 1574
2077.13 1593
2077.56 1474
2077.99 1537
2078.42 1489
2078.85 1441
2079.28 1489
2079.71 1478
2080.14 1735
2080.57 1789
2081.00 1661
2081.43 1660
2081.86 1650
2082.29 1631
2082.72 1720
2083.15 1799
2083.58 1514
2084.01 1542
2084.44 1545
2084.87 1536
2085.30 1532
2085.73 1574
2086.16 1530
2086.59 1491
2087.02 1540
2087.46 1454
2087.89 1367
2088.32 1395
2088.75 1590
2089.18 1582
2089.61 1562
2090.04 1486
2090.47 1476
2090.90 1585
2091.33 1631
2091.76 1452
2092.19 1540
2092.63 1669
2093.06 1710
2093.49 1560
2093.92 1464
2094.35 1447
2094.78 1587
2095.21 1482
2095.64 1358
2096.08 1494
2096.51 1356
2096.94 1500
2097.37 1398
2097.80 1372
2098.23 1420
2098.67 1364
2099.10 1398
2099.53 1415
2099.96 1329
2100.39 1332
2100.82 1317
2101.26 1367
2101.69 1416
2102.12 1361
2102.55 1457
2102.98 1426
2103.42 1439
2103.85 1374
2104.28 1514
2104.71 1368
2105.15 1375
2105.58 1266
2106.01 1403
2106.44 1488
2106.88 1416
2107.31 1468
2107.74 1496
2108.17 1397
2108.61 1365
2109.04 1525
2109.47 1475
2109.90 1526
2110.34 1547
2110.77 1553
2111.20 1438
2111.64 1395
2112.07 1331
2112.50 1391
2112.94 1375
2113.37 1329
2113.80 1499
2114.24 1542
2114.67 1549
2115.10 1508
2115.54 1307
2115.97 1286
2116.40 1328
2116.84 1282
2117.27 1324
2117.70 1311
2118.14 1346
2118.57 1388
2119.00 1333
2119.44 1259
2119.87 1351
2120.31 1306
2120.74 1382
2121.17 1501
2121.61 1469
2122.04 1386
2122.48 1393
2122.91 1321
2123.35 1395
2123.78 1425
2124.21 1373
2124.65 1399
2125.08 1492
2125.52 1469
2125.95 1363
2126.39 1454
2126.82 1341
2127.26 1444
2127.69 1350
2128.12 1362
2128.56 1245
2128.99 1416
2129.43 1500
2129.86 1371
2130.30 1341
2130.73 1431
2131.17 1386
2131.60 1422
2132.04 1507
2132.47 1562
2132.91 1584
2133.34 1522
2133.78 1477
2134.22 1525
2134.65 1481
2135.09 1515
2135.52 1570
2135.96 1450
2136.39 1551
2136.83 1528
2137.26 1472
2137.70 1513
2138.14 1498
2138.57 1612
2139.01 1581
2139.44 1384
2139.88 1547
2140.31 1530
2140.75 1413
2141.19 1439
2141.62 1417
2142.06 1415
2142.50 1416
2142.93 1346
2143.37 1346
2143.80 1295
2144.24 1400
2144.68 1358
2145.11 1433
2145.55 1517
2145.99 1473
2146.42 1315
2146.86 1301
2147.30 1357
2147.73 1454
2148.17 1370
2148.61 1496
2149.04 1563
2149.48 1717
2149.92 1557
2150.35 1606
2150.79 1562
2151.23 1588
2151.67 1730
2152.10 1570
2152.54 1625
2152.98 1524
2153.41 1460
2153.85 1594
2154.29 1582
2154.73 1441
2155.16 1421
2155.60 1414
2156.04 1412
2156.48 1465
2156.91 1509
2157.35 1465
2157.79 1434
2158.23 1361
2158.67 1496
2159.10 1436
2159.54 1458
2159.98 1393
2160.42 1359
2160.86 1499
2161.29 1638
2161.73 1559
2162.17 1488
2162.61 1599
2163.05 1557
2163.48 1489
2163.92 1389
2164.36 1534
2164.80 1485
2165.24 1401
2165.68 1468
2166.12 1453
2166.55 1426
2166.99 1539
2167.43 1627
2167.87 1632
2168.31 1387
2168.75 1420
2169.19 1458
2169.63 1532
2170.06 1559
2170.50 1576
2170.94 1636
2171.38 1573
2171.82 1739
2172.26 1612
2172.70 1661
2173.14 1762
2173.58 1829
2174.02 1850
2174.46 2002
2174.90 2077
2175.34 1746
2175.78 1791
2176.22 1828
2176.65 1868
2177.09 1895
2177.53 1791
2177.97 1706
2178.41 1633
2178.85 1634
2179.29 1590
2179.73 1655
2180.17 1627
2180.61 1674
2181.05 1649
2181.49 1499
2181.93 1449
2182.37 1523
2182.81 1498
2183.26 1592
2183.70 1530
2184.14 1525
2184.58 1636
2185.02 1486
2185.46 1529
2185.90 1419
2186.34 1476
2186.78 1474
2187.22 1490
2187.66 1502
2188.10 1610
2188.54 1582
2188.98 1514
2189.42 1427
2189.87 1623
2190.31 1539
2190.75 1410
2191.19 1446
2191.63 1496
2192.07 1462
2192.51 1286
2192.95 1538
2193.39 1602
2193.84 1560
2194.28 1512
2194.72 1431
2195.16 1479
2195.60 1507
2196.04 1628
2196.49 1657
2196.93 1469
2197.37 1540
2197.81 1664
2198.25 1631
2198.69 1562
2199.14 1595
2199.58 1603
2200.02 1382
2200.46 1397
2200.90 1475
2201.35 1558
2201.79 1637
2202.23 1517
2202.67 1371
2203.12 1381
2203.56 1441
2204.00 1433
2204.44 1496
2204.89 1515
2205.33 1571
2205.77 1430
2206.21 1391
2206.66 1484
2207.10 1681
2207.54 1455
2207.98 1497
2208.43 1335
2208.87 1407
2209.31 1394
2209.76 1558
2210.20 1541
2210.64 1596
2211.09 1634
2211.53 1468
2211.97 1346
2212.41 1384
2212.86 1526
2213.30 1434
2213.74 1567
2214.19 1455
2214.63 1485
2215.08 1370
2215.52 1435
2215.96 1484
2216.41 1598
2216.85 1544
2217.29 1579
2217.74 1446
2218.18 1382
2218.63 1455
2219.07 1557
2219.51 1398
2219.96 1329
2220.40 1393
2220.85 1375
2221.29 1440
2221.73 1462
2222.18 1459
2222.62 1499
2223.07 1574
2223.51 1598
2223.96 1524
2224.40 1467
2224.84 1517
2225.29 1591
2225.73 1487
2226.18 1524
2226.62 1420
2227.07 1589
2227.51 1591
2227.96 1584
2228.40 1518
2228.85 1601
2229.29 1648
2229.74 1656
2230.18 1647
2230.63 1645
2231.07 1616
2231.52 1687
2231.96 1720
2232.41 1742
2232.85 1565
2233.30 1545
2233.74 1663
2234.19 1620
2234.63 1544
2235.08 1514
2235.53 1453
2235.97 1423
2236.42 1635
2236.86 1479
2237.31 1511
2237.75 1562
2238.20 1507
2238.65 1570
2239.09 1571
2239.54 1431
2239.98 1373
2240.43 1438
2240.88 1309
2241.32 1530
2241.77 1489
2242.21 1417
2242.66 1357
2243.11 1294
2243.55 1290
2244.00 1342
2244.45 1556
2244.89 1451
2245.34 1398
2245.79 1269
2246.23 1301
2246.68 1374
2247.13 1395
2247.57 1393
2248.02 1396
2248.47 1401
2248.91 1482
2249.36 1462
2249.81 1481
2250.25 1415
2250.70 1433
2251.15 1392
2251.60 1386
2252.04 1357
2252.49 1289
2252.94 1448
2253.39 1368
2253.83 1374
2254.28 1450
2254.73 1342
2255.17 1302
2255.62 1353
2256.07 1336
2256.52 1385
2256.97 1353
2257.41 1366
2257.86 1296
2258.31 1287
2258.76 1299
2259.20 1422
2259.65 1321
2260.10 1511
2260.55 1534
2261.00 1459
2261.45 1400
2261.89 1485
2262.34 1663
2262.79 1787
2263.24 1736
2263.69 1583
2264.13 1756
2264.58 1625
2265.03 1661
2265.48 1737
2265.93 1551
2266.38 1556
2266.83 1735
2267.28 1639
2267.72 1603
2268.17 1603
2268.62 1523
2269.07 1589
2269.52 1461
2269.97 1624
2270.42 1574
2270.87 1684
2271.32 1545
2271.76 1590
2272.21 1618
2272.66 1501
2273.11 1365
2273.56 1450
2274.01 1515
2274.46 1550
2274.91 1430
2275.36 1614
2275.81 1497
2276.26 1537
2276.71 1579
2277.16 1532
2277.61 1479
2278.06 1462
2278.51 1543
2278.96 1466
2279.41 1592
2279.86 1535
2280.31 1292
2280.76 1543
2281.21 1570
2281.66 1581
2282.11 1410
2282.56 1407
2283.01 1531
2283.46 1543
2283.91 1534
2284.36 1559
2284.81 1600
2285.26 1366
2285.71 1492
2286.16 1526
2286.61 1417
2287.06 1393
2287.51 1571
2287.96 1649
2288.42 1748
2288.87 1879
2289.32 1843
2289.77 1929
2290.22 2275
2290.67 2164
2291.12 2152
2291.57 2292
2292.02 2186
2292.48 2201
2292.93 2160
2293.38 2296
2293.83 2253
2294.28 1982
2294.73 1795
2295.18 1736
2295.63 1833
2296.09 1788
2296.54 1614
2296.99 1591
2297.44 1526
2297.89 1516
2298.35 1479
2298.80 1571
2299.25 1536
2299.70 1512
2300.15 1523
2300.60 1358
2301.06 1424
2301.51 1361
2301.96 1384
2302.41 1398
2302.87 1400
2303.32 1340
2303.77 1419
2304.22 1391
2304.67 1234
2305.13 1410
2305.58 1364
2306.03 1405
2306.49 1587
2306.94 1472
2307.39 1462
2307.84 1544
2308.30 1615
2308.75 1651
2309.20 1537
2309.65 1420
2310.11 1637
2310.56 1575
2311.01 1714
2311.47 1817
2311.92 1640
2312.37 1583
2312.83 1524
2313.28 1624
2313.73 1563
2314.19 1662
2314.64 1567
2315.09 1530
2315.55 1596
2316.00 1437
2316.45 1457
2316.91 1587
2317.36 1590
2317.81 1487
2318.27 1400
2318.72 1590
2319.18 1569
2319.63 1429
2320.08 1495
2320.54 1525
2320.99 1564
2321.45 1458
2321.90 1625
2322.35 1586
2322.81 1499
2323.26 1674
2323.72 1723
2324.17 1587
2324.63 1660
2325.08 1700
2325.53 1753
2325.99 1723
2326.44 1750
2326.90 1623
2327.35 1652
2327.81 1638
2328.26 1682
2328.72 1549
2329.17 1712
2329.63 1843
2330.08 1839
2330.54 1752
2330.99 1709
2331.45 1626
2331.90 1709
2332.36 1794
2332.81 1767
2333.27 1763
2333.72 1736
2334.18 1672
2334.63 1411
2335.09 1485
2335.54 1567
2336.00 1588
2336.46 1681
2336.91 1477
2337.37 1448
2337.82 1341
2338.28 1298
2338.73 1378
2339.19 1507
2339.65 1666
2340.10 1603
2340.56 1585
2341.01 1524
2341.47 1460
2341.93 1655
2342.38 1497
2342.84 1417
2343.29 1612
2343.75 1532
2344.21 1393
2344.66 1421
2345.12 1522
2345.58 1517
2346.03 1717
2346.49 1459
2346.94 1489
2347.40 1633
2347.86 1517
2348.31 1325
2348.77 1475
2349.23 1510
2349.69 1423
2350.14 1395
2350.60 1353
2351.06 1481
2351.51 1403
2351.97 1384
2352.43 1552
2352.88 1621
2353.34 1600
2353.80 1468
2354.26 1494
2354.71 1525
2355.17 1493
2355.63 1319
2356.09 1399
2356.54 1355
2357.00 1323
2357.46 1482
2357.92 1407
2358.37 1537
2358.83 1565
2359.29 1666
2359.75 1487
2360.20 1445
2360.66 1464
2361.12 1486
2361.58 1460
2362.04 1456
2362.49 1597
2362.95 1624
2363.41 1571
2363.87 1537
2364.33 1554
2364.79 1497
2365.24 1411
2365.70 1673
2366.16 1512
2366.62 1462
2367.08 1506
2367.54 1522
2367.99 1580
2368.45 1594
2368.91 1532
2369.37 1504
2369.83 1654
2370.29 1563
2370.75 1517
2371.21 1619
2371.67 1472
2372.12 1557
2372.58 1473
2373.04 1571
2373.50 1474
2373.96 1667
2374.42 1689
2374.88 1816
2375.34 1640
2375.80 1621
2376.26 1724
2376.72 1922
2377.18 1813
2377.64 1872
2378.10 1894
2378.56 1694
2379.01 1826
2379.47 1811
2379.93 1712
2380.39 1732
2380.85 1666
2381.31 1687
2381.77 1730
2382.23 1576
2382.69 1565
2383.15 1584
2383.61 1546
2384.07 1386
2384.53 1328
2384.99 1388
2385.45 1385
2385.92 1488
2386.38 1437
2386.84 1427
2387.30 1346
2387.76 1302
2388.22 1487
2388.68 1526
2389.14 1535
2389.60 1614
2390.06 1653
2390.52 1545
2390.98 1503
2391.44 1522
2391.90 1588
2392.36 1568
2392.83 1541
2393.29 1543
2393.75 1610
2394.21 1561
2394.67 1585
2395.13 1561
2395.59 1468
2396.05 1392
2396.52 1472
2396.98 1314
2397.44 1513
2397.90 1426
2398.36 1417
2398.82 1481
2399.28 1485
2399.75 1490
2400.21 1439
2400.67 1460
2401.13 1398
2401.59 1294
2402.06 1415
2402.52 1473
2402.98 1528
2403.44 1589
2403.90 1531
2404.37 1405
2404.83 1356
2405.29 1466
2405.75 1407
2406.21 1528
2406.68 1476
2407.14 1440
2407.60 1518
2408.06 1473
2408.53 1263
2408.99 1206
2409.45 1361
2409.91 1445
2410.38 1322
2410.84 1449
2411.30 1505
2411.77 1521
2412.23 1519
2412.69 1389
2413.15 1388
2413.62 1529
2414.08 1517
2414.54 1486
2415.01 1480
2415.47 1657
2415.93 1640
2416.40 1728
2416.86 1641
2417.32 1905
2417.79 2019
2418.25 2037
2418.71 2055
2419.18 1993
2419.64 1899
2420.10 2033
2420.57 2071
2421.03 1767
2421.50 1790
2421.96 1856
2422.42 1716
2422.89 1767
2423.35 1701
2423.81 1598
2424.28 1655
2424.74 1743
2425.21 1669
2425.67 1569
2426.14 1521
2426.60 1492
2427.06 1534
2427.53 1518
2427.99 1669
2428.46 1706
2428.92 1463
2429.39 1653
2429.85 1558
2430.32 1597
2430.78 1483
2431.24 1530
2431.71 1659
2432.17 1686
2432.64 1536
2433.10 1482
2433.57 1548
2434.03 1717
2434.50 1879
2434.96 1462
2435.43 1517
2435.89 1498
2436.36 1559
2436.82 1667
2437.29 1587
2437.76 1543
2438.22 1542
2438.69 1627
2439.15 1662
2439.62 1527
2440.08 1621
2440.55 1578
2441.01 1689
2441.48 1590
2441.95 1595
2442.41 1737
2442.88 1577
2443.34 1587
2443.81 1489
2444.27 1510
2444.74 1518
2445.21 1426
2445.67 1490
2446.14 1439
2446.60 1431
2447.07 1470
2447.54 1481
2448.00 1425
2448.47 1328
2448.94 1477
2449.40 1445
2449.87 1421
2450.34 1431
2450.80 1353
2451.27 1463
2451.74 1442
2452.20 1327
2452.67 1343
2453.14 1417
2453.60 1396
2454.07 1254
2454.54 1399
2455.00 1504
2455.47 1470
2455.94 1452
2456.40 1471
2456.87 1442
2457.34 1375
2457.81 1540
2458.27 1573
2458.74 1472
2459.21 1506
2459.68 1514
2460.14 1253
2460.61 1407
2461.08 1327
2461.55 1180
2462.01 1204
2462.48 1342
2462.95 1424
2463.42 1377
2463.88 1324
2464.35 1363
2464.82 1494
2465.29 1428
2465.76 1500
2466.22 1425
2466.69 1505
2467.16 1370
2467.63 1403
2468.10 1499
2468.57 1425
2469.03 1357
2469.50 1334
2469.97 1333
2470.44 1443
2470.91 1522
2471.38 1402
2471.84 1308
2472.31 1410
2472.78 1374
2473.25 1348
2473.72 1415
2474.19 1261
2474.66 1315
2475.13 1329
2475.59 1299
2476.06 1384
2476.53 1173
2477.00 1296
2477.47 1371
2477.94 1345
2478.41 1240
2478.88 1338
2479.35 1286
2479.82 1306
2480.29 1491
2480.76 1293
2481.23 1397
2481.69 1229
2482.16 1405
2482.63 1307
2483.10 1188
2483.57 1298
2484.04 1462
2484.51 1531
2484.98 1480
2485.45 1279
2485.92 1397
2486.39 1441
2486.86 1444
2487.33 1509
2487.80 1488
2488.27 1403
2488.74 1287
2489.21 1433
2489.68 1523
2490.15 1532
2490.62 1566
2491.09 1491
2491.56 1477
2492.04 1546
2492.51 1461
2492.98 1489
2493.45 1513
2493.92 1615
2494.39 1442
2494.86 1576
2495.33 1530
2495.80 1598
2496.27 1644
2496.74 1518
2497.21 1543
2497.68 1496
2498.16 1497
2498.63 1517
2499.10 1409
2499.57 1370
2500.04 1314
2500.51 1437
2500.98 1376
2501.45 1352
2501.93 1424
2502.40 1393
2502.87 1441
2503.34 1382
2503.81 1281
2504.28 1309
2504.76 1495
2505.23 1357
2505.70 1423
2506.17 1377
2506.64 1489
2507.11 1525
2507.59 1441
2508.06 1594
2508.53 1507
2509.00 1564
2509.47 1387
2509.95 1486
2510.42 1705
2510.89 1700
2511.36 1513
2511.84 1551
2512.31 1602
2512.78 1625
2513.25 1527
2513.73 1614
2514.20 1495
2514.67 1462
2515.14 1626
2515.62 1472
2516.09 1491
2516.56 1546
2517.03 1384
2517.51 1388
2517.98 1493
2518.45 1397
2518.93 1303
2519.40 1553
2519.87 1397
2520.35 1355
2520.82 1442
2521.29 1416
2521.77 1440
2522.24 1472
2522.71 1275
2523.19 1428
2523.66 1414
2524.13 1296
2524.61 1336
2525.08 1275
2525.55 1182
2526.03 1270
2526.50 1420
2526.97 1413
2527.45 1401
2527.92 1447
2528.40 1365
2528.87 1235
2529.34 1507
2529.82 1399
2530.29 1413
2530.77 1422
2531.24 1352
2531.71 1255
2532.19 1368
2532.66 1213
2533.14 1440
2533.61 1463
2534.09 1421
2534.56 1335
2535.04 1414
2535.51 1430
2535.98 1365
2536.46 1448
2536.93 1371
2537.41 1427
2537.88 1401
2538.36 1372
2538.83 1376
2539.31 1525
2539.78 1660
2540.26 1503
2540.73 1420
2541.21 1451
2541.68 1461
2542.16 1678
2542.63 1601
2543.11 1691
2543.59 1672
2544.06 1504
2544.54 1602
2545.01 1736
2545.49 1560
2545.96 1573
2546.44 1544
2546.91 1676
2547.39 1640
2547.87 1645
2548.34 1562
2548.82 1662
2549.29 1782
2549.77 1663
2550.24 1804
2550.72 1594
2551.20 1712
2551.67 1746
2552.15 1701
2552.62 1638
2553.10 1643
2553.58 1613
2554.05 1623
2554.53 1674
2555.01 1603
2555.48 1660
2555.96 1715
2556.44 1647
2556.91 1550
2557.39 1622
2557.87 1577
2558.34 1487
2558.82 1476
2559.30 1373
2559.77 1534
2560.25 1523
2560.73 1481
2561.20 1478
2561.68 1522
2562.16 1340
2562.64 1362
2563.11 1357
2563.59 1172
2564.07 1218
2564.54 1256
2565.02 1347
2565.50 1512
2565.98 1508
2566.45 1390
2566.93 1471
2567.41 1267
2567.89 1277
2568.36 1418
2568.84 1430
2569.32 1405
2569.80 1437
2570.28 1213
2570.75 1291
2571.23 1211
2571.71 1305
2572.19 1415
2572.66 1275
2573.14 1295
2573.62 1381
2574.10 1456
2574.58 1477
2575.06 1391
2575.53 1302
2576.01 1331
2576.49 1526
2576.97 1447
2577.45 1435
2577.93 1295
2578.40 1186
2578.88 1285
2579.36 1553
2579.84 1546
2580.32 1448
2580.80 1317
2581.28 1503
2581.76 1410
2582.24 1479
2582.71 1451
2583.19 1363
2583.67 1386
2584.15 1365
2584.63 1458
2585.11 1368
2585.59 1385
2586.07 1317
2586.55 1367
2587.03 1377
2587.51 1292
2587.99 1308
2588.47 1466
2588.95 1376
2589.42 1497
2589.90 1391
2590.38 1399
2590.86 1327
2591.34 1528
2591.82 1478
2592.30 1483
2592.78 1441
2593.26 1440
2593.74 1355
2594.22 1494
2594.70 1406
2595.18 1344
2595.66 1311
2596.14 1322
2596.62 1390
2597.10 1504
2597.58 1375
2598.07 1283
2598.55 1424
2599.03 1394
2599.51 1412
2599.99 1443
2600.47 1474
2600.95 1276
2601.43 1429
2601.91 1295
2602.39 1289
2602.87 1391
2603.35 1282
2603.83 1351
2604.31 1392
2604.80 1405
2605.28 1449
2605.76 1506
2606.24 1332
2606.72 1351
2607.20 1394
2607.68 1486
2608.16 1540
2608.65 1484
2609.13 1411
2609.61 1416
2610.09 1502
2610.57 1372
2611.05 1510
2611.53 1335
2612.02 1545
2612.50 1581
2612.98 1457
2613.46 1341
2613.94 1371
2614.43 1391
2614.91 1440
2615.39 1462
2615.87 1472
2616.35 1464
2616.84 1401
2617.32 1573
2617.80 1651
2618.28 1599
2618.77 1562
2619.25 1571
2619.73 1379
2620.21 1387
2620.69 1491
2621.18 1434
2621.66 1366
2622.14 1310
2622.63 1429
2623.11 1455
2623.59 1294
2624.07 1410
2624.56 1397
2625.04 1408
2625.52 1439
2626.01 1422
2626.49 1412
2626.97 1403
2627.45 1349
2627.94 1460
2628.42 1550
2628.90 1459
2629.39 1409
2629.87 1507
2630.35 1487
2630.84 1351
2631.32 1388
2631.80 1505
2632.29 1484
2632.77 1425
2633.26 1438
2633.74 1450
2634.22 1514
2634.71 1584
2635.19 1560
2635.67 1357
2636.16 1425
2636.64 1516
2637.13 1487
2637.61 1549
2638.09 1561
2638.58 1494
2639.06 1433
2639.55 1293
2640.03 1494
2640.52 1381
2641.00 1336
2641.48 1415
2641.97 1537
2642.45 1523
2642.94 1422
2643.42 1461
2643.91 1570
2644.39 1542
2644.88 1293
2645.36 1451
2645.85 1399
2646.33 1417
2646.82 1499
2647.30 1320
2647.79 1309
2648.27 1292
2648.76 1494
2649.24 1396
2649.73 1458
2650.21 1489
2650.70 1267
2651.18 1228
2651.67 1296
2652.15 1369
2652.64 1312
2653.12 1385
2653.61 1336
2654.10 1465
2654.58 1456
2655.07 1444
2655.55 1584
2656.04 1637
2656.52 1365
2657.01 1325
2657.50 1392
2657.98 1396
2658.47 1575
2658.95 1394
2659.44 1400
2659.93 1295
2660.41 1312
2660.90 1281
2661.38 1508
2661.87 1426
2662.36 1304
2662.84 1459
2663.33 1405
2663.82 1410
2664.30 1499
2664.79 1480
2665.28 1447
2665.76 1352
2666.25 1396
2666.74 1471
2667.22 1441
2667.71 1399
2668.20 1481
2668.68 1391
2669.17 1461
2669.66 1363
2670.14 1278
2670.63 1351
2671.12 1432
2671.61 1474
2672.09 1581
2672.58 1582
2673.07 1721
2673.55 1838
2674.04 1803
2674.53 1796
2675.02 1932
2675.50 1982
2675.99 1948
2676.48 1634
2676.97 1921
2677.46 1897
2677.94 1780
2678.43 1664
2678.92 1677
2679.41 1586
2679.89 1486
2680.38 1379
2680.87 1408
2681.36 1367
2681.85 1493
2682.33 1416
2682.82 1504
2683.31 1555
2683.80 1497
2684.29 1525
2684.78 1383
2685.26 1605
2685.75 1562
2686.24 1545
2686.73 1571
2687.22 1493
2687.71 1484
2688.20 1504
2688.68 1401
2689.17 1455
2689.66 1478
2690.15 1353
2690.64 1240
2691.13 1389
2691.62 1303
2692.11 1371
2692.60 1281
2693.09 1447
2693.57 1416
2694.06 1353
2694.55 1412
2695.04 1388
2695.53 1328
2696.02 1438
2696.51 1447
2697.00 1429
2697.49 1442
2697.98 1433
2698.47 1499
2698.96 1436
2699.45 1549
2699.94 1479
2700.43 1443
2700.92 1456
2701.41 1453
2701.90 1474
2702.39 1562
2702.88 1509
2703.37 1513
2703.86 1426
2704.35 1611
2704.84 1481
2705.33 1408
2705.82 1494
2706.31 1489
2706.80 1431
2707.29 1539
2707.78 1394
2708.27 1438
2708.76 1531
2709.25 1363
2709.74 1318
2710.23 1283
2710.72 1433
2711.21 1243
2711.71 1295
2712.20 1444
2712.69 1353
2713.18 1359
2713.67 1411
2714.16 1458
2714.65 1356
2715.14 1304
2715.63 1432
2716.12 1324
2716.62 1411
2717.11 1375
2717.60 1278
2718.09 1193
2718.58 1329
2719.07 1342
2719.56 1475
2720.06 1481
2720.55 1251
2721.04 1255
2721.53 1317
2722.02 1435
2722.51 1322
2723.01 1327
2723.50 1569
2723.99 1429
2724.48 1479
2724.97 1587
2725.47 1507
2725.96 1518
2726.45 1283
2726.94 1364
2727.44 1377
2727.93 1365
2728.42 1362
2728.91 1477
2729.40 1408
2729.90 1414
2730.39 1389
2730.88 1372
2731.37 1331
2731.87 1529
2732.36 1447
2732.85 1379
2733.35 1248
2733.84 1260
2734.33 1413
2734.82 1489
2735.32 1413
2735.81 1299
2736.30 1660
2736.80 1616
2737.29 1419
2737.78 1303
2738.28 1430
2738.77 1629
2739.26 1645
2739.76 1533
2740.25 1540
2740.74 1679
2741.24 1417
2741.73 1562
2742.22 1669
2742.72 1520
2743.21 1531
2743.70 1468
2744.20 1432
2744.69 1355
2745.19 1435
2745.68 1369
2746.17 1539
2746.67 1345
2747.16 1261
2747.66 1431
2748.15 1463
2748.64 1331
2749.14 1228
2749.63 1295
2750.13 1380
2750.62 1328
2751.12 1409
2751.61 1403
2752.10 1338
2752.60 1333
2753.09 1432
2753.59 1347
2754.08 1420
2754.58 1345
2755.07 1389
2755.57 1335
2756.06 1360
2756.56 1484
2757.05 1398
2757.55 1488
2758.04 1510
2758.54 1340
2759.03 1363
2759.53 1228
2760.02 1466
2760.52 1366
2761.01 1382
2761.51 1401
2762.00 1398
2762.50 1307
2762.99 1228
2763.49 1236
2763.99 1293
2764.48 1405
2764.98 1365
2765.47 1307
2765.97 1341
2766.46 1263
2766.96 1433
2767.46 1472
2767.95 1388
2768.45 1437
2768.94 1399
2769.44 1409
2769.94 1471
2770.43 1467
2770.93 1504
2771.42 1506
2771.92 1483
2772.42 1457
2772.91 1598
2773.41 1594
2773.91 1582
2774.40 1588
2774.90 1704
2775.40 1863
2775.89 1648
2776.39 1588
2776.89 1882
2777.38 1714
2777.88 1790
2778.38 1738
2778.87 1758
2779.37 1554
2779.87 1812
2780.36 1587
2780.86 1496
2781.36 1457
2781.85 1422
2782.35 1226
2782.85 1327
2783.35 1402
2783.84 1453
2784.34 1528
2784.84 1529
2785.34 1530
2785.83 1306
2786.33 1422
2786.83 1470
2787.33 1364
2787.82 1347
2788.32 1447
2788.82 1296
2789.32 1434
2789.81 1477
2790.31 1412
2790.81 1392
2791.31 1201
2791.81 1243
2792.30 1302
2792.80 1428
2793.30 1505
2793.80 1497
2794.30 1459
2794.80 1384
2795.29 1417
2795.79 1470
2796.29 1394
2796.79 1542
2797.29 1696
2797.79 1804
2798.29 1400
2798.78 1582
2799.28 1597
2799.78 1666
2800.28 1584
2800.78 1710
2801.28 1647
2801.78 1489
2802.28 1420
2802.77 1515
2803.27 1598
2803.77 1407
2804.27 1578
2804.77 1526
2805.27 1574
2805.77 1645
2806.27 1590
2806.77 1767
2807.27 1793
2807.77 1770
2808.27 1757
2808.77 1954
2809.27 1806
2809.77 1832
2810.27 1820
2810.77 1859
2811.27 1674
2811.76 1825
2812.26 1586
2812.76 1543
2813.26 1528
2813.76 1561
2814.26 1564
2814.76 1500
2815.26 1454
2815.76 1366
2816.27 1495
2816.77 1408
2817.27 1487
2817.77 1549
2818.27 1428
2818.77 1493
2819.27 1623
2819.77 1656
2820.27 1618
2820.77 1627
2821.27 1469
2821.77 1539
2822.27 1360
2822.77 1462
2823.27 1360
2823.77 1397
2824.27 1450
2824.78 1477
2825.28 1283
2825.78 1464
2826.28 1442
2826.78 1392
2827.28 1559
2827.78 1428
2828.28 1364
2828.79 1400
2829.29 1467
2829.79 1525
2830.29 1438
2830.79 1307
2831.29 1374
2831.79 1326
2832.30 1439
2832.80 1491
2833.30 1437
2833.80 1382
2834.30 1390
2834.80 1342
2835.31 1408
2835.81 1397
2836.31 1460
2836.81 1469
2837.31 1491
2837.82 1508
2838.32 1543
2838.82 1657
2839.32 1611
2839.83 1649
2840.33 1528
2840.83 1626
2841.33 1684
2841.84 1698
2842.34 1456
2842.84 1542
2843.34 1566
2843.85 1280
2844.35 1357
2844.85 1528
2845.35 1516
2845.86 1399
2846.36 1405
2846.86 1540
2847.37 1600
2847.87 1612
2848.37 1617
2848.87 1515
2849.38 1613
2849.88 1482
2850.38 1698
2850.89 1575
2851.39 1666
2851.89 1513
2852.40 1510
2852.90 1443
2853.40 1352
2853.91 1419
2854.41 1290
2854.92 1299
2855.42 1337
2855.92 1368
2856.43 1231
2856.93 1507
2857.43 1511
2857.94 1257
2858.44 1311
2858.95 1446
2859.45 1379
2859.95 1482
2860.46 1424
2860.96 1415
2861.47 1359
2861.97 1271
2862.48 1458
2862.98 1446
2863.48 1374
2863.99 1365
2864.49 1393
2865.00 1303
2865.50 1333
2866.01 1580
2866.51 1436
2867.02 1208
2867.52 1382
2868.03 1282
2868.53 1270
2869.04 1420
2869.54 1449
2870.05 1384
2870.55 1367
2871.06 1546
2871.56 1488
2872.07 1452
2872.57 1393
2873.08 1506
2873.58 1534
2874.09 1503
2874.59 1497
2875.10 1420
2875.60 1490
2876.11 1426
2876.61 1551
2877.12 1484
2877.63 1651
2878.13 1607
2878.64 1558
2879.14 1567
2879.65 1551
2880.15 1581
2880.66 1445
2881.17 1489
2881.67 1396
2882.18 1556
2882.68 1515
2883.19 1456
2883.70 1704
2884.20 1584
2884.71 1408
2885.22 1459
2885.72 1600
2886.23 1551
2886.74 1592
2887.24 1712
2887.75 1701
2888.25 1742
2888.76 1694
2889.27 1599
2889.77 1579
2890.28 1755
2890.79 1842
2891.30 1839
2891.80 1781
2892.31 1622
2892.82 1689
2893.32 1625
2893.83 1618
2894.34 1802
2894.84 1813
2895.35 1661
2895.86 1804
2896.37 1766
2896.87 1768
2897.38 1931
2897.89 1885
2898.40 1795
2898.90 1924
2899.41 1850
2899.92 1729
2900.43 1634
2900.93 1691
2901.44 1724
2901.95 1600
2902.46 1662
2902.96 1586
2903.47 1630
2903.98 1603
2904.49 1656
2905.00 1659
2905.50 1628
2906.01 1602
2906.52 1605
2907.03 1533
2907.54 1621
2908.05 1479
2908.55 1449
2909.06 1547
2909.57 1549
2910.08 1551
2910.59 1420
2911.10 1497
2911.61 1451
2912.11 1565
2912.62 1351
2913.13 1322
2913.64 1421
2914.15 1308
2914.66 1561
2915.17 1481
2915.68 1475
2916.19 1532
2916.69 1471
2917.20 1482
2917.71 1398
2918.22 1541
2918.73 1549
2919.24 1321
2919.75 1430
2920.26 1409
2920.77 1386
2921.28 1397
2921.79 1385
2922.30 1554
2922.81 1589
2923.32 1462
2923.83 1562
2924.34 1658
2924.85 1687
2925.36 1680
2925.87 1762
2926.38 1772
2926.89 1770
2927.40 1849
2927.91 1901
2928.42 1868
2928.93 1623
2929.44 1601
2929.95 1552
2930.46 1396
2930.97 1415
2931.48 1468
2931.99 1400
2932.50 1547
2933.01 1419
2933.52 1492
2934.03 1630
2934.54 1423
2935.05 1391
2935.56 1465
2936.07 1504
2936.58 1484
2937.09 1390
2937.60 1570
2938.12 1498
2938.63 1574
2939.14 1628
2939.65 1652
2940.16 1716
2940.67 1539
2941.18 1514
2941.69 1501
2942.20 1562
2942.72 1453
2943.23 1558
2943.74 1523
2944.25 1390
2944.76 1481
2945.27 1533
2945.79 1610
2946.30 1625
2946.81 1631
2947.32 1633
2947.83 1450
2948.34 1458
2948.86 1398
2949.37 1486
2949.88 1660
2950.39 1522
2950.90 1473
2951.42 1428
2951.93 1405
2952.44 1443
2952.95 1316
2953.46 1431
2953.98 1514
2954.49 1532
2955.00 1411
2955.51 1507
2956.03 1453
2956.54 1233
2957.05 1468
2957.56 1484
2958.08 1512
2958.59 1546
2959.10 1429
2959.62 1498
2960.13 1456
2960.64 1522
2961.15 1613
2961.67 1567
2962.18 1540
2962.69 1714
2963.21 1533
2963.72 1587
2964.23 1534
2964.75 1632
2965.26 1540
2965.77 1361
2966.29 1468
2966.80 1516
2967.31 1307
2967.83 1451
2968.34 1540
2968.85 1504
2969.37 1422
2969.88 1371
2970.40 1424
2970.91 1377
2971.42 1411
2971.94 1417
2972.45 1520
2972.96 1472
2973.48 1388
2973.99 1308
2974.51 1459
2975.02 1471
2975.54 1487
2976.05 1346
2976.56 1466
2977.08 1488
2977.59 1441
2978.11 1367
2978.62 1397
2979.14 1466
2979.65 1382
2980.16 1481
2980.68 1538
2981.19 1531
2981.71 1548
2982.22 1538
2982.74 1476
2983.25 1450
2983.77 1568
2984.28 1711
2984.80 1550
2985.31 1570
2985.83 1582
2986.34 1545
2986.86 1668
2987.37 1817
2987.89 1706
2988.40 1780
2988.92 1742
2989.44 1705
2989.95 1735
2990.47 1742
2990.98 1763
2991.50 1547
2992.01 1758
2992.53 1737
2993.04 1728
2993.56 1678
2994.08 1748
2994.59 1876
2995.11 1897
2995.62 1771
2996.14 1929
2996.66 2089
2997.17 2063
2997.69 2204
2998.20 2139
2998.72 2003
2999.24 2129
2999.75 2095
3000.27 2334
3000.79 2310
3001.30 2313
3001.82 2409
3002.33 2632
3002.85 2769
3003.37 3026
3003.88 3658
3004.40 3720
3004.92 3954
3005.43 4150
3005.95 4378
3006.47 4662
3006.99 4332
3007.50 4082
3008.02 3728
3008.54 3489
3009.05 3085
3009.57 2953
3010.09 2529
3010.60 2093
3011.12 1930
3011.64 1932
3012.16 1870
3012.67 1675
3013.19 1662
3013.71 1709
3014.23 1804
3014.74 1802
3015.26 1821
3015.78 1761
3016.30 1833
3016.82 1848
3017.33 1925
3017.85 1952
3018.37 1815
3018.89 1892
3019.40 1766
3019.92 1765
3020.44 1715
3020.96 1794
3021.48 1957
3022.00 2016
3022.51 1843
3023.03 1874
3023.55 1850
3024.07 1807
3024.59 1764
3025.11 1764
3025.62 1865
3026.14 1891
3026.66 1839
3027.18 1839
3027.70 1806
3028.22 1866
3028.74 1634
3029.25 1727
3029.77 1744
3030.29 1777
3030.81 1690
3031.33 1672
3031.85 1582
3032.37 1682
3032.89 1650
3033.41 1710
3033.93 1605
3034.45 1499
3034.96 1530
3035.48 1612
3036.00 1550
3036.52 1488
3037.04 1442
3037.56 1558
3038.08 1526
3038.60 1536
3039.12 1545
3039.64 1532
3040.16 1531
3040.68 1453
3041.20 1499
3041.72 1492
3042.24 1552
3042.76 1485
3043.28 1554
3043.80 1524
3044.32 1463
3044.84 1433
3045.36 1476
3045.88 1404
3046.40 1429
3046.92 1477
3047.44 1594
3047.96 1402
3048.48 1411
3049.00 1494
3049.52 1463
3050.04 1443
3050.56 1413
3051.09 1445
3051.61 1406
3052.13 1511
3052.65 1444
3053.17 1454
3053.69 1450
3054.21 1485
3054.73 1409
3055.25 1334
3055.77 1359
3056.29 1431
3056.82 1359
3057.34 1377
3057.86 1482
3058.38 1516
3058.90 1634
3059.42 1494
3059.94 1377
3060.47 1382
3060.99 1324
3061.51 1434
3062.03 1486
3062.55 1481
3063.07 1424
3063.60 1525
3064.12 1493
3064.64 1540
3065.16 1511
3065.68 1595
3066.21 1598
3066.73 1486
3067.25 1567
3067.77 1394
3068.29 1549
3068.82 1670
3069.34 1641
3069.86 1388
3070.38 1513
3070.90 1492
3071.43 1445
3071.95 1393
3072.47 1567
3072.99 1590
3073.52 1539
3074.04 1480
3074.56 1615
3075.09 1686
3075.61 1636
3076.13 1629
3076.65 1734
3077.18 1621
3077.70 1520
3078.22 1577
3078.75 1692
3079.27 1562
3079.79 1685
3080.32 1696
3080.84 1717
3081.36 1840
3081.89 1883
3082.41 2053
3082.93 1991
3083.46 1985
3083.98 1904
3084.50 1926
3085.03 1982
3085.55 2093
3086.07 1916
3086.60 1901
3087.12 1826
3087.64 1957
3088.17 2114
3088.69 1990
3089.22 1845
3089.74 1793
3090.26 1920
3090.79 1812
3091.31 1794
3091.84 1786
3092.36 1788
3092.89 1658
3093.41 1774
3093.93 1801
3094.46 1889
3094.98 1942
3095.51 2056
3096.03 1998
3096.56 1847
3097.08 1927
3097.61 1820
3098.13 2095
3098.66 2191
3099.18 2315
3099.70 2607
3100.23 3196
3100.75 3265
3101.28 3793
3101.80 4292
3102.33 4839
3102.85 5272
3103.38 5390
3103.91 6270
3104.43 7061
3104.96 6630
3105.48 6233
3106.01 5657
3106.53 4888
3107.06 4183
3107.58 3720
3108.11 3332
3108.63 2810
3109.16 2563
3109.69 2142
3110.21 2189
3110.74 2047
3111.26 2127
3111.79 2038
3112.31 2193
3112.84 2065
3113.37 2236
3113.89 2028
3114.42 1976
3114.94 1970
3115.47 1843
3116.00 1808
3116.52 1828
3117.05 1754
3117.58 1668
3118.10 1756
3118.63 1920
3119.16 1902
3119.68 1926
3120.21 1908
3120.73 2062
3121.26 1963
3121.79 2175
3122.31 2207
3122.84 2012
3123.37 2056
3123.90 2151
3124.42 2068
3124.95 1940
3125.48 1886
3126.00 1803
3126.53 1702
3127.06 1734
3127.58 1698
3128.11 1767
3128.64 1684
3129.17 1652
3129.69 1516
3130.22 1408
3130.75 1508
3131.28 1535
3131.80 1508
3132.33 1528
3132.86 1407
3133.39 1482
3133.91 1595
3134.44 1650
3134.97 1571
3135.50 1479
3136.03 1590
3136.55 1596
3137.08 1465
3137.61 1518
3138.14 1584
3138.67 1660
3139.19 1536
3139.72 1561
3140.25 1536
3140.78 1436
3141.31 1482
3141.84 1589
3142.36 1445
3142.89 1540
3143.42 1453
3143.95 1518
3144.48 1566
3145.01 1527
3145.54 1541
3146.06 1549
3146.59 1595
3147.12 1696
3147.65 1703
3148.18 1901
3148.71 1876
3149.24 1803
3149.77 1777
3150.30 1863
3150.83 1805
3151.35 1861
3151.88 1754
3152.41 1702
3152.94 1766
3153.47 1750
3154.00 1635
3154.53 1680
3155.06 1535
3155.59 1480
3156.12 1412
3156.65 1455
3157.18 1541
3157.71 1615
3158.24 1722
3158.77 1630
3159.30 1493
3159.83 1566
3160.36 1649
3160.89 1578
3161.42 1537
3161.95 1623
3162.48 1576
3163.01 1583
3163.54 1526
3164.07 1499
3164.60 1394
3165.13 1457
3165.66 1473
3166.19 1348
3166.72 1457
3167.25 1465
3167.78 1596
3168.31 1521
3168.84 1337
3169.37 1370
3169.90 1315
3170.44 1348
3170.97 1323
3171.50 1448
3172.03 1426
3172.56 1411
3173.09 1400
3173.62 1477
3174.15 1408
3174.68 1668
3175.21 1635
3175.75 1541
3176.28 1719
3176.81 1633
3177.34 1680
3177.87 1677
3178.40 1579
3178.93 1454
3179.47 1606
3180.00 1615
3180.53 1659
3181.06 1508
3181.59 1483
3182.12 1558
3182.66 1417
3183.19 1349
3183.72 1347
3184.25 1393
3184.78 1563
3185.32 1471
3185.85 1493
3186.38 1543
3186.91 1520
3187.44 1431
3187.98 1331
3188.51 1384
3189.04 1322
3189.57 1376
3190.11 1474
3190.64 1385
3191.17 1455
3191.70 1372
3192.24 1428
3192.77 1354
3193.30 1362
3193.84 1441
3194.37 1351
3194.90 1305
3195.43 1441
3195.97 1449
3196.50 1412
3197.03 1312
3197.57 1488
3198.10 1444
3198.63 1501
3199.17 1405
3199.70 1573
3200.23 1553
3200.77 1567
3201.30 1552
3201.83 1592
3202.37 1571
3202.90 1645
3203.43 1698
3203.97 1786
3204.50 1658
3205.03 1563
3205.57 1562
3206.10 1727
3206.63 1819
3207.17 1867
3207.70 1807
3208.24 1837
3208.77 1673
3209.30 1713
3209.84 1697
3210.37 1832
3210.91 1882
3211.44 1917
3211.98 1983
3212.51 1858
3213.04 1863
3213.58 1719
3214.11 1749
3214.65 1695
3215.18 1607
3215.72 1666
3216.25 1827
3216.79 1600
3217.32 1482
3217.86 1523
3218.39 1653
3218.93 1570
3219.46 1555
3220.00 1503
3220.53 1528
3221.07 1507
3221.60 1536
3222.14 1622
3222.67 1706
3223.21 1620
3223.74 1608
3224.28 1600
3224.81 1715
3225.35 1655
3225.88 1700
3226.42 1761
3226.95 1765
3227.49 1819
3228.02 1834
3228.56 1672
3229.10 1799
3229.63 1804
3230.17 1885
3230.70 1847
3231.24 1753
3231.78 1738
3232.31 1695
3232.85 1692
3233.38 1702
3233.92 1925
3234.46 1818
3234.99 1872
3235.53 1949
3236.06 1753
3236.60 1628
3237.14 1861
3237.67 2032
3238.21 2041
3238.75 1812
3239.28 1847
3239.82 1858
3240.36 1953
3240.89 1894
3241.43 1905
3241.97 1771
3242.50 1828
3243.04 1919
3243.58 1843
3244.11 1842
3244.65 1874
3245.19 1833
3245.72 1840
3246.26 1787
3246.80 1677
3247.34 1773
3247.87 1811
3248.41 1706
3248.95 1808
3249.49 1901
3250.02 1944
3250.56 1844
3251.10 1932
3251.64 2039
3252.17 2028
3252.71 1877
3253.25 1929
3253.79 1969
3254.32 2029
3254.86 2105
3255.40 2150
3255.94 2187
3256.48 2090
3257.01 2157
3257.55 2245
3258.09 2327
3258.63 2345
3259.17 2416
3259.70 2582
3260.24 2901
3260.78 2880
3261.32 3218
3261.86 3501
3262.40 3551
3262.93 3789
3263.47 4222
3264.01 4535
3264.55 4512
3265.09 4863
3265.63 5002
3266.17 4864
3266.71 4829
3267.24 4922
3267.78 5211
3268.32 5078
3268.86 4794
3269.40 4470
3269.94 4089
3270.48 3743
3271.02 3147
3271.56 2833
3272.10 2510
3272.64 2460
3273.18 2434
3273.71 2374
3274.25 2323
3274.79 2170
3275.33 2036
3275.87 2125
3276.41 2205
3276.95 2223
3277.49 2394
3278.03 2174
3278.57 2234
3279.11 2171
3279.65 2106
3280.19 2173
3280.73 2101
3281.27 2302
3281.81 2165
3282.35 2298
3282.89 2130
3283.43 2099
3283.97 2253
3284.51 2360
3285.05 2421
3285.59 2496
3286.13 2491
3286.67 2554
3287.21 2507
3287.75 2295
3288.30 2373
3288.84 2471
3289.38 2580
3289.92 2514
3290.46 2549
3291.00 2415
3291.54 2408
3292.08 2576
3292.62 2802
3293.16 3252
3293.70 3390
3294.24 3390
3294.79 3627
3295.33 3669
3295.87 3699
3296.41 4030
3296.95 3973
3297.49 3909
3298.03 3965
3298.57 4031
3299.12 3768
3299.66 3517
3300.20 3131
3300.74 2946
3301.28 2561
3301.82 2669
3302.37 2597
3302.91 2504
3303.45 2366
3303.99 2346
3304.53 2466
3305.08 2305
3305.62 2241
3306.16 2349
3306.70 2275
3307.24 2166
3307.79 2174
3308.33 2111
3308.87 2249
3309.41 2074
3309.96 2105
3310.50 2223
3311.04 2098
3311.58 2008
3312.13 1968
3312.67 1883
3313.21 1981
3313.75 2040
3314.30 2174
3314.84 2298
3315.38 2413
3315.92 2368
3316.47 2529
3317.01 2539
3317.55 2600
3318.10 2650
3318.64 2836
3319.18 2927
3319.73 2932
3320.27 2991
3320.81 2989
3321.36 2865
3321.90 2918
3322.44 2677
3322.99 2920
3323.53 2917
3324.07 3042
3324.62 2895
3325.16 2835
3325.70 2890
3326.25 2777
3326.79 2568
3327.34 2634
3327.88 2658
3328.42 2574
3328.97 2695
3329.51 2667
3330.06 2909
3330.60 3071
3331.14 3788
3331.69 4524
3332.23 5779
3332.78 7140
3333.32 8637
3333.86 10169
3334.41 12414
3334.95 14654
3335.50 16933
3336.04 18344
3336.59 20009
3337.13 20758
3337.68 20347
3338.22 19503
3338.77 18415
3339.31 16472
3339.86 13794
3340.40 11530
3340.94 9533
3341.49 7678
3342.03 6598
3342.58 5404
3343.13 4347
3343.67 4067
3344.22 3524
3344.76 3196
3345.31 2938
3345.85 2784
3346.40 2748
3346.94 2700
3347.49 2610
3348.03 2695
3348.58 2542
3349.12 2416
3349.67 2357
3350.22 2385
3350.76 2392
3351.31 2381
3351.85 2337
3352.40 2532
3352.94 2401
3353.49 2364
3354.04 2271
3354.58 2234
3355.13 2256
3355.67 2231
3356.22 2328
3356.77 2285
3357.31 2279
3357.86 2131
3358.41 2241
3358.95 2087
3359.50 2113
3360.05 2203
3360.59 2198
3361.14 2077
3361.68 2050
3362.23 2069
3362.78 2106
3363.33 2188
3363.87 2152
3364.42 2100
3364.97 2043
3365.51 2248
3366.06 2060
3366.61 2003
3367.15 2079
3367.70 2131
3368.25 2120
3368.79 1952
3369.34 2056
3369.89 2213
3370.44 2328
3370.98 2302
3371.53 2333
3372.08 2582
3372.63 2697
3373.17 2740
3373.72 2913
3374.27 3044
3374.82 3046
3375.36 3070
3375.91 3121
3376.46 3061
3377.01 2768
3377.56 2650
3378.10 2815
3378.65 2371
3379.20 2287
3379.75 2165
3380.30 2128
3380.84 1989
3381.39 1979
3381.94 1912
3382.49 1847
3383.04 1848
3383.59 1797
3384.13 1810
3384.68 1761
3385.23 1825
3385.78 1648
3386.33 1790
3386.88 1719
3387.43 1694
3387.97 1548
3388.52 1734
3389.07 1626
3389.62 1592
3390.17 1697
3390.72 1661
3391.27 1771
3391.82 1624
3392.37 1733
3392.92 1680
3393.46 1688
3394.01 1596
3394.56 1625
3395.11 1750
3395.66 1800
3396.21 1915
3396.76 1721
3397.31 1813
3397.86 1773
3398.41 1802
3398.96 1724
3399.51 1673
3400.06 1605
3400.61 1736
3401.16 1685
3401.71 1732
3402.26 1680
3402.81 1684
3403.36 1651
3403.91 1640
3404.46 1520
3405.01 1628
3405.56 1537
3406.11 1509
3406.66 1501
3407.21 1574
3407.76 1649
3408.31 1664
3408.86 1552
3409.41 1633
3409.96 1611
3410.51 1746
3411.06 1777
3411.61 1703
3412.16 1805
3412.71 1694
3413.27 1617
3413.82 1775
3414.37 1969
3414.92 1848
3415.47 1779
3416.02 1639
3416.57 1786
3417.12 1802
3417.67 1695
3418.22 1589
3418.78 1678
3419.33 1590
3419.88 1501
3420.43 1626
3420.98 1655
3421.53 1768
3422.08 1628
3422.64 1546
3423.19 1785
3423.74 1760
3424.29 1680
3424.84 1756
3425.39 1741
3425.95 1727
3426.50 1697
3427.05 1587
3427.60 1691
3428.15 1398
3428.71 1420
3429.26 1616
3429.81 1658
3430.36 1478
3430.91 1495
3431.47 1482
3432.02 1484
3432.57 1543
3433.12 1491
3433.68 1629
3434.23 1677
3434.78 1564
3435.33 1562
3435.89 1467
3436.44 1499
3436.99 1451
3437.54 1458
3438.10 1546
3438.65 1576
3439.20 1564
3439.76 1520
3440.31 1567
3440.86 1661
3441.42 1597
3441.97 1639
3442.52 1555
3443.07 1514
3443.63 1467
3444.18 1461
3444.73 1604
3445.29 1617
3445.84 1520
3446.39 1492
3446.95 1586
3447.50 1405
3448.06 1433
3448.61 1403
3449.16 1451
3449.72 1566
3450.27 1465
3450.82 1527
3451.38 1401
3451.93 1325
3452.49 1371
3453.04 1341
3453.59 1313
3454.15 1336
3454.70 1387
3455.26 1384
3455.81 1335
3456.36 1377
3456.92 1355
3457.47 1401
3458.03 1362
3458.58 1467
3459.14 1517
3459.69 1445
3460.25 1442
3460.80 1537
3461.36 1768
3461.91 1519
3462.46 1408
3463.02 1393
3463.57 1472
3464.13 1485
3464.68 1518
3465.24 1570
3465.79 1631
3466.35 1567
3466.90 1502
3467.46 1520
3468.02 1575
3468.57 1648
3469.13 1696
3469.68 1656
3470.24 1540
3470.79 1540
3471.35 1686
3471.90 1633
3472.46 1647
3473.01 1559
3473.57 1672
3474.13 1609
3474.68 1660
3475.24 1796
3475.79 1841
3476.35 1910
3476.90 1623
3477.46 1778
3478.02 1861
3478.57 1903
3479.13 1837
3479.68 1660
3480.24 1743
3480.80 1877
3481.35 1851
3481.91 1968
3482.47 1967
3483.02 1958
3483.58 1892
3484.14 1866
3484.69 1956
3485.25 1891
3485.81 1947
3486.36 1971
3486.92 1902
3487.48 1886
3488.03 2166
3488.59 2397
3489.15 2595
3489.70 2828
3490.26 3111
3490.82 3308
3491.37 3447
3491.93 3790
3492.49 4160
3493.05 4394
3493.60 4762
3494.16 4381
3494.72 4449
3495.27 4062
3495.83 3904
3496.39 3651
3496.95 3627
3497.50 3585
3498.06 3634
3498.62 3946
3499.18 4217
3499.74 4502
3500.29 4861
3500.85 4695
3501.41 4791
3501.97 4507
3502.52 4396
3503.08 4345
3503.64 4493
3504.20 4184
3504.76 4101
3505.32 4298
3505.87 4423
3506.43 4312
3506.99 4293
3507.55 4187
3508.11 3981
3508.67 3728
3509.22 3466
3509.78 3244
3510.34 2897
3510.90 2878
3511.46 2715
3512.02 2514
3512.58 2291
3513.13 2136
3513.69 2061
3514.25 1967
3514.81 1946
3515.37 1888
3515.93 1786
3516.49 1724
3517.05 1676
3517.61 1800
3518.17 1844
3518.73 1881
3519.28 1833
3519.84 1855
3520.40 1951
3520.96 1922
3521.52 1876
3522.08 1834
3522.64 1840
3523.20 2118
3523.76 2033
3524.32 1900
3524.88 1855
3525.44 1951
3526.00 1795
3526.56 1725
3527.12 1861
3527.68 1731
3528.24 1839
3528.80 1619
3529.36 1489
3529.92 1609
3530.48 1564
3531.04 1516
3531.60 1567
3532.16 1763
3532.72 1668
3533.28 1631
3533.84 1645
3534.40 1655
3534.96 1708
3535.52 1676
3536.08 1698
3536.65 1699
3537.21 1651
3537.77 1645
3538.33 1692
3538.89 1768
3539.45 1764
3540.01 1782
3540.57 1600
3541.13 1577
3541.69 1724
3542.25 1828
3542.82 1747
3543.38 1815
3543.94 1797
3544.50 1821
3545.06 1734
3545.62 1641
3546.18 1686
3546.75 1676
3547.31 1608
3547.87 1559
3548.43 1618
3548.99 1457
3549.55 1504
3550.12 1509
3550.68 1405
3551.24 1396
3551.80 1408
3552.36 1301
3552.92 1510
3553.49 1425
3554.05 1435
3554.61 1430
3555.17 1409
3555.74 1443
3556.30 1379
3556.86 1427
3557.42 1417
3557.98 1490
3558.55 1542
3559.11 1556
3559.67 1463
3560.23 1535
3560.80 1564
3561.36 1458
3561.92 1451
3562.49 1614
3563.05 1528
3563.61 1468
3564.17 1510
3564.74 1439
3565.30 1451
3565.86 1547
3566.43 1346
3566.99 1502
3567.55 1463
3568.11 1265
3568.68 1387
3569.24 1307
3569.80 1275
3570.37 1195
3570.93 1280
3571.49 1470
3572.06 1407
3572.62 1364
3573.19 1295
3573.75 1334
3574.31 1336
3574.88 1467
3575.44 1274
3576.00 1283
3576.57 1390
3577.13 1423
3577.70 1432
3578.26 1453
3578.82 1490
3579.39 1476
3579.95 1487
3580.52 1491
3581.08 1479
3581.64 1371
3582.21 1384
3582.77 1363
3583.34 1412
3583.90 1467
3584.47 1378
3585.03 1663
3585.60 1487
3586.16 1314
3586.72 1380
3587.29 1343
3587.85 1417
3588.42 1436
3588.98 1340
3589.55 1407
3590.11 1413
3590.68 1254
3591.24 1287
3591.81 1391
3592.37 1492
3592.94 1487
3593.50 1533
3594.07 1505
3594.63 1347
3595.20 1395
3595.77 1447
3596.33 1391
3596.90 1367
3597.46 1377
3598.03 1463
3598.59 1544
3599.16 1589
3599.72 1556
3600.29 1460
3600.86 1418
3601.42 1531
3601.99 1609
3602.55 1412
3603.12 1314
3603.69 1471
3604.25 1440
3604.82 1302
3605.38 1357
3605.95 1264
3606.52 1255
3607.08 1362
3607.65 1248
3608.21 1221
3608.78 1266
3609.35 1161
3609.91 1273
3610.48 1260
3611.05 1294
3611.61 1372
3612.18 1348
3612.75 1288
3613.31 1369
3613.88 1338
3614.45 1424
3615.01 1469
3615.58 1465
3616.15 1601
3616.72 1941
3617.28 2124
3617.85 2144
3618.42 1968
3618.98 2169
3619.55 2257
3620.12 2425
3620.69 2323
3621.25 2242
3621.82 2123
3622.39 2068
3622.96 1726
3623.52 1567
3624.09 1647
3624.66 1567
3625.23 1483
3625.79 1402
3626.36 1355
3626.93 1467
3627.50 1418
3628.06 1348
3628.63 1318
3629.20 1335
3629.77 1362
3630.34 1422
3630.91 1306
3631.47 1428
3632.04 1472
3632.61 1376
3633.18 1408
3633.75 1455
3634.31 1467
3634.88 1503
3635.45 1527
3636.02 1487
3636.59 1456
3637.16 1493
3637.73 1474
3638.29 1402
3638.86 1337
3639.43 1473
3640.00 1361
3640.57 1556
3641.14 1557
3641.71 1573
3642.28 1622
3642.85 1700
3643.42 1714
3643.98 1645
3644.55 1748
3645.12 1730
3645.69 1489
3646.26 1523
3646.83 1419
3647.40 1427
3647.97 1528
3648.54 1550
3649.11 1509
3649.68 1777
3650.25 1701
3650.82 1814
3651.39 1833
3651.96 1688
3652.53 1916
3653.10 1855
3653.67 1871
3654.24 1827
3654.81 1853
3655.38 1900
3655.95 1923
3656.52 1850
3657.09 1859
3657.66 1893
3658.23 2078
3658.80 2181
3659.37 2047
3659.94 1984
3660.51 2102
3661.08 2105
3661.65 1961
3662.22 2023
3662.79 2008
3663.36 1851
3663.93 1988
3664.50 1903
3665.07 1693
3665.64 1834
3666.22 1843
3666.79 1779
3667.36 1806
3667.93 1929
3668.50 1698
3669.07 1664
3669.64 1716
3670.21 1660
3670.78 1542
3671.36 1577
3671.93 1558
3672.50 1693
3673.07 1675
3673.64 1704
3674.21 1616
3674.78 1631
3675.36 1599
3675.93 1477
3676.50 1652
3677.07 1588
3677.64 1446
3678.21 1485
3678.79 1336
3679.36 1491
3679.93 1519
3680.50 1485
3681.07 1518
3681.65 1498
3682.22 1453
3682.79 1490
3683.36 1430
3683.94 1539
3684.51 1370
3685.08 1435
3685.65 1451
3686.23 1570
3686.80 1559
3687.37 1706
3687.94 1753
3688.52 1894
3689.09 2166
3689.66 2180
3690.23 2094
3690.81 2129
3691.38 2028
3691.95 2091
3692.52 1916
3693.10 1720
3693.67 1719
3694.24 1590
3694.82 1630
3695.39 1490
3695.96 1458
3696.54 1580
3697.11 1588
3697.68 1507
3698.26 1591
3698.83 1683
3699.40 1596
3699.98 1709
3700.55 1707
3701.12 1844
3701.70 1841
3702.27 1870
3702.85 1890
3703.42 1777
3703.99 1811
3704.57 1933
3705.14 1817
3705.71 1694
3706.29 1608
3706.86 1814
3707.44 1781
3708.01 1641
3708.59 1581
3709.16 1529
3709.73 1586
3710.31 1494
3710.88 1395
3711.46 1538
3712.03 1567
3712.61 1572
3713.18 1476
3713.75 1700
3714.33 1735
3714.90 1511
3715.48 1325
3716.05 1407
3716.63 1595
3717.20 1519
3717.78 1418
3718.35 1424
3718.93 1320
3719.50 1314
3720.08 1376
3720.65 1477
3721.23 1345
3721.80 1479
3722.38 1447
3722.95 1371
3723.53 1313
3724.11 1356
3724.68 1261
3725.26 1263
3725.83 1390
3726.41 1273
3726.98 1370
3727.56 1361
3728.13 1440
3728.71 1391
3729.29 1367
3729.86 1468
3730.44 1515
3731.01 1648
3731.59 1471
3732.17 1626
3732.74 1706
3733.32 1605
3733.89 1872
3734.47 1809
3735.05 1695
3735.62 1679
3736.20 1691
3736.77 1578
3737.35 1516
3737.93 1505
3738.50 1451
3739.08 1490
3739.66 1337
3740.23 1448
3740.81 1434
3741.39 1285
3741.96 1323
3742.54 1257
3743.12 1340
3743.69 1412
3744.27 1393
3744.85 1425
3745.43 1452
3746.00 1316
3746.58 1368
3747.16 1482
3747.73 1438
3748.31 1357
3748.89 1501
3749.47 1453
3750.04 1499
3750.62 1351
3751.20 1392
3751.78 1495
3752.35 1372
3752.93 1372
3753.51 1176
3754.09 1258
3754.66 1416
3755.24 1273
3755.82 1218
3756.40 1217
3756.98 1338
3757.55 1316
3758.13 1368
3758.71 1329
3759.29 1390
3759.87 1431
3760.44 1372
3761.02 1308
3761.60 1346
3762.18 1403
3762.76 1472
3763.34 1367
3763.91 1429
3764.49 1319
3765.07 1364
3765.65 1365
3766.23 1371
3766.81 1337
3767.39 1394
3767.96 1238
3768.54 1180
3769.12 1266
3769.70 1372
3770.28 1339
3770.86 1402
3771.44 1368
3772.02 1299
3772.60 1524
3773.18 1421
3773.76 1460
3774.33 1441
3774.91 1520
3775.49 1404
3776.07 1441
3776.65 1541
3777.23 1517
3777.81 1422
3778.39 1258
3778.97 1260
3779.55 1423
3780.13 1272
3780.71 1384
3781.29 1318
3781.87 1188
3782.45 1183
3783.03 1267
3783.61 1328
3784.19 1293
3784.77 1327
3785.35 1409
3785.93 1337
3786.51 1318
3787.09 1307
3787.67 1314
3788.25 1273
3788.83 1308
3789.41 1188
3789.99 1308
3790.57 1352
3791.15 1216
3791.73 1338
3792.31 1191
3792.89 1208
3793.48 1307
3794.06 1413
3794.64 1425
3795.22 1321
3795.80 1234
3796.38 1406
3796.96 1447
3797.54 1384
3798.12 1608
3798.70 1567
3799.28 1507
3799.87 1460
3800.45 1372
3801.03 1274
3801.61 1471
3802.19 1488
3802.77 1435
3803.35 1510
3803.94 1462
3804.52 1553
3805.10 1624
3805.68 1555
3806.26 1563
3806.84 1545
3807.43 1556
3808.01 1677
3808.59 1668
3809.17 1647
3809.75 1599
3810.34 1652
3810.92 1676
3811.50 1742
3812.08 1845
3812.66 1828
3813.25 1738
3813.83 1914
3814.41 1907
3814.99 1790
3815.58 1804
3816.16 1841
3816.74 1808
3817.32 1830
3817.91 1920
3818.49 1829
3819.07 1659
3819.65 1644
3820.24 1506
3820.82 1396
3821.40 1441
3821.99 1442
3822.57 1406
3823.15 1388
3823.73 1362
3824.32 1407
3824.90 1329
3825.48 1395
3826.07 1375
3826.65 1392
3827.23 1402
3827.82 1393
3828.40 1254
3828.98 1317
3829.57 1303
3830.15 1373
3830.73 1410
3831.32 1318
3831.90 1444
3832.49 1344
3833.07 1305
3833.65 1447
3834.24 1362
3834.82 1382
3835.41 1319
3835.99 1293
3836.57 1404
3837.16 1299
3837.74 1277
3838.33 1367
3838.91 1175
3839.49 1284
3840.08 1291
3840.66 1323
3841.25 1301
3841.83 1202
3842.42 1134
3843.00 1221
3843.58 1233
3844.17 1194
3844.75 1265
3845.34 1316
3845.92 1255
3846.51 1309
3847.09 1361
3847.68 1327
3848.26 1212
3848.85 1256
3849.43 1411
3850.02 1483
3850.60 1275
3851.19 1237
3851.77 1299
3852.36 1381
3852.94 1330
3853.53 1386
3854.11 1398
3854.70 1269
3855.29 1358
3855.87 1402
3856.46 1355
3857.04 1307
3857.63 1240
3858.21 1373
3858.80 1545
3859.39 1512
3859.97 1477
3860.56 1539
3861.14 1465
3861.73 1558
3862.31 1683
3862.90 1643
3863.49 1785
3864.07 1646
3864.66 1863
3865.25 1674
3865.83 1612
3866.42 1528
3867.00 1609
3867.59 1553
3868.18 1501
3868.76 1513
3869.35 1451
3869.94 1496
3870.52 1430
3871.11 1339
3871.70 1280
3872.28 1284
3872.87 1264
3873.46 1274
3874.04 1339
3874.63 1375
3875.22 1241
3875.80 1233
3876.39 1298
3876.98 1430
3877.57 1389
3878.15 1345
3878.74 1357
3879.33 1407
3879.92 1306
3880.50 1313
3881.09 1116
3881.68 1259
3882.26 1238
3882.85 1238
3883.44 1254
3884.03 1245
3884.62 1216
3885.20 1133
3885.79 1336
3886.38 1391
3886.97 1376
3887.55 1381
3888.14 1267
3888.73 1371
3889.32 1488
3889.91 1578
3890.49 1633
3891.08 1471
3891.67 1430
3892.26 1516
3892.85 1448
3893.44 1521
3894.02 1581
3894.61 1446
3895.20 1503
3895.79 1465
3896.38 1369
3896.97 1290
3897.56 1279
3898.14 1226
3898.73 1322
3899.32 1344
3899.91 1395
3900.50 1431
3901.09 1349
3901.68 1354
3902.27 1311
3902.86 1315
3903.44 1406
3904.03 1436
3904.62 1314
3905.21 1327
3905.80 1223
3906.39 1239
3906.98 1264
3907.57 1246
3908.16 1283
3908.75 1131
3909.34 1177
3909.93 1338
3910.52 1364
3911.11 1152
3911.70 1163
3912.29 1201
3912.88 1185
3913.47 1276
3914.06 1243
3914.65 1223
3915.24 1234
3915.83 1252
3916.42 1189
3917.01 1223
3917.60 1255
3918.19 1173
3918.78 1197
3919.37 1262
3919.96 1384
3920.55 1292
3921.14 1311
3921.73 1304
3922.32 1394
3922.91 1319
3923.50 1251
3924.09 1269
3924.68 1230
3925.27 1450
3925.86 1397
3926.45 1211
3927.05 1087
3927.64 1097
3928.23 1233
3928.82 1258
3929.41 1051
3930.00 1191
3930.59 1215
3931.18 1190
3931.77 1114
3932.37 1139
3932.96 1149
3933.55 1166
3934.14 1131
3934.73 1104
3935.32 1190
3935.91 1235
3936.51 1160
3937.10 1183
3937.69 1192
3938.28 1282
3938.87 1169
3939.46 1252
3940.06 1246
3940.65 1243
3941.24 1333
3941.83 1238
3942.42 1268
3943.02 1217
3943.61 1215
3944.20 1293
3944.79 1197
3945.39 1253
3945.98 1295
3946.57 1346
3947.16 1129
3947.76 1171
3948.35 1261
3948.94 1278
3949.53 1208
3950.13 1221
3950.72 1206
3951.31 1108
3951.90 1152
3952.50 1255
3953.09 1193
3953.68 1271
3954.28 1226
3954.87 1220
3955.46 1220
3956.05 1250
3956.65 1251
3957.24 1343
3957.83 1342
3958.43 1424
3959.02 1456
3959.61 1366
3960.21 1364
3960.80 1358
3961.39 1379
3961.99 1332
3962.58 1192
3963.17 1189
3963.77 1203
3964.36 1251
3964.96 1213
3965.55 1238
3966.14 1285
3966.74 1145
3967.33 1343
3967.93 1382
3968.52 1322
3969.11 1240
3969.71 1266
3970.30 1299
3970.90 1211
3971.49 1224
3972.08 1346
3972.68 1280
3973.27 1380
3973.87 1424
3974.46 1265
3975.06 1370
3975.65 1372
3976.25 1472
3976.84 1455
3977.43 1568
3978.03 1687
3978.62 1487
3979.22 1498
3979.81 1443
3980.41 1506
3981.00 1378
3981.60 1340
3982.19 1264
3982.79 1318
3983.38 1380
3983.98 1422
3984.57 1406
3985.17 1308
3985.76 1292
3986.36 1419
3986.96 1426
3987.55 1353
3988.15 1254
3988.74 1181
3989.34 1269
3989.93 1359
3990.53 1287
3991.12 1268
3991.72 1233
3992.32 1257
3992.91 1318
3993.51 1358
3994.10 1159
3994.70 1206
3995.30 1239
3995.89 1380
3996.49 1248
3997.08 1349
3997.68 1420
3998.28 1389
3998.87 1359
3999.47 1357
4000.07 1331
4000.66 1284
4001.26 1348
4001.85 1487
4002.45 1258
4003.05 1282
4003.64 1306
4004.24 1270
4004.84 1373
4005.43 1405
4006.03 1285
4006.63 1381
4007.23 1292
4007.82 1298
4008.42 1291
4009.02 1395
4009.61 1572
4010.21 1352
4010.81 1302
4011.41 1431
4012.00 1422
4012.60 1371
4013.20 1353
4013.79 1429
4014.39 1346
4014.99 1460
4015.59 1403
4016.18 1352
4016.78 1530
4017.38 1416
4017.98 1310
4018.58 1560
4019.17 1416
4019.77 1318
4020.37 1372
4020.97 1218
4021.56 1194
4022.16 1306
4022.76 1253
4023.36 1337
4023.96 1402
4024.56 1326
4025.15 1285
4025.75 1456
4026.35 1458
4026.95 1487
4027.55 1488
4028.15 1536
4028.74 1540
4029.34 1497
4029.94 1421
4030.54 1607
4031.14 1707
4031.74 1584
4032.34 1592
4032.93 1741
4033.53 1847
4034.13 1669
4034.73 1623
4035.33 1597
4035.93 1737
4036.53 1745
4037.13 1621
4037.73 1434
4038.33 1399
4038.93 1388
4039.52 1332
4040.12 1316
4040.72 1065
4041.32 1152
4041.92 1253
4042.52 1288
4043.12 1277
4043.72 1236
4044.32 1153
4044.92 1174
4045.52 1211
4046.12 1218
4046.72 1380
4047.32 1327
4047.92 1262
4048.52 1243
4049.12 1261
4049.72 1289
4050.32 1349
4050.92 1301
4051.52 1324
4052.12 1336
4052.72 1306
4053.32 1344
4053.92 1419
4054.52 1397
4055.12 1264
4055.72 1357
4056.32 1321
4056.92 1214
4057.52 1213
4058.13 1267
4058.73 1208
4059.33 1182
4059.93 1239
4060.53 1219
4061.13 1144
4061.73 1167
4062.33 1151
4062.93 1124
4063.53 1075
4064.14 1181
4064.74 1093
4065.34 1120
4065.94 1117
4066.54 1172
4067.14 1170
4067.74 1113
4068.34 1212
4068.95 1203
4069.55 1121
4070.15 1084
4070.75 1129
4071.35 1159
4071.95 1180
4072.56 1227
4073.16 1164
4073.76 1066
4074.36 1147
4074.96 1173
4075.57 1143
4076.17 1124
4076.77 1124
4077.37 1149
4077.97 1187
4078.58 1164
4079.18 1280
4079.78 1137
4080.38 1143
4080.99 1125
4081.59 1087
4082.19 1192
4082.79 1158
4083.40 1186
4084.00 1099
4084.60 1068
4085.20 1096
4085.81 1133
4086.41 1120
4087.01 1221
4087.61 1295
4088.22 1147
4088.82 1236
4089.42 1251
4090.03 1139
4090.63 1141
4091.23 1192
4091.84 1222
4092.44 1177
4093.04 1153
4093.65 1137
4094.25 1169
4094.85 1036
4095.46 1040
4096.06 1054
4096.66 1005
4097.27 1076
4097.87 1087
4098.47 1113
4099.08 1160
4099.68 1111
4100.29 1081
4100.89 1083
4101.49 1141
4102.10 1009
4102.70 1092
4103.30 1153
4103.91 1095
4104.51 1142
4105.12 1210
4105.72 1179
4106.33 1082
4106.93 1080
4107.53 1069
4108.14 1001
4108.74 1145
4109.35 1221
4109.95 985
4110.56 1072
4111.16 1142
4111.77 1144
4112.37 1042
4112.98 1092
4113.58 1032
4114.19 1166
4114.79 1107
4115.40 1198
4116.00 1152
4116.61 1092
4117.21 1109
4117.82 1025
4118.42 1162
4119.03 1168
4119.63 1050
4120.24 1106
4120.84 1278
4121.45 1186
4122.05 1150
4122.66 1038
4123.26 1261
4123.87 1321
4124.47 1272
4125.08 1287
4125.69 1253
4126.29 1108
4126.90 1175
4127.50 1159
4128.11 1124
4128.71 1102
4129.32 1133
4129.93 1211
4130.53 1202
4131.14 1076
4131.74 1005
4132.35 1102
4132.96 1132
4133.56 1023
4134.17 1136
4134.78 1301
4135.38 1159
4135.99 1230
4136.60 1216
4137.20 1233
4137.81 1348
4138.42 1390
4139.02 1415
4139.63 1340
4140.24 1308
4140.84 1373
4141.45 1324
4142.06 1261
4142.66 1304
4143.27 1397
4143.88 1325
4144.48 1232
4145.09 1272
4145.70 1411
4146.31 1268
4146.91 1181
4147.52 1318
4148.13 1265
4148.73 1121
4149.34 1142
4149.95 1238
4150.56 1213
4151.16 1143
4151.77 1090
4152.38 1154
4152.99 1143
4153.60 1112
4154.20 1238
4154.81 1023
4155.42 1023
4156.03 1072
4156.63 1046
4157.24 1074
4157.85 1224
4158.46 1162
4159.07 1139
4159.68 1087
4160.28 1105
4160.89 1143
4161.50 1246
4162.11 1316
4162.72 1196
4163.33 1274
4163.93 1418
4164.54 1406
4165.15 1478
4165.76 1478
4166.37 1416
4166.98 1417
4167.59 1473
4168.19 1380
4168.80 1332
4169.41 1194
4170.02 1284
4170.63 1342
4171.24 1341
4171.85 1301
4172.46 1300
4173.07 1225
4173.68 1212
4174.29 1288
4174.89 1166
4175.50 1207
4176.11 1238
4176.72 1255
4177.33 1321
4177.94 1433
4178.55 1257
4179.16 1216
4179.77 1281
4180.38 1255
4180.99 1187
4181.60 1256
4182.21 1201
4182.82 1332
4183.43 1274
4184.04 1174
4184.65 1142
4185.26 1127
4185.87 1164
4186.48 1185
4187.09 1122
4187.70 1195
4188.31 1206
4188.92 1229
4189.53 1174
4190.14 1163
4190.75 1299
4191.36 1330
4191.97 1357
4192.58 1397
4193.19 1460
4193.80 1655
4194.42 1559
4195.03 1529
4195.64 1604
4196.25 1664
4196.86 1720
4197.47 1679
4198.08 1724
4198.69 1691
4199.30 1529
4199.91 1372
4200.53 1241
4201.14 1302
4201.75 1244
4202.36 1263
4202.97 1246
4203.58 1194
4204.19 1212
4204.80 1306
4205.42 1147
4206.03 1177
4206.64 1299
4207.25 1339
4207.86 1177
4208.47 1184
4209.09 1230
4209.70 1129
4210.31 1300
4210.92 1277
4211.53 1332
4212.15 1259
4212.76 1344
4213.37 1317
4213.98 1455
4214.59 1329
4215.21 1299
4215.82 1349
4216.43 1372
4217.04 1439
4217.66 1435
4218.27 1563
4218.88 1632
4219.49 1638
4220.11 1738
4220.72 1752
4221.33 1716
4221.94 1946
4222.56 1924
4223.17 1941
4223.78 2068
4224.40 2075
4225.01 2128
4225.62 2066
4226.23 2040
4226.85 2132
4227.46 2090
4228.07 2106
4228.69 2036
4229.30 2097
4229.91 2286
4230.53 2247
4231.14 2255
4231.75 2274
4232.37 2295
4232.98 2361
4233.59 2581
4234.21 2857
4234.82 2901
4235.44 2902
4236.05 2975
4236.66 3022
4237.28 2794
4237.89 2763
4238.50 2316
4239.12 2017
4239.73 2131
4240.35 2033
4240.96 1766
4241.58 1601
4242.19 1673
4242.80 1658
4243.42 1606
4244.03 1501
4244.65 1471
4245.26 1634
4245.88 1701
4246.49 1732
4247.10 1823
4247.72 1795
4248.33 1868
4248.95 1759
4249.56 1794
4250.18 1871
4250.79 1883
4251.41 1708
4252.02 1614
4252.64 1634
4253.25 1561
4253.87 1369
4254.48 1530
4255.10 1593
4255.71 1350
4256.33 1401
4256.94 1440
4257.56 1422
4258.17 1362
4258.79 1395
4259.41 1434
4260.02 1469
4260.64 1377
4261.25 1343
4261.87 1408
4262.48 1440
4263.10 1370
4263.71 1313
4264.33 1422
4264.95 1444
4265.56 1478
4266.18 1379
4266.79 1426
4267.41 1373
4268.03 1328
4268.64 1466
4269.26 1430
4269.87 1399
4270.49 1475
4271.11 1396
4271.72 1508
4272.34 1426
4272.96 1461
4273.57 1472
4274.19 1381
4274.81 1553
4275.42 1587
4276.04 1716
4276.66 1593
4277.27 1894
4277.89 1858
4278.51 1702
4279.12 1750
4279.74 1830
4280.36 1688
4280.97 1516
4281.59 1436
4282.21 1451
4282.83 1366
4283.44 1309
4284.06 1280
4284.68 1264
4285.29 1193
4285.91 1212
4286.53 1223
4287.15 1263
4287.76 1266
4288.38 1298
4289.00 1376
4289.62 1316
4290.23 1336
4290.85 1329
4291.47 1257
4292.09 1449
4292.71 1368
4293.32 1301
4293.94 1423
4294.56 1374
4295.18 1176
4295.80 1205
4296.41 1283
4297.03 1366
4297.65 1299
4298.27 1284
4298.89 1270
4299.50 1281
4300.12 1371
4300.74 1237
4301.36 1140
4301.98 1212
4302.60 1229
4303.22 1261
4303.83 1227
4304.45 1218
4305.07 1202
4305.69 1148
4306.31 1239
4306.93 1173
4307.55 1073
4308.17 1213
4308.79 1324
4309.40 1146
4310.02 1195
4310.64 1106
4311.26 1190
4311.88 1295
4312.50 1228
4313.12 1295
4313.74 1318
4314.36 1297
4314.98 1310
4315.60 1203
4316.22 1210
4316.84 1162
4317.46 1188
4318.08 1284
4318.70 1394
4319.32 1302
4319.94 1199
4320.56 1217
4321.18 1396
4321.80 1340
4322.42 1325
4323.04 1392
4323.66 1397
4324.28 1355
4324.90 1466
4325.52 1589
4326.14 1558
4326.76 1570
4327.38 1579
4328.00 1715
4328.62 1489
4329.24 1399
4329.86 1497
4330.48 1547
4331.10 1581
4331.72 1631
4332.34 1532
4332.96 1491
4333.58 1733
4334.20 1837
4334.82 1836
4335.45 1819
4336.07 2151
4336.69 2449
4337.31 2548
4337.93 2788
4338.55 2784
4339.17 2816
4339.79 2737
4340.41 2774
4341.04 2588
4341.66 2535
4342.28 2281
4342.90 2315
4343.52 2390
4344.14 2676
4344.76 2992
4345.39 2854
4346.01 3096
4346.63 3258
4347.25 3471
4347.87 3705
4348.50 3639
4349.12 3313
4349.74 3140
4350.36 2874
4350.98 2593
4351.61 2385
4352.23 2110
4352.85 1927
4353.47 1887
4354.09 1700
4354.72 1669
4355.34 1699
4355.96 1662
4356.58 1602
4357.21 1594
4357.83 1612
4358.45 1632
4359.07 1526
4359.70 1582
4360.32 1680
4360.94 1634
4361.56 1747
4362.19 1549
4362.81 1604
4363.43 1468
4364.06 1507
4364.68 1597
4365.30 1670
4365.93 1509
4366.55 1424
4367.17 1367
4367.80 1345
4368.42 1297
4369.04 1309
4369.67 1417
4370.29 1354
4370.91 1393
4371.54 1500
4372.16 1290
4372.78 1221
4373.41 1249
4374.03 1184
4374.65 1316
4375.28 1264
4375.90 1289
4376.53 1381
4377.15 1336
4377.77 1344
4378.40 1430
4379.02 1403
4379.65 1379
4380.27 1454
4380.89 1402
4381.52 1363
4382.14 1327
4382.77 1237
4383.39 1416
4384.02 1367
4384.64 1250
4385.26 1357
4385.89 1310
4386.51 1225
4387.14 1262
4387.76 1259
4388.39 1243
4389.01 1185
4389.64 1243
4390.26 1405
4390.89 1292
4391.51 1229
4392.14 1122
4392.76 1131
4393.39 1234
4394.01 1147
4394.64 1105
4395.26 988
4395.89 1102
4396.51 1221
4397.14 1133
4397.76 1167
4398.39 1051
4399.01 1126
4399.64 1139
4400.27 1104
4400.89 1097
4401.52 1145
4402.14 1298
4402.77 1395
4403.39 1156
4404.02 1162
4404.65 1245
4405.27 1122
4405.90 1164
4406.52 1244
4407.15 1198
4407.78 1257
4408.40 1134
4409.03 1240
4409.65 1298
4410.28 1188
4410.91 1127
4411.53 1202
4412.16 1246
4412.79 1245
4413.41 1147
4414.04 1142
4414.67 1081
4415.29 1103
4415.92 1140
4416.55 1198
4417.17 1146
4417.80 1149
4418.43 1120
4419.05 1160
4419.68 1068
4420.31 1141
4420.93 1126
4421.56 1153
4422.19 1113
4422.82 1109
4423.44 1184
4424.07 1262
4424.70 1139
4425.32 948
4425.95 995
4426.58 1129
4427.21 1076
4427.83 1040
4428.46 1195
4429.09 1092
4429.72 1088
4430.35 1103
4430.97 1075
4431.60 1032
4432.23 1062
4432.86 1113
4433.48 1178
4434.11 1116
4434.74 1104
4435.37 1072
4436.00 1146
4436.62 1166
4437.25 1160
4437.88 1218
4438.51 1225
4439.14 1238
4439.77 1069
4440.39 1206
4441.02 1034
4441.65 1132
4442.28 1179
4442.91 1154
4443.54 1084
4444.17 1141
4444.79 1144
4445.42 1157
4446.05 1135
4446.68 1210
4447.31 1197
4447.94 1171
4448.57 1243
4449.20 1227
4449.83 1222
4450.46 1270
4451.08 1302
4451.71 1147
4452.34 1195
4452.97 1294
4453.60 1240
4454.23 1211
4454.86 1227
4455.49 1289
4456.12 1215
4456.75 1455
4457.38 1372
4458.01 1285
4458.64 1446
4459.27 1303
4459.90 1136
4460.53 1242
4461.16 1142
4461.79 1187
4462.42 1074
4463.05 1136
4463.68 1061
4464.31 994
4464.94 1147
4465.57 1075
4466.20 1058
4466.83 1141
4467.46 1162
4468.09 1021
4468.72 1041
4469.35 1021
4469.98 945
4470.61 981
4471.24 962
4471.87 997
4472.50 967
4473.13 996
4473.76 931
4474.40 1077
4475.03 996
4475.66 1052
4476.29 1027
4476.92 1111
4477.55 1200
4478.18 1144
4478.81 1052
4479.44 1034
4480.07 1095
4480.71 1047
4481.34 1055
4481.97 989
4482.60 1077
4483.23 1089
4483.86 1081
4484.49 1145
4485.13 1161
4485.76 1021
4486.39 1067
4487.02 1120
4487.65 1137
4488.28 1096
4488.92 1223
4489.55 1074
4490.18 1223
4490.81 1131
4491.44 1164
4492.08 1085
4492.71 1133
4493.34 1243
4493.97 1120
4494.61 1097
4495.24 1152
4495.87 1157
4496.50 1165
4497.13 1147
4497.77 1175
4498.40 1296
4499.03 1334
4499.67 1286
4500.30 1367
4500.93 1547
4501.56 1472
4502.20 1573
4502.83 1565
4503.46 1476
4504.09 1498
4504.73 1538
4505.36 1395
4505.99 1326
4506.63 1234
4507.26 1247
4507.89 1199
4508.53 1203
4509.16 1257
4509.79 1330
4510.43 1258
4511.06 1209
4511.69 1124
4512.33 1098
4512.96 1280
4513.59 1240
4514.23 1232
4514.86 1207
4515.49 1166
4516.13 1184
4516.76 1201
4517.40 1119
4518.03 1032
4518.66 1105
4519.30 1109
4519.93 1035
4520.57 1117
4521.20 1116
4521.83 1124
4522.47 1051
4523.10 1053
4523.74 1027
4524.37 1101
4525.01 1180
4525.64 1126
4526.27 1112
4526.91 1244
4527.54 1213
4528.18 1318
4528.81 1234
4529.45 1348
4530.08 1387
4530.72 1573
4531.35 1659
4531.99 1654
4532.62 1800
4533.26 1681
4533.89 1622
4534.53 1753
4535.16 1697
4535.80 1546
4536.43 1544
4537.07 1439
4537.70 1269
4538.34 1041
4538.97 1197
4539.61 1147
4540.24 1147
4540.88 1118
4541.52 1059
4542.15 982
4542.79 1064
4543.42 1072
4544.06 1086
4544.69 1055
4545.33 1114
4545.97 1061
4546.60 1072
4547.24 914
4547.87 918
4548.51 1050
4549.15 1068
4549.78 1071
4550.42 1046
4551.05 1033
4551.69 1018
4552.33 1068
4552.96 1102
4553.60 1079
4554.24 990
4554.87 1017
4555.51 1115
4556.15 1066
4556.78 1140
4557.42 1108
4558.06 1081
4558.69 1014
4559.33 956
4559.97 1083
4560.60 1156
4561.24 1007
4561.88 1045
4562.51 1034
4563.15 1051
4563.79 1101
4564.43 982
4565.06 1067
4565.70 1018
4566.34 1139
4566.97 1185
4567.61 1192
4568.25 1157
4568.89 1117
4569.52 1136
4570.16 1177
4570.80 1188
4571.44 1074
4572.07 1095
4572.71 1208
4573.35 1156
4573.99 1106
4574.63 1140
4575.26 1138
4575.90 1031
4576.54 1072
4577.18 1079
4577.82 1100
4578.45 1134
4579.09 1111
4579.73 1131
4580.37 1036
4581.01 1176
4581.65 1066
4582.28 981
4582.92 1074
4583.56 1092
4584.20 1188
4584.84 1097
4585.48 1092
4586.12 1075
4586.75 1066
4587.39 1189
4588.03 1252
4588.67 1255
4589.31 1344
4589.95 1381
4590.59 1460
4591.23 1681
4591.87 1709
4592.50 1740
4593.14 1563
4593.78 1564
4594.42 1498
4595.06 1436
4595.70 1382
4596.34 1330
4596.98 1242
4597.62 1300
4598.26 1322
4598.90 1298
4599.54 1131
4600.18 1191
4600.82 1274
4601.46 1187
4602.10 1215
4602.74 1257
4603.38 1366
4604.02 1360
4604.66 1289
4605.30 1341
4605.94 1298
4606.58 1275
4607.22 1256
4607.86 1130
4608.50 1134
4609.14 1156
4609.78 1205
4610.42 1393
4611.06 1315
4611.70 1274
4612.34 1257
4612.98 1152
4613.62 1185
4614.26 1229
4614.90 1230
4615.54 1184
4616.18 1176
4616.82 1168
4617.47 1199
4618.11 1119
4618.75 1184
4619.39 1265
4620.03 1219
4620.67 1160
4621.31 1128
4621.95 1093
4622.59 1209
4623.23 1173
4623.88 1173
4624.52 1211
4625.16 1110
4625.80 1106
4626.44 1164
4627.08 1194
4627.72 1100
4628.37 1137
4629.01 966
4629.65 1069
4630.29 1094
4630.93 1252
4631.58 1251
4632.22 1077
4632.86 1054
4633.50 1165
4634.14 1268
4634.79 1270
4635.43 1191
4636.07 1251
4636.71 1229
4637.35 1351
4638.00 1295
4638.64 1316
4639.28 1218
4639.92 1301
4640.57 1328
4641.21 1316
4641.85 1213
4642.49 1214
4643.14 1175
4643.78 1206
4644.42 1171
4645.06 1205
4645.71 1134
4646.35 1111
4646.99 1095
4647.64 1093
4648.28 1245
4648.92 1182
4649.56 1242
4650.21 1244
4650.85 1183
4651.49 1066
4652.14 1214
4652.78 1232
4653.42 1367
4654.07 1331
4654.71 1226
4655.35 1152
4656.00 1230
4656.64 1289
4657.29 1175
4657.93 1167
4658.57 1159
4659.22 1183
4659.86 1199
4660.50 1038
4661.15 1041
4661.79 1111
4662.44 1159
4663.08 1133
4663.72 1077
4664.37 1038
4665.01 1084
4665.66 1033
4666.30 1080
4666.95 1115
4667.59 1075
4668.23 1126
4668.88 1073
4669.52 1006
4670.17 978
4670.81 955
4671.46 1058
4672.10 1016
4672.75 1107
4673.39 1181
4674.04 1094
4674.68 1078
4675.32 1211
4675.97 1095
4676.61 1046
4677.26 1040
4677.90 938
4678.55 1054
4679.20 1198
4679.84 1319
4680.49 1193
4681.13 1283
4681.78 1173
4682.42 1094
4683.07 1142
4683.71 1123
4684.36 1111
4685.00 1183
4685.65 1219
4686.29 1119
4686.94 1262
4687.59 1175
4688.23 1077
4688.88 1099
4689.52 1136
4690.17 1145
4690.82 996
4691.46 1038
4692.11 1087
4692.75 1063
4693.40 1079
4694.05 1112
4694.69 1222
4695.34 1245
4695.98 1226
4696.63 1093
4697.28 1201
4697.92 1293
4698.57 1420
4699.22 1351
4699.86 1285
4700.51 1469
4701.16 1324
4701.80 1231
4702.45 1325
4703.10 1304
4703.74 1152
4704.39 1228
4705.04 1110
4705.68 1143
4706.33 1090
4706.98 1202
4707.63 1175
4708.27 1137
4708.92 1212
4709.57 1268
4710.21 1095
4710.86 1048
4711.51 1098
4712.16 1172
4712.80 1128
4713.45 1190
4714.10 1060
4714.75 1107
4715.39 1112
4716.04 1295
4716.69 1202
4717.34 1137
4717.99 1054
4718.63 1067
4719.28 1039
4719.93 1107
4720.58 1213
4721.22 1162
4721.87 1189
4722.52 1187
4723.17 1176
4723.82 1274
4724.47 1347
4725.11 1383
4725.76 1220
4726.41 1137
4727.06 1164
4727.71 1085
4728.36 1137
4729.00 1157
4729.65 1031
4730.30 1107
4730.95 1049
4731.60 1172
4732.25 1112
4732.90 1135
4733.55 1093
4734.19 1108
4734.84 1097
4735.49 1142
4736.14 1097
4736.79 1107
4737.44 1058
4738.09 1061
4738.74 1085
4739.39 1141
4740.04 1184
4740.69 1106
4741.34 1130
4741.99 1166
4742.64 1132
4743.28 1169
4743.93 1197
4744.58 1265
4745.23 1163
4745.88 1065
4746.53 1112
4747.18 1321
4747.83 1251
4748.48 1204
4749.13 1180
4749.78 1169
4750.43 1255
4751.08 1254
4751.73 1272
4752.38 1327
4753.03 1356
4753.68 1229
4754.33 1283
4754.98 1247
4755.63 1288
4756.29 1223
4756.94 1095
4757.59 1025
4758.24 1162
4758.89 1102
4759.54 1122
4760.19 1011
4760.84 1085
4761.49 1136
4762.14 1095
4762.79 1059
4763.44 1130
4764.09 1185
4764.74 1244
4765.40 1185
4766.05 1265
4766.70 1183
4767.35 1253
4768.00 1374
4768.65 1335
4769.30 1257
4769.95 1150
4770.61 1136
4771.26 947
4771.91 1050
4772.56 1040
4773.21 1038
4773.86 1053
4774.52 1114
4775.17 1218
4775.82 1042
4776.47 1061
4777.12 1101
4777.77 1063
4778.43 1104
4779.08 1097
4779.73 1194
4780.38 1179
4781.04 1162
4781.69 1152
4782.34 1075
4782.99 1105
4783.64 1208
4784.30 1124
4784.95 1026
4785.60 1123
4786.25 1222
4786.91 1067
4787.56 1181
4788.21 1139
4788.86 1142
4789.52 1055
4790.17 1079
4790.82 1248
4791.48 1277
4792.13 1144
4792.78 1114
4793.43 1106
4794.09 1215
4794.74 983
4795.39 1051
4796.05 1035
4796.70 1078
4797.35 1107
4798.01 1043
4798.66 1086
4799.31 1122
4799.97 1137
4800.62 1072
4801.27 1174
4801.93 1021
4802.58 1063
4803.23 1064
4803.89 1163
4804.54 1043
4805.20 1022
4805.85 992
4806.50 1127
4807.16 1184
4807.81 1065
4808.47 1064
4809.12 1073
4809.77 1077
4810.43 1048
4811.08 1086
4811.74 1175
4812.39 1082
4813.04 1090
4813.70 1039
4814.35 1075
4815.01 1108
4815.66 1260
4816.32 1211
4816.97 1190
4817.63 1154
4818.28 1100
4818.94 1114
4819.59 1211
4820.24 1218
4820.90 1167
4821.55 1287
4822.21 1263
4822.86 1212
4823.52 1165
4824.17 1335
4824.83 1369
4825.49 1268
4826.14 1408
4826.80 1405
4827.45 1371
4828.11 1419
4828.76 1504
4829.42 1378
4830.07 1335
4830.73 1333
4831.38 1307
4832.04 1329
4832.69 1352
4833.35 1390
4834.01 1588
4834.66 1643
4835.32 1630
4835.97 1696
4836.63 1802
4837.29 1850
4837.94 1860
4838.60 1735
4839.25 1858
4839.91 1913
4840.57 1759
4841.22 1741
4841.88 1702
4842.54 1595
4843.19 1632
4843.85 1595
4844.50 1577
4845.16 1444
4845.82 1533
4846.47 1480
4847.13 1534
4847.79 1537
4848.44 1575
4849.10 1530
4849.76 1641
4850.41 1654
4851.07 1587
4851.73 1714
4852.39 1699
4853.04 1686
4853.70 1766
4854.36 1703
4855.01 1860
4855.67 1986
4856.33 1988
4856.99 2272
4857.64 2236
4858.30 2080
4858.96 2261
4859.62 2440
4860.27 2245
4860.93 2306
4861.59 2215
4862.25 2281
4862.90 2178
4863.56 2179
4864.22 2091
4864.88 2195
4865.53 2243
4866.19 2079
4866.85 2051
4867.51 2339
4868.17 2191
4868.83 2045
4869.48 2054
4870.14 2070
4870.80 1828
4871.46 1894
4872.12 1945
4872.77 1911
4873.43 1768
4874.09 1887
4874.75 1773
4875.41 1801
4876.07 1654
4876.73 1683
4877.38 1863
4878.04 1744
4878.70 1821
4879.36 1776
4880.02 1919
4880.68 1940
4881.34 1779
4882.00 1652
4882.66 1693
4883.31 1529
4883.97 1607
4884.63 1546
4885.29 1571
4885.95 1511
4886.61 1592
4887.27 1605
4887.93 1871
4888.59 1831
4889.25 1811
4889.91 1721
4890.57 1726
4891.23 1997
4891.89 1957
4892.55 1919
4893.21 1937
4893.87 1741
4894.53 1612
4895.19 1777
4895.85 1697
4896.51 1687
4897.17 1642
4897.83 1650
4898.49 1566
4899.15 1565
4899.81 1642
4900.47 1665
4901.13 1559
4901.79 1543
4902.45 1521
4903.11 1339
4903.77 1380
4904.43 1352
4905.09 1359
4905.75 1362
4906.41 1292
4907.07 1344
4907.73 1366
4908.39 1253
4909.05 1220
4909.72 1181
4910.38 1249
4911.04 1269
4911.70 1199
4912.36 1220
4913.02 1233
4913.68 1249
4914.34 1207
4915.00 1118
4915.67 1157
4916.33 1291
4916.99 1200
4917.65 1106
4918.31 1106
4918.97 1155
4919.63 1175
4920.30 1156
4920.96 1149
4921.62 1155
4922.28 1166
4922.94 1187
4923.60 1255
4924.27 1230
4924.93 1104
4925.59 1094
4926.25 1218
4926.91 1208
4927.58 1142
4928.24 1244
4928.90 1124
4929.56 1071
4930.22 1126
4930.89 1225
4931.55 1220
4932.21 1281
4932.87 1373
4933.54 1161
4934.20 1050
4934.86 1112
4935.52 1158
4936.19 1089
4936.85 1136
4937.51 974
4938.18 1077
4938.84 1031
4939.50 1070
4940.16 1097
4940.83 1103
4941.49 1154
4942.15 1071
4942.82 1139
4943.48 1174
4944.14 1114
4944.81 1187
4945.47 1154
4946.13 999
4946.80 948
4947.46 1016
4948.12 1130
4948.79 1057
4949.45 1116
4950.11 1063
4950.78 1159
4951.44 1082
4952.10 957
4952.77 987
4953.43 948
4954.10 861
4954.76 977
4955.42 1100
4956.09 1042
4956.75 1068
4957.42 1016
4958.08 1080
4958.74 999
4959.41 1016
4960.07 997
4960.74 1013
4961.40 1193
4962.07 1269
4962.73 1207
4963.39 1222
4964.06 1237
4964.72 1261
4965.39 1409
4966.05 1452
4966.72 1425
4967.38 1233
4968.05 1201
4968.71 1269
4969.38 995
4970.04 1122
4970.71 1097
4971.37 1030
4972.04 1072
4972.70 1081
4973.37 1102
4974.03 1060
4974.70 1048
4975.36 1004
4976.03 1160
4976.69 1170
4977.36 1016
4978.02 1142
4978.69 1099
4979.36 1159
4980.02 1177
4980.69 1189
4981.35 1163
4982.02 1111
4982.68 1118
4983.35 1141
4984.02 1060
4984.68 1056
4985.35 1052
4986.01 1137
4986.68 1096
4987.35 973
4988.01 1063
4988.68 1124
4989.34 1088
4990.01 1077
4990.68 993
4991.34 1090
4992.01 1063
4992.68 978
4993.34 946
4994.01 976
4994.68 905
4995.34 1017
4996.01 1052
4996.68 990
4997.34 978
4998.01 1031
4998.68 1089
4999.34 1045
5000.01 1004
5000.68 970
5001.34 1043
5002.01 1023
5002.68 982
5003.35 949
5004.01 1047
5004.68 1007
5005.35 916
5006.01 920
5006.68 1056
5007.35 1032
5008.02 965
5008.68 966
5009.35 984
5010.02 1024
5010.69 1045
5011.36 1079
5012.02 1049
5012.69 979
5013.36 1020
5014.03 1047
5014.69 1028
5015.36 1039
5016.03 1068
5016.70 1057
5017.37 1037
5018.03 1056
5018.70 1013
5019.37 1084
5020.04 1236
5020.71 1287
5021.38 1407
5022.04 1433
5022.71 1462
5023.38 1673
5024.05 1515
5024.72 1476
5025.39 1378
5026.06 1346
5026.72 1327
5027.39 1289
5028.06 1297
5028.73 1264
5029.40 1035
5030.07 1120
5030.74 1017
5031.41 926
5032.08 1024
5032.75 1052
5033.41 1014
5034.08 1062
5034.75 960
5035.42 1062
5036.09 1092
5036.76 891
5037.43 896
5038.10 1073
5038.77 955
5039.44 912
5040.11 884
5040.78 1037
5041.45 967
5042.12 928
5042.79 955
5043.46 1003
5044.13 1059
5044.80 953
5045.47 998
5046.14 1033
5046.81 1020
5047.48 1024
5048.15 928
5048.82 970
5049.49 1060
5050.16 1135
5050.83 930
5051.50 1002
5052.17 999
5052.84 1053
5053.51 1096
5054.18 1019
5054.85 1112
5055.52 1002
5056.19 986
5056.86 875
5057.53 896
5058.21 900
5058.88 902
5059.55 945
5060.22 923
5060.89 975
5061.56 992
5062.23 981
5062.90 906
5063.57 963
5064.24 1002
5064.92 946
5065.59 1035
5066.26 955
5066.93 1020
5067.60 1026
5068.27 951
5068.94 1000
5069.62 954
5070.29 1011
5070.96 987
5071.63 916
5072.30 927
5072.97 919
5073.65 857
5074.32 1039
5074.99 1174
5075.66 1111
5076.33 1041
5077.01 1131
5077.68 1186
5078.35 1105
5079.02 1177
5079.70 1176
5080.37 1173
5081.04 1122
5081.71 1112
5082.38 1198
5083.06 1180
5083.73 1117
5084.40 1077
5085.07 1125
5085.75 1009
5086.42 1082
5087.09 1100
5087.77 1038
5088.44 1120
5089.11 1063
5089.78 1128
5090.46 1190
5091.13 1181
5091.80 1246
5092.48 1336
5093.15 1242
5093.82 1216
5094.50 1160
5095.17 1159
5095.84 1153
5096.52 1050
5097.19 1032
5097.86 1137
5098.54 1071
5099.21 1056
5099.88 1147
5100.56 1092
5101.23 1053
5101.90 1115
5102.58 1179
5103.25 1250
5103.93 1130
5104.60 1224
5105.27 1134
5105.95 1073
5106.62 985
5107.30 1097
5107.97 1071
5108.64 1160
5109.32 1149
5109.99 1114
5110.67 1006
5111.34 1058
5112.02 969
5112.69 971
5113.36 1050
5114.04 1071
5114.71 1106
5115.39 1087
5116.06 1003
5116.74 1143
5117.41 1237
5118.09 1251
5118.76 1184
5119.44 1210
5120.11 1114
5120.79 1157
5121.46 1106
5122.14 1084
5122.81 1095
5123.49 1174
5124.16 1104
5124.84 1112
5125.51 1147
5126.19 1088
5126.86 1013
5127.54 1121
5128.21 1036
5128.89 1157
5129.57 1211
5130.24 1037
5130.92 1078
5131.59 985
5132.27 1030
5132.94 1044
5133.62 1039
5134.30 1060
5134.97 1110
5135.65 1140
5136.32 1107
5137.00 1090
5137.68 1001
5138.35 957
5139.03 951
5139.70 936
5140.38 1095
5141.06 1106
5141.73 973
5142.41 1043
5143.09 1099
5143.76 989
5144.44 891
5145.12 992
5145.79 982
5146.47 938
5147.15 932
5147.82 900
5148.50 949
5149.18 990
5149.85 958
5150.53 994
5151.21 947
5151.88 972
5152.56 957
5153.24 981
5153.92 1000
5154.59 967
5155.27 888
5155.95 1030
5156.62 976
5157.30 950
5157.98 1094
5158.66 1020
5159.33 1008
5160.01 1035
5160.69 893
5161.37 868
5162.04 980
5162.72 998
5163.40 980
5164.08 1043
5164.76 1059
5165.43 1026
5166.11 1135
5166.79 1085
5167.47 962
5168.15 991
5168.82 1049
5169.50 1076
5170.18 967
5170.86 876
5171.54 970
5172.22 998
5172.89 945
5173.57 939
5174.25 979
5174.93 1026
5175.61 1057
5176.29 1044
5176.97 909
5177.64 940
5178.32 996
5179.00 1076
5179.68 1110
5180.36 1026
5181.04 946
5181.72 1031
5182.40 1019
5183.08 1019
5183.75 939
5184.43 971
5185.11 883
5185.79 935
5186.47 862
5187.15 868
5187.83 895
5188.51 921
5189.19 929
5189.87 876
5190.55 969
5191.23 991
5191.91 1053
5192.59 1005
5193.27 911
5193.95 947
5194.63 921
5195.31 1002
5195.99 1004
5196.67 984
5197.35 905
5198.03 934
5198.71 963
5199.39 978
5200.07 916
5200.75 937
5201.43 957
5202.11 920
5202.79 902
5203.47 915
5204.15 924
5204.83 967
5205.51 1075
5206.19 1017
5206.87 1148
5207.55 1070
5208.23 1147
5208.91 1158
5209.59 1174
5210.27 1094
5210.96 1130
5211.64 1274
5212.32 1224
5213.00 1164
5213.68 1230
5214.36 1139
5215.04 1105
5215.72 1080
5216.40 1022
5217.09 1162
5217.77 1131
5218.45 988
5219.13 1034
5219.81 1194
5220.49 1121
5221.17 1100
5221.86 1141
5222.54 1037
5223.22 1109
5223.90 1159
5224.58 1089
5225.27 1027
5225.95 1117
5226.63 1151
5227.31 1107
5227.99 976
5228.67 1010
5229.36 955
5230.04 945
5230.72 972
5231.40 952
5232.09 912
5232.77 997
5233.45 1060
5234.13 1037
5234.82 997
5235.50 974
5236.18 1031
5236.86 1087
5237.55 1135
5238.23 1160
5238.91 1134
5239.59 1138
5240.28 1202
5240.96 1090
5241.64 1129
5242.33 1111
5243.01 1101
5243.69 960
5244.37 1038
5245.06 966
5245.74 983
5246.42 1050
5247.11 1058
5247.79 1032
5248.47 945
5249.16 1094
5249.84 1085
5250.52 1130
5251.21 1165
5251.89 1173
5252.58 1126
5253.26 1221
5253.94 1104
5254.63 940
5255.31 979
5255.99 1037
5256.68 992
5257.36 987
5258.05 958
5258.73 1041
5259.41 1081
5260.10 1061
5260.78 1120
5261.47 1073
5262.15 1103
5262.84 1222
5263.52 1157
5264.20 1129
5264.89 1021
5265.57 1139
5266.26 1118
5266.94 1075
5267.63 1060
5268.31 1152
5269.00 1047
5269.68 1163
5270.37 1100
5271.05 1022
5271.73 917
5272.42 957
5273.10 1145
5273.79 1214
5274.47 1004
5275.16 913
5275.85 932
5276.53 1107
5277.22 1040
5277.90 1005
5278.59 1078
5279.27 1073
5279.96 1297
5280.64 1343
5281.33 1163
5282.01 1302
5282.70 1256
5283.38 1190
5284.07 1236
5284.76 1235
5285.44 1156
5286.13 1190
5286.81 1096
5287.50 1048
5288.19 997
5288.87 986
5289.56 1052
5290.24 941
5290.93 966
5291.62 1150
5292.30 1116
5292.99 1094
5293.67 1134
5294.36 1098
5295.05 989
5295.73 1070
5296.42 1113
5297.11 1095
5297.79 1134
5298.48 1022
5299.17 1011
5299.85 1007
5300.54 1092
5301.23 1096
5301.91 1091
5302.60 991
5303.29 1075
5303.97 1038
5304.66 1090
5305.35 1096
5306.04 1051
5306.72 1156
5307.41 1151
5308.10 1054
5308.78 1170
5309.47 1054
5310.16 1164
5310.85 1130
5311.53 1260
5312.22 1167
5312.91 1154
5313.60 1151
5314.28 1096
5314.97 1161
5315.66 1036
5316.35 1149
5317.04 1159
5317.72 1114
5318.41 989
5319.10 1068
5319.79 1277
5320.48 1191
5321.16 1124
5321.85 1161
5322.54 1177
5323.23 1265
5323.92 1198
5324.60 1038
5325.29 986
5325.98 1010
5326.67 970
5327.36 911
5328.05 973
5328.74 1047
5329.42 1094
5330.11 1088
5330.80 1073
5331.49 992
5332.18 1018
5332.87 969
5333.56 1044
5334.25 1029
5334.93 1144
5335.62 1073
5336.31 1109
5337.00 916
5337.69 1004
5338.38 1035
5339.07 1154
5339.76 1191
5340.45 1320
5341.14 1137
5341.83 1048
5342.52 1095
5343.21 1188
5343.90 1152
5344.58 1205
5345.27 1196
5345.96 1170
5346.65 1164
5347.34 1257
5348.03 1221
5348.72 1295
5349.41 1300
5350.10 1217
5350.79 1568
5351.48 1682
5352.17 1584
5352.86 1419
5353.55 1325
5354.24 1457
5354.93 1371
5355.62 1239
5356.31 1227
5357.01 1134
5357.70 1095
5358.39 1062
5359.08 1000
5359.77 946
5360.46 945
5361.15 1003
5361.84 1006
5362.53 960
5363.22 986
5363.91 1002
5364.60 954
5365.29 977
5365.98 977
5366.68 1006
5367.37 991
5368.06 917
5368.75 937
5369.44 970
5370.13 991
5370.82 1002
5371.51 898
5372.21 923
5372.90 949
5373.59 920
5374.28 894
5374.97 991
5375.66 939
5376.35 967
5377.05 949
5377.74 947
5378.43 979
5379.12 907
5379.81 966
5380.51 975
5381.20 976
5381.89 1068
5382.58 1068
5383.27 927
5383.97 899
5384.66 863
5385.35 917
5386.04 1033
5386.73 947
5387.43 917
5388.12 1030
5388.81 1069
5389.50 1120
5390.20 1013
5390.89 991
5391.58 1007
5392.28 993
5392.97 1039
5393.66 1092
5394.35 940
5395.05 956
5395.74 860
5396.43 839
5397.13 931
5397.82 961
5398.51 849
5399.20 870
5399.90 971
5400.59 947
5401.28 930
5401.98 969
5402.67 935
5403.36 896
5404.06 926
5404.75 946
5405.44 897
5406.14 927
5406.83 912
5407.53 923
5408.22 851
5408.91 995
5409.61 1002
5410.30 995
5410.99 932
5411.69 960
5412.38 923
5413.08 906
5413.77 903
5414.46 1012
5415.16 900
5415.85 1006
5416.55 927
5417.24 938
5417.94 939
5418.63 1004
5419.32 990
5420.02 889
5420.71 827
5421.41 925
5422.10 937
5422.80 925
5423.49 839
5424.19 956
5424.88 1000
5425.58 957
5426.27 933
5426.97 935
5427.66 1001
5428.36 1007
5429.05 1028
5429.75 1045
5430.44 1058
5431.14 1053
5431.83 1053
5432.53 930
5433.22 1051
5433.92 956
5434.61 1018
5435.31 1075
5436.00 1038
5436.70 1063
5437.40 1069
5438.09 1139
5438.79 1129
5439.48 1130
5440.18 1188
5440.87 1106
5441.57 1122
5442.27 1012
5442.96 1091
5443.66 1100
5444.35 1133
5445.05 1110
5445.75 1076
5446.44 1204
5447.14 1159
5447.83 1139
5448.53 1177
5449.23 1327
5449.92 1214
5450.62 1256
5451.32 1269
5452.01 1122
5452.71 1210
5453.41 1192
5454.10 1208
5454.80 1069
5455.50 1048
5456.19 1009
5456.89 946
5457.59 943
5458.28 1007
5458.98 990
5459.68 1110
5460.37 1161
5461.07 1112
5461.77 971
5462.47 1098
5463.16 1061
5463.86 1045
5464.56 1245
5465.25 1157
5465.95 1086
5466.65 1168
5467.35 1255
5468.04 1165
5468.74 1135
5469.44 1119
5470.14 1188
5470.84 1086
5471.53 1203
5472.23 1301
5472.93 1270
5473.63 1266
5474.32 1250
5475.02 1159
5475.72 1352
5476.42 1286
5477.12 1332
5477.82 1502
5478.51 1569
5479.21 1593
5479.91 1760
5480.61 1681
5481.31 1760
5482.01 1723
5482.70 1784
5483.40 1736
5484.10 1685
5484.80 1527
5485.50 1597
5486.20 1380
5486.90 1354
5487.59 1438
5488.29 1488
5488.99 1364
5489.69 1397
5490.39 1455
5491.09 1515
5491.79 1497
5492.49 1500
5493.19 1572
5493.89 1524
5494.58 1617
5495.28 1741
5495.98 1821
5496.68 1971
5497.38 2015
5498.08 2239
5498.78 2259
5499.48 2548
5500.18 2684
5500.88 2635
5501.58 2982
5502.28 2868
5502.98 2891
5503.68 2657
5504.38 2377
5505.08 2151
5505.78 1853
5506.48 1631
5507.18 1615
5507.88 1584
5508.58 1593
5509.28 1378
5509.98 1473
5510.68 1550
5511.38 1522
5512.08 1687
5512.78 1459
5513.48 1428
5514.18 1651
5514.88 1574
5515.58 1465
5516.28 1458
5516.98 1493
5517.68 1612
5518.39 1433
5519.09 1333
5519.79 1341
5520.49 1323
5521.19 1424
5521.89 1345
5522.59 1352
5523.29 1205
5523.99 1169
5524.69 1144
5525.40 1078
5526.10 1151
5526.80 1256
5527.50 1276
5528.20 1219
5528.90 1185
5529.60 1118
5530.31 1087
5531.01 1093
5531.71 1215
5532.41 1198
5533.11 1210
5533.81 1073
5534.52 1066
5535.22 1134
5535.92 1091
5536.62 1083
5537.32 1126
5538.02 1065
5538.73 997
5539.43 1046
5540.13 1040
5540.83 1011
5541.54 1110
5542.24 1026
5542.94 941
5543.64 1043
5544.34 1094
5545.05 1219
5545.75 1081
5546.45 1143
5547.15 1137
5547.86 1020
5548.56 1098
5549.26 1035
5549.97 1040
5550.67 1067
5551.37 1084
5552.07 1070
5552.78 1035
5553.48 988
5554.18 987
5554.89 927
5555.59 899
5556.29 1034
5557.00 962
5557.70 994
5558.40 936
5559.11 923
5559.81 1002
5560.51 986
5561.22 976
5561.92 1018
5562.62 1097
5563.33 1147
5564.03 999
5564.73 1122
5565.44 1034
5566.14 1019
5566.85 995
5567.55 981
5568.25 951
5568.96 963
5569.66 989
5570.37 1042
5571.07 1075
5571.77 1041
5572.48 971
5573.18 964
5573.89 1001
5574.59 1020
5575.29 1022
5576.00 1027
5576.70 1176
5577.41 973
5578.11 982
5578.82 1010
5579.52 1060
5580.23 1066
5580.93 975
5581.64 1069
5582.34 976
5583.05 1049
5583.75 972
5584.46 974
5585.16 1086
5585.87 1043
5586.57 964
5587.28 950
5587.98 927
5588.69 901
5589.39 883
5590.10 959
5590.80 926
5591.51 972
5592.21 1003
5592.92 976
5593.62 1000
5594.33 1037
5595.04 922
5595.74 956
5596.45 1012
5597.15 1028
5597.86 937
5598.56 960
5599.27 1104
5599.98 934
5600.68 951
5601.39 982
5602.09 916
5602.80 900
5603.51 940
5604.21 883
5604.92 904
5605.62 920
5606.33 923
5607.04 946
5607.74 905
5608.45 925
5609.16 946
5609.86 891
5610.57 893
5611.28 939
5611.98 1000
5612.69 1022
5613.40 967
5614.10 1042
5614.81 957
5615.52 986
5616.22 998
5616.93 981
5617.64 952
5618.35 894
5619.05 875
5619.76 902
5620.47 915
5621.17 931
5621.88 868
5622.59 925
5623.30 914
5624.00 950
5624.71 1008
5625.42 1030
5626.13 958
5626.83 1031
5627.54 1134
5628.25 969
5628.96 1030
5629.67 1016
5630.37 1021
5631.08 1101
5631.79 1047
5632.50 995
5633.21 1033
5633.91 1072
5634.62 1097
5635.33 996
5636.04 1077
5636.75 1106
5637.45 1059
5638.16 1002
5638.87 1114
5639.58 1077
5640.29 1175
5641.00 1170
5641.70 1128
5642.41 1092
5643.12 1039
5643.83 1076
5644.54 1055
5645.25 996
5645.96 986
5646.67 939
5647.38 951
5648.08 972
5648.79 969
5649.50 954
5650.21 1163
5650.92 1070
5651.63 982
5652.34 976
5653.05 1031
5653.76 980
5654.47 1059
5655.18 1136
5655.89 1059
5656.60 1083
5657.30 1118
5658.01 1205
5658.72 1244
5659.43 1204
5660.14 1144
5660.85 1191
5661.56 1157
5662.27 1187
5662.98 1060
5663.69 999
5664.40 1118
5665.11 1140
5665.82 1086
5666.53 969
5667.24 1033
5667.95 1045
5668.66 1070
5669.37 1157
5670.08 1169
5670.79 1276
5671.50 1227
5672.22 1357
5672.93 1373
5673.64 1159
5674.35 1166
5675.06 1164
5675.77 1039
5676.48 1080
5677.19 992
5677.90 1033
5678.61 1009
5679.32 1048
5680.03 1043
5680.74 1051
5681.46 1062
5682.17 1166
5682.88 1152
5683.59 1218
5684.30 1163
5685.01 1169
5685.72 1074
5686.43 1228
5687.15 1151
5687.86 1040
5688.57 1143
5689.28 1105
5689.99 1059
5690.70 945
5691.42 929
5692.13 977
5692.84 906
5693.55 1063
5694.26 897
5694.97 927
5695.69 944
5696.40 909
5697.11 975
5697.82 970
5698.53 914
5699.25 913
5699.96 919
5700.67 1004
5701.38 941
5702.10 941
5702.81 938
5703.52 854
5704.23 890
5704.95 917
5705.66 983
5706.37 957
5707.08 886
5707.80 880
5708.51 943
5709.22 898
5709.93 926
5710.65 903
5711.36 921
5712.07 873
5712.79 806
5713.50 793
5714.21 768
5714.93 844
5715.64 870
5716.35 908
5717.07 924
5717.78 820
5718.49 865
5719.21 846
5719.92 879
5720.63 930
5721.35 892
5722.06 956
5722.77 901
5723.49 887
5724.20 880
5724.92 978
5725.63 1119
5726.34 974
5727.06 975
5727.77 1020
5728.48 1067
5729.20 1058
5729.91 1075
5730.63 1093
5731.34 1125
5732.06 1091
5732.77 1053
5733.48 961
5734.20 1049
5734.91 956
5735.63 962
5736.34 975
5737.06 986
5737.77 1005
5738.49 983
5739.20 859
5739.91 945
5740.63 901
5741.34 932
5742.06 948
5742.77 826
5743.49 965
5744.20 953
5744.92 790
5745.63 921
5746.35 930
5747.06 913
5747.78 990
5748.49 967
5749.21 903
5749.93 1044
5750.64 1072
5751.36 1047
5752.07 1079
5752.79 1133
5753.50 1073
5754.22 1048
5754.93 1140
5755.65 1149
5756.37 1110
5757.08 1069
5757.80 1074
5758.51 1041
5759.23 1082
5759.95 982
5760.66 936
5761.38 948
5762.09 970
5762.81 914
5763.53 906
5764.24 902
5764.96 967
5765.67 914
5766.39 951
5767.11 971
5767.82 932
5768.54 869
5769.26 984
5769.97 889
5770.69 966
5771.41 892
5772.12 929
5772.84 864
5773.56 876
5774.27 928
5774.99 878
5775.71 847
5776.42 967
5777.14 958
5777.86 953
5778.58 899
5779.29 877
5780.01 942
5780.73 931
5781.45 897
5782.16 891
5782.88 947
5783.60 975
5784.31 982
5785.03 1026
5785.75 907
5786.47 949
5787.19 848
5787.90 883
5788.62 860
5789.34 967
5790.06 1015
5790.77 934
5791.49 989
5792.21 1041
5792.93 948
5793.65 1030
5794.36 1122
5795.08 1135
5795.80 1132
5796.52 1238
5797.24 1315
5797.96 1486
5798.67 1681
5799.39 1996
5800.11 2086
5800.83 2043
5801.55 2310
5802.27 2216
5802.99 2108
5803.70 1812
5804.42 1564
5805.14 1482
5805.86 1357
5806.58 1336
5807.30 1152
5808.02 1144
5808.74 1170
5809.46 1115
5810.17 1050
5810.89 1104
5811.61 1085
5812.33 1211
5813.05 1216
5813.77 1121
5814.49 1113
5815.21 1189
5815.93 1199
5816.65 1241
5817.37 1190
5818.09 1279
5818.81 1228
5819.53 1239
5820.25 1199
5820.97 1117
5821.69 1053
5822.41 1082
5823.13 1159
5823.85 1102
5824.57 1090
5825.29 1038
5826.01 1081
5826.73 1120
5827.45 950
5828.17 955
5828.89 1076
5829.61 1085
5830.33 1016
5831.05 1020
5831.77 991
5832.49 957
5833.21 1006
5833.93 1061
5834.65 1035
5835.37 1004
5836.09 986
5836.81 1015
5837.53 968
5838.25 950
5838.97 969
5839.70 981
5840.42 934
5841.14 960
5841.86 1035
5842.58 928
5843.30 943
5844.02 1041
5844.74 943
5845.46 836
5846.19 957
5846.91 959
5847.63 1035
5848.35 928
5849.07 922
5849.79 1054
5850.51 1001
5851.24 1014
5851.96 971
5852.68 977
5853.40 955
5854.12 961
5854.85 972
5855.57 983
5856.29 946
5857.01 980
5857.73 1011
5858.46 949
5859.18 1003
5859.90 1033
5860.62 1003
5861.34 1009
5862.07 959
5862.79 879
5863.51 922
5864.23 943
5864.96 1037
5865.68 953
5866.40 928
5867.12 982
5867.85 1026
5868.57 988
5869.29 1019
5870.01 1092
5870.74 1042
5871.46 985
5872.18 922
5872.91 987
5873.63 963
5874.35 967
5875.08 1037
5875.80 966
5876.52 974
5877.25 1075
5877.97 978
5878.69 1030
5879.42 1058
5880.14 1001
5880.86 1090
5881.59 1060
5882.31 1066
5883.03 1097
5883.76 1095
5884.48 1077
5885.20 1046
5885.93 1034
5886.65 1024
5887.38 1008
5888.10 1090
5888.82 1006
5889.55 1029
5890.27 1020
5891.00 977
5891.72 880
5892.44 1013
5893.17 1045
5893.89 1025
5894.62 936
5895.34 865
5896.07 977
5896.79 890
5897.51 959
5898.24 987
5898.96 998
5899.69 984
5900.41 974
5901.14 921
5901.86 940
5902.59 1006
5903.31 897
5904.04 997
5904.76 1047
5905.49 1023
5906.21 1114
5906.94 1129
5907.66 1081
5908.39 968
5909.11 937
5909.84 1057
5910.56 965
5911.29 1004
5912.01 1069
5912.74 1040
5913.46 980
5914.19 1099
5914.92 978
5915.64 958
5916.37 1038
5917.09 985
5917.82 992
5918.54 1003
5919.27 1041
5920.00 1081
5920.72 1088
5921.45 1036
5922.17 1007
5922.90 1047
5923.63 1174
5924.35 1050
5925.08 1109
5925.80 1068
5926.53 1116
5927.26 1114
5927.98 1152
5928.71 1157
5929.44 1159
5930.16 1111
5930.89 1179
5931.62 1229
5932.34 1246
5933.07 1175
5933.80 1197
5934.52 1216
5935.25 1201
5935.98 1246
5936.70 1195
5937.43 1287
5938.16 1261
5938.88 1225
5939.61 1316
5940.34 1368
5941.07 1333
5941.79 1338
5942.52 1437
5943.25 1481
5943.97 1577
5944.70 1469
5945.43 1500
5946.16 1503
5946.88 1508
5947.61 1527
5948.34 1611
5949.07 1722
5949.80 1770
5950.52 1800
5951.25 1869
5951.98 1774
5952.71 1934
5953.43 1952
5954.16 1983
5954.89 1916
5955.62 1982
5956.35 1948
5957.07 1862
5957.80 1865
5958.53 1700
5959.26 1896
5959.99 1973
5960.72 1983
5961.44 2020
5962.17 2058
5962.90 2129
5963.63 2274
5964.36 2355
5965.09 2346
5965.82 2615
5966.54 2920
5967.27 3020
5968.00 2876
5968.73 3050
5969.46 3185
5970.19 2988
5970.92 2652
5971.65 2617
5972.38 2565
5973.11 2370
5973.83 2371
5974.56 2439
5975.29 2287
5976.02 2176
5976.75 2361
5977.48 2404
5978.21 2258
5978.94 2206
5979.67 2324
5980.40 2305
5981.13 2439
5981.86 2624
5982.59 2603
5983.32 2624
5984.05 2542
5984.78 2547
5985.51 2552
5986.24 2528
5986.97 2530
5987.70 2486
5988.43 2465
5989.16 2501
5989.89 2472
5990.62 2593
5991.35 2362
5992.08 2519
5992.81 2539
5993.54 2628
5994.27 2711
5995.00 2684
5995.73 2682
5996.46 2657
5997.19 2827
5997.92 2972
5998.65 2999
5999.38 3017
6000.11 2911
6000.85 2932
6001.58 2818
6002.31 2655
6003.04 2700
6003.77 2662
6004.50 2831
6005.23 2772
6005.96 2796
6006.69 2818
6007.43 2976
6008.16 3090
6008.89 3563
6009.62 4207
6010.35 4766
6011.08 5633
6011.81 6428
6012.54 7194
6013.28 7838
6014.01 8796
6014.74 8998
6015.47 8899
6016.20 8654
6016.94 8091
6017.67 7464
6018.40 6487
6019.13 5665
6019.86 4906
6020.59 4250
6021.33 3794
6022.06 3237
6022.79 2848
6023.52 2612
6024.26 2418
6024.99 2410
6025.72 2385
6026.45 2335
6027.19 2401
6027.92 2185
6028.65 2220
6029.38 2191
6030.12 2191
6030.85 2010
6031.58 2091
6032.31 2002
6033.05 1977
6033.78 2003
6034.51 1985
6035.25 1941
6035.98 1942
6036.71 2000
6037.44 2132
6038.18 2070
6038.91 2109
6039.64 2084
6040.38 2272
6041.11 2189
6041.84 2331
6042.58 2258
6043.31 2123
6044.04 2350
6044.78 2323
6045.51 2345
6046.24 2197
6046.98 2221
6047.71 2515
6048.45 2568
6049.18 2618
6049.91 2666
6050.65 2835
6051.38 3015
6052.11 3344
6052.85 3583
6053.58 3763
6054.32 3671
6055.05 3417
6055.79 3101
6056.52 2933
6057.25 2827
6057.99 2580
6058.72 2378
6059.46 2377
6060.19 2290
6060.93 2147
6061.66 2246
6062.39 2258
6063.13 2116
6063.86 2234
6064.60 2138
6065.33 2264
6066.07 2087
6066.80 2059
6067.54 2184
6068.27 2148
6069.01 2106
6069.74 2031
6070.48 2031
6071.21 1930
6071.95 2011
6072.68 1961
6073.42 1842
6074.15 1818
6074.89 1796
6075.62 1836
6076.36 1879
6077.10 1770
6077.83 1661
6078.57 1705
6079.30 1642
6080.04 1570
6080.77 1561
6081.51 1611
6082.25 1594
6082.98 1545
6083.72 1641
6084.45 1599
6085.19 1564
6085.93 1525
6086.66 1530
6087.40 1613
6088.13 1563
6088.87 1556
6089.61 1661
6090.34 1587
6091.08 1626
6091.81 1656
6092.55 1536
6093.29 1642
6094.02 1656
6094.76 1589
6095.50 1447
6096.23 1404
6096.97 1461
6097.71 1583
6098.44 1518
6099.18 1375
6099.92 1450
6100.65 1460
6101.39 1425
6102.13 1320
6102.87 1330
6103.60 1371
6104.34 1377
6105.08 1309
6105.81 1365
6106.55 1366
6107.29 1310
6108.03 1430
6108.76 1477
6109.50 1423
6110.24 1354
6110.98 1443
6111.71 1481
6112.45 1338
6113.19 1368
6113.93 1346
6114.66 1473
6115.40 1369
6116.14 1378
6116.88 1454
6117.62 1396
6118.35 1414
6119.09 1497
6119.83 1433
6120.57 1349
6121.31 1346
6122.04 1510
6122.78 1431
6123.52 1434
6124.26 1281
6125.00 1462
6125.74 1451
6126.47 1449
6127.21 1417
6127.95 1425
6128.69 1382
6129.43 1455
6130.17 1448
6130.91 1485
6131.64 1417
6132.38 1445
6133.12 1478
6133.86 1474
6134.60 1464
6135.34 1456
6136.08 1471
6136.82 1577
6137.56 1562
6138.30 1574
6139.04 1478
6139.77 1486
6140.51 1433
6141.25 1448
6141.99 1521
6142.73 1551
6143.47 1549
6144.21 1459
6144.95 1389
6145.69 1405
6146.43 1534
6147.17 1461
6147.91 1402
6148.65 1544
6149.39 1553
6150.13 1552
6150.87 1455
6151.61 1525
6152.35 1612
6153.09 1640
6153.83 1561
6154.57 1691
6155.31 1660
6156.05 1557
6156.79 1626
6157.53 1564
6158.27 1603
6159.01 1607
6159.75 1634
6160.49 1641
6161.23 1679
6161.97 1723
6162.71 1803
6163.45 1813
6164.20 1848
6164.94 2000
6165.68 2125
6166.42 2269
6167.16 2252
6167.90 2215
6168.64 2263
6169.38 2290
6170.12 2272
6170.86 2256
6171.61 2177
6172.35 2241
6173.09 2118
6173.83 2158
6174.57 2174
6175.31 1939
6176.05 2013
6176.79 1826
6177.54 1954
6178.28 1933
6179.02 2056
6179.76 2188
6180.50 2042
6181.24 1973
6181.99 2071
6182.73 2122
6183.47 2111
6184.21 2172
6184.95 2225
6185.70 2130
6186.44 2253
6187.18 2314
6187.92 2308
6188.66 2303
6189.41 2345
6190.15 2383
6190.89 2378
6191.63 2531
6192.38 2741
6193.12 2825
6193.86 2764
6194.60 2801
6195.35 2794
6196.09 2768
6196.83 2702
6197.57 2852
6198.32 2845
6199.06 2724
6199.80 2693
6200.55 2820
6201.29 2932
6202.03 3074
6202.78 3190
6203.52 3529
6204.26 4198
6205.00 4801
6205.75 5949
6206.49 7072
6207.23 8598
6207.98 10532
6208.72 12017
6209.46 12889
6210.21 13630
6210.95 13919
6211.70 13436
6212.44 12140
6213.18 11181
6213.93 9603
6214.67 7942
6215.41 6727
6216.16 5560
6216.90 4234
6217.65 3583
6218.39 3118
6219.13 2856
6219.88 2487
6220.62 2520
6221.37 2489
6222.11 2401
6222.85 2223
6223.60 2270
6224.34 2210
6225.09 2158
6225.83 2077
6226.58 2072
6227.32 2051
6228.07 1961
6228.81 1839
6229.56 1888
6230.30 1732
6231.04 1712
6231.79 1592
6232.53 1724
6233.28 1673
6234.02 1766
6234.77 1874
6235.51 1779
6236.26 1716
6237.00 1779
6237.75 1844
6238.49 1930
6239.24 1854
6239.99 1863
6240.73 1985
6241.48 1855
6242.22 2030
6242.97 2053
6243.71 2088
6244.46 2235
6245.20 2475
6245.95 2889
6246.70 3144
6247.44 3467
6248.19 3737
6248.93 3993
6249.68 3999
6250.42 3933
6251.17 3778
6251.92 3320
6252.66 3152
6253.41 2832
6254.15 2598
6254.90 2413
6255.65 2190
6256.39 2222
6257.14 2166
6257.89 1934
6258.63 2017
6259.38 2005
6260.13 1949
6260.87 2042
6261.62 2048
6262.37 1968
6263.11 1930
6263.86 1937
6264.61 2001
6265.35 1957
6266.10 2042
6266.85 2023
6267.59 1930
6268.34 2057
6269.09 2017
6269.83 1898
6270.58 1881
6271.33 2002
6272.08 2009
6272.82 2047
6273.57 1982
6274.32 1918
6275.06 2021
6275.81 2033
6276.56 2127
6277.31 2178
6278.05 2254
6278.80 2341
6279.55 2219
6280.30 2227
6281.05 2101
6281.79 1964
6282.54 1837
6283.29 1871
6284.04 1779
6284.78 1898
6285.53 1846
6286.28 1896
6287.03 1997
6287.78 2042
6288.53 2107
6289.27 2061
6290.02 1947
6290.77 2042
6291.52 1937
6292.27 1863
6293.02 1804
6293.76 1637
6294.51 1699
6295.26 1611
6296.01 1500
6296.76 1608
6297.51 1623
6298.26 1713
6299.00 1636
6299.75 1664
6300.50 1615
6301.25 1570
6302.00 1463
6302.75 1556
6303.50 1562
6304.25 1632
6305.00 1633
6305.75 1693
6306.50 1576
6307.24 1500
6307.99 1618
6308.74 1543
6309.49 1474
6310.24 1567
6310.99 1455
6311.74 1514
6312.49 1533
6313.24 1508
6313.99 1502
6314.74 1402
6315.49 1342
6316.24 1344
6316.99 1317
6317.74 1360
6318.49 1482
6319.24 1394
6319.99 1377
6320.74 1434
6321.49 1358
6322.24 1367
6322.99 1424
6323.74 1428
6324.49 1405
6325.24 1494
6325.99 1458
6326.74 1477
6327.49 1456
6328.24 1551
6328.99 1524
6329.74 1536
6330.50 1489
6331.25 1521
6332.00 1479
6332.75 1529
6333.50 1629
6334.25 1618
6335.00 1501
6335.75 1506
6336.50 1508
6337.25 1557
6338.00 1573
6338.76 1619
6339.51 1528
6340.26 1497
6341.01 1469
6341.76 1579
6342.51 1520
6343.26 1636
6344.02 1534
6344.77 1583
6345.52 1627
6346.27 1667
6347.02 1675
6347.77 1761
6348.53 1803
6349.28 1853
6350.03 1784
6350.78 1814
6351.53 1883
6352.29 2056
6353.04 2132
6353.79 1978
6354.54 2136
6355.29 2040
6356.05 1952
6356.80 1772
6357.55 1699
6358.30 1587
6359.06 1609
6359.81 1656
6360.56 1538
6361.31 1592
6362.07 1574
6362.82 1457
6363.57 1524
6364.32 1608
6365.08 1588
6365.83 1628
6366.58 1653
6367.33 1538
6368.09 1563
6368.84 1565
6369.59 1498
6370.35 1428
6371.10 1467
6371.85 1547
6372.61 1527
6373.36 1425
6374.11 1479
6374.87 1397
6375.62 1446
6376.37 1405
6377.13 1392
6377.88 1346
6378.63 1258
6379.39 1417
6380.14 1374
6380.89 1355
6381.65 1336
6382.40 1332
6383.16 1363
6383.91 1490
6384.66 1324
6385.42 1369
6386.17 1242
6386.92 1222
6387.68 1244
6388.43 1172
6389.19 1198
6389.94 1292
6390.70 1253
6391.45 1293
6392.20 1285
6392.96 1229
6393.71 1181
6394.47 1231
6395.22 1197
6395.98 1173
6396.73 1281
6397.49 1248
6398.24 1300
6399.00 1166
6399.75 1191
6400.51 1272
6401.26 1213
6402.02 1124
6402.77 1231
6403.53 1207
6404.28 1158
6405.04 1158
6405.79 1222
6406.55 1278
6407.30 1179
6408.06 1371
6408.81 1372
6409.57 1337
6410.32 1530
6411.08 1371
6411.83 1262
6412.59 1277
6413.34 1180
6414.10 1258
6414.86 1213
6415.61 1199
6416.37 1172
6417.12 1173
6417.88 1221
6418.64 1141
6419.39 1172
6420.15 1141
6420.90 1143
6421.66 1201
6422.42 1198
6423.17 1208
6423.93 1206
6424.68 1138
6425.44 1199
6426.20 1142
6426.95 1135
6427.71 1027
6428.47 1084
6429.22 1202
6429.98 1191
6430.74 1141
6431.49 1168
6432.25 1077
6433.01 1125
6433.76 1068
6434.52 1178
6435.28 1233
6436.03 1167
6436.79 1115
6437.55 1153
6438.30 1138
6439.06 1190
6439.82 1210
6440.58 1233
6441.33 1143
6442.09 1106
6442.85 1137
6443.61 1109
6444.36 1100
6445.12 1062
6445.88 1126
6446.64 1095
6447.39 1081
6448.15 1179
6448.91 1224
6449.67 1188
6450.42 1135
6451.18 1189
6451.94 1194
6452.70 1158
6453.46 1177
6454.21 1137
6454.97 1100
6455.73 1296
6456.49 1247
6457.25 1274
6458.00 1172
6458.76 1238
6459.52 1258
6460.28 1129
6461.04 1175
6461.80 1224
6462.55 1161
6463.31 1204
6464.07 1239
6464.83 1201
6465.59 1204
6466.35 1220
6467.11 1289
6467.87 1326
6468.62 1273
6469.38 1241
6470.14 1317
6470.90 1404
6471.66 1322
6472.42 1391
6473.18 1361
6473.94 1244
6474.70 1378
6475.46 1335
6476.22 1287
6476.97 1455
6477.73 1336
6478.49 1386
6479.25 1378
6480.01 1475
6480.77 1450
6481.53 1540
6482.29 1514
6483.05 1508
6483.81 1591
6484.57 1585
6485.33 1579
6486.09 1631
6486.85 1743
6487.61 1591
6488.37 1682
6489.13 1747
6489.89 1859
6490.65 1724
6491.41 1822
6492.17 1888
6492.93 1922
6493.69 2070
6494.45 1993
6495.21 2003
6495.97 1954
6496.73 2099
6497.49 2195
6498.26 2077
6499.02 2032
6499.78 2134
6500.54 2096
6501.30 2062
6502.06 2120
6502.82 2115
6503.58 2263
6504.34 2371
6505.10 2317
6505.86 2226
6506.62 2367
6507.39 2356
6508.15 2399
6508.91 2359
6509.67 2453
6510.43 2593
6511.19 2705
6511.95 2720
6512.72 2678
6513.48 2488
6514.24 2657
6515.00 2599
6515.76 2631
6516.52 2703
6517.28 2562
6518.05 2523
6518.81 2517
6519.57 2615
6520.33 2821
6521.09 2706
6521.86 3002
6522.62 3072
6523.38 3335
6524.14 3705
6524.90 3883
6525.67 4386
6526.43 4566
6527.19 4949
6527.95 5161
6528.72 5387
6529.48 5634
6530.24 5542
6531.00 5368
6531.77 5347
6532.53 5524
6533.29 5856
6534.05 6190
6534.82 7112
6535.58 7922
6536.34 8733
6537.11 9338
6537.87 9326
6538.63 8991
6539.39 8545
6540.16 7682
6540.92 6461
6541.68 5496
6542.45 4520
6543.21 3918
6543.97 3515
6544.74 3040
6545.50 2722
6546.26 2395
6547.03 2366
6547.79 2300
6548.55 2287
6549.32 2125
6550.08 2211
6550.84 2152
6551.61 2221
6552.37 2030
6553.14 2072
6553.90 2210
6554.66 2063
6555.43 2009
6556.19 2036
6556.96 2035
6557.72 1966
6558.48 2026
6559.25 2057
6560.01 2085
6560.78 2035
6561.54 2042
6562.31 2209
6563.07 2263
6563.83 2355
6564.60 2321
6565.36 2335
6566.13 2473
6566.89 2473
6567.66 2420
6568.42 2435
6569.19 2429
6569.95 2454
6570.72 2420
6571.48 2328
6572.25 2374
6573.01 2471
6573.78 2511
6574.54 2671
6575.31 2642
6576.07 2872
6576.84 2853
6577.60 2849
6578.37 2903
6579.13 2951
6579.90 2957
6580.66 3007
6581.43 3131
6582.19 2957
6582.96 2786
6583.73 2733
6584.49 2639
6585.26 2612
6586.02 2529
6586.79 2615
6587.55 2526
6588.32 2508
6589.09 2584
6589.85 2795
6590.62 2904
6591.38 3119
6592.15 3390
6592.92 3760
6593.68 4067
6594.45 4401
6595.22 4694
6595.98 4746
6596.75 4612
6597.51 4330
6598.28 4205
6599.05 4043
6599.81 3542
6600.58 3257
6601.35 2908
6602.11 2731
6602.88 2436
6603.65 2346
6604.41 2351
6605.18 2448
6605.95 2261
6606.71 2259
6607.48 2341
6608.25 2249
6609.02 2245
6609.78 2234
6610.55 2194
6611.32 2060
6612.08 2166
6612.85 2103
6613.62 1995
6614.39 1976
6615.15 1885
6615.92 1907
6616.69 1956
6617.46 1892
6618.22 1883
6618.99 1849
6619.76 1856
6620.53 1858
6621.30 1826
6622.06 1843
6622.83 1788
6623.60 1866
6624.37 1889
6625.13 1816
6625.90 1832
6626.67 1887
6627.44 1762
6628.21 1808
6628.98 1727
6629.74 1824
6630.51 1990
6631.28 1967
6632.05 2199
6632.82 2198
6633.59 2427
6634.35 2451
6635.12 2536
6635.89 2613
6636.66 2353
6637.43 2326
6638.20 2286
6638.97 2145
6639.74 2033
6640.50 1963
6641.27 1839
6642.04 1741
6642.81 1902
6643.58 1795
6644.35 1832
6645.12 1768
6645.89 1624
6646.66 1769
6647.43 1682
6648.20 1725
6648.97 1716
6649.73 1770
6650.50 1861
6651.27 1694
6652.04 1813
6652.81 1723
6653.58 1714
6654.35 1748
6655.12 1773
6655.89 1822
6656.66 1858
6657.43 1822
6658.20 1940
6658.97 1800
6659.74 1710
6660.51 1569
6661.28 1639
6662.05 1627
6662.82 1557
6663.59 1551
6664.36 1571
6665.13 1601
6665.90 1562
6666.67 1527
6667.44 1557
6668.22 1664
6668.99 1576
6669.76 1627
6670.53 1591
6671.30 1767
6672.07 1786
6672.84 1682
6673.61 1724
6674.38 1620
6675.15 1677
6675.92 1765
6676.69 1836
6677.46 1642
6678.24 1652
6679.01 1587
6679.78 1605
6680.55 1710
6681.32 1709
6682.09 1949
6682.86 2247
6683.63 2193
6684.41 2117
6685.18 2157
6685.95 2310
6686.72 2610
6687.49 2438
6688.26 2285
6689.04 1993
6689.81 1858
6690.58 1869
6691.35 1648
6692.12 1534
6692.90 1563
6693.67 1573
6694.44 1622
6695.21 1644
6695.98 1585
6696.76 1592
6697.53 1637
6698.30 1445
6699.07 1509
6699.84 1675
6700.62 1543
6701.39 1692
6702.16 1553
6702.93 1638
6703.71 1595
6704.48 1510
6705.25 1640
6706.03 1509
6706.80 1424
6707.57 1637
6708.34 1537
6709.12 1479
6709.89 1487
6710.66 1571
6711.44 1484
6712.21 1460
6712.98 1541
6713.75 1460
6714.53 1490
6715.30 1437
6716.07 1414
6716.85 1548
6717.62 1387
6718.39 1298
6719.17 1428
6719.94 1372
6720.72 1377
6721.49 1342
6722.26 1325
6723.04 1374
6723.81 1320
6724.58 1316
6725.36 1342
6726.13 1377
6726.91 1345
6727.68 1338
6728.45 1433
6729.23 1490
6730.00 1421
6730.78 1365
6731.55 1536
6732.32 1479
6733.10 1504
6733.87 1462
6734.65 1432
6735.42 1463
6736.20 1405
6736.97 1504
6737.74 1496
6738.52 1534
6739.29 1462
6740.07 1479
6740.84 1419
6741.62 1436
6742.39 1455
6743.17 1473
6743.94 1499
6744.72 1496
6745.49 1571
6746.27 1512
6747.04 1605
6747.82 1662
6748.59 1776
6749.37 1820
6750.14 1798
6750.92 1925
6751.69 2164
6752.47 2295
6753.24 2370
6754.02 2260
6754.80 2272
6755.57 2185
6756.35 2096
6757.12 1854
6757.90 1853
6758.67 1689
6759.45 1576
6760.23 1602
6761.00 1556
6761.78 1467
6762.55 1494
6763.33 1503
6764.11 1421
6764.88 1498
6765.66 1384
6766.43 1499
6767.21 1564
6767.99 1523
6768.76 1468
6769.54 1403
6770.32 1391
6771.09 1380
6771.87 1358
6772.64 1413
6773.42 1467
6774.20 1471
6774.97 1414
6775.75 1455
6776.53 1427
6777.31 1508
6778.08 1429
6778.86 1388
6779.64 1343
6780.41 1380
6781.19 1331
6781.97 1348
6782.74 1373
6783.52 1255
6784.30 1306
6785.08 1350
6785.85 1319
6786.63 1249
6787.41 1306
6788.19 1242
6788.96 1188
6789.74 1207
6790.52 1202
6791.30 1152
6792.07 1276
6792.85 1169
6793.63 1129
6794.41 1256
6795.18 1207
6795.96 1235
6796.74 1260
6797.52 1134
6798.30 1210
6799.07 1209
6799.85 1262
6800.63 1266
6801.41 1158
6802.19 1191
6802.97 1290
6803.74 1401
6804.52 1375
6805.30 1423
6806.08 1483
6806.86 1413
6807.64 1374
6808.41 1173
6809.19 1207
6809.97 1185
6810.75 1263
6811.53 1228
6812.31 1246
6813.09 1165
6813.87 1199
6814.64 1260
6815.42 1339
6816.20 1341
6816.98 1294
6817.76 1247
6818.54 1359
6819.32 1257
6820.10 1288
6820.88 1244
6821.66 1135
6822.44 1210
6823.22 1182
6824.00 1194
6824.78 1200
6825.55 1118
6826.33 1209
6827.11 1140
6827.89 1135
6828.67 1264
6829.45 1143
6830.23 1156
6831.01 1196
6831.79 1181
6832.57 1139
6833.35 1057
6834.13 1109
6834.91 1080
6835.69 1129
6836.47 1017
6837.25 1121
6838.03 1195
6838.81 1170
6839.60 1237
6840.38 1216
6841.16 1112
6841.94 1181
6842.72 1163
6843.50 1174
6844.28 1208
6845.06 1192
6845.84 1261
6846.62 1343
6847.40 1291
6848.18 1508
6848.96 1630
6849.74 1767
6850.53 1942
6851.31 2113
6852.09 2163
6852.87 2224
6853.65 1989
6854.43 1935
6855.21 1812
6855.99 1715
6856.77 1460
6857.56 1415
6858.34 1300
6859.12 1240
6859.90 1323
6860.68 1309
6861.46 1197
6862.25 1302
6863.03 1235
6863.81 1256
6864.59 1323
6865.37 1397
6866.15 1350
6866.94 1331
6867.72 1320
6868.50 1434
6869.28 1467
6870.07 1333
6870.85 1339
6871.63 1390
6872.41 1403
6873.19 1291
6873.98 1380
6874.76 1434
6875.54 1382
6876.32 1292
6877.11 1439
6877.89 1516
6878.67 1546
6879.45 1541
6880.24 1524
6881.02 1600
6881.80 1671
6882.59 1752
6883.37 1771
6884.15 1882
6884.93 2080
6885.72 2304
6886.50 2504
6887.28 2630
6888.07 2736
6888.85 2866
6889.63 3015
6890.42 2693
6891.20 2326
6891.98 2268
6892.77 2178
6893.55 1855
6894.33 1736
6895.12 1697
6895.90 1642
6896.68 1468
6897.47 1585
6898.25 1631
6899.04 1665
6899.82 1705
6900.60 1768
6901.39 1823
6902.17 1785
6902.95 1630
6903.74 1694
6904.52 1713
6905.31 1692
6906.09 1742
6906.88 1643
6907.66 1564
6908.44 1650
6909.23 1461
6910.01 1478
6910.80 1528
6911.58 1525
6912.37 1531
6913.15 1409
6913.94 1359
6914.72 1460
6915.50 1519
6916.29 1456
6917.07 1414
6917.86 1482
6918.64 1501
6919.43 1509
6920.21 1561
6921.00 1523
6921.78 1606
6922.57 1574
6923.35 1461
6924.14 1452
6924.93 1494
6925.71 1480
6926.50 1572
6927.28 1571
6928.07 1659
6928.85 1563
6929.64 1618
6930.42 1615
6931.21 1717
6931.99 1771
6932.78 1892
6933.57 1968
6934.35 2042
6935.14 2085
6935.92 1921
6936.71 1912
6937.50 1794
6938.28 1789
6939.07 1696
6939.85 1792
6940.64 1725
6941.43 1898
6942.21 1931
6943.00 1960
6943.78 1934
6944.57 2022
6945.36 2038
6946.14 2107
6946.93 2141
6947.72 2065
6948.50 2176
6949.29 2236
6950.08 2114
6950.86 2157
6951.65 2207
6952.44 2184
6953.22 2010
6954.01 2096
6954.80 2069
6955.58 2083
6956.37 2009
6957.16 2007
6957.95 2095
6958.73 2122
6959.52 2144
6960.31 2049
6961.10 2046
6961.88 2165
6962.67 2128
6963.46 2079
6964.24 2106
6965.03 2118
6965.82 2044
6966.61 2131
6967.40 2254
6968.18 2343
6968.97 2388
6969.76 2412
6970.55 2329
6971.33 2387
6972.12 2433
6972.91 2548
6973.70 2548
6974.49 2590
6975.27 2395
6976.06 2614
6976.85 2568
6977.64 2703
6978.43 2599
6979.22 2839
6980.00 2976
6980.79 3213
6981.58 3548
6982.37 3956
6983.16 4675
6983.95 5437
6984.74 6231
6985.52 6543
6986.31 7087
6987.10 7432
6987.89 7230
6988.68 6623
6989.47 5922
6990.26 5282
6991.05 4838
6991.83 4310
6992.62 3711
6993.41 3465
6994.20 3130
6994.99 3198
6995.78 3324
6996.57 3728
6997.36 4343
6998.15 4864
6998.94 5562
6999.73 5803
7000.52 6127
7001.31 6296
7002.10 6237
7002.89 5860
7003.68 5310
7004.47 4799
7005.26 3984
7006.05 3455
7006.84 3079
7007.63 2792
7008.42 2653
7009.21 2461
7010.00 2381
7010.79 2275
7011.58 2330
7012.37 2344
7013.16 2289
7013.95 2391
7014.74 2296
7015.53 2264
7016.32 2155
7017.11 2185
7017.90 2006
7018.69 1863
7019.48 1798
7020.27 1886
7021.06 1888
7021.85 1965
7022.64 2017
7023.43 2034
7024.22 1958
7025.02 2029
7025.81 2078
7026.60 2186
7027.39 2023
7028.18 2016
7028.97 1945
7029.76 1903
7030.55 1792
7031.34 1775
7032.14 1826
7032.93 1740
7033.72 1696
7034.51 1687
7035.30 1747
7036.09 1762
7036.88 1833
7037.68 1876
7038.47 1882
7039.26 2006
7040.05 2003
7040.84 2108
7041.64 1980
7042.43 2016
7043.22 1957
7044.01 1928
7044.80 1950
7045.60 1921
7046.39 1948
7047.18 1987
7047.97 2022
7048.76 2226
7049.56 2601
7050.35 2622
7051.14 2495
7051.93 2428
7052.73 2239
7053.52 2171
7054.31 2021
7055.10 1853
7055.90 1944
7056.69 1712
7057.48 1731
7058.27 1792
7059.07 1718
7059.86 1637
7060.65 1615
7061.45 1731
7062.24 1659
7063.03 1699
7063.83 1697
7064.62 1702
7065.41 1758
7066.21 1786
7067.00 1745
7067.79 1776
7068.59 1722
7069.38 1689
7070.17 1627
7070.97 1793
7071.76 1751
7072.55 1694
7073.35 1650
7074.14 1613
7074.93 1635
7075.73 1691
7076.52 1689
7077.32 1648
7078.11 1496
7078.90 1631
7079.70 1654
7080.49 1621
7081.29 1580
7082.08 1595
7082.87 1591
7083.67 1514
7084.46 1608
7085.26 1551
7086.05 1575
7086.85 1700
7087.64 1687
7088.43 1693
7089.23 1681
7090.02 1706
7090.82 1684
7091.61 1635
7092.41 1636
7093.20 1566
7094.00 1517
7094.79 1574
7095.59 1444
7096.38 1328
7097.18 1355
7097.97 1359
7098.77 1389
7099.56 1364
7100.36 1344
7101.15 1337
7101.95 1284
7102.74 1302
7103.54 1295
7104.33 1280
7105.13 1274
7105.92 1218
7106.72 1256
7107.52 1232
7108.31 1146
7109.11 1208
7109.90 1217
7110.70 1195
7111.49 1169
7112.29 1203
7113.09 1204
7113.88 1253
7114.68 1065
7115.47 1200
7116.27 1262
7117.07 1286
7117.86 1086
7118.66 1137
7119.45 1140
7120.25 1194
7121.05 1212
7121.84 1123
7122.64 1119
7123.44 1202
7124.23 1139
7125.03 1162
7125.83 1154
7126.62 1129
7127.42 1176
7128.22 1205
7129.01 1143
7129.81 1146
7130.61 1106
7131.40 1083
7132.20 1107
7133.00 1043
7133.79 1046
7134.59 1099
7135.39 1250
7136.19 1171
7136.98 1127
7137.78 1140
7138.58 1149
7139.38 1113
7140.17 1052
7140.97 1128
7141.77 1104
7142.57 1215
7143.36 1174
7144.16 1133
7144.96 1097
7145.76 1039
7146.55 1112
7147.35 1100
7148.15 1104
7148.95 1050
7149.74 1098
7150.54 1136
7151.34 1090
7152.14 1023
7152.94 1073
7153.74 984
7154.53 1123
7155.33 1140
7156.13 1086
7156.93 1110
7157.73 1175
7158.53 1169
7159.32 1136
7160.12 1073
7160.92 1115
7161.72 1087
7162.52 1033
7163.32 975
7164.12 1011
7164.91 1042
7165.71 1024
7166.51 1031
7167.31 1020
7168.11 1032
7168.91 1072
7169.71 987
7170.51 1036
7171.31 1036
7172.11 1043
7172.90 1110
7173.70 1033
7174.50 993
7175.30 950
7176.10 1115
7176.90 1089
7177.70 1048
7178.50 1065
7179.30 998
7180.10 1057
7180.90 1096
7181.70 1128
7182.50 1133
7183.30 1188
7184.10 1273
7184.90 1152
7185.70 1157
7186.50 1094
7187.30 1083
7188.10 1154
7188.90 1133
7189.70 1092
7190.50 1106
7191.30 1017
7192.10 1029
7192.90 1002
7193.70 969
7194.50 959
7195.30 980
7196.10 997
7196.90 954
7197.70 956
7198.50 993
7199.30 942
7200.11 1069
7200.91 1061
7201.71 1004
7202.51 985
7203.31 1017
7204.11 1088
7204.91 1017
7205.71 981
7206.51 955
7207.31 938
7208.12 938
7208.92 1061
7209.72 1017
7210.52 954
7211.32 998
7212.12 1036
7212.92 1037
7213.72 988
7214.53 971
7215.33 1035
7216.13 1077
7216.93 1061
7217.73 1058
7218.53 1076
7219.34 989
7220.14 971
7220.94 989
7221.74 1038
7222.54 994
7223.35 931
7224.15 890
7224.95 951
7225.75 1015
7226.56 976
7227.36 960
7228.16 904
7228.96 988
7229.76 1046
7230.57 919
7231.37 957
7232.17 903
7232.97 992
7233.78 932
7234.58 1009
7235.38 1026
7236.19 1102
7236.99 1161
7237.79 1136
7238.59 1212
7239.40 1201
7240.20 1200
7241.00 1093
7241.81 1067
7242.61 1053
7243.41 1117
7244.22 1074
7245.02 1031
7245.82 1046
7246.63 1055
7247.43 1106
7248.23 1122
7249.04 1082
7249.84 1063
7250.64 1134
7251.45 1150
7252.25 1145
7253.05 1073
7253.86 1128
7254.66 1052
7255.46 1189
7256.27 1107
7257.07 1097
7257.88 1074
7258.68 1153
7259.48 1229
7260.29 1117
7261.09 1059
7261.90 1124
7262.70 1142
7263.51 1101
7264.31 1040
7265.11 1144
7265.92 1219
7266.72 1082
7267.53 1084
7268.33 979
7269.14 1070
7269.94 1095
7270.75 1190
7271.55 1087
7272.36 1110
7273.16 1208
7273.97 1173
7274.77 1288
7275.58 1167
7276.38 1190
7277.19 1313
7277.99 1383
7278.80 1295
7279.60 1310
7280.41 1332
7281.21 1476
7282.02 1629
7282.82 1662
7283.63 1789
7284.43 2134
7285.24 2149
7286.04 2115
7286.85 2045
7287.66 1961
7288.46 1852
7289.27 1578
7290.07 1573
7290.88 1526
7291.68 1446
7292.49 1352
7293.30 1346
7294.10 1401
7294.91 1376
7295.71 1388
7296.52 1410
7297.33 1316
7298.13 1352
7298.94 1409
7299.74 1437
7300.55 1417
7301.36 1427
7302.16 1414
7302.97 1488
7303.78 1485
7304.58 1569
7305.39 1622
7306.20 1670
7307.00 1638
7307.81 1785
7308.62 1958
7309.42 2084
7310.23 2343
7311.04 2466
7311.84 2535
7312.65 2362
7313.46 2333
7314.27 2207
7315.07 2182
7315.88 2279
7316.69 2477
7317.49 2692
7318.30 2863
7319.11 2957
7319.92 2902
7320.72 3263
7321.53 3123
7322.34 2876
7323.15 2759
7323.95 2584
7324.76 2401
7325.57 2094
7326.38 1963
7327.19 1808
7327.99 1742
7328.80 1633
7329.61 1599
7330.42 1552
7331.22 1471
7332.03 1477
7332.84 1576
7333.65 1509
7334.46 1409
7335.27 1461
7336.07 1506
7336.88 1509
7337.69 1408
7338.50 1321
7339.31 1466
7340.12 1535
7340.92 1479
7341.73 1395
7342.54 1374
7343.35 1462
7344.16 1397
7344.97 1338
7345.78 1371
7346.59 1366
7347.39 1518
7348.20 1539
7349.01 1452
7349.82 1420
7350.63 1317
7351.44 1387
7352.25 1359
7353.06 1424
7353.87 1244
7354.68 1331
7355.49 1284
7356.30 1440
7357.11 1333
7357.92 1339
7358.72 1393
7359.53 1366
7360.34 1453
7361.15 1442
7361.96 1455
7362.77 1350
7363.58 1335
7364.39 1416
7365.20 1483
7366.01 1493
7366.82 1466
7367.63 1485
7368.44 1461
7369.25 1435
7370.06 1475
7370.87 1533
7371.68 1463
7372.49 1497
7373.30 1379
7374.11 1444
7374.93 1512
7375.74 1566
7376.55 1632
7377.36 1587
7378.17 1680
7378.98 1778
7379.79 1956
7380.60 2174
7381.41 2180
7382.22 2294
7383.03 2306
7383.84 2079
7384.65 2088
7385.46 2022
7386.28 1793
7387.09 1727
7387.90 1540
7388.71 1499
7389.52 1570
7390.33 1477
7391.14 1442
7391.95 1321
7392.77 1375
7393.58 1430
7394.39 1337
7395.20 1450
7396.01 1475
7396.82 1549
7397.64 1679
7398.45 1755
7399.26 1895
7400.07 1963
7400.88 1979
7401.69 2088
7402.51 2177
7403.32 2259
7404.13 2195
7404.94 2162
7405.76 2154
7406.57 2125
7407.38 2077
7408.19 2148
7409.00 2062
7409.82 2026
7410.63 1814
7411.44 1653
7412.25 1564
7413.07 1536
7413.88 1494
7414.69 1458
7415.50 1302
7416.32 1360
7417.13 1252
7417.94 1270
7418.76 1245
7419.57 1170
7420.38 1161
7421.19 1205
7422.01 1262
7422.82 1147
7423.63 1104
7424.45 1055
7425.26 1159
7426.07 1147
7426.89 1246
7427.70 1067
7428.51 1076
7429.33 1146
7430.14 1145
7430.95 1196
7431.77 1133
7432.58 1032
7433.39 1002
7434.21 1082
7435.02 1230
7435.84 1181
7436.65 1146
7437.46 1163
7438.28 1154
7439.09 1082
7439.91 1075
7440.72 1133
7441.53 1140
7442.35 1179
7443.16 1132
7443.98 1085
7444.79 1109
7445.60 1166
7446.42 1102
7447.23 1099
7448.05 1055
7448.86 1066
7449.68 1154
7450.49 1061
7451.31 1055
7452.12 1106
7452.94 971
7453.75 1126
7454.57 1037
7455.38 1039
7456.20 1033
7457.01 1015
7457.83 990
7458.64 1107
7459.46 1215
7460.27 1217
7461.09 1126
7461.90 1107
7462.72 1091
7463.53 1051
7464.35 1169
7465.16 1208
7465.98 1168
7466.79 1078
7467.61 1142
7468.42 1227
7469.24 1131
7470.06 1174
7470.87 1194
7471.69 1121
7472.50 1199
7473.32 1218
7474.13 1126
7474.95 1024
7475.77 968
7476.58 1025
7477.40 1050
7478.21 1062
7479.03 1018
7479.85 1031
7480.66 1091
7481.48 1041
7482.30 1015
7483.11 1072
7483.93 994
7484.75 1014
7485.56 957
7486.38 914
7487.20 932
7488.01 993
7488.83 980
7489.65 971
7490.46 927
7491.28 883
7492.10 872
7492.91 1035
7493.73 953
7494.55 910
7495.36 873
7496.18 853
7497.00 905
7497.82 878
7498.63 846
7499.45 909
7500.27 884
7501.08 968
7501.90 893
7502.72 849
7503.54 843
7504.35 926
7505.17 914
7505.99 915
7506.81 1022
7507.62 930
7508.44 927
7509.26 886
7510.08 936
7510.90 968
7511.71 950
7512.53 911
7513.35 832
7514.17 797
7514.99 875
7515.80 906
7516.62 792
7517.44 813
7518.26 903
7519.08 965
7519.90 830
7520.71 850
7521.53 875
7522.35 801
7523.17 837
7523.99 858
7524.81 854
7525.63 813
7526.45 892
7527.26 923
7528.08 907
7528.90 842
7529.72 857
7530.54 892
7531.36 881
7532.18 853
7533.00 831
7533.82 888
7534.64 860
7535.45 859
7536.27 867
7537.09 820
7537.91 866
7538.73 858
7539.55 828
7540.37 950
7541.19 944
7542.01 878
7542.83 999
7543.65 935
7544.47 1002
7545.29 888
7546.11 968
7546.93 983
7547.75 946
7548.57 872
7549.39 915
7550.21 923
7551.03 893
7551.85 939
7552.67 892
7553.49 879
7554.31 877
7555.13 839
7555.95 966
7556.77 903
7557.59 929
7558.41 924
7559.23 924
7560.05 1011
7560.87 964
7561.69 909
7562.51 1036
7563.34 911
7564.16 955
7564.98 861
7565.80 930
7566.62 920
7567.44 851
7568.26 993
7569.08 972
7569.90 989
7570.72 964
7571.55 906
7572.37 842
7573.19 883
7574.01 904
7574.83 892
7575.65 905
7576.47 902
7577.30 848
7578.12 893
7578.94 909
7579.76 861
7580.58 929
7581.40 920
7582.23 952
7583.05 957
7583.87 995
7584.69 1027
7585.51 928
7586.33 1035
7587.16 1018
7587.98 1013
7588.80 1052
7589.62 1102
7590.45 1124
7591.27 1037
7592.09 990
7592.91 1061
7593.74 1150
7594.56 1110
7595.38 1090
7596.20 1080
7597.03 1016
7597.85 1021
7598.67 1124
7599.49 1047
7600.32 1080
7601.14 1093
7601.96 1213
7602.78 1309
7603.61 1321
7604.43 1327
7605.25 1432
7606.08 1342
7606.90 1258
7607.72 1355
7608.55 1298
7609.37 1232
7610.19 1231
7611.02 1096
7611.84 1166
7612.66 1170
7613.49 1127
7614.31 1109
7615.13 1264
7615.96 1372
7616.78 1470
7617.60 1642
7618.43 1606
7619.25 1569
7620.08 1662
7620.90 1565
7621.72 1299
7622.55 1202
7623.37 1292
7624.20 1206
7625.02 1273
7625.84 1371
7626.67 1453
7627.49 1405
7628.32 1356
7629.14 1519
7629.97 1668
7630.79 1767
7631.61 1741
7632.44 1887
7633.26 1785
7634.09 1659
7634.91 1586
7635.74 1552
7636.56 1412
7637.39 1262
7638.21 1243
7639.04 1232
7639.86 1105
7640.69 1038
7641.51 1038
7642.34 1002
7643.16 1042
7643.99 1050
7644.81 990
7645.64 919
7646.46 959
7647.29 879
7648.11 770
7648.94 934
7649.76 998
7650.59 883
7651.42 946
7652.24 934
7653.07 973
7653.89 954
7654.72 925
7655.54 935
7656.37 972
7657.20 840
7658.02 838
7658.85 884
7659.67 895
7660.50 866
7661.33 902
7662.15 978
7662.98 995
7663.80 840
7664.63 928
7665.46 956
7666.28 935
7667.11 977
7667.94 970
7668.76 973
7669.59 964
7670.42 963
7671.24 985
7672.07 949
7672.90 910
7673.72 917
7674.55 861
7675.38 886
7676.20 899
7677.03 857
7677.86 862
7678.68 949
7679.51 883
7680.34 887
7681.16 928
7681.99 867
7682.82 893
7683.65 875
7684.47 858
7685.30 853
7686.13 895
7686.96 911
7687.78 886
7688.61 881
7689.44 854
7690.27 897
7691.09 898
7691.92 960
7692.75 974
7693.58 898
7694.41 946
7695.23 938
7696.06 1035
7696.89 1031
7697.72 1069
7698.55 1046
7699.37 1041
7700.20 1045
7701.03 988
7701.86 975
7702.69 1006
7703.51 949
7704.34 907
7705.17 858
7706.00 915
7706.83 953
7707.66 944
7708.49 829
7709.31 892
7710.14 1000
7710.97 896
7711.80 917
7712.63 890
7713.46 909
7714.29 920
7715.12 938
7715.95 878
7716.77 839
7717.60 817
7718.43 812
7719.26 791
7720.09 908
7720.92 795
7721.75 796
7722.58 850
7723.41 812
7724.24 794
7725.07 763
7725.90 841
7726.73 915
7727.56 842
7728.39 783
7729.22 787
7730.05 829
7730.88 823
7731.71 796
7732.54 818
7733.37 731
7734.20 836
7735.03 782
7735.86 752
7736.69 789
7737.52 759
7738.35 762
7739.18 814
7740.01 793
7740.84 806
7741.67 839
7742.50 827
7743.33 835
7744.16 809
7744.99 858
7745.82 826
7746.65 896
7747.48 911
7748.31 861
7749.14 851
7749.97 930
7750.81 883
7751.64 814
7752.47 791
7753.30 765
7754.13 821
7754.96 812
7755.79 886
7756.62 765
7757.45 794
7758.29 774
7759.12 773
7759.95 773
7760.78 720
7761.61 798
7762.44 816
7763.27 795
7764.11 722
7764.94 740
7765.77 824
7766.60 795
7767.43 777
7768.26 819
7769.10 763
7769.93 766
7770.76 839
7771.59 841
7772.42 820
7773.26 830
7774.09 817
7774.92 806
7775.75 812
7776.59 746
7777.42 750
7778.25 714
7779.08 777
7779.92 800
7780.75 825
7781.58 879
7782.41 875
7783.25 879
7784.08 906
7784.91 840
7785.74 825
7786.58 857
7787.41 831
7788.24 854
7789.08 850
7789.91 838
7790.74 841
7791.57 833
7792.41 880
7793.24 887
7794.07 869
7794.91 836
7795.74 857
7796.57 785
7797.41 857
7798.24 861
7799.07 878
7799.91 971
7800.74 900
7801.58 898
7802.41 870
7803.24 837
7804.08 853
7804.91 941
7805.74 973
7806.58 935
7807.41 1005
7808.25 929
7809.08 956
7809.91 1057
7810.75 1090
7811.58 1009
7812.42 1076
7813.25 1149
7814.09 1053
7814.92 1022
7815.75 1032
7816.59 1144
7817.42 1186
7818.26 1247
7819.09 1048
7819.93 1091
7820.76 1040
7821.60 1121
7822.43 1111
7823.27 1097
7824.10 1147
7824.94 1124
7825.77 1184
7826.61 1169
7827.44 1117
7828.28 1136
7829.11 1227
7829.95 1300
7830.78 1232
7831.62 1165
7832.45 1244
7833.29 1230
7834.12 1319
7834.96 1258
7835.79 1238
7836.63 1060
7837.46 1177
7838.30 1144
7839.14 1091
7839.97 1102
7840.81 1081
7841.64 1008
7842.48 1053
7843.31 1114
7844.15 1151
7844.99 1082
7845.82 1024
7846.66 996
7847.49 945
7848.33 1019
7849.17 1074
7850.00 1067
7850.84 913
7851.68 975
7852.51 1090
7853.35 1110
7854.18 1004
7855.02 1103
7855.86 1051
7856.69 1094
7857.53 1182
7858.37 1178
7859.20 1180
7860.04 1109
7860.88 1134
7861.71 1135
7862.55 1083
7863.39 1132
7864.23 1007
7865.06 1043
7865.90 1001
7866.74 1038
7867.57 1113
7868.41 1080
7869.25 1091
7870.09 1123
7870.92 1161
7871.76 1128
7872.60 1151
7873.44 1220
7874.27 1208
7875.11 1193
7875.95 1136
7876.79 1271
7877.62 1403
7878.46 1514
7879.30 1340
7880.14 1254
7880.97 1160
7881.81 1123
7882.65 1171
7883.49 1199
7884.33 1075
7885.16 1077
7886.00 979
7886.84 1090
7887.68 1094
7888.52 1123
7889.36 1132
7890.19 1260
7891.03 1303
7891.87 1258
7892.71 1252
7893.55 1205
7894.39 1186
7895.23 1170
7896.06 1136
7896.90 1120
7897.74 1180
7898.58 1176
7899.42 1186
7900.26 1091
7901.10 1119
7901.94 1194
7902.77 1263
7903.61 1102
7904.45 1155
7905.29 1154
7906.13 1060
7906.97 1056
7907.81 1019
7908.65 990
7909.49 927
7910.33 945
7911.17 926
7912.01 976
7912.85 948
7913.69 960
7914.53 973
7915.37 1043
7916.21 1158
7917.05 980
7917.89 1083
7918.73 1037
7919.57 1065
7920.41 981
7921.25 1035
7922.09 1088
7922.93 1094
7923.77 1028
7924.61 948
7925.45 870
7926.29 892
7927.13 901
7927.97 818
7928.81 901
7929.65 888
7930.49 883
7931.33 849
7932.17 894
7933.01 890
7933.85 828
7934.69 835
7935.53 872
7936.37 798
7937.21 902
7938.05 948
7938.90 838
7939.74 903
7940.58 951
7941.42 1012
7942.26 993
7943.10 1025
7943.94 963
7944.78 1075
7945.63 994
7946.47 1055
7947.31 1022
7948.15 986
7948.99 974
7949.83 1022
7950.67 1053
7951.52 1078
7952.36 1066
7953.20 1109
7954.04 1140
7954.88 1109
7955.72 1114
7956.57 1043
7957.41 1096
7958.25 1118
7959.09 1038
7959.93 1130
7960.78 1090
7961.62 1062
7962.46 1164
7963.30 1127
7964.15 981
7964.99 1079
7965.83 1166
7966.67 1281
7967.52 1224
7968.36 1392
7969.20 1275
7970.04 1297
7970.89 1137
7971.73 1140
7972.57 1068
7973.41 970
7974.26 946
7975.10 946
7975.94 985
7976.79 868
7977.63 851
7978.47 864
7979.31 830
7980.16 880
7981.00 926
7981.84 830
7982.69 910
7983.53 889
7984.37 914
7985.22 838
7986.06 798
7986.90 837
7987.75 904
7988.59 830
7989.44 824
7990.28 800
7991.12 835
7991.97 786
7992.81 797
7993.65 760
7994.50 830
7995.34 835
7996.19 815
7997.03 860
7997.87 777
7998.72 671
7999.56 724
8000.41 761
8001.25 725
8002.10 839
8002.94 788
8003.78 796
8004.63 781
8005.47 649
8006.32 741
8007.16 711
8008.01 731
8008.85 724
8009.70 691
8010.54 709
8011.39 691
8012.23 773
8013.08 753
8013.92 679
8014.77 778
8015.61 691
8016.46 744
8017.30 654
8018.15 746
8018.99 716
8019.84 694
8020.68 648
8021.53 719
8022.37 787
8023.22 703
8024.06 706
8024.91 776
8025.75 697
8026.60 648
8027.45 640
8028.29 696
8029.14 659
8029.98 703
8030.83 699
8031.67 722
8032.52 700
8033.37 730
8034.21 672
8035.06 662
8035.90 646
8036.75 691
8037.60 684
8038.44 660
8039.29 640
8040.14 745
8040.98 737
8041.83 698
8042.68 730
8043.52 664
8044.37 619
8045.21 608
8046.06 623
8046.91 750
8047.75 769
8048.60 669
8049.45 705
8050.30 692
8051.14 669
8051.99 618
8052.84 642
8053.68 659
8054.53 605
8055.38 614
8056.22 648
8057.07 694
8057.92 658
8058.77 662
8059.61 642
8060.46 630
8061.31 690
8062.16 648
8063.00 610
8063.85 683
8064.70 664
8065.55 677
8066.39 629
8067.24 597
8068.09 571
8068.94 598
8069.79 618
8070.63 627
8071.48 581
8072.33 574
8073.18 585
8074.03 642
8074.87 667
8075.72 627
8076.57 696
8077.42 665
8078.27 648
8079.12 592
8079.96 636
8080.81 586
8081.66 627
8082.51 617
8083.36 683
8084.21 632
8085.06 649
8085.90 665
8086.75 687
8087.60 710
8088.45 657
8089.30 620
8090.15 661
8091.00 632
8091.85 602
8092.70 593
8093.54 622
8094.39 635
8095.24 605
8096.09 625
8096.94 638
8097.79 674
8098.64 589
8099.49 635
8100.34 663
8101.19 670
8102.04 696
8102.89 649
8103.74 597
8104.59 594
8105.44 564
8106.29 610
8107.14 662
8107.99 717
8108.84 683
8109.69 594
8110.54 625
8111.39 651
8112.24 613
8113.09 521
8113.94 600
8114.79 699
8115.64 669
8116.49 669
8117.34 641
8118.19 645
8119.04 733
8119.89 669
8120.74 684
8121.59 725
8122.44 697
8123.29 679
8124.14 698
8124.99 691
8125.84 708
8126.70 746
8127.55 684
8128.40 691
8129.25 707
8130.10 735
8130.95 709
8131.80 714
8132.65 783
8133.50 663
8134.36 647
8135.21 702
8136.06 723
8136.91 682
8137.76 718
8138.61 762
8139.46 717
8140.32 728
8141.17 682
8142.02 731
8142.87 823
8143.72 781
8144.57 663
8145.43 694
8146.28 734
8147.13 787
8147.98 780
8148.83 804
8149.69 861
8150.54 838
8151.39 864
8152.24 823
8153.10 855
8153.95 919
8154.80 1026
8155.65 1103
8156.50 1025
8157.36 944
8158.21 860
8159.06 826
8159.92 888
8160.77 858
8161.62 777
8162.47 803
8163.33 679
8164.18 644
8165.03 744
8165.88 702
8166.74 643
8167.59 701
8168.44 682
8169.30 703
8170.15 727
8171.00 743
8171.86 681
8172.71 718
8173.56 764
8174.42 732
8175.27 696
8176.12 732
8176.98 673
8177.83 650
8178.68 645
8179.54 637
8180.39 651
8181.25 718
8182.10 677
8182.95 593
8183.81 631
8184.66 679
8185.51 662
8186.37 604
8187.22 702
8188.08 664
8188.93 589
8189.79 592
8190.64 603
8191.49 626
8192.35 608
8193.20 563
8194.06 583
8194.91 581
8195.77 622
8196.62 637
8197.47 606
8198.33 594
8199.18 579
8200.04 562
8200.89 636
8201.75 598
8202.60 602
8203.46 598
8204.31 569
8205.17 634
8206.02 580
8206.88 572
8207.73 629
8208.59 608
8209.44 588
8210.30 630
8211.15 616
8212.01 633
8212.87 626
8213.72 644
8214.58 604
8215.43 661
8216.29 675
8217.14 637
8218.00 642
8218.85 677
8219.71 620
8220.57 625
8221.42 676
8222.28 602
8223.13 641
8223.99 686
8224.85 614
8225.70 621
8226.56 638
8227.41 660
8228.27 666
8229.13 660
8229.98 623
8230.84 615
8231.70 627
8232.55 655
8233.41 588
8234.26 593
8235.12 603
8235.98 655
8236.83 579
8237.69 586
8238.55 609
8239.40 594
8240.26 585
8241.12 575
8241.98 606
8242.83 665
8243.69 608
8244.55 653
8245.40 613
8246.26 595
8247.12 631
8247.98 669
8248.83 664
8249.69 595
8250.55 585
8251.40 599
8252.26 598
8253.12 611
8253.98 592
8254.83 578
8255.69 616
8256.55 532
8257.41 550
8258.27 645
8259.12 627
8259.98 602
8260.84 611
8261.70 597
8262.55 553
8263.41 615
8264.27 608
8265.13 673
8265.99 601
8266.85 572
8267.70 625
8268.56 620
8269.42 633
8270.28 619
8271.14 656
8272.00 634
8272.85 581
8273.71 681
8274.57 703
8275.43 632
8276.29 642
8277.15 651
8278.01 663
8278.87 644
8279.72 587
8280.58 652
8281.44 734
8282.30 650
8283.16 670
8284.02 688
8284.88 666
8285.74 683
8286.60 733
8287.46 694
8288.32 673
8289.17 698
8290.03 763
8290.89 776
8291.75 770
8292.61 846
8293.47 892
8294.33 837
8295.19 992
8296.05 920
8296.91 883
8297.77 788
8298.63 771
8299.49 720
8300.35 742
8301.21 661
8302.07 690
8302.93 753
8303.79 680
8304.65 669
8305.51 686
8306.37 660
8307.23 628
8308.09 654
8308.95 650
8309.81 637
8310.67 638
8311.53 668
8312.39 634
8313.26 672
8314.12 701
8314.98 666
8315.84 701
8316.70 686
8317.56 696
8318.42 780
8319.28 787
8320.14 693
8321.00 660
8321.86 726
8322.73 598
8323.59 660
8324.45 714
8325.31 668
8326.17 628
8327.03 642
8327.89 694
8328.75 637
8329.62 642
8330.48 618
8331.34 626
8332.20 603
8333.06 596
8333.92 634
8334.79 650
8335.65 668
8336.51 653
8337.37 615
8338.23 675
8339.09 727
8339.96 742
8340.82 620
8341.68 601
8342.54 668
8343.41 657
8344.27 654
8345.13 681
8345.99 679
8346.85 668
8347.72 701
8348.58 703
8349.44 600
8350.30 639
8351.17 641
8352.03 656
8352.89 609
8353.76 656
8354.62 636
8355.48 603
8356.34 682
8357.21 709
8358.07 581
8358.93 641
8359.80 617
8360.66 670
8361.52 683
8362.38 665
8363.25 605
8364.11 634
8364.97 700
8365.84 740
8366.70 708
8367.56 765
8368.43 739
8369.29 699
8370.16 676
8371.02 698
8371.88 672
8372.75 662
8373.61 710
8374.47 695
8375.34 633
8376.20 660
8377.07 748
8377.93 718
8378.79 720
8379.66 706
8380.52 670
8381.39 676
8382.25 743
8383.11 750
8383.98 743
8384.84 723
8385.71 724
8386.57 783
8387.44 752
8388.30 701
8389.17 743
8390.03 735
8390.89 752
8391.76 702
8392.62 698
8393.49 775
8394.35 746
8395.22 725
8396.08 813
8396.95 823
8397.81 840
8398.68 822
8399.54 761
8400.41 725
8401.27 799
8402.14 774
8403.00 732
8403.87 811
8404.74 762
8405.60 742
8406.47 779
8407.33 773
8408.20 765
8409.06 785
8409.93 720
8410.79 779
8411.66 875
8412.53 882
8413.39 879
8414.26 924
8415.12 780
8415.99 827
8416.86 838
8417.72 911
8418.59 877
8419.45 922
8420.32 854
8421.19 934
8422.05 987
8422.92 920
8423.78 960
8424.65 997
8425.52 1009
8426.38 1049
8427.25 1065
8428.12 1014
8428.98 974
8429.85 925
8430.72 1047
8431.58 1018
8432.45 985
8433.32 999
8434.18 1155
8435.05 1127
8435.92 1085
8436.79 1061
8437.65 1152
8438.52 1169
8439.39 1304
8440.25 1331
8441.12 1312
8441.99 1346
8442.86 1584
8443.72 1584
8444.59 1547
8445.46 1688
8446.33 1604
8447.19 1482
8448.06 1429
8448.93 1415
8449.80 1451
8450.66 1534
8451.53 1512
8452.40 1523
8453.27 1678
8454.14 1880
8455.00 2036
8455.87 2107
8456.74 2274
8457.61 2399
8458.48 2421
8459.34 2407
8460.21 2263
8461.08 2054
8461.95 1857
8462.82 1808
8463.69 1741
8464.55 1661
8465.42 1782
8466.29 1906
8467.16 2003
8468.03 2371
8468.90 3184
8469.77 3793
8470.63 3988
8471.50 3913
8472.37 3848
8473.24 3652
8474.11 3028
8474.98 2542
8475.85 2363
8476.72 2042
8477.59 1757
8478.45 1496
8479.32 1418
8480.19 1334
8481.06 1261
8481.93 1223
8482.80 1199
8483.67 1256
8484.54 1136
8485.41 1183
8486.28 1165
8487.15 1089
8488.02 1087
8488.89 1103
8489.76 1137
8490.63 1094
8491.50 1087
8492.37 1100
8493.24 1073
8494.11 1176
8494.98 1168
8495.85 1233
8496.72 1260
8497.59 1225
8498.46 1124
8499.33 1197
8500.20 1133
8501.07 1051
8501.94 1101
8502.81 1084
8503.68 1053
8504.55 1061
8505.42 1110
8506.29 1167
8507.16 1184
8508.03 1204
8508.90 1260
8509.77 1230
8510.65 1257
8511.52 1173
8512.39 1188
8513.26 1103
8514.13 1142
8515.00 1092
8515.87 1169
8516.74 1153
8517.61 1136
8518.48 1067
8519.36 1066
8520.23 960
8521.10 933
8521.97 1039
8522.84 1065
8523.71 1028
8524.58 1049
8525.46 1052
8526.33 1010
8527.20 1081
8528.07 1184
8528.94 1205
8529.81 1192
8530.69 1160
8531.56 1129
8532.43 1126
8533.30 1173
8534.17 1282
8535.05 1220
8535.92 1250
8536.79 1211
8537.66 1187
8538.54 1180
8539.41 1176
8540.28 1197
8541.15 1136
8542.02 1179
8542.90 1134
8543.77 1104
8544.64 1174
8545.51 1136
8546.39 1181
8547.26 1168
8548.13 1175
8549.01 1168
8549.88 1223
8550.75 1278
8551.62 1490
8552.50 1545
8553.37 1673
8554.24 1795
8555.12 1851
8555.99 1774
8556.86 1786
8557.74 1675
8558.61 1468
8559.48 1331
8560.36 1315
8561.23 1106
8562.10 1124
8562.98 1109
8563.85 1049
8564.72 970
8565.60 943
8566.47 898
8567.34 965
8568.22 897
8569.09 923
8569.97 953
8570.84 1000
8571.71 996
8572.59 996
8573.46 987
8574.34 1034
8575.21 1025
8576.08 873
8576.96 856
8577.83 850
8578.71 833
8579.58 900
8580.46 887
8581.33 847
8582.20 851
8583.08 898
8583.95 965
8584.83 973
8585.70 922
8586.58 938
8587.45 984
8588.33 897
8589.20 944
8590.08 927
8590.95 958
8591.83 982
8592.70 939
8593.58 890
8594.45 846
8595.33 807
8596.20 959
8597.08 900
8597.95 860
8598.83 848
8599.70 873
8600.58 914
8601.45 905
8602.33 869
8603.21 914
8604.08 910
8604.96 891
8605.83 879
8606.71 871
8607.58 985
8608.46 899
8609.34 941
8610.21 897
8611.09 857
8611.96 940
8612.84 914
8613.72 965
8614.59 873
8615.47 983
8616.34 944
8617.22 984
8618.10 946
8618.97 1003
8619.85 948
8620.73 948
8621.60 964
8622.48 1001
8623.36 970
8624.23 987
8625.11 1058
8625.99 1099
8626.86 1088
8627.74 990
8628.62 1003
8629.49 1115
8630.37 1056
8631.25 1125
8632.12 1131
8633.00 1132
8633.88 1097
8634.76 1085
8635.63 1135
8636.51 1141
8637.39 1036
8638.26 1165
8639.14 1107
8640.02 1095
8640.90 1102
8641.77 1214
8642.65 1223
8643.53 1188
8644.41 1134
8645.28 1182
8646.16 1184
8647.04 1144
8647.92 1230
8648.80 1228
8649.67 1203
8650.55 1191
8651.43 1194
8652.31 1179
8653.19 1219
8654.06 1251
8654.94 1347
8655.82 1276
8656.70 1398
8657.58 1380
8658.46 1369
8659.33 1479
8660.21 1434
8661.09 1426
8661.97 1424
8662.85 1433
8663.73 1401
8664.61 1344
8665.48 1303
8666.36 1295
8667.24 1457
8668.12 1468
8669.00 1541
8669.88 1621
8670.76 1813
8671.64 2127
8672.52 2455
8673.40 2756
8674.27 2987
8675.15 3102
8676.03 3049
8676.91 3167
8677.79 2868
8678.67 2733
8679.55 2420
8680.43 2132
8681.31 1892
8682.19 1787
8683.07 1710
8683.95 1618
8684.83 1470
8685.71 1494
8686.59 1579
8687.47 1628
8688.35 1821
8689.23 2111
8690.11 2606
8690.99 2999
8691.87 3378
8692.75 3752
8693.63 3747
8694.51 3750
8695.39 3487
8696.27 3187
8697.15 2745
8698.03 2399
8698.91 2007
8699.79 1659
8700.67 1534
8701.55 1338
8702.43 1304
8703.31 1344
8704.19 1214
8705.07 1147
8705.95 1206
8706.84 1145
8707.72 1046
8708.60 1075
8709.48 1090
8710.36 1110
8711.24 1120
8712.12 1125
8713.00 1122
8713.88 1102
8714.76 1047
8715.65 1014
8716.53 948
8717.41 979
8718.29 979
8719.17 938
8720.05 1072
8720.93 1081
8721.82 1075
8722.70 1021
8723.58 977
8724.46 963
8725.34 1024
8726.22 1028
8727.11 959
8727.99 1031
8728.87 1116
8729.75 1135
8730.63 1116
8731.52 1103
8732.40 1063
8733.28 1037
8734.16 1098
8735.05 1094
8735.93 1026
8736.81 985
8737.69 1016
8738.58 1016
8739.46 969
8740.34 917
8741.22 890
8742.11 930
8742.99 898
8743.87 1004
8744.75 1025
8745.64 905
8746.52 956
8747.40 962
8748.28 993
8749.17 983
8750.05 935
8750.93 956
8751.82 1060
8752.70 995
8753.58 1077
8754.47 1039
8755.35 989
8756.23 972
8757.12 1020
8758.00 998
8758.88 1118
8759.77 1117
8760.65 1017
8761.53 1079
8762.42 1058
8763.30 1071
8764.19 1019
8765.07 1056
8765.95 1093
8766.84 1010
8767.72 1033
8768.60 1078
8769.49 1008
8770.37 1058
8771.26 965
8772.14 1046
8773.03 1099
8773.91 1104
8774.79 1079
8775.68 995
8776.56 976
8777.45 938
8778.33 982
8779.22 908
8780.10 930
8780.98 840
8781.87 863
8782.75 841
8783.64 840
8784.52 886
8785.41 895
8786.29 936
8787.18 879
8788.06 851
8788.95 799
8789.83 812
8790.72 869
8791.60 838
8792.49 818
8793.37 801
8794.26 772
8795.14 858
8796.03 852
8796.92 918
8797.80 896
8798.69 887
8799.57 839
8800.46 799
8801.34 846
8802.23 839
8803.11 913
8804.00 845
8804.89 862
8805.77 917
8806.66 930
8807.54 888
8808.43 815
8809.32 801
8810.20 848
8811.09 833
8811.97 738
8812.86 767
8813.75 808
8814.63 814
8815.52 768
8816.41 734
8817.29 791
8818.18 823
8819.06 745
8819.95 746
8820.84 799
8821.72 845
8822.61 769
8823.50 783
8824.38 847
8825.27 830
8826.16 903
8827.05 872
8827.93 737
8828.82 777
8829.71 852
8830.59 779
8831.48 799
8832.37 731
8833.25 742
8834.14 744
8835.03 821
8835.92 695
8836.80 660
8837.69 644
8838.58 692
8839.47 781
8840.35 716
8841.24 672
8842.13 734
8843.02 681
8843.90 753
8844.79 777
8845.68 724
8846.57 693
8847.46 692
8848.34 728
8849.23 661
8850.12 675
8851.01 625
8851.90 644
8852.78 641
8853.67 673
8854.56 695
8855.45 620
8856.34 588
8857.23 632
8858.12 661
8859.00 647
8859.89 645
8860.78 647
8861.67 641
8862.56 651
8863.45 600
8864.34 611
8865.22 617
8866.11 652
8867.00 671
8867.89 654
8868.78 640
8869.67 570
8870.56 615
8871.45 618
8872.34 582
8873.23 618
8874.12 597
8875.00 580
8875.89 593
8876.78 615
8877.67 587
8878.56 597
8879.45 563
8880.34 595
8881.23 634
8882.12 658
8883.01 631
8883.90 639
8884.79 615
8885.68 618
8886.57 657
8887.46 654
8888.35 637
8889.24 548
8890.13 602
8891.02 605
8891.91 605
8892.80 601
8893.69 563
8894.58 579
8895.47 624
8896.36 538
8897.25 536
8898.14 574
8899.03 573
8899.92 569
8900.81 569
8901.71 539
8902.60 549
8903.49 583
8904.38 572
8905.27 608
8906.16 584
8907.05 515
8907.94 483
8908.83 555
8909.72 559
8910.61 546
8911.51 574
8912.40 533
8913.29 569
8914.18 586
8915.07 544
8915.96 548
8916.85 618
8917.75 555
8918.64 495
8919.53 503
8920.42 576
8921.31 628
8922.20 569
8923.09 558
8923.99 569
8924.88 507
8925.77 528
8926.66 487
8927.55 552
8928.45 539
8929.34 589
8930.23 566
8931.12 547
8932.01 485
8932.91 482
8933.80 510
8934.69 522
8935.58 510
8936.48 471
8937.37 484
8938.26 481
8939.15 531
8940.05 557
8940.94 515
8941.83 472
8942.72 531
8943.62 587
8944.51 591
8945.40 508
8946.30 495
8947.19 468
8948.08 498
8948.97 508
8949.87 485
8950.76 541
8951.65 474
8952.55 497
8953.44 530
8954.33 547
8955.23 474
8956.12 485
8957.01 557
8957.91 539
8958.80 487
8959.69 494
8960.59 516
8961.48 523
8962.38 511
8963.27 491
8964.16 510
8965.06 589
8965.95 509
8966.85 518
8967.74 544
8968.63 546
8969.53 548
8970.42 485
8971.32 540
8972.21 513
8973.10 526
8974.00 507
8974.89 461
8975.79 468
8976.68 458
8977.58 528
8978.47 507
8979.36 491
8980.26 461
8981.15 525
8982.05 532
8982.94 550
8983.84 509
8984.73 481
8985.63 476
8986.52 496
8987.42 494
8988.31 457
8989.21 529
8990.10 477
8991.00 501
8991.89 538
8992.79 496
8993.68 516
8994.58 523
8995.47 513
8996.37 499
8997.27 466
8998.16 482
8999.06 502
8999.95 490
9000.85 506
9001.74 456
9002.64 504
9003.53 513
9004.43 499
9005.33 477
9006.22 477
9007.12 522
9008.01 521
9008.91 503
9009.81 480
9010.70 484
9011.60 514
9012.49 514
9013.39 526
9014.29 514
9015.18 467
9016.08 443
9016.98 391
9017.87 435
9018.77 498
9019.67 547
9020.56 495
9021.46 515
9022.36 496
9023.25 484
9024.15 482
9025.05 452
9025.94 502
9026.84 466
9027.74 507
9028.63 474
9029.53 495
9030.43 430
9031.33 456
9032.22 515
9033.12 459
9034.02 463
9034.91 503
9035.81 483
9036.71 468
9037.61 514
9038.50 493
9039.40 466
9040.30 502
9041.20 495
9042.10 482
9042.99 473
9043.89 489
9044.79 482
9045.69 530
9046.58 548
9047.48 505
9048.38 522
9049.28 516
9050.18 536
9051.07 491
9051.97 560
9052.87 534
9053.77 474
9054.67 522
9055.57 497
9056.46 502
9057.36 515
9058.26 488
9059.16 466
9060.06 492
9060.96 526
9061.86 518
9062.75 478
9063.65 485
9064.55 541
9065.45 513
9066.35 521
9067.25 475
9068.15 486
9069.05 475
9069.95 512
9070.84 524
9071.74 585
9072.64 507
9073.54 471
9074.44 488
9075.34 571
9076.24 601
9077.14 603
9078.04 530
9078.94 492
9079.84 538
9080.74 519
9081.64 529
9082.54 530
9083.44 528
9084.34 624
9085.24 619
9086.14 528
9087.04 565
9087.94 561
9088.84 590
9089.74 604
9090.64 601
9091.54 603
9092.44 633
9093.34 563
9094.24 526
9095.14 517
9096.04 571
9096.94 561
9097.84 532
9098.74 509
9099.64 488
9100.54 486
9101.44 504
9102.34 565
9103.24 510
9104.14 503
9105.04 516
9105.95 538
9106.85 537
9107.75 518
9108.65 537
9109.55 524
9110.45 538
9111.35 505
9112.25 507
9113.15 502
9114.06 459
9114.96 451
9115.86 470
9116.76 479
9117.66 475
9118.56 509
9119.46 472
9120.37 451
9121.27 468
9122.17 514
9123.07 492
9123.97 466
9124.87 484
9125.78 488
9126.68 468
9127.58 453
9128.48 491
9129.38 473
9130.29 476
9131.19 445
9132.09 456
9132.99 467
9133.89 457
9134.80 490
9135.70 471
9136.60 496
9137.50 447
9138.41 455
9139.31 465
9140.21 452
9141.11 523
9142.02 535
9142.92 495
9143.82 486
9144.72 499
9145.63 509
9146.53 487
9147.43 504
9148.34 533
9149.24 513
9150.14 480
9151.05 497
9151.95 481
9152.85 488
9153.76 456
9154.66 460
9155.56 484
9156.47 424
9157.37 404
9158.27 408
9159.18 449
9160.08 479
9160.98 422
9161.89 423
9162.79 493
9163.69 497
9164.60 466
9165.50 474
9166.41 464
9167.31 472
9168.21 464
9169.12 473
9170.02 459
9170.93 461
9171.83 477
9172.73 494
9173.64 438
9174.54 455
9175.45 461
9176.35 445
9177.25 407
9178.16 453
9179.06 428
9179.97 460
9180.87 479
9181.78 493
9182.68 456
9183.59 430
9184.49 444
9185.40 448
9186.30 459
9187.21 492
9188.11 507
9189.02 493
9189.92 501
9190.83 503
9191.73 532
9192.64 515
9193.54 516
9194.45 499
9195.35 441
9196.26 440
9197.16 528
9198.07 565
9198.97 594
9199.88 545
9200.78 510
9201.69 523
9202.60 503
9203.50 499
9204.41 481
9205.31 496
9206.22 465
9207.13 495
9208.03 482
9208.94 468
9209.84 461
9210.75 536
9211.66 496
9212.56 466
9213.47 440
9214.37 498
9215.28 530
9216.19 601
9217.09 568
9218.00 568
9218.91 550
9219.81 499
9220.72 472
9221.63 456
9222.53 492
9223.44 505
9224.35 531
9225.25 465
9226.16 455
9227.07 480
9227.97 488
9228.88 497
9229.79 496
9230.69 471
9231.60 483
9232.51 456
9233.41 410
9234.32 473
9235.23 461
9236.14 490
9237.04 483
9237.95 484
9238.86 473
9239.77 456
9240.67 445
9241.58 430
9242.49 467
9243.40 468
9244.30 489
9245.21 513
9246.12 516
9247.03 511
9247.94 476
9248.84 434
9249.75 441
9250.66 464
9251.57 468
9252.48 448
9253.38 421
9254.29 525
9255.20 535
9256.11 486
9257.02 478
9257.93 466
9258.83 478
9259.74 450
9260.65 476
9261.56 489
9262.47 470
9263.38 484
9264.29 481
9265.19 467
9266.10 478
9267.01 482
9267.92 446
9268.83 410
9269.74 432
9270.65 471
9271.56 481
9272.47 462
9273.37 509
9274.28 447
9275.19 454
9276.10 481
9277.01 421
9277.92 499
9278.83 510
9279.74 530
9280.65 465
9281.56 466
9282.47 422
9283.38 483
9284.29 521
9285.20 485
9286.11 466
9287.02 512
9287.93 471
9288.84 513
9289.75 497
9290.66 475
9291.57 466
9292.48 433
9293.39 492
9294.30 463
9295.21 484
9296.12 507
9297.03 530
9297.94 478
9298.85 543
9299.76 539
9300.67 551
9301.58 500
9302.49 487
9303.40 587
9304.31 616
9305.22 612
9306.13 585
9307.04 517
9307.95 590
9308.87 631
9309.78 618
9310.69 570
9311.60 585
9312.51 581
9313.42 578
9314.33 598
9315.24 568
9316.15 571
9317.07 576
9317.98 512
9318.89 517
9319.80 566
9320.71 619
9321.62 556
9322.53 531
9323.45 553
9324.36 525
9325.27 530
9326.18 484
9327.09 534
9328.00 488
9328.92 512
9329.83 515
9330.74 553
9331.65 472
9332.56 440
9333.48 530
9334.39 530
9335.30 543
9336.21 534
9337.13 495
9338.04 558
9338.95 540
9339.86 545
9340.77 526
9341.69 448
9342.60 476
9343.51 521
9344.43 512
9345.34 488
9346.25 516
9347.16 509
9348.08 513
9348.99 477
9349.90 476
9350.81 485
9351.73 546
9352.64 504
9353.55 533
9354.47 415
9355.38 516
9356.29 528
9357.21 573
9358.12 458
9359.03 495
9359.95 493
9360.86 502
9361.77 494
9362.69 464
9363.60 488
9364.51 508
9365.43 512
9366.34 471
9367.26 461
9368.17 468
9369.08 515
9370.00 541
9370.91 428
9371.82 405
9372.74 502
9373.65 481
9374.57 478
9375.48 474
9376.40 484
9377.31 502
9378.22 490
9379.14 481
9380.05 468
9380.97 515
9381.88 503
9382.80 529
9383.71 539
9384.62 522
9385.54 535
9386.45 472
9387.37 494
9388.28 533
9389.20 552
9390.11 569
9391.03 525
9391.94 544
9392.86 526
9393.77 564
9394.69 622
9395.60 617
9396.52 594
9397.43 533
9398.35 551
9399.26 543
9400.18 528
9401.10 551
9402.01 535
9402.93 542
9403.84 519
9404.76 506
9405.67 541
9406.59 548
9407.50 499
9408.42 493
9409.34 520
9410.25 481
9411.17 545
9412.08 501
9413.00 529
9413.92 501
9414.83 491
9415.75 489
9416.66 508
9417.58 516
9418.50 506
9419.41 516
9420.33 511
9421.25 475
9422.16 466
9423.08 482
9423.99 542
9424.91 531
9425.83 494
9426.74 532
9427.66 574
9428.58 535
9429.49 505
9430.41 553
9431.33 544
9432.25 536
9433.16 493
9434.08 537
9435.00 515
9435.91 529
9436.83 512
9437.75 504
9438.67 511
9439.58 521
9440.50 558
9441.42 479
9442.33 495
9443.25 550
9444.17 555
9445.09 535
9446.00 518
9446.92 498
9447.84 493
9448.76 577
9449.68 608
9450.59 619
9451.51 616
9452.43 639
9453.35 686
9454.26 647
9455.18 644
9456.10 637
9457.02 594
9457.94 629
9458.86 649
9459.77 570
9460.69 608
9461.61 531
9462.53 533
9463.45 602
9464.37 562
9465.28 501
9466.20 552
9467.12 517
9468.04 576
9468.96 546
9469.88 535
9470.80 537
9471.72 528
9472.63 505
9473.55 539
9474.47 564
9475.39 605
9476.31 591
9477.23 551
9478.15 553
9479.07 564
9479.99 590
9480.91 594
9481.83 571
9482.74 612
9483.66 569
9484.58 626
9485.50 555
9486.42 523
9487.34 544
9488.26 514
9489.18 513
9490.10 512
9491.02 524
9491.94 528
9492.86 532
9493.78 485
9494.70 513
9495.62 477
9496.54 512
9497.46 511
9498.38 530
9499.30 561
9500.22 574
9501.14 548
9502.06 565
9502.98 539
9503.90 493
9504.82 535
9505.74 511
9506.66 571
9507.59 548
9508.51 561
9509.43 567
9510.35 549
9511.27 539
9512.19 568
9513.11 534
9514.03 576
9514.95 537
9515.87 578
9516.79 543
9517.71 565
9518.64 582
9519.56 536
9520.48 562
9521.40 570
9522.32 522
9523.24 555
9524.16 555
9525.08 552
9526.01 597
9526.93 580
9527.85 602
9528.77 635
9529.69 605
9530.61 674
9531.54 780
9532.46 764
9533.38 851
9534.30 805
9535.22 787
9536.15 697
9537.07 720
9537.99 693
9538.91 614
9539.83 629
9540.76 675
9541.68 658
9542.60 646
9543.52 557
9544.45 575
9545.37 638
9546.29 598
9547.21 574
9548.14 577
9549.06 530
9549.98 512
9550.90 528
9551.83 528
9552.75 506
9553.67 575
9554.59 597
9555.52 618
9556.44 591
9557.36 685
9558.29 645
9559.21 634
9560.13 660
9561.06 691
9561.98 615
9562.90 617
9563.83 607
9564.75 646
9565.67 683
9566.60 622
9567.52 622
9568.44 575
9569.37 619
9570.29 513
9571.21 592
9572.14 560
9573.06 612
9573.98 620
9574.91 578
9575.83 582
9576.76 592
9577.68 588
9578.60 593
9579.53 579
9580.45 548
9581.38 577
9582.30 575
9583.23 546
9584.15 572
9585.07 538
9586.00 522
9586.92 589
9587.85 613
9588.77 591
9589.70 572
9590.62 587
9591.55 555
9592.47 622
9593.40 629
9594.32 597
9595.24 611
9596.17 618
9597.09 636
9598.02 649
9598.94 648
9599.87 663
9600.79 627
9601.72 614
9602.65 651
9603.57 622
9604.50 598
9605.42 610
9606.35 582
9607.27 544
9608.20 606
9609.12 634
9610.05 677
9610.97 681
9611.90 719
9612.83 743
9613.75 709
9614.68 667
9615.60 677
9616.53 675
9617.45 671
9618.38 660
9619.31 639
9620.23 624
9621.16 669
9622.08 716
9623.01 699
9623.94 673
9624.86 674
9625.79 678
9626.72 672
9627.64 752
9628.57 729
9629.50 714
9630.42 759
9631.35 707
9632.27 705
9633.20 756
9634.13 738
9635.06 743
9635.98 801
9636.91 829
9637.84 807
9638.76 776
9639.69 827
9640.62 786
9641.54 807
9642.47 821
9643.40 828
9644.33 821
9645.25 819
9646.18 904
9647.11 928
9648.03 923
9648.96 1000
9649.89 993
9650.82 968
9651.74 993
9652.67 986
9653.60 1037
9654.53 1002
9655.46 979
9656.38 926
9657.31 922
9658.24 869
9659.17 886
9660.09 882
9661.02 904
9661.95 881
9662.88 951
9663.81 871
9664.74 823
9665.66 835
9666.59 896
9667.52 913
9668.45 882
9669.38 957
9670.31 897
9671.23 962
9672.16 960
9673.09 957
9674.02 976
9674.95 1070
9675.88 1047
9676.81 1015
9677.73 1023
9678.66 1002
9679.59 998
9680.52 948
9681.45 955
9682.38 928
9683.31 1105
9684.24 1079
9685.17 1064
9686.10 1021
9687.03 1021
9687.95 1048
9688.88 1095
9689.81 1108
9690.74 1105
9691.67 1177
9692.60 1131
9693.53 1101
9694.46 1147
9695.39 1161
9696.32 1158
9697.25 1144
9698.18 1103
9699.11 1179
9700.04 1160
9700.97 1113
9701.90 1162
9702.83 1116
9703.76 1136
9704.69 1116
9705.62 1067
9706.55 1055
9707.48 1064
9708.41 1078
9709.34 1128
9710.27 1094
9711.20 1185
9712.13 1347
9713.06 1311
9713.99 1369
9714.92 1446
9715.85 1450
9716.79 1462
9717.72 1401
9718.65 1364
9719.58 1289
9720.51 1188
9721.44 1178
9722.37 1065
9723.30 1102
9724.23 1082
9725.16 1069
9726.09 1047
9727.03 1068
9727.96 991
9728.89 967
9729.82 1090
9730.75 1106
9731.68 1104
9732.61 1161
9733.55 1165
9734.48 1113
9735.41 1076
9736.34 1080
9737.27 1062
9738.20 992
9739.14 909
9740.07 973
9741.00 907
9741.93 889
9742.86 912
9743.79 863
9744.73 778
9745.66 852
9746.59 898
9747.52 947
9748.46 877
9749.39 834
9750.32 818
9751.25 847
9752.18 854
9753.12 820
9754.05 844
9754.98 852
9755.91 866
9756.85 881
9757.78 833
9758.71 807
9759.65 837
9760.58 868
9761.51 885
9762.44 890
9763.38 887
9764.31 886
9765.24 888
9766.18 852
9767.11 894
9768.04 851
9768.98 902
9769.91 891
9770.84 821
9771.78 895
9772.71 909
9773.64 816
9774.58 920
9775.51 930
9776.44 962
9777.38 939
9778.31 962
9779.24 1006
9780.18 1111
9781.11 1088
9782.05 1057
9782.98 1125
9783.91 1131
9784.85 1179
9785.78 1063
9786.71 1068
9787.65 956
9788.58 933
9789.52 965
9790.45 936
9791.39 834
9792.32 838
9793.25 806
9794.19 823
9795.12 849
9796.06 899
9796.99 1010
9797.93 970
9798.86 971
9799.80 991
9800.73 943
9801.67 927
9802.60 915
9803.54 892
9804.47 856
9805.41 786
9806.34 749
9807.28 764
9808.21 689
9809.15 689
9810.08 732
9811.02 734
9811.95 708
9812.89 684
9813.82 717
9814.76 718
9815.69 664
9816.63 701
9817.56 689
9818.50 692
9819.43 665
9820.37 716
9821.31 636
9822.24 682
9823.18 664
9824.11 662
9825.05 671
9825.99 719
9826.92 655
9827.86 674
9828.79 636
9829.73 695
9830.67 673
9831.60 637
9832.54 647
9833.47 665
9834.41 681
9835.35 657
9836.28 633
9837.22 691
9838.16 661
9839.09 693
9840.03 691
9840.97 665
9841.90 676
9842.84 762
9843.78 671
9844.71 706
9845.65 662
9846.59 655
9847.52 662
9848.46 656
9849.40 673
9850.34 639
9851.27 638
9852.21 639
9853.15 601
9854.08 663
9855.02 621
9855.96 674
9856.90 636
9857.83 699
9858.77 656
9859.71 676
9860.65 715
9861.58 727
9862.52 705
9863.46 735
9864.40 774
9865.33 644
9866.27 649
9867.21 696
9868.15 630
9869.09 664
9870.02 637
9870.96 652
9871.90 662
9872.84 651
9873.78 649
9874.72 639
9875.65 631
9876.59 643
9877.53 656
9878.47 659
9879.41 628
9880.35 654
9881.28 643
9882.22 626
9883.16 606
9884.10 645
9885.04 633
9885.98 643
9886.92 618
9887.86 571
9888.79 531
9889.73 589
9890.67 596
9891.61 581
9892.55 548
9893.49 557
9894.43 591
9895.37 590
9896.31 575
9897.25 551
9898.19 541
9899.13 585
9900.07 581
9901.00 567
9901.94 561
9902.88 555
9903.82 587
9904.76 624
9905.70 586
9906.64 595
9907.58 549
9908.52 603
9909.46 618
9910.40 613
9911.34 634
9912.28 612
9913.22 673
9914.16 631
9915.10 608
9916.04 584
9916.98 598
9917.92 638
9918.86 681
9919.80 620
9920.74 641
9921.69 674
9922.63 695
9923.57 741
9924.51 816
9925.45 857
9926.39 922
9927.33 1039
9928.27 1099
9929.21 1111
9930.15 1130
9931.09 942
9932.03 892
9932.97 820
9933.92 848
9934.86 846
9935.80 700
9936.74 700
9937.68 671
9938.62 693
9939.56 637
9940.50 613
9941.45 603
9942.39 605
9943.33 610
9944.27 577
9945.21 594
9946.15 620
9947.10 606
9948.04 577
9948.98 591
9949.92 595
9950.86 639
9951.80 587
9952.75 626
9953.69 608
9954.63 634
9955.57 593
9956.52 644
9957.46 611
9958.40 584
9959.34 606
9960.28 634
9961.23 644
9962.17 645
9963.11 593
9964.05 599
9965.00 590
9965.94 619
9966.88 605
9967.82 597
9968.77 552
9969.71 566
9970.65 545
9971.60 560
9972.54 570
9973.48 600
9974.42 525
9975.37 547
9976.31 560
9977.25 521
9978.20 530
9979.14 501
9980.08 481
9981.03 466
9981.97 502
9982.91 508
9983.86 497
9984.80 450
9985.74 499
9986.69 522
9987.63 506
9988.57 512
9989.52 518
9990.46 507
9991.41 514
9992.35 557
9993.29 486
9994.24 503
9995.18 485
9996.13 511
9997.07 532
9998.01 504
9998.96 476
9999.90 493
10000.85 528
10001.79 480
10002.74 473
10003.68 501
10004.62 506
10005.57 540
10006.51 445
10007.46 458
10008.40 460
10009.35 485
10010.29 527
10011.24 556
10012.18 497
10013.13 484
10014.07 476
10015.02 581
10015.96 513
10016.91 458
10017.85 495
10018.80 537
10019.74 463
10020.69 472
10021.63 470
10022.58 458
10023.52 520
10024.47 527
10025.41 529
10026.36 489
10027.30 532
10028.25 476
10029.19 502
10030.14 485
10031.09 455
10032.03 498
10032.98 500
10033.92 503
10034.87 463
10035.82 425
10036.76 480
10037.71 450
10038.65 505
10039.60 485
10040.55 468
10041.49 470
10042.44 481
10043.38 523
10044.33 453
10045.28 454
10046.22 509
10047.17 457
10048.12 446
10049.06 444
10050.01 483
10050.96 490
10051.90 474
10052.85 474
10053.80 454
10054.74 454
10055.69 457
10056.64 401
10057.58 475
10058.53 457
10059.48 451
10060.42 463
10061.37 402
10062.32 421
10063.27 462
10064.21 486
10065.16 444
10066.11 426
10067.06 490
10068.00 461
10068.95 466
10069.90 490
10070.85 431
10071.79 430
10072.74 441
10073.69 453
10074.64 433
10075.58 390
10076.53 414
10077.48 440
10078.43 452
10079.38 434
10080.32 457
10081.27 457
10082.22 414
10083.17 441
10084.12 462
10085.06 501
10086.01 456
10086.96 436
10087.91 442
10088.86 437
10089.81 452
10090.75 465
10091.70 463
10092.65 482
10093.60 471
10094.55 441
10095.50 470
10096.45 404
10097.40 452
10098.34 443
10099.29 482
10100.24 441
10101.19 417
10102.14 450
10103.09 463
10104.04 431
10104.99 451
10105.94 437
10106.89 430
10107.84 469
10108.78 435
10109.73 454
10110.68 406
10111.63 436
10112.58 403
10113.53 391
10114.48 413
10115.43 435
10116.38 477
10117.33 468
10118.28 456
10119.23 405
10120.18 411
10121.13 454
10122.08 465
10123.03 479
10123.98 444
10124.93 466
10125.88 440
10126.83 416
10127.78 431
10128.73 489
10129.68 463
10130.63 458
10131.58 414
10132.53 440
10133.48 441
10134.43 488
10135.38 463
10136.34 497
10137.29 472
10138.24 449
10139.19 449
10140.14 468
10141.09 444
10142.04 455
10142.99 446
10143.94 454
10144.89 483
10145.84 482
10146.80 444
10147.75 502
10148.70 461
10149.65 444
10150.60 445
10151.55 489
10152.50 457
10153.45 466
10154.41 514
10155.36 475
10156.31 441
10157.26 480
10158.21 467
10159.16 485
10160.12 470
10161.07 502
10162.02 481
10162.97 443
10163.92 522
10164.88 522
10165.83 459
10166.78 507
10167.73 447
10168.68 514
10169.64 494
10170.59 503
10171.54 561
10172.49 568
10173.45 562
10174.40 554
10175.35 575
10176.30 537
10177.26 557
10178.21 567
10179.16 547
10180.11 572
10181.07 584
10182.02 607
10182.97 566
10183.92 580
10184.88 637
10185.83 632
10186.78 647
10187.74 616
10188.69 626
10189.64 679
10190.60 655
10191.55 627
10192.50 682
10193.46 616
10194.41 646
10195.36 631
10196.32 635
10197.27 578
10198.22 608
10199.18 638
10200.13 630
10201.08 674
10202.04 699
10202.99 721
10203.95 756
10204.90 738
10205.85 724
10206.81 852
10207.76 875
10208.72 826
10209.67 746
10210.62 765
10211.58 740
10212.53 703
10213.49 673
10214.44 741
10215.40 666
10216.35 625
10217.30 687
10218.26 634
10219.21 692
10220.17 617
10221.12 690
10222.08 630
10223.03 574
10223.99 529
10224.94 631
10225.90 628
10226.85 616
10227.81 547
10228.76 492
10229.72 577
10230.67 577
10231.63 537
10232.58 559
10233.54 657
10234.49 710
10235.45 732
10236.40 700
10237.36 753
10238.31 664
10239.27 701
10240.22 675
10241.18 667
10242.14 660
10243.09 636
10244.05 637
10245.00 598
10245.96 498
10246.91 521
10247.87 499
10248.83 466
10249.78 539
10250.74 517
10251.69 532
10252.65 540
10253.61 491
10254.56 501
10255.52 566
10256.48 538
10257.43 492
10258.39 534
10259.34 467
10260.30 455
10261.26 494
10262.21 489
10263.17 511
10264.13 531
10265.08 504
10266.04 485
10267.00 497
10267.95 474
10268.91 492
10269.87 524
10270.82 519
10271.78 543
10272.74 506
10273.70 502
10274.65 430
10275.61 447
10276.57 480
10277.52 481
10278.48 541
10279.44 543
10280.40 536
10281.35 479
10282.31 473
10283.27 500
10284.23 482
10285.18 474
10286.14 505
10287.10 498
10288.06 482
10289.02 497
10289.97 467
10290.93 465
10291.89 490
10292.85 506
10293.81 463
10294.76 472
10295.72 502
10296.68 521
10297.64 451
10298.60 445
10299.55 463
10300.51 426
10301.47 438
10302.43 456
10303.39 443
10304.35 411
10305.31 511
10306.26 523
10307.22 495
10308.18 429
10309.14 482
10310.10 424
10311.06 446
10312.02 426
10312.98 425
10313.93 477
10314.89 482
10315.85 465
10316.81 467
10317.77 454
10318.73 462
10319.69 464
10320.65 497
10321.61 460
10322.57 416
10323.53 453
10324.49 434
10325.45 499
10326.40 439
10327.36 446
10328.32 503
10329.28 483
10330.24 472
10331.20 467
10332.16 533
10333.12 536
10334.08 474
10335.04 467
10336.00 466
10336.96 409
10337.92 448
10338.88 470
10339.84 454
10340.80 421
10341.76 421
10342.72 426
10343.68 430
10344.64 412
10345.61 452
10346.57 438
10347.53 435
10348.49 423
10349.45 401
10350.41 441
10351.37 392
10352.33 409
10353.29 431
10354.25 437
10355.21 365
10356.17 391
10357.13 393
10358.10 375
10359.06 411
10360.02 378
10360.98 390
10361.94 421
10362.90 414
10363.86 429
10364.82 418
10365.79 428
10366.75 379
10367.71 417
10368.67 461
10369.63 429
10370.59 414
10371.55 437
10372.52 468
10373.48 444
10374.44 408
10375.40 401
10376.36 435
10377.33 425
10378.29 386
10379.25 418
10380.21 420
10381.17 417
10382.14 413
10383.10 440
10384.06 446
10385.02 376
10385.98 391
10386.95 450
10387.91 436
10388.87 383
10389.83 420
10390.80 389
10391.76 403
10392.72 410
10393.68 479
10394.65 406
10395.61 378
10396.57 427
10397.54 439
10398.50 444
10399.46 396
10400.42 429
10401.39 423
10402.35 422
10403.31 447
10404.28 445
10405.24 430
10406.20 460
10407.17 414
10408.13 434
10409.09 437
10410.06 417
10411.02 473
10411.98 466
10412.95 476
10413.91 478
10414.88 490
10415.84 502
10416.80 587
10417.77 586
10418.73 575
10419.69 592
10420.66 593
10421.62 644
10422.59 608
10423.55 572
10424.51 571
10425.48 522
10426.44 439
10427.41 446
10428.37 417
10429.34 393
10430.30 393
10431.26 432
10432.23 413
10433.19 445
10434.16 394
10435.12 384
10436.09 405
10437.05 399
10438.02 423
10438.98 448
10439.95 414
10440.91 388
10441.88 352
10442.84 395
10443.81 396
10444.77 396
10445.74 387
10446.70 388
10447.67 407
10448.63 381
10449.60 416
10450.56 411
10451.53 404
10452.49 430
10453.46 422
10454.42 388
10455.39 388
10456.36 419
10457.32 408
10458.29 375
10459.25 386
10460.22 378
10461.18 391
10462.15 452
10463.12 428
10464.08 385
10465.05 380
10466.01 396
10466.98 378
10467.95 359
10468.91 329
10469.88 370
10470.84 383
10471.81 358
10472.78 373
10473.74 379
10474.71 402
10475.68 398
10476.64 397
10477.61 371
10478.58 416
10479.54 402
10480.51 381
10481.48 399
10482.44 408
10483.41 401
10484.38 404
10485.34 366
10486.31 396
10487.28 364
10488.25 391
10489.21 389
10490.18 380
10491.15 358
10492.11 329
10493.08 408
10494.05 438
10495.02 389
10495.98 408
10496.95 464
10497.92 376
10498.89 394
10499.85 441
10500.82 408
10501.79 450
10502.76 397
10503.72 373
10504.69 417
10505.66 378
10506.63 363
10507.60 383
10508.56 399
10509.53 392
10510.50 392
10511.47 370
10512.44 380
10513.40 389
10514.37 395
10515.34 419
10516.31 394
10517.28 395
10518.25 397
10519.22 411
10520.18 391
10521.15 390
10522.12 407
10523.09 381
10524.06 407
10525.03 434
10526.00 382
10526.96 406
10527.93 409
10528.90 387
10529.87 393
10530.84 393
10531.81 381
10532.78 379
10533.75 368
10534.72 399
10535.69 375
10536.66 379
10537.63 383
10538.59 386
10539.56 399
10540.53 412
10541.50 409
10542.47 397
10543.44 414
10544.41 454
10545.38 451
10546.35 417
10547.32 389
10548.29 404
10549.26 393
10550.23 367
10551.20 352
10552.17 428
10553.14 438
10554.11 428
10555.08 399
10556.05 413
10557.02 446
10557.99 429
10558.96 484
10559.93 532
10560.90 562
10561.87 527
10562.84 495
10563.81 551
10564.79 532
10565.76 499
10566.73 475
10567.70 472
10568.67 486
10569.64 411
10570.61 372
10571.58 376
10572.55 403
10573.52 442
10574.49 410
10575.47 409
10576.44 419
10577.41 408
10578.38 389
10579.35 355
10580.32 412
10581.29 387
10582.26 381
10583.24 404
10584.21 451
10585.18 481
10586.15 464
10587.12 447
10588.09 480
10589.07 477
10590.04 477
10591.01 446
10591.98 486
10592.95 480
10593.92 468
10594.90 459
10595.87 474
10596.84 466
10597.81 429
10598.78 419
10599.76 437
10600.73 460
10601.70 407
10602.67 371
10603.65 411
10604.62 391
10605.59 395
10606.56 408
10607.54 377
10608.51 370
10609.48 440
10610.45 412
10611.43 397
10612.40 367
10613.37 405
10614.35 379
10615.32 407
10616.29 397
10617.26 447
10618.24 421
10619.21 419
10620.18 421
10621.16 426
10622.13 428
10623.10 412
10624.08 448
10625.05 485
10626.02 441
10627.00 415
10627.97 412
10628.94 400
10629.92 426
10630.89 420
10631.87 421
10632.84 511
10633.81 482
10634.79 461
10635.76 472
10636.73 481
10637.71 559
10638.68 545
10639.66 517
10640.63 546
10641.60 527
10642.58 551
10643.55 533
10644.53 477
10645.50 465
10646.48 443
10647.45 423
10648.43 404
10649.40 397
10650.37 373
10651.35 404
10652.32 439
10653.30 380
10654.27 402
10655.25 394
10656.22 427
10657.20 392
10658.17 398
10659.15 389
10660.12 414
10661.10 409
10662.07 438
10663.05 432
10664.02 467
10665.00 518
10665.97 516
10666.95 439
10667.92 386
10668.90 388
10669.87 431
10670.85 421
10671.83 390
10672.80 410
10673.78 427
10674.75 410
10675.73 429
10676.70 360
10677.68 438
10678.66 421
10679.63 412
10680.61 429
10681.58 461
10682.56 446
10683.54 403
10684.51 446
10685.49 439
10686.46 411
10687.44 397
10688.42 405
10689.39 464
10690.37 368
10691.35 393
10692.32 365
10693.30 337
10694.28 377
10695.25 393
10696.23 352
10697.21 419
10698.18 348
10699.16 325
10700.14 373
10701.11 400
10702.09 372
10703.07 364
10704.04 335
10705.02 394
10706.00 403
10706.97 366
10707.95 359
10708.93 386
10709.91 373
10710.88 377
10711.86 407
10712.84 397
10713.82 402
10714.79 381
10715.77 386
10716.75 378
10717.73 433
10718.70 395
10719.68 320
10720.66 395
10721.64 432
10722.61 359
10723.59 368
10724.57 401
10725.55 391
10726.53 385
10727.50 401
10728.48 386
10729.46 342
10730.44 385
10731.42 355
10732.40 398
10733.37 340
10734.35 385
10735.33 383
10736.31 384
10737.29 380
10738.27 386
10739.25 409
10740.22 389
10741.20 450
10742.18 423
10743.16 399
10744.14 364
10745.12 395
10746.10 413
10747.08 341
10748.05 320
10749.03 401
10750.01 376
10750.99 400
10751.97 379
10752.95 393
10753.93 358
10754.91 382
10755.89 364
10756.87 395
10757.85 372
10758.83 391
10759.81 392
10760.79 342
10761.77 372
10762.75 378
10763.73 366
10764.71 433
10765.68 424
10766.66 425
10767.64 363
10768.62 398
10769.60 367
10770.58 358
10771.56 388
10772.54 389
10773.53 373
10774.51 383
10775.49 386
10776.47 413
10777.45 397
10778.43 406
10779.41 374
10780.39 439
10781.37 456
10782.35 420
10783.33 394
10784.31 421
10785.29 422
10786.27 367
10787.25 317
10788.23 382
10789.21 389
10790.20 378
10791.18 398
10792.16 446
10793.14 417
10794.12 432
10795.10 394
10796.08 386
10797.06 349
10798.04 339
10799.03 366
10800.01 368
10800.99 388
10801.97 372
10802.95 352
10803.93 388
10804.91 357
10805.90 368
10806.88 392
10807.86 395
10808.84 382
10809.82 365
10810.81 381
10811.79 347
10812.77 341
10813.75 405
10814.73 379
10815.72 352
10816.70 370
10817.68 386
10818.66 384
10819.64 355
10820.63 356
10821.61 386
10822.59 399
10823.57 362
10824.56 364
10825.54 429
10826.52 390
10827.50 351
10828.49 364
10829.47 380
10830.45 358
10831.44 364
10832.42 363
10833.40 423
10834.38 412
10835.37 411
10836.35 411
10837.33 414
10838.32 381
10839.30 394
10840.28 375
10841.27 378
10842.25 381
10843.23 375
10844.22 417
10845.20 434
10846.18 371
10847.17 360
10848.15 391
10849.13 397
10850.12 375
10851.10 395
10852.09 429
10853.07 375
10854.05 420
10855.04 413
10856.02 384
10857.00 408
10857.99 383
10858.97 385
10859.96 403
10860.94 393
10861.93 392
10862.91 410
10863.89 418
10864.88 426
10865.86 439
10866.85 397
10867.83 423
10868.82 418
10869.80 436
10870.79 445
10871.77 420
10872.75 419
10873.74 397
10874.72 432
10875.71 450
10876.69 421
10877.68 444
10878.66 444
10879.65 456
10880.63 487
10881.62 482
10882.60 402
10883.59 494
10884.57 491
10885.56 545
10886.55 477
10887.53 439
10888.52 492
10889.50 488
10890.49 485
10891.47 485
10892.46 446
10893.44 473
10894.43 443
10895.42 448
10896.40 469
10897.39 471
10898.37 471
10899.36 526
10900.34 498
10901.33 536
10902.32 548
10903.30 477
10904.29 509
10905.27 478
10906.26 509
10907.25 513
10908.23 484
10909.22 540
10910.21 571
10911.19 571
10912.18 534
10913.17 531
10914.15 489
10915.14 502
10916.13 544
10917.11 559
10918.10 558
10919.09 580
10920.07 577
10921.06 593
10922.05 577
10923.03 542
10924.02 565
10925.01 552
10926.00 567
10926.98 569
10927.97 546
10928.96 565
10929.94 588
10930.93 584
10931.92 558
10932.91 615
10933.89 625
10934.88 601
10935.87 570
10936.86 591
10937.84 568
10938.83 583
10939.82 611
10940.81 716
10941.80 659
10942.78 621
10943.77 695
10944.76 698
10945.75 671
10946.74 703
10947.72 663
10948.71 692
10949.70 646
10950.69 684
10951.68 668
10952.66 715
10953.65 805
10954.64 879
10955.63 844
10956.62 864
10957.61 963
10958.60 984
10959.58 1056
10960.57 1015
10961.56 967
10962.55 860
10963.54 892
10964.53 860
10965.52 854
10966.51 793
10967.49 852
10968.48 796
10969.47 754
10970.46 749
10971.45 702
10972.44 695
10973.43 721
10974.42 663
10975.41 699
10976.40 704
10977.39 732
10978.38 802
10979.37 694
10980.36 713
10981.35 783
10982.34 814
10983.32 812
10984.31 799
10985.30 785
10986.29 871
10987.28 869
10988.27 860
10989.26 850
10990.25 833
10991.24 788
10992.23 835
10993.22 846
10994.21 966
10995.20 992
10996.20 1112
10997.19 1210
10998.18 1286
10999.17 1431
11000.16 1436
11001.15 1519
11002.14 1426
11003.13 1391
11004.12 1241
11005.11 1178
11006.10 1030
11007.09 939
11008.08 850
11009.07 809
11010.06 779
11011.06 753
11012.05 750
11013.04 667
11014.03 686
11015.02 689
11016.01 681
11017.00 685
11017.99 630
11018.98 694
11019.98 638
11020.97 652
11021.96 648
11022.95 703
11023.94 719
11024.93 687
11025.93 743
11026.92 733
11027.91 761
11028.90 709
11029.89 698
11030.88 692
11031.88 690
11032.87 692
11033.86 688
11034.85 651
11035.84 634
11036.84 654
11037.83 670
11038.82 606
11039.81 632
11040.81 606
11041.80 601
11042.79 556
11043.78 560
11044.77 603
11045.77 557
11046.76 504
11047.75 558
11048.75 546
11049.74 529
11050.73 564
11051.72 558
11052.72 552
11053.71 523
11054.70 517
11055.70 562
11056.69 543
11057.68 566
11058.67 539
11059.67 559
11060.66 530
11061.65 564
11062.65 555
11063.64 555
11064.63 612
11065.63 531
11066.62 562
11067.61 543
11068.61 550
11069.60 534
11070.60 558
11071.59 568
11072.58 515
11073.58 518
11074.57 569
11075.56 569
11076.56 525
11077.55 538
11078.55 543
11079.54 558
11080.53 526
11081.53 520
11082.52 513
11083.52 507
11084.51 476
11085.51 540
11086.50 468
11087.49 522
11088.49 519
11089.48 525
11090.48 531
11091.47 541
11092.47 512
11093.46 534
11094.46 473
11095.45 478
11096.45 488
11097.44 548
11098.44 527
11099.43 497
11100.43 498
11101.42 497
11102.42 507
11103.41 520
11104.41 490
11105.40 463
11106.40 450
11107.39 514
11108.39 450
11109.38 433
11110.38 469
11111.37 491
11112.37 479
11113.37 476
11114.36 461
11115.36 484
11116.35 499
11117.35 485
11118.34 518
11119.34 501
11120.34 488
11121.33 492
11122.33 499
11123.32 553
11124.32 593
11125.32 593
11126.31 595
11127.31 578
11128.30 547
11129.30 518
11130.30 565
11131.29 521
11132.29 557
11133.29 555
11134.28 505
11135.28 510
11136.28 461
11137.27 454
11138.27 516
11139.27 527
11140.26 502
11141.26 503
11142.26 515
11143.25 515
11144.25 463
11145.25 516
11146.24 502
11147.24 522
11148.24 502
11149.24 498
11150.23 491
11151.23 466
11152.23 487
11153.23 448
11154.22 439
11155.22 512
11156.22 506
11157.22 522
11158.21 488
11159.21 542
11160.21 527
11161.21 514
11162.20 504
11163.20 485
11164.20 537
11165.20 508
11166.20 459
11167.19 499
11168.19 559
11169.19 525
11170.19 510
11171.19 529
11172.18 491
11173.18 499
11174.18 489
11175.18 533
11176.18 483
11177.18 465
11178.17 547
11179.17 539
11180.17 544
11181.17 600
11182.17 514
11183.17 542
11184.17 528
11185.16 542
11186.16 520
11187.16 510
11188.16 508
11189.16 477
11190.16 545
11191.16 562
11192.16 552
11193.16 582
11194.16 578
11195.16 569
11196.15 613
11197.15 549
11198.15 553
11199.15 482
11200.15 517
11201.15 489
11202.15 539
11203.15 493
11204.15 477
11205.15 495
11206.15 534
11207.15 532
11208.15 477
11209.15 502
11210.15 544
11211.15 569
11212.15 524
11213.15 479
11214.15 456
11215.15 500
11216.15 484
11217.15 433
11218.15 436
11219.15 473
11220.15 445
11221.15 444
11222.15 435
11223.15 432
11224.15 447
11225.15 459
11226.15 457
11227.16 436
11228.16 478
11229.16 462
11230.16 449
11231.16 470
11232.16 457
11233.16 480
11234.16 452
11235.16 462
11236.16 483
11237.16 479
11238.17 473
11239.17 448
11240.17 486
11241.17 442
11242.17 413
11243.17 454
11244.17 466
11245.18 458
11246.18 475
11247.18 490
11248.18 440
11249.18 470
11250.18 479
11251.19 467
11252.19 482
11253.19 468
11254.19 500
11255.19 475
11256.19 496
11257.20 382
11258.20 430
11259.20 495
11260.20 474
11261.21 438
11262.21 430
11263.21 438
11264.21 459
11265.21 479
11266.22 480
11267.22 483
11268.22 527
11269.22 548
11270.23 536
11271.23 474
11272.23 484
11273.24 529
11274.24 486
11275.24 504
11276.24 551
11277.25 592
11278.25 581
11279.25 585
11280.26 575
11281.26 581
11282.26 568
11283.27 544
11284.27 534
11285.27 518
11286.28 540
11287.28 464
11288.28 514
11289.29 477
11290.29 470
11291.29 453
11292.30 458
11293.30 479
11294.30 475
11295.31 431
11296.31 436
11297.31 504
11298.32 523
11299.32 477
11300.33 468
11301.33 495
11302.33 478
11303.34 511
11304.34 523
11305.35 510
11306.35 524
11307.36 518
11308.36 477
11309.36 512
11310.37 562
11311.37 545
11312.38 554
11313.38 540
11314.39 589
11315.39 544
11316.40 557
11317.40 539
11318.41 555
11319.41 481
11320.41 550
11321.42 533
11322.42 481
11323.43 451
11324.43 476
11325.44 487
11326.44 500
11327.45 482
11328.46 461
11329.46 481
11330.47 464
11331.47 414
11332.48 440
11333.48 434
11334.49 447
11335.49 480
11336.50 465
11337.50 503
11338.51 537
11339.52 558
11340.52 616
11341.53 601
11342.53 543
11343.54 480
11344.54 446
11345.55 460
11346.56 437
11347.56 441
11348.57 459
11349.58 502
11350.58 460
11351.59 417
11352.59 467
11353.60 450
11354.61 458
11355.61 414
11356.62 390
11357.63 450
11358.63 453
11359.64 442
11360.65 479
11361.65 458
11362.66 444
11363.67 406
11364.67 456
11365.68 414
11366.69 416
11367.69 457
11368.70 433
11369.71 405
11370.71 428
11371.72 403
11372.73 411
11373.74 433
11374.74 464
11375.75 445
11376.76 446
11377.77 457
11378.77 427
11379.78 442
11380.79 446
11381.80 392
11382.80 432
11383.81 442
11384.82 405
11385.83 433
11386.83 419
11387.84 391
11388.85 403
11389.86 452
11390.87 465
11391.87 413
11392.88 410
11393.89 419
11394.90 406
11395.91 402
11396.91 446
11397.92 439
11398.93 420
11399.94 416
11400.95 434
11401.96 423
11402.97 426
11403.97 433
11404.98 398
11405.99 422
11407.00 377
11408.01 368
11409.02 406
11410.03 392
11411.03 399
11412.04 415
11413.05 431
11414.06 446
11415.07 406
11416.08 423
11417.09 432
11418.10 404
11419.11 409
11420.12 393
11421.13 410
11422.14 433
11423.14 384
11424.15 408
11425.16 404
11426.17 386
11427.18 360
11428.19 365
11429.20 384
11430.21 411
11431.22 407
11432.23 403
11433.24 423
11434.25 423
11435.26 406
11436.27 374
11437.28 411
11438.29 426
11439.30 417
11440.31 431
11441.32 402
11442.33 385
11443.34 400
11444.35 418
11445.36 380
11446.37 424
11447.38 438
11448.39 406
11449.41 407
11450.42 415
11451.43 426
11452.44 405
11453.45 435
11454.46 458
11455.47 423
11456.48 422
11457.49 409
11458.50 406
11459.51 402
11460.52 416
11461.54 436
11462.55 406
11463.56 397
11464.57 405
11465.58 449
11466.59 461
11467.60 475
11468.62 430
11469.63 381
11470.64 420
11471.65 430
11472.66 396
11473.67 418
11474.68 399
11475.70 422
11476.71 391
11477.72 407
11478.73 419
11479.74 461
11480.76 395
11481.77 390
11482.78 398
11483.79 392
11484.80 370
11485.82 380
11486.83 371
11487.84 381
11488.85 398
11489.87 416
11490.88 392
11491.89 432
11492.90 358
11493.92 375
11494.93 379
11495.94 365
11496.95 375
11497.97 387
11498.98 365
11499.99 376
11501.00 372
11502.02 378
11503.03 371
11504.04 375
11505.06 377
11506.07 399
11507.08 412
11508.10 396
11509.11 376
11510.12 336
11511.14 352
11512.15 397
11513.16 358
11514.18 397
11515.19 389
11516.20 368
11517.22 357
11518.23 359
11519.24 434
11520.26 410
11521.27 397
11522.29 468
11523.30 436
11524.31 407
11525.33 385
11526.34 412
11527.35 416
11528.37 400
11529.38 426
11530.40 411
11531.41 427
11532.43 402
11533.44 411
11534.45 409
11535.47 391
11536.48 403
11537.50 406
11538.51 417
11539.53 431
11540.54 428
11541.56 395
11542.57 436
11543.59 383
11544.60 414
11545.61 413
11546.63 376
11547.64 416
11548.66 442
11549.67 429
11550.69 396
11551.70 355
11552.72 419
11553.74 461
11554.75 460
11555.77 467
11556.78 476
11557.80 391
11558.81 349
11559.83 437
11560.84 409
11561.86 436
11562.87 490
11563.89 546
11564.91 464
11565.92 460
11566.94 482
11567.95 480
11568.97 462
11569.98 461
11571.00 428
11572.02 475
11573.03 450
11574.05 451
11575.06 488
11576.08 487
11577.10 495
11578.11 512
11579.13 558
11580.15 521
11581.16 549
11582.18 565
11583.20 643
11584.21 574
11585.23 578
11586.25 592
11587.26 575
11588.28 600
11589.30 565
11590.31 649
11591.33 646
11592.35 691
11593.36 702
11594.38 792
11595.40 921
11596.41 966
11597.43 1048
11598.45 1151
11599.47 1249
11600.48 1289
11601.50 1223
11602.52 1060
11603.53 1008
11604.55 972
11605.57 848
11606.59 743
11607.60 658
11608.62 631
11609.64 585
11610.66 541
11611.68 544
11612.69 460
11613.71 488
11614.73 519
11615.75 484
11616.76 517
11617.78 507
11618.80 496
11619.82 455
11620.84 472
11621.86 503
11622.87 479
11623.89 462
11624.91 449
11625.93 436
11626.95 453
11627.97 449
11628.98 458
11630.00 446
11631.02 449
11632.04 439
11633.06 457
11634.08 450
11635.10 417
11636.11 419
11637.13 453
11638.15 472
11639.17 405
11640.19 445
11641.21 423
11642.23 452
11643.25 445
11644.27 408
11645.29 373
11646.31 403
11647.32 404
11648.34 399
11649.36 411
11650.38 419
11651.40 381
11652.42 400
11653.44 420
11654.46 399
11655.48 436
11656.50 400
11657.52 390
11658.54 413
11659.56 380
11660.58 406
11661.60 389
11662.62 408
11663.64 396
11664.66 376
11665.68 402
11666.70 407
11667.72 425
11668.74 401
11669.76 377
11670.78 406
11671.80 366
11672.82 414
11673.84 368
11674.86 455
11675.88 412
11676.90 455
11677.92 452
11678.95 440
11679.97 424
11680.99 396
11682.01 430
11683.03 419
11684.05 433
11685.07 433
11686.09 441
11687.11 392
11688.13 416
11689.16 430
11690.18 455
11691.20 414
11692.22 376
11693.24 367
11694.26 406
11695.28 475
11696.30 446
11697.33 395
11698.35 428
11699.37 407
11700.39 399
11701.41 401
11702.43 405
11703.46 431
11704.48 420
11705.50 376
11706.52 367
11707.54 362
11708.57 373
11709.59 394
11710.61 357
11711.63 380
11712.65 407
11713.68 420
11714.70 429
11715.72 423
11716.74 396
11717.77 353
11718.79 376
11719.81 387
11720.83 335
11721.86 368
11722.88 391
11723.90 335
11724.92 363
11725.95 339
11726.97 396
11727.99 374
11729.01 384
11730.04 369
11731.06 436
11732.08 409
11733.11 416
11734.13 396
11735.15 358
11736.18 355
11737.20 417
11738.22 405
11739.25 441
11740.27 399
11741.29 404
11742.32 399
11743.34 392
11744.36 423
11745.39 397
11746.41 407
11747.43 373
11748.46 390
11749.48 394
11750.51 407
11751.53 473
11752.55 392
11753.58 407
11754.60 386
11755.63 426
11756.65 447
11757.67 369
11758.70 390
11759.72 379
11760.75 376
11761.77 408
11762.80 360
11763.82 391
11764.84 379
11765.87 349
11766.89 381
11767.92 391
11768.94 350
11769.97 365
11770.99 413
11772.02 349
11773.04 377
11774.07 350
11775.09 375
11776.12 356
11777.14 364
11778.17 391
11779.19 374
11780.22 371
11781.24 349
11782.27 378
11783.29 329
11784.32 379
11785.34 369
11786.37 413
11787.39 395
11788.42 399
11789.45 390
11790.47 372
11791.50 319
11792.52 427
11793.55 374
11794.57 383
11795.60 409
11796.63 374
11797.65 395
11798.68 370
11799.70 369
11800.73 375
11801.75 396
11802.78 380
11803.81 410
11804.83 365
11805.86 398
11806.89 407
11807.91 423
11808.94 398
11809.97 359
11810.99 347
11812.02 372
11813.04 418
11814.07 386
11815.10 385
11816.12 386
11817.15 468
11818.18 389
11819.21 386
11820.23 404
11821.26 414
11822.29 380
11823.31 406
11824.34 432
11825.37 376
11826.39 433
11827.42 447
11828.45 436
11829.48 412
11830.50 392
11831.53 457
11832.56 426
11833.59 464
11834.61 463
11835.64 374
11836.67 416
11837.70 427
11838.72 369
11839.75 420
11840.78 394
11841.81 423
11842.83 452
11843.86 456
11844.89 434
11845.92 424
11846.95 415
11847.97 459
11849.00 427
11850.03 478
11851.06 394
11852.09 405
11853.12 415
11854.14 406
11855.17 420
11856.20 417
11857.23 442
11858.26 469
11859.29 446
11860.32 425
11861.34 476
11862.37 450
11863.40 475
11864.43 418
11865.46 472
11866.49 477
11867.52 448
11868.55 457
11869.57 420
11870.60 444
11871.63 468
11872.66 472
11873.69 486
11874.72 498
11875.75 472
11876.78 511
11877.81 427
11878.84 445
11879.87 436
11880.90 532
11881.93 525
11882.96 545
11883.99 525
11885.02 563
11886.05 568
11887.08 595
11888.11 555
11889.14 478
11890.16 541
11891.19 560
11892.22 516
11893.26 553
11894.29 537
11895.32 549
11896.35 597
11897.38 608
11898.41 646
11899.44 652
11900.47 727
11901.50 724
11902.53 689
11903.56 672
11904.59 644
11905.62 667
11906.65 642
11907.68 638
11908.71 616
11909.74 588
11910.77 552
11911.80 567
11912.83 537
11913.87 611
11914.90 595
11915.93 607
11916.96 611
11917.99 613
11919.02 595
11920.05 622
11921.08 641
11922.11 661
11923.15 677
11924.18 649
11925.21 701
11926.24 662
11927.27 754
11928.30 857
11929.34 955
11930.37 1015
11931.40 1089
11932.43 1068
11933.46 1008
11934.49 975
11935.53 961
11936.56 929
11937.59 797
11938.62 729
11939.65 709
11940.69 674
11941.72 605
11942.75 664
11943.78 546
11944.82 519
11945.85 535
11946.88 530
11947.91 528
11948.94 561
11949.98 481
11951.01 508
11952.04 572
11953.08 513
11954.11 497
11955.14 476
11956.17 524
11957.21 527
11958.24 598
11959.27 527
11960.31 521
11961.34 492
11962.37 475
11963.40 559
11964.44 519
11965.47 546
11966.50 519
11967.54 502
11968.57 528
11969.60 511
11970.64 508
11971.67 544
11972.70 515
11973.74 552
11974.77 507
11975.81 523
11976.84 506
11977.87 520
11978.91 520
11979.94 506
11980.97 516
11982.01 537
11983.04 536
11984.08 555
11985.11 515
11986.14 515
11987.18 554
11988.21 516
11989.25 519
11990.28 532
11991.32 557
11992.35 584
11993.38 546
11994.42 515
11995.45 477
11996.49 550
11997.52 493
11998.56 543
11999.59 552
12000.63 563
12001.66 584
12002.70 588
12003.73 503
12004.77 533
12005.80 514
12006.84 539
12007.87 499
12008.91 502
12009.94 568
12010.98 568
12012.01 591
12013.05 563
12014.08 570
12015.12 647
12016.15 667
12017.19 683
12018.22 710
12019.26 635
12020.29 716
12021.33 661
12022.37 650
12023.40 656
12024.44 614
12025.47 643
12026.51 630
12027.54 586
12028.58 584
12029.62 594
12030.65 599
12031.69 575
12032.72 565
12033.76 558
12034.80 549
12035.83 537
12036.87 542
12037.91 593
12038.94 588
12039.98 599
12041.01 555
12042.05 563
12043.09 584
12044.12 599
12045.16 558
12046.20 568
12047.23 530
12048.27 586
12049.31 630
12050.35 575
12051.38 519
12052.42 527
12053.46 594
12054.49 583
12055.53 545
12056.57 577
12057.60 624
12058.64 558
12059.68 631
12060.72 625
12061.75 607
12062.79 610
12063.83 608
12064.87 649
12065.90 642
12066.94 595
12067.98 585
12069.02 597
12070.05 601
12071.09 618
12072.13 542
12073.17 610
12074.21 597
12075.24 620
12076.28 617
12077.32 562
12078.36 570
12079.40 607
12080.43 641
12081.47 584
12082.51 602
12083.55 584
12084.59 604
12085.63 586
12086.66 663
12087.70 608
12088.74 666
12089.78 642
12090.82 754
12091.86 695
12092.90 679
12093.93 687
12094.97 692
12096.01 711
12097.05 722
12098.09 762
12099.13 850
12100.17 891
12101.21 946
12102.25 966
12103.28 914
12104.32 920
12105.36 964
12106.40 939
12107.44 885
12108.48 826
12109.52 761
12110.56 732
12111.60 662
12112.64 629
12113.68 616
12114.72 627
12115.76 572
12116.80 544
12117.84 485
12118.88 533
12119.92 546
12120.96 550
12122.00 559
12123.04 562
12124.08 517
12125.12 528
12126.16 545
12127.20 521
12128.24 484
12129.28 489
12130.32 516
12131.36 512
12132.40 474
12133.44 531
12134.48 483
12135.52 474
12136.56 463
12137.60 490
12138.64 497
12139.68 476
12140.72 581
12141.76 524
12142.81 529
12143.85 489
12144.89 492
12145.93 487
12146.97 496
12148.01 447
12149.05 513
12150.09 471
12151.13 470
12152.18 445
12153.22 496
12154.26 431
12155.30 454
12156.34 418
12157.38 479
12158.42 410
12159.47 444
12160.51 449
12161.55 442
12162.59 461
12163.63 433
12164.67 378
12165.72 416
12166.76 416
12167.80 440
12168.84 466
12169.88 437
12170.93 408
12171.97 453
12173.01 414
12174.05 439
12175.09 451
12176.14 458
12177.18 450
12178.22 423
12179.26 454
12180.31 410
12181.35 432
12182.39 440
12183.43 435
12184.48 472
12185.52 466
12186.56 490
12187.60 457
12188.65 446
12189.69 474
12190.73 465
12191.78 429
12192.82 465
12193.86 480
12194.91 443
12195.95 405
12196.99 449
12198.04 464
12199.08 439
12200.12 421
12201.17 400
12202.21 496
12203.25 479
12204.30 465
12205.34 462
12206.38 475
12207.43 455
12208.47 428
12209.51 407
12210.56 407
12211.60 414
12212.65 461
12213.69 458
12214.73 449
12215.78 434
12216.82 428
12217.87 444
12218.91 470
12219.95 396
12221.00 380
12222.04 445
12223.09 479
12224.13 445
12225.17 421
12226.22 454
12227.26 431
12228.31 425
12229.35 400
12230.40 413
12231.44 443
12232.49 449
12233.53 446
12234.58 425
12235.62 413
12236.67 420
12237.71 414
12238.76 422
12239.80 422
12240.85 396
12241.89 394
12242.94 400
12243.98 437
12245.03 467
12246.07 455
12247.12 453
12248.16 403
12249.21 398
12250.25 439
12251.30 404
12252.34 388
12253.39 410
12254.44 356
12255.48 424
12256.53 412
12257.57 401
12258.62 370
12259.67 364
12260.71 429
12261.76 428
12262.80 410
12263.85 396
12264.90 402
12265.94 355
12266.99 363
12268.03 366
12269.08 412
12270.13 396
12271.17 346
12272.22 389
12273.27 378
12274.31 361
12275.36 412
12276.41 412
12277.45 376
12278.50 338
12279.55 391
12280.59 377
12281.64 376
12282.69 347
12283.73 386
12284.78 422
12285.83 361
12286.87 356
12287.92 362
12288.97 404
12290.01 381
12291.06 385
12292.11 406
12293.16 361
12294.20 340
12295.25 378
12296.30 402
12297.35 400
12298.39 396
12299.44 373
12300.49 350
12301.54 377
12302.58 370
12303.63 422
12304.68 357
12305.73 378
12306.78 405
12307.82 392
12308.87 342
12309.92 407
12310.97 396
12312.02 411
12313.06 331
12314.11 363
12315.16 378
12316.21 359
12317.26 367
12318.31 372
12319.35 362
12320.40 377
12321.45 385
12322.50 364
12323.55 336
12324.60 376
12325.65 348
12326.69 370
12327.74 355
12328.79 356
12329.84 402
12330.89 407
12331.94 359
12332.99 357
12334.04 350
12335.09 354
12336.13 372
12337.18 351
12338.23 330
12339.28 341
12340.33 357
12341.38 411
12342.43 372
12343.48 337
12344.53 384
12345.58 359
12346.63 358
12347.68 349
12348.73 379
12349.78 389
12350.83 388
12351.88 355
12352.93 353
12353.98 352
12355.03 412
12356.08 421
12357.13 388
12358.18 339
12359.23 353
12360.28 347
12361.33 372
12362.38 349
12363.43 316
12364.48 405
12365.53 431
12366.58 432
12367.63 355
12368.68 371
12369.73 380
12370.78 362
12371.83 346
12372.88 382
12373.93 379
12374.98 367
12376.04 380
12377.09 312
12378.14 400
12379.19 364
12380.24 381
12381.29 418
12382.34 369
12383.39 385
12384.44 389
12385.49 356
12386.55 393
12387.60 366
12388.65 379
12389.70 385
12390.75 393
12391.80 448
12392.85 384
12393.91 407
12394.96 410
12396.01 456
12397.06 400
12398.11 395
12399.17 389
12400.22 405
12401.27 401
12402.32 396
12403.37 409
12404.42 425
12405.48 378
12406.53 394
12407.58 400
12408.63 425
12409.69 396
12410.74 388
12411.79 414
12412.84 403
12413.90 416
12414.95 387
12416.00 381
12417.05 418
12418.11 441
12419.16 396
12420.21 381
12421.26 379
12422.32 411
12423.37 407
12424.42 417
12425.48 418
12426.53 403
12427.58 398
12428.63 423
12429.69 416
12430.74 450
12431.79 446
12432.85 433
12433.90 451
12434.95 426
12436.01 455
12437.06 395
12438.11 400
12439.17 445
12440.22 444
12441.28 441
12442.33 384
12443.38 413
12444.44 450
12445.49 456
12446.54 423
12447.60 435
12448.65 409
12449.71 430
12450.76 416
12451.81 466
12452.87 464
12453.92 477
12454.98 439
12456.03 444
12457.08 423
12458.14 418
12459.19 478
12460.25 476
12461.30 501
12462.36 467
12463.41 482
12464.47 493
12465.52 430
12466.58 481
12467.63 455
12468.68 497
12469.74 511
12470.79 504
12471.85 520
12472.90 567
12473.96 531
12475.01 546
12476.07 514
12477.12 596
12478.18 570
12479.24 644
12480.29 591
12481.35 636
12482.40 669
12483.46 688
12484.51 634
12485.57 692
12486.62 692
12487.68 712
12488.73 875
12489.79 948
12490.85 1099
12491.90 1229
12492.96 1428
12494.01 1453
12495.07 1573
12496.13 1679
12497.18 1650
12498.24 1477
12499.29 1373
12500.35 1287
12501.41 1147
12502.46 982
12503.52 905
12504.57 786
12505.63 687
12506.69 615
12507.74 586
12508.80 658
12509.86 625
12510.91 574
12511.97 550
12513.03 642
12514.08 603
12515.14 577
12516.20 576
12517.25 602
12518.31 512
12519.37 548
12520.42 579
12521.48 530
12522.54 575
12523.60 541
12524.65 567
12525.71 550
12526.77 535
12527.82 527
12528.88 564
12529.94 544
12531.00 548
12532.05 481
12533.11 528
12534.17 546
12535.23 553
12536.28 497
12537.34 518
12538.40 556
12539.46 508
12540.52 504
12541.57 502
12542.63 520
12543.69 475
12544.75 529
12545.81 484
12546.86 519
12547.92 495
12548.98 468
12550.04 502
12551.10 505
12552.15 517
12553.21 557
12554.27 551
12555.33 542
12556.39 528
12557.45 556
12558.51 543
12559.56 536
12560.62 578
12561.68 502
12562.74 532
12563.80 515
12564.86 568
12565.92 596
12566.98 565
12568.03 610
12569.09 624
12570.15 672
12571.21 680
12572.27 724
12573.33 804
12574.39 773
12575.45 824
12576.51 852
12577.57 859
12578.63 823
12579.69 755
12580.75 775
12581.81 679
12582.87 696
12583.93 727
12584.98 676
12586.04 668
12587.10 666
12588.16 677
12589.22 652
12590.28 712
12591.34 691
12592.40 716
12593.46 635
12594.52 660
12595.58 671
12596.64 635
12597.70 583
12598.77 563
12599.83 608
12600.89 572
12601.95 537
12603.01 612
12604.07 553
12605.13 550
12606.19 527
12607.25 527
12608.31 558
12609.37 512
12610.43 580
12611.49 593
12612.55 557
12613.61 576
12614.68 608
12615.74 607
12616.80 560
12617.86 571
12618.92 505
12619.98 514
12621.04 522
12622.10 529
12623.16 505
12624.23 546
12625.29 544
12626.35 586
12627.41 565
12628.47 571
12629.53 494
12630.59 484
12631.66 513
12632.72 487
12633.78 488
12634.84 521
12635.90 519
12636.97 483
12638.03 515
12639.09 546
12640.15 580
12641.21 495
12642.28 517
12643.34 514
12644.40 556
12645.46 578
12646.52 535
12647.59 558
12648.65 565
12649.71 586
12650.77 590
12651.84 587
12652.90 610
12653.96 649
12655.03 685
12656.09 693
12657.15 652
12658.21 699
12659.28 692
12660.34 699
12661.40 639
12662.46 634
12663.53 642
12664.59 657
12665.65 630
12666.72 656
12667.78 647
12668.84 654
12669.91 615
12670.97 644
12672.03 597
12673.10 597
12674.16 614
12675.22 580
12676.29 576
12677.35 580
12678.42 627
12679.48 611
12680.54 654
12681.61 658
12682.67 608
12683.73 679
12684.80 681
12685.86 669
12686.93 653
12687.99 652
12689.05 691
12690.12 702
12691.18 710
12692.25 681
12693.31 664
12694.38 701
12695.44 629
12696.50 656
12697.57 639
12698.63 710
12699.70 686
12700.76 737
12701.83 745
12702.89 774
12703.96 773
12705.02 829
12706.09 836
12707.15 782
12708.22 718
12709.28 719
12710.35 663
12711.41 636
12712.48 681
12713.54 650
12714.61 597
12715.67 577
12716.74 590
12717.80 597
12718.87 547
12719.93 590
12721.00 587
12722.06 548
12723.13 590
12724.19 578
12725.26 538
12726.33 621
12727.39 553
12728.46 565
12729.52 546
12730.59 558
12731.66 545
12732.72 584
12733.79 612
12734.85 537
12735.92 533
12736.99 536
12738.05 593
12739.12 544
12740.18 563
12741.25 545
12742.32 526
12743.38 561
12744.45 526
12745.52 491
12746.58 499
12747.65 534
12748.72 464
12749.78 512
12750.85 485
12751.92 460
12752.98 479
12754.05 430
12755.12 454
12756.18 483
12757.25 448
12758.32 477
12759.38 463
12760.45 488
12761.52 443
12762.59 429
12763.65 412
12764.72 451
12765.79 467
12766.85 442
12767.92 433
12768.99 428
12770.06 477
12771.12 451
12772.19 428
12773.26 410
12774.33 406
12775.40 438
12776.46 425
12777.53 434
12778.60 409
12779.67 394
12780.73 400
12781.80 487
12782.87 434
12783.94 413
12785.01 437
12786.08 416
12787.14 398
12788.21 422
12789.28 393
12790.35 446
12791.42 459
12792.49 492
12793.55 442
12794.62 430
12795.69 434
12796.76 416
12797.83 401
12798.90 405
12799.97 380
12801.03 431
12802.10 417
12803.17 440
12804.24 438
12805.31 451
12806.38 420
12807.45 433
12808.52 442
12809.59 410
12810.66 465
12811.72 464
12812.79 421
12813.86 441
12814.93 474
12816.00 476
12817.07 444
12818.14 431
12819.21 455
12820.28 454
12821.35 467
12822.42 450
12823.49 462
12824.56 431
12825.63 436
12826.70 434
12827.77 453
12828.84 440
12829.91 444
12830.98 432
12832.05 453
12833.12 431
12834.19 427
12835.26 446
12836.33 437
12837.40 421
12838.47 446
12839.54 422
12840.61 405
12841.68 433
12842.75 412
12843.82 398
12844.89 385
12845.96 388
12847.04 397
12848.11 390
12849.18 368
12850.25 433
12851.32 398
12852.39 379
12853.46 383
12854.53 381
12855.60 366
12856.67 382
12857.75 390
12858.82 344
12859.89 322
12860.96 358
12862.03 353
12863.10 379
12864.17 382
12865.24 367
12866.32 363
12867.39 334
12868.46 346
12869.53 340
12870.60 349
12871.67 363
12872.75 363
12873.82 329
12874.89 341
12875.96 348
12877.03 319
12878.11 337
12879.18 385
12880.25 347
12881.32 339
12882.39 359
12883.47 397
12884.54 345
12885.61 309
12886.68 302
12887.76 308
12888.83 357
12889.90 365
12890.97 317
12892.05 337
12893.12 316
12894.19 337
12895.27 327
12896.34 340
12897.41 329
12898.48 335
12899.56 349
12900.63 332
12901.70 307
12902.78 275
12903.85 346
12904.92 339
12905.99 326
12907.07 334
12908.14 332
12909.21 346
12910.29 360
12911.36 332
12912.44 297
12913.51 308
12914.58 338
12915.66 338
12916.73 353
12917.80 339
12918.88 343
12919.95 354
12921.02 353
12922.10 308
12923.17 315
12924.25 315
12925.32 367
12926.39 339
12927.47 309
12928.54 333
12929.62 312
12930.69 357
12931.77 350
12932.84 359
12933.91 337
12934.99 339
12936.06 327
12937.14 341
12938.21 360
12939.29 341
12940.36 338
12941.44 330
12942.51 331
12943.59 297
12944.66 327
12945.73 289
12946.81 331
12947.88 315
12948.96 312
12950.03 353
12951.11 321
12952.18 340
12953.26 329
12954.34 354
12955.41 326
12956.49 335
12957.56 314
12958.64 296
12959.71 315
12960.79 325
12961.86 330
12962.94 310
12964.01 312
12965.09 309
12966.17 320
12967.24 322
12968.32 302
12969.39 302
12970.47 296
12971.54 308
12972.62 319
12973.70 306
12974.77 314
12975.85 302
12976.93 301
12978.00 306
12979.08 313
12980.15 346
12981.23 318
12982.31 339
12983.38 317
12984.46 346
12985.54 359
12986.61 328
12987.69 343
12988.77 322
12989.84 319
12990.92 336
12992.00 329
12993.07 358
12994.15 334
12995.23 338
12996.30 331
12997.38 355
12998.46 334
12999.53 368
13000.61 355
13001.69 364
13002.77 326
13003.84 329
13004.92 320
13006.00 385
13007.08 384
13008.15 341
13009.23 346
13010.31 337
13011.39 396
13012.46 399
13013.54 367
13014.62 383
13015.70 422
13016.77 378
13017.85 391
13018.93 393
13020.01 391
13021.09 385
13022.16 346
13023.24 387
13024.32 373
13025.40 398
13026.48 370
13027.56 409
13028.63 389
13029.71 374
13030.79 368
13031.87 343
13032.95 368
13034.03 363
13035.10 371
13036.18 407
13037.26 377
13038.34 391
13039.42 375
13040.50 376
13041.58 377
13042.66 364
13043.73 352
13044.81 349
13045.89 363
13046.97 377
13048.05 408
13049.13 365
13050.21 370
13051.29 361
13052.37 373
13053.45 386
13054.53 370
13055.61 370
13056.69 375
13057.76 368
13058.84 352
13059.92 433
13061.00 384
13062.08 358
13063.16 341
13064.24 358
13065.32 323
13066.40 348
13067.48 329
13068.56 360
13069.64 343
13070.72 341
13071.80 342
13072.88 339
13073.96 378
13075.04 330
13076.12 323
13077.20 308
13078.28 336
13079.36 325
13080.44 322
13081.53 308
13082.61 316
13083.69 296
13084.77 324
13085.85 347
13086.93 294
13088.01 344
13089.09 352
13090.17 328
13091.25 309
13092.33 343
13093.41 329
13094.49 359
13095.58 320
13096.66 305
13097.74 315
13098.82 298
13099.90 315
13100.98 359
13102.06 309
13103.14 287
13104.23 307
13105.31 302
13106.39 320
13107.47 308
13108.55 325
13109.63 303
13110.72 312
13111.80 333
13112.88 326
13113.96 329
13115.04 331
13116.13 304
13117.21 330
13118.29 336
13119.37 299
13120.45 301
13121.54 301
13122.62 312
13123.70 325
13124.78 341
13125.86 349
13126.95 345
13128.03 334
13129.11 320
13130.19 318
13131.28 274
13132.36 304
13133.44 316
13134.52 280
13135.61 312
13136.69 344
13137.77 328
13138.86 334
13139.94 299
13141.02 352
13142.11 311
13143.19 316
13144.27 318
13145.35 319
13146.44 304
13147.52 312
13148.60 257
13149.69 312
13150.77 286
13151.85 293
13152.94 293
13154.02 303
13155.10 294
13156.19 326
13157.27 322
13158.36 290
13159.44 298
13160.52 325
13161.61 337
13162.69 320
13163.77 292
13164.86 303
13165.94 330
13167.03 321
13168.11 311
13169.19 316
13170.28 303
13171.36 301
13172.45 309
13173.53 299
13174.62 321
13175.70 289
13176.79 316
13177.87 338
13178.95 302
13180.04 307
13181.12 317
13182.21 334
13183.29 263
13184.38 308
13185.46 305
13186.55 292
13187.63 321
13188.72 319
13189.80 338
13190.89 319
13191.97 320
13193.06 351
13194.14 373
13195.23 322
13196.31 328
13197.40 307
13198.48 328
13199.57 289
13200.65 304
13201.74 297
13202.83 281
13203.91 302
13205.00 292
13206.08 343
13207.17 279
13208.25 336
13209.34 314
13210.43 318
13211.51 293
13212.60 299
13213.68 324
13214.77 341
13215.86 335
13216.94 344
13218.03 322
13219.11 319
13220.20 340
13221.29 300
13222.37 325
13223.46 312
13224.55 314
13225.63 300
13226.72 301
13227.80 306
13228.89 290
13229.98 291
13231.06 301
13232.15 331
13233.24 281
13234.32 323
13235.41 312
13236.50 301
13237.59 339
13238.67 332
13239.76 296
13240.85 332
13241.93 334
13243.02 339
13244.11 303
13245.20 305
13246.28 331
13247.37 309
13248.46 308
13249.55 328
13250.63 322
13251.72 311
13252.81 311
13253.90 342
13254.98 328
13256.07 305
13257.16 332
13258.25 340
13259.33 286
13260.42 318
13261.51 341
13262.60 367
13263.69 348
13264.77 348
13265.86 339
13266.95 329
13268.04 347
13269.13 322
13270.22 358
13271.30 344
13272.39 373
13273.48 378
13274.57 382
13275.66 347
13276.75 327
13277.83 337
13278.92 372
13280.01 346
13281.10 370
13282.19 430
13283.28 407
13284.37 328
13285.46 368
13286.55 375
13287.63 373
13288.72 381
13289.81 390
13290.90 375
13291.99 372
13293.08 355
13294.17 356
13295.26 330
13296.35 369
13297.44 373
13298.53 408
13299.62 429
13300.71 372
13301.80 331
13302.89 365
13303.97 413
13305.06 450
13306.15 439
13307.24 436
13308.33 474
13309.42 450
13310.51 477
13311.60 390
13312.69 426
13313.78 424
13314.87 423
13315.96 427
13317.05 428
13318.14 421
13319.24 403
13320.33 390
13321.42 381
13322.51 394
13323.60 434
13324.69 416
13325.78 411
13326.87 420
13327.96 429
13329.05 407
13330.14 399
13331.23 411
13332.32 410
13333.41 409
13334.50 420
13335.60 409
13336.69 446
13337.78 422
13338.87 441
13339.96 432
13341.05 411
13342.14 443
13343.23 404
13344.32 402
13345.42 439
13346.51 401
13347.60 443
13348.69 429
13349.78 407
13350.87 431
13351.97 429
13353.06 399
13354.15 430
13355.24 443
13356.33 479
13357.42 458
13358.52 433
13359.61 497
13360.70 448
13361.79 488
13362.88 512
13363.98 522
13365.07 564
13366.16 544
13367.25 551
13368.35 562
13369.44 554
13370.53 584
13371.62 586
13372.72 541
13373.81 509
13374.90 442
13375.99 494
13377.09 471
13378.18 474
13379.27 442
13380.36 437
13381.46 466
13382.55 452
13383.64 394
13384.74 367
13385.83 369
13386.92 388
13388.02 401
13389.11 394
13390.20 398
13391.30 360
13392.39 419
13393.48 386
13394.58 376
13395.67 380
13396.76 427
13397.86 396
13398.95 427
13400.04 405
13401.14 417
13402.23 426
13403.32 374
13404.42 389
13405.51 358
13406.61 393
13407.70 380
13408.79 442
13409.89 384
13410.98 408
13412.08 387
13413.17 412
13414.26 412
13415.36 372
13416.45 395
13417.55 403
13418.64 360
13419.74 370
13420.83 382
13421.93 420
13423.02 439
13424.11 382
13425.21 417
13426.30 361
13427.40 406
13428.49 389
13429.59 420
13430.68 378
13431.78 385
13432.87 422
13433.97 438
13435.06 412
13436.16 384
13437.25 379
13438.35 414
13439.44 417
13440.54 377
13441.63 441
13442.73 417
13443.83 409
13444.92 389
13446.02 397
13447.11 420
13448.21 422
13449.30 431
13450.40 413
13451.49 421
13452.59 433
13453.69 447
13454.78 416
13455.88 431
13456.97 439
13458.07 417
13459.17 448
13460.26 429
13461.36 432
13462.45 491
13463.55 448
13464.65 417
13465.74 450
13466.84 496
13467.94 464
13469.03 443
13470.13 417
13471.23 409
13472.32 516
13473.42 482
13474.52 482
13475.61 453
13476.71 460
13477.81 471
13478.90 491
13480.00 449
13481.10 468
13482.19 539
13483.29 476
13484.39 431
13485.48 468
13486.58 519
13487.68 469
13488.78 500
13489.87 484
13490.97 494
13492.07 487
13493.17 557
13494.26 579
13495.36 563
13496.46 604
13497.56 573
13498.65 628
13499.75 645
13500.85 626
13501.95 580
13503.04 611
13504.14 617
13505.24 580
13506.34 592
13507.44 620
13508.53 628
13509.63 601
13510.73 594
13511.83 549
13512.93 447
13514.03 514
13515.12 475
13516.22 488
13517.32 473
13518.42 457
13519.52 441
13520.62 437
13521.71 384
13522.81 396
13523.91 411
13525.01 386
13526.11 414
13527.21 437
13528.31 440
13529.41 412
13530.51 441
13531.60 409
13532.70 446
13533.80 390
13534.90 397
13536.00 404
13537.10 430
13538.20 399
13539.30 403
13540.40 410
13541.50 379
13542.60 364
13543.70 369
13544.80 378
13545.90 342
13547.00 380
13548.09 393
13549.19 331
13550.29 378
13551.39 409
13552.49 378
13553.59 366
13554.69 396
13555.79 388
13556.89 412
13557.99 355
13559.09 352
13560.19 370
13561.29 366
13562.39 367
13563.50 371
13564.60 393
13565.70 366
13566.80 354
13567.90 361
13569.00 341
13570.10 376
13571.20 416
13572.30 354
13573.40 384
13574.50 363
13575.60 338
13576.70 381
13577.80 375
13578.90 374
13580.01 401
13581.11 399
13582.21 381
13583.31 379
13584.41 402
13585.51 400
13586.61 384
13587.71 417
13588.81 387
13589.92 377
13591.02 393
13592.12 393
13593.22 373
13594.32 375
13595.42 414
13596.53 411
13597.63 372
13598.73 376
13599.83 431
13600.93 424
13602.03 389
13603.14 378
13604.24 409
13605.34 410
13606.44 392
13607.54 417
13608.65 398
13609.75 367
13610.85 361
13611.95 352
13613.06 357
13614.16 378
13615.26 381
13616.36 398
13617.47 406
13618.57 384
13619.67 404
13620.77 367
13621.88 397
13622.98 340
13624.08 362
13625.18 380
13626.29 424
13627.39 391
13628.49 408
13629.60 414
13630.70 444
13631.80 406
13632.91 386
13634.01 405
13635.11 429
13636.21 428
13637.32 380
13638.42 386
13639.53 370
13640.63 378
13641.73 370
13642.84 438
13643.94 395
13645.04 349
13646.15 342
13647.25 374
13648.35 382
13649.46 371
13650.56 391
13651.67 393
13652.77 386
13653.87 396
13654.98 356
13656.08 336
13657.19 323
13658.29 342
13659.39 347
13660.50 356
13661.60 366
13662.71 400
13663.81 385
13664.92 352
13666.02 337
13667.12 356
13668.23 343
13669.33 370
13670.44 351
13671.54 370
13672.65 352
13673.75 379
13674.86 328
13675.96 379
13677.07 368
13678.17 350
13679.28 390
13680.38 373
13681.49 369
13682.59 354
13683.70 360
13684.80 390
13685.91 362
13687.01 348
13688.12 374
13689.22 371
13690.33 349
13691.44 376
13692.54 344
13693.65 392
13694.75 392
13695.86 399
13696.96 391
13698.07 389
13699.18 349
13700.28 402
13701.39 392
13702.49 366
13703.60 368
13704.71 398
13705.81 401
13706.92 427
13708.02 396
13709.13 400
13710.24 389
13711.34 384
13712.45 357
13713.56 359
13714.66 392
13715.77 424
13716.87 398
13717.98 403
13719.09 412
13720.19 399
13721.30 418
13722.41 443
13723.51 445
13724.62 423
13725.73 421
13726.84 430
13727.94 431
13729.05 467
13730.16 405
13731.26 456
13732.37 472
13733.48 439
13734.59 439
13735.69 448
13736.80 473
13737.91 481
13739.01 466
13740.12 461
13741.23 435
13742.34 435
13743.45 467
13744.55 470
13745.66 506
13746.77 475
13747.88 479
13748.98 492
13750.09 518
13751.20 506
13752.31 464
13753.42 496
13754.52 487
13755.63 515
13756.74 555
13757.85 563
13758.96 535
13760.06 559
13761.17 635
13762.28 591
13763.39 543
13764.50 647
13765.61 689
13766.72 653
13767.82 733
13768.93 800
13770.04 799
13771.15 903
13772.26 923
13773.37 893
13774.48 804
13775.59 834
13776.69 862
13777.80 836
13778.91 748
13780.02 673
13781.13 657
13782.24 689
13783.35 625
13784.46 592
13785.57 557
13786.68 581
13787.79 542
13788.90 491
13790.01 480
13791.12 524
13792.22 534
13793.33 484
13794.44 487
13795.55 497
13796.66 512
13797.77 530
13798.88 472
13799.99 484
13801.10 486
13802.21 520
13803.32 551
13804.43 524
13805.54 492
13806.65 480
13807.76 438
13808.87 469
13809.98 461
13811.09 459
13812.20 417
13813.32 430
13814.43 470
13815.54 441
13816.65 447
13817.76 454
13818.87 480
13819.98 470
13821.09 454
13822.20 438
13823.31 410
13824.42 480
13825.53 479
13826.64 447
13827.76 446
13828.87 447
13829.98 443
13831.09 462
13832.20 441
13833.31 450
13834.42 488
13835.53 473
13836.65 456
13837.76 457
13838.87 439
13839.98 477
13841.09 484
13842.20 433
13843.31 470
13844.43 471
13845.54 460
13846.65 450
13847.76 452
13848.87 458
13849.99 481
13851.10 508
13852.21 480
13853.32 491
13854.43 475
13855.55 492
13856.66 578
13857.77 543
13858.88 533
13859.99 494
13861.11 543
13862.22 569
13863.33 549
13864.44 528
13865.56 509
13866.67 528
13867.78 572
13868.89 534
13870.01 536
13871.12 560
13872.23 527
13873.35 499
13874.46 463
13875.57 511
13876.68 521
13877.80 475
13878.91 487
13880.02 481
13881.14 490
13882.25 502
13883.36 488
13884.48 468
13885.59 457
13886.70 502
13887.82 499
13888.93 501
13890.04 498
13891.16 488
13892.27 533
13893.39 531
13894.50 531
13895.61 568
13896.73 541
13897.84 574
13898.95 550
13900.07 557
13901.18 540
13902.30 526
13903.41 532
13904.52 529
13905.64 543
13906.75 509
13907.87 502
13908.98 454
13910.10 465
13911.21 465
13912.32 455
13913.44 445
13914.55 448
13915.67 458
13916.78 434
13917.90 481
13919.01 400
13920.13 441
13921.24 434
13922.36 414
13923.47 411
13924.59 413
13925.70 422
13926.82 390
13927.93 437
13929.05 378
13930.16 438
13931.28 486
13932.39 472
13933.51 465
13934.62 460
13935.74 480
13936.85 456
13937.97 440
13939.08 422
13940.20 431
13941.32 444
13942.43 474
13943.55 394
13944.66 410
13945.78 451
13946.89 438
13948.01 394
13949.13 413
13950.24 423
13951.36 405
13952.47 377
13953.59 375
13954.71 402
13955.82 420
13956.94 443
13958.05 407
13959.17 380
13960.29 357
13961.40 392
13962.52 409
13963.64 444
13964.75 396
13965.87 418
13966.99 428
13968.10 431
13969.22 417
13970.34 445
13971.45 405
13972.57 383
13973.69 399
13974.80 422
13975.92 390
13977.04 417
13978.16 465
13979.27 420
13980.39 418
13981.51 378
13982.62 409
13983.74 412
13984.86 417
13985.98 460
13987.09 422
13988.21 419
13989.33 403
13990.45 424
13991.56 414
13992.68 423
13993.80 437
13994.92 417
13996.03 434
13997.15 490
13998.27 453
13999.39 482
14000.51 482
14001.62 477
14002.74 404
14003.86 448
14004.98 438
14006.10 450
14007.21 489
14008.33 398
14009.45 401
14010.57 430
14011.69 395
14012.81 450
14013.93 413
14015.04 422
14016.16 521
14017.28 477
14018.40 433
14019.52 425
14020.64 439
14021.76 491
14022.87 504
14023.99 470
14025.11 456
14026.23 467
14027.35 485
14028.47 469
14029.59 466
14030.71 462
14031.83 464
14032.95 427
14034.07 434
14035.19 428
14036.30 417
14037.42 421
14038.54 433
14039.66 450
14040.78 423
14041.90 447
14043.02 427
14044.14 414
14045.26 397
14046.38 398
14047.50 416
14048.62 366
14049.74 433
14050.86 402
14051.98 438
14053.10 425
14054.22 448
14055.34 444
14056.46 418
14057.58 412
14058.70 397
14059.82 418
14060.94 469
14062.06 419
14063.18 430
14064.30 418
14065.43 436
14066.55 441
14067.67 372
14068.79 397
14069.91 387
14071.03 460
14072.15 457
14073.27 452
14074.39 450
14075.51 440
14076.63 455
14077.75 435
14078.88 456
14080.00 453
14081.12 479
14082.24 469
14083.36 463
14084.48 472
14085.60 467
14086.72 495
14087.85 466
14088.97 499
14090.09 485
14091.21 491
14092.33 531
14093.45 528
14094.58 499
14095.70 638
14096.82 588
14097.94 569
14099.06 521
14100.19 532
14101.31 568
14102.43 587
14103.55 541
14104.67 512
14105.80 491
14106.92 520
14108.04 499
14109.16 462
14110.28 475
14111.41 447
14112.53 452
14113.65 455
14114.77 433
14115.90 420
14117.02 412
14118.14 419
14119.27 401
14120.39 402
14121.51 405
14122.63 414
14123.76 452
14124.88 429
14126.00 417
14127.13 450
14128.25 439
14129.37 430
14130.50 402
14131.62 401
14132.74 459
14133.86 437
14134.99 415
14136.11 449
14137.24 427
14138.36 446
14139.48 417
14140.61 435
14141.73 434
14142.85 435
14143.98 429
14145.10 427
14146.22 388
14147.35 398
14148.47 418
14149.60 407
14150.72 389
14151.84 429
14152.97 434
14154.09 459
14155.22 431
14156.34 437
14157.46 414
14158.59 373
14159.71 425
14160.84 470
14161.96 432
14163.09 425
14164.21 412
14165.34 428
14166.46 461
14167.58 427
14168.71 397
14169.83 402
14170.96 396
14172.08 438
14173.21 403
14174.33 438
14175.46 409
14176.58 399
14177.71 403
14178.83 403
14179.96 392
14181.08 374
14182.21 371
14183.33 413
14184.46 447
14185.59 414
14186.71 380
14187.84 411
14188.96 433
14190.09 381
14191.21 418
14192.34 355
14193.46 375
14194.59 380
14195.72 370
14196.84 400
14197.97 398
14199.09 355
14200.22 374
14201.35 395
14202.47 380
14203.60 394
14204.72 383
14205.85 410
14206.98 390
14208.10 410
14209.23 347
14210.35 360
14211.48 367
14212.61 365
14213.73 385
14214.86 346
14215.99 354
14217.11 366
14218.24 373
14219.37 373
14220.49 364
14221.62 356
14222.75 378
14223.87 373
14225.00 393
14226.13 381
14227.26 377
14228.38 385
14229.51 355
14230.64 396
14231.76 360
14232.89 327
14234.02 333
14235.15 337
14236.27 326
14237.40 307
14238.53 336
14239.66 345
14240.78 314
14241.91 336
14243.04 314
14244.17 354
14245.29 382
14246.42 342
14247.55 339
14248.68 345
14249.81 370
14250.93 393
14252.06 365
14253.19 342
14254.32 333
14255.45 340
14256.57 362
14257.70 341
14258.83 350
14259.96 372
14261.09 366
14262.22 350
14263.34 350
14264.47 330
14265.60 350
14266.73 335
14267.86 329
14268.99 369
14270.12 343
14271.24 334
14272.37 325
14273.50 316
14274.63 297
14275.76 304
14276.89 331
14278.02 335
14279.15 296
14280.28 286
14281.41 308
14282.54 315
14283.66 294
14284.79 319
14285.92 319
14287.05 367
14288.18 343
14289.31 323
14290.44 316
14291.57 324
14292.70 340
14293.83 303
14294.96 328
14296.09 305
14297.22 301
14298.35 326
14299.48 294
14300.61 280
14301.74 323
14302.87 295
14304.00 281
14305.13 277
14306.26 301
14307.39 314
14308.52 272
14309.65 310
14310.78 301
14311.91 314
14313.04 335
14314.17 312
14315.30 296
14316.43 299
14317.56 283
14318.69 313
14319.82 308
14320.96 295
14322.09 308
14323.22 296
14324.35 302
14325.48 279
14326.61 281
14327.74 314
14328.87 290
14330.00 285
14331.13 275
14332.27 276
14333.40 317
14334.53 309
14335.66 325
14336.79 290
14337.92 327
14339.05 325
14340.18 281
14341.32 290
14342.45 273
14343.58 281
14344.71 270
14345.84 270
14346.98 239
14348.11 283
14349.24 282
14350.37 317
14351.50 265
14352.63 277
14353.77 247
14354.90 269
14356.03 317
14357.16 315
14358.30 299
14359.43 295
14360.56 319
14361.69 277
14362.82 276
14363.96 257
14365.09 268
14366.22 268
14367.35 293
14368.49 272
14369.62 284
14370.75 287
14371.89 312
14373.02 296
14374.15 271
14375.28 288
14376.42 294
14377.55 304
14378.68 296
14379.82 275
14380.95 243
14382.08 312
14383.22 282
14384.35 324
14385.48 272
14386.62 297
14387.75 321
14388.88 317
14390.02 316
14391.15 295
14392.28 299
14393.42 278
14394.55 287
14395.68 271
14396.82 292
14397.95 302
14399.09 320
14400.22 293
14401.35 271
14402.49 268
14403.62 285
14404.76 294
14405.89 274
14407.02 302
14408.16 290
14409.29 289
14410.43 300
14411.56 326
14412.70 330
14413.83 303
14414.96 305
14416.10 342
14417.23 321
14418.37 290
14419.50 279
14420.64 310
14421.77 285
14422.91 291
14424.04 305
14425.18 301
14426.31 288
14427.45 328
14428.58 307
14429.72 317
14430.85 336
14431.99 302
14433.12 296
14434.26 302
14435.39 311
14436.53 313
14437.66 304
14438.80 323
14439.93 353
14441.07 331
14442.20 310
14443.34 293
14444.48 328
14445.61 344
14446.75 310
14447.88 312
14449.02 321
14450.15 319
14451.29 301
14452.43 307
14453.56 320
14454.70 330
14455.83 307
14456.97 344
14458.11 337
14459.24 371
14460.38 317
14461.52 306
14462.65 347
14463.79 319
14464.93 343
14466.06 332
14467.20 362
14468.33 324
14469.47 327
14470.61 322
14471.74 354
14472.88 367
14474.02 350
14475.16 324
14476.29 366
14477.43 353
14478.57 293
14479.70 311
14480.84 334
14481.98 356
14483.11 345
14484.25 358
14485.39 320
14486.53 297
14487.66 317
14488.80 339
14489.94 316
14491.08 332
14492.21 322
14493.35 331
14494.49 311
14495.63 324
14496.76 317
14497.90 317
14499.04 358
14500.18 337
14501.31 364
14502.45 321
14503.59 331
14504.73 334
14505.87 317
14507.01 338
14508.14 308
14509.28 287
14510.42 290
14511.56 328
14512.70 338
14513.83 325
14514.97 308
14516.11 329
14517.25 316
14518.39 303
14519.53 314
14520.67 306
14521.80 309
14522.94 318
14524.08 293
14525.22 306
14526.36 311
14527.50 277
14528.64 264
14529.78 323
14530.92 311
14532.05 277
14533.19 324
14534.33 306
14535.47 330
14536.61 272
14537.75 303
14538.89 321
14540.03 319
14541.17 314
14542.31 283
14543.45 277
14544.59 273
14545.73 320
14546.87 310
14548.01 313
14549.15 319
14550.29 324
14551.43 325
14552.57 314
14553.71 329
14554.85 301
14555.99 298
14557.13 319
14558.27 341
14559.41 308
14560.55 297
14561.69 282
14562.83 311
14563.97 313
14565.11 305
14566.25 317
14567.39 341
14568.53 270
14569.67 282
14570.81 278
14571.95 310
14573.09 337
14574.23 330
14575.37 284
14576.51 316
14577.66 322
14578.80 305
14579.94 303
14581.08 340
14582.22 366
14583.36 345
14584.50 352
14585.64 328
14586.78 321
14587.93 335
14589.07 357
14590.21 351
14591.35 345
14592.49 316
14593.63 347
14594.77 343
14595.92 362
14597.06 342
14598.20 348
14599.34 323
14600.48 326
14601.62 340
14602.77 309
14603.91 352
14605.05 366
14606.19 369
14607.33 365
14608.48 367
14609.62 360
14610.76 382
14611.90 381
14613.04 399
14614.19 349
14615.33 367
14616.47 395
14617.61 416
14618.76 370
14619.90 374
14621.04 431
14622.18 421
14623.33 380
14624.47 381
14625.61 447
14626.76 446
14627.90 468
14629.04 454
14630.18 408
14631.33 442
14632.47 467
14633.61 477
14634.76 566
14635.90 544
14637.04 518
14638.19 529
14639.33 469
14640.47 467
14641.62 461
14642.76 440
14643.90 400
14645.05 398
14646.19 352
14647.33 393
14648.48 388
14649.62 378
14650.76 356
14651.91 375
14653.05 346
14654.20 317
14655.34 344
14656.48 318
14657.63 343
14658.77 339
14659.92 368
14661.06 325
14662.20 305
14663.35 354
14664.49 325
14665.64 336
14666.78 367
14667.93 341
14669.07 303
14670.22 285
14671.36 269
14672.50 305
14673.65 293
14674.79 299
14675.94 308
14677.08 341
14678.23 309
14679.37 320
14680.52 328
14681.66 327
14682.81 291
14683.95 274
14685.10 276
14686.24 317
14687.39 296
14688.53 295
14689.68 292
14690.82 271
14691.97 290
14693.12 297
14694.26 291
14695.41 271
14696.55 286
14697.70 295
14698.84 327
14699.99 313
14701.13 313
14702.28 326
14703.43 278
14704.57 279
14705.72 273
14706.86 273
14708.01 283
14709.16 246
14710.30 281
14711.45 275
14712.59 308
14713.74 268
14714.89 297
14716.03 319
14717.18 278
14718.33 285
14719.47 270
14720.62 301
14721.77 256
14722.91 266
14724.06 294
14725.21 273
14726.35 257
14727.50 282
14728.65 273
14729.79 282
14730.94 280
14732.09 264
14733.23 302
14734.38 289
14735.53 252
14736.67 285
14737.82 307
14738.97 275
14740.12 287
14741.26 295
14742.41 302
14743.56 298
14744.71 299
14745.85 271
14747.00 302
14748.15 278
14749.30 284
14750.44 302
14751.59 267
14752.74 279
14753.89 295
14755.03 325
14756.18 278
14757.33 263
14758.48 272
14759.63 301
14760.77 248
14761.92 290
14763.07 274
14764.22 278
14765.37 319
14766.52 277
14767.66 307
14768.81 260
14769.96 292
14771.11 296
14772.26 264
14773.41 279
14774.55 276
14775.70 301
14776.85 301
14778.00 313
14779.15 324
14780.30 294
14781.45 287
14782.60 301
14783.74 300
14784.89 298
14786.04 285
14787.19 288
14788.34 316
14789.49 352
14790.64 335
14791.79 313
14792.94 299
14794.09 282
14795.24 297
14796.39 364
14797.54 338
14798.69 319
14799.83 325
14800.98 331
14802.13 315
14803.28 302
14804.43 322
14805.58 311
14806.73 305
14807.88 309
14809.03 287
14810.18 280
14811.33 299
14812.48 299
14813.63 298
14814.78 322
14815.93 307
14817.08 326
14818.23 329
14819.38 345
14820.53 338
14821.69 337
14822.84 320
14823.99 305
14825.14 285
14826.29 313
14827.44 296
14828.59 291
14829.74 265
14830.89 287
14832.04 293
14833.19 269
14834.34 262
14835.49 251
14836.65 296
14837.80 260
14838.95 271
14840.10 329
14841.25 237
14842.40 247
14843.55 301
14844.70 303
14845.85 248
14847.01 214
14848.16 292
14849.31 283
14850.46 272
14851.61 267
14852.76 297
14853.92 276
14855.07 274
14856.22 239
14857.37 255
14858.52 272
14859.67 242
14860.83 243
14861.98 229
14863.13 241
14864.28 245
14865.44 258
14866.59 251
14867.74 284
14868.89 255
14870.04 285
14871.20 272
14872.35 268
14873.50 275
14874.65 241
14875.81 261
14876.96 259
14878.11 256
14879.26 239
14880.42 254
14881.57 240
14882.72 268
14883.88 249
14885.03 276
14886.18 236
14887.33 235
14888.49 248
14889.64 249
14890.79 232
14891.95 245
14893.10 229
14894.25 234
14895.41 247
14896.56 256
14897.71 260
14898.87 272
14900.02 266
14901.17 251
14902.33 267
14903.48 245
14904.63 254
14905.79 262
14906.94 263
14908.10 242
14909.25 226
14910.40 254
14911.56 267
14912.71 282
14913.87 265
14915.02 256
14916.17 270
14917.33 289
14918.48 233
14919.64 223
14920.79 233
14921.94 261
14923.10 262
14924.25 242
14925.41 263
14926.56 255
14927.72 208
14928.87 258
14930.03 261
14931.18 250
14932.34 221
14933.49 267
14934.65 281
14935.80 261
14936.96 264
14938.11 265
14939.27 265
14940.42 227
14941.58 260
14942.73 264
14943.89 258
14945.04 223
14946.20 256
14947.35 267
14948.51 250
14949.66 212
14950.82 267
14951.97 234
14953.13 229
14954.28 258
14955.44 277
14956.60 283
14957.75 264
14958.91 266
14960.06 253
14961.22 279
14962.37 231
14963.53 265
14964.69 238
14965.84 249
14967.00 213
14968.16 182
14969.31 219
14970.47 213
14971.62 193
14972.78 199
14973.94 230
14975.09 219
14976.25 227
14977.41 216
14978.56 239
14979.72 215
14980.88 259
14982.03 222
14983.19 208
14984.35 246
14985.50 239
14986.66 255
14987.82 241
14988.97 205
14990.13 218
14991.29 218
14992.44 212
14993.60 258
14994.76 257
14995.92 271
14997.07 207
14998.23 195
14999.39 221
15000.55 211
15001.70 183
15002.86 229
15004.02 224
15005.18 269
15006.33 254
15007.49 257
15008.65 226
15009.81 216
15010.96 213
15012.12 205
15013.28 229
15014.44 185
15015.60 225
15016.75 211
15017.91 189
15019.07 184
15020.23 209
15021.39 201
15022.54 198
15023.70 191
15024.86 198
15026.02 220
15027.18 172
15028.34 214
15029.49 211
15030.65 240
15031.81 224
15032.97 189
15034.13 227
15035.29 206
15036.45 225
15037.61 250
15038.76 241
15039.92 218
15041.08 239
15042.24 198
15043.40 194
15044.56 199
15045.72 191
15046.88 185
15048.04 222
15049.20 206
15050.36 193
15051.51 195
15052.67 193
15053.83 259
15054.99 238
15056.15 213
15057.31 213
15058.47 237
15059.63 223
15060.79 218
15061.95 206
15063.11 222
15064.27 207
15065.43 183
15066.59 177
15067.75 204
15068.91 195
15070.07 196
15071.23 192
15072.39 202
15073.55 254
15074.71 195
15075.87 194
15077.03 205
15078.19 212
15079.35 188
15080.51 179
15081.67 196
15082.83 214
15083.99 208
15085.16 233
15086.32 224
15087.48 209
15088.64 192
15089.80 194
15090.96 184
15092.12 205
15093.28 211
15094.44 217
15095.60 235
15096.76 216
15097.93 229
15099.09 237
15100.25 252
15101.41 193
15102.57 193
15103.73 225
15104.89 217
15106.05 183
15107.22 189
15108.38 206
15109.54 206
15110.70 183
15111.86 172
15113.02 218
15114.19 196
15115.35 218
15116.51 203
15117.67 210
15118.83 231
15120.00 242
15121.16 226
15122.32 230
15123.48 230
15124.64 201
15125.81 222
15126.97 211
15128.13 216
15129.29 221
15130.46 252
15131.62 231
15132.78 227
15133.94 221
15135.11 203
15136.27 193
15137.43 190
15138.59 211
15139.76 208
15140.92 208
15142.08 233
15143.25 222
15144.41 199
15145.57 226
15146.73 247
15147.90 245
15149.06 203
15150.22 217
15151.39 241
15152.55 198
15153.71 225
15154.88 222
15156.04 245
15157.20 224
15158.37 217
15159.53 235
15160.69 237
15161.86 239
15163.02 230
15164.19 229
15165.35 256
15166.51 246
15167.68 213
15168.84 207
15170.00 244
15171.17 225
15172.33 236
15173.50 237
15174.66 237
15175.83 212
15176.99 236
15178.15 233
15179.32 216
15180.48 267
15181.65 228
15182.81 269
15183.98 237
15185.14 261
15186.30 272
15187.47 251
15188.63 240
15189.80 274
15190.96 250
15192.13 232
15193.29 243
15194.46 257
15195.62 242
15196.79 260
15197.95 271
15199.12 263
15200.28 253
15201.45 268
15202.61 252
15203.78 275
15204.94 270
15206.11 258
15207.27 254
15208.44 250
15209.61 267
15210.77 231
15211.94 257
15213.10 269
15214.27 283
15215.43 261
15216.60 301
15217.76 265
15218.93 242
15220.10 293
15221.26 264
15222.43 276
15223.59 256
15224.76 254
15225.93 295
15227.09 304
15228.26 330
15229.42 283
15230.59 274
15231.76 338
15232.92 303
15234.09 337
15235.26 288
15236.42 299
15237.59 319
15238.76 298
15239.92 315
15241.09 321
15242.26 302
15243.42 304
15244.59 269
15245.76 271
15246.92 273
15248.09 267
15249.26 290
15250.42 253
15251.59 263
15252.76 256
15253.93 236
15255.09 258
15256.26 235
15257.43 243
15258.60 259
15259.76 241
15260.93 248
15262.10 281
15263.26 236
15264.43 251
15265.60 244
15266.77 271
15267.94 245
15269.10 246
15270.27 229
15271.44 229
15272.61 242
15273.77 242
15274.94 235
15276.11 236
15277.28 258
15278.45 260
15279.62 232
15280.78 236
15281.95 251
15283.12 221
15284.29 272
15285.46 225
15286.62 226
15287.79 240
15288.96 251
15290.13 246
15291.30 201
15292.47 243
15293.64 236
15294.81 243
15295.97 240
15297.14 215
15298.31 218
15299.48 234
15300.65 238
15301.82 227
15302.99 237
15304.16 241
15305.33 235
15306.49 221
15307.66 247
15308.83 230
15310.00 246
15311.17 227
15312.34 229
15313.51 246
15314.68 230
15315.85 218
15317.02 240
15318.19 226
15319.36 236
15320.53 221
15321.70 227
15322.87 240
15324.04 247
15325.21 235
15326.38 242
15327.55 224
15328.72 217
15329.89 232
15331.06 245
15332.23 243
15333.40 249
15334.57 238
15335.74 221
15336.91 208
15338.08 218
15339.25 221
15340.42 239
15341.59 256
15342.76 253
15343.93 253
15345.10 250
15346.27 236
15347.44 255
15348.62 255
15349.79 236
15350.96 270
15352.13 252
15353.30 223
15354.47 211
15355.64 236
15356.81 263
15357.98 255
15359.15 210
15360.33 239
15361.50 230
15362.67 257
15363.84 236
15365.01 253
15366.18 244
15367.35 219
15368.53 237
15369.70 256
15370.87 233
15372.04 242
15373.21 252
15374.38 278
15375.56 276
15376.73 261
15377.90 252
15379.07 275
15380.24 279
15381.42 254
15382.59 252
15383.76 286
15384.93 272
15386.10 251
15387.28 233
15388.45 226
15389.62 249
15390.79 311
15391.97 276
15393.14 259
15394.31 259
15395.48 315
15396.66 295
15397.83 253
15399.00 261
15400.17 307
15401.35 255
15402.52 236
15403.69 268
15404.87 254
15406.04 243
15407.21 248
15408.39 275
15409.56 247
15410.73 232
15411.91 213
15413.08 218
15414.25 217
15415.42 210
15416.60 204
15417.77 223
15418.95 241
15420.12 227
15421.29 237
15422.47 236
15423.64 224
15424.81 222
15425.99 227
15427.16 238
15428.33 217
15429.51 211
15430.68 222
15431.86 223
15433.03 258
15434.20 230
15435.38 231
15436.55 236
15437.73 221
15438.90 197
15440.08 234
15441.25 200
15442.42 213
15443.60 228
15444.77 221
15445.95 239
15447.12 222
15448.30 235
15449.47 248
15450.65 218
15451.82 212
15453.00 252
15454.17 213
15455.35 233
15456.52 212
15457.70 225
15458.87 194
15460.05 219
15461.22 221
15462.40 221
15463.57 239
15464.75 215
15465.92 215
15467.10 216
15468.27 239
15469.45 216
15470.62 206
15471.80 230
15472.97 214
15474.15 214
15475.33 238
15476.50 249
15477.68 258
15478.85 239
15480.03 236
15481.20 227
15482.38 203
15483.56 205
15484.73 212
15485.91 208
15487.08 211
15488.26 195
15489.44 221
15490.61 245
15491.79 201
15492.97 213
15494.14 246
15495.32 231
15496.49 226
15497.67 203
15498.85 192
15500.02 242
15501.20 233
15502.38 216
15503.55 191
15504.73 197
15505.91 231
15507.08 204
15508.26 177
15509.44 188
15510.62 221
15511.79 181
15512.97 209
15514.15 223
15515.32 231
15516.50 246
15517.68 240
15518.86 203
15520.03 221
15521.21 221
15522.39 229
15523.57 243
15524.74 213
15525.92 249
15527.10 216
15528.28 221
15529.45 188
15530.63 231
15531.81 195
15532.99 236
15534.16 242
15535.34 243
15536.52 233
15537.70 206
15538.88 207
15540.06 232
15541.23 249
15542.41 236
15543.59 244
15544.77 214
15545.95 199
15547.12 237
15548.30 208
15549.48 218
15550.66 216
15551.84 247
15553.02 218
15554.20 217
15555.37 228
15556.55 217
15557.73 223
15558.91 212
15560.09 201
15561.27 233
15562.45 208
15563.63 258
15564.81 237
15565.98 242
15567.16 253
15568.34 251
15569.52 256
15570.70 246
15571.88 215
15573.06 211
15574.24 266
15575.42 252
15576.60 223
15577.78 249
15578.96 232
15580.14 256
15581.32 250
15582.50 232
15583.68 241
15584.86 236
15586.04 249
15587.22 223
15588.40 250
15589.58 264
15590.76 278
15591.94 272
15593.12 231
15594.30 221
15595.48 224
15596.66 255
15597.84 277
15599.02 248
15600.20 270
15601.38 282
15602.56 296
15603.74 290
15604.92 233
15606.10 268
15607.28 253
15608.46 314
15609.64 282
15610.82 267
15612.00 279
15613.19 287
15614.37 300
15615.55 259
15616.73 257
15617.91 293
15619.09 302
15620.27 269
15621.45 276
15622.63 309
15623.82 319
15625.00 308
15626.18 298
15627.36 282
15628.54 314
15629.72 312
15630.90 304
15632.09 316
15633.27 289
15634.45 325
15635.63 330
15636.81 316
15637.99 316
15639.18 318
15640.36 317
15641.54 331
15642.72 321
15643.90 301
15645.09 341
15646.27 342
15647.45 344
15648.63 306
15649.82 325
15651.00 348
15652.18 379
15653.36 342
15654.54 346
15655.73 335
15656.91 337
15658.09 352
15659.28 357
15660.46 354
15661.64 349
15662.82 357
15664.01 331
15665.19 318
15666.37 321
15667.55 333
15668.74 345
15669.92 342
15671.10 364
15672.29 320
15673.47 312
15674.65 345
15675.84 334
15677.02 337
15678.20 316
15679.39 303
15680.57 316
15681.75 311
15682.94 297
15684.12 301
15685.30 344
15686.49 305
15687.67 354
15688.86 334
15690.04 294
15691.22 321
15692.41 354
15693.59 315
15694.78 291
15695.96 324
15697.14 355
15698.33 320
15699.51 311
15700.70 341
15701.88 325
15703.06 338
15704.25 366
15705.43 323
15706.62 334
15707.80 376
15708.99 349
15710.17 387
15711.36 344
15712.54 375
15713.73 387
15714.91 347
15716.09 347
15717.28 407
15718.46 364
15719.65 349
15720.83 361
15722.02 386
15723.20 354
15724.39 384
15725.57 384
15726.76 353
15727.95 367
15729.13 331
15730.32 370
15731.50 377
15732.69 329
15733.87 364
15735.06 343
15736.24 347
15737.43 327
15738.61 321
15739.80 311
15740.99 346
15742.17 368
15743.36 364
15744.54 372
15745.73 407
15746.92 391
15748.10 393
15749.29 393
15750.47 399
15751.66 403
15752.85 422
15754.03 356
15755.22 357
15756.40 381
15757.59 373
15758.78 389
15759.96 386
15761.15 382
15762.34 375
15763.52 351
15764.71 352
15765.90 333
15767.08 360
15768.27 347
15769.46 345
15770.64 332
15771.83 346
15773.02 356
15774.20 376
15775.39 380
15776.58 359
15777.77 388
15778.95 422
15780.14 391
15781.33 386
15782.51 334
15783.70 370
15784.89 341
15786.08 379
15787.26 315
15788.45 335
15789.64 318
15790.83 339
15792.01 354
15793.20 332
15794.39 282
15795.58 288
15796.77 301
15797.95 349
15799.14 316
15800.33 318
15801.52 323
15802.71 317
15803.89 322
15805.08 303
15806.27 289
15807.46 291
15808.65 319
15809.84 332
15811.02 272
15812.21 288
15813.40 288
15814.59 322
15815.78 285
15816.97 282
15818.15 269
15819.34 261
15820.53 286
15821.72 283
15822.91 275
15824.10 298
15825.29 309
15826.48 281
15827.67 269
15828.85 284
15830.04 293
15831.23 304
15832.42 270
15833.61 284
15834.80 274
15835.99 282
15837.18 291
15838.37 296
15839.56 262
15840.75 259
15841.94 290
15843.13 281
15844.32 312
15845.51 260
15846.70 296
15847.89 284
15849.08 291
15850.27 239
15851.46 251
15852.65 296
15853.84 281
15855.03 276
15856.22 261
15857.41 279
15858.60 259
15859.79 296
15860.98 266
15862.17 275
15863.36 293
15864.55 297
15865.74 289
15866.93 298
15868.12 334
15869.31 277
15870.50 267
15871.69 280
15872.88 295
15874.07 286
15875.26 287
15876.45 308
15877.64 317
15878.84 300
15880.03 285
15881.22 273
15882.41 303
15883.60 272
15884.79 294
15885.98 312
15887.17 305
15888.36 327
15889.56 339
15890.75 308
15891.94 293
15893.13 320
15894.32 304
15895.51 317
15896.71 313
15897.90 346
15899.09 305
15900.28 303
15901.47 327
15902.66 325
15903.86 313
15905.05 307
15906.24 308
15907.43 300
15908.62 337
15909.82 287
15911.01 305
15912.20 311
15913.39 324
15914.58 294
15915.78 292
15916.97 312
15918.16 324
15919.35 283
15920.55 327
15921.74 334
15922.93 336
15924.12 326
15925.32 338
15926.51 323
15927.70 352
15928.90 323
15930.09 316
15931.28 363
15932.47 301
15933.67 319
15934.86 329
15936.05 332
15937.25 294
15938.44 352
15939.63 305
15940.83 317
15942.02 261
15943.21 302
15944.41 318
15945.60 277
15946.79 289
15947.99 308
15949.18 283
15950.37 265
15951.57 255
15952.76 286
15953.96 284
15955.15 275
15956.34 263
15957.54 240
15958.73 236
15959.92 268
15961.12 268
15962.31 236
15963.51 246
15964.70 243
15965.90 270
15967.09 251
15968.28 265
15969.48 232
15970.67 225
15971.87 235
15973.06 264
15974.26 236
15975.45 242
15976.65 239
15977.84 217
15979.03 223
15980.23 242
15981.42 219
15982.62 211
15983.81 235
15985.01 222
15986.20 218
15987.40 234
15988.59 250
15989.79 254
15990.98 227
15992.18 224
15993.37 238
15994.57 228
15995.77 225
15996.96 193
15998.16 196
15999.35 196
16000.55 222
16001.74 177
16002.94 215
16004.13 188
16005.33 240
16006.53 249
16007.72 251
16008.92 205
16010.11 217
16011.31 227
16012.51 226
16013.70 228
16014.90 234
16016.09 244
16017.29 261
16018.49 203
16019.68 223
16020.88 197
16022.07 199
16023.27 212
16024.47 202
16025.66 215
16026.86 200
16028.06 219
16029.25 207
16030.45 224
16031.65 212
16032.84 211
16034.04 206
16035.24 203
16036.43 182
16037.63 227
16038.83 216
16040.02 221
16041.22 220
16042.42 196
16043.62 204
16044.81 197
16046.01 199
16047.21 179
16048.40 201
16049.60 217
16050.80 213
16052.00 220
16053.19 203
16054.39 189
16055.59 177
16056.79 206
16057.99 199
16059.18 197
16060.38 209
16061.58 209
16062.78 197
16063.97 192
16065.17 211
16066.37 186
16067.57 190
16068.77 215
16069.96 213
16071.16 183
16072.36 166
16073.56 211
16074.76 193
16075.96 181
16077.15 199
16078.35 218
16079.55 224
16080.75 218
16081.95 174
16083.15 192
16084.35 226
16085.54 209
16086.74 241
16087.94 200
16089.14 205
16090.34 173
16091.54 188
16092.74 165
16093.94 204
16095.14 183
16096.33 203
16097.53 191
16098.73 164
16099.93 186
16101.13 190
16102.33 200
16103.53 173
16104.73 186
16105.93 184
16107.13 207
16108.33 192
16109.53 213
16110.73 188
16111.93 183
16113.13 176
16114.33 193
16115.53 185
16116.73 190
16117.93 173
16119.13 185
16120.33 225
16121.53 206
16122.73 203
16123.93 191
16125.13 197
16126.33 159
16127.53 175
16128.73 180
16129.93 194
16131.13 177
16132.33 208
16133.53 170
16134.73 210
16135.93 215
16137.13 185
16138.33 178
16139.53 173
16140.73 195
16141.93 211
16143.13 183
16144.34 183
16145.54 196
16146.74 200
16147.94 210
16149.14 201
16150.34 235
16151.54 189
16152.74 188
16153.94 192
16155.15 194
16156.35 152
16157.55 173
16158.75 191
16159.95 184
16161.15 181
16162.35 158
16163.56 183
16164.76 182
16165.96 166
16167.16 177
16168.36 191
16169.56 179
16170.77 196
16171.97 165
16173.17 191
16174.37 178
16175.57 199
16176.78 234
16177.98 236
16179.18 166
16180.38 174
16181.59 206
16182.79 192
16183.99 212
16185.19 197
16186.40 191
16187.60 200
16188.80 214
16190.00 192
16191.21 148
16192.41 175
16193.61 189
16194.81 189
16196.02 175
16197.22 192
16198.42 181
16199.63 213
16200.83 188
16202.03 187
16203.23 207
16204.44 191
16205.64 226
16206.84 222
16208.05 174
16209.25 200
16210.45 188
16211.66 193
16212.86 188
16214.06 178
16215.27 203
16216.47 201
16217.68 219
16218.88 195
16220.08 193
16221.29 188
16222.49 199
16223.69 179
16224.90 175
16226.10 167
16227.31 193
16228.51 196
16229.71 190
16230.92 149
16232.12 198
16233.33 203
16234.53 185
16235.74 225
16236.94 231
16238.14 215
16239.35 208
16240.55 217
16241.76 185
16242.96 210
16244.17 250
16245.37 218
16246.58 216
16247.78 212
16248.99 224
16250.19 207
16251.40 190
16252.60 240
16253.81 199
16255.01 209
16256.22 236
16257.42 200
16258.63 218
16259.83 205
16261.04 214
16262.24 203
16263.45 214
16264.65 180
16265.86 219
16267.06 221
16268.27 230
16269.47 232
16270.68 187
16271.89 216
16273.09 200
16274.30 220
16275.50 215
16276.71 231
16277.91 204
16279.12 250
16280.33 246
16281.53 211
16282.74 217
16283.94 270
16285.15 253
16286.36 207
16287.56 226
16288.77 223
16289.98 233
16291.18 242
16292.39 221
16293.59 267
16294.80 252
16296.01 219
16297.21 247
16298.42 237
16299.63 218
16300.83 217
16302.04 238
16303.25 216
16304.46 230
16305.66 203
16306.87 241
16308.08 220
16309.28 212
16310.49 239
16311.70 276
16312.90 250
16314.11 240
16315.32 242
16316.53 249
16317.73 225
16318.94 231
16320.15 224
16321.36 227
16322.56 226
16323.77 218
16324.98 187
16326.19 201
16327.39 210
16328.60 230
16329.81 230
16331.02 197
16332.23 206
16333.43 222
16334.64 190
16335.85 202
16337.06 180
16338.27 186
16339.47 204
16340.68 208
16341.89 176
16343.10 175
16344.31 191
16345.52 210
16346.72 198
16347.93 202
16349.14 194
16350.35 229
16351.56 241
16352.77 192
16353.98 174
16355.18 171
16356.39 196
16357.60 203
16358.81 172
16360.02 182
16361.23 181
16362.44 174
16363.65 209
16364.86 173
16366.07 197
16367.27 184
16368.48 167
16369.69 172
16370.90 180
16372.11 171
16373.32 152
16374.53 163
16375.74 170
16376.95 205
16378.16 176
16379.37 217
16380.58 183
16381.79 205
16383.00 182
16384.21 186
16385.42 192
16386.63 171
16387.84 172
16389.05 160
16390.26 186
16391.47 177
16392.68 186
16393.89 188
16395.10 208
16396.31 200
16397.52 202
16398.73 149
16399.94 183
16401.15 186
16402.36 200
16403.57 181
16404.78 192
16405.99 165
16407.20 181
16408.41 172
16409.62 190
16410.84 181
16412.05 171
16413.26 168
16414.47 167
16415.68 224
16416.89 155
16418.10 176
16419.31 172
16420.52 174
16421.73 173
16422.95 202
16424.16 183
16425.37 162
16426.58 159
16427.79 171
16429.00 208
16430.21 177
16431.43 183
16432.64 182
16433.85 176
16435.06 151
16436.27 153
16437.48 151
16438.70 166
16439.91 181
16441.12 200
16442.33 170
16443.54 174
16444.76 148
16445.97 204
16447.18 164
16448.39 141
16449.61 162
16450.82 177
16452.03 190
16453.24 148
16454.45 175
16455.67 179
16456.88 168
16458.09 149
16459.31 180
16460.52 160
16461.73 166
16462.94 170
16464.16 167
16465.37 167
16466.58 166
16467.79 193
16469.01 172
16470.22 174
16471.43 154
16472.65 191
16473.86 167
16475.07 183
16476.29 129
16477.50 172
16478.71 163
16479.93 154
16481.14 166
16482.35 170
16483.57 148
16484.78 150
16485.99 167
16487.21 168
16488.42 184
16489.64 163
16490.85 187
16492.06 183
16493.28 194
16494.49 193
16495.70 173
16496.92 180
16498.13 178
16499.35 173
16500.56 180
16501.77 155
16502.99 216
16504.20 222
16505.42 204
16506.63 189
16507.85 170
16509.06 159
16510.28 139
16511.49 193
16512.70 165
16513.92 175
16515.13 170
16516.35 186
16517.56 187
16518.78 151
16519.99 138
16521.21 181
16522.42 179
16523.64 168
16524.85 167
16526.07 164
16527.28 177
16528.50 174
16529.71 181
16530.93 144
16532.14 180
16533.36 178
16534.57 209
16535.79 161
16537.01 187
16538.22 182
16539.44 166
16540.65 194
16541.87 171
16543.08 193
16544.30 164
16545.52 178
16546.73 158
16547.95 173
16549.16 169
16550.38 188
16551.60 166
16552.81 156
16554.03 162
16555.24 191
16556.46 167
16557.68 201
16558.89 185
16560.11 173
16561.32 182
16562.54 218
16563.76 182
16564.97 182
16566.19 176
16567.41 172
16568.62 169
16569.84 175
16571.06 174
16572.27 171
16573.49 218
16574.71 187
16575.93 175
16577.14 212
16578.36 188
16579.58 176
16580.79 222
16582.01 206
16583.23 198
16584.44 172
16585.66 201
16586.88 176
16588.10 227
16589.31 195
16590.53 190
16591.75 201
16592.97 189
16594.18 191
16595.40 188
16596.62 180
16597.84 177
16599.06 209
16600.27 211
16601.49 170
16602.71 203
16603.93 182
16605.14 176
16606.36 161
16607.58 205
16608.80 169
16610.02 174
16611.24 176
16612.45 186
16613.67 171
16614.89 178
16616.11 156
16617.33 172
16618.55 194
16619.76 175
16620.98 163
16622.20 147
16623.42 160
16624.64 171
16625.86 202
16627.08 154
16628.30 175
16629.51 148
16630.73 167
16631.95 170
16633.17 157
16634.39 172
16635.61 175
16636.83 197
16638.05 179
16639.27 171
16640.49 166
16641.71 176
16642.92 178
16644.14 162
16645.36 136
16646.58 172
16647.80 173
16649.02 184
16650.24 158
16651.46 166
16652.68 139
16653.90 151
16655.12 163
16656.34 139
16657.56 152
16658.78 174
16660.00 165
16661.22 152
16662.44 165
16663.66 141
16664.88 173
16666.10 151
16667.32 144
16668.54 175
16669.76 160
16670.98 166
16672.20 157
16673.42 160
16674.64 172
16675.87 172
16677.09 192
16678.31 136
16679.53 152
16680.75 181
16681.97 169
16683.19 154
16684.41 135
16685.63 181
16686.85 166
16688.07 137
16689.30 114
16690.52 143
16691.74 167
16692.96 182
16694.18 188
16695.40 185
16696.62 187
16697.84 207
16699.07 162
16700.29 153
16701.51 152
16702.73 154
16703.95 168
16705.17 155
16706.40 141
16707.62 152
16708.84 178
16710.06 174
16711.28 186
16712.50 179
16713.73 167
16714.95 147
16716.17 176
16717.39 152
16718.61 143
16719.84 166
16721.06 180
16722.28 192
16723.50 169
16724.73 146
16725.95 160
16727.17 143
16728.39 148
16729.62 170
16730.84 144
16732.06 173
16733.28 184
16734.51 152
16735.73 154
16736.95 161
16738.18 172
16739.40 173
16740.62 168
16741.84 140
16743.07 150
16744.29 157
16745.51 149
16746.74 143
16747.96 171
16749.18 151
16750.41 172
16751.63 182
16752.85 158
16754.08 173
16755.30 160
16756.52 158
16757.75 170
16758.97 160
16760.20 172
16761.42 168
16762.64 181
16763.87 163
16765.09 151
16766.31 133
16767.54 152
16768.76 168
16769.99 149
16771.21 138
16772.43 163
16773.66 141
16774.88 127
16776.11 128
16777.33 142
16778.56 144
16779.78 135
16781.01 157
16782.23 129
16783.45 156
16784.68 160
16785.90 184
16787.13 162
16788.35 168
16789.58 143
16790.80 142
16792.03 159
16793.25 170
16794.48 154
16795.70 149
16796.93 165
16798.15 171
16799.38 149
16800.60 151
16801.83 157
16803.05 161
16804.28 165
16805.50 137
16806.73 135
16807.95 145
16809.18 159
16810.41 148
16811.63 161
16812.86 151
16814.08 171
16815.31 183
16816.53 154
16817.76 139
16818.99 171
16820.21 153
16821.44 146
16822.66 168
16823.89 190
16825.12 188
16826.34 175
16827.57 159
16828.79 155
16830.02 178
16831.25 195
16832.47 191
16833.70 199
16834.93 176
16836.15 186
16837.38 204
16838.61 167
16839.83 177
16841.06 201
16842.29 186
16843.51 176
16844.74 165
16845.97 170
16847.19 188
16848.42 211
16849.65 223
16850.87 181
16852.10 182
16853.33 174
16854.56 185
16855.78 153
16857.01 164
16858.24 204
16859.46 190
16860.69 188
16861.92 186
16863.15 213
16864.37 223
16865.60 202
16866.83 217
16868.06 193
16869.28 223
16870.51 220
16871.74 222
16872.97 241
16874.20 229
16875.42 210
16876.65 214
16877.88 238
16879.11 277
16880.34 233
16881.56 226
16882.79 255
16884.02 263
16885.25 263
16886.48 269
16887.71 288
16888.93 254
16890.16 240
16891.39 213
16892.62 230
16893.85 231
16895.08 214
16896.31 199
16897.53 201
16898.76 226
16899.99 188
16901.22 185
16902.45 239
16903.68 197
16904.91 168
16906.14 198
16907.37 196
16908.59 188
16909.82 207
16911.05 197
16912.28 218
16913.51 208
16914.74 208
16915.97 205
16917.20 182
16918.43 165
16919.66 191
16920.89 187
16922.12 190
16923.35 189
16924.58 196
16925.81 193
16927.04 210
16928.27 198
16929.50 177
16930.73 191
16931.96 193
16933.19 160
16934.42 170
16935.65 165
16936.88 153
16938.11 169
16939.34 151
16940.57 184
16941.80 179
16943.03 175
16944.26 199
16945.49 193
16946.72 169
16947.95 164
16949.18 166
16950.41 161
16951.64 172
16952.87 161
16954.10 154
16955.33 155
16956.57 158
16957.80 172
16959.03 169
16960.26 157
16961.49 159
16962.72 151
16963.95 153
16965.18 150
16966.41 170
16967.65 172
16968.88 179
16970.11 156
16971.34 154
16972.57 156
16973.80 156
16975.03 181
16976.27 191
16977.50 154
16978.73 160
16979.96 157
16981.19 170
16982.42 185
16983.66 145
16984.89 138
16986.12 143
16987.35 178
16988.58 172
16989.82 170
16991.05 192
16992.28 187
16993.51 182
16994.75 172
16995.98 182
16997.21 148
16998.44 169
16999.67 178
17000.91 172
17002.14 157
17003.37 171
17004.61 182
17005.84 185
17007.07 154
17008.30 159
17009.54 191
17010.77 155
17012.00 148
17013.23 171
17014.47 164
17015.70 168
17016.93 160
17018.17 160
17019.40 148
17020.63 163
17021.87 168
17023.10 155
17024.33 150
17025.57 164
17026.80 147
17028.03 167
17029.27 166
17030.50 155
17031.73 146
17032.97 166
17034.20 191
17035.44 154
17036.67 164
17037.90 195
17039.14 162
17040.37 151
17041.60 149
17042.84 144
17044.07 149
17045.31 150
17046.54 174
17047.78 130
17049.01 136
17050.24 150
17051.48 178
17052.71 144
17053.95 134
17055.18 126
17056.42 154
17057.65 140
17058.89 150
17060.12 139
17061.35 162
17062.59 169
17063.82 149
17065.06 138
17066.29 133
17067.53 156
17068.76 164
17070.00 170
17071.23 123
17072.47 140
17073.70 139
17074.94 160
17076.17 128
17077.41 155
17078.65 154
17079.88 147
17081.12 138
17082.35 124
17083.59 133
17084.82 127
17086.06 143
17087.29 151
17088.53 131
17089.77 132
17091.00 131
17092.24 124
17093.47 146
17094.71 130
17095.94 124
17097.18 122
17098.42 157
17099.65 125
17100.89 147
17102.12 154
17103.36 146
17104.60 176
17105.83 158
17107.07 145
17108.31 147
17109.54 130
17110.78 159
17112.02 152
17113.25 134
17114.49 123
17115.73 158
17116.96 144
17118.20 133
17119.44 153
17120.67 150
17121.91 159
17123.15 160
17124.38 152
17125.62 159
17126.86 138
17128.10 157
17129.33 154
17130.57 148
17131.81 143
17133.04 142
17134.28 127
17135.52 148
17136.76 164
17137.99 148
17139.23 113
17140.47 153
17141.71 161
17142.94 146
17144.18 132
17145.42 116
17146.66 125
17147.90 141
17149.13 160
17150.37 137
17151.61 145
17152.85 156
17154.08 154
17155.32 162
17156.56 124
17157.80 117
17159.04 169
17160.28 132
17161.51 136
17162.75 123
17163.99 123
17165.23 145
17166.47 134
17167.71 163
17168.95 150
17170.18 147
17171.42 154
17172.66 138
17173.90 159
17175.14 139
17176.38 139
17177.62 162
17178.86 148
17180.09 139
17181.33 155
17182.57 162
17183.81 129
17185.05 128
17186.29 151
17187.53 144
17188.77 151
17190.01 137
17191.25 133
17192.49 163
17193.73 136
17194.97 123
17196.21 126
17197.45 130
17198.69 143
17199.92 177
17201.16 133
17202.40 127
17203.64 144
17204.88 133
17206.12 150
17207.36 123
17208.60 138
17209.84 134
17211.08 132
17212.32 137
17213.56 127
17214.81 149
17216.05 141
17217.29 147
17218.53 161
17219.77 141
17221.01 138
17222.25 148
17223.49 127
17224.73 163
17225.97 120
17227.21 165
17228.45 167
17229.69 150
17230.93 138
17232.17 117
17233.41 160
17234.66 158
17235.90 142
17237.14 137
17238.38 139
17239.62 125
17240.86 131
17242.10 146
17243.34 137
17244.58 144
17245.83 121
17247.07 119
17248.31 127
17249.55 119
17250.79 123
17252.03 127
17253.28 136
17254.52 112
17255.76 128
17257.00 142
17258.24 126
17259.48 129
17260.73 112
17261.97 136
17263.21 136
17264.45 152
17265.69 115
17266.94 127
17268.18 146
17269.42 123
17270.66 166
17271.91 171
17273.15 109
17274.39 92
17275.63 125
17276.88 116
17278.12 138
17279.36 124
17280.60 144
17281.85 124
17283.09 150
17284.33 155
17285.57 145
17286.82 119
17288.06 118
17289.30 152
17290.55 120
17291.79 120
17293.03 123
17294.28 166
17295.52 133
17296.76 129
17298.01 132
17299.25 126
17300.49 143
17301.74 139
17302.98 139
17304.22 108
17305.47 130
17306.71 115
17307.95 133
17309.20 131
17310.44 144
17311.68 155
17312.93 142
17314.17 136
17315.42 125
17316.66 164
17317.90 148
17319.15 118
17320.39 121
17321.64 124
17322.88 133
17324.12 134
17325.37 141
17326.61 142
17327.86 146
17329.10 121
17330.35 130
17331.59 128
17332.83 144
17334.08 135
17335.32 131
17336.57 128
17337.81 110
17339.06 109
17340.30 135
17341.55 141
17342.79 131
17344.04 92
17345.28 112
17346.53 129
17347.77 124
17349.02 125
17350.26 122
17351.51 130
17352.75 145
17354.00 136
17355.24 122
17356.49 127
17357.73 140
17358.98 125
17360.23 135
17361.47 106
17362.72 123
17363.96 119
17365.21 108
17366.45 130
17367.70 134
17368.95 131
17370.19 140
17371.44 118
17372.68 123
17373.93 117
17375.18 113
17376.42 149
17377.67 140
17378.91 133
17380.16 92
17381.41 132
17382.65 146
17383.90 124
17385.15 152
17386.39 103
17387.64 123
17388.89 149
17390.13 145
17391.38 152
17392.63 117
17393.87 112
17395.12 138
17396.37 116
17397.61 139
17398.86 106
17400.11 109
17401.35 137
17402.60 118
17403.85 113
17405.09 110
17406.34 123
17407.59 146
17408.84 131
17410.08 146
17411.33 122
17412.58 127
17413.83 119
17415.07 121
17416.32 127
17417.57 126
17418.82 120
17420.06 135
17421.31 124
17422.56 111
17423.81 131
17425.05 143
17426.30 136
17427.55 104
17428.80 127
17430.05 118
17431.29 127
17432.54 148
17433.79 170
17435.04 143
17436.29 165
17437.54 164
17438.78 119
17440.03 128
17441.28 156
17442.53 148
17443.78 146
17445.03 127
17446.27 128
17447.52 128
17448.77 144
17450.02 111
17451.27 161
17452.52 156
17453.77 132
17455.02 138
17456.27 130
17457.51 134
17458.76 117
17460.01 135
17461.26 145
17462.51 140
17463.76 142
17465.01 146
17466.26 141
17467.51 156
17468.76 128
17470.01 140
17471.26 128
17472.51 173
17473.76 149
17475.01 150
17476.26 148
17477.50 145
17478.75 169
17480.00 137
17481.25 145
17482.50 144
17483.75 127
17485.00 137
17486.25 136
17487.50 113
17488.75 173
17490.00 144
17491.25 136
17492.51 140
17493.76 119
17495.01 132
17496.26 114
17497.51 142
17498.76 139
17500.01 148
17501.26 121
17502.51 163
17503.76 138
17505.01 142
17506.26 153
17507.51 154
17508.76 136
17510.01 154
17511.26 125
17512.52 160
17513.77 152
17515.02 142
17516.27 124
17517.52 143
17518.77 105
17520.02 134
17521.27 140
17522.53 150
17523.78 152
17525.03 132
17526.28 146
17527.53 137
17528.78 149
17530.03 127
17531.29 156
17532.54 166
17533.79 133
17535.04 130
17536.29 178
17537.55 162
17538.80 139
17540.05 141
17541.30 132
17542.55 148
17543.81 149
17545.06 135
17546.31 116
17547.56 139
17548.81 127
17550.07 155
17551.32 130
17552.57 160
17553.82 172
17555.08 169
17556.33 174
17557.58 152
17558.83 135
17560.09 173
17561.34 144
17562.59 137
17563.85 141
17565.10 152
17566.35 160
17567.60 140
17568.86 162
17570.11 158
17571.36 142
17572.62 154
17573.87 154
17575.12 143
17576.38 161
17577.63 159
17578.88 146
17580.14 136
17581.39 135
17582.64 113
17583.90 159
17585.15 164
17586.40 165
17587.66 164
17588.91 145
17590.17 155
17591.42 135
17592.67 147
17593.93 146
17595.18 147
17596.43 164
17597.69 146
17598.94 157
17600.20 161
17601.45 165
17602.71 142
17603.96 158
17605.21 133
17606.47 136
17607.72 149
17608.98 153
17610.23 156
17611.49 147
17612.74 147
17614.00 176
17615.25 176
17616.50 170
17617.76 131
17619.01 134
17620.27 155
17621.52 173
17622.78 138
17624.03 125
17625.29 160
17626.54 150
17627.80 177
17629.05 160
17630.31 141
17631.56 155
17632.82 144
17634.08 152
17635.33 174
17636.59 158
17637.84 147
17639.10 162
17640.35 165
17641.61 142
17642.86 121
17644.12 123
17645.38 149
17646.63 142
17647.89 125
17649.14 155
17650.40 159
17651.66 159
17652.91 150
17654.17 137
17655.42 170
17656.68 185
17657.94 183
17659.19 146
17660.45 142
17661.70 151
17662.96 161
17664.22 149
17665.47 155
17666.73 137
17667.99 170
17669.24 153
17670.50 157
17671.76 122
17673.01 136
17674.27 135
17675.53 133
17676.78 160
17678.04 132
17679.30 151
17680.56 172
17681.81 149
17683.07 117
17684.33 139
17685.58 171
17686.84 153
17688.10 121
17689.36 115
17690.61 131
17691.87 150
17693.13 154
17694.39 142
17695.64 155
17696.90 132
17698.16 130
17699.42 131
17700.67 114
17701.93 124
17703.19 118
17704.45 128
17705.70 127
17706.96 121
17708.22 127
17709.48 122
17710.74 149
17711.99 123
17713.25 132
17714.51 132
17715.77 129
17717.03 138
17718.29 126
17719.54 136
17720.80 112
17722.06 114
17723.32 135
17724.58 133
17725.84 160
17727.10 127
17728.35 121
17729.61 127
17730.87 125
17732.13 130
17733.39 127
17734.65 129
17735.91 126
17737.17 123
17738.43 109
17739.69 124
17740.94 143
17742.20 108
17743.46 123
17744.72 96
17745.98 116
17747.24 121
17748.50 121
17749.76 140
17751.02 149
17752.28 110
17753.54 129
17754.80 151
17756.06 121
17757.32 134
17758.58 152
17759.84 148
17761.10 146
17762.36 137
17763.62 138
17764.88 141
17766.14 128
17767.40 116
17768.66 114
17769.92 123
17771.18 140
17772.44 132
17773.70 119
17774.96 145
17776.22 131
17777.48 119
17778.74 108
17780.00 98
17781.26 141
17782.52 144
17783.78 129
17785.04 125
17786.30 109
17787.57 139
17788.83 108
17790.09 126
17791.35 141
17792.61 131
17793.87 141
17795.13 115
17796.39 123
17797.65 119
17798.91 130
17800.18 126
17801.44 116
17802.70 133
17803.96 139
17805.22 137
17806.48 157
17807.74 119
17809.01 115
17810.27 112
17811.53 128
17812.79 110
17814.05 116
17815.31 121
17816.58 108
17817.84 132
17819.10 102
17820.36 108
17821.62 130
17822.89 131
17824.15 119
17825.41 126
17826.67 133
17827.94 111
17829.20 122
17830.46 122
17831.72 119
17832.98 124
17834.25 131
17835.51 123
17836.77 123
17838.04 114
17839.30 107
17840.56 95
17841.82 102
17843.09 123
17844.35 133
17845.61 107
17846.87 128
17848.14 115
17849.40 112
17850.66 109
17851.93 115
17853.19 119
17854.45 119
17855.72 130
17856.98 122
17858.24 122
17859.51 83
17860.77 113
17862.03 133
17863.30 116
17864.56 91
17865.82 110
17867.09 125
17868.35 128
17869.62 119
17870.88 106
17872.14 98
17873.41 138
17874.67 128
17875.93 119
17877.20 97
17878.46 110
17879.73 138
17880.99 125
17882.26 97
17883.52 113
17884.78 110
17886.05 120
17887.31 133
17888.58 128
17889.84 134
17891.11 114
17892.37 131
17893.63 107
17894.90 124
17896.16 106
17897.43 127
17898.69 129
17899.96 115
17901.22 110
17902.49 95
17903.75 124
17905.02 124
17906.28 113
17907.55 136
17908.81 125
17910.08 131
17911.34 112
17912.61 99
17913.87 115
17915.14 121
17916.41 117
17917.67 117
17918.94 104
17920.20 115
17921.47 101
17922.73 133
17924.00 104
17925.26 120
17926.53 110
17927.80 111
17929.06 105
17930.33 106
17931.59 112
17932.86 123
17934.13 91
17935.39 119
17936.66 111
17937.92 106
17939.19 118
17940.46 131
17941.72 105
17942.99 109
17944.26 129
17945.52 92
17946.79 110
17948.06 88
17949.32 101
17950.59 127
17951.85 111
17953.12 121
17954.39 116
17955.66 101
17956.92 108
17958.19 93
17959.46 99
17960.72 108
17961.99 108
17963.26 104
17964.52 114
17965.79 120
17967.06 100
17968.33 132
17969.59 113
17970.86 127
17972.13 106
17973.40 99
17974.66 96
17975.93 116
17977.20 105
17978.47 96
17979.73 124
17981.00 107
17982.27 104
17983.54 136
17984.80 102
17986.07 118
17987.34 100
17988.61 111
17989.88 135
17991.14 111
17992.41 95
17993.68 120
17994.95 143
17996.22 137
17997.48 112
17998.75 140
18000.02 116
18001.29 114
18002.56 108
18003.83 117
18005.10 93
18006.36 88
18007.63 110
18008.90 80
18010.17 79
18011.44 103
18012.71 97
18013.98 117
18015.25 90
18016.51 109
18017.78 111
18019.05 109
18020.32 107
18021.59 128
18022.86 106
18024.13 117
18025.40 130
18026.67 123
18027.94 99
18029.21 112
18030.48 128
18031.75 108
18033.01 101
18034.28 100
18035.55 122
18036.82 122
18038.09 128
18039.36 103
18040.63 116
18041.90 108
18043.17 123
18044.44 129
18045.71 104
18046.98 95
18048.25 107
18049.52 104
18050.79 104
18052.06 94
18053.33 113
18054.60 112
18055.87 108
18057.14 105
18058.42 102
18059.69 131
18060.96 126
18062.23 131
18063.50 121
18064.77 122
18066.04 109
18067.31 105
18068.58 119
18069.85 105
18071.12 118
18072.39 132
18073.66 130
18074.93 116
18076.21 99
18077.48 117
18078.75 119
18080.02 117
18081.29 98
18082.56 128
18083.83 118
18085.10 103
18086.38 102
18087.65 121
18088.92 104
18090.19 124
18091.46 98
18092.73 131
18094.01 117
18095.28 127
18096.55 125
18097.82 103
18099.09 105
18100.36 113
18101.64 110
18102.91 123
18104.18 118
18105.45 110
18106.73 120
18108.00 117
18109.27 107
18110.54 118
18111.81 119
18113.09 126
18114.36 131
18115.63 117
18116.90 116
18118.18 91
18119.45 104
18120.72 109
18121.99 102
18123.27 105
18124.54 109
18125.81 149
18127.09 98
18128.36 105
18129.63 135
18130.90 118
18132.18 104
18133.45 108
18134.72 138
18136.00 127
18137.27 121
18138.54 127
18139.82 102
18141.09 90
18142.36 127
18143.64 103
18144.91 129
18146.18 125
18147.46 113
18148.73 115
18150.00 121
18151.28 100
18152.55 112
18153.83 139
18155.10 128
18156.37 119
18157.65 103
18158.92 125
18160.20 132
18161.47 144
18162.74 105
18164.02 122
18165.29 91
18166.57 79
18167.84 118
18169.12 91
18170.39 129
18171.66 121
18172.94 134
18174.21 113
18175.49 108
18176.76 110
18178.04 91
18179.31 87
18180.59 92
18181.86 107
18183.14 118
18184.41 114
18185.69 115
18186.96 124
18188.24 119
18189.51 121
18190.79 121
18192.06 130
18193.34 116
18194.61 123
18195.89 105
18197.16 106
18198.44 98
18199.71 124
18200.99 124
18202.26 118
18203.54 118
18204.81 137
18206.09 125
18207.37 139
18208.64 113
18209.92 108
18211.19 119
18212.47 106
18213.75 99
18215.02 97
18216.30 115
18217.57 117
18218.85 123
18220.13 114
18221.40 97
18222.68 118
18223.95 124
18225.23 128
18226.51 105
18227.78 110
18229.06 113
18230.34 110
18231.61 116
18232.89 129
18234.17 120
18235.44 131
18236.72 122
18238.00 99
18239.27 114
18240.55 124
18241.83 122
18243.10 120
18244.38 104
18245.66 129
18246.94 113
18248.21 118
18249.49 105
18250.77 130
18252.04 127
18253.32 126
18254.60 121
18255.88 94
18257.15 93
18258.43 122
18259.71 118
18260.99 111
18262.26 110
18263.54 131
18264.82 124
18266.10 121
18267.37 105
18268.65 127
18269.93 125
18271.21 96
18272.49 106
18273.76 106
18275.04 117
18276.32 119
18277.60 139
18278.88 117
18280.15 125
18281.43 115
18282.71 132
18283.99 117
18285.27 102
18286.55 104
18287.83 94
18289.10 110
18290.38 109
18291.66 82
18292.94 118
18294.22 100
18295.50 95
18296.78 106
18298.06 119
18299.33 122
18300.61 107
18301.89 132
18303.17 122
18304.45 101
18305.73 141
18307.01 115
18308.29 143
18309.57 123
18310.85 110
18312.13 96
18313.41 105
18314.68 113
18315.96 112
18317.24 143
18318.52 120
18319.80 107
18321.08 114
18322.36 109
18323.64 88
18324.92 95
18326.20 124
18327.48 112
18328.76 83
18330.04 103
18331.32 130
18332.60 111
18333.88 113
18335.16 113
18336.44 103
18337.72 109
18339.00 104
18340.28 114
18341.56 116
18342.84 98
18344.12 116
18345.41 127
18346.69 114
18347.97 82
18349.25 101
18350.53 129
18351.81 108
18353.09 87
18354.37 116
18355.65 110
18356.93 95
18358.21 109
18359.49 107
18360.78 114
18362.06 125
18363.34 125
18364.62 135
18365.90 110
18367.18 114
18368.46 115
18369.74 90
18371.03 114
18372.31 107
18373.59 115
18374.87 107
18376.15 104
18377.43 102
18378.72 120
18380.00 110
18381.28 114
18382.56 115
18383.84 110
18385.12 118
18386.41 114
18387.69 135
18388.97 104
18390.25 110
18391.53 114
18392.82 127
18394.10 121
18395.38 112
18396.66 129
18397.95 96
18399.23 103
18400.51 110
18401.79 125
18403.08 112
18404.36 118
18405.64 104
18406.92 123
18408.21 113
18409.49 94
18410.77 101
18412.06 107
18413.34 125
18414.62 84
18415.90 89
18417.19 115
18418.47 105
18419.75 108
18421.04 106
18422.32 119
18423.60 107
18424.89 110
18426.17 82
18427.45 99
18428.74 107
18430.02 119
18431.30 94
18432.59 109
18433.87 94
18435.15 136
18436.44 145
18437.72 115
18439.01 100
18440.29 124
18441.57 122
18442.86 118
18444.14 111
18445.43 101
18446.71 95
18447.99 99
18449.28 122
18450.56 123
18451.85 120
18453.13 117
18454.42 102
18455.70 116
18456.98 96
18458.27 102
18459.55 114
18460.84 101
18462.12 107
18463.41 124
18464.69 92
18465.98 106
18467.26 97
18468.55 107
18469.83 93
18471.12 85
18472.40 113
18473.69 113
18474.97 145
18476.26 128
18477.54 115
18478.83 120
18480.11 113
18481.40 115
18482.68 130
18483.97 95
18485.25 120
18486.54 124
18487.82 112
18489.11 114
18490.40 117
18491.68 94
18492.97 113
18494.25 89
18495.54 103
18496.82 104
18498.11 107
18499.40 97
18500.68 98
18501.97 95
18503.25 90
18504.54 114
18505.83 118
18507.11 115
18508.40 121
18509.69 130
18510.97 118
18512.26 95
18513.54 102
18514.83 119
18516.12 103
18517.40 101
18518.69 119
18519.98 142
18521.26 111
18522.55 104
18523.84 124
18525.12 129
18526.41 104
18527.70 118
18528.99 132
18530.27 146
18531.56 114
18532.85 117
18534.13 119
18535.42 129
18536.71 114
18538.00 115
18539.28 123
18540.57 111
18541.86 111
18543.14 110
18544.43 110
18545.72 124
18547.01 113
18548.30 122
18549.58 111
18550.87 110
18552.16 126
18553.45 132
18554.73 120
18556.02 116
18557.31 131
18558.60 122
18559.89 124
18561.17 118
18562.46 123
18563.75 131
18565.04 123
18566.33 118
18567.62 106
18568.90 102
18570.19 114
18571.48 163
18572.77 103
18574.06 112
18575.35 124
18576.63 124
18577.92 123
18579.21 95
18580.50 108
18581.79 115
18583.08 140
18584.37 111
18585.66 128
18586.95 107
18588.23 127
18589.52 127
18590.81 96
18592.10 111
18593.39 126
18594.68 128
18595.97 121
18597.26 141
18598.55 144
18599.84 105
18601.13 126
18602.42 125
18603.71 144
18605.00 123
18606.29 133
18607.58 141
18608.86 125
18610.15 156
18611.44 146
18612.73 128
18614.02 130
18615.31 142
18616.60 132
18617.89 141
18619.18 131
18620.47 132
18621.76 136
18623.06 140
18624.35 136
18625.64 119
18626.93 116
18628.22 102
18629.51 122
18630.80 121
18632.09 94
18633.38 146
18634.67 129
18635.96 137
18637.25 140
18638.54 117
18639.83 115
18641.12 122
18642.41 121
18643.71 116
18645.00 120
18646.29 96
18647.58 124
18648.87 128
18650.16 104
18651.45 105
18652.74 109
18654.03 114
18655.33 129
18656.62 131
18657.91 117
18659.20 159
18660.49 127
18661.78 102
18663.07 98
18664.37 118
18665.66 101
18666.95 98
18668.24 85
18669.53 96
18670.83 103
18672.12 110
18673.41 121
18674.70 115
18675.99 103
18677.29 110
18678.58 121
18679.87 106
18681.16 109
18682.45 107
18683.75 105
18685.04 101
18686.33 95
18687.62 115
18688.92 126
18690.21 108
18691.50 113
18692.79 98
18694.09 97
18695.38 126
18696.67 112
18697.97 100
18699.26 129
18700.55 122
18701.84 116
18703.14 117
18704.43 100
18705.72 109
18707.02 114
18708.31 100
18709.60 95
18710.90 95
18712.19 105
18713.48 106
18714.78 101
18716.07 104
18717.36 96
18718.66 116
18719.95 91
18721.24 117
18722.54 98
18723.83 81
18725.13 101
18726.42 106
18727.71 89
18729.01 91
18730.30 103
18731.60 128
18732.89 126
18734.18 107
18735.48 118
18736.77 135
18738.07 112
18739.36 103
18740.66 105
18741.95 105
18743.24 109
18744.54 124
18745.83 120
18747.13 112
18748.42 98
18749.72 102
18751.01 126
18752.31 123
18753.60 107
18754.90 102
18756.19 102
18757.49 114
18758.78 82
18760.08 101
18761.37 142
18762.67 119
18763.96 110
18765.26 126
18766.55 97
18767.85 93
18769.14 115
18770.44 106
18771.73 100
18773.03 106
18774.32 113
18775.62 96
18776.91 120
18778.21 118
18779.51 126
18780.80 118
18782.10 110
18783.39 105
18784.69 111
18785.99 136
18787.28 93
18788.58 102
18789.87 107
18791.17 118
18792.47 103
18793.76 109
18795.06 84
18796.35 123
18797.65 116
18798.95 104
18800.24 86
18801.54 96
18802.84 99
18804.13 98
18805.43 92
18806.73 113
18808.02 106
18809.32 121
18810.62 121
18811.91 90
18813.21 110
18814.51 108
18815.80 106
18817.10 116
18818.40 113
18819.69 117
18820.99 111
18822.29 113
18823.59 117
18824.88 90
18826.18 103
18827.48 127
18828.78 121
18830.07 85
18831.37 94
18832.67 114
18833.97 102
18835.26 83
18836.56 95
18837.86 99
18839.16 105
18840.45 100
18841.75 98
18843.05 110
18844.35 100
18845.65 126
18846.94 106
18848.24 103
18849.54 92
18850.84 111
18852.14 105
18853.43 111
18854.73 103
18856.03 109
18857.33 104
18858.63 111
18859.93 117
18861.22 116
18862.52 101
18863.82 101
18865.12 123
18866.42 80
18867.72 106
18869.02 91
18870.32 104
18871.61 98
18872.91 86
18874.21 94
18875.51 96
18876.81 129
18878.11 119
18879.41 112
18880.71 124
18882.01 109
18883.31 94
18884.61 91
18885.90 96
18887.20 122
18888.50 109
18889.80 107
18891.10 102
18892.40 98
18893.70 86
18895.00 106
18896.30 121
18897.60 107
18898.90 87
18900.20 98
18901.50 98
18902.80 75
18904.10 93
18905.40 100
18906.70 123
18908.00 78
18909.30 84
18910.60 104
18911.90 111
18913.20 104
18914.50 113
18915.80 101
18917.10 77
18918.40 84
18919.70 99
18921.00 95
18922.30 85
18923.61 112
18924.91 107
18926.21 96
18927.51 91
18928.81 99
18930.11 112
18931.41 102
18932.71 112
18934.01 98
18935.31 110
18936.61 114
18937.92 91
18939.22 90
18940.52 94
18941.82 89
18943.12 111
18944.42 98
18945.72 83
18947.03 113
18948.33 100
18949.63 93
18950.93 104
18952.23 113
18953.53 104
18954.84 98
18956.14 86
18957.44 88
18958.74 95
18960.04 107
18961.34 101
18962.65 132
18963.95 106
18965.25 106
18966.55 109
18967.86 114
18969.16 92
18970.46 96
18971.76 97
18973.06 103
18974.37 101
18975.67 112
18976.97 116
18978.27 99
18979.58 118
18980.88 101
18982.18 84
18983.48 102
18984.79 122
18986.09 99
18987.39 94
18988.70 89
18990.00 106
18991.30 113
18992.61 103
18993.91 88
18995.21 77
18996.51 102
18997.82 96
18999.12 109
19000.42 104
19001.73 102
19003.03 139
19004.33 91
19005.64 111
19006.94 113
19008.25 99
19009.55 89
19010.85 109
19012.16 108
19013.46 94
19014.76 92
19016.07 111
19017.37 101
19018.68 95
19019.98 119
19021.28 97
19022.59 120
19023.89 79
19025.20 90
19026.50 114
19027.80 109
19029.11 127
19030.41 94
19031.72 104
19033.02 109
19034.33 104
19035.63 84
19036.94 80
19038.24 107
19039.54 105
19040.85 99
19042.15 104
19043.46 105
19044.76 92
19046.07 123
19047.37 102
19048.68 109
19049.98 101
19051.29 100
19052.59 105
19053.90 120
19055.20 89
19056.51 77
19057.81 114
19059.12 97
19060.43 121
19061.73 94
19063.04 100
19064.34 112
19065.65 84
19066.95 93
19068.26 112
19069.56 117
19070.87 115
19072.18 133
19073.48 125
19074.79 123
19076.09 109
19077.40 100
19078.71 96
19080.01 109
19081.32 108
19082.62 108
19083.93 106
19085.24 97
19086.54 93
19087.85 103
19089.16 118
19090.46 130
19091.77 121
19093.07 93
19094.38 113
19095.69 103
19096.99 108
19098.30 80
19099.61 106
19100.91 114
19102.22 103
19103.53 107
19104.84 116
19106.14 115
19107.45 89
19108.76 89
19110.06 103
19111.37 98
19112.68 107
19113.98 98
19115.29 103
19116.60 93
19117.91 122
19119.21 105
19120.52 98
19121.83 98
19123.14 83
19124.44 107
19125.75 118
19127.06 98
19128.37 113
19129.68 96
19130.98 112
19132.29 110
19133.60 125
19134.91 98
19136.21 122
19137.52 117
19138.83 106
19140.14 82
19141.45 101
19142.76 105
19144.06 115
19145.37 106
19146.68 107
19147.99 89
19149.30 114
19150.61 103
19151.91 107
19153.22 113
19154.53 112
19155.84 121
19157.15 92
19158.46 113
19159.77 121
19161.07 108
19162.38 93
19163.69 114
19165.00 87
19166.31 92
19167.62 105
19168.93 99
19170.24 94
19171.55 92
19172.86 84
19174.17 99
19175.48 102
19176.78 94
19178.09 113
19179.40 92
19180.71 91
19182.02 91
19183.33 103
19184.64 95
19185.95 106
19187.26 108
19188.57 105
19189.88 105
19191.19 87
19192.50 81
19193.81 87
19195.12 106
19196.43 94
19197.74 109
19199.05 96
19200.36 121
19201.67 87
19202.98 97
19204.29 93
19205.60 113
19206.91 95
19208.22 104
19209.53 91
19210.84 83
19212.15 90
19213.47 98
19214.78 93
19216.09 91
19217.40 93
19218.71 103
19220.02 108
19221.33 124
19222.64 114
19223.95 88
19225.26 114
19226.57 98
19227.89 90
19229.20 70
19230.51 81
19231.82 94
19233.13 81
19234.44 99
19235.75 113
19237.06 96
19238.38 101
19239.69 91
19241.00 103
19242.31 94
19243.62 82
19244.93 107
19246.25 109
19247.56 124
19248.87 110
19250.18 108
19251.49 112
19252.81 115
19254.12 75
19255.43 84
19256.74 110
19258.05 103
19259.37 94
19260.68 78
19261.99 111
19263.30 99
19264.62 100
19265.93 89
19267.24 94
19268.55 102
19269.87 102
19271.18 89
19272.49 101
19273.80 97
19275.12 123
19276.43 103
19277.74 112
19279.05 87
19280.37 61
19281.68 94
19282.99 104
19284.31 104
19285.62 108
19286.93 101
19288.25 104
19289.56 105
19290.87 76
19292.19 82
19293.50 88
19294.81 83
19296.13 89
19297.44 89
19298.75 118
19300.07 103
19301.38 100
19302.69 95
19304.01 95
19305.32 94
19306.64 117
19307.95 85
19309.26 69
19310.58 85
19311.89 92
19313.21 97
19314.52 101
19315.83 99
19317.15 88
19318.46 99
19319.78 98
19321.09 88
19322.41 100
19323.72 104
19325.03 83
19326.35 95
19327.66 90
19328.98 112
19330.29 73
19331.61 112
19332.92 113
19334.24 113
19335.55 85
19336.87 82
19338.18 99
19339.50 93
19340.81 87
19342.13 108
19343.44 89
19344.76 83
19346.07 101
19347.39 90
19348.70 89
19350.02 91
19351.33 96
19352.65 91
19353.96 96
19355.28 108
19356.59 108
19357.91 93
19359.23 97
19360.54 91
19361.86 97
19363.17 105
19364.49 109
19365.80 96
19367.12 97
19368.44 113
19369.75 86
19371.07 98
19372.38 96
19373.70 98
19375.02 104
19376.33 96
19377.65 101
19378.97 107
19380.28 103
19381.60 107
19382.91 113
19384.23 92
19385.55 94
19386.86 108
19388.18 125
19389.50 105
19390.81 113
19392.13 104
19393.45 107
19394.76 95
19396.08 112
19397.40 111
19398.72 97
19400.03 73
19401.35 107
19402.67 98
19403.98 100
19405.30 92
19406.62 94
19407.94 107
19409.25 116
19410.57 111
19411.89 106
19413.20 101
19414.52 70
19415.84 107
19417.16 107
19418.48 94
19419.79 113
19421.11 107
19422.43 97
19423.75 102
19425.06 92
19426.38 106
19427.70 88
19429.02 86
19430.34 92
19431.65 97
19432.97 106
19434.29 91
19435.61 100
19436.93 82
19438.25 99
19439.56 108
19440.88 92
19442.20 94
19443.52 83
19444.84 81
19446.16 116
19447.47 116
19448.79 83
19450.11 90
19451.43 109
19452.75 115
19454.07 120
19455.39 73
19456.71 83
19458.03 106
19459.34 105
19460.66 102
19461.98 89
19463.30 102
19464.62 91
19465.94 113
19467.26 94
19468.58 93
19469.90 72
19471.22 81
19472.54 112
19473.86 95
19475.18 75
19476.50 93
19477.82 113
19479.14 113
19480.46 76
19481.78 88
19483.10 78
19484.42 107
19485.73 106
19487.05 100
19488.37 102
19489.70 91
19491.02 122
19492.34 95
19493.66 78
19494.98 91
19496.30 83
19497.62 103
19498.94 89
19500.26 91
19501.58 75
19502.90 103
19504.22 102
19505.54 105
19506.86 84
19508.18 96
19509.50 97
19510.82 81
19512.14 83
19513.46 84
19514.78 86
19516.11 94
19517.43 79
19518.75 61
19520.07 82
19521.39 73
19522.71 101
19524.03 107
19525.35 87
19526.68 72
19528.00 105
19529.32 111
19530.64 88
19531.96 96
19533.28 83
19534.60 113
19535.93 100
19537.25 103
19538.57 89
19539.89 85
19541.21 94
19542.53 94
19543.86 119
19545.18 101
19546.50 90
19547.82 108
19549.14 98
19550.47 81
19551.79 85
19553.11 98
19554.43 84
19555.76 101
19557.08 101
19558.40 72
19559.72 92
19561.05 94
19562.37 102
19563.69 94
19565.01 102
19566.34 97
19567.66 81
19568.98 97
19570.30 122
19571.63 106
19572.95 90
19574.27 104
19575.60 77
19576.92 94
19578.24 90
19579.57 110
19580.89 105
19582.21 105
19583.54 102
19584.86 101
19586.18 64
19587.51 92
19588.83 91
19590.15 100
19591.48 98
19592.80 95
19594.12 103
19595.45 110
19596.77 84
19598.09 79
19599.42 113
19600.74 74
19602.07 91
19603.39 107
19604.71 105
19606.04 91
19607.36 95
19608.69 114
19610.01 92
19611.33 104
19612.66 90
19613.98 102
19615.31 94
19616.63 96
19617.96 99
19619.28 114
19620.60 108
19621.93 106
19623.25 107
19624.58 96
19625.90 86
19627.23 119
19628.55 95
19629.88 82
19631.20 86
19632.53 93
19633.85 96
19635.18 89
19636.50 91
19637.83 88
19639.15 87
19640.48 93
19641.80 99
19643.13 98
19644.45 104
19645.78 87
19647.10 90
19648.43 94
19649.76 105
19651.08 95
19652.41 96
19653.73 78
19655.06 92
19656.38 93
19657.71 111
19659.04 115
19660.36 93
19661.69 111
19663.01 86
19664.34 120
19665.67 78
19666.99 81
19668.32 87
19669.64 95
19670.97 104
19672.30 94
19673.62 85
19674.95 113
19676.28 128
19677.60 93
19678.93 82
19680.25 84
19681.58 91
19682.91 91
19684.23 108
19685.56 84
19686.89 77
19688.22 87
19689.54 110
19690.87 75
19692.20 82
19693.52 90
19694.85 92
19696.18 88
19697.50 75
19698.83 111
19700.16 92
19701.49 109
19702.81 96
19704.14 105
19705.47 78
19706.80 94
19708.12 71
19709.45 103
19710.78 87
19712.11 97
19713.43 91
19714.76 125
19716.09 81
19717.42 86
19718.74 97
19720.07 82
19721.40 95
19722.73 75
19724.06 97
19725.38 98
19726.71 105
19728.04 92
19729.37 80
19730.70 81
19732.03 95
19733.35 92
19734.68 87
19736.01 74
19737.34 78
19738.67 119
19740.00 107
19741.32 87
19742.65 84
19743.98 87
19745.31 88
19746.64 93
19747.97 84
19749.30 110
19750.63 104
19751.96 105
19753.28 95
19754.61 95
19755.94 66
19757.27 92
19758.60 93
19759.93 84
19761.26 87
19762.59 76
19763.92 98
19765.25 82
19766.58 89
19767.91 81
19769.24 101
19770.57 86
19771.90 79
19773.22 86
19774.55 87
19775.88 82
19777.21 93
19778.54 103
19779.87 86
19781.20 91
19782.53 84
19783.86 91
19785.19 81
19786.52 98
19787.85 103
19789.18 108
19790.51 107
19791.85 98
19793.18 85
19794.51 94
19795.84 74
19797.17 115
19798.50 89
19799.83 104
19801.16 80
19802.49 86
19803.82 95
19805.15 94
19806.48 102
19807.81 105
19809.14 113
19810.47 83
19811.81 115
19813.14 108
19814.47 119
19815.80 91
19817.13 74
19818.46 81
19819.79 95
19821.12 113
19822.45 98
19823.79 97
19825.12 88
19826.45 94
19827.78 94
19829.11 110
19830.44 102
19831.78 99
19833.11 109
19834.44 107
19835.77 95
19837.10 97
19838.43 87
19839.77 96
19841.10 90
19842.43 92
19843.76 87
19845.09 94
19846.43 95
19847.76 78
19849.09 98
19850.42 83
19851.76 102
19853.09 85
19854.42 79
19855.75 104
19857.09 105
19858.42 74
19859.75 93
19861.08 103
19862.42 96
19863.75 106
19865.08 99
19866.41 92
19867.75 90
19869.08 87
19870.41 103
19871.75 81
19873.08 86
19874.41 105
19875.75 103
19877.08 104
19878.41 82
19879.75 96
19881.08 103
19882.41 95
19883.75 100
19885.08 85
19886.41 64
19887.75 86
19889.08 95
19890.41 99
19891.75 116
19893.08 106
19894.41 104
19895.75 95
19897.08 97
19898.42 80
19899.75 98
19901.08 86
19902.42 82
19903.75 77
19905.09 90
19906.42 97
19907.75 104
19909.09 96
19910.42 81
19911.76 82
19913.09 89
19914.43 96
19915.76 94
19917.10 78
19918.43 95
19919.77 81
19921.10 130
19922.43 107
19923.77 113
19925.10 82
19926.44 81
19927.77 93
19929.11 92
19930.44 90
19931.78 83
19933.11 77
19934.45 101
19935.78 75
19937.12 104
19938.45 77
19939.79 96
19941.13 85
19942.46 88
19943.80 93
19945.13 89
19946.47 107
19947.80 85
19949.14 90
19950.47 95
19951.81 85
19953.15 81
19954.48 81
19955.82 67
19957.15 83
19958.49 79
19959.83 76
19961.16 81
19962.50 87
19963.83 88
19965.17 100
19966.51 96
19967.84 93
19969.18 83
19970.51 85
19971.85 97
19973.19 111
19974.52 92
19975.86 82
19977.20 76
19978.53 92
19979.87 75
19981.21 91
19982.54 101
19983.88 104
19985.22 100
19986.55 124
19987.89 123
19989.23 104
19990.57 85
19991.90 92
19993.24 91
19994.58 89
19995.91 87
19997.25 86
19998.59 95
19999.93 100
20001.26 66
20002.60 90
20003.94 78
20005.28 101
20006.61 100
20007.95 112
20009.29 101
20010.63 79
20011.96 93
20013.30 86
20014.64 84
20015.98 108
20017.31 118
20018.65 109
20019.99 93
20021.33 82
20022.67 91
20024.01 114
20025.34 113
20026.68 105
20028.02 83
20029.36 96
20030.70 83
20032.03 86
20033.37 85
20034.71 101
20036.05 86
20037.39 97
20038.73 72
20040.07 74
20041.40 81
20042.74 76
20044.08 86
20045.42 99
20046.76 88
20048.10 82
20049.44 84
20050.78 93
20052.12 103
20053.46 99
20054.79 109
20056.13 91
20057.47 107
20058.81 100
20060.15 79
20061.49 88
20062.83 73
20064.17 70
20065.51 106
20066.85 89
20068.19 83
20069.53 104
20070.87 70
20072.21 86
20073.55 103
20074.89 111
20076.23 91
20077.57 85
20078.91 87
20080.25 96
20081.59 116
20082.93 110
20084.27 83
20085.61 108
20086.95 98
20088.29 91
20089.63 114
20090.97 100
20092.31 96
20093.65 109
20094.99 78
20096.33 78
20097.67 67
20099.01 89
20100.35 87
20101.69 87
20103.03 84
20104.38 82
20105.72 83
20107.06 92
20108.40 78
20109.74 83
20111.08 110
20112.42 112
20113.76 85
20115.10 79
20116.45 102
20117.79 93
20119.13 102
20120.47 89
20121.81 105
20123.15 100
20124.49 97
20125.84 92
20127.18 92
20128.52 107
20129.86 81
20131.20 98
20132.54 87
20133.89 94
20135.23 94
20136.57 115
20137.91 107
20139.25 104
20140.60 72
