# Supplementary material for: MALDI-TOF MS typing enables the classification of brewing yeasts of the genus Saccharomyces to major beer styles
Source: PLoS One. 2017 Aug 9;12(8):e0181694. doi: 10.1371/journal.pone.0181694 (PMC5549903; doi:10.1371/journal.pone.0181694)
Supplement: S16 File — The directory includes 90 raw files and was zipped to “.zip”; the folder has three strains with 30 spectra per strain; S1 Text explains the raw files with an example and Table 1 represents the yeast strains used within the experiment. (ZIP) [file pone.0181694.s019.zip › 46-48/30675-174-OG-Alt-Alt-YPG-18h-E-E_2015-11-05__0_G10_1.dat]

2000.55 1579
2000.97 1505
2001.39 1609
2001.81 1653
2002.23 1543
2002.65 1427
2003.08 1548
2003.50 1545
2003.92 1632
2004.34 1413
2004.76 1353
2005.19 1470
2005.61 1519
2006.03 1519
2006.45 1433
2006.87 1541
2007.30 1462
2007.72 1413
2008.14 1451
2008.56 1531
2008.99 1307
2009.41 1302
2009.83 1582
2010.25 1536
2010.68 1444
2011.10 1358
2011.52 1508
2011.94 1485
2012.37 1402
2012.79 1473
2013.21 1351
2013.63 1310
2014.06 1175
2014.48 1348
2014.90 1266
2015.33 1300
2015.75 1395
2016.17 1345
2016.60 1336
2017.02 1360
2017.44 1307
2017.86 1409
2018.29 1474
2018.71 1472
2019.14 1380
2019.56 1372
2019.98 1516
2020.41 1410
2020.83 1403
2021.25 1332
2021.68 1293
2022.10 1360
2022.52 1364
2022.95 1249
2023.37 1363
2023.80 1462
2024.22 1416
2024.64 1495
2025.07 1398
2025.49 1447
2025.92 1453
2026.34 1337
2026.76 1248
2027.19 1322
2027.61 1223
2028.04 1279
2028.46 1211
2028.89 1259
2029.31 1236
2029.74 1383
2030.16 1400
2030.58 1384
2031.01 1224
2031.43 1220
2031.86 1346
2032.28 1410
2032.71 1362
2033.13 1296
2033.56 1323
2033.98 1297
2034.41 1557
2034.83 1460
2035.26 1318
2035.68 1408
2036.11 1292
2036.53 1435
2036.96 1316
2037.38 1410
2037.81 1350
2038.24 1413
2038.66 1421
2039.09 1311
2039.51 1277
2039.94 1429
2040.36 1617
2040.79 1635
2041.21 1440
2041.64 1427
2042.07 1455
2042.49 1449
2042.92 1331
2043.34 1398
2043.77 1524
2044.20 1364
2044.62 1384
2045.05 1490
2045.47 1448
2045.90 1432
2046.33 1567
2046.75 1434
2047.18 1420
2047.61 1482
2048.03 1480
2048.46 1332
2048.89 1461
2049.31 1446
2049.74 1438
2050.16 1511
2050.59 1461
2051.02 1443
2051.45 1484
2051.87 1358
2052.30 1354
2052.73 1387
2053.15 1434
2053.58 1329
2054.01 1478
2054.43 1454
2054.86 1387
2055.29 1409
2055.72 1340
2056.14 1514
2056.57 1548
2057.00 1413
2057.43 1293
2057.85 1297
2058.28 1385
2058.71 1466
2059.14 1366
2059.56 1330
2059.99 1538
2060.42 1296
2060.85 1300
2061.27 1184
2061.70 1441
2062.13 1474
2062.56 1483
2062.99 1279
2063.41 1400
2063.84 1471
2064.27 1568
2064.70 1545
2065.13 1639
2065.55 1757
2065.98 1803
2066.41 1731
2066.84 1910
2067.27 1954
2067.70 1790
2068.13 1726
2068.55 1629
2068.98 1568
2069.41 1321
2069.84 1187
2070.27 1401
2070.70 1348
2071.13 1292
2071.56 1374
2071.98 1482
2072.41 1356
2072.84 1492
2073.27 1375
2073.70 1262
2074.13 1320
2074.56 1336
2074.99 1407
2075.42 1492
2075.85 1351
2076.28 1381
2076.71 1387
2077.13 1567
2077.56 1484
2077.99 1444
2078.42 1509
2078.85 1460
2079.28 1360
2079.71 1435
2080.14 1651
2080.57 1735
2081.00 1607
2081.43 1645
2081.86 1597
2082.29 1569
2082.72 1577
2083.15 1497
2083.58 1538
2084.01 1504
2084.44 1548
2084.87 1459
2085.30 1316
2085.73 1326
2086.16 1463
2086.59 1479
2087.02 1626
2087.46 1444
2087.89 1421
2088.32 1484
2088.75 1380
2089.18 1386
2089.61 1387
2090.04 1427
2090.47 1314
2090.90 1387
2091.33 1472
2091.76 1419
2092.19 1398
2092.63 1332
2093.06 1368
2093.49 1451
2093.92 1502
2094.35 1459
2094.78 1404
2095.21 1308
2095.64 1493
2096.08 1482
2096.51 1490
2096.94 1564
2097.37 1397
2097.80 1406
2098.23 1348
2098.67 1298
2099.10 1362
2099.53 1429
2099.96 1448
2100.39 1396
2100.82 1285
2101.26 1254
2101.69 1225
2102.12 1276
2102.55 1376
2102.98 1470
2103.42 1296
2103.85 1479
2104.28 1365
2104.71 1333
2105.15 1386
2105.58 1396
2106.01 1357
2106.44 1486
2106.88 1498
2107.31 1528
2107.74 1657
2108.17 1420
2108.61 1286
2109.04 1395
2109.47 1398
2109.90 1437
2110.34 1396
2110.77 1394
2111.20 1584
2111.64 1300
2112.07 1232
2112.50 1370
2112.94 1339
2113.37 1139
2113.80 1273
2114.24 1347
2114.67 1438
2115.10 1306
2115.54 1324
2115.97 1375
2116.40 1404
2116.84 1378
2117.27 1369
2117.70 1357
2118.14 1432
2118.57 1268
2119.00 1337
2119.44 1293
2119.87 1309
2120.31 1362
2120.74 1546
2121.17 1314
2121.61 1374
2122.04 1338
2122.48 1321
2122.91 1299
2123.35 1287
2123.78 1305
2124.21 1252
2124.65 1361
2125.08 1421
2125.52 1337
2125.95 1389
2126.39 1305
2126.82 1397
2127.26 1407
2127.69 1363
2128.12 1360
2128.56 1334
2128.99 1288
2129.43 1300
2129.86 1215
2130.30 1450
2130.73 1323
2131.17 1168
2131.60 1307
2132.04 1252
2132.47 1364
2132.91 1384
2133.34 1415
2133.78 1494
2134.22 1365
2134.65 1464
2135.09 1422
2135.52 1477
2135.96 1376
2136.39 1355
2136.83 1363
2137.26 1393
2137.70 1393
2138.14 1500
2138.57 1464
2139.01 1418
2139.44 1539
2139.88 1349
2140.31 1387
2140.75 1348
2141.19 1244
2141.62 1270
2142.06 1446
2142.50 1425
2142.93 1389
2143.37 1288
2143.80 1216
2144.24 1313
2144.68 1302
2145.11 1224
2145.55 1256
2145.99 1366
2146.42 1393
2146.86 1446
2147.30 1314
2147.73 1276
2148.17 1328
2148.61 1361
2149.04 1348
2149.48 1494
2149.92 1422
2150.35 1376
2150.79 1596
2151.23 1522
2151.67 1506
2152.10 1533
2152.54 1423
2152.98 1527
2153.41 1729
2153.85 1631
2154.29 1568
2154.73 1519
2155.16 1462
2155.60 1427
2156.04 1325
2156.48 1443
2156.91 1565
2157.35 1406
2157.79 1523
2158.23 1440
2158.67 1396
2159.10 1454
2159.54 1425
2159.98 1424
2160.42 1489
2160.86 1573
2161.29 1373
2161.73 1519
2162.17 1433
2162.61 1518
2163.05 1436
2163.48 1502
2163.92 1329
2164.36 1365
2164.80 1519
2165.24 1503
2165.68 1560
2166.12 1372
2166.55 1513
2166.99 1488
2167.43 1471
2167.87 1289
2168.31 1343
2168.75 1612
2169.19 1379
2169.63 1386
2170.06 1451
2170.50 1391
2170.94 1586
2171.38 1590
2171.82 1571
2172.26 1440
2172.70 1514
2173.14 1607
2173.58 1547
2174.02 1888
2174.46 1712
2174.90 1689
2175.34 1716
2175.78 1737
2176.22 1635
2176.65 1789
2177.09 1851
2177.53 1721
2177.97 1578
2178.41 1619
2178.85 1682
2179.29 1544
2179.73 1464
2180.17 1391
2180.61 1408
2181.05 1371
2181.49 1419
2181.93 1453
2182.37 1456
2182.81 1452
2183.26 1413
2183.70 1397
2184.14 1509
2184.58 1340
2185.02 1395
2185.46 1431
2185.90 1535
2186.34 1394
2186.78 1517
2187.22 1540
2187.66 1505
2188.10 1481
2188.54 1481
2188.98 1454
2189.42 1493
2189.87 1414
2190.31 1313
2190.75 1377
2191.19 1411
2191.63 1406
2192.07 1366
2192.51 1616
2192.95 1539
2193.39 1453
2193.84 1411
2194.28 1503
2194.72 1727
2195.16 1569
2195.60 1479
2196.04 1583
2196.49 1611
2196.93 1666
2197.37 1654
2197.81 1707
2198.25 1574
2198.69 1376
2199.14 1425
2199.58 1380
2200.02 1386
2200.46 1476
2200.90 1403
2201.35 1471
2201.79 1424
2202.23 1372
2202.67 1385
2203.12 1325
2203.56 1399
2204.00 1283
2204.44 1355
2204.89 1502
2205.33 1441
2205.77 1371
2206.21 1508
2206.66 1625
2207.10 1563
2207.54 1484
2207.98 1295
2208.43 1331
2208.87 1302
2209.31 1366
2209.76 1384
2210.20 1467
2210.64 1627
2211.09 1544
2211.53 1512
2211.97 1450
2212.41 1536
2212.86 1626
2213.30 1503
2213.74 1496
2214.19 1423
2214.63 1418
2215.08 1338
2215.52 1434
2215.96 1512
2216.41 1431
2216.85 1443
2217.29 1329
2217.74 1385
2218.18 1315
2218.63 1332
2219.07 1311
2219.51 1438
2219.96 1453
2220.40 1450
2220.85 1460
2221.29 1498
2221.73 1380
2222.18 1400
2222.62 1407
2223.07 1515
2223.51 1484
2223.96 1415
2224.40 1330
2224.84 1428
2225.29 1339
2225.73 1415
2226.18 1381
2226.62 1447
2227.07 1323
2227.51 1431
2227.96 1415
2228.40 1432
2228.85 1480
2229.29 1566
2229.74 1391
2230.18 1463
2230.63 1398
2231.07 1565
2231.52 1591
2231.96 1534
2232.41 1449
2232.85 1571
2233.30 1539
2233.74 1435
2234.19 1489
2234.63 1553
2235.08 1428
2235.53 1502
2235.97 1405
2236.42 1268
2236.86 1502
2237.31 1418
2237.75 1294
2238.20 1405
2238.65 1416
2239.09 1358
2239.54 1280
2239.98 1254
2240.43 1384
2240.88 1453
2241.32 1337
2241.77 1277
2242.21 1275
2242.66 1309
2243.11 1333
2243.55 1262
2244.00 1322
2244.45 1372
2244.89 1514
2245.34 1597
2245.79 1388
2246.23 1295
2246.68 1385
2247.13 1422
2247.57 1414
2248.02 1336
2248.47 1357
2248.91 1432
2249.36 1331
2249.81 1395
2250.25 1414
2250.70 1259
2251.15 1312
2251.60 1330
2252.04 1350
2252.49 1300
2252.94 1439
2253.39 1450
2253.83 1333
2254.28 1256
2254.73 1194
2255.17 1284
2255.62 1340
2256.07 1364
2256.52 1288
2256.97 1302
2257.41 1283
2257.86 1307
2258.31 1396
2258.76 1382
2259.20 1342
2259.65 1371
2260.10 1455
2260.55 1356
2261.00 1524
2261.45 1454
2261.89 1379
2262.34 1425
2262.79 1551
2263.24 1559
2263.69 1551
2264.13 1512
2264.58 1542
2265.03 1439
2265.48 1546
2265.93 1617
2266.38 1552
2266.83 1623
2267.28 1701
2267.72 1413
2268.17 1481
2268.62 1546
2269.07 1608
2269.52 1532
2269.97 1335
2270.42 1489
2270.87 1527
2271.32 1435
2271.76 1354
2272.21 1372
2272.66 1531
2273.11 1443
2273.56 1488
2274.01 1377
2274.46 1550
2274.91 1420
2275.36 1433
2275.81 1406
2276.26 1249
2276.71 1419
2277.16 1434
2277.61 1427
2278.06 1440
2278.51 1313
2278.96 1451
2279.41 1517
2279.86 1481
2280.31 1409
2280.76 1430
2281.21 1360
2281.66 1526
2282.11 1525
2282.56 1394
2283.01 1388
2283.46 1512
2283.91 1438
2284.36 1631
2284.81 1654
2285.26 1426
2285.71 1458
2286.16 1427
2286.61 1595
2287.06 1502
2287.51 1530
2287.96 1622
2288.42 1645
2288.87 1701
2289.32 1775
2289.77 1954
2290.22 1775
2290.67 1920
2291.12 2115
2291.57 2321
2292.02 2386
2292.48 2420
2292.93 2296
2293.38 2235
2293.83 2202
2294.28 2015
2294.73 1972
2295.18 1816
2295.63 1650
2296.09 1682
2296.54 1762
2296.99 1568
2297.44 1547
2297.89 1523
2298.35 1455
2298.80 1422
2299.25 1353
2299.70 1352
2300.15 1433
2300.60 1275
2301.06 1472
2301.51 1397
2301.96 1318
2302.41 1399
2302.87 1407
2303.32 1363
2303.77 1352
2304.22 1419
2304.67 1309
2305.13 1412
2305.58 1373
2306.03 1332
2306.49 1303
2306.94 1492
2307.39 1528
2307.84 1453
2308.30 1583
2308.75 1513
2309.20 1613
2309.65 1628
2310.11 1713
2310.56 1774
2311.01 1657
2311.47 1592
2311.92 1732
2312.37 1566
2312.83 1447
2313.28 1419
2313.73 1430
2314.19 1451
2314.64 1451
2315.09 1362
2315.55 1337
2316.00 1480
2316.45 1329
2316.91 1397
2317.36 1361
2317.81 1511
2318.27 1575
2318.72 1403
2319.18 1423
2319.63 1494
2320.08 1353
2320.54 1405
2320.99 1513
2321.45 1471
2321.90 1583
2322.35 1470
2322.81 1480
2323.26 1561
2323.72 1681
2324.17 1566
2324.63 1616
2325.08 1652
2325.53 1673
2325.99 1542
2326.44 1636
2326.90 1810
2327.35 1720
2327.81 1764
2328.26 1749
2328.72 1742
2329.17 1741
2329.63 1685
2330.08 1877
2330.54 2047
2330.99 1863
2331.45 1822
2331.90 1724
2332.36 1740
2332.81 1742
2333.27 1561
2333.72 1409
2334.18 1442
2334.63 1437
2335.09 1488
2335.54 1510
2336.00 1555
2336.46 1407
2336.91 1460
2337.37 1338
2337.82 1644
2338.28 1620
2338.73 1563
2339.19 1515
2339.65 1366
2340.10 1441
2340.56 1510
2341.01 1594
2341.47 1436
2341.93 1477
2342.38 1703
2342.84 1543
2343.29 1540
2343.75 1538
2344.21 1466
2344.66 1346
2345.12 1490
2345.58 1560
2346.03 1585
2346.49 1661
2346.94 1695
2347.40 1571
2347.86 1527
2348.31 1583
2348.77 1663
2349.23 1538
2349.69 1572
2350.14 1427
2350.60 1398
2351.06 1443
2351.51 1342
2351.97 1290
2352.43 1456
2352.88 1509
2353.34 1611
2353.80 1428
2354.26 1386
2354.71 1520
2355.17 1389
2355.63 1383
2356.09 1471
2356.54 1320
2357.00 1422
2357.46 1464
2357.92 1376
2358.37 1414
2358.83 1575
2359.29 1529
2359.75 1534
2360.20 1603
2360.66 1395
2361.12 1440
2361.58 1570
2362.04 1586
2362.49 1499
2362.95 1486
2363.41 1421
2363.87 1610
2364.33 1566
2364.79 1478
2365.24 1588
2365.70 1572
2366.16 1467
2366.62 1533
2367.08 1489
2367.54 1416
2367.99 1360
2368.45 1565
2368.91 1604
2369.37 1702
2369.83 1607
2370.29 1566
2370.75 1536
2371.21 1563
2371.67 1584
2372.12 1576
2372.58 1447
2373.04 1559
2373.50 1499
2373.96 1462
2374.42 1639
2374.88 1500
2375.34 1568
2375.80 1613
2376.26 1591
2376.72 1764
2377.18 1647
2377.64 1775
2378.10 1764
2378.56 1774
2379.01 1709
2379.47 1619
2379.93 1559
2380.39 1517
2380.85 1640
2381.31 1592
2381.77 1624
2382.23 1622
2382.69 1401
2383.15 1367
2383.61 1435
2384.07 1595
2384.53 1455
2384.99 1457
2385.45 1476
2385.92 1498
2386.38 1558
2386.84 1464
2387.30 1445
2387.76 1441
2388.22 1349
2388.68 1396
2389.14 1407
2389.60 1502
2390.06 1469
2390.52 1359
2390.98 1491
2391.44 1475
2391.90 1504
2392.36 1558
2392.83 1454
2393.29 1607
2393.75 1368
2394.21 1526
2394.67 1488
2395.13 1392
2395.59 1397
2396.05 1364
2396.52 1468
2396.98 1541
2397.44 1333
2397.90 1381
2398.36 1395
2398.82 1323
2399.28 1343
2399.75 1427
2400.21 1345
2400.67 1446
2401.13 1434
2401.59 1448
2402.06 1398
2402.52 1402
2402.98 1323
2403.44 1371
2403.90 1493
2404.37 1287
2404.83 1361
2405.29 1207
2405.75 1361
2406.21 1348
2406.68 1331
2407.14 1333
2407.60 1209
2408.06 1398
2408.53 1491
2408.99 1345
2409.45 1274
2409.91 1332
2410.38 1391
2410.84 1522
2411.30 1398
2411.77 1306
2412.23 1329
2412.69 1333
2413.15 1339
2413.62 1429
2414.08 1420
2414.54 1525
2415.01 1586
2415.47 1462
2415.93 1596
2416.40 1690
2416.86 1868
2417.32 1980
2417.79 1838
2418.25 1912
2418.71 1937
2419.18 2035
2419.64 1962
2420.10 2036
2420.57 2069
2421.03 1865
2421.50 1838
2421.96 1786
2422.42 1720
2422.89 1700
2423.35 1837
2423.81 1670
2424.28 1642
2424.74 1534
2425.21 1505
2425.67 1445
2426.14 1461
2426.60 1331
2427.06 1449
2427.53 1466
2427.99 1462
2428.46 1589
2428.92 1495
2429.39 1589
2429.85 1520
2430.32 1512
2430.78 1384
2431.24 1315
2431.71 1479
2432.17 1400
2432.64 1618
2433.10 1442
2433.57 1520
2434.03 1590
2434.50 1512
2434.96 1457
2435.43 1512
2435.89 1554
2436.36 1557
2436.82 1487
2437.29 1538
2437.76 1729
2438.22 1632
2438.69 1594
2439.15 1622
2439.62 1700
2440.08 1573
2440.55 1680
2441.01 1769
2441.48 1752
2441.95 1544
2442.41 1693
2442.88 1530
2443.34 1555
2443.81 1595
2444.27 1576
2444.74 1536
2445.21 1354
2445.67 1444
2446.14 1394
2446.60 1399
2447.07 1491
2447.54 1466
2448.00 1384
2448.47 1330
2448.94 1368
2449.40 1474
2449.87 1372
2450.34 1324
2450.80 1352
2451.27 1386
2451.74 1419
2452.20 1342
2452.67 1403
2453.14 1484
2453.60 1472
2454.07 1438
2454.54 1434
2455.00 1321
2455.47 1427
2455.94 1494
2456.40 1459
2456.87 1404
2457.34 1380
2457.81 1406
2458.27 1432
2458.74 1381
2459.21 1480
2459.68 1390
2460.14 1417
2460.61 1383
2461.08 1456
2461.55 1398
2462.01 1384
2462.48 1540
2462.95 1238
2463.42 1321
2463.88 1377
2464.35 1370
2464.82 1339
2465.29 1367
2465.76 1489
2466.22 1452
2466.69 1446
2467.16 1361
2467.63 1390
2468.10 1516
2468.57 1558
2469.03 1398
2469.50 1457
2469.97 1490
2470.44 1350
2470.91 1184
2471.38 1356
2471.84 1306
2472.31 1348
2472.78 1352
2473.25 1354
2473.72 1382
2474.19 1319
2474.66 1249
2475.13 1351
2475.59 1436
2476.06 1313
2476.53 1236
2477.00 1412
2477.47 1282
2477.94 1286
2478.41 1438
2478.88 1372
2479.35 1371
2479.82 1444
2480.29 1336
2480.76 1345
2481.23 1489
2481.69 1357
2482.16 1353
2482.63 1443
2483.10 1415
2483.57 1357
2484.04 1397
2484.51 1386
2484.98 1322
2485.45 1416
2485.92 1440
2486.39 1480
2486.86 1541
2487.33 1611
2487.80 1551
2488.27 1424
2488.74 1561
2489.21 1532
2489.68 1455
2490.15 1522
2490.62 1448
2491.09 1493
2491.56 1551
2492.04 1511
2492.51 1510
2492.98 1575
2493.45 1488
2493.92 1527
2494.39 1471
2494.86 1692
2495.33 1657
2495.80 1685
2496.27 1763
2496.74 1666
2497.21 1613
2497.68 1600
2498.16 1566
2498.63 1536
2499.10 1462
2499.57 1594
2500.04 1523
2500.51 1458
2500.98 1427
2501.45 1446
2501.93 1519
2502.40 1426
2502.87 1424
2503.34 1466
2503.81 1381
2504.28 1337
2504.76 1328
2505.23 1187
2505.70 1329
2506.17 1557
2506.64 1474
2507.11 1473
2507.59 1528
2508.06 1459
2508.53 1578
2509.00 1597
2509.47 1546
2509.95 1552
2510.42 1534
2510.89 1470
2511.36 1484
2511.84 1702
2512.31 1708
2512.78 1690
2513.25 1738
2513.73 1643
2514.20 1668
2514.67 1624
2515.14 1624
2515.62 1519
2516.09 1496
2516.56 1540
2517.03 1418
2517.51 1478
2517.98 1419
2518.45 1385
2518.93 1447
2519.40 1452
2519.87 1319
2520.35 1324
2520.82 1395
2521.29 1431
2521.77 1393
2522.24 1434
2522.71 1448
2523.19 1497
2523.66 1254
2524.13 1282
2524.61 1327
2525.08 1333
2525.55 1409
2526.03 1247
2526.50 1231
2526.97 1411
2527.45 1407
2527.92 1360
2528.40 1546
2528.87 1366
2529.34 1435
2529.82 1529
2530.29 1393
2530.77 1284
2531.24 1478
2531.71 1590
2532.19 1492
2532.66 1425
2533.14 1391
2533.61 1397
2534.09 1365
2534.56 1434
2535.04 1404
2535.51 1511
2535.98 1604
2536.46 1473
2536.93 1437
2537.41 1437
2537.88 1399
2538.36 1385
2538.83 1504
2539.31 1602
2539.78 1666
2540.26 1588
2540.73 1556
2541.21 1596
2541.68 1650
2542.16 1622
2542.63 1595
2543.11 1612
2543.59 1483
2544.06 1456
2544.54 1584
2545.01 1476
2545.49 1573
2545.96 1593
2546.44 1807
2546.91 1678
2547.39 1650
2547.87 1710
2548.34 1832
2548.82 1831
2549.29 1795
2549.77 1811
2550.24 1699
2550.72 1733
2551.20 1721
2551.67 1780
2552.15 1682
2552.62 1588
2553.10 1696
2553.58 1505
2554.05 1590
2554.53 1643
2555.01 1651
2555.48 1569
2555.96 1449
2556.44 1533
2556.91 1690
2557.39 1567
2557.87 1546
2558.34 1417
2558.82 1471
2559.30 1351
2559.77 1529
2560.25 1455
2560.73 1532
2561.20 1370
2561.68 1315
2562.16 1285
2562.64 1419
2563.11 1358
2563.59 1419
2564.07 1377
2564.54 1440
2565.02 1443
2565.50 1361
2565.98 1333
2566.45 1363
2566.93 1272
2567.41 1329
2567.89 1436
2568.36 1284
2568.84 1451
2569.32 1469
2569.80 1372
2570.28 1316
2570.75 1385
2571.23 1501
2571.71 1305
2572.19 1372
2572.66 1307
2573.14 1414
2573.62 1454
2574.10 1277
2574.58 1334
2575.06 1390
2575.53 1373
2576.01 1490
2576.49 1432
2576.97 1467
2577.45 1381
2577.93 1373
2578.40 1320
2578.88 1378
2579.36 1500
2579.84 1483
2580.32 1512
2580.80 1500
2581.28 1414
2581.76 1508
2582.24 1460
2582.71 1441
2583.19 1472
2583.67 1314
2584.15 1284
2584.63 1437
2585.11 1391
2585.59 1347
2586.07 1295
2586.55 1334
2587.03 1419
2587.51 1387
2587.99 1460
2588.47 1488
2588.95 1417
2589.42 1422
2589.90 1555
2590.38 1312
2590.86 1441
2591.34 1441
2591.82 1397
2592.30 1327
2592.78 1401
2593.26 1485
2593.74 1433
2594.22 1344
2594.70 1370
2595.18 1461
2595.66 1543
2596.14 1458
2596.62 1481
2597.10 1428
2597.58 1358
2598.07 1289
2598.55 1410
2599.03 1464
2599.51 1371
2599.99 1414
2600.47 1431
2600.95 1471
2601.43 1351
2601.91 1452
2602.39 1344
2602.87 1342
2603.35 1395
2603.83 1406
2604.31 1387
2604.80 1470
2605.28 1248
2605.76 1334
2606.24 1343
2606.72 1319
2607.20 1374
2607.68 1414
2608.16 1354
2608.65 1335
2609.13 1323
2609.61 1304
2610.09 1407
2610.57 1416
2611.05 1438
2611.53 1446
2612.02 1406
2612.50 1370
2612.98 1486
2613.46 1502
2613.94 1386
2614.43 1336
2614.91 1432
2615.39 1414
2615.87 1555
2616.35 1500
2616.84 1460
2617.32 1567
2617.80 1444
2618.28 1492
2618.77 1455
2619.25 1497
2619.73 1646
2620.21 1510
2620.69 1341
2621.18 1268
2621.66 1306
2622.14 1319
2622.63 1328
2623.11 1473
2623.59 1336
2624.07 1482
2624.56 1444
2625.04 1410
2625.52 1435
2626.01 1405
2626.49 1521
2626.97 1245
2627.45 1387
2627.94 1309
2628.42 1280
2628.90 1299
2629.39 1379
2629.87 1406
2630.35 1403
2630.84 1451
2631.32 1456
2631.80 1448
2632.29 1431
2632.77 1438
2633.26 1426
2633.74 1416
2634.22 1421
2634.71 1330
2635.19 1256
2635.67 1410
2636.16 1368
2636.64 1412
2637.13 1355
2637.61 1427
2638.09 1356
2638.58 1402
2639.06 1380
2639.55 1376
2640.03 1349
2640.52 1289
2641.00 1415
2641.48 1442
2641.97 1393
2642.45 1339
2642.94 1403
2643.42 1512
2643.91 1375
2644.39 1353
2644.88 1362
2645.36 1333
2645.85 1343
2646.33 1314
2646.82 1379
2647.30 1356
2647.79 1283
2648.27 1362
2648.76 1382
2649.24 1436
2649.73 1353
2650.21 1287
2650.70 1264
2651.18 1297
2651.67 1404
2652.15 1499
2652.64 1385
2653.12 1325
2653.61 1400
2654.10 1375
2654.58 1368
2655.07 1274
2655.55 1322
2656.04 1319
2656.52 1366
2657.01 1294
2657.50 1306
2657.98 1396
2658.47 1556
2658.95 1445
2659.44 1351
2659.93 1402
2660.41 1467
2660.90 1484
2661.38 1384
2661.87 1328
2662.36 1437
2662.84 1416
2663.33 1353
2663.82 1409
2664.30 1406
2664.79 1373
2665.28 1385
2665.76 1423
2666.25 1421
2666.74 1331
2667.22 1370
2667.71 1310
2668.20 1484
2668.68 1458
2669.17 1589
2669.66 1473
2670.14 1415
2670.63 1482
2671.12 1518
2671.61 1564
2672.09 1709
2672.58 1672
2673.07 1758
2673.55 1849
2674.04 1848
2674.53 1861
2675.02 2015
2675.50 2059
2675.99 1936
2676.48 1656
2676.97 1802
2677.46 1666
2677.94 1693
2678.43 1711
2678.92 1612
2679.41 1574
2679.89 1505
2680.38 1342
2680.87 1545
2681.36 1514
2681.85 1478
2682.33 1552
2682.82 1599
2683.31 1491
2683.80 1613
2684.29 1590
2684.78 1433
2685.26 1468
2685.75 1463
2686.24 1479
2686.73 1444
2687.22 1449
2687.71 1402
2688.20 1395
2688.68 1394
2689.17 1373
2689.66 1425
2690.15 1419
2690.64 1296
2691.13 1343
2691.62 1393
2692.11 1460
2692.60 1470
2693.09 1499
2693.57 1347
2694.06 1452
2694.55 1404
2695.04 1411
2695.53 1449
2696.02 1465
2696.51 1408
2697.00 1447
2697.49 1497
2697.98 1308
2698.47 1477
2698.96 1449
2699.45 1500
2699.94 1553
2700.43 1545
2700.92 1570
2701.41 1512
2701.90 1432
2702.39 1477
2702.88 1442
2703.37 1514
2703.86 1498
2704.35 1526
2704.84 1420
2705.33 1452
2705.82 1536
2706.31 1490
2706.80 1398
2707.29 1502
2707.78 1426
2708.27 1490
2708.76 1507
2709.25 1322
2709.74 1358
2710.23 1307
2710.72 1305
2711.21 1397
2711.71 1385
2712.20 1449
2712.69 1460
2713.18 1513
2713.67 1538
2714.16 1401
2714.65 1326
2715.14 1398
2715.63 1445
2716.12 1497
2716.62 1398
2717.11 1446
2717.60 1359
2718.09 1235
2718.58 1270
2719.07 1357
2719.56 1337
2720.06 1417
2720.55 1423
2721.04 1484
2721.53 1497
2722.02 1434
2722.51 1378
2723.01 1481
2723.50 1527
2723.99 1557
2724.48 1472
2724.97 1366
2725.47 1380
2725.96 1365
2726.45 1369
2726.94 1418
2727.44 1457
2727.93 1479
2728.42 1357
2728.91 1585
2729.40 1518
2729.90 1424
2730.39 1443
2730.88 1326
2731.37 1296
2731.87 1312
2732.36 1292
2732.85 1361
2733.35 1371
2733.84 1498
2734.33 1484
2734.82 1406
2735.32 1367
2735.81 1335
2736.30 1317
2736.80 1323
2737.29 1399
2737.78 1405
2738.28 1496
2738.77 1562
2739.26 1539
2739.76 1562
2740.25 1477
2740.74 1485
2741.24 1670
2741.73 1473
2742.22 1395
2742.72 1375
2743.21 1330
2743.70 1389
2744.20 1355
2744.69 1370
2745.19 1302
2745.68 1341
2746.17 1319
2746.67 1277
2747.16 1327
2747.66 1223
2748.15 1267
2748.64 1483
2749.14 1361
2749.63 1351
2750.13 1478
2750.62 1575
2751.12 1406
2751.61 1333
2752.10 1373
2752.60 1394
2753.09 1340
2753.59 1480
2754.08 1367
2754.58 1274
2755.07 1337
2755.57 1318
2756.06 1280
2756.56 1345
2757.05 1492
2757.55 1517
2758.04 1363
2758.54 1429
2759.03 1416
2759.53 1266
2760.02 1392
2760.52 1466
2761.01 1354
2761.51 1416
2762.00 1433
2762.50 1434
2762.99 1292
2763.49 1325
2763.99 1407
2764.48 1369
2764.98 1263
2765.47 1431
2765.97 1406
2766.46 1399
2766.96 1437
2767.46 1580
2767.95 1544
2768.45 1540
2768.94 1505
2769.44 1341
2769.94 1479
2770.43 1431
2770.93 1411
2771.42 1578
2771.92 1534
2772.42 1533
2772.91 1604
2773.41 1655
2773.91 1497
2774.40 1576
2774.90 1533
2775.40 1556
2775.89 1714
2776.39 1661
2776.89 1721
2777.38 1663
2777.88 1718
2778.38 1636
2778.87 1706
2779.37 1552
2779.87 1504
2780.36 1485
2780.86 1489
2781.36 1406
2781.85 1492
2782.35 1500
2782.85 1370
2783.35 1378
2783.84 1418
2784.34 1545
2784.84 1536
2785.34 1413
2785.83 1379
2786.33 1267
2786.83 1375
2787.33 1515
2787.82 1452
2788.32 1409
2788.82 1327
2789.32 1371
2789.81 1313
2790.31 1270
2790.81 1291
2791.31 1274
2791.81 1365
2792.30 1434
2792.80 1383
2793.30 1302
2793.80 1365
2794.30 1235
2794.80 1377
2795.29 1469
2795.79 1599
2796.29 1480
2796.79 1497
2797.29 1612
2797.79 1675
2798.29 1699
2798.78 1684
2799.28 1718
2799.78 1745
2800.28 1624
2800.78 1615
2801.28 1642
2801.78 1629
2802.28 1563
2802.77 1604
2803.27 1449
2803.77 1486
2804.27 1532
2804.77 1558
2805.27 1618
2805.77 1790
2806.27 1640
2806.77 1645
2807.27 1710
2807.77 1874
2808.27 1941
2808.77 1929
2809.27 1956
2809.77 1912
2810.27 1748
2810.77 1717
2811.27 1821
2811.76 1860
2812.26 1637
2812.76 1699
2813.26 1609
2813.76 1476
2814.26 1498
2814.76 1508
2815.26 1552
2815.76 1530
2816.27 1498
2816.77 1515
2817.27 1535
2817.77 1481
2818.27 1507
2818.77 1464
2819.27 1380
2819.77 1480
2820.27 1484
2820.77 1563
2821.27 1614
2821.77 1465
2822.27 1432
2822.77 1509
2823.27 1476
2823.77 1394
2824.27 1504
2824.78 1563
2825.28 1420
2825.78 1575
2826.28 1413
2826.78 1249
2827.28 1379
2827.78 1300
2828.28 1329
2828.79 1330
2829.29 1515
2829.79 1387
2830.29 1297
2830.79 1441
2831.29 1298
2831.79 1444
2832.30 1442
2832.80 1422
2833.30 1390
2833.80 1414
2834.30 1337
2834.80 1398
2835.31 1376
2835.81 1428
2836.31 1419
2836.81 1454
2837.31 1528
2837.82 1642
2838.32 1596
2838.82 1662
2839.32 1647
2839.83 1705
2840.33 1670
2840.83 1497
2841.33 1489
2841.84 1486
2842.34 1625
2842.84 1658
2843.34 1488
2843.85 1313
2844.35 1232
2844.85 1390
2845.35 1264
2845.86 1453
2846.36 1444
2846.86 1442
2847.37 1566
2847.87 1631
2848.37 1574
2848.87 1505
2849.38 1497
2849.88 1620
2850.38 1634
2850.89 1507
2851.39 1492
2851.89 1537
2852.40 1435
2852.90 1406
2853.40 1320
2853.91 1238
2854.41 1400
2854.92 1366
2855.42 1342
2855.92 1356
2856.43 1360
2856.93 1291
2857.43 1308
2857.94 1337
2858.44 1309
2858.95 1472
2859.45 1405
2859.95 1365
2860.46 1517
2860.96 1370
2861.47 1298
2861.97 1396
2862.48 1393
2862.98 1393
2863.48 1222
2863.99 1271
2864.49 1331
2865.00 1276
2865.50 1239
2866.01 1345
2866.51 1420
2867.02 1422
2867.52 1540
2868.03 1255
2868.53 1215
2869.04 1241
2869.54 1426
2870.05 1443
2870.55 1446
2871.06 1352
2871.56 1468
2872.07 1554
2872.57 1495
2873.08 1574
2873.58 1473
2874.09 1446
2874.59 1455
2875.10 1580
2875.60 1582
2876.11 1446
2876.61 1492
2877.12 1439
2877.63 1419
2878.13 1478
2878.64 1580
2879.14 1452
2879.65 1461
2880.15 1446
2880.66 1450
2881.17 1493
2881.67 1542
2882.18 1590
2882.68 1588
2883.19 1510
2883.70 1473
2884.20 1596
2884.71 1532
2885.22 1455
2885.72 1460
2886.23 1529
2886.74 1647
2887.24 1534
2887.75 1558
2888.25 1587
2888.76 1756
2889.27 1774
2889.77 1717
2890.28 1727
2890.79 1618
2891.30 1596
2891.80 1642
2892.31 1617
2892.82 1593
2893.32 1493
2893.83 1571
2894.34 1733
2894.84 1681
2895.35 1674
2895.86 1946
2896.37 1934
2896.87 1952
2897.38 1889
2897.89 1942
2898.40 1873
2898.90 1740
2899.41 1857
2899.92 1849
2900.43 1695
2900.93 1680
2901.44 1668
2901.95 1498
2902.46 1557
2902.96 1549
2903.47 1614
2903.98 1719
2904.49 1650
2905.00 1505
2905.50 1652
2906.01 1620
2906.52 1682
2907.03 1755
2907.54 1737
2908.05 1665
2908.55 1488
2909.06 1469
2909.57 1546
2910.08 1594
2910.59 1405
2911.10 1332
2911.61 1396
2912.11 1426
2912.62 1379
2913.13 1350
2913.64 1330
2914.15 1435
2914.66 1519
2915.17 1416
2915.68 1469
2916.19 1490
2916.69 1484
2917.20 1469
2917.71 1387
2918.22 1455
2918.73 1313
2919.24 1316
2919.75 1373
2920.26 1319
2920.77 1370
2921.28 1287
2921.79 1331
2922.30 1429
2922.81 1398
2923.32 1483
2923.83 1586
2924.34 1742
2924.85 1717
2925.36 1808
2925.87 1758
2926.38 1716
2926.89 1837
2927.40 1672
2927.91 1604
2928.42 1501
2928.93 1503
2929.44 1552
2929.95 1548
2930.46 1437
2930.97 1542
2931.48 1377
2931.99 1491
2932.50 1573
2933.01 1483
2933.52 1409
2934.03 1396
2934.54 1339
2935.05 1410
2935.56 1663
2936.07 1540
2936.58 1457
2937.09 1456
2937.60 1502
2938.12 1512
2938.63 1577
2939.14 1501
2939.65 1639
2940.16 1604
2940.67 1560
2941.18 1552
2941.69 1481
2942.20 1687
2942.72 1518
2943.23 1497
2943.74 1560
2944.25 1531
2944.76 1566
2945.27 1479
2945.79 1578
2946.30 1506
2946.81 1602
2947.32 1468
2947.83 1604
2948.34 1561
2948.86 1597
2949.37 1592
2949.88 1575
2950.39 1532
2950.90 1640
2951.42 1466
2951.93 1453
2952.44 1579
2952.95 1411
2953.46 1296
2953.98 1466
2954.49 1419
2955.00 1395
2955.51 1412
2956.03 1356
2956.54 1429
2957.05 1419
2957.56 1414
2958.08 1447
2958.59 1554
2959.10 1543
2959.62 1451
2960.13 1651
2960.64 1520
2961.15 1538
2961.67 1590
2962.18 1623
2962.69 1608
2963.21 1656
2963.72 1735
2964.23 1586
2964.75 1618
2965.26 1524
2965.77 1677
2966.29 1509
2966.80 1459
2967.31 1435
2967.83 1431
2968.34 1394
2968.85 1426
2969.37 1413
2969.88 1556
2970.40 1460
2970.91 1509
2971.42 1586
2971.94 1362
2972.45 1323
2972.96 1328
2973.48 1473
2973.99 1463
2974.51 1345
2975.02 1447
2975.54 1429
2976.05 1486
2976.56 1457
2977.08 1492
2977.59 1457
2978.11 1425
2978.62 1433
2979.14 1392
2979.65 1365
2980.16 1521
2980.68 1419
2981.19 1490
2981.71 1612
2982.22 1631
2982.74 1447
2983.25 1416
2983.77 1576
2984.28 1447
2984.80 1597
2985.31 1475
2985.83 1512
2986.34 1440
2986.86 1611
2987.37 1676
2987.89 1565
2988.40 1593
2988.92 1622
2989.44 1740
2989.95 1757
2990.47 1735
2990.98 1634
2991.50 1785
2992.01 1742
2992.53 1763
2993.04 1679
2993.56 1795
2994.08 1778
2994.59 1781
2995.11 1864
2995.62 1889
2996.14 1927
2996.66 1883
2997.17 2015
2997.69 1952
2998.20 1979
2998.72 2216
2999.24 2141
2999.75 1878
3000.27 2044
3000.79 2176
3001.30 2328
3001.82 2322
3002.33 2488
3002.85 2832
3003.37 3072
3003.88 3260
3004.40 3652
3004.92 3724
3005.43 3763
3005.95 4128
3006.47 3922
3006.99 3919
3007.50 3903
3008.02 3784
3008.54 3087
3009.05 2843
3009.57 2630
3010.09 2256
3010.60 2204
3011.12 2008
3011.64 1954
3012.16 1955
3012.67 1741
3013.19 1720
3013.71 1834
3014.23 1939
3014.74 1977
3015.26 1891
3015.78 1801
3016.30 1846
3016.82 1915
3017.33 1787
3017.85 1721
3018.37 1896
3018.89 1766
3019.40 1831
3019.92 1757
3020.44 1689
3020.96 1902
3021.48 1775
3022.00 1815
3022.51 1737
3023.03 1619
3023.55 1756
3024.07 1800
3024.59 1982
3025.11 1793
3025.62 1746
3026.14 1765
3026.66 1738
3027.18 1768
3027.70 1721
3028.22 1797
3028.74 1888
3029.25 1781
3029.77 1780
3030.29 1568
3030.81 1539
3031.33 1635
3031.85 1657
3032.37 1660
3032.89 1620
3033.41 1558
3033.93 1573
3034.45 1784
3034.96 1503
3035.48 1424
3036.00 1445
3036.52 1623
3037.04 1719
3037.56 1511
3038.08 1408
3038.60 1457
3039.12 1510
3039.64 1575
3040.16 1490
3040.68 1546
3041.20 1531
3041.72 1479
3042.24 1502
3042.76 1572
3043.28 1554
3043.80 1532
3044.32 1526
3044.84 1477
3045.36 1546
3045.88 1407
3046.40 1357
3046.92 1397
3047.44 1352
3047.96 1340
3048.48 1349
3049.00 1535
3049.52 1558
3050.04 1431
3050.56 1443
3051.09 1377
3051.61 1349
3052.13 1398
3052.65 1365
3053.17 1258
3053.69 1343
3054.21 1429
3054.73 1374
3055.25 1422
3055.77 1441
3056.29 1375
3056.82 1370
3057.34 1403
3057.86 1643
3058.38 1493
3058.90 1499
3059.42 1588
3059.94 1548
3060.47 1469
3060.99 1261
3061.51 1340
3062.03 1377
3062.55 1522
3063.07 1551
3063.60 1541
3064.12 1540
3064.64 1469
3065.16 1518
3065.68 1266
3066.21 1346
3066.73 1597
3067.25 1577
3067.77 1593
3068.29 1583
3068.82 1639
3069.34 1637
3069.86 1509
3070.38 1443
3070.90 1622
3071.43 1497
3071.95 1439
3072.47 1533
3072.99 1525
3073.52 1402
3074.04 1488
3074.56 1583
3075.09 1446
3075.61 1501
3076.13 1574
3076.65 1507
3077.18 1533
3077.70 1659
3078.22 1686
3078.75 1544
3079.27 1752
3079.79 1831
3080.32 1758
3080.84 1815
3081.36 1866
3081.89 1843
3082.41 1901
3082.93 1847
3083.46 1924
3083.98 1860
3084.50 1990
3085.03 1995
3085.55 1991
3086.07 1999
3086.60 2055
3087.12 1948
3087.64 1873
3088.17 2101
3088.69 1817
3089.22 1798
3089.74 1775
3090.26 1860
3090.79 1869
3091.31 1830
3091.84 1768
3092.36 1765
3092.89 1804
3093.41 1843
3093.93 1773
3094.46 1851
3094.98 2040
3095.51 1973
3096.03 1852
3096.56 1956
3097.08 2063
3097.61 2167
3098.13 2301
3098.66 2393
3099.18 2426
3099.70 2614
3100.23 3026
3100.75 3427
3101.28 3915
3101.80 4317
3102.33 5043
3102.85 5713
3103.38 5846
3103.91 6267
3104.43 6517
3104.96 6512
3105.48 5909
3106.01 5504
3106.53 4812
3107.06 3943
3107.58 3450
3108.11 3054
3108.63 2629
3109.16 2451
3109.69 2320
3110.21 2231
3110.74 2158
3111.26 2162
3111.79 2227
3112.31 2073
3112.84 2161
3113.37 2210
3113.89 1977
3114.42 1892
3114.94 1971
3115.47 1869
3116.00 1892
3116.52 1728
3117.05 1826
3117.58 1768
3118.10 1923
3118.63 1903
3119.16 1843
3119.68 1775
3120.21 1838
3120.73 2020
3121.26 2125
3121.79 1987
3122.31 1996
3122.84 2164
3123.37 1977
3123.90 2123
3124.42 1986
3124.95 1978
3125.48 1933
3126.00 1749
3126.53 1923
3127.06 1729
3127.58 1574
3128.11 1625
3128.64 1684
3129.17 1531
3129.69 1606
3130.22 1619
3130.75 1612
3131.28 1644
3131.80 1443
3132.33 1469
3132.86 1551
3133.39 1551
3133.91 1585
3134.44 1585
3134.97 1666
3135.50 1712
3136.03 1590
3136.55 1628
3137.08 1420
3137.61 1689
3138.14 1654
3138.67 1562
3139.19 1644
3139.72 1583
3140.25 1446
3140.78 1586
3141.31 1683
3141.84 1697
3142.36 1685
3142.89 1591
3143.42 1598
3143.95 1672
3144.48 1433
3145.01 1513
3145.54 1600
3146.06 1572
3146.59 1583
3147.12 1865
3147.65 1836
3148.18 1754
3148.71 1853
3149.24 1912
3149.77 1947
3150.30 1722
3150.83 1707
3151.35 1652
3151.88 1668
3152.41 1757
3152.94 1787
3153.47 1748
3154.00 1658
3154.53 1717
3155.06 1594
3155.59 1481
3156.12 1536
3156.65 1549
3157.18 1542
3157.71 1564
3158.24 1647
3158.77 1630
3159.30 1734
3159.83 1426
3160.36 1576
3160.89 1619
3161.42 1772
3161.95 1604
3162.48 1457
3163.01 1485
3163.54 1515
3164.07 1596
3164.60 1620
3165.13 1463
3165.66 1527
3166.19 1582
3166.72 1436
3167.25 1416
3167.78 1352
3168.31 1489
3168.84 1519
3169.37 1588
3169.90 1490
3170.44 1447
3170.97 1511
3171.50 1534
3172.03 1452
3172.56 1602
3173.09 1693
3173.62 1655
3174.15 1666
3174.68 1562
3175.21 1715
3175.75 1680
3176.28 1549
3176.81 1647
3177.34 1730
3177.87 1571
3178.40 1637
3178.93 1654
3179.47 1444
3180.00 1455
3180.53 1450
3181.06 1525
3181.59 1449
3182.12 1605
3182.66 1576
3183.19 1525
3183.72 1398
3184.25 1367
3184.78 1438
3185.32 1378
3185.85 1369
3186.38 1378
3186.91 1279
3187.44 1329
3187.98 1487
3188.51 1580
3189.04 1439
3189.57 1429
3190.11 1459
3190.64 1545
3191.17 1476
3191.70 1534
3192.24 1533
3192.77 1404
3193.30 1377
3193.84 1450
3194.37 1345
3194.90 1432
3195.43 1480
3195.97 1344
3196.50 1432
3197.03 1428
3197.57 1408
3198.10 1461
3198.63 1545
3199.17 1439
3199.70 1418
3200.23 1616
3200.77 1695
3201.30 1612
3201.83 1685
3202.37 1557
3202.90 1526
3203.43 1553
3203.97 1636
3204.50 1641
3205.03 1558
3205.57 1641
3206.10 1651
3206.63 1639
3207.17 1762
3207.70 1683
3208.24 1564
3208.77 1728
3209.30 1787
3209.84 1909
3210.37 1817
3210.91 1723
3211.44 1857
3211.98 1783
3212.51 1711
3213.04 1803
3213.58 1759
3214.11 1825
3214.65 1761
3215.18 1636
3215.72 1717
3216.25 1563
3216.79 1504
3217.32 1603
3217.86 1543
3218.39 1573
3218.93 1539
3219.46 1426
3220.00 1574
3220.53 1492
3221.07 1488
3221.60 1506
3222.14 1548
3222.67 1611
3223.21 1497
3223.74 1605
3224.28 1634
3224.81 1687
3225.35 1763
3225.88 1849
3226.42 1842
3226.95 1723
3227.49 1697
3228.02 1730
3228.56 1837
3229.10 1807
3229.63 1784
3230.17 1651
3230.70 1708
3231.24 1551
3231.78 1622
3232.31 1681
3232.85 1793
3233.38 1748
3233.92 1592
3234.46 1605
3234.99 1770
3235.53 1729
3236.06 1753
3236.60 1701
3237.14 1713
3237.67 1972
3238.21 1827
3238.75 1751
3239.28 1909
3239.82 2045
3240.36 2016
3240.89 1921
3241.43 1891
3241.97 1995
3242.50 1948
3243.04 1914
3243.58 2013
3244.11 1943
3244.65 1917
3245.19 1868
3245.72 1688
3246.26 1809
3246.80 1727
3247.34 1728
3247.87 1843
3248.41 1953
3248.95 1859
3249.49 1847
3250.02 1738
3250.56 1891
3251.10 1863
3251.64 1751
3252.17 1935
3252.71 1952
3253.25 1966
3253.79 1940
3254.32 1988
3254.86 1997
3255.40 1886
3255.94 1918
3256.48 2013
3257.01 2047
3257.55 2357
3258.09 2413
3258.63 2370
3259.17 2554
3259.70 2576
3260.24 2636
3260.78 2796
3261.32 3112
3261.86 3453
3262.40 3838
3262.93 3882
3263.47 3972
3264.01 4242
3264.55 4487
3265.09 4754
3265.63 4836
3266.17 5086
3266.71 5030
3267.24 4883
3267.78 4957
3268.32 4957
3268.86 4586
3269.40 4365
3269.94 3936
3270.48 3596
3271.02 3145
3271.56 2688
3272.10 2743
3272.64 2658
3273.18 2339
3273.71 2287
3274.25 2131
3274.79 2285
3275.33 2243
3275.87 2076
3276.41 2015
3276.95 2105
3277.49 2098
3278.03 2215
3278.57 1895
3279.11 2223
3279.65 2195
3280.19 2157
3280.73 2200
3281.27 1902
3281.81 2055
3282.35 2194
3282.89 2116
3283.43 2209
3283.97 2419
3284.51 2192
3285.05 2199
3285.59 2329
3286.13 2272
3286.67 2354
3287.21 2614
3287.75 2418
3288.30 2454
3288.84 2338
3289.38 2434
3289.92 2406
3290.46 2457
3291.00 2448
3291.54 2480
3292.08 2522
3292.62 2654
3293.16 2828
3293.70 3074
3294.24 3370
3294.79 3425
3295.33 3464
3295.87 3649
3296.41 3634
3296.95 3750
3297.49 3705
3298.03 3848
3298.57 3416
3299.12 3548
3299.66 3335
3300.20 2889
3300.74 2869
3301.28 2821
3301.82 2505
3302.37 2349
3302.91 2449
3303.45 2238
3303.99 2313
3304.53 2229
3305.08 2191
3305.62 2202
3306.16 2147
3306.70 2143
3307.24 2153
3307.79 2075
3308.33 2051
3308.87 2138
3309.41 2175
3309.96 2070
3310.50 1972
3311.04 1979
3311.58 1985
3312.13 2085
3312.67 2057
3313.21 2159
3313.75 2159
3314.30 2114
3314.84 2197
3315.38 2252
3315.92 2393
3316.47 2502
3317.01 2562
3317.55 2502
3318.10 2303
3318.64 2431
3319.18 2571
3319.73 2590
3320.27 2643
3320.81 2731
3321.36 2895
3321.90 2731
3322.44 2689
3322.99 2952
3323.53 2832
3324.07 2646
3324.62 2670
3325.16 2562
3325.70 2584
3326.25 2547
3326.79 2595
3327.34 2509
3327.88 2410
3328.42 2408
3328.97 2328
3329.51 2326
3330.06 2501
3330.60 2987
3331.14 3407
3331.69 4084
3332.23 4810
3332.78 6121
3333.32 7365
3333.86 8879
3334.41 10654
3334.95 12211
3335.50 13971
3336.04 15907
3336.59 16702
3337.13 17126
3337.68 17513
3338.22 16234
3338.77 14734
3339.31 13181
3339.86 11447
3340.40 9785
3340.94 7809
3341.49 6190
3342.03 5351
3342.58 4421
3343.13 3804
3343.67 3513
3344.22 3228
3344.76 2929
3345.31 2739
3345.85 2652
3346.40 2601
3346.94 2537
3347.49 2557
3348.03 2477
3348.58 2323
3349.12 2262
3349.67 2303
3350.22 2171
3350.76 2262
3351.31 2183
3351.85 2303
3352.40 2271
3352.94 2218
3353.49 2234
3354.04 1981
3354.58 1970
3355.13 2014
3355.67 2020
3356.22 2100
3356.77 2152
3357.31 2126
3357.86 2090
3358.41 2198
3358.95 2036
3359.50 2111
3360.05 2019
3360.59 2199
3361.14 2101
3361.68 2071
3362.23 2014
3362.78 2067
3363.33 2010
3363.87 1974
3364.42 1962
3364.97 2056
3365.51 2131
3366.06 2094
3366.61 2166
3367.15 2001
3367.70 2100
3368.25 2197
3368.79 2123
3369.34 2052
3369.89 2077
3370.44 2265
3370.98 2453
3371.53 2348
3372.08 2249
3372.63 2467
3373.17 2489
3373.72 2884
3374.27 2794
3374.82 3015
3375.36 2928
3375.91 2754
3376.46 2710
3377.01 2721
3377.56 2594
3378.10 2440
3378.65 2381
3379.20 2199
3379.75 2014
3380.30 1986
3380.84 1943
3381.39 1901
3381.94 1852
3382.49 1762
3383.04 1778
3383.59 1618
3384.13 1794
3384.68 1697
3385.23 1646
3385.78 1707
3386.33 1699
3386.88 1699
3387.43 1665
3387.97 1705
3388.52 1720
3389.07 1641
3389.62 1592
3390.17 1800
3390.72 1745
3391.27 1784
3391.82 1709
3392.37 1665
3392.92 1621
3393.46 1466
3394.01 1492
3394.56 1649
3395.11 1739
3395.66 1746
3396.21 1703
3396.76 1692
3397.31 1573
3397.86 1607
3398.41 1648
3398.96 1534
3399.51 1642
3400.06 1599
3400.61 1592
3401.16 1688
3401.71 1621
3402.26 1564
3402.81 1579
3403.36 1596
3403.91 1588
3404.46 1639
3405.01 1553
3405.56 1417
3406.11 1483
3406.66 1602
3407.21 1586
3407.76 1600
3408.31 1541
3408.86 1551
3409.41 1539
3409.96 1690
3410.51 1884
3411.06 1848
3411.61 1802
3412.16 1784
3412.71 1849
3413.27 1689
3413.82 1758
3414.37 1758
3414.92 1680
3415.47 1515
3416.02 1647
3416.57 1618
3417.12 1671
3417.67 1607
3418.22 1598
3418.78 1699
3419.33 1528
3419.88 1403
3420.43 1667
3420.98 1615
3421.53 1637
3422.08 1676
3422.64 1704
3423.19 1794
3423.74 1820
3424.29 1744
3424.84 1855
3425.39 1866
3425.95 1972
3426.50 1879
3427.05 1742
3427.60 1706
3428.15 1712
3428.71 1553
3429.26 1537
3429.81 1503
3430.36 1462
3430.91 1641
3431.47 1566
3432.02 1421
3432.57 1520
3433.12 1576
3433.68 1499
3434.23 1412
3434.78 1516
3435.33 1500
3435.89 1517
3436.44 1510
3436.99 1568
3437.54 1422
3438.10 1516
3438.65 1572
3439.20 1541
3439.76 1583
3440.31 1545
3440.86 1728
3441.42 1598
3441.97 1496
3442.52 1604
3443.07 1744
3443.63 1690
3444.18 1625
3444.73 1462
3445.29 1577
3445.84 1533
3446.39 1429
3446.95 1535
3447.50 1383
3448.06 1393
3448.61 1392
3449.16 1303
3449.72 1389
3450.27 1440
3450.82 1456
3451.38 1517
3451.93 1372
3452.49 1378
3453.04 1338
3453.59 1270
3454.15 1485
3454.70 1469
3455.26 1446
3455.81 1527
3456.36 1472
3456.92 1439
3457.47 1357
3458.03 1541
3458.58 1598
3459.14 1447
3459.69 1379
3460.25 1493
3460.80 1425
3461.36 1366
3461.91 1468
3462.46 1566
3463.02 1610
3463.57 1570
3464.13 1579
3464.68 1463
3465.24 1515
3465.79 1512
3466.35 1621
3466.90 1605
3467.46 1690
3468.02 1567
3468.57 1563
3469.13 1497
3469.68 1535
3470.24 1577
3470.79 1589
3471.35 1680
3471.90 1661
3472.46 1796
3473.01 1703
3473.57 1667
3474.13 1682
3474.68 1543
3475.24 1586
3475.79 1588
3476.35 1790
3476.90 1887
3477.46 1941
3478.02 1812
3478.57 1926
3479.13 1819
3479.68 1872
3480.24 1783
3480.80 1826
3481.35 1955
3481.91 1842
3482.47 1918
3483.02 1910
3483.58 1948
3484.14 1950
3484.69 1917
3485.25 1741
3485.81 1823
3486.36 1936
3486.92 1983
3487.48 1962
3488.03 2406
3488.59 2541
3489.15 2484
3489.70 2862
3490.26 3288
3490.82 3468
3491.37 3785
3491.93 4078
3492.49 4261
3493.05 4503
3493.60 4885
3494.16 4584
3494.72 4365
3495.27 4043
3495.83 3627
3496.39 3767
3496.95 3873
3497.50 3760
3498.06 3957
3498.62 4339
3499.18 4635
3499.74 4539
3500.29 4629
3500.85 4792
3501.41 4916
3501.97 4913
3502.52 4797
3503.08 4473
3503.64 4150
3504.20 4270
3504.76 4343
3505.32 4360
3505.87 4523
3506.43 4428
3506.99 4414
3507.55 4162
3508.11 3882
3508.67 3800
3509.22 3567
3509.78 3115
3510.34 2837
3510.90 2601
3511.46 2568
3512.02 2404
3512.58 2236
3513.13 2179
3513.69 2051
3514.25 2018
3514.81 1842
3515.37 1925
3515.93 1802
3516.49 1826
3517.05 1810
3517.61 1809
3518.17 1856
3518.73 1901
3519.28 1953
3519.84 1824
3520.40 2026
3520.96 2043
3521.52 1971
3522.08 1926
3522.64 1970
3523.20 2004
3523.76 2029
3524.32 1914
3524.88 2020
3525.44 1920
3526.00 1972
3526.56 1793
3527.12 1777
3527.68 1911
3528.24 1703
3528.80 1669
3529.36 1788
3529.92 1543
3530.48 1528
3531.04 1555
3531.60 1527
3532.16 1562
3532.72 1625
3533.28 1708
3533.84 1695
3534.40 1544
3534.96 1663
3535.52 1638
3536.08 1606
3536.65 1709
3537.21 1720
3537.77 1772
3538.33 1749
3538.89 1746
3539.45 1728
3540.01 1775
3540.57 1832
3541.13 1810
3541.69 1702
3542.25 1689
3542.82 1768
3543.38 1712
3543.94 1675
3544.50 1728
3545.06 1717
3545.62 1700
3546.18 1581
3546.75 1698
3547.31 1508
3547.87 1540
3548.43 1535
3548.99 1470
3549.55 1487
3550.12 1488
3550.68 1566
3551.24 1607
3551.80 1571
3552.36 1416
3552.92 1423
3553.49 1600
3554.05 1542
3554.61 1491
3555.17 1494
3555.74 1578
3556.30 1408
3556.86 1494
3557.42 1613
3557.98 1546
3558.55 1408
3559.11 1436
3559.67 1545
3560.23 1502
3560.80 1469
3561.36 1447
3561.92 1605
3562.49 1413
3563.05 1455
3563.61 1515
3564.17 1471
3564.74 1533
3565.30 1467
3565.86 1461
3566.43 1425
3566.99 1409
3567.55 1345
3568.11 1407
3568.68 1369
3569.24 1343
3569.80 1268
3570.37 1322
3570.93 1233
3571.49 1291
3572.06 1379
3572.62 1314
3573.19 1351
3573.75 1348
3574.31 1352
3574.88 1435
3575.44 1444
3576.00 1437
3576.57 1458
3577.13 1464
3577.70 1552
3578.26 1456
3578.82 1358
3579.39 1358
3579.95 1506
3580.52 1465
3581.08 1443
3581.64 1468
3582.21 1368
3582.77 1382
3583.34 1451
3583.90 1416
3584.47 1343
3585.03 1440
3585.60 1421
3586.16 1449
3586.72 1382
3587.29 1437
3587.85 1397
3588.42 1362
3588.98 1367
3589.55 1357
3590.11 1447
3590.68 1395
3591.24 1495
3591.81 1528
3592.37 1396
3592.94 1625
3593.50 1566
3594.07 1447
3594.63 1397
3595.20 1494
3595.77 1528
3596.33 1471
3596.90 1544
3597.46 1496
3598.03 1423
3598.59 1545
3599.16 1460
3599.72 1508
3600.29 1538
3600.86 1456
3601.42 1409
3601.99 1447
3602.55 1446
3603.12 1487
3603.69 1442
3604.25 1518
3604.82 1419
3605.38 1398
3605.95 1435
3606.52 1293
3607.08 1325
3607.65 1294
3608.21 1231
3608.78 1387
3609.35 1331
3609.91 1327
3610.48 1270
3611.05 1242
3611.61 1326
3612.18 1360
3612.75 1350
3613.31 1345
3613.88 1448
3614.45 1595
3615.01 1617
3615.58 1672
3616.15 1795
3616.72 1823
3617.28 1930
3617.85 2127
3618.42 2147
3618.98 2449
3619.55 2338
3620.12 2149
3620.69 2184
3621.25 2039
3621.82 1957
3622.39 1927
3622.96 1870
3623.52 1700
3624.09 1627
3624.66 1466
3625.23 1486
3625.79 1462
3626.36 1359
3626.93 1403
3627.50 1458
3628.06 1529
3628.63 1464
3629.20 1389
3629.77 1538
3630.34 1443
3630.91 1469
3631.47 1426
3632.04 1550
3632.61 1438
3633.18 1494
3633.75 1622
3634.31 1559
3634.88 1447
3635.45 1354
3636.02 1365
3636.59 1346
3637.16 1478
3637.73 1503
3638.29 1513
3638.86 1567
3639.43 1633
3640.00 1643
3640.57 1714
3641.14 1756
3641.71 1921
3642.28 2029
3642.85 1883
3643.42 1671
3643.98 1777
3644.55 1809
3645.12 1894
3645.69 1731
3646.26 1738
3646.83 1598
3647.40 1601
3647.97 1663
3648.54 1603
3649.11 1603
3649.68 1656
3650.25 1631
3650.82 1653
3651.39 1839
3651.96 1761
3652.53 1874
3653.10 1895
3653.67 1945
3654.24 1982
3654.81 2119
3655.38 2099
3655.95 2020
3656.52 2143
3657.09 2148
3657.66 2355
3658.23 2248
3658.80 2448
3659.37 2513
3659.94 2558
3660.51 2564
3661.08 2490
3661.65 2241
3662.22 2320
3662.79 2237
3663.36 2240
3663.93 2189
3664.50 2119
3665.07 1978
3665.64 2095
3666.22 2136
3666.79 1914
3667.36 1855
3667.93 2168
3668.50 2057
3669.07 1855
3669.64 1853
3670.21 1813
3670.78 1831
3671.36 1701
3671.93 1620
3672.50 1780
3673.07 1745
3673.64 1821
3674.21 1761
3674.78 1701
3675.36 1715
3675.93 1732
3676.50 1693
3677.07 1814
3677.64 1630
3678.21 1596
3678.79 1683
3679.36 1697
3679.93 1595
3680.50 1458
3681.07 1527
3681.65 1583
3682.22 1461
3682.79 1360
3683.36 1468
3683.94 1511
3684.51 1541
3685.08 1596
3685.65 1633
3686.23 1686
3686.80 1902
3687.37 2072
3687.94 1939
3688.52 1989
3689.09 2154
3689.66 2147
3690.23 2194
3690.81 2317
3691.38 2114
3691.95 2172
3692.52 1996
3693.10 1828
3693.67 1769
3694.24 1646
3694.82 1664
3695.39 1654
3695.96 1604
3696.54 1648
3697.11 1667
3697.68 1651
3698.26 1753
3698.83 1703
3699.40 1814
3699.98 1776
3700.55 1914
3701.12 2076
3701.70 1968
3702.27 1940
3702.85 1993
3703.42 1848
3703.99 1848
3704.57 1972
3705.14 1839
3705.71 1905
3706.29 1760
3706.86 1654
3707.44 1666
3708.01 1635
3708.59 1696
3709.16 1652
3709.73 1548
3710.31 1575
3710.88 1551
3711.46 1693
3712.03 1612
3712.61 1487
3713.18 1584
3713.75 1544
3714.33 1764
3714.90 1585
3715.48 1330
3716.05 1352
3716.63 1381
3717.20 1259
3717.78 1365
3718.35 1483
3718.93 1489
3719.50 1436
3720.08 1383
3720.65 1380
3721.23 1380
3721.80 1379
3722.38 1379
3722.95 1349
3723.53 1313
3724.11 1324
3724.68 1361
3725.26 1350
3725.83 1421
3726.41 1374
3726.98 1376
3727.56 1198
3728.13 1404
3728.71 1415
3729.29 1430
3729.86 1477
3730.44 1619
3731.01 1542
3731.59 1477
3732.17 1632
3732.74 1740
3733.32 1779
3733.89 1605
3734.47 1607
3735.05 1706
3735.62 1662
3736.20 1527
3736.77 1579
3737.35 1570
3737.93 1557
3738.50 1515
3739.08 1418
3739.66 1489
3740.23 1398
3740.81 1380
3741.39 1241
3741.96 1330
3742.54 1388
3743.12 1373
3743.69 1363
3744.27 1314
3744.85 1335
3745.43 1315
3746.00 1367
3746.58 1352
3747.16 1384
3747.73 1337
3748.31 1359
3748.89 1444
3749.47 1384
3750.04 1335
3750.62 1415
3751.20 1355
3751.78 1328
3752.35 1333
3752.93 1176
3753.51 1302
3754.09 1340
3754.66 1326
3755.24 1313
3755.82 1223
3756.40 1209
3756.98 1246
3757.55 1555
3758.13 1494
3758.71 1422
3759.29 1432
3759.87 1476
3760.44 1414
3761.02 1405
3761.60 1414
3762.18 1368
3762.76 1370
3763.34 1390
3763.91 1382
3764.49 1376
3765.07 1371
3765.65 1379
3766.23 1421
3766.81 1233
3767.39 1252
3767.96 1425
3768.54 1326
3769.12 1509
3769.70 1527
3770.28 1408
3770.86 1512
3771.44 1565
3772.02 1541
3772.60 1392
3773.18 1465
3773.76 1535
3774.33 1524
3774.91 1502
3775.49 1461
3776.07 1510
3776.65 1409
3777.23 1260
3777.81 1396
3778.39 1291
3778.97 1213
3779.55 1260
3780.13 1327
3780.71 1315
3781.29 1323
3781.87 1342
3782.45 1358
3783.03 1325
3783.61 1266
3784.19 1247
3784.77 1238
3785.35 1348
3785.93 1266
3786.51 1219
3787.09 1307
3787.67 1365
3788.25 1378
3788.83 1401
3789.41 1245
3789.99 1543
3790.57 1339
3791.15 1206
3791.73 1338
3792.31 1429
3792.89 1395
3793.48 1403
3794.06 1390
3794.64 1254
3795.22 1330
3795.80 1410
3796.38 1326
3796.96 1396
3797.54 1389
3798.12 1482
3798.70 1473
3799.28 1465
3799.87 1433
3800.45 1606
3801.03 1535
3801.61 1615
3802.19 1650
3802.77 1641
3803.35 1611
3803.94 1641
3804.52 1718
3805.10 1666
3805.68 1619
3806.26 1687
3806.84 1584
3807.43 1681
3808.01 1631
3808.59 1666
3809.17 1766
3809.75 1837
3810.34 1838
3810.92 1874
3811.50 1880
3812.08 1823
3812.66 1880
3813.25 2002
3813.83 2178
3814.41 2108
3814.99 2276
3815.58 2088
3816.16 1957
3816.74 1911
3817.32 2009
3817.91 2154
3818.49 1863
3819.07 1668
3819.65 1674
3820.24 1522
3820.82 1502
3821.40 1545
3821.99 1375
3822.57 1400
3823.15 1458
3823.73 1533
3824.32 1414
3824.90 1373
3825.48 1210
3826.07 1355
3826.65 1390
3827.23 1442
3827.82 1440
3828.40 1372
3828.98 1329
3829.57 1330
3830.15 1310
3830.73 1386
3831.32 1392
3831.90 1450
3832.49 1448
3833.07 1296
3833.65 1358
3834.24 1281
3834.82 1277
3835.41 1298
3835.99 1248
3836.57 1322
3837.16 1313
3837.74 1498
3838.33 1347
3838.91 1262
3839.49 1246
3840.08 1251
3840.66 1132
3841.25 1219
3841.83 1285
3842.42 1186
3843.00 1243
3843.58 1173
3844.17 1239
3844.75 1309
3845.34 1423
3845.92 1368
3846.51 1327
3847.09 1317
3847.68 1415
3848.26 1431
3848.85 1349
3849.43 1310
3850.02 1397
3850.60 1405
3851.19 1315
3851.77 1253
3852.36 1271
3852.94 1184
3853.53 1233
3854.11 1378
3854.70 1368
3855.29 1438
3855.87 1382
3856.46 1452
3857.04 1464
3857.63 1478
3858.21 1363
3858.80 1494
3859.39 1458
3859.97 1549
3860.56 1597
3861.14 1626
3861.73 1681
3862.31 1816
3862.90 1796
3863.49 2049
3864.07 2002
3864.66 1959
3865.25 1927
3865.83 1741
3866.42 1858
3867.00 1873
3867.59 1691
3868.18 1602
3868.76 1516
3869.35 1563
3869.94 1463
3870.52 1470
3871.11 1384
3871.70 1331
3872.28 1432
3872.87 1484
3873.46 1346
3874.04 1377
3874.63 1654
3875.22 1537
3875.80 1411
3876.39 1330
3876.98 1340
3877.57 1277
3878.15 1222
3878.74 1240
3879.33 1427
3879.92 1349
3880.50 1269
3881.09 1274
3881.68 1273
3882.26 1243
3882.85 1155
3883.44 1183
3884.03 1126
3884.62 1181
3885.20 1243
3885.79 1335
3886.38 1285
3886.97 1270
3887.55 1323
3888.14 1229
3888.73 1387
3889.32 1470
3889.91 1536
3890.49 1632
3891.08 1536
3891.67 1706
3892.26 1753
3892.85 1526
3893.44 1518
3894.02 1543
3894.61 1443
3895.20 1507
3895.79 1313
3896.38 1301
3896.97 1487
3897.56 1407
3898.14 1376
3898.73 1449
3899.32 1414
3899.91 1379
3900.50 1365
3901.09 1446
3901.68 1399
3902.27 1416
3902.86 1327
3903.44 1329
3904.03 1205
3904.62 1273
3905.21 1311
3905.80 1282
3906.39 1222
3906.98 1293
3907.57 1264
3908.16 1404
3908.75 1371
3909.34 1348
3909.93 1247
3910.52 1439
3911.11 1253
3911.70 1148
3912.29 1248
3912.88 1135
3913.47 1233
3914.06 1157
3914.65 1208
3915.24 1267
3915.83 1306
3916.42 1382
3917.01 1255
3917.60 1336
3918.19 1390
3918.78 1309
3919.37 1333
3919.96 1335
3920.55 1198
3921.14 1299
3921.73 1355
3922.32 1353
3922.91 1414
3923.50 1301
3924.09 1273
3924.68 1333
3925.27 1352
3925.86 1255
3926.45 1169
3927.05 1150
3927.64 1215
3928.23 1194
3928.82 1172
3929.41 1224
3930.00 1276
3930.59 1287
3931.18 1212
3931.77 1179
3932.37 1150
3932.96 1042
3933.55 1014
3934.14 1086
3934.73 1166
3935.32 1136
3935.91 1038
3936.51 1115
3937.10 1129
3937.69 1169
3938.28 1346
3938.87 1260
3939.46 1192
3940.06 1159
3940.65 1225
3941.24 1192
3941.83 1209
3942.42 1263
3943.02 1364
3943.61 1304
3944.20 1207
3944.79 1304
3945.39 1279
3945.98 1218
3946.57 1250
3947.16 1232
3947.76 1190
3948.35 1243
3948.94 1233
3949.53 1200
3950.13 1181
3950.72 1185
3951.31 1139
3951.90 1207
3952.50 1353
3953.09 1254
3953.68 1246
3954.28 1324
3954.87 1359
3955.46 1201
3956.05 1193
3956.65 1169
3957.24 1279
3957.83 1185
3958.43 1178
3959.02 1294
3959.61 1270
3960.21 1259
3960.80 1152
3961.39 1266
3961.99 1385
3962.58 1340
3963.17 1305
3963.77 1280
3964.36 1198
3964.96 1243
3965.55 1223
3966.14 1346
3966.74 1329
3967.33 1315
3967.93 1385
3968.52 1412
3969.11 1374
3969.71 1461
3970.30 1305
3970.90 1220
3971.49 1235
3972.08 1290
3972.68 1349
3973.27 1300
3973.87 1304
3974.46 1505
3975.06 1432
3975.65 1490
3976.25 1630
3976.84 1682
3977.43 1537
3978.03 1515
3978.62 1655
3979.22 1669
3979.81 1551
3980.41 1518
3981.00 1463
3981.60 1351
3982.19 1390
3982.79 1410
3983.38 1468
3983.98 1394
3984.57 1234
3985.17 1294
3985.76 1388
3986.36 1332
3986.96 1363
3987.55 1463
3988.15 1358
3988.74 1359
3989.34 1365
3989.93 1365
3990.53 1302
3991.12 1191
3991.72 1235
3992.32 1268
3992.91 1254
3993.51 1221
3994.10 1224
3994.70 1234
3995.30 1300
3995.89 1293
3996.49 1329
3997.08 1299
3997.68 1167
3998.28 1206
3998.87 1330
3999.47 1280
4000.07 1208
4000.66 1347
4001.26 1368
4001.85 1366
4002.45 1267
4003.05 1357
4003.64 1409
4004.24 1420
4004.84 1325
4005.43 1263
4006.03 1220
4006.63 1366
4007.23 1344
4007.82 1424
4008.42 1428
4009.02 1337
4009.61 1317
4010.21 1218
4010.81 1278
4011.41 1285
4012.00 1273
4012.60 1225
4013.20 1134
4013.79 1257
4014.39 1248
4014.99 1220
4015.59 1342
4016.18 1336
4016.78 1273
4017.38 1419
4017.98 1386
4018.58 1346
4019.17 1332
4019.77 1496
4020.37 1448
4020.97 1581
4021.56 1459
4022.16 1322
4022.76 1278
4023.36 1432
4023.96 1411
4024.56 1444
4025.15 1318
4025.75 1383
4026.35 1465
4026.95 1379
4027.55 1428
4028.15 1454
4028.74 1531
4029.34 1375
4029.94 1514
4030.54 1666
4031.14 1740
4031.74 1622
4032.34 1620
4032.93 1579
4033.53 1703
4034.13 1704
4034.73 1723
4035.33 1736
4035.93 1641
4036.53 1666
4037.13 1658
4037.73 1481
4038.33 1371
4038.93 1439
4039.52 1497
4040.12 1332
4040.72 1295
4041.32 1204
4041.92 1226
4042.52 1197
4043.12 1219
4043.72 1314
4044.32 1293
4044.92 1239
4045.52 1280
4046.12 1207
4046.72 1258
4047.32 1284
4047.92 1340
4048.52 1375
4049.12 1454
4049.72 1360
4050.32 1374
4050.92 1400
4051.52 1305
4052.12 1310
4052.72 1396
4053.32 1355
4053.92 1355
4054.52 1481
4055.12 1424
4055.72 1313
4056.32 1205
4056.92 1280
4057.52 1273
4058.13 1193
4058.73 1198
4059.33 1252
4059.93 1132
4060.53 1124
4061.13 1149
4061.73 1275
4062.33 1154
4062.93 1144
4063.53 1085
4064.14 1066
4064.74 1165
4065.34 1277
4065.94 1261
4066.54 1122
4067.14 1097
4067.74 1204
4068.34 1222
4068.95 1133
4069.55 1160
4070.15 1154
4070.75 1252
4071.35 1169
4071.95 1141
4072.56 1105
4073.16 1136
4073.76 1160
4074.36 1203
4074.96 1307
4075.57 1163
4076.17 1146
4076.77 1211
4077.37 1107
4077.97 1073
4078.58 1121
4079.18 1178
4079.78 1218
4080.38 1185
4080.99 1178
4081.59 1157
4082.19 1242
4082.79 1099
4083.40 1244
4084.00 1217
4084.60 1158
4085.20 1284
4085.81 1145
4086.41 1191
4087.01 1115
4087.61 1132
4088.22 1131
4088.82 1128
4089.42 1110
4090.03 1187
4090.63 1118
4091.23 1099
4091.84 1131
4092.44 1095
4093.04 1072
4093.65 1102
4094.25 1097
4094.85 1031
4095.46 1124
4096.06 1124
4096.66 1105
4097.27 1127
4097.87 1122
4098.47 1037
4099.08 1107
4099.68 1085
4100.29 1119
4100.89 999
4101.49 1080
4102.10 1212
4102.70 1145
4103.30 1120
4103.91 1123
4104.51 1239
4105.12 1184
4105.72 1215
4106.33 1188
4106.93 1135
4107.53 1169
4108.14 1207
4108.74 1152
4109.35 1096
4109.95 1059
4110.56 1095
4111.16 1146
4111.77 1111
4112.37 1074
4112.98 1075
4113.58 1130
4114.19 1033
4114.79 1076
4115.40 985
4116.00 1091
4116.61 1129
4117.21 1160
4117.82 1081
4118.42 1086
4119.03 1117
4119.63 1106
4120.24 1147
4120.84 1177
4121.45 1109
4122.05 1185
4122.66 1188
4123.26 1132
4123.87 1273
4124.47 1175
4125.08 1164
4125.69 1209
4126.29 1113
4126.90 1049
4127.50 1239
4128.11 1148
4128.71 1097
4129.32 1144
4129.93 1053
4130.53 1103
4131.14 1131
4131.74 1114
4132.35 1208
4132.96 1180
4133.56 1181
4134.17 1195
4134.78 1232
4135.38 1274
4135.99 1322
4136.60 1253
4137.20 1332
4137.81 1372
4138.42 1316
4139.02 1426
4139.63 1471
4140.24 1439
4140.84 1469
4141.45 1348
4142.06 1426
4142.66 1357
4143.27 1311
4143.88 1311
4144.48 1304
4145.09 1254
4145.70 1234
4146.31 1250
4146.91 1192
4147.52 1292
4148.13 1265
4148.73 1176
4149.34 1181
4149.95 1148
4150.56 1086
4151.16 1097
4151.77 1113
4152.38 1177
4152.99 1081
4153.60 1134
4154.20 1126
4154.81 1149
4155.42 1073
4156.03 1194
4156.63 1165
4157.24 1164
4157.85 1170
4158.46 1182
4159.07 1148
4159.68 1260
4160.28 1308
4160.89 1235
4161.50 1186
4162.11 1328
4162.72 1478
4163.33 1606
4163.93 1716
4164.54 1722
4165.15 1516
4165.76 1689
4166.37 1586
4166.98 1614
4167.59 1622
4168.19 1465
4168.80 1337
4169.41 1302
4170.02 1360
4170.63 1339
4171.24 1337
4171.85 1248
4172.46 1343
4173.07 1275
4173.68 1330
4174.29 1231
4174.89 1465
4175.50 1411
4176.11 1448
4176.72 1361
4177.33 1348
4177.94 1311
4178.55 1316
4179.16 1386
4179.77 1187
4180.38 1285
4180.99 1338
4181.60 1372
4182.21 1310
4182.82 1214
4183.43 1204
4184.04 1287
4184.65 1213
4185.26 1249
4185.87 1271
4186.48 1169
4187.09 1254
4187.70 1261
4188.31 1205
4188.92 1336
4189.53 1469
4190.14 1390
4190.75 1520
4191.36 1503
4191.97 1468
4192.58 1605
4193.19 1633
4193.80 1725
4194.42 1745
4195.03 1531
4195.64 1606
4196.25 1691
4196.86 1537
4197.47 1607
4198.08 1637
4198.69 1619
4199.30 1443
4199.91 1405
4200.53 1360
4201.14 1363
4201.75 1247
4202.36 1242
4202.97 1370
4203.58 1348
4204.19 1286
4204.80 1146
4205.42 1237
4206.03 1247
4206.64 1344
4207.25 1301
4207.86 1265
4208.47 1292
4209.09 1251
4209.70 1271
4210.31 1311
4210.92 1289
4211.53 1268
4212.15 1280
4212.76 1279
4213.37 1379
4213.98 1372
4214.59 1480
4215.21 1439
4215.82 1483
4216.43 1415
4217.04 1472
4217.66 1629
4218.27 1638
4218.88 1734
4219.49 1753
4220.11 1771
4220.72 1851
4221.33 1933
4221.94 1952
4222.56 2034
4223.17 2096
4223.78 1919
4224.40 2077
4225.01 2176
4225.62 2309
4226.23 2284
4226.85 2225
4227.46 2299
4228.07 2387
4228.69 2497
4229.30 2350
4229.91 2359
4230.53 2355
4231.14 2268
4231.75 2592
4232.37 2725
4232.98 2906
4233.59 3169
4234.21 3189
4234.82 3340
4235.44 3576
4236.05 3409
4236.66 3144
4237.28 3170
4237.89 2837
4238.50 2637
4239.12 2370
4239.73 2077
4240.35 1902
4240.96 1818
4241.58 1731
4242.19 1825
4242.80 1899
4243.42 1903
4244.03 1759
4244.65 1762
4245.26 1816
4245.88 1866
4246.49 1850
4247.10 1843
4247.72 1802
4248.33 1944
4248.95 1825
4249.56 1714
4250.18 1798
4250.79 1672
4251.41 1731
4252.02 1578
4252.64 1636
4253.25 1626
4253.87 1591
4254.48 1545
4255.10 1575
4255.71 1561
4256.33 1559
4256.94 1568
4257.56 1573
4258.17 1427
4258.79 1438
4259.41 1517
4260.02 1472
4260.64 1416
4261.25 1334
4261.87 1464
4262.48 1477
4263.10 1282
4263.71 1362
4264.33 1303
4264.95 1422
4265.56 1396
4266.18 1459
4266.79 1436
4267.41 1416
4268.03 1538
4268.64 1510
4269.26 1415
4269.87 1454
4270.49 1417
4271.11 1367
4271.72 1417
4272.34 1498
4272.96 1555
4273.57 1489
4274.19 1540
4274.81 1572
4275.42 1587
4276.04 1618
4276.66 1626
4277.27 1784
4277.89 1652
4278.51 1609
4279.12 1659
4279.74 1562
4280.36 1419
4280.97 1487
4281.59 1549
4282.21 1384
4282.83 1339
4283.44 1369
4284.06 1250
4284.68 1278
4285.29 1160
4285.91 1380
4286.53 1405
4287.15 1282
4287.76 1330
4288.38 1362
4289.00 1268
4289.62 1275
4290.23 1314
4290.85 1242
4291.47 1324
4292.09 1364
4292.71 1258
4293.32 1237
4293.94 1326
4294.56 1265
4295.18 1294
4295.80 1290
4296.41 1276
4297.03 1201
4297.65 1155
4298.27 1197
4298.89 1275
4299.50 1302
4300.12 1328
4300.74 1345
4301.36 1295
4301.98 1178
4302.60 1216
4303.22 1248
4303.83 1220
4304.45 1168
4305.07 1191
4305.69 1221
4306.31 1190
4306.93 1248
4307.55 1203
4308.17 1157
4308.79 1174
4309.40 1161
4310.02 1123
4310.64 1222
4311.26 1172
4311.88 1288
4312.50 1302
4313.12 1344
4313.74 1413
4314.36 1349
4314.98 1280
4315.60 1311
4316.22 1184
4316.84 1273
4317.46 1376
4318.08 1308
4318.70 1202
4319.32 1214
4319.94 1280
4320.56 1431
4321.18 1327
4321.80 1302
4322.42 1299
4323.04 1451
4323.66 1605
4324.28 1504
4324.90 1506
4325.52 1575
4326.14 1523
4326.76 1517
4327.38 1472
4328.00 1468
4328.62 1443
4329.24 1492
4329.86 1586
4330.48 1578
4331.10 1459
4331.72 1500
4332.34 1618
4332.96 1666
4333.58 1732
4334.20 1769
4334.82 1933
4335.45 2236
4336.07 2266
4336.69 2558
4337.31 2500
4337.93 2729
4338.55 2751
4339.17 2696
4339.79 2777
4340.41 2579
4341.04 2376
4341.66 2414
4342.28 2430
4342.90 2623
4343.52 2758
4344.14 3001
4344.76 3054
4345.39 3392
4346.01 3951
4346.63 4348
4347.25 4300
4347.87 4314
4348.50 4181
4349.12 3543
4349.74 3344
4350.36 2942
4350.98 2552
4351.61 2360
4352.23 2180
4352.85 1946
4353.47 1815
4354.09 1820
4354.72 1698
4355.34 1670
4355.96 1691
4356.58 1626
4357.21 1725
4357.83 1701
4358.45 1666
4359.07 1692
4359.70 1741
4360.32 1901
4360.94 1705
4361.56 1612
4362.19 1648
4362.81 1788
4363.43 1677
4364.06 1515
4364.68 1512
4365.30 1574
4365.93 1627
4366.55 1470
4367.17 1459
4367.80 1526
4368.42 1429
4369.04 1437
4369.67 1330
4370.29 1221
4370.91 1400
4371.54 1394
4372.16 1238
4372.78 1341
4373.41 1270
4374.03 1329
4374.65 1225
4375.28 1382
4375.90 1336
4376.53 1325
4377.15 1342
4377.77 1401
4378.40 1346
4379.02 1366
4379.65 1415
4380.27 1433
4380.89 1498
4381.52 1436
4382.14 1429
4382.77 1412
4383.39 1276
4384.02 1376
4384.64 1370
4385.26 1439
4385.89 1269
4386.51 1178
4387.14 1345
4387.76 1183
4388.39 1189
4389.01 1191
4389.64 1263
4390.26 1215
4390.89 1189
4391.51 1184
4392.14 1251
4392.76 1192
4393.39 1296
4394.01 1261
4394.64 1236
4395.26 1221
4395.89 1146
4396.51 1232
4397.14 1185
4397.76 1269
4398.39 1180
4399.01 1155
4399.64 1140
4400.27 1238
4400.89 1277
4401.52 1389
4402.14 1329
4402.77 1185
4403.39 1229
4404.02 1268
4404.65 1279
4405.27 1186
4405.90 1223
4406.52 1280
4407.15 1276
4407.78 1263
4408.40 1290
4409.03 1241
4409.65 1224
4410.28 1392
4410.91 1222
4411.53 1159
4412.16 1240
4412.79 1373
4413.41 1194
4414.04 1238
4414.67 1238
4415.29 1269
4415.92 1219
4416.55 1303
4417.17 1230
4417.80 1141
4418.43 1251
4419.05 1201
4419.68 1132
4420.31 1177
4420.93 1200
4421.56 977
4422.19 1087
4422.82 1126
4423.44 1154
4424.07 1113
4424.70 1109
4425.32 1142
4425.95 1211
4426.58 1049
4427.21 1096
4427.83 1211
4428.46 1151
4429.09 1182
4429.72 1169
4430.35 1113
4430.97 1033
4431.60 1005
4432.23 1080
4432.86 1175
4433.48 1228
4434.11 1208
4434.74 1114
4435.37 1232
4436.00 1231
4436.62 1182
4437.25 1273
4437.88 1270
4438.51 1199
4439.14 1164
4439.77 1116
4440.39 1104
4441.02 1206
4441.65 1140
4442.28 1200
4442.91 1148
4443.54 1247
4444.17 1167
4444.79 1189
4445.42 1116
4446.05 1152
4446.68 1238
4447.31 1226
4447.94 1243
4448.57 1212
4449.20 1186
4449.83 1317
4450.46 1323
4451.08 1258
4451.71 1236
4452.34 1287
4452.97 1307
4453.60 1240
4454.23 1201
4454.86 1284
4455.49 1358
4456.12 1496
4456.75 1358
4457.38 1244
4458.01 1207
4458.64 1271
4459.27 1200
4459.90 1185
4460.53 1113
4461.16 1185
4461.79 1075
4462.42 1033
4463.05 1119
4463.68 1110
4464.31 1033
4464.94 1102
4465.57 999
4466.20 1050
4466.83 1040
4467.46 1031
4468.09 1076
4468.72 1108
4469.35 1102
4469.98 1051
4470.61 1096
4471.24 1040
4471.87 1078
4472.50 977
4473.13 1002
4473.76 1157
4474.40 1201
4475.03 1170
4475.66 1092
4476.29 1058
4476.92 1167
4477.55 1104
4478.18 1177
4478.81 1268
4479.44 1185
4480.07 1150
4480.71 1170
4481.34 1206
4481.97 1228
4482.60 1192
4483.23 1205
4483.86 1169
4484.49 1224
4485.13 1163
4485.76 1156
4486.39 1065
4487.02 1090
4487.65 1196
4488.28 1178
4488.92 1211
4489.55 1117
4490.18 1125
4490.81 1179
4491.44 1157
4492.08 1319
4492.71 1271
4493.34 1158
4493.97 1209
4494.61 1278
4495.24 1244
4495.87 1115
4496.50 1094
4497.13 1217
4497.77 1310
4498.40 1297
4499.03 1404
4499.67 1457
4500.30 1557
4500.93 1512
4501.56 1451
4502.20 1678
4502.83 1768
4503.46 1574
4504.09 1519
4504.73 1463
4505.36 1383
4505.99 1412
4506.63 1375
4507.26 1258
4507.89 1378
4508.53 1357
4509.16 1153
4509.79 1092
4510.43 1226
4511.06 1274
4511.69 1259
4512.33 1188
4512.96 1208
4513.59 1238
4514.23 1221
4514.86 1267
4515.49 1284
4516.13 1243
4516.76 1151
4517.40 1104
4518.03 1176
4518.66 1154
4519.30 1202
4519.93 1101
4520.57 1220
4521.20 1249
4521.83 1197
4522.47 1238
4523.10 1168
4523.74 1210
4524.37 1147
4525.01 1213
4525.64 1200
4526.27 1194
4526.91 1204
4527.54 1285
4528.18 1391
4528.81 1464
4529.45 1620
4530.08 1607
4530.72 1729
4531.35 1951
4531.99 1934
4532.62 1926
4533.26 1786
4533.89 1811
4534.53 1747
4535.16 1644
4535.80 1592
4536.43 1548
4537.07 1480
4537.70 1312
4538.34 1225
4538.97 1266
4539.61 1252
4540.24 1190
4540.88 1144
4541.52 1118
4542.15 1183
4542.79 1140
4543.42 1083
4544.06 1248
4544.69 1190
4545.33 1131
4545.97 1194
4546.60 1132
4547.24 1095
4547.87 1145
4548.51 1217
4549.15 1074
4549.78 1035
4550.42 1037
4551.05 1156
4551.69 1213
4552.33 1097
4552.96 1176
4553.60 1187
4554.24 1182
4554.87 1177
4555.51 1127
4556.15 1180
4556.78 1203
4557.42 1159
4558.06 1055
4558.69 1104
4559.33 1208
4559.97 1171
4560.60 1098
4561.24 1110
4561.88 1099
4562.51 1147
4563.15 1029
4563.79 1046
4564.43 1140
4565.06 1162
4565.70 1152
4566.34 1050
4566.97 1045
4567.61 1006
4568.25 1076
4568.89 1119
4569.52 1067
4570.16 1089
4570.80 1099
4571.44 1215
4572.07 1185
4572.71 1123
4573.35 1042
4573.99 1108
4574.63 1123
4575.26 1052
4575.90 1047
4576.54 1058
4577.18 1122
4577.82 1230
4578.45 1216
4579.09 1138
4579.73 1077
4580.37 1158
4581.01 1202
4581.65 1193
4582.28 1200
4582.92 1219
4583.56 1244
4584.20 1049
4584.84 1102
4585.48 1130
4586.12 1334
4586.75 1308
4587.39 1360
4588.03 1304
4588.67 1388
4589.31 1457
4589.95 1611
4590.59 1571
4591.23 1673
4591.87 1745
4592.50 1726
4593.14 1647
4593.78 1564
4594.42 1474
4595.06 1472
4595.70 1405
4596.34 1298
4596.98 1142
4597.62 1384
4598.26 1175
4598.90 1240
4599.54 1208
4600.18 1273
4600.82 1391
4601.46 1336
4602.10 1347
4602.74 1232
4603.38 1284
4604.02 1338
4604.66 1331
4605.30 1316
4605.94 1349
4606.58 1335
4607.22 1401
4607.86 1426
4608.50 1318
4609.14 1313
4609.78 1375
4610.42 1519
4611.06 1469
4611.70 1366
4612.34 1312
4612.98 1356
4613.62 1291
4614.26 1295
4614.90 1224
4615.54 1180
4616.18 1235
4616.82 1158
4617.47 1091
4618.11 1155
4618.75 1210
4619.39 1298
4620.03 1268
4620.67 1226
4621.31 1281
4621.95 1242
4622.59 1371
4623.23 1265
4623.88 1193
4624.52 1252
4625.16 1147
4625.80 1142
4626.44 1041
4627.08 1033
4627.72 1057
4628.37 1132
4629.01 1062
4629.65 1166
4630.29 1206
4630.93 1299
4631.58 1324
4632.22 1258
4632.86 1346
4633.50 1288
4634.14 1264
4634.79 1271
4635.43 1308
4636.07 1248
4636.71 1315
4637.35 1312
4638.00 1475
4638.64 1496
4639.28 1377
4639.92 1355
4640.57 1446
4641.21 1384
4641.85 1290
4642.49 1204
4643.14 1138
4643.78 1212
4644.42 1228
4645.06 1229
4645.71 1169
4646.35 1239
4646.99 1187
4647.64 1139
4648.28 1182
4648.92 1281
4649.56 1270
4650.21 1274
4650.85 1221
4651.49 1252
4652.14 1266
4652.78 1292
4653.42 1234
4654.07 1300
4654.71 1310
4655.35 1220
4656.00 1229
4656.64 1257
4657.29 1331
4657.93 1210
4658.57 1161
4659.22 1095
4659.86 1124
4660.50 1191
4661.15 1186
4661.79 1188
4662.44 1242
4663.08 1243
4663.72 1214
4664.37 1074
4665.01 1002
4665.66 1107
4666.30 1202
4666.95 1096
4667.59 1067
4668.23 1012
4668.88 1059
4669.52 1151
4670.17 1130
4670.81 1125
4671.46 1108
4672.10 1118
4672.75 1253
4673.39 1175
4674.04 1231
4674.68 1229
4675.32 1262
4675.97 1311
4676.61 1249
4677.26 1132
4677.90 1159
4678.55 1156
4679.20 1245
4679.84 1228
4680.49 1180
4681.13 1220
4681.78 1219
4682.42 1225
4683.07 1271
4683.71 1261
4684.36 1264
4685.00 1256
4685.65 1258
4686.29 1213
4686.94 1273
4687.59 1181
4688.23 1103
4688.88 1200
4689.52 1098
4690.17 1101
4690.82 1156
4691.46 1159
4692.11 1196
4692.75 1173
4693.40 1160
4694.05 1174
4694.69 1305
4695.34 1221
4695.98 1393
4696.63 1373
4697.28 1480
4697.92 1582
4698.57 1514
4699.22 1623
4699.86 1657
4700.51 1586
4701.16 1568
4701.80 1503
4702.45 1542
4703.10 1375
4703.74 1283
4704.39 1109
4705.04 1181
4705.68 1186
4706.33 1174
4706.98 1324
4707.63 1263
4708.27 1158
4708.92 1164
4709.57 1181
4710.21 1334
4710.86 1341
4711.51 1256
4712.16 1292
4712.80 1249
4713.45 1224
4714.10 1256
4714.75 1233
4715.39 1276
4716.04 1322
4716.69 1272
4717.34 1173
4717.99 1248
4718.63 1210
4719.28 1284
4719.93 1288
4720.58 1216
4721.22 1243
4721.87 1225
4722.52 1225
4723.17 1304
4723.82 1265
4724.47 1304
4725.11 1320
4725.76 1377
4726.41 1420
4727.06 1367
4727.71 1377
4728.36 1325
4729.00 1363
4729.65 1263
4730.30 1155
4730.95 1118
4731.60 1228
4732.25 1254
4732.90 1099
4733.55 1120
4734.19 1128
4734.84 1098
4735.49 1047
4736.14 1146
4736.79 1099
4737.44 1173
4738.09 1199
4738.74 1176
4739.39 1301
4740.04 1264
4740.69 1205
4741.34 1163
4741.99 1286
4742.64 1258
4743.28 1257
4743.93 1268
4744.58 1167
4745.23 1174
4745.88 1219
4746.53 1142
4747.18 1198
4747.83 1132
4748.48 1295
4749.13 1268
4749.78 1384
4750.43 1394
4751.08 1330
4751.73 1342
4752.38 1313
4753.03 1386
4753.68 1176
4754.33 1358
4754.98 1314
4755.63 1286
4756.29 1204
4756.94 1237
4757.59 1223
4758.24 1156
4758.89 1177
4759.54 1161
4760.19 1065
4760.84 1166
4761.49 1208
4762.14 1107
4762.79 1171
4763.44 1387
4764.09 1353
4764.74 1359
4765.40 1474
4766.05 1321
4766.70 1349
4767.35 1381
4768.00 1379
4768.65 1346
4769.30 1340
4769.95 1391
4770.61 1298
4771.26 1239
4771.91 1096
4772.56 1103
4773.21 1209
4773.86 1097
4774.52 1130
4775.17 1048
4775.82 1067
4776.47 1103
4777.12 1124
4777.77 1172
4778.43 1273
4779.08 1311
4779.73 1169
4780.38 1158
4781.04 1200
4781.69 1145
4782.34 1222
4782.99 1209
4783.64 1087
4784.30 1113
4784.95 1180
4785.60 1265
4786.25 1289
4786.91 1111
4787.56 1105
4788.21 1098
4788.86 1121
4789.52 1187
4790.17 1073
4790.82 1072
4791.48 1181
4792.13 1117
4792.78 1008
4793.43 1093
4794.09 1112
4794.74 1155
4795.39 1039
4796.05 1202
4796.70 1238
4797.35 1112
4798.01 1161
4798.66 1090
4799.31 1101
4799.97 1165
4800.62 1172
4801.27 1111
4801.93 1175
4802.58 1310
4803.23 1203
4803.89 1190
4804.54 1111
4805.20 1041
4805.85 1089
4806.50 1132
4807.16 1173
4807.81 1200
4808.47 1146
4809.12 1116
4809.77 1145
4810.43 1151
4811.08 1193
4811.74 1189
4812.39 1108
4813.04 1137
4813.70 1262
4814.35 1164
4815.01 1239
4815.66 1252
4816.32 1143
4816.97 1149
4817.63 1223
4818.28 1173
4818.94 1217
4819.59 1355
4820.24 1193
4820.90 1181
4821.55 1249
4822.21 1359
4822.86 1357
4823.52 1454
4824.17 1458
4824.83 1386
4825.49 1527
4826.14 1408
4826.80 1477
4827.45 1426
4828.11 1515
4828.76 1373
4829.42 1462
4830.07 1433
4830.73 1372
4831.38 1533
4832.04 1495
4832.69 1482
4833.35 1597
4834.01 1573
4834.66 1682
4835.32 1722
4835.97 1682
4836.63 1731
4837.29 1815
4837.94 1934
4838.60 1935
4839.25 2102
4839.91 1878
4840.57 1903
4841.22 1801
4841.88 1769
4842.54 1610
4843.19 1664
4843.85 1814
4844.50 1726
4845.16 1701
4845.82 1571
4846.47 1617
4847.13 1572
4847.79 1664
4848.44 1673
4849.10 1784
4849.76 1715
4850.41 1818
4851.07 1839
4851.73 1777
4852.39 1766
4853.04 1832
4853.70 1929
4854.36 1888
4855.01 1990
4855.67 2033
4856.33 2090
4856.99 2231
4857.64 2314
4858.30 2351
4858.96 2398
4859.62 2312
4860.27 2333
4860.93 2212
4861.59 2049
4862.25 2187
4862.90 2245
4863.56 2122
4864.22 1975
4864.88 1916
4865.53 1875
4866.19 2012
4866.85 2145
4867.51 2290
4868.17 2136
4868.83 2098
4869.48 1953
4870.14 2022
4870.80 1926
4871.46 1925
4872.12 1989
4872.77 1899
4873.43 1851
4874.09 1759
4874.75 1824
4875.41 1867
4876.07 1856
4876.73 1907
4877.38 1920
4878.04 1944
4878.70 2009
4879.36 1888
4880.02 1998
4880.68 1885
4881.34 1817
4882.00 1649
4882.66 1790
4883.31 1744
4883.97 1580
4884.63 1572
4885.29 1679
4885.95 1550
4886.61 1464
4887.27 1505
4887.93 1637
4888.59 1654
4889.25 1678
4889.91 1847
4890.57 1965
4891.23 1896
4891.89 1772
4892.55 1949
4893.21 1819
4893.87 1865
4894.53 1865
4895.19 1640
4895.85 1617
4896.51 1536
4897.17 1590
4897.83 1604
4898.49 1558
4899.15 1714
4899.81 1723
4900.47 1549
4901.13 1541
4901.79 1512
4902.45 1482
4903.11 1491
4903.77 1415
4904.43 1551
4905.09 1426
4905.75 1479
4906.41 1437
4907.07 1332
4907.73 1315
4908.39 1319
4909.05 1324
4909.72 1420
4910.38 1330
4911.04 1326
4911.70 1258
4912.36 1292
4913.02 1338
4913.68 1358
4914.34 1244
4915.00 1322
4915.67 1229
4916.33 1261
4916.99 1218
4917.65 1177
4918.31 1157
4918.97 1193
4919.63 1219
4920.30 1204
4920.96 1242
4921.62 1277
4922.28 1138
4922.94 1208
4923.60 1211
4924.27 1262
4924.93 1224
4925.59 1255
4926.25 1259
4926.91 1163
4927.58 1154
4928.24 1139
4928.90 1245
4929.56 1310
4930.22 1166
4930.89 1206
4931.55 1298
4932.21 1255
4932.87 1236
4933.54 1272
4934.20 1338
4934.86 1225
4935.52 1301
4936.19 1234
4936.85 1305
4937.51 1156
4938.18 1101
4938.84 1255
4939.50 1187
4940.16 1138
4940.83 1150
4941.49 1204
4942.15 1174
4942.82 1092
4943.48 1076
4944.14 1134
4944.81 1221
4945.47 1132
4946.13 1097
4946.80 995
4947.46 1064
4948.12 1098
4948.79 1033
4949.45 1087
4950.11 1004
4950.78 1051
4951.44 1175
4952.10 1061
4952.77 1104
4953.43 1055
4954.10 994
4954.76 1123
4955.42 1155
4956.09 1088
4956.75 1089
4957.42 983
4958.08 1057
4958.74 1050
4959.41 1055
4960.07 1112
4960.74 1246
4961.40 1196
4962.07 1329
4962.73 1372
4963.39 1350
4964.06 1181
4964.72 1270
4965.39 1289
4966.05 1386
4966.72 1344
4967.38 1266
4968.05 1335
4968.71 1251
4969.38 1294
4970.04 1203
4970.71 1239
4971.37 1273
4972.04 1198
4972.70 1186
4973.37 1121
4974.03 1183
4974.70 1181
4975.36 1126
4976.03 1113
4976.69 1199
4977.36 1229
4978.02 1188
4978.69 1194
4979.36 1241
4980.02 1262
4980.69 1129
4981.35 1108
4982.02 1106
4982.68 1163
4983.35 1036
4984.02 1054
4984.68 1148
4985.35 1200
4986.01 1171
4986.68 1094
4987.35 1146
4988.01 1176
4988.68 1158
4989.34 1108
4990.01 1119
4990.68 1111
4991.34 1078
4992.01 1089
4992.68 1112
4993.34 1097
4994.01 1036
4994.68 1067
4995.34 981
4996.01 1031
4996.68 1086
4997.34 1007
4998.01 1085
4998.68 1022
4999.34 999
5000.01 1042
5000.68 1045
5001.34 1082
5002.01 1034
5002.68 1079
5003.35 1074
5004.01 1020
5004.68 976
5005.35 990
5006.01 916
5006.68 949
5007.35 1080
5008.02 1056
5008.68 1101
5009.35 1153
5010.02 988
5010.69 1054
5011.36 1099
5012.02 1022
5012.69 1000
5013.36 1083
5014.03 1055
5014.69 1227
5015.36 1107
5016.03 1005
5016.70 977
5017.37 1135
5018.03 1211
5018.70 1212
5019.37 1270
5020.04 1243
5020.71 1406
5021.38 1581
5022.04 1577
5022.71 1584
5023.38 1730
5024.05 1747
5024.72 1702
5025.39 1578
5026.06 1537
5026.72 1452
5027.39 1474
5028.06 1311
5028.73 1269
5029.40 1132
5030.07 1129
5030.74 1203
5031.41 1095
5032.08 1068
5032.75 1141
5033.41 1143
5034.08 1098
5034.75 1152
5035.42 1121
5036.09 1086
5036.76 1069
5037.43 1081
5038.10 1007
5038.77 1115
5039.44 1006
5040.11 1037
5040.78 1178
5041.45 1070
5042.12 1002
5042.79 950
5043.46 1039
5044.13 1019
5044.80 1053
5045.47 1079
5046.14 1025
5046.81 1116
5047.48 1056
5048.15 1069
5048.82 1049
5049.49 1135
5050.16 1131
5050.83 1013
5051.50 1068
5052.17 947
5052.84 978
5053.51 1078
5054.18 1040
5054.85 1004
5055.52 1007
5056.19 986
5056.86 987
5057.53 975
5058.21 1033
5058.88 1015
5059.55 1062
5060.22 1077
5060.89 1123
5061.56 1143
5062.23 1125
5062.90 1062
5063.57 1030
5064.24 991
5064.92 1094
5065.59 1081
5066.26 989
5066.93 1012
5067.60 1088
5068.27 1083
5068.94 1054
5069.62 1026
5070.29 1003
5070.96 1024
5071.63 1050
5072.30 977
5072.97 1119
5073.65 1161
5074.32 1160
5074.99 1083
5075.66 1193
5076.33 1261
5077.01 1278
5077.68 1283
5078.35 1340
5079.02 1352
5079.70 1349
5080.37 1349
5081.04 1337
5081.71 1177
5082.38 1039
5083.06 1117
5083.73 1190
5084.40 1304
5085.07 1177
5085.75 1118
5086.42 1190
5087.09 1253
5087.77 1246
5088.44 1209
5089.11 1230
5089.78 1233
5090.46 1432
5091.13 1389
5091.80 1359
5092.48 1282
5093.15 1193
5093.82 1342
5094.50 1304
5095.17 1254
5095.84 1123
5096.52 1127
5097.19 1172
5097.86 1112
5098.54 1124
5099.21 1125
5099.88 1186
5100.56 1195
5101.23 1107
5101.90 1224
5102.58 1242
5103.25 1333
5103.93 1311
5104.60 1305
5105.27 1177
5105.95 1204
5106.62 1232
5107.30 1183
5107.97 1044
5108.64 1040
5109.32 1135
5109.99 1035
5110.67 1120
5111.34 1093
5112.02 1119
5112.69 1049
5113.36 1105
5114.04 1060
5114.71 997
5115.39 1070
5116.06 1119
5116.74 1162
5117.41 1250
5118.09 1196
5118.76 1266
5119.44 1249
5120.11 1232
5120.79 1293
5121.46 1253
5122.14 1124
5122.81 1162
5123.49 1179
5124.16 1050
5124.84 1156
5125.51 1077
5126.19 1007
5126.86 1024
5127.54 1109
5128.21 1080
5128.89 1222
5129.57 1197
5130.24 1152
5130.92 1229
5131.59 1254
5132.27 1298
5132.94 1136
5133.62 1133
5134.30 1091
5134.97 1075
5135.65 1156
5136.32 1022
5137.00 1122
5137.68 1187
5138.35 1085
5139.03 1121
5139.70 1163
5140.38 1211
5141.06 1188
5141.73 1036
5142.41 1141
5143.09 1105
5143.76 971
5144.44 1011
5145.12 1012
5145.79 942
5146.47 986
5147.15 1015
5147.82 1023
5148.50 1086
5149.18 1035
5149.85 961
5150.53 992
5151.21 974
5151.88 899
5152.56 957
5153.24 930
5153.92 959
5154.59 986
5155.27 994
5155.95 1083
5156.62 971
5157.30 966
5157.98 989
5158.66 992
5159.33 954
5160.01 983
5160.69 1015
5161.37 1055
5162.04 1031
5162.72 1013
5163.40 966
5164.08 989
5164.76 1145
5165.43 1118
5166.11 1118
5166.79 1126
5167.47 1136
5168.15 1086
5168.82 1110
5169.50 1057
5170.18 1008
5170.86 1022
5171.54 1074
5172.22 1006
5172.89 979
5173.57 964
5174.25 945
5174.93 1022
5175.61 1084
5176.29 1017
5176.97 1024
5177.64 996
5178.32 1042
5179.00 1053
5179.68 1092
5180.36 1134
5181.04 1115
5181.72 1098
5182.40 989
5183.08 1019
5183.75 1064
5184.43 1018
5185.11 966
5185.79 979
5186.47 1023
5187.15 969
5187.83 929
5188.51 916
5189.19 993
5189.87 1000
5190.55 958
5191.23 934
5191.91 885
5192.59 948
5193.27 1009
5193.95 920
5194.63 1007
5195.31 1151
5195.99 946
5196.67 996
5197.35 980
5198.03 997
5198.71 961
5199.39 1069
5200.07 969
5200.75 1050
5201.43 1069
5202.11 991
5202.79 1012
5203.47 1141
5204.15 1078
5204.83 1048
5205.51 1169
5206.19 1145
5206.87 1205
5207.55 1307
5208.23 1268
5208.91 1257
5209.59 1313
5210.27 1291
5210.96 1275
5211.64 1161
5212.32 1273
5213.00 1219
5213.68 1085
5214.36 1123
5215.04 1172
5215.72 1139
5216.40 1112
5217.09 1292
5217.77 1244
5218.45 1268
5219.13 1257
5219.81 1268
5220.49 1253
5221.17 1147
5221.86 1080
5222.54 1139
5223.22 1255
5223.90 1354
5224.58 1220
5225.27 1136
5225.95 1203
5226.63 1065
5227.31 1086
5227.99 1063
5228.67 1133
5229.36 1194
5230.04 1177
5230.72 1098
5231.40 1037
5232.09 1049
5232.77 1073
5233.45 1045
5234.13 1144
5234.82 1112
5235.50 1080
5236.18 1078
5236.86 1116
5237.55 1167
5238.23 1185
5238.91 1245
5239.59 1193
5240.28 1218
5240.96 1130
5241.64 1032
5242.33 1021
5243.01 1102
5243.69 1024
5244.37 963
5245.06 967
5245.74 960
5246.42 1068
5247.11 1049
5247.79 1072
5248.47 1130
5249.16 1161
5249.84 1205
5250.52 1238
5251.21 1161
5251.89 1117
5252.58 1136
5253.26 1212
5253.94 1201
5254.63 1128
5255.31 1097
5255.99 1126
5256.68 1116
5257.36 1031
5258.05 1158
5258.73 1074
5259.41 1159
5260.10 1287
5260.78 1216
5261.47 1140
5262.15 1135
5262.84 1087
5263.52 1160
5264.20 1154
5264.89 1190
5265.57 1092
5266.26 1023
5266.94 1114
5267.63 1044
5268.31 1077
5269.00 1074
5269.68 1056
5270.37 1003
5271.05 1035
5271.73 1072
5272.42 1098
5273.10 1120
5273.79 1061
5274.47 1075
5275.16 1100
5275.85 1141
5276.53 1131
5277.22 1179
5277.90 1168
5278.59 1218
5279.27 1313
5279.96 1436
5280.64 1362
5281.33 1434
5282.01 1488
5282.70 1436
5283.38 1545
5284.07 1338
5284.76 1354
5285.44 1254
5286.13 1122
5286.81 1233
5287.50 1187
5288.19 1127
5288.87 1190
5289.56 1272
5290.24 1141
5290.93 1176
5291.62 1196
5292.30 1080
5292.99 1183
5293.67 1176
5294.36 1173
5295.05 1179
5295.73 1102
5296.42 1100
5297.11 1098
5297.79 1173
5298.48 1044
5299.17 1139
5299.85 1110
5300.54 1120
5301.23 1174
5301.91 1244
5302.60 1159
5303.29 1184
5303.97 1207
5304.66 1207
5305.35 1231
5306.04 1132
5306.72 1209
5307.41 1248
5308.10 1312
5308.78 1286
5309.47 1295
5310.16 1217
5310.85 1409
5311.53 1451
5312.22 1325
5312.91 1425
5313.60 1316
5314.28 1183
5314.97 1197
5315.66 1116
5316.35 1117
5317.04 1104
5317.72 1211
5318.41 1149
5319.10 1280
5319.79 1338
5320.48 1374
5321.16 1337
5321.85 1350
5322.54 1272
5323.23 1162
5323.92 1091
5324.60 1155
5325.29 1204
5325.98 1172
5326.67 1125
5327.36 1157
5328.05 1227
5328.74 1115
5329.42 967
5330.11 1077
5330.80 1098
5331.49 1133
5332.18 1117
5332.87 1203
5333.56 1054
5334.25 1191
5334.93 1164
5335.62 1187
5336.31 1085
5337.00 1109
5337.69 1061
5338.38 1179
5339.07 1172
5339.76 1132
5340.45 1149
5341.14 1157
5341.83 1191
5342.52 1230
5343.21 1283
5343.90 1208
5344.58 1126
5345.27 1153
5345.96 1301
5346.65 1266
5347.34 1371
5348.03 1473
5348.72 1394
5349.41 1380
5350.10 1516
5350.79 1663
5351.48 1736
5352.17 1680
5352.86 1648
5353.55 1593
5354.24 1438
5354.93 1311
5355.62 1303
5356.31 1172
5357.01 1238
5357.70 1097
5358.39 1001
5359.08 1022
5359.77 1112
5360.46 983
5361.15 974
5361.84 1008
5362.53 972
5363.22 922
5363.91 983
5364.60 1005
5365.29 1064
5365.98 970
5366.68 961
5367.37 969
5368.06 884
5368.75 941
5369.44 949
5370.13 881
5370.82 885
5371.51 958
5372.21 965
5372.90 980
5373.59 923
5374.28 1030
5374.97 976
5375.66 970
5376.35 1024
5377.05 971
5377.74 1032
5378.43 1018
5379.12 1025
5379.81 933
5380.51 900
5381.20 1006
5381.89 942
5382.58 916
5383.27 919
5383.97 898
5384.66 963
5385.35 1029
5386.04 1052
5386.73 1010
5387.43 990
5388.12 988
5388.81 1084
5389.50 1060
5390.20 1158
5390.89 1171
5391.58 1030
5392.28 1049
5392.97 1033
5393.66 1040
5394.35 1020
5395.05 1025
5395.74 1014
5396.43 1002
5397.13 930
5397.82 886
5398.51 966
5399.20 920
5399.90 943
5400.59 873
5401.28 849
5401.98 908
5402.67 988
5403.36 996
5404.06 940
5404.75 900
5405.44 892
5406.14 902
5406.83 968
5407.53 1015
5408.22 973
5408.91 924
5409.61 1044
5410.30 1058
5410.99 1009
5411.69 1073
5412.38 1025
5413.08 933
5413.77 898
5414.46 971
5415.16 886
5415.85 932
5416.55 1027
5417.24 997
5417.94 983
5418.63 1029
5419.32 1091
5420.02 1037
5420.71 1068
5421.41 1030
5422.10 1132
5422.80 1048
5423.49 1008
5424.19 1105
5424.88 1048
5425.58 1067
5426.27 1036
5426.97 1036
5427.66 1117
5428.36 939
5429.05 993
5429.75 980
5430.44 1081
5431.14 1104
5431.83 1086
5432.53 1072
5433.22 1042
5433.92 1096
5434.61 1230
5435.31 1218
5436.00 1200
5436.70 1238
5437.40 1329
5438.09 1319
5438.79 1197
5439.48 1240
5440.18 1239
5440.87 1108
5441.57 1091
5442.27 1186
5442.96 1108
5443.66 1146
5444.35 1269
5445.05 1356
5445.75 1294
5446.44 1237
5447.14 1280
5447.83 1241
5448.53 1326
5449.23 1351
5449.92 1384
5450.62 1265
5451.32 1276
5452.01 1257
5452.71 1241
5453.41 1142
5454.10 1107
5454.80 1120
5455.50 1137
5456.19 1116
5456.89 1076
5457.59 1131
5458.28 1215
5458.98 1203
5459.68 1194
5460.37 1215
5461.07 1168
5461.77 1262
5462.47 1274
5463.16 1275
5463.86 1265
5464.56 1181
5465.25 1167
5465.95 1227
5466.65 1193
5467.35 1200
5468.04 1224
5468.74 1294
5469.44 1179
5470.14 1177
5470.84 1195
5471.53 1282
5472.23 1355
5472.93 1304
5473.63 1273
5474.32 1376
5475.02 1391
5475.72 1397
5476.42 1503
5477.12 1435
5477.82 1627
5478.51 1884
5479.21 1924
5479.91 1946
5480.61 2050
5481.31 2065
5482.01 2005
5482.70 1868
5483.40 1818
5484.10 1814
5484.80 1751
5485.50 1724
5486.20 1592
5486.90 1570
5487.59 1445
5488.29 1524
5488.99 1630
5489.69 1535
5490.39 1718
5491.09 1700
5491.79 1747
5492.49 1584
5493.19 1728
5493.89 1827
5494.58 1721
5495.28 1856
5495.98 2017
5496.68 1972
5497.38 2154
5498.08 2235
5498.78 2526
5499.48 2901
5500.18 3115
5500.88 3434
5501.58 3472
5502.28 3422
5502.98 3097
5503.68 2810
5504.38 2365
5505.08 2105
5505.78 1887
5506.48 1735
5507.18 1652
5507.88 1612
5508.58 1648
5509.28 1648
5509.98 1616
5510.68 1604
5511.38 1626
5512.08 1744
5512.78 1534
5513.48 1675
5514.18 1613
5514.88 1705
5515.58 1545
5516.28 1661
5516.98 1599
5517.68 1724
5518.39 1685
5519.09 1420
5519.79 1504
5520.49 1463
5521.19 1442
5521.89 1388
5522.59 1391
5523.29 1315
5523.99 1315
5524.69 1376
5525.40 1312
5526.10 1249
5526.80 1251
5527.50 1282
5528.20 1269
5528.90 1181
5529.60 1239
5530.31 1406
5531.01 1290
5531.71 1209
5532.41 1233
5533.11 1236
5533.81 1231
5534.52 1240
5535.22 1249
5535.92 1186
5536.62 1181
5537.32 1152
5538.02 1122
5538.73 1202
5539.43 1212
5540.13 1143
5540.83 1084
5541.54 1002
5542.24 1033
5542.94 1045
5543.64 1116
5544.34 1160
5545.05 1113
5545.75 1145
5546.45 1096
5547.15 1153
5547.86 1108
5548.56 1156
5549.26 1201
5549.97 1196
5550.67 1170
5551.37 1130
5552.07 1128
5552.78 1026
5553.48 1038
5554.18 1030
5554.89 1049
5555.59 1081
5556.29 1098
5557.00 967
5557.70 1084
5558.40 1126
5559.11 973
5559.81 942
5560.51 1107
5561.22 1085
5561.92 1098
5562.62 980
5563.33 1021
5564.03 1144
5564.73 1075
5565.44 1088
5566.14 1171
5566.85 1089
5567.55 1074
5568.25 1064
5568.96 1057
5569.66 1060
5570.37 1131
5571.07 1088
5571.77 1051
5572.48 1047
5573.18 1006
5573.89 1134
5574.59 1098
5575.29 1102
5576.00 1039
5576.70 1043
5577.41 1096
5578.11 1224
5578.82 1130
5579.52 1035
5580.23 1081
5580.93 1060
5581.64 1087
5582.34 1030
5583.05 985
5583.75 988
5584.46 971
5585.16 1033
5585.87 1025
5586.57 1014
5587.28 1032
5587.98 960
5588.69 1005
5589.39 1040
5590.10 1073
5590.80 1015
5591.51 1017
5592.21 962
5592.92 958
5593.62 1124
5594.33 1075
5595.04 961
5595.74 971
5596.45 1024
5597.15 1094
5597.86 1110
5598.56 983
5599.27 970
5599.98 959
5600.68 995
5601.39 896
5602.09 890
5602.80 1022
5603.51 1073
5604.21 943
5604.92 1073
5605.62 1064
5606.33 1003
5607.04 948
5607.74 1002
5608.45 1049
5609.16 896
5609.86 923
5610.57 1044
5611.28 991
5611.98 899
5612.69 1097
5613.40 1038
5614.10 1032
5614.81 1007
5615.52 1067
5616.22 1080
5616.93 1128
5617.64 1095
5618.35 1065
5619.05 1017
5619.76 1034
5620.47 1001
5621.17 927
5621.88 1017
5622.59 1051
5623.30 1046
5624.00 1046
5624.71 969
5625.42 1059
5626.13 1023
5626.83 1129
5627.54 1184
5628.25 1157
5628.96 1129
5629.67 984
5630.37 1092
5631.08 1159
5631.79 1083
5632.50 1119
5633.21 1088
5633.91 1074
5634.62 1163
5635.33 1162
5636.04 1066
5636.75 1110
5637.45 1120
5638.16 1208
5638.87 1203
5639.58 1182
5640.29 1256
5641.00 1342
5641.70 1237
5642.41 1165
5643.12 1128
5643.83 1129
5644.54 1203
5645.25 1101
5645.96 1181
5646.67 1129
5647.38 1116
5648.08 1159
5648.79 1143
5649.50 1050
5650.21 1124
5650.92 1098
5651.63 1065
5652.34 1137
5653.05 1076
5653.76 1214
5654.47 1198
5655.18 1256
5655.89 1397
5656.60 1315
5657.30 1304
5658.01 1309
5658.72 1408
5659.43 1310
5660.14 1399
5660.85 1423
5661.56 1361
5662.27 1309
5662.98 1191
5663.69 1241
5664.40 1281
5665.11 1232
5665.82 1183
5666.53 1220
5667.24 1197
5667.95 1290
5668.66 1303
5669.37 1284
5670.08 1332
5670.79 1450
5671.50 1381
5672.22 1263
5672.93 1219
5673.64 1262
5674.35 1311
5675.06 1170
5675.77 1094
5676.48 1099
5677.19 1095
5677.90 1072
5678.61 1144
5679.32 1259
5680.03 1289
5680.74 1302
5681.46 1290
5682.17 1274
5682.88 1198
5683.59 1300
5684.30 1223
5685.01 1335
5685.72 1312
5686.43 1242
5687.15 1279
5687.86 1281
5688.57 1222
5689.28 1264
5689.99 1197
5690.70 1126
5691.42 1093
5692.13 1088
5692.84 998
5693.55 918
5694.26 905
5694.97 888
5695.69 965
5696.40 1086
5697.11 973
5697.82 1063
5698.53 1068
5699.25 1044
5699.96 961
5700.67 964
5701.38 999
5702.10 1088
5702.81 1054
5703.52 1043
5704.23 1020
5704.95 1041
5705.66 954
5706.37 994
5707.08 1075
5707.80 977
5708.51 1012
5709.22 1014
5709.93 1041
5710.65 1050
5711.36 980
5712.07 950
5712.79 1007
5713.50 977
5714.21 962
5714.93 1051
5715.64 977
5716.35 964
5717.07 1021
5717.78 861
5718.49 870
5719.21 948
5719.92 928
5720.63 988
5721.35 976
5722.06 1094
5722.77 1063
5723.49 994
5724.20 972
5724.92 1090
5725.63 1140
5726.34 1147
5727.06 1261
5727.77 1262
5728.48 1166
5729.20 1258
5729.91 1291
5730.63 1235
5731.34 1290
5732.06 1187
5732.77 1162
5733.48 1102
5734.20 1115
5734.91 1016
5735.63 1042
5736.34 1002
5737.06 998
5737.77 1053
5738.49 983
5739.20 961
5739.91 968
5740.63 977
5741.34 983
5742.06 1005
5742.77 1026
5743.49 947
5744.20 1004
5744.92 888
5745.63 941
5746.35 949
5747.06 904
5747.78 936
5748.49 948
5749.21 983
5749.93 976
5750.64 1136
5751.36 1173
5752.07 1154
5752.79 1089
5753.50 1173
5754.22 1237
5754.93 1306
5755.65 1248
5756.37 1267
5757.08 1257
5757.80 1216
5758.51 1233
5759.23 1218
5759.95 1112
5760.66 1090
5761.38 1086
5762.09 1063
5762.81 1058
5763.53 1030
5764.24 1085
5764.96 969
5765.67 1032
5766.39 1036
5767.11 993
5767.82 1118
5768.54 1074
5769.26 1079
5769.97 988
5770.69 956
5771.41 1017
5772.12 1069
5772.84 1006
5773.56 1012
5774.27 1019
5774.99 1013
5775.71 955
5776.42 1021
5777.14 1042
5777.86 1072
5778.58 969
5779.29 1054
5780.01 1119
5780.73 1062
5781.45 1030
5782.16 1053
5782.88 1052
5783.60 958
5784.31 1038
5785.03 1147
5785.75 1103
5786.47 1035
5787.19 1040
5787.90 991
5788.62 1007
5789.34 1054
5790.06 1078
5790.77 1129
5791.49 1187
5792.21 1087
5792.93 1250
5793.65 1287
5794.36 1312
5795.08 1257
5795.80 1384
5796.52 1575
5797.24 1820
5797.96 2118
5798.67 2404
5799.39 2605
5800.11 2762
5800.83 3018
5801.55 2888
5802.27 2763
5802.99 2425
5803.70 2318
5804.42 1905
5805.14 1720
5805.86 1750
5806.58 1436
5807.30 1439
5808.02 1316
5808.74 1387
5809.46 1291
5810.17 1260
5810.89 1250
5811.61 1241
5812.33 1339
5813.05 1273
5813.77 1342
5814.49 1312
5815.21 1289
5815.93 1403
5816.65 1416
5817.37 1423
5818.09 1397
5818.81 1328
5819.53 1243
5820.25 1358
5820.97 1363
5821.69 1394
5822.41 1354
5823.13 1283
5823.85 1244
5824.57 1157
5825.29 1063
5826.01 1112
5826.73 1195
5827.45 1129
5828.17 1120
5828.89 1075
5829.61 1112
5830.33 1063
5831.05 1080
5831.77 1053
5832.49 1108
5833.21 1039
5833.93 1040
5834.65 1058
5835.37 1068
5836.09 1091
5836.81 1089
5837.53 1062
5838.25 1162
5838.97 1113
5839.70 1067
5840.42 1030
5841.14 1062
5841.86 1035
5842.58 1043
5843.30 942
5844.02 1041
5844.74 1053
5845.46 1042
5846.19 983
5846.91 991
5847.63 1109
5848.35 1042
5849.07 1086
5849.79 1014
5850.51 1116
5851.24 1054
5851.96 1040
5852.68 1069
5853.40 1120
5854.12 1030
5854.85 1101
5855.57 999
5856.29 948
5857.01 1027
5857.73 1063
5858.46 1156
5859.18 1078
5859.90 982
5860.62 1016
5861.34 1006
5862.07 998
5862.79 996
5863.51 1036
5864.23 1035
5864.96 1060
5865.68 1026
5866.40 991
5867.12 1029
5867.85 1117
5868.57 1069
5869.29 1121
5870.01 1138
5870.74 1081
5871.46 1087
5872.18 1107
5872.91 1062
5873.63 1037
5874.35 1064
5875.08 1095
5875.80 1143
5876.52 1060
5877.25 1108
5877.97 1108
5878.69 1116
5879.42 1212
5880.14 1244
5880.86 1101
5881.59 1172
5882.31 1208
5883.03 1228
5883.76 1271
5884.48 1284
5885.20 1141
5885.93 1103
5886.65 1177
5887.38 1181
5888.10 1060
5888.82 1046
5889.55 1017
5890.27 1035
5891.00 999
5891.72 936
5892.44 991
5893.17 984
5893.89 1056
5894.62 1014
5895.34 1044
5896.07 1060
5896.79 990
5897.51 971
5898.24 981
5898.96 953
5899.69 965
5900.41 1085
5901.14 1060
5901.86 1025
5902.59 892
5903.31 1002
5904.04 1014
5904.76 990
5905.49 1039
5906.21 1002
5906.94 969
5907.66 1002
5908.39 1087
5909.11 1086
5909.84 1033
5910.56 1101
5911.29 1051
5912.01 1063
5912.74 1006
5913.46 993
5914.19 1024
5914.92 991
5915.64 1130
5916.37 1045
5917.09 1120
5917.82 1026
5918.54 1171
5919.27 1162
5920.00 1078
5920.72 1101
5921.45 1125
5922.17 1201
5922.90 1151
5923.63 1186
5924.35 1252
5925.08 1147
5925.80 1184
5926.53 1170
5927.26 1117
5927.98 1136
5928.71 1122
5929.44 1136
5930.16 1144
5930.89 1095
5931.62 1174
5932.34 1283
5933.07 1162
5933.80 1246
5934.52 1208
5935.25 1233
5935.98 1242
5936.70 1266
5937.43 1370
5938.16 1394
5938.88 1349
5939.61 1340
5940.34 1367
5941.07 1331
5941.79 1369
5942.52 1385
5943.25 1373
5943.97 1412
5944.70 1558
5945.43 1432
5946.16 1490
5946.88 1504
5947.61 1553
5948.34 1648
5949.07 1733
5949.80 1703
5950.52 1919
5951.25 1963
5951.98 2027
5952.71 2102
5953.43 2078
5954.16 2162
5954.89 2060
5955.62 1862
5956.35 1959
5957.07 2043
5957.80 2054
5958.53 2036
5959.26 1979
5959.99 1917
5960.72 2000
5961.44 2079
5962.17 2136
5962.90 2270
5963.63 2333
5964.36 2501
5965.09 2812
5965.82 3025
5966.54 3308
5967.27 3590
5968.00 3543
5968.73 3511
5969.46 3203
5970.19 3004
5970.92 2790
5971.65 2624
5972.38 2356
5973.11 2337
5973.83 2276
5974.56 2352
5975.29 2251
5976.02 2206
5976.75 2273
5977.48 2293
5978.21 2058
5978.94 2323
5979.67 2364
5980.40 2369
5981.13 2408
5981.86 2598
5982.59 2686
5983.32 2708
5984.05 2709
5984.78 2595
5985.51 2583
5986.24 2383
5986.97 2507
5987.70 2601
5988.43 2575
5989.16 2433
5989.89 2464
5990.62 2491
5991.35 2497
5992.08 2665
5992.81 2566
5993.54 2577
5994.27 2528
5995.00 2609
5995.73 2708
5996.46 2871
5997.19 2687
5997.92 2695
5998.65 2701
5999.38 2830
6000.11 2789
6000.85 2601
6001.58 2581
6002.31 2789
6003.04 2653
6003.77 2669
6004.50 2713
6005.23 2511
6005.96 2546
6006.69 2760
6007.43 3136
6008.16 3243
6008.89 3793
6009.62 4381
6010.35 5072
6011.08 5688
6011.81 6736
6012.54 7368
6013.28 8200
6014.01 8588
6014.74 8546
6015.47 8565
6016.20 8176
6016.94 7448
6017.67 6465
6018.40 5704
6019.13 4889
6019.86 4200
6020.59 3797
6021.33 3324
6022.06 2953
6022.79 2841
6023.52 2595
6024.26 2483
6024.99 2335
6025.72 2371
6026.45 2350
6027.19 2159
6027.92 2172
6028.65 2129
6029.38 2154
6030.12 2085
6030.85 2130
6031.58 2078
6032.31 2150
6033.05 2076
6033.78 2008
6034.51 2038
6035.25 1892
6035.98 2016
6036.71 2066
6037.44 2063
6038.18 2035
6038.91 2170
6039.64 2259
6040.38 2279
6041.11 2256
6041.84 2428
6042.58 2288
6043.31 2238
6044.04 2286
6044.78 2398
6045.51 2360
6046.24 2407
6046.98 2404
6047.71 2409
6048.45 2517
6049.18 2831
6049.91 2866
6050.65 3087
6051.38 3217
6052.11 3478
6052.85 3845
6053.58 3755
6054.32 3667
6055.05 3429
6055.79 3214
6056.52 3091
6057.25 2817
6057.99 2566
6058.72 2420
6059.46 2282
6060.19 2262
6060.93 2181
6061.66 2184
6062.39 2199
6063.13 2154
6063.86 2147
6064.60 2144
6065.33 2130
6066.07 2243
6066.80 2409
6067.54 2148
6068.27 2134
6069.01 2089
6069.74 2025
6070.48 2082
6071.21 2119
6071.95 1850
6072.68 1896
6073.42 1905
6074.15 1924
6074.89 1809
6075.62 1695
6076.36 1755
6077.10 1703
6077.83 1663
6078.57 1655
6079.30 1686
6080.04 1656
6080.77 1637
6081.51 1651
6082.25 1598
6082.98 1666
6083.72 1503
6084.45 1547
6085.19 1589
6085.93 1638
6086.66 1561
6087.40 1703
6088.13 1672
6088.87 1608
6089.61 1615
6090.34 1588
6091.08 1538
6091.81 1632
6092.55 1690
6093.29 1642
6094.02 1674
6094.76 1579
6095.50 1642
6096.23 1574
6096.97 1476
6097.71 1488
6098.44 1436
6099.18 1441
6099.92 1587
6100.65 1527
6101.39 1506
6102.13 1485
6102.87 1441
6103.60 1430
6104.34 1470
6105.08 1388
6105.81 1422
6106.55 1399
6107.29 1355
6108.03 1353
6108.76 1447
6109.50 1480
6110.24 1481
6110.98 1434
6111.71 1536
6112.45 1550
6113.19 1574
6113.93 1674
6114.66 1537
6115.40 1613
6116.14 1570
6116.88 1606
6117.62 1495
6118.35 1535
6119.09 1510
6119.83 1513
6120.57 1588
6121.31 1556
6122.04 1594
6122.78 1553
6123.52 1623
6124.26 1570
6125.00 1629
6125.74 1644
6126.47 1589
6127.21 1604
6127.95 1555
6128.69 1621
6129.43 1530
6130.17 1601
6130.91 1613
6131.64 1581
6132.38 1468
6133.12 1538
6133.86 1523
6134.60 1553
6135.34 1663
6136.08 1626
6136.82 1681
6137.56 1694
6138.30 1630
6139.04 1677
6139.77 1488
6140.51 1556
6141.25 1653
6141.99 1577
6142.73 1586
6143.47 1543
6144.21 1526
6144.95 1541
6145.69 1508
6146.43 1554
6147.17 1509
6147.91 1560
6148.65 1619
6149.39 1629
6150.13 1599
6150.87 1606
6151.61 1608
6152.35 1657
6153.09 1708
6153.83 1796
6154.57 1751
6155.31 1878
6156.05 1810
6156.79 1709
6157.53 1842
6158.27 1788
6159.01 1755
6159.75 1911
6160.49 1931
6161.23 1773
6161.97 1866
6162.71 2001
6163.45 2060
6164.20 2120
6164.94 2229
6165.68 2404
6166.42 2244
6167.16 2339
6167.90 2449
6168.64 2420
6169.38 2381
6170.12 2444
6170.86 2360
6171.61 2260
6172.35 2200
6173.09 2155
6173.83 2027
6174.57 2078
6175.31 1877
6176.05 2010
6176.79 2109
6177.54 2094
6178.28 2044
6179.02 1952
6179.76 1977
6180.50 2120
6181.24 2101
6181.99 2106
6182.73 2150
6183.47 2227
6184.21 2126
6184.95 2136
6185.70 2249
6186.44 2323
6187.18 2309
6187.92 2377
6188.66 2281
6189.41 2333
6190.15 2505
6190.89 2721
6191.63 2821
6192.38 2853
6193.12 2870
6193.86 2848
6194.60 2988
6195.35 2991
6196.09 3096
6196.83 2960
6197.57 2965
6198.32 2871
6199.06 2988
6199.80 2864
6200.55 2837
6201.29 3021
6202.03 3161
6202.78 3355
6203.52 3796
6204.26 4560
6205.00 5369
6205.75 6649
6206.49 8278
6207.23 10154
6207.98 11698
6208.72 13809
6209.46 14665
6210.21 14828
6210.95 14189
6211.70 13079
6212.44 11853
6213.18 10383
6213.93 8531
6214.67 6892
6215.41 5706
6216.16 4673
6216.90 3948
6217.65 3393
6218.39 3128
6219.13 2872
6219.88 2718
6220.62 2460
6221.37 2404
6222.11 2541
6222.85 2513
6223.60 2308
6224.34 2313
6225.09 2210
6225.83 2233
6226.58 2247
6227.32 2244
6228.07 2026
6228.81 2020
6229.56 1921
6230.30 1844
6231.04 1873
6231.79 1768
6232.53 1831
6233.28 1895
6234.02 1975
6234.77 1933
6235.51 1828
6236.26 1869
6237.00 1791
6237.75 1957
6238.49 1977
6239.24 1945
6239.99 2044
6240.73 2151
6241.48 2194
6242.22 2175
6242.97 2407
6243.71 2441
6244.46 2580
6245.20 3018
6245.95 3334
6246.70 3774
6247.44 4221
6248.19 4865
6248.93 4852
6249.68 4837
6250.42 4556
6251.17 4087
6251.92 3472
6252.66 3173
6253.41 2820
6254.15 2665
6254.90 2383
6255.65 2207
6256.39 2217
6257.14 2252
6257.89 2153
6258.63 2149
6259.38 2106
6260.13 2087
6260.87 2319
6261.62 2368
6262.37 2186
6263.11 2205
6263.86 2292
6264.61 2405
6265.35 2363
6266.10 2230
6266.85 2385
6267.59 2403
6268.34 2383
6269.09 2321
6269.83 2225
6270.58 2148
6271.33 2212
6272.08 2320
6272.82 2213
6273.57 2275
6274.32 2378
6275.06 2260
6275.81 2366
6276.56 2321
6277.31 2313
6278.05 2425
6278.80 2383
6279.55 2439
6280.30 2227
6281.05 2165
6281.79 2083
6282.54 2017
6283.29 2013
6284.04 2050
6284.78 2091
6285.53 2092
6286.28 2217
6287.03 2330
6287.78 2463
6288.53 2575
6289.27 2494
6290.02 2367
6290.77 2397
6291.52 2270
6292.27 2201
6293.02 2013
6293.76 1867
6294.51 1834
6295.26 1825
6296.01 1906
6296.76 1770
6297.51 1823
6298.26 1862
6299.00 1818
6299.75 1821
6300.50 1799
6301.25 1761
6302.00 1767
6302.75 1794
6303.50 1781
6304.25 1894
6305.00 1793
6305.75 1848
6306.50 1777
6307.24 1779
6307.99 1849
6308.74 1737
6309.49 1766
6310.24 1720
6310.99 1770
6311.74 1837
6312.49 1734
6313.24 1708
6313.99 1709
6314.74 1717
6315.49 1667
6316.24 1580
6316.99 1571
6317.74 1622
6318.49 1555
6319.24 1588
6319.99 1652
6320.74 1627
6321.49 1463
6322.24 1475
6322.99 1504
6323.74 1572
6324.49 1522
6325.24 1521
6325.99 1543
6326.74 1676
6327.49 1685
6328.24 1663
6328.99 1669
6329.74 1721
6330.50 1776
6331.25 1928
6332.00 1923
6332.75 1798
6333.50 1688
6334.25 1755
6335.00 1686
6335.75 1620
6336.50 1597
6337.25 1639
6338.00 1618
6338.76 1633
6339.51 1647
6340.26 1657
6341.01 1643
6341.76 1555
6342.51 1767
6343.26 1791
6344.02 1819
6344.77 1872
6345.52 1835
6346.27 1812
6347.02 1790
6347.77 1806
6348.53 1935
6349.28 1949
6350.03 1926
6350.78 1984
6351.53 2096
6352.29 2347
6353.04 2308
6353.79 2267
6354.54 2116
6355.29 2153
6356.05 2081
6356.80 1966
6357.55 1951
6358.30 1646
6359.06 1598
6359.81 1733
6360.56 1593
6361.31 1650
6362.07 1553
6362.82 1604
6363.57 1606
6364.32 1585
6365.08 1617
6365.83 1772
6366.58 1748
6367.33 1628
6368.09 1615
6368.84 1683
6369.59 1550
6370.35 1567
6371.10 1569
6371.85 1625
6372.61 1573
6373.36 1466
6374.11 1526
6374.87 1530
6375.62 1493
6376.37 1513
6377.13 1434
6377.88 1514
6378.63 1490
6379.39 1415
6380.14 1464
6380.89 1474
6381.65 1423
6382.40 1244
6383.16 1325
6383.91 1314
6384.66 1314
6385.42 1418
6386.17 1315
6386.92 1263
6387.68 1404
6388.43 1373
6389.19 1403
6389.94 1376
6390.70 1406
6391.45 1256
6392.20 1269
6392.96 1329
6393.71 1414
6394.47 1286
6395.22 1282
6395.98 1322
6396.73 1294
6397.49 1310
6398.24 1286
6399.00 1248
6399.75 1268
6400.51 1111
6401.26 1252
6402.02 1305
6402.77 1245
6403.53 1190
6404.28 1189
6405.04 1322
6405.79 1315
6406.55 1258
6407.30 1358
6408.06 1426
6408.81 1475
6409.57 1516
6410.32 1507
6411.08 1434
6411.83 1377
6412.59 1453
6413.34 1451
6414.10 1415
6414.86 1364
6415.61 1215
6416.37 1257
6417.12 1258
6417.88 1199
6418.64 1262
6419.39 1286
6420.15 1253
6420.90 1273
6421.66 1350
6422.42 1390
6423.17 1345
6423.93 1227
6424.68 1241
6425.44 1269
6426.20 1324
6426.95 1300
6427.71 1289
6428.47 1305
6429.22 1204
6429.98 1130
6430.74 1334
6431.49 1273
6432.25 1218
6433.01 1108
6433.76 1201
6434.52 1259
6435.28 1257
6436.03 1163
6436.79 1244
6437.55 1186
6438.30 1222
6439.06 1247
6439.82 1250
6440.58 1249
6441.33 1274
6442.09 1311
6442.85 1337
6443.61 1342
6444.36 1262
6445.12 1226
6445.88 1231
6446.64 1279
6447.39 1336
6448.15 1228
6448.91 1225
6449.67 1252
6450.42 1310
6451.18 1248
6451.94 1203
6452.70 1205
6453.46 1217
6454.21 1215
6454.97 1236
6455.73 1267
6456.49 1250
6457.25 1231
6458.00 1288
6458.76 1213
6459.52 1255
6460.28 1266
6461.04 1303
6461.80 1249
6462.55 1309
6463.31 1335
6464.07 1376
6464.83 1321
6465.59 1264
6466.35 1210
6467.11 1326
6467.87 1338
6468.62 1331
6469.38 1332
6470.14 1459
6470.90 1345
6471.66 1390
6472.42 1470
6473.18 1460
6473.94 1401
6474.70 1364
6475.46 1437
6476.22 1465
6476.97 1434
6477.73 1496
6478.49 1542
6479.25 1574
6480.01 1520
6480.77 1503
6481.53 1649
6482.29 1583
6483.05 1608
6483.81 1589
6484.57 1602
6485.33 1641
6486.09 1756
6486.85 1725
6487.61 1780
6488.37 1780
6489.13 1754
6489.89 1877
6490.65 1823
6491.41 1891
6492.17 1962
6492.93 1998
6493.69 2229
6494.45 2310
6495.21 2208
6495.97 2083
6496.73 2254
6497.49 2198
6498.26 2340
6499.02 2285
6499.78 2165
6500.54 2134
6501.30 2162
6502.06 2225
6502.82 2231
6503.58 2171
6504.34 2308
6505.10 2302
6505.86 2446
6506.62 2475
6507.39 2556
6508.15 2627
6508.91 2734
6509.67 2754
6510.43 2547
6511.19 2660
6511.95 2681
6512.72 2683
6513.48 2600
6514.24 2695
6515.00 2689
6515.76 2688
6516.52 2711
6517.28 2723
6518.05 2788
6518.81 2879
6519.57 2886
6520.33 3071
6521.09 3220
6521.86 3197
6522.62 3299
6523.38 3403
6524.14 3809
6524.90 4164
6525.67 4701
6526.43 5183
6527.19 5444
6527.95 5647
6528.72 5847
6529.48 5691
6530.24 5646
6531.00 5347
6531.77 5472
6532.53 5838
6533.29 6586
6534.05 7426
6534.82 8219
6535.58 9134
6536.34 9944
6537.11 10444
6537.87 10084
6538.63 9340
6539.39 8810
6540.16 7620
6540.92 6506
6541.68 5324
6542.45 4375
6543.21 3676
6543.97 3283
6544.74 2930
6545.50 2660
6546.26 2539
6547.03 2473
6547.79 2361
6548.55 2335
6549.32 2202
6550.08 2177
6550.84 2218
6551.61 2162
6552.37 2224
6553.14 2127
6553.90 2129
6554.66 2076
6555.43 2055
6556.19 2088
6556.96 1934
6557.72 2007
6558.48 2102
6559.25 2094
6560.01 2166
6560.78 2181
6561.54 2138
6562.31 2190
6563.07 2327
6563.83 2385
6564.60 2477
6565.36 2462
6566.13 2543
6566.89 2479
6567.66 2510
6568.42 2460
6569.19 2332
6569.95 2496
6570.72 2503
6571.48 2572
6572.25 2470
6573.01 2533
6573.78 2791
6574.54 2931
6575.31 2834
6576.07 2942
6576.84 2965
6577.60 2946
6578.37 3162
6579.13 3067
6579.90 3033
6580.66 3230
6581.43 3133
6582.19 3067
6582.96 2918
6583.73 2907
6584.49 2649
6585.26 2657
6586.02 2742
6586.79 2713
6587.55 2683
6588.32 2600
6589.09 2701
6589.85 2791
6590.62 3072
6591.38 3430
6592.15 3849
6592.92 4161
6593.68 4351
6594.45 4551
6595.22 4966
6595.98 4942
6596.75 4577
6597.51 4473
6598.28 4306
6599.05 3958
6599.81 3447
6600.58 3123
6601.35 3056
6602.11 2747
6602.88 2571
6603.65 2553
6604.41 2525
6605.18 2487
6605.95 2537
6606.71 2486
6607.48 2439
6608.25 2395
6609.02 2295
6609.78 2188
6610.55 2244
6611.32 2169
6612.08 2095
6612.85 2058
6613.62 2046
6614.39 2028
6615.15 2106
6615.92 1983
6616.69 2046
6617.46 2012
6618.22 2023
6618.99 1972
6619.76 1939
6620.53 2007
6621.30 2073
6622.06 1997
6622.83 2192
6623.60 2193
6624.37 2151
6625.13 1930
6625.90 1844
6626.67 1956
6627.44 1906
6628.21 1843
6628.98 1919
6629.74 1975
6630.51 2195
6631.28 2299
6632.05 2310
6632.82 2485
6633.59 2646
6634.35 2639
6635.12 2856
6635.89 2865
6636.66 2599
6637.43 2449
6638.20 2413
6638.97 2258
6639.74 2093
6640.50 2030
6641.27 2054
6642.04 1956
6642.81 1892
6643.58 1824
6644.35 1902
6645.12 1880
6645.89 1860
6646.66 1748
6647.43 1884
6648.20 1949
6648.97 1924
6649.73 1932
6650.50 1904
6651.27 1947
6652.04 1953
6652.81 1962
6653.58 2108
6654.35 1961
6655.12 1972
6655.89 1925
6656.66 2022
6657.43 1981
6658.20 1886
6658.97 1797
6659.74 1771
6660.51 1761
6661.28 1683
6662.05 1635
6662.82 1762
6663.59 1791
6664.36 1762
6665.13 1799
6665.90 1772
6666.67 1846
6667.44 1717
6668.22 1727
6668.99 1765
6669.76 1862
6670.53 1908
6671.30 1903
6672.07 1763
6672.84 1730
6673.61 1823
6674.38 1740
6675.15 1748
6675.92 1831
6676.69 1754
6677.46 1785
6678.24 1729
6679.01 1847
6679.78 1908
6680.55 1947
6681.32 2034
6682.09 2136
6682.86 2390
6683.63 2378
6684.41 2426
6685.18 2556
6685.95 2630
6686.72 2612
6687.49 2594
6688.26 2410
6689.04 2338
6689.81 2151
6690.58 1946
6691.35 1877
6692.12 1831
6692.90 1723
6693.67 1680
6694.44 1780
6695.21 1797
6695.98 1674
6696.76 1662
6697.53 1757
6698.30 1717
6699.07 1626
6699.84 1662
6700.62 1739
6701.39 1680
6702.16 1688
6702.93 1690
6703.71 1605
6704.48 1622
6705.25 1526
6706.03 1569
6706.80 1522
6707.57 1569
6708.34 1665
6709.12 1557
6709.89 1649
6710.66 1714
6711.44 1687
6712.21 1608
6712.98 1556
6713.75 1508
6714.53 1533
6715.30 1565
6716.07 1509
6716.85 1451
6717.62 1478
6718.39 1483
6719.17 1462
6719.94 1455
6720.72 1497
6721.49 1410
6722.26 1482
6723.04 1526
6723.81 1538
6724.58 1450
6725.36 1536
6726.13 1475
6726.91 1456
6727.68 1422
6728.45 1546
6729.23 1548
6730.00 1581
6730.78 1564
6731.55 1584
6732.32 1549
6733.10 1602
6733.87 1554
6734.65 1525
6735.42 1693
6736.20 1745
6736.97 1698
6737.74 1728
6738.52 1606
6739.29 1702
6740.07 1643
6740.84 1623
6741.62 1732
6742.39 1779
6743.17 1747
6743.94 1718
6744.72 1654
6745.49 1773
6746.27 1845
6747.04 1930
6747.82 2011
6748.59 2091
6749.37 2073
6750.14 2197
6750.92 2266
6751.69 2472
6752.47 2761
6753.24 2952
6754.02 2800
6754.80 2675
6755.57 2371
6756.35 2199
6757.12 2144
6757.90 1884
6758.67 1854
6759.45 1771
6760.23 1658
6761.00 1734
6761.78 1740
6762.55 1739
6763.33 1709
6764.11 1758
6764.88 1743
6765.66 1615
6766.43 1666
6767.21 1719
6767.99 1644
6768.76 1655
6769.54 1648
6770.32 1685
6771.09 1688
6771.87 1658
6772.64 1584
6773.42 1520
6774.20 1551
6774.97 1553
6775.75 1518
6776.53 1469
6777.31 1467
6778.08 1544
6778.86 1541
6779.64 1612
6780.41 1518
6781.19 1532
6781.97 1505
6782.74 1491
6783.52 1405
6784.30 1427
6785.08 1349
6785.85 1362
6786.63 1378
6787.41 1319
6788.19 1313
6788.96 1417
6789.74 1302
6790.52 1412
6791.30 1385
6792.07 1372
6792.85 1408
6793.63 1445
6794.41 1340
6795.18 1336
6795.96 1375
6796.74 1324
6797.52 1335
6798.30 1417
6799.07 1436
6799.85 1498
6800.63 1504
6801.41 1359
6802.19 1448
6802.97 1480
6803.74 1550
6804.52 1657
6805.30 1590
6806.08 1590
6806.86 1606
6807.64 1465
6808.41 1466
6809.19 1461
6809.97 1486
6810.75 1379
6811.53 1411
6812.31 1459
6813.09 1505
6813.87 1371
6814.64 1429
6815.42 1489
6816.20 1415
6816.98 1499
6817.76 1471
6818.54 1378
6819.32 1458
6820.10 1467
6820.88 1432
6821.66 1372
6822.44 1466
6823.22 1444
6824.00 1415
6824.78 1370
6825.55 1425
6826.33 1402
6827.11 1353
6827.89 1293
6828.67 1275
6829.45 1238
6830.23 1348
6831.01 1354
6831.79 1369
6832.57 1313
6833.35 1264
6834.13 1307
6834.91 1293
6835.69 1316
6836.47 1314
6837.25 1321
6838.03 1297
6838.81 1282
6839.60 1239
6840.38 1327
6841.16 1291
6841.94 1287
6842.72 1247
6843.50 1249
6844.28 1270
6845.06 1292
6845.84 1403
6846.62 1512
6847.40 1594
6848.18 1736
6848.96 1967
6849.74 2275
6850.53 2308
6851.31 2375
6852.09 2402
6852.87 2346
6853.65 2387
6854.43 2188
6855.21 1889
6855.99 1808
6856.77 1589
6857.56 1462
6858.34 1480
6859.12 1476
6859.90 1542
6860.68 1363
6861.46 1386
6862.25 1439
6863.03 1361
6863.81 1402
6864.59 1418
6865.37 1452
6866.15 1460
6866.94 1488
6867.72 1537
6868.50 1470
6869.28 1470
6870.07 1507
6870.85 1381
6871.63 1512
6872.41 1572
6873.19 1393
6873.98 1479
6874.76 1529
6875.54 1651
6876.32 1652
6877.11 1684
6877.89 1733
6878.67 1739
6879.45 1749
6880.24 1831
6881.02 1848
6881.80 1828
6882.59 1919
6883.37 1969
6884.15 2226
6884.93 2491
6885.72 2750
6886.50 3004
6887.28 3305
6888.07 3453
6888.85 3433
6889.63 3228
6890.42 2952
6891.20 2579
6891.98 2384
6892.77 2121
6893.55 1888
6894.33 1803
6895.12 1845
6895.90 1959
6896.68 1735
6897.47 1810
6898.25 1919
6899.04 1835
6899.82 1909
6900.60 1955
6901.39 1864
6902.17 1846
6902.95 1949
6903.74 2001
6904.52 1907
6905.31 1769
6906.09 1808
6906.88 1668
6907.66 1879
6908.44 1808
6909.23 1676
6910.01 1703
6910.80 1705
6911.58 1648
6912.37 1752
6913.15 1637
6913.94 1591
6914.72 1616
6915.50 1760
6916.29 1610
6917.07 1532
6917.86 1585
6918.64 1587
6919.43 1593
6920.21 1622
6921.00 1653
6921.78 1651
6922.57 1602
6923.35 1735
6924.14 1713
6924.93 1686
6925.71 1779
6926.50 1770
6927.28 1840
6928.07 1882
6928.85 1792
6929.64 1914
6930.42 1814
6931.21 1949
6931.99 2088
6932.78 2201
6933.57 2222
6934.35 2220
6935.14 2123
6935.92 2168
6936.71 2065
6937.50 2008
6938.28 1971
6939.07 1906
6939.85 1929
6940.64 1960
6941.43 2113
6942.21 2006
6943.00 2045
6943.78 2113
6944.57 2283
6945.36 2194
6946.14 2211
6946.93 2270
6947.72 2458
6948.50 2531
6949.29 2540
6950.08 2454
6950.86 2349
6951.65 2286
6952.44 2271
6953.22 2299
6954.01 2315
6954.80 2351
6955.58 2323
6956.37 2300
6957.16 2500
6957.95 2410
6958.73 2420
6959.52 2471
6960.31 2517
6961.10 2444
6961.88 2340
6962.67 2392
6963.46 2371
6964.24 2387
6965.03 2515
6965.82 2467
6966.61 2460
6967.40 2611
6968.18 2621
6968.97 2723
6969.76 2813
6970.55 2676
6971.33 2758
6972.12 2710
6972.91 2812
6973.70 2801
6974.49 2806
6975.27 2864
6976.06 2852
6976.85 3101
6977.64 3180
6978.43 3294
6979.22 3371
6980.00 3530
6980.79 3859
6981.58 4347
6982.37 5087
6983.16 5761
6983.95 6752
6984.74 7677
6985.52 8170
6986.31 8350
6987.10 8129
6987.89 7716
6988.68 7147
6989.47 6322
6990.26 5530
6991.05 4862
6991.83 4244
6992.62 3792
6993.41 3735
6994.20 3392
6994.99 3563
6995.78 4010
6996.57 4489
6997.36 5035
6998.15 5916
6998.94 6650
6999.73 7060
7000.52 7052
7001.31 7170
7002.10 6735
7002.89 6157
7003.68 5442
7004.47 4703
7005.26 4055
7006.05 3655
7006.84 3249
7007.63 2744
7008.42 2761
7009.21 2699
7010.00 2686
7010.79 2619
7011.58 2644
7012.37 2711
7013.16 2575
7013.95 2715
7014.74 2678
7015.53 2614
7016.32 2353
7017.11 2201
7017.90 2175
7018.69 2061
7019.48 1922
7020.27 1988
7021.06 2014
7021.85 2110
7022.64 2161
7023.43 2186
7024.22 2257
7025.02 2243
7025.81 2332
7026.60 2402
7027.39 2413
7028.18 2327
7028.97 2178
7029.76 2135
7030.55 2149
7031.34 2132
7032.14 2002
7032.93 2030
7033.72 1960
7034.51 1908
7035.30 1917
7036.09 2050
7036.88 2076
7037.68 2125
7038.47 2193
7039.26 2067
7040.05 2232
7040.84 2272
7041.64 2229
7042.43 2333
7043.22 2268
7044.01 2315
7044.80 2254
7045.60 2272
7046.39 2317
7047.18 2426
7047.97 2484
7048.76 2735
7049.56 2895
7050.35 3003
7051.14 3164
7051.93 2942
7052.73 2877
7053.52 2608
7054.31 2366
7055.10 2135
7055.90 2227
7056.69 2048
7057.48 2044
7058.27 2001
7059.07 1971
7059.86 2054
7060.65 2022
7061.45 1919
7062.24 1973
7063.03 2065
7063.83 2056
7064.62 1979
7065.41 1875
7066.21 1873
7067.00 1859
7067.79 1981
7068.59 1958
7069.38 2126
7070.17 1904
7070.97 1915
7071.76 1932
7072.55 1888
7073.35 1928
7074.14 1932
7074.93 1879
7075.73 1781
7076.52 1874
7077.32 1836
7078.11 1797
7078.90 1696
7079.70 1718
7080.49 1772
7081.29 1775
7082.08 1764
7082.87 1821
7083.67 1760
7084.46 1819
7085.26 1943
7086.05 2026
7086.85 2093
7087.64 2055
7088.43 2043
7089.23 1875
7090.02 1915
7090.82 1803
7091.61 1855
7092.41 1837
7093.20 1697
7094.00 1658
7094.79 1670
7095.59 1677
7096.38 1566
7097.18 1530
7097.97 1606
7098.77 1546
7099.56 1499
7100.36 1447
7101.15 1419
7101.95 1505
7102.74 1397
7103.54 1374
7104.33 1332
7105.13 1332
7105.92 1441
7106.72 1460
7107.52 1221
7108.31 1260
7109.11 1235
7109.90 1299
7110.70 1353
7111.49 1384
7112.29 1287
7113.09 1272
7113.88 1326
7114.68 1358
7115.47 1423
7116.27 1296
7117.07 1322
7117.86 1204
7118.66 1319
7119.45 1268
7120.25 1222
7121.05 1284
7121.84 1288
7122.64 1273
7123.44 1260
7124.23 1392
7125.03 1331
7125.83 1276
7126.62 1219
7127.42 1310
7128.22 1182
7129.01 1304
7129.81 1301
7130.61 1368
7131.40 1302
7132.20 1287
7133.00 1275
7133.79 1201
7134.59 1218
7135.39 1318
7136.19 1270
7136.98 1190
7137.78 1263
7138.58 1188
7139.38 1121
7140.17 1101
7140.97 1230
7141.77 1262
7142.57 1139
7143.36 1082
7144.16 1146
7144.96 1170
7145.76 1216
7146.55 1159
7147.35 1221
7148.15 1261
7148.95 1158
7149.74 1171
7150.54 1100
7151.34 1123
7152.14 1103
7152.94 1083
7153.74 1074
7154.53 1164
7155.33 1137
7156.13 1128
7156.93 1128
7157.73 1204
7158.53 1244
7159.32 1141
7160.12 1105
7160.92 1162
7161.72 1161
7162.52 1177
7163.32 1145
7164.12 1147
7164.91 1061
7165.71 1121
7166.51 1134
7167.31 1135
7168.11 1166
7168.91 1152
7169.71 1090
7170.51 1071
7171.31 1092
7172.11 1127
7172.90 1092
7173.70 1148
7174.50 1083
7175.30 1065
7176.10 1009
7176.90 1094
7177.70 1013
7178.50 1047
7179.30 1063
7180.10 1075
7180.90 1180
7181.70 1246
7182.50 1251
7183.30 1237
7184.10 1188
7184.90 1202
7185.70 1321
7186.50 1253
7187.30 1209
7188.10 1262
7188.90 1125
7189.70 1083
7190.50 1079
7191.30 1072
7192.10 1055
7192.90 944
7193.70 1041
7194.50 1049
7195.30 1082
7196.10 1013
7196.90 1048
7197.70 1044
7198.50 931
7199.30 974
7200.11 969
7200.91 1066
7201.71 1060
7202.51 1117
7203.31 1048
7204.11 998
7204.91 973
7205.71 991
7206.51 1093
7207.31 1084
7208.12 1064
7208.92 989
7209.72 1002
7210.52 1054
7211.32 1093
7212.12 1114
7212.92 1090
7213.72 1044
7214.53 1128
7215.33 1098
7216.13 1021
7216.93 1046
7217.73 1156
7218.53 1252
7219.34 1135
7220.14 1063
7220.94 1083
7221.74 1098
7222.54 1217
7223.35 1111
7224.15 1146
7224.95 1054
7225.75 1007
7226.56 1044
7227.36 1053
7228.16 1031
7228.96 1030
7229.76 1132
7230.57 1074
7231.37 1061
7232.17 1047
7232.97 1127
7233.78 1118
7234.58 1162
7235.38 1124
7236.19 1124
7236.99 1136
7237.79 1276
7238.59 1351
7239.40 1270
7240.20 1331
7241.00 1327
7241.81 1233
7242.61 1263
7243.41 1182
7244.22 1215
7245.02 1193
7245.82 1177
7246.63 1112
7247.43 1120
7248.23 1189
7249.04 1256
7249.84 1200
7250.64 1138
7251.45 1125
7252.25 1257
7253.05 1264
7253.86 1289
7254.66 1202
7255.46 1143
7256.27 1186
7257.07 1180
7257.88 1200
7258.68 1105
7259.48 1182
7260.29 1264
7261.09 1208
7261.90 1182
7262.70 1283
7263.51 1238
7264.31 1215
7265.11 1226
7265.92 1236
7266.72 1240
7267.53 1283
7268.33 1263
7269.14 1263
7269.94 1326
7270.75 1332
7271.55 1365
7272.36 1340
7273.16 1295
7273.97 1332
7274.77 1405
7275.58 1412
7276.38 1303
7277.19 1359
7277.99 1420
7278.80 1532
7279.60 1480
7280.41 1681
7281.21 1815
7282.02 1992
7282.82 2331
7283.63 2440
7284.43 2570
7285.24 2691
7286.04 2490
7286.85 2544
7287.66 2303
7288.46 2160
7289.27 1957
7290.07 1902
7290.88 1767
7291.68 1596
7292.49 1526
7293.30 1662
7294.10 1597
7294.91 1621
7295.71 1662
7296.52 1624
7297.33 1575
7298.13 1686
7298.94 1675
7299.74 1687
7300.55 1679
7301.36 1654
7302.16 1785
7302.97 1771
7303.78 1769
7304.58 1732
7305.39 1848
7306.20 1849
7307.00 2022
7307.81 2282
7308.62 2420
7309.42 2591
7310.23 2764
7311.04 2853
7311.84 2818
7312.65 2660
7313.46 2600
7314.27 2523
7315.07 2578
7315.88 2794
7316.69 2849
7317.49 3268
7318.30 3730
7319.11 4020
7319.92 3994
7320.72 4056
7321.53 3892
7322.34 3885
7323.15 3755
7323.95 3294
7324.76 3026
7325.57 2643
7326.38 2387
7327.19 2142
7327.99 2034
7328.80 1948
7329.61 1887
7330.42 1829
7331.22 1751
7332.03 1788
7332.84 1753
7333.65 1630
7334.46 1673
7335.27 1726
7336.07 1663
7336.88 1661
7337.69 1739
7338.50 1662
7339.31 1679
7340.12 1725
7340.92 1625
7341.73 1593
7342.54 1542
7343.35 1536
7344.16 1578
7344.97 1566
7345.78 1716
7346.59 1677
7347.39 1681
7348.20 1641
7349.01 1607
7349.82 1646
7350.63 1561
7351.44 1584
7352.25 1607
7353.06 1512
7353.87 1563
7354.68 1555
7355.49 1567
7356.30 1557
7357.11 1548
7357.92 1574
7358.72 1647
7359.53 1691
7360.34 1737
7361.15 1631
7361.96 1562
7362.77 1652
7363.58 1621
7364.39 1679
7365.20 1755
7366.01 1677
7366.82 1729
7367.63 1730
7368.44 1718
7369.25 1646
7370.06 1653
7370.87 1698
7371.68 1630
7372.49 1642
7373.30 1700
7374.11 1752
7374.93 1710
7375.74 1806
7376.55 1881
7377.36 1962
7378.17 2198
7378.98 2348
7379.79 2630
7380.60 2731
7381.41 2744
7382.22 2811
7383.03 2768
7383.84 2546
7384.65 2322
7385.46 2093
7386.28 2095
7387.09 2053
7387.90 1938
7388.71 1720
7389.52 1735
7390.33 1738
7391.14 1666
7391.95 1707
7392.77 1613
7393.58 1777
7394.39 1765
7395.20 1757
7396.01 1787
7396.82 1955
7397.64 2054
7398.45 2267
7399.26 2444
7400.07 2362
7400.88 2487
7401.69 2565
7402.51 2504
7403.32 2428
7404.13 2371
7404.94 2428
7405.76 2568
7406.57 2410
7407.38 2418
7408.19 2294
7409.00 2269
7409.82 2258
7410.63 2129
7411.44 1878
7412.25 1779
7413.07 1600
7413.88 1640
7414.69 1548
7415.50 1358
7416.32 1370
7417.13 1322
7417.94 1314
7418.76 1354
7419.57 1417
7420.38 1398
7421.19 1341
7422.01 1336
7422.82 1344
7423.63 1287
7424.45 1300
7425.26 1318
7426.07 1206
7426.89 1281
7427.70 1215
7428.51 1199
7429.33 1257
7430.14 1186
7430.95 1309
7431.77 1240
7432.58 1257
7433.39 1298
7434.21 1173
7435.02 1179
7435.84 1197
7436.65 1252
7437.46 1167
7438.28 1169
7439.09 1271
7439.91 1273
7440.72 1290
7441.53 1237
7442.35 1295
7443.16 1212
7443.98 1247
7444.79 1322
7445.60 1240
7446.42 1164
7447.23 1246
7448.05 1270
7448.86 1164
7449.68 1101
7450.49 1113
7451.31 1143
7452.12 1222
7452.94 1252
7453.75 1142
7454.57 1124
7455.38 1211
7456.20 1280
7457.01 1292
7457.83 1217
7458.64 1245
7459.46 1325
7460.27 1236
7461.09 1266
7461.90 1294
7462.72 1258
7463.53 1202
7464.35 1225
7465.16 1250
7465.98 1207
7466.79 1187
7467.61 1296
7468.42 1310
7469.24 1170
7470.06 1186
7470.87 1236
7471.69 1267
7472.50 1211
7473.32 1221
7474.13 1219
7474.95 1239
7475.77 1187
7476.58 1204
7477.40 1176
7478.21 1188
7479.03 1123
7479.85 1080
7480.66 1141
7481.48 1131
7482.30 1067
7483.11 1123
7483.93 1165
7484.75 1089
7485.56 1013
7486.38 1039
7487.20 1041
7488.01 1074
7488.83 990
7489.65 970
7490.46 999
7491.28 1026
7492.10 1043
7492.91 973
7493.73 946
7494.55 980
7495.36 1004
7496.18 979
7497.00 923
7497.82 959
7498.63 935
7499.45 955
7500.27 942
7501.08 903
7501.90 979
7502.72 996
7503.54 977
7504.35 987
7505.17 884
7505.99 996
7506.81 938
7507.62 904
7508.44 986
7509.26 930
7510.08 1016
7510.90 999
7511.71 921
7512.53 890
7513.35 842
7514.17 892
7514.99 912
7515.80 921
7516.62 959
7517.44 878
7518.26 928
7519.08 929
7519.90 946
7520.71 915
7521.53 939
7522.35 875
7523.17 933
7523.99 917
7524.81 867
7525.63 872
7526.45 890
7527.26 889
7528.08 943
7528.90 995
7529.72 931
7530.54 916
7531.36 887
7532.18 973
7533.00 890
7533.82 877
7534.64 904
7535.45 905
7536.27 963
7537.09 980
7537.91 907
7538.73 930
7539.55 949
7540.37 913
7541.19 931
7542.01 877
7542.83 908
7543.65 916
7544.47 935
7545.29 927
7546.11 1023
7546.93 966
7547.75 949
7548.57 967
7549.39 971
7550.21 889
7551.03 929
7551.85 979
7552.67 979
7553.49 895
7554.31 907
7555.13 985
7555.95 951
7556.77 1013
7557.59 1022
7558.41 1036
7559.23 1012
7560.05 1065
7560.87 1047
7561.69 1055
7562.51 1035
7563.34 1012
7564.16 1015
7564.98 1078
7565.80 1001
7566.62 930
7567.44 977
7568.26 997
7569.08 1036
7569.90 1049
7570.72 1093
7571.55 1052
7572.37 1092
7573.19 946
7574.01 1019
7574.83 1088
7575.65 1076
7576.47 1054
7577.30 1008
7578.12 993
7578.94 934
7579.76 961
7580.58 1030
7581.40 969
7582.23 928
7583.05 1073
7583.87 1071
7584.69 1066
7585.51 1052
7586.33 1103
7587.16 1153
7587.98 1074
7588.80 1229
7589.62 1189
7590.45 1164
7591.27 1144
7592.09 1163
7592.91 1131
7593.74 1192
7594.56 1209
7595.38 1207
7596.20 1125
7597.03 1193
7597.85 1263
7598.67 1152
7599.49 1105
7600.32 1112
7601.14 1255
7601.96 1375
7602.78 1493
7603.61 1653
7604.43 1659
7605.25 1632
7606.08 1588
7606.90 1528
7607.72 1491
7608.55 1491
7609.37 1393
7610.19 1441
7611.02 1431
7611.84 1371
7612.66 1328
7613.49 1289
7614.31 1424
7615.13 1641
7615.96 1580
7616.78 1645
7617.60 1741
7618.43 1860
7619.25 1815
7620.08 1796
7620.90 1579
7621.72 1468
7622.55 1494
7623.37 1390
7624.20 1391
7625.02 1371
7625.84 1413
7626.67 1503
7627.49 1545
7628.32 1639
7629.14 1791
7629.97 1957
7630.79 2252
7631.61 2213
7632.44 2254
7633.26 2116
7634.09 1973
7634.91 1861
7635.74 1723
7636.56 1642
7637.39 1475
7638.21 1403
7639.04 1240
7639.86 1264
7640.69 1208
7641.51 1244
7642.34 1048
7643.16 1085
7643.99 1056
7644.81 1101
7645.64 1059
7646.46 1036
7647.29 1041
7648.11 985
7648.94 965
7649.76 1043
7650.59 988
7651.42 1003
7652.24 1021
7653.07 999
7653.89 960
7654.72 972
7655.54 942
7656.37 990
7657.20 1033
7658.02 1036
7658.85 1005
7659.67 1007
7660.50 994
7661.33 1035
7662.15 1032
7662.98 1022
7663.80 1011
7664.63 1015
7665.46 900
7666.28 925
7667.11 970
7667.94 1035
7668.76 987
7669.59 995
7670.42 998
7671.24 1072
7672.07 1058
7672.90 962
7673.72 979
7674.55 1041
7675.38 961
7676.20 933
7677.03 965
7677.86 982
7678.68 1004
7679.51 1013
7680.34 988
7681.16 925
7681.99 933
7682.82 1015
7683.65 1018
7684.47 1070
7685.30 1087
7686.13 1085
7686.96 1053
7687.78 970
7688.61 973
7689.44 993
7690.27 1065
7691.09 1000
7691.92 1049
7692.75 1045
7693.58 1040
7694.41 1035
7695.23 1049
7696.06 1121
7696.89 1156
7697.72 1248
7698.55 1277
7699.37 1298
7700.20 1299
7701.03 1154
7701.86 1118
7702.69 1054
7703.51 1113
7704.34 1076
7705.17 957
7706.00 937
7706.83 944
7707.66 886
7708.49 902
7709.31 1021
7710.14 989
7710.97 931
7711.80 851
7712.63 866
7713.46 948
7714.29 934
7715.12 926
7715.95 910
7716.77 858
7717.60 890
7718.43 952
7719.26 892
7720.09 859
7720.92 932
7721.75 913
7722.58 907
7723.41 864
7724.24 834
7725.07 834
7725.90 883
7726.73 839
7727.56 853
7728.39 934
7729.22 839
7730.05 853
7730.88 783
7731.71 856
7732.54 831
7733.37 862
7734.20 806
7735.03 960
7735.86 826
7736.69 801
7737.52 845
7738.35 781
7739.18 838
7740.01 820
7740.84 884
7741.67 887
7742.50 835
7743.33 876
7744.16 983
7744.99 939
7745.82 928
7746.65 992
7747.48 993
7748.31 1031
7749.14 1033
7749.97 991
7750.81 1031
7751.64 1025
7752.47 895
7753.30 910
7754.13 926
7754.96 886
7755.79 863
7756.62 919
7757.45 932
7758.29 865
7759.12 879
7759.95 843
7760.78 792
7761.61 769
7762.44 798
7763.27 870
7764.11 875
7764.94 833
7765.77 854
7766.60 885
7767.43 816
7768.26 802
7769.10 813
7769.93 856
7770.76 834
7771.59 889
7772.42 859
7773.26 845
7774.09 876
7774.92 859
7775.75 823
7776.59 826
7777.42 847
7778.25 839
7779.08 807
7779.92 861
7780.75 833
7781.58 871
7782.41 858
7783.25 892
7784.08 886
7784.91 918
7785.74 892
7786.58 852
7787.41 876
7788.24 928
7789.08 893
7789.91 804
7790.74 813
7791.57 874
7792.41 840
7793.24 796
7794.07 886
7794.91 853
7795.74 839
7796.57 900
7797.41 906
7798.24 908
7799.07 879
7799.91 907
7800.74 953
7801.58 939
7802.41 904
7803.24 990
7804.08 915
7804.91 875
7805.74 995
7806.58 1098
7807.41 1086
7808.25 987
7809.08 923
7809.91 1053
7810.75 1134
7811.58 1151
7812.42 1085
7813.25 1170
7814.09 1326
7814.92 1383
7815.75 1281
7816.59 1282
7817.42 1313
7818.26 1284
7819.09 1288
7819.93 1312
7820.76 1252
7821.60 1256
7822.43 1182
7823.27 1242
7824.10 1360
7824.94 1408
7825.77 1371
7826.61 1423
7827.44 1476
7828.28 1431
7829.11 1413
7829.95 1352
7830.78 1323
7831.62 1387
7832.45 1463
7833.29 1467
7834.12 1572
7834.96 1463
7835.79 1349
7836.63 1396
7837.46 1308
7838.30 1221
7839.14 1295
7839.97 1285
7840.81 1266
7841.64 1304
7842.48 1237
7843.31 1203
7844.15 1164
7844.99 1153
7845.82 1147
7846.66 1155
7847.49 1171
7848.33 1151
7849.17 1133
7850.00 1116
7850.84 1086
7851.68 1075
7852.51 992
7853.35 1080
7854.18 1096
7855.02 1117
7855.86 1129
7856.69 1288
7857.53 1314
7858.37 1323
7859.20 1434
7860.04 1355
7860.88 1299
7861.71 1206
7862.55 1154
7863.39 1168
7864.23 1153
7865.06 1076
7865.90 1149
7866.74 1179
7867.57 1156
7868.41 1177
7869.25 1151
7870.09 1182
7870.92 1200
7871.76 1192
7872.60 1164
7873.44 1200
7874.27 1356
7875.11 1430
7875.95 1562
7876.79 1570
7877.62 1640
7878.46 1592
7879.30 1540
7880.14 1386
7880.97 1325
7881.81 1338
7882.65 1148
7883.49 1205
7884.33 1175
7885.16 1245
7886.00 1220
7886.84 1271
7887.68 1291
7888.52 1329
7889.36 1467
7890.19 1487
7891.03 1518
7891.87 1482
7892.71 1439
7893.55 1492
7894.39 1381
7895.23 1360
7896.06 1331
7896.90 1333
7897.74 1260
7898.58 1294
7899.42 1295
7900.26 1259
7901.10 1299
7901.94 1292
7902.77 1290
7903.61 1234
7904.45 1100
7905.29 1200
7906.13 1063
7906.97 1048
7907.81 1107
7908.65 1040
7909.49 996
7910.33 1041
7911.17 1030
7912.01 1014
7912.85 979
7913.69 1071
7914.53 1110
7915.37 1063
7916.21 1087
7917.05 1142
7917.89 1190
7918.73 1173
7919.57 1164
7920.41 1202
7921.25 1159
7922.09 1085
7922.93 1022
7923.77 1003
7924.61 1005
7925.45 1073
7926.29 960
7927.13 953
7927.97 1038
7928.81 960
7929.65 912
7930.49 918
7931.33 1033
7932.17 1004
7933.01 970
7933.85 962
7934.69 920
7935.53 884
7936.37 956
7937.21 964
7938.05 993
7938.90 987
7939.74 1054
7940.58 1027
7941.42 1029
7942.26 1090
7943.10 1151
7943.94 1104
7944.78 1019
7945.63 1128
7946.47 1167
7947.31 1076
7948.15 1024
7948.99 1102
7949.83 1074
7950.67 1109
7951.52 1183
7952.36 1212
7953.20 1231
7954.04 1201
7954.88 1207
7955.72 1257
7956.57 1137
7957.41 1192
7958.25 1199
7959.09 1227
7959.93 1242
7960.78 1226
7961.62 1320
7962.46 1262
7963.30 1306
7964.15 1372
7964.99 1368
7965.83 1377
7966.67 1542
7967.52 1582
7968.36 1663
7969.20 1504
7970.04 1368
7970.89 1267
7971.73 1273
7972.57 1168
7973.41 1112
7974.26 1085
7975.10 1158
7975.94 1107
7976.79 1004
7977.63 1051
7978.47 1047
7979.31 1039
7980.16 1038
7981.00 979
7981.84 951
7982.69 1015
7983.53 998
7984.37 992
7985.22 900
7986.06 886
7986.90 1005
7987.75 968
7988.59 894
7989.44 905
7990.28 854
7991.12 850
7991.97 797
7992.81 802
7993.65 895
7994.50 805
7995.34 863
7996.19 834
7997.03 875
7997.87 831
7998.72 802
7999.56 854
8000.41 805
8001.25 818
8002.10 806
8002.94 881
8003.78 769
8004.63 837
8005.47 858
8006.32 841
8007.16 721
8008.01 779
8008.85 835
8009.70 737
8010.54 780
8011.39 791
8012.23 716
8013.08 720
8013.92 738
8014.77 768
8015.61 842
8016.46 784
8017.30 767
8018.15 728
8018.99 718
8019.84 700
8020.68 730
8021.53 794
8022.37 722
8023.22 730
8024.06 811
8024.91 756
8025.75 791
8026.60 789
8027.45 751
8028.29 705
8029.14 740
8029.98 738
8030.83 735
8031.67 730
8032.52 743
8033.37 786
8034.21 713
8035.06 773
8035.90 777
8036.75 770
8037.60 748
8038.44 798
8039.29 803
8040.14 752
8040.98 750
8041.83 785
8042.68 779
8043.52 761
8044.37 797
8045.21 788
8046.06 807
8046.91 794
8047.75 714
8048.60 666
8049.45 770
8050.30 818
8051.14 720
8051.99 733
8052.84 692
8053.68 692
8054.53 702
8055.38 746
8056.22 680
8057.07 698
8057.92 667
8058.77 766
8059.61 677
8060.46 753
8061.31 693
8062.16 704
8063.00 647
8063.85 637
8064.70 668
8065.55 770
8066.39 717
8067.24 667
8068.09 684
8068.94 711
8069.79 700
8070.63 679
8071.48 665
8072.33 663
8073.18 655
8074.03 648
8074.87 720
8075.72 669
8076.57 711
8077.42 672
8078.27 679
8079.12 654
8079.96 623
8080.81 660
8081.66 700
8082.51 676
8083.36 608
8084.21 658
8085.06 640
8085.90 687
8086.75 702
8087.60 699
8088.45 683
8089.30 658
8090.15 647
8091.00 704
8091.85 647
8092.70 641
8093.54 699
8094.39 723
8095.24 651
8096.09 660
8096.94 736
8097.79 674
8098.64 691
8099.49 627
8100.34 663
8101.19 655
8102.04 587
8102.89 659
8103.74 697
8104.59 685
8105.44 694
8106.29 630
8107.14 665
8107.99 742
8108.84 678
8109.69 649
8110.54 668
8111.39 620
8112.24 639
8113.09 722
8113.94 703
8114.79 691
8115.64 697
8116.49 730
8117.34 642
8118.19 672
8119.04 726
8119.89 699
8120.74 676
8121.59 701
8122.44 749
8123.29 663
8124.14 700
8124.99 716
8125.84 671
8126.70 667
8127.55 698
8128.40 715
8129.25 828
8130.10 725
8130.95 730
8131.80 788
8132.65 764
8133.50 753
8134.36 768
8135.21 783
8136.06 741
8136.91 779
8137.76 804
8138.61 845
8139.46 750
8140.32 806
8141.17 811
8142.02 799
8142.87 779
8143.72 790
8144.57 815
8145.43 844
8146.28 887
8147.13 833
8147.98 891
8148.83 932
8149.69 929
8150.54 899
8151.39 960
8152.24 973
8153.10 1064
8153.95 1146
8154.80 1207
8155.65 1247
8156.50 1270
8157.36 1149
8158.21 1059
8159.06 935
8159.92 850
8160.77 975
8161.62 840
8162.47 795
8163.33 788
8164.18 798
8165.03 734
8165.88 801
8166.74 831
8167.59 779
8168.44 770
8169.30 796
8170.15 754
8171.00 773
8171.86 782
8172.71 757
8173.56 756
8174.42 726
8175.27 736
8176.12 782
8176.98 724
8177.83 685
8178.68 710
8179.54 700
8180.39 670
8181.25 643
8182.10 654
8182.95 652
8183.81 702
8184.66 677
8185.51 684
8186.37 696
8187.22 658
8188.08 661
8188.93 690
8189.79 780
8190.64 653
8191.49 694
8192.35 677
8193.20 656
8194.06 615
8194.91 582
8195.77 637
8196.62 721
8197.47 594
8198.33 692
8199.18 656
8200.04 698
8200.89 691
8201.75 670
8202.60 617
8203.46 644
8204.31 609
8205.17 632
8206.02 576
8206.88 595
8207.73 653
8208.59 701
8209.44 673
8210.30 743
8211.15 671
8212.01 634
8212.87 638
8213.72 628
8214.58 692
8215.43 632
8216.29 625
8217.14 688
8218.00 666
8218.85 641
8219.71 567
8220.57 632
8221.42 672
8222.28 686
8223.13 681
8223.99 630
8224.85 679
8225.70 681
8226.56 646
8227.41 659
8228.27 677
8229.13 653
8229.98 699
8230.84 665
8231.70 669
8232.55 686
8233.41 686
8234.26 694
8235.12 639
8235.98 601
8236.83 674
8237.69 668
8238.55 629
8239.40 677
8240.26 735
8241.12 713
8241.98 677
8242.83 679
8243.69 669
8244.55 616
8245.40 603
8246.26 632
8247.12 680
8247.98 683
8248.83 657
8249.69 671
8250.55 621
8251.40 634
8252.26 734
8253.12 701
8253.98 652
8254.83 610
8255.69 652
8256.55 615
8257.41 643
8258.27 646
8259.12 720
8259.98 654
8260.84 643
8261.70 615
8262.55 627
8263.41 666
8264.27 661
8265.13 678
8265.99 698
8266.85 655
8267.70 632
8268.56 601
8269.42 684
8270.28 704
8271.14 692
8272.00 728
8272.85 697
8273.71 663
8274.57 676
8275.43 715
8276.29 712
8277.15 698
8278.01 690
8278.87 680
8279.72 666
8280.58 637
8281.44 659
8282.30 668
8283.16 724
8284.02 773
8284.88 807
8285.74 821
8286.60 835
8287.46 718
8288.32 744
8289.17 746
8290.03 809
8290.89 862
8291.75 965
8292.61 951
8293.47 997
8294.33 990
8295.19 880
8296.05 819
8296.91 847
8297.77 855
8298.63 781
8299.49 784
8300.35 776
8301.21 738
8302.07 753
8302.93 770
8303.79 810
8304.65 732
8305.51 736
8306.37 733
8307.23 725
8308.09 689
8308.95 738
8309.81 637
8310.67 733
8311.53 720
8312.39 699
8313.26 715
8314.12 750
8314.98 802
8315.84 762
8316.70 730
8317.56 789
8318.42 706
8319.28 756
8320.14 748
8321.00 655
8321.86 677
8322.73 716
8323.59 660
8324.45 717
8325.31 706
8326.17 697
8327.03 648
8327.89 655
8328.75 673
8329.62 685
8330.48 673
8331.34 627
8332.20 620
8333.06 674
8333.92 650
8334.79 701
8335.65 682
8336.51 698
8337.37 583
8338.23 634
8339.09 746
8339.96 685
8340.82 701
8341.68 687
8342.54 792
8343.41 756
8344.27 765
8345.13 762
8345.99 761
8346.85 731
8347.72 709
8348.58 689
8349.44 667
8350.30 663
8351.17 729
8352.03 782
8352.89 716
8353.76 719
8354.62 706
8355.48 671
8356.34 725
8357.21 707
8358.07 677
8358.93 744
8359.80 665
8360.66 685
8361.52 712
8362.38 736
8363.25 804
8364.11 755
8364.97 707
8365.84 662
8366.70 700
8367.56 721
8368.43 678
8369.29 770
8370.16 706
8371.02 780
8371.88 754
8372.75 733
8373.61 724
8374.47 700
8375.34 671
8376.20 777
8377.07 760
8377.93 780
8378.79 799
8379.66 819
8380.52 737
8381.39 726
8382.25 740
8383.11 804
8383.98 837
8384.84 756
8385.71 800
8386.57 772
8387.44 808
8388.30 806
8389.17 802
8390.03 847
8390.89 827
8391.76 864
8392.62 830
8393.49 772
8394.35 775
8395.22 840
8396.08 846
8396.95 761
8397.81 839
8398.68 828
8399.54 792
8400.41 853
8401.27 795
8402.14 898
8403.00 881
8403.87 883
8404.74 871
8405.60 870
8406.47 946
8407.33 879
8408.20 916
8409.06 917
8409.93 930
8410.79 911
8411.66 920
8412.53 966
8413.39 942
8414.26 959
8415.12 961
8415.99 989
8416.86 981
8417.72 1013
8418.59 871
8419.45 910
8420.32 974
8421.19 948
8422.05 959
8422.92 1003
8423.78 1070
8424.65 990
8425.52 1102
8426.38 1076
8427.25 1102
8428.12 1089
8428.98 1118
8429.85 1072
8430.72 1111
8431.58 1149
8432.45 1192
8433.32 1167
8434.18 1230
8435.05 1242
8435.92 1248
8436.79 1312
8437.65 1258
8438.52 1334
8439.39 1441
8440.25 1538
8441.12 1598
8441.99 1722
8442.86 1731
8443.72 1730
8444.59 1721
8445.46 1784
8446.33 1761
8447.19 1629
8448.06 1714
8448.93 1650
8449.80 1643
8450.66 1766
8451.53 1812
8452.40 1955
8453.27 2215
8454.14 2490
8455.00 2649
8455.87 2832
8456.74 3063
8457.61 3059
8458.48 3004
8459.34 2842
8460.21 2563
8461.08 2366
8461.95 2190
8462.82 2006
8463.69 1925
8464.55 2054
8465.42 2193
8466.29 2516
8467.16 2949
8468.03 3661
8468.90 4510
8469.77 4986
8470.63 5161
8471.50 5096
8472.37 4731
8473.24 4283
8474.11 3482
8474.98 3014
8475.85 2559
8476.72 2147
8477.59 1944
8478.45 1772
8479.32 1633
8480.19 1516
8481.06 1493
8481.93 1402
8482.80 1382
8483.67 1388
8484.54 1363
8485.41 1289
8486.28 1295
8487.15 1291
8488.02 1246
8488.89 1240
8489.76 1301
8490.63 1234
8491.50 1178
8492.37 1207
8493.24 1194
8494.11 1242
8494.98 1278
8495.85 1349
8496.72 1280
8497.59 1356
8498.46 1377
8499.33 1343
8500.20 1228
8501.07 1172
8501.94 1120
8502.81 1098
8503.68 1115
8504.55 1214
8505.42 1321
8506.29 1292
8507.16 1333
8508.03 1431
8508.90 1467
8509.77 1522
8510.65 1370
8511.52 1361
8512.39 1283
8513.26 1242
8514.13 1187
8515.00 1229
8515.87 1207
8516.74 1147
8517.61 1124
8518.48 1130
8519.36 1054
8520.23 1174
8521.10 1218
8521.97 1094
8522.84 1083
8523.71 1131
8524.58 1124
8525.46 1173
8526.33 1222
8527.20 1219
8528.07 1192
8528.94 1270
8529.81 1278
8530.69 1219
8531.56 1359
8532.43 1334
8533.30 1331
8534.17 1302
8535.05 1320
8535.92 1343
8536.79 1270
8537.66 1326
8538.54 1283
8539.41 1280
8540.28 1190
8541.15 1225
8542.02 1163
8542.90 1222
8543.77 1221
8544.64 1224
8545.51 1281
8546.39 1298
8547.26 1264
8548.13 1293
8549.01 1298
8549.88 1362
8550.75 1365
8551.62 1402
8552.50 1672
8553.37 1779
8554.24 1776
8555.12 1683
8555.99 1673
8556.86 1533
8557.74 1410
8558.61 1342
8559.48 1307
8560.36 1151
8561.23 1135
8562.10 1093
8562.98 1077
8563.85 1014
8564.72 998
8565.60 1026
8566.47 1020
8567.34 1015
8568.22 1037
8569.09 1046
8569.97 1028
8570.84 1007
8571.71 1031
8572.59 954
8573.46 945
8574.34 965
8575.21 962
8576.08 938
8576.96 902
8577.83 987
8578.71 915
8579.58 923
8580.46 955
8581.33 932
8582.20 960
8583.08 957
8583.95 918
8584.83 916
8585.70 982
8586.58 974
8587.45 1012
8588.33 910
8589.20 947
8590.08 950
8590.95 965
8591.83 936
8592.70 864
8593.58 936
8594.45 918
8595.33 967
8596.20 929
8597.08 870
8597.95 863
8598.83 935
8599.70 902
8600.58 945
8601.45 937
8602.33 926
8603.21 946
8604.08 997
8604.96 952
8605.83 995
8606.71 945
8607.58 922
8608.46 936
8609.34 970
8610.21 991
8611.09 973
8611.96 953
8612.84 967
8613.72 944
8614.59 975
8615.47 965
8616.34 996
8617.22 1006
8618.10 1023
8618.97 966
8619.85 1028
8620.73 1007
8621.60 1015
8622.48 1060
8623.36 1036
8624.23 1016
8625.11 1083
8625.99 1048
8626.86 1037
8627.74 1088
8628.62 1146
8629.49 1142
8630.37 1129
8631.25 1072
8632.12 1132
8633.00 1118
8633.88 1149
8634.76 1207
8635.63 1150
8636.51 1135
8637.39 1132
8638.26 1214
8639.14 1242
8640.02 1229
8640.90 1228
8641.77 1216
8642.65 1246
8643.53 1260
8644.41 1271
8645.28 1258
8646.16 1273
8647.04 1307
8647.92 1354
8648.80 1333
8649.67 1366
8650.55 1286
8651.43 1375
8652.31 1355
8653.19 1389
8654.06 1335
8654.94 1449
8655.82 1391
8656.70 1431
8657.58 1432
8658.46 1535
8659.33 1533
8660.21 1402
8661.09 1416
8661.97 1469
8662.85 1458
8663.73 1414
8664.61 1426
8665.48 1421
8666.36 1610
8667.24 1560
8668.12 1607
8669.00 1652
8669.88 1809
8670.76 2088
8671.64 2370
8672.52 2838
8673.40 3089
8674.27 3218
8675.15 3392
8676.03 3231
8676.91 3053
8677.79 2892
8678.67 2687
8679.55 2443
8680.43 2154
8681.31 1965
8682.19 1877
8683.07 1774
8683.95 1690
8684.83 1710
8685.71 1629
8686.59 1776
8687.47 2034
8688.35 2290
8689.23 2777
8690.11 3361
8690.99 4097
8691.87 4473
8692.75 4748
8693.63 4766
8694.51 4360
8695.39 3885
8696.27 3408
8697.15 2998
8698.03 2524
8698.91 2071
8699.79 1699
8700.67 1639
8701.55 1483
8702.43 1378
8703.31 1343
8704.19 1223
8705.07 1230
8705.95 1200
8706.84 1228
8707.72 1204
8708.60 1140
8709.48 1137
8710.36 1195
8711.24 1187
8712.12 1188
8713.00 1181
8713.88 1136
8714.76 1082
8715.65 1053
8716.53 1104
8717.41 1059
8718.29 1035
8719.17 1181
8720.05 1065
8720.93 1136
8721.82 1075
8722.70 1041
8723.58 1097
8724.46 1115
8725.34 1047
8726.22 1106
8727.11 1124
8727.99 1152
8728.87 1182
8729.75 1204
8730.63 1210
8731.52 1233
8732.40 1181
8733.28 1182
8734.16 1177
8735.05 1107
8735.93 1091
8736.81 1012
8737.69 983
8738.58 1020
8739.46 1054
8740.34 1026
8741.22 1089
8742.11 991
8742.99 921
8743.87 996
8744.75 1040
8745.64 1071
8746.52 1069
8747.40 1073
8748.28 1025
8749.17 1001
8750.05 1053
8750.93 1107
8751.82 1063
8752.70 1070
8753.58 1041
8754.47 1089
8755.35 1074
8756.23 1142
8757.12 1174
8758.00 1212
8758.88 1297
8759.77 1224
8760.65 1220
8761.53 1128
8762.42 1084
8763.30 1107
8764.19 1144
8765.07 1112
8765.95 1103
8766.84 1075
8767.72 1090
8768.60 1150
8769.49 1189
8770.37 1146
8771.26 1151
8772.14 1185
8773.03 1087
8773.91 1072
8774.79 1089
8775.68 1018
8776.56 1024
8777.45 1033
8778.33 1035
8779.22 997
8780.10 930
8780.98 951
8781.87 933
8782.75 946
8783.64 941
8784.52 882
8785.41 867
8786.29 871
8787.18 891
8788.06 855
8788.95 927
8789.83 869
8790.72 880
8791.60 840
8792.49 830
8793.37 935
8794.26 874
8795.14 889
8796.03 884
8796.92 884
8797.80 836
8798.69 880
8799.57 836
8800.46 901
8801.34 881
8802.23 887
8803.11 896
8804.00 903
8804.89 864
8805.77 873
8806.66 907
8807.54 916
8808.43 906
8809.32 879
8810.20 907
8811.09 835
8811.97 782
8812.86 783
8813.75 827
8814.63 825
8815.52 778
8816.41 784
8817.29 821
8818.18 816
8819.06 896
8819.95 858
8820.84 834
8821.72 855
8822.61 823
8823.50 830
8824.38 906
8825.27 849
8826.16 855
8827.05 827
8827.93 865
8828.82 848
8829.71 852
8830.59 825
8831.48 841
8832.37 775
8833.25 743
8834.14 780
8835.03 789
8835.92 737
8836.80 779
8837.69 801
8838.58 795
8839.47 788
8840.35 705
8841.24 766
8842.13 774
8843.02 726
8843.90 707
8844.79 711
8845.68 748
8846.57 763
8847.46 759
8848.34 736
8849.23 689
8850.12 717
8851.01 683
8851.90 672
8852.78 667
8853.67 706
8854.56 675
8855.45 665
8856.34 686
8857.23 686
8858.12 674
8859.00 667
8859.89 696
8860.78 670
8861.67 648
8862.56 738
8863.45 738
8864.34 679
8865.22 670
8866.11 664
8867.00 691
8867.89 650
8868.78 628
8869.67 666
8870.56 676
8871.45 650
8872.34 617
8873.23 626
8874.12 625
8875.00 660
8875.89 657
8876.78 605
8877.67 641
8878.56 625
8879.45 646
8880.34 649
8881.23 646
8882.12 618
8883.01 678
8883.90 663
8884.79 636
8885.68 703
8886.57 645
8887.46 643
8888.35 685
8889.24 618
8890.13 589
8891.02 607
8891.91 644
8892.80 579
8893.69 596
8894.58 605
8895.47 611
8896.36 620
8897.25 627
8898.14 573
8899.03 588
8899.92 583
8900.81 594
8901.71 598
8902.60 654
8903.49 672
8904.38 604
8905.27 559
8906.16 601
8907.05 626
8907.94 590
8908.83 565
8909.72 593
8910.61 571
8911.51 548
8912.40 549
8913.29 530
8914.18 587
8915.07 611
8915.96 583
8916.85 596
8917.75 594
8918.64 568
8919.53 550
8920.42 584
8921.31 579
8922.20 580
8923.09 608
8923.99 566
8924.88 519
8925.77 546
8926.66 603
8927.55 513
8928.45 539
8929.34 541
8930.23 549
8931.12 559
8932.01 591
8932.91 571
8933.80 593
8934.69 540
8935.58 584
8936.48 563
8937.37 566
8938.26 573
8939.15 571
8940.05 562
8940.94 542
8941.83 569
8942.72 514
8943.62 548
8944.51 483
8945.40 532
8946.30 549
8947.19 582
8948.08 544
8948.97 582
8949.87 554
8950.76 567
8951.65 566
8952.55 572
8953.44 523
8954.33 556
8955.23 564
8956.12 566
8957.01 577
8957.91 524
8958.80 579
8959.69 551
8960.59 564
8961.48 589
8962.38 614
8963.27 537
8964.16 555
8965.06 536
8965.95 574
8966.85 583
8967.74 520
8968.63 521
8969.53 617
8970.42 556
8971.32 552
8972.21 610
8973.10 555
8974.00 557
8974.89 553
8975.79 516
8976.68 505
8977.58 506
8978.47 519
8979.36 514
8980.26 552
8981.15 565
8982.05 524
8982.94 529
8983.84 553
8984.73 516
8985.63 484
8986.52 508
8987.42 520
8988.31 495
8989.21 540
8990.10 507
8991.00 517
8991.89 566
8992.79 500
8993.68 526
8994.58 472
8995.47 525
8996.37 546
8997.27 562
8998.16 532
8999.06 530
8999.95 524
9000.85 478
9001.74 514
9002.64 474
9003.53 524
9004.43 500
9005.33 484
9006.22 508
9007.12 495
9008.01 536
9008.91 502
9009.81 477
9010.70 482
9011.60 490
9012.49 461
9013.39 457
9014.29 466
9015.18 496
9016.08 497
9016.98 483
9017.87 513
9018.77 534
9019.67 522
9020.56 477
9021.46 481
9022.36 524
9023.25 473
9024.15 532
9025.05 510
9025.94 494
9026.84 495
9027.74 525
9028.63 518
9029.53 482
9030.43 460
9031.33 453
9032.22 520
9033.12 516
9034.02 523
9034.91 532
9035.81 476
9036.71 446
9037.61 520
9038.50 529
9039.40 492
9040.30 547
9041.20 494
9042.10 529
9042.99 569
9043.89 528
9044.79 515
9045.69 531
9046.58 510
9047.48 499
9048.38 516
9049.28 546
9050.18 552
9051.07 547
9051.97 563
9052.87 522
9053.77 543
9054.67 573
9055.57 523
9056.46 579
9057.36 555
9058.26 548
9059.16 559
9060.06 557
9060.96 512
9061.86 539
9062.75 577
9063.65 548
9064.55 539
9065.45 531
9066.35 563
9067.25 580
9068.15 591
9069.05 493
9069.95 524
9070.84 530
9071.74 544
9072.64 572
9073.54 544
9074.44 509
9075.34 554
9076.24 556
9077.14 477
9078.04 553
9078.94 548
9079.84 600
9080.74 589
9081.64 602
9082.54 575
9083.44 612
9084.34 581
9085.24 648
9086.14 577
9087.04 642
9087.94 595
9088.84 554
9089.74 597
9090.64 605
9091.54 676
9092.44 665
9093.34 616
9094.24 640
9095.14 587
9096.04 529
9096.94 555
9097.84 552
9098.74 583
9099.64 604
9100.54 560
9101.44 585
9102.34 556
9103.24 576
9104.14 557
9105.04 568
9105.95 561
9106.85 563
9107.75 503
9108.65 536
9109.55 528
9110.45 554
9111.35 474
9112.25 492
9113.15 522
9114.06 514
9114.96 507
9115.86 529
9116.76 489
9117.66 430
9118.56 489
9119.46 497
9120.37 511
9121.27 427
9122.17 479
9123.07 507
9123.97 511
9124.87 506
9125.78 502
9126.68 500
9127.58 493
9128.48 525
9129.38 485
9130.29 513
9131.19 479
9132.09 546
9132.99 562
9133.89 464
9134.80 525
9135.70 509
9136.60 497
9137.50 464
9138.41 531
9139.31 530
9140.21 570
9141.11 510
9142.02 483
9142.92 499
9143.82 537
9144.72 479
9145.63 478
9146.53 495
9147.43 514
9148.34 487
9149.24 570
9150.14 547
9151.05 538
9151.95 507
9152.85 493
9153.76 467
9154.66 506
9155.56 484
9156.47 482
9157.37 507
9158.27 467
9159.18 492
9160.08 479
9160.98 491
9161.89 475
9162.79 531
9163.69 518
9164.60 513
9165.50 547
9166.41 585
9167.31 528
9168.21 459
9169.12 490
9170.02 484
9170.93 475
9171.83 531
9172.73 561
9173.64 508
9174.54 538
9175.45 517
9176.35 549
9177.25 481
9178.16 492
9179.06 500
9179.97 474
9180.87 526
9181.78 516
9182.68 525
9183.59 491
9184.49 471
9185.40 468
9186.30 469
9187.21 516
9188.11 511
9189.02 479
9189.92 533
9190.83 520
9191.73 525
9192.64 529
9193.54 546
9194.45 504
9195.35 531
9196.26 489
9197.16 487
9198.07 566
9198.97 545
9199.88 529
9200.78 529
9201.69 549
9202.60 517
9203.50 520
9204.41 561
9205.31 512
9206.22 519
9207.13 529
9208.03 459
9208.94 497
9209.84 509
9210.75 497
9211.66 505
9212.56 482
9213.47 525
9214.37 549
9215.28 551
9216.19 573
9217.09 578
9218.00 573
9218.91 516
9219.81 524
9220.72 553
9221.63 536
9222.53 562
9223.44 600
9224.35 543
9225.25 511
9226.16 484
9227.07 530
9227.97 512
9228.88 474
9229.79 433
9230.69 529
9231.60 487
9232.51 449
9233.41 513
9234.32 503
9235.23 489
9236.14 495
9237.04 519
9237.95 584
9238.86 470
9239.77 490
9240.67 476
9241.58 458
9242.49 460
9243.40 462
9244.30 531
9245.21 525
9246.12 519
9247.03 452
9247.94 433
9248.84 500
9249.75 503
9250.66 518
9251.57 561
9252.48 481
9253.38 437
9254.29 516
9255.20 507
9256.11 481
9257.02 495
9257.93 517
9258.83 505
9259.74 442
9260.65 475
9261.56 491
9262.47 512
9263.38 471
9264.29 463
9265.19 532
9266.10 578
9267.01 499
9267.92 477
9268.83 440
9269.74 423
9270.65 403
9271.56 494
9272.47 492
9273.37 514
9274.28 561
9275.19 608
9276.10 552
9277.01 512
9277.92 489
9278.83 528
9279.74 500
9280.65 449
9281.56 488
9282.47 509
9283.38 524
9284.29 519
9285.20 503
9286.11 498
9287.02 517
9287.93 510
9288.84 544
9289.75 499
9290.66 494
9291.57 507
9292.48 489
9293.39 524
9294.30 520
9295.21 555
9296.12 506
9297.03 517
9297.94 571
9298.85 566
9299.76 573
9300.67 613
9301.58 597
9302.49 628
9303.40 632
9304.31 586
9305.22 572
9306.13 622
9307.04 639
9307.95 593
9308.87 680
9309.78 717
9310.69 650
9311.60 693
9312.51 725
9313.42 638
9314.33 619
9315.24 582
9316.15 632
9317.07 567
9317.98 526
9318.89 538
9319.80 612
9320.71 621
9321.62 557
9322.53 562
9323.45 577
9324.36 571
9325.27 518
9326.18 568
9327.09 554
9328.00 501
9328.92 530
9329.83 510
9330.74 470
9331.65 503
9332.56 521
9333.48 577
9334.39 568
9335.30 545
9336.21 569
9337.13 595
9338.04 508
9338.95 498
9339.86 536
9340.77 547
9341.69 537
9342.60 546
9343.51 565
9344.43 465
9345.34 492
9346.25 521
9347.16 557
9348.08 477
9348.99 519
9349.90 478
9350.81 501
9351.73 556
9352.64 518
9353.55 512
9354.47 470
9355.38 499
9356.29 523
9357.21 462
9358.12 509
9359.03 478
9359.95 496
9360.86 522
9361.77 512
9362.69 553
9363.60 558
9364.51 517
9365.43 503
9366.34 538
9367.26 539
9368.17 576
9369.08 519
9370.00 493
9370.91 499
9371.82 494
9372.74 509
9373.65 494
9374.57 502
9375.48 509
9376.40 523
9377.31 558
9378.22 550
9379.14 537
9380.05 535
9380.97 561
9381.88 532
9382.80 532
9383.71 521
9384.62 525
9385.54 532
9386.45 541
9387.37 554
9388.28 579
9389.20 551
9390.11 558
9391.03 599
9391.94 631
9392.86 620
9393.77 597
9394.69 663
9395.60 664
9396.52 591
9397.43 597
9398.35 586
9399.26 517
9400.18 584
9401.10 586
9402.01 526
9402.93 543
9403.84 550
9404.76 532
9405.67 510
9406.59 565
9407.50 555
9408.42 548
9409.34 542
9410.25 551
9411.17 563
9412.08 565
9413.00 532
9413.92 525
9414.83 475
9415.75 486
9416.66 553
9417.58 515
9418.50 571
9419.41 532
9420.33 570
9421.25 533
9422.16 520
9423.08 542
9423.99 492
9424.91 525
9425.83 515
9426.74 514
9427.66 528
9428.58 515
9429.49 509
9430.41 509
9431.33 521
9432.25 505
9433.16 535
9434.08 524
9435.00 588
9435.91 543
9436.83 583
9437.75 597
9438.67 608
9439.58 580
9440.50 569
9441.42 579
9442.33 587
9443.25 555
9444.17 542
9445.09 524
9446.00 595
9446.92 561
9447.84 570
9448.76 619
9449.68 591
9450.59 713
9451.51 631
9452.43 718
9453.35 632
9454.26 661
9455.18 662
9456.10 686
9457.02 597
9457.94 578
9458.86 568
9459.77 592
9460.69 539
9461.61 501
9462.53 569
9463.45 564
9464.37 562
9465.28 565
9466.20 564
9467.12 533
9468.04 556
9468.96 561
9469.88 513
9470.80 553
9471.72 550
9472.63 551
9473.55 556
9474.47 585
9475.39 561
9476.31 579
9477.23 570
9478.15 632
9479.07 616
9479.99 586
9480.91 614
9481.83 645
9482.74 633
9483.66 667
9484.58 704
9485.50 615
9486.42 611
9487.34 640
9488.26 629
9489.18 613
9490.10 603
9491.02 572
9491.94 582
9492.86 606
9493.78 539
9494.70 531
9495.62 552
9496.54 520
9497.46 566
9498.38 591
9499.30 563
9500.22 553
9501.14 538
9502.06 568
9502.98 508
9503.90 527
9504.82 576
9505.74 538
9506.66 515
9507.59 520
9508.51 537
9509.43 572
9510.35 553
9511.27 587
9512.19 637
9513.11 636
9514.03 641
9514.95 598
9515.87 665
9516.79 648
9517.71 629
9518.64 657
9519.56 591
9520.48 659
9521.40 673
9522.32 611
9523.24 626
9524.16 633
9525.08 642
9526.01 611
9526.93 616
9527.85 675
9528.77 742
9529.69 792
9530.61 885
9531.54 900
9532.46 876
9533.38 933
9534.30 884
9535.22 866
9536.15 829
9537.07 817
9537.99 730
9538.91 753
9539.83 722
9540.76 708
9541.68 695
9542.60 710
9543.52 677
9544.45 654
9545.37 683
9546.29 645
9547.21 632
9548.14 628
9549.06 666
9549.98 617
9550.90 624
9551.83 626
9552.75 661
9553.67 612
9554.59 618
9555.52 624
9556.44 738
9557.36 750
9558.29 774
9559.21 752
9560.13 727
9561.06 776
9561.98 734
9562.90 749
9563.83 706
9564.75 695
9565.67 659
9566.60 628
9567.52 671
9568.44 633
9569.37 639
9570.29 604
9571.21 574
9572.14 634
9573.06 630
9573.98 600
9574.91 602
9575.83 596
9576.76 605
9577.68 661
9578.60 662
9579.53 658
9580.45 653
9581.38 608
9582.30 581
9583.23 574
9584.15 638
9585.07 673
9586.00 627
9586.92 602
9587.85 557
9588.77 590
9589.70 598
9590.62 614
9591.55 611
9592.47 694
9593.40 607
9594.32 650
9595.24 660
9596.17 596
9597.09 636
9598.02 639
9598.94 636
9599.87 620
9600.79 674
9601.72 683
9602.65 687
9603.57 682
9604.50 672
9605.42 692
9606.35 744
9607.27 710
9608.20 679
9609.12 640
9610.05 685
9610.97 661
9611.90 686
9612.83 730
9613.75 696
9614.68 718
9615.60 731
9616.53 753
9617.45 738
9618.38 695
9619.31 743
9620.23 702
9621.16 653
9622.08 719
9623.01 719
9623.94 706
9624.86 676
9625.79 772
9626.72 758
9627.64 737
9628.57 750
9629.50 762
9630.42 797
9631.35 808
9632.27 821
9633.20 847
9634.13 835
9635.06 848
9635.98 891
9636.91 910
9637.84 916
9638.76 921
9639.69 943
9640.62 863
9641.54 861
9642.47 937
9643.40 898
9644.33 941
9645.25 1021
9646.18 1065
9647.11 1110
9648.03 1185
9648.96 1160
9649.89 1146
9650.82 1204
9651.74 1110
9652.67 1037
9653.60 1057
9654.53 1005
9655.46 1033
9656.38 946
9657.31 975
9658.24 922
9659.17 915
9660.09 952
9661.02 948
9661.95 894
9662.88 929
9663.81 997
9664.74 994
9665.66 957
9666.59 953
9667.52 962
9668.45 962
9669.38 997
9670.31 1047
9671.23 1082
9672.16 1063
9673.09 1023
9674.02 1028
9674.95 1108
9675.88 1135
9676.81 1182
9677.73 1095
9678.66 1055
9679.59 1081
9680.52 1123
9681.45 1139
9682.38 1070
9683.31 1056
9684.24 1138
9685.17 1130
9686.10 1147
9687.03 1168
9687.95 1167
9688.88 1225
9689.81 1224
9690.74 1220
9691.67 1228
9692.60 1273
9693.53 1261
9694.46 1272
9695.39 1202
9696.32 1194
9697.25 1190
9698.18 1203
9699.11 1193
9700.04 1264
9700.97 1237
9701.90 1210
9702.83 1231
9703.76 1176
9704.69 1156
9705.62 1178
9706.55 1084
9707.48 1138
9708.41 1180
9709.34 1147
9710.27 1281
9711.20 1295
9712.13 1348
9713.06 1511
9713.99 1577
9714.92 1506
9715.85 1455
9716.79 1521
9717.72 1464
9718.65 1383
9719.58 1396
9720.51 1309
9721.44 1227
9722.37 1178
9723.30 1129
9724.23 1010
9725.16 993
9726.09 1076
9727.03 1052
9727.96 1120
9728.89 1138
9729.82 1209
9730.75 1173
9731.68 1160
9732.61 1223
9733.55 1250
9734.48 1203
9735.41 1225
9736.34 1151
9737.27 1023
9738.20 1070
9739.14 1032
9740.07 985
9741.00 940
9741.93 936
9742.86 941
9743.79 879
9744.73 939
9745.66 925
9746.59 955
9747.52 966
9748.46 956
9749.39 947
9750.32 948
9751.25 919
9752.18 899
9753.12 838
9754.05 903
9754.98 954
9755.91 956
9756.85 908
9757.78 900
9758.71 926
9759.65 944
9760.58 1039
9761.51 963
9762.44 983
9763.38 944
9764.31 904
9765.24 906
9766.18 926
9767.11 1007
9768.04 945
9768.98 914
9769.91 925
9770.84 948
9771.78 930
9772.71 964
9773.64 945
9774.58 947
9775.51 969
9776.44 1044
9777.38 1161
9778.31 1111
9779.24 1106
9780.18 1136
9781.11 1133
9782.05 1150
9782.98 1236
9783.91 1166
9784.85 1225
9785.78 1133
9786.71 1092
9787.65 1130
9788.58 1039
9789.52 954
9790.45 952
9791.39 942
9792.32 940
9793.25 912
9794.19 926
9795.12 955
9796.06 1041
9796.99 987
9797.93 1032
9798.86 1018
9799.80 1041
9800.73 1022
9801.67 958
9802.60 940
9803.54 863
9804.47 860
9805.41 801
9806.34 811
9807.28 800
9808.21 775
9809.15 791
9810.08 774
9811.02 765
9811.95 743
9812.89 740
9813.82 715
9814.76 710
9815.69 766
9816.63 767
9817.56 712
9818.50 778
9819.43 776
9820.37 757
9821.31 711
9822.24 788
9823.18 770
9824.11 690
9825.05 750
9825.99 692
9826.92 708
9827.86 723
9828.79 763
9829.73 724
9830.67 785
9831.60 670
9832.54 777
9833.47 762
9834.41 674
9835.35 711
9836.28 731
9837.22 671
9838.16 642
9839.09 696
9840.03 754
9840.97 784
9841.90 778
9842.84 757
9843.78 693
9844.71 765
9845.65 730
9846.59 748
9847.52 686
9848.46 702
9849.40 681
9850.34 714
9851.27 656
9852.21 677
9853.15 773
9854.08 708
9855.02 777
9855.96 779
9856.90 845
9857.83 747
9858.77 797
9859.71 776
9860.65 765
9861.58 739
9862.52 762
9863.46 764
9864.40 692
9865.33 727
9866.27 721
9867.21 686
9868.15 694
9869.09 756
9870.02 669
9870.96 699
9871.90 724
9872.84 718
9873.78 694
9874.72 727
9875.65 669
9876.59 648
9877.53 680
9878.47 721
9879.41 728
9880.35 583
9881.28 679
9882.22 678
9883.16 692
9884.10 657
9885.04 620
9885.98 619
9886.92 598
9887.86 617
9888.79 622
9889.73 652
9890.67 734
9891.61 617
9892.55 576
9893.49 582
9894.43 651
9895.37 617
9896.31 607
9897.25 619
9898.19 590
9899.13 650
9900.07 651
9901.00 687
9901.94 634
9902.88 681
9903.82 652
9904.76 670
9905.70 648
9906.64 642
9907.58 624
9908.52 726
9909.46 677
9910.40 633
9911.34 628
9912.28 691
9913.22 706
9914.16 659
9915.10 653
9916.04 605
9916.98 657
9917.92 655
9918.86 608
9919.80 644
9920.74 669
9921.69 737
9922.63 786
9923.57 806
9924.51 900
9925.45 925
9926.39 1066
9927.33 1099
9928.27 1155
9929.21 1205
9930.15 1114
9931.09 1044
9932.03 982
9932.97 903
9933.92 822
9934.86 780
9935.80 750
9936.74 716
9937.68 703
9938.62 690
9939.56 653
9940.50 665
9941.45 623
9942.39 616
9943.33 649
9944.27 680
9945.21 628
9946.15 604
9947.10 637
9948.04 626
9948.98 650
9949.92 620
9950.86 598
9951.80 660
9952.75 669
9953.69 658
9954.63 681
9955.57 690
9956.52 686
9957.46 685
9958.40 675
9959.34 649
9960.28 682
9961.23 676
9962.17 609
9963.11 701
9964.05 640
9965.00 661
9965.94 612
9966.88 650
9967.82 655
9968.77 622
9969.71 641
9970.65 653
9971.60 668
9972.54 612
9973.48 619
9974.42 595
9975.37 581
9976.31 514
9977.25 553
9978.20 539
9979.14 533
9980.08 574
9981.03 572
9981.97 525
9982.91 532
9983.86 563
9984.80 563
9985.74 592
9986.69 626
9987.63 559
9988.57 521
9989.52 620
9990.46 590
9991.41 507
9992.35 547
9993.29 585
9994.24 557
9995.18 529
9996.13 579
9997.07 588
9998.01 519
9998.96 493
9999.90 528
10000.85 506
10001.79 521
10002.74 543
10003.68 505
10004.62 500
10005.57 551
10006.51 541
10007.46 584
10008.40 587
10009.35 593
10010.29 541
10011.24 513
10012.18 584
10013.13 523
10014.07 533
10015.02 578
10015.96 512
10016.91 517
10017.85 527
10018.80 502
10019.74 497
10020.69 502
10021.63 520
10022.58 499
10023.52 470
10024.47 518
10025.41 494
10026.36 541
10027.30 495
10028.25 477
10029.19 525
10030.14 514
10031.09 559
10032.03 548
10032.98 523
10033.92 518
10034.87 557
10035.82 549
10036.76 543
10037.71 498
10038.65 518
10039.60 547
10040.55 455
10041.49 467
10042.44 492
10043.38 537
10044.33 516
10045.28 452
10046.22 502
10047.17 512
10048.12 502
10049.06 465
10050.01 488
10050.96 511
10051.90 518
10052.85 517
10053.80 479
10054.74 469
10055.69 461
10056.64 516
10057.58 522
10058.53 482
10059.48 496
10060.42 482
10061.37 507
10062.32 476
10063.27 472
10064.21 433
10065.16 448
10066.11 443
10067.06 451
10068.00 494
10068.95 441
10069.90 483
10070.85 486
10071.79 444
10072.74 475
10073.69 514
10074.64 511
10075.58 459
10076.53 515
10077.48 486
10078.43 478
10079.38 458
10080.32 476
10081.27 443
10082.22 452
10083.17 433
10084.12 434
10085.06 485
10086.01 450
10086.96 483
10087.91 509
10088.86 472
10089.81 500
10090.75 498
10091.70 465
10092.65 510
10093.60 542
10094.55 538
10095.50 482
10096.45 426
10097.40 417
10098.34 466
10099.29 535
10100.24 476
10101.19 465
10102.14 455
10103.09 495
10104.04 492
10104.99 494
10105.94 490
10106.89 492
10107.84 434
10108.78 471
10109.73 473
10110.68 467
10111.63 461
10112.58 466
10113.53 451
10114.48 467
10115.43 437
10116.38 543
10117.33 528
10118.28 497
10119.23 486
10120.18 478
10121.13 462
10122.08 494
10123.03 473
10123.98 503
10124.93 499
10125.88 474
10126.83 466
10127.78 520
10128.73 491
10129.68 467
10130.63 507
10131.58 467
10132.53 471
10133.48 477
10134.43 526
10135.38 493
10136.34 500
10137.29 460
10138.24 491
10139.19 560
10140.14 500
10141.09 485
10142.04 513
10142.99 548
10143.94 500
10144.89 547
10145.84 512
10146.80 520
10147.75 496
10148.70 509
10149.65 515
10150.60 566
10151.55 545
10152.50 584
10153.45 547
10154.41 546
10155.36 567
10156.31 536
10157.26 514
10158.21 547
10159.16 563
10160.12 532
10161.07 547
10162.02 563
10162.97 596
10163.92 619
10164.88 591
10165.83 536
10166.78 542
10167.73 564
10168.68 581
10169.64 581
10170.59 603
10171.54 579
10172.49 555
10173.45 623
10174.40 659
10175.35 631
10176.30 639
10177.26 638
10178.21 652
10179.16 653
10180.11 658
10181.07 688
10182.02 627
10182.97 643
10183.92 671
10184.88 681
10185.83 649
10186.78 718
10187.74 717
10188.69 680
10189.64 734
10190.60 700
10191.55 688
10192.50 749
10193.46 777
10194.41 739
10195.36 742
10196.32 764
10197.27 720
10198.22 785
10199.18 832
10200.13 787
10201.08 838
10202.04 866
10202.99 927
10203.95 966
10204.90 1055
10205.85 1026
10206.81 1013
10207.76 1036
10208.72 907
10209.67 915
10210.62 855
10211.58 834
10212.53 805
10213.49 789
10214.44 797
10215.40 776
10216.35 747
10217.30 758
10218.26 742
10219.21 710
10220.17 731
10221.12 732
10222.08 719
10223.03 692
10223.99 715
10224.94 649
10225.90 661
10226.85 658
10227.81 705
10228.76 659
10229.72 638
10230.67 760
10231.63 739
10232.58 745
10233.54 816
10234.49 767
10235.45 790
10236.40 846
10237.36 761
10238.31 799
10239.27 740
10240.22 731
10241.18 711
10242.14 659
10243.09 650
10244.05 625
10245.00 626
10245.96 643
10246.91 651
10247.87 592
10248.83 551
10249.78 520
10250.74 543
10251.69 539
10252.65 550
10253.61 573
10254.56 581
10255.52 555
10256.48 575
10257.43 538
10258.39 579
10259.34 580
10260.30 558
10261.26 542
10262.21 493
10263.17 541
10264.13 538
10265.08 502
10266.04 518
10267.00 527
10267.95 497
10268.91 476
10269.87 496
10270.82 502
10271.78 516
10272.74 533
10273.70 528
10274.65 540
10275.61 515
10276.57 563
10277.52 493
10278.48 569
10279.44 482
10280.40 530
10281.35 508
10282.31 467
10283.27 494
10284.23 503
10285.18 515
10286.14 551
10287.10 513
10288.06 493
10289.02 547
10289.97 514
10290.93 505
10291.89 526
10292.85 492
10293.81 474
10294.76 508
10295.72 567
10296.68 518
10297.64 472
10298.60 494
10299.55 476
10300.51 466
10301.47 484
10302.43 478
10303.39 506
10304.35 502
10305.31 503
10306.26 518
10307.22 484
10308.18 503
10309.14 510
10310.10 489
10311.06 497
10312.02 489
10312.98 475
10313.93 553
10314.89 504
10315.85 459
10316.81 468
10317.77 515
10318.73 525
10319.69 509
10320.65 515
10321.61 482
10322.57 458
10323.53 459
10324.49 487
10325.45 494
10326.40 540
10327.36 523
10328.32 547
10329.28 568
10330.24 577
10331.20 501
10332.16 578
10333.12 538
10334.08 540
10335.04 505
10336.00 521
10336.96 487
10337.92 480
10338.88 470
10339.84 438
10340.80 428
10341.76 433
10342.72 421
10343.68 462
10344.64 462
10345.61 429
10346.57 439
10347.53 466
10348.49 549
10349.45 497
10350.41 452
10351.37 454
10352.33 448
10353.29 476
10354.25 466
10355.21 433
10356.17 443
10357.13 506
10358.10 499
10359.06 474
10360.02 435
10360.98 487
10361.94 425
10362.90 435
10363.86 462
10364.82 443
10365.79 451
10366.75 417
10367.71 451
10368.67 454
10369.63 409
10370.59 441
10371.55 467
10372.52 432
10373.48 403
10374.44 396
10375.40 420
10376.36 450
10377.33 436
10378.29 413
10379.25 450
10380.21 421
10381.17 461
10382.14 452
10383.10 422
10384.06 440
10385.02 397
10385.98 429
10386.95 466
10387.91 450
10388.87 424
10389.83 480
10390.80 398
10391.76 392
10392.72 444
10393.68 467
10394.65 465
10395.61 478
10396.57 425
10397.54 436
10398.50 401
10399.46 488
10400.42 462
10401.39 441
10402.35 523
10403.31 474
10404.28 476
10405.24 440
10406.20 439
10407.17 474
10408.13 464
10409.09 453
10410.06 496
10411.02 468
10411.98 449
10412.95 498
10413.91 499
10414.88 515
10415.84 570
10416.80 683
10417.77 665
10418.73 685
10419.69 701
10420.66 602
10421.62 640
10422.59 572
10423.55 515
10424.51 544
10425.48 506
10426.44 529
10427.41 530
10428.37 506
10429.34 477
10430.30 456
10431.26 462
10432.23 436
10433.19 444
10434.16 406
10435.12 473
10436.09 432
10437.05 435
10438.02 391
10438.98 462
10439.95 429
10440.91 470
10441.88 407
10442.84 468
10443.81 453
10444.77 446
10445.74 485
10446.70 427
10447.67 432
10448.63 428
10449.60 480
10450.56 452
10451.53 438
10452.49 404
10453.46 401
10454.42 459
10455.39 442
10456.36 435
10457.32 443
10458.29 452
10459.25 477
10460.22 420
10461.18 370
10462.15 442
10463.12 442
10464.08 438
10465.05 437
10466.01 408
10466.98 420
10467.95 397
10468.91 421
10469.88 404
10470.84 399
10471.81 371
10472.78 410
10473.74 407
10474.71 431
10475.68 412
10476.64 423
10477.61 416
10478.58 399
10479.54 398
10480.51 439
10481.48 393
10482.44 439
10483.41 427
10484.38 396
10485.34 428
10486.31 441
10487.28 379
10488.25 402
10489.21 404
10490.18 414
10491.15 508
10492.11 447
10493.08 430
10494.05 431
10495.02 427
10495.98 420
10496.95 411
10497.92 474
10498.89 475
10499.85 481
10500.82 435
10501.79 421
10502.76 417
10503.72 456
10504.69 391
10505.66 423
10506.63 446
10507.60 432
10508.56 390
10509.53 433
10510.50 441
10511.47 447
10512.44 394
10513.40 441
10514.37 365
10515.34 426
10516.31 433
10517.28 425
10518.25 417
10519.22 411
10520.18 419
10521.15 424
10522.12 407
10523.09 430
10524.06 431
10525.03 439
10526.00 438
10526.96 417
10527.93 408
10528.90 406
10529.87 443
10530.84 455
10531.81 395
10532.78 417
10533.75 392
10534.72 373
10535.69 428
10536.66 436
10537.63 452
10538.59 492
10539.56 388
10540.53 474
10541.50 451
10542.47 468
10543.44 465
10544.41 440
10545.38 431
10546.35 462
10547.32 479
10548.29 441
10549.26 466
10550.23 461
10551.20 426
10552.17 452
10553.14 518
10554.11 471
10555.08 477
10556.05 537
10557.02 535
10557.99 598
10558.96 594
10559.93 605
10560.90 666
10561.87 662
10562.84 706
10563.81 615
10564.79 595
10565.76 558
10566.73 525
10567.70 532
10568.67 489
10569.64 460
10570.61 435
10571.58 453
10572.55 446
10573.52 469
10574.49 495
10575.47 436
10576.44 380
10577.41 407
10578.38 485
10579.35 481
10580.32 466
10581.29 466
10582.26 480
10583.24 498
10584.21 526
10585.18 471
10586.15 500
10587.12 552
10588.09 506
10589.07 493
10590.04 502
10591.01 495
10591.98 518
10592.95 513
10593.92 458
10594.90 525
10595.87 528
10596.84 515
10597.81 503
10598.78 418
10599.76 445
10600.73 473
10601.70 479
10602.67 435
10603.65 445
10604.62 465
10605.59 478
10606.56 444
10607.54 404
10608.51 466
10609.48 496
10610.45 460
10611.43 471
10612.40 414
10613.37 482
10614.35 402
10615.32 445
10616.29 472
10617.26 456
10618.24 474
10619.21 472
10620.18 516
10621.16 446
10622.13 501
10623.10 492
10624.08 415
10625.05 482
10626.02 433
10627.00 476
10627.97 522
10628.94 488
10629.92 493
10630.89 470
10631.87 463
10632.84 489
10633.81 498
10634.79 545
10635.76 576
10636.73 613
10637.71 599
10638.68 602
10639.66 634
10640.63 660
10641.60 591
10642.58 599
10643.55 570
10644.53 557
10645.50 487
10646.48 457
10647.45 489
10648.43 443
10649.40 437
10650.37 439
10651.35 432
10652.32 440
10653.30 418
10654.27 426
10655.25 425
10656.22 483
10657.20 466
10658.17 447
10659.15 468
10660.12 471
10661.10 456
10662.07 475
10663.05 478
10664.02 481
10665.00 458
10665.97 446
10666.95 400
10667.92 461
10668.90 486
10669.87 492
10670.85 465
10671.83 414
10672.80 430
10673.78 437
10674.75 431
10675.73 478
10676.70 418
10677.68 430
10678.66 448
10679.63 504
10680.61 526
10681.58 479
10682.56 469
10683.54 461
10684.51 480
10685.49 435
10686.46 400
10687.44 377
10688.42 455
10689.39 427
10690.37 399
10691.35 430
10692.32 445
10693.30 429
10694.28 409
10695.25 403
10696.23 387
10697.21 427
10698.18 388
10699.16 385
10700.14 393
10701.11 372
10702.09 380
10703.07 418
10704.04 385
10705.02 404
10706.00 409
10706.97 427
10707.95 420
10708.93 398
10709.91 436
10710.88 409
10711.86 422
10712.84 374
10713.82 402
10714.79 414
10715.77 388
10716.75 347
10717.73 363
10718.70 386
10719.68 359
10720.66 383
10721.64 418
10722.61 406
10723.59 426
10724.57 442
10725.55 442
10726.53 423
10727.50 408
10728.48 410
10729.46 401
10730.44 369
10731.42 382
10732.40 413
10733.37 436
10734.35 402
10735.33 413
10736.31 419
10737.29 392
10738.27 401
10739.25 434
10740.22 440
10741.20 429
10742.18 443
10743.16 413
10744.14 464
10745.12 385
10746.10 425
10747.08 415
10748.05 418
10749.03 435
10750.01 414
10750.99 398
10751.97 437
10752.95 422
10753.93 440
10754.91 452
10755.89 424
10756.87 362
10757.85 424
10758.83 412
10759.81 406
10760.79 438
10761.77 441
10762.75 429
10763.73 388
10764.71 393
10765.68 360
10766.66 376
10767.64 384
10768.62 404
10769.60 439
10770.58 405
10771.56 367
10772.54 404
10773.53 392
10774.51 353
10775.49 373
10776.47 381
10777.45 389
10778.43 450
10779.41 468
10780.39 421
10781.37 395
10782.35 393
10783.33 454
10784.31 412
10785.29 423
10786.27 410
10787.25 425
10788.23 437
10789.21 425
10790.20 418
10791.18 406
10792.16 388
10793.14 385
10794.12 390
10795.10 389
10796.08 363
10797.06 416
10798.04 391
10799.03 374
10800.01 407
10800.99 373
10801.97 382
10802.95 431
10803.93 379
10804.91 402
10805.90 420
10806.88 417
10807.86 430
10808.84 384
10809.82 368
10810.81 391
10811.79 432
10812.77 451
10813.75 431
10814.73 394
10815.72 387
10816.70 386
10817.68 421
10818.66 408
10819.64 376
10820.63 444
10821.61 414
10822.59 413
10823.57 425
10824.56 435
10825.54 411
10826.52 391
10827.50 423
10828.49 446
10829.47 433
10830.45 417
10831.44 388
10832.42 397
10833.40 441
10834.38 438
10835.37 397
10836.35 411
10837.33 406
10838.32 459
10839.30 440
10840.28 393
10841.27 446
10842.25 483
10843.23 453
10844.22 423
10845.20 422
10846.18 405
10847.17 389
10848.15 416
10849.13 448
10850.12 442
10851.10 493
10852.09 434
10853.07 460
10854.05 437
10855.04 437
10856.02 416
10857.00 419
10857.99 465
10858.97 456
10859.96 437
10860.94 374
10861.93 464
10862.91 461
10863.89 442
10864.88 404
10865.86 410
10866.85 458
10867.83 440
10868.82 501
10869.80 448
10870.79 491
10871.77 491
10872.75 419
10873.74 429
10874.72 410
10875.71 427
10876.69 447
10877.68 503
10878.66 490
10879.65 488
10880.63 512
10881.62 545
10882.60 509
10883.59 477
10884.57 475
10885.56 519
10886.55 539
10887.53 535
10888.52 575
10889.50 566
10890.49 589
10891.47 511
10892.46 490
10893.44 531
10894.43 571
10895.42 539
10896.40 496
10897.39 523
10898.37 485
10899.36 485
10900.34 540
10901.33 588
10902.32 580
10903.30 583
10904.29 561
10905.27 609
10906.26 539
10907.25 592
10908.23 541
10909.22 549
10910.21 556
10911.19 590
10912.18 560
10913.17 609
10914.15 585
10915.14 574
10916.13 566
10917.11 581
10918.10 583
10919.09 597
10920.07 536
10921.06 559
10922.05 601
10923.03 652
10924.02 611
10925.01 575
10926.00 633
10926.98 656
10927.97 638
10928.96 644
10929.94 659
10930.93 655
10931.92 616
10932.91 648
10933.89 680
10934.88 663
10935.87 622
10936.86 677
10937.84 717
10938.83 692
10939.82 667
10940.81 767
10941.80 770
10942.78 760
10943.77 736
10944.76 710
10945.75 800
10946.74 719
10947.72 758
10948.71 759
10949.70 760
10950.69 782
10951.68 816
10952.66 840
10953.65 895
10954.64 987
10955.63 996
10956.62 975
10957.61 1067
10958.60 1086
10959.58 1031
10960.57 1026
10961.56 1058
10962.55 995
10963.54 938
10964.53 866
10965.52 867
10966.51 866
10967.49 823
10968.48 875
10969.47 778
10970.46 742
10971.45 711
10972.44 719
10973.43 775
10974.42 852
10975.41 805
10976.40 751
10977.39 745
10978.38 821
10979.37 889
10980.36 826
10981.35 868
10982.34 932
10983.32 946
10984.31 931
10985.30 885
10986.29 910
10987.28 934
10988.27 897
10989.26 941
10990.25 947
10991.24 942
10992.23 1046
10993.22 1103
10994.21 1161
10995.20 1269
10996.20 1433
10997.19 1484
10998.18 1580
10999.17 1605
11000.16 1701
11001.15 1630
11002.14 1573
11003.13 1476
11004.12 1353
11005.11 1180
11006.10 1098
11007.09 1012
11008.08 982
11009.07 907
11010.06 840
11011.06 849
11012.05 775
11013.04 753
11014.03 786
11015.02 755
11016.01 722
11017.00 803
11017.99 749
11018.98 741
11019.98 798
11020.97 767
11021.96 741
11022.95 759
11023.94 796
11024.93 834
11025.93 866
11026.92 814
11027.91 724
11028.90 767
11029.89 796
11030.88 743
11031.88 716
11032.87 723
11033.86 704
11034.85 711
11035.84 707
11036.84 762
11037.83 677
11038.82 678
11039.81 678
11040.81 648
11041.80 666
11042.79 645
11043.78 680
11044.77 663
11045.77 623
11046.76 635
11047.75 621
11048.75 642
11049.74 614
11050.73 595
11051.72 601
11052.72 633
11053.71 614
11054.70 585
11055.70 625
11056.69 585
11057.68 602
11058.67 605
11059.67 593
11060.66 602
11061.65 557
11062.65 577
11063.64 555
11064.63 563
11065.63 597
11066.62 615
11067.61 568
11068.61 575
11069.60 603
11070.60 630
11071.59 597
11072.58 596
11073.58 576
11074.57 566
11075.56 623
11076.56 628
11077.55 586
11078.55 553
11079.54 566
11080.53 576
11081.53 527
11082.52 537
11083.52 590
11084.51 575
11085.51 601
11086.50 592
11087.49 571
11088.49 583
11089.48 609
11090.48 558
11091.47 548
11092.47 537
11093.46 541
11094.46 558
11095.45 552
11096.45 576
11097.44 565
11098.44 544
11099.43 531
11100.43 549
11101.42 532
11102.42 523
11103.41 525
11104.41 561
11105.40 543
11106.40 540
11107.39 537
11108.39 510
11109.38 547
11110.38 562
11111.37 548
11112.37 532
11113.37 522
11114.36 537
11115.36 538
11116.35 573
11117.35 551
11118.34 601
11119.34 545
11120.34 544
11121.33 545
11122.33 547
11123.32 511
11124.32 563
11125.32 624
11126.31 615
11127.31 594
11128.30 597
11129.30 649
11130.30 608
11131.29 582
11132.29 564
11133.29 539
11134.28 512
11135.28 547
11136.28 572
11137.27 543
11138.27 536
11139.27 536
11140.26 525
11141.26 545
11142.26 550
11143.25 549
11144.25 580
11145.25 576
11146.24 548
11147.24 585
11148.24 545
11149.24 525
11150.23 518
11151.23 508
11152.23 534
11153.23 520
11154.22 564
11155.22 551
11156.22 522
11157.22 543
11158.21 576
11159.21 538
11160.21 555
11161.21 535
11162.20 492
11163.20 547
11164.20 511
11165.20 519
11166.20 558
11167.19 490
11168.19 505
11169.19 584
11170.19 562
11171.19 541
11172.18 513
11173.18 555
11174.18 620
11175.18 556
11176.18 566
11177.18 500
11178.17 559
11179.17 546
11180.17 574
11181.17 571
11182.17 576
11183.17 586
11184.17 558
11185.16 579
11186.16 540
11187.16 532
11188.16 579
11189.16 585
11190.16 571
11191.16 550
11192.16 651
11193.16 607
11194.16 643
11195.16 586
11196.15 553
11197.15 602
11198.15 615
11199.15 566
11200.15 550
11201.15 590
11202.15 560
11203.15 556
11204.15 555
11205.15 540
11206.15 551
11207.15 629
11208.15 580
11209.15 564
11210.15 562
11211.15 548
11212.15 576
11213.15 533
11214.15 565
11215.15 518
11216.15 565
11217.15 527
11218.15 551
11219.15 503
11220.15 478
11221.15 513
11222.15 481
11223.15 475
11224.15 498
11225.15 518
11226.15 520
11227.16 493
11228.16 500
11229.16 449
11230.16 444
11231.16 500
11232.16 527
11233.16 542
11234.16 532
11235.16 511
11236.16 517
11237.16 533
11238.17 488
11239.17 540
11240.17 490
11241.17 497
11242.17 492
11243.17 503
11244.17 467
11245.18 507
11246.18 484
11247.18 503
11248.18 516
11249.18 507
11250.18 474
11251.19 489
11252.19 472
11253.19 493
11254.19 530
11255.19 480
11256.19 510
11257.20 522
11258.20 476
11259.20 509
11260.20 498
11261.21 590
11262.21 504
11263.21 537
11264.21 514
11265.21 539
11266.22 515
11267.22 523
11268.22 530
11269.22 563
11270.23 596
11271.23 584
11272.23 607
11273.24 575
11274.24 594
11275.24 602
11276.24 611
11277.25 644
11278.25 641
11279.25 599
11280.26 632
11281.26 594
11282.26 641
11283.27 583
11284.27 600
11285.27 560
11286.28 574
11287.28 524
11288.28 541
11289.29 584
11290.29 563
11291.29 558
11292.30 567
11293.30 573
11294.30 548
11295.31 553
11296.31 512
11297.31 541
11298.32 553
11299.32 571
11300.33 522
11301.33 563
11302.33 562
11303.34 558
11304.34 508
11305.35 529
11306.35 548
11307.36 560
11308.36 580
11309.36 614
11310.37 666
11311.37 686
11312.38 582
11313.38 652
11314.39 665
11315.39 658
11316.40 634
11317.40 615
11318.41 594
11319.41 589
11320.41 579
11321.42 552
11322.42 585
11323.43 558
11324.43 624
11325.44 564
11326.44 548
11327.45 500
11328.46 516
11329.46 507
11330.47 555
11331.47 551
11332.48 540
11333.48 542
11334.49 590
11335.49 546
11336.50 553
11337.50 595
11338.51 593
11339.52 535
11340.52 594
11341.53 641
11342.53 539
11343.54 507
11344.54 559
11345.55 523
11346.56 509
11347.56 525
11348.57 559
11349.58 522
11350.58 520
11351.59 519
11352.59 476
11353.60 499
11354.61 539
11355.61 547
11356.62 501
11357.63 489
11358.63 533
11359.64 561
11360.65 491
11361.65 496
11362.66 514
11363.67 570
11364.67 491
11365.68 503
11366.69 540
11367.69 512
11368.70 500
11369.71 473
11370.71 465
11371.72 564
11372.73 505
11373.74 491
11374.74 495
11375.75 468
11376.76 494
11377.77 484
11378.77 509
11379.78 506
11380.79 478
11381.80 448
11382.80 483
11383.81 466
11384.82 459
11385.83 474
11386.83 482
11387.84 510
11388.85 464
11389.86 432
11390.87 460
11391.87 531
11392.88 474
11393.89 450
11394.90 481
11395.91 460
11396.91 462
11397.92 476
11398.93 452
11399.94 462
11400.95 459
11401.96 511
11402.97 497
11403.97 482
11404.98 442
11405.99 412
11407.00 450
11408.01 417
11409.02 489
11410.03 404
11411.03 438
11412.04 461
11413.05 454
11414.06 472
11415.07 431
11416.08 438
11417.09 451
11418.10 453
11419.11 454
11420.12 446
11421.13 440
11422.14 496
11423.14 468
11424.15 417
11425.16 405
11426.17 446
11427.18 438
11428.19 447
11429.20 444
11430.21 441
11431.22 462
11432.23 468
11433.24 472
11434.25 451
11435.26 450
11436.27 424
11437.28 450
11438.29 446
11439.30 471
11440.31 494
11441.32 500
11442.33 471
11443.34 463
11444.35 454
11445.36 519
11446.37 469
11447.38 453
11448.39 485
11449.41 491
11450.42 500
11451.43 440
11452.44 483
11453.45 471
11454.46 471
11455.47 459
11456.48 434
11457.49 444
11458.50 471
11459.51 407
11460.52 418
11461.54 464
11462.55 482
11463.56 446
11464.57 484
11465.58 442
11466.59 482
11467.60 475
11468.62 477
11469.63 468
11470.64 455
11471.65 498
11472.66 452
11473.67 432
11474.68 479
11475.70 460
11476.71 381
11477.72 431
11478.73 468
11479.74 436
11480.76 457
11481.77 464
11482.78 465
11483.79 432
11484.80 421
11485.82 394
11486.83 458
11487.84 478
11488.85 456
11489.87 445
11490.88 442
11491.89 454
11492.90 429
11493.92 410
11494.93 482
11495.94 457
11496.95 422
11497.97 445
11498.98 417
11499.99 408
11501.00 430
11502.02 433
11503.03 460
11504.04 406
11505.06 402
11506.07 426
11507.08 419
11508.10 448
11509.11 469
11510.12 443
11511.14 422
11512.15 433
11513.16 462
11514.18 456
11515.19 460
11516.20 424
11517.22 418
11518.23 424
11519.24 430
11520.26 423
11521.27 469
11522.29 419
11523.30 427
11524.31 421
11525.33 428
11526.34 487
11527.35 457
11528.37 469
11529.38 487
11530.40 476
11531.41 428
11532.43 479
11533.44 466
11534.45 429
11535.47 438
11536.48 472
11537.50 473
11538.51 490
11539.53 477
11540.54 521
11541.56 506
11542.57 446
11543.59 488
11544.60 477
11545.61 477
11546.63 471
11547.64 515
11548.66 517
11549.67 497
11550.69 510
11551.70 488
11552.72 472
11553.74 495
11554.75 531
11555.77 495
11556.78 562
11557.80 503
11558.81 522
11559.83 564
11560.84 533
11561.86 520
11562.87 553
11563.89 580
11564.91 510
11565.92 515
11566.94 535
11567.95 535
11568.97 572
11569.98 602
11571.00 588
11572.02 560
11573.03 592
11574.05 634
11575.06 614
11576.08 652
11577.10 611
11578.11 636
11579.13 674
11580.15 717
11581.16 713
11582.18 738
11583.20 743
11584.21 750
11585.23 779
11586.25 737
11587.26 737
11588.28 793
11589.30 760
11590.31 786
11591.33 884
11592.35 1000
11593.36 1024
11594.38 1231
11595.40 1410
11596.41 1552
11597.43 1637
11598.45 1720
11599.47 1737
11600.48 1726
11601.50 1652
11602.52 1561
11603.53 1371
11604.55 1128
11605.57 1061
11606.59 954
11607.60 795
11608.62 734
11609.64 698
11610.66 717
11611.68 667
11612.69 584
11613.71 577
11614.73 566
11615.75 563
11616.76 549
11617.78 606
11618.80 592
11619.82 570
11620.84 544
11621.86 552
11622.87 534
11623.89 536
11624.91 567
11625.93 586
11626.95 557
11627.97 510
11628.98 547
11630.00 514
11631.02 513
11632.04 524
11633.06 534
11634.08 573
11635.10 569
11636.11 540
11637.13 580
11638.15 556
11639.17 531
11640.19 546
11641.21 537
11642.23 557
11643.25 526
11644.27 490
11645.29 474
11646.31 464
11647.32 403
11648.34 419
11649.36 477
11650.38 469
11651.40 434
11652.42 443
11653.44 460
11654.46 470
11655.48 444
11656.50 492
11657.52 488
11658.54 446
11659.56 465
11660.58 466
11661.60 444
11662.62 496
11663.64 479
11664.66 497
11665.68 497
11666.70 455
11667.72 492
11668.74 493
11669.76 524
11670.78 494
11671.80 507
11672.82 479
11673.84 485
11674.86 493
11675.88 526
11676.90 504
11677.92 502
11678.95 538
11679.97 491
11680.99 505
11682.01 530
11683.03 540
11684.05 498
11685.07 560
11686.09 488
11687.11 493
11688.13 501
11689.16 523
11690.18 517
11691.20 490
11692.22 494
11693.24 486
11694.26 477
11695.28 462
11696.30 442
11697.33 475
11698.35 464
11699.37 470
11700.39 485
11701.41 444
11702.43 476
11703.46 490
11704.48 480
11705.50 460
11706.52 419
11707.54 424
11708.57 436
11709.59 437
11710.61 449
11711.63 452
11712.65 479
11713.68 483
11714.70 430
11715.72 430
11716.74 415
11717.77 420
11718.79 426
11719.81 399
11720.83 421
11721.86 396
11722.88 428
11723.90 441
11724.92 433
11725.95 426
11726.97 432
11727.99 442
11729.01 440
11730.04 422
11731.06 394
11732.08 402
11733.11 432
11734.13 426
11735.15 403
11736.18 418
11737.20 420
11738.22 454
11739.25 429
11740.27 422
11741.29 446
11742.32 491
11743.34 495
11744.36 523
11745.39 474
11746.41 459
11747.43 454
11748.46 401
11749.48 393
11750.51 416
11751.53 423
11752.55 437
11753.58 433
11754.60 429
11755.63 447
11756.65 450
11757.67 472
11758.70 395
11759.72 417
11760.75 427
11761.77 434
11762.80 439
11763.82 437
11764.84 414
11765.87 446
11766.89 473
11767.92 457
11768.94 435
11769.97 415
11770.99 449
11772.02 462
11773.04 446
11774.07 428
11775.09 462
11776.12 469
11777.14 457
11778.17 403
11779.19 421
11780.22 480
11781.24 413
11782.27 412
11783.29 454
11784.32 431
11785.34 426
11786.37 391
11787.39 420
11788.42 447
11789.45 377
11790.47 387
11791.50 437
11792.52 436
11793.55 446
11794.57 418
11795.60 448
11796.63 422
11797.65 417
11798.68 463
11799.70 457
11800.73 466
11801.75 440
11802.78 409
11803.81 425
11804.83 409
11805.86 446
11806.89 410
11807.91 398
11808.94 423
11809.97 418
11810.99 438
11812.02 426
11813.04 438
11814.07 460
11815.10 463
11816.12 442
11817.15 440
11818.18 410
11819.21 427
11820.23 400
11821.26 447
11822.29 424
11823.31 470
11824.34 458
11825.37 398
11826.39 425
11827.42 497
11828.45 506
11829.48 486
11830.50 501
11831.53 503
11832.56 418
11833.59 485
11834.61 493
11835.64 482
11836.67 501
11837.70 495
11838.72 446
11839.75 445
11840.78 424
11841.81 460
11842.83 478
11843.86 465
11844.89 449
11845.92 459
11846.95 483
11847.97 432
11849.00 452
11850.03 482
11851.06 490
11852.09 501
11853.12 495
11854.14 483
11855.17 494
11856.20 457
11857.23 505
11858.26 512
11859.29 479
11860.32 506
11861.34 494
11862.37 504
11863.40 525
11864.43 485
11865.46 544
11866.49 479
11867.52 494
11868.55 528
11869.57 538
11870.60 548
11871.63 526
11872.66 554
11873.69 499
11874.72 502
11875.75 527
11876.78 530
11877.81 487
11878.84 475
11879.87 485
11880.90 551
11881.93 586
11882.96 594
11883.99 547
11885.02 540
11886.05 576
11887.08 588
11888.11 590
11889.14 635
11890.16 622
11891.19 605
11892.22 636
11893.26 595
11894.29 607
11895.32 655
11896.35 697
11897.38 713
11898.41 717
11899.44 711
11900.47 726
11901.50 772
11902.53 791
11903.56 752
11904.59 734
11905.62 751
11906.65 705
11907.68 684
11908.71 696
11909.74 714
11910.77 743
11911.80 711
11912.83 671
11913.87 743
11914.90 759
11915.93 741
11916.96 720
11917.99 683
11919.02 690
11920.05 688
11921.08 682
11922.11 783
11923.15 742
11924.18 748
11925.21 822
11926.24 915
11927.27 989
11928.30 998
11929.34 1076
11930.37 1184
11931.40 1163
11932.43 1150
11933.46 1220
11934.49 1172
11935.53 1075
11936.56 964
11937.59 882
11938.62 826
11939.65 715
11940.69 727
11941.72 723
11942.75 679
11943.78 624
11944.82 654
11945.85 601
11946.88 544
11947.91 616
11948.94 613
11949.98 586
11951.01 594
11952.04 619
11953.08 596
11954.11 598
11955.14 585
11956.17 554
11957.21 548
11958.24 575
11959.27 564
11960.31 567
11961.34 564
11962.37 595
11963.40 600
11964.44 566
11965.47 598
11966.50 552
11967.54 599
11968.57 602
11969.60 619
11970.64 612
11971.67 549
11972.70 562
11973.74 581
11974.77 555
11975.81 582
11976.84 542
11977.87 543
11978.91 602
11979.94 577
11980.97 580
11982.01 587
11983.04 586
11984.08 602
11985.11 552
11986.14 562
11987.18 601
11988.21 577
11989.25 596
11990.28 561
11991.32 584
11992.35 584
11993.38 573
11994.42 575
11995.45 602
11996.49 548
11997.52 591
11998.56 562
11999.59 588
12000.63 614
12001.66 581
12002.70 593
12003.73 654
12004.77 644
12005.80 648
12006.84 673
12007.87 675
12008.91 616
12009.94 651
12010.98 640
12012.01 651
12013.05 677
12014.08 655
12015.12 739
12016.15 796
12017.19 786
12018.22 781
12019.26 705
12020.29 761
12021.33 733
12022.37 698
12023.40 681
12024.44 717
12025.47 764
12026.51 703
12027.54 675
12028.58 675
12029.62 723
12030.65 696
12031.69 696
12032.72 706
12033.76 672
12034.80 659
12035.83 656
12036.87 622
12037.91 643
12038.94 638
12039.98 628
12041.01 632
12042.05 620
12043.09 668
12044.12 626
12045.16 588
12046.20 618
12047.23 607
12048.27 608
12049.31 633
12050.35 647
12051.38 675
12052.42 661
12053.46 662
12054.49 632
12055.53 664
12056.57 674
12057.60 640
12058.64 636
12059.68 633
12060.72 688
12061.75 725
12062.79 645
12063.83 659
12064.87 658
12065.90 680
12066.94 679
12067.98 657
12069.02 641
12070.05 652
12071.09 694
12072.13 735
12073.17 680
12074.21 749
12075.24 751
12076.28 789
12077.32 776
12078.36 762
12079.40 706
12080.43 696
12081.47 688
12082.51 701
12083.55 672
12084.59 722
12085.63 705
12086.66 745
12087.70 714
12088.74 703
12089.78 736
12090.82 766
12091.86 768
12092.90 723
12093.93 771
12094.97 867
12096.01 863
12097.05 822
12098.09 885
12099.13 1032
12100.17 1044
12101.21 1013
12102.25 1079
12103.28 1077
12104.32 1038
12105.36 989
12106.40 963
12107.44 946
12108.48 901
12109.52 827
12110.56 737
12111.60 744
12112.64 660
12113.68 678
12114.72 694
12115.76 582
12116.80 575
12117.84 605
12118.88 581
12119.92 602
12120.96 616
12122.00 602
12123.04 615
12124.08 599
12125.12 558
12126.16 577
12127.20 608
12128.24 596
12129.28 572
12130.32 577
12131.36 563
12132.40 539
12133.44 553
12134.48 550
12135.52 578
12136.56 569
12137.60 565
12138.64 564
12139.68 528
12140.72 523
12141.76 569
12142.81 577
12143.85 517
12144.89 513
12145.93 535
12146.97 564
12148.01 571
12149.05 573
12150.09 487
12151.13 493
12152.18 481
12153.22 504
12154.26 444
12155.30 490
12156.34 456
12157.38 485
12158.42 476
12159.47 487
12160.51 460
12161.55 471
12162.59 469
12163.63 466
12164.67 482
12165.72 500
12166.76 531
12167.80 515
12168.84 533
12169.88 458
12170.93 473
12171.97 503
12173.01 498
12174.05 476
12175.09 483
12176.14 536
12177.18 538
12178.22 513
12179.26 497
12180.31 496
12181.35 492
12182.39 502
12183.43 497
12184.48 502
12185.52 473
12186.56 505
12187.60 473
12188.65 465
12189.69 534
12190.73 549
12191.78 484
12192.82 503
12193.86 527
12194.91 492
12195.95 507
12196.99 473
12198.04 504
12199.08 467
12200.12 518
12201.17 479
12202.21 496
12203.25 464
12204.30 484
12205.34 488
12206.38 503
12207.43 513
12208.47 469
12209.51 482
12210.56 466
12211.60 509
12212.65 453
12213.69 479
12214.73 468
12215.78 490
12216.82 487
12217.87 535
12218.91 498
12219.95 458
12221.00 499
12222.04 498
12223.09 533
12224.13 565
12225.17 534
12226.22 507
12227.26 485
12228.31 462
12229.35 547
12230.40 507
12231.44 528
12232.49 488
12233.53 509
12234.58 477
12235.62 495
12236.67 491
12237.71 499
12238.76 475
12239.80 465
12240.85 484
12241.89 462
12242.94 427
12243.98 455
12245.03 493
12246.07 435
12247.12 451
12248.16 451
12249.21 468
12250.25 464
12251.30 497
12252.34 456
12253.39 463
12254.44 455
12255.48 421
12256.53 424
12257.57 466
12258.62 431
12259.67 411
12260.71 458
12261.76 430
12262.80 444
12263.85 441
12264.90 390
12265.94 417
12266.99 466
12268.03 417
12269.08 406
12270.13 431
12271.17 451
12272.22 448
12273.27 400
12274.31 389
12275.36 442
12276.41 448
12277.45 423
12278.50 412
12279.55 441
12280.59 444
12281.64 389
12282.69 413
12283.73 403
12284.78 395
12285.83 432
12286.87 412
12287.92 393
12288.97 421
12290.01 412
12291.06 437
12292.11 499
12293.16 460
12294.20 399
12295.25 400
12296.30 421
12297.35 445
12298.39 459
12299.44 457
12300.49 434
12301.54 412
12302.58 451
12303.63 431
12304.68 451
12305.73 455
12306.78 452
12307.82 463
12308.87 473
12309.92 422
12310.97 415
12312.02 444
12313.06 404
12314.11 438
12315.16 402
12316.21 445
12317.26 418
12318.31 385
12319.35 442
12320.40 419
12321.45 423
12322.50 397
12323.55 396
12324.60 410
12325.65 399
12326.69 426
12327.74 379
12328.79 360
12329.84 415
12330.89 442
12331.94 445
12332.99 422
12334.04 391
12335.09 404
12336.13 444
12337.18 382
12338.23 421
12339.28 397
12340.33 396
12341.38 380
12342.43 402
12343.48 398
12344.53 435
12345.58 447
12346.63 409
12347.68 412
12348.73 422
12349.78 433
12350.83 457
12351.88 446
12352.93 404
12353.98 396
12355.03 430
12356.08 444
12357.13 403
12358.18 386
12359.23 401
12360.28 434
12361.33 446
12362.38 447
12363.43 444
12364.48 442
12365.53 448
12366.58 423
12367.63 424
12368.68 446
12369.73 484
12370.78 446
12371.83 430
12372.88 428
12373.93 496
12374.98 426
12376.04 445
12377.09 464
12378.14 423
12379.19 465
12380.24 415
12381.29 469
12382.34 473
12383.39 390
12384.44 426
12385.49 453
12386.55 435
12387.60 441
12388.65 440
12389.70 419
12390.75 454
12391.80 451
12392.85 468
12393.91 493
12394.96 453
12396.01 423
12397.06 458
12398.11 473
12399.17 490
12400.22 459
12401.27 473
12402.32 493
12403.37 510
12404.42 477
12405.48 475
12406.53 489
12407.58 448
12408.63 454
12409.69 491
12410.74 481
12411.79 493
12412.84 515
12413.90 491
12414.95 497
12416.00 522
12417.05 568
12418.11 511
12419.16 501
12420.21 474
12421.26 497
12422.32 468
12423.37 462
12424.42 484
12425.48 500
12426.53 541
12427.58 500
12428.63 491
12429.69 512
12430.74 514
12431.79 501
12432.85 530
12433.90 552
12434.95 522
12436.01 527
12437.06 521
12438.11 520
12439.17 529
12440.22 493
12441.28 538
12442.33 571
12443.38 560
12444.44 517
12445.49 504
12446.54 525
12447.60 586
12448.65 611
12449.71 606
12450.76 610
12451.81 554
12452.87 530
12453.92 585
12454.98 576
12456.03 571
12457.08 570
12458.14 508
12459.19 552
12460.25 609
12461.30 585
12462.36 534
12463.41 527
12464.47 549
12465.52 631
12466.58 589
12467.63 615
12468.68 616
12469.74 598
12470.79 628
12471.85 672
12472.90 677
12473.96 703
12475.01 741
12476.07 766
12477.12 801
12478.18 754
12479.24 777
12480.29 782
12481.35 790
12482.40 832
12483.46 849
12484.51 889
12485.57 936
12486.62 1102
12487.68 1240
12488.73 1327
12489.79 1572
12490.85 1801
12491.90 1939
12492.96 2017
12494.01 2167
12495.07 2218
12496.13 2209
12497.18 1989
12498.24 1949
12499.29 1767
12500.35 1586
12501.41 1418
12502.46 1253
12503.52 1095
12504.57 1012
12505.63 971
12506.69 884
12507.74 821
12508.80 788
12509.86 707
12510.91 709
12511.97 733
12513.03 707
12514.08 684
12515.14 662
12516.20 741
12517.25 682
12518.31 686
12519.37 657
12520.42 645
12521.48 651
12522.54 597
12523.60 616
12524.65 672
12525.71 706
12526.77 635
12527.82 628
12528.88 651
12529.94 672
12531.00 675
12532.05 672
12533.11 679
12534.17 676
12535.23 670
12536.28 692
12537.34 675
12538.40 650
12539.46 632
12540.52 587
12541.57 606
12542.63 611
12543.69 599
12544.75 625
12545.81 645
12546.86 615
12547.92 602
12548.98 623
12550.04 647
12551.10 668
12552.15 712
12553.21 655
12554.27 654
12555.33 642
12556.39 695
12557.45 645
12558.51 658
12559.56 703
12560.62 703
12561.68 737
12562.74 738
12563.80 739
12564.86 764
12565.92 755
12566.98 819
12568.03 882
12569.09 844
12570.15 958
12571.21 1057
12572.27 1043
12573.33 1092
12574.39 1135
12575.45 1140
12576.51 1129
12577.57 1116
12578.63 1092
12579.69 1029
12580.75 955
12581.81 926
12582.87 851
12583.93 776
12584.98 784
12586.04 796
12587.10 841
12588.16 852
12589.22 852
12590.28 786
12591.34 841
12592.40 888
12593.46 806
12594.52 762
12595.58 768
12596.64 744
12597.70 767
12598.77 742
12599.83 735
12600.89 675
12601.95 660
12603.01 683
12604.07 662
12605.13 678
12606.19 680
12607.25 670
12608.31 663
12609.37 651
12610.43 651
12611.49 704
12612.55 712
12613.61 681
12614.68 672
12615.74 738
12616.80 685
12617.86 680
12618.92 618
12619.98 689
12621.04 595
12622.10 640
12623.16 661
12624.23 596
12625.29 559
12626.35 580
12627.41 631
12628.47 609
12629.53 622
12630.59 588
12631.66 604
12632.72 566
12633.78 572
12634.84 607
12635.90 645
12636.97 641
12638.03 636
12639.09 579
12640.15 535
12641.21 619
12642.28 583
12643.34 616
12644.40 641
12645.46 689
12646.52 676
12647.59 732
12648.65 676
12649.71 697
12650.77 718
12651.84 752
12652.90 769
12653.96 811
12655.03 800
12656.09 762
12657.15 810
12658.21 866
12659.28 834
12660.34 826
12661.40 824
12662.46 814
12663.53 758
12664.59 769
12665.65 767
12666.72 725
12667.78 720
12668.84 736
12669.91 707
12670.97 694
12672.03 733
12673.10 716
12674.16 700
12675.22 759
12676.29 703
12677.35 676
12678.42 704
12679.48 702
12680.54 699
12681.61 741
12682.67 688
12683.73 750
12684.80 781
12685.86 756
12686.93 791
12687.99 808
12689.05 733
12690.12 726
12691.18 690
12692.25 791
12693.31 779
12694.38 799
12695.44 740
12696.50 733
12697.57 782
12698.63 791
12699.70 821
12700.76 885
12701.83 859
12702.89 875
12703.96 920
12705.02 858
12706.09 825
12707.15 793
12708.22 805
12709.28 806
12710.35 733
12711.41 744
12712.48 725
12713.54 659
12714.61 664
12715.67 638
12716.74 617
12717.80 652
12718.87 673
12719.93 641
12721.00 602
12722.06 614
12723.13 616
12724.19 622
12725.26 648
12726.33 597
12727.39 630
12728.46 677
12729.52 629
12730.59 664
12731.66 673
12732.72 657
12733.79 583
12734.85 648
12735.92 660
12736.99 641
12738.05 627
12739.12 660
12740.18 631
12741.25 609
12742.32 593
12743.38 591
12744.45 597
12745.52 576
12746.58 549
12747.65 593
12748.72 565
12749.78 535
12750.85 557
12751.92 546
12752.98 560
12754.05 510
12755.12 529
12756.18 536
12757.25 494
12758.32 500
12759.38 503
12760.45 487
12761.52 479
12762.59 510
12763.65 554
12764.72 485
12765.79 488
12766.85 462
12767.92 511
12768.99 529
12770.06 522
12771.12 514
12772.19 528
12773.26 504
12774.33 483
12775.40 490
12776.46 492
12777.53 487
12778.60 517
12779.67 475
12780.73 461
12781.80 506
12782.87 528
12783.94 511
12785.01 467
12786.08 485
12787.14 466
12788.21 512
12789.28 483
12790.35 535
12791.42 549
12792.49 519
12793.55 466
12794.62 474
12795.69 510
12796.76 514
12797.83 463
12798.90 504
12799.97 498
12801.03 467
12802.10 483
12803.17 470
12804.24 465
12805.31 446
12806.38 491
12807.45 503
12808.52 469
12809.59 447
12810.66 488
12811.72 503
12812.79 534
12813.86 562
12814.93 531
12816.00 556
12817.07 526
12818.14 552
12819.21 601
12820.28 532
12821.35 489
12822.42 520
12823.49 487
12824.56 495
12825.63 468
12826.70 472
12827.77 449
12828.84 474
12829.91 485
12830.98 484
12832.05 435
12833.12 449
12834.19 447
12835.26 454
12836.33 459
12837.40 449
12838.47 458
12839.54 481
12840.61 400
12841.68 429
12842.75 449
12843.82 436
12844.89 408
12845.96 415
12847.04 447
12848.11 422
12849.18 462
12850.25 399
12851.32 433
12852.39 414
12853.46 426
12854.53 422
12855.60 457
12856.67 437
12857.75 408
12858.82 413
12859.89 353
12860.96 387
12862.03 366
12863.10 376
12864.17 408
12865.24 400
12866.32 418
12867.39 427
12868.46 445
12869.53 416
12870.60 396
12871.67 373
12872.75 355
12873.82 399
12874.89 400
12875.96 397
12877.03 345
12878.11 386
12879.18 423
12880.25 408
12881.32 379
12882.39 387
12883.47 421
12884.54 397
12885.61 358
12886.68 353
12887.76 398
12888.83 368
12889.90 345
12890.97 385
12892.05 358
12893.12 332
12894.19 363
12895.27 386
12896.34 352
12897.41 347
12898.48 368
12899.56 405
12900.63 368
12901.70 342
12902.78 361
12903.85 393
12904.92 387
12905.99 344
12907.07 326
12908.14 331
12909.21 384
12910.29 368
12911.36 355
12912.44 326
12913.51 359
12914.58 357
12915.66 377
12916.73 341
12917.80 363
12918.88 379
12919.95 411
12921.02 351
12922.10 316
12923.17 396
12924.25 373
12925.32 398
12926.39 312
12927.47 352
12928.54 363
12929.62 372
12930.69 380
12931.77 334
12932.84 315
12933.91 383
12934.99 371
12936.06 363
12937.14 348
12938.21 376
12939.29 376
12940.36 366
12941.44 358
12942.51 343
12943.59 377
12944.66 395
12945.73 366
12946.81 343
12947.88 338
12948.96 330
12950.03 359
12951.11 346
12952.18 339
12953.26 344
12954.34 393
12955.41 352
12956.49 364
12957.56 333
12958.64 377
12959.71 369
12960.79 372
12961.86 334
12962.94 343
12964.01 382
12965.09 359
12966.17 316
12967.24 377
12968.32 360
12969.39 346
12970.47 389
12971.54 334
12972.62 367
12973.70 386
12974.77 393
12975.85 372
12976.93 387
12978.00 382
12979.08 351
12980.15 404
12981.23 385
12982.31 387
12983.38 369
12984.46 405
12985.54 367
12986.61 389
12987.69 366
12988.77 409
12989.84 361
12990.92 434
12992.00 422
12993.07 371
12994.15 385
12995.23 380
12996.30 391
12997.38 362
12998.46 347
12999.53 402
13000.61 359
13001.69 392
13002.77 389
13003.84 433
13004.92 440
13006.00 376
13007.08 399
13008.15 445
13009.23 434
13010.31 420
13011.39 428
13012.46 417
13013.54 410
13014.62 418
13015.70 445
13016.77 425
13017.85 449
13018.93 419
13020.01 425
13021.09 414
13022.16 416
13023.24 465
13024.32 449
13025.40 460
13026.48 421
13027.56 443
13028.63 450
13029.71 414
13030.79 434
13031.87 470
13032.95 440
13034.03 377
13035.10 412
13036.18 409
13037.26 442
13038.34 383
13039.42 434
13040.50 400
13041.58 411
13042.66 474
13043.73 474
13044.81 453
13045.89 375
13046.97 427
13048.05 441
13049.13 454
13050.21 434
13051.29 456
13052.37 399
13053.45 437
13054.53 473
13055.61 471
13056.69 402
13057.76 437
13058.84 357
13059.92 382
13061.00 389
13062.08 416
13063.16 444
13064.24 423
13065.32 397
13066.40 372
13067.48 431
13068.56 402
13069.64 419
13070.72 356
13071.80 388
13072.88 370
13073.96 385
13075.04 378
13076.12 402
13077.20 365
13078.28 360
13079.36 307
13080.44 340
13081.53 345
13082.61 307
13083.69 381
13084.77 348
13085.85 354
13086.93 337
13088.01 366
13089.09 342
13090.17 352
13091.25 342
13092.33 371
13093.41 330
13094.49 366
13095.58 330
13096.66 371
13097.74 368
13098.82 334
13099.90 369
13100.98 376
13102.06 371
13103.14 348
13104.23 350
13105.31 285
13106.39 324
13107.47 329
13108.55 374
13109.63 343
13110.72 338
13111.80 324
13112.88 354
13113.96 352
13115.04 334
13116.13 376
13117.21 359
13118.29 343
13119.37 320
13120.45 356
13121.54 344
13122.62 372
13123.70 326
13124.78 342
13125.86 315
13126.95 376
13128.03 321
13129.11 330
13130.19 306
13131.28 327
13132.36 373
13133.44 343
13134.52 410
13135.61 384
13136.69 374
13137.77 369
13138.86 371
13139.94 334
13141.02 358
13142.11 305
13143.19 340
13144.27 321
13145.35 353
13146.44 346
13147.52 315
13148.60 331
13149.69 334
13150.77 341
13151.85 326
13152.94 337
13154.02 359
13155.10 376
13156.19 305
13157.27 370
13158.36 351
13159.44 392
13160.52 359
13161.61 380
13162.69 357
13163.77 337
13164.86 340
13165.94 336
13167.03 338
13168.11 342
13169.19 386
13170.28 302
13171.36 341
13172.45 342
13173.53 373
13174.62 360
13175.70 379
13176.79 341
13177.87 341
13178.95 366
13180.04 354
13181.12 360
13182.21 351
13183.29 367
13184.38 341
13185.46 358
13186.55 341
13187.63 386
13188.72 345
13189.80 357
13190.89 335
13191.97 357
13193.06 350
13194.14 382
13195.23 354
13196.31 360
13197.40 345
13198.48 311
13199.57 323
13200.65 315
13201.74 321
13202.83 344
13203.91 353
13205.00 341
13206.08 348
13207.17 363
13208.25 363
13209.34 300
13210.43 354
13211.51 353
13212.60 343
13213.68 313
13214.77 331
13215.86 368
13216.94 323
13218.03 330
13219.11 392
13220.20 364
13221.29 320
13222.37 336
13223.46 332
13224.55 399
13225.63 349
13226.72 364
13227.80 360
13228.89 374
13229.98 367
13231.06 323
13232.15 351
13233.24 333
13234.32 371
13235.41 307
13236.50 350
13237.59 349
13238.67 408
13239.76 352
13240.85 374
13241.93 345
13243.02 352
13244.11 342
13245.20 358
13246.28 374
13247.37 368
13248.46 374
13249.55 422
13250.63 371
13251.72 349
13252.81 368
13253.90 388
13254.98 342
13256.07 325
13257.16 401
13258.25 361
13259.33 384
13260.42 386
13261.51 416
13262.60 391
13263.69 388
13264.77 381
13265.86 401
13266.95 370
13268.04 375
13269.13 370
13270.22 403
13271.30 388
13272.39 374
13273.48 421
13274.57 417
13275.66 387
13276.75 352
13277.83 396
13278.92 360
13280.01 371
13281.10 430
13282.19 411
13283.28 403
13284.37 413
13285.46 437
13286.55 415
13287.63 451
13288.72 447
13289.81 430
13290.90 417
13291.99 428
13293.08 424
13294.17 463
13295.26 405
13296.35 438
13297.44 444
13298.53 460
13299.62 445
13300.71 425
13301.80 417
13302.89 469
13303.97 536
13305.06 465
13306.15 498
13307.24 476
13308.33 511
13309.42 466
13310.51 493
13311.60 472
13312.69 446
13313.78 465
13314.87 508
13315.96 506
13317.05 484
13318.14 452
13319.24 492
13320.33 464
13321.42 509
13322.51 474
13323.60 457
13324.69 513
13325.78 534
13326.87 489
13327.96 454
13329.05 476
13330.14 447
13331.23 481
13332.32 471
13333.41 447
13334.50 430
13335.60 467
13336.69 479
13337.78 483
13338.87 514
13339.96 510
13341.05 450
13342.14 466
13343.23 520
13344.32 493
13345.42 510
13346.51 477
13347.60 502
13348.69 502
13349.78 523
13350.87 494
13351.97 479
13353.06 501
13354.15 486
13355.24 504
13356.33 534
13357.42 554
13358.52 508
13359.61 539
13360.70 532
13361.79 595
13362.88 558
13363.98 592
13365.07 644
13366.16 670
13367.25 597
13368.35 608
13369.44 631
13370.53 589
13371.62 623
13372.72 559
13373.81 582
13374.90 554
13375.99 554
13377.09 512
13378.18 489
13379.27 491
13380.36 491
13381.46 491
13382.55 450
13383.64 459
13384.74 470
13385.83 488
13386.92 455
13388.02 430
13389.11 428
13390.20 437
13391.30 431
13392.39 421
13393.48 427
13394.58 426
13395.67 408
13396.76 410
13397.86 459
13398.95 461
13400.04 447
13401.14 458
13402.23 448
13403.32 447
13404.42 444
13405.51 452
13406.61 444
13407.70 422
13408.79 451
13409.89 413
13410.98 434
13412.08 418
13413.17 463
13414.26 468
13415.36 467
13416.45 441
13417.55 483
13418.64 445
13419.74 410
13420.83 439
13421.93 469
13423.02 423
13424.11 402
13425.21 412
13426.30 400
13427.40 454
13428.49 456
13429.59 406
13430.68 452
13431.78 445
13432.87 462
13433.97 491
13435.06 437
13436.16 469
13437.25 443
13438.35 485
13439.44 471
13440.54 473
13441.63 454
13442.73 453
13443.83 469
13444.92 467
13446.02 487
13447.11 459
13448.21 446
13449.30 525
13450.40 490
13451.49 482
13452.59 490
13453.69 464
13454.78 474
13455.88 491
13456.97 481
13458.07 535
13459.17 491
13460.26 553
13461.36 519
13462.45 555
13463.55 503
13464.65 523
13465.74 501
13466.84 517
13467.94 526
13469.03 551
13470.13 530
13471.23 524
13472.32 557
13473.42 537
13474.52 579
13475.61 572
13476.71 578
13477.81 580
13478.90 525
13480.00 533
13481.10 544
13482.19 506
13483.29 503
13484.39 526
13485.48 564
13486.58 580
13487.68 575
13488.78 597
13489.87 600
13490.97 574
13492.07 607
13493.17 667
13494.26 652
13495.36 668
13496.46 655
13497.56 741
13498.65 765
13499.75 728
13500.85 700
13501.95 739
13503.04 755
13504.14 757
13505.24 712
13506.34 694
13507.44 695
13508.53 700
13509.63 684
13510.73 642
13511.83 586
13512.93 587
13514.03 606
13515.12 551
13516.22 571
13517.32 533
13518.42 514
13519.52 480
13520.62 470
13521.71 491
13522.81 510
13523.91 504
13525.01 488
13526.11 493
13527.21 450
13528.31 472
13529.41 451
13530.51 475
13531.60 436
13532.70 472
13533.80 480
13534.90 479
13536.00 469
13537.10 458
13538.20 429
13539.30 411
13540.40 478
13541.50 481
13542.60 477
13543.70 446
13544.80 398
13545.90 456
13547.00 427
13548.09 458
13549.19 472
13550.29 439
13551.39 427
13552.49 441
13553.59 429
13554.69 432
13555.79 523
13556.89 453
13557.99 419
13559.09 415
13560.19 410
13561.29 424
13562.39 398
13563.50 410
13564.60 432
13565.70 438
13566.80 412
13567.90 407
13569.00 383
13570.10 388
13571.20 423
13572.30 457
13573.40 440
13574.50 446
13575.60 448
13576.70 468
13577.80 464
13578.90 438
13580.01 447
13581.11 459
13582.21 437
13583.31 434
13584.41 426
13585.51 449
13586.61 440
13587.71 432
13588.81 448
13589.92 423
13591.02 397
13592.12 439
13593.22 455
13594.32 422
13595.42 435
13596.53 443
13597.63 440
13598.73 437
13599.83 446
13600.93 422
13602.03 427
13603.14 432
13604.24 444
13605.34 451
13606.44 441
13607.54 479
13608.65 459
13609.75 436
13610.85 413
13611.95 481
13613.06 459
13614.16 459
13615.26 431
13616.36 468
13617.47 453
13618.57 398
13619.67 446
13620.77 428
13621.88 442
13622.98 432
13624.08 444
13625.18 457
13626.29 460
13627.39 440
13628.49 464
13629.60 508
13630.70 436
13631.80 466
13632.91 442
13634.01 461
13635.11 457
13636.21 463
13637.32 512
13638.42 487
13639.53 418
13640.63 428
13641.73 467
13642.84 425
13643.94 464
13645.04 490
13646.15 450
13647.25 457
13648.35 453
13649.46 487
13650.56 422
13651.67 406
13652.77 456
13653.87 439
13654.98 422
13656.08 386
13657.19 388
13658.29 435
13659.39 438
13660.50 362
13661.60 381
13662.71 383
13663.81 392
13664.92 433
13666.02 422
13667.12 436
13668.23 356
13669.33 406
13670.44 403
13671.54 406
13672.65 396
13673.75 410
13674.86 393
13675.96 400
13677.07 355
13678.17 396
13679.28 383
13680.38 426
13681.49 423
13682.59 400
13683.70 370
13684.80 413
13685.91 458
13687.01 442
13688.12 392
13689.22 378
13690.33 418
13691.44 371
13692.54 398
13693.65 361
13694.75 417
13695.86 420
13696.96 420
13698.07 456
13699.18 437
13700.28 470
13701.39 445
13702.49 438
13703.60 407
13704.71 398
13705.81 436
13706.92 445
13708.02 463
13709.13 482
13710.24 434
13711.34 460
13712.45 456
13713.56 464
13714.66 474
13715.77 510
13716.87 448
13717.98 425
13719.09 447
13720.19 488
13721.30 467
13722.41 494
13723.51 507
13724.62 521
13725.73 493
13726.84 496
13727.94 521
13729.05 507
13730.16 489
13731.26 521
13732.37 542
13733.48 532
13734.59 547
13735.69 503
13736.80 567
13737.91 512
13739.01 552
13740.12 548
13741.23 519
13742.34 544
13743.45 510
13744.55 573
13745.66 567
13746.77 573
13747.88 610
13748.98 580
13750.09 555
13751.20 609
13752.31 599
13753.42 639
13754.52 639
13755.63 696
13756.74 657
13757.85 661
13758.96 686
13760.06 720
13761.17 777
13762.28 733
13763.39 761
13764.50 870
13765.61 935
13766.72 856
13767.82 886
13768.93 888
13770.04 946
13771.15 935
13772.26 932
13773.37 1021
13774.48 1022
13775.59 982
13776.69 969
13777.80 898
13778.91 786
13780.02 741
13781.13 794
13782.24 773
13783.35 710
13784.46 619
13785.57 661
13786.68 609
13787.79 582
13788.90 590
13790.01 523
13791.12 551
13792.22 647
13793.33 577
13794.44 590
13795.55 575
13796.66 612
13797.77 594
13798.88 571
13799.99 553
13801.10 526
13802.21 548
13803.32 537
13804.43 553
13805.54 547
13806.65 600
13807.76 581
13808.87 570
13809.98 535
13811.09 555
13812.20 536
13813.32 533
13814.43 551
13815.54 573
13816.65 537
13817.76 512
13818.87 514
13819.98 500
13821.09 452
13822.20 485
13823.31 506
13824.42 485
13825.53 524
13826.64 515
13827.76 503
13828.87 552
13829.98 551
13831.09 517
13832.20 494
13833.31 513
13834.42 541
13835.53 519
13836.65 515
13837.76 499
13838.87 521
13839.98 496
13841.09 477
13842.20 488
13843.31 539
13844.43 568
13845.54 516
13846.65 538
13847.76 521
13848.87 531
13849.99 529
13851.10 541
13852.21 599
13853.32 590
13854.43 595
13855.55 590
13856.66 561
13857.77 530
13858.88 564
13859.99 588
13861.11 635
13862.22 627
13863.33 612
13864.44 699
13865.56 662
13866.67 670
13867.78 653
13868.89 629
13870.01 700
13871.12 663
13872.23 642
13873.35 628
13874.46 614
13875.57 576
13876.68 586
13877.80 559
13878.91 557
13880.02 588
13881.14 602
13882.25 551
13883.36 574
13884.48 583
13885.59 592
13886.70 556
13887.82 597
13888.93 611
13890.04 640
13891.16 643
13892.27 668
13893.39 689
13894.50 666
13895.61 655
13896.73 641
13897.84 669
13898.95 625
13900.07 609
13901.18 599
13902.30 575
13903.41 590
13904.52 553
13905.64 563
13906.75 565
13907.87 580
13908.98 581
13910.10 552
13911.21 532
13912.32 502
13913.44 514
13914.55 525
13915.67 567
13916.78 489
13917.90 468
13919.01 519
13920.13 484
13921.24 484
13922.36 548
13923.47 509
13924.59 451
13925.70 503
13926.82 531
13927.93 518
13929.05 470
13930.16 546
13931.28 494
13932.39 532
13933.51 512
13934.62 508
13935.74 512
13936.85 507
13937.97 519
13939.08 532
13940.20 485
13941.32 466
13942.43 505
13943.55 454
13944.66 506
13945.78 538
13946.89 482
13948.01 463
13949.13 434
13950.24 482
13951.36 517
13952.47 485
13953.59 482
13954.71 506
13955.82 492
13956.94 469
13958.05 457
13959.17 454
13960.29 449
13961.40 486
13962.52 490
13963.64 534
13964.75 455
13965.87 482
13966.99 435
13968.10 474
13969.22 497
13970.34 479
13971.45 513
13972.57 528
13973.69 494
13974.80 491
13975.92 481
13977.04 479
13978.16 448
13979.27 465
13980.39 487
13981.51 477
13982.62 490
13983.74 512
13984.86 516
13985.98 476
13987.09 497
13988.21 505
13989.33 456
13990.45 502
13991.56 520
13992.68 511
13993.80 531
13994.92 544
13996.03 547
13997.15 499
13998.27 538
13999.39 504
14000.51 498
14001.62 521
14002.74 516
14003.86 532
14004.98 531
14006.10 509
14007.21 543
14008.33 543
14009.45 528
14010.57 516
14011.69 557
14012.81 490
14013.93 532
14015.04 583
14016.16 563
14017.28 533
14018.40 521
14019.52 575
14020.64 587
14021.76 536
14022.87 573
14023.99 613
14025.11 573
14026.23 555
14027.35 537
14028.47 516
14029.59 503
14030.71 520
14031.83 495
14032.95 500
14034.07 530
14035.19 534
14036.30 516
14037.42 496
14038.54 497
14039.66 498
14040.78 466
14041.90 484
14043.02 449
14044.14 519
14045.26 502
14046.38 499
14047.50 476
14048.62 480
14049.74 526
14050.86 544
14051.98 480
14053.10 482
14054.22 467
14055.34 473
14056.46 479
14057.58 529
14058.70 545
14059.82 520
14060.94 471
14062.06 485
14063.18 558
14064.30 562
14065.43 526
14066.55 488
14067.67 489
14068.79 505
14069.91 533
14071.03 524
14072.15 525
14073.27 513
14074.39 507
14075.51 559
14076.63 531
14077.75 593
14078.88 589
14080.00 598
14081.12 575
14082.24 605
14083.36 608
14084.48 630
14085.60 623
14086.72 650
14087.85 642
14088.97 604
14090.09 625
14091.21 649
14092.33 664
14093.45 668
14094.58 659
14095.70 670
14096.82 731
14097.94 759
14099.06 770
14100.19 723
14101.31 707
14102.43 704
14103.55 713
14104.67 622
14105.80 575
14106.92 593
14108.04 603
14109.16 577
14110.28 602
14111.41 559
14112.53 530
14113.65 503
14114.77 522
14115.90 513
14117.02 494
14118.14 539
14119.27 531
14120.39 482
14121.51 490
14122.63 519
14123.76 512
14124.88 539
14126.00 486
14127.13 473
14128.25 531
14129.37 481
14130.50 523
14131.62 453
14132.74 467
14133.86 557
14134.99 543
14136.11 512
14137.24 517
14138.36 488
14139.48 472
14140.61 473
14141.73 441
14142.85 497
14143.98 501
14145.10 516
14146.22 545
14147.35 505
14148.47 447
14149.60 482
14150.72 513
14151.84 490
14152.97 499
14154.09 513
14155.22 478
14156.34 484
14157.46 471
14158.59 448
14159.71 489
14160.84 537
14161.96 509
14163.09 471
14164.21 465
14165.34 494
14166.46 496
14167.58 468
14168.71 485
14169.83 507
14170.96 528
14172.08 485
14173.21 511
14174.33 490
14175.46 512
14176.58 449
14177.71 477
14178.83 455
14179.96 454
14181.08 482
14182.21 482
14183.33 451
14184.46 457
14185.59 422
14186.71 446
14187.84 498
14188.96 471
14190.09 443
14191.21 479
14192.34 445
14193.46 417
14194.59 446
14195.72 495
14196.84 459
14197.97 474
14199.09 466
14200.22 410
14201.35 433
14202.47 450
14203.60 426
14204.72 456
14205.85 408
14206.98 413
14208.10 438
14209.23 440
14210.35 447
14211.48 452
14212.61 443
14213.73 393
14214.86 398
14215.99 396
14217.11 376
14218.24 361
14219.37 385
14220.49 392
14221.62 396
14222.75 400
14223.87 376
14225.00 398
14226.13 392
14227.26 359
14228.38 388
14229.51 421
14230.64 428
14231.76 420
14232.89 395
14234.02 400
14235.15 381
14236.27 415
14237.40 355
14238.53 411
14239.66 361
14240.78 396
14241.91 396
14243.04 444
14244.17 376
14245.29 397
14246.42 416
14247.55 353
14248.68 382
14249.81 370
14250.93 387
14252.06 393
14253.19 396
14254.32 410
14255.45 374
14256.57 342
14257.70 361
14258.83 365
14259.96 378
14261.09 384
14262.22 423
14263.34 376
14264.47 339
14265.60 390
14266.73 375
14267.86 341
14268.99 373
14270.12 430
14271.24 365
14272.37 364
14273.50 359
14274.63 345
14275.76 337
14276.89 303
14278.02 300
14279.15 353
14280.28 368
14281.41 401
14282.54 375
14283.66 333
14284.79 365
14285.92 353
14287.05 348
14288.18 371
14289.31 384
14290.44 351
14291.57 349
14292.70 325
14293.83 328
14294.96 331
14296.09 378
14297.22 390
14298.35 363
14299.48 346
14300.61 339
14301.74 345
14302.87 349
14304.00 330
14305.13 333
14306.26 331
14307.39 333
14308.52 314
14309.65 342
14310.78 334
14311.91 369
14313.04 370
14314.17 344
14315.30 324
14316.43 328
14317.56 374
14318.69 310
14319.82 318
14320.96 338
14322.09 375
14323.22 349
14324.35 340
14325.48 341
14326.61 351
14327.74 340
14328.87 307
14330.00 306
14331.13 305
14332.27 305
14333.40 328
14334.53 297
14335.66 292
14336.79 308
14337.92 333
14339.05 347
14340.18 307
14341.32 301
14342.45 296
14343.58 346
14344.71 315
14345.84 276
14346.98 294
14348.11 307
14349.24 349
14350.37 340
14351.50 315
14352.63 334
14353.77 356
14354.90 356
14356.03 329
14357.16 307
14358.30 335
14359.43 343
14360.56 350
14361.69 282
14362.82 308
14363.96 313
14365.09 323
14366.22 351
14367.35 334
14368.49 344
14369.62 294
14370.75 295
14371.89 308
14373.02 291
14374.15 295
14375.28 325
14376.42 328
14377.55 295
14378.68 306
14379.82 346
14380.95 335
14382.08 284
14383.22 315
14384.35 347
14385.48 325
14386.62 311
14387.75 285
14388.88 288
14390.02 352
14391.15 330
14392.28 378
14393.42 310
14394.55 322
14395.68 301
14396.82 329
14397.95 345
14399.09 320
14400.22 318
14401.35 306
14402.49 350
14403.62 330
14404.76 334
14405.89 316
14407.02 348
14408.16 342
14409.29 306
14410.43 312
14411.56 316
14412.70 290
14413.83 340
14414.96 373
14416.10 327
14417.23 328
14418.37 358
14419.50 356
14420.64 310
14421.77 353
14422.91 360
14424.04 340
14425.18 395
14426.31 372
14427.45 335
14428.58 363
14429.72 320
14430.85 387
14431.99 339
14433.12 352
14434.26 364
14435.39 323
14436.53 333
14437.66 352
14438.80 335
14439.93 335
14441.07 345
14442.20 330
14443.34 341
14444.48 365
14445.61 369
14446.75 342
14447.88 304
14449.02 325
14450.15 338
14451.29 368
14452.43 341
14453.56 348
14454.70 323
14455.83 346
14456.97 362
14458.11 351
14459.24 333
14460.38 345
14461.52 361
14462.65 368
14463.79 358
14464.93 351
14466.06 354
14467.20 379
14468.33 360
14469.47 346
14470.61 361
14471.74 401
14472.88 437
14474.02 416
14475.16 372
14476.29 345
14477.43 414
14478.57 414
14479.70 398
14480.84 402
14481.98 402
14483.11 349
14484.25 378
14485.39 385
14486.53 368
14487.66 310
14488.80 390
14489.94 366
14491.08 351
14492.21 339
14493.35 349
14494.49 381
14495.63 362
14496.76 365
14497.90 354
14499.04 385
14500.18 356
14501.31 350
14502.45 345
14503.59 326
14504.73 315
14505.87 363
14507.01 333
14508.14 357
14509.28 376
14510.42 339
14511.56 364
14512.70 295
14513.83 355
14514.97 355
14516.11 361
14517.25 327
14518.39 331
14519.53 329
14520.67 319
14521.80 344
14522.94 306
14524.08 360
14525.22 321
14526.36 384
14527.50 351
14528.64 318
14529.78 312
14530.92 311
14532.05 318
14533.19 330
14534.33 330
14535.47 319
14536.61 376
14537.75 321
14538.89 377
14540.03 341
14541.17 312
14542.31 312
14543.45 325
14544.59 320
14545.73 370
14546.87 311
14548.01 321
14549.15 325
14550.29 366
14551.43 321
14552.57 322
14553.71 350
14554.85 320
14555.99 315
14557.13 334
14558.27 325
14559.41 309
14560.55 312
14561.69 360
14562.83 363
14563.97 322
14565.11 344
14566.25 352
14567.39 331
14568.53 340
14569.67 335
14570.81 360
14571.95 337
14573.09 331
14574.23 400
14575.37 378
14576.51 335
14577.66 408
14578.80 389
14579.94 362
14581.08 367
14582.22 372
14583.36 369
14584.50 337
14585.64 374
14586.78 381
14587.93 445
14589.07 425
14590.21 399
14591.35 370
14592.49 366
14593.63 342
14594.77 366
14595.92 363
14597.06 435
14598.20 396
14599.34 394
14600.48 397
14601.62 393
14602.77 401
14603.91 395
14605.05 391
14606.19 411
14607.33 422
14608.48 425
14609.62 424
14610.76 410
14611.90 426
14613.04 449
14614.19 420
14615.33 394
14616.47 459
14617.61 446
14618.76 440
14619.90 452
14621.04 451
14622.18 490
14623.33 454
14624.47 463
14625.61 437
14626.76 478
14627.90 460
14629.04 490
14630.18 557
14631.33 552
14632.47 526
14633.61 543
14634.76 579
14635.90 540
14637.04 500
14638.19 531
14639.33 491
14640.47 495
14641.62 436
14642.76 422
14643.90 433
14645.05 445
14646.19 426
14647.33 396
14648.48 434
14649.62 360
14650.76 378
14651.91 377
14653.05 355
14654.20 370
14655.34 371
14656.48 362
14657.63 407
14658.77 378
14659.92 399
14661.06 388
14662.20 372
14663.35 385
14664.49 351
14665.64 334
14666.78 361
14667.93 380
14669.07 343
14670.22 345
14671.36 384
14672.50 387
14673.65 349
14674.79 359
14675.94 341
14677.08 358
14678.23 373
14679.37 363
14680.52 325
14681.66 333
14682.81 354
14683.95 336
14685.10 318
14686.24 290
14687.39 340
14688.53 357
14689.68 318
14690.82 291
14691.97 306
14693.12 297
14694.26 329
14695.41 325
14696.55 315
14697.70 322
14698.84 299
14699.99 325
14701.13 301
14702.28 298
14703.43 330
14704.57 334
14705.72 314
14706.86 322
14708.01 298
14709.16 310
14710.30 313
14711.45 275
14712.59 310
14713.74 311
14714.89 361
14716.03 282
14717.18 306
14718.33 275
14719.47 311
14720.62 329
14721.77 294
14722.91 298
14724.06 322
14725.21 308
14726.35 311
14727.50 318
14728.65 307
14729.79 291
14730.94 318
14732.09 316
14733.23 307
14734.38 304
14735.53 321
14736.67 348
14737.82 334
14738.97 324
14740.12 316
14741.26 320
14742.41 339
14743.56 311
14744.71 323
14745.85 320
14747.00 332
14748.15 344
14749.30 347
14750.44 310
14751.59 305
14752.74 310
14753.89 335
14755.03 322
14756.18 308
14757.33 277
14758.48 297
14759.63 324
14760.77 329
14761.92 317
14763.07 338
14764.22 331
14765.37 344
14766.52 314
14767.66 329
14768.81 340
14769.96 354
14771.11 333
14772.26 350
14773.41 368
14774.55 342
14775.70 373
14776.85 351
14778.00 346
14779.15 325
14780.30 363
14781.45 355
14782.60 346
14783.74 363
14784.89 355
14786.04 378
14787.19 338
14788.34 335
14789.49 365
14790.64 372
14791.79 393
14792.94 389
14794.09 341
14795.24 379
14796.39 370
14797.54 374
14798.69 366
14799.83 403
14800.98 387
14802.13 373
14803.28 348
14804.43 340
14805.58 379
14806.73 362
14807.88 371
14809.03 375
14810.18 337
14811.33 338
14812.48 366
14813.63 353
14814.78 331
14815.93 394
14817.08 374
14818.23 359
14819.38 338
14820.53 321
14821.69 328
14822.84 363
14823.99 323
14825.14 311
14826.29 312
14827.44 327
14828.59 316
14829.74 316
14830.89 309
14832.04 324
14833.19 304
14834.34 280
14835.49 287
14836.65 272
14837.80 301
14838.95 313
14840.10 314
14841.25 280
14842.40 295
14843.55 298
14844.70 293
14845.85 286
14847.01 278
14848.16 256
14849.31 295
14850.46 261
14851.61 228
14852.76 250
14853.92 295
14855.07 305
14856.22 270
14857.37 261
14858.52 248
14859.67 264
14860.83 227
14861.98 259
14863.13 256
14864.28 271
14865.44 253
14866.59 275
14867.74 271
14868.89 259
14870.04 257
14871.20 276
14872.35 264
14873.50 283
14874.65 288
14875.81 282
14876.96 272
14878.11 302
14879.26 267
14880.42 260
14881.57 294
14882.72 261
14883.88 248
14885.03 246
14886.18 240
14887.33 265
14888.49 268
14889.64 288
14890.79 252
14891.95 262
14893.10 284
14894.25 286
14895.41 264
14896.56 262
14897.71 276
14898.87 256
14900.02 244
14901.17 250
14902.33 240
14903.48 262
14904.63 268
14905.79 283
14906.94 263
14908.10 268
14909.25 275
14910.40 278
14911.56 251
14912.71 257
14913.87 245
14915.02 243
14916.17 270
14917.33 225
14918.48 258
14919.64 285
14920.79 264
14921.94 250
14923.10 255
14924.25 241
14925.41 236
14926.56 259
14927.72 290
14928.87 247
14930.03 293
14931.18 279
14932.34 258
14933.49 252
14934.65 227
14935.80 295
14936.96 278
14938.11 270
14939.27 262
14940.42 299
14941.58 282
14942.73 290
14943.89 276
14945.04 279
14946.20 313
14947.35 286
14948.51 279
14949.66 284
14950.82 313
14951.97 285
14953.13 299
14954.28 291
14955.44 269
14956.60 251
14957.75 284
14958.91 261
14960.06 273
14961.22 258
14962.37 257
14963.53 271
14964.69 267
14965.84 258
14967.00 274
14968.16 259
14969.31 290
14970.47 235
14971.62 252
14972.78 277
14973.94 272
14975.09 275
14976.25 220
14977.41 238
14978.56 254
14979.72 261
14980.88 265
14982.03 198
14983.19 217
14984.35 211
14985.50 244
14986.66 261
14987.82 247
14988.97 254
14990.13 264
14991.29 217
14992.44 218
14993.60 228
14994.76 271
14995.92 239
14997.07 269
14998.23 228
14999.39 229
15000.55 232
15001.70 219
15002.86 249
15004.02 213
15005.18 231
15006.33 239
15007.49 257
15008.65 246
15009.81 215
15010.96 241
15012.12 264
15013.28 243
15014.44 268
15015.60 244
15016.75 260
15017.91 251
15019.07 252
15020.23 238
15021.39 228
15022.54 237
15023.70 235
15024.86 223
15026.02 233
15027.18 220
15028.34 237
15029.49 228
15030.65 221
15031.81 222
15032.97 215
15034.13 237
15035.29 206
15036.45 213
15037.61 236
15038.76 253
15039.92 238
15041.08 225
15042.24 201
15043.40 208
15044.56 232
15045.72 210
15046.88 199
15048.04 201
15049.20 189
15050.36 210
15051.51 206
15052.67 211
15053.83 222
15054.99 200
15056.15 216
15057.31 220
15058.47 214
15059.63 215
15060.79 225
15061.95 231
15063.11 208
15064.27 218
15065.43 234
15066.59 232
15067.75 235
15068.91 189
15070.07 231
15071.23 226
15072.39 236
15073.55 229
15074.71 194
15075.87 208
15077.03 209
15078.19 227
15079.35 215
15080.51 221
15081.67 224
15082.83 201
15083.99 214
15085.16 214
15086.32 236
15087.48 223
15088.64 232
15089.80 213
15090.96 208
15092.12 190
15093.28 238
15094.44 241
15095.60 227
15096.76 250
15097.93 215
15099.09 230
15100.25 226
15101.41 224
15102.57 238
15103.73 216
15104.89 248
15106.05 225
15107.22 230
15108.38 250
15109.54 213
15110.70 247
15111.86 239
15113.02 234
15114.19 221
15115.35 238
15116.51 252
15117.67 232
15118.83 216
15120.00 227
15121.16 238
15122.32 220
15123.48 289
15124.64 214
15125.81 256
15126.97 267
15128.13 266
15129.29 225
15130.46 220
15131.62 238
15132.78 234
15133.94 214
15135.11 241
15136.27 236
15137.43 234
15138.59 230
15139.76 223
15140.92 247
15142.08 250
15143.25 245
15144.41 239
15145.57 246
15146.73 230
15147.90 265
15149.06 231
15150.22 254
15151.39 223
15152.55 252
15153.71 222
15154.88 228
15156.04 217
15157.20 222
15158.37 253
15159.53 246
15160.69 249
15161.86 241
15163.02 228
15164.19 220
15165.35 231
15166.51 261
15167.68 266
15168.84 249
15170.00 268
15171.17 249
15172.33 249
15173.50 266
15174.66 241
15175.83 241
15176.99 268
15178.15 269
15179.32 250
15180.48 298
15181.65 238
15182.81 259
15183.98 262
15185.14 274
15186.30 249
15187.47 280
15188.63 252
15189.80 253
15190.96 282
15192.13 271
15193.29 299
15194.46 274
15195.62 270
15196.79 269
15197.95 259
15199.12 269
15200.28 260
15201.45 269
15202.61 317
15203.78 258
15204.94 246
15206.11 286
15207.27 288
15208.44 269
15209.61 300
15210.77 280
15211.94 292
15213.10 290
15214.27 324
15215.43 325
15216.60 293
15217.76 287
15218.93 292
15220.10 307
15221.26 318
15222.43 333
15223.59 292
15224.76 275
15225.93 304
15227.09 360
15228.26 345
15229.42 332
15230.59 369
15231.76 374
15232.92 347
15234.09 371
15235.26 378
15236.42 388
15237.59 344
15238.76 332
15239.92 324
15241.09 302
15242.26 325
15243.42 305
15244.59 257
15245.76 322
15246.92 293
15248.09 252
15249.26 299
15250.42 250
15251.59 291
15252.76 303
15253.93 263
15255.09 300
15256.26 261
15257.43 271
15258.60 285
15259.76 289
15260.93 272
15262.10 269
15263.26 264
15264.43 247
15265.60 258
15266.77 256
15267.94 238
15269.10 243
15270.27 240
15271.44 279
15272.61 263
15273.77 231
15274.94 269
15276.11 249
15277.28 254
15278.45 252
15279.62 269
15280.78 240
15281.95 236
15283.12 237
15284.29 254
15285.46 243
15286.62 231
15287.79 229
15288.96 242
15290.13 282
15291.30 239
15292.47 246
15293.64 248
15294.81 227
15295.97 242
15297.14 277
15298.31 298
15299.48 290
15300.65 271
15301.82 258
15302.99 271
15304.16 280
15305.33 269
15306.49 249
15307.66 250
15308.83 253
15310.00 251
15311.17 275
15312.34 292
15313.51 254
15314.68 261
15315.85 278
15317.02 279
15318.19 255
15319.36 296
15320.53 301
15321.70 262
15322.87 248
15324.04 266
15325.21 230
15326.38 258
15327.55 278
15328.72 257
15329.89 291
15331.06 282
15332.23 286
15333.40 268
15334.57 236
15335.74 258
15336.91 258
15338.08 276
15339.25 273
15340.42 288
15341.59 251
15342.76 267
15343.93 240
15345.10 292
15346.27 293
15347.44 277
15348.62 281
15349.79 261
15350.96 267
15352.13 258
15353.30 245
15354.47 265
15355.64 261
15356.81 285
15357.98 282
15359.15 262
15360.33 265
15361.50 261
15362.67 229
15363.84 225
15365.01 249
15366.18 287
15367.35 284
15368.53 257
15369.70 250
15370.87 272
15372.04 275
15373.21 285
15374.38 304
15375.56 296
15376.73 283
15377.90 294
15379.07 301
15380.24 274
15381.42 278
15382.59 254
15383.76 257
15384.93 310
15386.10 318
15387.28 295
15388.45 292
15389.62 300
15390.79 290
15391.97 317
15393.14 292
15394.31 313
15395.48 316
15396.66 319
15397.83 325
15399.00 306
15400.17 307
15401.35 301
15402.52 325
15403.69 308
15404.87 297
15406.04 308
15407.21 278
15408.39 277
15409.56 249
15410.73 247
15411.91 253
15413.08 205
15414.25 256
15415.42 284
15416.60 273
15417.77 274
15418.95 261
15420.12 259
15421.29 259
15422.47 235
15423.64 227
15424.81 267
15425.99 280
15427.16 265
15428.33 261
15429.51 228
15430.68 248
15431.86 243
15433.03 253
15434.20 228
15435.38 219
15436.55 275
15437.73 269
15438.90 249
15440.08 230
15441.25 229
15442.42 259
15443.60 204
15444.77 244
15445.95 235
15447.12 249
15448.30 216
15449.47 226
15450.65 227
15451.82 252
15453.00 221
15454.17 278
15455.35 238
15456.52 224
15457.70 241
15458.87 237
15460.05 253
15461.22 236
15462.40 231
15463.57 215
15464.75 233
15465.92 221
15467.10 229
15468.27 224
15469.45 243
15470.62 247
15471.80 250
15472.97 221
15474.15 237
15475.33 207
15476.50 213
15477.68 217
15478.85 240
15480.03 245
15481.20 234
15482.38 265
15483.56 241
15484.73 233
15485.91 226
15487.08 257
15488.26 217
15489.44 282
15490.61 279
15491.79 251
15492.97 231
15494.14 253
15495.32 247
15496.49 249
15497.67 206
15498.85 248
15500.02 249
15501.20 227
15502.38 226
15503.55 244
15504.73 221
15505.91 248
15507.08 245
15508.26 241
15509.44 245
15510.62 246
15511.79 264
15512.97 208
15514.15 250
15515.32 237
15516.50 247
15517.68 240
15518.86 219
15520.03 202
15521.21 238
15522.39 245
15523.57 224
15524.74 255
15525.92 261
15527.10 266
15528.28 248
15529.45 267
15530.63 274
15531.81 278
15532.99 245
15534.16 253
15535.34 235
15536.52 220
15537.70 248
15538.88 260
15540.06 241
15541.23 197
15542.41 242
15543.59 235
15544.77 276
15545.95 261
15547.12 266
15548.30 236
15549.48 261
15550.66 276
15551.84 256
15553.02 225
15554.20 252
15555.37 292
15556.55 277
15557.73 237
15558.91 259
15560.09 275
15561.27 245
15562.45 273
15563.63 237
15564.81 244
15565.98 253
15567.16 301
15568.34 248
15569.52 277
15570.70 281
15571.88 261
15573.06 260
15574.24 295
15575.42 264
15576.60 268
15577.78 288
15578.96 257
15580.14 268
15581.32 276
15582.50 325
15583.68 240
15584.86 294
15586.04 302
15587.22 303
15588.40 299
15589.58 251
15590.76 251
15591.94 291
15593.12 299
15594.30 278
15595.48 277
15596.66 275
15597.84 320
15599.02 346
15600.20 331
15601.38 289
15602.56 306
15603.74 283
15604.92 317
15606.10 313
15607.28 294
15608.46 303
15609.64 337
15610.82 295
15612.00 276
15613.19 335
15614.37 332
15615.55 344
15616.73 296
15617.91 354
15619.09 332
15620.27 334
15621.45 333
15622.63 355
15623.82 317
15625.00 359
15626.18 359
15627.36 353
15628.54 360
15629.72 375
15630.90 394
15632.09 394
15633.27 352
15634.45 343
15635.63 357
15636.81 354
15637.99 355
15639.18 370
15640.36 377
15641.54 371
15642.72 368
15643.90 343
15645.09 388
15646.27 385
15647.45 418
15648.63 440
15649.82 420
15651.00 435
15652.18 408
15653.36 442
15654.54 451
15655.73 447
15656.91 393
15658.09 441
15659.28 393
15660.46 394
15661.64 391
15662.82 433
15664.01 360
15665.19 424
15666.37 454
15667.55 395
15668.74 405
15669.92 404
15671.10 390
15672.29 368
15673.47 388
15674.65 390
15675.84 402
15677.02 379
15678.20 376
15679.39 357
15680.57 385
15681.75 361
15682.94 392
15684.12 393
15685.30 373
15686.49 336
15687.67 364
15688.86 393
15690.04 367
15691.22 428
15692.41 354
15693.59 393
15694.78 364
15695.96 357
15697.14 331
15698.33 388
15699.51 368
15700.70 362
15701.88 402
15703.06 428
15704.25 415
15705.43 400
15706.62 381
15707.80 371
15708.99 408
15710.17 391
15711.36 405
15712.54 362
15713.73 432
15714.91 412
15716.09 450
15717.28 436
15718.46 415
15719.65 419
15720.83 454
15722.02 420
15723.20 435
15724.39 393
15725.57 405
15726.76 405
15727.95 390
15729.13 453
15730.32 435
15731.50 459
15732.69 400
15733.87 399
15735.06 431
15736.24 418
15737.43 402
15738.61 396
15739.80 392
15740.99 414
15742.17 426
15743.36 431
15744.54 406
15745.73 463
15746.92 445
15748.10 433
15749.29 470
15750.47 473
15751.66 496
15752.85 400
15754.03 464
15755.22 420
15756.40 464
15757.59 448
15758.78 452
15759.96 464
15761.15 458
15762.34 482
15763.52 413
15764.71 423
15765.90 406
15767.08 426
15768.27 436
15769.46 425
15770.64 413
15771.83 421
15773.02 432
15774.20 442
15775.39 440
15776.58 452
15777.77 428
15778.95 447
15780.14 437
15781.33 426
15782.51 414
15783.70 414
15784.89 399
15786.08 369
15787.26 398
15788.45 356
15789.64 378
15790.83 391
15792.01 385
15793.20 370
15794.39 369
15795.58 371
15796.77 398
15797.95 385
15799.14 333
15800.33 377
15801.52 331
15802.71 367
15803.89 315
15805.08 329
15806.27 337
15807.46 345
15808.65 308
15809.84 350
15811.02 335
15812.21 359
15813.40 305
15814.59 358
15815.78 355
15816.97 333
15818.15 345
15819.34 312
15820.53 335
15821.72 329
15822.91 338
15824.10 302
15825.29 333
15826.48 319
15827.67 323
15828.85 282
15830.04 332
15831.23 323
15832.42 365
15833.61 352
15834.80 351
15835.99 320
15837.18 325
15838.37 313
15839.56 289
15840.75 325
15841.94 292
15843.13 323
15844.32 295
15845.51 296
15846.70 332
15847.89 327
15849.08 317
15850.27 322
15851.46 312
15852.65 297
15853.84 340
15855.03 300
15856.22 297
15857.41 311
15858.60 342
15859.79 321
15860.98 306
15862.17 292
15863.36 290
15864.55 294
15865.74 310
15866.93 308
15868.12 344
15869.31 338
15870.50 344
15871.69 349
15872.88 322
15874.07 355
15875.26 358
15876.45 321
15877.64 314
15878.84 358
15880.03 339
15881.22 349
15882.41 314
15883.60 332
15884.79 334
15885.98 369
15887.17 362
15888.36 351
15889.56 360
15890.75 340
15891.94 389
15893.13 369
15894.32 369
15895.51 352
15896.71 373
15897.90 354
15899.09 381
15900.28 368
15901.47 382
15902.66 322
15903.86 380
15905.05 393
15906.24 374
15907.43 363
15908.62 386
15909.82 415
15911.01 385
15912.20 435
15913.39 416
15914.58 420
15915.78 414
15916.97 400
15918.16 413
15919.35 395
15920.55 412
15921.74 405
15922.93 397
15924.12 377
15925.32 413
15926.51 396
15927.70 412
15928.90 373
15930.09 382
15931.28 438
15932.47 429
15933.67 400
15934.86 396
15936.05 351
15937.25 360
15938.44 356
15939.63 390
15940.83 337
15942.02 383
15943.21 349
15944.41 343
15945.60 304
15946.79 297
15947.99 290
15949.18 312
15950.37 326
15951.57 272
15952.76 272
15953.96 296
15955.15 301
15956.34 269
15957.54 270
15958.73 283
15959.92 295
15961.12 281
15962.31 287
15963.51 290
15964.70 294
15965.90 297
15967.09 266
15968.28 280
15969.48 260
15970.67 295
15971.87 324
15973.06 299
15974.26 280
15975.45 263
15976.65 288
15977.84 258
15979.03 246
15980.23 243
15981.42 243
15982.62 264
15983.81 250
15985.01 254
15986.20 216
15987.40 205
15988.59 284
15989.79 249
15990.98 229
15992.18 237
15993.37 259
15994.57 254
15995.77 254
15996.96 240
15998.16 238
15999.35 283
16000.55 247
16001.74 241
16002.94 227
16004.13 224
16005.33 238
16006.53 245
16007.72 233
16008.92 264
16010.11 243
16011.31 258
16012.51 250
16013.70 267
16014.90 241
16016.09 257
16017.29 227
16018.49 247
16019.68 263
16020.88 268
16022.07 240
16023.27 220
16024.47 229
16025.66 199
16026.86 228
16028.06 230
16029.25 241
16030.45 255
16031.65 236
16032.84 228
16034.04 225
16035.24 235
16036.43 235
16037.63 222
16038.83 220
16040.02 220
16041.22 208
16042.42 196
16043.62 216
16044.81 229
16046.01 225
16047.21 260
16048.40 230
16049.60 217
16050.80 224
16052.00 238
16053.19 237
16054.39 212
16055.59 241
16056.79 227
16057.99 225
16059.18 245
16060.38 249
16061.58 283
16062.78 245
16063.97 205
16065.17 222
16066.37 219
16067.57 221
16068.77 217
16069.96 227
16071.16 235
16072.36 240
16073.56 223
16074.76 229
16075.96 220
16077.15 199
16078.35 204
16079.55 218
16080.75 221
16081.95 193
16083.15 212
16084.35 250
16085.54 216
16086.74 202
16087.94 202
16089.14 231
16090.34 225
16091.54 232
16092.74 234
16093.94 199
16095.14 217
16096.33 213
16097.53 200
16098.73 202
16099.93 207
16101.13 213
16102.33 250
16103.53 214
16104.73 214
16105.93 189
16107.13 209
16108.33 201
16109.53 190
16110.73 242
16111.93 235
16113.13 198
16114.33 210
16115.53 201
16116.73 218
16117.93 214
16119.13 206
16120.33 190
16121.53 206
16122.73 185
16123.93 220
16125.13 189
16126.33 208
16127.53 222
16128.73 241
16129.93 202
16131.13 180
16132.33 203
16133.53 182
16134.73 200
16135.93 222
16137.13 212
16138.33 209
16139.53 203
16140.73 209
16141.93 207
16143.13 223
16144.34 187
16145.54 189
16146.74 236
16147.94 219
16149.14 201
16150.34 201
16151.54 212
16152.74 223
16153.94 206
16155.15 233
16156.35 200
16157.55 204
16158.75 228
16159.95 215
16161.15 216
16162.35 208
16163.56 194
16164.76 209
16165.96 209
16167.16 208
16168.36 211
16169.56 231
16170.77 202
16171.97 202
16173.17 201
16174.37 227
16175.57 206
16176.78 207
16177.98 226
16179.18 218
16180.38 189
16181.59 184
16182.79 185
16183.99 244
16185.19 216
16186.40 196
16187.60 186
16188.80 177
16190.00 199
16191.21 201
16192.41 194
16193.61 215
16194.81 200
16196.02 189
16197.22 225
16198.42 215
16199.63 214
16200.83 217
16202.03 213
16203.23 211
16204.44 202
16205.64 197
16206.84 212
16208.05 190
16209.25 206
16210.45 202
16211.66 229
16212.86 228
16214.06 188
16215.27 180
16216.47 203
16217.68 219
16218.88 232
16220.08 221
16221.29 208
16222.49 206
16223.69 180
16224.90 195
16226.10 186
16227.31 211
16228.51 228
16229.71 217
16230.92 213
16232.12 231
16233.33 213
16234.53 224
16235.74 212
16236.94 224
16238.14 242
16239.35 222
16240.55 228
16241.76 238
16242.96 259
16244.17 246
16245.37 238
16246.58 259
16247.78 223
16248.99 234
16250.19 222
16251.40 206
16252.60 259
16253.81 213
16255.01 228
16256.22 262
16257.42 237
16258.63 206
16259.83 228
16261.04 236
16262.24 254
16263.45 275
16264.65 242
16265.86 268
16267.06 238
16268.27 303
16269.47 253
16270.68 218
16271.89 288
16273.09 281
16274.30 262
16275.50 273
16276.71 283
16277.91 263
16279.12 282
16280.33 286
16281.53 251
16282.74 292
16283.94 273
16285.15 225
16286.36 275
16287.56 267
16288.77 271
16289.98 250
16291.18 270
16292.39 264
16293.59 249
16294.80 270
16296.01 278
16297.21 305
16298.42 292
16299.63 305
16300.83 301
16302.04 306
16303.25 282
16304.46 270
16305.66 296
16306.87 271
16308.08 280
16309.28 278
16310.49 286
16311.70 275
16312.90 315
16314.11 288
16315.32 296
16316.53 272
16317.73 311
16318.94 253
16320.15 265
16321.36 264
16322.56 237
16323.77 243
16324.98 255
16326.19 273
16327.39 247
16328.60 222
16329.81 232
16331.02 221
16332.23 219
16333.43 268
16334.64 242
16335.85 244
16337.06 213
16338.27 225
16339.47 205
16340.68 230
16341.89 215
16343.10 241
16344.31 227
16345.52 209
16346.72 224
16347.93 206
16349.14 216
16350.35 226
16351.56 231
16352.77 226
16353.98 209
16355.18 211
16356.39 240
16357.60 217
16358.81 244
16360.02 230
16361.23 236
16362.44 216
16363.65 243
16364.86 210
16366.07 232
16367.27 232
16368.48 214
16369.69 203
16370.90 194
16372.11 222
16373.32 228
16374.53 208
16375.74 190
16376.95 242
16378.16 196
16379.37 200
16380.58 206
16381.79 204
16383.00 236
16384.21 199
16385.42 192
16386.63 192
16387.84 219
16389.05 196
16390.26 191
16391.47 186
16392.68 213
16393.89 184
16395.10 200
16396.31 203
16397.52 217
16398.73 187
16399.94 196
16401.15 211
16402.36 190
16403.57 179
16404.78 186
16405.99 204
16407.20 187
16408.41 192
16409.62 171
16410.84 214
16412.05 197
16413.26 220
16414.47 199
16415.68 191
16416.89 189
16418.10 198
16419.31 195
16420.52 195
16421.73 203
16422.95 208
16424.16 223
16425.37 206
16426.58 213
16427.79 196
16429.00 216
16430.21 194
16431.43 196
16432.64 189
16433.85 202
16435.06 192
16436.27 198
16437.48 201
16438.70 225
16439.91 205
16441.12 193
16442.33 185
16443.54 201
16444.76 206
16445.97 169
16447.18 219
16448.39 186
16449.61 189
16450.82 161
16452.03 191
16453.24 186
16454.45 176
16455.67 209
16456.88 201
16458.09 150
16459.31 174
16460.52 195
16461.73 180
16462.94 184
16464.16 185
16465.37 206
16466.58 192
16467.79 177
16469.01 185
16470.22 218
16471.43 191
16472.65 197
16473.86 164
16475.07 174
16476.29 180
16477.50 206
16478.71 184
16479.93 187
16481.14 190
16482.35 172
16483.57 205
16484.78 200
16485.99 177
16487.21 195
16488.42 182
16489.64 203
16490.85 193
16492.06 183
16493.28 183
16494.49 189
16495.70 195
16496.92 150
16498.13 149
16499.35 183
16500.56 188
16501.77 204
16502.99 168
16504.20 186
16505.42 203
16506.63 207
16507.85 188
16509.06 198
16510.28 189
16511.49 194
16512.70 172
16513.92 196
16515.13 193
16516.35 158
16517.56 191
16518.78 184
16519.99 203
16521.21 176
16522.42 197
16523.64 176
16524.85 204
16526.07 193
16527.28 203
16528.50 166
16529.71 164
16530.93 181
16532.14 193
16533.36 195
16534.57 215
16535.79 173
16537.01 191
16538.22 209
16539.44 206
16540.65 199
16541.87 206
16543.08 178
16544.30 190
16545.52 204
16546.73 222
16547.95 226
16549.16 173
16550.38 171
16551.60 198
16552.81 176
16554.03 203
16555.24 224
16556.46 188
16557.68 176
16558.89 182
16560.11 176
16561.32 185
16562.54 190
16563.76 211
16564.97 181
16566.19 203
16567.41 199
16568.62 218
16569.84 199
16571.06 199
16572.27 210
16573.49 198
16574.71 187
16575.93 186
16577.14 180
16578.36 197
16579.58 225
16580.79 203
16582.01 229
16583.23 234
16584.44 231
16585.66 224
16586.88 249
16588.10 230
16589.31 187
16590.53 223
16591.75 202
16592.97 212
16594.18 187
16595.40 204
16596.62 195
16597.84 198
16599.06 204
16600.27 187
16601.49 185
16602.71 209
16603.93 200
16605.14 200
16606.36 185
16607.58 151
16608.80 205
16610.02 204
16611.24 198
16612.45 173
16613.67 199
16614.89 169
16616.11 155
16617.33 170
16618.55 185
16619.76 158
16620.98 210
16622.20 186
16623.42 189
16624.64 162
16625.86 193
16627.08 210
16628.30 187
16629.51 174
16630.73 172
16631.95 189
16633.17 195
16634.39 174
16635.61 177
16636.83 210
16638.05 176
16639.27 190
16640.49 173
16641.71 160
16642.92 150
16644.14 154
16645.36 180
16646.58 195
16647.80 160
16649.02 160
16650.24 148
16651.46 142
16652.68 158
16653.90 170
16655.12 194
16656.34 136
16657.56 156
16658.78 142
16660.00 164
16661.22 161
16662.44 167
16663.66 164
16664.88 170
16666.10 164
16667.32 158
16668.54 161
16669.76 165
16670.98 182
16672.20 175
16673.42 156
16674.64 159
16675.87 163
16677.09 172
16678.31 160
16679.53 142
16680.75 154
16681.97 179
16683.19 211
16684.41 164
16685.63 161
16686.85 169
16688.07 164
16689.30 156
16690.52 166
16691.74 160
16692.96 179
16694.18 184
16695.40 175
16696.62 163
16697.84 154
16699.07 194
16700.29 170
16701.51 172
16702.73 140
16703.95 175
16705.17 176
16706.40 161
16707.62 172
16708.84 186
16710.06 181
16711.28 193
16712.50 190
16713.73 181
16714.95 181
16716.17 165
16717.39 174
16718.61 170
16719.84 186
16721.06 187
16722.28 171
16723.50 159
16724.73 143
16725.95 165
16727.17 170
16728.39 193
16729.62 162
16730.84 183
16732.06 183
16733.28 199
16734.51 173
16735.73 177
16736.95 178
16738.18 192
16739.40 161
16740.62 181
16741.84 178
16743.07 182
16744.29 201
16745.51 171
16746.74 181
16747.96 193
16749.18 188
16750.41 145
16751.63 175
16752.85 173
16754.08 158
16755.30 165
16756.52 180
16757.75 161
16758.97 163
16760.20 179
16761.42 176
16762.64 171
16763.87 170
16765.09 169
16766.31 189
16767.54 179
16768.76 203
16769.99 159
16771.21 166
16772.43 176
16773.66 170
16774.88 162
16776.11 151
16777.33 208
16778.56 178
16779.78 151
16781.01 153
16782.23 166
16783.45 152
16784.68 169
16785.90 171
16787.13 167
16788.35 173
16789.58 173
16790.80 154
16792.03 175
16793.25 180
16794.48 162
16795.70 163
16796.93 162
16798.15 160
16799.38 165
16800.60 188
16801.83 163
16803.05 200
16804.28 202
16805.50 198
16806.73 177
16807.95 181
16809.18 178
16810.41 179
16811.63 187
16812.86 177
16814.08 189
16815.31 174
16816.53 173
16817.76 179
16818.99 186
16820.21 182
16821.44 178
16822.66 195
16823.89 186
16825.12 196
16826.34 188
16827.57 151
16828.79 182
16830.02 191
16831.25 186
16832.47 175
16833.70 182
16834.93 183
16836.15 211
16837.38 204
16838.61 184
16839.83 186
16841.06 184
16842.29 202
16843.51 223
16844.74 189
16845.97 194
16847.19 201
16848.42 193
16849.65 165
16850.87 196
16852.10 185
16853.33 197
16854.56 188
16855.78 216
16857.01 227
16858.24 216
16859.46 240
16860.69 218
16861.92 222
16863.15 198
16864.37 235
16865.60 238
16866.83 228
16868.06 208
16869.28 237
16870.51 236
16871.74 258
16872.97 283
16874.20 256
16875.42 239
16876.65 287
16877.88 257
16879.11 275
16880.34 243
16881.56 259
16882.79 281
16884.02 291
16885.25 304
16886.48 306
16887.71 283
16888.93 277
16890.16 245
16891.39 225
16892.62 249
16893.85 288
16895.08 271
16896.31 256
16897.53 253
16898.76 253
16899.99 228
16901.22 251
16902.45 261
16903.68 216
16904.91 220
16906.14 199
16907.37 238
16908.59 235
16909.82 205
16911.05 213
16912.28 210
16913.51 201
16914.74 210
16915.97 196
16917.20 208
16918.43 236
16919.66 215
16920.89 234
16922.12 217
16923.35 185
16924.58 229
16925.81 242
16927.04 222
16928.27 229
16929.50 206
16930.73 236
16931.96 200
16933.19 204
16934.42 203
16935.65 216
16936.88 212
16938.11 239
16939.34 223
16940.57 200
16941.80 201
16943.03 206
16944.26 193
16945.49 193
16946.72 192
16947.95 182
16949.18 198
16950.41 182
16951.64 165
16952.87 185
16954.10 224
16955.33 204
16956.57 167
16957.80 178
16959.03 173
16960.26 202
16961.49 175
16962.72 176
16963.95 184
16965.18 195
16966.41 201
16967.65 164
16968.88 154
16970.11 182
16971.34 189
16972.57 186
16973.80 196
16975.03 166
16976.27 190
16977.50 184
16978.73 186
16979.96 172
16981.19 189
16982.42 177
16983.66 168
16984.89 174
16986.12 207
16987.35 186
16988.58 197
16989.82 190
16991.05 173
16992.28 148
16993.51 178
16994.75 190
16995.98 187
16997.21 178
16998.44 179
16999.67 211
17000.91 180
17002.14 170
17003.37 161
17004.61 170
17005.84 178
17007.07 166
17008.30 163
17009.54 166
17010.77 166
17012.00 185
17013.23 181
17014.47 179
17015.70 157
17016.93 168
17018.17 186
17019.40 144
17020.63 163
17021.87 186
17023.10 217
17024.33 183
17025.57 154
17026.80 193
17028.03 182
17029.27 159
17030.50 172
17031.73 184
17032.97 153
17034.20 170
17035.44 181
17036.67 189
17037.90 172
17039.14 148
17040.37 178
17041.60 174
17042.84 161
17044.07 180
17045.31 175
17046.54 167
17047.78 165
17049.01 178
17050.24 165
17051.48 156
17052.71 155
17053.95 163
17055.18 183
17056.42 165
17057.65 157
17058.89 180
17060.12 203
17061.35 162
17062.59 166
17063.82 170
17065.06 177
17066.29 181
17067.53 179
17068.76 171
17070.00 176
17071.23 161
17072.47 175
17073.70 148
17074.94 170
17076.17 150
17077.41 193
17078.65 178
17079.88 131
17081.12 182
17082.35 166
17083.59 179
17084.82 137
17086.06 162
17087.29 179
17088.53 153
17089.77 147
17091.00 149
17092.24 143
17093.47 139
17094.71 167
17095.94 167
17097.18 154
17098.42 144
17099.65 172
17100.89 166
17102.12 154
17103.36 135
17104.60 176
17105.83 168
17107.07 167
17108.31 135
17109.54 140
17110.78 163
17112.02 155
17113.25 165
17114.49 145
17115.73 188
17116.96 161
17118.20 147
17119.44 156
17120.67 141
17121.91 147
17123.15 182
17124.38 151
17125.62 166
17126.86 152
17128.10 162
17129.33 164
17130.57 126
17131.81 149
17133.04 177
17134.28 163
17135.52 167
17136.76 150
17137.99 136
17139.23 145
17140.47 172
17141.71 183
17142.94 138
17144.18 151
17145.42 165
17146.66 158
17147.90 154
17149.13 154
17150.37 175
17151.61 184
17152.85 156
17154.08 154
17155.32 166
17156.56 159
17157.80 158
17159.04 142
17160.28 158
17161.51 149
17162.75 156
17163.99 150
17165.23 154
17166.47 147
17167.71 163
17168.95 160
17170.18 151
17171.42 157
17172.66 130
17173.90 137
17175.14 133
17176.38 152
17177.62 157
17178.86 151
17180.09 142
17181.33 139
17182.57 162
17183.81 169
17185.05 131
17186.29 153
17187.53 120
17188.77 133
17190.01 140
17191.25 162
17192.49 145
17193.73 141
17194.97 122
17196.21 127
17197.45 160
17198.69 143
17199.92 157
17201.16 125
17202.40 156
17203.64 165
17204.88 147
17206.12 152
17207.36 133
17208.60 130
17209.84 129
17211.08 135
17212.32 123
17213.56 138
17214.81 144
17216.05 180
17217.29 159
17218.53 139
17219.77 150
17221.01 156
17222.25 123
17223.49 129
17224.73 139
17225.97 159
17227.21 134
17228.45 132
17229.69 139
17230.93 120
17232.17 158
17233.41 137
17234.66 151
17235.90 127
17237.14 146
17238.38 157
17239.62 165
17240.86 164
17242.10 142
17243.34 157
17244.58 155
17245.83 150
17247.07 140
17248.31 141
17249.55 133
17250.79 138
17252.03 129
17253.28 108
17254.52 137
17255.76 129
17257.00 130
17258.24 139
17259.48 126
17260.73 133
17261.97 144
17263.21 140
17264.45 145
17265.69 141
17266.94 124
17268.18 132
17269.42 124
17270.66 111
17271.91 140
17273.15 148
17274.39 139
17275.63 117
17276.88 118
17278.12 132
17279.36 140
17280.60 123
17281.85 122
17283.09 125
17284.33 143
17285.57 129
17286.82 130
17288.06 111
17289.30 135
17290.55 150
17291.79 123
17293.03 116
17294.28 136
17295.52 163
17296.76 141
17298.01 149
17299.25 153
17300.49 140
17301.74 149
17302.98 128
17304.22 133
17305.47 138
17306.71 159
17307.95 167
17309.20 158
17310.44 120
17311.68 145
17312.93 143
17314.17 149
17315.42 110
17316.66 134
17317.90 138
17319.15 159
17320.39 131
17321.64 121
17322.88 156
17324.12 133
17325.37 147
17326.61 141
17327.86 128
17329.10 131
17330.35 144
17331.59 118
17332.83 120
17334.08 113
17335.32 140
17336.57 140
17337.81 146
17339.06 148
17340.30 125
17341.55 148
17342.79 138
17344.04 130
17345.28 132
17346.53 128
17347.77 138
17349.02 126
17350.26 122
17351.51 136
17352.75 124
17354.00 131
17355.24 120
17356.49 143
17357.73 153
17358.98 147
17360.23 145
17361.47 163
17362.72 126
17363.96 121
17365.21 122
17366.45 137
17367.70 149
17368.95 126
17370.19 137
17371.44 145
17372.68 149
17373.93 131
17375.18 131
17376.42 124
17377.67 139
17378.91 131
17380.16 132
17381.41 113
17382.65 147
17383.90 155
17385.15 150
17386.39 122
17387.64 134
17388.89 139
17390.13 131
17391.38 149
17392.63 109
17393.87 130
17395.12 145
17396.37 139
17397.61 129
17398.86 136
17400.11 136
17401.35 134
17402.60 165
17403.85 131
17405.09 143
17406.34 132
17407.59 140
17408.84 148
17410.08 146
17411.33 142
17412.58 159
17413.83 150
17415.07 145
17416.32 140
17417.57 146
17418.82 154
17420.06 167
17421.31 140
17422.56 114
17423.81 119
17425.05 121
17426.30 156
17427.55 119
17428.80 120
17430.05 117
17431.29 148
17432.54 123
17433.79 129
17435.04 144
17436.29 136
17437.54 140
17438.78 114
17440.03 140
17441.28 141
17442.53 136
17443.78 136
17445.03 166
17446.27 132
17447.52 136
17448.77 138
17450.02 132
17451.27 149
17452.52 140
17453.77 149
17455.02 144
17456.27 153
17457.51 166
17458.76 157
17460.01 144
17461.26 140
17462.51 146
17463.76 139
17465.01 130
17466.26 151
17467.51 145
17468.76 146
17470.01 123
17471.26 142
17472.51 135
17473.76 138
17475.01 122
17476.26 123
17477.50 133
17478.75 159
17480.00 149
17481.25 137
17482.50 127
17483.75 139
17485.00 134
17486.25 137
17487.50 137
17488.75 135
17490.00 139
17491.25 136
17492.51 143
17493.76 136
17495.01 128
17496.26 137
17497.51 123
17498.76 117
17500.01 113
17501.26 136
17502.51 157
17503.76 152
17505.01 118
17506.26 134
17507.51 142
17508.76 155
17510.01 154
17511.26 141
17512.52 149
17513.77 142
17515.02 178
17516.27 150
17517.52 117
17518.77 152
17520.02 130
17521.27 142
17522.53 137
17523.78 130
17525.03 146
17526.28 148
17527.53 155
17528.78 148
17530.03 159
17531.29 139
17532.54 168
17533.79 182
17535.04 183
17536.29 157
17537.55 127
17538.80 172
17540.05 174
17541.30 173
17542.55 156
17543.81 160
17545.06 146
17546.31 123
17547.56 144
17548.81 153
17550.07 138
17551.32 147
17552.57 128
17553.82 151
17555.08 173
17556.33 165
17557.58 141
17558.83 154
17560.09 127
17561.34 162
17562.59 161
17563.85 124
17565.10 136
17566.35 146
17567.60 156
17568.86 153
17570.11 165
17571.36 130
17572.62 146
17573.87 169
17575.12 166
17576.38 148
17577.63 154
17578.88 144
17580.14 150
17581.39 154
17582.64 151
17583.90 147
17585.15 148
17586.40 153
17587.66 152
17588.91 171
17590.17 180
17591.42 147
17592.67 178
17593.93 156
17595.18 117
17596.43 147
17597.69 152
17598.94 178
17600.20 180
17601.45 188
17602.71 174
17603.96 169
17605.21 156
17606.47 154
17607.72 164
17608.98 171
17610.23 173
17611.49 171
17612.74 164
17614.00 149
17615.25 149
17616.50 149
17617.76 181
17619.01 167
17620.27 146
17621.52 176
17622.78 156
17624.03 131
17625.29 139
17626.54 164
17627.80 160
17629.05 159
17630.31 131
17631.56 164
17632.82 162
17634.08 163
17635.33 156
17636.59 152
17637.84 153
17639.10 179
17640.35 152
17641.61 133
17642.86 144
17644.12 149
17645.38 144
17646.63 158
17647.89 170
17649.14 145
17650.40 141
17651.66 159
17652.91 150
17654.17 150
17655.42 151
17656.68 167
17657.94 156
17659.19 147
17660.45 145
17661.70 166
17662.96 167
17664.22 151
17665.47 133
17666.73 141
17667.99 149
17669.24 144
17670.50 140
17671.76 154
17673.01 138
17674.27 150
17675.53 148
17676.78 141
17678.04 133
17679.30 137
17680.56 162
17681.81 152
17683.07 139
17684.33 139
17685.58 135
17686.84 163
17688.10 162
17689.36 116
17690.61 115
17691.87 137
17693.13 164
17694.39 123
17695.64 123
17696.90 138
17698.16 129
17699.42 135
17700.67 144
17701.93 135
17703.19 131
17704.45 144
17705.70 126
17706.96 132
17708.22 121
17709.48 126
17710.74 131
17711.99 130
17713.25 137
17714.51 130
17715.77 157
17717.03 171
17718.29 166
17719.54 128
17720.80 166
17722.06 133
17723.32 137
17724.58 147
17725.84 134
17727.10 111
17728.35 132
17729.61 132
17730.87 162
17732.13 131
17733.39 155
17734.65 160
17735.91 165
17737.17 149
17738.43 128
17739.69 147
17740.94 131
17742.20 160
17743.46 126
17744.72 118
17745.98 122
17747.24 139
17748.50 160
17749.76 136
17751.02 153
17752.28 140
17753.54 118
17754.80 150
17756.06 156
17757.32 118
17758.58 125
17759.84 162
17761.10 121
17762.36 138
17763.62 112
17764.88 157
17766.14 159
17767.40 146
17768.66 122
17769.92 125
17771.18 135
17772.44 139
17773.70 144
17774.96 117
17776.22 153
17777.48 138
17778.74 125
17780.00 116
17781.26 105
17782.52 117
17783.78 157
17785.04 112
17786.30 140
17787.57 142
17788.83 134
17790.09 124
17791.35 115
17792.61 127
17793.87 136
17795.13 145
17796.39 122
17797.65 128
17798.91 120
17800.18 141
17801.44 128
17802.70 117
17803.96 128
17805.22 134
17806.48 127
17807.74 136
17809.01 126
17810.27 124
17811.53 115
17812.79 110
17814.05 133
17815.31 131
17816.58 128
17817.84 120
17819.10 135
17820.36 115
17821.62 129
17822.89 114
17824.15 139
17825.41 132
17826.67 113
17827.94 145
17829.20 139
17830.46 136
17831.72 111
17832.98 118
17834.25 119
17835.51 113
17836.77 136
17838.04 119
17839.30 117
17840.56 135
17841.82 122
17843.09 121
17844.35 144
17845.61 123
17846.87 124
17848.14 128
17849.40 130
17850.66 129
17851.93 134
17853.19 121
17854.45 115
17855.72 123
17856.98 128
17858.24 106
17859.51 136
17860.77 135
17862.03 126
17863.30 140
17864.56 128
17865.82 125
17867.09 124
17868.35 100
17869.62 120
17870.88 116
17872.14 108
17873.41 138
17874.67 137
17875.93 122
17877.20 100
17878.46 125
17879.73 124
17880.99 115
17882.26 121
17883.52 140
17884.78 130
17886.05 142
17887.31 134
17888.58 121
17889.84 126
17891.11 126
17892.37 120
17893.63 118
17894.90 130
17896.16 102
17897.43 130
17898.69 116
17899.96 113
17901.22 110
17902.49 130
17903.75 124
17905.02 117
17906.28 113
17907.55 128
17908.81 130
17910.08 114
17911.34 117
17912.61 117
17913.87 112
17915.14 116
17916.41 146
17917.67 142
17918.94 124
17920.20 106
17921.47 147
17922.73 129
17924.00 111
17925.26 116
17926.53 137
17927.80 153
17929.06 142
17930.33 116
17931.59 142
17932.86 146
17934.13 121
17935.39 116
17936.66 120
17937.92 146
17939.19 122
17940.46 120
17941.72 138
17942.99 133
17944.26 120
17945.52 118
17946.79 129
17948.06 130
17949.32 131
17950.59 116
17951.85 118
17953.12 102
17954.39 139
17955.66 122
17956.92 131
17958.19 131
17959.46 118
17960.72 130
17961.99 128
17963.26 121
17964.52 133
17965.79 112
17967.06 108
17968.33 123
17969.59 133
17970.86 112
17972.13 133
17973.40 124
17974.66 114
17975.93 143
17977.20 99
17978.47 100
17979.73 100
17981.00 129
17982.27 120
17983.54 114
17984.80 123
17986.07 114
17987.34 118
17988.61 129
17989.88 106
17991.14 117
17992.41 126
17993.68 114
17994.95 120
17996.22 107
17997.48 133
17998.75 117
18000.02 112
18001.29 115
18002.56 119
18003.83 100
18005.10 127
18006.36 106
18007.63 104
18008.90 116
18010.17 124
18011.44 115
18012.71 138
18013.98 125
18015.25 131
18016.51 140
18017.78 136
18019.05 122
18020.32 110
18021.59 114
18022.86 126
18024.13 102
18025.40 102
18026.67 98
18027.94 123
18029.21 119
18030.48 112
18031.75 116
18033.01 115
18034.28 134
18035.55 144
18036.82 142
18038.09 95
18039.36 101
18040.63 145
18041.90 147
18043.17 122
18044.44 100
18045.71 134
18046.98 125
18048.25 129
18049.52 113
18050.79 138
18052.06 121
18053.33 126
18054.60 119
18055.87 107
18057.14 104
18058.42 124
18059.69 116
18060.96 116
18062.23 132
18063.50 118
18064.77 147
18066.04 106
18067.31 102
18068.58 125
18069.85 133
18071.12 127
18072.39 127
18073.66 124
18074.93 119
18076.21 137
18077.48 138
18078.75 137
18080.02 117
18081.29 106
18082.56 121
18083.83 167
18085.10 124
18086.38 109
18087.65 135
18088.92 133
18090.19 133
18091.46 130
18092.73 111
18094.01 116
18095.28 119
18096.55 98
18097.82 122
18099.09 132
18100.36 123
18101.64 109
18102.91 141
18104.18 92
18105.45 126
18106.73 138
18108.00 142
18109.27 105
18110.54 126
18111.81 129
18113.09 121
18114.36 114
18115.63 119
18116.90 125
18118.18 131
18119.45 128
18120.72 128
18121.99 110
18123.27 109
18124.54 127
18125.81 112
18127.09 118
18128.36 128
18129.63 129
18130.90 130
18132.18 113
18133.45 103
18134.72 118
18136.00 120
18137.27 114
18138.54 122
18139.82 112
18141.09 166
18142.36 138
18143.64 128
18144.91 138
18146.18 131
18147.46 114
18148.73 139
18150.00 126
18151.28 127
18152.55 98
18153.83 136
18155.10 112
18156.37 113
18157.65 119
18158.92 106
18160.20 127
18161.47 133
18162.74 118
18164.02 136
18165.29 139
18166.57 121
18167.84 134
18169.12 126
18170.39 132
18171.66 159
18172.94 157
18174.21 124
18175.49 101
18176.76 109
18178.04 132
18179.31 126
18180.59 121
18181.86 128
18183.14 124
18184.41 121
18185.69 104
18186.96 134
18188.24 131
18189.51 132
18190.79 121
18192.06 139
18193.34 122
18194.61 119
18195.89 138
18197.16 142
18198.44 135
18199.71 99
18200.99 136
18202.26 133
18203.54 115
18204.81 121
18206.09 117
18207.37 125
18208.64 132
18209.92 103
18211.19 143
18212.47 141
18213.75 137
18215.02 120
18216.30 135
18217.57 142
18218.85 113
18220.13 109
18221.40 122
18222.68 111
18223.95 113
18225.23 105
18226.51 112
18227.78 124
18229.06 108
18230.34 113
18231.61 119
18232.89 133
18234.17 112
18235.44 149
18236.72 111
18238.00 97
18239.27 102
18240.55 136
18241.83 138
18243.10 108
18244.38 106
18245.66 135
18246.94 133
18248.21 120
18249.49 104
18250.77 114
18252.04 150
18253.32 113
18254.60 126
18255.88 105
18257.15 123
18258.43 121
18259.71 112
18260.99 111
18262.26 116
18263.54 118
18264.82 125
18266.10 115
18267.37 113
18268.65 123
18269.93 121
18271.21 153
18272.49 122
18273.76 146
18275.04 120
18276.32 130
18277.60 147
18278.88 132
18280.15 116
18281.43 126
18282.71 141
18283.99 112
18285.27 107
18286.55 106
18287.83 157
18289.10 145
18290.38 109
18291.66 121
18292.94 146
18294.22 129
18295.50 119
18296.78 122
18298.06 117
18299.33 132
18300.61 134
18301.89 128
18303.17 118
18304.45 107
18305.73 133
18307.01 138
18308.29 122
18309.57 120
18310.85 127
18312.13 127
18313.41 124
18314.68 92
18315.96 110
18317.24 123
18318.52 133
18319.80 119
18321.08 105
18322.36 145
18323.64 140
18324.92 111
18326.20 99
18327.48 122
18328.76 149
18330.04 126
18331.32 122
18332.60 120
18333.88 130
18335.16 120
18336.44 141
18337.72 129
18339.00 107
18340.28 116
18341.56 129
18342.84 136
18344.12 131
18345.41 147
18346.69 121
18347.97 136
18349.25 120
18350.53 126
18351.81 114
18353.09 115
18354.37 103
18355.65 124
18356.93 96
18358.21 121
18359.49 118
18360.78 140
18362.06 135
18363.34 109
18364.62 128
18365.90 140
18367.18 123
18368.46 114
18369.74 118
18371.03 110
18372.31 115
18373.59 138
18374.87 124
18376.15 117
18377.43 99
18378.72 122
18380.00 129
18381.28 99
18382.56 108
18383.84 131
18385.12 115
18386.41 116
18387.69 98
18388.97 93
18390.25 102
18391.53 116
18392.82 106
18394.10 102
18395.38 105
18396.66 114
18397.95 109
18399.23 105
18400.51 126
18401.79 102
18403.08 119
18404.36 109
18405.64 144
18406.92 118
18408.21 120
18409.49 109
18410.77 119
18412.06 130
18413.34 132
18414.62 147
18415.90 125
18417.19 120
18418.47 118
18419.75 130
18421.04 105
18422.32 115
18423.60 101
18424.89 121
18426.17 104
18427.45 124
18428.74 98
18430.02 102
18431.30 140
18432.59 133
18433.87 117
18435.15 89
18436.44 101
18437.72 136
18439.01 132
18440.29 109
18441.57 111
18442.86 123
18444.14 119
18445.43 92
18446.71 108
18447.99 105
18449.28 116
18450.56 135
18451.85 124
18453.13 105
18454.42 112
18455.70 105
18456.98 127
18458.27 126
18459.55 131
18460.84 133
18462.12 127
18463.41 130
18464.69 118
18465.98 115
18467.26 119
18468.55 137
18469.83 111
18471.12 138
18472.40 130
18473.69 126
18474.97 119
18476.26 122
18477.54 144
18478.83 134
18480.11 142
18481.40 132
18482.68 132
18483.97 122
18485.25 154
18486.54 147
18487.82 115
18489.11 87
18490.40 124
18491.68 127
18492.97 135
18494.25 108
18495.54 115
18496.82 132
18498.11 127
18499.40 128
18500.68 134
18501.97 141
18503.25 125
18504.54 133
18505.83 115
18507.11 134
18508.40 126
18509.69 128
18510.97 125
18512.26 116
18513.54 118
18514.83 116
18516.12 149
18517.40 115
18518.69 130
18519.98 118
18521.26 154
18522.55 119
18523.84 145
18525.12 133
18526.41 136
18527.70 119
18528.99 117
18530.27 115
18531.56 108
18532.85 119
18534.13 135
18535.42 122
18536.71 95
18538.00 109
18539.28 124
18540.57 124
18541.86 117
18543.14 139
18544.43 107
18545.72 123
18547.01 119
18548.30 135
18549.58 129
18550.87 127
18552.16 126
18553.45 129
18554.73 112
18556.02 131
18557.31 102
18558.60 136
18559.89 154
18561.17 128
18562.46 129
18563.75 115
18565.04 112
18566.33 115
18567.62 124
18568.90 110
18570.19 135
18571.48 128
18572.77 121
18574.06 125
18575.35 126
18576.63 138
18577.92 159
18579.21 143
18580.50 132
18581.79 143
18583.08 141
18584.37 135
18585.66 134
18586.95 124
18588.23 121
18589.52 120
18590.81 133
18592.10 142
18593.39 113
18594.68 131
18595.97 128
18597.26 145
18598.55 135
18599.84 155
18601.13 127
18602.42 109
18603.71 128
18605.00 141
18606.29 151
18607.58 157
18608.86 135
18610.15 135
18611.44 155
18612.73 144
18614.02 140
18615.31 126
18616.60 162
18617.89 157
18619.18 166
18620.47 170
18621.76 152
18623.06 143
18624.35 139
18625.64 140
18626.93 161
18628.22 160
18629.51 145
18630.80 139
18632.09 174
18633.38 134
18634.67 136
18635.96 123
18637.25 142
18638.54 139
18639.83 146
18641.12 136
18642.41 129
18643.71 135
18645.00 148
18646.29 143
18647.58 124
18648.87 137
18650.16 131
18651.45 122
18652.74 117
18654.03 134
18655.33 155
18656.62 145
18657.91 155
18659.20 156
18660.49 118
18661.78 97
18663.07 147
18664.37 137
18665.66 117
18666.95 118
18668.24 133
18669.53 138
18670.83 130
18672.12 124
18673.41 129
18674.70 114
18675.99 123
18677.29 121
18678.58 125
18679.87 122
18681.16 119
18682.45 117
18683.75 123
18685.04 129
18686.33 122
18687.62 137
18688.92 134
18690.21 107
18691.50 93
18692.79 123
18694.09 146
18695.38 123
18696.67 118
18697.97 120
18699.26 124
18700.55 139
18701.84 117
18703.14 131
18704.43 118
18705.72 143
18707.02 137
18708.31 132
18709.60 109
18710.90 107
18712.19 135
18713.48 113
18714.78 111
18716.07 122
18717.36 144
18718.66 124
18719.95 137
18721.24 127
18722.54 123
18723.83 124
18725.13 137
18726.42 121
18727.71 113
18729.01 119
18730.30 127
18731.60 148
18732.89 140
18734.18 106
18735.48 105
18736.77 130
18738.07 129
18739.36 125
18740.66 128
18741.95 134
18743.24 135
18744.54 125
18745.83 120
18747.13 135
18748.42 119
18749.72 117
18751.01 122
18752.31 115
18753.60 91
18754.90 121
18756.19 117
18757.49 116
18758.78 107
18760.08 117
18761.37 124
18762.67 132
18763.96 129
18765.26 86
18766.55 112
18767.85 115
18769.14 97
18770.44 122
18771.73 109
18773.03 129
18774.32 127
18775.62 123
18776.91 116
18778.21 108
18779.51 139
18780.80 135
18782.10 118
18783.39 123
18784.69 140
18785.99 144
18787.28 134
18788.58 121
18789.87 128
18791.17 121
18792.47 117
18793.76 118
18795.06 131
18796.35 138
18797.65 127
18798.95 120
18800.24 129
18801.54 130
18802.84 115
18804.13 114
18805.43 115
18806.73 123
18808.02 128
18809.32 133
18810.62 134
18811.91 110
18813.21 109
18814.51 92
18815.80 129
18817.10 121
18818.40 122
18819.69 114
18820.99 123
18822.29 138
18823.59 101
18824.88 119
18826.18 105
18827.48 118
18828.78 124
18830.07 99
18831.37 121
18832.67 127
18833.97 118
18835.26 107
18836.56 107
18837.86 130
18839.16 129
18840.45 113
18841.75 119
18843.05 99
18844.35 116
18845.65 122
18846.94 124
18848.24 126
18849.54 117
18850.84 113
18852.14 99
18853.43 97
18854.73 100
18856.03 87
18857.33 113
18858.63 117
18859.93 95
18861.22 111
18862.52 114
18863.82 110
18865.12 95
18866.42 101
18867.72 110
18869.02 115
18870.32 126
18871.61 117
18872.91 95
18874.21 97
18875.51 110
18876.81 100
18878.11 95
18879.41 89
18880.71 127
18882.01 105
18883.31 131
18884.61 94
18885.90 105
18887.20 116
18888.50 105
18889.80 113
18891.10 99
18892.40 104
18893.70 119
18895.00 116
18896.30 100
18897.60 100
18898.90 98
18900.20 113
18901.50 83
18902.80 113
18904.10 87
18905.40 130
18906.70 128
18908.00 117
18909.30 101
18910.60 106
18911.90 112
18913.20 89
18914.50 75
18915.80 111
18917.10 98
18918.40 114
18919.70 116
18921.00 114
18922.30 119
18923.61 119
18924.91 135
18926.21 103
18927.51 86
18928.81 95
18930.11 123
18931.41 116
18932.71 94
18934.01 82
18935.31 108
18936.61 131
18937.92 110
18939.22 99
18940.52 114
18941.82 104
18943.12 102
18944.42 112
18945.72 112
18947.03 113
18948.33 107
18949.63 133
18950.93 119
18952.23 108
18953.53 101
18954.84 118
18956.14 108
18957.44 100
18958.74 103
18960.04 92
18961.34 119
18962.65 108
18963.95 116
18965.25 128
18966.55 100
18967.86 114
18969.16 135
18970.46 127
18971.76 107
18973.06 98
18974.37 96
18975.67 112
18976.97 96
18978.27 115
18979.58 111
18980.88 101
18982.18 97
18983.48 120
18984.79 97
18986.09 97
18987.39 76
18988.70 104
18990.00 80
18991.30 106
18992.61 109
18993.91 110
18995.21 124
18996.51 107
18997.82 106
18999.12 117
19000.42 99
19001.73 111
19003.03 119
19004.33 105
19005.64 117
19006.94 115
19008.25 123
19009.55 97
19010.85 111
19012.16 103
19013.46 97
19014.76 96
19016.07 93
19017.37 99
19018.68 106
19019.98 97
19021.28 110
19022.59 109
19023.89 101
19025.20 113
19026.50 120
19027.80 104
19029.11 126
19030.41 99
19031.72 103
19033.02 107
19034.33 95
19035.63 100
19036.94 96
19038.24 100
19039.54 116
19040.85 113
19042.15 130
19043.46 106
19044.76 130
19046.07 117
19047.37 117
19048.68 103
19049.98 98
19051.29 108
19052.59 110
19053.90 90
19055.20 93
19056.51 107
19057.81 100
19059.12 106
19060.43 105
19061.73 71
19063.04 104
19064.34 125
19065.65 86
19066.95 96
19068.26 100
19069.56 108
19070.87 117
19072.18 99
19073.48 87
19074.79 93
19076.09 116
19077.40 119
19078.71 117
19080.01 94
19081.32 120
19082.62 137
19083.93 129
19085.24 113
19086.54 92
19087.85 87
19089.16 110
19090.46 118
19091.77 105
19093.07 87
19094.38 122
19095.69 129
19096.99 90
19098.30 91
19099.61 101
19100.91 120
19102.22 99
19103.53 121
19104.84 83
19106.14 113
19107.45 123
19108.76 117
19110.06 120
19111.37 118
19112.68 136
19113.98 119
19115.29 101
19116.60 120
19117.91 121
19119.21 123
19120.52 141
19121.83 136
19123.14 120
19124.44 100
19125.75 89
19127.06 102
19128.37 96
19129.68 106
19130.98 110
19132.29 105
19133.60 116
19134.91 107
19136.21 110
19137.52 115
19138.83 113
19140.14 104
19141.45 104
19142.76 117
19144.06 103
19145.37 102
19146.68 99
19147.99 111
19149.30 122
19150.61 99
19151.91 92
19153.22 92
19154.53 117
19155.84 116
19157.15 117
19158.46 120
19159.77 95
19161.07 103
19162.38 101
19163.69 92
19165.00 84
19166.31 102
19167.62 124
19168.93 119
19170.24 97
19171.55 104
19172.86 95
19174.17 120
19175.48 101
19176.78 109
19178.09 103
19179.40 118
19180.71 114
19182.02 105
19183.33 112
19184.64 123
19185.95 116
19187.26 121
19188.57 114
19189.88 111
19191.19 92
19192.50 104
19193.81 104
19195.12 102
19196.43 113
19197.74 106
19199.05 123
19200.36 127
19201.67 110
19202.98 123
19204.29 113
19205.60 113
19206.91 94
19208.22 103
19209.53 100
19210.84 98
19212.15 76
19213.47 107
19214.78 112
19216.09 111
19217.40 101
19218.71 87
19220.02 96
19221.33 87
19222.64 89
19223.95 119
19225.26 117
19226.57 97
19227.89 109
19229.20 108
19230.51 123
19231.82 90
19233.13 94
19234.44 106
19235.75 105
19237.06 87
19238.38 98
19239.69 107
19241.00 123
19242.31 99
19243.62 98
19244.93 104
19246.25 107
19247.56 101
19248.87 96
19250.18 90
19251.49 104
19252.81 95
19254.12 108
19255.43 116
19256.74 104
19258.05 111
19259.37 104
19260.68 99
19261.99 97
19263.30 119
19264.62 111
19265.93 105
19267.24 135
19268.55 134
19269.87 107
19271.18 131
19272.49 112
19273.80 114
19275.12 102
19276.43 93
19277.74 103
19279.05 94
19280.37 97
19281.68 105
19282.99 124
19284.31 110
19285.62 116
19286.93 97
19288.25 92
19289.56 88
19290.87 103
19292.19 101
19293.50 92
19294.81 104
19296.13 88
19297.44 120
19298.75 115
19300.07 88
19301.38 92
19302.69 73
19304.01 99
19305.32 99
19306.64 94
19307.95 106
19309.26 124
19310.58 110
19311.89 104
19313.21 101
19314.52 83
19315.83 105
19317.15 127
19318.46 92
19319.78 115
19321.09 97
19322.41 98
19323.72 86
19325.03 120
19326.35 96
19327.66 100
19328.98 104
19330.29 103
19331.61 113
19332.92 119
19334.24 97
19335.55 98
19336.87 93
19338.18 100
19339.50 97
19340.81 105
19342.13 117
19343.44 102
19344.76 99
19346.07 95
19347.39 92
19348.70 91
19350.02 99
19351.33 106
19352.65 102
19353.96 109
19355.28 113
19356.59 135
19357.91 85
19359.23 109
19360.54 90
19361.86 93
19363.17 94
19364.49 105
19365.80 100
19367.12 104
19368.44 103
19369.75 92
19371.07 102
19372.38 103
19373.70 96
19375.02 96
19376.33 105
19377.65 113
19378.97 120
19380.28 87
19381.60 107
19382.91 107
19384.23 103
19385.55 82
19386.86 83
19388.18 98
19389.50 92
19390.81 90
19392.13 100
19393.45 92
19394.76 93
19396.08 96
19397.40 75
19398.72 102
19400.03 99
19401.35 106
19402.67 122
19403.98 112
19405.30 90
19406.62 105
19407.94 126
19409.25 102
19410.57 94
19411.89 97
19413.20 107
19414.52 93
19415.84 104
19417.16 96
19418.48 105
19419.79 104
19421.11 104
19422.43 120
19423.75 109
19425.06 109
19426.38 118
19427.70 120
19429.02 89
19430.34 100
19431.65 105
19432.97 98
19434.29 95
19435.61 99
19436.93 95
19438.25 106
19439.56 92
19440.88 97
19442.20 83
19443.52 96
19444.84 113
19446.16 99
19447.47 107
19448.79 110
19450.11 100
19451.43 109
19452.75 90
19454.07 106
19455.39 91
19456.71 104
19458.03 115
19459.34 119
19460.66 89
19461.98 83
19463.30 117
19464.62 89
19465.94 94
19467.26 129
19468.58 123
19469.90 107
19471.22 106
19472.54 114
19473.86 106
19475.18 88
19476.50 108
19477.82 127
19479.14 116
19480.46 100
19481.78 103
19483.10 94
19484.42 116
19485.73 127
19487.05 90
19488.37 116
19489.70 110
19491.02 111
19492.34 123
19493.66 109
19494.98 104
19496.30 117
19497.62 125
19498.94 102
19500.26 112
19501.58 88
19502.90 85
19504.22 112
19505.54 117
19506.86 110
19508.18 111
19509.50 112
19510.82 89
19512.14 110
19513.46 99
19514.78 110
19516.11 98
19517.43 107
19518.75 121
19520.07 101
19521.39 103
19522.71 89
19524.03 108
19525.35 123
19526.68 90
19528.00 97
19529.32 103
19530.64 100
19531.96 107
19533.28 106
19534.60 101
19535.93 110
19537.25 108
19538.57 85
19539.89 98
19541.21 97
19542.53 129
19543.86 109
19545.18 110
19546.50 92
19547.82 101
19549.14 113
19550.47 105
19551.79 111
19553.11 128
19554.43 95
19555.76 87
19557.08 100
19558.40 124
19559.72 127
19561.05 98
19562.37 92
19563.69 97
19565.01 104
19566.34 105
19567.66 99
19568.98 99
19570.30 94
19571.63 89
19572.95 106
19574.27 114
19575.60 94
19576.92 110
19578.24 113
19579.57 113
19580.89 90
19582.21 114
19583.54 106
19584.86 135
19586.18 106
19587.51 107
19588.83 104
19590.15 92
19591.48 127
19592.80 108
19594.12 81
19595.45 94
19596.77 109
19598.09 105
19599.42 91
19600.74 89
19602.07 96
19603.39 113
19604.71 104
19606.04 93
19607.36 99
19608.69 117
19610.01 129
19611.33 101
19612.66 80
19613.98 105
19615.31 112
19616.63 108
19617.96 108
19619.28 101
19620.60 98
19621.93 112
19623.25 91
19624.58 98
19625.90 81
19627.23 101
19628.55 124
19629.88 104
19631.20 93
19632.53 81
19633.85 94
19635.18 111
19636.50 126
19637.83 98
19639.15 86
19640.48 112
19641.80 92
19643.13 77
19644.45 100
19645.78 107
19647.10 101
19648.43 91
19649.76 90
19651.08 93
19652.41 82
19653.73 107
19655.06 115
19656.38 90
19657.71 90
19659.04 95
19660.36 102
19661.69 80
19663.01 90
19664.34 101
19665.67 118
19666.99 126
19668.32 100
19669.64 97
19670.97 102
19672.30 110
19673.62 102
19674.95 96
19676.28 106
19677.60 112
19678.93 130
19680.25 114
19681.58 114
19682.91 97
19684.23 96
19685.56 88
19686.89 85
19688.22 120
19689.54 133
19690.87 113
19692.20 104
19693.52 103
19694.85 123
19696.18 108
19697.50 91
19698.83 125
19700.16 95
19701.49 83
19702.81 95
19704.14 95
19705.47 104
19706.80 120
19708.12 101
19709.45 112
19710.78 97
19712.11 94
19713.43 108
19714.76 109
19716.09 101
19717.42 98
19718.74 99
19720.07 100
19721.40 105
19722.73 113
19724.06 97
19725.38 102
19726.71 106
19728.04 104
19729.37 116
19730.70 119
19732.03 92
19733.35 93
19734.68 102
19736.01 96
19737.34 94
19738.67 112
19740.00 119
19741.32 116
19742.65 85
19743.98 104
19745.31 101
19746.64 98
19747.97 102
19749.30 97
19750.63 90
19751.96 97
19753.28 115
19754.61 121
19755.94 102
19757.27 112
19758.60 103
19759.93 127
19761.26 110
19762.59 102
19763.92 151
19765.25 96
19766.58 105
19767.91 103
19769.24 109
19770.57 127
19771.90 89
19773.22 96
19774.55 105
19775.88 112
19777.21 105
19778.54 96
19779.87 96
19781.20 111
19782.53 95
19783.86 109
19785.19 127
19786.52 106
19787.85 105
19789.18 117
19790.51 90
19791.85 89
19793.18 95
19794.51 108
19795.84 106
19797.17 95
19798.50 110
19799.83 111
19801.16 106
19802.49 90
19803.82 82
19805.15 99
19806.48 103
19807.81 80
19809.14 111
19810.47 98
19811.81 102
19813.14 104
19814.47 122
19815.80 92
19817.13 108
19818.46 111
19819.79 99
19821.12 104
19822.45 111
19823.79 126
19825.12 119
19826.45 113
19827.78 95
19829.11 101
19830.44 113
19831.78 112
19833.11 116
19834.44 112
19835.77 90
19837.10 113
19838.43 128
19839.77 115
19841.10 99
19842.43 82
19843.76 114
19845.09 102
19846.43 89
19847.76 94
19849.09 117
19850.42 94
19851.76 100
19853.09 104
19854.42 118
19855.75 113
19857.09 119
19858.42 114
19859.75 92
19861.08 88
19862.42 87
19863.75 119
19865.08 94
19866.41 81
19867.75 117
19869.08 111
19870.41 106
19871.75 79
19873.08 77
19874.41 122
19875.75 109
19877.08 102
19878.41 109
19879.75 106
19881.08 100
19882.41 108
19883.75 96
19885.08 97
19886.41 108
19887.75 88
19889.08 113
19890.41 107
19891.75 114
19893.08 108
19894.41 123
19895.75 102
19897.08 92
19898.42 117
19899.75 100
19901.08 95
19902.42 85
19903.75 84
19905.09 105
19906.42 122
19907.75 129
19909.09 103
19910.42 94
19911.76 78
19913.09 92
19914.43 107
19915.76 99
19917.10 107
19918.43 95
19919.77 90
19921.10 98
19922.43 101
19923.77 93
19925.10 88
19926.44 97
19927.77 115
19929.11 129
19930.44 118
19931.78 89
19933.11 97
19934.45 97
19935.78 101
19937.12 95
19938.45 100
19939.79 80
19941.13 99
19942.46 93
19943.80 102
19945.13 94
19946.47 104
19947.80 111
19949.14 94
19950.47 101
19951.81 97
19953.15 95
19954.48 100
19955.82 95
19957.15 107
19958.49 107
19959.83 99
19961.16 95
19962.50 114
19963.83 110
19965.17 87
19966.51 88
19967.84 118
19969.18 129
19970.51 108
19971.85 85
19973.19 94
19974.52 108
19975.86 100
19977.20 112
19978.53 101
19979.87 119
19981.21 75
19982.54 95
19983.88 123
19985.22 94
19986.55 94
19987.89 102
19989.23 114
19990.57 102
19991.90 115
19993.24 115
19994.58 95
19995.91 97
19997.25 110
19998.59 103
19999.93 100
20001.26 77
20002.60 113
20003.94 124
20005.28 98
20006.61 99
20007.95 108
20009.29 93
20010.63 92
20011.96 104
20013.30 80
20014.64 89
20015.98 103
20017.31 91
20018.65 105
20019.99 125
20021.33 99
20022.67 85
20024.01 106
20025.34 88
20026.68 99
20028.02 100
20029.36 81
20030.70 96
20032.03 85
20033.37 88
20034.71 93
20036.05 114
20037.39 100
20038.73 93
20040.07 103
20041.40 111
20042.74 94
20044.08 110
20045.42 103
20046.76 102
20048.10 87
20049.44 115
20050.78 106
20052.12 103
20053.46 106
20054.79 99
20056.13 116
20057.47 113
20058.81 118
20060.15 92
20061.49 88
20062.83 96
20064.17 103
20065.51 94
20066.85 95
20068.19 117
20069.53 115
20070.87 101
20072.21 108
20073.55 107
20074.89 94
20076.23 112
20077.57 103
20078.91 89
20080.25 98
20081.59 103
20082.93 109
20084.27 106
20085.61 103
20086.95 110
20088.29 85
20089.63 98
20090.97 103
20092.31 101
20093.65 101
20094.99 89
20096.33 71
20097.67 97
20099.01 114
20100.35 102
20101.69 110
20103.03 97
20104.38 95
20105.72 103
20107.06 101
20108.40 108
20109.74 123
20111.08 110
20112.42 107
20113.76 96
20115.10 99
20116.45 105
20117.79 114
20119.13 97
20120.47 105
20121.81 90
20123.15 105
20124.49 93
20125.84 101
20127.18 118
20128.52 118
20129.86 111
20131.20 99
20132.54 112
20133.89 83
20135.23 93
20136.57 88
20137.91 90
20139.25 90
20140.60 111
