# Supplementary material for: MALDI-TOF MS typing enables the classification of brewing yeasts of the genus Saccharomyces to major beer styles
Source: PLoS One. 2017 Aug 9;12(8):e0181694. doi: 10.1371/journal.pone.0181694 (PMC5549903; doi:10.1371/journal.pone.0181694)
Supplement: S16 File — The directory includes 90 raw files and was zipped to “.zip”; the folder has three strains with 30 spectra per strain; S1 Text explains the raw files with an example and Table 1 represents the yeast strains used within the experiment. (ZIP) [file pone.0181694.s019.zip › 46-48/30675-174-OG-Alt-Alt-YPG-18h-E-E_2015-11-05__0_G11_1.dat]

2000.55 1939
2000.97 2023
2001.39 2048
2001.81 1971
2002.23 2018
2002.65 1979
2003.08 1975
2003.50 1855
2003.92 1875
2004.34 1774
2004.76 1849
2005.19 1764
2005.61 1710
2006.03 1684
2006.45 1653
2006.87 1769
2007.30 2067
2007.72 1905
2008.14 1759
2008.56 1851
2008.99 1897
2009.41 1773
2009.83 1870
2010.25 1802
2010.68 1754
2011.10 1732
2011.52 1826
2011.94 1613
2012.37 1644
2012.79 1645
2013.21 1674
2013.63 1529
2014.06 1406
2014.48 1506
2014.90 1659
2015.33 1651
2015.75 1524
2016.17 1571
2016.60 1680
2017.02 1544
2017.44 1710
2017.86 1724
2018.29 1732
2018.71 1735
2019.14 1752
2019.56 1845
2019.98 1804
2020.41 1677
2020.83 1740
2021.25 1658
2021.68 1669
2022.10 1757
2022.52 1617
2022.95 1590
2023.37 1601
2023.80 1747
2024.22 1732
2024.64 1612
2025.07 1745
2025.49 1711
2025.92 1649
2026.34 1600
2026.76 1661
2027.19 1605
2027.61 1490
2028.04 1578
2028.46 1681
2028.89 1709
2029.31 1517
2029.74 1576
2030.16 1759
2030.58 1835
2031.01 1662
2031.43 1526
2031.86 1650
2032.28 1617
2032.71 1537
2033.13 1669
2033.56 1670
2033.98 1630
2034.41 1621
2034.83 1736
2035.26 1733
2035.68 1720
2036.11 1644
2036.53 1692
2036.96 1789
2037.38 1758
2037.81 1728
2038.24 1709
2038.66 1957
2039.09 2019
2039.51 1929
2039.94 1812
2040.36 1737
2040.79 1745
2041.21 1746
2041.64 1862
2042.07 1753
2042.49 1834
2042.92 1843
2043.34 1671
2043.77 1914
2044.20 1903
2044.62 1619
2045.05 1646
2045.47 1762
2045.90 1578
2046.33 1649
2046.75 1722
2047.18 1693
2047.61 1791
2048.03 1841
2048.46 1874
2048.89 1752
2049.31 1755
2049.74 1757
2050.16 1718
2050.59 1905
2051.02 1620
2051.45 1529
2051.87 1620
2052.30 1649
2052.73 1840
2053.15 1709
2053.58 1587
2054.01 1826
2054.43 1902
2054.86 1729
2055.29 1733
2055.72 1711
2056.14 1695
2056.57 1838
2057.00 1768
2057.43 1728
2057.85 1831
2058.28 1682
2058.71 1707
2059.14 1697
2059.56 1693
2059.99 1674
2060.42 1810
2060.85 1825
2061.27 1806
2061.70 1604
2062.13 1717
2062.56 1679
2062.99 1712
2063.41 1762
2063.84 1938
2064.27 1971
2064.70 1931
2065.13 2097
2065.55 2129
2065.98 2018
2066.41 2163
2066.84 2378
2067.27 2324
2067.70 1996
2068.13 1867
2068.55 1819
2068.98 1867
2069.41 1676
2069.84 1653
2070.27 1771
2070.70 1866
2071.13 1775
2071.56 1753
2071.98 1824
2072.41 1635
2072.84 1646
2073.27 1634
2073.70 1730
2074.13 1844
2074.56 1572
2074.99 1792
2075.42 1680
2075.85 1696
2076.28 1691
2076.71 1704
2077.13 1814
2077.56 1682
2077.99 1795
2078.42 1927
2078.85 1799
2079.28 2066
2079.71 2018
2080.14 1911
2080.57 1863
2081.00 1792
2081.43 1994
2081.86 1975
2082.29 2039
2082.72 1903
2083.15 2022
2083.58 1756
2084.01 1806
2084.44 1845
2084.87 1892
2085.30 1885
2085.73 1767
2086.16 1616
2086.59 1710
2087.02 1742
2087.46 1722
2087.89 1686
2088.32 1727
2088.75 1714
2089.18 1685
2089.61 1651
2090.04 1593
2090.47 1522
2090.90 1573
2091.33 1851
2091.76 1913
2092.19 1771
2092.63 1826
2093.06 1758
2093.49 1706
2093.92 1726
2094.35 1731
2094.78 1719
2095.21 1791
2095.64 1819
2096.08 1754
2096.51 1542
2096.94 1615
2097.37 1580
2097.80 1631
2098.23 1589
2098.67 1543
2099.10 1603
2099.53 1693
2099.96 1785
2100.39 1529
2100.82 1636
2101.26 1673
2101.69 1846
2102.12 1658
2102.55 1611
2102.98 1633
2103.42 1728
2103.85 1579
2104.28 1730
2104.71 1750
2105.15 1706
2105.58 1703
2106.01 1724
2106.44 1708
2106.88 1839
2107.31 1786
2107.74 1788
2108.17 1684
2108.61 1806
2109.04 1801
2109.47 1907
2109.90 1776
2110.34 1499
2110.77 1555
2111.20 1644
2111.64 1732
2112.07 1673
2112.50 1745
2112.94 1741
2113.37 1539
2113.80 1784
2114.24 1711
2114.67 1670
2115.10 1699
2115.54 1528
2115.97 1552
2116.40 1708
2116.84 1598
2117.27 1494
2117.70 1378
2118.14 1538
2118.57 1637
2119.00 1676
2119.44 1628
2119.87 1678
2120.31 1731
2120.74 1675
2121.17 1833
2121.61 1714
2122.04 1666
2122.48 1406
2122.91 1500
2123.35 1625
2123.78 1774
2124.21 1613
2124.65 1670
2125.08 1785
2125.52 1671
2125.95 1560
2126.39 1551
2126.82 1684
2127.26 1629
2127.69 1487
2128.12 1610
2128.56 1588
2128.99 1735
2129.43 1699
2129.86 1618
2130.30 1668
2130.73 1622
2131.17 1660
2131.60 1702
2132.04 1773
2132.47 1634
2132.91 1549
2133.34 1730
2133.78 1778
2134.22 1763
2134.65 1621
2135.09 1829
2135.52 1819
2135.96 1863
2136.39 1814
2136.83 1796
2137.26 1762
2137.70 1826
2138.14 1858
2138.57 1769
2139.01 1713
2139.44 1665
2139.88 1818
2140.31 1651
2140.75 1541
2141.19 1779
2141.62 1606
2142.06 1503
2142.50 1491
2142.93 1561
2143.37 1564
2143.80 1538
2144.24 1503
2144.68 1523
2145.11 1632
2145.55 1509
2145.99 1587
2146.42 1693
2146.86 1648
2147.30 1622
2147.73 1577
2148.17 1671
2148.61 1854
2149.04 1688
2149.48 1723
2149.92 1846
2150.35 1864
2150.79 1833
2151.23 1968
2151.67 1832
2152.10 1866
2152.54 1821
2152.98 1870
2153.41 1794
2153.85 1773
2154.29 1738
2154.73 1822
2155.16 1715
2155.60 1818
2156.04 1890
2156.48 1703
2156.91 1774
2157.35 1726
2157.79 1874
2158.23 1739
2158.67 1728
2159.10 1806
2159.54 1892
2159.98 1851
2160.42 1850
2160.86 1803
2161.29 1776
2161.73 1738
2162.17 1819
2162.61 1935
2163.05 1815
2163.48 1784
2163.92 1774
2164.36 1745
2164.80 1626
2165.24 1675
2165.68 1614
2166.12 1716
2166.55 1792
2166.99 1732
2167.43 1844
2167.87 1735
2168.31 1798
2168.75 1803
2169.19 1887
2169.63 1770
2170.06 1899
2170.50 2002
2170.94 1865
2171.38 1764
2171.82 1734
2172.26 1932
2172.70 2002
2173.14 1933
2173.58 2153
2174.02 1984
2174.46 2044
2174.90 2100
2175.34 2200
2175.78 2022
2176.22 1918
2176.65 2014
2177.09 2142
2177.53 2055
2177.97 1831
2178.41 1870
2178.85 1875
2179.29 1867
2179.73 1820
2180.17 1768
2180.61 1760
2181.05 1826
2181.49 1737
2181.93 1766
2182.37 1851
2182.81 1705
2183.26 1766
2183.70 1748
2184.14 1644
2184.58 1727
2185.02 1782
2185.46 1679
2185.90 1704
2186.34 1649
2186.78 1812
2187.22 1890
2187.66 1725
2188.10 1727
2188.54 1933
2188.98 1817
2189.42 1917
2189.87 1801
2190.31 1915
2190.75 1863
2191.19 1807
2191.63 1798
2192.07 1675
2192.51 1762
2192.95 1798
2193.39 1683
2193.84 1798
2194.28 1829
2194.72 1796
2195.16 1886
2195.60 1662
2196.04 1683
2196.49 1782
2196.93 1799
2197.37 1882
2197.81 1834
2198.25 1794
2198.69 1933
2199.14 1758
2199.58 1647
2200.02 1768
2200.46 1818
2200.90 1704
2201.35 1617
2201.79 1639
2202.23 1743
2202.67 1788
2203.12 1768
2203.56 1770
2204.00 1735
2204.44 1685
2204.89 1657
2205.33 1673
2205.77 1602
2206.21 1705
2206.66 1768
2207.10 1562
2207.54 1739
2207.98 1806
2208.43 1878
2208.87 1862
2209.31 1762
2209.76 1641
2210.20 1818
2210.64 1799
2211.09 1713
2211.53 1945
2211.97 1718
2212.41 1613
2212.86 1737
2213.30 1747
2213.74 1767
2214.19 1662
2214.63 1630
2215.08 1727
2215.52 1888
2215.96 1720
2216.41 1544
2216.85 1605
2217.29 1765
2217.74 1818
2218.18 1819
2218.63 1681
2219.07 1709
2219.51 1666
2219.96 1830
2220.40 1843
2220.85 1681
2221.29 1725
2221.73 1853
2222.18 1651
2222.62 1682
2223.07 1796
2223.51 1882
2223.96 1843
2224.40 1850
2224.84 1964
2225.29 1872
2225.73 1821
2226.18 1827
2226.62 1855
2227.07 1824
2227.51 1797
2227.96 2022
2228.40 1850
2228.85 1911
2229.29 1903
2229.74 1954
2230.18 1907
2230.63 1735
2231.07 1746
2231.52 1854
2231.96 1980
2232.41 2010
2232.85 1798
2233.30 1815
2233.74 1892
2234.19 1820
2234.63 1837
2235.08 1878
2235.53 1742
2235.97 1717
2236.42 1582
2236.86 1601
2237.31 1769
2237.75 1695
2238.20 1787
2238.65 1871
2239.09 1665
2239.54 1638
2239.98 1663
2240.43 1620
2240.88 1682
2241.32 1695
2241.77 1625
2242.21 1588
2242.66 1722
2243.11 1658
2243.55 1632
2244.00 1564
2244.45 1539
2244.89 1550
2245.34 1437
2245.79 1704
2246.23 1682
2246.68 1442
2247.13 1597
2247.57 1559
2248.02 1589
2248.47 1465
2248.91 1716
2249.36 1700
2249.81 1584
2250.25 1542
2250.70 1506
2251.15 1695
2251.60 1541
2252.04 1634
2252.49 1691
2252.94 1741
2253.39 1610
2253.83 1520
2254.28 1541
2254.73 1602
2255.17 1595
2255.62 1500
2256.07 1500
2256.52 1528
2256.97 1546
2257.41 1603
2257.86 1510
2258.31 1536
2258.76 1464
2259.20 1560
2259.65 1713
2260.10 1626
2260.55 1662
2261.00 1724
2261.45 1867
2261.89 2078
2262.34 1996
2262.79 1873
2263.24 1931
2263.69 1965
2264.13 1884
2264.58 1908
2265.03 2005
2265.48 1975
2265.93 1917
2266.38 1845
2266.83 1985
2267.28 2028
2267.72 1996
2268.17 2057
2268.62 2092
2269.07 1911
2269.52 1832
2269.97 1906
2270.42 1910
2270.87 1853
2271.32 1963
2271.76 1932
2272.21 1830
2272.66 1831
2273.11 1734
2273.56 1837
2274.01 1817
2274.46 1602
2274.91 1869
2275.36 1893
2275.81 1753
2276.26 1665
2276.71 1644
2277.16 1690
2277.61 1709
2278.06 1667
2278.51 1747
2278.96 1732
2279.41 1594
2279.86 1648
2280.31 1712
2280.76 1664
2281.21 1804
2281.66 1655
2282.11 1663
2282.56 1765
2283.01 1673
2283.46 1933
2283.91 1787
2284.36 1821
2284.81 1760
2285.26 1631
2285.71 1664
2286.16 1939
2286.61 1871
2287.06 1768
2287.51 2006
2287.96 2051
2288.42 2216
2288.87 2274
2289.32 2502
2289.77 2569
2290.22 2587
2290.67 2547
2291.12 2832
2291.57 2780
2292.02 2694
2292.48 2758
2292.93 2879
2293.38 2766
2293.83 2746
2294.28 2399
2294.73 2390
2295.18 2318
2295.63 1969
2296.09 2042
2296.54 2080
2296.99 1744
2297.44 1785
2297.89 1813
2298.35 1727
2298.80 1760
2299.25 1759
2299.70 1671
2300.15 1632
2300.60 1832
2301.06 1752
2301.51 1688
2301.96 1743
2302.41 1656
2302.87 1605
2303.32 1648
2303.77 1644
2304.22 1593
2304.67 1559
2305.13 1647
2305.58 1626
2306.03 1737
2306.49 1733
2306.94 1678
2307.39 1704
2307.84 1954
2308.30 1902
2308.75 1936
2309.20 1957
2309.65 1986
2310.11 1998
2310.56 1932
2311.01 1858
2311.47 1811
2311.92 1871
2312.37 1877
2312.83 1895
2313.28 1804
2313.73 1733
2314.19 1745
2314.64 1740
2315.09 1674
2315.55 1716
2316.00 1770
2316.45 1720
2316.91 1737
2317.36 1733
2317.81 1897
2318.27 1921
2318.72 1761
2319.18 1956
2319.63 1845
2320.08 1812
2320.54 1737
2320.99 1842
2321.45 1727
2321.90 1956
2322.35 1817
2322.81 1730
2323.26 1775
2323.72 1827
2324.17 1926
2324.63 1847
2325.08 1880
2325.53 2067
2325.99 2116
2326.44 2109
2326.90 2206
2327.35 2104
2327.81 2103
2328.26 2096
2328.72 2141
2329.17 2027
2329.63 2148
2330.08 2173
2330.54 2222
2330.99 2138
2331.45 2120
2331.90 2071
2332.36 2026
2332.81 2033
2333.27 2038
2333.72 2032
2334.18 1892
2334.63 1897
2335.09 1929
2335.54 1796
2336.00 1787
2336.46 1832
2336.91 1839
2337.37 1821
2337.82 1680
2338.28 1736
2338.73 1820
2339.19 1926
2339.65 1905
2340.10 1818
2340.56 1784
2341.01 1896
2341.47 1897
2341.93 1834
2342.38 1864
2342.84 2023
2343.29 1900
2343.75 1845
2344.21 1876
2344.66 1955
2345.12 1958
2345.58 1933
2346.03 2009
2346.49 1913
2346.94 1988
2347.40 2131
2347.86 1952
2348.31 1962
2348.77 1918
2349.23 1949
2349.69 1902
2350.14 1806
2350.60 1833
2351.06 1839
2351.51 1748
2351.97 1825
2352.43 1977
2352.88 1720
2353.34 1678
2353.80 1744
2354.26 1843
2354.71 1665
2355.17 1780
2355.63 1797
2356.09 1650
2356.54 1740
2357.00 1975
2357.46 1645
2357.92 1786
2358.37 1771
2358.83 1657
2359.29 1668
2359.75 1605
2360.20 1681
2360.66 1754
2361.12 1770
2361.58 1681
2362.04 1698
2362.49 1711
2362.95 1639
2363.41 1758
2363.87 1771
2364.33 1722
2364.79 1712
2365.24 1723
2365.70 1827
2366.16 1826
2366.62 1832
2367.08 1810
2367.54 1874
2367.99 1846
2368.45 1806
2368.91 1766
2369.37 2048
2369.83 1948
2370.29 1854
2370.75 1835
2371.21 1783
2371.67 1790
2372.12 1669
2372.58 1774
2373.04 1769
2373.50 1912
2373.96 2132
2374.42 1881
2374.88 1832
2375.34 2005
2375.80 2131
2376.26 2270
2376.72 2221
2377.18 2180
2377.64 2243
2378.10 2114
2378.56 2378
2379.01 2372
2379.47 2161
2379.93 2128
2380.39 2026
2380.85 1919
2381.31 1905
2381.77 2002
2382.23 1921
2382.69 1949
2383.15 1906
2383.61 2030
2384.07 1715
2384.53 1798
2384.99 1680
2385.45 1694
2385.92 1729
2386.38 1766
2386.84 1599
2387.30 1796
2387.76 1818
2388.22 1812
2388.68 1653
2389.14 1849
2389.60 1769
2390.06 1790
2390.52 1806
2390.98 1966
2391.44 1948
2391.90 1882
2392.36 1979
2392.83 1992
2393.29 1822
2393.75 1729
2394.21 1828
2394.67 1884
2395.13 1714
2395.59 1738
2396.05 1787
2396.52 1724
2396.98 1685
2397.44 1755
2397.90 1712
2398.36 1816
2398.82 1951
2399.28 1837
2399.75 1682
2400.21 1618
2400.67 1706
2401.13 1748
2401.59 1662
2402.06 1679
2402.52 1796
2402.98 1724
2403.44 1659
2403.90 1629
2404.37 1817
2404.83 1725
2405.29 1681
2405.75 1713
2406.21 1792
2406.68 1637
2407.14 1766
2407.60 1758
2408.06 1767
2408.53 1726
2408.99 1773
2409.45 1714
2409.91 1586
2410.38 1591
2410.84 1527
2411.30 1668
2411.77 1593
2412.23 1495
2412.69 1622
2413.15 1762
2413.62 1713
2414.08 1692
2414.54 1672
2415.01 1841
2415.47 1948
2415.93 2019
2416.40 2131
2416.86 1968
2417.32 2204
2417.79 2250
2418.25 2249
2418.71 2224
2419.18 2173
2419.64 2217
2420.10 2371
2420.57 2386
2421.03 2368
2421.50 2171
2421.96 2103
2422.42 2042
2422.89 2134
2423.35 1925
2423.81 1904
2424.28 1860
2424.74 1889
2425.21 1835
2425.67 1825
2426.14 1754
2426.60 1822
2427.06 1672
2427.53 1797
2427.99 1712
2428.46 1795
2428.92 1820
2429.39 1781
2429.85 1817
2430.32 1663
2430.78 1627
2431.24 1760
2431.71 1789
2432.17 1861
2432.64 1837
2433.10 1892
2433.57 1892
2434.03 1821
2434.50 1973
2434.96 1936
2435.43 1898
2435.89 1805
2436.36 1777
2436.82 1745
2437.29 1795
2437.76 1933
2438.22 1875
2438.69 1749
2439.15 1738
2439.62 1806
2440.08 1860
2440.55 1917
2441.01 2025
2441.48 1994
2441.95 2020
2442.41 1778
2442.88 1924
2443.34 1894
2443.81 1870
2444.27 1927
2444.74 1798
2445.21 1564
2445.67 1736
2446.14 1770
2446.60 1720
2447.07 1593
2447.54 1570
2448.00 1578
2448.47 1725
2448.94 1718
2449.40 1652
2449.87 1723
2450.34 1683
2450.80 1574
2451.27 1725
2451.74 1791
2452.20 1739
2452.67 1768
2453.14 1649
2453.60 1722
2454.07 1681
2454.54 1586
2455.00 1582
2455.47 1613
2455.94 1726
2456.40 1719
2456.87 1622
2457.34 1687
2457.81 1828
2458.27 1796
2458.74 1773
2459.21 1621
2459.68 1556
2460.14 1693
2460.61 1606
2461.08 1581
2461.55 1589
2462.01 1812
2462.48 1733
2462.95 1578
2463.42 1560
2463.88 1565
2464.35 1556
2464.82 1665
2465.29 1627
2465.76 1740
2466.22 1745
2466.69 1822
2467.16 1836
2467.63 1852
2468.10 1809
2468.57 1781
2469.03 1827
2469.50 1683
2469.97 1764
2470.44 1840
2470.91 1725
2471.38 1607
2471.84 1731
2472.31 1880
2472.78 1693
2473.25 1569
2473.72 1560
2474.19 1582
2474.66 1468
2475.13 1640
2475.59 1550
2476.06 1721
2476.53 1730
2477.00 1547
2477.47 1533
2477.94 1570
2478.41 1717
2478.88 1688
2479.35 1823
2479.82 1648
2480.29 1623
2480.76 1663
2481.23 1600
2481.69 1685
2482.16 1659
2482.63 1664
2483.10 1737
2483.57 1828
2484.04 1820
2484.51 1689
2484.98 1807
2485.45 1600
2485.92 1618
2486.39 1755
2486.86 1757
2487.33 1750
2487.80 1747
2488.27 1833
2488.74 1846
2489.21 1970
2489.68 1908
2490.15 1844
2490.62 1968
2491.09 1873
2491.56 1860
2492.04 1953
2492.51 1942
2492.98 2032
2493.45 1976
2493.92 1855
2494.39 1963
2494.86 1961
2495.33 1922
2495.80 1936
2496.27 2048
2496.74 2011
2497.21 2041
2497.68 2063
2498.16 1922
2498.63 1676
2499.10 1935
2499.57 1872
2500.04 1737
2500.51 1642
2500.98 1559
2501.45 1686
2501.93 1660
2502.40 1600
2502.87 1677
2503.34 1614
2503.81 1626
2504.28 1601
2504.76 1587
2505.23 1757
2505.70 1653
2506.17 1773
2506.64 1765
2507.11 1747
2507.59 1789
2508.06 1885
2508.53 1960
2509.00 2032
2509.47 1940
2509.95 1998
2510.42 1825
2510.89 1853
2511.36 1904
2511.84 1956
2512.31 1897
2512.78 1958
2513.25 1843
2513.73 1871
2514.20 1942
2514.67 1837
2515.14 1837
2515.62 1905
2516.09 1788
2516.56 1705
2517.03 1796
2517.51 1893
2517.98 1867
2518.45 1781
2518.93 1692
2519.40 1732
2519.87 1662
2520.35 1853
2520.82 1792
2521.29 1708
2521.77 1731
2522.24 1621
2522.71 1804
2523.19 1715
2523.66 1744
2524.13 1611
2524.61 1667
2525.08 1584
2525.55 1516
2526.03 1660
2526.50 1692
2526.97 1739
2527.45 1771
2527.92 1766
2528.40 1673
2528.87 1670
2529.34 1613
2529.82 1733
2530.29 1677
2530.77 1561
2531.24 1676
2531.71 1613
2532.19 1569
2532.66 1593
2533.14 1626
2533.61 1699
2534.09 1626
2534.56 1572
2535.04 1680
2535.51 1824
2535.98 1822
2536.46 1624
2536.93 1716
2537.41 1781
2537.88 1776
2538.36 1823
2538.83 1796
2539.31 1942
2539.78 2014
2540.26 1754
2540.73 1883
2541.21 1811
2541.68 1791
2542.16 1902
2542.63 1951
2543.11 1954
2543.59 2037
2544.06 1956
2544.54 1890
2545.01 1911
2545.49 1954
2545.96 1882
2546.44 2008
2546.91 1975
2547.39 2052
2547.87 2131
2548.34 2210
2548.82 2269
2549.29 2262
2549.77 2185
2550.24 2159
2550.72 2200
2551.20 2180
2551.67 2172
2552.15 2107
2552.62 1903
2553.10 1952
2553.58 1990
2554.05 1979
2554.53 1865
2555.01 1866
2555.48 1887
2555.96 2037
2556.44 1976
2556.91 1762
2557.39 1900
2557.87 1958
2558.34 1893
2558.82 1844
2559.30 1819
2559.77 1707
2560.25 1787
2560.73 1803
2561.20 1704
2561.68 1738
2562.16 1646
2562.64 1617
2563.11 1638
2563.59 1537
2564.07 1446
2564.54 1481
2565.02 1693
2565.50 1821
2565.98 1668
2566.45 1586
2566.93 1647
2567.41 1799
2567.89 1764
2568.36 1754
2568.84 1545
2569.32 1619
2569.80 1575
2570.28 1710
2570.75 1593
2571.23 1696
2571.71 1739
2572.19 1695
2572.66 1727
2573.14 1738
2573.62 1724
2574.10 1649
2574.58 1790
2575.06 1612
2575.53 1560
2576.01 1409
2576.49 1589
2576.97 1645
2577.45 1623
2577.93 1602
2578.40 1657
2578.88 1689
2579.36 1732
2579.84 1743
2580.32 1598
2580.80 1715
2581.28 1665
2581.76 1577
2582.24 1633
2582.71 1554
2583.19 1634
2583.67 1866
2584.15 1798
2584.63 1684
2585.11 1884
2585.59 1813
2586.07 1757
2586.55 1713
2587.03 1772
2587.51 1787
2587.99 1678
2588.47 1758
2588.95 1602
2589.42 1522
2589.90 1583
2590.38 1642
2590.86 1646
2591.34 1587
2591.82 1608
2592.30 1714
2592.78 1657
2593.26 1684
2593.74 1832
2594.22 1735
2594.70 1742
2595.18 1743
2595.66 1813
2596.14 1895
2596.62 1825
2597.10 1638
2597.58 1602
2598.07 1703
2598.55 1682
2599.03 1752
2599.51 1618
2599.99 1676
2600.47 1643
2600.95 1579
2601.43 1552
2601.91 1648
2602.39 1652
2602.87 1660
2603.35 1699
2603.83 1667
2604.31 1746
2604.80 1730
2605.28 1738
2605.76 1613
2606.24 1714
2606.72 1615
2607.20 1595
2607.68 1845
2608.16 1785
2608.65 1698
2609.13 1680
2609.61 1694
2610.09 1670
2610.57 1719
2611.05 1740
2611.53 1803
2612.02 1727
2612.50 1695
2612.98 1684
2613.46 1746
2613.94 1711
2614.43 1678
2614.91 1673
2615.39 1691
2615.87 1775
2616.35 1861
2616.84 1915
2617.32 1816
2617.80 1726
2618.28 1750
2618.77 1907
2619.25 1768
2619.73 1700
2620.21 1792
2620.69 1758
2621.18 1795
2621.66 1651
2622.14 1649
2622.63 1632
2623.11 1706
2623.59 1699
2624.07 1634
2624.56 1724
2625.04 1749
2625.52 1704
2626.01 1658
2626.49 1479
2626.97 1562
2627.45 1635
2627.94 1586
2628.42 1680
2628.90 1647
2629.39 1653
2629.87 1703
2630.35 1735
2630.84 1798
2631.32 1786
2631.80 1878
2632.29 1777
2632.77 1810
2633.26 1811
2633.74 1785
2634.22 1792
2634.71 1736
2635.19 1589
2635.67 1666
2636.16 1758
2636.64 1766
2637.13 1672
2637.61 1675
2638.09 1669
2638.58 1643
2639.06 1607
2639.55 1617
2640.03 1720
2640.52 1595
2641.00 1864
2641.48 1725
2641.97 1696
2642.45 1651
2642.94 1670
2643.42 1787
2643.91 1535
2644.39 1749
2644.88 1612
2645.36 1701
2645.85 1730
2646.33 1724
2646.82 1621
2647.30 1566
2647.79 1621
2648.27 1616
2648.76 1600
2649.24 1501
2649.73 1559
2650.21 1466
2650.70 1600
2651.18 1612
2651.67 1560
2652.15 1646
2652.64 1730
2653.12 1639
2653.61 1668
2654.10 1668
2654.58 1725
2655.07 1673
2655.55 1654
2656.04 1613
2656.52 1605
2657.01 1609
2657.50 1626
2657.98 1647
2658.47 1636
2658.95 1638
2659.44 1771
2659.93 1767
2660.41 1800
2660.90 1512
2661.38 1588
2661.87 1598
2662.36 1811
2662.84 1656
2663.33 1738
2663.82 1778
2664.30 1844
2664.79 1796
2665.28 1767
2665.76 1740
2666.25 1663
2666.74 1666
2667.22 1653
2667.71 1657
2668.20 1639
2668.68 1596
2669.17 1612
2669.66 1704
2670.14 1581
2670.63 1687
2671.12 1866
2671.61 1855
2672.09 1862
2672.58 1974
2673.07 2059
2673.55 2378
2674.04 2254
2674.53 2354
2675.02 2345
2675.50 2354
2675.99 2291
2676.48 2245
2676.97 2166
2677.46 2248
2677.94 2255
2678.43 1923
2678.92 2001
2679.41 1941
2679.89 1872
2680.38 1845
2680.87 1879
2681.36 1957
2681.85 1885
2682.33 1843
2682.82 1860
2683.31 1905
2683.80 1848
2684.29 1812
2684.78 1807
2685.26 1842
2685.75 1756
2686.24 1791
2686.73 1635
2687.22 1730
2687.71 1789
2688.20 1665
2688.68 1710
2689.17 1857
2689.66 1648
2690.15 1551
2690.64 1640
2691.13 1713
2691.62 1664
2692.11 1455
2692.60 1603
2693.09 1760
2693.57 1675
2694.06 1646
2694.55 1620
2695.04 1707
2695.53 1805
2696.02 1693
2696.51 1841
2697.00 1754
2697.49 1794
2697.98 1817
2698.47 1717
2698.96 1829
2699.45 1750
2699.94 1697
2700.43 1831
2700.92 1804
2701.41 1823
2701.90 1784
2702.39 1961
2702.88 1901
2703.37 1830
2703.86 1783
2704.35 1734
2704.84 1912
2705.33 1776
2705.82 1828
2706.31 1819
2706.80 1699
2707.29 1765
2707.78 1834
2708.27 1699
2708.76 1545
2709.25 1622
2709.74 1767
2710.23 1773
2710.72 1683
2711.21 1720
2711.71 1647
2712.20 1771
2712.69 1767
2713.18 1838
2713.67 1580
2714.16 1629
2714.65 1790
2715.14 1734
2715.63 1618
2716.12 1748
2716.62 1676
2717.11 1580
2717.60 1578
2718.09 1718
2718.58 1556
2719.07 1528
2719.56 1593
2720.06 1623
2720.55 1689
2721.04 1613
2721.53 1663
2722.02 1794
2722.51 1779
2723.01 1812
2723.50 1715
2723.99 2007
2724.48 1814
2724.97 1702
2725.47 1761
2725.96 1723
2726.45 1713
2726.94 1829
2727.44 1718
2727.93 1793
2728.42 1659
2728.91 1643
2729.40 1542
2729.90 1731
2730.39 1691
2730.88 1633
2731.37 1669
2731.87 1680
2732.36 1754
2732.85 1694
2733.35 1632
2733.84 1649
2734.33 1671
2734.82 1733
2735.32 1736
2735.81 1639
2736.30 1791
2736.80 1882
2737.29 1841
2737.78 1724
2738.28 1830
2738.77 1848
2739.26 1823
2739.76 1823
2740.25 1865
2740.74 1795
2741.24 1810
2741.73 1854
2742.22 1676
2742.72 1796
2743.21 1668
2743.70 1622
2744.20 1634
2744.69 1678
2745.19 1676
2745.68 1674
2746.17 1570
2746.67 1642
2747.16 1642
2747.66 1486
2748.15 1472
2748.64 1564
2749.14 1641
2749.63 1573
2750.13 1603
2750.62 1565
2751.12 1473
2751.61 1443
2752.10 1682
2752.60 1722
2753.09 1561
2753.59 1544
2754.08 1529
2754.58 1757
2755.07 1655
2755.57 1604
2756.06 1676
2756.56 1784
2757.05 1723
2757.55 1734
2758.04 1643
2758.54 1704
2759.03 1659
2759.53 1729
2760.02 1683
2760.52 1615
2761.01 1633
2761.51 1683
2762.00 1705
2762.50 1609
2762.99 1603
2763.49 1583
2763.99 1564
2764.48 1603
2764.98 1492
2765.47 1472
2765.97 1546
2766.46 1628
2766.96 1741
2767.46 1637
2767.95 1680
2768.45 1813
2768.94 1729
2769.44 1819
2769.94 1759
2770.43 1679
2770.93 1842
2771.42 1890
2771.92 1690
2772.42 1615
2772.91 1781
2773.41 1895
2773.91 1828
2774.40 1870
2774.90 1864
2775.40 1910
2775.89 1969
2776.39 1993
2776.89 1947
2777.38 2074
2777.88 2097
2778.38 2109
2778.87 1971
2779.37 2014
2779.87 1876
2780.36 1719
2780.86 1719
2781.36 1802
2781.85 1702
2782.35 1735
2782.85 1648
2783.35 1759
2783.84 1749
2784.34 1585
2784.84 1796
2785.34 1713
2785.83 1708
2786.33 1709
2786.83 1627
2787.33 1677
2787.82 1650
2788.32 1717
2788.82 1714
2789.32 1626
2789.81 1655
2790.31 1590
2790.81 1580
2791.31 1584
2791.81 1553
2792.30 1542
2792.80 1565
2793.30 1547
2793.80 1618
2794.30 1731
2794.80 1770
2795.29 1652
2795.79 1874
2796.29 1862
2796.79 1877
2797.29 1899
2797.79 1888
2798.29 1984
2798.78 2136
2799.28 2094
2799.78 1905
2800.28 2033
2800.78 1823
2801.28 1847
2801.78 1884
2802.28 1752
2802.77 1796
2803.27 1816
2803.77 1798
2804.27 1875
2804.77 2017
2805.27 2009
2805.77 2092
2806.27 2220
2806.77 2135
2807.27 2078
2807.77 2370
2808.27 2330
2808.77 2324
2809.27 2404
2809.77 2409
2810.27 2251
2810.77 2328
2811.27 2181
2811.76 2018
2812.26 1890
2812.76 1976
2813.26 1846
2813.76 1879
2814.26 1814
2814.76 1852
2815.26 1711
2815.76 1819
2816.27 1841
2816.77 1755
2817.27 1826
2817.77 1789
2818.27 1687
2818.77 1808
2819.27 1810
2819.77 1869
2820.27 1934
2820.77 1699
2821.27 1811
2821.77 1866
2822.27 1858
2822.77 1838
2823.27 1760
2823.77 1843
2824.27 1674
2824.78 1584
2825.28 1771
2825.78 1798
2826.28 1742
2826.78 1862
2827.28 1919
2827.78 1813
2828.28 1658
2828.79 1802
2829.29 1721
2829.79 1728
2830.29 1790
2830.79 1757
2831.29 1696
2831.79 1642
2832.30 1609
2832.80 1628
2833.30 1735
2833.80 1694
2834.30 1681
2834.80 1802
2835.31 1803
2835.81 1851
2836.31 1877
2836.81 1952
2837.31 1849
2837.82 1884
2838.32 1833
2838.82 1898
2839.32 1909
2839.83 1740
2840.33 1873
2840.83 1854
2841.33 1894
2841.84 1712
2842.34 1718
2842.84 1682
2843.34 1704
2843.85 1761
2844.35 1816
2844.85 1824
2845.35 1674
2845.86 1734
2846.36 1791
2846.86 1757
2847.37 1790
2847.87 1914
2848.37 1965
2848.87 1932
2849.38 2085
2849.88 1923
2850.38 1982
2850.89 1946
2851.39 1783
2851.89 1771
2852.40 1542
2852.90 1494
2853.40 1463
2853.91 1665
2854.41 1618
2854.92 1532
2855.42 1629
2855.92 1679
2856.43 1704
2856.93 1661
2857.43 1675
2857.94 1720
2858.44 1797
2858.95 1752
2859.45 1646
2859.95 1748
2860.46 1847
2860.96 1792
2861.47 1699
2861.97 1614
2862.48 1616
2862.98 1646
2863.48 1672
2863.99 1683
2864.49 1535
2865.00 1612
2865.50 1585
2866.01 1517
2866.51 1547
2867.02 1593
2867.52 1616
2868.03 1776
2868.53 1664
2869.04 1700
2869.54 1712
2870.05 1689
2870.55 1649
2871.06 1712
2871.56 1696
2872.07 1677
2872.57 1693
2873.08 1660
2873.58 1767
2874.09 1748
2874.59 1794
2875.10 1831
2875.60 1733
2876.11 1706
2876.61 1778
2877.12 1863
2877.63 1959
2878.13 1848
2878.64 1779
2879.14 1757
2879.65 1773
2880.15 1781
2880.66 1754
2881.17 1870
2881.67 1822
2882.18 1742
2882.68 1833
2883.19 1845
2883.70 1765
2884.20 1969
2884.71 1866
2885.22 1829
2885.72 1847
2886.23 1902
2886.74 2004
2887.24 1993
2887.75 2183
2888.25 2118
2888.76 2012
2889.27 1985
2889.77 2100
2890.28 2105
2890.79 2144
2891.30 2097
2891.80 2008
2892.31 1950
2892.82 1942
2893.32 2032
2893.83 2174
2894.34 1958
2894.84 2013
2895.35 2179
2895.86 2141
2896.37 2079
2896.87 2060
2897.38 2088
2897.89 2100
2898.40 2126
2898.90 2049
2899.41 2190
2899.92 2121
2900.43 2274
2900.93 2155
2901.44 2001
2901.95 2078
2902.46 2085
2902.96 1983
2903.47 1958
2903.98 2009
2904.49 1992
2905.00 2055
2905.50 2037
2906.01 2092
2906.52 1998
2907.03 1971
2907.54 1965
2908.05 1921
2908.55 1946
2909.06 1904
2909.57 1737
2910.08 1814
2910.59 1930
2911.10 1754
2911.61 1651
2912.11 1572
2912.62 1562
2913.13 1482
2913.64 1509
2914.15 1698
2914.66 1664
2915.17 1626
2915.68 1575
2916.19 1596
2916.69 1656
2917.20 1832
2917.71 1625
2918.22 1632
2918.73 1649
2919.24 1637
2919.75 1567
2920.26 1652
2920.77 1668
2921.28 1616
2921.79 1683
2922.30 1691
2922.81 1776
2923.32 1850
2923.83 1907
2924.34 1938
2924.85 1923
2925.36 1901
2925.87 1900
2926.38 2134
2926.89 2167
2927.40 2122
2927.91 2042
2928.42 1863
2928.93 1985
2929.44 1888
2929.95 1658
2930.46 1854
2930.97 1756
2931.48 1581
2931.99 1591
2932.50 1686
2933.01 1702
2933.52 1600
2934.03 1583
2934.54 1635
2935.05 1569
2935.56 1728
2936.07 1723
2936.58 1735
2937.09 1812
2937.60 1841
2938.12 1873
2938.63 1836
2939.14 1940
2939.65 1871
2940.16 2001
2940.67 1906
2941.18 1845
2941.69 1847
2942.20 1807
2942.72 1787
2943.23 1911
2943.74 1852
2944.25 1737
2944.76 1693
2945.27 1779
2945.79 1777
2946.30 1794
2946.81 1813
2947.32 2067
2947.83 1845
2948.34 1782
2948.86 1821
2949.37 1866
2949.88 1689
2950.39 1822
2950.90 1715
2951.42 1785
2951.93 1747
2952.44 1572
2952.95 1802
2953.46 1662
2953.98 1611
2954.49 1679
2955.00 1616
2955.51 1703
2956.03 1716
2956.54 1718
2957.05 1536
2957.56 1769
2958.08 1813
2958.59 1702
2959.10 1641
2959.62 1745
2960.13 1806
2960.64 1785
2961.15 1786
2961.67 1738
2962.18 1754
2962.69 1871
2963.21 1926
2963.72 2021
2964.23 1947
2964.75 1773
2965.26 1785
2965.77 1945
2966.29 1937
2966.80 1779
2967.31 1780
2967.83 1704
2968.34 1834
2968.85 1702
2969.37 1734
2969.88 1765
2970.40 1825
2970.91 1792
2971.42 1619
2971.94 1568
2972.45 1688
2972.96 1788
2973.48 1781
2973.99 1654
2974.51 1833
2975.02 1827
2975.54 1628
2976.05 1729
2976.56 1872
2977.08 1640
2977.59 1602
2978.11 1652
2978.62 1754
2979.14 1857
2979.65 1871
2980.16 1722
2980.68 1688
2981.19 1716
2981.71 1715
2982.22 1825
2982.74 1657
2983.25 1723
2983.77 1748
2984.28 1846
2984.80 1908
2985.31 1751
2985.83 1892
2986.34 1768
2986.86 1833
2987.37 1890
2987.89 1811
2988.40 1940
2988.92 2101
2989.44 1891
2989.95 1867
2990.47 1870
2990.98 1963
2991.50 2014
2992.01 2009
2992.53 2041
2993.04 2120
2993.56 2060
2994.08 2136
2994.59 2158
2995.11 2365
2995.62 2339
2996.14 2299
2996.66 2433
2997.17 2547
2997.69 2466
2998.20 2410
2998.72 2462
2999.24 2772
2999.75 2581
3000.27 2670
3000.79 2666
3001.30 2710
3001.82 2939
3002.33 3123
3002.85 3320
3003.37 3787
3003.88 4340
3004.40 4520
3004.92 4690
3005.43 4881
3005.95 4995
3006.47 4805
3006.99 4698
3007.50 4709
3008.02 4423
3008.54 3853
3009.05 3665
3009.57 3389
3010.09 2815
3010.60 2677
3011.12 2370
3011.64 2126
3012.16 2017
3012.67 2129
3013.19 2329
3013.71 2241
3014.23 2139
3014.74 2030
3015.26 2126
3015.78 2214
3016.30 2161
3016.82 2180
3017.33 2241
3017.85 2116
3018.37 2282
3018.89 2174
3019.40 2330
3019.92 2343
3020.44 2215
3020.96 2156
3021.48 2213
3022.00 2214
3022.51 2364
3023.03 2273
3023.55 2118
3024.07 2201
3024.59 2243
3025.11 2017
3025.62 2057
3026.14 2130
3026.66 1964
3027.18 1985
3027.70 2084
3028.22 2031
3028.74 1987
3029.25 2093
3029.77 2107
3030.29 2105
3030.81 2076
3031.33 2071
3031.85 1923
3032.37 1902
3032.89 1951
3033.41 1918
3033.93 1935
3034.45 2005
3034.96 2006
3035.48 1922
3036.00 1895
3036.52 1886
3037.04 1838
3037.56 1775
3038.08 1838
3038.60 1853
3039.12 1664
3039.64 1696
3040.16 1877
3040.68 1905
3041.20 1710
3041.72 1628
3042.24 1806
3042.76 1778
3043.28 1768
3043.80 1897
3044.32 1795
3044.84 1703
3045.36 1750
3045.88 1819
3046.40 1845
3046.92 1761
3047.44 1766
3047.96 1707
3048.48 1795
3049.00 1855
3049.52 1733
3050.04 1675
3050.56 1703
3051.09 1700
3051.61 1651
3052.13 1697
3052.65 1708
3053.17 1722
3053.69 1558
3054.21 1595
3054.73 1628
3055.25 1617
3055.77 1590
3056.29 1631
3056.82 1648
3057.34 1681
3057.86 1646
3058.38 1770
3058.90 1439
3059.42 1577
3059.94 1592
3060.47 1623
3060.99 1574
3061.51 1684
3062.03 1735
3062.55 1684
3063.07 1702
3063.60 1856
3064.12 1906
3064.64 1837
3065.16 1870
3065.68 1963
3066.21 1867
3066.73 1891
3067.25 1887
3067.77 1879
3068.29 1861
3068.82 1981
3069.34 1832
3069.86 1789
3070.38 1945
3070.90 1911
3071.43 1609
3071.95 1821
3072.47 1891
3072.99 1804
3073.52 1688
3074.04 1828
3074.56 1963
3075.09 1897
3075.61 1833
3076.13 1885
3076.65 1948
3077.18 1828
3077.70 1754
3078.22 1966
3078.75 2039
3079.27 2054
3079.79 1920
3080.32 2134
3080.84 2210
3081.36 2216
3081.89 2142
3082.41 2311
3082.93 2303
3083.46 2277
3083.98 2325
3084.50 2326
3085.03 2425
3085.55 2437
3086.07 2364
3086.60 2357
3087.12 2305
3087.64 2347
3088.17 2366
3088.69 2395
3089.22 2297
3089.74 2308
3090.26 2135
3090.79 2097
3091.31 2188
3091.84 2105
3092.36 2048
3092.89 2053
3093.41 1959
3093.93 2011
3094.46 2236
3094.98 2218
3095.51 1965
3096.03 2058
3096.56 2083
3097.08 1959
3097.61 2133
3098.13 2359
3098.66 2443
3099.18 2863
3099.70 3068
3100.23 3364
3100.75 4067
3101.28 4352
3101.80 5161
3102.33 5855
3102.85 6386
3103.38 7088
3103.91 7959
3104.43 7772
3104.96 7070
3105.48 6854
3106.01 6270
3106.53 5693
3107.06 4952
3107.58 4087
3108.11 3675
3108.63 3076
3109.16 2895
3109.69 2565
3110.21 2304
3110.74 2542
3111.26 2491
3111.79 2407
3112.31 2474
3112.84 2458
3113.37 2375
3113.89 2402
3114.42 2172
3114.94 2329
3115.47 2237
3116.00 2203
3116.52 1987
3117.05 2094
3117.58 2048
3118.10 2021
3118.63 2004
3119.16 2093
3119.68 2229
3120.21 2442
3120.73 2345
3121.26 2330
3121.79 2412
3122.31 2546
3122.84 2448
3123.37 2374
3123.90 2498
3124.42 2241
3124.95 2113
3125.48 2078
3126.00 2014
3126.53 2026
3127.06 1987
3127.58 1985
3128.11 1946
3128.64 1818
3129.17 1814
3129.69 1882
3130.22 1756
3130.75 1701
3131.28 1872
3131.80 1727
3132.33 1860
3132.86 1886
3133.39 1852
3133.91 1664
3134.44 1799
3134.97 1739
3135.50 1748
3136.03 1887
3136.55 1769
3137.08 1931
3137.61 1864
3138.14 1965
3138.67 1859
3139.19 1879
3139.72 1857
3140.25 1881
3140.78 1818
3141.31 1759
3141.84 1725
3142.36 1649
3142.89 1840
3143.42 1898
3143.95 2002
3144.48 2038
3145.01 1788
3145.54 1896
3146.06 2000
3146.59 2039
3147.12 2052
3147.65 2181
3148.18 2063
3148.71 2132
3149.24 2104
3149.77 2106
3150.30 2163
3150.83 2139
3151.35 2244
3151.88 2136
3152.41 2044
3152.94 1891
3153.47 2000
3154.00 2095
3154.53 1947
3155.06 1824
3155.59 1854
3156.12 2015
3156.65 1907
3157.18 1915
3157.71 1947
3158.24 1797
3158.77 1933
3159.30 1968
3159.83 1991
3160.36 1934
3160.89 1887
3161.42 1847
3161.95 1831
3162.48 1734
3163.01 1814
3163.54 1861
3164.07 1805
3164.60 1681
3165.13 1765
3165.66 1677
3166.19 1784
3166.72 1782
3167.25 1742
3167.78 1694
3168.31 1694
3168.84 1859
3169.37 1806
3169.90 1839
3170.44 1766
3170.97 1612
3171.50 1610
3172.03 1806
3172.56 1933
3173.09 1988
3173.62 1992
3174.15 1864
3174.68 1949
3175.21 1948
3175.75 1803
3176.28 2059
3176.81 1999
3177.34 2023
3177.87 1937
3178.40 1942
3178.93 1853
3179.47 1727
3180.00 1738
3180.53 1687
3181.06 1821
3181.59 1730
3182.12 1755
3182.66 1780
3183.19 1731
3183.72 1750
3184.25 1643
3184.78 1691
3185.32 1771
3185.85 1706
3186.38 1568
3186.91 1642
3187.44 1791
3187.98 1679
3188.51 1709
3189.04 1765
3189.57 1733
3190.11 1724
3190.64 1638
3191.17 1616
3191.70 1783
3192.24 1770
3192.77 1772
3193.30 1714
3193.84 1621
3194.37 1651
3194.90 1812
3195.43 1708
3195.97 1789
3196.50 1751
3197.03 1548
3197.57 1666
3198.10 1820
3198.63 1638
3199.17 1762
3199.70 1860
3200.23 1813
3200.77 1902
3201.30 2040
3201.83 1993
3202.37 2013
3202.90 2039
3203.43 1999
3203.97 2219
3204.50 2120
3205.03 2090
3205.57 2010
3206.10 2155
3206.63 2002
3207.17 2049
3207.70 1982
3208.24 1918
3208.77 1936
3209.30 2095
3209.84 2305
3210.37 2113
3210.91 2107
3211.44 2114
3211.98 2070
3212.51 2038
3213.04 2095
3213.58 2103
3214.11 1947
3214.65 1948
3215.18 1892
3215.72 1937
3216.25 1899
3216.79 1872
3217.32 1762
3217.86 1813
3218.39 1818
3218.93 1609
3219.46 1655
3220.00 1755
3220.53 1799
3221.07 1833
3221.60 1727
3222.14 1853
3222.67 1734
3223.21 1807
3223.74 2000
3224.28 1928
3224.81 2021
3225.35 1997
3225.88 2016
3226.42 2209
3226.95 2042
3227.49 2025
3228.02 2077
3228.56 1808
3229.10 1936
3229.63 1970
3230.17 2028
3230.70 2043
3231.24 1841
3231.78 1975
3232.31 2193
3232.85 2145
3233.38 2065
3233.92 1879
3234.46 2028
3234.99 2196
3235.53 2157
3236.06 2036
3236.60 2085
3237.14 2122
3237.67 2133
3238.21 2261
3238.75 2266
3239.28 2230
3239.82 2378
3240.36 2398
3240.89 2333
3241.43 2234
3241.97 2333
3242.50 2116
3243.04 2238
3243.58 2109
3244.11 2053
3244.65 2237
3245.19 2147
3245.72 2055
3246.26 2121
3246.80 2187
3247.34 2152
3247.87 1991
3248.41 2013
3248.95 2190
3249.49 2089
3250.02 2234
3250.56 2173
3251.10 2293
3251.64 2445
3252.17 2514
3252.71 2449
3253.25 2496
3253.79 2410
3254.32 2416
3254.86 2438
3255.40 2417
3255.94 2380
3256.48 2588
3257.01 2706
3257.55 2639
3258.09 2827
3258.63 2822
3259.17 2950
3259.70 3011
3260.24 3287
3260.78 3284
3261.32 3419
3261.86 3858
3262.40 4174
3262.93 4527
3263.47 4639
3264.01 5003
3264.55 5546
3265.09 5703
3265.63 5739
3266.17 6058
3266.71 6187
3267.24 6332
3267.78 5852
3268.32 6137
3268.86 6116
3269.40 5736
3269.94 4906
3270.48 4756
3271.02 4384
3271.56 3626
3272.10 3209
3272.64 2921
3273.18 2694
3273.71 2482
3274.25 2506
3274.79 2426
3275.33 2450
3275.87 2299
3276.41 2510
3276.95 2609
3277.49 2629
3278.03 2554
3278.57 2455
3279.11 2541
3279.65 2541
3280.19 2319
3280.73 2482
3281.27 2658
3281.81 2689
3282.35 2507
3282.89 2505
3283.43 2595
3283.97 2676
3284.51 2660
3285.05 2664
3285.59 2640
3286.13 2718
3286.67 2848
3287.21 2876
3287.75 2849
3288.30 2953
3288.84 2907
3289.38 2762
3289.92 2965
3290.46 3052
3291.00 2823
3291.54 2956
3292.08 2996
3292.62 3130
3293.16 3285
3293.70 3494
3294.24 4135
3294.79 4013
3295.33 4390
3295.87 4446
3296.41 4477
3296.95 4881
3297.49 4734
3298.03 4459
3298.57 4211
3299.12 3810
3299.66 3682
3300.20 3614
3300.74 3377
3301.28 2979
3301.82 2765
3302.37 2735
3302.91 2730
3303.45 2480
3303.99 2431
3304.53 2684
3305.08 2681
3305.62 2431
3306.16 2526
3306.70 2409
3307.24 2323
3307.79 2440
3308.33 2472
3308.87 2324
3309.41 2198
3309.96 2291
3310.50 2232
3311.04 2394
3311.58 2354
3312.13 2440
3312.67 2465
3313.21 2576
3313.75 2599
3314.30 2570
3314.84 2643
3315.38 2674
3315.92 2892
3316.47 2823
3317.01 3006
3317.55 2839
3318.10 3071
3318.64 3317
3319.18 3293
3319.73 3222
3320.27 3331
3320.81 3356
3321.36 3324
3321.90 3149
3322.44 3510
3322.99 3399
3323.53 3160
3324.07 3274
3324.62 3246
3325.16 3028
3325.70 3032
3326.25 2802
3326.79 2738
3327.34 2669
3327.88 2759
3328.42 2949
3328.97 2664
3329.51 2806
3330.06 2878
3330.60 3414
3331.14 4079
3331.69 4780
3332.23 5900
3332.78 7431
3333.32 9010
3333.86 11300
3334.41 13612
3334.95 15870
3335.50 18246
3336.04 19824
3336.59 20660
3337.13 21795
3337.68 21811
3338.22 20849
3338.77 19193
3339.31 17073
3339.86 14493
3340.40 12018
3340.94 9893
3341.49 7965
3342.03 6481
3342.58 5652
3343.13 4706
3343.67 4055
3344.22 3668
3344.76 3392
3345.31 3297
3345.85 3139
3346.40 2986
3346.94 3230
3347.49 3081
3348.03 3029
3348.58 2852
3349.12 2833
3349.67 2811
3350.22 2816
3350.76 2585
3351.31 2494
3351.85 2588
3352.40 2600
3352.94 2691
3353.49 2646
3354.04 2783
3354.58 2904
3355.13 2691
3355.67 2474
3356.22 2671
3356.77 2775
3357.31 2619
3357.86 2578
3358.41 2585
3358.95 2453
3359.50 2385
3360.05 2488
3360.59 2524
3361.14 2275
3361.68 2239
3362.23 2398
3362.78 2327
3363.33 2319
3363.87 2463
3364.42 2378
3364.97 2359
3365.51 2456
3366.06 2315
3366.61 2239
3367.15 2337
3367.70 2243
3368.25 2360
3368.79 2283
3369.34 2237
3369.89 2383
3370.44 2608
3370.98 2463
3371.53 2496
3372.08 2779
3372.63 2985
3373.17 3137
3373.72 3196
3374.27 3381
3374.82 3416
3375.36 3278
3375.91 3331
3376.46 3165
3377.01 3231
3377.56 3073
3378.10 2581
3378.65 2553
3379.20 2367
3379.75 2410
3380.30 2151
3380.84 2060
3381.39 2083
3381.94 2119
3382.49 2180
3383.04 2176
3383.59 2079
3384.13 2055
3384.68 2087
3385.23 2062
3385.78 2094
3386.33 1965
3386.88 1932
3387.43 2052
3387.97 1884
3388.52 1855
3389.07 1874
3389.62 1747
3390.17 1784
3390.72 1739
3391.27 1801
3391.82 1960
3392.37 1914
3392.92 1942
3393.46 1921
3394.01 1993
3394.56 1957
3395.11 2017
3395.66 1983
3396.21 1988
3396.76 2000
3397.31 1930
3397.86 2162
3398.41 2087
3398.96 2036
3399.51 1925
3400.06 1831
3400.61 1905
3401.16 1815
3401.71 1704
3402.26 1837
3402.81 1768
3403.36 1806
3403.91 1761
3404.46 1959
3405.01 1807
3405.56 1865
3406.11 1892
3406.66 1938
3407.21 1855
3407.76 1768
3408.31 1737
3408.86 1776
3409.41 1849
3409.96 1695
3410.51 1942
3411.06 1894
3411.61 2071
3412.16 2047
3412.71 2122
3413.27 2178
3413.82 2149
3414.37 2100
3414.92 2066
3415.47 2102
3416.02 2109
3416.57 1964
3417.12 1911
3417.67 2008
3418.22 1942
3418.78 1757
3419.33 1861
3419.88 1961
3420.43 1894
3420.98 1934
3421.53 1903
3422.08 2015
3422.64 2148
3423.19 2162
3423.74 2206
3424.29 2116
3424.84 2209
3425.39 1977
3425.95 2176
3426.50 2248
3427.05 2123
3427.60 1952
3428.15 1856
3428.71 1877
3429.26 1868
3429.81 1844
3430.36 1807
3430.91 1781
3431.47 1778
3432.02 1875
3432.57 2000
3433.12 1943
3433.68 2009
3434.23 1929
3434.78 1832
3435.33 1869
3435.89 1819
3436.44 1789
3436.99 1729
3437.54 1813
3438.10 1853
3438.65 1770
3439.20 1846
3439.76 1901
3440.31 1885
3440.86 1903
3441.42 1997
3441.97 1795
3442.52 1809
3443.07 1730
3443.63 1756
3444.18 1789
3444.73 1808
3445.29 1783
3445.84 1610
3446.39 1567
3446.95 1760
3447.50 1798
3448.06 1794
3448.61 1750
3449.16 1711
3449.72 1672
3450.27 1554
3450.82 1762
3451.38 1826
3451.93 1674
3452.49 1586
3453.04 1516
3453.59 1461
3454.15 1480
3454.70 1627
3455.26 1596
3455.81 1593
3456.36 1575
3456.92 1655
3457.47 1687
3458.03 1684
3458.58 1595
3459.14 1660
3459.69 1775
3460.25 1720
3460.80 1737
3461.36 1699
3461.91 1717
3462.46 1818
3463.02 1786
3463.57 1822
3464.13 1725
3464.68 1753
3465.24 1829
3465.79 1918
3466.35 2012
3466.90 1810
3467.46 1927
3468.02 1980
3468.57 1863
3469.13 1881
3469.68 1951
3470.24 1857
3470.79 1934
3471.35 1858
3471.90 1849
3472.46 1800
3473.01 1952
3473.57 1968
3474.13 1938
3474.68 1971
3475.24 2139
3475.79 2027
3476.35 2173
3476.90 2062
3477.46 1922
3478.02 2025
3478.57 2216
3479.13 2155
3479.68 2243
3480.24 2063
3480.80 2067
3481.35 2213
3481.91 2318
3482.47 2288
3483.02 2264
3483.58 2094
3484.14 2273
3484.69 2234
3485.25 2267
3485.81 2009
3486.36 2005
3486.92 2321
3487.48 2309
3488.03 2639
3488.59 2943
3489.15 3175
3489.70 3628
3490.26 4066
3490.82 4319
3491.37 4820
3491.93 5152
3492.49 5336
3493.05 5371
3493.60 5467
3494.16 5273
3494.72 5246
3495.27 5171
3495.83 4768
3496.39 4667
3496.95 4534
3497.50 4707
3498.06 4978
3498.62 5262
3499.18 5195
3499.74 5224
3500.29 5939
3500.85 6135
3501.41 5822
3501.97 5821
3502.52 5666
3503.08 5414
3503.64 5175
3504.20 5249
3504.76 5433
3505.32 5438
3505.87 5195
3506.43 5025
3506.99 4827
3507.55 4979
3508.11 4461
3508.67 4014
3509.22 3890
3509.78 3466
3510.34 3393
3510.90 3169
3511.46 2900
3512.02 2718
3512.58 2486
3513.13 2415
3513.69 2424
3514.25 2280
3514.81 2127
3515.37 2039
3515.93 2088
3516.49 1945
3517.05 1869
3517.61 2089
3518.17 2177
3518.73 2237
3519.28 2110
3519.84 1997
3520.40 2179
3520.96 2284
3521.52 2366
3522.08 2028
3522.64 2164
3523.20 2357
3523.76 2373
3524.32 2391
3524.88 2285
3525.44 2416
3526.00 2400
3526.56 2109
3527.12 2019
3527.68 1932
3528.24 2109
3528.80 2084
3529.36 1763
3529.92 1781
3530.48 1989
3531.04 1806
3531.60 1925
3532.16 1945
3532.72 1894
3533.28 1769
3533.84 1841
3534.40 1915
3534.96 1862
3535.52 1940
3536.08 1943
3536.65 2003
3537.21 1891
3537.77 2001
3538.33 2127
3538.89 2100
3539.45 1897
3540.01 1938
3540.57 2048
3541.13 2172
3541.69 2125
3542.25 2187
3542.82 2147
3543.38 2033
3543.94 2140
3544.50 1967
3545.06 2090
3545.62 2138
3546.18 2135
3546.75 1851
3547.31 1927
3547.87 2061
3548.43 1975
3548.99 1852
3549.55 1884
3550.12 1757
3550.68 1713
3551.24 1823
3551.80 1714
3552.36 1661
3552.92 1750
3553.49 1602
3554.05 1679
3554.61 1833
3555.17 1652
3555.74 1686
3556.30 1712
3556.86 1687
3557.42 1620
3557.98 1695
3558.55 1652
3559.11 1710
3559.67 1615
3560.23 1676
3560.80 1749
3561.36 1832
3561.92 1745
3562.49 1653
3563.05 1805
3563.61 1793
3564.17 1818
3564.74 1764
3565.30 1696
3565.86 1737
3566.43 1714
3566.99 1628
3567.55 1843
3568.11 1720
3568.68 1692
3569.24 1532
3569.80 1523
3570.37 1605
3570.93 1494
3571.49 1499
3572.06 1422
3572.62 1614
3573.19 1640
3573.75 1526
3574.31 1572
3574.88 1706
3575.44 1758
3576.00 1662
3576.57 1714
3577.13 1692
3577.70 1808
3578.26 1790
3578.82 1576
3579.39 1615
3579.95 1540
3580.52 1660
3581.08 1560
3581.64 1619
3582.21 1642
3582.77 1641
3583.34 1589
3583.90 1595
3584.47 1769
3585.03 1858
3585.60 1627
3586.16 1702
3586.72 1649
3587.29 1698
3587.85 1650
3588.42 1565
3588.98 1634
3589.55 1752
3590.11 1641
3590.68 1735
3591.24 1733
3591.81 1609
3592.37 1696
3592.94 1668
3593.50 1816
3594.07 1740
3594.63 1858
3595.20 1715
3595.77 1743
3596.33 1659
3596.90 1904
3597.46 1797
3598.03 1786
3598.59 1787
3599.16 1740
3599.72 1719
3600.29 1834
3600.86 1890
3601.42 1805
3601.99 1808
3602.55 1717
3603.12 1659
3603.69 1708
3604.25 1575
3604.82 1623
3605.38 1578
3605.95 1627
3606.52 1664
3607.08 1599
3607.65 1488
3608.21 1580
3608.78 1536
3609.35 1488
3609.91 1515
3610.48 1706
3611.05 1500
3611.61 1536
3612.18 1577
3612.75 1701
3613.31 1641
3613.88 1675
3614.45 1895
3615.01 2048
3615.58 2084
3616.15 2067
3616.72 2338
3617.28 2744
3617.85 2748
3618.42 2896
3618.98 3007
3619.55 3284
3620.12 3146
3620.69 2965
3621.25 2789
3621.82 2619
3622.39 2231
3622.96 2111
3623.52 1973
3624.09 1873
3624.66 1799
3625.23 1661
3625.79 1701
3626.36 1737
3626.93 1735
3627.50 1608
3628.06 1547
3628.63 1615
3629.20 1564
3629.77 1593
3630.34 1704
3630.91 1674
3631.47 1653
3632.04 1661
3632.61 1779
3633.18 1708
3633.75 1789
3634.31 1713
3634.88 1793
3635.45 1784
3636.02 1757
3636.59 1715
3637.16 1728
3637.73 1720
3638.29 1928
3638.86 1696
3639.43 1867
3640.00 1963
3640.57 2094
3641.14 2148
3641.71 2187
3642.28 2122
3642.85 2208
3643.42 2193
3643.98 1995
3644.55 2029
3645.12 2060
3645.69 2098
3646.26 2318
3646.83 2061
3647.40 2013
3647.97 2034
3648.54 2053
3649.11 1955
3649.68 1972
3650.25 1905
3650.82 1899
3651.39 2100
3651.96 2063
3652.53 2137
3653.10 2248
3653.67 2263
3654.24 2302
3654.81 2459
3655.38 2509
3655.95 2336
3656.52 2506
3657.09 2657
3657.66 2575
3658.23 2793
3658.80 3039
3659.37 2859
3659.94 2963
3660.51 2928
3661.08 3024
3661.65 2933
3662.22 2826
3662.79 2412
3663.36 2448
3663.93 2414
3664.50 2339
3665.07 2226
3665.64 2205
3666.22 2345
3666.79 2407
3667.36 2230
3667.93 2240
3668.50 2139
3669.07 2152
3669.64 2018
3670.21 1949
3670.78 2207
3671.36 2155
3671.93 2108
3672.50 2073
3673.07 2031
3673.64 2194
3674.21 2081
3674.78 2006
3675.36 2017
3675.93 1995
3676.50 1894
3677.07 1903
3677.64 1929
3678.21 1786
3678.79 1785
3679.36 1902
3679.93 1918
3680.50 1790
3681.07 1906
3681.65 1695
3682.22 1603
3682.79 1728
3683.36 1829
3683.94 1839
3684.51 1755
3685.08 1786
3685.65 1958
3686.23 2038
3686.80 2104
3687.37 2033
3687.94 2354
3688.52 2499
3689.09 2674
3689.66 2618
3690.23 2484
3690.81 2661
3691.38 2717
3691.95 2637
3692.52 2422
3693.10 2355
3693.67 2127
3694.24 2098
3694.82 2160
3695.39 2048
3695.96 2023
3696.54 1775
3697.11 1908
3697.68 1999
3698.26 1951
3698.83 1992
3699.40 2160
3699.98 2127
3700.55 2161
3701.12 2039
3701.70 1961
3702.27 2237
3702.85 2161
3703.42 2187
3703.99 2174
3704.57 2283
3705.14 2288
3705.71 2228
3706.29 2021
3706.86 2068
3707.44 1964
3708.01 2038
3708.59 1979
3709.16 2173
3709.73 1936
3710.31 1887
3710.88 1810
3711.46 1954
3712.03 1873
3712.61 1837
3713.18 2007
3713.75 2017
3714.33 2037
3714.90 1892
3715.48 1810
3716.05 1861
3716.63 1843
3717.20 1693
3717.78 1642
3718.35 1709
3718.93 1799
3719.50 1692
3720.08 1593
3720.65 1564
3721.23 1496
3721.80 1438
3722.38 1550
3722.95 1506
3723.53 1560
3724.11 1635
3724.68 1587
3725.26 1652
3725.83 1622
3726.41 1562
3726.98 1615
3727.56 1625
3728.13 1690
3728.71 1855
3729.29 1790
3729.86 1757
3730.44 1948
3731.01 1971
3731.59 1990
3732.17 1950
3732.74 2091
3733.32 2218
3733.89 2049
3734.47 1931
3735.05 1970
3735.62 2112
3736.20 1977
3736.77 1787
3737.35 1829
3737.93 1770
3738.50 1688
3739.08 1632
3739.66 1574
3740.23 1644
3740.81 1642
3741.39 1574
3741.96 1543
3742.54 1511
3743.12 1577
3743.69 1601
3744.27 1586
3744.85 1615
3745.43 1439
3746.00 1580
3746.58 1661
3747.16 1679
3747.73 1672
3748.31 1692
3748.89 1664
3749.47 1683
3750.04 1660
3750.62 1497
3751.20 1468
3751.78 1587
3752.35 1527
3752.93 1438
3753.51 1487
3754.09 1522
3754.66 1542
3755.24 1574
3755.82 1563
3756.40 1527
3756.98 1562
3757.55 1547
3758.13 1510
3758.71 1616
3759.29 1679
3759.87 1661
3760.44 1615
3761.02 1560
3761.60 1623
3762.18 1672
3762.76 1677
3763.34 1792
3763.91 1694
3764.49 1657
3765.07 1663
3765.65 1701
3766.23 1720
3766.81 1685
3767.39 1766
3767.96 1671
3768.54 1632
3769.12 1635
3769.70 1780
3770.28 1640
3770.86 1650
3771.44 1648
3772.02 1790
3772.60 1833
3773.18 1799
3773.76 1709
3774.33 1668
3774.91 1674
3775.49 1624
3776.07 1605
3776.65 1591
3777.23 1629
3777.81 1506
3778.39 1477
3778.97 1513
3779.55 1527
3780.13 1685
3780.71 1660
3781.29 1498
3781.87 1561
3782.45 1535
3783.03 1638
3783.61 1510
3784.19 1584
3784.77 1646
3785.35 1502
3785.93 1567
3786.51 1451
3787.09 1485
3787.67 1530
3788.25 1627
3788.83 1466
3789.41 1470
3789.99 1480
3790.57 1597
3791.15 1621
3791.73 1675
3792.31 1693
3792.89 1612
3793.48 1653
3794.06 1580
3794.64 1664
3795.22 1743
3795.80 1672
3796.38 1523
3796.96 1581
3797.54 1506
3798.12 1576
3798.70 1614
3799.28 1541
3799.87 1530
3800.45 1698
3801.03 1731
3801.61 1675
3802.19 1809
3802.77 1878
3803.35 1849
3803.94 1836
3804.52 1724
3805.10 1915
3805.68 1803
3806.26 1799
3806.84 1844
3807.43 1745
3808.01 1729
3808.59 1877
3809.17 1832
3809.75 1849
3810.34 1972
3810.92 1985
3811.50 2062
3812.08 1992
3812.66 1971
3813.25 2253
3813.83 2173
3814.41 2073
3814.99 2180
3815.58 2127
3816.16 2095
3816.74 2231
3817.32 2250
3817.91 2037
3818.49 2093
3819.07 1987
3819.65 1845
3820.24 1753
3820.82 1735
3821.40 1721
3821.99 1599
3822.57 1591
3823.15 1692
3823.73 1644
3824.32 1483
3824.90 1485
3825.48 1477
3826.07 1646
3826.65 1565
3827.23 1435
3827.82 1557
3828.40 1659
3828.98 1593
3829.57 1570
3830.15 1489
3830.73 1565
3831.32 1666
3831.90 1608
3832.49 1586
3833.07 1625
3833.65 1491
3834.24 1510
3834.82 1527
3835.41 1547
3835.99 1508
3836.57 1514
3837.16 1434
3837.74 1390
3838.33 1356
3838.91 1449
3839.49 1530
3840.08 1515
3840.66 1490
3841.25 1413
3841.83 1510
3842.42 1607
3843.00 1515
3843.58 1414
3844.17 1368
3844.75 1377
3845.34 1471
3845.92 1554
3846.51 1439
3847.09 1533
3847.68 1481
3848.26 1402
3848.85 1433
3849.43 1483
3850.02 1414
3850.60 1444
3851.19 1468
3851.77 1565
3852.36 1624
3852.94 1566
3853.53 1656
3854.11 1636
3854.70 1521
3855.29 1559
3855.87 1540
3856.46 1576
3857.04 1543
3857.63 1555
3858.21 1685
3858.80 1747
3859.39 1749
3859.97 1901
3860.56 2109
3861.14 2197
3861.73 2254
3862.31 2231
3862.90 2288
3863.49 2288
3864.07 2475
3864.66 2628
3865.25 2341
3865.83 2253
3866.42 2203
3867.00 2174
3867.59 2155
3868.18 2024
3868.76 1706
3869.35 1726
3869.94 1733
3870.52 1564
3871.11 1455
3871.70 1602
3872.28 1671
3872.87 1685
3873.46 1768
3874.04 1847
3874.63 1943
3875.22 1772
3875.80 1717
3876.39 1726
3876.98 1728
3877.57 1810
3878.15 1793
3878.74 1461
3879.33 1564
3879.92 1572
3880.50 1652
3881.09 1453
3881.68 1420
3882.26 1522
3882.85 1525
3883.44 1356
3884.03 1373
3884.62 1362
3885.20 1355
3885.79 1488
3886.38 1633
3886.97 1592
3887.55 1593
3888.14 1712
3888.73 1761
3889.32 1931
3889.91 1897
3890.49 1815
3891.08 1925
3891.67 2071
3892.26 1913
3892.85 1893
3893.44 1863
3894.02 1938
3894.61 1752
3895.20 1605
3895.79 1564
3896.38 1514
3896.97 1599
3897.56 1616
3898.14 1587
3898.73 1680
3899.32 1659
3899.91 1630
3900.50 1526
3901.09 1549
3901.68 1658
3902.27 1784
3902.86 1653
3903.44 1433
3904.03 1614
3904.62 1712
3905.21 1639
3905.80 1593
3906.39 1576
3906.98 1515
3907.57 1514
3908.16 1637
3908.75 1592
3909.34 1636
3909.93 1563
3910.52 1472
3911.11 1468
3911.70 1477
3912.29 1535
3912.88 1430
3913.47 1358
3914.06 1389
3914.65 1547
3915.24 1514
3915.83 1419
3916.42 1483
3917.01 1461
3917.60 1549
3918.19 1580
3918.78 1429
3919.37 1451
3919.96 1554
3920.55 1583
3921.14 1464
3921.73 1534
3922.32 1482
3922.91 1422
3923.50 1463
3924.09 1454
3924.68 1480
3925.27 1405
3925.86 1447
3926.45 1413
3927.05 1381
3927.64 1363
3928.23 1339
3928.82 1373
3929.41 1435
3930.00 1320
3930.59 1246
3931.18 1319
3931.77 1463
3932.37 1351
3932.96 1259
3933.55 1372
3934.14 1303
3934.73 1312
3935.32 1349
3935.91 1285
3936.51 1374
3937.10 1344
3937.69 1295
3938.28 1426
3938.87 1287
3939.46 1346
3940.06 1459
3940.65 1375
3941.24 1333
3941.83 1394
3942.42 1540
3943.02 1594
3943.61 1616
3944.20 1516
3944.79 1565
3945.39 1621
3945.98 1554
3946.57 1543
3947.16 1416
3947.76 1426
3948.35 1516
3948.94 1458
3949.53 1574
3950.13 1379
3950.72 1399
3951.31 1601
3951.90 1529
3952.50 1553
3953.09 1461
3953.68 1442
3954.28 1553
3954.87 1539
3955.46 1482
3956.05 1500
3956.65 1555
3957.24 1515
3957.83 1534
3958.43 1540
3959.02 1491
3959.61 1571
3960.21 1451
3960.80 1457
3961.39 1603
3961.99 1428
3962.58 1465
3963.17 1455
3963.77 1430
3964.36 1458
3964.96 1387
3965.55 1574
3966.14 1536
3966.74 1504
3967.33 1369
3967.93 1449
3968.52 1526
3969.11 1451
3969.71 1438
3970.30 1414
3970.90 1478
3971.49 1403
3972.08 1440
3972.68 1490
3973.27 1368
3973.87 1493
3974.46 1506
3975.06 1602
3975.65 1729
3976.25 1659
3976.84 1662
3977.43 1753
3978.03 1836
3978.62 1715
3979.22 1668
3979.81 1711
3980.41 1587
3981.00 1579
3981.60 1564
3982.19 1659
3982.79 1580
3983.38 1658
3983.98 1540
3984.57 1564
3985.17 1586
3985.76 1543
3986.36 1581
3986.96 1525
3987.55 1566
3988.15 1574
3988.74 1499
3989.34 1455
3989.93 1329
3990.53 1437
3991.12 1515
3991.72 1432
3992.32 1447
3992.91 1617
3993.51 1535
3994.10 1469
3994.70 1467
3995.30 1484
3995.89 1496
3996.49 1553
3997.08 1432
3997.68 1578
3998.28 1437
3998.87 1483
3999.47 1489
4000.07 1521
4000.66 1532
4001.26 1599
4001.85 1393
4002.45 1427
4003.05 1414
4003.64 1413
4004.24 1545
4004.84 1562
4005.43 1642
4006.03 1514
4006.63 1464
4007.23 1564
4007.82 1503
4008.42 1578
4009.02 1523
4009.61 1574
4010.21 1620
4010.81 1527
4011.41 1479
4012.00 1530
4012.60 1584
4013.20 1467
4013.79 1454
4014.39 1630
4014.99 1591
4015.59 1564
4016.18 1619
4016.78 1719
4017.38 1718
4017.98 1768
4018.58 1784
4019.17 1506
4019.77 1596
4020.37 1661
4020.97 1653
4021.56 1535
4022.16 1675
4022.76 1688
4023.36 1517
4023.96 1557
4024.56 1736
4025.15 1712
4025.75 1661
4026.35 1633
4026.95 1722
4027.55 1750
4028.15 1769
4028.74 1779
4029.34 1805
4029.94 1761
4030.54 1802
4031.14 1915
4031.74 1930
4032.34 1822
4032.93 1896
4033.53 1937
4034.13 1840
4034.73 1963
4035.33 1964
4035.93 1894
4036.53 1834
4037.13 1707
4037.73 1744
4038.33 1616
4038.93 1549
4039.52 1537
4040.12 1487
4040.72 1414
4041.32 1365
4041.92 1347
4042.52 1515
4043.12 1519
4043.72 1463
4044.32 1329
4044.92 1463
4045.52 1552
4046.12 1455
4046.72 1343
4047.32 1571
4047.92 1576
4048.52 1667
4049.12 1632
4049.72 1635
4050.32 1728
4050.92 1628
4051.52 1595
4052.12 1652
4052.72 1571
4053.32 1591
4053.92 1635
4054.52 1570
4055.12 1519
4055.72 1475
4056.32 1491
4056.92 1540
4057.52 1540
4058.13 1567
4058.73 1467
4059.33 1332
4059.93 1289
4060.53 1332
4061.13 1317
4061.73 1223
4062.33 1255
4062.93 1337
4063.53 1444
4064.14 1381
4064.74 1283
4065.34 1280
4065.94 1218
4066.54 1332
4067.14 1373
4067.74 1351
4068.34 1243
4068.95 1352
4069.55 1284
4070.15 1231
4070.75 1168
4071.35 1269
4071.95 1331
4072.56 1168
4073.16 1185
4073.76 1238
4074.36 1336
4074.96 1236
4075.57 1402
4076.17 1448
4076.77 1425
4077.37 1392
4077.97 1451
4078.58 1428
4079.18 1412
4079.78 1404
4080.38 1398
4080.99 1294
4081.59 1289
4082.19 1355
4082.79 1287
4083.40 1386
4084.00 1443
4084.60 1448
4085.20 1354
4085.81 1326
4086.41 1351
4087.01 1412
4087.61 1352
4088.22 1197
4088.82 1232
4089.42 1293
4090.03 1271
4090.63 1269
4091.23 1250
4091.84 1316
4092.44 1325
4093.04 1340
4093.65 1357
4094.25 1133
4094.85 1160
4095.46 1174
4096.06 1197
4096.66 1264
4097.27 1356
4097.87 1257
4098.47 1198
4099.08 1361
4099.68 1226
4100.29 1256
4100.89 1390
4101.49 1365
4102.10 1370
4102.70 1282
4103.30 1292
4103.91 1355
4104.51 1347
4105.12 1432
4105.72 1396
4106.33 1346
4106.93 1331
4107.53 1291
4108.14 1307
4108.74 1248
4109.35 1237
4109.95 1244
4110.56 1221
4111.16 1222
4111.77 1212
4112.37 1191
4112.98 1180
4113.58 1201
4114.19 1221
4114.79 1251
4115.40 1338
4116.00 1379
4116.61 1307
4117.21 1343
4117.82 1423
4118.42 1425
4119.03 1351
4119.63 1509
4120.24 1323
4120.84 1438
4121.45 1347
4122.05 1362
4122.66 1525
4123.26 1355
4123.87 1359
4124.47 1325
4125.08 1384
4125.69 1345
4126.29 1307
4126.90 1294
4127.50 1374
4128.11 1384
4128.71 1360
4129.32 1345
4129.93 1354
4130.53 1236
4131.14 1284
4131.74 1259
4132.35 1359
4132.96 1319
4133.56 1364
4134.17 1380
4134.78 1434
4135.38 1534
4135.99 1512
4136.60 1603
4137.20 1501
4137.81 1573
4138.42 1543
4139.02 1688
4139.63 1711
4140.24 1667
4140.84 1673
4141.45 1599
4142.06 1666
4142.66 1492
4143.27 1445
4143.88 1510
4144.48 1482
4145.09 1372
4145.70 1483
4146.31 1499
4146.91 1399
4147.52 1450
4148.13 1398
4148.73 1501
4149.34 1360
4149.95 1258
4150.56 1298
4151.16 1241
4151.77 1161
4152.38 1160
4152.99 1219
4153.60 1280
4154.20 1378
4154.81 1317
4155.42 1241
4156.03 1271
4156.63 1201
4157.24 1373
4157.85 1385
4158.46 1309
4159.07 1270
4159.68 1329
4160.28 1231
4160.89 1279
4161.50 1410
4162.11 1610
4162.72 1598
4163.33 1691
4163.93 1789
4164.54 1802
4165.15 1876
4165.76 2031
4166.37 2029
4166.98 1708
4167.59 1726
4168.19 1766
4168.80 1562
4169.41 1462
4170.02 1573
4170.63 1494
4171.24 1389
4171.85 1397
4172.46 1473
4173.07 1496
4173.68 1426
4174.29 1470
4174.89 1597
4175.50 1736
4176.11 1614
4176.72 1663
4177.33 1730
4177.94 1722
4178.55 1654
4179.16 1589
4179.77 1621
4180.38 1652
4180.99 1534
4181.60 1498
4182.21 1470
4182.82 1494
4183.43 1333
4184.04 1260
4184.65 1326
4185.26 1360
4185.87 1288
4186.48 1343
4187.09 1403
4187.70 1447
4188.31 1495
4188.92 1592
4189.53 1504
4190.14 1431
4190.75 1554
4191.36 1776
4191.97 1761
4192.58 1794
4193.19 1850
4193.80 1784
4194.42 1793
4195.03 1937
4195.64 1896
4196.25 1905
4196.86 1988
4197.47 1913
4198.08 1821
4198.69 1803
4199.30 1703
4199.91 1642
4200.53 1678
4201.14 1569
4201.75 1386
4202.36 1538
4202.97 1487
4203.58 1382
4204.19 1343
4204.80 1348
4205.42 1418
4206.03 1382
4206.64 1363
4207.25 1454
4207.86 1496
4208.47 1363
4209.09 1436
4209.70 1423
4210.31 1445
4210.92 1479
4211.53 1428
4212.15 1527
4212.76 1681
4213.37 1577
4213.98 1572
4214.59 1594
4215.21 1565
4215.82 1657
4216.43 1696
4217.04 1800
4217.66 1942
4218.27 1753
4218.88 1833
4219.49 1946
4220.11 2139
4220.72 2331
4221.33 2332
4221.94 2368
4222.56 2591
4223.17 2542
4223.78 2570
4224.40 2648
4225.01 2604
4225.62 2606
4226.23 2688
4226.85 2608
4227.46 2534
4228.07 2553
4228.69 2694
4229.30 2619
4229.91 2727
4230.53 2633
4231.14 2902
4231.75 3020
4232.37 2929
4232.98 3423
4233.59 3467
4234.21 3672
4234.82 3472
4235.44 3601
4236.05 4068
4236.66 3814
4237.28 3295
4237.89 3324
4238.50 2991
4239.12 2810
4239.73 2392
4240.35 2061
4240.96 2101
4241.58 2023
4242.19 2019
4242.80 1980
4243.42 1776
4244.03 2082
4244.65 2028
4245.26 1902
4245.88 2077
4246.49 2002
4247.10 2079
4247.72 2031
4248.33 2110
4248.95 2073
4249.56 2196
4250.18 2118
4250.79 1923
4251.41 1871
4252.02 1858
4252.64 1813
4253.25 1738
4253.87 1803
4254.48 1699
4255.10 1661
4255.71 1732
4256.33 1787
4256.94 1591
4257.56 1523
4258.17 1610
4258.79 1562
4259.41 1626
4260.02 1557
4260.64 1567
4261.25 1596
4261.87 1596
4262.48 1548
4263.10 1429
4263.71 1543
4264.33 1491
4264.95 1530
4265.56 1474
4266.18 1472
4266.79 1547
4267.41 1551
4268.03 1540
4268.64 1628
4269.26 1578
4269.87 1638
4270.49 1644
4271.11 1574
4271.72 1632
4272.34 1636
4272.96 1730
4273.57 1692
4274.19 1820
4274.81 1672
4275.42 1829
4276.04 1732
4276.66 1862
4277.27 1908
4277.89 1910
4278.51 1889
4279.12 1714
4279.74 1555
4280.36 1571
4280.97 1476
4281.59 1547
4282.21 1458
4282.83 1422
4283.44 1378
4284.06 1356
4284.68 1529
4285.29 1491
4285.91 1285
4286.53 1426
4287.15 1425
4287.76 1364
4288.38 1355
4289.00 1520
4289.62 1448
4290.23 1381
4290.85 1498
4291.47 1458
4292.09 1352
4292.71 1468
4293.32 1395
4293.94 1339
4294.56 1327
4295.18 1391
4295.80 1371
4296.41 1416
4297.03 1420
4297.65 1397
4298.27 1404
4298.89 1400
4299.50 1356
4300.12 1382
4300.74 1380
4301.36 1341
4301.98 1293
4302.60 1394
4303.22 1443
4303.83 1493
4304.45 1500
4305.07 1455
4305.69 1414
4306.31 1383
4306.93 1363
4307.55 1258
4308.17 1276
4308.79 1365
4309.40 1354
4310.02 1454
4310.64 1475
4311.26 1483
4311.88 1368
4312.50 1376
4313.12 1382
4313.74 1418
4314.36 1397
4314.98 1374
4315.60 1341
4316.22 1462
4316.84 1478
4317.46 1490
4318.08 1516
4318.70 1536
4319.32 1482
4319.94 1576
4320.56 1560
4321.18 1626
4321.80 1600
4322.42 1506
4323.04 1646
4323.66 1838
4324.28 1705
4324.90 1596
4325.52 1774
4326.14 1699
4326.76 1727
4327.38 1674
4328.00 1928
4328.62 1769
4329.24 1568
4329.86 1645
4330.48 1598
4331.10 1567
4331.72 1584
4332.34 1698
4332.96 1662
4333.58 1869
4334.20 2011
4334.82 2300
4335.45 2554
4336.07 2617
4336.69 2855
4337.31 3029
4337.93 3193
4338.55 3148
4339.17 2923
4339.79 2990
4340.41 3108
4341.04 2859
4341.66 2887
4342.28 2597
4342.90 2787
4343.52 3063
4344.14 3111
4344.76 3420
4345.39 3991
4346.01 4253
4346.63 4335
4347.25 4313
4347.87 4285
4348.50 4144
4349.12 3834
4349.74 3387
4350.36 3221
4350.98 2762
4351.61 2541
4352.23 2376
4352.85 2128
4353.47 2060
4354.09 1935
4354.72 1795
4355.34 1803
4355.96 1811
4356.58 1850
4357.21 1978
4357.83 1892
4358.45 1857
4359.07 1992
4359.70 1917
4360.32 1876
4360.94 1753
4361.56 1811
4362.19 1738
4362.81 1711
4363.43 1721
4364.06 1880
4364.68 1745
4365.30 1579
4365.93 1587
4366.55 1690
4367.17 1627
4367.80 1631
4368.42 1578
4369.04 1510
4369.67 1501
4370.29 1479
4370.91 1580
4371.54 1512
4372.16 1450
4372.78 1478
4373.41 1455
4374.03 1362
4374.65 1394
4375.28 1493
4375.90 1531
4376.53 1495
4377.15 1422
4377.77 1425
4378.40 1525
4379.02 1554
4379.65 1594
4380.27 1596
4380.89 1666
4381.52 1755
4382.14 1618
4382.77 1523
4383.39 1512
4384.02 1534
4384.64 1412
4385.26 1428
4385.89 1469
4386.51 1395
4387.14 1450
4387.76 1406
4388.39 1456
4389.01 1417
4389.64 1358
4390.26 1395
4390.89 1325
4391.51 1404
4392.14 1362
4392.76 1275
4393.39 1275
4394.01 1224
4394.64 1297
4395.26 1365
4395.89 1415
4396.51 1442
4397.14 1381
4397.76 1334
4398.39 1450
4399.01 1472
4399.64 1385
4400.27 1329
4400.89 1315
4401.52 1250
4402.14 1439
4402.77 1446
4403.39 1350
4404.02 1388
4404.65 1340
4405.27 1525
4405.90 1381
4406.52 1358
4407.15 1425
4407.78 1359
4408.40 1408
4409.03 1468
4409.65 1443
4410.28 1593
4410.91 1402
4411.53 1507
4412.16 1550
4412.79 1424
4413.41 1456
4414.04 1464
4414.67 1452
4415.29 1392
4415.92 1459
4416.55 1423
4417.17 1319
4417.80 1246
4418.43 1240
4419.05 1304
4419.68 1329
4420.31 1319
4420.93 1253
4421.56 1305
4422.19 1245
4422.82 1310
4423.44 1254
4424.07 1182
4424.70 1238
4425.32 1161
4425.95 1163
4426.58 1151
4427.21 1228
4427.83 1307
4428.46 1125
4429.09 1163
4429.72 1280
4430.35 1383
4430.97 1323
4431.60 1332
4432.23 1317
4432.86 1346
4433.48 1458
4434.11 1452
4434.74 1403
4435.37 1250
4436.00 1296
4436.62 1368
4437.25 1253
4437.88 1305
4438.51 1357
4439.14 1356
4439.77 1368
4440.39 1335
4441.02 1275
4441.65 1319
4442.28 1279
4442.91 1274
4443.54 1284
4444.17 1308
4444.79 1307
4445.42 1429
4446.05 1251
4446.68 1242
4447.31 1371
4447.94 1476
4448.57 1503
4449.20 1432
4449.83 1403
4450.46 1410
4451.08 1443
4451.71 1407
4452.34 1450
4452.97 1402
4453.60 1405
4454.23 1493
4454.86 1434
4455.49 1529
4456.12 1609
4456.75 1586
4457.38 1676
4458.01 1530
4458.64 1543
4459.27 1450
4459.90 1267
4460.53 1357
4461.16 1302
4461.79 1318
4462.42 1296
4463.05 1259
4463.68 1163
4464.31 1256
4464.94 1192
4465.57 1130
4466.20 1260
4466.83 1256
4467.46 1226
4468.09 1232
4468.72 1236
4469.35 1185
4469.98 1138
4470.61 1300
4471.24 1256
4471.87 1280
4472.50 1225
4473.13 1281
4473.76 1204
4474.40 1153
4475.03 1165
4475.66 1140
4476.29 1145
4476.92 1212
4477.55 1389
4478.18 1247
4478.81 1238
4479.44 1233
4480.07 1225
4480.71 1285
4481.34 1344
4481.97 1241
4482.60 1376
4483.23 1320
4483.86 1289
4484.49 1324
4485.13 1365
4485.76 1301
4486.39 1288
4487.02 1280
4487.65 1268
4488.28 1313
4488.92 1351
4489.55 1234
4490.18 1302
4490.81 1292
4491.44 1255
4492.08 1267
4492.71 1449
4493.34 1433
4493.97 1396
4494.61 1275
4495.24 1284
4495.87 1361
4496.50 1356
4497.13 1357
4497.77 1372
4498.40 1502
4499.03 1671
4499.67 1647
4500.30 1607
4500.93 1625
4501.56 1643
4502.20 1842
4502.83 1829
4503.46 1915
4504.09 1815
4504.73 1747
4505.36 1695
4505.99 1613
4506.63 1616
4507.26 1478
4507.89 1403
4508.53 1425
4509.16 1311
4509.79 1323
4510.43 1319
4511.06 1299
4511.69 1369
4512.33 1426
4512.96 1346
4513.59 1397
4514.23 1436
4514.86 1388
4515.49 1298
4516.13 1270
4516.76 1363
4517.40 1359
4518.03 1355
4518.66 1264
4519.30 1184
4519.93 1287
4520.57 1271
4521.20 1279
4521.83 1312
4522.47 1175
4523.10 1294
4523.74 1293
4524.37 1302
4525.01 1324
4525.64 1369
4526.27 1511
4526.91 1501
4527.54 1596
4528.18 1799
4528.81 1846
4529.45 2065
4530.08 2131
4530.72 2214
4531.35 2342
4531.99 2318
4532.62 2505
4533.26 2503
4533.89 2435
4534.53 2484
4535.16 2190
4535.80 1937
4536.43 1880
4537.07 1816
4537.70 1715
4538.34 1544
4538.97 1448
4539.61 1448
4540.24 1352
4540.88 1375
4541.52 1331
4542.15 1225
4542.79 1215
4543.42 1280
4544.06 1210
4544.69 1166
4545.33 1225
4545.97 1146
4546.60 1155
4547.24 1197
4547.87 1142
4548.51 1158
4549.15 1249
4549.78 1325
4550.42 1290
4551.05 1203
4551.69 1253
4552.33 1244
4552.96 1290
4553.60 1204
4554.24 1299
4554.87 1287
4555.51 1257
4556.15 1200
4556.78 1255
4557.42 1317
4558.06 1290
4558.69 1275
4559.33 1291
4559.97 1217
4560.60 1296
4561.24 1261
4561.88 1299
4562.51 1316
4563.15 1244
4563.79 1274
4564.43 1286
4565.06 1213
4565.70 1337
4566.34 1221
4566.97 1230
4567.61 1315
4568.25 1315
4568.89 1292
4569.52 1301
4570.16 1380
4570.80 1269
4571.44 1293
4572.07 1292
4572.71 1241
4573.35 1257
4573.99 1080
4574.63 1184
4575.26 1176
4575.90 1199
4576.54 1272
4577.18 1294
4577.82 1281
4578.45 1148
4579.09 1233
4579.73 1142
4580.37 1243
4581.01 1238
4581.65 1437
4582.28 1472
4582.92 1386
4583.56 1330
4584.20 1343
4584.84 1349
4585.48 1300
4586.12 1297
4586.75 1260
4587.39 1349
4588.03 1357
4588.67 1557
4589.31 1738
4589.95 1785
4590.59 1822
4591.23 1870
4591.87 1889
4592.50 1894
4593.14 1734
4593.78 1656
4594.42 1692
4595.06 1549
4595.70 1475
4596.34 1454
4596.98 1409
4597.62 1374
4598.26 1427
4598.90 1334
4599.54 1447
4600.18 1509
4600.82 1463
4601.46 1344
4602.10 1396
4602.74 1480
4603.38 1485
4604.02 1441
4604.66 1480
4605.30 1527
4605.94 1374
4606.58 1364
4607.22 1485
4607.86 1538
4608.50 1673
4609.14 1634
4609.78 1512
4610.42 1481
4611.06 1392
4611.70 1377
4612.34 1416
4612.98 1345
4613.62 1287
4614.26 1324
4614.90 1442
4615.54 1478
4616.18 1350
4616.82 1409
4617.47 1380
4618.11 1237
4618.75 1197
4619.39 1285
4620.03 1375
4620.67 1315
4621.31 1246
4621.95 1370
4622.59 1453
4623.23 1395
4623.88 1372
4624.52 1272
4625.16 1331
4625.80 1397
4626.44 1329
4627.08 1268
4627.72 1287
4628.37 1334
4629.01 1395
4629.65 1387
4630.29 1366
4630.93 1384
4631.58 1412
4632.22 1438
4632.86 1482
4633.50 1536
4634.14 1471
4634.79 1490
4635.43 1503
4636.07 1507
4636.71 1538
4637.35 1467
4638.00 1704
4638.64 1707
4639.28 1571
4639.92 1457
4640.57 1557
4641.21 1550
4641.85 1474
4642.49 1459
4643.14 1542
4643.78 1389
4644.42 1324
4645.06 1427
4645.71 1241
4646.35 1353
4646.99 1440
4647.64 1469
4648.28 1354
4648.92 1334
4649.56 1418
4650.21 1490
4650.85 1428
4651.49 1404
4652.14 1552
4652.78 1636
4653.42 1585
4654.07 1567
4654.71 1559
4655.35 1553
4656.00 1511
4656.64 1429
4657.29 1440
4657.93 1424
4658.57 1488
4659.22 1418
4659.86 1456
4660.50 1407
4661.15 1350
4661.79 1339
4662.44 1382
4663.08 1404
4663.72 1212
4664.37 1248
4665.01 1237
4665.66 1203
4666.30 1173
4666.95 1247
4667.59 1309
4668.23 1288
4668.88 1245
4669.52 1253
4670.17 1141
4670.81 1179
4671.46 1255
4672.10 1280
4672.75 1398
4673.39 1457
4674.04 1316
4674.68 1396
4675.32 1389
4675.97 1305
4676.61 1340
4677.26 1311
4677.90 1237
4678.55 1174
4679.20 1277
4679.84 1266
4680.49 1317
4681.13 1309
4681.78 1407
4682.42 1266
4683.07 1313
4683.71 1408
4684.36 1279
4685.00 1322
4685.65 1401
4686.29 1404
4686.94 1332
4687.59 1284
4688.23 1258
4688.88 1334
4689.52 1333
4690.17 1206
4690.82 1197
4691.46 1216
4692.11 1237
4692.75 1219
4693.40 1206
4694.05 1209
4694.69 1310
4695.34 1436
4695.98 1453
4696.63 1520
4697.28 1657
4697.92 1615
4698.57 1678
4699.22 1681
4699.86 1840
4700.51 1632
4701.16 1640
4701.80 1597
4702.45 1548
4703.10 1469
4703.74 1378
4704.39 1322
4705.04 1367
4705.68 1440
4706.33 1357
4706.98 1426
4707.63 1309
4708.27 1367
4708.92 1423
4709.57 1406
4710.21 1462
4710.86 1435
4711.51 1438
4712.16 1302
4712.80 1369
4713.45 1333
4714.10 1307
4714.75 1262
4715.39 1332
4716.04 1340
4716.69 1309
4717.34 1389
4717.99 1299
4718.63 1452
4719.28 1420
4719.93 1385
4720.58 1349
4721.22 1221
4721.87 1369
4722.52 1406
4723.17 1368
4723.82 1371
4724.47 1315
4725.11 1459
4725.76 1478
4726.41 1433
4727.06 1466
4727.71 1473
4728.36 1337
4729.00 1294
4729.65 1347
4730.30 1361
4730.95 1271
4731.60 1253
4732.25 1351
4732.90 1348
4733.55 1306
4734.19 1309
4734.84 1389
4735.49 1354
4736.14 1210
4736.79 1305
4737.44 1325
4738.09 1259
4738.74 1323
4739.39 1414
4740.04 1290
4740.69 1323
4741.34 1443
4741.99 1457
4742.64 1446
4743.28 1469
4743.93 1460
4744.58 1415
4745.23 1377
4745.88 1331
4746.53 1407
4747.18 1347
4747.83 1339
4748.48 1446
4749.13 1496
4749.78 1470
4750.43 1403
4751.08 1542
4751.73 1626
4752.38 1709
4753.03 1678
4753.68 1609
4754.33 1711
4754.98 1579
4755.63 1446
4756.29 1391
4756.94 1448
4757.59 1361
4758.24 1294
4758.89 1261
4759.54 1217
4760.19 1118
4760.84 1192
4761.49 1268
4762.14 1353
4762.79 1334
4763.44 1386
4764.09 1506
4764.74 1489
4765.40 1575
4766.05 1693
4766.70 1571
4767.35 1655
4768.00 1613
4768.65 1505
4769.30 1613
4769.95 1499
4770.61 1441
4771.26 1300
4771.91 1325
4772.56 1295
4773.21 1321
4773.86 1246
4774.52 1350
4775.17 1358
4775.82 1352
4776.47 1357
4777.12 1420
4777.77 1359
4778.43 1346
4779.08 1417
4779.73 1708
4780.38 1590
4781.04 1427
4781.69 1338
4782.34 1351
4782.99 1414
4783.64 1233
4784.30 1191
4784.95 1240
4785.60 1258
4786.25 1351
4786.91 1289
4787.56 1252
4788.21 1249
4788.86 1213
4789.52 1292
4790.17 1272
4790.82 1344
4791.48 1390
4792.13 1414
4792.78 1317
4793.43 1286
4794.09 1325
4794.74 1364
4795.39 1172
4796.05 1276
4796.70 1282
4797.35 1257
4798.01 1191
4798.66 1248
4799.31 1278
4799.97 1156
4800.62 1104
4801.27 1263
4801.93 1217
4802.58 1273
4803.23 1262
4803.89 1286
4804.54 1320
4805.20 1293
4805.85 1206
4806.50 1224
4807.16 1203
4807.81 1299
4808.47 1394
4809.12 1264
4809.77 1308
4810.43 1344
4811.08 1217
4811.74 1295
4812.39 1317
4813.04 1434
4813.70 1369
4814.35 1315
4815.01 1343
4815.66 1343
4816.32 1270
4816.97 1343
4817.63 1331
4818.28 1423
4818.94 1269
4819.59 1328
4820.24 1366
4820.90 1471
4821.55 1467
4822.21 1367
4822.86 1529
4823.52 1405
4824.17 1471
4824.83 1562
4825.49 1628
4826.14 1714
4826.80 1688
4827.45 1530
4828.11 1609
4828.76 1676
4829.42 1569
4830.07 1398
4830.73 1565
4831.38 1535
4832.04 1611
4832.69 1620
4833.35 1650
4834.01 1730
4834.66 1740
4835.32 1902
4835.97 1982
4836.63 2124
4837.29 2134
4837.94 2278
4838.60 2180
4839.25 2261
4839.91 2183
4840.57 1913
4841.22 1989
4841.88 1985
4842.54 1846
4843.19 1832
4843.85 1767
4844.50 1847
4845.16 1717
4845.82 1787
4846.47 1749
4847.13 1793
4847.79 1808
4848.44 1871
4849.10 1966
4849.76 1985
4850.41 2088
4851.07 1989
4851.73 2120
4852.39 2010
4853.04 2058
4853.70 2260
4854.36 2139
4855.01 2230
4855.67 2223
4856.33 2572
4856.99 2625
4857.64 2732
4858.30 2773
4858.96 2777
4859.62 2826
4860.27 2658
4860.93 2564
4861.59 2543
4862.25 2469
4862.90 2353
4863.56 2338
4864.22 2375
4864.88 2434
4865.53 2508
4866.19 2323
4866.85 2396
4867.51 2479
4868.17 2453
4868.83 2565
4869.48 2410
4870.14 2255
4870.80 2289
4871.46 2114
4872.12 2077
4872.77 2041
4873.43 1889
4874.09 1942
4874.75 2125
4875.41 2137
4876.07 2051
4876.73 2135
4877.38 2245
4878.04 2321
4878.70 2233
4879.36 2150
4880.02 2010
4880.68 1974
4881.34 2025
4882.00 1823
4882.66 1776
4883.31 1866
4883.97 1824
4884.63 1742
4885.29 1626
4885.95 1754
4886.61 1738
4887.27 1754
4887.93 2010
4888.59 2013
4889.25 1986
4889.91 2039
4890.57 2097
4891.23 1845
4891.89 2022
4892.55 1939
4893.21 1993
4893.87 1871
4894.53 1838
4895.19 1890
4895.85 1700
4896.51 1801
4897.17 1855
4897.83 1668
4898.49 1694
4899.15 1789
4899.81 1753
4900.47 1786
4901.13 1750
4901.79 1640
4902.45 1669
4903.11 1588
4903.77 1717
4904.43 1644
4905.09 1505
4905.75 1603
4906.41 1461
4907.07 1590
4907.73 1471
4908.39 1408
4909.05 1443
4909.72 1342
4910.38 1427
4911.04 1458
4911.70 1468
4912.36 1482
4913.02 1433
4913.68 1400
4914.34 1343
4915.00 1338
4915.67 1387
4916.33 1337
4916.99 1305
4917.65 1404
4918.31 1419
4918.97 1382
4919.63 1396
4920.30 1256
4920.96 1319
4921.62 1378
4922.28 1301
4922.94 1310
4923.60 1337
4924.27 1221
4924.93 1245
4925.59 1415
4926.25 1438
4926.91 1408
4927.58 1361
4928.24 1488
4928.90 1415
4929.56 1239
4930.22 1351
4930.89 1348
4931.55 1357
4932.21 1367
4932.87 1452
4933.54 1347
4934.20 1319
4934.86 1245
4935.52 1197
4936.19 1291
4936.85 1257
4937.51 1258
4938.18 1310
4938.84 1380
4939.50 1292
4940.16 1389
4940.83 1380
4941.49 1349
4942.15 1250
4942.82 1199
4943.48 1270
4944.14 1204
4944.81 1187
4945.47 1206
4946.13 1188
4946.80 1223
4947.46 1253
4948.12 1207
4948.79 1259
4949.45 1077
4950.11 1198
4950.78 1198
4951.44 1206
4952.10 1285
4952.77 1232
4953.43 1143
4954.10 1220
4954.76 1189
4955.42 1257
4956.09 1260
4956.75 1239
4957.42 1188
4958.08 1284
4958.74 1226
4959.41 1202
4960.07 1201
4960.74 1333
4961.40 1361
4962.07 1382
4962.73 1402
4963.39 1389
4964.06 1469
4964.72 1499
4965.39 1420
4966.05 1337
4966.72 1550
4967.38 1475
4968.05 1385
4968.71 1348
4969.38 1361
4970.04 1348
4970.71 1314
4971.37 1302
4972.04 1205
4972.70 1118
4973.37 1192
4974.03 1322
4974.70 1264
4975.36 1242
4976.03 1194
4976.69 1430
4977.36 1221
4978.02 1308
4978.69 1272
4979.36 1377
4980.02 1267
4980.69 1252
4981.35 1260
4982.02 1259
4982.68 1289
4983.35 1220
4984.02 1239
4984.68 1198
4985.35 1173
4986.01 1314
4986.68 1220
4987.35 1127
4988.01 1230
4988.68 1206
4989.34 1187
4990.01 1232
4990.68 1211
4991.34 1150
4992.01 1133
4992.68 1264
4993.34 1173
4994.01 1153
4994.68 1215
4995.34 1181
4996.01 1145
4996.68 1119
4997.34 1280
4998.01 1247
4998.68 1188
4999.34 1248
5000.01 1290
5000.68 1177
5001.34 1118
5002.01 1097
5002.68 1184
5003.35 1079
5004.01 1122
5004.68 1164
5005.35 1165
5006.01 1253
5006.68 1092
5007.35 1093
5008.02 1264
5008.68 1241
5009.35 1154
5010.02 1194
5010.69 1228
5011.36 1148
5012.02 1181
5012.69 1278
5013.36 1241
5014.03 1259
5014.69 1246
5015.36 1222
5016.03 1215
5016.70 1137
5017.37 1319
5018.03 1450
5018.70 1481
5019.37 1623
5020.04 1601
5020.71 1796
5021.38 1893
5022.04 1938
5022.71 2107
5023.38 2067
5024.05 2064
5024.72 2036
5025.39 2041
5026.06 1905
5026.72 1735
5027.39 1568
5028.06 1486
5028.73 1407
5029.40 1324
5030.07 1359
5030.74 1317
5031.41 1293
5032.08 1248
5032.75 1161
5033.41 1210
5034.08 1180
5034.75 1120
5035.42 1105
5036.09 1177
5036.76 1173
5037.43 1140
5038.10 1074
5038.77 1086
5039.44 1099
5040.11 1140
5040.78 1149
5041.45 1152
5042.12 1202
5042.79 1258
5043.46 1184
5044.13 1078
5044.80 1186
5045.47 1238
5046.14 1242
5046.81 1139
5047.48 1106
5048.15 1258
5048.82 1237
5049.49 1233
5050.16 1222
5050.83 1223
5051.50 1245
5052.17 1267
5052.84 1170
5053.51 1216
5054.18 1112
5054.85 1135
5055.52 1138
5056.19 1116
5056.86 1141
5057.53 1078
5058.21 1237
5058.88 1187
5059.55 1155
5060.22 1090
5060.89 1179
5061.56 1267
5062.23 1259
5062.90 1264
5063.57 1246
5064.24 1209
5064.92 1142
5065.59 1187
5066.26 1169
5066.93 1267
5067.60 1215
5068.27 1083
5068.94 1115
5069.62 1121
5070.29 1088
5070.96 1074
5071.63 1198
5072.30 1162
5072.97 1013
5073.65 1098
5074.32 1186
5074.99 1191
5075.66 1142
5076.33 1218
5077.01 1358
5077.68 1401
5078.35 1349
5079.02 1324
5079.70 1473
5080.37 1386
5081.04 1433
5081.71 1335
5082.38 1273
5083.06 1277
5083.73 1256
5084.40 1172
5085.07 1251
5085.75 1274
5086.42 1245
5087.09 1235
5087.77 1310
5088.44 1335
5089.11 1437
5089.78 1531
5090.46 1570
5091.13 1680
5091.80 1546
5092.48 1566
5093.15 1527
5093.82 1337
5094.50 1513
5095.17 1534
5095.84 1305
5096.52 1238
5097.19 1259
5097.86 1236
5098.54 1195
5099.21 1358
5099.88 1281
5100.56 1270
5101.23 1371
5101.90 1279
5102.58 1210
5103.25 1276
5103.93 1366
5104.60 1381
5105.27 1318
5105.95 1396
5106.62 1413
5107.30 1388
5107.97 1299
5108.64 1281
5109.32 1239
5109.99 1276
5110.67 1231
5111.34 1240
5112.02 1171
5112.69 1190
5113.36 1213
5114.04 1198
5114.71 1282
5115.39 1209
5116.06 1195
5116.74 1259
5117.41 1297
5118.09 1301
5118.76 1448
5119.44 1430
5120.11 1386
5120.79 1322
5121.46 1288
5122.14 1270
5122.81 1300
5123.49 1230
5124.16 1204
5124.84 1244
5125.51 1208
5126.19 1295
5126.86 1114
5127.54 1124
5128.21 1227
5128.89 1193
5129.57 1240
5130.24 1255
5130.92 1270
5131.59 1332
5132.27 1291
5132.94 1352
5133.62 1277
5134.30 1257
5134.97 1314
5135.65 1276
5136.32 1193
5137.00 1281
5137.68 1311
5138.35 1230
5139.03 1224
5139.70 1268
5140.38 1275
5141.06 1241
5141.73 1244
5142.41 1267
5143.09 1170
5143.76 1209
5144.44 1119
5145.12 1121
5145.79 1208
5146.47 1179
5147.15 1171
5147.82 1174
5148.50 1066
5149.18 1024
5149.85 1151
5150.53 1139
5151.21 1031
5151.88 1079
5152.56 1121
5153.24 1064
5153.92 1095
5154.59 1083
5155.27 1009
5155.95 1009
5156.62 1028
5157.30 1090
5157.98 991
5158.66 1045
5159.33 1113
5160.01 1119
5160.69 1098
5161.37 1115
5162.04 1102
5162.72 1105
5163.40 1048
5164.08 1098
5164.76 1175
5165.43 1256
5166.11 1261
5166.79 1186
5167.47 1271
5168.15 1312
5168.82 1259
5169.50 1134
5170.18 1196
5170.86 1173
5171.54 1079
5172.22 1076
5172.89 1028
5173.57 1094
5174.25 1113
5174.93 1179
5175.61 1266
5176.29 1198
5176.97 1198
5177.64 1213
5178.32 1187
5179.00 1291
5179.68 1290
5180.36 1288
5181.04 1291
5181.72 1207
5182.40 1330
5183.08 1324
5183.75 1305
5184.43 1157
5185.11 1105
5185.79 1114
5186.47 1084
5187.15 1111
5187.83 1100
5188.51 1078
5189.19 953
5189.87 1065
5190.55 961
5191.23 984
5191.91 1049
5192.59 1084
5193.27 1087
5193.95 1139
5194.63 1121
5195.31 934
5195.99 1016
5196.67 1066
5197.35 1029
5198.03 1005
5198.71 1063
5199.39 1102
5200.07 1065
5200.75 1110
5201.43 1199
5202.11 1111
5202.79 1064
5203.47 1169
5204.15 1159
5204.83 1193
5205.51 1234
5206.19 1183
5206.87 1205
5207.55 1248
5208.23 1298
5208.91 1377
5209.59 1470
5210.27 1369
5210.96 1400
5211.64 1238
5212.32 1200
5213.00 1198
5213.68 1196
5214.36 1228
5215.04 1276
5215.72 1205
5216.40 1261
5217.09 1275
5217.77 1215
5218.45 1229
5219.13 1227
5219.81 1112
5220.49 1278
5221.17 1248
5221.86 1249
5222.54 1305
5223.22 1295
5223.90 1366
5224.58 1309
5225.27 1249
5225.95 1182
5226.63 1162
5227.31 1157
5227.99 1170
5228.67 1175
5229.36 1134
5230.04 1084
5230.72 1144
5231.40 1173
5232.09 1129
5232.77 1063
5233.45 1112
5234.13 1087
5234.82 1194
5235.50 1178
5236.18 1224
5236.86 1238
5237.55 1218
5238.23 1287
5238.91 1127
5239.59 1150
5240.28 1184
5240.96 1125
5241.64 1093
5242.33 1123
5243.01 1235
5243.69 1054
5244.37 1091
5245.06 1113
5245.74 1117
5246.42 1110
5247.11 1185
5247.79 1129
5248.47 1204
5249.16 1257
5249.84 1330
5250.52 1244
5251.21 1225
5251.89 1321
5252.58 1273
5253.26 1133
5253.94 1096
5254.63 1101
5255.31 1091
5255.99 1028
5256.68 1087
5257.36 1076
5258.05 1145
5258.73 1223
5259.41 1261
5260.10 1211
5260.78 1280
5261.47 1271
5262.15 1404
5262.84 1330
5263.52 1322
5264.20 1322
5264.89 1281
5265.57 1254
5266.26 1309
5266.94 1233
5267.63 1215
5268.31 1181
5269.00 1159
5269.68 1182
5270.37 1213
5271.05 1081
5271.73 1154
5272.42 1119
5273.10 1110
5273.79 1061
5274.47 1118
5275.16 1222
5275.85 1282
5276.53 1245
5277.22 1322
5277.90 1300
5278.59 1408
5279.27 1462
5279.96 1422
5280.64 1436
5281.33 1660
5282.01 1526
5282.70 1467
5283.38 1465
5284.07 1446
5284.76 1337
5285.44 1300
5286.13 1328
5286.81 1185
5287.50 1131
5288.19 1207
5288.87 1248
5289.56 1221
5290.24 1127
5290.93 1271
5291.62 1225
5292.30 1222
5292.99 1170
5293.67 1143
5294.36 1194
5295.05 1386
5295.73 1420
5296.42 1323
5297.11 1252
5297.79 1270
5298.48 1260
5299.17 1185
5299.85 1178
5300.54 1245
5301.23 1266
5301.91 1156
5302.60 1207
5303.29 1251
5303.97 1215
5304.66 1275
5305.35 1353
5306.04 1279
5306.72 1244
5307.41 1241
5308.10 1225
5308.78 1198
5309.47 1307
5310.16 1385
5310.85 1451
5311.53 1381
5312.22 1267
5312.91 1254
5313.60 1212
5314.28 1262
5314.97 1258
5315.66 1362
5316.35 1215
5317.04 1278
5317.72 1372
5318.41 1283
5319.10 1433
5319.79 1342
5320.48 1528
5321.16 1434
5321.85 1364
5322.54 1367
5323.23 1416
5323.92 1263
5324.60 1235
5325.29 1241
5325.98 1127
5326.67 1018
5327.36 1090
5328.05 1132
5328.74 1244
5329.42 1135
5330.11 1140
5330.80 1252
5331.49 1323
5332.18 1289
5332.87 1283
5333.56 1317
5334.25 1347
5334.93 1249
5335.62 1262
5336.31 1211
5337.00 1224
5337.69 1262
5338.38 1336
5339.07 1190
5339.76 1207
5340.45 1211
5341.14 1353
5341.83 1414
5342.52 1425
5343.21 1434
5343.90 1410
5344.58 1305
5345.27 1416
5345.96 1472
5346.65 1440
5347.34 1568
5348.03 1575
5348.72 1665
5349.41 1788
5350.10 1852
5350.79 1821
5351.48 1946
5352.17 2057
5352.86 2000
5353.55 1836
5354.24 1895
5354.93 1677
5355.62 1473
5356.31 1357
5357.01 1374
5357.70 1310
5358.39 1204
5359.08 1222
5359.77 1129
5360.46 1192
5361.15 1184
5361.84 1121
5362.53 1048
5363.22 1056
5363.91 1190
5364.60 1218
5365.29 1154
5365.98 1094
5366.68 1034
5367.37 1071
5368.06 1051
5368.75 1109
5369.44 1074
5370.13 1097
5370.82 1071
5371.51 1092
5372.21 1111
5372.90 1051
5373.59 1115
5374.28 1147
5374.97 1185
5375.66 1166
5376.35 1025
5377.05 1105
5377.74 1092
5378.43 1127
5379.12 1056
5379.81 1009
5380.51 1032
5381.20 947
5381.89 1050
5382.58 1104
5383.27 1163
5383.97 1070
5384.66 1055
5385.35 1006
5386.04 1019
5386.73 1157
5387.43 1195
5388.12 1277
5388.81 1139
5389.50 1123
5390.20 1176
5390.89 1185
5391.58 1290
5392.28 1260
5392.97 1233
5393.66 1158
5394.35 1128
5395.05 1034
5395.74 1018
5396.43 993
5397.13 1037
5397.82 1104
5398.51 1052
5399.20 957
5399.90 912
5400.59 1009
5401.28 1117
5401.98 1050
5402.67 1036
5403.36 1045
5404.06 1066
5404.75 997
5405.44 1055
5406.14 1075
5406.83 1043
5407.53 1115
5408.22 1161
5408.91 1077
5409.61 1056
5410.30 1215
5410.99 1074
5411.69 1141
5412.38 1077
5413.08 958
5413.77 961
5414.46 997
5415.16 1037
5415.85 983
5416.55 1053
5417.24 1053
5417.94 935
5418.63 1054
5419.32 1080
5420.02 1053
5420.71 1138
5421.41 1140
5422.10 1139
5422.80 1070
5423.49 1130
5424.19 1061
5424.88 1161
5425.58 1127
5426.27 1105
5426.97 1140
5427.66 1188
5428.36 1198
5429.05 1165
5429.75 1078
5430.44 1025
5431.14 1058
5431.83 1210
5432.53 1133
5433.22 1140
5433.92 1229
5434.61 1303
5435.31 1350
5436.00 1332
5436.70 1376
5437.40 1344
5438.09 1280
5438.79 1369
5439.48 1238
5440.18 1183
5440.87 1186
5441.57 1359
5442.27 1379
5442.96 1302
5443.66 1271
5444.35 1356
5445.05 1420
5445.75 1421
5446.44 1429
5447.14 1529
5447.83 1635
5448.53 1641
5449.23 1474
5449.92 1455
5450.62 1496
5451.32 1486
5452.01 1368
5452.71 1295
5453.41 1292
5454.10 1186
5454.80 1244
5455.50 1261
5456.19 1196
5456.89 1255
5457.59 1198
5458.28 1241
5458.98 1205
5459.68 1217
5460.37 1214
5461.07 1261
5461.77 1290
5462.47 1249
5463.16 1245
5463.86 1310
5464.56 1373
5465.25 1375
5465.95 1346
5466.65 1338
5467.35 1357
5468.04 1196
5468.74 1235
5469.44 1300
5470.14 1431
5470.84 1449
5471.53 1378
5472.23 1406
5472.93 1337
5473.63 1446
5474.32 1517
5475.02 1536
5475.72 1545
5476.42 1462
5477.12 1631
5477.82 1632
5478.51 1865
5479.21 2040
5479.91 2150
5480.61 2179
5481.31 2007
5482.01 2018
5482.70 1963
5483.40 1821
5484.10 1783
5484.80 1680
5485.50 1773
5486.20 1644
5486.90 1597
5487.59 1400
5488.29 1448
5488.99 1551
5489.69 1493
5490.39 1604
5491.09 1638
5491.79 1713
5492.49 1829
5493.19 1807
5493.89 1744
5494.58 1843
5495.28 1870
5495.98 2014
5496.68 2006
5497.38 2010
5498.08 2371
5498.78 2825
5499.48 3031
5500.18 3215
5500.88 3458
5501.58 3563
5502.28 3484
5502.98 3154
5503.68 2822
5504.38 2607
5505.08 2160
5505.78 2034
5506.48 1847
5507.18 1704
5507.88 1748
5508.58 1784
5509.28 1686
5509.98 1659
5510.68 1580
5511.38 1702
5512.08 1788
5512.78 1719
5513.48 1738
5514.18 1859
5514.88 1872
5515.58 1863
5516.28 1754
5516.98 1702
5517.68 1695
5518.39 1703
5519.09 1627
5519.79 1510
5520.49 1478
5521.19 1521
5521.89 1460
5522.59 1562
5523.29 1533
5523.99 1484
5524.69 1550
5525.40 1393
5526.10 1411
5526.80 1356
5527.50 1341
5528.20 1344
5528.90 1423
5529.60 1415
5530.31 1465
5531.01 1356
5531.71 1315
5532.41 1282
5533.11 1205
5533.81 1288
5534.52 1226
5535.22 1220
5535.92 1360
5536.62 1243
5537.32 1289
5538.02 1274
5538.73 1234
5539.43 1198
5540.13 1242
5540.83 1213
5541.54 1203
5542.24 1215
5542.94 1218
5543.64 1312
5544.34 1152
5545.05 1354
5545.75 1377
5546.45 1217
5547.15 1369
5547.86 1233
5548.56 1181
5549.26 1168
5549.97 1229
5550.67 1193
5551.37 1123
5552.07 1101
5552.78 1115
5553.48 1093
5554.18 1119
5554.89 1072
5555.59 1072
5556.29 1149
5557.00 1072
5557.70 1187
5558.40 1151
5559.11 1186
5559.81 1117
5560.51 1153
5561.22 1123
5561.92 1156
5562.62 1295
5563.33 1272
5564.03 1266
5564.73 1171
5565.44 1160
5566.14 1172
5566.85 1136
5567.55 1137
5568.25 1182
5568.96 1181
5569.66 1186
5570.37 1094
5571.07 1059
5571.77 1096
5572.48 1132
5573.18 1092
5573.89 1091
5574.59 1200
5575.29 1166
5576.00 1174
5576.70 1247
5577.41 1244
5578.11 1132
5578.82 1170
5579.52 1187
5580.23 1103
5580.93 1167
5581.64 1183
5582.34 1116
5583.05 1065
5583.75 1106
5584.46 1116
5585.16 1143
5585.87 1107
5586.57 1120
5587.28 1129
5587.98 1172
5588.69 1102
5589.39 1043
5590.10 1120
5590.80 1094
5591.51 1076
5592.21 1101
5592.92 1053
5593.62 984
5594.33 1108
5595.04 1121
5595.74 1082
5596.45 1095
5597.15 1205
5597.86 1038
5598.56 1025
5599.27 1059
5599.98 1131
5600.68 1050
5601.39 1111
5602.09 1062
5602.80 1115
5603.51 1133
5604.21 1122
5604.92 992
5605.62 959
5606.33 1064
5607.04 1015
5607.74 1033
5608.45 1069
5609.16 1074
5609.86 1052
5610.57 1040
5611.28 1047
5611.98 1073
5612.69 1066
5613.40 1004
5614.10 1133
5614.81 1150
5615.52 1133
5616.22 1088
5616.93 1110
5617.64 1129
5618.35 1162
5619.05 1060
5619.76 998
5620.47 964
5621.17 995
5621.88 1047
5622.59 1053
5623.30 1047
5624.00 1165
5624.71 1142
5625.42 1095
5626.13 1106
5626.83 1077
5627.54 1105
5628.25 1172
5628.96 1134
5629.67 1198
5630.37 1147
5631.08 1185
5631.79 1309
5632.50 1180
5633.21 1180
5633.91 1085
5634.62 1115
5635.33 1083
5636.04 1175
5636.75 1289
5637.45 1165
5638.16 1200
5638.87 1269
5639.58 1356
5640.29 1391
5641.00 1399
5641.70 1320
5642.41 1299
5643.12 1253
5643.83 1194
5644.54 1329
5645.25 1153
5645.96 1140
5646.67 1161
5647.38 1208
5648.08 1173
5648.79 1088
5649.50 1145
5650.21 1223
5650.92 1294
5651.63 1167
5652.34 1153
5653.05 1285
5653.76 1199
5654.47 1263
5655.18 1350
5655.89 1449
5656.60 1567
5657.30 1677
5658.01 1623
5658.72 1503
5659.43 1532
5660.14 1441
5660.85 1433
5661.56 1376
5662.27 1312
5662.98 1365
5663.69 1303
5664.40 1342
5665.11 1337
5665.82 1370
5666.53 1382
5667.24 1312
5667.95 1377
5668.66 1403
5669.37 1461
5670.08 1573
5670.79 1549
5671.50 1558
5672.22 1633
5672.93 1493
5673.64 1420
5674.35 1325
5675.06 1304
5675.77 1278
5676.48 1214
5677.19 1154
5677.90 1227
5678.61 1179
5679.32 1160
5680.03 1282
5680.74 1291
5681.46 1411
5682.17 1449
5682.88 1499
5683.59 1577
5684.30 1536
5685.01 1470
5685.72 1533
5686.43 1375
5687.15 1355
5687.86 1391
5688.57 1556
5689.28 1433
5689.99 1319
5690.70 1316
5691.42 1299
5692.13 1285
5692.84 1170
5693.55 1273
5694.26 1123
5694.97 1136
5695.69 1084
5696.40 1169
5697.11 1076
5697.82 1112
5698.53 1133
5699.25 1079
5699.96 1075
5700.67 1054
5701.38 1078
5702.10 1087
5702.81 1086
5703.52 1026
5704.23 1028
5704.95 1008
5705.66 970
5706.37 1116
5707.08 1024
5707.80 1016
5708.51 967
5709.22 1120
5709.93 1085
5710.65 1018
5711.36 1028
5712.07 1084
5712.79 1134
5713.50 994
5714.21 1037
5714.93 1052
5715.64 1051
5716.35 1075
5717.07 1071
5717.78 1018
5718.49 1138
5719.21 1031
5719.92 951
5720.63 1025
5721.35 1092
5722.06 1131
5722.77 1119
5723.49 1172
5724.20 1154
5724.92 1304
5725.63 1210
5726.34 1326
5727.06 1372
5727.77 1410
5728.48 1491
5729.20 1353
5729.91 1299
5730.63 1281
5731.34 1189
5732.06 1203
5732.77 1199
5733.48 1113
5734.20 1109
5734.91 1166
5735.63 1315
5736.34 1180
5737.06 1186
5737.77 1111
5738.49 1103
5739.20 1080
5739.91 1046
5740.63 1090
5741.34 1097
5742.06 1058
5742.77 1061
5743.49 972
5744.20 937
5744.92 1039
5745.63 1072
5746.35 1097
5747.06 1105
5747.78 1111
5748.49 1130
5749.21 1106
5749.93 1091
5750.64 1164
5751.36 1222
5752.07 1279
5752.79 1357
5753.50 1363
5754.22 1325
5754.93 1304
5755.65 1270
5756.37 1326
5757.08 1251
5757.80 1363
5758.51 1233
5759.23 1161
5759.95 1146
5760.66 1148
5761.38 1166
5762.09 1076
5762.81 1168
5763.53 1140
5764.24 1019
5764.96 1001
5765.67 1081
5766.39 1042
5767.11 1046
5767.82 1069
5768.54 1072
5769.26 1072
5769.97 1047
5770.69 997
5771.41 1128
5772.12 1229
5772.84 1032
5773.56 1169
5774.27 1155
5774.99 1093
5775.71 1082
5776.42 1068
5777.14 1094
5777.86 1110
5778.58 1118
5779.29 1204
5780.01 1150
5780.73 1029
5781.45 1182
5782.16 1173
5782.88 1147
5783.60 1112
5784.31 1125
5785.03 1137
5785.75 1197
5786.47 1153
5787.19 1205
5787.90 1127
5788.62 1186
5789.34 1283
5790.06 1284
5790.77 1276
5791.49 1338
5792.21 1398
5792.93 1415
5793.65 1362
5794.36 1377
5795.08 1579
5795.80 1665
5796.52 1731
5797.24 2009
5797.96 2439
5798.67 2852
5799.39 3249
5800.11 3682
5800.83 3878
5801.55 3703
5802.27 3678
5802.99 3234
5803.70 2656
5804.42 2240
5805.14 2022
5805.86 1946
5806.58 1627
5807.30 1527
5808.02 1392
5808.74 1424
5809.46 1434
5810.17 1401
5810.89 1527
5811.61 1587
5812.33 1602
5813.05 1640
5813.77 1534
5814.49 1570
5815.21 1495
5815.93 1570
5816.65 1579
5817.37 1484
5818.09 1476
5818.81 1505
5819.53 1448
5820.25 1364
5820.97 1463
5821.69 1493
5822.41 1386
5823.13 1390
5823.85 1299
5824.57 1287
5825.29 1225
5826.01 1237
5826.73 1220
5827.45 1270
5828.17 1265
5828.89 1286
5829.61 1185
5830.33 1202
5831.05 1141
5831.77 1159
5832.49 1217
5833.21 1273
5833.93 1254
5834.65 1278
5835.37 1278
5836.09 1251
5836.81 1278
5837.53 1173
5838.25 1157
5838.97 1215
5839.70 1225
5840.42 1271
5841.14 1168
5841.86 1185
5842.58 1252
5843.30 1132
5844.02 1206
5844.74 1175
5845.46 1066
5846.19 1071
5846.91 1150
5847.63 1241
5848.35 1116
5849.07 1130
5849.79 1173
5850.51 1047
5851.24 1140
5851.96 1158
5852.68 1168
5853.40 1233
5854.12 1180
5854.85 1126
5855.57 1039
5856.29 1093
5857.01 1142
5857.73 1091
5858.46 1098
5859.18 1003
5859.90 1128
5860.62 1105
5861.34 1133
5862.07 1075
5862.79 1230
5863.51 1048
5864.23 1186
5864.96 1158
5865.68 1069
5866.40 1063
5867.12 1162
5867.85 1264
5868.57 1251
5869.29 1169
5870.01 1075
5870.74 1071
5871.46 1110
5872.18 1193
5872.91 1177
5873.63 1175
5874.35 1105
5875.08 1223
5875.80 1252
5876.52 1146
5877.25 1247
5877.97 1211
5878.69 1178
5879.42 1256
5880.14 1308
5880.86 1150
5881.59 1234
5882.31 1340
5883.03 1400
5883.76 1423
5884.48 1412
5885.20 1395
5885.93 1359
5886.65 1222
5887.38 1197
5888.10 1141
5888.82 1116
5889.55 1136
5890.27 1184
5891.00 1100
5891.72 1037
5892.44 1126
5893.17 1197
5893.89 1093
5894.62 1130
5895.34 1106
5896.07 1143
5896.79 1056
5897.51 1078
5898.24 1075
5898.96 1037
5899.69 1068
5900.41 1152
5901.14 1109
5901.86 1128
5902.59 1071
5903.31 1079
5904.04 1067
5904.76 1023
5905.49 1123
5906.21 1141
5906.94 1195
5907.66 1162
5908.39 1120
5909.11 1022
5909.84 1054
5910.56 1085
5911.29 1208
5912.01 1166
5912.74 1151
5913.46 1225
5914.19 1116
5914.92 1128
5915.64 1089
5916.37 1128
5917.09 1184
5917.82 1145
5918.54 1053
5919.27 1110
5920.00 1150
5920.72 1134
5921.45 1197
5922.17 1156
5922.90 1146
5923.63 1248
5924.35 1277
5925.08 1256
5925.80 1128
5926.53 1146
5927.26 1176
5927.98 1206
5928.71 1246
5929.44 1338
5930.16 1360
5930.89 1340
5931.62 1324
5932.34 1265
5933.07 1241
5933.80 1233
5934.52 1274
5935.25 1409
5935.98 1283
5936.70 1357
5937.43 1481
5938.16 1469
5938.88 1461
5939.61 1396
5940.34 1482
5941.07 1548
5941.79 1527
5942.52 1505
5943.25 1566
5943.97 1525
5944.70 1559
5945.43 1671
5946.16 1580
5946.88 1548
5947.61 1576
5948.34 1708
5949.07 1822
5949.80 1939
5950.52 2036
5951.25 2092
5951.98 2028
5952.71 2320
5953.43 2506
5954.16 2392
5954.89 2165
5955.62 2138
5956.35 2228
5957.07 2104
5957.80 2078
5958.53 2002
5959.26 2176
5959.99 2150
5960.72 2227
5961.44 2102
5962.17 2204
5962.90 2360
5963.63 2573
5964.36 2752
5965.09 3043
5965.82 3399
5966.54 3730
5967.27 3621
5968.00 3598
5968.73 3579
5969.46 3463
5970.19 3296
5970.92 2962
5971.65 2715
5972.38 2593
5973.11 2693
5973.83 2519
5974.56 2451
5975.29 2282
5976.02 2379
5976.75 2505
5977.48 2540
5978.21 2478
5978.94 2660
5979.67 2735
5980.40 2808
5981.13 2956
5981.86 2987
5982.59 2865
5983.32 2983
5984.05 2969
5984.78 3010
5985.51 2981
5986.24 2830
5986.97 2766
5987.70 2882
5988.43 3030
5989.16 2886
5989.89 2935
5990.62 2858
5991.35 2873
5992.08 2856
5992.81 3048
5993.54 3106
5994.27 3002
5995.00 3187
5995.73 3112
5996.46 3160
5997.19 3339
5997.92 3380
5998.65 3319
5999.38 3302
6000.11 3318
6000.85 3407
6001.58 3398
6002.31 3260
6003.04 3185
6003.77 3207
6004.50 3111
6005.23 3109
6005.96 3148
6006.69 3237
6007.43 3559
6008.16 4211
6008.89 4704
6009.62 5397
6010.35 6481
6011.08 7681
6011.81 9439
6012.54 10317
6013.28 10974
6014.01 11678
6014.74 12299
6015.47 12199
6016.20 11385
6016.94 9829
6017.67 8407
6018.40 7561
6019.13 6498
6019.86 5520
6020.59 4651
6021.33 4034
6022.06 3594
6022.79 3303
6023.52 2960
6024.26 2843
6024.99 2807
6025.72 2773
6026.45 2763
6027.19 2652
6027.92 2658
6028.65 2500
6029.38 2581
6030.12 2477
6030.85 2337
6031.58 2307
6032.31 2314
6033.05 2397
6033.78 2343
6034.51 2198
6035.25 2208
6035.98 2319
6036.71 2364
6037.44 2391
6038.18 2444
6038.91 2441
6039.64 2545
6040.38 2700
6041.11 2607
6041.84 2597
6042.58 2696
6043.31 2746
6044.04 2677
6044.78 2625
6045.51 2698
6046.24 2935
6046.98 2977
6047.71 2751
6048.45 2996
6049.18 3140
6049.91 3345
6050.65 3690
6051.38 3909
6052.11 4039
6052.85 4099
6053.58 4358
6054.32 4265
6055.05 4050
6055.79 3758
6056.52 3331
6057.25 3260
6057.99 2968
6058.72 2831
6059.46 2796
6060.19 2738
6060.93 2711
6061.66 2732
6062.39 2506
6063.13 2448
6063.86 2457
6064.60 2521
6065.33 2522
6066.07 2470
6066.80 2482
6067.54 2503
6068.27 2657
6069.01 2524
6069.74 2427
6070.48 2232
6071.21 2248
6071.95 2313
6072.68 2114
6073.42 2101
6074.15 2071
6074.89 1959
6075.62 1949
6076.36 2055
6077.10 1968
6077.83 1929
6078.57 1883
6079.30 1967
6080.04 1998
6080.77 1875
6081.51 1847
6082.25 1845
6082.98 1759
6083.72 1738
6084.45 1744
6085.19 1837
6085.93 1887
6086.66 1797
6087.40 1807
6088.13 1871
6088.87 1884
6089.61 1940
6090.34 1848
6091.08 1798
6091.81 1887
6092.55 1883
6093.29 1790
6094.02 1808
6094.76 1750
6095.50 1586
6096.23 1610
6096.97 1858
6097.71 1750
6098.44 1707
6099.18 1654
6099.92 1681
6100.65 1588
6101.39 1605
6102.13 1627
6102.87 1556
6103.60 1535
6104.34 1632
6105.08 1658
6105.81 1643
6106.55 1602
6107.29 1687
6108.03 1542
6108.76 1544
6109.50 1644
6110.24 1616
6110.98 1523
6111.71 1713
6112.45 1645
6113.19 1617
6113.93 1708
6114.66 1703
6115.40 1690
6116.14 1665
6116.88 1686
6117.62 1747
6118.35 1669
6119.09 1766
6119.83 1692
6120.57 1602
6121.31 1601
6122.04 1655
6122.78 1645
6123.52 1582
6124.26 1820
6125.00 1784
6125.74 1758
6126.47 1671
6127.21 1720
6127.95 1696
6128.69 1759
6129.43 1752
6130.17 1795
6130.91 1735
6131.64 1700
6132.38 1780
6133.12 1785
6133.86 1765
6134.60 1720
6135.34 1683
6136.08 1726
6136.82 1746
6137.56 1817
6138.30 1831
6139.04 1724
6139.77 1839
6140.51 1820
6141.25 1777
6141.99 1842
6142.73 1703
6143.47 1749
6144.21 1716
6144.95 1810
6145.69 1750
6146.43 1701
6147.17 1837
6147.91 1838
6148.65 1769
6149.39 1748
6150.13 1683
6150.87 1793
6151.61 1878
6152.35 1864
6153.09 1799
6153.83 1856
6154.57 1850
6155.31 1876
6156.05 1947
6156.79 1842
6157.53 1866
6158.27 1883
6159.01 1920
6159.75 2010
6160.49 2020
6161.23 1950
6161.97 1963
6162.71 1938
6163.45 2006
6164.20 2303
6164.94 2430
6165.68 2516
6166.42 2619
6167.16 2796
6167.90 2700
6168.64 2857
6169.38 2790
6170.12 2785
6170.86 2600
6171.61 2536
6172.35 2551
6173.09 2512
6173.83 2470
6174.57 2286
6175.31 2352
6176.05 2435
6176.79 2231
6177.54 2276
6178.28 2359
6179.02 2548
6179.76 2461
6180.50 2322
6181.24 2400
6181.99 2544
6182.73 2415
6183.47 2413
6184.21 2518
6184.95 2530
6185.70 2728
6186.44 2676
6187.18 2775
6187.92 2778
6188.66 2783
6189.41 2778
6190.15 2955
6190.89 3024
6191.63 3173
6192.38 3250
6193.12 3215
6193.86 3337
6194.60 3409
6195.35 3468
6196.09 3628
6196.83 3376
6197.57 3394
6198.32 3500
6199.06 3312
6199.80 3334
6200.55 3263
6201.29 3307
6202.03 3565
6202.78 3935
6203.52 4385
6204.26 5375
6205.00 6499
6205.75 8347
6206.49 10333
6207.23 12872
6207.98 15350
6208.72 17338
6209.46 18763
6210.21 19023
6210.95 18774
6211.70 17227
6212.44 15118
6213.18 13221
6213.93 10727
6214.67 8959
6215.41 7164
6216.16 5969
6216.90 4783
6217.65 4202
6218.39 3805
6219.13 3500
6219.88 3286
6220.62 3102
6221.37 3021
6222.11 2918
6222.85 2929
6223.60 2916
6224.34 3043
6225.09 2883
6225.83 2845
6226.58 2518
6227.32 2463
6228.07 2429
6228.81 2204
6229.56 2205
6230.30 2150
6231.04 2104
6231.79 2009
6232.53 1851
6233.28 2018
6234.02 2129
6234.77 2138
6235.51 2116
6236.26 2224
6237.00 2383
6237.75 2201
6238.49 2369
6239.24 2372
6239.99 2400
6240.73 2475
6241.48 2364
6242.22 2496
6242.97 2644
6243.71 2922
6244.46 3059
6245.20 3369
6245.95 3994
6246.70 4565
6247.44 5263
6248.19 5779
6248.93 5726
6249.68 5737
6250.42 5437
6251.17 4775
6251.92 4276
6252.66 3761
6253.41 3419
6254.15 3187
6254.90 2953
6255.65 2772
6256.39 2666
6257.14 2560
6257.89 2491
6258.63 2445
6259.38 2517
6260.13 2583
6260.87 2663
6261.62 2500
6262.37 2476
6263.11 2512
6263.86 2557
6264.61 2617
6265.35 2616
6266.10 2604
6266.85 2702
6267.59 2646
6268.34 2529
6269.09 2571
6269.83 2633
6270.58 2566
6271.33 2563
6272.08 2634
6272.82 2521
6273.57 2480
6274.32 2659
6275.06 2742
6275.81 2992
6276.56 2951
6277.31 3023
6278.05 3075
6278.80 2830
6279.55 2946
6280.30 2880
6281.05 2721
6281.79 2463
6282.54 2441
6283.29 2409
6284.04 2427
6284.78 2506
6285.53 2509
6286.28 2640
6287.03 2900
6287.78 3004
6288.53 3018
6289.27 2992
6290.02 2985
6290.77 2704
6291.52 2421
6292.27 2351
6293.02 2322
6293.76 2178
6294.51 2115
6295.26 2022
6296.01 2108
6296.76 2099
6297.51 2058
6298.26 2256
6299.00 2166
6299.75 2109
6300.50 2131
6301.25 2187
6302.00 2011
6302.75 2101
6303.50 2194
6304.25 2167
6305.00 2222
6305.75 2222
6306.50 2138
6307.24 2166
6307.99 2076
6308.74 1918
6309.49 1923
6310.24 1876
6310.99 1915
6311.74 1925
6312.49 1933
6313.24 1968
6313.99 1856
6314.74 1918
6315.49 1808
6316.24 1817
6316.99 1908
6317.74 1978
6318.49 1840
6319.24 1880
6319.99 1794
6320.74 1868
6321.49 1855
6322.24 1824
6322.99 1763
6323.74 1710
6324.49 1706
6325.24 1776
6325.99 1770
6326.74 1975
6327.49 2063
6328.24 2102
6328.99 2045
6329.74 1982
6330.50 2032
6331.25 2137
6332.00 2036
6332.75 1898
6333.50 1834
6334.25 1811
6335.00 1832
6335.75 1697
6336.50 1836
6337.25 1756
6338.00 1831
6338.76 1932
6339.51 1822
6340.26 1854
6341.01 1790
6341.76 1885
6342.51 1944
6343.26 1904
6344.02 1850
6344.77 1925
6345.52 2009
6346.27 1989
6347.02 1942
6347.77 1924
6348.53 2318
6349.28 2268
6350.03 2191
6350.78 2279
6351.53 2454
6352.29 2456
6353.04 2361
6353.79 2435
6354.54 2371
6355.29 2485
6356.05 2330
6356.80 2065
6357.55 2015
6358.30 2062
6359.06 1962
6359.81 1865
6360.56 1800
6361.31 1741
6362.07 1704
6362.82 1660
6363.57 1734
6364.32 1878
6365.08 1775
6365.83 1761
6366.58 1894
6367.33 1793
6368.09 1884
6368.84 1785
6369.59 1758
6370.35 1785
6371.10 1710
6371.85 1678
6372.61 1719
6373.36 1621
6374.11 1723
6374.87 1627
6375.62 1619
6376.37 1624
6377.13 1534
6377.88 1592
6378.63 1486
6379.39 1547
6380.14 1598
6380.89 1570
6381.65 1664
6382.40 1678
6383.16 1544
6383.91 1500
6384.66 1385
6385.42 1445
6386.17 1470
6386.92 1486
6387.68 1555
6388.43 1489
6389.19 1527
6389.94 1540
6390.70 1491
6391.45 1373
6392.20 1356
6392.96 1330
6393.71 1387
6394.47 1446
6395.22 1506
6395.98 1487
6396.73 1401
6397.49 1431
6398.24 1348
6399.00 1363
6399.75 1285
6400.51 1314
6401.26 1376
6402.02 1308
6402.77 1433
6403.53 1445
6404.28 1369
6405.04 1382
6405.79 1450
6406.55 1601
6407.30 1531
6408.06 1644
6408.81 1631
6409.57 1720
6410.32 1694
6411.08 1715
6411.83 1708
6412.59 1577
6413.34 1479
6414.10 1431
6414.86 1475
6415.61 1376
6416.37 1435
6417.12 1460
6417.88 1465
6418.64 1413
6419.39 1375
6420.15 1462
6420.90 1423
6421.66 1365
6422.42 1423
6423.17 1399
6423.93 1410
6424.68 1447
6425.44 1370
6426.20 1334
6426.95 1331
6427.71 1316
6428.47 1259
6429.22 1353
6429.98 1289
6430.74 1210
6431.49 1258
6432.25 1316
6433.01 1258
6433.76 1319
6434.52 1328
6435.28 1310
6436.03 1400
6436.79 1354
6437.55 1400
6438.30 1384
6439.06 1387
6439.82 1417
6440.58 1401
6441.33 1382
6442.09 1416
6442.85 1417
6443.61 1339
6444.36 1469
6445.12 1369
6445.88 1369
6446.64 1415
6447.39 1344
6448.15 1419
6448.91 1439
6449.67 1318
6450.42 1294
6451.18 1322
6451.94 1325
6452.70 1406
6453.46 1413
6454.21 1402
6454.97 1364
6455.73 1397
6456.49 1385
6457.25 1423
6458.00 1556
6458.76 1431
6459.52 1351
6460.28 1400
6461.04 1453
6461.80 1429
6462.55 1462
6463.31 1396
6464.07 1381
6464.83 1352
6465.59 1438
6466.35 1450
6467.11 1498
6467.87 1570
6468.62 1573
6469.38 1367
6470.14 1429
6470.90 1584
6471.66 1578
6472.42 1615
6473.18 1617
6473.94 1640
6474.70 1572
6475.46 1614
6476.22 1692
6476.97 1681
6477.73 1658
6478.49 1679
6479.25 1705
6480.01 1710
6480.77 1732
6481.53 1734
6482.29 1766
6483.05 1789
6483.81 1891
6484.57 1898
6485.33 1936
6486.09 1940
6486.85 1906
6487.61 1923
6488.37 1900
6489.13 2013
6489.89 2055
6490.65 2083
6491.41 2152
6492.17 2151
6492.93 2317
6493.69 2305
6494.45 2463
6495.21 2606
6495.97 2503
6496.73 2485
6497.49 2606
6498.26 2486
6499.02 2460
6499.78 2441
6500.54 2470
6501.30 2464
6502.06 2579
6502.82 2462
6503.58 2439
6504.34 2477
6505.10 2623
6505.86 2777
6506.62 2703
6507.39 2842
6508.15 2992
6508.91 2791
6509.67 2853
6510.43 3041
6511.19 3124
6511.95 3133
6512.72 3078
6513.48 3199
6514.24 3122
6515.00 2962
6515.76 2989
6516.52 2983
6517.28 3068
6518.05 3092
6518.81 3341
6519.57 3399
6520.33 3448
6521.09 3525
6521.86 3716
6522.62 3902
6523.38 4192
6524.14 4483
6524.90 4819
6525.67 5485
6526.43 6149
6527.19 6611
6527.95 6798
6528.72 6946
6529.48 6908
6530.24 6632
6531.00 6443
6531.77 6840
6532.53 7129
6533.29 8148
6534.05 9190
6534.82 10782
6535.58 12408
6536.34 13595
6537.11 14240
6537.87 14044
6538.63 13070
6539.39 11408
6540.16 9817
6540.92 8477
6541.68 6919
6542.45 5544
6543.21 4552
6543.97 4029
6544.74 3558
6545.50 3249
6546.26 3084
6547.03 2851
6547.79 2816
6548.55 2841
6549.32 2693
6550.08 2595
6550.84 2573
6551.61 2570
6552.37 2668
6553.14 2614
6553.90 2542
6554.66 2460
6555.43 2338
6556.19 2234
6556.96 2279
6557.72 2226
6558.48 2370
6559.25 2383
6560.01 2263
6560.78 2518
6561.54 2554
6562.31 2625
6563.07 2600
6563.83 2725
6564.60 2896
6565.36 2903
6566.13 2906
6566.89 2892
6567.66 2917
6568.42 2670
6569.19 2674
6569.95 2678
6570.72 2669
6571.48 2821
6572.25 2885
6573.01 3132
6573.78 3225
6574.54 3275
6575.31 3275
6576.07 3305
6576.84 3434
6577.60 3558
6578.37 3547
6579.13 3557
6579.90 3694
6580.66 3728
6581.43 3578
6582.19 3314
6582.96 3166
6583.73 3136
6584.49 3174
6585.26 3190
6586.02 3007
6586.79 3018
6587.55 3019
6588.32 3159
6589.09 3159
6589.85 3417
6590.62 3683
6591.38 4040
6592.15 4414
6592.92 4859
6593.68 5226
6594.45 5809
6595.22 6040
6595.98 6035
6596.75 5808
6597.51 5406
6598.28 5164
6599.05 4709
6599.81 4116
6600.58 3738
6601.35 3369
6602.11 3036
6602.88 3138
6603.65 2945
6604.41 2821
6605.18 2836
6605.95 2722
6606.71 2737
6607.48 2716
6608.25 2693
6609.02 2580
6609.78 2570
6610.55 2540
6611.32 2444
6612.08 2255
6612.85 2202
6613.62 2295
6614.39 2319
6615.15 2243
6615.92 2278
6616.69 2237
6617.46 2222
6618.22 2252
6618.99 2241
6619.76 2307
6620.53 2318
6621.30 2310
6622.06 2266
6622.83 2166
6623.60 2204
6624.37 2129
6625.13 2091
6625.90 2126
6626.67 2081
6627.44 2110
6628.21 2099
6628.98 2099
6629.74 2162
6630.51 2285
6631.28 2397
6632.05 2737
6632.82 3002
6633.59 3037
6634.35 3272
6635.12 3243
6635.89 3262
6636.66 3121
6637.43 2798
6638.20 2624
6638.97 2530
6639.74 2448
6640.50 2244
6641.27 2161
6642.04 2096
6642.81 2080
6643.58 2011
6644.35 2135
6645.12 2081
6645.89 2030
6646.66 2083
6647.43 2109
6648.20 2162
6648.97 2170
6649.73 2163
6650.50 2223
6651.27 2240
6652.04 2271
6652.81 2183
6653.58 2164
6654.35 2259
6655.12 2192
6655.89 2109
6656.66 2073
6657.43 2016
6658.20 1930
6658.97 2026
6659.74 1959
6660.51 1926
6661.28 1876
6662.05 1870
6662.82 1887
6663.59 1944
6664.36 1973
6665.13 1906
6665.90 1972
6666.67 1918
6667.44 1813
6668.22 1892
6668.99 1903
6669.76 1996
6670.53 2054
6671.30 1990
6672.07 2005
6672.84 2056
6673.61 2015
6674.38 1994
6675.15 2053
6675.92 1950
6676.69 1978
6677.46 1999
6678.24 2119
6679.01 2038
6679.78 2091
6680.55 2269
6681.32 2178
6682.09 2193
6682.86 2548
6683.63 2622
6684.41 2892
6685.18 2926
6685.95 2909
6686.72 2845
6687.49 2675
6688.26 2645
6689.04 2474
6689.81 2195
6690.58 2137
6691.35 2140
6692.12 2012
6692.90 1924
6693.67 1809
6694.44 1817
6695.21 1794
6695.98 1762
6696.76 1771
6697.53 1836
6698.30 1826
6699.07 1875
6699.84 1809
6700.62 1729
6701.39 1728
6702.16 1860
6702.93 1776
6703.71 1846
6704.48 1785
6705.25 1782
6706.03 1700
6706.80 1708
6707.57 1694
6708.34 1747
6709.12 1714
6709.89 1724
6710.66 1799
6711.44 1755
6712.21 1709
6712.98 1729
6713.75 1691
6714.53 1732
6715.30 1716
6716.07 1651
6716.85 1743
6717.62 1693
6718.39 1594
6719.17 1607
6719.94 1596
6720.72 1533
6721.49 1594
6722.26 1617
6723.04 1729
6723.81 1610
6724.58 1473
6725.36 1614
6726.13 1671
6726.91 1581
6727.68 1543
6728.45 1494
6729.23 1583
6730.00 1612
6730.78 1592
6731.55 1639
6732.32 1657
6733.10 1646
6733.87 1705
6734.65 1843
6735.42 1773
6736.20 1779
6736.97 1809
6737.74 1871
6738.52 1786
6739.29 1761
6740.07 1869
6740.84 1788
6741.62 1837
6742.39 1780
6743.17 1826
6743.94 1856
6744.72 1844
6745.49 1846
6746.27 1953
6747.04 1870
6747.82 2025
6748.59 2122
6749.37 2336
6750.14 2529
6750.92 2749
6751.69 2954
6752.47 2987
6753.24 3155
6754.02 2998
6754.80 2745
6755.57 2763
6756.35 2424
6757.12 2131
6757.90 1994
6758.67 1924
6759.45 1894
6760.23 1857
6761.00 1871
6761.78 1807
6762.55 1779
6763.33 1737
6764.11 1885
6764.88 1761
6765.66 1744
6766.43 1869
6767.21 1830
6767.99 1776
6768.76 1827
6769.54 1804
6770.32 1632
6771.09 1654
6771.87 1689
6772.64 1552
6773.42 1582
6774.20 1630
6774.97 1581
6775.75 1542
6776.53 1609
6777.31 1670
6778.08 1706
6778.86 1673
6779.64 1623
6780.41 1663
6781.19 1667
6781.97 1705
6782.74 1590
6783.52 1553
6784.30 1658
6785.08 1654
6785.85 1569
6786.63 1565
6787.41 1505
6788.19 1421
6788.96 1471
6789.74 1480
6790.52 1443
6791.30 1399
6792.07 1430
6792.85 1488
6793.63 1429
6794.41 1496
6795.18 1437
6795.96 1555
6796.74 1591
6797.52 1448
6798.30 1487
6799.07 1692
6799.85 1656
6800.63 1575
6801.41 1569
6802.19 1658
6802.97 1660
6803.74 1515
6804.52 1764
6805.30 1701
6806.08 1761
6806.86 1676
6807.64 1508
6808.41 1433
6809.19 1434
6809.97 1413
6810.75 1440
6811.53 1479
6812.31 1452
6813.09 1456
6813.87 1501
6814.64 1640
6815.42 1580
6816.20 1441
6816.98 1441
6817.76 1472
6818.54 1479
6819.32 1451
6820.10 1493
6820.88 1431
6821.66 1471
6822.44 1446
6823.22 1465
6824.00 1427
6824.78 1448
6825.55 1406
6826.33 1463
6827.11 1460
6827.89 1366
6828.67 1447
6829.45 1356
6830.23 1372
6831.01 1425
6831.79 1376
6832.57 1448
6833.35 1332
6834.13 1293
6834.91 1379
6835.69 1426
6836.47 1381
6837.25 1434
6838.03 1461
6838.81 1403
6839.60 1430
6840.38 1324
6841.16 1403
6841.94 1236
6842.72 1381
6843.50 1373
6844.28 1461
6845.06 1437
6845.84 1440
6846.62 1629
6847.40 1886
6848.18 2084
6848.96 2404
6849.74 2675
6850.53 2934
6851.31 3031
6852.09 3240
6852.87 2959
6853.65 2826
6854.43 2650
6855.21 2385
6855.99 2177
6856.77 1930
6857.56 1809
6858.34 1637
6859.12 1529
6859.90 1543
6860.68 1672
6861.46 1560
6862.25 1532
6863.03 1526
6863.81 1436
6864.59 1552
6865.37 1537
6866.15 1615
6866.94 1520
6867.72 1533
6868.50 1649
6869.28 1610
6870.07 1519
6870.85 1395
6871.63 1539
6872.41 1550
6873.19 1522
6873.98 1511
6874.76 1583
6875.54 1461
6876.32 1514
6877.11 1590
6877.89 1698
6878.67 1785
6879.45 1782
6880.24 1920
6881.02 1921
6881.80 1844
6882.59 1901
6883.37 1936
6884.15 2226
6884.93 2499
6885.72 2823
6886.50 3222
6887.28 3544
6888.07 3649
6888.85 3885
6889.63 3679
6890.42 3115
6891.20 2914
6891.98 2550
6892.77 2414
6893.55 2198
6894.33 2100
6895.12 1892
6895.90 1901
6896.68 1894
6897.47 1999
6898.25 1998
6899.04 1971
6899.82 1994
6900.60 2023
6901.39 2014
6902.17 2057
6902.95 2124
6903.74 2165
6904.52 1953
6905.31 2001
6906.09 1900
6906.88 1885
6907.66 1982
6908.44 1778
6909.23 1756
6910.01 1738
6910.80 1720
6911.58 1697
6912.37 1722
6913.15 1677
6913.94 1677
6914.72 1795
6915.50 1679
6916.29 1693
6917.07 1764
6917.86 1774
6918.64 1669
6919.43 1714
6920.21 1706
6921.00 1712
6921.78 1660
6922.57 1652
6923.35 1733
6924.14 1641
6924.93 1730
6925.71 1702
6926.50 1757
6927.28 1920
6928.07 1942
6928.85 1870
6929.64 1879
6930.42 1941
6931.21 2105
6931.99 2291
6932.78 2276
6933.57 2353
6934.35 2227
6935.14 2234
6935.92 2245
6936.71 2270
6937.50 2094
6938.28 2042
6939.07 2065
6939.85 2173
6940.64 2241
6941.43 2132
6942.21 2205
6943.00 2375
6943.78 2346
6944.57 2404
6945.36 2528
6946.14 2554
6946.93 2560
6947.72 2607
6948.50 2774
6949.29 2732
6950.08 2665
6950.86 2729
6951.65 2674
6952.44 2446
6953.22 2605
6954.01 2541
6954.80 2665
6955.58 2592
6956.37 2578
6957.16 2650
6957.95 2795
6958.73 2551
6959.52 2603
6960.31 2743
6961.10 2643
6961.88 2635
6962.67 2592
6963.46 2592
6964.24 2598
6965.03 2530
6965.82 2589
6966.61 2660
6967.40 2988
6968.18 3076
6968.97 2943
6969.76 3021
6970.55 2949
6971.33 2946
6972.12 3020
6972.91 3068
6973.70 3161
6974.49 3090
6975.27 3076
6976.06 3134
6976.85 3268
6977.64 3201
6978.43 3313
6979.22 3648
6980.00 4039
6980.79 4451
6981.58 5073
6982.37 5747
6983.16 7202
6983.95 8432
6984.74 9521
6985.52 10575
6986.31 10594
6987.10 10739
6987.89 10238
6988.68 9197
6989.47 8446
6990.26 7154
6991.05 6045
6991.83 5201
6992.62 4531
6993.41 4350
6994.20 3976
6994.99 4167
6995.78 4623
6996.57 5414
6997.36 6162
6998.15 7612
6998.94 8523
6999.73 8848
7000.52 9382
7001.31 9285
7002.10 8631
7002.89 7849
7003.68 6875
7004.47 5997
7005.26 5026
7006.05 4234
7006.84 3604
7007.63 3277
7008.42 3061
7009.21 2885
7010.00 2852
7010.79 2993
7011.58 3061
7012.37 3065
7013.16 3152
7013.95 3070
7014.74 2920
7015.53 2870
7016.32 2710
7017.11 2527
7017.90 2474
7018.69 2305
7019.48 2186
7020.27 2238
7021.06 2316
7021.85 2406
7022.64 2550
7023.43 2428
7024.22 2440
7025.02 2458
7025.81 2638
7026.60 2760
7027.39 2687
7028.18 2498
7028.97 2473
7029.76 2388
7030.55 2395
7031.34 2294
7032.14 2139
7032.93 2178
7033.72 2112
7034.51 2020
7035.30 2062
7036.09 2177
7036.88 2340
7037.68 2441
7038.47 2436
7039.26 2387
7040.05 2429
7040.84 2609
7041.64 2477
7042.43 2429
7043.22 2400
7044.01 2452
7044.80 2454
7045.60 2438
7046.39 2379
7047.18 2578
7047.97 2785
7048.76 3241
7049.56 3421
7050.35 3369
7051.14 3317
7051.93 3061
7052.73 2978
7053.52 2848
7054.31 2541
7055.10 2290
7055.90 2357
7056.69 2277
7057.48 2197
7058.27 2053
7059.07 2073
7059.86 2247
7060.65 2135
7061.45 2136
7062.24 2299
7063.03 2247
7063.83 2107
7064.62 2192
7065.41 2268
7066.21 2272
7067.00 2162
7067.79 2096
7068.59 2171
7069.38 2165
7070.17 2097
7070.97 2065
7071.76 2199
7072.55 2188
7073.35 2185
7074.14 2077
7074.93 1916
7075.73 1995
7076.52 2096
7077.32 1953
7078.11 1900
7078.90 1973
7079.70 1946
7080.49 1964
7081.29 2016
7082.08 1931
7082.87 2068
7083.67 2016
7084.46 2025
7085.26 2085
7086.05 2226
7086.85 2286
7087.64 2395
7088.43 2375
7089.23 2275
7090.02 2190
7090.82 2129
7091.61 2026
7092.41 1973
7093.20 1888
7094.00 1797
7094.79 1730
7095.59 1752
7096.38 1708
7097.18 1668
7097.97 1589
7098.77 1609
7099.56 1731
7100.36 1617
7101.15 1575
7101.95 1559
7102.74 1602
7103.54 1513
7104.33 1568
7105.13 1487
7105.92 1388
7106.72 1349
7107.52 1351
7108.31 1436
7109.11 1391
7109.90 1374
7110.70 1341
7111.49 1361
7112.29 1536
7113.09 1518
7113.88 1440
7114.68 1565
7115.47 1589
7116.27 1487
7117.07 1502
7117.86 1520
7118.66 1548
7119.45 1470
7120.25 1420
7121.05 1573
7121.84 1505
7122.64 1478
7123.44 1530
7124.23 1342
7125.03 1349
7125.83 1429
7126.62 1405
7127.42 1323
7128.22 1362
7129.01 1415
7129.81 1402
7130.61 1424
7131.40 1338
7132.20 1427
7133.00 1411
7133.79 1371
7134.59 1352
7135.39 1372
7136.19 1365
7136.98 1414
7137.78 1274
7138.58 1309
7139.38 1346
7140.17 1293
7140.97 1274
7141.77 1302
7142.57 1295
7143.36 1268
7144.16 1366
7144.96 1491
7145.76 1445
7146.55 1341
7147.35 1326
7148.15 1285
7148.95 1372
7149.74 1300
7150.54 1343
7151.34 1427
7152.14 1261
7152.94 1265
7153.74 1286
7154.53 1260
7155.33 1187
7156.13 1232
7156.93 1214
7157.73 1264
7158.53 1287
7159.32 1296
7160.12 1264
7160.92 1285
7161.72 1253
7162.52 1187
7163.32 1209
7164.12 1279
7164.91 1310
7165.71 1231
7166.51 1257
7167.31 1210
7168.11 1317
7168.91 1289
7169.71 1273
7170.51 1217
7171.31 1301
7172.11 1317
7172.90 1239
7173.70 1179
7174.50 1211
7175.30 1245
7176.10 1257
7176.90 1248
7177.70 1235
7178.50 1247
7179.30 1208
7180.10 1325
7180.90 1401
7181.70 1387
7182.50 1492
7183.30 1420
7184.10 1445
7184.90 1497
7185.70 1407
7186.50 1429
7187.30 1351
7188.10 1317
7188.90 1300
7189.70 1212
7190.50 1206
7191.30 1164
7192.10 1220
7192.90 1330
7193.70 1213
7194.50 1111
7195.30 1236
7196.10 1173
7196.90 1168
7197.70 1088
7198.50 1132
7199.30 1146
7200.11 1149
7200.91 1234
7201.71 1203
7202.51 1133
7203.31 1112
7204.11 1180
7204.91 1051
7205.71 1075
7206.51 1104
7207.31 1086
7208.12 1069
7208.92 1155
7209.72 1243
7210.52 1236
7211.32 1199
7212.12 1190
7212.92 1090
7213.72 1108
7214.53 1144
7215.33 1172
7216.13 1125
7216.93 1161
7217.73 1160
7218.53 1190
7219.34 1240
7220.14 1169
7220.94 1185
7221.74 1176
7222.54 1181
7223.35 1147
7224.15 1190
7224.95 1206
7225.75 1175
7226.56 1270
7227.36 1220
7228.16 1225
7228.96 1185
7229.76 1216
7230.57 1176
7231.37 1133
7232.17 1125
7232.97 1197
7233.78 1275
7234.58 1265
7235.38 1267
7236.19 1290
7236.99 1302
7237.79 1421
7238.59 1391
7239.40 1417
7240.20 1442
7241.00 1440
7241.81 1389
7242.61 1294
7243.41 1238
7244.22 1221
7245.02 1294
7245.82 1253
7246.63 1275
7247.43 1260
7248.23 1193
7249.04 1263
7249.84 1272
7250.64 1294
7251.45 1396
7252.25 1339
7253.05 1372
7253.86 1400
7254.66 1377
7255.46 1280
7256.27 1293
7257.07 1305
7257.88 1273
7258.68 1311
7259.48 1313
7260.29 1314
7261.09 1303
7261.90 1336
7262.70 1340
7263.51 1238
7264.31 1369
7265.11 1337
7265.92 1324
7266.72 1341
7267.53 1425
7268.33 1417
7269.14 1459
7269.94 1467
7270.75 1441
7271.55 1402
7272.36 1439
7273.16 1479
7273.97 1455
7274.77 1515
7275.58 1556
7276.38 1480
7277.19 1519
7277.99 1526
7278.80 1625
7279.60 1764
7280.41 1930
7281.21 2065
7282.02 2300
7282.82 2419
7283.63 2873
7284.43 3195
7285.24 3090
7286.04 3140
7286.85 2977
7287.66 2725
7288.46 2506
7289.27 2261
7290.07 2044
7290.88 1806
7291.68 1902
7292.49 1861
7293.30 1764
7294.10 1780
7294.91 1752
7295.71 1714
7296.52 1812
7297.33 1845
7298.13 1890
7298.94 1982
7299.74 1942
7300.55 1886
7301.36 1997
7302.16 1922
7302.97 2067
7303.78 2086
7304.58 2104
7305.39 2243
7306.20 2347
7307.00 2405
7307.81 2519
7308.62 2783
7309.42 3159
7310.23 3192
7311.04 3351
7311.84 3187
7312.65 3102
7313.46 3155
7314.27 3013
7315.07 2858
7315.88 3079
7316.69 3322
7317.49 3850
7318.30 4326
7319.11 4718
7319.92 5023
7320.72 5295
7321.53 5303
7322.34 4902
7323.15 4672
7323.95 4134
7324.76 3626
7325.57 3311
7326.38 2877
7327.19 2509
7327.99 2306
7328.80 2138
7329.61 2084
7330.42 1961
7331.22 1918
7332.03 2002
7332.84 1997
7333.65 1952
7334.46 1868
7335.27 1920
7336.07 1934
7336.88 1941
7337.69 1941
7338.50 1919
7339.31 1863
7340.12 1917
7340.92 1774
7341.73 1820
7342.54 1797
7343.35 1865
7344.16 1860
7344.97 1948
7345.78 1958
7346.59 2042
7347.39 1979
7348.20 1977
7349.01 1915
7349.82 1926
7350.63 1867
7351.44 1833
7352.25 1841
7353.06 1673
7353.87 1778
7354.68 1693
7355.49 1650
7356.30 1725
7357.11 1819
7357.92 1773
7358.72 1794
7359.53 1787
7360.34 1787
7361.15 1846
7361.96 1852
7362.77 1897
7363.58 1875
7364.39 1993
7365.20 2036
7366.01 1950
7366.82 1973
7367.63 1939
7368.44 1924
7369.25 1970
7370.06 1931
7370.87 1963
7371.68 2023
7372.49 1982
7373.30 1963
7374.11 1966
7374.93 2089
7375.74 2088
7376.55 2344
7377.36 2392
7378.17 2571
7378.98 2891
7379.79 3189
7380.60 3320
7381.41 3485
7382.22 3482
7383.03 3431
7383.84 3269
7384.65 2902
7385.46 2665
7386.28 2561
7387.09 2396
7387.90 2195
7388.71 2110
7389.52 2018
7390.33 1960
7391.14 1915
7391.95 1961
7392.77 2022
7393.58 1934
7394.39 1862
7395.20 1886
7396.01 2087
7396.82 2311
7397.64 2363
7398.45 2667
7399.26 2876
7400.07 2987
7400.88 2941
7401.69 2880
7402.51 3004
7403.32 2967
7404.13 2872
7404.94 2865
7405.76 2876
7406.57 2964
7407.38 2868
7408.19 2950
7409.00 2721
7409.82 2639
7410.63 2465
7411.44 2340
7412.25 2098
7413.07 1914
7413.88 1798
7414.69 1794
7415.50 1677
7416.32 1623
7417.13 1598
7417.94 1473
7418.76 1605
7419.57 1529
7420.38 1585
7421.19 1591
7422.01 1581
7422.82 1487
7423.63 1468
7424.45 1406
7425.26 1357
7426.07 1409
7426.89 1440
7427.70 1505
7428.51 1396
7429.33 1342
7430.14 1402
7430.95 1375
7431.77 1343
7432.58 1256
7433.39 1396
7434.21 1410
7435.02 1340
7435.84 1388
7436.65 1417
7437.46 1391
7438.28 1331
7439.09 1378
7439.91 1400
7440.72 1400
7441.53 1305
7442.35 1352
7443.16 1346
7443.98 1317
7444.79 1301
7445.60 1362
7446.42 1407
7447.23 1345
7448.05 1338
7448.86 1360
7449.68 1247
7450.49 1331
7451.31 1315
7452.12 1299
7452.94 1300
7453.75 1257
7454.57 1259
7455.38 1347
7456.20 1444
7457.01 1390
7457.83 1398
7458.64 1336
7459.46 1350
7460.27 1417
7461.09 1381
7461.90 1448
7462.72 1310
7463.53 1363
7464.35 1377
7465.16 1373
7465.98 1298
7466.79 1326
7467.61 1388
7468.42 1403
7469.24 1349
7470.06 1297
7470.87 1352
7471.69 1366
7472.50 1395
7473.32 1482
7474.13 1418
7474.95 1189
7475.77 1283
7476.58 1240
7477.40 1212
7478.21 1223
7479.03 1217
7479.85 1242
7480.66 1220
7481.48 1201
7482.30 1252
7483.11 1148
7483.93 1101
7484.75 1199
7485.56 1086
7486.38 1097
7487.20 1163
7488.01 1152
7488.83 1096
7489.65 1114
7490.46 1137
7491.28 1109
7492.10 1154
7492.91 1174
7493.73 1139
7494.55 1162
7495.36 1163
7496.18 1122
7497.00 1085
7497.82 1070
7498.63 1001
7499.45 1098
7500.27 1165
7501.08 1102
7501.90 1091
7502.72 1081
7503.54 1112
7504.35 1021
7505.17 1044
7505.99 1053
7506.81 1060
7507.62 1121
7508.44 1066
7509.26 1022
7510.08 985
7510.90 1003
7511.71 1000
7512.53 980
7513.35 999
7514.17 980
7514.99 951
7515.80 945
7516.62 919
7517.44 1012
7518.26 925
7519.08 1017
7519.90 1033
7520.71 993
7521.53 1059
7522.35 995
7523.17 1041
7523.99 1027
7524.81 1040
7525.63 989
7526.45 1061
7527.26 1031
7528.08 999
7528.90 1031
7529.72 1082
7530.54 1062
7531.36 947
7532.18 994
7533.00 944
7533.82 968
7534.64 1008
7535.45 999
7536.27 995
7537.09 953
7537.91 1008
7538.73 1005
7539.55 931
7540.37 973
7541.19 1031
7542.01 1053
7542.83 1108
7543.65 1067
7544.47 1004
7545.29 921
7546.11 1136
7546.93 1143
7547.75 1153
7548.57 1059
7549.39 1096
7550.21 990
7551.03 1062
7551.85 1074
7552.67 1070
7553.49 1065
7554.31 1045
7555.13 1056
7555.95 1013
7556.77 1062
7557.59 1073
7558.41 1002
7559.23 1074
7560.05 1084
7560.87 1079
7561.69 1068
7562.51 1151
7563.34 1035
7564.16 1018
7564.98 1067
7565.80 1095
7566.62 994
7567.44 992
7568.26 1059
7569.08 1023
7569.90 1082
7570.72 1073
7571.55 1131
7572.37 1124
7573.19 1106
7574.01 1142
7574.83 1133
7575.65 992
7576.47 1077
7577.30 1173
7578.12 1145
7578.94 949
7579.76 1032
7580.58 1037
7581.40 1044
7582.23 1069
7583.05 989
7583.87 1073
7584.69 1133
7585.51 1157
7586.33 1139
7587.16 1168
7587.98 1190
7588.80 1189
7589.62 1219
7590.45 1234
7591.27 1259
7592.09 1247
7592.91 1187
7593.74 1193
7594.56 1167
7595.38 1234
7596.20 1231
7597.03 1174
7597.85 1208
7598.67 1172
7599.49 1225
7600.32 1260
7601.14 1280
7601.96 1398
7602.78 1423
7603.61 1504
7604.43 1496
7605.25 1534
7606.08 1587
7606.90 1628
7607.72 1499
7608.55 1488
7609.37 1459
7610.19 1454
7611.02 1371
7611.84 1336
7612.66 1371
7613.49 1458
7614.31 1436
7615.13 1466
7615.96 1666
7616.78 1809
7617.60 1921
7618.43 1978
7619.25 1851
7620.08 1834
7620.90 1665
7621.72 1566
7622.55 1485
7623.37 1375
7624.20 1488
7625.02 1454
7625.84 1405
7626.67 1485
7627.49 1484
7628.32 1698
7629.14 1808
7629.97 2123
7630.79 2215
7631.61 2241
7632.44 2272
7633.26 2134
7634.09 2014
7634.91 1799
7635.74 1756
7636.56 1648
7637.39 1490
7638.21 1401
7639.04 1319
7639.86 1292
7640.69 1138
7641.51 1174
7642.34 1137
7643.16 1130
7643.99 1133
7644.81 1094
7645.64 1122
7646.46 1146
7647.29 1018
7648.11 1027
7648.94 1112
7649.76 1178
7650.59 1063
7651.42 1047
7652.24 1098
7653.07 1130
7653.89 1033
7654.72 1056
7655.54 1135
7656.37 1039
7657.20 976
7658.02 1068
7658.85 1092
7659.67 1082
7660.50 1040
7661.33 954
7662.15 971
7662.98 1062
7663.80 1072
7664.63 1087
7665.46 1051
7666.28 1037
7667.11 980
7667.94 998
7668.76 962
7669.59 1032
7670.42 1049
7671.24 1154
7672.07 973
7672.90 969
7673.72 1011
7674.55 1043
7675.38 1038
7676.20 1008
7677.03 899
7677.86 984
7678.68 981
7679.51 987
7680.34 978
7681.16 957
7681.99 960
7682.82 1027
7683.65 1043
7684.47 970
7685.30 1055
7686.13 1054
7686.96 1068
7687.78 1042
7688.61 1071
7689.44 1067
7690.27 1148
7691.09 1122
7691.92 969
7692.75 1120
7693.58 1087
7694.41 1148
7695.23 1129
7696.06 1186
7696.89 1296
7697.72 1281
7698.55 1320
7699.37 1325
7700.20 1154
7701.03 1101
7701.86 1113
7702.69 1065
7703.51 1073
7704.34 1004
7705.17 1033
7706.00 1022
7706.83 1024
7707.66 972
7708.49 951
7709.31 1037
7710.14 1109
7710.97 995
7711.80 985
7712.63 1056
7713.46 1098
7714.29 1023
7715.12 973
7715.95 996
7716.77 1093
7717.60 1002
7718.43 950
7719.26 952
7720.09 1058
7720.92 1005
7721.75 915
7722.58 923
7723.41 919
7724.24 895
7725.07 890
7725.90 950
7726.73 957
7727.56 967
7728.39 919
7729.22 989
7730.05 968
7730.88 907
7731.71 930
7732.54 922
7733.37 911
7734.20 851
7735.03 887
7735.86 918
7736.69 905
7737.52 880
7738.35 881
7739.18 852
7740.01 888
7740.84 900
7741.67 986
7742.50 925
7743.33 970
7744.16 959
7744.99 1017
7745.82 1182
7746.65 1162
7747.48 1145
7748.31 1103
7749.14 1077
7749.97 1069
7750.81 1109
7751.64 1038
7752.47 1034
7753.30 973
7754.13 1021
7754.96 1041
7755.79 1062
7756.62 936
7757.45 953
7758.29 979
7759.12 1057
7759.95 902
7760.78 946
7761.61 944
7762.44 964
7763.27 975
7764.11 943
7764.94 956
7765.77 913
7766.60 917
7767.43 914
7768.26 878
7769.10 860
7769.93 911
7770.76 864
7771.59 912
7772.42 920
7773.26 865
7774.09 928
7774.92 826
7775.75 983
7776.59 966
7777.42 884
7778.25 812
7779.08 888
7779.92 945
7780.75 927
7781.58 977
7782.41 899
7783.25 940
7784.08 925
7784.91 952
7785.74 989
7786.58 950
7787.41 953
7788.24 945
7789.08 927
7789.91 1001
7790.74 947
7791.57 978
7792.41 1009
7793.24 956
7794.07 960
7794.91 1057
7795.74 982
7796.57 993
7797.41 1068
7798.24 1020
7799.07 1023
7799.91 1037
7800.74 1049
7801.58 1040
7802.41 1078
7803.24 1025
7804.08 1080
7804.91 1011
7805.74 1050
7806.58 1058
7807.41 1131
7808.25 1093
7809.08 1099
7809.91 1229
7810.75 1178
7811.58 1170
7812.42 1226
7813.25 1300
7814.09 1322
7814.92 1403
7815.75 1420
7816.59 1485
7817.42 1421
7818.26 1382
7819.09 1360
7819.93 1321
7820.76 1340
7821.60 1298
7822.43 1208
7823.27 1298
7824.10 1450
7824.94 1512
7825.77 1553
7826.61 1466
7827.44 1498
7828.28 1347
7829.11 1372
7829.95 1356
7830.78 1342
7831.62 1266
7832.45 1432
7833.29 1581
7834.12 1555
7834.96 1436
7835.79 1483
7836.63 1502
7837.46 1409
7838.30 1411
7839.14 1297
7839.97 1235
7840.81 1321
7841.64 1295
7842.48 1292
7843.31 1268
7844.15 1254
7844.99 1263
7845.82 1166
7846.66 1190
7847.49 1188
7848.33 1156
7849.17 1089
7850.00 1164
7850.84 1217
7851.68 1117
7852.51 1130
7853.35 1224
7854.18 1217
7855.02 1222
7855.86 1341
7856.69 1367
7857.53 1299
7858.37 1327
7859.20 1401
7860.04 1362
7860.88 1393
7861.71 1270
7862.55 1214
7863.39 1155
7864.23 1107
7865.06 1121
7865.90 1146
7866.74 1154
7867.57 1219
7868.41 1147
7869.25 1211
7870.09 1126
7870.92 1180
7871.76 1192
7872.60 1202
7873.44 1196
7874.27 1254
7875.11 1402
7875.95 1546
7876.79 1533
7877.62 1644
7878.46 1662
7879.30 1526
7880.14 1422
7880.97 1338
7881.81 1302
7882.65 1243
7883.49 1216
7884.33 1245
7885.16 1218
7886.00 1181
7886.84 1345
7887.68 1353
7888.52 1372
7889.36 1405
7890.19 1428
7891.03 1498
7891.87 1501
7892.71 1536
7893.55 1504
7894.39 1375
7895.23 1294
7896.06 1341
7896.90 1337
7897.74 1335
7898.58 1445
7899.42 1355
7900.26 1431
7901.10 1583
7901.94 1462
7902.77 1284
7903.61 1251
7904.45 1175
7905.29 1219
7906.13 1233
7906.97 1099
7907.81 1031
7908.65 1022
7909.49 1032
7910.33 1030
7911.17 1057
7912.01 1035
7912.85 1128
7913.69 1133
7914.53 1157
7915.37 1253
7916.21 1249
7917.05 1203
7917.89 1288
7918.73 1318
7919.57 1279
7920.41 1255
7921.25 1237
7922.09 1198
7922.93 1171
7923.77 1128
7924.61 1148
7925.45 1059
7926.29 1053
7927.13 1031
7927.97 1113
7928.81 1019
7929.65 1059
7930.49 1053
7931.33 996
7932.17 965
7933.01 1009
7933.85 983
7934.69 943
7935.53 1042
7936.37 1019
7937.21 955
7938.05 969
7938.90 1019
7939.74 1047
7940.58 1046
7941.42 1099
7942.26 1179
7943.10 1138
7943.94 1167
7944.78 1205
7945.63 1214
7946.47 1203
7947.31 1205
7948.15 1149
7948.99 1152
7949.83 1140
7950.67 1142
7951.52 1204
7952.36 1208
7953.20 1231
7954.04 1169
7954.88 1236
7955.72 1181
7956.57 1149
7957.41 1182
7958.25 1214
7959.09 1233
7959.93 1303
7960.78 1427
7961.62 1405
7962.46 1315
7963.30 1284
7964.15 1323
7964.99 1447
7965.83 1490
7966.67 1611
7967.52 1557
7968.36 1479
7969.20 1549
7970.04 1368
7970.89 1281
7971.73 1194
7972.57 1222
7973.41 1081
7974.26 1033
7975.10 1099
7975.94 998
7976.79 993
7977.63 1066
7978.47 1064
7979.31 1038
7980.16 1069
7981.00 1092
7981.84 1111
7982.69 1062
7983.53 1097
7984.37 1066
7985.22 1040
7986.06 952
7986.90 972
7987.75 1021
7988.59 942
7989.44 1027
7990.28 995
7991.12 984
7991.97 875
7992.81 956
7993.65 953
7994.50 797
7995.34 865
7996.19 916
7997.03 963
7997.87 1019
7998.72 927
7999.56 890
8000.41 910
8001.25 906
8002.10 851
8002.94 863
8003.78 900
8004.63 881
8005.47 833
8006.32 836
8007.16 828
8008.01 854
8008.85 892
8009.70 813
8010.54 798
8011.39 798
8012.23 856
8013.08 882
8013.92 844
8014.77 758
8015.61 837
8016.46 864
8017.30 845
8018.15 846
8018.99 788
8019.84 801
8020.68 810
8021.53 876
8022.37 832
8023.22 866
8024.06 770
8024.91 859
8025.75 832
8026.60 772
8027.45 832
8028.29 833
8029.14 834
8029.98 815
8030.83 776
8031.67 797
8032.52 759
8033.37 825
8034.21 804
8035.06 813
8035.90 862
8036.75 801
8037.60 825
8038.44 821
8039.29 811
8040.14 782
8040.98 775
8041.83 766
8042.68 759
8043.52 821
8044.37 863
8045.21 834
8046.06 882
8046.91 877
8047.75 824
8048.60 799
8049.45 771
8050.30 832
8051.14 748
8051.99 800
8052.84 774
8053.68 782
8054.53 768
8055.38 725
8056.22 736
8057.07 717
8057.92 724
8058.77 754
8059.61 745
8060.46 684
8061.31 718
8062.16 748
8063.00 783
8063.85 805
8064.70 729
8065.55 813
8066.39 765
8067.24 758
8068.09 768
8068.94 763
8069.79 749
8070.63 687
8071.48 756
8072.33 762
8073.18 754
8074.03 783
8074.87 808
8075.72 723
8076.57 698
8077.42 735
8078.27 734
8079.12 711
8079.96 669
8080.81 734
8081.66 707
8082.51 681
8083.36 732
8084.21 727
8085.06 770
8085.90 729
8086.75 743
8087.60 746
8088.45 694
8089.30 700
8090.15 743
8091.00 776
8091.85 683
8092.70 724
8093.54 812
8094.39 780
8095.24 742
8096.09 838
8096.94 773
8097.79 713
8098.64 780
8099.49 768
8100.34 823
8101.19 737
8102.04 742
8102.89 786
8103.74 816
8104.59 752
8105.44 741
8106.29 736
8107.14 722
8107.99 686
8108.84 730
8109.69 679
8110.54 696
8111.39 708
8112.24 762
8113.09 717
8113.94 710
8114.79 751
8115.64 779
8116.49 728
8117.34 816
8118.19 787
8119.04 836
8119.89 878
8120.74 801
8121.59 784
8122.44 957
8123.29 835
8124.14 777
8124.99 872
8125.84 887
8126.70 797
8127.55 783
8128.40 816
8129.25 844
8130.10 834
8130.95 845
8131.80 909
8132.65 841
8133.50 855
8134.36 827
8135.21 810
8136.06 813
8136.91 832
8137.76 844
8138.61 887
8139.46 927
8140.32 914
8141.17 938
8142.02 931
8142.87 930
8143.72 867
8144.57 978
8145.43 961
8146.28 936
8147.13 1007
8147.98 1019
8148.83 920
8149.69 974
8150.54 949
8151.39 1109
8152.24 1152
8153.10 1251
8153.95 1304
8154.80 1318
8155.65 1330
8156.50 1270
8157.36 1157
8158.21 1163
8159.06 1024
8159.92 930
8160.77 902
8161.62 909
8162.47 812
8163.33 831
8164.18 920
8165.03 968
8165.88 828
8166.74 834
8167.59 830
8168.44 863
8169.30 891
8170.15 883
8171.00 883
8171.86 806
8172.71 844
8173.56 755
8174.42 707
8175.27 758
8176.12 801
8176.98 784
8177.83 737
8178.68 742
8179.54 707
8180.39 779
8181.25 797
8182.10 811
8182.95 721
8183.81 756
8184.66 774
8185.51 805
8186.37 720
8187.22 712
8188.08 792
8188.93 747
8189.79 719
8190.64 755
8191.49 764
8192.35 722
8193.20 732
8194.06 786
8194.91 776
8195.77 748
8196.62 720
8197.47 722
8198.33 691
8199.18 701
8200.04 740
8200.89 721
8201.75 731
8202.60 700
8203.46 755
8204.31 673
8205.17 708
8206.02 725
8206.88 689
8207.73 738
8208.59 764
8209.44 715
8210.30 705
8211.15 733
8212.01 703
8212.87 684
8213.72 747
8214.58 750
8215.43 814
8216.29 800
8217.14 781
8218.00 746
8218.85 686
8219.71 754
8220.57 733
8221.42 707
8222.28 728
8223.13 735
8223.99 776
8224.85 770
8225.70 745
8226.56 709
8227.41 744
8228.27 872
8229.13 812
8229.98 751
8230.84 705
8231.70 759
8232.55 819
8233.41 668
8234.26 762
8235.12 737
8235.98 774
8236.83 726
8237.69 645
8238.55 751
8239.40 710
8240.26 730
8241.12 722
8241.98 775
8242.83 753
8243.69 732
8244.55 728
8245.40 663
8246.26 755
8247.12 699
8247.98 742
8248.83 768
8249.69 676
8250.55 763
8251.40 739
8252.26 779
8253.12 715
8253.98 733
8254.83 725
8255.69 799
8256.55 704
8257.41 713
8258.27 677
8259.12 698
8259.98 730
8260.84 758
8261.70 691
8262.55 692
8263.41 658
8264.27 729
8265.13 732
8265.99 721
8266.85 705
8267.70 663
8268.56 709
8269.42 740
8270.28 772
8271.14 826
8272.00 813
8272.85 783
8273.71 730
8274.57 720
8275.43 800
8276.29 799
8277.15 816
8278.01 808
8278.87 748
8279.72 799
8280.58 741
8281.44 797
8282.30 805
8283.16 785
8284.02 730
8284.88 878
8285.74 870
8286.60 853
8287.46 836
8288.32 813
8289.17 827
8290.03 925
8290.89 994
8291.75 1015
8292.61 1008
8293.47 1117
8294.33 1130
8295.19 977
8296.05 893
8296.91 943
8297.77 992
8298.63 866
8299.49 916
8300.35 853
8301.21 825
8302.07 840
8302.93 855
8303.79 780
8304.65 786
8305.51 822
8306.37 799
8307.23 911
8308.09 838
8308.95 902
8309.81 835
8310.67 800
8311.53 866
8312.39 842
8313.26 889
8314.12 909
8314.98 919
8315.84 954
8316.70 941
8317.56 956
8318.42 895
8319.28 826
8320.14 809
8321.00 821
8321.86 797
8322.73 791
8323.59 789
8324.45 799
8325.31 790
8326.17 742
8327.03 698
8327.89 771
8328.75 761
8329.62 730
8330.48 798
8331.34 808
8332.20 701
8333.06 801
8333.92 816
8334.79 763
8335.65 746
8336.51 750
8337.37 660
8338.23 731
8339.09 766
8339.96 793
8340.82 794
8341.68 805
8342.54 853
8343.41 891
8344.27 870
8345.13 881
8345.99 843
8346.85 857
8347.72 840
8348.58 726
8349.44 745
8350.30 795
8351.17 831
8352.03 799
8352.89 761
8353.76 789
8354.62 836
8355.48 809
8356.34 773
8357.21 725
8358.07 778
8358.93 874
8359.80 865
8360.66 801
8361.52 754
8362.38 750
8363.25 846
8364.11 828
8364.97 776
8365.84 769
8366.70 835
8367.56 843
8368.43 859
8369.29 853
8370.16 796
8371.02 825
8371.88 883
8372.75 878
8373.61 829
8374.47 854
8375.34 823
8376.20 846
8377.07 847
8377.93 736
8378.79 851
8379.66 803
8380.52 782
8381.39 841
8382.25 790
8383.11 829
8383.98 875
8384.84 961
8385.71 929
8386.57 921
8387.44 865
8388.30 840
8389.17 826
8390.03 894
8390.89 930
8391.76 889
8392.62 902
8393.49 847
8394.35 848
8395.22 840
8396.08 888
8396.95 837
8397.81 849
8398.68 963
8399.54 871
8400.41 885
8401.27 956
8402.14 898
8403.00 1016
8403.87 986
8404.74 994
8405.60 1037
8406.47 941
8407.33 925
8408.20 975
8409.06 989
8409.93 954
8410.79 974
8411.66 934
8412.53 966
8413.39 1000
8414.26 1007
8415.12 1052
8415.99 1047
8416.86 1073
8417.72 1126
8418.59 1063
8419.45 1086
8420.32 1052
8421.19 1073
8422.05 1168
8422.92 1177
8423.78 1218
8424.65 1175
8425.52 1244
8426.38 1318
8427.25 1277
8428.12 1258
8428.98 1253
8429.85 1228
8430.72 1206
8431.58 1285
8432.45 1307
8433.32 1307
8434.18 1325
8435.05 1385
8435.92 1445
8436.79 1485
8437.65 1514
8438.52 1494
8439.39 1594
8440.25 1676
8441.12 1814
8441.99 1922
8442.86 1877
8443.72 1800
8444.59 1804
8445.46 1914
8446.33 1862
8447.19 1781
8448.06 1859
8448.93 1863
8449.80 1865
8450.66 1891
8451.53 2005
8452.40 2269
8453.27 2564
8454.14 2771
8455.00 3001
8455.87 3422
8456.74 3630
8457.61 3458
8458.48 3287
8459.34 3263
8460.21 2923
8461.08 2760
8461.95 2469
8462.82 2313
8463.69 2212
8464.55 2186
8465.42 2417
8466.29 2982
8467.16 3573
8468.03 4765
8468.90 5615
8469.77 6194
8470.63 6483
8471.50 6200
8472.37 5639
8473.24 4948
8474.11 4302
8474.98 3485
8475.85 2928
8476.72 2515
8477.59 2225
8478.45 1936
8479.32 1843
8480.19 1675
8481.06 1669
8481.93 1610
8482.80 1534
8483.67 1507
8484.54 1562
8485.41 1627
8486.28 1491
8487.15 1410
8488.02 1409
8488.89 1467
8489.76 1415
8490.63 1374
8491.50 1307
8492.37 1373
8493.24 1363
8494.11 1460
8494.98 1399
8495.85 1486
8496.72 1494
8497.59 1654
8498.46 1545
8499.33 1432
8500.20 1476
8501.07 1349
8501.94 1359
8502.81 1253
8503.68 1273
8504.55 1305
8505.42 1538
8506.29 1401
8507.16 1477
8508.03 1526
8508.90 1517
8509.77 1508
8510.65 1518
8511.52 1463
8512.39 1336
8513.26 1265
8514.13 1257
8515.00 1356
8515.87 1289
8516.74 1177
8517.61 1216
8518.48 1291
8519.36 1198
8520.23 1190
8521.10 1255
8521.97 1193
8522.84 1287
8523.71 1223
8524.58 1249
8525.46 1207
8526.33 1207
8527.20 1344
8528.07 1403
8528.94 1387
8529.81 1327
8530.69 1396
8531.56 1422
8532.43 1343
8533.30 1424
8534.17 1334
8535.05 1415
8535.92 1430
8536.79 1495
8537.66 1397
8538.54 1441
8539.41 1425
8540.28 1315
8541.15 1326
8542.02 1332
8542.90 1362
8543.77 1257
8544.64 1325
8545.51 1358
8546.39 1348
8547.26 1379
8548.13 1389
8549.01 1404
8549.88 1517
8550.75 1554
8551.62 1674
8552.50 1747
8553.37 1802
8554.24 1935
8555.12 1905
8555.99 1896
8556.86 1650
8557.74 1449
8558.61 1447
8559.48 1351
8560.36 1251
8561.23 1234
8562.10 1141
8562.98 1199
8563.85 1143
8564.72 1136
8565.60 1075
8566.47 1116
8567.34 1141
8568.22 1075
8569.09 1054
8569.97 1087
8570.84 1071
8571.71 1058
8572.59 1116
8573.46 1078
8574.34 1178
8575.21 1026
8576.08 1050
8576.96 953
8577.83 961
8578.71 988
8579.58 1008
8580.46 1070
8581.33 1038
8582.20 964
8583.08 987
8583.95 1003
8584.83 1089
8585.70 982
8586.58 1049
8587.45 1099
8588.33 957
8589.20 944
8590.08 1018
8590.95 1087
8591.83 993
8592.70 1014
8593.58 985
8594.45 981
8595.33 1046
8596.20 1004
8597.08 1015
8597.95 937
8598.83 988
8599.70 1005
8600.58 999
8601.45 1007
8602.33 1101
8603.21 1108
8604.08 1018
8604.96 1087
8605.83 1071
8606.71 991
8607.58 1042
8608.46 966
8609.34 1009
8610.21 1045
8611.09 1037
8611.96 1040
8612.84 1019
8613.72 1067
8614.59 1145
8615.47 1098
8616.34 1060
8617.22 1035
8618.10 1070
8618.97 1141
8619.85 1086
8620.73 1098
8621.60 1153
8622.48 1155
8623.36 1090
8624.23 1142
8625.11 1105
8625.99 1112
8626.86 1182
8627.74 1150
8628.62 1167
8629.49 1249
8630.37 1267
8631.25 1275
8632.12 1230
8633.00 1182
8633.88 1213
8634.76 1261
8635.63 1279
8636.51 1261
8637.39 1245
8638.26 1202
8639.14 1260
8640.02 1349
8640.90 1346
8641.77 1366
8642.65 1437
8643.53 1415
8644.41 1323
8645.28 1414
8646.16 1409
8647.04 1357
8647.92 1315
8648.80 1353
8649.67 1470
8650.55 1439
8651.43 1400
8652.31 1365
8653.19 1412
8654.06 1529
8654.94 1584
8655.82 1564
8656.70 1524
8657.58 1470
8658.46 1595
8659.33 1562
8660.21 1547
8661.09 1507
8661.97 1668
8662.85 1708
8663.73 1622
8664.61 1541
8665.48 1625
8666.36 1517
8667.24 1587
8668.12 1760
8669.00 1867
8669.88 2109
8670.76 2471
8671.64 2899
8672.52 3270
8673.40 3689
8674.27 3958
8675.15 3983
8676.03 4039
8676.91 3855
8677.79 3445
8678.67 3151
8679.55 2860
8680.43 2414
8681.31 2170
8682.19 2036
8683.07 1961
8683.95 1871
8684.83 1926
8685.71 1824
8686.59 2003
8687.47 2193
8688.35 2595
8689.23 3086
8690.11 3718
8690.99 4345
8691.87 4989
8692.75 5311
8693.63 5000
8694.51 4787
8695.39 4286
8696.27 3710
8697.15 3079
8698.03 2635
8698.91 2293
8699.79 2017
8700.67 1813
8701.55 1636
8702.43 1510
8703.31 1403
8704.19 1368
8705.07 1324
8705.95 1371
8706.84 1311
8707.72 1322
8708.60 1297
8709.48 1294
8710.36 1197
8711.24 1250
8712.12 1276
8713.00 1346
8713.88 1172
8714.76 1155
8715.65 1125
8716.53 1060
8717.41 1045
8718.29 1080
8719.17 1206
8720.05 1178
8720.93 1168
8721.82 1228
8722.70 1199
8723.58 1056
8724.46 1061
8725.34 1103
8726.22 1108
8727.11 1070
8727.99 1135
8728.87 1256
8729.75 1230
8730.63 1255
8731.52 1268
8732.40 1217
8733.28 1192
8734.16 1151
8735.05 1180
8735.93 1136
8736.81 1074
8737.69 1078
8738.58 1049
8739.46 1072
8740.34 995
8741.22 1027
8742.11 1059
8742.99 1114
8743.87 1106
8744.75 1089
8745.64 1097
8746.52 1048
8747.40 1127
8748.28 1142
8749.17 1090
8750.05 1185
8750.93 1145
8751.82 1186
8752.70 1136
8753.58 1237
8754.47 1237
8755.35 1207
8756.23 1255
8757.12 1215
8758.00 1247
8758.88 1288
8759.77 1287
8760.65 1311
8761.53 1289
8762.42 1236
8763.30 1196
8764.19 1129
8765.07 1200
8765.95 1158
8766.84 1090
8767.72 1215
8768.60 1209
8769.49 1227
8770.37 1161
8771.26 1225
8772.14 1183
8773.03 1077
8773.91 1114
8774.79 1092
8775.68 970
8776.56 1032
8777.45 1064
8778.33 1050
8779.22 1019
8780.10 1008
8780.98 995
8781.87 973
8782.75 991
8783.64 995
8784.52 942
8785.41 1001
8786.29 1035
8787.18 955
8788.06 905
8788.95 912
8789.83 919
8790.72 947
8791.60 926
8792.49 934
8793.37 926
8794.26 916
8795.14 906
8796.03 915
8796.92 873
8797.80 963
8798.69 926
8799.57 930
8800.46 878
8801.34 971
8802.23 912
8803.11 887
8804.00 905
8804.89 965
8805.77 954
8806.66 931
8807.54 962
8808.43 925
8809.32 923
8810.20 878
8811.09 905
8811.97 902
8812.86 889
8813.75 849
8814.63 865
8815.52 847
8816.41 859
8817.29 854
8818.18 889
8819.06 902
8819.95 946
8820.84 899
8821.72 887
8822.61 964
8823.50 903
8824.38 941
8825.27 923
8826.16 957
8827.05 874
8827.93 873
8828.82 925
8829.71 923
8830.59 887
8831.48 887
8832.37 833
8833.25 843
8834.14 826
8835.03 787
8835.92 861
8836.80 770
8837.69 750
8838.58 789
8839.47 775
8840.35 749
8841.24 814
8842.13 788
8843.02 799
8843.90 825
8844.79 794
8845.68 811
8846.57 763
8847.46 793
8848.34 863
8849.23 835
8850.12 780
8851.01 774
8851.90 721
8852.78 745
8853.67 762
8854.56 710
8855.45 691
8856.34 735
8857.23 721
8858.12 709
8859.00 749
8859.89 784
8860.78 732
8861.67 820
8862.56 794
8863.45 805
8864.34 776
8865.22 801
8866.11 736
8867.00 748
8867.89 706
8868.78 751
8869.67 698
8870.56 707
8871.45 717
8872.34 664
8873.23 712
8874.12 687
8875.00 755
8875.89 729
8876.78 712
8877.67 716
8878.56 724
8879.45 721
8880.34 709
8881.23 707
8882.12 735
8883.01 724
8883.90 722
8884.79 693
8885.68 657
8886.57 774
8887.46 737
8888.35 756
8889.24 704
8890.13 669
8891.02 686
8891.91 657
8892.80 676
8893.69 721
8894.58 702
8895.47 680
8896.36 667
8897.25 697
8898.14 696
8899.03 692
8899.92 714
8900.81 633
8901.71 723
8902.60 738
8903.49 763
8904.38 730
8905.27 650
8906.16 628
8907.05 638
8907.94 640
8908.83 690
8909.72 723
8910.61 675
8911.51 720
8912.40 642
8913.29 642
8914.18 658
8915.07 612
8915.96 672
8916.85 627
8917.75 601
8918.64 601
8919.53 625
8920.42 597
8921.31 587
8922.20 611
8923.09 601
8923.99 628
8924.88 661
8925.77 586
8926.66 606
8927.55 647
8928.45 656
8929.34 639
8930.23 624
8931.12 656
8932.01 582
8932.91 573
8933.80 590
8934.69 602
8935.58 644
8936.48 588
8937.37 556
8938.26 649
8939.15 653
8940.05 607
8940.94 555
8941.83 610
8942.72 667
8943.62 687
8944.51 657
8945.40 610
8946.30 558
8947.19 576
8948.08 608
8948.97 586
8949.87 660
8950.76 640
8951.65 646
8952.55 567
8953.44 520
8954.33 561
8955.23 602
8956.12 559
8957.01 595
8957.91 599
8958.80 607
8959.69 651
8960.59 640
8961.48 607
8962.38 570
8963.27 624
8964.16 651
8965.06 644
8965.95 566
8966.85 643
8967.74 627
8968.63 607
8969.53 646
8970.42 603
8971.32 688
8972.21 702
8973.10 626
8974.00 636
8974.89 618
8975.79 674
8976.68 688
8977.58 691
8978.47 637
8979.36 611
8980.26 653
8981.15 607
8982.05 569
8982.94 573
8983.84 617
8984.73 656
8985.63 627
8986.52 567
8987.42 615
8988.31 634
8989.21 581
8990.10 538
8991.00 560
8991.89 614
8992.79 668
8993.68 619
8994.58 557
8995.47 626
8996.37 630
8997.27 621
8998.16 592
8999.06 572
8999.95 579
9000.85 578
9001.74 583
9002.64 578
9003.53 547
9004.43 522
9005.33 567
9006.22 521
9007.12 531
9008.01 580
9008.91 611
9009.81 612
9010.70 532
9011.60 491
9012.49 547
9013.39 567
9014.29 555
9015.18 473
9016.08 534
9016.98 557
9017.87 576
9018.77 571
9019.67 543
9020.56 524
9021.46 522
9022.36 589
9023.25 576
9024.15 577
9025.05 616
9025.94 606
9026.84 585
9027.74 565
9028.63 618
9029.53 572
9030.43 604
9031.33 606
9032.22 563
9033.12 581
9034.02 593
9034.91 556
9035.81 615
9036.71 637
9037.61 567
9038.50 578
9039.40 567
9040.30 613
9041.20 576
9042.10 571
9042.99 587
9043.89 550
9044.79 635
9045.69 608
9046.58 608
9047.48 639
9048.38 557
9049.28 561
9050.18 591
9051.07 615
9051.97 600
9052.87 561
9053.77 569
9054.67 566
9055.57 576
9056.46 607
9057.36 629
9058.26 627
9059.16 656
9060.06 602
9060.96 590
9061.86 608
9062.75 607
9063.65 646
9064.55 639
9065.45 567
9066.35 559
9067.25 602
9068.15 593
9069.05 612
9069.95 599
9070.84 621
9071.74 615
9072.64 601
9073.54 595
9074.44 569
9075.34 643
9076.24 607
9077.14 616
9078.04 602
9078.94 619
9079.84 596
9080.74 586
9081.64 653
9082.54 620
9083.44 628
9084.34 608
9085.24 688
9086.14 669
9087.04 663
9087.94 665
9088.84 624
9089.74 702
9090.64 712
9091.54 735
9092.44 738
9093.34 668
9094.24 681
9095.14 675
9096.04 669
9096.94 629
9097.84 632
9098.74 641
9099.64 627
9100.54 618
9101.44 583
9102.34 617
9103.24 584
9104.14 582
9105.04 589
9105.95 543
9106.85 568
9107.75 589
9108.65 635
9109.55 659
9110.45 597
9111.35 561
9112.25 631
9113.15 612
9114.06 572
9114.96 598
9115.86 634
9116.76 609
9117.66 571
9118.56 598
9119.46 566
9120.37 611
9121.27 583
9122.17 589
9123.07 552
9123.97 566
9124.87 561
9125.78 599
9126.68 578
9127.58 565
9128.48 535
9129.38 540
9130.29 600
9131.19 638
9132.09 621
9132.99 607
9133.89 582
9134.80 571
9135.70 575
9136.60 609
9137.50 557
9138.41 564
9139.31 613
9140.21 597
9141.11 545
9142.02 558
9142.92 520
9143.82 539
9144.72 619
9145.63 540
9146.53 522
9147.43 572
9148.34 589
9149.24 586
9150.14 563
9151.05 516
9151.95 562
9152.85 595
9153.76 550
9154.66 598
9155.56 605
9156.47 566
9157.37 527
9158.27 508
9159.18 538
9160.08 567
9160.98 567
9161.89 574
9162.79 572
9163.69 559
9164.60 607
9165.50 556
9166.41 583
9167.31 591
9168.21 560
9169.12 526
9170.02 630
9170.93 653
9171.83 608
9172.73 584
9173.64 536
9174.54 622
9175.45 610
9176.35 559
9177.25 610
9178.16 612
9179.06 576
9179.97 587
9180.87 591
9181.78 544
9182.68 547
9183.59 585
9184.49 626
9185.40 589
9186.30 604
9187.21 571
9188.11 593
9189.02 576
9189.92 624
9190.83 569
9191.73 565
9192.64 553
9193.54 558
9194.45 578
9195.35 591
9196.26 561
9197.16 564
9198.07 568
9198.97 592
9199.88 677
9200.78 610
9201.69 575
9202.60 599
9203.50 612
9204.41 575
9205.31 586
9206.22 544
9207.13 607
9208.03 628
9208.94 536
9209.84 607
9210.75 590
9211.66 615
9212.56 573
9213.47 575
9214.37 614
9215.28 616
9216.19 635
9217.09 678
9218.00 641
9218.91 614
9219.81 631
9220.72 614
9221.63 567
9222.53 607
9223.44 533
9224.35 592
9225.25 610
9226.16 625
9227.07 616
9227.97 545
9228.88 594
9229.79 557
9230.69 611
9231.60 544
9232.51 599
9233.41 560
9234.32 564
9235.23 590
9236.14 611
9237.04 607
9237.95 517
9238.86 541
9239.77 582
9240.67 531
9241.58 550
9242.49 560
9243.40 600
9244.30 600
9245.21 553
9246.12 563
9247.03 582
9247.94 598
9248.84 564
9249.75 540
9250.66 614
9251.57 550
9252.48 530
9253.38 527
9254.29 515
9255.20 547
9256.11 557
9257.02 532
9257.93 594
9258.83 511
9259.74 518
9260.65 540
9261.56 500
9262.47 531
9263.38 531
9264.29 571
9265.19 515
9266.10 572
9267.01 586
9267.92 574
9268.83 571
9269.74 537
9270.65 530
9271.56 584
9272.47 557
9273.37 573
9274.28 596
9275.19 575
9276.10 556
9277.01 581
9277.92 577
9278.83 544
9279.74 546
9280.65 556
9281.56 553
9282.47 520
9283.38 539
9284.29 591
9285.20 639
9286.11 582
9287.02 580
9287.93 586
9288.84 581
9289.75 535
9290.66 551
9291.57 555
9292.48 619
9293.39 528
9294.30 534
9295.21 567
9296.12 620
9297.03 597
9297.94 613
9298.85 566
9299.76 588
9300.67 633
9301.58 666
9302.49 628
9303.40 666
9304.31 642
9305.22 626
9306.13 680
9307.04 705
9307.95 730
9308.87 813
9309.78 813
9310.69 746
9311.60 725
9312.51 714
9313.42 679
9314.33 630
9315.24 673
9316.15 667
9317.07 664
9317.98 707
9318.89 691
9319.80 671
9320.71 596
9321.62 588
9322.53 624
9323.45 663
9324.36 690
9325.27 638
9326.18 650
9327.09 628
9328.00 631
9328.92 611
9329.83 636
9330.74 596
9331.65 592
9332.56 607
9333.48 538
9334.39 580
9335.30 577
9336.21 558
9337.13 675
9338.04 666
9338.95 653
9339.86 582
9340.77 585
9341.69 614
9342.60 550
9343.51 547
9344.43 568
9345.34 605
9346.25 608
9347.16 560
9348.08 541
9348.99 618
9349.90 573
9350.81 655
9351.73 664
9352.64 627
9353.55 555
9354.47 581
9355.38 617
9356.29 601
9357.21 590
9358.12 588
9359.03 569
9359.95 606
9360.86 573
9361.77 582
9362.69 586
9363.60 608
9364.51 617
9365.43 624
9366.34 661
9367.26 614
9368.17 574
9369.08 611
9370.00 617
9370.91 573
9371.82 547
9372.74 557
9373.65 509
9374.57 531
9375.48 537
9376.40 548
9377.31 576
9378.22 646
9379.14 582
9380.05 560
9380.97 581
9381.88 541
9382.80 561
9383.71 545
9384.62 595
9385.54 558
9386.45 599
9387.37 606
9388.28 629
9389.20 624
9390.11 593
9391.03 647
9391.94 650
9392.86 648
9393.77 655
9394.69 680
9395.60 688
9396.52 661
9397.43 727
9398.35 708
9399.26 657
9400.18 645
9401.10 635
9402.01 674
9402.93 598
9403.84 565
9404.76 621
9405.67 630
9406.59 628
9407.50 580
9408.42 599
9409.34 617
9410.25 589
9411.17 615
9412.08 616
9413.00 624
9413.92 570
9414.83 559
9415.75 585
9416.66 636
9417.58 616
9418.50 604
9419.41 603
9420.33 614
9421.25 636
9422.16 576
9423.08 600
9423.99 605
9424.91 599
9425.83 598
9426.74 599
9427.66 575
9428.58 596
9429.49 636
9430.41 614
9431.33 613
9432.25 600
9433.16 654
9434.08 677
9435.00 678
9435.91 643
9436.83 682
9437.75 727
9438.67 660
9439.58 615
9440.50 617
9441.42 629
9442.33 651
9443.25 598
9444.17 565
9445.09 570
9446.00 680
9446.92 714
9447.84 632
9448.76 620
9449.68 672
9450.59 735
9451.51 787
9452.43 775
9453.35 778
9454.26 834
9455.18 760
9456.10 736
9457.02 728
9457.94 707
9458.86 736
9459.77 699
9460.69 682
9461.61 658
9462.53 654
9463.45 665
9464.37 661
9465.28 593
9466.20 603
9467.12 633
9468.04 640
9468.96 633
9469.88 637
9470.80 623
9471.72 622
9472.63 645
9473.55 577
9474.47 667
9475.39 637
9476.31 691
9477.23 748
9478.15 688
9479.07 701
9479.99 740
9480.91 668
9481.83 699
9482.74 758
9483.66 742
9484.58 700
9485.50 762
9486.42 761
9487.34 712
9488.26 618
9489.18 648
9490.10 657
9491.02 638
9491.94 650
9492.86 619
9493.78 652
9494.70 630
9495.62 663
9496.54 635
9497.46 662
9498.38 650
9499.30 635
9500.22 582
9501.14 666
9502.06 671
9502.98 671
9503.90 631
9504.82 646
9505.74 671
9506.66 665
9507.59 672
9508.51 586
9509.43 627
9510.35 749
9511.27 765
9512.19 692
9513.11 666
9514.03 742
9514.95 729
9515.87 751
9516.79 705
9517.71 693
9518.64 788
9519.56 717
9520.48 705
9521.40 757
9522.32 702
9523.24 716
9524.16 778
9525.08 833
9526.01 852
9526.93 784
9527.85 781
9528.77 900
9529.69 1035
9530.61 1121
9531.54 1196
9532.46 1164
9533.38 1122
9534.30 1137
9535.22 1135
9536.15 1039
9537.07 950
9537.99 868
9538.91 942
9539.83 881
9540.76 885
9541.68 866
9542.60 822
9543.52 840
9544.45 768
9545.37 770
9546.29 827
9547.21 778
9548.14 727
9549.06 731
9549.98 724
9550.90 727
9551.83 693
9552.75 798
9553.67 777
9554.59 818
9555.52 838
9556.44 790
9557.36 848
9558.29 930
9559.21 897
9560.13 984
9561.06 896
9561.98 884
9562.90 883
9563.83 876
9564.75 784
9565.67 779
9566.60 789
9567.52 753
9568.44 696
9569.37 713
9570.29 721
9571.21 761
9572.14 677
9573.06 718
9573.98 682
9574.91 681
9575.83 787
9576.76 718
9577.68 657
9578.60 726
9579.53 705
9580.45 691
9581.38 644
9582.30 680
9583.23 691
9584.15 709
9585.07 707
9586.00 741
9586.92 668
9587.85 674
9588.77 654
9589.70 715
9590.62 738
9591.55 708
9592.47 739
9593.40 721
9594.32 715
9595.24 724
9596.17 717
9597.09 750
9598.02 763
9598.94 749
9599.87 693
9600.79 676
9601.72 710
9602.65 768
9603.57 783
9604.50 705
9605.42 753
9606.35 773
9607.27 853
9608.20 837
9609.12 826
9610.05 799
9610.97 776
9611.90 788
9612.83 794
9613.75 739
9614.68 807
9615.60 814
9616.53 828
9617.45 832
9618.38 821
9619.31 790
9620.23 782
9621.16 889
9622.08 911
9623.01 845
9623.94 827
9624.86 865
9625.79 886
9626.72 885
9627.64 891
9628.57 908
9629.50 876
9630.42 895
9631.35 931
9632.27 892
9633.20 982
9634.13 1036
9635.06 1030
9635.98 1048
9636.91 1013
9637.84 1031
9638.76 957
9639.69 988
9640.62 965
9641.54 1069
9642.47 1073
9643.40 983
9644.33 1027
9645.25 1104
9646.18 1167
9647.11 1265
9648.03 1345
9648.96 1342
9649.89 1370
9650.82 1384
9651.74 1255
9652.67 1233
9653.60 1203
9654.53 1225
9655.46 1161
9656.38 1113
9657.31 1155
9658.24 1081
9659.17 1025
9660.09 1034
9661.02 1027
9661.95 993
9662.88 1118
9663.81 1100
9664.74 1073
9665.66 1060
9666.59 1098
9667.52 1075
9668.45 1173
9669.38 1274
9670.31 1255
9671.23 1205
9672.16 1247
9673.09 1282
9674.02 1268
9674.95 1309
9675.88 1397
9676.81 1289
9677.73 1256
9678.66 1301
9679.59 1332
9680.52 1307
9681.45 1211
9682.38 1253
9683.31 1230
9684.24 1262
9685.17 1244
9686.10 1189
9687.03 1334
9687.95 1371
9688.88 1446
9689.81 1540
9690.74 1480
9691.67 1431
9692.60 1410
9693.53 1500
9694.46 1496
9695.39 1467
9696.32 1488
9697.25 1450
9698.18 1438
9699.11 1580
9700.04 1536
9700.97 1489
9701.90 1494
9702.83 1432
9703.76 1409
9704.69 1344
9705.62 1366
9706.55 1392
9707.48 1404
9708.41 1418
9709.34 1399
9710.27 1529
9711.20 1688
9712.13 1786
9713.06 1858
9713.99 1910
9714.92 2019
9715.85 1933
9716.79 1861
9717.72 1763
9718.65 1741
9719.58 1660
9720.51 1593
9721.44 1540
9722.37 1383
9723.30 1283
9724.23 1258
9725.16 1338
9726.09 1302
9727.03 1249
9727.96 1222
9728.89 1279
9729.82 1321
9730.75 1414
9731.68 1424
9732.61 1524
9733.55 1419
9734.48 1466
9735.41 1387
9736.34 1370
9737.27 1284
9738.20 1236
9739.14 1233
9740.07 1159
9741.00 1165
9741.93 1102
9742.86 1151
9743.79 1223
9744.73 1121
9745.66 1116
9746.59 1108
9747.52 1194
9748.46 1050
9749.39 1026
9750.32 1037
9751.25 1025
9752.18 1043
9753.12 1032
9754.05 990
9754.98 1034
9755.91 1094
9756.85 1028
9757.78 1101
9758.71 1085
9759.65 1088
9760.58 1075
9761.51 1072
9762.44 1094
9763.38 1054
9764.31 1079
9765.24 1100
9766.18 1111
9767.11 1003
9768.04 1042
9768.98 1114
9769.91 1122
9770.84 1101
9771.78 1042
9772.71 1169
9773.64 1116
9774.58 1132
9775.51 1186
9776.44 1261
9777.38 1270
9778.31 1350
9779.24 1352
9780.18 1338
9781.11 1322
9782.05 1380
9782.98 1379
9783.91 1302
9784.85 1286
9785.78 1320
9786.71 1319
9787.65 1205
9788.58 1114
9789.52 1029
9790.45 990
9791.39 1008
9792.32 1046
9793.25 1007
9794.19 1022
9795.12 1094
9796.06 1108
9796.99 1201
9797.93 1173
9798.86 1238
9799.80 1159
9800.73 1169
9801.67 1078
9802.60 1049
9803.54 1014
9804.47 995
9805.41 941
9806.34 877
9807.28 870
9808.21 960
9809.15 854
9810.08 827
9811.02 812
9811.95 824
9812.89 787
9813.82 851
9814.76 899
9815.69 854
9816.63 870
9817.56 839
9818.50 820
9819.43 835
9820.37 819
9821.31 819
9822.24 876
9823.18 850
9824.11 837
9825.05 815
9825.99 829
9826.92 787
9827.86 754
9828.79 740
9829.73 771
9830.67 786
9831.60 728
9832.54 770
9833.47 777
9834.41 774
9835.35 871
9836.28 835
9837.22 780
9838.16 805
9839.09 822
9840.03 787
9840.97 870
9841.90 772
9842.84 822
9843.78 739
9844.71 825
9845.65 839
9846.59 808
9847.52 766
9848.46 788
9849.40 797
9850.34 781
9851.27 796
9852.21 812
9853.15 864
9854.08 832
9855.02 836
9855.96 826
9856.90 843
9857.83 852
9858.77 893
9859.71 855
9860.65 800
9861.58 785
9862.52 847
9863.46 822
9864.40 850
9865.33 830
9866.27 786
9867.21 725
9868.15 730
9869.09 769
9870.02 740
9870.96 747
9871.90 745
9872.84 786
9873.78 740
9874.72 757
9875.65 777
9876.59 757
9877.53 763
9878.47 765
9879.41 757
9880.35 750
9881.28 745
9882.22 776
9883.16 729
9884.10 716
9885.04 645
9885.98 642
9886.92 739
9887.86 707
9888.79 675
9889.73 738
9890.67 681
9891.61 691
9892.55 680
9893.49 714
9894.43 700
9895.37 695
9896.31 727
9897.25 726
9898.19 680
9899.13 692
9900.07 693
9901.00 663
9901.94 641
9902.88 697
9903.82 747
9904.76 718
9905.70 724
9906.64 760
9907.58 708
9908.52 739
9909.46 715
9910.40 703
9911.34 751
9912.28 718
9913.22 740
9914.16 743
9915.10 712
9916.04 768
9916.98 746
9917.92 715
9918.86 765
9919.80 715
9920.74 735
9921.69 788
9922.63 852
9923.57 975
9924.51 1001
9925.45 1135
9926.39 1232
9927.33 1284
9928.27 1362
9929.21 1375
9930.15 1289
9931.09 1125
9932.03 1097
9932.97 992
9933.92 902
9934.86 845
9935.80 781
9936.74 726
9937.68 730
9938.62 698
9939.56 712
9940.50 674
9941.45 717
9942.39 808
9943.33 708
9944.27 722
9945.21 683
9946.15 676
9947.10 662
9948.04 701
9948.98 687
9949.92 718
9950.86 698
9951.80 665
9952.75 739
9953.69 755
9954.63 704
9955.57 727
9956.52 747
9957.46 697
9958.40 751
9959.34 694
9960.28 698
9961.23 678
9962.17 685
9963.11 701
9964.05 730
9965.00 699
9965.94 690
9966.88 698
9967.82 719
9968.77 684
9969.71 704
9970.65 718
9971.60 634
9972.54 674
9973.48 681
9974.42 623
9975.37 582
9976.31 575
9977.25 634
9978.20 577
9979.14 602
9980.08 608
9981.03 592
9981.97 634
9982.91 590
9983.86 559
9984.80 574
9985.74 666
9986.69 586
9987.63 587
9988.57 584
9989.52 596
9990.46 617
9991.41 607
9992.35 660
9993.29 607
9994.24 592
9995.18 626
9996.13 567
9997.07 549
9998.01 602
9998.96 619
9999.90 624
10000.85 616
10001.79 637
10002.74 638
10003.68 615
10004.62 583
10005.57 571
10006.51 560
10007.46 618
10008.40 620
10009.35 567
10010.29 573
10011.24 615
10012.18 679
10013.13 599
10014.07 570
10015.02 581
10015.96 560
10016.91 568
10017.85 570
10018.80 555
10019.74 551
10020.69 554
10021.63 632
10022.58 649
10023.52 564
10024.47 594
10025.41 579
10026.36 591
10027.30 599
10028.25 618
10029.19 603
10030.14 673
10031.09 604
10032.03 564
10032.98 543
10033.92 567
10034.87 601
10035.82 558
10036.76 576
10037.71 552
10038.65 604
10039.60 577
10040.55 558
10041.49 595
10042.44 598
10043.38 623
10044.33 598
10045.28 568
10046.22 571
10047.17 571
10048.12 568
10049.06 557
10050.01 555
10050.96 505
10051.90 543
10052.85 524
10053.80 480
10054.74 531
10055.69 549
10056.64 569
10057.58 592
10058.53 547
10059.48 500
10060.42 539
10061.37 537
10062.32 528
10063.27 563
10064.21 555
10065.16 558
10066.11 574
10067.06 559
10068.00 548
10068.95 511
10069.90 506
10070.85 541
10071.79 556
10072.74 565
10073.69 549
10074.64 547
10075.58 561
10076.53 492
10077.48 560
10078.43 564
10079.38 500
10080.32 553
10081.27 565
10082.22 544
10083.17 553
10084.12 554
10085.06 529
10086.01 504
10086.96 520
10087.91 518
10088.86 544
10089.81 533
10090.75 586
10091.70 536
10092.65 522
10093.60 545
10094.55 523
10095.50 582
10096.45 517
10097.40 501
10098.34 537
10099.29 553
10100.24 563
10101.19 575
10102.14 548
10103.09 524
10104.04 553
10104.99 500
10105.94 512
10106.89 496
10107.84 504
10108.78 539
10109.73 476
10110.68 553
10111.63 512
10112.58 524
10113.53 554
10114.48 534
10115.43 520
10116.38 500
10117.33 484
10118.28 497
10119.23 531
10120.18 570
10121.13 520
10122.08 553
10123.03 510
10123.98 498
10124.93 541
10125.88 544
10126.83 581
10127.78 533
10128.73 556
10129.68 551
10130.63 522
10131.58 545
10132.53 565
10133.48 564
10134.43 540
10135.38 521
10136.34 547
10137.29 559
10138.24 575
10139.19 547
10140.14 589
10141.09 556
10142.04 599
10142.99 573
10143.94 561
10144.89 528
10145.84 514
10146.80 529
10147.75 544
10148.70 545
10149.65 532
10150.60 578
10151.55 544
10152.50 475
10153.45 519
10154.41 604
10155.36 564
10156.31 535
10157.26 562
10158.21 587
10159.16 593
10160.12 570
10161.07 608
10162.02 668
10162.97 622
10163.92 615
10164.88 605
10165.83 697
10166.78 605
10167.73 626
10168.68 628
10169.64 617
10170.59 626
10171.54 614
10172.49 663
10173.45 613
10174.40 686
10175.35 648
10176.30 632
10177.26 651
10178.21 626
10179.16 647
10180.11 677
10181.07 659
10182.02 673
10182.97 688
10183.92 729
10184.88 702
10185.83 721
10186.78 758
10187.74 749
10188.69 762
10189.64 738
10190.60 760
10191.55 701
10192.50 717
10193.46 726
10194.41 701
10195.36 757
10196.32 807
10197.27 808
10198.22 785
10199.18 807
10200.13 795
10201.08 812
10202.04 818
10202.99 858
10203.95 852
10204.90 1046
10205.85 1124
10206.81 1112
10207.76 1094
10208.72 1014
10209.67 1004
10210.62 876
10211.58 849
10212.53 822
10213.49 758
10214.44 773
10215.40 817
10216.35 758
10217.30 772
10218.26 746
10219.21 731
10220.17 731
10221.12 742
10222.08 702
10223.03 721
10223.99 645
10224.94 691
10225.90 696
10226.85 643
10227.81 664
10228.76 722
10229.72 727
10230.67 702
10231.63 751
10232.58 819
10233.54 868
10234.49 873
10235.45 925
10236.40 903
10237.36 924
10238.31 885
10239.27 870
10240.22 803
10241.18 804
10242.14 724
10243.09 754
10244.05 689
10245.00 630
10245.96 607
10246.91 594
10247.87 636
10248.83 602
10249.78 567
10250.74 560
10251.69 648
10252.65 631
10253.61 624
10254.56 587
10255.52 596
10256.48 598
10257.43 597
10258.39 633
10259.34 555
10260.30 602
10261.26 582
10262.21 613
10263.17 610
10264.13 640
10265.08 580
10266.04 575
10267.00 566
10267.95 592
10268.91 623
10269.87 612
10270.82 576
10271.78 608
10272.74 564
10273.70 524
10274.65 592
10275.61 596
10276.57 630
10277.52 506
10278.48 539
10279.44 581
10280.40 568
10281.35 565
10282.31 555
10283.27 542
10284.23 610
10285.18 624
10286.14 576
10287.10 541
10288.06 545
10289.02 597
10289.97 573
10290.93 615
10291.89 590
10292.85 566
10293.81 593
10294.76 578
10295.72 552
10296.68 558
10297.64 533
10298.60 552
10299.55 536
10300.51 516
10301.47 561
10302.43 594
10303.39 590
10304.35 571
10305.31 612
10306.26 566
10307.22 548
10308.18 545
10309.14 549
10310.10 584
10311.06 575
10312.02 555
10312.98 542
10313.93 538
10314.89 593
10315.85 568
10316.81 561
10317.77 613
10318.73 560
10319.69 510
10320.65 541
10321.61 563
10322.57 548
10323.53 546
10324.49 564
10325.45 562
10326.40 583
10327.36 654
10328.32 656
10329.28 661
10330.24 649
10331.20 626
10332.16 619
10333.12 684
10334.08 613
10335.04 589
10336.00 627
10336.96 557
10337.92 492
10338.88 543
10339.84 551
10340.80 513
10341.76 476
10342.72 470
10343.68 510
10344.64 500
10345.61 528
10346.57 561
10347.53 557
10348.49 504
10349.45 536
10350.41 540
10351.37 496
10352.33 495
10353.29 474
10354.25 510
10355.21 510
10356.17 505
10357.13 490
10358.10 549
10359.06 552
10360.02 561
10360.98 472
10361.94 509
10362.90 508
10363.86 535
10364.82 527
10365.79 505
10366.75 505
10367.71 509
10368.67 504
10369.63 508
10370.59 509
10371.55 497
10372.52 510
10373.48 522
10374.44 499
10375.40 524
10376.36 533
10377.33 504
10378.29 499
10379.25 530
10380.21 515
10381.17 495
10382.14 474
10383.10 505
10384.06 525
10385.02 522
10385.98 484
10386.95 579
10387.91 533
10388.87 497
10389.83 527
10390.80 485
10391.76 486
10392.72 481
10393.68 473
10394.65 478
10395.61 488
10396.57 527
10397.54 550
10398.50 506
10399.46 534
10400.42 505
10401.39 488
10402.35 518
10403.31 524
10404.28 550
10405.24 516
10406.20 539
10407.17 542
10408.13 493
10409.09 511
10410.06 572
10411.02 567
10411.98 570
10412.95 602
10413.91 580
10414.88 639
10415.84 637
10416.80 663
10417.77 780
10418.73 818
10419.69 805
10420.66 808
10421.62 777
10422.59 692
10423.55 699
10424.51 658
10425.48 658
10426.44 557
10427.41 563
10428.37 556
10429.34 534
10430.30 460
10431.26 475
10432.23 511
10433.19 503
10434.16 526
10435.12 531
10436.09 513
10437.05 471
10438.02 463
10438.98 458
10439.95 446
10440.91 502
10441.88 467
10442.84 483
10443.81 476
10444.77 505
10445.74 486
10446.70 465
10447.67 492
10448.63 480
10449.60 490
10450.56 456
10451.53 492
10452.49 479
10453.46 537
10454.42 462
10455.39 508
10456.36 493
10457.32 517
10458.29 485
10459.25 454
10460.22 482
10461.18 455
10462.15 503
10463.12 431
10464.08 458
10465.05 481
10466.01 487
10466.98 501
10467.95 461
10468.91 463
10469.88 468
10470.84 461
10471.81 435
10472.78 487
10473.74 483
10474.71 488
10475.68 448
10476.64 433
10477.61 480
10478.58 477
10479.54 490
10480.51 457
10481.48 457
10482.44 464
10483.41 495
10484.38 472
10485.34 449
10486.31 487
10487.28 501
10488.25 460
10489.21 458
10490.18 508
10491.15 474
10492.11 445
10493.08 520
10494.05 518
10495.02 504
10495.98 452
10496.95 450
10497.92 450
10498.89 485
10499.85 532
10500.82 505
10501.79 435
10502.76 433
10503.72 433
10504.69 497
10505.66 483
10506.63 453
10507.60 477
10508.56 452
10509.53 457
10510.50 438
10511.47 454
10512.44 496
10513.40 414
10514.37 468
10515.34 443
10516.31 444
10517.28 486
10518.25 495
10519.22 510
10520.18 480
10521.15 507
10522.12 446
10523.09 471
10524.06 455
10525.03 440
10526.00 441
10526.96 509
10527.93 485
10528.90 402
10529.87 443
10530.84 449
10531.81 451
10532.78 515
10533.75 454
10534.72 541
10535.69 495
10536.66 501
10537.63 508
10538.59 493
10539.56 480
10540.53 515
10541.50 525
10542.47 469
10543.44 452
10544.41 507
10545.38 482
10546.35 474
10547.32 497
10548.29 500
10549.26 509
10550.23 505
10551.20 513
10552.17 505
10553.14 476
10554.11 507
10555.08 504
10556.05 523
10557.02 566
10557.99 587
10558.96 646
10559.93 657
10560.90 722
10561.87 716
10562.84 685
10563.81 675
10564.79 650
10565.76 631
10566.73 528
10567.70 545
10568.67 557
10569.64 516
10570.61 498
10571.58 499
10572.55 537
10573.52 512
10574.49 524
10575.47 537
10576.44 503
10577.41 515
10578.38 474
10579.35 463
10580.32 531
10581.29 536
10582.26 500
10583.24 559
10584.21 555
10585.18 584
10586.15 569
10587.12 554
10588.09 609
10589.07 603
10590.04 629
10591.01 631
10591.98 600
10592.95 569
10593.92 516
10594.90 570
10595.87 567
10596.84 507
10597.81 487
10598.78 497
10599.76 532
10600.73 473
10601.70 499
10602.67 515
10603.65 462
10604.62 499
10605.59 457
10606.56 499
10607.54 477
10608.51 483
10609.48 532
10610.45 491
10611.43 495
10612.40 464
10613.37 486
10614.35 530
10615.32 490
10616.29 484
10617.26 554
10618.24 582
10619.21 548
10620.18 534
10621.16 568
10622.13 524
10623.10 500
10624.08 536
10625.05 594
10626.02 519
10627.00 562
10627.97 506
10628.94 491
10629.92 561
10630.89 544
10631.87 517
10632.84 536
10633.81 552
10634.79 615
10635.76 723
10636.73 654
10637.71 693
10638.68 762
10639.66 722
10640.63 765
10641.60 725
10642.58 674
10643.55 666
10644.53 613
10645.50 620
10646.48 538
10647.45 565
10648.43 522
10649.40 557
10650.37 534
10651.35 534
10652.32 522
10653.30 519
10654.27 467
10655.25 488
10656.22 550
10657.20 524
10658.17 533
10659.15 577
10660.12 514
10661.10 565
10662.07 562
10663.05 534
10664.02 543
10665.00 561
10665.97 581
10666.95 578
10667.92 556
10668.90 536
10669.87 567
10670.85 504
10671.83 504
10672.80 591
10673.78 622
10674.75 516
10675.73 511
10676.70 525
10677.68 553
10678.66 581
10679.63 566
10680.61 598
10681.58 605
10682.56 565
10683.54 542
10684.51 553
10685.49 472
10686.46 505
10687.44 504
10688.42 540
10689.39 454
10690.37 450
10691.35 462
10692.32 470
10693.30 452
10694.28 453
10695.25 473
10696.23 495
10697.21 490
10698.18 477
10699.16 408
10700.14 427
10701.11 494
10702.09 475
10703.07 451
10704.04 520
10705.02 461
10706.00 487
10706.97 465
10707.95 447
10708.93 446
10709.91 453
10710.88 442
10711.86 426
10712.84 429
10713.82 475
10714.79 515
10715.77 452
10716.75 474
10717.73 454
10718.70 475
10719.68 481
10720.66 504
10721.64 522
10722.61 455
10723.59 420
10724.57 453
10725.55 473
10726.53 459
10727.50 479
10728.48 430
10729.46 429
10730.44 449
10731.42 452
10732.40 454
10733.37 449
10734.35 444
10735.33 439
10736.31 442
10737.29 466
10738.27 464
10739.25 451
10740.22 426
10741.20 446
10742.18 439
10743.16 474
10744.14 464
10745.12 429
10746.10 469
10747.08 446
10748.05 448
10749.03 445
10750.01 475
10750.99 445
10751.97 456
10752.95 434
10753.93 448
10754.91 449
10755.89 421
10756.87 428
10757.85 446
10758.83 457
10759.81 464
10760.79 461
10761.77 436
10762.75 458
10763.73 470
10764.71 445
10765.68 448
10766.66 439
10767.64 431
10768.62 460
10769.60 476
10770.58 520
10771.56 429
10772.54 482
10773.53 445
10774.51 480
10775.49 461
10776.47 435
10777.45 430
10778.43 435
10779.41 478
10780.39 473
10781.37 472
10782.35 519
10783.33 524
10784.31 474
10785.29 471
10786.27 416
10787.25 465
10788.23 504
10789.21 482
10790.20 469
10791.18 399
10792.16 408
10793.14 461
10794.12 410
10795.10 418
10796.08 435
10797.06 447
10798.04 428
10799.03 420
10800.01 418
10800.99 454
10801.97 443
10802.95 476
10803.93 461
10804.91 479
10805.90 485
10806.88 456
10807.86 497
10808.84 464
10809.82 453
10810.81 425
10811.79 470
10812.77 470
10813.75 369
10814.73 418
10815.72 484
10816.70 456
10817.68 520
10818.66 452
10819.64 451
10820.63 491
10821.61 495
10822.59 484
10823.57 456
10824.56 454
10825.54 490
10826.52 513
10827.50 438
10828.49 501
10829.47 542
10830.45 501
10831.44 494
10832.42 490
10833.40 481
10834.38 464
10835.37 468
10836.35 464
10837.33 508
10838.32 498
10839.30 469
10840.28 505
10841.27 441
10842.25 469
10843.23 462
10844.22 503
10845.20 500
10846.18 504
10847.17 426
10848.15 446
10849.13 491
10850.12 495
10851.10 443
10852.09 447
10853.07 462
10854.05 480
10855.04 454
10856.02 467
10857.00 479
10857.99 490
10858.97 496
10859.96 471
10860.94 449
10861.93 492
10862.91 485
10863.89 461
10864.88 455
10865.86 510
10866.85 519
10867.83 504
10868.82 505
10869.80 500
10870.79 526
10871.77 524
10872.75 442
10873.74 510
10874.72 516
10875.71 471
10876.69 471
10877.68 495
10878.66 494
10879.65 497
10880.63 544
10881.62 553
10882.60 590
10883.59 521
10884.57 585
10885.56 566
10886.55 594
10887.53 661
10888.52 587
10889.50 575
10890.49 586
10891.47 580
10892.46 573
10893.44 571
10894.43 550
10895.42 535
10896.40 574
10897.39 545
10898.37 630
10899.36 603
10900.34 577
10901.33 575
10902.32 582
10903.30 625
10904.29 613
10905.27 586
10906.26 631
10907.25 622
10908.23 666
10909.22 660
10910.21 640
10911.19 641
10912.18 635
10913.17 599
10914.15 627
10915.14 596
10916.13 670
10917.11 641
10918.10 627
10919.09 690
10920.07 710
10921.06 651
10922.05 650
10923.03 634
10924.02 631
10925.01 678
10926.00 601
10926.98 662
10927.97 726
10928.96 707
10929.94 685
10930.93 739
10931.92 695
10932.91 680
10933.89 698
10934.88 671
10935.87 739
10936.86 754
10937.84 741
10938.83 790
10939.82 765
10940.81 770
10941.80 834
10942.78 838
10943.77 831
10944.76 837
10945.75 837
10946.74 866
10947.72 821
10948.71 833
10949.70 827
10950.69 851
10951.68 947
10952.66 997
10953.65 1010
10954.64 1004
10955.63 1055
10956.62 1113
10957.61 1187
10958.60 1215
10959.58 1217
10960.57 1121
10961.56 1110
10962.55 1110
10963.54 1066
10964.53 982
10965.52 922
10966.51 924
10967.49 943
10968.48 920
10969.47 915
10970.46 911
10971.45 864
10972.44 848
10973.43 809
10974.42 873
10975.41 877
10976.40 910
10977.39 940
10978.38 924
10979.37 971
10980.36 985
10981.35 964
10982.34 951
10983.32 1056
10984.31 1034
10985.30 1015
10986.29 996
10987.28 1017
10988.27 1035
10989.26 1026
10990.25 991
10991.24 1118
10992.23 1059
10993.22 1137
10994.21 1282
10995.20 1386
10996.20 1519
10997.19 1624
10998.18 1830
10999.17 1860
11000.16 1916
11001.15 1894
11002.14 1880
11003.13 1626
11004.12 1480
11005.11 1359
11006.10 1289
11007.09 1177
11008.08 1090
11009.07 971
11010.06 933
11011.06 856
11012.05 842
11013.04 817
11014.03 808
11015.02 856
11016.01 875
11017.00 869
11017.99 802
11018.98 828
11019.98 871
11020.97 968
11021.96 932
11022.95 899
11023.94 896
11024.93 939
11025.93 925
11026.92 858
11027.91 854
11028.90 832
11029.89 848
11030.88 847
11031.88 819
11032.87 746
11033.86 752
11034.85 807
11035.84 811
11036.84 722
11037.83 665
11038.82 690
11039.81 731
11040.81 750
11041.80 727
11042.79 697
11043.78 688
11044.77 663
11045.77 676
11046.76 673
11047.75 738
11048.75 726
11049.74 690
11050.73 648
11051.72 680
11052.72 692
11053.71 654
11054.70 675
11055.70 670
11056.69 639
11057.68 611
11058.67 658
11059.67 696
11060.66 638
11061.65 647
11062.65 662
11063.64 634
11064.63 639
11065.63 714
11066.62 649
11067.61 633
11068.61 646
11069.60 679
11070.60 659
11071.59 694
11072.58 672
11073.58 665
11074.57 682
11075.56 622
11076.56 659
11077.55 654
11078.55 692
11079.54 678
11080.53 624
11081.53 630
11082.52 621
11083.52 640
11084.51 616
11085.51 646
11086.50 625
11087.49 615
11088.49 646
11089.48 623
11090.48 627
11091.47 602
11092.47 637
11093.46 666
11094.46 666
11095.45 629
11096.45 642
11097.44 640
11098.44 612
11099.43 617
11100.43 628
11101.42 631
11102.42 602
11103.41 625
11104.41 604
11105.40 568
11106.40 584
11107.39 560
11108.39 574
11109.38 665
11110.38 615
11111.37 552
11112.37 604
11113.37 595
11114.36 616
11115.36 650
11116.35 601
11117.35 525
11118.34 558
11119.34 602
11120.34 586
11121.33 584
11122.33 620
11123.32 645
11124.32 602
11125.32 623
11126.31 651
11127.31 638
11128.30 636
11129.30 668
11130.30 631
11131.29 620
11132.29 585
11133.29 613
11134.28 636
11135.28 618
11136.28 584
11137.27 555
11138.27 634
11139.27 589
11140.26 528
11141.26 529
11142.26 636
11143.25 580
11144.25 560
11145.25 537
11146.24 606
11147.24 669
11148.24 630
11149.24 580
11150.23 658
11151.23 595
11152.23 600
11153.23 568
11154.22 594
11155.22 564
11156.22 592
11157.22 581
11158.21 542
11159.21 553
11160.21 536
11161.21 546
11162.20 522
11163.20 541
11164.20 602
11165.20 616
11166.20 589
11167.19 651
11168.19 620
11169.19 609
11170.19 586
11171.19 604
11172.18 664
11173.18 567
11174.18 532
11175.18 582
11176.18 607
11177.18 554
11178.17 554
11179.17 582
11180.17 587
11181.17 552
11182.17 555
11183.17 559
11184.17 632
11185.16 622
11186.16 628
11187.16 685
11188.16 599
11189.16 591
11190.16 553
11191.16 572
11192.16 636
11193.16 657
11194.16 638
11195.16 676
11196.15 657
11197.15 609
11198.15 633
11199.15 603
11200.15 601
11201.15 590
11202.15 591
11203.15 597
11204.15 575
11205.15 570
11206.15 592
11207.15 611
11208.15 628
11209.15 591
11210.15 605
11211.15 554
11212.15 550
11213.15 569
11214.15 572
11215.15 515
11216.15 552
11217.15 538
11218.15 548
11219.15 565
11220.15 536
11221.15 536
11222.15 520
11223.15 538
11224.15 494
11225.15 587
11226.15 550
11227.16 595
11228.16 566
11229.16 533
11230.16 546
11231.16 537
11232.16 557
11233.16 531
11234.16 513
11235.16 555
11236.16 482
11237.16 545
11238.17 598
11239.17 569
11240.17 594
11241.17 566
11242.17 551
11243.17 516
11244.17 498
11245.18 514
11246.18 559
11247.18 553
11248.18 531
11249.18 549
11250.18 561
11251.19 545
11252.19 516
11253.19 567
11254.19 533
11255.19 531
11256.19 532
11257.20 543
11258.20 562
11259.20 522
11260.20 584
11261.21 551
11262.21 533
11263.21 540
11264.21 600
11265.21 588
11266.22 557
11267.22 576
11268.22 535
11269.22 546
11270.23 553
11271.23 577
11272.23 572
11273.24 637
11274.24 692
11275.24 658
11276.24 615
11277.25 686
11278.25 770
11279.25 727
11280.26 763
11281.26 696
11282.26 622
11283.27 704
11284.27 673
11285.27 627
11286.28 619
11287.28 615
11288.28 609
11289.29 647
11290.29 616
11291.29 605
11292.30 614
11293.30 625
11294.30 667
11295.31 610
11296.31 604
11297.31 534
11298.32 599
11299.32 593
11300.33 582
11301.33 594
11302.33 628
11303.34 584
11304.34 624
11305.35 651
11306.35 610
11307.36 656
11308.36 664
11309.36 725
11310.37 709
11311.37 717
11312.38 753
11313.38 783
11314.39 811
11315.39 764
11316.40 732
11317.40 791
11318.41 744
11319.41 677
11320.41 655
11321.42 629
11322.42 602
11323.43 611
11324.43 600
11325.44 535
11326.44 548
11327.45 574
11328.46 607
11329.46 587
11330.47 583
11331.47 559
11332.48 602
11333.48 624
11334.49 684
11335.49 665
11336.50 648
11337.50 666
11338.51 688
11339.52 663
11340.52 681
11341.53 683
11342.53 677
11343.54 697
11344.54 655
11345.55 656
11346.56 617
11347.56 650
11348.57 624
11349.58 594
11350.58 565
11351.59 595
11352.59 600
11353.60 603
11354.61 571
11355.61 556
11356.62 598
11357.63 596
11358.63 576
11359.64 549
11360.65 557
11361.65 587
11362.66 547
11363.67 567
11364.67 621
11365.68 581
11366.69 600
11367.69 534
11368.70 567
11369.71 548
11370.71 535
11371.72 568
11372.73 568
11373.74 506
11374.74 571
11375.75 588
11376.76 555
11377.77 544
11378.77 530
11379.78 566
11380.79 562
11381.80 570
11382.80 545
11383.81 539
11384.82 511
11385.83 550
11386.83 542
11387.84 542
11388.85 527
11389.86 492
11390.87 490
11391.87 494
11392.88 469
11393.89 512
11394.90 468
11395.91 526
11396.91 491
11397.92 508
11398.93 514
11399.94 533
11400.95 528
11401.96 533
11402.97 476
11403.97 500
11404.98 503
11405.99 426
11407.00 522
11408.01 498
11409.02 512
11410.03 480
11411.03 497
11412.04 541
11413.05 546
11414.06 533
11415.07 511
11416.08 515
11417.09 515
11418.10 531
11419.11 515
11420.12 516
11421.13 517
11422.14 505
11423.14 521
11424.15 521
11425.16 543
11426.17 497
11427.18 532
11428.19 560
11429.20 548
11430.21 531
11431.22 527
11432.23 534
11433.24 519
11434.25 470
11435.26 530
11436.27 522
11437.28 509
11438.29 539
11439.30 552
11440.31 512
11441.32 492
11442.33 520
11443.34 530
11444.35 511
11445.36 554
11446.37 514
11447.38 517
11448.39 521
11449.41 524
11450.42 524
11451.43 486
11452.44 534
11453.45 494
11454.46 549
11455.47 562
11456.48 468
11457.49 578
11458.50 551
11459.51 531
11460.52 571
11461.54 535
11462.55 463
11463.56 434
11464.57 494
11465.58 516
11466.59 468
11467.60 535
11468.62 551
11469.63 529
11470.64 474
11471.65 486
11472.66 530
11473.67 544
11474.68 537
11475.70 562
11476.71 526
11477.72 497
11478.73 546
11479.74 509
11480.76 518
11481.77 487
11482.78 459
11483.79 508
11484.80 498
11485.82 529
11486.83 500
11487.84 497
11488.85 503
11489.87 504
11490.88 487
11491.89 445
11492.90 515
11493.92 500
11494.93 483
11495.94 508
11496.95 510
11497.97 478
11498.98 511
11499.99 500
11501.00 485
11502.02 444
11503.03 491
11504.04 524
11505.06 511
11506.07 537
11507.08 510
11508.10 467
11509.11 486
11510.12 512
11511.14 478
11512.15 477
11513.16 517
11514.18 515
11515.19 509
11516.20 481
11517.22 472
11518.23 530
11519.24 545
11520.26 456
11521.27 471
11522.29 476
11523.30 521
11524.31 507
11525.33 550
11526.34 526
11527.35 522
11528.37 499
11529.38 498
11530.40 545
11531.41 515
11532.43 505
11533.44 552
11534.45 518
11535.47 501
11536.48 565
11537.50 547
11538.51 527
11539.53 502
11540.54 539
11541.56 572
11542.57 596
11543.59 577
11544.60 589
11545.61 566
11546.63 595
11547.64 601
11548.66 570
11549.67 575
11550.69 601
11551.70 597
11552.72 591
11553.74 538
11554.75 575
11555.77 630
11556.78 618
11557.80 603
11558.81 650
11559.83 629
11560.84 611
11561.86 644
11562.87 631
11563.89 601
11564.91 605
11565.92 610
11566.94 608
11567.95 586
11568.97 611
11569.98 678
11571.00 710
11572.02 717
11573.03 709
11574.05 709
11575.06 708
11576.08 746
11577.10 755
11578.11 773
11579.13 882
11580.15 894
11581.16 936
11582.18 930
11583.20 910
11584.21 985
11585.23 940
11586.25 983
11587.26 951
11588.28 1055
11589.30 1094
11590.31 1129
11591.33 1112
11592.35 1261
11593.36 1424
11594.38 1727
11595.40 1859
11596.41 2011
11597.43 2341
11598.45 2395
11599.47 2387
11600.48 2376
11601.50 2240
11602.52 2092
11603.53 1899
11604.55 1732
11605.57 1491
11606.59 1320
11607.60 1191
11608.62 1045
11609.64 926
11610.66 865
11611.68 889
11612.69 776
11613.71 799
11614.73 740
11615.75 771
11616.76 780
11617.78 727
11618.80 701
11619.82 713
11620.84 780
11621.86 746
11622.87 778
11623.89 689
11624.91 685
11625.93 653
11626.95 678
11627.97 652
11628.98 663
11630.00 663
11631.02 678
11632.04 633
11633.06 640
11634.08 630
11635.10 656
11636.11 632
11637.13 621
11638.15 634
11639.17 591
11640.19 604
11641.21 638
11642.23 579
11643.25 618
11644.27 565
11645.29 580
11646.31 569
11647.32 533
11648.34 506
11649.36 466
11650.38 498
11651.40 538
11652.42 549
11653.44 527
11654.46 523
11655.48 526
11656.50 579
11657.52 565
11658.54 529
11659.56 566
11660.58 555
11661.60 585
11662.62 570
11663.64 551
11664.66 561
11665.68 570
11666.70 571
11667.72 534
11668.74 567
11669.76 563
11670.78 564
11671.80 597
11672.82 580
11673.84 613
11674.86 638
11675.88 641
11676.90 633
11677.92 624
11678.95 612
11679.97 610
11680.99 588
11682.01 635
11683.03 655
11684.05 637
11685.07 590
11686.09 631
11687.11 606
11688.13 586
11689.16 583
11690.18 582
11691.20 537
11692.22 636
11693.24 530
11694.26 552
11695.28 570
11696.30 538
11697.33 560
11698.35 545
11699.37 564
11700.39 511
11701.41 539
11702.43 530
11703.46 566
11704.48 549
11705.50 504
11706.52 515
11707.54 529
11708.57 500
11709.59 479
11710.61 494
11711.63 527
11712.65 532
11713.68 499
11714.70 504
11715.72 541
11716.74 469
11717.77 512
11718.79 503
11719.81 491
11720.83 415
11721.86 533
11722.88 557
11723.90 476
11724.92 513
11725.95 503
11726.97 503
11727.99 531
11729.01 539
11730.04 488
11731.06 463
11732.08 472
11733.11 508
11734.13 518
11735.15 498
11736.18 528
11737.20 547
11738.22 534
11739.25 545
11740.27 497
11741.29 542
11742.32 523
11743.34 514
11744.36 480
11745.39 520
11746.41 537
11747.43 490
11748.46 490
11749.48 500
11750.51 498
11751.53 501
11752.55 549
11753.58 547
11754.60 521
11755.63 529
11756.65 548
11757.67 485
11758.70 502
11759.72 510
11760.75 488
11761.77 445
11762.80 499
11763.82 467
11764.84 492
11765.87 483
11766.89 509
11767.92 502
11768.94 521
11769.97 503
11770.99 458
11772.02 485
11773.04 498
11774.07 502
11775.09 464
11776.12 429
11777.14 448
11778.17 450
11779.19 443
11780.22 463
11781.24 470
11782.27 500
11783.29 525
11784.32 471
11785.34 488
11786.37 480
11787.39 506
11788.42 449
11789.45 503
11790.47 496
11791.50 440
11792.52 469
11793.55 484
11794.57 454
11795.60 452
11796.63 440
11797.65 501
11798.68 464
11799.70 472
11800.73 477
11801.75 487
11802.78 510
11803.81 457
11804.83 487
11805.86 492
11806.89 477
11807.91 463
11808.94 528
11809.97 489
11810.99 502
11812.02 460
11813.04 476
11814.07 494
11815.10 517
11816.12 449
11817.15 492
11818.18 473
11819.21 475
11820.23 499
11821.26 520
11822.29 532
11823.31 533
11824.34 550
11825.37 514
11826.39 496
11827.42 487
11828.45 552
11829.48 497
11830.50 537
11831.53 524
11832.56 497
11833.59 547
11834.61 502
11835.64 513
11836.67 528
11837.70 505
11838.72 465
11839.75 519
11840.78 524
11841.81 542
11842.83 470
11843.86 459
11844.89 492
11845.92 502
11846.95 515
11847.97 494
11849.00 518
11850.03 488
11851.06 470
11852.09 518
11853.12 561
11854.14 526
11855.17 568
11856.20 519
11857.23 519
11858.26 499
11859.29 535
11860.32 473
11861.34 577
11862.37 559
11863.40 565
11864.43 526
11865.46 484
11866.49 484
11867.52 543
11868.55 541
11869.57 549
11870.60 563
11871.63 575
11872.66 544
11873.69 564
11874.72 594
11875.75 560
11876.78 596
11877.81 610
11878.84 592
11879.87 579
11880.90 581
11881.93 636
11882.96 671
11883.99 620
11885.02 593
11886.05 613
11887.08 658
11888.11 629
11889.14 655
11890.16 642
11891.19 629
11892.22 696
11893.26 659
11894.29 691
11895.32 694
11896.35 732
11897.38 731
11898.41 764
11899.44 770
11900.47 783
11901.50 846
11902.53 793
11903.56 805
11904.59 814
11905.62 847
11906.65 836
11907.68 772
11908.71 796
11909.74 802
11910.77 812
11911.80 780
11912.83 781
11913.87 727
11914.90 703
11915.93 729
11916.96 746
11917.99 714
11919.02 711
11920.05 735
11921.08 779
11922.11 769
11923.15 852
11924.18 904
11925.21 850
11926.24 989
11927.27 1067
11928.30 1162
11929.34 1257
11930.37 1335
11931.40 1316
11932.43 1319
11933.46 1287
11934.49 1198
11935.53 1158
11936.56 1057
11937.59 987
11938.62 936
11939.65 819
11940.69 848
11941.72 760
11942.75 726
11943.78 660
11944.82 672
11945.85 672
11946.88 650
11947.91 662
11948.94 655
11949.98 631
11951.01 610
11952.04 617
11953.08 619
11954.11 660
11955.14 644
11956.17 613
11957.21 556
11958.24 577
11959.27 581
11960.31 599
11961.34 563
11962.37 652
11963.40 600
11964.44 647
11965.47 565
11966.50 594
11967.54 632
11968.57 618
11969.60 650
11970.64 623
11971.67 672
11972.70 597
11973.74 647
11974.77 609
11975.81 601
11976.84 597
11977.87 588
11978.91 599
11979.94 593
11980.97 586
11982.01 565
11983.04 587
11984.08 574
11985.11 613
11986.14 627
11987.18 624
11988.21 623
11989.25 605
11990.28 630
11991.32 625
11992.35 582
11993.38 593
11994.42 577
11995.45 594
11996.49 631
11997.52 692
11998.56 650
11999.59 640
12000.63 653
12001.66 686
12002.70 638
12003.73 654
12004.77 655
12005.80 687
12006.84 701
12007.87 674
12008.91 661
12009.94 728
12010.98 675
12012.01 720
12013.05 677
12014.08 704
12015.12 758
12016.15 838
12017.19 770
12018.22 790
12019.26 788
12020.29 769
12021.33 799
12022.37 764
12023.40 745
12024.44 722
12025.47 757
12026.51 712
12027.54 721
12028.58 634
12029.62 722
12030.65 681
12031.69 702
12032.72 724
12033.76 691
12034.80 703
12035.83 716
12036.87 652
12037.91 732
12038.94 670
12039.98 658
12041.01 702
12042.05 669
12043.09 668
12044.12 664
12045.16 691
12046.20 645
12047.23 657
12048.27 686
12049.31 692
12050.35 665
12051.38 682
12052.42 732
12053.46 714
12054.49 699
12055.53 724
12056.57 728
12057.60 719
12058.64 712
12059.68 759
12060.72 663
12061.75 726
12062.79 781
12063.83 795
12064.87 786
12065.90 827
12066.94 756
12067.98 724
12069.02 766
12070.05 757
12071.09 750
12072.13 732
12073.17 723
12074.21 770
12075.24 681
12076.28 679
12077.32 717
12078.36 720
12079.40 738
12080.43 774
12081.47 748
12082.51 731
12083.55 793
12084.59 817
12085.63 879
12086.66 816
12087.70 827
12088.74 815
12089.78 854
12090.82 837
12091.86 878
12092.90 882
12093.93 909
12094.97 965
12096.01 918
12097.05 1020
12098.09 1060
12099.13 1251
12100.17 1264
12101.21 1286
12102.25 1322
12103.28 1319
12104.32 1313
12105.36 1308
12106.40 1245
12107.44 1159
12108.48 1140
12109.52 1009
12110.56 920
12111.60 836
12112.64 749
12113.68 733
12114.72 779
12115.76 710
12116.80 680
12117.84 691
12118.88 739
12119.92 657
12120.96 652
12122.00 657
12123.04 671
12124.08 662
12125.12 646
12126.16 617
12127.20 586
12128.24 633
12129.28 617
12130.32 626
12131.36 583
12132.40 663
12133.44 669
12134.48 622
12135.52 592
12136.56 590
12137.60 544
12138.64 586
12139.68 581
12140.72 583
12141.76 611
12142.81 572
12143.85 571
12144.89 535
12145.93 549
12146.97 592
12148.01 551
12149.05 536
12150.09 543
12151.13 562
12152.18 583
12153.22 573
12154.26 598
12155.30 549
12156.34 576
12157.38 578
12158.42 527
12159.47 517
12160.51 577
12161.55 563
12162.59 535
12163.63 558
12164.67 566
12165.72 581
12166.76 574
12167.80 577
12168.84 535
12169.88 528
12170.93 569
12171.97 509
12173.01 529
12174.05 562
12175.09 537
12176.14 538
12177.18 499
12178.22 511
12179.26 549
12180.31 505
12181.35 484
12182.39 501
12183.43 581
12184.48 569
12185.52 568
12186.56 554
12187.60 560
12188.65 536
12189.69 580
12190.73 529
12191.78 546
12192.82 524
12193.86 526
12194.91 568
12195.95 490
12196.99 501
12198.04 525
12199.08 587
12200.12 525
12201.17 516
12202.21 494
12203.25 560
12204.30 540
12205.34 551
12206.38 505
12207.43 522
12208.47 531
12209.51 534
12210.56 555
12211.60 479
12212.65 519
12213.69 542
12214.73 556
12215.78 562
12216.82 546
12217.87 506
12218.91 556
12219.95 586
12221.00 526
12222.04 540
12223.09 562
12224.13 549
12225.17 557
12226.22 631
12227.26 564
12228.31 577
12229.35 600
12230.40 577
12231.44 522
12232.49 585
12233.53 592
12234.58 603
12235.62 548
12236.67 561
12237.71 556
12238.76 538
12239.80 531
12240.85 564
12241.89 569
12242.94 514
12243.98 519
12245.03 550
12246.07 516
12247.12 496
12248.16 518
12249.21 476
12250.25 523
12251.30 476
12252.34 519
12253.39 518
12254.44 532
12255.48 492
12256.53 483
12257.57 491
12258.62 525
12259.67 525
12260.71 486
12261.76 488
12262.80 444
12263.85 478
12264.90 462
12265.94 459
12266.99 457
12268.03 468
12269.08 503
12270.13 451
12271.17 433
12272.22 425
12273.27 500
12274.31 460
12275.36 478
12276.41 467
12277.45 515
12278.50 477
12279.55 511
12280.59 462
12281.64 483
12282.69 458
12283.73 511
12284.78 461
12285.83 421
12286.87 452
12287.92 486
12288.97 504
12290.01 454
12291.06 467
12292.11 466
12293.16 461
12294.20 426
12295.25 456
12296.30 454
12297.35 474
12298.39 446
12299.44 461
12300.49 478
12301.54 483
12302.58 498
12303.63 496
12304.68 490
12305.73 492
12306.78 483
12307.82 533
12308.87 513
12309.92 460
12310.97 486
12312.02 484
12313.06 484
12314.11 453
12315.16 461
12316.21 481
12317.26 435
12318.31 445
12319.35 475
12320.40 445
12321.45 441
12322.50 442
12323.55 452
12324.60 407
12325.65 443
12326.69 470
12327.74 441
12328.79 491
12329.84 439
12330.89 462
12331.94 470
12332.99 506
12334.04 439
12335.09 456
12336.13 422
12337.18 450
12338.23 465
12339.28 448
12340.33 433
12341.38 446
12342.43 445
12343.48 415
12344.53 434
12345.58 457
12346.63 485
12347.68 446
12348.73 453
12349.78 450
12350.83 481
12351.88 432
12352.93 442
12353.98 470
12355.03 464
12356.08 496
12357.13 473
12358.18 458
12359.23 431
12360.28 449
12361.33 429
12362.38 443
12363.43 442
12364.48 485
12365.53 446
12366.58 449
12367.63 441
12368.68 540
12369.73 516
12370.78 513
12371.83 502
12372.88 411
12373.93 441
12374.98 467
12376.04 496
12377.09 504
12378.14 481
12379.19 502
12380.24 470
12381.29 481
12382.34 518
12383.39 480
12384.44 453
12385.49 506
12386.55 511
12387.60 468
12388.65 575
12389.70 552
12390.75 504
12391.80 492
12392.85 495
12393.91 532
12394.96 495
12396.01 511
12397.06 501
12398.11 538
12399.17 536
12400.22 532
12401.27 541
12402.32 529
12403.37 502
12404.42 534
12405.48 518
12406.53 530
12407.58 526
12408.63 516
12409.69 591
12410.74 618
12411.79 571
12412.84 517
12413.90 550
12414.95 565
12416.00 549
12417.05 560
12418.11 551
12419.16 544
12420.21 563
12421.26 521
12422.32 536
12423.37 529
12424.42 537
12425.48 617
12426.53 587
12427.58 577
12428.63 519
12429.69 546
12430.74 606
12431.79 631
12432.85 581
12433.90 583
12434.95 575
12436.01 543
12437.06 542
12438.11 542
12439.17 597
12440.22 630
12441.28 611
12442.33 582
12443.38 600
12444.44 628
12445.49 609
12446.54 597
12447.60 635
12448.65 621
12449.71 632
12450.76 592
12451.81 551
12452.87 567
12453.92 606
12454.98 641
12456.03 645
12457.08 641
12458.14 578
12459.19 608
12460.25 630
12461.30 614
12462.36 613
12463.41 686
12464.47 746
12465.52 711
12466.58 659
12467.63 710
12468.68 688
12469.74 752
12470.79 755
12471.85 798
12472.90 789
12473.96 781
12475.01 843
12476.07 864
12477.12 878
12478.18 947
12479.24 942
12480.29 935
12481.35 943
12482.40 959
12483.46 1003
12484.51 1120
12485.57 1153
12486.62 1218
12487.68 1451
12488.73 1745
12489.79 1917
12490.85 2144
12491.90 2328
12492.96 2666
12494.01 2751
12495.07 2776
12496.13 2663
12497.18 2586
12498.24 2355
12499.29 2179
12500.35 1973
12501.41 1774
12502.46 1575
12503.52 1333
12504.57 1290
12505.63 1131
12506.69 1050
12507.74 991
12508.80 970
12509.86 944
12510.91 862
12511.97 859
12513.03 826
12514.08 792
12515.14 837
12516.20 851
12517.25 782
12518.31 796
12519.37 851
12520.42 857
12521.48 782
12522.54 729
12523.60 729
12524.65 787
12525.71 753
12526.77 772
12527.82 791
12528.88 760
12529.94 805
12531.00 759
12532.05 745
12533.11 753
12534.17 727
12535.23 749
12536.28 716
12537.34 673
12538.40 742
12539.46 759
12540.52 771
12541.57 668
12542.63 674
12543.69 660
12544.75 676
12545.81 733
12546.86 689
12547.92 674
12548.98 746
12550.04 752
12551.10 760
12552.15 763
12553.21 711
12554.27 768
12555.33 781
12556.39 746
12557.45 746
12558.51 819
12559.56 847
12560.62 847
12561.68 837
12562.74 888
12563.80 886
12564.86 929
12565.92 947
12566.98 916
12568.03 1000
12569.09 1064
12570.15 1097
12571.21 1215
12572.27 1242
12573.33 1255
12574.39 1363
12575.45 1329
12576.51 1357
12577.57 1322
12578.63 1270
12579.69 1230
12580.75 1128
12581.81 1139
12582.87 1026
12583.93 1033
12584.98 1039
12586.04 955
12587.10 940
12588.16 989
12589.22 977
12590.28 957
12591.34 871
12592.40 930
12593.46 959
12594.52 955
12595.58 900
12596.64 886
12597.70 841
12598.77 833
12599.83 816
12600.89 823
12601.95 812
12603.01 758
12604.07 816
12605.13 726
12606.19 806
12607.25 798
12608.31 751
12609.37 725
12610.43 787
12611.49 807
12612.55 758
12613.61 753
12614.68 784
12615.74 787
12616.80 741
12617.86 758
12618.92 779
12619.98 743
12621.04 685
12622.10 703
12623.16 683
12624.23 721
12625.29 717
12626.35 730
12627.41 704
12628.47 702
12629.53 697
12630.59 705
12631.66 681
12632.72 672
12633.78 727
12634.84 697
12635.90 679
12636.97 699
12638.03 678
12639.09 680
12640.15 720
12641.21 769
12642.28 721
12643.34 664
12644.40 715
12645.46 770
12646.52 763
12647.59 780
12648.65 771
12649.71 816
12650.77 780
12651.84 793
12652.90 828
12653.96 889
12655.03 916
12656.09 847
12657.15 897
12658.21 901
12659.28 871
12660.34 927
12661.40 928
12662.46 863
12663.53 851
12664.59 845
12665.65 841
12666.72 802
12667.78 847
12668.84 841
12669.91 787
12670.97 789
12672.03 721
12673.10 757
12674.16 796
12675.22 763
12676.29 763
12677.35 741
12678.42 772
12679.48 837
12680.54 795
12681.61 763
12682.67 743
12683.73 804
12684.80 793
12685.86 857
12686.93 849
12687.99 835
12689.05 929
12690.12 881
12691.18 891
12692.25 890
12693.31 903
12694.38 868
12695.44 894
12696.50 867
12697.57 950
12698.63 931
12699.70 911
12700.76 922
12701.83 919
12702.89 904
12703.96 902
12705.02 898
12706.09 920
12707.15 826
12708.22 852
12709.28 873
12710.35 811
12711.41 798
12712.48 766
12713.54 802
12714.61 791
12715.67 690
12716.74 689
12717.80 737
12718.87 719
12719.93 716
12721.00 693
12722.06 705
12723.13 727
12724.19 663
12725.26 695
12726.33 640
12727.39 673
12728.46 664
12729.52 729
12730.59 630
12731.66 737
12732.72 716
12733.79 722
12734.85 738
12735.92 690
12736.99 662
12738.05 704
12739.12 665
12740.18 656
12741.25 608
12742.32 616
12743.38 631
12744.45 616
12745.52 636
12746.58 631
12747.65 612
12748.72 536
12749.78 581
12750.85 577
12751.92 633
12752.98 627
12754.05 550
12755.12 583
12756.18 583
12757.25 618
12758.32 580
12759.38 595
12760.45 557
12761.52 523
12762.59 530
12763.65 563
12764.72 534
12765.79 493
12766.85 508
12767.92 496
12768.99 527
12770.06 545
12771.12 517
12772.19 550
12773.26 550
12774.33 552
12775.40 546
12776.46 518
12777.53 553
12778.60 563
12779.67 531
12780.73 551
12781.80 547
12782.87 508
12783.94 533
12785.01 522
12786.08 545
12787.14 536
12788.21 529
12789.28 552
12790.35 531
12791.42 561
12792.49 540
12793.55 515
12794.62 530
12795.69 562
12796.76 543
12797.83 540
12798.90 498
12799.97 503
12801.03 525
12802.10 548
12803.17 526
12804.24 523
12805.31 549
12806.38 489
12807.45 568
12808.52 585
12809.59 543
12810.66 539
12811.72 592
12812.79 560
12813.86 598
12814.93 559
12816.00 508
12817.07 562
12818.14 584
12819.21 539
12820.28 503
12821.35 522
12822.42 537
12823.49 507
12824.56 507
12825.63 502
12826.70 494
12827.77 530
12828.84 566
12829.91 509
12830.98 506
12832.05 477
12833.12 483
12834.19 479
12835.26 477
12836.33 474
12837.40 487
12838.47 507
12839.54 507
12840.61 520
12841.68 486
12842.75 468
12843.82 515
12844.89 461
12845.96 473
12847.04 442
12848.11 501
12849.18 474
12850.25 464
12851.32 437
12852.39 408
12853.46 433
12854.53 468
12855.60 415
12856.67 409
12857.75 442
12858.82 441
12859.89 437
12860.96 409
12862.03 432
12863.10 423
12864.17 415
12865.24 440
12866.32 434
12867.39 449
12868.46 438
12869.53 428
12870.60 421
12871.67 429
12872.75 393
12873.82 412
12874.89 442
12875.96 441
12877.03 416
12878.11 429
12879.18 399
12880.25 394
12881.32 384
12882.39 390
12883.47 413
12884.54 399
12885.61 359
12886.68 377
12887.76 365
12888.83 393
12889.90 421
12890.97 407
12892.05 355
12893.12 361
12894.19 409
12895.27 414
12896.34 406
12897.41 399
12898.48 429
12899.56 395
12900.63 390
12901.70 363
12902.78 397
12903.85 381
12904.92 405
12905.99 394
12907.07 382
12908.14 383
12909.21 358
12910.29 374
12911.36 356
12912.44 369
12913.51 367
12914.58 374
12915.66 382
12916.73 439
12917.80 375
12918.88 368
12919.95 409
12921.02 390
12922.10 396
12923.17 416
12924.25 413
12925.32 438
12926.39 414
12927.47 402
12928.54 464
12929.62 423
12930.69 424
12931.77 422
12932.84 425
12933.91 363
12934.99 380
12936.06 374
12937.14 355
12938.21 382
12939.29 421
12940.36 402
12941.44 372
12942.51 410
12943.59 361
12944.66 394
12945.73 393
12946.81 422
12947.88 400
12948.96 413
12950.03 388
12951.11 382
12952.18 400
12953.26 371
12954.34 403
12955.41 392
12956.49 394
12957.56 405
12958.64 395
12959.71 370
12960.79 382
12961.86 389
12962.94 405
12964.01 406
12965.09 423
12966.17 387
12967.24 440
12968.32 385
12969.39 367
12970.47 463
12971.54 373
12972.62 437
12973.70 414
12974.77 396
12975.85 380
12976.93 437
12978.00 433
12979.08 416
12980.15 416
12981.23 453
12982.31 444
12983.38 421
12984.46 434
12985.54 448
12986.61 414
12987.69 390
12988.77 443
12989.84 440
12990.92 421
12992.00 412
12993.07 455
12994.15 416
12995.23 411
12996.30 445
12997.38 484
12998.46 421
12999.53 470
13000.61 445
13001.69 446
13002.77 460
13003.84 462
13004.92 482
13006.00 448
13007.08 458
13008.15 494
13009.23 509
13010.31 429
13011.39 483
13012.46 438
13013.54 460
13014.62 424
13015.70 437
13016.77 451
13017.85 434
13018.93 450
13020.01 482
13021.09 492
13022.16 447
13023.24 449
13024.32 479
13025.40 476
13026.48 479
13027.56 504
13028.63 498
13029.71 537
13030.79 471
13031.87 478
13032.95 463
13034.03 475
13035.10 492
13036.18 541
13037.26 502
13038.34 453
13039.42 525
13040.50 492
13041.58 506
13042.66 455
13043.73 475
13044.81 502
13045.89 537
13046.97 463
13048.05 526
13049.13 489
13050.21 492
13051.29 444
13052.37 471
13053.45 489
13054.53 482
13055.61 469
13056.69 444
13057.76 508
13058.84 460
13059.92 491
13061.00 450
13062.08 474
13063.16 472
13064.24 470
13065.32 455
13066.40 480
13067.48 454
13068.56 427
13069.64 456
13070.72 428
13071.80 438
13072.88 410
13073.96 448
13075.04 432
13076.12 412
13077.20 404
13078.28 436
13079.36 401
13080.44 398
13081.53 404
13082.61 387
13083.69 364
13084.77 412
13085.85 418
13086.93 391
13088.01 398
13089.09 407
13090.17 392
13091.25 362
13092.33 364
13093.41 376
13094.49 409
13095.58 368
13096.66 399
13097.74 416
13098.82 409
13099.90 423
13100.98 382
13102.06 350
13103.14 379
13104.23 395
13105.31 429
13106.39 390
13107.47 384
13108.55 382
13109.63 397
13110.72 401
13111.80 369
13112.88 389
13113.96 426
13115.04 366
13116.13 410
13117.21 400
13118.29 391
13119.37 404
13120.45 397
13121.54 385
13122.62 399
13123.70 401
13124.78 413
13125.86 347
13126.95 405
13128.03 343
13129.11 395
13130.19 401
13131.28 417
13132.36 393
13133.44 390
13134.52 351
13135.61 376
13136.69 422
13137.77 370
13138.86 404
13139.94 413
13141.02 408
13142.11 364
13143.19 377
13144.27 385
13145.35 399
13146.44 391
13147.52 370
13148.60 363
13149.69 392
13150.77 367
13151.85 419
13152.94 396
13154.02 390
13155.10 414
13156.19 384
13157.27 398
13158.36 401
13159.44 359
13160.52 358
13161.61 381
13162.69 375
13163.77 362
13164.86 356
13165.94 366
13167.03 375
13168.11 408
13169.19 372
13170.28 400
13171.36 404
13172.45 404
13173.53 389
13174.62 391
13175.70 357
13176.79 369
13177.87 365
13178.95 368
13180.04 366
13181.12 337
13182.21 349
13183.29 394
13184.38 403
13185.46 392
13186.55 357
13187.63 374
13188.72 353
13189.80 404
13190.89 414
13191.97 405
13193.06 370
13194.14 373
13195.23 367
13196.31 361
13197.40 369
13198.48 360
13199.57 362
13200.65 357
13201.74 331
13202.83 352
13203.91 414
13205.00 401
13206.08 362
13207.17 363
13208.25 389
13209.34 366
13210.43 383
13211.51 357
13212.60 371
13213.68 392
13214.77 396
13215.86 360
13216.94 367
13218.03 373
13219.11 383
13220.20 383
13221.29 408
13222.37 405
13223.46 365
13224.55 392
13225.63 397
13226.72 386
13227.80 360
13228.89 386
13229.98 399
13231.06 373
13232.15 342
13233.24 382
13234.32 381
13235.41 406
13236.50 425
13237.59 390
13238.67 398
13239.76 406
13240.85 400
13241.93 374
13243.02 407
13244.11 419
13245.20 384
13246.28 397
13247.37 347
13248.46 435
13249.55 428
13250.63 431
13251.72 391
13252.81 414
13253.90 411
13254.98 382
13256.07 397
13257.16 391
13258.25 418
13259.33 448
13260.42 404
13261.51 431
13262.60 392
13263.69 408
13264.77 387
13265.86 445
13266.95 464
13268.04 441
13269.13 432
13270.22 420
13271.30 437
13272.39 460
13273.48 438
13274.57 455
13275.66 449
13276.75 427
13277.83 423
13278.92 418
13280.01 477
13281.10 438
13282.19 459
13283.28 420
13284.37 475
13285.46 474
13286.55 470
13287.63 457
13288.72 490
13289.81 460
13290.90 415
13291.99 479
13293.08 467
13294.17 479
13295.26 462
13296.35 453
13297.44 455
13298.53 489
13299.62 477
13300.71 533
13301.80 470
13302.89 503
13303.97 473
13305.06 489
13306.15 525
13307.24 510
13308.33 520
13309.42 513
13310.51 514
13311.60 522
13312.69 508
13313.78 521
13314.87 543
13315.96 523
13317.05 511
13318.14 527
13319.24 512
13320.33 523
13321.42 475
13322.51 498
13323.60 501
13324.69 492
13325.78 520
13326.87 524
13327.96 504
13329.05 529
13330.14 501
13331.23 510
13332.32 512
13333.41 505
13334.50 506
13335.60 549
13336.69 477
13337.78 531
13338.87 550
13339.96 535
13341.05 511
13342.14 538
13343.23 497
13344.32 503
13345.42 509
13346.51 496
13347.60 504
13348.69 511
13349.78 525
13350.87 561
13351.97 560
13353.06 553
13354.15 532
13355.24 534
13356.33 549
13357.42 581
13358.52 578
13359.61 563
13360.70 649
13361.79 678
13362.88 650
13363.98 692
13365.07 696
13366.16 690
13367.25 671
13368.35 699
13369.44 663
13370.53 663
13371.62 674
13372.72 637
13373.81 662
13374.90 655
13375.99 608
13377.09 550
13378.18 548
13379.27 577
13380.36 527
13381.46 468
13382.55 506
13383.64 518
13384.74 494
13385.83 508
13386.92 517
13388.02 487
13389.11 517
13390.20 484
13391.30 507
13392.39 468
13393.48 503
13394.58 442
13395.67 497
13396.76 500
13397.86 472
13398.95 467
13400.04 475
13401.14 438
13402.23 449
13403.32 450
13404.42 471
13405.51 484
13406.61 480
13407.70 464
13408.79 483
13409.89 442
13410.98 455
13412.08 448
13413.17 465
13414.26 479
13415.36 433
13416.45 468
13417.55 463
13418.64 484
13419.74 482
13420.83 507
13421.93 513
13423.02 501
13424.11 477
13425.21 446
13426.30 467
13427.40 491
13428.49 494
13429.59 462
13430.68 460
13431.78 468
13432.87 497
13433.97 506
13435.06 491
13436.16 472
13437.25 480
13438.35 521
13439.44 473
13440.54 500
13441.63 514
13442.73 524
13443.83 515
13444.92 450
13446.02 511
13447.11 556
13448.21 561
13449.30 553
13450.40 576
13451.49 584
13452.59 570
13453.69 613
13454.78 613
13455.88 582
13456.97 572
13458.07 555
13459.17 584
13460.26 611
13461.36 569
13462.45 552
13463.55 575
13464.65 593
13465.74 615
13466.84 580
13467.94 650
13469.03 681
13470.13 623
13471.23 595
13472.32 576
13473.42 574
13474.52 609
13475.61 614
13476.71 597
13477.81 577
13478.90 625
13480.00 624
13481.10 638
13482.19 604
13483.29 646
13484.39 590
13485.48 569
13486.58 637
13487.68 629
13488.78 678
13489.87 678
13490.97 681
13492.07 701
13493.17 731
13494.26 715
13495.36 694
13496.46 728
13497.56 741
13498.65 778
13499.75 794
13500.85 852
13501.95 840
13503.04 793
13504.14 872
13505.24 913
13506.34 827
13507.44 770
13508.53 724
13509.63 727
13510.73 697
13511.83 653
13512.93 584
13514.03 642
13515.12 631
13516.22 589
13517.32 544
13518.42 621
13519.52 549
13520.62 536
13521.71 508
13522.81 517
13523.91 533
13525.01 507
13526.11 495
13527.21 472
13528.31 499
13529.41 473
13530.51 514
13531.60 457
13532.70 461
13533.80 481
13534.90 450
13536.00 494
13537.10 477
13538.20 536
13539.30 494
13540.40 515
13541.50 488
13542.60 468
13543.70 522
13544.80 496
13545.90 467
13547.00 484
13548.09 489
13549.19 480
13550.29 466
13551.39 487
13552.49 464
13553.59 468
13554.69 461
13555.79 465
13556.89 431
13557.99 415
13559.09 444
13560.19 472
13561.29 461
13562.39 449
13563.50 406
13564.60 472
13565.70 480
13566.80 427
13567.90 377
13569.00 433
13570.10 490
13571.20 452
13572.30 453
13573.40 443
13574.50 458
13575.60 449
13576.70 425
13577.80 453
13578.90 457
13580.01 444
13581.11 444
13582.21 457
13583.31 453
13584.41 437
13585.51 485
13586.61 482
13587.71 421
13588.81 459
13589.92 442
13591.02 508
13592.12 494
13593.22 470
13594.32 427
13595.42 430
13596.53 482
13597.63 431
13598.73 451
13599.83 462
13600.93 465
13602.03 475
13603.14 418
13604.24 455
13605.34 455
13606.44 492
13607.54 462
13608.65 454
13609.75 457
13610.85 489
13611.95 457
13613.06 478
13614.16 472
13615.26 506
13616.36 508
13617.47 456
13618.57 451
13619.67 450
13620.77 470
13621.88 516
13622.98 478
13624.08 461
13625.18 418
13626.29 470
13627.39 467
13628.49 450
13629.60 452
13630.70 404
13631.80 466
13632.91 438
13634.01 448
13635.11 452
13636.21 446
13637.32 515
13638.42 484
13639.53 471
13640.63 423
13641.73 402
13642.84 457
13643.94 492
13645.04 439
13646.15 407
13647.25 386
13648.35 421
13649.46 417
13650.56 420
13651.67 446
13652.77 414
13653.87 425
13654.98 411
13656.08 403
13657.19 412
13658.29 429
13659.39 425
13660.50 418
13661.60 409
13662.71 429
13663.81 451
13664.92 405
13666.02 436
13667.12 457
13668.23 431
13669.33 413
13670.44 419
13671.54 398
13672.65 432
13673.75 447
13674.86 459
13675.96 464
13677.07 434
13678.17 392
13679.28 452
13680.38 380
13681.49 391
13682.59 405
13683.70 436
13684.80 439
13685.91 434
13687.01 443
13688.12 426
13689.22 413
13690.33 426
13691.44 397
13692.54 425
13693.65 422
13694.75 430
13695.86 419
13696.96 450
13698.07 460
13699.18 442
13700.28 427
13701.39 415
13702.49 427
13703.60 448
13704.71 464
13705.81 451
13706.92 457
13708.02 465
13709.13 509
13710.24 463
13711.34 483
13712.45 471
13713.56 469
13714.66 461
13715.77 415
13716.87 501
13717.98 485
13719.09 428
13720.19 459
13721.30 525
13722.41 496
13723.51 527
13724.62 472
13725.73 490
13726.84 485
13727.94 522
13729.05 522
13730.16 553
13731.26 515
13732.37 525
13733.48 589
13734.59 627
13735.69 552
13736.80 569
13737.91 590
13739.01 554
13740.12 561
13741.23 560
13742.34 577
13743.45 566
13744.55 593
13745.66 613
13746.77 590
13747.88 575
13748.98 668
13750.09 684
13751.20 601
13752.31 615
13753.42 637
13754.52 660
13755.63 645
13756.74 731
13757.85 667
13758.96 679
13760.06 721
13761.17 797
13762.28 761
13763.39 814
13764.50 900
13765.61 900
13766.72 912
13767.82 882
13768.93 954
13770.04 1031
13771.15 1116
13772.26 1039
13773.37 1111
13774.48 1046
13775.59 1048
13776.69 1041
13777.80 937
13778.91 882
13780.02 847
13781.13 823
13782.24 778
13783.35 721
13784.46 686
13785.57 640
13786.68 660
13787.79 663
13788.90 607
13790.01 646
13791.12 610
13792.22 603
13793.33 579
13794.44 610
13795.55 627
13796.66 644
13797.77 591
13798.88 652
13799.99 639
13801.10 616
13802.21 596
13803.32 620
13804.43 621
13805.54 563
13806.65 593
13807.76 534
13808.87 550
13809.98 545
13811.09 595
13812.20 585
13813.32 545
13814.43 544
13815.54 551
13816.65 547
13817.76 511
13818.87 536
13819.98 522
13821.09 507
13822.20 493
13823.31 529
13824.42 496
13825.53 514
13826.64 523
13827.76 551
13828.87 570
13829.98 557
13831.09 526
13832.20 538
13833.31 541
13834.42 563
13835.53 540
13836.65 540
13837.76 552
13838.87 546
13839.98 586
13841.09 568
13842.20 572
13843.31 495
13844.43 541
13845.54 576
13846.65 559
13847.76 607
13848.87 594
13849.99 610
13851.10 560
13852.21 605
13853.32 568
13854.43 581
13855.55 606
13856.66 597
13857.77 599
13858.88 649
13859.99 699
13861.11 700
13862.22 733
13863.33 707
13864.44 727
13865.56 690
13866.67 689
13867.78 702
13868.89 673
13870.01 678
13871.12 647
13872.23 666
13873.35 712
13874.46 628
13875.57 627
13876.68 599
13877.80 629
13878.91 628
13880.02 584
13881.14 581
13882.25 569
13883.36 581
13884.48 619
13885.59 637
13886.70 617
13887.82 586
13888.93 623
13890.04 637
13891.16 636
13892.27 666
13893.39 643
13894.50 666
13895.61 687
13896.73 712
13897.84 711
13898.95 635
13900.07 646
13901.18 641
13902.30 659
13903.41 635
13904.52 609
13905.64 559
13906.75 602
13907.87 595
13908.98 591
13910.10 594
13911.21 563
13912.32 588
13913.44 564
13914.55 604
13915.67 548
13916.78 507
13917.90 547
13919.01 523
13920.13 493
13921.24 476
13922.36 507
13923.47 546
13924.59 511
13925.70 493
13926.82 543
13927.93 556
13929.05 531
13930.16 574
13931.28 524
13932.39 516
13933.51 545
13934.62 560
13935.74 556
13936.85 542
13937.97 553
13939.08 562
13940.20 568
13941.32 593
13942.43 544
13943.55 508
13944.66 501
13945.78 509
13946.89 517
13948.01 530
13949.13 546
13950.24 524
13951.36 508
13952.47 495
13953.59 503
13954.71 500
13955.82 511
13956.94 544
13958.05 549
13959.17 514
13960.29 478
13961.40 511
13962.52 504
13963.64 495
13964.75 489
13965.87 465
13966.99 480
13968.10 504
13969.22 545
13970.34 484
13971.45 505
13972.57 500
13973.69 495
13974.80 504
13975.92 506
13977.04 521
13978.16 516
13979.27 481
13980.39 506
13981.51 508
13982.62 548
13983.74 546
13984.86 518
13985.98 499
13987.09 513
13988.21 531
13989.33 519
13990.45 506
13991.56 508
13992.68 490
13993.80 515
13994.92 547
13996.03 533
13997.15 517
13998.27 521
13999.39 523
14000.51 564
14001.62 507
14002.74 539
14003.86 512
14004.98 544
14006.10 551
14007.21 542
14008.33 557
14009.45 562
14010.57 577
14011.69 546
14012.81 544
14013.93 549
14015.04 545
14016.16 549
14017.28 540
14018.40 579
14019.52 535
14020.64 555
14021.76 563
14022.87 574
14023.99 592
14025.11 584
14026.23 610
14027.35 584
14028.47 513
14029.59 520
14030.71 552
14031.83 519
14032.95 533
14034.07 526
14035.19 531
14036.30 545
14037.42 483
14038.54 462
14039.66 499
14040.78 542
14041.90 510
14043.02 516
14044.14 503
14045.26 489
14046.38 463
14047.50 486
14048.62 440
14049.74 516
14050.86 538
14051.98 516
14053.10 496
14054.22 493
14055.34 492
14056.46 495
14057.58 515
14058.70 480
14059.82 495
14060.94 522
14062.06 531
14063.18 539
14064.30 511
14065.43 555
14066.55 568
14067.67 556
14068.79 521
14069.91 514
14071.03 585
14072.15 552
14073.27 582
14074.39 556
14075.51 583
14076.63 593
14077.75 571
14078.88 572
14080.00 582
14081.12 607
14082.24 626
14083.36 617
14084.48 597
14085.60 616
14086.72 650
14087.85 664
14088.97 654
14090.09 670
14091.21 677
14092.33 721
14093.45 772
14094.58 744
14095.70 729
14096.82 755
14097.94 760
14099.06 779
14100.19 746
14101.31 715
14102.43 724
14103.55 688
14104.67 662
14105.80 649
14106.92 633
14108.04 618
14109.16 583
14110.28 548
14111.41 561
14112.53 604
14113.65 518
14114.77 566
14115.90 548
14117.02 541
14118.14 542
14119.27 500
14120.39 533
14121.51 530
14122.63 540
14123.76 513
14124.88 539
14126.00 478
14127.13 489
14128.25 553
14129.37 512
14130.50 499
14131.62 518
14132.74 538
14133.86 491
14134.99 520
14136.11 514
14137.24 508
14138.36 521
14139.48 545
14140.61 546
14141.73 512
14142.85 538
14143.98 515
14145.10 555
14146.22 539
14147.35 479
14148.47 507
14149.60 524
14150.72 558
14151.84 482
14152.97 490
14154.09 501
14155.22 497
14156.34 495
14157.46 474
14158.59 532
14159.71 493
14160.84 518
14161.96 480
14163.09 462
14164.21 477
14165.34 489
14166.46 499
14167.58 523
14168.71 500
14169.83 496
14170.96 510
14172.08 473
14173.21 506
14174.33 528
14175.46 460
14176.58 487
14177.71 511
14178.83 451
14179.96 481
14181.08 455
14182.21 489
14183.33 478
14184.46 458
14185.59 478
14186.71 453
14187.84 429
14188.96 474
14190.09 457
14191.21 461
14192.34 491
14193.46 489
14194.59 509
14195.72 477
14196.84 433
14197.97 456
14199.09 460
14200.22 449
14201.35 444
14202.47 429
14203.60 500
14204.72 476
14205.85 467
14206.98 404
14208.10 448
14209.23 447
14210.35 390
14211.48 420
14212.61 453
14213.73 406
14214.86 433
14215.99 412
14217.11 423
14218.24 448
14219.37 410
14220.49 396
14221.62 394
14222.75 425
14223.87 444
14225.00 400
14226.13 405
14227.26 396
14228.38 427
14229.51 446
14230.64 440
14231.76 389
14232.89 352
14234.02 425
14235.15 424
14236.27 400
14237.40 379
14238.53 417
14239.66 412
14240.78 424
14241.91 408
14243.04 404
14244.17 410
14245.29 415
14246.42 433
14247.55 403
14248.68 388
14249.81 403
14250.93 399
14252.06 450
14253.19 400
14254.32 402
14255.45 405
14256.57 421
14257.70 429
14258.83 377
14259.96 367
14261.09 360
14262.22 359
14263.34 395
14264.47 397
14265.60 384
14266.73 369
14267.86 353
14268.99 337
14270.12 363
14271.24 372
14272.37 381
14273.50 394
14274.63 391
14275.76 413
14276.89 369
14278.02 374
14279.15 364
14280.28 346
14281.41 376
14282.54 356
14283.66 360
14284.79 377
14285.92 378
14287.05 353
14288.18 347
14289.31 329
14290.44 357
14291.57 344
14292.70 347
14293.83 371
14294.96 337
14296.09 382
14297.22 365
14298.35 385
14299.48 342
14300.61 379
14301.74 346
14302.87 362
14304.00 342
14305.13 336
14306.26 361
14307.39 391
14308.52 387
14309.65 334
14310.78 360
14311.91 393
14313.04 392
14314.17 376
14315.30 365
14316.43 352
14317.56 381
14318.69 387
14319.82 323
14320.96 331
14322.09 385
14323.22 344
14324.35 336
14325.48 350
14326.61 367
14327.74 334
14328.87 329
14330.00 330
14331.13 331
14332.27 326
14333.40 350
14334.53 369
14335.66 353
14336.79 349
14337.92 323
14339.05 380
14340.18 345
14341.32 338
14342.45 296
14343.58 338
14344.71 339
14345.84 320
14346.98 303
14348.11 367
14349.24 382
14350.37 311
14351.50 308
14352.63 311
14353.77 341
14354.90 393
14356.03 353
14357.16 311
14358.30 306
14359.43 327
14360.56 338
14361.69 287
14362.82 300
14363.96 345
14365.09 333
14366.22 346
14367.35 325
14368.49 319
14369.62 295
14370.75 354
14371.89 336
14373.02 311
14374.15 317
14375.28 291
14376.42 328
14377.55 361
14378.68 321
14379.82 317
14380.95 348
14382.08 353
14383.22 357
14384.35 353
14385.48 346
14386.62 317
14387.75 300
14388.88 317
14390.02 346
14391.15 323
14392.28 368
14393.42 380
14394.55 385
14395.68 335
14396.82 325
14397.95 355
14399.09 366
14400.22 346
14401.35 366
14402.49 321
14403.62 324
14404.76 356
14405.89 344
14407.02 330
14408.16 342
14409.29 368
14410.43 362
14411.56 351
14412.70 327
14413.83 385
14414.96 342
14416.10 349
14417.23 318
14418.37 299
14419.50 319
14420.64 346
14421.77 393
14422.91 398
14424.04 385
14425.18 372
14426.31 368
14427.45 376
14428.58 358
14429.72 363
14430.85 383
14431.99 393
14433.12 383
14434.26 380
14435.39 393
14436.53 402
14437.66 383
14438.80 377
14439.93 395
14441.07 409
14442.20 366
14443.34 421
14444.48 414
14445.61 407
14446.75 358
14447.88 386
14449.02 392
14450.15 387
14451.29 349
14452.43 412
14453.56 392
14454.70 373
14455.83 383
14456.97 385
14458.11 397
14459.24 379
14460.38 388
14461.52 394
14462.65 431
14463.79 372
14464.93 423
14466.06 430
14467.20 399
14468.33 381
14469.47 438
14470.61 436
14471.74 464
14472.88 402
14474.02 440
14475.16 471
14476.29 420
14477.43 449
14478.57 400
14479.70 388
14480.84 430
14481.98 452
14483.11 456
14484.25 474
14485.39 439
14486.53 397
14487.66 362
14488.80 400
14489.94 419
14491.08 400
14492.21 395
14493.35 416
14494.49 397
14495.63 386
14496.76 353
14497.90 393
14499.04 427
14500.18 371
14501.31 363
14502.45 404
14503.59 411
14504.73 358
14505.87 382
14507.01 396
14508.14 370
14509.28 417
14510.42 413
14511.56 406
14512.70 372
14513.83 396
14514.97 374
14516.11 362
14517.25 370
14518.39 366
14519.53 344
14520.67 348
14521.80 334
14522.94 380
14524.08 334
14525.22 323
14526.36 345
14527.50 318
14528.64 345
14529.78 371
14530.92 360
14532.05 327
14533.19 319
14534.33 332
14535.47 361
14536.61 355
14537.75 351
14538.89 362
14540.03 364
14541.17 338
14542.31 377
14543.45 346
14544.59 322
14545.73 354
14546.87 382
14548.01 400
14549.15 358
14550.29 357
14551.43 385
14552.57 374
14553.71 311
14554.85 380
14555.99 331
14557.13 384
14558.27 331
14559.41 351
14560.55 359
14561.69 406
14562.83 382
14563.97 381
14565.11 361
14566.25 348
14567.39 382
14568.53 379
14569.67 372
14570.81 390
14571.95 337
14573.09 352
14574.23 391
14575.37 377
14576.51 376
14577.66 398
14578.80 355
14579.94 394
14581.08 395
14582.22 377
14583.36 419
14584.50 409
14585.64 355
14586.78 390
14587.93 384
14589.07 417
14590.21 333
14591.35 373
14592.49 396
14593.63 419
14594.77 418
14595.92 404
14597.06 383
14598.20 384
14599.34 379
14600.48 441
14601.62 422
14602.77 372
14603.91 408
14605.05 438
14606.19 441
14607.33 413
14608.48 421
14609.62 447
14610.76 446
14611.90 386
14613.04 393
14614.19 469
14615.33 459
14616.47 466
14617.61 474
14618.76 487
14619.90 451
14621.04 483
14622.18 503
14623.33 488
14624.47 469
14625.61 519
14626.76 524
14627.90 525
14629.04 530
14630.18 588
14631.33 558
14632.47 545
14633.61 586
14634.76 609
14635.90 592
14637.04 549
14638.19 576
14639.33 568
14640.47 562
14641.62 556
14642.76 566
14643.90 512
14645.05 455
14646.19 456
14647.33 421
14648.48 405
14649.62 440
14650.76 413
14651.91 436
14653.05 411
14654.20 363
14655.34 403
14656.48 404
14657.63 395
14658.77 394
14659.92 412
14661.06 359
14662.20 373
14663.35 369
14664.49 370
14665.64 391
14666.78 403
14667.93 377
14669.07 381
14670.22 377
14671.36 342
14672.50 339
14673.65 344
14674.79 386
14675.94 339
14677.08 350
14678.23 382
14679.37 365
14680.52 352
14681.66 347
14682.81 344
14683.95 390
14685.10 326
14686.24 346
14687.39 361
14688.53 341
14689.68 327
14690.82 331
14691.97 345
14693.12 329
14694.26 366
14695.41 334
14696.55 333
14697.70 326
14698.84 374
14699.99 316
14701.13 337
14702.28 306
14703.43 324
14704.57 315
14705.72 301
14706.86 311
14708.01 325
14709.16 322
14710.30 359
14711.45 346
14712.59 336
14713.74 347
14714.89 342
14716.03 331
14717.18 307
14718.33 347
14719.47 339
14720.62 358
14721.77 340
14722.91 331
14724.06 336
14725.21 317
14726.35 313
14727.50 330
14728.65 332
14729.79 316
14730.94 318
14732.09 324
14733.23 318
14734.38 329
14735.53 368
14736.67 371
14737.82 367
14738.97 307
14740.12 300
14741.26 345
14742.41 323
14743.56 374
14744.71 349
14745.85 369
14747.00 372
14748.15 376
14749.30 365
14750.44 359
14751.59 286
14752.74 356
14753.89 385
14755.03 388
14756.18 334
14757.33 329
14758.48 341
14759.63 396
14760.77 336
14761.92 365
14763.07 321
14764.22 365
14765.37 361
14766.52 361
14767.66 327
14768.81 344
14769.96 364
14771.11 379
14772.26 332
14773.41 326
14774.55 360
14775.70 371
14776.85 366
14778.00 373
14779.15 372
14780.30 419
14781.45 394
14782.60 396
14783.74 390
14784.89 407
14786.04 437
14787.19 406
14788.34 445
14789.49 419
14790.64 395
14791.79 408
14792.94 421
14794.09 409
14795.24 422
14796.39 437
14797.54 429
14798.69 418
14799.83 437
14800.98 430
14802.13 442
14803.28 416
14804.43 417
14805.58 427
14806.73 445
14807.88 412
14809.03 432
14810.18 390
14811.33 399
14812.48 424
14813.63 442
14814.78 429
14815.93 464
14817.08 437
14818.23 409
14819.38 409
14820.53 429
14821.69 461
14822.84 373
14823.99 359
14825.14 376
14826.29 398
14827.44 374
14828.59 366
14829.74 360
14830.89 379
14832.04 341
14833.19 332
14834.34 319
14835.49 342
14836.65 336
14837.80 316
14838.95 343
14840.10 303
14841.25 334
14842.40 285
14843.55 335
14844.70 293
14845.85 310
14847.01 307
14848.16 343
14849.31 322
14850.46 310
14851.61 320
14852.76 296
14853.92 345
14855.07 317
14856.22 301
14857.37 332
14858.52 296
14859.67 296
14860.83 277
14861.98 280
14863.13 274
14864.28 298
14865.44 307
14866.59 288
14867.74 303
14868.89 287
14870.04 302
14871.20 264
14872.35 275
14873.50 289
14874.65 317
14875.81 289
14876.96 259
14878.11 263
14879.26 286
14880.42 296
14881.57 266
14882.72 309
14883.88 268
14885.03 314
14886.18 307
14887.33 273
14888.49 304
14889.64 298
14890.79 295
14891.95 245
14893.10 281
14894.25 290
14895.41 275
14896.56 261
14897.71 289
14898.87 288
14900.02 307
14901.17 290
14902.33 292
14903.48 254
14904.63 280
14905.79 284
14906.94 313
14908.10 290
14909.25 283
14910.40 266
14911.56 272
14912.71 267
14913.87 262
14915.02 324
14916.17 290
14917.33 297
14918.48 280
14919.64 281
14920.79 292
14921.94 293
14923.10 265
14924.25 295
14925.41 286
14926.56 318
14927.72 304
14928.87 300
14930.03 324
14931.18 306
14932.34 317
14933.49 296
14934.65 310
14935.80 286
14936.96 314
14938.11 281
14939.27 297
14940.42 293
14941.58 311
14942.73 337
14943.89 296
14945.04 272
14946.20 285
14947.35 281
14948.51 272
14949.66 285
14950.82 313
14951.97 285
14953.13 285
14954.28 320
14955.44 308
14956.60 326
14957.75 314
14958.91 303
14960.06 308
14961.22 326
14962.37 283
14963.53 282
14964.69 279
14965.84 288
14967.00 284
14968.16 309
14969.31 310
14970.47 268
14971.62 284
14972.78 268
14973.94 288
14975.09 264
14976.25 274
14977.41 284
14978.56 248
14979.72 250
14980.88 254
14982.03 227
14983.19 226
14984.35 252
14985.50 246
14986.66 280
14987.82 256
14988.97 249
14990.13 218
14991.29 251
14992.44 272
14993.60 270
14994.76 216
14995.92 230
14997.07 246
14998.23 277
14999.39 258
15000.55 248
15001.70 257
15002.86 263
15004.02 253
15005.18 234
15006.33 237
15007.49 230
15008.65 230
15009.81 261
15010.96 277
15012.12 285
15013.28 257
15014.44 237
15015.60 276
15016.75 264
15017.91 248
15019.07 255
15020.23 260
15021.39 241
15022.54 266
15023.70 256
15024.86 250
15026.02 249
15027.18 262
15028.34 258
15029.49 210
15030.65 276
15031.81 244
15032.97 238
15034.13 234
15035.29 248
15036.45 252
15037.61 240
15038.76 241
15039.92 235
15041.08 266
15042.24 253
15043.40 256
15044.56 256
15045.72 228
15046.88 233
15048.04 238
15049.20 249
15050.36 244
15051.51 225
15052.67 220
15053.83 224
15054.99 222
15056.15 232
15057.31 249
15058.47 211
15059.63 237
15060.79 229
15061.95 260
15063.11 261
15064.27 240
15065.43 248
15066.59 218
15067.75 247
15068.91 219
15070.07 212
15071.23 251
15072.39 234
15073.55 245
15074.71 205
15075.87 226
15077.03 253
15078.19 233
15079.35 239
15080.51 223
15081.67 247
15082.83 256
15083.99 225
15085.16 240
15086.32 270
15087.48 205
15088.64 230
15089.80 248
15090.96 220
15092.12 221
15093.28 202
15094.44 237
15095.60 251
15096.76 267
15097.93 235
15099.09 225
15100.25 239
15101.41 240
15102.57 214
15103.73 233
15104.89 254
15106.05 257
15107.22 220
15108.38 235
15109.54 212
15110.70 237
15111.86 225
15113.02 250
15114.19 268
15115.35 245
15116.51 227
15117.67 244
15118.83 253
15120.00 269
15121.16 240
15122.32 233
15123.48 251
15124.64 240
15125.81 222
15126.97 225
15128.13 242
15129.29 242
15130.46 261
15131.62 256
15132.78 275
15133.94 233
15135.11 254
15136.27 243
15137.43 211
15138.59 228
15139.76 250
15140.92 216
15142.08 222
15143.25 246
15144.41 258
15145.57 267
15146.73 246
15147.90 234
15149.06 236
15150.22 260
15151.39 270
15152.55 248
15153.71 287
15154.88 269
15156.04 264
15157.20 247
15158.37 250
15159.53 236
15160.69 265
15161.86 283
15163.02 260
15164.19 273
15165.35 245
15166.51 262
15167.68 239
15168.84 281
15170.00 271
15171.17 285
15172.33 283
15173.50 297
15174.66 253
15175.83 241
15176.99 264
15178.15 259
15179.32 267
15180.48 226
15181.65 248
15182.81 301
15183.98 298
15185.14 246
15186.30 244
15187.47 274
15188.63 314
15189.80 287
15190.96 258
15192.13 259
15193.29 287
15194.46 323
15195.62 313
15196.79 268
15197.95 260
15199.12 298
15200.28 290
15201.45 294
15202.61 267
15203.78 280
15204.94 315
15206.11 306
15207.27 328
15208.44 327
15209.61 275
15210.77 302
15211.94 290
15213.10 272
15214.27 271
15215.43 297
15216.60 313
15217.76 303
15218.93 300
15220.10 276
15221.26 296
15222.43 307
15223.59 333
15224.76 350
15225.93 340
15227.09 344
15228.26 385
15229.42 345
15230.59 350
15231.76 375
15232.92 352
15234.09 324
15235.26 321
15236.42 363
15237.59 369
15238.76 378
15239.92 328
15241.09 364
15242.26 360
15243.42 264
15244.59 290
15245.76 279
15246.92 279
15248.09 285
15249.26 293
15250.42 286
15251.59 293
15252.76 269
15253.93 300
15255.09 307
15256.26 284
15257.43 277
15258.60 274
15259.76 262
15260.93 276
15262.10 223
15263.26 290
15264.43 268
15265.60 234
15266.77 255
15267.94 303
15269.10 307
15270.27 302
15271.44 279
15272.61 246
15273.77 252
15274.94 265
15276.11 297
15277.28 250
15278.45 228
15279.62 228
15280.78 290
15281.95 294
15283.12 268
15284.29 263
15285.46 261
15286.62 244
15287.79 246
15288.96 263
15290.13 250
15291.30 260
15292.47 284
15293.64 276
15294.81 264
15295.97 269
15297.14 277
15298.31 292
15299.48 277
15300.65 260
15301.82 315
15302.99 261
15304.16 270
15305.33 270
15306.49 283
15307.66 252
15308.83 254
15310.00 268
15311.17 249
15312.34 260
15313.51 256
15314.68 269
15315.85 293
15317.02 261
15318.19 281
15319.36 243
15320.53 270
15321.70 289
15322.87 251
15324.04 255
15325.21 259
15326.38 262
15327.55 232
15328.72 285
15329.89 247
15331.06 233
15332.23 241
15333.40 259
15334.57 251
15335.74 268
15336.91 254
15338.08 229
15339.25 265
15340.42 320
15341.59 284
15342.76 266
15343.93 249
15345.10 268
15346.27 295
15347.44 251
15348.62 272
15349.79 282
15350.96 276
15352.13 263
15353.30 260
15354.47 223
15355.64 257
15356.81 278
15357.98 272
15359.15 238
15360.33 237
15361.50 303
15362.67 297
15363.84 264
15365.01 240
15366.18 299
15367.35 315
15368.53 285
15369.70 241
15370.87 220
15372.04 287
15373.21 262
15374.38 300
15375.56 270
15376.73 260
15377.90 259
15379.07 286
15380.24 328
15381.42 262
15382.59 284
15383.76 274
15384.93 297
15386.10 293
15387.28 265
15388.45 269
15389.62 288
15390.79 337
15391.97 290
15393.14 304
15394.31 280
15395.48 329
15396.66 294
15397.83 290
15399.00 310
15400.17 301
15401.35 308
15402.52 287
15403.69 282
15404.87 291
15406.04 295
15407.21 261
15408.39 291
15409.56 282
15410.73 288
15411.91 283
15413.08 253
15414.25 264
15415.42 256
15416.60 293
15417.77 260
15418.95 267
15420.12 273
15421.29 276
15422.47 227
15423.64 264
15424.81 259
15425.99 273
15427.16 267
15428.33 253
15429.51 242
15430.68 248
15431.86 283
15433.03 273
15434.20 260
15435.38 243
15436.55 250
15437.73 237
15438.90 283
15440.08 276
15441.25 249
15442.42 248
15443.60 254
15444.77 250
15445.95 244
15447.12 224
15448.30 262
15449.47 256
15450.65 249
15451.82 254
15453.00 267
15454.17 266
15455.35 262
15456.52 249
15457.70 257
15458.87 245
15460.05 228
15461.22 253
15462.40 229
15463.57 273
15464.75 239
15465.92 226
15467.10 246
15468.27 240
15469.45 252
15470.62 229
15471.80 224
15472.97 248
15474.15 258
15475.33 252
15476.50 272
15477.68 236
15478.85 273
15480.03 265
15481.20 268
15482.38 259
15483.56 228
15484.73 257
15485.91 237
15487.08 241
15488.26 253
15489.44 228
15490.61 243
15491.79 199
15492.97 238
15494.14 250
15495.32 260
15496.49 252
15497.67 268
15498.85 243
15500.02 240
15501.20 233
15502.38 227
15503.55 222
15504.73 222
15505.91 246
15507.08 249
15508.26 220
15509.44 219
15510.62 242
15511.79 255
15512.97 248
15514.15 261
15515.32 227
15516.50 233
15517.68 237
15518.86 279
15520.03 244
15521.21 250
15522.39 237
15523.57 252
15524.74 237
15525.92 243
15527.10 240
15528.28 246
15529.45 236
15530.63 243
15531.81 264
15532.99 240
15534.16 246
15535.34 242
15536.52 233
15537.70 227
15538.88 228
15540.06 224
15541.23 252
15542.41 226
15543.59 246
15544.77 219
15545.95 247
15547.12 254
15548.30 249
15549.48 245
15550.66 267
15551.84 278
15553.02 250
15554.20 271
15555.37 288
15556.55 246
15557.73 255
15558.91 291
15560.09 243
15561.27 249
15562.45 249
15563.63 268
15564.81 253
15565.98 253
15567.16 239
15568.34 271
15569.52 249
15570.70 259
15571.88 228
15573.06 227
15574.24 284
15575.42 279
15576.60 274
15577.78 245
15578.96 244
15580.14 258
15581.32 270
15582.50 307
15583.68 291
15584.86 284
15586.04 282
15587.22 263
15588.40 250
15589.58 255
15590.76 271
15591.94 261
15593.12 261
15594.30 270
15595.48 256
15596.66 267
15597.84 293
15599.02 309
15600.20 254
15601.38 290
15602.56 292
15603.74 284
15604.92 282
15606.10 320
15607.28 305
15608.46 273
15609.64 313
15610.82 324
15612.00 325
15613.19 307
15614.37 326
15615.55 340
15616.73 344
15617.91 330
15619.09 306
15620.27 316
15621.45 333
15622.63 340
15623.82 360
15625.00 366
15626.18 389
15627.36 338
15628.54 350
15629.72 425
15630.90 340
15632.09 372
15633.27 335
15634.45 381
15635.63 362
15636.81 319
15637.99 381
15639.18 350
15640.36 375
15641.54 403
15642.72 378
15643.90 375
15645.09 413
15646.27 375
15647.45 375
15648.63 360
15649.82 375
15651.00 399
15652.18 389
15653.36 431
15654.54 425
15655.73 421
15656.91 403
15658.09 373
15659.28 409
15660.46 448
15661.64 404
15662.82 447
15664.01 402
15665.19 368
15666.37 403
15667.55 385
15668.74 383
15669.92 384
15671.10 364
15672.29 412
15673.47 355
15674.65 369
15675.84 384
15677.02 369
15678.20 369
15679.39 382
15680.57 371
15681.75 381
15682.94 364
15684.12 346
15685.30 354
15686.49 387
15687.67 340
15688.86 317
15690.04 329
15691.22 357
15692.41 378
15693.59 384
15694.78 399
15695.96 341
15697.14 361
15698.33 381
15699.51 410
15700.70 355
15701.88 371
15703.06 378
15704.25 399
15705.43 383
15706.62 376
15707.80 392
15708.99 378
15710.17 421
15711.36 370
15712.54 372
15713.73 427
15714.91 427
15716.09 415
15717.28 451
15718.46 386
15719.65 380
15720.83 423
15722.02 393
15723.20 391
15724.39 388
15725.57 427
15726.76 365
15727.95 392
15729.13 416
15730.32 422
15731.50 374
15732.69 384
15733.87 396
15735.06 435
15736.24 425
15737.43 367
15738.61 395
15739.80 371
15740.99 421
15742.17 461
15743.36 446
15744.54 407
15745.73 413
15746.92 449
15748.10 467
15749.29 462
15750.47 456
15751.66 450
15752.85 446
15754.03 474
15755.22 451
15756.40 505
15757.59 481
15758.78 467
15759.96 473
15761.15 443
15762.34 486
15763.52 476
15764.71 461
15765.90 443
15767.08 429
15768.27 439
15769.46 430
15770.64 421
15771.83 389
15773.02 362
15774.20 401
15775.39 431
15776.58 411
15777.77 410
15778.95 398
15780.14 364
15781.33 381
15782.51 391
15783.70 404
15784.89 367
15786.08 380
15787.26 369
15788.45 333
15789.64 350
15790.83 388
15792.01 396
15793.20 427
15794.39 356
15795.58 379
15796.77 360
15797.95 349
15799.14 392
15800.33 343
15801.52 348
15802.71 364
15803.89 330
15805.08 326
15806.27 317
15807.46 329
15808.65 347
15809.84 337
15811.02 341
15812.21 324
15813.40 322
15814.59 325
15815.78 309
15816.97 330
15818.15 282
15819.34 298
15820.53 310
15821.72 362
15822.91 329
15824.10 274
15825.29 298
15826.48 332
15827.67 340
15828.85 293
15830.04 278
15831.23 306
15832.42 302
15833.61 307
15834.80 286
15835.99 324
15837.18 328
15838.37 366
15839.56 317
15840.75 302
15841.94 304
15843.13 293
15844.32 327
15845.51 343
15846.70 310
15847.89 306
15849.08 315
15850.27 296
15851.46 311
15852.65 289
15853.84 337
15855.03 362
15856.22 307
15857.41 325
15858.60 300
15859.79 302
15860.98 292
15862.17 320
15863.36 330
15864.55 312
15865.74 300
15866.93 298
15868.12 306
15869.31 307
15870.50 308
15871.69 342
15872.88 348
15874.07 298
15875.26 319
15876.45 340
15877.64 307
15878.84 328
15880.03 344
15881.22 316
15882.41 353
15883.60 306
15884.79 337
15885.98 344
15887.17 318
15888.36 328
15889.56 341
15890.75 305
15891.94 341
15893.13 382
15894.32 342
15895.51 343
15896.71 345
15897.90 359
15899.09 370
15900.28 362
15901.47 361
15902.66 367
15903.86 376
15905.05 369
15906.24 369
15907.43 335
15908.62 312
15909.82 358
15911.01 385
15912.20 381
15913.39 413
15914.58 430
15915.78 413
15916.97 421
15918.16 423
15919.35 384
15920.55 392
15921.74 362
15922.93 408
15924.12 398
15925.32 374
15926.51 385
15927.70 360
15928.90 383
15930.09 398
15931.28 404
15932.47 383
15933.67 440
15934.86 400
15936.05 383
15937.25 377
15938.44 372
15939.63 376
15940.83 372
15942.02 369
15943.21 356
15944.41 350
15945.60 300
15946.79 313
15947.99 313
15949.18 276
15950.37 280
15951.57 306
15952.76 310
15953.96 269
15955.15 278
15956.34 271
15957.54 301
15958.73 286
15959.92 258
15961.12 281
15962.31 297
15963.51 282
15964.70 284
15965.90 283
15967.09 282
15968.28 252
15969.48 279
15970.67 241
15971.87 291
15973.06 287
15974.26 263
15975.45 261
15976.65 266
15977.84 260
15979.03 253
15980.23 271
15981.42 252
15982.62 291
15983.81 277
15985.01 231
15986.20 251
15987.40 257
15988.59 267
15989.79 237
15990.98 260
15992.18 255
15993.37 261
15994.57 265
15995.77 251
15996.96 219
15998.16 234
15999.35 259
16000.55 239
16001.74 259
16002.94 246
16004.13 229
16005.33 257
16006.53 242
16007.72 260
16008.92 267
16010.11 254
16011.31 244
16012.51 233
16013.70 238
16014.90 238
16016.09 223
16017.29 203
16018.49 255
16019.68 220
16020.88 231
16022.07 211
16023.27 225
16024.47 240
16025.66 224
16026.86 250
16028.06 239
16029.25 226
16030.45 205
16031.65 223
16032.84 205
16034.04 221
16035.24 233
16036.43 253
16037.63 245
16038.83 233
16040.02 243
16041.22 214
16042.42 227
16043.62 236
16044.81 242
16046.01 236
16047.21 222
16048.40 242
16049.60 236
16050.80 224
16052.00 216
16053.19 223
16054.39 219
16055.59 230
16056.79 217
16057.99 210
16059.18 257
16060.38 218
16061.58 189
16062.78 217
16063.97 238
16065.17 227
16066.37 252
16067.57 211
16068.77 218
16069.96 230
16071.16 229
16072.36 216
16073.56 222
16074.76 249
16075.96 245
16077.15 229
16078.35 203
16079.55 197
16080.75 205
16081.95 220
16083.15 229
16084.35 222
16085.54 227
16086.74 230
16087.94 210
16089.14 230
16090.34 226
16091.54 230
16092.74 204
16093.94 222
16095.14 218
16096.33 217
16097.53 215
16098.73 201
16099.93 203
16101.13 196
16102.33 247
16103.53 242
16104.73 188
16105.93 190
16107.13 203
16108.33 229
16109.53 207
16110.73 199
16111.93 214
16113.13 235
16114.33 231
16115.53 222
16116.73 220
16117.93 203
16119.13 196
16120.33 197
16121.53 198
16122.73 225
16123.93 230
16125.13 206
16126.33 203
16127.53 204
16128.73 241
16129.93 211
16131.13 211
16132.33 218
16133.53 181
16134.73 218
16135.93 217
16137.13 233
16138.33 190
16139.53 217
16140.73 226
16141.93 204
16143.13 185
16144.34 205
16145.54 233
16146.74 243
16147.94 196
16149.14 221
16150.34 199
16151.54 213
16152.74 235
16153.94 218
16155.15 205
16156.35 207
16157.55 233
16158.75 201
16159.95 203
16161.15 220
16162.35 238
16163.56 235
16164.76 223
16165.96 193
16167.16 203
16168.36 199
16169.56 197
16170.77 213
16171.97 192
16173.17 217
16174.37 215
16175.57 211
16176.78 204
16177.98 224
16179.18 218
16180.38 207
16181.59 190
16182.79 180
16183.99 214
16185.19 242
16186.40 192
16187.60 207
16188.80 216
16190.00 217
16191.21 214
16192.41 241
16193.61 229
16194.81 224
16196.02 205
16197.22 219
16198.42 229
16199.63 234
16200.83 236
16202.03 207
16203.23 237
16204.44 219
16205.64 208
16206.84 202
16208.05 228
16209.25 257
16210.45 222
16211.66 229
16212.86 239
16214.06 242
16215.27 207
16216.47 218
16217.68 200
16218.88 211
16220.08 234
16221.29 251
16222.49 217
16223.69 222
16224.90 237
16226.10 211
16227.31 187
16228.51 218
16229.71 224
16230.92 238
16232.12 252
16233.33 192
16234.53 230
16235.74 234
16236.94 267
16238.14 224
16239.35 229
16240.55 218
16241.76 210
16242.96 263
16244.17 280
16245.37 256
16246.58 231
16247.78 263
16248.99 231
16250.19 267
16251.40 244
16252.60 236
16253.81 245
16255.01 232
16256.22 234
16257.42 211
16258.63 221
16259.83 259
16261.04 256
16262.24 245
16263.45 290
16264.65 269
16265.86 263
16267.06 250
16268.27 263
16269.47 265
16270.68 284
16271.89 265
16273.09 264
16274.30 221
16275.50 265
16276.71 287
16277.91 268
16279.12 268
16280.33 272
16281.53 307
16282.74 278
16283.94 257
16285.15 277
16286.36 286
16287.56 297
16288.77 307
16289.98 294
16291.18 292
16292.39 313
16293.59 301
16294.80 285
16296.01 266
16297.21 279
16298.42 302
16299.63 272
16300.83 266
16302.04 281
16303.25 329
16304.46 333
16305.66 310
16306.87 334
16308.08 289
16309.28 310
16310.49 300
16311.70 315
16312.90 309
16314.11 294
16315.32 292
16316.53 302
16317.73 333
16318.94 264
16320.15 254
16321.36 278
16322.56 284
16323.77 266
16324.98 266
16326.19 224
16327.39 224
16328.60 212
16329.81 230
16331.02 254
16332.23 240
16333.43 221
16334.64 228
16335.85 198
16337.06 230
16338.27 228
16339.47 267
16340.68 253
16341.89 227
16343.10 240
16344.31 247
16345.52 215
16346.72 233
16347.93 263
16349.14 236
16350.35 245
16351.56 201
16352.77 209
16353.98 253
16355.18 176
16356.39 218
16357.60 205
16358.81 225
16360.02 195
16361.23 232
16362.44 242
16363.65 236
16364.86 223
16366.07 218
16367.27 240
16368.48 218
16369.69 223
16370.90 199
16372.11 191
16373.32 193
16374.53 203
16375.74 224
16376.95 223
16378.16 212
16379.37 205
16380.58 217
16381.79 196
16383.00 224
16384.21 216
16385.42 220
16386.63 223
16387.84 173
16389.05 206
16390.26 210
16391.47 191
16392.68 209
16393.89 202
16395.10 173
16396.31 183
16397.52 214
16398.73 190
16399.94 201
16401.15 212
16402.36 241
16403.57 206
16404.78 199
16405.99 173
16407.20 205
16408.41 210
16409.62 166
16410.84 163
16412.05 192
16413.26 227
16414.47 205
16415.68 224
16416.89 185
16418.10 205
16419.31 211
16420.52 208
16421.73 227
16422.95 206
16424.16 167
16425.37 195
16426.58 224
16427.79 223
16429.00 211
16430.21 213
16431.43 206
16432.64 201
16433.85 194
16435.06 198
16436.27 208
16437.48 235
16438.70 210
16439.91 199
16441.12 217
16442.33 201
16443.54 212
16444.76 217
16445.97 203
16447.18 203
16448.39 221
16449.61 178
16450.82 208
16452.03 230
16453.24 214
16454.45 204
16455.67 203
16456.88 205
16458.09 184
16459.31 170
16460.52 192
16461.73 204
16462.94 222
16464.16 200
16465.37 186
16466.58 190
16467.79 187
16469.01 208
16470.22 208
16471.43 180
16472.65 195
16473.86 207
16475.07 187
16476.29 177
16477.50 190
16478.71 221
16479.93 225
16481.14 192
16482.35 199
16483.57 227
16484.78 230
16485.99 208
16487.21 204
16488.42 180
16489.64 189
16490.85 200
16492.06 192
16493.28 188
16494.49 211
16495.70 211
16496.92 188
16498.13 223
16499.35 172
16500.56 188
16501.77 166
16502.99 184
16504.20 161
16505.42 170
16506.63 217
16507.85 186
16509.06 200
16510.28 195
16511.49 207
16512.70 181
16513.92 195
16515.13 182
16516.35 179
16517.56 175
16518.78 187
16519.99 170
16521.21 191
16522.42 218
16523.64 168
16524.85 168
16526.07 190
16527.28 191
16528.50 196
16529.71 186
16530.93 192
16532.14 195
16533.36 184
16534.57 197
16535.79 170
16537.01 191
16538.22 182
16539.44 195
16540.65 183
16541.87 213
16543.08 198
16544.30 191
16545.52 211
16546.73 203
16547.95 202
16549.16 194
16550.38 210
16551.60 189
16552.81 227
16554.03 213
16555.24 221
16556.46 203
16557.68 218
16558.89 190
16560.11 194
16561.32 180
16562.54 194
16563.76 241
16564.97 227
16566.19 229
16567.41 223
16568.62 217
16569.84 216
16571.06 237
16572.27 211
16573.49 253
16574.71 247
16575.93 237
16577.14 229
16578.36 237
16579.58 250
16580.79 243
16582.01 246
16583.23 267
16584.44 253
16585.66 259
16586.88 232
16588.10 218
16589.31 236
16590.53 194
16591.75 215
16592.97 212
16594.18 232
16595.40 229
16596.62 233
16597.84 227
16599.06 213
16600.27 192
16601.49 209
16602.71 208
16603.93 175
16605.14 210
16606.36 170
16607.58 188
16608.80 186
16610.02 225
16611.24 204
16612.45 178
16613.67 161
16614.89 184
16616.11 199
16617.33 161
16618.55 196
16619.76 201
16620.98 169
16622.20 180
16623.42 199
16624.64 174
16625.86 187
16627.08 209
16628.30 196
16629.51 184
16630.73 155
16631.95 180
16633.17 190
16634.39 196
16635.61 183
16636.83 199
16638.05 162
16639.27 160
16640.49 151
16641.71 137
16642.92 149
16644.14 203
16645.36 213
16646.58 210
16647.80 171
16649.02 161
16650.24 170
16651.46 180
16652.68 163
16653.90 156
16655.12 171
16656.34 201
16657.56 171
16658.78 167
16660.00 201
16661.22 200
16662.44 217
16663.66 176
16664.88 162
16666.10 165
16667.32 183
16668.54 159
16669.76 179
16670.98 182
16672.20 184
16673.42 181
16674.64 163
16675.87 178
16677.09 174
16678.31 171
16679.53 188
16680.75 197
16681.97 189
16683.19 187
16684.41 162
16685.63 196
16686.85 190
16688.07 179
16689.30 171
16690.52 165
16691.74 185
16692.96 174
16694.18 172
16695.40 172
16696.62 177
16697.84 159
16699.07 158
16700.29 160
16701.51 182
16702.73 159
16703.95 201
16705.17 184
16706.40 185
16707.62 146
16708.84 180
16710.06 199
16711.28 180
16712.50 172
16713.73 188
16714.95 170
16716.17 174
16717.39 177
16718.61 132
16719.84 144
16721.06 181
16722.28 197
16723.50 191
16724.73 166
16725.95 158
16727.17 185
16728.39 203
16729.62 190
16730.84 193
16732.06 169
16733.28 185
16734.51 188
16735.73 162
16736.95 190
16738.18 193
16739.40 213
16740.62 197
16741.84 195
16743.07 185
16744.29 154
16745.51 211
16746.74 190
16747.96 161
16749.18 171
16750.41 191
16751.63 185
16752.85 174
16754.08 161
16755.30 167
16756.52 187
16757.75 180
16758.97 192
16760.20 177
16761.42 193
16762.64 170
16763.87 191
16765.09 174
16766.31 155
16767.54 179
16768.76 174
16769.99 161
16771.21 185
16772.43 164
16773.66 195
16774.88 200
16776.11 161
16777.33 173
16778.56 158
16779.78 194
16781.01 164
16782.23 182
16783.45 173
16784.68 145
16785.90 196
16787.13 213
16788.35 166
16789.58 163
16790.80 192
16792.03 185
16793.25 179
16794.48 181
16795.70 204
16796.93 224
16798.15 245
16799.38 225
16800.60 157
16801.83 222
16803.05 238
16804.28 162
16805.50 174
16806.73 157
16807.95 180
16809.18 200
16810.41 182
16811.63 185
16812.86 168
16814.08 190
16815.31 200
16816.53 193
16817.76 159
16818.99 176
16820.21 206
16821.44 198
16822.66 174
16823.89 194
16825.12 197
16826.34 231
16827.57 194
16828.79 180
16830.02 185
16831.25 198
16832.47 225
16833.70 196
16834.93 187
16836.15 231
16837.38 220
16838.61 199
16839.83 203
16841.06 177
16842.29 183
16843.51 217
16844.74 227
16845.97 192
16847.19 182
16848.42 211
16849.65 189
16850.87 237
16852.10 197
16853.33 227
16854.56 232
16855.78 238
16857.01 209
16858.24 207
16859.46 222
16860.69 248
16861.92 236
16863.15 241
16864.37 227
16865.60 240
16866.83 243
16868.06 251
16869.28 206
16870.51 194
16871.74 242
16872.97 257
16874.20 302
16875.42 268
16876.65 261
16877.88 263
16879.11 272
16880.34 269
16881.56 284
16882.79 246
16884.02 287
16885.25 285
16886.48 296
16887.71 281
16888.93 252
16890.16 273
16891.39 274
16892.62 280
16893.85 271
16895.08 288
16896.31 305
16897.53 265
16898.76 237
16899.99 253
16901.22 295
16902.45 258
16903.68 272
16904.91 254
16906.14 252
16907.37 225
16908.59 250
16909.82 244
16911.05 249
16912.28 219
16913.51 217
16914.74 246
16915.97 230
16917.20 208
16918.43 253
16919.66 243
16920.89 199
16922.12 203
16923.35 198
16924.58 212
16925.81 191
16927.04 175
16928.27 209
16929.50 188
16930.73 231
16931.96 208
16933.19 199
16934.42 198
16935.65 186
16936.88 222
16938.11 231
16939.34 207
16940.57 207
16941.80 218
16943.03 221
16944.26 207
16945.49 196
16946.72 199
16947.95 206
16949.18 178
16950.41 185
16951.64 201
16952.87 192
16954.10 175
16955.33 178
16956.57 165
16957.80 179
16959.03 188
16960.26 178
16961.49 189
16962.72 189
16963.95 206
16965.18 206
16966.41 190
16967.65 164
16968.88 217
16970.11 218
16971.34 207
16972.57 187
16973.80 185
16975.03 197
16976.27 161
16977.50 204
16978.73 177
16979.96 185
16981.19 224
16982.42 223
16983.66 203
16984.89 193
16986.12 198
16987.35 203
16988.58 207
16989.82 205
16991.05 162
16992.28 202
16993.51 214
16994.75 198
16995.98 196
16997.21 202
16998.44 197
16999.67 187
17000.91 236
17002.14 222
17003.37 208
17004.61 197
17005.84 210
17007.07 194
17008.30 219
17009.54 182
17010.77 229
17012.00 205
17013.23 197
17014.47 185
17015.70 180
17016.93 217
17018.17 175
17019.40 161
17020.63 184
17021.87 165
17023.10 184
17024.33 181
17025.57 187
17026.80 203
17028.03 156
17029.27 190
17030.50 173
17031.73 164
17032.97 161
17034.20 135
17035.44 155
17036.67 166
17037.90 186
17039.14 149
17040.37 182
17041.60 141
17042.84 154
17044.07 160
17045.31 176
17046.54 152
17047.78 182
17049.01 198
17050.24 178
17051.48 174
17052.71 176
17053.95 196
17055.18 161
17056.42 160
17057.65 147
17058.89 167
17060.12 189
17061.35 182
17062.59 167
17063.82 160
17065.06 141
17066.29 165
17067.53 189
17068.76 185
17070.00 173
17071.23 185
17072.47 181
17073.70 182
17074.94 152
17076.17 164
17077.41 175
17078.65 146
17079.88 157
17081.12 178
17082.35 191
17083.59 183
17084.82 177
17086.06 190
17087.29 206
17088.53 172
17089.77 171
17091.00 176
17092.24 182
17093.47 175
17094.71 174
17095.94 145
17097.18 158
17098.42 167
17099.65 170
17100.89 170
17102.12 163
17103.36 186
17104.60 177
17105.83 168
17107.07 169
17108.31 144
17109.54 158
17110.78 186
17112.02 179
17113.25 163
17114.49 175
17115.73 175
17116.96 185
17118.20 163
17119.44 149
17120.67 151
17121.91 170
17123.15 174
17124.38 175
17125.62 184
17126.86 168
17128.10 168
17129.33 156
17130.57 166
17131.81 166
17133.04 170
17134.28 172
17135.52 171
17136.76 185
17137.99 166
17139.23 179
17140.47 196
17141.71 162
17142.94 162
17144.18 174
17145.42 163
17146.66 157
17147.90 159
17149.13 187
17150.37 169
17151.61 180
17152.85 155
17154.08 174
17155.32 177
17156.56 172
17157.80 137
17159.04 127
17160.28 157
17161.51 187
17162.75 163
17163.99 155
17165.23 161
17166.47 163
17167.71 167
17168.95 152
17170.18 164
17171.42 161
17172.66 180
17173.90 170
17175.14 201
17176.38 158
17177.62 165
17178.86 164
17180.09 149
17181.33 168
17182.57 183
17183.81 161
17185.05 151
17186.29 150
17187.53 168
17188.77 135
17190.01 169
17191.25 143
17192.49 149
17193.73 130
17194.97 114
17196.21 141
17197.45 175
17198.69 143
17199.92 157
17201.16 150
17202.40 150
17203.64 125
17204.88 155
17206.12 140
17207.36 165
17208.60 149
17209.84 161
17211.08 164
17212.32 165
17213.56 180
17214.81 137
17216.05 156
17217.29 153
17218.53 143
17219.77 145
17221.01 162
17222.25 156
17223.49 146
17224.73 175
17225.97 139
17227.21 145
17228.45 130
17229.69 157
17230.93 157
17232.17 149
17233.41 136
17234.66 142
17235.90 158
17237.14 150
17238.38 152
17239.62 142
17240.86 140
17242.10 150
17243.34 171
17244.58 118
17245.83 165
17247.07 148
17248.31 165
17249.55 177
17250.79 139
17252.03 152
17253.28 136
17254.52 132
17255.76 146
17257.00 159
17258.24 131
17259.48 129
17260.73 175
17261.97 179
17263.21 134
17264.45 139
17265.69 136
17266.94 155
17268.18 157
17269.42 153
17270.66 142
17271.91 187
17273.15 142
17274.39 125
17275.63 154
17276.88 150
17278.12 152
17279.36 169
17280.60 135
17281.85 123
17283.09 129
17284.33 134
17285.57 130
17286.82 128
17288.06 140
17289.30 141
17290.55 150
17291.79 139
17293.03 147
17294.28 149
17295.52 142
17296.76 130
17298.01 103
17299.25 151
17300.49 167
17301.74 148
17302.98 136
17304.22 122
17305.47 129
17306.71 152
17307.95 159
17309.20 168
17310.44 116
17311.68 115
17312.93 171
17314.17 159
17315.42 113
17316.66 133
17317.90 153
17319.15 146
17320.39 128
17321.64 143
17322.88 132
17324.12 117
17325.37 135
17326.61 114
17327.86 134
17329.10 126
17330.35 141
17331.59 147
17332.83 140
17334.08 132
17335.32 154
17336.57 183
17337.81 132
17339.06 133
17340.30 130
17341.55 151
17342.79 129
17344.04 131
17345.28 150
17346.53 140
17347.77 129
17349.02 162
17350.26 149
17351.51 140
17352.75 122
17354.00 136
17355.24 149
17356.49 150
17357.73 148
17358.98 134
17360.23 147
17361.47 155
17362.72 152
17363.96 152
17365.21 135
17366.45 110
17367.70 147
17368.95 125
17370.19 135
17371.44 136
17372.68 157
17373.93 166
17375.18 150
17376.42 135
17377.67 179
17378.91 141
17380.16 132
17381.41 150
17382.65 142
17383.90 168
17385.15 129
17386.39 140
17387.64 128
17388.89 108
17390.13 149
17391.38 177
17392.63 186
17393.87 139
17395.12 139
17396.37 160
17397.61 132
17398.86 111
17400.11 145
17401.35 142
17402.60 146
17403.85 138
17405.09 133
17406.34 124
17407.59 108
17408.84 141
17410.08 152
17411.33 145
17412.58 155
17413.83 116
17415.07 144
17416.32 122
17417.57 132
17418.82 159
17420.06 163
17421.31 165
17422.56 131
17423.81 144
17425.05 142
17426.30 146
17427.55 132
17428.80 159
17430.05 141
17431.29 157
17432.54 128
17433.79 134
17435.04 129
17436.29 126
17437.54 163
17438.78 137
17440.03 131
17441.28 102
17442.53 149
17443.78 140
17445.03 127
17446.27 139
17447.52 161
17448.77 131
17450.02 142
17451.27 140
17452.52 152
17453.77 159
17455.02 136
17456.27 135
17457.51 134
17458.76 141
17460.01 143
17461.26 168
17462.51 150
17463.76 148
17465.01 154
17466.26 153
17467.51 161
17468.76 145
17470.01 179
17471.26 164
17472.51 130
17473.76 170
17475.01 156
17476.26 150
17477.50 138
17478.75 112
17480.00 138
17481.25 137
17482.50 145
17483.75 144
17485.00 156
17486.25 157
17487.50 136
17488.75 154
17490.00 166
17491.25 163
17492.51 142
17493.76 168
17495.01 162
17496.26 123
17497.51 165
17498.76 148
17500.01 155
17501.26 149
17502.51 174
17503.76 166
17505.01 125
17506.26 135
17507.51 141
17508.76 199
17510.01 147
17511.26 168
17512.52 140
17513.77 144
17515.02 154
17516.27 176
17517.52 164
17518.77 158
17520.02 164
17521.27 161
17522.53 172
17523.78 162
17525.03 153
17526.28 155
17527.53 173
17528.78 145
17530.03 149
17531.29 159
17532.54 151
17533.79 172
17535.04 121
17536.29 166
17537.55 158
17538.80 152
17540.05 157
17541.30 151
17542.55 164
17543.81 160
17545.06 157
17546.31 175
17547.56 163
17548.81 169
17550.07 169
17551.32 153
17552.57 163
17553.82 168
17555.08 169
17556.33 175
17557.58 183
17558.83 172
17560.09 190
17561.34 165
17562.59 160
17563.85 175
17565.10 150
17566.35 153
17567.60 167
17568.86 174
17570.11 175
17571.36 162
17572.62 134
17573.87 166
17575.12 174
17576.38 169
17577.63 149
17578.88 134
17580.14 181
17581.39 180
17582.64 135
17583.90 152
17585.15 173
17586.40 163
17587.66 163
17588.91 158
17590.17 153
17591.42 159
17592.67 168
17593.93 187
17595.18 158
17596.43 139
17597.69 139
17598.94 154
17600.20 168
17601.45 163
17602.71 161
17603.96 163
17605.21 187
17606.47 164
17607.72 165
17608.98 152
17610.23 168
17611.49 200
17612.74 162
17614.00 157
17615.25 162
17616.50 156
17617.76 162
17619.01 187
17620.27 150
17621.52 148
17622.78 162
17624.03 174
17625.29 179
17626.54 161
17627.80 139
17629.05 167
17630.31 151
17631.56 156
17632.82 160
17634.08 150
17635.33 155
17636.59 148
17637.84 157
17639.10 171
17640.35 170
17641.61 136
17642.86 159
17644.12 171
17645.38 172
17646.63 173
17647.89 152
17649.14 141
17650.40 154
17651.66 173
17652.91 170
17654.17 157
17655.42 154
17656.68 147
17657.94 166
17659.19 156
17660.45 160
17661.70 186
17662.96 148
17664.22 145
17665.47 155
17666.73 153
17667.99 151
17669.24 158
17670.50 151
17671.76 136
17673.01 145
17674.27 137
17675.53 157
17676.78 149
17678.04 132
17679.30 135
17680.56 150
17681.81 143
17683.07 159
17684.33 136
17685.58 142
17686.84 135
17688.10 135
17689.36 151
17690.61 135
17691.87 129
17693.13 154
17694.39 129
17695.64 136
17696.90 145
17698.16 129
17699.42 138
17700.67 153
17701.93 162
17703.19 158
17704.45 176
17705.70 135
17706.96 136
17708.22 133
17709.48 153
17710.74 173
17711.99 150
17713.25 140
17714.51 137
17715.77 136
17717.03 131
17718.29 152
17719.54 125
17720.80 136
17722.06 149
17723.32 153
17724.58 140
17725.84 129
17727.10 133
17728.35 127
17729.61 149
17730.87 142
17732.13 134
17733.39 159
17734.65 145
17735.91 150
17737.17 128
17738.43 126
17739.69 165
17740.94 165
17742.20 118
17743.46 126
17744.72 133
17745.98 126
17747.24 127
17748.50 119
17749.76 121
17751.02 135
17752.28 151
17753.54 147
17754.80 137
17756.06 137
17757.32 143
17758.58 148
17759.84 146
17761.10 128
17762.36 139
17763.62 156
17764.88 180
17766.14 155
17767.40 144
17768.66 150
17769.92 150
17771.18 183
17772.44 173
17773.70 143
17774.96 134
17776.22 173
17777.48 134
17778.74 132
17780.00 113
17781.26 154
17782.52 157
17783.78 138
17785.04 135
17786.30 132
17787.57 137
17788.83 156
17790.09 145
17791.35 122
17792.61 140
17793.87 152
17795.13 172
17796.39 161
17797.65 117
17798.91 140
17800.18 146
17801.44 175
17802.70 138
17803.96 140
17805.22 141
17806.48 169
17807.74 148
17809.01 136
17810.27 139
17811.53 144
17812.79 143
17814.05 138
17815.31 158
17816.58 133
17817.84 148
17819.10 143
17820.36 146
17821.62 115
17822.89 132
17824.15 118
17825.41 116
17826.67 158
17827.94 133
17829.20 123
17830.46 128
17831.72 153
17832.98 129
17834.25 130
17835.51 128
17836.77 144
17838.04 156
17839.30 139
17840.56 149
17841.82 142
17843.09 142
17844.35 129
17845.61 152
17846.87 135
17848.14 135
17849.40 132
17850.66 136
17851.93 115
17853.19 131
17854.45 132
17855.72 169
17856.98 153
17858.24 155
17859.51 117
17860.77 125
17862.03 137
17863.30 127
17864.56 102
17865.82 124
17867.09 149
17868.35 167
17869.62 118
17870.88 98
17872.14 136
17873.41 157
17874.67 134
17875.93 157
17877.20 145
17878.46 109
17879.73 137
17880.99 108
17882.26 120
17883.52 148
17884.78 140
17886.05 120
17887.31 126
17888.58 129
17889.84 134
17891.11 139
17892.37 138
17893.63 133
17894.90 107
17896.16 118
17897.43 125
17898.69 145
17899.96 130
17901.22 116
17902.49 118
17903.75 152
17905.02 129
17906.28 147
17907.55 107
17908.81 108
17910.08 136
17911.34 122
17912.61 132
17913.87 148
17915.14 125
17916.41 134
17917.67 133
17918.94 130
17920.20 107
17921.47 118
17922.73 129
17924.00 139
17925.26 129
17926.53 119
17927.80 133
17929.06 152
17930.33 122
17931.59 114
17932.86 115
17934.13 132
17935.39 116
17936.66 118
17937.92 130
17939.19 149
17940.46 137
17941.72 140
17942.99 118
17944.26 108
17945.52 127
17946.79 134
17948.06 123
17949.32 115
17950.59 129
17951.85 114
17953.12 131
17954.39 115
17955.66 123
17956.92 118
17958.19 126
17959.46 154
17960.72 127
17961.99 116
17963.26 130
17964.52 132
17965.79 114
17967.06 119
17968.33 108
17969.59 139
17970.86 118
17972.13 126
17973.40 128
17974.66 136
17975.93 133
17977.20 136
17978.47 122
17979.73 115
17981.00 134
17982.27 124
17983.54 113
17984.80 105
17986.07 108
17987.34 121
17988.61 141
17989.88 120
17991.14 134
17992.41 130
17993.68 140
17994.95 145
17996.22 131
17997.48 110
17998.75 121
18000.02 146
18001.29 119
18002.56 120
18003.83 122
18005.10 109
18006.36 124
18007.63 147
18008.90 100
18010.17 117
18011.44 100
18012.71 111
18013.98 130
18015.25 116
18016.51 126
18017.78 150
18019.05 149
18020.32 141
18021.59 134
18022.86 110
18024.13 146
18025.40 127
18026.67 132
18027.94 119
18029.21 132
18030.48 110
18031.75 97
18033.01 115
18034.28 124
18035.55 136
18036.82 123
18038.09 141
18039.36 119
18040.63 145
18041.90 134
18043.17 131
18044.44 124
18045.71 134
18046.98 146
18048.25 154
18049.52 120
18050.79 104
18052.06 127
18053.33 117
18054.60 106
18055.87 116
18057.14 116
18058.42 148
18059.69 117
18060.96 92
18062.23 111
18063.50 122
18064.77 135
18066.04 98
18067.31 97
18068.58 85
18069.85 110
18071.12 125
18072.39 122
18073.66 127
18074.93 119
18076.21 129
18077.48 145
18078.75 150
18080.02 127
18081.29 142
18082.56 124
18083.83 138
18085.10 149
18086.38 127
18087.65 132
18088.92 153
18090.19 130
18091.46 140
18092.73 117
18094.01 145
18095.28 142
18096.55 142
18097.82 111
18099.09 145
18100.36 143
18101.64 129
18102.91 149
18104.18 116
18105.45 160
18106.73 142
18108.00 146
18109.27 139
18110.54 144
18111.81 151
18113.09 140
18114.36 142
18115.63 111
18116.90 148
18118.18 153
18119.45 131
18120.72 127
18121.99 133
18123.27 128
18124.54 148
18125.81 116
18127.09 95
18128.36 130
18129.63 159
18130.90 135
18132.18 124
18133.45 132
18134.72 121
18136.00 127
18137.27 132
18138.54 136
18139.82 125
18141.09 142
18142.36 160
18143.64 125
18144.91 124
18146.18 110
18147.46 133
18148.73 130
18150.00 103
18151.28 113
18152.55 130
18153.83 110
18155.10 127
18156.37 119
18157.65 132
18158.92 124
18160.20 136
18161.47 134
18162.74 115
18164.02 130
18165.29 129
18166.57 161
18167.84 132
18169.12 111
18170.39 128
18171.66 132
18172.94 118
18174.21 119
18175.49 111
18176.76 131
18178.04 133
18179.31 157
18180.59 137
18181.86 105
18183.14 132
18184.41 111
18185.69 128
18186.96 130
18188.24 147
18189.51 160
18190.79 125
18192.06 94
18193.34 116
18194.61 131
18195.89 120
18197.16 126
18198.44 120
18199.71 133
18200.99 149
18202.26 136
18203.54 144
18204.81 135
18206.09 153
18207.37 116
18208.64 117
18209.92 120
18211.19 129
18212.47 137
18213.75 116
18215.02 136
18216.30 135
18217.57 142
18218.85 137
18220.13 137
18221.40 127
18222.68 114
18223.95 111
18225.23 102
18226.51 133
18227.78 132
18229.06 123
18230.34 147
18231.61 113
18232.89 111
18234.17 131
18235.44 140
18236.72 132
18238.00 109
18239.27 137
18240.55 130
18241.83 127
18243.10 135
18244.38 119
18245.66 125
18246.94 125
18248.21 139
18249.49 102
18250.77 125
18252.04 120
18253.32 127
18254.60 119
18255.88 120
18257.15 119
18258.43 112
18259.71 123
18260.99 119
18262.26 102
18263.54 124
18264.82 137
18266.10 149
18267.37 133
18268.65 119
18269.93 131
18271.21 128
18272.49 113
18273.76 134
18275.04 156
18276.32 134
18277.60 143
18278.88 142
18280.15 152
18281.43 134
18282.71 123
18283.99 140
18285.27 143
18286.55 124
18287.83 106
18289.10 109
18290.38 113
18291.66 129
18292.94 146
18294.22 116
18295.50 89
18296.78 122
18298.06 131
18299.33 105
18300.61 126
18301.89 132
18303.17 121
18304.45 125
18305.73 114
18307.01 136
18308.29 125
18309.57 129
18310.85 119
18312.13 136
18313.41 120
18314.68 130
18315.96 145
18317.24 140
18318.52 127
18319.80 125
18321.08 143
18322.36 140
18323.64 102
18324.92 139
18326.20 129
18327.48 116
18328.76 116
18330.04 130
18331.32 119
18332.60 131
18333.88 117
18335.16 115
18336.44 118
18337.72 99
18339.00 151
18340.28 127
18341.56 114
18342.84 132
18344.12 133
18345.41 130
18346.69 124
18347.97 124
18349.25 124
18350.53 136
18351.81 112
18353.09 123
18354.37 112
18355.65 134
18356.93 122
18358.21 108
18359.49 130
18360.78 118
18362.06 109
18363.34 107
18364.62 154
18365.90 113
18367.18 110
18368.46 138
18369.74 121
18371.03 117
18372.31 124
18373.59 106
18374.87 136
18376.15 134
18377.43 130
18378.72 110
18380.00 125
18381.28 117
18382.56 94
18383.84 108
18385.12 116
18386.41 126
18387.69 118
18388.97 108
18390.25 95
18391.53 124
18392.82 152
18394.10 139
18395.38 125
18396.66 111
18397.95 123
18399.23 96
18400.51 108
18401.79 137
18403.08 134
18404.36 117
18405.64 118
18406.92 123
18408.21 120
18409.49 98
18410.77 123
18412.06 139
18413.34 155
18414.62 119
18415.90 120
18417.19 132
18418.47 125
18419.75 123
18421.04 123
18422.32 132
18423.60 140
18424.89 126
18426.17 118
18427.45 108
18428.74 115
18430.02 149
18431.30 151
18432.59 144
18433.87 134
18435.15 108
18436.44 128
18437.72 110
18439.01 121
18440.29 127
18441.57 120
18442.86 136
18444.14 137
18445.43 145
18446.71 131
18447.99 108
18449.28 133
18450.56 122
18451.85 99
18453.13 104
18454.42 133
18455.70 127
18456.98 101
18458.27 111
18459.55 140
18460.84 137
18462.12 106
18463.41 123
18464.69 122
18465.98 122
18467.26 119
18468.55 112
18469.83 119
18471.12 121
18472.40 121
18473.69 147
18474.97 159
18476.26 124
18477.54 140
18478.83 147
18480.11 148
18481.40 112
18482.68 121
18483.97 145
18485.25 139
18486.54 138
18487.82 127
18489.11 98
18490.40 95
18491.68 132
18492.97 133
18494.25 129
18495.54 143
18496.82 140
18498.11 134
18499.40 145
18500.68 108
18501.97 119
18503.25 116
18504.54 117
18505.83 120
18507.11 140
18508.40 121
18509.69 127
18510.97 126
18512.26 112
18513.54 105
18514.83 122
18516.12 128
18517.40 125
18518.69 144
18519.98 111
18521.26 142
18522.55 138
18523.84 133
18525.12 119
18526.41 116
18527.70 149
18528.99 119
18530.27 117
18531.56 122
18532.85 125
18534.13 133
18535.42 120
18536.71 106
18538.00 140
18539.28 127
18540.57 136
18541.86 152
18543.14 145
18544.43 123
18545.72 152
18547.01 155
18548.30 136
18549.58 110
18550.87 128
18552.16 129
18553.45 132
18554.73 116
18556.02 111
18557.31 137
18558.60 121
18559.89 151
18561.17 141
18562.46 139
18563.75 130
18565.04 138
18566.33 125
18567.62 131
18568.90 146
18570.19 135
18571.48 133
18572.77 125
18574.06 141
18575.35 152
18576.63 127
18577.92 148
18579.21 144
18580.50 126
18581.79 124
18583.08 117
18584.37 156
18585.66 142
18586.95 131
18588.23 167
18589.52 159
18590.81 161
18592.10 132
18593.39 156
18594.68 145
18595.97 130
18597.26 134
18598.55 166
18599.84 183
18601.13 159
18602.42 162
18603.71 145
18605.00 162
18606.29 175
18607.58 161
18608.86 157
18610.15 184
18611.44 144
18612.73 138
18614.02 149
18615.31 175
18616.60 156
18617.89 145
18619.18 157
18620.47 145
18621.76 168
18623.06 174
18624.35 150
18625.64 148
18626.93 150
18628.22 152
18629.51 161
18630.80 146
18632.09 151
18633.38 147
18634.67 152
18635.96 136
18637.25 148
18638.54 125
18639.83 160
18641.12 144
18642.41 134
18643.71 127
18645.00 125
18646.29 156
18647.58 136
18648.87 114
18650.16 115
18651.45 139
18652.74 172
18654.03 147
18655.33 135
18656.62 145
18657.91 143
18659.20 161
18660.49 127
18661.78 121
18663.07 128
18664.37 144
18665.66 150
18666.95 132
18668.24 133
18669.53 125
18670.83 156
18672.12 121
18673.41 118
18674.70 135
18675.99 136
18677.29 157
18678.58 119
18679.87 93
18681.16 133
18682.45 121
18683.75 129
18685.04 146
18686.33 140
18687.62 105
18688.92 111
18690.21 126
18691.50 102
18692.79 132
18694.09 138
18695.38 129
18696.67 115
18697.97 134
18699.26 109
18700.55 142
18701.84 102
18703.14 111
18704.43 125
18705.72 125
18707.02 133
18708.31 128
18709.60 125
18710.90 126
18712.19 107
18713.48 118
18714.78 136
18716.07 128
18717.36 133
18718.66 124
18719.95 127
18721.24 120
18722.54 144
18723.83 117
18725.13 125
18726.42 110
18727.71 144
18729.01 127
18730.30 113
18731.60 101
18732.89 121
18734.18 124
18735.48 118
18736.77 118
18738.07 126
18739.36 117
18740.66 119
18741.95 121
18743.24 109
18744.54 126
18745.83 123
18747.13 154
18748.42 119
18749.72 122
18751.01 112
18752.31 133
18753.60 147
18754.90 92
18756.19 120
18757.49 112
18758.78 146
18760.08 110
18761.37 133
18762.67 125
18763.96 134
18765.26 123
18766.55 114
18767.85 113
18769.14 153
18770.44 139
18771.73 125
18773.03 111
18774.32 113
18775.62 120
18776.91 124
18778.21 150
18779.51 103
18780.80 120
18782.10 105
18783.39 105
18784.69 127
18785.99 142
18787.28 142
18788.58 141
18789.87 137
18791.17 131
18792.47 107
18793.76 103
18795.06 125
18796.35 112
18797.65 136
18798.95 128
18800.24 138
18801.54 116
18802.84 117
18804.13 115
18805.43 124
18806.73 127
18808.02 116
18809.32 132
18810.62 114
18811.91 155
18813.21 131
18814.51 122
18815.80 113
18817.10 153
18818.40 131
18819.69 137
18820.99 120
18822.29 126
18823.59 134
18824.88 151
18826.18 133
18827.48 155
18828.78 139
18830.07 131
18831.37 145
18832.67 127
18833.97 149
18835.26 109
18836.56 111
18837.86 109
18839.16 124
18840.45 125
18841.75 131
18843.05 135
18844.35 127
18845.65 147
18846.94 126
18848.24 141
18849.54 127
18850.84 114
18852.14 98
18853.43 122
18854.73 116
18856.03 125
18857.33 121
18858.63 116
18859.93 125
18861.22 132
18862.52 109
18863.82 141
18865.12 118
18866.42 132
18867.72 120
18869.02 115
18870.32 128
18871.61 124
18872.91 110
18874.21 97
18875.51 126
18876.81 117
18878.11 116
18879.41 116
18880.71 135
18882.01 113
18883.31 121
18884.61 136
18885.90 144
18887.20 137
18888.50 140
18889.80 143
18891.10 135
18892.40 109
18893.70 102
18895.00 113
18896.30 123
18897.60 124
18898.90 103
18900.20 121
18901.50 135
18902.80 145
18904.10 106
18905.40 130
18906.70 104
18908.00 139
18909.30 119
18910.60 117
18911.90 111
18913.20 116
18914.50 109
18915.80 101
18917.10 118
18918.40 114
18919.70 123
18921.00 111
18922.30 123
18923.61 142
18924.91 118
18926.21 120
18927.51 120
18928.81 108
18930.11 135
18931.41 120
18932.71 116
18934.01 146
18935.31 105
18936.61 112
18937.92 114
18939.22 130
18940.52 115
18941.82 128
18943.12 122
18944.42 125
18945.72 109
18947.03 136
18948.33 105
18949.63 124
18950.93 112
18952.23 112
18953.53 121
18954.84 107
18956.14 120
18957.44 116
18958.74 123
18960.04 93
18961.34 101
18962.65 125
18963.95 125
18965.25 118
18966.55 119
18967.86 105
18969.16 112
18970.46 117
18971.76 101
18973.06 131
18974.37 121
18975.67 121
18976.97 115
18978.27 117
18979.58 121
18980.88 130
18982.18 123
18983.48 90
18984.79 93
18986.09 127
18987.39 108
18988.70 100
18990.00 119
18991.30 118
18992.61 100
18993.91 105
18995.21 109
18996.51 107
18997.82 121
18999.12 140
19000.42 132
19001.73 132
19003.03 128
19004.33 109
19005.64 97
19006.94 106
19008.25 134
19009.55 106
19010.85 110
19012.16 106
19013.46 108
19014.76 100
19016.07 89
19017.37 143
19018.68 103
19019.98 116
19021.28 142
19022.59 117
19023.89 109
19025.20 134
19026.50 102
19027.80 109
19029.11 114
19030.41 140
19031.72 109
19033.02 122
19034.33 119
19035.63 123
19036.94 101
19038.24 94
19039.54 118
19040.85 104
19042.15 116
19043.46 108
19044.76 116
19046.07 123
19047.37 144
19048.68 113
19049.98 103
19051.29 115
19052.59 105
19053.90 115
19055.20 93
19056.51 118
19057.81 128
19059.12 126
19060.43 120
19061.73 116
19063.04 112
19064.34 114
19065.65 102
19066.95 111
19068.26 111
19069.56 113
19070.87 89
19072.18 129
19073.48 102
19074.79 93
19076.09 111
19077.40 90
19078.71 116
19080.01 101
19081.32 123
19082.62 129
19083.93 125
19085.24 105
19086.54 131
19087.85 134
19089.16 117
19090.46 115
19091.77 118
19093.07 112
19094.38 124
19095.69 126
19096.99 118
19098.30 119
19099.61 107
19100.91 106
19102.22 104
19103.53 124
19104.84 114
19106.14 109
19107.45 109
19108.76 113
19110.06 109
19111.37 100
19112.68 102
19113.98 119
19115.29 123
19116.60 92
19117.91 117
19119.21 100
19120.52 105
19121.83 110
19123.14 132
19124.44 117
19125.75 96
19127.06 107
19128.37 112
19129.68 128
19130.98 116
19132.29 105
19133.60 100
19134.91 116
19136.21 109
19137.52 117
19138.83 97
19140.14 103
19141.45 98
19142.76 120
19144.06 105
19145.37 136
19146.68 125
19147.99 107
19149.30 109
19150.61 124
19151.91 125
19153.22 120
19154.53 115
19155.84 108
19157.15 123
19158.46 116
19159.77 122
19161.07 112
19162.38 116
19163.69 108
19165.00 110
19166.31 115
19167.62 109
19168.93 124
19170.24 106
19171.55 111
19172.86 110
19174.17 96
19175.48 115
19176.78 137
19178.09 121
19179.40 130
19180.71 125
19182.02 136
19183.33 108
19184.64 115
19185.95 119
19187.26 122
19188.57 117
19189.88 111
19191.19 101
19192.50 103
19193.81 121
19195.12 117
19196.43 113
19197.74 125
19199.05 119
19200.36 116
19201.67 100
19202.98 132
19204.29 114
19205.60 110
19206.91 106
19208.22 103
19209.53 112
19210.84 98
19212.15 115
19213.47 124
19214.78 116
19216.09 123
19217.40 119
19218.71 113
19220.02 103
19221.33 103
19222.64 110
19223.95 108
19225.26 126
19226.57 120
19227.89 110
19229.20 110
19230.51 101
19231.82 104
19233.13 115
19234.44 93
19235.75 94
19237.06 89
19238.38 110
19239.69 91
19241.00 107
19242.31 113
19243.62 99
19244.93 92
19246.25 120
19247.56 113
19248.87 115
19250.18 109
19251.49 113
19252.81 128
19254.12 106
19255.43 139
19256.74 121
19258.05 126
19259.37 115
19260.68 107
19261.99 90
19263.30 145
19264.62 124
19265.93 109
19267.24 121
19268.55 117
19269.87 116
19271.18 92
19272.49 118
19273.80 119
19275.12 103
19276.43 117
19277.74 132
19279.05 114
19280.37 103
19281.68 134
19282.99 136
19284.31 108
19285.62 106
19286.93 97
19288.25 132
19289.56 113
19290.87 124
19292.19 102
19293.50 109
19294.81 105
19296.13 108
19297.44 109
19298.75 85
19300.07 119
19301.38 103
19302.69 120
19304.01 93
19305.32 110
19306.64 148
19307.95 129
19309.26 107
19310.58 104
19311.89 119
19313.21 104
19314.52 121
19315.83 106
19317.15 109
19318.46 94
19319.78 104
19321.09 103
19322.41 114
19323.72 97
19325.03 107
19326.35 122
19327.66 123
19328.98 115
19330.29 119
19331.61 109
19332.92 117
19334.24 110
19335.55 112
19336.87 107
19338.18 111
19339.50 85
19340.81 108
19342.13 102
19343.44 84
19344.76 97
19346.07 99
19347.39 133
19348.70 115
19350.02 108
19351.33 128
19352.65 92
19353.96 117
19355.28 100
19356.59 114
19357.91 105
19359.23 110
19360.54 115
19361.86 109
19363.17 93
19364.49 106
19365.80 96
19367.12 136
19368.44 123
19369.75 120
19371.07 125
19372.38 116
19373.70 102
19375.02 99
19376.33 117
19377.65 105
19378.97 105
19380.28 124
19381.60 90
19382.91 106
19384.23 92
19385.55 103
19386.86 121
19388.18 104
19389.50 105
19390.81 125
19392.13 90
19393.45 117
19394.76 109
19396.08 121
19397.40 110
19398.72 112
19400.03 90
19401.35 109
19402.67 111
19403.98 94
19405.30 91
19406.62 123
19407.94 126
19409.25 117
19410.57 106
19411.89 82
19413.20 125
19414.52 103
19415.84 98
19417.16 107
19418.48 79
19419.79 113
19421.11 140
19422.43 103
19423.75 92
19425.06 94
19426.38 125
19427.70 107
19429.02 106
19430.34 125
19431.65 98
19432.97 137
19434.29 121
19435.61 111
19436.93 96
19438.25 128
19439.56 106
19440.88 109
19442.20 114
19443.52 129
19444.84 118
19446.16 116
19447.47 99
19448.79 106
19450.11 116
19451.43 102
19452.75 127
19454.07 122
19455.39 102
19456.71 97
19458.03 146
19459.34 101
19460.66 104
19461.98 87
19463.30 112
19464.62 102
19465.94 107
19467.26 108
19468.58 84
19469.90 112
19471.22 106
19472.54 147
19473.86 117
19475.18 97
19476.50 96
19477.82 115
19479.14 95
19480.46 117
19481.78 100
19483.10 124
19484.42 114
19485.73 117
19487.05 115
19488.37 97
19489.70 116
19491.02 116
19492.34 125
19493.66 126
19494.98 125
19496.30 102
19497.62 121
19498.94 99
19500.26 116
19501.58 106
19502.90 112
19504.22 103
19505.54 79
19506.86 100
19508.18 108
19509.50 126
19510.82 117
19512.14 93
19513.46 117
19514.78 92
19516.11 102
19517.43 86
19518.75 101
19520.07 122
19521.39 111
19522.71 125
19524.03 83
19525.35 97
19526.68 84
19528.00 96
19529.32 110
19530.64 112
19531.96 118
19533.28 85
19534.60 105
19535.93 92
19537.25 115
19538.57 108
19539.89 126
19541.21 121
19542.53 107
19543.86 97
19545.18 95
19546.50 103
19547.82 105
19549.14 102
19550.47 90
19551.79 92
19553.11 107
19554.43 113
19555.76 110
19557.08 106
19558.40 100
19559.72 111
19561.05 98
19562.37 138
19563.69 98
19565.01 112
19566.34 115
19567.66 112
19568.98 120
19570.30 98
19571.63 118
19572.95 130
19574.27 117
19575.60 102
19576.92 120
19578.24 111
19579.57 126
19580.89 85
19582.21 101
19583.54 105
19584.86 113
19586.18 103
19587.51 103
19588.83 127
19590.15 100
19591.48 121
19592.80 123
19594.12 111
19595.45 94
19596.77 126
19598.09 131
19599.42 136
19600.74 114
19602.07 104
19603.39 114
19604.71 138
19606.04 126
19607.36 117
19608.69 96
19610.01 80
19611.33 102
19612.66 111
19613.98 99
19615.31 106
19616.63 147
19617.96 128
19619.28 116
19620.60 104
19621.93 115
19623.25 105
19624.58 103
19625.90 107
19627.23 107
19628.55 144
19629.88 115
19631.20 112
19632.53 100
19633.85 109
19635.18 125
19636.50 143
19637.83 86
19639.15 96
19640.48 88
19641.80 130
19643.13 108
19644.45 99
19645.78 111
19647.10 115
19648.43 97
19649.76 90
19651.08 77
19652.41 94
19653.73 93
19655.06 101
19656.38 121
19657.71 87
19659.04 95
19660.36 107
19661.69 122
19663.01 94
19664.34 104
19665.67 129
19666.99 119
19668.32 137
19669.64 116
19670.97 102
19672.30 92
19673.62 100
19674.95 100
19676.28 97
19677.60 114
19678.93 113
19680.25 120
19681.58 107
19682.91 110
19684.23 107
19685.56 116
19686.89 121
19688.22 125
19689.54 96
19690.87 108
19692.20 105
19693.52 113
19694.85 104
19696.18 98
19697.50 93
19698.83 116
19700.16 117
19701.49 119
19702.81 88
19704.14 102
19705.47 118
19706.80 108
19708.12 116
19709.45 111
19710.78 98
19712.11 90
19713.43 116
19714.76 106
19716.09 124
19717.42 109
19718.74 97
19720.07 84
19721.40 111
19722.73 97
19724.06 108
19725.38 116
19726.71 93
19728.04 81
19729.37 95
19730.70 110
19732.03 88
19733.35 93
19734.68 83
19736.01 119
19737.34 71
19738.67 117
19740.00 77
19741.32 95
19742.65 83
19743.98 102
19745.31 108
19746.64 102
19747.97 91
19749.30 111
19750.63 94
19751.96 119
19753.28 117
19754.61 126
19755.94 106
19757.27 93
19758.60 119
19759.93 102
19761.26 109
19762.59 78
19763.92 88
19765.25 90
19766.58 103
19767.91 121
19769.24 107
19770.57 99
19771.90 98
19773.22 111
19774.55 91
19775.88 91
19777.21 114
19778.54 99
19779.87 101
19781.20 103
19782.53 93
19783.86 98
19785.19 107
19786.52 100
19787.85 87
19789.18 92
19790.51 94
19791.85 114
19793.18 105
19794.51 100
19795.84 118
19797.17 105
19798.50 108
19799.83 109
19801.16 109
19802.49 98
19803.82 102
19805.15 94
19806.48 99
19807.81 94
19809.14 96
19810.47 86
19811.81 101
19813.14 87
19814.47 93
19815.80 108
19817.13 81
19818.46 123
19819.79 114
19821.12 117
19822.45 98
19823.79 106
19825.12 105
19826.45 90
19827.78 118
19829.11 112
19830.44 121
19831.78 121
19833.11 115
19834.44 116
19835.77 110
19837.10 113
19838.43 102
19839.77 125
19841.10 105
19842.43 93
19843.76 99
19845.09 112
19846.43 112
19847.76 89
19849.09 111
19850.42 99
19851.76 106
19853.09 109
19854.42 100
19855.75 110
19857.09 109
19858.42 107
19859.75 88
19861.08 103
19862.42 123
19863.75 122
19865.08 96
19866.41 98
19867.75 112
19869.08 103
19870.41 87
19871.75 111
19873.08 100
19874.41 131
19875.75 112
19877.08 123
19878.41 95
19879.75 99
19881.08 118
19882.41 111
19883.75 115
19885.08 101
19886.41 100
19887.75 102
19889.08 110
19890.41 111
19891.75 118
19893.08 113
19894.41 110
19895.75 103
19897.08 101
19898.42 109
19899.75 111
19901.08 97
19902.42 82
19903.75 91
19905.09 92
19906.42 132
19907.75 90
19909.09 115
19910.42 101
19911.76 99
19913.09 99
19914.43 118
19915.76 106
19917.10 106
19918.43 106
19919.77 96
19921.10 116
19922.43 91
19923.77 100
19925.10 121
19926.44 133
19927.77 110
19929.11 112
19930.44 92
19931.78 110
19933.11 99
19934.45 109
19935.78 97
19937.12 96
19938.45 107
19939.79 119
19941.13 123
19942.46 86
19943.80 107
19945.13 93
19946.47 97
19947.80 101
19949.14 105
19950.47 90
19951.81 111
19953.15 111
19954.48 102
19955.82 117
19957.15 120
19958.49 98
19959.83 112
19961.16 102
19962.50 119
19963.83 84
19965.17 101
19966.51 102
19967.84 96
19969.18 106
19970.51 94
19971.85 107
19973.19 102
19974.52 132
19975.86 111
19977.20 90
19978.53 104
19979.87 106
19981.21 111
19982.54 115
19983.88 89
19985.22 120
19986.55 109
19987.89 97
19989.23 69
19990.57 106
19991.90 125
19993.24 90
19994.58 101
19995.91 80
19997.25 106
19998.59 94
19999.93 124
20001.26 92
20002.60 108
20003.94 98
20005.28 86
20006.61 96
20007.95 109
20009.29 97
20010.63 101
20011.96 110
20013.30 86
20014.64 105
20015.98 98
20017.31 98
20018.65 80
20019.99 106
20021.33 94
20022.67 94
20024.01 104
20025.34 93
20026.68 102
20028.02 95
20029.36 100
20030.70 98
20032.03 94
20033.37 108
20034.71 98
20036.05 94
20037.39 76
20038.73 88
20040.07 120
20041.40 116
20042.74 89
20044.08 86
20045.42 104
20046.76 113
20048.10 92
20049.44 112
20050.78 98
20052.12 92
20053.46 108
20054.79 100
20056.13 115
20057.47 86
20058.81 84
20060.15 92
20061.49 123
20062.83 94
20064.17 87
20065.51 101
20066.85 82
20068.19 93
20069.53 135
20070.87 119
20072.21 125
20073.55 124
20074.89 88
20076.23 90
20077.57 103
20078.91 99
20080.25 105
20081.59 113
20082.93 85
20084.27 89
20085.61 101
20086.95 114
20088.29 106
20089.63 114
20090.97 127
20092.31 138
20093.65 107
20094.99 94
20096.33 98
20097.67 114
20099.01 105
20100.35 113
20101.69 103
20103.03 70
20104.38 102
20105.72 104
20107.06 101
20108.40 101
20109.74 109
20111.08 93
20112.42 91
20113.76 106
20115.10 120
20116.45 102
20117.79 112
20119.13 104
20120.47 112
20121.81 118
20123.15 117
20124.49 103
20125.84 87
20127.18 101
20128.52 93
20129.86 110
20131.20 91
20132.54 93
20133.89 119
20135.23 100
20136.57 94
20137.91 105
20139.25 97
20140.60 98
