# Supplementary material for: MALDI-TOF MS typing enables the classification of brewing yeasts of the genus Saccharomyces to major beer styles
Source: PLoS One. 2017 Aug 9;12(8):e0181694. doi: 10.1371/journal.pone.0181694 (PMC5549903; doi:10.1371/journal.pone.0181694)
Supplement: S16 File — The directory includes 90 raw files and was zipped to “.zip”; the folder has three strains with 30 spectra per strain; S1 Text explains the raw files with an example and Table 1 represents the yeast strains used within the experiment. (ZIP) [file pone.0181694.s019.zip › 46-48/30675-174-OG-Alt-Alt-YPG-18h-E-E_2015-11-05__0_G12_1.dat]

2000.55 1575
2000.97 1606
2001.39 1598
2001.81 1736
2002.23 1735
2002.65 1550
2003.08 1691
2003.50 1717
2003.92 1547
2004.34 1535
2004.76 1529
2005.19 1512
2005.61 1426
2006.03 1539
2006.45 1422
2006.87 1573
2007.30 1609
2007.72 1497
2008.14 1437
2008.56 1461
2008.99 1635
2009.41 1571
2009.83 1548
2010.25 1641
2010.68 1607
2011.10 1586
2011.52 1475
2011.94 1456
2012.37 1363
2012.79 1315
2013.21 1493
2013.63 1332
2014.06 1428
2014.48 1377
2014.90 1418
2015.33 1443
2015.75 1291
2016.17 1310
2016.60 1468
2017.02 1449
2017.44 1365
2017.86 1490
2018.29 1451
2018.71 1335
2019.14 1588
2019.56 1553
2019.98 1551
2020.41 1545
2020.83 1470
2021.25 1467
2021.68 1465
2022.10 1513
2022.52 1441
2022.95 1479
2023.37 1439
2023.80 1452
2024.22 1541
2024.64 1570
2025.07 1524
2025.49 1336
2025.92 1346
2026.34 1425
2026.76 1475
2027.19 1486
2027.61 1494
2028.04 1387
2028.46 1303
2028.89 1353
2029.31 1310
2029.74 1466
2030.16 1390
2030.58 1444
2031.01 1449
2031.43 1392
2031.86 1362
2032.28 1365
2032.71 1272
2033.13 1303
2033.56 1447
2033.98 1446
2034.41 1527
2034.83 1397
2035.26 1376
2035.68 1421
2036.11 1398
2036.53 1433
2036.96 1382
2037.38 1343
2037.81 1451
2038.24 1570
2038.66 1576
2039.09 1629
2039.51 1683
2039.94 1662
2040.36 1547
2040.79 1499
2041.21 1616
2041.64 1571
2042.07 1466
2042.49 1429
2042.92 1466
2043.34 1540
2043.77 1497
2044.20 1531
2044.62 1576
2045.05 1560
2045.47 1493
2045.90 1428
2046.33 1480
2046.75 1379
2047.18 1528
2047.61 1521
2048.03 1535
2048.46 1522
2048.89 1459
2049.31 1337
2049.74 1450
2050.16 1479
2050.59 1453
2051.02 1270
2051.45 1327
2051.87 1455
2052.30 1508
2052.73 1479
2053.15 1435
2053.58 1384
2054.01 1496
2054.43 1431
2054.86 1545
2055.29 1394
2055.72 1322
2056.14 1323
2056.57 1241
2057.00 1598
2057.43 1540
2057.85 1503
2058.28 1471
2058.71 1639
2059.14 1475
2059.56 1524
2059.99 1439
2060.42 1643
2060.85 1476
2061.27 1417
2061.70 1429
2062.13 1539
2062.56 1657
2062.99 1666
2063.41 1682
2063.84 1664
2064.27 1776
2064.70 1810
2065.13 1802
2065.55 1707
2065.98 1859
2066.41 1987
2066.84 1990
2067.27 1952
2067.70 1781
2068.13 1824
2068.55 1862
2068.98 1726
2069.41 1682
2069.84 1681
2070.27 1646
2070.70 1606
2071.13 1600
2071.56 1505
2071.98 1423
2072.41 1477
2072.84 1494
2073.27 1585
2073.70 1581
2074.13 1265
2074.56 1243
2074.99 1429
2075.42 1547
2075.85 1436
2076.28 1521
2076.71 1564
2077.13 1604
2077.56 1682
2077.99 1647
2078.42 1563
2078.85 1604
2079.28 1620
2079.71 1634
2080.14 1810
2080.57 1892
2081.00 1803
2081.43 1535
2081.86 1463
2082.29 1538
2082.72 1747
2083.15 1663
2083.58 1623
2084.01 1648
2084.44 1670
2084.87 1583
2085.30 1610
2085.73 1556
2086.16 1494
2086.59 1576
2087.02 1542
2087.46 1523
2087.89 1485
2088.32 1501
2088.75 1485
2089.18 1475
2089.61 1481
2090.04 1453
2090.47 1389
2090.90 1544
2091.33 1570
2091.76 1413
2092.19 1541
2092.63 1501
2093.06 1493
2093.49 1531
2093.92 1423
2094.35 1596
2094.78 1624
2095.21 1482
2095.64 1495
2096.08 1395
2096.51 1365
2096.94 1417
2097.37 1340
2097.80 1400
2098.23 1501
2098.67 1375
2099.10 1530
2099.53 1526
2099.96 1378
2100.39 1304
2100.82 1536
2101.26 1580
2101.69 1574
2102.12 1543
2102.55 1299
2102.98 1369
2103.42 1423
2103.85 1473
2104.28 1518
2104.71 1601
2105.15 1443
2105.58 1313
2106.01 1371
2106.44 1567
2106.88 1436
2107.31 1588
2107.74 1690
2108.17 1523
2108.61 1612
2109.04 1480
2109.47 1363
2109.90 1448
2110.34 1638
2110.77 1542
2111.20 1449
2111.64 1433
2112.07 1461
2112.50 1516
2112.94 1361
2113.37 1422
2113.80 1268
2114.24 1338
2114.67 1446
2115.10 1515
2115.54 1342
2115.97 1364
2116.40 1332
2116.84 1366
2117.27 1286
2117.70 1262
2118.14 1286
2118.57 1337
2119.00 1346
2119.44 1364
2119.87 1404
2120.31 1565
2120.74 1337
2121.17 1358
2121.61 1499
2122.04 1421
2122.48 1423
2122.91 1481
2123.35 1463
2123.78 1292
2124.21 1417
2124.65 1451
2125.08 1594
2125.52 1586
2125.95 1454
2126.39 1652
2126.82 1485
2127.26 1339
2127.69 1322
2128.12 1321
2128.56 1365
2128.99 1444
2129.43 1523
2129.86 1510
2130.30 1398
2130.73 1470
2131.17 1504
2131.60 1353
2132.04 1423
2132.47 1502
2132.91 1367
2133.34 1506
2133.78 1600
2134.22 1570
2134.65 1491
2135.09 1518
2135.52 1450
2135.96 1545
2136.39 1416
2136.83 1540
2137.26 1615
2137.70 1516
2138.14 1439
2138.57 1442
2139.01 1544
2139.44 1492
2139.88 1512
2140.31 1317
2140.75 1427
2141.19 1545
2141.62 1388
2142.06 1288
2142.50 1401
2142.93 1478
2143.37 1408
2143.80 1446
2144.24 1527
2144.68 1312
2145.11 1475
2145.55 1498
2145.99 1336
2146.42 1574
2146.86 1596
2147.30 1416
2147.73 1425
2148.17 1552
2148.61 1569
2149.04 1489
2149.48 1661
2149.92 1537
2150.35 1543
2150.79 1546
2151.23 1674
2151.67 1674
2152.10 1601
2152.54 1636
2152.98 1770
2153.41 1688
2153.85 1646
2154.29 1582
2154.73 1567
2155.16 1627
2155.60 1750
2156.04 1612
2156.48 1563
2156.91 1527
2157.35 1566
2157.79 1522
2158.23 1449
2158.67 1551
2159.10 1570
2159.54 1616
2159.98 1651
2160.42 1510
2160.86 1574
2161.29 1606
2161.73 1520
2162.17 1517
2162.61 1662
2163.05 1690
2163.48 1515
2163.92 1560
2164.36 1440
2164.80 1407
2165.24 1561
2165.68 1502
2166.12 1527
2166.55 1588
2166.99 1527
2167.43 1366
2167.87 1475
2168.31 1571
2168.75 1748
2169.19 1607
2169.63 1530
2170.06 1602
2170.50 1635
2170.94 1606
2171.38 1603
2171.82 1529
2172.26 1711
2172.70 1845
2173.14 1768
2173.58 1870
2174.02 1983
2174.46 1863
2174.90 1824
2175.34 1868
2175.78 1878
2176.22 1879
2176.65 1907
2177.09 1773
2177.53 1789
2177.97 1698
2178.41 1585
2178.85 1676
2179.29 1548
2179.73 1637
2180.17 1573
2180.61 1488
2181.05 1751
2181.49 1569
2181.93 1507
2182.37 1643
2182.81 1538
2183.26 1366
2183.70 1382
2184.14 1469
2184.58 1514
2185.02 1587
2185.46 1595
2185.90 1463
2186.34 1559
2186.78 1603
2187.22 1557
2187.66 1649
2188.10 1667
2188.54 1514
2188.98 1636
2189.42 1641
2189.87 1523
2190.31 1667
2190.75 1759
2191.19 1791
2191.63 1651
2192.07 1518
2192.51 1636
2192.95 1668
2193.39 1584
2193.84 1642
2194.28 1623
2194.72 1607
2195.16 1648
2195.60 1609
2196.04 1570
2196.49 1612
2196.93 1621
2197.37 1611
2197.81 1671
2198.25 1467
2198.69 1437
2199.14 1562
2199.58 1523
2200.02 1514
2200.46 1325
2200.90 1291
2201.35 1446
2201.79 1566
2202.23 1609
2202.67 1399
2203.12 1249
2203.56 1468
2204.00 1372
2204.44 1473
2204.89 1523
2205.33 1432
2205.77 1491
2206.21 1549
2206.66 1547
2207.10 1533
2207.54 1498
2207.98 1572
2208.43 1579
2208.87 1719
2209.31 1506
2209.76 1394
2210.20 1611
2210.64 1665
2211.09 1521
2211.53 1597
2211.97 1638
2212.41 1649
2212.86 1646
2213.30 1659
2213.74 1704
2214.19 1549
2214.63 1463
2215.08 1591
2215.52 1490
2215.96 1607
2216.41 1528
2216.85 1471
2217.29 1511
2217.74 1546
2218.18 1572
2218.63 1500
2219.07 1360
2219.51 1330
2219.96 1217
2220.40 1416
2220.85 1385
2221.29 1409
2221.73 1288
2222.18 1479
2222.62 1509
2223.07 1554
2223.51 1454
2223.96 1491
2224.40 1691
2224.84 1464
2225.29 1552
2225.73 1614
2226.18 1798
2226.62 1906
2227.07 1733
2227.51 1688
2227.96 1508
2228.40 1553
2228.85 1482
2229.29 1569
2229.74 1648
2230.18 1588
2230.63 1654
2231.07 1580
2231.52 1669
2231.96 1751
2232.41 1656
2232.85 1763
2233.30 1688
2233.74 1634
2234.19 1752
2234.63 1501
2235.08 1570
2235.53 1480
2235.97 1531
2236.42 1507
2236.86 1547
2237.31 1625
2237.75 1537
2238.20 1481
2238.65 1600
2239.09 1576
2239.54 1494
2239.98 1485
2240.43 1528
2240.88 1440
2241.32 1544
2241.77 1529
2242.21 1503
2242.66 1384
2243.11 1402
2243.55 1343
2244.00 1363
2244.45 1442
2244.89 1463
2245.34 1423
2245.79 1330
2246.23 1359
2246.68 1481
2247.13 1295
2247.57 1346
2248.02 1409
2248.47 1409
2248.91 1394
2249.36 1376
2249.81 1384
2250.25 1213
2250.70 1419
2251.15 1441
2251.60 1292
2252.04 1221
2252.49 1386
2252.94 1328
2253.39 1265
2253.83 1280
2254.28 1350
2254.73 1444
2255.17 1317
2255.62 1326
2256.07 1335
2256.52 1270
2256.97 1417
2257.41 1351
2257.86 1427
2258.31 1423
2258.76 1459
2259.20 1478
2259.65 1519
2260.10 1435
2260.55 1658
2261.00 1608
2261.45 1680
2261.89 1740
2262.34 1636
2262.79 1578
2263.24 1496
2263.69 1657
2264.13 1660
2264.58 1550
2265.03 1735
2265.48 1813
2265.93 1757
2266.38 1625
2266.83 1537
2267.28 1613
2267.72 1544
2268.17 1618
2268.62 1629
2269.07 1681
2269.52 1639
2269.97 1580
2270.42 1674
2270.87 1593
2271.32 1524
2271.76 1555
2272.21 1488
2272.66 1485
2273.11 1571
2273.56 1615
2274.01 1511
2274.46 1449
2274.91 1459
2275.36 1510
2275.81 1566
2276.26 1600
2276.71 1544
2277.16 1482
2277.61 1475
2278.06 1415
2278.51 1373
2278.96 1499
2279.41 1484
2279.86 1509
2280.31 1519
2280.76 1528
2281.21 1502
2281.66 1623
2282.11 1601
2282.56 1544
2283.01 1489
2283.46 1637
2283.91 1604
2284.36 1667
2284.81 1478
2285.26 1400
2285.71 1406
2286.16 1512
2286.61 1616
2287.06 1625
2287.51 1465
2287.96 1701
2288.42 1806
2288.87 1812
2289.32 1771
2289.77 1942
2290.22 2028
2290.67 2129
2291.12 2476
2291.57 2379
2292.02 2401
2292.48 2512
2292.93 2296
2293.38 2013
2293.83 2274
2294.28 2071
2294.73 2050
2295.18 2041
2295.63 1940
2296.09 1927
2296.54 1652
2296.99 1640
2297.44 1566
2297.89 1349
2298.35 1488
2298.80 1527
2299.25 1533
2299.70 1420
2300.15 1529
2300.60 1486
2301.06 1431
2301.51 1370
2301.96 1656
2302.41 1550
2302.87 1409
2303.32 1362
2303.77 1513
2304.22 1407
2304.67 1480
2305.13 1601
2305.58 1494
2306.03 1536
2306.49 1602
2306.94 1592
2307.39 1680
2307.84 1714
2308.30 1651
2308.75 1641
2309.20 1678
2309.65 1760
2310.11 1709
2310.56 1723
2311.01 1636
2311.47 1669
2311.92 1718
2312.37 1831
2312.83 1591
2313.28 1686
2313.73 1582
2314.19 1593
2314.64 1545
2315.09 1608
2315.55 1608
2316.00 1637
2316.45 1539
2316.91 1453
2317.36 1499
2317.81 1545
2318.27 1594
2318.72 1603
2319.18 1507
2319.63 1512
2320.08 1609
2320.54 1577
2320.99 1594
2321.45 1637
2321.90 1596
2322.35 1483
2322.81 1554
2323.26 1761
2323.72 1787
2324.17 1769
2324.63 1695
2325.08 1697
2325.53 1666
2325.99 1809
2326.44 1795
2326.90 1935
2327.35 1865
2327.81 1770
2328.26 1921
2328.72 1955
2329.17 1866
2329.63 1871
2330.08 1910
2330.54 1607
2330.99 1730
2331.45 1827
2331.90 2010
2332.36 1910
2332.81 1703
2333.27 1651
2333.72 1724
2334.18 1634
2334.63 1586
2335.09 1592
2335.54 1577
2336.00 1517
2336.46 1543
2336.91 1445
2337.37 1558
2337.82 1526
2338.28 1602
2338.73 1716
2339.19 1529
2339.65 1702
2340.10 1701
2340.56 1627
2341.01 1655
2341.47 1572
2341.93 1777
2342.38 1743
2342.84 1735
2343.29 1684
2343.75 1490
2344.21 1612
2344.66 1594
2345.12 1535
2345.58 1476
2346.03 1484
2346.49 1654
2346.94 1794
2347.40 1830
2347.86 1690
2348.31 1619
2348.77 1735
2349.23 1679
2349.69 1602
2350.14 1694
2350.60 1718
2351.06 1560
2351.51 1635
2351.97 1639
2352.43 1515
2352.88 1321
2353.34 1456
2353.80 1612
2354.26 1545
2354.71 1423
2355.17 1446
2355.63 1544
2356.09 1665
2356.54 1476
2357.00 1449
2357.46 1491
2357.92 1505
2358.37 1601
2358.83 1614
2359.29 1571
2359.75 1653
2360.20 1697
2360.66 1565
2361.12 1418
2361.58 1358
2362.04 1636
2362.49 1707
2362.95 1594
2363.41 1516
2363.87 1534
2364.33 1407
2364.79 1607
2365.24 1469
2365.70 1607
2366.16 1522
2366.62 1570
2367.08 1575
2367.54 1547
2367.99 1570
2368.45 1665
2368.91 1614
2369.37 1578
2369.83 1629
2370.29 1693
2370.75 1736
2371.21 1603
2371.67 1612
2372.12 1539
2372.58 1592
2373.04 1691
2373.50 1413
2373.96 1518
2374.42 1782
2374.88 1812
2375.34 1824
2375.80 1734
2376.26 1673
2376.72 1805
2377.18 1839
2377.64 1874
2378.10 1931
2378.56 1852
2379.01 1862
2379.47 1859
2379.93 1736
2380.39 1797
2380.85 1717
2381.31 1681
2381.77 1657
2382.23 1607
2382.69 1730
2383.15 1749
2383.61 1697
2384.07 1571
2384.53 1513
2384.99 1530
2385.45 1443
2385.92 1405
2386.38 1376
2386.84 1379
2387.30 1389
2387.76 1358
2388.22 1450
2388.68 1509
2389.14 1469
2389.60 1483
2390.06 1504
2390.52 1620
2390.98 1531
2391.44 1425
2391.90 1597
2392.36 1429
2392.83 1618
2393.29 1679
2393.75 1541
2394.21 1647
2394.67 1279
2395.13 1493
2395.59 1581
2396.05 1672
2396.52 1661
2396.98 1638
2397.44 1621
2397.90 1486
2398.36 1424
2398.82 1541
2399.28 1360
2399.75 1434
2400.21 1480
2400.67 1493
2401.13 1488
2401.59 1645
2402.06 1500
2402.52 1354
2402.98 1340
2403.44 1352
2403.90 1332
2404.37 1347
2404.83 1417
2405.29 1419
2405.75 1498
2406.21 1545
2406.68 1557
2407.14 1505
2407.60 1497
2408.06 1375
2408.53 1366
2408.99 1322
2409.45 1356
2409.91 1394
2410.38 1384
2410.84 1519
2411.30 1541
2411.77 1598
2412.23 1524
2412.69 1522
2413.15 1517
2413.62 1560
2414.08 1654
2414.54 1659
2415.01 1766
2415.47 1621
2415.93 1800
2416.40 1915
2416.86 1857
2417.32 2011
2417.79 1906
2418.25 1893
2418.71 2109
2419.18 1998
2419.64 2142
2420.10 2094
2420.57 1903
2421.03 1872
2421.50 1800
2421.96 1933
2422.42 1942
2422.89 1704
2423.35 1664
2423.81 1651
2424.28 1652
2424.74 1662
2425.21 1555
2425.67 1523
2426.14 1540
2426.60 1434
2427.06 1564
2427.53 1666
2427.99 1615
2428.46 1563
2428.92 1526
2429.39 1493
2429.85 1497
2430.32 1570
2430.78 1516
2431.24 1358
2431.71 1508
2432.17 1402
2432.64 1602
2433.10 1796
2433.57 1679
2434.03 1575
2434.50 1647
2434.96 1793
2435.43 1716
2435.89 1671
2436.36 1710
2436.82 1579
2437.29 1617
2437.76 1645
2438.22 1615
2438.69 1589
2439.15 1521
2439.62 1705
2440.08 1809
2440.55 1712
2441.01 1845
2441.48 1894
2441.95 1677
2442.41 1730
2442.88 1682
2443.34 1708
2443.81 1627
2444.27 1583
2444.74 1686
2445.21 1607
2445.67 1543
2446.14 1515
2446.60 1495
2447.07 1483
2447.54 1434
2448.00 1318
2448.47 1344
2448.94 1492
2449.40 1431
2449.87 1385
2450.34 1321
2450.80 1425
2451.27 1496
2451.74 1438
2452.20 1397
2452.67 1449
2453.14 1432
2453.60 1499
2454.07 1578
2454.54 1459
2455.00 1522
2455.47 1605
2455.94 1452
2456.40 1562
2456.87 1561
2457.34 1574
2457.81 1415
2458.27 1431
2458.74 1519
2459.21 1600
2459.68 1462
2460.14 1523
2460.61 1566
2461.08 1540
2461.55 1496
2462.01 1453
2462.48 1432
2462.95 1614
2463.42 1429
2463.88 1388
2464.35 1502
2464.82 1486
2465.29 1623
2465.76 1616
2466.22 1678
2466.69 1602
2467.16 1497
2467.63 1544
2468.10 1593
2468.57 1491
2469.03 1550
2469.50 1642
2469.97 1436
2470.44 1513
2470.91 1547
2471.38 1520
2471.84 1373
2472.31 1341
2472.78 1512
2473.25 1392
2473.72 1294
2474.19 1308
2474.66 1387
2475.13 1410
2475.59 1436
2476.06 1427
2476.53 1535
2477.00 1445
2477.47 1381
2477.94 1324
2478.41 1371
2478.88 1396
2479.35 1466
2479.82 1491
2480.29 1507
2480.76 1567
2481.23 1494
2481.69 1485
2482.16 1497
2482.63 1556
2483.10 1532
2483.57 1543
2484.04 1532
2484.51 1414
2484.98 1455
2485.45 1412
2485.92 1521
2486.39 1587
2486.86 1555
2487.33 1479
2487.80 1491
2488.27 1648
2488.74 1596
2489.21 1533
2489.68 1592
2490.15 1439
2490.62 1537
2491.09 1523
2491.56 1641
2492.04 1729
2492.51 1623
2492.98 1484
2493.45 1607
2493.92 1846
2494.39 1705
2494.86 1731
2495.33 1843
2495.80 1651
2496.27 1650
2496.74 1717
2497.21 1750
2497.68 1603
2498.16 1537
2498.63 1515
2499.10 1611
2499.57 1489
2500.04 1413
2500.51 1342
2500.98 1497
2501.45 1478
2501.93 1463
2502.40 1457
2502.87 1427
2503.34 1357
2503.81 1475
2504.28 1443
2504.76 1411
2505.23 1527
2505.70 1688
2506.17 1588
2506.64 1689
2507.11 1537
2507.59 1621
2508.06 1649
2508.53 1787
2509.00 1686
2509.47 1763
2509.95 1752
2510.42 1593
2510.89 1613
2511.36 1676
2511.84 1820
2512.31 1898
2512.78 1847
2513.25 1716
2513.73 1689
2514.20 1650
2514.67 1766
2515.14 1650
2515.62 1494
2516.09 1427
2516.56 1656
2517.03 1486
2517.51 1418
2517.98 1543
2518.45 1492
2518.93 1469
2519.40 1513
2519.87 1506
2520.35 1489
2520.82 1534
2521.29 1640
2521.77 1541
2522.24 1579
2522.71 1458
2523.19 1460
2523.66 1568
2524.13 1581
2524.61 1445
2525.08 1387
2525.55 1345
2526.03 1502
2526.50 1501
2526.97 1263
2527.45 1334
2527.92 1482
2528.40 1655
2528.87 1451
2529.34 1318
2529.82 1409
2530.29 1356
2530.77 1340
2531.24 1457
2531.71 1423
2532.19 1423
2532.66 1400
2533.14 1429
2533.61 1511
2534.09 1506
2534.56 1519
2535.04 1399
2535.51 1377
2535.98 1456
2536.46 1461
2536.93 1540
2537.41 1566
2537.88 1534
2538.36 1579
2538.83 1557
2539.31 1661
2539.78 1659
2540.26 1603
2540.73 1688
2541.21 1846
2541.68 1666
2542.16 1844
2542.63 1808
2543.11 1801
2543.59 1639
2544.06 1623
2544.54 1840
2545.01 1666
2545.49 1558
2545.96 1710
2546.44 1778
2546.91 1689
2547.39 1532
2547.87 1724
2548.34 1758
2548.82 1773
2549.29 1815
2549.77 1724
2550.24 1876
2550.72 1786
2551.20 1792
2551.67 1877
2552.15 1765
2552.62 1594
2553.10 1612
2553.58 1634
2554.05 1539
2554.53 1547
2555.01 1549
2555.48 1559
2555.96 1659
2556.44 1605
2556.91 1637
2557.39 1553
2557.87 1631
2558.34 1650
2558.82 1542
2559.30 1563
2559.77 1603
2560.25 1609
2560.73 1532
2561.20 1353
2561.68 1421
2562.16 1497
2562.64 1592
2563.11 1373
2563.59 1398
2564.07 1404
2564.54 1405
2565.02 1245
2565.50 1379
2565.98 1248
2566.45 1414
2566.93 1467
2567.41 1363
2567.89 1467
2568.36 1418
2568.84 1500
2569.32 1355
2569.80 1273
2570.28 1419
2570.75 1515
2571.23 1444
2571.71 1435
2572.19 1539
2572.66 1533
2573.14 1539
2573.62 1432
2574.10 1413
2574.58 1475
2575.06 1384
2575.53 1387
2576.01 1498
2576.49 1473
2576.97 1333
2577.45 1462
2577.93 1441
2578.40 1345
2578.88 1278
2579.36 1383
2579.84 1466
2580.32 1357
2580.80 1425
2581.28 1431
2581.76 1514
2582.24 1516
2582.71 1341
2583.19 1486
2583.67 1436
2584.15 1341
2584.63 1349
2585.11 1453
2585.59 1430
2586.07 1563
2586.55 1479
2587.03 1440
2587.51 1455
2587.99 1474
2588.47 1458
2588.95 1358
2589.42 1428
2589.90 1464
2590.38 1447
2590.86 1538
2591.34 1506
2591.82 1474
2592.30 1482
2592.78 1579
2593.26 1621
2593.74 1583
2594.22 1484
2594.70 1510
2595.18 1429
2595.66 1307
2596.14 1420
2596.62 1481
2597.10 1501
2597.58 1543
2598.07 1588
2598.55 1393
2599.03 1434
2599.51 1497
2599.99 1416
2600.47 1371
2600.95 1365
2601.43 1393
2601.91 1532
2602.39 1486
2602.87 1439
2603.35 1461
2603.83 1522
2604.31 1488
2604.80 1521
2605.28 1578
2605.76 1517
2606.24 1471
2606.72 1391
2607.20 1506
2607.68 1630
2608.16 1558
2608.65 1566
2609.13 1565
2609.61 1609
2610.09 1578
2610.57 1481
2611.05 1465
2611.53 1502
2612.02 1512
2612.50 1554
2612.98 1631
2613.46 1453
2613.94 1382
2614.43 1486
2614.91 1370
2615.39 1542
2615.87 1486
2616.35 1597
2616.84 1507
2617.32 1625
2617.80 1500
2618.28 1547
2618.77 1580
2619.25 1492
2619.73 1672
2620.21 1497
2620.69 1564
2621.18 1587
2621.66 1506
2622.14 1591
2622.63 1542
2623.11 1418
2623.59 1502
2624.07 1520
2624.56 1635
2625.04 1495
2625.52 1540
2626.01 1483
2626.49 1424
2626.97 1526
2627.45 1461
2627.94 1614
2628.42 1460
2628.90 1491
2629.39 1395
2629.87 1358
2630.35 1466
2630.84 1519
2631.32 1524
2631.80 1541
2632.29 1438
2632.77 1533
2633.26 1607
2633.74 1542
2634.22 1506
2634.71 1635
2635.19 1582
2635.67 1550
2636.16 1602
2636.64 1509
2637.13 1397
2637.61 1415
2638.09 1547
2638.58 1341
2639.06 1624
2639.55 1482
2640.03 1478
2640.52 1498
2641.00 1496
2641.48 1480
2641.97 1424
2642.45 1679
2642.94 1512
2643.42 1521
2643.91 1473
2644.39 1520
2644.88 1463
2645.36 1399
2645.85 1458
2646.33 1547
2646.82 1492
2647.30 1364
2647.79 1339
2648.27 1407
2648.76 1448
2649.24 1266
2649.73 1300
2650.21 1338
2650.70 1436
2651.18 1458
2651.67 1395
2652.15 1371
2652.64 1497
2653.12 1523
2653.61 1517
2654.10 1458
2654.58 1478
2655.07 1521
2655.55 1434
2656.04 1482
2656.52 1466
2657.01 1604
2657.50 1532
2657.98 1494
2658.47 1444
2658.95 1511
2659.44 1582
2659.93 1489
2660.41 1529
2660.90 1518
2661.38 1478
2661.87 1416
2662.36 1493
2662.84 1543
2663.33 1635
2663.82 1414
2664.30 1587
2664.79 1523
2665.28 1499
2665.76 1615
2666.25 1489
2666.74 1526
2667.22 1603
2667.71 1429
2668.20 1606
2668.68 1565
2669.17 1575
2669.66 1382
2670.14 1470
2670.63 1702
2671.12 1695
2671.61 1645
2672.09 1696
2672.58 1744
2673.07 1751
2673.55 1738
2674.04 1873
2674.53 1854
2675.02 1834
2675.50 2024
2675.99 2069
2676.48 2089
2676.97 2024
2677.46 1960
2677.94 1861
2678.43 1783
2678.92 1663
2679.41 1622
2679.89 1614
2680.38 1689
2680.87 1564
2681.36 1565
2681.85 1500
2682.33 1593
2682.82 1646
2683.31 1524
2683.80 1592
2684.29 1483
2684.78 1627
2685.26 1623
2685.75 1572
2686.24 1560
2686.73 1630
2687.22 1673
2687.71 1596
2688.20 1489
2688.68 1369
2689.17 1478
2689.66 1359
2690.15 1467
2690.64 1435
2691.13 1274
2691.62 1434
2692.11 1496
2692.60 1505
2693.09 1483
2693.57 1500
2694.06 1343
2694.55 1491
2695.04 1656
2695.53 1598
2696.02 1487
2696.51 1357
2697.00 1409
2697.49 1576
2697.98 1559
2698.47 1518
2698.96 1500
2699.45 1721
2699.94 1802
2700.43 1609
2700.92 1673
2701.41 1598
2701.90 1557
2702.39 1685
2702.88 1594
2703.37 1543
2703.86 1595
2704.35 1653
2704.84 1653
2705.33 1489
2705.82 1398
2706.31 1603
2706.80 1564
2707.29 1492
2707.78 1644
2708.27 1482
2708.76 1504
2709.25 1463
2709.74 1320
2710.23 1351
2710.72 1420
2711.21 1407
2711.71 1403
2712.20 1302
2712.69 1303
2713.18 1488
2713.67 1575
2714.16 1400
2714.65 1340
2715.14 1375
2715.63 1289
2716.12 1431
2716.62 1458
2717.11 1420
2717.60 1443
2718.09 1290
2718.58 1337
2719.07 1506
2719.56 1479
2720.06 1416
2720.55 1435
2721.04 1553
2721.53 1524
2722.02 1673
2722.51 1759
2723.01 1637
2723.50 1597
2723.99 1628
2724.48 1607
2724.97 1600
2725.47 1526
2725.96 1492
2726.45 1393
2726.94 1487
2727.44 1569
2727.93 1480
2728.42 1322
2728.91 1441
2729.40 1494
2729.90 1486
2730.39 1341
2730.88 1443
2731.37 1340
2731.87 1491
2732.36 1487
2732.85 1479
2733.35 1575
2733.84 1398
2734.33 1465
2734.82 1610
2735.32 1489
2735.81 1401
2736.30 1425
2736.80 1647
2737.29 1509
2737.78 1424
2738.28 1465
2738.77 1670
2739.26 1740
2739.76 1693
2740.25 1504
2740.74 1420
2741.24 1382
2741.73 1373
2742.22 1518
2742.72 1512
2743.21 1428
2743.70 1467
2744.20 1647
2744.69 1594
2745.19 1464
2745.68 1565
2746.17 1412
2746.67 1433
2747.16 1390
2747.66 1313
2748.15 1408
2748.64 1506
2749.14 1603
2749.63 1575
2750.13 1535
2750.62 1475
2751.12 1473
2751.61 1509
2752.10 1450
2752.60 1350
2753.09 1458
2753.59 1444
2754.08 1439
2754.58 1389
2755.07 1343
2755.57 1437
2756.06 1543
2756.56 1513
2757.05 1522
2757.55 1505
2758.04 1399
2758.54 1458
2759.03 1509
2759.53 1360
2760.02 1392
2760.52 1609
2761.01 1347
2761.51 1340
2762.00 1333
2762.50 1489
2762.99 1429
2763.49 1394
2763.99 1430
2764.48 1557
2764.98 1438
2765.47 1511
2765.97 1485
2766.46 1632
2766.96 1607
2767.46 1574
2767.95 1565
2768.45 1479
2768.94 1445
2769.44 1513
2769.94 1575
2770.43 1706
2770.93 1572
2771.42 1415
2771.92 1689
2772.42 1652
2772.91 1690
2773.41 1693
2773.91 1841
2774.40 1674
2774.90 1833
2775.40 1878
2775.89 1798
2776.39 1785
2776.89 1829
2777.38 1739
2777.88 1698
2778.38 1643
2778.87 1623
2779.37 1726
2779.87 1611
2780.36 1613
2780.86 1581
2781.36 1430
2781.85 1485
2782.35 1470
2782.85 1428
2783.35 1585
2783.84 1493
2784.34 1462
2784.84 1434
2785.34 1399
2785.83 1384
2786.33 1295
2786.83 1319
2787.33 1383
2787.82 1405
2788.32 1473
2788.82 1400
2789.32 1426
2789.81 1447
2790.31 1516
2790.81 1548
2791.31 1375
2791.81 1334
2792.30 1408
2792.80 1506
2793.30 1470
2793.80 1487
2794.30 1495
2794.80 1572
2795.29 1602
2795.79 1671
2796.29 1623
2796.79 1625
2797.29 1608
2797.79 1683
2798.29 1642
2798.78 1696
2799.28 1875
2799.78 1688
2800.28 1668
2800.78 1661
2801.28 1612
2801.78 1624
2802.28 1515
2802.77 1530
2803.27 1602
2803.77 1643
2804.27 1693
2804.77 1629
2805.27 1745
2805.77 1673
2806.27 1719
2806.77 1835
2807.27 1842
2807.77 1867
2808.27 1902
2808.77 2081
2809.27 2084
2809.77 1933
2810.27 1930
2810.77 2003
2811.27 2016
2811.76 1696
2812.26 1700
2812.76 1626
2813.26 1414
2813.76 1518
2814.26 1623
2814.76 1620
2815.26 1462
2815.76 1423
2816.27 1546
2816.77 1696
2817.27 1592
2817.77 1581
2818.27 1742
2818.77 1690
2819.27 1616
2819.77 1662
2820.27 1535
2820.77 1685
2821.27 1606
2821.77 1620
2822.27 1570
2822.77 1653
2823.27 1823
2823.77 1601
2824.27 1569
2824.78 1522
2825.28 1612
2825.78 1577
2826.28 1437
2826.78 1531
2827.28 1492
2827.78 1358
2828.28 1445
2828.79 1581
2829.29 1655
2829.79 1524
2830.29 1430
2830.79 1347
2831.29 1492
2831.79 1491
2832.30 1495
2832.80 1490
2833.30 1403
2833.80 1539
2834.30 1447
2834.80 1585
2835.31 1585
2835.81 1585
2836.31 1569
2836.81 1752
2837.31 1679
2837.82 1690
2838.32 1713
2838.82 1736
2839.32 1764
2839.83 1636
2840.33 1755
2840.83 1819
2841.33 1603
2841.84 1660
2842.34 1674
2842.84 1580
2843.34 1524
2843.85 1467
2844.35 1487
2844.85 1440
2845.35 1561
2845.86 1557
2846.36 1386
2846.86 1477
2847.37 1571
2847.87 1639
2848.37 1581
2848.87 1735
2849.38 1781
2849.88 1718
2850.38 1736
2850.89 1677
2851.39 1695
2851.89 1672
2852.40 1586
2852.90 1498
2853.40 1457
2853.91 1552
2854.41 1460
2854.92 1387
2855.42 1489
2855.92 1474
2856.43 1453
2856.93 1463
2857.43 1550
2857.94 1463
2858.44 1392
2858.95 1535
2859.45 1647
2859.95 1482
2860.46 1579
2860.96 1603
2861.47 1508
2861.97 1508
2862.48 1476
2862.98 1500
2863.48 1406
2863.99 1561
2864.49 1440
2865.00 1522
2865.50 1381
2866.01 1393
2866.51 1457
2867.02 1417
2867.52 1456
2868.03 1371
2868.53 1477
2869.04 1428
2869.54 1519
2870.05 1443
2870.55 1550
2871.06 1482
2871.56 1525
2872.07 1477
2872.57 1407
2873.08 1504
2873.58 1505
2874.09 1498
2874.59 1676
2875.10 1647
2875.60 1541
2876.11 1625
2876.61 1703
2877.12 1704
2877.63 1711
2878.13 1655
2878.64 1670
2879.14 1771
2879.65 1641
2880.15 1475
2880.66 1511
2881.17 1519
2881.67 1475
2882.18 1673
2882.68 1631
2883.19 1593
2883.70 1595
2884.20 1522
2884.71 1597
2885.22 1607
2885.72 1605
2886.23 1616
2886.74 1698
2887.24 1759
2887.75 1837
2888.25 1686
2888.76 1838
2889.27 1994
2889.77 1883
2890.28 1903
2890.79 1901
2891.30 1934
2891.80 1880
2892.31 1816
2892.82 1852
2893.32 1834
2893.83 1858
2894.34 1743
2894.84 1783
2895.35 1977
2895.86 1988
2896.37 1887
2896.87 1830
2897.38 1905
2897.89 2127
2898.40 2030
2898.90 1953
2899.41 1837
2899.92 1668
2900.43 1740
2900.93 1839
2901.44 1770
2901.95 1973
2902.46 1777
2902.96 1674
2903.47 1818
2903.98 1695
2904.49 1701
2905.00 1779
2905.50 1761
2906.01 1664
2906.52 1686
2907.03 1605
2907.54 1402
2908.05 1630
2908.55 1600
2909.06 1443
2909.57 1473
2910.08 1470
2910.59 1501
2911.10 1546
2911.61 1615
2912.11 1510
2912.62 1430
2913.13 1460
2913.64 1531
2914.15 1540
2914.66 1560
2915.17 1510
2915.68 1627
2916.19 1743
2916.69 1678
2917.20 1531
2917.71 1409
2918.22 1468
2918.73 1424
2919.24 1465
2919.75 1466
2920.26 1495
2920.77 1463
2921.28 1470
2921.79 1483
2922.30 1632
2922.81 1649
2923.32 1805
2923.83 1729
2924.34 1906
2924.85 1778
2925.36 1771
2925.87 1803
2926.38 2001
2926.89 2011
2927.40 1941
2927.91 1868
2928.42 1687
2928.93 1687
2929.44 1713
2929.95 1676
2930.46 1669
2930.97 1581
2931.48 1682
2931.99 1530
2932.50 1585
2933.01 1539
2933.52 1454
2934.03 1460
2934.54 1488
2935.05 1554
2935.56 1642
2936.07 1646
2936.58 1625
2937.09 1618
2937.60 1624
2938.12 1664
2938.63 1674
2939.14 1736
2939.65 1702
2940.16 1586
2940.67 1739
2941.18 1802
2941.69 1775
2942.20 1820
2942.72 1586
2943.23 1433
2943.74 1512
2944.25 1472
2944.76 1606
2945.27 1544
2945.79 1582
2946.30 1686
2946.81 1645
2947.32 1710
2947.83 1697
2948.34 1680
2948.86 1636
2949.37 1574
2949.88 1591
2950.39 1577
2950.90 1709
2951.42 1636
2951.93 1566
2952.44 1523
2952.95 1481
2953.46 1619
2953.98 1543
2954.49 1428
2955.00 1406
2955.51 1392
2956.03 1447
2956.54 1408
2957.05 1460
2957.56 1592
2958.08 1726
2958.59 1488
2959.10 1436
2959.62 1537
2960.13 1777
2960.64 1524
2961.15 1487
2961.67 1584
2962.18 1473
2962.69 1723
2963.21 1591
2963.72 1622
2964.23 1632
2964.75 1719
2965.26 1661
2965.77 1590
2966.29 1657
2966.80 1601
2967.31 1735
2967.83 1678
2968.34 1601
2968.85 1676
2969.37 1588
2969.88 1533
2970.40 1528
2970.91 1438
2971.42 1488
2971.94 1563
2972.45 1599
2972.96 1467
2973.48 1665
2973.99 1650
2974.51 1606
2975.02 1572
2975.54 1522
2976.05 1574
2976.56 1581
2977.08 1613
2977.59 1438
2978.11 1530
2978.62 1628
2979.14 1590
2979.65 1473
2980.16 1546
2980.68 1644
2981.19 1507
2981.71 1639
2982.22 1673
2982.74 1627
2983.25 1665
2983.77 1512
2984.28 1651
2984.80 1645
2985.31 1628
2985.83 1595
2986.34 1587
2986.86 1704
2987.37 1633
2987.89 1584
2988.40 1688
2988.92 1751
2989.44 1735
2989.95 1618
2990.47 1708
2990.98 1740
2991.50 1745
2992.01 1860
2992.53 1816
2993.04 1833
2993.56 1809
2994.08 1782
2994.59 1898
2995.11 1954
2995.62 1925
2996.14 2098
2996.66 2168
2997.17 2319
2997.69 2174
2998.20 2247
2998.72 2211
2999.24 2342
2999.75 2399
3000.27 2196
3000.79 2417
3001.30 2610
3001.82 2839
3002.33 2880
3002.85 3032
3003.37 3241
3003.88 3969
3004.40 4168
3004.92 4121
3005.43 4574
3005.95 4537
3006.47 4589
3006.99 4279
3007.50 4280
3008.02 3957
3008.54 3552
3009.05 3361
3009.57 2867
3010.09 2566
3010.60 2412
3011.12 2303
3011.64 1991
3012.16 1923
3012.67 1933
3013.19 2010
3013.71 2018
3014.23 1917
3014.74 2000
3015.26 2056
3015.78 2078
3016.30 2091
3016.82 2048
3017.33 2036
3017.85 1972
3018.37 2073
3018.89 2050
3019.40 1951
3019.92 2021
3020.44 2102
3020.96 1975
3021.48 1894
3022.00 2035
3022.51 1975
3023.03 1968
3023.55 2049
3024.07 2228
3024.59 2132
3025.11 2063
3025.62 1965
3026.14 1956
3026.66 2088
3027.18 1866
3027.70 1845
3028.22 1771
3028.74 1790
3029.25 1864
3029.77 1859
3030.29 1990
3030.81 1741
3031.33 1717
3031.85 1518
3032.37 1587
3032.89 1636
3033.41 1678
3033.93 1585
3034.45 1788
3034.96 1717
3035.48 1702
3036.00 1653
3036.52 1627
3037.04 1680
3037.56 1669
3038.08 1667
3038.60 1728
3039.12 1606
3039.64 1521
3040.16 1480
3040.68 1577
3041.20 1559
3041.72 1624
3042.24 1665
3042.76 1588
3043.28 1672
3043.80 1658
3044.32 1606
3044.84 1471
3045.36 1577
3045.88 1457
3046.40 1579
3046.92 1598
3047.44 1578
3047.96 1645
3048.48 1560
3049.00 1457
3049.52 1468
3050.04 1471
3050.56 1481
3051.09 1525
3051.61 1438
3052.13 1509
3052.65 1452
3053.17 1390
3053.69 1381
3054.21 1457
3054.73 1405
3055.25 1584
3055.77 1358
3056.29 1532
3056.82 1512
3057.34 1539
3057.86 1514
3058.38 1440
3058.90 1460
3059.42 1500
3059.94 1487
3060.47 1449
3060.99 1663
3061.51 1651
3062.03 1606
3062.55 1679
3063.07 1720
3063.60 1687
3064.12 1600
3064.64 1594
3065.16 1560
3065.68 1574
3066.21 1738
3066.73 1795
3067.25 1652
3067.77 1771
3068.29 1698
3068.82 1712
3069.34 1635
3069.86 1717
3070.38 1567
3070.90 1647
3071.43 1666
3071.95 1560
3072.47 1560
3072.99 1560
3073.52 1607
3074.04 1455
3074.56 1647
3075.09 1647
3075.61 1661
3076.13 1636
3076.65 1609
3077.18 1750
3077.70 1858
3078.22 1742
3078.75 1773
3079.27 1824
3079.79 2000
3080.32 1994
3080.84 2111
3081.36 2067
3081.89 2092
3082.41 2194
3082.93 2156
3083.46 2182
3083.98 2200
3084.50 2157
3085.03 2227
3085.55 2051
3086.07 2094
3086.60 2214
3087.12 2166
3087.64 2084
3088.17 2005
3088.69 2005
3089.22 1959
3089.74 1955
3090.26 1975
3090.79 1984
3091.31 1837
3091.84 1750
3092.36 1861
3092.89 1930
3093.41 1795
3093.93 1785
3094.46 1907
3094.98 1997
3095.51 2060
3096.03 2114
3096.56 2019
3097.08 2017
3097.61 2181
3098.13 2359
3098.66 2537
3099.18 2738
3099.70 3037
3100.23 3353
3100.75 3953
3101.28 4358
3101.80 4807
3102.33 5498
3102.85 5949
3103.38 6582
3103.91 6893
3104.43 6621
3104.96 6341
3105.48 6238
3106.01 5849
3106.53 5300
3107.06 4509
3107.58 3960
3108.11 3371
3108.63 3008
3109.16 2584
3109.69 2488
3110.21 2396
3110.74 2114
3111.26 2386
3111.79 2125
3112.31 2227
3112.84 2134
3113.37 2227
3113.89 2161
3114.42 2069
3114.94 1982
3115.47 1935
3116.00 1974
3116.52 2003
3117.05 1918
3117.58 1897
3118.10 1741
3118.63 1832
3119.16 2073
3119.68 2069
3120.21 2149
3120.73 2200
3121.26 2334
3121.79 2424
3122.31 2323
3122.84 2237
3123.37 2198
3123.90 2212
3124.42 2252
3124.95 2316
3125.48 2034
3126.00 1949
3126.53 2002
3127.06 1828
3127.58 1724
3128.11 1638
3128.64 1656
3129.17 1652
3129.69 1673
3130.22 1686
3130.75 1717
3131.28 1727
3131.80 1791
3132.33 1635
3132.86 1585
3133.39 1731
3133.91 1705
3134.44 1880
3134.97 1729
3135.50 1588
3136.03 1586
3136.55 1639
3137.08 1628
3137.61 1789
3138.14 1678
3138.67 1742
3139.19 1715
3139.72 1812
3140.25 1689
3140.78 1538
3141.31 1634
3141.84 1645
3142.36 1529
3142.89 1557
3143.42 1608
3143.95 1670
3144.48 1692
3145.01 1561
3145.54 1679
3146.06 1627
3146.59 1471
3147.12 1828
3147.65 1877
3148.18 1883
3148.71 1899
3149.24 2081
3149.77 2013
3150.30 2018
3150.83 2106
3151.35 2008
3151.88 1819
3152.41 1812
3152.94 1916
3153.47 1893
3154.00 1758
3154.53 1745
3155.06 1740
3155.59 1782
3156.12 1716
3156.65 1699
3157.18 1733
3157.71 1809
3158.24 1812
3158.77 1854
3159.30 1791
3159.83 1711
3160.36 1831
3160.89 1682
3161.42 1628
3161.95 1574
3162.48 1717
3163.01 1697
3163.54 1733
3164.07 1761
3164.60 1642
3165.13 1653
3165.66 1588
3166.19 1641
3166.72 1485
3167.25 1506
3167.78 1706
3168.31 1617
3168.84 1705
3169.37 1678
3169.90 1488
3170.44 1634
3170.97 1564
3171.50 1596
3172.03 1656
3172.56 1599
3173.09 1563
3173.62 1714
3174.15 1702
3174.68 1723
3175.21 1823
3175.75 1778
3176.28 1844
3176.81 1850
3177.34 1801
3177.87 1729
3178.40 1767
3178.93 1679
3179.47 1707
3180.00 1651
3180.53 1705
3181.06 1665
3181.59 1510
3182.12 1657
3182.66 1553
3183.19 1497
3183.72 1542
3184.25 1522
3184.78 1475
3185.32 1581
3185.85 1464
3186.38 1627
3186.91 1687
3187.44 1582
3187.98 1526
3188.51 1639
3189.04 1522
3189.57 1436
3190.11 1462
3190.64 1449
3191.17 1411
3191.70 1479
3192.24 1454
3192.77 1480
3193.30 1524
3193.84 1538
3194.37 1629
3194.90 1665
3195.43 1546
3195.97 1619
3196.50 1580
3197.03 1481
3197.57 1609
3198.10 1708
3198.63 1645
3199.17 1736
3199.70 1596
3200.23 1719
3200.77 1723
3201.30 1693
3201.83 1849
3202.37 1831
3202.90 1792
3203.43 1798
3203.97 1822
3204.50 1775
3205.03 1771
3205.57 1835
3206.10 1858
3206.63 1692
3207.17 1730
3207.70 1913
3208.24 1901
3208.77 1726
3209.30 1837
3209.84 1848
3210.37 1844
3210.91 1918
3211.44 1963
3211.98 1994
3212.51 1969
3213.04 1853
3213.58 1788
3214.11 1767
3214.65 1779
3215.18 1762
3215.72 1747
3216.25 1718
3216.79 1671
3217.32 1599
3217.86 1610
3218.39 1705
3218.93 1536
3219.46 1580
3220.00 1799
3220.53 1671
3221.07 1729
3221.60 1824
3222.14 1731
3222.67 1601
3223.21 1742
3223.74 1832
3224.28 1732
3224.81 1886
3225.35 1735
3225.88 1752
3226.42 1870
3226.95 1798
3227.49 1671
3228.02 1810
3228.56 1811
3229.10 1824
3229.63 1792
3230.17 1752
3230.70 1767
3231.24 1782
3231.78 1754
3232.31 1860
3232.85 1931
3233.38 1795
3233.92 1716
3234.46 1855
3234.99 1939
3235.53 1954
3236.06 1874
3236.60 1805
3237.14 2017
3237.67 2070
3238.21 2041
3238.75 2017
3239.28 2324
3239.82 2204
3240.36 2212
3240.89 1973
3241.43 1959
3241.97 1957
3242.50 1996
3243.04 1995
3243.58 2344
3244.11 2171
3244.65 1972
3245.19 2005
3245.72 1872
3246.26 1882
3246.80 1964
3247.34 1894
3247.87 2072
3248.41 2194
3248.95 2069
3249.49 2017
3250.02 2190
3250.56 2183
3251.10 2087
3251.64 1965
3252.17 1985
3252.71 2025
3253.25 2126
3253.79 2051
3254.32 2153
3254.86 2326
3255.40 2271
3255.94 2215
3256.48 2331
3257.01 2470
3257.55 2521
3258.09 2592
3258.63 2672
3259.17 2730
3259.70 3276
3260.24 3319
3260.78 3382
3261.32 3485
3261.86 3798
3262.40 4186
3262.93 4303
3263.47 4696
3264.01 4955
3264.55 5007
3265.09 5268
3265.63 5647
3266.17 5355
3266.71 5607
3267.24 5389
3267.78 5416
3268.32 5053
3268.86 5078
3269.40 4879
3269.94 4419
3270.48 4080
3271.02 3758
3271.56 3430
3272.10 2947
3272.64 2607
3273.18 2464
3273.71 2613
3274.25 2446
3274.79 2480
3275.33 2354
3275.87 2328
3276.41 2282
3276.95 2130
3277.49 2146
3278.03 2334
3278.57 2306
3279.11 2393
3279.65 2530
3280.19 2318
3280.73 2390
3281.27 2342
3281.81 2311
3282.35 2315
3282.89 2502
3283.43 2401
3283.97 2419
3284.51 2418
3285.05 2500
3285.59 2420
3286.13 2509
3286.67 2557
3287.21 2556
3287.75 2505
3288.30 2472
3288.84 2606
3289.38 2498
3289.92 2469
3290.46 2500
3291.00 2642
3291.54 2660
3292.08 2883
3292.62 3075
3293.16 3108
3293.70 3196
3294.24 3416
3294.79 3858
3295.33 4010
3295.87 4124
3296.41 4415
3296.95 4242
3297.49 4135
3298.03 4095
3298.57 3900
3299.12 3370
3299.66 3110
3300.20 3106
3300.74 2972
3301.28 2788
3301.82 2708
3302.37 2533
3302.91 2450
3303.45 2387
3303.99 2371
3304.53 2336
3305.08 2243
3305.62 2282
3306.16 2274
3306.70 2199
3307.24 2136
3307.79 2151
3308.33 2255
3308.87 2302
3309.41 2227
3309.96 2311
3310.50 2262
3311.04 2247
3311.58 2243
3312.13 2159
3312.67 2237
3313.21 2291
3313.75 2165
3314.30 2233
3314.84 2378
3315.38 2418
3315.92 2747
3316.47 2776
3317.01 2664
3317.55 2839
3318.10 2819
3318.64 3104
3319.18 2967
3319.73 2943
3320.27 3132
3320.81 3042
3321.36 3005
3321.90 2895
3322.44 3064
3322.99 2956
3323.53 2925
3324.07 2835
3324.62 2723
3325.16 2814
3325.70 2780
3326.25 2596
3326.79 2590
3327.34 2691
3327.88 2614
3328.42 2651
3328.97 2607
3329.51 2786
3330.06 2965
3330.60 3519
3331.14 4142
3331.69 5199
3332.23 6475
3332.78 8076
3333.32 9424
3333.86 10963
3334.41 12759
3334.95 14740
3335.50 16350
3336.04 17609
3336.59 18831
3337.13 19303
3337.68 19072
3338.22 18120
3338.77 16128
3339.31 14472
3339.86 13032
3340.40 11065
3340.94 9351
3341.49 7390
3342.03 6197
3342.58 5315
3343.13 4213
3343.67 3962
3344.22 3498
3344.76 3307
3345.31 3141
3345.85 2948
3346.40 2773
3346.94 2737
3347.49 2903
3348.03 2832
3348.58 2568
3349.12 2489
3349.67 2524
3350.22 2380
3350.76 2441
3351.31 2523
3351.85 2552
3352.40 2540
3352.94 2445
3353.49 2324
3354.04 2398
3354.58 2374
3355.13 2483
3355.67 2393
3356.22 2483
3356.77 2363
3357.31 2356
3357.86 2491
3358.41 2163
3358.95 2131
3359.50 2050
3360.05 2098
3360.59 2280
3361.14 2220
3361.68 2275
3362.23 2262
3362.78 2280
3363.33 2334
3363.87 2308
3364.42 2336
3364.97 2238
3365.51 2399
3366.06 2137
3366.61 2075
3367.15 2186
3367.70 2372
3368.25 2107
3368.79 2292
3369.34 2339
3369.89 2374
3370.44 2475
3370.98 2511
3371.53 2712
3372.08 2715
3372.63 2903
3373.17 3136
3373.72 3183
3374.27 3105
3374.82 3320
3375.36 3276
3375.91 3002
3376.46 2995
3377.01 2846
3377.56 2914
3378.10 2639
3378.65 2614
3379.20 2426
3379.75 2372
3380.30 2256
3380.84 2068
3381.39 1993
3381.94 1829
3382.49 1805
3383.04 1832
3383.59 1797
3384.13 1806
3384.68 1885
3385.23 1768
3385.78 1690
3386.33 1708
3386.88 1838
3387.43 1823
3387.97 1765
3388.52 1705
3389.07 1689
3389.62 1780
3390.17 1880
3390.72 1980
3391.27 1767
3391.82 1614
3392.37 1755
3392.92 1767
3393.46 1830
3394.01 1904
3394.56 1754
3395.11 1720
3395.66 1745
3396.21 1706
3396.76 1800
3397.31 1833
3397.86 1864
3398.41 1788
3398.96 1965
3399.51 1860
3400.06 1708
3400.61 1696
3401.16 1593
3401.71 1632
3402.26 1709
3402.81 1739
3403.36 1602
3403.91 1671
3404.46 1607
3405.01 1600
3405.56 1645
3406.11 1752
3406.66 1682
3407.21 1690
3407.76 1729
3408.31 1750
3408.86 1811
3409.41 1866
3409.96 1759
3410.51 1761
3411.06 1871
3411.61 1825
3412.16 1955
3412.71 2017
3413.27 2039
3413.82 2012
3414.37 1952
3414.92 1992
3415.47 2038
3416.02 1899
3416.57 1810
3417.12 1714
3417.67 1653
3418.22 1816
3418.78 1802
3419.33 1595
3419.88 1572
3420.43 1728
3420.98 1738
3421.53 1790
3422.08 1738
3422.64 1872
3423.19 1885
3423.74 1891
3424.29 1887
3424.84 1820
3425.39 1962
3425.95 1834
3426.50 1838
3427.05 1837
3427.60 1691
3428.15 1629
3428.71 1628
3429.26 1690
3429.81 1681
3430.36 1834
3430.91 1744
3431.47 1625
3432.02 1732
3432.57 1737
3433.12 1621
3433.68 1603
3434.23 1649
3434.78 1630
3435.33 1639
3435.89 1689
3436.44 1753
3436.99 1637
3437.54 1540
3438.10 1762
3438.65 1751
3439.20 1705
3439.76 1814
3440.31 1748
3440.86 1733
3441.42 1581
3441.97 1653
3442.52 1706
3443.07 1574
3443.63 1697
3444.18 1663
3444.73 1594
3445.29 1635
3445.84 1554
3446.39 1581
3446.95 1500
3447.50 1569
3448.06 1552
3448.61 1575
3449.16 1580
3449.72 1472
3450.27 1476
3450.82 1471
3451.38 1436
3451.93 1507
3452.49 1603
3453.04 1533
3453.59 1589
3454.15 1507
3454.70 1562
3455.26 1508
3455.81 1444
3456.36 1400
3456.92 1646
3457.47 1546
3458.03 1416
3458.58 1492
3459.14 1444
3459.69 1530
3460.25 1604
3460.80 1683
3461.36 1607
3461.91 1694
3462.46 1640
3463.02 1660
3463.57 1667
3464.13 1636
3464.68 1757
3465.24 1672
3465.79 1661
3466.35 1555
3466.90 1652
3467.46 1561
3468.02 1509
3468.57 1566
3469.13 1648
3469.68 1725
3470.24 1681
3470.79 1536
3471.35 1727
3471.90 1670
3472.46 1817
3473.01 1779
3473.57 1739
3474.13 1815
3474.68 1767
3475.24 1935
3475.79 2097
3476.35 1992
3476.90 1769
3477.46 1899
3478.02 2010
3478.57 1985
3479.13 2039
3479.68 2024
3480.24 2189
3480.80 1957
3481.35 1870
3481.91 1853
3482.47 1910
3483.02 1884
3483.58 1945
3484.14 2081
3484.69 2146
3485.25 2198
3485.81 2134
3486.36 2179
3486.92 2266
3487.48 2379
3488.03 2647
3488.59 2833
3489.15 3117
3489.70 3388
3490.26 3888
3490.82 3760
3491.37 4146
3491.93 4324
3492.49 4592
3493.05 4830
3493.60 4820
3494.16 4540
3494.72 4655
3495.27 4665
3495.83 4660
3496.39 4625
3496.95 4224
3497.50 4127
3498.06 4306
3498.62 4764
3499.18 5170
3499.74 5212
3500.29 5360
3500.85 5334
3501.41 5270
3501.97 5141
3502.52 5084
3503.08 4629
3503.64 4641
3504.20 4518
3504.76 4408
3505.32 4388
3505.87 4549
3506.43 4376
3506.99 4240
3507.55 4139
3508.11 3887
3508.67 3917
3509.22 3622
3509.78 3282
3510.34 3116
3510.90 2992
3511.46 2584
3512.02 2496
3512.58 2362
3513.13 2288
3513.69 2230
3514.25 2160
3514.81 2101
3515.37 1899
3515.93 1835
3516.49 2081
3517.05 1867
3517.61 1937
3518.17 1987
3518.73 1772
3519.28 1925
3519.84 2164
3520.40 2038
3520.96 1934
3521.52 1981
3522.08 1973
3522.64 2043
3523.20 2185
3523.76 2140
3524.32 1992
3524.88 1952
3525.44 2006
3526.00 2187
3526.56 2208
3527.12 1991
3527.68 1958
3528.24 1848
3528.80 1958
3529.36 1913
3529.92 1766
3530.48 1713
3531.04 1831
3531.60 1748
3532.16 1849
3532.72 1857
3533.28 1873
3533.84 1768
3534.40 1880
3534.96 1822
3535.52 1733
3536.08 1798
3536.65 1900
3537.21 1728
3537.77 1717
3538.33 1813
3538.89 1760
3539.45 1828
3540.01 1798
3540.57 2027
3541.13 1926
3541.69 1982
3542.25 1889
3542.82 2010
3543.38 2026
3543.94 2117
3544.50 2048
3545.06 1974
3545.62 1914
3546.18 1776
3546.75 1775
3547.31 1800
3547.87 1781
3548.43 1811
3548.99 1755
3549.55 1615
3550.12 1652
3550.68 1659
3551.24 1802
3551.80 1706
3552.36 1800
3552.92 1649
3553.49 1652
3554.05 1524
3554.61 1604
3555.17 1723
3555.74 1649
3556.30 1544
3556.86 1453
3557.42 1527
3557.98 1459
3558.55 1492
3559.11 1406
3559.67 1552
3560.23 1549
3560.80 1563
3561.36 1729
3561.92 1689
3562.49 1865
3563.05 1520
3563.61 1496
3564.17 1562
3564.74 1642
3565.30 1501
3565.86 1479
3566.43 1444
3566.99 1517
3567.55 1457
3568.11 1432
3568.68 1510
3569.24 1469
3569.80 1484
3570.37 1550
3570.93 1445
3571.49 1447
3572.06 1431
3572.62 1328
3573.19 1471
3573.75 1662
3574.31 1521
3574.88 1487
3575.44 1581
3576.00 1565
3576.57 1575
3577.13 1501
3577.70 1584
3578.26 1555
3578.82 1583
3579.39 1715
3579.95 1711
3580.52 1587
3581.08 1576
3581.64 1533
3582.21 1468
3582.77 1577
3583.34 1491
3583.90 1502
3584.47 1407
3585.03 1488
3585.60 1488
3586.16 1472
3586.72 1476
3587.29 1453
3587.85 1511
3588.42 1597
3588.98 1596
3589.55 1584
3590.11 1567
3590.68 1465
3591.24 1470
3591.81 1614
3592.37 1719
3592.94 1576
3593.50 1575
3594.07 1656
3594.63 1608
3595.20 1594
3595.77 1631
3596.33 1597
3596.90 1634
3597.46 1531
3598.03 1660
3598.59 1563
3599.16 1639
3599.72 1628
3600.29 1596
3600.86 1535
3601.42 1554
3601.99 1630
3602.55 1550
3603.12 1373
3603.69 1459
3604.25 1633
3604.82 1555
3605.38 1543
3605.95 1562
3606.52 1455
3607.08 1364
3607.65 1508
3608.21 1547
3608.78 1383
3609.35 1320
3609.91 1321
3610.48 1307
3611.05 1360
3611.61 1451
3612.18 1462
3612.75 1417
3613.31 1527
3613.88 1560
3614.45 1647
3615.01 1865
3615.58 1933
3616.15 2094
3616.72 2079
3617.28 2196
3617.85 2353
3618.42 2519
3618.98 2448
3619.55 2650
3620.12 2459
3620.69 2346
3621.25 2271
3621.82 2199
3622.39 1944
3622.96 1834
3623.52 1775
3624.09 1662
3624.66 1713
3625.23 1477
3625.79 1494
3626.36 1606
3626.93 1416
3627.50 1372
3628.06 1515
3628.63 1489
3629.20 1580
3629.77 1493
3630.34 1537
3630.91 1563
3631.47 1555
3632.04 1558
3632.61 1470
3633.18 1431
3633.75 1511
3634.31 1433
3634.88 1509
3635.45 1527
3636.02 1645
3636.59 1572
3637.16 1438
3637.73 1624
3638.29 1683
3638.86 1820
3639.43 1818
3640.00 2002
3640.57 1968
3641.14 1991
3641.71 2044
3642.28 1994
3642.85 2125
3643.42 1928
3643.98 1873
3644.55 1928
3645.12 1924
3645.69 1775
3646.26 1860
3646.83 1963
3647.40 1863
3647.97 1951
3648.54 1885
3649.11 1968
3649.68 1848
3650.25 1800
3650.82 1971
3651.39 2041
3651.96 2075
3652.53 2104
3653.10 2099
3653.67 2134
3654.24 2196
3654.81 2213
3655.38 2111
3655.95 2146
3656.52 2421
3657.09 2517
3657.66 2725
3658.23 2745
3658.80 2856
3659.37 2668
3659.94 2614
3660.51 2671
3661.08 2742
3661.65 2523
3662.22 2525
3662.79 2381
3663.36 2537
3663.93 2435
3664.50 2260
3665.07 2525
3665.64 2343
3666.22 2251
3666.79 2196
3667.36 2182
3667.93 2008
3668.50 1912
3669.07 2039
3669.64 2139
3670.21 2113
3670.78 1951
3671.36 1927
3671.93 1800
3672.50 1844
3673.07 1938
3673.64 1918
3674.21 1945
3674.78 1920
3675.36 2001
3675.93 1924
3676.50 2002
3677.07 1962
3677.64 1939
3678.21 1795
3678.79 1721
3679.36 1744
3679.93 1707
3680.50 1702
3681.07 1686
3681.65 1601
3682.22 1828
3682.79 1779
3683.36 1608
3683.94 1675
3684.51 1747
3685.08 1824
3685.65 1966
3686.23 2032
3686.80 2049
3687.37 2082
3687.94 2067
3688.52 2371
3689.09 2417
3689.66 2287
3690.23 2510
3690.81 2578
3691.38 2468
3691.95 2289
3692.52 2189
3693.10 2122
3693.67 1954
3694.24 1913
3694.82 1780
3695.39 1924
3695.96 1919
3696.54 1887
3697.11 1819
3697.68 1748
3698.26 1983
3698.83 1843
3699.40 1928
3699.98 1890
3700.55 2070
3701.12 2165
3701.70 2035
3702.27 2423
3702.85 2168
3703.42 2276
3703.99 2288
3704.57 2094
3705.14 2009
3705.71 1984
3706.29 1843
3706.86 1846
3707.44 1851
3708.01 1969
3708.59 1827
3709.16 1803
3709.73 1993
3710.31 1701
3710.88 1614
3711.46 1790
3712.03 1839
3712.61 1854
3713.18 1836
3713.75 1843
3714.33 1802
3714.90 1633
3715.48 1671
3716.05 1705
3716.63 1603
3717.20 1615
3717.78 1557
3718.35 1513
3718.93 1542
3719.50 1570
3720.08 1495
3720.65 1341
3721.23 1377
3721.80 1422
3722.38 1329
3722.95 1429
3723.53 1528
3724.11 1490
3724.68 1475
3725.26 1517
3725.83 1437
3726.41 1446
3726.98 1554
3727.56 1468
3728.13 1515
3728.71 1629
3729.29 1662
3729.86 1625
3730.44 1769
3731.01 1837
3731.59 1894
3732.17 1796
3732.74 1918
3733.32 1836
3733.89 1772
3734.47 1813
3735.05 1895
3735.62 1878
3736.20 1762
3736.77 1720
3737.35 1693
3737.93 1614
3738.50 1566
3739.08 1444
3739.66 1384
3740.23 1486
3740.81 1475
3741.39 1487
3741.96 1456
3742.54 1521
3743.12 1511
3743.69 1493
3744.27 1494
3744.85 1566
3745.43 1572
3746.00 1452
3746.58 1425
3747.16 1368
3747.73 1530
3748.31 1425
3748.89 1498
3749.47 1535
3750.04 1575
3750.62 1509
3751.20 1549
3751.78 1466
3752.35 1520
3752.93 1508
3753.51 1439
3754.09 1385
3754.66 1401
3755.24 1436
3755.82 1473
3756.40 1397
3756.98 1340
3757.55 1427
3758.13 1417
3758.71 1561
3759.29 1581
3759.87 1500
3760.44 1522
3761.02 1495
3761.60 1574
3762.18 1619
3762.76 1754
3763.34 1497
3763.91 1638
3764.49 1607
3765.07 1512
3765.65 1437
3766.23 1445
3766.81 1625
3767.39 1474
3767.96 1458
3768.54 1530
3769.12 1508
3769.70 1750
3770.28 1728
3770.86 1633
3771.44 1662
3772.02 1553
3772.60 1554
3773.18 1528
3773.76 1512
3774.33 1475
3774.91 1514
3775.49 1462
3776.07 1457
3776.65 1469
3777.23 1523
3777.81 1457
3778.39 1411
3778.97 1402
3779.55 1357
3780.13 1450
3780.71 1495
3781.29 1444
3781.87 1367
3782.45 1342
3783.03 1266
3783.61 1273
3784.19 1388
3784.77 1403
3785.35 1429
3785.93 1363
3786.51 1491
3787.09 1435
3787.67 1406
3788.25 1474
3788.83 1386
3789.41 1537
3789.99 1452
3790.57 1423
3791.15 1439
3791.73 1441
3792.31 1390
3792.89 1407
3793.48 1442
3794.06 1467
3794.64 1567
3795.22 1581
3795.80 1524
3796.38 1622
3796.96 1629
3797.54 1541
3798.12 1551
3798.70 1434
3799.28 1532
3799.87 1530
3800.45 1635
3801.03 1604
3801.61 1803
3802.19 1811
3802.77 1787
3803.35 1722
3803.94 1766
3804.52 1594
3805.10 1707
3805.68 1760
3806.26 1828
3806.84 1750
3807.43 1823
3808.01 1849
3808.59 1853
3809.17 1874
3809.75 1689
3810.34 1802
3810.92 1980
3811.50 1914
3812.08 1899
3812.66 2130
3813.25 2206
3813.83 2183
3814.41 2376
3814.99 2167
3815.58 2132
3816.16 2245
3816.74 2291
3817.32 2150
3817.91 2028
3818.49 1695
3819.07 1874
3819.65 1774
3820.24 1669
3820.82 1734
3821.40 1673
3821.99 1653
3822.57 1463
3823.15 1564
3823.73 1452
3824.32 1633
3824.90 1625
3825.48 1531
3826.07 1478
3826.65 1418
3827.23 1524
3827.82 1462
3828.40 1517
3828.98 1466
3829.57 1464
3830.15 1354
3830.73 1437
3831.32 1505
3831.90 1470
3832.49 1552
3833.07 1506
3833.65 1626
3834.24 1550
3834.82 1404
3835.41 1465
3835.99 1476
3836.57 1465
3837.16 1367
3837.74 1382
3838.33 1307
3838.91 1364
3839.49 1317
3840.08 1300
3840.66 1268
3841.25 1250
3841.83 1302
3842.42 1316
3843.00 1276
3843.58 1284
3844.17 1318
3844.75 1316
3845.34 1425
3845.92 1393
3846.51 1384
3847.09 1416
3847.68 1394
3848.26 1356
3848.85 1312
3849.43 1450
3850.02 1466
3850.60 1446
3851.19 1311
3851.77 1551
3852.36 1618
3852.94 1489
3853.53 1578
3854.11 1481
3854.70 1508
3855.29 1465
3855.87 1545
3856.46 1536
3857.04 1511
3857.63 1496
3858.21 1566
3858.80 1617
3859.39 1578
3859.97 1673
3860.56 1830
3861.14 1931
3861.73 1957
3862.31 1843
3862.90 2003
3863.49 2065
3864.07 2008
3864.66 2060
3865.25 2032
3865.83 2079
3866.42 1999
3867.00 2014
3867.59 1840
3868.18 1882
3868.76 1683
3869.35 1671
3869.94 1739
3870.52 1690
3871.11 1656
3871.70 1595
3872.28 1583
3872.87 1560
3873.46 1533
3874.04 1495
3874.63 1604
3875.22 1601
3875.80 1605
3876.39 1496
3876.98 1636
3877.57 1558
3878.15 1555
3878.74 1420
3879.33 1351
3879.92 1411
3880.50 1481
3881.09 1433
3881.68 1325
3882.26 1290
3882.85 1335
3883.44 1400
3884.03 1290
3884.62 1259
3885.20 1438
3885.79 1374
3886.38 1454
3886.97 1393
3887.55 1452
3888.14 1540
3888.73 1564
3889.32 1680
3889.91 1794
3890.49 1668
3891.08 1674
3891.67 1703
3892.26 1732
3892.85 1619
3893.44 1748
3894.02 1789
3894.61 1570
3895.20 1567
3895.79 1477
3896.38 1402
3896.97 1591
3897.56 1332
3898.14 1426
3898.73 1313
3899.32 1346
3899.91 1540
3900.50 1497
3901.09 1479
3901.68 1363
3902.27 1346
3902.86 1573
3903.44 1474
3904.03 1458
3904.62 1474
3905.21 1433
3905.80 1375
3906.39 1350
3906.98 1539
3907.57 1592
3908.16 1483
3908.75 1387
3909.34 1530
3909.93 1479
3910.52 1326
3911.11 1376
3911.70 1398
3912.29 1433
3912.88 1427
3913.47 1319
3914.06 1254
3914.65 1417
3915.24 1240
3915.83 1356
3916.42 1498
3917.01 1425
3917.60 1534
3918.19 1485
3918.78 1396
3919.37 1408
3919.96 1435
3920.55 1380
3921.14 1302
3921.73 1283
3922.32 1437
3922.91 1380
3923.50 1387
3924.09 1362
3924.68 1286
3925.27 1318
3925.86 1252
3926.45 1272
3927.05 1311
3927.64 1231
3928.23 1154
3928.82 1181
3929.41 1334
3930.00 1265
3930.59 1280
3931.18 1318
3931.77 1112
3932.37 1200
3932.96 1270
3933.55 1301
3934.14 1221
3934.73 1153
3935.32 1260
3935.91 1368
3936.51 1263
3937.10 1220
3937.69 1217
3938.28 1336
3938.87 1362
3939.46 1357
3940.06 1345
3940.65 1320
3941.24 1459
3941.83 1378
3942.42 1379
3943.02 1361
3943.61 1391
3944.20 1447
3944.79 1339
3945.39 1441
3945.98 1456
3946.57 1431
3947.16 1309
3947.76 1250
3948.35 1245
3948.94 1299
3949.53 1396
3950.13 1376
3950.72 1319
3951.31 1350
3951.90 1355
3952.50 1367
3953.09 1286
3953.68 1334
3954.28 1254
3954.87 1266
3955.46 1492
3956.05 1435
3956.65 1290
3957.24 1346
3957.83 1465
3958.43 1544
3959.02 1347
3959.61 1375
3960.21 1296
3960.80 1364
3961.39 1435
3961.99 1361
3962.58 1272
3963.17 1227
3963.77 1384
3964.36 1423
3964.96 1409
3965.55 1322
3966.14 1393
3966.74 1517
3967.33 1555
3967.93 1553
3968.52 1519
3969.11 1403
3969.71 1377
3970.30 1428
3970.90 1411
3971.49 1395
3972.08 1404
3972.68 1322
3973.27 1611
3973.87 1569
3974.46 1639
3975.06 1772
3975.65 1756
3976.25 1684
3976.84 1735
3977.43 1787
3978.03 1795
3978.62 1745
3979.22 1569
3979.81 1626
3980.41 1528
3981.00 1508
3981.60 1409
3982.19 1444
3982.79 1525
3983.38 1594
3983.98 1438
3984.57 1528
3985.17 1412
3985.76 1398
3986.36 1421
3986.96 1408
3987.55 1492
3988.15 1490
3988.74 1452
3989.34 1374
3989.93 1372
3990.53 1386
3991.12 1336
3991.72 1297
3992.32 1248
3992.91 1388
3993.51 1501
3994.10 1395
3994.70 1265
3995.30 1422
3995.89 1413
3996.49 1352
3997.08 1403
3997.68 1138
3998.28 1304
3998.87 1399
3999.47 1553
4000.07 1493
4000.66 1369
4001.26 1387
4001.85 1375
4002.45 1399
4003.05 1304
4003.64 1329
4004.24 1531
4004.84 1498
4005.43 1546
4006.03 1445
4006.63 1492
4007.23 1431
4007.82 1404
4008.42 1443
4009.02 1609
4009.61 1590
4010.21 1413
4010.81 1394
4011.41 1392
4012.00 1486
4012.60 1445
4013.20 1504
4013.79 1395
4014.39 1348
4014.99 1554
4015.59 1593
4016.18 1471
4016.78 1491
4017.38 1535
4017.98 1554
4018.58 1439
4019.17 1452
4019.77 1415
4020.37 1455
4020.97 1572
4021.56 1459
4022.16 1343
4022.76 1498
4023.36 1459
4023.96 1485
4024.56 1374
4025.15 1360
4025.75 1591
4026.35 1746
4026.95 1624
4027.55 1568
4028.15 1573
4028.74 1660
4029.34 1688
4029.94 1752
4030.54 1574
4031.14 1672
4031.74 1791
4032.34 1730
4032.93 1879
4033.53 1823
4034.13 1832
4034.73 1916
4035.33 1899
4035.93 1942
4036.53 1871
4037.13 1765
4037.73 1751
4038.33 1606
4038.93 1536
4039.52 1425
4040.12 1453
4040.72 1375
4041.32 1412
4041.92 1347
4042.52 1401
4043.12 1437
4043.72 1465
4044.32 1381
4044.92 1376
4045.52 1268
4046.12 1347
4046.72 1491
4047.32 1450
4047.92 1345
4048.52 1217
4049.12 1417
4049.72 1567
4050.32 1492
4050.92 1545
4051.52 1390
4052.12 1479
4052.72 1289
4053.32 1387
4053.92 1482
4054.52 1402
4055.12 1498
4055.72 1450
4056.32 1327
4056.92 1329
4057.52 1370
4058.13 1460
4058.73 1378
4059.33 1329
4059.93 1272
4060.53 1260
4061.13 1253
4061.73 1251
4062.33 1307
4062.93 1225
4063.53 1351
4064.14 1301
4064.74 1302
4065.34 1226
4065.94 1140
4066.54 1124
4067.14 1190
4067.74 1182
4068.34 1237
4068.95 1225
4069.55 1120
4070.15 1044
4070.75 1120
4071.35 1081
4071.95 1197
4072.56 1169
4073.16 1323
4073.76 1332
4074.36 1230
4074.96 1237
4075.57 1364
4076.17 1398
4076.77 1452
4077.37 1451
4077.97 1342
4078.58 1196
4079.18 1188
4079.78 1288
4080.38 1393
4080.99 1321
4081.59 1284
4082.19 1301
4082.79 1339
4083.40 1306
4084.00 1335
4084.60 1318
4085.20 1229
4085.81 1217
4086.41 1257
4087.01 1173
4087.61 1241
4088.22 1135
4088.82 1106
4089.42 1063
4090.03 1265
4090.63 1297
4091.23 1255
4091.84 1153
4092.44 1096
4093.04 1060
4093.65 1096
4094.25 1236
4094.85 1192
4095.46 1148
4096.06 1187
4096.66 1259
4097.27 1190
4097.87 1174
4098.47 1207
4099.08 1218
4099.68 1239
4100.29 1196
4100.89 1259
4101.49 1163
4102.10 1219
4102.70 1202
4103.30 1194
4103.91 1118
4104.51 1244
4105.12 1314
4105.72 1198
4106.33 1233
4106.93 1176
4107.53 1191
4108.14 1173
4108.74 1139
4109.35 1176
4109.95 1169
4110.56 1236
4111.16 1281
4111.77 1272
4112.37 1132
4112.98 1124
4113.58 1216
4114.19 1186
4114.79 1150
4115.40 1250
4116.00 1201
4116.61 1192
4117.21 1338
4117.82 1309
4118.42 1226
4119.03 1181
4119.63 1253
4120.24 1245
4120.84 1282
4121.45 1433
4122.05 1381
4122.66 1363
4123.26 1312
4123.87 1258
4124.47 1246
4125.08 1304
4125.69 1231
4126.29 1234
4126.90 1242
4127.50 1235
4128.11 1246
4128.71 1170
4129.32 1342
4129.93 1260
4130.53 1241
4131.14 1198
4131.74 1249
4132.35 1268
4132.96 1338
4133.56 1195
4134.17 1299
4134.78 1341
4135.38 1252
4135.99 1227
4136.60 1338
4137.20 1324
4137.81 1343
4138.42 1591
4139.02 1544
4139.63 1370
4140.24 1397
4140.84 1373
4141.45 1445
4142.06 1471
4142.66 1459
4143.27 1537
4143.88 1390
4144.48 1444
4145.09 1448
4145.70 1401
4146.31 1338
4146.91 1288
4147.52 1349
4148.13 1350
4148.73 1288
4149.34 1131
4149.95 1216
4150.56 1223
4151.16 1213
4151.77 1179
4152.38 1241
4152.99 1283
4153.60 1256
4154.20 1267
4154.81 1198
4155.42 1200
4156.03 1245
4156.63 1246
4157.24 1246
4157.85 1375
4158.46 1320
4159.07 1297
4159.68 1222
4160.28 1310
4160.89 1496
4161.50 1519
4162.11 1445
4162.72 1668
4163.33 1643
4163.93 1601
4164.54 1725
4165.15 1766
4165.76 1788
4166.37 1822
4166.98 1667
4167.59 1539
4168.19 1420
4168.80 1518
4169.41 1501
4170.02 1366
4170.63 1366
4171.24 1353
4171.85 1424
4172.46 1482
4173.07 1446
4173.68 1469
4174.29 1371
4174.89 1363
4175.50 1565
4176.11 1338
4176.72 1415
4177.33 1569
4177.94 1419
4178.55 1435
4179.16 1470
4179.77 1325
4180.38 1338
4180.99 1327
4181.60 1337
4182.21 1305
4182.82 1274
4183.43 1267
4184.04 1302
4184.65 1366
4185.26 1323
4185.87 1150
4186.48 1207
4187.09 1299
4187.70 1273
4188.31 1294
4188.92 1446
4189.53 1453
4190.14 1499
4190.75 1539
4191.36 1524
4191.97 1660
4192.58 1613
4193.19 1756
4193.80 1915
4194.42 1819
4195.03 1948
4195.64 2010
4196.25 1823
4196.86 1782
4197.47 1604
4198.08 1681
4198.69 1588
4199.30 1650
4199.91 1541
4200.53 1422
4201.14 1386
4201.75 1474
4202.36 1425
4202.97 1364
4203.58 1293
4204.19 1215
4204.80 1370
4205.42 1350
4206.03 1420
4206.64 1415
4207.25 1341
4207.86 1339
4208.47 1396
4209.09 1414
4209.70 1460
4210.31 1398
4210.92 1415
4211.53 1434
4212.15 1444
4212.76 1484
4213.37 1414
4213.98 1392
4214.59 1445
4215.21 1492
4215.82 1619
4216.43 1656
4217.04 1851
4217.66 1834
4218.27 1838
4218.88 1897
4219.49 2001
4220.11 2121
4220.72 2243
4221.33 2059
4221.94 2165
4222.56 2336
4223.17 2238
4223.78 2358
4224.40 2370
4225.01 2378
4225.62 2330
4226.23 2451
4226.85 2395
4227.46 2657
4228.07 2798
4228.69 2489
4229.30 2577
4229.91 2791
4230.53 2942
4231.14 3053
4231.75 3202
4232.37 3113
4232.98 3218
4233.59 3353
4234.21 3641
4234.82 3676
4235.44 3746
4236.05 3650
4236.66 3715
4237.28 3491
4237.89 3137
4238.50 2942
4239.12 2583
4239.73 2279
4240.35 2081
4240.96 1882
4241.58 2061
4242.19 2056
4242.80 2007
4243.42 2023
4244.03 2075
4244.65 2076
4245.26 1833
4245.88 1997
4246.49 1942
4247.10 1876
4247.72 1977
4248.33 2013
4248.95 1998
4249.56 1937
4250.18 2002
4250.79 1816
4251.41 1874
4252.02 1905
4252.64 1723
4253.25 1835
4253.87 1602
4254.48 1667
4255.10 1781
4255.71 1739
4256.33 1861
4256.94 1734
4257.56 1528
4258.17 1472
4258.79 1375
4259.41 1441
4260.02 1546
4260.64 1430
4261.25 1592
4261.87 1554
4262.48 1466
4263.10 1413
4263.71 1506
4264.33 1518
4264.95 1584
4265.56 1575
4266.18 1475
4266.79 1488
4267.41 1540
4268.03 1488
4268.64 1438
4269.26 1436
4269.87 1528
4270.49 1501
4271.11 1426
4271.72 1625
4272.34 1536
4272.96 1679
4273.57 1723
4274.19 1722
4274.81 1913
4275.42 1854
4276.04 1721
4276.66 1865
4277.27 1906
4277.89 1906
4278.51 1782
4279.12 1814
4279.74 1728
4280.36 1703
4280.97 1766
4281.59 1737
4282.21 1483
4282.83 1395
4283.44 1359
4284.06 1530
4284.68 1456
4285.29 1411
4285.91 1565
4286.53 1510
4287.15 1442
4287.76 1455
4288.38 1491
4289.00 1509
4289.62 1529
4290.23 1462
4290.85 1568
4291.47 1494
4292.09 1463
4292.71 1388
4293.32 1363
4293.94 1313
4294.56 1402
4295.18 1398
4295.80 1386
4296.41 1400
4297.03 1344
4297.65 1473
4298.27 1497
4298.89 1316
4299.50 1191
4300.12 1166
4300.74 1273
4301.36 1274
4301.98 1213
4302.60 1259
4303.22 1420
4303.83 1405
4304.45 1309
4305.07 1214
4305.69 1324
4306.31 1432
4306.93 1308
4307.55 1376
4308.17 1277
4308.79 1305
4309.40 1374
4310.02 1356
4310.64 1382
4311.26 1276
4311.88 1334
4312.50 1374
4313.12 1216
4313.74 1356
4314.36 1282
4314.98 1342
4315.60 1322
4316.22 1306
4316.84 1372
4317.46 1348
4318.08 1449
4318.70 1403
4319.32 1463
4319.94 1460
4320.56 1383
4321.18 1436
4321.80 1618
4322.42 1489
4323.04 1446
4323.66 1608
4324.28 1840
4324.90 1851
4325.52 1802
4326.14 1685
4326.76 1617
4327.38 1692
4328.00 1835
4328.62 1841
4329.24 1701
4329.86 1873
4330.48 1579
4331.10 1659
4331.72 1653
4332.34 1820
4332.96 1934
4333.58 2102
4334.20 2059
4334.82 2311
4335.45 2567
4336.07 2600
4336.69 2694
4337.31 2878
4337.93 2982
4338.55 2947
4339.17 2958
4339.79 2823
4340.41 2814
4341.04 2771
4341.66 2877
4342.28 2963
4342.90 2965
4343.52 3231
4344.14 3815
4344.76 3997
4345.39 4063
4346.01 4249
4346.63 4627
4347.25 4456
4347.87 4429
4348.50 4033
4349.12 4020
4349.74 3953
4350.36 3254
4350.98 2815
4351.61 2656
4352.23 2286
4352.85 2105
4353.47 2007
4354.09 2098
4354.72 2057
4355.34 2008
4355.96 1906
4356.58 1894
4357.21 1855
4357.83 1813
4358.45 1798
4359.07 1860
4359.70 1683
4360.32 1808
4360.94 1791
4361.56 1806
4362.19 1689
4362.81 1666
4363.43 1537
4364.06 1625
4364.68 1591
4365.30 1717
4365.93 1642
4366.55 1606
4367.17 1613
4367.80 1673
4368.42 1530
4369.04 1522
4369.67 1416
4370.29 1412
4370.91 1369
4371.54 1433
4372.16 1442
4372.78 1397
4373.41 1276
4374.03 1426
4374.65 1451
4375.28 1486
4375.90 1462
4376.53 1518
4377.15 1444
4377.77 1413
4378.40 1463
4379.02 1464
4379.65 1474
4380.27 1503
4380.89 1536
4381.52 1571
4382.14 1536
4382.77 1486
4383.39 1465
4384.02 1433
4384.64 1455
4385.26 1530
4385.89 1467
4386.51 1435
4387.14 1487
4387.76 1334
4388.39 1208
4389.01 1292
4389.64 1342
4390.26 1247
4390.89 1271
4391.51 1272
4392.14 1286
4392.76 1242
4393.39 1293
4394.01 1312
4394.64 1240
4395.26 1264
4395.89 1259
4396.51 1346
4397.14 1384
4397.76 1368
4398.39 1284
4399.01 1298
4399.64 1367
4400.27 1303
4400.89 1353
4401.52 1417
4402.14 1328
4402.77 1268
4403.39 1387
4404.02 1427
4404.65 1431
4405.27 1294
4405.90 1278
4406.52 1283
4407.15 1417
4407.78 1348
4408.40 1247
4409.03 1320
4409.65 1380
4410.28 1560
4410.91 1384
4411.53 1404
4412.16 1404
4412.79 1326
4413.41 1353
4414.04 1302
4414.67 1276
4415.29 1247
4415.92 1265
4416.55 1329
4417.17 1284
4417.80 1333
4418.43 1181
4419.05 1174
4419.68 1163
4420.31 1186
4420.93 1199
4421.56 1172
4422.19 1244
4422.82 1298
4423.44 1196
4424.07 1121
4424.70 1176
4425.32 1178
4425.95 1123
4426.58 1118
4427.21 1136
4427.83 1204
4428.46 1290
4429.09 1243
4429.72 1181
4430.35 1248
4430.97 1239
4431.60 1241
4432.23 1238
4432.86 1137
4433.48 1174
4434.11 1162
4434.74 1150
4435.37 1297
4436.00 1306
4436.62 1404
4437.25 1343
4437.88 1346
4438.51 1324
4439.14 1314
4439.77 1274
4440.39 1293
4441.02 1184
4441.65 1252
4442.28 1157
4442.91 1165
4443.54 1248
4444.17 1255
4444.79 1279
4445.42 1326
4446.05 1266
4446.68 1344
4447.31 1496
4447.94 1516
4448.57 1435
4449.20 1280
4449.83 1365
4450.46 1287
4451.08 1279
4451.71 1296
4452.34 1238
4452.97 1211
4453.60 1382
4454.23 1498
4454.86 1527
4455.49 1367
4456.12 1437
4456.75 1416
4457.38 1404
4458.01 1386
4458.64 1447
4459.27 1437
4459.90 1227
4460.53 1300
4461.16 1372
4461.79 1228
4462.42 1193
4463.05 1105
4463.68 1152
4464.31 1147
4464.94 1072
4465.57 1083
4466.20 1151
4466.83 1093
4467.46 1298
4468.09 1280
4468.72 1154
4469.35 1121
4469.98 1071
4470.61 1164
4471.24 1179
4471.87 1094
4472.50 1140
4473.13 1218
4473.76 1218
4474.40 1149
4475.03 1196
4475.66 1258
4476.29 1337
4476.92 1210
4477.55 1192
4478.18 1269
4478.81 1211
4479.44 1176
4480.07 1242
4480.71 1277
4481.34 1228
4481.97 1230
4482.60 1308
4483.23 1266
4483.86 1228
4484.49 1301
4485.13 1348
4485.76 1333
4486.39 1173
4487.02 1189
4487.65 1273
4488.28 1417
4488.92 1312
4489.55 1277
4490.18 1402
4490.81 1203
4491.44 1223
4492.08 1359
4492.71 1225
4493.34 1357
4493.97 1351
4494.61 1312
4495.24 1207
4495.87 1257
4496.50 1344
4497.13 1374
4497.77 1419
4498.40 1540
4499.03 1573
4499.67 1696
4500.30 1748
4500.93 1976
4501.56 2130
4502.20 1957
4502.83 1785
4503.46 1781
4504.09 1825
4504.73 1654
4505.36 1475
4505.99 1424
4506.63 1462
4507.26 1383
4507.89 1370
4508.53 1347
4509.16 1373
4509.79 1252
4510.43 1217
4511.06 1373
4511.69 1318
4512.33 1419
4512.96 1406
4513.59 1370
4514.23 1303
4514.86 1289
4515.49 1298
4516.13 1257
4516.76 1186
4517.40 1204
4518.03 1306
4518.66 1218
4519.30 1302
4519.93 1380
4520.57 1198
4521.20 1179
4521.83 1265
4522.47 1228
4523.10 1218
4523.74 1209
4524.37 1314
4525.01 1238
4525.64 1246
4526.27 1205
4526.91 1390
4527.54 1445
4528.18 1585
4528.81 1675
4529.45 1774
4530.08 1810
4530.72 2010
4531.35 2039
4531.99 2078
4532.62 2082
4533.26 1951
4533.89 1979
4534.53 1909
4535.16 1841
4535.80 1793
4536.43 1764
4537.07 1697
4537.70 1501
4538.34 1404
4538.97 1468
4539.61 1416
4540.24 1243
4540.88 1329
4541.52 1323
4542.15 1182
4542.79 1265
4543.42 1252
4544.06 1274
4544.69 1224
4545.33 1151
4545.97 1130
4546.60 1142
4547.24 1100
4547.87 1082
4548.51 1127
4549.15 1090
4549.78 1167
4550.42 1135
4551.05 1179
4551.69 1241
4552.33 1181
4552.96 1116
4553.60 1081
4554.24 1231
4554.87 1181
4555.51 1210
4556.15 1195
4556.78 1181
4557.42 1098
4558.06 1205
4558.69 1193
4559.33 1025
4559.97 1129
4560.60 1176
4561.24 1202
4561.88 1278
4562.51 1135
4563.15 1157
4563.79 1258
4564.43 1183
4565.06 1152
4565.70 1283
4566.34 1168
4566.97 1203
4567.61 1174
4568.25 1132
4568.89 1096
4569.52 1189
4570.16 1305
4570.80 1161
4571.44 1151
4572.07 1226
4572.71 1129
4573.35 1126
4573.99 1121
4574.63 1177
4575.26 1108
4575.90 1155
4576.54 1178
4577.18 1308
4577.82 1245
4578.45 1168
4579.09 1224
4579.73 1258
4580.37 1249
4581.01 1254
4581.65 1301
4582.28 1322
4582.92 1188
4583.56 1238
4584.20 1258
4584.84 1249
4585.48 1318
4586.12 1302
4586.75 1348
4587.39 1379
4588.03 1557
4588.67 1823
4589.31 1782
4589.95 1666
4590.59 1857
4591.23 2126
4591.87 1926
4592.50 1841
4593.14 1686
4593.78 1511
4594.42 1563
4595.06 1487
4595.70 1485
4596.34 1302
4596.98 1233
4597.62 1404
4598.26 1446
4598.90 1493
4599.54 1409
4600.18 1389
4600.82 1360
4601.46 1396
4602.10 1336
4602.74 1478
4603.38 1519
4604.02 1582
4604.66 1598
4605.30 1547
4605.94 1453
4606.58 1424
4607.22 1485
4607.86 1489
4608.50 1570
4609.14 1417
4609.78 1422
4610.42 1424
4611.06 1474
4611.70 1375
4612.34 1357
4612.98 1460
4613.62 1372
4614.26 1311
4614.90 1213
4615.54 1359
4616.18 1317
4616.82 1258
4617.47 1292
4618.11 1240
4618.75 1315
4619.39 1474
4620.03 1416
4620.67 1265
4621.31 1264
4621.95 1336
4622.59 1250
4623.23 1235
4623.88 1327
4624.52 1336
4625.16 1252
4625.80 1205
4626.44 1312
4627.08 1241
4627.72 1250
4628.37 1264
4629.01 1362
4629.65 1373
4630.29 1398
4630.93 1408
4631.58 1422
4632.22 1432
4632.86 1593
4633.50 1411
4634.14 1441
4634.79 1418
4635.43 1449
4636.07 1403
4636.71 1491
4637.35 1500
4638.00 1441
4638.64 1417
4639.28 1519
4639.92 1547
4640.57 1464
4641.21 1391
4641.85 1416
4642.49 1464
4643.14 1359
4643.78 1353
4644.42 1308
4645.06 1336
4645.71 1378
4646.35 1351
4646.99 1319
4647.64 1242
4648.28 1243
4648.92 1339
4649.56 1414
4650.21 1463
4650.85 1504
4651.49 1548
4652.14 1479
4652.78 1518
4653.42 1443
4654.07 1499
4654.71 1456
4655.35 1303
4656.00 1246
4656.64 1241
4657.29 1298
4657.93 1270
4658.57 1324
4659.22 1297
4659.86 1200
4660.50 1255
4661.15 1289
4661.79 1290
4662.44 1251
4663.08 1311
4663.72 1306
4664.37 1252
4665.01 1163
4665.66 1193
4666.30 1076
4666.95 1117
4667.59 1157
4668.23 1105
4668.88 1091
4669.52 1172
4670.17 1163
4670.81 1219
4671.46 1269
4672.10 1176
4672.75 1249
4673.39 1321
4674.04 1408
4674.68 1384
4675.32 1377
4675.97 1306
4676.61 1236
4677.26 1187
4677.90 1290
4678.55 1272
4679.20 1225
4679.84 1231
4680.49 1239
4681.13 1296
4681.78 1232
4682.42 1332
4683.07 1163
4683.71 1254
4684.36 1384
4685.00 1213
4685.65 1188
4686.29 1304
4686.94 1325
4687.59 1246
4688.23 1262
4688.88 1174
4689.52 1146
4690.17 1199
4690.82 1318
4691.46 1126
4692.11 1155
4692.75 1241
4693.40 1262
4694.05 1293
4694.69 1356
4695.34 1418
4695.98 1491
4696.63 1589
4697.28 1635
4697.92 1594
4698.57 1831
4699.22 1848
4699.86 1851
4700.51 1707
4701.16 1681
4701.80 1609
4702.45 1561
4703.10 1552
4703.74 1428
4704.39 1307
4705.04 1431
4705.68 1407
4706.33 1363
4706.98 1362
4707.63 1398
4708.27 1412
4708.92 1452
4709.57 1339
4710.21 1363
4710.86 1395
4711.51 1458
4712.16 1322
4712.80 1385
4713.45 1403
4714.10 1311
4714.75 1355
4715.39 1349
4716.04 1315
4716.69 1346
4717.34 1414
4717.99 1342
4718.63 1369
4719.28 1289
4719.93 1288
4720.58 1300
4721.22 1374
4721.87 1439
4722.52 1308
4723.17 1264
4723.82 1341
4724.47 1373
4725.11 1427
4725.76 1383
4726.41 1379
4727.06 1462
4727.71 1414
4728.36 1463
4729.00 1509
4729.65 1547
4730.30 1378
4730.95 1299
4731.60 1211
4732.25 1191
4732.90 1249
4733.55 1205
4734.19 1244
4734.84 1215
4735.49 1289
4736.14 1254
4736.79 1397
4737.44 1396
4738.09 1257
4738.74 1302
4739.39 1319
4740.04 1335
4740.69 1360
4741.34 1242
4741.99 1174
4742.64 1232
4743.28 1298
4743.93 1306
4744.58 1295
4745.23 1255
4745.88 1285
4746.53 1463
4747.18 1432
4747.83 1506
4748.48 1455
4749.13 1396
4749.78 1326
4750.43 1458
4751.08 1524
4751.73 1551
4752.38 1561
4753.03 1508
4753.68 1360
4754.33 1439
4754.98 1475
4755.63 1357
4756.29 1401
4756.94 1410
4757.59 1368
4758.24 1328
4758.89 1284
4759.54 1243
4760.19 1157
4760.84 1142
4761.49 1163
4762.14 1208
4762.79 1222
4763.44 1323
4764.09 1360
4764.74 1509
4765.40 1542
4766.05 1471
4766.70 1539
4767.35 1493
4768.00 1422
4768.65 1404
4769.30 1420
4769.95 1409
4770.61 1342
4771.26 1383
4771.91 1253
4772.56 1244
4773.21 1197
4773.86 1189
4774.52 1267
4775.17 1194
4775.82 1179
4776.47 1281
4777.12 1324
4777.77 1252
4778.43 1300
4779.08 1403
4779.73 1506
4780.38 1472
4781.04 1383
4781.69 1334
4782.34 1299
4782.99 1369
4783.64 1274
4784.30 1200
4784.95 1264
4785.60 1225
4786.25 1128
4786.91 1206
4787.56 1255
4788.21 1267
4788.86 1273
4789.52 1233
4790.17 1223
4790.82 1290
4791.48 1220
4792.13 1249
4792.78 1248
4793.43 1124
4794.09 1233
4794.74 1237
4795.39 1237
4796.05 1189
4796.70 1213
4797.35 1197
4798.01 1338
4798.66 1351
4799.31 1180
4799.97 1216
4800.62 1210
4801.27 1262
4801.93 1253
4802.58 1200
4803.23 1249
4803.89 1153
4804.54 1303
4805.20 1196
4805.85 1152
4806.50 1215
4807.16 1408
4807.81 1325
4808.47 1312
4809.12 1233
4809.77 1160
4810.43 1224
4811.08 1203
4811.74 1244
4812.39 1332
4813.04 1371
4813.70 1335
4814.35 1206
4815.01 1300
4815.66 1278
4816.32 1332
4816.97 1202
4817.63 1367
4818.28 1434
4818.94 1433
4819.59 1432
4820.24 1300
4820.90 1401
4821.55 1450
4822.21 1382
4822.86 1520
4823.52 1511
4824.17 1607
4824.83 1754
4825.49 1617
4826.14 1601
4826.80 1461
4827.45 1569
4828.11 1785
4828.76 1662
4829.42 1527
4830.07 1529
4830.73 1563
4831.38 1698
4832.04 1534
4832.69 1541
4833.35 1660
4834.01 1823
4834.66 1910
4835.32 1864
4835.97 2016
4836.63 2034
4837.29 2072
4837.94 2082
4838.60 1997
4839.25 1962
4839.91 1893
4840.57 2086
4841.22 1949
4841.88 1828
4842.54 1818
4843.19 1839
4843.85 1795
4844.50 1817
4845.16 1663
4845.82 1844
4846.47 1715
4847.13 1795
4847.79 1971
4848.44 1966
4849.10 1863
4849.76 1751
4850.41 1745
4851.07 1842
4851.73 1958
4852.39 1896
4853.04 1991
4853.70 2078
4854.36 2224
4855.01 2387
4855.67 2253
4856.33 2303
4856.99 2492
4857.64 2637
4858.30 2662
4858.96 2609
4859.62 2687
4860.27 2489
4860.93 2603
4861.59 2471
4862.25 2360
4862.90 2282
4863.56 2223
4864.22 2340
4864.88 2480
4865.53 2366
4866.19 2559
4866.85 2479
4867.51 2305
4868.17 2335
4868.83 2151
4869.48 2157
4870.14 2193
4870.80 2149
4871.46 2004
4872.12 1951
4872.77 1966
4873.43 2029
4874.09 2035
4874.75 1985
4875.41 2124
4876.07 2103
4876.73 2079
4877.38 2157
4878.04 2158
4878.70 2081
4879.36 2096
4880.02 2003
4880.68 1972
4881.34 1958
4882.00 1830
4882.66 1670
4883.31 1713
4883.97 1795
4884.63 1801
4885.29 1685
4885.95 1658
4886.61 1837
4887.27 1741
4887.93 1822
4888.59 1835
4889.25 1928
4889.91 2152
4890.57 2130
4891.23 2248
4891.89 2091
4892.55 1832
4893.21 1822
4893.87 1843
4894.53 1960
4895.19 1826
4895.85 1674
4896.51 1730
4897.17 1714
4897.83 1720
4898.49 1795
4899.15 1703
4899.81 1783
4900.47 1839
4901.13 1749
4901.79 1676
4902.45 1698
4903.11 1689
4903.77 1610
4904.43 1534
4905.09 1488
4905.75 1425
4906.41 1483
4907.07 1422
4907.73 1444
4908.39 1518
4909.05 1326
4909.72 1509
4910.38 1542
4911.04 1431
4911.70 1434
4912.36 1415
4913.02 1349
4913.68 1338
4914.34 1446
4915.00 1413
4915.67 1363
4916.33 1364
4916.99 1237
4917.65 1357
4918.31 1347
4918.97 1284
4919.63 1277
4920.30 1277
4920.96 1198
4921.62 1221
4922.28 1058
4922.94 1279
4923.60 1277
4924.27 1420
4924.93 1340
4925.59 1224
4926.25 1194
4926.91 1267
4927.58 1331
4928.24 1380
4928.90 1423
4929.56 1258
4930.22 1342
4930.89 1336
4931.55 1317
4932.21 1342
4932.87 1315
4933.54 1307
4934.20 1256
4934.86 1246
4935.52 1419
4936.19 1332
4936.85 1360
4937.51 1288
4938.18 1326
4938.84 1281
4939.50 1300
4940.16 1291
4940.83 1237
4941.49 1224
4942.15 1147
4942.82 1202
4943.48 1216
4944.14 1229
4944.81 1179
4945.47 1046
4946.13 1195
4946.80 1236
4947.46 1207
4948.12 1155
4948.79 1221
4949.45 1233
4950.11 1224
4950.78 1083
4951.44 1025
4952.10 1157
4952.77 1181
4953.43 1317
4954.10 1207
4954.76 1205
4955.42 1192
4956.09 1240
4956.75 1243
4957.42 1055
4958.08 1157
4958.74 1259
4959.41 1270
4960.07 1315
4960.74 1301
4961.40 1502
4962.07 1366
4962.73 1436
4963.39 1696
4964.06 1564
4964.72 1420
4965.39 1468
4966.05 1562
4966.72 1537
4967.38 1489
4968.05 1396
4968.71 1436
4969.38 1485
4970.04 1347
4970.71 1278
4971.37 1305
4972.04 1268
4972.70 1347
4973.37 1370
4974.03 1330
4974.70 1231
4975.36 1225
4976.03 1297
4976.69 1420
4977.36 1348
4978.02 1413
4978.69 1528
4979.36 1350
4980.02 1308
4980.69 1347
4981.35 1353
4982.02 1308
4982.68 1307
4983.35 1346
4984.02 1210
4984.68 1292
4985.35 1157
4986.01 1217
4986.68 1183
4987.35 1110
4988.01 1155
4988.68 1194
4989.34 1195
4990.01 1143
4990.68 1142
4991.34 1251
4992.01 1169
4992.68 1076
4993.34 1225
4994.01 1192
4994.68 1146
4995.34 1053
4996.01 1147
4996.68 1153
4997.34 1161
4998.01 1137
4998.68 1189
4999.34 1085
5000.01 1033
5000.68 1038
5001.34 1172
5002.01 1137
5002.68 1168
5003.35 1118
5004.01 1232
5004.68 1156
5005.35 1199
5006.01 1209
5006.68 1215
5007.35 1150
5008.02 1106
5008.68 1065
5009.35 1150
5010.02 1191
5010.69 1108
5011.36 1148
5012.02 1098
5012.69 1142
5013.36 1099
5014.03 1026
5014.69 1004
5015.36 1015
5016.03 1195
5016.70 1140
5017.37 1180
5018.03 1367
5018.70 1528
5019.37 1489
5020.04 1528
5020.71 1625
5021.38 1758
5022.04 1782
5022.71 1812
5023.38 1964
5024.05 1907
5024.72 1730
5025.39 1767
5026.06 1633
5026.72 1613
5027.39 1521
5028.06 1347
5028.73 1382
5029.40 1361
5030.07 1237
5030.74 1162
5031.41 1071
5032.08 1123
5032.75 1092
5033.41 1086
5034.08 1113
5034.75 1042
5035.42 1002
5036.09 1062
5036.76 1084
5037.43 1143
5038.10 1148
5038.77 1058
5039.44 1098
5040.11 1126
5040.78 1106
5041.45 1057
5042.12 1178
5042.79 1116
5043.46 1085
5044.13 1165
5044.80 1129
5045.47 1147
5046.14 1138
5046.81 1258
5047.48 1134
5048.15 1155
5048.82 1148
5049.49 1140
5050.16 1087
5050.83 1097
5051.50 1106
5052.17 1076
5052.84 1009
5053.51 1185
5054.18 1169
5054.85 1020
5055.52 1025
5056.19 1000
5056.86 1063
5057.53 1089
5058.21 1108
5058.88 1100
5059.55 1059
5060.22 1041
5060.89 1196
5061.56 1113
5062.23 1078
5062.90 1050
5063.57 1154
5064.24 1132
5064.92 1116
5065.59 1132
5066.26 1180
5066.93 1108
5067.60 1081
5068.27 1140
5068.94 1106
5069.62 1111
5070.29 1179
5070.96 1296
5071.63 1158
5072.30 1090
5072.97 1123
5073.65 1198
5074.32 1201
5074.99 1114
5075.66 1173
5076.33 1256
5077.01 1324
5077.68 1379
5078.35 1490
5079.02 1471
5079.70 1450
5080.37 1412
5081.04 1482
5081.71 1393
5082.38 1300
5083.06 1346
5083.73 1264
5084.40 1186
5085.07 1191
5085.75 1253
5086.42 1327
5087.09 1297
5087.77 1328
5088.44 1437
5089.11 1477
5089.78 1393
5090.46 1393
5091.13 1635
5091.80 1546
5092.48 1548
5093.15 1549
5093.82 1479
5094.50 1437
5095.17 1436
5095.84 1339
5096.52 1367
5097.19 1306
5097.86 1210
5098.54 1264
5099.21 1254
5099.88 1253
5100.56 1266
5101.23 1340
5101.90 1276
5102.58 1197
5103.25 1326
5103.93 1291
5104.60 1271
5105.27 1317
5105.95 1293
5106.62 1259
5107.30 1215
5107.97 1252
5108.64 1214
5109.32 1181
5109.99 1202
5110.67 1167
5111.34 1120
5112.02 1100
5112.69 1202
5113.36 1028
5114.04 1049
5114.71 1066
5115.39 1080
5116.06 1249
5116.74 1263
5117.41 1240
5118.09 1263
5118.76 1351
5119.44 1380
5120.11 1489
5120.79 1463
5121.46 1302
5122.14 1235
5122.81 1265
5123.49 1128
5124.16 1127
5124.84 1273
5125.51 1180
5126.19 1140
5126.86 1086
5127.54 1141
5128.21 1238
5128.89 1277
5129.57 1186
5130.24 1100
5130.92 1181
5131.59 1202
5132.27 1347
5132.94 1307
5133.62 1224
5134.30 1225
5134.97 1169
5135.65 1171
5136.32 1212
5137.00 1143
5137.68 1111
5138.35 1244
5139.03 1134
5139.70 1110
5140.38 1176
5141.06 1198
5141.73 1212
5142.41 1150
5143.09 1099
5143.76 1206
5144.44 1261
5145.12 1202
5145.79 1130
5146.47 1133
5147.15 1027
5147.82 967
5148.50 914
5149.18 1139
5149.85 1142
5150.53 1050
5151.21 1135
5151.88 1131
5152.56 1085
5153.24 1063
5153.92 1082
5154.59 1072
5155.27 1069
5155.95 1116
5156.62 1033
5157.30 1062
5157.98 1001
5158.66 1034
5159.33 949
5160.01 957
5160.69 1103
5161.37 1078
5162.04 1045
5162.72 1118
5163.40 1269
5164.08 1161
5164.76 1126
5165.43 1330
5166.11 1316
5166.79 1243
5167.47 1267
5168.15 1214
5168.82 1220
5169.50 1220
5170.18 1170
5170.86 1192
5171.54 1161
5172.22 1184
5172.89 1136
5173.57 1111
5174.25 1174
5174.93 1157
5175.61 1115
5176.29 1177
5176.97 1233
5177.64 1211
5178.32 1149
5179.00 1214
5179.68 1262
5180.36 1242
5181.04 1207
5181.72 1231
5182.40 1185
5183.08 1191
5183.75 1228
5184.43 1088
5185.11 1141
5185.79 1133
5186.47 1082
5187.15 1096
5187.83 1071
5188.51 1042
5189.19 1095
5189.87 988
5190.55 942
5191.23 1002
5191.91 1042
5192.59 1106
5193.27 1016
5193.95 1123
5194.63 1010
5195.31 1099
5195.99 1078
5196.67 1112
5197.35 1135
5198.03 1053
5198.71 1128
5199.39 964
5200.07 961
5200.75 996
5201.43 1109
5202.11 1119
5202.79 1189
5203.47 1267
5204.15 1193
5204.83 1266
5205.51 1199
5206.19 1166
5206.87 1254
5207.55 1413
5208.23 1364
5208.91 1295
5209.59 1384
5210.27 1382
5210.96 1262
5211.64 1168
5212.32 1391
5213.00 1375
5213.68 1271
5214.36 1255
5215.04 1241
5215.72 1391
5216.40 1370
5217.09 1440
5217.77 1331
5218.45 1420
5219.13 1397
5219.81 1294
5220.49 1484
5221.17 1401
5221.86 1433
5222.54 1361
5223.22 1399
5223.90 1353
5224.58 1298
5225.27 1297
5225.95 1323
5226.63 1310
5227.31 1187
5227.99 1267
5228.67 1275
5229.36 1196
5230.04 1094
5230.72 1102
5231.40 1165
5232.09 1261
5232.77 1178
5233.45 1121
5234.13 1230
5234.82 1182
5235.50 1151
5236.18 1241
5236.86 1187
5237.55 1175
5238.23 1255
5238.91 1189
5239.59 1192
5240.28 1102
5240.96 1111
5241.64 1299
5242.33 1158
5243.01 1167
5243.69 1117
5244.37 1247
5245.06 1190
5245.74 1011
5246.42 1147
5247.11 1223
5247.79 1303
5248.47 1178
5249.16 1215
5249.84 1280
5250.52 1370
5251.21 1400
5251.89 1434
5252.58 1358
5253.26 1274
5253.94 1246
5254.63 1247
5255.31 1176
5255.99 1077
5256.68 1100
5257.36 1121
5258.05 1167
5258.73 1181
5259.41 1402
5260.10 1332
5260.78 1191
5261.47 1272
5262.15 1389
5262.84 1245
5263.52 1229
5264.20 1288
5264.89 1233
5265.57 1250
5266.26 1204
5266.94 1253
5267.63 1334
5268.31 1430
5269.00 1262
5269.68 1071
5270.37 1059
5271.05 1082
5271.73 1196
5272.42 1204
5273.10 1078
5273.79 1110
5274.47 1230
5275.16 1373
5275.85 1306
5276.53 1254
5277.22 1277
5277.90 1422
5278.59 1342
5279.27 1392
5279.96 1596
5280.64 1649
5281.33 1585
5282.01 1619
5282.70 1585
5283.38 1430
5284.07 1380
5284.76 1332
5285.44 1374
5286.13 1259
5286.81 1123
5287.50 1171
5288.19 1173
5288.87 1235
5289.56 1168
5290.24 1232
5290.93 1259
5291.62 1294
5292.30 1191
5292.99 1358
5293.67 1225
5294.36 1362
5295.05 1301
5295.73 1170
5296.42 1198
5297.11 1225
5297.79 1286
5298.48 1194
5299.17 1207
5299.85 1256
5300.54 1284
5301.23 1321
5301.91 1292
5302.60 1289
5303.29 1401
5303.97 1322
5304.66 1254
5305.35 1255
5306.04 1318
5306.72 1278
5307.41 1346
5308.10 1430
5308.78 1439
5309.47 1546
5310.16 1449
5310.85 1474
5311.53 1515
5312.22 1478
5312.91 1332
5313.60 1312
5314.28 1360
5314.97 1223
5315.66 1276
5316.35 1323
5317.04 1351
5317.72 1337
5318.41 1475
5319.10 1411
5319.79 1422
5320.48 1412
5321.16 1414
5321.85 1326
5322.54 1366
5323.23 1329
5323.92 1446
5324.60 1226
5325.29 1235
5325.98 1236
5326.67 1205
5327.36 1143
5328.05 1182
5328.74 1159
5329.42 1127
5330.11 1166
5330.80 1216
5331.49 1226
5332.18 1141
5332.87 1221
5333.56 1296
5334.25 1337
5334.93 1348
5335.62 1268
5336.31 1179
5337.00 1123
5337.69 1150
5338.38 1331
5339.07 1282
5339.76 1350
5340.45 1379
5341.14 1368
5341.83 1311
5342.52 1250
5343.21 1267
5343.90 1396
5344.58 1464
5345.27 1319
5345.96 1359
5346.65 1314
5347.34 1467
5348.03 1502
5348.72 1675
5349.41 1558
5350.10 1823
5350.79 1716
5351.48 1511
5352.17 1634
5352.86 1757
5353.55 1711
5354.24 1661
5354.93 1586
5355.62 1389
5356.31 1354
5357.01 1308
5357.70 1215
5358.39 1207
5359.08 1297
5359.77 1179
5360.46 1164
5361.15 1179
5361.84 1119
5362.53 1101
5363.22 1102
5363.91 1151
5364.60 1136
5365.29 963
5365.98 1040
5366.68 1078
5367.37 1094
5368.06 1080
5368.75 1008
5369.44 1099
5370.13 1048
5370.82 1035
5371.51 991
5372.21 1036
5372.90 1023
5373.59 986
5374.28 1034
5374.97 1110
5375.66 1072
5376.35 1097
5377.05 1107
5377.74 1046
5378.43 1045
5379.12 928
5379.81 1103
5380.51 1073
5381.20 982
5381.89 1103
5382.58 1154
5383.27 950
5383.97 960
5384.66 1017
5385.35 1027
5386.04 1102
5386.73 1147
5387.43 1042
5388.12 1094
5388.81 1115
5389.50 1131
5390.20 1157
5390.89 1249
5391.58 1172
5392.28 1214
5392.97 1243
5393.66 1269
5394.35 1194
5395.05 1168
5395.74 1042
5396.43 964
5397.13 967
5397.82 1106
5398.51 1078
5399.20 959
5399.90 886
5400.59 935
5401.28 1039
5401.98 1032
5402.67 985
5403.36 1024
5404.06 1005
5404.75 1031
5405.44 1093
5406.14 1047
5406.83 1071
5407.53 1065
5408.22 1029
5408.91 975
5409.61 1050
5410.30 1074
5410.99 934
5411.69 947
5412.38 1024
5413.08 995
5413.77 943
5414.46 965
5415.16 962
5415.85 1030
5416.55 1149
5417.24 1064
5417.94 1090
5418.63 1131
5419.32 1149
5420.02 1081
5420.71 1043
5421.41 1096
5422.10 1169
5422.80 1089
5423.49 1069
5424.19 1109
5424.88 1109
5425.58 1063
5426.27 1191
5426.97 1156
5427.66 1038
5428.36 1107
5429.05 1040
5429.75 998
5430.44 1148
5431.14 1280
5431.83 1220
5432.53 1275
5433.22 1430
5433.92 1370
5434.61 1368
5435.31 1513
5436.00 1412
5436.70 1413
5437.40 1387
5438.09 1317
5438.79 1153
5439.48 1315
5440.18 1269
5440.87 1163
5441.57 1263
5442.27 1279
5442.96 1339
5443.66 1377
5444.35 1384
5445.05 1522
5445.75 1485
5446.44 1454
5447.14 1509
5447.83 1490
5448.53 1463
5449.23 1515
5449.92 1489
5450.62 1472
5451.32 1383
5452.01 1382
5452.71 1446
5453.41 1251
5454.10 1171
5454.80 1311
5455.50 1255
5456.19 1250
5456.89 1240
5457.59 1149
5458.28 1133
5458.98 1244
5459.68 1352
5460.37 1346
5461.07 1268
5461.77 1251
5462.47 1373
5463.16 1313
5463.86 1365
5464.56 1360
5465.25 1269
5465.95 1359
5466.65 1458
5467.35 1330
5468.04 1292
5468.74 1237
5469.44 1383
5470.14 1455
5470.84 1484
5471.53 1467
5472.23 1325
5472.93 1424
5473.63 1462
5474.32 1541
5475.02 1553
5475.72 1594
5476.42 1712
5477.12 1834
5477.82 1948
5478.51 2013
5479.21 2175
5479.91 2252
5480.61 2177
5481.31 2266
5482.01 2200
5482.70 2110
5483.40 1914
5484.10 1809
5484.80 1676
5485.50 1573
5486.20 1790
5486.90 1646
5487.59 1693
5488.29 1694
5488.99 1729
5489.69 1615
5490.39 1650
5491.09 1790
5491.79 1728
5492.49 1865
5493.19 1879
5493.89 2028
5494.58 2167
5495.28 2275
5495.98 2323
5496.68 2648
5497.38 2776
5498.08 2966
5498.78 3175
5499.48 3362
5500.18 3648
5500.88 3732
5501.58 3822
5502.28 3570
5502.98 3340
5503.68 2999
5504.38 2559
5505.08 2371
5505.78 2122
5506.48 2111
5507.18 1959
5507.88 1815
5508.58 1743
5509.28 1628
5509.98 1651
5510.68 1729
5511.38 1809
5512.08 1915
5512.78 1831
5513.48 1875
5514.18 1967
5514.88 1788
5515.58 1841
5516.28 1721
5516.98 1628
5517.68 1757
5518.39 1726
5519.09 1746
5519.79 1756
5520.49 1597
5521.19 1546
5521.89 1653
5522.59 1492
5523.29 1461
5523.99 1556
5524.69 1448
5525.40 1453
5526.10 1473
5526.80 1457
5527.50 1534
5528.20 1445
5528.90 1329
5529.60 1283
5530.31 1308
5531.01 1378
5531.71 1238
5532.41 1212
5533.11 1296
5533.81 1234
5534.52 1228
5535.22 1272
5535.92 1272
5536.62 1312
5537.32 1268
5538.02 1143
5538.73 1213
5539.43 1253
5540.13 1314
5540.83 1221
5541.54 1211
5542.24 1303
5542.94 1260
5543.64 1132
5544.34 1188
5545.05 1311
5545.75 1271
5546.45 1234
5547.15 1312
5547.86 1192
5548.56 1260
5549.26 1328
5549.97 1313
5550.67 1283
5551.37 1232
5552.07 1227
5552.78 1099
5553.48 1140
5554.18 1169
5554.89 1203
5555.59 1119
5556.29 1116
5557.00 1122
5557.70 1199
5558.40 1156
5559.11 1201
5559.81 1194
5560.51 1253
5561.22 1210
5561.92 1280
5562.62 1301
5563.33 1193
5564.03 1192
5564.73 1198
5565.44 1164
5566.14 1141
5566.85 1058
5567.55 1068
5568.25 1135
5568.96 1147
5569.66 1096
5570.37 1214
5571.07 1174
5571.77 1218
5572.48 1198
5573.18 1209
5573.89 1118
5574.59 1218
5575.29 1268
5576.00 1287
5576.70 1254
5577.41 1312
5578.11 1202
5578.82 1225
5579.52 1170
5580.23 1084
5580.93 1170
5581.64 1184
5582.34 1044
5583.05 1132
5583.75 1164
5584.46 1140
5585.16 1211
5585.87 1161
5586.57 1196
5587.28 1200
5587.98 1086
5588.69 1011
5589.39 1091
5590.10 1035
5590.80 1138
5591.51 1105
5592.21 1083
5592.92 1145
5593.62 1132
5594.33 1139
5595.04 1199
5595.74 1171
5596.45 1003
5597.15 1212
5597.86 1161
5598.56 1108
5599.27 1116
5599.98 1112
5600.68 1079
5601.39 989
5602.09 1130
5602.80 1045
5603.51 1151
5604.21 1092
5604.92 1023
5605.62 1015
5606.33 1063
5607.04 971
5607.74 1019
5608.45 1159
5609.16 1141
5609.86 1057
5610.57 1015
5611.28 966
5611.98 1064
5612.69 1043
5613.40 1050
5614.10 1173
5614.81 1050
5615.52 1047
5616.22 1049
5616.93 1052
5617.64 1114
5618.35 1130
5619.05 1110
5619.76 1017
5620.47 1042
5621.17 1081
5621.88 1049
5622.59 993
5623.30 1131
5624.00 1176
5624.71 1087
5625.42 1038
5626.13 1256
5626.83 1250
5627.54 1257
5628.25 1128
5628.96 1226
5629.67 1233
5630.37 1244
5631.08 1178
5631.79 1200
5632.50 1144
5633.21 1159
5633.91 1153
5634.62 1240
5635.33 1296
5636.04 1272
5636.75 1322
5637.45 1315
5638.16 1302
5638.87 1332
5639.58 1544
5640.29 1491
5641.00 1310
5641.70 1318
5642.41 1367
5643.12 1411
5643.83 1438
5644.54 1232
5645.25 1219
5645.96 1173
5646.67 1200
5647.38 1223
5648.08 1284
5648.79 1286
5649.50 1110
5650.21 1168
5650.92 1246
5651.63 1278
5652.34 1207
5653.05 1242
5653.76 1318
5654.47 1397
5655.18 1399
5655.89 1488
5656.60 1606
5657.30 1508
5658.01 1513
5658.72 1462
5659.43 1460
5660.14 1473
5660.85 1535
5661.56 1364
5662.27 1328
5662.98 1227
5663.69 1379
5664.40 1214
5665.11 1196
5665.82 1358
5666.53 1471
5667.24 1454
5667.95 1612
5668.66 1561
5669.37 1450
5670.08 1483
5670.79 1435
5671.50 1547
5672.22 1466
5672.93 1443
5673.64 1538
5674.35 1421
5675.06 1188
5675.77 1328
5676.48 1332
5677.19 1329
5677.90 1308
5678.61 1314
5679.32 1265
5680.03 1400
5680.74 1329
5681.46 1340
5682.17 1486
5682.88 1480
5683.59 1347
5684.30 1320
5685.01 1301
5685.72 1377
5686.43 1419
5687.15 1483
5687.86 1346
5688.57 1325
5689.28 1229
5689.99 1259
5690.70 1162
5691.42 1175
5692.13 1215
5692.84 1227
5693.55 1220
5694.26 1190
5694.97 1069
5695.69 1101
5696.40 1069
5697.11 1057
5697.82 1070
5698.53 1060
5699.25 1085
5699.96 981
5700.67 1036
5701.38 1058
5702.10 1126
5702.81 1190
5703.52 1018
5704.23 977
5704.95 1114
5705.66 1129
5706.37 1119
5707.08 1082
5707.80 956
5708.51 1037
5709.22 1193
5709.93 1075
5710.65 1086
5711.36 1165
5712.07 1149
5712.79 1059
5713.50 1059
5714.21 1038
5714.93 1054
5715.64 1106
5716.35 1154
5717.07 1102
5717.78 1124
5718.49 1074
5719.21 1039
5719.92 1061
5720.63 1066
5721.35 1080
5722.06 1039
5722.77 1069
5723.49 1096
5724.20 1212
5724.92 1162
5725.63 1143
5726.34 1335
5727.06 1501
5727.77 1378
5728.48 1375
5729.20 1473
5729.91 1369
5730.63 1301
5731.34 1367
5732.06 1376
5732.77 1237
5733.48 1280
5734.20 1248
5734.91 1143
5735.63 1170
5736.34 1160
5737.06 1100
5737.77 1125
5738.49 1031
5739.20 1017
5739.91 1076
5740.63 1142
5741.34 1118
5742.06 1083
5742.77 1100
5743.49 1071
5744.20 1022
5744.92 1025
5745.63 1072
5746.35 1095
5747.06 1007
5747.78 1059
5748.49 1177
5749.21 1215
5749.93 1089
5750.64 1171
5751.36 1226
5752.07 1242
5752.79 1262
5753.50 1391
5754.22 1347
5754.93 1281
5755.65 1251
5756.37 1352
5757.08 1280
5757.80 1221
5758.51 1135
5759.23 1109
5759.95 1141
5760.66 1168
5761.38 1186
5762.09 1159
5762.81 1087
5763.53 1045
5764.24 1093
5764.96 1083
5765.67 1073
5766.39 1043
5767.11 1084
5767.82 1030
5768.54 918
5769.26 1000
5769.97 1007
5770.69 957
5771.41 1044
5772.12 1081
5772.84 1037
5773.56 1093
5774.27 1078
5774.99 997
5775.71 1035
5776.42 1056
5777.14 1183
5777.86 1155
5778.58 1074
5779.29 1004
5780.01 1096
5780.73 1095
5781.45 1082
5782.16 1275
5782.88 1184
5783.60 1119
5784.31 1087
5785.03 1038
5785.75 1132
5786.47 1146
5787.19 1118
5787.90 1112
5788.62 1143
5789.34 1257
5790.06 1354
5790.77 1437
5791.49 1342
5792.21 1295
5792.93 1383
5793.65 1494
5794.36 1552
5795.08 1545
5795.80 1707
5796.52 2056
5797.24 2326
5797.96 2647
5798.67 3048
5799.39 3149
5800.11 3494
5800.83 3525
5801.55 3082
5802.27 3082
5802.99 2705
5803.70 2592
5804.42 2123
5805.14 1866
5805.86 1756
5806.58 1599
5807.30 1474
5808.02 1454
5808.74 1494
5809.46 1567
5810.17 1550
5810.89 1473
5811.61 1539
5812.33 1540
5813.05 1535
5813.77 1475
5814.49 1447
5815.21 1429
5815.93 1474
5816.65 1410
5817.37 1417
5818.09 1445
5818.81 1337
5819.53 1375
5820.25 1432
5820.97 1324
5821.69 1451
5822.41 1334
5823.13 1309
5823.85 1351
5824.57 1243
5825.29 1209
5826.01 1115
5826.73 1096
5827.45 1153
5828.17 1174
5828.89 1167
5829.61 1174
5830.33 1216
5831.05 1100
5831.77 1157
5832.49 1178
5833.21 1102
5833.93 1133
5834.65 1259
5835.37 1193
5836.09 1251
5836.81 1225
5837.53 1206
5838.25 1170
5838.97 1110
5839.70 1175
5840.42 1147
5841.14 1148
5841.86 1111
5842.58 1046
5843.30 1119
5844.02 1034
5844.74 1048
5845.46 1147
5846.19 1137
5846.91 1094
5847.63 1091
5848.35 1089
5849.07 1147
5849.79 1091
5850.51 1093
5851.24 1076
5851.96 1143
5852.68 1102
5853.40 1107
5854.12 1125
5854.85 1184
5855.57 1086
5856.29 1099
5857.01 1079
5857.73 1106
5858.46 1075
5859.18 1011
5859.90 1054
5860.62 1131
5861.34 1192
5862.07 1143
5862.79 1173
5863.51 1190
5864.23 1186
5864.96 1170
5865.68 1285
5866.40 1206
5867.12 1262
5867.85 1269
5868.57 1179
5869.29 1201
5870.01 1154
5870.74 1051
5871.46 1171
5872.18 1139
5872.91 1217
5873.63 1294
5874.35 1193
5875.08 1241
5875.80 1174
5876.52 1182
5877.25 1257
5877.97 1299
5878.69 1319
5879.42 1319
5880.14 1284
5880.86 1288
5881.59 1376
5882.31 1263
5883.03 1225
5883.76 1191
5884.48 1212
5885.20 1249
5885.93 1323
5886.65 1230
5887.38 1107
5888.10 1080
5888.82 1071
5889.55 1037
5890.27 1038
5891.00 1145
5891.72 1171
5892.44 1070
5893.17 1057
5893.89 1047
5894.62 1008
5895.34 1040
5896.07 1179
5896.79 1117
5897.51 1073
5898.24 978
5898.96 1060
5899.69 1170
5900.41 1098
5901.14 1076
5901.86 1098
5902.59 1200
5903.31 1068
5904.04 1094
5904.76 1131
5905.49 1107
5906.21 1145
5906.94 1181
5907.66 1154
5908.39 1205
5909.11 1164
5909.84 1030
5910.56 1135
5911.29 1159
5912.01 1149
5912.74 1068
5913.46 1166
5914.19 1222
5914.92 1257
5915.64 1312
5916.37 1131
5917.09 1167
5917.82 1257
5918.54 1186
5919.27 1112
5920.00 1117
5920.72 1263
5921.45 1245
5922.17 1133
5922.90 1171
5923.63 1143
5924.35 1286
5925.08 1169
5925.80 1209
5926.53 1196
5927.26 1250
5927.98 1321
5928.71 1315
5929.44 1276
5930.16 1240
5930.89 1278
5931.62 1346
5932.34 1229
5933.07 1236
5933.80 1349
5934.52 1313
5935.25 1350
5935.98 1380
5936.70 1288
5937.43 1407
5938.16 1509
5938.88 1366
5939.61 1426
5940.34 1495
5941.07 1500
5941.79 1491
5942.52 1538
5943.25 1534
5943.97 1708
5944.70 1571
5945.43 1523
5946.16 1670
5946.88 1818
5947.61 1786
5948.34 1803
5949.07 1964
5949.80 2050
5950.52 2151
5951.25 2416
5951.98 2404
5952.71 2347
5953.43 2321
5954.16 2340
5954.89 2222
5955.62 2184
5956.35 2127
5957.07 2077
5957.80 2068
5958.53 2170
5959.26 2137
5959.99 1963
5960.72 2105
5961.44 2328
5962.17 2454
5962.90 2589
5963.63 2574
5964.36 2982
5965.09 3340
5965.82 3582
5966.54 3800
5967.27 3907
5968.00 3844
5968.73 3601
5969.46 3404
5970.19 3022
5970.92 2972
5971.65 2782
5972.38 2535
5973.11 2448
5973.83 2521
5974.56 2690
5975.29 2462
5976.02 2534
5976.75 2507
5977.48 2662
5978.21 2646
5978.94 2723
5979.67 2816
5980.40 2775
5981.13 2786
5981.86 2838
5982.59 2940
5983.32 2968
5984.05 2790
5984.78 2844
5985.51 2716
5986.24 2799
5986.97 2716
5987.70 2702
5988.43 2741
5989.16 2753
5989.89 2843
5990.62 2805
5991.35 2658
5992.08 2846
5992.81 2938
5993.54 2793
5994.27 2923
5995.00 2952
5995.73 3108
5996.46 3106
5997.19 2974
5997.92 3068
5998.65 3138
5999.38 3128
6000.11 3076
6000.85 3032
6001.58 3142
6002.31 3076
6003.04 3079
6003.77 3177
6004.50 3151
6005.23 3118
6005.96 3135
6006.69 3367
6007.43 3720
6008.16 4311
6008.89 4723
6009.62 5517
6010.35 6369
6011.08 7606
6011.81 8469
6012.54 9151
6013.28 9660
6014.01 10225
6014.74 10064
6015.47 9473
6016.20 8825
6016.94 8115
6017.67 7192
6018.40 6064
6019.13 5493
6019.86 4653
6020.59 4040
6021.33 3623
6022.06 3146
6022.79 2853
6023.52 2830
6024.26 2572
6024.99 2606
6025.72 2586
6026.45 2573
6027.19 2545
6027.92 2467
6028.65 2490
6029.38 2331
6030.12 2415
6030.85 2347
6031.58 2387
6032.31 2365
6033.05 2329
6033.78 2265
6034.51 2295
6035.25 2288
6035.98 2292
6036.71 2439
6037.44 2474
6038.18 2453
6038.91 2378
6039.64 2306
6040.38 2466
6041.11 2617
6041.84 2672
6042.58 2629
6043.31 2670
6044.04 2748
6044.78 2693
6045.51 2716
6046.24 2626
6046.98 2920
6047.71 2966
6048.45 3022
6049.18 3094
6049.91 3533
6050.65 3868
6051.38 4208
6052.11 4296
6052.85 4315
6053.58 4235
6054.32 4253
6055.05 3868
6055.79 3639
6056.52 3284
6057.25 3067
6057.99 2837
6058.72 2656
6059.46 2615
6060.19 2584
6060.93 2484
6061.66 2512
6062.39 2463
6063.13 2371
6063.86 2417
6064.60 2474
6065.33 2336
6066.07 2378
6066.80 2310
6067.54 2431
6068.27 2494
6069.01 2322
6069.74 2199
6070.48 2128
6071.21 2218
6071.95 2118
6072.68 2099
6073.42 1957
6074.15 1912
6074.89 1947
6075.62 1887
6076.36 1921
6077.10 1963
6077.83 1986
6078.57 1916
6079.30 1867
6080.04 1927
6080.77 1949
6081.51 1793
6082.25 1744
6082.98 1868
6083.72 1773
6084.45 1805
6085.19 1740
6085.93 1748
6086.66 1679
6087.40 1727
6088.13 1738
6088.87 1869
6089.61 1725
6090.34 1723
6091.08 1800
6091.81 1801
6092.55 1692
6093.29 1755
6094.02 1677
6094.76 1688
6095.50 1597
6096.23 1602
6096.97 1617
6097.71 1655
6098.44 1604
6099.18 1527
6099.92 1484
6100.65 1522
6101.39 1605
6102.13 1558
6102.87 1642
6103.60 1490
6104.34 1550
6105.08 1555
6105.81 1610
6106.55 1583
6107.29 1532
6108.03 1473
6108.76 1513
6109.50 1628
6110.24 1683
6110.98 1547
6111.71 1642
6112.45 1557
6113.19 1630
6113.93 1673
6114.66 1634
6115.40 1608
6116.14 1592
6116.88 1499
6117.62 1655
6118.35 1669
6119.09 1554
6119.83 1635
6120.57 1625
6121.31 1713
6122.04 1610
6122.78 1611
6123.52 1669
6124.26 1610
6125.00 1714
6125.74 1755
6126.47 1750
6127.21 1646
6127.95 1643
6128.69 1599
6129.43 1636
6130.17 1651
6130.91 1719
6131.64 1735
6132.38 1756
6133.12 1719
6133.86 1756
6134.60 1738
6135.34 1741
6136.08 1644
6136.82 1601
6137.56 1624
6138.30 1655
6139.04 1663
6139.77 1638
6140.51 1617
6141.25 1711
6141.99 1718
6142.73 1680
6143.47 1668
6144.21 1604
6144.95 1670
6145.69 1680
6146.43 1684
6147.17 1706
6147.91 1661
6148.65 1634
6149.39 1689
6150.13 1668
6150.87 1693
6151.61 1786
6152.35 1610
6153.09 1711
6153.83 1866
6154.57 1843
6155.31 1887
6156.05 1826
6156.79 1755
6157.53 1938
6158.27 1862
6159.01 1894
6159.75 1958
6160.49 1928
6161.23 1919
6161.97 2112
6162.71 2110
6163.45 2101
6164.20 2340
6164.94 2410
6165.68 2497
6166.42 2657
6167.16 2595
6167.90 2584
6168.64 2613
6169.38 2560
6170.12 2521
6170.86 2612
6171.61 2565
6172.35 2445
6173.09 2325
6173.83 2287
6174.57 2263
6175.31 2503
6176.05 2411
6176.79 2288
6177.54 2218
6178.28 2236
6179.02 2329
6179.76 2262
6180.50 2364
6181.24 2401
6181.99 2366
6182.73 2507
6183.47 2582
6184.21 2494
6184.95 2453
6185.70 2619
6186.44 2784
6187.18 2625
6187.92 2579
6188.66 2551
6189.41 2639
6190.15 2724
6190.89 2967
6191.63 2900
6192.38 3099
6193.12 3221
6193.86 3299
6194.60 3341
6195.35 3268
6196.09 3304
6196.83 3113
6197.57 3207
6198.32 2973
6199.06 3133
6199.80 3144
6200.55 3213
6201.29 3289
6202.03 3808
6202.78 4174
6203.52 4503
6204.26 5543
6205.00 7180
6205.75 8778
6206.49 10764
6207.23 12388
6207.98 14358
6208.72 15760
6209.46 16534
6210.21 16446
6210.95 15766
6211.70 14244
6212.44 12687
6213.18 10730
6213.93 8901
6214.67 7461
6215.41 6037
6216.16 5155
6216.90 4502
6217.65 3691
6218.39 3450
6219.13 3204
6219.88 3042
6220.62 2916
6221.37 2715
6222.11 2664
6222.85 2882
6223.60 2900
6224.34 2684
6225.09 2611
6225.83 2636
6226.58 2560
6227.32 2380
6228.07 2223
6228.81 2183
6229.56 1982
6230.30 1960
6231.04 2018
6231.79 2005
6232.53 2059
6233.28 2013
6234.02 2096
6234.77 2129
6235.51 2010
6236.26 2138
6237.00 2228
6237.75 2139
6238.49 2310
6239.24 2338
6239.99 2313
6240.73 2367
6241.48 2451
6242.22 2598
6242.97 2710
6243.71 3032
6244.46 3306
6245.20 3757
6245.95 4172
6246.70 4702
6247.44 4946
6248.19 5274
6248.93 5552
6249.68 5518
6250.42 5148
6251.17 4578
6251.92 3956
6252.66 3351
6253.41 3018
6254.15 2808
6254.90 2621
6255.65 2565
6256.39 2668
6257.14 2480
6257.89 2473
6258.63 2597
6259.38 2514
6260.13 2389
6260.87 2466
6261.62 2535
6262.37 2486
6263.11 2606
6263.86 2613
6264.61 2467
6265.35 2603
6266.10 2571
6266.85 2644
6267.59 2508
6268.34 2556
6269.09 2511
6269.83 2559
6270.58 2401
6271.33 2403
6272.08 2447
6272.82 2530
6273.57 2474
6274.32 2585
6275.06 2569
6275.81 2578
6276.56 2622
6277.31 2734
6278.05 2718
6278.80 2688
6279.55 2659
6280.30 2613
6281.05 2423
6281.79 2325
6282.54 2371
6283.29 2340
6284.04 2361
6284.78 2442
6285.53 2479
6286.28 2745
6287.03 2923
6287.78 2800
6288.53 2803
6289.27 2824
6290.02 2645
6290.77 2472
6291.52 2219
6292.27 1991
6293.02 2138
6293.76 2070
6294.51 2037
6295.26 2148
6296.01 2048
6296.76 2102
6297.51 2049
6298.26 2053
6299.00 2081
6299.75 2130
6300.50 2105
6301.25 2149
6302.00 2128
6302.75 2067
6303.50 2030
6304.25 2194
6305.00 2118
6305.75 2117
6306.50 1898
6307.24 1868
6307.99 1948
6308.74 1993
6309.49 1913
6310.24 1983
6310.99 2055
6311.74 2012
6312.49 1913
6313.24 1924
6313.99 1946
6314.74 1881
6315.49 1730
6316.24 1754
6316.99 1843
6317.74 1773
6318.49 1779
6319.24 1747
6319.99 1770
6320.74 1814
6321.49 1774
6322.24 1779
6322.99 1734
6323.74 1750
6324.49 1609
6325.24 1784
6325.99 1895
6326.74 1874
6327.49 1933
6328.24 2000
6328.99 2066
6329.74 1921
6330.50 2027
6331.25 2090
6332.00 1908
6332.75 1829
6333.50 1988
6334.25 1853
6335.00 1868
6335.75 1902
6336.50 1966
6337.25 1890
6338.00 1843
6338.76 1813
6339.51 1869
6340.26 1795
6341.01 1928
6341.76 1938
6342.51 1901
6343.26 1937
6344.02 1998
6344.77 2014
6345.52 2145
6346.27 2180
6347.02 2053
6347.77 2117
6348.53 2154
6349.28 2116
6350.03 2275
6350.78 2264
6351.53 2435
6352.29 2521
6353.04 2544
6353.79 2544
6354.54 2427
6355.29 2363
6356.05 2285
6356.80 2190
6357.55 1949
6358.30 1996
6359.06 1925
6359.81 1975
6360.56 1830
6361.31 1789
6362.07 1885
6362.82 1850
6363.57 1762
6364.32 1931
6365.08 2041
6365.83 1990
6366.58 1971
6367.33 1969
6368.09 2031
6368.84 2046
6369.59 1792
6370.35 1897
6371.10 1703
6371.85 1727
6372.61 1821
6373.36 1725
6374.11 1731
6374.87 1638
6375.62 1599
6376.37 1695
6377.13 1655
6377.88 1574
6378.63 1596
6379.39 1696
6380.14 1588
6380.89 1642
6381.65 1592
6382.40 1587
6383.16 1595
6383.91 1612
6384.66 1694
6385.42 1645
6386.17 1626
6386.92 1602
6387.68 1523
6388.43 1527
6389.19 1558
6389.94 1557
6390.70 1462
6391.45 1454
6392.20 1357
6392.96 1387
6393.71 1395
6394.47 1539
6395.22 1410
6395.98 1387
6396.73 1495
6397.49 1538
6398.24 1342
6399.00 1449
6399.75 1509
6400.51 1417
6401.26 1480
6402.02 1506
6402.77 1422
6403.53 1446
6404.28 1384
6405.04 1396
6405.79 1431
6406.55 1545
6407.30 1591
6408.06 1742
6408.81 1719
6409.57 1673
6410.32 1617
6411.08 1594
6411.83 1543
6412.59 1510
6413.34 1478
6414.10 1511
6414.86 1501
6415.61 1513
6416.37 1560
6417.12 1514
6417.88 1487
6418.64 1492
6419.39 1507
6420.15 1464
6420.90 1376
6421.66 1428
6422.42 1410
6423.17 1270
6423.93 1290
6424.68 1217
6425.44 1398
6426.20 1385
6426.95 1473
6427.71 1401
6428.47 1322
6429.22 1350
6429.98 1330
6430.74 1310
6431.49 1414
6432.25 1318
6433.01 1351
6433.76 1340
6434.52 1256
6435.28 1238
6436.03 1184
6436.79 1251
6437.55 1299
6438.30 1347
6439.06 1363
6439.82 1410
6440.58 1358
6441.33 1357
6442.09 1351
6442.85 1330
6443.61 1300
6444.36 1317
6445.12 1244
6445.88 1251
6446.64 1402
6447.39 1362
6448.15 1327
6448.91 1275
6449.67 1395
6450.42 1301
6451.18 1319
6451.94 1190
6452.70 1381
6453.46 1394
6454.21 1323
6454.97 1270
6455.73 1352
6456.49 1379
6457.25 1350
6458.00 1418
6458.76 1444
6459.52 1407
6460.28 1398
6461.04 1445
6461.80 1424
6462.55 1406
6463.31 1335
6464.07 1404
6464.83 1414
6465.59 1545
6466.35 1431
6467.11 1415
6467.87 1399
6468.62 1493
6469.38 1587
6470.14 1579
6470.90 1639
6471.66 1513
6472.42 1551
6473.18 1536
6473.94 1448
6474.70 1643
6475.46 1626
6476.22 1617
6476.97 1549
6477.73 1665
6478.49 1686
6479.25 1744
6480.01 1651
6480.77 1680
6481.53 1820
6482.29 1838
6483.05 1832
6483.81 1826
6484.57 1868
6485.33 1779
6486.09 1761
6486.85 2000
6487.61 1991
6488.37 1824
6489.13 1933
6489.89 1902
6490.65 2156
6491.41 2109
6492.17 2187
6492.93 2359
6493.69 2318
6494.45 2345
6495.21 2369
6495.97 2467
6496.73 2343
6497.49 2352
6498.26 2278
6499.02 2387
6499.78 2426
6500.54 2430
6501.30 2330
6502.06 2369
6502.82 2487
6503.58 2486
6504.34 2550
6505.10 2631
6505.86 2569
6506.62 2707
6507.39 2804
6508.15 2905
6508.91 3011
6509.67 2912
6510.43 2833
6511.19 3042
6511.95 2891
6512.72 3001
6513.48 2912
6514.24 2870
6515.00 2960
6515.76 2951
6516.52 3067
6517.28 2965
6518.05 3250
6518.81 3236
6519.57 3316
6520.33 3349
6521.09 3405
6521.86 3718
6522.62 3947
6523.38 4263
6524.14 4640
6524.90 5090
6525.67 5643
6526.43 6018
6527.19 6113
6527.95 6407
6528.72 6533
6529.48 6274
6530.24 6337
6531.00 6574
6531.77 6760
6532.53 7353
6533.29 7785
6534.05 8682
6534.82 9872
6535.58 10743
6536.34 11367
6537.11 11400
6537.87 11057
6538.63 10034
6539.39 9243
6540.16 7883
6540.92 6640
6541.68 5563
6542.45 4623
6543.21 4078
6543.97 3470
6544.74 3160
6545.50 2881
6546.26 2650
6547.03 2585
6547.79 2625
6548.55 2461
6549.32 2307
6550.08 2318
6550.84 2414
6551.61 2350
6552.37 2413
6553.14 2450
6553.90 2320
6554.66 2267
6555.43 2148
6556.19 2050
6556.96 2214
6557.72 2198
6558.48 2300
6559.25 2376
6560.01 2309
6560.78 2253
6561.54 2446
6562.31 2505
6563.07 2469
6563.83 2828
6564.60 2794
6565.36 2742
6566.13 2691
6566.89 2825
6567.66 2670
6568.42 2703
6569.19 2655
6569.95 2663
6570.72 2857
6571.48 2916
6572.25 2880
6573.01 3059
6573.78 2992
6574.54 3051
6575.31 3253
6576.07 3286
6576.84 3317
6577.60 3381
6578.37 3352
6579.13 3372
6579.90 3373
6580.66 3409
6581.43 3455
6582.19 3394
6582.96 3036
6583.73 3077
6584.49 2971
6585.26 2791
6586.02 2956
6586.79 2785
6587.55 2894
6588.32 2960
6589.09 3193
6589.85 3549
6590.62 3847
6591.38 4081
6592.15 4486
6592.92 5032
6593.68 5074
6594.45 5320
6595.22 5473
6595.98 5570
6596.75 5242
6597.51 4960
6598.28 4362
6599.05 4097
6599.81 3690
6600.58 3361
6601.35 3171
6602.11 3032
6602.88 2853
6603.65 2727
6604.41 2653
6605.18 2728
6605.95 2584
6606.71 2620
6607.48 2681
6608.25 2627
6609.02 2608
6609.78 2463
6610.55 2344
6611.32 2384
6612.08 2345
6612.85 2185
6613.62 2142
6614.39 2195
6615.15 2149
6615.92 2047
6616.69 2040
6617.46 2128
6618.22 2080
6618.99 2161
6619.76 2230
6620.53 2201
6621.30 2211
6622.06 2141
6622.83 2176
6623.60 2146
6624.37 2201
6625.13 2078
6625.90 2099
6626.67 2030
6627.44 1996
6628.21 2065
6628.98 2234
6629.74 2301
6630.51 2333
6631.28 2510
6632.05 2741
6632.82 2884
6633.59 2868
6634.35 3051
6635.12 3109
6635.89 2963
6636.66 2910
6637.43 2777
6638.20 2562
6638.97 2458
6639.74 2358
6640.50 2305
6641.27 2152
6642.04 2083
6642.81 1989
6643.58 1975
6644.35 2018
6645.12 2032
6645.89 2132
6646.66 2141
6647.43 2110
6648.20 2107
6648.97 2101
6649.73 2238
6650.50 2147
6651.27 2116
6652.04 2024
6652.81 2073
6653.58 2264
6654.35 2207
6655.12 2207
6655.89 2092
6656.66 2197
6657.43 2059
6658.20 2112
6658.97 2068
6659.74 1929
6660.51 1949
6661.28 1861
6662.05 1870
6662.82 1922
6663.59 1943
6664.36 1959
6665.13 1880
6665.90 1789
6666.67 1889
6667.44 1916
6668.22 2094
6668.99 1968
6669.76 1885
6670.53 1888
6671.30 1981
6672.07 2054
6672.84 2037
6673.61 2084
6674.38 2012
6675.15 2019
6675.92 1949
6676.69 2040
6677.46 2146
6678.24 2037
6679.01 2111
6679.78 2073
6680.55 2087
6681.32 2294
6682.09 2631
6682.86 2758
6683.63 2856
6684.41 3070
6685.18 3064
6685.95 2840
6686.72 2901
6687.49 2734
6688.26 2529
6689.04 2410
6689.81 2242
6690.58 2147
6691.35 2047
6692.12 1943
6692.90 1897
6693.67 1869
6694.44 1786
6695.21 1803
6695.98 1768
6696.76 1876
6697.53 1921
6698.30 1847
6699.07 1823
6699.84 1814
6700.62 1811
6701.39 1709
6702.16 1784
6702.93 1675
6703.71 1782
6704.48 1839
6705.25 1771
6706.03 1687
6706.80 1837
6707.57 1814
6708.34 1831
6709.12 1779
6709.89 1728
6710.66 1780
6711.44 1809
6712.21 1805
6712.98 1757
6713.75 1735
6714.53 1709
6715.30 1630
6716.07 1678
6716.85 1580
6717.62 1693
6718.39 1591
6719.17 1551
6719.94 1566
6720.72 1692
6721.49 1667
6722.26 1668
6723.04 1686
6723.81 1776
6724.58 1663
6725.36 1655
6726.13 1691
6726.91 1620
6727.68 1569
6728.45 1621
6729.23 1745
6730.00 1787
6730.78 1739
6731.55 1791
6732.32 1693
6733.10 1859
6733.87 1812
6734.65 1801
6735.42 1824
6736.20 1822
6736.97 1936
6737.74 1803
6738.52 1782
6739.29 1843
6740.07 1820
6740.84 1831
6741.62 1919
6742.39 1870
6743.17 1863
6743.94 1939
6744.72 1956
6745.49 1912
6746.27 2070
6747.04 2116
6747.82 2227
6748.59 2443
6749.37 2524
6750.14 2608
6750.92 2853
6751.69 3110
6752.47 3259
6753.24 3141
6754.02 2967
6754.80 2802
6755.57 2646
6756.35 2315
6757.12 2165
6757.90 2028
6758.67 1980
6759.45 1913
6760.23 1857
6761.00 1908
6761.78 1795
6762.55 1764
6763.33 1791
6764.11 1820
6764.88 1802
6765.66 1696
6766.43 1788
6767.21 1777
6767.99 1710
6768.76 1714
6769.54 1697
6770.32 1722
6771.09 1848
6771.87 1885
6772.64 1793
6773.42 1631
6774.20 1695
6774.97 1694
6775.75 1811
6776.53 1692
6777.31 1709
6778.08 1691
6778.86 1740
6779.64 1700
6780.41 1606
6781.19 1686
6781.97 1718
6782.74 1636
6783.52 1572
6784.30 1578
6785.08 1492
6785.85 1464
6786.63 1374
6787.41 1493
6788.19 1429
6788.96 1512
6789.74 1581
6790.52 1543
6791.30 1592
6792.07 1535
6792.85 1561
6793.63 1521
6794.41 1452
6795.18 1575
6795.96 1557
6796.74 1551
6797.52 1586
6798.30 1571
6799.07 1564
6799.85 1645
6800.63 1677
6801.41 1723
6802.19 1798
6802.97 1810
6803.74 1888
6804.52 1918
6805.30 1997
6806.08 1925
6806.86 1810
6807.64 1638
6808.41 1623
6809.19 1711
6809.97 1535
6810.75 1532
6811.53 1603
6812.31 1623
6813.09 1751
6813.87 1722
6814.64 1635
6815.42 1745
6816.20 1647
6816.98 1709
6817.76 1765
6818.54 1694
6819.32 1639
6820.10 1557
6820.88 1549
6821.66 1536
6822.44 1482
6823.22 1527
6824.00 1547
6824.78 1681
6825.55 1468
6826.33 1561
6827.11 1547
6827.89 1466
6828.67 1402
6829.45 1424
6830.23 1447
6831.01 1543
6831.79 1446
6832.57 1383
6833.35 1397
6834.13 1392
6834.91 1531
6835.69 1362
6836.47 1358
6837.25 1352
6838.03 1401
6838.81 1403
6839.60 1394
6840.38 1342
6841.16 1386
6841.94 1437
6842.72 1427
6843.50 1324
6844.28 1438
6845.06 1538
6845.84 1547
6846.62 1710
6847.40 2005
6848.18 2213
6848.96 2301
6849.74 2470
6850.53 2630
6851.31 2776
6852.09 2644
6852.87 2483
6853.65 2247
6854.43 2193
6855.21 2040
6855.99 1847
6856.77 1789
6857.56 1678
6858.34 1632
6859.12 1650
6859.90 1621
6860.68 1470
6861.46 1586
6862.25 1613
6863.03 1560
6863.81 1467
6864.59 1563
6865.37 1518
6866.15 1617
6866.94 1647
6867.72 1613
6868.50 1646
6869.28 1677
6870.07 1626
6870.85 1568
6871.63 1643
6872.41 1668
6873.19 1547
6873.98 1638
6874.76 1678
6875.54 1672
6876.32 1624
6877.11 1689
6877.89 1808
6878.67 1908
6879.45 1877
6880.24 1895
6881.02 2048
6881.80 2164
6882.59 2281
6883.37 2577
6884.15 2843
6884.93 3160
6885.72 3572
6886.50 3761
6887.28 4072
6888.07 4161
6888.85 3804
6889.63 3555
6890.42 3398
6891.20 2974
6891.98 2493
6892.77 2274
6893.55 2295
6894.33 2148
6895.12 2021
6895.90 1968
6896.68 1983
6897.47 2016
6898.25 1995
6899.04 1919
6899.82 2060
6900.60 2185
6901.39 2199
6902.17 2143
6902.95 2081
6903.74 2193
6904.52 2119
6905.31 1996
6906.09 2043
6906.88 1996
6907.66 1932
6908.44 1904
6909.23 1829
6910.01 1781
6910.80 1724
6911.58 1754
6912.37 1793
6913.15 1751
6913.94 1733
6914.72 1660
6915.50 1634
6916.29 1732
6917.07 1916
6917.86 1796
6918.64 1855
6919.43 1798
6920.21 1888
6921.00 1878
6921.78 1703
6922.57 1771
6923.35 1864
6924.14 1856
6924.93 1850
6925.71 1855
6926.50 1900
6927.28 2072
6928.07 2078
6928.85 2137
6929.64 2043
6930.42 2156
6931.21 2327
6931.99 2442
6932.78 2427
6933.57 2502
6934.35 2415
6935.14 2350
6935.92 2187
6936.71 2173
6937.50 2095
6938.28 2198
6939.07 2010
6939.85 2161
6940.64 2118
6941.43 2202
6942.21 2273
6943.00 2441
6943.78 2443
6944.57 2403
6945.36 2647
6946.14 2575
6946.93 2666
6947.72 2880
6948.50 2882
6949.29 2900
6950.08 2804
6950.86 2853
6951.65 2697
6952.44 2556
6953.22 2472
6954.01 2540
6954.80 2603
6955.58 2645
6956.37 2664
6957.16 2530
6957.95 2535
6958.73 2486
6959.52 2567
6960.31 2643
6961.10 2464
6961.88 2570
6962.67 2485
6963.46 2483
6964.24 2574
6965.03 2639
6965.82 2601
6966.61 2762
6967.40 2792
6968.18 2893
6968.97 3054
6969.76 3062
6970.55 3070
6971.33 2906
6972.12 2903
6972.91 3120
6973.70 3088
6974.49 3088
6975.27 2987
6976.06 3150
6976.85 3415
6977.64 3514
6978.43 3551
6979.22 3790
6980.00 4101
6980.79 4514
6981.58 5200
6982.37 6117
6983.16 7044
6983.95 7966
6984.74 8700
6985.52 9274
6986.31 9317
6987.10 9208
6987.89 8704
6988.68 8075
6989.47 6866
6990.26 6054
6991.05 5070
6991.83 4529
6992.62 4222
6993.41 4010
6994.20 4115
6994.99 4335
6995.78 4840
6996.57 5581
6997.36 6416
6998.15 6963
6998.94 7622
6999.73 8033
7000.52 8058
7001.31 7665
7002.10 7150
7002.89 6446
7003.68 5817
7004.47 4920
7005.26 4290
7006.05 3766
7006.84 3391
7007.63 3198
7008.42 2910
7009.21 2874
7010.00 3023
7010.79 3041
7011.58 3000
7012.37 3089
7013.16 3073
7013.95 2945
7014.74 2812
7015.53 2685
7016.32 2502
7017.11 2460
7017.90 2450
7018.69 2425
7019.48 2311
7020.27 2310
7021.06 2272
7021.85 2321
7022.64 2402
7023.43 2436
7024.22 2499
7025.02 2534
7025.81 2593
7026.60 2541
7027.39 2484
7028.18 2595
7028.97 2484
7029.76 2322
7030.55 2368
7031.34 2204
7032.14 2150
7032.93 2138
7033.72 2195
7034.51 2215
7035.30 2104
7036.09 2200
7036.88 2287
7037.68 2395
7038.47 2462
7039.26 2486
7040.05 2467
7040.84 2491
7041.64 2473
7042.43 2471
7043.22 2502
7044.01 2439
7044.80 2542
7045.60 2641
7046.39 2775
7047.18 2996
7047.97 3245
7048.76 3395
7049.56 3541
7050.35 3625
7051.14 3432
7051.93 3167
7052.73 2759
7053.52 2623
7054.31 2484
7055.10 2305
7055.90 2230
7056.69 2177
7057.48 2245
7058.27 2230
7059.07 2275
7059.86 2322
7060.65 2279
7061.45 2163
7062.24 2066
7063.03 2191
7063.83 2212
7064.62 2112
7065.41 2164
7066.21 2228
7067.00 2145
7067.79 2192
7068.59 2141
7069.38 2150
7070.17 2055
7070.97 2122
7071.76 2198
7072.55 2179
7073.35 2100
7074.14 2072
7074.93 2067
7075.73 2044
7076.52 2057
7077.32 2043
7078.11 1839
7078.90 1994
7079.70 2044
7080.49 1898
7081.29 1888
7082.08 1900
7082.87 1869
7083.67 1990
7084.46 2044
7085.26 2035
7086.05 2218
7086.85 2249
7087.64 2277
7088.43 2182
7089.23 2057
7090.02 2010
7090.82 1917
7091.61 2045
7092.41 2075
7093.20 1932
7094.00 1831
7094.79 1786
7095.59 1776
7096.38 1703
7097.18 1706
7097.97 1688
7098.77 1673
7099.56 1643
7100.36 1611
7101.15 1647
7101.95 1689
7102.74 1588
7103.54 1492
7104.33 1548
7105.13 1555
7105.92 1502
7106.72 1475
7107.52 1399
7108.31 1429
7109.11 1499
7109.90 1465
7110.70 1465
7111.49 1412
7112.29 1437
7113.09 1491
7113.88 1565
7114.68 1553
7115.47 1565
7116.27 1518
7117.07 1490
7117.86 1386
7118.66 1327
7119.45 1337
7120.25 1407
7121.05 1371
7121.84 1295
7122.64 1416
7123.44 1421
7124.23 1531
7125.03 1403
7125.83 1424
7126.62 1395
7127.42 1467
7128.22 1458
7129.01 1389
7129.81 1417
7130.61 1381
7131.40 1462
7132.20 1412
7133.00 1437
7133.79 1377
7134.59 1423
7135.39 1364
7136.19 1428
7136.98 1360
7137.78 1323
7138.58 1329
7139.38 1386
7140.17 1327
7140.97 1298
7141.77 1295
7142.57 1254
7143.36 1411
7144.16 1277
7144.96 1389
7145.76 1515
7146.55 1368
7147.35 1287
7148.15 1233
7148.95 1254
7149.74 1299
7150.54 1293
7151.34 1267
7152.14 1370
7152.94 1398
7153.74 1284
7154.53 1274
7155.33 1284
7156.13 1349
7156.93 1300
7157.73 1317
7158.53 1336
7159.32 1147
7160.12 1213
7160.92 1295
7161.72 1325
7162.52 1234
7163.32 1149
7164.12 1187
7164.91 1238
7165.71 1155
7166.51 1238
7167.31 1284
7168.11 1232
7168.91 1265
7169.71 1280
7170.51 1250
7171.31 1171
7172.11 1202
7172.90 1213
7173.70 1241
7174.50 1251
7175.30 1229
7176.10 1193
7176.90 1171
7177.70 1163
7178.50 1221
7179.30 1252
7180.10 1327
7180.90 1358
7181.70 1325
7182.50 1387
7183.30 1306
7184.10 1376
7184.90 1392
7185.70 1303
7186.50 1415
7187.30 1422
7188.10 1292
7188.90 1280
7189.70 1189
7190.50 1161
7191.30 1142
7192.10 1160
7192.90 1148
7193.70 1193
7194.50 1204
7195.30 1165
7196.10 1167
7196.90 1125
7197.70 1197
7198.50 1144
7199.30 1227
7200.11 1130
7200.91 1127
7201.71 1202
7202.51 1111
7203.31 1205
7204.11 1150
7204.91 1123
7205.71 1187
7206.51 1196
7207.31 1119
7208.12 1116
7208.92 1209
7209.72 1204
7210.52 1201
7211.32 1164
7212.12 1158
7212.92 1132
7213.72 1171
7214.53 1238
7215.33 1295
7216.13 1303
7216.93 1312
7217.73 1328
7218.53 1382
7219.34 1414
7220.14 1271
7220.94 1238
7221.74 1223
7222.54 1189
7223.35 1207
7224.15 1268
7224.95 1267
7225.75 1170
7226.56 1222
7227.36 1143
7228.16 1110
7228.96 1153
7229.76 1180
7230.57 1282
7231.37 1280
7232.17 1226
7232.97 1214
7233.78 1347
7234.58 1352
7235.38 1328
7236.19 1293
7236.99 1298
7237.79 1367
7238.59 1443
7239.40 1553
7240.20 1572
7241.00 1424
7241.81 1337
7242.61 1311
7243.41 1391
7244.22 1408
7245.02 1343
7245.82 1273
7246.63 1260
7247.43 1312
7248.23 1377
7249.04 1373
7249.84 1323
7250.64 1387
7251.45 1394
7252.25 1283
7253.05 1336
7253.86 1379
7254.66 1340
7255.46 1269
7256.27 1352
7257.07 1361
7257.88 1193
7258.68 1362
7259.48 1325
7260.29 1293
7261.09 1341
7261.90 1333
7262.70 1396
7263.51 1325
7264.31 1328
7265.11 1337
7265.92 1411
7266.72 1335
7267.53 1365
7268.33 1397
7269.14 1500
7269.94 1507
7270.75 1371
7271.55 1433
7272.36 1419
7273.16 1372
7273.97 1311
7274.77 1432
7275.58 1525
7276.38 1556
7277.19 1538
7277.99 1614
7278.80 1692
7279.60 1833
7280.41 1899
7281.21 2245
7282.02 2514
7282.82 2637
7283.63 2886
7284.43 2857
7285.24 2811
7286.04 2853
7286.85 2637
7287.66 2411
7288.46 2297
7289.27 2069
7290.07 2018
7290.88 1880
7291.68 1905
7292.49 1752
7293.30 1638
7294.10 1713
7294.91 1683
7295.71 1733
7296.52 1797
7297.33 1731
7298.13 1843
7298.94 1869
7299.74 1876
7300.55 1875
7301.36 1907
7302.16 1985
7302.97 2006
7303.78 1958
7304.58 2023
7305.39 2126
7306.20 2346
7307.00 2553
7307.81 2586
7308.62 2856
7309.42 2983
7310.23 3172
7311.04 3176
7311.84 3065
7312.65 3121
7313.46 2900
7314.27 2987
7315.07 3020
7315.88 3285
7316.69 3623
7317.49 4013
7318.30 4545
7319.11 4664
7319.92 4650
7320.72 4733
7321.53 4448
7322.34 4131
7323.15 3851
7323.95 3361
7324.76 3068
7325.57 2731
7326.38 2657
7327.19 2321
7327.99 2216
7328.80 1979
7329.61 1814
7330.42 1952
7331.22 1949
7332.03 1940
7332.84 1841
7333.65 1832
7334.46 1806
7335.27 1877
7336.07 1720
7336.88 1891
7337.69 1919
7338.50 1859
7339.31 1766
7340.12 1866
7340.92 1802
7341.73 1780
7342.54 1800
7343.35 1685
7344.16 1774
7344.97 1851
7345.78 1895
7346.59 1850
7347.39 1932
7348.20 1974
7349.01 1806
7349.82 1828
7350.63 1793
7351.44 1683
7352.25 1664
7353.06 1669
7353.87 1592
7354.68 1631
7355.49 1717
7356.30 1629
7357.11 1646
7357.92 1833
7358.72 1720
7359.53 1789
7360.34 1828
7361.15 1785
7361.96 1761
7362.77 1890
7363.58 1827
7364.39 1858
7365.20 1841
7366.01 1831
7366.82 1830
7367.63 1899
7368.44 1892
7369.25 1871
7370.06 1838
7370.87 1923
7371.68 1866
7372.49 1826
7373.30 1819
7374.11 1839
7374.93 2073
7375.74 2107
7376.55 2240
7377.36 2373
7378.17 2740
7378.98 2821
7379.79 2892
7380.60 3053
7381.41 3129
7382.22 3135
7383.03 3071
7383.84 2654
7384.65 2608
7385.46 2338
7386.28 2248
7387.09 2128
7387.90 2112
7388.71 1961
7389.52 1896
7390.33 1995
7391.14 2053
7391.95 1839
7392.77 1871
7393.58 1935
7394.39 2018
7395.20 2009
7396.01 2149
7396.82 2168
7397.64 2296
7398.45 2609
7399.26 2698
7400.07 2614
7400.88 2771
7401.69 2847
7402.51 2816
7403.32 2793
7404.13 2895
7404.94 2783
7405.76 2825
7406.57 2921
7407.38 2787
7408.19 2624
7409.00 2544
7409.82 2365
7410.63 2274
7411.44 2029
7412.25 2014
7413.07 1832
7413.88 1723
7414.69 1804
7415.50 1597
7416.32 1629
7417.13 1647
7417.94 1501
7418.76 1557
7419.57 1542
7420.38 1462
7421.19 1488
7422.01 1360
7422.82 1477
7423.63 1480
7424.45 1442
7425.26 1420
7426.07 1376
7426.89 1343
7427.70 1395
7428.51 1343
7429.33 1426
7430.14 1369
7430.95 1388
7431.77 1384
7432.58 1400
7433.39 1385
7434.21 1394
7435.02 1371
7435.84 1348
7436.65 1440
7437.46 1569
7438.28 1361
7439.09 1386
7439.91 1360
7440.72 1271
7441.53 1318
7442.35 1362
7443.16 1367
7443.98 1380
7444.79 1297
7445.60 1249
7446.42 1217
7447.23 1242
7448.05 1199
7448.86 1291
7449.68 1417
7450.49 1317
7451.31 1243
7452.12 1312
7452.94 1392
7453.75 1294
7454.57 1279
7455.38 1374
7456.20 1338
7457.01 1237
7457.83 1302
7458.64 1291
7459.46 1431
7460.27 1389
7461.09 1448
7461.90 1434
7462.72 1450
7463.53 1365
7464.35 1339
7465.16 1364
7465.98 1431
7466.79 1344
7467.61 1259
7468.42 1329
7469.24 1418
7470.06 1362
7470.87 1381
7471.69 1394
7472.50 1455
7473.32 1402
7474.13 1383
7474.95 1379
7475.77 1259
7476.58 1275
7477.40 1225
7478.21 1160
7479.03 1236
7479.85 1331
7480.66 1172
7481.48 1114
7482.30 1137
7483.11 1203
7483.93 1224
7484.75 1209
7485.56 1169
7486.38 1136
7487.20 1134
7488.01 1212
7488.83 1226
7489.65 1126
7490.46 1192
7491.28 1116
7492.10 1074
7492.91 1110
7493.73 1171
7494.55 1120
7495.36 1103
7496.18 1122
7497.00 1050
7497.82 1066
7498.63 1079
7499.45 1120
7500.27 1119
7501.08 1063
7501.90 991
7502.72 1092
7503.54 1128
7504.35 1066
7505.17 1041
7505.99 1001
7506.81 1117
7507.62 1006
7508.44 996
7509.26 1098
7510.08 1037
7510.90 1029
7511.71 1014
7512.53 994
7513.35 986
7514.17 1004
7514.99 1019
7515.80 988
7516.62 1010
7517.44 1021
7518.26 973
7519.08 1066
7519.90 1103
7520.71 1027
7521.53 1099
7522.35 1051
7523.17 1020
7523.99 1086
7524.81 1049
7525.63 962
7526.45 1027
7527.26 1041
7528.08 1058
7528.90 1003
7529.72 1053
7530.54 964
7531.36 931
7532.18 918
7533.00 941
7533.82 938
7534.64 1021
7535.45 1036
7536.27 1067
7537.09 1053
7537.91 1078
7538.73 1009
7539.55 1044
7540.37 1025
7541.19 1109
7542.01 1134
7542.83 1086
7543.65 1094
7544.47 1140
7545.29 1104
7546.11 1098
7546.93 1031
7547.75 1061
7548.57 1065
7549.39 1096
7550.21 1123
7551.03 1058
7551.85 1055
7552.67 1043
7553.49 1100
7554.31 1025
7555.13 1040
7555.95 1106
7556.77 1049
7557.59 1041
7558.41 1143
7559.23 1074
7560.05 1030
7560.87 1041
7561.69 1093
7562.51 1114
7563.34 1119
7564.16 1097
7564.98 1053
7565.80 1024
7566.62 1100
7567.44 1245
7568.26 1038
7569.08 1019
7569.90 1049
7570.72 1165
7571.55 1117
7572.37 1007
7573.19 1035
7574.01 1083
7574.83 1114
7575.65 1146
7576.47 1141
7577.30 1096
7578.12 1047
7578.94 1093
7579.76 1088
7580.58 1101
7581.40 1065
7582.23 1100
7583.05 1263
7583.87 1115
7584.69 1165
7585.51 1256
7586.33 1260
7587.16 1301
7587.98 1252
7588.80 1289
7589.62 1221
7590.45 1276
7591.27 1291
7592.09 1261
7592.91 1276
7593.74 1219
7594.56 1194
7595.38 1226
7596.20 1263
7597.03 1224
7597.85 1221
7598.67 1298
7599.49 1444
7600.32 1493
7601.14 1540
7601.96 1586
7602.78 1609
7603.61 1663
7604.43 1765
7605.25 1779
7606.08 1673
7606.90 1614
7607.72 1625
7608.55 1699
7609.37 1584
7610.19 1489
7611.02 1463
7611.84 1593
7612.66 1518
7613.49 1614
7614.31 1729
7615.13 1765
7615.96 1934
7616.78 1998
7617.60 2166
7618.43 2102
7619.25 2024
7620.08 1901
7620.90 1892
7621.72 1703
7622.55 1597
7623.37 1622
7624.20 1574
7625.02 1660
7625.84 1735
7626.67 1796
7627.49 1859
7628.32 1968
7629.14 2279
7629.97 2387
7630.79 2447
7631.61 2364
7632.44 2398
7633.26 2217
7634.09 2123
7634.91 2007
7635.74 1815
7636.56 1688
7637.39 1576
7638.21 1441
7639.04 1331
7639.86 1297
7640.69 1268
7641.51 1178
7642.34 1187
7643.16 1182
7643.99 1165
7644.81 1173
7645.64 1132
7646.46 1164
7647.29 1133
7648.11 1211
7648.94 1117
7649.76 1190
7650.59 1196
7651.42 1155
7652.24 1037
7653.07 1122
7653.89 1181
7654.72 1129
7655.54 1072
7656.37 1165
7657.20 1129
7658.02 1109
7658.85 1092
7659.67 1103
7660.50 1227
7661.33 1067
7662.15 1060
7662.98 1077
7663.80 1033
7664.63 1112
7665.46 1060
7666.28 1056
7667.11 1152
7667.94 1081
7668.76 1128
7669.59 1159
7670.42 1077
7671.24 1108
7672.07 1137
7672.90 1068
7673.72 1038
7674.55 1054
7675.38 1006
7676.20 1008
7677.03 1018
7677.86 1045
7678.68 1040
7679.51 1129
7680.34 997
7681.16 1023
7681.99 1081
7682.82 1110
7683.65 1147
7684.47 1155
7685.30 1118
7686.13 1040
7686.96 1019
7687.78 1164
7688.61 1095
7689.44 1057
7690.27 1074
7691.09 1061
7691.92 1076
7692.75 1128
7693.58 1142
7694.41 1105
7695.23 1207
7696.06 1292
7696.89 1328
7697.72 1443
7698.55 1522
7699.37 1393
7700.20 1217
7701.03 1212
7701.86 1070
7702.69 1115
7703.51 1198
7704.34 1224
7705.17 1113
7706.00 1175
7706.83 1154
7707.66 1105
7708.49 1105
7709.31 1098
7710.14 1020
7710.97 997
7711.80 1046
7712.63 1086
7713.46 1085
7714.29 965
7715.12 1016
7715.95 1041
7716.77 995
7717.60 1091
7718.43 977
7719.26 948
7720.09 896
7720.92 960
7721.75 1042
7722.58 980
7723.41 962
7724.24 992
7725.07 969
7725.90 933
7726.73 967
7727.56 935
7728.39 915
7729.22 944
7730.05 913
7730.88 892
7731.71 926
7732.54 989
7733.37 914
7734.20 998
7735.03 1017
7735.86 946
7736.69 935
7737.52 927
7738.35 937
7739.18 906
7740.01 907
7740.84 932
7741.67 914
7742.50 988
7743.33 938
7744.16 972
7744.99 967
7745.82 1009
7746.65 1141
7747.48 1124
7748.31 1109
7749.14 1130
7749.97 1148
7750.81 1166
7751.64 938
7752.47 980
7753.30 953
7754.13 995
7754.96 987
7755.79 979
7756.62 934
7757.45 959
7758.29 1036
7759.12 990
7759.95 1044
7760.78 1006
7761.61 983
7762.44 976
7763.27 961
7764.11 986
7764.94 964
7765.77 978
7766.60 991
7767.43 983
7768.26 960
7769.10 921
7769.93 985
7770.76 939
7771.59 1001
7772.42 921
7773.26 1000
7774.09 897
7774.92 971
7775.75 958
7776.59 980
7777.42 960
7778.25 915
7779.08 965
7779.92 986
7780.75 987
7781.58 947
7782.41 906
7783.25 947
7784.08 976
7784.91 1031
7785.74 1065
7786.58 1073
7787.41 1045
7788.24 976
7789.08 950
7789.91 1060
7790.74 992
7791.57 933
7792.41 1039
7793.24 965
7794.07 872
7794.91 935
7795.74 923
7796.57 1015
7797.41 1001
7798.24 1095
7799.07 1052
7799.91 1061
7800.74 1034
7801.58 1129
7802.41 1048
7803.24 1030
7804.08 1140
7804.91 1091
7805.74 1113
7806.58 1181
7807.41 1148
7808.25 1102
7809.08 1125
7809.91 1232
7810.75 1323
7811.58 1371
7812.42 1411
7813.25 1465
7814.09 1503
7814.92 1447
7815.75 1581
7816.59 1515
7817.42 1474
7818.26 1546
7819.09 1513
7819.93 1428
7820.76 1410
7821.60 1450
7822.43 1464
7823.27 1530
7824.10 1602
7824.94 1682
7825.77 1786
7826.61 1743
7827.44 1724
7828.28 1682
7829.11 1599
7829.95 1506
7830.78 1643
7831.62 1646
7832.45 1754
7833.29 1762
7834.12 1747
7834.96 1622
7835.79 1542
7836.63 1590
7837.46 1531
7838.30 1423
7839.14 1520
7839.97 1417
7840.81 1442
7841.64 1411
7842.48 1303
7843.31 1314
7844.15 1259
7844.99 1226
7845.82 1382
7846.66 1376
7847.49 1294
7848.33 1437
7849.17 1303
7850.00 1264
7850.84 1197
7851.68 1255
7852.51 1173
7853.35 1213
7854.18 1244
7855.02 1293
7855.86 1287
7856.69 1416
7857.53 1387
7858.37 1378
7859.20 1528
7860.04 1455
7860.88 1463
7861.71 1366
7862.55 1417
7863.39 1248
7864.23 1227
7865.06 1237
7865.90 1313
7866.74 1259
7867.57 1303
7868.41 1370
7869.25 1326
7870.09 1324
7870.92 1339
7871.76 1413
7872.60 1355
7873.44 1517
7874.27 1710
7875.11 1778
7875.95 1873
7876.79 1919
7877.62 1820
7878.46 1756
7879.30 1651
7880.14 1560
7880.97 1552
7881.81 1466
7882.65 1448
7883.49 1425
7884.33 1409
7885.16 1429
7886.00 1417
7886.84 1441
7887.68 1470
7888.52 1575
7889.36 1716
7890.19 1654
7891.03 1656
7891.87 1717
7892.71 1544
7893.55 1536
7894.39 1593
7895.23 1489
7896.06 1484
7896.90 1479
7897.74 1524
7898.58 1584
7899.42 1405
7900.26 1513
7901.10 1571
7901.94 1432
7902.77 1484
7903.61 1404
7904.45 1340
7905.29 1277
7906.13 1199
7906.97 1194
7907.81 1196
7908.65 1180
7909.49 1153
7910.33 1181
7911.17 1161
7912.01 1258
7912.85 1239
7913.69 1213
7914.53 1265
7915.37 1230
7916.21 1306
7917.05 1234
7917.89 1174
7918.73 1317
7919.57 1288
7920.41 1355
7921.25 1241
7922.09 1216
7922.93 1206
7923.77 1142
7924.61 1113
7925.45 1086
7926.29 1177
7927.13 1129
7927.97 1020
7928.81 1106
7929.65 1040
7930.49 1032
7931.33 1041
7932.17 1071
7933.01 1090
7933.85 1104
7934.69 1049
7935.53 1067
7936.37 1060
7937.21 1047
7938.05 1173
7938.90 1121
7939.74 1178
7940.58 1049
7941.42 1181
7942.26 1167
7943.10 1205
7943.94 1141
7944.78 1197
7945.63 1162
7946.47 1148
7947.31 1182
7948.15 1171
7948.99 1232
7949.83 1239
7950.67 1253
7951.52 1342
7952.36 1279
7953.20 1308
7954.04 1510
7954.88 1352
7955.72 1407
7956.57 1364
7957.41 1311
7958.25 1441
7959.09 1349
7959.93 1388
7960.78 1432
7961.62 1530
7962.46 1551
7963.30 1576
7964.15 1648
7964.99 1788
7965.83 1794
7966.67 1845
7967.52 1822
7968.36 1764
7969.20 1531
7970.04 1470
7970.89 1357
7971.73 1244
7972.57 1254
7973.41 1191
7974.26 1194
7975.10 1100
7975.94 1158
7976.79 1218
7977.63 1171
7978.47 1176
7979.31 1172
7980.16 1127
7981.00 1179
7981.84 1203
7982.69 1232
7983.53 1194
7984.37 1127
7985.22 1089
7986.06 1120
7986.90 1062
7987.75 992
7988.59 1021
7989.44 1008
7990.28 952
7991.12 926
7991.97 964
7992.81 1048
7993.65 954
7994.50 947
7995.34 978
7996.19 916
7997.03 982
7997.87 923
7998.72 1042
7999.56 1024
8000.41 965
8001.25 992
8002.10 867
8002.94 861
8003.78 862
8004.63 918
8005.47 899
8006.32 895
8007.16 930
8008.01 935
8008.85 835
8009.70 809
8010.54 883
8011.39 863
8012.23 899
8013.08 852
8013.92 832
8014.77 777
8015.61 872
8016.46 908
8017.30 851
8018.15 859
8018.99 866
8019.84 896
8020.68 835
8021.53 873
8022.37 877
8023.22 886
8024.06 905
8024.91 801
8025.75 800
8026.60 850
8027.45 848
8028.29 771
8029.14 782
8029.98 875
8030.83 804
8031.67 860
8032.52 853
8033.37 817
8034.21 754
8035.06 819
8035.90 846
8036.75 811
8037.60 827
8038.44 905
8039.29 956
8040.14 880
8040.98 791
8041.83 762
8042.68 786
8043.52 857
8044.37 877
8045.21 792
8046.06 887
8046.91 726
8047.75 733
8048.60 794
8049.45 823
8050.30 864
8051.14 774
8051.99 790
8052.84 817
8053.68 790
8054.53 889
8055.38 787
8056.22 829
8057.07 726
8057.92 709
8058.77 731
8059.61 730
8060.46 779
8061.31 805
8062.16 793
8063.00 769
8063.85 763
8064.70 781
8065.55 763
8066.39 795
8067.24 793
8068.09 754
8068.94 809
8069.79 784
8070.63 748
8071.48 766
8072.33 740
8073.18 752
8074.03 705
8074.87 809
8075.72 811
8076.57 753
8077.42 795
8078.27 699
8079.12 708
8079.96 735
8080.81 736
8081.66 689
8082.51 730
8083.36 740
8084.21 801
8085.06 697
8085.90 749
8086.75 812
8087.60 792
8088.45 751
8089.30 774
8090.15 826
8091.00 750
8091.85 772
8092.70 788
8093.54 778
8094.39 765
8095.24 741
8096.09 755
8096.94 706
8097.79 748
8098.64 739
8099.49 669
8100.34 724
8101.19 760
8102.04 773
8102.89 749
8103.74 731
8104.59 758
8105.44 838
8106.29 771
8107.14 736
8107.99 798
8108.84 787
8109.69 744
8110.54 723
8111.39 756
8112.24 778
8113.09 799
8113.94 833
8114.79 784
8115.64 739
8116.49 752
8117.34 723
8118.19 739
8119.04 812
8119.89 844
8120.74 809
8121.59 771
8122.44 839
8123.29 773
8124.14 731
8124.99 809
8125.84 895
8126.70 869
8127.55 870
8128.40 790
8129.25 899
8130.10 864
8130.95 921
8131.80 860
8132.65 836
8133.50 826
8134.36 893
8135.21 883
8136.06 792
8136.91 910
8137.76 926
8138.61 923
8139.46 873
8140.32 901
8141.17 887
8142.02 852
8142.87 879
8143.72 950
8144.57 932
8145.43 1018
8146.28 1045
8147.13 1076
8147.98 1141
8148.83 907
8149.69 1005
8150.54 1197
8151.39 1169
8152.24 1295
8153.10 1434
8153.95 1503
8154.80 1561
8155.65 1386
8156.50 1254
8157.36 1104
8158.21 1109
8159.06 1097
8159.92 1028
8160.77 991
8161.62 965
8162.47 978
8163.33 910
8164.18 895
8165.03 878
8165.88 900
8166.74 931
8167.59 876
8168.44 913
8169.30 882
8170.15 897
8171.00 894
8171.86 890
8172.71 922
8173.56 801
8174.42 839
8175.27 826
8176.12 789
8176.98 815
8177.83 798
8178.68 754
8179.54 837
8180.39 810
8181.25 773
8182.10 761
8182.95 747
8183.81 795
8184.66 786
8185.51 820
8186.37 823
8187.22 720
8188.08 730
8188.93 837
8189.79 750
8190.64 726
8191.49 774
8192.35 740
8193.20 702
8194.06 739
8194.91 733
8195.77 776
8196.62 811
8197.47 795
8198.33 748
8199.18 720
8200.04 736
8200.89 760
8201.75 728
8202.60 745
8203.46 707
8204.31 648
8205.17 672
8206.02 715
8206.88 719
8207.73 686
8208.59 719
8209.44 767
8210.30 717
8211.15 763
8212.01 793
8212.87 746
8213.72 753
8214.58 673
8215.43 714
8216.29 725
8217.14 717
8218.00 795
8218.85 758
8219.71 733
8220.57 805
8221.42 794
8222.28 779
8223.13 713
8223.99 732
8224.85 713
8225.70 741
8226.56 715
8227.41 735
8228.27 767
8229.13 639
8229.98 750
8230.84 735
8231.70 712
8232.55 687
8233.41 691
8234.26 740
8235.12 745
8235.98 690
8236.83 687
8237.69 707
8238.55 694
8239.40 732
8240.26 784
8241.12 738
8241.98 763
8242.83 690
8243.69 670
8244.55 714
8245.40 707
8246.26 760
8247.12 703
8247.98 722
8248.83 708
8249.69 727
8250.55 728
8251.40 754
8252.26 729
8253.12 729
8253.98 742
8254.83 774
8255.69 750
8256.55 762
8257.41 795
8258.27 746
8259.12 714
8259.98 688
8260.84 755
8261.70 700
8262.55 697
8263.41 680
8264.27 685
8265.13 725
8265.99 753
8266.85 688
8267.70 766
8268.56 796
8269.42 792
8270.28 761
8271.14 719
8272.00 741
8272.85 796
8273.71 782
8274.57 771
8275.43 791
8276.29 808
8277.15 848
8278.01 739
8278.87 724
8279.72 794
8280.58 776
8281.44 757
8282.30 766
8283.16 752
8284.02 818
8284.88 897
8285.74 877
8286.60 884
8287.46 918
8288.32 988
8289.17 963
8290.03 1029
8290.89 1050
8291.75 1065
8292.61 1135
8293.47 1076
8294.33 999
8295.19 1039
8296.05 927
8296.91 891
8297.77 832
8298.63 843
8299.49 857
8300.35 852
8301.21 883
8302.07 923
8302.93 871
8303.79 774
8304.65 766
8305.51 850
8306.37 809
8307.23 788
8308.09 854
8308.95 789
8309.81 781
8310.67 841
8311.53 877
8312.39 864
8313.26 845
8314.12 903
8314.98 849
8315.84 897
8316.70 818
8317.56 843
8318.42 830
8319.28 841
8320.14 767
8321.00 777
8321.86 766
8322.73 764
8323.59 760
8324.45 791
8325.31 789
8326.17 770
8327.03 774
8327.89 852
8328.75 816
8329.62 802
8330.48 807
8331.34 749
8332.20 787
8333.06 757
8333.92 755
8334.79 668
8335.65 721
8336.51 800
8337.37 776
8338.23 798
8339.09 739
8339.96 749
8340.82 802
8341.68 787
8342.54 745
8343.41 831
8344.27 864
8345.13 850
8345.99 763
8346.85 826
8347.72 772
8348.58 795
8349.44 809
8350.30 738
8351.17 722
8352.03 817
8352.89 780
8353.76 776
8354.62 852
8355.48 756
8356.34 790
8357.21 786
8358.07 795
8358.93 783
8359.80 868
8360.66 811
8361.52 874
8362.38 791
8363.25 831
8364.11 921
8364.97 877
8365.84 848
8366.70 779
8367.56 775
8368.43 849
8369.29 812
8370.16 751
8371.02 838
8371.88 777
8372.75 814
8373.61 829
8374.47 778
8375.34 799
8376.20 841
8377.07 888
8377.93 823
8378.79 881
8379.66 791
8380.52 778
8381.39 904
8382.25 900
8383.11 841
8383.98 769
8384.84 907
8385.71 952
8386.57 849
8387.44 810
8388.30 843
8389.17 882
8390.03 922
8390.89 861
8391.76 864
8392.62 865
8393.49 918
8394.35 902
8395.22 821
8396.08 877
8396.95 936
8397.81 971
8398.68 915
8399.54 858
8400.41 884
8401.27 885
8402.14 969
8403.00 947
8403.87 941
8404.74 1000
8405.60 977
8406.47 908
8407.33 974
8408.20 1044
8409.06 1054
8409.93 960
8410.79 1002
8411.66 985
8412.53 985
8413.39 1067
8414.26 1080
8415.12 1090
8415.99 1024
8416.86 1042
8417.72 1073
8418.59 1113
8419.45 1157
8420.32 1160
8421.19 1246
8422.05 1246
8422.92 1236
8423.78 1251
8424.65 1288
8425.52 1277
8426.38 1262
8427.25 1312
8428.12 1295
8428.98 1287
8429.85 1309
8430.72 1283
8431.58 1332
8432.45 1377
8433.32 1359
8434.18 1468
8435.05 1401
8435.92 1479
8436.79 1407
8437.65 1546
8438.52 1649
8439.39 1760
8440.25 1836
8441.12 1975
8441.99 1930
8442.86 1888
8443.72 1986
8444.59 2072
8445.46 2053
8446.33 1937
8447.19 1947
8448.06 1861
8448.93 1963
8449.80 1976
8450.66 2038
8451.53 2245
8452.40 2553
8453.27 2847
8454.14 3031
8455.00 3229
8455.87 3484
8456.74 3608
8457.61 3515
8458.48 3225
8459.34 2945
8460.21 2755
8461.08 2579
8461.95 2479
8462.82 2339
8463.69 2370
8464.55 2631
8465.42 2915
8466.29 3449
8467.16 4072
8468.03 4881
8468.90 5715
8469.77 6084
8470.63 5910
8471.50 5505
8472.37 4933
8473.24 4137
8474.11 3514
8474.98 3055
8475.85 2584
8476.72 2257
8477.59 2000
8478.45 1891
8479.32 1757
8480.19 1580
8481.06 1612
8481.93 1592
8482.80 1591
8483.67 1534
8484.54 1460
8485.41 1534
8486.28 1542
8487.15 1438
8488.02 1387
8488.89 1364
8489.76 1377
8490.63 1384
8491.50 1409
8492.37 1412
8493.24 1394
8494.11 1445
8494.98 1514
8495.85 1631
8496.72 1577
8497.59 1496
8498.46 1506
8499.33 1492
8500.20 1388
8501.07 1323
8501.94 1362
8502.81 1408
8503.68 1405
8504.55 1496
8505.42 1510
8506.29 1547
8507.16 1499
8508.03 1610
8508.90 1630
8509.77 1593
8510.65 1480
8511.52 1453
8512.39 1483
8513.26 1381
8514.13 1290
8515.00 1328
8515.87 1279
8516.74 1212
8517.61 1256
8518.48 1190
8519.36 1252
8520.23 1317
8521.10 1243
8521.97 1191
8522.84 1186
8523.71 1315
8524.58 1343
8525.46 1317
8526.33 1376
8527.20 1377
8528.07 1453
8528.94 1493
8529.81 1420
8530.69 1364
8531.56 1457
8532.43 1451
8533.30 1476
8534.17 1477
8535.05 1497
8535.92 1490
8536.79 1413
8537.66 1419
8538.54 1523
8539.41 1393
8540.28 1391
8541.15 1455
8542.02 1390
8542.90 1443
8543.77 1397
8544.64 1439
8545.51 1433
8546.39 1404
8547.26 1442
8548.13 1437
8549.01 1504
8549.88 1692
8550.75 1723
8551.62 1919
8552.50 2024
8553.37 2035
8554.24 1997
8555.12 1962
8555.99 1765
8556.86 1662
8557.74 1531
8558.61 1532
8559.48 1419
8560.36 1266
8561.23 1155
8562.10 1193
8562.98 1124
8563.85 1116
8564.72 1095
8565.60 1143
8566.47 1170
8567.34 1151
8568.22 1192
8569.09 1066
8569.97 1140
8570.84 1192
8571.71 1074
8572.59 1005
8573.46 1082
8574.34 1099
8575.21 1078
8576.08 1122
8576.96 1064
8577.83 1021
8578.71 1055
8579.58 1114
8580.46 1059
8581.33 1100
8582.20 1141
8583.08 998
8583.95 972
8584.83 1011
8585.70 945
8586.58 1071
8587.45 1084
8588.33 1020
8589.20 1000
8590.08 1052
8590.95 1092
8591.83 1031
8592.70 1047
8593.58 999
8594.45 1076
8595.33 1026
8596.20 965
8597.08 1049
8597.95 1019
8598.83 1045
8599.70 1002
8600.58 1016
8601.45 990
8602.33 1012
8603.21 1017
8604.08 1045
8604.96 980
8605.83 1003
8606.71 1081
8607.58 1039
8608.46 1006
8609.34 1089
8610.21 1100
8611.09 1057
8611.96 1057
8612.84 1051
8613.72 1027
8614.59 1083
8615.47 1119
8616.34 1154
8617.22 1154
8618.10 1152
8618.97 1203
8619.85 1205
8620.73 1084
8621.60 1086
8622.48 1130
8623.36 1042
8624.23 1135
8625.11 1265
8625.99 1190
8626.86 1230
8627.74 1271
8628.62 1284
8629.49 1279
8630.37 1258
8631.25 1280
8632.12 1328
8633.00 1322
8633.88 1313
8634.76 1298
8635.63 1372
8636.51 1377
8637.39 1311
8638.26 1267
8639.14 1367
8640.02 1428
8640.90 1449
8641.77 1381
8642.65 1399
8643.53 1356
8644.41 1414
8645.28 1475
8646.16 1451
8647.04 1426
8647.92 1344
8648.80 1406
8649.67 1406
8650.55 1478
8651.43 1505
8652.31 1551
8653.19 1600
8654.06 1516
8654.94 1585
8655.82 1542
8656.70 1552
8657.58 1590
8658.46 1590
8659.33 1628
8660.21 1647
8661.09 1638
8661.97 1584
8662.85 1684
8663.73 1634
8664.61 1695
8665.48 1750
8666.36 1706
8667.24 1747
8668.12 1831
8669.00 2022
8669.88 2279
8670.76 2615
8671.64 3114
8672.52 3470
8673.40 3732
8674.27 3905
8675.15 3897
8676.03 3797
8676.91 3524
8677.79 3239
8678.67 2872
8679.55 2559
8680.43 2319
8681.31 2075
8682.19 2063
8683.07 2023
8683.95 1940
8684.83 1954
8685.71 2013
8686.59 2185
8687.47 2699
8688.35 3230
8689.23 3867
8690.11 4537
8690.99 5162
8691.87 5493
8692.75 5470
8693.63 5216
8694.51 4815
8695.39 4077
8696.27 3360
8697.15 2967
8698.03 2425
8698.91 2096
8699.79 1856
8700.67 1790
8701.55 1643
8702.43 1573
8703.31 1450
8704.19 1393
8705.07 1417
8705.95 1332
8706.84 1367
8707.72 1330
8708.60 1360
8709.48 1383
8710.36 1340
8711.24 1304
8712.12 1308
8713.00 1285
8713.88 1169
8714.76 1191
8715.65 1179
8716.53 1189
8717.41 1137
8718.29 1210
8719.17 1248
8720.05 1254
8720.93 1235
8721.82 1216
8722.70 1260
8723.58 1180
8724.46 1211
8725.34 1215
8726.22 1206
8727.11 1250
8727.99 1260
8728.87 1310
8729.75 1269
8730.63 1275
8731.52 1272
8732.40 1226
8733.28 1203
8734.16 1222
8735.05 1153
8735.93 1119
8736.81 1104
8737.69 1120
8738.58 1137
8739.46 1164
8740.34 1172
8741.22 1153
8742.11 1075
8742.99 1048
8743.87 1064
8744.75 1119
8745.64 1108
8746.52 1151
8747.40 1191
8748.28 1171
8749.17 1245
8750.05 1167
8750.93 1193
8751.82 1177
8752.70 1210
8753.58 1177
8754.47 1230
8755.35 1285
8756.23 1301
8757.12 1286
8758.00 1335
8758.88 1359
8759.77 1344
8760.65 1311
8761.53 1261
8762.42 1211
8763.30 1163
8764.19 1234
8765.07 1173
8765.95 1203
8766.84 1255
8767.72 1236
8768.60 1289
8769.49 1306
8770.37 1356
8771.26 1296
8772.14 1262
8773.03 1183
8773.91 1129
8774.79 1123
8775.68 1059
8776.56 1059
8777.45 1019
8778.33 1026
8779.22 1077
8780.10 1026
8780.98 1004
8781.87 972
8782.75 1044
8783.64 1001
8784.52 1083
8785.41 1028
8786.29 915
8787.18 939
8788.06 951
8788.95 1033
8789.83 972
8790.72 997
8791.60 1017
8792.49 1021
8793.37 1057
8794.26 1028
8795.14 938
8796.03 944
8796.92 1019
8797.80 992
8798.69 942
8799.57 977
8800.46 942
8801.34 978
8802.23 1074
8803.11 975
8804.00 949
8804.89 1004
8805.77 989
8806.66 974
8807.54 956
8808.43 977
8809.32 891
8810.20 901
8811.09 944
8811.97 853
8812.86 866
8813.75 870
8814.63 886
8815.52 864
8816.41 827
8817.29 969
8818.18 947
8819.06 939
8819.95 896
8820.84 917
8821.72 1006
8822.61 936
8823.50 981
8824.38 965
8825.27 985
8826.16 1003
8827.05 924
8827.93 883
8828.82 875
8829.71 850
8830.59 854
8831.48 832
8832.37 873
8833.25 903
8834.14 909
8835.03 813
8835.92 798
8836.80 804
8837.69 846
8838.58 848
8839.47 784
8840.35 758
8841.24 843
8842.13 850
8843.02 824
8843.90 874
8844.79 767
8845.68 801
8846.57 791
8847.46 782
8848.34 810
8849.23 732
8850.12 796
8851.01 811
8851.90 769
8852.78 736
8853.67 807
8854.56 789
8855.45 825
8856.34 762
8857.23 834
8858.12 759
8859.00 767
8859.89 727
8860.78 727
8861.67 792
8862.56 757
8863.45 765
8864.34 801
8865.22 800
8866.11 773
8867.00 805
8867.89 720
8868.78 744
8869.67 773
8870.56 784
8871.45 721
8872.34 689
8873.23 743
8874.12 759
8875.00 736
8875.89 770
8876.78 729
8877.67 762
8878.56 767
8879.45 722
8880.34 716
8881.23 762
8882.12 750
8883.01 781
8883.90 822
8884.79 795
8885.68 763
8886.57 775
8887.46 798
8888.35 779
8889.24 715
8890.13 732
8891.02 721
8891.91 710
8892.80 703
8893.69 710
8894.58 681
8895.47 726
8896.36 649
8897.25 681
8898.14 693
8899.03 653
8899.92 726
8900.81 719
8901.71 664
8902.60 622
8903.49 630
8904.38 648
8905.27 660
8906.16 643
8907.05 694
8907.94 717
8908.83 727
8909.72 686
8910.61 680
8911.51 686
8912.40 669
8913.29 727
8914.18 702
8915.07 629
8915.96 652
8916.85 654
8917.75 634
8918.64 602
8919.53 638
8920.42 626
8921.31 650
8922.20 650
8923.09 593
8923.99 638
8924.88 653
8925.77 670
8926.66 641
8927.55 635
8928.45 607
8929.34 663
8930.23 609
8931.12 590
8932.01 618
8932.91 605
8933.80 632
8934.69 588
8935.58 601
8936.48 607
8937.37 657
8938.26 610
8939.15 637
8940.05 645
8940.94 641
8941.83 593
8942.72 619
8943.62 623
8944.51 613
8945.40 593
8946.30 571
8947.19 647
8948.08 641
8948.97 634
8949.87 635
8950.76 600
8951.65 684
8952.55 618
8953.44 615
8954.33 606
8955.23 620
8956.12 612
8957.01 605
8957.91 595
8958.80 563
8959.69 617
8960.59 595
8961.48 658
8962.38 611
8963.27 577
8964.16 625
8965.06 698
8965.95 699
8966.85 631
8967.74 594
8968.63 663
8969.53 711
8970.42 675
8971.32 640
8972.21 688
8973.10 580
8974.00 594
8974.89 585
8975.79 621
8976.68 560
8977.58 636
8978.47 588
8979.36 619
8980.26 613
8981.15 598
8982.05 602
8982.94 637
8983.84 573
8984.73 591
8985.63 626
8986.52 602
8987.42 629
8988.31 656
8989.21 600
8990.10 592
8991.00 649
8991.89 630
8992.79 617
8993.68 562
8994.58 629
8995.47 766
8996.37 681
8997.27 607
8998.16 589
8999.06 574
8999.95 599
9000.85 583
9001.74 561
9002.64 591
9003.53 627
9004.43 599
9005.33 568
9006.22 521
9007.12 570
9008.01 567
9008.91 550
9009.81 630
9010.70 562
9011.60 600
9012.49 597
9013.39 568
9014.29 546
9015.18 600
9016.08 562
9016.98 590
9017.87 545
9018.77 516
9019.67 559
9020.56 550
9021.46 625
9022.36 560
9023.25 563
9024.15 571
9025.05 528
9025.94 558
9026.84 556
9027.74 505
9028.63 528
9029.53 561
9030.43 590
9031.33 603
9032.22 595
9033.12 626
9034.02 563
9034.91 575
9035.81 567
9036.71 620
9037.61 564
9038.50 570
9039.40 625
9040.30 633
9041.20 515
9042.10 579
9042.99 590
9043.89 613
9044.79 579
9045.69 580
9046.58 622
9047.48 595
9048.38 611
9049.28 635
9050.18 685
9051.07 699
9051.97 645
9052.87 598
9053.77 574
9054.67 527
9055.57 607
9056.46 619
9057.36 644
9058.26 598
9059.16 590
9060.06 613
9060.96 623
9061.86 608
9062.75 569
9063.65 645
9064.55 672
9065.45 621
9066.35 630
9067.25 691
9068.15 618
9069.05 622
9069.95 592
9070.84 619
9071.74 612
9072.64 592
9073.54 648
9074.44 632
9075.34 557
9076.24 587
9077.14 649
9078.04 614
9078.94 625
9079.84 649
9080.74 667
9081.64 624
9082.54 619
9083.44 631
9084.34 685
9085.24 699
9086.14 713
9087.04 750
9087.94 788
9088.84 720
9089.74 709
9090.64 725
9091.54 726
9092.44 716
9093.34 708
9094.24 656
9095.14 603
9096.04 652
9096.94 661
9097.84 715
9098.74 630
9099.64 634
9100.54 619
9101.44 611
9102.34 567
9103.24 609
9104.14 586
9105.04 598
9105.95 621
9106.85 611
9107.75 610
9108.65 562
9109.55 599
9110.45 555
9111.35 571
9112.25 579
9113.15 630
9114.06 632
9114.96 589
9115.86 615
9116.76 643
9117.66 602
9118.56 559
9119.46 561
9120.37 581
9121.27 602
9122.17 606
9123.07 595
9123.97 610
9124.87 673
9125.78 645
9126.68 594
9127.58 568
9128.48 576
9129.38 570
9130.29 603
9131.19 589
9132.09 556
9132.99 606
9133.89 594
9134.80 566
9135.70 539
9136.60 591
9137.50 600
9138.41 608
9139.31 597
9140.21 554
9141.11 559
9142.02 529
9142.92 548
9143.82 558
9144.72 571
9145.63 530
9146.53 603
9147.43 543
9148.34 532
9149.24 542
9150.14 507
9151.05 573
9151.95 542
9152.85 552
9153.76 563
9154.66 577
9155.56 617
9156.47 613
9157.37 647
9158.27 580
9159.18 569
9160.08 610
9160.98 585
9161.89 559
9162.79 586
9163.69 576
9164.60 569
9165.50 569
9166.41 619
9167.31 599
9168.21 529
9169.12 544
9170.02 605
9170.93 570
9171.83 549
9172.73 576
9173.64 613
9174.54 549
9175.45 570
9176.35 575
9177.25 632
9178.16 565
9179.06 551
9179.97 550
9180.87 622
9181.78 564
9182.68 575
9183.59 602
9184.49 586
9185.40 543
9186.30 535
9187.21 586
9188.11 577
9189.02 577
9189.92 507
9190.83 562
9191.73 532
9192.64 554
9193.54 545
9194.45 587
9195.35 601
9196.26 574
9197.16 605
9198.07 642
9198.97 571
9199.88 587
9200.78 610
9201.69 617
9202.60 563
9203.50 601
9204.41 626
9205.31 591
9206.22 538
9207.13 555
9208.03 592
9208.94 591
9209.84 588
9210.75 563
9211.66 567
9212.56 523
9213.47 554
9214.37 605
9215.28 680
9216.19 683
9217.09 630
9218.00 668
9218.91 630
9219.81 613
9220.72 603
9221.63 580
9222.53 589
9223.44 585
9224.35 538
9225.25 611
9226.16 575
9227.07 575
9227.97 552
9228.88 605
9229.79 595
9230.69 568
9231.60 574
9232.51 576
9233.41 636
9234.32 561
9235.23 572
9236.14 563
9237.04 557
9237.95 572
9238.86 566
9239.77 547
9240.67 584
9241.58 506
9242.49 569
9243.40 581
9244.30 559
9245.21 615
9246.12 583
9247.03 502
9247.94 537
9248.84 536
9249.75 538
9250.66 601
9251.57 627
9252.48 550
9253.38 561
9254.29 573
9255.20 540
9256.11 535
9257.02 554
9257.93 631
9258.83 570
9259.74 571
9260.65 613
9261.56 529
9262.47 545
9263.38 551
9264.29 588
9265.19 589
9266.10 614
9267.01 563
9267.92 591
9268.83 607
9269.74 600
9270.65 554
9271.56 570
9272.47 608
9273.37 606
9274.28 531
9275.19 520
9276.10 550
9277.01 501
9277.92 552
9278.83 549
9279.74 533
9280.65 594
9281.56 530
9282.47 532
9283.38 619
9284.29 601
9285.20 580
9286.11 556
9287.02 605
9287.93 561
9288.84 606
9289.75 564
9290.66 592
9291.57 564
9292.48 629
9293.39 623
9294.30 588
9295.21 639
9296.12 644
9297.03 667
9297.94 602
9298.85 637
9299.76 668
9300.67 639
9301.58 658
9302.49 686
9303.40 670
9304.31 679
9305.22 728
9306.13 767
9307.04 829
9307.95 771
9308.87 906
9309.78 829
9310.69 736
9311.60 756
9312.51 734
9313.42 722
9314.33 701
9315.24 660
9316.15 660
9317.07 678
9317.98 707
9318.89 696
9319.80 643
9320.71 654
9321.62 613
9322.53 585
9323.45 604
9324.36 635
9325.27 653
9326.18 666
9327.09 641
9328.00 603
9328.92 573
9329.83 549
9330.74 548
9331.65 598
9332.56 586
9333.48 567
9334.39 629
9335.30 639
9336.21 680
9337.13 645
9338.04 626
9338.95 631
9339.86 623
9340.77 646
9341.69 624
9342.60 611
9343.51 605
9344.43 585
9345.34 627
9346.25 629
9347.16 577
9348.08 581
9348.99 576
9349.90 590
9350.81 610
9351.73 592
9352.64 559
9353.55 576
9354.47 548
9355.38 510
9356.29 585
9357.21 625
9358.12 619
9359.03 631
9359.95 594
9360.86 566
9361.77 612
9362.69 629
9363.60 618
9364.51 536
9365.43 551
9366.34 549
9367.26 535
9368.17 532
9369.08 567
9370.00 578
9370.91 599
9371.82 622
9372.74 571
9373.65 538
9374.57 563
9375.48 579
9376.40 609
9377.31 566
9378.22 589
9379.14 636
9380.05 610
9380.97 608
9381.88 650
9382.80 635
9383.71 642
9384.62 628
9385.54 657
9386.45 657
9387.37 631
9388.28 659
9389.20 669
9390.11 665
9391.03 650
9391.94 686
9392.86 671
9393.77 653
9394.69 655
9395.60 631
9396.52 624
9397.43 630
9398.35 640
9399.26 622
9400.18 592
9401.10 602
9402.01 563
9402.93 557
9403.84 601
9404.76 570
9405.67 578
9406.59 556
9407.50 599
9408.42 577
9409.34 596
9410.25 619
9411.17 603
9412.08 655
9413.00 650
9413.92 586
9414.83 622
9415.75 664
9416.66 639
9417.58 576
9418.50 542
9419.41 626
9420.33 644
9421.25 623
9422.16 556
9423.08 621
9423.99 647
9424.91 625
9425.83 612
9426.74 557
9427.66 613
9428.58 617
9429.49 661
9430.41 577
9431.33 575
9432.25 625
9433.16 615
9434.08 614
9435.00 679
9435.91 670
9436.83 624
9437.75 644
9438.67 622
9439.58 651
9440.50 590
9441.42 643
9442.33 643
9443.25 649
9444.17 637
9445.09 656
9446.00 652
9446.92 666
9447.84 657
9448.76 720
9449.68 717
9450.59 720
9451.51 757
9452.43 783
9453.35 709
9454.26 720
9455.18 720
9456.10 708
9457.02 698
9457.94 655
9458.86 664
9459.77 582
9460.69 631
9461.61 648
9462.53 648
9463.45 679
9464.37 670
9465.28 656
9466.20 629
9467.12 636
9468.04 677
9468.96 631
9469.88 616
9470.80 636
9471.72 664
9472.63 619
9473.55 647
9474.47 698
9475.39 706
9476.31 747
9477.23 742
9478.15 739
9479.07 722
9479.99 749
9480.91 719
9481.83 728
9482.74 752
9483.66 718
9484.58 704
9485.50 767
9486.42 767
9487.34 655
9488.26 725
9489.18 680
9490.10 706
9491.02 628
9491.94 673
9492.86 713
9493.78 623
9494.70 597
9495.62 649
9496.54 611
9497.46 633
9498.38 672
9499.30 631
9500.22 645
9501.14 636
9502.06 609
9502.98 640
9503.90 578
9504.82 623
9505.74 663
9506.66 678
9507.59 710
9508.51 670
9509.43 676
9510.35 674
9511.27 732
9512.19 771
9513.11 712
9514.03 739
9514.95 727
9515.87 710
9516.79 731
9517.71 738
9518.64 701
9519.56 653
9520.48 723
9521.40 678
9522.32 670
9523.24 690
9524.16 756
9525.08 773
9526.01 765
9526.93 754
9527.85 798
9528.77 915
9529.69 1067
9530.61 1039
9531.54 1068
9532.46 1069
9533.38 1169
9534.30 1051
9535.22 908
9536.15 883
9537.07 933
9537.99 891
9538.91 875
9539.83 786
9540.76 803
9541.68 806
9542.60 793
9543.52 785
9544.45 748
9545.37 679
9546.29 776
9547.21 705
9548.14 679
9549.06 648
9549.98 686
9550.90 706
9551.83 740
9552.75 758
9553.67 777
9554.59 817
9555.52 823
9556.44 767
9557.36 796
9558.29 842
9559.21 917
9560.13 884
9561.06 787
9561.98 771
9562.90 716
9563.83 722
9564.75 751
9565.67 735
9566.60 717
9567.52 720
9568.44 632
9569.37 666
9570.29 632
9571.21 632
9572.14 687
9573.06 703
9573.98 670
9574.91 689
9575.83 718
9576.76 710
9577.68 704
9578.60 678
9579.53 651
9580.45 716
9581.38 663
9582.30 592
9583.23 664
9584.15 739
9585.07 689
9586.00 724
9586.92 633
9587.85 690
9588.77 731
9589.70 730
9590.62 661
9591.55 708
9592.47 711
9593.40 726
9594.32 758
9595.24 748
9596.17 719
9597.09 689
9598.02 750
9598.94 705
9599.87 697
9600.79 742
9601.72 671
9602.65 750
9603.57 756
9604.50 721
9605.42 733
9606.35 751
9607.27 723
9608.20 782
9609.12 786
9610.05 784
9610.97 810
9611.90 847
9612.83 850
9613.75 768
9614.68 777
9615.60 811
9616.53 843
9617.45 771
9618.38 823
9619.31 838
9620.23 812
9621.16 888
9622.08 822
9623.01 858
9623.94 874
9624.86 843
9625.79 864
9626.72 883
9627.64 862
9628.57 851
9629.50 919
9630.42 849
9631.35 871
9632.27 915
9633.20 1000
9634.13 1066
9635.06 1020
9635.98 1002
9636.91 1035
9637.84 1056
9638.76 1103
9639.69 1053
9640.62 976
9641.54 1046
9642.47 1059
9643.40 1058
9644.33 1115
9645.25 1159
9646.18 1244
9647.11 1303
9648.03 1315
9648.96 1355
9649.89 1288
9650.82 1385
9651.74 1375
9652.67 1153
9653.60 1086
9654.53 1140
9655.46 1124
9656.38 1106
9657.31 1056
9658.24 993
9659.17 1010
9660.09 1047
9661.02 1098
9661.95 1066
9662.88 1005
9663.81 1032
9664.74 1087
9665.66 1085
9666.59 1163
9667.52 1094
9668.45 1116
9669.38 1128
9670.31 1146
9671.23 1225
9672.16 1229
9673.09 1296
9674.02 1310
9674.95 1374
9675.88 1310
9676.81 1316
9677.73 1243
9678.66 1296
9679.59 1286
9680.52 1286
9681.45 1299
9682.38 1208
9683.31 1243
9684.24 1314
9685.17 1289
9686.10 1236
9687.03 1321
9687.95 1355
9688.88 1382
9689.81 1413
9690.74 1440
9691.67 1422
9692.60 1411
9693.53 1437
9694.46 1359
9695.39 1368
9696.32 1385
9697.25 1494
9698.18 1472
9699.11 1407
9700.04 1408
9700.97 1338
9701.90 1398
9702.83 1411
9703.76 1362
9704.69 1335
9705.62 1370
9706.55 1358
9707.48 1327
9708.41 1344
9709.34 1409
9710.27 1517
9711.20 1586
9712.13 1666
9713.06 1681
9713.99 1854
9714.92 1812
9715.85 1844
9716.79 1772
9717.72 1557
9718.65 1474
9719.58 1442
9720.51 1429
9721.44 1285
9722.37 1221
9723.30 1231
9724.23 1257
9725.16 1262
9726.09 1268
9727.03 1184
9727.96 1190
9728.89 1302
9729.82 1314
9730.75 1378
9731.68 1370
9732.61 1370
9733.55 1395
9734.48 1350
9735.41 1284
9736.34 1260
9737.27 1248
9738.20 1239
9739.14 1183
9740.07 1139
9741.00 1137
9741.93 1118
9742.86 1050
9743.79 1135
9744.73 1059
9745.66 1090
9746.59 1008
9747.52 1058
9748.46 1111
9749.39 1035
9750.32 1051
9751.25 972
9752.18 1048
9753.12 968
9754.05 942
9754.98 1009
9755.91 1096
9756.85 1092
9757.78 979
9758.71 1021
9759.65 1046
9760.58 1034
9761.51 1086
9762.44 1110
9763.38 1033
9764.31 1078
9765.24 1000
9766.18 1031
9767.11 1189
9768.04 1069
9768.98 1028
9769.91 1041
9770.84 1067
9771.78 1093
9772.71 1124
9773.64 1131
9774.58 1091
9775.51 1132
9776.44 1204
9777.38 1230
9778.31 1264
9779.24 1390
9780.18 1429
9781.11 1348
9782.05 1408
9782.98 1436
9783.91 1366
9784.85 1339
9785.78 1190
9786.71 1209
9787.65 1253
9788.58 1098
9789.52 1033
9790.45 1009
9791.39 1074
9792.32 1039
9793.25 1024
9794.19 1072
9795.12 1121
9796.06 1122
9796.99 1174
9797.93 1208
9798.86 1218
9799.80 1199
9800.73 1133
9801.67 1133
9802.60 1007
9803.54 947
9804.47 953
9805.41 918
9806.34 977
9807.28 893
9808.21 760
9809.15 796
9810.08 876
9811.02 830
9811.95 902
9812.89 858
9813.82 901
9814.76 846
9815.69 808
9816.63 818
9817.56 841
9818.50 831
9819.43 786
9820.37 753
9821.31 765
9822.24 846
9823.18 826
9824.11 845
9825.05 817
9825.99 797
9826.92 726
9827.86 775
9828.79 787
9829.73 770
9830.67 766
9831.60 783
9832.54 814
9833.47 816
9834.41 732
9835.35 725
9836.28 788
9837.22 795
9838.16 778
9839.09 759
9840.03 832
9840.97 817
9841.90 775
9842.84 856
9843.78 809
9844.71 783
9845.65 747
9846.59 816
9847.52 777
9848.46 730
9849.40 777
9850.34 813
9851.27 805
9852.21 832
9853.15 827
9854.08 940
9855.02 881
9855.96 841
9856.90 838
9857.83 961
9858.77 889
9859.71 855
9860.65 867
9861.58 805
9862.52 833
9863.46 842
9864.40 806
9865.33 737
9866.27 773
9867.21 731
9868.15 763
9869.09 852
9870.02 818
9870.96 765
9871.90 812
9872.84 786
9873.78 817
9874.72 801
9875.65 715
9876.59 762
9877.53 821
9878.47 801
9879.41 808
9880.35 725
9881.28 759
9882.22 762
9883.16 693
9884.10 730
9885.04 751
9885.98 780
9886.92 753
9887.86 731
9888.79 793
9889.73 783
9890.67 715
9891.61 660
9892.55 714
9893.49 695
9894.43 663
9895.37 730
9896.31 777
9897.25 785
9898.19 758
9899.13 718
9900.07 758
9901.00 736
9901.94 708
9902.88 728
9903.82 624
9904.76 719
9905.70 729
9906.64 836
9907.58 845
9908.52 833
9909.46 752
9910.40 733
9911.34 728
9912.28 760
9913.22 717
9914.16 755
9915.10 784
9916.04 795
9916.98 764
9917.92 775
9918.86 755
9919.80 806
9920.74 818
9921.69 847
9922.63 940
9923.57 1141
9924.51 1279
9925.45 1279
9926.39 1446
9927.33 1394
9928.27 1325
9929.21 1328
9930.15 1245
9931.09 1133
9932.03 1000
9932.97 934
9933.92 875
9934.86 846
9935.80 757
9936.74 750
9937.68 756
9938.62 767
9939.56 728
9940.50 729
9941.45 729
9942.39 706
9943.33 690
9944.27 689
9945.21 707
9946.15 699
9947.10 688
9948.04 719
9948.98 703
9949.92 722
9950.86 827
9951.80 774
9952.75 759
9953.69 730
9954.63 804
9955.57 742
9956.52 743
9957.46 834
9958.40 815
9959.34 780
9960.28 732
9961.23 661
9962.17 721
9963.11 740
9964.05 747
9965.00 747
9965.94 769
9966.88 766
9967.82 702
9968.77 717
9969.71 669
9970.65 663
9971.60 670
9972.54 673
9973.48 716
9974.42 627
9975.37 663
9976.31 661
9977.25 626
9978.20 645
9979.14 634
9980.08 658
9981.03 628
9981.97 601
9982.91 592
9983.86 635
9984.80 661
9985.74 697
9986.69 686
9987.63 644
9988.57 708
9989.52 625
9990.46 657
9991.41 692
9992.35 624
9993.29 632
9994.24 605
9995.18 578
9996.13 642
9997.07 633
9998.01 653
9998.96 615
9999.90 647
10000.85 633
10001.79 630
10002.74 658
10003.68 641
10004.62 699
10005.57 635
10006.51 600
10007.46 612
10008.40 620
10009.35 584
10010.29 610
10011.24 627
10012.18 601
10013.13 642
10014.07 625
10015.02 616
10015.96 580
10016.91 621
10017.85 617
10018.80 578
10019.74 556
10020.69 594
10021.63 641
10022.58 651
10023.52 577
10024.47 590
10025.41 509
10026.36 574
10027.30 584
10028.25 528
10029.19 501
10030.14 579
10031.09 585
10032.03 558
10032.98 571
10033.92 565
10034.87 567
10035.82 628
10036.76 611
10037.71 597
10038.65 611
10039.60 600
10040.55 626
10041.49 589
10042.44 584
10043.38 588
10044.33 616
10045.28 592
10046.22 537
10047.17 541
10048.12 559
10049.06 559
10050.01 506
10050.96 546
10051.90 569
10052.85 557
10053.80 599
10054.74 542
10055.69 570
10056.64 597
10057.58 571
10058.53 562
10059.48 538
10060.42 532
10061.37 527
10062.32 544
10063.27 550
10064.21 574
10065.16 563
10066.11 539
10067.06 547
10068.00 537
10068.95 548
10069.90 568
10070.85 607
10071.79 595
10072.74 573
10073.69 532
10074.64 499
10075.58 571
10076.53 569
10077.48 525
10078.43 543
10079.38 553
10080.32 573
10081.27 537
10082.22 568
10083.17 539
10084.12 575
10085.06 526
10086.01 549
10086.96 541
10087.91 611
10088.86 556
10089.81 505
10090.75 575
10091.70 591
10092.65 576
10093.60 570
10094.55 589
10095.50 530
10096.45 499
10097.40 598
10098.34 574
10099.29 542
10100.24 559
10101.19 527
10102.14 507
10103.09 546
10104.04 494
10104.99 464
10105.94 500
10106.89 523
10107.84 471
10108.78 506
10109.73 575
10110.68 583
10111.63 509
10112.58 528
10113.53 556
10114.48 610
10115.43 595
10116.38 581
10117.33 585
10118.28 608
10119.23 587
10120.18 557
10121.13 512
10122.08 560
10123.03 526
10123.98 544
10124.93 591
10125.88 541
10126.83 526
10127.78 584
10128.73 570
10129.68 546
10130.63 572
10131.58 537
10132.53 505
10133.48 551
10134.43 552
10135.38 545
10136.34 598
10137.29 591
10138.24 631
10139.19 568
10140.14 573
10141.09 534
10142.04 548
10142.99 533
10143.94 563
10144.89 535
10145.84 618
10146.80 586
10147.75 600
10148.70 598
10149.65 590
10150.60 707
10151.55 631
10152.50 583
10153.45 592
10154.41 617
10155.36 646
10156.31 666
10157.26 584
10158.21 588
10159.16 643
10160.12 654
10161.07 725
10162.02 646
10162.97 633
10163.92 617
10164.88 657
10165.83 648
10166.78 693
10167.73 688
10168.68 703
10169.64 740
10170.59 704
10171.54 688
10172.49 721
10173.45 714
10174.40 714
10175.35 733
10176.30 734
10177.26 781
10178.21 776
10179.16 779
10180.11 770
10181.07 787
10182.02 840
10182.97 879
10183.92 829
10184.88 831
10185.83 899
10186.78 880
10187.74 850
10188.69 809
10189.64 782
10190.60 823
10191.55 904
10192.50 964
10193.46 906
10194.41 844
10195.36 867
10196.32 890
10197.27 908
10198.22 871
10199.18 905
10200.13 1021
10201.08 1037
10202.04 1080
10202.99 1053
10203.95 1213
10204.90 1301
10205.85 1256
10206.81 1280
10207.76 1220
10208.72 1081
10209.67 1111
10210.62 1039
10211.58 1016
10212.53 1016
10213.49 921
10214.44 831
10215.40 854
10216.35 870
10217.30 886
10218.26 829
10219.21 861
10220.17 842
10221.12 860
10222.08 805
10223.03 820
10223.99 771
10224.94 769
10225.90 744
10226.85 748
10227.81 742
10228.76 680
10229.72 816
10230.67 787
10231.63 862
10232.58 875
10233.54 894
10234.49 1008
10235.45 961
10236.40 929
10237.36 903
10238.31 848
10239.27 819
10240.22 812
10241.18 736
10242.14 722
10243.09 684
10244.05 685
10245.00 635
10245.96 648
10246.91 611
10247.87 643
10248.83 608
10249.78 567
10250.74 618
10251.69 588
10252.65 592
10253.61 578
10254.56 673
10255.52 578
10256.48 630
10257.43 635
10258.39 641
10259.34 602
10260.30 607
10261.26 581
10262.21 621
10263.17 582
10264.13 553
10265.08 561
10266.04 594
10267.00 628
10267.95 594
10268.91 573
10269.87 586
10270.82 623
10271.78 629
10272.74 642
10273.70 663
10274.65 670
10275.61 638
10276.57 633
10277.52 553
10278.48 583
10279.44 599
10280.40 635
10281.35 581
10282.31 594
10283.27 629
10284.23 574
10285.18 600
10286.14 592
10287.10 569
10288.06 553
10289.02 622
10289.97 657
10290.93 625
10291.89 574
10292.85 559
10293.81 604
10294.76 597
10295.72 585
10296.68 636
10297.64 699
10298.60 610
10299.55 597
10300.51 575
10301.47 592
10302.43 574
10303.39 551
10304.35 570
10305.31 586
10306.26 512
10307.22 560
10308.18 581
10309.14 524
10310.10 551
10311.06 553
10312.02 630
10312.98 581
10313.93 515
10314.89 579
10315.85 555
10316.81 522
10317.77 535
10318.73 547
10319.69 582
10320.65 544
10321.61 570
10322.57 575
10323.53 539
10324.49 560
10325.45 610
10326.40 641
10327.36 625
10328.32 655
10329.28 647
10330.24 639
10331.20 606
10332.16 592
10333.12 646
10334.08 636
10335.04 546
10336.00 533
10336.96 537
10337.92 559
10338.88 509
10339.84 545
10340.80 524
10341.76 500
10342.72 520
10343.68 550
10344.64 540
10345.61 507
10346.57 564
10347.53 517
10348.49 551
10349.45 541
10350.41 548
10351.37 500
10352.33 526
10353.29 502
10354.25 533
10355.21 558
10356.17 533
10357.13 559
10358.10 511
10359.06 510
10360.02 521
10360.98 543
10361.94 517
10362.90 542
10363.86 470
10364.82 495
10365.79 506
10366.75 545
10367.71 552
10368.67 512
10369.63 535
10370.59 481
10371.55 492
10372.52 501
10373.48 520
10374.44 481
10375.40 472
10376.36 500
10377.33 493
10378.29 500
10379.25 484
10380.21 527
10381.17 539
10382.14 519
10383.10 561
10384.06 500
10385.02 470
10385.98 510
10386.95 516
10387.91 485
10388.87 456
10389.83 536
10390.80 527
10391.76 482
10392.72 467
10393.68 479
10394.65 495
10395.61 491
10396.57 510
10397.54 512
10398.50 491
10399.46 521
10400.42 535
10401.39 549
10402.35 502
10403.31 531
10404.28 512
10405.24 517
10406.20 454
10407.17 501
10408.13 543
10409.09 557
10410.06 543
10411.02 574
10411.98 608
10412.95 598
10413.91 624
10414.88 665
10415.84 799
10416.80 734
10417.77 719
10418.73 787
10419.69 755
10420.66 680
10421.62 640
10422.59 653
10423.55 565
10424.51 538
10425.48 578
10426.44 572
10427.41 534
10428.37 487
10429.34 486
10430.30 516
10431.26 492
10432.23 486
10433.19 486
10434.16 454
10435.12 490
10436.09 439
10437.05 497
10438.02 520
10438.98 474
10439.95 472
10440.91 473
10441.88 427
10442.84 448
10443.81 465
10444.77 507
10445.74 450
10446.70 457
10447.67 473
10448.63 475
10449.60 502
10450.56 501
10451.53 558
10452.49 530
10453.46 440
10454.42 465
10455.39 511
10456.36 455
10457.32 415
10458.29 423
10459.25 476
10460.22 481
10461.18 495
10462.15 514
10463.12 457
10464.08 477
10465.05 515
10466.01 508
10466.98 459
10467.95 472
10468.91 452
10469.88 486
10470.84 440
10471.81 428
10472.78 448
10473.74 523
10474.71 523
10475.68 486
10476.64 439
10477.61 480
10478.58 489
10479.54 461
10480.51 474
10481.48 427
10482.44 450
10483.41 417
10484.38 510
10485.34 486
10486.31 451
10487.28 496
10488.25 522
10489.21 469
10490.18 418
10491.15 466
10492.11 483
10493.08 550
10494.05 499
10495.02 474
10495.98 456
10496.95 482
10497.92 436
10498.89 468
10499.85 463
10500.82 476
10501.79 547
10502.76 522
10503.72 499
10504.69 441
10505.66 557
10506.63 511
10507.60 471
10508.56 441
10509.53 488
10510.50 508
10511.47 500
10512.44 489
10513.40 489
10514.37 510
10515.34 542
10516.31 505
10517.28 463
10518.25 476
10519.22 450
10520.18 513
10521.15 451
10522.12 466
10523.09 486
10524.06 489
10525.03 487
10526.00 476
10526.96 469
10527.93 457
10528.90 490
10529.87 530
10530.84 446
10531.81 488
10532.78 489
10533.75 516
10534.72 461
10535.69 444
10536.66 450
10537.63 484
10538.59 498
10539.56 499
10540.53 480
10541.50 485
10542.47 519
10543.44 460
10544.41 552
10545.38 489
10546.35 538
10547.32 493
10548.29 487
10549.26 488
10550.23 459
10551.20 510
10552.17 569
10553.14 538
10554.11 545
10555.08 597
10556.05 629
10557.02 715
10557.99 675
10558.96 688
10559.93 705
10560.90 733
10561.87 713
10562.84 690
10563.81 654
10564.79 588
10565.76 615
10566.73 558
10567.70 584
10568.67 481
10569.64 548
10570.61 544
10571.58 496
10572.55 452
10573.52 478
10574.49 508
10575.47 534
10576.44 497
10577.41 503
10578.38 551
10579.35 505
10580.32 530
10581.29 565
10582.26 552
10583.24 537
10584.21 579
10585.18 612
10586.15 579
10587.12 546
10588.09 585
10589.07 600
10590.04 653
10591.01 602
10591.98 597
10592.95 554
10593.92 589
10594.90 533
10595.87 565
10596.84 571
10597.81 577
10598.78 586
10599.76 556
10600.73 477
10601.70 444
10602.67 492
10603.65 509
10604.62 496
10605.59 467
10606.56 487
10607.54 493
10608.51 507
10609.48 452
10610.45 461
10611.43 503
10612.40 480
10613.37 476
10614.35 470
10615.32 493
10616.29 518
10617.26 541
10618.24 529
10619.21 503
10620.18 526
10621.16 572
10622.13 529
10623.10 507
10624.08 514
10625.05 548
10626.02 506
10627.00 516
10627.97 518
10628.94 494
10629.92 538
10630.89 537
10631.87 604
10632.84 561
10633.81 628
10634.79 655
10635.76 754
10636.73 667
10637.71 695
10638.68 764
10639.66 733
10640.63 678
10641.60 668
10642.58 679
10643.55 592
10644.53 549
10645.50 564
10646.48 555
10647.45 502
10648.43 526
10649.40 522
10650.37 487
10651.35 475
10652.32 483
10653.30 508
10654.27 516
10655.25 523
10656.22 581
10657.20 580
10658.17 509
10659.15 505
10660.12 553
10661.10 523
10662.07 535
10663.05 552
10664.02 478
10665.00 559
10665.97 505
10666.95 519
10667.92 515
10668.90 501
10669.87 505
10670.85 543
10671.83 516
10672.80 461
10673.78 486
10674.75 529
10675.73 529
10676.70 520
10677.68 588
10678.66 577
10679.63 591
10680.61 556
10681.58 570
10682.56 578
10683.54 558
10684.51 544
10685.49 520
10686.46 485
10687.44 467
10688.42 484
10689.39 506
10690.37 424
10691.35 434
10692.32 485
10693.30 479
10694.28 491
10695.25 473
10696.23 459
10697.21 483
10698.18 447
10699.16 462
10700.14 442
10701.11 479
10702.09 525
10703.07 463
10704.04 487
10705.02 505
10706.00 461
10706.97 457
10707.95 435
10708.93 460
10709.91 446
10710.88 454
10711.86 448
10712.84 482
10713.82 455
10714.79 483
10715.77 445
10716.75 468
10717.73 482
10718.70 524
10719.68 538
10720.66 438
10721.64 494
10722.61 438
10723.59 466
10724.57 417
10725.55 458
10726.53 460
10727.50 449
10728.48 427
10729.46 530
10730.44 435
10731.42 425
10732.40 434
10733.37 455
10734.35 431
10735.33 451
10736.31 491
10737.29 477
10738.27 424
10739.25 436
10740.22 453
10741.20 432
10742.18 440
10743.16 417
10744.14 481
10745.12 476
10746.10 487
10747.08 525
10748.05 476
10749.03 453
10750.01 368
10750.99 383
10751.97 454
10752.95 436
10753.93 449
10754.91 490
10755.89 497
10756.87 532
10757.85 500
10758.83 443
10759.81 456
10760.79 467
10761.77 483
10762.75 467
10763.73 454
10764.71 446
10765.68 482
10766.66 467
10767.64 465
10768.62 449
10769.60 449
10770.58 397
10771.56 456
10772.54 467
10773.53 450
10774.51 493
10775.49 463
10776.47 408
10777.45 447
10778.43 472
10779.41 475
10780.39 476
10781.37 472
10782.35 480
10783.33 492
10784.31 490
10785.29 517
10786.27 486
10787.25 430
10788.23 434
10789.21 474
10790.20 487
10791.18 483
10792.16 498
10793.14 488
10794.12 485
10795.10 426
10796.08 445
10797.06 465
10798.04 429
10799.03 459
10800.01 429
10800.99 417
10801.97 467
10802.95 433
10803.93 403
10804.91 484
10805.90 442
10806.88 450
10807.86 481
10808.84 444
10809.82 441
10810.81 421
10811.79 417
10812.77 447
10813.75 443
10814.73 473
10815.72 478
10816.70 500
10817.68 467
10818.66 497
10819.64 496
10820.63 451
10821.61 503
10822.59 483
10823.57 476
10824.56 466
10825.54 436
10826.52 462
10827.50 413
10828.49 424
10829.47 472
10830.45 490
10831.44 462
10832.42 447
10833.40 470
10834.38 494
10835.37 496
10836.35 506
10837.33 482
10838.32 509
10839.30 461
10840.28 486
10841.27 423
10842.25 484
10843.23 457
10844.22 464
10845.20 520
10846.18 449
10847.17 467
10848.15 450
10849.13 488
10850.12 481
10851.10 505
10852.09 511
10853.07 463
10854.05 531
10855.04 497
10856.02 501
10857.00 486
10857.99 521
10858.97 499
10859.96 522
10860.94 507
10861.93 487
10862.91 537
10863.89 523
10864.88 490
10865.86 499
10866.85 530
10867.83 522
10868.82 516
10869.80 512
10870.79 522
10871.77 556
10872.75 511
10873.74 535
10874.72 506
10875.71 521
10876.69 546
10877.68 567
10878.66 547
10879.65 515
10880.63 549
10881.62 570
10882.60 588
10883.59 617
10884.57 583
10885.56 558
10886.55 607
10887.53 650
10888.52 630
10889.50 648
10890.49 598
10891.47 653
10892.46 634
10893.44 626
10894.43 559
10895.42 618
10896.40 593
10897.39 574
10898.37 578
10899.36 632
10900.34 660
10901.33 599
10902.32 664
10903.30 636
10904.29 634
10905.27 668
10906.26 673
10907.25 635
10908.23 639
10909.22 633
10910.21 724
10911.19 708
10912.18 599
10913.17 667
10914.15 680
10915.14 689
10916.13 656
10917.11 665
10918.10 658
10919.09 651
10920.07 685
10921.06 729
10922.05 720
10923.03 680
10924.02 730
10925.01 704
10926.00 748
10926.98 767
10927.97 722
10928.96 762
10929.94 722
10930.93 733
10931.92 784
10932.91 809
10933.89 730
10934.88 751
10935.87 761
10936.86 802
10937.84 876
10938.83 836
10939.82 870
10940.81 815
10941.80 864
10942.78 874
10943.77 941
10944.76 868
10945.75 795
10946.74 882
10947.72 957
10948.71 942
10949.70 972
10950.69 978
10951.68 1065
10952.66 1036
10953.65 1081
10954.64 1213
10955.63 1239
10956.62 1204
10957.61 1273
10958.60 1337
10959.58 1250
10960.57 1223
10961.56 1265
10962.55 1162
10963.54 1147
10964.53 1037
10965.52 1018
10966.51 958
10967.49 933
10968.48 955
10969.47 954
10970.46 989
10971.45 914
10972.44 878
10973.43 902
10974.42 904
10975.41 959
10976.40 927
10977.39 963
10978.38 1022
10979.37 948
10980.36 1034
10981.35 1023
10982.34 1100
10983.32 1108
10984.31 1079
10985.30 1034
10986.29 1091
10987.28 1105
10988.27 1062
10989.26 1055
10990.25 1107
10991.24 1208
10992.23 1322
10993.22 1356
10994.21 1526
10995.20 1612
10996.20 1856
10997.19 1989
10998.18 2036
10999.17 1977
11000.16 2027
11001.15 1932
11002.14 1754
11003.13 1675
11004.12 1500
11005.11 1265
11006.10 1187
11007.09 1103
11008.08 1023
11009.07 999
11010.06 952
11011.06 922
11012.05 901
11013.04 833
11014.03 841
11015.02 778
11016.01 777
11017.00 821
11017.99 826
11018.98 885
11019.98 941
11020.97 907
11021.96 1000
11022.95 917
11023.94 882
11024.93 942
11025.93 1000
11026.92 888
11027.91 820
11028.90 891
11029.89 869
11030.88 870
11031.88 784
11032.87 818
11033.86 734
11034.85 848
11035.84 848
11036.84 803
11037.83 741
11038.82 768
11039.81 836
11040.81 783
11041.80 723
11042.79 733
11043.78 726
11044.77 776
11045.77 749
11046.76 731
11047.75 703
11048.75 695
11049.74 742
11050.73 718
11051.72 677
11052.72 740
11053.71 667
11054.70 692
11055.70 710
11056.69 661
11057.68 693
11058.67 727
11059.67 738
11060.66 761
11061.65 725
11062.65 674
11063.64 687
11064.63 657
11065.63 673
11066.62 652
11067.61 670
11068.61 701
11069.60 698
11070.60 663
11071.59 663
11072.58 680
11073.58 616
11074.57 624
11075.56 647
11076.56 695
11077.55 693
11078.55 671
11079.54 637
11080.53 689
11081.53 694
11082.52 635
11083.52 649
11084.51 647
11085.51 640
11086.50 625
11087.49 686
11088.49 662
11089.48 696
11090.48 655
11091.47 667
11092.47 681
11093.46 689
11094.46 646
11095.45 595
11096.45 647
11097.44 676
11098.44 648
11099.43 619
11100.43 630
11101.42 627
11102.42 613
11103.41 670
11104.41 655
11105.40 595
11106.40 628
11107.39 563
11108.39 560
11109.38 601
11110.38 637
11111.37 603
11112.37 567
11113.37 601
11114.36 626
11115.36 668
11116.35 670
11117.35 648
11118.34 605
11119.34 666
11120.34 637
11121.33 614
11122.33 638
11123.32 620
11124.32 693
11125.32 683
11126.31 660
11127.31 654
11128.30 685
11129.30 660
11130.30 672
11131.29 647
11132.29 639
11133.29 617
11134.28 663
11135.28 653
11136.28 623
11137.27 635
11138.27 651
11139.27 575
11140.26 621
11141.26 601
11142.26 641
11143.25 641
11144.25 607
11145.25 564
11146.24 594
11147.24 658
11148.24 666
11149.24 657
11150.23 573
11151.23 530
11152.23 627
11153.23 600
11154.22 649
11155.22 622
11156.22 638
11157.22 630
11158.21 605
11159.21 628
11160.21 641
11161.21 583
11162.20 635
11163.20 556
11164.20 569
11165.20 686
11166.20 670
11167.19 606
11168.19 581
11169.19 658
11170.19 683
11171.19 703
11172.18 670
11173.18 654
11174.18 692
11175.18 636
11176.18 656
11177.18 692
11178.17 625
11179.17 643
11180.17 634
11181.17 670
11182.17 651
11183.17 647
11184.17 724
11185.16 725
11186.16 643
11187.16 647
11188.16 700
11189.16 743
11190.16 766
11191.16 760
11192.16 740
11193.16 737
11194.16 733
11195.16 748
11196.15 654
11197.15 676
11198.15 706
11199.15 652
11200.15 636
11201.15 614
11202.15 648
11203.15 719
11204.15 707
11205.15 637
11206.15 701
11207.15 634
11208.15 603
11209.15 674
11210.15 655
11211.15 635
11212.15 617
11213.15 638
11214.15 567
11215.15 589
11216.15 602
11217.15 550
11218.15 547
11219.15 512
11220.15 583
11221.15 567
11222.15 564
11223.15 544
11224.15 582
11225.15 602
11226.15 586
11227.16 638
11228.16 634
11229.16 610
11230.16 596
11231.16 571
11232.16 623
11233.16 627
11234.16 613
11235.16 579
11236.16 570
11237.16 579
11238.17 574
11239.17 611
11240.17 580
11241.17 615
11242.17 590
11243.17 637
11244.17 555
11245.18 572
11246.18 583
11247.18 579
11248.18 584
11249.18 616
11250.18 590
11251.19 570
11252.19 532
11253.19 553
11254.19 576
11255.19 579
11256.19 629
11257.20 571
11258.20 598
11259.20 561
11260.20 608
11261.21 580
11262.21 545
11263.21 614
11264.21 680
11265.21 634
11266.22 611
11267.22 576
11268.22 623
11269.22 674
11270.23 622
11271.23 662
11272.23 652
11273.24 736
11274.24 753
11275.24 815
11276.24 748
11277.25 772
11278.25 743
11279.25 744
11280.26 712
11281.26 738
11282.26 733
11283.27 671
11284.27 655
11285.27 689
11286.28 677
11287.28 667
11288.28 641
11289.29 604
11290.29 679
11291.29 656
11292.30 645
11293.30 644
11294.30 602
11295.31 585
11296.31 633
11297.31 649
11298.32 665
11299.32 664
11300.33 647
11301.33 616
11302.33 653
11303.34 601
11304.34 664
11305.35 655
11306.35 621
11307.36 647
11308.36 658
11309.36 748
11310.37 783
11311.37 828
11312.38 844
11313.38 812
11314.39 791
11315.39 746
11316.40 737
11317.40 780
11318.41 730
11319.41 674
11320.41 682
11321.42 701
11322.42 637
11323.43 624
11324.43 600
11325.44 624
11326.44 657
11327.45 573
11328.46 579
11329.46 632
11330.47 610
11331.47 650
11332.48 630
11333.48 627
11334.49 628
11335.49 716
11336.50 722
11337.50 688
11338.51 689
11339.52 745
11340.52 753
11341.53 677
11342.53 659
11343.54 629
11344.54 653
11345.55 573
11346.56 628
11347.56 583
11348.57 622
11349.58 585
11350.58 584
11351.59 568
11352.59 630
11353.60 592
11354.61 665
11355.61 632
11356.62 594
11357.63 595
11358.63 601
11359.64 595
11360.65 644
11361.65 626
11362.66 579
11363.67 587
11364.67 565
11365.68 567
11366.69 580
11367.69 579
11368.70 568
11369.71 544
11370.71 571
11371.72 561
11372.73 556
11373.74 583
11374.74 602
11375.75 546
11376.76 578
11377.77 591
11378.77 560
11379.78 533
11380.79 565
11381.80 588
11382.80 527
11383.81 446
11384.82 453
11385.83 477
11386.83 527
11387.84 540
11388.85 469
11389.86 504
11390.87 517
11391.87 541
11392.88 519
11393.89 570
11394.90 542
11395.91 623
11396.91 544
11397.92 535
11398.93 572
11399.94 552
11400.95 589
11401.96 598
11402.97 521
11403.97 506
11404.98 585
11405.99 528
11407.00 530
11408.01 494
11409.02 518
11410.03 512
11411.03 539
11412.04 508
11413.05 543
11414.06 532
11415.07 549
11416.08 542
11417.09 607
11418.10 569
11419.11 542
11420.12 516
11421.13 537
11422.14 527
11423.14 505
11424.15 535
11425.16 497
11426.17 503
11427.18 592
11428.19 569
11429.20 559
11430.21 570
11431.22 557
11432.23 532
11433.24 541
11434.25 568
11435.26 518
11436.27 537
11437.28 577
11438.29 529
11439.30 546
11440.31 528
11441.32 521
11442.33 577
11443.34 540
11444.35 525
11445.36 547
11446.37 544
11447.38 595
11448.39 597
11449.41 507
11450.42 531
11451.43 518
11452.44 522
11453.45 489
11454.46 543
11455.47 543
11456.48 567
11457.49 520
11458.50 496
11459.51 556
11460.52 543
11461.54 514
11462.55 533
11463.56 521
11464.57 524
11465.58 582
11466.59 514
11467.60 526
11468.62 566
11469.63 539
11470.64 511
11471.65 558
11472.66 543
11473.67 520
11474.68 565
11475.70 553
11476.71 541
11477.72 558
11478.73 532
11479.74 516
11480.76 518
11481.77 502
11482.78 471
11483.79 527
11484.80 474
11485.82 460
11486.83 508
11487.84 508
11488.85 540
11489.87 493
11490.88 495
11491.89 493
11492.90 504
11493.92 521
11494.93 472
11495.94 516
11496.95 454
11497.97 502
11498.98 501
11499.99 535
11501.00 516
11502.02 501
11503.03 520
11504.04 528
11505.06 535
11506.07 513
11507.08 507
11508.10 478
11509.11 483
11510.12 525
11511.14 455
11512.15 455
11513.16 492
11514.18 483
11515.19 517
11516.20 515
11517.22 507
11518.23 535
11519.24 518
11520.26 514
11521.27 494
11522.29 536
11523.30 543
11524.31 540
11525.33 541
11526.34 576
11527.35 529
11528.37 568
11529.38 532
11530.40 535
11531.41 494
11532.43 528
11533.44 531
11534.45 510
11535.47 559
11536.48 572
11537.50 560
11538.51 540
11539.53 512
11540.54 548
11541.56 586
11542.57 555
11543.59 555
11544.60 546
11545.61 553
11546.63 592
11547.64 574
11548.66 581
11549.67 571
11550.69 530
11551.70 538
11552.72 594
11553.74 612
11554.75 604
11555.77 641
11556.78 602
11557.80 564
11558.81 592
11559.83 620
11560.84 627
11561.86 611
11562.87 632
11563.89 595
11564.91 593
11565.92 626
11566.94 652
11567.95 713
11568.97 645
11569.98 700
11571.00 710
11572.02 667
11573.03 688
11574.05 716
11575.06 713
11576.08 791
11577.10 801
11578.11 796
11579.13 846
11580.15 887
11581.16 891
11582.18 886
11583.20 860
11584.21 843
11585.23 867
11586.25 904
11587.26 935
11588.28 951
11589.30 1005
11590.31 1051
11591.33 1147
11592.35 1287
11593.36 1459
11594.38 1741
11595.40 1866
11596.41 2074
11597.43 2172
11598.45 2255
11599.47 2264
11600.48 2061
11601.50 1802
11602.52 1618
11603.53 1437
11604.55 1259
11605.57 1153
11606.59 1022
11607.60 849
11608.62 865
11609.64 773
11610.66 733
11611.68 748
11612.69 712
11613.71 670
11614.73 689
11615.75 613
11616.76 680
11617.78 658
11618.80 668
11619.82 674
11620.84 659
11621.86 642
11622.87 625
11623.89 640
11624.91 731
11625.93 723
11626.95 592
11627.97 612
11628.98 619
11630.00 575
11631.02 568
11632.04 654
11633.06 628
11634.08 658
11635.10 605
11636.11 617
11637.13 620
11638.15 612
11639.17 623
11640.19 568
11641.21 585
11642.23 550
11643.25 549
11644.27 496
11645.29 505
11646.31 465
11647.32 550
11648.34 494
11649.36 513
11650.38 551
11651.40 505
11652.42 490
11653.44 483
11654.46 508
11655.48 543
11656.50 528
11657.52 529
11658.54 539
11659.56 494
11660.58 502
11661.60 514
11662.62 512
11663.64 496
11664.66 551
11665.68 520
11666.70 532
11667.72 565
11668.74 566
11669.76 562
11670.78 577
11671.80 587
11672.82 598
11673.84 597
11674.86 644
11675.88 590
11676.90 585
11677.92 611
11678.95 576
11679.97 626
11680.99 538
11682.01 526
11683.03 548
11684.05 568
11685.07 601
11686.09 605
11687.11 532
11688.13 525
11689.16 599
11690.18 574
11691.20 581
11692.22 544
11693.24 593
11694.26 555
11695.28 526
11696.30 551
11697.33 525
11698.35 597
11699.37 527
11700.39 513
11701.41 483
11702.43 538
11703.46 508
11704.48 534
11705.50 458
11706.52 502
11707.54 538
11708.57 536
11709.59 518
11710.61 527
11711.63 507
11712.65 518
11713.68 500
11714.70 512
11715.72 462
11716.74 535
11717.77 494
11718.79 484
11719.81 496
11720.83 490
11721.86 535
11722.88 532
11723.90 563
11724.92 463
11725.95 506
11726.97 498
11727.99 525
11729.01 493
11730.04 446
11731.06 501
11732.08 526
11733.11 496
11734.13 515
11735.15 484
11736.18 478
11737.20 529
11738.22 500
11739.25 512
11740.27 535
11741.29 553
11742.32 488
11743.34 518
11744.36 521
11745.39 470
11746.41 545
11747.43 506
11748.46 477
11749.48 479
11750.51 517
11751.53 532
11752.55 598
11753.58 555
11754.60 535
11755.63 514
11756.65 483
11757.67 437
11758.70 486
11759.72 474
11760.75 467
11761.77 478
11762.80 489
11763.82 457
11764.84 494
11765.87 494
11766.89 504
11767.92 536
11768.94 564
11769.97 566
11770.99 486
11772.02 492
11773.04 490
11774.07 480
11775.09 467
11776.12 471
11777.14 472
11778.17 491
11779.19 486
11780.22 481
11781.24 480
11782.27 489
11783.29 485
11784.32 492
11785.34 508
11786.37 469
11787.39 481
11788.42 500
11789.45 517
11790.47 513
11791.50 510
11792.52 454
11793.55 440
11794.57 472
11795.60 508
11796.63 505
11797.65 456
11798.68 492
11799.70 486
11800.73 528
11801.75 501
11802.78 520
11803.81 559
11804.83 527
11805.86 539
11806.89 556
11807.91 523
11808.94 538
11809.97 529
11810.99 519
11812.02 531
11813.04 516
11814.07 491
11815.10 471
11816.12 512
11817.15 501
11818.18 489
11819.21 532
11820.23 557
11821.26 541
11822.29 591
11823.31 535
11824.34 561
11825.37 565
11826.39 582
11827.42 534
11828.45 520
11829.48 564
11830.50 534
11831.53 544
11832.56 549
11833.59 558
11834.61 546
11835.64 558
11836.67 524
11837.70 515
11838.72 499
11839.75 506
11840.78 515
11841.81 527
11842.83 522
11843.86 528
11844.89 533
11845.92 568
11846.95 559
11847.97 542
11849.00 611
11850.03 539
11851.06 532
11852.09 530
11853.12 571
11854.14 585
11855.17 585
11856.20 535
11857.23 605
11858.26 591
11859.29 524
11860.32 534
11861.34 548
11862.37 555
11863.40 578
11864.43 600
11865.46 566
11866.49 599
11867.52 595
11868.55 642
11869.57 646
11870.60 589
11871.63 587
11872.66 589
11873.69 611
11874.72 597
11875.75 569
11876.78 611
11877.81 625
11878.84 621
11879.87 668
11880.90 656
11881.93 692
11882.96 670
11883.99 705
11885.02 704
11886.05 712
11887.08 617
11888.11 738
11889.14 753
11890.16 633
11891.19 681
11892.22 743
11893.26 758
11894.29 765
11895.32 786
11896.35 833
11897.38 894
11898.41 880
11899.44 897
11900.47 840
11901.50 928
11902.53 931
11903.56 895
11904.59 889
11905.62 841
11906.65 840
11907.68 813
11908.71 782
11909.74 774
11910.77 776
11911.80 801
11912.83 828
11913.87 816
11914.90 791
11915.93 810
11916.96 824
11917.99 834
11919.02 809
11920.05 839
11921.08 890
11922.11 935
11923.15 931
11924.18 992
11925.21 1092
11926.24 1186
11927.27 1239
11928.30 1307
11929.34 1303
11930.37 1424
11931.40 1479
11932.43 1396
11933.46 1303
11934.49 1259
11935.53 1149
11936.56 1019
11937.59 992
11938.62 873
11939.65 777
11940.69 732
11941.72 780
11942.75 793
11943.78 681
11944.82 644
11945.85 654
11946.88 646
11947.91 698
11948.94 656
11949.98 673
11951.01 671
11952.04 685
11953.08 618
11954.11 650
11955.14 685
11956.17 682
11957.21 642
11958.24 559
11959.27 616
11960.31 584
11961.34 643
11962.37 608
11963.40 635
11964.44 657
11965.47 670
11966.50 615
11967.54 612
11968.57 660
11969.60 740
11970.64 689
11971.67 648
11972.70 608
11973.74 621
11974.77 703
11975.81 652
11976.84 640
11977.87 639
11978.91 627
11979.94 655
11980.97 672
11982.01 643
11983.04 597
11984.08 640
11985.11 668
11986.14 685
11987.18 633
11988.21 613
11989.25 649
11990.28 716
11991.32 682
11992.35 658
11993.38 641
11994.42 646
11995.45 679
11996.49 662
11997.52 649
11998.56 692
11999.59 672
12000.63 672
12001.66 706
12002.70 753
12003.73 696
12004.77 705
12005.80 667
12006.84 758
12007.87 807
12008.91 778
12009.94 795
12010.98 772
12012.01 787
12013.05 813
12014.08 849
12015.12 874
12016.15 912
12017.19 963
12018.22 875
12019.26 873
12020.29 856
12021.33 798
12022.37 802
12023.40 783
12024.44 755
12025.47 806
12026.51 801
12027.54 767
12028.58 776
12029.62 841
12030.65 780
12031.69 814
12032.72 765
12033.76 771
12034.80 782
12035.83 785
12036.87 765
12037.91 680
12038.94 706
12039.98 665
12041.01 782
12042.05 725
12043.09 710
12044.12 715
12045.16 760
12046.20 732
12047.23 724
12048.27 749
12049.31 751
12050.35 787
12051.38 808
12052.42 804
12053.46 763
12054.49 798
12055.53 772
12056.57 776
12057.60 839
12058.64 805
12059.68 762
12060.72 823
12061.75 788
12062.79 799
12063.83 731
12064.87 695
12065.90 773
12066.94 776
12067.98 788
12069.02 781
12070.05 787
12071.09 800
12072.13 795
12073.17 775
12074.21 752
12075.24 753
12076.28 782
12077.32 762
12078.36 813
12079.40 799
12080.43 797
12081.47 844
12082.51 890
12083.55 874
12084.59 821
12085.63 888
12086.66 833
12087.70 886
12088.74 878
12089.78 934
12090.82 873
12091.86 926
12092.90 932
12093.93 970
12094.97 1013
12096.01 1093
12097.05 1197
12098.09 1200
12099.13 1278
12100.17 1326
12101.21 1415
12102.25 1358
12103.28 1429
12104.32 1286
12105.36 1236
12106.40 1196
12107.44 1163
12108.48 1075
12109.52 891
12110.56 850
12111.60 828
12112.64 793
12113.68 778
12114.72 732
12115.76 755
12116.80 731
12117.84 709
12118.88 699
12119.92 713
12120.96 680
12122.00 655
12123.04 718
12124.08 719
12125.12 642
12126.16 658
12127.20 615
12128.24 637
12129.28 627
12130.32 588
12131.36 645
12132.40 617
12133.44 593
12134.48 604
12135.52 617
12136.56 635
12137.60 657
12138.64 668
12139.68 635
12140.72 607
12141.76 606
12142.81 590
12143.85 604
12144.89 625
12145.93 581
12146.97 574
12148.01 588
12149.05 600
12150.09 598
12151.13 566
12152.18 594
12153.22 609
12154.26 575
12155.30 537
12156.34 538
12157.38 592
12158.42 595
12159.47 576
12160.51 556
12161.55 556
12162.59 579
12163.63 618
12164.67 617
12165.72 561
12166.76 526
12167.80 569
12168.84 528
12169.88 516
12170.93 566
12171.97 587
12173.01 589
12174.05 612
12175.09 588
12176.14 607
12177.18 565
12178.22 587
12179.26 588
12180.31 533
12181.35 550
12182.39 544
12183.43 520
12184.48 539
12185.52 511
12186.56 536
12187.60 547
12188.65 579
12189.69 584
12190.73 519
12191.78 586
12192.82 592
12193.86 582
12194.91 589
12195.95 541
12196.99 538
12198.04 591
12199.08 593
12200.12 532
12201.17 498
12202.21 585
12203.25 609
12204.30 565
12205.34 524
12206.38 531
12207.43 545
12208.47 528
12209.51 561
12210.56 558
12211.60 549
12212.65 537
12213.69 563
12214.73 584
12215.78 562
12216.82 580
12217.87 606
12218.91 622
12219.95 578
12221.00 613
12222.04 586
12223.09 590
12224.13 576
12225.17 523
12226.22 574
12227.26 614
12228.31 580
12229.35 572
12230.40 576
12231.44 581
12232.49 562
12233.53 554
12234.58 564
12235.62 566
12236.67 533
12237.71 574
12238.76 519
12239.80 546
12240.85 499
12241.89 519
12242.94 581
12243.98 557
12245.03 511
12246.07 565
12247.12 537
12248.16 538
12249.21 546
12250.25 542
12251.30 528
12252.34 534
12253.39 516
12254.44 480
12255.48 468
12256.53 459
12257.57 498
12258.62 492
12259.67 502
12260.71 466
12261.76 468
12262.80 513
12263.85 536
12264.90 508
12265.94 514
12266.99 478
12268.03 454
12269.08 497
12270.13 472
12271.17 467
12272.22 540
12273.27 545
12274.31 522
12275.36 487
12276.41 459
12277.45 470
12278.50 488
12279.55 488
12280.59 530
12281.64 473
12282.69 480
12283.73 496
12284.78 487
12285.83 480
12286.87 500
12287.92 470
12288.97 545
12290.01 473
12291.06 467
12292.11 447
12293.16 509
12294.20 524
12295.25 504
12296.30 498
12297.35 504
12298.39 511
12299.44 476
12300.49 498
12301.54 465
12302.58 483
12303.63 500
12304.68 508
12305.73 512
12306.78 553
12307.82 519
12308.87 498
12309.92 490
12310.97 507
12312.02 485
12313.06 497
12314.11 483
12315.16 456
12316.21 487
12317.26 459
12318.31 471
12319.35 501
12320.40 490
12321.45 495
12322.50 533
12323.55 473
12324.60 500
12325.65 496
12326.69 477
12327.74 458
12328.79 428
12329.84 433
12330.89 452
12331.94 511
12332.99 480
12334.04 464
12335.09 441
12336.13 478
12337.18 489
12338.23 452
12339.28 502
12340.33 501
12341.38 466
12342.43 458
12343.48 417
12344.53 501
12345.58 480
12346.63 478
12347.68 497
12348.73 442
12349.78 462
12350.83 464
12351.88 488
12352.93 399
12353.98 419
12355.03 475
12356.08 494
12357.13 469
12358.18 466
12359.23 506
12360.28 517
12361.33 517
12362.38 481
12363.43 526
12364.48 462
12365.53 489
12366.58 541
12367.63 498
12368.68 503
12369.73 514
12370.78 534
12371.83 501
12372.88 439
12373.93 510
12374.98 529
12376.04 496
12377.09 492
12378.14 489
12379.19 527
12380.24 570
12381.29 514
12382.34 509
12383.39 521
12384.44 522
12385.49 567
12386.55 577
12387.60 556
12388.65 498
12389.70 515
12390.75 524
12391.80 573
12392.85 569
12393.91 582
12394.96 588
12396.01 642
12397.06 594
12398.11 552
12399.17 536
12400.22 540
12401.27 573
12402.32 562
12403.37 532
12404.42 578
12405.48 590
12406.53 579
12407.58 599
12408.63 560
12409.69 586
12410.74 620
12411.79 586
12412.84 602
12413.90 551
12414.95 580
12416.00 579
12417.05 598
12418.11 586
12419.16 560
12420.21 548
12421.26 610
12422.32 582
12423.37 580
12424.42 585
12425.48 634
12426.53 649
12427.58 620
12428.63 574
12429.69 548
12430.74 647
12431.79 610
12432.85 641
12433.90 607
12434.95 584
12436.01 634
12437.06 668
12438.11 655
12439.17 610
12440.22 579
12441.28 606
12442.33 645
12443.38 646
12444.44 575
12445.49 594
12446.54 647
12447.60 594
12448.65 667
12449.71 651
12450.76 611
12451.81 649
12452.87 648
12453.92 617
12454.98 616
12456.03 643
12457.08 627
12458.14 618
12459.19 598
12460.25 608
12461.30 676
12462.36 673
12463.41 608
12464.47 677
12465.52 642
12466.58 690
12467.63 711
12468.68 722
12469.74 741
12470.79 736
12471.85 811
12472.90 860
12473.96 860
12475.01 854
12476.07 906
12477.12 975
12478.18 982
12479.24 1031
12480.29 974
12481.35 983
12482.40 1014
12483.46 1070
12484.51 1163
12485.57 1279
12486.62 1482
12487.68 1557
12488.73 1906
12489.79 2041
12490.85 2398
12491.90 2635
12492.96 2743
12494.01 2908
12495.07 2738
12496.13 2698
12497.18 2428
12498.24 2265
12499.29 2003
12500.35 1736
12501.41 1471
12502.46 1295
12503.52 1165
12504.57 1080
12505.63 1023
12506.69 956
12507.74 941
12508.80 920
12509.86 884
12510.91 850
12511.97 851
12513.03 807
12514.08 799
12515.14 838
12516.20 780
12517.25 854
12518.31 849
12519.37 795
12520.42 811
12521.48 810
12522.54 840
12523.60 729
12524.65 797
12525.71 806
12526.77 782
12527.82 801
12528.88 801
12529.94 819
12531.00 789
12532.05 797
12533.11 806
12534.17 781
12535.23 811
12536.28 746
12537.34 756
12538.40 706
12539.46 666
12540.52 679
12541.57 701
12542.63 709
12543.69 732
12544.75 744
12545.81 723
12546.86 711
12547.92 678
12548.98 757
12550.04 748
12551.10 725
12552.15 799
12553.21 789
12554.27 829
12555.33 798
12556.39 762
12557.45 823
12558.51 791
12559.56 814
12560.62 811
12561.68 834
12562.74 839
12563.80 920
12564.86 932
12565.92 971
12566.98 1007
12568.03 1072
12569.09 1181
12570.15 1215
12571.21 1308
12572.27 1284
12573.33 1351
12574.39 1365
12575.45 1346
12576.51 1265
12577.57 1202
12578.63 1175
12579.69 1134
12580.75 1077
12581.81 1018
12582.87 975
12583.93 1024
12584.98 1008
12586.04 984
12587.10 935
12588.16 985
12589.22 945
12590.28 1018
12591.34 1020
12592.40 992
12593.46 933
12594.52 897
12595.58 874
12596.64 817
12597.70 869
12598.77 841
12599.83 789
12600.89 798
12601.95 815
12603.01 802
12604.07 786
12605.13 781
12606.19 799
12607.25 825
12608.31 792
12609.37 798
12610.43 809
12611.49 782
12612.55 829
12613.61 801
12614.68 762
12615.74 777
12616.80 811
12617.86 807
12618.92 775
12619.98 737
12621.04 729
12622.10 749
12623.16 678
12624.23 712
12625.29 712
12626.35 704
12627.41 716
12628.47 715
12629.53 787
12630.59 735
12631.66 728
12632.72 723
12633.78 737
12634.84 706
12635.90 749
12636.97 716
12638.03 717
12639.09 702
12640.15 739
12641.21 782
12642.28 790
12643.34 772
12644.40 816
12645.46 806
12646.52 767
12647.59 852
12648.65 854
12649.71 816
12650.77 870
12651.84 924
12652.90 951
12653.96 911
12655.03 948
12656.09 1000
12657.15 1002
12658.21 1014
12659.28 999
12660.34 969
12661.40 1002
12662.46 947
12663.53 970
12664.59 866
12665.65 865
12666.72 885
12667.78 914
12668.84 842
12669.91 832
12670.97 820
12672.03 811
12673.10 843
12674.16 843
12675.22 863
12676.29 862
12677.35 915
12678.42 865
12679.48 864
12680.54 860
12681.61 904
12682.67 882
12683.73 906
12684.80 827
12685.86 891
12686.93 893
12687.99 951
12689.05 1003
12690.12 977
12691.18 884
12692.25 843
12693.31 940
12694.38 963
12695.44 958
12696.50 921
12697.57 913
12698.63 955
12699.70 998
12700.76 962
12701.83 1033
12702.89 975
12703.96 989
12705.02 972
12706.09 919
12707.15 880
12708.22 864
12709.28 889
12710.35 871
12711.41 875
12712.48 816
12713.54 824
12714.61 757
12715.67 762
12716.74 802
12717.80 772
12718.87 745
12719.93 723
12721.00 724
12722.06 762
12723.13 758
12724.19 815
12725.26 778
12726.33 784
12727.39 754
12728.46 781
12729.52 779
12730.59 772
12731.66 792
12732.72 802
12733.79 825
12734.85 776
12735.92 728
12736.99 732
12738.05 705
12739.12 719
12740.18 729
12741.25 681
12742.32 692
12743.38 703
12744.45 642
12745.52 685
12746.58 723
12747.65 677
12748.72 658
12749.78 640
12750.85 616
12751.92 660
12752.98 639
12754.05 615
12755.12 609
12756.18 627
12757.25 613
12758.32 617
12759.38 614
12760.45 645
12761.52 611
12762.59 601
12763.65 586
12764.72 538
12765.79 607
12766.85 585
12767.92 611
12768.99 561
12770.06 607
12771.12 596
12772.19 591
12773.26 593
12774.33 532
12775.40 612
12776.46 583
12777.53 549
12778.60 579
12779.67 580
12780.73 557
12781.80 573
12782.87 633
12783.94 615
12785.01 590
12786.08 574
12787.14 576
12788.21 633
12789.28 621
12790.35 577
12791.42 632
12792.49 583
12793.55 579
12794.62 565
12795.69 519
12796.76 541
12797.83 602
12798.90 546
12799.97 546
12801.03 534
12802.10 557
12803.17 579
12804.24 537
12805.31 541
12806.38 587
12807.45 562
12808.52 600
12809.59 596
12810.66 596
12811.72 624
12812.79 607
12813.86 625
12814.93 602
12816.00 597
12817.07 580
12818.14 648
12819.21 657
12820.28 644
12821.35 615
12822.42 597
12823.49 596
12824.56 535
12825.63 548
12826.70 525
12827.77 532
12828.84 561
12829.91 517
12830.98 477
12832.05 505
12833.12 561
12834.19 553
12835.26 531
12836.33 475
12837.40 475
12838.47 501
12839.54 550
12840.61 447
12841.68 467
12842.75 481
12843.82 490
12844.89 462
12845.96 460
12847.04 442
12848.11 512
12849.18 493
12850.25 492
12851.32 471
12852.39 454
12853.46 450
12854.53 497
12855.60 492
12856.67 445
12857.75 471
12858.82 462
12859.89 496
12860.96 457
12862.03 471
12863.10 428
12864.17 450
12865.24 441
12866.32 432
12867.39 452
12868.46 464
12869.53 427
12870.60 444
12871.67 403
12872.75 430
12873.82 425
12874.89 426
12875.96 395
12877.03 436
12878.11 443
12879.18 434
12880.25 485
12881.32 441
12882.39 434
12883.47 404
12884.54 425
12885.61 425
12886.68 415
12887.76 425
12888.83 430
12889.90 393
12890.97 425
12892.05 473
12893.12 450
12894.19 458
12895.27 391
12896.34 460
12897.41 468
12898.48 421
12899.56 447
12900.63 384
12901.70 399
12902.78 464
12903.85 411
12904.92 456
12905.99 456
12907.07 402
12908.14 421
12909.21 398
12910.29 397
12911.36 360
12912.44 408
12913.51 453
12914.58 396
12915.66 402
12916.73 435
12917.80 413
12918.88 464
12919.95 419
12921.02 431
12922.10 458
12923.17 416
12924.25 412
12925.32 363
12926.39 417
12927.47 449
12928.54 404
12929.62 411
12930.69 434
12931.77 438
12932.84 486
12933.91 411
12934.99 409
12936.06 434
12937.14 426
12938.21 446
12939.29 439
12940.36 424
12941.44 455
12942.51 456
12943.59 429
12944.66 408
12945.73 438
12946.81 405
12947.88 404
12948.96 400
12950.03 355
12951.11 437
12952.18 453
12953.26 404
12954.34 391
12955.41 397
12956.49 428
12957.56 471
12958.64 460
12959.71 455
12960.79 460
12961.86 458
12962.94 446
12964.01 468
12965.09 440
12966.17 412
12967.24 415
12968.32 448
12969.39 409
12970.47 402
12971.54 404
12972.62 446
12973.70 432
12974.77 407
12975.85 432
12976.93 425
12978.00 396
12979.08 433
12980.15 423
12981.23 418
12982.31 400
12983.38 451
12984.46 451
12985.54 471
12986.61 466
12987.69 412
12988.77 412
12989.84 467
12990.92 436
12992.00 418
12993.07 447
12994.15 414
12995.23 438
12996.30 439
12997.38 428
12998.46 464
12999.53 448
13000.61 458
13001.69 427
13002.77 441
13003.84 484
13004.92 486
13006.00 491
13007.08 492
13008.15 498
13009.23 514
13010.31 451
13011.39 450
13012.46 482
13013.54 462
13014.62 468
13015.70 522
13016.77 514
13017.85 521
13018.93 491
13020.01 496
13021.09 482
13022.16 461
13023.24 505
13024.32 500
13025.40 470
13026.48 472
13027.56 498
13028.63 473
13029.71 449
13030.79 447
13031.87 489
13032.95 510
13034.03 500
13035.10 528
13036.18 523
13037.26 491
13038.34 500
13039.42 492
13040.50 511
13041.58 502
13042.66 491
13043.73 486
13044.81 487
13045.89 513
13046.97 485
13048.05 493
13049.13 441
13050.21 478
13051.29 506
13052.37 498
13053.45 496
13054.53 495
13055.61 440
13056.69 470
13057.76 472
13058.84 473
13059.92 456
13061.00 474
13062.08 497
13063.16 514
13064.24 493
13065.32 476
13066.40 462
13067.48 447
13068.56 457
13069.64 441
13070.72 426
13071.80 443
13072.88 445
13073.96 436
13075.04 404
13076.12 398
13077.20 399
13078.28 437
13079.36 429
13080.44 433
13081.53 403
13082.61 401
13083.69 419
13084.77 415
13085.85 414
13086.93 439
13088.01 442
13089.09 446
13090.17 399
13091.25 423
13092.33 404
13093.41 393
13094.49 396
13095.58 415
13096.66 412
13097.74 423
13098.82 469
13099.90 442
13100.98 451
13102.06 400
13103.14 413
13104.23 447
13105.31 404
13106.39 394
13107.47 419
13108.55 454
13109.63 404
13110.72 427
13111.80 444
13112.88 404
13113.96 400
13115.04 361
13116.13 365
13117.21 402
13118.29 447
13119.37 436
13120.45 387
13121.54 390
13122.62 385
13123.70 422
13124.78 413
13125.86 396
13126.95 398
13128.03 353
13129.11 361
13130.19 377
13131.28 377
13132.36 410
13133.44 419
13134.52 407
13135.61 356
13136.69 436
13137.77 420
13138.86 441
13139.94 451
13141.02 391
13142.11 380
13143.19 396
13144.27 397
13145.35 363
13146.44 376
13147.52 404
13148.60 372
13149.69 415
13150.77 409
13151.85 418
13152.94 431
13154.02 414
13155.10 395
13156.19 441
13157.27 460
13158.36 410
13159.44 417
13160.52 439
13161.61 388
13162.69 404
13163.77 412
13164.86 401
13165.94 405
13167.03 440
13168.11 427
13169.19 430
13170.28 385
13171.36 391
13172.45 404
13173.53 397
13174.62 363
13175.70 381
13176.79 363
13177.87 362
13178.95 381
13180.04 397
13181.12 403
13182.21 411
13183.29 407
13184.38 428
13185.46 385
13186.55 389
13187.63 353
13188.72 374
13189.80 347
13190.89 351
13191.97 361
13193.06 404
13194.14 394
13195.23 402
13196.31 445
13197.40 389
13198.48 399
13199.57 419
13200.65 405
13201.74 381
13202.83 367
13203.91 415
13205.00 402
13206.08 397
13207.17 379
13208.25 390
13209.34 407
13210.43 408
13211.51 424
13212.60 451
13213.68 408
13214.77 391
13215.86 362
13216.94 390
13218.03 390
13219.11 391
13220.20 379
13221.29 429
13222.37 395
13223.46 367
13224.55 421
13225.63 392
13226.72 365
13227.80 383
13228.89 408
13229.98 410
13231.06 427
13232.15 402
13233.24 367
13234.32 415
13235.41 406
13236.50 352
13237.59 395
13238.67 444
13239.76 429
13240.85 411
13241.93 439
13243.02 480
13244.11 434
13245.20 422
13246.28 440
13247.37 395
13248.46 420
13249.55 437
13250.63 452
13251.72 463
13252.81 412
13253.90 438
13254.98 461
13256.07 475
13257.16 383
13258.25 397
13259.33 455
13260.42 449
13261.51 452
13262.60 402
13263.69 398
13264.77 454
13265.86 449
13266.95 459
13268.04 450
13269.13 442
13270.22 451
13271.30 460
13272.39 458
13273.48 440
13274.57 472
13275.66 486
13276.75 478
13277.83 485
13278.92 506
13280.01 446
13281.10 443
13282.19 544
13283.28 496
13284.37 468
13285.46 506
13286.55 466
13287.63 451
13288.72 520
13289.81 497
13290.90 525
13291.99 486
13293.08 466
13294.17 453
13295.26 553
13296.35 502
13297.44 513
13298.53 490
13299.62 519
13300.71 548
13301.80 568
13302.89 580
13303.97 575
13305.06 617
13306.15 545
13307.24 561
13308.33 578
13309.42 585
13310.51 569
13311.60 549
13312.69 594
13313.78 540
13314.87 566
13315.96 523
13317.05 552
13318.14 539
13319.24 523
13320.33 537
13321.42 548
13322.51 560
13323.60 547
13324.69 517
13325.78 544
13326.87 530
13327.96 552
13329.05 550
13330.14 560
13331.23 560
13332.32 539
13333.41 522
13334.50 570
13335.60 581
13336.69 571
13337.78 538
13338.87 552
13339.96 557
13341.05 590
13342.14 571
13343.23 538
13344.32 559
13345.42 591
13346.51 611
13347.60 588
13348.69 558
13349.78 609
13350.87 560
13351.97 613
13353.06 602
13354.15 653
13355.24 669
13356.33 637
13357.42 618
13358.52 622
13359.61 643
13360.70 720
13361.79 704
13362.88 717
13363.98 766
13365.07 720
13366.16 760
13367.25 784
13368.35 714
13369.44 714
13370.53 729
13371.62 678
13372.72 673
13373.81 576
13374.90 585
13375.99 622
13377.09 617
13378.18 520
13379.27 578
13380.36 533
13381.46 549
13382.55 515
13383.64 545
13384.74 501
13385.83 491
13386.92 549
13388.02 529
13389.11 512
13390.20 503
13391.30 529
13392.39 539
13393.48 531
13394.58 488
13395.67 524
13396.76 549
13397.86 515
13398.95 502
13400.04 536
13401.14 511
13402.23 504
13403.32 536
13404.42 504
13405.51 536
13406.61 501
13407.70 515
13408.79 502
13409.89 524
13410.98 535
13412.08 587
13413.17 543
13414.26 521
13415.36 511
13416.45 522
13417.55 487
13418.64 505
13419.74 504
13420.83 454
13421.93 459
13423.02 514
13424.11 505
13425.21 514
13426.30 510
13427.40 507
13428.49 592
13429.59 516
13430.68 530
13431.78 512
13432.87 519
13433.97 559
13435.06 512
13436.16 508
13437.25 513
13438.35 524
13439.44 564
13440.54 528
13441.63 582
13442.73 522
13443.83 584
13444.92 579
13446.02 587
13447.11 600
13448.21 558
13449.30 577
13450.40 613
13451.49 568
13452.59 592
13453.69 597
13454.78 599
13455.88 578
13456.97 631
13458.07 592
13459.17 626
13460.26 694
13461.36 664
13462.45 675
13463.55 634
13464.65 631
13465.74 672
13466.84 689
13467.94 650
13469.03 682
13470.13 637
13471.23 606
13472.32 668
13473.42 653
13474.52 637
13475.61 648
13476.71 655
13477.81 651
13478.90 591
13480.00 649
13481.10 674
13482.19 629
13483.29 648
13484.39 667
13485.48 669
13486.58 708
13487.68 692
13488.78 717
13489.87 786
13490.97 738
13492.07 726
13493.17 755
13494.26 759
13495.36 768
13496.46 826
13497.56 849
13498.65 940
13499.75 956
13500.85 913
13501.95 943
13503.04 922
13504.14 886
13505.24 821
13506.34 820
13507.44 822
13508.53 791
13509.63 762
13510.73 805
13511.83 707
13512.93 700
13514.03 650
13515.12 649
13516.22 609
13517.32 588
13518.42 593
13519.52 604
13520.62 557
13521.71 532
13522.81 602
13523.91 563
13525.01 599
13526.11 551
13527.21 551
13528.31 544
13529.41 589
13530.51 545
13531.60 520
13532.70 511
13533.80 562
13534.90 553
13536.00 519
13537.10 507
13538.20 521
13539.30 557
13540.40 511
13541.50 495
13542.60 532
13543.70 566
13544.80 488
13545.90 493
13547.00 454
13548.09 506
13549.19 545
13550.29 494
13551.39 514
13552.49 508
13553.59 505
13554.69 496
13555.79 513
13556.89 438
13557.99 464
13559.09 486
13560.19 495
13561.29 467
13562.39 466
13563.50 487
13564.60 499
13565.70 495
13566.80 480
13567.90 425
13569.00 487
13570.10 507
13571.20 537
13572.30 495
13573.40 466
13574.50 517
13575.60 517
13576.70 481
13577.80 496
13578.90 488
13580.01 467
13581.11 452
13582.21 535
13583.31 502
13584.41 455
13585.51 524
13586.61 475
13587.71 523
13588.81 477
13589.92 478
13591.02 530
13592.12 511
13593.22 537
13594.32 530
13595.42 527
13596.53 536
13597.63 514
13598.73 540
13599.83 553
13600.93 517
13602.03 514
13603.14 502
13604.24 557
13605.34 558
13606.44 527
13607.54 600
13608.65 563
13609.75 521
13610.85 539
13611.95 526
13613.06 536
13614.16 558
13615.26 530
13616.36 550
13617.47 549
13618.57 570
13619.67 545
13620.77 536
13621.88 519
13622.98 542
13624.08 563
13625.18 553
13626.29 542
13627.39 555
13628.49 609
13629.60 581
13630.70 545
13631.80 546
13632.91 551
13634.01 529
13635.11 535
13636.21 531
13637.32 506
13638.42 561
13639.53 521
13640.63 513
13641.73 495
13642.84 540
13643.94 548
13645.04 487
13646.15 465
13647.25 466
13648.35 491
13649.46 477
13650.56 488
13651.67 497
13652.77 480
13653.87 504
13654.98 481
13656.08 473
13657.19 487
13658.29 480
13659.39 428
13660.50 431
13661.60 473
13662.71 436
13663.81 460
13664.92 481
13666.02 437
13667.12 456
13668.23 509
13669.33 466
13670.44 471
13671.54 449
13672.65 437
13673.75 464
13674.86 442
13675.96 411
13677.07 444
13678.17 470
13679.28 476
13680.38 492
13681.49 470
13682.59 475
13683.70 473
13684.80 496
13685.91 492
13687.01 468
13688.12 447
13689.22 498
13690.33 500
13691.44 496
13692.54 516
13693.65 456
13694.75 498
13695.86 501
13696.96 532
13698.07 489
13699.18 490
13700.28 509
13701.39 555
13702.49 515
13703.60 498
13704.71 495
13705.81 543
13706.92 541
13708.02 536
13709.13 513
13710.24 564
13711.34 579
13712.45 539
13713.56 552
13714.66 543
13715.77 556
13716.87 590
13717.98 563
13719.09 560
13720.19 539
13721.30 622
13722.41 564
13723.51 591
13724.62 614
13725.73 606
13726.84 548
13727.94 511
13729.05 561
13730.16 603
13731.26 577
13732.37 634
13733.48 569
13734.59 630
13735.69 585
13736.80 642
13737.91 644
13739.01 618
13740.12 586
13741.23 620
13742.34 652
13743.45 659
13744.55 592
13745.66 663
13746.77 681
13747.88 702
13748.98 715
13750.09 662
13751.20 709
13752.31 774
13753.42 765
13754.52 785
13755.63 787
13756.74 817
13757.85 776
13758.96 861
13760.06 833
13761.17 866
13762.28 941
13763.39 957
13764.50 992
13765.61 1054
13766.72 1124
13767.82 1184
13768.93 1126
13770.04 1197
13771.15 1262
13772.26 1241
13773.37 1213
13774.48 1223
13775.59 1195
13776.69 1073
13777.80 1017
13778.91 967
13780.02 884
13781.13 854
13782.24 854
13783.35 792
13784.46 760
13785.57 685
13786.68 707
13787.79 673
13788.90 686
13790.01 680
13791.12 677
13792.22 692
13793.33 686
13794.44 694
13795.55 745
13796.66 736
13797.77 689
13798.88 704
13799.99 668
13801.10 656
13802.21 678
13803.32 645
13804.43 615
13805.54 671
13806.65 678
13807.76 677
13808.87 715
13809.98 655
13811.09 649
13812.20 675
13813.32 677
13814.43 645
13815.54 665
13816.65 572
13817.76 564
13818.87 626
13819.98 591
13821.09 581
13822.20 595
13823.31 591
13824.42 576
13825.53 604
13826.64 582
13827.76 570
13828.87 604
13829.98 545
13831.09 577
13832.20 576
13833.31 578
13834.42 615
13835.53 593
13836.65 604
13837.76 629
13838.87 622
13839.98 630
13841.09 652
13842.20 622
13843.31 627
13844.43 601
13845.54 639
13846.65 667
13847.76 748
13848.87 663
13849.99 664
13851.10 677
13852.21 669
13853.32 600
13854.43 729
13855.55 755
13856.66 706
13857.77 718
13858.88 781
13859.99 752
13861.11 785
13862.22 802
13863.33 810
13864.44 798
13865.56 757
13866.67 802
13867.78 750
13868.89 852
13870.01 797
13871.12 724
13872.23 683
13873.35 685
13874.46 687
13875.57 682
13876.68 685
13877.80 644
13878.91 700
13880.02 718
13881.14 681
13882.25 669
13883.36 671
13884.48 711
13885.59 699
13886.70 722
13887.82 703
13888.93 748
13890.04 739
13891.16 725
13892.27 766
13893.39 794
13894.50 789
13895.61 780
13896.73 817
13897.84 802
13898.95 706
13900.07 734
13901.18 776
13902.30 725
13903.41 707
13904.52 722
13905.64 733
13906.75 680
13907.87 698
13908.98 683
13910.10 656
13911.21 632
13912.32 594
13913.44 649
13914.55 695
13915.67 615
13916.78 640
13917.90 642
13919.01 604
13920.13 617
13921.24 613
13922.36 637
13923.47 637
13924.59 601
13925.70 620
13926.82 626
13927.93 627
13929.05 612
13930.16 632
13931.28 594
13932.39 569
13933.51 582
13934.62 558
13935.74 593
13936.85 626
13937.97 634
13939.08 587
13940.20 593
13941.32 622
13942.43 635
13943.55 618
13944.66 625
13945.78 628
13946.89 608
13948.01 614
13949.13 605
13950.24 584
13951.36 573
13952.47 563
13953.59 524
13954.71 571
13955.82 565
13956.94 607
13958.05 570
13959.17 550
13960.29 526
13961.40 574
13962.52 561
13963.64 553
13964.75 590
13965.87 575
13966.99 592
13968.10 592
13969.22 609
13970.34 612
13971.45 592
13972.57 622
13973.69 605
13974.80 638
13975.92 592
13977.04 572
13978.16 594
13979.27 596
13980.39 550
13981.51 606
13982.62 601
13983.74 643
13984.86 601
13985.98 588
13987.09 552
13988.21 555
13989.33 579
13990.45 623
13991.56 559
13992.68 556
13993.80 562
13994.92 583
13996.03 586
13997.15 623
13998.27 590
13999.39 639
14000.51 619
14001.62 613
14002.74 624
14003.86 620
14004.98 656
14006.10 631
14007.21 602
14008.33 598
14009.45 619
14010.57 613
14011.69 611
14012.81 589
14013.93 673
14015.04 660
14016.16 646
14017.28 660
14018.40 687
14019.52 673
14020.64 678
14021.76 701
14022.87 675
14023.99 687
14025.11 668
14026.23 658
14027.35 611
14028.47 607
14029.59 637
14030.71 594
14031.83 600
14032.95 588
14034.07 554
14035.19 605
14036.30 587
14037.42 566
14038.54 591
14039.66 585
14040.78 593
14041.90 580
14043.02 561
14044.14 560
14045.26 557
14046.38 565
14047.50 567
14048.62 537
14049.74 568
14050.86 590
14051.98 557
14053.10 607
14054.22 595
14055.34 612
14056.46 623
14057.58 621
14058.70 621
14059.82 613
14060.94 592
14062.06 603
14063.18 601
14064.30 614
14065.43 625
14066.55 621
14067.67 589
14068.79 611
14069.91 619
14071.03 637
14072.15 622
14073.27 662
14074.39 635
14075.51 683
14076.63 687
14077.75 709
14078.88 708
14080.00 704
14081.12 689
14082.24 714
14083.36 735
14084.48 707
14085.60 723
14086.72 694
14087.85 735
14088.97 787
14090.09 799
14091.21 852
14092.33 822
14093.45 862
14094.58 918
14095.70 909
14096.82 878
14097.94 883
14099.06 889
14100.19 868
14101.31 828
14102.43 789
14103.55 788
14104.67 735
14105.80 717
14106.92 739
14108.04 665
14109.16 634
14110.28 622
14111.41 627
14112.53 604
14113.65 578
14114.77 602
14115.90 610
14117.02 648
14118.14 584
14119.27 575
14120.39 583
14121.51 567
14122.63 571
14123.76 568
14124.88 583
14126.00 591
14127.13 596
14128.25 566
14129.37 564
14130.50 597
14131.62 561
14132.74 576
14133.86 631
14134.99 527
14136.11 587
14137.24 580
14138.36 582
14139.48 592
14140.61 585
14141.73 594
14142.85 568
14143.98 557
14145.10 595
14146.22 588
14147.35 592
14148.47 567
14149.60 569
14150.72 571
14151.84 575
14152.97 537
14154.09 558
14155.22 545
14156.34 589
14157.46 561
14158.59 530
14159.71 536
14160.84 567
14161.96 599
14163.09 651
14164.21 627
14165.34 622
14166.46 613
14167.58 586
14168.71 590
14169.83 587
14170.96 534
14172.08 593
14173.21 552
14174.33 543
14175.46 549
14176.58 556
14177.71 554
14178.83 571
14179.96 595
14181.08 618
14182.21 614
14183.33 583
14184.46 539
14185.59 525
14186.71 592
14187.84 553
14188.96 526
14190.09 540
14191.21 577
14192.34 581
14193.46 568
14194.59 531
14195.72 536
14196.84 537
14197.97 527
14199.09 562
14200.22 567
14201.35 606
14202.47 518
14203.60 534
14204.72 546
14205.85 513
14206.98 487
14208.10 481
14209.23 516
14210.35 483
14211.48 468
14212.61 468
14213.73 442
14214.86 491
14215.99 528
14217.11 487
14218.24 506
14219.37 520
14220.49 508
14221.62 494
14222.75 504
14223.87 490
14225.00 492
14226.13 523
14227.26 482
14228.38 482
14229.51 504
14230.64 488
14231.76 461
14232.89 451
14234.02 444
14235.15 456
14236.27 471
14237.40 493
14238.53 452
14239.66 483
14240.78 517
14241.91 464
14243.04 454
14244.17 492
14245.29 470
14246.42 473
14247.55 455
14248.68 445
14249.81 453
14250.93 443
14252.06 454
14253.19 457
14254.32 445
14255.45 447
14256.57 457
14257.70 442
14258.83 462
14259.96 474
14261.09 467
14262.22 430
14263.34 447
14264.47 431
14265.60 493
14266.73 451
14267.86 455
14268.99 460
14270.12 437
14271.24 462
14272.37 416
14273.50 442
14274.63 412
14275.76 427
14276.89 453
14278.02 445
14279.15 462
14280.28 458
14281.41 423
14282.54 451
14283.66 449
14284.79 416
14285.92 399
14287.05 385
14288.18 417
14289.31 439
14290.44 432
14291.57 444
14292.70 421
14293.83 414
14294.96 365
14296.09 440
14297.22 407
14298.35 394
14299.48 379
14300.61 394
14301.74 422
14302.87 411
14304.00 418
14305.13 393
14306.26 395
14307.39 377
14308.52 360
14309.65 367
14310.78 330
14311.91 365
14313.04 390
14314.17 410
14315.30 384
14316.43 347
14317.56 422
14318.69 420
14319.82 407
14320.96 384
14322.09 386
14323.22 380
14324.35 378
14325.48 401
14326.61 425
14327.74 355
14328.87 393
14330.00 386
14331.13 389
14332.27 391
14333.40 388
14334.53 365
14335.66 355
14336.79 372
14337.92 372
14339.05 356
14340.18 368
14341.32 404
14342.45 382
14343.58 383
14344.71 407
14345.84 386
14346.98 376
14348.11 367
14349.24 342
14350.37 358
14351.50 380
14352.63 377
14353.77 368
14354.90 353
14356.03 402
14357.16 407
14358.30 376
14359.43 373
14360.56 378
14361.69 349
14362.82 416
14363.96 398
14365.09 390
14366.22 391
14367.35 392
14368.49 367
14369.62 362
14370.75 329
14371.89 386
14373.02 403
14374.15 386
14375.28 383
14376.42 402
14377.55 396
14378.68 394
14379.82 407
14380.95 370
14382.08 423
14383.22 388
14384.35 358
14385.48 383
14386.62 367
14387.75 353
14388.88 379
14390.02 424
14391.15 373
14392.28 406
14393.42 403
14394.55 392
14395.68 371
14396.82 401
14397.95 390
14399.09 404
14400.22 383
14401.35 399
14402.49 410
14403.62 400
14404.76 360
14405.89 369
14407.02 371
14408.16 387
14409.29 435
14410.43 398
14411.56 383
14412.70 372
14413.83 397
14414.96 364
14416.10 388
14417.23 385
14418.37 379
14419.50 380
14420.64 434
14421.77 402
14422.91 409
14424.04 457
14425.18 408
14426.31 408
14427.45 404
14428.58 410
14429.72 403
14430.85 421
14431.99 433
14433.12 423
14434.26 442
14435.39 460
14436.53 458
14437.66 385
14438.80 377
14439.93 407
14441.07 418
14442.20 435
14443.34 463
14444.48 433
14445.61 437
14446.75 454
14447.88 418
14449.02 430
14450.15 435
14451.29 426
14452.43 410
14453.56 435
14454.70 456
14455.83 432
14456.97 434
14458.11 423
14459.24 389
14460.38 415
14461.52 421
14462.65 462
14463.79 461
14464.93 445
14466.06 428
14467.20 400
14468.33 437
14469.47 451
14470.61 461
14471.74 474
14472.88 451
14474.02 470
14475.16 473
14476.29 438
14477.43 475
14478.57 487
14479.70 457
14480.84 410
14481.98 445
14483.11 477
14484.25 449
14485.39 460
14486.53 422
14487.66 444
14488.80 458
14489.94 421
14491.08 381
14492.21 438
14493.35 407
14494.49 425
14495.63 410
14496.76 435
14497.90 416
14499.04 443
14500.18 417
14501.31 426
14502.45 416
14503.59 450
14504.73 457
14505.87 407
14507.01 415
14508.14 434
14509.28 391
14510.42 379
14511.56 384
14512.70 415
14513.83 383
14514.97 349
14516.11 386
14517.25 411
14518.39 377
14519.53 376
14520.67 368
14521.80 425
14522.94 360
14524.08 374
14525.22 336
14526.36 364
14527.50 360
14528.64 362
14529.78 410
14530.92 375
14532.05 366
14533.19 381
14534.33 359
14535.47 375
14536.61 377
14537.75 360
14538.89 375
14540.03 385
14541.17 364
14542.31 346
14543.45 367
14544.59 394
14545.73 404
14546.87 373
14548.01 377
14549.15 400
14550.29 378
14551.43 432
14552.57 387
14553.71 394
14554.85 429
14555.99 403
14557.13 404
14558.27 408
14559.41 411
14560.55 395
14561.69 416
14562.83 444
14563.97 395
14565.11 424
14566.25 399
14567.39 420
14568.53 412
14569.67 417
14570.81 442
14571.95 464
14573.09 447
14574.23 408
14575.37 393
14576.51 406
14577.66 410
14578.80 427
14579.94 398
14581.08 449
14582.22 447
14583.36 438
14584.50 428
14585.64 435
14586.78 462
14587.93 454
14589.07 450
14590.21 469
14591.35 456
14592.49 517
14593.63 469
14594.77 458
14595.92 453
14597.06 465
14598.20 462
14599.34 447
14600.48 446
14601.62 442
14602.77 485
14603.91 475
14605.05 466
14606.19 503
14607.33 528
14608.48 454
14609.62 460
14610.76 475
14611.90 503
14613.04 472
14614.19 496
14615.33 476
14616.47 476
14617.61 511
14618.76 501
14619.90 542
14621.04 550
14622.18 569
14623.33 559
14624.47 561
14625.61 565
14626.76 579
14627.90 571
14629.04 626
14630.18 640
14631.33 615
14632.47 685
14633.61 681
14634.76 660
14635.90 650
14637.04 648
14638.19 581
14639.33 610
14640.47 582
14641.62 603
14642.76 558
14643.90 522
14645.05 504
14646.19 497
14647.33 505
14648.48 475
14649.62 457
14650.76 460
14651.91 481
14653.05 442
14654.20 463
14655.34 475
14656.48 458
14657.63 433
14658.77 420
14659.92 393
14661.06 451
14662.20 421
14663.35 423
14664.49 418
14665.64 425
14666.78 432
14667.93 432
14669.07 431
14670.22 381
14671.36 417
14672.50 384
14673.65 415
14674.79 423
14675.94 403
14677.08 420
14678.23 377
14679.37 373
14680.52 425
14681.66 389
14682.81 376
14683.95 382
14685.10 363
14686.24 374
14687.39 427
14688.53 378
14689.68 378
14690.82 350
14691.97 374
14693.12 388
14694.26 375
14695.41 378
14696.55 373
14697.70 392
14698.84 373
14699.99 369
14701.13 351
14702.28 356
14703.43 380
14704.57 378
14705.72 363
14706.86 345
14708.01 352
14709.16 362
14710.30 363
14711.45 339
14712.59 382
14713.74 381
14714.89 350
14716.03 343
14717.18 396
14718.33 355
14719.47 361
14720.62 361
14721.77 366
14722.91 369
14724.06 350
14725.21 341
14726.35 346
14727.50 373
14728.65 388
14729.79 416
14730.94 358
14732.09 405
14733.23 362
14734.38 363
14735.53 364
14736.67 343
14737.82 390
14738.97 394
14740.12 380
14741.26 331
14742.41 375
14743.56 376
14744.71 359
14745.85 383
14747.00 347
14748.15 336
14749.30 355
14750.44 365
14751.59 381
14752.74 374
14753.89 382
14755.03 396
14756.18 368
14757.33 377
14758.48 356
14759.63 378
14760.77 365
14761.92 357
14763.07 369
14764.22 384
14765.37 382
14766.52 379
14767.66 387
14768.81 394
14769.96 406
14771.11 388
14772.26 397
14773.41 401
14774.55 400
14775.70 418
14776.85 420
14778.00 414
14779.15 428
14780.30 358
14781.45 425
14782.60 421
14783.74 402
14784.89 427
14786.04 434
14787.19 425
14788.34 473
14789.49 466
14790.64 451
14791.79 455
14792.94 448
14794.09 481
14795.24 486
14796.39 393
14797.54 411
14798.69 496
14799.83 431
14800.98 471
14802.13 451
14803.28 405
14804.43 398
14805.58 486
14806.73 477
14807.88 406
14809.03 410
14810.18 433
14811.33 432
14812.48 425
14813.63 422
14814.78 411
14815.93 446
14817.08 440
14818.23 416
14819.38 395
14820.53 409
14821.69 372
14822.84 449
14823.99 407
14825.14 403
14826.29 414
14827.44 390
14828.59 385
14829.74 358
14830.89 341
14832.04 324
14833.19 352
14834.34 364
14835.49 361
14836.65 329
14837.80 361
14838.95 367
14840.10 355
14841.25 350
14842.40 322
14843.55 328
14844.70 345
14845.85 320
14847.01 346
14848.16 336
14849.31 334
14850.46 310
14851.61 313
14852.76 325
14853.92 334
14855.07 319
14856.22 328
14857.37 307
14858.52 307
14859.67 309
14860.83 312
14861.98 319
14863.13 323
14864.28 356
14865.44 318
14866.59 314
14867.74 310
14868.89 294
14870.04 271
14871.20 305
14872.35 283
14873.50 336
14874.65 334
14875.81 298
14876.96 282
14878.11 272
14879.26 305
14880.42 326
14881.57 297
14882.72 280
14883.88 293
14885.03 326
14886.18 310
14887.33 273
14888.49 295
14889.64 299
14890.79 307
14891.95 321
14893.10 331
14894.25 305
14895.41 278
14896.56 296
14897.71 308
14898.87 299
14900.02 287
14901.17 303
14902.33 306
14903.48 304
14904.63 298
14905.79 318
14906.94 339
14908.10 316
14909.25 309
14910.40 324
14911.56 321
14912.71 323
14913.87 336
14915.02 302
14916.17 307
14917.33 330
14918.48 306
14919.64 348
14920.79 318
14921.94 321
14923.10 328
14924.25 316
14925.41 338
14926.56 305
14927.72 315
14928.87 323
14930.03 360
14931.18 305
14932.34 311
14933.49 355
14934.65 329
14935.80 339
14936.96 316
14938.11 320
14939.27 345
14940.42 349
14941.58 314
14942.73 309
14943.89 322
14945.04 340
14946.20 334
14947.35 366
14948.51 364
14949.66 320
14950.82 351
14951.97 325
14953.13 292
14954.28 322
14955.44 321
14956.60 342
14957.75 371
14958.91 303
14960.06 317
14961.22 345
14962.37 330
14963.53 280
14964.69 308
14965.84 363
14967.00 344
14968.16 335
14969.31 341
14970.47 317
14971.62 281
14972.78 292
14973.94 326
14975.09 295
14976.25 295
14977.41 302
14978.56 289
14979.72 317
14980.88 305
14982.03 288
14983.19 327
14984.35 289
14985.50 296
14986.66 296
14987.82 284
14988.97 279
14990.13 302
14991.29 293
14992.44 252
14993.60 264
14994.76 262
14995.92 248
14997.07 262
14998.23 294
14999.39 280
15000.55 298
15001.70 247
15002.86 268
15004.02 268
15005.18 258
15006.33 257
15007.49 265
15008.65 289
15009.81 287
15010.96 268
15012.12 276
15013.28 271
15014.44 278
15015.60 290
15016.75 258
15017.91 275
15019.07 259
15020.23 268
15021.39 295
15022.54 264
15023.70 287
15024.86 274
15026.02 271
15027.18 259
15028.34 273
15029.49 284
15030.65 240
15031.81 267
15032.97 280
15034.13 278
15035.29 263
15036.45 281
15037.61 265
15038.76 250
15039.92 271
15041.08 280
15042.24 292
15043.40 263
15044.56 299
15045.72 245
15046.88 277
15048.04 257
15049.20 259
15050.36 254
15051.51 251
15052.67 265
15053.83 221
15054.99 276
15056.15 245
15057.31 255
15058.47 260
15059.63 262
15060.79 291
15061.95 251
15063.11 244
15064.27 272
15065.43 269
15066.59 256
15067.75 260
15068.91 274
15070.07 237
15071.23 267
15072.39 274
15073.55 256
15074.71 249
15075.87 269
15077.03 236
15078.19 263
15079.35 225
15080.51 225
15081.67 247
15082.83 280
15083.99 233
15085.16 274
15086.32 279
15087.48 251
15088.64 268
15089.80 275
15090.96 263
15092.12 268
15093.28 284
15094.44 260
15095.60 277
15096.76 260
15097.93 298
15099.09 291
15100.25 264
15101.41 253
15102.57 195
15103.73 235
15104.89 298
15106.05 288
15107.22 264
15108.38 287
15109.54 278
15110.70 271
15111.86 306
15113.02 288
15114.19 270
15115.35 259
15116.51 282
15117.67 257
15118.83 270
15120.00 317
15121.16 269
15122.32 279
15123.48 278
15124.64 264
15125.81 266
15126.97 275
15128.13 240
15129.29 267
15130.46 310
15131.62 273
15132.78 271
15133.94 256
15135.11 259
15136.27 263
15137.43 263
15138.59 278
15139.76 283
15140.92 300
15142.08 292
15143.25 297
15144.41 272
15145.57 273
15146.73 289
15147.90 306
15149.06 296
15150.22 294
15151.39 270
15152.55 256
15153.71 261
15154.88 287
15156.04 297
15157.20 285
15158.37 259
15159.53 299
15160.69 288
15161.86 267
15163.02 263
15164.19 313
15165.35 307
15166.51 286
15167.68 325
15168.84 287
15170.00 305
15171.17 275
15172.33 333
15173.50 316
15174.66 311
15175.83 298
15176.99 276
15178.15 319
15179.32 295
15180.48 304
15181.65 314
15182.81 276
15183.98 295
15185.14 312
15186.30 322
15187.47 319
15188.63 317
15189.80 313
15190.96 309
15192.13 333
15193.29 358
15194.46 339
15195.62 306
15196.79 333
15197.95 329
15199.12 306
15200.28 327
15201.45 332
15202.61 339
15203.78 310
15204.94 390
15206.11 380
15207.27 338
15208.44 330
15209.61 347
15210.77 362
15211.94 381
15213.10 338
15214.27 350
15215.43 369
15216.60 317
15217.76 376
15218.93 353
15220.10 369
15221.26 359
15222.43 331
15223.59 408
15224.76 408
15225.93 411
15227.09 428
15228.26 437
15229.42 379
15230.59 400
15231.76 422
15232.92 460
15234.09 464
15235.26 432
15236.42 406
15237.59 398
15238.76 393
15239.92 397
15241.09 386
15242.26 368
15243.42 346
15244.59 359
15245.76 406
15246.92 349
15248.09 301
15249.26 327
15250.42 354
15251.59 317
15252.76 311
15253.93 275
15255.09 324
15256.26 321
15257.43 310
15258.60 332
15259.76 336
15260.93 301
15262.10 295
15263.26 294
15264.43 310
15265.60 295
15266.77 307
15267.94 329
15269.10 300
15270.27 322
15271.44 300
15272.61 317
15273.77 285
15274.94 292
15276.11 315
15277.28 339
15278.45 311
15279.62 312
15280.78 298
15281.95 277
15283.12 294
15284.29 305
15285.46 285
15286.62 272
15287.79 327
15288.96 309
15290.13 298
15291.30 288
15292.47 287
15293.64 283
15294.81 310
15295.97 279
15297.14 305
15298.31 302
15299.48 284
15300.65 286
15301.82 267
15302.99 284
15304.16 276
15305.33 302
15306.49 289
15307.66 278
15308.83 283
15310.00 326
15311.17 301
15312.34 276
15313.51 274
15314.68 303
15315.85 301
15317.02 329
15318.19 295
15319.36 298
15320.53 313
15321.70 288
15322.87 310
15324.04 330
15325.21 322
15326.38 297
15327.55 311
15328.72 318
15329.89 368
15331.06 339
15332.23 294
15333.40 294
15334.57 317
15335.74 280
15336.91 323
15338.08 317
15339.25 302
15340.42 308
15341.59 287
15342.76 268
15343.93 297
15345.10 293
15346.27 359
15347.44 332
15348.62 309
15349.79 325
15350.96 336
15352.13 345
15353.30 310
15354.47 295
15355.64 328
15356.81 320
15357.98 309
15359.15 317
15360.33 300
15361.50 296
15362.67 315
15363.84 330
15365.01 333
15366.18 310
15367.35 343
15368.53 343
15369.70 331
15370.87 327
15372.04 336
15373.21 318
15374.38 344
15375.56 338
15376.73 265
15377.90 338
15379.07 336
15380.24 380
15381.42 326
15382.59 351
15383.76 336
15384.93 388
15386.10 339
15387.28 331
15388.45 376
15389.62 381
15390.79 383
15391.97 361
15393.14 373
15394.31 382
15395.48 374
15396.66 354
15397.83 346
15399.00 331
15400.17 379
15401.35 357
15402.52 310
15403.69 313
15404.87 294
15406.04 322
15407.21 331
15408.39 333
15409.56 344
15410.73 339
15411.91 324
15413.08 325
15414.25 282
15415.42 310
15416.60 300
15417.77 305
15418.95 298
15420.12 315
15421.29 302
15422.47 303
15423.64 305
15424.81 279
15425.99 309
15427.16 231
15428.33 292
15429.51 248
15430.68 287
15431.86 286
15433.03 308
15434.20 321
15435.38 304
15436.55 277
15437.73 301
15438.90 292
15440.08 272
15441.25 272
15442.42 267
15443.60 290
15444.77 285
15445.95 263
15447.12 253
15448.30 295
15449.47 283
15450.65 269
15451.82 249
15453.00 270
15454.17 245
15455.35 266
15456.52 258
15457.70 308
15458.87 256
15460.05 276
15461.22 308
15462.40 328
15463.57 299
15464.75 275
15465.92 270
15467.10 263
15468.27 309
15469.45 273
15470.62 317
15471.80 259
15472.97 279
15474.15 271
15475.33 281
15476.50 306
15477.68 290
15478.85 262
15480.03 279
15481.20 264
15482.38 250
15483.56 282
15484.73 278
15485.91 298
15487.08 237
15488.26 277
15489.44 286
15490.61 312
15491.79 271
15492.97 279
15494.14 250
15495.32 253
15496.49 303
15497.67 272
15498.85 273
15500.02 303
15501.20 316
15502.38 314
15503.55 296
15504.73 260
15505.91 292
15507.08 288
15508.26 287
15509.44 251
15510.62 279
15511.79 272
15512.97 275
15514.15 263
15515.32 268
15516.50 266
15517.68 238
15518.86 267
15520.03 266
15521.21 260
15522.39 300
15523.57 275
15524.74 276
15525.92 286
15527.10 246
15528.28 245
15529.45 293
15530.63 257
15531.81 268
15532.99 258
15534.16 276
15535.34 270
15536.52 303
15537.70 272
15538.88 276
15540.06 271
15541.23 274
15542.41 281
15543.59 264
15544.77 258
15545.95 259
15547.12 282
15548.30 286
15549.48 307
15550.66 301
15551.84 283
15553.02 302
15554.20 319
15555.37 315
15556.55 299
15557.73 303
15558.91 290
15560.09 290
15561.27 280
15562.45 269
15563.63 309
15564.81 356
15565.98 328
15567.16 303
15568.34 283
15569.52 330
15570.70 319
15571.88 298
15573.06 276
15574.24 313
15575.42 334
15576.60 338
15577.78 312
15578.96 306
15580.14 302
15581.32 328
15582.50 337
15583.68 327
15584.86 316
15586.04 345
15587.22 313
15588.40 326
15589.58 362
15590.76 357
15591.94 315
15593.12 316
15594.30 358
15595.48 329
15596.66 357
15597.84 343
15599.02 399
15600.20 398
15601.38 358
15602.56 337
15603.74 349
15604.92 340
15606.10 382
15607.28 409
15608.46 378
15609.64 377
15610.82 367
15612.00 384
15613.19 355
15614.37 407
15615.55 368
15616.73 416
15617.91 393
15619.09 384
15620.27 411
15621.45 403
15622.63 416
15623.82 403
15625.00 366
15626.18 471
15627.36 491
15628.54 470
15629.72 397
15630.90 390
15632.09 408
15633.27 437
15634.45 439
15635.63 397
15636.81 471
15637.99 451
15639.18 472
15640.36 456
15641.54 486
15642.72 450
15643.90 482
15645.09 470
15646.27 483
15647.45 470
15648.63 467
15649.82 515
15651.00 545
15652.18 541
15653.36 474
15654.54 507
15655.73 494
15656.91 464
15658.09 470
15659.28 493
15660.46 505
15661.64 500
15662.82 516
15664.01 478
15665.19 481
15666.37 502
15667.55 502
15668.74 500
15669.92 496
15671.10 468
15672.29 467
15673.47 451
15674.65 424
15675.84 470
15677.02 445
15678.20 401
15679.39 413
15680.57 412
15681.75 414
15682.94 464
15684.12 398
15685.30 473
15686.49 437
15687.67 445
15688.86 453
15690.04 432
15691.22 443
15692.41 433
15693.59 417
15694.78 441
15695.96 443
15697.14 409
15698.33 445
15699.51 422
15700.70 436
15701.88 427
15703.06 492
15704.25 453
15705.43 474
15706.62 484
15707.80 485
15708.99 488
15710.17 535
15711.36 512
15712.54 553
15713.73 513
15714.91 539
15716.09 493
15717.28 483
15718.46 511
15719.65 510
15720.83 513
15722.02 498
15723.20 497
15724.39 506
15725.57 513
15726.76 488
15727.95 533
15729.13 480
15730.32 546
15731.50 505
15732.69 503
15733.87 524
15735.06 509
15736.24 517
15737.43 470
15738.61 510
15739.80 511
15740.99 514
15742.17 533
15743.36 549
15744.54 540
15745.73 549
15746.92 562
15748.10 582
15749.29 567
15750.47 565
15751.66 555
15752.85 578
15754.03 608
15755.22 559
15756.40 532
15757.59 566
15758.78 572
15759.96 531
15761.15 510
15762.34 514
15763.52 529
15764.71 546
15765.90 536
15767.08 503
15768.27 501
15769.46 497
15770.64 445
15771.83 494
15773.02 495
15774.20 557
15775.39 490
15776.58 460
15777.77 468
15778.95 535
15780.14 498
15781.33 501
15782.51 470
15783.70 505
15784.89 482
15786.08 477
15787.26 510
15788.45 489
15789.64 502
15790.83 435
15792.01 463
15793.20 420
15794.39 440
15795.58 426
15796.77 465
15797.95 407
15799.14 406
15800.33 392
15801.52 389
15802.71 426
15803.89 425
15805.08 440
15806.27 449
15807.46 418
15808.65 379
15809.84 380
15811.02 373
15812.21 386
15813.40 388
15814.59 413
15815.78 394
15816.97 414
15818.15 371
15819.34 412
15820.53 406
15821.72 358
15822.91 366
15824.10 381
15825.29 410
15826.48 412
15827.67 384
15828.85 351
15830.04 387
15831.23 353
15832.42 372
15833.61 355
15834.80 386
15835.99 319
15837.18 364
15838.37 350
15839.56 354
15840.75 356
15841.94 396
15843.13 399
15844.32 387
15845.51 388
15846.70 347
15847.89 398
15849.08 409
15850.27 389
15851.46 330
15852.65 323
15853.84 404
15855.03 401
15856.22 369
15857.41 368
15858.60 397
15859.79 368
15860.98 374
15862.17 379
15863.36 391
15864.55 419
15865.74 429
15866.93 422
15868.12 401
15869.31 384
15870.50 387
15871.69 371
15872.88 429
15874.07 403
15875.26 379
15876.45 451
15877.64 393
15878.84 431
15880.03 445
15881.22 424
15882.41 391
15883.60 412
15884.79 404
15885.98 407
15887.17 387
15888.36 427
15889.56 398
15890.75 466
15891.94 425
15893.13 450
15894.32 427
15895.51 427
15896.71 500
15897.90 475
15899.09 426
15900.28 452
15901.47 494
15902.66 486
15903.86 443
15905.05 434
15906.24 427
15907.43 414
15908.62 463
15909.82 444
15911.01 490
15912.20 454
15913.39 516
15914.58 459
15915.78 507
15916.97 446
15918.16 470
15919.35 505
15920.55 477
15921.74 496
15922.93 473
15924.12 519
15925.32 521
15926.51 502
15927.70 514
15928.90 509
15930.09 530
15931.28 471
15932.47 480
15933.67 470
15934.86 499
15936.05 502
15937.25 454
15938.44 445
15939.63 466
15940.83 457
15942.02 429
15943.21 448
15944.41 420
15945.60 393
15946.79 400
15947.99 387
15949.18 409
15950.37 356
15951.57 375
15952.76 392
15953.96 366
15955.15 364
15956.34 346
15957.54 325
15958.73 317
15959.92 360
15961.12 346
15962.31 343
15963.51 301
15964.70 315
15965.90 328
15967.09 326
15968.28 311
15969.48 339
15970.67 309
15971.87 281
15973.06 294
15974.26 277
15975.45 314
15976.65 342
15977.84 300
15979.03 293
15980.23 307
15981.42 300
15982.62 303
15983.81 282
15985.01 305
15986.20 308
15987.40 300
15988.59 317
15989.79 301
15990.98 271
15992.18 287
15993.37 301
15994.57 281
15995.77 279
15996.96 306
15998.16 322
15999.35 327
16000.55 303
16001.74 284
16002.94 306
16004.13 291
16005.33 273
16006.53 291
16007.72 327
16008.92 299
16010.11 318
16011.31 315
16012.51 283
16013.70 299
16014.90 279
16016.09 292
16017.29 290
16018.49 276
16019.68 280
16020.88 298
16022.07 253
16023.27 271
16024.47 258
16025.66 276
16026.86 295
16028.06 313
16029.25 302
16030.45 285
16031.65 276
16032.84 260
16034.04 262
16035.24 234
16036.43 283
16037.63 257
16038.83 287
16040.02 272
16041.22 286
16042.42 254
16043.62 277
16044.81 261
16046.01 299
16047.21 291
16048.40 245
16049.60 267
16050.80 269
16052.00 272
16053.19 263
16054.39 269
16055.59 250
16056.79 270
16057.99 288
16059.18 273
16060.38 258
16061.58 271
16062.78 272
16063.97 270
16065.17 267
16066.37 236
16067.57 253
16068.77 267
16069.96 247
16071.16 231
16072.36 259
16073.56 276
16074.76 281
16075.96 252
16077.15 232
16078.35 223
16079.55 225
16080.75 246
16081.95 268
16083.15 257
16084.35 279
16085.54 270
16086.74 309
16087.94 278
16089.14 289
16090.34 262
16091.54 233
16092.74 237
16093.94 246
16095.14 257
16096.33 264
16097.53 287
16098.73 255
16099.93 237
16101.13 227
16102.33 249
16103.53 252
16104.73 263
16105.93 257
16107.13 230
16108.33 263
16109.53 232
16110.73 250
16111.93 248
16113.13 261
16114.33 242
16115.53 264
16116.73 260
16117.93 277
16119.13 263
16120.33 236
16121.53 263
16122.73 218
16123.93 219
16125.13 233
16126.33 265
16127.53 264
16128.73 224
16129.93 234
16131.13 229
16132.33 237
16133.53 264
16134.73 242
16135.93 230
16137.13 284
16138.33 255
16139.53 244
16140.73 246
16141.93 226
16143.13 227
16144.34 232
16145.54 214
16146.74 235
16147.94 277
16149.14 273
16150.34 247
16151.54 272
16152.74 270
16153.94 235
16155.15 216
16156.35 235
16157.55 224
16158.75 246
16159.95 254
16161.15 236
16162.35 236
16163.56 210
16164.76 271
16165.96 239
16167.16 224
16168.36 256
16169.56 255
16170.77 278
16171.97 232
16173.17 236
16174.37 230
16175.57 254
16176.78 258
16177.98 224
16179.18 225
16180.38 256
16181.59 221
16182.79 227
16183.99 237
16185.19 219
16186.40 237
16187.60 243
16188.80 262
16190.00 255
16191.21 249
16192.41 263
16193.61 276
16194.81 248
16196.02 235
16197.22 243
16198.42 258
16199.63 253
16200.83 231
16202.03 251
16203.23 252
16204.44 229
16205.64 248
16206.84 231
16208.05 254
16209.25 237
16210.45 253
16211.66 273
16212.86 224
16214.06 264
16215.27 272
16216.47 256
16217.68 230
16218.88 206
16220.08 266
16221.29 266
16222.49 263
16223.69 248
16224.90 252
16226.10 265
16227.31 277
16228.51 261
16229.71 283
16230.92 279
16232.12 268
16233.33 258
16234.53 285
16235.74 318
16236.94 259
16238.14 304
16239.35 274
16240.55 260
16241.76 262
16242.96 306
16244.17 295
16245.37 249
16246.58 232
16247.78 264
16248.99 298
16250.19 295
16251.40 270
16252.60 282
16253.81 301
16255.01 291
16256.22 278
16257.42 273
16258.63 290
16259.83 337
16261.04 330
16262.24 291
16263.45 268
16264.65 308
16265.86 306
16267.06 307
16268.27 291
16269.47 287
16270.68 327
16271.89 320
16273.09 291
16274.30 294
16275.50 279
16276.71 316
16277.91 325
16279.12 308
16280.33 334
16281.53 346
16282.74 322
16283.94 343
16285.15 313
16286.36 339
16287.56 353
16288.77 328
16289.98 314
16291.18 339
16292.39 318
16293.59 350
16294.80 339
16296.01 321
16297.21 363
16298.42 367
16299.63 323
16300.83 346
16302.04 341
16303.25 361
16304.46 351
16305.66 366
16306.87 343
16308.08 383
16309.28 365
16310.49 362
16311.70 345
16312.90 376
16314.11 383
16315.32 373
16316.53 326
16317.73 307
16318.94 323
16320.15 279
16321.36 292
16322.56 264
16323.77 295
16324.98 293
16326.19 234
16327.39 260
16328.60 309
16329.81 289
16331.02 269
16332.23 253
16333.43 266
16334.64 294
16335.85 298
16337.06 285
16338.27 273
16339.47 267
16340.68 296
16341.89 322
16343.10 292
16344.31 281
16345.52 277
16346.72 261
16347.93 242
16349.14 241
16350.35 219
16351.56 254
16352.77 226
16353.98 246
16355.18 239
16356.39 256
16357.60 276
16358.81 261
16360.02 241
16361.23 234
16362.44 239
16363.65 267
16364.86 257
16366.07 245
16367.27 232
16368.48 220
16369.69 250
16370.90 232
16372.11 236
16373.32 231
16374.53 244
16375.74 256
16376.95 243
16378.16 251
16379.37 259
16380.58 238
16381.79 225
16383.00 242
16384.21 237
16385.42 269
16386.63 241
16387.84 241
16389.05 257
16390.26 254
16391.47 218
16392.68 232
16393.89 245
16395.10 231
16396.31 233
16397.52 220
16398.73 223
16399.94 238
16401.15 215
16402.36 226
16403.57 239
16404.78 230
16405.99 244
16407.20 245
16408.41 238
16409.62 248
16410.84 228
16412.05 228
16413.26 276
16414.47 275
16415.68 267
16416.89 226
16418.10 226
16419.31 227
16420.52 239
16421.73 237
16422.95 233
16424.16 218
16425.37 260
16426.58 208
16427.79 197
16429.00 235
16430.21 242
16431.43 243
16432.64 231
16433.85 211
16435.06 209
16436.27 227
16437.48 271
16438.70 211
16439.91 222
16441.12 195
16442.33 251
16443.54 244
16444.76 239
16445.97 232
16447.18 242
16448.39 232
16449.61 260
16450.82 248
16452.03 252
16453.24 215
16454.45 225
16455.67 243
16456.88 246
16458.09 229
16459.31 207
16460.52 230
16461.73 213
16462.94 245
16464.16 200
16465.37 263
16466.58 238
16467.79 230
16469.01 220
16470.22 204
16471.43 230
16472.65 241
16473.86 240
16475.07 210
16476.29 222
16477.50 225
16478.71 229
16479.93 244
16481.14 214
16482.35 230
16483.57 232
16484.78 197
16485.99 209
16487.21 218
16488.42 212
16489.64 216
16490.85 260
16492.06 233
16493.28 230
16494.49 198
16495.70 217
16496.92 250
16498.13 218
16499.35 204
16500.56 236
16501.77 260
16502.99 223
16504.20 186
16505.42 192
16506.63 211
16507.85 200
16509.06 206
16510.28 200
16511.49 190
16512.70 225
16513.92 229
16515.13 230
16516.35 204
16517.56 209
16518.78 240
16519.99 215
16521.21 210
16522.42 208
16523.64 227
16524.85 224
16526.07 217
16527.28 228
16528.50 208
16529.71 220
16530.93 214
16532.14 219
16533.36 231
16534.57 223
16535.79 243
16537.01 248
16538.22 255
16539.44 246
16540.65 264
16541.87 241
16543.08 233
16544.30 240
16545.52 219
16546.73 216
16547.95 248
16549.16 230
16550.38 226
16551.60 214
16552.81 253
16554.03 223
16555.24 256
16556.46 255
16557.68 229
16558.89 246
16560.11 244
16561.32 219
16562.54 242
16563.76 252
16564.97 242
16566.19 245
16567.41 234
16568.62 247
16569.84 265
16571.06 271
16572.27 241
16573.49 217
16574.71 254
16575.93 256
16577.14 269
16578.36 266
16579.58 283
16580.79 293
16582.01 283
16583.23 264
16584.44 234
16585.66 297
16586.88 270
16588.10 264
16589.31 265
16590.53 250
16591.75 238
16592.97 238
16594.18 249
16595.40 281
16596.62 221
16597.84 242
16599.06 208
16600.27 206
16601.49 231
16602.71 233
16603.93 247
16605.14 214
16606.36 224
16607.58 209
16608.80 191
16610.02 207
16611.24 227
16612.45 226
16613.67 225
16614.89 206
16616.11 239
16617.33 276
16618.55 241
16619.76 202
16620.98 245
16622.20 220
16623.42 203
16624.64 205
16625.86 207
16627.08 188
16628.30 199
16629.51 210
16630.73 224
16631.95 220
16633.17 235
16634.39 267
16635.61 227
16636.83 212
16638.05 190
16639.27 205
16640.49 217
16641.71 217
16642.92 244
16644.14 243
16645.36 235
16646.58 213
16647.80 207
16649.02 200
16650.24 222
16651.46 215
16652.68 223
16653.90 181
16655.12 187
16656.34 214
16657.56 219
16658.78 175
16660.00 232
16661.22 217
16662.44 215
16663.66 216
16664.88 186
16666.10 208
16667.32 179
16668.54 197
16669.76 179
16670.98 188
16672.20 192
16673.42 203
16674.64 191
16675.87 177
16677.09 175
16678.31 200
16679.53 213
16680.75 206
16681.97 192
16683.19 214
16684.41 205
16685.63 195
16686.85 192
16688.07 194
16689.30 198
16690.52 195
16691.74 197
16692.96 200
16694.18 180
16695.40 197
16696.62 224
16697.84 206
16699.07 198
16700.29 169
16701.51 224
16702.73 215
16703.95 193
16705.17 185
16706.40 185
16707.62 207
16708.84 186
16710.06 161
16711.28 211
16712.50 212
16713.73 165
16714.95 226
16716.17 198
16717.39 188
16718.61 192
16719.84 187
16721.06 210
16722.28 191
16723.50 195
16724.73 215
16725.95 223
16727.17 199
16728.39 222
16729.62 213
16730.84 235
16732.06 204
16733.28 191
16734.51 218
16735.73 205
16736.95 197
16738.18 211
16739.40 182
16740.62 188
16741.84 203
16743.07 196
16744.29 222
16745.51 175
16746.74 200
16747.96 221
16749.18 215
16750.41 201
16751.63 202
16752.85 219
16754.08 200
16755.30 201
16756.52 209
16757.75 189
16758.97 199
16760.20 203
16761.42 200
16762.64 198
16763.87 180
16765.09 194
16766.31 220
16767.54 217
16768.76 217
16769.99 202
16771.21 206
16772.43 217
16773.66 176
16774.88 183
16776.11 186
16777.33 193
16778.56 196
16779.78 202
16781.01 225
16782.23 196
16783.45 236
16784.68 205
16785.90 218
16787.13 195
16788.35 199
16789.58 203
16790.80 214
16792.03 203
16793.25 205
16794.48 201
16795.70 235
16796.93 205
16798.15 202
16799.38 197
16800.60 180
16801.83 208
16803.05 208
16804.28 191
16805.50 186
16806.73 196
16807.95 208
16809.18 208
16810.41 202
16811.63 202
16812.86 198
16814.08 199
16815.31 202
16816.53 230
16817.76 194
16818.99 229
16820.21 240
16821.44 221
16822.66 192
16823.89 218
16825.12 245
16826.34 213
16827.57 212
16828.79 219
16830.02 278
16831.25 233
16832.47 236
16833.70 218
16834.93 223
16836.15 220
16837.38 234
16838.61 217
16839.83 225
16841.06 251
16842.29 250
16843.51 282
16844.74 262
16845.97 239
16847.19 228
16848.42 274
16849.65 204
16850.87 195
16852.10 231
16853.33 259
16854.56 245
16855.78 227
16857.01 261
16858.24 276
16859.46 246
16860.69 271
16861.92 282
16863.15 264
16864.37 260
16865.60 266
16866.83 308
16868.06 275
16869.28 336
16870.51 322
16871.74 345
16872.97 329
16874.20 338
16875.42 360
16876.65 349
16877.88 322
16879.11 289
16880.34 350
16881.56 321
16882.79 346
16884.02 333
16885.25 357
16886.48 347
16887.71 360
16888.93 319
16890.16 306
16891.39 313
16892.62 308
16893.85 353
16895.08 312
16896.31 302
16897.53 303
16898.76 315
16899.99 297
16901.22 284
16902.45 290
16903.68 300
16904.91 265
16906.14 267
16907.37 289
16908.59 283
16909.82 271
16911.05 266
16912.28 273
16913.51 264
16914.74 283
16915.97 286
16917.20 262
16918.43 251
16919.66 236
16920.89 276
16922.12 270
16923.35 234
16924.58 263
16925.81 229
16927.04 244
16928.27 226
16929.50 215
16930.73 258
16931.96 230
16933.19 245
16934.42 214
16935.65 244
16936.88 236
16938.11 253
16939.34 237
16940.57 254
16941.80 208
16943.03 229
16944.26 224
16945.49 237
16946.72 214
16947.95 228
16949.18 237
16950.41 196
16951.64 189
16952.87 236
16954.10 227
16955.33 196
16956.57 244
16957.80 227
16959.03 238
16960.26 214
16961.49 225
16962.72 216
16963.95 203
16965.18 210
16966.41 192
16967.65 195
16968.88 201
16970.11 211
16971.34 232
16972.57 225
16973.80 219
16975.03 179
16976.27 204
16977.50 231
16978.73 218
16979.96 240
16981.19 205
16982.42 219
16983.66 198
16984.89 213
16986.12 203
16987.35 222
16988.58 224
16989.82 217
16991.05 219
16992.28 174
16993.51 237
16994.75 220
16995.98 237
16997.21 215
16998.44 213
16999.67 218
17000.91 223
17002.14 220
17003.37 240
17004.61 203
17005.84 201
17007.07 239
17008.30 220
17009.54 205
17010.77 227
17012.00 225
17013.23 194
17014.47 233
17015.70 191
17016.93 172
17018.17 197
17019.40 232
17020.63 248
17021.87 193
17023.10 192
17024.33 187
17025.57 218
17026.80 212
17028.03 221
17029.27 185
17030.50 177
17031.73 233
17032.97 236
17034.20 195
17035.44 207
17036.67 206
17037.90 192
17039.14 199
17040.37 194
17041.60 208
17042.84 173
17044.07 196
17045.31 165
17046.54 196
17047.78 184
17049.01 209
17050.24 204
17051.48 185
17052.71 203
17053.95 210
17055.18 193
17056.42 168
17057.65 173
17058.89 192
17060.12 180
17061.35 198
17062.59 203
17063.82 180
17065.06 196
17066.29 156
17067.53 190
17068.76 176
17070.00 187
17071.23 188
17072.47 176
17073.70 198
17074.94 183
17076.17 174
17077.41 199
17078.65 156
17079.88 166
17081.12 179
17082.35 184
17083.59 180
17084.82 170
17086.06 191
17087.29 185
17088.53 173
17089.77 196
17091.00 190
17092.24 187
17093.47 168
17094.71 193
17095.94 208
17097.18 172
17098.42 181
17099.65 176
17100.89 185
17102.12 202
17103.36 185
17104.60 188
17105.83 158
17107.07 202
17108.31 172
17109.54 176
17110.78 192
17112.02 182
17113.25 188
17114.49 165
17115.73 207
17116.96 190
17118.20 188
17119.44 181
17120.67 173
17121.91 166
17123.15 181
17124.38 178
17125.62 175
17126.86 188
17128.10 168
17129.33 166
17130.57 169
17131.81 205
17133.04 191
17134.28 165
17135.52 137
17136.76 189
17137.99 180
17139.23 163
17140.47 189
17141.71 208
17142.94 205
17144.18 179
17145.42 163
17146.66 147
17147.90 187
17149.13 203
17150.37 198
17151.61 183
17152.85 210
17154.08 205
17155.32 198
17156.56 165
17157.80 152
17159.04 179
17160.28 208
17161.51 169
17162.75 161
17163.99 176
17165.23 161
17166.47 197
17167.71 180
17168.95 177
17170.18 154
17171.42 189
17172.66 182
17173.90 157
17175.14 148
17176.38 161
17177.62 156
17178.86 159
17180.09 182
17181.33 187
17182.57 157
17183.81 134
17185.05 173
17186.29 185
17187.53 182
17188.77 159
17190.01 173
17191.25 206
17192.49 171
17193.73 166
17194.97 200
17196.21 144
17197.45 162
17198.69 152
17199.92 153
17201.16 174
17202.40 150
17203.64 176
17204.88 153
17206.12 164
17207.36 156
17208.60 172
17209.84 151
17211.08 167
17212.32 152
17213.56 156
17214.81 188
17216.05 161
17217.29 162
17218.53 167
17219.77 172
17221.01 155
17222.25 164
17223.49 154
17224.73 171
17225.97 157
17227.21 156
17228.45 142
17229.69 163
17230.93 162
17232.17 166
17233.41 151
17234.66 151
17235.90 170
17237.14 148
17238.38 145
17239.62 142
17240.86 180
17242.10 166
17243.34 163
17244.58 161
17245.83 166
17247.07 184
17248.31 159
17249.55 158
17250.79 143
17252.03 170
17253.28 176
17254.52 174
17255.76 152
17257.00 150
17258.24 140
17259.48 143
17260.73 169
17261.97 176
17263.21 152
17264.45 171
17265.69 187
17266.94 168
17268.18 156
17269.42 169
17270.66 169
17271.91 166
17273.15 167
17274.39 161
17275.63 169
17276.88 140
17278.12 142
17279.36 143
17280.60 153
17281.85 157
17283.09 179
17284.33 147
17285.57 148
17286.82 141
17288.06 149
17289.30 159
17290.55 166
17291.79 135
17293.03 149
17294.28 158
17295.52 151
17296.76 157
17298.01 151
17299.25 184
17300.49 163
17301.74 186
17302.98 146
17304.22 151
17305.47 163
17306.71 139
17307.95 145
17309.20 144
17310.44 141
17311.68 137
17312.93 155
17314.17 150
17315.42 157
17316.66 172
17317.90 180
17319.15 148
17320.39 155
17321.64 173
17322.88 170
17324.12 149
17325.37 161
17326.61 157
17327.86 144
17329.10 153
17330.35 161
17331.59 152
17332.83 146
17334.08 142
17335.32 153
17336.57 162
17337.81 143
17339.06 143
17340.30 173
17341.55 179
17342.79 126
17344.04 148
17345.28 163
17346.53 173
17347.77 179
17349.02 155
17350.26 146
17351.51 153
17352.75 153
17354.00 168
17355.24 160
17356.49 135
17357.73 153
17358.98 152
17360.23 142
17361.47 174
17362.72 151
17363.96 149
17365.21 155
17366.45 151
17367.70 159
17368.95 155
17370.19 171
17371.44 135
17372.68 173
17373.93 160
17375.18 166
17376.42 168
17377.67 166
17378.91 155
17380.16 129
17381.41 151
17382.65 147
17383.90 172
17385.15 161
17386.39 149
17387.64 158
17388.89 156
17390.13 166
17391.38 138
17392.63 159
17393.87 144
17395.12 151
17396.37 122
17397.61 131
17398.86 145
17400.11 155
17401.35 139
17402.60 159
17403.85 135
17405.09 138
17406.34 154
17407.59 166
17408.84 138
17410.08 149
17411.33 140
17412.58 153
17413.83 142
17415.07 152
17416.32 136
17417.57 130
17418.82 152
17420.06 138
17421.31 157
17422.56 180
17423.81 169
17425.05 152
17426.30 152
17427.55 145
17428.80 154
17430.05 145
17431.29 141
17432.54 156
17433.79 164
17435.04 162
17436.29 176
17437.54 134
17438.78 148
17440.03 189
17441.28 177
17442.53 160
17443.78 171
17445.03 165
17446.27 162
17447.52 187
17448.77 154
17450.02 179
17451.27 177
17452.52 163
17453.77 163
17455.02 143
17456.27 139
17457.51 142
17458.76 153
17460.01 166
17461.26 161
17462.51 165
17463.76 186
17465.01 165
17466.26 171
17467.51 189
17468.76 177
17470.01 155
17471.26 163
17472.51 173
17473.76 163
17475.01 150
17476.26 177
17477.50 151
17478.75 130
17480.00 166
17481.25 161
17482.50 162
17483.75 159
17485.00 177
17486.25 177
17487.50 176
17488.75 155
17490.00 189
17491.25 166
17492.51 165
17493.76 154
17495.01 178
17496.26 182
17497.51 154
17498.76 178
17500.01 185
17501.26 149
17502.51 153
17503.76 197
17505.01 194
17506.26 188
17507.51 191
17508.76 180
17510.01 191
17511.26 163
17512.52 204
17513.77 174
17515.02 157
17516.27 181
17517.52 159
17518.77 183
17520.02 185
17521.27 139
17522.53 161
17523.78 185
17525.03 181
17526.28 169
17527.53 197
17528.78 188
17530.03 167
17531.29 201
17532.54 193
17533.79 193
17535.04 175
17536.29 187
17537.55 187
17538.80 188
17540.05 198
17541.30 192
17542.55 201
17543.81 202
17545.06 193
17546.31 182
17547.56 195
17548.81 184
17550.07 194
17551.32 173
17552.57 184
17553.82 165
17555.08 183
17556.33 178
17557.58 174
17558.83 162
17560.09 184
17561.34 180
17562.59 179
17563.85 196
17565.10 187
17566.35 179
17567.60 177
17568.86 207
17570.11 186
17571.36 168
17572.62 193
17573.87 175
17575.12 179
17576.38 186
17577.63 167
17578.88 186
17580.14 178
17581.39 169
17582.64 163
17583.90 179
17585.15 201
17586.40 187
17587.66 187
17588.91 180
17590.17 199
17591.42 192
17592.67 206
17593.93 169
17595.18 169
17596.43 158
17597.69 176
17598.94 208
17600.20 203
17601.45 204
17602.71 191
17603.96 200
17605.21 195
17606.47 193
17607.72 191
17608.98 185
17610.23 202
17611.49 183
17612.74 186
17614.00 182
17615.25 190
17616.50 171
17617.76 196
17619.01 158
17620.27 163
17621.52 184
17622.78 178
17624.03 184
17625.29 174
17626.54 196
17627.80 178
17629.05 168
17630.31 183
17631.56 159
17632.82 174
17634.08 163
17635.33 173
17636.59 159
17637.84 191
17639.10 175
17640.35 193
17641.61 191
17642.86 178
17644.12 195
17645.38 201
17646.63 157
17647.89 143
17649.14 165
17650.40 181
17651.66 214
17652.91 200
17654.17 190
17655.42 183
17656.68 201
17657.94 197
17659.19 165
17660.45 179
17661.70 186
17662.96 216
17664.22 177
17665.47 170
17666.73 204
17667.99 198
17669.24 174
17670.50 179
17671.76 193
17673.01 158
17674.27 181
17675.53 168
17676.78 161
17678.04 142
17679.30 151
17680.56 170
17681.81 169
17683.07 179
17684.33 175
17685.58 179
17686.84 164
17688.10 185
17689.36 171
17690.61 191
17691.87 164
17693.13 153
17694.39 152
17695.64 144
17696.90 162
17698.16 168
17699.42 189
17700.67 155
17701.93 174
17703.19 183
17704.45 166
17705.70 171
17706.96 173
17708.22 175
17709.48 172
17710.74 165
17711.99 148
17713.25 179
17714.51 163
17715.77 171
17717.03 152
17718.29 167
17719.54 148
17720.80 166
17722.06 183
17723.32 199
17724.58 160
17725.84 182
17727.10 170
17728.35 164
17729.61 159
17730.87 150
17732.13 152
17733.39 156
17734.65 179
17735.91 153
17737.17 172
17738.43 175
17739.69 146
17740.94 177
17742.20 167
17743.46 177
17744.72 168
17745.98 142
17747.24 138
17748.50 179
17749.76 157
17751.02 169
17752.28 193
17753.54 167
17754.80 178
17756.06 165
17757.32 158
17758.58 166
17759.84 147
17761.10 150
17762.36 180
17763.62 159
17764.88 151
17766.14 155
17767.40 162
17768.66 145
17769.92 153
17771.18 172
17772.44 153
17773.70 157
17774.96 159
17776.22 148
17777.48 164
17778.74 155
17780.00 143
17781.26 161
17782.52 165
17783.78 153
17785.04 167
17786.30 149
17787.57 153
17788.83 136
17790.09 160
17791.35 167
17792.61 163
17793.87 140
17795.13 138
17796.39 128
17797.65 150
17798.91 145
17800.18 160
17801.44 140
17802.70 154
17803.96 148
17805.22 164
17806.48 151
17807.74 165
17809.01 163
17810.27 136
17811.53 154
17812.79 143
17814.05 154
17815.31 129
17816.58 152
17817.84 135
17819.10 146
17820.36 154
17821.62 150
17822.89 148
17824.15 150
17825.41 137
17826.67 128
17827.94 148
17829.20 149
17830.46 137
17831.72 135
17832.98 164
17834.25 153
17835.51 137
17836.77 149
17838.04 167
17839.30 154
17840.56 153
17841.82 145
17843.09 143
17844.35 161
17845.61 139
17846.87 142
17848.14 130
17849.40 163
17850.66 142
17851.93 140
17853.19 147
17854.45 145
17855.72 171
17856.98 169
17858.24 156
17859.51 126
17860.77 155
17862.03 143
17863.30 163
17864.56 167
17865.82 140
17867.09 134
17868.35 129
17869.62 138
17870.88 159
17872.14 137
17873.41 134
17874.67 130
17875.93 145
17877.20 126
17878.46 113
17879.73 141
17880.99 144
17882.26 148
17883.52 131
17884.78 135
17886.05 137
17887.31 167
17888.58 123
17889.84 141
17891.11 133
17892.37 150
17893.63 127
17894.90 148
17896.16 141
17897.43 136
17898.69 132
17899.96 169
17901.22 153
17902.49 143
17903.75 124
17905.02 134
17906.28 126
17907.55 136
17908.81 161
17910.08 118
17911.34 141
17912.61 134
17913.87 159
17915.14 125
17916.41 138
17917.67 144
17918.94 152
17920.20 127
17921.47 119
17922.73 141
17924.00 146
17925.26 133
17926.53 157
17927.80 148
17929.06 144
17930.33 146
17931.59 134
17932.86 150
17934.13 143
17935.39 160
17936.66 135
17937.92 140
17939.19 140
17940.46 139
17941.72 147
17942.99 141
17944.26 118
17945.52 119
17946.79 150
17948.06 133
17949.32 143
17950.59 131
17951.85 164
17953.12 167
17954.39 130
17955.66 132
17956.92 127
17958.19 137
17959.46 155
17960.72 138
17961.99 147
17963.26 130
17964.52 143
17965.79 133
17967.06 119
17968.33 139
17969.59 140
17970.86 178
17972.13 134
17973.40 124
17974.66 137
17975.93 141
17977.20 133
17978.47 145
17979.73 148
17981.00 127
17982.27 123
17983.54 129
17984.80 137
17986.07 162
17987.34 152
17988.61 127
17989.88 141
17991.14 129
17992.41 144
17993.68 141
17994.95 154
17996.22 125
17997.48 149
17998.75 141
18000.02 133
18001.29 131
18002.56 132
18003.83 139
18005.10 148
18006.36 136
18007.63 131
18008.90 142
18010.17 141
18011.44 132
18012.71 138
18013.98 139
18015.25 116
18016.51 135
18017.78 156
18019.05 123
18020.32 140
18021.59 149
18022.86 165
18024.13 129
18025.40 126
18026.67 159
18027.94 176
18029.21 135
18030.48 125
18031.75 115
18033.01 135
18034.28 134
18035.55 113
18036.82 134
18038.09 127
18039.36 127
18040.63 143
18041.90 149
18043.17 121
18044.44 117
18045.71 144
18046.98 138
18048.25 109
18049.52 127
18050.79 149
18052.06 160
18053.33 145
18054.60 139
18055.87 165
18057.14 130
18058.42 152
18059.69 133
18060.96 127
18062.23 153
18063.50 158
18064.77 141
18066.04 119
18067.31 127
18068.58 117
18069.85 146
18071.12 139
18072.39 143
18073.66 138
18074.93 149
18076.21 160
18077.48 153
18078.75 144
18080.02 152
18081.29 136
18082.56 129
18083.83 131
18085.10 144
18086.38 162
18087.65 155
18088.92 150
18090.19 144
18091.46 132
18092.73 164
18094.01 177
18095.28 154
18096.55 163
18097.82 152
18099.09 144
18100.36 135
18101.64 139
18102.91 137
18104.18 161
18105.45 153
18106.73 152
18108.00 147
18109.27 141
18110.54 142
18111.81 126
18113.09 122
18114.36 136
18115.63 175
18116.90 132
18118.18 165
18119.45 148
18120.72 150
18121.99 140
18123.27 163
18124.54 131
18125.81 158
18127.09 161
18128.36 160
18129.63 143
18130.90 137
18132.18 151
18133.45 150
18134.72 121
18136.00 132
18137.27 148
18138.54 132
18139.82 140
18141.09 125
18142.36 141
18143.64 151
18144.91 120
18146.18 134
18147.46 147
18148.73 157
18150.00 147
18151.28 156
18152.55 132
18153.83 142
18155.10 141
18156.37 148
18157.65 136
18158.92 129
18160.20 146
18161.47 142
18162.74 141
18164.02 139
18165.29 174
18166.57 168
18167.84 137
18169.12 144
18170.39 126
18171.66 173
18172.94 133
18174.21 141
18175.49 160
18176.76 145
18178.04 158
18179.31 136
18180.59 132
18181.86 152
18183.14 121
18184.41 137
18185.69 152
18186.96 123
18188.24 136
18189.51 141
18190.79 111
18192.06 136
18193.34 163
18194.61 151
18195.89 171
18197.16 140
18198.44 154
18199.71 171
18200.99 164
18202.26 130
18203.54 135
18204.81 157
18206.09 140
18207.37 149
18208.64 126
18209.92 117
18211.19 138
18212.47 142
18213.75 142
18215.02 162
18216.30 150
18217.57 158
18218.85 123
18220.13 127
18221.40 127
18222.68 137
18223.95 129
18225.23 135
18226.51 153
18227.78 144
18229.06 146
18230.34 134
18231.61 130
18232.89 136
18234.17 132
18235.44 138
18236.72 146
18238.00 135
18239.27 142
18240.55 178
18241.83 138
18243.10 108
18244.38 114
18245.66 123
18246.94 136
18248.21 138
18249.49 136
18250.77 144
18252.04 130
18253.32 131
18254.60 119
18255.88 140
18257.15 139
18258.43 149
18259.71 132
18260.99 122
18262.26 122
18263.54 125
18264.82 123
18266.10 117
18267.37 142
18268.65 133
18269.93 128
18271.21 148
18272.49 125
18273.76 113
18275.04 146
18276.32 153
18277.60 144
18278.88 163
18280.15 137
18281.43 141
18282.71 132
18283.99 117
18285.27 122
18286.55 108
18287.83 140
18289.10 168
18290.38 161
18291.66 149
18292.94 151
18294.22 145
18295.50 114
18296.78 158
18298.06 144
18299.33 124
18300.61 127
18301.89 126
18303.17 100
18304.45 120
18305.73 93
18307.01 115
18308.29 133
18309.57 122
18310.85 99
18312.13 134
18313.41 118
18314.68 131
18315.96 145
18317.24 150
18318.52 114
18319.80 138
18321.08 139
18322.36 137
18323.64 142
18324.92 138
18326.20 164
18327.48 143
18328.76 159
18330.04 136
18331.32 150
18332.60 137
18333.88 146
18335.16 151
18336.44 146
18337.72 151
18339.00 146
18340.28 145
18341.56 129
18342.84 128
18344.12 139
18345.41 129
18346.69 128
18347.97 133
18349.25 127
18350.53 169
18351.81 121
18353.09 139
18354.37 127
18355.65 159
18356.93 138
18358.21 125
18359.49 158
18360.78 140
18362.06 129
18363.34 138
18364.62 131
18365.90 130
18367.18 118
18368.46 120
18369.74 144
18371.03 142
18372.31 132
18373.59 124
18374.87 139
18376.15 122
18377.43 142
18378.72 137
18380.00 162
18381.28 132
18382.56 114
18383.84 126
18385.12 137
18386.41 121
18387.69 124
18388.97 140
18390.25 169
18391.53 163
18392.82 121
18394.10 130
18395.38 141
18396.66 160
18397.95 138
18399.23 146
18400.51 136
18401.79 138
18403.08 137
18404.36 141
18405.64 123
18406.92 149
18408.21 143
18409.49 140
18410.77 126
18412.06 116
18413.34 135
18414.62 128
18415.90 149
18417.19 134
18418.47 130
18419.75 135
18421.04 145
18422.32 153
18423.60 144
18424.89 119
18426.17 128
18427.45 139
18428.74 139
18430.02 138
18431.30 161
18432.59 163
18433.87 153
18435.15 120
18436.44 134
18437.72 158
18439.01 146
18440.29 135
18441.57 146
18442.86 146
18444.14 162
18445.43 136
18446.71 117
18447.99 115
18449.28 128
18450.56 135
18451.85 153
18453.13 120
18454.42 109
18455.70 117
18456.98 138
18458.27 150
18459.55 135
18460.84 139
18462.12 122
18463.41 155
18464.69 113
18465.98 126
18467.26 118
18468.55 143
18469.83 121
18471.12 127
18472.40 138
18473.69 154
18474.97 150
18476.26 133
18477.54 105
18478.83 123
18480.11 133
18481.40 145
18482.68 154
18483.97 144
18485.25 136
18486.54 123
18487.82 127
18489.11 122
18490.40 152
18491.68 125
18492.97 143
18494.25 123
18495.54 148
18496.82 154
18498.11 126
18499.40 152
18500.68 146
18501.97 144
18503.25 144
18504.54 165
18505.83 150
18507.11 133
18508.40 143
18509.69 156
18510.97 125
18512.26 120
18513.54 149
18514.83 144
18516.12 142
18517.40 143
18518.69 110
18519.98 154
18521.26 168
18522.55 179
18523.84 126
18525.12 153
18526.41 147
18527.70 130
18528.99 134
18530.27 145
18531.56 136
18532.85 126
18534.13 139
18535.42 138
18536.71 147
18538.00 149
18539.28 156
18540.57 148
18541.86 157
18543.14 146
18544.43 155
18545.72 169
18547.01 145
18548.30 160
18549.58 132
18550.87 151
18552.16 154
18553.45 150
18554.73 150
18556.02 122
18557.31 140
18558.60 141
18559.89 156
18561.17 151
18562.46 146
18563.75 138
18565.04 159
18566.33 158
18567.62 150
18568.90 162
18570.19 141
18571.48 136
18572.77 129
18574.06 135
18575.35 122
18576.63 119
18577.92 160
18579.21 143
18580.50 154
18581.79 155
18583.08 134
18584.37 165
18585.66 171
18586.95 178
18588.23 153
18589.52 142
18590.81 134
18592.10 159
18593.39 138
18594.68 141
18595.97 150
18597.26 188
18598.55 202
18599.84 164
18601.13 164
18602.42 157
18603.71 175
18605.00 180
18606.29 191
18607.58 151
18608.86 184
18610.15 174
18611.44 193
18612.73 155
18614.02 179
18615.31 173
18616.60 202
18617.89 193
18619.18 190
18620.47 170
18621.76 167
18623.06 190
18624.35 159
18625.64 167
18626.93 159
18628.22 171
18629.51 192
18630.80 185
18632.09 161
18633.38 155
18634.67 163
18635.96 149
18637.25 148
18638.54 135
18639.83 164
18641.12 174
18642.41 161
18643.71 132
18645.00 145
18646.29 165
18647.58 169
18648.87 134
18650.16 161
18651.45 146
18652.74 180
18654.03 160
18655.33 167
18656.62 174
18657.91 151
18659.20 159
18660.49 155
18661.78 164
18663.07 144
18664.37 132
18665.66 132
18666.95 143
18668.24 119
18669.53 158
18670.83 121
18672.12 128
18673.41 140
18674.70 156
18675.99 142
18677.29 141
18678.58 125
18679.87 138
18681.16 147
18682.45 127
18683.75 125
18685.04 111
18686.33 136
18687.62 144
18688.92 142
18690.21 135
18691.50 126
18692.79 150
18694.09 149
18695.38 134
18696.67 143
18697.97 126
18699.26 129
18700.55 114
18701.84 119
18703.14 167
18704.43 134
18705.72 141
18707.02 146
18708.31 142
18709.60 135
18710.90 165
18712.19 159
18713.48 148
18714.78 137
18716.07 147
18717.36 148
18718.66 129
18719.95 153
18721.24 166
18722.54 160
18723.83 129
18725.13 156
18726.42 159
18727.71 157
18729.01 139
18730.30 133
18731.60 148
18732.89 134
18734.18 146
18735.48 136
18736.77 110
18738.07 132
18739.36 140
18740.66 136
18741.95 151
18743.24 141
18744.54 138
18745.83 140
18747.13 133
18748.42 133
18749.72 130
18751.01 117
18752.31 163
18753.60 160
18754.90 136
18756.19 154
18757.49 133
18758.78 136
18760.08 137
18761.37 131
18762.67 147
18763.96 137
18765.26 135
18766.55 145
18767.85 136
18769.14 135
18770.44 155
18771.73 144
18773.03 135
18774.32 125
18775.62 120
18776.91 143
18778.21 150
18779.51 152
18780.80 127
18782.10 123
18783.39 122
18784.69 140
18785.99 155
18787.28 148
18788.58 129
18789.87 142
18791.17 154
18792.47 142
18793.76 148
18795.06 140
18796.35 151
18797.65 140
18798.95 104
18800.24 140
18801.54 122
18802.84 113
18804.13 130
18805.43 151
18806.73 136
18808.02 149
18809.32 136
18810.62 118
18811.91 129
18813.21 129
18814.51 138
18815.80 132
18817.10 125
18818.40 114
18819.69 136
18820.99 143
18822.29 138
18823.59 119
18824.88 135
18826.18 152
18827.48 124
18828.78 134
18830.07 127
18831.37 138
18832.67 155
18833.97 142
18835.26 149
18836.56 140
18837.86 133
18839.16 129
18840.45 131
18841.75 150
18843.05 130
18844.35 147
18845.65 149
18846.94 129
18848.24 133
18849.54 133
18850.84 145
18852.14 127
18853.43 158
18854.73 137
18856.03 129
18857.33 141
18858.63 136
18859.93 105
18861.22 122
18862.52 133
18863.82 149
18865.12 146
18866.42 152
18867.72 148
18869.02 135
18870.32 149
18871.61 124
18872.91 125
18874.21 134
18875.51 164
18876.81 141
18878.11 137
18879.41 146
18880.71 128
18882.01 160
18883.31 158
18884.61 138
18885.90 123
18887.20 106
18888.50 141
18889.80 152
18891.10 126
18892.40 130
18893.70 131
18895.00 126
18896.30 123
18897.60 125
18898.90 110
18900.20 122
18901.50 122
18902.80 144
18904.10 80
18905.40 108
18906.70 116
18908.00 140
18909.30 131
18910.60 118
18911.90 141
18913.20 119
18914.50 151
18915.80 141
18917.10 128
18918.40 110
18919.70 148
18921.00 141
18922.30 130
18923.61 109
18924.91 120
18926.21 126
18927.51 135
18928.81 131
18930.11 107
18931.41 122
18932.71 123
18934.01 130
18935.31 97
18936.61 150
18937.92 155
18939.22 123
18940.52 128
18941.82 129
18943.12 117
18944.42 129
18945.72 128
18947.03 114
18948.33 137
18949.63 113
18950.93 132
18952.23 121
18953.53 122
18954.84 139
18956.14 148
18957.44 149
18958.74 120
18960.04 132
18961.34 152
18962.65 124
18963.95 122
18965.25 137
18966.55 148
18967.86 110
18969.16 122
18970.46 127
18971.76 114
18973.06 132
18974.37 143
18975.67 142
18976.97 124
18978.27 117
18979.58 126
18980.88 153
18982.18 125
18983.48 139
18984.79 121
18986.09 113
18987.39 120
18988.70 118
18990.00 112
18991.30 118
18992.61 124
18993.91 112
18995.21 124
18996.51 97
18997.82 109
18999.12 117
19000.42 130
19001.73 156
19003.03 115
19004.33 125
19005.64 138
19006.94 99
19008.25 119
19009.55 173
19010.85 147
19012.16 123
19013.46 139
19014.76 119
19016.07 108
19017.37 123
19018.68 116
19019.98 129
19021.28 158
19022.59 133
19023.89 109
19025.20 139
19026.50 114
19027.80 105
19029.11 124
19030.41 127
19031.72 141
19033.02 124
19034.33 120
19035.63 88
19036.94 114
19038.24 120
19039.54 119
19040.85 111
19042.15 131
19043.46 142
19044.76 138
19046.07 115
19047.37 116
19048.68 127
19049.98 118
19051.29 136
19052.59 126
19053.90 126
19055.20 102
19056.51 116
19057.81 123
19059.12 126
19060.43 112
19061.73 126
19063.04 129
19064.34 126
19065.65 111
19066.95 119
19068.26 156
19069.56 101
19070.87 129
19072.18 127
19073.48 122
19074.79 120
19076.09 123
19077.40 130
19078.71 129
19080.01 110
19081.32 148
19082.62 126
19083.93 135
19085.24 118
19086.54 124
19087.85 121
19089.16 134
19090.46 133
19091.77 109
19093.07 139
19094.38 115
19095.69 113
19096.99 109
19098.30 147
19099.61 106
19100.91 140
19102.22 125
19103.53 144
19104.84 118
19106.14 150
19107.45 132
19108.76 113
19110.06 122
19111.37 110
19112.68 117
19113.98 122
19115.29 133
19116.60 122
19117.91 114
19119.21 124
19120.52 153
19121.83 144
19123.14 129
19124.44 120
19125.75 132
19127.06 127
19128.37 125
19129.68 131
19130.98 139
19132.29 142
19133.60 128
19134.91 141
19136.21 118
19137.52 114
19138.83 120
19140.14 124
19141.45 150
19142.76 123
19144.06 120
19145.37 126
19146.68 132
19147.99 137
19149.30 119
19150.61 139
19151.91 142
19153.22 118
19154.53 139
19155.84 110
19157.15 124
19158.46 119
19159.77 131
19161.07 124
19162.38 121
19163.69 121
19165.00 124
19166.31 141
19167.62 125
19168.93 148
19170.24 137
19171.55 120
19172.86 146
19174.17 113
19175.48 134
19176.78 147
19178.09 130
19179.40 118
19180.71 127
19182.02 176
19183.33 121
19184.64 107
19185.95 138
19187.26 141
19188.57 123
19189.88 136
19191.19 131
19192.50 133
19193.81 152
19195.12 119
19196.43 139
19197.74 127
19199.05 110
19200.36 104
19201.67 126
19202.98 120
19204.29 125
19205.60 131
19206.91 115
19208.22 130
19209.53 145
19210.84 131
19212.15 112
19213.47 119
19214.78 134
19216.09 138
19217.40 137
19218.71 143
19220.02 116
19221.33 117
19222.64 118
19223.95 155
19225.26 110
19226.57 131
19227.89 132
19229.20 147
19230.51 120
19231.82 106
19233.13 138
19234.44 117
19235.75 99
19237.06 107
19238.38 116
19239.69 111
19241.00 128
19242.31 132
19243.62 148
19244.93 137
19246.25 112
19247.56 98
19248.87 121
19250.18 108
19251.49 129
19252.81 137
19254.12 122
19255.43 141
19256.74 112
19258.05 152
19259.37 131
19260.68 123
19261.99 126
19263.30 117
19264.62 110
19265.93 131
19267.24 112
19268.55 120
19269.87 113
19271.18 98
19272.49 117
19273.80 115
19275.12 134
19276.43 120
19277.74 134
19279.05 110
19280.37 134
19281.68 105
19282.99 145
19284.31 106
19285.62 99
19286.93 113
19288.25 124
19289.56 156
19290.87 122
19292.19 109
19293.50 110
19294.81 117
19296.13 126
19297.44 125
19298.75 100
19300.07 118
19301.38 151
19302.69 126
19304.01 128
19305.32 116
19306.64 119
19307.95 120
19309.26 123
19310.58 132
19311.89 144
19313.21 115
19314.52 108
19315.83 118
19317.15 114
19318.46 131
19319.78 124
19321.09 113
19322.41 121
19323.72 103
19325.03 107
19326.35 109
19327.66 127
19328.98 109
19330.29 110
19331.61 125
19332.92 103
19334.24 98
19335.55 127
19336.87 118
19338.18 99
19339.50 100
19340.81 99
19342.13 106
19343.44 115
19344.76 108
19346.07 114
19347.39 126
19348.70 115
19350.02 128
19351.33 112
19352.65 111
19353.96 101
19355.28 124
19356.59 120
19357.91 101
19359.23 106
19360.54 123
19361.86 136
19363.17 127
19364.49 113
19365.80 103
19367.12 121
19368.44 113
19369.75 136
19371.07 112
19372.38 105
19373.70 104
19375.02 126
19376.33 127
19377.65 115
19378.97 135
19380.28 129
19381.60 125
19382.91 125
19384.23 129
19385.55 132
19386.86 123
19388.18 122
19389.50 136
19390.81 97
19392.13 112
19393.45 126
19394.76 118
19396.08 112
19397.40 102
19398.72 108
19400.03 140
19401.35 123
19402.67 101
19403.98 94
19405.30 123
19406.62 173
19407.94 119
19409.25 110
19410.57 101
19411.89 127
19413.20 121
19414.52 125
19415.84 116
19417.16 130
19418.48 145
19419.79 117
19421.11 106
19422.43 118
19423.75 127
19425.06 123
19426.38 122
19427.70 113
19429.02 117
19430.34 141
19431.65 146
19432.97 100
19434.29 104
19435.61 114
19436.93 124
19438.25 115
19439.56 107
19440.88 130
19442.20 130
19443.52 122
19444.84 129
19446.16 129
19447.47 105
19448.79 155
19450.11 128
19451.43 134
19452.75 103
19454.07 121
19455.39 153
19456.71 126
19458.03 94
19459.34 115
19460.66 118
19461.98 121
19463.30 119
19464.62 123
19465.94 131
19467.26 133
19468.58 112
19469.90 116
19471.22 104
19472.54 126
19473.86 108
19475.18 114
19476.50 105
19477.82 110
19479.14 142
19480.46 166
19481.78 157
19483.10 112
19484.42 121
19485.73 139
19487.05 128
19488.37 107
19489.70 127
19491.02 132
19492.34 112
19493.66 116
19494.98 135
19496.30 121
19497.62 141
19498.94 117
19500.26 127
19501.58 138
19502.90 136
19504.22 135
19505.54 133
19506.86 100
19508.18 137
19509.50 139
19510.82 109
19512.14 101
19513.46 105
19514.78 115
19516.11 125
19517.43 105
19518.75 101
19520.07 107
19521.39 115
19522.71 134
19524.03 125
19525.35 126
19526.68 121
19528.00 137
19529.32 142
19530.64 105
19531.96 107
19533.28 114
19534.60 116
19535.93 111
19537.25 90
19538.57 125
19539.89 120
19541.21 129
19542.53 126
19543.86 111
19545.18 112
19546.50 121
19547.82 132
19549.14 134
19550.47 94
19551.79 119
19553.11 128
19554.43 139
19555.76 105
19557.08 121
19558.40 130
19559.72 128
19561.05 126
19562.37 131
19563.69 107
19565.01 113
19566.34 112
19567.66 112
19568.98 126
19570.30 115
19571.63 111
19572.95 133
19574.27 108
19575.60 111
19576.92 108
19578.24 150
19579.57 129
19580.89 100
19582.21 120
19583.54 117
19584.86 133
19586.18 97
19587.51 100
19588.83 131
19590.15 131
19591.48 127
19592.80 102
19594.12 105
19595.45 106
19596.77 139
19598.09 115
19599.42 90
19600.74 113
19602.07 139
19603.39 139
19604.71 129
19606.04 134
19607.36 121
19608.69 148
19610.01 111
19611.33 109
19612.66 130
19613.98 133
19615.31 121
19616.63 119
19617.96 126
19619.28 140
19620.60 122
19621.93 128
19623.25 134
19624.58 114
19625.90 120
19627.23 146
19628.55 137
19629.88 137
19631.20 127
19632.53 131
19633.85 130
19635.18 134
19636.50 120
19637.83 156
19639.15 121
19640.48 132
19641.80 120
19643.13 103
19644.45 103
19645.78 118
19647.10 90
19648.43 123
19649.76 124
19651.08 149
19652.41 128
19653.73 110
19655.06 108
19656.38 134
19657.71 122
19659.04 147
19660.36 114
19661.69 108
19663.01 158
19664.34 139
19665.67 120
19666.99 143
19668.32 158
19669.64 150
19670.97 144
19672.30 121
19673.62 125
19674.95 111
19676.28 144
19677.60 133
19678.93 115
19680.25 111
19681.58 126
19682.91 137
19684.23 137
19685.56 119
19686.89 126
19688.22 134
19689.54 117
19690.87 100
19692.20 116
19693.52 127
19694.85 117
19696.18 129
19697.50 112
19698.83 107
19700.16 124
19701.49 119
19702.81 109
19704.14 111
19705.47 122
19706.80 127
19708.12 117
19709.45 117
19710.78 117
19712.11 128
19713.43 131
19714.76 102
19716.09 115
19717.42 117
19718.74 104
19720.07 121
19721.40 110
19722.73 110
19724.06 140
19725.38 117
19726.71 145
19728.04 118
19729.37 104
19730.70 115
19732.03 125
19733.35 113
19734.68 111
19736.01 141
19737.34 135
19738.67 114
19740.00 107
19741.32 128
19742.65 133
19743.98 134
19745.31 115
19746.64 104
19747.97 112
19749.30 140
19750.63 139
19751.96 112
19753.28 114
19754.61 108
19755.94 135
19757.27 122
19758.60 107
19759.93 102
19761.26 133
19762.59 105
19763.92 93
19765.25 133
19766.58 117
19767.91 123
19769.24 111
19770.57 125
19771.90 110
19773.22 118
19774.55 124
19775.88 127
19777.21 142
19778.54 123
19779.87 104
19781.20 112
19782.53 123
19783.86 113
19785.19 108
19786.52 126
19787.85 128
19789.18 114
19790.51 126
19791.85 127
19793.18 107
19794.51 100
19795.84 130
19797.17 143
19798.50 124
19799.83 111
19801.16 119
19802.49 115
19803.82 126
19805.15 119
19806.48 117
19807.81 111
19809.14 112
19810.47 124
19811.81 123
19813.14 126
19814.47 132
19815.80 130
19817.13 105
19818.46 125
19819.79 121
19821.12 132
19822.45 115
19823.79 130
19825.12 108
19826.45 106
19827.78 128
19829.11 136
19830.44 103
19831.78 129
19833.11 138
19834.44 114
19835.77 120
19837.10 103
19838.43 122
19839.77 113
19841.10 109
19842.43 111
19843.76 129
19845.09 131
19846.43 126
19847.76 108
19849.09 119
19850.42 104
19851.76 128
19853.09 126
19854.42 102
19855.75 115
19857.09 135
19858.42 140
19859.75 103
19861.08 112
19862.42 102
19863.75 104
19865.08 97
19866.41 93
19867.75 98
19869.08 118
19870.41 115
19871.75 112
19873.08 101
19874.41 108
19875.75 140
19877.08 132
19878.41 134
19879.75 99
19881.08 111
19882.41 128
19883.75 106
19885.08 113
19886.41 124
19887.75 147
19889.08 123
19890.41 103
19891.75 115
19893.08 120
19894.41 129
19895.75 120
19897.08 116
19898.42 123
19899.75 125
19901.08 128
19902.42 145
19903.75 141
19905.09 113
19906.42 137
19907.75 99
19909.09 128
19910.42 119
19911.76 111
19913.09 123
19914.43 109
19915.76 107
19917.10 120
19918.43 118
19919.77 129
19921.10 102
19922.43 106
19923.77 97
19925.10 100
19926.44 123
19927.77 131
19929.11 136
19930.44 119
19931.78 120
19933.11 110
19934.45 112
19935.78 126
19937.12 111
19938.45 148
19939.79 116
19941.13 135
19942.46 102
19943.80 86
19945.13 104
19946.47 103
19947.80 134
19949.14 97
19950.47 110
19951.81 108
19953.15 122
19954.48 119
19955.82 111
19957.15 142
19958.49 112
19959.83 112
19961.16 108
19962.50 103
19963.83 111
19965.17 117
19966.51 125
19967.84 116
19969.18 117
19970.51 100
19971.85 146
19973.19 129
19974.52 117
19975.86 119
19977.20 124
19978.53 121
19979.87 115
19981.21 138
19982.54 102
19983.88 123
19985.22 108
19986.55 118
19987.89 131
19989.23 131
19990.57 117
19991.90 125
19993.24 118
19994.58 94
19995.91 120
19997.25 148
19998.59 137
19999.93 133
20001.26 124
20002.60 108
20003.94 118
20005.28 116
20006.61 116
20007.95 112
20009.29 120
20010.63 121
20011.96 115
20013.30 114
20014.64 117
20015.98 119
20017.31 143
20018.65 116
20019.99 127
20021.33 105
20022.67 132
20024.01 105
20025.34 91
20026.68 109
20028.02 100
20029.36 118
20030.70 113
20032.03 113
20033.37 96
20034.71 128
20036.05 130
20037.39 130
20038.73 106
20040.07 94
20041.40 139
20042.74 121
20044.08 100
20045.42 112
20046.76 106
20048.10 126
20049.44 119
20050.78 104
20052.12 117
20053.46 122
20054.79 113
20056.13 139
20057.47 106
20058.81 85
20060.15 109
20061.49 104
20062.83 124
20064.17 107
20065.51 129
20066.85 123
20068.19 114
20069.53 113
20070.87 106
20072.21 124
20073.55 123
20074.89 107
20076.23 110
20077.57 133
20078.91 111
20080.25 111
20081.59 148
20082.93 124
20084.27 93
20085.61 133
20086.95 119
20088.29 111
20089.63 109
20090.97 113
20092.31 123
20093.65 119
20094.99 129
20096.33 113
20097.67 129
20099.01 112
20100.35 124
20101.69 111
20103.03 109
20104.38 103
20105.72 112
20107.06 117
20108.40 110
20109.74 100
20111.08 112
20112.42 119
20113.76 141
20115.10 102
20116.45 120
20117.79 124
20119.13 128
20120.47 131
20121.81 102
20123.15 123
20124.49 149
20125.84 135
20127.18 103
20128.52 105
20129.86 116
20131.20 120
20132.54 114
20133.89 84
20135.23 117
20136.57 128
20137.91 130
20139.25 127
20140.60 137
