# Supplementary material for: MALDI-TOF MS typing enables the classification of brewing yeasts of the genus Saccharomyces to major beer styles
Source: PLoS One. 2017 Aug 9;12(8):e0181694. doi: 10.1371/journal.pone.0181694 (PMC5549903; doi:10.1371/journal.pone.0181694)
Supplement: S16 File — The directory includes 90 raw files and was zipped to “.zip”; the folder has three strains with 30 spectra per strain; S1 Text explains the raw files with an example and Table 1 represents the yeast strains used within the experiment. (ZIP) [file pone.0181694.s019.zip › 46-48/30675-174-OG-Alt-Alt-YPG-18h-E-E_2015-11-06__0_B10_1.dat]

2000.55 1351
2000.97 1523
2001.39 1608
2001.81 1661
2002.23 1712
2002.65 1472
2003.08 1486
2003.50 1578
2003.92 1509
2004.34 1525
2004.76 1370
2005.19 1338
2005.61 1384
2006.03 1336
2006.45 1418
2006.87 1328
2007.30 1404
2007.72 1530
2008.14 1542
2008.56 1426
2008.99 1355
2009.41 1417
2009.83 1447
2010.25 1500
2010.68 1457
2011.10 1448
2011.52 1459
2011.94 1325
2012.37 1294
2012.79 1242
2013.21 1169
2013.63 1418
2014.06 1108
2014.48 1131
2014.90 1271
2015.33 1393
2015.75 1342
2016.17 1321
2016.60 1369
2017.02 1288
2017.44 1286
2017.86 1440
2018.29 1368
2018.71 1371
2019.14 1374
2019.56 1358
2019.98 1279
2020.41 1324
2020.83 1372
2021.25 1453
2021.68 1502
2022.10 1439
2022.52 1353
2022.95 1441
2023.37 1344
2023.80 1423
2024.22 1431
2024.64 1453
2025.07 1397
2025.49 1223
2025.92 1401
2026.34 1227
2026.76 1189
2027.19 1347
2027.61 1323
2028.04 1281
2028.46 1217
2028.89 1353
2029.31 1270
2029.74 1173
2030.16 1169
2030.58 1280
2031.01 1352
2031.43 1452
2031.86 1389
2032.28 1297
2032.71 1246
2033.13 1251
2033.56 1361
2033.98 1361
2034.41 1352
2034.83 1379
2035.26 1304
2035.68 1358
2036.11 1302
2036.53 1321
2036.96 1254
2037.38 1258
2037.81 1293
2038.24 1272
2038.66 1426
2039.09 1365
2039.51 1459
2039.94 1439
2040.36 1534
2040.79 1465
2041.21 1421
2041.64 1419
2042.07 1419
2042.49 1379
2042.92 1317
2043.34 1227
2043.77 1290
2044.20 1319
2044.62 1309
2045.05 1385
2045.47 1413
2045.90 1457
2046.33 1444
2046.75 1322
2047.18 1364
2047.61 1329
2048.03 1353
2048.46 1350
2048.89 1445
2049.31 1507
2049.74 1361
2050.16 1315
2050.59 1356
2051.02 1229
2051.45 1237
2051.87 1387
2052.30 1333
2052.73 1223
2053.15 1351
2053.58 1291
2054.01 1354
2054.43 1290
2054.86 1253
2055.29 1375
2055.72 1320
2056.14 1298
2056.57 1395
2057.00 1350
2057.43 1347
2057.85 1526
2058.28 1412
2058.71 1372
2059.14 1321
2059.56 1349
2059.99 1268
2060.42 1171
2060.85 1346
2061.27 1535
2061.70 1452
2062.13 1463
2062.56 1344
2062.99 1468
2063.41 1411
2063.84 1430
2064.27 1386
2064.70 1386
2065.13 1426
2065.55 1598
2065.98 1665
2066.41 1503
2066.84 1523
2067.27 1730
2067.70 1678
2068.13 1649
2068.55 1434
2068.98 1432
2069.41 1383
2069.84 1458
2070.27 1483
2070.70 1450
2071.13 1432
2071.56 1404
2071.98 1416
2072.41 1399
2072.84 1386
2073.27 1412
2073.70 1383
2074.13 1457
2074.56 1408
2074.99 1336
2075.42 1361
2075.85 1379
2076.28 1314
2076.71 1392
2077.13 1386
2077.56 1365
2077.99 1347
2078.42 1495
2078.85 1510
2079.28 1436
2079.71 1588
2080.14 1713
2080.57 1681
2081.00 1569
2081.43 1642
2081.86 1585
2082.29 1451
2082.72 1569
2083.15 1683
2083.58 1405
2084.01 1339
2084.44 1504
2084.87 1499
2085.30 1383
2085.73 1320
2086.16 1413
2086.59 1433
2087.02 1487
2087.46 1374
2087.89 1475
2088.32 1399
2088.75 1396
2089.18 1325
2089.61 1365
2090.04 1377
2090.47 1322
2090.90 1215
2091.33 1277
2091.76 1363
2092.19 1386
2092.63 1370
2093.06 1429
2093.49 1402
2093.92 1440
2094.35 1378
2094.78 1329
2095.21 1389
2095.64 1312
2096.08 1319
2096.51 1160
2096.94 1295
2097.37 1355
2097.80 1244
2098.23 1270
2098.67 1205
2099.10 1278
2099.53 1271
2099.96 1208
2100.39 1170
2100.82 1301
2101.26 1275
2101.69 1216
2102.12 1261
2102.55 1269
2102.98 1313
2103.42 1286
2103.85 1260
2104.28 1245
2104.71 1240
2105.15 1210
2105.58 1336
2106.01 1342
2106.44 1311
2106.88 1400
2107.31 1420
2107.74 1412
2108.17 1466
2108.61 1391
2109.04 1369
2109.47 1433
2109.90 1346
2110.34 1431
2110.77 1344
2111.20 1319
2111.64 1261
2112.07 1329
2112.50 1241
2112.94 1276
2113.37 1285
2113.80 1280
2114.24 1270
2114.67 1349
2115.10 1447
2115.54 1413
2115.97 1436
2116.40 1179
2116.84 1287
2117.27 1441
2117.70 1249
2118.14 1237
2118.57 1285
2119.00 1332
2119.44 1277
2119.87 1197
2120.31 1359
2120.74 1337
2121.17 1325
2121.61 1305
2122.04 1232
2122.48 1379
2122.91 1369
2123.35 1282
2123.78 1248
2124.21 1349
2124.65 1279
2125.08 1249
2125.52 1173
2125.95 1334
2126.39 1330
2126.82 1208
2127.26 1317
2127.69 1276
2128.12 1247
2128.56 1251
2128.99 1299
2129.43 1283
2129.86 1360
2130.30 1314
2130.73 1257
2131.17 1288
2131.60 1291
2132.04 1369
2132.47 1319
2132.91 1241
2133.34 1226
2133.78 1220
2134.22 1266
2134.65 1214
2135.09 1184
2135.52 1282
2135.96 1362
2136.39 1322
2136.83 1371
2137.26 1219
2137.70 1232
2138.14 1383
2138.57 1327
2139.01 1350
2139.44 1264
2139.88 1434
2140.31 1399
2140.75 1342
2141.19 1249
2141.62 1222
2142.06 1204
2142.50 1378
2142.93 1351
2143.37 1286
2143.80 1309
2144.24 1180
2144.68 1183
2145.11 1280
2145.55 1252
2145.99 1181
2146.42 1115
2146.86 1295
2147.30 1371
2147.73 1183
2148.17 1268
2148.61 1318
2149.04 1262
2149.48 1316
2149.92 1411
2150.35 1383
2150.79 1454
2151.23 1469
2151.67 1305
2152.10 1380
2152.54 1535
2152.98 1541
2153.41 1472
2153.85 1406
2154.29 1334
2154.73 1395
2155.16 1388
2155.60 1401
2156.04 1277
2156.48 1419
2156.91 1351
2157.35 1300
2157.79 1236
2158.23 1192
2158.67 1281
2159.10 1383
2159.54 1462
2159.98 1523
2160.42 1347
2160.86 1290
2161.29 1435
2161.73 1420
2162.17 1583
2162.61 1541
2163.05 1440
2163.48 1483
2163.92 1399
2164.36 1346
2164.80 1306
2165.24 1229
2165.68 1255
2166.12 1274
2166.55 1440
2166.99 1417
2167.43 1331
2167.87 1268
2168.31 1347
2168.75 1460
2169.19 1419
2169.63 1492
2170.06 1498
2170.50 1544
2170.94 1434
2171.38 1413
2171.82 1433
2172.26 1451
2172.70 1522
2173.14 1447
2173.58 1508
2174.02 1683
2174.46 1583
2174.90 1555
2175.34 1610
2175.78 1587
2176.22 1609
2176.65 1570
2177.09 1467
2177.53 1694
2177.97 1508
2178.41 1580
2178.85 1642
2179.29 1513
2179.73 1545
2180.17 1430
2180.61 1513
2181.05 1660
2181.49 1457
2181.93 1404
2182.37 1316
2182.81 1357
2183.26 1454
2183.70 1433
2184.14 1455
2184.58 1386
2185.02 1458
2185.46 1495
2185.90 1374
2186.34 1258
2186.78 1234
2187.22 1382
2187.66 1417
2188.10 1367
2188.54 1478
2188.98 1561
2189.42 1422
2189.87 1551
2190.31 1470
2190.75 1346
2191.19 1318
2191.63 1268
2192.07 1314
2192.51 1289
2192.95 1257
2193.39 1214
2193.84 1412
2194.28 1547
2194.72 1584
2195.16 1565
2195.60 1439
2196.04 1633
2196.49 1502
2196.93 1553
2197.37 1442
2197.81 1355
2198.25 1329
2198.69 1285
2199.14 1363
2199.58 1302
2200.02 1381
2200.46 1451
2200.90 1323
2201.35 1340
2201.79 1423
2202.23 1405
2202.67 1445
2203.12 1405
2203.56 1402
2204.00 1378
2204.44 1290
2204.89 1280
2205.33 1296
2205.77 1327
2206.21 1434
2206.66 1309
2207.10 1270
2207.54 1338
2207.98 1448
2208.43 1432
2208.87 1577
2209.31 1633
2209.76 1413
2210.20 1379
2210.64 1316
2211.09 1407
2211.53 1354
2211.97 1307
2212.41 1461
2212.86 1439
2213.30 1533
2213.74 1569
2214.19 1425
2214.63 1386
2215.08 1404
2215.52 1425
2215.96 1349
2216.41 1377
2216.85 1296
2217.29 1260
2217.74 1383
2218.18 1252
2218.63 1224
2219.07 1219
2219.51 1183
2219.96 1349
2220.40 1414
2220.85 1277
2221.29 1325
2221.73 1409
2222.18 1410
2222.62 1410
2223.07 1281
2223.51 1327
2223.96 1384
2224.40 1344
2224.84 1292
2225.29 1383
2225.73 1386
2226.18 1368
2226.62 1460
2227.07 1617
2227.51 1513
2227.96 1333
2228.40 1397
2228.85 1317
2229.29 1400
2229.74 1471
2230.18 1531
2230.63 1462
2231.07 1475
2231.52 1483
2231.96 1462
2232.41 1388
2232.85 1337
2233.30 1409
2233.74 1504
2234.19 1504
2234.63 1341
2235.08 1452
2235.53 1539
2235.97 1564
2236.42 1343
2236.86 1325
2237.31 1442
2237.75 1438
2238.20 1252
2238.65 1185
2239.09 1337
2239.54 1373
2239.98 1496
2240.43 1336
2240.88 1303
2241.32 1384
2241.77 1278
2242.21 1227
2242.66 1288
2243.11 1412
2243.55 1369
2244.00 1302
2244.45 1317
2244.89 1406
2245.34 1188
2245.79 1146
2246.23 1273
2246.68 1232
2247.13 1237
2247.57 1367
2248.02 1325
2248.47 1245
2248.91 1335
2249.36 1238
2249.81 1405
2250.25 1385
2250.70 1298
2251.15 1285
2251.60 1305
2252.04 1271
2252.49 1255
2252.94 1390
2253.39 1378
2253.83 1323
2254.28 1300
2254.73 1363
2255.17 1223
2255.62 1191
2256.07 1321
2256.52 1377
2256.97 1276
2257.41 1255
2257.86 1226
2258.31 1228
2258.76 1380
2259.20 1193
2259.65 1136
2260.10 1268
2260.55 1360
2261.00 1395
2261.45 1372
2261.89 1364
2262.34 1449
2262.79 1424
2263.24 1597
2263.69 1528
2264.13 1584
2264.58 1559
2265.03 1424
2265.48 1364
2265.93 1334
2266.38 1431
2266.83 1421
2267.28 1491
2267.72 1427
2268.17 1511
2268.62 1482
2269.07 1417
2269.52 1479
2269.97 1418
2270.42 1453
2270.87 1539
2271.32 1487
2271.76 1472
2272.21 1511
2272.66 1529
2273.11 1563
2273.56 1389
2274.01 1337
2274.46 1336
2274.91 1335
2275.36 1387
2275.81 1293
2276.26 1301
2276.71 1317
2277.16 1386
2277.61 1289
2278.06 1166
2278.51 1275
2278.96 1388
2279.41 1299
2279.86 1207
2280.31 1302
2280.76 1516
2281.21 1490
2281.66 1384
2282.11 1429
2282.56 1352
2283.01 1360
2283.46 1359
2283.91 1347
2284.36 1297
2284.81 1283
2285.26 1358
2285.71 1320
2286.16 1393
2286.61 1393
2287.06 1415
2287.51 1473
2287.96 1430
2288.42 1527
2288.87 1539
2289.32 1552
2289.77 1662
2290.22 1834
2290.67 1965
2291.12 1994
2291.57 1879
2292.02 2115
2292.48 2094
2292.93 2064
2293.38 1946
2293.83 1859
2294.28 1960
2294.73 1872
2295.18 1877
2295.63 1704
2296.09 1699
2296.54 1566
2296.99 1657
2297.44 1478
2297.89 1581
2298.35 1456
2298.80 1297
2299.25 1502
2299.70 1613
2300.15 1399
2300.60 1366
2301.06 1479
2301.51 1335
2301.96 1274
2302.41 1224
2302.87 1224
2303.32 1463
2303.77 1367
2304.22 1276
2304.67 1306
2305.13 1324
2305.58 1219
2306.03 1372
2306.49 1488
2306.94 1382
2307.39 1404
2307.84 1415
2308.30 1532
2308.75 1373
2309.20 1430
2309.65 1467
2310.11 1495
2310.56 1510
2311.01 1542
2311.47 1582
2311.92 1581
2312.37 1553
2312.83 1514
2313.28 1305
2313.73 1460
2314.19 1360
2314.64 1417
2315.09 1321
2315.55 1290
2316.00 1459
2316.45 1544
2316.91 1430
2317.36 1419
2317.81 1525
2318.27 1540
2318.72 1372
2319.18 1415
2319.63 1515
2320.08 1430
2320.54 1485
2320.99 1447
2321.45 1371
2321.90 1277
2322.35 1250
2322.81 1432
2323.26 1334
2323.72 1406
2324.17 1392
2324.63 1409
2325.08 1440
2325.53 1362
2325.99 1418
2326.44 1480
2326.90 1445
2327.35 1546
2327.81 1599
2328.26 1606
2328.72 1644
2329.17 1499
2329.63 1588
2330.08 1725
2330.54 1568
2330.99 1513
2331.45 1581
2331.90 1480
2332.36 1637
2332.81 1571
2333.27 1586
2333.72 1607
2334.18 1467
2334.63 1435
2335.09 1473
2335.54 1441
2336.00 1344
2336.46 1400
2336.91 1382
2337.37 1469
2337.82 1338
2338.28 1489
2338.73 1412
2339.19 1375
2339.65 1257
2340.10 1356
2340.56 1404
2341.01 1444
2341.47 1443
2341.93 1421
2342.38 1549
2342.84 1408
2343.29 1374
2343.75 1477
2344.21 1339
2344.66 1460
2345.12 1437
2345.58 1539
2346.03 1616
2346.49 1486
2346.94 1577
2347.40 1441
2347.86 1627
2348.31 1560
2348.77 1436
2349.23 1493
2349.69 1485
2350.14 1527
2350.60 1482
2351.06 1514
2351.51 1358
2351.97 1310
2352.43 1317
2352.88 1465
2353.34 1403
2353.80 1501
2354.26 1496
2354.71 1425
2355.17 1463
2355.63 1425
2356.09 1393
2356.54 1486
2357.00 1355
2357.46 1302
2357.92 1429
2358.37 1279
2358.83 1443
2359.29 1368
2359.75 1336
2360.20 1395
2360.66 1411
2361.12 1301
2361.58 1398
2362.04 1313
2362.49 1321
2362.95 1393
2363.41 1400
2363.87 1421
2364.33 1330
2364.79 1328
2365.24 1311
2365.70 1335
2366.16 1456
2366.62 1367
2367.08 1405
2367.54 1450
2367.99 1520
2368.45 1404
2368.91 1351
2369.37 1530
2369.83 1550
2370.29 1506
2370.75 1437
2371.21 1419
2371.67 1499
2372.12 1529
2372.58 1565
2373.04 1527
2373.50 1359
2373.96 1512
2374.42 1480
2374.88 1448
2375.34 1374
2375.80 1550
2376.26 1748
2376.72 1589
2377.18 1662
2377.64 1653
2378.10 1475
2378.56 1689
2379.01 1670
2379.47 1753
2379.93 1507
2380.39 1482
2380.85 1537
2381.31 1604
2381.77 1423
2382.23 1570
2382.69 1351
2383.15 1290
2383.61 1426
2384.07 1374
2384.53 1424
2384.99 1402
2385.45 1374
2385.92 1339
2386.38 1321
2386.84 1389
2387.30 1444
2387.76 1359
2388.22 1435
2388.68 1368
2389.14 1324
2389.60 1376
2390.06 1468
2390.52 1490
2390.98 1302
2391.44 1334
2391.90 1421
2392.36 1463
2392.83 1340
2393.29 1310
2393.75 1372
2394.21 1443
2394.67 1338
2395.13 1342
2395.59 1273
2396.05 1330
2396.52 1357
2396.98 1320
2397.44 1354
2397.90 1475
2398.36 1338
2398.82 1313
2399.28 1328
2399.75 1285
2400.21 1277
2400.67 1380
2401.13 1333
2401.59 1199
2402.06 1212
2402.52 1224
2402.98 1287
2403.44 1302
2403.90 1386
2404.37 1277
2404.83 1275
2405.29 1290
2405.75 1370
2406.21 1272
2406.68 1196
2407.14 1278
2407.60 1335
2408.06 1343
2408.53 1341
2408.99 1296
2409.45 1396
2409.91 1423
2410.38 1361
2410.84 1266
2411.30 1179
2411.77 1233
2412.23 1171
2412.69 1330
2413.15 1374
2413.62 1258
2414.08 1390
2414.54 1361
2415.01 1395
2415.47 1449
2415.93 1518
2416.40 1579
2416.86 1637
2417.32 1854
2417.79 1716
2418.25 1744
2418.71 1798
2419.18 1921
2419.64 2055
2420.10 1906
2420.57 1807
2421.03 1678
2421.50 1823
2421.96 1769
2422.42 1867
2422.89 1921
2423.35 1705
2423.81 1656
2424.28 1661
2424.74 1622
2425.21 1479
2425.67 1340
2426.14 1460
2426.60 1504
2427.06 1415
2427.53 1273
2427.99 1340
2428.46 1361
2428.92 1326
2429.39 1373
2429.85 1313
2430.32 1300
2430.78 1248
2431.24 1399
2431.71 1351
2432.17 1419
2432.64 1497
2433.10 1440
2433.57 1380
2434.03 1471
2434.50 1571
2434.96 1509
2435.43 1494
2435.89 1441
2436.36 1401
2436.82 1409
2437.29 1283
2437.76 1316
2438.22 1312
2438.69 1444
2439.15 1530
2439.62 1512
2440.08 1594
2440.55 1541
2441.01 1634
2441.48 1539
2441.95 1436
2442.41 1574
2442.88 1397
2443.34 1394
2443.81 1428
2444.27 1432
2444.74 1334
2445.21 1307
2445.67 1351
2446.14 1330
2446.60 1290
2447.07 1393
2447.54 1243
2448.00 1282
2448.47 1182
2448.94 1315
2449.40 1311
2449.87 1292
2450.34 1198
2450.80 1223
2451.27 1374
2451.74 1374
2452.20 1355
2452.67 1419
2453.14 1411
2453.60 1277
2454.07 1120
2454.54 1248
2455.00 1279
2455.47 1397
2455.94 1421
2456.40 1321
2456.87 1334
2457.34 1412
2457.81 1317
2458.27 1508
2458.74 1589
2459.21 1388
2459.68 1307
2460.14 1368
2460.61 1399
2461.08 1423
2461.55 1395
2462.01 1333
2462.48 1265
2462.95 1308
2463.42 1422
2463.88 1360
2464.35 1422
2464.82 1325
2465.29 1325
2465.76 1356
2466.22 1307
2466.69 1391
2467.16 1420
2467.63 1393
2468.10 1361
2468.57 1311
2469.03 1293
2469.50 1368
2469.97 1345
2470.44 1245
2470.91 1163
2471.38 1187
2471.84 1269
2472.31 1426
2472.78 1413
2473.25 1279
2473.72 1272
2474.19 1345
2474.66 1237
2475.13 1146
2475.59 1152
2476.06 1209
2476.53 1316
2477.00 1259
2477.47 1287
2477.94 1257
2478.41 1491
2478.88 1310
2479.35 1291
2479.82 1338
2480.29 1342
2480.76 1245
2481.23 1309
2481.69 1243
2482.16 1224
2482.63 1306
2483.10 1375
2483.57 1403
2484.04 1241
2484.51 1390
2484.98 1330
2485.45 1314
2485.92 1379
2486.39 1423
2486.86 1302
2487.33 1362
2487.80 1310
2488.27 1167
2488.74 1263
2489.21 1342
2489.68 1338
2490.15 1495
2490.62 1493
2491.09 1391
2491.56 1362
2492.04 1435
2492.51 1413
2492.98 1406
2493.45 1448
2493.92 1454
2494.39 1511
2494.86 1461
2495.33 1537
2495.80 1647
2496.27 1593
2496.74 1542
2497.21 1480
2497.68 1392
2498.16 1336
2498.63 1328
2499.10 1329
2499.57 1323
2500.04 1344
2500.51 1227
2500.98 1233
2501.45 1268
2501.93 1304
2502.40 1288
2502.87 1373
2503.34 1310
2503.81 1240
2504.28 1311
2504.76 1307
2505.23 1403
2505.70 1303
2506.17 1241
2506.64 1333
2507.11 1242
2507.59 1317
2508.06 1403
2508.53 1420
2509.00 1372
2509.47 1504
2509.95 1505
2510.42 1570
2510.89 1505
2511.36 1568
2511.84 1584
2512.31 1573
2512.78 1453
2513.25 1584
2513.73 1562
2514.20 1538
2514.67 1538
2515.14 1617
2515.62 1525
2516.09 1425
2516.56 1521
2517.03 1343
2517.51 1226
2517.98 1374
2518.45 1389
2518.93 1432
2519.40 1272
2519.87 1250
2520.35 1252
2520.82 1290
2521.29 1330
2521.77 1248
2522.24 1337
2522.71 1261
2523.19 1484
2523.66 1399
2524.13 1307
2524.61 1272
2525.08 1359
2525.55 1368
2526.03 1247
2526.50 1249
2526.97 1399
2527.45 1346
2527.92 1285
2528.40 1389
2528.87 1236
2529.34 1252
2529.82 1340
2530.29 1354
2530.77 1435
2531.24 1328
2531.71 1219
2532.19 1310
2532.66 1228
2533.14 1234
2533.61 1418
2534.09 1238
2534.56 1346
2535.04 1407
2535.51 1422
2535.98 1273
2536.46 1225
2536.93 1346
2537.41 1372
2537.88 1447
2538.36 1515
2538.83 1519
2539.31 1366
2539.78 1457
2540.26 1507
2540.73 1462
2541.21 1534
2541.68 1382
2542.16 1497
2542.63 1621
2543.11 1517
2543.59 1355
2544.06 1339
2544.54 1442
2545.01 1370
2545.49 1437
2545.96 1496
2546.44 1516
2546.91 1632
2547.39 1516
2547.87 1718
2548.34 1614
2548.82 1453
2549.29 1674
2549.77 1654
2550.24 1546
2550.72 1653
2551.20 1656
2551.67 1623
2552.15 1636
2552.62 1482
2553.10 1518
2553.58 1531
2554.05 1421
2554.53 1475
2555.01 1577
2555.48 1578
2555.96 1639
2556.44 1587
2556.91 1530
2557.39 1537
2557.87 1498
2558.34 1490
2558.82 1389
2559.30 1472
2559.77 1513
2560.25 1400
2560.73 1297
2561.20 1292
2561.68 1444
2562.16 1372
2562.64 1350
2563.11 1338
2563.59 1275
2564.07 1285
2564.54 1429
2565.02 1387
2565.50 1303
2565.98 1229
2566.45 1352
2566.93 1387
2567.41 1480
2567.89 1425
2568.36 1375
2568.84 1523
2569.32 1458
2569.80 1463
2570.28 1399
2570.75 1240
2571.23 1328
2571.71 1257
2572.19 1307
2572.66 1355
2573.14 1480
2573.62 1334
2574.10 1264
2574.58 1288
2575.06 1275
2575.53 1209
2576.01 1251
2576.49 1301
2576.97 1316
2577.45 1307
2577.93 1219
2578.40 1211
2578.88 1279
2579.36 1182
2579.84 1265
2580.32 1246
2580.80 1252
2581.28 1346
2581.76 1393
2582.24 1303
2582.71 1260
2583.19 1371
2583.67 1256
2584.15 1314
2584.63 1258
2585.11 1148
2585.59 1170
2586.07 1315
2586.55 1378
2587.03 1273
2587.51 1175
2587.99 1237
2588.47 1339
2588.95 1362
2589.42 1398
2589.90 1387
2590.38 1335
2590.86 1341
2591.34 1483
2591.82 1331
2592.30 1216
2592.78 1204
2593.26 1466
2593.74 1399
2594.22 1413
2594.70 1280
2595.18 1305
2595.66 1438
2596.14 1419
2596.62 1309
2597.10 1181
2597.58 1352
2598.07 1326
2598.55 1323
2599.03 1289
2599.51 1243
2599.99 1297
2600.47 1371
2600.95 1318
2601.43 1202
2601.91 1311
2602.39 1169
2602.87 1165
2603.35 1284
2603.83 1234
2604.31 1200
2604.80 1218
2605.28 1303
2605.76 1418
2606.24 1297
2606.72 1283
2607.20 1421
2607.68 1384
2608.16 1324
2608.65 1301
2609.13 1302
2609.61 1303
2610.09 1228
2610.57 1330
2611.05 1360
2611.53 1545
2612.02 1397
2612.50 1418
2612.98 1439
2613.46 1417
2613.94 1377
2614.43 1282
2614.91 1223
2615.39 1324
2615.87 1399
2616.35 1399
2616.84 1347
2617.32 1326
2617.80 1291
2618.28 1286
2618.77 1392
2619.25 1303
2619.73 1340
2620.21 1334
2620.69 1347
2621.18 1288
2621.66 1277
2622.14 1400
2622.63 1377
2623.11 1312
2623.59 1362
2624.07 1278
2624.56 1217
2625.04 1152
2625.52 1165
2626.01 1322
2626.49 1361
2626.97 1464
2627.45 1286
2627.94 1329
2628.42 1390
2628.90 1408
2629.39 1371
2629.87 1330
2630.35 1380
2630.84 1480
2631.32 1348
2631.80 1397
2632.29 1417
2632.77 1333
2633.26 1426
2633.74 1364
2634.22 1350
2634.71 1191
2635.19 1201
2635.67 1280
2636.16 1348
2636.64 1306
2637.13 1397
2637.61 1264
2638.09 1257
2638.58 1373
2639.06 1370
2639.55 1430
2640.03 1403
2640.52 1326
2641.00 1357
2641.48 1386
2641.97 1338
2642.45 1377
2642.94 1362
2643.42 1277
2643.91 1272
2644.39 1190
2644.88 1254
2645.36 1219
2645.85 1267
2646.33 1270
2646.82 1182
2647.30 1231
2647.79 1272
2648.27 1206
2648.76 1327
2649.24 1215
2649.73 1187
2650.21 1235
2650.70 1316
2651.18 1178
2651.67 1210
2652.15 1274
2652.64 1169
2653.12 1349
2653.61 1487
2654.10 1380
2654.58 1353
2655.07 1392
2655.55 1378
2656.04 1405
2656.52 1401
2657.01 1444
2657.50 1320
2657.98 1406
2658.47 1445
2658.95 1411
2659.44 1363
2659.93 1307
2660.41 1287
2660.90 1359
2661.38 1267
2661.87 1288
2662.36 1318
2662.84 1310
2663.33 1381
2663.82 1326
2664.30 1489
2664.79 1240
2665.28 1261
2665.76 1302
2666.25 1317
2666.74 1298
2667.22 1372
2667.71 1273
2668.20 1371
2668.68 1377
2669.17 1415
2669.66 1430
2670.14 1159
2670.63 1183
2671.12 1191
2671.61 1315
2672.09 1380
2672.58 1422
2673.07 1497
2673.55 1581
2674.04 1587
2674.53 1534
2675.02 1616
2675.50 1683
2675.99 1791
2676.48 1788
2676.97 1866
2677.46 1583
2677.94 1539
2678.43 1505
2678.92 1575
2679.41 1556
2679.89 1397
2680.38 1410
2680.87 1422
2681.36 1468
2681.85 1507
2682.33 1371
2682.82 1515
2683.31 1331
2683.80 1338
2684.29 1400
2684.78 1529
2685.26 1473
2685.75 1370
2686.24 1287
2686.73 1367
2687.22 1359
2687.71 1390
2688.20 1360
2688.68 1263
2689.17 1288
2689.66 1296
2690.15 1279
2690.64 1304
2691.13 1186
2691.62 1350
2692.11 1272
2692.60 1244
2693.09 1223
2693.57 1273
2694.06 1383
2694.55 1329
2695.04 1459
2695.53 1277
2696.02 1245
2696.51 1313
2697.00 1190
2697.49 1256
2697.98 1393
2698.47 1296
2698.96 1282
2699.45 1393
2699.94 1464
2700.43 1451
2700.92 1337
2701.41 1353
2701.90 1323
2702.39 1450
2702.88 1434
2703.37 1522
2703.86 1495
2704.35 1395
2704.84 1358
2705.33 1477
2705.82 1514
2706.31 1419
2706.80 1407
2707.29 1369
2707.78 1360
2708.27 1318
2708.76 1381
2709.25 1345
2709.74 1370
2710.23 1343
2710.72 1327
2711.21 1334
2711.71 1359
2712.20 1175
2712.69 1193
2713.18 1427
2713.67 1340
2714.16 1299
2714.65 1348
2715.14 1193
2715.63 1305
2716.12 1226
2716.62 1290
2717.11 1246
2717.60 1322
2718.09 1289
2718.58 1287
2719.07 1401
2719.56 1288
2720.06 1350
2720.55 1316
2721.04 1279
2721.53 1232
2722.02 1336
2722.51 1469
2723.01 1483
2723.50 1503
2723.99 1456
2724.48 1582
2724.97 1504
2725.47 1364
2725.96 1291
2726.45 1309
2726.94 1292
2727.44 1290
2727.93 1337
2728.42 1275
2728.91 1221
2729.40 1394
2729.90 1357
2730.39 1260
2730.88 1415
2731.37 1439
2731.87 1421
2732.36 1282
2732.85 1289
2733.35 1364
2733.84 1289
2734.33 1351
2734.82 1297
2735.32 1256
2735.81 1379
2736.30 1502
2736.80 1310
2737.29 1323
2737.78 1482
2738.28 1485
2738.77 1526
2739.26 1386
2739.76 1459
2740.25 1416
2740.74 1379
2741.24 1283
2741.73 1312
2742.22 1353
2742.72 1249
2743.21 1287
2743.70 1399
2744.20 1451
2744.69 1471
2745.19 1545
2745.68 1355
2746.17 1316
2746.67 1246
2747.16 1387
2747.66 1317
2748.15 1370
2748.64 1230
2749.14 1262
2749.63 1205
2750.13 1272
2750.62 1356
2751.12 1241
2751.61 1258
2752.10 1263
2752.60 1245
2753.09 1276
2753.59 1256
2754.08 1267
2754.58 1264
2755.07 1272
2755.57 1386
2756.06 1427
2756.56 1444
2757.05 1423
2757.55 1276
2758.04 1305
2758.54 1471
2759.03 1368
2759.53 1250
2760.02 1225
2760.52 1328
2761.01 1361
2761.51 1232
2762.00 1247
2762.50 1294
2762.99 1328
2763.49 1236
2763.99 1200
2764.48 1400
2764.98 1309
2765.47 1318
2765.97 1247
2766.46 1270
2766.96 1247
2767.46 1146
2767.95 1434
2768.45 1419
2768.94 1328
2769.44 1269
2769.94 1342
2770.43 1360
2770.93 1405
2771.42 1407
2771.92 1420
2772.42 1453
2772.91 1362
2773.41 1406
2773.91 1494
2774.40 1547
2774.90 1560
2775.40 1402
2775.89 1560
2776.39 1714
2776.89 1748
2777.38 1662
2777.88 1581
2778.38 1575
2778.87 1602
2779.37 1486
2779.87 1482
2780.36 1446
2780.86 1475
2781.36 1303
2781.85 1272
2782.35 1354
2782.85 1334
2783.35 1273
2783.84 1405
2784.34 1481
2784.84 1456
2785.34 1303
2785.83 1260
2786.33 1339
2786.83 1362
2787.33 1345
2787.82 1349
2788.32 1318
2788.82 1290
2789.32 1324
2789.81 1157
2790.31 1153
2790.81 1264
2791.31 1252
2791.81 1300
2792.30 1233
2792.80 1255
2793.30 1306
2793.80 1401
2794.30 1248
2794.80 1224
2795.29 1381
2795.79 1415
2796.29 1481
2796.79 1538
2797.29 1562
2797.79 1630
2798.29 1666
2798.78 1666
2799.28 1613
2799.78 1616
2800.28 1694
2800.78 1640
2801.28 1550
2801.78 1522
2802.28 1596
2802.77 1460
2803.27 1459
2803.77 1409
2804.27 1520
2804.77 1555
2805.27 1376
2805.77 1658
2806.27 1744
2806.77 1626
2807.27 1659
2807.77 1718
2808.27 1795
2808.77 1901
2809.27 1909
2809.77 1824
2810.27 1856
2810.77 1850
2811.27 1756
2811.76 1686
2812.26 1590
2812.76 1660
2813.26 1472
2813.76 1366
2814.26 1361
2814.76 1363
2815.26 1426
2815.76 1417
2816.27 1390
2816.77 1419
2817.27 1532
2817.77 1488
2818.27 1271
2818.77 1302
2819.27 1409
2819.77 1430
2820.27 1527
2820.77 1546
2821.27 1263
2821.77 1417
2822.27 1476
2822.77 1438
2823.27 1482
2823.77 1469
2824.27 1433
2824.78 1316
2825.28 1320
2825.78 1358
2826.28 1366
2826.78 1272
2827.28 1255
2827.78 1310
2828.28 1380
2828.79 1345
2829.29 1399
2829.79 1435
2830.29 1382
2830.79 1306
2831.29 1353
2831.79 1369
2832.30 1341
2832.80 1216
2833.30 1327
2833.80 1353
2834.30 1280
2834.80 1286
2835.31 1341
2835.81 1307
2836.31 1417
2836.81 1468
2837.31 1475
2837.82 1449
2838.32 1388
2838.82 1394
2839.32 1538
2839.83 1484
2840.33 1346
2840.83 1474
2841.33 1445
2841.84 1409
2842.34 1388
2842.84 1363
2843.34 1292
2843.85 1399
2844.35 1320
2844.85 1234
2845.35 1343
2845.86 1374
2846.36 1379
2846.86 1284
2847.37 1520
2847.87 1567
2848.37 1483
2848.87 1589
2849.38 1454
2849.88 1522
2850.38 1433
2850.89 1458
2851.39 1469
2851.89 1416
2852.40 1574
2852.90 1372
2853.40 1240
2853.91 1208
2854.41 1220
2854.92 1340
2855.42 1188
2855.92 1164
2856.43 1244
2856.93 1340
2857.43 1399
2857.94 1362
2858.44 1313
2858.95 1263
2859.45 1247
2859.95 1287
2860.46 1293
2860.96 1398
2861.47 1338
2861.97 1253
2862.48 1410
2862.98 1384
2863.48 1298
2863.99 1139
2864.49 1109
2865.00 1250
2865.50 1245
2866.01 1240
2866.51 1284
2867.02 1230
2867.52 1218
2868.03 1194
2868.53 1087
2869.04 1238
2869.54 1339
2870.05 1208
2870.55 1248
2871.06 1258
2871.56 1297
2872.07 1350
2872.57 1258
2873.08 1181
2873.58 1322
2874.09 1338
2874.59 1502
2875.10 1404
2875.60 1397
2876.11 1417
2876.61 1345
2877.12 1376
2877.63 1463
2878.13 1359
2878.64 1391
2879.14 1350
2879.65 1417
2880.15 1422
2880.66 1409
2881.17 1357
2881.67 1346
2882.18 1342
2882.68 1398
2883.19 1374
2883.70 1312
2884.20 1320
2884.71 1362
2885.22 1449
2885.72 1501
2886.23 1583
2886.74 1557
2887.24 1543
2887.75 1571
2888.25 1595
2888.76 1610
2889.27 1721
2889.77 1705
2890.28 1656
2890.79 1578
2891.30 1518
2891.80 1449
2892.31 1391
2892.82 1548
2893.32 1535
2893.83 1460
2894.34 1484
2894.84 1545
2895.35 1399
2895.86 1554
2896.37 1755
2896.87 1849
2897.38 1849
2897.89 1699
2898.40 1689
2898.90 1687
2899.41 1507
2899.92 1631
2900.43 1566
2900.93 1528
2901.44 1581
2901.95 1779
2902.46 1706
2902.96 1590
2903.47 1598
2903.98 1477
2904.49 1526
2905.00 1602
2905.50 1472
2906.01 1428
2906.52 1449
2907.03 1517
2907.54 1519
2908.05 1459
2908.55 1481
2909.06 1451
2909.57 1409
2910.08 1326
2910.59 1276
2911.10 1342
2911.61 1234
2912.11 1407
2912.62 1374
2913.13 1313
2913.64 1302
2914.15 1378
2914.66 1362
2915.17 1404
2915.68 1518
2916.19 1542
2916.69 1431
2917.20 1310
2917.71 1210
2918.22 1317
2918.73 1258
2919.24 1268
2919.75 1358
2920.26 1342
2920.77 1457
2921.28 1438
2921.79 1324
2922.30 1342
2922.81 1354
2923.32 1398
2923.83 1594
2924.34 1536
2924.85 1578
2925.36 1593
2925.87 1738
2926.38 1774
2926.89 1677
2927.40 1689
2927.91 1694
2928.42 1678
2928.93 1570
2929.44 1560
2929.95 1505
2930.46 1435
2930.97 1353
2931.48 1328
2931.99 1413
2932.50 1375
2933.01 1332
2933.52 1295
2934.03 1286
2934.54 1257
2935.05 1298
2935.56 1389
2936.07 1319
2936.58 1402
2937.09 1437
2937.60 1526
2938.12 1584
2938.63 1383
2939.14 1345
2939.65 1375
2940.16 1489
2940.67 1572
2941.18 1529
2941.69 1377
2942.20 1514
2942.72 1432
2943.23 1402
2943.74 1339
2944.25 1390
2944.76 1435
2945.27 1452
2945.79 1651
2946.30 1689
2946.81 1512
2947.32 1477
2947.83 1562
2948.34 1605
2948.86 1576
2949.37 1459
2949.88 1396
2950.39 1456
2950.90 1342
2951.42 1352
2951.93 1368
2952.44 1465
2952.95 1468
2953.46 1375
2953.98 1395
2954.49 1444
2955.00 1338
2955.51 1500
2956.03 1268
2956.54 1191
2957.05 1294
2957.56 1387
2958.08 1329
2958.59 1469
2959.10 1429
2959.62 1341
2960.13 1377
2960.64 1230
2961.15 1375
2961.67 1356
2962.18 1490
2962.69 1528
2963.21 1562
2963.72 1547
2964.23 1548
2964.75 1510
2965.26 1459
2965.77 1569
2966.29 1416
2966.80 1424
2967.31 1293
2967.83 1259
2968.34 1459
2968.85 1402
2969.37 1400
2969.88 1415
2970.40 1321
2970.91 1416
2971.42 1373
2971.94 1427
2972.45 1324
2972.96 1329
2973.48 1275
2973.99 1401
2974.51 1450
2975.02 1470
2975.54 1434
2976.05 1309
2976.56 1375
2977.08 1315
2977.59 1437
2978.11 1366
2978.62 1305
2979.14 1309
2979.65 1301
2980.16 1396
2980.68 1402
2981.19 1536
2981.71 1402
2982.22 1388
2982.74 1377
2983.25 1350
2983.77 1344
2984.28 1337
2984.80 1445
2985.31 1348
2985.83 1362
2986.34 1457
2986.86 1378
2987.37 1538
2987.89 1525
2988.40 1531
2988.92 1502
2989.44 1505
2989.95 1740
2990.47 1599
2990.98 1680
2991.50 1445
2992.01 1536
2992.53 1580
2993.04 1595
2993.56 1546
2994.08 1600
2994.59 1705
2995.11 1662
2995.62 1600
2996.14 1772
2996.66 1757
2997.17 1877
2997.69 1956
2998.20 1828
2998.72 1995
2999.24 2082
2999.75 2157
3000.27 2096
3000.79 1956
3001.30 1913
3001.82 1953
3002.33 2043
3002.85 2033
3003.37 2271
3003.88 2578
3004.40 2887
3004.92 3154
3005.43 3386
3005.95 3551
3006.47 3847
3006.99 3727
3007.50 3605
3008.02 3446
3008.54 3150
3009.05 2676
3009.57 2394
3010.09 2040
3010.60 1909
3011.12 1781
3011.64 1687
3012.16 1681
3012.67 1646
3013.19 1664
3013.71 1681
3014.23 1740
3014.74 1578
3015.26 1655
3015.78 1711
3016.30 1849
3016.82 1484
3017.33 1575
3017.85 1709
3018.37 1643
3018.89 1783
3019.40 1643
3019.92 1656
3020.44 1609
3020.96 1687
3021.48 1653
3022.00 1752
3022.51 1696
3023.03 1729
3023.55 1721
3024.07 1667
3024.59 1726
3025.11 1641
3025.62 1716
3026.14 1724
3026.66 1711
3027.18 1762
3027.70 1701
3028.22 1711
3028.74 1648
3029.25 1569
3029.77 1505
3030.29 1541
3030.81 1539
3031.33 1549
3031.85 1550
3032.37 1425
3032.89 1539
3033.41 1616
3033.93 1590
3034.45 1509
3034.96 1669
3035.48 1636
3036.00 1569
3036.52 1400
3037.04 1416
3037.56 1526
3038.08 1505
3038.60 1439
3039.12 1517
3039.64 1513
3040.16 1440
3040.68 1509
3041.20 1395
3041.72 1415
3042.24 1506
3042.76 1465
3043.28 1330
3043.80 1336
3044.32 1435
3044.84 1293
3045.36 1382
3045.88 1486
3046.40 1437
3046.92 1338
3047.44 1335
3047.96 1316
3048.48 1391
3049.00 1252
3049.52 1326
3050.04 1290
3050.56 1360
3051.09 1446
3051.61 1399
3052.13 1332
3052.65 1344
3053.17 1298
3053.69 1300
3054.21 1413
3054.73 1338
3055.25 1376
3055.77 1319
3056.29 1236
3056.82 1285
3057.34 1446
3057.86 1405
3058.38 1374
3058.90 1368
3059.42 1388
3059.94 1413
3060.47 1294
3060.99 1202
3061.51 1217
3062.03 1252
3062.55 1431
3063.07 1349
3063.60 1378
3064.12 1292
3064.64 1366
3065.16 1529
3065.68 1409
3066.21 1415
3066.73 1397
3067.25 1487
3067.77 1374
3068.29 1416
3068.82 1440
3069.34 1416
3069.86 1488
3070.38 1360
3070.90 1302
3071.43 1299
3071.95 1331
3072.47 1370
3072.99 1532
3073.52 1397
3074.04 1363
3074.56 1480
3075.09 1455
3075.61 1563
3076.13 1343
3076.65 1453
3077.18 1554
3077.70 1549
3078.22 1543
3078.75 1559
3079.27 1627
3079.79 1589
3080.32 1631
3080.84 1716
3081.36 1666
3081.89 1724
3082.41 1739
3082.93 1792
3083.46 1768
3083.98 1814
3084.50 1794
3085.03 1951
3085.55 1886
3086.07 1851
3086.60 1716
3087.12 1730
3087.64 1640
3088.17 1739
3088.69 1770
3089.22 1647
3089.74 1846
3090.26 1755
3090.79 1657
3091.31 1639
3091.84 1617
3092.36 1646
3092.89 1584
3093.41 1549
3093.93 1556
3094.46 1720
3094.98 1753
3095.51 1644
3096.03 1730
3096.56 1757
3097.08 1769
3097.61 1859
3098.13 1915
3098.66 1898
3099.18 1860
3099.70 2195
3100.23 2051
3100.75 2253
3101.28 2718
3101.80 3127
3102.33 3714
3102.85 4235
3103.38 4725
3103.91 5388
3104.43 5602
3104.96 5484
3105.48 5028
3106.01 4722
3106.53 4439
3107.06 3694
3107.58 3397
3108.11 2909
3108.63 2458
3109.16 2093
3109.69 2085
3110.21 1858
3110.74 1960
3111.26 1911
3111.79 1886
3112.31 1905
3112.84 1921
3113.37 1890
3113.89 1700
3114.42 1801
3114.94 1825
3115.47 1633
3116.00 1567
3116.52 1622
3117.05 1699
3117.58 1592
3118.10 1649
3118.63 1613
3119.16 1609
3119.68 1624
3120.21 1800
3120.73 1850
3121.26 1803
3121.79 1881
3122.31 2066
3122.84 2183
3123.37 2306
3123.90 1991
3124.42 1831
3124.95 1803
3125.48 1737
3126.00 1740
3126.53 1622
3127.06 1533
3127.58 1577
3128.11 1597
3128.64 1499
3129.17 1519
3129.69 1552
3130.22 1455
3130.75 1572
3131.28 1628
3131.80 1553
3132.33 1534
3132.86 1485
3133.39 1537
3133.91 1549
3134.44 1546
3134.97 1472
3135.50 1544
3136.03 1373
3136.55 1327
3137.08 1404
3137.61 1441
3138.14 1574
3138.67 1487
3139.19 1508
3139.72 1517
3140.25 1528
3140.78 1504
3141.31 1400
3141.84 1499
3142.36 1392
3142.89 1441
3143.42 1357
3143.95 1281
3144.48 1380
3145.01 1408
3145.54 1424
3146.06 1503
3146.59 1479
3147.12 1668
3147.65 1518
3148.18 1496
3148.71 1680
3149.24 1656
3149.77 1626
3150.30 1664
3150.83 1673
3151.35 1620
3151.88 1628
3152.41 1734
3152.94 1647
3153.47 1527
3154.00 1530
3154.53 1436
3155.06 1412
3155.59 1472
3156.12 1509
3156.65 1596
3157.18 1636
3157.71 1537
3158.24 1408
3158.77 1558
3159.30 1546
3159.83 1557
3160.36 1568
3160.89 1604
3161.42 1467
3161.95 1332
3162.48 1406
3163.01 1516
3163.54 1551
3164.07 1499
3164.60 1518
3165.13 1524
3165.66 1484
3166.19 1336
3166.72 1374
3167.25 1424
3167.78 1462
3168.31 1412
3168.84 1428
3169.37 1380
3169.90 1244
3170.44 1379
3170.97 1416
3171.50 1395
3172.03 1337
3172.56 1399
3173.09 1397
3173.62 1565
3174.15 1499
3174.68 1482
3175.21 1601
3175.75 1549
3176.28 1717
3176.81 1646
3177.34 1421
3177.87 1529
3178.40 1464
3178.93 1500
3179.47 1314
3180.00 1292
3180.53 1449
3181.06 1464
3181.59 1330
3182.12 1271
3182.66 1284
3183.19 1245
3183.72 1310
3184.25 1351
3184.78 1386
3185.32 1263
3185.85 1357
3186.38 1490
3186.91 1373
3187.44 1485
3187.98 1413
3188.51 1347
3189.04 1431
3189.57 1489
3190.11 1347
3190.64 1339
3191.17 1285
3191.70 1321
3192.24 1352
3192.77 1251
3193.30 1273
3193.84 1261
3194.37 1369
3194.90 1311
3195.43 1392
3195.97 1344
3196.50 1336
3197.03 1422
3197.57 1387
3198.10 1464
3198.63 1507
3199.17 1605
3199.70 1535
3200.23 1590
3200.77 1543
3201.30 1472
3201.83 1526
3202.37 1474
3202.90 1449
3203.43 1539
3203.97 1643
3204.50 1459
3205.03 1412
3205.57 1411
3206.10 1495
3206.63 1527
3207.17 1350
3207.70 1461
3208.24 1424
3208.77 1483
3209.30 1539
3209.84 1672
3210.37 1823
3210.91 1696
3211.44 1656
3211.98 1653
3212.51 1562
3213.04 1518
3213.58 1669
3214.11 1711
3214.65 1494
3215.18 1396
3215.72 1394
3216.25 1576
3216.79 1453
3217.32 1507
3217.86 1445
3218.39 1523
3218.93 1450
3219.46 1277
3220.00 1352
3220.53 1381
3221.07 1548
3221.60 1352
3222.14 1339
3222.67 1460
3223.21 1545
3223.74 1479
3224.28 1473
3224.81 1502
3225.35 1462
3225.88 1433
3226.42 1561
3226.95 1509
3227.49 1588
3228.02 1618
3228.56 1556
3229.10 1608
3229.63 1668
3230.17 1546
3230.70 1565
3231.24 1690
3231.78 1640
3232.31 1490
3232.85 1551
3233.38 1436
3233.92 1517
3234.46 1658
3234.99 1598
3235.53 1468
3236.06 1418
3236.60 1663
3237.14 1558
3237.67 1517
3238.21 1779
3238.75 1798
3239.28 1746
3239.82 1773
3240.36 1884
3240.89 1804
3241.43 1735
3241.97 1710
3242.50 1610
3243.04 1710
3243.58 1648
3244.11 1661
3244.65 1613
3245.19 1747
3245.72 1684
3246.26 1483
3246.80 1609
3247.34 1757
3247.87 1678
3248.41 1556
3248.95 1563
3249.49 1621
3250.02 1850
3250.56 1824
3251.10 1711
3251.64 1671
3252.17 1737
3252.71 1750
3253.25 1693
3253.79 1736
3254.32 1785
3254.86 1809
3255.40 1722
3255.94 1811
3256.48 1847
3257.01 1907
3257.55 1908
3258.09 1864
3258.63 1907
3259.17 2064
3259.70 2016
3260.24 2102
3260.78 2355
3261.32 2440
3261.86 2606
3262.40 2794
3262.93 2930
3263.47 2997
3264.01 3364
3264.55 3662
3265.09 3640
3265.63 4044
3266.17 4103
3266.71 3973
3267.24 4335
3267.78 4372
3268.32 4469
3268.86 4543
3269.40 4326
3269.94 3884
3270.48 3617
3271.02 3374
3271.56 2820
3272.10 2496
3272.64 2380
3273.18 2023
3273.71 1962
3274.25 2069
3274.79 2009
3275.33 1833
3275.87 1825
3276.41 1952
3276.95 1894
3277.49 1944
3278.03 1897
3278.57 1898
3279.11 1864
3279.65 1845
3280.19 1879
3280.73 1886
3281.27 1955
3281.81 1905
3282.35 2019
3282.89 1948
3283.43 1918
3283.97 2024
3284.51 2095
3285.05 2223
3285.59 2117
3286.13 2170
3286.67 2202
3287.21 2379
3287.75 2375
3288.30 2176
3288.84 2103
3289.38 2052
3289.92 2193
3290.46 2267
3291.00 2065
3291.54 2168
3292.08 2230
3292.62 2294
3293.16 2333
3293.70 2407
3294.24 2617
3294.79 2927
3295.33 3219
3295.87 3114
3296.41 3269
3296.95 3438
3297.49 3409
3298.03 3320
3298.57 3189
3299.12 2989
3299.66 2854
3300.20 2791
3300.74 2626
3301.28 2277
3301.82 2185
3302.37 2206
3302.91 2076
3303.45 2092
3303.99 2110
3304.53 2117
3305.08 2053
3305.62 2064
3306.16 1976
3306.70 1788
3307.24 1968
3307.79 1932
3308.33 1807
3308.87 1786
3309.41 1865
3309.96 1760
3310.50 1735
3311.04 1852
3311.58 1909
3312.13 1758
3312.67 1743
3313.21 1869
3313.75 1973
3314.30 1885
3314.84 1977
3315.38 2127
3315.92 2185
3316.47 2126
3317.01 2297
3317.55 2370
3318.10 2279
3318.64 2403
3319.18 2371
3319.73 2561
3320.27 2465
3320.81 2713
3321.36 2566
3321.90 2530
3322.44 2610
3322.99 2510
3323.53 2491
3324.07 2460
3324.62 2549
3325.16 2561
3325.70 2370
3326.25 2375
3326.79 2357
3327.34 2312
3327.88 2322
3328.42 2341
3328.97 2245
3329.51 2136
3330.06 2169
3330.60 2322
3331.14 2493
3331.69 2814
3332.23 3504
3332.78 4187
3333.32 5450
3333.86 6763
3334.41 8225
3334.95 9803
3335.50 11957
3336.04 13831
3336.59 15320
3337.13 16498
3337.68 16453
3338.22 16105
3338.77 14568
3339.31 13120
3339.86 11406
3340.40 9637
3340.94 7933
3341.49 6568
3342.03 5498
3342.58 4460
3343.13 3952
3343.67 3568
3344.22 3009
3344.76 2748
3345.31 2698
3345.85 2527
3346.40 2405
3346.94 2471
3347.49 2422
3348.03 2495
3348.58 2385
3349.12 2394
3349.67 2238
3350.22 2319
3350.76 2073
3351.31 1944
3351.85 1949
3352.40 2018
3352.94 1994
3353.49 2187
3354.04 2160
3354.58 2217
3355.13 2049
3355.67 2029
3356.22 2200
3356.77 2125
3357.31 2140
3357.86 2148
3358.41 2138
3358.95 2052
3359.50 1983
3360.05 2054
3360.59 2042
3361.14 2060
3361.68 2007
3362.23 2002
3362.78 1927
3363.33 1855
3363.87 1874
3364.42 1930
3364.97 2077
3365.51 2116
3366.06 1975
3366.61 2060
3367.15 1922
3367.70 1957
3368.25 1828
3368.79 1751
3369.34 1892
3369.89 2001
3370.44 2047
3370.98 2175
3371.53 2269
3372.08 2232
3372.63 2410
3373.17 2734
3373.72 2864
3374.27 2972
3374.82 2994
3375.36 3204
3375.91 3255
3376.46 3105
3377.01 2970
3377.56 2862
3378.10 2644
3378.65 2504
3379.20 2137
3379.75 2016
3380.30 1945
3380.84 1962
3381.39 1765
3381.94 1755
3382.49 1819
3383.04 1692
3383.59 1688
3384.13 1711
3384.68 1642
3385.23 1564
3385.78 1602
3386.33 1592
3386.88 1586
3387.43 1518
3387.97 1625
3388.52 1498
3389.07 1567
3389.62 1648
3390.17 1598
3390.72 1579
3391.27 1558
3391.82 1535
3392.37 1562
3392.92 1749
3393.46 1679
3394.01 1622
3394.56 1542
3395.11 1589
3395.66 1565
3396.21 1649
3396.76 1763
3397.31 1673
3397.86 1731
3398.41 1697
3398.96 1702
3399.51 1688
3400.06 1661
3400.61 1677
3401.16 1595
3401.71 1556
3402.26 1569
3402.81 1652
3403.36 1535
3403.91 1566
3404.46 1552
3405.01 1559
3405.56 1528
3406.11 1548
3406.66 1526
3407.21 1595
3407.76 1539
3408.31 1584
3408.86 1575
3409.41 1457
3409.96 1485
3410.51 1608
3411.06 1792
3411.61 1793
3412.16 1858
3412.71 1858
3413.27 1957
3413.82 1894
3414.37 1867
3414.92 1957
3415.47 1842
3416.02 1695
3416.57 1780
3417.12 1653
3417.67 1673
3418.22 1628
3418.78 1451
3419.33 1447
3419.88 1490
3420.43 1435
3420.98 1448
3421.53 1440
3422.08 1511
3422.64 1484
3423.19 1433
3423.74 1544
3424.29 1552
3424.84 1586
3425.39 1748
3425.95 1641
3426.50 1632
3427.05 1569
3427.60 1534
3428.15 1605
3428.71 1443
3429.26 1556
3429.81 1539
3430.36 1463
3430.91 1318
3431.47 1421
3432.02 1346
3432.57 1398
3433.12 1497
3433.68 1399
3434.23 1418
3434.78 1601
3435.33 1600
3435.89 1446
3436.44 1446
3436.99 1420
3437.54 1413
3438.10 1460
3438.65 1386
3439.20 1415
3439.76 1581
3440.31 1581
3440.86 1500
3441.42 1573
3441.97 1552
3442.52 1501
3443.07 1427
3443.63 1371
3444.18 1387
3444.73 1394
3445.29 1359
3445.84 1406
3446.39 1341
3446.95 1310
3447.50 1367
3448.06 1305
3448.61 1350
3449.16 1380
3449.72 1474
3450.27 1407
3450.82 1386
3451.38 1387
3451.93 1286
3452.49 1266
3453.04 1349
3453.59 1241
3454.15 1277
3454.70 1213
3455.26 1298
3455.81 1355
3456.36 1285
3456.92 1284
3457.47 1254
3458.03 1329
3458.58 1369
3459.14 1275
3459.69 1288
3460.25 1255
3460.80 1364
3461.36 1350
3461.91 1350
3462.46 1349
3463.02 1410
3463.57 1374
3464.13 1532
3464.68 1419
3465.24 1405
3465.79 1324
3466.35 1470
3466.90 1429
3467.46 1401
3468.02 1461
3468.57 1448
3469.13 1458
3469.68 1521
3470.24 1452
3470.79 1526
3471.35 1527
3471.90 1538
3472.46 1523
3473.01 1409
3473.57 1561
3474.13 1535
3474.68 1513
3475.24 1556
3475.79 1629
3476.35 1548
3476.90 1523
3477.46 1614
3478.02 1605
3478.57 1748
3479.13 1777
3479.68 1703
3480.24 1532
3480.80 1598
3481.35 1816
3481.91 1619
3482.47 1630
3483.02 1701
3483.58 1661
3484.14 1553
3484.69 1543
3485.25 1688
3485.81 1665
3486.36 1607
3486.92 1788
3487.48 1810
3488.03 1825
3488.59 1862
3489.15 2112
3489.70 2145
3490.26 2377
3490.82 2743
3491.37 3112
3491.93 3355
3492.49 3490
3493.05 3826
3493.60 3934
3494.16 3811
3494.72 3736
3495.27 3454
3495.83 3287
3496.39 2976
3496.95 3011
3497.50 2965
3498.06 2973
3498.62 3354
3499.18 3686
3499.74 3910
3500.29 3632
3500.85 3880
3501.41 3943
3501.97 3887
3502.52 3718
3503.08 3382
3503.64 3267
3504.20 3304
3504.76 3285
3505.32 3429
3505.87 3360
3506.43 3399
3506.99 3566
3507.55 3208
3508.11 3087
3508.67 2964
3509.22 2814
3509.78 2500
3510.34 2517
3510.90 2131
3511.46 2150
3512.02 2144
3512.58 2163
3513.13 2037
3513.69 2041
3514.25 1825
3514.81 1846
3515.37 1712
3515.93 1734
3516.49 1639
3517.05 1643
3517.61 1692
3518.17 1641
3518.73 1582
3519.28 1747
3519.84 1798
3520.40 1757
3520.96 1745
3521.52 1736
3522.08 1986
3522.64 1759
3523.20 1786
3523.76 1775
3524.32 1865
3524.88 1792
3525.44 1786
3526.00 1764
3526.56 1722
3527.12 1666
3527.68 1600
3528.24 1612
3528.80 1620
3529.36 1620
3529.92 1569
3530.48 1483
3531.04 1429
3531.60 1448
3532.16 1570
3532.72 1542
3533.28 1627
3533.84 1501
3534.40 1578
3534.96 1517
3535.52 1607
3536.08 1641
3536.65 1535
3537.21 1453
3537.77 1675
3538.33 1660
3538.89 1605
3539.45 1705
3540.01 1585
3540.57 1586
3541.13 1684
3541.69 1690
3542.25 1697
3542.82 1693
3543.38 1575
3543.94 1630
3544.50 1659
3545.06 1709
3545.62 1563
3546.18 1520
3546.75 1560
3547.31 1531
3547.87 1400
3548.43 1415
3548.99 1486
3549.55 1421
3550.12 1477
3550.68 1463
3551.24 1387
3551.80 1258
3552.36 1318
3552.92 1367
3553.49 1328
3554.05 1385
3554.61 1239
3555.17 1296
3555.74 1266
3556.30 1385
3556.86 1419
3557.42 1236
3557.98 1229
3558.55 1392
3559.11 1347
3559.67 1419
3560.23 1463
3560.80 1435
3561.36 1498
3561.92 1528
3562.49 1524
3563.05 1533
3563.61 1394
3564.17 1393
3564.74 1369
3565.30 1340
3565.86 1462
3566.43 1406
3566.99 1396
3567.55 1348
3568.11 1394
3568.68 1298
3569.24 1313
3569.80 1256
3570.37 1269
3570.93 1249
3571.49 1327
3572.06 1341
3572.62 1370
3573.19 1252
3573.75 1337
3574.31 1336
3574.88 1177
3575.44 1291
3576.00 1349
3576.57 1365
3577.13 1414
3577.70 1382
3578.26 1310
3578.82 1381
3579.39 1402
3579.95 1427
3580.52 1385
3581.08 1334
3581.64 1392
3582.21 1261
3582.77 1363
3583.34 1364
3583.90 1347
3584.47 1301
3585.03 1356
3585.60 1241
3586.16 1277
3586.72 1316
3587.29 1204
3587.85 1452
3588.42 1371
3588.98 1223
3589.55 1320
3590.11 1376
3590.68 1288
3591.24 1243
3591.81 1366
3592.37 1513
3592.94 1454
3593.50 1383
3594.07 1363
3594.63 1385
3595.20 1329
3595.77 1411
3596.33 1386
3596.90 1372
3597.46 1402
3598.03 1308
3598.59 1314
3599.16 1447
3599.72 1429
3600.29 1298
3600.86 1356
3601.42 1356
3601.99 1410
3602.55 1320
3603.12 1350
3603.69 1269
3604.25 1390
3604.82 1486
3605.38 1318
3605.95 1348
3606.52 1227
3607.08 1296
3607.65 1283
3608.21 1295
3608.78 1377
3609.35 1207
3609.91 1191
3610.48 1256
3611.05 1177
3611.61 1263
3612.18 1224
3612.75 1201
3613.31 1286
3613.88 1260
3614.45 1373
3615.01 1416
3615.58 1493
3616.15 1609
3616.72 1787
3617.28 1837
3617.85 1893
3618.42 2077
3618.98 2024
3619.55 2129
3620.12 2178
3620.69 2203
3621.25 2118
3621.82 2000
3622.39 1860
3622.96 1699
3623.52 1653
3624.09 1497
3624.66 1479
3625.23 1511
3625.79 1485
3626.36 1359
3626.93 1301
3627.50 1247
3628.06 1256
3628.63 1368
3629.20 1326
3629.77 1268
3630.34 1295
3630.91 1318
3631.47 1354
3632.04 1378
3632.61 1347
3633.18 1426
3633.75 1435
3634.31 1408
3634.88 1330
3635.45 1387
3636.02 1397
3636.59 1358
3637.16 1309
3637.73 1309
3638.29 1319
3638.86 1324
3639.43 1457
3640.00 1483
3640.57 1439
3641.14 1439
3641.71 1754
3642.28 1832
3642.85 1726
3643.42 1775
3643.98 1856
3644.55 1754
3645.12 1602
3645.69 1616
3646.26 1479
3646.83 1498
3647.40 1466
3647.97 1523
3648.54 1533
3649.11 1546
3649.68 1568
3650.25 1519
3650.82 1576
3651.39 1575
3651.96 1486
3652.53 1509
3653.10 1742
3653.67 1908
3654.24 1720
3654.81 1860
3655.38 1796
3655.95 1856
3656.52 1856
3657.09 1887
3657.66 2050
3658.23 1915
3658.80 1970
3659.37 2025
3659.94 2014
3660.51 1963
3661.08 2142
3661.65 2203
3662.22 2269
3662.79 2098
3663.36 1965
3663.93 1740
3664.50 1665
3665.07 1714
3665.64 1710
3666.22 1709
3666.79 1796
3667.36 1838
3667.93 1798
3668.50 1662
3669.07 1711
3669.64 1757
3670.21 1663
3670.78 1646
3671.36 1556
3671.93 1482
3672.50 1580
3673.07 1601
3673.64 1699
3674.21 1715
3674.78 1584
3675.36 1627
3675.93 1522
3676.50 1617
3677.07 1585
3677.64 1680
3678.21 1528
3678.79 1546
3679.36 1550
3679.93 1533
3680.50 1601
3681.07 1510
3681.65 1549
3682.22 1446
3682.79 1350
3683.36 1558
3683.94 1359
3684.51 1481
3685.08 1569
3685.65 1491
3686.23 1426
3686.80 1382
3687.37 1474
3687.94 1615
3688.52 1826
3689.09 1810
3689.66 2079
3690.23 1901
3690.81 2019
3691.38 1929
3691.95 1969
3692.52 2111
3693.10 1853
3693.67 1803
3694.24 1701
3694.82 1536
3695.39 1528
3695.96 1479
3696.54 1444
3697.11 1455
3697.68 1455
3698.26 1430
3698.83 1437
3699.40 1554
3699.98 1644
3700.55 1736
3701.12 1792
3701.70 1709
3702.27 1683
3702.85 1699
3703.42 1761
3703.99 1735
3704.57 1710
3705.14 1691
3705.71 1784
3706.29 1630
3706.86 1550
3707.44 1505
3708.01 1456
3708.59 1559
3709.16 1543
3709.73 1553
3710.31 1616
3710.88 1620
3711.46 1506
3712.03 1525
3712.61 1521
3713.18 1491
3713.75 1477
3714.33 1497
3714.90 1433
3715.48 1397
3716.05 1349
3716.63 1350
3717.20 1371
3717.78 1373
3718.35 1471
3718.93 1328
3719.50 1274
3720.08 1297
3720.65 1401
3721.23 1236
3721.80 1355
3722.38 1295
3722.95 1214
3723.53 1172
3724.11 1281
3724.68 1333
3725.26 1296
3725.83 1326
3726.41 1194
3726.98 1239
3727.56 1301
3728.13 1342
3728.71 1264
3729.29 1357
3729.86 1382
3730.44 1389
3731.01 1415
3731.59 1427
3732.17 1397
3732.74 1410
3733.32 1553
3733.89 1529
3734.47 1532
3735.05 1691
3735.62 1600
3736.20 1529
3736.77 1317
3737.35 1312
3737.93 1481
3738.50 1428
3739.08 1375
3739.66 1343
3740.23 1409
3740.81 1275
3741.39 1307
3741.96 1324
3742.54 1252
3743.12 1282
3743.69 1275
3744.27 1265
3744.85 1144
3745.43 1256
3746.00 1284
3746.58 1230
3747.16 1328
3747.73 1394
3748.31 1291
3748.89 1291
3749.47 1377
3750.04 1333
3750.62 1260
3751.20 1309
3751.78 1381
3752.35 1339
3752.93 1272
3753.51 1344
3754.09 1273
3754.66 1176
3755.24 1244
3755.82 1258
3756.40 1340
3756.98 1328
3757.55 1226
3758.13 1255
3758.71 1260
3759.29 1252
3759.87 1268
3760.44 1303
3761.02 1297
3761.60 1290
3762.18 1255
3762.76 1240
3763.34 1258
3763.91 1308
3764.49 1245
3765.07 1197
3765.65 1183
3766.23 1195
3766.81 1223
3767.39 1104
3767.96 1227
3768.54 1260
3769.12 1331
3769.70 1420
3770.28 1409
3770.86 1457
3771.44 1372
3772.02 1485
3772.60 1436
3773.18 1487
3773.76 1521
3774.33 1377
3774.91 1473
3775.49 1441
3776.07 1324
3776.65 1201
3777.23 1206
3777.81 1305
3778.39 1308
3778.97 1275
3779.55 1239
3780.13 1254
3780.71 1279
3781.29 1136
3781.87 1200
3782.45 1247
3783.03 1328
3783.61 1423
3784.19 1288
3784.77 1246
3785.35 1306
3785.93 1253
3786.51 1276
3787.09 1239
3787.67 1272
3788.25 1284
3788.83 1255
3789.41 1238
3789.99 1183
3790.57 1257
3791.15 1328
3791.73 1173
3792.31 1186
3792.89 1296
3793.48 1380
3794.06 1354
3794.64 1309
3795.22 1244
3795.80 1243
3796.38 1317
3796.96 1231
3797.54 1223
3798.12 1138
3798.70 1297
3799.28 1378
3799.87 1372
3800.45 1259
3801.03 1455
3801.61 1457
3802.19 1409
3802.77 1461
3803.35 1523
3803.94 1592
3804.52 1509
3805.10 1519
3805.68 1431
3806.26 1472
3806.84 1549
3807.43 1595
3808.01 1591
3808.59 1702
3809.17 1561
3809.75 1610
3810.34 1658
3810.92 1553
3811.50 1482
3812.08 1606
3812.66 1688
3813.25 1743
3813.83 1852
3814.41 1732
3814.99 1848
3815.58 1994
3816.16 1829
3816.74 1723
3817.32 1748
3817.91 1662
3818.49 1613
3819.07 1636
3819.65 1514
3820.24 1469
3820.82 1381
3821.40 1305
3821.99 1336
3822.57 1353
3823.15 1326
3823.73 1310
3824.32 1268
3824.90 1436
3825.48 1333
3826.07 1202
3826.65 1407
3827.23 1298
3827.82 1135
3828.40 1276
3828.98 1319
3829.57 1240
3830.15 1229
3830.73 1197
3831.32 1267
3831.90 1277
3832.49 1202
3833.07 1185
3833.65 1265
3834.24 1227
3834.82 1243
3835.41 1280
3835.99 1350
3836.57 1291
3837.16 1262
3837.74 1229
3838.33 1242
3838.91 1302
3839.49 1226
3840.08 1250
3840.66 1265
3841.25 1211
3841.83 1183
3842.42 1216
3843.00 1130
3843.58 1218
3844.17 1180
3844.75 1208
3845.34 1070
3845.92 1092
3846.51 1143
3847.09 1156
3847.68 1207
3848.26 1203
3848.85 1249
3849.43 1199
3850.02 1147
3850.60 1210
3851.19 1157
3851.77 1184
3852.36 1203
3852.94 1165
3853.53 1202
3854.11 1149
3854.70 1348
3855.29 1353
3855.87 1198
3856.46 1147
3857.04 1247
3857.63 1324
3858.21 1355
3858.80 1313
3859.39 1250
3859.97 1342
3860.56 1366
3861.14 1442
3861.73 1663
3862.31 1481
3862.90 1509
3863.49 1731
3864.07 1812
3864.66 1675
3865.25 1623
3865.83 1442
3866.42 1586
3867.00 1550
3867.59 1492
3868.18 1320
3868.76 1450
3869.35 1480
3869.94 1325
3870.52 1405
3871.11 1312
3871.70 1291
3872.28 1259
3872.87 1262
3873.46 1192
3874.04 1294
3874.63 1422
3875.22 1264
3875.80 1394
3876.39 1464
3876.98 1402
3877.57 1305
3878.15 1236
3878.74 1245
3879.33 1281
3879.92 1310
3880.50 1317
3881.09 1357
3881.68 1321
3882.26 1189
3882.85 1162
3883.44 1288
3884.03 1192
3884.62 1164
3885.20 1177
3885.79 1094
3886.38 1168
3886.97 1339
3887.55 1261
3888.14 1396
3888.73 1407
3889.32 1356
3889.91 1390
3890.49 1486
3891.08 1430
3891.67 1285
3892.26 1412
3892.85 1426
3893.44 1451
3894.02 1517
3894.61 1435
3895.20 1370
3895.79 1335
3896.38 1400
3896.97 1264
3897.56 1132
3898.14 1260
3898.73 1284
3899.32 1177
3899.91 1279
3900.50 1365
3901.09 1323
3901.68 1363
3902.27 1334
3902.86 1377
3903.44 1326
3904.03 1191
3904.62 1279
3905.21 1248
3905.80 1289
3906.39 1252
3906.98 1307
3907.57 1354
3908.16 1380
3908.75 1271
3909.34 1313
3909.93 1327
3910.52 1274
3911.11 1280
3911.70 1227
3912.29 1156
3912.88 1172
3913.47 1169
3914.06 1028
3914.65 1218
3915.24 1201
3915.83 1171
3916.42 1172
3917.01 1129
3917.60 1146
3918.19 1240
3918.78 1194
3919.37 1133
3919.96 1286
3920.55 1397
3921.14 1306
3921.73 1255
3922.32 1281
3922.91 1223
3923.50 1175
3924.09 1216
3924.68 1223
3925.27 1198
3925.86 1262
3926.45 1263
3927.05 1186
3927.64 1191
3928.23 1125
3928.82 1101
3929.41 1152
3930.00 1080
3930.59 1156
3931.18 1171
3931.77 1154
3932.37 1119
3932.96 1101
3933.55 1159
3934.14 1147
3934.73 1131
3935.32 1055
3935.91 1063
3936.51 1022
3937.10 1026
3937.69 1085
3938.28 1110
3938.87 1099
3939.46 1155
3940.06 1170
3940.65 1143
3941.24 1143
3941.83 1227
3942.42 1264
3943.02 1377
3943.61 1309
3944.20 1289
3944.79 1188
3945.39 1176
3945.98 1286
3946.57 1326
3947.16 1275
3947.76 1258
3948.35 1276
3948.94 1201
3949.53 1185
3950.13 1171
3950.72 1182
3951.31 1240
3951.90 1234
3952.50 1132
3953.09 1183
3953.68 1167
3954.28 1311
3954.87 1269
3955.46 1156
3956.05 1175
3956.65 1210
3957.24 1173
3957.83 1214
3958.43 1361
3959.02 1265
3959.61 1140
3960.21 1140
3960.80 1149
3961.39 1248
3961.99 1297
3962.58 1269
3963.17 1261
3963.77 1405
3964.36 1160
3964.96 1109
3965.55 1161
3966.14 1188
3966.74 1237
3967.33 1233
3967.93 1270
3968.52 1320
3969.11 1230
3969.71 1116
3970.30 1215
3970.90 1267
3971.49 1248
3972.08 1159
3972.68 1272
3973.27 1216
3973.87 1114
3974.46 1174
3975.06 1286
3975.65 1334
3976.25 1442
3976.84 1421
3977.43 1414
3978.03 1493
3978.62 1463
3979.22 1282
3979.81 1406
3980.41 1315
3981.00 1288
3981.60 1337
3982.19 1255
3982.79 1258
3983.38 1301
3983.98 1222
3984.57 1262
3985.17 1292
3985.76 1262
3986.36 1210
3986.96 1241
3987.55 1259
3988.15 1241
3988.74 1228
3989.34 1216
3989.93 1179
3990.53 1164
3991.12 1184
3991.72 1186
3992.32 1239
3992.91 1250
3993.51 1125
3994.10 1190
3994.70 1176
3995.30 1213
3995.89 1289
3996.49 1162
3997.08 1204
3997.68 1260
3998.28 1253
3998.87 1341
3999.47 1340
4000.07 1281
4000.66 1227
4001.26 1134
4001.85 1169
4002.45 1174
4003.05 1189
4003.64 1168
4004.24 1319
4004.84 1322
4005.43 1311
4006.03 1288
4006.63 1240
4007.23 1284
4007.82 1232
4008.42 1208
4009.02 1247
4009.61 1259
4010.21 1348
4010.81 1304
4011.41 1287
4012.00 1335
4012.60 1261
4013.20 1209
4013.79 1181
4014.39 1160
4014.99 1317
4015.59 1272
4016.18 1238
4016.78 1385
4017.38 1360
4017.98 1338
4018.58 1314
4019.17 1209
4019.77 1334
4020.37 1306
4020.97 1272
4021.56 1285
4022.16 1257
4022.76 1274
4023.36 1260
4023.96 1255
4024.56 1258
4025.15 1397
4025.75 1421
4026.35 1419
4026.95 1410
4027.55 1278
4028.15 1311
4028.74 1484
4029.34 1511
4029.94 1439
4030.54 1504
4031.14 1504
4031.74 1431
4032.34 1496
4032.93 1460
4033.53 1525
4034.13 1569
4034.73 1656
4035.33 1493
4035.93 1449
4036.53 1460
4037.13 1359
4037.73 1363
4038.33 1426
4038.93 1465
4039.52 1345
4040.12 1317
4040.72 1211
4041.32 1180
4041.92 1101
4042.52 1148
4043.12 1200
4043.72 1237
4044.32 1413
4044.92 1313
4045.52 1240
4046.12 1213
4046.72 1260
4047.32 1251
4047.92 1197
4048.52 1286
4049.12 1249
4049.72 1277
4050.32 1287
4050.92 1340
4051.52 1256
4052.12 1336
4052.72 1292
4053.32 1265
4053.92 1265
4054.52 1099
4055.12 1188
4055.72 1274
4056.32 1361
4056.92 1262
4057.52 1209
4058.13 1161
4058.73 1098
4059.33 1186
4059.93 1159
4060.53 1071
4061.13 1110
4061.73 1122
4062.33 1097
4062.93 1150
4063.53 1068
4064.14 1099
4064.74 1142
4065.34 1023
4065.94 1029
4066.54 1075
4067.14 989
4067.74 1089
4068.34 997
4068.95 988
4069.55 1143
4070.15 1084
4070.75 1041
4071.35 1004
4071.95 1058
4072.56 1127
4073.16 1073
4073.76 1071
4074.36 1094
4074.96 1096
4075.57 1114
4076.17 1127
4076.77 1063
4077.37 1196
4077.97 1164
4078.58 1152
4079.18 1122
4079.78 1079
4080.38 1060
4080.99 1086
4081.59 1007
4082.19 1036
4082.79 1075
4083.40 1005
4084.00 1063
4084.60 1071
4085.20 1057
4085.81 1011
4086.41 1044
4087.01 1038
4087.61 1067
4088.22 1079
4088.82 1065
4089.42 1074
4090.03 982
4090.63 1012
4091.23 1162
4091.84 1114
4092.44 1095
4093.04 1021
4093.65 1131
4094.25 1067
4094.85 1245
4095.46 1060
4096.06 1101
4096.66 1096
4097.27 1201
4097.87 1146
4098.47 1180
4099.08 1092
4099.68 1042
4100.29 1137
4100.89 1123
4101.49 1046
4102.10 1054
4102.70 1056
4103.30 1124
4103.91 1018
4104.51 1229
4105.12 1209
4105.72 1122
4106.33 1187
4106.93 1065
4107.53 1070
4108.14 1082
4108.74 1058
4109.35 1044
4109.95 1082
4110.56 1068
4111.16 1114
4111.77 981
4112.37 1079
4112.98 1047
4113.58 1006
4114.19 1116
4114.79 1026
4115.40 1030
4116.00 1037
4116.61 1042
4117.21 1065
4117.82 1129
4118.42 1145
4119.03 1149
4119.63 1119
4120.24 1084
4120.84 1152
4121.45 1211
4122.05 1121
4122.66 1158
4123.26 1073
4123.87 1074
4124.47 1067
4125.08 1067
4125.69 1136
4126.29 1039
4126.90 1164
4127.50 1031
4128.11 1071
4128.71 1031
4129.32 1097
4129.93 1018
4130.53 1100
4131.14 1109
4131.74 1095
4132.35 1127
4132.96 1131
4133.56 1127
4134.17 1118
4134.78 1168
4135.38 1233
4135.99 1216
4136.60 1149
4137.20 1205
4137.81 1274
4138.42 1240
4139.02 1293
4139.63 1282
4140.24 1379
4140.84 1400
4141.45 1358
4142.06 1358
4142.66 1282
4143.27 1214
4143.88 1192
4144.48 1133
4145.09 1142
4145.70 1324
4146.31 1196
4146.91 1190
4147.52 1084
4148.13 1143
4148.73 1105
4149.34 1095
4149.95 1056
4150.56 1125
4151.16 1106
4151.77 1069
4152.38 1105
4152.99 1140
4153.60 1157
4154.20 1110
4154.81 1041
4155.42 1015
4156.03 1097
4156.63 1024
4157.24 1067
4157.85 982
4158.46 1096
4159.07 1119
4159.68 1133
4160.28 1138
4160.89 1088
4161.50 1096
4162.11 1182
4162.72 1397
4163.33 1388
4163.93 1292
4164.54 1378
4165.15 1501
4165.76 1531
4166.37 1558
4166.98 1582
4167.59 1525
4168.19 1451
4168.80 1219
4169.41 1197
4170.02 1179
4170.63 1246
4171.24 1149
4171.85 1119
4172.46 1285
4173.07 1327
4173.68 1246
4174.29 1208
4174.89 1186
4175.50 1205
4176.11 1392
4176.72 1349
4177.33 1401
4177.94 1403
4178.55 1370
4179.16 1372
4179.77 1260
4180.38 1204
4180.99 1216
4181.60 1139
4182.21 1202
4182.82 1164
4183.43 1145
4184.04 1205
4184.65 1173
4185.26 1100
4185.87 1195
4186.48 1170
4187.09 1079
4187.70 1147
4188.31 1163
4188.92 1077
4189.53 1180
4190.14 1100
4190.75 1199
4191.36 1305
4191.97 1271
4192.58 1291
4193.19 1430
4193.80 1548
4194.42 1514
4195.03 1470
4195.64 1406
4196.25 1477
4196.86 1509
4197.47 1480
4198.08 1481
4198.69 1498
4199.30 1375
4199.91 1291
4200.53 1260
4201.14 1239
4201.75 1289
4202.36 1169
4202.97 1249
4203.58 1212
4204.19 1093
4204.80 1110
4205.42 1214
4206.03 1213
4206.64 1234
4207.25 1163
4207.86 1237
4208.47 1127
4209.09 1070
4209.70 1161
4210.31 1173
4210.92 1181
4211.53 1184
4212.15 1155
4212.76 1140
4213.37 1219
4213.98 1335
4214.59 1291
4215.21 1329
4215.82 1216
4216.43 1316
4217.04 1430
4217.66 1374
4218.27 1418
4218.88 1503
4219.49 1526
4220.11 1523
4220.72 1702
4221.33 1744
4221.94 1721
4222.56 1769
4223.17 1843
4223.78 1901
4224.40 1941
4225.01 1991
4225.62 1993
4226.23 1819
4226.85 1761
4227.46 1875
4228.07 1973
4228.69 1914
4229.30 1994
4229.91 2045
4230.53 1993
4231.14 1955
4231.75 2100
4232.37 2033
4232.98 2209
4233.59 2352
4234.21 2308
4234.82 2402
4235.44 2806
4236.05 2795
4236.66 2788
4237.28 2847
4237.89 2541
4238.50 2226
4239.12 2070
4239.73 1886
4240.35 1784
4240.96 1616
4241.58 1687
4242.19 1569
4242.80 1444
4243.42 1602
4244.03 1632
4244.65 1564
4245.26 1554
4245.88 1692
4246.49 1564
4247.10 1628
4247.72 1706
4248.33 1713
4248.95 1626
4249.56 1731
4250.18 1657
4250.79 1619
4251.41 1546
4252.02 1505
4252.64 1531
4253.25 1392
4253.87 1425
4254.48 1526
4255.10 1459
4255.71 1409
4256.33 1369
4256.94 1340
4257.56 1488
4258.17 1441
4258.79 1341
4259.41 1260
4260.02 1105
4260.64 1253
4261.25 1296
4261.87 1334
4262.48 1262
4263.10 1169
4263.71 1255
4264.33 1207
4264.95 1184
4265.56 1294
4266.18 1316
4266.79 1382
4267.41 1287
4268.03 1200
4268.64 1303
4269.26 1354
4269.87 1323
4270.49 1345
4271.11 1326
4271.72 1391
4272.34 1340
4272.96 1289
4273.57 1399
4274.19 1348
4274.81 1303
4275.42 1406
4276.04 1387
4276.66 1425
4277.27 1409
4277.89 1410
4278.51 1480
4279.12 1475
4279.74 1354
4280.36 1420
4280.97 1329
4281.59 1226
4282.21 1235
4282.83 1189
4283.44 1230
4284.06 1177
4284.68 1283
4285.29 1149
4285.91 1210
4286.53 1208
4287.15 1227
4287.76 1116
4288.38 1122
4289.00 1157
4289.62 1135
4290.23 1168
4290.85 1173
4291.47 1047
4292.09 1066
4292.71 1097
4293.32 1203
4293.94 1129
4294.56 1145
4295.18 1133
4295.80 1123
4296.41 1145
4297.03 1240
4297.65 1161
4298.27 1011
4298.89 1148
4299.50 1213
4300.12 1245
4300.74 1254
4301.36 1209
4301.98 1175
4302.60 1211
4303.22 1211
4303.83 1250
4304.45 1275
4305.07 1090
4305.69 1178
4306.31 1152
4306.93 1131
4307.55 1230
4308.17 1192
4308.79 1229
4309.40 1278
4310.02 1177
4310.64 1066
4311.26 1235
4311.88 1065
4312.50 1114
4313.12 1227
4313.74 1254
4314.36 1192
4314.98 1198
4315.60 1252
4316.22 1252
4316.84 1169
4317.46 1281
4318.08 1152
4318.70 1134
4319.32 1227
4319.94 1276
4320.56 1256
4321.18 1231
4321.80 1300
4322.42 1282
4323.04 1293
4323.66 1301
4324.28 1470
4324.90 1426
4325.52 1434
4326.14 1384
4326.76 1374
4327.38 1388
4328.00 1381
4328.62 1371
4329.24 1360
4329.86 1494
4330.48 1331
4331.10 1385
4331.72 1328
4332.34 1318
4332.96 1318
4333.58 1351
4334.20 1540
4334.82 1577
4335.45 1581
4336.07 1794
4336.69 1971
4337.31 2133
4337.93 2310
4338.55 2427
4339.17 2528
4339.79 2403
4340.41 2384
4341.04 2257
4341.66 2064
4342.28 2013
4342.90 2000
4343.52 2058
4344.14 2092
4344.76 2170
4345.39 2480
4346.01 2794
4346.63 3165
4347.25 3393
4347.87 3436
4348.50 3557
4349.12 3342
4349.74 3077
4350.36 2739
4350.98 2498
4351.61 2098
4352.23 1991
4352.85 1751
4353.47 1653
4354.09 1795
4354.72 1469
4355.34 1412
4355.96 1422
4356.58 1568
4357.21 1629
4357.83 1502
4358.45 1471
4359.07 1449
4359.70 1412
4360.32 1623
4360.94 1692
4361.56 1442
4362.19 1494
4362.81 1543
4363.43 1526
4364.06 1384
4364.68 1412
4365.30 1484
4365.93 1478
4366.55 1353
4367.17 1447
4367.80 1390
4368.42 1342
4369.04 1309
4369.67 1292
4370.29 1111
4370.91 1157
4371.54 1242
4372.16 1226
4372.78 1173
4373.41 1158
4374.03 1333
4374.65 1274
4375.28 1282
4375.90 1245
4376.53 1137
4377.15 1175
4377.77 1259
4378.40 1261
4379.02 1291
4379.65 1348
4380.27 1319
4380.89 1341
4381.52 1366
4382.14 1286
4382.77 1265
4383.39 1172
4384.02 1256
4384.64 1257
4385.26 1253
4385.89 1145
4386.51 1215
4387.14 1321
4387.76 1279
4388.39 1254
4389.01 1208
4389.64 1106
4390.26 1080
4390.89 1067
4391.51 997
4392.14 1090
4392.76 1157
4393.39 1057
4394.01 1078
4394.64 1238
4395.26 1154
4395.89 1108
4396.51 1132
4397.14 1045
4397.76 1117
4398.39 1148
4399.01 1186
4399.64 1199
4400.27 1159
4400.89 1135
4401.52 1099
4402.14 1191
4402.77 1209
4403.39 1240
4404.02 1212
4404.65 1186
4405.27 1171
4405.90 1186
4406.52 1249
4407.15 1200
4407.78 1175
4408.40 1138
4409.03 1194
4409.65 1255
4410.28 1168
4410.91 1142
4411.53 1224
4412.16 1231
4412.79 1192
4413.41 1057
4414.04 1173
4414.67 1231
4415.29 1160
4415.92 1073
4416.55 1132
4417.17 1056
4417.80 1079
4418.43 1152
4419.05 1101
4419.68 1040
4420.31 1121
4420.93 1115
4421.56 1031
4422.19 1009
4422.82 1003
4423.44 1114
4424.07 1104
4424.70 1034
4425.32 997
4425.95 893
4426.58 980
4427.21 1035
4427.83 1050
4428.46 995
4429.09 982
4429.72 1006
4430.35 1014
4430.97 1006
4431.60 1086
4432.23 1058
4432.86 1195
4433.48 1142
4434.11 1140
4434.74 1010
4435.37 1053
4436.00 1076
4436.62 1023
4437.25 1053
4437.88 1125
4438.51 1126
4439.14 1159
4439.77 1134
4440.39 1114
4441.02 1014
4441.65 1065
4442.28 1018
4442.91 1099
4443.54 1166
4444.17 1143
4444.79 1188
4445.42 1131
4446.05 1169
4446.68 1197
4447.31 1125
4447.94 1153
4448.57 1220
4449.20 1092
4449.83 1097
4450.46 1212
4451.08 1321
4451.71 1139
4452.34 1195
4452.97 1065
4453.60 1174
4454.23 1141
4454.86 1050
4455.49 1089
4456.12 1173
4456.75 1281
4457.38 1281
4458.01 1354
4458.64 1263
4459.27 1289
4459.90 1187
4460.53 1071
4461.16 1182
4461.79 1116
4462.42 1010
4463.05 1072
4463.68 1063
4464.31 1097
4464.94 1060
4465.57 1017
4466.20 1018
4466.83 1054
4467.46 1152
4468.09 1059
4468.72 951
4469.35 952
4469.98 1086
4470.61 997
4471.24 971
4471.87 998
4472.50 973
4473.13 1015
4473.76 1021
4474.40 990
4475.03 1018
4475.66 934
4476.29 965
4476.92 1042
4477.55 1005
4478.18 1006
4478.81 1042
4479.44 1093
4480.07 1022
4480.71 1124
4481.34 1108
4481.97 1152
4482.60 1129
4483.23 1128
4483.86 1139
4484.49 1054
4485.13 1099
4485.76 1099
4486.39 1021
4487.02 1030
4487.65 1066
4488.28 1037
4488.92 1087
4489.55 1093
4490.18 1115
4490.81 1142
4491.44 1100
4492.08 1059
4492.71 1216
4493.34 1170
4493.97 1049
4494.61 1133
4495.24 1069
4495.87 1122
4496.50 1062
4497.13 1167
4497.77 1184
4498.40 1227
4499.03 1198
4499.67 1264
4500.30 1301
4500.93 1348
4501.56 1496
4502.20 1490
4502.83 1608
4503.46 1588
4504.09 1523
4504.73 1565
4505.36 1407
4505.99 1314
4506.63 1262
4507.26 1308
4507.89 1193
4508.53 1130
4509.16 1136
4509.79 1315
4510.43 1232
4511.06 1207
4511.69 1179
4512.33 1198
4512.96 1260
4513.59 1182
4514.23 1209
4514.86 1177
4515.49 1231
4516.13 1153
4516.76 1079
4517.40 1071
4518.03 1137
4518.66 1116
4519.30 1099
4519.93 1078
4520.57 1046
4521.20 1019
4521.83 993
4522.47 1065
4523.10 1034
4523.74 1078
4524.37 1127
4525.01 1076
4525.64 1099
4526.27 1034
4526.91 1174
4527.54 1195
4528.18 1299
4528.81 1307
4529.45 1299
4530.08 1448
4530.72 1576
4531.35 1612
4531.99 1672
4532.62 1729
4533.26 1694
4533.89 1763
4534.53 1638
4535.16 1593
4535.80 1489
4536.43 1379
4537.07 1393
4537.70 1317
4538.34 1266
4538.97 1209
4539.61 1174
4540.24 1114
4540.88 1118
4541.52 1075
4542.15 1099
4542.79 1102
4543.42 1018
4544.06 1075
4544.69 1018
4545.33 1018
4545.97 934
4546.60 1056
4547.24 1021
4547.87 1046
4548.51 924
4549.15 906
4549.78 996
4550.42 961
4551.05 1018
4551.69 1046
4552.33 1020
4552.96 1010
4553.60 1039
4554.24 979
4554.87 850
4555.51 1047
4556.15 1100
4556.78 1077
4557.42 931
4558.06 972
4558.69 1048
4559.33 997
4559.97 951
4560.60 1047
4561.24 1117
4561.88 1064
4562.51 1053
4563.15 993
4563.79 1046
4564.43 1096
4565.06 1021
4565.70 1046
4566.34 1009
4566.97 1006
4567.61 1090
4568.25 1094
4568.89 1093
4569.52 1104
4570.16 1051
4570.80 1038
4571.44 1041
4572.07 986
4572.71 926
4573.35 953
4573.99 958
4574.63 1043
4575.26 1111
4575.90 1060
4576.54 1006
4577.18 1093
4577.82 1015
4578.45 1013
4579.09 1037
4579.73 1122
4580.37 1071
4581.01 1122
4581.65 1095
4582.28 1134
4582.92 1126
4583.56 1149
4584.20 1087
4584.84 1127
4585.48 1103
4586.12 1021
4586.75 1190
4587.39 1193
4588.03 1225
4588.67 1149
4589.31 1192
4589.95 1311
4590.59 1405
4591.23 1391
4591.87 1509
4592.50 1682
4593.14 1552
4593.78 1476
4594.42 1490
4595.06 1415
4595.70 1345
4596.34 1218
4596.98 1197
4597.62 1179
4598.26 1183
4598.90 1229
4599.54 1110
4600.18 1092
4600.82 1102
4601.46 1151
4602.10 1262
4602.74 1221
4603.38 1240
4604.02 1301
4604.66 1239
4605.30 1215
4605.94 1202
4606.58 1275
4607.22 1343
4607.86 1306
4608.50 1289
4609.14 1243
4609.78 1278
4610.42 1192
4611.06 1282
4611.70 1212
4612.34 1213
4612.98 1155
4613.62 1209
4614.26 1203
4614.90 1196
4615.54 1131
4616.18 1123
4616.82 1090
4617.47 1144
4618.11 1078
4618.75 1069
4619.39 1119
4620.03 1162
4620.67 1101
4621.31 1141
4621.95 1203
4622.59 1144
4623.23 1172
4623.88 1126
4624.52 1042
4625.16 1111
4625.80 1089
4626.44 1064
4627.08 1042
4627.72 1024
4628.37 974
4629.01 1032
4629.65 974
4630.29 1252
4630.93 1148
4631.58 1097
4632.22 1228
4632.86 1190
4633.50 1167
4634.14 1167
4634.79 1162
4635.43 1191
4636.07 1080
4636.71 1209
4637.35 1417
4638.00 1350
4638.64 1129
4639.28 1140
4639.92 1203
4640.57 1256
4641.21 1167
4641.85 1175
4642.49 1244
4643.14 1245
4643.78 1156
4644.42 1225
4645.06 1198
4645.71 1103
4646.35 1127
4646.99 1260
4647.64 1175
4648.28 1189
4648.92 1189
4649.56 1232
4650.21 1190
4650.85 1266
4651.49 1199
4652.14 1329
4652.78 1379
4653.42 1249
4654.07 1290
4654.71 1266
4655.35 1214
4656.00 1212
4656.64 1183
4657.29 1096
4657.93 1139
4658.57 1202
4659.22 1226
4659.86 1135
4660.50 1207
4661.15 1121
4661.79 1144
4662.44 1127
4663.08 1123
4663.72 1083
4664.37 1043
4665.01 1123
4665.66 1066
4666.30 1007
4666.95 959
4667.59 974
4668.23 1070
4668.88 958
4669.52 1066
4670.17 996
4670.81 985
4671.46 1019
4672.10 1041
4672.75 1101
4673.39 1143
4674.04 1251
4674.68 1131
4675.32 1122
4675.97 1056
4676.61 1119
4677.26 1040
4677.90 1052
4678.55 1098
4679.20 1029
4679.84 1026
4680.49 1070
4681.13 1133
4681.78 1110
4682.42 1104
4683.07 1115
4683.71 1102
4684.36 1091
4685.00 1087
4685.65 1116
4686.29 1086
4686.94 1084
4687.59 1097
4688.23 1065
4688.88 1024
4689.52 1086
4690.17 1068
4690.82 1133
4691.46 1068
4692.11 981
4692.75 984
4693.40 1044
4694.05 1085
4694.69 1099
4695.34 1193
4695.98 1169
4696.63 1224
4697.28 1163
4697.92 1275
4698.57 1410
4699.22 1429
4699.86 1313
4700.51 1430
4701.16 1339
4701.80 1360
4702.45 1373
4703.10 1234
4703.74 1157
4704.39 1163
4705.04 1130
4705.68 1142
4706.33 1079
4706.98 1004
4707.63 1101
4708.27 1160
4708.92 1071
4709.57 1026
4710.21 998
4710.86 1004
4711.51 1083
4712.16 1113
4712.80 1172
4713.45 1119
4714.10 1113
4714.75 1164
4715.39 1116
4716.04 1124
4716.69 1100
4717.34 1108
4717.99 1127
4718.63 1156
4719.28 1069
4719.93 1132
4720.58 1109
4721.22 1122
4721.87 1147
4722.52 1158
4723.17 1183
4723.82 1293
4724.47 1180
4725.11 1080
4725.76 1101
4726.41 1070
4727.06 1130
4727.71 1181
4728.36 1190
4729.00 1149
4729.65 1154
4730.30 1174
4730.95 1178
4731.60 1015
4732.25 1006
4732.90 1044
4733.55 1024
4734.19 1093
4734.84 1018
4735.49 994
4736.14 1009
4736.79 1112
4737.44 1139
4738.09 1055
4738.74 1034
4739.39 1133
4740.04 1219
4740.69 1115
4741.34 1035
4741.99 1107
4742.64 1144
4743.28 1201
4743.93 1224
4744.58 1099
4745.23 1145
4745.88 1280
4746.53 1084
4747.18 1055
4747.83 957
4748.48 1026
4749.13 1148
4749.78 1220
4750.43 1175
4751.08 1144
4751.73 1277
4752.38 1257
4753.03 1281
4753.68 1273
4754.33 1309
4754.98 1240
4755.63 1233
4756.29 1172
4756.94 1136
4757.59 1177
4758.24 1170
4758.89 1159
4759.54 1198
4760.19 1052
4760.84 1088
4761.49 1003
4762.14 1006
4762.79 1005
4763.44 1119
4764.09 1170
4764.74 1053
4765.40 1156
4766.05 1262
4766.70 1348
4767.35 1249
4768.00 1207
4768.65 1309
4769.30 1256
4769.95 1356
4770.61 1232
4771.26 1128
4771.91 1157
4772.56 1103
4773.21 1162
4773.86 1087
4774.52 1016
4775.17 932
4775.82 971
4776.47 1130
4777.12 1092
4777.77 1025
4778.43 1076
4779.08 1170
4779.73 1160
4780.38 1036
4781.04 1063
4781.69 1057
4782.34 1118
4782.99 1088
4783.64 1145
4784.30 1027
4784.95 1067
4785.60 1068
4786.25 1103
4786.91 1122
4787.56 1073
4788.21 1095
4788.86 1112
4789.52 1069
4790.17 1102
4790.82 1102
4791.48 975
4792.13 1023
4792.78 1114
4793.43 1117
4794.09 1023
4794.74 1061
4795.39 1155
4796.05 1113
4796.70 1114
4797.35 1006
4798.01 1003
4798.66 978
4799.31 926
4799.97 1000
4800.62 933
4801.27 1000
4801.93 1029
4802.58 1015
4803.23 1036
4803.89 997
4804.54 1032
4805.20 1074
4805.85 1127
4806.50 1023
4807.16 1098
4807.81 1091
4808.47 1013
4809.12 1041
4809.77 1026
4810.43 1059
4811.08 1036
4811.74 983
4812.39 1040
4813.04 1160
4813.70 1129
4814.35 1070
4815.01 977
4815.66 1118
4816.32 1142
4816.97 1220
4817.63 1227
4818.28 1123
4818.94 1146
4819.59 1147
4820.24 1168
4820.90 1152
4821.55 1196
4822.21 1150
4822.86 1230
4823.52 1242
4824.17 1348
4824.83 1424
4825.49 1429
4826.14 1458
4826.80 1275
4827.45 1281
4828.11 1311
4828.76 1307
4829.42 1233
4830.07 1207
4830.73 1304
4831.38 1384
4832.04 1294
4832.69 1227
4833.35 1346
4834.01 1322
4834.66 1371
4835.32 1427
4835.97 1539
4836.63 1547
4837.29 1518
4837.94 1539
4838.60 1685
4839.25 1672
4839.91 1572
4840.57 1643
4841.22 1686
4841.88 1591
4842.54 1375
4843.19 1338
4843.85 1470
4844.50 1464
4845.16 1384
4845.82 1423
4846.47 1450
4847.13 1380
4847.79 1612
4848.44 1725
4849.10 1635
4849.76 1538
4850.41 1616
4851.07 1655
4851.73 1537
4852.39 1475
4853.04 1647
4853.70 1594
4854.36 1477
4855.01 1487
4855.67 1580
4856.33 1663
4856.99 1714
4857.64 1895
4858.30 1900
4858.96 2091
4859.62 2079
4860.27 2037
4860.93 2145
4861.59 2042
4862.25 1846
4862.90 1811
4863.56 1853
4864.22 1907
4864.88 1908
4865.53 1755
4866.19 1720
4866.85 1784
4867.51 1737
4868.17 1709
4868.83 1786
4869.48 1808
4870.14 1769
4870.80 1749
4871.46 1690
4872.12 1571
4872.77 1560
4873.43 1614
4874.09 1532
4874.75 1504
4875.41 1558
4876.07 1718
4876.73 1667
4877.38 1616
4878.04 1697
4878.70 1661
4879.36 1723
4880.02 1707
4880.68 1673
4881.34 1827
4882.00 1647
4882.66 1535
4883.31 1502
4883.97 1521
4884.63 1408
4885.29 1415
4885.95 1344
4886.61 1459
4887.27 1543
4887.93 1523
4888.59 1580
4889.25 1636
4889.91 1599
4890.57 1772
4891.23 1779
4891.89 1635
4892.55 1686
4893.21 1731
4893.87 1724
4894.53 1457
4895.19 1466
4895.85 1602
4896.51 1542
4897.17 1488
4897.83 1422
4898.49 1371
4899.15 1370
4899.81 1379
4900.47 1529
4901.13 1503
4901.79 1445
4902.45 1431
4903.11 1362
4903.77 1543
4904.43 1379
4905.09 1301
4905.75 1354
4906.41 1234
4907.07 1271
4907.73 1219
4908.39 1267
4909.05 1281
4909.72 1201
4910.38 1152
4911.04 1217
4911.70 1368
4912.36 1219
4913.02 1207
4913.68 1224
4914.34 1171
4915.00 1175
4915.67 1161
4916.33 1165
4916.99 1122
4917.65 1095
4918.31 1096
4918.97 1145
4919.63 1102
4920.30 1189
4920.96 1140
4921.62 1165
4922.28 1174
4922.94 1070
4923.60 1011
4924.27 1043
4924.93 1058
4925.59 1032
4926.25 1174
4926.91 1171
4927.58 1177
4928.24 1171
4928.90 1161
4929.56 1063
4930.22 1088
4930.89 1109
4931.55 1052
4932.21 1167
4932.87 1149
4933.54 1116
4934.20 1000
4934.86 1031
4935.52 1097
4936.19 1038
4936.85 1025
4937.51 1127
4938.18 1105
4938.84 1094
4939.50 1108
4940.16 1246
4940.83 1172
4941.49 1058
4942.15 1068
4942.82 1040
4943.48 939
4944.14 1080
4944.81 1108
4945.47 1099
4946.13 1032
4946.80 1032
4947.46 988
4948.12 1064
4948.79 1011
4949.45 957
4950.11 1057
4950.78 1062
4951.44 979
4952.10 1009
4952.77 1065
4953.43 1071
4954.10 1174
4954.76 1152
4955.42 1084
4956.09 1139
4956.75 1059
4957.42 958
4958.08 1043
4958.74 1032
4959.41 1149
4960.07 1011
4960.74 1095
4961.40 1088
4962.07 1070
4962.73 1170
4963.39 1115
4964.06 1135
4964.72 1259
4965.39 1259
4966.05 1145
4966.72 1201
4967.38 1207
4968.05 1200
4968.71 1099
4969.38 1107
4970.04 1140
4970.71 1188
4971.37 1237
4972.04 1085
4972.70 1074
4973.37 1016
4974.03 974
4974.70 1110
4975.36 1060
4976.03 1039
4976.69 1079
4977.36 1073
4978.02 1158
4978.69 1241
4979.36 1099
4980.02 1131
4980.69 1125
4981.35 1048
4982.02 1047
4982.68 1092
4983.35 1136
4984.02 1068
4984.68 1033
4985.35 1030
4986.01 1098
4986.68 1046
4987.35 1014
4988.01 921
4988.68 990
4989.34 1086
4990.01 997
4990.68 990
4991.34 986
4992.01 1008
4992.68 1050
4993.34 995
4994.01 1037
4994.68 1066
4995.34 1003
4996.01 1031
4996.68 964
4997.34 892
4998.01 925
4998.68 968
4999.34 1105
5000.01 993
5000.68 968
5001.34 918
5002.01 992
5002.68 1037
5003.35 957
5004.01 913
5004.68 972
5005.35 959
5006.01 933
5006.68 923
5007.35 927
5008.02 975
5008.68 978
5009.35 940
5010.02 1008
5010.69 1055
5011.36 1001
5012.02 955
5012.69 968
5013.36 1042
5014.03 955
5014.69 1103
5015.36 1061
5016.03 1035
5016.70 1052
5017.37 1032
5018.03 1064
5018.70 1101
5019.37 1137
5020.04 1227
5020.71 1194
5021.38 1276
5022.04 1364
5022.71 1507
5023.38 1542
5024.05 1679
5024.72 1668
5025.39 1619
5026.06 1497
5026.72 1505
5027.39 1443
5028.06 1278
5028.73 1286
5029.40 1146
5030.07 1148
5030.74 1133
5031.41 993
5032.08 1028
5032.75 1085
5033.41 1041
5034.08 919
5034.75 880
5035.42 1067
5036.09 1033
5036.76 962
5037.43 1006
5038.10 912
5038.77 898
5039.44 963
5040.11 966
5040.78 1001
5041.45 993
5042.12 908
5042.79 979
5043.46 944
5044.13 890
5044.80 941
5045.47 927
5046.14 1035
5046.81 1123
5047.48 994
5048.15 1114
5048.82 1089
5049.49 1050
5050.16 1019
5050.83 978
5051.50 977
5052.17 1029
5052.84 1004
5053.51 962
5054.18 943
5054.85 974
5055.52 978
5056.19 1105
5056.86 1042
5057.53 982
5058.21 954
5058.88 958
5059.55 1015
5060.22 1069
5060.89 900
5061.56 1020
5062.23 1027
5062.90 982
5063.57 965
5064.24 1003
5064.92 1038
5065.59 964
5066.26 1017
5066.93 970
5067.60 984
5068.27 1015
5068.94 897
5069.62 887
5070.29 914
5070.96 888
5071.63 905
5072.30 956
5072.97 1018
5073.65 987
5074.32 935
5074.99 939
5075.66 897
5076.33 993
5077.01 1139
5077.68 1267
5078.35 1232
5079.02 1167
5079.70 1196
5080.37 1196
5081.04 1188
5081.71 1146
5082.38 1190
5083.06 1132
5083.73 1098
5084.40 1170
5085.07 1123
5085.75 1050
5086.42 1031
5087.09 1017
5087.77 1011
5088.44 1106
5089.11 1130
5089.78 1087
5090.46 1248
5091.13 1385
5091.80 1338
5092.48 1317
5093.15 1350
5093.82 1365
5094.50 1246
5095.17 1138
5095.84 1179
5096.52 1185
5097.19 1113
5097.86 1023
5098.54 940
5099.21 958
5099.88 948
5100.56 1065
5101.23 1030
5101.90 1017
5102.58 1082
5103.25 1097
5103.93 1070
5104.60 1065
5105.27 1105
5105.95 1030
5106.62 1091
5107.30 1071
5107.97 967
5108.64 1069
5109.32 1128
5109.99 1042
5110.67 1074
5111.34 1074
5112.02 1026
5112.69 1005
5113.36 941
5114.04 936
5114.71 1022
5115.39 974
5116.06 970
5116.74 1124
5117.41 1070
5118.09 1053
5118.76 1135
5119.44 1161
5120.11 1155
5120.79 1284
5121.46 1243
5122.14 1089
5122.81 1160
5123.49 1112
5124.16 1067
5124.84 1066
5125.51 1060
5126.19 984
5126.86 1023
5127.54 1088
5128.21 1058
5128.89 1006
5129.57 1002
5130.24 1108
5130.92 1119
5131.59 1172
5132.27 1188
5132.94 1241
5133.62 1133
5134.30 1033
5134.97 1027
5135.65 1041
5136.32 1056
5137.00 1082
5137.68 1125
5138.35 1012
5139.03 1033
5139.70 1087
5140.38 1038
5141.06 983
5141.73 1023
5142.41 1010
5143.09 1022
5143.76 994
5144.44 1008
5145.12 947
5145.79 987
5146.47 983
5147.15 1083
5147.82 984
5148.50 968
5149.18 902
5149.85 1002
5150.53 1002
5151.21 959
5151.88 917
5152.56 963
5153.24 1017
5153.92 934
5154.59 896
5155.27 928
5155.95 930
5156.62 982
5157.30 878
5157.98 911
5158.66 871
5159.33 954
5160.01 1020
5160.69 939
5161.37 951
5162.04 865
5162.72 935
5163.40 902
5164.08 1002
5164.76 989
5165.43 1025
5166.11 1071
5166.79 1126
5167.47 1123
5168.15 1028
5168.82 1004
5169.50 1080
5170.18 1005
5170.86 944
5171.54 968
5172.22 1083
5172.89 977
5173.57 951
5174.25 975
5174.93 1008
5175.61 973
5176.29 907
5176.97 949
5177.64 970
5178.32 972
5179.00 1054
5179.68 1084
5180.36 1003
5181.04 1075
5181.72 1068
5182.40 1025
5183.08 1005
5183.75 964
5184.43 916
5185.11 927
5185.79 1001
5186.47 940
5187.15 954
5187.83 1005
5188.51 964
5189.19 874
5189.87 924
5190.55 1026
5191.23 962
5191.91 917
5192.59 872
5193.27 896
5193.95 1019
5194.63 1002
5195.31 869
5195.99 1008
5196.67 890
5197.35 829
5198.03 887
5198.71 909
5199.39 940
5200.07 962
5200.75 1003
5201.43 952
5202.11 900
5202.79 942
5203.47 1010
5204.15 981
5204.83 875
5205.51 954
5206.19 1005
5206.87 895
5207.55 1057
5208.23 1010
5208.91 1034
5209.59 1077
5210.27 1084
5210.96 1107
5211.64 1130
5212.32 1098
5213.00 1069
5213.68 933
5214.36 999
5215.04 1020
5215.72 1001
5216.40 1031
5217.09 1017
5217.77 987
5218.45 1038
5219.13 1096
5219.81 1059
5220.49 1057
5221.17 1123
5221.86 1114
5222.54 1114
5223.22 1174
5223.90 1225
5224.58 1161
5225.27 1077
5225.95 1035
5226.63 1125
5227.31 1130
5227.99 1060
5228.67 917
5229.36 975
5230.04 962
5230.72 852
5231.40 847
5232.09 947
5232.77 942
5233.45 961
5234.13 1099
5234.82 995
5235.50 1066
5236.18 944
5236.86 940
5237.55 940
5238.23 1030
5238.91 996
5239.59 1046
5240.28 1066
5240.96 1103
5241.64 966
5242.33 1082
5243.01 1007
5243.69 987
5244.37 906
5245.06 829
5245.74 1011
5246.42 1008
5247.11 1014
5247.79 1000
5248.47 1058
5249.16 973
5249.84 957
5250.52 1043
5251.21 1078
5251.89 995
5252.58 1064
5253.26 1093
5253.94 1080
5254.63 1044
5255.31 982
5255.99 1047
5256.68 950
5257.36 962
5258.05 1008
5258.73 1025
5259.41 1038
5260.10 997
5260.78 1064
5261.47 1107
5262.15 1069
5262.84 1054
5263.52 1102
5264.20 1004
5264.89 1015
5265.57 988
5266.26 1023
5266.94 1098
5267.63 1079
5268.31 1045
5269.00 1077
5269.68 1081
5270.37 997
5271.05 973
5271.73 1062
5272.42 1095
5273.10 1060
5273.79 999
5274.47 1052
5275.16 1004
5275.85 1034
5276.53 953
5277.22 1051
5277.90 1091
5278.59 1089
5279.27 1105
5279.96 1136
5280.64 1187
5281.33 1174
5282.01 1283
5282.70 1305
5283.38 1368
5284.07 1254
5284.76 1252
5285.44 1228
5286.13 1199
5286.81 1120
5287.50 1077
5288.19 999
5288.87 979
5289.56 946
5290.24 983
5290.93 1075
5291.62 1103
5292.30 1005
5292.99 960
5293.67 1069
5294.36 1112
5295.05 1031
5295.73 955
5296.42 1126
5297.11 1143
5297.79 1127
5298.48 1117
5299.17 994
5299.85 1094
5300.54 1042
5301.23 1059
5301.91 1054
5302.60 1019
5303.29 915
5303.97 1012
5304.66 1013
5305.35 1030
5306.04 1107
5306.72 1108
5307.41 1135
5308.10 1060
5308.78 1149
5309.47 1028
5310.16 1090
5310.85 1130
5311.53 1184
5312.22 1193
5312.91 1114
5313.60 1189
5314.28 1222
5314.97 1177
5315.66 1149
5316.35 1021
5317.04 1045
5317.72 1029
5318.41 1101
5319.10 1141
5319.79 1164
5320.48 1261
5321.16 1148
5321.85 1125
5322.54 1145
5323.23 1124
5323.92 1169
5324.60 1071
5325.29 1061
5325.98 957
5326.67 952
5327.36 1065
5328.05 1036
5328.74 980
5329.42 1030
5330.11 1037
5330.80 968
5331.49 997
5332.18 987
5332.87 1023
5333.56 981
5334.25 1068
5334.93 1161
5335.62 1017
5336.31 965
5337.00 972
5337.69 1001
5338.38 1035
5339.07 998
5339.76 979
5340.45 1048
5341.14 1113
5341.83 1097
5342.52 1118
5343.21 1068
5343.90 1050
5344.58 1086
5345.27 1043
5345.96 1052
5346.65 1119
5347.34 1226
5348.03 1174
5348.72 1273
5349.41 1354
5350.10 1421
5350.79 1394
5351.48 1547
5352.17 1558
5352.86 1541
5353.55 1564
5354.24 1492
5354.93 1315
5355.62 1190
5356.31 1141
5357.01 1123
5357.70 1089
5358.39 1041
5359.08 1014
5359.77 970
5360.46 990
5361.15 1048
5361.84 1060
5362.53 998
5363.22 1030
5363.91 1050
5364.60 1011
5365.29 971
5365.98 1001
5366.68 932
5367.37 1019
5368.06 987
5368.75 925
5369.44 1001
5370.13 959
5370.82 921
5371.51 941
5372.21 886
5372.90 870
5373.59 886
5374.28 917
5374.97 884
5375.66 897
5376.35 978
5377.05 956
5377.74 912
5378.43 872
5379.12 980
5379.81 1009
5380.51 880
5381.20 951
5381.89 919
5382.58 870
5383.27 882
5383.97 906
5384.66 899
5385.35 912
5386.04 808
5386.73 933
5387.43 961
5388.12 977
5388.81 937
5389.50 985
5390.20 1053
5390.89 1043
5391.58 990
5392.28 945
5392.97 965
5393.66 989
5394.35 1002
5395.05 1003
5395.74 962
5396.43 938
5397.13 913
5397.82 857
5398.51 871
5399.20 889
5399.90 885
5400.59 906
5401.28 886
5401.98 850
5402.67 858
5403.36 934
5404.06 868
5404.75 954
5405.44 939
5406.14 935
5406.83 893
5407.53 944
5408.22 888
5408.91 902
5409.61 914
5410.30 945
5410.99 941
5411.69 896
5412.38 852
5413.08 884
5413.77 897
5414.46 832
5415.16 908
5415.85 964
5416.55 928
5417.24 839
5417.94 958
5418.63 874
5419.32 904
5420.02 936
5420.71 909
5421.41 936
5422.10 1019
5422.80 975
5423.49 906
5424.19 921
5424.88 974
5425.58 874
5426.27 955
5426.97 955
5427.66 939
5428.36 879
5429.05 923
5429.75 879
5430.44 888
5431.14 964
5431.83 1015
5432.53 947
5433.22 976
5433.92 974
5434.61 1070
5435.31 1049
5436.00 1043
5436.70 1050
5437.40 1037
5438.09 1142
5438.79 1197
5439.48 1060
5440.18 1026
5440.87 1028
5441.57 1028
5442.27 1028
5442.96 1011
5443.66 1081
5444.35 956
5445.05 1008
5445.75 1119
5446.44 1212
5447.14 1188
5447.83 1175
5448.53 1200
5449.23 1278
5449.92 1247
5450.62 1146
5451.32 1189
5452.01 1170
5452.71 1168
5453.41 1205
5454.10 1130
5454.80 1099
5455.50 1048
5456.19 1079
5456.89 1019
5457.59 935
5458.28 1013
5458.98 1040
5459.68 1098
5460.37 1043
5461.07 1071
5461.77 1054
5462.47 1139
5463.16 1159
5463.86 1153
5464.56 1166
5465.25 1125
5465.95 1158
5466.65 1196
5467.35 1133
5468.04 1136
5468.74 1102
5469.44 1127
5470.14 1249
5470.84 1240
5471.53 1186
5472.23 1127
5472.93 1255
5473.63 1255
5474.32 1163
5475.02 1189
5475.72 1216
5476.42 1273
5477.12 1391
5477.82 1363
5478.51 1456
5479.21 1555
5479.91 1573
5480.61 1604
5481.31 1742
5482.01 1664
5482.70 1655
5483.40 1670
5484.10 1632
5484.80 1522
5485.50 1438
5486.20 1397
5486.90 1487
5487.59 1454
5488.29 1398
5488.99 1338
5489.69 1326
5490.39 1327
5491.09 1374
5491.79 1318
5492.49 1341
5493.19 1382
5493.89 1532
5494.58 1512
5495.28 1623
5495.98 1583
5496.68 1695
5497.38 1630
5498.08 1564
5498.78 1918
5499.48 2207
5500.18 2418
5500.88 2800
5501.58 3078
5502.28 2971
5502.98 2886
5503.68 2708
5504.38 2291
5505.08 2238
5505.78 2007
5506.48 1732
5507.18 1647
5507.88 1552
5508.58 1546
5509.28 1464
5509.98 1440
5510.68 1446
5511.38 1545
5512.08 1398
5512.78 1366
5513.48 1401
5514.18 1503
5514.88 1497
5515.58 1506
5516.28 1476
5516.98 1485
5517.68 1447
5518.39 1420
5519.09 1341
5519.79 1384
5520.49 1526
5521.19 1519
5521.89 1414
5522.59 1330
5523.29 1392
5523.99 1332
5524.69 1278
5525.40 1252
5526.10 1194
5526.80 1198
5527.50 1172
5528.20 1184
5528.90 1215
5529.60 1245
5530.31 1214
5531.01 1251
5531.71 1150
5532.41 1111
5533.11 1171
5533.81 1187
5534.52 1179
5535.22 1073
5535.92 1088
5536.62 1069
5537.32 1131
5538.02 1190
5538.73 1162
5539.43 1103
5540.13 1088
5540.83 1131
5541.54 1106
5542.24 1088
5542.94 1159
5543.64 1138
5544.34 1085
5545.05 1122
5545.75 1095
5546.45 1088
5547.15 1056
5547.86 1133
5548.56 1134
5549.26 1078
5549.97 1140
5550.67 1091
5551.37 1122
5552.07 1041
5552.78 1077
5553.48 1074
5554.18 1122
5554.89 1017
5555.59 1016
5556.29 980
5557.00 947
5557.70 905
5558.40 959
5559.11 971
5559.81 976
5560.51 993
5561.22 980
5561.92 1038
5562.62 1003
5563.33 949
5564.03 995
5564.73 1000
5565.44 1013
5566.14 1018
5566.85 956
5567.55 1046
5568.25 982
5568.96 946
5569.66 1006
5570.37 964
5571.07 1013
5571.77 991
5572.48 885
5573.18 996
5573.89 1071
5574.59 961
5575.29 1010
5576.00 1068
5576.70 1013
5577.41 1012
5578.11 1053
5578.82 1004
5579.52 971
5580.23 1016
5580.93 962
5581.64 879
5582.34 950
5583.05 939
5583.75 860
5584.46 939
5585.16 1065
5585.87 972
5586.57 1013
5587.28 1019
5587.98 958
5588.69 938
5589.39 924
5590.10 883
5590.80 938
5591.51 930
5592.21 914
5592.92 883
5593.62 914
5594.33 897
5595.04 948
5595.74 908
5596.45 852
5597.15 1025
5597.86 1033
5598.56 956
5599.27 936
5599.98 918
5600.68 958
5601.39 922
5602.09 935
5602.80 903
5603.51 906
5604.21 942
5604.92 951
5605.62 958
5606.33 946
5607.04 949
5607.74 968
5608.45 973
5609.16 962
5609.86 991
5610.57 963
5611.28 936
5611.98 884
5612.69 910
5613.40 906
5614.10 879
5614.81 935
5615.52 921
5616.22 894
5616.93 937
5617.64 959
5618.35 874
5619.05 895
5619.76 866
5620.47 923
5621.17 917
5621.88 977
5622.59 906
5623.30 826
5624.00 843
5624.71 924
5625.42 929
5626.13 885
5626.83 980
5627.54 950
5628.25 979
5628.96 1019
5629.67 994
5630.37 981
5631.08 1092
5631.79 1108
5632.50 1097
5633.21 1094
5633.91 1124
5634.62 1024
5635.33 998
5636.04 997
5636.75 1155
5637.45 1093
5638.16 1092
5638.87 1118
5639.58 1183
5640.29 1101
5641.00 1180
5641.70 1175
5642.41 1184
5643.12 1043
5643.83 1066
5644.54 1053
5645.25 1030
5645.96 991
5646.67 989
5647.38 1068
5648.08 957
5648.79 1033
5649.50 1043
5650.21 1040
5650.92 990
5651.63 1032
5652.34 1046
5653.05 1044
5653.76 1046
5654.47 1042
5655.18 1033
5655.89 1139
5656.60 1201
5657.30 1210
5658.01 1346
5658.72 1252
5659.43 1349
5660.14 1218
5660.85 1148
5661.56 1216
5662.27 1140
5662.98 1178
5663.69 1112
5664.40 1087
5665.11 1145
5665.82 1095
5666.53 1034
5667.24 1130
5667.95 1101
5668.66 1140
5669.37 1092
5670.08 1123
5670.79 1256
5671.50 1316
5672.22 1300
5672.93 1261
5673.64 1204
5674.35 1095
5675.06 1080
5675.77 1034
5676.48 1086
5677.19 1192
5677.90 1044
5678.61 979
5679.32 1039
5680.03 1080
5680.74 1055
5681.46 1134
5682.17 1054
5682.88 1199
5683.59 1148
5684.30 1211
5685.01 1327
5685.72 1278
5686.43 1209
5687.15 1208
5687.86 1240
5688.57 1041
5689.28 1041
5689.99 1073
5690.70 1048
5691.42 1058
5692.13 1038
5692.84 986
5693.55 1047
5694.26 1045
5694.97 948
5695.69 1002
5696.40 927
5697.11 947
5697.82 863
5698.53 902
5699.25 1005
5699.96 964
5700.67 952
5701.38 986
5702.10 946
5702.81 976
5703.52 868
5704.23 834
5704.95 853
5705.66 903
5706.37 1000
5707.08 894
5707.80 892
5708.51 953
5709.22 939
5709.93 917
5710.65 954
5711.36 876
5712.07 942
5712.79 941
5713.50 869
5714.21 904
5714.93 995
5715.64 849
5716.35 938
5717.07 906
5717.78 896
5718.49 917
5719.21 892
5719.92 863
5720.63 845
5721.35 924
5722.06 985
5722.77 906
5723.49 914
5724.20 908
5724.92 890
5725.63 1034
5726.34 980
5727.06 998
5727.77 1095
5728.48 1135
5729.20 1244
5729.91 1125
5730.63 1127
5731.34 1128
5732.06 1191
5732.77 1145
5733.48 1015
5734.20 994
5734.91 1015
5735.63 920
5736.34 974
5737.06 964
5737.77 997
5738.49 936
5739.20 968
5739.91 956
5740.63 872
5741.34 1006
5742.06 936
5742.77 937
5743.49 953
5744.20 938
5744.92 865
5745.63 969
5746.35 924
5747.06 949
5747.78 921
5748.49 887
5749.21 982
5749.93 990
5750.64 908
5751.36 957
5752.07 979
5752.79 1077
5753.50 1203
5754.22 1211
5754.93 1290
5755.65 1159
5756.37 1195
5757.08 1158
5757.80 1207
5758.51 1168
5759.23 1074
5759.95 1059
5760.66 923
5761.38 940
5762.09 911
5762.81 967
5763.53 915
5764.24 997
5764.96 991
5765.67 918
5766.39 894
5767.11 949
5767.82 954
5768.54 985
5769.26 901
5769.97 892
5770.69 875
5771.41 919
5772.12 988
5772.84 922
5773.56 813
5774.27 946
5774.99 933
5775.71 928
5776.42 920
5777.14 970
5777.86 937
5778.58 926
5779.29 1034
5780.01 1024
5780.73 913
5781.45 876
5782.16 906
5782.88 899
5783.60 925
5784.31 929
5785.03 929
5785.75 989
5786.47 987
5787.19 1019
5787.90 1048
5788.62 1006
5789.34 971
5790.06 1029
5790.77 966
5791.49 1026
5792.21 1083
5792.93 1101
5793.65 1171
5794.36 1122
5795.08 1107
5795.80 1206
5796.52 1261
5797.24 1244
5797.96 1388
5798.67 1458
5799.39 1842
5800.11 2060
5800.83 2301
5801.55 2583
5802.27 2594
5802.99 2445
5803.70 2166
5804.42 1957
5805.14 1801
5805.86 1474
5806.58 1302
5807.30 1165
5808.02 1231
5808.74 1229
5809.46 1097
5810.17 1132
5810.89 1144
5811.61 1154
5812.33 1104
5813.05 1200
5813.77 1180
5814.49 1139
5815.21 1094
5815.93 1219
5816.65 1194
5817.37 1150
5818.09 1142
5818.81 1232
5819.53 1231
5820.25 1154
5820.97 1214
5821.69 1177
5822.41 1178
5823.13 1157
5823.85 1186
5824.57 1111
5825.29 1090
5826.01 1010
5826.73 1022
5827.45 1048
5828.17 956
5828.89 944
5829.61 965
5830.33 906
5831.05 922
5831.77 1002
5832.49 978
5833.21 999
5833.93 1034
5834.65 985
5835.37 1034
5836.09 1036
5836.81 977
5837.53 1027
5838.25 987
5838.97 943
5839.70 926
5840.42 979
5841.14 1033
5841.86 975
5842.58 963
5843.30 1004
5844.02 916
5844.74 979
5845.46 910
5846.19 908
5846.91 905
5847.63 967
5848.35 943
5849.07 967
5849.79 1062
5850.51 1015
5851.24 1054
5851.96 1013
5852.68 936
5853.40 1050
5854.12 972
5854.85 1055
5855.57 1024
5856.29 1107
5857.01 1016
5857.73 961
5858.46 998
5859.18 968
5859.90 918
5860.62 924
5861.34 946
5862.07 996
5862.79 902
5863.51 934
5864.23 967
5864.96 905
5865.68 997
5866.40 953
5867.12 896
5867.85 909
5868.57 1011
5869.29 943
5870.01 900
5870.74 994
5871.46 1078
5872.18 1075
5872.91 1057
5873.63 913
5874.35 926
5875.08 957
5875.80 993
5876.52 932
5877.25 906
5877.97 904
5878.69 963
5879.42 1047
5880.14 1049
5880.86 991
5881.59 1006
5882.31 1104
5883.03 1101
5883.76 1136
5884.48 1061
5885.20 1163
5885.93 1047
5886.65 1136
5887.38 1090
5888.10 960
5888.82 1039
5889.55 1040
5890.27 1016
5891.00 888
5891.72 946
5892.44 959
5893.17 953
5893.89 962
5894.62 990
5895.34 979
5896.07 972
5896.79 1016
5897.51 961
5898.24 936
5898.96 967
5899.69 1001
5900.41 956
5901.14 1077
5901.86 1029
5902.59 905
5903.31 981
5904.04 1026
5904.76 1002
5905.49 948
5906.21 853
5906.94 872
5907.66 901
5908.39 964
5909.11 957
5909.84 970
5910.56 948
5911.29 943
5912.01 972
5912.74 932
5913.46 984
5914.19 1007
5914.92 1025
5915.64 1046
5916.37 1029
5917.09 1039
5917.82 930
5918.54 961
5919.27 926
5920.00 957
5920.72 1056
5921.45 1037
5922.17 1122
5922.90 992
5923.63 968
5924.35 1017
5925.08 1077
5925.80 1080
5926.53 1051
5927.26 1078
5927.98 1108
5928.71 1102
5929.44 1104
5930.16 1091
5930.89 1126
5931.62 1121
5932.34 1085
5933.07 1064
5933.80 1128
5934.52 1202
5935.25 1197
5935.98 1105
5936.70 1150
5937.43 1197
5938.16 1283
5938.88 1214
5939.61 1174
5940.34 1157
5941.07 1250
5941.79 1312
5942.52 1352
5943.25 1399
5943.97 1331
5944.70 1385
5945.43 1333
5946.16 1368
5946.88 1397
5947.61 1348
5948.34 1398
5949.07 1386
5949.80 1441
5950.52 1516
5951.25 1592
5951.98 1740
5952.71 1863
5953.43 1846
5954.16 1874
5954.89 1937
5955.62 1833
5956.35 1804
5957.07 1820
5957.80 1865
5958.53 1839
5959.26 1822
5959.99 1800
5960.72 1781
5961.44 1824
5962.17 1813
5962.90 1916
5963.63 1906
5964.36 2060
5965.09 2053
5965.82 2411
5966.54 2616
5967.27 2899
5968.00 2924
5968.73 3162
5969.46 3036
5970.19 2809
5970.92 2646
5971.65 2344
5972.38 2281
5973.11 2316
5973.83 2025
5974.56 2045
5975.29 2018
5976.02 1992
5976.75 1996
5977.48 2082
5978.21 2039
5978.94 2080
5979.67 2068
5980.40 2278
5981.13 2261
5981.86 2207
5982.59 2419
5983.32 2452
5984.05 2319
5984.78 2295
5985.51 2391
5986.24 2400
5986.97 2315
5987.70 2389
5988.43 2248
5989.16 2345
5989.89 2370
5990.62 2355
5991.35 2368
5992.08 2177
5992.81 2257
5993.54 2258
5994.27 2449
5995.00 2284
5995.73 2398
5996.46 2407
5997.19 2434
5997.92 2494
5998.65 2529
5999.38 2725
6000.11 2688
6000.85 2618
6001.58 2565
6002.31 2606
6003.04 2588
6003.77 2515
6004.50 2390
6005.23 2412
6005.96 2524
6006.69 2649
6007.43 2484
6008.16 2553
6008.89 2736
6009.62 3219
6010.35 3570
6011.08 4226
6011.81 5023
6012.54 6019
6013.28 6893
6014.01 7554
6014.74 8456
6015.47 8564
6016.20 8191
6016.94 7748
6017.67 7315
6018.40 6402
6019.13 5421
6019.86 4762
6020.59 4114
6021.33 3391
6022.06 3079
6022.79 2750
6023.52 2497
6024.26 2376
6024.99 2272
6025.72 2165
6026.45 2100
6027.19 1959
6027.92 1987
6028.65 2028
6029.38 2065
6030.12 2076
6030.85 1994
6031.58 2004
6032.31 1911
6033.05 1842
6033.78 1839
6034.51 1913
6035.25 1936
6035.98 1828
6036.71 1842
6037.44 1900
6038.18 1860
6038.91 1923
6039.64 2040
6040.38 2025
6041.11 2061
6041.84 2078
6042.58 2049
6043.31 2116
6044.04 2106
6044.78 2104
6045.51 2192
6046.24 2141
6046.98 2219
6047.71 2214
6048.45 2233
6049.18 2378
6049.91 2424
6050.65 2539
6051.38 2787
6052.11 3009
6052.85 3328
6053.58 3333
6054.32 3411
6055.05 3299
6055.79 3119
6056.52 2955
6057.25 2739
6057.99 2459
6058.72 2276
6059.46 2322
6060.19 2223
6060.93 2059
6061.66 2072
6062.39 2053
6063.13 2067
6063.86 2074
6064.60 2033
6065.33 2002
6066.07 2074
6066.80 2076
6067.54 2080
6068.27 2102
6069.01 2001
6069.74 1898
6070.48 2017
6071.21 1971
6071.95 1880
6072.68 1750
6073.42 1779
6074.15 1850
6074.89 1706
6075.62 1733
6076.36 1695
6077.10 1719
6077.83 1643
6078.57 1764
6079.30 1688
6080.04 1706
6080.77 1789
6081.51 1684
6082.25 1581
6082.98 1604
6083.72 1505
6084.45 1478
6085.19 1561
6085.93 1477
6086.66 1456
6087.40 1527
6088.13 1496
6088.87 1545
6089.61 1634
6090.34 1657
6091.08 1660
6091.81 1691
6092.55 1659
6093.29 1560
6094.02 1586
6094.76 1534
6095.50 1568
6096.23 1448
6096.97 1536
6097.71 1469
6098.44 1477
6099.18 1391
6099.92 1363
6100.65 1422
6101.39 1343
6102.13 1342
6102.87 1431
6103.60 1340
6104.34 1320
6105.08 1334
6105.81 1394
6106.55 1422
6107.29 1429
6108.03 1321
6108.76 1312
6109.50 1419
6110.24 1425
6110.98 1391
6111.71 1384
6112.45 1379
6113.19 1400
6113.93 1450
6114.66 1472
6115.40 1507
6116.14 1534
6116.88 1460
6117.62 1370
6118.35 1312
6119.09 1458
6119.83 1324
6120.57 1383
6121.31 1396
6122.04 1359
6122.78 1356
6123.52 1397
6124.26 1389
6125.00 1411
6125.74 1364
6126.47 1387
6127.21 1416
6127.95 1407
6128.69 1414
6129.43 1481
6130.17 1478
6130.91 1422
6131.64 1468
6132.38 1519
6133.12 1489
6133.86 1410
6134.60 1571
6135.34 1488
6136.08 1456
6136.82 1400
6137.56 1426
6138.30 1461
6139.04 1538
6139.77 1381
6140.51 1394
6141.25 1444
6141.99 1463
6142.73 1519
6143.47 1530
6144.21 1515
6144.95 1438
6145.69 1377
6146.43 1333
6147.17 1482
6147.91 1389
6148.65 1360
6149.39 1472
6150.13 1468
6150.87 1501
6151.61 1556
6152.35 1508
6153.09 1621
6153.83 1661
6154.57 1676
6155.31 1602
6156.05 1590
6156.79 1576
6157.53 1648
6158.27 1536
6159.01 1661
6159.75 1668
6160.49 1586
6161.23 1664
6161.97 1648
6162.71 1543
6163.45 1707
6164.20 1860
6164.94 1932
6165.68 2016
6166.42 2238
6167.16 2217
6167.90 2257
6168.64 2365
6169.38 2442
6170.12 2369
6170.86 2283
6171.61 2253
6172.35 2219
6173.09 2144
6173.83 2103
6174.57 2025
6175.31 1974
6176.05 1993
6176.79 1969
6177.54 2039
6178.28 2006
6179.02 1967
6179.76 1917
6180.50 1972
6181.24 1970
6181.99 1988
6182.73 2032
6183.47 2072
6184.21 2148
6184.95 1990
6185.70 2017
6186.44 2116
6187.18 1986
6187.92 2040
6188.66 2182
6189.41 2274
6190.15 2212
6190.89 2242
6191.63 2480
6192.38 2537
6193.12 2460
6193.86 2535
6194.60 2675
6195.35 2727
6196.09 2796
6196.83 2829
6197.57 2852
6198.32 2882
6199.06 2749
6199.80 2764
6200.55 2654
6201.29 2569
6202.03 2819
6202.78 2846
6203.52 2929
6204.26 3066
6205.00 3561
6205.75 4472
6206.49 5775
6207.23 7171
6207.98 9053
6208.72 11161
6209.46 12652
6210.21 14170
6210.95 14326
6211.70 13857
6212.44 13009
6213.18 11342
6213.93 9911
6214.67 8165
6215.41 6534
6216.16 5417
6216.90 4428
6217.65 3677
6218.39 3217
6219.13 3080
6219.88 2755
6220.62 2584
6221.37 2526
6222.11 2546
6222.85 2481
6223.60 2346
6224.34 2442
6225.09 2495
6225.83 2346
6226.58 2309
6227.32 2184
6228.07 2107
6228.81 1981
6229.56 1926
6230.30 1996
6231.04 1835
6231.79 1733
6232.53 1663
6233.28 1832
6234.02 1810
6234.77 1864
6235.51 1822
6236.26 1911
6237.00 1968
6237.75 1978
6238.49 1875
6239.24 1889
6239.99 1901
6240.73 1952
6241.48 2056
6242.22 2014
6242.97 2033
6243.71 2151
6244.46 2244
6245.20 2455
6245.95 2655
6246.70 2980
6247.44 3257
6248.19 3847
6248.93 4270
6249.68 4514
6250.42 4499
6251.17 4175
6251.92 3830
6252.66 3425
6253.41 3021
6254.15 2783
6254.90 2541
6255.65 2355
6256.39 2282
6257.14 2176
6257.89 2200
6258.63 2146
6259.38 2044
6260.13 2042
6260.87 2105
6261.62 2078
6262.37 2217
6263.11 2126
6263.86 2053
6264.61 1997
6265.35 2086
6266.10 2231
6266.85 2241
6267.59 2170
6268.34 2092
6269.09 2269
6269.83 2215
6270.58 2211
6271.33 2116
6272.08 2120
6272.82 2105
6273.57 2156
6274.32 2168
6275.06 2108
6275.81 2172
6276.56 2338
6277.31 2291
6278.05 2249
6278.80 2317
6279.55 2360
6280.30 2317
6281.05 2151
6281.79 2066
6282.54 2046
6283.29 1859
6284.04 1816
6284.78 1975
6285.53 1930
6286.28 1950
6287.03 2024
6287.78 2034
6288.53 2219
6289.27 2356
6290.02 2329
6290.77 2334
6291.52 2142
6292.27 2020
6293.02 1945
6293.76 1870
6294.51 1731
6295.26 1674
6296.01 1650
6296.76 1679
6297.51 1712
6298.26 1770
6299.00 1653
6299.75 1710
6300.50 1717
6301.25 1779
6302.00 1824
6302.75 1784
6303.50 1810
6304.25 1791
6305.00 1769
6305.75 1696
6306.50 1648
6307.24 1651
6307.99 1654
6308.74 1624
6309.49 1719
6310.24 1698
6310.99 1627
6311.74 1679
6312.49 1674
6313.24 1530
6313.99 1560
6314.74 1639
6315.49 1582
6316.24 1519
6316.99 1515
6317.74 1557
6318.49 1549
6319.24 1481
6319.99 1537
6320.74 1474
6321.49 1471
6322.24 1386
6322.99 1436
6323.74 1447
6324.49 1464
6325.24 1445
6325.99 1543
6326.74 1486
6327.49 1559
6328.24 1527
6328.99 1465
6329.74 1498
6330.50 1571
6331.25 1494
6332.00 1651
6332.75 1581
6333.50 1563
6334.25 1573
6335.00 1596
6335.75 1561
6336.50 1590
6337.25 1492
6338.00 1582
6338.76 1537
6339.51 1500
6340.26 1484
6341.01 1501
6341.76 1630
6342.51 1559
6343.26 1507
6344.02 1569
6344.77 1584
6345.52 1676
6346.27 1736
6347.02 1788
6347.77 1635
6348.53 1685
6349.28 1700
6350.03 1739
6350.78 1779
6351.53 1858
6352.29 1996
6353.04 2039
6353.79 2072
6354.54 2060
6355.29 2124
6356.05 2100
6356.80 2078
6357.55 1914
6358.30 1745
6359.06 1641
6359.81 1593
6360.56 1583
6361.31 1594
6362.07 1535
6362.82 1579
6363.57 1435
6364.32 1466
6365.08 1534
6365.83 1566
6366.58 1595
6367.33 1561
6368.09 1606
6368.84 1631
6369.59 1654
6370.35 1549
6371.10 1519
6371.85 1495
6372.61 1457
6373.36 1407
6374.11 1395
6374.87 1440
6375.62 1403
6376.37 1390
6377.13 1415
6377.88 1380
6378.63 1398
6379.39 1316
6380.14 1331
6380.89 1413
6381.65 1359
6382.40 1278
6383.16 1396
6383.91 1323
6384.66 1319
6385.42 1278
6386.17 1274
6386.92 1309
6387.68 1309
6388.43 1215
6389.19 1260
6389.94 1297
6390.70 1339
6391.45 1294
6392.20 1289
6392.96 1189
6393.71 1225
6394.47 1258
6395.22 1238
6395.98 1251
6396.73 1279
6397.49 1302
6398.24 1250
6399.00 1246
6399.75 1139
6400.51 1139
6401.26 1227
6402.02 1144
6402.77 1077
6403.53 1218
6404.28 1195
6405.04 1174
6405.79 1159
6406.55 1177
6407.30 1313
6408.06 1317
6408.81 1359
6409.57 1408
6410.32 1504
6411.08 1407
6411.83 1320
6412.59 1306
6413.34 1251
6414.10 1262
6414.86 1229
6415.61 1256
6416.37 1368
6417.12 1251
6417.88 1280
6418.64 1208
6419.39 1207
6420.15 1292
6420.90 1253
6421.66 1247
6422.42 1272
6423.17 1302
6423.93 1269
6424.68 1180
6425.44 1176
6426.20 1236
6426.95 1220
6427.71 1159
6428.47 1158
6429.22 1208
6429.98 1127
6430.74 1200
6431.49 1270
6432.25 1191
6433.01 1171
6433.76 1191
6434.52 1248
6435.28 1165
6436.03 1190
6436.79 1106
6437.55 1198
6438.30 1207
6439.06 1192
6439.82 1195
6440.58 1164
6441.33 1177
6442.09 1203
6442.85 1171
6443.61 1196
6444.36 1212
6445.12 1214
6445.88 1172
6446.64 1157
6447.39 1137
6448.15 1154
6448.91 1226
6449.67 1162
6450.42 1220
6451.18 1174
6451.94 1087
6452.70 1015
6453.46 1099
6454.21 1138
6454.97 1119
6455.73 1136
6456.49 1217
6457.25 1249
6458.00 1311
6458.76 1242
6459.52 1276
6460.28 1241
6461.04 1250
6461.80 1301
6462.55 1221
6463.31 1225
6464.07 1198
6464.83 1279
6465.59 1342
6466.35 1251
6467.11 1247
6467.87 1305
6468.62 1192
6469.38 1234
6470.14 1339
6470.90 1397
6471.66 1302
6472.42 1422
6473.18 1412
6473.94 1343
6474.70 1308
6475.46 1290
6476.22 1269
6476.97 1373
6477.73 1386
6478.49 1343
6479.25 1395
6480.01 1483
6480.77 1444
6481.53 1410
6482.29 1397
6483.05 1451
6483.81 1468
6484.57 1514
6485.33 1525
6486.09 1533
6486.85 1562
6487.61 1658
6488.37 1653
6489.13 1565
6489.89 1627
6490.65 1645
6491.41 1783
6492.17 1715
6492.93 1851
6493.69 1901
6494.45 2031
6495.21 1996
6495.97 1907
6496.73 1963
6497.49 2035
6498.26 2126
6499.02 2000
6499.78 1927
6500.54 1967
6501.30 2003
6502.06 2105
6502.82 1947
6503.58 1864
6504.34 2055
6505.10 2149
6505.86 2145
6506.62 2216
6507.39 2260
6508.15 2293
6508.91 2394
6509.67 2512
6510.43 2395
6511.19 2536
6511.95 2519
6512.72 2440
6513.48 2468
6514.24 2534
6515.00 2434
6515.76 2432
6516.52 2419
6517.28 2459
6518.05 2433
6518.81 2530
6519.57 2503
6520.33 2706
6521.09 2754
6521.86 2864
6522.62 3036
6523.38 3039
6524.14 3096
6524.90 3169
6525.67 3542
6526.43 3832
6527.19 4333
6527.95 4732
6528.72 5179
6529.48 5168
6530.24 4977
6531.00 4936
6531.77 4747
6532.53 4747
6533.29 4957
6534.05 5482
6534.82 6308
6535.58 7569
6536.34 8913
6537.11 9913
6537.87 10287
6538.63 10117
6539.39 9542
6540.16 8571
6540.92 7460
6541.68 6374
6542.45 5300
6543.21 4498
6543.97 3878
6544.74 3238
6545.50 2868
6546.26 2728
6547.03 2431
6547.79 2282
6548.55 2164
6549.32 2160
6550.08 2126
6550.84 2147
6551.61 2133
6552.37 2158
6553.14 2128
6553.90 2129
6554.66 2038
6555.43 2018
6556.19 1976
6556.96 1924
6557.72 1878
6558.48 1920
6559.25 1902
6560.01 2022
6560.78 2109
6561.54 2150
6562.31 2103
6563.07 2211
6563.83 2225
6564.60 2215
6565.36 2348
6566.13 2452
6566.89 2454
6567.66 2419
6568.42 2373
6569.19 2390
6569.95 2406
6570.72 2307
6571.48 2549
6572.25 2443
6573.01 2504
6573.78 2558
6574.54 2725
6575.31 2752
6576.07 2991
6576.84 3000
6577.60 2964
6578.37 3056
6579.13 3114
6579.90 2934
6580.66 2909
6581.43 2869
6582.19 2954
6582.96 2849
6583.73 2791
6584.49 2675
6585.26 2561
6586.02 2540
6586.79 2519
6587.55 2457
6588.32 2479
6589.09 2517
6589.85 2514
6590.62 2596
6591.38 2558
6592.15 2848
6592.92 3173
6593.68 3400
6594.45 3733
6595.22 4172
6595.98 4364
6596.75 4225
6597.51 4380
6598.28 4221
6599.05 3909
6599.81 3595
6600.58 3349
6601.35 2944
6602.11 2679
6602.88 2495
6603.65 2386
6604.41 2375
6605.18 2398
6605.95 2362
6606.71 2346
6607.48 2384
6608.25 2347
6609.02 2402
6609.78 2358
6610.55 2087
6611.32 2170
6612.08 2137
6612.85 2166
6613.62 2075
6614.39 2036
6615.15 1865
6615.92 1907
6616.69 1927
6617.46 1981
6618.22 1894
6618.99 1880
6619.76 2012
6620.53 1832
6621.30 1939
6622.06 1956
6622.83 1983
6623.60 1962
6624.37 1809
6625.13 1902
6625.90 1862
6626.67 1820
6627.44 1788
6628.21 1731
6628.98 1770
6629.74 1761
6630.51 1852
6631.28 1913
6632.05 1975
6632.82 2009
6633.59 2238
6634.35 2390
6635.12 2511
6635.89 2519
6636.66 2482
6637.43 2471
6638.20 2456
6638.97 2206
6639.74 2073
6640.50 2048
6641.27 1922
6642.04 1800
6642.81 1824
6643.58 1807
6644.35 1757
6645.12 1701
6645.89 1780
6646.66 1746
6647.43 1739
6648.20 1748
6648.97 1785
6649.73 1823
6650.50 1808
6651.27 1791
6652.04 1789
6652.81 1849
6653.58 1846
6654.35 1844
6655.12 1824
6655.89 1883
6656.66 1806
6657.43 1873
6658.20 1853
6658.97 1854
6659.74 1740
6660.51 1705
6661.28 1606
6662.05 1717
6662.82 1616
6663.59 1625
6664.36 1723
6665.13 1668
6665.90 1621
6666.67 1489
6667.44 1522
6668.22 1660
6668.99 1640
6669.76 1689
6670.53 1790
6671.30 1779
6672.07 1810
6672.84 1807
6673.61 1771
6674.38 1777
6675.15 1867
6675.92 1782
6676.69 1783
6677.46 1752
6678.24 1680
6679.01 1671
6679.78 1864
6680.55 1834
6681.32 1784
6682.09 1831
6682.86 1937
6683.63 2092
6684.41 2221
6685.18 2380
6685.95 2708
6686.72 2549
6687.49 2495
6688.26 2371
6689.04 2236
6689.81 2154
6690.58 1927
6691.35 1917
6692.12 1858
6692.90 1756
6693.67 1698
6694.44 1732
6695.21 1697
6695.98 1629
6696.76 1616
6697.53 1576
6698.30 1625
6699.07 1686
6699.84 1621
6700.62 1542
6701.39 1582
6702.16 1714
6702.93 1592
6703.71 1441
6704.48 1508
6705.25 1609
6706.03 1611
6706.80 1621
6707.57 1543
6708.34 1484
6709.12 1629
6709.89 1647
6710.66 1568
6711.44 1516
6712.21 1608
6712.98 1690
6713.75 1614
6714.53 1506
6715.30 1464
6716.07 1473
6716.85 1489
6717.62 1419
6718.39 1426
6719.17 1367
6719.94 1460
6720.72 1410
6721.49 1373
6722.26 1448
6723.04 1383
6723.81 1354
6724.58 1412
6725.36 1442
6726.13 1452
6726.91 1537
6727.68 1556
6728.45 1524
6729.23 1390
6730.00 1369
6730.78 1487
6731.55 1471
6732.32 1404
6733.10 1479
6733.87 1459
6734.65 1415
6735.42 1479
6736.20 1507
6736.97 1543
6737.74 1541
6738.52 1507
6739.29 1448
6740.07 1519
6740.84 1540
6741.62 1614
6742.39 1475
6743.17 1569
6743.94 1595
6744.72 1573
6745.49 1497
6746.27 1590
6747.04 1540
6747.82 1674
6748.59 1741
6749.37 1790
6750.14 1834
6750.92 1875
6751.69 1993
6752.47 2281
6753.24 2431
6754.02 2540
6754.80 2394
6755.57 2246
6756.35 2214
6757.12 2027
6757.90 1816
6758.67 1765
6759.45 1694
6760.23 1616
6761.00 1624
6761.78 1491
6762.55 1488
6763.33 1484
6764.11 1461
6764.88 1489
6765.66 1531
6766.43 1420
6767.21 1480
6767.99 1418
6768.76 1441
6769.54 1478
6770.32 1532
6771.09 1568
6771.87 1494
6772.64 1610
6773.42 1459
6774.20 1400
6774.97 1375
6775.75 1445
6776.53 1444
6777.31 1407
6778.08 1475
6778.86 1540
6779.64 1419
6780.41 1441
6781.19 1482
6781.97 1498
6782.74 1533
6783.52 1431
6784.30 1493
6785.08 1409
6785.85 1232
6786.63 1384
6787.41 1394
6788.19 1359
6788.96 1262
6789.74 1325
6790.52 1295
6791.30 1323
6792.07 1309
6792.85 1285
6793.63 1234
6794.41 1298
6795.18 1272
6795.96 1228
6796.74 1271
6797.52 1286
6798.30 1281
6799.07 1298
6799.85 1403
6800.63 1314
6801.41 1305
6802.19 1325
6802.97 1326
6803.74 1375
6804.52 1387
6805.30 1298
6806.08 1361
6806.86 1537
6807.64 1471
6808.41 1325
6809.19 1316
6809.97 1264
6810.75 1297
6811.53 1270
6812.31 1288
6813.09 1210
6813.87 1301
6814.64 1351
6815.42 1362
6816.20 1318
6816.98 1288
6817.76 1302
6818.54 1274
6819.32 1306
6820.10 1369
6820.88 1274
6821.66 1318
6822.44 1330
6823.22 1370
6824.00 1360
6824.78 1401
6825.55 1291
6826.33 1297
6827.11 1245
6827.89 1223
6828.67 1238
6829.45 1293
6830.23 1251
6831.01 1264
6831.79 1188
6832.57 1170
6833.35 1234
6834.13 1226
6834.91 1195
6835.69 1289
6836.47 1254
6837.25 1259
6838.03 1257
6838.81 1210
6839.60 1194
6840.38 1199
6841.16 1167
6841.94 1213
6842.72 1200
6843.50 1160
6844.28 1107
6845.06 1163
6845.84 1234
6846.62 1261
6847.40 1345
6848.18 1537
6848.96 1661
6849.74 1927
6850.53 2009
6851.31 2183
6852.09 2397
6852.87 2534
6853.65 2329
6854.43 2179
6855.21 2117
6855.99 1914
6856.77 1655
6857.56 1523
6858.34 1507
6859.12 1413
6859.90 1327
6860.68 1335
6861.46 1328
6862.25 1230
6863.03 1332
6863.81 1284
6864.59 1401
6865.37 1386
6866.15 1263
6866.94 1354
6867.72 1441
6868.50 1492
6869.28 1457
6870.07 1277
6870.85 1312
6871.63 1360
6872.41 1360
6873.19 1372
6873.98 1354
6874.76 1406
6875.54 1389
6876.32 1369
6877.11 1416
6877.89 1470
6878.67 1604
6879.45 1648
6880.24 1598
6881.02 1669
6881.80 1868
6882.59 1739
6883.37 1737
6884.15 1957
6884.93 1959
6885.72 2056
6886.50 2399
6887.28 2623
6888.07 3012
6888.85 3370
6889.63 3409
6890.42 3314
6891.20 2956
6891.98 2579
6892.77 2391
6893.55 2031
6894.33 1918
6895.12 1814
6895.90 1735
6896.68 1781
6897.47 1712
6898.25 1714
6899.04 1651
6899.82 1760
6900.60 1787
6901.39 1752
6902.17 1837
6902.95 1980
6903.74 1907
6904.52 1781
6905.31 1817
6906.09 1716
6906.88 1657
6907.66 1675
6908.44 1689
6909.23 1625
6910.01 1755
6910.80 1566
6911.58 1561
6912.37 1610
6913.15 1616
6913.94 1530
6914.72 1525
6915.50 1533
6916.29 1518
6917.07 1450
6917.86 1509
6918.64 1503
6919.43 1462
6920.21 1506
6921.00 1557
6921.78 1655
6922.57 1678
6923.35 1584
6924.14 1530
6924.93 1659
6925.71 1679
6926.50 1713
6927.28 1632
6928.07 1633
6928.85 1748
6929.64 1702
6930.42 1695
6931.21 1786
6931.99 1695
6932.78 1800
6933.57 1916
6934.35 2070
6935.14 2107
6935.92 2141
6936.71 1953
6937.50 1787
6938.28 1777
6939.07 1842
6939.85 1900
6940.64 1815
6941.43 1854
6942.21 1841
6943.00 1859
6943.78 2014
6944.57 2069
6945.36 1919
6946.14 1990
6946.93 2126
6947.72 2271
6948.50 2301
6949.29 2467
6950.08 2421
6950.86 2472
6951.65 2349
6952.44 2231
6953.22 2235
6954.01 2105
6954.80 2172
6955.58 2193
6956.37 2167
6957.16 2155
6957.95 2250
6958.73 2339
6959.52 2108
6960.31 2108
6961.10 2237
6961.88 2109
6962.67 2104
6963.46 2041
6964.24 2092
6965.03 2150
6965.82 2105
6966.61 2176
6967.40 2169
6968.18 2228
6968.97 2300
6969.76 2338
6970.55 2466
6971.33 2407
6972.12 2537
6972.91 2441
6973.70 2429
6974.49 2373
6975.27 2437
6976.06 2485
6976.85 2612
6977.64 2521
6978.43 2609
6979.22 2779
6980.00 2858
6980.79 2954
6981.58 3227
6982.37 3394
6983.16 3886
6983.95 4773
6984.74 5410
6985.52 6232
6986.31 6971
6987.10 7548
6987.89 7500
6988.68 6924
6989.47 6561
6990.26 5844
6991.05 4974
6991.83 4370
6992.62 3753
6993.41 3414
6994.20 3183
6994.99 3013
6995.78 3001
6996.57 3280
6997.36 3613
6998.15 4130
6998.94 5044
6999.73 5653
7000.52 6337
7001.31 6711
7002.10 6818
7002.89 6349
7003.68 5734
7004.47 5165
7005.26 4500
7006.05 3860
7006.84 3326
7007.63 2989
7008.42 2596
7009.21 2375
7010.00 2301
7010.79 2303
7011.58 2277
7012.37 2406
7013.16 2424
7013.95 2546
7014.74 2490
7015.53 2348
7016.32 2345
7017.11 2127
7017.90 2081
7018.69 2071
7019.48 2010
7020.27 1818
7021.06 1844
7021.85 2037
7022.64 2109
7023.43 2127
7024.22 2152
7025.02 2182
7025.81 2131
7026.60 2198
7027.39 2215
7028.18 2160
7028.97 2148
7029.76 2035
7030.55 2070
7031.34 1993
7032.14 1851
7032.93 1912
7033.72 1814
7034.51 1868
7035.30 1891
7036.09 1877
7036.88 1881
7037.68 1900
7038.47 1938
7039.26 1967
7040.05 2107
7040.84 2153
7041.64 2146
7042.43 2146
7043.22 2086
7044.01 1937
7044.80 1881
7045.60 1889
7046.39 1900
7047.18 1933
7047.97 1996
7048.76 2081
7049.56 2095
7050.35 2297
7051.14 2579
7051.93 2610
7052.73 2616
7053.52 2406
7054.31 2190
7055.10 1899
7055.90 1904
7056.69 1878
7057.48 1839
7058.27 1831
7059.07 1775
7059.86 1801
7060.65 1796
7061.45 1866
7062.24 1899
7063.03 1810
7063.83 1871
7064.62 1827
7065.41 1779
7066.21 1749
7067.00 1875
7067.79 1833
7068.59 1735
7069.38 1682
7070.17 1783
7070.97 1718
7071.76 1806
7072.55 1770
7073.35 1665
7074.14 1797
7074.93 1776
7075.73 1692
7076.52 1681
7077.32 1755
7078.11 1767
7078.90 1719
7079.70 1661
7080.49 1666
7081.29 1625
7082.08 1629
7082.87 1649
7083.67 1605
7084.46 1685
7085.26 1706
7086.05 1730
7086.85 1835
7087.64 1894
7088.43 1874
7089.23 1914
7090.02 1936
7090.82 1835
7091.61 1733
7092.41 1665
7093.20 1628
7094.00 1654
7094.79 1490
7095.59 1530
7096.38 1475
7097.18 1482
7097.97 1453
7098.77 1505
7099.56 1472
7100.36 1309
7101.15 1355
7101.95 1376
7102.74 1387
7103.54 1460
7104.33 1402
7105.13 1294
7105.92 1282
7106.72 1299
7107.52 1277
7108.31 1285
7109.11 1207
7109.90 1267
7110.70 1252
7111.49 1254
7112.29 1197
7113.09 1308
7113.88 1310
7114.68 1210
7115.47 1309
7116.27 1330
7117.07 1326
7117.86 1355
7118.66 1353
7119.45 1327
7120.25 1246
7121.05 1234
7121.84 1275
7122.64 1273
7123.44 1271
7124.23 1277
7125.03 1249
7125.83 1239
7126.62 1305
7127.42 1208
7128.22 1220
7129.01 1231
7129.81 1233
7130.61 1225
7131.40 1231
7132.20 1239
7133.00 1269
7133.79 1236
7134.59 1183
7135.39 1161
7136.19 1211
7136.98 1179
7137.78 1224
7138.58 1131
7139.38 1195
7140.17 1136
7140.97 1208
7141.77 1101
7142.57 1149
7143.36 1106
7144.16 1094
7144.96 1101
7145.76 1118
7146.55 1076
7147.35 1178
7148.15 1192
7148.95 1143
7149.74 1148
7150.54 1095
7151.34 1070
7152.14 1117
7152.94 1067
7153.74 1122
7154.53 1158
7155.33 1123
7156.13 1089
7156.93 1121
7157.73 1093
7158.53 1124
7159.32 1133
7160.12 1124
7160.92 1197
7161.72 1073
7162.52 1029
7163.32 1016
7164.12 1074
7164.91 1071
7165.71 1141
7166.51 1104
7167.31 1009
7168.11 1061
7168.91 1122
7169.71 1092
7170.51 1139
7171.31 1163
7172.11 1124
7172.90 1135
7173.70 1037
7174.50 1056
7175.30 966
7176.10 1097
7176.90 1052
7177.70 1000
7178.50 1039
7179.30 1086
7180.10 1124
7180.90 1095
7181.70 1146
7182.50 1105
7183.30 1171
7184.10 1231
7184.90 1268
7185.70 1230
7186.50 1229
7187.30 1214
7188.10 1201
7188.90 1149
7189.70 1124
7190.50 1092
7191.30 1041
7192.10 1025
7192.90 1047
7193.70 1005
7194.50 1017
7195.30 972
7196.10 985
7196.90 998
7197.70 987
7198.50 1040
7199.30 1045
7200.11 1065
7200.91 1019
7201.71 994
7202.51 965
7203.31 1007
7204.11 1016
7204.91 976
7205.71 1031
7206.51 985
7207.31 986
7208.12 998
7208.92 1023
7209.72 1058
7210.52 976
7211.32 975
7212.12 1010
7212.92 1077
7213.72 1019
7214.53 968
7215.33 937
7216.13 938
7216.93 979
7217.73 1052
7218.53 1117
7219.34 1115
7220.14 1067
7220.94 1103
7221.74 1045
7222.54 1056
7223.35 1100
7224.15 1056
7224.95 1023
7225.75 1110
7226.56 1067
7227.36 1134
7228.16 1048
7228.96 1098
7229.76 1075
7230.57 1039
7231.37 1082
7232.17 1017
7232.97 1079
7233.78 1025
7234.58 997
7235.38 1066
7236.19 1069
7236.99 1040
7237.79 1088
7238.59 1196
7239.40 1181
7240.20 1146
7241.00 1111
7241.81 1186
7242.61 1177
7243.41 1106
7244.22 1064
7245.02 1075
7245.82 1127
7246.63 1077
7247.43 1100
7248.23 1163
7249.04 1124
7249.84 1059
7250.64 1091
7251.45 1104
7252.25 1138
7253.05 1171
7253.86 1131
7254.66 1092
7255.46 1175
7256.27 1104
7257.07 1141
7257.88 1120
7258.68 1155
7259.48 1212
7260.29 1169
7261.09 1068
7261.90 1156
7262.70 1147
7263.51 1124
7264.31 1093
7265.11 1042
7265.92 1184
7266.72 1196
7267.53 1257
7268.33 1214
7269.14 1209
7269.94 1231
7270.75 1302
7271.55 1298
7272.36 1236
7273.16 1291
7273.97 1267
7274.77 1247
7275.58 1207
7276.38 1171
7277.19 1283
7277.99 1368
7278.80 1326
7279.60 1312
7280.41 1381
7281.21 1367
7282.02 1611
7282.82 1859
7283.63 2025
7284.43 2270
7285.24 2345
7286.04 2491
7286.85 2445
7287.66 2388
7288.46 2200
7289.27 2012
7290.07 1830
7290.88 1776
7291.68 1582
7292.49 1551
7293.30 1510
7294.10 1345
7294.91 1323
7295.71 1339
7296.52 1467
7297.33 1415
7298.13 1511
7298.94 1517
7299.74 1555
7300.55 1498
7301.36 1584
7302.16 1638
7302.97 1665
7303.78 1760
7304.58 1694
7305.39 1596
7306.20 1601
7307.00 1764
7307.81 1820
7308.62 1927
7309.42 2064
7310.23 2338
7311.04 2461
7311.84 2465
7312.65 2536
7313.46 2604
7314.27 2405
7315.07 2342
7315.88 2303
7316.69 2280
7317.49 2385
7318.30 2661
7319.11 2948
7319.92 3259
7320.72 3560
7321.53 3625
7322.34 3669
7323.15 3542
7323.95 3309
7324.76 3050
7325.57 2696
7326.38 2488
7327.19 2196
7327.99 2037
7328.80 1880
7329.61 1812
7330.42 1721
7331.22 1613
7332.03 1645
7332.84 1708
7333.65 1614
7334.46 1673
7335.27 1632
7336.07 1571
7336.88 1656
7337.69 1611
7338.50 1578
7339.31 1573
7340.12 1612
7340.92 1528
7341.73 1557
7342.54 1534
7343.35 1485
7344.16 1468
7344.97 1414
7345.78 1500
7346.59 1453
7347.39 1539
7348.20 1618
7349.01 1676
7349.82 1644
7350.63 1529
7351.44 1506
7352.25 1479
7353.06 1478
7353.87 1498
7354.68 1457
7355.49 1454
7356.30 1411
7357.11 1426
7357.92 1434
7358.72 1422
7359.53 1556
7360.34 1581
7361.15 1483
7361.96 1577
7362.77 1516
7363.58 1567
7364.39 1536
7365.20 1549
7366.01 1576
7366.82 1501
7367.63 1546
7368.44 1562
7369.25 1563
7370.06 1551
7370.87 1569
7371.68 1558
7372.49 1575
7373.30 1561
7374.11 1575
7374.93 1463
7375.74 1496
7376.55 1556
7377.36 1656
7378.17 1703
7378.98 1805
7379.79 1905
7380.60 2192
7381.41 2370
7382.22 2536
7383.03 2617
7383.84 2523
7384.65 2372
7385.46 2230
7386.28 2198
7387.09 2006
7387.90 1845
7388.71 1742
7389.52 1672
7390.33 1651
7391.14 1522
7391.95 1556
7392.77 1652
7393.58 1587
7394.39 1580
7395.20 1547
7396.01 1456
7396.82 1593
7397.64 1597
7398.45 1757
7399.26 1885
7400.07 2084
7400.88 2274
7401.69 2293
7402.51 2273
7403.32 2332
7404.13 2372
7404.94 2302
7405.76 2226
7406.57 2246
7407.38 2201
7408.19 2262
7409.00 2208
7409.82 2126
7410.63 2162
7411.44 1921
7412.25 1860
7413.07 1704
7413.88 1559
7414.69 1571
7415.50 1481
7416.32 1471
7417.13 1344
7417.94 1293
7418.76 1275
7419.57 1405
7420.38 1295
7421.19 1253
7422.01 1201
7422.82 1289
7423.63 1305
7424.45 1259
7425.26 1198
7426.07 1132
7426.89 1227
7427.70 1244
7428.51 1278
7429.33 1284
7430.14 1246
7430.95 1172
7431.77 1170
7432.58 1125
7433.39 1142
7434.21 1170
7435.02 1202
7435.84 1125
7436.65 1172
7437.46 1134
7438.28 1157
7439.09 1165
7439.91 1226
7440.72 1191
7441.53 1234
7442.35 1215
7443.16 1194
7443.98 1166
7444.79 1111
7445.60 1176
7446.42 1207
7447.23 1179
7448.05 1137
7448.86 1178
7449.68 1183
7450.49 1125
7451.31 1065
7452.12 1098
7452.94 1115
7453.75 1135
7454.57 1130
7455.38 1081
7456.20 1088
7457.01 1059
7457.83 1105
7458.64 1155
7459.46 1179
7460.27 1193
7461.09 1192
7461.90 1152
7462.72 1258
7463.53 1155
7464.35 1293
7465.16 1190
7465.98 1181
7466.79 1180
7467.61 1105
7468.42 1163
7469.24 1150
7470.06 1155
7470.87 1170
7471.69 1230
7472.50 1135
7473.32 1105
7474.13 1138
7474.95 1169
7475.77 1095
7476.58 1135
7477.40 1109
7478.21 1113
7479.03 1140
7479.85 1081
7480.66 1102
7481.48 1079
7482.30 1057
7483.11 1084
7483.93 1024
7484.75 951
7485.56 1002
7486.38 968
7487.20 1010
7488.01 961
7488.83 929
7489.65 909
7490.46 981
7491.28 946
7492.10 929
7492.91 907
7493.73 916
7494.55 931
7495.36 1002
7496.18 970
7497.00 916
7497.82 976
7498.63 931
7499.45 950
7500.27 1016
7501.08 975
7501.90 988
7502.72 1000
7503.54 923
7504.35 933
7505.17 953
7505.99 952
7506.81 898
7507.62 935
7508.44 890
7509.26 935
7510.08 911
7510.90 918
7511.71 850
7512.53 851
7513.35 876
7514.17 806
7514.99 906
7515.80 947
7516.62 880
7517.44 894
7518.26 874
7519.08 838
7519.90 876
7520.71 955
7521.53 884
7522.35 872
7523.17 904
7523.99 901
7524.81 892
7525.63 876
7526.45 904
7527.26 943
7528.08 896
7528.90 944
7529.72 961
7530.54 916
7531.36 857
7532.18 879
7533.00 924
7533.82 936
7534.64 962
7535.45 968
7536.27 907
7537.09 985
7537.91 931
7538.73 895
7539.55 930
7540.37 888
7541.19 906
7542.01 894
7542.83 904
7543.65 964
7544.47 959
7545.29 953
7546.11 1001
7546.93 898
7547.75 950
7548.57 1026
7549.39 946
7550.21 950
7551.03 977
7551.85 1004
7552.67 993
7553.49 951
7554.31 913
7555.13 890
7555.95 933
7556.77 929
7557.59 997
7558.41 952
7559.23 953
7560.05 905
7560.87 957
7561.69 978
7562.51 960
7563.34 975
7564.16 916
7564.98 934
7565.80 943
7566.62 892
7567.44 956
7568.26 961
7569.08 974
7569.90 983
7570.72 909
7571.55 981
7572.37 1073
7573.19 942
7574.01 941
7574.83 896
7575.65 929
7576.47 973
7577.30 920
7578.12 898
7578.94 935
7579.76 904
7580.58 999
7581.40 1054
7582.23 1001
7583.05 870
7583.87 939
7584.69 1024
7585.51 990
7586.33 1008
7587.16 996
7587.98 1041
7588.80 1115
7589.62 1126
7590.45 1089
7591.27 1114
7592.09 1108
7592.91 1145
7593.74 1118
7594.56 1095
7595.38 1019
7596.20 1093
7597.03 1120
7597.85 1084
7598.67 1111
7599.49 1149
7600.32 1118
7601.14 1096
7601.96 1130
7602.78 1222
7603.61 1281
7604.43 1271
7605.25 1338
7606.08 1398
7606.90 1419
7607.72 1413
7608.55 1399
7609.37 1309
7610.19 1157
7611.02 1235
7611.84 1208
7612.66 1172
7613.49 1129
7614.31 1224
7615.13 1277
7615.96 1349
7616.78 1394
7617.60 1486
7618.43 1623
7619.25 1641
7620.08 1590
7620.90 1523
7621.72 1504
7622.55 1440
7623.37 1414
7624.20 1336
7625.02 1322
7625.84 1297
7626.67 1318
7627.49 1466
7628.32 1403
7629.14 1413
7629.97 1570
7630.79 1693
7631.61 1902
7632.44 1870
7633.26 1931
7634.09 1922
7634.91 1761
7635.74 1730
7636.56 1644
7637.39 1491
7638.21 1347
7639.04 1343
7639.86 1278
7640.69 1166
7641.51 1133
7642.34 1038
7643.16 991
7643.99 1008
7644.81 998
7645.64 1037
7646.46 1114
7647.29 1054
7648.11 1005
7648.94 1035
7649.76 1082
7650.59 979
7651.42 969
7652.24 1024
7653.07 1032
7653.89 1027
7654.72 979
7655.54 963
7656.37 973
7657.20 982
7658.02 1006
7658.85 934
7659.67 1019
7660.50 967
7661.33 1002
7662.15 1002
7662.98 972
7663.80 1008
7664.63 945
7665.46 910
7666.28 922
7667.11 897
7667.94 998
7668.76 1007
7669.59 1023
7670.42 907
7671.24 997
7672.07 977
7672.90 963
7673.72 980
7674.55 1017
7675.38 986
7676.20 1005
7677.03 1014
7677.86 990
7678.68 852
7679.51 994
7680.34 968
7681.16 984
7681.99 1023
7682.82 972
7683.65 1003
7684.47 959
7685.30 926
7686.13 946
7686.96 1017
7687.78 994
7688.61 936
7689.44 934
7690.27 949
7691.09 897
7691.92 874
7692.75 924
7693.58 900
7694.41 933
7695.23 912
7696.06 1006
7696.89 1023
7697.72 1104
7698.55 1065
7699.37 1120
7700.20 1126
7701.03 1113
7701.86 1144
7702.69 1133
7703.51 1022
7704.34 1035
7705.17 969
7706.00 931
7706.83 935
7707.66 976
7708.49 931
7709.31 919
7710.14 881
7710.97 901
7711.80 899
7712.63 962
7713.46 949
7714.29 943
7715.12 930
7715.95 928
7716.77 878
7717.60 927
7718.43 919
7719.26 935
7720.09 843
7720.92 851
7721.75 919
7722.58 832
7723.41 840
7724.24 806
7725.07 887
7725.90 846
7726.73 830
7727.56 870
7728.39 897
7729.22 820
7730.05 832
7730.88 845
7731.71 824
7732.54 875
7733.37 863
7734.20 852
7735.03 858
7735.86 865
7736.69 908
7737.52 843
7738.35 849
7739.18 818
7740.01 840
7740.84 817
7741.67 798
7742.50 785
7743.33 819
7744.16 870
7744.99 898
7745.82 923
7746.65 915
7747.48 862
7748.31 891
7749.14 902
7749.97 951
7750.81 978
7751.64 930
7752.47 953
7753.30 843
7754.13 822
7754.96 823
7755.79 794
7756.62 829
7757.45 828
7758.29 852
7759.12 833
7759.95 798
7760.78 852
7761.61 880
7762.44 901
7763.27 886
7764.11 838
7764.94 857
7765.77 856
7766.60 868
7767.43 716
7768.26 711
7769.10 757
7769.93 817
7770.76 897
7771.59 855
7772.42 782
7773.26 788
7774.09 861
7774.92 854
7775.75 820
7776.59 820
7777.42 855
7778.25 836
7779.08 781
7779.92 732
7780.75 847
7781.58 831
7782.41 841
7783.25 844
7784.08 846
7784.91 917
7785.74 876
7786.58 965
7787.41 838
7788.24 882
7789.08 841
7789.91 800
7790.74 845
7791.57 823
7792.41 843
7793.24 829
7794.07 803
7794.91 895
7795.74 919
7796.57 841
7797.41 851
7798.24 842
7799.07 896
7799.91 812
7800.74 862
7801.58 948
7802.41 1025
7803.24 933
7804.08 919
7804.91 879
7805.74 843
7806.58 940
7807.41 952
7808.25 1026
7809.08 972
7809.91 1013
7810.75 909
7811.58 993
7812.42 1065
7813.25 1151
7814.09 1115
7814.92 1132
7815.75 1179
7816.59 1162
7817.42 1218
7818.26 1230
7819.09 1222
7819.93 1194
7820.76 1189
7821.60 1132
7822.43 1016
7823.27 1080
7824.10 1139
7824.94 1163
7825.77 1183
7826.61 1222
7827.44 1256
7828.28 1261
7829.11 1313
7829.95 1272
7830.78 1229
7831.62 1179
7832.45 1184
7833.29 1158
7834.12 1225
7834.96 1270
7835.79 1307
7836.63 1317
7837.46 1229
7838.30 1201
7839.14 1072
7839.97 1135
7840.81 1118
7841.64 1197
7842.48 1198
7843.31 1182
7844.15 1108
7844.99 1083
7845.82 1054
7846.66 1066
7847.49 1048
7848.33 998
7849.17 1090
7850.00 1137
7850.84 1030
7851.68 1081
7852.51 1101
7853.35 1077
7854.18 1080
7855.02 1051
7855.86 1038
7856.69 1103
7857.53 1089
7858.37 1189
7859.20 1192
7860.04 1195
7860.88 1252
7861.71 1253
7862.55 1286
7863.39 1203
7864.23 1223
7865.06 1188
7865.90 1103
7866.74 997
7867.57 1057
7868.41 1079
7869.25 1070
7870.09 1142
7870.92 1147
7871.76 1093
7872.60 1072
7873.44 1160
7874.27 1218
7875.11 1133
7875.95 1255
7876.79 1237
7877.62 1357
7878.46 1370
7879.30 1473
7880.14 1447
7880.97 1382
7881.81 1323
7882.65 1319
7883.49 1196
7884.33 1153
7885.16 1123
7886.00 1114
7886.84 1072
7887.68 1004
7888.52 1004
7889.36 1123
7890.19 1257
7891.03 1228
7891.87 1293
7892.71 1395
7893.55 1339
7894.39 1309
7895.23 1325
7896.06 1222
7896.90 1316
7897.74 1270
7898.58 1305
7899.42 1240
7900.26 1246
7901.10 1281
7901.94 1292
7902.77 1192
7903.61 1173
7904.45 1180
7905.29 1251
7906.13 1177
7906.97 1136
7907.81 1087
7908.65 1068
7909.49 1021
7910.33 974
7911.17 956
7912.01 969
7912.85 994
7913.69 1038
7914.53 998
7915.37 1034
7916.21 1032
7917.05 1089
7917.89 1088
7918.73 1124
7919.57 1031
7920.41 1042
7921.25 1118
7922.09 1119
7922.93 1059
7923.77 989
7924.61 958
7925.45 1041
7926.29 988
7927.13 983
7927.97 986
7928.81 918
7929.65 917
7930.49 1002
7931.33 892
7932.17 873
7933.01 954
7933.85 966
7934.69 913
7935.53 941
7936.37 894
7937.21 861
7938.05 840
7938.90 911
7939.74 923
7940.58 979
7941.42 876
7942.26 1050
7943.10 1011
7943.94 1105
7944.78 1067
7945.63 1032
7946.47 989
7947.31 1029
7948.15 1032
7948.99 1049
7949.83 959
7950.67 923
7951.52 1020
7952.36 1012
7953.20 1060
7954.04 1072
7954.88 1091
7955.72 1153
7956.57 1136
7957.41 1094
7958.25 1088
7959.09 1102
7959.93 1104
7960.78 1081
7961.62 1158
7962.46 1111
7963.30 1131
7964.15 1128
7964.99 1118
7965.83 1097
7966.67 1190
7967.52 1308
7968.36 1308
7969.20 1308
7970.04 1299
7970.89 1245
7971.73 1107
7972.57 1106
7973.41 1047
7974.26 965
7975.10 1064
7975.94 970
7976.79 924
7977.63 925
7978.47 925
7979.31 985
7980.16 1015
7981.00 973
7981.84 892
7982.69 857
7983.53 957
7984.37 953
7985.22 942
7986.06 941
7986.90 900
7987.75 843
7988.59 830
7989.44 859
7990.28 841
7991.12 872
7991.97 870
7992.81 844
7993.65 856
7994.50 798
7995.34 817
7996.19 796
7997.03 785
7997.87 834
7998.72 737
7999.56 740
8000.41 751
8001.25 804
8002.10 771
8002.94 764
8003.78 808
8004.63 856
8005.47 765
8006.32 734
8007.16 769
8008.01 716
8008.85 791
8009.70 764
8010.54 836
8011.39 791
8012.23 744
8013.08 775
8013.92 768
8014.77 718
8015.61 722
8016.46 769
8017.30 717
8018.15 688
8018.99 738
8019.84 765
8020.68 776
8021.53 722
8022.37 747
8023.22 692
8024.06 731
8024.91 722
8025.75 748
8026.60 752
8027.45 698
8028.29 785
8029.14 759
8029.98 765
8030.83 769
8031.67 716
8032.52 711
8033.37 696
8034.21 676
8035.06 671
8035.90 682
8036.75 678
8037.60 758
8038.44 714
8039.29 651
8040.14 710
8040.98 681
8041.83 706
8042.68 732
8043.52 732
8044.37 755
8045.21 741
8046.06 733
8046.91 674
8047.75 638
8048.60 675
8049.45 712
8050.30 717
8051.14 645
8051.99 733
8052.84 724
8053.68 710
8054.53 674
8055.38 649
8056.22 683
8057.07 719
8057.92 717
8058.77 762
8059.61 741
8060.46 710
8061.31 687
8062.16 638
8063.00 719
8063.85 613
8064.70 653
8065.55 659
8066.39 650
8067.24 696
8068.09 689
8068.94 713
8069.79 651
8070.63 650
8071.48 718
8072.33 677
8073.18 687
8074.03 717
8074.87 723
8075.72 640
8076.57 670
8077.42 670
8078.27 639
8079.12 638
8079.96 708
8080.81 722
8081.66 717
8082.51 640
8083.36 683
8084.21 648
8085.06 636
8085.90 650
8086.75 691
8087.60 670
8088.45 721
8089.30 668
8090.15 676
8091.00 682
8091.85 657
8092.70 731
8093.54 715
8094.39 732
8095.24 701
8096.09 671
8096.94 666
8097.79 636
8098.64 619
8099.49 660
8100.34 663
8101.19 673
8102.04 717
8102.89 665
8103.74 668
8104.59 719
8105.44 692
8106.29 706
8107.14 721
8107.99 717
8108.84 655
8109.69 619
8110.54 656
8111.39 653
8112.24 648
8113.09 659
8113.94 662
8114.79 660
8115.64 695
8116.49 648
8117.34 721
8118.19 661
8119.04 644
8119.89 658
8120.74 658
8121.59 693
8122.44 691
8123.29 693
8124.14 702
8124.99 700
8125.84 763
8126.70 727
8127.55 673
8128.40 722
8129.25 668
8130.10 774
8130.95 715
8131.80 680
8132.65 665
8133.50 684
8134.36 785
8135.21 759
8136.06 709
8136.91 692
8137.76 780
8138.61 773
8139.46 809
8140.32 730
8141.17 714
8142.02 774
8142.87 761
8143.72 700
8144.57 821
8145.43 813
8146.28 823
8147.13 752
8147.98 766
8148.83 861
8149.69 887
8150.54 855
8151.39 797
8152.24 832
8153.10 835
8153.95 903
8154.80 963
8155.65 1035
8156.50 1089
8157.36 1061
8158.21 1052
8159.06 1017
8159.92 887
8160.77 847
8161.62 872
8162.47 850
8163.33 811
8164.18 796
8165.03 752
8165.88 727
8166.74 752
8167.59 755
8168.44 772
8169.30 772
8170.15 748
8171.00 726
8171.86 756
8172.71 738
8173.56 742
8174.42 732
8175.27 738
8176.12 725
8176.98 736
8177.83 708
8178.68 679
8179.54 659
8180.39 613
8181.25 696
8182.10 647
8182.95 713
8183.81 669
8184.66 716
8185.51 716
8186.37 706
8187.22 686
8188.08 708
8188.93 716
8189.79 690
8190.64 641
8191.49 680
8192.35 663
8193.20 624
8194.06 662
8194.91 682
8195.77 647
8196.62 700
8197.47 690
8198.33 704
8199.18 679
8200.04 689
8200.89 742
8201.75 674
8202.60 615
8203.46 652
8204.31 661
8205.17 671
8206.02 647
8206.88 607
8207.73 609
8208.59 627
8209.44 630
8210.30 672
8211.15 638
8212.01 677
8212.87 645
8213.72 626
8214.58 664
8215.43 673
8216.29 665
8217.14 666
8218.00 697
8218.85 751
8219.71 725
8220.57 627
8221.42 647
8222.28 689
8223.13 670
8223.99 679
8224.85 730
8225.70 654
8226.56 666
8227.41 652
8228.27 674
8229.13 687
8229.98 643
8230.84 609
8231.70 668
8232.55 649
8233.41 609
8234.26 671
8235.12 673
8235.98 699
8236.83 681
8237.69 586
8238.55 567
8239.40 591
8240.26 588
8241.12 620
8241.98 666
8242.83 671
8243.69 605
8244.55 623
8245.40 612
8246.26 631
8247.12 621
8247.98 621
8248.83 647
8249.69 649
8250.55 667
8251.40 603
8252.26 685
8253.12 597
8253.98 644
8254.83 669
8255.69 671
8256.55 619
8257.41 666
8258.27 633
8259.12 655
8259.98 621
8260.84 628
8261.70 677
8262.55 705
8263.41 694
8264.27 644
8265.13 612
8265.99 588
8266.85 650
8267.70 610
8268.56 615
8269.42 655
8270.28 657
8271.14 694
8272.00 721
8272.85 691
8273.71 718
8274.57 711
8275.43 698
8276.29 672
8277.15 697
8278.01 662
8278.87 621
8279.72 667
8280.58 636
8281.44 614
8282.30 685
8283.16 698
8284.02 663
8284.88 771
8285.74 712
8286.60 760
8287.46 734
8288.32 781
8289.17 831
8290.03 771
8290.89 726
8291.75 793
8292.61 929
8293.47 898
8294.33 982
8295.19 903
8296.05 994
8296.91 958
8297.77 876
8298.63 745
8299.49 775
8300.35 736
8301.21 702
8302.07 729
8302.93 774
8303.79 688
8304.65 726
8305.51 778
8306.37 770
8307.23 741
8308.09 708
8308.95 728
8309.81 692
8310.67 681
8311.53 691
8312.39 704
8313.26 722
8314.12 735
8314.98 697
8315.84 769
8316.70 705
8317.56 730
8318.42 711
8319.28 698
8320.14 750
8321.00 712
8321.86 690
8322.73 678
8323.59 683
8324.45 670
8325.31 721
8326.17 715
8327.03 686
8327.89 721
8328.75 728
8329.62 737
8330.48 728
8331.34 718
8332.20 704
8333.06 772
8333.92 702
8334.79 686
8335.65 687
8336.51 672
8337.37 683
8338.23 653
8339.09 649
8339.96 699
8340.82 690
8341.68 667
8342.54 614
8343.41 696
8344.27 728
8345.13 697
8345.99 742
8346.85 682
8347.72 758
8348.58 780
8349.44 728
8350.30 685
8351.17 724
8352.03 682
8352.89 711
8353.76 662
8354.62 703
8355.48 673
8356.34 728
8357.21 692
8358.07 689
8358.93 657
8359.80 718
8360.66 702
8361.52 706
8362.38 770
8363.25 728
8364.11 690
8364.97 705
8365.84 743
8366.70 743
8367.56 694
8368.43 658
8369.29 645
8370.16 650
8371.02 698
8371.88 669
8372.75 690
8373.61 733
8374.47 738
8375.34 708
8376.20 650
8377.07 690
8377.93 713
8378.79 740
8379.66 697
8380.52 746
8381.39 698
8382.25 738
8383.11 767
8383.98 738
8384.84 711
8385.71 762
8386.57 824
8387.44 770
8388.30 757
8389.17 783
8390.03 776
8390.89 775
8391.76 823
8392.62 747
8393.49 768
8394.35 736
8395.22 734
8396.08 705
8396.95 741
8397.81 718
8398.68 764
8399.54 797
8400.41 769
8401.27 751
8402.14 781
8403.00 798
8403.87 778
8404.74 824
8405.60 813
8406.47 843
8407.33 798
8408.20 830
8409.06 769
8409.93 788
8410.79 801
8411.66 833
8412.53 838
8413.39 848
8414.26 807
8415.12 898
8415.99 920
8416.86 839
8417.72 941
8418.59 899
8419.45 840
8420.32 884
8421.19 893
8422.05 873
8422.92 901
8423.78 912
8424.65 986
8425.52 1054
8426.38 994
8427.25 993
8428.12 1029
8428.98 998
8429.85 1003
8430.72 998
8431.58 1026
8432.45 1053
8433.32 1014
8434.18 1154
8435.05 1127
8435.92 1129
8436.79 1118
8437.65 1175
8438.52 1187
8439.39 1193
8440.25 1196
8441.12 1219
8441.99 1405
8442.86 1466
8443.72 1545
8444.59 1473
8445.46 1521
8446.33 1425
8447.19 1471
8448.06 1454
8448.93 1587
8449.80 1481
8450.66 1436
8451.53 1454
8452.40 1564
8453.27 1630
8454.14 1641
8455.00 1759
8455.87 2030
8456.74 2329
8457.61 2470
8458.48 2492
8459.34 2473
8460.21 2456
8461.08 2281
8461.95 2194
8462.82 1928
8463.69 1791
8464.55 1763
8465.42 1716
8466.29 1671
8467.16 1768
8468.03 2113
8468.90 2580
8469.77 3115
8470.63 3509
8471.50 4046
8472.37 4145
8473.24 3933
8474.11 3553
8474.98 3254
8475.85 2758
8476.72 2357
8477.59 2053
8478.45 1782
8479.32 1581
8480.19 1475
8481.06 1405
8481.93 1365
8482.80 1294
8483.67 1179
8484.54 1273
8485.41 1181
8486.28 1236
8487.15 1197
8488.02 1266
8488.89 1166
8489.76 1132
8490.63 1093
8491.50 1063
8492.37 1129
8493.24 1162
8494.11 1148
8494.98 1128
8495.85 1163
8496.72 1239
8497.59 1222
8498.46 1167
8499.33 1214
8500.20 1130
8501.07 1200
8501.94 1144
8502.81 1069
8503.68 1001
8504.55 1085
8505.42 1106
8506.29 1085
8507.16 1146
8508.03 1250
8508.90 1299
8509.77 1250
8510.65 1290
8511.52 1288
8512.39 1338
8513.26 1223
8514.13 1207
8515.00 1135
8515.87 1174
8516.74 1137
8517.61 1177
8518.48 1094
8519.36 1047
8520.23 1067
8521.10 1023
8521.97 1014
8522.84 990
8523.71 1029
8524.58 984
8525.46 1033
8526.33 1074
8527.20 1121
8528.07 1114
8528.94 1105
8529.81 1103
8530.69 1076
8531.56 1088
8532.43 1137
8533.30 1168
8534.17 1180
8535.05 1232
8535.92 1155
8536.79 1142
8537.66 1121
8538.54 1145
8539.41 1131
8540.28 1059
8541.15 1081
8542.02 1154
8542.90 1129
8543.77 1095
8544.64 1044
8545.51 1019
8546.39 1154
8547.26 1160
8548.13 1157
8549.01 1149
8549.88 1195
8550.75 1190
8551.62 1222
8552.50 1279
8553.37 1309
8554.24 1359
8555.12 1504
8555.99 1536
8556.86 1472
8557.74 1400
8558.61 1355
8559.48 1330
8560.36 1238
8561.23 1103
8562.10 1023
8562.98 1098
8563.85 1014
8564.72 958
8565.60 986
8566.47 1014
8567.34 975
8568.22 957
8569.09 974
8569.97 978
8570.84 1014
8571.71 987
8572.59 958
8573.46 927
8574.34 913
8575.21 879
8576.08 924
8576.96 915
8577.83 923
8578.71 917
8579.58 905
8580.46 863
8581.33 887
8582.20 914
8583.08 1009
8583.95 908
8584.83 853
8585.70 839
8586.58 919
8587.45 928
8588.33 960
8589.20 907
8590.08 892
8590.95 956
8591.83 957
8592.70 829
8593.58 906
8594.45 863
8595.33 872
8596.20 893
8597.08 794
8597.95 807
8598.83 917
8599.70 887
8600.58 863
8601.45 895
8602.33 923
8603.21 961
8604.08 933
8604.96 904
8605.83 893
8606.71 887
8607.58 929
8608.46 917
8609.34 883
8610.21 887
8611.09 886
8611.96 914
8612.84 942
8613.72 901
8614.59 880
8615.47 943
8616.34 950
8617.22 895
8618.10 940
8618.97 1003
8619.85 986
8620.73 992
8621.60 954
8622.48 979
8623.36 973
8624.23 1043
8625.11 1009
8625.99 1012
8626.86 961
8627.74 1011
8628.62 1017
8629.49 1038
8630.37 1117
8631.25 1046
8632.12 1075
8633.00 1110
8633.88 1084
8634.76 1068
8635.63 1149
8636.51 1096
8637.39 1084
8638.26 1161
8639.14 1127
8640.02 1065
8640.90 1116
8641.77 1115
8642.65 1134
8643.53 1150
8644.41 1162
8645.28 1141
8646.16 1139
8647.04 1227
8647.92 1127
8648.80 1161
8649.67 1158
8650.55 1176
8651.43 1252
8652.31 1241
8653.19 1255
8654.06 1370
8654.94 1275
8655.82 1269
8656.70 1303
8657.58 1307
8658.46 1345
8659.33 1306
8660.21 1319
8661.09 1259
8661.97 1258
8662.85 1297
8663.73 1340
8664.61 1372
8665.48 1324
8666.36 1271
8667.24 1382
8668.12 1343
8669.00 1354
8669.88 1522
8670.76 1627
8671.64 1773
8672.52 1979
8673.40 2238
8674.27 2524
8675.15 2900
8676.03 2936
8676.91 3083
8677.79 2929
8678.67 2789
8679.55 2548
8680.43 2313
8681.31 2044
8682.19 1857
8683.07 1820
8683.95 1686
8684.83 1563
8685.71 1533
8686.59 1552
8687.47 1661
8688.35 1791
8689.23 1863
8690.11 2221
8690.99 2560
8691.87 3030
8692.75 3580
8693.63 3795
8694.51 3793
8695.39 3833
8696.27 3541
8697.15 3173
8698.03 2781
8698.91 2372
8699.79 2069
8700.67 1815
8701.55 1588
8702.43 1606
8703.31 1471
8704.19 1284
8705.07 1260
8705.95 1219
8706.84 1252
8707.72 1185
8708.60 1134
8709.48 1110
8710.36 1123
8711.24 1086
8712.12 1069
8713.00 1084
8713.88 1143
8714.76 1091
8715.65 1142
8716.53 1047
8717.41 989
8718.29 1055
8719.17 1072
8720.05 1147
8720.93 1024
8721.82 961
8722.70 1049
8723.58 1090
8724.46 1085
8725.34 992
8726.22 1063
8727.11 979
8727.99 1077
8728.87 1053
8729.75 1097
8730.63 1188
8731.52 1216
8732.40 1125
8733.28 1203
8734.16 1164
8735.05 1107
8735.93 1065
8736.81 1060
8737.69 977
8738.58 982
8739.46 1006
8740.34 1001
8741.22 982
8742.11 1006
8742.99 1070
8743.87 1009
8744.75 998
8745.64 928
8746.52 1019
8747.40 1000
8748.28 978
8749.17 1010
8750.05 1051
8750.93 1034
8751.82 1040
8752.70 1018
8753.58 1016
8754.47 1085
8755.35 1099
8756.23 1143
8757.12 1106
8758.00 1080
8758.88 1129
8759.77 1124
8760.65 1102
8761.53 1107
8762.42 1092
8763.30 1160
8764.19 1065
8765.07 1083
8765.95 1044
8766.84 1111
8767.72 1067
8768.60 1120
8769.49 1108
8770.37 1099
8771.26 1164
8772.14 1062
8773.03 1128
8773.91 1100
8774.79 1012
8775.68 1022
8776.56 988
8777.45 936
8778.33 964
8779.22 955
8780.10 916
8780.98 929
8781.87 923
8782.75 908
8783.64 917
8784.52 917
8785.41 938
8786.29 954
8787.18 880
8788.06 833
8788.95 874
8789.83 846
8790.72 860
8791.60 860
8792.49 878
8793.37 877
8794.26 830
8795.14 841
8796.03 908
8796.92 896
8797.80 895
8798.69 787
8799.57 802
8800.46 882
8801.34 871
8802.23 840
8803.11 838
8804.00 860
8804.89 900
8805.77 968
8806.66 937
8807.54 892
8808.43 933
8809.32 901
8810.20 839
8811.09 833
8811.97 803
8812.86 762
8813.75 765
8814.63 749
8815.52 792
8816.41 830
8817.29 773
8818.18 744
8819.06 801
8819.95 831
8820.84 834
8821.72 849
8822.61 801
8823.50 777
8824.38 819
8825.27 822
8826.16 839
8827.05 851
8827.93 784
8828.82 876
8829.71 869
8830.59 843
8831.48 822
8832.37 780
8833.25 793
8834.14 851
8835.03 832
8835.92 790
8836.80 791
8837.69 806
8838.58 737
8839.47 757
8840.35 776
8841.24 743
8842.13 751
8843.02 792
8843.90 758
8844.79 684
8845.68 724
8846.57 801
8847.46 762
8848.34 751
8849.23 715
8850.12 723
8851.01 695
8851.90 706
8852.78 722
8853.67 733
8854.56 703
8855.45 667
8856.34 666
8857.23 687
8858.12 680
8859.00 696
8859.89 703
8860.78 653
8861.67 620
8862.56 612
8863.45 667
8864.34 748
8865.22 693
8866.11 662
8867.00 639
8867.89 680
8868.78 631
8869.67 652
8870.56 653
8871.45 668
8872.34 660
8873.23 695
8874.12 679
8875.00 670
8875.89 582
8876.78 624
8877.67 633
8878.56 665
8879.45 648
8880.34 653
8881.23 628
8882.12 618
8883.01 690
8883.90 712
8884.79 674
8885.68 670
8886.57 668
8887.46 634
8888.35 606
8889.24 671
8890.13 636
8891.02 604
8891.91 594
8892.80 632
8893.69 632
8894.58 634
8895.47 588
8896.36 652
8897.25 645
8898.14 631
8899.03 642
8899.92 545
8900.81 586
8901.71 545
8902.60 584
8903.49 629
8904.38 604
8905.27 602
8906.16 576
8907.05 568
8907.94 565
8908.83 596
8909.72 633
8910.61 615
8911.51 614
8912.40 581
8913.29 595
8914.18 652
8915.07 592
8915.96 587
8916.85 611
8917.75 567
8918.64 621
8919.53 609
8920.42 599
8921.31 549
8922.20 537
8923.09 535
8923.99 571
8924.88 537
8925.77 570
8926.66 559
8927.55 620
8928.45 548
8929.34 545
8930.23 574
8931.12 673
8932.01 622
8932.91 559
8933.80 609
8934.69 576
8935.58 610
8936.48 586
8937.37 591
8938.26 583
8939.15 567
8940.05 547
8940.94 567
8941.83 574
8942.72 597
8943.62 568
8944.51 566
8945.40 587
8946.30 612
8947.19 565
8948.08 545
8948.97 598
8949.87 554
8950.76 597
8951.65 538
8952.55 570
8953.44 560
8954.33 530
8955.23 555
8956.12 569
8957.01 539
8957.91 560
8958.80 556
8959.69 589
8960.59 577
8961.48 557
8962.38 529
8963.27 577
8964.16 631
8965.06 559
8965.95 643
8966.85 568
8967.74 553
8968.63 584
8969.53 642
8970.42 571
8971.32 536
8972.21 544
8973.10 544
8974.00 605
8974.89 561
8975.79 605
8976.68 605
8977.58 575
8978.47 533
8979.36 574
8980.26 532
8981.15 541
8982.05 577
8982.94 590
8983.84 528
8984.73 503
8985.63 540
8986.52 526
8987.42 530
8988.31 487
8989.21 557
8990.10 506
8991.00 548
8991.89 541
8992.79 503
8993.68 508
8994.58 544
8995.47 571
8996.37 576
8997.27 553
8998.16 551
8999.06 544
8999.95 569
9000.85 563
9001.74 550
9002.64 570
9003.53 542
9004.43 532
9005.33 522
9006.22 507
9007.12 548
9008.01 553
9008.91 538
9009.81 497
9010.70 502
9011.60 500
9012.49 502
9013.39 522
9014.29 515
9015.18 505
9016.08 532
9016.98 536
9017.87 489
9018.77 508
9019.67 563
9020.56 537
9021.46 520
9022.36 516
9023.25 537
9024.15 509
9025.05 525
9025.94 540
9026.84 563
9027.74 483
9028.63 507
9029.53 536
9030.43 521
9031.33 519
9032.22 540
9033.12 524
9034.02 489
9034.91 527
9035.81 524
9036.71 525
9037.61 514
9038.50 552
9039.40 454
9040.30 499
9041.20 538
9042.10 520
9042.99 539
9043.89 517
9044.79 556
9045.69 504
9046.58 590
9047.48 519
9048.38 528
9049.28 525
9050.18 540
9051.07 506
9051.97 538
9052.87 514
9053.77 539
9054.67 549
9055.57 512
9056.46 541
9057.36 565
9058.26 545
9059.16 558
9060.06 572
9060.96 502
9061.86 509
9062.75 546
9063.65 569
9064.55 522
9065.45 525
9066.35 550
9067.25 565
9068.15 574
9069.05 551
9069.95 533
9070.84 563
9071.74 600
9072.64 572
9073.54 525
9074.44 543
9075.34 592
9076.24 544
9077.14 588
9078.04 557
9078.94 552
9079.84 590
9080.74 607
9081.64 566
9082.54 578
9083.44 655
9084.34 613
9085.24 614
9086.14 576
9087.04 613
9087.94 638
9088.84 608
9089.74 669
9090.64 646
9091.54 608
9092.44 634
9093.34 639
9094.24 639
9095.14 580
9096.04 598
9096.94 636
9097.84 641
9098.74 601
9099.64 535
9100.54 558
9101.44 575
9102.34 608
9103.24 537
9104.14 551
9105.04 544
9105.95 564
9106.85 545
9107.75 547
9108.65 547
9109.55 566
9110.45 565
9111.35 543
9112.25 558
9113.15 525
9114.06 534
9114.96 523
9115.86 495
9116.76 476
9117.66 496
9118.56 575
9119.46 508
9120.37 486
9121.27 488
9122.17 490
9123.07 480
9123.97 469
9124.87 495
9125.78 533
9126.68 565
9127.58 553
9128.48 563
9129.38 490
9130.29 507
9131.19 556
9132.09 537
9132.99 534
9133.89 521
9134.80 517
9135.70 515
9136.60 540
9137.50 540
9138.41 534
9139.31 537
9140.21 539
9141.11 553
9142.02 504
9142.92 514
9143.82 546
9144.72 533
9145.63 546
9146.53 540
9147.43 531
9148.34 518
9149.24 475
9150.14 480
9151.05 532
9151.95 490
9152.85 543
9153.76 559
9154.66 544
9155.56 495
9156.47 551
9157.37 501
9158.27 506
9159.18 509
9160.08 475
9160.98 497
9161.89 546
9162.79 533
9163.69 496
9164.60 549
9165.50 517
9166.41 524
9167.31 537
9168.21 535
9169.12 515
9170.02 574
9170.93 548
9171.83 552
9172.73 518
9173.64 524
9174.54 536
9175.45 495
9176.35 517
9177.25 514
9178.16 457
9179.06 466
9179.97 523
9180.87 502
9181.78 527
9182.68 517
9183.59 500
9184.49 542
9185.40 506
9186.30 504
9187.21 532
9188.11 491
9189.02 496
9189.92 539
9190.83 512
9191.73 522
9192.64 514
9193.54 516
9194.45 511
9195.35 578
9196.26 485
9197.16 588
9198.07 526
9198.97 565
9199.88 538
9200.78 554
9201.69 543
9202.60 600
9203.50 555
9204.41 553
9205.31 534
9206.22 567
9207.13 585
9208.03 598
9208.94 566
9209.84 500
9210.75 495
9211.66 526
9212.56 576
9213.47 585
9214.37 555
9215.28 519
9216.19 517
9217.09 518
9218.00 530
9218.91 567
9219.81 534
9220.72 551
9221.63 567
9222.53 561
9223.44 561
9224.35 504
9225.25 492
9226.16 573
9227.07 529
9227.97 532
9228.88 539
9229.79 525
9230.69 505
9231.60 480
9232.51 481
9233.41 528
9234.32 523
9235.23 527
9236.14 565
9237.04 529
9237.95 522
9238.86 544
9239.77 522
9240.67 473
9241.58 490
9242.49 496
9243.40 505
9244.30 481
9245.21 497
9246.12 494
9247.03 572
9247.94 551
9248.84 493
9249.75 464
9250.66 476
9251.57 555
9252.48 480
9253.38 498
9254.29 510
9255.20 537
9256.11 470
9257.02 528
9257.93 516
9258.83 481
9259.74 548
9260.65 541
9261.56 480
9262.47 476
9263.38 499
9264.29 548
9265.19 545
9266.10 485
9267.01 529
9267.92 505
9268.83 539
9269.74 512
9270.65 487
9271.56 475
9272.47 532
9273.37 528
9274.28 547
9275.19 539
9276.10 524
9277.01 537
9277.92 552
9278.83 582
9279.74 542
9280.65 526
9281.56 538
9282.47 537
9283.38 534
9284.29 541
9285.20 552
9286.11 497
9287.02 514
9287.93 499
9288.84 477
9289.75 527
9290.66 560
9291.57 570
9292.48 559
9293.39 526
9294.30 518
9295.21 520
9296.12 491
9297.03 526
9297.94 585
9298.85 560
9299.76 585
9300.67 614
9301.58 599
9302.49 632
9303.40 601
9304.31 633
9305.22 572
9306.13 529
9307.04 626
9307.95 680
9308.87 695
9309.78 727
9310.69 703
9311.60 681
9312.51 675
9313.42 726
9314.33 668
9315.24 638
9316.15 598
9317.07 573
9317.98 583
9318.89 594
9319.80 570
9320.71 603
9321.62 624
9322.53 583
9323.45 584
9324.36 619
9325.27 598
9326.18 550
9327.09 550
9328.00 560
9328.92 556
9329.83 552
9330.74 605
9331.65 607
9332.56 528
9333.48 634
9334.39 572
9335.30 574
9336.21 588
9337.13 584
9338.04 588
9338.95 592
9339.86 607
9340.77 577
9341.69 586
9342.60 612
9343.51 592
9344.43 574
9345.34 589
9346.25 514
9347.16 551
9348.08 638
9348.99 569
9349.90 489
9350.81 567
9351.73 580
9352.64 527
9353.55 537
9354.47 511
9355.38 488
9356.29 548
9357.21 465
9358.12 490
9359.03 549
9359.95 565
9360.86 560
9361.77 527
9362.69 589
9363.60 499
9364.51 539
9365.43 557
9366.34 564
9367.26 502
9368.17 467
9369.08 503
9370.00 534
9370.91 515
9371.82 503
9372.74 527
9373.65 533
9374.57 539
9375.48 546
9376.40 526
9377.31 539
9378.22 529
9379.14 578
9380.05 545
9380.97 550
9381.88 570
9382.80 560
9383.71 633
9384.62 568
9385.54 548
9386.45 598
9387.37 584
9388.28 605
9389.20 591
9390.11 602
9391.03 604
9391.94 600
9392.86 596
9393.77 665
9394.69 602
9395.60 681
9396.52 645
9397.43 646
9398.35 665
9399.26 664
9400.18 650
9401.10 559
9402.01 557
9402.93 548
9403.84 600
9404.76 578
9405.67 556
9406.59 520
9407.50 546
9408.42 546
9409.34 548
9410.25 502
9411.17 526
9412.08 563
9413.00 562
9413.92 569
9414.83 582
9415.75 599
9416.66 568
9417.58 549
9418.50 543
9419.41 570
9420.33 540
9421.25 575
9422.16 537
9423.08 542
9423.99 553
9424.91 501
9425.83 527
9426.74 549
9427.66 523
9428.58 541
9429.49 563
9430.41 569
9431.33 580
9432.25 613
9433.16 595
9434.08 551
9435.00 626
9435.91 578
9436.83 604
9437.75 633
9438.67 609
9439.58 624
9440.50 577
9441.42 609
9442.33 577
9443.25 535
9444.17 565
9445.09 553
9446.00 538
9446.92 563
9447.84 562
9448.76 533
9449.68 503
9450.59 565
9451.51 636
9452.43 675
9453.35 645
9454.26 678
9455.18 706
9456.10 707
9457.02 645
9457.94 620
9458.86 602
9459.77 637
9460.69 666
9461.61 620
9462.53 584
9463.45 603
9464.37 599
9465.28 547
9466.20 561
9467.12 565
9468.04 620
9468.96 611
9469.88 573
9470.80 559
9471.72 573
9472.63 599
9473.55 560
9474.47 596
9475.39 576
9476.31 587
9477.23 604
9478.15 608
9479.07 642
9479.99 606
9480.91 601
9481.83 611
9482.74 684
9483.66 676
9484.58 638
9485.50 655
9486.42 654
9487.34 573
9488.26 585
9489.18 558
9490.10 592
9491.02 602
9491.94 613
9492.86 583
9493.78 546
9494.70 562
9495.62 526
9496.54 554
9497.46 522
9498.38 531
9499.30 584
9500.22 594
9501.14 561
9502.06 582
9502.98 596
9503.90 579
9504.82 596
9505.74 567
9506.66 541
9507.59 573
9508.51 576
9509.43 513
9510.35 586
9511.27 584
9512.19 544
9513.11 597
9514.03 596
9514.95 584
9515.87 617
9516.79 589
9517.71 604
9518.64 602
9519.56 640
9520.48 620
9521.40 628
9522.32 634
9523.24 584
9524.16 628
9525.08 592
9526.01 627
9526.93 631
9527.85 643
9528.77 708
9529.69 749
9530.61 741
9531.54 785
9532.46 815
9533.38 890
9534.30 952
9535.22 890
9536.15 867
9537.07 948
9537.99 846
9538.91 850
9539.83 725
9540.76 821
9541.68 737
9542.60 688
9543.52 730
9544.45 676
9545.37 705
9546.29 645
9547.21 656
9548.14 611
9549.06 567
9549.98 631
9550.90 667
9551.83 710
9552.75 701
9553.67 673
9554.59 643
9555.52 666
9556.44 652
9557.36 692
9558.29 685
9559.21 688
9560.13 682
9561.06 755
9561.98 724
9562.90 721
9563.83 727
9564.75 701
9565.67 616
9566.60 619
9567.52 596
9568.44 635
9569.37 614
9570.29 629
9571.21 601
9572.14 683
9573.06 627
9573.98 628
9574.91 591
9575.83 612
9576.76 671
9577.68 701
9578.60 629
9579.53 610
9580.45 617
9581.38 597
9582.30 622
9583.23 657
9584.15 644
9585.07 623
9586.00 603
9586.92 620
9587.85 636
9588.77 652
9589.70 686
9590.62 674
9591.55 609
9592.47 646
9593.40 644
9594.32 614
9595.24 641
9596.17 647
9597.09 654
9598.02 690
9598.94 638
9599.87 604
9600.79 621
9601.72 636
9602.65 667
9603.57 667
9604.50 655
9605.42 665
9606.35 658
9607.27 737
9608.20 720
9609.12 712
9610.05 694
9610.97 709
9611.90 720
9612.83 765
9613.75 728
9614.68 699
9615.60 675
9616.53 659
9617.45 690
9618.38 743
9619.31 700
9620.23 722
9621.16 725
9622.08 625
9623.01 708
9623.94 735
9624.86 798
9625.79 747
9626.72 799
9627.64 747
9628.57 756
9629.50 737
9630.42 779
9631.35 772
9632.27 748
9633.20 802
9634.13 856
9635.06 811
9635.98 830
9636.91 832
9637.84 903
9638.76 860
9639.69 860
9640.62 919
9641.54 961
9642.47 877
9643.40 831
9644.33 866
9645.25 882
9646.18 953
9647.11 955
9648.03 1001
9648.96 1012
9649.89 1081
9650.82 1037
9651.74 1091
9652.67 1123
9653.60 1041
9654.53 1089
9655.46 974
9656.38 934
9657.31 974
9658.24 920
9659.17 906
9660.09 949
9661.02 901
9661.95 885
9662.88 902
9663.81 910
9664.74 929
9665.66 926
9666.59 956
9667.52 947
9668.45 942
9669.38 1016
9670.31 962
9671.23 906
9672.16 963
9673.09 1039
9674.02 1081
9674.95 1085
9675.88 1123
9676.81 1148
9677.73 1090
9678.66 1128
9679.59 1032
9680.52 1011
9681.45 1087
9682.38 956
9683.31 988
9684.24 1099
9685.17 1065
9686.10 1050
9687.03 1007
9687.95 1079
9688.88 1174
9689.81 1118
9690.74 1116
9691.67 1133
9692.60 1144
9693.53 1123
9694.46 1203
9695.39 1139
9696.32 1113
9697.25 1201
9698.18 1246
9699.11 1160
9700.04 1185
9700.97 1236
9701.90 1213
9702.83 1197
9703.76 1143
9704.69 1059
9705.62 1140
9706.55 1142
9707.48 1071
9708.41 1059
9709.34 1046
9710.27 1148
9711.20 1193
9712.13 1159
9713.06 1237
9713.99 1275
9714.92 1313
9715.85 1382
9716.79 1419
9717.72 1514
9718.65 1416
9719.58 1403
9720.51 1402
9721.44 1367
9722.37 1175
9723.30 1160
9724.23 1113
9725.16 1056
9726.09 999
9727.03 994
9727.96 1087
9728.89 1030
9729.82 1014
9730.75 1110
9731.68 1108
9732.61 1141
9733.55 1134
9734.48 1181
9735.41 1141
9736.34 1165
9737.27 1169
9738.20 1168
9739.14 1106
9740.07 1015
9741.00 1000
9741.93 1005
9742.86 935
9743.79 941
9744.73 885
9745.66 912
9746.59 967
9747.52 935
9748.46 911
9749.39 923
9750.32 945
9751.25 985
9752.18 959
9753.12 898
9754.05 922
9754.98 913
9755.91 955
9756.85 864
9757.78 894
9758.71 926
9759.65 917
9760.58 901
9761.51 972
9762.44 940
9763.38 874
9764.31 926
9765.24 928
9766.18 881
9767.11 945
9768.04 980
9768.98 906
9769.91 891
9770.84 917
9771.78 938
9772.71 976
9773.64 991
9774.58 994
9775.51 963
9776.44 899
9777.38 997
9778.31 1107
9779.24 1100
9780.18 1166
9781.11 1245
9782.05 1119
9782.98 1143
9783.91 1115
9784.85 1130
9785.78 1176
9786.71 1127
9787.65 1065
9788.58 1034
9789.52 1065
9790.45 1065
9791.39 998
9792.32 905
9793.25 890
9794.19 962
9795.12 938
9796.06 918
9796.99 902
9797.93 985
9798.86 1043
9799.80 1027
9800.73 1006
9801.67 1013
9802.60 1078
9803.54 1025
9804.47 963
9805.41 950
9806.34 847
9807.28 890
9808.21 848
9809.15 747
9810.08 849
9811.02 786
9811.95 744
9812.89 726
9813.82 764
9814.76 720
9815.69 688
9816.63 719
9817.56 737
9818.50 762
9819.43 724
9820.37 752
9821.31 744
9822.24 750
9823.18 773
9824.11 785
9825.05 784
9825.99 730
9826.92 696
9827.86 677
9828.79 713
9829.73 705
9830.67 724
9831.60 743
9832.54 711
9833.47 699
9834.41 710
9835.35 732
9836.28 713
9837.22 751
9838.16 718
9839.09 686
9840.03 720
9840.97 771
9841.90 688
9842.84 662
9843.78 686
9844.71 742
9845.65 742
9846.59 689
9847.52 665
9848.46 773
9849.40 703
9850.34 711
9851.27 689
9852.21 722
9853.15 721
9854.08 730
9855.02 735
9855.96 741
9856.90 751
9857.83 716
9858.77 782
9859.71 745
9860.65 738
9861.58 771
9862.52 771
9863.46 719
9864.40 723
9865.33 769
9866.27 725
9867.21 756
9868.15 671
9869.09 702
9870.02 652
9870.96 664
9871.90 690
9872.84 721
9873.78 697
9874.72 711
9875.65 684
9876.59 723
9877.53 712
9878.47 694
9879.41 679
9880.35 671
9881.28 664
9882.22 689
9883.16 664
9884.10 680
9885.04 666
9885.98 743
9886.92 759
9887.86 706
9888.79 669
9889.73 630
9890.67 670
9891.61 700
9892.55 639
9893.49 608
9894.43 654
9895.37 646
9896.31 623
9897.25 639
9898.19 636
9899.13 628
9900.07 645
9901.00 673
9901.94 626
9902.88 641
9903.82 671
9904.76 673
9905.70 668
9906.64 652
9907.58 672
9908.52 755
9909.46 699
9910.40 661
9911.34 691
9912.28 653
9913.22 647
9914.16 650
9915.10 720
9916.04 717
9916.98 685
9917.92 698
9918.86 656
9919.80 654
9920.74 717
9921.69 680
9922.63 674
9923.57 705
9924.51 728
9925.45 821
9926.39 888
9927.33 1034
9928.27 1123
9929.21 1126
9930.15 1080
9931.09 1034
9932.03 1020
9932.97 1054
9933.92 921
9934.86 839
9935.80 812
9936.74 775
9937.68 726
9938.62 687
9939.56 679
9940.50 663
9941.45 664
9942.39 656
9943.33 647
9944.27 624
9945.21 621
9946.15 645
9947.10 650
9948.04 589
9948.98 619
9949.92 642
9950.86 659
9951.80 669
9952.75 650
9953.69 676
9954.63 708
9955.57 749
9956.52 701
9957.46 671
9958.40 679
9959.34 683
9960.28 604
9961.23 650
9962.17 637
9963.11 666
9964.05 666
9965.00 751
9965.94 695
9966.88 650
9967.82 673
9968.77 646
9969.71 629
9970.65 606
9971.60 670
9972.54 642
9973.48 610
9974.42 623
9975.37 617
9976.31 574
9977.25 621
9978.20 602
9979.14 607
9980.08 611
9981.03 571
9981.97 564
9982.91 592
9983.86 600
9984.80 565
9985.74 596
9986.69 567
9987.63 552
9988.57 551
9989.52 642
9990.46 536
9991.41 564
9992.35 594
9993.29 589
9994.24 565
9995.18 611
9996.13 604
9997.07 558
9998.01 555
9998.96 579
9999.90 640
10000.85 533
10001.79 587
10002.74 587
10003.68 557
10004.62 559
10005.57 573
10006.51 564
10007.46 543
10008.40 547
10009.35 577
10010.29 573
10011.24 557
10012.18 535
10013.13 572
10014.07 565
10015.02 531
10015.96 559
10016.91 542
10017.85 556
10018.80 549
10019.74 573
10020.69 573
10021.63 575
10022.58 526
10023.52 576
10024.47 562
10025.41 560
10026.36 511
10027.30 605
10028.25 626
10029.19 587
10030.14 550
10031.09 560
10032.03 551
10032.98 523
10033.92 535
10034.87 524
10035.82 571
10036.76 537
10037.71 532
10038.65 512
10039.60 511
10040.55 491
10041.49 512
10042.44 549
10043.38 513
10044.33 540
10045.28 496
10046.22 511
10047.17 527
10048.12 551
10049.06 566
10050.01 512
10050.96 504
10051.90 556
10052.85 524
10053.80 500
10054.74 527
10055.69 504
10056.64 529
10057.58 513
10058.53 499
10059.48 525
10060.42 561
10061.37 477
10062.32 530
10063.27 533
10064.21 475
10065.16 522
10066.11 512
10067.06 498
10068.00 478
10068.95 469
10069.90 515
10070.85 517
10071.79 483
10072.74 461
10073.69 471
10074.64 477
10075.58 501
10076.53 502
10077.48 509
10078.43 515
10079.38 486
10080.32 498
10081.27 516
10082.22 511
10083.17 521
10084.12 517
10085.06 499
10086.01 509
10086.96 536
10087.91 514
10088.86 505
10089.81 525
10090.75 544
10091.70 457
10092.65 577
10093.60 560
10094.55 506
10095.50 485
10096.45 489
10097.40 485
10098.34 456
10099.29 467
10100.24 478
10101.19 506
10102.14 532
10103.09 494
10104.04 481
10104.99 502
10105.94 455
10106.89 503
10107.84 519
10108.78 531
10109.73 478
10110.68 482
10111.63 527
10112.58 560
10113.53 536
10114.48 483
10115.43 529
10116.38 434
10117.33 476
10118.28 488
10119.23 498
10120.18 513
10121.13 537
10122.08 509
10123.03 484
10123.98 502
10124.93 514
10125.88 553
10126.83 480
10127.78 499
10128.73 510
10129.68 568
10130.63 518
10131.58 531
10132.53 560
10133.48 536
10134.43 514
10135.38 505
10136.34 537
10137.29 515
10138.24 497
10139.19 552
10140.14 512
10141.09 516
10142.04 526
10142.99 533
10143.94 557
10144.89 505
10145.84 482
10146.80 502
10147.75 514
10148.70 527
10149.65 549
10150.60 538
10151.55 542
10152.50 543
10153.45 570
10154.41 497
10155.36 599
10156.31 569
10157.26 586
10158.21 551
10159.16 538
10160.12 519
10161.07 548
10162.02 565
10162.97 585
10163.92 587
10164.88 553
10165.83 566
10166.78 561
10167.73 568
10168.68 554
10169.64 606
10170.59 634
10171.54 615
10172.49 574
10173.45 596
10174.40 598
10175.35 587
10176.30 579
10177.26 606
10178.21 621
10179.16 594
10180.11 626
10181.07 612
10182.02 627
10182.97 634
10183.92 636
10184.88 640
10185.83 711
10186.78 691
10187.74 677
10188.69 728
10189.64 650
10190.60 684
10191.55 757
10192.50 692
10193.46 687
10194.41 726
10195.36 677
10196.32 694
10197.27 714
10198.22 724
10199.18 715
10200.13 732
10201.08 740
10202.04 765
10202.99 844
10203.95 816
10204.90 826
10205.85 831
10206.81 894
10207.76 937
10208.72 863
10209.67 885
10210.62 947
10211.58 858
10212.53 893
10213.49 772
10214.44 785
10215.40 737
10216.35 750
10217.30 739
10218.26 650
10219.21 710
10220.17 698
10221.12 715
10222.08 682
10223.03 710
10223.99 706
10224.94 704
10225.90 643
10226.85 655
10227.81 676
10228.76 696
10229.72 682
10230.67 729
10231.63 686
10232.58 690
10233.54 732
10234.49 746
10235.45 834
10236.40 879
10237.36 878
10238.31 866
10239.27 861
10240.22 846
10241.18 780
10242.14 754
10243.09 698
10244.05 625
10245.00 659
10245.96 661
10246.91 640
10247.87 625
10248.83 594
10249.78 596
10250.74 617
10251.69 588
10252.65 536
10253.61 590
10254.56 581
10255.52 588
10256.48 569
10257.43 587
10258.39 549
10259.34 553
10260.30 605
10261.26 581
10262.21 559
10263.17 546
10264.13 541
10265.08 574
10266.04 559
10267.00 495
10267.95 569
10268.91 579
10269.87 575
10270.82 549
10271.78 548
10272.74 528
10273.70 573
10274.65 524
10275.61 476
10276.57 525
10277.52 537
10278.48 520
10279.44 514
10280.40 501
10281.35 508
10282.31 580
10283.27 541
10284.23 563
10285.18 490
10286.14 534
10287.10 530
10288.06 534
10289.02 562
10289.97 530
10290.93 579
10291.89 584
10292.85 510
10293.81 541
10294.76 584
10295.72 566
10296.68 597
10297.64 563
10298.60 559
10299.55 556
10300.51 534
10301.47 531
10302.43 488
10303.39 506
10304.35 522
10305.31 485
10306.26 531
10307.22 507
10308.18 532
10309.14 531
10310.10 460
10311.06 472
10312.02 527
10312.98 577
10313.93 544
10314.89 529
10315.85 519
10316.81 525
10317.77 517
10318.73 488
10319.69 494
10320.65 498
10321.61 477
10322.57 555
10323.53 509
10324.49 507
10325.45 520
10326.40 496
10327.36 522
10328.32 576
10329.28 570
10330.24 572
10331.20 594
10332.16 566
10333.12 603
10334.08 553
10335.04 538
10336.00 543
10336.96 561
10337.92 611
10338.88 507
10339.84 526
10340.80 502
10341.76 484
10342.72 448
10343.68 469
10344.64 467
10345.61 519
10346.57 477
10347.53 467
10348.49 485
10349.45 482
10350.41 519
10351.37 492
10352.33 515
10353.29 520
10354.25 502
10355.21 467
10356.17 438
10357.13 408
10358.10 517
10359.06 520
10360.02 504
10360.98 478
10361.94 498
10362.90 452
10363.86 454
10364.82 460
10365.79 487
10366.75 501
10367.71 497
10368.67 470
10369.63 483
10370.59 473
10371.55 478
10372.52 471
10373.48 482
10374.44 491
10375.40 480
10376.36 505
10377.33 427
10378.29 462
10379.25 487
10380.21 463
10381.17 457
10382.14 457
10383.10 465
10384.06 454
10385.02 435
10385.98 453
10386.95 443
10387.91 465
10388.87 519
10389.83 483
10390.80 449
10391.76 469
10392.72 509
10393.68 511
10394.65 484
10395.61 511
10396.57 511
10397.54 468
10398.50 525
10399.46 502
10400.42 486
10401.39 477
10402.35 478
10403.31 533
10404.28 518
10405.24 487
10406.20 497
10407.17 512
10408.13 532
10409.09 512
10410.06 510
10411.02 473
10411.98 517
10412.95 568
10413.91 565
10414.88 552
10415.84 566
10416.80 629
10417.77 632
10418.73 640
10419.69 640
10420.66 680
10421.62 728
10422.59 696
10423.55 675
10424.51 616
10425.48 569
10426.44 564
10427.41 614
10428.37 538
10429.34 519
10430.30 509
10431.26 506
10432.23 478
10433.19 465
10434.16 470
10435.12 445
10436.09 482
10437.05 438
10438.02 459
10438.98 426
10439.95 463
10440.91 439
10441.88 470
10442.84 459
10443.81 467
10444.77 446
10445.74 484
10446.70 489
10447.67 430
10448.63 470
10449.60 434
10450.56 416
10451.53 421
10452.49 468
10453.46 452
10454.42 493
10455.39 461
10456.36 477
10457.32 468
10458.29 465
10459.25 460
10460.22 407
10461.18 423
10462.15 392
10463.12 471
10464.08 479
10465.05 494
10466.01 427
10466.98 442
10467.95 432
10468.91 425
10469.88 477
10470.84 444
10471.81 433
10472.78 425
10473.74 445
10474.71 455
10475.68 399
10476.64 436
10477.61 441
10478.58 427
10479.54 434
10480.51 453
10481.48 433
10482.44 434
10483.41 447
10484.38 450
10485.34 416
10486.31 434
10487.28 451
10488.25 405
10489.21 438
10490.18 451
10491.15 434
10492.11 460
10493.08 477
10494.05 485
10495.02 458
10495.98 419
10496.95 393
10497.92 500
10498.89 438
10499.85 420
10500.82 434
10501.79 448
10502.76 452
10503.72 460
10504.69 500
10505.66 473
10506.63 465
10507.60 432
10508.56 433
10509.53 454
10510.50 460
10511.47 484
10512.44 444
10513.40 445
10514.37 448
10515.34 462
10516.31 457
10517.28 442
10518.25 488
10519.22 458
10520.18 480
10521.15 460
10522.12 458
10523.09 408
10524.06 454
10525.03 438
10526.00 439
10526.96 429
10527.93 446
10528.90 429
10529.87 467
10530.84 478
10531.81 436
10532.78 451
10533.75 425
10534.72 449
10535.69 450
10536.66 436
10537.63 471
10538.59 439
10539.56 413
10540.53 466
10541.50 413
10542.47 440
10543.44 466
10544.41 439
10545.38 479
10546.35 453
10547.32 460
10548.29 513
10549.26 481
10550.23 436
10551.20 476
10552.17 500
10553.14 497
10554.11 480
10555.08 479
10556.05 483
10557.02 503
10557.99 531
10558.96 546
10559.93 646
10560.90 595
10561.87 617
10562.84 646
10563.81 617
10564.79 663
10565.76 608
10566.73 618
10567.70 585
10568.67 552
10569.64 558
10570.61 508
10571.58 505
10572.55 493
10573.52 480
10574.49 508
10575.47 489
10576.44 499
10577.41 516
10578.38 493
10579.35 513
10580.32 505
10581.29 526
10582.26 498
10583.24 501
10584.21 518
10585.18 479
10586.15 557
10587.12 574
10588.09 560
10589.07 562
10590.04 558
10591.01 542
10591.98 524
10592.95 530
10593.92 509
10594.90 523
10595.87 510
10596.84 537
10597.81 477
10598.78 488
10599.76 543
10600.73 478
10601.70 457
10602.67 432
10603.65 441
10604.62 502
10605.59 464
10606.56 462
10607.54 471
10608.51 464
10609.48 468
10610.45 478
10611.43 465
10612.40 489
10613.37 480
10614.35 466
10615.32 439
10616.29 471
10617.26 463
10618.24 462
10619.21 442
10620.18 458
10621.16 433
10622.13 462
10623.10 502
10624.08 511
10625.05 504
10626.02 478
10627.00 508
10627.97 529
10628.94 486
10629.92 515
10630.89 506
10631.87 497
10632.84 501
10633.81 489
10634.79 518
10635.76 510
10636.73 586
10637.71 566
10638.68 531
10639.66 567
10640.63 631
10641.60 642
10642.58 624
10643.55 561
10644.53 595
10645.50 556
10646.48 548
10647.45 535
10648.43 549
10649.40 526
10650.37 513
10651.35 441
10652.32 460
10653.30 478
10654.27 436
10655.25 449
10656.22 460
10657.20 474
10658.17 494
10659.15 430
10660.12 439
10661.10 457
10662.07 522
10663.05 458
10664.02 463
10665.00 481
10665.97 460
10666.95 551
10667.92 544
10668.90 519
10669.87 481
10670.85 482
10671.83 501
10672.80 490
10673.78 499
10674.75 487
10675.73 497
10676.70 463
10677.68 486
10678.66 479
10679.63 481
10680.61 511
10681.58 517
10682.56 602
10683.54 523
10684.51 472
10685.49 487
10686.46 489
10687.44 489
10688.42 472
10689.39 441
10690.37 453
10691.35 474
10692.32 431
10693.30 498
10694.28 507
10695.25 446
10696.23 434
10697.21 474
10698.18 465
10699.16 428
10700.14 431
10701.11 470
10702.09 443
10703.07 420
10704.04 442
10705.02 423
10706.00 470
10706.97 487
10707.95 419
10708.93 411
10709.91 442
10710.88 467
10711.86 458
10712.84 410
10713.82 447
10714.79 423
10715.77 446
10716.75 477
10717.73 458
10718.70 452
10719.68 419
10720.66 443
10721.64 440
10722.61 453
10723.59 452
10724.57 476
10725.55 427
10726.53 414
10727.50 416
10728.48 441
10729.46 464
10730.44 438
10731.42 443
10732.40 419
10733.37 396
10734.35 403
10735.33 460
10736.31 434
10737.29 425
10738.27 474
10739.25 476
10740.22 443
10741.20 457
10742.18 418
10743.16 435
10744.14 405
10745.12 437
10746.10 433
10747.08 415
10748.05 450
10749.03 422
10750.01 411
10750.99 424
10751.97 408
10752.95 430
10753.93 406
10754.91 396
10755.89 405
10756.87 404
10757.85 443
10758.83 445
10759.81 438
10760.79 468
10761.77 463
10762.75 442
10763.73 439
10764.71 412
10765.68 424
10766.66 445
10767.64 454
10768.62 430
10769.60 459
10770.58 431
10771.56 409
10772.54 457
10773.53 440
10774.51 491
10775.49 444
10776.47 439
10777.45 443
10778.43 524
10779.41 464
10780.39 457
10781.37 444
10782.35 424
10783.33 396
10784.31 381
10785.29 421
10786.27 467
10787.25 468
10788.23 451
10789.21 464
10790.20 454
10791.18 432
10792.16 429
10793.14 436
10794.12 383
10795.10 442
10796.08 442
10797.06 448
10798.04 406
10799.03 427
10800.01 445
10800.99 439
10801.97 413
10802.95 408
10803.93 428
10804.91 474
10805.90 411
10806.88 413
10807.86 460
10808.84 377
10809.82 443
10810.81 438
10811.79 436
10812.77 424
10813.75 458
10814.73 407
10815.72 372
10816.70 449
10817.68 505
10818.66 478
10819.64 461
10820.63 409
10821.61 419
10822.59 463
10823.57 480
10824.56 468
10825.54 459
10826.52 446
10827.50 446
10828.49 463
10829.47 439
10830.45 451
10831.44 437
10832.42 439
10833.40 442
10834.38 448
10835.37 433
10836.35 427
10837.33 444
10838.32 448
10839.30 439
10840.28 438
10841.27 469
10842.25 481
10843.23 455
10844.22 453
10845.20 504
10846.18 450
10847.17 482
10848.15 480
10849.13 478
10850.12 462
10851.10 480
10852.09 459
10853.07 480
10854.05 482
10855.04 523
10856.02 502
10857.00 486
10857.99 491
10858.97 448
10859.96 441
10860.94 467
10861.93 479
10862.91 490
10863.89 478
10864.88 494
10865.86 512
10866.85 478
10867.83 466
10868.82 461
10869.80 464
10870.79 535
10871.77 521
10872.75 488
10873.74 459
10874.72 491
10875.71 536
10876.69 536
10877.68 492
10878.66 499
10879.65 539
10880.63 570
10881.62 505
10882.60 509
10883.59 546
10884.57 500
10885.56 514
10886.55 524
10887.53 584
10888.52 555
10889.50 568
10890.49 544
10891.47 508
10892.46 548
10893.44 524
10894.43 534
10895.42 573
10896.40 562
10897.39 587
10898.37 577
10899.36 537
10900.34 542
10901.33 556
10902.32 534
10903.30 565
10904.29 611
10905.27 602
10906.26 602
10907.25 553
10908.23 562
10909.22 610
10910.21 596
10911.19 573
10912.18 552
10913.17 566
10914.15 567
10915.14 606
10916.13 641
10917.11 587
10918.10 616
10919.09 626
10920.07 658
10921.06 677
10922.05 653
10923.03 671
10924.02 696
10925.01 640
10926.00 649
10926.98 618
10927.97 672
10928.96 694
10929.94 633
10930.93 618
10931.92 680
10932.91 660
10933.89 737
10934.88 694
10935.87 711
10936.86 710
10937.84 663
10938.83 739
10939.82 707
10940.81 731
10941.80 753
10942.78 789
10943.77 757
10944.76 776
10945.75 718
10946.74 784
10947.72 790
10948.71 773
10949.70 746
10950.69 746
10951.68 796
10952.66 848
10953.65 819
10954.64 897
10955.63 922
10956.62 933
10957.61 993
10958.60 998
10959.58 1068
10960.57 1030
10961.56 1083
10962.55 1077
10963.54 1053
10964.53 1029
10965.52 971
10966.51 977
10967.49 918
10968.48 851
10969.47 921
10970.46 895
10971.45 847
10972.44 898
10973.43 797
10974.42 825
10975.41 811
10976.40 823
10977.39 877
10978.38 858
10979.37 874
10980.36 884
10981.35 849
10982.34 866
10983.32 923
10984.31 916
10985.30 965
10986.29 938
10987.28 942
10988.27 1000
10989.26 983
10990.25 962
10991.24 955
10992.23 961
10993.22 960
10994.21 1048
10995.20 1101
10996.20 1198
10997.19 1305
10998.18 1410
10999.17 1444
11000.16 1565
11001.15 1626
11002.14 1635
11003.13 1644
11004.12 1571
11005.11 1538
11006.10 1408
11007.09 1333
11008.08 1155
11009.07 1032
11010.06 993
11011.06 938
11012.05 916
11013.04 852
11014.03 809
11015.02 753
11016.01 782
11017.00 800
11017.99 770
11018.98 823
11019.98 816
11020.97 764
11021.96 768
11022.95 788
11023.94 805
11024.93 815
11025.93 828
11026.92 829
11027.91 773
11028.90 836
11029.89 822
11030.88 816
11031.88 825
11032.87 783
11033.86 773
11034.85 757
11035.84 730
11036.84 754
11037.83 734
11038.82 784
11039.81 729
11040.81 724
11041.80 693
11042.79 676
11043.78 696
11044.77 734
11045.77 729
11046.76 693
11047.75 700
11048.75 671
11049.74 624
11050.73 579
11051.72 641
11052.72 628
11053.71 662
11054.70 665
11055.70 600
11056.69 637
11057.68 674
11058.67 648
11059.67 654
11060.66 659
11061.65 619
11062.65 613
11063.64 630
11064.63 627
11065.63 641
11066.62 628
11067.61 632
11068.61 611
11069.60 628
11070.60 631
11071.59 643
11072.58 638
11073.58 646
11074.57 693
11075.56 635
11076.56 657
11077.55 637
11078.55 659
11079.54 633
11080.53 651
11081.53 653
11082.52 622
11083.52 667
11084.51 642
11085.51 602
11086.50 580
11087.49 622
11088.49 614
11089.48 636
11090.48 593
11091.47 642
11092.47 609
11093.46 614
11094.46 591
11095.45 578
11096.45 547
11097.44 594
11098.44 643
11099.43 652
11100.43 612
11101.42 579
11102.42 609
11103.41 604
11104.41 585
11105.40 551
11106.40 596
11107.39 598
11108.39 595
11109.38 573
11110.38 538
11111.37 573
11112.37 650
11113.37 572
11114.36 572
11115.36 596
11116.35 593
11117.35 597
11118.34 578
11119.34 567
11120.34 603
11121.33 631
11122.33 604
11123.32 633
11124.32 602
11125.32 586
11126.31 631
11127.31 599
11128.30 634
11129.30 607
11130.30 643
11131.29 625
11132.29 585
11133.29 570
11134.28 623
11135.28 588
11136.28 561
11137.27 576
11138.27 614
11139.27 559
11140.26 612
11141.26 538
11142.26 536
11143.25 590
11144.25 598
11145.25 582
11146.24 568
11147.24 573
11148.24 592
11149.24 562
11150.23 605
11151.23 610
11152.23 582
11153.23 580
11154.22 594
11155.22 589
11156.22 582
11157.22 512
11158.21 597
11159.21 565
11160.21 515
11161.21 538
11162.20 549
11163.20 584
11164.20 562
11165.20 544
11166.20 556
11167.19 538
11168.19 625
11169.19 577
11170.19 550
11171.19 532
11172.18 581
11173.18 602
11174.18 595
11175.18 584
11176.18 568
11177.18 577
11178.17 573
11179.17 580
11180.17 537
11181.17 514
11182.17 578
11183.17 566
11184.17 555
11185.16 548
11186.16 614
11187.16 636
11188.16 627
11189.16 634
11190.16 615
11191.16 574
11192.16 571
11193.16 587
11194.16 628
11195.16 632
11196.15 589
11197.15 590
11198.15 598
11199.15 596
11200.15 599
11201.15 604
11202.15 609
11203.15 574
11204.15 550
11205.15 542
11206.15 587
11207.15 561
11208.15 560
11209.15 603
11210.15 579
11211.15 574
11212.15 541
11213.15 491
11214.15 507
11215.15 532
11216.15 552
11217.15 569
11218.15 538
11219.15 534
11220.15 578
11221.15 558
11222.15 549
11223.15 519
11224.15 523
11225.15 518
11226.15 564
11227.16 505
11228.16 526
11229.16 537
11230.16 552
11231.16 531
11232.16 522
11233.16 537
11234.16 554
11235.16 620
11236.16 556
11237.16 542
11238.17 548
11239.17 561
11240.17 532
11241.17 505
11242.17 450
11243.17 492
11244.17 528
11245.18 528
11246.18 483
11247.18 483
11248.18 478
11249.18 531
11250.18 548
11251.19 531
11252.19 495
11253.19 529
11254.19 521
11255.19 525
11256.19 534
11257.20 535
11258.20 567
11259.20 496
11260.20 523
11261.21 497
11262.21 529
11263.21 544
11264.21 557
11265.21 564
11266.22 547
11267.22 537
11268.22 563
11269.22 528
11270.23 532
11271.23 541
11272.23 558
11273.24 567
11274.24 589
11275.24 595
11276.24 651
11277.25 651
11278.25 589
11279.25 638
11280.26 667
11281.26 647
11282.26 627
11283.27 643
11284.27 624
11285.27 581
11286.28 610
11287.28 603
11288.28 552
11289.29 506
11290.29 546
11291.29 541
11292.30 569
11293.30 581
11294.30 569
11295.31 568
11296.31 531
11297.31 558
11298.32 540
11299.32 529
11300.33 561
11301.33 522
11302.33 563
11303.34 593
11304.34 579
11305.35 579
11306.35 536
11307.36 571
11308.36 593
11309.36 578
11310.37 600
11311.37 609
11312.38 588
11313.38 629
11314.39 679
11315.39 682
11316.40 633
11317.40 594
11318.41 625
11319.41 616
11320.41 611
11321.42 616
11322.42 640
11323.43 592
11324.43 595
11325.44 609
11326.44 540
11327.45 582
11328.46 610
11329.46 613
11330.47 554
11331.47 533
11332.48 531
11333.48 544
11334.49 581
11335.49 571
11336.50 566
11337.50 615
11338.51 585
11339.52 613
11340.52 593
11341.53 570
11342.53 576
11343.54 638
11344.54 607
11345.55 612
11346.56 570
11347.56 581
11348.57 578
11349.58 583
11350.58 569
11351.59 564
11352.59 551
11353.60 514
11354.61 536
11355.61 570
11356.62 539
11357.63 525
11358.63 548
11359.64 544
11360.65 557
11361.65 532
11362.66 546
11363.67 468
11364.67 554
11365.68 569
11366.69 593
11367.69 533
11368.70 510
11369.71 517
11370.71 492
11371.72 525
11372.73 547
11373.74 546
11374.74 512
11375.75 509
11376.76 523
11377.77 523
11378.77 534
11379.78 557
11380.79 511
11381.80 495
11382.80 505
11383.81 504
11384.82 499
11385.83 466
11386.83 458
11387.84 453
11388.85 496
11389.86 518
11390.87 493
11391.87 493
11392.88 530
11393.89 489
11394.90 456
11395.91 467
11396.91 535
11397.92 483
11398.93 482
11399.94 491
11400.95 502
11401.96 515
11402.97 490
11403.97 498
11404.98 461
11405.99 464
11407.00 526
11408.01 531
11409.02 444
11410.03 482
11411.03 492
11412.04 521
11413.05 458
11414.06 511
11415.07 458
11416.08 475
11417.09 482
11418.10 451
11419.11 503
11420.12 459
11421.13 482
11422.14 534
11423.14 475
11424.15 445
11425.16 506
11426.17 526
11427.18 500
11428.19 490
11429.20 493
11430.21 475
11431.22 485
11432.23 498
11433.24 509
11434.25 475
11435.26 483
11436.27 474
11437.28 442
11438.29 525
11439.30 471
11440.31 456
11441.32 497
11442.33 471
11443.34 494
11444.35 479
11445.36 462
11446.37 488
11447.38 505
11448.39 516
11449.41 499
11450.42 443
11451.43 533
11452.44 510
11453.45 574
11454.46 490
11455.47 499
11456.48 473
11457.49 530
11458.50 456
11459.51 508
11460.52 502
11461.54 470
11462.55 472
11463.56 487
11464.57 495
11465.58 459
11466.59 510
11467.60 492
11468.62 484
11469.63 423
11470.64 475
11471.65 490
11472.66 533
11473.67 451
11474.68 472
11475.70 511
11476.71 476
11477.72 452
11478.73 476
11479.74 507
11480.76 508
11481.77 486
11482.78 456
11483.79 434
11484.80 467
11485.82 483
11486.83 456
11487.84 418
11488.85 434
11489.87 465
11490.88 486
11491.89 504
11492.90 479
11493.92 492
11494.93 458
11495.94 473
11496.95 482
11497.97 503
11498.98 454
11499.99 472
11501.00 476
11502.02 456
11503.03 445
11504.04 450
11505.06 481
11506.07 433
11507.08 434
11508.10 439
11509.11 467
11510.12 442
11511.14 435
11512.15 444
11513.16 467
11514.18 425
11515.19 458
11516.20 444
11517.22 445
11518.23 466
11519.24 468
11520.26 454
11521.27 451
11522.29 464
11523.30 480
11524.31 494
11525.33 456
11526.34 483
11527.35 490
11528.37 514
11529.38 470
11530.40 433
11531.41 472
11532.43 465
11533.44 471
11534.45 486
11535.47 461
11536.48 470
11537.50 509
11538.51 489
11539.53 482
11540.54 501
11541.56 481
11542.57 468
11543.59 490
11544.60 523
11545.61 514
11546.63 453
11547.64 481
11548.66 497
11549.67 505
11550.69 559
11551.70 534
11552.72 509
11553.74 566
11554.75 549
11555.77 540
11556.78 549
11557.80 520
11558.81 487
11559.83 497
11560.84 561
11561.86 572
11562.87 509
11563.89 532
11564.91 526
11565.92 536
11566.94 523
11567.95 574
11568.97 549
11569.98 509
11571.00 548
11572.02 546
11573.03 527
11574.05 577
11575.06 569
11576.08 550
11577.10 594
11578.11 595
11579.13 648
11580.15 623
11581.16 618
11582.18 656
11583.20 669
11584.21 742
11585.23 677
11586.25 698
11587.26 745
11588.28 679
11589.30 735
11590.31 724
11591.33 759
11592.35 764
11593.36 856
11594.38 957
11595.40 1010
11596.41 1081
11597.43 1207
11598.45 1264
11599.47 1363
11600.48 1496
11601.50 1504
11602.52 1462
11603.53 1445
11604.55 1380
11605.57 1210
11606.59 1118
11607.60 1026
11608.62 943
11609.64 859
11610.66 762
11611.68 702
11612.69 694
11613.71 656
11614.73 617
11615.75 582
11616.76 608
11617.78 620
11618.80 616
11619.82 603
11620.84 576
11621.86 567
11622.87 536
11623.89 587
11624.91 603
11625.93 593
11626.95 540
11627.97 569
11628.98 537
11630.00 549
11631.02 540
11632.04 552
11633.06 563
11634.08 555
11635.10 587
11636.11 626
11637.13 646
11638.15 551
11639.17 564
11640.19 594
11641.21 577
11642.23 477
11643.25 506
11644.27 548
11645.29 511
11646.31 510
11647.32 469
11648.34 469
11649.36 470
11650.38 489
11651.40 486
11652.42 504
11653.44 500
11654.46 483
11655.48 522
11656.50 518
11657.52 494
11658.54 525
11659.56 501
11660.58 491
11661.60 496
11662.62 441
11663.64 499
11664.66 481
11665.68 491
11666.70 440
11667.72 471
11668.74 451
11669.76 528
11670.78 505
11671.80 475
11672.82 456
11673.84 514
11674.86 548
11675.88 531
11676.90 543
11677.92 538
11678.95 553
11679.97 511
11680.99 525
11682.01 486
11683.03 545
11684.05 507
11685.07 532
11686.09 495
11687.11 469
11688.13 486
11689.16 513
11690.18 587
11691.20 564
11692.22 499
11693.24 518
11694.26 562
11695.28 472
11696.30 553
11697.33 516
11698.35 517
11699.37 496
11700.39 498
11701.41 503
11702.43 529
11703.46 471
11704.48 426
11705.50 464
11706.52 457
11707.54 479
11708.57 478
11709.59 488
11710.61 434
11711.63 458
11712.65 434
11713.68 465
11714.70 473
11715.72 496
11716.74 495
11717.77 483
11718.79 472
11719.81 470
11720.83 449
11721.86 469
11722.88 511
11723.90 483
11724.92 454
11725.95 427
11726.97 478
11727.99 446
11729.01 420
11730.04 391
11731.06 456
11732.08 459
11733.11 492
11734.13 445
11735.15 474
11736.18 446
11737.20 450
11738.22 452
11739.25 456
11740.27 459
11741.29 414
11742.32 447
11743.34 433
11744.36 439
11745.39 473
11746.41 494
11747.43 459
11748.46 476
11749.48 484
11750.51 514
11751.53 452
11752.55 491
11753.58 474
11754.60 521
11755.63 509
11756.65 501
11757.67 500
11758.70 440
11759.72 448
11760.75 481
11761.77 446
11762.80 416
11763.82 441
11764.84 421
11765.87 449
11766.89 447
11767.92 470
11768.94 468
11769.97 456
11770.99 423
11772.02 455
11773.04 471
11774.07 445
11775.09 490
11776.12 426
11777.14 482
11778.17 443
11779.19 482
11780.22 412
11781.24 445
11782.27 432
11783.29 428
11784.32 429
11785.34 463
11786.37 425
11787.39 424
11788.42 486
11789.45 447
11790.47 458
11791.50 430
11792.52 492
11793.55 483
11794.57 456
11795.60 433
11796.63 472
11797.65 491
11798.68 491
11799.70 450
11800.73 443
11801.75 422
11802.78 454
11803.81 453
11804.83 461
11805.86 429
11806.89 466
11807.91 496
11808.94 485
11809.97 461
11810.99 452
11812.02 502
11813.04 447
11814.07 452
11815.10 443
11816.12 444
11817.15 426
11818.18 466
11819.21 406
11820.23 439
11821.26 470
11822.29 482
11823.31 490
11824.34 454
11825.37 465
11826.39 473
11827.42 473
11828.45 462
11829.48 457
11830.50 488
11831.53 488
11832.56 484
11833.59 524
11834.61 492
11835.64 500
11836.67 476
11837.70 490
11838.72 483
11839.75 483
11840.78 471
11841.81 467
11842.83 460
11843.86 447
11844.89 447
11845.92 476
11846.95 497
11847.97 502
11849.00 473
11850.03 509
11851.06 542
11852.09 496
11853.12 541
11854.14 492
11855.17 524
11856.20 535
11857.23 519
11858.26 542
11859.29 547
11860.32 522
11861.34 551
11862.37 532
11863.40 538
11864.43 521
11865.46 488
11866.49 505
11867.52 537
11868.55 560
11869.57 512
11870.60 517
11871.63 514
11872.66 500
11873.69 560
11874.72 523
11875.75 559
11876.78 526
11877.81 557
11878.84 544
11879.87 536
11880.90 539
11881.93 583
11882.96 537
11883.99 597
11885.02 615
11886.05 619
11887.08 567
11888.11 590
11889.14 637
11890.16 643
11891.19 611
11892.22 566
11893.26 606
11894.29 573
11895.32 630
11896.35 660
11897.38 661
11898.41 645
11899.44 711
11900.47 712
11901.50 724
11902.53 743
11903.56 778
11904.59 777
11905.62 744
11906.65 676
11907.68 768
11908.71 781
11909.74 735
11910.77 690
11911.80 705
11912.83 690
11913.87 761
11914.90 732
11915.93 691
11916.96 706
11917.99 686
11919.02 690
11920.05 672
11921.08 667
11922.11 739
11923.15 671
11924.18 736
11925.21 668
11926.24 779
11927.27 841
11928.30 887
11929.34 917
11930.37 981
11931.40 1024
11932.43 1085
11933.46 1067
11934.49 1061
11935.53 1036
11936.56 1008
11937.59 1068
11938.62 989
11939.65 864
11940.69 817
11941.72 842
11942.75 740
11943.78 666
11944.82 675
11945.85 656
11946.88 613
11947.91 696
11948.94 625
11949.98 632
11951.01 657
11952.04 649
11953.08 603
11954.11 571
11955.14 596
11956.17 592
11957.21 618
11958.24 582
11959.27 625
11960.31 594
11961.34 566
11962.37 569
11963.40 609
11964.44 630
11965.47 634
11966.50 595
11967.54 597
11968.57 613
11969.60 641
11970.64 606
11971.67 608
11972.70 627
11973.74 606
11974.77 603
11975.81 636
11976.84 651
11977.87 593
11978.91 599
11979.94 600
11980.97 624
11982.01 583
11983.04 602
11984.08 564
11985.11 587
11986.14 586
11987.18 543
11988.21 568
11989.25 630
11990.28 589
11991.32 546
11992.35 604
11993.38 622
11994.42 618
11995.45 603
11996.49 626
11997.52 580
11998.56 610
11999.59 614
12000.63 608
12001.66 642
12002.70 653
12003.73 631
12004.77 659
12005.80 657
12006.84 627
12007.87 678
12008.91 592
12009.94 662
12010.98 634
12012.01 648
12013.05 671
12014.08 673
12015.12 667
12016.15 662
12017.19 695
12018.22 766
12019.26 760
12020.29 711
12021.33 710
12022.37 724
12023.40 732
12024.44 669
12025.47 667
12026.51 676
12027.54 698
12028.58 664
12029.62 665
12030.65 676
12031.69 705
12032.72 680
12033.76 666
12034.80 687
12035.83 680
12036.87 671
12037.91 655
12038.94 655
12039.98 652
12041.01 704
12042.05 724
12043.09 719
12044.12 622
12045.16 642
12046.20 654
12047.23 710
12048.27 676
12049.31 681
12050.35 683
12051.38 612
12052.42 663
12053.46 730
12054.49 671
12055.53 651
12056.57 633
12057.60 619
12058.64 652
12059.68 643
12060.72 676
12061.75 728
12062.79 689
12063.83 696
12064.87 686
12065.90 687
12066.94 656
12067.98 665
12069.02 670
12070.05 676
12071.09 676
12072.13 663
12073.17 675
12074.21 683
12075.24 678
12076.28 654
12077.32 668
12078.36 638
12079.40 708
12080.43 702
12081.47 729
12082.51 705
12083.55 705
12084.59 736
12085.63 731
12086.66 759
12087.70 786
12088.74 804
12089.78 777
12090.82 798
12091.86 733
12092.90 728
12093.93 780
12094.97 811
12096.01 800
12097.05 808
12098.09 814
12099.13 916
12100.17 957
12101.21 936
12102.25 895
12103.28 957
12104.32 987
12105.36 997
12106.40 981
12107.44 1000
12108.48 993
12109.52 1034
12110.56 961
12111.60 864
12112.64 782
12113.68 763
12114.72 731
12115.76 670
12116.80 652
12117.84 645
12118.88 650
12119.92 644
12120.96 644
12122.00 639
12123.04 664
12124.08 628
12125.12 667
12126.16 621
12127.20 584
12128.24 589
12129.28 635
12130.32 646
12131.36 588
12132.40 548
12133.44 520
12134.48 598
12135.52 582
12136.56 561
12137.60 565
12138.64 536
12139.68 570
12140.72 570
12141.76 582
12142.81 573
12143.85 559
12144.89 552
12145.93 592
12146.97 581
12148.01 568
12149.05 536
12150.09 537
12151.13 573
12152.18 542
12153.22 542
12154.26 589
12155.30 552
12156.34 553
12157.38 551
12158.42 518
12159.47 473
12160.51 494
12161.55 509
12162.59 513
12163.63 517
12164.67 532
12165.72 522
12166.76 533
12167.80 544
12168.84 530
12169.88 491
12170.93 530
12171.97 512
12173.01 472
12174.05 466
12175.09 481
12176.14 527
12177.18 536
12178.22 523
12179.26 520
12180.31 574
12181.35 525
12182.39 523
12183.43 543
12184.48 504
12185.52 493
12186.56 524
12187.60 547
12188.65 522
12189.69 464
12190.73 547
12191.78 525
12192.82 494
12193.86 518
12194.91 531
12195.95 515
12196.99 519
12198.04 497
12199.08 499
12200.12 500
12201.17 492
12202.21 507
12203.25 465
12204.30 519
12205.34 495
12206.38 523
12207.43 525
12208.47 500
12209.51 482
12210.56 494
12211.60 504
12212.65 537
12213.69 527
12214.73 506
12215.78 524
12216.82 514
12217.87 495
12218.91 523
12219.95 553
12221.00 488
12222.04 525
12223.09 536
12224.13 526
12225.17 513
12226.22 566
12227.26 558
12228.31 531
12229.35 507
12230.40 506
12231.44 547
12232.49 562
12233.53 547
12234.58 545
12235.62 531
12236.67 530
12237.71 530
12238.76 521
12239.80 496
12240.85 516
12241.89 514
12242.94 558
12243.98 462
12245.03 506
12246.07 508
12247.12 490
12248.16 515
12249.21 484
12250.25 493
12251.30 513
12252.34 499
12253.39 499
12254.44 454
12255.48 449
12256.53 476
12257.57 495
12258.62 489
12259.67 484
12260.71 483
12261.76 472
12262.80 485
12263.85 470
12264.90 495
12265.94 444
12266.99 467
12268.03 472
12269.08 436
12270.13 436
12271.17 451
12272.22 477
12273.27 486
12274.31 501
12275.36 443
12276.41 447
12277.45 461
12278.50 470
12279.55 457
12280.59 454
12281.64 486
12282.69 464
12283.73 462
12284.78 441
12285.83 431
12286.87 431
12287.92 492
12288.97 468
12290.01 452
12291.06 462
12292.11 455
12293.16 463
12294.20 421
12295.25 457
12296.30 409
12297.35 480
12298.39 464
12299.44 470
12300.49 434
12301.54 459
12302.58 482
12303.63 493
12304.68 454
12305.73 441
12306.78 496
12307.82 493
12308.87 491
12309.92 435
12310.97 449
12312.02 491
12313.06 474
12314.11 446
12315.16 468
12316.21 463
12317.26 469
12318.31 451
12319.35 434
12320.40 459
12321.45 416
12322.50 414
12323.55 426
12324.60 427
12325.65 401
12326.69 418
12327.74 391
12328.79 418
12329.84 407
12330.89 442
12331.94 425
12332.99 423
12334.04 451
12335.09 471
12336.13 455
12337.18 415
12338.23 438
12339.28 413
12340.33 404
12341.38 382
12342.43 398
12343.48 423
12344.53 417
12345.58 443
12346.63 421
12347.68 436
12348.73 429
12349.78 471
12350.83 453
12351.88 476
12352.93 448
12353.98 433
12355.03 443
12356.08 463
12357.13 441
12358.18 438
12359.23 427
12360.28 462
12361.33 432
12362.38 448
12363.43 419
12364.48 434
12365.53 426
12366.58 442
12367.63 430
12368.68 415
12369.73 469
12370.78 478
12371.83 446
12372.88 460
12373.93 464
12374.98 479
12376.04 484
12377.09 478
12378.14 455
12379.19 450
12380.24 470
12381.29 473
12382.34 466
12383.39 460
12384.44 458
12385.49 496
12386.55 517
12387.60 445
12388.65 414
12389.70 486
12390.75 508
12391.80 472
12392.85 497
12393.91 486
12394.96 516
12396.01 496
12397.06 494
12398.11 471
12399.17 485
12400.22 500
12401.27 501
12402.32 482
12403.37 483
12404.42 511
12405.48 515
12406.53 504
12407.58 538
12408.63 528
12409.69 523
12410.74 528
12411.79 498
12412.84 487
12413.90 504
12414.95 519
12416.00 507
12417.05 520
12418.11 529
12419.16 502
12420.21 508
12421.26 493
12422.32 481
12423.37 481
12424.42 521
12425.48 516
12426.53 542
12427.58 542
12428.63 543
12429.69 552
12430.74 534
12431.79 530
12432.85 538
12433.90 563
12434.95 554
12436.01 559
12437.06 578
12438.11 551
12439.17 533
12440.22 577
12441.28 544
12442.33 546
12443.38 535
12444.44 554
12445.49 562
12446.54 519
12447.60 530
12448.65 534
12449.71 545
12450.76 537
12451.81 530
12452.87 599
12453.92 557
12454.98 559
12456.03 586
12457.08 594
12458.14 553
12459.19 576
12460.25 575
12461.30 585
12462.36 635
12463.41 560
12464.47 571
12465.52 575
12466.58 628
12467.63 570
12468.68 595
12469.74 625
12470.79 646
12471.85 630
12472.90 661
12473.96 686
12475.01 681
12476.07 677
12477.12 734
12478.18 740
12479.24 707
12480.29 755
12481.35 780
12482.40 800
12483.46 796
12484.51 787
12485.57 816
12486.62 900
12487.68 1010
12488.73 1073
12489.79 1122
12490.85 1215
12491.90 1424
12492.96 1570
12494.01 1614
12495.07 1661
12496.13 1793
12497.18 1883
12498.24 1878
12499.29 1805
12500.35 1741
12501.41 1660
12502.46 1558
12503.52 1372
12504.57 1237
12505.63 1091
12506.69 1002
12507.74 1025
12508.80 951
12509.86 746
12510.91 712
12511.97 805
12513.03 795
12514.08 734
12515.14 725
12516.20 732
12517.25 746
12518.31 704
12519.37 665
12520.42 686
12521.48 721
12522.54 735
12523.60 683
12524.65 668
12525.71 681
12526.77 750
12527.82 694
12528.88 610
12529.94 631
12531.00 646
12532.05 715
12533.11 739
12534.17 741
12535.23 690
12536.28 721
12537.34 725
12538.40 645
12539.46 622
12540.52 663
12541.57 670
12542.63 697
12543.69 680
12544.75 637
12545.81 626
12546.86 666
12547.92 693
12548.98 639
12550.04 614
12551.10 609
12552.15 698
12553.21 691
12554.27 651
12555.33 669
12556.39 705
12557.45 688
12558.51 736
12559.56 671
12560.62 685
12561.68 713
12562.74 745
12563.80 732
12564.86 674
12565.92 725
12566.98 822
12568.03 801
12569.09 816
12570.15 853
12571.21 888
12572.27 979
12573.33 934
12574.39 963
12575.45 1067
12576.51 1080
12577.57 1043
12578.63 1009
12579.69 1032
12580.75 961
12581.81 934
12582.87 943
12583.93 941
12584.98 897
12586.04 948
12587.10 889
12588.16 860
12589.22 863
12590.28 880
12591.34 836
12592.40 768
12593.46 773
12594.52 808
12595.58 824
12596.64 807
12597.70 763
12598.77 796
12599.83 733
12600.89 687
12601.95 732
12603.01 757
12604.07 783
12605.13 686
12606.19 742
12607.25 706
12608.31 744
12609.37 760
12610.43 752
12611.49 751
12612.55 689
12613.61 706
12614.68 740
12615.74 723
12616.80 700
12617.86 746
12618.92 689
12619.98 695
12621.04 677
12622.10 683
12623.16 677
12624.23 675
12625.29 646
12626.35 662
12627.41 639
12628.47 665
12629.53 670
12630.59 685
12631.66 690
12632.72 667
12633.78 667
12634.84 632
12635.90 662
12636.97 644
12638.03 678
12639.09 651
12640.15 657
12641.21 702
12642.28 699
12643.34 667
12644.40 672
12645.46 666
12646.52 675
12647.59 681
12648.65 687
12649.71 683
12650.77 697
12651.84 760
12652.90 791
12653.96 755
12655.03 788
12656.09 783
12657.15 775
12658.21 804
12659.28 826
12660.34 807
12661.40 826
12662.46 868
12663.53 791
12664.59 791
12665.65 824
12666.72 795
12667.78 759
12668.84 785
12669.91 821
12670.97 759
12672.03 761
12673.10 757
12674.16 753
12675.22 725
12676.29 784
12677.35 778
12678.42 780
12679.48 807
12680.54 762
12681.61 792
12682.67 766
12683.73 782
12684.80 792
12685.86 791
12686.93 748
12687.99 763
12689.05 742
12690.12 828
12691.18 776
12692.25 802
12693.31 807
12694.38 841
12695.44 822
12696.50 804
12697.57 807
12698.63 761
12699.70 789
12700.76 830
12701.83 868
12702.89 796
12703.96 890
12705.02 884
12706.09 890
12707.15 869
12708.22 826
12709.28 818
12710.35 848
12711.41 823
12712.48 783
12713.54 749
12714.61 769
12715.67 709
12716.74 708
12717.80 736
12718.87 726
12719.93 729
12721.00 750
12722.06 691
12723.13 704
12724.19 725
12725.26 694
12726.33 756
12727.39 744
12728.46 713
12729.52 739
12730.59 736
12731.66 764
12732.72 718
12733.79 685
12734.85 714
12735.92 729
12736.99 690
12738.05 683
12739.12 667
12740.18 719
12741.25 692
12742.32 644
12743.38 635
12744.45 640
12745.52 637
12746.58 629
12747.65 636
12748.72 566
12749.78 540
12750.85 614
12751.92 639
12752.98 646
12754.05 561
12755.12 578
12756.18 631
12757.25 565
12758.32 599
12759.38 567
12760.45 553
12761.52 567
12762.59 578
12763.65 592
12764.72 561
12765.79 562
12766.85 578
12767.92 576
12768.99 579
12770.06 546
12771.12 515
12772.19 587
12773.26 570
12774.33 547
12775.40 485
12776.46 547
12777.53 512
12778.60 531
12779.67 535
12780.73 556
12781.80 541
12782.87 560
12783.94 529
12785.01 547
12786.08 561
12787.14 536
12788.21 509
12789.28 546
12790.35 532
12791.42 568
12792.49 574
12793.55 532
12794.62 524
12795.69 476
12796.76 525
12797.83 524
12798.90 475
12799.97 516
12801.03 555
12802.10 553
12803.17 546
12804.24 550
12805.31 527
12806.38 534
12807.45 488
12808.52 521
12809.59 464
12810.66 500
12811.72 521
12812.79 560
12813.86 524
12814.93 536
12816.00 554
12817.07 579
12818.14 584
12819.21 565
12820.28 591
12821.35 569
12822.42 548
12823.49 559
12824.56 539
12825.63 549
12826.70 555
12827.77 505
12828.84 510
12829.91 514
12830.98 503
12832.05 548
12833.12 506
12834.19 519
12835.26 493
12836.33 525
12837.40 504
12838.47 506
12839.54 511
12840.61 484
12841.68 469
12842.75 550
12843.82 512
12844.89 507
12845.96 476
12847.04 511
12848.11 470
12849.18 460
12850.25 474
12851.32 523
12852.39 469
12853.46 484
12854.53 491
12855.60 480
12856.67 486
12857.75 425
12858.82 455
12859.89 441
12860.96 504
12862.03 455
12863.10 485
12864.17 486
12865.24 449
12866.32 435
12867.39 426
12868.46 471
12869.53 420
12870.60 404
12871.67 413
12872.75 429
12873.82 405
12874.89 436
12875.96 407
12877.03 405
12878.11 399
12879.18 442
12880.25 455
12881.32 438
12882.39 401
12883.47 432
12884.54 453
12885.61 457
12886.68 430
12887.76 443
12888.83 439
12889.90 433
12890.97 440
12892.05 408
12893.12 402
12894.19 417
12895.27 441
12896.34 429
12897.41 414
12898.48 416
12899.56 442
12900.63 435
12901.70 423
12902.78 392
12903.85 371
12904.92 415
12905.99 438
12907.07 402
12908.14 422
12909.21 408
12910.29 435
12911.36 424
12912.44 425
12913.51 405
12914.58 390
12915.66 401
12916.73 393
12917.80 403
12918.88 385
12919.95 443
12921.02 464
12922.10 403
12923.17 402
12924.25 395
12925.32 418
12926.39 424
12927.47 424
12928.54 427
12929.62 432
12930.69 420
12931.77 386
12932.84 366
12933.91 401
12934.99 433
12936.06 386
12937.14 439
12938.21 411
12939.29 416
12940.36 428
12941.44 419
12942.51 400
12943.59 420
12944.66 389
12945.73 432
12946.81 395
12947.88 432
12948.96 434
12950.03 407
12951.11 430
12952.18 435
12953.26 381
12954.34 375
12955.41 405
12956.49 399
12957.56 397
12958.64 411
12959.71 446
12960.79 421
12961.86 448
12962.94 426
12964.01 402
12965.09 399
12966.17 424
12967.24 416
12968.32 431
12969.39 427
12970.47 381
12971.54 380
12972.62 428
12973.70 419
12974.77 430
12975.85 440
12976.93 426
12978.00 420
12979.08 448
12980.15 451
12981.23 395
12982.31 391
12983.38 403
12984.46 410
12985.54 455
12986.61 402
12987.69 425
12988.77 447
12989.84 443
12990.92 479
12992.00 441
12993.07 433
12994.15 474
12995.23 445
12996.30 430
12997.38 421
12998.46 475
12999.53 425
13000.61 444
13001.69 421
13002.77 436
13003.84 438
13004.92 459
13006.00 488
13007.08 435
13008.15 440
13009.23 425
13010.31 471
13011.39 448
13012.46 462
13013.54 475
13014.62 438
13015.70 460
13016.77 428
13017.85 446
13018.93 480
13020.01 453
13021.09 447
13022.16 474
13023.24 462
13024.32 487
13025.40 482
13026.48 493
13027.56 473
13028.63 544
13029.71 484
13030.79 505
13031.87 478
13032.95 460
13034.03 479
13035.10 498
13036.18 463
13037.26 470
13038.34 483
13039.42 471
13040.50 508
13041.58 490
13042.66 531
13043.73 507
13044.81 460
13045.89 450
13046.97 469
13048.05 489
13049.13 470
13050.21 455
13051.29 443
13052.37 473
13053.45 470
13054.53 524
13055.61 486
13056.69 435
13057.76 466
13058.84 489
13059.92 497
13061.00 434
13062.08 442
13063.16 430
13064.24 422
13065.32 458
13066.40 434
13067.48 449
13068.56 418
13069.64 407
13070.72 449
13071.80 450
13072.88 471
13073.96 414
13075.04 412
13076.12 420
13077.20 389
13078.28 444
13079.36 446
13080.44 404
13081.53 396
13082.61 433
13083.69 440
13084.77 388
13085.85 406
13086.93 436
13088.01 410
13089.09 389
13090.17 390
13091.25 412
13092.33 397
13093.41 395
13094.49 402
13095.58 393
13096.66 415
13097.74 395
13098.82 356
13099.90 392
13100.98 390
13102.06 415
13103.14 402
13104.23 406
13105.31 383
13106.39 367
13107.47 362
13108.55 363
13109.63 408
13110.72 442
13111.80 387
13112.88 374
13113.96 403
13115.04 420
13116.13 428
13117.21 396
13118.29 380
13119.37 364
13120.45 375
13121.54 389
13122.62 388
13123.70 385
13124.78 387
13125.86 410
13126.95 384
13128.03 370
13129.11 366
13130.19 406
13131.28 375
13132.36 429
13133.44 407
13134.52 383
13135.61 398
13136.69 371
13137.77 349
13138.86 370
13139.94 364
13141.02 408
13142.11 408
13143.19 391
13144.27 405
13145.35 390
13146.44 444
13147.52 417
13148.60 394
13149.69 346
13150.77 340
13151.85 373
13152.94 380
13154.02 364
13155.10 385
13156.19 373
13157.27 380
13158.36 352
13159.44 383
13160.52 385
13161.61 397
13162.69 376
13163.77 381
13164.86 385
13165.94 383
13167.03 393
13168.11 387
13169.19 374
13170.28 379
13171.36 391
13172.45 353
13173.53 448
13174.62 409
13175.70 388
13176.79 386
13177.87 367
13178.95 421
13180.04 424
13181.12 400
13182.21 378
13183.29 377
13184.38 409
13185.46 393
13186.55 403
13187.63 378
13188.72 407
13189.80 413
13190.89 388
13191.97 371
13193.06 408
13194.14 413
13195.23 422
13196.31 362
13197.40 387
13198.48 387
13199.57 410
13200.65 427
13201.74 380
13202.83 354
13203.91 370
13205.00 402
13206.08 394
13207.17 374
13208.25 386
13209.34 364
13210.43 380
13211.51 394
13212.60 403
13213.68 381
13214.77 365
13215.86 415
13216.94 425
13218.03 387
13219.11 395
13220.20 371
13221.29 399
13222.37 426
13223.46 381
13224.55 415
13225.63 363
13226.72 399
13227.80 372
13228.89 386
13229.98 387
13231.06 370
13232.15 406
13233.24 356
13234.32 392
13235.41 404
13236.50 400
13237.59 380
13238.67 376
13239.76 386
13240.85 369
13241.93 380
13243.02 399
13244.11 386
13245.20 437
13246.28 433
13247.37 405
13248.46 404
13249.55 409
13250.63 398
13251.72 427
13252.81 410
13253.90 407
13254.98 396
13256.07 405
13257.16 444
13258.25 402
13259.33 399
13260.42 417
13261.51 434
13262.60 451
13263.69 422
13264.77 433
13265.86 451
13266.95 425
13268.04 412
13269.13 436
13270.22 423
13271.30 432
13272.39 411
13273.48 488
13274.57 454
13275.66 418
13276.75 431
13277.83 453
13278.92 447
13280.01 457
13281.10 430
13282.19 457
13283.28 449
13284.37 460
13285.46 454
13286.55 443
13287.63 445
13288.72 468
13289.81 464
13290.90 475
13291.99 478
13293.08 513
13294.17 478
13295.26 461
13296.35 461
13297.44 474
13298.53 457
13299.62 450
13300.71 493
13301.80 488
13302.89 505
13303.97 528
13305.06 499
13306.15 526
13307.24 548
13308.33 505
13309.42 580
13310.51 588
13311.60 555
13312.69 541
13313.78 531
13314.87 559
13315.96 540
13317.05 530
13318.14 540
13319.24 531
13320.33 535
13321.42 521
13322.51 534
13323.60 551
13324.69 495
13325.78 481
13326.87 507
13327.96 547
13329.05 522
13330.14 494
13331.23 487
13332.32 499
13333.41 508
13334.50 524
13335.60 496
13336.69 519
13337.78 513
13338.87 536
13339.96 496
13341.05 517
13342.14 549
13343.23 550
13344.32 526
13345.42 515
13346.51 542
13347.60 517
13348.69 541
13349.78 543
13350.87 540
13351.97 513
13353.06 531
13354.15 565
13355.24 541
13356.33 549
13357.42 569
13358.52 566
13359.61 610
13360.70 612
13361.79 618
13362.88 622
13363.98 641
13365.07 642
13366.16 641
13367.25 675
13368.35 720
13369.44 703
13370.53 750
13371.62 690
13372.72 713
13373.81 718
13374.90 712
13375.99 687
13377.09 663
13378.18 644
13379.27 611
13380.36 642
13381.46 599
13382.55 569
13383.64 569
13384.74 534
13385.83 488
13386.92 520
13388.02 536
13389.11 499
13390.20 497
13391.30 499
13392.39 517
13393.48 507
13394.58 475
13395.67 491
13396.76 497
13397.86 465
13398.95 475
13400.04 461
13401.14 499
13402.23 485
13403.32 507
13404.42 469
13405.51 474
13406.61 516
13407.70 495
13408.79 489
13409.89 494
13410.98 457
13412.08 524
13413.17 491
13414.26 456
13415.36 488
13416.45 560
13417.55 535
13418.64 501
13419.74 499
13420.83 494
13421.93 444
13423.02 486
13424.11 453
13425.21 491
13426.30 539
13427.40 500
13428.49 513
13429.59 498
13430.68 510
13431.78 461
13432.87 494
13433.97 469
13435.06 490
13436.16 475
13437.25 503
13438.35 510
13439.44 499
13440.54 485
13441.63 498
13442.73 488
13443.83 514
13444.92 466
13446.02 496
13447.11 504
13448.21 491
13449.30 540
13450.40 535
13451.49 543
13452.59 516
13453.69 543
13454.78 501
13455.88 506
13456.97 537
13458.07 517
13459.17 529
13460.26 571
13461.36 539
13462.45 525
13463.55 556
13464.65 566
13465.74 540
13466.84 537
13467.94 571
13469.03 599
13470.13 597
13471.23 596
13472.32 558
13473.42 575
13474.52 608
13475.61 608
13476.71 575
13477.81 556
13478.90 559
13480.00 579
13481.10 561
13482.19 585
13483.29 570
13484.39 564
13485.48 584
13486.58 554
13487.68 603
13488.78 608
13489.87 613
13490.97 599
13492.07 582
13493.17 642
13494.26 573
13495.36 606
13496.46 654
13497.56 645
13498.65 716
13499.75 729
13500.85 715
13501.95 727
13503.04 703
13504.14 697
13505.24 734
13506.34 773
13507.44 763
13508.53 720
13509.63 736
13510.73 683
13511.83 712
13512.93 634
13514.03 615
13515.12 644
13516.22 618
13517.32 596
13518.42 567
13519.52 545
13520.62 555
13521.71 552
13522.81 547
13523.91 563
13525.01 528
13526.11 533
13527.21 539
13528.31 493
13529.41 547
13530.51 473
13531.60 514
13532.70 492
13533.80 467
13534.90 506
13536.00 492
13537.10 506
13538.20 563
13539.30 544
13540.40 505
13541.50 501
13542.60 490
13543.70 462
13544.80 501
13545.90 485
13547.00 494
13548.09 464
13549.19 454
13550.29 464
13551.39 496
13552.49 459
13553.59 445
13554.69 478
13555.79 469
13556.89 472
13557.99 449
13559.09 454
13560.19 455
13561.29 483
13562.39 462
13563.50 460
13564.60 500
13565.70 446
13566.80 404
13567.90 415
13569.00 473
13570.10 474
13571.20 443
13572.30 451
13573.40 472
13574.50 481
13575.60 485
13576.70 450
13577.80 489
13578.90 458
13580.01 441
13581.11 470
13582.21 441
13583.31 471
13584.41 409
13585.51 466
13586.61 467
13587.71 499
13588.81 507
13589.92 451
13591.02 467
13592.12 457
13593.22 432
13594.32 465
13595.42 470
13596.53 429
13597.63 410
13598.73 445
13599.83 461
13600.93 449
13602.03 455
13603.14 448
13604.24 510
13605.34 505
13606.44 471
13607.54 458
13608.65 452
13609.75 458
13610.85 470
13611.95 460
13613.06 436
13614.16 479
13615.26 475
13616.36 480
13617.47 480
13618.57 495
13619.67 481
13620.77 495
13621.88 485
13622.98 500
13624.08 472
13625.18 469
13626.29 468
13627.39 451
13628.49 489
13629.60 499
13630.70 522
13631.80 505
13632.91 507
13634.01 482
13635.11 491
13636.21 470
13637.32 485
13638.42 444
13639.53 468
13640.63 503
13641.73 482
13642.84 472
13643.94 467
13645.04 506
13646.15 483
13647.25 450
13648.35 465
13649.46 479
13650.56 481
13651.67 423
13652.77 425
13653.87 488
13654.98 492
13656.08 502
13657.19 453
13658.29 461
13659.39 517
13660.50 433
13661.60 444
13662.71 399
13663.81 466
13664.92 444
13666.02 456
13667.12 400
13668.23 433
13669.33 449
13670.44 441
13671.54 432
13672.65 442
13673.75 466
13674.86 491
13675.96 453
13677.07 456
13678.17 422
13679.28 468
13680.38 464
13681.49 442
13682.59 473
13683.70 472
13684.80 466
13685.91 450
13687.01 461
13688.12 445
13689.22 436
13690.33 465
13691.44 479
13692.54 443
13693.65 473
13694.75 427
13695.86 456
13696.96 484
13698.07 440
13699.18 469
13700.28 492
13701.39 505
13702.49 490
13703.60 480
13704.71 492
13705.81 496
13706.92 472
13708.02 510
13709.13 469
13710.24 474
13711.34 535
13712.45 528
13713.56 505
13714.66 486
13715.77 468
13716.87 479
13717.98 497
13719.09 500
13720.19 509
13721.30 492
13722.41 496
13723.51 521
13724.62 559
13725.73 503
13726.84 562
13727.94 541
13729.05 588
13730.16 556
13731.26 555
13732.37 559
13733.48 579
13734.59 581
13735.69 551
13736.80 547
13737.91 553
13739.01 610
13740.12 587
13741.23 642
13742.34 585
13743.45 584
13744.55 595
13745.66 616
13746.77 592
13747.88 562
13748.98 586
13750.09 600
13751.20 580
13752.31 643
13753.42 665
13754.52 676
13755.63 690
13756.74 674
13757.85 705
13758.96 701
13760.06 748
13761.17 734
13762.28 707
13763.39 741
13764.50 793
13765.61 781
13766.72 771
13767.82 840
13768.93 881
13770.04 943
13771.15 1015
13772.26 985
13773.37 977
13774.48 1041
13775.59 1016
13776.69 1063
13777.80 1017
13778.91 974
13780.02 970
13781.13 987
13782.24 954
13783.35 898
13784.46 841
13785.57 792
13786.68 784
13787.79 741
13788.90 727
13790.01 707
13791.12 690
13792.22 617
13793.33 675
13794.44 637
13795.55 658
13796.66 634
13797.77 690
13798.88 655
13799.99 621
13801.10 668
13802.21 634
13803.32 686
13804.43 648
13805.54 644
13806.65 647
13807.76 675
13808.87 627
13809.98 617
13811.09 582
13812.20 615
13813.32 644
13814.43 631
13815.54 593
13816.65 602
13817.76 614
13818.87 586
13819.98 624
13821.09 629
13822.20 600
13823.31 618
13824.42 591
13825.53 541
13826.64 574
13827.76 563
13828.87 558
13829.98 562
13831.09 596
13832.20 538
13833.31 647
13834.42 601
13835.53 588
13836.65 559
13837.76 570
13838.87 544
13839.98 554
13841.09 557
13842.20 563
13843.31 572
13844.43 574
13845.54 598
13846.65 577
13847.76 568
13848.87 636
13849.99 622
13851.10 602
13852.21 580
13853.32 603
13854.43 637
13855.55 606
13856.66 593
13857.77 645
13858.88 655
13859.99 732
13861.11 729
13862.22 678
13863.33 713
13864.44 707
13865.56 715
13866.67 738
13867.78 727
13868.89 706
13870.01 700
13871.12 663
13872.23 653
13873.35 678
13874.46 675
13875.57 651
13876.68 687
13877.80 686
13878.91 637
13880.02 671
13881.14 704
13882.25 667
13883.36 644
13884.48 648
13885.59 655
13886.70 626
13887.82 630
13888.93 634
13890.04 601
13891.16 601
13892.27 643
13893.39 682
13894.50 659
13895.61 657
13896.73 677
13897.84 667
13898.95 678
13900.07 741
13901.18 743
13902.30 685
13903.41 665
13904.52 673
13905.64 666
13906.75 606
13907.87 681
13908.98 679
13910.10 633
13911.21 652
13912.32 648
13913.44 629
13914.55 569
13915.67 590
13916.78 638
13917.90 619
13919.01 557
13920.13 559
13921.24 545
13922.36 578
13923.47 565
13924.59 592
13925.70 596
13926.82 566
13927.93 611
13929.05 608
13930.16 590
13931.28 542
13932.39 590
13933.51 581
13934.62 607
13935.74 565
13936.85 614
13937.97 598
13939.08 554
13940.20 625
13941.32 575
13942.43 594
13943.55 569
13944.66 566
13945.78 576
13946.89 561
13948.01 572
13949.13 551
13950.24 525
13951.36 556
13952.47 582
13953.59 493
13954.71 505
13955.82 532
13956.94 517
13958.05 520
13959.17 546
13960.29 540
13961.40 593
13962.52 565
13963.64 532
13964.75 528
13965.87 554
13966.99 530
13968.10 561
13969.22 576
13970.34 503
13971.45 526
13972.57 526
13973.69 565
13974.80 586
13975.92 565
13977.04 541
13978.16 541
13979.27 544
13980.39 581
13981.51 540
13982.62 480
13983.74 494
13984.86 500
13985.98 521
13987.09 503
13988.21 550
13989.33 570
13990.45 537
13991.56 528
13992.68 533
13993.80 510
13994.92 522
13996.03 575
13997.15 549
13998.27 567
13999.39 558
14000.51 551
14001.62 570
14002.74 532
14003.86 541
14004.98 544
14006.10 562
14007.21 574
14008.33 537
14009.45 524
14010.57 554
14011.69 584
14012.81 580
14013.93 544
14015.04 562
14016.16 601
14017.28 574
14018.40 570
14019.52 590
14020.64 561
14021.76 567
14022.87 620
14023.99 579
14025.11 569
14026.23 555
14027.35 549
14028.47 549
14029.59 527
14030.71 572
14031.83 532
14032.95 563
14034.07 550
14035.19 591
14036.30 518
14037.42 573
14038.54 539
14039.66 526
14040.78 540
14041.90 512
14043.02 541
14044.14 503
14045.26 517
14046.38 468
14047.50 507
14048.62 543
14049.74 554
14050.86 536
14051.98 497
14053.10 524
14054.22 484
14055.34 522
14056.46 500
14057.58 477
14058.70 526
14059.82 550
14060.94 514
14062.06 527
14063.18 509
14064.30 504
14065.43 559
14066.55 550
14067.67 552
14068.79 519
14069.91 559
14071.03 531
14072.15 555
14073.27 548
14074.39 533
14075.51 549
14076.63 541
14077.75 527
14078.88 515
14080.00 545
14081.12 609
14082.24 574
14083.36 540
14084.48 573
14085.60 614
14086.72 658
14087.85 601
14088.97 596
14090.09 602
14091.21 612
14092.33 630
14093.45 658
14094.58 679
14095.70 645
14096.82 702
14097.94 667
14099.06 657
14100.19 677
14101.31 744
14102.43 674
14103.55 644
14104.67 668
14105.80 671
14106.92 682
14108.04 637
14109.16 644
14110.28 622
14111.41 631
14112.53 618
14113.65 537
14114.77 593
14115.90 549
14117.02 547
14118.14 583
14119.27 529
14120.39 534
14121.51 525
14122.63 547
14123.76 554
14124.88 507
14126.00 513
14127.13 561
14128.25 541
14129.37 517
14130.50 544
14131.62 559
14132.74 559
14133.86 551
14134.99 529
14136.11 485
14137.24 559
14138.36 532
14139.48 531
14140.61 492
14141.73 483
14142.85 554
14143.98 568
14145.10 519
14146.22 524
14147.35 485
14148.47 536
14149.60 525
14150.72 504
14151.84 518
14152.97 537
14154.09 511
14155.22 495
14156.34 479
14157.46 520
14158.59 536
14159.71 524
14160.84 540
14161.96 535
14163.09 537
14164.21 514
14165.34 506
14166.46 537
14167.58 477
14168.71 515
14169.83 494
14170.96 520
14172.08 486
14173.21 476
14174.33 516
14175.46 506
14176.58 508
14177.71 499
14178.83 502
14179.96 503
14181.08 481
14182.21 474
14183.33 500
14184.46 518
14185.59 528
14186.71 464
14187.84 535
14188.96 540
14190.09 529
14191.21 513
14192.34 472
14193.46 470
14194.59 493
14195.72 528
14196.84 547
14197.97 482
14199.09 506
14200.22 451
14201.35 467
14202.47 508
14203.60 491
14204.72 500
14205.85 501
14206.98 506
14208.10 476
14209.23 471
14210.35 475
14211.48 490
14212.61 481
14213.73 467
14214.86 453
14215.99 457
14217.11 467
14218.24 439
14219.37 443
14220.49 466
14221.62 429
14222.75 433
14223.87 424
14225.00 440
14226.13 469
14227.26 453
14228.38 449
14229.51 426
14230.64 443
14231.76 457
14232.89 457
14234.02 426
14235.15 430
14236.27 459
14237.40 448
14238.53 428
14239.66 454
14240.78 457
14241.91 440
14243.04 446
14244.17 451
14245.29 454
14246.42 426
14247.55 444
14248.68 415
14249.81 410
14250.93 439
14252.06 459
14253.19 425
14254.32 455
14255.45 428
14256.57 420
14257.70 435
14258.83 413
14259.96 415
14261.09 437
14262.22 436
14263.34 413
14264.47 427
14265.60 418
14266.73 419
14267.86 421
14268.99 398
14270.12 386
14271.24 387
14272.37 439
14273.50 468
14274.63 422
14275.76 413
14276.89 398
14278.02 407
14279.15 392
14280.28 389
14281.41 418
14282.54 398
14283.66 400
14284.79 386
14285.92 371
14287.05 410
14288.18 413
14289.31 392
14290.44 379
14291.57 403
14292.70 423
14293.83 391
14294.96 372
14296.09 360
14297.22 395
14298.35 410
14299.48 372
14300.61 392
14301.74 395
14302.87 376
14304.00 385
14305.13 392
14306.26 382
14307.39 364
14308.52 323
14309.65 410
14310.78 382
14311.91 388
14313.04 378
14314.17 376
14315.30 357
14316.43 374
14317.56 382
14318.69 380
14319.82 370
14320.96 367
14322.09 394
14323.22 379
14324.35 363
14325.48 371
14326.61 336
14327.74 388
14328.87 387
14330.00 366
14331.13 352
14332.27 401
14333.40 388
14334.53 362
14335.66 351
14336.79 344
14337.92 389
14339.05 378
14340.18 359
14341.32 349
14342.45 344
14343.58 356
14344.71 357
14345.84 361
14346.98 373
14348.11 348
14349.24 352
14350.37 371
14351.50 366
14352.63 371
14353.77 367
14354.90 372
14356.03 388
14357.16 362
14358.30 340
14359.43 384
14360.56 363
14361.69 372
14362.82 352
14363.96 369
14365.09 362
14366.22 370
14367.35 359
14368.49 383
14369.62 371
14370.75 397
14371.89 365
14373.02 378
14374.15 365
14375.28 349
14376.42 364
14377.55 382
14378.68 362
14379.82 380
14380.95 386
14382.08 341
14383.22 351
14384.35 354
14385.48 382
14386.62 385
14387.75 406
14388.88 379
14390.02 377
14391.15 368
14392.28 369
14393.42 386
14394.55 396
14395.68 388
14396.82 392
14397.95 414
14399.09 395
14400.22 370
14401.35 349
14402.49 397
14403.62 416
14404.76 401
14405.89 381
14407.02 398
14408.16 395
14409.29 381
14410.43 405
14411.56 372
14412.70 362
14413.83 411
14414.96 416
14416.10 372
14417.23 358
14418.37 328
14419.50 387
14420.64 366
14421.77 348
14422.91 380
14424.04 405
14425.18 390
14426.31 380
14427.45 365
14428.58 399
14429.72 391
14430.85 403
14431.99 449
14433.12 384
14434.26 416
14435.39 429
14436.53 432
14437.66 398
14438.80 394
14439.93 391
14441.07 393
14442.20 372
14443.34 417
14444.48 424
14445.61 373
14446.75 359
14447.88 398
14449.02 397
14450.15 382
14451.29 400
14452.43 408
14453.56 404
14454.70 350
14455.83 396
14456.97 391
14458.11 398
14459.24 394
14460.38 412
14461.52 409
14462.65 422
14463.79 441
14464.93 423
14466.06 399
14467.20 420
14468.33 407
14469.47 433
14470.61 393
14471.74 429
14472.88 428
14474.02 436
14475.16 404
14476.29 440
14477.43 443
14478.57 426
14479.70 403
14480.84 393
14481.98 431
14483.11 421
14484.25 426
14485.39 417
14486.53 416
14487.66 452
14488.80 418
14489.94 413
14491.08 380
14492.21 431
14493.35 424
14494.49 421
14495.63 409
14496.76 429
14497.90 425
14499.04 445
14500.18 404
14501.31 389
14502.45 392
14503.59 383
14504.73 415
14505.87 410
14507.01 427
14508.14 398
14509.28 394
14510.42 376
14511.56 415
14512.70 357
14513.83 388
14514.97 397
14516.11 373
14517.25 364
14518.39 369
14519.53 363
14520.67 403
14521.80 404
14522.94 394
14524.08 364
14525.22 360
14526.36 367
14527.50 367
14528.64 394
14529.78 366
14530.92 386
14532.05 379
14533.19 393
14534.33 357
14535.47 386
14536.61 396
14537.75 380
14538.89 392
14540.03 376
14541.17 371
14542.31 377
14543.45 334
14544.59 343
14545.73 381
14546.87 391
14548.01 378
14549.15 391
14550.29 372
14551.43 367
14552.57 367
14553.71 372
14554.85 394
14555.99 389
14557.13 393
14558.27 346
14559.41 380
14560.55 355
14561.69 368
14562.83 370
14563.97 388
14565.11 412
14566.25 388
14567.39 376
14568.53 394
14569.67 376
14570.81 388
14571.95 383
14573.09 421
14574.23 420
14575.37 423
14576.51 413
14577.66 407
14578.80 388
14579.94 417
14581.08 430
14582.22 389
14583.36 436
14584.50 420
14585.64 400
14586.78 365
14587.93 382
14589.07 417
14590.21 399
14591.35 443
14592.49 439
14593.63 430
14594.77 433
14595.92 409
14597.06 439
14598.20 415
14599.34 429
14600.48 411
14601.62 426
14602.77 424
14603.91 440
14605.05 437
14606.19 444
14607.33 418
14608.48 440
14609.62 472
14610.76 460
14611.90 491
14613.04 442
14614.19 484
14615.33 470
14616.47 427
14617.61 427
14618.76 446
14619.90 495
14621.04 510
14622.18 491
14623.33 481
14624.47 479
14625.61 477
14626.76 483
14627.90 518
14629.04 515
14630.18 539
14631.33 594
14632.47 577
14633.61 578
14634.76 555
14635.90 558
14637.04 586
14638.19 609
14639.33 557
14640.47 578
14641.62 617
14642.76 612
14643.90 522
14645.05 523
14646.19 503
14647.33 499
14648.48 510
14649.62 453
14650.76 472
14651.91 446
14653.05 438
14654.20 393
14655.34 455
14656.48 434
14657.63 438
14658.77 418
14659.92 394
14661.06 403
14662.20 410
14663.35 400
14664.49 417
14665.64 443
14666.78 409
14667.93 399
14669.07 413
14670.22 416
14671.36 389
14672.50 437
14673.65 394
14674.79 401
14675.94 388
14677.08 430
14678.23 404
14679.37 376
14680.52 361
14681.66 380
14682.81 422
14683.95 372
14685.10 364
14686.24 377
14687.39 381
14688.53 405
14689.68 369
14690.82 361
14691.97 404
14693.12 427
14694.26 350
14695.41 341
14696.55 356
14697.70 369
14698.84 372
14699.99 337
14701.13 316
14702.28 347
14703.43 343
14704.57 366
14705.72 338
14706.86 324
14708.01 331
14709.16 325
14710.30 350
14711.45 353
14712.59 354
14713.74 377
14714.89 367
14716.03 390
14717.18 369
14718.33 342
14719.47 360
14720.62 384
14721.77 351
14722.91 343
14724.06 357
14725.21 358
14726.35 371
14727.50 372
14728.65 397
14729.79 372
14730.94 389
14732.09 339
14733.23 349
14734.38 404
14735.53 352
14736.67 362
14737.82 364
14738.97 369
14740.12 335
14741.26 368
14742.41 342
14743.56 345
14744.71 326
14745.85 353
14747.00 381
14748.15 407
14749.30 410
14750.44 336
14751.59 342
14752.74 340
14753.89 356
14755.03 424
14756.18 356
14757.33 358
14758.48 377
14759.63 363
14760.77 357
14761.92 393
14763.07 389
14764.22 405
14765.37 370
14766.52 361
14767.66 354
14768.81 381
14769.96 367
14771.11 393
14772.26 365
14773.41 377
14774.55 356
14775.70 371
14776.85 384
14778.00 369
14779.15 355
14780.30 396
14781.45 393
14782.60 443
14783.74 401
14784.89 405
14786.04 375
14787.19 380
14788.34 384
14789.49 360
14790.64 407
14791.79 419
14792.94 384
14794.09 351
14795.24 362
14796.39 379
14797.54 437
14798.69 412
14799.83 368
14800.98 387
14802.13 412
14803.28 418
14804.43 390
14805.58 381
14806.73 415
14807.88 438
14809.03 414
14810.18 382
14811.33 380
14812.48 417
14813.63 410
14814.78 383
14815.93 350
14817.08 408
14818.23 419
14819.38 375
14820.53 383
14821.69 357
14822.84 384
14823.99 383
14825.14 384
14826.29 370
14827.44 367
14828.59 351
14829.74 368
14830.89 341
14832.04 340
14833.19 391
14834.34 395
14835.49 398
14836.65 337
14837.80 341
14838.95 342
14840.10 395
14841.25 366
14842.40 318
14843.55 328
14844.70 320
14845.85 331
14847.01 304
14848.16 301
14849.31 292
14850.46 342
14851.61 344
14852.76 316
14853.92 302
14855.07 316
14856.22 291
14857.37 339
14858.52 311
14859.67 279
14860.83 296
14861.98 297
14863.13 336
14864.28 304
14865.44 313
14866.59 308
14867.74 355
14868.89 321
14870.04 285
14871.20 302
14872.35 343
14873.50 315
14874.65 314
14875.81 324
14876.96 347
14878.11 313
14879.26 314
14880.42 275
14881.57 286
14882.72 286
14883.88 320
14885.03 355
14886.18 310
14887.33 311
14888.49 288
14889.64 293
14890.79 284
14891.95 322
14893.10 319
14894.25 300
14895.41 309
14896.56 281
14897.71 289
14898.87 308
14900.02 363
14901.17 334
14902.33 303
14903.48 322
14904.63 336
14905.79 309
14906.94 303
14908.10 286
14909.25 302
14910.40 319
14911.56 313
14912.71 284
14913.87 295
14915.02 262
14916.17 288
14917.33 298
14918.48 291
14919.64 292
14920.79 287
14921.94 343
14923.10 293
14924.25 304
14925.41 334
14926.56 332
14927.72 325
14928.87 329
14930.03 299
14931.18 282
14932.34 311
14933.49 326
14934.65 288
14935.80 314
14936.96 307
14938.11 318
14939.27 310
14940.42 313
14941.58 282
14942.73 296
14943.89 340
14945.04 323
14946.20 321
14947.35 276
14948.51 295
14949.66 295
14950.82 339
14951.97 317
14953.13 345
14954.28 322
14955.44 312
14956.60 283
14957.75 301
14958.91 321
14960.06 328
14961.22 350
14962.37 316
14963.53 306
14964.69 296
14965.84 319
14967.00 319
14968.16 271
14969.31 290
14970.47 297
14971.62 281
14972.78 277
14973.94 331
14975.09 244
14976.25 255
14977.41 285
14978.56 290
14979.72 307
14980.88 269
14982.03 257
14983.19 302
14984.35 295
14985.50 296
14986.66 279
14987.82 306
14988.97 264
14990.13 250
14991.29 273
14992.44 260
14993.60 255
14994.76 309
14995.92 284
14997.07 228
14998.23 291
14999.39 256
15000.55 283
15001.70 272
15002.86 251
15004.02 273
15005.18 287
15006.33 267
15007.49 280
15008.65 260
15009.81 259
15010.96 277
15012.12 280
15013.28 261
15014.44 259
15015.60 260
15016.75 255
15017.91 272
15019.07 250
15020.23 222
15021.39 251
15022.54 295
15023.70 255
15024.86 268
15026.02 248
15027.18 284
15028.34 284
15029.49 278
15030.65 264
15031.81 271
15032.97 280
15034.13 278
15035.29 293
15036.45 229
15037.61 257
15038.76 252
15039.92 256
15041.08 242
15042.24 273
15043.40 283
15044.56 248
15045.72 281
15046.88 267
15048.04 273
15049.20 261
15050.36 274
15051.51 260
15052.67 286
15053.83 257
15054.99 268
15056.15 257
15057.31 269
15058.47 262
15059.63 246
15060.79 250
15061.95 295
15063.11 256
15064.27 260
15065.43 249
15066.59 268
15067.75 253
15068.91 241
15070.07 264
15071.23 219
15072.39 248
15073.55 269
15074.71 264
15075.87 254
15077.03 292
15078.19 276
15079.35 284
15080.51 252
15081.67 263
15082.83 283
15083.99 266
15085.16 272
15086.32 242
15087.48 274
15088.64 242
15089.80 239
15090.96 268
15092.12 270
15093.28 238
15094.44 234
15095.60 247
15096.76 278
15097.93 240
15099.09 277
15100.25 254
15101.41 243
15102.57 231
15103.73 248
15104.89 305
15106.05 250
15107.22 227
15108.38 237
15109.54 274
15110.70 298
15111.86 282
15113.02 241
15114.19 252
15115.35 250
15116.51 275
15117.67 275
15118.83 250
15120.00 289
15121.16 283
15122.32 305
15123.48 250
15124.64 254
15125.81 275
15126.97 265
15128.13 258
15129.29 283
15130.46 268
15131.62 281
15132.78 276
15133.94 286
15135.11 261
15136.27 268
15137.43 254
15138.59 280
15139.76 297
15140.92 270
15142.08 299
15143.25 272
15144.41 263
15145.57 255
15146.73 284
15147.90 272
15149.06 264
15150.22 257
15151.39 298
15152.55 293
15153.71 239
15154.88 251
15156.04 256
15157.20 301
15158.37 265
15159.53 271
15160.69 285
15161.86 284
15163.02 297
15164.19 284
15165.35 271
15166.51 262
15167.68 287
15168.84 267
15170.00 248
15171.17 267
15172.33 298
15173.50 276
15174.66 281
15175.83 317
15176.99 284
15178.15 301
15179.32 307
15180.48 274
15181.65 271
15182.81 279
15183.98 312
15185.14 292
15186.30 333
15187.47 272
15188.63 262
15189.80 311
15190.96 320
15192.13 306
15193.29 278
15194.46 283
15195.62 278
15196.79 314
15197.95 320
15199.12 315
15200.28 291
15201.45 333
15202.61 288
15203.78 312
15204.94 307
15206.11 315
15207.27 322
15208.44 312
15209.61 334
15210.77 329
15211.94 341
15213.10 312
15214.27 300
15215.43 307
15216.60 340
15217.76 325
15218.93 321
15220.10 359
15221.26 349
15222.43 343
15223.59 336
15224.76 357
15225.93 348
15227.09 366
15228.26 364
15229.42 369
15230.59 345
15231.76 368
15232.92 393
15234.09 392
15235.26 373
15236.42 404
15237.59 415
15238.76 382
15239.92 371
15241.09 378
15242.26 367
15243.42 369
15244.59 338
15245.76 330
15246.92 352
15248.09 352
15249.26 353
15250.42 339
15251.59 359
15252.76 295
15253.93 312
15255.09 303
15256.26 344
15257.43 332
15258.60 349
15259.76 317
15260.93 359
15262.10 334
15263.26 314
15264.43 328
15265.60 312
15266.77 327
15267.94 320
15269.10 331
15270.27 292
15271.44 308
15272.61 301
15273.77 301
15274.94 302
15276.11 294
15277.28 312
15278.45 332
15279.62 305
15280.78 294
15281.95 278
15283.12 296
15284.29 328
15285.46 304
15286.62 319
15287.79 308
15288.96 357
15290.13 299
15291.30 256
15292.47 257
15293.64 321
15294.81 311
15295.97 310
15297.14 282
15298.31 296
15299.48 321
15300.65 322
15301.82 329
15302.99 299
15304.16 289
15305.33 272
15306.49 310
15307.66 276
15308.83 274
15310.00 287
15311.17 332
15312.34 318
15313.51 307
15314.68 299
15315.85 305
15317.02 341
15318.19 309
15319.36 294
15320.53 295
15321.70 296
15322.87 305
15324.04 336
15325.21 271
15326.38 285
15327.55 309
15328.72 311
15329.89 299
15331.06 272
15332.23 306
15333.40 323
15334.57 320
15335.74 296
15336.91 285
15338.08 307
15339.25 318
15340.42 314
15341.59 348
15342.76 295
15343.93 327
15345.10 323
15346.27 339
15347.44 302
15348.62 316
15349.79 314
15350.96 332
15352.13 308
15353.30 325
15354.47 332
15355.64 311
15356.81 322
15357.98 314
15359.15 328
15360.33 307
15361.50 325
15362.67 295
15363.84 311
15365.01 279
15366.18 308
15367.35 300
15368.53 324
15369.70 316
15370.87 289
15372.04 302
15373.21 313
15374.38 289
15375.56 293
15376.73 372
15377.90 322
15379.07 315
15380.24 267
15381.42 330
15382.59 299
15383.76 321
15384.93 342
15386.10 331
15387.28 305
15388.45 310
15389.62 354
15390.79 339
15391.97 346
15393.14 340
15394.31 344
15395.48 348
15396.66 367
15397.83 329
15399.00 331
15400.17 305
15401.35 362
15402.52 351
15403.69 356
15404.87 332
15406.04 320
15407.21 307
15408.39 314
15409.56 305
15410.73 297
15411.91 323
15413.08 305
15414.25 317
15415.42 292
15416.60 351
15417.77 314
15418.95 298
15420.12 270
15421.29 289
15422.47 277
15423.64 298
15424.81 316
15425.99 304
15427.16 308
15428.33 291
15429.51 298
15430.68 291
15431.86 277
15433.03 277
15434.20 300
15435.38 258
15436.55 278
15437.73 269
15438.90 261
15440.08 274
15441.25 289
15442.42 282
15443.60 273
15444.77 280
15445.95 273
15447.12 289
15448.30 259
15449.47 267
15450.65 270
15451.82 281
15453.00 241
15454.17 269
15455.35 273
15456.52 281
15457.70 278
15458.87 277
15460.05 253
15461.22 263
15462.40 278
15463.57 268
15464.75 283
15465.92 251
15467.10 268
15468.27 276
15469.45 255
15470.62 256
15471.80 235
15472.97 238
15474.15 296
15475.33 278
15476.50 284
15477.68 269
15478.85 259
15480.03 292
15481.20 252
15482.38 253
15483.56 258
15484.73 297
15485.91 280
15487.08 268
15488.26 235
15489.44 268
15490.61 263
15491.79 280
15492.97 261
15494.14 291
15495.32 271
15496.49 277
15497.67 273
15498.85 254
15500.02 304
15501.20 286
15502.38 273
15503.55 234
15504.73 280
15505.91 296
15507.08 317
15508.26 281
15509.44 281
15510.62 280
15511.79 275
15512.97 260
15514.15 266
15515.32 265
15516.50 236
15517.68 254
15518.86 296
15520.03 278
15521.21 226
15522.39 232
15523.57 250
15524.74 294
15525.92 268
15527.10 281
15528.28 268
15529.45 298
15530.63 267
15531.81 268
15532.99 305
15534.16 267
15535.34 274
15536.52 284
15537.70 337
15538.88 280
15540.06 283
15541.23 272
15542.41 321
15543.59 312
15544.77 319
15545.95 317
15547.12 289
15548.30 274
15549.48 260
15550.66 278
15551.84 270
15553.02 281
15554.20 298
15555.37 284
15556.55 303
15557.73 279
15558.91 258
15560.09 315
15561.27 306
15562.45 315
15563.63 270
15564.81 282
15565.98 298
15567.16 267
15568.34 283
15569.52 288
15570.70 291
15571.88 333
15573.06 285
15574.24 312
15575.42 316
15576.60 288
15577.78 299
15578.96 285
15580.14 305
15581.32 269
15582.50 297
15583.68 307
15584.86 302
15586.04 325
15587.22 332
15588.40 314
15589.58 311
15590.76 321
15591.94 274
15593.12 308
15594.30 305
15595.48 313
15596.66 326
15597.84 349
15599.02 360
15600.20 335
15601.38 318
15602.56 342
15603.74 331
15604.92 337
15606.10 338
15607.28 338
15608.46 345
15609.64 341
15610.82 354
15612.00 334
15613.19 369
15614.37 310
15615.55 373
15616.73 338
15617.91 368
15619.09 355
15620.27 367
15621.45 366
15622.63 394
15623.82 369
15625.00 386
15626.18 356
15627.36 361
15628.54 402
15629.72 381
15630.90 405
15632.09 398
15633.27 337
15634.45 375
15635.63 383
15636.81 374
15637.99 382
15639.18 355
15640.36 402
15641.54 372
15642.72 356
15643.90 396
15645.09 453
15646.27 412
15647.45 395
15648.63 408
15649.82 429
15651.00 460
15652.18 409
15653.36 428
15654.54 407
15655.73 422
15656.91 415
15658.09 413
15659.28 423
15660.46 422
15661.64 452
15662.82 460
15664.01 469
15665.19 419
15666.37 452
15667.55 432
15668.74 429
15669.92 442
15671.10 426
15672.29 444
15673.47 421
15674.65 423
15675.84 416
15677.02 408
15678.20 418
15679.39 417
15680.57 415
15681.75 423
15682.94 388
15684.12 402
15685.30 423
15686.49 363
15687.67 391
15688.86 414
15690.04 408
15691.22 418
15692.41 389
15693.59 458
15694.78 402
15695.96 419
15697.14 437
15698.33 420
15699.51 445
15700.70 402
15701.88 397
15703.06 406
15704.25 426
15705.43 407
15706.62 419
15707.80 424
15708.99 479
15710.17 420
15711.36 412
15712.54 411
15713.73 433
15714.91 480
15716.09 495
15717.28 468
15718.46 474
15719.65 480
15720.83 495
15722.02 455
15723.20 511
15724.39 494
15725.57 439
15726.76 529
15727.95 442
15729.13 446
15730.32 469
15731.50 478
15732.69 454
15733.87 469
15735.06 463
15736.24 475
15737.43 507
15738.61 494
15739.80 467
15740.99 440
15742.17 531
15743.36 467
15744.54 478
15745.73 472
15746.92 485
15748.10 502
15749.29 505
15750.47 506
15751.66 486
15752.85 478
15754.03 459
15755.22 497
15756.40 488
15757.59 475
15758.78 461
15759.96 513
15761.15 481
15762.34 477
15763.52 448
15764.71 452
15765.90 468
15767.08 514
15768.27 467
15769.46 463
15770.64 444
15771.83 438
15773.02 448
15774.20 446
15775.39 447
15776.58 436
15777.77 484
15778.95 427
15780.14 426
15781.33 429
15782.51 473
15783.70 468
15784.89 417
15786.08 433
15787.26 479
15788.45 471
15789.64 455
15790.83 442
15792.01 437
15793.20 405
15794.39 422
15795.58 432
15796.77 396
15797.95 425
15799.14 430
15800.33 432
15801.52 405
15802.71 393
15803.89 400
15805.08 379
15806.27 406
15807.46 395
15808.65 384
15809.84 358
15811.02 405
15812.21 410
15813.40 394
15814.59 374
15815.78 372
15816.97 387
15818.15 386
15819.34 357
15820.53 340
15821.72 370
15822.91 356
15824.10 366
15825.29 321
15826.48 347
15827.67 375
15828.85 348
15830.04 343
15831.23 307
15832.42 358
15833.61 371
15834.80 356
15835.99 341
15837.18 338
15838.37 369
15839.56 345
15840.75 363
15841.94 349
15843.13 353
15844.32 339
15845.51 341
15846.70 360
15847.89 354
15849.08 352
15850.27 347
15851.46 304
15852.65 284
15853.84 320
15855.03 323
15856.22 339
15857.41 353
15858.60 346
15859.79 339
15860.98 359
15862.17 342
15863.36 362
15864.55 407
15865.74 350
15866.93 373
15868.12 353
15869.31 341
15870.50 363
15871.69 397
15872.88 314
15874.07 321
15875.26 365
15876.45 369
15877.64 366
15878.84 364
15880.03 360
15881.22 364
15882.41 368
15883.60 370
15884.79 396
15885.98 369
15887.17 355
15888.36 414
15889.56 388
15890.75 407
15891.94 371
15893.13 367
15894.32 384
15895.51 373
15896.71 399
15897.90 368
15899.09 381
15900.28 359
15901.47 403
15902.66 413
15903.86 422
15905.05 380
15906.24 373
15907.43 398
15908.62 389
15909.82 421
15911.01 402
15912.20 394
15913.39 404
15914.58 426
15915.78 400
15916.97 420
15918.16 456
15919.35 452
15920.55 406
15921.74 412
15922.93 373
15924.12 417
15925.32 415
15926.51 374
15927.70 415
15928.90 435
15930.09 433
15931.28 435
15932.47 411
15933.67 366
15934.86 389
15936.05 432
15937.25 425
15938.44 428
15939.63 436
15940.83 405
15942.02 425
15943.21 403
15944.41 407
15945.60 404
15946.79 369
15947.99 346
15949.18 331
15950.37 343
15951.57 331
15952.76 353
15953.96 362
15955.15 376
15956.34 315
15957.54 311
15958.73 327
15959.92 329
15961.12 317
15962.31 293
15963.51 343
15964.70 332
15965.90 310
15967.09 295
15968.28 316
15969.48 278
15970.67 304
15971.87 321
15973.06 315
15974.26 302
15975.45 280
15976.65 312
15977.84 334
15979.03 298
15980.23 281
15981.42 299
15982.62 292
15983.81 302
15985.01 286
15986.20 298
15987.40 299
15988.59 315
15989.79 278
15990.98 253
15992.18 256
15993.37 289
15994.57 298
15995.77 305
15996.96 260
15998.16 277
15999.35 287
16000.55 277
16001.74 302
16002.94 262
16004.13 304
16005.33 304
16006.53 279
16007.72 255
16008.92 258
16010.11 268
16011.31 303
16012.51 301
16013.70 276
16014.90 257
16016.09 280
16017.29 312
16018.49 269
16019.68 269
16020.88 296
16022.07 296
16023.27 269
16024.47 260
16025.66 266
16026.86 266
16028.06 291
16029.25 220
16030.45 262
16031.65 302
16032.84 291
16034.04 289
16035.24 280
16036.43 267
16037.63 263
16038.83 277
16040.02 262
16041.22 261
16042.42 278
16043.62 278
16044.81 269
16046.01 252
16047.21 256
16048.40 243
16049.60 278
16050.80 244
16052.00 265
16053.19 270
16054.39 290
16055.59 301
16056.79 264
16057.99 231
16059.18 260
16060.38 272
16061.58 288
16062.78 264
16063.97 256
16065.17 263
16066.37 248
16067.57 264
16068.77 243
16069.96 241
16071.16 245
16072.36 254
16073.56 244
16074.76 253
16075.96 250
16077.15 263
16078.35 295
16079.55 285
16080.75 264
16081.95 250
16083.15 289
16084.35 255
16085.54 264
16086.74 237
16087.94 239
16089.14 247
16090.34 287
16091.54 268
16092.74 228
16093.94 230
16095.14 230
16096.33 243
16097.53 271
16098.73 243
16099.93 203
16101.13 237
16102.33 244
16103.53 241
16104.73 227
16105.93 259
16107.13 264
16108.33 242
16109.53 226
16110.73 223
16111.93 262
16113.13 283
16114.33 237
16115.53 241
16116.73 238
16117.93 226
16119.13 252
16120.33 262
16121.53 229
16122.73 259
16123.93 284
16125.13 264
16126.33 245
16127.53 241
16128.73 250
16129.93 255
16131.13 249
16132.33 249
16133.53 226
16134.73 239
16135.93 243
16137.13 232
16138.33 217
16139.53 235
16140.73 245
16141.93 253
16143.13 235
16144.34 228
16145.54 239
16146.74 232
16147.94 258
16149.14 243
16150.34 237
16151.54 270
16152.74 281
16153.94 242
16155.15 207
16156.35 219
16157.55 254
16158.75 242
16159.95 243
16161.15 221
16162.35 241
16163.56 240
16164.76 254
16165.96 231
16167.16 244
16168.36 272
16169.56 253
16170.77 282
16171.97 231
16173.17 234
16174.37 233
16175.57 248
16176.78 271
16177.98 255
16179.18 245
16180.38 255
16181.59 222
16182.79 268
16183.99 204
16185.19 239
16186.40 229
16187.60 274
16188.80 251
16190.00 231
16191.21 232
16192.41 222
16193.61 276
16194.81 239
16196.02 230
16197.22 220
16198.42 244
16199.63 232
16200.83 244
16202.03 240
16203.23 258
16204.44 240
16205.64 274
16206.84 267
16208.05 242
16209.25 264
16210.45 240
16211.66 247
16212.86 211
16214.06 267
16215.27 275
16216.47 265
16217.68 248
16218.88 266
16220.08 241
16221.29 252
16222.49 279
16223.69 272
16224.90 279
16226.10 261
16227.31 265
16228.51 237
16229.71 237
16230.92 235
16232.12 286
16233.33 233
16234.53 262
16235.74 237
16236.94 290
16238.14 257
16239.35 266
16240.55 257
16241.76 238
16242.96 267
16244.17 266
16245.37 266
16246.58 252
16247.78 266
16248.99 288
16250.19 258
16251.40 278
16252.60 251
16253.81 256
16255.01 305
16256.22 271
16257.42 287
16258.63 259
16259.83 280
16261.04 287
16262.24 255
16263.45 244
16264.65 344
16265.86 278
16267.06 314
16268.27 290
16269.47 284
16270.68 285
16271.89 287
16273.09 289
16274.30 263
16275.50 302
16276.71 267
16277.91 299
16279.12 294
16280.33 290
16281.53 305
16282.74 270
16283.94 270
16285.15 270
16286.36 292
16287.56 305
16288.77 296
16289.98 282
16291.18 301
16292.39 291
16293.59 327
16294.80 334
16296.01 328
16297.21 303
16298.42 325
16299.63 309
16300.83 313
16302.04 307
16303.25 310
16304.46 318
16305.66 317
16306.87 288
16308.08 285
16309.28 339
16310.49 320
16311.70 296
16312.90 316
16314.11 325
16315.32 351
16316.53 314
16317.73 350
16318.94 309
16320.15 299
16321.36 307
16322.56 299
16323.77 329
16324.98 289
16326.19 272
16327.39 285
16328.60 282
16329.81 273
16331.02 277
16332.23 292
16333.43 296
16334.64 279
16335.85 290
16337.06 290
16338.27 274
16339.47 271
16340.68 292
16341.89 302
16343.10 265
16344.31 277
16345.52 284
16346.72 237
16347.93 274
16349.14 274
16350.35 290
16351.56 246
16352.77 252
16353.98 253
16355.18 249
16356.39 275
16357.60 233
16358.81 261
16360.02 265
16361.23 243
16362.44 265
16363.65 267
16364.86 255
16366.07 257
16367.27 218
16368.48 245
16369.69 281
16370.90 246
16372.11 272
16373.32 272
16374.53 255
16375.74 234
16376.95 220
16378.16 237
16379.37 261
16380.58 247
16381.79 233
16383.00 213
16384.21 248
16385.42 236
16386.63 235
16387.84 227
16389.05 214
16390.26 231
16391.47 243
16392.68 223
16393.89 222
16395.10 253
16396.31 230
16397.52 239
16398.73 227
16399.94 228
16401.15 235
16402.36 213
16403.57 221
16404.78 257
16405.99 221
16407.20 254
16408.41 251
16409.62 234
16410.84 220
16412.05 222
16413.26 264
16414.47 246
16415.68 240
16416.89 225
16418.10 231
16419.31 245
16420.52 237
16421.73 231
16422.95 225
16424.16 221
16425.37 264
16426.58 212
16427.79 208
16429.00 219
16430.21 215
16431.43 261
16432.64 241
16433.85 226
16435.06 238
16436.27 251
16437.48 213
16438.70 224
16439.91 211
16441.12 231
16442.33 233
16443.54 217
16444.76 207
16445.97 222
16447.18 249
16448.39 216
16449.61 217
16450.82 210
16452.03 217
16453.24 237
16454.45 231
16455.67 228
16456.88 217
16458.09 239
16459.31 216
16460.52 210
16461.73 251
16462.94 255
16464.16 252
16465.37 232
16466.58 226
16467.79 224
16469.01 253
16470.22 246
16471.43 233
16472.65 212
16473.86 224
16475.07 240
16476.29 249
16477.50 229
16478.71 223
16479.93 214
16481.14 192
16482.35 189
16483.57 199
16484.78 216
16485.99 234
16487.21 218
16488.42 239
16489.64 237
16490.85 234
16492.06 235
16493.28 222
16494.49 235
16495.70 252
16496.92 221
16498.13 195
16499.35 222
16500.56 205
16501.77 229
16502.99 199
16504.20 178
16505.42 241
16506.63 259
16507.85 207
16509.06 207
16510.28 201
16511.49 227
16512.70 235
16513.92 200
16515.13 200
16516.35 203
16517.56 227
16518.78 220
16519.99 201
16521.21 228
16522.42 229
16523.64 222
16524.85 228
16526.07 226
16527.28 239
16528.50 183
16529.71 223
16530.93 224
16532.14 225
16533.36 252
16534.57 241
16535.79 235
16537.01 209
16538.22 225
16539.44 223
16540.65 231
16541.87 223
16543.08 230
16544.30 202
16545.52 244
16546.73 244
16547.95 238
16549.16 234
16550.38 242
16551.60 213
16552.81 245
16554.03 238
16555.24 226
16556.46 224
16557.68 221
16558.89 240
16560.11 214
16561.32 229
16562.54 232
16563.76 249
16564.97 226
16566.19 220
16567.41 215
16568.62 234
16569.84 246
16571.06 250
16572.27 275
16573.49 243
16574.71 250
16575.93 254
16577.14 277
16578.36 243
16579.58 265
16580.79 277
16582.01 268
16583.23 251
16584.44 270
16585.66 249
16586.88 242
16588.10 244
16589.31 241
16590.53 281
16591.75 280
16592.97 259
16594.18 259
16595.40 231
16596.62 236
16597.84 216
16599.06 249
16600.27 264
16601.49 243
16602.71 260
16603.93 245
16605.14 231
16606.36 250
16607.58 227
16608.80 257
16610.02 231
16611.24 229
16612.45 215
16613.67 233
16614.89 229
16616.11 236
16617.33 244
16618.55 223
16619.76 199
16620.98 226
16622.20 210
16623.42 207
16624.64 209
16625.86 210
16627.08 243
16628.30 243
16629.51 233
16630.73 190
16631.95 203
16633.17 205
16634.39 216
16635.61 234
16636.83 225
16638.05 206
16639.27 231
16640.49 191
16641.71 217
16642.92 192
16644.14 220
16645.36 223
16646.58 218
16647.80 205
16649.02 228
16650.24 266
16651.46 187
16652.68 216
16653.90 234
16655.12 239
16656.34 218
16657.56 230
16658.78 244
16660.00 228
16661.22 190
16662.44 232
16663.66 243
16664.88 203
16666.10 256
16667.32 235
16668.54 227
16669.76 220
16670.98 233
16672.20 218
16673.42 221
16674.64 226
16675.87 235
16677.09 195
16678.31 214
16679.53 190
16680.75 216
16681.97 222
16683.19 203
16684.41 214
16685.63 182
16686.85 227
16688.07 223
16689.30 237
16690.52 209
16691.74 218
16692.96 199
16694.18 220
16695.40 198
16696.62 188
16697.84 177
16699.07 222
16700.29 239
16701.51 196
16702.73 216
16703.95 214
16705.17 217
16706.40 193
16707.62 216
16708.84 202
16710.06 225
16711.28 206
16712.50 209
16713.73 198
16714.95 214
16716.17 213
16717.39 233
16718.61 217
16719.84 212
16721.06 224
16722.28 211
16723.50 193
16724.73 198
16725.95 228
16727.17 197
16728.39 206
16729.62 215
16730.84 233
16732.06 213
16733.28 217
16734.51 211
16735.73 191
16736.95 195
16738.18 237
16739.40 207
16740.62 199
16741.84 224
16743.07 209
16744.29 237
16745.51 191
16746.74 199
16747.96 190
16749.18 219
16750.41 203
16751.63 204
16752.85 183
16754.08 197
16755.30 226
16756.52 233
16757.75 227
16758.97 198
16760.20 210
16761.42 189
16762.64 224
16763.87 167
16765.09 177
16766.31 188
16767.54 238
16768.76 191
16769.99 206
16771.21 180
16772.43 193
16773.66 222
16774.88 202
16776.11 209
16777.33 204
16778.56 232
16779.78 218
16781.01 215
16782.23 195
16783.45 201
16784.68 225
16785.90 241
16787.13 198
16788.35 189
16789.58 180
16790.80 224
16792.03 232
16793.25 202
16794.48 198
16795.70 207
16796.93 195
16798.15 236
16799.38 216
16800.60 219
16801.83 225
16803.05 192
16804.28 202
16805.50 194
16806.73 220
16807.95 178
16809.18 213
16810.41 216
16811.63 256
16812.86 202
16814.08 224
16815.31 207
16816.53 213
16817.76 202
16818.99 207
16820.21 221
16821.44 232
16822.66 211
16823.89 219
16825.12 206
16826.34 204
16827.57 217
16828.79 250
16830.02 240
16831.25 205
16832.47 217
16833.70 214
16834.93 230
16836.15 247
16837.38 251
16838.61 250
16839.83 227
16841.06 236
16842.29 206
16843.51 243
16844.74 256
16845.97 231
16847.19 226
16848.42 254
16849.65 229
16850.87 225
16852.10 219
16853.33 234
16854.56 257
16855.78 234
16857.01 244
16858.24 253
16859.46 252
16860.69 228
16861.92 263
16863.15 235
16864.37 243
16865.60 261
16866.83 275
16868.06 268
16869.28 252
16870.51 254
16871.74 267
16872.97 273
16874.20 279
16875.42 293
16876.65 282
16877.88 286
16879.11 273
16880.34 289
16881.56 276
16882.79 302
16884.02 319
16885.25 330
16886.48 319
16887.71 323
16888.93 294
16890.16 343
16891.39 348
16892.62 318
16893.85 300
16895.08 284
16896.31 297
16897.53 283
16898.76 296
16899.99 289
16901.22 289
16902.45 320
16903.68 325
16904.91 276
16906.14 272
16907.37 279
16908.59 304
16909.82 293
16911.05 254
16912.28 272
16913.51 263
16914.74 278
16915.97 264
16917.20 257
16918.43 237
16919.66 256
16920.89 234
16922.12 255
16923.35 235
16924.58 240
16925.81 227
16927.04 245
16928.27 246
16929.50 252
16930.73 255
16931.96 258
16933.19 275
16934.42 228
16935.65 235
16936.88 270
16938.11 232
16939.34 239
16940.57 251
16941.80 228
16943.03 237
16944.26 229
16945.49 217
16946.72 210
16947.95 241
16949.18 260
16950.41 238
16951.64 239
16952.87 219
16954.10 234
16955.33 258
16956.57 228
16957.80 230
16959.03 229
16960.26 223
16961.49 234
16962.72 209
16963.95 237
16965.18 245
16966.41 230
16967.65 210
16968.88 224
16970.11 240
16971.34 216
16972.57 229
16973.80 199
16975.03 210
16976.27 224
16977.50 242
16978.73 241
16979.96 211
16981.19 210
16982.42 240
16983.66 236
16984.89 233
16986.12 199
16987.35 232
16988.58 230
16989.82 253
16991.05 211
16992.28 230
16993.51 227
16994.75 241
16995.98 249
16997.21 213
16998.44 216
16999.67 224
17000.91 221
17002.14 212
17003.37 220
17004.61 196
17005.84 201
17007.07 235
17008.30 239
17009.54 222
17010.77 259
17012.00 234
17013.23 217
17014.47 204
17015.70 222
17016.93 204
17018.17 188
17019.40 220
17020.63 228
17021.87 216
17023.10 222
17024.33 209
17025.57 215
17026.80 224
17028.03 246
17029.27 205
17030.50 217
17031.73 209
17032.97 196
17034.20 200
17035.44 188
17036.67 202
17037.90 222
17039.14 202
17040.37 195
17041.60 200
17042.84 204
17044.07 175
17045.31 221
17046.54 191
17047.78 201
17049.01 204
17050.24 207
17051.48 218
17052.71 187
17053.95 191
17055.18 204
17056.42 191
17057.65 217
17058.89 194
17060.12 219
17061.35 179
17062.59 180
17063.82 202
17065.06 185
17066.29 169
17067.53 177
17068.76 201
17070.00 188
17071.23 178
17072.47 187
17073.70 169
17074.94 197
17076.17 198
17077.41 188
17078.65 189
17079.88 205
17081.12 178
17082.35 173
17083.59 195
17084.82 234
17086.06 189
17087.29 215
17088.53 209
17089.77 179
17091.00 193
17092.24 199
17093.47 212
17094.71 186
17095.94 176
17097.18 184
17098.42 209
17099.65 170
17100.89 181
17102.12 162
17103.36 179
17104.60 193
17105.83 200
17107.07 181
17108.31 160
17109.54 212
17110.78 181
17112.02 186
17113.25 182
17114.49 177
17115.73 195
17116.96 184
17118.20 187
17119.44 169
17120.67 205
17121.91 201
17123.15 170
17124.38 180
17125.62 176
17126.86 179
17128.10 191
17129.33 197
17130.57 202
17131.81 203
17133.04 198
17134.28 182
17135.52 183
17136.76 188
17137.99 203
17139.23 200
17140.47 181
17141.71 170
17142.94 198
17144.18 196
17145.42 186
17146.66 196
17147.90 223
17149.13 201
17150.37 189
17151.61 185
17152.85 197
17154.08 214
17155.32 184
17156.56 211
17157.80 173
17159.04 173
17160.28 193
17161.51 211
17162.75 174
17163.99 184
17165.23 176
17166.47 208
17167.71 191
17168.95 176
17170.18 187
17171.42 205
17172.66 199
17173.90 181
17175.14 175
17176.38 174
17177.62 197
17178.86 178
17180.09 177
17181.33 179
17182.57 207
17183.81 179
17185.05 172
17186.29 184
17187.53 201
17188.77 185
17190.01 211
17191.25 220
17192.49 184
17193.73 158
17194.97 173
17196.21 173
17197.45 181
17198.69 219
17199.92 188
17201.16 172
17202.40 174
17203.64 166
17204.88 166
17206.12 160
17207.36 155
17208.60 176
17209.84 170
17211.08 178
17212.32 201
17213.56 193
17214.81 156
17216.05 154
17217.29 181
17218.53 203
17219.77 168
17221.01 179
17222.25 194
17223.49 154
17224.73 170
17225.97 167
17227.21 186
17228.45 181
17229.69 188
17230.93 171
17232.17 170
17233.41 170
17234.66 188
17235.90 196
17237.14 163
17238.38 199
17239.62 177
17240.86 167
17242.10 174
17243.34 169
17244.58 153
17245.83 180
17247.07 179
17248.31 178
17249.55 172
17250.79 176
17252.03 168
17253.28 171
17254.52 166
17255.76 160
17257.00 182
17258.24 182
17259.48 231
17260.73 172
17261.97 183
17263.21 162
17264.45 161
17265.69 183
17266.94 167
17268.18 175
17269.42 190
17270.66 176
17271.91 183
17273.15 179
17274.39 178
17275.63 151
17276.88 176
17278.12 197
17279.36 180
17280.60 172
17281.85 182
17283.09 194
17284.33 163
17285.57 185
17286.82 149
17288.06 175
17289.30 173
17290.55 186
17291.79 152
17293.03 180
17294.28 165
17295.52 175
17296.76 165
17298.01 149
17299.25 173
17300.49 181
17301.74 174
17302.98 137
17304.22 170
17305.47 175
17306.71 170
17307.95 167
17309.20 171
17310.44 176
17311.68 180
17312.93 170
17314.17 190
17315.42 190
17316.66 177
17317.90 191
17319.15 183
17320.39 176
17321.64 174
17322.88 198
17324.12 170
17325.37 173
17326.61 156
17327.86 167
17329.10 169
17330.35 189
17331.59 164
17332.83 171
17334.08 152
17335.32 146
17336.57 184
17337.81 162
17339.06 165
17340.30 174
17341.55 180
17342.79 190
17344.04 189
17345.28 161
17346.53 168
17347.77 172
17349.02 186
17350.26 146
17351.51 175
17352.75 176
17354.00 162
17355.24 159
17356.49 165
17357.73 158
17358.98 161
17360.23 175
17361.47 181
17362.72 181
17363.96 145
17365.21 179
17366.45 172
17367.70 161
17368.95 166
17370.19 181
17371.44 168
17372.68 159
17373.93 175
17375.18 149
17376.42 172
17377.67 172
17378.91 182
17380.16 154
17381.41 182
17382.65 178
17383.90 190
17385.15 159
17386.39 178
17387.64 172
17388.89 180
17390.13 170
17391.38 182
17392.63 174
17393.87 167
17395.12 166
17396.37 167
17397.61 172
17398.86 159
17400.11 180
17401.35 162
17402.60 189
17403.85 168
17405.09 184
17406.34 197
17407.59 197
17408.84 164
17410.08 178
17411.33 175
17412.58 176
17413.83 167
17415.07 165
17416.32 196
17417.57 163
17418.82 200
17420.06 187
17421.31 198
17422.56 166
17423.81 190
17425.05 179
17426.30 183
17427.55 159
17428.80 166
17430.05 194
17431.29 213
17432.54 193
17433.79 183
17435.04 174
17436.29 175
17437.54 161
17438.78 165
17440.03 181
17441.28 173
17442.53 187
17443.78 141
17445.03 170
17446.27 161
17447.52 184
17448.77 198
17450.02 159
17451.27 170
17452.52 189
17453.77 206
17455.02 162
17456.27 165
17457.51 139
17458.76 193
17460.01 169
17461.26 165
17462.51 154
17463.76 165
17465.01 208
17466.26 178
17467.51 166
17468.76 175
17470.01 179
17471.26 186
17472.51 186
17473.76 172
17475.01 173
17476.26 193
17477.50 212
17478.75 178
17480.00 193
17481.25 191
17482.50 193
17483.75 174
17485.00 179
17486.25 170
17487.50 194
17488.75 190
17490.00 168
17491.25 176
17492.51 168
17493.76 192
17495.01 156
17496.26 186
17497.51 166
17498.76 184
17500.01 176
17501.26 178
17502.51 168
17503.76 175
17505.01 190
17506.26 211
17507.51 196
17508.76 207
17510.01 206
17511.26 210
17512.52 195
17513.77 167
17515.02 197
17516.27 194
17517.52 185
17518.77 175
17520.02 185
17521.27 190
17522.53 206
17523.78 215
17525.03 201
17526.28 177
17527.53 196
17528.78 182
17530.03 184
17531.29 196
17532.54 166
17533.79 164
17535.04 178
17536.29 230
17537.55 194
17538.80 182
17540.05 172
17541.30 190
17542.55 199
17543.81 206
17545.06 174
17546.31 224
17547.56 208
17548.81 195
17550.07 185
17551.32 191
17552.57 166
17553.82 176
17555.08 202
17556.33 188
17557.58 178
17558.83 176
17560.09 203
17561.34 185
17562.59 208
17563.85 165
17565.10 230
17566.35 222
17567.60 202
17568.86 182
17570.11 195
17571.36 216
17572.62 187
17573.87 189
17575.12 189
17576.38 183
17577.63 172
17578.88 198
17580.14 186
17581.39 200
17582.64 184
17583.90 221
17585.15 189
17586.40 193
17587.66 206
17588.91 228
17590.17 213
17591.42 205
17592.67 225
17593.93 176
17595.18 192
17596.43 180
17597.69 236
17598.94 197
17600.20 215
17601.45 196
17602.71 192
17603.96 209
17605.21 204
17606.47 215
17607.72 191
17608.98 199
17610.23 222
17611.49 176
17612.74 202
17614.00 240
17615.25 198
17616.50 190
17617.76 177
17619.01 203
17620.27 218
17621.52 190
17622.78 198
17624.03 197
17625.29 196
17626.54 204
17627.80 193
17629.05 185
17630.31 188
17631.56 207
17632.82 172
17634.08 192
17635.33 169
17636.59 176
17637.84 207
17639.10 184
17640.35 204
17641.61 194
17642.86 201
17644.12 188
17645.38 200
17646.63 198
17647.89 199
17649.14 200
17650.40 175
17651.66 212
17652.91 192
17654.17 180
17655.42 181
17656.68 217
17657.94 179
17659.19 179
17660.45 168
17661.70 199
17662.96 194
17664.22 190
17665.47 184
17666.73 222
17667.99 207
17669.24 192
17670.50 180
17671.76 187
17673.01 191
17674.27 191
17675.53 177
17676.78 211
17678.04 179
17679.30 176
17680.56 202
17681.81 172
17683.07 202
17684.33 183
17685.58 185
17686.84 171
17688.10 178
17689.36 197
17690.61 189
17691.87 184
17693.13 170
17694.39 187
17695.64 179
17696.90 187
17698.16 183
17699.42 183
17700.67 144
17701.93 170
17703.19 163
17704.45 188
17705.70 161
17706.96 156
17708.22 164
17709.48 171
17710.74 165
17711.99 178
17713.25 163
17714.51 152
17715.77 190
17717.03 158
17718.29 175
17719.54 151
17720.80 180
17722.06 156
17723.32 144
17724.58 161
17725.84 175
17727.10 192
17728.35 163
17729.61 169
17730.87 176
17732.13 186
17733.39 139
17734.65 154
17735.91 154
17737.17 161
17738.43 192
17739.69 171
17740.94 172
17742.20 159
17743.46 185
17744.72 185
17745.98 168
17747.24 199
17748.50 173
17749.76 185
17751.02 166
17752.28 172
17753.54 157
17754.80 183
17756.06 212
17757.32 170
17758.58 187
17759.84 201
17761.10 184
17762.36 166
17763.62 189
17764.88 191
17766.14 177
17767.40 187
17768.66 188
17769.92 160
17771.18 177
17772.44 168
17773.70 173
17774.96 181
17776.22 169
17777.48 191
17778.74 191
17780.00 200
17781.26 187
17782.52 177
17783.78 171
17785.04 170
17786.30 172
17787.57 169
17788.83 161
17790.09 152
17791.35 175
17792.61 184
17793.87 163
17795.13 167
17796.39 171
17797.65 150
17798.91 162
17800.18 175
17801.44 209
17802.70 177
17803.96 169
17805.22 154
17806.48 180
17807.74 174
17809.01 170
17810.27 161
17811.53 172
17812.79 179
17814.05 150
17815.31 171
17816.58 136
17817.84 162
17819.10 189
17820.36 167
17821.62 180
17822.89 163
17824.15 187
17825.41 179
17826.67 173
17827.94 147
17829.20 145
17830.46 128
17831.72 160
17832.98 144
17834.25 154
17835.51 157
17836.77 179
17838.04 169
17839.30 156
17840.56 160
17841.82 164
17843.09 173
17844.35 186
17845.61 141
17846.87 149
17848.14 167
17849.40 167
17850.66 152
17851.93 159
17853.19 179
17854.45 128
17855.72 135
17856.98 154
17858.24 154
17859.51 130
17860.77 143
17862.03 164
17863.30 195
17864.56 168
17865.82 135
17867.09 130
17868.35 160
17869.62 152
17870.88 148
17872.14 144
17873.41 139
17874.67 145
17875.93 151
17877.20 155
17878.46 156
17879.73 150
17880.99 179
17882.26 161
17883.52 159
17884.78 151
17886.05 139
17887.31 159
17888.58 151
17889.84 149
17891.11 154
17892.37 152
17893.63 156
17894.90 142
17896.16 159
17897.43 142
17898.69 152
17899.96 167
17901.22 155
17902.49 138
17903.75 158
17905.02 160
17906.28 140
17907.55 138
17908.81 138
17910.08 140
17911.34 164
17912.61 172
17913.87 147
17915.14 133
17916.41 164
17917.67 181
17918.94 167
17920.20 159
17921.47 143
17922.73 155
17924.00 155
17925.26 160
17926.53 132
17927.80 145
17929.06 168
17930.33 172
17931.59 152
17932.86 152
17934.13 156
17935.39 134
17936.66 161
17937.92 158
17939.19 175
17940.46 156
17941.72 147
17942.99 153
17944.26 131
17945.52 143
17946.79 147
17948.06 147
17949.32 138
17950.59 138
17951.85 138
17953.12 171
17954.39 160
17955.66 159
17956.92 140
17958.19 154
17959.46 161
17960.72 145
17961.99 132
17963.26 151
17964.52 142
17965.79 162
17967.06 154
17968.33 153
17969.59 136
17970.86 170
17972.13 148
17973.40 133
17974.66 151
17975.93 167
17977.20 173
17978.47 148
17979.73 129
17981.00 133
17982.27 150
17983.54 155
17984.80 142
17986.07 148
17987.34 154
17988.61 174
17989.88 148
17991.14 140
17992.41 130
17993.68 178
17994.95 161
17996.22 148
17997.48 161
17998.75 157
18000.02 152
18001.29 137
18002.56 157
18003.83 146
18005.10 152
18006.36 157
18007.63 144
18008.90 157
18010.17 144
18011.44 175
18012.71 168
18013.98 176
18015.25 172
18016.51 125
18017.78 142
18019.05 128
18020.32 124
18021.59 142
18022.86 168
18024.13 166
18025.40 115
18026.67 158
18027.94 146
18029.21 164
18030.48 160
18031.75 147
18033.01 121
18034.28 133
18035.55 145
18036.82 173
18038.09 192
18039.36 139
18040.63 146
18041.90 151
18043.17 143
18044.44 142
18045.71 157
18046.98 171
18048.25 151
18049.52 141
18050.79 130
18052.06 160
18053.33 157
18054.60 130
18055.87 131
18057.14 162
18058.42 166
18059.69 148
18060.96 138
18062.23 142
18063.50 159
18064.77 155
18066.04 164
18067.31 158
18068.58 141
18069.85 161
18071.12 149
18072.39 169
18073.66 176
18074.93 149
18076.21 154
18077.48 174
18078.75 181
18080.02 176
18081.29 152
18082.56 154
18083.83 171
18085.10 149
18086.38 159
18087.65 146
18088.92 148
18090.19 160
18091.46 154
18092.73 166
18094.01 171
18095.28 150
18096.55 148
18097.82 161
18099.09 140
18100.36 146
18101.64 157
18102.91 183
18104.18 140
18105.45 164
18106.73 156
18108.00 150
18109.27 123
18110.54 136
18111.81 136
18113.09 175
18114.36 154
18115.63 169
18116.90 164
18118.18 163
18119.45 162
18120.72 135
18121.99 131
18123.27 150
18124.54 151
18125.81 134
18127.09 152
18128.36 139
18129.63 168
18130.90 163
18132.18 193
18133.45 159
18134.72 173
18136.00 159
18137.27 137
18138.54 133
18139.82 152
18141.09 172
18142.36 158
18143.64 160
18144.91 156
18146.18 137
18147.46 149
18148.73 163
18150.00 154
18151.28 153
18152.55 178
18153.83 183
18155.10 177
18156.37 161
18157.65 173
18158.92 176
18160.20 152
18161.47 168
18162.74 161
18164.02 163
18165.29 150
18166.57 161
18167.84 159
18169.12 138
18170.39 131
18171.66 166
18172.94 175
18174.21 122
18175.49 161
18176.76 155
18178.04 145
18179.31 155
18180.59 142
18181.86 158
18183.14 178
18184.41 152
18185.69 154
18186.96 147
18188.24 154
18189.51 155
18190.79 151
18192.06 167
18193.34 130
18194.61 139
18195.89 159
18197.16 163
18198.44 137
18199.71 135
18200.99 158
18202.26 156
18203.54 166
18204.81 157
18206.09 139
18207.37 158
18208.64 179
18209.92 174
18211.19 134
18212.47 132
18213.75 154
18215.02 178
18216.30 149
18217.57 151
18218.85 126
18220.13 166
18221.40 152
18222.68 161
18223.95 148
18225.23 155
18226.51 154
18227.78 178
18229.06 146
18230.34 133
18231.61 175
18232.89 167
18234.17 147
18235.44 165
18236.72 144
18238.00 139
18239.27 159
18240.55 164
18241.83 128
18243.10 136
18244.38 183
18245.66 137
18246.94 160
18248.21 165
18249.49 148
18250.77 141
18252.04 156
18253.32 143
18254.60 140
18255.88 135
18257.15 150
18258.43 154
18259.71 139
18260.99 153
18262.26 162
18263.54 153
18264.82 147
18266.10 160
18267.37 160
18268.65 146
18269.93 138
18271.21 144
18272.49 139
18273.76 152
18275.04 157
18276.32 148
18277.60 171
18278.88 141
18280.15 148
18281.43 154
18282.71 156
18283.99 150
18285.27 149
18286.55 141
18287.83 157
18289.10 151
18290.38 146
18291.66 162
18292.94 176
18294.22 152
18295.50 129
18296.78 163
18298.06 133
18299.33 159
18300.61 152
18301.89 183
18303.17 160
18304.45 174
18305.73 195
18307.01 157
18308.29 126
18309.57 154
18310.85 150
18312.13 141
18313.41 145
18314.68 161
18315.96 171
18317.24 153
18318.52 147
18319.80 138
18321.08 146
18322.36 150
18323.64 161
18324.92 147
18326.20 158
18327.48 158
18328.76 167
18330.04 162
18331.32 158
18332.60 140
18333.88 152
18335.16 166
18336.44 148
18337.72 159
18339.00 145
18340.28 143
18341.56 139
18342.84 126
18344.12 150
18345.41 155
18346.69 156
18347.97 145
18349.25 151
18350.53 156
18351.81 140
18353.09 134
18354.37 140
18355.65 142
18356.93 154
18358.21 178
18359.49 147
18360.78 132
18362.06 146
18363.34 151
18364.62 156
18365.90 157
18367.18 162
18368.46 156
18369.74 155
18371.03 162
18372.31 148
18373.59 135
18374.87 171
18376.15 157
18377.43 146
18378.72 152
18380.00 151
18381.28 145
18382.56 144
18383.84 164
18385.12 150
18386.41 168
18387.69 158
18388.97 170
18390.25 154
18391.53 150
18392.82 169
18394.10 147
18395.38 141
18396.66 132
18397.95 144
18399.23 164
18400.51 173
18401.79 138
18403.08 142
18404.36 137
18405.64 164
18406.92 162
18408.21 153
18409.49 140
18410.77 160
18412.06 145
18413.34 140
18414.62 157
18415.90 164
18417.19 151
18418.47 161
18419.75 152
18421.04 152
18422.32 159
18423.60 124
18424.89 142
18426.17 144
18427.45 123
18428.74 151
18430.02 135
18431.30 152
18432.59 143
18433.87 152
18435.15 164
18436.44 138
18437.72 150
18439.01 152
18440.29 172
18441.57 147
18442.86 143
18444.14 146
18445.43 125
18446.71 147
18447.99 132
18449.28 155
18450.56 121
18451.85 150
18453.13 145
18454.42 152
18455.70 143
18456.98 156
18458.27 141
18459.55 141
18460.84 145
18462.12 132
18463.41 150
18464.69 168
18465.98 167
18467.26 149
18468.55 176
18469.83 150
18471.12 150
18472.40 173
18473.69 138
18474.97 137
18476.26 172
18477.54 178
18478.83 152
18480.11 124
18481.40 146
18482.68 172
18483.97 169
18485.25 144
18486.54 132
18487.82 164
18489.11 155
18490.40 158
18491.68 169
18492.97 145
18494.25 138
18495.54 161
18496.82 160
18498.11 136
18499.40 130
18500.68 154
18501.97 162
18503.25 149
18504.54 146
18505.83 158
18507.11 167
18508.40 138
18509.69 148
18510.97 154
18512.26 159
18513.54 178
18514.83 154
18516.12 143
18517.40 152
18518.69 132
18519.98 147
18521.26 160
18522.55 151
18523.84 158
18525.12 176
18526.41 167
18527.70 151
18528.99 165
18530.27 168
18531.56 158
18532.85 150
18534.13 149
18535.42 133
18536.71 158
18538.00 180
18539.28 161
18540.57 147
18541.86 133
18543.14 174
18544.43 157
18545.72 182
18547.01 145
18548.30 167
18549.58 149
18550.87 156
18552.16 155
18553.45 146
18554.73 148
18556.02 155
18557.31 178
18558.60 161
18559.89 162
18561.17 190
18562.46 148
18563.75 140
18565.04 145
18566.33 139
18567.62 168
18568.90 165
18570.19 179
18571.48 118
18572.77 186
18574.06 167
18575.35 156
18576.63 168
18577.92 169
18579.21 184
18580.50 170
18581.79 182
18583.08 151
18584.37 178
18585.66 173
18586.95 176
18588.23 190
18589.52 187
18590.81 157
18592.10 153
18593.39 147
18594.68 164
18595.97 142
18597.26 150
18598.55 170
18599.84 174
18601.13 189
18602.42 163
18603.71 163
18605.00 161
18606.29 173
18607.58 165
18608.86 160
18610.15 195
18611.44 199
18612.73 169
18614.02 192
18615.31 176
18616.60 199
18617.89 196
18619.18 180
18620.47 195
18621.76 194
18623.06 169
18624.35 191
18625.64 202
18626.93 171
18628.22 183
18629.51 202
18630.80 170
18632.09 172
18633.38 172
18634.67 170
18635.96 215
18637.25 178
18638.54 165
18639.83 178
18641.12 176
18642.41 186
18643.71 166
18645.00 167
18646.29 161
18647.58 181
18648.87 155
18650.16 149
18651.45 150
18652.74 163
18654.03 143
18655.33 166
18656.62 160
18657.91 150
18659.20 149
18660.49 182
18661.78 190
18663.07 170
18664.37 159
18665.66 185
18666.95 177
18668.24 185
18669.53 168
18670.83 141
18672.12 177
18673.41 164
18674.70 178
18675.99 145
18677.29 155
18678.58 175
18679.87 149
18681.16 153
18682.45 169
18683.75 168
18685.04 174
18686.33 147
18687.62 150
18688.92 148
18690.21 148
18691.50 158
18692.79 182
18694.09 188
18695.38 153
18696.67 164
18697.97 167
18699.26 165
18700.55 166
18701.84 179
18703.14 180
18704.43 175
18705.72 170
18707.02 169
18708.31 166
18709.60 160
18710.90 157
18712.19 154
18713.48 144
18714.78 156
18716.07 140
18717.36 158
18718.66 150
18719.95 159
18721.24 155
18722.54 165
18723.83 159
18725.13 138
18726.42 168
18727.71 158
18729.01 161
18730.30 155
18731.60 149
18732.89 173
18734.18 162
18735.48 156
18736.77 155
18738.07 152
18739.36 169
18740.66 169
18741.95 157
18743.24 148
18744.54 129
18745.83 164
18747.13 157
18748.42 148
18749.72 145
18751.01 166
18752.31 156
18753.60 169
18754.90 154
18756.19 136
18757.49 153
18758.78 152
18760.08 153
18761.37 144
18762.67 140
18763.96 155
18765.26 193
18766.55 141
18767.85 143
18769.14 168
18770.44 158
18771.73 165
18773.03 149
18774.32 155
18775.62 162
18776.91 143
18778.21 102
18779.51 154
18780.80 146
18782.10 154
18783.39 141
18784.69 156
18785.99 130
18787.28 160
18788.58 154
18789.87 153
18791.17 145
18792.47 148
18793.76 135
18795.06 179
18796.35 157
18797.65 130
18798.95 158
18800.24 172
18801.54 132
18802.84 125
18804.13 162
18805.43 149
18806.73 165
18808.02 153
18809.32 139
18810.62 139
18811.91 143
18813.21 143
18814.51 155
18815.80 152
18817.10 118
18818.40 144
18819.69 133
18820.99 128
18822.29 130
18823.59 152
18824.88 160
18826.18 161
18827.48 136
18828.78 125
18830.07 141
18831.37 150
18832.67 147
18833.97 151
18835.26 162
18836.56 161
18837.86 170
18839.16 156
18840.45 132
18841.75 141
18843.05 160
18844.35 142
18845.65 144
18846.94 160
18848.24 148
18849.54 153
18850.84 156
18852.14 137
18853.43 156
18854.73 148
18856.03 144
18857.33 161
18858.63 168
18859.93 139
18861.22 124
18862.52 158
18863.82 163
18865.12 162
18866.42 143
18867.72 146
18869.02 156
18870.32 146
18871.61 146
18872.91 152
18874.21 129
18875.51 146
18876.81 131
18878.11 131
18879.41 133
18880.71 133
18882.01 130
18883.31 123
18884.61 107
18885.90 132
18887.20 137
18888.50 145
18889.80 140
18891.10 146
18892.40 155
18893.70 159
18895.00 161
18896.30 146
18897.60 132
18898.90 138
18900.20 145
18901.50 155
18902.80 138
18904.10 142
18905.40 170
18906.70 168
18908.00 139
18909.30 135
18910.60 143
18911.90 155
18913.20 135
18914.50 129
18915.80 122
18917.10 133
18918.40 139
18919.70 135
18921.00 135
18922.30 136
18923.61 158
18924.91 135
18926.21 168
18927.51 127
18928.81 137
18930.11 131
18931.41 134
18932.71 143
18934.01 126
18935.31 144
18936.61 143
18937.92 136
18939.22 152
18940.52 147
18941.82 164
18943.12 155
18944.42 141
18945.72 167
18947.03 161
18948.33 132
18949.63 140
18950.93 141
18952.23 136
18953.53 143
18954.84 174
18956.14 154
18957.44 137
18958.74 128
18960.04 137
18961.34 129
18962.65 149
18963.95 143
18965.25 161
18966.55 140
18967.86 124
18969.16 143
18970.46 169
18971.76 141
18973.06 149
18974.37 137
18975.67 138
18976.97 141
18978.27 163
18979.58 117
18980.88 114
18982.18 163
18983.48 141
18984.79 134
18986.09 123
18987.39 146
18988.70 121
18990.00 146
18991.30 144
18992.61 126
18993.91 145
18995.21 142
18996.51 143
18997.82 123
18999.12 153
19000.42 138
19001.73 130
19003.03 149
19004.33 147
19005.64 167
19006.94 153
19008.25 152
19009.55 183
19010.85 146
19012.16 129
19013.46 142
19014.76 155
19016.07 143
19017.37 141
19018.68 108
19019.98 147
19021.28 158
19022.59 130
19023.89 143
19025.20 133
19026.50 154
19027.80 167
19029.11 163
19030.41 149
19031.72 154
19033.02 141
19034.33 161
19035.63 140
19036.94 136
19038.24 112
19039.54 154
19040.85 125
19042.15 140
19043.46 146
19044.76 148
19046.07 156
19047.37 142
19048.68 149
19049.98 134
19051.29 167
19052.59 140
19053.90 125
19055.20 132
19056.51 158
19057.81 123
19059.12 155
19060.43 132
19061.73 138
19063.04 158
19064.34 131
19065.65 159
19066.95 141
19068.26 144
19069.56 129
19070.87 152
19072.18 150
19073.48 164
19074.79 154
19076.09 142
19077.40 135
19078.71 149
19080.01 156
19081.32 140
19082.62 166
19083.93 140
19085.24 138
19086.54 144
19087.85 144
19089.16 129
19090.46 133
19091.77 135
19093.07 139
19094.38 135
19095.69 138
19096.99 126
19098.30 156
19099.61 140
19100.91 147
19102.22 127
19103.53 133
19104.84 147
19106.14 148
19107.45 150
19108.76 124
19110.06 145
19111.37 145
19112.68 177
19113.98 147
19115.29 136
19116.60 151
19117.91 143
19119.21 151
19120.52 138
19121.83 156
19123.14 146
19124.44 134
19125.75 154
19127.06 129
19128.37 155
19129.68 163
19130.98 146
19132.29 154
19133.60 133
19134.91 149
19136.21 121
19137.52 164
19138.83 141
19140.14 160
19141.45 146
19142.76 151
19144.06 167
19145.37 151
19146.68 143
19147.99 139
19149.30 148
19150.61 140
19151.91 133
19153.22 132
19154.53 172
19155.84 147
19157.15 158
19158.46 127
19159.77 146
19161.07 146
19162.38 129
19163.69 142
19165.00 151
19166.31 158
19167.62 152
19168.93 169
19170.24 141
19171.55 154
19172.86 128
19174.17 144
19175.48 150
19176.78 155
19178.09 159
19179.40 157
19180.71 161
19182.02 133
19183.33 162
19184.64 154
19185.95 145
19187.26 148
19188.57 157
19189.88 141
19191.19 139
19192.50 118
19193.81 147
19195.12 123
19196.43 127
19197.74 136
19199.05 159
19200.36 176
19201.67 153
19202.98 145
19204.29 161
19205.60 110
19206.91 140
19208.22 156
19209.53 124
19210.84 132
19212.15 128
19213.47 142
19214.78 154
19216.09 147
19217.40 129
19218.71 139
19220.02 147
19221.33 138
19222.64 144
19223.95 131
19225.26 147
19226.57 161
19227.89 171
19229.20 136
19230.51 161
19231.82 163
19233.13 170
19234.44 147
19235.75 144
19237.06 135
19238.38 138
19239.69 141
19241.00 149
19242.31 134
19243.62 137
19244.93 141
19246.25 168
19247.56 156
19248.87 136
19250.18 145
19251.49 125
19252.81 157
19254.12 147
19255.43 149
19256.74 133
19258.05 155
19259.37 152
19260.68 145
19261.99 136
19263.30 145
19264.62 131
19265.93 125
19267.24 139
19268.55 165
19269.87 172
19271.18 152
19272.49 138
19273.80 137
19275.12 140
19276.43 112
19277.74 146
19279.05 120
19280.37 130
19281.68 138
19282.99 140
19284.31 162
19285.62 152
19286.93 142
19288.25 137
19289.56 147
19290.87 125
19292.19 154
19293.50 150
19294.81 146
19296.13 144
19297.44 134
19298.75 119
19300.07 141
19301.38 134
19302.69 130
19304.01 132
19305.32 115
19306.64 155
19307.95 123
19309.26 140
19310.58 141
19311.89 129
19313.21 134
19314.52 158
19315.83 143
19317.15 166
19318.46 144
19319.78 132
19321.09 113
19322.41 147
19323.72 140
19325.03 135
19326.35 135
19327.66 129
19328.98 124
19330.29 125
19331.61 140
19332.92 151
19334.24 136
19335.55 158
19336.87 150
19338.18 155
19339.50 127
19340.81 115
19342.13 144
19343.44 134
19344.76 120
19346.07 132
19347.39 146
19348.70 133
19350.02 146
19351.33 131
19352.65 120
19353.96 158
19355.28 132
19356.59 154
19357.91 152
19359.23 130
19360.54 145
19361.86 149
19363.17 120
19364.49 125
19365.80 149
19367.12 157
19368.44 118
19369.75 124
19371.07 127
19372.38 105
19373.70 148
19375.02 143
19376.33 150
19377.65 146
19378.97 142
19380.28 125
19381.60 141
19382.91 144
19384.23 156
19385.55 141
19386.86 115
19388.18 131
19389.50 132
19390.81 135
19392.13 156
19393.45 170
19394.76 149
19396.08 147
19397.40 161
19398.72 134
19400.03 126
19401.35 166
19402.67 133
19403.98 127
19405.30 138
19406.62 143
19407.94 130
19409.25 147
19410.57 128
19411.89 141
19413.20 173
19414.52 140
19415.84 169
19417.16 150
19418.48 125
19419.79 142
19421.11 152
19422.43 149
19423.75 140
19425.06 130
19426.38 128
19427.70 115
19429.02 148
19430.34 167
19431.65 134
19432.97 138
19434.29 147
19435.61 149
19436.93 137
19438.25 166
19439.56 136
19440.88 129
19442.20 122
19443.52 133
19444.84 108
19446.16 128
19447.47 133
19448.79 140
19450.11 153
19451.43 121
19452.75 124
19454.07 121
19455.39 122
19456.71 135
19458.03 134
19459.34 132
19460.66 150
19461.98 138
19463.30 139
19464.62 131
19465.94 135
19467.26 130
19468.58 113
19469.90 130
19471.22 139
19472.54 142
19473.86 139
19475.18 144
19476.50 140
19477.82 131
19479.14 124
19480.46 143
19481.78 155
19483.10 135
19484.42 128
19485.73 160
19487.05 143
19488.37 132
19489.70 147
19491.02 128
19492.34 128
19493.66 134
19494.98 135
19496.30 116
19497.62 132
19498.94 140
19500.26 161
19501.58 126
19502.90 130
19504.22 138
19505.54 145
19506.86 145
19508.18 101
19509.50 138
19510.82 146
19512.14 166
19513.46 150
19514.78 124
19516.11 134
19517.43 129
19518.75 126
19520.07 153
19521.39 147
19522.71 140
19524.03 121
19525.35 154
19526.68 138
19528.00 126
19529.32 150
19530.64 149
19531.96 151
19533.28 161
19534.60 129
19535.93 141
19537.25 135
19538.57 127
19539.89 129
19541.21 125
19542.53 159
19543.86 147
19545.18 146
19546.50 133
19547.82 144
19549.14 134
19550.47 136
19551.79 148
19553.11 170
19554.43 138
19555.76 147
19557.08 149
19558.40 156
19559.72 137
19561.05 123
19562.37 130
19563.69 146
19565.01 153
19566.34 141
19567.66 133
19568.98 126
19570.30 146
19571.63 138
19572.95 122
19574.27 114
19575.60 138
19576.92 140
19578.24 136
19579.57 149
19580.89 154
19582.21 145
19583.54 146
19584.86 139
19586.18 153
19587.51 147
19588.83 143
19590.15 137
19591.48 155
19592.80 130
19594.12 147
19595.45 152
19596.77 157
19598.09 149
19599.42 126
19600.74 117
19602.07 134
19603.39 150
19604.71 156
19606.04 124
19607.36 131
19608.69 128
19610.01 156
19611.33 150
19612.66 135
19613.98 132
19615.31 131
19616.63 144
19617.96 129
19619.28 127
19620.60 127
19621.93 125
19623.25 131
19624.58 139
19625.90 142
19627.23 144
19628.55 132
19629.88 115
19631.20 134
19632.53 136
19633.85 126
19635.18 123
19636.50 133
19637.83 118
19639.15 131
19640.48 131
19641.80 133
19643.13 129
19644.45 115
19645.78 115
19647.10 132
19648.43 123
19649.76 145
19651.08 149
19652.41 133
19653.73 149
19655.06 147
19656.38 128
19657.71 144
19659.04 140
19660.36 129
19661.69 130
19663.01 130
19664.34 147
19665.67 146
19666.99 137
19668.32 137
19669.64 174
19670.97 128
19672.30 130
19673.62 118
19674.95 127
19676.28 140
19677.60 122
19678.93 124
19680.25 129
19681.58 140
19682.91 139
19684.23 119
19685.56 123
19686.89 134
19688.22 136
19689.54 154
19690.87 130
19692.20 134
19693.52 134
19694.85 143
19696.18 143
19697.50 151
19698.83 122
19700.16 153
19701.49 146
19702.81 120
19704.14 118
19705.47 127
19706.80 133
19708.12 147
19709.45 158
19710.78 111
19712.11 125
19713.43 146
19714.76 132
19716.09 97
19717.42 113
19718.74 155
19720.07 143
19721.40 142
19722.73 134
19724.06 143
19725.38 136
19726.71 156
19728.04 131
19729.37 152
19730.70 130
19732.03 124
19733.35 122
19734.68 144
19736.01 149
19737.34 135
19738.67 132
19740.00 115
19741.32 155
19742.65 119
19743.98 142
19745.31 136
19746.64 126
19747.97 146
19749.30 153
19750.63 148
19751.96 136
19753.28 137
19754.61 145
19755.94 136
19757.27 128
19758.60 127
19759.93 93
19761.26 137
19762.59 122
19763.92 149
19765.25 118
19766.58 144
19767.91 139
19769.24 112
19770.57 115
19771.90 135
19773.22 132
19774.55 128
19775.88 132
19777.21 126
19778.54 129
19779.87 113
19781.20 149
19782.53 128
19783.86 130
19785.19 141
19786.52 171
19787.85 127
19789.18 136
19790.51 122
19791.85 149
19793.18 118
19794.51 159
19795.84 126
19797.17 135
19798.50 138
19799.83 141
19801.16 126
19802.49 132
19803.82 155
19805.15 131
19806.48 105
19807.81 141
19809.14 128
19810.47 133
19811.81 144
19813.14 143
19814.47 138
19815.80 136
19817.13 154
19818.46 139
19819.79 126
19821.12 148
19822.45 145
19823.79 130
19825.12 110
19826.45 129
19827.78 127
19829.11 133
19830.44 144
19831.78 141
19833.11 131
19834.44 135
19835.77 128
19837.10 134
19838.43 119
19839.77 131
19841.10 146
19842.43 151
19843.76 133
19845.09 138
19846.43 137
19847.76 114
19849.09 129
19850.42 134
19851.76 128
19853.09 130
19854.42 139
19855.75 131
19857.09 145
19858.42 163
19859.75 138
19861.08 118
19862.42 133
19863.75 136
19865.08 137
19866.41 115
19867.75 126
19869.08 131
19870.41 134
19871.75 142
19873.08 141
19874.41 131
19875.75 119
19877.08 126
19878.41 112
19879.75 123
19881.08 127
19882.41 147
19883.75 124
19885.08 139
19886.41 154
19887.75 131
19889.08 139
19890.41 120
19891.75 139
19893.08 128
19894.41 138
19895.75 126
19897.08 120
19898.42 115
19899.75 115
19901.08 137
19902.42 157
19903.75 130
19905.09 124
19906.42 108
19907.75 111
19909.09 146
19910.42 132
19911.76 131
19913.09 149
19914.43 140
19915.76 146
19917.10 151
19918.43 151
19919.77 138
19921.10 131
19922.43 145
19923.77 147
19925.10 122
19926.44 134
19927.77 126
19929.11 129
19930.44 128
19931.78 132
19933.11 119
19934.45 117
19935.78 136
19937.12 121
19938.45 122
19939.79 112
19941.13 136
19942.46 139
19943.80 133
19945.13 116
19946.47 127
19947.80 137
19949.14 139
19950.47 132
19951.81 136
19953.15 150
19954.48 148
19955.82 148
19957.15 126
19958.49 122
19959.83 146
19961.16 145
19962.50 135
19963.83 143
19965.17 143
19966.51 132
19967.84 148
19969.18 145
19970.51 125
19971.85 120
19973.19 135
19974.52 147
19975.86 125
19977.20 122
19978.53 129
19979.87 143
19981.21 155
19982.54 137
19983.88 142
19985.22 134
19986.55 146
19987.89 132
19989.23 122
19990.57 130
19991.90 141
19993.24 146
19994.58 144
19995.91 133
19997.25 122
19998.59 124
19999.93 135
20001.26 131
20002.60 132
20003.94 132
20005.28 122
20006.61 133
20007.95 154
20009.29 129
20010.63 133
20011.96 138
20013.30 131
20014.64 136
20015.98 138
20017.31 133
20018.65 142
20019.99 134
20021.33 134
20022.67 117
20024.01 130
20025.34 136
20026.68 133
20028.02 124
20029.36 132
20030.70 148
20032.03 139
20033.37 132
20034.71 127
20036.05 137
20037.39 132
20038.73 131
20040.07 124
20041.40 130
20042.74 128
20044.08 128
20045.42 126
20046.76 116
20048.10 131
20049.44 139
20050.78 149
20052.12 119
20053.46 146
20054.79 127
20056.13 150
20057.47 146
20058.81 141
20060.15 142
20061.49 132
20062.83 154
20064.17 116
20065.51 115
20066.85 137
20068.19 122
20069.53 149
20070.87 126
20072.21 126
20073.55 148
20074.89 143
20076.23 146
20077.57 119
20078.91 122
20080.25 134
20081.59 132
20082.93 141
20084.27 125
20085.61 120
20086.95 149
20088.29 153
20089.63 143
20090.97 136
20092.31 139
20093.65 148
20094.99 130
20096.33 133
20097.67 149
20099.01 151
20100.35 137
20101.69 112
20103.03 119
20104.38 136
20105.72 131
20107.06 136
20108.40 158
20109.74 136
20111.08 138
20112.42 117
20113.76 163
20115.10 133
20116.45 155
20117.79 149
20119.13 143
20120.47 128
20121.81 157
20123.15 135
20124.49 147
20125.84 133
20127.18 143
20128.52 152
20129.86 123
20131.20 144
20132.54 135
20133.89 145
20135.23 148
20136.57 155
20137.91 131
20139.25 147
20140.60 132
