# Supplementary material for: MALDI-TOF MS typing enables the classification of brewing yeasts of the genus Saccharomyces to major beer styles
Source: PLoS One. 2017 Aug 9;12(8):e0181694. doi: 10.1371/journal.pone.0181694 (PMC5549903; doi:10.1371/journal.pone.0181694)
Supplement: S16 File — The directory includes 90 raw files and was zipped to “.zip”; the folder has three strains with 30 spectra per strain; S1 Text explains the raw files with an example and Table 1 represents the yeast strains used within the experiment. (ZIP) [file pone.0181694.s019.zip › 46-48/30675-174-OG-Alt-Alt-YPG-18h-E-E_2015-11-06__0_B11_1.dat]

2000.55 1760
2000.97 1770
2001.39 1788
2001.81 1757
2002.23 1826
2002.65 1597
2003.08 1610
2003.50 1649
2003.92 1670
2004.34 1727
2004.76 1659
2005.19 1770
2005.61 1769
2006.03 1648
2006.45 1495
2006.87 1456
2007.30 1564
2007.72 1583
2008.14 1661
2008.56 1790
2008.99 1620
2009.41 1590
2009.83 1695
2010.25 1603
2010.68 1515
2011.10 1620
2011.52 1593
2011.94 1581
2012.37 1499
2012.79 1535
2013.21 1479
2013.63 1510
2014.06 1577
2014.48 1589
2014.90 1562
2015.33 1487
2015.75 1604
2016.17 1529
2016.60 1710
2017.02 1691
2017.44 1462
2017.86 1554
2018.29 1541
2018.71 1454
2019.14 1539
2019.56 1580
2019.98 1531
2020.41 1525
2020.83 1607
2021.25 1615
2021.68 1618
2022.10 1700
2022.52 1600
2022.95 1777
2023.37 1621
2023.80 1499
2024.22 1520
2024.64 1395
2025.07 1478
2025.49 1479
2025.92 1454
2026.34 1621
2026.76 1497
2027.19 1522
2027.61 1528
2028.04 1498
2028.46 1649
2028.89 1458
2029.31 1453
2029.74 1522
2030.16 1489
2030.58 1638
2031.01 1557
2031.43 1464
2031.86 1546
2032.28 1593
2032.71 1628
2033.13 1497
2033.56 1436
2033.98 1484
2034.41 1579
2034.83 1612
2035.26 1599
2035.68 1530
2036.11 1618
2036.53 1576
2036.96 1576
2037.38 1457
2037.81 1564
2038.24 1499
2038.66 1431
2039.09 1626
2039.51 1590
2039.94 1507
2040.36 1548
2040.79 1585
2041.21 1608
2041.64 1664
2042.07 1528
2042.49 1507
2042.92 1648
2043.34 1694
2043.77 1646
2044.20 1499
2044.62 1622
2045.05 1646
2045.47 1615
2045.90 1664
2046.33 1665
2046.75 1580
2047.18 1494
2047.61 1367
2048.03 1447
2048.46 1538
2048.89 1483
2049.31 1502
2049.74 1583
2050.16 1462
2050.59 1467
2051.02 1577
2051.45 1567
2051.87 1581
2052.30 1572
2052.73 1600
2053.15 1635
2053.58 1534
2054.01 1545
2054.43 1503
2054.86 1454
2055.29 1417
2055.72 1457
2056.14 1484
2056.57 1547
2057.00 1590
2057.43 1587
2057.85 1723
2058.28 1882
2058.71 1637
2059.14 1659
2059.56 1670
2059.99 1566
2060.42 1681
2060.85 1622
2061.27 1710
2061.70 1665
2062.13 1588
2062.56 1529
2062.99 1550
2063.41 1616
2063.84 1662
2064.27 2028
2064.70 1998
2065.13 1875
2065.55 1829
2065.98 1865
2066.41 1906
2066.84 1791
2067.27 1872
2067.70 1917
2068.13 1865
2068.55 1782
2068.98 1647
2069.41 1601
2069.84 1512
2070.27 1524
2070.70 1653
2071.13 1586
2071.56 1583
2071.98 1495
2072.41 1495
2072.84 1593
2073.27 1503
2073.70 1375
2074.13 1533
2074.56 1513
2074.99 1523
2075.42 1465
2075.85 1556
2076.28 1648
2076.71 1538
2077.13 1719
2077.56 1798
2077.99 1771
2078.42 1713
2078.85 1656
2079.28 1766
2079.71 1704
2080.14 1930
2080.57 2068
2081.00 1880
2081.43 1806
2081.86 1897
2082.29 1806
2082.72 1802
2083.15 1779
2083.58 1730
2084.01 1529
2084.44 1637
2084.87 1571
2085.30 1572
2085.73 1628
2086.16 1733
2086.59 1628
2087.02 1564
2087.46 1659
2087.89 1681
2088.32 1634
2088.75 1582
2089.18 1460
2089.61 1647
2090.04 1656
2090.47 1597
2090.90 1647
2091.33 1580
2091.76 1686
2092.19 1647
2092.63 1637
2093.06 1655
2093.49 1487
2093.92 1499
2094.35 1551
2094.78 1576
2095.21 1518
2095.64 1536
2096.08 1500
2096.51 1588
2096.94 1594
2097.37 1543
2097.80 1553
2098.23 1524
2098.67 1473
2099.10 1429
2099.53 1494
2099.96 1462
2100.39 1392
2100.82 1514
2101.26 1534
2101.69 1462
2102.12 1552
2102.55 1495
2102.98 1497
2103.42 1455
2103.85 1515
2104.28 1601
2104.71 1454
2105.15 1522
2105.58 1471
2106.01 1475
2106.44 1673
2106.88 1788
2107.31 1621
2107.74 1614
2108.17 1553
2108.61 1717
2109.04 1696
2109.47 1754
2109.90 1564
2110.34 1652
2110.77 1554
2111.20 1639
2111.64 1644
2112.07 1619
2112.50 1494
2112.94 1476
2113.37 1509
2113.80 1655
2114.24 1623
2114.67 1631
2115.10 1586
2115.54 1517
2115.97 1303
2116.40 1403
2116.84 1531
2117.27 1521
2117.70 1349
2118.14 1485
2118.57 1559
2119.00 1481
2119.44 1608
2119.87 1586
2120.31 1572
2120.74 1500
2121.17 1568
2121.61 1486
2122.04 1517
2122.48 1525
2122.91 1656
2123.35 1734
2123.78 1508
2124.21 1525
2124.65 1528
2125.08 1423
2125.52 1613
2125.95 1710
2126.39 1411
2126.82 1606
2127.26 1554
2127.69 1588
2128.12 1576
2128.56 1574
2128.99 1573
2129.43 1639
2129.86 1600
2130.30 1473
2130.73 1575
2131.17 1681
2131.60 1664
2132.04 1499
2132.47 1484
2132.91 1530
2133.34 1562
2133.78 1723
2134.22 1657
2134.65 1684
2135.09 1628
2135.52 1563
2135.96 1651
2136.39 1483
2136.83 1523
2137.26 1713
2137.70 1635
2138.14 1549
2138.57 1565
2139.01 1632
2139.44 1629
2139.88 1644
2140.31 1591
2140.75 1595
2141.19 1599
2141.62 1592
2142.06 1559
2142.50 1537
2142.93 1489
2143.37 1557
2143.80 1492
2144.24 1582
2144.68 1515
2145.11 1423
2145.55 1530
2145.99 1487
2146.42 1520
2146.86 1475
2147.30 1599
2147.73 1622
2148.17 1682
2148.61 1535
2149.04 1551
2149.48 1642
2149.92 1660
2150.35 1596
2150.79 1633
2151.23 1650
2151.67 1716
2152.10 1692
2152.54 1632
2152.98 1615
2153.41 1504
2153.85 1486
2154.29 1641
2154.73 1751
2155.16 1930
2155.60 1734
2156.04 1713
2156.48 1647
2156.91 1612
2157.35 1686
2157.79 1681
2158.23 1756
2158.67 1763
2159.10 1618
2159.54 1602
2159.98 1703
2160.42 1573
2160.86 1670
2161.29 1518
2161.73 1741
2162.17 1652
2162.61 1739
2163.05 1591
2163.48 1646
2163.92 1714
2164.36 1574
2164.80 1535
2165.24 1538
2165.68 1623
2166.12 1537
2166.55 1451
2166.99 1614
2167.43 1522
2167.87 1583
2168.31 1656
2168.75 1677
2169.19 1693
2169.63 1704
2170.06 1800
2170.50 1798
2170.94 1684
2171.38 1584
2171.82 1693
2172.26 1873
2172.70 1773
2173.14 1786
2173.58 1777
2174.02 1747
2174.46 1794
2174.90 1850
2175.34 1827
2175.78 1806
2176.22 1848
2176.65 1755
2177.09 1830
2177.53 1724
2177.97 1643
2178.41 1700
2178.85 1769
2179.29 1870
2179.73 1585
2180.17 1675
2180.61 1740
2181.05 1696
2181.49 1677
2181.93 1571
2182.37 1590
2182.81 1649
2183.26 1533
2183.70 1557
2184.14 1705
2184.58 1677
2185.02 1700
2185.46 1663
2185.90 1524
2186.34 1560
2186.78 1719
2187.22 1613
2187.66 1621
2188.10 1621
2188.54 1727
2188.98 1611
2189.42 1747
2189.87 1780
2190.31 1693
2190.75 1746
2191.19 1675
2191.63 1663
2192.07 1545
2192.51 1557
2192.95 1602
2193.39 1649
2193.84 1531
2194.28 1608
2194.72 1812
2195.16 1809
2195.60 1637
2196.04 1653
2196.49 1759
2196.93 1621
2197.37 1711
2197.81 1764
2198.25 1682
2198.69 1659
2199.14 1732
2199.58 1648
2200.02 1607
2200.46 1568
2200.90 1587
2201.35 1552
2201.79 1531
2202.23 1536
2202.67 1529
2203.12 1569
2203.56 1597
2204.00 1638
2204.44 1670
2204.89 1551
2205.33 1593
2205.77 1520
2206.21 1610
2206.66 1681
2207.10 1550
2207.54 1454
2207.98 1580
2208.43 1704
2208.87 1777
2209.31 1619
2209.76 1609
2210.20 1708
2210.64 1638
2211.09 1633
2211.53 1545
2211.97 1511
2212.41 1749
2212.86 1680
2213.30 1609
2213.74 1626
2214.19 1623
2214.63 1718
2215.08 1770
2215.52 1722
2215.96 1645
2216.41 1474
2216.85 1569
2217.29 1433
2217.74 1586
2218.18 1573
2218.63 1433
2219.07 1507
2219.51 1585
2219.96 1703
2220.40 1684
2220.85 1541
2221.29 1630
2221.73 1785
2222.18 1664
2222.62 1483
2223.07 1530
2223.51 1604
2223.96 1489
2224.40 1579
2224.84 1598
2225.29 1678
2225.73 1667
2226.18 1730
2226.62 1727
2227.07 1734
2227.51 1711
2227.96 1739
2228.40 1660
2228.85 1540
2229.29 1619
2229.74 1748
2230.18 1666
2230.63 1603
2231.07 1699
2231.52 1721
2231.96 1694
2232.41 1660
2232.85 1542
2233.30 1626
2233.74 1573
2234.19 1713
2234.63 1618
2235.08 1687
2235.53 1597
2235.97 1541
2236.42 1612
2236.86 1679
2237.31 1618
2237.75 1477
2238.20 1462
2238.65 1553
2239.09 1546
2239.54 1578
2239.98 1578
2240.43 1457
2240.88 1628
2241.32 1627
2241.77 1513
2242.21 1522
2242.66 1521
2243.11 1543
2243.55 1691
2244.00 1543
2244.45 1529
2244.89 1549
2245.34 1504
2245.79 1449
2246.23 1767
2246.68 1474
2247.13 1420
2247.57 1528
2248.02 1451
2248.47 1595
2248.91 1430
2249.36 1444
2249.81 1476
2250.25 1610
2250.70 1527
2251.15 1616
2251.60 1583
2252.04 1427
2252.49 1414
2252.94 1465
2253.39 1503
2253.83 1522
2254.28 1547
2254.73 1552
2255.17 1531
2255.62 1413
2256.07 1554
2256.52 1570
2256.97 1455
2257.41 1447
2257.86 1487
2258.31 1343
2258.76 1483
2259.20 1448
2259.65 1449
2260.10 1466
2260.55 1535
2261.00 1592
2261.45 1541
2261.89 1595
2262.34 1587
2262.79 1617
2263.24 1837
2263.69 1597
2264.13 1568
2264.58 1572
2265.03 1707
2265.48 1834
2265.93 1715
2266.38 1615
2266.83 1597
2267.28 1713
2267.72 1725
2268.17 1547
2268.62 1719
2269.07 1810
2269.52 1696
2269.97 1675
2270.42 1675
2270.87 1750
2271.32 1818
2271.76 1798
2272.21 1722
2272.66 1499
2273.11 1582
2273.56 1699
2274.01 1675
2274.46 1713
2274.91 1768
2275.36 1626
2275.81 1568
2276.26 1629
2276.71 1557
2277.16 1532
2277.61 1572
2278.06 1455
2278.51 1350
2278.96 1412
2279.41 1592
2279.86 1632
2280.31 1649
2280.76 1624
2281.21 1675
2281.66 1630
2282.11 1558
2282.56 1542
2283.01 1622
2283.46 1541
2283.91 1707
2284.36 1648
2284.81 1623
2285.26 1639
2285.71 1632
2286.16 1593
2286.61 1444
2287.06 1529
2287.51 1669
2287.96 1758
2288.42 1877
2288.87 1994
2289.32 1976
2289.77 2112
2290.22 2136
2290.67 2168
2291.12 2197
2291.57 2477
2292.02 2486
2292.48 2494
2292.93 2361
2293.38 2273
2293.83 2215
2294.28 2076
2294.73 2097
2295.18 2134
2295.63 1777
2296.09 1768
2296.54 1720
2296.99 1635
2297.44 1619
2297.89 1640
2298.35 1635
2298.80 1586
2299.25 1512
2299.70 1490
2300.15 1490
2300.60 1491
2301.06 1597
2301.51 1609
2301.96 1662
2302.41 1579
2302.87 1612
2303.32 1414
2303.77 1469
2304.22 1484
2304.67 1415
2305.13 1443
2305.58 1550
2306.03 1570
2306.49 1741
2306.94 1662
2307.39 1587
2307.84 1584
2308.30 1654
2308.75 1734
2309.20 1646
2309.65 1697
2310.11 1780
2310.56 1669
2311.01 1856
2311.47 1829
2311.92 1799
2312.37 1712
2312.83 1640
2313.28 1694
2313.73 1760
2314.19 1643
2314.64 1702
2315.09 1796
2315.55 1721
2316.00 1675
2316.45 1642
2316.91 1604
2317.36 1504
2317.81 1641
2318.27 1745
2318.72 1707
2319.18 1472
2319.63 1623
2320.08 1596
2320.54 1625
2320.99 1684
2321.45 1771
2321.90 1726
2322.35 1805
2322.81 1722
2323.26 1768
2323.72 1634
2324.17 1723
2324.63 1647
2325.08 1620
2325.53 1817
2325.99 1730
2326.44 1859
2326.90 1668
2327.35 1855
2327.81 1771
2328.26 1805
2328.72 1961
2329.17 1761
2329.63 1776
2330.08 1918
2330.54 2074
2330.99 1993
2331.45 1927
2331.90 1700
2332.36 1805
2332.81 1813
2333.27 1830
2333.72 1680
2334.18 1756
2334.63 1690
2335.09 1535
2335.54 1539
2336.00 1652
2336.46 1612
2336.91 1512
2337.37 1673
2337.82 1680
2338.28 1665
2338.73 1547
2339.19 1666
2339.65 1729
2340.10 1628
2340.56 1728
2341.01 1708
2341.47 1636
2341.93 1704
2342.38 1637
2342.84 1617
2343.29 1537
2343.75 1683
2344.21 1710
2344.66 1718
2345.12 1686
2345.58 1668
2346.03 1780
2346.49 1709
2346.94 1709
2347.40 1668
2347.86 1653
2348.31 1578
2348.77 1659
2349.23 1672
2349.69 1699
2350.14 1773
2350.60 1701
2351.06 1535
2351.51 1717
2351.97 1812
2352.43 1634
2352.88 1792
2353.34 1682
2353.80 1571
2354.26 1538
2354.71 1632
2355.17 1656
2355.63 1682
2356.09 1761
2356.54 1619
2357.00 1577
2357.46 1611
2357.92 1363
2358.37 1573
2358.83 1541
2359.29 1564
2359.75 1504
2360.20 1585
2360.66 1660
2361.12 1737
2361.58 1658
2362.04 1530
2362.49 1489
2362.95 1559
2363.41 1739
2363.87 1618
2364.33 1583
2364.79 1651
2365.24 1727
2365.70 1612
2366.16 1556
2366.62 1572
2367.08 1594
2367.54 1576
2367.99 1588
2368.45 1653
2368.91 1708
2369.37 1740
2369.83 1673
2370.29 1735
2370.75 1635
2371.21 1703
2371.67 1778
2372.12 1689
2372.58 1746
2373.04 1672
2373.50 1673
2373.96 1704
2374.42 1725
2374.88 1778
2375.34 1716
2375.80 1550
2376.26 1682
2376.72 1879
2377.18 2005
2377.64 1823
2378.10 1816
2378.56 1841
2379.01 1894
2379.47 1813
2379.93 1688
2380.39 1608
2380.85 1842
2381.31 1815
2381.77 1713
2382.23 1733
2382.69 1635
2383.15 1675
2383.61 1678
2384.07 1887
2384.53 1766
2384.99 1634
2385.45 1630
2385.92 1644
2386.38 1589
2386.84 1545
2387.30 1616
2387.76 1558
2388.22 1640
2388.68 1601
2389.14 1512
2389.60 1550
2390.06 1478
2390.52 1454
2390.98 1523
2391.44 1609
2391.90 1592
2392.36 1608
2392.83 1740
2393.29 1712
2393.75 1659
2394.21 1545
2394.67 1547
2395.13 1591
2395.59 1520
2396.05 1573
2396.52 1620
2396.98 1517
2397.44 1612
2397.90 1617
2398.36 1468
2398.82 1513
2399.28 1576
2399.75 1544
2400.21 1632
2400.67 1605
2401.13 1550
2401.59 1423
2402.06 1493
2402.52 1525
2402.98 1577
2403.44 1433
2403.90 1394
2404.37 1578
2404.83 1590
2405.29 1639
2405.75 1565
2406.21 1585
2406.68 1703
2407.14 1653
2407.60 1693
2408.06 1436
2408.53 1513
2408.99 1530
2409.45 1540
2409.91 1594
2410.38 1592
2410.84 1666
2411.30 1734
2411.77 1694
2412.23 1537
2412.69 1386
2413.15 1493
2413.62 1535
2414.08 1690
2414.54 1645
2415.01 1728
2415.47 1666
2415.93 1597
2416.40 1758
2416.86 1968
2417.32 1863
2417.79 1914
2418.25 1862
2418.71 1858
2419.18 1901
2419.64 2173
2420.10 2124
2420.57 2141
2421.03 2025
2421.50 1987
2421.96 1981
2422.42 1867
2422.89 1803
2423.35 1785
2423.81 1797
2424.28 1658
2424.74 1590
2425.21 1518
2425.67 1557
2426.14 1645
2426.60 1602
2427.06 1513
2427.53 1481
2427.99 1500
2428.46 1523
2428.92 1581
2429.39 1631
2429.85 1640
2430.32 1625
2430.78 1589
2431.24 1488
2431.71 1437
2432.17 1661
2432.64 1665
2433.10 1612
2433.57 1783
2434.03 1690
2434.50 1861
2434.96 1753
2435.43 1605
2435.89 1621
2436.36 1693
2436.82 1671
2437.29 1586
2437.76 1553
2438.22 1640
2438.69 1683
2439.15 1737
2439.62 1787
2440.08 1654
2440.55 1786
2441.01 1762
2441.48 1683
2441.95 1756
2442.41 1796
2442.88 1822
2443.34 1752
2443.81 1635
2444.27 1584
2444.74 1605
2445.21 1578
2445.67 1628
2446.14 1481
2446.60 1522
2447.07 1457
2447.54 1428
2448.00 1478
2448.47 1414
2448.94 1462
2449.40 1536
2449.87 1641
2450.34 1443
2450.80 1448
2451.27 1638
2451.74 1587
2452.20 1530
2452.67 1578
2453.14 1440
2453.60 1422
2454.07 1473
2454.54 1548
2455.00 1458
2455.47 1675
2455.94 1585
2456.40 1468
2456.87 1671
2457.34 1599
2457.81 1511
2458.27 1575
2458.74 1551
2459.21 1432
2459.68 1490
2460.14 1486
2460.61 1572
2461.08 1632
2461.55 1511
2462.01 1377
2462.48 1475
2462.95 1559
2463.42 1491
2463.88 1568
2464.35 1572
2464.82 1605
2465.29 1402
2465.76 1503
2466.22 1477
2466.69 1441
2467.16 1483
2467.63 1562
2468.10 1591
2468.57 1521
2469.03 1512
2469.50 1616
2469.97 1636
2470.44 1428
2470.91 1549
2471.38 1553
2471.84 1502
2472.31 1592
2472.78 1541
2473.25 1560
2473.72 1429
2474.19 1332
2474.66 1434
2475.13 1551
2475.59 1420
2476.06 1364
2476.53 1483
2477.00 1466
2477.47 1450
2477.94 1517
2478.41 1457
2478.88 1654
2479.35 1511
2479.82 1538
2480.29 1546
2480.76 1644
2481.23 1536
2481.69 1527
2482.16 1513
2482.63 1546
2483.10 1509
2483.57 1494
2484.04 1496
2484.51 1372
2484.98 1496
2485.45 1528
2485.92 1545
2486.39 1618
2486.86 1638
2487.33 1597
2487.80 1527
2488.27 1631
2488.74 1569
2489.21 1510
2489.68 1689
2490.15 1748
2490.62 1650
2491.09 1631
2491.56 1614
2492.04 1743
2492.51 1672
2492.98 1643
2493.45 1597
2493.92 1716
2494.39 1793
2494.86 1864
2495.33 1730
2495.80 1644
2496.27 1776
2496.74 1761
2497.21 1633
2497.68 1755
2498.16 1727
2498.63 1667
2499.10 1602
2499.57 1575
2500.04 1461
2500.51 1493
2500.98 1484
2501.45 1547
2501.93 1498
2502.40 1454
2502.87 1332
2503.34 1387
2503.81 1490
2504.28 1399
2504.76 1504
2505.23 1553
2505.70 1454
2506.17 1447
2506.64 1678
2507.11 1714
2507.59 1664
2508.06 1576
2508.53 1613
2509.00 1603
2509.47 1619
2509.95 1634
2510.42 1715
2510.89 1669
2511.36 1718
2511.84 1830
2512.31 1831
2512.78 1777
2513.25 1764
2513.73 1698
2514.20 1694
2514.67 1722
2515.14 1556
2515.62 1592
2516.09 1548
2516.56 1530
2517.03 1549
2517.51 1533
2517.98 1553
2518.45 1565
2518.93 1562
2519.40 1548
2519.87 1602
2520.35 1601
2520.82 1445
2521.29 1604
2521.77 1566
2522.24 1554
2522.71 1409
2523.19 1440
2523.66 1486
2524.13 1494
2524.61 1477
2525.08 1476
2525.55 1513
2526.03 1541
2526.50 1495
2526.97 1434
2527.45 1543
2527.92 1506
2528.40 1508
2528.87 1663
2529.34 1621
2529.82 1574
2530.29 1575
2530.77 1637
2531.24 1595
2531.71 1559
2532.19 1471
2532.66 1439
2533.14 1558
2533.61 1625
2534.09 1582
2534.56 1534
2535.04 1605
2535.51 1555
2535.98 1406
2536.46 1498
2536.93 1591
2537.41 1578
2537.88 1581
2538.36 1794
2538.83 1669
2539.31 1555
2539.78 1695
2540.26 1616
2540.73 1648
2541.21 1644
2541.68 1532
2542.16 1684
2542.63 1677
2543.11 1709
2543.59 1790
2544.06 1671
2544.54 1665
2545.01 1657
2545.49 1706
2545.96 1566
2546.44 1615
2546.91 1689
2547.39 1763
2547.87 1842
2548.34 1926
2548.82 2036
2549.29 1879
2549.77 1813
2550.24 1837
2550.72 1873
2551.20 1833
2551.67 1731
2552.15 1695
2552.62 1682
2553.10 1673
2553.58 1717
2554.05 1599
2554.53 1676
2555.01 1584
2555.48 1688
2555.96 1665
2556.44 1598
2556.91 1687
2557.39 1739
2557.87 1579
2558.34 1591
2558.82 1696
2559.30 1592
2559.77 1629
2560.25 1498
2560.73 1388
2561.20 1514
2561.68 1590
2562.16 1513
2562.64 1437
2563.11 1519
2563.59 1440
2564.07 1341
2564.54 1482
2565.02 1390
2565.50 1366
2565.98 1440
2566.45 1471
2566.93 1457
2567.41 1436
2567.89 1375
2568.36 1465
2568.84 1571
2569.32 1437
2569.80 1525
2570.28 1616
2570.75 1589
2571.23 1469
2571.71 1446
2572.19 1487
2572.66 1612
2573.14 1597
2573.62 1625
2574.10 1474
2574.58 1529
2575.06 1456
2575.53 1451
2576.01 1502
2576.49 1452
2576.97 1367
2577.45 1396
2577.93 1572
2578.40 1503
2578.88 1439
2579.36 1382
2579.84 1696
2580.32 1511
2580.80 1516
2581.28 1525
2581.76 1477
2582.24 1439
2582.71 1489
2583.19 1600
2583.67 1495
2584.15 1614
2584.63 1569
2585.11 1533
2585.59 1452
2586.07 1333
2586.55 1382
2587.03 1623
2587.51 1538
2587.99 1496
2588.47 1576
2588.95 1549
2589.42 1494
2589.90 1564
2590.38 1551
2590.86 1473
2591.34 1477
2591.82 1461
2592.30 1583
2592.78 1483
2593.26 1537
2593.74 1547
2594.22 1566
2594.70 1496
2595.18 1666
2595.66 1632
2596.14 1638
2596.62 1548
2597.10 1632
2597.58 1512
2598.07 1608
2598.55 1551
2599.03 1533
2599.51 1562
2599.99 1498
2600.47 1567
2600.95 1422
2601.43 1482
2601.91 1488
2602.39 1396
2602.87 1457
2603.35 1533
2603.83 1609
2604.31 1542
2604.80 1381
2605.28 1492
2605.76 1507
2606.24 1454
2606.72 1493
2607.20 1573
2607.68 1530
2608.16 1465
2608.65 1496
2609.13 1550
2609.61 1664
2610.09 1597
2610.57 1543
2611.05 1454
2611.53 1588
2612.02 1580
2612.50 1534
2612.98 1585
2613.46 1533
2613.94 1447
2614.43 1618
2614.91 1671
2615.39 1640
2615.87 1626
2616.35 1602
2616.84 1626
2617.32 1634
2617.80 1548
2618.28 1595
2618.77 1641
2619.25 1603
2619.73 1531
2620.21 1655
2620.69 1685
2621.18 1611
2621.66 1540
2622.14 1458
2622.63 1463
2623.11 1507
2623.59 1477
2624.07 1444
2624.56 1427
2625.04 1544
2625.52 1530
2626.01 1549
2626.49 1492
2626.97 1412
2627.45 1352
2627.94 1500
2628.42 1451
2628.90 1493
2629.39 1627
2629.87 1713
2630.35 1568
2630.84 1573
2631.32 1579
2631.80 1544
2632.29 1535
2632.77 1614
2633.26 1619
2633.74 1631
2634.22 1695
2634.71 1622
2635.19 1624
2635.67 1611
2636.16 1591
2636.64 1578
2637.13 1364
2637.61 1352
2638.09 1574
2638.58 1458
2639.06 1387
2639.55 1422
2640.03 1434
2640.52 1388
2641.00 1356
2641.48 1539
2641.97 1682
2642.45 1614
2642.94 1501
2643.42 1528
2643.91 1500
2644.39 1584
2644.88 1493
2645.36 1448
2645.85 1354
2646.33 1386
2646.82 1360
2647.30 1400
2647.79 1339
2648.27 1454
2648.76 1383
2649.24 1422
2649.73 1527
2650.21 1532
2650.70 1312
2651.18 1326
2651.67 1409
2652.15 1428
2652.64 1494
2653.12 1468
2653.61 1479
2654.10 1555
2654.58 1489
2655.07 1517
2655.55 1572
2656.04 1430
2656.52 1549
2657.01 1538
2657.50 1427
2657.98 1484
2658.47 1578
2658.95 1585
2659.44 1587
2659.93 1426
2660.41 1466
2660.90 1502
2661.38 1415
2661.87 1457
2662.36 1573
2662.84 1596
2663.33 1494
2663.82 1429
2664.30 1624
2664.79 1585
2665.28 1600
2665.76 1422
2666.25 1472
2666.74 1425
2667.22 1452
2667.71 1493
2668.20 1441
2668.68 1444
2669.17 1638
2669.66 1582
2670.14 1552
2670.63 1489
2671.12 1697
2671.61 1662
2672.09 1670
2672.58 1705
2673.07 1695
2673.55 1677
2674.04 1929
2674.53 1905
2675.02 1958
2675.50 1850
2675.99 1853
2676.48 1936
2676.97 1845
2677.46 1906
2677.94 1805
2678.43 1903
2678.92 1832
2679.41 1678
2679.89 1664
2680.38 1621
2680.87 1543
2681.36 1581
2681.85 1467
2682.33 1529
2682.82 1544
2683.31 1553
2683.80 1488
2684.29 1742
2684.78 1675
2685.26 1674
2685.75 1656
2686.24 1591
2686.73 1477
2687.22 1482
2687.71 1479
2688.20 1572
2688.68 1685
2689.17 1403
2689.66 1476
2690.15 1486
2690.64 1449
2691.13 1483
2691.62 1481
2692.11 1469
2692.60 1435
2693.09 1445
2693.57 1425
2694.06 1383
2694.55 1571
2695.04 1503
2695.53 1439
2696.02 1483
2696.51 1513
2697.00 1520
2697.49 1526
2697.98 1532
2698.47 1496
2698.96 1548
2699.45 1554
2699.94 1591
2700.43 1548
2700.92 1493
2701.41 1456
2701.90 1656
2702.39 1671
2702.88 1620
2703.37 1624
2703.86 1791
2704.35 1729
2704.84 1579
2705.33 1652
2705.82 1592
2706.31 1464
2706.80 1607
2707.29 1602
2707.78 1542
2708.27 1600
2708.76 1535
2709.25 1492
2709.74 1458
2710.23 1364
2710.72 1399
2711.21 1502
2711.71 1508
2712.20 1515
2712.69 1507
2713.18 1609
2713.67 1531
2714.16 1435
2714.65 1433
2715.14 1380
2715.63 1443
2716.12 1522
2716.62 1412
2717.11 1413
2717.60 1414
2718.09 1382
2718.58 1448
2719.07 1438
2719.56 1431
2720.06 1471
2720.55 1421
2721.04 1522
2721.53 1614
2722.02 1639
2722.51 1677
2723.01 1643
2723.50 1662
2723.99 1605
2724.48 1575
2724.97 1608
2725.47 1708
2725.96 1539
2726.45 1499
2726.94 1499
2727.44 1530
2727.93 1460
2728.42 1449
2728.91 1452
2729.40 1406
2729.90 1295
2730.39 1411
2730.88 1435
2731.37 1414
2731.87 1413
2732.36 1419
2732.85 1404
2733.35 1533
2733.84 1499
2734.33 1415
2734.82 1490
2735.32 1402
2735.81 1639
2736.30 1364
2736.80 1490
2737.29 1591
2737.78 1699
2738.28 1605
2738.77 1555
2739.26 1557
2739.76 1446
2740.25 1649
2740.74 1598
2741.24 1481
2741.73 1434
2742.22 1636
2742.72 1669
2743.21 1593
2743.70 1540
2744.20 1465
2744.69 1549
2745.19 1552
2745.68 1513
2746.17 1406
2746.67 1435
2747.16 1348
2747.66 1420
2748.15 1457
2748.64 1323
2749.14 1442
2749.63 1459
2750.13 1329
2750.62 1306
2751.12 1419
2751.61 1421
2752.10 1411
2752.60 1537
2753.09 1445
2753.59 1341
2754.08 1434
2754.58 1575
2755.07 1619
2755.57 1434
2756.06 1499
2756.56 1686
2757.05 1601
2757.55 1514
2758.04 1506
2758.54 1382
2759.03 1441
2759.53 1534
2760.02 1450
2760.52 1354
2761.01 1473
2761.51 1358
2762.00 1490
2762.50 1700
2762.99 1696
2763.49 1531
2763.99 1489
2764.48 1454
2764.98 1450
2765.47 1440
2765.97 1352
2766.46 1352
2766.96 1401
2767.46 1430
2767.95 1642
2768.45 1453
2768.94 1402
2769.44 1468
2769.94 1555
2770.43 1535
2770.93 1567
2771.42 1656
2771.92 1674
2772.42 1626
2772.91 1516
2773.41 1551
2773.91 1550
2774.40 1623
2774.90 1701
2775.40 1599
2775.89 1762
2776.39 1886
2776.89 1884
2777.38 1798
2777.88 1741
2778.38 1712
2778.87 1756
2779.37 1686
2779.87 1630
2780.36 1569
2780.86 1656
2781.36 1632
2781.85 1646
2782.35 1482
2782.85 1402
2783.35 1466
2783.84 1470
2784.34 1516
2784.84 1652
2785.34 1550
2785.83 1555
2786.33 1571
2786.83 1482
2787.33 1360
2787.82 1453
2788.32 1380
2788.82 1368
2789.32 1371
2789.81 1433
2790.31 1577
2790.81 1533
2791.31 1292
2791.81 1394
2792.30 1333
2792.80 1479
2793.30 1507
2793.80 1509
2794.30 1623
2794.80 1620
2795.29 1561
2795.79 1678
2796.29 1724
2796.79 1695
2797.29 1728
2797.79 1715
2798.29 1727
2798.78 1736
2799.28 1674
2799.78 1616
2800.28 1619
2800.78 1609
2801.28 1638
2801.78 1587
2802.28 1757
2802.77 1574
2803.27 1381
2803.77 1586
2804.27 1604
2804.77 1584
2805.27 1703
2805.77 1827
2806.27 1795
2806.77 1711
2807.27 1859
2807.77 1815
2808.27 1975
2808.77 2035
2809.27 2013
2809.77 1927
2810.27 1946
2810.77 1901
2811.27 1781
2811.76 1743
2812.26 1728
2812.76 1697
2813.26 1569
2813.76 1558
2814.26 1589
2814.76 1597
2815.26 1510
2815.76 1555
2816.27 1479
2816.77 1513
2817.27 1610
2817.77 1577
2818.27 1576
2818.77 1463
2819.27 1590
2819.77 1451
2820.27 1407
2820.77 1552
2821.27 1543
2821.77 1581
2822.27 1531
2822.77 1598
2823.27 1593
2823.77 1517
2824.27 1526
2824.78 1475
2825.28 1466
2825.78 1500
2826.28 1502
2826.78 1492
2827.28 1487
2827.78 1496
2828.28 1590
2828.79 1593
2829.29 1438
2829.79 1497
2830.29 1504
2830.79 1521
2831.29 1459
2831.79 1383
2832.30 1470
2832.80 1542
2833.30 1561
2833.80 1509
2834.30 1582
2834.80 1487
2835.31 1507
2835.81 1473
2836.31 1688
2836.81 1700
2837.31 1552
2837.82 1611
2838.32 1584
2838.82 1697
2839.32 1769
2839.83 1666
2840.33 1612
2840.83 1637
2841.33 1552
2841.84 1454
2842.34 1519
2842.84 1484
2843.34 1513
2843.85 1615
2844.35 1463
2844.85 1475
2845.35 1569
2845.86 1617
2846.36 1670
2846.86 1760
2847.37 1679
2847.87 1714
2848.37 1866
2848.87 1762
2849.38 1723
2849.88 1737
2850.38 1816
2850.89 1727
2851.39 1659
2851.89 1589
2852.40 1531
2852.90 1457
2853.40 1427
2853.91 1398
2854.41 1451
2854.92 1437
2855.42 1543
2855.92 1427
2856.43 1434
2856.93 1416
2857.43 1433
2857.94 1459
2858.44 1490
2858.95 1486
2859.45 1420
2859.95 1665
2860.46 1465
2860.96 1391
2861.47 1517
2861.97 1449
2862.48 1424
2862.98 1399
2863.48 1361
2863.99 1428
2864.49 1336
2865.00 1304
2865.50 1307
2866.01 1368
2866.51 1378
2867.02 1329
2867.52 1456
2868.03 1485
2868.53 1524
2869.04 1570
2869.54 1493
2870.05 1349
2870.55 1322
2871.06 1475
2871.56 1559
2872.07 1555
2872.57 1651
2873.08 1612
2873.58 1680
2874.09 1618
2874.59 1518
2875.10 1498
2875.60 1526
2876.11 1506
2876.61 1539
2877.12 1582
2877.63 1504
2878.13 1629
2878.64 1625
2879.14 1461
2879.65 1481
2880.15 1435
2880.66 1510
2881.17 1550
2881.67 1692
2882.18 1563
2882.68 1719
2883.19 1607
2883.70 1679
2884.20 1628
2884.71 1584
2885.22 1645
2885.72 1695
2886.23 1767
2886.74 1665
2887.24 1801
2887.75 1979
2888.25 2010
2888.76 1997
2889.27 1779
2889.77 1754
2890.28 1745
2890.79 1841
2891.30 1685
2891.80 1634
2892.31 1740
2892.82 1654
2893.32 1677
2893.83 1612
2894.34 1621
2894.84 1859
2895.35 1953
2895.86 1787
2896.37 1878
2896.87 2053
2897.38 2083
2897.89 1928
2898.40 1944
2898.90 1814
2899.41 1921
2899.92 1784
2900.43 1754
2900.93 1712
2901.44 1794
2901.95 1816
2902.46 1762
2902.96 1850
2903.47 1812
2903.98 1773
2904.49 1838
2905.00 1863
2905.50 1714
2906.01 1612
2906.52 1679
2907.03 1712
2907.54 1665
2908.05 1704
2908.55 1595
2909.06 1606
2909.57 1642
2910.08 1616
2910.59 1531
2911.10 1440
2911.61 1542
2912.11 1690
2912.62 1666
2913.13 1605
2913.64 1481
2914.15 1521
2914.66 1504
2915.17 1513
2915.68 1469
2916.19 1608
2916.69 1473
2917.20 1553
2917.71 1448
2918.22 1461
2918.73 1487
2919.24 1522
2919.75 1429
2920.26 1557
2920.77 1467
2921.28 1574
2921.79 1616
2922.30 1505
2922.81 1577
2923.32 1488
2923.83 1468
2924.34 1741
2924.85 1750
2925.36 1840
2925.87 1808
2926.38 1933
2926.89 2053
2927.40 1917
2927.91 1787
2928.42 1777
2928.93 1812
2929.44 1788
2929.95 1718
2930.46 1668
2930.97 1554
2931.48 1591
2931.99 1441
2932.50 1435
2933.01 1365
2933.52 1349
2934.03 1539
2934.54 1436
2935.05 1542
2935.56 1633
2936.07 1617
2936.58 1645
2937.09 1652
2937.60 1644
2938.12 1530
2938.63 1521
2939.14 1538
2939.65 1556
2940.16 1558
2940.67 1567
2941.18 1424
2941.69 1595
2942.20 1691
2942.72 1595
2943.23 1594
2943.74 1501
2944.25 1500
2944.76 1570
2945.27 1645
2945.79 1654
2946.30 1569
2946.81 1608
2947.32 1605
2947.83 1608
2948.34 1648
2948.86 1684
2949.37 1581
2949.88 1446
2950.39 1644
2950.90 1545
2951.42 1540
2951.93 1493
2952.44 1387
2952.95 1415
2953.46 1450
2953.98 1480
2954.49 1414
2955.00 1409
2955.51 1476
2956.03 1413
2956.54 1453
2957.05 1532
2957.56 1591
2958.08 1538
2958.59 1584
2959.10 1543
2959.62 1625
2960.13 1595
2960.64 1701
2961.15 1637
2961.67 1732
2962.18 1623
2962.69 1646
2963.21 1647
2963.72 1696
2964.23 1753
2964.75 1621
2965.26 1614
2965.77 1687
2966.29 1641
2966.80 1627
2967.31 1707
2967.83 1580
2968.34 1647
2968.85 1553
2969.37 1434
2969.88 1575
2970.40 1587
2970.91 1571
2971.42 1504
2971.94 1451
2972.45 1664
2972.96 1527
2973.48 1501
2973.99 1528
2974.51 1525
2975.02 1631
2975.54 1510
2976.05 1510
2976.56 1497
2977.08 1446
2977.59 1526
2978.11 1626
2978.62 1401
2979.14 1405
2979.65 1409
2980.16 1549
2980.68 1641
2981.19 1465
2981.71 1553
2982.22 1697
2982.74 1758
2983.25 1772
2983.77 1708
2984.28 1731
2984.80 1741
2985.31 1713
2985.83 1590
2986.34 1792
2986.86 1783
2987.37 1917
2987.89 1687
2988.40 1748
2988.92 1604
2989.44 1844
2989.95 1919
2990.47 1867
2990.98 1778
2991.50 1720
2992.01 1770
2992.53 1764
2993.04 1793
2993.56 1767
2994.08 1678
2994.59 1758
2995.11 1697
2995.62 1795
2996.14 1956
2996.66 2163
2997.17 1949
2997.69 2084
2998.20 2206
2998.72 2328
2999.24 2341
2999.75 2173
3000.27 2246
3000.79 2167
3001.30 2258
3001.82 2430
3002.33 2233
3002.85 2525
3003.37 2696
3003.88 2876
3004.40 3399
3004.92 3657
3005.43 3862
3005.95 3786
3006.47 3948
3006.99 3944
3007.50 3740
3008.02 3773
3008.54 3168
3009.05 2987
3009.57 2660
3010.09 2297
3010.60 2201
3011.12 2035
3011.64 1924
3012.16 1801
3012.67 1754
3013.19 1797
3013.71 1841
3014.23 1805
3014.74 1840
3015.26 1898
3015.78 1861
3016.30 1818
3016.82 1860
3017.33 1931
3017.85 1903
3018.37 1921
3018.89 1993
3019.40 2013
3019.92 1944
3020.44 1911
3020.96 1867
3021.48 1878
3022.00 1950
3022.51 1917
3023.03 1834
3023.55 1901
3024.07 2046
3024.59 2010
3025.11 2008
3025.62 2132
3026.14 2180
3026.66 1963
3027.18 1878
3027.70 1857
3028.22 1859
3028.74 1750
3029.25 1752
3029.77 1747
3030.29 1531
3030.81 1793
3031.33 1729
3031.85 1554
3032.37 1796
3032.89 1706
3033.41 1751
3033.93 1717
3034.45 1747
3034.96 1638
3035.48 1623
3036.00 1628
3036.52 1753
3037.04 1747
3037.56 1723
3038.08 1704
3038.60 1637
3039.12 1700
3039.64 1648
3040.16 1724
3040.68 1625
3041.20 1554
3041.72 1659
3042.24 1710
3042.76 1692
3043.28 1553
3043.80 1622
3044.32 1578
3044.84 1627
3045.36 1625
3045.88 1566
3046.40 1429
3046.92 1432
3047.44 1461
3047.96 1476
3048.48 1427
3049.00 1299
3049.52 1372
3050.04 1480
3050.56 1451
3051.09 1636
3051.61 1581
3052.13 1509
3052.65 1430
3053.17 1450
3053.69 1529
3054.21 1450
3054.73 1541
3055.25 1462
3055.77 1532
3056.29 1463
3056.82 1391
3057.34 1635
3057.86 1555
3058.38 1575
3058.90 1539
3059.42 1436
3059.94 1404
3060.47 1530
3060.99 1562
3061.51 1566
3062.03 1632
3062.55 1692
3063.07 1551
3063.60 1624
3064.12 1600
3064.64 1606
3065.16 1589
3065.68 1617
3066.21 1625
3066.73 1664
3067.25 1738
3067.77 1714
3068.29 1524
3068.82 1739
3069.34 1692
3069.86 1694
3070.38 1642
3070.90 1615
3071.43 1455
3071.95 1495
3072.47 1639
3072.99 1556
3073.52 1542
3074.04 1554
3074.56 1644
3075.09 1479
3075.61 1620
3076.13 1690
3076.65 1575
3077.18 1663
3077.70 1678
3078.22 1728
3078.75 1716
3079.27 1874
3079.79 1938
3080.32 1793
3080.84 1604
3081.36 1879
3081.89 2105
3082.41 1995
3082.93 2068
3083.46 2036
3083.98 2037
3084.50 2219
3085.03 2091
3085.55 2166
3086.07 2078
3086.60 1861
3087.12 2016
3087.64 2051
3088.17 1944
3088.69 1892
3089.22 1954
3089.74 1819
3090.26 1715
3090.79 1838
3091.31 1802
3091.84 1618
3092.36 1679
3092.89 1727
3093.41 1733
3093.93 1693
3094.46 1720
3094.98 1757
3095.51 1743
3096.03 1903
3096.56 1879
3097.08 1862
3097.61 2025
3098.13 1968
3098.66 1926
3099.18 2154
3099.70 2155
3100.23 2347
3100.75 2598
3101.28 3229
3101.80 3788
3102.33 4300
3102.85 4890
3103.38 5121
3103.91 5528
3104.43 5793
3104.96 5714
3105.48 5703
3106.01 5039
3106.53 4396
3107.06 3987
3107.58 3363
3108.11 2950
3108.63 2513
3109.16 2341
3109.69 2299
3110.21 2247
3110.74 2222
3111.26 2192
3111.79 2069
3112.31 2035
3112.84 2103
3113.37 2129
3113.89 2006
3114.42 1946
3114.94 1867
3115.47 2006
3116.00 1902
3116.52 1729
3117.05 1932
3117.58 1798
3118.10 1971
3118.63 1772
3119.16 1704
3119.68 1894
3120.21 1907
3120.73 2025
3121.26 2133
3121.79 2092
3122.31 2192
3122.84 2176
3123.37 2354
3123.90 2071
3124.42 2029
3124.95 2032
3125.48 1930
3126.00 1965
3126.53 1678
3127.06 1544
3127.58 1670
3128.11 1837
3128.64 1668
3129.17 1621
3129.69 1527
3130.22 1649
3130.75 1553
3131.28 1630
3131.80 1517
3132.33 1608
3132.86 1634
3133.39 1699
3133.91 1631
3134.44 1640
3134.97 1602
3135.50 1752
3136.03 1745
3136.55 1606
3137.08 1682
3137.61 1614
3138.14 1730
3138.67 1756
3139.19 1612
3139.72 1577
3140.25 1714
3140.78 1873
3141.31 1733
3141.84 1602
3142.36 1606
3142.89 1517
3143.42 1490
3143.95 1450
3144.48 1554
3145.01 1639
3145.54 1706
3146.06 1625
3146.59 1630
3147.12 1744
3147.65 1849
3148.18 1950
3148.71 1808
3149.24 1738
3149.77 1843
3150.30 1701
3150.83 1790
3151.35 1755
3151.88 1709
3152.41 1680
3152.94 1780
3153.47 1832
3154.00 1741
3154.53 1677
3155.06 1690
3155.59 1679
3156.12 1877
3156.65 1722
3157.18 1733
3157.71 1673
3158.24 1725
3158.77 1866
3159.30 1762
3159.83 1669
3160.36 1681
3160.89 1587
3161.42 1758
3161.95 1854
3162.48 1754
3163.01 1781
3163.54 1650
3164.07 1659
3164.60 1666
3165.13 1771
3165.66 1724
3166.19 1570
3166.72 1611
3167.25 1485
3167.78 1491
3168.31 1555
3168.84 1614
3169.37 1623
3169.90 1656
3170.44 1571
3170.97 1669
3171.50 1644
3172.03 1677
3172.56 1621
3173.09 1573
3173.62 1551
3174.15 1636
3174.68 1659
3175.21 1629
3175.75 1642
3176.28 1783
3176.81 1841
3177.34 1800
3177.87 1655
3178.40 1592
3178.93 1667
3179.47 1644
3180.00 1738
3180.53 1724
3181.06 1619
3181.59 1533
3182.12 1496
3182.66 1559
3183.19 1583
3183.72 1553
3184.25 1488
3184.78 1560
3185.32 1532
3185.85 1516
3186.38 1574
3186.91 1603
3187.44 1477
3187.98 1454
3188.51 1556
3189.04 1580
3189.57 1491
3190.11 1521
3190.64 1549
3191.17 1441
3191.70 1444
3192.24 1443
3192.77 1423
3193.30 1383
3193.84 1497
3194.37 1482
3194.90 1517
3195.43 1442
3195.97 1443
3196.50 1478
3197.03 1661
3197.57 1644
3198.10 1644
3198.63 1596
3199.17 1723
3199.70 1637
3200.23 1519
3200.77 1499
3201.30 1692
3201.83 1647
3202.37 1689
3202.90 1729
3203.43 1746
3203.97 1662
3204.50 1655
3205.03 1802
3205.57 1774
3206.10 1651
3206.63 1703
3207.17 1714
3207.70 1684
3208.24 1728
3208.77 1558
3209.30 1839
3209.84 1842
3210.37 1831
3210.91 1928
3211.44 1777
3211.98 1757
3212.51 1720
3213.04 1830
3213.58 1796
3214.11 1781
3214.65 1815
3215.18 1687
3215.72 1773
3216.25 1813
3216.79 1732
3217.32 1495
3217.86 1511
3218.39 1505
3218.93 1585
3219.46 1565
3220.00 1511
3220.53 1513
3221.07 1583
3221.60 1575
3222.14 1637
3222.67 1559
3223.21 1612
3223.74 1617
3224.28 1610
3224.81 1701
3225.35 1690
3225.88 1732
3226.42 1673
3226.95 1692
3227.49 1752
3228.02 1772
3228.56 1637
3229.10 1730
3229.63 1774
3230.17 1848
3230.70 1711
3231.24 1770
3231.78 1896
3232.31 1820
3232.85 1742
3233.38 1525
3233.92 1616
3234.46 1883
3234.99 1901
3235.53 1810
3236.06 1802
3236.60 1862
3237.14 1801
3237.67 1954
3238.21 1941
3238.75 1968
3239.28 1872
3239.82 2027
3240.36 2043
3240.89 1914
3241.43 1884
3241.97 1941
3242.50 1886
3243.04 1916
3243.58 1858
3244.11 1761
3244.65 2030
3245.19 2080
3245.72 1783
3246.26 1770
3246.80 1644
3247.34 1817
3247.87 1799
3248.41 1824
3248.95 1671
3249.49 1707
3250.02 1808
3250.56 1846
3251.10 1795
3251.64 2011
3252.17 2103
3252.71 1960
3253.25 1964
3253.79 2057
3254.32 1873
3254.86 2031
3255.40 2247
3255.94 2146
3256.48 2148
3257.01 2159
3257.55 2317
3258.09 2142
3258.63 2344
3259.17 2287
3259.70 2383
3260.24 2622
3260.78 2734
3261.32 2859
3261.86 3001
3262.40 3324
3262.93 3320
3263.47 3527
3264.01 3571
3264.55 3948
3265.09 4212
3265.63 4569
3266.17 4458
3266.71 4742
3267.24 4605
3267.78 4707
3268.32 4706
3268.86 4309
3269.40 4491
3269.94 4085
3270.48 3656
3271.02 3200
3271.56 3064
3272.10 2705
3272.64 2621
3273.18 2328
3273.71 2237
3274.25 2235
3274.79 2194
3275.33 2231
3275.87 2234
3276.41 2232
3276.95 2208
3277.49 2256
3278.03 2393
3278.57 2226
3279.11 2171
3279.65 2359
3280.19 2304
3280.73 2278
3281.27 2283
3281.81 2303
3282.35 2423
3282.89 2202
3283.43 2221
3283.97 2379
3284.51 2373
3285.05 2266
3285.59 2406
3286.13 2412
3286.67 2454
3287.21 2596
3287.75 2721
3288.30 2501
3288.84 2378
3289.38 2370
3289.92 2506
3290.46 2510
3291.00 2452
3291.54 2469
3292.08 2426
3292.62 2494
3293.16 2807
3293.70 3081
3294.24 3215
3294.79 3390
3295.33 3296
3295.87 3571
3296.41 3701
3296.95 3764
3297.49 3918
3298.03 3776
3298.57 3470
3299.12 3463
3299.66 2942
3300.20 2907
3300.74 2842
3301.28 2616
3301.82 2479
3302.37 2415
3302.91 2362
3303.45 2151
3303.99 2212
3304.53 2210
3305.08 2177
3305.62 2130
3306.16 2211
3306.70 2123
3307.24 2223
3307.79 2180
3308.33 2243
3308.87 2122
3309.41 2133
3309.96 2029
3310.50 2138
3311.04 2040
3311.58 2047
3312.13 2115
3312.67 2134
3313.21 2016
3313.75 2061
3314.30 2210
3314.84 2274
3315.38 2313
3315.92 2325
3316.47 2429
3317.01 2580
3317.55 2615
3318.10 2663
3318.64 2728
3319.18 2837
3319.73 2850
3320.27 2824
3320.81 2695
3321.36 2671
3321.90 2788
3322.44 2831
3322.99 2799
3323.53 2861
3324.07 2916
3324.62 3057
3325.16 2702
3325.70 2622
3326.25 2558
3326.79 2731
3327.34 2512
3327.88 2341
3328.42 2474
3328.97 2411
3329.51 2553
3330.06 2626
3330.60 2709
3331.14 2922
3331.69 3651
3332.23 4415
3332.78 5244
3333.32 6401
3333.86 7706
3334.41 9574
3334.95 10976
3335.50 12686
3336.04 14855
3336.59 16344
3337.13 16849
3337.68 16785
3338.22 16027
3338.77 15039
3339.31 13123
3339.86 11575
3340.40 9891
3340.94 8105
3341.49 6646
3342.03 5477
3342.58 4597
3343.13 3858
3343.67 3581
3344.22 3046
3344.76 2896
3345.31 2801
3345.85 2644
3346.40 2690
3346.94 2579
3347.49 2449
3348.03 2479
3348.58 2411
3349.12 2383
3349.67 2289
3350.22 2283
3350.76 2294
3351.31 2547
3351.85 2469
3352.40 2279
3352.94 2321
3353.49 2323
3354.04 2483
3354.58 2302
3355.13 2295
3355.67 2345
3356.22 2279
3356.77 2066
3357.31 2262
3357.86 2185
3358.41 2093
3358.95 2331
3359.50 2190
3360.05 2160
3360.59 2248
3361.14 2141
3361.68 2283
3362.23 2140
3362.78 2097
3363.33 2048
3363.87 2029
3364.42 2157
3364.97 2258
3365.51 2190
3366.06 2258
3366.61 2197
3367.15 2205
3367.70 2077
3368.25 1949
3368.79 2080
3369.34 2138
3369.89 2117
3370.44 2160
3370.98 2258
3371.53 2484
3372.08 2683
3372.63 2856
3373.17 3015
3373.72 3193
3374.27 3119
3374.82 3432
3375.36 3328
3375.91 3421
3376.46 3307
3377.01 3236
3377.56 3153
3378.10 3088
3378.65 2633
3379.20 2459
3379.75 2274
3380.30 2157
3380.84 2178
3381.39 2003
3381.94 1910
3382.49 1934
3383.04 1839
3383.59 1803
3384.13 1885
3384.68 1706
3385.23 1795
3385.78 1833
3386.33 1838
3386.88 1816
3387.43 1890
3387.97 1779
3388.52 1759
3389.07 1794
3389.62 1779
3390.17 1680
3390.72 1718
3391.27 1751
3391.82 1849
3392.37 1827
3392.92 1726
3393.46 1789
3394.01 1767
3394.56 1763
3395.11 1961
3395.66 1931
3396.21 2050
3396.76 2000
3397.31 2030
3397.86 1890
3398.41 1788
3398.96 1775
3399.51 1713
3400.06 1873
3400.61 1895
3401.16 1738
3401.71 1751
3402.26 1667
3402.81 1644
3403.36 1592
3403.91 1524
3404.46 1632
3405.01 1566
3405.56 1629
3406.11 1679
3406.66 1547
3407.21 1666
3407.76 1671
3408.31 1666
3408.86 1671
3409.41 1678
3409.96 1789
3410.51 1941
3411.06 2004
3411.61 1947
3412.16 2048
3412.71 2179
3413.27 2102
3413.82 2161
3414.37 2267
3414.92 2046
3415.47 1981
3416.02 2090
3416.57 1989
3417.12 1757
3417.67 1747
3418.22 1775
3418.78 1894
3419.33 1670
3419.88 1687
3420.43 1725
3420.98 1785
3421.53 1618
3422.08 1600
3422.64 1676
3423.19 1847
3423.74 1984
3424.29 1841
3424.84 1721
3425.39 1787
3425.95 1768
3426.50 1812
3427.05 1814
3427.60 1877
3428.15 1662
3428.71 1637
3429.26 1631
3429.81 1683
3430.36 1524
3430.91 1577
3431.47 1586
3432.02 1647
3432.57 1741
3433.12 1594
3433.68 1547
3434.23 1500
3434.78 1615
3435.33 1734
3435.89 1647
3436.44 1576
3436.99 1685
3437.54 1686
3438.10 1712
3438.65 1599
3439.20 1642
3439.76 1670
3440.31 1584
3440.86 1712
3441.42 1732
3441.97 1691
3442.52 1641
3443.07 1721
3443.63 1774
3444.18 1738
3444.73 1678
3445.29 1598
3445.84 1541
3446.39 1604
3446.95 1586
3447.50 1487
3448.06 1542
3448.61 1615
3449.16 1662
3449.72 1565
3450.27 1524
3450.82 1428
3451.38 1487
3451.93 1570
3452.49 1546
3453.04 1584
3453.59 1505
3454.15 1468
3454.70 1409
3455.26 1406
3455.81 1406
3456.36 1352
3456.92 1428
3457.47 1478
3458.03 1518
3458.58 1447
3459.14 1631
3459.69 1625
3460.25 1636
3460.80 1684
3461.36 1647
3461.91 1446
3462.46 1473
3463.02 1466
3463.57 1586
3464.13 1508
3464.68 1669
3465.24 1701
3465.79 1651
3466.35 1617
3466.90 1789
3467.46 1831
3468.02 1626
3468.57 1653
3469.13 1644
3469.68 1735
3470.24 1783
3470.79 1691
3471.35 1674
3471.90 1685
3472.46 1678
3473.01 1810
3473.57 1662
3474.13 1780
3474.68 1747
3475.24 1668
3475.79 1787
3476.35 1746
3476.90 1804
3477.46 1817
3478.02 1808
3478.57 1811
3479.13 1958
3479.68 1926
3480.24 1950
3480.80 1875
3481.35 1895
3481.91 1792
3482.47 1866
3483.02 1914
3483.58 1914
3484.14 1896
3484.69 1877
3485.25 1798
3485.81 2034
3486.36 2035
3486.92 1975
3487.48 1875
3488.03 1891
3488.59 2132
3489.15 2452
3489.70 2632
3490.26 2824
3490.82 3355
3491.37 3430
3491.93 3711
3492.49 4133
3493.05 4126
3493.60 4375
3494.16 3986
3494.72 3740
3495.27 3537
3495.83 3270
3496.39 3324
3496.95 3235
3497.50 3313
3498.06 3539
3498.62 3778
3499.18 4002
3499.74 3899
3500.29 4170
3500.85 4248
3501.41 4124
3501.97 4208
3502.52 4295
3503.08 3858
3503.64 3500
3504.20 3487
3504.76 3403
3505.32 3357
3505.87 3411
3506.43 3404
3506.99 3199
3507.55 3254
3508.11 3068
3508.67 2791
3509.22 2849
3509.78 2755
3510.34 2516
3510.90 2342
3511.46 2442
3512.02 2441
3512.58 2319
3513.13 2159
3513.69 2218
3514.25 2001
3514.81 1894
3515.37 1761
3515.93 1771
3516.49 1716
3517.05 1819
3517.61 1820
3518.17 1905
3518.73 1824
3519.28 1824
3519.84 1740
3520.40 1778
3520.96 2027
3521.52 1878
3522.08 2098
3522.64 2022
3523.20 1933
3523.76 2140
3524.32 2202
3524.88 2020
3525.44 1936
3526.00 1949
3526.56 1927
3527.12 1976
3527.68 1750
3528.24 1896
3528.80 1800
3529.36 1603
3529.92 1619
3530.48 1636
3531.04 1689
3531.60 1709
3532.16 1704
3532.72 1692
3533.28 1551
3533.84 1533
3534.40 1528
3534.96 1707
3535.52 1722
3536.08 1844
3536.65 1687
3537.21 1603
3537.77 1775
3538.33 1742
3538.89 1792
3539.45 1894
3540.01 1928
3540.57 1733
3541.13 1713
3541.69 1844
3542.25 1858
3542.82 1852
3543.38 1855
3543.94 1773
3544.50 1697
3545.06 1834
3545.62 1745
3546.18 1698
3546.75 1621
3547.31 1666
3547.87 1633
3548.43 1561
3548.99 1520
3549.55 1576
3550.12 1507
3550.68 1531
3551.24 1643
3551.80 1553
3552.36 1528
3552.92 1510
3553.49 1547
3554.05 1455
3554.61 1410
3555.17 1464
3555.74 1446
3556.30 1460
3556.86 1596
3557.42 1585
3557.98 1489
3558.55 1506
3559.11 1564
3559.67 1531
3560.23 1538
3560.80 1582
3561.36 1545
3561.92 1503
3562.49 1554
3563.05 1515
3563.61 1546
3564.17 1526
3564.74 1507
3565.30 1444
3565.86 1535
3566.43 1495
3566.99 1388
3567.55 1468
3568.11 1417
3568.68 1395
3569.24 1379
3569.80 1387
3570.37 1361
3570.93 1439
3571.49 1355
3572.06 1401
3572.62 1459
3573.19 1526
3573.75 1511
3574.31 1452
3574.88 1461
3575.44 1476
3576.00 1456
3576.57 1407
3577.13 1594
3577.70 1476
3578.26 1466
3578.82 1536
3579.39 1364
3579.95 1505
3580.52 1568
3581.08 1529
3581.64 1506
3582.21 1524
3582.77 1497
3583.34 1483
3583.90 1412
3584.47 1535
3585.03 1504
3585.60 1496
3586.16 1531
3586.72 1401
3587.29 1379
3587.85 1545
3588.42 1543
3588.98 1574
3589.55 1458
3590.11 1407
3590.68 1500
3591.24 1455
3591.81 1564
3592.37 1704
3592.94 1501
3593.50 1513
3594.07 1590
3594.63 1569
3595.20 1634
3595.77 1536
3596.33 1523
3596.90 1620
3597.46 1531
3598.03 1468
3598.59 1607
3599.16 1544
3599.72 1603
3600.29 1638
3600.86 1592
3601.42 1586
3601.99 1590
3602.55 1605
3603.12 1483
3603.69 1397
3604.25 1563
3604.82 1407
3605.38 1401
3605.95 1470
3606.52 1449
3607.08 1295
3607.65 1367
3608.21 1352
3608.78 1267
3609.35 1311
3609.91 1368
3610.48 1295
3611.05 1297
3611.61 1302
3612.18 1384
3612.75 1393
3613.31 1386
3613.88 1498
3614.45 1600
3615.01 1619
3615.58 1712
3616.15 1896
3616.72 1883
3617.28 1909
3617.85 2088
3618.42 2297
3618.98 2208
3619.55 2299
3620.12 2431
3620.69 2288
3621.25 2246
3621.82 2271
3622.39 1953
3622.96 1893
3623.52 1806
3624.09 1753
3624.66 1633
3625.23 1515
3625.79 1527
3626.36 1426
3626.93 1484
3627.50 1484
3628.06 1345
3628.63 1397
3629.20 1497
3629.77 1512
3630.34 1460
3630.91 1487
3631.47 1573
3632.04 1433
3632.61 1529
3633.18 1549
3633.75 1420
3634.31 1518
3634.88 1493
3635.45 1338
3636.02 1524
3636.59 1573
3637.16 1451
3637.73 1385
3638.29 1445
3638.86 1792
3639.43 1694
3640.00 1629
3640.57 1643
3641.14 1831
3641.71 1803
3642.28 1710
3642.85 1901
3643.42 1741
3643.98 1642
3644.55 1590
3645.12 1666
3645.69 1714
3646.26 1701
3646.83 1488
3647.40 1587
3647.97 1626
3648.54 1599
3649.11 1542
3649.68 1640
3650.25 1678
3650.82 1796
3651.39 1769
3651.96 1757
3652.53 1855
3653.10 1809
3653.67 1955
3654.24 1982
3654.81 2019
3655.38 1979
3655.95 2072
3656.52 2063
3657.09 2025
3657.66 2000
3658.23 1961
3658.80 2128
3659.37 2163
3659.94 2356
3660.51 2266
3661.08 2251
3661.65 2129
3662.22 2164
3662.79 2041
3663.36 1995
3663.93 2074
3664.50 2017
3665.07 1846
3665.64 1880
3666.22 1863
3666.79 1882
3667.36 1938
3667.93 1995
3668.50 1808
3669.07 2019
3669.64 1906
3670.21 1834
3670.78 1717
3671.36 1654
3671.93 1737
3672.50 1618
3673.07 1718
3673.64 1711
3674.21 1653
3674.78 1757
3675.36 1684
3675.93 1660
3676.50 1602
3677.07 1734
3677.64 1808
3678.21 1682
3678.79 1580
3679.36 1707
3679.93 1725
3680.50 1687
3681.07 1601
3681.65 1579
3682.22 1498
3682.79 1511
3683.36 1364
3683.94 1464
3684.51 1422
3685.08 1432
3685.65 1445
3686.23 1434
3686.80 1620
3687.37 1615
3687.94 1785
3688.52 2042
3689.09 1989
3689.66 1915
3690.23 1994
3690.81 2146
3691.38 2121
3691.95 2077
3692.52 1993
3693.10 1979
3693.67 1898
3694.24 1905
3694.82 1818
3695.39 1657
3695.96 1648
3696.54 1590
3697.11 1520
3697.68 1623
3698.26 1673
3698.83 1680
3699.40 1799
3699.98 1714
3700.55 1725
3701.12 1805
3701.70 1939
3702.27 1845
3702.85 1861
3703.42 1900
3703.99 1842
3704.57 1837
3705.14 1797
3705.71 1736
3706.29 1787
3706.86 1781
3707.44 1785
3708.01 1651
3708.59 1564
3709.16 1555
3709.73 1659
3710.31 1696
3710.88 1781
3711.46 1843
3712.03 1858
3712.61 1625
3713.18 1644
3713.75 1628
3714.33 1594
3714.90 1513
3715.48 1573
3716.05 1602
3716.63 1513
3717.20 1300
3717.78 1329
3718.35 1427
3718.93 1578
3719.50 1576
3720.08 1385
3720.65 1402
3721.23 1412
3721.80 1471
3722.38 1434
3722.95 1430
3723.53 1480
3724.11 1371
3724.68 1441
3725.26 1456
3725.83 1343
3726.41 1382
3726.98 1385
3727.56 1547
3728.13 1357
3728.71 1423
3729.29 1546
3729.86 1504
3730.44 1549
3731.01 1605
3731.59 1539
3732.17 1546
3732.74 1669
3733.32 1797
3733.89 1746
3734.47 1779
3735.05 1738
3735.62 1775
3736.20 1592
3736.77 1550
3737.35 1418
3737.93 1456
3738.50 1464
3739.08 1514
3739.66 1474
3740.23 1504
3740.81 1492
3741.39 1420
3741.96 1342
3742.54 1431
3743.12 1431
3743.69 1395
3744.27 1390
3744.85 1317
3745.43 1443
3746.00 1401
3746.58 1452
3747.16 1401
3747.73 1414
3748.31 1370
3748.89 1399
3749.47 1361
3750.04 1401
3750.62 1386
3751.20 1340
3751.78 1380
3752.35 1351
3752.93 1433
3753.51 1376
3754.09 1378
3754.66 1367
3755.24 1315
3755.82 1269
3756.40 1404
3756.98 1463
3757.55 1317
3758.13 1263
3758.71 1415
3759.29 1522
3759.87 1434
3760.44 1329
3761.02 1367
3761.60 1402
3762.18 1407
3762.76 1441
3763.34 1459
3763.91 1424
3764.49 1353
3765.07 1378
3765.65 1470
3766.23 1418
3766.81 1536
3767.39 1459
3767.96 1414
3768.54 1535
3769.12 1433
3769.70 1546
3770.28 1480
3770.86 1452
3771.44 1489
3772.02 1468
3772.60 1472
3773.18 1503
3773.76 1488
3774.33 1450
3774.91 1543
3775.49 1468
3776.07 1430
3776.65 1295
3777.23 1366
3777.81 1409
3778.39 1385
3778.97 1380
3779.55 1319
3780.13 1474
3780.71 1391
3781.29 1315
3781.87 1318
3782.45 1332
3783.03 1309
3783.61 1389
3784.19 1471
3784.77 1314
3785.35 1301
3785.93 1337
3786.51 1412
3787.09 1466
3787.67 1361
3788.25 1266
3788.83 1377
3789.41 1468
3789.99 1389
3790.57 1432
3791.15 1442
3791.73 1336
3792.31 1382
3792.89 1466
3793.48 1380
3794.06 1514
3794.64 1464
3795.22 1427
3795.80 1410
3796.38 1379
3796.96 1459
3797.54 1460
3798.12 1428
3798.70 1368
3799.28 1432
3799.87 1494
3800.45 1524
3801.03 1508
3801.61 1412
3802.19 1614
3802.77 1543
3803.35 1723
3803.94 1623
3804.52 1700
3805.10 1602
3805.68 1587
3806.26 1599
3806.84 1615
3807.43 1505
3808.01 1589
3808.59 1679
3809.17 1627
3809.75 1471
3810.34 1594
3810.92 1590
3811.50 1661
3812.08 1582
3812.66 1691
3813.25 1773
3813.83 1690
3814.41 1734
3814.99 1877
3815.58 1926
3816.16 1809
3816.74 1871
3817.32 1837
3817.91 1964
3818.49 1746
3819.07 1775
3819.65 1640
3820.24 1532
3820.82 1475
3821.40 1420
3821.99 1398
3822.57 1258
3823.15 1281
3823.73 1318
3824.32 1375
3824.90 1417
3825.48 1393
3826.07 1420
3826.65 1409
3827.23 1445
3827.82 1420
3828.40 1341
3828.98 1427
3829.57 1410
3830.15 1325
3830.73 1296
3831.32 1301
3831.90 1434
3832.49 1388
3833.07 1309
3833.65 1326
3834.24 1360
3834.82 1359
3835.41 1463
3835.99 1354
3836.57 1363
3837.16 1224
3837.74 1254
3838.33 1355
3838.91 1251
3839.49 1374
3840.08 1205
3840.66 1290
3841.25 1246
3841.83 1316
3842.42 1315
3843.00 1294
3843.58 1228
3844.17 1325
3844.75 1318
3845.34 1258
3845.92 1346
3846.51 1312
3847.09 1373
3847.68 1385
3848.26 1365
3848.85 1384
3849.43 1322
3850.02 1248
3850.60 1217
3851.19 1303
3851.77 1458
3852.36 1433
3852.94 1462
3853.53 1386
3854.11 1336
3854.70 1436
3855.29 1339
3855.87 1344
3856.46 1358
3857.04 1380
3857.63 1405
3858.21 1507
3858.80 1572
3859.39 1542
3859.97 1589
3860.56 1632
3861.14 1626
3861.73 1659
3862.31 1658
3862.90 1689
3863.49 1902
3864.07 1865
3864.66 1810
3865.25 1951
3865.83 1848
3866.42 1854
3867.00 1720
3867.59 1672
3868.18 1637
3868.76 1649
3869.35 1498
3869.94 1344
3870.52 1425
3871.11 1450
3871.70 1467
3872.28 1483
3872.87 1449
3873.46 1529
3874.04 1465
3874.63 1470
3875.22 1423
3875.80 1362
3876.39 1361
3876.98 1473
3877.57 1530
3878.15 1487
3878.74 1315
3879.33 1473
3879.92 1539
3880.50 1426
3881.09 1385
3881.68 1353
3882.26 1367
3882.85 1323
3883.44 1269
3884.03 1171
3884.62 1247
3885.20 1169
3885.79 1305
3886.38 1349
3886.97 1411
3887.55 1475
3888.14 1400
3888.73 1574
3889.32 1484
3889.91 1606
3890.49 1618
3891.08 1671
3891.67 1685
3892.26 1749
3892.85 1558
3893.44 1551
3894.02 1561
3894.61 1398
3895.20 1448
3895.79 1460
3896.38 1471
3896.97 1536
3897.56 1403
3898.14 1358
3898.73 1320
3899.32 1287
3899.91 1318
3900.50 1263
3901.09 1377
3901.68 1446
3902.27 1397
3902.86 1410
3903.44 1302
3904.03 1302
3904.62 1452
3905.21 1524
3905.80 1394
3906.39 1342
3906.98 1327
3907.57 1498
3908.16 1437
3908.75 1440
3909.34 1274
3909.93 1367
3910.52 1308
3911.11 1326
3911.70 1359
3912.29 1267
3912.88 1268
3913.47 1323
3914.06 1243
3914.65 1193
3915.24 1141
3915.83 1243
3916.42 1365
3917.01 1201
3917.60 1244
3918.19 1275
3918.78 1375
3919.37 1384
3919.96 1447
3920.55 1373
3921.14 1269
3921.73 1289
3922.32 1329
3922.91 1307
3923.50 1277
3924.09 1281
3924.68 1366
3925.27 1399
3925.86 1249
3926.45 1301
3927.05 1324
3927.64 1295
3928.23 1224
3928.82 1367
3929.41 1253
3930.00 1376
3930.59 1386
3931.18 1184
3931.77 1213
3932.37 1262
3932.96 1248
3933.55 1217
3934.14 1187
3934.73 1227
3935.32 1171
3935.91 1235
3936.51 1166
3937.10 1154
3937.69 1241
3938.28 1234
3938.87 1163
3939.46 1274
3940.06 1415
3940.65 1438
3941.24 1368
3941.83 1393
3942.42 1352
3943.02 1347
3943.61 1326
3944.20 1336
3944.79 1361
3945.39 1275
3945.98 1347
3946.57 1316
3947.16 1300
3947.76 1283
3948.35 1444
3948.94 1244
3949.53 1358
3950.13 1324
3950.72 1342
3951.31 1254
3951.90 1283
3952.50 1335
3953.09 1327
3953.68 1369
3954.28 1315
3954.87 1297
3955.46 1376
3956.05 1324
3956.65 1319
3957.24 1307
3957.83 1380
3958.43 1572
3959.02 1504
3959.61 1487
3960.21 1391
3960.80 1418
3961.39 1455
3961.99 1424
3962.58 1353
3963.17 1390
3963.77 1382
3964.36 1233
3964.96 1219
3965.55 1184
3966.14 1248
3966.74 1319
3967.33 1348
3967.93 1455
3968.52 1350
3969.11 1398
3969.71 1284
3970.30 1371
3970.90 1279
3971.49 1239
3972.08 1251
3972.68 1248
3973.27 1436
3973.87 1483
3974.46 1405
3975.06 1435
3975.65 1569
3976.25 1482
3976.84 1490
3977.43 1533
3978.03 1567
3978.62 1627
3979.22 1479
3979.81 1539
3980.41 1534
3981.00 1492
3981.60 1375
3982.19 1380
3982.79 1391
3983.38 1302
3983.98 1444
3984.57 1293
3985.17 1340
3985.76 1401
3986.36 1491
3986.96 1526
3987.55 1371
3988.15 1328
3988.74 1364
3989.34 1422
3989.93 1411
3990.53 1447
3991.12 1454
3991.72 1448
3992.32 1240
3992.91 1252
3993.51 1444
3994.10 1386
3994.70 1459
3995.30 1306
3995.89 1263
3996.49 1386
3997.08 1367
3997.68 1384
3998.28 1355
3998.87 1327
3999.47 1358
4000.07 1414
4000.66 1370
4001.26 1449
4001.85 1379
4002.45 1360
4003.05 1329
4003.64 1490
4004.24 1527
4004.84 1334
4005.43 1325
4006.03 1458
4006.63 1390
4007.23 1435
4007.82 1386
4008.42 1402
4009.02 1368
4009.61 1452
4010.21 1374
4010.81 1369
4011.41 1346
4012.00 1321
4012.60 1364
4013.20 1349
4013.79 1292
4014.39 1393
4014.99 1587
4015.59 1426
4016.18 1434
4016.78 1452
4017.38 1412
4017.98 1519
4018.58 1513
4019.17 1471
4019.77 1398
4020.37 1425
4020.97 1436
4021.56 1425
4022.16 1389
4022.76 1473
4023.36 1466
4023.96 1298
4024.56 1460
4025.15 1482
4025.75 1604
4026.35 1619
4026.95 1498
4027.55 1540
4028.15 1596
4028.74 1711
4029.34 1551
4029.94 1607
4030.54 1758
4031.14 1702
4031.74 1706
4032.34 1672
4032.93 1722
4033.53 1745
4034.13 1701
4034.73 1676
4035.33 1570
4035.93 1663
4036.53 1595
4037.13 1633
4037.73 1520
4038.33 1409
4038.93 1371
4039.52 1324
4040.12 1340
4040.72 1308
4041.32 1341
4041.92 1327
4042.52 1253
4043.12 1304
4043.72 1393
4044.32 1345
4044.92 1331
4045.52 1405
4046.12 1327
4046.72 1212
4047.32 1302
4047.92 1343
4048.52 1441
4049.12 1311
4049.72 1319
4050.32 1378
4050.92 1498
4051.52 1441
4052.12 1390
4052.72 1398
4053.32 1323
4053.92 1324
4054.52 1376
4055.12 1306
4055.72 1330
4056.32 1384
4056.92 1299
4057.52 1348
4058.13 1386
4058.73 1415
4059.33 1270
4059.93 1334
4060.53 1314
4061.13 1222
4061.73 1183
4062.33 1179
4062.93 1211
4063.53 1120
4064.14 1085
4064.74 1143
4065.34 1210
4065.94 1125
4066.54 1183
4067.14 1213
4067.74 1245
4068.34 1213
4068.95 1172
4069.55 1312
4070.15 1163
4070.75 1188
4071.35 1107
4071.95 1143
4072.56 1196
4073.16 1099
4073.76 1134
4074.36 1120
4074.96 1091
4075.57 1163
4076.17 1126
4076.77 1123
4077.37 1120
4077.97 1145
4078.58 1286
4079.18 1290
4079.78 1173
4080.38 1277
4080.99 1276
4081.59 1168
4082.19 1111
4082.79 1206
4083.40 1299
4084.00 1290
4084.60 1113
4085.20 1113
4085.81 1192
4086.41 1095
4087.01 1153
4087.61 1106
4088.22 1083
4088.82 1163
4089.42 1245
4090.03 1254
4090.63 1189
4091.23 1236
4091.84 1052
4092.44 1208
4093.04 1234
4093.65 1194
4094.25 1124
4094.85 1138
4095.46 1014
4096.06 1032
4096.66 1182
4097.27 1168
4097.87 1275
4098.47 1223
4099.08 1160
4099.68 1194
4100.29 1142
4100.89 1194
4101.49 1241
4102.10 1184
4102.70 1093
4103.30 1129
4103.91 1139
4104.51 1107
4105.12 1143
4105.72 1158
4106.33 1184
4106.93 1210
4107.53 1163
4108.14 1135
4108.74 1111
4109.35 1050
4109.95 1084
4110.56 1118
4111.16 1038
4111.77 1017
4112.37 1158
4112.98 1189
4113.58 1044
4114.19 1178
4114.79 1271
4115.40 1189
4116.00 1124
4116.61 1154
4117.21 1214
4117.82 1315
4118.42 1232
4119.03 1151
4119.63 1243
4120.24 1331
4120.84 1359
4121.45 1329
4122.05 1290
4122.66 1285
4123.26 1266
4123.87 1297
4124.47 1271
4125.08 1180
4125.69 1212
4126.29 1272
4126.90 1106
4127.50 1111
4128.11 1097
4128.71 1223
4129.32 1221
4129.93 1227
4130.53 1301
4131.14 1261
4131.74 1217
4132.35 1105
4132.96 1192
4133.56 1215
4134.17 1253
4134.78 1213
4135.38 1294
4135.99 1293
4136.60 1238
4137.20 1306
4137.81 1353
4138.42 1330
4139.02 1291
4139.63 1332
4140.24 1414
4140.84 1369
4141.45 1397
4142.06 1430
4142.66 1431
4143.27 1273
4143.88 1296
4144.48 1290
4145.09 1329
4145.70 1379
4146.31 1299
4146.91 1246
4147.52 1230
4148.13 1214
4148.73 1207
4149.34 1150
4149.95 1227
4150.56 1276
4151.16 1195
4151.77 1108
4152.38 1128
4152.99 1214
4153.60 1171
4154.20 1140
4154.81 1120
4155.42 1170
4156.03 1204
4156.63 1242
4157.24 1111
4157.85 1201
4158.46 1166
4159.07 1230
4159.68 1230
4160.28 1233
4160.89 1158
4161.50 1167
4162.11 1285
4162.72 1311
4163.33 1305
4163.93 1365
4164.54 1446
4165.15 1683
4165.76 1696
4166.37 1574
4166.98 1486
4167.59 1434
4168.19 1521
4168.80 1303
4169.41 1410
4170.02 1291
4170.63 1377
4171.24 1289
4171.85 1320
4172.46 1398
4173.07 1389
4173.68 1357
4174.29 1391
4174.89 1334
4175.50 1317
4176.11 1381
4176.72 1315
4177.33 1295
4177.94 1482
4178.55 1306
4179.16 1254
4179.77 1382
4180.38 1311
4180.99 1173
4181.60 1228
4182.21 1289
4182.82 1112
4183.43 1129
4184.04 1284
4184.65 1247
4185.26 1205
4185.87 1228
4186.48 1247
4187.09 1160
4187.70 1244
4188.31 1234
4188.92 1173
4189.53 1217
4190.14 1272
4190.75 1276
4191.36 1331
4191.97 1406
4192.58 1592
4193.19 1595
4193.80 1525
4194.42 1515
4195.03 1539
4195.64 1528
4196.25 1650
4196.86 1550
4197.47 1556
4198.08 1588
4198.69 1495
4199.30 1501
4199.91 1401
4200.53 1327
4201.14 1381
4201.75 1396
4202.36 1426
4202.97 1457
4203.58 1306
4204.19 1207
4204.80 1206
4205.42 1248
4206.03 1347
4206.64 1307
4207.25 1266
4207.86 1270
4208.47 1316
4209.09 1194
4209.70 1303
4210.31 1285
4210.92 1337
4211.53 1404
4212.15 1264
4212.76 1264
4213.37 1248
4213.98 1332
4214.59 1363
4215.21 1362
4215.82 1372
4216.43 1393
4217.04 1359
4217.66 1541
4218.27 1634
4218.88 1592
4219.49 1745
4220.11 1826
4220.72 1804
4221.33 1896
4221.94 1910
4222.56 1928
4223.17 1968
4223.78 1910
4224.40 1893
4225.01 2031
4225.62 1987
4226.23 1964
4226.85 2102
4227.46 2103
4228.07 2326
4228.69 2241
4229.30 2133
4229.91 2146
4230.53 2205
4231.14 2157
4231.75 2200
4232.37 2289
4232.98 2355
4233.59 2417
4234.21 2619
4234.82 2657
4235.44 2568
4236.05 2692
4236.66 2623
4237.28 2585
4237.89 2607
4238.50 2312
4239.12 2256
4239.73 2044
4240.35 1870
4240.96 1724
4241.58 1737
4242.19 1715
4242.80 1641
4243.42 1555
4244.03 1510
4244.65 1618
4245.26 1642
4245.88 1664
4246.49 1664
4247.10 1699
4247.72 1634
4248.33 1772
4248.95 1825
4249.56 1837
4250.18 1849
4250.79 1740
4251.41 1716
4252.02 1619
4252.64 1520
4253.25 1599
4253.87 1505
4254.48 1538
4255.10 1540
4255.71 1527
4256.33 1540
4256.94 1566
4257.56 1577
4258.17 1484
4258.79 1607
4259.41 1522
4260.02 1425
4260.64 1432
4261.25 1383
4261.87 1434
4262.48 1434
4263.10 1411
4263.71 1380
4264.33 1353
4264.95 1327
4265.56 1411
4266.18 1434
4266.79 1418
4267.41 1436
4268.03 1380
4268.64 1399
4269.26 1424
4269.87 1556
4270.49 1486
4271.11 1504
4271.72 1425
4272.34 1446
4272.96 1505
4273.57 1431
4274.19 1500
4274.81 1426
4275.42 1470
4276.04 1612
4276.66 1572
4277.27 1596
4277.89 1664
4278.51 1552
4279.12 1515
4279.74 1430
4280.36 1507
4280.97 1381
4281.59 1287
4282.21 1177
4282.83 1187
4283.44 1190
4284.06 1269
4284.68 1269
4285.29 1222
4285.91 1274
4286.53 1346
4287.15 1385
4287.76 1398
4288.38 1440
4289.00 1353
4289.62 1403
4290.23 1348
4290.85 1301
4291.47 1360
4292.09 1444
4292.71 1254
4293.32 1315
4293.94 1192
4294.56 1346
4295.18 1348
4295.80 1184
4296.41 1229
4297.03 1378
4297.65 1303
4298.27 1278
4298.89 1255
4299.50 1202
4300.12 1212
4300.74 1279
4301.36 1387
4301.98 1429
4302.60 1334
4303.22 1224
4303.83 1202
4304.45 1218
4305.07 1283
4305.69 1501
4306.31 1351
4306.93 1341
4307.55 1311
4308.17 1255
4308.79 1337
4309.40 1351
4310.02 1343
4310.64 1330
4311.26 1191
4311.88 1353
4312.50 1254
4313.12 1208
4313.74 1272
4314.36 1263
4314.98 1326
4315.60 1265
4316.22 1185
4316.84 1205
4317.46 1314
4318.08 1249
4318.70 1242
4319.32 1282
4319.94 1408
4320.56 1401
4321.18 1356
4321.80 1447
4322.42 1454
4323.04 1475
4323.66 1535
4324.28 1465
4324.90 1476
4325.52 1645
4326.14 1703
4326.76 1588
4327.38 1507
4328.00 1519
4328.62 1516
4329.24 1596
4329.86 1603
4330.48 1425
4331.10 1363
4331.72 1386
4332.34 1552
4332.96 1469
4333.58 1602
4334.20 1637
4334.82 1744
4335.45 1872
4336.07 2199
4336.69 2200
4337.31 2298
4337.93 2537
4338.55 2822
4339.17 2641
4339.79 2489
4340.41 2481
4341.04 2524
4341.66 2292
4342.28 2122
4342.90 2187
4343.52 2265
4344.14 2417
4344.76 2697
4345.39 3067
4346.01 3200
4346.63 3421
4347.25 3605
4347.87 3665
4348.50 3503
4349.12 3718
4349.74 3622
4350.36 3081
4350.98 2668
4351.61 2297
4352.23 2092
4352.85 1923
4353.47 1773
4354.09 1834
4354.72 1775
4355.34 1677
4355.96 1758
4356.58 1691
4357.21 1587
4357.83 1673
4358.45 1802
4359.07 1767
4359.70 1661
4360.32 1635
4360.94 1716
4361.56 1740
4362.19 1735
4362.81 1629
4363.43 1644
4364.06 1446
4364.68 1658
4365.30 1762
4365.93 1563
4366.55 1543
4367.17 1639
4367.80 1492
4368.42 1577
4369.04 1428
4369.67 1298
4370.29 1373
4370.91 1390
4371.54 1259
4372.16 1297
4372.78 1253
4373.41 1246
4374.03 1279
4374.65 1299
4375.28 1283
4375.90 1354
4376.53 1312
4377.15 1357
4377.77 1359
4378.40 1418
4379.02 1441
4379.65 1465
4380.27 1475
4380.89 1456
4381.52 1382
4382.14 1295
4382.77 1423
4383.39 1401
4384.02 1379
4384.64 1337
4385.26 1370
4385.89 1340
4386.51 1306
4387.14 1180
4387.76 1272
4388.39 1283
4389.01 1391
4389.64 1273
4390.26 1236
4390.89 1214
4391.51 1187
4392.14 1283
4392.76 1277
4393.39 1330
4394.01 1307
4394.64 1313
4395.26 1262
4395.89 1277
4396.51 1186
4397.14 1185
4397.76 1199
4398.39 1190
4399.01 1182
4399.64 1197
4400.27 1262
4400.89 1180
4401.52 1279
4402.14 1195
4402.77 1251
4403.39 1289
4404.02 1400
4404.65 1404
4405.27 1434
4405.90 1368
4406.52 1410
4407.15 1331
4407.78 1290
4408.40 1295
4409.03 1402
4409.65 1343
4410.28 1352
4410.91 1286
4411.53 1276
4412.16 1206
4412.79 1239
4413.41 1198
4414.04 1256
4414.67 1311
4415.29 1288
4415.92 1240
4416.55 1255
4417.17 1203
4417.80 1251
4418.43 1199
4419.05 1217
4419.68 1171
4420.31 1246
4420.93 1210
4421.56 1117
4422.19 1128
4422.82 1261
4423.44 1189
4424.07 1167
4424.70 1143
4425.32 1151
4425.95 1103
4426.58 1119
4427.21 1065
4427.83 1081
4428.46 1206
4429.09 1159
4429.72 1161
4430.35 1081
4430.97 1169
4431.60 1198
4432.23 1163
4432.86 1226
4433.48 1244
4434.11 1270
4434.74 1300
4435.37 1302
4436.00 1344
4436.62 1248
4437.25 1359
4437.88 1210
4438.51 1302
4439.14 1319
4439.77 1134
4440.39 1191
4441.02 1177
4441.65 1175
4442.28 1224
4442.91 1212
4443.54 1200
4444.17 1252
4444.79 1234
4445.42 1320
4446.05 1272
4446.68 1148
4447.31 1237
4447.94 1359
4448.57 1323
4449.20 1335
4449.83 1289
4450.46 1233
4451.08 1156
4451.71 1158
4452.34 1303
4452.97 1321
4453.60 1164
4454.23 1218
4454.86 1219
4455.49 1252
4456.12 1418
4456.75 1468
4457.38 1443
4458.01 1265
4458.64 1248
4459.27 1263
4459.90 1275
4460.53 1360
4461.16 1262
4461.79 1158
4462.42 1126
4463.05 1152
4463.68 1100
4464.31 1121
4464.94 1093
4465.57 1101
4466.20 1055
4466.83 1004
4467.46 1076
4468.09 1102
4468.72 1189
4469.35 1119
4469.98 1164
4470.61 1150
4471.24 1069
4471.87 1090
4472.50 1125
4473.13 1115
4473.76 1083
4474.40 1054
4475.03 1152
4475.66 1139
4476.29 1107
4476.92 1156
4477.55 1144
4478.18 1243
4478.81 1177
4479.44 1073
4480.07 1196
4480.71 1236
4481.34 1142
4481.97 1108
4482.60 1172
4483.23 1256
4483.86 1267
4484.49 1240
4485.13 1187
4485.76 1207
4486.39 1156
4487.02 1216
4487.65 1157
4488.28 1167
4488.92 1069
4489.55 1095
4490.18 1185
4490.81 1174
4491.44 1184
4492.08 1248
4492.71 1244
4493.34 1244
4493.97 1184
4494.61 1169
4495.24 1203
4495.87 1250
4496.50 1171
4497.13 1227
4497.77 1211
4498.40 1212
4499.03 1229
4499.67 1303
4500.30 1489
4500.93 1459
4501.56 1643
4502.20 1509
4502.83 1565
4503.46 1559
4504.09 1512
4504.73 1509
4505.36 1458
4505.99 1459
4506.63 1408
4507.26 1249
4507.89 1205
4508.53 1417
4509.16 1328
4509.79 1275
4510.43 1268
4511.06 1386
4511.69 1417
4512.33 1237
4512.96 1297
4513.59 1267
4514.23 1269
4514.86 1201
4515.49 1168
4516.13 1202
4516.76 1164
4517.40 1135
4518.03 1129
4518.66 1177
4519.30 1236
4519.93 1237
4520.57 1195
4521.20 1200
4521.83 1148
4522.47 1191
4523.10 1222
4523.74 1162
4524.37 1263
4525.01 1213
4525.64 1165
4526.27 1192
4526.91 1354
4527.54 1364
4528.18 1260
4528.81 1348
4529.45 1359
4530.08 1489
4530.72 1619
4531.35 1540
4531.99 1692
4532.62 1714
4533.26 1830
4533.89 1846
4534.53 1731
4535.16 1584
4535.80 1501
4536.43 1475
4537.07 1432
4537.70 1296
4538.34 1280
4538.97 1237
4539.61 1305
4540.24 1214
4540.88 1197
4541.52 1249
4542.15 1073
4542.79 1160
4543.42 1060
4544.06 1112
4544.69 1054
4545.33 1126
4545.97 1168
4546.60 1176
4547.24 1124
4547.87 1060
4548.51 1141
4549.15 1129
4549.78 1193
4550.42 1199
4551.05 1213
4551.69 1281
4552.33 1174
4552.96 1061
4553.60 1060
4554.24 1085
4554.87 1119
4555.51 1205
4556.15 1304
4556.78 1203
4557.42 1117
4558.06 1127
4558.69 1212
4559.33 1146
4559.97 1098
4560.60 1128
4561.24 1210
4561.88 1102
4562.51 1186
4563.15 1171
4563.79 1125
4564.43 1162
4565.06 1101
4565.70 1109
4566.34 1183
4566.97 1177
4567.61 1143
4568.25 1256
4568.89 1257
4569.52 1225
4570.16 1165
4570.80 1215
4571.44 1176
4572.07 1147
4572.71 1121
4573.35 1134
4573.99 1126
4574.63 1143
4575.26 1181
4575.90 1071
4576.54 1109
4577.18 1236
4577.82 1235
4578.45 1123
4579.09 1106
4579.73 1171
4580.37 1139
4581.01 1147
4581.65 1208
4582.28 1180
4582.92 1199
4583.56 1141
4584.20 1204
4584.84 1205
4585.48 1088
4586.12 1049
4586.75 1098
4587.39 1160
4588.03 1287
4588.67 1283
4589.31 1532
4589.95 1461
4590.59 1449
4591.23 1444
4591.87 1553
4592.50 1676
4593.14 1468
4593.78 1530
4594.42 1391
4595.06 1251
4595.70 1290
4596.34 1162
4596.98 1190
4597.62 1163
4598.26 1143
4598.90 1260
4599.54 1211
4600.18 1154
4600.82 1223
4601.46 1287
4602.10 1307
4602.74 1298
4603.38 1394
4604.02 1234
4604.66 1206
4605.30 1291
4605.94 1272
4606.58 1247
4607.22 1335
4607.86 1374
4608.50 1326
4609.14 1329
4609.78 1290
4610.42 1324
4611.06 1236
4611.70 1328
4612.34 1240
4612.98 1248
4613.62 1232
4614.26 1305
4614.90 1228
4615.54 1187
4616.18 1188
4616.82 1206
4617.47 1083
4618.11 1154
4618.75 1212
4619.39 1256
4620.03 1276
4620.67 1189
4621.31 1166
4621.95 1164
4622.59 1168
4623.23 1129
4623.88 1156
4624.52 1137
4625.16 1308
4625.80 1168
4626.44 1114
4627.08 1160
4627.72 1179
4628.37 1240
4629.01 1195
4629.65 1215
4630.29 1236
4630.93 1098
4631.58 1134
4632.22 1219
4632.86 1151
4633.50 1156
4634.14 1263
4634.79 1260
4635.43 1251
4636.07 1233
4636.71 1363
4637.35 1326
4638.00 1319
4638.64 1213
4639.28 1354
4639.92 1251
4640.57 1341
4641.21 1361
4641.85 1269
4642.49 1274
4643.14 1288
4643.78 1263
4644.42 1252
4645.06 1311
4645.71 1258
4646.35 1298
4646.99 1267
4647.64 1217
4648.28 1193
4648.92 1198
4649.56 1241
4650.21 1291
4650.85 1277
4651.49 1373
4652.14 1345
4652.78 1312
4653.42 1306
4654.07 1309
4654.71 1386
4655.35 1315
4656.00 1244
4656.64 1282
4657.29 1253
4657.93 1233
4658.57 1226
4659.22 1193
4659.86 1208
4660.50 1125
4661.15 1142
4661.79 1186
4662.44 1317
4663.08 1171
4663.72 1133
4664.37 1112
4665.01 1151
4665.66 1106
4666.30 1127
4666.95 1169
4667.59 1177
4668.23 1200
4668.88 1108
4669.52 1180
4670.17 1139
4670.81 1165
4671.46 1156
4672.10 1178
4672.75 1112
4673.39 1157
4674.04 1224
4674.68 1279
4675.32 1213
4675.97 1262
4676.61 1238
4677.26 1294
4677.90 1180
4678.55 1161
4679.20 1158
4679.84 1132
4680.49 1130
4681.13 1136
4681.78 1228
4682.42 1158
4683.07 1223
4683.71 1301
4684.36 1109
4685.00 1077
4685.65 1028
4686.29 1149
4686.94 1162
4687.59 1123
4688.23 1263
4688.88 1179
4689.52 1251
4690.17 1335
4690.82 1224
4691.46 1191
4692.11 1152
4692.75 1089
4693.40 1158
4694.05 1203
4694.69 1174
4695.34 1210
4695.98 1236
4696.63 1279
4697.28 1266
4697.92 1379
4698.57 1520
4699.22 1486
4699.86 1700
4700.51 1564
4701.16 1377
4701.80 1296
4702.45 1399
4703.10 1424
4703.74 1356
4704.39 1243
4705.04 1174
4705.68 1218
4706.33 1175
4706.98 1192
4707.63 1164
4708.27 1223
4708.92 1203
4709.57 1194
4710.21 1282
4710.86 1210
4711.51 1226
4712.16 1283
4712.80 1160
4713.45 1193
4714.10 1173
4714.75 1230
4715.39 1271
4716.04 1173
4716.69 1156
4717.34 1149
4717.99 1226
4718.63 1297
4719.28 1199
4719.93 1202
4720.58 1231
4721.22 1204
4721.87 1224
4722.52 1155
4723.17 1236
4723.82 1273
4724.47 1286
4725.11 1205
4725.76 1208
4726.41 1318
4727.06 1355
4727.71 1308
4728.36 1242
4729.00 1284
4729.65 1235
4730.30 1241
4730.95 1201
4731.60 1197
4732.25 1128
4732.90 1072
4733.55 1188
4734.19 1164
4734.84 1081
4735.49 1101
4736.14 1098
4736.79 1116
4737.44 1202
4738.09 1205
4738.74 1140
4739.39 1207
4740.04 1186
4740.69 1169
4741.34 1231
4741.99 1349
4742.64 1293
4743.28 1378
4743.93 1212
4744.58 1175
4745.23 1150
4745.88 1212
4746.53 1280
4747.18 1388
4747.83 1272
4748.48 1294
4749.13 1240
4749.78 1317
4750.43 1391
4751.08 1435
4751.73 1404
4752.38 1377
4753.03 1426
4753.68 1336
4754.33 1314
4754.98 1264
4755.63 1235
4756.29 1205
4756.94 1226
4757.59 1177
4758.24 1162
4758.89 1146
4759.54 1122
4760.19 1188
4760.84 1181
4761.49 1177
4762.14 1211
4762.79 1194
4763.44 1148
4764.09 1233
4764.74 1239
4765.40 1343
4766.05 1313
4766.70 1415
4767.35 1422
4768.00 1220
4768.65 1289
4769.30 1288
4769.95 1297
4770.61 1198
4771.26 1211
4771.91 1283
4772.56 1198
4773.21 1251
4773.86 1220
4774.52 1191
4775.17 1279
4775.82 1264
4776.47 1176
4777.12 1131
4777.77 1209
4778.43 1238
4779.08 1178
4779.73 1411
4780.38 1313
4781.04 1184
4781.69 1253
4782.34 1212
4782.99 1287
4783.64 1203
4784.30 1206
4784.95 1199
4785.60 1062
4786.25 1095
4786.91 1182
4787.56 1167
4788.21 1245
4788.86 1116
4789.52 1147
4790.17 1096
4790.82 1123
4791.48 1115
4792.13 1142
4792.78 1094
4793.43 1057
4794.09 1095
4794.74 1101
4795.39 1186
4796.05 1234
4796.70 1182
4797.35 1133
4798.01 1107
4798.66 1144
4799.31 1211
4799.97 1195
4800.62 1099
4801.27 1152
4801.93 1242
4802.58 1170
4803.23 1165
4803.89 1179
4804.54 1191
4805.20 1190
4805.85 1268
4806.50 1222
4807.16 1153
4807.81 1217
4808.47 1175
4809.12 1135
4809.77 1145
4810.43 1200
4811.08 1266
4811.74 1121
4812.39 1195
4813.04 1261
4813.70 1211
4814.35 1160
4815.01 1134
4815.66 1142
4816.32 1264
4816.97 1200
4817.63 1105
4818.28 1206
4818.94 1248
4819.59 1324
4820.24 1329
4820.90 1285
4821.55 1345
4822.21 1194
4822.86 1203
4823.52 1324
4824.17 1333
4824.83 1385
4825.49 1359
4826.14 1344
4826.80 1397
4827.45 1527
4828.11 1491
4828.76 1342
4829.42 1360
4830.07 1295
4830.73 1358
4831.38 1420
4832.04 1378
4832.69 1419
4833.35 1494
4834.01 1503
4834.66 1508
4835.32 1562
4835.97 1729
4836.63 1773
4837.29 1805
4837.94 1749
4838.60 1886
4839.25 1942
4839.91 1915
4840.57 1720
4841.22 1767
4841.88 1638
4842.54 1640
4843.19 1693
4843.85 1544
4844.50 1560
4845.16 1544
4845.82 1546
4846.47 1586
4847.13 1610
4847.79 1510
4848.44 1718
4849.10 1650
4849.76 1608
4850.41 1619
4851.07 1659
4851.73 1694
4852.39 1714
4853.04 1620
4853.70 1570
4854.36 1724
4855.01 1663
4855.67 1764
4856.33 1786
4856.99 1859
4857.64 2044
4858.30 2061
4858.96 2304
4859.62 2439
4860.27 2303
4860.93 2112
4861.59 1976
4862.25 2041
4862.90 1792
4863.56 1849
4864.22 1855
4864.88 1859
4865.53 1878
4866.19 2009
4866.85 2087
4867.51 2033
4868.17 1992
4868.83 1916
4869.48 1859
4870.14 2017
4870.80 1922
4871.46 1901
4872.12 1722
4872.77 1819
4873.43 1796
4874.09 1835
4874.75 1765
4875.41 1781
4876.07 1745
4876.73 1838
4877.38 1806
4878.04 1849
4878.70 1815
4879.36 1769
4880.02 1883
4880.68 1822
4881.34 1743
4882.00 1645
4882.66 1537
4883.31 1698
4883.97 1687
4884.63 1569
4885.29 1597
4885.95 1607
4886.61 1448
4887.27 1547
4887.93 1578
4888.59 1630
4889.25 1728
4889.91 1719
4890.57 1765
4891.23 1859
4891.89 1740
4892.55 1646
4893.21 1685
4893.87 1606
4894.53 1560
4895.19 1615
4895.85 1595
4896.51 1608
4897.17 1492
4897.83 1489
4898.49 1732
4899.15 1729
4899.81 1424
4900.47 1358
4901.13 1568
4901.79 1558
4902.45 1402
4903.11 1419
4903.77 1430
4904.43 1375
4905.09 1427
4905.75 1334
4906.41 1407
4907.07 1394
4907.73 1275
4908.39 1314
4909.05 1347
4909.72 1301
4910.38 1353
4911.04 1288
4911.70 1274
4912.36 1357
4913.02 1371
4913.68 1297
4914.34 1268
4915.00 1220
4915.67 1190
4916.33 1163
4916.99 1241
4917.65 1211
4918.31 1123
4918.97 1189
4919.63 1141
4920.30 1162
4920.96 1167
4921.62 1221
4922.28 1238
4922.94 1157
4923.60 1122
4924.27 1205
4924.93 1212
4925.59 1165
4926.25 1174
4926.91 1096
4927.58 1092
4928.24 1105
4928.90 1260
4929.56 1203
4930.22 1216
4930.89 1278
4931.55 1190
4932.21 1208
4932.87 1192
4933.54 1168
4934.20 1266
4934.86 1196
4935.52 1142
4936.19 1164
4936.85 1203
4937.51 1211
4938.18 1168
4938.84 1240
4939.50 1298
4940.16 1157
4940.83 1071
4941.49 1071
4942.15 1141
4942.82 1084
4943.48 1140
4944.14 1080
4944.81 1133
4945.47 1066
4946.13 1032
4946.80 1107
4947.46 1105
4948.12 1204
4948.79 1213
4949.45 1141
4950.11 1134
4950.78 1223
4951.44 1134
4952.10 1177
4952.77 1087
4953.43 1114
4954.10 1139
4954.76 1078
4955.42 1114
4956.09 1148
4956.75 1143
4957.42 1136
4958.08 1177
4958.74 1183
4959.41 1083
4960.07 1184
4960.74 1122
4961.40 1162
4962.07 1123
4962.73 1158
4963.39 1214
4964.06 1311
4964.72 1305
4965.39 1239
4966.05 1216
4966.72 1231
4967.38 1163
4968.05 1114
4968.71 1234
4969.38 1163
4970.04 1178
4970.71 1270
4971.37 1096
4972.04 1066
4972.70 1058
4973.37 1160
4974.03 1158
4974.70 1182
4975.36 1184
4976.03 1163
4976.69 1194
4977.36 1252
4978.02 1334
4978.69 1335
4979.36 1290
4980.02 1340
4980.69 1209
4981.35 1160
4982.02 1239
4982.68 1131
4983.35 1096
4984.02 1155
4984.68 1118
4985.35 1137
4986.01 1080
4986.68 1160
4987.35 1164
4988.01 1154
4988.68 1175
4989.34 1149
4990.01 1186
4990.68 1096
4991.34 1143
4992.01 1164
4992.68 1146
4993.34 1045
4994.01 1135
4994.68 1091
4995.34 1062
4996.01 1006
4996.68 1015
4997.34 1033
4998.01 1169
4998.68 1037
4999.34 972
5000.01 1005
5000.68 1059
5001.34 1083
5002.01 992
5002.68 1033
5003.35 1076
5004.01 1096
5004.68 1048
5005.35 1098
5006.01 1003
5006.68 1044
5007.35 1098
5008.02 1040
5008.68 1028
5009.35 950
5010.02 1081
5010.69 1022
5011.36 1113
5012.02 1094
5012.69 1074
5013.36 1142
5014.03 1125
5014.69 1119
5015.36 1072
5016.03 1155
5016.70 1133
5017.37 1043
5018.03 1092
5018.70 1092
5019.37 1269
5020.04 1277
5020.71 1434
5021.38 1478
5022.04 1539
5022.71 1663
5023.38 1683
5024.05 1620
5024.72 1681
5025.39 1599
5026.06 1534
5026.72 1446
5027.39 1315
5028.06 1282
5028.73 1329
5029.40 1234
5030.07 1228
5030.74 1127
5031.41 1067
5032.08 977
5032.75 1033
5033.41 1060
5034.08 1090
5034.75 1198
5035.42 1093
5036.09 1065
5036.76 1003
5037.43 1028
5038.10 1000
5038.77 1005
5039.44 1034
5040.11 1039
5040.78 1066
5041.45 1031
5042.12 1001
5042.79 989
5043.46 990
5044.13 1033
5044.80 1012
5045.47 1029
5046.14 1021
5046.81 1089
5047.48 1112
5048.15 1107
5048.82 1085
5049.49 1118
5050.16 1038
5050.83 983
5051.50 1046
5052.17 1044
5052.84 1036
5053.51 1044
5054.18 1006
5054.85 1033
5055.52 1060
5056.19 1008
5056.86 968
5057.53 1020
5058.21 1089
5058.88 1179
5059.55 1000
5060.22 1025
5060.89 1033
5061.56 1120
5062.23 1096
5062.90 1010
5063.57 1042
5064.24 983
5064.92 1027
5065.59 1019
5066.26 1050
5066.93 1031
5067.60 1001
5068.27 933
5068.94 1055
5069.62 1057
5070.29 1054
5070.96 950
5071.63 1029
5072.30 975
5072.97 1004
5073.65 1060
5074.32 1041
5074.99 1048
5075.66 1119
5076.33 1104
5077.01 1205
5077.68 1167
5078.35 1134
5079.02 1203
5079.70 1236
5080.37 1206
5081.04 1185
5081.71 1180
5082.38 1114
5083.06 1046
5083.73 1068
5084.40 1109
5085.07 1101
5085.75 1196
5086.42 1155
5087.09 1182
5087.77 1169
5088.44 1207
5089.11 1173
5089.78 1237
5090.46 1168
5091.13 1292
5091.80 1409
5092.48 1254
5093.15 1293
5093.82 1314
5094.50 1417
5095.17 1263
5095.84 1256
5096.52 1214
5097.19 1119
5097.86 1089
5098.54 1147
5099.21 1153
5099.88 1198
5100.56 1174
5101.23 1159
5101.90 1136
5102.58 1030
5103.25 1142
5103.93 1238
5104.60 1172
5105.27 1173
5105.95 1185
5106.62 1131
5107.30 1196
5107.97 1164
5108.64 1193
5109.32 1198
5109.99 1141
5110.67 1116
5111.34 1026
5112.02 991
5112.69 995
5113.36 1056
5114.04 988
5114.71 1143
5115.39 1111
5116.06 1045
5116.74 1177
5117.41 1266
5118.09 1234
5118.76 1036
5119.44 1175
5120.11 1272
5120.79 1265
5121.46 1166
5122.14 1159
5122.81 1139
5123.49 1152
5124.16 1162
5124.84 1139
5125.51 1107
5126.19 1088
5126.86 1050
5127.54 1093
5128.21 1153
5128.89 1107
5129.57 1104
5130.24 1089
5130.92 1040
5131.59 1072
5132.27 1104
5132.94 1186
5133.62 1159
5134.30 1128
5134.97 1113
5135.65 1086
5136.32 1055
5137.00 1197
5137.68 1218
5138.35 1096
5139.03 1089
5139.70 1063
5140.38 1049
5141.06 1002
5141.73 1053
5142.41 1152
5143.09 981
5143.76 964
5144.44 1001
5145.12 1091
5145.79 1056
5146.47 997
5147.15 984
5147.82 1008
5148.50 944
5149.18 1093
5149.85 1024
5150.53 962
5151.21 946
5151.88 975
5152.56 1047
5153.24 1009
5153.92 927
5154.59 975
5155.27 1025
5155.95 1007
5156.62 956
5157.30 1051
5157.98 1013
5158.66 1035
5159.33 1113
5160.01 1069
5160.69 917
5161.37 942
5162.04 1001
5162.72 992
5163.40 1026
5164.08 1043
5164.76 1084
5165.43 1158
5166.11 1108
5166.79 1197
5167.47 1169
5168.15 1145
5168.82 1159
5169.50 1162
5170.18 1156
5170.86 1041
5171.54 1095
5172.22 1081
5172.89 1012
5173.57 984
5174.25 1035
5174.93 1051
5175.61 1044
5176.29 976
5176.97 1016
5177.64 1056
5178.32 1119
5179.00 1099
5179.68 1060
5180.36 1070
5181.04 1068
5181.72 1153
5182.40 1121
5183.08 1053
5183.75 978
5184.43 1088
5185.11 1096
5185.79 1027
5186.47 986
5187.15 1029
5187.83 970
5188.51 1006
5189.19 825
5189.87 993
5190.55 1046
5191.23 989
5191.91 997
5192.59 1006
5193.27 989
5193.95 1010
5194.63 996
5195.31 964
5195.99 973
5196.67 941
5197.35 942
5198.03 948
5198.71 1000
5199.39 957
5200.07 971
5200.75 969
5201.43 956
5202.11 1013
5202.79 989
5203.47 998
5204.15 987
5204.83 977
5205.51 1017
5206.19 1113
5206.87 1209
5207.55 1284
5208.23 1304
5208.91 1244
5209.59 1145
5210.27 1304
5210.96 1264
5211.64 1198
5212.32 1171
5213.00 1146
5213.68 1152
5214.36 1029
5215.04 1115
5215.72 1240
5216.40 1153
5217.09 1127
5217.77 1070
5218.45 1082
5219.13 1347
5219.81 1353
5220.49 1159
5221.17 1091
5221.86 1125
5222.54 1136
5223.22 1243
5223.90 1213
5224.58 1270
5225.27 1184
5225.95 1196
5226.63 1208
5227.31 1060
5227.99 1014
5228.67 1048
5229.36 1107
5230.04 1016
5230.72 1038
5231.40 1076
5232.09 1151
5232.77 1094
5233.45 1083
5234.13 1073
5234.82 1072
5235.50 1121
5236.18 1010
5236.86 1017
5237.55 1076
5238.23 1094
5238.91 1178
5239.59 1247
5240.28 1151
5240.96 1207
5241.64 1087
5242.33 1068
5243.01 1035
5243.69 1086
5244.37 1036
5245.06 960
5245.74 1080
5246.42 1051
5247.11 1160
5247.79 1131
5248.47 1210
5249.16 1105
5249.84 1144
5250.52 1175
5251.21 1210
5251.89 1124
5252.58 1047
5253.26 1058
5253.94 1165
5254.63 1101
5255.31 1064
5255.99 1107
5256.68 1135
5257.36 1056
5258.05 1112
5258.73 1045
5259.41 1105
5260.10 1102
5260.78 1212
5261.47 1170
5262.15 1219
5262.84 1221
5263.52 1238
5264.20 1172
5264.89 1203
5265.57 1085
5266.26 1241
5266.94 1095
5267.63 1001
5268.31 1030
5269.00 1087
5269.68 1146
5270.37 1234
5271.05 1056
5271.73 1071
5272.42 1037
5273.10 1061
5273.79 1176
5274.47 1078
5275.16 1053
5275.85 1123
5276.53 1199
5277.22 1162
5277.90 1057
5278.59 1117
5279.27 1174
5279.96 1216
5280.64 1377
5281.33 1434
5282.01 1398
5282.70 1486
5283.38 1455
5284.07 1204
5284.76 1176
5285.44 1260
5286.13 1211
5286.81 1178
5287.50 1137
5288.19 1141
5288.87 1071
5289.56 1085
5290.24 1078
5290.93 1060
5291.62 1083
5292.30 1041
5292.99 1039
5293.67 1056
5294.36 980
5295.05 1180
5295.73 1324
5296.42 1114
5297.11 1121
5297.79 1133
5298.48 1091
5299.17 1130
5299.85 1090
5300.54 1103
5301.23 1121
5301.91 1225
5302.60 1128
5303.29 1111
5303.97 1176
5304.66 1183
5305.35 1140
5306.04 1154
5306.72 1140
5307.41 1201
5308.10 1183
5308.78 1261
5309.47 1124
5310.16 1084
5310.85 1169
5311.53 1256
5312.22 1218
5312.91 1211
5313.60 1179
5314.28 1192
5314.97 1115
5315.66 1114
5316.35 1118
5317.04 1135
5317.72 1164
5318.41 1164
5319.10 1201
5319.79 1101
5320.48 1139
5321.16 1341
5321.85 1236
5322.54 1206
5323.23 1202
5323.92 1149
5324.60 1086
5325.29 1117
5325.98 1022
5326.67 998
5327.36 1041
5328.05 1122
5328.74 1049
5329.42 1035
5330.11 1048
5330.80 1050
5331.49 1058
5332.18 1117
5332.87 1133
5333.56 1187
5334.25 1098
5334.93 1114
5335.62 1165
5336.31 1137
5337.00 1060
5337.69 1053
5338.38 1014
5339.07 1101
5339.76 1133
5340.45 1178
5341.14 1198
5341.83 1227
5342.52 1163
5343.21 1064
5343.90 1138
5344.58 1178
5345.27 1223
5345.96 1165
5346.65 1182
5347.34 1223
5348.03 1257
5348.72 1302
5349.41 1369
5350.10 1415
5350.79 1463
5351.48 1539
5352.17 1577
5352.86 1527
5353.55 1492
5354.24 1466
5354.93 1264
5355.62 1208
5356.31 1194
5357.01 1211
5357.70 1114
5358.39 1007
5359.08 951
5359.77 1053
5360.46 1056
5361.15 1043
5361.84 1068
5362.53 1063
5363.22 1007
5363.91 983
5364.60 995
5365.29 988
5365.98 995
5366.68 964
5367.37 960
5368.06 1080
5368.75 1057
5369.44 984
5370.13 1133
5370.82 1013
5371.51 943
5372.21 911
5372.90 954
5373.59 960
5374.28 970
5374.97 1023
5375.66 945
5376.35 941
5377.05 1052
5377.74 1012
5378.43 1004
5379.12 997
5379.81 980
5380.51 960
5381.20 946
5381.89 973
5382.58 1014
5383.27 932
5383.97 884
5384.66 927
5385.35 1037
5386.04 976
5386.73 1047
5387.43 963
5388.12 1004
5388.81 986
5389.50 1071
5390.20 1024
5390.89 1048
5391.58 1083
5392.28 1130
5392.97 1099
5393.66 1114
5394.35 1104
5395.05 1068
5395.74 1028
5396.43 944
5397.13 925
5397.82 968
5398.51 1031
5399.20 1005
5399.90 901
5400.59 968
5401.28 944
5401.98 955
5402.67 945
5403.36 916
5404.06 897
5404.75 959
5405.44 965
5406.14 1017
5406.83 1014
5407.53 1088
5408.22 1002
5408.91 967
5409.61 1083
5410.30 1020
5410.99 1012
5411.69 1011
5412.38 1026
5413.08 949
5413.77 937
5414.46 974
5415.16 1065
5415.85 1024
5416.55 937
5417.24 885
5417.94 1000
5418.63 971
5419.32 1003
5420.02 1085
5420.71 1060
5421.41 1027
5422.10 1028
5422.80 953
5423.49 1018
5424.19 1032
5424.88 1047
5425.58 1002
5426.27 1030
5426.97 1058
5427.66 984
5428.36 1024
5429.05 1049
5429.75 1059
5430.44 1021
5431.14 1057
5431.83 983
5432.53 1044
5433.22 1020
5433.92 1050
5434.61 1136
5435.31 1231
5436.00 1234
5436.70 1168
5437.40 1149
5438.09 1186
5438.79 1262
5439.48 1138
5440.18 1085
5440.87 1045
5441.57 1146
5442.27 1108
5442.96 1075
5443.66 1068
5444.35 1231
5445.05 1242
5445.75 1081
5446.44 1156
5447.14 1306
5447.83 1235
5448.53 1272
5449.23 1378
5449.92 1372
5450.62 1314
5451.32 1279
5452.01 1231
5452.71 1120
5453.41 1240
5454.10 1190
5454.80 1135
5455.50 1092
5456.19 1046
5456.89 1053
5457.59 1120
5458.28 1154
5458.98 1118
5459.68 1175
5460.37 1167
5461.07 1161
5461.77 1051
5462.47 1149
5463.16 1141
5463.86 1167
5464.56 1229
5465.25 1150
5465.95 1150
5466.65 1141
5467.35 1166
5468.04 1064
5468.74 1173
5469.44 1158
5470.14 1173
5470.84 1220
5471.53 1356
5472.23 1296
5472.93 1277
5473.63 1334
5474.32 1307
5475.02 1252
5475.72 1271
5476.42 1235
5477.12 1363
5477.82 1507
5478.51 1389
5479.21 1528
5479.91 1684
5480.61 1702
5481.31 1825
5482.01 1981
5482.70 1700
5483.40 1661
5484.10 1558
5484.80 1653
5485.50 1582
5486.20 1502
5486.90 1523
5487.59 1432
5488.29 1434
5488.99 1365
5489.69 1429
5490.39 1405
5491.09 1434
5491.79 1384
5492.49 1418
5493.19 1435
5493.89 1601
5494.58 1512
5495.28 1562
5495.98 1579
5496.68 1628
5497.38 1783
5498.08 1888
5498.78 2029
5499.48 2297
5500.18 2591
5500.88 2673
5501.58 2697
5502.28 2618
5502.98 2701
5503.68 2612
5504.38 2338
5505.08 2068
5505.78 1886
5506.48 1675
5507.18 1665
5507.88 1490
5508.58 1457
5509.28 1443
5509.98 1536
5510.68 1439
5511.38 1434
5512.08 1485
5512.78 1340
5513.48 1454
5514.18 1548
5514.88 1519
5515.58 1468
5516.28 1435
5516.98 1441
5517.68 1415
5518.39 1376
5519.09 1355
5519.79 1489
5520.49 1360
5521.19 1367
5521.89 1400
5522.59 1400
5523.29 1319
5523.99 1331
5524.69 1309
5525.40 1324
5526.10 1237
5526.80 1271
5527.50 1257
5528.20 1137
5528.90 1179
5529.60 1173
5530.31 1162
5531.01 1208
5531.71 1233
5532.41 1231
5533.11 1155
5533.81 1108
5534.52 1208
5535.22 1233
5535.92 1092
5536.62 1173
5537.32 1144
5538.02 1170
5538.73 1177
5539.43 1110
5540.13 1074
5540.83 1080
5541.54 1138
5542.24 1116
5542.94 1052
5543.64 1006
5544.34 1034
5545.05 1122
5545.75 1089
5546.45 1074
5547.15 1126
5547.86 1137
5548.56 1134
5549.26 1209
5549.97 1120
5550.67 1013
5551.37 1072
5552.07 1055
5552.78 1039
5553.48 1075
5554.18 1027
5554.89 1089
5555.59 1008
5556.29 1008
5557.00 980
5557.70 1006
5558.40 1045
5559.11 1015
5559.81 1106
5560.51 1123
5561.22 1040
5561.92 1052
5562.62 1081
5563.33 1065
5564.03 1085
5564.73 1141
5565.44 1176
5566.14 1111
5566.85 1010
5567.55 998
5568.25 1094
5568.96 1002
5569.66 966
5570.37 1075
5571.07 1006
5571.77 1069
5572.48 1044
5573.18 1110
5573.89 1048
5574.59 1014
5575.29 1126
5576.00 1082
5576.70 1118
5577.41 1064
5578.11 1097
5578.82 1048
5579.52 1041
5580.23 1028
5580.93 1047
5581.64 1070
5582.34 1158
5583.05 980
5583.75 970
5584.46 939
5585.16 933
5585.87 1029
5586.57 1053
5587.28 1047
5587.98 995
5588.69 1048
5589.39 953
5590.10 931
5590.80 947
5591.51 1011
5592.21 998
5592.92 1031
5593.62 1020
5594.33 1017
5595.04 1038
5595.74 1061
5596.45 960
5597.15 984
5597.86 996
5598.56 1019
5599.27 931
5599.98 1037
5600.68 1009
5601.39 1083
5602.09 936
5602.80 889
5603.51 928
5604.21 928
5604.92 987
5605.62 1069
5606.33 995
5607.04 952
5607.74 948
5608.45 884
5609.16 931
5609.86 982
5610.57 919
5611.28 962
5611.98 934
5612.69 917
5613.40 878
5614.10 888
5614.81 963
5615.52 1001
5616.22 856
5616.93 908
5617.64 908
5618.35 955
5619.05 957
5619.76 911
5620.47 920
5621.17 927
5621.88 1026
5622.59 941
5623.30 1039
5624.00 1031
5624.71 971
5625.42 987
5626.13 948
5626.83 1038
5627.54 1016
5628.25 1016
5628.96 1077
5629.67 1104
5630.37 1099
5631.08 1111
5631.79 1152
5632.50 1226
5633.21 1112
5633.91 1068
5634.62 1122
5635.33 1083
5636.04 1039
5636.75 1046
5637.45 1069
5638.16 1080
5638.87 1181
5639.58 1150
5640.29 1123
5641.00 1082
5641.70 1161
5642.41 1230
5643.12 1123
5643.83 1083
5644.54 1196
5645.25 1093
5645.96 1073
5646.67 1048
5647.38 1119
5648.08 975
5648.79 1083
5649.50 1015
5650.21 1082
5650.92 970
5651.63 1036
5652.34 961
5653.05 981
5653.76 1046
5654.47 1095
5655.18 1066
5655.89 1153
5656.60 1240
5657.30 1309
5658.01 1304
5658.72 1247
5659.43 1349
5660.14 1336
5660.85 1305
5661.56 1111
5662.27 1184
5662.98 1139
5663.69 1108
5664.40 1124
5665.11 1177
5665.82 1139
5666.53 1006
5667.24 1091
5667.95 1142
5668.66 1129
5669.37 1210
5670.08 1255
5670.79 1272
5671.50 1326
5672.22 1238
5672.93 1278
5673.64 1226
5674.35 1146
5675.06 1130
5675.77 1062
5676.48 1096
5677.19 1060
5677.90 1023
5678.61 1025
5679.32 1100
5680.03 1139
5680.74 1180
5681.46 1098
5682.17 1117
5682.88 1103
5683.59 1194
5684.30 1282
5685.01 1217
5685.72 1182
5686.43 1197
5687.15 1131
5687.86 1151
5688.57 1100
5689.28 1081
5689.99 1070
5690.70 1123
5691.42 1097
5692.13 1110
5692.84 1045
5693.55 993
5694.26 980
5694.97 996
5695.69 1055
5696.40 994
5697.11 972
5697.82 962
5698.53 1040
5699.25 1051
5699.96 937
5700.67 927
5701.38 891
5702.10 903
5702.81 1011
5703.52 1013
5704.23 968
5704.95 971
5705.66 931
5706.37 843
5707.08 888
5707.80 879
5708.51 939
5709.22 911
5709.93 942
5710.65 936
5711.36 953
5712.07 989
5712.79 997
5713.50 963
5714.21 918
5714.93 916
5715.64 1004
5716.35 968
5717.07 965
5717.78 1037
5718.49 1049
5719.21 985
5719.92 977
5720.63 1013
5721.35 983
5722.06 952
5722.77 980
5723.49 1034
5724.20 1052
5724.92 997
5725.63 1006
5726.34 1161
5727.06 1223
5727.77 1200
5728.48 1188
5729.20 1235
5729.91 1213
5730.63 1198
5731.34 1199
5732.06 1086
5732.77 1132
5733.48 1169
5734.20 1120
5734.91 1014
5735.63 915
5736.34 974
5737.06 999
5737.77 1051
5738.49 1036
5739.20 1000
5739.91 971
5740.63 958
5741.34 911
5742.06 1029
5742.77 1044
5743.49 881
5744.20 957
5744.92 904
5745.63 931
5746.35 911
5747.06 897
5747.78 944
5748.49 1057
5749.21 985
5749.93 1035
5750.64 1039
5751.36 1107
5752.07 1125
5752.79 1138
5753.50 1139
5754.22 1209
5754.93 1276
5755.65 1219
5756.37 1274
5757.08 1171
5757.80 1142
5758.51 1127
5759.23 1066
5759.95 1050
5760.66 1064
5761.38 988
5762.09 973
5762.81 979
5763.53 945
5764.24 1055
5764.96 1023
5765.67 940
5766.39 935
5767.11 920
5767.82 1017
5768.54 971
5769.26 1066
5769.97 1060
5770.69 961
5771.41 971
5772.12 946
5772.84 964
5773.56 981
5774.27 1083
5774.99 996
5775.71 982
5776.42 959
5777.14 969
5777.86 1042
5778.58 1032
5779.29 1011
5780.01 900
5780.73 1020
5781.45 1041
5782.16 1065
5782.88 1081
5783.60 1020
5784.31 993
5785.03 1021
5785.75 985
5786.47 979
5787.19 1012
5787.90 1088
5788.62 1075
5789.34 1038
5790.06 1047
5790.77 1070
5791.49 1135
5792.21 1140
5792.93 1204
5793.65 1186
5794.36 1124
5795.08 1166
5795.80 1222
5796.52 1328
5797.24 1444
5797.96 1587
5798.67 1843
5799.39 2020
5800.11 2169
5800.83 2487
5801.55 2539
5802.27 2516
5802.99 2402
5803.70 2133
5804.42 1814
5805.14 1593
5805.86 1479
5806.58 1408
5807.30 1372
5808.02 1277
5808.74 1212
5809.46 1085
5810.17 1120
5810.89 1217
5811.61 1188
5812.33 1220
5813.05 1291
5813.77 1257
5814.49 1361
5815.21 1336
5815.93 1254
5816.65 1222
5817.37 1269
5818.09 1273
5818.81 1214
5819.53 1269
5820.25 1319
5820.97 1149
5821.69 1158
5822.41 1164
5823.13 1141
5823.85 1240
5824.57 1167
5825.29 1098
5826.01 1095
5826.73 1150
5827.45 994
5828.17 1112
5828.89 1110
5829.61 1103
5830.33 1107
5831.05 1079
5831.77 1151
5832.49 1104
5833.21 1130
5833.93 1077
5834.65 1169
5835.37 1143
5836.09 1133
5836.81 1064
5837.53 1068
5838.25 1106
5838.97 1165
5839.70 1159
5840.42 1086
5841.14 1038
5841.86 1146
5842.58 1010
5843.30 1041
5844.02 1017
5844.74 1033
5845.46 1106
5846.19 1099
5846.91 1096
5847.63 1089
5848.35 1081
5849.07 979
5849.79 1075
5850.51 1121
5851.24 1085
5851.96 990
5852.68 1052
5853.40 1103
5854.12 1036
5854.85 1089
5855.57 1046
5856.29 1129
5857.01 1030
5857.73 1014
5858.46 1010
5859.18 1088
5859.90 1077
5860.62 988
5861.34 935
5862.07 1039
5862.79 1015
5863.51 1035
5864.23 1055
5864.96 959
5865.68 1033
5866.40 1007
5867.12 1128
5867.85 1119
5868.57 1029
5869.29 1001
5870.01 1040
5870.74 1053
5871.46 1060
5872.18 1087
5872.91 1031
5873.63 1081
5874.35 1096
5875.08 1043
5875.80 1091
5876.52 1059
5877.25 1089
5877.97 1092
5878.69 1002
5879.42 1109
5880.14 1126
5880.86 1173
5881.59 1105
5882.31 1067
5883.03 1179
5883.76 1048
5884.48 1137
5885.20 1152
5885.93 1098
5886.65 987
5887.38 1076
5888.10 1047
5888.82 1061
5889.55 1079
5890.27 1029
5891.00 973
5891.72 981
5892.44 923
5893.17 959
5893.89 1019
5894.62 1044
5895.34 1008
5896.07 915
5896.79 981
5897.51 1029
5898.24 999
5898.96 1031
5899.69 971
5900.41 1032
5901.14 1023
5901.86 1069
5902.59 1087
5903.31 1058
5904.04 1042
5904.76 1009
5905.49 1046
5906.21 991
5906.94 957
5907.66 1056
5908.39 1031
5909.11 961
5909.84 1026
5910.56 1091
5911.29 1033
5912.01 1054
5912.74 1079
5913.46 1009
5914.19 1047
5914.92 1116
5915.64 1068
5916.37 1081
5917.09 1184
5917.82 1165
5918.54 1066
5919.27 1028
5920.00 1024
5920.72 1063
5921.45 1163
5922.17 1083
5922.90 1107
5923.63 1068
5924.35 1040
5925.08 1089
5925.80 1162
5926.53 1106
5927.26 1141
5927.98 1090
5928.71 1063
5929.44 1025
5930.16 1110
5930.89 1191
5931.62 1222
5932.34 1299
5933.07 1357
5933.80 1296
5934.52 1231
5935.25 1219
5935.98 1269
5936.70 1224
5937.43 1339
5938.16 1343
5938.88 1363
5939.61 1311
5940.34 1306
5941.07 1388
5941.79 1363
5942.52 1331
5943.25 1322
5943.97 1358
5944.70 1457
5945.43 1435
5946.16 1407
5946.88 1439
5947.61 1528
5948.34 1610
5949.07 1635
5949.80 1616
5950.52 1780
5951.25 1786
5951.98 1761
5952.71 1801
5953.43 2019
5954.16 1950
5954.89 1895
5955.62 1947
5956.35 1931
5957.07 1783
5957.80 1889
5958.53 1865
5959.26 1908
5959.99 1770
5960.72 1831
5961.44 2032
5962.17 1954
5962.90 1872
5963.63 1974
5964.36 2111
5965.09 2196
5965.82 2298
5966.54 2601
5967.27 2852
5968.00 2900
5968.73 3184
5969.46 2810
5970.19 2717
5970.92 2479
5971.65 2379
5972.38 2345
5973.11 2163
5973.83 2026
5974.56 1949
5975.29 2000
5976.02 2057
5976.75 2025
5977.48 2072
5978.21 2025
5978.94 2039
5979.67 2180
5980.40 2210
5981.13 2262
5981.86 2444
5982.59 2366
5983.32 2236
5984.05 2362
5984.78 2358
5985.51 2430
5986.24 2367
5986.97 2396
5987.70 2360
5988.43 2428
5989.16 2372
5989.89 2353
5990.62 2301
5991.35 2191
5992.08 2284
5992.81 2276
5993.54 2313
5994.27 2324
5995.00 2497
5995.73 2395
5996.46 2570
5997.19 2540
5997.92 2664
5998.65 2635
5999.38 2642
6000.11 2558
6000.85 2718
6001.58 2675
6002.31 2550
6003.04 2512
6003.77 2529
6004.50 2476
6005.23 2488
6005.96 2528
6006.69 2432
6007.43 2510
6008.16 2681
6008.89 3086
6009.62 3558
6010.35 4132
6011.08 4736
6011.81 5439
6012.54 6307
6013.28 7046
6014.01 7390
6014.74 8015
6015.47 8052
6016.20 7719
6016.94 6990
6017.67 6308
6018.40 5714
6019.13 4881
6019.86 4290
6020.59 3654
6021.33 3259
6022.06 2788
6022.79 2650
6023.52 2607
6024.26 2331
6024.99 2280
6025.72 2246
6026.45 2170
6027.19 2186
6027.92 2162
6028.65 2153
6029.38 2088
6030.12 2047
6030.85 1967
6031.58 1923
6032.31 2015
6033.05 1979
6033.78 1890
6034.51 1951
6035.25 1892
6035.98 1885
6036.71 1949
6037.44 2132
6038.18 2031
6038.91 1975
6039.64 2059
6040.38 2136
6041.11 1952
6041.84 1962
6042.58 2103
6043.31 2216
6044.04 2131
6044.78 2234
6045.51 2374
6046.24 2352
6046.98 2235
6047.71 2271
6048.45 2301
6049.18 2362
6049.91 2503
6050.65 2657
6051.38 2894
6052.11 3258
6052.85 3490
6053.58 3593
6054.32 3413
6055.05 3509
6055.79 3278
6056.52 2939
6057.25 2815
6057.99 2606
6058.72 2492
6059.46 2330
6060.19 2234
6060.93 2196
6061.66 2185
6062.39 2214
6063.13 2138
6063.86 2159
6064.60 1985
6065.33 2014
6066.07 2134
6066.80 2118
6067.54 2047
6068.27 2021
6069.01 1966
6069.74 1984
6070.48 2010
6071.21 2003
6071.95 1920
6072.68 1954
6073.42 1921
6074.15 1798
6074.89 1767
6075.62 1752
6076.36 1709
6077.10 1751
6077.83 1714
6078.57 1723
6079.30 1750
6080.04 1653
6080.77 1760
6081.51 1674
6082.25 1637
6082.98 1646
6083.72 1633
6084.45 1572
6085.19 1584
6085.93 1633
6086.66 1686
6087.40 1533
6088.13 1660
6088.87 1693
6089.61 1710
6090.34 1628
6091.08 1795
6091.81 1663
6092.55 1784
6093.29 1697
6094.02 1675
6094.76 1702
6095.50 1581
6096.23 1498
6096.97 1578
6097.71 1500
6098.44 1461
6099.18 1490
6099.92 1494
6100.65 1501
6101.39 1406
6102.13 1347
6102.87 1472
6103.60 1420
6104.34 1435
6105.08 1425
6105.81 1350
6106.55 1326
6107.29 1325
6108.03 1335
6108.76 1429
6109.50 1569
6110.24 1420
6110.98 1454
6111.71 1604
6112.45 1449
6113.19 1427
6113.93 1494
6114.66 1431
6115.40 1502
6116.14 1445
6116.88 1384
6117.62 1474
6118.35 1487
6119.09 1460
6119.83 1550
6120.57 1527
6121.31 1370
6122.04 1387
6122.78 1432
6123.52 1431
6124.26 1307
6125.00 1318
6125.74 1541
6126.47 1520
6127.21 1533
6127.95 1519
6128.69 1400
6129.43 1454
6130.17 1541
6130.91 1421
6131.64 1490
6132.38 1432
6133.12 1498
6133.86 1459
6134.60 1446
6135.34 1376
6136.08 1440
6136.82 1478
6137.56 1445
6138.30 1497
6139.04 1504
6139.77 1541
6140.51 1459
6141.25 1446
6141.99 1510
6142.73 1518
6143.47 1506
6144.21 1414
6144.95 1460
6145.69 1467
6146.43 1488
6147.17 1535
6147.91 1452
6148.65 1497
6149.39 1473
6150.13 1528
6150.87 1556
6151.61 1640
6152.35 1477
6153.09 1614
6153.83 1707
6154.57 1668
6155.31 1624
6156.05 1637
6156.79 1618
6157.53 1522
6158.27 1567
6159.01 1549
6159.75 1620
6160.49 1606
6161.23 1666
6161.97 1737
6162.71 1791
6163.45 1890
6164.20 1903
6164.94 1967
6165.68 2013
6166.42 2073
6167.16 2109
6167.90 2250
6168.64 2269
6169.38 2248
6170.12 2200
6170.86 2209
6171.61 2160
6172.35 2224
6173.09 2164
6173.83 1957
6174.57 2036
6175.31 2148
6176.05 2003
6176.79 1912
6177.54 1977
6178.28 1877
6179.02 1941
6179.76 1966
6180.50 2009
6181.24 2076
6181.99 2015
6182.73 2021
6183.47 2098
6184.21 2134
6184.95 2078
6185.70 2130
6186.44 2044
6187.18 2112
6187.92 2150
6188.66 2121
6189.41 2222
6190.15 2309
6190.89 2297
6191.63 2520
6192.38 2458
6193.12 2483
6193.86 2595
6194.60 2713
6195.35 2657
6196.09 2614
6196.83 2715
6197.57 2747
6198.32 2662
6199.06 2690
6199.80 2734
6200.55 2804
6201.29 2762
6202.03 2714
6202.78 2914
6203.52 3112
6204.26 3363
6205.00 3913
6205.75 4792
6206.49 5746
6207.23 7524
6207.98 9152
6208.72 10610
6209.46 11805
6210.21 12696
6210.95 12523
6211.70 11894
6212.44 11304
6213.18 9751
6213.93 8262
6214.67 6949
6215.41 5740
6216.16 4673
6216.90 3854
6217.65 3443
6218.39 3041
6219.13 2745
6219.88 2591
6220.62 2502
6221.37 2381
6222.11 2291
6222.85 2337
6223.60 2337
6224.34 2400
6225.09 2371
6225.83 2296
6226.58 2264
6227.32 2136
6228.07 2081
6228.81 1953
6229.56 1817
6230.30 1784
6231.04 1683
6231.79 1700
6232.53 1736
6233.28 1828
6234.02 1770
6234.77 1821
6235.51 1850
6236.26 1991
6237.00 1954
6237.75 1906
6238.49 1938
6239.24 2066
6239.99 1898
6240.73 1940
6241.48 1876
6242.22 1943
6242.97 2059
6243.71 2225
6244.46 2319
6245.20 2504
6245.95 2764
6246.70 3109
6247.44 3430
6248.19 3930
6248.93 4230
6249.68 4259
6250.42 4311
6251.17 3949
6251.92 3488
6252.66 3121
6253.41 2881
6254.15 2627
6254.90 2315
6255.65 2205
6256.39 2247
6257.14 2164
6257.89 2060
6258.63 2077
6259.38 2171
6260.13 2022
6260.87 2039
6261.62 2103
6262.37 2110
6263.11 2115
6263.86 2087
6264.61 2012
6265.35 2023
6266.10 2057
6266.85 2108
6267.59 2114
6268.34 1957
6269.09 2009
6269.83 2133
6270.58 2139
6271.33 2189
6272.08 2091
6272.82 2133
6273.57 2046
6274.32 2095
6275.06 2081
6275.81 2180
6276.56 2174
6277.31 2187
6278.05 2129
6278.80 2226
6279.55 2273
6280.30 2231
6281.05 2208
6281.79 2123
6282.54 2009
6283.29 1945
6284.04 1981
6284.78 1965
6285.53 1911
6286.28 2025
6287.03 2039
6287.78 2129
6288.53 2200
6289.27 2241
6290.02 2285
6290.77 2068
6291.52 2010
6292.27 1953
6293.02 1767
6293.76 1686
6294.51 1735
6295.26 1718
6296.01 1864
6296.76 1753
6297.51 1674
6298.26 1768
6299.00 1687
6299.75 1668
6300.50 1605
6301.25 1647
6302.00 1753
6302.75 1759
6303.50 1710
6304.25 1703
6305.00 1730
6305.75 1681
6306.50 1698
6307.24 1716
6307.99 1603
6308.74 1675
6309.49 1672
6310.24 1545
6310.99 1555
6311.74 1697
6312.49 1642
6313.24 1572
6313.99 1560
6314.74 1550
6315.49 1625
6316.24 1713
6316.99 1633
6317.74 1629
6318.49 1623
6319.24 1597
6319.99 1542
6320.74 1541
6321.49 1474
6322.24 1451
6322.99 1428
6323.74 1428
6324.49 1472
6325.24 1448
6325.99 1453
6326.74 1547
6327.49 1534
6328.24 1621
6328.99 1638
6329.74 1653
6330.50 1569
6331.25 1538
6332.00 1553
6332.75 1632
6333.50 1599
6334.25 1511
6335.00 1546
6335.75 1499
6336.50 1446
6337.25 1513
6338.00 1515
6338.76 1558
6339.51 1479
6340.26 1456
6341.01 1508
6341.76 1576
6342.51 1625
6343.26 1608
6344.02 1584
6344.77 1592
6345.52 1655
6346.27 1627
6347.02 1594
6347.77 1665
6348.53 1826
6349.28 1742
6350.03 1738
6350.78 1800
6351.53 1895
6352.29 1887
6353.04 1959
6353.79 2019
6354.54 2055
6355.29 2036
6356.05 1885
6356.80 1846
6357.55 1730
6358.30 1697
6359.06 1737
6359.81 1560
6360.56 1573
6361.31 1506
6362.07 1460
6362.82 1508
6363.57 1529
6364.32 1559
6365.08 1569
6365.83 1534
6366.58 1468
6367.33 1538
6368.09 1663
6368.84 1741
6369.59 1664
6370.35 1586
6371.10 1417
6371.85 1434
6372.61 1455
6373.36 1545
6374.11 1488
6374.87 1333
6375.62 1325
6376.37 1328
6377.13 1368
6377.88 1343
6378.63 1390
6379.39 1434
6380.14 1362
6380.89 1286
6381.65 1314
6382.40 1300
6383.16 1306
6383.91 1305
6384.66 1322
6385.42 1351
6386.17 1264
6386.92 1389
6387.68 1329
6388.43 1258
6389.19 1287
6389.94 1260
6390.70 1325
6391.45 1251
6392.20 1352
6392.96 1316
6393.71 1287
6394.47 1296
6395.22 1293
6395.98 1285
6396.73 1263
6397.49 1242
6398.24 1251
6399.00 1227
6399.75 1232
6400.51 1171
6401.26 1199
6402.02 1242
6402.77 1245
6403.53 1240
6404.28 1229
6405.04 1175
6405.79 1135
6406.55 1246
6407.30 1343
6408.06 1335
6408.81 1347
6409.57 1447
6410.32 1502
6411.08 1435
6411.83 1306
6412.59 1283
6413.34 1395
6414.10 1425
6414.86 1235
6415.61 1215
6416.37 1363
6417.12 1281
6417.88 1141
6418.64 1198
6419.39 1217
6420.15 1214
6420.90 1288
6421.66 1333
6422.42 1322
6423.17 1304
6423.93 1268
6424.68 1196
6425.44 1207
6426.20 1204
6426.95 1206
6427.71 1265
6428.47 1264
6429.22 1213
6429.98 1218
6430.74 1223
6431.49 1244
6432.25 1259
6433.01 1248
6433.76 1250
6434.52 1239
6435.28 1184
6436.03 1141
6436.79 1110
6437.55 1194
6438.30 1276
6439.06 1235
6439.82 1224
6440.58 1187
6441.33 1180
6442.09 1242
6442.85 1264
6443.61 1154
6444.36 1202
6445.12 1201
6445.88 1219
6446.64 1236
6447.39 1177
6448.15 1217
6448.91 1143
6449.67 1249
6450.42 1196
6451.18 1233
6451.94 1280
6452.70 1169
6453.46 1186
6454.21 1297
6454.97 1191
6455.73 1138
6456.49 1270
6457.25 1260
6458.00 1194
6458.76 1297
6459.52 1256
6460.28 1242
6461.04 1307
6461.80 1276
6462.55 1185
6463.31 1282
6464.07 1265
6464.83 1304
6465.59 1335
6466.35 1205
6467.11 1337
6467.87 1380
6468.62 1361
6469.38 1297
6470.14 1353
6470.90 1358
6471.66 1406
6472.42 1225
6473.18 1237
6473.94 1378
6474.70 1349
6475.46 1373
6476.22 1309
6476.97 1392
6477.73 1405
6478.49 1396
6479.25 1440
6480.01 1435
6480.77 1518
6481.53 1450
6482.29 1499
6483.05 1548
6483.81 1558
6484.57 1577
6485.33 1648
6486.09 1655
6486.85 1719
6487.61 1650
6488.37 1627
6489.13 1633
6489.89 1582
6490.65 1716
6491.41 1772
6492.17 1856
6492.93 1903
6493.69 1999
6494.45 1948
6495.21 2006
6495.97 2120
6496.73 2171
6497.49 2043
6498.26 2065
6499.02 2021
6499.78 1986
6500.54 1934
6501.30 2000
6502.06 1922
6502.82 2033
6503.58 1968
6504.34 1994
6505.10 2078
6505.86 2127
6506.62 2106
6507.39 2255
6508.15 2361
6508.91 2424
6509.67 2442
6510.43 2446
6511.19 2652
6511.95 2518
6512.72 2445
6513.48 2472
6514.24 2518
6515.00 2395
6515.76 2407
6516.52 2386
6517.28 2469
6518.05 2580
6518.81 2697
6519.57 2736
6520.33 2734
6521.09 2869
6521.86 2879
6522.62 2976
6523.38 3107
6524.14 3206
6524.90 3401
6525.67 3696
6526.43 4147
6527.19 4399
6527.95 4729
6528.72 4869
6529.48 4991
6530.24 4870
6531.00 4750
6531.77 4761
6532.53 4702
6533.29 5104
6534.05 5511
6534.82 6403
6535.58 7321
6536.34 8537
6537.11 9044
6537.87 9181
6538.63 9055
6539.39 8527
6540.16 7673
6540.92 6539
6541.68 5550
6542.45 4607
6543.21 3842
6543.97 3352
6544.74 2886
6545.50 2584
6546.26 2354
6547.03 2232
6547.79 2162
6548.55 2098
6549.32 2119
6550.08 2117
6550.84 2125
6551.61 2068
6552.37 2037
6553.14 2129
6553.90 1990
6554.66 2024
6555.43 2008
6556.19 2000
6556.96 1980
6557.72 1959
6558.48 1957
6559.25 1968
6560.01 1989
6560.78 1992
6561.54 2072
6562.31 2150
6563.07 2285
6563.83 2287
6564.60 2338
6565.36 2454
6566.13 2350
6566.89 2313
6567.66 2306
6568.42 2373
6569.19 2306
6569.95 2419
6570.72 2420
6571.48 2309
6572.25 2534
6573.01 2530
6573.78 2671
6574.54 2812
6575.31 2822
6576.07 2898
6576.84 2928
6577.60 2833
6578.37 2876
6579.13 2883
6579.90 2862
6580.66 2829
6581.43 2805
6582.19 2879
6582.96 2699
6583.73 2615
6584.49 2519
6585.26 2472
6586.02 2384
6586.79 2439
6587.55 2384
6588.32 2380
6589.09 2511
6589.85 2576
6590.62 2631
6591.38 2698
6592.15 3006
6592.92 3366
6593.68 3738
6594.45 3956
6595.22 4269
6595.98 4345
6596.75 4405
6597.51 4160
6598.28 3925
6599.05 3750
6599.81 3397
6600.58 2985
6601.35 2714
6602.11 2657
6602.88 2505
6603.65 2338
6604.41 2347
6605.18 2365
6605.95 2286
6606.71 2328
6607.48 2395
6608.25 2396
6609.02 2233
6609.78 2220
6610.55 2204
6611.32 2174
6612.08 2116
6612.85 2136
6613.62 2055
6614.39 1971
6615.15 2006
6615.92 1955
6616.69 1914
6617.46 1925
6618.22 1902
6618.99 1971
6619.76 1958
6620.53 1979
6621.30 1993
6622.06 1847
6622.83 1781
6623.60 1934
6624.37 1991
6625.13 1983
6625.90 1889
6626.67 1877
6627.44 1780
6628.21 1813
6628.98 1791
6629.74 1829
6630.51 1855
6631.28 2005
6632.05 2051
6632.82 2269
6633.59 2300
6634.35 2387
6635.12 2617
6635.89 2757
6636.66 2587
6637.43 2494
6638.20 2349
6638.97 2147
6639.74 2080
6640.50 1859
6641.27 1869
6642.04 1851
6642.81 1785
6643.58 1831
6644.35 1800
6645.12 1722
6645.89 1751
6646.66 1729
6647.43 1783
6648.20 1837
6648.97 1896
6649.73 1874
6650.50 1781
6651.27 1760
6652.04 1782
6652.81 1773
6653.58 1775
6654.35 1823
6655.12 1776
6655.89 1789
6656.66 1795
6657.43 1784
6658.20 1817
6658.97 1722
6659.74 1728
6660.51 1674
6661.28 1708
6662.05 1690
6662.82 1659
6663.59 1566
6664.36 1674
6665.13 1624
6665.90 1555
6666.67 1544
6667.44 1664
6668.22 1719
6668.99 1760
6669.76 1743
6670.53 1741
6671.30 1746
6672.07 1787
6672.84 1803
6673.61 1891
6674.38 1755
6675.15 1807
6675.92 1798
6676.69 1774
6677.46 1839
6678.24 1728
6679.01 1653
6679.78 1600
6680.55 1718
6681.32 1699
6682.09 1784
6682.86 1922
6683.63 2034
6684.41 2135
6685.18 2310
6685.95 2390
6686.72 2406
6687.49 2255
6688.26 2218
6689.04 2073
6689.81 1884
6690.58 1816
6691.35 1720
6692.12 1737
6692.90 1583
6693.67 1543
6694.44 1525
6695.21 1605
6695.98 1604
6696.76 1632
6697.53 1594
6698.30 1555
6699.07 1549
6699.84 1531
6700.62 1509
6701.39 1577
6702.16 1514
6702.93 1507
6703.71 1641
6704.48 1637
6705.25 1591
6706.03 1490
6706.80 1540
6707.57 1547
6708.34 1572
6709.12 1542
6709.89 1461
6710.66 1622
6711.44 1530
6712.21 1571
6712.98 1528
6713.75 1599
6714.53 1502
6715.30 1484
6716.07 1456
6716.85 1409
6717.62 1517
6718.39 1487
6719.17 1433
6719.94 1464
6720.72 1387
6721.49 1403
6722.26 1472
6723.04 1374
6723.81 1378
6724.58 1483
6725.36 1439
6726.13 1428
6726.91 1428
6727.68 1369
6728.45 1441
6729.23 1499
6730.00 1418
6730.78 1470
6731.55 1486
6732.32 1410
6733.10 1451
6733.87 1417
6734.65 1574
6735.42 1625
6736.20 1517
6736.97 1684
6737.74 1684
6738.52 1645
6739.29 1637
6740.07 1613
6740.84 1584
6741.62 1603
6742.39 1488
6743.17 1441
6743.94 1595
6744.72 1642
6745.49 1601
6746.27 1672
6747.04 1742
6747.82 1752
6748.59 1757
6749.37 1883
6750.14 1928
6750.92 1988
6751.69 2193
6752.47 2242
6753.24 2325
6754.02 2257
6754.80 2232
6755.57 2234
6756.35 1972
6757.12 1738
6757.90 1708
6758.67 1793
6759.45 1575
6760.23 1491
6761.00 1426
6761.78 1402
6762.55 1421
6763.33 1507
6764.11 1489
6764.88 1454
6765.66 1444
6766.43 1420
6767.21 1537
6767.99 1521
6768.76 1528
6769.54 1493
6770.32 1474
6771.09 1538
6771.87 1475
6772.64 1406
6773.42 1498
6774.20 1527
6774.97 1429
6775.75 1385
6776.53 1391
6777.31 1488
6778.08 1453
6778.86 1418
6779.64 1495
6780.41 1422
6781.19 1426
6781.97 1513
6782.74 1349
6783.52 1366
6784.30 1269
6785.08 1304
6785.85 1345
6786.63 1349
6787.41 1281
6788.19 1333
6788.96 1300
6789.74 1329
6790.52 1246
6791.30 1302
6792.07 1323
6792.85 1311
6793.63 1315
6794.41 1330
6795.18 1210
6795.96 1244
6796.74 1270
6797.52 1344
6798.30 1336
6799.07 1397
6799.85 1292
6800.63 1312
6801.41 1398
6802.19 1223
6802.97 1358
6803.74 1415
6804.52 1425
6805.30 1398
6806.08 1405
6806.86 1437
6807.64 1356
6808.41 1385
6809.19 1344
6809.97 1304
6810.75 1406
6811.53 1319
6812.31 1344
6813.09 1207
6813.87 1254
6814.64 1285
6815.42 1362
6816.20 1302
6816.98 1316
6817.76 1284
6818.54 1294
6819.32 1377
6820.10 1344
6820.88 1390
6821.66 1339
6822.44 1273
6823.22 1224
6824.00 1317
6824.78 1311
6825.55 1312
6826.33 1371
6827.11 1359
6827.89 1274
6828.67 1256
6829.45 1162
6830.23 1256
6831.01 1341
6831.79 1288
6832.57 1343
6833.35 1312
6834.13 1279
6834.91 1253
6835.69 1270
6836.47 1302
6837.25 1220
6838.03 1233
6838.81 1237
6839.60 1253
6840.38 1273
6841.16 1288
6841.94 1288
6842.72 1210
6843.50 1187
6844.28 1158
6845.06 1242
6845.84 1244
6846.62 1223
6847.40 1419
6848.18 1546
6848.96 1689
6849.74 1845
6850.53 2020
6851.31 2236
6852.09 2201
6852.87 2262
6853.65 2183
6854.43 1980
6855.21 1863
6855.99 1728
6856.77 1649
6857.56 1529
6858.34 1447
6859.12 1408
6859.90 1353
6860.68 1315
6861.46 1220
6862.25 1228
6863.03 1368
6863.81 1254
6864.59 1273
6865.37 1318
6866.15 1341
6866.94 1314
6867.72 1386
6868.50 1431
6869.28 1339
6870.07 1345
6870.85 1366
6871.63 1356
6872.41 1432
6873.19 1381
6873.98 1398
6874.76 1364
6875.54 1413
6876.32 1439
6877.11 1432
6877.89 1317
6878.67 1471
6879.45 1537
6880.24 1546
6881.02 1543
6881.80 1598
6882.59 1661
6883.37 1725
6884.15 1663
6884.93 1871
6885.72 2100
6886.50 2299
6887.28 2558
6888.07 2763
6888.85 2985
6889.63 2883
6890.42 2671
6891.20 2520
6891.98 2233
6892.77 2015
6893.55 1823
6894.33 1787
6895.12 1658
6895.90 1598
6896.68 1635
6897.47 1652
6898.25 1682
6899.04 1642
6899.82 1650
6900.60 1664
6901.39 1637
6902.17 1745
6902.95 1877
6903.74 1789
6904.52 1764
6905.31 1684
6906.09 1676
6906.88 1683
6907.66 1630
6908.44 1653
6909.23 1689
6910.01 1580
6910.80 1667
6911.58 1476
6912.37 1552
6913.15 1574
6913.94 1501
6914.72 1531
6915.50 1450
6916.29 1515
6917.07 1562
6917.86 1571
6918.64 1450
6919.43 1494
6920.21 1443
6921.00 1490
6921.78 1533
6922.57 1555
6923.35 1535
6924.14 1550
6924.93 1644
6925.71 1642
6926.50 1696
6927.28 1585
6928.07 1616
6928.85 1636
6929.64 1660
6930.42 1649
6931.21 1747
6931.99 1785
6932.78 1798
6933.57 1806
6934.35 1963
6935.14 1925
6935.92 2003
6936.71 1840
6937.50 1794
6938.28 1826
6939.07 1793
6939.85 1836
6940.64 1760
6941.43 1741
6942.21 1869
6943.00 1950
6943.78 1950
6944.57 2095
6945.36 2063
6946.14 2006
6946.93 2157
6947.72 2313
6948.50 2284
6949.29 2250
6950.08 2179
6950.86 2321
6951.65 2200
6952.44 2118
6953.22 2045
6954.01 2118
6954.80 2118
6955.58 2049
6956.37 2178
6957.16 2079
6957.95 2079
6958.73 2082
6959.52 2133
6960.31 2086
6961.10 2110
6961.88 2075
6962.67 2267
6963.46 2102
6964.24 2101
6965.03 2206
6965.82 2143
6966.61 2229
6967.40 2400
6968.18 2347
6968.97 2204
6969.76 2443
6970.55 2499
6971.33 2575
6972.12 2514
6972.91 2384
6973.70 2348
6974.49 2395
6975.27 2354
6976.06 2452
6976.85 2519
6977.64 2583
6978.43 2596
6979.22 2776
6980.00 2917
6980.79 3093
6981.58 3316
6982.37 3658
6983.16 4526
6983.95 5127
6984.74 6051
6985.52 6424
6986.31 6995
6987.10 7443
6987.89 7547
6988.68 6943
6989.47 6273
6990.26 5657
6991.05 4706
6991.83 4318
6992.62 3740
6993.41 3309
6994.20 3127
6994.99 3076
6995.78 3168
6996.57 3371
6997.36 3798
6998.15 4280
6998.94 5173
6999.73 5677
7000.52 6216
7001.31 6407
7002.10 6131
7002.89 5885
7003.68 5368
7004.47 4851
7005.26 4156
7006.05 3374
7006.84 2969
7007.63 2735
7008.42 2511
7009.21 2328
7010.00 2306
7010.79 2307
7011.58 2366
7012.37 2468
7013.16 2402
7013.95 2414
7014.74 2467
7015.53 2379
7016.32 2328
7017.11 2226
7017.90 2096
7018.69 2135
7019.48 2061
7020.27 2050
7021.06 2042
7021.85 2092
7022.64 2110
7023.43 2179
7024.22 2173
7025.02 2202
7025.81 2318
7026.60 2231
7027.39 2204
7028.18 2158
7028.97 2181
7029.76 2191
7030.55 2100
7031.34 2006
7032.14 1953
7032.93 1918
7033.72 1877
7034.51 1975
7035.30 2002
7036.09 1914
7036.88 1993
7037.68 2108
7038.47 2054
7039.26 2076
7040.05 2176
7040.84 2297
7041.64 2191
7042.43 2080
7043.22 1986
7044.01 1930
7044.80 1880
7045.60 2040
7046.39 2016
7047.18 2058
7047.97 2050
7048.76 2269
7049.56 2450
7050.35 2484
7051.14 2505
7051.93 2562
7052.73 2518
7053.52 2297
7054.31 2250
7055.10 2034
7055.90 1898
7056.69 1857
7057.48 1887
7058.27 1865
7059.07 1874
7059.86 1957
7060.65 1877
7061.45 1862
7062.24 1931
7063.03 1882
7063.83 1976
7064.62 1992
7065.41 1847
7066.21 1833
7067.00 1852
7067.79 1828
7068.59 1797
7069.38 1820
7070.17 1832
7070.97 1883
7071.76 1822
7072.55 1807
7073.35 1832
7074.14 1805
7074.93 1813
7075.73 1784
7076.52 1686
7077.32 1766
7078.11 1715
7078.90 1719
7079.70 1819
7080.49 1702
7081.29 1721
7082.08 1703
7082.87 1765
7083.67 1726
7084.46 1617
7085.26 1670
7086.05 1888
7086.85 1873
7087.64 1952
7088.43 1869
7089.23 1894
7090.02 1780
7090.82 1793
7091.61 1749
7092.41 1687
7093.20 1670
7094.00 1638
7094.79 1623
7095.59 1563
7096.38 1587
7097.18 1547
7097.97 1674
7098.77 1599
7099.56 1483
7100.36 1424
7101.15 1411
7101.95 1443
7102.74 1400
7103.54 1444
7104.33 1331
7105.13 1270
7105.92 1288
7106.72 1353
7107.52 1282
7108.31 1351
7109.11 1280
7109.90 1285
7110.70 1294
7111.49 1263
7112.29 1256
7113.09 1266
7113.88 1341
7114.68 1279
7115.47 1387
7116.27 1378
7117.07 1329
7117.86 1193
7118.66 1259
7119.45 1287
7120.25 1292
7121.05 1294
7121.84 1330
7122.64 1313
7123.44 1256
7124.23 1284
7125.03 1259
7125.83 1250
7126.62 1275
7127.42 1307
7128.22 1312
7129.01 1293
7129.81 1250
7130.61 1338
7131.40 1257
7132.20 1268
7133.00 1221
7133.79 1172
7134.59 1194
7135.39 1255
7136.19 1262
7136.98 1229
7137.78 1188
7138.58 1178
7139.38 1198
7140.17 1238
7140.97 1200
7141.77 1185
7142.57 1248
7143.36 1151
7144.16 1206
7144.96 1205
7145.76 1133
7146.55 1146
7147.35 1221
7148.15 1177
7148.95 1181
7149.74 1187
7150.54 1130
7151.34 1133
7152.14 1101
7152.94 1047
7153.74 1103
7154.53 1235
7155.33 1089
7156.13 1157
7156.93 1182
7157.73 1080
7158.53 1045
7159.32 1065
7160.12 1082
7160.92 1123
7161.72 1171
7162.52 1137
7163.32 1133
7164.12 1078
7164.91 1113
7165.71 1117
7166.51 1247
7167.31 1088
7168.11 1080
7168.91 1147
7169.71 1168
7170.51 1114
7171.31 1115
7172.11 1068
7172.90 1102
7173.70 1122
7174.50 1163
7175.30 1101
7176.10 1104
7176.90 1129
7177.70 1065
7178.50 1145
7179.30 1162
7180.10 1136
7180.90 1063
7181.70 1120
7182.50 1193
7183.30 1242
7184.10 1193
7184.90 1216
7185.70 1232
7186.50 1246
7187.30 1147
7188.10 1175
7188.90 1119
7189.70 1059
7190.50 1105
7191.30 1034
7192.10 1032
7192.90 1012
7193.70 1041
7194.50 1016
7195.30 1071
7196.10 1033
7196.90 979
7197.70 1013
7198.50 1029
7199.30 1030
7200.11 1053
7200.91 1057
7201.71 1019
7202.51 994
7203.31 1033
7204.11 1071
7204.91 1031
7205.71 1008
7206.51 973
7207.31 1009
7208.12 1015
7208.92 1035
7209.72 1026
7210.52 1056
7211.32 1045
7212.12 1045
7212.92 1034
7213.72 1056
7214.53 1115
7215.33 1060
7216.13 1105
7216.93 1037
7217.73 1070
7218.53 1142
7219.34 1071
7220.14 1087
7220.94 1147
7221.74 1120
7222.54 1174
7223.35 1130
7224.15 1119
7224.95 1128
7225.75 1058
7226.56 992
7227.36 1092
7228.16 1055
7228.96 1000
7229.76 1005
7230.57 1021
7231.37 1065
7232.17 1109
7232.97 1071
7233.78 1059
7234.58 996
7235.38 1033
7236.19 1113
7236.99 1113
7237.79 1130
7238.59 1218
7239.40 1206
7240.20 1177
7241.00 1155
7241.81 1135
7242.61 1157
7243.41 1198
7244.22 1103
7245.02 1095
7245.82 1071
7246.63 1180
7247.43 1130
7248.23 1131
7249.04 1135
7249.84 1172
7250.64 1136
7251.45 1105
7252.25 1110
7253.05 1089
7253.86 1131
7254.66 1152
7255.46 1135
7256.27 1145
7257.07 1229
7257.88 1243
7258.68 1133
7259.48 1091
7260.29 1086
7261.09 1113
7261.90 1131
7262.70 1091
7263.51 1047
7264.31 1074
7265.11 1123
7265.92 1111
7266.72 1150
7267.53 1143
7268.33 1200
7269.14 1255
7269.94 1211
7270.75 1167
7271.55 1203
7272.36 1253
7273.16 1303
7273.97 1251
7274.77 1228
7275.58 1225
7276.38 1191
7277.19 1338
7277.99 1235
7278.80 1296
7279.60 1400
7280.41 1390
7281.21 1480
7282.02 1626
7282.82 1676
7283.63 1835
7284.43 2056
7285.24 2171
7286.04 2176
7286.85 2078
7287.66 2042
7288.46 1935
7289.27 1778
7290.07 1653
7290.88 1591
7291.68 1477
7292.49 1484
7293.30 1438
7294.10 1414
7294.91 1471
7295.71 1466
7296.52 1498
7297.33 1384
7298.13 1389
7298.94 1501
7299.74 1534
7300.55 1519
7301.36 1553
7302.16 1628
7302.97 1603
7303.78 1602
7304.58 1577
7305.39 1600
7306.20 1584
7307.00 1657
7307.81 1767
7308.62 1865
7309.42 1995
7310.23 2062
7311.04 2251
7311.84 2290
7312.65 2241
7313.46 2231
7314.27 2152
7315.07 2085
7315.88 2125
7316.69 2234
7317.49 2373
7318.30 2659
7319.11 2885
7319.92 3162
7320.72 3260
7321.53 3319
7322.34 3202
7323.15 3119
7323.95 2748
7324.76 2549
7325.57 2390
7326.38 2185
7327.19 1976
7327.99 1816
7328.80 1698
7329.61 1697
7330.42 1585
7331.22 1476
7332.03 1518
7332.84 1629
7333.65 1569
7334.46 1520
7335.27 1543
7336.07 1479
7336.88 1556
7337.69 1567
7338.50 1556
7339.31 1633
7340.12 1689
7340.92 1531
7341.73 1526
7342.54 1456
7343.35 1463
7344.16 1405
7344.97 1436
7345.78 1414
7346.59 1499
7347.39 1491
7348.20 1435
7349.01 1499
7349.82 1546
7350.63 1520
7351.44 1491
7352.25 1472
7353.06 1448
7353.87 1309
7354.68 1348
7355.49 1374
7356.30 1409
7357.11 1419
7357.92 1409
7358.72 1485
7359.53 1542
7360.34 1525
7361.15 1500
7361.96 1480
7362.77 1522
7363.58 1493
7364.39 1476
7365.20 1472
7366.01 1470
7366.82 1481
7367.63 1500
7368.44 1525
7369.25 1526
7370.06 1513
7370.87 1517
7371.68 1544
7372.49 1648
7373.30 1518
7374.11 1519
7374.93 1543
7375.74 1552
7376.55 1599
7377.36 1729
7378.17 1661
7378.98 1842
7379.79 2030
7380.60 2099
7381.41 2226
7382.22 2317
7383.03 2433
7383.84 2290
7384.65 2199
7385.46 2040
7386.28 1899
7387.09 1847
7387.90 1770
7388.71 1622
7389.52 1681
7390.33 1567
7391.14 1547
7391.95 1504
7392.77 1542
7393.58 1532
7394.39 1469
7395.20 1601
7396.01 1619
7396.82 1515
7397.64 1625
7398.45 1756
7399.26 1846
7400.07 1975
7400.88 2017
7401.69 2101
7402.51 2092
7403.32 2130
7404.13 2077
7404.94 1994
7405.76 1973
7406.57 2010
7407.38 2084
7408.19 1995
7409.00 1972
7409.82 1905
7410.63 1873
7411.44 1722
7412.25 1643
7413.07 1635
7413.88 1574
7414.69 1436
7415.50 1336
7416.32 1322
7417.13 1311
7417.94 1323
7418.76 1357
7419.57 1356
7420.38 1273
7421.19 1233
7422.01 1209
7422.82 1177
7423.63 1163
7424.45 1220
7425.26 1225
7426.07 1164
7426.89 1148
7427.70 1230
7428.51 1194
7429.33 1220
7430.14 1206
7430.95 1103
7431.77 1151
7432.58 1173
7433.39 1228
7434.21 1166
7435.02 1190
7435.84 1232
7436.65 1135
7437.46 1205
7438.28 1274
7439.09 1240
7439.91 1128
7440.72 1134
7441.53 1174
7442.35 1228
7443.16 1227
7443.98 1087
7444.79 1164
7445.60 1199
7446.42 1139
7447.23 1144
7448.05 1127
7448.86 1158
7449.68 1122
7450.49 1170
7451.31 1112
7452.12 1089
7452.94 1167
7453.75 1145
7454.57 1060
7455.38 1121
7456.20 1052
7457.01 1132
7457.83 1116
7458.64 1214
7459.46 1153
7460.27 1083
7461.09 1163
7461.90 1181
7462.72 1152
7463.53 1187
7464.35 1229
7465.16 1202
7465.98 1201
7466.79 1123
7467.61 1193
7468.42 1193
7469.24 1216
7470.06 1116
7470.87 1091
7471.69 1209
7472.50 1137
7473.32 1170
7474.13 1192
7474.95 1145
7475.77 1058
7476.58 1103
7477.40 1198
7478.21 1103
7479.03 1092
7479.85 1066
7480.66 1085
7481.48 1055
7482.30 1002
7483.11 1059
7483.93 1089
7484.75 1060
7485.56 1027
7486.38 965
7487.20 941
7488.01 1017
7488.83 1046
7489.65 1038
7490.46 1002
7491.28 1023
7492.10 1022
7492.91 907
7493.73 922
7494.55 906
7495.36 983
7496.18 955
7497.00 909
7497.82 958
7498.63 946
7499.45 946
7500.27 898
7501.08 894
7501.90 915
7502.72 1029
7503.54 915
7504.35 965
7505.17 982
7505.99 882
7506.81 920
7507.62 937
7508.44 919
7509.26 920
7510.08 896
7510.90 910
7511.71 967
7512.53 952
7513.35 865
7514.17 981
7514.99 1008
7515.80 921
7516.62 921
7517.44 919
7518.26 857
7519.08 841
7519.90 879
7520.71 974
7521.53 970
7522.35 960
7523.17 872
7523.99 948
7524.81 950
7525.63 937
7526.45 976
7527.26 930
7528.08 902
7528.90 852
7529.72 909
7530.54 939
7531.36 931
7532.18 896
7533.00 907
7533.82 867
7534.64 836
7535.45 942
7536.27 879
7537.09 918
7537.91 899
7538.73 878
7539.55 852
7540.37 968
7541.19 965
7542.01 978
7542.83 994
7543.65 977
7544.47 972
7545.29 1026
7546.11 984
7546.93 936
7547.75 945
7548.57 924
7549.39 913
7550.21 968
7551.03 1001
7551.85 945
7552.67 876
7553.49 887
7554.31 874
7555.13 875
7555.95 863
7556.77 935
7557.59 983
7558.41 1067
7559.23 962
7560.05 915
7560.87 932
7561.69 945
7562.51 945
7563.34 949
7564.16 958
7564.98 953
7565.80 945
7566.62 929
7567.44 912
7568.26 984
7569.08 980
7569.90 1014
7570.72 958
7571.55 942
7572.37 996
7573.19 1048
7574.01 961
7574.83 964
7575.65 1034
7576.47 1014
7577.30 977
7578.12 1044
7578.94 910
7579.76 960
7580.58 979
7581.40 1031
7582.23 942
7583.05 996
7583.87 911
7584.69 932
7585.51 1088
7586.33 1031
7587.16 960
7587.98 1025
7588.80 1131
7589.62 1097
7590.45 1083
7591.27 1060
7592.09 1089
7592.91 1100
7593.74 1084
7594.56 1072
7595.38 1085
7596.20 1078
7597.03 1107
7597.85 1053
7598.67 1077
7599.49 1051
7600.32 1143
7601.14 1146
7601.96 1147
7602.78 1139
7603.61 1165
7604.43 1306
7605.25 1300
7606.08 1401
7606.90 1355
7607.72 1280
7608.55 1328
7609.37 1228
7610.19 1317
7611.02 1247
7611.84 1166
7612.66 1237
7613.49 1207
7614.31 1220
7615.13 1306
7615.96 1309
7616.78 1389
7617.60 1499
7618.43 1516
7619.25 1569
7620.08 1543
7620.90 1479
7621.72 1408
7622.55 1309
7623.37 1378
7624.20 1286
7625.02 1210
7625.84 1325
7626.67 1301
7627.49 1403
7628.32 1405
7629.14 1502
7629.97 1602
7630.79 1649
7631.61 1685
7632.44 1708
7633.26 1830
7634.09 1803
7634.91 1651
7635.74 1608
7636.56 1447
7637.39 1336
7638.21 1219
7639.04 1182
7639.86 1178
7640.69 1112
7641.51 1085
7642.34 997
7643.16 1045
7643.99 1013
7644.81 997
7645.64 988
7646.46 1030
7647.29 969
7648.11 970
7648.94 1014
7649.76 998
7650.59 990
7651.42 1080
7652.24 982
7653.07 927
7653.89 938
7654.72 978
7655.54 991
7656.37 928
7657.20 936
7658.02 957
7658.85 986
7659.67 982
7660.50 977
7661.33 971
7662.15 961
7662.98 973
7663.80 907
7664.63 922
7665.46 957
7666.28 959
7667.11 972
7667.94 962
7668.76 972
7669.59 941
7670.42 915
7671.24 1011
7672.07 970
7672.90 979
7673.72 968
7674.55 877
7675.38 943
7676.20 990
7677.03 885
7677.86 827
7678.68 919
7679.51 953
7680.34 908
7681.16 901
7681.99 869
7682.82 900
7683.65 935
7684.47 896
7685.30 895
7686.13 970
7686.96 967
7687.78 941
7688.61 982
7689.44 981
7690.27 966
7691.09 1014
7691.92 996
7692.75 964
7693.58 896
7694.41 936
7695.23 959
7696.06 1068
7696.89 1194
7697.72 1136
7698.55 1150
7699.37 1145
7700.20 1100
7701.03 966
7701.86 1120
7702.69 1050
7703.51 975
7704.34 933
7705.17 974
7706.00 979
7706.83 972
7707.66 881
7708.49 952
7709.31 978
7710.14 875
7710.97 887
7711.80 894
7712.63 871
7713.46 915
7714.29 937
7715.12 938
7715.95 978
7716.77 914
7717.60 877
7718.43 934
7719.26 888
7720.09 920
7720.92 825
7721.75 806
7722.58 857
7723.41 856
7724.24 852
7725.07 850
7725.90 873
7726.73 831
7727.56 880
7728.39 835
7729.22 804
7730.05 849
7730.88 766
7731.71 777
7732.54 823
7733.37 839
7734.20 804
7735.03 850
7735.86 784
7736.69 818
7737.52 789
7738.35 849
7739.18 827
7740.01 813
7740.84 791
7741.67 850
7742.50 795
7743.33 801
7744.16 875
7744.99 839
7745.82 957
7746.65 918
7747.48 1011
7748.31 962
7749.14 1045
7749.97 996
7750.81 990
7751.64 999
7752.47 902
7753.30 943
7754.13 887
7754.96 898
7755.79 864
7756.62 820
7757.45 842
7758.29 830
7759.12 894
7759.95 889
7760.78 838
7761.61 896
7762.44 873
7763.27 810
7764.11 874
7764.94 829
7765.77 893
7766.60 870
7767.43 906
7768.26 850
7769.10 880
7769.93 873
7770.76 855
7771.59 820
7772.42 888
7773.26 890
7774.09 813
7774.92 888
7775.75 862
7776.59 860
7777.42 885
7778.25 843
7779.08 834
7779.92 867
7780.75 813
7781.58 829
7782.41 870
7783.25 844
7784.08 952
7784.91 866
7785.74 824
7786.58 844
7787.41 929
7788.24 900
7789.08 896
7789.91 866
7790.74 884
7791.57 838
7792.41 880
7793.24 862
7794.07 850
7794.91 880
7795.74 893
7796.57 871
7797.41 845
7798.24 849
7799.07 915
7799.91 876
7800.74 908
7801.58 942
7802.41 991
7803.24 958
7804.08 966
7804.91 947
7805.74 965
7806.58 910
7807.41 965
7808.25 960
7809.08 1035
7809.91 1063
7810.75 1045
7811.58 1181
7812.42 1110
7813.25 1083
7814.09 1153
7814.92 1254
7815.75 1241
7816.59 1195
7817.42 1133
7818.26 1217
7819.09 1149
7819.93 1127
7820.76 1196
7821.60 1093
7822.43 1044
7823.27 1044
7824.10 1092
7824.94 1203
7825.77 1265
7826.61 1240
7827.44 1297
7828.28 1355
7829.11 1337
7829.95 1258
7830.78 1216
7831.62 1178
7832.45 1124
7833.29 1184
7834.12 1207
7834.96 1341
7835.79 1335
7836.63 1214
7837.46 1174
7838.30 1165
7839.14 1171
7839.97 1145
7840.81 1190
7841.64 1098
7842.48 1055
7843.31 1185
7844.15 1155
7844.99 1196
7845.82 1176
7846.66 1067
7847.49 1094
7848.33 1115
7849.17 1077
7850.00 1095
7850.84 1036
7851.68 1052
7852.51 1058
7853.35 1092
7854.18 1096
7855.02 1060
7855.86 1084
7856.69 1078
7857.53 1131
7858.37 1200
7859.20 1229
7860.04 1225
7860.88 1260
7861.71 1171
7862.55 1266
7863.39 1178
7864.23 1079
7865.06 1077
7865.90 1066
7866.74 1147
7867.57 1083
7868.41 1105
7869.25 1051
7870.09 1104
7870.92 1144
7871.76 1177
7872.60 1070
7873.44 1089
7874.27 1131
7875.11 1282
7875.95 1341
7876.79 1372
7877.62 1414
7878.46 1441
7879.30 1468
7880.14 1400
7880.97 1269
7881.81 1299
7882.65 1229
7883.49 1147
7884.33 1079
7885.16 1037
7886.00 1102
7886.84 1201
7887.68 1100
7888.52 1179
7889.36 1240
7890.19 1285
7891.03 1418
7891.87 1368
7892.71 1435
7893.55 1321
7894.39 1288
7895.23 1265
7896.06 1244
7896.90 1204
7897.74 1167
7898.58 1244
7899.42 1342
7900.26 1277
7901.10 1338
7901.94 1251
7902.77 1260
7903.61 1188
7904.45 1197
7905.29 1172
7906.13 1052
7906.97 1081
7907.81 1083
7908.65 976
7909.49 1041
7910.33 977
7911.17 993
7912.01 972
7912.85 1054
7913.69 1066
7914.53 1176
7915.37 1058
7916.21 1098
7917.05 1142
7917.89 1184
7918.73 1188
7919.57 1112
7920.41 1115
7921.25 1121
7922.09 1072
7922.93 1026
7923.77 985
7924.61 991
7925.45 982
7926.29 975
7927.13 1089
7927.97 986
7928.81 972
7929.65 899
7930.49 926
7931.33 900
7932.17 956
7933.01 1011
7933.85 949
7934.69 942
7935.53 946
7936.37 996
7937.21 1050
7938.05 958
7938.90 951
7939.74 901
7940.58 901
7941.42 980
7942.26 960
7943.10 989
7943.94 1001
7944.78 1069
7945.63 1098
7946.47 1095
7947.31 1087
7948.15 1095
7948.99 1118
7949.83 1075
7950.67 1053
7951.52 1121
7952.36 1122
7953.20 1140
7954.04 1095
7954.88 1054
7955.72 1134
7956.57 1188
7957.41 1144
7958.25 1071
7959.09 1077
7959.93 1102
7960.78 1131
7961.62 1254
7962.46 1162
7963.30 1198
7964.15 1133
7964.99 1242
7965.83 1235
7966.67 1261
7967.52 1216
7968.36 1406
7969.20 1331
7970.04 1305
7970.89 1273
7971.73 1184
7972.57 1125
7973.41 1066
7974.26 1024
7975.10 1062
7975.94 1044
7976.79 1008
7977.63 1004
7978.47 1044
7979.31 1012
7980.16 1048
7981.00 1019
7981.84 994
7982.69 960
7983.53 865
7984.37 838
7985.22 936
7986.06 942
7986.90 920
7987.75 906
7988.59 956
7989.44 949
7990.28 889
7991.12 913
7991.97 869
7992.81 925
7993.65 864
7994.50 825
7995.34 849
7996.19 865
7997.03 842
7997.87 822
7998.72 861
7999.56 816
8000.41 899
8001.25 798
8002.10 857
8002.94 827
8003.78 859
8004.63 747
8005.47 786
8006.32 820
8007.16 796
8008.01 863
8008.85 793
8009.70 761
8010.54 788
8011.39 765
8012.23 832
8013.08 787
8013.92 840
8014.77 823
8015.61 832
8016.46 781
8017.30 792
8018.15 806
8018.99 761
8019.84 725
8020.68 780
8021.53 811
8022.37 761
8023.22 755
8024.06 759
8024.91 806
8025.75 782
8026.60 792
8027.45 797
8028.29 775
8029.14 779
8029.98 779
8030.83 751
8031.67 745
8032.52 740
8033.37 774
8034.21 779
8035.06 713
8035.90 760
8036.75 749
8037.60 711
8038.44 725
8039.29 782
8040.14 774
8040.98 780
8041.83 754
8042.68 727
8043.52 726
8044.37 773
8045.21 700
8046.06 720
8046.91 756
8047.75 694
8048.60 732
8049.45 694
8050.30 749
8051.14 706
8051.99 752
8052.84 801
8053.68 700
8054.53 728
8055.38 746
8056.22 761
8057.07 687
8057.92 753
8058.77 762
8059.61 725
8060.46 682
8061.31 756
8062.16 775
8063.00 702
8063.85 655
8064.70 690
8065.55 689
8066.39 749
8067.24 676
8068.09 669
8068.94 757
8069.79 702
8070.63 715
8071.48 711
8072.33 743
8073.18 722
8074.03 762
8074.87 715
8075.72 646
8076.57 663
8077.42 678
8078.27 673
8079.12 630
8079.96 612
8080.81 686
8081.66 686
8082.51 681
8083.36 667
8084.21 603
8085.06 635
8085.90 714
8086.75 673
8087.60 675
8088.45 720
8089.30 788
8090.15 711
8091.00 703
8091.85 652
8092.70 686
8093.54 726
8094.39 689
8095.24 760
8096.09 645
8096.94 696
8097.79 710
8098.64 687
8099.49 695
8100.34 763
8101.19 797
8102.04 743
8102.89 769
8103.74 714
8104.59 686
8105.44 651
8106.29 628
8107.14 651
8107.99 663
8108.84 742
8109.69 687
8110.54 696
8111.39 697
8112.24 687
8113.09 637
8113.94 687
8114.79 719
8115.64 677
8116.49 737
8117.34 697
8118.19 728
8119.04 760
8119.89 761
8120.74 733
8121.59 743
8122.44 809
8123.29 688
8124.14 716
8124.99 696
8125.84 674
8126.70 695
8127.55 677
8128.40 698
8129.25 678
8130.10 770
8130.95 818
8131.80 778
8132.65 794
8133.50 718
8134.36 784
8135.21 782
8136.06 773
8136.91 753
8137.76 770
8138.61 831
8139.46 730
8140.32 728
8141.17 704
8142.02 766
8142.87 778
8143.72 877
8144.57 800
8145.43 836
8146.28 827
8147.13 841
8147.98 882
8148.83 776
8149.69 822
8150.54 820
8151.39 839
8152.24 860
8153.10 935
8153.95 1003
8154.80 1077
8155.65 1089
8156.50 1127
8157.36 1043
8158.21 964
8159.06 957
8159.92 840
8160.77 829
8161.62 854
8162.47 845
8163.33 781
8164.18 668
8165.03 728
8165.88 784
8166.74 738
8167.59 728
8168.44 769
8169.30 779
8170.15 736
8171.00 762
8171.86 790
8172.71 866
8173.56 836
8174.42 774
8175.27 725
8176.12 771
8176.98 774
8177.83 663
8178.68 713
8179.54 692
8180.39 746
8181.25 701
8182.10 667
8182.95 713
8183.81 706
8184.66 675
8185.51 716
8186.37 728
8187.22 723
8188.08 703
8188.93 737
8189.79 672
8190.64 629
8191.49 625
8192.35 692
8193.20 717
8194.06 713
8194.91 680
8195.77 646
8196.62 679
8197.47 688
8198.33 699
8199.18 654
8200.04 655
8200.89 690
8201.75 691
8202.60 605
8203.46 637
8204.31 651
8205.17 611
8206.02 651
8206.88 667
8207.73 631
8208.59 706
8209.44 674
8210.30 692
8211.15 667
8212.01 683
8212.87 637
8213.72 717
8214.58 660
8215.43 664
8216.29 697
8217.14 653
8218.00 719
8218.85 687
8219.71 629
8220.57 637
8221.42 663
8222.28 734
8223.13 693
8223.99 674
8224.85 697
8225.70 726
8226.56 720
8227.41 735
8228.27 696
8229.13 652
8229.98 631
8230.84 677
8231.70 693
8232.55 645
8233.41 681
8234.26 679
8235.12 643
8235.98 688
8236.83 684
8237.69 697
8238.55 672
8239.40 709
8240.26 656
8241.12 623
8241.98 681
8242.83 676
8243.69 627
8244.55 638
8245.40 663
8246.26 684
8247.12 736
8247.98 709
8248.83 729
8249.69 740
8250.55 677
8251.40 669
8252.26 671
8253.12 725
8253.98 703
8254.83 675
8255.69 655
8256.55 633
8257.41 620
8258.27 646
8259.12 694
8259.98 664
8260.84 659
8261.70 654
8262.55 715
8263.41 727
8264.27 643
8265.13 618
8265.99 647
8266.85 648
8267.70 699
8268.56 696
8269.42 673
8270.28 702
8271.14 694
8272.00 678
8272.85 715
8273.71 727
8274.57 678
8275.43 666
8276.29 696
8277.15 738
8278.01 712
8278.87 717
8279.72 661
8280.58 759
8281.44 802
8282.30 740
8283.16 732
8284.02 746
8284.88 840
8285.74 852
8286.60 792
8287.46 833
8288.32 815
8289.17 823
8290.03 778
8290.89 799
8291.75 869
8292.61 896
8293.47 927
8294.33 933
8295.19 936
8296.05 888
8296.91 856
8297.77 844
8298.63 851
8299.49 806
8300.35 829
8301.21 811
8302.07 802
8302.93 776
8303.79 770
8304.65 769
8305.51 805
8306.37 770
8307.23 743
8308.09 781
8308.95 743
8309.81 715
8310.67 736
8311.53 744
8312.39 793
8313.26 786
8314.12 783
8314.98 793
8315.84 741
8316.70 753
8317.56 754
8318.42 773
8319.28 781
8320.14 742
8321.00 729
8321.86 714
8322.73 683
8323.59 755
8324.45 806
8325.31 737
8326.17 688
8327.03 664
8327.89 711
8328.75 741
8329.62 767
8330.48 722
8331.34 709
8332.20 657
8333.06 707
8333.92 748
8334.79 698
8335.65 680
8336.51 673
8337.37 708
8338.23 724
8339.09 766
8339.96 735
8340.82 708
8341.68 736
8342.54 713
8343.41 738
8344.27 747
8345.13 742
8345.99 793
8346.85 725
8347.72 738
8348.58 712
8349.44 755
8350.30 739
8351.17 687
8352.03 683
8352.89 713
8353.76 691
8354.62 684
8355.48 705
8356.34 728
8357.21 792
8358.07 720
8358.93 720
8359.80 747
8360.66 741
8361.52 765
8362.38 799
8363.25 706
8364.11 646
8364.97 740
8365.84 792
8366.70 653
8367.56 740
8368.43 786
8369.29 726
8370.16 707
8371.02 726
8371.88 775
8372.75 698
8373.61 696
8374.47 773
8375.34 752
8376.20 774
8377.07 781
8377.93 808
8378.79 752
8379.66 726
8380.52 751
8381.39 763
8382.25 799
8383.11 747
8383.98 679
8384.84 794
8385.71 798
8386.57 752
8387.44 764
8388.30 794
8389.17 810
8390.03 844
8390.89 799
8391.76 709
8392.62 747
8393.49 785
8394.35 801
8395.22 810
8396.08 746
8396.95 814
8397.81 804
8398.68 769
8399.54 813
8400.41 839
8401.27 823
8402.14 865
8403.00 896
8403.87 829
8404.74 789
8405.60 861
8406.47 852
8407.33 852
8408.20 821
8409.06 846
8409.93 921
8410.79 905
8411.66 844
8412.53 818
8413.39 910
8414.26 922
8415.12 955
8415.99 961
8416.86 951
8417.72 950
8418.59 949
8419.45 935
8420.32 944
8421.19 941
8422.05 985
8422.92 989
8423.78 986
8424.65 983
8425.52 1013
8426.38 1077
8427.25 1100
8428.12 1078
8428.98 1093
8429.85 1091
8430.72 1079
8431.58 1020
8432.45 1090
8433.32 1111
8434.18 1115
8435.05 1172
8435.92 1175
8436.79 1115
8437.65 1148
8438.52 1232
8439.39 1238
8440.25 1280
8441.12 1382
8441.99 1424
8442.86 1485
8443.72 1427
8444.59 1413
8445.46 1443
8446.33 1480
8447.19 1466
8448.06 1442
8448.93 1437
8449.80 1472
8450.66 1365
8451.53 1503
8452.40 1602
8453.27 1684
8454.14 1781
8455.00 2023
8455.87 2259
8456.74 2345
8457.61 2487
8458.48 2513
8459.34 2510
8460.21 2334
8461.08 2258
8461.95 1951
8462.82 1878
8463.69 1793
8464.55 1668
8465.42 1719
8466.29 1832
8467.16 2029
8468.03 2478
8468.90 3051
8469.77 3581
8470.63 3918
8471.50 4200
8472.37 4063
8473.24 3728
8474.11 3441
8474.98 2957
8475.85 2544
8476.72 2220
8477.59 1914
8478.45 1737
8479.32 1531
8480.19 1420
8481.06 1324
8481.93 1334
8482.80 1245
8483.67 1245
8484.54 1304
8485.41 1311
8486.28 1276
8487.15 1279
8488.02 1180
8488.89 1178
8489.76 1170
8490.63 1174
8491.50 1210
8492.37 1151
8493.24 1183
8494.11 1254
8494.98 1227
8495.85 1239
8496.72 1188
8497.59 1249
8498.46 1337
8499.33 1267
8500.20 1215
8501.07 1197
8501.94 1147
8502.81 1113
8503.68 1095
8504.55 1109
8505.42 1214
8506.29 1192
8507.16 1187
8508.03 1280
8508.90 1341
8509.77 1333
8510.65 1428
8511.52 1290
8512.39 1310
8513.26 1281
8514.13 1239
8515.00 1210
8515.87 1112
8516.74 1118
8517.61 1148
8518.48 1123
8519.36 1049
8520.23 1117
8521.10 1050
8521.97 1122
8522.84 1104
8523.71 1096
8524.58 1099
8525.46 1087
8526.33 1053
8527.20 1052
8528.07 1134
8528.94 1107
8529.81 1171
8530.69 1243
8531.56 1178
8532.43 1175
8533.30 1187
8534.17 1135
8535.05 1197
8535.92 1190
8536.79 1128
8537.66 1198
8538.54 1222
8539.41 1256
8540.28 1204
8541.15 1127
8542.02 1147
8542.90 1145
8543.77 1140
8544.64 1127
8545.51 1216
8546.39 1190
8547.26 1139
8548.13 1169
8549.01 1208
8549.88 1221
8550.75 1224
8551.62 1263
8552.50 1393
8553.37 1387
8554.24 1555
8555.12 1442
8555.99 1445
8556.86 1429
8557.74 1460
8558.61 1341
8559.48 1225
8560.36 1200
8561.23 1148
8562.10 1121
8562.98 1101
8563.85 956
8564.72 965
8565.60 999
8566.47 960
8567.34 966
8568.22 954
8569.09 1023
8569.97 1006
8570.84 955
8571.71 931
8572.59 903
8573.46 1004
8574.34 942
8575.21 914
8576.08 922
8576.96 940
8577.83 956
8578.71 928
8579.58 892
8580.46 919
8581.33 919
8582.20 897
8583.08 910
8583.95 956
8584.83 859
8585.70 917
8586.58 915
8587.45 986
8588.33 961
8589.20 943
8590.08 918
8590.95 951
8591.83 958
8592.70 928
8593.58 1000
8594.45 964
8595.33 870
8596.20 932
8597.08 946
8597.95 885
8598.83 906
8599.70 967
8600.58 937
8601.45 899
8602.33 921
8603.21 977
8604.08 976
8604.96 975
8605.83 946
8606.71 912
8607.58 976
8608.46 974
8609.34 997
8610.21 1002
8611.09 936
8611.96 1011
8612.84 969
8613.72 987
8614.59 1006
8615.47 983
8616.34 1075
8617.22 1024
8618.10 979
8618.97 990
8619.85 1011
8620.73 1074
8621.60 1038
8622.48 1051
8623.36 1031
8624.23 1056
8625.11 1016
8625.99 1094
8626.86 1053
8627.74 1055
8628.62 1058
8629.49 1121
8630.37 1056
8631.25 1019
8632.12 1062
8633.00 1138
8633.88 1187
8634.76 1065
8635.63 1099
8636.51 1131
8637.39 1121
8638.26 1130
8639.14 1209
8640.02 1172
8640.90 1197
8641.77 1177
8642.65 1193
8643.53 1207
8644.41 1265
8645.28 1214
8646.16 1268
8647.04 1258
8647.92 1217
8648.80 1298
8649.67 1275
8650.55 1376
8651.43 1375
8652.31 1330
8653.19 1303
8654.06 1271
8654.94 1292
8655.82 1306
8656.70 1306
8657.58 1356
8658.46 1382
8659.33 1409
8660.21 1439
8661.09 1468
8661.97 1402
8662.85 1366
8663.73 1390
8664.61 1388
8665.48 1488
8666.36 1433
8667.24 1427
8668.12 1521
8669.00 1608
8669.88 1603
8670.76 1790
8671.64 1990
8672.52 2210
8673.40 2571
8674.27 2884
8675.15 3127
8676.03 3267
8676.91 3253
8677.79 2938
8678.67 2708
8679.55 2476
8680.43 2330
8681.31 2113
8682.19 1841
8683.07 1738
8683.95 1710
8684.83 1681
8685.71 1631
8686.59 1623
8687.47 1610
8688.35 1824
8689.23 2030
8690.11 2414
8690.99 2876
8691.87 3408
8692.75 3730
8693.63 3974
8694.51 4075
8695.39 3788
8696.27 3387
8697.15 3007
8698.03 2618
8698.91 2121
8699.79 1843
8700.67 1771
8701.55 1606
8702.43 1437
8703.31 1326
8704.19 1276
8705.07 1321
8705.95 1293
8706.84 1258
8707.72 1233
8708.60 1167
8709.48 1152
8710.36 1144
8711.24 1143
8712.12 1151
8713.00 1161
8713.88 1218
8714.76 1198
8715.65 1148
8716.53 1101
8717.41 1117
8718.29 1087
8719.17 1118
8720.05 1078
8720.93 1053
8721.82 1066
8722.70 1078
8723.58 1066
8724.46 1034
8725.34 1047
8726.22 1055
8727.11 1098
8727.99 1128
8728.87 1213
8729.75 1266
8730.63 1290
8731.52 1249
8732.40 1247
8733.28 1184
8734.16 1146
8735.05 1173
8735.93 1130
8736.81 1107
8737.69 1070
8738.58 1069
8739.46 1082
8740.34 1100
8741.22 1024
8742.11 992
8742.99 1057
8743.87 1051
8744.75 1077
8745.64 1061
8746.52 998
8747.40 1046
8748.28 1016
8749.17 1035
8750.05 1039
8750.93 1056
8751.82 1127
8752.70 1007
8753.58 1076
8754.47 1103
8755.35 1061
8756.23 1119
8757.12 1126
8758.00 1169
8758.88 1132
8759.77 1127
8760.65 1142
8761.53 1115
8762.42 1076
8763.30 1116
8764.19 1080
8765.07 1117
8765.95 1097
8766.84 1047
8767.72 1001
8768.60 1174
8769.49 1131
8770.37 1157
8771.26 1118
8772.14 1210
8773.03 1171
8773.91 1079
8774.79 1093
8775.68 1034
8776.56 1071
8777.45 1091
8778.33 1048
8779.22 993
8780.10 1022
8780.98 1004
8781.87 955
8782.75 891
8783.64 958
8784.52 1007
8785.41 944
8786.29 910
8787.18 1013
8788.06 952
8788.95 941
8789.83 885
8790.72 915
8791.60 930
8792.49 898
8793.37 911
8794.26 875
8795.14 869
8796.03 907
8796.92 894
8797.80 886
8798.69 855
8799.57 854
8800.46 859
8801.34 890
8802.23 921
8803.11 925
8804.00 905
8804.89 905
8805.77 926
8806.66 923
8807.54 950
8808.43 930
8809.32 924
8810.20 851
8811.09 827
8811.97 850
8812.86 800
8813.75 907
8814.63 865
8815.52 862
8816.41 864
8817.29 838
8818.18 824
8819.06 798
8819.95 823
8820.84 825
8821.72 861
8822.61 825
8823.50 822
8824.38 889
8825.27 893
8826.16 896
8827.05 870
8827.93 893
8828.82 821
8829.71 878
8830.59 791
8831.48 752
8832.37 754
8833.25 830
8834.14 772
8835.03 801
8835.92 853
8836.80 759
8837.69 794
8838.58 827
8839.47 804
8840.35 826
8841.24 798
8842.13 867
8843.02 741
8843.90 781
8844.79 774
8845.68 794
8846.57 745
8847.46 682
8848.34 747
8849.23 726
8850.12 724
8851.01 742
8851.90 729
8852.78 741
8853.67 739
8854.56 796
8855.45 740
8856.34 715
8857.23 716
8858.12 705
8859.00 698
8859.89 699
8860.78 644
8861.67 707
8862.56 735
8863.45 724
8864.34 692
8865.22 737
8866.11 733
8867.00 740
8867.89 697
8868.78 663
8869.67 678
8870.56 670
8871.45 659
8872.34 648
8873.23 662
8874.12 666
8875.00 732
8875.89 664
8876.78 704
8877.67 687
8878.56 688
8879.45 651
8880.34 689
8881.23 691
8882.12 643
8883.01 656
8883.90 650
8884.79 711
8885.68 696
8886.57 682
8887.46 697
8888.35 725
8889.24 706
8890.13 720
8891.02 655
8891.91 630
8892.80 664
8893.69 697
8894.58 710
8895.47 689
8896.36 687
8897.25 687
8898.14 675
8899.03 669
8899.92 648
8900.81 684
8901.71 687
8902.60 676
8903.49 643
8904.38 596
8905.27 609
8906.16 638
8907.05 674
8907.94 632
8908.83 659
8909.72 596
8910.61 614
8911.51 638
8912.40 584
8913.29 638
8914.18 649
8915.07 626
8915.96 582
8916.85 622
8917.75 704
8918.64 669
8919.53 638
8920.42 651
8921.31 579
8922.20 627
8923.09 611
8923.99 575
8924.88 607
8925.77 559
8926.66 646
8927.55 644
8928.45 654
8929.34 589
8930.23 624
8931.12 644
8932.01 596
8932.91 600
8933.80 590
8934.69 568
8935.58 578
8936.48 552
8937.37 556
8938.26 566
8939.15 625
8940.05 601
8940.94 551
8941.83 553
8942.72 609
8943.62 579
8944.51 550
8945.40 590
8946.30 613
8947.19 610
8948.08 597
8948.97 628
8949.87 623
8950.76 542
8951.65 548
8952.55 609
8953.44 566
8954.33 518
8955.23 512
8956.12 574
8957.01 637
8957.91 608
8958.80 581
8959.69 586
8960.59 611
8961.48 590
8962.38 577
8963.27 594
8964.16 573
8965.06 600
8965.95 615
8966.85 587
8967.74 618
8968.63 590
8969.53 614
8970.42 612
8971.32 552
8972.21 570
8973.10 559
8974.00 641
8974.89 588
8975.79 547
8976.68 545
8977.58 578
8978.47 636
8979.36 611
8980.26 586
8981.15 578
8982.05 562
8982.94 605
8983.84 607
8984.73 551
8985.63 559
8986.52 564
8987.42 595
8988.31 563
8989.21 628
8990.10 574
8991.00 531
8991.89 588
8992.79 581
8993.68 558
8994.58 578
8995.47 574
8996.37 592
8997.27 599
8998.16 590
8999.06 619
8999.95 601
9000.85 581
9001.74 539
9002.64 535
9003.53 538
9004.43 534
9005.33 491
9006.22 507
9007.12 542
9008.01 551
9008.91 547
9009.81 511
9010.70 515
9011.60 538
9012.49 527
9013.39 563
9014.29 519
9015.18 495
9016.08 508
9016.98 540
9017.87 521
9018.77 511
9019.67 549
9020.56 509
9021.46 561
9022.36 563
9023.25 567
9024.15 578
9025.05 532
9025.94 571
9026.84 537
9027.74 516
9028.63 555
9029.53 522
9030.43 487
9031.33 504
9032.22 538
9033.12 567
9034.02 536
9034.91 493
9035.81 532
9036.71 570
9037.61 581
9038.50 513
9039.40 568
9040.30 568
9041.20 559
9042.10 546
9042.99 555
9043.89 528
9044.79 519
9045.69 569
9046.58 604
9047.48 577
9048.38 516
9049.28 525
9050.18 537
9051.07 546
9051.97 503
9052.87 510
9053.77 482
9054.67 500
9055.57 588
9056.46 495
9057.36 499
9058.26 569
9059.16 561
9060.06 568
9060.96 576
9061.86 597
9062.75 572
9063.65 593
9064.55 572
9065.45 516
9066.35 525
9067.25 506
9068.15 561
9069.05 593
9069.95 558
9070.84 591
9071.74 591
9072.64 590
9073.54 556
9074.44 549
9075.34 590
9076.24 658
9077.14 580
9078.04 568
9078.94 550
9079.84 572
9080.74 588
9081.64 573
9082.54 585
9083.44 594
9084.34 613
9085.24 527
9086.14 548
9087.04 605
9087.94 653
9088.84 607
9089.74 623
9090.64 664
9091.54 625
9092.44 723
9093.34 610
9094.24 572
9095.14 585
9096.04 640
9096.94 581
9097.84 556
9098.74 588
9099.64 608
9100.54 535
9101.44 553
9102.34 629
9103.24 565
9104.14 575
9105.04 566
9105.95 494
9106.85 545
9107.75 582
9108.65 540
9109.55 559
9110.45 562
9111.35 553
9112.25 522
9113.15 574
9114.06 527
9114.96 543
9115.86 473
9116.76 531
9117.66 536
9118.56 505
9119.46 565
9120.37 584
9121.27 548
9122.17 545
9123.07 527
9123.97 532
9124.87 518
9125.78 538
9126.68 532
9127.58 509
9128.48 530
9129.38 578
9130.29 545
9131.19 553
9132.09 565
9132.99 542
9133.89 486
9134.80 500
9135.70 530
9136.60 581
9137.50 548
9138.41 526
9139.31 485
9140.21 514
9141.11 536
9142.02 568
9142.92 477
9143.82 512
9144.72 474
9145.63 567
9146.53 568
9147.43 538
9148.34 554
9149.24 538
9150.14 534
9151.05 545
9151.95 534
9152.85 494
9153.76 530
9154.66 544
9155.56 579
9156.47 529
9157.37 529
9158.27 528
9159.18 527
9160.08 495
9160.98 535
9161.89 491
9162.79 576
9163.69 573
9164.60 521
9165.50 548
9166.41 556
9167.31 620
9168.21 585
9169.12 615
9170.02 586
9170.93 540
9171.83 544
9172.73 552
9173.64 541
9174.54 486
9175.45 522
9176.35 552
9177.25 592
9178.16 541
9179.06 537
9179.97 517
9180.87 532
9181.78 584
9182.68 623
9183.59 549
9184.49 499
9185.40 527
9186.30 469
9187.21 535
9188.11 557
9189.02 577
9189.92 579
9190.83 531
9191.73 471
9192.64 486
9193.54 533
9194.45 572
9195.35 544
9196.26 544
9197.16 555
9198.07 590
9198.97 524
9199.88 522
9200.78 578
9201.69 547
9202.60 556
9203.50 581
9204.41 558
9205.31 542
9206.22 496
9207.13 542
9208.03 540
9208.94 561
9209.84 515
9210.75 513
9211.66 465
9212.56 474
9213.47 579
9214.37 549
9215.28 578
9216.19 539
9217.09 547
9218.00 582
9218.91 575
9219.81 581
9220.72 627
9221.63 594
9222.53 571
9223.44 532
9224.35 556
9225.25 542
9226.16 488
9227.07 524
9227.97 523
9228.88 526
9229.79 565
9230.69 549
9231.60 544
9232.51 506
9233.41 544
9234.32 542
9235.23 514
9236.14 483
9237.04 503
9237.95 539
9238.86 526
9239.77 511
9240.67 531
9241.58 529
9242.49 567
9243.40 571
9244.30 568
9245.21 479
9246.12 555
9247.03 472
9247.94 514
9248.84 507
9249.75 519
9250.66 527
9251.57 530
9252.48 517
9253.38 530
9254.29 541
9255.20 538
9256.11 550
9257.02 498
9257.93 538
9258.83 549
9259.74 509
9260.65 495
9261.56 497
9262.47 487
9263.38 473
9264.29 511
9265.19 530
9266.10 489
9267.01 556
9267.92 561
9268.83 540
9269.74 578
9270.65 544
9271.56 549
9272.47 510
9273.37 540
9274.28 506
9275.19 488
9276.10 544
9277.01 569
9277.92 493
9278.83 498
9279.74 507
9280.65 528
9281.56 536
9282.47 560
9283.38 529
9284.29 500
9285.20 487
9286.11 502
9287.02 483
9287.93 474
9288.84 495
9289.75 545
9290.66 544
9291.57 572
9292.48 549
9293.39 554
9294.30 541
9295.21 587
9296.12 577
9297.03 601
9297.94 558
9298.85 553
9299.76 567
9300.67 507
9301.58 592
9302.49 539
9303.40 534
9304.31 533
9305.22 585
9306.13 655
9307.04 582
9307.95 594
9308.87 618
9309.78 626
9310.69 644
9311.60 614
9312.51 637
9313.42 622
9314.33 649
9315.24 606
9316.15 603
9317.07 532
9317.98 647
9318.89 641
9319.80 584
9320.71 506
9321.62 566
9322.53 554
9323.45 585
9324.36 583
9325.27 585
9326.18 605
9327.09 578
9328.00 532
9328.92 548
9329.83 529
9330.74 552
9331.65 542
9332.56 557
9333.48 563
9334.39 542
9335.30 559
9336.21 525
9337.13 507
9338.04 558
9338.95 575
9339.86 595
9340.77 547
9341.69 533
9342.60 563
9343.51 530
9344.43 542
9345.34 584
9346.25 558
9347.16 538
9348.08 515
9348.99 592
9349.90 579
9350.81 563
9351.73 556
9352.64 543
9353.55 536
9354.47 564
9355.38 606
9356.29 532
9357.21 498
9358.12 552
9359.03 541
9359.95 562
9360.86 587
9361.77 531
9362.69 562
9363.60 586
9364.51 545
9365.43 509
9366.34 528
9367.26 543
9368.17 564
9369.08 536
9370.00 536
9370.91 587
9371.82 510
9372.74 447
9373.65 512
9374.57 528
9375.48 516
9376.40 565
9377.31 526
9378.22 524
9379.14 571
9380.05 547
9380.97 529
9381.88 546
9382.80 583
9383.71 545
9384.62 528
9385.54 508
9386.45 525
9387.37 544
9388.28 629
9389.20 613
9390.11 593
9391.03 621
9391.94 622
9392.86 614
9393.77 609
9394.69 589
9395.60 690
9396.52 606
9397.43 633
9398.35 608
9399.26 627
9400.18 623
9401.10 657
9402.01 585
9402.93 542
9403.84 559
9404.76 609
9405.67 547
9406.59 580
9407.50 589
9408.42 607
9409.34 536
9410.25 569
9411.17 570
9412.08 555
9413.00 521
9413.92 538
9414.83 555
9415.75 578
9416.66 562
9417.58 523
9418.50 500
9419.41 528
9420.33 594
9421.25 567
9422.16 565
9423.08 605
9423.99 563
9424.91 550
9425.83 559
9426.74 543
9427.66 497
9428.58 493
9429.49 561
9430.41 527
9431.33 584
9432.25 618
9433.16 574
9434.08 562
9435.00 600
9435.91 610
9436.83 605
9437.75 569
9438.67 540
9439.58 601
9440.50 584
9441.42 559
9442.33 542
9443.25 529
9444.17 517
9445.09 541
9446.00 513
9446.92 538
9447.84 578
9448.76 592
9449.68 647
9450.59 657
9451.51 619
9452.43 679
9453.35 623
9454.26 622
9455.18 735
9456.10 678
9457.02 654
9457.94 622
9458.86 631
9459.77 646
9460.69 583
9461.61 591
9462.53 635
9463.45 598
9464.37 636
9465.28 614
9466.20 572
9467.12 609
9468.04 562
9468.96 618
9469.88 596
9470.80 595
9471.72 593
9472.63 575
9473.55 560
9474.47 584
9475.39 587
9476.31 596
9477.23 609
9478.15 637
9479.07 692
9479.99 649
9480.91 655
9481.83 677
9482.74 657
9483.66 707
9484.58 672
9485.50 650
9486.42 623
9487.34 627
9488.26 657
9489.18 578
9490.10 580
9491.02 589
9491.94 618
9492.86 562
9493.78 608
9494.70 573
9495.62 579
9496.54 616
9497.46 569
9498.38 554
9499.30 604
9500.22 584
9501.14 558
9502.06 604
9502.98 571
9503.90 585
9504.82 606
9505.74 586
9506.66 553
9507.59 571
9508.51 592
9509.43 590
9510.35 609
9511.27 606
9512.19 628
9513.11 594
9514.03 607
9514.95 631
9515.87 638
9516.79 569
9517.71 586
9518.64 587
9519.56 577
9520.48 646
9521.40 606
9522.32 657
9523.24 663
9524.16 640
9525.08 676
9526.01 689
9526.93 704
9527.85 663
9528.77 649
9529.69 718
9530.61 751
9531.54 776
9532.46 817
9533.38 869
9534.30 898
9535.22 901
9536.15 872
9537.07 800
9537.99 753
9538.91 763
9539.83 749
9540.76 679
9541.68 738
9542.60 725
9543.52 707
9544.45 650
9545.37 732
9546.29 670
9547.21 672
9548.14 666
9549.06 628
9549.98 667
9550.90 658
9551.83 660
9552.75 666
9553.67 664
9554.59 654
9555.52 696
9556.44 663
9557.36 681
9558.29 735
9559.21 732
9560.13 737
9561.06 733
9561.98 724
9562.90 717
9563.83 763
9564.75 684
9565.67 664
9566.60 671
9567.52 647
9568.44 615
9569.37 625
9570.29 599
9571.21 583
9572.14 586
9573.06 607
9573.98 604
9574.91 592
9575.83 577
9576.76 647
9577.68 618
9578.60 627
9579.53 653
9580.45 615
9581.38 637
9582.30 660
9583.23 639
9584.15 601
9585.07 630
9586.00 612
9586.92 598
9587.85 674
9588.77 630
9589.70 644
9590.62 621
9591.55 636
9592.47 616
9593.40 674
9594.32 664
9595.24 661
9596.17 620
9597.09 693
9598.02 637
9598.94 662
9599.87 635
9600.79 665
9601.72 621
9602.65 655
9603.57 677
9604.50 716
9605.42 684
9606.35 674
9607.27 645
9608.20 688
9609.12 730
9610.05 717
9610.97 682
9611.90 693
9612.83 718
9613.75 669
9614.68 669
9615.60 718
9616.53 712
9617.45 731
9618.38 698
9619.31 740
9620.23 700
9621.16 746
9622.08 728
9623.01 801
9623.94 760
9624.86 743
9625.79 754
9626.72 752
9627.64 762
9628.57 732
9629.50 746
9630.42 765
9631.35 801
9632.27 873
9633.20 893
9634.13 831
9635.06 782
9635.98 809
9636.91 870
9637.84 873
9638.76 898
9639.69 861
9640.62 862
9641.54 887
9642.47 843
9643.40 819
9644.33 853
9645.25 883
9646.18 856
9647.11 894
9648.03 950
9648.96 968
9649.89 1000
9650.82 1011
9651.74 1072
9652.67 1009
9653.60 1019
9654.53 1004
9655.46 900
9656.38 940
9657.31 923
9658.24 883
9659.17 954
9660.09 968
9661.02 948
9661.95 854
9662.88 870
9663.81 868
9664.74 816
9665.66 850
9666.59 911
9667.52 920
9668.45 969
9669.38 951
9670.31 966
9671.23 956
9672.16 1052
9673.09 1057
9674.02 1055
9674.95 1076
9675.88 1023
9676.81 986
9677.73 1087
9678.66 1038
9679.59 1004
9680.52 1028
9681.45 1022
9682.38 1053
9683.31 1046
9684.24 1022
9685.17 935
9686.10 988
9687.03 1038
9687.95 1142
9688.88 1066
9689.81 1118
9690.74 1076
9691.67 1046
9692.60 1137
9693.53 1117
9694.46 1063
9695.39 1130
9696.32 1169
9697.25 1184
9698.18 1167
9699.11 1193
9700.04 1195
9700.97 1101
9701.90 1191
9702.83 1172
9703.76 1161
9704.69 1050
9705.62 1091
9706.55 1124
9707.48 1123
9708.41 1062
9709.34 1011
9710.27 1087
9711.20 1131
9712.13 1193
9713.06 1272
9713.99 1371
9714.92 1337
9715.85 1452
9716.79 1379
9717.72 1363
9718.65 1339
9719.58 1273
9720.51 1305
9721.44 1258
9722.37 1108
9723.30 1069
9724.23 1072
9725.16 1084
9726.09 1019
9727.03 1064
9727.96 1029
9728.89 1018
9729.82 1059
9730.75 1126
9731.68 1136
9732.61 1115
9733.55 1133
9734.48 1166
9735.41 1104
9736.34 1014
9737.27 1085
9738.20 1114
9739.14 1080
9740.07 969
9741.00 945
9741.93 986
9742.86 932
9743.79 946
9744.73 842
9745.66 865
9746.59 876
9747.52 862
9748.46 920
9749.39 874
9750.32 938
9751.25 913
9752.18 901
9753.12 868
9754.05 874
9754.98 878
9755.91 829
9756.85 814
9757.78 858
9758.71 868
9759.65 904
9760.58 891
9761.51 874
9762.44 853
9763.38 908
9764.31 897
9765.24 884
9766.18 910
9767.11 870
9768.04 902
9768.98 894
9769.91 935
9770.84 859
9771.78 908
9772.71 898
9773.64 905
9774.58 894
9775.51 913
9776.44 1066
9777.38 1002
9778.31 999
9779.24 1063
9780.18 1101
9781.11 1088
9782.05 1019
9782.98 1042
9783.91 1072
9784.85 1061
9785.78 1083
9786.71 999
9787.65 991
9788.58 912
9789.52 917
9790.45 922
9791.39 964
9792.32 830
9793.25 812
9794.19 834
9795.12 879
9796.06 942
9796.99 935
9797.93 947
9798.86 971
9799.80 1014
9800.73 966
9801.67 940
9802.60 912
9803.54 903
9804.47 865
9805.41 850
9806.34 766
9807.28 780
9808.21 791
9809.15 732
9810.08 723
9811.02 741
9811.95 798
9812.89 737
9813.82 722
9814.76 662
9815.69 679
9816.63 743
9817.56 720
9818.50 754
9819.43 735
9820.37 713
9821.31 728
9822.24 736
9823.18 728
9824.11 726
9825.05 724
9825.99 706
9826.92 678
9827.86 736
9828.79 702
9829.73 740
9830.67 703
9831.60 682
9832.54 691
9833.47 662
9834.41 635
9835.35 683
9836.28 746
9837.22 722
9838.16 732
9839.09 675
9840.03 705
9840.97 718
9841.90 730
9842.84 716
9843.78 756
9844.71 711
9845.65 714
9846.59 701
9847.52 663
9848.46 642
9849.40 687
9850.34 653
9851.27 640
9852.21 735
9853.15 725
9854.08 721
9855.02 693
9855.96 746
9856.90 720
9857.83 761
9858.77 726
9859.71 733
9860.65 775
9861.58 771
9862.52 764
9863.46 745
9864.40 683
9865.33 697
9866.27 647
9867.21 665
9868.15 687
9869.09 653
9870.02 628
9870.96 615
9871.90 650
9872.84 690
9873.78 661
9874.72 653
9875.65 606
9876.59 661
9877.53 682
9878.47 707
9879.41 697
9880.35 675
9881.28 687
9882.22 662
9883.16 658
9884.10 698
9885.04 674
9885.98 643
9886.92 649
9887.86 671
9888.79 631
9889.73 622
9890.67 626
9891.61 651
9892.55 670
9893.49 630
9894.43 627
9895.37 670
9896.31 673
9897.25 672
9898.19 641
9899.13 662
9900.07 681
9901.00 679
9901.94 641
9902.88 614
9903.82 675
9904.76 632
9905.70 641
9906.64 623
9907.58 681
9908.52 747
9909.46 657
9910.40 663
9911.34 616
9912.28 677
9913.22 680
9914.16 681
9915.10 668
9916.04 670
9916.98 676
9917.92 624
9918.86 627
9919.80 645
9920.74 654
9921.69 690
9922.63 663
9923.57 681
9924.51 756
9925.45 857
9926.39 882
9927.33 931
9928.27 954
9929.21 950
9930.15 1011
9931.09 950
9932.03 990
9932.97 907
9933.92 851
9934.86 806
9935.80 771
9936.74 693
9937.68 703
9938.62 688
9939.56 640
9940.50 676
9941.45 690
9942.39 666
9943.33 667
9944.27 611
9945.21 612
9946.15 610
9947.10 658
9948.04 663
9948.98 600
9949.92 641
9950.86 637
9951.80 685
9952.75 635
9953.69 662
9954.63 685
9955.57 755
9956.52 717
9957.46 661
9958.40 683
9959.34 629
9960.28 638
9961.23 643
9962.17 678
9963.11 668
9964.05 661
9965.00 689
9965.94 646
9966.88 629
9967.82 677
9968.77 642
9969.71 614
9970.65 605
9971.60 645
9972.54 657
9973.48 613
9974.42 579
9975.37 582
9976.31 606
9977.25 590
9978.20 594
9979.14 578
9980.08 585
9981.03 595
9981.97 618
9982.91 541
9983.86 535
9984.80 584
9985.74 573
9986.69 556
9987.63 563
9988.57 608
9989.52 588
9990.46 568
9991.41 562
9992.35 561
9993.29 561
9994.24 578
9995.18 623
9996.13 604
9997.07 601
9998.01 581
9998.96 582
9999.90 566
10000.85 527
10001.79 507
10002.74 496
10003.68 547
10004.62 615
10005.57 585
10006.51 567
10007.46 562
10008.40 554
10009.35 533
10010.29 544
10011.24 521
10012.18 575
10013.13 554
10014.07 578
10015.02 563
10015.96 538
10016.91 545
10017.85 600
10018.80 569
10019.74 561
10020.69 544
10021.63 553
10022.58 572
10023.52 567
10024.47 554
10025.41 514
10026.36 518
10027.30 527
10028.25 496
10029.19 527
10030.14 529
10031.09 516
10032.03 542
10032.98 498
10033.92 526
10034.87 567
10035.82 512
10036.76 510
10037.71 510
10038.65 535
10039.60 520
10040.55 515
10041.49 535
10042.44 471
10043.38 509
10044.33 500
10045.28 567
10046.22 510
10047.17 520
10048.12 435
10049.06 502
10050.01 501
10050.96 512
10051.90 527
10052.85 521
10053.80 497
10054.74 494
10055.69 487
10056.64 557
10057.58 500
10058.53 527
10059.48 504
10060.42 488
10061.37 495
10062.32 534
10063.27 526
10064.21 481
10065.16 508
10066.11 535
10067.06 504
10068.00 498
10068.95 500
10069.90 503
10070.85 496
10071.79 458
10072.74 439
10073.69 535
10074.64 529
10075.58 482
10076.53 471
10077.48 518
10078.43 473
10079.38 489
10080.32 507
10081.27 555
10082.22 539
10083.17 519
10084.12 497
10085.06 492
10086.01 480
10086.96 486
10087.91 490
10088.86 473
10089.81 480
10090.75 466
10091.70 464
10092.65 506
10093.60 458
10094.55 503
10095.50 511
10096.45 534
10097.40 526
10098.34 446
10099.29 486
10100.24 513
10101.19 516
10102.14 501
10103.09 508
10104.04 528
10104.99 473
10105.94 459
10106.89 439
10107.84 496
10108.78 514
10109.73 459
10110.68 473
10111.63 485
10112.58 489
10113.53 530
10114.48 535
10115.43 527
10116.38 513
10117.33 500
10118.28 492
10119.23 503
10120.18 507
10121.13 510
10122.08 487
10123.03 551
10123.98 485
10124.93 468
10125.88 481
10126.83 490
10127.78 535
10128.73 523
10129.68 470
10130.63 449
10131.58 497
10132.53 502
10133.48 489
10134.43 512
10135.38 552
10136.34 530
10137.29 485
10138.24 517
10139.19 531
10140.14 481
10141.09 530
10142.04 568
10142.99 556
10143.94 528
10144.89 535
10145.84 478
10146.80 515
10147.75 561
10148.70 564
10149.65 503
10150.60 490
10151.55 570
10152.50 521
10153.45 523
10154.41 554
10155.36 559
10156.31 539
10157.26 565
10158.21 579
10159.16 555
10160.12 549
10161.07 593
10162.02 603
10162.97 555
10163.92 570
10164.88 539
10165.83 566
10166.78 592
10167.73 593
10168.68 595
10169.64 548
10170.59 619
10171.54 600
10172.49 567
10173.45 596
10174.40 594
10175.35 580
10176.30 659
10177.26 648
10178.21 592
10179.16 590
10180.11 640
10181.07 587
10182.02 591
10182.97 616
10183.92 615
10184.88 674
10185.83 652
10186.78 641
10187.74 650
10188.69 647
10189.64 643
10190.60 672
10191.55 660
10192.50 594
10193.46 669
10194.41 736
10195.36 658
10196.32 674
10197.27 672
10198.22 715
10199.18 778
10200.13 727
10201.08 709
10202.04 725
10202.99 735
10203.95 809
10204.90 854
10205.85 868
10206.81 889
10207.76 903
10208.72 939
10209.67 893
10210.62 786
10211.58 772
10212.53 782
10213.49 686
10214.44 677
10215.40 645
10216.35 715
10217.30 687
10218.26 682
10219.21 718
10220.17 683
10221.12 740
10222.08 666
10223.03 615
10223.99 637
10224.94 641
10225.90 654
10226.85 611
10227.81 625
10228.76 648
10229.72 646
10230.67 645
10231.63 651
10232.58 649
10233.54 632
10234.49 699
10235.45 693
10236.40 728
10237.36 726
10238.31 660
10239.27 733
10240.22 669
10241.18 724
10242.14 681
10243.09 668
10244.05 594
10245.00 554
10245.96 559
10246.91 553
10247.87 590
10248.83 539
10249.78 571
10250.74 536
10251.69 564
10252.65 521
10253.61 526
10254.56 526
10255.52 551
10256.48 559
10257.43 522
10258.39 476
10259.34 516
10260.30 580
10261.26 519
10262.21 541
10263.17 500
10264.13 566
10265.08 516
10266.04 524
10267.00 550
10267.95 540
10268.91 569
10269.87 567
10270.82 553
10271.78 542
10272.74 477
10273.70 512
10274.65 553
10275.61 508
10276.57 541
10277.52 501
10278.48 568
10279.44 559
10280.40 507
10281.35 475
10282.31 516
10283.27 509
10284.23 576
10285.18 567
10286.14 515
10287.10 560
10288.06 524
10289.02 547
10289.97 532
10290.93 502
10291.89 538
10292.85 546
10293.81 475
10294.76 552
10295.72 552
10296.68 520
10297.64 520
10298.60 536
10299.55 534
10300.51 497
10301.47 498
10302.43 484
10303.39 492
10304.35 507
10305.31 478
10306.26 522
10307.22 537
10308.18 480
10309.14 503
10310.10 530
10311.06 491
10312.02 498
10312.98 527
10313.93 474
10314.89 492
10315.85 480
10316.81 506
10317.77 525
10318.73 511
10319.69 503
10320.65 512
10321.61 498
10322.57 483
10323.53 502
10324.49 493
10325.45 540
10326.40 540
10327.36 560
10328.32 579
10329.28 542
10330.24 559
10331.20 533
10332.16 589
10333.12 520
10334.08 569
10335.04 563
10336.00 550
10336.96 547
10337.92 544
10338.88 495
10339.84 495
10340.80 528
10341.76 502
10342.72 482
10343.68 468
10344.64 436
10345.61 513
10346.57 482
10347.53 511
10348.49 478
10349.45 465
10350.41 479
10351.37 478
10352.33 532
10353.29 472
10354.25 488
10355.21 522
10356.17 489
10357.13 491
10358.10 477
10359.06 466
10360.02 458
10360.98 528
10361.94 464
10362.90 469
10363.86 426
10364.82 474
10365.79 467
10366.75 503
10367.71 471
10368.67 505
10369.63 461
10370.59 504
10371.55 482
10372.52 525
10373.48 438
10374.44 444
10375.40 455
10376.36 458
10377.33 457
10378.29 475
10379.25 464
10380.21 525
10381.17 515
10382.14 479
10383.10 462
10384.06 443
10385.02 508
10385.98 481
10386.95 483
10387.91 486
10388.87 489
10389.83 489
10390.80 527
10391.76 460
10392.72 426
10393.68 462
10394.65 485
10395.61 509
10396.57 490
10397.54 487
10398.50 538
10399.46 496
10400.42 470
10401.39 488
10402.35 491
10403.31 469
10404.28 499
10405.24 531
10406.20 489
10407.17 463
10408.13 507
10409.09 493
10410.06 493
10411.02 465
10411.98 478
10412.95 494
10413.91 501
10414.88 477
10415.84 507
10416.80 560
10417.77 589
10418.73 607
10419.69 663
10420.66 631
10421.62 596
10422.59 627
10423.55 573
10424.51 551
10425.48 535
10426.44 558
10427.41 508
10428.37 511
10429.34 455
10430.30 462
10431.26 445
10432.23 469
10433.19 463
10434.16 454
10435.12 415
10436.09 462
10437.05 425
10438.02 395
10438.98 418
10439.95 430
10440.91 452
10441.88 461
10442.84 482
10443.81 464
10444.77 453
10445.74 475
10446.70 457
10447.67 469
10448.63 475
10449.60 450
10450.56 430
10451.53 402
10452.49 445
10453.46 439
10454.42 439
10455.39 450
10456.36 444
10457.32 451
10458.29 431
10459.25 460
10460.22 453
10461.18 448
10462.15 428
10463.12 406
10464.08 430
10465.05 462
10466.01 462
10466.98 449
10467.95 437
10468.91 380
10469.88 450
10470.84 459
10471.81 482
10472.78 425
10473.74 435
10474.71 426
10475.68 430
10476.64 435
10477.61 480
10478.58 419
10479.54 438
10480.51 423
10481.48 423
10482.44 399
10483.41 395
10484.38 426
10485.34 472
10486.31 409
10487.28 427
10488.25 421
10489.21 452
10490.18 493
10491.15 487
10492.11 410
10493.08 460
10494.05 443
10495.02 422
10495.98 415
10496.95 424
10497.92 415
10498.89 457
10499.85 468
10500.82 481
10501.79 422
10502.76 459
10503.72 425
10504.69 463
10505.66 398
10506.63 429
10507.60 483
10508.56 461
10509.53 444
10510.50 458
10511.47 432
10512.44 424
10513.40 454
10514.37 422
10515.34 465
10516.31 423
10517.28 486
10518.25 447
10519.22 410
10520.18 454
10521.15 427
10522.12 475
10523.09 485
10524.06 424
10525.03 451
10526.00 464
10526.96 428
10527.93 425
10528.90 436
10529.87 467
10530.84 463
10531.81 461
10532.78 422
10533.75 443
10534.72 439
10535.69 438
10536.66 446
10537.63 475
10538.59 442
10539.56 442
10540.53 447
10541.50 469
10542.47 450
10543.44 465
10544.41 458
10545.38 475
10546.35 455
10547.32 444
10548.29 469
10549.26 486
10550.23 469
10551.20 475
10552.17 462
10553.14 487
10554.11 469
10555.08 470
10556.05 486
10557.02 480
10557.99 504
10558.96 513
10559.93 589
10560.90 578
10561.87 546
10562.84 611
10563.81 601
10564.79 597
10565.76 540
10566.73 556
10567.70 519
10568.67 501
10569.64 491
10570.61 489
10571.58 484
10572.55 525
10573.52 465
10574.49 459
10575.47 483
10576.44 457
10577.41 461
10578.38 427
10579.35 438
10580.32 462
10581.29 439
10582.26 435
10583.24 453
10584.21 500
10585.18 509
10586.15 515
10587.12 553
10588.09 524
10589.07 511
10590.04 485
10591.01 525
10591.98 520
10592.95 536
10593.92 490
10594.90 521
10595.87 521
10596.84 500
10597.81 470
10598.78 500
10599.76 504
10600.73 478
10601.70 459
10602.67 459
10603.65 473
10604.62 475
10605.59 471
10606.56 478
10607.54 433
10608.51 464
10609.48 488
10610.45 507
10611.43 450
10612.40 439
10613.37 456
10614.35 427
10615.32 409
10616.29 435
10617.26 465
10618.24 446
10619.21 456
10620.18 467
10621.16 425
10622.13 459
10623.10 425
10624.08 473
10625.05 489
10626.02 479
10627.00 500
10627.97 452
10628.94 445
10629.92 431
10630.89 450
10631.87 461
10632.84 454
10633.81 497
10634.79 480
10635.76 504
10636.73 497
10637.71 527
10638.68 578
10639.66 612
10640.63 580
10641.60 611
10642.58 588
10643.55 537
10644.53 535
10645.50 509
10646.48 486
10647.45 489
10648.43 504
10649.40 489
10650.37 501
10651.35 461
10652.32 416
10653.30 451
10654.27 446
10655.25 448
10656.22 416
10657.20 392
10658.17 426
10659.15 421
10660.12 467
10661.10 505
10662.07 498
10663.05 428
10664.02 431
10665.00 467
10665.97 522
10666.95 514
10667.92 517
10668.90 510
10669.87 489
10670.85 484
10671.83 487
10672.80 449
10673.78 423
10674.75 450
10675.73 440
10676.70 466
10677.68 473
10678.66 494
10679.63 449
10680.61 444
10681.58 431
10682.56 511
10683.54 470
10684.51 488
10685.49 479
10686.46 480
10687.44 464
10688.42 461
10689.39 451
10690.37 455
10691.35 465
10692.32 504
10693.30 465
10694.28 418
10695.25 400
10696.23 450
10697.21 442
10698.18 462
10699.16 406
10700.14 441
10701.11 461
10702.09 455
10703.07 415
10704.04 418
10705.02 434
10706.00 468
10706.97 420
10707.95 401
10708.93 445
10709.91 426
10710.88 399
10711.86 456
10712.84 437
10713.82 435
10714.79 438
10715.77 437
10716.75 441
10717.73 434
10718.70 427
10719.68 445
10720.66 440
10721.64 438
10722.61 445
10723.59 451
10724.57 457
10725.55 430
10726.53 478
10727.50 436
10728.48 418
10729.46 410
10730.44 448
10731.42 411
10732.40 437
10733.37 420
10734.35 454
10735.33 473
10736.31 434
10737.29 460
10738.27 400
10739.25 397
10740.22 414
10741.20 391
10742.18 404
10743.16 417
10744.14 440
10745.12 434
10746.10 448
10747.08 397
10748.05 436
10749.03 442
10750.01 393
10750.99 426
10751.97 389
10752.95 422
10753.93 417
10754.91 400
10755.89 419
10756.87 437
10757.85 428
10758.83 426
10759.81 444
10760.79 410
10761.77 459
10762.75 439
10763.73 407
10764.71 466
10765.68 384
10766.66 433
10767.64 426
10768.62 456
10769.60 441
10770.58 437
10771.56 423
10772.54 452
10773.53 395
10774.51 429
10775.49 419
10776.47 444
10777.45 476
10778.43 505
10779.41 466
10780.39 468
10781.37 453
10782.35 465
10783.33 475
10784.31 396
10785.29 434
10786.27 441
10787.25 456
10788.23 443
10789.21 430
10790.20 444
10791.18 507
10792.16 454
10793.14 398
10794.12 414
10795.10 422
10796.08 422
10797.06 433
10798.04 434
10799.03 461
10800.01 422
10800.99 420
10801.97 491
10802.95 463
10803.93 450
10804.91 421
10805.90 461
10806.88 438
10807.86 456
10808.84 432
10809.82 411
10810.81 396
10811.79 388
10812.77 400
10813.75 461
10814.73 455
10815.72 412
10816.70 462
10817.68 440
10818.66 446
10819.64 447
10820.63 484
10821.61 389
10822.59 411
10823.57 407
10824.56 476
10825.54 446
10826.52 416
10827.50 435
10828.49 403
10829.47 478
10830.45 423
10831.44 405
10832.42 435
10833.40 452
10834.38 485
10835.37 480
10836.35 433
10837.33 482
10838.32 445
10839.30 422
10840.28 407
10841.27 403
10842.25 412
10843.23 386
10844.22 437
10845.20 439
10846.18 448
10847.17 450
10848.15 421
10849.13 436
10850.12 513
10851.10 483
10852.09 467
10853.07 415
10854.05 433
10855.04 478
10856.02 448
10857.00 455
10857.99 451
10858.97 480
10859.96 490
10860.94 442
10861.93 452
10862.91 465
10863.89 464
10864.88 473
10865.86 467
10866.85 467
10867.83 474
10868.82 465
10869.80 471
10870.79 474
10871.77 481
10872.75 536
10873.74 527
10874.72 503
10875.71 467
10876.69 496
10877.68 506
10878.66 446
10879.65 471
10880.63 478
10881.62 503
10882.60 481
10883.59 503
10884.57 511
10885.56 521
10886.55 565
10887.53 542
10888.52 528
10889.50 529
10890.49 554
10891.47 543
10892.46 552
10893.44 484
10894.43 490
10895.42 502
10896.40 522
10897.39 491
10898.37 501
10899.36 508
10900.34 505
10901.33 525
10902.32 544
10903.30 543
10904.29 550
10905.27 574
10906.26 578
10907.25 568
10908.23 558
10909.22 593
10910.21 532
10911.19 633
10912.18 607
10913.17 622
10914.15 575
10915.14 557
10916.13 541
10917.11 563
10918.10 568
10919.09 570
10920.07 547
10921.06 582
10922.05 604
10923.03 613
10924.02 638
10925.01 581
10926.00 617
10926.98 579
10927.97 595
10928.96 582
10929.94 599
10930.93 636
10931.92 632
10932.91 614
10933.89 669
10934.88 631
10935.87 631
10936.86 670
10937.84 686
10938.83 631
10939.82 657
10940.81 695
10941.80 667
10942.78 718
10943.77 696
10944.76 683
10945.75 654
10946.74 705
10947.72 704
10948.71 673
10949.70 754
10950.69 742
10951.68 687
10952.66 712
10953.65 776
10954.64 834
10955.63 889
10956.62 935
10957.61 867
10958.60 896
10959.58 937
10960.57 926
10961.56 938
10962.55 944
10963.54 910
10964.53 876
10965.52 816
10966.51 821
10967.49 795
10968.48 767
10969.47 799
10970.46 775
10971.45 753
10972.44 697
10973.43 683
10974.42 751
10975.41 739
10976.40 741
10977.39 695
10978.38 737
10979.37 738
10980.36 817
10981.35 789
10982.34 773
10983.32 809
10984.31 831
10985.30 926
10986.29 832
10987.28 827
10988.27 795
10989.26 891
10990.25 847
10991.24 835
10992.23 832
10993.22 869
10994.21 940
10995.20 1010
10996.20 1044
10997.19 1117
10998.18 1210
10999.17 1252
11000.16 1368
11001.15 1303
11002.14 1403
11003.13 1428
11004.12 1254
11005.11 1152
11006.10 1090
11007.09 961
11008.08 900
11009.07 839
11010.06 856
11011.06 780
11012.05 679
11013.04 729
11014.03 669
11015.02 684
11016.01 641
11017.00 694
11017.99 700
11018.98 699
11019.98 675
11020.97 689
11021.96 697
11022.95 689
11023.94 686
11024.93 650
11025.93 713
11026.92 762
11027.91 748
11028.90 696
11029.89 769
11030.88 724
11031.88 714
11032.87 667
11033.86 632
11034.85 689
11035.84 719
11036.84 716
11037.83 698
11038.82 635
11039.81 680
11040.81 658
11041.80 611
11042.79 672
11043.78 654
11044.77 613
11045.77 655
11046.76 651
11047.75 584
11048.75 665
11049.74 584
11050.73 597
11051.72 591
11052.72 568
11053.71 591
11054.70 594
11055.70 591
11056.69 596
11057.68 585
11058.67 569
11059.67 617
11060.66 547
11061.65 585
11062.65 589
11063.64 589
11064.63 588
11065.63 546
11066.62 577
11067.61 586
11068.61 523
11069.60 549
11070.60 584
11071.59 572
11072.58 567
11073.58 623
11074.57 636
11075.56 573
11076.56 576
11077.55 577
11078.55 620
11079.54 604
11080.53 575
11081.53 570
11082.52 607
11083.52 572
11084.51 546
11085.51 554
11086.50 523
11087.49 582
11088.49 539
11089.48 524
11090.48 570
11091.47 574
11092.47 535
11093.46 604
11094.46 544
11095.45 559
11096.45 498
11097.44 547
11098.44 566
11099.43 533
11100.43 519
11101.42 522
11102.42 533
11103.41 567
11104.41 565
11105.40 559
11106.40 575
11107.39 544
11108.39 527
11109.38 494
11110.38 525
11111.37 542
11112.37 522
11113.37 536
11114.36 540
11115.36 514
11116.35 535
11117.35 519
11118.34 530
11119.34 573
11120.34 535
11121.33 531
11122.33 557
11123.32 546
11124.32 540
11125.32 580
11126.31 595
11127.31 591
11128.30 631
11129.30 570
11130.30 510
11131.29 526
11132.29 549
11133.29 573
11134.28 541
11135.28 613
11136.28 557
11137.27 534
11138.27 543
11139.27 567
11140.26 574
11141.26 560
11142.26 526
11143.25 567
11144.25 553
11145.25 532
11146.24 546
11147.24 567
11148.24 542
11149.24 533
11150.23 567
11151.23 498
11152.23 509
11153.23 559
11154.22 533
11155.22 553
11156.22 503
11157.22 483
11158.21 525
11159.21 540
11160.21 532
11161.21 523
11162.20 496
11163.20 499
11164.20 509
11165.20 505
11166.20 541
11167.19 499
11168.19 556
11169.19 525
11170.19 530
11171.19 493
11172.18 552
11173.18 578
11174.18 575
11175.18 569
11176.18 560
11177.18 519
11178.17 538
11179.17 539
11180.17 555
11181.17 514
11182.17 533
11183.17 584
11184.17 567
11185.16 545
11186.16 578
11187.16 537
11188.16 554
11189.16 593
11190.16 583
11191.16 574
11192.16 571
11193.16 607
11194.16 639
11195.16 589
11196.15 630
11197.15 627
11198.15 618
11199.15 657
11200.15 550
11201.15 576
11202.15 590
11203.15 516
11204.15 540
11205.15 560
11206.15 573
11207.15 537
11208.15 544
11209.15 560
11210.15 573
11211.15 547
11212.15 591
11213.15 606
11214.15 561
11215.15 574
11216.15 574
11217.15 566
11218.15 497
11219.15 596
11220.15 531
11221.15 538
11222.15 535
11223.15 533
11224.15 490
11225.15 500
11226.15 522
11227.16 465
11228.16 472
11229.16 472
11230.16 469
11231.16 492
11232.16 514
11233.16 527
11234.16 487
11235.16 514
11236.16 528
11237.16 505
11238.17 520
11239.17 474
11240.17 522
11241.17 504
11242.17 539
11243.17 496
11244.17 497
11245.18 512
11246.18 525
11247.18 523
11248.18 528
11249.18 495
11250.18 529
11251.19 489
11252.19 504
11253.19 473
11254.19 480
11255.19 508
11256.19 504
11257.20 494
11258.20 512
11259.20 508
11260.20 523
11261.21 522
11262.21 526
11263.21 542
11264.21 546
11265.21 501
11266.22 529
11267.22 505
11268.22 508
11269.22 524
11270.23 574
11271.23 505
11272.23 525
11273.24 556
11274.24 564
11275.24 539
11276.24 544
11277.25 544
11278.25 593
11279.25 622
11280.26 614
11281.26 620
11282.26 598
11283.27 599
11284.27 581
11285.27 563
11286.28 556
11287.28 573
11288.28 525
11289.29 525
11290.29 484
11291.29 502
11292.30 548
11293.30 550
11294.30 529
11295.31 520
11296.31 498
11297.31 502
11298.32 513
11299.32 535
11300.33 489
11301.33 513
11302.33 540
11303.34 546
11304.34 537
11305.35 508
11306.35 563
11307.36 569
11308.36 560
11309.36 575
11310.37 563
11311.37 584
11312.38 589
11313.38 632
11314.39 634
11315.39 605
11316.40 630
11317.40 614
11318.41 593
11319.41 578
11320.41 572
11321.42 532
11322.42 569
11323.43 543
11324.43 532
11325.44 496
11326.44 494
11327.45 483
11328.46 502
11329.46 536
11330.47 500
11331.47 478
11332.48 488
11333.48 490
11334.49 528
11335.49 549
11336.50 524
11337.50 556
11338.51 617
11339.52 567
11340.52 616
11341.53 619
11342.53 565
11343.54 602
11344.54 560
11345.55 530
11346.56 538
11347.56 538
11348.57 514
11349.58 533
11350.58 548
11351.59 480
11352.59 485
11353.60 495
11354.61 503
11355.61 497
11356.62 483
11357.63 496
11358.63 523
11359.64 518
11360.65 490
11361.65 486
11362.66 508
11363.67 509
11364.67 502
11365.68 507
11366.69 473
11367.69 502
11368.70 568
11369.71 520
11370.71 458
11371.72 484
11372.73 542
11373.74 493
11374.74 474
11375.75 467
11376.76 500
11377.77 489
11378.77 487
11379.78 421
11380.79 444
11381.80 510
11382.80 465
11383.81 464
11384.82 474
11385.83 446
11386.83 451
11387.84 483
11388.85 452
11389.86 444
11390.87 478
11391.87 478
11392.88 438
11393.89 461
11394.90 455
11395.91 524
11396.91 528
11397.92 462
11398.93 453
11399.94 446
11400.95 498
11401.96 497
11402.97 441
11403.97 450
11404.98 483
11405.99 488
11407.00 438
11408.01 420
11409.02 441
11410.03 416
11411.03 443
11412.04 463
11413.05 451
11414.06 467
11415.07 449
11416.08 422
11417.09 427
11418.10 473
11419.11 454
11420.12 495
11421.13 489
11422.14 418
11423.14 423
11424.15 478
11425.16 468
11426.17 447
11427.18 446
11428.19 455
11429.20 515
11430.21 465
11431.22 465
11432.23 441
11433.24 523
11434.25 524
11435.26 467
11436.27 459
11437.28 445
11438.29 500
11439.30 467
11440.31 475
11441.32 472
11442.33 466
11443.34 448
11444.35 491
11445.36 451
11446.37 445
11447.38 451
11448.39 488
11449.41 492
11450.42 482
11451.43 498
11452.44 492
11453.45 522
11454.46 494
11455.47 502
11456.48 494
11457.49 522
11458.50 512
11459.51 455
11460.52 466
11461.54 501
11462.55 442
11463.56 449
11464.57 462
11465.58 459
11466.59 443
11467.60 427
11468.62 427
11469.63 437
11470.64 444
11471.65 468
11472.66 522
11473.67 488
11474.68 448
11475.70 437
11476.71 442
11477.72 471
11478.73 465
11479.74 428
11480.76 440
11481.77 451
11482.78 453
11483.79 442
11484.80 425
11485.82 441
11486.83 448
11487.84 429
11488.85 433
11489.87 447
11490.88 442
11491.89 403
11492.90 455
11493.92 453
11494.93 417
11495.94 461
11496.95 425
11497.97 446
11498.98 435
11499.99 441
11501.00 431
11502.02 439
11503.03 465
11504.04 413
11505.06 451
11506.07 462
11507.08 451
11508.10 432
11509.11 462
11510.12 432
11511.14 443
11512.15 454
11513.16 443
11514.18 419
11515.19 417
11516.20 385
11517.22 441
11518.23 444
11519.24 417
11520.26 444
11521.27 444
11522.29 463
11523.30 473
11524.31 479
11525.33 440
11526.34 439
11527.35 444
11528.37 447
11529.38 417
11530.40 450
11531.41 463
11532.43 461
11533.44 448
11534.45 481
11535.47 470
11536.48 430
11537.50 435
11538.51 477
11539.53 489
11540.54 467
11541.56 512
11542.57 459
11543.59 479
11544.60 476
11545.61 475
11546.63 497
11547.64 496
11548.66 514
11549.67 525
11550.69 522
11551.70 502
11552.72 472
11553.74 489
11554.75 512
11555.77 507
11556.78 543
11557.80 546
11558.81 557
11559.83 549
11560.84 575
11561.86 521
11562.87 524
11563.89 561
11564.91 558
11565.92 537
11566.94 552
11567.95 555
11568.97 556
11569.98 527
11571.00 513
11572.02 572
11573.03 569
11574.05 570
11575.06 591
11576.08 580
11577.10 612
11578.11 600
11579.13 649
11580.15 640
11581.16 668
11582.18 634
11583.20 696
11584.21 699
11585.23 679
11586.25 667
11587.26 684
11588.28 696
11589.30 728
11590.31 749
11591.33 779
11592.35 794
11593.36 781
11594.38 886
11595.40 1017
11596.41 1140
11597.43 1172
11598.45 1282
11599.47 1382
11600.48 1419
11601.50 1464
11602.52 1376
11603.53 1339
11604.55 1232
11605.57 1134
11606.59 1015
11607.60 893
11608.62 828
11609.64 760
11610.66 728
11611.68 646
11612.69 623
11613.71 612
11614.73 593
11615.75 603
11616.76 553
11617.78 557
11618.80 578
11619.82 582
11620.84 539
11621.86 578
11622.87 576
11623.89 520
11624.91 516
11625.93 537
11626.95 523
11627.97 542
11628.98 515
11630.00 519
11631.02 489
11632.04 529
11633.06 534
11634.08 580
11635.10 606
11636.11 558
11637.13 545
11638.15 525
11639.17 522
11640.19 527
11641.21 550
11642.23 531
11643.25 544
11644.27 524
11645.29 478
11646.31 476
11647.32 499
11648.34 533
11649.36 459
11650.38 504
11651.40 501
11652.42 507
11653.44 532
11654.46 480
11655.48 442
11656.50 512
11657.52 539
11658.54 500
11659.56 500
11660.58 497
11661.60 503
11662.62 517
11663.64 495
11664.66 505
11665.68 505
11666.70 502
11667.72 465
11668.74 496
11669.76 528
11670.78 475
11671.80 562
11672.82 528
11673.84 532
11674.86 554
11675.88 581
11676.90 572
11677.92 507
11678.95 520
11679.97 501
11680.99 528
11682.01 549
11683.03 558
11684.05 540
11685.07 540
11686.09 524
11687.11 531
11688.13 516
11689.16 497
11690.18 486
11691.20 480
11692.22 459
11693.24 483
11694.26 480
11695.28 480
11696.30 511
11697.33 487
11698.35 556
11699.37 489
11700.39 525
11701.41 466
11702.43 446
11703.46 470
11704.48 480
11705.50 479
11706.52 464
11707.54 493
11708.57 467
11709.59 445
11710.61 462
11711.63 504
11712.65 477
11713.68 467
11714.70 446
11715.72 492
11716.74 439
11717.77 481
11718.79 487
11719.81 461
11720.83 460
11721.86 423
11722.88 435
11723.90 437
11724.92 446
11725.95 418
11726.97 416
11727.99 465
11729.01 505
11730.04 507
11731.06 465
11732.08 485
11733.11 484
11734.13 479
11735.15 473
11736.18 429
11737.20 466
11738.22 433
11739.25 435
11740.27 462
11741.29 407
11742.32 429
11743.34 433
11744.36 448
11745.39 419
11746.41 434
11747.43 463
11748.46 486
11749.48 448
11750.51 468
11751.53 460
11752.55 467
11753.58 499
11754.60 459
11755.63 454
11756.65 425
11757.67 465
11758.70 465
11759.72 435
11760.75 456
11761.77 429
11762.80 447
11763.82 436
11764.84 411
11765.87 435
11766.89 446
11767.92 451
11768.94 411
11769.97 400
11770.99 483
11772.02 457
11773.04 440
11774.07 432
11775.09 441
11776.12 444
11777.14 470
11778.17 454
11779.19 442
11780.22 424
11781.24 433
11782.27 416
11783.29 413
11784.32 414
11785.34 445
11786.37 446
11787.39 460
11788.42 435
11789.45 433
11790.47 483
11791.50 497
11792.52 473
11793.55 465
11794.57 427
11795.60 451
11796.63 419
11797.65 407
11798.68 455
11799.70 456
11800.73 454
11801.75 433
11802.78 440
11803.81 392
11804.83 453
11805.86 492
11806.89 497
11807.91 487
11808.94 435
11809.97 458
11810.99 436
11812.02 451
11813.04 468
11814.07 464
11815.10 423
11816.12 405
11817.15 437
11818.18 500
11819.21 459
11820.23 438
11821.26 479
11822.29 431
11823.31 436
11824.34 466
11825.37 490
11826.39 482
11827.42 461
11828.45 453
11829.48 521
11830.50 504
11831.53 474
11832.56 470
11833.59 484
11834.61 495
11835.64 467
11836.67 493
11837.70 446
11838.72 498
11839.75 485
11840.78 475
11841.81 458
11842.83 489
11843.86 471
11844.89 494
11845.92 498
11846.95 501
11847.97 489
11849.00 502
11850.03 478
11851.06 482
11852.09 516
11853.12 488
11854.14 506
11855.17 505
11856.20 476
11857.23 496
11858.26 487
11859.29 518
11860.32 554
11861.34 517
11862.37 524
11863.40 519
11864.43 500
11865.46 526
11866.49 550
11867.52 473
11868.55 498
11869.57 484
11870.60 498
11871.63 510
11872.66 522
11873.69 575
11874.72 559
11875.75 550
11876.78 540
11877.81 517
11878.84 522
11879.87 561
11880.90 477
11881.93 469
11882.96 540
11883.99 586
11885.02 539
11886.05 589
11887.08 620
11888.11 585
11889.14 602
11890.16 611
11891.19 603
11892.22 579
11893.26 612
11894.29 644
11895.32 614
11896.35 583
11897.38 639
11898.41 709
11899.44 639
11900.47 685
11901.50 708
11902.53 790
11903.56 735
11904.59 732
11905.62 731
11906.65 744
11907.68 716
11908.71 655
11909.74 696
11910.77 641
11911.80 684
11912.83 726
11913.87 685
11914.90 650
11915.93 619
11916.96 705
11917.99 701
11919.02 707
11920.05 650
11921.08 704
11922.11 713
11923.15 665
11924.18 620
11925.21 718
11926.24 752
11927.27 801
11928.30 867
11929.34 906
11930.37 959
11931.40 1048
11932.43 1090
11933.46 1132
11934.49 1045
11935.53 978
11936.56 1022
11937.59 946
11938.62 865
11939.65 799
11940.69 791
11941.72 743
11942.75 674
11943.78 627
11944.82 648
11945.85 598
11946.88 644
11947.91 618
11948.94 619
11949.98 547
11951.01 572
11952.04 593
11953.08 539
11954.11 547
11955.14 568
11956.17 594
11957.21 578
11958.24 589
11959.27 584
11960.31 541
11961.34 581
11962.37 615
11963.40 548
11964.44 590
11965.47 547
11966.50 552
11967.54 585
11968.57 554
11969.60 594
11970.64 554
11971.67 557
11972.70 577
11973.74 605
11974.77 556
11975.81 532
11976.84 565
11977.87 577
11978.91 574
11979.94 581
11980.97 532
11982.01 579
11983.04 555
11984.08 543
11985.11 526
11986.14 584
11987.18 592
11988.21 578
11989.25 583
11990.28 586
11991.32 605
11992.35 604
11993.38 564
11994.42 556
11995.45 559
11996.49 592
11997.52 606
11998.56 601
11999.59 571
12000.63 558
12001.66 599
12002.70 612
12003.73 615
12004.77 636
12005.80 698
12006.84 686
12007.87 639
12008.91 614
12009.94 616
12010.98 638
12012.01 640
12013.05 651
12014.08 641
12015.12 684
12016.15 686
12017.19 697
12018.22 710
12019.26 708
12020.29 702
12021.33 712
12022.37 698
12023.40 726
12024.44 735
12025.47 670
12026.51 656
12027.54 658
12028.58 667
12029.62 655
12030.65 677
12031.69 642
12032.72 642
12033.76 673
12034.80 662
12035.83 683
12036.87 632
12037.91 674
12038.94 646
12039.98 658
12041.01 621
12042.05 593
12043.09 587
12044.12 633
12045.16 619
12046.20 608
12047.23 679
12048.27 662
12049.31 662
12050.35 665
12051.38 628
12052.42 624
12053.46 666
12054.49 591
12055.53 622
12056.57 636
12057.60 641
12058.64 604
12059.68 642
12060.72 654
12061.75 648
12062.79 664
12063.83 656
12064.87 673
12065.90 624
12066.94 645
12067.98 670
12069.02 656
12070.05 688
12071.09 649
12072.13 651
12073.17 666
12074.21 655
12075.24 660
12076.28 681
12077.32 644
12078.36 649
12079.40 646
12080.43 672
12081.47 655
12082.51 661
12083.55 683
12084.59 628
12085.63 693
12086.66 694
12087.70 683
12088.74 734
12089.78 770
12090.82 739
12091.86 717
12092.90 748
12093.93 758
12094.97 735
12096.01 770
12097.05 767
12098.09 840
12099.13 836
12100.17 868
12101.21 916
12102.25 969
12103.28 893
12104.32 1012
12105.36 1019
12106.40 942
12107.44 911
12108.48 912
12109.52 855
12110.56 802
12111.60 784
12112.64 719
12113.68 691
12114.72 696
12115.76 664
12116.80 633
12117.84 650
12118.88 611
12119.92 636
12120.96 598
12122.00 530
12123.04 568
12124.08 589
12125.12 594
12126.16 570
12127.20 536
12128.24 546
12129.28 548
12130.32 550
12131.36 547
12132.40 565
12133.44 584
12134.48 593
12135.52 584
12136.56 585
12137.60 555
12138.64 528
12139.68 602
12140.72 549
12141.76 551
12142.81 551
12143.85 605
12144.89 565
12145.93 536
12146.97 574
12148.01 533
12149.05 558
12150.09 549
12151.13 535
12152.18 473
12153.22 521
12154.26 530
12155.30 503
12156.34 529
12157.38 515
12158.42 502
12159.47 528
12160.51 475
12161.55 488
12162.59 556
12163.63 558
12164.67 502
12165.72 483
12166.76 535
12167.80 519
12168.84 498
12169.88 517
12170.93 490
12171.97 506
12173.01 491
12174.05 460
12175.09 508
12176.14 511
12177.18 515
12178.22 512
12179.26 515
12180.31 498
12181.35 500
12182.39 510
12183.43 509
12184.48 535
12185.52 524
12186.56 485
12187.60 526
12188.65 532
12189.69 518
12190.73 535
12191.78 511
12192.82 472
12193.86 504
12194.91 527
12195.95 513
12196.99 502
12198.04 464
12199.08 463
12200.12 477
12201.17 480
12202.21 511
12203.25 476
12204.30 506
12205.34 525
12206.38 536
12207.43 512
12208.47 499
12209.51 500
12210.56 533
12211.60 506
12212.65 515
12213.69 512
12214.73 476
12215.78 439
12216.82 472
12217.87 484
12218.91 508
12219.95 491
12221.00 479
12222.04 480
12223.09 491
12224.13 487
12225.17 497
12226.22 516
12227.26 502
12228.31 449
12229.35 484
12230.40 517
12231.44 523
12232.49 507
12233.53 500
12234.58 487
12235.62 489
12236.67 493
12237.71 512
12238.76 466
12239.80 460
12240.85 472
12241.89 471
12242.94 461
12243.98 461
12245.03 476
12246.07 520
12247.12 490
12248.16 440
12249.21 440
12250.25 494
12251.30 473
12252.34 464
12253.39 448
12254.44 442
12255.48 468
12256.53 460
12257.57 456
12258.62 426
12259.67 421
12260.71 453
12261.76 438
12262.80 460
12263.85 481
12264.90 485
12265.94 426
12266.99 446
12268.03 415
12269.08 434
12270.13 430
12271.17 422
12272.22 464
12273.27 442
12274.31 431
12275.36 449
12276.41 418
12277.45 393
12278.50 412
12279.55 480
12280.59 465
12281.64 439
12282.69 400
12283.73 420
12284.78 455
12285.83 410
12286.87 411
12287.92 438
12288.97 409
12290.01 435
12291.06 409
12292.11 440
12293.16 422
12294.20 403
12295.25 411
12296.30 434
12297.35 449
12298.39 484
12299.44 411
12300.49 448
12301.54 415
12302.58 408
12303.63 425
12304.68 432
12305.73 466
12306.78 430
12307.82 461
12308.87 421
12309.92 466
12310.97 491
12312.02 465
12313.06 447
12314.11 482
12315.16 445
12316.21 415
12317.26 404
12318.31 447
12319.35 417
12320.40 437
12321.45 461
12322.50 418
12323.55 418
12324.60 411
12325.65 406
12326.69 401
12327.74 430
12328.79 412
12329.84 427
12330.89 407
12331.94 425
12332.99 437
12334.04 421
12335.09 432
12336.13 434
12337.18 458
12338.23 449
12339.28 454
12340.33 452
12341.38 422
12342.43 403
12343.48 432
12344.53 397
12345.58 414
12346.63 421
12347.68 413
12348.73 407
12349.78 387
12350.83 388
12351.88 420
12352.93 404
12353.98 396
12355.03 420
12356.08 402
12357.13 404
12358.18 439
12359.23 418
12360.28 443
12361.33 444
12362.38 427
12363.43 421
12364.48 448
12365.53 456
12366.58 408
12367.63 423
12368.68 482
12369.73 444
12370.78 439
12371.83 396
12372.88 436
12373.93 432
12374.98 460
12376.04 459
12377.09 449
12378.14 415
12379.19 451
12380.24 434
12381.29 435
12382.34 422
12383.39 454
12384.44 435
12385.49 427
12386.55 435
12387.60 502
12388.65 486
12389.70 453
12390.75 474
12391.80 460
12392.85 416
12393.91 453
12394.96 480
12396.01 467
12397.06 484
12398.11 458
12399.17 487
12400.22 489
12401.27 506
12402.32 484
12403.37 483
12404.42 499
12405.48 507
12406.53 513
12407.58 474
12408.63 503
12409.69 506
12410.74 477
12411.79 501
12412.84 499
12413.90 492
12414.95 482
12416.00 528
12417.05 488
12418.11 479
12419.16 489
12420.21 499
12421.26 522
12422.32 494
12423.37 463
12424.42 458
12425.48 467
12426.53 513
12427.58 483
12428.63 505
12429.69 491
12430.74 550
12431.79 495
12432.85 531
12433.90 512
12434.95 512
12436.01 570
12437.06 545
12438.11 563
12439.17 561
12440.22 512
12441.28 486
12442.33 509
12443.38 509
12444.44 529
12445.49 547
12446.54 539
12447.60 526
12448.65 526
12449.71 494
12450.76 535
12451.81 558
12452.87 524
12453.92 528
12454.98 506
12456.03 540
12457.08 536
12458.14 564
12459.19 570
12460.25 572
12461.30 542
12462.36 573
12463.41 576
12464.47 581
12465.52 555
12466.58 548
12467.63 573
12468.68 590
12469.74 667
12470.79 586
12471.85 624
12472.90 641
12473.96 627
12475.01 637
12476.07 699
12477.12 724
12478.18 743
12479.24 701
12480.29 767
12481.35 727
12482.40 773
12483.46 739
12484.51 696
12485.57 752
12486.62 838
12487.68 935
12488.73 990
12489.79 1021
12490.85 1135
12491.90 1365
12492.96 1520
12494.01 1596
12495.07 1635
12496.13 1659
12497.18 1729
12498.24 1700
12499.29 1675
12500.35 1521
12501.41 1385
12502.46 1273
12503.52 1221
12504.57 1091
12505.63 942
12506.69 848
12507.74 873
12508.80 838
12509.86 776
12510.91 742
12511.97 691
12513.03 723
12514.08 686
12515.14 621
12516.20 676
12517.25 652
12518.31 687
12519.37 684
12520.42 655
12521.48 704
12522.54 721
12523.60 666
12524.65 643
12525.71 666
12526.77 655
12527.82 659
12528.88 659
12529.94 668
12531.00 664
12532.05 634
12533.11 722
12534.17 689
12535.23 679
12536.28 641
12537.34 644
12538.40 654
12539.46 651
12540.52 669
12541.57 634
12542.63 602
12543.69 620
12544.75 598
12545.81 599
12546.86 553
12547.92 547
12548.98 613
12550.04 583
12551.10 601
12552.15 592
12553.21 641
12554.27 620
12555.33 634
12556.39 633
12557.45 637
12558.51 598
12559.56 676
12560.62 671
12561.68 658
12562.74 673
12563.80 755
12564.86 692
12565.92 677
12566.98 722
12568.03 716
12569.09 767
12570.15 810
12571.21 793
12572.27 844
12573.33 886
12574.39 962
12575.45 949
12576.51 942
12577.57 983
12578.63 951
12579.69 946
12580.75 900
12581.81 842
12582.87 830
12583.93 826
12584.98 804
12586.04 720
12587.10 763
12588.16 773
12589.22 761
12590.28 720
12591.34 783
12592.40 781
12593.46 798
12594.52 764
12595.58 729
12596.64 727
12597.70 768
12598.77 760
12599.83 717
12600.89 608
12601.95 644
12603.01 683
12604.07 675
12605.13 626
12606.19 645
12607.25 639
12608.31 670
12609.37 670
12610.43 631
12611.49 601
12612.55 659
12613.61 658
12614.68 656
12615.74 675
12616.80 634
12617.86 649
12618.92 648
12619.98 635
12621.04 649
12622.10 564
12623.16 573
12624.23 599
12625.29 605
12626.35 620
12627.41 615
12628.47 590
12629.53 639
12630.59 634
12631.66 594
12632.72 614
12633.78 622
12634.84 628
12635.90 564
12636.97 606
12638.03 637
12639.09 649
12640.15 600
12641.21 616
12642.28 640
12643.34 630
12644.40 649
12645.46 632
12646.52 636
12647.59 606
12648.65 621
12649.71 650
12650.77 676
12651.84 642
12652.90 629
12653.96 704
12655.03 682
12656.09 685
12657.15 720
12658.21 774
12659.28 765
12660.34 718
12661.40 750
12662.46 747
12663.53 792
12664.59 784
12665.65 765
12666.72 740
12667.78 695
12668.84 700
12669.91 716
12670.97 652
12672.03 687
12673.10 647
12674.16 649
12675.22 675
12676.29 663
12677.35 636
12678.42 671
12679.48 630
12680.54 695
12681.61 630
12682.67 629
12683.73 653
12684.80 718
12685.86 672
12686.93 661
12687.99 694
12689.05 683
12690.12 727
12691.18 744
12692.25 730
12693.31 713
12694.38 738
12695.44 714
12696.50 690
12697.57 725
12698.63 717
12699.70 715
12700.76 684
12701.83 711
12702.89 776
12703.96 767
12705.02 767
12706.09 775
12707.15 726
12708.22 784
12709.28 730
12710.35 679
12711.41 629
12712.48 667
12713.54 738
12714.61 675
12715.67 629
12716.74 651
12717.80 628
12718.87 601
12719.93 650
12721.00 672
12722.06 643
12723.13 616
12724.19 670
12725.26 645
12726.33 677
12727.39 641
12728.46 620
12729.52 624
12730.59 618
12731.66 651
12732.72 624
12733.79 662
12734.85 669
12735.92 646
12736.99 631
12738.05 664
12739.12 625
12740.18 611
12741.25 598
12742.32 559
12743.38 592
12744.45 624
12745.52 624
12746.58 606
12747.65 580
12748.72 582
12749.78 549
12750.85 572
12751.92 553
12752.98 552
12754.05 517
12755.12 556
12756.18 526
12757.25 458
12758.32 519
12759.38 459
12760.45 538
12761.52 504
12762.59 495
12763.65 540
12764.72 517
12765.79 532
12766.85 506
12767.92 545
12768.99 503
12770.06 502
12771.12 532
12772.19 517
12773.26 484
12774.33 502
12775.40 502
12776.46 498
12777.53 471
12778.60 454
12779.67 446
12780.73 500
12781.80 471
12782.87 499
12783.94 517
12785.01 533
12786.08 518
12787.14 535
12788.21 497
12789.28 531
12790.35 502
12791.42 491
12792.49 500
12793.55 521
12794.62 506
12795.69 471
12796.76 481
12797.83 447
12798.90 491
12799.97 473
12801.03 471
12802.10 477
12803.17 467
12804.24 473
12805.31 517
12806.38 499
12807.45 485
12808.52 491
12809.59 530
12810.66 450
12811.72 467
12812.79 497
12813.86 505
12814.93 490
12816.00 558
12817.07 529
12818.14 511
12819.21 578
12820.28 501
12821.35 496
12822.42 484
12823.49 493
12824.56 514
12825.63 468
12826.70 459
12827.77 478
12828.84 481
12829.91 479
12830.98 467
12832.05 482
12833.12 460
12834.19 482
12835.26 430
12836.33 433
12837.40 456
12838.47 441
12839.54 423
12840.61 461
12841.68 437
12842.75 411
12843.82 483
12844.89 485
12845.96 471
12847.04 446
12848.11 421
12849.18 467
12850.25 413
12851.32 412
12852.39 452
12853.46 441
12854.53 441
12855.60 405
12856.67 415
12857.75 425
12858.82 410
12859.89 413
12860.96 435
12862.03 403
12863.10 386
12864.17 436
12865.24 424
12866.32 406
12867.39 392
12868.46 390
12869.53 415
12870.60 393
12871.67 367
12872.75 395
12873.82 425
12874.89 442
12875.96 390
12877.03 390
12878.11 415
12879.18 413
12880.25 418
12881.32 382
12882.39 401
12883.47 374
12884.54 377
12885.61 410
12886.68 398
12887.76 363
12888.83 388
12889.90 383
12890.97 374
12892.05 451
12893.12 412
12894.19 403
12895.27 401
12896.34 394
12897.41 364
12898.48 371
12899.56 365
12900.63 367
12901.70 378
12902.78 350
12903.85 356
12904.92 350
12905.99 395
12907.07 365
12908.14 404
12909.21 410
12910.29 365
12911.36 372
12912.44 369
12913.51 398
12914.58 355
12915.66 414
12916.73 421
12917.80 369
12918.88 375
12919.95 310
12921.02 363
12922.10 385
12923.17 354
12924.25 386
12925.32 380
12926.39 409
12927.47 372
12928.54 355
12929.62 414
12930.69 369
12931.77 374
12932.84 355
12933.91 376
12934.99 382
12936.06 355
12937.14 361
12938.21 370
12939.29 353
12940.36 403
12941.44 384
12942.51 364
12943.59 370
12944.66 337
12945.73 369
12946.81 352
12947.88 351
12948.96 372
12950.03 367
12951.11 382
12952.18 372
12953.26 388
12954.34 360
12955.41 373
12956.49 386
12957.56 382
12958.64 358
12959.71 389
12960.79 413
12961.86 404
12962.94 364
12964.01 409
12965.09 374
12966.17 334
12967.24 370
12968.32 379
12969.39 411
12970.47 441
12971.54 403
12972.62 420
12973.70 379
12974.77 364
12975.85 375
12976.93 399
12978.00 370
12979.08 377
12980.15 387
12981.23 410
12982.31 383
12983.38 384
12984.46 379
12985.54 432
12986.61 427
12987.69 393
12988.77 346
12989.84 412
12990.92 439
12992.00 398
12993.07 410
12994.15 376
12995.23 367
12996.30 376
12997.38 372
12998.46 382
12999.53 389
13000.61 427
13001.69 450
13002.77 418
13003.84 395
13004.92 390
13006.00 406
13007.08 384
13008.15 411
13009.23 439
13010.31 377
13011.39 391
13012.46 409
13013.54 404
13014.62 394
13015.70 432
13016.77 416
13017.85 441
13018.93 409
13020.01 410
13021.09 439
13022.16 390
13023.24 433
13024.32 419
13025.40 413
13026.48 413
13027.56 454
13028.63 440
13029.71 446
13030.79 413
13031.87 423
13032.95 430
13034.03 425
13035.10 405
13036.18 466
13037.26 471
13038.34 460
13039.42 443
13040.50 407
13041.58 424
13042.66 402
13043.73 379
13044.81 403
13045.89 452
13046.97 452
13048.05 439
13049.13 373
13050.21 408
13051.29 434
13052.37 427
13053.45 442
13054.53 448
13055.61 411
13056.69 439
13057.76 437
13058.84 427
13059.92 386
13061.00 367
13062.08 428
13063.16 438
13064.24 401
13065.32 389
13066.40 376
13067.48 380
13068.56 372
13069.64 389
13070.72 408
13071.80 368
13072.88 387
13073.96 410
13075.04 428
13076.12 416
13077.20 375
13078.28 401
13079.36 391
13080.44 407
13081.53 405
13082.61 386
13083.69 389
13084.77 377
13085.85 347
13086.93 373
13088.01 374
13089.09 359
13090.17 381
13091.25 389
13092.33 361
13093.41 373
13094.49 385
13095.58 331
13096.66 366
13097.74 355
13098.82 365
13099.90 353
13100.98 348
13102.06 397
13103.14 378
13104.23 383
13105.31 331
13106.39 390
13107.47 354
13108.55 375
13109.63 350
13110.72 380
13111.80 370
13112.88 361
13113.96 340
13115.04 332
13116.13 333
13117.21 381
13118.29 376
13119.37 384
13120.45 340
13121.54 382
13122.62 378
13123.70 331
13124.78 361
13125.86 394
13126.95 368
13128.03 348
13129.11 377
13130.19 322
13131.28 352
13132.36 358
13133.44 375
13134.52 365
13135.61 354
13136.69 349
13137.77 379
13138.86 389
13139.94 353
13141.02 384
13142.11 346
13143.19 385
13144.27 369
13145.35 331
13146.44 342
13147.52 368
13148.60 381
13149.69 374
13150.77 383
13151.85 352
13152.94 406
13154.02 344
13155.10 373
13156.19 352
13157.27 338
13158.36 324
13159.44 365
13160.52 352
13161.61 337
13162.69 341
13163.77 326
13164.86 327
13165.94 319
13167.03 302
13168.11 383
13169.19 341
13170.28 353
13171.36 348
13172.45 408
13173.53 410
13174.62 325
13175.70 361
13176.79 349
13177.87 361
13178.95 346
13180.04 398
13181.12 363
13182.21 348
13183.29 350
13184.38 354
13185.46 337
13186.55 367
13187.63 361
13188.72 374
13189.80 363
13190.89 318
13191.97 332
13193.06 376
13194.14 366
13195.23 348
13196.31 345
13197.40 330
13198.48 393
13199.57 409
13200.65 419
13201.74 384
13202.83 400
13203.91 412
13205.00 399
13206.08 412
13207.17 404
13208.25 370
13209.34 361
13210.43 368
13211.51 331
13212.60 370
13213.68 376
13214.77 385
13215.86 352
13216.94 385
13218.03 391
13219.11 380
13220.20 369
13221.29 375
13222.37 420
13223.46 347
13224.55 359
13225.63 390
13226.72 364
13227.80 343
13228.89 372
13229.98 387
13231.06 360
13232.15 351
13233.24 378
13234.32 377
13235.41 398
13236.50 375
13237.59 355
13238.67 404
13239.76 375
13240.85 393
13241.93 362
13243.02 398
13244.11 389
13245.20 360
13246.28 365
13247.37 387
13248.46 393
13249.55 361
13250.63 375
13251.72 386
13252.81 375
13253.90 383
13254.98 386
13256.07 363
13257.16 350
13258.25 397
13259.33 384
13260.42 374
13261.51 382
13262.60 378
13263.69 405
13264.77 399
13265.86 384
13266.95 401
13268.04 399
13269.13 399
13270.22 377
13271.30 383
13272.39 397
13273.48 394
13274.57 441
13275.66 416
13276.75 366
13277.83 371
13278.92 379
13280.01 385
13281.10 379
13282.19 410
13283.28 440
13284.37 444
13285.46 402
13286.55 376
13287.63 392
13288.72 451
13289.81 420
13290.90 406
13291.99 428
13293.08 412
13294.17 420
13295.26 414
13296.35 423
13297.44 398
13298.53 441
13299.62 456
13300.71 455
13301.80 466
13302.89 426
13303.97 429
13305.06 413
13306.15 425
13307.24 472
13308.33 449
13309.42 436
13310.51 451
13311.60 492
13312.69 479
13313.78 487
13314.87 477
13315.96 465
13317.05 538
13318.14 495
13319.24 482
13320.33 455
13321.42 459
13322.51 460
13323.60 432
13324.69 425
13325.78 445
13326.87 424
13327.96 446
13329.05 454
13330.14 430
13331.23 420
13332.32 448
13333.41 428
13334.50 447
13335.60 494
13336.69 478
13337.78 476
13338.87 427
13339.96 409
13341.05 445
13342.14 459
13343.23 459
13344.32 492
13345.42 473
13346.51 485
13347.60 500
13348.69 497
13349.78 510
13350.87 505
13351.97 511
13353.06 479
13354.15 489
13355.24 449
13356.33 436
13357.42 461
13358.52 464
13359.61 476
13360.70 473
13361.79 489
13362.88 540
13363.98 554
13365.07 526
13366.16 559
13367.25 603
13368.35 589
13369.44 599
13370.53 572
13371.62 540
13372.72 598
13373.81 571
13374.90 575
13375.99 536
13377.09 580
13378.18 516
13379.27 500
13380.36 498
13381.46 485
13382.55 480
13383.64 436
13384.74 469
13385.83 423
13386.92 428
13388.02 417
13389.11 428
13390.20 442
13391.30 418
13392.39 445
13393.48 456
13394.58 427
13395.67 433
13396.76 442
13397.86 432
13398.95 437
13400.04 472
13401.14 442
13402.23 440
13403.32 413
13404.42 423
13405.51 437
13406.61 436
13407.70 429
13408.79 436
13409.89 424
13410.98 423
13412.08 453
13413.17 428
13414.26 420
13415.36 411
13416.45 451
13417.55 401
13418.64 454
13419.74 420
13420.83 445
13421.93 445
13423.02 447
13424.11 454
13425.21 417
13426.30 429
13427.40 453
13428.49 477
13429.59 478
13430.68 455
13431.78 462
13432.87 479
13433.97 433
13435.06 441
13436.16 429
13437.25 471
13438.35 493
13439.44 459
13440.54 499
13441.63 438
13442.73 441
13443.83 448
13444.92 476
13446.02 466
13447.11 482
13448.21 479
13449.30 488
13450.40 498
13451.49 497
13452.59 470
13453.69 468
13454.78 471
13455.88 509
13456.97 492
13458.07 499
13459.17 499
13460.26 512
13461.36 483
13462.45 492
13463.55 523
13464.65 535
13465.74 503
13466.84 479
13467.94 492
13469.03 499
13470.13 494
13471.23 490
13472.32 560
13473.42 500
13474.52 493
13475.61 515
13476.71 508
13477.81 516
13478.90 479
13480.00 539
13481.10 528
13482.19 496
13483.29 475
13484.39 520
13485.48 527
13486.58 576
13487.68 521
13488.78 549
13489.87 554
13490.97 534
13492.07 521
13493.17 543
13494.26 594
13495.36 570
13496.46 583
13497.56 602
13498.65 656
13499.75 633
13500.85 663
13501.95 647
13503.04 697
13504.14 664
13505.24 669
13506.34 670
13507.44 692
13508.53 677
13509.63 654
13510.73 638
13511.83 574
13512.93 542
13514.03 542
13515.12 588
13516.22 553
13517.32 524
13518.42 498
13519.52 507
13520.62 498
13521.71 522
13522.81 495
13523.91 461
13525.01 470
13526.11 453
13527.21 456
13528.31 434
13529.41 443
13530.51 446
13531.60 459
13532.70 457
13533.80 452
13534.90 426
13536.00 448
13537.10 453
13538.20 463
13539.30 483
13540.40 511
13541.50 454
13542.60 491
13543.70 425
13544.80 438
13545.90 456
13547.00 403
13548.09 456
13549.19 478
13550.29 481
13551.39 396
13552.49 400
13553.59 432
13554.69 468
13555.79 442
13556.89 436
13557.99 421
13559.09 445
13560.19 458
13561.29 496
13562.39 427
13563.50 442
13564.60 435
13565.70 449
13566.80 443
13567.90 399
13569.00 470
13570.10 415
13571.20 406
13572.30 396
13573.40 415
13574.50 447
13575.60 477
13576.70 446
13577.80 453
13578.90 424
13580.01 464
13581.11 434
13582.21 420
13583.31 431
13584.41 444
13585.51 454
13586.61 416
13587.71 435
13588.81 423
13589.92 445
13591.02 414
13592.12 420
13593.22 438
13594.32 436
13595.42 448
13596.53 409
13597.63 454
13598.73 425
13599.83 438
13600.93 442
13602.03 465
13603.14 427
13604.24 452
13605.34 454
13606.44 483
13607.54 493
13608.65 524
13609.75 438
13610.85 486
13611.95 500
13613.06 445
13614.16 428
13615.26 407
13616.36 461
13617.47 449
13618.57 420
13619.67 431
13620.77 484
13621.88 471
13622.98 520
13624.08 469
13625.18 459
13626.29 422
13627.39 453
13628.49 477
13629.60 456
13630.70 383
13631.80 411
13632.91 534
13634.01 479
13635.11 454
13636.21 386
13637.32 482
13638.42 457
13639.53 460
13640.63 438
13641.73 466
13642.84 427
13643.94 434
13645.04 433
13646.15 403
13647.25 438
13648.35 484
13649.46 439
13650.56 398
13651.67 420
13652.77 429
13653.87 436
13654.98 442
13656.08 453
13657.19 435
13658.29 436
13659.39 444
13660.50 421
13661.60 380
13662.71 434
13663.81 411
13664.92 401
13666.02 430
13667.12 406
13668.23 400
13669.33 391
13670.44 411
13671.54 397
13672.65 378
13673.75 385
13674.86 403
13675.96 431
13677.07 413
13678.17 397
13679.28 416
13680.38 416
13681.49 401
13682.59 408
13683.70 383
13684.80 408
13685.91 422
13687.01 413
13688.12 369
13689.22 383
13690.33 422
13691.44 422
13692.54 408
13693.65 399
13694.75 382
13695.86 409
13696.96 437
13698.07 432
13699.18 419
13700.28 426
13701.39 416
13702.49 438
13703.60 442
13704.71 432
13705.81 467
13706.92 433
13708.02 388
13709.13 415
13710.24 432
13711.34 445
13712.45 463
13713.56 458
13714.66 420
13715.77 439
13716.87 462
13717.98 455
13719.09 424
13720.19 453
13721.30 445
13722.41 453
13723.51 454
13724.62 455
13725.73 451
13726.84 466
13727.94 500
13729.05 476
13730.16 458
13731.26 510
13732.37 506
13733.48 478
13734.59 509
13735.69 507
13736.80 533
13737.91 502
13739.01 480
13740.12 466
13741.23 528
13742.34 453
13743.45 493
13744.55 520
13745.66 475
13746.77 539
13747.88 577
13748.98 566
13750.09 547
13751.20 536
13752.31 613
13753.42 561
13754.52 565
13755.63 593
13756.74 599
13757.85 570
13758.96 585
13760.06 607
13761.17 600
13762.28 549
13763.39 583
13764.50 634
13765.61 616
13766.72 704
13767.82 708
13768.93 746
13770.04 786
13771.15 797
13772.26 853
13773.37 826
13774.48 859
13775.59 813
13776.69 858
13777.80 835
13778.91 789
13780.02 763
13781.13 749
13782.24 744
13783.35 662
13784.46 596
13785.57 568
13786.68 602
13787.79 577
13788.90 574
13790.01 600
13791.12 540
13792.22 573
13793.33 578
13794.44 557
13795.55 568
13796.66 536
13797.77 562
13798.88 541
13799.99 576
13801.10 536
13802.21 540
13803.32 535
13804.43 533
13805.54 540
13806.65 508
13807.76 548
13808.87 519
13809.98 538
13811.09 505
13812.20 493
13813.32 549
13814.43 539
13815.54 517
13816.65 497
13817.76 534
13818.87 550
13819.98 507
13821.09 532
13822.20 486
13823.31 553
13824.42 570
13825.53 480
13826.64 515
13827.76 517
13828.87 537
13829.98 471
13831.09 500
13832.20 474
13833.31 531
13834.42 521
13835.53 540
13836.65 491
13837.76 506
13838.87 489
13839.98 499
13841.09 527
13842.20 455
13843.31 465
13844.43 496
13845.54 538
13846.65 479
13847.76 489
13848.87 477
13849.99 518
13851.10 506
13852.21 518
13853.32 515
13854.43 538
13855.55 541
13856.66 537
13857.77 526
13858.88 518
13859.99 514
13861.11 614
13862.22 560
13863.33 585
13864.44 611
13865.56 589
13866.67 598
13867.78 634
13868.89 575
13870.01 592
13871.12 586
13872.23 562
13873.35 556
13874.46 568
13875.57 567
13876.68 543
13877.80 544
13878.91 524
13880.02 505
13881.14 547
13882.25 515
13883.36 539
13884.48 518
13885.59 521
13886.70 531
13887.82 544
13888.93 526
13890.04 531
13891.16 548
13892.27 550
13893.39 581
13894.50 547
13895.61 522
13896.73 559
13897.84 585
13898.95 546
13900.07 528
13901.18 599
13902.30 598
13903.41 603
13904.52 563
13905.64 495
13906.75 524
13907.87 561
13908.98 543
13910.10 528
13911.21 506
13912.32 508
13913.44 543
13914.55 518
13915.67 463
13916.78 481
13917.90 527
13919.01 530
13920.13 514
13921.24 461
13922.36 435
13923.47 504
13924.59 521
13925.70 504
13926.82 472
13927.93 506
13929.05 531
13930.16 522
13931.28 460
13932.39 488
13933.51 527
13934.62 554
13935.74 503
13936.85 475
13937.97 493
13939.08 489
13940.20 516
13941.32 529
13942.43 485
13943.55 458
13944.66 481
13945.78 494
13946.89 531
13948.01 487
13949.13 510
13950.24 487
13951.36 476
13952.47 447
13953.59 471
13954.71 493
13955.82 444
13956.94 475
13958.05 479
13959.17 487
13960.29 451
13961.40 460
13962.52 512
13963.64 443
13964.75 416
13965.87 434
13966.99 401
13968.10 440
13969.22 456
13970.34 470
13971.45 475
13972.57 525
13973.69 501
13974.80 491
13975.92 458
13977.04 465
13978.16 497
13979.27 450
13980.39 457
13981.51 476
13982.62 488
13983.74 492
13984.86 480
13985.98 470
13987.09 455
13988.21 465
13989.33 449
13990.45 464
13991.56 463
13992.68 448
13993.80 455
13994.92 461
13996.03 455
13997.15 499
13998.27 509
13999.39 501
14000.51 514
14001.62 501
14002.74 483
14003.86 495
14004.98 480
14006.10 493
14007.21 481
14008.33 497
14009.45 486
14010.57 516
14011.69 515
14012.81 497
14013.93 518
14015.04 485
14016.16 482
14017.28 500
14018.40 539
14019.52 522
14020.64 508
14021.76 494
14022.87 508
14023.99 524
14025.11 523
14026.23 527
14027.35 533
14028.47 531
14029.59 530
14030.71 528
14031.83 501
14032.95 486
14034.07 462
14035.19 512
14036.30 508
14037.42 516
14038.54 465
14039.66 470
14040.78 487
14041.90 432
14043.02 470
14044.14 481
14045.26 477
14046.38 457
14047.50 493
14048.62 473
14049.74 438
14050.86 454
14051.98 488
14053.10 482
14054.22 488
14055.34 490
14056.46 480
14057.58 479
14058.70 445
14059.82 481
14060.94 468
14062.06 448
14063.18 496
14064.30 529
14065.43 462
14066.55 481
14067.67 544
14068.79 532
14069.91 508
14071.03 479
14072.15 501
14073.27 514
14074.39 484
14075.51 501
14076.63 522
14077.75 532
14078.88 513
14080.00 522
14081.12 489
14082.24 522
14083.36 533
14084.48 551
14085.60 558
14086.72 515
14087.85 553
14088.97 563
14090.09 552
14091.21 535
14092.33 612
14093.45 612
14094.58 614
14095.70 604
14096.82 659
14097.94 682
14099.06 632
14100.19 624
14101.31 594
14102.43 628
14103.55 653
14104.67 617
14105.80 587
14106.92 610
14108.04 569
14109.16 559
14110.28 556
14111.41 557
14112.53 519
14113.65 530
14114.77 529
14115.90 524
14117.02 515
14118.14 526
14119.27 567
14120.39 523
14121.51 493
14122.63 453
14123.76 500
14124.88 463
14126.00 451
14127.13 452
14128.25 438
14129.37 454
14130.50 512
14131.62 515
14132.74 454
14133.86 508
14134.99 540
14136.11 508
14137.24 477
14138.36 508
14139.48 484
14140.61 492
14141.73 487
14142.85 489
14143.98 505
14145.10 506
14146.22 493
14147.35 471
14148.47 473
14149.60 488
14150.72 502
14151.84 525
14152.97 472
14154.09 426
14155.22 498
14156.34 521
14157.46 529
14158.59 483
14159.71 468
14160.84 452
14161.96 489
14163.09 483
14164.21 513
14165.34 515
14166.46 496
14167.58 467
14168.71 491
14169.83 478
14170.96 438
14172.08 460
14173.21 469
14174.33 460
14175.46 443
14176.58 497
14177.71 481
14178.83 488
14179.96 464
14181.08 503
14182.21 498
14183.33 477
14184.46 433
14185.59 448
14186.71 437
14187.84 436
14188.96 507
14190.09 532
14191.21 485
14192.34 455
14193.46 473
14194.59 472
14195.72 480
14196.84 441
14197.97 499
14199.09 481
14200.22 443
14201.35 475
14202.47 499
14203.60 471
14204.72 451
14205.85 484
14206.98 459
14208.10 430
14209.23 435
14210.35 435
14211.48 444
14212.61 436
14213.73 460
14214.86 446
14215.99 418
14217.11 464
14218.24 393
14219.37 395
14220.49 410
14221.62 446
14222.75 469
14223.87 419
14225.00 385
14226.13 421
14227.26 417
14228.38 417
14229.51 427
14230.64 423
14231.76 428
14232.89 404
14234.02 456
14235.15 424
14236.27 421
14237.40 402
14238.53 415
14239.66 424
14240.78 390
14241.91 409
14243.04 412
14244.17 409
14245.29 416
14246.42 369
14247.55 428
14248.68 411
14249.81 398
14250.93 415
14252.06 399
14253.19 411
14254.32 415
14255.45 380
14256.57 374
14257.70 375
14258.83 401
14259.96 406
14261.09 389
14262.22 407
14263.34 397
14264.47 399
14265.60 409
14266.73 428
14267.86 369
14268.99 355
14270.12 430
14271.24 412
14272.37 355
14273.50 377
14274.63 372
14275.76 396
14276.89 369
14278.02 370
14279.15 397
14280.28 373
14281.41 389
14282.54 370
14283.66 365
14284.79 406
14285.92 398
14287.05 381
14288.18 367
14289.31 324
14290.44 354
14291.57 358
14292.70 328
14293.83 368
14294.96 366
14296.09 345
14297.22 338
14298.35 354
14299.48 360
14300.61 344
14301.74 356
14302.87 391
14304.00 402
14305.13 363
14306.26 382
14307.39 388
14308.52 380
14309.65 387
14310.78 369
14311.91 345
14313.04 363
14314.17 323
14315.30 355
14316.43 369
14317.56 376
14318.69 362
14319.82 304
14320.96 313
14322.09 352
14323.22 335
14324.35 345
14325.48 319
14326.61 321
14327.74 368
14328.87 330
14330.00 356
14331.13 334
14332.27 363
14333.40 344
14334.53 377
14335.66 316
14336.79 309
14337.92 324
14339.05 342
14340.18 335
14341.32 338
14342.45 370
14343.58 375
14344.71 349
14345.84 331
14346.98 317
14348.11 343
14349.24 369
14350.37 339
14351.50 321
14352.63 324
14353.77 327
14354.90 352
14356.03 359
14357.16 323
14358.30 332
14359.43 377
14360.56 353
14361.69 339
14362.82 316
14363.96 324
14365.09 308
14366.22 323
14367.35 336
14368.49 327
14369.62 350
14370.75 373
14371.89 348
14373.02 304
14374.15 342
14375.28 376
14376.42 358
14377.55 344
14378.68 325
14379.82 337
14380.95 361
14382.08 348
14383.22 360
14384.35 325
14385.48 322
14386.62 331
14387.75 375
14388.88 361
14390.02 346
14391.15 363
14392.28 411
14393.42 330
14394.55 325
14395.68 359
14396.82 329
14397.95 363
14399.09 331
14400.22 290
14401.35 302
14402.49 372
14403.62 362
14404.76 351
14405.89 347
14407.02 371
14408.16 325
14409.29 379
14410.43 315
14411.56 318
14412.70 367
14413.83 322
14414.96 369
14416.10 347
14417.23 352
14418.37 345
14419.50 379
14420.64 371
14421.77 351
14422.91 375
14424.04 391
14425.18 340
14426.31 338
14427.45 345
14428.58 362
14429.72 386
14430.85 366
14431.99 344
14433.12 343
14434.26 356
14435.39 389
14436.53 427
14437.66 369
14438.80 368
14439.93 393
14441.07 383
14442.20 406
14443.34 379
14444.48 381
14445.61 369
14446.75 377
14447.88 353
14449.02 352
14450.15 350
14451.29 360
14452.43 364
14453.56 410
14454.70 386
14455.83 374
14456.97 350
14458.11 361
14459.24 350
14460.38 381
14461.52 363
14462.65 345
14463.79 369
14464.93 370
14466.06 358
14467.20 388
14468.33 406
14469.47 389
14470.61 390
14471.74 417
14472.88 408
14474.02 362
14475.16 398
14476.29 381
14477.43 405
14478.57 395
14479.70 397
14480.84 423
14481.98 387
14483.11 368
14484.25 362
14485.39 399
14486.53 369
14487.66 372
14488.80 427
14489.94 389
14491.08 376
14492.21 376
14493.35 362
14494.49 342
14495.63 367
14496.76 398
14497.90 400
14499.04 366
14500.18 349
14501.31 362
14502.45 398
14503.59 377
14504.73 373
14505.87 358
14507.01 347
14508.14 350
14509.28 382
14510.42 378
14511.56 375
14512.70 366
14513.83 372
14514.97 363
14516.11 331
14517.25 347
14518.39 330
14519.53 364
14520.67 344
14521.80 361
14522.94 343
14524.08 383
14525.22 322
14526.36 313
14527.50 304
14528.64 309
14529.78 332
14530.92 336
14532.05 332
14533.19 289
14534.33 312
14535.47 339
14536.61 363
14537.75 359
14538.89 362
14540.03 341
14541.17 320
14542.31 363
14543.45 412
14544.59 314
14545.73 333
14546.87 375
14548.01 354
14549.15 329
14550.29 291
14551.43 322
14552.57 355
14553.71 335
14554.85 327
14555.99 349
14557.13 323
14558.27 319
14559.41 337
14560.55 334
14561.69 355
14562.83 371
14563.97 356
14565.11 341
14566.25 325
14567.39 334
14568.53 334
14569.67 354
14570.81 332
14571.95 333
14573.09 327
14574.23 367
14575.37 387
14576.51 363
14577.66 340
14578.80 326
14579.94 335
14581.08 364
14582.22 351
14583.36 357
14584.50 359
14585.64 360
14586.78 407
14587.93 375
14589.07 346
14590.21 372
14591.35 393
14592.49 397
14593.63 402
14594.77 399
14595.92 384
14597.06 374
14598.20 401
14599.34 433
14600.48 397
14601.62 415
14602.77 390
14603.91 401
14605.05 392
14606.19 367
14607.33 365
14608.48 373
14609.62 389
14610.76 412
14611.90 414
14613.04 381
14614.19 384
14615.33 378
14616.47 448
14617.61 456
14618.76 439
14619.90 457
14621.04 425
14622.18 470
14623.33 433
14624.47 454
14625.61 465
14626.76 480
14627.90 478
14629.04 504
14630.18 517
14631.33 511
14632.47 508
14633.61 517
14634.76 493
14635.90 498
14637.04 514
14638.19 496
14639.33 509
14640.47 477
14641.62 457
14642.76 481
14643.90 418
14645.05 480
14646.19 436
14647.33 429
14648.48 410
14649.62 424
14650.76 420
14651.91 411
14653.05 412
14654.20 403
14655.34 345
14656.48 352
14657.63 382
14658.77 405
14659.92 393
14661.06 373
14662.20 397
14663.35 382
14664.49 382
14665.64 379
14666.78 379
14667.93 378
14669.07 370
14670.22 360
14671.36 347
14672.50 368
14673.65 337
14674.79 352
14675.94 360
14677.08 345
14678.23 352
14679.37 349
14680.52 377
14681.66 366
14682.81 340
14683.95 332
14685.10 356
14686.24 330
14687.39 361
14688.53 347
14689.68 333
14690.82 306
14691.97 337
14693.12 312
14694.26 320
14695.41 334
14696.55 316
14697.70 298
14698.84 326
14699.99 318
14701.13 333
14702.28 338
14703.43 340
14704.57 332
14705.72 320
14706.86 328
14708.01 337
14709.16 304
14710.30 325
14711.45 326
14712.59 300
14713.74 326
14714.89 310
14716.03 348
14717.18 321
14718.33 345
14719.47 320
14720.62 319
14721.77 334
14722.91 349
14724.06 366
14725.21 346
14726.35 327
14727.50 362
14728.65 371
14729.79 323
14730.94 344
14732.09 350
14733.23 321
14734.38 364
14735.53 359
14736.67 325
14737.82 372
14738.97 349
14740.12 327
14741.26 333
14742.41 371
14743.56 367
14744.71 352
14745.85 338
14747.00 321
14748.15 333
14749.30 327
14750.44 327
14751.59 353
14752.74 371
14753.89 336
14755.03 351
14756.18 325
14757.33 313
14758.48 332
14759.63 329
14760.77 355
14761.92 334
14763.07 326
14764.22 334
14765.37 371
14766.52 326
14767.66 370
14768.81 325
14769.96 327
14771.11 341
14772.26 358
14773.41 348
14774.55 345
14775.70 312
14776.85 382
14778.00 328
14779.15 361
14780.30 382
14781.45 382
14782.60 360
14783.74 347
14784.89 313
14786.04 317
14787.19 354
14788.34 388
14789.49 386
14790.64 361
14791.79 390
14792.94 370
14794.09 381
14795.24 390
14796.39 420
14797.54 447
14798.69 394
14799.83 377
14800.98 376
14802.13 385
14803.28 372
14804.43 362
14805.58 361
14806.73 365
14807.88 348
14809.03 363
14810.18 374
14811.33 360
14812.48 359
14813.63 353
14814.78 371
14815.93 342
14817.08 367
14818.23 345
14819.38 350
14820.53 346
14821.69 372
14822.84 330
14823.99 351
14825.14 380
14826.29 354
14827.44 329
14828.59 335
14829.74 344
14830.89 367
14832.04 362
14833.19 333
14834.34 319
14835.49 303
14836.65 297
14837.80 317
14838.95 342
14840.10 342
14841.25 340
14842.40 320
14843.55 314
14844.70 317
14845.85 320
14847.01 268
14848.16 308
14849.31 312
14850.46 305
14851.61 288
14852.76 272
14853.92 290
14855.07 266
14856.22 279
14857.37 314
14858.52 314
14859.67 326
14860.83 321
14861.98 276
14863.13 274
14864.28 265
14865.44 277
14866.59 275
14867.74 297
14868.89 286
14870.04 317
14871.20 280
14872.35 273
14873.50 345
14874.65 325
14875.81 331
14876.96 281
14878.11 300
14879.26 278
14880.42 315
14881.57 295
14882.72 282
14883.88 287
14885.03 348
14886.18 320
14887.33 294
14888.49 292
14889.64 291
14890.79 308
14891.95 311
14893.10 299
14894.25 287
14895.41 296
14896.56 300
14897.71 285
14898.87 294
14900.02 305
14901.17 311
14902.33 312
14903.48 264
14904.63 288
14905.79 298
14906.94 311
14908.10 324
14909.25 292
14910.40 299
14911.56 285
14912.71 341
14913.87 280
14915.02 279
14916.17 325
14917.33 325
14918.48 278
14919.64 270
14920.79 287
14921.94 293
14923.10 329
14924.25 329
14925.41 286
14926.56 258
14927.72 307
14928.87 319
14930.03 315
14931.18 258
14932.34 285
14933.49 310
14934.65 291
14935.80 263
14936.96 265
14938.11 286
14939.27 311
14940.42 268
14941.58 294
14942.73 297
14943.89 332
14945.04 321
14946.20 272
14947.35 305
14948.51 260
14949.66 288
14950.82 296
14951.97 323
14953.13 280
14954.28 283
14955.44 302
14956.60 340
14957.75 300
14958.91 295
14960.06 298
14961.22 269
14962.37 319
14963.53 301
14964.69 278
14965.84 299
14967.00 296
14968.16 300
14969.31 271
14970.47 258
14971.62 256
14972.78 278
14973.94 267
14975.09 239
14976.25 291
14977.41 262
14978.56 249
14979.72 279
14980.88 269
14982.03 264
14983.19 254
14984.35 315
14985.50 282
14986.66 282
14987.82 250
14988.97 273
14990.13 242
14991.29 238
14992.44 259
14993.60 286
14994.76 258
14995.92 277
14997.07 278
14998.23 273
14999.39 274
15000.55 266
15001.70 248
15002.86 253
15004.02 233
15005.18 246
15006.33 271
15007.49 245
15008.65 249
15009.81 232
15010.96 278
15012.12 243
15013.28 241
15014.44 237
15015.60 255
15016.75 282
15017.91 264
15019.07 264
15020.23 247
15021.39 237
15022.54 264
15023.70 257
15024.86 239
15026.02 235
15027.18 229
15028.34 268
15029.49 233
15030.65 226
15031.81 269
15032.97 234
15034.13 257
15035.29 248
15036.45 279
15037.61 250
15038.76 253
15039.92 272
15041.08 268
15042.24 246
15043.40 207
15044.56 236
15045.72 258
15046.88 270
15048.04 246
15049.20 238
15050.36 261
15051.51 263
15052.67 241
15053.83 231
15054.99 267
15056.15 254
15057.31 237
15058.47 259
15059.63 250
15060.79 247
15061.95 238
15063.11 250
15064.27 262
15065.43 246
15066.59 255
15067.75 248
15068.91 276
15070.07 236
15071.23 242
15072.39 286
15073.55 237
15074.71 250
15075.87 270
15077.03 266
15078.19 264
15079.35 251
15080.51 254
15081.67 233
15082.83 257
15083.99 241
15085.16 231
15086.32 191
15087.48 254
15088.64 263
15089.80 265
15090.96 249
15092.12 242
15093.28 235
15094.44 264
15095.60 243
15096.76 233
15097.93 236
15099.09 236
15100.25 248
15101.41 270
15102.57 250
15103.73 252
15104.89 254
15106.05 265
15107.22 247
15108.38 237
15109.54 263
15110.70 258
15111.86 246
15113.02 265
15114.19 242
15115.35 224
15116.51 231
15117.67 227
15118.83 256
15120.00 245
15121.16 230
15122.32 275
15123.48 244
15124.64 259
15125.81 253
15126.97 247
15128.13 240
15129.29 241
15130.46 252
15131.62 244
15132.78 234
15133.94 234
15135.11 244
15136.27 235
15137.43 234
15138.59 223
15139.76 232
15140.92 252
15142.08 253
15143.25 226
15144.41 233
15145.57 258
15146.73 253
15147.90 259
15149.06 264
15150.22 229
15151.39 242
15152.55 261
15153.71 264
15154.88 243
15156.04 247
15157.20 269
15158.37 244
15159.53 238
15160.69 238
15161.86 258
15163.02 252
15164.19 240
15165.35 273
15166.51 304
15167.68 283
15168.84 250
15170.00 259
15171.17 265
15172.33 257
15173.50 251
15174.66 266
15175.83 265
15176.99 279
15178.15 270
15179.32 253
15180.48 271
15181.65 266
15182.81 274
15183.98 314
15185.14 291
15186.30 267
15187.47 293
15188.63 314
15189.80 267
15190.96 270
15192.13 276
15193.29 276
15194.46 299
15195.62 265
15196.79 284
15197.95 309
15199.12 307
15200.28 297
15201.45 310
15202.61 275
15203.78 258
15204.94 262
15206.11 288
15207.27 302
15208.44 275
15209.61 290
15210.77 254
15211.94 305
15213.10 266
15214.27 307
15215.43 312
15216.60 294
15217.76 331
15218.93 296
15220.10 324
15221.26 347
15222.43 314
15223.59 347
15224.76 315
15225.93 371
15227.09 307
15228.26 318
15229.42 337
15230.59 338
15231.76 326
15232.92 337
15234.09 327
15235.26 379
15236.42 383
15237.59 373
15238.76 358
15239.92 297
15241.09 333
15242.26 300
15243.42 325
15244.59 310
15245.76 329
15246.92 294
15248.09 262
15249.26 295
15250.42 302
15251.59 288
15252.76 324
15253.93 306
15255.09 298
15256.26 249
15257.43 329
15258.60 336
15259.76 259
15260.93 298
15262.10 331
15263.26 294
15264.43 307
15265.60 299
15266.77 279
15267.94 317
15269.10 266
15270.27 318
15271.44 285
15272.61 288
15273.77 246
15274.94 262
15276.11 245
15277.28 274
15278.45 272
15279.62 251
15280.78 268
15281.95 260
15283.12 246
15284.29 275
15285.46 281
15286.62 252
15287.79 248
15288.96 255
15290.13 278
15291.30 290
15292.47 276
15293.64 267
15294.81 261
15295.97 255
15297.14 276
15298.31 231
15299.48 236
15300.65 253
15301.82 248
15302.99 276
15304.16 258
15305.33 251
15306.49 258
15307.66 303
15308.83 296
15310.00 290
15311.17 273
15312.34 273
15313.51 274
15314.68 271
15315.85 298
15317.02 259
15318.19 242
15319.36 259
15320.53 286
15321.70 230
15322.87 228
15324.04 234
15325.21 276
15326.38 297
15327.55 285
15328.72 252
15329.89 251
15331.06 238
15332.23 249
15333.40 256
15334.57 264
15335.74 277
15336.91 268
15338.08 298
15339.25 304
15340.42 272
15341.59 278
15342.76 304
15343.93 284
15345.10 307
15346.27 280
15347.44 297
15348.62 302
15349.79 312
15350.96 275
15352.13 287
15353.30 294
15354.47 257
15355.64 266
15356.81 276
15357.98 302
15359.15 270
15360.33 286
15361.50 280
15362.67 290
15363.84 303
15365.01 301
15366.18 287
15367.35 274
15368.53 294
15369.70 267
15370.87 290
15372.04 268
15373.21 283
15374.38 270
15375.56 285
15376.73 249
15377.90 276
15379.07 259
15380.24 309
15381.42 279
15382.59 252
15383.76 261
15384.93 295
15386.10 283
15387.28 290
15388.45 304
15389.62 314
15390.79 330
15391.97 286
15393.14 337
15394.31 331
15395.48 334
15396.66 320
15397.83 321
15399.00 338
15400.17 337
15401.35 315
15402.52 285
15403.69 310
15404.87 279
15406.04 289
15407.21 259
15408.39 293
15409.56 261
15410.73 310
15411.91 300
15413.08 296
15414.25 288
15415.42 277
15416.60 271
15417.77 296
15418.95 262
15420.12 297
15421.29 283
15422.47 286
15423.64 294
15424.81 262
15425.99 273
15427.16 266
15428.33 289
15429.51 257
15430.68 296
15431.86 280
15433.03 270
15434.20 263
15435.38 282
15436.55 250
15437.73 264
15438.90 250
15440.08 268
15441.25 245
15442.42 237
15443.60 251
15444.77 257
15445.95 281
15447.12 251
15448.30 241
15449.47 238
15450.65 274
15451.82 256
15453.00 272
15454.17 242
15455.35 240
15456.52 249
15457.70 253
15458.87 283
15460.05 300
15461.22 303
15462.40 259
15463.57 272
15464.75 247
15465.92 269
15467.10 281
15468.27 267
15469.45 280
15470.62 268
15471.80 284
15472.97 264
15474.15 246
15475.33 276
15476.50 243
15477.68 231
15478.85 248
15480.03 257
15481.20 272
15482.38 270
15483.56 244
15484.73 243
15485.91 234
15487.08 263
15488.26 271
15489.44 232
15490.61 236
15491.79 253
15492.97 276
15494.14 272
15495.32 226
15496.49 236
15497.67 264
15498.85 258
15500.02 271
15501.20 261
15502.38 248
15503.55 255
15504.73 255
15505.91 259
15507.08 246
15508.26 255
15509.44 275
15510.62 265
15511.79 307
15512.97 256
15514.15 265
15515.32 247
15516.50 274
15517.68 235
15518.86 228
15520.03 253
15521.21 259
15522.39 264
15523.57 253
15524.74 267
15525.92 280
15527.10 260
15528.28 259
15529.45 268
15530.63 287
15531.81 286
15532.99 272
15534.16 265
15535.34 226
15536.52 272
15537.70 250
15538.88 290
15540.06 258
15541.23 278
15542.41 255
15543.59 263
15544.77 261
15545.95 261
15547.12 257
15548.30 289
15549.48 281
15550.66 274
15551.84 267
15553.02 252
15554.20 278
15555.37 299
15556.55 283
15557.73 245
15558.91 256
15560.09 256
15561.27 283
15562.45 266
15563.63 300
15564.81 294
15565.98 294
15567.16 270
15568.34 251
15569.52 277
15570.70 268
15571.88 306
15573.06 251
15574.24 272
15575.42 306
15576.60 310
15577.78 279
15578.96 273
15580.14 275
15581.32 302
15582.50 301
15583.68 288
15584.86 338
15586.04 313
15587.22 305
15588.40 298
15589.58 316
15590.76 281
15591.94 303
15593.12 337
15594.30 293
15595.48 286
15596.66 296
15597.84 261
15599.02 303
15600.20 291
15601.38 298
15602.56 314
15603.74 315
15604.92 333
15606.10 336
15607.28 342
15608.46 330
15609.64 320
15610.82 314
15612.00 301
15613.19 299
15614.37 341
15615.55 294
15616.73 327
15617.91 317
15619.09 351
15620.27 378
15621.45 344
15622.63 321
15623.82 326
15625.00 323
15626.18 354
15627.36 373
15628.54 362
15629.72 368
15630.90 361
15632.09 334
15633.27 348
15634.45 344
15635.63 330
15636.81 359
15637.99 365
15639.18 365
15640.36 316
15641.54 346
15642.72 379
15643.90 389
15645.09 373
15646.27 371
15647.45 376
15648.63 374
15649.82 408
15651.00 355
15652.18 360
15653.36 383
15654.54 383
15655.73 421
15656.91 402
15658.09 421
15659.28 379
15660.46 413
15661.64 407
15662.82 360
15664.01 361
15665.19 396
15666.37 404
15667.55 405
15668.74 378
15669.92 393
15671.10 419
15672.29 415
15673.47 375
15674.65 343
15675.84 360
15677.02 409
15678.20 397
15679.39 373
15680.57 346
15681.75 372
15682.94 414
15684.12 374
15685.30 358
15686.49 366
15687.67 388
15688.86 343
15690.04 382
15691.22 377
15692.41 395
15693.59 351
15694.78 393
15695.96 354
15697.14 385
15698.33 380
15699.51 364
15700.70 365
15701.88 398
15703.06 412
15704.25 396
15705.43 448
15706.62 417
15707.80 412
15708.99 444
15710.17 420
15711.36 415
15712.54 387
15713.73 388
15714.91 395
15716.09 429
15717.28 445
15718.46 402
15719.65 420
15720.83 444
15722.02 438
15723.20 455
15724.39 407
15725.57 449
15726.76 437
15727.95 411
15729.13 432
15730.32 435
15731.50 415
15732.69 413
15733.87 459
15735.06 420
15736.24 417
15737.43 378
15738.61 414
15739.80 413
15740.99 443
15742.17 448
15743.36 428
15744.54 444
15745.73 444
15746.92 437
15748.10 498
15749.29 434
15750.47 439
15751.66 440
15752.85 426
15754.03 453
15755.22 448
15756.40 448
15757.59 440
15758.78 446
15759.96 457
15761.15 440
15762.34 440
15763.52 480
15764.71 452
15765.90 466
15767.08 457
15768.27 420
15769.46 388
15770.64 414
15771.83 437
15773.02 415
15774.20 400
15775.39 418
15776.58 414
15777.77 404
15778.95 432
15780.14 434
15781.33 424
15782.51 424
15783.70 403
15784.89 418
15786.08 374
15787.26 399
15788.45 406
15789.64 395
15790.83 411
15792.01 419
15793.20 364
15794.39 366
15795.58 406
15796.77 394
15797.95 360
15799.14 382
15800.33 380
15801.52 365
15802.71 330
15803.89 365
15805.08 335
15806.27 344
15807.46 347
15808.65 357
15809.84 338
15811.02 379
15812.21 360
15813.40 322
15814.59 344
15815.78 332
15816.97 346
15818.15 368
15819.34 316
15820.53 329
15821.72 353
15822.91 339
15824.10 308
15825.29 320
15826.48 320
15827.67 324
15828.85 345
15830.04 332
15831.23 334
15832.42 348
15833.61 337
15834.80 369
15835.99 336
15837.18 310
15838.37 296
15839.56 297
15840.75 308
15841.94 318
15843.13 302
15844.32 322
15845.51 297
15846.70 323
15847.89 311
15849.08 310
15850.27 318
15851.46 308
15852.65 315
15853.84 307
15855.03 307
15856.22 287
15857.41 345
15858.60 337
15859.79 355
15860.98 355
15862.17 357
15863.36 367
15864.55 339
15865.74 344
15866.93 339
15868.12 325
15869.31 340
15870.50 339
15871.69 310
15872.88 299
15874.07 371
15875.26 349
15876.45 303
15877.64 320
15878.84 347
15880.03 365
15881.22 348
15882.41 321
15883.60 279
15884.79 332
15885.98 373
15887.17 342
15888.36 314
15889.56 302
15890.75 320
15891.94 345
15893.13 319
15894.32 336
15895.51 354
15896.71 385
15897.90 354
15899.09 299
15900.28 337
15901.47 387
15902.66 401
15903.86 404
15905.05 409
15906.24 365
15907.43 374
15908.62 384
15909.82 386
15911.01 360
15912.20 387
15913.39 421
15914.58 380
15915.78 391
15916.97 364
15918.16 409
15919.35 389
15920.55 365
15921.74 382
15922.93 411
15924.12 408
15925.32 369
15926.51 370
15927.70 365
15928.90 386
15930.09 362
15931.28 371
15932.47 385
15933.67 366
15934.86 350
15936.05 339
15937.25 373
15938.44 381
15939.63 361
15940.83 363
15942.02 364
15943.21 355
15944.41 347
15945.60 370
15946.79 320
15947.99 355
15949.18 331
15950.37 321
15951.57 344
15952.76 316
15953.96 308
15955.15 293
15956.34 308
15957.54 301
15958.73 296
15959.92 303
15961.12 292
15962.31 324
15963.51 298
15964.70 272
15965.90 291
15967.09 294
15968.28 280
15969.48 270
15970.67 263
15971.87 324
15973.06 306
15974.26 299
15975.45 249
15976.65 243
15977.84 285
15979.03 303
15980.23 270
15981.42 254
15982.62 287
15983.81 267
15985.01 259
15986.20 291
15987.40 263
15988.59 243
15989.79 266
15990.98 251
15992.18 258
15993.37 268
15994.57 304
15995.77 285
15996.96 254
15998.16 270
15999.35 264
16000.55 258
16001.74 294
16002.94 252
16004.13 296
16005.33 289
16006.53 251
16007.72 246
16008.92 242
16010.11 249
16011.31 266
16012.51 305
16013.70 243
16014.90 247
16016.09 275
16017.29 266
16018.49 256
16019.68 275
16020.88 291
16022.07 276
16023.27 257
16024.47 228
16025.66 247
16026.86 260
16028.06 246
16029.25 230
16030.45 267
16031.65 260
16032.84 281
16034.04 242
16035.24 233
16036.43 241
16037.63 250
16038.83 249
16040.02 242
16041.22 244
16042.42 207
16043.62 220
16044.81 262
16046.01 231
16047.21 257
16048.40 281
16049.60 248
16050.80 223
16052.00 243
16053.19 260
16054.39 260
16055.59 224
16056.79 231
16057.99 267
16059.18 251
16060.38 221
16061.58 243
16062.78 254
16063.97 259
16065.17 250
16066.37 249
16067.57 233
16068.77 241
16069.96 241
16071.16 269
16072.36 243
16073.56 226
16074.76 235
16075.96 267
16077.15 273
16078.35 251
16079.55 250
16080.75 234
16081.95 250
16083.15 240
16084.35 228
16085.54 246
16086.74 265
16087.94 264
16089.14 256
16090.34 255
16091.54 244
16092.74 260
16093.94 234
16095.14 206
16096.33 254
16097.53 240
16098.73 249
16099.93 223
16101.13 218
16102.33 238
16103.53 256
16104.73 231
16105.93 214
16107.13 196
16108.33 219
16109.53 222
16110.73 202
16111.93 233
16113.13 258
16114.33 279
16115.53 237
16116.73 217
16117.93 227
16119.13 237
16120.33 257
16121.53 235
16122.73 213
16123.93 238
16125.13 234
16126.33 261
16127.53 228
16128.73 210
16129.93 239
16131.13 237
16132.33 203
16133.53 208
16134.73 234
16135.93 241
16137.13 237
16138.33 215
16139.53 212
16140.73 245
16141.93 237
16143.13 216
16144.34 231
16145.54 242
16146.74 237
16147.94 229
16149.14 242
16150.34 217
16151.54 221
16152.74 206
16153.94 244
16155.15 217
16156.35 243
16157.55 245
16158.75 204
16159.95 235
16161.15 238
16162.35 217
16163.56 235
16164.76 233
16165.96 252
16167.16 258
16168.36 231
16169.56 228
16170.77 200
16171.97 218
16173.17 260
16174.37 287
16175.57 218
16176.78 213
16177.98 254
16179.18 251
16180.38 216
16181.59 208
16182.79 208
16183.99 228
16185.19 237
16186.40 210
16187.60 228
16188.80 227
16190.00 202
16191.21 233
16192.41 237
16193.61 222
16194.81 245
16196.02 243
16197.22 224
16198.42 213
16199.63 216
16200.83 224
16202.03 236
16203.23 224
16204.44 216
16205.64 218
16206.84 224
16208.05 203
16209.25 209
16210.45 218
16211.66 244
16212.86 216
16214.06 248
16215.27 211
16216.47 214
16217.68 236
16218.88 234
16220.08 228
16221.29 247
16222.49 249
16223.69 255
16224.90 232
16226.10 228
16227.31 258
16228.51 260
16229.71 245
16230.92 249
16232.12 295
16233.33 268
16234.53 251
16235.74 242
16236.94 256
16238.14 244
16239.35 247
16240.55 228
16241.76 229
16242.96 230
16244.17 226
16245.37 242
16246.58 243
16247.78 240
16248.99 219
16250.19 259
16251.40 255
16252.60 228
16253.81 246
16255.01 278
16256.22 263
16257.42 289
16258.63 260
16259.83 281
16261.04 245
16262.24 244
16263.45 231
16264.65 252
16265.86 254
16267.06 274
16268.27 275
16269.47 263
16270.68 261
16271.89 273
16273.09 262
16274.30 256
16275.50 276
16276.71 280
16277.91 305
16279.12 262
16280.33 281
16281.53 268
16282.74 293
16283.94 266
16285.15 271
16286.36 285
16287.56 273
16288.77 260
16289.98 295
16291.18 278
16292.39 292
16293.59 269
16294.80 268
16296.01 270
16297.21 277
16298.42 260
16299.63 315
16300.83 268
16302.04 297
16303.25 294
16304.46 323
16305.66 310
16306.87 279
16308.08 305
16309.28 295
16310.49 290
16311.70 300
16312.90 292
16314.11 295
16315.32 326
16316.53 329
16317.73 322
16318.94 262
16320.15 282
16321.36 290
16322.56 275
16323.77 244
16324.98 256
16326.19 259
16327.39 254
16328.60 268
16329.81 276
16331.02 242
16332.23 252
16333.43 250
16334.64 237
16335.85 238
16337.06 233
16338.27 239
16339.47 237
16340.68 245
16341.89 269
16343.10 229
16344.31 264
16345.52 217
16346.72 238
16347.93 223
16349.14 239
16350.35 256
16351.56 237
16352.77 241
16353.98 221
16355.18 206
16356.39 259
16357.60 236
16358.81 218
16360.02 237
16361.23 202
16362.44 204
16363.65 192
16364.86 190
16366.07 228
16367.27 239
16368.48 238
16369.69 220
16370.90 215
16372.11 218
16373.32 223
16374.53 240
16375.74 236
16376.95 217
16378.16 234
16379.37 234
16380.58 206
16381.79 206
16383.00 209
16384.21 229
16385.42 234
16386.63 210
16387.84 232
16389.05 216
16390.26 251
16391.47 222
16392.68 216
16393.89 206
16395.10 236
16396.31 237
16397.52 215
16398.73 224
16399.94 178
16401.15 216
16402.36 245
16403.57 230
16404.78 196
16405.99 197
16407.20 233
16408.41 214
16409.62 208
16410.84 202
16412.05 203
16413.26 256
16414.47 230
16415.68 202
16416.89 227
16418.10 223
16419.31 230
16420.52 209
16421.73 203
16422.95 200
16424.16 247
16425.37 204
16426.58 190
16427.79 202
16429.00 220
16430.21 208
16431.43 230
16432.64 213
16433.85 220
16435.06 232
16436.27 235
16437.48 227
16438.70 184
16439.91 189
16441.12 214
16442.33 239
16443.54 203
16444.76 185
16445.97 205
16447.18 229
16448.39 220
16449.61 207
16450.82 203
16452.03 199
16453.24 212
16454.45 221
16455.67 215
16456.88 229
16458.09 197
16459.31 199
16460.52 209
16461.73 204
16462.94 236
16464.16 216
16465.37 223
16466.58 184
16467.79 203
16469.01 195
16470.22 222
16471.43 216
16472.65 214
16473.86 239
16475.07 209
16476.29 215
16477.50 207
16478.71 218
16479.93 205
16481.14 198
16482.35 203
16483.57 180
16484.78 223
16485.99 213
16487.21 235
16488.42 219
16489.64 215
16490.85 223
16492.06 207
16493.28 238
16494.49 204
16495.70 215
16496.92 213
16498.13 212
16499.35 208
16500.56 195
16501.77 217
16502.99 208
16504.20 213
16505.42 200
16506.63 180
16507.85 200
16509.06 224
16510.28 210
16511.49 196
16512.70 197
16513.92 196
16515.13 240
16516.35 210
16517.56 198
16518.78 201
16519.99 241
16521.21 244
16522.42 217
16523.64 196
16524.85 167
16526.07 204
16527.28 187
16528.50 199
16529.71 179
16530.93 186
16532.14 192
16533.36 224
16534.57 197
16535.79 190
16537.01 196
16538.22 228
16539.44 237
16540.65 221
16541.87 228
16543.08 217
16544.30 233
16545.52 217
16546.73 196
16547.95 199
16549.16 240
16550.38 230
16551.60 187
16552.81 193
16554.03 221
16555.24 256
16556.46 240
16557.68 217
16558.89 222
16560.11 236
16561.32 239
16562.54 253
16563.76 214
16564.97 247
16566.19 241
16567.41 229
16568.62 218
16569.84 251
16571.06 219
16572.27 233
16573.49 239
16574.71 239
16575.93 221
16577.14 232
16578.36 239
16579.58 252
16580.79 249
16582.01 240
16583.23 253
16584.44 223
16585.66 224
16586.88 273
16588.10 247
16589.31 209
16590.53 250
16591.75 230
16592.97 222
16594.18 225
16595.40 229
16596.62 212
16597.84 226
16599.06 222
16600.27 232
16601.49 194
16602.71 205
16603.93 224
16605.14 215
16606.36 237
16607.58 196
16608.80 198
16610.02 200
16611.24 204
16612.45 206
16613.67 209
16614.89 189
16616.11 209
16617.33 207
16618.55 232
16619.76 223
16620.98 234
16622.20 208
16623.42 199
16624.64 225
16625.86 205
16627.08 212
16628.30 195
16629.51 197
16630.73 212
16631.95 202
16633.17 205
16634.39 180
16635.61 205
16636.83 216
16638.05 209
16639.27 203
16640.49 186
16641.71 223
16642.92 195
16644.14 185
16645.36 230
16646.58 186
16647.80 199
16649.02 233
16650.24 190
16651.46 185
16652.68 191
16653.90 199
16655.12 203
16656.34 203
16657.56 192
16658.78 207
16660.00 211
16661.22 195
16662.44 193
16663.66 202
16664.88 207
16666.10 209
16667.32 206
16668.54 203
16669.76 214
16670.98 199
16672.20 216
16673.42 211
16674.64 201
16675.87 200
16677.09 205
16678.31 221
16679.53 179
16680.75 161
16681.97 211
16683.19 187
16684.41 179
16685.63 197
16686.85 192
16688.07 198
16689.30 197
16690.52 193
16691.74 187
16692.96 174
16694.18 194
16695.40 175
16696.62 200
16697.84 212
16699.07 196
16700.29 198
16701.51 202
16702.73 219
16703.95 190
16705.17 219
16706.40 203
16707.62 227
16708.84 196
16710.06 211
16711.28 199
16712.50 197
16713.73 195
16714.95 196
16716.17 212
16717.39 207
16718.61 204
16719.84 202
16721.06 193
16722.28 172
16723.50 182
16724.73 177
16725.95 207
16727.17 202
16728.39 197
16729.62 208
16730.84 194
16732.06 245
16733.28 193
16734.51 198
16735.73 193
16736.95 190
16738.18 204
16739.40 184
16740.62 177
16741.84 221
16743.07 238
16744.29 208
16745.51 185
16746.74 194
16747.96 213
16749.18 234
16750.41 185
16751.63 176
16752.85 178
16754.08 208
16755.30 216
16756.52 188
16757.75 188
16758.97 196
16760.20 190
16761.42 205
16762.64 189
16763.87 180
16765.09 204
16766.31 216
16767.54 231
16768.76 195
16769.99 183
16771.21 179
16772.43 188
16773.66 192
16774.88 217
16776.11 177
16777.33 184
16778.56 196
16779.78 185
16781.01 168
16782.23 183
16783.45 203
16784.68 183
16785.90 182
16787.13 186
16788.35 177
16789.58 196
16790.80 215
16792.03 198
16793.25 184
16794.48 203
16795.70 200
16796.93 173
16798.15 202
16799.38 193
16800.60 195
16801.83 209
16803.05 192
16804.28 192
16805.50 201
16806.73 210
16807.95 193
16809.18 182
16810.41 188
16811.63 226
16812.86 184
16814.08 192
16815.31 192
16816.53 188
16817.76 179
16818.99 181
16820.21 196
16821.44 203
16822.66 193
16823.89 207
16825.12 194
16826.34 214
16827.57 218
16828.79 207
16830.02 223
16831.25 203
16832.47 201
16833.70 207
16834.93 220
16836.15 220
16837.38 217
16838.61 222
16839.83 208
16841.06 199
16842.29 205
16843.51 225
16844.74 211
16845.97 194
16847.19 225
16848.42 216
16849.65 192
16850.87 210
16852.10 215
16853.33 226
16854.56 226
16855.78 220
16857.01 226
16858.24 251
16859.46 242
16860.69 240
16861.92 236
16863.15 230
16864.37 277
16865.60 221
16866.83 227
16868.06 229
16869.28 243
16870.51 227
16871.74 255
16872.97 292
16874.20 263
16875.42 268
16876.65 281
16877.88 246
16879.11 273
16880.34 254
16881.56 320
16882.79 295
16884.02 259
16885.25 263
16886.48 283
16887.71 270
16888.93 262
16890.16 314
16891.39 268
16892.62 291
16893.85 282
16895.08 258
16896.31 278
16897.53 264
16898.76 283
16899.99 291
16901.22 262
16902.45 232
16903.68 256
16904.91 238
16906.14 252
16907.37 244
16908.59 269
16909.82 268
16911.05 248
16912.28 256
16913.51 255
16914.74 234
16915.97 211
16917.20 224
16918.43 246
16919.66 194
16920.89 227
16922.12 248
16923.35 213
16924.58 208
16925.81 220
16927.04 230
16928.27 204
16929.50 204
16930.73 219
16931.96 214
16933.19 217
16934.42 184
16935.65 212
16936.88 247
16938.11 254
16939.34 214
16940.57 209
16941.80 178
16943.03 216
16944.26 229
16945.49 216
16946.72 194
16947.95 218
16949.18 208
16950.41 236
16951.64 203
16952.87 210
16954.10 225
16955.33 247
16956.57 204
16957.80 209
16959.03 241
16960.26 230
16961.49 225
16962.72 220
16963.95 218
16965.18 189
16966.41 217
16967.65 207
16968.88 219
16970.11 206
16971.34 210
16972.57 226
16973.80 212
16975.03 191
16976.27 194
16977.50 219
16978.73 191
16979.96 214
16981.19 224
16982.42 222
16983.66 204
16984.89 207
16986.12 228
16987.35 212
16988.58 189
16989.82 238
16991.05 214
16992.28 207
16993.51 221
16994.75 196
16995.98 200
16997.21 188
16998.44 204
16999.67 214
17000.91 203
17002.14 175
17003.37 204
17004.61 195
17005.84 199
17007.07 217
17008.30 214
17009.54 216
17010.77 216
17012.00 194
17013.23 204
17014.47 197
17015.70 204
17016.93 192
17018.17 169
17019.40 204
17020.63 235
17021.87 207
17023.10 181
17024.33 196
17025.57 203
17026.80 217
17028.03 192
17029.27 180
17030.50 198
17031.73 176
17032.97 202
17034.20 182
17035.44 181
17036.67 175
17037.90 203
17039.14 211
17040.37 221
17041.60 195
17042.84 202
17044.07 193
17045.31 190
17046.54 165
17047.78 184
17049.01 184
17050.24 196
17051.48 182
17052.71 199
17053.95 193
17055.18 204
17056.42 201
17057.65 207
17058.89 165
17060.12 190
17061.35 178
17062.59 184
17063.82 214
17065.06 215
17066.29 187
17067.53 187
17068.76 179
17070.00 191
17071.23 147
17072.47 164
17073.70 174
17074.94 174
17076.17 185
17077.41 151
17078.65 154
17079.88 186
17081.12 196
17082.35 209
17083.59 169
17084.82 157
17086.06 176
17087.29 170
17088.53 189
17089.77 171
17091.00 150
17092.24 182
17093.47 183
17094.71 203
17095.94 202
17097.18 170
17098.42 184
17099.65 167
17100.89 189
17102.12 154
17103.36 182
17104.60 193
17105.83 169
17107.07 157
17108.31 169
17109.54 158
17110.78 195
17112.02 186
17113.25 178
17114.49 205
17115.73 189
17116.96 193
17118.20 180
17119.44 166
17120.67 169
17121.91 201
17123.15 174
17124.38 170
17125.62 171
17126.86 175
17128.10 181
17129.33 190
17130.57 185
17131.81 167
17133.04 188
17134.28 184
17135.52 198
17136.76 172
17137.99 197
17139.23 185
17140.47 176
17141.71 167
17142.94 174
17144.18 177
17145.42 171
17146.66 184
17147.90 171
17149.13 160
17150.37 183
17151.61 191
17152.85 184
17154.08 157
17155.32 148
17156.56 176
17157.80 168
17159.04 183
17160.28 154
17161.51 204
17162.75 211
17163.99 202
17165.23 160
17166.47 192
17167.71 200
17168.95 195
17170.18 174
17171.42 163
17172.66 201
17173.90 194
17175.14 178
17176.38 154
17177.62 174
17178.86 167
17180.09 184
17181.33 169
17182.57 166
17183.81 160
17185.05 171
17186.29 172
17187.53 169
17188.77 172
17190.01 179
17191.25 172
17192.49 166
17193.73 175
17194.97 158
17196.21 175
17197.45 153
17198.69 150
17199.92 173
17201.16 169
17202.40 158
17203.64 141
17204.88 157
17206.12 173
17207.36 154
17208.60 158
17209.84 166
17211.08 157
17212.32 165
17213.56 173
17214.81 151
17216.05 161
17217.29 174
17218.53 178
17219.77 188
17221.01 171
17222.25 174
17223.49 174
17224.73 176
17225.97 183
17227.21 176
17228.45 196
17229.69 164
17230.93 167
17232.17 153
17233.41 158
17234.66 165
17235.90 173
17237.14 173
17238.38 176
17239.62 166
17240.86 186
17242.10 177
17243.34 159
17244.58 152
17245.83 151
17247.07 179
17248.31 179
17249.55 170
17250.79 139
17252.03 167
17253.28 174
17254.52 168
17255.76 143
17257.00 171
17258.24 151
17259.48 174
17260.73 180
17261.97 168
17263.21 146
17264.45 145
17265.69 197
17266.94 174
17268.18 178
17269.42 154
17270.66 170
17271.91 133
17273.15 164
17274.39 177
17275.63 153
17276.88 160
17278.12 177
17279.36 141
17280.60 175
17281.85 151
17283.09 160
17284.33 165
17285.57 155
17286.82 165
17288.06 143
17289.30 149
17290.55 145
17291.79 169
17293.03 151
17294.28 176
17295.52 152
17296.76 171
17298.01 162
17299.25 179
17300.49 149
17301.74 164
17302.98 164
17304.22 150
17305.47 158
17306.71 128
17307.95 158
17309.20 132
17310.44 181
17311.68 159
17312.93 166
17314.17 157
17315.42 151
17316.66 147
17317.90 150
17319.15 131
17320.39 145
17321.64 156
17322.88 136
17324.12 170
17325.37 162
17326.61 156
17327.86 182
17329.10 171
17330.35 141
17331.59 151
17332.83 134
17334.08 183
17335.32 150
17336.57 153
17337.81 138
17339.06 158
17340.30 171
17341.55 140
17342.79 149
17344.04 134
17345.28 177
17346.53 181
17347.77 164
17349.02 165
17350.26 154
17351.51 158
17352.75 179
17354.00 156
17355.24 168
17356.49 173
17357.73 175
17358.98 149
17360.23 158
17361.47 178
17362.72 143
17363.96 178
17365.21 175
17366.45 172
17367.70 169
17368.95 154
17370.19 178
17371.44 177
17372.68 151
17373.93 171
17375.18 177
17376.42 172
17377.67 159
17378.91 169
17380.16 174
17381.41 170
17382.65 169
17383.90 156
17385.15 158
17386.39 156
17387.64 194
17388.89 161
17390.13 185
17391.38 145
17392.63 165
17393.87 148
17395.12 170
17396.37 172
17397.61 151
17398.86 172
17400.11 158
17401.35 176
17402.60 134
17403.85 154
17405.09 151
17406.34 148
17407.59 167
17408.84 169
17410.08 172
17411.33 162
17412.58 165
17413.83 150
17415.07 139
17416.32 155
17417.57 192
17418.82 190
17420.06 159
17421.31 156
17422.56 147
17423.81 166
17425.05 164
17426.30 144
17427.55 157
17428.80 128
17430.05 174
17431.29 172
17432.54 167
17433.79 154
17435.04 165
17436.29 173
17437.54 156
17438.78 152
17440.03 164
17441.28 174
17442.53 167
17443.78 144
17445.03 173
17446.27 166
17447.52 168
17448.77 157
17450.02 155
17451.27 152
17452.52 179
17453.77 153
17455.02 174
17456.27 123
17457.51 161
17458.76 160
17460.01 179
17461.26 150
17462.51 155
17463.76 188
17465.01 178
17466.26 156
17467.51 158
17468.76 156
17470.01 163
17471.26 167
17472.51 157
17473.76 170
17475.01 168
17476.26 200
17477.50 173
17478.75 182
17480.00 169
17481.25 196
17482.50 176
17483.75 197
17485.00 176
17486.25 182
17487.50 200
17488.75 173
17490.00 158
17491.25 163
17492.51 204
17493.76 154
17495.01 202
17496.26 175
17497.51 177
17498.76 187
17500.01 181
17501.26 173
17502.51 163
17503.76 170
17505.01 199
17506.26 186
17507.51 173
17508.76 193
17510.01 213
17511.26 187
17512.52 178
17513.77 179
17515.02 186
17516.27 211
17517.52 196
17518.77 163
17520.02 195
17521.27 181
17522.53 188
17523.78 190
17525.03 157
17526.28 178
17527.53 234
17528.78 184
17530.03 189
17531.29 175
17532.54 196
17533.79 175
17535.04 174
17536.29 176
17537.55 186
17538.80 171
17540.05 203
17541.30 197
17542.55 178
17543.81 175
17545.06 205
17546.31 191
17547.56 172
17548.81 194
17550.07 154
17551.32 170
17552.57 204
17553.82 210
17555.08 178
17556.33 196
17557.58 187
17558.83 177
17560.09 179
17561.34 168
17562.59 165
17563.85 183
17565.10 195
17566.35 205
17567.60 177
17568.86 168
17570.11 178
17571.36 211
17572.62 166
17573.87 179
17575.12 188
17576.38 204
17577.63 161
17578.88 177
17580.14 196
17581.39 189
17582.64 169
17583.90 185
17585.15 196
17586.40 188
17587.66 198
17588.91 168
17590.17 166
17591.42 182
17592.67 204
17593.93 200
17595.18 184
17596.43 187
17597.69 192
17598.94 204
17600.20 182
17601.45 194
17602.71 202
17603.96 203
17605.21 198
17606.47 167
17607.72 169
17608.98 198
17610.23 181
17611.49 177
17612.74 170
17614.00 183
17615.25 171
17616.50 157
17617.76 178
17619.01 174
17620.27 201
17621.52 174
17622.78 172
17624.03 185
17625.29 177
17626.54 194
17627.80 181
17629.05 171
17630.31 160
17631.56 174
17632.82 186
17634.08 204
17635.33 168
17636.59 162
17637.84 178
17639.10 204
17640.35 189
17641.61 192
17642.86 176
17644.12 178
17645.38 169
17646.63 190
17647.89 177
17649.14 170
17650.40 190
17651.66 186
17652.91 184
17654.17 154
17655.42 187
17656.68 194
17657.94 190
17659.19 162
17660.45 150
17661.70 187
17662.96 183
17664.22 149
17665.47 174
17666.73 189
17667.99 187
17669.24 169
17670.50 180
17671.76 173
17673.01 163
17674.27 204
17675.53 171
17676.78 159
17678.04 182
17679.30 174
17680.56 179
17681.81 169
17683.07 148
17684.33 175
17685.58 153
17686.84 174
17688.10 145
17689.36 162
17690.61 171
17691.87 165
17693.13 178
17694.39 164
17695.64 171
17696.90 161
17698.16 171
17699.42 157
17700.67 162
17701.93 191
17703.19 198
17704.45 175
17705.70 158
17706.96 149
17708.22 185
17709.48 171
17710.74 144
17711.99 169
17713.25 142
17714.51 148
17715.77 172
17717.03 164
17718.29 175
17719.54 165
17720.80 170
17722.06 191
17723.32 149
17724.58 179
17725.84 157
17727.10 173
17728.35 197
17729.61 185
17730.87 209
17732.13 150
17733.39 164
17734.65 175
17735.91 156
17737.17 147
17738.43 151
17739.69 164
17740.94 176
17742.20 184
17743.46 160
17744.72 134
17745.98 192
17747.24 193
17748.50 160
17749.76 170
17751.02 182
17752.28 158
17753.54 192
17754.80 157
17756.06 159
17757.32 166
17758.58 171
17759.84 206
17761.10 154
17762.36 177
17763.62 188
17764.88 191
17766.14 179
17767.40 138
17768.66 159
17769.92 173
17771.18 162
17772.44 147
17773.70 143
17774.96 151
17776.22 159
17777.48 148
17778.74 165
17780.00 157
17781.26 156
17782.52 183
17783.78 194
17785.04 142
17786.30 144
17787.57 192
17788.83 190
17790.09 172
17791.35 153
17792.61 160
17793.87 158
17795.13 179
17796.39 165
17797.65 169
17798.91 158
17800.18 172
17801.44 165
17802.70 146
17803.96 155
17805.22 160
17806.48 151
17807.74 186
17809.01 159
17810.27 143
17811.53 162
17812.79 154
17814.05 152
17815.31 166
17816.58 169
17817.84 143
17819.10 152
17820.36 159
17821.62 161
17822.89 170
17824.15 153
17825.41 164
17826.67 142
17827.94 152
17829.20 171
17830.46 144
17831.72 150
17832.98 171
17834.25 147
17835.51 153
17836.77 141
17838.04 158
17839.30 151
17840.56 163
17841.82 145
17843.09 150
17844.35 159
17845.61 150
17846.87 171
17848.14 142
17849.40 136
17850.66 138
17851.93 162
17853.19 143
17854.45 135
17855.72 163
17856.98 142
17858.24 140
17859.51 149
17860.77 136
17862.03 162
17863.30 157
17864.56 163
17865.82 147
17867.09 144
17868.35 148
17869.62 142
17870.88 131
17872.14 128
17873.41 139
17874.67 135
17875.93 158
17877.20 159
17878.46 171
17879.73 163
17880.99 149
17882.26 143
17883.52 131
17884.78 118
17886.05 156
17887.31 146
17888.58 126
17889.84 161
17891.11 130
17892.37 148
17893.63 154
17894.90 153
17896.16 132
17897.43 155
17898.69 146
17899.96 141
17901.22 149
17902.49 139
17903.75 143
17905.02 142
17906.28 147
17907.55 146
17908.81 138
17910.08 140
17911.34 147
17912.61 147
17913.87 138
17915.14 106
17916.41 149
17917.67 139
17918.94 143
17920.20 134
17921.47 153
17922.73 156
17924.00 151
17925.26 161
17926.53 146
17927.80 127
17929.06 147
17930.33 170
17931.59 157
17932.86 133
17934.13 157
17935.39 169
17936.66 154
17937.92 130
17939.19 135
17940.46 130
17941.72 157
17942.99 152
17944.26 126
17945.52 123
17946.79 146
17948.06 154
17949.32 157
17950.59 141
17951.85 138
17953.12 165
17954.39 147
17955.66 153
17956.92 118
17958.19 134
17959.46 164
17960.72 152
17961.99 138
17963.26 137
17964.52 153
17965.79 140
17967.06 163
17968.33 154
17969.59 151
17970.86 154
17972.13 152
17973.40 147
17974.66 124
17975.93 129
17977.20 156
17978.47 157
17979.73 139
17981.00 134
17982.27 121
17983.54 152
17984.80 146
17986.07 144
17987.34 163
17988.61 149
17989.88 153
17991.14 149
17992.41 135
17993.68 153
17994.95 162
17996.22 155
17997.48 143
17998.75 146
18000.02 147
18001.29 130
18002.56 138
18003.83 158
18005.10 145
18006.36 165
18007.63 139
18008.90 139
18010.17 153
18011.44 139
18012.71 150
18013.98 146
18015.25 154
18016.51 148
18017.78 169
18019.05 153
18020.32 169
18021.59 142
18022.86 148
18024.13 148
18025.40 153
18026.67 157
18027.94 124
18029.21 140
18030.48 160
18031.75 171
18033.01 136
18034.28 159
18035.55 143
18036.82 162
18038.09 139
18039.36 147
18040.63 168
18041.90 170
18043.17 159
18044.44 123
18045.71 143
18046.98 150
18048.25 148
18049.52 122
18050.79 151
18052.06 147
18053.33 146
18054.60 128
18055.87 171
18057.14 136
18058.42 145
18059.69 154
18060.96 158
18062.23 131
18063.50 133
18064.77 166
18066.04 138
18067.31 151
18068.58 129
18069.85 128
18071.12 145
18072.39 161
18073.66 173
18074.93 147
18076.21 142
18077.48 151
18078.75 157
18080.02 151
18081.29 148
18082.56 127
18083.83 170
18085.10 143
18086.38 139
18087.65 107
18088.92 149
18090.19 145
18091.46 150
18092.73 153
18094.01 152
18095.28 191
18096.55 150
18097.82 148
18099.09 120
18100.36 157
18101.64 139
18102.91 172
18104.18 123
18105.45 151
18106.73 158
18108.00 191
18109.27 179
18110.54 160
18111.81 160
18113.09 146
18114.36 146
18115.63 157
18116.90 139
18118.18 156
18119.45 156
18120.72 163
18121.99 154
18123.27 137
18124.54 162
18125.81 145
18127.09 160
18128.36 129
18129.63 142
18130.90 151
18132.18 163
18133.45 126
18134.72 144
18136.00 156
18137.27 136
18138.54 140
18139.82 133
18141.09 159
18142.36 154
18143.64 144
18144.91 142
18146.18 154
18147.46 127
18148.73 164
18150.00 156
18151.28 146
18152.55 151
18153.83 151
18155.10 166
18156.37 142
18157.65 139
18158.92 136
18160.20 153
18161.47 133
18162.74 147
18164.02 141
18165.29 142
18166.57 156
18167.84 147
18169.12 121
18170.39 167
18171.66 161
18172.94 172
18174.21 141
18175.49 138
18176.76 154
18178.04 143
18179.31 149
18180.59 142
18181.86 142
18183.14 131
18184.41 144
18185.69 143
18186.96 152
18188.24 142
18189.51 155
18190.79 162
18192.06 158
18193.34 136
18194.61 150
18195.89 153
18197.16 146
18198.44 130
18199.71 138
18200.99 163
18202.26 158
18203.54 159
18204.81 149
18206.09 158
18207.37 142
18208.64 164
18209.92 150
18211.19 146
18212.47 147
18213.75 158
18215.02 145
18216.30 152
18217.57 154
18218.85 120
18220.13 143
18221.40 146
18222.68 143
18223.95 148
18225.23 143
18226.51 180
18227.78 136
18229.06 161
18230.34 142
18231.61 157
18232.89 143
18234.17 161
18235.44 171
18236.72 154
18238.00 144
18239.27 135
18240.55 155
18241.83 173
18243.10 140
18244.38 169
18245.66 164
18246.94 144
18248.21 145
18249.49 140
18250.77 149
18252.04 149
18253.32 151
18254.60 170
18255.88 174
18257.15 132
18258.43 135
18259.71 151
18260.99 160
18262.26 156
18263.54 122
18264.82 144
18266.10 175
18267.37 173
18268.65 150
18269.93 139
18271.21 147
18272.49 157
18273.76 132
18275.04 124
18276.32 133
18277.60 178
18278.88 158
18280.15 136
18281.43 133
18282.71 157
18283.99 141
18285.27 152
18286.55 137
18287.83 150
18289.10 138
18290.38 140
18291.66 134
18292.94 147
18294.22 167
18295.50 144
18296.78 141
18298.06 162
18299.33 139
18300.61 148
18301.89 158
18303.17 132
18304.45 132
18305.73 126
18307.01 121
18308.29 136
18309.57 137
18310.85 142
18312.13 151
18313.41 144
18314.68 148
18315.96 177
18317.24 155
18318.52 119
18319.80 143
18321.08 185
18322.36 153
18323.64 134
18324.92 154
18326.20 151
18327.48 155
18328.76 155
18330.04 162
18331.32 136
18332.60 141
18333.88 163
18335.16 181
18336.44 168
18337.72 141
18339.00 127
18340.28 139
18341.56 127
18342.84 127
18344.12 127
18345.41 150
18346.69 133
18347.97 137
18349.25 142
18350.53 144
18351.81 129
18353.09 135
18354.37 143
18355.65 144
18356.93 140
18358.21 140
18359.49 143
18360.78 133
18362.06 135
18363.34 139
18364.62 149
18365.90 142
18367.18 115
18368.46 123
18369.74 146
18371.03 168
18372.31 161
18373.59 138
18374.87 136
18376.15 131
18377.43 115
18378.72 146
18380.00 146
18381.28 168
18382.56 149
18383.84 137
18385.12 145
18386.41 133
18387.69 138
18388.97 148
18390.25 144
18391.53 133
18392.82 145
18394.10 146
18395.38 162
18396.66 142
18397.95 141
18399.23 120
18400.51 132
18401.79 122
18403.08 137
18404.36 140
18405.64 145
18406.92 159
18408.21 162
18409.49 126
18410.77 152
18412.06 139
18413.34 129
18414.62 157
18415.90 138
18417.19 127
18418.47 168
18419.75 143
18421.04 157
18422.32 145
18423.60 139
18424.89 141
18426.17 140
18427.45 134
18428.74 132
18430.02 132
18431.30 163
18432.59 127
18433.87 145
18435.15 129
18436.44 145
18437.72 150
18439.01 150
18440.29 137
18441.57 133
18442.86 136
18444.14 151
18445.43 141
18446.71 124
18447.99 135
18449.28 149
18450.56 152
18451.85 141
18453.13 130
18454.42 142
18455.70 129
18456.98 146
18458.27 139
18459.55 138
18460.84 152
18462.12 137
18463.41 153
18464.69 123
18465.98 142
18467.26 154
18468.55 155
18469.83 135
18471.12 160
18472.40 139
18473.69 149
18474.97 151
18476.26 154
18477.54 148
18478.83 137
18480.11 157
18481.40 167
18482.68 141
18483.97 130
18485.25 133
18486.54 129
18487.82 130
18489.11 149
18490.40 162
18491.68 155
18492.97 138
18494.25 144
18495.54 154
18496.82 134
18498.11 152
18499.40 158
18500.68 162
18501.97 144
18503.25 163
18504.54 150
18505.83 160
18507.11 142
18508.40 127
18509.69 148
18510.97 147
18512.26 138
18513.54 125
18514.83 140
18516.12 138
18517.40 129
18518.69 137
18519.98 150
18521.26 170
18522.55 145
18523.84 130
18525.12 135
18526.41 147
18527.70 154
18528.99 154
18530.27 149
18531.56 140
18532.85 141
18534.13 156
18535.42 157
18536.71 134
18538.00 148
18539.28 115
18540.57 155
18541.86 150
18543.14 143
18544.43 136
18545.72 143
18547.01 155
18548.30 130
18549.58 148
18550.87 136
18552.16 145
18553.45 138
18554.73 140
18556.02 163
18557.31 170
18558.60 124
18559.89 153
18561.17 137
18562.46 127
18563.75 147
18565.04 144
18566.33 173
18567.62 173
18568.90 126
18570.19 131
18571.48 150
18572.77 146
18574.06 147
18575.35 133
18576.63 139
18577.92 154
18579.21 170
18580.50 147
18581.79 139
18583.08 145
18584.37 142
18585.66 152
18586.95 153
18588.23 149
18589.52 149
18590.81 164
18592.10 165
18593.39 144
18594.68 174
18595.97 163
18597.26 168
18598.55 181
18599.84 141
18601.13 163
18602.42 140
18603.71 140
18605.00 152
18606.29 162
18607.58 161
18608.86 153
18610.15 170
18611.44 152
18612.73 155
18614.02 165
18615.31 159
18616.60 155
18617.89 181
18619.18 160
18620.47 206
18621.76 205
18623.06 167
18624.35 159
18625.64 154
18626.93 167
18628.22 160
18629.51 186
18630.80 147
18632.09 159
18633.38 128
18634.67 183
18635.96 158
18637.25 165
18638.54 139
18639.83 164
18641.12 152
18642.41 140
18643.71 163
18645.00 148
18646.29 170
18647.58 162
18648.87 168
18650.16 145
18651.45 140
18652.74 129
18654.03 159
18655.33 157
18656.62 154
18657.91 155
18659.20 158
18660.49 140
18661.78 165
18663.07 146
18664.37 173
18665.66 168
18666.95 153
18668.24 143
18669.53 151
18670.83 152
18672.12 161
18673.41 167
18674.70 128
18675.99 149
18677.29 133
18678.58 164
18679.87 172
18681.16 148
18682.45 160
18683.75 169
18685.04 155
18686.33 135
18687.62 122
18688.92 146
18690.21 143
18691.50 143
18692.79 151
18694.09 143
18695.38 162
18696.67 163
18697.97 145
18699.26 127
18700.55 96
18701.84 132
18703.14 150
18704.43 136
18705.72 132
18707.02 153
18708.31 150
18709.60 153
18710.90 125
18712.19 162
18713.48 144
18714.78 141
18716.07 135
18717.36 162
18718.66 131
18719.95 139
18721.24 152
18722.54 156
18723.83 142
18725.13 125
18726.42 131
18727.71 134
18729.01 156
18730.30 148
18731.60 160
18732.89 122
18734.18 158
18735.48 150
18736.77 171
18738.07 137
18739.36 134
18740.66 156
18741.95 151
18743.24 143
18744.54 127
18745.83 140
18747.13 135
18748.42 152
18749.72 123
18751.01 152
18752.31 145
18753.60 151
18754.90 135
18756.19 159
18757.49 130
18758.78 164
18760.08 165
18761.37 150
18762.67 122
18763.96 155
18765.26 155
18766.55 132
18767.85 155
18769.14 143
18770.44 155
18771.73 149
18773.03 156
18774.32 153
18775.62 152
18776.91 154
18778.21 160
18779.51 176
18780.80 163
18782.10 157
18783.39 143
18784.69 136
18785.99 136
18787.28 138
18788.58 143
18789.87 161
18791.17 144
18792.47 147
18793.76 136
18795.06 156
18796.35 144
18797.65 124
18798.95 127
18800.24 157
18801.54 140
18802.84 116
18804.13 156
18805.43 144
18806.73 144
18808.02 126
18809.32 162
18810.62 108
18811.91 162
18813.21 131
18814.51 138
18815.80 124
18817.10 138
18818.40 139
18819.69 132
18820.99 152
18822.29 160
18823.59 169
18824.88 128
18826.18 139
18827.48 139
18828.78 147
18830.07 129
18831.37 122
18832.67 118
18833.97 139
18835.26 129
18836.56 150
18837.86 135
18839.16 147
18840.45 161
18841.75 128
18843.05 131
18844.35 129
18845.65 146
18846.94 138
18848.24 138
18849.54 134
18850.84 152
18852.14 136
18853.43 152
18854.73 142
18856.03 167
18857.33 128
18858.63 140
18859.93 147
18861.22 147
18862.52 148
18863.82 149
18865.12 149
18866.42 150
18867.72 134
18869.02 131
18870.32 177
18871.61 152
18872.91 153
18874.21 145
18875.51 142
18876.81 142
18878.11 144
18879.41 126
18880.71 135
18882.01 142
18883.31 142
18884.61 145
18885.90 144
18887.20 149
18888.50 139
18889.80 155
18891.10 157
18892.40 146
18893.70 120
18895.00 149
18896.30 132
18897.60 138
18898.90 134
18900.20 154
18901.50 127
18902.80 132
18904.10 146
18905.40 128
18906.70 137
18908.00 138
18909.30 152
18910.60 121
18911.90 130
18913.20 131
18914.50 130
18915.80 137
18917.10 151
18918.40 118
18919.70 131
18921.00 146
18922.30 120
18923.61 131
18924.91 121
18926.21 132
18927.51 133
18928.81 156
18930.11 120
18931.41 142
18932.71 124
18934.01 150
18935.31 126
18936.61 132
18937.92 119
18939.22 130
18940.52 112
18941.82 124
18943.12 137
18944.42 132
18945.72 120
18947.03 133
18948.33 114
18949.63 136
18950.93 152
18952.23 119
18953.53 136
18954.84 110
18956.14 104
18957.44 106
18958.74 142
18960.04 121
18961.34 144
18962.65 124
18963.95 117
18965.25 108
18966.55 120
18967.86 122
18969.16 137
18970.46 164
18971.76 121
18973.06 137
18974.37 123
18975.67 157
18976.97 156
18978.27 133
18979.58 112
18980.88 123
18982.18 111
18983.48 140
18984.79 141
18986.09 142
18987.39 135
18988.70 113
18990.00 143
18991.30 135
18992.61 141
18993.91 135
18995.21 162
18996.51 118
18997.82 136
18999.12 120
19000.42 111
19001.73 142
19003.03 119
19004.33 122
19005.64 127
19006.94 130
19008.25 139
19009.55 126
19010.85 124
19012.16 132
19013.46 130
19014.76 140
19016.07 122
19017.37 121
19018.68 133
19019.98 134
19021.28 123
19022.59 123
19023.89 147
19025.20 174
19026.50 120
19027.80 143
19029.11 158
19030.41 147
19031.72 129
19033.02 116
19034.33 141
19035.63 107
19036.94 113
19038.24 139
19039.54 137
19040.85 141
19042.15 118
19043.46 112
19044.76 129
19046.07 126
19047.37 141
19048.68 147
19049.98 129
19051.29 114
19052.59 113
19053.90 132
19055.20 107
19056.51 132
19057.81 137
19059.12 153
19060.43 115
19061.73 127
19063.04 131
19064.34 160
19065.65 136
19066.95 126
19068.26 151
19069.56 127
19070.87 112
19072.18 132
19073.48 145
19074.79 123
19076.09 112
19077.40 129
19078.71 135
19080.01 117
19081.32 147
19082.62 146
19083.93 131
19085.24 113
19086.54 134
19087.85 130
19089.16 109
19090.46 136
19091.77 145
19093.07 142
19094.38 129
19095.69 125
19096.99 114
19098.30 141
19099.61 123
19100.91 127
19102.22 137
19103.53 146
19104.84 121
19106.14 128
19107.45 127
19108.76 140
19110.06 140
19111.37 129
19112.68 152
19113.98 131
19115.29 118
19116.60 134
19117.91 152
19119.21 142
19120.52 149
19121.83 148
19123.14 121
19124.44 122
19125.75 114
19127.06 142
19128.37 151
19129.68 142
19130.98 138
19132.29 132
19133.60 130
19134.91 123
19136.21 129
19137.52 139
19138.83 139
19140.14 130
19141.45 117
19142.76 128
19144.06 131
19145.37 149
19146.68 134
19147.99 135
19149.30 120
19150.61 127
19151.91 128
19153.22 142
19154.53 140
19155.84 130
19157.15 124
19158.46 109
19159.77 128
19161.07 125
19162.38 115
19163.69 129
19165.00 145
19166.31 125
19167.62 102
19168.93 148
19170.24 127
19171.55 127
19172.86 105
19174.17 118
19175.48 145
19176.78 134
19178.09 131
19179.40 148
19180.71 124
19182.02 136
19183.33 142
19184.64 139
19185.95 132
19187.26 129
19188.57 135
19189.88 130
19191.19 120
19192.50 120
19193.81 146
19195.12 112
19196.43 117
19197.74 97
19199.05 133
19200.36 155
19201.67 109
19202.98 115
19204.29 132
19205.60 143
19206.91 135
19208.22 139
19209.53 138
19210.84 115
19212.15 118
19213.47 166
19214.78 139
19216.09 142
19217.40 125
19218.71 140
19220.02 130
19221.33 149
19222.64 128
19223.95 141
19225.26 124
19226.57 134
19227.89 136
19229.20 141
19230.51 122
19231.82 122
19233.13 116
19234.44 115
19235.75 131
19237.06 136
19238.38 124
19239.69 113
19241.00 133
19242.31 123
19243.62 124
19244.93 121
19246.25 123
19247.56 125
19248.87 138
19250.18 141
19251.49 116
19252.81 117
19254.12 144
19255.43 128
19256.74 118
19258.05 138
19259.37 130
19260.68 149
19261.99 146
19263.30 109
19264.62 125
19265.93 130
19267.24 120
19268.55 113
19269.87 124
19271.18 125
19272.49 137
19273.80 134
19275.12 133
19276.43 143
19277.74 142
19279.05 116
19280.37 114
19281.68 117
19282.99 137
19284.31 128
19285.62 97
19286.93 126
19288.25 114
19289.56 115
19290.87 124
19292.19 124
19293.50 112
19294.81 149
19296.13 127
19297.44 153
19298.75 127
19300.07 122
19301.38 136
19302.69 114
19304.01 126
19305.32 102
19306.64 133
19307.95 117
19309.26 127
19310.58 122
19311.89 142
19313.21 111
19314.52 126
19315.83 122
19317.15 142
19318.46 115
19319.78 106
19321.09 142
19322.41 128
19323.72 121
19325.03 131
19326.35 125
19327.66 125
19328.98 124
19330.29 126
19331.61 104
19332.92 105
19334.24 153
19335.55 138
19336.87 135
19338.18 110
19339.50 117
19340.81 132
19342.13 141
19343.44 127
19344.76 126
19346.07 122
19347.39 132
19348.70 125
19350.02 120
19351.33 119
19352.65 133
19353.96 118
19355.28 143
19356.59 128
19357.91 125
19359.23 128
19360.54 125
19361.86 129
19363.17 124
19364.49 108
19365.80 130
19367.12 105
19368.44 132
19369.75 144
19371.07 128
19372.38 123
19373.70 129
19375.02 112
19376.33 142
19377.65 141
19378.97 132
19380.28 122
19381.60 123
19382.91 125
19384.23 126
19385.55 119
19386.86 115
19388.18 125
19389.50 144
19390.81 131
19392.13 142
19393.45 127
19394.76 131
19396.08 112
19397.40 112
19398.72 115
19400.03 122
19401.35 119
19402.67 118
19403.98 118
19405.30 124
19406.62 123
19407.94 113
19409.25 111
19410.57 102
19411.89 112
19413.20 115
19414.52 113
19415.84 118
19417.16 124
19418.48 113
19419.79 139
19421.11 123
19422.43 111
19423.75 113
19425.06 128
19426.38 141
19427.70 119
19429.02 117
19430.34 118
19431.65 121
19432.97 114
19434.29 123
19435.61 115
19436.93 121
19438.25 126
19439.56 116
19440.88 120
19442.20 109
19443.52 109
19444.84 118
19446.16 99
19447.47 111
19448.79 134
19450.11 131
19451.43 99
19452.75 121
19454.07 127
19455.39 120
19456.71 113
19458.03 124
19459.34 120
19460.66 133
19461.98 115
19463.30 116
19464.62 114
19465.94 135
19467.26 142
19468.58 120
19469.90 112
19471.22 111
19472.54 141
19473.86 114
19475.18 126
19476.50 120
19477.82 137
19479.14 118
19480.46 111
19481.78 119
19483.10 127
19484.42 117
19485.73 138
19487.05 160
19488.37 119
19489.70 135
19491.02 134
19492.34 103
19493.66 141
19494.98 127
19496.30 121
19497.62 121
19498.94 132
19500.26 116
19501.58 131
19502.90 126
19504.22 130
19505.54 120
19506.86 106
19508.18 113
19509.50 120
19510.82 128
19512.14 130
19513.46 120
19514.78 126
19516.11 123
19517.43 129
19518.75 118
19520.07 132
19521.39 122
19522.71 126
19524.03 113
19525.35 134
19526.68 127
19528.00 129
19529.32 138
19530.64 123
19531.96 144
19533.28 109
19534.60 126
19535.93 124
19537.25 137
19538.57 125
19539.89 103
19541.21 133
19542.53 120
19543.86 115
19545.18 128
19546.50 146
19547.82 149
19549.14 131
19550.47 124
19551.79 132
19553.11 121
19554.43 117
19555.76 134
19557.08 125
19558.40 118
19559.72 127
19561.05 123
19562.37 116
19563.69 120
19565.01 116
19566.34 149
19567.66 120
19568.98 125
19570.30 136
19571.63 124
19572.95 131
19574.27 130
19575.60 141
19576.92 126
19578.24 111
19579.57 118
19580.89 116
19582.21 104
19583.54 111
19584.86 128
19586.18 129
19587.51 117
19588.83 120
19590.15 118
19591.48 130
19592.80 131
19594.12 132
19595.45 118
19596.77 134
19598.09 126
19599.42 133
19600.74 124
19602.07 119
19603.39 114
19604.71 124
19606.04 141
19607.36 114
19608.69 147
19610.01 125
19611.33 140
19612.66 120
19613.98 116
19615.31 113
19616.63 132
19617.96 145
19619.28 151
19620.60 119
19621.93 135
19623.25 137
19624.58 139
19625.90 144
19627.23 118
19628.55 138
19629.88 125
19631.20 132
19632.53 105
19633.85 114
19635.18 144
19636.50 138
19637.83 130
19639.15 99
19640.48 106
19641.80 125
19643.13 129
19644.45 115
19645.78 129
19647.10 135
19648.43 125
19649.76 115
19651.08 115
19652.41 109
19653.73 119
19655.06 124
19656.38 141
19657.71 133
19659.04 126
19660.36 125
19661.69 123
19663.01 123
19664.34 116
19665.67 134
19666.99 116
19668.32 147
19669.64 138
19670.97 125
19672.30 134
19673.62 127
19674.95 146
19676.28 149
19677.60 104
19678.93 121
19680.25 116
19681.58 123
19682.91 150
19684.23 142
19685.56 116
19686.89 154
19688.22 152
19689.54 112
19690.87 114
19692.20 121
19693.52 132
19694.85 127
19696.18 109
19697.50 125
19698.83 156
19700.16 147
19701.49 145
19702.81 107
19704.14 123
19705.47 115
19706.80 124
19708.12 122
19709.45 112
19710.78 119
19712.11 130
19713.43 157
19714.76 107
19716.09 135
19717.42 135
19718.74 148
19720.07 117
19721.40 116
19722.73 115
19724.06 135
19725.38 120
19726.71 121
19728.04 110
19729.37 121
19730.70 146
19732.03 125
19733.35 134
19734.68 106
19736.01 143
19737.34 128
19738.67 150
19740.00 120
19741.32 117
19742.65 122
19743.98 127
19745.31 114
19746.64 92
19747.97 124
19749.30 124
19750.63 123
19751.96 93
19753.28 126
19754.61 109
19755.94 129
19757.27 106
19758.60 120
19759.93 110
19761.26 142
19762.59 142
19763.92 129
19765.25 96
19766.58 128
19767.91 111
19769.24 107
19770.57 89
19771.90 103
19773.22 126
19774.55 124
19775.88 143
19777.21 127
19778.54 146
19779.87 129
19781.20 135
19782.53 131
19783.86 133
19785.19 134
19786.52 135
19787.85 134
19789.18 108
19790.51 141
19791.85 108
19793.18 127
19794.51 149
19795.84 122
19797.17 115
19798.50 127
19799.83 132
19801.16 127
19802.49 116
19803.82 114
19805.15 113
19806.48 127
19807.81 135
19809.14 124
19810.47 141
19811.81 128
19813.14 123
19814.47 117
19815.80 137
19817.13 131
19818.46 139
19819.79 125
19821.12 146
19822.45 112
19823.79 115
19825.12 127
19826.45 151
19827.78 140
19829.11 120
19830.44 118
19831.78 124
19833.11 150
19834.44 119
19835.77 117
19837.10 127
19838.43 150
19839.77 114
19841.10 114
19842.43 98
19843.76 118
19845.09 120
19846.43 125
19847.76 140
19849.09 118
19850.42 123
19851.76 143
19853.09 138
19854.42 146
19855.75 137
19857.09 120
19858.42 144
19859.75 123
19861.08 138
19862.42 146
19863.75 146
19865.08 123
19866.41 117
19867.75 133
19869.08 118
19870.41 123
19871.75 121
19873.08 124
19874.41 122
19875.75 130
19877.08 121
19878.41 121
19879.75 126
19881.08 149
19882.41 100
19883.75 120
19885.08 130
19886.41 122
19887.75 107
19889.08 108
19890.41 119
19891.75 140
19893.08 139
19894.41 116
19895.75 130
19897.08 94
19898.42 131
19899.75 125
19901.08 136
19902.42 117
19903.75 107
19905.09 124
19906.42 120
19907.75 125
19909.09 128
19910.42 131
19911.76 128
19913.09 117
19914.43 135
19915.76 124
19917.10 127
19918.43 127
19919.77 105
19921.10 124
19922.43 125
19923.77 118
19925.10 119
19926.44 105
19927.77 117
19929.11 147
19930.44 116
19931.78 107
19933.11 107
19934.45 126
19935.78 127
19937.12 132
19938.45 134
19939.79 107
19941.13 138
19942.46 123
19943.80 110
19945.13 93
19946.47 120
19947.80 122
19949.14 132
19950.47 98
19951.81 131
19953.15 137
19954.48 121
19955.82 114
19957.15 100
19958.49 126
19959.83 119
19961.16 147
19962.50 141
19963.83 123
19965.17 119
19966.51 134
19967.84 130
19969.18 120
19970.51 84
19971.85 140
19973.19 134
19974.52 133
19975.86 118
19977.20 100
19978.53 117
19979.87 119
19981.21 111
19982.54 121
19983.88 132
19985.22 123
19986.55 113
19987.89 110
19989.23 111
19990.57 127
19991.90 117
19993.24 109
19994.58 109
19995.91 155
19997.25 126
19998.59 115
19999.93 96
20001.26 109
20002.60 128
20003.94 145
20005.28 132
20006.61 113
20007.95 125
20009.29 141
20010.63 118
20011.96 119
20013.30 110
20014.64 114
20015.98 115
20017.31 135
20018.65 116
20019.99 109
20021.33 130
20022.67 118
20024.01 133
20025.34 123
20026.68 125
20028.02 111
20029.36 124
20030.70 108
20032.03 137
20033.37 141
20034.71 143
20036.05 144
20037.39 107
20038.73 116
20040.07 116
20041.40 126
20042.74 122
20044.08 126
20045.42 106
20046.76 113
20048.10 143
20049.44 125
20050.78 87
20052.12 129
20053.46 128
20054.79 148
20056.13 129
20057.47 103
20058.81 123
20060.15 122
20061.49 135
20062.83 105
20064.17 115
20065.51 149
20066.85 141
20068.19 138
20069.53 123
20070.87 114
20072.21 148
20073.55 150
20074.89 152
20076.23 125
20077.57 140
20078.91 144
20080.25 98
20081.59 108
20082.93 130
20084.27 146
20085.61 119
20086.95 125
20088.29 125
20089.63 131
20090.97 101
20092.31 143
20093.65 115
20094.99 111
20096.33 107
20097.67 117
20099.01 140
20100.35 115
20101.69 99
20103.03 108
20104.38 124
20105.72 142
20107.06 111
20108.40 146
20109.74 136
20111.08 115
20112.42 146
20113.76 119
20115.10 123
20116.45 120
20117.79 131
20119.13 122
20120.47 121
20121.81 113
20123.15 114
20124.49 127
20125.84 106
20127.18 129
20128.52 117
20129.86 135
20131.20 115
20132.54 127
20133.89 111
20135.23 125
20136.57 120
20137.91 105
20139.25 125
20140.60 127
