# Supplementary material for: MALDI-TOF MS typing enables the classification of brewing yeasts of the genus Saccharomyces to major beer styles
Source: PLoS One. 2017 Aug 9;12(8):e0181694. doi: 10.1371/journal.pone.0181694 (PMC5549903; doi:10.1371/journal.pone.0181694)
Supplement: S16 File — The directory includes 90 raw files and was zipped to “.zip”; the folder has three strains with 30 spectra per strain; S1 Text explains the raw files with an example and Table 1 represents the yeast strains used within the experiment. (ZIP) [file pone.0181694.s019.zip › 46-48/30675-174-OG-Alt-Alt-YPG-18h-E-E_2015-11-06__0_B12_1.dat]

2000.55 1606
2000.97 1720
2001.39 1552
2001.81 1643
2002.23 1600
2002.65 1647
2003.08 1558
2003.50 1515
2003.92 1459
2004.34 1309
2004.76 1453
2005.19 1523
2005.61 1454
2006.03 1388
2006.45 1563
2006.87 1511
2007.30 1436
2007.72 1508
2008.14 1599
2008.56 1508
2008.99 1459
2009.41 1575
2009.83 1540
2010.25 1685
2010.68 1513
2011.10 1453
2011.52 1433
2011.94 1412
2012.37 1539
2012.79 1640
2013.21 1509
2013.63 1430
2014.06 1380
2014.48 1357
2014.90 1356
2015.33 1311
2015.75 1322
2016.17 1294
2016.60 1285
2017.02 1345
2017.44 1356
2017.86 1427
2018.29 1478
2018.71 1389
2019.14 1435
2019.56 1450
2019.98 1540
2020.41 1468
2020.83 1476
2021.25 1461
2021.68 1436
2022.10 1491
2022.52 1421
2022.95 1491
2023.37 1568
2023.80 1424
2024.22 1366
2024.64 1510
2025.07 1471
2025.49 1457
2025.92 1454
2026.34 1452
2026.76 1344
2027.19 1282
2027.61 1342
2028.04 1335
2028.46 1403
2028.89 1346
2029.31 1344
2029.74 1385
2030.16 1426
2030.58 1344
2031.01 1361
2031.43 1292
2031.86 1380
2032.28 1443
2032.71 1522
2033.13 1395
2033.56 1287
2033.98 1365
2034.41 1431
2034.83 1451
2035.26 1376
2035.68 1387
2036.11 1361
2036.53 1392
2036.96 1412
2037.38 1353
2037.81 1554
2038.24 1532
2038.66 1383
2039.09 1475
2039.51 1413
2039.94 1463
2040.36 1477
2040.79 1554
2041.21 1487
2041.64 1513
2042.07 1440
2042.49 1565
2042.92 1714
2043.34 1549
2043.77 1534
2044.20 1427
2044.62 1420
2045.05 1437
2045.47 1457
2045.90 1368
2046.33 1439
2046.75 1496
2047.18 1467
2047.61 1439
2048.03 1419
2048.46 1411
2048.89 1433
2049.31 1508
2049.74 1601
2050.16 1498
2050.59 1299
2051.02 1368
2051.45 1585
2051.87 1515
2052.30 1476
2052.73 1596
2053.15 1441
2053.58 1386
2054.01 1400
2054.43 1324
2054.86 1338
2055.29 1403
2055.72 1489
2056.14 1487
2056.57 1537
2057.00 1438
2057.43 1446
2057.85 1460
2058.28 1459
2058.71 1540
2059.14 1469
2059.56 1511
2059.99 1458
2060.42 1429
2060.85 1442
2061.27 1406
2061.70 1492
2062.13 1437
2062.56 1519
2062.99 1538
2063.41 1464
2063.84 1571
2064.27 1693
2064.70 1648
2065.13 1629
2065.55 1678
2065.98 1616
2066.41 1593
2066.84 1747
2067.27 1807
2067.70 1798
2068.13 1857
2068.55 1542
2068.98 1425
2069.41 1396
2069.84 1385
2070.27 1392
2070.70 1343
2071.13 1401
2071.56 1570
2071.98 1514
2072.41 1466
2072.84 1533
2073.27 1625
2073.70 1464
2074.13 1499
2074.56 1557
2074.99 1540
2075.42 1540
2075.85 1570
2076.28 1578
2076.71 1611
2077.13 1629
2077.56 1525
2077.99 1481
2078.42 1519
2078.85 1664
2079.28 1680
2079.71 1689
2080.14 1802
2080.57 1729
2081.00 1878
2081.43 1821
2081.86 1876
2082.29 1917
2082.72 1628
2083.15 1631
2083.58 1678
2084.01 1767
2084.44 1678
2084.87 1515
2085.30 1686
2085.73 1624
2086.16 1656
2086.59 1530
2087.02 1416
2087.46 1418
2087.89 1496
2088.32 1523
2088.75 1469
2089.18 1513
2089.61 1406
2090.04 1505
2090.47 1377
2090.90 1429
2091.33 1502
2091.76 1541
2092.19 1483
2092.63 1534
2093.06 1506
2093.49 1533
2093.92 1617
2094.35 1494
2094.78 1376
2095.21 1493
2095.64 1430
2096.08 1481
2096.51 1398
2096.94 1506
2097.37 1391
2097.80 1268
2098.23 1426
2098.67 1536
2099.10 1440
2099.53 1321
2099.96 1441
2100.39 1317
2100.82 1390
2101.26 1309
2101.69 1337
2102.12 1346
2102.55 1415
2102.98 1420
2103.42 1427
2103.85 1542
2104.28 1494
2104.71 1421
2105.15 1473
2105.58 1478
2106.01 1411
2106.44 1464
2106.88 1490
2107.31 1504
2107.74 1514
2108.17 1591
2108.61 1543
2109.04 1503
2109.47 1481
2109.90 1599
2110.34 1446
2110.77 1398
2111.20 1419
2111.64 1414
2112.07 1442
2112.50 1334
2112.94 1353
2113.37 1440
2113.80 1495
2114.24 1389
2114.67 1528
2115.10 1427
2115.54 1357
2115.97 1418
2116.40 1276
2116.84 1380
2117.27 1342
2117.70 1347
2118.14 1342
2118.57 1439
2119.00 1458
2119.44 1391
2119.87 1426
2120.31 1373
2120.74 1316
2121.17 1290
2121.61 1311
2122.04 1404
2122.48 1336
2122.91 1405
2123.35 1440
2123.78 1380
2124.21 1494
2124.65 1362
2125.08 1386
2125.52 1344
2125.95 1549
2126.39 1450
2126.82 1394
2127.26 1358
2127.69 1381
2128.12 1434
2128.56 1415
2128.99 1406
2129.43 1357
2129.86 1270
2130.30 1336
2130.73 1302
2131.17 1468
2131.60 1486
2132.04 1399
2132.47 1476
2132.91 1356
2133.34 1386
2133.78 1445
2134.22 1486
2134.65 1449
2135.09 1493
2135.52 1435
2135.96 1479
2136.39 1441
2136.83 1458
2137.26 1418
2137.70 1389
2138.14 1624
2138.57 1432
2139.01 1472
2139.44 1517
2139.88 1413
2140.31 1356
2140.75 1385
2141.19 1452
2141.62 1510
2142.06 1232
2142.50 1297
2142.93 1286
2143.37 1219
2143.80 1314
2144.24 1413
2144.68 1329
2145.11 1340
2145.55 1336
2145.99 1302
2146.42 1488
2146.86 1448
2147.30 1479
2147.73 1344
2148.17 1469
2148.61 1488
2149.04 1617
2149.48 1518
2149.92 1513
2150.35 1525
2150.79 1582
2151.23 1589
2151.67 1649
2152.10 1518
2152.54 1688
2152.98 1641
2153.41 1628
2153.85 1476
2154.29 1379
2154.73 1377
2155.16 1518
2155.60 1577
2156.04 1561
2156.48 1567
2156.91 1525
2157.35 1361
2157.79 1396
2158.23 1496
2158.67 1497
2159.10 1566
2159.54 1519
2159.98 1416
2160.42 1617
2160.86 1586
2161.29 1553
2161.73 1618
2162.17 1700
2162.61 1474
2163.05 1627
2163.48 1474
2163.92 1354
2164.36 1407
2164.80 1335
2165.24 1581
2165.68 1523
2166.12 1468
2166.55 1586
2166.99 1478
2167.43 1424
2167.87 1420
2168.31 1333
2168.75 1439
2169.19 1487
2169.63 1507
2170.06 1455
2170.50 1524
2170.94 1587
2171.38 1791
2171.82 1560
2172.26 1650
2172.70 1821
2173.14 1787
2173.58 1607
2174.02 1664
2174.46 1739
2174.90 1665
2175.34 1763
2175.78 1722
2176.22 1662
2176.65 1621
2177.09 1749
2177.53 1640
2177.97 1608
2178.41 1643
2178.85 1616
2179.29 1552
2179.73 1546
2180.17 1352
2180.61 1491
2181.05 1609
2181.49 1512
2181.93 1363
2182.37 1443
2182.81 1462
2183.26 1541
2183.70 1733
2184.14 1566
2184.58 1459
2185.02 1453
2185.46 1430
2185.90 1480
2186.34 1478
2186.78 1419
2187.22 1481
2187.66 1663
2188.10 1622
2188.54 1619
2188.98 1767
2189.42 1715
2189.87 1763
2190.31 1612
2190.75 1503
2191.19 1559
2191.63 1389
2192.07 1564
2192.51 1575
2192.95 1599
2193.39 1674
2193.84 1540
2194.28 1328
2194.72 1474
2195.16 1612
2195.60 1545
2196.04 1516
2196.49 1630
2196.93 1494
2197.37 1482
2197.81 1473
2198.25 1586
2198.69 1420
2199.14 1497
2199.58 1561
2200.02 1422
2200.46 1460
2200.90 1371
2201.35 1384
2201.79 1436
2202.23 1533
2202.67 1445
2203.12 1411
2203.56 1509
2204.00 1517
2204.44 1542
2204.89 1421
2205.33 1510
2205.77 1525
2206.21 1385
2206.66 1388
2207.10 1337
2207.54 1466
2207.98 1530
2208.43 1521
2208.87 1459
2209.31 1482
2209.76 1544
2210.20 1499
2210.64 1517
2211.09 1472
2211.53 1464
2211.97 1526
2212.41 1467
2212.86 1423
2213.30 1606
2213.74 1444
2214.19 1391
2214.63 1448
2215.08 1599
2215.52 1529
2215.96 1442
2216.41 1540
2216.85 1647
2217.29 1429
2217.74 1462
2218.18 1399
2218.63 1349
2219.07 1329
2219.51 1338
2219.96 1373
2220.40 1435
2220.85 1553
2221.29 1420
2221.73 1384
2222.18 1434
2222.62 1516
2223.07 1555
2223.51 1585
2223.96 1516
2224.40 1513
2224.84 1557
2225.29 1533
2225.73 1548
2226.18 1463
2226.62 1494
2227.07 1727
2227.51 1715
2227.96 1690
2228.40 1676
2228.85 1521
2229.29 1480
2229.74 1499
2230.18 1450
2230.63 1786
2231.07 1749
2231.52 1673
2231.96 1568
2232.41 1668
2232.85 1742
2233.30 1694
2233.74 1613
2234.19 1577
2234.63 1529
2235.08 1661
2235.53 1556
2235.97 1615
2236.42 1545
2236.86 1395
2237.31 1496
2237.75 1522
2238.20 1507
2238.65 1470
2239.09 1269
2239.54 1391
2239.98 1446
2240.43 1393
2240.88 1507
2241.32 1442
2241.77 1375
2242.21 1386
2242.66 1319
2243.11 1277
2243.55 1487
2244.00 1360
2244.45 1406
2244.89 1446
2245.34 1361
2245.79 1325
2246.23 1482
2246.68 1467
2247.13 1427
2247.57 1440
2248.02 1442
2248.47 1351
2248.91 1345
2249.36 1327
2249.81 1487
2250.25 1361
2250.70 1505
2251.15 1510
2251.60 1407
2252.04 1552
2252.49 1443
2252.94 1533
2253.39 1333
2253.83 1330
2254.28 1470
2254.73 1364
2255.17 1342
2255.62 1321
2256.07 1348
2256.52 1378
2256.97 1369
2257.41 1280
2257.86 1311
2258.31 1274
2258.76 1446
2259.20 1479
2259.65 1439
2260.10 1440
2260.55 1476
2261.00 1495
2261.45 1544
2261.89 1572
2262.34 1519
2262.79 1608
2263.24 1683
2263.69 1641
2264.13 1669
2264.58 1524
2265.03 1634
2265.48 1582
2265.93 1640
2266.38 1639
2266.83 1604
2267.28 1718
2267.72 1567
2268.17 1576
2268.62 1481
2269.07 1555
2269.52 1633
2269.97 1595
2270.42 1580
2270.87 1709
2271.32 1642
2271.76 1524
2272.21 1543
2272.66 1524
2273.11 1577
2273.56 1567
2274.01 1478
2274.46 1446
2274.91 1489
2275.36 1375
2275.81 1422
2276.26 1421
2276.71 1408
2277.16 1567
2277.61 1508
2278.06 1493
2278.51 1445
2278.96 1558
2279.41 1706
2279.86 1719
2280.31 1523
2280.76 1464
2281.21 1569
2281.66 1427
2282.11 1524
2282.56 1446
2283.01 1527
2283.46 1518
2283.91 1494
2284.36 1509
2284.81 1646
2285.26 1505
2285.71 1486
2286.16 1436
2286.61 1482
2287.06 1500
2287.51 1598
2287.96 1672
2288.42 1679
2288.87 1788
2289.32 1946
2289.77 1855
2290.22 2107
2290.67 2139
2291.12 2253
2291.57 2350
2292.02 2369
2292.48 2396
2292.93 2231
2293.38 2348
2293.83 2069
2294.28 2060
2294.73 2016
2295.18 1864
2295.63 1845
2296.09 1868
2296.54 1654
2296.99 1688
2297.44 1787
2297.89 1507
2298.35 1396
2298.80 1401
2299.25 1550
2299.70 1638
2300.15 1494
2300.60 1336
2301.06 1361
2301.51 1396
2301.96 1369
2302.41 1306
2302.87 1301
2303.32 1300
2303.77 1379
2304.22 1472
2304.67 1531
2305.13 1514
2305.58 1436
2306.03 1474
2306.49 1462
2306.94 1553
2307.39 1550
2307.84 1479
2308.30 1432
2308.75 1534
2309.20 1554
2309.65 1639
2310.11 1516
2310.56 1468
2311.01 1564
2311.47 1603
2311.92 1667
2312.37 1682
2312.83 1536
2313.28 1567
2313.73 1543
2314.19 1510
2314.64 1459
2315.09 1468
2315.55 1513
2316.00 1396
2316.45 1486
2316.91 1658
2317.36 1606
2317.81 1510
2318.27 1568
2318.72 1686
2319.18 1584
2319.63 1596
2320.08 1524
2320.54 1503
2320.99 1556
2321.45 1539
2321.90 1627
2322.35 1605
2322.81 1469
2323.26 1667
2323.72 1649
2324.17 1626
2324.63 1377
2325.08 1536
2325.53 1590
2325.99 1637
2326.44 1547
2326.90 1566
2327.35 1677
2327.81 1715
2328.26 1679
2328.72 1648
2329.17 1719
2329.63 1776
2330.08 1724
2330.54 1699
2330.99 1791
2331.45 1723
2331.90 1763
2332.36 1697
2332.81 1598
2333.27 1748
2333.72 1718
2334.18 1637
2334.63 1591
2335.09 1470
2335.54 1368
2336.00 1448
2336.46 1559
2336.91 1512
2337.37 1568
2337.82 1496
2338.28 1498
2338.73 1434
2339.19 1503
2339.65 1572
2340.10 1675
2340.56 1783
2341.01 1668
2341.47 1754
2341.93 1658
2342.38 1719
2342.84 1528
2343.29 1518
2343.75 1526
2344.21 1559
2344.66 1614
2345.12 1605
2345.58 1605
2346.03 1691
2346.49 1499
2346.94 1590
2347.40 1578
2347.86 1649
2348.31 1805
2348.77 1696
2349.23 1652
2349.69 1565
2350.14 1555
2350.60 1540
2351.06 1566
2351.51 1538
2351.97 1461
2352.43 1560
2352.88 1383
2353.34 1541
2353.80 1561
2354.26 1616
2354.71 1497
2355.17 1492
2355.63 1540
2356.09 1580
2356.54 1615
2357.00 1588
2357.46 1592
2357.92 1518
2358.37 1376
2358.83 1452
2359.29 1424
2359.75 1412
2360.20 1506
2360.66 1456
2361.12 1597
2361.58 1503
2362.04 1431
2362.49 1424
2362.95 1441
2363.41 1390
2363.87 1411
2364.33 1461
2364.79 1505
2365.24 1571
2365.70 1527
2366.16 1558
2366.62 1512
2367.08 1560
2367.54 1642
2367.99 1579
2368.45 1711
2368.91 1551
2369.37 1680
2369.83 1623
2370.29 1507
2370.75 1598
2371.21 1657
2371.67 1584
2372.12 1520
2372.58 1670
2373.04 1563
2373.50 1633
2373.96 1548
2374.42 1590
2374.88 1696
2375.34 1637
2375.80 1623
2376.26 1743
2376.72 1652
2377.18 1595
2377.64 1734
2378.10 1732
2378.56 1783
2379.01 1797
2379.47 1707
2379.93 1647
2380.39 1672
2380.85 1851
2381.31 1765
2381.77 1645
2382.23 1677
2382.69 1628
2383.15 1642
2383.61 1624
2384.07 1523
2384.53 1406
2384.99 1550
2385.45 1367
2385.92 1351
2386.38 1379
2386.84 1565
2387.30 1477
2387.76 1506
2388.22 1457
2388.68 1319
2389.14 1396
2389.60 1389
2390.06 1436
2390.52 1341
2390.98 1499
2391.44 1614
2391.90 1653
2392.36 1616
2392.83 1504
2393.29 1447
2393.75 1570
2394.21 1499
2394.67 1413
2395.13 1459
2395.59 1496
2396.05 1487
2396.52 1642
2396.98 1525
2397.44 1543
2397.90 1524
2398.36 1533
2398.82 1491
2399.28 1598
2399.75 1501
2400.21 1503
2400.67 1454
2401.13 1394
2401.59 1450
2402.06 1400
2402.52 1455
2402.98 1422
2403.44 1418
2403.90 1332
2404.37 1383
2404.83 1373
2405.29 1425
2405.75 1446
2406.21 1383
2406.68 1503
2407.14 1475
2407.60 1472
2408.06 1472
2408.53 1514
2408.99 1569
2409.45 1557
2409.91 1414
2410.38 1487
2410.84 1451
2411.30 1386
2411.77 1452
2412.23 1533
2412.69 1436
2413.15 1212
2413.62 1357
2414.08 1514
2414.54 1532
2415.01 1518
2415.47 1667
2415.93 1663
2416.40 1813
2416.86 1730
2417.32 1880
2417.79 2003
2418.25 1963
2418.71 2019
2419.18 1998
2419.64 1988
2420.10 1916
2420.57 1972
2421.03 2058
2421.50 2040
2421.96 1964
2422.42 1862
2422.89 1715
2423.35 1813
2423.81 1690
2424.28 1639
2424.74 1672
2425.21 1600
2425.67 1483
2426.14 1492
2426.60 1481
2427.06 1587
2427.53 1409
2427.99 1418
2428.46 1495
2428.92 1501
2429.39 1479
2429.85 1516
2430.32 1508
2430.78 1450
2431.24 1477
2431.71 1502
2432.17 1498
2432.64 1635
2433.10 1584
2433.57 1480
2434.03 1524
2434.50 1619
2434.96 1534
2435.43 1661
2435.89 1699
2436.36 1640
2436.82 1639
2437.29 1719
2437.76 1618
2438.22 1618
2438.69 1697
2439.15 1632
2439.62 1592
2440.08 1684
2440.55 1619
2441.01 1706
2441.48 1651
2441.95 1650
2442.41 1663
2442.88 1705
2443.34 1726
2443.81 1615
2444.27 1591
2444.74 1460
2445.21 1443
2445.67 1346
2446.14 1380
2446.60 1404
2447.07 1482
2447.54 1503
2448.00 1491
2448.47 1249
2448.94 1237
2449.40 1306
2449.87 1416
2450.34 1492
2450.80 1487
2451.27 1463
2451.74 1476
2452.20 1364
2452.67 1399
2453.14 1390
2453.60 1493
2454.07 1449
2454.54 1432
2455.00 1418
2455.47 1664
2455.94 1519
2456.40 1494
2456.87 1480
2457.34 1489
2457.81 1519
2458.27 1510
2458.74 1537
2459.21 1533
2459.68 1450
2460.14 1381
2460.61 1475
2461.08 1559
2461.55 1379
2462.01 1313
2462.48 1409
2462.95 1464
2463.42 1421
2463.88 1425
2464.35 1437
2464.82 1488
2465.29 1544
2465.76 1499
2466.22 1455
2466.69 1593
2467.16 1506
2467.63 1589
2468.10 1524
2468.57 1550
2469.03 1475
2469.50 1482
2469.97 1482
2470.44 1441
2470.91 1463
2471.38 1488
2471.84 1312
2472.31 1328
2472.78 1364
2473.25 1285
2473.72 1337
2474.19 1372
2474.66 1406
2475.13 1354
2475.59 1262
2476.06 1414
2476.53 1399
2477.00 1351
2477.47 1349
2477.94 1251
2478.41 1461
2478.88 1587
2479.35 1451
2479.82 1352
2480.29 1360
2480.76 1511
2481.23 1576
2481.69 1455
2482.16 1506
2482.63 1469
2483.10 1480
2483.57 1428
2484.04 1546
2484.51 1454
2484.98 1531
2485.45 1589
2485.92 1421
2486.39 1330
2486.86 1443
2487.33 1575
2487.80 1591
2488.27 1409
2488.74 1527
2489.21 1534
2489.68 1501
2490.15 1432
2490.62 1462
2491.09 1420
2491.56 1492
2492.04 1415
2492.51 1600
2492.98 1493
2493.45 1517
2493.92 1717
2494.39 1720
2494.86 1698
2495.33 1770
2495.80 1690
2496.27 1665
2496.74 1690
2497.21 1630
2497.68 1578
2498.16 1583
2498.63 1483
2499.10 1458
2499.57 1435
2500.04 1495
2500.51 1409
2500.98 1296
2501.45 1357
2501.93 1455
2502.40 1429
2502.87 1325
2503.34 1398
2503.81 1394
2504.28 1413
2504.76 1349
2505.23 1441
2505.70 1483
2506.17 1500
2506.64 1482
2507.11 1518
2507.59 1469
2508.06 1413
2508.53 1446
2509.00 1601
2509.47 1588
2509.95 1568
2510.42 1659
2510.89 1765
2511.36 1703
2511.84 1726
2512.31 1927
2512.78 1829
2513.25 1641
2513.73 1648
2514.20 1625
2514.67 1601
2515.14 1776
2515.62 1664
2516.09 1577
2516.56 1514
2517.03 1543
2517.51 1555
2517.98 1491
2518.45 1476
2518.93 1328
2519.40 1484
2519.87 1411
2520.35 1442
2520.82 1495
2521.29 1526
2521.77 1491
2522.24 1507
2522.71 1457
2523.19 1449
2523.66 1367
2524.13 1371
2524.61 1436
2525.08 1431
2525.55 1527
2526.03 1382
2526.50 1472
2526.97 1309
2527.45 1224
2527.92 1303
2528.40 1411
2528.87 1445
2529.34 1490
2529.82 1531
2530.29 1403
2530.77 1291
2531.24 1304
2531.71 1340
2532.19 1332
2532.66 1376
2533.14 1482
2533.61 1560
2534.09 1491
2534.56 1431
2535.04 1479
2535.51 1405
2535.98 1533
2536.46 1548
2536.93 1438
2537.41 1494
2537.88 1489
2538.36 1522
2538.83 1333
2539.31 1446
2539.78 1598
2540.26 1665
2540.73 1495
2541.21 1527
2541.68 1563
2542.16 1572
2542.63 1657
2543.11 1658
2543.59 1635
2544.06 1553
2544.54 1670
2545.01 1675
2545.49 1712
2545.96 1699
2546.44 1752
2546.91 1732
2547.39 1761
2547.87 1790
2548.34 2032
2548.82 1993
2549.29 1872
2549.77 1913
2550.24 1787
2550.72 1684
2551.20 1799
2551.67 1699
2552.15 1593
2552.62 1575
2553.10 1607
2553.58 1601
2554.05 1489
2554.53 1634
2555.01 1727
2555.48 1769
2555.96 1781
2556.44 1772
2556.91 1662
2557.39 1723
2557.87 1770
2558.34 1658
2558.82 1525
2559.30 1598
2559.77 1691
2560.25 1601
2560.73 1556
2561.20 1593
2561.68 1423
2562.16 1372
2562.64 1412
2563.11 1326
2563.59 1347
2564.07 1491
2564.54 1508
2565.02 1389
2565.50 1454
2565.98 1502
2566.45 1443
2566.93 1469
2567.41 1479
2567.89 1423
2568.36 1341
2568.84 1387
2569.32 1457
2569.80 1494
2570.28 1472
2570.75 1367
2571.23 1330
2571.71 1524
2572.19 1342
2572.66 1352
2573.14 1517
2573.62 1531
2574.10 1505
2574.58 1597
2575.06 1408
2575.53 1459
2576.01 1469
2576.49 1335
2576.97 1467
2577.45 1430
2577.93 1371
2578.40 1347
2578.88 1477
2579.36 1414
2579.84 1445
2580.32 1386
2580.80 1440
2581.28 1449
2581.76 1450
2582.24 1476
2582.71 1421
2583.19 1413
2583.67 1314
2584.15 1365
2584.63 1473
2585.11 1437
2585.59 1396
2586.07 1486
2586.55 1423
2587.03 1523
2587.51 1485
2587.99 1381
2588.47 1398
2588.95 1366
2589.42 1420
2589.90 1504
2590.38 1399
2590.86 1301
2591.34 1400
2591.82 1416
2592.30 1524
2592.78 1418
2593.26 1319
2593.74 1376
2594.22 1363
2594.70 1383
2595.18 1395
2595.66 1475
2596.14 1554
2596.62 1521
2597.10 1484
2597.58 1491
2598.07 1450
2598.55 1448
2599.03 1455
2599.51 1340
2599.99 1336
2600.47 1336
2600.95 1347
2601.43 1393
2601.91 1427
2602.39 1389
2602.87 1404
2603.35 1537
2603.83 1255
2604.31 1429
2604.80 1358
2605.28 1359
2605.76 1481
2606.24 1473
2606.72 1452
2607.20 1469
2607.68 1520
2608.16 1444
2608.65 1474
2609.13 1493
2609.61 1403
2610.09 1562
2610.57 1670
2611.05 1564
2611.53 1520
2612.02 1493
2612.50 1397
2612.98 1442
2613.46 1514
2613.94 1485
2614.43 1377
2614.91 1332
2615.39 1489
2615.87 1427
2616.35 1488
2616.84 1479
2617.32 1437
2617.80 1471
2618.28 1509
2618.77 1524
2619.25 1540
2619.73 1529
2620.21 1508
2620.69 1416
2621.18 1457
2621.66 1467
2622.14 1433
2622.63 1406
2623.11 1503
2623.59 1517
2624.07 1549
2624.56 1466
2625.04 1430
2625.52 1294
2626.01 1465
2626.49 1526
2626.97 1552
2627.45 1447
2627.94 1367
2628.42 1389
2628.90 1387
2629.39 1419
2629.87 1447
2630.35 1570
2630.84 1552
2631.32 1449
2631.80 1311
2632.29 1508
2632.77 1475
2633.26 1548
2633.74 1536
2634.22 1483
2634.71 1452
2635.19 1401
2635.67 1472
2636.16 1372
2636.64 1308
2637.13 1341
2637.61 1492
2638.09 1572
2638.58 1396
2639.06 1473
2639.55 1528
2640.03 1396
2640.52 1438
2641.00 1382
2641.48 1361
2641.97 1451
2642.45 1465
2642.94 1448
2643.42 1370
2643.91 1516
2644.39 1441
2644.88 1474
2645.36 1506
2645.85 1471
2646.33 1361
2646.82 1511
2647.30 1422
2647.79 1428
2648.27 1353
2648.76 1297
2649.24 1342
2649.73 1395
2650.21 1313
2650.70 1442
2651.18 1446
2651.67 1458
2652.15 1414
2652.64 1288
2653.12 1378
2653.61 1428
2654.10 1406
2654.58 1289
2655.07 1404
2655.55 1369
2656.04 1443
2656.52 1402
2657.01 1403
2657.50 1461
2657.98 1442
2658.47 1380
2658.95 1453
2659.44 1446
2659.93 1249
2660.41 1267
2660.90 1431
2661.38 1473
2661.87 1374
2662.36 1517
2662.84 1490
2663.33 1435
2663.82 1488
2664.30 1477
2664.79 1556
2665.28 1410
2665.76 1493
2666.25 1409
2666.74 1477
2667.22 1456
2667.71 1438
2668.20 1453
2668.68 1512
2669.17 1397
2669.66 1476
2670.14 1432
2670.63 1316
2671.12 1432
2671.61 1566
2672.09 1576
2672.58 1638
2673.07 1758
2673.55 1811
2674.04 1703
2674.53 1814
2675.02 1934
2675.50 1844
2675.99 2044
2676.48 1733
2676.97 1926
2677.46 1794
2677.94 1683
2678.43 1743
2678.92 1745
2679.41 1658
2679.89 1558
2680.38 1538
2680.87 1424
2681.36 1500
2681.85 1434
2682.33 1557
2682.82 1538
2683.31 1525
2683.80 1468
2684.29 1452
2684.78 1541
2685.26 1496
2685.75 1445
2686.24 1384
2686.73 1385
2687.22 1619
2687.71 1397
2688.20 1354
2688.68 1415
2689.17 1422
2689.66 1362
2690.15 1420
2690.64 1402
2691.13 1423
2691.62 1348
2692.11 1354
2692.60 1442
2693.09 1449
2693.57 1364
2694.06 1420
2694.55 1444
2695.04 1423
2695.53 1495
2696.02 1364
2696.51 1351
2697.00 1547
2697.49 1558
2697.98 1499
2698.47 1553
2698.96 1484
2699.45 1468
2699.94 1544
2700.43 1576
2700.92 1508
2701.41 1575
2701.90 1477
2702.39 1465
2702.88 1487
2703.37 1421
2703.86 1508
2704.35 1521
2704.84 1482
2705.33 1524
2705.82 1563
2706.31 1538
2706.80 1398
2707.29 1569
2707.78 1513
2708.27 1449
2708.76 1452
2709.25 1384
2709.74 1404
2710.23 1407
2710.72 1432
2711.21 1417
2711.71 1350
2712.20 1385
2712.69 1474
2713.18 1488
2713.67 1437
2714.16 1371
2714.65 1490
2715.14 1475
2715.63 1359
2716.12 1398
2716.62 1373
2717.11 1249
2717.60 1390
2718.09 1438
2718.58 1287
2719.07 1282
2719.56 1292
2720.06 1379
2720.55 1393
2721.04 1480
2721.53 1601
2722.02 1559
2722.51 1502
2723.01 1451
2723.50 1528
2723.99 1575
2724.48 1804
2724.97 1697
2725.47 1510
2725.96 1463
2726.45 1504
2726.94 1436
2727.44 1406
2727.93 1420
2728.42 1383
2728.91 1429
2729.40 1415
2729.90 1466
2730.39 1357
2730.88 1413
2731.37 1579
2731.87 1554
2732.36 1459
2732.85 1425
2733.35 1426
2733.84 1479
2734.33 1507
2734.82 1594
2735.32 1442
2735.81 1479
2736.30 1503
2736.80 1388
2737.29 1352
2737.78 1513
2738.28 1479
2738.77 1655
2739.26 1554
2739.76 1552
2740.25 1545
2740.74 1482
2741.24 1437
2741.73 1428
2742.22 1489
2742.72 1352
2743.21 1475
2743.70 1466
2744.20 1286
2744.69 1288
2745.19 1267
2745.68 1266
2746.17 1330
2746.67 1320
2747.16 1417
2747.66 1302
2748.15 1237
2748.64 1201
2749.14 1264
2749.63 1240
2750.13 1399
2750.62 1323
2751.12 1340
2751.61 1304
2752.10 1294
2752.60 1347
2753.09 1416
2753.59 1319
2754.08 1255
2754.58 1389
2755.07 1500
2755.57 1355
2756.06 1274
2756.56 1447
2757.05 1419
2757.55 1318
2758.04 1320
2758.54 1415
2759.03 1352
2759.53 1322
2760.02 1407
2760.52 1355
2761.01 1421
2761.51 1419
2762.00 1322
2762.50 1357
2762.99 1411
2763.49 1347
2763.99 1365
2764.48 1336
2764.98 1289
2765.47 1403
2765.97 1362
2766.46 1460
2766.96 1611
2767.46 1441
2767.95 1346
2768.45 1371
2768.94 1379
2769.44 1392
2769.94 1565
2770.43 1561
2770.93 1539
2771.42 1511
2771.92 1487
2772.42 1513
2772.91 1647
2773.41 1722
2773.91 1616
2774.40 1582
2774.90 1548
2775.40 1622
2775.89 1627
2776.39 1653
2776.89 1693
2777.38 1698
2777.88 1749
2778.38 1672
2778.87 1563
2779.37 1568
2779.87 1449
2780.36 1533
2780.86 1476
2781.36 1528
2781.85 1397
2782.35 1386
2782.85 1436
2783.35 1438
2783.84 1438
2784.34 1475
2784.84 1308
2785.34 1424
2785.83 1272
2786.33 1388
2786.83 1440
2787.33 1352
2787.82 1391
2788.32 1359
2788.82 1331
2789.32 1342
2789.81 1236
2790.31 1308
2790.81 1331
2791.31 1299
2791.81 1352
2792.30 1192
2792.80 1318
2793.30 1393
2793.80 1439
2794.30 1350
2794.80 1328
2795.29 1418
2795.79 1470
2796.29 1630
2796.79 1702
2797.29 1656
2797.79 1605
2798.29 1666
2798.78 1609
2799.28 1583
2799.78 1668
2800.28 1716
2800.78 1525
2801.28 1474
2801.78 1483
2802.28 1486
2802.77 1463
2803.27 1544
2803.77 1512
2804.27 1440
2804.77 1434
2805.27 1609
2805.77 1682
2806.27 1622
2806.77 1622
2807.27 1769
2807.77 1997
2808.27 1836
2808.77 1882
2809.27 2037
2809.77 1944
2810.27 1796
2810.77 1870
2811.27 1808
2811.76 1698
2812.26 1661
2812.76 1646
2813.26 1594
2813.76 1373
2814.26 1458
2814.76 1631
2815.26 1511
2815.76 1528
2816.27 1424
2816.77 1338
2817.27 1328
2817.77 1397
2818.27 1384
2818.77 1405
2819.27 1407
2819.77 1481
2820.27 1615
2820.77 1556
2821.27 1564
2821.77 1556
2822.27 1468
2822.77 1481
2823.27 1492
2823.77 1508
2824.27 1432
2824.78 1339
2825.28 1394
2825.78 1372
2826.28 1291
2826.78 1271
2827.28 1343
2827.78 1405
2828.28 1362
2828.79 1365
2829.29 1464
2829.79 1406
2830.29 1269
2830.79 1390
2831.29 1369
2831.79 1476
2832.30 1529
2832.80 1427
2833.30 1418
2833.80 1443
2834.30 1437
2834.80 1375
2835.31 1367
2835.81 1391
2836.31 1404
2836.81 1438
2837.31 1522
2837.82 1548
2838.32 1609
2838.82 1497
2839.32 1656
2839.83 1670
2840.33 1590
2840.83 1501
2841.33 1556
2841.84 1544
2842.34 1500
2842.84 1517
2843.34 1494
2843.85 1312
2844.35 1340
2844.85 1453
2845.35 1405
2845.86 1422
2846.36 1549
2846.86 1605
2847.37 1581
2847.87 1574
2848.37 1695
2848.87 1611
2849.38 1484
2849.88 1573
2850.38 1708
2850.89 1627
2851.39 1689
2851.89 1603
2852.40 1458
2852.90 1351
2853.40 1383
2853.91 1352
2854.41 1519
2854.92 1417
2855.42 1377
2855.92 1379
2856.43 1308
2856.93 1246
2857.43 1323
2857.94 1438
2858.44 1438
2858.95 1407
2859.45 1492
2859.95 1512
2860.46 1400
2860.96 1439
2861.47 1298
2861.97 1467
2862.48 1389
2862.98 1451
2863.48 1410
2863.99 1254
2864.49 1330
2865.00 1315
2865.50 1248
2866.01 1093
2866.51 1236
2867.02 1248
2867.52 1339
2868.03 1576
2868.53 1475
2869.04 1412
2869.54 1415
2870.05 1467
2870.55 1389
2871.06 1421
2871.56 1371
2872.07 1390
2872.57 1257
2873.08 1473
2873.58 1459
2874.09 1498
2874.59 1478
2875.10 1460
2875.60 1438
2876.11 1607
2876.61 1473
2877.12 1492
2877.63 1393
2878.13 1421
2878.64 1457
2879.14 1584
2879.65 1514
2880.15 1428
2880.66 1450
2881.17 1519
2881.67 1437
2882.18 1554
2882.68 1666
2883.19 1580
2883.70 1534
2884.20 1523
2884.71 1593
2885.22 1621
2885.72 1600
2886.23 1576
2886.74 1563
2887.24 1645
2887.75 1696
2888.25 1805
2888.76 1796
2889.27 1781
2889.77 1787
2890.28 1771
2890.79 1838
2891.30 1662
2891.80 1681
2892.31 1567
2892.82 1583
2893.32 1656
2893.83 1636
2894.34 1596
2894.84 1667
2895.35 1818
2895.86 1815
2896.37 1792
2896.87 1857
2897.38 1862
2897.89 1724
2898.40 1770
2898.90 1697
2899.41 1773
2899.92 1876
2900.43 1745
2900.93 1685
2901.44 1639
2901.95 1715
2902.46 1671
2902.96 1648
2903.47 1730
2903.98 1716
2904.49 1589
2905.00 1587
2905.50 1687
2906.01 1509
2906.52 1546
2907.03 1605
2907.54 1596
2908.05 1571
2908.55 1562
2909.06 1645
2909.57 1618
2910.08 1480
2910.59 1371
2911.10 1463
2911.61 1479
2912.11 1422
2912.62 1476
2913.13 1441
2913.64 1391
2914.15 1364
2914.66 1435
2915.17 1447
2915.68 1492
2916.19 1362
2916.69 1428
2917.20 1368
2917.71 1453
2918.22 1518
2918.73 1484
2919.24 1445
2919.75 1286
2920.26 1306
2920.77 1492
2921.28 1513
2921.79 1508
2922.30 1470
2922.81 1525
2923.32 1445
2923.83 1536
2924.34 1684
2924.85 1739
2925.36 1883
2925.87 1938
2926.38 1894
2926.89 1832
2927.40 1793
2927.91 1790
2928.42 1731
2928.93 1722
2929.44 1606
2929.95 1482
2930.46 1415
2930.97 1374
2931.48 1396
2931.99 1416
2932.50 1379
2933.01 1458
2933.52 1448
2934.03 1338
2934.54 1307
2935.05 1421
2935.56 1379
2936.07 1448
2936.58 1569
2937.09 1671
2937.60 1616
2938.12 1459
2938.63 1556
2939.14 1515
2939.65 1451
2940.16 1304
2940.67 1517
2941.18 1535
2941.69 1507
2942.20 1627
2942.72 1544
2943.23 1528
2943.74 1548
2944.25 1359
2944.76 1516
2945.27 1573
2945.79 1552
2946.30 1546
2946.81 1596
2947.32 1617
2947.83 1527
2948.34 1570
2948.86 1512
2949.37 1433
2949.88 1597
2950.39 1463
2950.90 1529
2951.42 1341
2951.93 1451
2952.44 1406
2952.95 1431
2953.46 1407
2953.98 1380
2954.49 1392
2955.00 1407
2955.51 1412
2956.03 1469
2956.54 1391
2957.05 1403
2957.56 1441
2958.08 1378
2958.59 1431
2959.10 1519
2959.62 1472
2960.13 1562
2960.64 1468
2961.15 1477
2961.67 1410
2962.18 1561
2962.69 1616
2963.21 1634
2963.72 1526
2964.23 1493
2964.75 1517
2965.26 1485
2965.77 1525
2966.29 1543
2966.80 1563
2967.31 1491
2967.83 1436
2968.34 1429
2968.85 1478
2969.37 1423
2969.88 1366
2970.40 1387
2970.91 1415
2971.42 1487
2971.94 1408
2972.45 1393
2972.96 1446
2973.48 1487
2973.99 1545
2974.51 1599
2975.02 1381
2975.54 1484
2976.05 1531
2976.56 1432
2977.08 1560
2977.59 1561
2978.11 1447
2978.62 1262
2979.14 1253
2979.65 1445
2980.16 1403
2980.68 1375
2981.19 1674
2981.71 1434
2982.22 1483
2982.74 1455
2983.25 1392
2983.77 1540
2984.28 1547
2984.80 1649
2985.31 1557
2985.83 1551
2986.34 1537
2986.86 1572
2987.37 1653
2987.89 1716
2988.40 1698
2988.92 1611
2989.44 1545
2989.95 1576
2990.47 1722
2990.98 1680
2991.50 1727
2992.01 1638
2992.53 1654
2993.04 1772
2993.56 1790
2994.08 1842
2994.59 1834
2995.11 1885
2995.62 1861
2996.14 1824
2996.66 1958
2997.17 1993
2997.69 2039
2998.20 2282
2998.72 2501
2999.24 2318
2999.75 2088
3000.27 2344
3000.79 2178
3001.30 2181
3001.82 2396
3002.33 2467
3002.85 2422
3003.37 2590
3003.88 2999
3004.40 3135
3004.92 3539
3005.43 3978
3005.95 4238
3006.47 4172
3006.99 3896
3007.50 3756
3008.02 3597
3008.54 3604
3009.05 3009
3009.57 2701
3010.09 2348
3010.60 1922
3011.12 1834
3011.64 1984
3012.16 1744
3012.67 1773
3013.19 1854
3013.71 1773
3014.23 1810
3014.74 1771
3015.26 1727
3015.78 1763
3016.30 1695
3016.82 1885
3017.33 2009
3017.85 1832
3018.37 1913
3018.89 1980
3019.40 2026
3019.92 1971
3020.44 1822
3020.96 1846
3021.48 1814
3022.00 1888
3022.51 1835
3023.03 1844
3023.55 1799
3024.07 1819
3024.59 1963
3025.11 1801
3025.62 1825
3026.14 1763
3026.66 1678
3027.18 1657
3027.70 1725
3028.22 1780
3028.74 1752
3029.25 1707
3029.77 1587
3030.29 1692
3030.81 1679
3031.33 1513
3031.85 1666
3032.37 1712
3032.89 1617
3033.41 1640
3033.93 1619
3034.45 1738
3034.96 1674
3035.48 1579
3036.00 1620
3036.52 1502
3037.04 1635
3037.56 1541
3038.08 1401
3038.60 1350
3039.12 1444
3039.64 1684
3040.16 1591
3040.68 1439
3041.20 1473
3041.72 1478
3042.24 1538
3042.76 1513
3043.28 1516
3043.80 1456
3044.32 1491
3044.84 1501
3045.36 1388
3045.88 1425
3046.40 1349
3046.92 1379
3047.44 1331
3047.96 1400
3048.48 1544
3049.00 1452
3049.52 1342
3050.04 1367
3050.56 1305
3051.09 1450
3051.61 1451
3052.13 1498
3052.65 1444
3053.17 1437
3053.69 1346
3054.21 1375
3054.73 1424
3055.25 1369
3055.77 1365
3056.29 1424
3056.82 1415
3057.34 1439
3057.86 1431
3058.38 1412
3058.90 1291
3059.42 1389
3059.94 1358
3060.47 1432
3060.99 1306
3061.51 1298
3062.03 1472
3062.55 1425
3063.07 1579
3063.60 1536
3064.12 1498
3064.64 1672
3065.16 1582
3065.68 1477
3066.21 1561
3066.73 1460
3067.25 1580
3067.77 1569
3068.29 1614
3068.82 1524
3069.34 1435
3069.86 1522
3070.38 1587
3070.90 1553
3071.43 1455
3071.95 1600
3072.47 1744
3072.99 1569
3073.52 1542
3074.04 1417
3074.56 1511
3075.09 1529
3075.61 1519
3076.13 1498
3076.65 1472
3077.18 1601
3077.70 1661
3078.22 1678
3078.75 1665
3079.27 1713
3079.79 1743
3080.32 1886
3080.84 1908
3081.36 1815
3081.89 1857
3082.41 1865
3082.93 1964
3083.46 1855
3083.98 1815
3084.50 1843
3085.03 1947
3085.55 2052
3086.07 2014
3086.60 1935
3087.12 2003
3087.64 1902
3088.17 1786
3088.69 1751
3089.22 1876
3089.74 1896
3090.26 1810
3090.79 1692
3091.31 1719
3091.84 1689
3092.36 1692
3092.89 1705
3093.41 1744
3093.93 1785
3094.46 1776
3094.98 1724
3095.51 1847
3096.03 1936
3096.56 2024
3097.08 1954
3097.61 1892
3098.13 2048
3098.66 2151
3099.18 2234
3099.70 2325
3100.23 2671
3100.75 2987
3101.28 3341
3101.80 3863
3102.33 4284
3102.85 4601
3103.38 5247
3103.91 5607
3104.43 5753
3104.96 5691
3105.48 5237
3106.01 4870
3106.53 4495
3107.06 3840
3107.58 3215
3108.11 2688
3108.63 2545
3109.16 2370
3109.69 2224
3110.21 2195
3110.74 2167
3111.26 2121
3111.79 2135
3112.31 2098
3112.84 2044
3113.37 1938
3113.89 1875
3114.42 1930
3114.94 1907
3115.47 1677
3116.00 1752
3116.52 1724
3117.05 1767
3117.58 1790
3118.10 1786
3118.63 1802
3119.16 1713
3119.68 1843
3120.21 1930
3120.73 2128
3121.26 2164
3121.79 2086
3122.31 2194
3122.84 2208
3123.37 2143
3123.90 2006
3124.42 1976
3124.95 2068
3125.48 1923
3126.00 1781
3126.53 1741
3127.06 1693
3127.58 1593
3128.11 1501
3128.64 1615
3129.17 1627
3129.69 1458
3130.22 1406
3130.75 1615
3131.28 1543
3131.80 1645
3132.33 1468
3132.86 1432
3133.39 1486
3133.91 1646
3134.44 1496
3134.97 1530
3135.50 1533
3136.03 1451
3136.55 1453
3137.08 1514
3137.61 1607
3138.14 1657
3138.67 1554
3139.19 1533
3139.72 1651
3140.25 1503
3140.78 1432
3141.31 1485
3141.84 1531
3142.36 1522
3142.89 1519
3143.42 1511
3143.95 1670
3144.48 1577
3145.01 1453
3145.54 1344
3146.06 1531
3146.59 1622
3147.12 1476
3147.65 1562
3148.18 1740
3148.71 1771
3149.24 1594
3149.77 1597
3150.30 1721
3150.83 1944
3151.35 1848
3151.88 1606
3152.41 1615
3152.94 1707
3153.47 1776
3154.00 1833
3154.53 1677
3155.06 1604
3155.59 1560
3156.12 1559
3156.65 1694
3157.18 1735
3157.71 1659
3158.24 1749
3158.77 1720
3159.30 1670
3159.83 1673
3160.36 1679
3160.89 1653
3161.42 1658
3161.95 1402
3162.48 1430
3163.01 1485
3163.54 1506
3164.07 1440
3164.60 1402
3165.13 1377
3165.66 1417
3166.19 1385
3166.72 1483
3167.25 1458
3167.78 1350
3168.31 1390
3168.84 1395
3169.37 1290
3169.90 1439
3170.44 1409
3170.97 1546
3171.50 1352
3172.03 1418
3172.56 1542
3173.09 1638
3173.62 1523
3174.15 1457
3174.68 1602
3175.21 1508
3175.75 1553
3176.28 1648
3176.81 1621
3177.34 1566
3177.87 1651
3178.40 1748
3178.93 1789
3179.47 1651
3180.00 1489
3180.53 1495
3181.06 1471
3181.59 1409
3182.12 1451
3182.66 1550
3183.19 1489
3183.72 1429
3184.25 1484
3184.78 1575
3185.32 1581
3185.85 1319
3186.38 1406
3186.91 1491
3187.44 1285
3187.98 1343
3188.51 1328
3189.04 1509
3189.57 1547
3190.11 1517
3190.64 1471
3191.17 1478
3191.70 1388
3192.24 1411
3192.77 1361
3193.30 1465
3193.84 1550
3194.37 1421
3194.90 1378
3195.43 1446
3195.97 1607
3196.50 1534
3197.03 1448
3197.57 1536
3198.10 1588
3198.63 1622
3199.17 1572
3199.70 1527
3200.23 1470
3200.77 1577
3201.30 1680
3201.83 1632
3202.37 1545
3202.90 1593
3203.43 1738
3203.97 1655
3204.50 1601
3205.03 1745
3205.57 1691
3206.10 1680
3206.63 1666
3207.17 1707
3207.70 1651
3208.24 1721
3208.77 1839
3209.30 1820
3209.84 1653
3210.37 1831
3210.91 1961
3211.44 1813
3211.98 1794
3212.51 1814
3213.04 1748
3213.58 1804
3214.11 1706
3214.65 1698
3215.18 1551
3215.72 1547
3216.25 1549
3216.79 1555
3217.32 1556
3217.86 1507
3218.39 1483
3218.93 1439
3219.46 1619
3220.00 1561
3220.53 1469
3221.07 1488
3221.60 1472
3222.14 1358
3222.67 1502
3223.21 1527
3223.74 1527
3224.28 1661
3224.81 1641
3225.35 1770
3225.88 1792
3226.42 1758
3226.95 1705
3227.49 1870
3228.02 1682
3228.56 1671
3229.10 1542
3229.63 1542
3230.17 1646
3230.70 1658
3231.24 1619
3231.78 1551
3232.31 1693
3232.85 1721
3233.38 1725
3233.92 1653
3234.46 1686
3234.99 1649
3235.53 1669
3236.06 1714
3236.60 1799
3237.14 1830
3237.67 1743
3238.21 1825
3238.75 1920
3239.28 1835
3239.82 1844
3240.36 1971
3240.89 1827
3241.43 1975
3241.97 1864
3242.50 1827
3243.04 1905
3243.58 1769
3244.11 1748
3244.65 1694
3245.19 1725
3245.72 1703
3246.26 1635
3246.80 1859
3247.34 1690
3247.87 1708
3248.41 1748
3248.95 1858
3249.49 1802
3250.02 1745
3250.56 1821
3251.10 1825
3251.64 1854
3252.17 1845
3252.71 1929
3253.25 1978
3253.79 1908
3254.32 2010
3254.86 1979
3255.40 1943
3255.94 1944
3256.48 1966
3257.01 1969
3257.55 2169
3258.09 2206
3258.63 2278
3259.17 2236
3259.70 2195
3260.24 2283
3260.78 2699
3261.32 2687
3261.86 2804
3262.40 2973
3262.93 3151
3263.47 3464
3264.01 3651
3264.55 3854
3265.09 4185
3265.63 4184
3266.17 4313
3266.71 4647
3267.24 4620
3267.78 5101
3268.32 4895
3268.86 4519
3269.40 4381
3269.94 4077
3270.48 3489
3271.02 3073
3271.56 2792
3272.10 2588
3272.64 2408
3273.18 2158
3273.71 2228
3274.25 2068
3274.79 2056
3275.33 2015
3275.87 2051
3276.41 1945
3276.95 2015
3277.49 2062
3278.03 2169
3278.57 2070
3279.11 2098
3279.65 2110
3280.19 2075
3280.73 2216
3281.27 2063
3281.81 2058
3282.35 2215
3282.89 2255
3283.43 2329
3283.97 2169
3284.51 2224
3285.05 2317
3285.59 2146
3286.13 2243
3286.67 2397
3287.21 2447
3287.75 2427
3288.30 2361
3288.84 2422
3289.38 2271
3289.92 2305
3290.46 2174
3291.00 2292
3291.54 2315
3292.08 2483
3292.62 2489
3293.16 2506
3293.70 2825
3294.24 3200
3294.79 3383
3295.33 3492
3295.87 3719
3296.41 3809
3296.95 3680
3297.49 3547
3298.03 3708
3298.57 3253
3299.12 3303
3299.66 3118
3300.20 2865
3300.74 2673
3301.28 2496
3301.82 2418
3302.37 2280
3302.91 2159
3303.45 2129
3303.99 2095
3304.53 2202
3305.08 2172
3305.62 2050
3306.16 2047
3306.70 2021
3307.24 1950
3307.79 2052
3308.33 2218
3308.87 2088
3309.41 2076
3309.96 2069
3310.50 1939
3311.04 1957
3311.58 1960
3312.13 2036
3312.67 1975
3313.21 2052
3313.75 2068
3314.30 2155
3314.84 2275
3315.38 2429
3315.92 2327
3316.47 2578
3317.01 2470
3317.55 2673
3318.10 2739
3318.64 2812
3319.18 2716
3319.73 2876
3320.27 2943
3320.81 2930
3321.36 3162
3321.90 3152
3322.44 3042
3322.99 3081
3323.53 2982
3324.07 2843
3324.62 2758
3325.16 2739
3325.70 2622
3326.25 2630
3326.79 2729
3327.34 2519
3327.88 2511
3328.42 2435
3328.97 2505
3329.51 2511
3330.06 2828
3330.60 3151
3331.14 3503
3331.69 4293
3332.23 5104
3332.78 6235
3333.32 7725
3333.86 9754
3334.41 11974
3334.95 13956
3335.50 15946
3336.04 18242
3336.59 19601
3337.13 19847
3337.68 19960
3338.22 19003
3338.77 17623
3339.31 15642
3339.86 13211
3340.40 11405
3340.94 9179
3341.49 7360
3342.03 5860
3342.58 4836
3343.13 4287
3343.67 3793
3344.22 3496
3344.76 3001
3345.31 2833
3345.85 2766
3346.40 2598
3346.94 2548
3347.49 2561
3348.03 2759
3348.58 2463
3349.12 2345
3349.67 2331
3350.22 2356
3350.76 2414
3351.31 2436
3351.85 2233
3352.40 2242
3352.94 2269
3353.49 2213
3354.04 2278
3354.58 2146
3355.13 2152
3355.67 2163
3356.22 2055
3356.77 2243
3357.31 2134
3357.86 2013
3358.41 2159
3358.95 2306
3359.50 2117
3360.05 2112
3360.59 2288
3361.14 2088
3361.68 2033
3362.23 2193
3362.78 2175
3363.33 2091
3363.87 2110
3364.42 2002
3364.97 2173
3365.51 2094
3366.06 2133
3366.61 2089
3367.15 2037
3367.70 2174
3368.25 2269
3368.79 2322
3369.34 2202
3369.89 2229
3370.44 2295
3370.98 2375
3371.53 2383
3372.08 2444
3372.63 2646
3373.17 2836
3373.72 2909
3374.27 3002
3374.82 3272
3375.36 3162
3375.91 3198
3376.46 3097
3377.01 2906
3377.56 2769
3378.10 2470
3378.65 2327
3379.20 2288
3379.75 2037
3380.30 1878
3380.84 1813
3381.39 1832
3381.94 1855
3382.49 1819
3383.04 1835
3383.59 1747
3384.13 1709
3384.68 1707
3385.23 1748
3385.78 1653
3386.33 1704
3386.88 1737
3387.43 1682
3387.97 1747
3388.52 1577
3389.07 1652
3389.62 1669
3390.17 1778
3390.72 1711
3391.27 1681
3391.82 1687
3392.37 1700
3392.92 1667
3393.46 1585
3394.01 1717
3394.56 1731
3395.11 1826
3395.66 1732
3396.21 1672
3396.76 1741
3397.31 1810
3397.86 1883
3398.41 1834
3398.96 1738
3399.51 1735
3400.06 1749
3400.61 1730
3401.16 1471
3401.71 1680
3402.26 1642
3402.81 1613
3403.36 1546
3403.91 1630
3404.46 1567
3405.01 1476
3405.56 1546
3406.11 1632
3406.66 1576
3407.21 1521
3407.76 1541
3408.31 1510
3408.86 1713
3409.41 1730
3409.96 1792
3410.51 1650
3411.06 1725
3411.61 1873
3412.16 1988
3412.71 1859
3413.27 1919
3413.82 1965
3414.37 1946
3414.92 1782
3415.47 1766
3416.02 1867
3416.57 1766
3417.12 1682
3417.67 1617
3418.22 1599
3418.78 1584
3419.33 1548
3419.88 1590
3420.43 1470
3420.98 1490
3421.53 1490
3422.08 1571
3422.64 1714
3423.19 1681
3423.74 1691
3424.29 1677
3424.84 1586
3425.39 1741
3425.95 1561
3426.50 1724
3427.05 1695
3427.60 1656
3428.15 1590
3428.71 1562
3429.26 1418
3429.81 1500
3430.36 1477
3430.91 1422
3431.47 1467
3432.02 1433
3432.57 1521
3433.12 1424
3433.68 1443
3434.23 1456
3434.78 1554
3435.33 1582
3435.89 1451
3436.44 1386
3436.99 1500
3437.54 1528
3438.10 1584
3438.65 1559
3439.20 1558
3439.76 1439
3440.31 1534
3440.86 1456
3441.42 1579
3441.97 1576
3442.52 1561
3443.07 1538
3443.63 1441
3444.18 1541
3444.73 1461
3445.29 1493
3445.84 1590
3446.39 1544
3446.95 1395
3447.50 1402
3448.06 1307
3448.61 1319
3449.16 1285
3449.72 1334
3450.27 1390
3450.82 1388
3451.38 1498
3451.93 1360
3452.49 1417
3453.04 1412
3453.59 1369
3454.15 1438
3454.70 1390
3455.26 1299
3455.81 1436
3456.36 1412
3456.92 1388
3457.47 1301
3458.03 1386
3458.58 1403
3459.14 1420
3459.69 1438
3460.25 1356
3460.80 1549
3461.36 1505
3461.91 1521
3462.46 1388
3463.02 1575
3463.57 1529
3464.13 1457
3464.68 1598
3465.24 1632
3465.79 1566
3466.35 1422
3466.90 1481
3467.46 1457
3468.02 1499
3468.57 1409
3469.13 1514
3469.68 1419
3470.24 1555
3470.79 1592
3471.35 1579
3471.90 1576
3472.46 1561
3473.01 1545
3473.57 1436
3474.13 1549
3474.68 1615
3475.24 1659
3475.79 1594
3476.35 1629
3476.90 1730
3477.46 1718
3478.02 1641
3478.57 1674
3479.13 1783
3479.68 1827
3480.24 1834
3480.80 1779
3481.35 1716
3481.91 1776
3482.47 1858
3483.02 1827
3483.58 1769
3484.14 1758
3484.69 1710
3485.25 1745
3485.81 1837
3486.36 1726
3486.92 1784
3487.48 1977
3488.03 1998
3488.59 2160
3489.15 2441
3489.70 2525
3490.26 2695
3490.82 3139
3491.37 3655
3491.93 3896
3492.49 3919
3493.05 3990
3493.60 4110
3494.16 3844
3494.72 3918
3495.27 3669
3495.83 3464
3496.39 3535
3496.95 3576
3497.50 3408
3498.06 3591
3498.62 4110
3499.18 4242
3499.74 3959
3500.29 4254
3500.85 4208
3501.41 4269
3501.97 3990
3502.52 3978
3503.08 3712
3503.64 3466
3504.20 3456
3504.76 3335
3505.32 3210
3505.87 3105
3506.43 3191
3506.99 3160
3507.55 3000
3508.11 2960
3508.67 2840
3509.22 2600
3509.78 2368
3510.34 2485
3510.90 2351
3511.46 2245
3512.02 2091
3512.58 2176
3513.13 2038
3513.69 1884
3514.25 1860
3514.81 1849
3515.37 1845
3515.93 1831
3516.49 1774
3517.05 1764
3517.61 1662
3518.17 1641
3518.73 1737
3519.28 1695
3519.84 1728
3520.40 1740
3520.96 1773
3521.52 1839
3522.08 1888
3522.64 1973
3523.20 2105
3523.76 1959
3524.32 2083
3524.88 1941
3525.44 1833
3526.00 1886
3526.56 1770
3527.12 1742
3527.68 1831
3528.24 1824
3528.80 1768
3529.36 1701
3529.92 1588
3530.48 1550
3531.04 1574
3531.60 1707
3532.16 1669
3532.72 1508
3533.28 1465
3533.84 1525
3534.40 1528
3534.96 1591
3535.52 1470
3536.08 1588
3536.65 1594
3537.21 1520
3537.77 1637
3538.33 1664
3538.89 1641
3539.45 1565
3540.01 1711
3540.57 1692
3541.13 1692
3541.69 1681
3542.25 1643
3542.82 1611
3543.38 1656
3543.94 1606
3544.50 1453
3545.06 1552
3545.62 1526
3546.18 1448
3546.75 1485
3547.31 1563
3547.87 1605
3548.43 1530
3548.99 1470
3549.55 1352
3550.12 1350
3550.68 1387
3551.24 1366
3551.80 1418
3552.36 1385
3552.92 1394
3553.49 1386
3554.05 1327
3554.61 1309
3555.17 1367
3555.74 1384
3556.30 1249
3556.86 1330
3557.42 1341
3557.98 1347
3558.55 1468
3559.11 1442
3559.67 1291
3560.23 1274
3560.80 1475
3561.36 1444
3561.92 1363
3562.49 1403
3563.05 1490
3563.61 1442
3564.17 1371
3564.74 1390
3565.30 1396
3565.86 1369
3566.43 1454
3566.99 1443
3567.55 1391
3568.11 1533
3568.68 1453
3569.24 1409
3569.80 1242
3570.37 1330
3570.93 1240
3571.49 1286
3572.06 1258
3572.62 1348
3573.19 1356
3573.75 1363
3574.31 1358
3574.88 1405
3575.44 1364
3576.00 1307
3576.57 1339
3577.13 1385
3577.70 1343
3578.26 1363
3578.82 1351
3579.39 1299
3579.95 1378
3580.52 1372
3581.08 1337
3581.64 1312
3582.21 1371
3582.77 1347
3583.34 1365
3583.90 1335
3584.47 1331
3585.03 1258
3585.60 1323
3586.16 1315
3586.72 1262
3587.29 1381
3587.85 1384
3588.42 1479
3588.98 1378
3589.55 1383
3590.11 1415
3590.68 1347
3591.24 1325
3591.81 1332
3592.37 1310
3592.94 1420
3593.50 1414
3594.07 1425
3594.63 1474
3595.20 1454
3595.77 1391
3596.33 1409
3596.90 1432
3597.46 1493
3598.03 1566
3598.59 1425
3599.16 1484
3599.72 1495
3600.29 1437
3600.86 1366
3601.42 1466
3601.99 1504
3602.55 1555
3603.12 1503
3603.69 1460
3604.25 1462
3604.82 1235
3605.38 1274
3605.95 1315
3606.52 1225
3607.08 1243
3607.65 1228
3608.21 1234
3608.78 1187
3609.35 1076
3609.91 1076
3610.48 1200
3611.05 1259
3611.61 1379
3612.18 1253
3612.75 1277
3613.31 1247
3613.88 1270
3614.45 1378
3615.01 1623
3615.58 1653
3616.15 1764
3616.72 1911
3617.28 2004
3617.85 2251
3618.42 2307
3618.98 2291
3619.55 2491
3620.12 2353
3620.69 2327
3621.25 2190
3621.82 1883
3622.39 1814
3622.96 1790
3623.52 1698
3624.09 1609
3624.66 1533
3625.23 1474
3625.79 1404
3626.36 1296
3626.93 1202
3627.50 1373
3628.06 1469
3628.63 1372
3629.20 1226
3629.77 1302
3630.34 1286
3630.91 1447
3631.47 1412
3632.04 1467
3632.61 1437
3633.18 1464
3633.75 1400
3634.31 1399
3634.88 1322
3635.45 1429
3636.02 1380
3636.59 1393
3637.16 1213
3637.73 1329
3638.29 1422
3638.86 1550
3639.43 1545
3640.00 1548
3640.57 1507
3641.14 1557
3641.71 1599
3642.28 1597
3642.85 1579
3643.42 1652
3643.98 1614
3644.55 1535
3645.12 1500
3645.69 1611
3646.26 1626
3646.83 1667
3647.40 1572
3647.97 1548
3648.54 1523
3649.11 1578
3649.68 1601
3650.25 1600
3650.82 1637
3651.39 1686
3651.96 1579
3652.53 1658
3653.10 1648
3653.67 1744
3654.24 1680
3654.81 1682
3655.38 1690
3655.95 1737
3656.52 1767
3657.09 1740
3657.66 1933
3658.23 2010
3658.80 2046
3659.37 2004
3659.94 2130
3660.51 2103
3661.08 2253
3661.65 2124
3662.22 2154
3662.79 1944
3663.36 1936
3663.93 1970
3664.50 1702
3665.07 1590
3665.64 1552
3666.22 1641
3666.79 1628
3667.36 1639
3667.93 1527
3668.50 1653
3669.07 1654
3669.64 1628
3670.21 1559
3670.78 1668
3671.36 1555
3671.93 1745
3672.50 1679
3673.07 1557
3673.64 1615
3674.21 1642
3674.78 1522
3675.36 1614
3675.93 1811
3676.50 1698
3677.07 1501
3677.64 1604
3678.21 1492
3678.79 1492
3679.36 1583
3679.93 1486
3680.50 1501
3681.07 1530
3681.65 1490
3682.22 1417
3682.79 1429
3683.36 1379
3683.94 1350
3684.51 1373
3685.08 1468
3685.65 1627
3686.23 1477
3686.80 1584
3687.37 1543
3687.94 1631
3688.52 1782
3689.09 1904
3689.66 1971
3690.23 1978
3690.81 1942
3691.38 2060
3691.95 2032
3692.52 1907
3693.10 1860
3693.67 1829
3694.24 1643
3694.82 1514
3695.39 1478
3695.96 1545
3696.54 1478
3697.11 1448
3697.68 1469
3698.26 1423
3698.83 1458
3699.40 1527
3699.98 1447
3700.55 1530
3701.12 1682
3701.70 1606
3702.27 1682
3702.85 1710
3703.42 1615
3703.99 1603
3704.57 1662
3705.14 1709
3705.71 1559
3706.29 1634
3706.86 1711
3707.44 1661
3708.01 1518
3708.59 1491
3709.16 1640
3709.73 1726
3710.31 1561
3710.88 1606
3711.46 1728
3712.03 1549
3712.61 1486
3713.18 1577
3713.75 1677
3714.33 1562
3714.90 1534
3715.48 1494
3716.05 1585
3716.63 1363
3717.20 1303
3717.78 1387
3718.35 1418
3718.93 1345
3719.50 1306
3720.08 1382
3720.65 1310
3721.23 1229
3721.80 1404
3722.38 1288
3722.95 1273
3723.53 1256
3724.11 1296
3724.68 1251
3725.26 1325
3725.83 1221
3726.41 1329
3726.98 1326
3727.56 1275
3728.13 1287
3728.71 1280
3729.29 1310
3729.86 1560
3730.44 1515
3731.01 1460
3731.59 1607
3732.17 1503
3732.74 1561
3733.32 1568
3733.89 1604
3734.47 1662
3735.05 1716
3735.62 1755
3736.20 1613
3736.77 1481
3737.35 1489
3737.93 1522
3738.50 1372
3739.08 1385
3739.66 1225
3740.23 1320
3740.81 1149
3741.39 1292
3741.96 1303
3742.54 1384
3743.12 1393
3743.69 1354
3744.27 1239
3744.85 1164
3745.43 1320
3746.00 1278
3746.58 1260
3747.16 1354
3747.73 1413
3748.31 1445
3748.89 1381
3749.47 1349
3750.04 1341
3750.62 1461
3751.20 1296
3751.78 1195
3752.35 1243
3752.93 1256
3753.51 1260
3754.09 1238
3754.66 1280
3755.24 1325
3755.82 1208
3756.40 1228
3756.98 1279
3757.55 1234
3758.13 1262
3758.71 1286
3759.29 1278
3759.87 1290
3760.44 1207
3761.02 1367
3761.60 1330
3762.18 1257
3762.76 1383
3763.34 1426
3763.91 1443
3764.49 1390
3765.07 1290
3765.65 1226
3766.23 1283
3766.81 1201
3767.39 1236
3767.96 1323
3768.54 1249
3769.12 1353
3769.70 1249
3770.28 1377
3770.86 1282
3771.44 1348
3772.02 1501
3772.60 1518
3773.18 1371
3773.76 1361
3774.33 1387
3774.91 1324
3775.49 1284
3776.07 1336
3776.65 1307
3777.23 1270
3777.81 1336
3778.39 1306
3778.97 1306
3779.55 1285
3780.13 1313
3780.71 1302
3781.29 1262
3781.87 1290
3782.45 1209
3783.03 1178
3783.61 1221
3784.19 1226
3784.77 1241
3785.35 1267
3785.93 1318
3786.51 1198
3787.09 1216
3787.67 1354
3788.25 1362
3788.83 1354
3789.41 1353
3789.99 1173
3790.57 1189
3791.15 1236
3791.73 1243
3792.31 1126
3792.89 1150
3793.48 1170
3794.06 1184
3794.64 1154
3795.22 1158
3795.80 1211
3796.38 1273
3796.96 1223
3797.54 1232
3798.12 1284
3798.70 1337
3799.28 1421
3799.87 1193
3800.45 1282
3801.03 1275
3801.61 1258
3802.19 1387
3802.77 1445
3803.35 1315
3803.94 1398
3804.52 1279
3805.10 1348
3805.68 1390
3806.26 1411
3806.84 1310
3807.43 1375
3808.01 1420
3808.59 1445
3809.17 1354
3809.75 1448
3810.34 1501
3810.92 1575
3811.50 1509
3812.08 1391
3812.66 1509
3813.25 1522
3813.83 1599
3814.41 1606
3814.99 1623
3815.58 1671
3816.16 1717
3816.74 1588
3817.32 1535
3817.91 1593
3818.49 1525
3819.07 1460
3819.65 1435
3820.24 1242
3820.82 1274
3821.40 1222
3821.99 1299
3822.57 1251
3823.15 1197
3823.73 1240
3824.32 1343
3824.90 1244
3825.48 1290
3826.07 1190
3826.65 1176
3827.23 1368
3827.82 1269
3828.40 1381
3828.98 1350
3829.57 1287
3830.15 1229
3830.73 1229
3831.32 1240
3831.90 1268
3832.49 1168
3833.07 1235
3833.65 1420
3834.24 1311
3834.82 1270
3835.41 1267
3835.99 1304
3836.57 1283
3837.16 1275
3837.74 1138
3838.33 1216
3838.91 1171
3839.49 1135
3840.08 1172
3840.66 1245
3841.25 1211
3841.83 1143
3842.42 1131
3843.00 1104
3843.58 1189
3844.17 1258
3844.75 1185
3845.34 1180
3845.92 1162
3846.51 1155
3847.09 1249
3847.68 1302
3848.26 1152
3848.85 1173
3849.43 1274
3850.02 1267
3850.60 1226
3851.19 1214
3851.77 1252
3852.36 1165
3852.94 1192
3853.53 1291
3854.11 1341
3854.70 1313
3855.29 1394
3855.87 1295
3856.46 1354
3857.04 1238
3857.63 1166
3858.21 1322
3858.80 1418
3859.39 1413
3859.97 1448
3860.56 1570
3861.14 1650
3861.73 1638
3862.31 1787
3862.90 1730
3863.49 1784
3864.07 1781
3864.66 1776
3865.25 1737
3865.83 1711
3866.42 1610
3867.00 1541
3867.59 1616
3868.18 1538
3868.76 1423
3869.35 1311
3869.94 1420
3870.52 1463
3871.11 1295
3871.70 1178
3872.28 1368
3872.87 1407
3873.46 1336
3874.04 1285
3874.63 1259
3875.22 1341
3875.80 1351
3876.39 1307
3876.98 1376
3877.57 1329
3878.15 1387
3878.74 1389
3879.33 1311
3879.92 1251
3880.50 1242
3881.09 1239
3881.68 1182
3882.26 1106
3882.85 1228
3883.44 1259
3884.03 1099
3884.62 1189
3885.20 1143
3885.79 1213
3886.38 1160
3886.97 1286
3887.55 1296
3888.14 1342
3888.73 1328
3889.32 1342
3889.91 1542
3890.49 1508
3891.08 1455
3891.67 1438
3892.26 1399
3892.85 1455
3893.44 1462
3894.02 1412
3894.61 1368
3895.20 1325
3895.79 1386
3896.38 1323
3896.97 1344
3897.56 1353
3898.14 1296
3898.73 1261
3899.32 1278
3899.91 1236
3900.50 1220
3901.09 1364
3901.68 1327
3902.27 1415
3902.86 1249
3903.44 1375
3904.03 1321
3904.62 1368
3905.21 1298
3905.80 1261
3906.39 1340
3906.98 1328
3907.57 1226
3908.16 1253
3908.75 1239
3909.34 1279
3909.93 1337
3910.52 1288
3911.11 1227
3911.70 1287
3912.29 1157
3912.88 1185
3913.47 1082
3914.06 1055
3914.65 1136
3915.24 1129
3915.83 1080
3916.42 1198
3917.01 1153
3917.60 1182
3918.19 1209
3918.78 1144
3919.37 1142
3919.96 1284
3920.55 1225
3921.14 1166
3921.73 1253
3922.32 1115
3922.91 1204
3923.50 1094
3924.09 1241
3924.68 1212
3925.27 1184
3925.86 1155
3926.45 1052
3927.05 1081
3927.64 1139
3928.23 1172
3928.82 1122
3929.41 1078
3930.00 1150
3930.59 1212
3931.18 1118
3931.77 1041
3932.37 1089
3932.96 1131
3933.55 1121
3934.14 1138
3934.73 1122
3935.32 1091
3935.91 1197
3936.51 1142
3937.10 1041
3937.69 1211
3938.28 1194
3938.87 1175
3939.46 1157
3940.06 1273
3940.65 1172
3941.24 1072
3941.83 1219
3942.42 1194
3943.02 1242
3943.61 1226
3944.20 1335
3944.79 1209
3945.39 1332
3945.98 1375
3946.57 1151
3947.16 1197
3947.76 1113
3948.35 1162
3948.94 1178
3949.53 1236
3950.13 1263
3950.72 1310
3951.31 1102
3951.90 1124
3952.50 1166
3953.09 1217
3953.68 1288
3954.28 1185
3954.87 1129
3955.46 1159
3956.05 1153
3956.65 1129
3957.24 1064
3957.83 1199
3958.43 1278
3959.02 1209
3959.61 1208
3960.21 1281
3960.80 1182
3961.39 1180
3961.99 1260
3962.58 1192
3963.17 1163
3963.77 1082
3964.36 1156
3964.96 1182
3965.55 1142
3966.14 1220
3966.74 1191
3967.33 1209
3967.93 1311
3968.52 1219
3969.11 1210
3969.71 1205
3970.30 1146
3970.90 1065
3971.49 1090
3972.08 1132
3972.68 1334
3973.27 1350
3973.87 1272
3974.46 1233
3975.06 1260
3975.65 1368
3976.25 1369
3976.84 1336
3977.43 1313
3978.03 1408
3978.62 1227
3979.22 1362
3979.81 1356
3980.41 1371
3981.00 1401
3981.60 1260
3982.19 1216
3982.79 1300
3983.38 1294
3983.98 1351
3984.57 1327
3985.17 1209
3985.76 1259
3986.36 1242
3986.96 1216
3987.55 1284
3988.15 1277
3988.74 1230
3989.34 1280
3989.93 1271
3990.53 1283
3991.12 1191
3991.72 1253
3992.32 1289
3992.91 1223
3993.51 1176
3994.10 1177
3994.70 1157
3995.30 1160
3995.89 1166
3996.49 1253
3997.08 1257
3997.68 1244
3998.28 1236
3998.87 1134
3999.47 1176
4000.07 1266
4000.66 1196
4001.26 1198
4001.85 1273
4002.45 1252
4003.05 1284
4003.64 1204
4004.24 1283
4004.84 1224
4005.43 1332
4006.03 1315
4006.63 1274
4007.23 1324
4007.82 1200
4008.42 1141
4009.02 1169
4009.61 1323
4010.21 1235
4010.81 1185
4011.41 1281
4012.00 1306
4012.60 1311
4013.20 1369
4013.79 1290
4014.39 1394
4014.99 1308
4015.59 1236
4016.18 1214
4016.78 1289
4017.38 1300
4017.98 1289
4018.58 1414
4019.17 1399
4019.77 1318
4020.37 1271
4020.97 1348
4021.56 1355
4022.16 1126
4022.76 1372
4023.36 1457
4023.96 1397
4024.56 1353
4025.15 1320
4025.75 1352
4026.35 1427
4026.95 1347
4027.55 1394
4028.15 1626
4028.74 1552
4029.34 1589
4029.94 1618
4030.54 1695
4031.14 1595
4031.74 1575
4032.34 1601
4032.93 1471
4033.53 1531
4034.13 1599
4034.73 1702
4035.33 1746
4035.93 1672
4036.53 1647
4037.13 1442
4037.73 1409
4038.33 1442
4038.93 1448
4039.52 1360
4040.12 1334
4040.72 1186
4041.32 1271
4041.92 1274
4042.52 1171
4043.12 1141
4043.72 1235
4044.32 1146
4044.92 1192
4045.52 1224
4046.12 1186
4046.72 1271
4047.32 1202
4047.92 1169
4048.52 1304
4049.12 1312
4049.72 1222
4050.32 1317
4050.92 1290
4051.52 1280
4052.12 1260
4052.72 1214
4053.32 1224
4053.92 1294
4054.52 1282
4055.12 1242
4055.72 1206
4056.32 1248
4056.92 1161
4057.52 1285
4058.13 1213
4058.73 1148
4059.33 1173
4059.93 1153
4060.53 1024
4061.13 1167
4061.73 1091
4062.33 1092
4062.93 1192
4063.53 1154
4064.14 1071
4064.74 872
4065.34 1025
4065.94 1081
4066.54 1078
4067.14 957
4067.74 1041
4068.34 986
4068.95 1219
4069.55 1077
4070.15 1044
4070.75 1085
4071.35 1141
4071.95 999
4072.56 1041
4073.16 1077
4073.76 925
4074.36 983
4074.96 1171
4075.57 1191
4076.17 980
4076.77 1058
4077.37 1072
4077.97 1097
4078.58 1102
4079.18 1125
4079.78 1113
4080.38 1067
4080.99 1135
4081.59 1026
4082.19 1046
4082.79 1029
4083.40 1011
4084.00 1008
4084.60 1002
4085.20 924
4085.81 1013
4086.41 1107
4087.01 973
4087.61 960
4088.22 1083
4088.82 1181
4089.42 1071
4090.03 1046
4090.63 1083
4091.23 1043
4091.84 1012
4092.44 1144
4093.04 1152
4093.65 1100
4094.25 1107
4094.85 1046
4095.46 1066
4096.06 991
4096.66 1009
4097.27 1129
4097.87 1111
4098.47 1135
4099.08 1146
4099.68 994
4100.29 1099
4100.89 1129
4101.49 947
4102.10 1006
4102.70 1121
4103.30 1070
4103.91 1080
4104.51 1069
4105.12 1023
4105.72 1083
4106.33 1112
4106.93 1101
4107.53 1082
4108.14 1072
4108.74 998
4109.35 1041
4109.95 1066
4110.56 1008
4111.16 980
4111.77 1048
4112.37 1065
4112.98 1000
4113.58 1006
4114.19 1045
4114.79 1038
4115.40 1084
4116.00 1088
4116.61 1042
4117.21 1013
4117.82 1070
4118.42 1131
4119.03 1100
4119.63 1131
4120.24 1085
4120.84 1147
4121.45 1207
4122.05 1027
4122.66 1155
4123.26 1064
4123.87 1089
4124.47 1016
4125.08 1091
4125.69 1030
4126.29 984
4126.90 1122
4127.50 1040
4128.11 1052
4128.71 1059
4129.32 1098
4129.93 1103
4130.53 1037
4131.14 1030
4131.74 1080
4132.35 1025
4132.96 976
4133.56 1077
4134.17 1099
4134.78 1135
4135.38 1131
4135.99 1127
4136.60 1069
4137.20 1145
4137.81 1219
4138.42 1230
4139.02 1113
4139.63 1181
4140.24 1237
4140.84 1244
4141.45 1334
4142.06 1250
4142.66 1283
4143.27 1148
4143.88 1119
4144.48 1308
4145.09 1223
4145.70 1265
4146.31 1223
4146.91 1185
4147.52 1123
4148.13 1099
4148.73 1158
4149.34 1107
4149.95 1036
4150.56 996
4151.16 1068
4151.77 1165
4152.38 1109
4152.99 1091
4153.60 1128
4154.20 1122
4154.81 1077
4155.42 1077
4156.03 1024
4156.63 1103
4157.24 1019
4157.85 1083
4158.46 1135
4159.07 1144
4159.68 1143
4160.28 1052
4160.89 1076
4161.50 1097
4162.11 1231
4162.72 1307
4163.33 1410
4163.93 1431
4164.54 1480
4165.15 1493
4165.76 1357
4166.37 1305
4166.98 1354
4167.59 1360
4168.19 1290
4168.80 1309
4169.41 1152
4170.02 1226
4170.63 1227
4171.24 1141
4171.85 1084
4172.46 1133
4173.07 1198
4173.68 1177
4174.29 1115
4174.89 1122
4175.50 1292
4176.11 1201
4176.72 1383
4177.33 1252
4177.94 1188
4178.55 1096
4179.16 1196
4179.77 1194
4180.38 1132
4180.99 1129
4181.60 1036
4182.21 1095
4182.82 1149
4183.43 1087
4184.04 1171
4184.65 1166
4185.26 1061
4185.87 1142
4186.48 1115
4187.09 1107
4187.70 1107
4188.31 1124
4188.92 1068
4189.53 1110
4190.14 1176
4190.75 1287
4191.36 1255
4191.97 1230
4192.58 1325
4193.19 1378
4193.80 1331
4194.42 1445
4195.03 1473
4195.64 1376
4196.25 1462
4196.86 1464
4197.47 1336
4198.08 1381
4198.69 1393
4199.30 1383
4199.91 1317
4200.53 1251
4201.14 1145
4201.75 1181
4202.36 1188
4202.97 1116
4203.58 1105
4204.19 1100
4204.80 1121
4205.42 1152
4206.03 1173
4206.64 1136
4207.25 1173
4207.86 1105
4208.47 1066
4209.09 1047
4209.70 1148
4210.31 1070
4210.92 1166
4211.53 1211
4212.15 1201
4212.76 1128
4213.37 1106
4213.98 1166
4214.59 1142
4215.21 1133
4215.82 1280
4216.43 1342
4217.04 1362
4217.66 1315
4218.27 1373
4218.88 1520
4219.49 1607
4220.11 1528
4220.72 1660
4221.33 1858
4221.94 1786
4222.56 1829
4223.17 1814
4223.78 1973
4224.40 1818
4225.01 1979
4225.62 1867
4226.23 1881
4226.85 2061
4227.46 2118
4228.07 1954
4228.69 1992
4229.30 2016
4229.91 2158
4230.53 2138
4231.14 1928
4231.75 2133
4232.37 2208
4232.98 2392
4233.59 2286
4234.21 2381
4234.82 2566
4235.44 2541
4236.05 2562
4236.66 2587
4237.28 2664
4237.89 2332
4238.50 2130
4239.12 2032
4239.73 1826
4240.35 1743
4240.96 1804
4241.58 1711
4242.19 1559
4242.80 1487
4243.42 1458
4244.03 1326
4244.65 1425
4245.26 1582
4245.88 1477
4246.49 1577
4247.10 1707
4247.72 1560
4248.33 1557
4248.95 1625
4249.56 1578
4250.18 1505
4250.79 1565
4251.41 1555
4252.02 1381
4252.64 1260
4253.25 1395
4253.87 1429
4254.48 1355
4255.10 1317
4255.71 1345
4256.33 1379
4256.94 1295
4257.56 1307
4258.17 1339
4258.79 1295
4259.41 1299
4260.02 1312
4260.64 1223
4261.25 1319
4261.87 1313
4262.48 1223
4263.10 1243
4263.71 1256
4264.33 1241
4264.95 1272
4265.56 1207
4266.18 1148
4266.79 1219
4267.41 1264
4268.03 1111
4268.64 1094
4269.26 1194
4269.87 1317
4270.49 1411
4271.11 1227
4271.72 1259
4272.34 1309
4272.96 1417
4273.57 1355
4274.19 1334
4274.81 1319
4275.42 1386
4276.04 1373
4276.66 1448
4277.27 1450
4277.89 1424
4278.51 1300
4279.12 1351
4279.74 1391
4280.36 1297
4280.97 1243
4281.59 1223
4282.21 1092
4282.83 1098
4283.44 1163
4284.06 1175
4284.68 1115
4285.29 1090
4285.91 1192
4286.53 1222
4287.15 1153
4287.76 1158
4288.38 1248
4289.00 1266
4289.62 1208
4290.23 1165
4290.85 1186
4291.47 1175
4292.09 1009
4292.71 1134
4293.32 1289
4293.94 1219
4294.56 1096
4295.18 1236
4295.80 1237
4296.41 1196
4297.03 1166
4297.65 1148
4298.27 1131
4298.89 1121
4299.50 1180
4300.12 1075
4300.74 1187
4301.36 1159
4301.98 1088
4302.60 1094
4303.22 1055
4303.83 1084
4304.45 1158
4305.07 1053
4305.69 1056
4306.31 1133
4306.93 1120
4307.55 1171
4308.17 1173
4308.79 1112
4309.40 1142
4310.02 1122
4310.64 1136
4311.26 1142
4311.88 1228
4312.50 1213
4313.12 1197
4313.74 1105
4314.36 1081
4314.98 1210
4315.60 1208
4316.22 1203
4316.84 1206
4317.46 1218
4318.08 1238
4318.70 1240
4319.32 1277
4319.94 1347
4320.56 1290
4321.18 1323
4321.80 1370
4322.42 1319
4323.04 1335
4323.66 1408
4324.28 1292
4324.90 1464
4325.52 1331
4326.14 1448
4326.76 1383
4327.38 1446
4328.00 1349
4328.62 1445
4329.24 1376
4329.86 1401
4330.48 1432
4331.10 1443
4331.72 1474
4332.34 1407
4332.96 1454
4333.58 1608
4334.20 1622
4334.82 1668
4335.45 1888
4336.07 2015
4336.69 2255
4337.31 2462
4337.93 2497
4338.55 2416
4339.17 2587
4339.79 2550
4340.41 2556
4341.04 2474
4341.66 2283
4342.28 2314
4342.90 2031
4343.52 2162
4344.14 2213
4344.76 2551
4345.39 2783
4346.01 2797
4346.63 2923
4347.25 3149
4347.87 3223
4348.50 3124
4349.12 3134
4349.74 2868
4350.36 2388
4350.98 2197
4351.61 1999
4352.23 1982
4352.85 1764
4353.47 1699
4354.09 1541
4354.72 1550
4355.34 1403
4355.96 1339
4356.58 1460
4357.21 1511
4357.83 1505
4358.45 1540
4359.07 1632
4359.70 1525
4360.32 1601
4360.94 1629
4361.56 1482
4362.19 1529
4362.81 1361
4363.43 1347
4364.06 1359
4364.68 1459
4365.30 1573
4365.93 1463
4366.55 1459
4367.17 1407
4367.80 1331
4368.42 1331
4369.04 1311
4369.67 1178
4370.29 1219
4370.91 1262
4371.54 1087
4372.16 1154
4372.78 1238
4373.41 1228
4374.03 1259
4374.65 1230
4375.28 1208
4375.90 1256
4376.53 1292
4377.15 1268
4377.77 1268
4378.40 1255
4379.02 1353
4379.65 1334
4380.27 1312
4380.89 1276
4381.52 1371
4382.14 1438
4382.77 1176
4383.39 1190
4384.02 1250
4384.64 1326
4385.26 1203
4385.89 1270
4386.51 1198
4387.14 1190
4387.76 1257
4388.39 1086
4389.01 1093
4389.64 1159
4390.26 1098
4390.89 1150
4391.51 1168
4392.14 1122
4392.76 1132
4393.39 1130
4394.01 1110
4394.64 1079
4395.26 1189
4395.89 1083
4396.51 1159
4397.14 1097
4397.76 1141
4398.39 1168
4399.01 1102
4399.64 998
4400.27 1076
4400.89 1128
4401.52 1036
4402.14 1139
4402.77 1114
4403.39 1154
4404.02 1155
4404.65 1147
4405.27 1051
4405.90 1082
4406.52 1144
4407.15 1061
4407.78 1236
4408.40 1215
4409.03 1200
4409.65 1239
4410.28 1223
4410.91 1215
4411.53 1166
4412.16 1176
4412.79 1238
4413.41 1239
4414.04 1283
4414.67 1126
4415.29 1079
4415.92 1097
4416.55 1086
4417.17 1094
4417.80 1141
4418.43 1153
4419.05 1035
4419.68 1038
4420.31 1033
4420.93 1122
4421.56 1064
4422.19 995
4422.82 993
4423.44 1009
4424.07 1053
4424.70 990
4425.32 977
4425.95 990
4426.58 986
4427.21 974
4427.83 987
4428.46 986
4429.09 1001
4429.72 980
4430.35 1017
4430.97 1085
4431.60 1108
4432.23 1059
4432.86 1050
4433.48 1056
4434.11 1016
4434.74 1115
4435.37 1149
4436.00 1136
4436.62 1142
4437.25 1087
4437.88 1048
4438.51 1101
4439.14 1068
4439.77 1228
4440.39 1114
4441.02 1001
4441.65 1031
4442.28 1023
4442.91 1002
4443.54 971
4444.17 961
4444.79 1008
4445.42 1100
4446.05 1103
4446.68 1176
4447.31 1119
4447.94 1184
4448.57 1129
4449.20 1175
4449.83 1178
4450.46 1143
4451.08 1072
4451.71 1140
4452.34 1121
4452.97 949
4453.60 978
4454.23 1175
4454.86 1125
4455.49 1183
4456.12 1116
4456.75 1140
4457.38 1150
4458.01 1129
4458.64 1055
4459.27 1141
4459.90 1045
4460.53 1024
4461.16 1163
4461.79 1089
4462.42 1045
4463.05 891
4463.68 882
4464.31 936
4464.94 955
4465.57 969
4466.20 928
4466.83 869
4467.46 977
4468.09 958
4468.72 962
4469.35 1110
4469.98 1046
4470.61 1101
4471.24 1011
4471.87 1032
4472.50 1026
4473.13 964
4473.76 899
4474.40 919
4475.03 971
4475.66 1083
4476.29 1001
4476.92 1041
4477.55 1018
4478.18 1120
4478.81 1104
4479.44 1001
4480.07 961
4480.71 976
4481.34 1052
4481.97 1019
4482.60 1030
4483.23 1106
4483.86 1133
4484.49 1040
4485.13 1057
4485.76 1183
4486.39 1066
4487.02 1105
4487.65 1069
4488.28 1141
4488.92 973
4489.55 981
4490.18 1188
4490.81 1088
4491.44 1040
4492.08 1137
4492.71 1053
4493.34 1106
4493.97 1126
4494.61 1078
4495.24 1052
4495.87 1140
4496.50 1130
4497.13 1133
4497.77 1059
4498.40 1110
4499.03 1097
4499.67 1146
4500.30 1197
4500.93 1411
4501.56 1469
4502.20 1396
4502.83 1398
4503.46 1450
4504.09 1426
4504.73 1364
4505.36 1277
4505.99 1097
4506.63 1173
4507.26 1085
4507.89 1144
4508.53 1084
4509.16 1172
4509.79 1218
4510.43 1121
4511.06 1143
4511.69 1179
4512.33 1202
4512.96 1099
4513.59 1068
4514.23 1013
4514.86 1055
4515.49 1133
4516.13 1088
4516.76 1013
4517.40 1114
4518.03 1078
4518.66 1030
4519.30 999
4519.93 1101
4520.57 1023
4521.20 1051
4521.83 1017
4522.47 1135
4523.10 1080
4523.74 1037
4524.37 1099
4525.01 1057
4525.64 1075
4526.27 1179
4526.91 1293
4527.54 1326
4528.18 1350
4528.81 1361
4529.45 1462
4530.08 1568
4530.72 1632
4531.35 1612
4531.99 1708
4532.62 1725
4533.26 1710
4533.89 1730
4534.53 1690
4535.16 1646
4535.80 1542
4536.43 1475
4537.07 1386
4537.70 1338
4538.34 1214
4538.97 1132
4539.61 1059
4540.24 1052
4540.88 1120
4541.52 1094
4542.15 1054
4542.79 1012
4543.42 983
4544.06 1009
4544.69 1108
4545.33 1112
4545.97 1058
4546.60 1095
4547.24 1065
4547.87 962
4548.51 915
4549.15 952
4549.78 1062
4550.42 1040
4551.05 998
4551.69 970
4552.33 973
4552.96 1020
4553.60 1043
4554.24 1046
4554.87 1036
4555.51 962
4556.15 1002
4556.78 1027
4557.42 1010
4558.06 1035
4558.69 1075
4559.33 990
4559.97 1036
4560.60 1100
4561.24 1023
4561.88 1067
4562.51 984
4563.15 878
4563.79 931
4564.43 1041
4565.06 988
4565.70 999
4566.34 1083
4566.97 1001
4567.61 1055
4568.25 982
4568.89 890
4569.52 1005
4570.16 1072
4570.80 1014
4571.44 1057
4572.07 1102
4572.71 1022
4573.35 1002
4573.99 1024
4574.63 975
4575.26 988
4575.90 1071
4576.54 952
4577.18 927
4577.82 970
4578.45 922
4579.09 1016
4579.73 1028
4580.37 1023
4581.01 1010
4581.65 1115
4582.28 1164
4582.92 1072
4583.56 910
4584.20 988
4584.84 1088
4585.48 951
4586.12 988
4586.75 1018
4587.39 1148
4588.03 1196
4588.67 1190
4589.31 1200
4589.95 1189
4590.59 1256
4591.23 1354
4591.87 1385
4592.50 1354
4593.14 1425
4593.78 1353
4594.42 1293
4595.06 1189
4595.70 1125
4596.34 1059
4596.98 1084
4597.62 1129
4598.26 1016
4598.90 1027
4599.54 1029
4600.18 1047
4600.82 1199
4601.46 1132
4602.10 1163
4602.74 1103
4603.38 1195
4604.02 1181
4604.66 1167
4605.30 1186
4605.94 1153
4606.58 1113
4607.22 1106
4607.86 1203
4608.50 1165
4609.14 1226
4609.78 1178
4610.42 1256
4611.06 1161
4611.70 1184
4612.34 1129
4612.98 1137
4613.62 1061
4614.26 1026
4614.90 991
4615.54 1059
4616.18 1121
4616.82 1058
4617.47 994
4618.11 990
4618.75 978
4619.39 1005
4620.03 1136
4620.67 1139
4621.31 1040
4621.95 966
4622.59 1071
4623.23 1011
4623.88 957
4624.52 887
4625.16 952
4625.80 990
4626.44 971
4627.08 982
4627.72 1050
4628.37 966
4629.01 1042
4629.65 1130
4630.29 1015
4630.93 1026
4631.58 1069
4632.22 1026
4632.86 1038
4633.50 1049
4634.14 1095
4634.79 1148
4635.43 1063
4636.07 1070
4636.71 1182
4637.35 1178
4638.00 1185
4638.64 1174
4639.28 1142
4639.92 1232
4640.57 1226
4641.21 1231
4641.85 1148
4642.49 1145
4643.14 1176
4643.78 1177
4644.42 1127
4645.06 1125
4645.71 1071
4646.35 1113
4646.99 1132
4647.64 1209
4648.28 1071
4648.92 1031
4649.56 1047
4650.21 1167
4650.85 1074
4651.49 1291
4652.14 1196
4652.78 1121
4653.42 1176
4654.07 1233
4654.71 1262
4655.35 1174
4656.00 1160
4656.64 1189
4657.29 1169
4657.93 994
4658.57 985
4659.22 1000
4659.86 926
4660.50 981
4661.15 1101
4661.79 1039
4662.44 1087
4663.08 1009
4663.72 909
4664.37 959
4665.01 1018
4665.66 977
4666.30 1020
4666.95 1028
4667.59 980
4668.23 948
4668.88 953
4669.52 945
4670.17 943
4670.81 923
4671.46 1035
4672.10 1129
4672.75 1084
4673.39 1147
4674.04 1077
4674.68 1068
4675.32 1089
4675.97 1056
4676.61 1061
4677.26 1059
4677.90 1008
4678.55 1042
4679.20 1059
4679.84 1090
4680.49 1081
4681.13 994
4681.78 1016
4682.42 1088
4683.07 1089
4683.71 1070
4684.36 1087
4685.00 1104
4685.65 1084
4686.29 1036
4686.94 957
4687.59 895
4688.23 1018
4688.88 999
4689.52 959
4690.17 991
4690.82 1020
4691.46 1053
4692.11 1039
4692.75 986
4693.40 1057
4694.05 1117
4694.69 1130
4695.34 1037
4695.98 994
4696.63 1042
4697.28 1147
4697.92 1185
4698.57 1273
4699.22 1294
4699.86 1246
4700.51 1362
4701.16 1238
4701.80 1161
4702.45 1168
4703.10 1168
4703.74 1177
4704.39 1064
4705.04 950
4705.68 1111
4706.33 1110
4706.98 1049
4707.63 1050
4708.27 1053
4708.92 993
4709.57 1152
4710.21 1126
4710.86 1067
4711.51 1074
4712.16 1083
4712.80 1013
4713.45 1126
4714.10 1201
4714.75 1108
4715.39 1097
4716.04 1074
4716.69 1134
4717.34 1028
4717.99 1079
4718.63 1071
4719.28 1077
4719.93 1041
4720.58 1122
4721.22 1237
4721.87 1237
4722.52 1153
4723.17 1117
4723.82 1161
4724.47 1122
4725.11 1158
4725.76 1112
4726.41 1126
4727.06 1116
4727.71 1185
4728.36 1082
4729.00 1151
4729.65 1120
4730.30 1136
4730.95 1032
4731.60 1053
4732.25 1015
4732.90 954
4733.55 985
4734.19 973
4734.84 993
4735.49 891
4736.14 924
4736.79 1076
4737.44 1096
4738.09 1007
4738.74 1037
4739.39 1035
4740.04 1067
4740.69 1047
4741.34 1066
4741.99 1078
4742.64 1062
4743.28 1044
4743.93 1134
4744.58 1102
4745.23 1052
4745.88 1041
4746.53 1022
4747.18 1112
4747.83 1146
4748.48 1071
4749.13 1141
4749.78 1182
4750.43 1223
4751.08 1308
4751.73 1253
4752.38 1281
4753.03 1304
4753.68 1254
4754.33 1214
4754.98 1128
4755.63 1173
4756.29 1225
4756.94 1165
4757.59 1102
4758.24 1022
4758.89 1075
4759.54 1112
4760.19 988
4760.84 1131
4761.49 1016
4762.14 1060
4762.79 1129
4763.44 1239
4764.09 1122
4764.74 1105
4765.40 1229
4766.05 1243
4766.70 1348
4767.35 1231
4768.00 1184
4768.65 1285
4769.30 1282
4769.95 1180
4770.61 1086
4771.26 1091
4771.91 1007
4772.56 1020
4773.21 1025
4773.86 994
4774.52 1045
4775.17 1112
4775.82 1035
4776.47 1083
4777.12 1078
4777.77 1041
4778.43 1051
4779.08 1089
4779.73 1127
4780.38 1125
4781.04 1222
4781.69 1169
4782.34 1099
4782.99 1203
4783.64 1146
4784.30 1064
4784.95 1005
4785.60 1034
4786.25 1080
4786.91 1029
4787.56 1048
4788.21 1007
4788.86 959
4789.52 1069
4790.17 1088
4790.82 972
4791.48 986
4792.13 1037
4792.78 1044
4793.43 1085
4794.09 1090
4794.74 1117
4795.39 1097
4796.05 1048
4796.70 1049
4797.35 975
4798.01 972
4798.66 985
4799.31 985
4799.97 956
4800.62 989
4801.27 994
4801.93 1003
4802.58 1130
4803.23 1050
4803.89 997
4804.54 971
4805.20 999
4805.85 1052
4806.50 1067
4807.16 1125
4807.81 1006
4808.47 994
4809.12 1017
4809.77 1007
4810.43 1040
4811.08 1106
4811.74 1040
4812.39 1111
4813.04 1100
4813.70 1076
4814.35 1101
4815.01 1052
4815.66 1139
4816.32 1105
4816.97 1199
4817.63 1087
4818.28 968
4818.94 955
4819.59 1061
4820.24 1079
4820.90 1118
4821.55 1131
4822.21 1143
4822.86 1131
4823.52 1174
4824.17 1164
4824.83 1208
4825.49 1328
4826.14 1337
4826.80 1329
4827.45 1210
4828.11 1262
4828.76 1326
4829.42 1267
4830.07 1197
4830.73 1236
4831.38 1229
4832.04 1291
4832.69 1304
4833.35 1273
4834.01 1245
4834.66 1442
4835.32 1478
4835.97 1529
4836.63 1547
4837.29 1726
4837.94 1708
4838.60 1635
4839.25 1649
4839.91 1552
4840.57 1550
4841.22 1525
4841.88 1459
4842.54 1368
4843.19 1477
4843.85 1416
4844.50 1582
4845.16 1496
4845.82 1343
4846.47 1418
4847.13 1445
4847.79 1422
4848.44 1372
4849.10 1420
4849.76 1404
4850.41 1527
4851.07 1562
4851.73 1513
4852.39 1529
4853.04 1508
4853.70 1480
4854.36 1612
4855.01 1709
4855.67 1688
4856.33 1740
4856.99 1862
4857.64 2053
4858.30 2136
4858.96 2240
4859.62 2156
4860.27 2245
4860.93 2132
4861.59 2030
4862.25 1894
4862.90 1811
4863.56 1760
4864.22 1721
4864.88 1883
4865.53 1822
4866.19 1668
4866.85 1777
4867.51 1892
4868.17 2073
4868.83 1888
4869.48 1799
4870.14 1815
4870.80 1725
4871.46 1588
4872.12 1671
4872.77 1522
4873.43 1514
4874.09 1573
4874.75 1516
4875.41 1520
4876.07 1622
4876.73 1641
4877.38 1593
4878.04 1589
4878.70 1586
4879.36 1424
4880.02 1601
4880.68 1573
4881.34 1671
4882.00 1536
4882.66 1535
4883.31 1446
4883.97 1494
4884.63 1391
4885.29 1283
4885.95 1344
4886.61 1417
4887.27 1460
4887.93 1428
4888.59 1461
4889.25 1462
4889.91 1470
4890.57 1470
4891.23 1675
4891.89 1589
4892.55 1564
4893.21 1497
4893.87 1526
4894.53 1619
4895.19 1540
4895.85 1367
4896.51 1267
4897.17 1288
4897.83 1296
4898.49 1384
4899.15 1252
4899.81 1368
4900.47 1338
4901.13 1336
4901.79 1268
4902.45 1226
4903.11 1164
4903.77 1227
4904.43 1153
4905.09 1191
4905.75 1163
4906.41 1084
4907.07 1187
4907.73 1200
4908.39 1165
4909.05 1085
4909.72 1128
4910.38 1206
4911.04 1297
4911.70 1098
4912.36 1096
4913.02 1134
4913.68 1183
4914.34 1095
4915.00 1123
4915.67 1151
4916.33 1068
4916.99 1003
4917.65 974
4918.31 1047
4918.97 1080
4919.63 1147
4920.30 1182
4920.96 1087
4921.62 1076
4922.28 1113
4922.94 1121
4923.60 1065
4924.27 1060
4924.93 1058
4925.59 1108
4926.25 1138
4926.91 1059
4927.58 1023
4928.24 1070
4928.90 1032
4929.56 1070
4930.22 1092
4930.89 1181
4931.55 1056
4932.21 1019
4932.87 997
4933.54 1065
4934.20 1054
4934.86 1112
4935.52 1097
4936.19 903
4936.85 1034
4937.51 1092
4938.18 1056
4938.84 1005
4939.50 1078
4940.16 1038
4940.83 1005
4941.49 1009
4942.15 962
4942.82 999
4943.48 1063
4944.14 1182
4944.81 1042
4945.47 952
4946.13 945
4946.80 956
4947.46 916
4948.12 911
4948.79 889
4949.45 914
4950.11 915
4950.78 907
4951.44 917
4952.10 989
4952.77 988
4953.43 994
4954.10 1050
4954.76 1039
4955.42 1044
4956.09 1019
4956.75 1022
4957.42 1013
4958.08 910
4958.74 954
4959.41 1115
4960.07 948
4960.74 1025
4961.40 1032
4962.07 929
4962.73 980
4963.39 1065
4964.06 1128
4964.72 1094
4965.39 1170
4966.05 1139
4966.72 1055
4967.38 1083
4968.05 1018
4968.71 1013
4969.38 1070
4970.04 992
4970.71 1109
4971.37 1024
4972.04 1026
4972.70 983
4973.37 983
4974.03 1071
4974.70 1047
4975.36 1038
4976.03 1149
4976.69 1059
4977.36 1088
4978.02 1020
4978.69 1073
4979.36 1061
4980.02 1085
4980.69 1107
4981.35 1023
4982.02 1003
4982.68 905
4983.35 934
4984.02 986
4984.68 1008
4985.35 1082
4986.01 1049
4986.68 1106
4987.35 1041
4988.01 908
4988.68 943
4989.34 909
4990.01 883
4990.68 925
4991.34 910
4992.01 903
4992.68 946
4993.34 934
4994.01 966
4994.68 1060
4995.34 1069
4996.01 912
4996.68 922
4997.34 923
4998.01 1043
4998.68 949
4999.34 1001
5000.01 993
5000.68 904
5001.34 870
5002.01 896
5002.68 974
5003.35 968
5004.01 954
5004.68 899
5005.35 957
5006.01 905
5006.68 970
5007.35 935
5008.02 907
5008.68 941
5009.35 952
5010.02 1034
5010.69 932
5011.36 909
5012.02 899
5012.69 897
5013.36 895
5014.03 938
5014.69 1048
5015.36 1107
5016.03 992
5016.70 959
5017.37 994
5018.03 1027
5018.70 1100
5019.37 1258
5020.04 1334
5020.71 1347
5021.38 1359
5022.04 1425
5022.71 1511
5023.38 1589
5024.05 1544
5024.72 1489
5025.39 1479
5026.06 1333
5026.72 1338
5027.39 1351
5028.06 1254
5028.73 1148
5029.40 1075
5030.07 1077
5030.74 1065
5031.41 1010
5032.08 921
5032.75 957
5033.41 982
5034.08 941
5034.75 919
5035.42 989
5036.09 986
5036.76 930
5037.43 962
5038.10 972
5038.77 944
5039.44 964
5040.11 957
5040.78 911
5041.45 831
5042.12 882
5042.79 961
5043.46 966
5044.13 941
5044.80 879
5045.47 998
5046.14 894
5046.81 910
5047.48 915
5048.15 896
5048.82 1008
5049.49 982
5050.16 1034
5050.83 1023
5051.50 966
5052.17 987
5052.84 958
5053.51 971
5054.18 937
5054.85 928
5055.52 930
5056.19 896
5056.86 944
5057.53 940
5058.21 951
5058.88 957
5059.55 1034
5060.22 996
5060.89 1000
5061.56 969
5062.23 931
5062.90 897
5063.57 955
5064.24 963
5064.92 1045
5065.59 930
5066.26 900
5066.93 870
5067.60 887
5068.27 933
5068.94 946
5069.62 983
5070.29 1002
5070.96 887
5071.63 889
5072.30 889
5072.97 855
5073.65 867
5074.32 886
5074.99 850
5075.66 831
5076.33 990
5077.01 1069
5077.68 1062
5078.35 1075
5079.02 1101
5079.70 1092
5080.37 1049
5081.04 924
5081.71 932
5082.38 928
5083.06 991
5083.73 1051
5084.40 955
5085.07 948
5085.75 969
5086.42 993
5087.09 1030
5087.77 929
5088.44 962
5089.11 1057
5089.78 1100
5090.46 1219
5091.13 1204
5091.80 1157
5092.48 1174
5093.15 1159
5093.82 1150
5094.50 1130
5095.17 1129
5095.84 1127
5096.52 1047
5097.19 1039
5097.86 1005
5098.54 1001
5099.21 1069
5099.88 1104
5100.56 1031
5101.23 947
5101.90 898
5102.58 891
5103.25 842
5103.93 988
5104.60 1055
5105.27 1088
5105.95 1018
5106.62 1012
5107.30 962
5107.97 1029
5108.64 1054
5109.32 988
5109.99 960
5110.67 918
5111.34 932
5112.02 929
5112.69 946
5113.36 948
5114.04 940
5114.71 930
5115.39 907
5116.06 895
5116.74 963
5117.41 972
5118.09 950
5118.76 1099
5119.44 979
5120.11 995
5120.79 962
5121.46 973
5122.14 1004
5122.81 1027
5123.49 895
5124.16 964
5124.84 962
5125.51 943
5126.19 928
5126.86 949
5127.54 1017
5128.21 944
5128.89 912
5129.57 902
5130.24 947
5130.92 958
5131.59 930
5132.27 867
5132.94 994
5133.62 1068
5134.30 983
5134.97 999
5135.65 994
5136.32 921
5137.00 890
5137.68 847
5138.35 997
5139.03 984
5139.70 985
5140.38 1055
5141.06 976
5141.73 974
5142.41 903
5143.09 857
5143.76 938
5144.44 896
5145.12 854
5145.79 945
5146.47 874
5147.15 830
5147.82 892
5148.50 866
5149.18 907
5149.85 948
5150.53 905
5151.21 882
5151.88 897
5152.56 954
5153.24 906
5153.92 852
5154.59 857
5155.27 849
5155.95 933
5156.62 860
5157.30 901
5157.98 871
5158.66 777
5159.33 876
5160.01 824
5160.69 836
5161.37 792
5162.04 797
5162.72 844
5163.40 914
5164.08 916
5164.76 912
5165.43 947
5166.11 1029
5166.79 1214
5167.47 1060
5168.15 1036
5168.82 1023
5169.50 953
5170.18 973
5170.86 981
5171.54 1065
5172.22 944
5172.89 887
5173.57 897
5174.25 923
5174.93 839
5175.61 910
5176.29 923
5176.97 970
5177.64 955
5178.32 964
5179.00 982
5179.68 994
5180.36 978
5181.04 1035
5181.72 1011
5182.40 941
5183.08 1062
5183.75 950
5184.43 954
5185.11 902
5185.79 872
5186.47 825
5187.15 819
5187.83 886
5188.51 936
5189.19 894
5189.87 864
5190.55 901
5191.23 874
5191.91 894
5192.59 954
5193.27 931
5193.95 847
5194.63 832
5195.31 866
5195.99 865
5196.67 870
5197.35 896
5198.03 833
5198.71 812
5199.39 794
5200.07 872
5200.75 877
5201.43 886
5202.11 948
5202.79 916
5203.47 887
5204.15 945
5204.83 916
5205.51 875
5206.19 909
5206.87 970
5207.55 1033
5208.23 999
5208.91 995
5209.59 1045
5210.27 986
5210.96 1064
5211.64 1022
5212.32 1019
5213.00 1005
5213.68 1007
5214.36 983
5215.04 1028
5215.72 953
5216.40 976
5217.09 1011
5217.77 934
5218.45 945
5219.13 928
5219.81 993
5220.49 891
5221.17 896
5221.86 919
5222.54 922
5223.22 996
5223.90 1022
5224.58 958
5225.27 1014
5225.95 991
5226.63 886
5227.31 940
5227.99 825
5228.67 843
5229.36 807
5230.04 863
5230.72 917
5231.40 831
5232.09 886
5232.77 800
5233.45 800
5234.13 976
5234.82 894
5235.50 897
5236.18 877
5236.86 905
5237.55 887
5238.23 869
5238.91 890
5239.59 967
5240.28 994
5240.96 1009
5241.64 996
5242.33 902
5243.01 826
5243.69 900
5244.37 948
5245.06 903
5245.74 877
5246.42 873
5247.11 917
5247.79 898
5248.47 931
5249.16 932
5249.84 866
5250.52 910
5251.21 884
5251.89 897
5252.58 984
5253.26 937
5253.94 848
5254.63 817
5255.31 868
5255.99 836
5256.68 923
5257.36 876
5258.05 840
5258.73 781
5259.41 848
5260.10 852
5260.78 871
5261.47 960
5262.15 1058
5262.84 1036
5263.52 990
5264.20 1003
5264.89 1016
5265.57 946
5266.26 900
5266.94 947
5267.63 911
5268.31 902
5269.00 897
5269.68 885
5270.37 841
5271.05 855
5271.73 853
5272.42 830
5273.10 946
5273.79 958
5274.47 896
5275.16 893
5275.85 908
5276.53 902
5277.22 854
5277.90 916
5278.59 918
5279.27 1025
5279.96 1041
5280.64 1052
5281.33 1133
5282.01 1171
5282.70 1180
5283.38 1105
5284.07 1080
5284.76 1049
5285.44 1057
5286.13 956
5286.81 992
5287.50 987
5288.19 987
5288.87 914
5289.56 849
5290.24 900
5290.93 959
5291.62 949
5292.30 929
5292.99 878
5293.67 888
5294.36 861
5295.05 881
5295.73 920
5296.42 967
5297.11 953
5297.79 956
5298.48 958
5299.17 903
5299.85 823
5300.54 852
5301.23 960
5301.91 929
5302.60 931
5303.29 943
5303.97 952
5304.66 914
5305.35 853
5306.04 881
5306.72 920
5307.41 1043
5308.10 916
5308.78 934
5309.47 1008
5310.16 1028
5310.85 1029
5311.53 1123
5312.22 988
5312.91 985
5313.60 1086
5314.28 919
5314.97 947
5315.66 946
5316.35 1035
5317.04 995
5317.72 939
5318.41 977
5319.10 958
5319.79 1022
5320.48 1073
5321.16 1085
5321.85 1054
5322.54 1024
5323.23 1027
5323.92 1060
5324.60 943
5325.29 920
5325.98 922
5326.67 933
5327.36 879
5328.05 911
5328.74 997
5329.42 991
5330.11 918
5330.80 934
5331.49 992
5332.18 990
5332.87 1075
5333.56 1052
5334.25 1032
5334.93 986
5335.62 1039
5336.31 964
5337.00 1053
5337.69 1015
5338.38 1007
5339.07 1045
5339.76 1064
5340.45 1024
5341.14 1012
5341.83 1022
5342.52 1009
5343.21 1062
5343.90 1040
5344.58 1164
5345.27 1096
5345.96 1087
5346.65 1090
5347.34 1088
5348.03 1234
5348.72 1170
5349.41 1271
5350.10 1323
5350.79 1515
5351.48 1495
5352.17 1494
5352.86 1459
5353.55 1435
5354.24 1334
5354.93 1224
5355.62 1139
5356.31 1154
5357.01 1038
5357.70 935
5358.39 945
5359.08 976
5359.77 948
5360.46 942
5361.15 920
5361.84 870
5362.53 946
5363.22 908
5363.91 941
5364.60 911
5365.29 967
5365.98 854
5366.68 846
5367.37 889
5368.06 938
5368.75 893
5369.44 872
5370.13 861
5370.82 890
5371.51 817
5372.21 854
5372.90 850
5373.59 803
5374.28 826
5374.97 870
5375.66 857
5376.35 840
5377.05 841
5377.74 832
5378.43 879
5379.12 886
5379.81 830
5380.51 791
5381.20 876
5381.89 913
5382.58 857
5383.27 905
5383.97 873
5384.66 810
5385.35 849
5386.04 896
5386.73 906
5387.43 817
5388.12 914
5388.81 946
5389.50 976
5390.20 928
5390.89 922
5391.58 986
5392.28 1012
5392.97 929
5393.66 944
5394.35 934
5395.05 890
5395.74 865
5396.43 835
5397.13 758
5397.82 776
5398.51 813
5399.20 882
5399.90 864
5400.59 764
5401.28 788
5401.98 840
5402.67 837
5403.36 810
5404.06 849
5404.75 885
5405.44 934
5406.14 834
5406.83 863
5407.53 853
5408.22 806
5408.91 821
5409.61 884
5410.30 858
5410.99 849
5411.69 879
5412.38 845
5413.08 909
5413.77 943
5414.46 845
5415.16 827
5415.85 886
5416.55 878
5417.24 909
5417.94 860
5418.63 868
5419.32 882
5420.02 896
5420.71 880
5421.41 868
5422.10 890
5422.80 945
5423.49 946
5424.19 914
5424.88 959
5425.58 958
5426.27 896
5426.97 909
5427.66 906
5428.36 890
5429.05 913
5429.75 856
5430.44 914
5431.14 835
5431.83 794
5432.53 847
5433.22 889
5433.92 956
5434.61 943
5435.31 952
5436.00 1002
5436.70 996
5437.40 1014
5438.09 1084
5438.79 1023
5439.48 1027
5440.18 916
5440.87 915
5441.57 939
5442.27 943
5442.96 947
5443.66 950
5444.35 956
5445.05 1050
5445.75 1113
5446.44 1140
5447.14 1161
5447.83 1134
5448.53 1134
5449.23 1184
5449.92 1185
5450.62 1023
5451.32 1043
5452.01 1029
5452.71 1012
5453.41 913
5454.10 957
5454.80 942
5455.50 932
5456.19 1024
5456.89 1017
5457.59 967
5458.28 927
5458.98 957
5459.68 1076
5460.37 989
5461.07 990
5461.77 912
5462.47 1085
5463.16 1076
5463.86 1089
5464.56 1049
5465.25 1037
5465.95 990
5466.65 1052
5467.35 1029
5468.04 1043
5468.74 1079
5469.44 1044
5470.14 991
5470.84 1014
5471.53 1119
5472.23 1101
5472.93 1064
5473.63 982
5474.32 1023
5475.02 1076
5475.72 1083
5476.42 1188
5477.12 1288
5477.82 1245
5478.51 1259
5479.21 1288
5479.91 1347
5480.61 1481
5481.31 1552
5482.01 1574
5482.70 1431
5483.40 1333
5484.10 1354
5484.80 1306
5485.50 1193
5486.20 1283
5486.90 1270
5487.59 1152
5488.29 1110
5488.99 1134
5489.69 1224
5490.39 1264
5491.09 1251
5491.79 1269
5492.49 1329
5493.19 1398
5493.89 1389
5494.58 1309
5495.28 1346
5495.98 1401
5496.68 1395
5497.38 1470
5498.08 1581
5498.78 1712
5499.48 1862
5500.18 2183
5500.88 2319
5501.58 2476
5502.28 2313
5502.98 2339
5503.68 2115
5504.38 1957
5505.08 1679
5505.78 1612
5506.48 1414
5507.18 1348
5507.88 1304
5508.58 1297
5509.28 1278
5509.98 1210
5510.68 1262
5511.38 1205
5512.08 1243
5512.78 1266
5513.48 1279
5514.18 1288
5514.88 1365
5515.58 1256
5516.28 1321
5516.98 1303
5517.68 1240
5518.39 1279
5519.09 1255
5519.79 1248
5520.49 1218
5521.19 1225
5521.89 1194
5522.59 1227
5523.29 1202
5523.99 1151
5524.69 1154
5525.40 1094
5526.10 1058
5526.80 1052
5527.50 1035
5528.20 1035
5528.90 981
5529.60 1018
5530.31 1051
5531.01 1068
5531.71 972
5532.41 1009
5533.11 984
5533.81 1037
5534.52 971
5535.22 886
5535.92 844
5536.62 1016
5537.32 1033
5538.02 965
5538.73 903
5539.43 928
5540.13 1034
5540.83 1012
5541.54 867
5542.24 988
5542.94 984
5543.64 962
5544.34 1003
5545.05 1002
5545.75 996
5546.45 950
5547.15 898
5547.86 1003
5548.56 973
5549.26 972
5549.97 995
5550.67 937
5551.37 985
5552.07 873
5552.78 882
5553.48 942
5554.18 946
5554.89 977
5555.59 876
5556.29 857
5557.00 887
5557.70 871
5558.40 827
5559.11 821
5559.81 840
5560.51 909
5561.22 854
5561.92 895
5562.62 902
5563.33 899
5564.03 882
5564.73 986
5565.44 966
5566.14 996
5566.85 921
5567.55 814
5568.25 890
5568.96 906
5569.66 905
5570.37 835
5571.07 1002
5571.77 885
5572.48 859
5573.18 877
5573.89 926
5574.59 851
5575.29 830
5576.00 845
5576.70 876
5577.41 901
5578.11 882
5578.82 863
5579.52 906
5580.23 932
5580.93 897
5581.64 832
5582.34 866
5583.05 868
5583.75 823
5584.46 815
5585.16 809
5585.87 793
5586.57 844
5587.28 903
5587.98 864
5588.69 867
5589.39 840
5590.10 856
5590.80 832
5591.51 777
5592.21 807
5592.92 860
5593.62 824
5594.33 820
5595.04 886
5595.74 900
5596.45 842
5597.15 913
5597.86 892
5598.56 862
5599.27 879
5599.98 852
5600.68 773
5601.39 860
5602.09 792
5602.80 780
5603.51 722
5604.21 772
5604.92 788
5605.62 729
5606.33 727
5607.04 797
5607.74 786
5608.45 836
5609.16 738
5609.86 714
5610.57 813
5611.28 952
5611.98 819
5612.69 878
5613.40 866
5614.10 878
5614.81 882
5615.52 812
5616.22 901
5616.93 851
5617.64 825
5618.35 809
5619.05 813
5619.76 814
5620.47 843
5621.17 847
5621.88 850
5622.59 882
5623.30 772
5624.00 722
5624.71 785
5625.42 942
5626.13 870
5626.83 854
5627.54 770
5628.25 774
5628.96 785
5629.67 916
5630.37 902
5631.08 695
5631.79 730
5632.50 869
5633.21 836
5633.91 881
5634.62 893
5635.33 950
5636.04 935
5636.75 850
5637.45 907
5638.16 834
5638.87 929
5639.58 964
5640.29 961
5641.00 967
5641.70 976
5642.41 942
5643.12 881
5643.83 941
5644.54 895
5645.25 874
5645.96 849
5646.67 935
5647.38 875
5648.08 954
5648.79 944
5649.50 821
5650.21 856
5650.92 996
5651.63 945
5652.34 918
5653.05 863
5653.76 898
5654.47 980
5655.18 941
5655.89 961
5656.60 1046
5657.30 1086
5658.01 1269
5658.72 1177
5659.43 1036
5660.14 1061
5660.85 1096
5661.56 1040
5662.27 1067
5662.98 1028
5663.69 1006
5664.40 1007
5665.11 966
5665.82 935
5666.53 929
5667.24 1026
5667.95 1098
5668.66 1082
5669.37 1153
5670.08 1143
5670.79 1193
5671.50 1068
5672.22 1071
5672.93 1211
5673.64 1105
5674.35 1051
5675.06 1084
5675.77 945
5676.48 936
5677.19 927
5677.90 946
5678.61 907
5679.32 917
5680.03 908
5680.74 936
5681.46 939
5682.17 918
5682.88 1021
5683.59 989
5684.30 1059
5685.01 1124
5685.72 1100
5686.43 990
5687.15 1003
5687.86 961
5688.57 941
5689.28 956
5689.99 865
5690.70 1007
5691.42 865
5692.13 862
5692.84 878
5693.55 880
5694.26 796
5694.97 843
5695.69 903
5696.40 808
5697.11 786
5697.82 816
5698.53 788
5699.25 692
5699.96 794
5700.67 815
5701.38 760
5702.10 838
5702.81 837
5703.52 855
5704.23 838
5704.95 837
5705.66 847
5706.37 910
5707.08 896
5707.80 819
5708.51 875
5709.22 923
5709.93 861
5710.65 849
5711.36 817
5712.07 844
5712.79 777
5713.50 767
5714.21 772
5714.93 788
5715.64 798
5716.35 763
5717.07 801
5717.78 784
5718.49 860
5719.21 846
5719.92 875
5720.63 831
5721.35 834
5722.06 908
5722.77 824
5723.49 919
5724.20 808
5724.92 879
5725.63 925
5726.34 894
5727.06 883
5727.77 835
5728.48 928
5729.20 927
5729.91 925
5730.63 923
5731.34 970
5732.06 972
5732.77 909
5733.48 907
5734.20 855
5734.91 830
5735.63 874
5736.34 873
5737.06 859
5737.77 903
5738.49 899
5739.20 926
5739.91 904
5740.63 806
5741.34 818
5742.06 809
5742.77 728
5743.49 853
5744.20 868
5744.92 849
5745.63 872
5746.35 906
5747.06 791
5747.78 766
5748.49 871
5749.21 890
5749.93 933
5750.64 835
5751.36 946
5752.07 954
5752.79 889
5753.50 907
5754.22 978
5754.93 969
5755.65 925
5756.37 1110
5757.08 996
5757.80 928
5758.51 852
5759.23 944
5759.95 901
5760.66 849
5761.38 775
5762.09 839
5762.81 891
5763.53 909
5764.24 873
5764.96 799
5765.67 851
5766.39 855
5767.11 802
5767.82 803
5768.54 864
5769.26 912
5769.97 883
5770.69 793
5771.41 844
5772.12 829
5772.84 827
5773.56 862
5774.27 891
5774.99 876
5775.71 848
5776.42 847
5777.14 911
5777.86 925
5778.58 866
5779.29 921
5780.01 993
5780.73 1030
5781.45 890
5782.16 864
5782.88 905
5783.60 876
5784.31 813
5785.03 892
5785.75 838
5786.47 876
5787.19 899
5787.90 925
5788.62 926
5789.34 1007
5790.06 1067
5790.77 1057
5791.49 996
5792.21 1025
5792.93 1039
5793.65 1104
5794.36 1085
5795.08 1059
5795.80 1076
5796.52 1186
5797.24 1362
5797.96 1367
5798.67 1696
5799.39 1933
5800.11 2172
5800.83 2341
5801.55 2501
5802.27 2388
5802.99 2224
5803.70 2086
5804.42 1945
5805.14 1712
5805.86 1465
5806.58 1287
5807.30 1291
5808.02 1137
5808.74 1153
5809.46 1156
5810.17 1116
5810.89 1111
5811.61 1051
5812.33 1124
5813.05 1168
5813.77 1156
5814.49 1200
5815.21 1195
5815.93 1185
5816.65 1202
5817.37 1133
5818.09 1193
5818.81 1162
5819.53 987
5820.25 1054
5820.97 1078
5821.69 1128
5822.41 1118
5823.13 1069
5823.85 1053
5824.57 1052
5825.29 1010
5826.01 934
5826.73 980
5827.45 950
5828.17 1015
5828.89 921
5829.61 1017
5830.33 1060
5831.05 957
5831.77 943
5832.49 969
5833.21 953
5833.93 963
5834.65 951
5835.37 921
5836.09 942
5836.81 974
5837.53 953
5838.25 1010
5838.97 927
5839.70 921
5840.42 965
5841.14 965
5841.86 929
5842.58 911
5843.30 936
5844.02 949
5844.74 946
5845.46 901
5846.19 950
5846.91 915
5847.63 939
5848.35 966
5849.07 910
5849.79 943
5850.51 954
5851.24 938
5851.96 961
5852.68 867
5853.40 906
5854.12 957
5854.85 948
5855.57 924
5856.29 934
5857.01 821
5857.73 939
5858.46 841
5859.18 830
5859.90 911
5860.62 876
5861.34 953
5862.07 920
5862.79 916
5863.51 982
5864.23 949
5864.96 886
5865.68 872
5866.40 806
5867.12 927
5867.85 953
5868.57 954
5869.29 978
5870.01 970
5870.74 996
5871.46 983
5872.18 864
5872.91 910
5873.63 996
5874.35 986
5875.08 936
5875.80 961
5876.52 939
5877.25 942
5877.97 1037
5878.69 1031
5879.42 1025
5880.14 1017
5880.86 1073
5881.59 992
5882.31 999
5883.03 974
5883.76 1059
5884.48 1072
5885.20 976
5885.93 1018
5886.65 1051
5887.38 980
5888.10 956
5888.82 927
5889.55 903
5890.27 955
5891.00 874
5891.72 866
5892.44 946
5893.17 905
5893.89 859
5894.62 930
5895.34 858
5896.07 907
5896.79 884
5897.51 896
5898.24 897
5898.96 920
5899.69 905
5900.41 904
5901.14 903
5901.86 885
5902.59 807
5903.31 849
5904.04 880
5904.76 862
5905.49 902
5906.21 891
5906.94 871
5907.66 864
5908.39 816
5909.11 911
5909.84 942
5910.56 977
5911.29 912
5912.01 867
5912.74 953
5913.46 920
5914.19 1029
5914.92 962
5915.64 911
5916.37 916
5917.09 911
5917.82 951
5918.54 953
5919.27 869
5920.00 949
5920.72 960
5921.45 957
5922.17 887
5922.90 934
5923.63 952
5924.35 938
5925.08 930
5925.80 988
5926.53 986
5927.26 1088
5927.98 1087
5928.71 1099
5929.44 1009
5930.16 1075
5930.89 1053
5931.62 1063
5932.34 1089
5933.07 1104
5933.80 1029
5934.52 1085
5935.25 1064
5935.98 1109
5936.70 1195
5937.43 1126
5938.16 1174
5938.88 1217
5939.61 1152
5940.34 1177
5941.07 1183
5941.79 1302
5942.52 1192
5943.25 1260
5943.97 1304
5944.70 1307
5945.43 1303
5946.16 1256
5946.88 1209
5947.61 1340
5948.34 1471
5949.07 1485
5949.80 1594
5950.52 1547
5951.25 1663
5951.98 1686
5952.71 1913
5953.43 1719
5954.16 1604
5954.89 1641
5955.62 1793
5956.35 1643
5957.07 1698
5957.80 1836
5958.53 1733
5959.26 1725
5959.99 1794
5960.72 1886
5961.44 1794
5962.17 1792
5962.90 1950
5963.63 1882
5964.36 2043
5965.09 2187
5965.82 2445
5966.54 2596
5967.27 2638
5968.00 2643
5968.73 2754
5969.46 2751
5970.19 2556
5970.92 2303
5971.65 2177
5972.38 2205
5973.11 2045
5973.83 2112
5974.56 1962
5975.29 2022
5976.02 2129
5976.75 1908
5977.48 1892
5978.21 2051
5978.94 2103
5979.67 2010
5980.40 2193
5981.13 2283
5981.86 2277
5982.59 2361
5983.32 2498
5984.05 2506
5984.78 2457
5985.51 2392
5986.24 2334
5986.97 2309
5987.70 2344
5988.43 2315
5989.16 2338
5989.89 2254
5990.62 2331
5991.35 2343
5992.08 2389
5992.81 2349
5993.54 2250
5994.27 2328
5995.00 2359
5995.73 2518
5996.46 2542
5997.19 2615
5997.92 2598
5998.65 2630
5999.38 2804
6000.11 2606
6000.85 2557
6001.58 2582
6002.31 2591
6003.04 2471
6003.77 2580
6004.50 2316
6005.23 2381
6005.96 2520
6006.69 2592
6007.43 2746
6008.16 2663
6008.89 3143
6009.62 3574
6010.35 4086
6011.08 4828
6011.81 5560
6012.54 6434
6013.28 7357
6014.01 7971
6014.74 8305
6015.47 8529
6016.20 8244
6016.94 7551
6017.67 6848
6018.40 6063
6019.13 5308
6019.86 4526
6020.59 3815
6021.33 3280
6022.06 2853
6022.79 2573
6023.52 2346
6024.26 2315
6024.99 2056
6025.72 2074
6026.45 2018
6027.19 2186
6027.92 2015
6028.65 1966
6029.38 1972
6030.12 1905
6030.85 1940
6031.58 1950
6032.31 1862
6033.05 1842
6033.78 1801
6034.51 1835
6035.25 1868
6035.98 1846
6036.71 1739
6037.44 1817
6038.18 1951
6038.91 1929
6039.64 2006
6040.38 2046
6041.11 2072
6041.84 2129
6042.58 1956
6043.31 2009
6044.04 2111
6044.78 2208
6045.51 2210
6046.24 2162
6046.98 2202
6047.71 2359
6048.45 2342
6049.18 2452
6049.91 2549
6050.65 2720
6051.38 2846
6052.11 3122
6052.85 3358
6053.58 3351
6054.32 3404
6055.05 3317
6055.79 3113
6056.52 2853
6057.25 2645
6057.99 2433
6058.72 2347
6059.46 2326
6060.19 2163
6060.93 2116
6061.66 2203
6062.39 2153
6063.13 2039
6063.86 2060
6064.60 1985
6065.33 2013
6066.07 1921
6066.80 1952
6067.54 2001
6068.27 2013
6069.01 1884
6069.74 1851
6070.48 1765
6071.21 1817
6071.95 1723
6072.68 1664
6073.42 1617
6074.15 1626
6074.89 1657
6075.62 1629
6076.36 1613
6077.10 1543
6077.83 1627
6078.57 1644
6079.30 1565
6080.04 1578
6080.77 1515
6081.51 1575
6082.25 1571
6082.98 1636
6083.72 1477
6084.45 1531
6085.19 1459
6085.93 1452
6086.66 1572
6087.40 1589
6088.13 1544
6088.87 1486
6089.61 1562
6090.34 1602
6091.08 1435
6091.81 1497
6092.55 1508
6093.29 1507
6094.02 1461
6094.76 1528
6095.50 1553
6096.23 1404
6096.97 1418
6097.71 1507
6098.44 1369
6099.18 1251
6099.92 1286
6100.65 1368
6101.39 1499
6102.13 1375
6102.87 1430
6103.60 1338
6104.34 1324
6105.08 1102
6105.81 1203
6106.55 1287
6107.29 1324
6108.03 1196
6108.76 1264
6109.50 1310
6110.24 1281
6110.98 1337
6111.71 1377
6112.45 1355
6113.19 1324
6113.93 1405
6114.66 1337
6115.40 1338
6116.14 1317
6116.88 1368
6117.62 1278
6118.35 1288
6119.09 1336
6119.83 1298
6120.57 1399
6121.31 1329
6122.04 1357
6122.78 1414
6123.52 1355
6124.26 1338
6125.00 1396
6125.74 1347
6126.47 1479
6127.21 1359
6127.95 1287
6128.69 1337
6129.43 1422
6130.17 1350
6130.91 1319
6131.64 1436
6132.38 1542
6133.12 1410
6133.86 1372
6134.60 1408
6135.34 1414
6136.08 1469
6136.82 1366
6137.56 1412
6138.30 1367
6139.04 1346
6139.77 1287
6140.51 1386
6141.25 1374
6141.99 1426
6142.73 1331
6143.47 1412
6144.21 1445
6144.95 1368
6145.69 1348
6146.43 1366
6147.17 1377
6147.91 1354
6148.65 1350
6149.39 1351
6150.13 1383
6150.87 1463
6151.61 1423
6152.35 1413
6153.09 1509
6153.83 1606
6154.57 1583
6155.31 1512
6156.05 1524
6156.79 1533
6157.53 1503
6158.27 1504
6159.01 1476
6159.75 1652
6160.49 1589
6161.23 1590
6161.97 1616
6162.71 1698
6163.45 1839
6164.20 1881
6164.94 1928
6165.68 2003
6166.42 2112
6167.16 2279
6167.90 2194
6168.64 2105
6169.38 2139
6170.12 2210
6170.86 2168
6171.61 2099
6172.35 2092
6173.09 1995
6173.83 1883
6174.57 1906
6175.31 2009
6176.05 2022
6176.79 1886
6177.54 1877
6178.28 1940
6179.02 2031
6179.76 1910
6180.50 1912
6181.24 1970
6181.99 2043
6182.73 2076
6183.47 1958
6184.21 1957
6184.95 2090
6185.70 1967
6186.44 1969
6187.18 2048
6187.92 2043
6188.66 2089
6189.41 2385
6190.15 2295
6190.89 2276
6191.63 2329
6192.38 2389
6193.12 2571
6193.86 2554
6194.60 2608
6195.35 2670
6196.09 2640
6196.83 2697
6197.57 2570
6198.32 2670
6199.06 2603
6199.80 2459
6200.55 2512
6201.29 2538
6202.03 2702
6202.78 2892
6203.52 3160
6204.26 3572
6205.00 4314
6205.75 5317
6206.49 6325
6207.23 7761
6207.98 9258
6208.72 11093
6209.46 12173
6210.21 13159
6210.95 13116
6211.70 12485
6212.44 11367
6213.18 9999
6213.93 8653
6214.67 7313
6215.41 5980
6216.16 4734
6216.90 3974
6217.65 3416
6218.39 3131
6219.13 2641
6219.88 2532
6220.62 2402
6221.37 2327
6222.11 2318
6222.85 2157
6223.60 2154
6224.34 2177
6225.09 2091
6225.83 2012
6226.58 2056
6227.32 2037
6228.07 1910
6228.81 1814
6229.56 1788
6230.30 1806
6231.04 1672
6231.79 1685
6232.53 1720
6233.28 1675
6234.02 1610
6234.77 1665
6235.51 1799
6236.26 1793
6237.00 1821
6237.75 1785
6238.49 1837
6239.24 1722
6239.99 1882
6240.73 1893
6241.48 1826
6242.22 1800
6242.97 1961
6243.71 2070
6244.46 2025
6245.20 2302
6245.95 2638
6246.70 3056
6247.44 3281
6248.19 3351
6248.93 3417
6249.68 3696
6250.42 3799
6251.17 3618
6251.92 3356
6252.66 2992
6253.41 2621
6254.15 2440
6254.90 2193
6255.65 2078
6256.39 2040
6257.14 2093
6257.89 1940
6258.63 1986
6259.38 1872
6260.13 1873
6260.87 1873
6261.62 1962
6262.37 2053
6263.11 2013
6263.86 1967
6264.61 1963
6265.35 1956
6266.10 1931
6266.85 1984
6267.59 1895
6268.34 1943
6269.09 1896
6269.83 1955
6270.58 1950
6271.33 1988
6272.08 2106
6272.82 1965
6273.57 1985
6274.32 2090
6275.06 2039
6275.81 2089
6276.56 2117
6277.31 2139
6278.05 2129
6278.80 2286
6279.55 2280
6280.30 2135
6281.05 2025
6281.79 1898
6282.54 1827
6283.29 1873
6284.04 1816
6284.78 1856
6285.53 1810
6286.28 1957
6287.03 1882
6287.78 1914
6288.53 2001
6289.27 2144
6290.02 2181
6290.77 2033
6291.52 1935
6292.27 1761
6293.02 1715
6293.76 1578
6294.51 1650
6295.26 1583
6296.01 1546
6296.76 1536
6297.51 1478
6298.26 1502
6299.00 1496
6299.75 1506
6300.50 1637
6301.25 1516
6302.00 1570
6302.75 1532
6303.50 1534
6304.25 1544
6305.00 1567
6305.75 1476
6306.50 1491
6307.24 1443
6307.99 1391
6308.74 1553
6309.49 1504
6310.24 1467
6310.99 1496
6311.74 1449
6312.49 1506
6313.24 1431
6313.99 1576
6314.74 1529
6315.49 1479
6316.24 1453
6316.99 1446
6317.74 1370
6318.49 1497
6319.24 1475
6319.99 1467
6320.74 1389
6321.49 1457
6322.24 1475
6322.99 1278
6323.74 1377
6324.49 1329
6325.24 1292
6325.99 1353
6326.74 1436
6327.49 1411
6328.24 1391
6328.99 1468
6329.74 1467
6330.50 1525
6331.25 1506
6332.00 1458
6332.75 1467
6333.50 1392
6334.25 1412
6335.00 1396
6335.75 1398
6336.50 1334
6337.25 1286
6338.00 1392
6338.76 1343
6339.51 1350
6340.26 1240
6341.01 1344
6341.76 1413
6342.51 1315
6343.26 1263
6344.02 1305
6344.77 1423
6345.52 1406
6346.27 1372
6347.02 1483
6347.77 1513
6348.53 1627
6349.28 1614
6350.03 1482
6350.78 1526
6351.53 1651
6352.29 1630
6353.04 1588
6353.79 1606
6354.54 1750
6355.29 1755
6356.05 1638
6356.80 1675
6357.55 1553
6358.30 1520
6359.06 1329
6359.81 1371
6360.56 1279
6361.31 1338
6362.07 1390
6362.82 1278
6363.57 1188
6364.32 1226
6365.08 1315
6365.83 1272
6366.58 1235
6367.33 1295
6368.09 1269
6368.84 1283
6369.59 1377
6370.35 1304
6371.10 1234
6371.85 1298
6372.61 1279
6373.36 1307
6374.11 1209
6374.87 1288
6375.62 1215
6376.37 1193
6377.13 1156
6377.88 1158
6378.63 1171
6379.39 1156
6380.14 1138
6380.89 1145
6381.65 1053
6382.40 1194
6383.16 1212
6383.91 1157
6384.66 1125
6385.42 1256
6386.17 1241
6386.92 1188
6387.68 1119
6388.43 1135
6389.19 1140
6389.94 1166
6390.70 1240
6391.45 1209
6392.20 1200
6392.96 1212
6393.71 1227
6394.47 1162
6395.22 1162
6395.98 1114
6396.73 1146
6397.49 1086
6398.24 1010
6399.00 1076
6399.75 1084
6400.51 1154
6401.26 1013
6402.02 1095
6402.77 1105
6403.53 1118
6404.28 1066
6405.04 1040
6405.79 1178
6406.55 1145
6407.30 1082
6408.06 1206
6408.81 1185
6409.57 1091
6410.32 1137
6411.08 1077
6411.83 1139
6412.59 1205
6413.34 1151
6414.10 1158
6414.86 1110
6415.61 1045
6416.37 1002
6417.12 1100
6417.88 1090
6418.64 1058
6419.39 1107
6420.15 1084
6420.90 998
6421.66 1001
6422.42 986
6423.17 1066
6423.93 1143
6424.68 1033
6425.44 1000
6426.20 941
6426.95 983
6427.71 1039
6428.47 1063
6429.22 987
6429.98 1079
6430.74 1038
6431.49 991
6432.25 1038
6433.01 1077
6433.76 1058
6434.52 1097
6435.28 1089
6436.03 984
6436.79 1061
6437.55 1081
6438.30 1105
6439.06 1106
6439.82 1113
6440.58 1128
6441.33 1150
6442.09 1138
6442.85 1213
6443.61 1115
6444.36 1102
6445.12 1132
6445.88 1064
6446.64 1022
6447.39 1081
6448.15 1145
6448.91 1122
6449.67 1138
6450.42 1073
6451.18 1121
6451.94 1093
6452.70 1108
6453.46 1097
6454.21 1171
6454.97 1074
6455.73 1039
6456.49 1166
6457.25 1088
6458.00 1158
6458.76 1193
6459.52 1196
6460.28 1132
6461.04 1169
6461.80 1193
6462.55 1173
6463.31 1133
6464.07 1178
6464.83 1138
6465.59 1166
6466.35 1228
6467.11 1181
6467.87 1228
6468.62 1203
6469.38 1115
6470.14 1229
6470.90 1343
6471.66 1251
6472.42 1175
6473.18 1289
6473.94 1318
6474.70 1266
6475.46 1325
6476.22 1346
6476.97 1383
6477.73 1381
6478.49 1423
6479.25 1358
6480.01 1371
6480.77 1345
6481.53 1489
6482.29 1421
6483.05 1458
6483.81 1407
6484.57 1557
6485.33 1520
6486.09 1526
6486.85 1622
6487.61 1584
6488.37 1609
6489.13 1603
6489.89 1506
6490.65 1574
6491.41 1711
6492.17 1743
6492.93 1772
6493.69 1841
6494.45 1949
6495.21 1877
6495.97 1917
6496.73 1967
6497.49 1906
6498.26 2027
6499.02 1874
6499.78 1920
6500.54 1920
6501.30 2023
6502.06 1907
6502.82 1846
6503.58 2000
6504.34 2023
6505.10 2043
6505.86 2074
6506.62 2096
6507.39 2224
6508.15 2278
6508.91 2297
6509.67 2364
6510.43 2467
6511.19 2441
6511.95 2376
6512.72 2507
6513.48 2275
6514.24 2413
6515.00 2486
6515.76 2354
6516.52 2287
6517.28 2299
6518.05 2360
6518.81 2603
6519.57 2511
6520.33 2517
6521.09 2723
6521.86 2739
6522.62 2907
6523.38 3039
6524.14 3141
6524.90 3410
6525.67 3743
6526.43 4017
6527.19 4381
6527.95 4497
6528.72 4559
6529.48 4676
6530.24 4775
6531.00 4788
6531.77 4771
6532.53 5086
6533.29 5199
6534.05 5852
6534.82 6939
6535.58 8063
6536.34 8682
6537.11 9322
6537.87 9468
6538.63 9387
6539.39 8903
6540.16 7833
6540.92 6853
6541.68 5701
6542.45 4768
6543.21 4020
6543.97 3531
6544.74 2920
6545.50 2563
6546.26 2309
6547.03 2276
6547.79 2132
6548.55 2046
6549.32 1995
6550.08 1966
6550.84 2002
6551.61 2067
6552.37 2009
6553.14 2033
6553.90 1988
6554.66 1946
6555.43 2009
6556.19 1870
6556.96 1846
6557.72 1822
6558.48 1877
6559.25 1902
6560.01 1981
6560.78 1900
6561.54 1815
6562.31 1949
6563.07 2101
6563.83 2075
6564.60 2143
6565.36 2107
6566.13 2177
6566.89 2063
6567.66 2103
6568.42 2141
6569.19 2147
6569.95 2133
6570.72 2127
6571.48 2183
6572.25 2228
6573.01 2271
6573.78 2468
6574.54 2493
6575.31 2533
6576.07 2607
6576.84 2713
6577.60 2729
6578.37 2717
6579.13 2718
6579.90 2650
6580.66 2568
6581.43 2690
6582.19 2620
6582.96 2524
6583.73 2522
6584.49 2380
6585.26 2416
6586.02 2333
6586.79 2260
6587.55 2284
6588.32 2331
6589.09 2403
6589.85 2527
6590.62 2455
6591.38 2679
6592.15 2914
6592.92 3174
6593.68 3526
6594.45 3974
6595.22 4047
6595.98 4106
6596.75 4001
6597.51 3898
6598.28 3844
6599.05 3618
6599.81 3226
6600.58 2777
6601.35 2556
6602.11 2391
6602.88 2358
6603.65 2191
6604.41 2085
6605.18 2176
6605.95 2043
6606.71 2002
6607.48 1996
6608.25 2050
6609.02 1980
6609.78 2005
6610.55 1993
6611.32 1969
6612.08 1944
6612.85 1899
6613.62 1808
6614.39 1806
6615.15 1849
6615.92 1721
6616.69 1632
6617.46 1772
6618.22 1752
6618.99 1768
6619.76 1730
6620.53 1740
6621.30 1700
6622.06 1647
6622.83 1649
6623.60 1706
6624.37 1590
6625.13 1555
6625.90 1680
6626.67 1616
6627.44 1627
6628.21 1552
6628.98 1615
6629.74 1638
6630.51 1766
6631.28 1872
6632.05 1965
6632.82 2125
6633.59 2254
6634.35 2308
6635.12 2463
6635.89 2457
6636.66 2320
6637.43 2342
6638.20 2224
6638.97 2039
6639.74 1986
6640.50 1890
6641.27 1701
6642.04 1678
6642.81 1579
6643.58 1610
6644.35 1565
6645.12 1599
6645.89 1560
6646.66 1516
6647.43 1571
6648.20 1590
6648.97 1698
6649.73 1686
6650.50 1622
6651.27 1636
6652.04 1688
6652.81 1599
6653.58 1598
6654.35 1570
6655.12 1524
6655.89 1619
6656.66 1498
6657.43 1617
6658.20 1497
6658.97 1530
6659.74 1535
6660.51 1510
6661.28 1400
6662.05 1442
6662.82 1519
6663.59 1501
6664.36 1317
6665.13 1380
6665.90 1521
6666.67 1518
6667.44 1474
6668.22 1539
6668.99 1458
6669.76 1417
6670.53 1462
6671.30 1453
6672.07 1471
6672.84 1497
6673.61 1585
6674.38 1474
6675.15 1497
6675.92 1439
6676.69 1446
6677.46 1510
6678.24 1480
6679.01 1387
6679.78 1500
6680.55 1596
6681.32 1555
6682.09 1718
6682.86 1832
6683.63 1818
6684.41 1872
6685.18 1855
6685.95 1948
6686.72 1975
6687.49 1844
6688.26 1892
6689.04 1766
6689.81 1727
6690.58 1726
6691.35 1488
6692.12 1396
6692.90 1413
6693.67 1316
6694.44 1298
6695.21 1313
6695.98 1401
6696.76 1449
6697.53 1315
6698.30 1183
6699.07 1331
6699.84 1448
6700.62 1371
6701.39 1287
6702.16 1318
6702.93 1393
6703.71 1386
6704.48 1381
6705.25 1268
6706.03 1355
6706.80 1243
6707.57 1316
6708.34 1362
6709.12 1341
6709.89 1382
6710.66 1255
6711.44 1322
6712.21 1274
6712.98 1218
6713.75 1248
6714.53 1292
6715.30 1303
6716.07 1266
6716.85 1269
6717.62 1249
6718.39 1232
6719.17 1305
6719.94 1311
6720.72 1255
6721.49 1318
6722.26 1283
6723.04 1257
6723.81 1194
6724.58 1259
6725.36 1227
6726.13 1220
6726.91 1226
6727.68 1270
6728.45 1290
6729.23 1196
6730.00 1149
6730.78 1216
6731.55 1207
6732.32 1204
6733.10 1250
6733.87 1210
6734.65 1274
6735.42 1254
6736.20 1275
6736.97 1405
6737.74 1399
6738.52 1318
6739.29 1348
6740.07 1275
6740.84 1318
6741.62 1283
6742.39 1270
6743.17 1389
6743.94 1406
6744.72 1332
6745.49 1327
6746.27 1447
6747.04 1430
6747.82 1595
6748.59 1506
6749.37 1541
6750.14 1642
6750.92 1787
6751.69 1864
6752.47 1881
6753.24 2038
6754.02 2070
6754.80 2126
6755.57 1958
6756.35 1785
6757.12 1738
6757.90 1687
6758.67 1436
6759.45 1395
6760.23 1302
6761.00 1380
6761.78 1341
6762.55 1334
6763.33 1306
6764.11 1293
6764.88 1274
6765.66 1320
6766.43 1403
6767.21 1206
6767.99 1194
6768.76 1209
6769.54 1251
6770.32 1239
6771.09 1258
6771.87 1202
6772.64 1244
6773.42 1182
6774.20 1267
6774.97 1254
6775.75 1174
6776.53 1208
6777.31 1203
6778.08 1223
6778.86 1269
6779.64 1163
6780.41 1171
6781.19 1197
6781.97 1161
6782.74 1161
6783.52 1211
6784.30 1139
6785.08 1094
6785.85 1109
6786.63 1063
6787.41 1123
6788.19 1108
6788.96 1109
6789.74 1110
6790.52 1163
6791.30 996
6792.07 1007
6792.85 1066
6793.63 1077
6794.41 1069
6795.18 983
6795.96 1074
6796.74 1054
6797.52 1090
6798.30 1144
6799.07 1101
6799.85 1006
6800.63 1068
6801.41 1008
6802.19 1004
6802.97 1049
6803.74 1149
6804.52 1243
6805.30 1078
6806.08 1167
6806.86 1138
6807.64 1067
6808.41 1092
6809.19 1168
6809.97 1158
6810.75 1220
6811.53 1232
6812.31 1105
6813.09 1056
6813.87 1094
6814.64 1101
6815.42 1109
6816.20 1058
6816.98 1015
6817.76 1065
6818.54 1134
6819.32 1133
6820.10 1080
6820.88 1145
6821.66 1138
6822.44 1078
6823.22 1120
6824.00 1109
6824.78 1093
6825.55 1150
6826.33 1152
6827.11 1101
6827.89 1085
6828.67 1056
6829.45 1094
6830.23 1105
6831.01 1072
6831.79 1099
6832.57 1056
6833.35 995
6834.13 1038
6834.91 1013
6835.69 938
6836.47 971
6837.25 1043
6838.03 1074
6838.81 997
6839.60 1019
6840.38 994
6841.16 1000
6841.94 1011
6842.72 1009
6843.50 968
6844.28 1090
6845.06 1095
6845.84 1115
6846.62 1178
6847.40 1264
6848.18 1386
6848.96 1567
6849.74 1868
6850.53 1943
6851.31 1997
6852.09 2037
6852.87 2027
6853.65 2006
6854.43 1831
6855.21 1737
6855.99 1653
6856.77 1469
6857.56 1406
6858.34 1314
6859.12 1273
6859.90 1250
6860.68 1089
6861.46 1159
6862.25 1160
6863.03 1143
6863.81 1258
6864.59 1162
6865.37 1166
6866.15 1114
6866.94 1124
6867.72 1150
6868.50 1151
6869.28 1233
6870.07 1323
6870.85 1210
6871.63 1264
6872.41 1215
6873.19 1186
6873.98 1199
6874.76 1201
6875.54 1276
6876.32 1272
6877.11 1234
6877.89 1360
6878.67 1337
6879.45 1337
6880.24 1296
6881.02 1439
6881.80 1353
6882.59 1407
6883.37 1486
6884.15 1502
6884.93 1647
6885.72 1788
6886.50 1895
6887.28 2078
6888.07 2220
6888.85 2320
6889.63 2362
6890.42 2336
6891.20 2144
6891.98 1730
6892.77 1634
6893.55 1696
6894.33 1491
6895.12 1434
6895.90 1342
6896.68 1357
6897.47 1410
6898.25 1369
6899.04 1468
6899.82 1453
6900.60 1525
6901.39 1483
6902.17 1460
6902.95 1451
6903.74 1377
6904.52 1362
6905.31 1418
6906.09 1458
6906.88 1374
6907.66 1355
6908.44 1315
6909.23 1396
6910.01 1338
6910.80 1372
6911.58 1278
6912.37 1247
6913.15 1261
6913.94 1179
6914.72 1265
6915.50 1327
6916.29 1385
6917.07 1334
6917.86 1247
6918.64 1260
6919.43 1343
6920.21 1267
6921.00 1343
6921.78 1235
6922.57 1253
6923.35 1360
6924.14 1349
6924.93 1346
6925.71 1406
6926.50 1440
6927.28 1428
6928.07 1337
6928.85 1386
6929.64 1444
6930.42 1365
6931.21 1443
6931.99 1583
6932.78 1513
6933.57 1462
6934.35 1469
6935.14 1482
6935.92 1486
6936.71 1545
6937.50 1527
6938.28 1474
6939.07 1557
6939.85 1518
6940.64 1482
6941.43 1550
6942.21 1662
6943.00 1689
6943.78 1762
6944.57 1764
6945.36 1797
6946.14 1797
6946.93 1737
6947.72 1756
6948.50 1865
6949.29 1855
6950.08 1866
6950.86 1898
6951.65 1822
6952.44 1784
6953.22 1857
6954.01 1843
6954.80 1836
6955.58 1822
6956.37 1877
6957.16 1814
6957.95 1846
6958.73 1900
6959.52 1972
6960.31 1835
6961.10 1887
6961.88 1906
6962.67 1854
6963.46 1845
6964.24 1969
6965.03 2010
6965.82 1997
6966.61 1972
6967.40 2103
6968.18 2033
6968.97 2054
6969.76 2190
6970.55 2377
6971.33 2211
6972.12 2353
6972.91 2490
6973.70 2386
6974.49 2285
6975.27 2323
6976.06 2400
6976.85 2383
6977.64 2409
6978.43 2401
6979.22 2676
6980.00 2876
6980.79 3018
6981.58 3381
6982.37 3717
6983.16 4557
6983.95 5184
6984.74 5956
6985.52 6818
6986.31 7249
6987.10 7386
6987.89 7380
6988.68 6866
6989.47 6407
6990.26 5634
6991.05 4852
6991.83 4225
6992.62 3707
6993.41 3238
6994.20 2982
6994.99 3267
6995.78 3263
6996.57 3586
6997.36 3982
6998.15 4770
6998.94 5613
6999.73 6181
7000.52 6324
7001.31 6591
7002.10 6512
7002.89 5845
7003.68 5497
7004.47 4987
7005.26 4195
7006.05 3546
7006.84 3105
7007.63 2718
7008.42 2470
7009.21 2263
7010.00 2218
7010.79 2165
7011.58 2269
7012.37 2283
7013.16 2339
7013.95 2343
7014.74 2308
7015.53 2214
7016.32 2136
7017.11 2000
7017.90 1984
7018.69 1940
7019.48 1761
7020.27 1715
7021.06 1762
7021.85 1847
7022.64 1751
7023.43 1919
7024.22 1987
7025.02 1871
7025.81 1894
7026.60 1965
7027.39 1882
7028.18 1920
7028.97 1845
7029.76 1826
7030.55 1773
7031.34 1693
7032.14 1626
7032.93 1687
7033.72 1658
7034.51 1648
7035.30 1692
7036.09 1744
7036.88 1695
7037.68 1912
7038.47 1825
7039.26 1748
7040.05 1772
7040.84 1871
7041.64 1955
7042.43 1845
7043.22 1838
7044.01 1818
7044.80 1776
7045.60 1695
7046.39 1751
7047.18 1891
7047.97 1938
7048.76 2038
7049.56 2147
7050.35 2248
7051.14 2337
7051.93 2309
7052.73 2163
7053.52 2016
7054.31 1969
7055.10 1861
7055.90 1731
7056.69 1735
7057.48 1774
7058.27 1727
7059.07 1675
7059.86 1656
7060.65 1652
7061.45 1674
7062.24 1681
7063.03 1710
7063.83 1695
7064.62 1703
7065.41 1688
7066.21 1641
7067.00 1621
7067.79 1623
7068.59 1662
7069.38 1614
7070.17 1630
7070.97 1556
7071.76 1582
7072.55 1576
7073.35 1591
7074.14 1741
7074.93 1754
7075.73 1614
7076.52 1500
7077.32 1486
7078.11 1517
7078.90 1528
7079.70 1585
7080.49 1460
7081.29 1474
7082.08 1412
7082.87 1521
7083.67 1506
7084.46 1451
7085.26 1470
7086.05 1603
7086.85 1597
7087.64 1575
7088.43 1594
7089.23 1688
7090.02 1795
7090.82 1637
7091.61 1538
7092.41 1527
7093.20 1429
7094.00 1384
7094.79 1291
7095.59 1334
7096.38 1333
7097.18 1299
7097.97 1347
7098.77 1324
7099.56 1205
7100.36 1260
7101.15 1241
7101.95 1191
7102.74 1220
7103.54 1245
7104.33 1194
7105.13 1129
7105.92 1148
7106.72 1133
7107.52 1145
7108.31 1112
7109.11 1169
7109.90 1232
7110.70 1143
7111.49 1072
7112.29 1130
7113.09 1125
7113.88 1117
7114.68 1159
7115.47 1144
7116.27 1189
7117.07 1123
7117.86 1110
7118.66 1089
7119.45 1046
7120.25 1071
7121.05 1157
7121.84 1171
7122.64 1106
7123.44 1016
7124.23 1039
7125.03 1046
7125.83 1127
7126.62 1141
7127.42 1141
7128.22 1172
7129.01 1114
7129.81 1112
7130.61 1114
7131.40 1179
7132.20 1191
7133.00 1152
7133.79 1097
7134.59 1074
7135.39 1114
7136.19 1153
7136.98 1097
7137.78 1121
7138.58 1123
7139.38 1021
7140.17 979
7140.97 1032
7141.77 1038
7142.57 1045
7143.36 1046
7144.16 1024
7144.96 1069
7145.76 1042
7146.55 1080
7147.35 1156
7148.15 1098
7148.95 1022
7149.74 1019
7150.54 1001
7151.34 901
7152.14 924
7152.94 942
7153.74 1059
7154.53 914
7155.33 937
7156.13 1001
7156.93 1048
7157.73 993
7158.53 1008
7159.32 1043
7160.12 966
7160.92 961
7161.72 988
7162.52 1036
7163.32 949
7164.12 995
7164.91 995
7165.71 991
7166.51 921
7167.31 976
7168.11 948
7168.91 998
7169.71 965
7170.51 870
7171.31 932
7172.11 984
7172.90 976
7173.70 905
7174.50 978
7175.30 945
7176.10 988
7176.90 1035
7177.70 943
7178.50 931
7179.30 922
7180.10 992
7180.90 977
7181.70 1001
7182.50 1038
7183.30 1086
7184.10 1083
7184.90 1140
7185.70 1074
7186.50 1032
7187.30 1116
7188.10 1074
7188.90 1105
7189.70 994
7190.50 979
7191.30 989
7192.10 908
7192.90 922
7193.70 954
7194.50 881
7195.30 844
7196.10 879
7196.90 923
7197.70 837
7198.50 871
7199.30 893
7200.11 932
7200.91 808
7201.71 901
7202.51 922
7203.31 893
7204.11 836
7204.91 804
7205.71 829
7206.51 835
7207.31 919
7208.12 838
7208.92 963
7209.72 960
7210.52 878
7211.32 834
7212.12 904
7212.92 922
7213.72 839
7214.53 880
7215.33 880
7216.13 909
7216.93 975
7217.73 987
7218.53 894
7219.34 864
7220.14 831
7220.94 843
7221.74 837
7222.54 886
7223.35 879
7224.15 846
7224.95 926
7225.75 887
7226.56 930
7227.36 885
7228.16 904
7228.96 955
7229.76 992
7230.57 911
7231.37 889
7232.17 835
7232.97 991
7233.78 932
7234.58 938
7235.38 976
7236.19 1013
7236.99 983
7237.79 993
7238.59 1001
7239.40 1051
7240.20 1064
7241.00 991
7241.81 935
7242.61 974
7243.41 1068
7244.22 1099
7245.02 1002
7245.82 994
7246.63 945
7247.43 929
7248.23 949
7249.04 1060
7249.84 1022
7250.64 999
7251.45 1086
7252.25 982
7253.05 991
7253.86 1009
7254.66 1037
7255.46 919
7256.27 996
7257.07 1002
7257.88 905
7258.68 917
7259.48 1043
7260.29 1038
7261.09 984
7261.90 1041
7262.70 1066
7263.51 1102
7264.31 960
7265.11 953
7265.92 991
7266.72 1035
7267.53 1072
7268.33 1058
7269.14 1067
7269.94 1045
7270.75 1133
7271.55 1089
7272.36 1033
7273.16 1099
7273.97 1106
7274.77 1213
7275.58 1146
7276.38 1025
7277.19 1061
7277.99 1126
7278.80 1218
7279.60 1193
7280.41 1365
7281.21 1344
7282.02 1494
7282.82 1669
7283.63 1767
7284.43 1842
7285.24 1995
7286.04 1984
7286.85 1979
7287.66 1905
7288.46 1788
7289.27 1620
7290.07 1482
7290.88 1463
7291.68 1365
7292.49 1366
7293.30 1342
7294.10 1298
7294.91 1260
7295.71 1273
7296.52 1313
7297.33 1312
7298.13 1206
7298.94 1252
7299.74 1308
7300.55 1427
7301.36 1394
7302.16 1435
7302.97 1483
7303.78 1478
7304.58 1600
7305.39 1538
7306.20 1510
7307.00 1465
7307.81 1559
7308.62 1746
7309.42 1917
7310.23 1934
7311.04 2088
7311.84 2070
7312.65 2159
7313.46 2163
7314.27 2162
7315.07 2034
7315.88 2046
7316.69 2052
7317.49 2341
7318.30 2542
7319.11 2685
7319.92 2788
7320.72 3141
7321.53 3163
7322.34 3060
7323.15 2871
7323.95 2763
7324.76 2625
7325.57 2333
7326.38 2091
7327.19 1884
7327.99 1689
7328.80 1566
7329.61 1471
7330.42 1371
7331.22 1431
7332.03 1402
7332.84 1372
7333.65 1330
7334.46 1396
7335.27 1332
7336.07 1382
7336.88 1359
7337.69 1338
7338.50 1353
7339.31 1313
7340.12 1327
7340.92 1373
7341.73 1282
7342.54 1269
7343.35 1405
7344.16 1382
7344.97 1303
7345.78 1367
7346.59 1321
7347.39 1394
7348.20 1425
7349.01 1235
7349.82 1274
7350.63 1282
7351.44 1307
7352.25 1330
7353.06 1301
7353.87 1261
7354.68 1254
7355.49 1264
7356.30 1288
7357.11 1367
7357.92 1278
7358.72 1278
7359.53 1279
7360.34 1375
7361.15 1380
7361.96 1314
7362.77 1302
7363.58 1372
7364.39 1334
7365.20 1388
7366.01 1385
7366.82 1422
7367.63 1365
7368.44 1386
7369.25 1399
7370.06 1427
7370.87 1361
7371.68 1378
7372.49 1357
7373.30 1331
7374.11 1390
7374.93 1413
7375.74 1483
7376.55 1476
7377.36 1535
7378.17 1640
7378.98 1834
7379.79 1954
7380.60 2114
7381.41 2176
7382.22 2232
7383.03 2223
7383.84 2238
7384.65 2068
7385.46 2028
7386.28 1851
7387.09 1678
7387.90 1644
7388.71 1543
7389.52 1463
7390.33 1338
7391.14 1312
7391.95 1363
7392.77 1427
7393.58 1430
7394.39 1409
7395.20 1350
7396.01 1327
7396.82 1491
7397.64 1533
7398.45 1675
7399.26 1662
7400.07 1777
7400.88 1932
7401.69 1911
7402.51 1899
7403.32 1937
7404.13 1810
7404.94 1897
7405.76 1973
7406.57 1880
7407.38 1912
7408.19 1959
7409.00 1925
7409.82 1931
7410.63 1669
7411.44 1664
7412.25 1581
7413.07 1441
7413.88 1321
7414.69 1301
7415.50 1290
7416.32 1217
7417.13 1149
7417.94 1156
7418.76 1128
7419.57 1131
7420.38 1095
7421.19 1137
7422.01 1080
7422.82 1135
7423.63 1164
7424.45 1188
7425.26 1070
7426.07 1110
7426.89 1090
7427.70 1072
7428.51 1106
7429.33 1068
7430.14 1047
7430.95 1001
7431.77 1062
7432.58 1087
7433.39 1044
7434.21 1005
7435.02 1017
7435.84 1033
7436.65 1013
7437.46 1064
7438.28 1005
7439.09 1000
7439.91 1085
7440.72 1063
7441.53 1166
7442.35 1131
7443.16 1033
7443.98 1062
7444.79 1030
7445.60 1028
7446.42 946
7447.23 1002
7448.05 1025
7448.86 1013
7449.68 914
7450.49 949
7451.31 994
7452.12 1019
7452.94 966
7453.75 953
7454.57 1024
7455.38 1008
7456.20 938
7457.01 964
7457.83 1036
7458.64 951
7459.46 935
7460.27 967
7461.09 1005
7461.90 994
7462.72 916
7463.53 905
7464.35 957
7465.16 942
7465.98 932
7466.79 899
7467.61 986
7468.42 934
7469.24 958
7470.06 942
7470.87 925
7471.69 972
7472.50 958
7473.32 976
7474.13 979
7474.95 1029
7475.77 1005
7476.58 1018
7477.40 949
7478.21 923
7479.03 915
7479.85 948
7480.66 908
7481.48 965
7482.30 929
7483.11 870
7483.93 919
7484.75 914
7485.56 905
7486.38 876
7487.20 851
7488.01 842
7488.83 849
7489.65 866
7490.46 874
7491.28 921
7492.10 856
7492.91 858
7493.73 884
7494.55 851
7495.36 844
7496.18 872
7497.00 861
7497.82 875
7498.63 824
7499.45 833
7500.27 841
7501.08 876
7501.90 837
7502.72 830
7503.54 823
7504.35 777
7505.17 826
7505.99 781
7506.81 837
7507.62 814
7508.44 771
7509.26 747
7510.08 744
7510.90 735
7511.71 824
7512.53 764
7513.35 832
7514.17 757
7514.99 832
7515.80 789
7516.62 824
7517.44 768
7518.26 804
7519.08 834
7519.90 792
7520.71 800
7521.53 828
7522.35 747
7523.17 703
7523.99 738
7524.81 753
7525.63 769
7526.45 842
7527.26 821
7528.08 806
7528.90 701
7529.72 735
7530.54 799
7531.36 780
7532.18 842
7533.00 864
7533.82 810
7534.64 858
7535.45 818
7536.27 825
7537.09 794
7537.91 718
7538.73 813
7539.55 773
7540.37 760
7541.19 787
7542.01 782
7542.83 812
7543.65 818
7544.47 782
7545.29 808
7546.11 777
7546.93 851
7547.75 842
7548.57 843
7549.39 752
7550.21 756
7551.03 715
7551.85 873
7552.67 768
7553.49 749
7554.31 788
7555.13 802
7555.95 758
7556.77 798
7557.59 846
7558.41 833
7559.23 817
7560.05 820
7560.87 843
7561.69 821
7562.51 838
7563.34 830
7564.16 853
7564.98 812
7565.80 818
7566.62 809
7567.44 818
7568.26 811
7569.08 847
7569.90 858
7570.72 820
7571.55 840
7572.37 782
7573.19 788
7574.01 809
7574.83 779
7575.65 790
7576.47 744
7577.30 792
7578.12 815
7578.94 750
7579.76 824
7580.58 747
7581.40 815
7582.23 780
7583.05 767
7583.87 849
7584.69 781
7585.51 903
7586.33 846
7587.16 906
7587.98 892
7588.80 905
7589.62 879
7590.45 876
7591.27 911
7592.09 935
7592.91 862
7593.74 831
7594.56 872
7595.38 910
7596.20 949
7597.03 825
7597.85 878
7598.67 882
7599.49 901
7600.32 939
7601.14 908
7601.96 970
7602.78 965
7603.61 977
7604.43 1100
7605.25 1012
7606.08 1098
7606.90 1035
7607.72 1019
7608.55 998
7609.37 963
7610.19 932
7611.02 908
7611.84 915
7612.66 981
7613.49 956
7614.31 940
7615.13 1023
7615.96 989
7616.78 1055
7617.60 1179
7618.43 1258
7619.25 1187
7620.08 1210
7620.90 1147
7621.72 1047
7622.55 1081
7623.37 1137
7624.20 1054
7625.02 1048
7625.84 1069
7626.67 1053
7627.49 1100
7628.32 1039
7629.14 1138
7629.97 1161
7630.79 1281
7631.61 1296
7632.44 1343
7633.26 1302
7634.09 1328
7634.91 1284
7635.74 1195
7636.56 1055
7637.39 1103
7638.21 1046
7639.04 932
7639.86 875
7640.69 841
7641.51 860
7642.34 888
7643.16 839
7643.99 755
7644.81 823
7645.64 807
7646.46 824
7647.29 848
7648.11 871
7648.94 821
7649.76 830
7650.59 793
7651.42 857
7652.24 817
7653.07 769
7653.89 740
7654.72 736
7655.54 779
7656.37 716
7657.20 760
7658.02 703
7658.85 738
7659.67 818
7660.50 776
7661.33 786
7662.15 697
7662.98 707
7663.80 745
7664.63 814
7665.46 760
7666.28 712
7667.11 725
7667.94 833
7668.76 844
7669.59 812
7670.42 842
7671.24 750
7672.07 768
7672.90 748
7673.72 771
7674.55 814
7675.38 783
7676.20 747
7677.03 783
7677.86 714
7678.68 732
7679.51 740
7680.34 762
7681.16 751
7681.99 690
7682.82 764
7683.65 791
7684.47 729
7685.30 764
7686.13 767
7686.96 756
7687.78 749
7688.61 735
7689.44 764
7690.27 741
7691.09 750
7691.92 804
7692.75 801
7693.58 807
7694.41 804
7695.23 711
7696.06 786
7696.89 783
7697.72 771
7698.55 877
7699.37 856
7700.20 823
7701.03 882
7701.86 867
7702.69 828
7703.51 810
7704.34 808
7705.17 793
7706.00 750
7706.83 778
7707.66 750
7708.49 746
7709.31 756
7710.14 780
7710.97 784
7711.80 737
7712.63 729
7713.46 784
7714.29 696
7715.12 699
7715.95 716
7716.77 678
7717.60 706
7718.43 635
7719.26 721
7720.09 700
7720.92 636
7721.75 698
7722.58 694
7723.41 724
7724.24 755
7725.07 709
7725.90 724
7726.73 735
7727.56 735
7728.39 734
7729.22 743
7730.05 734
7730.88 729
7731.71 656
7732.54 636
7733.37 679
7734.20 712
7735.03 737
7735.86 692
7736.69 701
7737.52 688
7738.35 672
7739.18 692
7740.01 623
7740.84 648
7741.67 674
7742.50 755
7743.33 738
7744.16 743
7744.99 746
7745.82 759
7746.65 712
7747.48 756
7748.31 881
7749.14 862
7749.97 896
7750.81 853
7751.64 846
7752.47 813
7753.30 786
7754.13 733
7754.96 715
7755.79 707
7756.62 725
7757.45 703
7758.29 769
7759.12 727
7759.95 649
7760.78 716
7761.61 734
7762.44 718
7763.27 670
7764.11 673
7764.94 723
7765.77 746
7766.60 665
7767.43 683
7768.26 695
7769.10 754
7769.93 777
7770.76 772
7771.59 694
7772.42 666
7773.26 677
7774.09 752
7774.92 707
7775.75 665
7776.59 717
7777.42 702
7778.25 678
7779.08 751
7779.92 741
7780.75 655
7781.58 661
7782.41 694
7783.25 693
7784.08 710
7784.91 716
7785.74 692
7786.58 714
7787.41 781
7788.24 731
7789.08 670
7789.91 777
7790.74 715
7791.57 730
7792.41 757
7793.24 805
7794.07 765
7794.91 733
7795.74 716
7796.57 687
7797.41 763
7798.24 763
7799.07 782
7799.91 731
7800.74 784
7801.58 767
7802.41 726
7803.24 702
7804.08 736
7804.91 764
7805.74 752
7806.58 789
7807.41 737
7808.25 803
7809.08 858
7809.91 837
7810.75 837
7811.58 821
7812.42 887
7813.25 837
7814.09 901
7814.92 927
7815.75 897
7816.59 932
7817.42 988
7818.26 1018
7819.09 1017
7819.93 943
7820.76 849
7821.60 861
7822.43 883
7823.27 872
7824.10 857
7824.94 936
7825.77 1047
7826.61 942
7827.44 962
7828.28 995
7829.11 988
7829.95 903
7830.78 950
7831.62 954
7832.45 910
7833.29 1018
7834.12 955
7834.96 953
7835.79 971
7836.63 923
7837.46 910
7838.30 893
7839.14 962
7839.97 922
7840.81 884
7841.64 855
7842.48 850
7843.31 934
7844.15 888
7844.99 882
7845.82 838
7846.66 881
7847.49 872
7848.33 769
7849.17 766
7850.00 804
7850.84 772
7851.68 764
7852.51 789
7853.35 830
7854.18 789
7855.02 809
7855.86 823
7856.69 810
7857.53 867
7858.37 934
7859.20 987
7860.04 1018
7860.88 957
7861.71 932
7862.55 869
7863.39 910
7864.23 849
7865.06 763
7865.90 786
7866.74 808
7867.57 833
7868.41 752
7869.25 844
7870.09 871
7870.92 885
7871.76 868
7872.60 874
7873.44 902
7874.27 891
7875.11 903
7875.95 917
7876.79 1025
7877.62 1129
7878.46 1044
7879.30 962
7880.14 915
7880.97 879
7881.81 889
7882.65 878
7883.49 825
7884.33 829
7885.16 883
7886.00 852
7886.84 859
7887.68 879
7888.52 950
7889.36 946
7890.19 958
7891.03 984
7891.87 997
7892.71 1016
7893.55 900
7894.39 888
7895.23 829
7896.06 879
7896.90 870
7897.74 842
7898.58 879
7899.42 875
7900.26 938
7901.10 962
7901.94 1018
7902.77 1010
7903.61 994
7904.45 929
7905.29 879
7906.13 861
7906.97 806
7907.81 832
7908.65 820
7909.49 740
7910.33 782
7911.17 723
7912.01 758
7912.85 813
7913.69 834
7914.53 799
7915.37 795
7916.21 837
7917.05 874
7917.89 945
7918.73 987
7919.57 974
7920.41 1040
7921.25 967
7922.09 808
7922.93 831
7923.77 869
7924.61 829
7925.45 802
7926.29 780
7927.13 700
7927.97 750
7928.81 742
7929.65 743
7930.49 755
7931.33 750
7932.17 733
7933.01 732
7933.85 689
7934.69 729
7935.53 766
7936.37 764
7937.21 755
7938.05 679
7938.90 702
7939.74 740
7940.58 748
7941.42 799
7942.26 760
7943.10 758
7943.94 820
7944.78 808
7945.63 806
7946.47 801
7947.31 780
7948.15 890
7948.99 889
7949.83 805
7950.67 733
7951.52 838
7952.36 837
7953.20 802
7954.04 852
7954.88 854
7955.72 872
7956.57 865
7957.41 889
7958.25 864
7959.09 819
7959.93 804
7960.78 779
7961.62 764
7962.46 819
7963.30 876
7964.15 870
7964.99 835
7965.83 898
7966.67 985
7967.52 990
7968.36 935
7969.20 1007
7970.04 981
7970.89 937
7971.73 879
7972.57 824
7973.41 804
7974.26 800
7975.10 779
7975.94 775
7976.79 774
7977.63 844
7978.47 713
7979.31 723
7980.16 723
7981.00 729
7981.84 754
7982.69 796
7983.53 776
7984.37 694
7985.22 710
7986.06 718
7986.90 739
7987.75 692
7988.59 701
7989.44 728
7990.28 716
7991.12 708
7991.97 655
7992.81 701
7993.65 695
7994.50 634
7995.34 671
7996.19 691
7997.03 698
7997.87 669
7998.72 640
7999.56 682
8000.41 696
8001.25 654
8002.10 656
8002.94 712
8003.78 648
8004.63 675
8005.47 666
8006.32 638
8007.16 612
8008.01 668
8008.85 725
8009.70 653
8010.54 618
8011.39 625
8012.23 673
8013.08 684
8013.92 631
8014.77 650
8015.61 692
8016.46 633
8017.30 589
8018.15 585
8018.99 617
8019.84 670
8020.68 662
8021.53 609
8022.37 627
8023.22 622
8024.06 627
8024.91 606
8025.75 662
8026.60 656
8027.45 636
8028.29 657
8029.14 615
8029.98 668
8030.83 601
8031.67 570
8032.52 544
8033.37 626
8034.21 639
8035.06 598
8035.90 657
8036.75 660
8037.60 667
8038.44 576
8039.29 563
8040.14 606
8040.98 596
8041.83 603
8042.68 622
8043.52 544
8044.37 563
8045.21 623
8046.06 599
8046.91 580
8047.75 557
8048.60 653
8049.45 595
8050.30 597
8051.14 595
8051.99 589
8052.84 615
8053.68 660
8054.53 610
8055.38 584
8056.22 650
8057.07 604
8057.92 565
8058.77 607
8059.61 548
8060.46 601
8061.31 620
8062.16 575
8063.00 607
8063.85 554
8064.70 579
8065.55 555
8066.39 609
8067.24 558
8068.09 587
8068.94 622
8069.79 602
8070.63 569
8071.48 518
8072.33 588
8073.18 586
8074.03 591
8074.87 536
8075.72 543
8076.57 576
8077.42 603
8078.27 603
8079.12 654
8079.96 620
8080.81 588
8081.66 544
8082.51 546
8083.36 587
8084.21 592
8085.06 656
8085.90 592
8086.75 616
8087.60 580
8088.45 573
8089.30 591
8090.15 604
8091.00 610
8091.85 566
8092.70 573
8093.54 605
8094.39 560
8095.24 568
8096.09 594
8096.94 642
8097.79 585
8098.64 573
8099.49 612
8100.34 598
8101.19 581
8102.04 596
8102.89 518
8103.74 532
8104.59 578
8105.44 589
8106.29 573
8107.14 571
8107.99 616
8108.84 606
8109.69 565
8110.54 548
8111.39 536
8112.24 511
8113.09 583
8113.94 487
8114.79 600
8115.64 543
8116.49 530
8117.34 579
8118.19 585
8119.04 576
8119.89 616
8120.74 621
8121.59 651
8122.44 560
8123.29 606
8124.14 584
8124.99 610
8125.84 587
8126.70 539
8127.55 567
8128.40 624
8129.25 675
8130.10 691
8130.95 621
8131.80 627
8132.65 611
8133.50 625
8134.36 587
8135.21 609
8136.06 594
8136.91 624
8137.76 598
8138.61 641
8139.46 599
8140.32 655
8141.17 699
8142.02 667
8142.87 659
8143.72 726
8144.57 701
8145.43 683
8146.28 670
8147.13 752
8147.98 734
8148.83 723
8149.69 771
8150.54 720
8151.39 741
8152.24 769
8153.10 833
8153.95 804
8154.80 863
8155.65 871
8156.50 866
8157.36 839
8158.21 851
8159.06 828
8159.92 710
8160.77 719
8161.62 717
8162.47 668
8163.33 646
8164.18 650
8165.03 685
8165.88 646
8166.74 633
8167.59 658
8168.44 675
8169.30 674
8170.15 654
8171.00 670
8171.86 629
8172.71 634
8173.56 668
8174.42 605
8175.27 588
8176.12 513
8176.98 543
8177.83 621
8178.68 630
8179.54 620
8180.39 620
8181.25 651
8182.10 601
8182.95 639
8183.81 564
8184.66 545
8185.51 550
8186.37 579
8187.22 644
8188.08 598
8188.93 567
8189.79 584
8190.64 572
8191.49 511
8192.35 556
8193.20 580
8194.06 541
8194.91 606
8195.77 581
8196.62 553
8197.47 556
8198.33 525
8199.18 589
8200.04 559
8200.89 562
8201.75 603
8202.60 621
8203.46 558
8204.31 571
8205.17 608
8206.02 620
8206.88 538
8207.73 595
8208.59 623
8209.44 613
8210.30 537
8211.15 533
8212.01 553
8212.87 585
8213.72 622
8214.58 558
8215.43 560
8216.29 587
8217.14 594
8218.00 553
8218.85 607
8219.71 611
8220.57 585
8221.42 596
8222.28 596
8223.13 534
8223.99 615
8224.85 595
8225.70 613
8226.56 621
8227.41 580
8228.27 562
8229.13 613
8229.98 576
8230.84 539
8231.70 618
8232.55 563
8233.41 604
8234.26 588
8235.12 542
8235.98 533
8236.83 561
8237.69 586
8238.55 594
8239.40 560
8240.26 517
8241.12 563
8241.98 621
8242.83 591
8243.69 627
8244.55 541
8245.40 553
8246.26 586
8247.12 529
8247.98 600
8248.83 547
8249.69 555
8250.55 612
8251.40 594
8252.26 578
8253.12 587
8253.98 580
8254.83 534
8255.69 536
8256.55 629
8257.41 594
8258.27 581
8259.12 629
8259.98 565
8260.84 547
8261.70 540
8262.55 542
8263.41 560
8264.27 561
8265.13 507
8265.99 477
8266.85 562
8267.70 602
8268.56 564
8269.42 554
8270.28 570
8271.14 585
8272.00 569
8272.85 549
8273.71 602
8274.57 508
8275.43 544
8276.29 567
8277.15 564
8278.01 570
8278.87 583
8279.72 590
8280.58 594
8281.44 535
8282.30 542
8283.16 599
8284.02 693
8284.88 643
8285.74 582
8286.60 633
8287.46 716
8288.32 641
8289.17 643
8290.03 644
8290.89 673
8291.75 674
8292.61 659
8293.47 681
8294.33 711
8295.19 718
8296.05 750
8296.91 699
8297.77 616
8298.63 628
8299.49 650
8300.35 673
8301.21 627
8302.07 638
8302.93 613
8303.79 591
8304.65 656
8305.51 621
8306.37 605
8307.23 655
8308.09 657
8308.95 630
8309.81 614
8310.67 622
8311.53 599
8312.39 637
8313.26 626
8314.12 661
8314.98 672
8315.84 726
8316.70 697
8317.56 658
8318.42 695
8319.28 759
8320.14 661
8321.00 643
8321.86 616
8322.73 653
8323.59 698
8324.45 669
8325.31 593
8326.17 619
8327.03 589
8327.89 609
8328.75 617
8329.62 541
8330.48 609
8331.34 570
8332.20 563
8333.06 624
8333.92 608
8334.79 586
8335.65 641
8336.51 654
8337.37 570
8338.23 617
8339.09 584
8339.96 629
8340.82 670
8341.68 614
8342.54 680
8343.41 680
8344.27 644
8345.13 633
8345.99 661
8346.85 698
8347.72 639
8348.58 605
8349.44 599
8350.30 606
8351.17 613
8352.03 590
8352.89 568
8353.76 551
8354.62 558
8355.48 593
8356.34 664
8357.21 640
8358.07 599
8358.93 592
8359.80 638
8360.66 634
8361.52 614
8362.38 608
8363.25 604
8364.11 630
8364.97 630
8365.84 622
8366.70 664
8367.56 663
8368.43 636
8369.29 614
8370.16 599
8371.02 617
8371.88 652
8372.75 597
8373.61 618
8374.47 678
8375.34 639
8376.20 669
8377.07 655
8377.93 649
8378.79 656
8379.66 689
8380.52 661
8381.39 674
8382.25 652
8383.11 601
8383.98 648
8384.84 680
8385.71 759
8386.57 751
8387.44 673
8388.30 702
8389.17 688
8390.03 707
8390.89 681
8391.76 615
8392.62 652
8393.49 675
8394.35 683
8395.22 711
8396.08 681
8396.95 698
8397.81 696
8398.68 670
8399.54 682
8400.41 734
8401.27 766
8402.14 746
8403.00 709
8403.87 739
8404.74 712
8405.60 735
8406.47 753
8407.33 733
8408.20 755
8409.06 761
8409.93 770
8410.79 771
8411.66 763
8412.53 796
8413.39 862
8414.26 845
8415.12 804
8415.99 862
8416.86 813
8417.72 783
8418.59 820
8419.45 866
8420.32 840
8421.19 847
8422.05 817
8422.92 814
8423.78 893
8424.65 976
8425.52 911
8426.38 992
8427.25 984
8428.12 1034
8428.98 1010
8429.85 1054
8430.72 947
8431.58 970
8432.45 881
8433.32 935
8434.18 1046
8435.05 931
8435.92 906
8436.79 933
8437.65 995
8438.52 1035
8439.39 1072
8440.25 1151
8441.12 1171
8441.99 1203
8442.86 1266
8443.72 1229
8444.59 1288
8445.46 1283
8446.33 1309
8447.19 1241
8448.06 1226
8448.93 1281
8449.80 1305
8450.66 1235
8451.53 1325
8452.40 1388
8453.27 1476
8454.14 1671
8455.00 1925
8455.87 2087
8456.74 2119
8457.61 2273
8458.48 2258
8459.34 2213
8460.21 2130
8461.08 2018
8461.95 1745
8462.82 1702
8463.69 1577
8464.55 1544
8465.42 1532
8466.29 1700
8467.16 1990
8468.03 2247
8468.90 2710
8469.77 3417
8470.63 3861
8471.50 4017
8472.37 3904
8473.24 3600
8474.11 3229
8474.98 2765
8475.85 2337
8476.72 2015
8477.59 1662
8478.45 1443
8479.32 1349
8480.19 1241
8481.06 1209
8481.93 1153
8482.80 1133
8483.67 1138
8484.54 1162
8485.41 1068
8486.28 1039
8487.15 1034
8488.02 1025
8488.89 1061
8489.76 1080
8490.63 991
8491.50 996
8492.37 997
8493.24 1001
8494.11 960
8494.98 1008
8495.85 1029
8496.72 998
8497.59 1096
8498.46 1100
8499.33 1041
8500.20 1080
8501.07 1049
8501.94 1032
8502.81 941
8503.68 974
8504.55 1030
8505.42 1044
8506.29 1041
8507.16 1118
8508.03 1047
8508.90 1031
8509.77 1136
8510.65 1150
8511.52 1121
8512.39 1115
8513.26 1061
8514.13 1026
8515.00 996
8515.87 955
8516.74 959
8517.61 897
8518.48 931
8519.36 946
8520.23 956
8521.10 923
8521.97 902
8522.84 919
8523.71 946
8524.58 998
8525.46 1014
8526.33 944
8527.20 975
8528.07 1068
8528.94 1043
8529.81 1100
8530.69 1134
8531.56 1053
8532.43 1047
8533.30 1058
8534.17 1048
8535.05 1073
8535.92 1098
8536.79 1019
8537.66 1038
8538.54 1025
8539.41 1027
8540.28 966
8541.15 1100
8542.02 1045
8542.90 972
8543.77 967
8544.64 986
8545.51 1011
8546.39 1046
8547.26 1132
8548.13 1041
8549.01 1002
8549.88 1077
8550.75 1038
8551.62 1042
8552.50 1112
8553.37 1313
8554.24 1291
8555.12 1337
8555.99 1283
8556.86 1171
8557.74 1125
8558.61 1123
8559.48 1082
8560.36 1074
8561.23 912
8562.10 996
8562.98 1016
8563.85 876
8564.72 870
8565.60 869
8566.47 886
8567.34 833
8568.22 853
8569.09 830
8569.97 809
8570.84 809
8571.71 808
8572.59 801
8573.46 795
8574.34 914
8575.21 839
8576.08 807
8576.96 790
8577.83 852
8578.71 805
8579.58 833
8580.46 818
8581.33 832
8582.20 831
8583.08 858
8583.95 778
8584.83 823
8585.70 841
8586.58 834
8587.45 863
8588.33 780
8589.20 798
8590.08 817
8590.95 856
8591.83 853
8592.70 777
8593.58 814
8594.45 867
8595.33 824
8596.20 824
8597.08 791
8597.95 801
8598.83 830
8599.70 864
8600.58 883
8601.45 906
8602.33 854
8603.21 846
8604.08 897
8604.96 812
8605.83 802
8606.71 795
8607.58 837
8608.46 831
8609.34 805
8610.21 820
8611.09 914
8611.96 863
8612.84 828
8613.72 841
8614.59 878
8615.47 907
8616.34 897
8617.22 918
8618.10 869
8618.97 957
8619.85 887
8620.73 846
8621.60 911
8622.48 915
8623.36 927
8624.23 943
8625.11 987
8625.99 942
8626.86 968
8627.74 940
8628.62 928
8629.49 949
8630.37 924
8631.25 1029
8632.12 1066
8633.00 1059
8633.88 1068
8634.76 1036
8635.63 1060
8636.51 1036
8637.39 1008
8638.26 1088
8639.14 1060
8640.02 1120
8640.90 1061
8641.77 1145
8642.65 1192
8643.53 1185
8644.41 1179
8645.28 1149
8646.16 1146
8647.04 1173
8647.92 1223
8648.80 1161
8649.67 1233
8650.55 1257
8651.43 1193
8652.31 1267
8653.19 1206
8654.06 1168
8654.94 1365
8655.82 1285
8656.70 1228
8657.58 1306
8658.46 1309
8659.33 1247
8660.21 1275
8661.09 1354
8661.97 1392
8662.85 1372
8663.73 1304
8664.61 1277
8665.48 1302
8666.36 1267
8667.24 1381
8668.12 1399
8669.00 1502
8669.88 1553
8670.76 1740
8671.64 1942
8672.52 2341
8673.40 2576
8674.27 2835
8675.15 3154
8676.03 3271
8676.91 3162
8677.79 2918
8678.67 2681
8679.55 2493
8680.43 2211
8681.31 1936
8682.19 1728
8683.07 1722
8683.95 1613
8684.83 1445
8685.71 1515
8686.59 1598
8687.47 1555
8688.35 1743
8689.23 2083
8690.11 2341
8690.99 2807
8691.87 3090
8692.75 3441
8693.63 3610
8694.51 3596
8695.39 3367
8696.27 2998
8697.15 2595
8698.03 2310
8698.91 1968
8699.79 1732
8700.67 1541
8701.55 1461
8702.43 1341
8703.31 1180
8704.19 1183
8705.07 1034
8705.95 1128
8706.84 1146
8707.72 1110
8708.60 1122
8709.48 1016
8710.36 1012
8711.24 1012
8712.12 1056
8713.00 984
8713.88 982
8714.76 961
8715.65 978
8716.53 1017
8717.41 966
8718.29 967
8719.17 933
8720.05 992
8720.93 936
8721.82 973
8722.70 970
8723.58 932
8724.46 910
8725.34 956
8726.22 961
8727.11 900
8727.99 932
8728.87 971
8729.75 1046
8730.63 1076
8731.52 1087
8732.40 1075
8733.28 1060
8734.16 1079
8735.05 990
8735.93 1006
8736.81 936
8737.69 889
8738.58 888
8739.46 958
8740.34 886
8741.22 917
8742.11 873
8742.99 925
8743.87 888
8744.75 951
8745.64 900
8746.52 935
8747.40 946
8748.28 906
8749.17 884
8750.05 974
8750.93 939
8751.82 912
8752.70 863
8753.58 961
8754.47 989
8755.35 931
8756.23 986
8757.12 1013
8758.00 977
8758.88 936
8759.77 1005
8760.65 996
8761.53 967
8762.42 983
8763.30 1008
8764.19 1035
8765.07 1020
8765.95 935
8766.84 936
8767.72 980
8768.60 982
8769.49 927
8770.37 1035
8771.26 1008
8772.14 1015
8773.03 998
8773.91 942
8774.79 1011
8775.68 934
8776.56 892
8777.45 908
8778.33 862
8779.22 823
8780.10 846
8780.98 809
8781.87 824
8782.75 773
8783.64 809
8784.52 836
8785.41 810
8786.29 784
8787.18 779
8788.06 768
8788.95 859
8789.83 840
8790.72 774
8791.60 761
8792.49 771
8793.37 830
8794.26 805
8795.14 780
8796.03 759
8796.92 737
8797.80 794
8798.69 748
8799.57 803
8800.46 777
8801.34 831
8802.23 716
8803.11 734
8804.00 820
8804.89 767
8805.77 739
8806.66 818
8807.54 788
8808.43 810
8809.32 784
8810.20 780
8811.09 788
8811.97 696
8812.86 759
8813.75 749
8814.63 699
8815.52 707
8816.41 687
8817.29 731
8818.18 734
8819.06 714
8819.95 746
8820.84 734
8821.72 764
8822.61 700
8823.50 704
8824.38 721
8825.27 764
8826.16 749
8827.05 707
8827.93 716
8828.82 775
8829.71 809
8830.59 725
8831.48 712
8832.37 672
8833.25 658
8834.14 680
8835.03 632
8835.92 592
8836.80 604
8837.69 745
8838.58 719
8839.47 678
8840.35 710
8841.24 695
8842.13 674
8843.02 694
8843.90 636
8844.79 623
8845.68 687
8846.57 682
8847.46 675
8848.34 703
8849.23 674
8850.12 614
8851.01 594
8851.90 566
8852.78 638
8853.67 585
8854.56 624
8855.45 653
8856.34 614
8857.23 611
8858.12 605
8859.00 620
8859.89 655
8860.78 605
8861.67 604
8862.56 635
8863.45 637
8864.34 635
8865.22 566
8866.11 588
8867.00 608
8867.89 582
8868.78 565
8869.67 562
8870.56 615
8871.45 547
8872.34 531
8873.23 558
8874.12 543
8875.00 566
8875.89 590
8876.78 577
8877.67 593
8878.56 576
8879.45 595
8880.34 543
8881.23 543
8882.12 580
8883.01 603
8883.90 558
8884.79 536
8885.68 529
8886.57 548
8887.46 532
8888.35 586
8889.24 528
8890.13 564
8891.02 579
8891.91 504
8892.80 552
8893.69 504
8894.58 544
8895.47 505
8896.36 538
8897.25 499
8898.14 508
8899.03 545
8899.92 539
8900.81 522
8901.71 526
8902.60 521
8903.49 528
8904.38 575
8905.27 565
8906.16 540
8907.05 580
8907.94 543
8908.83 558
8909.72 546
8910.61 510
8911.51 545
8912.40 536
8913.29 545
8914.18 546
8915.07 569
8915.96 534
8916.85 566
8917.75 540
8918.64 608
8919.53 555
8920.42 556
8921.31 548
8922.20 518
8923.09 568
8923.99 570
8924.88 581
8925.77 531
8926.66 543
8927.55 534
8928.45 499
8929.34 584
8930.23 546
8931.12 541
8932.01 479
8932.91 541
8933.80 532
8934.69 512
8935.58 522
8936.48 583
8937.37 538
8938.26 560
8939.15 525
8940.05 502
8940.94 479
8941.83 475
8942.72 488
8943.62 495
8944.51 483
8945.40 528
8946.30 545
8947.19 519
8948.08 521
8948.97 471
8949.87 529
8950.76 486
8951.65 529
8952.55 493
8953.44 517
8954.33 535
8955.23 499
8956.12 520
8957.01 483
8957.91 442
8958.80 501
8959.69 520
8960.59 492
8961.48 491
8962.38 488
8963.27 523
8964.16 495
8965.06 488
8965.95 497
8966.85 515
8967.74 513
8968.63 522
8969.53 501
8970.42 521
8971.32 543
8972.21 551
8973.10 506
8974.00 524
8974.89 510
8975.79 525
8976.68 526
8977.58 499
8978.47 507
8979.36 520
8980.26 505
8981.15 494
8982.05 502
8982.94 505
8983.84 520
8984.73 496
8985.63 469
8986.52 470
8987.42 442
8988.31 462
8989.21 485
8990.10 523
8991.00 472
8991.89 427
8992.79 465
8993.68 495
8994.58 517
8995.47 498
8996.37 474
8997.27 464
8998.16 498
8999.06 473
8999.95 479
9000.85 502
9001.74 468
9002.64 475
9003.53 459
9004.43 508
9005.33 437
9006.22 427
9007.12 484
9008.01 485
9008.91 412
9009.81 453
9010.70 470
9011.60 491
9012.49 476
9013.39 462
9014.29 437
9015.18 508
9016.08 473
9016.98 497
9017.87 472
9018.77 451
9019.67 441
9020.56 457
9021.46 494
9022.36 526
9023.25 453
9024.15 490
9025.05 516
9025.94 486
9026.84 498
9027.74 459
9028.63 475
9029.53 446
9030.43 411
9031.33 463
9032.22 505
9033.12 519
9034.02 478
9034.91 435
9035.81 460
9036.71 473
9037.61 447
9038.50 432
9039.40 450
9040.30 450
9041.20 506
9042.10 518
9042.99 450
9043.89 477
9044.79 447
9045.69 481
9046.58 468
9047.48 470
9048.38 523
9049.28 508
9050.18 500
9051.07 464
9051.97 471
9052.87 470
9053.77 458
9054.67 466
9055.57 467
9056.46 471
9057.36 512
9058.26 501
9059.16 492
9060.06 529
9060.96 501
9061.86 500
9062.75 509
9063.65 479
9064.55 509
9065.45 448
9066.35 516
9067.25 519
9068.15 512
9069.05 502
9069.95 446
9070.84 491
9071.74 481
9072.64 468
9073.54 443
9074.44 479
9075.34 498
9076.24 483
9077.14 471
9078.04 444
9078.94 431
9079.84 457
9080.74 457
9081.64 467
9082.54 572
9083.44 504
9084.34 552
9085.24 541
9086.14 511
9087.04 507
9087.94 497
9088.84 454
9089.74 490
9090.64 464
9091.54 508
9092.44 535
9093.34 526
9094.24 481
9095.14 480
9096.04 520
9096.94 487
9097.84 512
9098.74 505
9099.64 482
9100.54 480
9101.44 498
9102.34 497
9103.24 459
9104.14 473
9105.04 491
9105.95 500
9106.85 449
9107.75 464
9108.65 464
9109.55 482
9110.45 518
9111.35 495
9112.25 436
9113.15 473
9114.06 458
9114.96 476
9115.86 456
9116.76 447
9117.66 423
9118.56 448
9119.46 476
9120.37 468
9121.27 418
9122.17 456
9123.07 486
9123.97 475
9124.87 465
9125.78 459
9126.68 440
9127.58 440
9128.48 467
9129.38 452
9130.29 460
9131.19 480
9132.09 483
9132.99 509
9133.89 507
9134.80 441
9135.70 425
9136.60 479
9137.50 460
9138.41 416
9139.31 466
9140.21 469
9141.11 429
9142.02 448
9142.92 435
9143.82 454
9144.72 479
9145.63 444
9146.53 429
9147.43 432
9148.34 484
9149.24 447
9150.14 416
9151.05 412
9151.95 437
9152.85 444
9153.76 423
9154.66 452
9155.56 453
9156.47 466
9157.37 473
9158.27 460
9159.18 477
9160.08 425
9160.98 453
9161.89 463
9162.79 455
9163.69 432
9164.60 427
9165.50 421
9166.41 465
9167.31 472
9168.21 452
9169.12 425
9170.02 413
9170.93 477
9171.83 472
9172.73 427
9173.64 432
9174.54 498
9175.45 486
9176.35 482
9177.25 458
9178.16 469
9179.06 471
9179.97 480
9180.87 422
9181.78 380
9182.68 426
9183.59 496
9184.49 425
9185.40 428
9186.30 483
9187.21 450
9188.11 485
9189.02 505
9189.92 463
9190.83 446
9191.73 443
9192.64 425
9193.54 448
9194.45 472
9195.35 428
9196.26 439
9197.16 466
9198.07 499
9198.97 467
9199.88 487
9200.78 485
9201.69 449
9202.60 461
9203.50 517
9204.41 477
9205.31 475
9206.22 447
9207.13 464
9208.03 479
9208.94 447
9209.84 439
9210.75 423
9211.66 426
9212.56 412
9213.47 464
9214.37 495
9215.28 454
9216.19 495
9217.09 537
9218.00 488
9218.91 436
9219.81 449
9220.72 488
9221.63 509
9222.53 458
9223.44 525
9224.35 540
9225.25 470
9226.16 446
9227.07 436
9227.97 460
9228.88 436
9229.79 453
9230.69 464
9231.60 496
9232.51 462
9233.41 454
9234.32 442
9235.23 475
9236.14 466
9237.04 437
9237.95 457
9238.86 418
9239.77 452
9240.67 464
9241.58 448
9242.49 464
9243.40 443
9244.30 494
9245.21 447
9246.12 427
9247.03 461
9247.94 451
9248.84 462
9249.75 434
9250.66 403
9251.57 442
9252.48 475
9253.38 451
9254.29 431
9255.20 459
9256.11 431
9257.02 483
9257.93 451
9258.83 469
9259.74 458
9260.65 462
9261.56 430
9262.47 449
9263.38 435
9264.29 441
9265.19 461
9266.10 442
9267.01 386
9267.92 447
9268.83 447
9269.74 453
9270.65 465
9271.56 413
9272.47 448
9273.37 415
9274.28 448
9275.19 487
9276.10 439
9277.01 422
9277.92 496
9278.83 428
9279.74 446
9280.65 413
9281.56 453
9282.47 503
9283.38 463
9284.29 446
9285.20 444
9286.11 431
9287.02 446
9287.93 526
9288.84 436
9289.75 439
9290.66 444
9291.57 486
9292.48 461
9293.39 429
9294.30 412
9295.21 423
9296.12 439
9297.03 466
9297.94 427
9298.85 488
9299.76 492
9300.67 434
9301.58 466
9302.49 525
9303.40 534
9304.31 512
9305.22 482
9306.13 472
9307.04 497
9307.95 527
9308.87 526
9309.78 563
9310.69 458
9311.60 459
9312.51 506
9313.42 523
9314.33 509
9315.24 519
9316.15 497
9317.07 484
9317.98 464
9318.89 476
9319.80 409
9320.71 484
9321.62 500
9322.53 497
9323.45 460
9324.36 450
9325.27 510
9326.18 494
9327.09 438
9328.00 425
9328.92 493
9329.83 442
9330.74 446
9331.65 435
9332.56 482
9333.48 451
9334.39 474
9335.30 520
9336.21 506
9337.13 433
9338.04 500
9338.95 437
9339.86 411
9340.77 446
9341.69 452
9342.60 468
9343.51 425
9344.43 431
9345.34 394
9346.25 462
9347.16 370
9348.08 451
9348.99 459
9349.90 482
9350.81 477
9351.73 476
9352.64 493
9353.55 460
9354.47 478
9355.38 441
9356.29 448
9357.21 457
9358.12 446
9359.03 463
9359.95 491
9360.86 413
9361.77 404
9362.69 444
9363.60 460
9364.51 415
9365.43 439
9366.34 452
9367.26 424
9368.17 418
9369.08 449
9370.00 452
9370.91 489
9371.82 479
9372.74 506
9373.65 481
9374.57 432
9375.48 421
9376.40 453
9377.31 477
9378.22 427
9379.14 478
9380.05 430
9380.97 465
9381.88 479
9382.80 513
9383.71 496
9384.62 431
9385.54 475
9386.45 465
9387.37 437
9388.28 413
9389.20 449
9390.11 453
9391.03 484
9391.94 484
9392.86 509
9393.77 510
9394.69 517
9395.60 512
9396.52 475
9397.43 515
9398.35 472
9399.26 456
9400.18 507
9401.10 462
9402.01 407
9402.93 445
9403.84 463
9404.76 443
9405.67 438
9406.59 452
9407.50 476
9408.42 463
9409.34 451
9410.25 478
9411.17 470
9412.08 478
9413.00 474
9413.92 511
9414.83 535
9415.75 433
9416.66 474
9417.58 435
9418.50 496
9419.41 482
9420.33 495
9421.25 487
9422.16 496
9423.08 495
9423.99 481
9424.91 473
9425.83 495
9426.74 494
9427.66 485
9428.58 540
9429.49 461
9430.41 511
9431.33 442
9432.25 483
9433.16 459
9434.08 486
9435.00 509
9435.91 523
9436.83 509
9437.75 509
9438.67 431
9439.58 474
9440.50 482
9441.42 491
9442.33 512
9443.25 475
9444.17 507
9445.09 516
9446.00 547
9446.92 512
9447.84 498
9448.76 506
9449.68 524
9450.59 544
9451.51 559
9452.43 583
9453.35 636
9454.26 678
9455.18 663
9456.10 684
9457.02 593
9457.94 589
9458.86 582
9459.77 515
9460.69 490
9461.61 542
9462.53 504
9463.45 490
9464.37 490
9465.28 529
9466.20 540
9467.12 485
9468.04 537
9468.96 503
9469.88 509
9470.80 538
9471.72 543
9472.63 561
9473.55 557
9474.47 514
9475.39 524
9476.31 501
9477.23 614
9478.15 561
9479.07 560
9479.99 515
9480.91 534
9481.83 534
9482.74 564
9483.66 572
9484.58 595
9485.50 598
9486.42 535
9487.34 548
9488.26 516
9489.18 549
9490.10 500
9491.02 534
9491.94 536
9492.86 526
9493.78 493
9494.70 510
9495.62 497
9496.54 500
9497.46 513
9498.38 521
9499.30 536
9500.22 477
9501.14 502
9502.06 460
9502.98 535
9503.90 505
9504.82 531
9505.74 538
9506.66 513
9507.59 529
9508.51 542
9509.43 510
9510.35 582
9511.27 557
9512.19 557
9513.11 526
9514.03 522
9514.95 582
9515.87 530
9516.79 552
9517.71 593
9518.64 637
9519.56 600
9520.48 592
9521.40 564
9522.32 543
9523.24 594
9524.16 576
9525.08 545
9526.01 568
9526.93 559
9527.85 597
9528.77 582
9529.69 610
9530.61 713
9531.54 763
9532.46 818
9533.38 851
9534.30 846
9535.22 741
9536.15 808
9537.07 747
9537.99 788
9538.91 670
9539.83 643
9540.76 651
9541.68 613
9542.60 639
9543.52 591
9544.45 586
9545.37 583
9546.29 627
9547.21 625
9548.14 571
9549.06 580
9549.98 587
9550.90 576
9551.83 581
9552.75 542
9553.67 534
9554.59 528
9555.52 538
9556.44 635
9557.36 642
9558.29 674
9559.21 676
9560.13 666
9561.06 596
9561.98 693
9562.90 660
9563.83 650
9564.75 651
9565.67 611
9566.60 561
9567.52 546
9568.44 579
9569.37 621
9570.29 620
9571.21 566
9572.14 594
9573.06 510
9573.98 488
9574.91 530
9575.83 568
9576.76 585
9577.68 569
9578.60 564
9579.53 577
9580.45 595
9581.38 621
9582.30 594
9583.23 507
9584.15 568
9585.07 615
9586.00 647
9586.92 573
9587.85 570
9588.77 572
9589.70 589
9590.62 564
9591.55 625
9592.47 546
9593.40 536
9594.32 582
9595.24 618
9596.17 592
9597.09 660
9598.02 641
9598.94 560
9599.87 650
9600.79 630
9601.72 635
9602.65 574
9603.57 614
9604.50 586
9605.42 595
9606.35 576
9607.27 600
9608.20 650
9609.12 619
9610.05 578
9610.97 616
9611.90 676
9612.83 664
9613.75 651
9614.68 597
9615.60 618
9616.53 654
9617.45 647
9618.38 640
9619.31 639
9620.23 626
9621.16 670
9622.08 697
9623.01 688
9623.94 597
9624.86 647
9625.79 699
9626.72 648
9627.64 701
9628.57 701
9629.50 731
9630.42 679
9631.35 737
9632.27 727
9633.20 739
9634.13 717
9635.06 754
9635.98 817
9636.91 664
9637.84 748
9638.76 783
9639.69 799
9640.62 795
9641.54 796
9642.47 794
9643.40 834
9644.33 759
9645.25 779
9646.18 821
9647.11 821
9648.03 880
9648.96 949
9649.89 1004
9650.82 983
9651.74 956
9652.67 940
9653.60 874
9654.53 867
9655.46 920
9656.38 858
9657.31 842
9658.24 818
9659.17 879
9660.09 829
9661.02 827
9661.95 735
9662.88 841
9663.81 851
9664.74 825
9665.66 906
9666.59 888
9667.52 834
9668.45 834
9669.38 828
9670.31 959
9671.23 881
9672.16 854
9673.09 951
9674.02 1020
9674.95 957
9675.88 972
9676.81 966
9677.73 991
9678.66 940
9679.59 956
9680.52 975
9681.45 902
9682.38 926
9683.31 956
9684.24 934
9685.17 988
9686.10 978
9687.03 1042
9687.95 986
9688.88 1050
9689.81 972
9690.74 1030
9691.67 1107
9692.60 1104
9693.53 1056
9694.46 1081
9695.39 1075
9696.32 1119
9697.25 1069
9698.18 1042
9699.11 1113
9700.04 1162
9700.97 1153
9701.90 1099
9702.83 1105
9703.76 1136
9704.69 1126
9705.62 1086
9706.55 1043
9707.48 1032
9708.41 1076
9709.34 1073
9710.27 1145
9711.20 1145
9712.13 1181
9713.06 1211
9713.99 1340
9714.92 1410
9715.85 1331
9716.79 1407
9717.72 1395
9718.65 1359
9719.58 1257
9720.51 1154
9721.44 1129
9722.37 1076
9723.30 991
9724.23 980
9725.16 929
9726.09 956
9727.03 978
9727.96 891
9728.89 915
9729.82 996
9730.75 989
9731.68 1006
9732.61 1102
9733.55 1142
9734.48 1138
9735.41 1062
9736.34 999
9737.27 1005
9738.20 959
9739.14 982
9740.07 985
9741.00 980
9741.93 905
9742.86 890
9743.79 863
9744.73 763
9745.66 796
9746.59 820
9747.52 826
9748.46 792
9749.39 837
9750.32 767
9751.25 844
9752.18 794
9753.12 816
9754.05 818
9754.98 775
9755.91 844
9756.85 834
9757.78 790
9758.71 765
9759.65 771
9760.58 821
9761.51 752
9762.44 833
9763.38 847
9764.31 869
9765.24 824
9766.18 813
9767.11 778
9768.04 806
9768.98 817
9769.91 836
9770.84 774
9771.78 781
9772.71 729
9773.64 811
9774.58 843
9775.51 865
9776.44 760
9777.38 865
9778.31 942
9779.24 949
9780.18 900
9781.11 964
9782.05 981
9782.98 965
9783.91 884
9784.85 916
9785.78 924
9786.71 913
9787.65 872
9788.58 839
9789.52 820
9790.45 811
9791.39 793
9792.32 808
9793.25 830
9794.19 818
9795.12 855
9796.06 781
9796.99 804
9797.93 791
9798.86 859
9799.80 826
9800.73 807
9801.67 758
9802.60 810
9803.54 798
9804.47 732
9805.41 741
9806.34 712
9807.28 657
9808.21 653
9809.15 693
9810.08 679
9811.02 648
9811.95 657
9812.89 695
9813.82 648
9814.76 623
9815.69 633
9816.63 666
9817.56 624
9818.50 665
9819.43 631
9820.37 679
9821.31 675
9822.24 654
9823.18 669
9824.11 633
9825.05 608
9825.99 603
9826.92 644
9827.86 622
9828.79 603
9829.73 565
9830.67 617
9831.60 566
9832.54 565
9833.47 554
9834.41 589
9835.35 624
9836.28 618
9837.22 608
9838.16 600
9839.09 564
9840.03 606
9840.97 595
9841.90 597
9842.84 619
9843.78 615
9844.71 630
9845.65 609
9846.59 560
9847.52 557
9848.46 534
9849.40 595
9850.34 568
9851.27 583
9852.21 650
9853.15 641
9854.08 578
9855.02 615
9855.96 564
9856.90 619
9857.83 581
9858.77 632
9859.71 610
9860.65 680
9861.58 670
9862.52 600
9863.46 556
9864.40 634
9865.33 618
9866.27 568
9867.21 571
9868.15 585
9869.09 576
9870.02 608
9870.96 524
9871.90 577
9872.84 592
9873.78 569
9874.72 583
9875.65 584
9876.59 541
9877.53 528
9878.47 563
9879.41 556
9880.35 559
9881.28 595
9882.22 620
9883.16 648
9884.10 575
9885.04 558
9885.98 507
9886.92 540
9887.86 539
9888.79 567
9889.73 558
9890.67 538
9891.61 532
9892.55 564
9893.49 503
9894.43 495
9895.37 589
9896.31 546
9897.25 549
9898.19 572
9899.13 575
9900.07 559
9901.00 545
9901.94 539
9902.88 574
9903.82 559
9904.76 557
9905.70 506
9906.64 549
9907.58 536
9908.52 547
9909.46 580
9910.40 555
9911.34 585
9912.28 601
9913.22 614
9914.16 535
9915.10 557
9916.04 504
9916.98 553
9917.92 531
9918.86 583
9919.80 596
9920.74 604
9921.69 532
9922.63 567
9923.57 558
9924.51 648
9925.45 712
9926.39 793
9927.33 847
9928.27 824
9929.21 834
9930.15 820
9931.09 812
9932.03 782
9932.97 721
9933.92 644
9934.86 646
9935.80 587
9936.74 565
9937.68 584
9938.62 501
9939.56 535
9940.50 548
9941.45 565
9942.39 482
9943.33 504
9944.27 526
9945.21 547
9946.15 510
9947.10 510
9948.04 516
9948.98 562
9949.92 538
9950.86 573
9951.80 561
9952.75 558
9953.69 553
9954.63 534
9955.57 540
9956.52 522
9957.46 529
9958.40 533
9959.34 581
9960.28 556
9961.23 525
9962.17 514
9963.11 531
9964.05 550
9965.00 558
9965.94 508
9966.88 539
9967.82 546
9968.77 506
9969.71 547
9970.65 531
9971.60 506
9972.54 478
9973.48 491
9974.42 480
9975.37 531
9976.31 492
9977.25 505
9978.20 459
9979.14 455
9980.08 488
9981.03 467
9981.97 533
9982.91 521
9983.86 462
9984.80 498
9985.74 519
9986.69 486
9987.63 485
9988.57 468
9989.52 450
9990.46 474
9991.41 454
9992.35 518
9993.29 515
9994.24 447
9995.18 449
9996.13 475
9997.07 495
9998.01 489
9998.96 522
9999.90 496
10000.85 451
10001.79 488
10002.74 469
10003.68 491
10004.62 459
10005.57 465
10006.51 480
10007.46 493
10008.40 461
10009.35 461
10010.29 482
10011.24 468
10012.18 463
10013.13 439
10014.07 486
10015.02 411
10015.96 442
10016.91 399
10017.85 467
10018.80 501
10019.74 440
10020.69 438
10021.63 469
10022.58 427
10023.52 469
10024.47 484
10025.41 443
10026.36 411
10027.30 406
10028.25 436
10029.19 445
10030.14 461
10031.09 485
10032.03 457
10032.98 428
10033.92 444
10034.87 444
10035.82 448
10036.76 457
10037.71 406
10038.65 450
10039.60 438
10040.55 416
10041.49 406
10042.44 432
10043.38 427
10044.33 442
10045.28 447
10046.22 435
10047.17 422
10048.12 457
10049.06 447
10050.01 449
10050.96 414
10051.90 467
10052.85 452
10053.80 429
10054.74 426
10055.69 389
10056.64 424
10057.58 483
10058.53 429
10059.48 417
10060.42 440
10061.37 410
10062.32 431
10063.27 413
10064.21 382
10065.16 415
10066.11 429
10067.06 407
10068.00 418
10068.95 428
10069.90 440
10070.85 437
10071.79 408
10072.74 420
10073.69 458
10074.64 436
10075.58 413
10076.53 414
10077.48 428
10078.43 420
10079.38 404
10080.32 423
10081.27 411
10082.22 418
10083.17 424
10084.12 443
10085.06 395
10086.01 366
10086.96 426
10087.91 426
10088.86 414
10089.81 400
10090.75 403
10091.70 419
10092.65 409
10093.60 429
10094.55 435
10095.50 430
10096.45 433
10097.40 437
10098.34 437
10099.29 483
10100.24 412
10101.19 448
10102.14 413
10103.09 390
10104.04 415
10104.99 405
10105.94 384
10106.89 431
10107.84 388
10108.78 391
10109.73 406
10110.68 429
10111.63 389
10112.58 400
10113.53 418
10114.48 451
10115.43 400
10116.38 392
10117.33 392
10118.28 393
10119.23 379
10120.18 429
10121.13 401
10122.08 430
10123.03 439
10123.98 400
10124.93 385
10125.88 365
10126.83 402
10127.78 371
10128.73 445
10129.68 386
10130.63 407
10131.58 417
10132.53 429
10133.48 419
10134.43 423
10135.38 452
10136.34 406
10137.29 377
10138.24 408
10139.19 441
10140.14 401
10141.09 398
10142.04 395
10142.99 402
10143.94 400
10144.89 411
10145.84 434
10146.80 389
10147.75 419
10148.70 411
10149.65 400
10150.60 450
10151.55 432
10152.50 409
10153.45 449
10154.41 445
10155.36 393
10156.31 439
10157.26 397
10158.21 405
10159.16 391
10160.12 385
10161.07 444
10162.02 434
10162.97 435
10163.92 434
10164.88 404
10165.83 423
10166.78 493
10167.73 437
10168.68 440
10169.64 437
10170.59 465
10171.54 466
10172.49 475
10173.45 457
10174.40 430
10175.35 462
10176.30 424
10177.26 437
10178.21 434
10179.16 443
10180.11 493
10181.07 488
10182.02 464
10182.97 451
10183.92 444
10184.88 501
10185.83 514
10186.78 501
10187.74 467
10188.69 516
10189.64 503
10190.60 481
10191.55 474
10192.50 501
10193.46 535
10194.41 530
10195.36 532
10196.32 479
10197.27 512
10198.22 494
10199.18 509
10200.13 477
10201.08 549
10202.04 512
10202.99 514
10203.95 577
10204.90 582
10205.85 597
10206.81 553
10207.76 565
10208.72 610
10209.67 604
10210.62 570
10211.58 522
10212.53 522
10213.49 542
10214.44 501
10215.40 487
10216.35 493
10217.30 531
10218.26 513
10219.21 543
10220.17 547
10221.12 522
10222.08 489
10223.03 483
10223.99 536
10224.94 531
10225.90 517
10226.85 480
10227.81 476
10228.76 508
10229.72 482
10230.67 480
10231.63 494
10232.58 502
10233.54 496
10234.49 518
10235.45 508
10236.40 538
10237.36 531
10238.31 560
10239.27 536
10240.22 527
10241.18 526
10242.14 529
10243.09 513
10244.05 483
10245.00 433
10245.96 457
10246.91 437
10247.87 410
10248.83 447
10249.78 447
10250.74 471
10251.69 430
10252.65 449
10253.61 428
10254.56 454
10255.52 424
10256.48 469
10257.43 450
10258.39 413
10259.34 414
10260.30 446
10261.26 422
10262.21 478
10263.17 494
10264.13 468
10265.08 482
10266.04 424
10267.00 418
10267.95 428
10268.91 467
10269.87 469
10270.82 418
10271.78 409
10272.74 401
10273.70 437
10274.65 445
10275.61 469
10276.57 459
10277.52 457
10278.48 391
10279.44 420
10280.40 413
10281.35 455
10282.31 370
10283.27 387
10284.23 427
10285.18 397
10286.14 410
10287.10 446
10288.06 430
10289.02 407
10289.97 405
10290.93 462
10291.89 469
10292.85 447
10293.81 414
10294.76 422
10295.72 497
10296.68 483
10297.64 453
10298.60 414
10299.55 464
10300.51 404
10301.47 423
10302.43 449
10303.39 478
10304.35 457
10305.31 421
10306.26 416
10307.22 388
10308.18 391
10309.14 391
10310.10 443
10311.06 412
10312.02 412
10312.98 416
10313.93 400
10314.89 440
10315.85 411
10316.81 403
10317.77 426
10318.73 422
10319.69 446
10320.65 424
10321.61 391
10322.57 421
10323.53 414
10324.49 426
10325.45 416
10326.40 438
10327.36 468
10328.32 506
10329.28 500
10330.24 469
10331.20 485
10332.16 476
10333.12 513
10334.08 518
10335.04 440
10336.00 451
10336.96 444
10337.92 434
10338.88 386
10339.84 381
10340.80 400
10341.76 417
10342.72 429
10343.68 405
10344.64 450
10345.61 402
10346.57 403
10347.53 392
10348.49 399
10349.45 425
10350.41 413
10351.37 423
10352.33 389
10353.29 423
10354.25 375
10355.21 410
10356.17 388
10357.13 369
10358.10 358
10359.06 401
10360.02 397
10360.98 375
10361.94 354
10362.90 378
10363.86 378
10364.82 416
10365.79 406
10366.75 396
10367.71 409
10368.67 422
10369.63 426
10370.59 330
10371.55 329
10372.52 390
10373.48 356
10374.44 350
10375.40 361
10376.36 405
10377.33 389
10378.29 399
10379.25 389
10380.21 404
10381.17 370
10382.14 395
10383.10 383
10384.06 374
10385.02 380
10385.98 364
10386.95 384
10387.91 376
10388.87 362
10389.83 385
10390.80 393
10391.76 386
10392.72 378
10393.68 430
10394.65 413
10395.61 362
10396.57 446
10397.54 397
10398.50 392
10399.46 397
10400.42 399
10401.39 400
10402.35 396
10403.31 395
10404.28 392
10405.24 382
10406.20 402
10407.17 420
10408.13 376
10409.09 403
10410.06 409
10411.02 428
10411.98 355
10412.95 419
10413.91 430
10414.88 411
10415.84 435
10416.80 425
10417.77 451
10418.73 500
10419.69 507
10420.66 526
10421.62 502
10422.59 513
10423.55 508
10424.51 478
10425.48 448
10426.44 427
10427.41 417
10428.37 437
10429.34 408
10430.30 354
10431.26 382
10432.23 391
10433.19 384
10434.16 386
10435.12 348
10436.09 361
10437.05 382
10438.02 369
10438.98 369
10439.95 351
10440.91 314
10441.88 352
10442.84 403
10443.81 373
10444.77 400
10445.74 395
10446.70 357
10447.67 405
10448.63 389
10449.60 353
10450.56 333
10451.53 361
10452.49 386
10453.46 385
10454.42 391
10455.39 347
10456.36 338
10457.32 324
10458.29 344
10459.25 355
10460.22 368
10461.18 338
10462.15 403
10463.12 426
10464.08 380
10465.05 335
10466.01 330
10466.98 359
10467.95 333
10468.91 339
10469.88 349
10470.84 310
10471.81 314
10472.78 383
10473.74 311
10474.71 362
10475.68 340
10476.64 347
10477.61 368
10478.58 337
10479.54 340
10480.51 369
10481.48 394
10482.44 352
10483.41 347
10484.38 330
10485.34 390
10486.31 373
10487.28 397
10488.25 354
10489.21 345
10490.18 343
10491.15 362
10492.11 339
10493.08 368
10494.05 376
10495.02 349
10495.98 341
10496.95 324
10497.92 353
10498.89 399
10499.85 373
10500.82 352
10501.79 387
10502.76 369
10503.72 393
10504.69 399
10505.66 393
10506.63 340
10507.60 348
10508.56 363
10509.53 361
10510.50 344
10511.47 336
10512.44 387
10513.40 375
10514.37 402
10515.34 344
10516.31 343
10517.28 357
10518.25 399
10519.22 374
10520.18 378
10521.15 417
10522.12 378
10523.09 397
10524.06 379
10525.03 327
10526.00 336
10526.96 386
10527.93 342
10528.90 367
10529.87 369
10530.84 390
10531.81 343
10532.78 356
10533.75 395
10534.72 337
10535.69 369
10536.66 377
10537.63 362
10538.59 358
10539.56 333
10540.53 356
10541.50 378
10542.47 377
10543.44 365
10544.41 365
10545.38 346
10546.35 382
10547.32 403
10548.29 367
10549.26 380
10550.23 342
10551.20 338
10552.17 363
10553.14 343
10554.11 414
10555.08 431
10556.05 398
10557.02 431
10557.99 425
10558.96 382
10559.93 431
10560.90 428
10561.87 427
10562.84 425
10563.81 421
10564.79 381
10565.76 449
10566.73 467
10567.70 423
10568.67 405
10569.64 362
10570.61 400
10571.58 420
10572.55 373
10573.52 364
10574.49 375
10575.47 423
10576.44 395
10577.41 389
10578.38 380
10579.35 389
10580.32 403
10581.29 407
10582.26 421
10583.24 370
10584.21 382
10585.18 406
10586.15 447
10587.12 446
10588.09 414
10589.07 411
10590.04 429
10591.01 451
10591.98 416
10592.95 390
10593.92 377
10594.90 416
10595.87 407
10596.84 377
10597.81 396
10598.78 430
10599.76 448
10600.73 404
10601.70 379
10602.67 349
10603.65 386
10604.62 396
10605.59 404
10606.56 399
10607.54 371
10608.51 385
10609.48 391
10610.45 375
10611.43 389
10612.40 387
10613.37 398
10614.35 398
10615.32 383
10616.29 385
10617.26 435
10618.24 396
10619.21 406
10620.18 393
10621.16 394
10622.13 422
10623.10 426
10624.08 407
10625.05 389
10626.02 421
10627.00 451
10627.97 417
10628.94 452
10629.92 395
10630.89 373
10631.87 390
10632.84 444
10633.81 415
10634.79 439
10635.76 475
10636.73 506
10637.71 480
10638.68 484
10639.66 500
10640.63 525
10641.60 512
10642.58 536
10643.55 527
10644.53 538
10645.50 463
10646.48 443
10647.45 407
10648.43 361
10649.40 392
10650.37 403
10651.35 371
10652.32 370
10653.30 419
10654.27 420
10655.25 378
10656.22 381
10657.20 386
10658.17 410
10659.15 393
10660.12 397
10661.10 368
10662.07 395
10663.05 409
10664.02 411
10665.00 362
10665.97 415
10666.95 416
10667.92 388
10668.90 405
10669.87 423
10670.85 414
10671.83 394
10672.80 409
10673.78 390
10674.75 383
10675.73 389
10676.70 358
10677.68 400
10678.66 389
10679.63 391
10680.61 407
10681.58 398
10682.56 406
10683.54 446
10684.51 416
10685.49 434
10686.46 411
10687.44 386
10688.42 372
10689.39 386
10690.37 351
10691.35 352
10692.32 396
10693.30 373
10694.28 356
10695.25 418
10696.23 398
10697.21 358
10698.18 370
10699.16 432
10700.14 395
10701.11 378
10702.09 375
10703.07 358
10704.04 353
10705.02 352
10706.00 342
10706.97 367
10707.95 348
10708.93 370
10709.91 364
10710.88 378
10711.86 415
10712.84 369
10713.82 359
10714.79 361
10715.77 335
10716.75 377
10717.73 386
10718.70 385
10719.68 397
10720.66 373
10721.64 339
10722.61 364
10723.59 370
10724.57 344
10725.55 358
10726.53 366
10727.50 380
10728.48 398
10729.46 347
10730.44 364
10731.42 364
10732.40 360
10733.37 342
10734.35 355
10735.33 359
10736.31 322
10737.29 339
10738.27 349
10739.25 361
10740.22 348
10741.20 386
10742.18 370
10743.16 346
10744.14 363
10745.12 340
10746.10 333
10747.08 347
10748.05 360
10749.03 368
10750.01 347
10750.99 319
10751.97 323
10752.95 307
10753.93 357
10754.91 358
10755.89 375
10756.87 371
10757.85 409
10758.83 369
10759.81 345
10760.79 384
10761.77 398
10762.75 393
10763.73 349
10764.71 375
10765.68 332
10766.66 365
10767.64 374
10768.62 417
10769.60 369
10770.58 364
10771.56 361
10772.54 375
10773.53 348
10774.51 383
10775.49 345
10776.47 405
10777.45 356
10778.43 378
10779.41 329
10780.39 432
10781.37 408
10782.35 356
10783.33 391
10784.31 366
10785.29 364
10786.27 322
10787.25 380
10788.23 387
10789.21 401
10790.20 335
10791.18 348
10792.16 389
10793.14 392
10794.12 367
10795.10 382
10796.08 335
10797.06 358
10798.04 426
10799.03 362
10800.01 365
10800.99 361
10801.97 370
10802.95 369
10803.93 376
10804.91 341
10805.90 384
10806.88 377
10807.86 361
10808.84 400
10809.82 381
10810.81 382
10811.79 409
10812.77 381
10813.75 348
10814.73 347
10815.72 377
10816.70 392
10817.68 372
10818.66 356
10819.64 370
10820.63 367
10821.61 398
10822.59 390
10823.57 352
10824.56 336
10825.54 360
10826.52 361
10827.50 386
10828.49 380
10829.47 422
10830.45 425
10831.44 398
10832.42 364
10833.40 364
10834.38 336
10835.37 358
10836.35 380
10837.33 359
10838.32 358
10839.30 392
10840.28 383
10841.27 380
10842.25 383
10843.23 348
10844.22 395
10845.20 362
10846.18 389
10847.17 366
10848.15 403
10849.13 363
10850.12 376
10851.10 413
10852.09 365
10853.07 365
10854.05 416
10855.04 374
10856.02 396
10857.00 390
10857.99 397
10858.97 381
10859.96 369
10860.94 411
10861.93 344
10862.91 405
10863.89 410
10864.88 402
10865.86 387
10866.85 413
10867.83 400
10868.82 384
10869.80 381
10870.79 393
10871.77 421
10872.75 410
10873.74 389
10874.72 373
10875.71 390
10876.69 410
10877.68 413
10878.66 456
10879.65 392
10880.63 362
10881.62 395
10882.60 425
10883.59 446
10884.57 429
10885.56 432
10886.55 497
10887.53 486
10888.52 425
10889.50 439
10890.49 448
10891.47 389
10892.46 440
10893.44 434
10894.43 449
10895.42 404
10896.40 437
10897.39 420
10898.37 423
10899.36 424
10900.34 435
10901.33 443
10902.32 416
10903.30 470
10904.29 495
10905.27 472
10906.26 446
10907.25 434
10908.23 449
10909.22 441
10910.21 427
10911.19 508
10912.18 494
10913.17 456
10914.15 458
10915.14 496
10916.13 543
10917.11 478
10918.10 471
10919.09 458
10920.07 481
10921.06 474
10922.05 473
10923.03 494
10924.02 500
10925.01 468
10926.00 493
10926.98 502
10927.97 473
10928.96 453
10929.94 524
10930.93 511
10931.92 488
10932.91 519
10933.89 541
10934.88 524
10935.87 534
10936.86 502
10937.84 540
10938.83 556
10939.82 582
10940.81 584
10941.80 547
10942.78 575
10943.77 557
10944.76 606
10945.75 594
10946.74 595
10947.72 541
10948.71 595
10949.70 584
10950.69 606
10951.68 612
10952.66 602
10953.65 639
10954.64 696
10955.63 707
10956.62 739
10957.61 821
10958.60 858
10959.58 838
10960.57 800
10961.56 780
10962.55 812
10963.54 737
10964.53 738
10965.52 697
10966.51 671
10967.49 688
10968.48 621
10969.47 625
10970.46 663
10971.45 623
10972.44 577
10973.43 621
10974.42 635
10975.41 609
10976.40 602
10977.39 624
10978.38 607
10979.37 619
10980.36 596
10981.35 640
10982.34 675
10983.32 672
10984.31 615
10985.30 701
10986.29 683
10987.28 668
10988.27 680
10989.26 725
10990.25 713
10991.24 692
10992.23 689
10993.22 689
10994.21 782
10995.20 811
10996.20 948
10997.19 939
10998.18 1003
10999.17 1089
11000.16 1189
11001.15 1244
11002.14 1159
11003.13 1095
11004.12 1028
11005.11 969
11006.10 883
11007.09 848
11008.08 752
11009.07 715
11010.06 660
11011.06 661
11012.05 612
11013.04 628
11014.03 598
11015.02 671
11016.01 615
11017.00 619
11017.99 570
11018.98 612
11019.98 569
11020.97 572
11021.96 595
11022.95 553
11023.94 574
11024.93 594
11025.93 589
11026.92 635
11027.91 588
11028.90 560
11029.89 589
11030.88 555
11031.88 573
11032.87 548
11033.86 580
11034.85 560
11035.84 544
11036.84 518
11037.83 480
11038.82 541
11039.81 549
11040.81 520
11041.80 545
11042.79 517
11043.78 510
11044.77 493
11045.77 506
11046.76 530
11047.75 507
11048.75 489
11049.74 512
11050.73 455
11051.72 468
11052.72 464
11053.71 460
11054.70 480
11055.70 515
11056.69 468
11057.68 481
11058.67 446
11059.67 498
11060.66 507
11061.65 487
11062.65 475
11063.64 461
11064.63 475
11065.63 503
11066.62 476
11067.61 428
11068.61 441
11069.60 473
11070.60 504
11071.59 471
11072.58 450
11073.58 470
11074.57 496
11075.56 488
11076.56 459
11077.55 473
11078.55 497
11079.54 446
11080.53 448
11081.53 439
11082.52 475
11083.52 492
11084.51 444
11085.51 485
11086.50 480
11087.49 471
11088.49 441
11089.48 482
11090.48 468
11091.47 444
11092.47 463
11093.46 469
11094.46 449
11095.45 439
11096.45 401
11097.44 478
11098.44 454
11099.43 511
11100.43 454
11101.42 460
11102.42 405
11103.41 413
11104.41 417
11105.40 455
11106.40 473
11107.39 433
11108.39 416
11109.38 426
11110.38 441
11111.37 412
11112.37 414
11113.37 378
11114.36 397
11115.36 400
11116.35 403
11117.35 397
11118.34 466
11119.34 456
11120.34 460
11121.33 477
11122.33 406
11123.32 402
11124.32 476
11125.32 469
11126.31 504
11127.31 465
11128.30 488
11129.30 479
11130.30 455
11131.29 457
11132.29 472
11133.29 479
11134.28 455
11135.28 421
11136.28 399
11137.27 418
11138.27 412
11139.27 462
11140.26 491
11141.26 418
11142.26 421
11143.25 408
11144.25 427
11145.25 431
11146.24 477
11147.24 466
11148.24 433
11149.24 468
11150.23 421
11151.23 440
11152.23 447
11153.23 437
11154.22 381
11155.22 380
11156.22 397
11157.22 355
11158.21 396
11159.21 368
11160.21 394
11161.21 368
11162.20 418
11163.20 414
11164.20 413
11165.20 402
11166.20 424
11167.19 402
11168.19 405
11169.19 404
11170.19 419
11171.19 418
11172.18 430
11173.18 443
11174.18 430
11175.18 437
11176.18 401
11177.18 394
11178.17 382
11179.17 421
11180.17 429
11181.17 389
11182.17 417
11183.17 432
11184.17 407
11185.16 400
11186.16 421
11187.16 462
11188.16 459
11189.16 446
11190.16 405
11191.16 431
11192.16 467
11193.16 436
11194.16 418
11195.16 426
11196.15 420
11197.15 385
11198.15 409
11199.15 442
11200.15 416
11201.15 419
11202.15 439
11203.15 364
11204.15 361
11205.15 424
11206.15 435
11207.15 435
11208.15 407
11209.15 412
11210.15 452
11211.15 432
11212.15 421
11213.15 365
11214.15 378
11215.15 403
11216.15 407
11217.15 374
11218.15 388
11219.15 376
11220.15 373
11221.15 360
11222.15 378
11223.15 366
11224.15 364
11225.15 393
11226.15 362
11227.16 370
11228.16 409
11229.16 411
11230.16 417
11231.16 435
11232.16 451
11233.16 417
11234.16 404
11235.16 384
11236.16 431
11237.16 418
11238.17 383
11239.17 439
11240.17 405
11241.17 396
11242.17 390
11243.17 382
11244.17 407
11245.18 443
11246.18 401
11247.18 382
11248.18 387
11249.18 411
11250.18 412
11251.19 371
11252.19 385
11253.19 395
11254.19 412
11255.19 396
11256.19 401
11257.20 395
11258.20 438
11259.20 397
11260.20 360
11261.21 340
11262.21 416
11263.21 406
11264.21 405
11265.21 427
11266.22 409
11267.22 361
11268.22 372
11269.22 375
11270.23 356
11271.23 431
11272.23 444
11273.24 473
11274.24 407
11275.24 390
11276.24 421
11277.25 486
11278.25 455
11279.25 489
11280.26 476
11281.26 487
11282.26 458
11283.27 444
11284.27 410
11285.27 424
11286.28 447
11287.28 404
11288.28 445
11289.29 400
11290.29 427
11291.29 437
11292.30 430
11293.30 436
11294.30 412
11295.31 397
11296.31 434
11297.31 423
11298.32 392
11299.32 390
11300.33 418
11301.33 447
11302.33 445
11303.34 455
11304.34 449
11305.35 428
11306.35 479
11307.36 458
11308.36 420
11309.36 425
11310.37 469
11311.37 495
11312.38 488
11313.38 474
11314.39 520
11315.39 561
11316.40 554
11317.40 480
11318.41 494
11319.41 467
11320.41 510
11321.42 451
11322.42 444
11323.43 415
11324.43 451
11325.44 445
11326.44 433
11327.45 396
11328.46 444
11329.46 459
11330.47 434
11331.47 469
11332.48 425
11333.48 424
11334.49 431
11335.49 458
11336.50 447
11337.50 472
11338.51 459
11339.52 486
11340.52 504
11341.53 510
11342.53 496
11343.54 474
11344.54 501
11345.55 484
11346.56 494
11347.56 405
11348.57 420
11349.58 429
11350.58 410
11351.59 374
11352.59 386
11353.60 421
11354.61 407
11355.61 369
11356.62 362
11357.63 449
11358.63 427
11359.64 468
11360.65 386
11361.65 413
11362.66 440
11363.67 433
11364.67 420
11365.68 397
11366.69 433
11367.69 454
11368.70 393
11369.71 398
11370.71 386
11371.72 373
11372.73 432
11373.74 432
11374.74 364
11375.75 348
11376.76 372
11377.77 375
11378.77 372
11379.78 360
11380.79 400
11381.80 415
11382.80 415
11383.81 384
11384.82 371
11385.83 389
11386.83 441
11387.84 402
11388.85 319
11389.86 389
11390.87 372
11391.87 358
11392.88 383
11393.89 348
11394.90 369
11395.91 397
11396.91 410
11397.92 379
11398.93 366
11399.94 405
11400.95 411
11401.96 385
11402.97 360
11403.97 349
11404.98 386
11405.99 409
11407.00 400
11408.01 354
11409.02 355
11410.03 377
11411.03 400
11412.04 352
11413.05 355
11414.06 343
11415.07 380
11416.08 350
11417.09 411
11418.10 377
11419.11 361
11420.12 366
11421.13 394
11422.14 441
11423.14 383
11424.15 384
11425.16 387
11426.17 389
11427.18 346
11428.19 416
11429.20 412
11430.21 387
11431.22 427
11432.23 418
11433.24 407
11434.25 360
11435.26 395
11436.27 386
11437.28 395
11438.29 390
11439.30 396
11440.31 375
11441.32 341
11442.33 348
11443.34 363
11444.35 378
11445.36 385
11446.37 366
11447.38 427
11448.39 399
11449.41 399
11450.42 421
11451.43 377
11452.44 391
11453.45 385
11454.46 417
11455.47 377
11456.48 410
11457.49 404
11458.50 390
11459.51 423
11460.52 439
11461.54 417
11462.55 387
11463.56 391
11464.57 373
11465.58 377
11466.59 390
11467.60 424
11468.62 396
11469.63 352
11470.64 357
11471.65 372
11472.66 385
11473.67 386
11474.68 384
11475.70 367
11476.71 407
11477.72 411
11478.73 403
11479.74 388
11480.76 418
11481.77 381
11482.78 403
11483.79 359
11484.80 376
11485.82 387
11486.83 385
11487.84 324
11488.85 335
11489.87 356
11490.88 361
11491.89 367
11492.90 361
11493.92 412
11494.93 362
11495.94 380
11496.95 397
11497.97 395
11498.98 368
11499.99 377
11501.00 410
11502.02 376
11503.03 340
11504.04 340
11505.06 373
11506.07 382
11507.08 398
11508.10 386
11509.11 392
11510.12 372
11511.14 388
11512.15 360
11513.16 421
11514.18 473
11515.19 443
11516.20 343
11517.22 373
11518.23 361
11519.24 436
11520.26 414
11521.27 391
11522.29 382
11523.30 414
11524.31 366
11525.33 424
11526.34 392
11527.35 381
11528.37 445
11529.38 403
11530.40 367
11531.41 377
11532.43 428
11533.44 425
11534.45 445
11535.47 398
11536.48 372
11537.50 408
11538.51 432
11539.53 424
11540.54 381
11541.56 383
11542.57 438
11543.59 457
11544.60 461
11545.61 458
11546.63 465
11547.64 453
11548.66 427
11549.67 419
11550.69 408
11551.70 405
11552.72 469
11553.74 488
11554.75 452
11555.77 454
11556.78 457
11557.80 500
11558.81 499
11559.83 448
11560.84 480
11561.86 448
11562.87 456
11563.89 426
11564.91 482
11565.92 464
11566.94 462
11567.95 489
11568.97 443
11569.98 478
11571.00 460
11572.02 501
11573.03 462
11574.05 519
11575.06 497
11576.08 499
11577.10 555
11578.11 581
11579.13 616
11580.15 595
11581.16 604
11582.18 644
11583.20 661
11584.21 600
11585.23 650
11586.25 705
11587.26 678
11588.28 638
11589.30 615
11590.31 677
11591.33 740
11592.35 778
11593.36 841
11594.38 895
11595.40 938
11596.41 1089
11597.43 1256
11598.45 1382
11599.47 1460
11600.48 1463
11601.50 1475
11602.52 1439
11603.53 1297
11604.55 1246
11605.57 1099
11606.59 985
11607.60 820
11608.62 761
11609.64 726
11610.66 698
11611.68 613
11612.69 558
11613.71 574
11614.73 572
11615.75 578
11616.76 535
11617.78 484
11618.80 479
11619.82 494
11620.84 531
11621.86 504
11622.87 544
11623.89 536
11624.91 538
11625.93 508
11626.95 493
11627.97 525
11628.98 484
11630.00 495
11631.02 496
11632.04 514
11633.06 465
11634.08 527
11635.10 550
11636.11 536
11637.13 475
11638.15 509
11639.17 506
11640.19 469
11641.21 452
11642.23 455
11643.25 453
11644.27 427
11645.29 444
11646.31 442
11647.32 465
11648.34 457
11649.36 420
11650.38 425
11651.40 439
11652.42 426
11653.44 448
11654.46 447
11655.48 444
11656.50 461
11657.52 420
11658.54 436
11659.56 418
11660.58 430
11661.60 417
11662.62 469
11663.64 459
11664.66 394
11665.68 446
11666.70 449
11667.72 431
11668.74 437
11669.76 428
11670.78 416
11671.80 489
11672.82 453
11673.84 441
11674.86 461
11675.88 470
11676.90 473
11677.92 495
11678.95 518
11679.97 498
11680.99 484
11682.01 487
11683.03 478
11684.05 498
11685.07 486
11686.09 438
11687.11 448
11688.13 459
11689.16 474
11690.18 484
11691.20 500
11692.22 477
11693.24 434
11694.26 406
11695.28 437
11696.30 439
11697.33 414
11698.35 461
11699.37 435
11700.39 491
11701.41 430
11702.43 435
11703.46 393
11704.48 356
11705.50 419
11706.52 398
11707.54 403
11708.57 398
11709.59 406
11710.61 417
11711.63 397
11712.65 454
11713.68 416
11714.70 425
11715.72 450
11716.74 390
11717.77 428
11718.79 435
11719.81 383
11720.83 338
11721.86 369
11722.88 367
11723.90 391
11724.92 443
11725.95 380
11726.97 396
11727.99 408
11729.01 363
11730.04 376
11731.06 370
11732.08 401
11733.11 385
11734.13 371
11735.15 407
11736.18 378
11737.20 378
11738.22 373
11739.25 438
11740.27 424
11741.29 373
11742.32 429
11743.34 404
11744.36 389
11745.39 369
11746.41 389
11747.43 378
11748.46 425
11749.48 455
11750.51 388
11751.53 428
11752.55 453
11753.58 451
11754.60 454
11755.63 484
11756.65 423
11757.67 455
11758.70 414
11759.72 361
11760.75 382
11761.77 413
11762.80 372
11763.82 419
11764.84 374
11765.87 368
11766.89 386
11767.92 405
11768.94 381
11769.97 383
11770.99 382
11772.02 357
11773.04 426
11774.07 433
11775.09 437
11776.12 387
11777.14 423
11778.17 398
11779.19 372
11780.22 351
11781.24 384
11782.27 386
11783.29 417
11784.32 379
11785.34 419
11786.37 397
11787.39 402
11788.42 386
11789.45 361
11790.47 395
11791.50 390
11792.52 387
11793.55 392
11794.57 407
11795.60 394
11796.63 382
11797.65 416
11798.68 427
11799.70 372
11800.73 411
11801.75 388
11802.78 369
11803.81 362
11804.83 372
11805.86 381
11806.89 395
11807.91 377
11808.94 382
11809.97 390
11810.99 353
11812.02 389
11813.04 401
11814.07 374
11815.10 380
11816.12 395
11817.15 369
11818.18 371
11819.21 385
11820.23 414
11821.26 394
11822.29 379
11823.31 410
11824.34 380
11825.37 406
11826.39 419
11827.42 399
11828.45 407
11829.48 425
11830.50 424
11831.53 399
11832.56 392
11833.59 444
11834.61 409
11835.64 384
11836.67 390
11837.70 371
11838.72 379
11839.75 376
11840.78 379
11841.81 367
11842.83 399
11843.86 424
11844.89 371
11845.92 378
11846.95 425
11847.97 406
11849.00 396
11850.03 398
11851.06 402
11852.09 399
11853.12 417
11854.14 432
11855.17 412
11856.20 404
11857.23 416
11858.26 414
11859.29 400
11860.32 420
11861.34 428
11862.37 472
11863.40 407
11864.43 430
11865.46 432
11866.49 477
11867.52 443
11868.55 424
11869.57 426
11870.60 443
11871.63 455
11872.66 461
11873.69 451
11874.72 465
11875.75 453
11876.78 420
11877.81 456
11878.84 476
11879.87 453
11880.90 484
11881.93 454
11882.96 469
11883.99 443
11885.02 448
11886.05 499
11887.08 513
11888.11 546
11889.14 543
11890.16 523
11891.19 500
11892.22 487
11893.26 526
11894.29 537
11895.32 546
11896.35 532
11897.38 537
11898.41 595
11899.44 604
11900.47 574
11901.50 643
11902.53 651
11903.56 640
11904.59 640
11905.62 580
11906.65 641
11907.68 590
11908.71 624
11909.74 575
11910.77 568
11911.80 561
11912.83 594
11913.87 586
11914.90 556
11915.93 581
11916.96 582
11917.99 574
11919.02 567
11920.05 595
11921.08 539
11922.11 580
11923.15 555
11924.18 554
11925.21 597
11926.24 655
11927.27 720
11928.30 770
11929.34 785
11930.37 855
11931.40 905
11932.43 904
11933.46 919
11934.49 880
11935.53 899
11936.56 923
11937.59 778
11938.62 757
11939.65 725
11940.69 654
11941.72 671
11942.75 605
11943.78 558
11944.82 571
11945.85 569
11946.88 542
11947.91 502
11948.94 541
11949.98 536
11951.01 476
11952.04 495
11953.08 459
11954.11 449
11955.14 451
11956.17 451
11957.21 431
11958.24 465
11959.27 483
11960.31 483
11961.34 543
11962.37 491
11963.40 476
11964.44 449
11965.47 450
11966.50 444
11967.54 487
11968.57 471
11969.60 497
11970.64 460
11971.67 497
11972.70 518
11973.74 486
11974.77 464
11975.81 481
11976.84 462
11977.87 475
11978.91 499
11979.94 481
11980.97 451
11982.01 438
11983.04 432
11984.08 483
11985.11 458
11986.14 501
11987.18 468
11988.21 451
11989.25 459
11990.28 490
11991.32 530
11992.35 497
11993.38 437
11994.42 489
11995.45 466
11996.49 496
11997.52 498
11998.56 498
11999.59 521
12000.63 487
12001.66 513
12002.70 501
12003.73 499
12004.77 546
12005.80 538
12006.84 524
12007.87 543
12008.91 533
12009.94 559
12010.98 544
12012.01 551
12013.05 521
12014.08 516
12015.12 549
12016.15 521
12017.19 570
12018.22 565
12019.26 588
12020.29 571
12021.33 584
12022.37 584
12023.40 579
12024.44 562
12025.47 537
12026.51 573
12027.54 587
12028.58 550
12029.62 581
12030.65 581
12031.69 582
12032.72 545
12033.76 551
12034.80 551
12035.83 546
12036.87 539
12037.91 553
12038.94 521
12039.98 567
12041.01 604
12042.05 546
12043.09 526
12044.12 523
12045.16 549
12046.20 532
12047.23 550
12048.27 527
12049.31 562
12050.35 585
12051.38 543
12052.42 547
12053.46 511
12054.49 524
12055.53 594
12056.57 597
12057.60 596
12058.64 579
12059.68 653
12060.72 595
12061.75 601
12062.79 570
12063.83 541
12064.87 622
12065.90 595
12066.94 588
12067.98 563
12069.02 566
12070.05 616
12071.09 603
12072.13 559
12073.17 554
12074.21 629
12075.24 606
12076.28 621
12077.32 585
12078.36 586
12079.40 590
12080.43 594
12081.47 608
12082.51 632
12083.55 610
12084.59 585
12085.63 636
12086.66 641
12087.70 624
12088.74 639
12089.78 658
12090.82 692
12091.86 647
12092.90 712
12093.93 702
12094.97 631
12096.01 714
12097.05 701
12098.09 765
12099.13 797
12100.17 852
12101.21 929
12102.25 1011
12103.28 1010
12104.32 957
12105.36 967
12106.40 926
12107.44 894
12108.48 937
12109.52 857
12110.56 783
12111.60 683
12112.64 702
12113.68 694
12114.72 620
12115.76 594
12116.80 585
12117.84 516
12118.88 518
12119.92 533
12120.96 535
12122.00 477
12123.04 477
12124.08 500
12125.12 555
12126.16 465
12127.20 495
12128.24 508
12129.28 492
12130.32 536
12131.36 490
12132.40 488
12133.44 516
12134.48 469
12135.52 536
12136.56 502
12137.60 451
12138.64 528
12139.68 481
12140.72 491
12141.76 482
12142.81 448
12143.85 444
12144.89 456
12145.93 494
12146.97 474
12148.01 456
12149.05 463
12150.09 524
12151.13 429
12152.18 460
12153.22 431
12154.26 466
12155.30 439
12156.34 415
12157.38 464
12158.42 468
12159.47 469
12160.51 465
12161.55 414
12162.59 455
12163.63 442
12164.67 462
12165.72 478
12166.76 412
12167.80 447
12168.84 449
12169.88 473
12170.93 391
12171.97 445
12173.01 446
12174.05 475
12175.09 445
12176.14 446
12177.18 437
12178.22 461
12179.26 460
12180.31 434
12181.35 433
12182.39 441
12183.43 463
12184.48 490
12185.52 478
12186.56 463
12187.60 440
12188.65 424
12189.69 442
12190.73 460
12191.78 432
12192.82 416
12193.86 469
12194.91 454
12195.95 430
12196.99 431
12198.04 437
12199.08 459
12200.12 401
12201.17 415
12202.21 413
12203.25 465
12204.30 442
12205.34 435
12206.38 412
12207.43 411
12208.47 453
12209.51 422
12210.56 420
12211.60 409
12212.65 411
12213.69 454
12214.73 472
12215.78 424
12216.82 432
12217.87 430
12218.91 450
12219.95 416
12221.00 429
12222.04 403
12223.09 445
12224.13 410
12225.17 428
12226.22 455
12227.26 437
12228.31 424
12229.35 460
12230.40 458
12231.44 453
12232.49 449
12233.53 444
12234.58 428
12235.62 402
12236.67 416
12237.71 407
12238.76 450
12239.80 389
12240.85 378
12241.89 377
12242.94 398
12243.98 422
12245.03 408
12246.07 399
12247.12 370
12248.16 409
12249.21 406
12250.25 420
12251.30 413
12252.34 432
12253.39 401
12254.44 411
12255.48 389
12256.53 383
12257.57 374
12258.62 427
12259.67 421
12260.71 388
12261.76 397
12262.80 414
12263.85 397
12264.90 382
12265.94 379
12266.99 377
12268.03 397
12269.08 379
12270.13 408
12271.17 376
12272.22 367
12273.27 385
12274.31 371
12275.36 329
12276.41 364
12277.45 353
12278.50 376
12279.55 405
12280.59 328
12281.64 366
12282.69 372
12283.73 384
12284.78 365
12285.83 389
12286.87 402
12287.92 330
12288.97 386
12290.01 393
12291.06 355
12292.11 349
12293.16 360
12294.20 356
12295.25 345
12296.30 332
12297.35 369
12298.39 361
12299.44 385
12300.49 349
12301.54 393
12302.58 338
12303.63 376
12304.68 381
12305.73 374
12306.78 434
12307.82 398
12308.87 365
12309.92 420
12310.97 414
12312.02 380
12313.06 425
12314.11 399
12315.16 398
12316.21 375
12317.26 369
12318.31 358
12319.35 346
12320.40 360
12321.45 319
12322.50 352
12323.55 352
12324.60 385
12325.65 362
12326.69 347
12327.74 337
12328.79 350
12329.84 359
12330.89 378
12331.94 338
12332.99 356
12334.04 371
12335.09 369
12336.13 400
12337.18 399
12338.23 367
12339.28 365
12340.33 381
12341.38 355
12342.43 316
12343.48 357
12344.53 392
12345.58 384
12346.63 369
12347.68 339
12348.73 361
12349.78 343
12350.83 392
12351.88 342
12352.93 358
12353.98 361
12355.03 384
12356.08 374
12357.13 301
12358.18 325
12359.23 365
12360.28 387
12361.33 354
12362.38 358
12363.43 365
12364.48 384
12365.53 382
12366.58 388
12367.63 338
12368.68 368
12369.73 383
12370.78 372
12371.83 369
12372.88 372
12373.93 397
12374.98 412
12376.04 398
12377.09 365
12378.14 416
12379.19 402
12380.24 400
12381.29 366
12382.34 383
12383.39 358
12384.44 376
12385.49 403
12386.55 411
12387.60 425
12388.65 385
12389.70 388
12390.75 393
12391.80 403
12392.85 373
12393.91 378
12394.96 427
12396.01 409
12397.06 378
12398.11 456
12399.17 432
12400.22 384
12401.27 425
12402.32 385
12403.37 402
12404.42 452
12405.48 430
12406.53 448
12407.58 407
12408.63 439
12409.69 460
12410.74 416
12411.79 397
12412.84 381
12413.90 436
12414.95 412
12416.00 389
12417.05 396
12418.11 411
12419.16 406
12420.21 451
12421.26 428
12422.32 407
12423.37 410
12424.42 455
12425.48 434
12426.53 427
12427.58 421
12428.63 408
12429.69 439
12430.74 418
12431.79 410
12432.85 384
12433.90 419
12434.95 437
12436.01 401
12437.06 433
12438.11 458
12439.17 450
12440.22 452
12441.28 428
12442.33 437
12443.38 415
12444.44 475
12445.49 482
12446.54 445
12447.60 463
12448.65 435
12449.71 460
12450.76 436
12451.81 458
12452.87 507
12453.92 489
12454.98 460
12456.03 449
12457.08 482
12458.14 501
12459.19 544
12460.25 497
12461.30 470
12462.36 473
12463.41 522
12464.47 495
12465.52 478
12466.58 491
12467.63 566
12468.68 516
12469.74 546
12470.79 473
12471.85 497
12472.90 507
12473.96 552
12475.01 601
12476.07 558
12477.12 628
12478.18 562
12479.24 577
12480.29 642
12481.35 647
12482.40 627
12483.46 664
12484.51 689
12485.57 685
12486.62 776
12487.68 774
12488.73 844
12489.79 933
12490.85 1067
12491.90 1141
12492.96 1355
12494.01 1481
12495.07 1550
12496.13 1650
12497.18 1663
12498.24 1570
12499.29 1444
12500.35 1324
12501.41 1240
12502.46 1167
12503.52 1014
12504.57 892
12505.63 778
12506.69 755
12507.74 704
12508.80 666
12509.86 603
12510.91 602
12511.97 632
12513.03 605
12514.08 496
12515.14 547
12516.20 583
12517.25 574
12518.31 560
12519.37 537
12520.42 536
12521.48 559
12522.54 567
12523.60 554
12524.65 566
12525.71 554
12526.77 590
12527.82 572
12528.88 552
12529.94 585
12531.00 595
12532.05 573
12533.11 550
12534.17 560
12535.23 535
12536.28 578
12537.34 578
12538.40 542
12539.46 555
12540.52 526
12541.57 540
12542.63 503
12543.69 507
12544.75 496
12545.81 499
12546.86 513
12547.92 499
12548.98 535
12550.04 562
12551.10 548
12552.15 509
12553.21 518
12554.27 523
12555.33 528
12556.39 589
12557.45 549
12558.51 519
12559.56 531
12560.62 572
12561.68 515
12562.74 588
12563.80 575
12564.86 603
12565.92 637
12566.98 614
12568.03 623
12569.09 674
12570.15 672
12571.21 725
12572.27 771
12573.33 821
12574.39 873
12575.45 882
12576.51 876
12577.57 875
12578.63 831
12579.69 823
12580.75 785
12581.81 738
12582.87 773
12583.93 718
12584.98 698
12586.04 691
12587.10 643
12588.16 657
12589.22 634
12590.28 629
12591.34 645
12592.40 575
12593.46 632
12594.52 616
12595.58 628
12596.64 602
12597.70 625
12598.77 634
12599.83 584
12600.89 620
12601.95 580
12603.01 574
12604.07 547
12605.13 524
12606.19 555
12607.25 582
12608.31 586
12609.37 539
12610.43 568
12611.49 573
12612.55 530
12613.61 556
12614.68 550
12615.74 537
12616.80 542
12617.86 529
12618.92 508
12619.98 509
12621.04 532
12622.10 558
12623.16 603
12624.23 512
12625.29 497
12626.35 502
12627.41 454
12628.47 471
12629.53 503
12630.59 493
12631.66 499
12632.72 521
12633.78 510
12634.84 507
12635.90 498
12636.97 478
12638.03 509
12639.09 487
12640.15 503
12641.21 508
12642.28 489
12643.34 504
12644.40 473
12645.46 538
12646.52 509
12647.59 524
12648.65 543
12649.71 531
12650.77 528
12651.84 576
12652.90 591
12653.96 618
12655.03 622
12656.09 649
12657.15 632
12658.21 585
12659.28 601
12660.34 628
12661.40 591
12662.46 656
12663.53 606
12664.59 575
12665.65 565
12666.72 559
12667.78 611
12668.84 598
12669.91 580
12670.97 543
12672.03 527
12673.10 510
12674.16 545
12675.22 547
12676.29 532
12677.35 580
12678.42 548
12679.48 548
12680.54 555
12681.61 561
12682.67 552
12683.73 580
12684.80 555
12685.86 568
12686.93 581
12687.99 567
12689.05 607
12690.12 563
12691.18 587
12692.25 602
12693.31 579
12694.38 577
12695.44 551
12696.50 587
12697.57 561
12698.63 579
12699.70 567
12700.76 567
12701.83 569
12702.89 585
12703.96 609
12705.02 603
12706.09 599
12707.15 575
12708.22 543
12709.28 595
12710.35 591
12711.41 628
12712.48 560
12713.54 516
12714.61 532
12715.67 523
12716.74 490
12717.80 528
12718.87 496
12719.93 487
12721.00 548
12722.06 503
12723.13 461
12724.19 495
12725.26 457
12726.33 480
12727.39 444
12728.46 501
12729.52 502
12730.59 487
12731.66 500
12732.72 483
12733.79 479
12734.85 463
12735.92 502
12736.99 477
12738.05 500
12739.12 458
12740.18 452
12741.25 449
12742.32 447
12743.38 437
12744.45 421
12745.52 440
12746.58 441
12747.65 477
12748.72 478
12749.78 405
12750.85 431
12751.92 439
12752.98 410
12754.05 423
12755.12 428
12756.18 410
12757.25 419
12758.32 400
12759.38 409
12760.45 383
12761.52 404
12762.59 429
12763.65 406
12764.72 426
12765.79 366
12766.85 362
12767.92 399
12768.99 363
12770.06 420
12771.12 397
12772.19 380
12773.26 375
12774.33 413
12775.40 387
12776.46 407
12777.53 415
12778.60 370
12779.67 370
12780.73 407
12781.80 386
12782.87 347
12783.94 351
12785.01 400
12786.08 373
12787.14 344
12788.21 354
12789.28 384
12790.35 460
12791.42 408
12792.49 401
12793.55 385
12794.62 380
12795.69 391
12796.76 360
12797.83 359
12798.90 383
12799.97 395
12801.03 444
12802.10 361
12803.17 358
12804.24 376
12805.31 389
12806.38 383
12807.45 379
12808.52 339
12809.59 371
12810.66 363
12811.72 372
12812.79 361
12813.86 371
12814.93 396
12816.00 427
12817.07 432
12818.14 432
12819.21 378
12820.28 384
12821.35 403
12822.42 360
12823.49 356
12824.56 389
12825.63 406
12826.70 414
12827.77 378
12828.84 363
12829.91 367
12830.98 366
12832.05 345
12833.12 324
12834.19 340
12835.26 373
12836.33 380
12837.40 351
12838.47 363
12839.54 354
12840.61 376
12841.68 352
12842.75 327
12843.82 383
12844.89 361
12845.96 347
12847.04 343
12848.11 356
12849.18 343
12850.25 343
12851.32 365
12852.39 343
12853.46 336
12854.53 357
12855.60 338
12856.67 347
12857.75 316
12858.82 323
12859.89 352
12860.96 316
12862.03 302
12863.10 344
12864.17 338
12865.24 325
12866.32 348
12867.39 350
12868.46 318
12869.53 322
12870.60 336
12871.67 356
12872.75 361
12873.82 340
12874.89 297
12875.96 264
12877.03 305
12878.11 328
12879.18 307
12880.25 339
12881.32 325
12882.39 356
12883.47 310
12884.54 318
12885.61 311
12886.68 317
12887.76 328
12888.83 306
12889.90 345
12890.97 315
12892.05 309
12893.12 318
12894.19 314
12895.27 337
12896.34 335
12897.41 319
12898.48 305
12899.56 317
12900.63 287
12901.70 282
12902.78 301
12903.85 330
12904.92 338
12905.99 304
12907.07 335
12908.14 291
12909.21 273
12910.29 323
12911.36 296
12912.44 297
12913.51 308
12914.58 327
12915.66 323
12916.73 348
12917.80 333
12918.88 358
12919.95 318
12921.02 314
12922.10 308
12923.17 270
12924.25 337
12925.32 298
12926.39 289
12927.47 352
12928.54 354
12929.62 316
12930.69 297
12931.77 321
12932.84 312
12933.91 300
12934.99 324
12936.06 322
12937.14 310
12938.21 352
12939.29 320
12940.36 316
12941.44 301
12942.51 322
12943.59 335
12944.66 348
12945.73 279
12946.81 309
12947.88 352
12948.96 331
12950.03 316
12951.11 321
12952.18 317
12953.26 334
12954.34 319
12955.41 309
12956.49 304
12957.56 309
12958.64 324
12959.71 312
12960.79 279
12961.86 281
12962.94 307
12964.01 287
12965.09 306
12966.17 281
12967.24 307
12968.32 285
12969.39 297
12970.47 341
12971.54 337
12972.62 303
12973.70 342
12974.77 339
12975.85 285
12976.93 313
12978.00 299
12979.08 339
12980.15 333
12981.23 311
12982.31 340
12983.38 366
12984.46 320
12985.54 339
12986.61 351
12987.69 343
12988.77 327
12989.84 329
12990.92 322
12992.00 347
12993.07 364
12994.15 342
12995.23 342
12996.30 350
12997.38 347
12998.46 349
12999.53 339
13000.61 359
13001.69 346
13002.77 334
13003.84 350
13004.92 321
13006.00 316
13007.08 320
13008.15 327
13009.23 329
13010.31 326
13011.39 325
13012.46 403
13013.54 395
13014.62 342
13015.70 318
13016.77 345
13017.85 345
13018.93 366
13020.01 334
13021.09 307
13022.16 345
13023.24 370
13024.32 366
13025.40 373
13026.48 356
13027.56 379
13028.63 348
13029.71 338
13030.79 338
13031.87 351
13032.95 396
13034.03 356
13035.10 386
13036.18 399
13037.26 379
13038.34 363
13039.42 365
13040.50 341
13041.58 370
13042.66 375
13043.73 345
13044.81 372
13045.89 379
13046.97 355
13048.05 325
13049.13 346
13050.21 369
13051.29 352
13052.37 365
13053.45 380
13054.53 353
13055.61 391
13056.69 391
13057.76 377
13058.84 375
13059.92 355
13061.00 335
13062.08 321
13063.16 343
13064.24 350
13065.32 325
13066.40 313
13067.48 388
13068.56 334
13069.64 327
13070.72 326
13071.80 332
13072.88 310
13073.96 327
13075.04 360
13076.12 331
13077.20 290
13078.28 294
13079.36 289
13080.44 317
13081.53 325
13082.61 312
13083.69 342
13084.77 288
13085.85 349
13086.93 286
13088.01 305
13089.09 298
13090.17 314
13091.25 333
13092.33 305
13093.41 320
13094.49 359
13095.58 320
13096.66 342
13097.74 324
13098.82 318
13099.90 317
13100.98 292
13102.06 320
13103.14 298
13104.23 282
13105.31 298
13106.39 328
13107.47 304
13108.55 319
13109.63 311
13110.72 340
13111.80 323
13112.88 330
13113.96 314
13115.04 316
13116.13 309
13117.21 324
13118.29 322
13119.37 329
13120.45 317
13121.54 290
13122.62 302
13123.70 343
13124.78 279
13125.86 286
13126.95 312
13128.03 301
13129.11 313
13130.19 327
13131.28 301
13132.36 303
13133.44 280
13134.52 290
13135.61 310
13136.69 283
13137.77 276
13138.86 307
13139.94 314
13141.02 333
13142.11 341
13143.19 314
13144.27 280
13145.35 328
13146.44 319
13147.52 304
13148.60 318
13149.69 306
13150.77 313
13151.85 282
13152.94 287
13154.02 290
13155.10 310
13156.19 290
13157.27 295
13158.36 302
13159.44 301
13160.52 298
13161.61 337
13162.69 307
13163.77 310
13164.86 318
13165.94 317
13167.03 276
13168.11 298
13169.19 313
13170.28 296
13171.36 325
13172.45 294
13173.53 298
13174.62 305
13175.70 331
13176.79 313
13177.87 306
13178.95 333
13180.04 338
13181.12 307
13182.21 285
13183.29 300
13184.38 314
13185.46 307
13186.55 296
13187.63 340
13188.72 341
13189.80 345
13190.89 309
13191.97 292
13193.06 315
13194.14 309
13195.23 326
13196.31 317
13197.40 318
13198.48 317
13199.57 294
13200.65 340
13201.74 341
13202.83 320
13203.91 311
13205.00 289
13206.08 319
13207.17 317
13208.25 304
13209.34 283
13210.43 320
13211.51 310
13212.60 306
13213.68 310
13214.77 312
13215.86 313
13216.94 290
13218.03 288
13219.11 301
13220.20 312
13221.29 262
13222.37 295
13223.46 289
13224.55 269
13225.63 293
13226.72 297
13227.80 314
13228.89 295
13229.98 310
13231.06 318
13232.15 323
13233.24 306
13234.32 303
13235.41 324
13236.50 323
13237.59 294
13238.67 278
13239.76 278
13240.85 337
13241.93 313
13243.02 293
13244.11 318
13245.20 324
13246.28 321
13247.37 301
13248.46 309
13249.55 333
13250.63 321
13251.72 307
13252.81 328
13253.90 330
13254.98 341
13256.07 317
13257.16 323
13258.25 340
13259.33 335
13260.42 340
13261.51 344
13262.60 322
13263.69 278
13264.77 341
13265.86 310
13266.95 368
13268.04 352
13269.13 341
13270.22 309
13271.30 299
13272.39 289
13273.48 335
13274.57 322
13275.66 356
13276.75 390
13277.83 336
13278.92 351
13280.01 316
13281.10 370
13282.19 365
13283.28 342
13284.37 317
13285.46 339
13286.55 359
13287.63 344
13288.72 356
13289.81 382
13290.90 381
13291.99 339
13293.08 382
13294.17 361
13295.26 338
13296.35 344
13297.44 365
13298.53 356
13299.62 355
13300.71 367
13301.80 406
13302.89 421
13303.97 382
13305.06 371
13306.15 373
13307.24 383
13308.33 411
13309.42 429
13310.51 393
13311.60 404
13312.69 436
13313.78 450
13314.87 431
13315.96 368
13317.05 440
13318.14 432
13319.24 380
13320.33 408
13321.42 373
13322.51 410
13323.60 407
13324.69 435
13325.78 377
13326.87 342
13327.96 376
13329.05 401
13330.14 383
13331.23 366
13332.32 370
13333.41 367
13334.50 401
13335.60 384
13336.69 359
13337.78 384
13338.87 462
13339.96 419
13341.05 391
13342.14 379
13343.23 399
13344.32 436
13345.42 431
13346.51 388
13347.60 415
13348.69 442
13349.78 475
13350.87 412
13351.97 376
13353.06 397
13354.15 397
13355.24 434
13356.33 397
13357.42 401
13358.52 459
13359.61 458
13360.70 460
13361.79 403
13362.88 408
13363.98 453
13365.07 505
13366.16 468
13367.25 455
13368.35 478
13369.44 505
13370.53 497
13371.62 513
13372.72 448
13373.81 481
13374.90 484
13375.99 431
13377.09 367
13378.18 377
13379.27 421
13380.36 415
13381.46 382
13382.55 338
13383.64 389
13384.74 410
13385.83 421
13386.92 398
13388.02 383
13389.11 385
13390.20 378
13391.30 377
13392.39 399
13393.48 326
13394.58 356
13395.67 373
13396.76 380
13397.86 379
13398.95 337
13400.04 382
13401.14 340
13402.23 362
13403.32 303
13404.42 338
13405.51 381
13406.61 379
13407.70 365
13408.79 379
13409.89 370
13410.98 379
13412.08 357
13413.17 340
13414.26 358
13415.36 368
13416.45 390
13417.55 368
13418.64 332
13419.74 400
13420.83 388
13421.93 369
13423.02 379
13424.11 352
13425.21 369
13426.30 386
13427.40 396
13428.49 393
13429.59 333
13430.68 352
13431.78 405
13432.87 390
13433.97 368
13435.06 422
13436.16 379
13437.25 382
13438.35 388
13439.44 378
13440.54 349
13441.63 367
13442.73 378
13443.83 380
13444.92 417
13446.02 400
13447.11 416
13448.21 398
13449.30 418
13450.40 407
13451.49 411
13452.59 387
13453.69 419
13454.78 393
13455.88 437
13456.97 427
13458.07 422
13459.17 424
13460.26 395
13461.36 435
13462.45 401
13463.55 422
13464.65 437
13465.74 428
13466.84 441
13467.94 493
13469.03 422
13470.13 470
13471.23 430
13472.32 450
13473.42 430
13474.52 451
13475.61 465
13476.71 442
13477.81 512
13478.90 450
13480.00 475
13481.10 438
13482.19 470
13483.29 435
13484.39 463
13485.48 478
13486.58 467
13487.68 492
13488.78 517
13489.87 477
13490.97 449
13492.07 458
13493.17 485
13494.26 530
13495.36 529
13496.46 542
13497.56 545
13498.65 569
13499.75 533
13500.85 559
13501.95 551
13503.04 590
13504.14 618
13505.24 592
13506.34 557
13507.44 618
13508.53 583
13509.63 556
13510.73 523
13511.83 495
13512.93 533
13514.03 500
13515.12 492
13516.22 482
13517.32 474
13518.42 463
13519.52 454
13520.62 393
13521.71 369
13522.81 385
13523.91 412
13525.01 394
13526.11 429
13527.21 400
13528.31 377
13529.41 397
13530.51 383
13531.60 397
13532.70 413
13533.80 415
13534.90 392
13536.00 410
13537.10 407
13538.20 433
13539.30 366
13540.40 377
13541.50 391
13542.60 350
13543.70 382
13544.80 367
13545.90 368
13547.00 360
13548.09 370
13549.19 376
13550.29 386
13551.39 346
13552.49 344
13553.59 361
13554.69 367
13555.79 326
13556.89 394
13557.99 359
13559.09 309
13560.19 327
13561.29 351
13562.39 340
13563.50 351
13564.60 356
13565.70 336
13566.80 340
13567.90 354
13569.00 333
13570.10 359
13571.20 369
13572.30 344
13573.40 363
13574.50 353
13575.60 383
13576.70 342
13577.80 339
13578.90 357
13580.01 378
13581.11 365
13582.21 344
13583.31 348
13584.41 348
13585.51 394
13586.61 345
13587.71 352
13588.81 337
13589.92 361
13591.02 371
13592.12 319
13593.22 329
13594.32 302
13595.42 336
13596.53 356
13597.63 335
13598.73 355
13599.83 356
13600.93 330
13602.03 341
13603.14 371
13604.24 363
13605.34 352
13606.44 376
13607.54 367
13608.65 388
13609.75 349
13610.85 356
13611.95 355
13613.06 362
13614.16 349
13615.26 361
13616.36 370
13617.47 344
13618.57 332
13619.67 338
13620.77 354
13621.88 322
13622.98 356
13624.08 359
13625.18 344
13626.29 330
13627.39 341
13628.49 303
13629.60 333
13630.70 342
13631.80 359
13632.91 347
13634.01 361
13635.11 337
13636.21 367
13637.32 382
13638.42 354
13639.53 310
13640.63 330
13641.73 350
13642.84 304
13643.94 361
13645.04 299
13646.15 331
13647.25 342
13648.35 332
13649.46 301
13650.56 315
13651.67 340
13652.77 329
13653.87 355
13654.98 292
13656.08 350
13657.19 376
13658.29 364
13659.39 334
13660.50 334
13661.60 313
13662.71 319
13663.81 313
13664.92 314
13666.02 279
13667.12 310
13668.23 328
13669.33 362
13670.44 349
13671.54 334
13672.65 361
13673.75 331
13674.86 390
13675.96 332
13677.07 361
13678.17 368
13679.28 344
13680.38 344
13681.49 323
13682.59 360
13683.70 390
13684.80 368
13685.91 352
13687.01 310
13688.12 343
13689.22 334
13690.33 309
13691.44 346
13692.54 335
13693.65 361
13694.75 360
13695.86 357
13696.96 322
13698.07 315
13699.18 341
13700.28 341
13701.39 357
13702.49 337
13703.60 359
13704.71 342
13705.81 376
13706.92 337
13708.02 353
13709.13 346
13710.24 402
13711.34 359
13712.45 374
13713.56 357
13714.66 370
13715.77 348
13716.87 369
13717.98 361
13719.09 343
13720.19 386
13721.30 442
13722.41 372
13723.51 406
13724.62 402
13725.73 387
13726.84 424
13727.94 350
13729.05 400
13730.16 370
13731.26 421
13732.37 431
13733.48 405
13734.59 403
13735.69 363
13736.80 413
13737.91 391
13739.01 403
13740.12 406
13741.23 422
13742.34 413
13743.45 448
13744.55 410
13745.66 405
13746.77 399
13747.88 398
13748.98 392
13750.09 444
13751.20 427
13752.31 384
13753.42 411
13754.52 451
13755.63 486
13756.74 441
13757.85 472
13758.96 470
13760.06 499
13761.17 453
13762.28 474
13763.39 497
13764.50 560
13765.61 570
13766.72 552
13767.82 576
13768.93 558
13770.04 610
13771.15 645
13772.26 663
13773.37 670
13774.48 662
13775.59 665
13776.69 688
13777.80 618
13778.91 587
13780.02 613
13781.13 580
13782.24 534
13783.35 493
13784.46 479
13785.57 451
13786.68 469
13787.79 428
13788.90 427
13790.01 410
13791.12 411
13792.22 411
13793.33 419
13794.44 389
13795.55 428
13796.66 427
13797.77 444
13798.88 356
13799.99 407
13801.10 428
13802.21 434
13803.32 447
13804.43 425
13805.54 435
13806.65 433
13807.76 451
13808.87 380
13809.98 380
13811.09 392
13812.20 415
13813.32 398
13814.43 404
13815.54 411
13816.65 406
13817.76 420
13818.87 388
13819.98 382
13821.09 389
13822.20 391
13823.31 377
13824.42 386
13825.53 397
13826.64 383
13827.76 382
13828.87 369
13829.98 352
13831.09 372
13832.20 343
13833.31 377
13834.42 379
13835.53 342
13836.65 359
13837.76 383
13838.87 399
13839.98 369
13841.09 431
13842.20 377
13843.31 350
13844.43 392
13845.54 414
13846.65 373
13847.76 362
13848.87 365
13849.99 360
13851.10 387
13852.21 391
13853.32 430
13854.43 377
13855.55 415
13856.66 418
13857.77 354
13858.88 386
13859.99 388
13861.11 410
13862.22 489
13863.33 471
13864.44 419
13865.56 440
13866.67 445
13867.78 393
13868.89 424
13870.01 453
13871.12 432
13872.23 384
13873.35 378
13874.46 396
13875.57 370
13876.68 399
13877.80 409
13878.91 394
13880.02 377
13881.14 401
13882.25 378
13883.36 388
13884.48 372
13885.59 395
13886.70 411
13887.82 404
13888.93 399
13890.04 411
13891.16 397
13892.27 427
13893.39 447
13894.50 438
13895.61 389
13896.73 406
13897.84 392
13898.95 502
13900.07 396
13901.18 441
13902.30 423
13903.41 435
13904.52 389
13905.64 411
13906.75 408
13907.87 417
13908.98 424
13910.10 421
13911.21 378
13912.32 390
13913.44 404
13914.55 390
13915.67 419
13916.78 378
13917.90 354
13919.01 365
13920.13 365
13921.24 372
13922.36 305
13923.47 344
13924.59 408
13925.70 391
13926.82 392
13927.93 402
13929.05 409
13930.16 367
13931.28 368
13932.39 410
13933.51 402
13934.62 364
13935.74 396
13936.85 393
13937.97 386
13939.08 364
13940.20 359
13941.32 388
13942.43 402
13943.55 385
13944.66 379
13945.78 388
13946.89 341
13948.01 354
13949.13 365
13950.24 320
13951.36 361
13952.47 371
13953.59 367
13954.71 344
13955.82 367
13956.94 342
13958.05 417
13959.17 352
13960.29 356
13961.40 367
13962.52 380
13963.64 343
13964.75 329
13965.87 365
13966.99 372
13968.10 412
13969.22 359
13970.34 350
13971.45 332
13972.57 343
13973.69 343
13974.80 338
13975.92 314
13977.04 312
13978.16 366
13979.27 365
13980.39 341
13981.51 307
13982.62 357
13983.74 391
13984.86 383
13985.98 375
13987.09 341
13988.21 367
13989.33 370
13990.45 379
13991.56 310
13992.68 350
13993.80 355
13994.92 421
13996.03 328
13997.15 349
13998.27 352
13999.39 389
14000.51 395
14001.62 386
14002.74 355
14003.86 400
14004.98 361
14006.10 337
14007.21 357
14008.33 384
14009.45 380
14010.57 393
14011.69 356
14012.81 375
14013.93 348
14015.04 356
14016.16 404
14017.28 371
14018.40 399
14019.52 419
14020.64 415
14021.76 399
14022.87 370
14023.99 419
14025.11 375
14026.23 421
14027.35 402
14028.47 389
14029.59 376
14030.71 394
14031.83 389
14032.95 397
14034.07 389
14035.19 389
14036.30 358
14037.42 379
14038.54 370
14039.66 366
14040.78 379
14041.90 388
14043.02 396
14044.14 364
14045.26 403
14046.38 387
14047.50 375
14048.62 367
14049.74 377
14050.86 389
14051.98 440
14053.10 418
14054.22 420
14055.34 373
14056.46 402
14057.58 370
14058.70 357
14059.82 367
14060.94 402
14062.06 397
14063.18 396
14064.30 408
14065.43 409
14066.55 391
14067.67 385
14068.79 397
14069.91 400
14071.03 385
14072.15 416
14073.27 442
14074.39 429
14075.51 420
14076.63 404
14077.75 405
14078.88 424
14080.00 420
14081.12 478
14082.24 485
14083.36 438
14084.48 429
14085.60 478
14086.72 441
14087.85 459
14088.97 460
14090.09 513
14091.21 477
14092.33 469
14093.45 472
14094.58 527
14095.70 560
14096.82 490
14097.94 481
14099.06 525
14100.19 469
14101.31 476
14102.43 516
14103.55 551
14104.67 505
14105.80 501
14106.92 495
14108.04 503
14109.16 503
14110.28 473
14111.41 466
14112.53 374
14113.65 398
14114.77 459
14115.90 414
14117.02 406
14118.14 407
14119.27 416
14120.39 404
14121.51 409
14122.63 391
14123.76 410
14124.88 383
14126.00 393
14127.13 389
14128.25 377
14129.37 374
14130.50 363
14131.62 362
14132.74 337
14133.86 387
14134.99 398
14136.11 382
14137.24 390
14138.36 378
14139.48 362
14140.61 382
14141.73 421
14142.85 392
14143.98 419
14145.10 426
14146.22 400
14147.35 379
14148.47 389
14149.60 421
14150.72 406
14151.84 391
14152.97 416
14154.09 380
14155.22 381
14156.34 367
14157.46 387
14158.59 403
14159.71 392
14160.84 388
14161.96 425
14163.09 394
14164.21 399
14165.34 394
14166.46 382
14167.58 380
14168.71 374
14169.83 397
14170.96 377
14172.08 373
14173.21 404
14174.33 378
14175.46 412
14176.58 353
14177.71 394
14178.83 407
14179.96 360
14181.08 334
14182.21 353
14183.33 335
14184.46 376
14185.59 349
14186.71 360
14187.84 375
14188.96 406
14190.09 385
14191.21 353
14192.34 371
14193.46 390
14194.59 377
14195.72 379
14196.84 366
14197.97 362
14199.09 379
14200.22 351
14201.35 365
14202.47 364
14203.60 382
14204.72 383
14205.85 385
14206.98 357
14208.10 351
14209.23 342
14210.35 351
14211.48 338
14212.61 351
14213.73 385
14214.86 333
14215.99 335
14217.11 346
14218.24 352
14219.37 335
14220.49 361
14221.62 368
14222.75 325
14223.87 315
14225.00 365
14226.13 365
14227.26 362
14228.38 334
14229.51 365
14230.64 362
14231.76 329
14232.89 340
14234.02 333
14235.15 390
14236.27 368
14237.40 341
14238.53 324
14239.66 339
14240.78 345
14241.91 350
14243.04 375
14244.17 328
14245.29 329
14246.42 308
14247.55 324
14248.68 300
14249.81 291
14250.93 309
14252.06 294
14253.19 282
14254.32 314
14255.45 326
14256.57 310
14257.70 313
14258.83 305
14259.96 309
14261.09 276
14262.22 316
14263.34 369
14264.47 297
14265.60 306
14266.73 308
14267.86 294
14268.99 318
14270.12 301
14271.24 313
14272.37 304
14273.50 280
14274.63 314
14275.76 303
14276.89 257
14278.02 319
14279.15 278
14280.28 291
14281.41 306
14282.54 325
14283.66 294
14284.79 313
14285.92 305
14287.05 301
14288.18 281
14289.31 310
14290.44 312
14291.57 308
14292.70 299
14293.83 279
14294.96 291
14296.09 293
14297.22 309
14298.35 296
14299.48 317
14300.61 326
14301.74 283
14302.87 305
14304.00 312
14305.13 323
14306.26 320
14307.39 275
14308.52 306
14309.65 314
14310.78 298
14311.91 316
14313.04 303
14314.17 293
14315.30 297
14316.43 290
14317.56 297
14318.69 296
14319.82 278
14320.96 281
14322.09 311
14323.22 297
14324.35 278
14325.48 250
14326.61 281
14327.74 298
14328.87 285
14330.00 291
14331.13 286
14332.27 292
14333.40 275
14334.53 282
14335.66 275
14336.79 261
14337.92 278
14339.05 255
14340.18 278
14341.32 294
14342.45 277
14343.58 292
14344.71 276
14345.84 273
14346.98 274
14348.11 276
14349.24 308
14350.37 292
14351.50 272
14352.63 297
14353.77 282
14354.90 258
14356.03 259
14357.16 268
14358.30 265
14359.43 271
14360.56 249
14361.69 288
14362.82 275
14363.96 294
14365.09 264
14366.22 280
14367.35 266
14368.49 275
14369.62 286
14370.75 274
14371.89 283
14373.02 261
14374.15 286
14375.28 265
14376.42 285
14377.55 289
14378.68 291
14379.82 273
14380.95 299
14382.08 266
14383.22 259
14384.35 264
14385.48 260
14386.62 236
14387.75 271
14388.88 323
14390.02 287
14391.15 260
14392.28 253
14393.42 234
14394.55 253
14395.68 256
14396.82 287
14397.95 280
14399.09 281
14400.22 276
14401.35 307
14402.49 292
14403.62 281
14404.76 303
14405.89 267
14407.02 250
14408.16 271
14409.29 273
14410.43 282
14411.56 269
14412.70 270
14413.83 254
14414.96 277
14416.10 271
14417.23 269
14418.37 287
14419.50 272
14420.64 283
14421.77 285
14422.91 295
14424.04 299
14425.18 270
14426.31 283
14427.45 294
14428.58 271
14429.72 312
14430.85 300
14431.99 290
14433.12 289
14434.26 323
14435.39 284
14436.53 251
14437.66 303
14438.80 308
14439.93 310
14441.07 284
14442.20 285
14443.34 315
14444.48 333
14445.61 274
14446.75 318
14447.88 283
14449.02 275
14450.15 263
14451.29 308
14452.43 305
14453.56 294
14454.70 287
14455.83 293
14456.97 278
14458.11 296
14459.24 300
14460.38 316
14461.52 318
14462.65 286
14463.79 285
14464.93 278
14466.06 319
14467.20 294
14468.33 309
14469.47 318
14470.61 340
14471.74 349
14472.88 339
14474.02 320
14475.16 329
14476.29 332
14477.43 320
14478.57 330
14479.70 296
14480.84 328
14481.98 321
14483.11 323
14484.25 317
14485.39 316
14486.53 323
14487.66 318
14488.80 303
14489.94 308
14491.08 304
14492.21 313
14493.35 319
14494.49 307
14495.63 286
14496.76 289
14497.90 282
14499.04 316
14500.18 317
14501.31 275
14502.45 324
14503.59 324
14504.73 330
14505.87 333
14507.01 320
14508.14 277
14509.28 328
14510.42 308
14511.56 317
14512.70 292
14513.83 265
14514.97 288
14516.11 244
14517.25 270
14518.39 272
14519.53 305
14520.67 289
14521.80 277
14522.94 276
14524.08 250
14525.22 236
14526.36 297
14527.50 294
14528.64 310
14529.78 296
14530.92 254
14532.05 279
14533.19 306
14534.33 283
14535.47 306
14536.61 288
14537.75 284
14538.89 286
14540.03 266
14541.17 264
14542.31 261
14543.45 278
14544.59 248
14545.73 305
14546.87 316
14548.01 289
14549.15 292
14550.29 283
14551.43 302
14552.57 302
14553.71 333
14554.85 303
14555.99 252
14557.13 272
14558.27 280
14559.41 292
14560.55 271
14561.69 249
14562.83 260
14563.97 301
14565.11 286
14566.25 266
14567.39 272
14568.53 295
14569.67 280
14570.81 333
14571.95 281
14573.09 315
14574.23 296
14575.37 355
14576.51 327
14577.66 282
14578.80 291
14579.94 303
14581.08 320
14582.22 306
14583.36 306
14584.50 287
14585.64 320
14586.78 298
14587.93 338
14589.07 276
14590.21 324
14591.35 320
14592.49 339
14593.63 326
14594.77 322
14595.92 350
14597.06 344
14598.20 316
14599.34 314
14600.48 321
14601.62 294
14602.77 317
14603.91 323
14605.05 360
14606.19 342
14607.33 337
14608.48 323
14609.62 319
14610.76 324
14611.90 350
14613.04 334
14614.19 352
14615.33 327
14616.47 310
14617.61 317
14618.76 342
14619.90 347
14621.04 355
14622.18 345
14623.33 362
14624.47 372
14625.61 398
14626.76 368
14627.90 357
14629.04 417
14630.18 401
14631.33 427
14632.47 417
14633.61 427
14634.76 464
14635.90 442
14637.04 416
14638.19 400
14639.33 396
14640.47 398
14641.62 391
14642.76 361
14643.90 373
14645.05 347
14646.19 377
14647.33 370
14648.48 367
14649.62 330
14650.76 334
14651.91 336
14653.05 339
14654.20 333
14655.34 314
14656.48 332
14657.63 327
14658.77 281
14659.92 296
14661.06 314
14662.20 317
14663.35 333
14664.49 306
14665.64 305
14666.78 305
14667.93 331
14669.07 315
14670.22 288
14671.36 309
14672.50 317
14673.65 269
14674.79 264
14675.94 274
14677.08 295
14678.23 262
14679.37 279
14680.52 260
14681.66 278
14682.81 287
14683.95 255
14685.10 279
14686.24 268
14687.39 286
14688.53 288
14689.68 285
14690.82 265
14691.97 285
14693.12 257
14694.26 249
14695.41 272
14696.55 244
14697.70 285
14698.84 263
14699.99 302
14701.13 288
14702.28 304
14703.43 282
14704.57 281
14705.72 287
14706.86 297
14708.01 324
14709.16 277
14710.30 296
14711.45 289
14712.59 301
14713.74 239
14714.89 285
14716.03 288
14717.18 281
14718.33 254
14719.47 247
14720.62 254
14721.77 313
14722.91 313
14724.06 282
14725.21 237
14726.35 294
14727.50 304
14728.65 287
14729.79 255
14730.94 255
14732.09 258
14733.23 292
14734.38 264
14735.53 258
14736.67 278
14737.82 296
14738.97 288
14740.12 293
14741.26 311
14742.41 289
14743.56 308
14744.71 299
14745.85 303
14747.00 279
14748.15 319
14749.30 290
14750.44 298
14751.59 273
14752.74 273
14753.89 321
14755.03 270
14756.18 275
14757.33 272
14758.48 302
14759.63 317
14760.77 280
14761.92 247
14763.07 272
14764.22 286
14765.37 273
14766.52 348
14767.66 310
14768.81 314
14769.96 312
14771.11 348
14772.26 282
14773.41 297
14774.55 300
14775.70 324
14776.85 299
14778.00 326
14779.15 284
14780.30 302
14781.45 326
14782.60 336
14783.74 318
14784.89 295
14786.04 289
14787.19 296
14788.34 318
14789.49 300
14790.64 313
14791.79 317
14792.94 356
14794.09 350
14795.24 343
14796.39 349
14797.54 349
14798.69 331
14799.83 371
14800.98 346
14802.13 319
14803.28 323
14804.43 327
14805.58 339
14806.73 349
14807.88 334
14809.03 329
14810.18 290
14811.33 303
14812.48 343
14813.63 305
14814.78 328
14815.93 316
14817.08 327
14818.23 326
14819.38 324
14820.53 317
14821.69 306
14822.84 308
14823.99 304
14825.14 318
14826.29 291
14827.44 273
14828.59 287
14829.74 291
14830.89 248
14832.04 273
14833.19 280
14834.34 270
14835.49 291
14836.65 271
14837.80 262
14838.95 280
14840.10 288
14841.25 261
14842.40 276
14843.55 259
14844.70 264
14845.85 245
14847.01 262
14848.16 288
14849.31 305
14850.46 283
14851.61 263
14852.76 290
14853.92 254
14855.07 228
14856.22 250
14857.37 249
14858.52 231
14859.67 246
14860.83 214
14861.98 230
14863.13 245
14864.28 244
14865.44 217
14866.59 207
14867.74 222
14868.89 244
14870.04 236
14871.20 233
14872.35 247
14873.50 246
14874.65 262
14875.81 233
14876.96 253
14878.11 249
14879.26 259
14880.42 235
14881.57 223
14882.72 235
14883.88 253
14885.03 241
14886.18 251
14887.33 237
14888.49 242
14889.64 236
14890.79 224
14891.95 245
14893.10 245
14894.25 242
14895.41 218
14896.56 231
14897.71 223
14898.87 239
14900.02 245
14901.17 229
14902.33 244
14903.48 233
14904.63 242
14905.79 233
14906.94 240
14908.10 240
14909.25 233
14910.40 250
14911.56 246
14912.71 228
14913.87 244
14915.02 259
14916.17 260
14917.33 235
14918.48 258
14919.64 217
14920.79 268
14921.94 251
14923.10 233
14924.25 246
14925.41 223
14926.56 246
14927.72 255
14928.87 255
14930.03 229
14931.18 252
14932.34 232
14933.49 244
14934.65 247
14935.80 252
14936.96 250
14938.11 255
14939.27 241
14940.42 238
14941.58 260
14942.73 250
14943.89 237
14945.04 256
14946.20 247
14947.35 265
14948.51 240
14949.66 248
14950.82 226
14951.97 215
14953.13 287
14954.28 238
14955.44 243
14956.60 232
14957.75 243
14958.91 243
14960.06 240
14961.22 253
14962.37 225
14963.53 278
14964.69 263
14965.84 245
14967.00 265
14968.16 251
14969.31 265
14970.47 226
14971.62 213
14972.78 239
14973.94 236
14975.09 248
14976.25 231
14977.41 222
14978.56 242
14979.72 195
14980.88 207
14982.03 238
14983.19 228
14984.35 243
14985.50 230
14986.66 220
14987.82 224
14988.97 227
14990.13 214
14991.29 218
14992.44 226
14993.60 193
14994.76 263
14995.92 240
14997.07 230
14998.23 204
14999.39 237
15000.55 206
15001.70 224
15002.86 197
15004.02 203
15005.18 219
15006.33 206
15007.49 206
15008.65 199
15009.81 222
15010.96 226
15012.12 245
15013.28 227
15014.44 236
15015.60 235
15016.75 225
15017.91 195
15019.07 202
15020.23 203
15021.39 217
15022.54 217
15023.70 227
15024.86 197
15026.02 210
15027.18 202
15028.34 216
15029.49 256
15030.65 190
15031.81 176
15032.97 183
15034.13 187
15035.29 191
15036.45 205
15037.61 202
15038.76 180
15039.92 207
15041.08 206
15042.24 197
15043.40 189
15044.56 218
15045.72 212
15046.88 226
15048.04 201
15049.20 203
15050.36 212
15051.51 220
15052.67 179
15053.83 178
15054.99 201
15056.15 201
15057.31 203
15058.47 209
15059.63 152
15060.79 197
15061.95 216
15063.11 211
15064.27 202
15065.43 191
15066.59 226
15067.75 205
15068.91 219
15070.07 185
15071.23 205
15072.39 233
15073.55 206
15074.71 187
15075.87 214
15077.03 197
15078.19 183
15079.35 200
15080.51 205
15081.67 208
15082.83 204
15083.99 212
15085.16 188
15086.32 225
15087.48 216
15088.64 223
15089.80 210
15090.96 221
15092.12 194
15093.28 193
15094.44 205
15095.60 205
15096.76 169
15097.93 204
15099.09 202
15100.25 208
15101.41 198
15102.57 204
15103.73 231
15104.89 197
15106.05 186
15107.22 204
15108.38 171
15109.54 188
15110.70 199
15111.86 204
15113.02 190
15114.19 166
15115.35 187
15116.51 190
15117.67 218
15118.83 219
15120.00 176
15121.16 210
15122.32 183
15123.48 203
15124.64 189
15125.81 184
15126.97 213
15128.13 202
15129.29 221
15130.46 233
15131.62 198
15132.78 246
15133.94 216
15135.11 211
15136.27 210
15137.43 196
15138.59 217
15139.76 236
15140.92 201
15142.08 189
15143.25 219
15144.41 219
15145.57 237
15146.73 203
15147.90 205
15149.06 186
15150.22 221
15151.39 214
15152.55 190
15153.71 175
15154.88 183
15156.04 216
15157.20 207
15158.37 206
15159.53 220
15160.69 217
15161.86 215
15163.02 213
15164.19 197
15165.35 238
15166.51 220
15167.68 216
15168.84 178
15170.00 201
15171.17 206
15172.33 218
15173.50 208
15174.66 190
15175.83 188
15176.99 206
15178.15 209
15179.32 214
15180.48 185
15181.65 214
15182.81 219
15183.98 225
15185.14 234
15186.30 225
15187.47 241
15188.63 242
15189.80 224
15190.96 217
15192.13 206
15193.29 240
15194.46 249
15195.62 227
15196.79 221
15197.95 230
15199.12 235
15200.28 220
15201.45 234
15202.61 224
15203.78 249
15204.94 252
15206.11 219
15207.27 248
15208.44 216
15209.61 210
15210.77 253
15211.94 272
15213.10 231
15214.27 257
15215.43 254
15216.60 244
15217.76 229
15218.93 215
15220.10 268
15221.26 226
15222.43 236
15223.59 228
15224.76 246
15225.93 250
15227.09 227
15228.26 253
15229.42 262
15230.59 236
15231.76 260
15232.92 264
15234.09 263
15235.26 252
15236.42 301
15237.59 277
15238.76 257
15239.92 262
15241.09 273
15242.26 243
15243.42 238
15244.59 246
15245.76 234
15246.92 244
15248.09 237
15249.26 243
15250.42 232
15251.59 226
15252.76 240
15253.93 219
15255.09 245
15256.26 236
15257.43 240
15258.60 253
15259.76 256
15260.93 237
15262.10 239
15263.26 215
15264.43 175
15265.60 206
15266.77 214
15267.94 234
15269.10 211
15270.27 206
15271.44 221
15272.61 212
15273.77 193
15274.94 213
15276.11 193
15277.28 191
15278.45 189
15279.62 230
15280.78 235
15281.95 233
15283.12 215
15284.29 247
15285.46 181
15286.62 193
15287.79 242
15288.96 226
15290.13 239
15291.30 219
15292.47 245
15293.64 196
15294.81 229
15295.97 227
15297.14 204
15298.31 223
15299.48 212
15300.65 190
15301.82 240
15302.99 255
15304.16 213
15305.33 216
15306.49 214
15307.66 190
15308.83 213
15310.00 220
15311.17 204
15312.34 187
15313.51 211
15314.68 230
15315.85 196
15317.02 211
15318.19 211
15319.36 207
15320.53 199
15321.70 187
15322.87 189
15324.04 214
15325.21 233
15326.38 261
15327.55 213
15328.72 217
15329.89 220
15331.06 221
15332.23 217
15333.40 226
15334.57 221
15335.74 226
15336.91 241
15338.08 221
15339.25 172
15340.42 230
15341.59 197
15342.76 227
15343.93 193
15345.10 220
15346.27 248
15347.44 206
15348.62 195
15349.79 201
15350.96 194
15352.13 207
15353.30 222
15354.47 211
15355.64 211
15356.81 212
15357.98 237
15359.15 219
15360.33 198
15361.50 213
15362.67 246
15363.84 233
15365.01 206
15366.18 171
15367.35 198
15368.53 184
15369.70 212
15370.87 194
15372.04 236
15373.21 216
15374.38 224
15375.56 213
15376.73 187
15377.90 200
15379.07 237
15380.24 234
15381.42 222
15382.59 210
15383.76 229
15384.93 228
15386.10 219
15387.28 232
15388.45 218
15389.62 254
15390.79 224
15391.97 224
15393.14 243
15394.31 252
15395.48 209
15396.66 244
15397.83 256
15399.00 221
15400.17 213
15401.35 222
15402.52 214
15403.69 218
15404.87 216
15406.04 210
15407.21 233
15408.39 220
15409.56 221
15410.73 238
15411.91 215
15413.08 227
15414.25 238
15415.42 218
15416.60 197
15417.77 196
15418.95 219
15420.12 220
15421.29 234
15422.47 216
15423.64 211
15424.81 219
15425.99 197
15427.16 212
15428.33 216
15429.51 191
15430.68 200
15431.86 213
15433.03 255
15434.20 172
15435.38 193
15436.55 208
15437.73 204
15438.90 199
15440.08 214
15441.25 204
15442.42 218
15443.60 204
15444.77 209
15445.95 179
15447.12 184
15448.30 196
15449.47 202
15450.65 219
15451.82 200
15453.00 199
15454.17 175
15455.35 187
15456.52 176
15457.70 165
15458.87 213
15460.05 237
15461.22 198
15462.40 202
15463.57 189
15464.75 194
15465.92 210
15467.10 184
15468.27 195
15469.45 185
15470.62 191
15471.80 189
15472.97 188
15474.15 203
15475.33 205
15476.50 186
15477.68 206
15478.85 208
15480.03 212
15481.20 187
15482.38 219
15483.56 162
15484.73 191
15485.91 201
15487.08 173
15488.26 176
15489.44 215
15490.61 216
15491.79 181
15492.97 186
15494.14 186
15495.32 200
15496.49 194
15497.67 192
15498.85 190
15500.02 190
15501.20 193
15502.38 205
15503.55 190
15504.73 176
15505.91 192
15507.08 196
15508.26 188
15509.44 192
15510.62 176
15511.79 177
15512.97 180
15514.15 192
15515.32 206
15516.50 215
15517.68 198
15518.86 211
15520.03 216
15521.21 199
15522.39 154
15523.57 193
15524.74 197
15525.92 198
15527.10 176
15528.28 194
15529.45 177
15530.63 181
15531.81 194
15532.99 195
15534.16 189
15535.34 209
15536.52 185
15537.70 205
15538.88 227
15540.06 213
15541.23 220
15542.41 187
15543.59 210
15544.77 213
15545.95 184
15547.12 182
15548.30 196
15549.48 206
15550.66 208
15551.84 200
15553.02 178
15554.20 187
15555.37 189
15556.55 190
15557.73 218
15558.91 225
15560.09 217
15561.27 235
15562.45 219
15563.63 224
15564.81 199
15565.98 186
15567.16 183
15568.34 207
15569.52 244
15570.70 229
15571.88 201
15573.06 224
15574.24 208
15575.42 222
15576.60 242
15577.78 217
15578.96 219
15580.14 230
15581.32 210
15582.50 219
15583.68 206
15584.86 210
15586.04 209
15587.22 191
15588.40 213
15589.58 240
15590.76 233
15591.94 209
15593.12 250
15594.30 256
15595.48 217
15596.66 210
15597.84 228
15599.02 267
15600.20 238
15601.38 205
15602.56 218
15603.74 233
15604.92 244
15606.10 201
15607.28 218
15608.46 239
15609.64 233
15610.82 224
15612.00 251
15613.19 222
15614.37 217
15615.55 228
15616.73 267
15617.91 226
15619.09 257
15620.27 257
15621.45 265
15622.63 243
15623.82 237
15625.00 252
15626.18 250
15627.36 224
15628.54 238
15629.72 248
15630.90 254
15632.09 291
15633.27 267
15634.45 273
15635.63 247
15636.81 263
15637.99 265
15639.18 268
15640.36 259
15641.54 244
15642.72 272
15643.90 286
15645.09 292
15646.27 254
15647.45 273
15648.63 263
15649.82 306
15651.00 263
15652.18 284
15653.36 273
15654.54 290
15655.73 283
15656.91 256
15658.09 251
15659.28 253
15660.46 289
15661.64 298
15662.82 235
15664.01 292
15665.19 299
15666.37 294
15667.55 272
15668.74 233
15669.92 272
15671.10 291
15672.29 284
15673.47 268
15674.65 277
15675.84 300
15677.02 279
15678.20 270
15679.39 289
15680.57 254
15681.75 275
15682.94 292
15684.12 287
15685.30 256
15686.49 262
15687.67 244
15688.86 258
15690.04 238
15691.22 251
15692.41 255
15693.59 273
15694.78 249
15695.96 242
15697.14 267
15698.33 271
15699.51 285
15700.70 259
15701.88 263
15703.06 271
15704.25 304
15705.43 286
15706.62 289
15707.80 282
15708.99 302
15710.17 271
15711.36 282
15712.54 270
15713.73 281
15714.91 283
15716.09 311
15717.28 301
15718.46 331
15719.65 304
15720.83 260
15722.02 286
15723.20 284
15724.39 269
15725.57 265
15726.76 271
15727.95 263
15729.13 261
15730.32 283
15731.50 288
15732.69 269
15733.87 282
15735.06 260
15736.24 302
15737.43 296
15738.61 259
15739.80 277
15740.99 276
15742.17 293
15743.36 293
15744.54 295
15745.73 308
15746.92 314
15748.10 294
15749.29 297
15750.47 291
15751.66 285
15752.85 308
15754.03 319
15755.22 299
15756.40 294
15757.59 283
15758.78 286
15759.96 254
15761.15 311
15762.34 267
15763.52 309
15764.71 285
15765.90 273
15767.08 285
15768.27 315
15769.46 281
15770.64 264
15771.83 301
15773.02 273
15774.20 298
15775.39 271
15776.58 277
15777.77 280
15778.95 286
15780.14 311
15781.33 297
15782.51 266
15783.70 277
15784.89 281
15786.08 270
15787.26 260
15788.45 229
15789.64 263
15790.83 250
15792.01 258
15793.20 262
15794.39 270
15795.58 262
15796.77 291
15797.95 274
15799.14 244
15800.33 276
15801.52 270
15802.71 224
15803.89 250
15805.08 271
15806.27 273
15807.46 260
15808.65 238
15809.84 255
15811.02 227
15812.21 220
15813.40 227
15814.59 246
15815.78 241
15816.97 246
15818.15 272
15819.34 248
15820.53 232
15821.72 236
15822.91 254
15824.10 259
15825.29 234
15826.48 211
15827.67 201
15828.85 238
15830.04 231
15831.23 234
15832.42 232
15833.61 221
15834.80 224
15835.99 229
15837.18 265
15838.37 236
15839.56 226
15840.75 239
15841.94 220
15843.13 238
15844.32 232
15845.51 238
15846.70 205
15847.89 250
15849.08 223
15850.27 220
15851.46 272
15852.65 257
15853.84 283
15855.03 234
15856.22 222
15857.41 214
15858.60 218
15859.79 257
15860.98 267
15862.17 243
15863.36 229
15864.55 234
15865.74 255
15866.93 216
15868.12 230
15869.31 239
15870.50 234
15871.69 267
15872.88 221
15874.07 208
15875.26 241
15876.45 247
15877.64 261
15878.84 235
15880.03 223
15881.22 242
15882.41 257
15883.60 238
15884.79 260
15885.98 252
15887.17 260
15888.36 245
15889.56 203
15890.75 205
15891.94 229
15893.13 233
15894.32 259
15895.51 266
15896.71 248
15897.90 245
15899.09 253
15900.28 245
15901.47 243
15902.66 269
15903.86 279
15905.05 231
15906.24 244
15907.43 246
15908.62 221
15909.82 246
15911.01 255
15912.20 273
15913.39 250
15914.58 293
15915.78 228
15916.97 270
15918.16 284
15919.35 267
15920.55 294
15921.74 267
15922.93 284
15924.12 307
15925.32 260
15926.51 292
15927.70 236
15928.90 261
15930.09 297
15931.28 260
15932.47 301
15933.67 264
15934.86 295
15936.05 299
15937.25 268
15938.44 260
15939.63 247
15940.83 260
15942.02 262
15943.21 255
15944.41 262
15945.60 229
15946.79 229
15947.99 256
15949.18 225
15950.37 239
15951.57 205
15952.76 222
15953.96 231
15955.15 224
15956.34 213
15957.54 191
15958.73 212
15959.92 224
15961.12 226
15962.31 246
15963.51 217
15964.70 239
15965.90 190
15967.09 239
15968.28 248
15969.48 217
15970.67 212
15971.87 190
15973.06 235
15974.26 207
15975.45 198
15976.65 188
15977.84 217
15979.03 192
15980.23 227
15981.42 191
15982.62 202
15983.81 199
15985.01 209
15986.20 219
15987.40 199
15988.59 228
15989.79 215
15990.98 213
15992.18 226
15993.37 211
15994.57 174
15995.77 202
15996.96 206
15998.16 194
15999.35 220
16000.55 213
16001.74 218
16002.94 187
16004.13 191
16005.33 194
16006.53 187
16007.72 210
16008.92 191
16010.11 211
16011.31 199
16012.51 180
16013.70 182
16014.90 179
16016.09 205
16017.29 217
16018.49 185
16019.68 200
16020.88 181
16022.07 219
16023.27 199
16024.47 199
16025.66 176
16026.86 206
16028.06 199
16029.25 196
16030.45 211
16031.65 190
16032.84 181
16034.04 191
16035.24 194
16036.43 189
16037.63 191
16038.83 190
16040.02 200
16041.22 184
16042.42 198
16043.62 195
16044.81 209
16046.01 194
16047.21 201
16048.40 181
16049.60 191
16050.80 195
16052.00 183
16053.19 208
16054.39 196
16055.59 211
16056.79 200
16057.99 216
16059.18 217
16060.38 169
16061.58 197
16062.78 187
16063.97 209
16065.17 200
16066.37 190
16067.57 194
16068.77 179
16069.96 184
16071.16 188
16072.36 196
16073.56 206
16074.76 173
16075.96 175
16077.15 152
16078.35 170
16079.55 179
16080.75 179
16081.95 185
16083.15 207
16084.35 194
16085.54 195
16086.74 198
16087.94 172
16089.14 200
16090.34 191
16091.54 216
16092.74 169
16093.94 188
16095.14 208
16096.33 198
16097.53 182
16098.73 155
16099.93 153
16101.13 195
16102.33 175
16103.53 171
16104.73 178
16105.93 167
16107.13 167
16108.33 194
16109.53 201
16110.73 162
16111.93 195
16113.13 178
16114.33 183
16115.53 176
16116.73 178
16117.93 184
16119.13 197
16120.33 206
16121.53 154
16122.73 194
16123.93 174
16125.13 149
16126.33 168
16127.53 165
16128.73 187
16129.93 178
16131.13 199
16132.33 177
16133.53 182
16134.73 179
16135.93 174
16137.13 183
16138.33 159
16139.53 202
16140.73 187
16141.93 188
16143.13 183
16144.34 173
16145.54 180
16146.74 177
16147.94 192
16149.14 163
16150.34 179
16151.54 179
16152.74 182
16153.94 168
16155.15 160
16156.35 201
16157.55 196
16158.75 169
16159.95 175
16161.15 217
16162.35 174
16163.56 180
16164.76 200
16165.96 170
16167.16 174
16168.36 152
16169.56 139
16170.77 172
16171.97 160
16173.17 198
16174.37 174
16175.57 172
16176.78 163
16177.98 181
16179.18 193
16180.38 168
16181.59 168
16182.79 157
16183.99 186
16185.19 190
16186.40 181
16187.60 184
16188.80 181
16190.00 180
16191.21 243
16192.41 191
16193.61 203
16194.81 167
16196.02 174
16197.22 173
16198.42 183
16199.63 194
16200.83 192
16202.03 203
16203.23 179
16204.44 198
16205.64 163
16206.84 170
16208.05 180
16209.25 172
16210.45 178
16211.66 167
16212.86 168
16214.06 173
16215.27 174
16216.47 176
16217.68 193
16218.88 168
16220.08 188
16221.29 174
16222.49 171
16223.69 161
16224.90 163
16226.10 202
16227.31 207
16228.51 193
16229.71 183
16230.92 195
16232.12 210
16233.33 185
16234.53 157
16235.74 206
16236.94 197
16238.14 202
16239.35 215
16240.55 209
16241.76 166
16242.96 195
16244.17 189
16245.37 193
16246.58 181
16247.78 189
16248.99 189
16250.19 194
16251.40 197
16252.60 177
16253.81 227
16255.01 225
16256.22 197
16257.42 189
16258.63 203
16259.83 218
16261.04 214
16262.24 173
16263.45 203
16264.65 195
16265.86 193
16267.06 252
16268.27 220
16269.47 195
16270.68 219
16271.89 213
16273.09 207
16274.30 204
16275.50 223
16276.71 210
16277.91 232
16279.12 218
16280.33 211
16281.53 174
16282.74 223
16283.94 221
16285.15 224
16286.36 212
16287.56 212
16288.77 192
16289.98 186
16291.18 200
16292.39 190
16293.59 226
16294.80 242
16296.01 218
16297.21 197
16298.42 198
16299.63 253
16300.83 198
16302.04 225
16303.25 211
16304.46 208
16305.66 228
16306.87 237
16308.08 223
16309.28 204
16310.49 244
16311.70 257
16312.90 223
16314.11 225
16315.32 239
16316.53 253
16317.73 221
16318.94 216
16320.15 233
16321.36 239
16322.56 235
16323.77 229
16324.98 221
16326.19 186
16327.39 225
16328.60 204
16329.81 215
16331.02 202
16332.23 184
16333.43 204
16334.64 197
16335.85 210
16337.06 182
16338.27 191
16339.47 189
16340.68 185
16341.89 184
16343.10 209
16344.31 197
16345.52 202
16346.72 206
16347.93 194
16349.14 227
16350.35 211
16351.56 229
16352.77 208
16353.98 185
16355.18 189
16356.39 173
16357.60 205
16358.81 171
16360.02 174
16361.23 166
16362.44 193
16363.65 188
16364.86 154
16366.07 169
16367.27 170
16368.48 180
16369.69 196
16370.90 178
16372.11 205
16373.32 185
16374.53 198
16375.74 199
16376.95 200
16378.16 156
16379.37 154
16380.58 162
16381.79 186
16383.00 194
16384.21 229
16385.42 225
16386.63 208
16387.84 195
16389.05 187
16390.26 203
16391.47 152
16392.68 178
16393.89 201
16395.10 204
16396.31 210
16397.52 180
16398.73 169
16399.94 163
16401.15 181
16402.36 172
16403.57 164
16404.78 161
16405.99 185
16407.20 166
16408.41 175
16409.62 177
16410.84 199
16412.05 180
16413.26 179
16414.47 175
16415.68 192
16416.89 167
16418.10 187
16419.31 180
16420.52 160
16421.73 187
16422.95 174
16424.16 200
16425.37 178
16426.58 160
16427.79 155
16429.00 184
16430.21 175
16431.43 150
16432.64 152
16433.85 183
16435.06 179
16436.27 160
16437.48 155
16438.70 168
16439.91 192
16441.12 185
16442.33 182
16443.54 176
16444.76 168
16445.97 170
16447.18 176
16448.39 183
16449.61 178
16450.82 176
16452.03 198
16453.24 151
16454.45 175
16455.67 159
16456.88 168
16458.09 182
16459.31 189
16460.52 168
16461.73 183
16462.94 178
16464.16 159
16465.37 161
16466.58 177
16467.79 154
16469.01 176
16470.22 172
16471.43 171
16472.65 171
16473.86 168
16475.07 163
16476.29 191
16477.50 170
16478.71 152
16479.93 171
16481.14 201
16482.35 180
16483.57 193
16484.78 174
16485.99 162
16487.21 164
16488.42 170
16489.64 173
16490.85 190
16492.06 161
16493.28 176
16494.49 184
16495.70 169
16496.92 178
16498.13 167
16499.35 203
16500.56 181
16501.77 153
16502.99 152
16504.20 167
16505.42 197
16506.63 178
16507.85 158
16509.06 161
16510.28 169
16511.49 185
16512.70 158
16513.92 139
16515.13 171
16516.35 168
16517.56 152
16518.78 164
16519.99 157
16521.21 168
16522.42 166
16523.64 171
16524.85 162
16526.07 178
16527.28 207
16528.50 153
16529.71 161
16530.93 165
16532.14 162
16533.36 185
16534.57 178
16535.79 168
16537.01 174
16538.22 166
16539.44 185
16540.65 163
16541.87 186
16543.08 173
16544.30 174
16545.52 165
16546.73 155
16547.95 165
16549.16 171
16550.38 201
16551.60 185
16552.81 173
16554.03 191
16555.24 169
16556.46 183
16557.68 157
16558.89 188
16560.11 179
16561.32 186
16562.54 184
16563.76 168
16564.97 179
16566.19 210
16567.41 206
16568.62 157
16569.84 160
16571.06 211
16572.27 177
16573.49 175
16574.71 186
16575.93 189
16577.14 200
16578.36 170
16579.58 188
16580.79 181
16582.01 186
16583.23 191
16584.44 192
16585.66 187
16586.88 183
16588.10 179
16589.31 192
16590.53 198
16591.75 165
16592.97 158
16594.18 165
16595.40 190
16596.62 165
16597.84 143
16599.06 146
16600.27 194
16601.49 176
16602.71 155
16603.93 175
16605.14 155
16606.36 190
16607.58 178
16608.80 192
16610.02 157
16611.24 175
16612.45 168
16613.67 153
16614.89 151
16616.11 145
16617.33 155
16618.55 150
16619.76 169
16620.98 167
16622.20 167
16623.42 182
16624.64 159
16625.86 172
16627.08 179
16628.30 154
16629.51 179
16630.73 165
16631.95 149
16633.17 152
16634.39 168
16635.61 142
16636.83 164
16638.05 175
16639.27 150
16640.49 158
16641.71 156
16642.92 169
16644.14 165
16645.36 132
16646.58 147
16647.80 152
16649.02 179
16650.24 156
16651.46 131
16652.68 164
16653.90 144
16655.12 144
16656.34 142
16657.56 170
16658.78 158
16660.00 177
16661.22 148
16662.44 161
16663.66 163
16664.88 174
16666.10 145
16667.32 158
16668.54 142
16669.76 160
16670.98 168
16672.20 155
16673.42 154
16674.64 146
16675.87 173
16677.09 183
16678.31 175
16679.53 167
16680.75 167
16681.97 180
16683.19 158
16684.41 145
16685.63 145
16686.85 165
16688.07 148
16689.30 151
16690.52 177
16691.74 168
16692.96 167
16694.18 155
16695.40 149
16696.62 159
16697.84 146
16699.07 166
16700.29 171
16701.51 144
16702.73 179
16703.95 170
16705.17 164
16706.40 153
16707.62 153
16708.84 164
16710.06 166
16711.28 140
16712.50 141
16713.73 165
16714.95 148
16716.17 156
16717.39 155
16718.61 128
16719.84 131
16721.06 145
16722.28 172
16723.50 164
16724.73 168
16725.95 186
16727.17 178
16728.39 167
16729.62 139
16730.84 144
16732.06 154
16733.28 169
16734.51 150
16735.73 170
16736.95 151
16738.18 177
16739.40 179
16740.62 158
16741.84 162
16743.07 152
16744.29 180
16745.51 160
16746.74 162
16747.96 156
16749.18 158
16750.41 163
16751.63 162
16752.85 157
16754.08 153
16755.30 162
16756.52 147
16757.75 170
16758.97 150
16760.20 150
16761.42 162
16762.64 160
16763.87 184
16765.09 167
16766.31 153
16767.54 154
16768.76 186
16769.99 167
16771.21 166
16772.43 152
16773.66 171
16774.88 188
16776.11 169
16777.33 159
16778.56 154
16779.78 149
16781.01 181
16782.23 167
16783.45 145
16784.68 138
16785.90 128
16787.13 149
16788.35 151
16789.58 159
16790.80 155
16792.03 145
16793.25 149
16794.48 140
16795.70 142
16796.93 154
16798.15 141
16799.38 142
16800.60 132
16801.83 144
16803.05 143
16804.28 135
16805.50 148
16806.73 168
16807.95 151
16809.18 147
16810.41 146
16811.63 149
16812.86 147
16814.08 170
16815.31 162
16816.53 173
16817.76 165
16818.99 171
16820.21 177
16821.44 160
16822.66 160
16823.89 159
16825.12 155
16826.34 178
16827.57 170
16828.79 158
16830.02 144
16831.25 186
16832.47 171
16833.70 182
16834.93 164
16836.15 168
16837.38 182
16838.61 166
16839.83 170
16841.06 169
16842.29 195
16843.51 199
16844.74 165
16845.97 146
16847.19 173
16848.42 169
16849.65 167
16850.87 155
16852.10 187
16853.33 181
16854.56 164
16855.78 203
16857.01 171
16858.24 163
16859.46 189
16860.69 181
16861.92 195
16863.15 184
16864.37 193
16865.60 179
16866.83 178
16868.06 180
16869.28 194
16870.51 208
16871.74 191
16872.97 215
16874.20 220
16875.42 207
16876.65 178
16877.88 196
16879.11 202
16880.34 194
16881.56 191
16882.79 226
16884.02 219
16885.25 187
16886.48 210
16887.71 198
16888.93 217
16890.16 177
16891.39 193
16892.62 199
16893.85 214
16895.08 184
16896.31 172
16897.53 189
16898.76 213
16899.99 201
16901.22 186
16902.45 182
16903.68 174
16904.91 191
16906.14 197
16907.37 195
16908.59 181
16909.82 169
16911.05 161
16912.28 165
16913.51 158
16914.74 162
16915.97 189
16917.20 160
16918.43 190
16919.66 170
16920.89 171
16922.12 194
16923.35 191
16924.58 166
16925.81 170
16927.04 153
16928.27 155
16929.50 182
16930.73 165
16931.96 171
16933.19 180
16934.42 188
16935.65 178
16936.88 191
16938.11 140
16939.34 164
16940.57 184
16941.80 150
16943.03 157
16944.26 155
16945.49 167
16946.72 144
16947.95 175
16949.18 165
16950.41 140
16951.64 154
16952.87 170
16954.10 161
16955.33 158
16956.57 163
16957.80 166
16959.03 152
16960.26 159
16961.49 142
16962.72 153
16963.95 150
16965.18 141
16966.41 171
16967.65 171
16968.88 146
16970.11 168
16971.34 172
16972.57 148
16973.80 159
16975.03 154
16976.27 143
16977.50 170
16978.73 164
16979.96 143
16981.19 169
16982.42 163
16983.66 156
16984.89 175
16986.12 144
16987.35 159
16988.58 139
16989.82 159
16991.05 151
16992.28 156
16993.51 158
16994.75 159
16995.98 169
16997.21 164
16998.44 167
16999.67 174
17000.91 170
17002.14 188
17003.37 203
17004.61 155
17005.84 170
17007.07 173
17008.30 182
17009.54 172
17010.77 175
17012.00 171
17013.23 177
17014.47 153
17015.70 152
17016.93 143
17018.17 159
17019.40 162
17020.63 197
17021.87 171
17023.10 150
17024.33 173
17025.57 182
17026.80 180
17028.03 155
17029.27 155
17030.50 176
17031.73 194
17032.97 160
17034.20 144
17035.44 142
17036.67 174
17037.90 177
17039.14 150
17040.37 130
17041.60 160
17042.84 164
17044.07 184
17045.31 160
17046.54 147
17047.78 163
17049.01 157
17050.24 159
17051.48 143
17052.71 147
17053.95 182
17055.18 185
17056.42 139
17057.65 128
17058.89 161
17060.12 167
17061.35 172
17062.59 162
17063.82 153
17065.06 134
17066.29 164
17067.53 173
17068.76 135
17070.00 151
17071.23 152
17072.47 152
17073.70 157
17074.94 149
17076.17 148
17077.41 165
17078.65 150
17079.88 145
17081.12 150
17082.35 147
17083.59 151
17084.82 157
17086.06 151
17087.29 160
17088.53 154
17089.77 154
17091.00 135
17092.24 149
17093.47 169
17094.71 144
17095.94 159
17097.18 149
17098.42 148
17099.65 168
17100.89 158
17102.12 149
17103.36 169
17104.60 165
17105.83 164
17107.07 151
17108.31 128
17109.54 171
17110.78 155
17112.02 159
17113.25 160
17114.49 153
17115.73 169
17116.96 139
17118.20 153
17119.44 151
17120.67 138
17121.91 169
17123.15 152
17124.38 139
17125.62 130
17126.86 137
17128.10 159
17129.33 144
17130.57 135
17131.81 101
17133.04 154
17134.28 161
17135.52 152
17136.76 158
17137.99 132
17139.23 148
17140.47 175
17141.71 136
17142.94 151
17144.18 137
17145.42 148
17146.66 145
17147.90 141
17149.13 147
17150.37 138
17151.61 167
17152.85 160
17154.08 164
17155.32 166
17156.56 150
17157.80 129
17159.04 147
17160.28 169
17161.51 161
17162.75 174
17163.99 138
17165.23 159
17166.47 139
17167.71 157
17168.95 158
17170.18 162
17171.42 161
17172.66 137
17173.90 156
17175.14 130
17176.38 142
17177.62 153
17178.86 134
17180.09 142
17181.33 154
17182.57 158
17183.81 131
17185.05 150
17186.29 149
17187.53 147
17188.77 139
17190.01 116
17191.25 152
17192.49 166
17193.73 186
17194.97 154
17196.21 146
17197.45 139
17198.69 149
17199.92 155
17201.16 133
17202.40 126
17203.64 117
17204.88 161
17206.12 137
17207.36 126
17208.60 133
17209.84 134
17211.08 159
17212.32 161
17213.56 145
17214.81 123
17216.05 164
17217.29 159
17218.53 145
17219.77 120
17221.01 150
17222.25 139
17223.49 149
17224.73 140
17225.97 126
17227.21 120
17228.45 136
17229.69 148
17230.93 122
17232.17 126
17233.41 141
17234.66 175
17235.90 165
17237.14 136
17238.38 103
17239.62 126
17240.86 144
17242.10 142
17243.34 133
17244.58 123
17245.83 144
17247.07 158
17248.31 151
17249.55 122
17250.79 141
17252.03 166
17253.28 134
17254.52 128
17255.76 158
17257.00 170
17258.24 153
17259.48 139
17260.73 117
17261.97 157
17263.21 135
17264.45 154
17265.69 139
17266.94 129
17268.18 139
17269.42 143
17270.66 144
17271.91 121
17273.15 130
17274.39 134
17275.63 141
17276.88 121
17278.12 120
17279.36 151
17280.60 141
17281.85 122
17283.09 126
17284.33 128
17285.57 141
17286.82 132
17288.06 158
17289.30 123
17290.55 127
17291.79 137
17293.03 141
17294.28 161
17295.52 148
17296.76 142
17298.01 142
17299.25 133
17300.49 125
17301.74 118
17302.98 171
17304.22 156
17305.47 170
17306.71 133
17307.95 137
17309.20 114
17310.44 150
17311.68 146
17312.93 116
17314.17 136
17315.42 141
17316.66 153
17317.90 144
17319.15 137
17320.39 143
17321.64 123
17322.88 131
17324.12 132
17325.37 128
17326.61 134
17327.86 152
17329.10 140
17330.35 128
17331.59 137
17332.83 139
17334.08 142
17335.32 104
17336.57 139
17337.81 127
17339.06 137
17340.30 151
17341.55 147
17342.79 134
17344.04 126
17345.28 148
17346.53 146
17347.77 150
17349.02 151
17350.26 127
17351.51 127
17352.75 133
17354.00 129
17355.24 157
17356.49 153
17357.73 136
17358.98 155
17360.23 147
17361.47 143
17362.72 135
17363.96 160
17365.21 166
17366.45 144
17367.70 140
17368.95 137
17370.19 131
17371.44 152
17372.68 147
17373.93 143
17375.18 130
17376.42 141
17377.67 133
17378.91 119
17380.16 135
17381.41 141
17382.65 132
17383.90 135
17385.15 139
17386.39 142
17387.64 160
17388.89 144
17390.13 146
17391.38 147
17392.63 144
17393.87 127
17395.12 171
17396.37 134
17397.61 121
17398.86 132
17400.11 141
17401.35 153
17402.60 142
17403.85 144
17405.09 141
17406.34 143
17407.59 157
17408.84 136
17410.08 121
17411.33 132
17412.58 143
17413.83 162
17415.07 147
17416.32 138
17417.57 127
17418.82 152
17420.06 146
17421.31 134
17422.56 123
17423.81 148
17425.05 152
17426.30 109
17427.55 138
17428.80 142
17430.05 150
17431.29 137
17432.54 146
17433.79 143
17435.04 144
17436.29 160
17437.54 131
17438.78 145
17440.03 136
17441.28 141
17442.53 121
17443.78 141
17445.03 133
17446.27 128
17447.52 178
17448.77 150
17450.02 168
17451.27 169
17452.52 159
17453.77 158
17455.02 137
17456.27 169
17457.51 148
17458.76 143
17460.01 161
17461.26 151
17462.51 137
17463.76 147
17465.01 125
17466.26 144
17467.51 177
17468.76 145
17470.01 161
17471.26 158
17472.51 164
17473.76 137
17475.01 142
17476.26 148
17477.50 156
17478.75 159
17480.00 144
17481.25 185
17482.50 153
17483.75 153
17485.00 152
17486.25 134
17487.50 143
17488.75 148
17490.00 144
17491.25 163
17492.51 144
17493.76 148
17495.01 153
17496.26 150
17497.51 185
17498.76 152
17500.01 170
17501.26 149
17502.51 158
17503.76 162
17505.01 140
17506.26 121
17507.51 174
17508.76 179
17510.01 172
17511.26 152
17512.52 149
17513.77 160
17515.02 189
17516.27 164
17517.52 151
17518.77 159
17520.02 175
17521.27 161
17522.53 145
17523.78 160
17525.03 145
17526.28 150
17527.53 158
17528.78 176
17530.03 134
17531.29 148
17532.54 158
17533.79 145
17535.04 152
17536.29 168
17537.55 177
17538.80 147
17540.05 172
17541.30 172
17542.55 157
17543.81 167
17545.06 202
17546.31 153
17547.56 142
17548.81 164
17550.07 186
17551.32 153
17552.57 172
17553.82 172
17555.08 154
17556.33 162
17557.58 142
17558.83 174
17560.09 170
17561.34 177
17562.59 140
17563.85 172
17565.10 166
17566.35 152
17567.60 163
17568.86 160
17570.11 163
17571.36 144
17572.62 136
17573.87 157
17575.12 164
17576.38 148
17577.63 149
17578.88 154
17580.14 174
17581.39 162
17582.64 147
17583.90 130
17585.15 161
17586.40 142
17587.66 176
17588.91 151
17590.17 199
17591.42 164
17592.67 148
17593.93 156
17595.18 159
17596.43 133
17597.69 149
17598.94 171
17600.20 176
17601.45 170
17602.71 164
17603.96 153
17605.21 142
17606.47 181
17607.72 171
17608.98 137
17610.23 178
17611.49 173
17612.74 180
17614.00 168
17615.25 165
17616.50 160
17617.76 160
17619.01 159
17620.27 144
17621.52 148
17622.78 148
17624.03 144
17625.29 169
17626.54 154
17627.80 183
17629.05 161
17630.31 149
17631.56 161
17632.82 160
17634.08 169
17635.33 172
17636.59 175
17637.84 140
17639.10 158
17640.35 166
17641.61 149
17642.86 130
17644.12 143
17645.38 149
17646.63 173
17647.89 151
17649.14 156
17650.40 139
17651.66 150
17652.91 161
17654.17 155
17655.42 162
17656.68 145
17657.94 165
17659.19 152
17660.45 145
17661.70 142
17662.96 150
17664.22 115
17665.47 145
17666.73 133
17667.99 142
17669.24 136
17670.50 140
17671.76 147
17673.01 155
17674.27 165
17675.53 175
17676.78 133
17678.04 157
17679.30 135
17680.56 118
17681.81 136
17683.07 123
17684.33 142
17685.58 137
17686.84 136
17688.10 141
17689.36 129
17690.61 128
17691.87 142
17693.13 136
17694.39 127
17695.64 152
17696.90 132
17698.16 137
17699.42 129
17700.67 147
17701.93 160
17703.19 172
17704.45 134
17705.70 143
17706.96 124
17708.22 165
17709.48 130
17710.74 145
17711.99 167
17713.25 135
17714.51 143
17715.77 154
17717.03 118
17718.29 105
17719.54 123
17720.80 151
17722.06 141
17723.32 113
17724.58 153
17725.84 166
17727.10 133
17728.35 161
17729.61 134
17730.87 140
17732.13 151
17733.39 149
17734.65 147
17735.91 127
17737.17 126
17738.43 119
17739.69 113
17740.94 157
17742.20 166
17743.46 167
17744.72 131
17745.98 128
17747.24 117
17748.50 151
17749.76 140
17751.02 138
17752.28 157
17753.54 126
17754.80 131
17756.06 121
17757.32 131
17758.58 123
17759.84 120
17761.10 142
17762.36 163
17763.62 140
17764.88 148
17766.14 131
17767.40 147
17768.66 128
17769.92 152
17771.18 164
17772.44 159
17773.70 148
17774.96 141
17776.22 149
17777.48 147
17778.74 140
17780.00 124
17781.26 118
17782.52 149
17783.78 155
17785.04 141
17786.30 132
17787.57 133
17788.83 136
17790.09 107
17791.35 130
17792.61 133
17793.87 130
17795.13 138
17796.39 139
17797.65 125
17798.91 136
17800.18 134
17801.44 141
17802.70 128
17803.96 135
17805.22 137
17806.48 136
17807.74 158
17809.01 136
17810.27 127
17811.53 119
17812.79 130
17814.05 116
17815.31 107
17816.58 132
17817.84 160
17819.10 144
17820.36 126
17821.62 140
17822.89 124
17824.15 123
17825.41 148
17826.67 143
17827.94 123
17829.20 119
17830.46 130
17831.72 121
17832.98 130
17834.25 133
17835.51 141
17836.77 127
17838.04 143
17839.30 151
17840.56 126
17841.82 111
17843.09 156
17844.35 136
17845.61 120
17846.87 121
17848.14 128
17849.40 129
17850.66 141
17851.93 135
17853.19 128
17854.45 139
17855.72 136
17856.98 155
17858.24 147
17859.51 132
17860.77 120
17862.03 126
17863.30 121
17864.56 133
17865.82 124
17867.09 141
17868.35 148
17869.62 138
17870.88 131
17872.14 137
17873.41 153
17874.67 134
17875.93 144
17877.20 133
17878.46 136
17879.73 124
17880.99 134
17882.26 110
17883.52 132
17884.78 133
17886.05 119
17887.31 130
17888.58 121
17889.84 107
17891.11 135
17892.37 138
17893.63 127
17894.90 117
17896.16 140
17897.43 132
17898.69 140
17899.96 133
17901.22 103
17902.49 119
17903.75 133
17905.02 150
17906.28 125
17907.55 114
17908.81 134
17910.08 132
17911.34 141
17912.61 114
17913.87 114
17915.14 125
17916.41 139
17917.67 138
17918.94 150
17920.20 144
17921.47 153
17922.73 128
17924.00 146
17925.26 123
17926.53 127
17927.80 132
17929.06 128
17930.33 122
17931.59 114
17932.86 141
17934.13 118
17935.39 109
17936.66 126
17937.92 138
17939.19 136
17940.46 143
17941.72 145
17942.99 114
17944.26 140
17945.52 131
17946.79 130
17948.06 145
17949.32 105
17950.59 123
17951.85 143
17953.12 134
17954.39 148
17955.66 119
17956.92 123
17958.19 100
17959.46 124
17960.72 131
17961.99 132
17963.26 126
17964.52 113
17965.79 137
17967.06 114
17968.33 109
17969.59 123
17970.86 150
17972.13 117
17973.40 130
17974.66 111
17975.93 120
17977.20 126
17978.47 126
17979.73 125
17981.00 147
17982.27 123
17983.54 119
17984.80 121
17986.07 130
17987.34 125
17988.61 128
17989.88 132
17991.14 117
17992.41 118
17993.68 116
17994.95 130
17996.22 121
17997.48 111
17998.75 130
18000.02 125
18001.29 128
18002.56 130
18003.83 127
18005.10 155
18006.36 119
18007.63 132
18008.90 124
18010.17 132
18011.44 103
18012.71 112
18013.98 116
18015.25 138
18016.51 141
18017.78 114
18019.05 120
18020.32 136
18021.59 126
18022.86 115
18024.13 127
18025.40 125
18026.67 153
18027.94 135
18029.21 123
18030.48 99
18031.75 99
18033.01 113
18034.28 122
18035.55 113
18036.82 124
18038.09 125
18039.36 122
18040.63 130
18041.90 116
18043.17 109
18044.44 144
18045.71 134
18046.98 130
18048.25 127
18049.52 123
18050.79 116
18052.06 127
18053.33 127
18054.60 130
18055.87 128
18057.14 122
18058.42 130
18059.69 132
18060.96 125
18062.23 129
18063.50 157
18064.77 124
18066.04 124
18067.31 129
18068.58 122
18069.85 134
18071.12 125
18072.39 117
18073.66 124
18074.93 127
18076.21 131
18077.48 128
18078.75 104
18080.02 128
18081.29 140
18082.56 134
18083.83 125
18085.10 123
18086.38 114
18087.65 137
18088.92 133
18090.19 127
18091.46 111
18092.73 132
18094.01 140
18095.28 130
18096.55 126
18097.82 118
18099.09 136
18100.36 115
18101.64 116
18102.91 130
18104.18 147
18105.45 133
18106.73 123
18108.00 110
18109.27 110
18110.54 125
18111.81 118
18113.09 123
18114.36 112
18115.63 125
18116.90 139
18118.18 125
18119.45 105
18120.72 108
18121.99 123
18123.27 110
18124.54 128
18125.81 126
18127.09 130
18128.36 155
18129.63 137
18130.90 146
18132.18 128
18133.45 111
18134.72 124
18136.00 136
18137.27 119
18138.54 119
18139.82 126
18141.09 145
18142.36 159
18143.64 121
18144.91 110
18146.18 125
18147.46 159
18148.73 129
18150.00 110
18151.28 102
18152.55 133
18153.83 136
18155.10 115
18156.37 130
18157.65 120
18158.92 170
18160.20 165
18161.47 134
18162.74 120
18164.02 121
18165.29 131
18166.57 134
18167.84 112
18169.12 115
18170.39 135
18171.66 169
18172.94 157
18174.21 107
18175.49 129
18176.76 137
18178.04 141
18179.31 132
18180.59 116
18181.86 140
18183.14 143
18184.41 146
18185.69 134
18186.96 128
18188.24 120
18189.51 139
18190.79 127
18192.06 111
18193.34 125
18194.61 154
18195.89 128
18197.16 114
18198.44 113
18199.71 129
18200.99 120
18202.26 146
18203.54 109
18204.81 103
18206.09 116
18207.37 120
18208.64 143
18209.92 111
18211.19 109
18212.47 127
18213.75 131
18215.02 120
18216.30 150
18217.57 136
18218.85 132
18220.13 121
18221.40 120
18222.68 124
18223.95 131
18225.23 131
18226.51 129
18227.78 97
18229.06 102
18230.34 113
18231.61 115
18232.89 129
18234.17 122
18235.44 134
18236.72 116
18238.00 129
18239.27 135
18240.55 122
18241.83 125
18243.10 113
18244.38 107
18245.66 116
18246.94 135
18248.21 99
18249.49 107
18250.77 130
18252.04 130
18253.32 132
18254.60 114
18255.88 125
18257.15 118
18258.43 125
18259.71 120
18260.99 139
18262.26 109
18263.54 123
18264.82 143
18266.10 121
18267.37 136
18268.65 123
18269.93 123
18271.21 128
18272.49 119
18273.76 147
18275.04 118
18276.32 109
18277.60 126
18278.88 145
18280.15 118
18281.43 93
18282.71 113
18283.99 138
18285.27 132
18286.55 118
18287.83 139
18289.10 118
18290.38 108
18291.66 120
18292.94 129
18294.22 128
18295.50 120
18296.78 123
18298.06 131
18299.33 119
18300.61 134
18301.89 136
18303.17 138
18304.45 123
18305.73 118
18307.01 118
18308.29 120
18309.57 144
18310.85 110
18312.13 119
18313.41 129
18314.68 107
18315.96 161
18317.24 138
18318.52 121
18319.80 123
18321.08 146
18322.36 135
18323.64 122
18324.92 127
18326.20 133
18327.48 108
18328.76 123
18330.04 126
18331.32 127
18332.60 126
18333.88 150
18335.16 121
18336.44 120
18337.72 127
18339.00 114
18340.28 146
18341.56 135
18342.84 150
18344.12 139
18345.41 122
18346.69 137
18347.97 132
18349.25 131
18350.53 132
18351.81 124
18353.09 113
18354.37 137
18355.65 115
18356.93 117
18358.21 115
18359.49 117
18360.78 138
18362.06 128
18363.34 129
18364.62 134
18365.90 131
18367.18 112
18368.46 104
18369.74 112
18371.03 130
18372.31 95
18373.59 128
18374.87 117
18376.15 102
18377.43 148
18378.72 143
18380.00 126
18381.28 125
18382.56 128
18383.84 121
18385.12 113
18386.41 109
18387.69 118
18388.97 138
18390.25 128
18391.53 126
18392.82 145
18394.10 105
18395.38 108
18396.66 124
18397.95 119
18399.23 112
18400.51 123
18401.79 143
18403.08 128
18404.36 113
18405.64 118
18406.92 124
18408.21 125
18409.49 124
18410.77 119
18412.06 123
18413.34 123
18414.62 128
18415.90 134
18417.19 113
18418.47 129
18419.75 159
18421.04 148
18422.32 108
18423.60 116
18424.89 140
18426.17 129
18427.45 111
18428.74 107
18430.02 106
18431.30 144
18432.59 120
18433.87 121
18435.15 122
18436.44 102
18437.72 144
18439.01 120
18440.29 117
18441.57 97
18442.86 108
18444.14 135
18445.43 123
18446.71 91
18447.99 101
18449.28 120
18450.56 132
18451.85 104
18453.13 124
18454.42 130
18455.70 120
18456.98 131
18458.27 114
18459.55 113
18460.84 138
18462.12 126
18463.41 121
18464.69 111
18465.98 128
18467.26 133
18468.55 137
18469.83 109
18471.12 97
18472.40 107
18473.69 137
18474.97 96
18476.26 118
18477.54 102
18478.83 104
18480.11 109
18481.40 141
18482.68 113
18483.97 125
18485.25 117
18486.54 120
18487.82 111
18489.11 126
18490.40 111
18491.68 116
18492.97 111
18494.25 138
18495.54 136
18496.82 135
18498.11 116
18499.40 99
18500.68 127
18501.97 117
18503.25 99
18504.54 111
18505.83 122
18507.11 121
18508.40 133
18509.69 119
18510.97 116
18512.26 142
18513.54 147
18514.83 132
18516.12 115
18517.40 129
18518.69 124
18519.98 140
18521.26 138
18522.55 109
18523.84 130
18525.12 131
18526.41 126
18527.70 128
18528.99 101
18530.27 119
18531.56 137
18532.85 118
18534.13 123
18535.42 132
18536.71 127
18538.00 117
18539.28 108
18540.57 112
18541.86 119
18543.14 132
18544.43 135
18545.72 111
18547.01 95
18548.30 103
18549.58 104
18550.87 116
18552.16 117
18553.45 120
18554.73 126
18556.02 132
18557.31 126
18558.60 124
18559.89 127
18561.17 119
18562.46 112
18563.75 143
18565.04 121
18566.33 132
18567.62 111
18568.90 118
18570.19 120
18571.48 121
18572.77 121
18574.06 142
18575.35 127
18576.63 120
18577.92 124
18579.21 128
18580.50 143
18581.79 123
18583.08 124
18584.37 131
18585.66 126
18586.95 142
18588.23 124
18589.52 125
18590.81 135
18592.10 121
18593.39 128
18594.68 124
18595.97 121
18597.26 133
18598.55 125
18599.84 135
18601.13 124
18602.42 115
18603.71 123
18605.00 130
18606.29 130
18607.58 129
18608.86 147
18610.15 146
18611.44 138
18612.73 132
18614.02 130
18615.31 128
18616.60 140
18617.89 138
18619.18 124
18620.47 112
18621.76 149
18623.06 131
18624.35 141
18625.64 139
18626.93 151
18628.22 144
18629.51 146
18630.80 106
18632.09 113
18633.38 98
18634.67 127
18635.96 127
18637.25 106
18638.54 140
18639.83 148
18641.12 120
18642.41 114
18643.71 133
18645.00 127
18646.29 130
18647.58 144
18648.87 126
18650.16 119
18651.45 111
18652.74 121
18654.03 124
18655.33 121
18656.62 139
18657.91 120
18659.20 146
18660.49 133
18661.78 128
18663.07 127
18664.37 136
18665.66 116
18666.95 120
18668.24 132
18669.53 127
18670.83 123
18672.12 121
18673.41 137
18674.70 121
18675.99 138
18677.29 126
18678.58 109
18679.87 118
18681.16 109
18682.45 123
18683.75 157
18685.04 142
18686.33 145
18687.62 135
18688.92 123
18690.21 131
18691.50 107
18692.79 132
18694.09 140
18695.38 140
18696.67 120
18697.97 107
18699.26 128
18700.55 122
18701.84 147
18703.14 127
18704.43 135
18705.72 95
18707.02 115
18708.31 117
18709.60 126
18710.90 111
18712.19 128
18713.48 108
18714.78 128
18716.07 119
18717.36 125
18718.66 109
18719.95 106
18721.24 126
18722.54 117
18723.83 129
18725.13 102
18726.42 118
18727.71 112
18729.01 131
18730.30 131
18731.60 114
18732.89 112
18734.18 136
18735.48 138
18736.77 124
18738.07 122
18739.36 107
18740.66 130
18741.95 120
18743.24 118
18744.54 119
18745.83 123
18747.13 109
18748.42 112
18749.72 116
18751.01 118
18752.31 112
18753.60 124
18754.90 111
18756.19 100
18757.49 104
18758.78 127
18760.08 134
18761.37 126
18762.67 115
18763.96 124
18765.26 134
18766.55 108
18767.85 101
18769.14 121
18770.44 128
18771.73 120
18773.03 130
18774.32 106
18775.62 122
18776.91 127
18778.21 122
18779.51 136
18780.80 104
18782.10 123
18783.39 128
18784.69 122
18785.99 109
18787.28 116
18788.58 136
18789.87 123
18791.17 110
18792.47 122
18793.76 117
18795.06 128
18796.35 123
18797.65 109
18798.95 119
18800.24 109
18801.54 117
18802.84 104
18804.13 115
18805.43 112
18806.73 115
18808.02 121
18809.32 127
18810.62 117
18811.91 131
18813.21 118
18814.51 94
18815.80 116
18817.10 139
18818.40 107
18819.69 120
18820.99 106
18822.29 143
18823.59 118
18824.88 103
18826.18 108
18827.48 127
18828.78 131
18830.07 100
18831.37 114
18832.67 124
18833.97 127
18835.26 121
18836.56 121
18837.86 123
18839.16 134
18840.45 125
18841.75 116
18843.05 118
18844.35 129
18845.65 102
18846.94 124
18848.24 123
18849.54 117
18850.84 121
18852.14 118
18853.43 142
18854.73 154
18856.03 129
18857.33 119
18858.63 125
18859.93 116
18861.22 122
18862.52 126
18863.82 143
18865.12 125
18866.42 111
18867.72 120
18869.02 121
18870.32 135
18871.61 103
18872.91 121
18874.21 131
18875.51 102
18876.81 96
18878.11 121
18879.41 131
18880.71 126
18882.01 105
18883.31 117
18884.61 121
18885.90 119
18887.20 118
18888.50 101
18889.80 126
18891.10 114
18892.40 129
18893.70 106
18895.00 130
18896.30 96
18897.60 99
18898.90 95
18900.20 122
18901.50 95
18902.80 109
18904.10 123
18905.40 116
18906.70 134
18908.00 100
18909.30 129
18910.60 113
18911.90 125
18913.20 103
18914.50 112
18915.80 109
18917.10 99
18918.40 119
18919.70 131
18921.00 121
18922.30 119
18923.61 104
18924.91 123
18926.21 114
18927.51 122
18928.81 106
18930.11 95
18931.41 94
18932.71 126
18934.01 116
18935.31 106
18936.61 125
18937.92 118
18939.22 114
18940.52 100
18941.82 100
18943.12 100
18944.42 132
18945.72 119
18947.03 100
18948.33 115
18949.63 104
18950.93 129
18952.23 140
18953.53 109
18954.84 118
18956.14 103
18957.44 119
18958.74 121
18960.04 92
18961.34 95
18962.65 123
18963.95 150
18965.25 104
18966.55 95
18967.86 98
18969.16 103
18970.46 120
18971.76 128
18973.06 109
18974.37 80
18975.67 120
18976.97 111
18978.27 129
18979.58 97
18980.88 108
18982.18 116
18983.48 124
18984.79 102
18986.09 90
18987.39 115
18988.70 134
18990.00 124
18991.30 99
18992.61 97
18993.91 108
18995.21 132
18996.51 113
18997.82 108
18999.12 98
19000.42 123
19001.73 97
19003.03 123
19004.33 84
19005.64 105
19006.94 126
19008.25 120
19009.55 119
19010.85 107
19012.16 105
19013.46 112
19014.76 108
19016.07 82
19017.37 81
19018.68 110
19019.98 139
19021.28 121
19022.59 113
19023.89 97
19025.20 112
19026.50 118
19027.80 121
19029.11 102
19030.41 117
19031.72 115
19033.02 111
19034.33 119
19035.63 92
19036.94 141
19038.24 127
19039.54 111
19040.85 106
19042.15 112
19043.46 129
19044.76 121
19046.07 107
19047.37 117
19048.68 114
19049.98 115
19051.29 95
19052.59 138
19053.90 130
19055.20 103
19056.51 115
19057.81 117
19059.12 129
19060.43 109
19061.73 120
19063.04 111
19064.34 115
19065.65 120
19066.95 113
19068.26 113
19069.56 120
19070.87 110
19072.18 110
19073.48 123
19074.79 96
19076.09 122
19077.40 116
19078.71 106
19080.01 113
19081.32 123
19082.62 97
19083.93 99
19085.24 101
19086.54 117
19087.85 102
19089.16 125
19090.46 114
19091.77 99
19093.07 129
19094.38 105
19095.69 120
19096.99 99
19098.30 100
19099.61 113
19100.91 120
19102.22 121
19103.53 125
19104.84 101
19106.14 100
19107.45 123
19108.76 135
19110.06 129
19111.37 139
19112.68 128
19113.98 114
19115.29 112
19116.60 97
19117.91 111
19119.21 86
19120.52 109
19121.83 137
19123.14 122
19124.44 115
19125.75 107
19127.06 108
19128.37 114
19129.68 107
19130.98 106
19132.29 114
19133.60 126
19134.91 141
19136.21 130
19137.52 127
19138.83 101
19140.14 128
19141.45 122
19142.76 120
19144.06 112
19145.37 118
19146.68 103
19147.99 105
19149.30 121
19150.61 105
19151.91 116
19153.22 100
19154.53 94
19155.84 117
19157.15 122
19158.46 127
19159.77 122
19161.07 125
19162.38 121
19163.69 127
19165.00 115
19166.31 100
19167.62 103
19168.93 126
19170.24 114
19171.55 117
19172.86 93
19174.17 105
19175.48 111
19176.78 112
19178.09 98
19179.40 124
19180.71 102
19182.02 152
19183.33 108
19184.64 125
19185.95 112
19187.26 108
19188.57 99
19189.88 103
19191.19 109
19192.50 123
19193.81 131
19195.12 110
19196.43 119
19197.74 102
19199.05 140
19200.36 97
19201.67 114
19202.98 110
19204.29 133
19205.60 101
19206.91 128
19208.22 116
19209.53 108
19210.84 115
19212.15 114
19213.47 120
19214.78 96
19216.09 121
19217.40 105
19218.71 110
19220.02 113
19221.33 131
19222.64 122
19223.95 109
19225.26 85
19226.57 99
19227.89 98
19229.20 107
19230.51 112
19231.82 119
19233.13 101
19234.44 116
19235.75 128
19237.06 118
19238.38 117
19239.69 98
19241.00 130
19242.31 89
19243.62 107
19244.93 107
19246.25 120
19247.56 104
19248.87 111
19250.18 91
19251.49 112
19252.81 126
19254.12 137
19255.43 119
19256.74 101
19258.05 118
19259.37 111
19260.68 117
19261.99 110
19263.30 129
19264.62 106
19265.93 129
19267.24 109
19268.55 107
19269.87 99
19271.18 111
19272.49 141
19273.80 125
19275.12 105
19276.43 118
19277.74 138
19279.05 114
19280.37 110
19281.68 114
19282.99 105
19284.31 95
19285.62 140
19286.93 130
19288.25 115
19289.56 130
19290.87 105
19292.19 118
19293.50 103
19294.81 98
19296.13 108
19297.44 117
19298.75 106
19300.07 100
19301.38 98
19302.69 115
19304.01 121
19305.32 121
19306.64 103
19307.95 122
19309.26 111
19310.58 141
19311.89 119
19313.21 125
19314.52 105
19315.83 116
19317.15 135
19318.46 101
19319.78 118
19321.09 112
19322.41 100
19323.72 109
19325.03 117
19326.35 115
19327.66 114
19328.98 128
19330.29 128
19331.61 134
19332.92 98
19334.24 104
19335.55 136
19336.87 138
19338.18 101
19339.50 101
19340.81 117
19342.13 124
19343.44 101
19344.76 122
19346.07 107
19347.39 138
19348.70 106
19350.02 96
19351.33 111
19352.65 121
19353.96 102
19355.28 108
19356.59 115
19357.91 90
19359.23 113
19360.54 109
19361.86 119
19363.17 105
19364.49 112
19365.80 86
19367.12 104
19368.44 130
19369.75 109
19371.07 93
19372.38 111
19373.70 101
19375.02 108
19376.33 112
19377.65 116
19378.97 121
19380.28 123
19381.60 124
19382.91 124
19384.23 102
19385.55 99
19386.86 117
19388.18 115
19389.50 115
19390.81 100
19392.13 108
19393.45 123
19394.76 110
19396.08 113
19397.40 89
19398.72 96
19400.03 110
19401.35 109
19402.67 100
19403.98 105
19405.30 100
19406.62 127
19407.94 128
19409.25 112
19410.57 111
19411.89 102
19413.20 101
19414.52 115
19415.84 96
19417.16 90
19418.48 108
19419.79 91
19421.11 106
19422.43 95
19423.75 98
19425.06 104
19426.38 112
19427.70 115
19429.02 112
19430.34 119
19431.65 112
19432.97 115
19434.29 110
19435.61 101
19436.93 100
19438.25 116
19439.56 97
19440.88 121
19442.20 109
19443.52 144
19444.84 121
19446.16 121
19447.47 107
19448.79 102
19450.11 98
19451.43 99
19452.75 95
19454.07 106
19455.39 113
19456.71 97
19458.03 104
19459.34 84
19460.66 109
19461.98 99
19463.30 102
19464.62 126
19465.94 119
19467.26 103
19468.58 100
19469.90 121
19471.22 113
19472.54 109
19473.86 125
19475.18 94
19476.50 88
19477.82 92
19479.14 112
19480.46 101
19481.78 97
19483.10 98
19484.42 112
19485.73 120
19487.05 108
19488.37 99
19489.70 112
19491.02 109
19492.34 104
19493.66 113
19494.98 123
19496.30 110
19497.62 117
19498.94 95
19500.26 129
19501.58 95
19502.90 109
19504.22 126
19505.54 114
19506.86 97
19508.18 93
19509.50 118
19510.82 105
19512.14 93
19513.46 101
19514.78 129
19516.11 113
19517.43 112
19518.75 100
19520.07 119
19521.39 118
19522.71 133
19524.03 108
19525.35 107
19526.68 102
19528.00 108
19529.32 121
19530.64 105
19531.96 127
19533.28 138
19534.60 127
19535.93 119
19537.25 94
19538.57 102
19539.89 115
19541.21 135
19542.53 116
19543.86 115
19545.18 115
19546.50 110
19547.82 114
19549.14 93
19550.47 100
19551.79 105
19553.11 98
19554.43 119
19555.76 93
19557.08 110
19558.40 87
19559.72 107
19561.05 116
19562.37 103
19563.69 101
19565.01 99
19566.34 108
19567.66 98
19568.98 111
19570.30 101
19571.63 118
19572.95 105
19574.27 114
19575.60 116
19576.92 107
19578.24 101
19579.57 122
19580.89 98
19582.21 107
19583.54 114
19584.86 127
19586.18 104
19587.51 119
19588.83 100
19590.15 98
19591.48 112
19592.80 103
19594.12 96
19595.45 71
19596.77 114
19598.09 101
19599.42 126
19600.74 121
19602.07 109
19603.39 104
19604.71 106
19606.04 87
19607.36 114
19608.69 99
19610.01 82
19611.33 112
19612.66 105
19613.98 99
19615.31 115
19616.63 118
19617.96 103
19619.28 107
19620.60 122
19621.93 114
19623.25 123
19624.58 92
19625.90 102
19627.23 103
19628.55 110
19629.88 103
19631.20 119
19632.53 111
19633.85 115
19635.18 81
19636.50 101
19637.83 85
19639.15 107
19640.48 98
19641.80 90
19643.13 95
19644.45 122
19645.78 96
19647.10 105
19648.43 128
19649.76 112
19651.08 118
19652.41 107
19653.73 122
19655.06 89
19656.38 105
19657.71 100
19659.04 120
19660.36 94
19661.69 108
19663.01 110
19664.34 119
19665.67 95
19666.99 84
19668.32 113
19669.64 98
19670.97 114
19672.30 123
19673.62 120
19674.95 97
19676.28 110
19677.60 105
19678.93 122
19680.25 103
19681.58 115
19682.91 103
19684.23 119
19685.56 117
19686.89 133
19688.22 100
19689.54 103
19690.87 96
19692.20 92
19693.52 108
19694.85 96
19696.18 113
19697.50 107
19698.83 121
19700.16 100
19701.49 112
19702.81 97
19704.14 94
19705.47 115
19706.80 115
19708.12 111
19709.45 107
19710.78 92
19712.11 123
19713.43 108
19714.76 89
19716.09 114
19717.42 97
19718.74 110
19720.07 108
19721.40 122
19722.73 118
19724.06 93
19725.38 102
19726.71 113
19728.04 105
19729.37 118
19730.70 117
19732.03 97
19733.35 117
19734.68 87
19736.01 124
19737.34 112
19738.67 115
19740.00 88
19741.32 131
19742.65 96
19743.98 93
19745.31 101
19746.64 134
19747.97 123
19749.30 95
19750.63 106
19751.96 101
19753.28 113
19754.61 96
19755.94 92
19757.27 101
19758.60 111
19759.93 102
19761.26 113
19762.59 118
19763.92 96
19765.25 97
19766.58 134
19767.91 118
19769.24 88
19770.57 115
19771.90 116
19773.22 112
19774.55 101
19775.88 99
19777.21 81
19778.54 117
19779.87 97
19781.20 107
19782.53 92
19783.86 102
19785.19 137
19786.52 101
19787.85 99
19789.18 102
19790.51 140
19791.85 112
19793.18 108
19794.51 92
19795.84 104
19797.17 104
19798.50 104
19799.83 119
19801.16 95
19802.49 89
19803.82 110
19805.15 118
19806.48 118
19807.81 95
19809.14 112
19810.47 112
19811.81 96
19813.14 93
19814.47 102
19815.80 131
19817.13 99
19818.46 116
19819.79 133
19821.12 129
19822.45 121
19823.79 96
19825.12 88
19826.45 116
19827.78 101
19829.11 101
19830.44 123
19831.78 109
19833.11 121
19834.44 110
19835.77 115
19837.10 104
19838.43 104
19839.77 97
19841.10 98
19842.43 101
19843.76 117
19845.09 132
19846.43 109
19847.76 101
19849.09 115
19850.42 106
19851.76 126
19853.09 103
19854.42 103
19855.75 95
19857.09 96
19858.42 89
19859.75 71
19861.08 122
19862.42 86
19863.75 108
19865.08 91
19866.41 114
19867.75 104
19869.08 94
19870.41 95
19871.75 110
19873.08 111
19874.41 117
19875.75 107
19877.08 92
19878.41 103
19879.75 120
19881.08 110
19882.41 96
19883.75 106
19885.08 113
19886.41 109
19887.75 96
19889.08 119
19890.41 112
19891.75 106
19893.08 81
19894.41 109
19895.75 104
19897.08 106
19898.42 111
19899.75 115
19901.08 103
19902.42 98
19903.75 96
19905.09 80
19906.42 104
19907.75 90
19909.09 106
19910.42 99
19911.76 96
19913.09 105
19914.43 127
19915.76 93
19917.10 106
19918.43 101
19919.77 97
19921.10 120
19922.43 99
19923.77 101
19925.10 94
19926.44 116
19927.77 108
19929.11 96
19930.44 92
19931.78 112
19933.11 122
19934.45 101
19935.78 94
19937.12 108
19938.45 99
19939.79 129
19941.13 122
19942.46 118
19943.80 107
19945.13 104
19946.47 124
19947.80 96
19949.14 114
19950.47 104
19951.81 117
19953.15 98
19954.48 103
19955.82 95
19957.15 111
19958.49 144
19959.83 123
19961.16 118
19962.50 95
19963.83 113
19965.17 126
19966.51 116
19967.84 92
19969.18 111
19970.51 101
19971.85 118
19973.19 106
19974.52 90
19975.86 115
19977.20 114
19978.53 112
19979.87 102
19981.21 106
19982.54 132
19983.88 109
19985.22 96
19986.55 124
19987.89 107
19989.23 123
19990.57 96
19991.90 108
19993.24 108
19994.58 108
19995.91 99
19997.25 111
19998.59 98
19999.93 95
20001.26 106
20002.60 107
20003.94 117
20005.28 107
20006.61 95
20007.95 104
20009.29 137
20010.63 102
20011.96 93
20013.30 92
20014.64 131
20015.98 101
20017.31 107
20018.65 99
20019.99 108
20021.33 110
20022.67 96
20024.01 107
20025.34 96
20026.68 100
20028.02 109
20029.36 119
20030.70 96
20032.03 112
20033.37 114
20034.71 129
20036.05 89
20037.39 94
20038.73 111
20040.07 102
20041.40 123
20042.74 103
20044.08 84
20045.42 89
20046.76 120
20048.10 118
20049.44 125
20050.78 100
20052.12 111
20053.46 109
20054.79 110
20056.13 109
20057.47 104
20058.81 121
20060.15 101
20061.49 126
20062.83 100
20064.17 108
20065.51 112
20066.85 119
20068.19 99
20069.53 87
20070.87 114
20072.21 124
20073.55 104
20074.89 95
20076.23 84
20077.57 122
20078.91 113
20080.25 108
20081.59 112
20082.93 99
20084.27 118
20085.61 113
20086.95 106
20088.29 92
20089.63 106
20090.97 100
20092.31 123
20093.65 98
20094.99 104
20096.33 98
20097.67 125
20099.01 130
20100.35 90
20101.69 84
20103.03 89
20104.38 105
20105.72 109
20107.06 109
20108.40 80
20109.74 115
20111.08 99
20112.42 129
20113.76 87
20115.10 93
20116.45 88
20117.79 100
20119.13 90
20120.47 95
20121.81 90
20123.15 118
20124.49 101
20125.84 104
20127.18 108
20128.52 109
20129.86 121
20131.20 87
20132.54 113
20133.89 109
20135.23 98
20136.57 103
20137.91 114
20139.25 126
20140.60 115
