# Supplementary material for: MALDI-TOF MS typing enables the classification of brewing yeasts of the genus Saccharomyces to major beer styles
Source: PLoS One. 2017 Aug 9;12(8):e0181694. doi: 10.1371/journal.pone.0181694 (PMC5549903; doi:10.1371/journal.pone.0181694)
Supplement: S16 File — The directory includes 90 raw files and was zipped to “.zip”; the folder has three strains with 30 spectra per strain; S1 Text explains the raw files with an example and Table 1 represents the yeast strains used within the experiment. (ZIP) [file pone.0181694.s019.zip › 46-48/30675-174-OG-Alt-Alt-YPG-18h-E-E_2015-11-10__0_B10_1.dat]

2000.57 1982
2000.99 2046
2001.41 2020
2001.83 1879
2002.26 2059
2002.68 2171
2003.10 1963
2003.52 2099
2003.94 1925
2004.36 1915
2004.79 1790
2005.21 1912
2005.63 1794
2006.05 1919
2006.48 1919
2006.90 1893
2007.32 2088
2007.74 1988
2008.16 1985
2008.59 1821
2009.01 2037
2009.43 2107
2009.85 2154
2010.28 1993
2010.70 1986
2011.12 2040
2011.55 2134
2011.97 2012
2012.39 2021
2012.81 1843
2013.24 1858
2013.66 2004
2014.08 1855
2014.51 1683
2014.93 1892
2015.35 1849
2015.78 1696
2016.20 1915
2016.62 1910
2017.05 2008
2017.47 1978
2017.89 1940
2018.32 2036
2018.74 2034
2019.16 1896
2019.59 1924
2020.01 2045
2020.43 2014
2020.86 2044
2021.28 2035
2021.70 2080
2022.13 1936
2022.55 1999
2022.98 1908
2023.40 2075
2023.82 1963
2024.25 1912
2024.67 1818
2025.10 1906
2025.52 1973
2025.95 1968
2026.37 1841
2026.79 1923
2027.22 1897
2027.64 1897
2028.07 1892
2028.49 1900
2028.92 1881
2029.34 1932
2029.77 1841
2030.19 1895
2030.61 1831
2031.04 1870
2031.46 1935
2031.89 1907
2032.31 2014
2032.74 1984
2033.16 1899
2033.59 1877
2034.01 1981
2034.44 2014
2034.86 1941
2035.29 1905
2035.72 2155
2036.14 2043
2036.57 1941
2036.99 2053
2037.42 1929
2037.84 1929
2038.27 2005
2038.69 1983
2039.12 1876
2039.54 2104
2039.97 2127
2040.40 2062
2040.82 2041
2041.25 2015
2041.67 2110
2042.10 2085
2042.53 1951
2042.95 1935
2043.38 1982
2043.80 2128
2044.23 2004
2044.66 2054
2045.08 1903
2045.51 1796
2045.94 1796
2046.36 1866
2046.79 1854
2047.21 1917
2047.64 2037
2048.07 1877
2048.49 1816
2048.92 1988
2049.35 1951
2049.77 2026
2050.20 1940
2050.63 1874
2051.06 2040
2051.48 1966
2051.91 1906
2052.34 2047
2052.76 1853
2053.19 1901
2053.62 1857
2054.04 1906
2054.47 1919
2054.90 1898
2055.33 1934
2055.75 1925
2056.18 1996
2056.61 2026
2057.04 2095
2057.46 2088
2057.89 1935
2058.32 1926
2058.75 1978
2059.17 2015
2059.60 1917
2060.03 2086
2060.46 2127
2060.89 1919
2061.31 1907
2061.74 1910
2062.17 1972
2062.60 2093
2063.03 2028
2063.45 2113
2063.88 2111
2064.31 2301
2064.74 2221
2065.17 2272
2065.60 2260
2066.02 2478
2066.45 2547
2066.88 2388
2067.31 2260
2067.74 2333
2068.17 2304
2068.60 2180
2069.02 2119
2069.45 1924
2069.88 2113
2070.31 2008
2070.74 1868
2071.17 1884
2071.60 2131
2072.03 1987
2072.46 2001
2072.89 1890
2073.31 1926
2073.74 1891
2074.17 2109
2074.60 1993
2075.03 1958
2075.46 2188
2075.89 1930
2076.32 2126
2076.75 2145
2077.18 2007
2077.61 1904
2078.04 1881
2078.47 2045
2078.90 2195
2079.33 2143
2079.76 2113
2080.19 2118
2080.62 2081
2081.05 2156
2081.48 2187
2081.91 2094
2082.34 2070
2082.77 2204
2083.20 2064
2083.63 2062
2084.06 2002
2084.49 1904
2084.92 1873
2085.35 2022
2085.78 2054
2086.21 1998
2086.64 2073
2087.07 1967
2087.50 2064
2087.93 2073
2088.36 1906
2088.80 2075
2089.23 2117
2089.66 2104
2090.09 2042
2090.52 2000
2090.95 2045
2091.38 1903
2091.81 1980
2092.24 1958
2092.67 1940
2093.11 1991
2093.54 1964
2093.97 2003
2094.40 1769
2094.83 1940
2095.26 1897
2095.69 1854
2096.13 1767
2096.56 1818
2096.99 1891
2097.42 1864
2097.85 1754
2098.28 1879
2098.72 1707
2099.15 1795
2099.58 1834
2100.01 1717
2100.44 1674
2100.88 1620
2101.31 1747
2101.74 1810
2102.17 1807
2102.60 1781
2103.04 1941
2103.47 1819
2103.90 1911
2104.33 1909
2104.77 1867
2105.20 1878
2105.63 1770
2106.06 1933
2106.50 1939
2106.93 1930
2107.36 1958
2107.79 1865
2108.23 2202
2108.66 2090
2109.09 2005
2109.53 1861
2109.96 1836
2110.39 1857
2110.83 1752
2111.26 1810
2111.69 1793
2112.12 1945
2112.56 1844
2112.99 1935
2113.42 2097
2113.86 1995
2114.29 1884
2114.72 1784
2115.16 1729
2115.59 1918
2116.03 1916
2116.46 1956
2116.89 1969
2117.33 1807
2117.76 1814
2118.19 1900
2118.63 1671
2119.06 1708
2119.50 1868
2119.93 1958
2120.36 1796
2120.80 1859
2121.23 1864
2121.67 1864
2122.10 1856
2122.53 1892
2122.97 1829
2123.40 1711
2123.84 1704
2124.27 1901
2124.71 1764
2125.14 2008
2125.58 1789
2126.01 1700
2126.45 1698
2126.88 1744
2127.31 1806
2127.75 1805
2128.18 1850
2128.62 1657
2129.05 1942
2129.49 1958
2129.92 1904
2130.36 1725
2130.79 1871
2131.23 1882
2131.66 1843
2132.10 1839
2132.54 1818
2132.97 1864
2133.41 1974
2133.84 1836
2134.28 1929
2134.71 1937
2135.15 1863
2135.58 1947
2136.02 1910
2136.45 1911
2136.89 2086
2137.33 1900
2137.76 2001
2138.20 2247
2138.63 2205
2139.07 1944
2139.51 2020
2139.94 1981
2140.38 2088
2140.81 1933
2141.25 1843
2141.69 2002
2142.12 1965
2142.56 1969
2143.00 1841
2143.43 1916
2143.87 1989
2144.30 1836
2144.74 1754
2145.18 1891
2145.61 1832
2146.05 1791
2146.49 1599
2146.92 1864
2147.36 1991
2147.80 1961
2148.24 1852
2148.67 1998
2149.11 1897
2149.55 2017
2149.98 2050
2150.42 2072
2150.86 2007
2151.29 2223
2151.73 2274
2152.17 2257
2152.61 2241
2153.04 2305
2153.48 2271
2153.92 2135
2154.36 2184
2154.79 2110
2155.23 2109
2155.67 2056
2156.11 1964
2156.54 2024
2156.98 2159
2157.42 1983
2157.86 1887
2158.30 2004
2158.73 1943
2159.17 1917
2159.61 2058
2160.05 2109
2160.49 2068
2160.92 2162
2161.36 2127
2161.80 2112
2162.24 2084
2162.68 1968
2163.12 2021
2163.55 1975
2163.99 1982
2164.43 1935
2164.87 2039
2165.31 1932
2165.75 1901
2166.19 1942
2166.63 1940
2167.06 1893
2167.50 1813
2167.94 1834
2168.38 2071
2168.82 1926
2169.26 1940
2169.70 2071
2170.14 2230
2170.58 2164
2171.02 2201
2171.45 2164
2171.89 2216
2172.33 2281
2172.77 2295
2173.21 2099
2173.65 2324
2174.09 2333
2174.53 2426
2174.97 2332
2175.41 2400
2175.85 2508
2176.29 2507
2176.73 2309
2177.17 2408
2177.61 2362
2178.05 2310
2178.49 2212
2178.93 2298
2179.37 2078
2179.81 2028
2180.25 2089
2180.69 2067
2181.13 1996
2181.57 2122
2182.01 2074
2182.45 2058
2182.89 2076
2183.33 2050
2183.77 2043
2184.21 2015
2184.65 2029
2185.09 1960
2185.53 2042
2185.97 2066
2186.42 2002
2186.86 1895
2187.30 2105
2187.74 2350
2188.18 2208
2188.62 2025
2189.06 2072
2189.50 2080
2189.94 2187
2190.38 2159
2190.83 2138
2191.27 2086
2191.71 1988
2192.15 2023
2192.59 2214
2193.03 2036
2193.47 2018
2193.92 2002
2194.36 2115
2194.80 1993
2195.24 2095
2195.68 2115
2196.12 2280
2196.57 2256
2197.01 2203
2197.45 2040
2197.89 2204
2198.33 2090
2198.78 2235
2199.22 2014
2199.66 2091
2200.10 2094
2200.54 2136
2200.99 2114
2201.43 2001
2201.87 1933
2202.31 1870
2202.76 1993
2203.20 1935
2203.64 2111
2204.08 2178
2204.53 2119
2204.97 1996
2205.41 1822
2205.85 1902
2206.30 1982
2206.74 2108
2207.18 2211
2207.62 2005
2208.07 1947
2208.51 1890
2208.95 2016
2209.40 2095
2209.84 2084
2210.28 1915
2210.73 2110
2211.17 2043
2211.61 1922
2212.06 1930
2212.50 2028
2212.94 1944
2213.39 1848
2213.83 1912
2214.27 1992
2214.72 1991
2215.16 1958
2215.60 1854
2216.05 1953
2216.49 1988
2216.94 2042
2217.38 1946
2217.82 1827
2218.27 1846
2218.71 1893
2219.16 1731
2219.60 1920
2220.04 2017
2220.49 1951
2220.93 1838
2221.38 1854
2221.82 1842
2222.27 1927
2222.71 1958
2223.15 2166
2223.60 2082
2224.04 2049
2224.49 2174
2224.93 2206
2225.38 2170
2225.82 2025
2226.27 1994
2226.71 1972
2227.16 2002
2227.60 2196
2228.05 2277
2228.49 2216
2228.94 2175
2229.38 2270
2229.83 2097
2230.27 2161
2230.72 2358
2231.16 2167
2231.61 2084
2232.05 2035
2232.50 2208
2232.94 2301
2233.39 2345
2233.83 2296
2234.28 2253
2234.73 2365
2235.17 2271
2235.62 2394
2236.06 2141
2236.51 2317
2236.95 2199
2237.40 2053
2237.85 2094
2238.29 2087
2238.74 2007
2239.18 2006
2239.63 2082
2240.08 2074
2240.52 2057
2240.97 1929
2241.42 1930
2241.86 1847
2242.31 1729
2242.75 1733
2243.20 1813
2243.65 1836
2244.09 1744
2244.54 1725
2244.99 1783
2245.43 1814
2245.88 1923
2246.33 1845
2246.77 1844
2247.22 1823
2247.67 1949
2248.12 1945
2248.56 1948
2249.01 2012
2249.46 1954
2249.90 2042
2250.35 1979
2250.80 1851
2251.24 2019
2251.69 1982
2252.14 1958
2252.59 1868
2253.03 1836
2253.48 1902
2253.93 1918
2254.38 1971
2254.82 1886
2255.27 1892
2255.72 1963
2256.17 1901
2256.62 2052
2257.06 1983
2257.51 1831
2257.96 1839
2258.41 1783
2258.86 1871
2259.30 1761
2259.75 1761
2260.20 1906
2260.65 1974
2261.10 1932
2261.54 1973
2261.99 1945
2262.44 2046
2262.89 1866
2263.34 2171
2263.79 2277
2264.23 2199
2264.68 2154
2265.13 2234
2265.58 2079
2266.03 1963
2266.48 2245
2266.93 2156
2267.38 2102
2267.82 2131
2268.27 2009
2268.72 2065
2269.17 2045
2269.62 2099
2270.07 2091
2270.52 2022
2270.97 2267
2271.42 2220
2271.87 2058
2272.32 2090
2272.77 2078
2273.22 2114
2273.66 2289
2274.11 2213
2274.56 2063
2275.01 2048
2275.46 2027
2275.91 2089
2276.36 1887
2276.81 1810
2277.26 2005
2277.71 2044
2278.16 1949
2278.61 1995
2279.06 1863
2279.51 1889
2279.96 2030
2280.41 2061
2280.86 1908
2281.31 1954
2281.76 2000
2282.21 1862
2282.66 1907
2283.11 1799
2283.56 1940
2284.02 2082
2284.47 2179
2284.92 1906
2285.37 1962
2285.82 1872
2286.27 1808
2286.72 1905
2287.17 2048
2287.62 1940
2288.07 2021
2288.52 2203
2288.97 2376
2289.42 2445
2289.88 2544
2290.33 2592
2290.78 2587
2291.23 2735
2291.68 2863
2292.13 2858
2292.58 3039
2293.03 2886
2293.49 2670
2293.94 2888
2294.39 2678
2294.84 2567
2295.29 2508
2295.74 2343
2296.20 2277
2296.65 2240
2297.10 2306
2297.55 2107
2298.00 2089
2298.46 2147
2298.91 2150
2299.36 2006
2299.81 1921
2300.26 1817
2300.72 1902
2301.17 1853
2301.62 1827
2302.07 1974
2302.52 1972
2302.98 2047
2303.43 1864
2303.88 1927
2304.33 1782
2304.79 1719
2305.24 1778
2305.69 1901
2306.14 1840
2306.60 1904
2307.05 2098
2307.50 1890
2307.96 2075
2308.41 2205
2308.86 2199
2309.31 2307
2309.77 2413
2310.22 2295
2310.67 2341
2311.13 2327
2311.58 2326
2312.03 2241
2312.49 2344
2312.94 2233
2313.39 2260
2313.85 2007
2314.30 2079
2314.75 2100
2315.21 2238
2315.66 2187
2316.12 1980
2316.57 2018
2317.02 1979
2317.48 1822
2317.93 2177
2318.38 2276
2318.84 2171
2319.29 2086
2319.75 2123
2320.20 2072
2320.65 2178
2321.11 2127
2321.56 2102
2322.02 2233
2322.47 2148
2322.93 2092
2323.38 2036
2323.83 2059
2324.29 2149
2324.74 2241
2325.20 2100
2325.65 2254
2326.11 2205
2326.56 2159
2327.02 2123
2327.47 2205
2327.93 2350
2328.38 2256
2328.84 2230
2329.29 2336
2329.75 2459
2330.20 2323
2330.66 2412
2331.11 2467
2331.57 2637
2332.02 2456
2332.48 2408
2332.93 2310
2333.39 2443
2333.84 2160
2334.30 2151
2334.75 2120
2335.21 1972
2335.67 1972
2336.12 2087
2336.58 1928
2337.03 1809
2337.49 1980
2337.94 2027
2338.40 1834
2338.86 1937
2339.31 2058
2339.77 2038
2340.22 2158
2340.68 2124
2341.14 2082
2341.59 2110
2342.05 2097
2342.50 2017
2342.96 1935
2343.42 1859
2343.87 2082
2344.33 2076
2344.79 1990
2345.24 1955
2345.70 2064
2346.16 1999
2346.61 2049
2347.07 2041
2347.53 2113
2347.98 2135
2348.44 2093
2348.90 2187
2349.35 2152
2349.81 2032
2350.27 2171
2350.72 2041
2351.18 1906
2351.64 1967
2352.10 2004
2352.55 2060
2353.01 2011
2353.47 2031
2353.93 2059
2354.38 1981
2354.84 2105
2355.30 2015
2355.76 2157
2356.21 1900
2356.67 1813
2357.13 1882
2357.59 1934
2358.04 1967
2358.50 2032
2358.96 2061
2359.42 1800
2359.87 2024
2360.33 1960
2360.79 2089
2361.25 2089
2361.71 2132
2362.17 2072
2362.62 2076
2363.08 2026
2363.54 2166
2364.00 2335
2364.46 2323
2364.92 2092
2365.37 2070
2365.83 2149
2366.29 2271
2366.75 2274
2367.21 2107
2367.67 2111
2368.13 2046
2368.58 1992
2369.04 2194
2369.50 2159
2369.96 2305
2370.42 2235
2370.88 2218
2371.34 2228
2371.80 2033
2372.26 2085
2372.72 2173
2373.17 2059
2373.63 2089
2374.09 2070
2374.55 2162
2375.01 2343
2375.47 2225
2375.93 2284
2376.39 2384
2376.85 2747
2377.31 2747
2377.77 2471
2378.23 2524
2378.69 2411
2379.15 2556
2379.61 2403
2380.07 2377
2380.53 2261
2380.99 2267
2381.45 2258
2381.91 2254
2382.37 2212
2382.83 2293
2383.29 2156
2383.75 2154
2384.21 2211
2384.67 2115
2385.13 2023
2385.59 1998
2386.05 2003
2386.51 2102
2386.97 2137
2387.43 2209
2387.89 2220
2388.35 2035
2388.82 2050
2389.28 2010
2389.74 2105
2390.20 2017
2390.66 2146
2391.12 2003
2391.58 1999
2392.04 2046
2392.50 2047
2392.96 2100
2393.42 2105
2393.89 2062
2394.35 2010
2394.81 2016
2395.27 2001
2395.73 1976
2396.19 1836
2396.65 1851
2397.12 2030
2397.58 1904
2398.04 1879
2398.50 2063
2398.96 1843
2399.42 1936
2399.89 1973
2400.35 1899
2400.81 2059
2401.27 1831
2401.73 1909
2402.20 1757
2402.66 1896
2403.12 1750
2403.58 1803
2404.04 1779
2404.51 1850
2404.97 1861
2405.43 1891
2405.89 2027
2406.36 1913
2406.82 1901
2407.28 1969
2407.74 1953
2408.21 1928
2408.67 1863
2409.13 1961
2409.59 1835
2410.06 1850
2410.52 1900
2410.98 1879
2411.45 1835
2411.91 1742
2412.37 1761
2412.84 1823
2413.30 1879
2413.76 1851
2414.22 1951
2414.69 1968
2415.15 2029
2415.61 2155
2416.08 2177
2416.54 2371
2417.00 2226
2417.47 2112
2417.93 2293
2418.40 2511
2418.86 2415
2419.32 2480
2419.79 2514
2420.25 2340
2420.71 2305
2421.18 2495
2421.64 2347
2422.11 2240
2422.57 2204
2423.03 2109
2423.50 2082
2423.96 2027
2424.43 2131
2424.89 2180
2425.35 2041
2425.82 1942
2426.28 1947
2426.75 2021
2427.21 2037
2427.68 1848
2428.14 1863
2428.61 1985
2429.07 1886
2429.54 1990
2430.00 2020
2430.46 1975
2430.93 2061
2431.39 1937
2431.86 1913
2432.32 1863
2432.79 1929
2433.25 2076
2433.72 2075
2434.18 2132
2434.65 1968
2435.11 1986
2435.58 1980
2436.04 1874
2436.51 1999
2436.98 2213
2437.44 2187
2437.91 2103
2438.37 2055
2438.84 2106
2439.30 1998
2439.77 2113
2440.23 2088
2440.70 2009
2441.17 2027
2441.63 2152
2442.10 2129
2442.56 2339
2443.03 2188
2443.50 2031
2443.96 2068
2444.43 2061
2444.89 2071
2445.36 2047
2445.83 2043
2446.29 2032
2446.76 1924
2447.23 1874
2447.69 1908
2448.16 1908
2448.62 1907
2449.09 1754
2449.56 1830
2450.02 1875
2450.49 1896
2450.96 1794
2451.42 1823
2451.89 1941
2452.36 1964
2452.82 1908
2453.29 1939
2453.76 2020
2454.23 1837
2454.69 1768
2455.16 1804
2455.63 1802
2456.09 1823
2456.56 1948
2457.03 1891
2457.50 1866
2457.96 2057
2458.43 2104
2458.90 1932
2459.37 1835
2459.83 1754
2460.30 1840
2460.77 2006
2461.24 1721
2461.70 1753
2462.17 1934
2462.64 1916
2463.11 1947
2463.58 1829
2464.04 1862
2464.51 1849
2464.98 1721
2465.45 1782
2465.92 1770
2466.38 1858
2466.85 1943
2467.32 1833
2467.79 1781
2468.26 1943
2468.73 1995
2469.19 1994
2469.66 1798
2470.13 2057
2470.60 1921
2471.07 1857
2471.54 1942
2472.01 1918
2472.47 1892
2472.94 1826
2473.41 1730
2473.88 1728
2474.35 1809
2474.82 1878
2475.29 1792
2475.76 1855
2476.23 1905
2476.70 1895
2477.16 1860
2477.63 1829
2478.10 2061
2478.57 2042
2479.04 1927
2479.51 1964
2479.98 1822
2480.45 1850
2480.92 1909
2481.39 1875
2481.86 1906
2482.33 1966
2482.80 1921
2483.27 1799
2483.74 1727
2484.21 1851
2484.68 1824
2485.15 1785
2485.62 1795
2486.09 1809
2486.56 1734
2487.03 1855
2487.50 2016
2487.97 1831
2488.44 1784
2488.91 1802
2489.38 1847
2489.85 1937
2490.32 1978
2490.79 2028
2491.26 1854
2491.73 1960
2492.20 1939
2492.67 2068
2493.14 2209
2493.61 2140
2494.09 2158
2494.56 2246
2495.03 2223
2495.50 2114
2495.97 2228
2496.44 2235
2496.91 2044
2497.38 2127
2497.85 2270
2498.32 2047
2498.80 2117
2499.27 1961
2499.74 2094
2500.21 2149
2500.68 2015
2501.15 1921
2501.62 1955
2502.10 1873
2502.57 2005
2503.04 2019
2503.51 1937
2503.98 2110
2504.45 2012
2504.93 1901
2505.40 1884
2505.87 1969
2506.34 2020
2506.81 1958
2507.29 1966
2507.76 1931
2508.23 1988
2508.70 2045
2509.17 1951
2509.65 2041
2510.12 2173
2510.59 2197
2511.06 2190
2511.54 2103
2512.01 2185
2512.48 2235
2512.95 2133
2513.43 2136
2513.90 2082
2514.37 2010
2514.84 2088
2515.32 2268
2515.79 2228
2516.26 2066
2516.74 1943
2517.21 1995
2517.68 2094
2518.16 1993
2518.63 2119
2519.10 2207
2519.57 2113
2520.05 1976
2520.52 1957
2520.99 1991
2521.47 1974
2521.94 1888
2522.42 1816
2522.89 1837
2523.36 1724
2523.84 1842
2524.31 1827
2524.78 1858
2525.26 1854
2525.73 1914
2526.20 1938
2526.68 1858
2527.15 1885
2527.63 1927
2528.10 1969
2528.57 1910
2529.05 1903
2529.52 1841
2530.00 2036
2530.47 2029
2530.95 1973
2531.42 1965
2531.89 1975
2532.37 1985
2532.84 2000
2533.32 2245
2533.79 2208
2534.27 1922
2534.74 1933
2535.22 1964
2535.69 1900
2536.17 1860
2536.64 1905
2537.11 2015
2537.59 2155
2538.06 1904
2538.54 1887
2539.01 1986
2539.49 1986
2539.97 2099
2540.44 2231
2540.92 2136
2541.39 2111
2541.87 2220
2542.34 2040
2542.82 2104
2543.29 2140
2543.77 2003
2544.24 1971
2544.72 2006
2545.19 2133
2545.67 2068
2546.15 2055
2546.62 2217
2547.10 2159
2547.57 2196
2548.05 2244
2548.52 2238
2549.00 2307
2549.48 2066
2549.95 2289
2550.43 2297
2550.91 2282
2551.38 2275
2551.86 2064
2552.33 2179
2552.81 2246
2553.29 2178
2553.76 2269
2554.24 2278
2554.72 2146
2555.19 2115
2555.67 2078
2556.15 2043
2556.62 2169
2557.10 2015
2557.58 2112
2558.05 1963
2558.53 1797
2559.01 1799
2559.48 2012
2559.96 1886
2560.44 1763
2560.91 1789
2561.39 1994
2561.87 2032
2562.35 1745
2562.82 1812
2563.30 1872
2563.78 1886
2564.26 1939
2564.73 1790
2565.21 1877
2565.69 1994
2566.17 1993
2566.64 1805
2567.12 1686
2567.60 1909
2568.08 1919
2568.55 1814
2569.03 1762
2569.51 1867
2569.99 1858
2570.47 1925
2570.94 1779
2571.42 1889
2571.90 1891
2572.38 1973
2572.86 1752
2573.33 1874
2573.81 1758
2574.29 1683
2574.77 1788
2575.25 1790
2575.73 1753
2576.20 1719
2576.68 1776
2577.16 1828
2577.64 1907
2578.12 1977
2578.60 1819
2579.08 1839
2579.56 1753
2580.03 1804
2580.51 2050
2580.99 1898
2581.47 1886
2581.95 1793
2582.43 1959
2582.91 1928
2583.39 1868
2583.87 1873
2584.35 1867
2584.83 1752
2585.30 1924
2585.78 1913
2586.26 1786
2586.74 1821
2587.22 1781
2587.70 2031
2588.18 1957
2588.66 1931
2589.14 1934
2589.62 1991
2590.10 2009
2590.58 1860
2591.06 1982
2591.54 1981
2592.02 1942
2592.50 1964
2592.98 1922
2593.46 1926
2593.94 1903
2594.42 1947
2594.90 1941
2595.38 1931
2595.86 1916
2596.34 1919
2596.82 1942
2597.30 1953
2597.78 1780
2598.26 1800
2598.74 1793
2599.23 1754
2599.71 1821
2600.19 1764
2600.67 1678
2601.15 1798
2601.63 1827
2602.11 1847
2602.59 1764
2603.07 1799
2603.55 1781
2604.03 1965
2604.52 1744
2605.00 1833
2605.48 1748
2605.96 1891
2606.44 2018
2606.92 1951
2607.40 1895
2607.88 2010
2608.37 1854
2608.85 1874
2609.33 1746
2609.81 1921
2610.29 2010
2610.77 2058
2611.26 1976
2611.74 1933
2612.22 1918
2612.70 1815
2613.18 1927
2613.67 1945
2614.15 1778
2614.63 1847
2615.11 1860
2615.59 1893
2616.08 1944
2616.56 1987
2617.04 2093
2617.52 2138
2618.01 2016
2618.49 2003
2618.97 1920
2619.45 1932
2619.93 2057
2620.42 2021
2620.90 1897
2621.38 2008
2621.87 1997
2622.35 1987
2622.83 2056
2623.31 2041
2623.80 1797
2624.28 1930
2624.76 1868
2625.25 1866
2625.73 2009
2626.21 1971
2626.70 2026
2627.18 1923
2627.66 1828
2628.15 1841
2628.63 2077
2629.11 2068
2629.60 1952
2630.08 1850
2630.56 1962
2631.05 2006
2631.53 1960
2632.01 1949
2632.50 2202
2632.98 2096
2633.46 2064
2633.95 1892
2634.43 1913
2634.92 1809
2635.40 1886
2635.88 1926
2636.37 1852
2636.85 1976
2637.34 1818
2637.82 1824
2638.31 1845
2638.79 1804
2639.27 1777
2639.76 1952
2640.24 1959
2640.73 2011
2641.21 1825
2641.70 1803
2642.18 1997
2642.67 1887
2643.15 1895
2643.63 1807
2644.12 1946
2644.60 2000
2645.09 1978
2645.57 1850
2646.06 1903
2646.54 1842
2647.03 1860
2647.51 1943
2648.00 1861
2648.48 1832
2648.97 1844
2649.46 1787
2649.94 1985
2650.43 1881
2650.91 1872
2651.40 1857
2651.88 1945
2652.37 1819
2652.85 1907
2653.34 1757
2653.82 1849
2654.31 1936
2654.80 1739
2655.28 1797
2655.77 1947
2656.25 1756
2656.74 1778
2657.23 1737
2657.71 1802
2658.20 1827
2658.68 1890
2659.17 1920
2659.66 1757
2660.14 1702
2660.63 1790
2661.11 1865
2661.60 1971
2662.09 1735
2662.57 1765
2663.06 1836
2663.55 1809
2664.03 1889
2664.52 2016
2665.01 1860
2665.49 1796
2665.98 1769
2666.47 1809
2666.95 1816
2667.44 1850
2667.93 1917
2668.42 1859
2668.90 1766
2669.39 1921
2669.88 1857
2670.36 1815
2670.85 1999
2671.34 1968
2671.83 1879
2672.31 1934
2672.80 1895
2673.29 2053
2673.78 2167
2674.26 2420
2674.75 2355
2675.24 2469
2675.73 2457
2676.21 2399
2676.70 2342
2677.19 2399
2677.68 2452
2678.16 2418
2678.65 2350
2679.14 2214
2679.63 2288
2680.12 2205
2680.61 2171
2681.09 2062
2681.58 1938
2682.07 2045
2682.56 1964
2683.05 1984
2683.53 1968
2684.02 1999
2684.51 1913
2685.00 1866
2685.49 2009
2685.98 1776
2686.47 1917
2686.95 1839
2687.44 1760
2687.93 1931
2688.42 1804
2688.91 1966
2689.40 1916
2689.89 1708
2690.38 1802
2690.87 1836
2691.35 1762
2691.84 1755
2692.33 1893
2692.82 1891
2693.31 1993
2693.80 1877
2694.29 1735
2694.78 1853
2695.27 1844
2695.76 1948
2696.25 1958
2696.74 1756
2697.23 1884
2697.72 1834
2698.21 1898
2698.70 1919
2699.19 1871
2699.68 1906
2700.17 2002
2700.66 1905
2701.15 1963
2701.64 1984
2702.13 1974
2702.62 2080
2703.11 2054
2703.60 2196
2704.09 2055
2704.58 2050
2705.07 2045
2705.56 2020
2706.05 2120
2706.54 2192
2707.03 2130
2707.52 2098
2708.01 1997
2708.50 1921
2708.99 1971
2709.48 1898
2709.97 1837
2710.46 1907
2710.96 1852
2711.45 1947
2711.94 1835
2712.43 1905
2712.92 1991
2713.41 1847
2713.90 1788
2714.39 1791
2714.88 1853
2715.38 1798
2715.87 2025
2716.36 1975
2716.85 1839
2717.34 1857
2717.83 1880
2718.32 1849
2718.82 1877
2719.31 1826
2719.80 1859
2720.29 1928
2720.78 2029
2721.27 1900
2721.77 1932
2722.26 2075
2722.75 2119
2723.24 2138
2723.73 2134
2724.23 2162
2724.72 2074
2725.21 2039
2725.70 2107
2726.19 2001
2726.69 1941
2727.18 2016
2727.67 1953
2728.16 1968
2728.66 1963
2729.15 1873
2729.64 1820
2730.13 1687
2730.63 1883
2731.12 1867
2731.61 1922
2732.11 1868
2732.60 1876
2733.09 1963
2733.58 1898
2734.08 1915
2734.57 1913
2735.06 1902
2735.56 1899
2736.05 1916
2736.54 1829
2737.04 2047
2737.53 2150
2738.02 1913
2738.52 1952
2739.01 2066
2739.50 2111
2740.00 2093
2740.49 2243
2740.98 2109
2741.48 1978
2741.97 1946
2742.46 1927
2742.96 1937
2743.45 1956
2743.95 2027
2744.44 1900
2744.93 1776
2745.43 1709
2745.92 1822
2746.42 1855
2746.91 1772
2747.40 1803
2747.90 1798
2748.39 1884
2748.89 1833
2749.38 1825
2749.88 1815
2750.37 1915
2750.86 1750
2751.36 1747
2751.85 1849
2752.35 1948
2752.84 2005
2753.34 1884
2753.83 1868
2754.33 1812
2754.82 1856
2755.32 2010
2755.81 1975
2756.31 1868
2756.80 1796
2757.30 1933
2757.79 1887
2758.29 1963
2758.78 2041
2759.28 1859
2759.77 1863
2760.27 1930
2760.76 1804
2761.26 1896
2761.75 1896
2762.25 1855
2762.75 1850
2763.24 1926
2763.74 1964
2764.23 1918
2764.73 1885
2765.22 1742
2765.72 1785
2766.22 1850
2766.71 1856
2767.21 1857
2767.70 1890
2768.20 1707
2768.70 1779
2769.19 1772
2769.69 1868
2770.18 1725
2770.68 1888
2771.18 1888
2771.67 1966
2772.17 1882
2772.67 1975
2773.16 1847
2773.66 1938
2774.16 2146
2774.65 2326
2775.15 2256
2775.65 2226
2776.14 2296
2776.64 2384
2777.14 2457
2777.63 2292
2778.13 2279
2778.63 2262
2779.12 2325
2779.62 2328
2780.12 2245
2780.62 2041
2781.11 2058
2781.61 1986
2782.11 1978
2782.60 1937
2783.10 1887
2783.60 1797
2784.10 1898
2784.59 1945
2785.09 1875
2785.59 1899
2786.09 1808
2786.58 1882
2787.08 1963
2787.58 1770
2788.08 1717
2788.58 1759
2789.07 1775
2789.57 1700
2790.07 1734
2790.57 1753
2791.07 1734
2791.56 1580
2792.06 1638
2792.56 1735
2793.06 1640
2793.56 1718
2794.06 1750
2794.55 1741
2795.05 1756
2795.55 1874
2796.05 1797
2796.55 1894
2797.05 1852
2797.55 1977
2798.04 1994
2798.54 2046
2799.04 2000
2799.54 1988
2800.04 2057
2800.54 1987
2801.04 1937
2801.54 1912
2802.04 1940
2802.53 2073
2803.03 2003
2803.53 1921
2804.03 1861
2804.53 2121
2805.03 2074
2805.53 2290
2806.03 2316
2806.53 2364
2807.03 2235
2807.53 2343
2808.03 2462
2808.53 2574
2809.03 2485
2809.53 2540
2810.03 2405
2810.53 2293
2811.03 2321
2811.53 2301
2812.03 2311
2812.53 2258
2813.03 2210
2813.53 2062
2814.03 2005
2814.53 1873
2815.03 1947
2815.53 1972
2816.03 1942
2816.53 2016
2817.03 2027
2817.53 1937
2818.03 1849
2818.53 1783
2819.03 1914
2819.53 2031
2820.03 2154
2820.53 2091
2821.03 1984
2821.53 1982
2822.03 1981
2822.54 2093
2823.04 2066
2823.54 2093
2824.04 1888
2824.54 1954
2825.04 2016
2825.54 1895
2826.04 1958
2826.54 1904
2827.05 1906
2827.55 1919
2828.05 2022
2828.55 1790
2829.05 1751
2829.55 1899
2830.05 1822
2830.56 1875
2831.06 1815
2831.56 1794
2832.06 1773
2832.56 1817
2833.06 1842
2833.57 1705
2834.07 1694
2834.57 1940
2835.07 1831
2835.57 1899
2836.08 1939
2836.58 2103
2837.08 2002
2837.58 1932
2838.09 1992
2838.59 2100
2839.09 1921
2839.59 1894
2840.09 1916
2840.60 1990
2841.10 2106
2841.60 2024
2842.11 2022
2842.61 1976
2843.11 2092
2843.61 1971
2844.12 1895
2844.62 1756
2845.12 1798
2845.62 1808
2846.13 1969
2846.63 1958
2847.13 1940
2847.64 2114
2848.14 2044
2848.64 2022
2849.15 2031
2849.65 2099
2850.15 2193
2850.66 2118
2851.16 2056
2851.66 2005
2852.17 1953
2852.67 1821
2853.17 1910
2853.68 1843
2854.18 1777
2854.69 1885
2855.19 1901
2855.69 1847
2856.20 1749
2856.70 1772
2857.20 1902
2857.71 1773
2858.21 1900
2858.72 1744
2859.22 1796
2859.73 1824
2860.23 2021
2860.73 1917
2861.24 1981
2861.74 1971
2862.25 1900
2862.75 1831
2863.26 1878
2863.76 1662
2864.27 1700
2864.77 1726
2865.27 1676
2865.78 1698
2866.28 1584
2866.79 1671
2867.29 1664
2867.80 1621
2868.30 1632
2868.81 1744
2869.31 1720
2869.82 1729
2870.32 1725
2870.83 1741
2871.33 1854
2871.84 1729
2872.34 1928
2872.85 1893
2873.36 1812
2873.86 1906
2874.37 1904
2874.87 1964
2875.38 1998
2875.88 1984
2876.39 1854
2876.89 1901
2877.40 2010
2877.91 1878
2878.41 1858
2878.92 1913
2879.42 1819
2879.93 1976
2880.44 1965
2880.94 1851
2881.45 1875
2881.95 1946
2882.46 1835
2882.97 1892
2883.47 1764
2883.98 1852
2884.49 1884
2884.99 1912
2885.50 1955
2886.00 2092
2886.51 1942
2887.02 1922
2887.52 1975
2888.03 2055
2888.54 2044
2889.04 2155
2889.55 2219
2890.06 2180
2890.57 1979
2891.07 2007
2891.58 2030
2892.09 1939
2892.59 1904
2893.10 1915
2893.61 1981
2894.12 2087
2894.62 2220
2895.13 2271
2895.64 2329
2896.14 2229
2896.65 2255
2897.16 2273
2897.67 2332
2898.17 2334
2898.68 2509
2899.19 2414
2899.70 2298
2900.21 2296
2900.71 2302
2901.22 2311
2901.73 2259
2902.24 2157
2902.74 2084
2903.25 2022
2903.76 2166
2904.27 2369
2904.78 2270
2905.29 2051
2905.79 2123
2906.30 2159
2906.81 2200
2907.32 2332
2907.83 2154
2908.34 1979
2908.84 1877
2909.35 1960
2909.86 1958
2910.37 1986
2910.88 1957
2911.39 1823
2911.90 1843
2912.40 1935
2912.91 1873
2913.42 1850
2913.93 1887
2914.44 1957
2914.95 1825
2915.46 1807
2915.97 1749
2916.48 1889
2916.99 1913
2917.50 1874
2918.00 1910
2918.51 1870
2919.02 1883
2919.53 1833
2920.04 1904
2920.55 1784
2921.06 1749
2921.57 1979
2922.08 2083
2922.59 1808
2923.10 1961
2923.61 1935
2924.12 1947
2924.63 1993
2925.14 1957
2925.65 1965
2926.16 1852
2926.67 2090
2927.18 2179
2927.69 2043
2928.20 1979
2928.71 1950
2929.22 2139
2929.73 2025
2930.24 1770
2930.75 1890
2931.26 1725
2931.77 1807
2932.28 1806
2932.79 1617
2933.30 1697
2933.82 1845
2934.33 1857
2934.84 1806
2935.35 1875
2935.86 2016
2936.37 1924
2936.88 2048
2937.39 2137
2937.90 2081
2938.41 1946
2938.92 2092
2939.44 2138
2939.95 2105
2940.46 2134
2940.97 2233
2941.48 2368
2941.99 2245
2942.50 2180
2943.02 2040
2943.53 2021
2944.04 1971
2944.55 2050
2945.06 2075
2945.57 2121
2946.09 2259
2946.60 1972
2947.11 2158
2947.62 2282
2948.13 2224
2948.64 2163
2949.16 2187
2949.67 2073
2950.18 1986
2950.69 1910
2951.21 1870
2951.72 1962
2952.23 1871
2952.74 1827
2953.25 1847
2953.77 1798
2954.28 1985
2954.79 1902
2955.30 1854
2955.82 1832
2956.33 1773
2956.84 1869
2957.36 2001
2957.87 1926
2958.38 1733
2958.89 1744
2959.41 1764
2959.92 1915
2960.43 2011
2960.95 1796
2961.46 1911
2961.97 2045
2962.49 2132
2963.00 2013
2963.51 1967
2964.03 2059
2964.54 2093
2965.05 1994
2965.57 1992
2966.08 2115
2966.59 1915
2967.11 1984
2967.62 1878
2968.13 1950
2968.65 1801
2969.16 1740
2969.67 1843
2970.19 1813
2970.70 1877
2971.22 1809
2971.73 1905
2972.24 1881
2972.76 1857
2973.27 1904
2973.79 1854
2974.30 1874
2974.82 1951
2975.33 1853
2975.84 1941
2976.36 1956
2976.87 1713
2977.39 1767
2977.90 1780
2978.42 1694
2978.93 1768
2979.45 1910
2979.96 1981
2980.47 1798
2980.99 1839
2981.50 1832
2982.02 1954
2982.53 1890
2983.05 1873
2983.56 1808
2984.08 1918
2984.59 1950
2985.11 2067
2985.62 1997
2986.14 2215
2986.66 2108
2987.17 2002
2987.69 2075
2988.20 2046
2988.72 2121
2989.23 2226
2989.75 2234
2990.26 2160
2990.78 2061
2991.29 2082
2991.81 1975
2992.33 2153
2992.84 2288
2993.36 2285
2993.87 2285
2994.39 2290
2994.91 2467
2995.42 2375
2995.94 2348
2996.45 2429
2996.97 2371
2997.49 2516
2998.00 2574
2998.52 2543
2999.04 2577
2999.55 2655
3000.07 2828
3000.58 2857
3001.10 2808
3001.62 2916
3002.13 3024
3002.65 3080
3003.17 3080
3003.68 3160
3004.20 3272
3004.72 3701
3005.23 3927
3005.75 3721
3006.27 3785
3006.79 3783
3007.30 3630
3007.82 3686
3008.34 3420
3008.85 2954
3009.37 2898
3009.89 2958
3010.41 2716
3010.92 2546
3011.44 2386
3011.96 2236
3012.48 2053
3012.99 2058
3013.51 2295
3014.03 2126
3014.55 2073
3015.06 2204
3015.58 2230
3016.10 2330
3016.62 2353
3017.14 2255
3017.65 2269
3018.17 2230
3018.69 2191
3019.21 2332
3019.73 2295
3020.24 2369
3020.76 2291
3021.28 2438
3021.80 2162
3022.32 2191
3022.84 2299
3023.35 2302
3023.87 2211
3024.39 2209
3024.91 2307
3025.43 2296
3025.95 2301
3026.47 2179
3026.98 2123
3027.50 2278
3028.02 2166
3028.54 2084
3029.06 2224
3029.58 2188
3030.10 2119
3030.62 2183
3031.14 2186
3031.65 2069
3032.17 2127
3032.69 2114
3033.21 2165
3033.73 2128
3034.25 2167
3034.77 2118
3035.29 2075
3035.81 2240
3036.33 2163
3036.85 2249
3037.37 2036
3037.89 2064
3038.41 2104
3038.93 2152
3039.45 2084
3039.97 2132
3040.49 2049
3041.01 2006
3041.53 1947
3042.05 1973
3042.57 1911
3043.09 1875
3043.61 1885
3044.13 1880
3044.65 1922
3045.17 1865
3045.69 1880
3046.21 1958
3046.73 2076
3047.25 2085
3047.77 1862
3048.29 1996
3048.81 1923
3049.33 1908
3049.85 1836
3050.37 2014
3050.89 2003
3051.42 1762
3051.94 1868
3052.46 1955
3052.98 1785
3053.50 1742
3054.02 1718
3054.54 1747
3055.06 1761
3055.58 1938
3056.11 1977
3056.63 1870
3057.15 1935
3057.67 2017
3058.19 1997
3058.71 1903
3059.23 1953
3059.76 2053
3060.28 1915
3060.80 1870
3061.32 1989
3061.84 1996
3062.36 1938
3062.89 1850
3063.41 1903
3063.93 1923
3064.45 1963
3064.97 2046
3065.50 2037
3066.02 2225
3066.54 2082
3067.06 2024
3067.58 1993
3068.11 2119
3068.63 2014
3069.15 2115
3069.67 2016
3070.20 2007
3070.72 2015
3071.24 2097
3071.76 2044
3072.29 2004
3072.81 1894
3073.33 1989
3073.85 1947
3074.38 2023
3074.90 2038
3075.42 2086
3075.95 2108
3076.47 2177
3076.99 2022
3077.51 1883
3078.04 2061
3078.56 2235
3079.08 2242
3079.61 2305
3080.13 2489
3080.65 2501
3081.18 2463
3081.70 2491
3082.22 2463
3082.75 2444
3083.27 2464
3083.80 2557
3084.32 2490
3084.84 2704
3085.37 2569
3085.89 2588
3086.41 2768
3086.94 2748
3087.46 2494
3087.99 2579
3088.51 2644
3089.03 2610
3089.56 2458
3090.08 2607
3090.61 2461
3091.13 2493
3091.65 2359
3092.18 2206
3092.70 2149
3093.23 2452
3093.75 2340
3094.28 2309
3094.80 2288
3095.33 2345
3095.85 2541
3096.38 2572
3096.90 2512
3097.42 2660
3097.95 2727
3098.47 2838
3099.00 2946
3099.52 3049
3100.05 3359
3100.57 3643
3101.10 4113
3101.62 4484
3102.15 4929
3102.67 5508
3103.20 6237
3103.73 6826
3104.25 7444
3104.78 7578
3105.30 7773
3105.83 7246
3106.35 6728
3106.88 6399
3107.40 5575
3107.93 4831
3108.45 4136
3108.98 3623
3109.51 3621
3110.03 3132
3110.56 3069
3111.08 3120
3111.61 2945
3112.14 3104
3112.66 3025
3113.19 2996
3113.71 3146
3114.24 3043
3114.77 2777
3115.29 2781
3115.82 2697
3116.35 2540
3116.87 2519
3117.40 2547
3117.93 2491
3118.45 2498
3118.98 2365
3119.50 2496
3120.03 2525
3120.56 2681
3121.09 2700
3121.61 2746
3122.14 2871
3122.67 2762
3123.19 2741
3123.72 2727
3124.25 2942
3124.77 3070
3125.30 2719
3125.83 2692
3126.36 2569
3126.88 2319
3127.41 2423
3127.94 2295
3128.46 2344
3128.99 2348
3129.52 2378
3130.05 2126
3130.57 2166
3131.10 2216
3131.63 2222
3132.16 2140
3132.69 2160
3133.21 2069
3133.74 2025
3134.27 2093
3134.80 2163
3135.32 2152
3135.85 2168
3136.38 2205
3136.91 2195
3137.44 2148
3137.97 2251
3138.49 1981
3139.02 2011
3139.55 1860
3140.08 1917
3140.61 2167
3141.14 2062
3141.66 2044
3142.19 2258
3142.72 2198
3143.25 2080
3143.78 2110
3144.31 2159
3144.84 2192
3145.36 2183
3145.89 2262
3146.42 2214
3146.95 2197
3147.48 2184
3148.01 2179
3148.54 2254
3149.07 2300
3149.60 2474
3150.13 2407
3150.66 2271
3151.18 2302
3151.71 2445
3152.24 2491
3152.77 2472
3153.30 2287
3153.83 2251
3154.36 2120
3154.89 2191
3155.42 2245
3155.95 2195
3156.48 2144
3157.01 2453
3157.54 2464
3158.07 2379
3158.60 2512
3159.13 2453
3159.66 2296
3160.19 2364
3160.72 2354
3161.25 2411
3161.78 2183
3162.31 2200
3162.84 2241
3163.37 1975
3163.90 2145
3164.43 2329
3164.96 2119
3165.49 2069
3166.02 2001
3166.55 2107
3167.08 2000
3167.61 1857
3168.15 1933
3168.68 1958
3169.21 1892
3169.74 2026
3170.27 2069
3170.80 1979
3171.33 1969
3171.86 1906
3172.39 1902
3172.92 1930
3173.46 2028
3173.99 2005
3174.52 2076
3175.05 2152
3175.58 2061
3176.11 2095
3176.64 2161
3177.17 2153
3177.71 2206
3178.24 2360
3178.77 2179
3179.30 2197
3179.83 2391
3180.36 2254
3180.90 2164
3181.43 2228
3181.96 2255
3182.49 2014
3183.02 2081
3183.56 2090
3184.09 2099
3184.62 2087
3185.15 1998
3185.68 1875
3186.22 1853
3186.75 2074
3187.28 1992
3187.81 2046
3188.35 1911
3188.88 1843
3189.41 2102
3189.94 2020
3190.48 1991
3191.01 1933
3191.54 1878
3192.07 1876
3192.61 1938
3193.14 1929
3193.67 1804
3194.21 1874
3194.74 1822
3195.27 1842
3195.81 2049
3196.34 2021
3196.87 1887
3197.40 2064
3197.94 1952
3198.47 2051
3199.00 2041
3199.54 1986
3200.07 2039
3200.60 2042
3201.14 2044
3201.67 2093
3202.21 2187
3202.74 2177
3203.27 2393
3203.81 2324
3204.34 2223
3204.87 2335
3205.41 2286
3205.94 2223
3206.48 2241
3207.01 2337
3207.54 2428
3208.08 2425
3208.61 2486
3209.15 2571
3209.68 2629
3210.21 2458
3210.75 2728
3211.28 2649
3211.82 2855
3212.35 2848
3212.89 2893
3213.42 2846
3213.96 2684
3214.49 2844
3215.02 2736
3215.56 2572
3216.09 2339
3216.63 2367
3217.16 2409
3217.70 2315
3218.23 2125
3218.77 2105
3219.30 2016
3219.84 2001
3220.37 2020
3220.91 2161
3221.44 2105
3221.98 2087
3222.51 2172
3223.05 2223
3223.58 2360
3224.12 2399
3224.66 2447
3225.19 2563
3225.73 2373
3226.26 2536
3226.80 2456
3227.33 2461
3227.87 2437
3228.41 2238
3228.94 2198
3229.48 2261
3230.01 2246
3230.55 2045
3231.08 2186
3231.62 2319
3232.16 2311
3232.69 2310
3233.23 2281
3233.77 2297
3234.30 2165
3234.84 2207
3235.37 2168
3235.91 2317
3236.45 2459
3236.98 2480
3237.52 2420
3238.06 2463
3238.59 2345
3239.13 2348
3239.67 2480
3240.20 2504
3240.74 2640
3241.28 2449
3241.81 2398
3242.35 2498
3242.89 2409
3243.42 2381
3243.96 2522
3244.50 2522
3245.04 2565
3245.57 2413
3246.11 2318
3246.65 2274
3247.19 2258
3247.72 2350
3248.26 2412
3248.80 2367
3249.33 2378
3249.87 2552
3250.41 2430
3250.95 2601
3251.49 2664
3252.02 2590
3252.56 2547
3253.10 2446
3253.64 2577
3254.17 2583
3254.71 2719
3255.25 2671
3255.79 2601
3256.33 2527
3256.86 2716
3257.40 2634
3257.94 2636
3258.48 2848
3259.02 2966
3259.56 2944
3260.09 3065
3260.63 3118
3261.17 3157
3261.71 3272
3262.25 3606
3262.79 3852
3263.33 3956
3263.86 4510
3264.40 4651
3264.94 5072
3265.48 5172
3266.02 5448
3266.56 5650
3267.10 6031
3267.64 5947
3268.18 6273
3268.71 6551
3269.25 6260
3269.79 6069
3270.33 5578
3270.87 4850
3271.41 4341
3271.95 4062
3272.49 3656
3273.03 3370
3273.57 3154
3274.11 3138
3274.65 2949
3275.19 2844
3275.73 2857
3276.27 2716
3276.81 2667
3277.35 2707
3277.89 2911
3278.43 2875
3278.97 2935
3279.51 2686
3280.05 2627
3280.59 2671
3281.13 2793
3281.67 2679
3282.21 2784
3282.75 2658
3283.29 2724
3283.83 2823
3284.37 2809
3284.91 2858
3285.45 2907
3285.99 2851
3286.53 2976
3287.07 3073
3287.61 2906
3288.15 2887
3288.69 2896
3289.23 2928
3289.77 2920
3290.32 3083
3290.86 3030
3291.40 2894
3291.94 2944
3292.48 3053
3293.02 3052
3293.56 2966
3294.10 3458
3294.64 3724
3295.19 3955
3295.73 4269
3296.27 4320
3296.81 4419
3297.35 4567
3297.89 4269
3298.43 4137
3298.98 4163
3299.52 4139
3300.06 3624
3300.60 3535
3301.14 3196
3301.68 3140
3302.23 3023
3302.77 2774
3303.31 2698
3303.85 2653
3304.39 2669
3304.94 2644
3305.48 2567
3306.02 2516
3306.56 2614
3307.10 2545
3307.65 2682
3308.19 2602
3308.73 2699
3309.27 2682
3309.82 2680
3310.36 2597
3310.90 2519
3311.44 2396
3311.99 2742
3312.53 2608
3313.07 2447
3313.62 2486
3314.16 2553
3314.70 2659
3315.24 2773
3315.79 2994
3316.33 2921
3316.87 3106
3317.42 3312
3317.96 3147
3318.50 3074
3319.05 3176
3319.59 3226
3320.13 3398
3320.68 3302
3321.22 3208
3321.76 3268
3322.31 3410
3322.85 3298
3323.39 3289
3323.94 3421
3324.48 3173
3325.02 3256
3325.57 3224
3326.11 3185
3326.66 3040
3327.20 3086
3327.74 3083
3328.29 2940
3328.83 3096
3329.38 3020
3329.92 2898
3330.46 2978
3331.01 3312
3331.55 3734
3332.10 4203
3332.64 4883
3333.19 5893
3333.73 6775
3334.27 8368
3334.82 9882
3335.36 11560
3335.91 13461
3336.45 15317
3337.00 16561
3337.54 17812
3338.09 18155
3338.63 17382
3339.18 16150
3339.72 14803
3340.27 13059
3340.81 11230
3341.36 9645
3341.90 8034
3342.45 6878
3342.99 5646
3343.54 4802
3344.08 4383
3344.63 3980
3345.17 3653
3345.72 3228
3346.27 3291
3346.81 3327
3347.36 3335
3347.90 3295
3348.45 3353
3348.99 3372
3349.54 3399
3350.08 3478
3350.63 3548
3351.18 3588
3351.72 3602
3352.27 3755
3352.81 3801
3353.36 3849
3353.91 3789
3354.45 3772
3355.00 3722
3355.54 3573
3356.09 3410
3356.64 3374
3357.18 3032
3357.73 2966
3358.28 2909
3358.82 2672
3359.37 2585
3359.92 2703
3360.46 2613
3361.01 2594
3361.56 2754
3362.10 2603
3362.65 2649
3363.20 2651
3363.74 2811
3364.29 2788
3364.84 2810
3365.38 2919
3365.93 3020
3366.48 2910
3367.03 2650
3367.57 2687
3368.12 2746
3368.67 2850
3369.22 2905
3369.76 2986
3370.31 2811
3370.86 2894
3371.40 2954
3371.95 2916
3372.50 3142
3373.05 3228
3373.60 3399
3374.14 3580
3374.69 3692
3375.24 3533
3375.79 3543
3376.33 3715
3376.88 3850
3377.43 3454
3377.98 3200
3378.53 3273
3379.07 3032
3379.62 2821
3380.17 2768
3380.72 2666
3381.27 2551
3381.82 2590
3382.36 2408
3382.91 2344
3383.46 2462
3384.01 2317
3384.56 2334
3385.11 2393
3385.66 2376
3386.20 2396
3386.75 2285
3387.30 2276
3387.85 2266
3388.40 2390
3388.95 2437
3389.50 2572
3390.05 2369
3390.60 2178
3391.15 2206
3391.69 2147
3392.24 2053
3392.79 2155
3393.34 2180
3393.89 2169
3394.44 2227
3394.99 2139
3395.54 2134
3396.09 2186
3396.64 2228
3397.19 2142
3397.74 2082
3398.29 2260
3398.84 2277
3399.39 2180
3399.94 2208
3400.49 1993
3401.04 2061
3401.59 2191
3402.14 2067
3402.69 2086
3403.24 2011
3403.79 1982
3404.34 2033
3404.89 1961
3405.44 2032
3405.99 2044
3406.54 2221
3407.09 2044
3407.64 2050
3408.19 2215
3408.74 2157
3409.29 2112
3409.84 2162
3410.39 2033
3410.94 2100
3411.49 2143
3412.05 2179
3412.60 2210
3413.15 2424
3413.70 2416
3414.25 2471
3414.80 2437
3415.35 2348
3415.90 2212
3416.45 2209
3417.00 2134
3417.56 1969
3418.11 2200
3418.66 2161
3419.21 2007
3419.76 1938
3420.31 1851
3420.86 2009
3421.42 2008
3421.97 1907
3422.52 2133
3423.07 2041
3423.62 2155
3424.17 2133
3424.73 2187
3425.28 2259
3425.83 2424
3426.38 2283
3426.93 2228
3427.49 2264
3428.04 2266
3428.59 2076
3429.14 2194
3429.69 2034
3430.25 2010
3430.80 1968
3431.35 1969
3431.90 2128
3432.46 2215
3433.01 2147
3433.56 2102
3434.11 2134
3434.67 2324
3435.22 2120
3435.77 1924
3436.33 2063
3436.88 2211
3437.43 2136
3437.98 1995
3438.54 2126
3439.09 2141
3439.64 1957
3440.20 1965
3440.75 2209
3441.30 2032
3441.86 1981
3442.41 2006
3442.96 2056
3443.52 2171
3444.07 2273
3444.62 1946
3445.18 2018
3445.73 1994
3446.28 1857
3446.84 1851
3447.39 1816
3447.94 1937
3448.50 1920
3449.05 1919
3449.61 1762
3450.16 1781
3450.71 1833
3451.27 1981
3451.82 1873
3452.38 1929
3452.93 1904
3453.48 1900
3454.04 1855
3454.59 1769
3455.15 1754
3455.70 1791
3456.26 1944
3456.81 2008
3457.36 2007
3457.92 1917
3458.47 1848
3459.03 1918
3459.58 1933
3460.14 2018
3460.69 2063
3461.25 2021
3461.80 1919
3462.36 1936
3462.91 1984
3463.47 1960
3464.02 2045
3464.58 2065
3465.13 2030
3465.69 2173
3466.24 1979
3466.80 1874
3467.35 1983
3467.91 2046
3468.46 1998
3469.02 2020
3469.57 1978
3470.13 2040
3470.68 2251
3471.24 2124
3471.80 1993
3472.35 2059
3472.91 2162
3473.46 2145
3474.02 2050
3474.57 2140
3475.13 2222
3475.69 2022
3476.24 2113
3476.80 2065
3477.35 2105
3477.91 2236
3478.47 2220
3479.02 2235
3479.58 2194
3480.14 2303
3480.69 2304
3481.25 2440
3481.80 2529
3482.36 2490
3482.92 2489
3483.47 2568
3484.03 2555
3484.59 2453
3485.14 2312
3485.70 2372
3486.26 2255
3486.81 2373
3487.37 2522
3487.93 2587
3488.49 2719
3489.04 2887
3489.60 3068
3490.16 3547
3490.71 3786
3491.27 4191
3491.83 4700
3492.39 5014
3492.94 5374
3493.50 5174
3494.06 5634
3494.62 5737
3495.17 4936
3495.73 5247
3496.29 5079
3496.85 4775
3497.40 4704
3497.96 4887
3498.52 5399
3499.08 5924
3499.63 5985
3500.19 6110
3500.75 6293
3501.31 6231
3501.87 6310
3502.42 6176
3502.98 6182
3503.54 5845
3504.10 5475
3504.66 5170
3505.22 5097
3505.77 5191
3506.33 4812
3506.89 5039
3507.45 5096
3508.01 4992
3508.57 4764
3509.12 4556
3509.68 4296
3510.24 4054
3510.80 3808
3511.36 3599
3511.92 3294
3512.48 3136
3513.04 3032
3513.60 2852
3514.15 2739
3514.71 2600
3515.27 2661
3515.83 2543
3516.39 2530
3516.95 2458
3517.51 2652
3518.07 2346
3518.63 2365
3519.19 2340
3519.75 2422
3520.31 2369
3520.87 2658
3521.43 2529
3521.98 2308
3522.54 2506
3523.10 2537
3523.66 2388
3524.22 2343
3524.78 2253
3525.34 2310
3525.90 2308
3526.46 2401
3527.02 2200
3527.58 2228
3528.14 2231
3528.70 2205
3529.26 2208
3529.82 2232
3530.38 2040
3530.95 2120
3531.51 1973
3532.07 2078
3532.63 2132
3533.19 1947
3533.75 1974
3534.31 2049
3534.87 2063
3535.43 2147
3535.99 2211
3536.55 2214
3537.11 2187
3537.67 2146
3538.23 2220
3538.79 2142
3539.36 2246
3539.92 2236
3540.48 2315
3541.04 2202
3541.60 2218
3542.16 2138
3542.72 2321
3543.28 2164
3543.85 2122
3544.41 2177
3544.97 2239
3545.53 2237
3546.09 2227
3546.65 2142
3547.21 2056
3547.78 2195
3548.34 2262
3548.90 2033
3549.46 1904
3550.02 2060
3550.59 2035
3551.15 2011
3551.71 2094
3552.27 2000
3552.83 1818
3553.40 1911
3553.96 1957
3554.52 1858
3555.08 1774
3555.64 1663
3556.21 1643
3556.77 1773
3557.33 1832
3557.89 1924
3558.46 1822
3559.02 1819
3559.58 1820
3560.14 1819
3560.71 1869
3561.27 1800
3561.83 1929
3562.40 1982
3562.96 2030
3563.52 1999
3564.08 2039
3564.65 1984
3565.21 1863
3565.77 1893
3566.34 1925
3566.90 1834
3567.46 1955
3568.03 1767
3568.59 1809
3569.15 1799
3569.72 1800
3570.28 1799
3570.84 1657
3571.41 1624
3571.97 1686
3572.53 1688
3573.10 1633
3573.66 1798
3574.23 1696
3574.79 1616
3575.35 1709
3575.92 1603
3576.48 1745
3577.05 1869
3577.61 1942
3578.17 1818
3578.74 1853
3579.30 1945
3579.87 1948
3580.43 1795
3580.99 1754
3581.56 1837
3582.12 1823
3582.69 1698
3583.25 1918
3583.82 1854
3584.38 1890
3584.95 1820
3585.51 1813
3586.08 1739
3586.64 1850
3587.21 1699
3587.77 1733
3588.34 1759
3588.90 1646
3589.47 1730
3590.03 1747
3590.60 1761
3591.16 1757
3591.73 1730
3592.29 1858
3592.86 1746
3593.42 1975
3593.99 1925
3594.55 1985
3595.12 1850
3595.68 1984
3596.25 1873
3596.81 1903
3597.38 1855
3597.95 1816
3598.51 1766
3599.08 1713
3599.64 1811
3600.21 1798
3600.77 1846
3601.34 1713
3601.91 1745
3602.47 1718
3603.04 1766
3603.60 1694
3604.17 1798
3604.74 1690
3605.30 1880
3605.87 1770
3606.44 1719
3607.00 1786
3607.57 1702
3608.13 1638
3608.70 1640
3609.27 1697
3609.83 1659
3610.40 1476
3610.97 1575
3611.53 1491
3612.10 1627
3612.67 1657
3613.23 1565
3613.80 1557
3614.37 1671
3614.94 1705
3615.50 1743
3616.07 1895
3616.64 1948
3617.20 1952
3617.77 2111
3618.34 2193
3618.91 2187
3619.47 2358
3620.04 2454
3620.61 2269
3621.18 2284
3621.74 2354
3622.31 2185
3622.88 1994
3623.45 1977
3624.01 2028
3624.58 1854
3625.15 1771
3625.72 1690
3626.28 1726
3626.85 1632
3627.42 1629
3627.99 1656
3628.56 1647
3629.12 1582
3629.69 1566
3630.26 1612
3630.83 1684
3631.40 1768
3631.97 1798
3632.53 1790
3633.10 1730
3633.67 1758
3634.24 1830
3634.81 1760
3635.38 1695
3635.95 1732
3636.51 1679
3637.08 1785
3637.65 1771
3638.22 1749
3638.79 1711
3639.36 1703
3639.93 1829
3640.50 1838
3641.07 1906
3641.63 2020
3642.20 2114
3642.77 2044
3643.34 2162
3643.91 2110
3644.48 2105
3645.05 2085
3645.62 2083
3646.19 1948
3646.76 2078
3647.33 2093
3647.90 2113
3648.47 1987
3649.04 1907
3649.61 1846
3650.18 2048
3650.75 2024
3651.32 1920
3651.89 2065
3652.46 2057
3653.03 2167
3653.60 2085
3654.17 2203
3654.74 1987
3655.31 2137
3655.88 2306
3656.45 2275
3657.02 2509
3657.59 2309
3658.16 2418
3658.73 2383
3659.30 2284
3659.87 2222
3660.44 2401
3661.01 2390
3661.58 2255
3662.15 2444
3662.72 2303
3663.29 2293
3663.86 2163
3664.43 2082
3665.00 2365
3665.58 2283
3666.15 2352
3666.72 2449
3667.29 2202
3667.86 2300
3668.43 2178
3669.00 2127
3669.57 2230
3670.15 2218
3670.72 2180
3671.29 1987
3671.86 1978
3672.43 2103
3673.00 2098
3673.57 2060
3674.15 2040
3674.72 2050
3675.29 2090
3675.86 2162
3676.43 2099
3677.00 2177
3677.58 2035
3678.15 2086
3678.72 2077
3679.29 2111
3679.86 2218
3680.44 2055
3681.01 2113
3681.58 2021
3682.15 1891
3682.73 1867
3683.30 1852
3683.87 1756
3684.44 1812
3685.01 1903
3685.59 2011
3686.16 1939
3686.73 1993
3687.31 1885
3687.88 1994
3688.45 2359
3689.02 2440
3689.60 2438
3690.17 2414
3690.74 2496
3691.31 2594
3691.89 2554
3692.46 2522
3693.03 2500
3693.61 2345
3694.18 2305
3694.75 2081
3695.33 1925
3695.90 2049
3696.47 2009
3697.05 1883
3697.62 1990
3698.19 1937
3698.77 1914
3699.34 2086
3699.91 2222
3700.49 2237
3701.06 2145
3701.64 2156
3702.21 2123
3702.78 2352
3703.36 2358
3703.93 2270
3704.51 2356
3705.08 2292
3705.65 1994
3706.23 2048
3706.80 2021
3707.38 2013
3707.95 2058
3708.52 2201
3709.10 2277
3709.67 2144
3710.25 2020
3710.82 2054
3711.40 2197
3711.97 1964
3712.55 1994
3713.12 2114
3713.70 2093
3714.27 1878
3714.84 1991
3715.42 1893
3715.99 1798
3716.57 1929
3717.14 1934
3717.72 1785
3718.29 1725
3718.87 1828
3719.44 1844
3720.02 1730
3720.59 1700
3721.17 1558
3721.75 1657
3722.32 1809
3722.90 1698
3723.47 1475
3724.05 1715
3724.62 1680
3725.20 1738
3725.77 1746
3726.35 1819
3726.93 1769
3727.50 1770
3728.08 1793
3728.65 1823
3729.23 1783
3729.80 1802
3730.38 1890
3730.96 1875
3731.53 1883
3732.11 2014
3732.69 2060
3733.26 1975
3733.84 1982
3734.41 1905
3734.99 1804
3735.57 1972
3736.14 1971
3736.72 2034
3737.30 1928
3737.87 1857
3738.45 1817
3739.03 1817
3739.60 1831
3740.18 1772
3740.76 1828
3741.33 1760
3741.91 1637
3742.49 1587
3743.06 1596
3743.64 1623
3744.22 1640
3744.79 1641
3745.37 1711
3745.95 1727
3746.53 1724
3747.10 1600
3747.68 1681
3748.26 1738
3748.84 1788
3749.41 1815
3749.99 1690
3750.57 1780
3751.15 1755
3751.72 1944
3752.30 1879
3752.88 1908
3753.46 1828
3754.03 1811
3754.61 1779
3755.19 1719
3755.77 1618
3756.35 1572
3756.92 1652
3757.50 1573
3758.08 1565
3758.66 1568
3759.24 1511
3759.82 1618
3760.39 1689
3760.97 1745
3761.55 1662
3762.13 1780
3762.71 1931
3763.29 1893
3763.86 1896
3764.44 1791
3765.02 1881
3765.60 1801
3766.18 1691
3766.76 1766
3767.34 1725
3767.92 1694
3768.49 1691
3769.07 1579
3769.65 1558
3770.23 1741
3770.81 1749
3771.39 1705
3771.97 1685
3772.55 1604
3773.13 1676
3773.71 1582
3774.29 1826
3774.87 1824
3775.45 1746
3776.02 1748
3776.60 1761
3777.18 1771
3777.76 1708
3778.34 1696
3778.92 1539
3779.50 1583
3780.08 1630
3780.66 1713
3781.24 1707
3781.82 1738
3782.40 1639
3782.98 1616
3783.56 1753
3784.14 1697
3784.72 1723
3785.30 1679
3785.88 1682
3786.46 1713
3787.04 1647
3787.62 1664
3788.20 1673
3788.79 1730
3789.37 1758
3789.95 1690
3790.53 1757
3791.11 1673
3791.69 1629
3792.27 1704
3792.85 1659
3793.43 1722
3794.01 1737
3794.59 1845
3795.17 1872
3795.75 1676
3796.34 1703
3796.92 1667
3797.50 1676
3798.08 1747
3798.66 1640
3799.24 1732
3799.82 1802
3800.40 1830
3800.99 1874
3801.57 1794
3802.15 2036
3802.73 1971
3803.31 1940
3803.89 2003
3804.48 1996
3805.06 1922
3805.64 1862
3806.22 1879
3806.80 1824
3807.38 1867
3807.97 1682
3808.55 1929
3809.13 1847
3809.71 1914
3810.29 2115
3810.88 2149
3811.46 2153
3812.04 2081
3812.62 2093
3813.21 2169
3813.79 2197
3814.37 2106
3814.95 2299
3815.54 2206
3816.12 2228
3816.70 2232
3817.28 2378
3817.87 2126
3818.45 2177
3819.03 2066
3819.61 1992
3820.20 1900
3820.78 1741
3821.36 1778
3821.95 1755
3822.53 1818
3823.11 1763
3823.70 1825
3824.28 1724
3824.86 1795
3825.45 1666
3826.03 1669
3826.61 1685
3827.20 1703
3827.78 1683
3828.36 1744
3828.95 1622
3829.53 1626
3830.11 1733
3830.70 1598
3831.28 1676
3831.86 1544
3832.45 1501
3833.03 1499
3833.62 1553
3834.20 1610
3834.78 1604
3835.37 1563
3835.95 1543
3836.54 1620
3837.12 1608
3837.71 1540
3838.29 1485
3838.87 1642
3839.46 1574
3840.04 1458
3840.63 1449
3841.21 1540
3841.80 1557
3842.38 1497
3842.97 1523
3843.55 1563
3844.13 1604
3844.72 1415
3845.30 1443
3845.89 1469
3846.47 1426
3847.06 1370
3847.64 1442
3848.23 1590
3848.81 1557
3849.40 1571
3849.98 1653
3850.57 1522
3851.15 1575
3851.74 1462
3852.33 1501
3852.91 1518
3853.50 1528
3854.08 1561
3854.67 1641
3855.25 1662
3855.84 1679
3856.42 1715
3857.01 1622
3857.60 1583
3858.18 1626
3858.77 1648
3859.35 1527
3859.94 1502
3860.53 1614
3861.11 1631
3861.70 1584
3862.28 1613
3862.87 1765
3863.46 1775
3864.04 1761
3864.63 1644
3865.21 1792
3865.80 1719
3866.39 1603
3866.97 1715
3867.56 1681
3868.15 1628
3868.73 1774
3869.32 1710
3869.91 1761
3870.49 1659
3871.08 1576
3871.67 1520
3872.25 1647
3872.84 1618
3873.43 1591
3874.01 1653
3874.60 1665
3875.19 1701
3875.78 1601
3876.36 1719
3876.95 1583
3877.54 1609
3878.12 1658
3878.71 1683
3879.30 1592
3879.89 1627
3880.47 1576
3881.06 1615
3881.65 1497
3882.24 1567
3882.82 1581
3883.41 1414
3884.00 1373
3884.59 1484
3885.18 1439
3885.76 1496
3886.35 1457
3886.94 1509
3887.53 1582
3888.12 1552
3888.70 1625
3889.29 1660
3889.88 1604
3890.47 1671
3891.06 1693
3891.65 1793
3892.23 1755
3892.82 1912
3893.41 1861
3894.00 1805
3894.59 1812
3895.18 1823
3895.76 1679
3896.35 1722
3896.94 1702
3897.53 1713
3898.12 1608
3898.71 1575
3899.30 1499
3899.89 1683
3900.48 1630
3901.06 1511
3901.65 1491
3902.24 1614
3902.83 1496
3903.42 1539
3904.01 1568
3904.60 1555
3905.19 1625
3905.78 1605
3906.37 1643
3906.96 1524
3907.55 1505
3908.14 1577
3908.73 1593
3909.32 1554
3909.91 1601
3910.50 1543
3911.09 1452
3911.68 1510
3912.26 1489
3912.85 1635
3913.44 1531
3914.03 1534
3914.62 1522
3915.22 1466
3915.81 1534
3916.40 1495
3916.99 1572
3917.58 1537
3918.17 1628
3918.76 1650
3919.35 1583
3919.94 1585
3920.53 1548
3921.12 1534
3921.71 1577
3922.30 1734
3922.89 1674
3923.48 1603
3924.07 1608
3924.66 1558
3925.25 1552
3925.84 1444
3926.44 1502
3927.03 1423
3927.62 1393
3928.21 1379
3928.80 1295
3929.39 1359
3929.98 1352
3930.57 1270
3931.16 1420
3931.76 1317
3932.35 1343
3932.94 1439
3933.53 1361
3934.12 1276
3934.71 1337
3935.31 1298
3935.90 1386
3936.49 1388
3937.08 1378
3937.67 1311
3938.26 1392
3938.86 1468
3939.45 1664
3940.04 1518
3940.63 1535
3941.22 1558
3941.82 1604
3942.41 1483
3943.00 1524
3943.59 1663
3944.19 1560
3944.78 1527
3945.37 1458
3945.96 1541
3946.55 1609
3947.15 1587
3947.74 1503
3948.33 1525
3948.93 1507
3949.52 1435
3950.11 1661
3950.70 1640
3951.30 1513
3951.89 1532
3952.48 1653
3953.08 1591
3953.67 1547
3954.26 1544
3954.85 1504
3955.45 1538
3956.04 1673
3956.63 1565
3957.23 1560
3957.82 1543
3958.41 1584
3959.01 1663
3959.60 1636
3960.19 1659
3960.79 1577
3961.38 1599
3961.97 1621
3962.57 1551
3963.16 1525
3963.76 1574
3964.35 1527
3964.94 1390
3965.54 1589
3966.13 1720
3966.73 1560
3967.32 1620
3967.91 1697
3968.51 1539
3969.10 1689
3969.70 1729
3970.29 1621
3970.88 1531
3971.48 1579
3972.07 1493
3972.67 1496
3973.26 1516
3973.86 1588
3974.45 1544
3975.05 1575
3975.64 1727
3976.24 1737
3976.83 1755
3977.42 1736
3978.02 1730
3978.61 1748
3979.21 1718
3979.80 1842
3980.40 1888
3980.99 1765
3981.59 1570
3982.18 1595
3982.78 1606
3983.38 1694
3983.97 1736
3984.57 1688
3985.16 1668
3985.76 1586
3986.35 1547
3986.95 1588
3987.54 1598
3988.14 1670
3988.73 1640
3989.33 1695
3989.93 1612
3990.52 1585
3991.12 1556
3991.71 1613
3992.31 1528
3992.91 1554
3993.50 1620
3994.10 1590
3994.69 1552
3995.29 1486
3995.89 1635
3996.48 1668
3997.08 1712
3997.67 1678
3998.27 1626
3998.87 1615
3999.46 1618
4000.06 1559
4000.66 1507
4001.25 1530
4001.85 1654
4002.45 1558
4003.04 1480
4003.64 1555
4004.24 1574
4004.83 1649
4005.43 1593
4006.03 1720
4006.62 1660
4007.22 1737
4007.82 1844
4008.42 1728
4009.01 1708
4009.61 1574
4010.21 1736
4010.80 1685
4011.40 1687
4012.00 1586
4012.60 1605
4013.19 1698
4013.79 1675
4014.39 1592
4014.99 1707
4015.58 1642
4016.18 1578
4016.78 1551
4017.38 1624
4017.98 1662
4018.57 1661
4019.17 1630
4019.77 1718
4020.37 1665
4020.97 1738
4021.56 1722
4022.16 1652
4022.76 1605
4023.36 1657
4023.96 1627
4024.55 1572
4025.15 1586
4025.75 1605
4026.35 1748
4026.95 1798
4027.55 1846
4028.15 1941
4028.74 1992
4029.34 1924
4029.94 1993
4030.54 2050
4031.14 1962
4031.74 1902
4032.34 1940
4032.94 2130
4033.53 2042
4034.13 2003
4034.73 2043
4035.33 2028
4035.93 1929
4036.53 1926
4037.13 1946
4037.73 1800
4038.33 1724
4038.93 1598
4039.53 1532
4040.13 1568
4040.73 1561
4041.33 1453
4041.92 1529
4042.52 1551
4043.12 1506
4043.72 1551
4044.32 1407
4044.92 1569
4045.52 1584
4046.12 1494
4046.72 1501
4047.32 1521
4047.92 1482
4048.52 1515
4049.12 1361
4049.72 1495
4050.32 1624
4050.92 1581
4051.52 1616
4052.13 1586
4052.73 1700
4053.33 1672
4053.93 1608
4054.53 1760
4055.13 1780
4055.73 1689
4056.33 1598
4056.93 1577
4057.53 1524
4058.13 1573
4058.73 1558
4059.33 1463
4059.93 1541
4060.53 1448
4061.14 1477
4061.74 1473
4062.34 1479
4062.94 1408
4063.54 1440
4064.14 1453
4064.74 1346
4065.34 1340
4065.95 1348
4066.55 1461
4067.15 1489
4067.75 1461
4068.35 1389
4068.95 1303
4069.55 1373
4070.16 1408
4070.76 1372
4071.36 1417
4071.96 1261
4072.56 1328
4073.17 1260
4073.77 1394
4074.37 1347
4074.97 1439
4075.57 1446
4076.18 1546
4076.78 1456
4077.38 1318
4077.98 1397
4078.59 1452
4079.19 1482
4079.79 1512
4080.39 1362
4080.99 1575
4081.60 1367
4082.20 1315
4082.80 1447
4083.41 1470
4084.01 1424
4084.61 1328
4085.21 1384
4085.82 1262
4086.42 1314
4087.02 1424
4087.63 1334
4088.23 1412
4088.83 1535
4089.43 1453
4090.04 1426
4090.64 1432
4091.24 1370
4091.85 1366
4092.45 1354
4093.05 1376
4093.66 1344
4094.26 1311
4094.86 1387
4095.47 1432
4096.07 1389
4096.68 1364
4097.28 1333
4097.88 1330
4098.49 1259
4099.09 1399
4099.69 1377
4100.30 1488
4100.90 1595
4101.51 1550
4102.11 1533
4102.71 1422
4103.32 1465
4103.92 1490
4104.53 1441
4105.13 1435
4105.74 1344
4106.34 1272
4106.94 1410
4107.55 1420
4108.15 1395
4108.76 1337
4109.36 1439
4109.97 1364
4110.57 1493
4111.18 1385
4111.78 1388
4112.39 1352
4112.99 1384
4113.60 1376
4114.20 1393
4114.81 1336
4115.41 1388
4116.02 1441
4116.62 1514
4117.23 1456
4117.83 1486
4118.44 1333
4119.04 1356
4119.65 1346
4120.25 1340
4120.86 1350
4121.46 1451
4122.07 1480
4122.68 1561
4123.28 1542
4123.89 1369
4124.49 1298
4125.10 1393
4125.70 1468
4126.31 1514
4126.92 1517
4127.52 1439
4128.13 1382
4128.73 1483
4129.34 1364
4129.95 1302
4130.55 1391
4131.16 1336
4131.76 1429
4132.37 1394
4132.98 1419
4133.58 1493
4134.19 1472
4134.80 1479
4135.40 1447
4136.01 1455
4136.62 1535
4137.22 1626
4137.83 1560
4138.44 1623
4139.04 1585
4139.65 1704
4140.26 1693
4140.86 1626
4141.47 1720
4142.08 1657
4142.68 1740
4143.29 1692
4143.90 1656
4144.51 1613
4145.11 1654
4145.72 1728
4146.33 1746
4146.93 1737
4147.54 1484
4148.15 1516
4148.76 1586
4149.36 1520
4149.97 1416
4150.58 1466
4151.19 1442
4151.80 1490
4152.40 1400
4153.01 1421
4153.62 1508
4154.23 1489
4154.83 1341
4155.44 1249
4156.05 1271
4156.66 1337
4157.27 1418
4157.87 1355
4158.48 1365
4159.09 1327
4159.70 1395
4160.31 1326
4160.92 1403
4161.52 1485
4162.13 1460
4162.74 1545
4163.35 1565
4163.96 1725
4164.57 1703
4165.18 1688
4165.79 1807
4166.39 1846
4167.00 1721
4167.61 1704
4168.22 1740
4168.83 1514
4169.44 1553
4170.05 1738
4170.66 1537
4171.27 1494
4171.87 1501
4172.48 1609
4173.09 1667
4173.70 1624
4174.31 1540
4174.92 1524
4175.53 1611
4176.14 1371
4176.75 1465
4177.36 1589
4177.97 1682
4178.58 1455
4179.19 1531
4179.80 1404
4180.41 1459
4181.02 1541
4181.63 1404
4182.24 1439
4182.85 1535
4183.46 1463
4184.07 1451
4184.68 1396
4185.29 1400
4185.90 1421
4186.51 1392
4187.12 1397
4187.73 1274
4188.34 1357
4188.95 1393
4189.56 1449
4190.17 1524
4190.78 1484
4191.39 1546
4192.00 1551
4192.61 1556
4193.22 1790
4193.84 1800
4194.45 1771
4195.06 1825
4195.67 1837
4196.28 1933
4196.89 1796
4197.50 1851
4198.11 1960
4198.72 1928
4199.33 1612
4199.95 1586
4200.56 1578
4201.17 1564
4201.78 1536
4202.39 1539
4203.00 1442
4203.61 1526
4204.23 1583
4204.84 1470
4205.45 1364
4206.06 1564
4206.67 1490
4207.28 1470
4207.90 1487
4208.51 1478
4209.12 1504
4209.73 1494
4210.34 1501
4210.96 1389
4211.57 1463
4212.18 1568
4212.79 1615
4213.40 1560
4214.02 1614
4214.63 1725
4215.24 1551
4215.85 1457
4216.47 1412
4217.08 1643
4217.69 1674
4218.30 1665
4218.92 1744
4219.53 1818
4220.14 1845
4220.75 1869
4221.37 1736
4221.98 1825
4222.59 1821
4223.21 2040
4223.82 2021
4224.43 1980
4225.04 1857
4225.66 1904
4226.27 1953
4226.88 1923
4227.50 1929
4228.11 2020
4228.72 2162
4229.34 1888
4229.95 1888
4230.56 2064
4231.18 2095
4231.79 2222
4232.41 2474
4233.02 2708
4233.63 3029
4234.25 3387
4234.86 3491
4235.47 3825
4236.09 4010
4236.70 4186
4237.32 4114
4237.93 3963
4238.54 3819
4239.16 3545
4239.77 3190
4240.39 2871
4241.00 2757
4241.61 2329
4242.23 2128
4242.84 2199
4243.46 2048
4244.07 2069
4244.69 1936
4245.30 1952
4245.92 2258
4246.53 2135
4247.14 1995
4247.76 2015
4248.37 2106
4248.99 2191
4249.60 2020
4250.22 1943
4250.83 1943
4251.45 1973
4252.06 1949
4252.68 1916
4253.29 1844
4253.91 1891
4254.52 1914
4255.14 1870
4255.75 1817
4256.37 1793
4256.99 1842
4257.60 1942
4258.22 1830
4258.83 1612
4259.45 1737
4260.06 1780
4260.68 1653
4261.29 1673
4261.91 1749
4262.53 1734
4263.14 1698
4263.76 1685
4264.37 1645
4264.99 1671
4265.61 1624
4266.22 1737
4266.84 1697
4267.45 1696
4268.07 1729
4268.69 1790
4269.30 1817
4269.92 1738
4270.54 1677
4271.15 1625
4271.77 1710
4272.38 1717
4273.00 1767
4273.62 1685
4274.23 1678
4274.85 1858
4275.47 1830
4276.08 1892
4276.70 2022
4277.32 2127
4277.94 2073
4278.55 2231
4279.17 2312
4279.79 2230
4280.40 2228
4281.02 2048
4281.64 1935
4282.25 1808
4282.87 1779
4283.49 1656
4284.11 1638
4284.72 1745
4285.34 1719
4285.96 1549
4286.58 1598
4287.19 1642
4287.81 1664
4288.43 1652
4289.05 1641
4289.66 1537
4290.28 1626
4290.90 1620
4291.52 1755
4292.14 1730
4292.75 1671
4293.37 1653
4293.99 1670
4294.61 1559
4295.23 1447
4295.84 1411
4296.46 1546
4297.08 1542
4297.70 1482
4298.32 1617
4298.94 1579
4299.55 1560
4300.17 1564
4300.79 1605
4301.41 1443
4302.03 1412
4302.65 1477
4303.27 1514
4303.89 1545
4304.50 1544
4305.12 1448
4305.74 1596
4306.36 1542
4306.98 1498
4307.60 1541
4308.22 1684
4308.84 1541
4309.46 1560
4310.08 1521
4310.69 1430
4311.31 1442
4311.93 1464
4312.55 1511
4313.17 1443
4313.79 1504
4314.41 1479
4315.03 1636
4315.65 1631
4316.27 1588
4316.89 1450
4317.51 1527
4318.13 1516
4318.75 1439
4319.37 1582
4319.99 1484
4320.61 1513
4321.23 1503
4321.85 1395
4322.47 1521
4323.09 1519
4323.71 1590
4324.33 1579
4324.95 1679
4325.57 1620
4326.19 1628
4326.81 1659
4327.43 1658
4328.05 1643
4328.67 1741
4329.29 1752
4329.91 1725
4330.53 1787
4331.16 1801
4331.78 1691
4332.40 1719
4333.02 1859
4333.64 1873
4334.26 1879
4334.88 1756
4335.50 1855
4336.12 1975
4336.74 2185
4337.36 2299
4337.99 2337
4338.61 2434
4339.23 2635
4339.85 2744
4340.47 2638
4341.09 2499
4341.71 2328
4342.34 2297
4342.96 2310
4343.58 2335
4344.20 2597
4344.82 3083
4345.44 3287
4346.07 3415
4346.69 4059
4347.31 4339
4347.93 4541
4348.55 4551
4349.18 4429
4349.80 4228
4350.42 3909
4351.04 3675
4351.66 3175
4352.29 2784
4352.91 2581
4353.53 2343
4354.15 2223
4354.78 2124
4355.40 2007
4356.02 1887
4356.64 1817
4357.27 1918
4357.89 1848
4358.51 1926
4359.13 2069
4359.76 2042
4360.38 1902
4361.00 1974
4361.63 1821
4362.25 1880
4362.87 1943
4363.49 2014
4364.12 1809
4364.74 1673
4365.36 1650
4365.99 1729
4366.61 1754
4367.23 1793
4367.86 1725
4368.48 1767
4369.10 1719
4369.73 1576
4370.35 1700
4370.97 1560
4371.60 1633
4372.22 1534
4372.85 1489
4373.47 1597
4374.09 1564
4374.72 1616
4375.34 1439
4375.96 1463
4376.59 1459
4377.21 1639
4377.84 1736
4378.46 1602
4379.09 1631
4379.71 1666
4380.33 1556
4380.96 1560
4381.58 1694
4382.21 1713
4382.83 1573
4383.46 1627
4384.08 1524
4384.70 1566
4385.33 1482
4385.95 1577
4386.58 1596
4387.20 1589
4387.83 1535
4388.45 1611
4389.08 1582
4389.70 1448
4390.33 1387
4390.95 1372
4391.58 1338
4392.20 1414
4392.83 1510
4393.45 1493
4394.08 1433
4394.70 1448
4395.33 1424
4395.95 1358
4396.58 1404
4397.21 1378
4397.83 1464
4398.46 1470
4399.08 1348
4399.71 1388
4400.33 1275
4400.96 1502
4401.58 1367
4402.21 1344
4402.84 1467
4403.46 1368
4404.09 1394
4404.71 1515
4405.34 1409
4405.97 1417
4406.59 1420
4407.22 1504
4407.85 1460
4408.47 1466
4409.10 1473
4409.72 1397
4410.35 1453
4410.98 1571
4411.60 1527
4412.23 1422
4412.86 1377
4413.48 1445
4414.11 1444
4414.74 1473
4415.36 1515
4415.99 1493
4416.62 1362
4417.24 1386
4417.87 1477
4418.50 1492
4419.12 1344
4419.75 1286
4420.38 1467
4421.01 1432
4421.63 1411
4422.26 1362
4422.89 1343
4423.51 1311
4424.14 1287
4424.77 1346
4425.40 1246
4426.02 1233
4426.65 1318
4427.28 1392
4427.91 1299
4428.54 1254
4429.16 1355
4429.79 1333
4430.42 1313
4431.05 1312
4431.67 1324
4432.30 1422
4432.93 1308
4433.56 1314
4434.19 1374
4434.81 1438
4435.44 1419
4436.07 1498
4436.70 1521
4437.33 1356
4437.96 1453
4438.58 1443
4439.21 1499
4439.84 1398
4440.47 1325
4441.10 1330
4441.73 1362
4442.36 1396
4442.98 1387
4443.61 1349
4444.24 1338
4444.87 1319
4445.50 1331
4446.13 1519
4446.76 1468
4447.39 1479
4448.02 1524
4448.64 1541
4449.27 1591
4449.90 1476
4450.53 1554
4451.16 1618
4451.79 1519
4452.42 1549
4453.05 1479
4453.68 1434
4454.31 1510
4454.94 1478
4455.57 1529
4456.20 1480
4456.83 1526
4457.46 1501
4458.09 1418
4458.72 1466
4459.35 1436
4459.98 1301
4460.61 1275
4461.24 1462
4461.87 1302
4462.50 1238
4463.13 1334
4463.76 1422
4464.39 1336
4465.02 1281
4465.65 1289
4466.28 1152
4466.91 1311
4467.54 1259
4468.17 1195
4468.80 1277
4469.43 1305
4470.06 1384
4470.69 1375
4471.32 1196
4471.95 1249
4472.58 1208
4473.21 1282
4473.85 1344
4474.48 1216
4475.11 1208
4475.74 1207
4476.37 1214
4477.00 1279
4477.63 1281
4478.26 1293
4478.89 1347
4479.53 1316
4480.16 1278
4480.79 1363
4481.42 1315
4482.05 1368
4482.68 1420
4483.31 1293
4483.95 1327
4484.58 1376
4485.21 1375
4485.84 1252
4486.47 1254
4487.10 1291
4487.74 1277
4488.37 1307
4489.00 1461
4489.63 1482
4490.26 1474
4490.90 1559
4491.53 1541
4492.16 1526
4492.79 1556
4493.43 1585
4494.06 1442
4494.69 1447
4495.32 1422
4495.96 1475
4496.59 1473
4497.22 1490
4497.85 1446
4498.49 1559
4499.12 1642
4499.75 1593
4500.38 1649
4501.02 1870
4501.65 1901
4502.28 1904
4502.91 2041
4503.55 2110
4504.18 1912
4504.81 1864
4505.45 1788
4506.08 1745
4506.71 1739
4507.35 1616
4507.98 1474
4508.61 1509
4509.25 1404
4509.88 1562
4510.51 1486
4511.15 1471
4511.78 1458
4512.41 1650
4513.05 1643
4513.68 1492
4514.32 1425
4514.95 1490
4515.58 1437
4516.22 1398
4516.85 1348
4517.49 1346
4518.12 1403
4518.75 1432
4519.39 1379
4520.02 1350
4520.66 1353
4521.29 1315
4521.92 1370
4522.56 1320
4523.19 1304
4523.83 1399
4524.46 1420
4525.10 1322
4525.73 1207
4526.37 1354
4527.00 1490
4527.63 1426
4528.27 1434
4528.90 1481
4529.54 1417
4530.17 1561
4530.81 1590
4531.44 1626
4532.08 1585
4532.71 1639
4533.35 1717
4533.98 1844
4534.62 1712
4535.25 1770
4535.89 1635
4536.52 1695
4537.16 1610
4537.80 1481
4538.43 1456
4539.07 1550
4539.70 1595
4540.34 1515
4540.97 1555
4541.61 1493
4542.24 1446
4542.88 1343
4543.52 1417
4544.15 1360
4544.79 1349
4545.42 1229
4546.06 1398
4546.70 1368
4547.33 1225
4547.97 1271
4548.60 1374
4549.24 1309
4549.88 1239
4550.51 1307
4551.15 1354
4551.79 1330
4552.42 1354
4553.06 1263
4553.70 1400
4554.33 1420
4554.97 1465
4555.60 1451
4556.24 1439
4556.88 1344
4557.52 1395
4558.15 1262
4558.79 1196
4559.43 1349
4560.06 1359
4560.70 1264
4561.34 1183
4561.97 1321
4562.61 1312
4563.25 1170
4563.89 1223
4564.52 1142
4565.16 1134
4565.80 1187
4566.43 1247
4567.07 1304
4567.71 1243
4568.35 1262
4568.98 1193
4569.62 1306
4570.26 1270
4570.90 1244
4571.54 1239
4572.17 1292
4572.81 1276
4573.45 1326
4574.09 1266
4574.72 1187
4575.36 1322
4576.00 1275
4576.64 1383
4577.28 1290
4577.92 1315
4578.55 1374
4579.19 1367
4579.83 1245
4580.47 1250
4581.11 1307
4581.75 1368
4582.38 1321
4583.02 1311
4583.66 1396
4584.30 1352
4584.94 1335
4585.58 1291
4586.22 1291
4586.86 1297
4587.49 1316
4588.13 1292
4588.77 1486
4589.41 1401
4590.05 1516
4590.69 1601
4591.33 1703
4591.97 1797
4592.61 1782
4593.25 1781
4593.89 1819
4594.52 1624
4595.16 1728
4595.80 1727
4596.44 1487
4597.08 1486
4597.72 1432
4598.36 1372
4599.00 1361
4599.64 1361
4600.28 1413
4600.92 1425
4601.56 1449
4602.20 1499
4602.84 1616
4603.48 1569
4604.12 1495
4604.76 1546
4605.40 1584
4606.04 1497
4606.68 1460
4607.32 1538
4607.96 1515
4608.60 1480
4609.24 1465
4609.88 1466
4610.52 1430
4611.16 1423
4611.80 1476
4612.44 1508
4613.09 1548
4613.73 1427
4614.37 1513
4615.01 1400
4615.65 1396
4616.29 1481
4616.93 1403
4617.57 1433
4618.21 1289
4618.85 1435
4619.49 1351
4620.14 1370
4620.78 1404
4621.42 1381
4622.06 1423
4622.70 1406
4623.34 1337
4623.98 1413
4624.62 1282
4625.27 1330
4625.91 1243
4626.55 1325
4627.19 1297
4627.83 1133
4628.47 1271
4629.12 1250
4629.76 1298
4630.40 1404
4631.04 1376
4631.68 1324
4632.33 1420
4632.97 1484
4633.61 1540
4634.25 1504
4634.89 1523
4635.54 1570
4636.18 1448
4636.82 1521
4637.46 1500
4638.11 1452
4638.75 1478
4639.39 1504
4640.03 1500
4640.68 1456
4641.32 1431
4641.96 1571
4642.60 1482
4643.25 1507
4643.89 1478
4644.53 1420
4645.18 1345
4645.82 1309
4646.46 1343
4647.10 1311
4647.75 1248
4648.39 1223
4649.03 1396
4649.68 1368
4650.32 1437
4650.96 1327
4651.61 1382
4652.25 1346
4652.89 1261
4653.54 1385
4654.18 1408
4654.82 1498
4655.47 1434
4656.11 1326
4656.75 1337
4657.40 1379
4658.04 1288
4658.69 1347
4659.33 1410
4659.97 1370
4660.62 1396
4661.26 1407
4661.91 1358
4662.55 1447
4663.19 1365
4663.84 1328
4664.48 1411
4665.13 1368
4665.77 1279
4666.42 1291
4667.06 1247
4667.70 1285
4668.35 1289
4668.99 1224
4669.64 1282
4670.28 1181
4670.93 1288
4671.57 1194
4672.22 1337
4672.86 1352
4673.51 1279
4674.15 1429
4674.80 1435
4675.44 1458
4676.09 1507
4676.73 1372
4677.38 1371
4678.02 1343
4678.67 1294
4679.31 1382
4679.96 1337
4680.60 1339
4681.25 1265
4681.89 1312
4682.54 1376
4683.18 1414
4683.83 1529
4684.48 1368
4685.12 1358
4685.77 1360
4686.41 1346
4687.06 1394
4687.70 1385
4688.35 1331
4689.00 1254
4689.64 1318
4690.29 1310
4690.93 1339
4691.58 1233
4692.23 1315
4692.87 1313
4693.52 1329
4694.17 1253
4694.81 1260
4695.46 1370
4696.10 1464
4696.75 1430
4697.40 1435
4698.04 1519
4698.69 1666
4699.34 1680
4699.98 1798
4700.63 1870
4701.28 1950
4701.92 1838
4702.57 1690
4703.22 1659
4703.86 1665
4704.51 1476
4705.16 1610
4705.81 1527
4706.45 1516
4707.10 1374
4707.75 1487
4708.39 1460
4709.04 1502
4709.69 1472
4710.34 1449
4710.98 1366
4711.63 1390
4712.28 1426
4712.93 1368
4713.57 1462
4714.22 1427
4714.87 1415
4715.52 1375
4716.17 1422
4716.81 1516
4717.46 1259
4718.11 1410
4718.76 1404
4719.40 1407
4720.05 1342
4720.70 1428
4721.35 1545
4722.00 1492
4722.65 1404
4723.29 1332
4723.94 1422
4724.59 1419
4725.24 1388
4725.89 1444
4726.54 1600
4727.18 1472
4727.83 1497
4728.48 1529
4729.13 1490
4729.78 1503
4730.43 1477
4731.08 1375
4731.73 1431
4732.37 1416
4733.02 1312
4733.67 1433
4734.32 1388
4734.97 1419
4735.62 1384
4736.27 1420
4736.92 1397
4737.57 1337
4738.22 1229
4738.87 1333
4739.52 1288
4740.16 1363
4740.81 1338
4741.46 1364
4742.11 1430
4742.76 1493
4743.41 1456
4744.06 1348
4744.71 1347
4745.36 1423
4746.01 1376
4746.66 1420
4747.31 1461
4747.96 1376
4748.61 1449
4749.26 1476
4749.91 1561
4750.56 1582
4751.21 1626
4751.86 1736
4752.51 1677
4753.16 1805
4753.81 1928
4754.46 1951
4755.11 1749
4755.76 1803
4756.42 1766
4757.07 1629
4757.72 1558
4758.37 1628
4759.02 1502
4759.67 1386
4760.32 1361
4760.97 1198
4761.62 1303
4762.27 1276
4762.92 1359
4763.57 1360
4764.23 1316
4764.88 1350
4765.53 1340
4766.18 1420
4766.83 1366
4767.48 1447
4768.13 1495
4768.78 1376
4769.44 1312
4770.09 1440
4770.74 1327
4771.39 1413
4772.04 1416
4772.69 1237
4773.35 1250
4774.00 1192
4774.65 1195
4775.30 1239
4775.95 1218
4776.60 1226
4777.26 1271
4777.91 1291
4778.56 1314
4779.21 1376
4779.86 1326
4780.52 1297
4781.17 1317
4781.82 1399
4782.47 1364
4783.13 1465
4783.78 1420
4784.43 1318
4785.08 1233
4785.74 1255
4786.39 1370
4787.04 1322
4787.69 1314
4788.35 1316
4789.00 1314
4789.65 1182
4790.31 1234
4790.96 1416
4791.61 1310
4792.26 1343
4792.92 1276
4793.57 1226
4794.22 1318
4794.88 1217
4795.53 1252
4796.18 1308
4796.84 1171
4797.49 1238
4798.14 1229
4798.80 1304
4799.45 1278
4800.10 1204
4800.76 1240
4801.41 1296
4802.06 1290
4802.72 1247
4803.37 1167
4804.03 1195
4804.68 1306
4805.33 1167
4805.99 1237
4806.64 1207
4807.30 1243
4807.95 1344
4808.60 1277
4809.26 1121
4809.91 1185
4810.57 1275
4811.22 1242
4811.88 1319
4812.53 1329
4813.18 1232
4813.84 1338
4814.49 1390
4815.15 1275
4815.80 1172
4816.46 1267
4817.11 1303
4817.77 1389
4818.42 1348
4819.08 1319
4819.73 1345
4820.39 1444
4821.04 1372
4821.70 1362
4822.35 1424
4823.01 1421
4823.66 1492
4824.32 1524
4824.97 1409
4825.63 1492
4826.28 1623
4826.94 1504
4827.59 1419
4828.25 1661
4828.90 1645
4829.56 1507
4830.22 1529
4830.87 1553
4831.53 1496
4832.18 1454
4832.84 1480
4833.49 1572
4834.15 1601
4834.81 1516
4835.46 1580
4836.12 1542
4836.77 1529
4837.43 1605
4838.09 1570
4838.74 1710
4839.40 1710
4840.05 1780
4840.71 1691
4841.37 1652
4842.02 1779
4842.68 1726
4843.34 1745
4843.99 1591
4844.65 1662
4845.31 1684
4845.96 1754
4846.62 1613
4847.28 1735
4847.93 1647
4848.59 1752
4849.25 1851
4849.90 1769
4850.56 1812
4851.22 2003
4851.87 2063
4852.53 1973
4853.19 1979
4853.85 2040
4854.50 2053
4855.16 2040
4855.82 2121
4856.48 2056
4857.13 2162
4857.79 2163
4858.45 2188
4859.11 2123
4859.76 2213
4860.42 2347
4861.08 2290
4861.74 2197
4862.39 2162
4863.05 2242
4863.71 2102
4864.37 2230
4865.03 2316
4865.68 2253
4866.34 2245
4867.00 2211
4867.66 2398
4868.32 2197
4868.97 2193
4869.63 2224
4870.29 2121
4870.95 2040
4871.61 2016
4872.27 2015
4872.92 1906
4873.58 1868
4874.24 1992
4874.90 2096
4875.56 1948
4876.22 1930
4876.88 2023
4877.54 1995
4878.19 2141
4878.85 2116
4879.51 2098
4880.17 1895
4880.83 1863
4881.49 2066
4882.15 2098
4882.81 1960
4883.47 1892
4884.13 1851
4884.78 1804
4885.44 1690
4886.10 1642
4886.76 1719
4887.42 1654
4888.08 1708
4888.74 1840
4889.40 1916
4890.06 1932
4890.72 2076
4891.38 2191
4892.04 2087
4892.70 1976
4893.36 2115
4894.02 2078
4894.68 1997
4895.34 1981
4896.00 1884
4896.66 1722
4897.32 1702
4897.98 1821
4898.64 1891
4899.30 1826
4899.96 1805
4900.62 1693
4901.28 1711
4901.94 1799
4902.60 1716
4903.26 1585
4903.92 1648
4904.58 1591
4905.25 1591
4905.91 1464
4906.57 1488
4907.23 1589
4907.89 1514
4908.55 1509
4909.21 1478
4909.87 1589
4910.53 1398
4911.19 1420
4911.85 1452
4912.52 1573
4913.18 1517
4913.84 1602
4914.50 1521
4915.16 1484
4915.82 1449
4916.48 1455
4917.15 1466
4917.81 1392
4918.47 1390
4919.13 1469
4919.79 1402
4920.45 1474
4921.11 1355
4921.78 1373
4922.44 1383
4923.10 1399
4923.76 1365
4924.42 1346
4925.09 1503
4925.75 1490
4926.41 1376
4927.07 1364
4927.73 1304
4928.40 1373
4929.06 1457
4929.72 1469
4930.38 1407
4931.05 1405
4931.71 1410
4932.37 1441
4933.03 1463
4933.70 1427
4934.36 1347
4935.02 1394
4935.68 1322
4936.35 1362
4937.01 1396
4937.67 1537
4938.34 1509
4939.00 1561
4939.66 1493
4940.32 1363
4940.99 1383
4941.65 1428
4942.31 1345
4942.98 1375
4943.64 1304
4944.30 1317
4944.97 1422
4945.63 1256
4946.29 1342
4946.96 1241
4947.62 1322
4948.28 1282
4948.95 1276
4949.61 1336
4950.28 1250
4950.94 1230
4951.60 1227
4952.27 1164
4952.93 1217
4953.60 1279
4954.26 1331
4954.92 1267
4955.59 1185
4956.25 1260
4956.92 1267
4957.58 1168
4958.24 1288
4958.91 1376
4959.57 1301
4960.24 1307
4960.90 1419
4961.57 1407
4962.23 1369
4962.89 1413
4963.56 1510
4964.22 1599
4964.89 1570
4965.55 1544
4966.22 1412
4966.88 1527
4967.55 1672
4968.21 1521
4968.88 1393
4969.54 1332
4970.21 1380
4970.87 1348
4971.54 1358
4972.20 1351
4972.87 1300
4973.53 1377
4974.20 1433
4974.86 1347
4975.53 1381
4976.20 1482
4976.86 1461
4977.53 1398
4978.19 1439
4978.86 1430
4979.52 1372
4980.19 1346
4980.85 1430
4981.52 1457
4982.19 1396
4982.85 1463
4983.52 1379
4984.18 1216
4984.85 1235
4985.52 1308
4986.18 1384
4986.85 1268
4987.51 1264
4988.18 1200
4988.85 1301
4989.51 1216
4990.18 1222
4990.85 1292
4991.51 1326
4992.18 1158
4992.85 1210
4993.51 1254
4994.18 1310
4994.85 1331
4995.51 1151
4996.18 1180
4996.85 1307
4997.51 1381
4998.18 1397
4998.85 1262
4999.51 1244
5000.18 1187
5000.85 1157
5001.52 1165
5002.18 1204
5002.85 1173
5003.52 1206
5004.18 1141
5004.85 1220
5005.52 1300
5006.19 1280
5006.85 1165
5007.52 1172
5008.19 1186
5008.86 1241
5009.52 1270
5010.19 1239
5010.86 1218
5011.53 1246
5012.20 1162
5012.86 1192
5013.53 1165
5014.20 1277
5014.87 1206
5015.54 1120
5016.20 1084
5016.87 1196
5017.54 1123
5018.21 1138
5018.88 1111
5019.55 1101
5020.21 1222
5020.88 1297
5021.55 1309
5022.22 1380
5022.89 1470
5023.56 1424
5024.22 1428
5024.89 1418
5025.56 1298
5026.23 1358
5026.90 1301
5027.57 1248
5028.24 1276
5028.91 1368
5029.58 1292
5030.24 1270
5030.91 1251
5031.58 1291
5032.25 1217
5032.92 1246
5033.59 1332
5034.26 1291
5034.93 1237
5035.60 1317
5036.27 1291
5036.94 1215
5037.61 1200
5038.28 1183
5038.95 1292
5039.62 1215
5040.29 1217
5040.96 1133
5041.63 1138
5042.30 1152
5042.97 1174
5043.64 1244
5044.31 1171
5044.98 1278
5045.65 1174
5046.32 1162
5046.99 1284
5047.66 1217
5048.33 1268
5049.00 1162
5049.67 1208
5050.34 1367
5051.01 1282
5051.68 1209
5052.35 1266
5053.02 1253
5053.69 1213
5054.36 1264
5055.03 1198
5055.70 1124
5056.37 1203
5057.04 1098
5057.71 1180
5058.39 1231
5059.06 1141
5059.73 1140
5060.40 1223
5061.07 1254
5061.74 1244
5062.41 1268
5063.08 1226
5063.75 1232
5064.43 1221
5065.10 1270
5065.77 1097
5066.44 1142
5067.11 1178
5067.78 1216
5068.45 1204
5069.13 1151
5069.80 1086
5070.47 1168
5071.14 1272
5071.81 1230
5072.49 1208
5073.16 1207
5073.83 1151
5074.50 1199
5075.17 1274
5075.85 1231
5076.52 1286
5077.19 1273
5077.86 1254
5078.53 1274
5079.21 1380
5079.88 1436
5080.55 1432
5081.22 1354
5081.90 1391
5082.57 1462
5083.24 1354
5083.91 1372
5084.59 1292
5085.26 1276
5085.93 1333
5086.61 1363
5087.28 1332
5087.95 1327
5088.62 1299
5089.30 1386
5089.97 1437
5090.64 1514
5091.32 1515
5091.99 1504
5092.66 1525
5093.34 1507
5094.01 1558
5094.68 1578
5095.36 1463
5096.03 1508
5096.70 1467
5097.38 1463
5098.05 1386
5098.72 1296
5099.40 1251
5100.07 1234
5100.74 1205
5101.42 1217
5102.09 1146
5102.77 1179
5103.44 1275
5104.11 1314
5104.79 1290
5105.46 1217
5106.14 1248
5106.81 1271
5107.48 1272
5108.16 1267
5108.83 1366
5109.51 1294
5110.18 1212
5110.86 1265
5111.53 1183
5112.20 1181
5112.88 1134
5113.55 1298
5114.23 1197
5114.90 1195
5115.58 1191
5116.25 1277
5116.93 1221
5117.60 1156
5118.28 1211
5118.95 1202
5119.63 1369
5120.30 1403
5120.98 1345
5121.65 1327
5122.33 1407
5123.00 1387
5123.68 1304
5124.35 1231
5125.03 1290
5125.70 1225
5126.38 1318
5127.06 1392
5127.73 1265
5128.41 1239
5129.08 1349
5129.76 1352
5130.43 1193
5131.11 1338
5131.78 1247
5132.46 1386
5133.14 1340
5133.81 1486
5134.49 1301
5135.16 1257
5135.84 1303
5136.52 1264
5137.19 1216
5137.87 1246
5138.55 1200
5139.22 1332
5139.90 1357
5140.57 1240
5141.25 1355
5141.93 1302
5142.60 1224
5143.28 1194
5143.96 1138
5144.63 1095
5145.31 1184
5145.99 1282
5146.66 1280
5147.34 1200
5148.02 1261
5148.69 1306
5149.37 1158
5150.05 1139
5150.73 1087
5151.40 1165
5152.08 1096
5152.76 1073
5153.43 1212
5154.11 1294
5154.79 1110
5155.47 1135
5156.14 1075
5156.82 1128
5157.50 1141
5158.18 1172
5158.85 1116
5159.53 1102
5160.21 1135
5160.89 1140
5161.56 1119
5162.24 1102
5162.92 1113
5163.60 1126
5164.28 1109
5164.95 1103
5165.63 1142
5166.31 1162
5166.99 1241
5167.67 1221
5168.34 1361
5169.02 1367
5169.70 1297
5170.38 1244
5171.06 1231
5171.74 1172
5172.41 1162
5173.09 1129
5173.77 1037
5174.45 1217
5175.13 1126
5175.81 1202
5176.49 1316
5177.16 1220
5177.84 1354
5178.52 1431
5179.20 1268
5179.88 1274
5180.56 1282
5181.24 1367
5181.92 1350
5182.60 1217
5183.28 1338
5183.95 1222
5184.63 1205
5185.31 1259
5185.99 1254
5186.67 1195
5187.35 1131
5188.03 1116
5188.71 1155
5189.39 1149
5190.07 1069
5190.75 1106
5191.43 1156
5192.11 1160
5192.79 1062
5193.47 1083
5194.15 1148
5194.83 1119
5195.51 1101
5196.19 1159
5196.87 1132
5197.55 1108
5198.23 1131
5198.91 1053
5199.59 1078
5200.27 1156
5200.95 1085
5201.63 1069
5202.31 1135
5202.99 1141
5203.67 1183
5204.35 1154
5205.03 1125
5205.71 1167
5206.39 1233
5207.08 1285
5207.76 1209
5208.44 1262
5209.12 1302
5209.80 1287
5210.48 1246
5211.16 1259
5211.84 1188
5212.52 1316
5213.20 1390
5213.89 1356
5214.57 1378
5215.25 1396
5215.93 1312
5216.61 1338
5217.29 1326
5217.97 1296
5218.65 1291
5219.34 1277
5220.02 1339
5220.70 1298
5221.38 1234
5222.06 1328
5222.74 1354
5223.43 1386
5224.11 1417
5224.79 1326
5225.47 1306
5226.15 1225
5226.84 1361
5227.52 1310
5228.20 1294
5228.88 1302
5229.56 1258
5230.25 1200
5230.93 1216
5231.61 1258
5232.29 1289
5232.98 1301
5233.66 1225
5234.34 1273
5235.02 1209
5235.71 1147
5236.39 1128
5237.07 1273
5237.75 1262
5238.44 1199
5239.12 1227
5239.80 1212
5240.49 1379
5241.17 1290
5241.85 1181
5242.54 1278
5243.22 1316
5243.90 1131
5244.58 1217
5245.27 1229
5245.95 1208
5246.63 1123
5247.32 1163
5248.00 1118
5248.69 1260
5249.37 1196
5250.05 1311
5250.74 1373
5251.42 1401
5252.10 1420
5252.79 1359
5253.47 1316
5254.15 1305
5254.84 1221
5255.52 1271
5256.21 1187
5256.89 1312
5257.57 1353
5258.26 1300
5258.94 1243
5259.63 1243
5260.31 1208
5261.00 1271
5261.68 1315
5262.36 1401
5263.05 1352
5263.73 1402
5264.42 1304
5265.10 1337
5265.79 1351
5266.47 1414
5267.16 1280
5267.84 1261
5268.52 1220
5269.21 1311
5269.89 1263
5270.58 1255
5271.26 1193
5271.95 1212
5272.63 1188
5273.32 1348
5274.00 1315
5274.69 1244
5275.38 1182
5276.06 1146
5276.75 1286
5277.43 1255
5278.12 1248
5278.80 1290
5279.49 1439
5280.17 1357
5280.86 1353
5281.54 1395
5282.23 1533
5282.92 1534
5283.60 1581
5284.29 1552
5284.97 1446
5285.66 1441
5286.34 1453
5287.03 1344
5287.72 1319
5288.40 1248
5289.09 1231
5289.77 1307
5290.46 1252
5291.15 1228
5291.83 1314
5292.52 1224
5293.21 1290
5293.89 1276
5294.58 1243
5295.27 1185
5295.95 1340
5296.64 1292
5297.33 1222
5298.01 1278
5298.70 1283
5299.39 1262
5300.07 1242
5300.76 1250
5301.45 1247
5302.13 1269
5302.82 1259
5303.51 1241
5304.19 1273
5304.88 1300
5305.57 1338
5306.26 1342
5306.94 1342
5307.63 1281
5308.32 1270
5309.00 1273
5309.69 1372
5310.38 1396
5311.07 1370
5311.75 1427
5312.44 1479
5313.13 1509
5313.82 1457
5314.51 1370
5315.19 1411
5315.88 1384
5316.57 1385
5317.26 1315
5317.94 1383
5318.63 1369
5319.32 1318
5320.01 1462
5320.70 1446
5321.39 1525
5322.07 1538
5322.76 1486
5323.45 1416
5324.14 1445
5324.83 1534
5325.52 1391
5326.20 1248
5326.89 1269
5327.58 1263
5328.27 1208
5328.96 1335
5329.65 1317
5330.34 1312
5331.02 1226
5331.71 1302
5332.40 1245
5333.09 1278
5333.78 1261
5334.47 1108
5335.16 1200
5335.85 1156
5336.54 1132
5337.23 1223
5337.92 1234
5338.60 1325
5339.29 1365
5339.98 1241
5340.67 1237
5341.36 1292
5342.05 1215
5342.74 1348
5343.43 1269
5344.12 1273
5344.81 1224
5345.50 1225
5346.19 1242
5346.88 1217
5347.57 1265
5348.26 1350
5348.95 1332
5349.64 1359
5350.33 1448
5351.02 1414
5351.71 1474
5352.40 1490
5353.09 1609
5353.78 1453
5354.47 1452
5355.16 1484
5355.85 1320
5356.54 1354
5357.23 1273
5357.92 1291
5358.61 1329
5359.30 1235
5360.00 1187
5360.69 1227
5361.38 1212
5362.07 1265
5362.76 1216
5363.45 1319
5364.14 1261
5364.83 1205
5365.52 1272
5366.21 1294
5366.90 1263
5367.60 1273
5368.29 1156
5368.98 1176
5369.67 1124
5370.36 1120
5371.05 1175
5371.74 1164
5372.44 1031
5373.13 1138
5373.82 1086
5374.51 1129
5375.20 968
5375.89 1061
5376.59 1150
5377.28 1147
5377.97 1108
5378.66 1075
5379.35 1044
5380.04 1107
5380.74 1058
5381.43 1008
5382.12 1088
5382.81 1015
5383.51 965
5384.20 1014
5384.89 978
5385.58 1113
5386.27 1081
5386.97 1107
5387.66 1086
5388.35 1122
5389.04 1125
5389.74 1220
5390.43 1238
5391.12 1301
5391.82 1273
5392.51 1277
5393.20 1276
5393.89 1266
5394.59 1310
5395.28 1124
5395.97 1215
5396.67 1193
5397.36 1097
5398.05 1068
5398.75 1057
5399.44 1043
5400.13 1021
5400.83 1018
5401.52 1050
5402.21 1049
5402.91 1127
5403.60 1093
5404.29 1003
5404.99 1072
5405.68 1117
5406.37 1086
5407.07 1107
5407.76 1082
5408.45 1002
5409.15 1061
5409.84 1118
5410.54 1098
5411.23 1031
5411.92 1070
5412.62 1063
5413.31 1142
5414.01 1117
5414.70 1060
5415.40 1010
5416.09 1023
5416.78 997
5417.48 1013
5418.17 1132
5418.87 1141
5419.56 1102
5420.26 1099
5420.95 1063
5421.65 1118
5422.34 1137
5423.04 1113
5423.73 1109
5424.42 1044
5425.12 1147
5425.81 1229
5426.51 1214
5427.20 1149
5427.90 1048
5428.59 1070
5429.29 1050
5429.99 1083
5430.68 1111
5431.38 1049
5432.07 1090
5432.77 1232
5433.46 1246
5434.16 1206
5434.85 1254
5435.55 1257
5436.24 1187
5436.94 1363
5437.64 1409
5438.33 1429
5439.03 1354
5439.72 1230
5440.42 1368
5441.11 1323
5441.81 1324
5442.51 1240
5443.20 1302
5443.90 1258
5444.59 1222
5445.29 1267
5445.99 1233
5446.68 1188
5447.38 1230
5448.08 1342
5448.77 1428
5449.47 1369
5450.17 1407
5450.86 1438
5451.56 1331
5452.25 1336
5452.95 1323
5453.65 1336
5454.35 1301
5455.04 1285
5455.74 1214
5456.44 1272
5457.13 1266
5457.83 1247
5458.53 1151
5459.22 1221
5459.92 1321
5460.62 1310
5461.32 1226
5462.01 1242
5462.71 1306
5463.41 1252
5464.10 1318
5464.80 1292
5465.50 1404
5466.20 1382
5466.89 1306
5467.59 1485
5468.29 1300
5468.99 1280
5469.69 1276
5470.38 1335
5471.08 1253
5471.78 1294
5472.48 1350
5473.17 1344
5473.87 1400
5474.57 1346
5475.27 1342
5475.97 1418
5476.66 1480
5477.36 1605
5478.06 1615
5478.76 1659
5479.46 1752
5480.16 1927
5480.85 1923
5481.55 2003
5482.25 2127
5482.95 2087
5483.65 2096
5484.35 2059
5485.05 1904
5485.75 1762
5486.44 1723
5487.14 1704
5487.84 1687
5488.54 1758
5489.24 1725
5489.94 1760
5490.64 1822
5491.34 1733
5492.04 1808
5492.74 1754
5493.43 1848
5494.13 1751
5494.83 1720
5495.53 1902
5496.23 1965
5496.93 2042
5497.63 2037
5498.33 2166
5499.03 2490
5499.73 2729
5500.43 3004
5501.13 3257
5501.83 3537
5502.53 3760
5503.23 3590
5503.93 3503
5504.63 3498
5505.33 3034
5506.03 2595
5506.73 2261
5507.43 2106
5508.13 2043
5508.83 2016
5509.53 1863
5510.23 1963
5510.93 1906
5511.63 1843
5512.33 1906
5513.03 1780
5513.73 1806
5514.43 1836
5515.13 1848
5515.83 1877
5516.54 1767
5517.24 1762
5517.94 1819
5518.64 1828
5519.34 1667
5520.04 1610
5520.74 1739
5521.44 1747
5522.14 1657
5522.84 1609
5523.54 1583
5524.25 1596
5524.95 1493
5525.65 1595
5526.35 1541
5527.05 1447
5527.75 1470
5528.45 1489
5529.16 1386
5529.86 1406
5530.56 1336
5531.26 1378
5531.96 1437
5532.66 1354
5533.37 1356
5534.07 1390
5534.77 1386
5535.47 1384
5536.17 1301
5536.88 1321
5537.58 1304
5538.28 1342
5538.98 1324
5539.68 1349
5540.39 1444
5541.09 1355
5541.79 1338
5542.49 1219
5543.20 1328
5543.90 1330
5544.60 1275
5545.30 1203
5546.01 1283
5546.71 1255
5547.41 1254
5548.11 1223
5548.82 1261
5549.52 1276
5550.22 1243
5550.93 1175
5551.63 1222
5552.33 1191
5553.03 1293
5553.74 1261
5554.44 1211
5555.14 1219
5555.85 1178
5556.55 1226
5557.25 1260
5557.96 1117
5558.66 1087
5559.36 1208
5560.07 1158
5560.77 1194
5561.47 1203
5562.18 1234
5562.88 1222
5563.59 1284
5564.29 1333
5564.99 1276
5565.70 1275
5566.40 1188
5567.10 1159
5567.81 1235
5568.51 1270
5569.22 1252
5569.92 1284
5570.63 1242
5571.33 1162
5572.03 1256
5572.74 1235
5573.44 1148
5574.15 1178
5574.85 1247
5575.56 1146
5576.26 1289
5576.96 1286
5577.67 1237
5578.37 1276
5579.08 1131
5579.78 1175
5580.49 1245
5581.19 1114
5581.90 1051
5582.60 1089
5583.31 1135
5584.01 1125
5584.72 1183
5585.42 1172
5586.13 1099
5586.83 1186
5587.54 1121
5588.24 1034
5588.95 1089
5589.65 1138
5590.36 1099
5591.07 1134
5591.77 1128
5592.48 1137
5593.18 1162
5593.89 1101
5594.59 1027
5595.30 1060
5596.00 1141
5596.71 1082
5597.42 1075
5598.12 1098
5598.83 1191
5599.53 1109
5600.24 1086
5600.95 1108
5601.65 1083
5602.36 1173
5603.06 1075
5603.77 1066
5604.48 1033
5605.18 1035
5605.89 1059
5606.60 1091
5607.30 1093
5608.01 1097
5608.72 1113
5609.42 1029
5610.13 1097
5610.84 1099
5611.54 1149
5612.25 1213
5612.96 1063
5613.66 1040
5614.37 1153
5615.08 1123
5615.78 1204
5616.49 1116
5617.20 1116
5617.91 1073
5618.61 1190
5619.32 1197
5620.03 1176
5620.73 1186
5621.44 1125
5622.15 1064
5622.86 1138
5623.56 1185
5624.27 1092
5624.98 1061
5625.69 1098
5626.40 1095
5627.10 1201
5627.81 1247
5628.52 1152
5629.23 1174
5629.93 1195
5630.64 1168
5631.35 1210
5632.06 1232
5632.77 1239
5633.47 1204
5634.18 1173
5634.89 1181
5635.60 1171
5636.31 1105
5637.02 1073
5637.72 1155
5638.43 1200
5639.14 1166
5639.85 1177
5640.56 1302
5641.27 1209
5641.98 1279
5642.68 1325
5643.39 1284
5644.10 1199
5644.81 1174
5645.52 1196
5646.23 1126
5646.94 1164
5647.65 1116
5648.36 1130
5649.06 1173
5649.77 1165
5650.48 1127
5651.19 1164
5651.90 1061
5652.61 1108
5653.32 1148
5654.03 1182
5654.74 1217
5655.45 1295
5656.16 1267
5656.87 1281
5657.58 1389
5658.29 1417
5659.00 1450
5659.71 1327
5660.42 1376
5661.13 1410
5661.84 1462
5662.55 1309
5663.26 1164
5663.97 1152
5664.68 1195
5665.39 1103
5666.10 1191
5666.81 1134
5667.52 1175
5668.23 1202
5668.94 1207
5669.65 1198
5670.36 1242
5671.07 1356
5671.78 1296
5672.49 1278
5673.20 1353
5673.91 1408
5674.62 1272
5675.33 1287
5676.04 1206
5676.75 1152
5677.47 1188
5678.18 1207
5678.89 1195
5679.60 1162
5680.31 1193
5681.02 1187
5681.73 1267
5682.44 1320
5683.15 1280
5683.87 1310
5684.58 1321
5685.29 1303
5686.00 1366
5686.71 1479
5687.42 1350
5688.13 1263
5688.85 1274
5689.56 1304
5690.27 1209
5690.98 1201
5691.69 1140
5692.41 1217
5693.12 1202
5693.83 1189
5694.54 1190
5695.25 1193
5695.96 1171
5696.68 1054
5697.39 1015
5698.10 1066
5698.81 1110
5699.53 1102
5700.24 1057
5700.95 1078
5701.66 1088
5702.38 1059
5703.09 1085
5703.80 1022
5704.51 1039
5705.23 1029
5705.94 1095
5706.65 1100
5707.36 993
5708.08 960
5708.79 995
5709.50 978
5710.22 1036
5710.93 1031
5711.64 970
5712.35 1049
5713.07 1036
5713.78 1023
5714.49 1023
5715.21 982
5715.92 1043
5716.63 965
5717.35 1018
5718.06 1012
5718.77 1032
5719.49 1032
5720.20 1021
5720.92 1008
5721.63 1073
5722.34 1018
5723.06 1107
5723.77 1086
5724.48 1032
5725.20 1090
5725.91 1059
5726.63 1065
5727.34 1070
5728.05 1156
5728.77 1283
5729.48 1226
5730.20 1283
5730.91 1277
5731.62 1244
5732.34 1232
5733.05 1177
5733.77 1230
5734.48 1147
5735.20 1160
5735.91 1197
5736.63 1137
5737.34 1090
5738.06 1105
5738.77 1021
5739.48 1029
5740.20 979
5740.91 1045
5741.63 999
5742.34 986
5743.06 1046
5743.77 1006
5744.49 1020
5745.20 992
5745.92 932
5746.64 1032
5747.35 976
5748.07 981
5748.78 951
5749.50 987
5750.21 1046
5750.93 1063
5751.64 1033
5752.36 1076
5753.07 1025
5753.79 1050
5754.51 1127
5755.22 1197
5755.94 1095
5756.65 1227
5757.37 1291
5758.08 1168
5758.80 1201
5759.52 1125
5760.23 1093
5760.95 1016
5761.67 1027
5762.38 1090
5763.10 1052
5763.81 928
5764.53 938
5765.25 916
5765.96 886
5766.68 902
5767.40 958
5768.11 991
5768.83 1022
5769.55 1064
5770.26 1070
5770.98 1094
5771.70 1158
5772.41 1036
5773.13 1028
5773.85 1048
5774.56 1039
5775.28 1048
5776.00 1093
5776.71 999
5777.43 1016
5778.15 1055
5778.87 1045
5779.58 1065
5780.30 1053
5781.02 945
5781.74 980
5782.45 1021
5783.17 1084
5783.89 1063
5784.61 1113
5785.32 1019
5786.04 1003
5786.76 1008
5787.48 1064
5788.19 936
5788.91 1037
5789.63 1024
5790.35 962
5791.07 1030
5791.78 994
5792.50 1020
5793.22 1016
5793.94 1098
5794.66 1121
5795.38 1127
5796.09 1079
5796.81 1080
5797.53 1195
5798.25 1236
5798.97 1211
5799.69 1243
5800.40 1491
5801.12 1564
5801.84 1718
5802.56 1579
5803.28 1540
5804.00 1655
5804.72 1576
5805.44 1558
5806.15 1340
5806.87 1277
5807.59 1187
5808.31 1124
5809.03 1141
5809.75 1046
5810.47 1064
5811.19 1094
5811.91 1101
5812.63 1235
5813.35 1132
5814.07 1074
5814.79 1114
5815.50 1152
5816.22 1100
5816.94 1144
5817.66 1162
5818.38 1141
5819.10 1164
5819.82 1177
5820.54 1120
5821.26 1183
5821.98 1129
5822.70 1212
5823.42 1200
5824.14 1080
5824.86 1081
5825.58 1092
5826.30 1158
5827.02 1125
5827.74 1060
5828.46 999
5829.18 1015
5829.90 1128
5830.62 1169
5831.35 1037
5832.07 1072
5832.79 1010
5833.51 1008
5834.23 1124
5834.95 1198
5835.67 1143
5836.39 1064
5837.11 1147
5837.83 1061
5838.55 1083
5839.27 1139
5839.99 1159
5840.72 1063
5841.44 1066
5842.16 1037
5842.88 982
5843.60 1021
5844.32 1026
5845.04 1054
5845.76 985
5846.49 1029
5847.21 1018
5847.93 981
5848.65 990
5849.37 1027
5850.09 950
5850.82 999
5851.54 1060
5852.26 1041
5852.98 1075
5853.70 1144
5854.42 1144
5855.15 1175
5855.87 1102
5856.59 1127
5857.31 1047
5858.03 1015
5858.76 1191
5859.48 1155
5860.20 1031
5860.92 1097
5861.65 1119
5862.37 1120
5863.09 1046
5863.81 1108
5864.54 1087
5865.26 1049
5865.98 1113
5866.70 990
5867.43 1007
5868.15 1151
5868.87 1091
5869.60 1114
5870.32 1083
5871.04 1061
5871.76 1033
5872.49 1000
5873.21 1038
5873.93 1000
5874.66 1039
5875.38 1047
5876.10 1073
5876.83 1008
5877.55 1115
5878.27 1076
5879.00 1172
5879.72 1147
5880.44 1227
5881.17 1157
5881.89 1173
5882.61 1193
5883.34 1250
5884.06 1095
5884.79 1163
5885.51 1257
5886.23 1196
5886.96 1142
5887.68 1210
5888.41 1107
5889.13 1133
5889.85 1099
5890.58 1107
5891.30 1084
5892.03 1041
5892.75 931
5893.47 956
5894.20 1063
5894.92 1001
5895.65 1066
5896.37 1061
5897.10 985
5897.82 917
5898.55 959
5899.27 962
5900.00 1008
5900.72 1070
5901.44 940
5902.17 1017
5902.89 1032
5903.62 1059
5904.34 1032
5905.07 1051
5905.79 1090
5906.52 1111
5907.25 1121
5907.97 1021
5908.70 1041
5909.42 1053
5910.15 1074
5910.87 1125
5911.60 1103
5912.32 1060
5913.05 1027
5913.77 1129
5914.50 1031
5915.22 1183
5915.95 1108
5916.68 1135
5917.40 1180
5918.13 1197
5918.85 1203
5919.58 1162
5920.31 1078
5921.03 1133
5921.76 1109
5922.48 1219
5923.21 1153
5923.94 1139
5924.66 1142
5925.39 1251
5926.12 1210
5926.84 1232
5927.57 1236
5928.29 1137
5929.02 1154
5929.75 1207
5930.47 1197
5931.20 1261
5931.93 1245
5932.65 1197
5933.38 1216
5934.11 1191
5934.83 1215
5935.56 1208
5936.29 1209
5937.02 1272
5937.74 1252
5938.47 1196
5939.20 1355
5939.92 1406
5940.65 1324
5941.38 1290
5942.11 1333
5942.83 1387
5943.56 1379
5944.29 1480
5945.02 1419
5945.74 1450
5946.47 1477
5947.20 1520
5947.93 1484
5948.65 1512
5949.38 1598
5950.11 1569
5950.84 1753
5951.57 1805
5952.29 1821
5953.02 2117
5953.75 2301
5954.48 2189
5955.21 2081
5955.93 2067
5956.66 2065
5957.39 2091
5958.12 2030
5958.85 2008
5959.58 1929
5960.30 1894
5961.03 2010
5961.76 1938
5962.49 1985
5963.22 2006
5963.95 2065
5964.68 2135
5965.40 2277
5966.13 2405
5966.86 2707
5967.59 3045
5968.32 3222
5969.05 3297
5969.78 3358
5970.51 3119
5971.24 2913
5971.96 2617
5972.69 2664
5973.42 2476
5974.15 2380
5974.88 2314
5975.61 2277
5976.34 2274
5977.07 2308
5977.80 2294
5978.53 2220
5979.26 2356
5979.99 2369
5980.72 2465
5981.45 2459
5982.18 2529
5982.91 2464
5983.64 2474
5984.37 2453
5985.10 2453
5985.83 2569
5986.56 2571
5987.29 2624
5988.02 2582
5988.75 2551
5989.48 2583
5990.21 2591
5990.94 2525
5991.67 2324
5992.40 2399
5993.13 2502
5993.86 2452
5994.59 2550
5995.32 2587
5996.05 2650
5996.78 2732
5997.51 2737
5998.24 2453
5998.97 2590
5999.71 2529
6000.44 2527
6001.17 2489
6001.90 2603
6002.63 2638
6003.36 2446
6004.09 2372
6004.82 2416
6005.55 2575
6006.28 2539
6007.02 2692
6007.75 2892
6008.48 2998
6009.21 3156
6009.94 3624
6010.67 3923
6011.40 4376
6012.14 4840
6012.87 5542
6013.60 6030
6014.33 6410
6015.06 6818
6015.80 6587
6016.53 6233
6017.26 5850
6017.99 5499
6018.72 4921
6019.45 4402
6020.19 3808
6020.92 3454
6021.65 3066
6022.38 2891
6023.12 2712
6023.85 2548
6024.58 2473
6025.31 2353
6026.05 2404
6026.78 2355
6027.51 2233
6028.24 2177
6028.98 2227
6029.71 2061
6030.44 2002
6031.17 1991
6031.91 1945
6032.64 2025
6033.37 1997
6034.11 1927
6034.84 2005
6035.57 2009
6036.30 2087
6037.04 2054
6037.77 1989
6038.50 2211
6039.24 2209
6039.97 2077
6040.70 2120
6041.44 2179
6042.17 2211
6042.90 2235
6043.64 2143
6044.37 2222
6045.10 2289
6045.84 2361
6046.57 2341
6047.31 2354
6048.04 2456
6048.77 2381
6049.51 2407
6050.24 2445
6050.98 2636
6051.71 2767
6052.44 2937
6053.18 3027
6053.91 2992
6054.65 3114
6055.38 3062
6056.11 2811
6056.85 2845
6057.58 2690
6058.32 2530
6059.05 2541
6059.79 2459
6060.52 2329
6061.26 2178
6061.99 2264
6062.72 2162
6063.46 2088
6064.19 2198
6064.93 2197
6065.66 2244
6066.40 2091
6067.13 2048
6067.87 2291
6068.60 2256
6069.34 2360
6070.07 2236
6070.81 2206
6071.54 2101
6072.28 2148
6073.01 2197
6073.75 1877
6074.49 1932
6075.22 1883
6075.96 1849
6076.69 1900
6077.43 1827
6078.16 1921
6078.90 1807
6079.63 1655
6080.37 1815
6081.11 1948
6081.84 1864
6082.58 1803
6083.31 1903
6084.05 1829
6084.79 1776
6085.52 1747
6086.26 1837
6086.99 1859
6087.73 1807
6088.47 1803
6089.20 1751
6089.94 1807
6090.68 1815
6091.41 1803
6092.15 1852
6092.89 1815
6093.62 1946
6094.36 1897
6095.09 1813
6095.83 1895
6096.57 1823
6097.31 1719
6098.04 1721
6098.78 1770
6099.52 1748
6100.25 1646
6100.99 1704
6101.73 1753
6102.46 1614
6103.20 1565
6103.94 1609
6104.68 1642
6105.41 1582
6106.15 1554
6106.89 1600
6107.62 1576
6108.36 1688
6109.10 1633
6109.84 1623
6110.57 1654
6111.31 1660
6112.05 1803
6112.79 1758
6113.53 1675
6114.26 1682
6115.00 1690
6115.74 1762
6116.48 1788
6117.21 1709
6117.95 1669
6118.69 1765
6119.43 1719
6120.17 1732
6120.91 1721
6121.64 1750
6122.38 1699
6123.12 1825
6123.86 1832
6124.60 1791
6125.34 1793
6126.07 1750
6126.81 1770
6127.55 1741
6128.29 1747
6129.03 1767
6129.77 1743
6130.51 1859
6131.25 1995
6131.98 1844
6132.72 1776
6133.46 1812
6134.20 1832
6134.94 1867
6135.68 1743
6136.42 1827
6137.16 1910
6137.90 1984
6138.64 1952
6139.38 1906
6140.11 1838
6140.85 1786
6141.59 1788
6142.33 1790
6143.07 1783
6143.81 1844
6144.55 1872
6145.29 1729
6146.03 1753
6146.77 1770
6147.51 1775
6148.25 1851
6148.99 1773
6149.73 1735
6150.47 1809
6151.21 1742
6151.95 1854
6152.69 1800
6153.43 1770
6154.17 1972
6154.91 1963
6155.65 1837
6156.39 1905
6157.13 1902
6157.87 1935
6158.61 1927
6159.35 1922
6160.09 2000
6160.83 1992
6161.58 1996
6162.32 2094
6163.06 2097
6163.80 2130
6164.54 2106
6165.28 2291
6166.02 2516
6166.76 2540
6167.50 2705
6168.24 2700
6168.98 2829
6169.73 2937
6170.47 2988
6171.21 2887
6171.95 2875
6172.69 2789
6173.43 2640
6174.17 2666
6174.92 2695
6175.66 2427
6176.40 2428
6177.14 2376
6177.88 2381
6178.62 2481
6179.36 2475
6180.11 2405
6180.85 2454
6181.59 2474
6182.33 2627
6183.07 2711
6183.82 2718
6184.56 2674
6185.30 2747
6186.04 2756
6186.78 2776
6187.53 2791
6188.27 2870
6189.01 2833
6189.75 2803
6190.50 3059
6191.24 3111
6191.98 3095
6192.72 3013
6193.47 3270
6194.21 3430
6194.95 3371
6195.69 3535
6196.44 3480
6197.18 3509
6197.92 3551
6198.67 3423
6199.41 3397
6200.15 3429
6200.89 3407
6201.64 3452
6202.38 3472
6203.12 3407
6203.87 3607
6204.61 3965
6205.35 4441
6206.10 4987
6206.84 6007
6207.58 7421
6208.33 9168
6209.07 11573
6209.81 13522
6210.56 15168
6211.30 16341
6212.05 17159
6212.79 16712
6213.53 15525
6214.28 13791
6215.02 12096
6215.76 10320
6216.51 8648
6217.25 7083
6218.00 5945
6218.74 5142
6219.48 4353
6220.23 3871
6220.97 3692
6221.72 3611
6222.46 3527
6223.21 3604
6223.95 3498
6224.69 3880
6225.44 4012
6226.18 4351
6226.93 4303
6227.67 4141
6228.42 3962
6229.16 3749
6229.91 3659
6230.65 3363
6231.40 2952
6232.14 2757
6232.89 2718
6233.63 2558
6234.38 2408
6235.12 2479
6235.87 2324
6236.61 2372
6237.36 2405
6238.10 2490
6238.85 2504
6239.59 2435
6240.34 2602
6241.08 2625
6241.83 2568
6242.58 2743
6243.32 2605
6244.07 2691
6244.81 2804
6245.56 2960
6246.30 3060
6247.05 3364
6247.80 3591
6248.54 3948
6249.29 4387
6250.03 4550
6250.78 4792
6251.52 4771
6252.27 4512
6253.02 4107
6253.76 3862
6254.51 3439
6255.26 3149
6256.00 2935
6256.75 2867
6257.49 2774
6258.24 2621
6258.99 2561
6259.73 2645
6260.48 2736
6261.23 2688
6261.97 2680
6262.72 2601
6263.47 2771
6264.21 2809
6264.96 2747
6265.71 2683
6266.46 2704
6267.20 2601
6267.95 2611
6268.70 2509
6269.44 2536
6270.19 2591
6270.94 2515
6271.69 2488
6272.43 2528
6273.18 2344
6273.93 2301
6274.67 2443
6275.42 2569
6276.17 2584
6276.92 2682
6277.67 2592
6278.41 2649
6279.16 2603
6279.91 2706
6280.66 2612
6281.40 2503
6282.15 2497
6282.90 2488
6283.65 2383
6284.40 2300
6285.14 2286
6285.89 2386
6286.64 2359
6287.39 2393
6288.14 2353
6288.88 2615
6289.63 2564
6290.38 2530
6291.13 2451
6291.88 2502
6292.63 2396
6293.38 2175
6294.12 2201
6294.87 2149
6295.62 2106
6296.37 2112
6297.12 2157
6297.87 2131
6298.62 2048
6299.37 2104
6300.11 2098
6300.86 2035
6301.61 2019
6302.36 2053
6303.11 2057
6303.86 2061
6304.61 2055
6305.36 2075
6306.11 2055
6306.86 1976
6307.61 1998
6308.36 1958
6309.11 1947
6309.86 1938
6310.60 1847
6311.35 1972
6312.10 2026
6312.85 2014
6313.60 2164
6314.35 2148
6315.10 2035
6315.85 2019
6316.60 2094
6317.35 2095
6318.10 2136
6318.85 2126
6319.60 1935
6320.35 1937
6321.10 1952
6321.85 1931
6322.60 1854
6323.35 1758
6324.10 1848
6324.86 1820
6325.61 1741
6326.36 1788
6327.11 1733
6327.86 1716
6328.61 1737
6329.36 1716
6330.11 1689
6330.86 1723
6331.61 1714
6332.36 1607
6333.11 1723
6333.86 1721
6334.62 1562
6335.37 1609
6336.12 1513
6336.87 1555
6337.62 1578
6338.37 1619
6339.12 1505
6339.87 1585
6340.62 1664
6341.38 1632
6342.13 1574
6342.88 1613
6343.63 1607
6344.38 1644
6345.13 1661
6345.89 1625
6346.64 1551
6347.39 1519
6348.14 1617
6348.89 1622
6349.64 1649
6350.40 1726
6351.15 1837
6351.90 1746
6352.65 1770
6353.40 1846
6354.16 1874
6354.91 1834
6355.66 1910
6356.41 1909
6357.17 1902
6357.92 1826
6358.67 1771
6359.42 1861
6360.18 1755
6360.93 1700
6361.68 1630
6362.43 1639
6363.19 1628
6363.94 1552
6364.69 1639
6365.45 1646
6366.20 1699
6366.95 1657
6367.70 1763
6368.46 1739
6369.21 1718
6369.96 1784
6370.72 1718
6371.47 1610
6372.22 1723
6372.98 1656
6373.73 1645
6374.48 1500
6375.24 1481
6375.99 1601
6376.74 1580
6377.50 1585
6378.25 1516
6379.00 1593
6379.76 1483
6380.51 1551
6381.27 1586
6382.02 1597
6382.77 1576
6383.53 1514
6384.28 1589
6385.03 1487
6385.79 1471
6386.54 1489
6387.30 1451
6388.05 1473
6388.81 1483
6389.56 1420
6390.31 1438
6391.07 1504
6391.82 1462
6392.58 1368
6393.33 1399
6394.09 1443
6394.84 1387
6395.60 1393
6396.35 1388
6397.10 1413
6397.86 1427
6398.61 1478
6399.37 1376
6400.12 1418
6400.88 1366
6401.63 1425
6402.39 1342
6403.14 1379
6403.90 1396
6404.65 1338
6405.41 1325
6406.16 1336
6406.92 1347
6407.68 1495
6408.43 1498
6409.19 1583
6409.94 1581
6410.70 1666
6411.45 1632
6412.21 1534
6412.96 1600
6413.72 1607
6414.48 1528
6415.23 1481
6415.99 1419
6416.74 1429
6417.50 1402
6418.26 1368
6419.01 1302
6419.77 1425
6420.52 1347
6421.28 1443
6422.04 1487
6422.79 1429
6423.55 1464
6424.30 1377
6425.06 1269
6425.82 1428
6426.57 1316
6427.33 1265
6428.09 1279
6428.84 1343
6429.60 1343
6430.36 1320
6431.11 1274
6431.87 1336
6432.63 1390
6433.38 1406
6434.14 1419
6434.90 1359
6435.65 1504
6436.41 1495
6437.17 1388
6437.93 1393
6438.68 1343
6439.44 1276
6440.20 1360
6440.95 1433
6441.71 1447
6442.47 1427
6443.23 1404
6443.98 1456
6444.74 1353
6445.50 1387
6446.26 1531
6447.01 1441
6447.77 1427
6448.53 1264
6449.29 1390
6450.05 1410
6450.80 1379
6451.56 1372
6452.32 1355
6453.08 1421
6453.84 1409
6454.59 1376
6455.35 1413
6456.11 1340
6456.87 1443
6457.63 1481
6458.39 1420
6459.14 1400
6459.90 1430
6460.66 1424
6461.42 1491
6462.18 1454
6462.94 1526
6463.69 1513
6464.45 1541
6465.21 1529
6465.97 1536
6466.73 1569
6467.49 1499
6468.25 1471
6469.01 1533
6469.77 1563
6470.52 1513
6471.28 1654
6472.04 1562
6472.80 1510
6473.56 1574
6474.32 1696
6475.08 1640
6475.84 1609
6476.60 1707
6477.36 1627
6478.12 1708
6478.88 1676
6479.64 1596
6480.40 1626
6481.16 1644
6481.92 1760
6482.68 1819
6483.44 1706
6484.20 1816
6484.96 1868
6485.72 1834
6486.48 1774
6487.24 1898
6488.00 1937
6488.76 2010
6489.52 2013
6490.28 1934
6491.04 1950
6491.80 1992
6492.56 2135
6493.32 2095
6494.08 2247
6494.84 2308
6495.60 2320
6496.36 2414
6497.12 2484
6497.88 2335
6498.64 2340
6499.40 2524
6500.16 2369
6500.92 2341
6501.68 2386
6502.45 2364
6503.21 2401
6503.97 2448
6504.73 2326
6505.49 2544
6506.25 2438
6507.01 2518
6507.77 2528
6508.53 2578
6509.30 2626
6510.06 2777
6510.82 2817
6511.58 2894
6512.34 2725
6513.10 2715
6513.86 2960
6514.63 2832
6515.39 2903
6516.15 2837
6516.91 2836
6517.67 2848
6518.43 2984
6519.20 2814
6519.96 2940
6520.72 3032
6521.48 3224
6522.24 3273
6523.01 3410
6523.77 3462
6524.53 3841
6525.29 4022
6526.06 4254
6526.82 4517
6527.58 4746
6528.34 5290
6529.11 5498
6529.87 5682
6530.63 5769
6531.39 5643
6532.16 5539
6532.92 5547
6533.68 5649
6534.44 5894
6535.21 6667
6535.97 7870
6536.73 9098
6537.50 10257
6538.26 11391
6539.02 11944
6539.78 11906
6540.55 11435
6541.31 10306
6542.07 8957
6542.84 7459
6543.60 6186
6544.36 5063
6545.13 4351
6545.89 3814
6546.65 3390
6547.42 3123
6548.18 2878
6548.95 2725
6549.71 2733
6550.47 2668
6551.24 2466
6552.00 2486
6552.76 2507
6553.53 2461
6554.29 2453
6555.06 2415
6555.82 2453
6556.58 2475
6557.35 2426
6558.11 2303
6558.88 2320
6559.64 2312
6560.41 2462
6561.17 2279
6561.93 2280
6562.70 2370
6563.46 2483
6564.23 2721
6564.99 2732
6565.76 2771
6566.52 2890
6567.29 3023
6568.05 2947
6568.82 2767
6569.58 2702
6570.35 2789
6571.11 2760
6571.88 2740
6572.64 2748
6573.41 2879
6574.17 2824
6574.94 2967
6575.70 3155
6576.47 3142
6577.23 3343
6578.00 3415
6578.76 3360
6579.53 3356
6580.29 3268
6581.06 3381
6581.82 3401
6582.59 3296
6583.36 3332
6584.12 3248
6584.89 3235
6585.65 3043
6586.42 2965
6587.18 2906
6587.95 2879
6588.72 2922
6589.48 2896
6590.25 2979
6591.01 3093
6591.78 3157
6592.55 3283
6593.31 3767
6594.08 4060
6594.85 4353
6595.61 4520
6596.38 4760
6597.15 4914
6597.91 4736
6598.68 4646
6599.45 4414
6600.21 3939
6600.98 3843
6601.75 3414
6602.51 3066
6603.28 2992
6604.05 2847
6604.81 2775
6605.58 2670
6606.35 2632
6607.11 2713
6607.88 2676
6608.65 2570
6609.41 2669
6610.18 2505
6610.95 2464
6611.72 2493
6612.48 2366
6613.25 2508
6614.02 2482
6614.79 2578
6615.55 2398
6616.32 2328
6617.09 2226
6617.86 2241
6618.62 2269
6619.39 2266
6620.16 2221
6620.93 2235
6621.70 2346
6622.46 2310
6623.23 2192
6624.00 2154
6624.77 2319
6625.54 2201
6626.30 2131
6627.07 2164
6627.84 2156
6628.61 2040
6629.38 2233
6630.15 2224
6630.91 2060
6631.68 2203
6632.45 2290
6633.22 2517
6633.99 2566
6634.76 2718
6635.53 2782
6636.29 2937
6637.06 2969
6637.83 3031
6638.60 2899
6639.37 2917
6640.14 2787
6640.91 2720
6641.68 2522
6642.45 2331
6643.21 2219
6643.98 2173
6644.75 2020
6645.52 1989
6646.29 2036
6647.06 2028
6647.83 2008
6648.60 2117
6649.37 2170
6650.14 2088
6650.91 2183
6651.68 2138
6652.45 2105
6653.22 2143
6653.99 2149
6654.76 2046
6655.53 2156
6656.30 2109
6657.07 2200
6657.84 2141
6658.61 2048
6659.38 2072
6660.15 1996
6660.92 1988
6661.69 1854
6662.46 1903
6663.23 1863
6664.00 1828
6664.77 1932
6665.54 1963
6666.31 1990
6667.08 2007
6667.85 1954
6668.62 1941
6669.39 2048
6670.16 1989
6670.93 2001
6671.70 2066
6672.47 2028
6673.25 1972
6674.02 1956
6674.79 1979
6675.56 1949
6676.33 1935
6677.10 1926
6677.87 1998
6678.64 2057
6679.41 2165
6680.19 1993
6680.96 2084
6681.73 2150
6682.50 2220
6683.27 2159
6684.04 2200
6684.81 2400
6685.59 2424
6686.36 2486
6687.13 2534
6687.90 2538
6688.67 2560
6689.44 2473
6690.22 2311
6690.99 2269
6691.76 2152
6692.53 2070
6693.30 1980
6694.08 1962
6694.85 1957
6695.62 1946
6696.39 1834
6697.16 1867
6697.94 1880
6698.71 1903
6699.48 1836
6700.25 1808
6701.03 1795
6701.80 1922
6702.57 1918
6703.34 1841
6704.12 1734
6704.89 1709
6705.66 1763
6706.44 1828
6707.21 1789
6707.98 1811
6708.75 1905
6709.53 1870
6710.30 1914
6711.07 1759
6711.85 1772
6712.62 1829
6713.39 1771
6714.17 1680
6714.94 1693
6715.71 1748
6716.49 1747
6717.26 1743
6718.03 1749
6718.81 1718
6719.58 1713
6720.35 1735
6721.13 1759
6721.90 1688
6722.67 1650
6723.45 1662
6724.22 1655
6725.00 1669
6725.77 1687
6726.54 1618
6727.32 1709
6728.09 1665
6728.87 1728
6729.64 1679
6730.41 1702
6731.19 1650
6731.96 1731
6732.74 1705
6733.51 1777
6734.29 1747
6735.06 1839
6735.83 1752
6736.61 1742
6737.38 1724
6738.16 1684
6738.93 1843
6739.71 1804
6740.48 1846
6741.26 1741
6742.03 1750
6742.81 1773
6743.58 1833
6744.36 1823
6745.13 1829
6745.91 1904
6746.68 1930
6747.46 1931
6748.23 1970
6749.01 2061
6749.78 1998
6750.56 2172
6751.33 2312
6752.11 2378
6752.89 2538
6753.66 2612
6754.44 2702
6755.21 2660
6755.99 2561
6756.76 2359
6757.54 2279
6758.31 2185
6759.09 2037
6759.87 2017
6760.64 2013
6761.42 1937
6762.19 1817
6762.97 1835
6763.75 1789
6764.52 1724
6765.30 1693
6766.07 1866
6766.85 1867
6767.63 1792
6768.40 1957
6769.18 1848
6769.96 1863
6770.73 1790
6771.51 1738
6772.29 1658
6773.06 1629
6773.84 1633
6774.62 1637
6775.39 1688
6776.17 1610
6776.95 1757
6777.72 1768
6778.50 1846
6779.28 1737
6780.05 1826
6780.83 1885
6781.61 1733
6782.39 1612
6783.16 1746
6783.94 1784
6784.72 1688
6785.50 1609
6786.27 1554
6787.05 1660
6787.83 1648
6788.61 1573
6789.38 1559
6790.16 1497
6790.94 1401
6791.72 1474
6792.49 1445
6793.27 1563
6794.05 1615
6794.83 1668
6795.60 1525
6796.38 1490
6797.16 1584
6797.94 1514
6798.72 1565
6799.50 1491
6800.27 1402
6801.05 1478
6801.83 1527
6802.61 1580
6803.39 1628
6804.17 1677
6804.94 1624
6805.72 1716
6806.50 1655
6807.28 1648
6808.06 1676
6808.84 1702
6809.62 1726
6810.39 1518
6811.17 1559
6811.95 1566
6812.73 1653
6813.51 1632
6814.29 1661
6815.07 1765
6815.85 1637
6816.63 1618
6817.41 1633
6818.18 1677
6818.96 1723
6819.74 1607
6820.52 1536
6821.30 1707
6822.08 1625
6822.86 1637
6823.64 1631
6824.42 1719
6825.20 1608
6825.98 1562
6826.76 1587
6827.54 1550
6828.32 1491
6829.10 1463
6829.88 1449
6830.66 1513
6831.44 1512
6832.22 1556
6833.00 1622
6833.78 1611
6834.56 1574
6835.34 1437
6836.12 1528
6836.90 1538
6837.68 1546
6838.46 1510
6839.24 1602
6840.02 1519
6840.80 1524
6841.58 1432
6842.36 1517
6843.14 1488
6843.92 1476
6844.70 1533
6845.49 1470
6846.27 1561
6847.05 1483
6847.83 1475
6848.61 1779
6849.39 1864
6850.17 1961
6850.95 2236
6851.73 2399
6852.51 2632
6853.30 2857
6854.08 2799
6854.86 2847
6855.64 2549
6856.42 2448
6857.20 2458
6857.98 2035
6858.77 1989
6859.55 1849
6860.33 1791
6861.11 1699
6861.89 1628
6862.67 1623
6863.46 1500
6864.24 1621
6865.02 1604
6865.80 1548
6866.58 1650
6867.37 1740
6868.15 1847
6868.93 1920
6869.71 1813
6870.49 1826
6871.28 1783
6872.06 1774
6872.84 1758
6873.62 1733
6874.41 1759
6875.19 1756
6875.97 1662
6876.75 1579
6877.54 1611
6878.32 1612
6879.10 1751
6879.88 1753
6880.67 1857
6881.45 1913
6882.23 1914
6883.02 1980
6883.80 1938
6884.58 1970
6885.36 1986
6886.15 2146
6886.93 2337
6887.71 2581
6888.50 2937
6889.28 3321
6890.06 3623
6890.85 3692
6891.63 3437
6892.41 3105
6893.20 2751
6893.98 2590
6894.76 2297
6895.55 2084
6896.33 2017
6897.12 2049
6897.90 2023
6898.68 1889
6899.47 1863
6900.25 1914
6901.04 2016
6901.82 1898
6902.60 2087
6903.39 2178
6904.17 2035
6904.96 2176
6905.74 2144
6906.52 1992
6907.31 2028
6908.09 2059
6908.88 2040
6909.66 1893
6910.45 1881
6911.23 1858
6912.02 1867
6912.80 1867
6913.58 1827
6914.37 1724
6915.15 1843
6915.94 1788
6916.72 1783
6917.51 1783
6918.29 1774
6919.08 1728
6919.86 1838
6920.65 1889
6921.43 1856
6922.22 1841
6923.00 1914
6923.79 1899
6924.57 1903
6925.36 1834
6926.15 1891
6926.93 1939
6927.72 1838
6928.50 1897
6929.29 1956
6930.07 2025
6930.86 1944
6931.64 2001
6932.43 1990
6933.22 1940
6934.00 2028
6934.79 2093
6935.57 2164
6936.36 2360
6937.15 2311
6937.93 2180
6938.72 2091
6939.50 2051
6940.29 2087
6941.08 2071
6941.86 2116
6942.65 2160
6943.44 2246
6944.22 2473
6945.01 2518
6945.79 2370
6946.58 2421
6947.37 2435
6948.15 2588
6948.94 2622
6949.73 2699
6950.51 2749
6951.30 2714
6952.09 2610
6952.88 2484
6953.66 2500
6954.45 2639
6955.24 2678
6956.02 2546
6956.81 2580
6957.60 2642
6958.38 2735
6959.17 2816
6959.96 2727
6960.75 2767
6961.53 2647
6962.32 2765
6963.11 2795
6963.90 2724
6964.68 2736
6965.47 2620
6966.26 2647
6967.05 2631
6967.83 2767
6968.62 2802
6969.41 2883
6970.20 2957
6970.99 2910
6971.77 3086
6972.56 3220
6973.35 3030
6974.14 2924
6974.93 3100
6975.71 3180
6976.50 3093
6977.29 2898
6978.08 3049
6978.87 3198
6979.66 3218
6980.44 3433
6981.23 3737
6982.02 3876
6982.81 4074
6983.60 4738
6984.39 5423
6985.18 6255
6985.97 7326
6986.75 8505
6987.54 9633
6988.33 9967
6989.12 10197
6989.91 9701
6990.70 8894
6991.49 7879
6992.28 6750
6993.07 5965
6993.86 5307
6994.64 4695
6995.43 4483
6996.22 4356
6997.01 4448
6997.80 4773
6998.59 5475
6999.38 6576
7000.17 7756
7000.96 8819
7001.75 9682
7002.54 10282
7003.33 9966
7004.12 9537
7004.91 8810
7005.70 7818
7006.49 6813
7007.28 5914
7008.07 5101
7008.86 4232
7009.65 3708
7010.44 3509
7011.23 3331
7012.02 3155
7012.81 3348
7013.60 3452
7014.39 3521
7015.18 3694
7015.97 3558
7016.76 3626
7017.55 3536
7018.34 3449
7019.13 3262
7019.93 3168
7020.72 3037
7021.51 2823
7022.30 2755
7023.09 2814
7023.88 2553
7024.67 2699
7025.46 2883
7026.25 2838
7027.04 2823
7027.83 2827
7028.63 2938
7029.42 2903
7030.21 2870
7031.00 2995
7031.79 2908
7032.58 2693
7033.37 2564
7034.17 2608
7034.96 2508
7035.75 2325
7036.54 2328
7037.33 2453
7038.12 2526
7038.92 2547
7039.71 2593
7040.50 2708
7041.29 2712
7042.08 2752
7042.87 2746
7043.67 2718
7044.46 2672
7045.25 2566
7046.04 2644
7046.84 2544
7047.63 2555
7048.42 2605
7049.21 2854
7050.00 2933
7050.80 3139
7051.59 3463
7052.38 3521
7053.17 3215
7053.97 3360
7054.76 3216
7055.55 2898
7056.35 2727
7057.14 2705
7057.93 2570
7058.72 2531
7059.52 2451
7060.31 2442
7061.10 2437
7061.90 2379
7062.69 2385
7063.48 2355
7064.28 2394
7065.07 2412
7065.86 2425
7066.66 2267
7067.45 2306
7068.24 2373
7069.04 2334
7069.83 2288
7070.62 2354
7071.42 2191
7072.21 2263
7073.00 2219
7073.80 2208
7074.59 2163
7075.39 2205
7076.18 2208
7076.97 2121
7077.77 2052
7078.56 2093
7079.35 2229
7080.15 2052
7080.94 1996
7081.74 2014
7082.53 1924
7083.33 1930
7084.12 1908
7084.91 1946
7085.71 1887
7086.50 1880
7087.30 1950
7088.09 1876
7088.89 1769
7089.68 1840
7090.48 1954
7091.27 1903
7092.07 1908
7092.86 1855
7093.66 1829
7094.45 1807
7095.25 1755
7096.04 1735
7096.84 1598
7097.63 1610
7098.43 1783
7099.22 1671
7100.02 1679
7100.81 1641
7101.61 1693
7102.40 1637
7103.20 1546
7103.99 1670
7104.79 1614
7105.58 1580
7106.38 1485
7107.17 1391
7107.97 1384
7108.77 1391
7109.56 1456
7110.36 1424
7111.15 1412
7111.95 1427
7112.75 1372
7113.54 1453
7114.34 1544
7115.13 1455
7115.93 1421
7116.73 1504
7117.52 1512
7118.32 1437
7119.11 1401
7119.91 1403
7120.71 1465
7121.50 1466
7122.30 1379
7123.10 1378
7123.89 1409
7124.69 1373
7125.49 1400
7126.28 1364
7127.08 1405
7127.88 1455
7128.67 1452
7129.47 1457
7130.27 1360
7131.06 1499
7131.86 1373
7132.66 1377
7133.45 1494
7134.25 1503
7135.05 1471
7135.85 1355
7136.64 1339
7137.44 1361
7138.24 1339
7139.04 1391
7139.83 1298
7140.63 1300
7141.43 1326
7142.23 1343
7143.02 1376
7143.82 1297
7144.62 1261
7145.42 1407
7146.21 1375
7147.01 1411
7147.81 1396
7148.61 1333
7149.41 1344
7150.20 1281
7151.00 1270
7151.80 1275
7152.60 1257
7153.40 1373
7154.19 1334
7154.99 1250
7155.79 1197
7156.59 1265
7157.39 1273
7158.19 1277
7158.99 1300
7159.78 1272
7160.58 1360
7161.38 1399
7162.18 1315
7162.98 1263
7163.78 1260
7164.58 1279
7165.37 1208
7166.17 1173
7166.97 1124
7167.77 1185
7168.57 1165
7169.37 1207
7170.17 1223
7170.97 1259
7171.77 1189
7172.57 1275
7173.37 1368
7174.17 1253
7174.96 1235
7175.76 1255
7176.56 1206
7177.36 1139
7178.16 1215
7178.96 1150
7179.76 1142
7180.56 1178
7181.36 1183
7182.16 1231
7182.96 1245
7183.76 1286
7184.56 1324
7185.36 1350
7186.16 1369
7186.96 1340
7187.76 1328
7188.56 1254
7189.36 1243
7190.16 1177
7190.96 1173
7191.76 1130
7192.56 1052
7193.36 1030
7194.16 1114
7194.96 1133
7195.76 1058
7196.57 1114
7197.37 1064
7198.17 1076
7198.97 1092
7199.77 1116
7200.57 1129
7201.37 1102
7202.17 1135
7202.97 1156
7203.77 1073
7204.57 1077
7205.38 1064
7206.18 1033
7206.98 1132
7207.78 1102
7208.58 1090
7209.38 1100
7210.18 1092
7210.98 1087
7211.79 1100
7212.59 1105
7213.39 1078
7214.19 1113
7214.99 1107
7215.79 1085
7216.60 1135
7217.40 1048
7218.20 1132
7219.00 1112
7219.80 1235
7220.60 1207
7221.41 1136
7222.21 1133
7223.01 1132
7223.81 1127
7224.62 1190
7225.42 1230
7226.22 1204
7227.02 1087
7227.82 1091
7228.63 1141
7229.43 1198
7230.23 1168
7231.03 1167
7231.84 1122
7232.64 1041
7233.44 1151
7234.24 1192
7235.05 1245
7235.85 1165
7236.65 1154
7237.46 1124
7238.26 1168
7239.06 1198
7239.86 1222
7240.67 1247
7241.47 1240
7242.27 1193
7243.08 1256
7243.88 1233
7244.68 1193
7245.49 1107
7246.29 1107
7247.09 1136
7247.90 1193
7248.70 1191
7249.50 1129
7250.31 1136
7251.11 1162
7251.92 1146
7252.72 1199
7253.52 1226
7254.33 1198
7255.13 1162
7255.93 1146
7256.74 1182
7257.54 1140
7258.35 1130
7259.15 1166
7259.95 1247
7260.76 1131
7261.56 1124
7262.37 1137
7263.17 1232
7263.98 1208
7264.78 1150
7265.59 1111
7266.39 1151
7267.19 1230
7268.00 1258
7268.80 1270
7269.61 1214
7270.41 1246
7271.22 1211
7272.02 1204
7272.83 1239
7273.63 1302
7274.44 1242
7275.24 1257
7276.05 1274
7276.85 1312
7277.66 1335
7278.46 1388
7279.27 1406
7280.07 1467
7280.88 1400
7281.68 1426
7282.49 1492
7283.29 1696
7284.10 1778
7284.91 2001
7285.71 2258
7286.52 2363
7287.32 2463
7288.13 2493
7288.93 2451
7289.74 2253
7290.55 2085
7291.35 1834
7292.16 1770
7292.96 1551
7293.77 1535
7294.58 1518
7295.38 1391
7296.19 1388
7296.99 1375
7297.80 1476
7298.61 1449
7299.41 1490
7300.22 1498
7301.03 1523
7301.83 1453
7302.64 1517
7303.44 1587
7304.25 1467
7305.06 1571
7305.86 1616
7306.67 1724
7307.48 1652
7308.28 1574
7309.09 1801
7309.90 1795
7310.71 1946
7311.51 2049
7312.32 2246
7313.13 2365
7313.93 2271
7314.74 2430
7315.55 2282
7316.36 2227
7317.16 2191
7317.97 2175
7318.78 2331
7319.59 2546
7320.39 2660
7321.20 2757
7322.01 2912
7322.82 2942
7323.62 2894
7324.43 2775
7325.24 2692
7326.05 2426
7326.85 2374
7327.66 2146
7328.47 2079
7329.28 1913
7330.09 1931
7330.89 1718
7331.70 1705
7332.51 1666
7333.32 1636
7334.13 1610
7334.93 1565
7335.74 1626
7336.55 1556
7337.36 1580
7338.17 1608
7338.98 1649
7339.79 1706
7340.59 1679
7341.40 1605
7342.21 1631
7343.02 1632
7343.83 1594
7344.64 1562
7345.45 1559
7346.26 1519
7347.06 1516
7347.87 1594
7348.68 1679
7349.49 1671
7350.30 1564
7351.11 1614
7351.92 1604
7352.73 1562
7353.54 1584
7354.35 1513
7355.16 1449
7355.97 1600
7356.78 1459
7357.59 1488
7358.39 1618
7359.20 1634
7360.01 1564
7360.82 1554
7361.63 1637
7362.44 1634
7363.25 1586
7364.06 1585
7364.87 1543
7365.68 1631
7366.49 1657
7367.30 1689
7368.11 1737
7368.92 1657
7369.73 1579
7370.54 1544
7371.35 1636
7372.16 1734
7372.97 1626
7373.79 1720
7374.60 1660
7375.41 1687
7376.22 1597
7377.03 1723
7377.84 1754
7378.65 1827
7379.46 1769
7380.27 2027
7381.08 2300
7381.89 2411
7382.70 2601
7383.51 2742
7384.33 2674
7385.14 2604
7385.95 2643
7386.76 2368
7387.57 2252
7388.38 2032
7389.19 1979
7390.00 1811
7390.81 1785
7391.63 1599
7392.44 1689
7393.25 1554
7394.06 1578
7394.87 1608
7395.68 1556
7396.50 1626
7397.31 1620
7398.12 1636
7398.93 1821
7399.74 2024
7400.55 2166
7401.37 2178
7402.18 2276
7402.99 2431
7403.80 2235
7404.62 2186
7405.43 2275
7406.24 2251
7407.05 2165
7407.86 2204
7408.68 2296
7409.49 2234
7410.30 2165
7411.11 2083
7411.93 2060
7412.74 1955
7413.55 1825
7414.36 1668
7415.18 1690
7415.99 1633
7416.80 1536
7417.62 1470
7418.43 1422
7419.24 1402
7420.05 1381
7420.87 1458
7421.68 1402
7422.49 1392
7423.31 1456
7424.12 1422
7424.93 1431
7425.75 1408
7426.56 1351
7427.37 1356
7428.19 1306
7429.00 1324
7429.81 1247
7430.63 1216
7431.44 1292
7432.25 1230
7433.07 1310
7433.88 1256
7434.70 1347
7435.51 1279
7436.32 1240
7437.14 1214
7437.95 1344
7438.76 1255
7439.58 1328
7440.39 1244
7441.21 1298
7442.02 1321
7442.84 1301
7443.65 1246
7444.46 1282
7445.28 1305
7446.09 1320
7446.91 1398
7447.72 1276
7448.54 1236
7449.35 1196
7450.17 1200
7450.98 1208
7451.80 1115
7452.61 1140
7453.42 1212
7454.24 1106
7455.05 1114
7455.87 1094
7456.68 1186
7457.50 1235
7458.31 1098
7459.13 1150
7459.94 1219
7460.76 1208
7461.58 1199
7462.39 1215
7463.21 1159
7464.02 1209
7464.84 1206
7465.65 1280
7466.47 1253
7467.28 1275
7468.10 1176
7468.91 1212
7469.73 1215
7470.55 1210
7471.36 1121
7472.18 1201
7472.99 1275
7473.81 1247
7474.63 1232
7475.44 1221
7476.26 1255
7477.07 1243
7477.89 1263
7478.71 1290
7479.52 1240
7480.34 1217
7481.15 1204
7481.97 1107
7482.79 1107
7483.60 1100
7484.42 1124
7485.24 1134
7486.05 1106
7486.87 1067
7487.69 1197
7488.50 1136
7489.32 1066
7490.14 1082
7490.95 1073
7491.77 1068
7492.59 1099
7493.41 1118
7494.22 1019
7495.04 1009
7495.86 1049
7496.67 1038
7497.49 1059
7498.31 1084
7499.13 1030
7499.94 1012
7500.76 1049
7501.58 1120
7502.40 1001
7503.21 1064
7504.03 990
7504.85 1017
7505.67 1008
7506.48 995
7507.30 1012
7508.12 1035
7508.94 1026
7509.75 996
7510.57 939
7511.39 913
7512.21 990
7513.03 957
7513.84 1004
7514.66 974
7515.48 939
7516.30 971
7517.12 955
7517.94 981
7518.75 1016
7519.57 980
7520.39 976
7521.21 973
7522.03 960
7522.85 1053
7523.67 1015
7524.48 1004
7525.30 1048
7526.12 1045
7526.94 997
7527.76 1030
7528.58 946
7529.40 852
7530.22 906
7531.04 955
7531.85 963
7532.67 1038
7533.49 929
7534.31 962
7535.13 1028
7535.95 1077
7536.77 1060
7537.59 1043
7538.41 1040
7539.23 1020
7540.05 1035
7540.87 987
7541.69 1036
7542.51 1053
7543.33 1046
7544.15 1062
7544.97 1086
7545.79 1048
7546.61 965
7547.43 1000
7548.25 1042
7549.07 1104
7549.89 1150
7550.71 1066
7551.53 1026
7552.35 1083
7553.17 1054
7553.99 1013
7554.81 955
7555.63 888
7556.45 955
7557.27 1031
7558.09 1065
7558.91 1058
7559.73 1098
7560.55 1079
7561.37 1040
7562.19 1022
7563.01 1051
7563.83 1149
7564.66 1088
7565.48 1015
7566.30 940
7567.12 1033
7567.94 1075
7568.76 1011
7569.58 1067
7570.40 1097
7571.22 1092
7572.04 1115
7572.87 1111
7573.69 1016
7574.51 1095
7575.33 1105
7576.15 1050
7576.97 1129
7577.80 1017
7578.62 1036
7579.44 1124
7580.26 1111
7581.08 1075
7581.90 1039
7582.73 1016
7583.55 1055
7584.37 1101
7585.19 1075
7586.01 1170
7586.84 1197
7587.66 1195
7588.48 1180
7589.30 1278
7590.12 1280
7590.95 1220
7591.77 1308
7592.59 1249
7593.41 1225
7594.24 1125
7595.06 1104
7595.88 1111
7596.70 1124
7597.53 1175
7598.35 1229
7599.17 1153
7600.00 1202
7600.82 1269
7601.64 1291
7602.46 1309
7603.29 1332
7604.11 1514
7604.93 1549
7605.76 1597
7606.58 1725
7607.40 1657
7608.23 1701
7609.05 1820
7609.87 1662
7610.70 1584
7611.52 1643
7612.34 1488
7613.17 1422
7613.99 1485
7614.81 1445
7615.64 1309
7616.46 1395
7617.28 1427
7618.11 1490
7618.93 1640
7619.76 1787
7620.58 1743
7621.40 1684
7622.23 1629
7623.05 1700
7623.88 1566
7624.70 1485
7625.52 1485
7626.35 1535
7627.17 1443
7628.00 1415
7628.82 1411
7629.65 1560
7630.47 1570
7631.30 1698
7632.12 1889
7632.94 1968
7633.77 2123
7634.59 2048
7635.42 1975
7636.24 1880
7637.07 1888
7637.89 1653
7638.72 1520
7639.54 1418
7640.37 1334
7641.19 1270
7642.02 1268
7642.84 1198
7643.67 1155
7644.49 1132
7645.32 1127
7646.14 1204
7646.97 1246
7647.79 1320
7648.62 1164
7649.45 1149
7650.27 1158
7651.10 1118
7651.92 1179
7652.75 1253
7653.57 1114
7654.40 1052
7655.23 1020
7656.05 1141
7656.88 1133
7657.70 1051
7658.53 1106
7659.35 1003
7660.18 1014
7661.01 954
7661.83 1038
7662.66 1119
7663.49 997
7664.31 998
7665.14 1005
7665.96 965
7666.79 971
7667.62 993
7668.44 992
7669.27 1062
7670.10 1085
7670.92 1104
7671.75 1139
7672.58 1119
7673.40 1083
7674.23 1051
7675.06 1067
7675.88 1059
7676.71 985
7677.54 952
7678.37 966
7679.19 1026
7680.02 1098
7680.85 1010
7681.67 950
7682.50 928
7683.33 990
7684.16 1007
7684.98 1047
7685.81 1089
7686.64 994
7687.47 1056
7688.29 1076
7689.12 1037
7689.95 1069
7690.78 1083
7691.60 1003
7692.43 1012
7693.26 992
7694.09 961
7694.92 1002
7695.74 1063
7696.57 1086
7697.40 1082
7698.23 1040
7699.06 1111
7699.88 1176
7700.71 1211
7701.54 1274
7702.37 1174
7703.20 1247
7704.03 1127
7704.85 1082
7705.68 1093
7706.51 969
7707.34 982
7708.17 937
7709.00 976
7709.83 1032
7710.66 996
7711.48 1080
7712.31 1029
7713.14 1056
7713.97 1027
7714.80 999
7715.63 1007
7716.46 943
7717.29 997
7718.12 953
7718.95 994
7719.77 952
7720.60 967
7721.43 999
7722.26 958
7723.09 972
7723.92 926
7724.75 932
7725.58 944
7726.41 931
7727.24 969
7728.07 982
7728.90 969
7729.73 949
7730.56 941
7731.39 834
7732.22 851
7733.05 959
7733.88 926
7734.71 902
7735.54 930
7736.37 961
7737.20 888
7738.03 904
7738.86 861
7739.69 818
7740.52 828
7741.35 858
7742.18 857
7743.01 827
7743.84 871
7744.67 907
7745.50 884
7746.34 936
7747.17 917
7748.00 965
7748.83 995
7749.66 982
7750.49 962
7751.32 995
7752.15 1034
7752.98 899
7753.81 901
7754.65 867
7755.48 843
7756.31 897
7757.14 853
7757.97 865
7758.80 920
7759.63 835
7760.46 833
7761.30 822
7762.13 846
7762.96 857
7763.79 914
7764.62 886
7765.45 871
7766.29 898
7767.12 963
7767.95 950
7768.78 955
7769.61 923
7770.45 928
7771.28 859
7772.11 872
7772.94 894
7773.77 868
7774.61 881
7775.44 809
7776.27 917
7777.10 947
7777.94 912
7778.77 881
7779.60 939
7780.43 880
7781.27 898
7782.10 859
7782.93 875
7783.76 908
7784.60 886
7785.43 918
7786.26 950
7787.09 962
7787.93 909
7788.76 923
7789.59 908
7790.43 898
7791.26 923
7792.09 898
7792.93 906
7793.76 902
7794.59 968
7795.43 933
7796.26 932
7797.09 882
7797.93 869
7798.76 874
7799.59 906
7800.43 868
7801.26 967
7802.09 947
7802.93 981
7803.76 923
7804.60 933
7805.43 962
7806.26 979
7807.10 993
7807.93 967
7808.77 918
7809.60 964
7810.43 1066
7811.27 1051
7812.10 1063
7812.94 1007
7813.77 1002
7814.61 1084
7815.44 1188
7816.27 1228
7817.11 1240
7817.94 1293
7818.78 1330
7819.61 1347
7820.45 1313
7821.28 1360
7822.12 1329
7822.95 1289
7823.79 1276
7824.62 1161
7825.46 1101
7826.29 1272
7827.13 1273
7827.96 1333
7828.80 1411
7829.63 1484
7830.47 1403
7831.30 1322
7832.14 1191
7832.97 1241
7833.81 1242
7834.64 1269
7835.48 1351
7836.32 1420
7837.15 1537
7837.99 1477
7838.82 1396
7839.66 1330
7840.49 1316
7841.33 1346
7842.17 1349
7843.00 1257
7843.84 1223
7844.67 1224
7845.51 1209
7846.35 1146
7847.18 1211
7848.02 1190
7848.85 1204
7849.69 1163
7850.53 1178
7851.36 1140
7852.20 1053
7853.04 1115
7853.87 1156
7854.71 1066
7855.54 1077
7856.38 1155
7857.22 1185
7858.05 1231
7858.89 1227
7859.73 1348
7860.57 1253
7861.40 1367
7862.24 1320
7863.08 1224
7863.91 1257
7864.75 1244
7865.59 1156
7866.42 1142
7867.26 1199
7868.10 1139
7868.94 1150
7869.77 1193
7870.61 1179
7871.45 1222
7872.29 1206
7873.12 1344
7873.96 1272
7874.80 1300
7875.64 1397
7876.47 1381
7877.31 1373
7878.15 1425
7878.99 1509
7879.82 1608
7880.66 1665
7881.50 1583
7882.34 1440
7883.18 1468
7884.01 1405
7884.85 1317
7885.69 1282
7886.53 1201
7887.37 1243
7888.21 1275
7889.04 1382
7889.88 1376
7890.72 1336
7891.56 1385
7892.40 1518
7893.24 1516
7894.07 1544
7894.91 1525
7895.75 1522
7896.59 1485
7897.43 1366
7898.27 1355
7899.11 1343
7899.95 1330
7900.79 1396
7901.62 1540
7902.46 1535
7903.30 1399
7904.14 1475
7904.98 1329
7905.82 1273
7906.66 1314
7907.50 1229
7908.34 1204
7909.18 1081
7910.02 1150
7910.86 1125
7911.70 1101
7912.54 1129
7913.38 1145
7914.22 1084
7915.05 1039
7915.89 1080
7916.73 1175
7917.57 1141
7918.41 1138
7919.25 1164
7920.09 1165
7920.93 1135
7921.77 1094
7922.61 1175
7923.45 1149
7924.29 1085
7925.14 1087
7925.98 1090
7926.82 989
7927.66 972
7928.50 1050
7929.34 1018
7930.18 960
7931.02 952
7931.86 1024
7932.70 961
7933.54 999
7934.38 976
7935.22 1041
7936.06 1039
7936.90 986
7937.74 1038
7938.59 951
7939.43 901
7940.27 995
7941.11 953
7941.95 989
7942.79 1047
7943.63 1021
7944.47 974
7945.31 1113
7946.16 1157
7947.00 1031
7947.84 1046
7948.68 1068
7949.52 1041
7950.36 1078
7951.21 1121
7952.05 1087
7952.89 1074
7953.73 1099
7954.57 1229
7955.41 1257
7956.26 1222
7957.10 1166
7957.94 1239
7958.78 1185
7959.62 1192
7960.47 1330
7961.31 1285
7962.15 1238
7962.99 1271
7963.84 1272
7964.68 1234
7965.52 1215
7966.36 1274
7967.21 1350
7968.05 1316
7968.89 1467
7969.73 1509
7970.58 1545
7971.42 1469
7972.26 1355
7973.10 1383
7973.95 1331
7974.79 1147
7975.63 1037
7976.48 1122
7977.32 1086
7978.16 1074
7979.01 1152
7979.85 1093
7980.69 1085
7981.53 1113
7982.38 1158
7983.22 1005
7984.06 1060
7984.91 1053
7985.75 1154
7986.60 1069
7987.44 1014
7988.28 971
7989.13 1021
7989.97 1042
7990.81 1010
7991.66 1004
7992.50 936
7993.35 950
7994.19 956
7995.03 858
7995.88 893
7996.72 965
7997.57 943
7998.41 900
7999.25 813
8000.10 894
8000.94 943
8001.79 940
8002.63 843
8003.48 837
8004.32 885
8005.16 854
8006.01 874
8006.85 858
8007.70 924
8008.54 931
8009.39 922
8010.23 900
8011.08 820
8011.92 793
8012.77 836
8013.61 843
8014.46 827
8015.30 782
8016.15 778
8016.99 926
8017.84 853
8018.68 753
8019.53 764
8020.37 783
8021.22 815
8022.06 852
8022.91 823
8023.75 893
8024.60 869
8025.45 831
8026.29 844
8027.14 839
8027.98 882
8028.83 856
8029.67 793
8030.52 818
8031.37 812
8032.21 869
8033.06 804
8033.90 770
8034.75 821
8035.60 723
8036.44 770
8037.29 776
8038.14 785
8038.98 801
8039.83 854
8040.67 820
8041.52 842
8042.37 792
8043.21 811
8044.06 799
8044.91 787
8045.75 803
8046.60 782
8047.45 827
8048.29 810
8049.14 802
8049.99 779
8050.83 819
8051.68 753
8052.53 757
8053.38 760
8054.22 747
8055.07 773
8055.92 750
8056.76 802
8057.61 775
8058.46 816
8059.31 835
8060.15 757
8061.00 745
8061.85 780
8062.70 724
8063.54 746
8064.39 718
8065.24 710
8066.09 744
8066.93 751
8067.78 791
8068.63 788
8069.48 773
8070.33 768
8071.17 741
8072.02 708
8072.87 776
8073.72 766
8074.57 781
8075.41 705
8076.26 713
8077.11 673
8077.96 721
8078.81 739
8079.66 732
8080.50 690
8081.35 700
8082.20 727
8083.05 710
8083.90 722
8084.75 672
8085.60 680
8086.45 757
8087.29 751
8088.14 750
8088.99 701
8089.84 703
8090.69 699
8091.54 736
8092.39 709
8093.24 673
8094.09 744
8094.94 735
8095.79 735
8096.63 677
8097.48 688
8098.33 697
8099.18 729
8100.03 734
8100.88 758
8101.73 742
8102.58 679
8103.43 759
8104.28 742
8105.13 695
8105.98 699
8106.83 704
8107.68 757
8108.53 775
8109.38 710
8110.23 737
8111.08 672
8111.93 652
8112.78 670
8113.63 729
8114.48 669
8115.33 724
8116.18 712
8117.03 672
8117.88 647
8118.73 759
8119.58 834
8120.43 745
8121.28 761
8122.14 730
8122.99 790
8123.84 828
8124.69 742
8125.54 747
8126.39 785
8127.24 768
8128.09 829
8128.94 746
8129.79 791
8130.64 801
8131.50 835
8132.35 764
8133.20 725
8134.05 796
8134.90 818
8135.75 886
8136.60 839
8137.46 816
8138.31 857
8139.16 887
8140.01 862
8140.86 804
8141.71 816
8142.57 794
8143.42 885
8144.27 854
8145.12 863
8145.97 927
8146.82 833
8147.68 864
8148.53 907
8149.38 883
8150.23 909
8151.09 920
8151.94 944
8152.79 913
8153.64 955
8154.49 1022
8155.35 1110
8156.20 1125
8157.05 1184
8157.90 1180
8158.76 1242
8159.61 1195
8160.46 1084
8161.32 1028
8162.17 1001
8163.02 976
8163.87 907
8164.73 895
8165.58 860
8166.43 829
8167.29 860
8168.14 853
8168.99 837
8169.84 819
8170.70 802
8171.55 809
8172.40 879
8173.26 859
8174.11 862
8174.96 901
8175.82 841
8176.67 839
8177.53 800
8178.38 854
8179.23 811
8180.09 729
8180.94 756
8181.79 765
8182.65 830
8183.50 816
8184.36 716
8185.21 750
8186.06 652
8186.92 760
8187.77 722
8188.63 775
8189.48 771
8190.33 672
8191.19 660
8192.04 709
8192.90 735
8193.75 750
8194.61 681
8195.46 696
8196.32 707
8197.17 669
8198.02 688
8198.88 734
8199.73 700
8200.59 697
8201.44 706
8202.30 650
8203.15 760
8204.01 694
8204.86 716
8205.72 749
8206.57 767
8207.43 756
8208.28 735
8209.14 698
8209.99 698
8210.85 656
8211.71 661
8212.56 726
8213.42 773
8214.27 654
8215.13 685
8215.98 675
8216.84 732
8217.69 729
8218.55 757
8219.41 681
8220.26 736
8221.12 771
8221.97 701
8222.83 712
8223.69 731
8224.54 762
8225.40 714
8226.25 801
8227.11 713
8227.97 723
8228.82 778
8229.68 718
8230.53 731
8231.39 687
8232.25 689
8233.10 676
8233.96 655
8234.82 659
8235.67 650
8236.53 736
8237.39 763
8238.24 745
8239.10 707
8239.96 680
8240.81 736
8241.67 727
8242.53 701
8243.39 700
8244.24 733
8245.10 730
8245.96 710
8246.81 695
8247.67 731
8248.53 708
8249.39 719
8250.24 687
8251.10 683
8251.96 661
8252.82 713
8253.67 756
8254.53 731
8255.39 752
8256.25 643
8257.10 708
8257.96 773
8258.82 704
8259.68 676
8260.54 674
8261.39 715
8262.25 668
8263.11 677
8263.97 656
8264.83 661
8265.68 684
8266.54 709
8267.40 726
8268.26 688
8269.12 721
8269.98 692
8270.83 666
8271.69 633
8272.55 738
8273.41 734
8274.27 752
8275.13 719
8275.99 673
8276.84 687
8277.70 658
8278.56 674
8279.42 764
8280.28 725
8281.14 666
8282.00 715
8282.86 766
8283.72 741
8284.58 770
8285.43 757
8286.29 774
8287.15 842
8288.01 798
8288.87 852
8289.73 802
8290.59 770
8291.45 790
8292.31 802
8293.17 846
8294.03 808
8294.89 773
8295.75 872
8296.61 879
8297.47 822
8298.33 800
8299.19 739
8300.05 819
8300.91 846
8301.77 761
8302.63 796
8303.49 876
8304.35 864
8305.21 833
8306.07 849
8306.93 746
8307.79 763
8308.65 707
8309.51 770
8310.37 836
8311.23 815
8312.09 784
8312.95 778
8313.81 801
8314.67 786
8315.53 835
8316.40 841
8317.26 816
8318.12 862
8318.98 875
8319.84 791
8320.70 763
8321.56 806
8322.42 854
8323.28 820
8324.15 735
8325.01 765
8325.87 737
8326.73 734
8327.59 647
8328.45 701
8329.31 715
8330.17 686
8331.04 722
8331.90 714
8332.76 679
8333.62 762
8334.48 773
8335.35 756
8336.21 731
8337.07 700
8337.93 726
8338.79 689
8339.65 744
8340.52 702
8341.38 686
8342.24 683
8343.10 739
8343.97 778
8344.83 812
8345.69 794
8346.55 774
8347.41 797
8348.28 822
8349.14 848
8350.00 870
8350.87 866
8351.73 712
8352.59 730
8353.45 795
8354.32 764
8355.18 774
8356.04 821
8356.90 696
8357.77 752
8358.63 784
8359.49 743
8360.36 719
8361.22 754
8362.08 744
8362.95 771
8363.81 802
8364.67 786
8365.54 789
8366.40 802
8367.26 854
8368.13 789
8368.99 776
8369.85 843
8370.72 787
8371.58 841
8372.44 813
8373.31 811
8374.17 772
8375.04 773
8375.90 805
8376.76 858
8377.63 798
8378.49 842
8379.36 865
8380.22 846
8381.08 756
8381.95 820
8382.81 804
8383.68 797
8384.54 800
8385.41 850
8386.27 854
8387.13 813
8388.00 817
8388.86 831
8389.73 885
8390.59 828
8391.46 831
8392.32 856
8393.19 866
8394.05 845
8394.92 845
8395.78 863
8396.65 870
8397.51 848
8398.38 830
8399.24 806
8400.11 888
8400.97 862
8401.84 847
8402.70 893
8403.57 892
8404.43 981
8405.30 899
8406.16 843
8407.03 886
8407.90 909
8408.76 830
8409.63 860
8410.49 929
8411.36 939
8412.22 953
8413.09 904
8413.96 871
8414.82 936
8415.69 986
8416.55 998
8417.42 902
8418.29 946
8419.15 964
8420.02 979
8420.88 990
8421.75 1005
8422.62 1072
8423.48 1069
8424.35 1037
8425.22 1045
8426.08 1074
8426.95 1093
8427.82 1144
8428.68 1138
8429.55 1174
8430.42 1176
8431.28 1186
8432.15 1198
8433.02 1188
8433.88 1180
8434.75 1201
8435.62 1286
8436.48 1267
8437.35 1248
8438.22 1280
8439.09 1301
8439.95 1360
8440.82 1415
8441.69 1393
8442.55 1541
8443.42 1582
8444.29 1612
8445.16 1616
8446.02 1710
8446.89 1675
8447.76 1596
8448.63 1657
8449.50 1713
8450.36 1597
8451.23 1661
8452.10 1681
8452.97 1686
8453.83 1743
8454.70 1745
8455.57 1952
8456.44 1865
8457.31 1935
8458.17 1937
8459.04 2087
8459.91 2113
8460.78 2108
8461.65 2218
8462.52 2137
8463.38 2018
8464.25 1969
8465.12 1927
8465.99 2008
8466.86 2045
8467.73 2164
8468.60 2549
8469.46 3249
8470.33 4142
8471.20 5238
8472.07 6119
8472.94 6575
8473.81 6554
8474.68 6152
8475.55 5409
8476.42 4725
8477.29 3978
8478.15 3276
8479.02 2737
8479.89 2351
8480.76 2130
8481.63 1889
8482.50 1701
8483.37 1668
8484.24 1602
8485.11 1562
8485.98 1513
8486.85 1457
8487.72 1500
8488.59 1526
8489.46 1478
8490.33 1543
8491.20 1393
8492.07 1353
8492.94 1273
8493.81 1258
8494.68 1267
8495.55 1185
8496.42 1220
8497.29 1241
8498.16 1357
8499.03 1454
8499.90 1499
8500.77 1471
8501.64 1531
8502.51 1467
8503.38 1363
8504.25 1385
8505.12 1335
8505.99 1283
8506.86 1306
8507.73 1442
8508.60 1488
8509.47 1574
8510.35 1713
8511.22 1690
8512.09 1703
8512.96 1681
8513.83 1587
8514.70 1540
8515.57 1563
8516.44 1448
8517.31 1341
8518.18 1339
8519.06 1262
8519.93 1257
8520.80 1279
8521.67 1209
8522.54 1215
8523.41 1226
8524.28 1306
8525.16 1303
8526.03 1289
8526.90 1250
8527.77 1227
8528.64 1302
8529.51 1342
8530.39 1349
8531.26 1408
8532.13 1404
8533.00 1380
8533.87 1406
8534.75 1425
8535.62 1470
8536.49 1523
8537.36 1533
8538.24 1565
8539.11 1498
8539.98 1478
8540.85 1495
8541.72 1441
8542.60 1442
8543.47 1469
8544.34 1545
8545.21 1504
8546.09 1485
8546.96 1464
8547.83 1523
8548.71 1546
8549.58 1552
8550.45 1521
8551.32 1552
8552.20 1614
8553.07 1663
8553.94 1784
8554.82 1975
8555.69 2121
8556.56 2263
8557.44 2298
8558.31 2159
8559.18 2094
8560.06 1977
8560.93 1748
8561.80 1667
8562.68 1441
8563.55 1402
8564.42 1390
8565.30 1229
8566.17 1286
8567.04 1251
8567.92 1174
8568.79 1176
8569.67 1189
8570.54 1113
8571.41 1094
8572.29 1140
8573.16 1220
8574.04 1182
8574.91 1137
8575.78 1142
8576.66 1068
8577.53 1142
8578.41 1144
8579.28 1133
8580.16 1084
8581.03 1076
8581.91 1056
8582.78 1068
8583.65 1115
8584.53 1025
8585.40 1077
8586.28 1062
8587.15 1123
8588.03 1104
8588.90 1085
8589.78 1081
8590.65 1075
8591.53 1048
8592.40 1072
8593.28 1066
8594.15 1086
8595.03 1141
8595.90 1136
8596.78 1121
8597.65 1104
8598.53 1100
8599.40 1169
8600.28 1064
8601.16 1049
8602.03 1010
8602.91 1084
8603.78 1091
8604.66 1086
8605.53 1116
8606.41 1013
8607.28 1044
8608.16 973
8609.04 1020
8609.91 1048
8610.79 1049
8611.66 1040
8612.54 1053
8613.42 1121
8614.29 1027
8615.17 1067
8616.05 1103
8616.92 1142
8617.80 1097
8618.67 1060
8619.55 1076
8620.43 1188
8621.30 1140
8622.18 1181
8623.06 1127
8623.93 1158
8624.81 1200
8625.69 1187
8626.56 1178
8627.44 1176
8628.32 1132
8629.19 1270
8630.07 1270
8630.95 1225
8631.83 1280
8632.70 1231
8633.58 1201
8634.46 1199
8635.33 1207
8636.21 1248
8637.09 1208
8637.97 1216
8638.84 1211
8639.72 1169
8640.60 1287
8641.48 1248
8642.35 1251
8643.23 1365
8644.11 1299
8644.99 1286
8645.86 1262
8646.74 1260
8647.62 1397
8648.50 1344
8649.38 1340
8650.25 1460
8651.13 1387
8652.01 1360
8652.89 1443
8653.77 1483
8654.64 1491
8655.52 1407
8656.40 1475
8657.28 1436
8658.16 1471
8659.04 1475
8659.91 1437
8660.79 1539
8661.67 1514
8662.55 1521
8663.43 1468
8664.31 1507
8665.19 1460
8666.06 1466
8666.94 1466
8667.82 1532
8668.70 1482
8669.58 1532
8670.46 1705
8671.34 1737
8672.22 1867
8673.10 2012
8673.98 2204
8674.85 2413
8675.73 2491
8676.61 2724
8677.49 2707
8678.37 2753
8679.25 2773
8680.13 2537
8681.01 2238
8681.89 2155
8682.77 2064
8683.65 1941
8684.53 1884
8685.41 1836
8686.29 1727
8687.17 1665
8688.05 1645
8688.93 1754
8689.81 2001
8690.69 2232
8691.57 2686
8692.45 3301
8693.33 3873
8694.21 4567
8695.09 4868
8695.97 4902
8696.85 4664
8697.73 4362
8698.61 3933
8699.49 3290
8700.37 2664
8701.25 2361
8702.13 2130
8703.01 1885
8703.89 1708
8704.78 1580
8705.66 1563
8706.54 1412
8707.42 1335
8708.30 1201
8709.18 1292
8710.06 1381
8710.94 1326
8711.82 1272
8712.70 1279
8713.58 1266
8714.47 1228
8715.35 1242
8716.23 1175
8717.11 1094
8717.99 1090
8718.87 1111
8719.75 1113
8720.64 1142
8721.52 1141
8722.40 1196
8723.28 1248
8724.16 1197
8725.04 1182
8725.93 1240
8726.81 1169
8727.69 1122
8728.57 1082
8729.45 1219
8730.34 1158
8731.22 1218
8732.10 1234
8732.98 1295
8733.86 1303
8734.75 1266
8735.63 1202
8736.51 1172
8737.39 1096
8738.28 1182
8739.16 1121
8740.04 1186
8740.92 995
8741.81 1055
8742.69 1059
8743.57 1031
8744.45 1009
8745.34 1047
8746.22 1060
8747.10 1056
8747.99 1045
8748.87 1065
8749.75 972
8750.64 1014
8751.52 1088
8752.40 1074
8753.28 1092
8754.17 1097
8755.05 1028
8755.93 1056
8756.82 1066
8757.70 1184
8758.59 1099
8759.47 1166
8760.35 1135
8761.24 1136
8762.12 1147
8763.00 1131
8763.89 1174
8764.77 1172
8765.65 1094
8766.54 1172
8767.42 1195
8768.31 1169
8769.19 1233
8770.07 1155
8770.96 1186
8771.84 1137
8772.73 1129
8773.61 1179
8774.50 1218
8775.38 1140
8776.26 1080
8777.15 1080
8778.03 1044
8778.92 1026
8779.80 993
8780.69 990
8781.57 1025
8782.46 1026
8783.34 1021
8784.23 975
8785.11 962
8785.99 954
8786.88 923
8787.76 914
8788.65 985
8789.53 921
8790.42 971
8791.31 982
8792.19 963
8793.08 950
8793.96 949
8794.85 920
8795.73 948
8796.62 969
8797.50 954
8798.39 952
8799.27 967
8800.16 966
8801.04 951
8801.93 894
8802.82 933
8803.70 859
8804.59 857
8805.47 980
8806.36 986
8807.25 960
8808.13 1035
8809.02 958
8809.90 990
8810.79 973
8811.68 959
8812.56 898
8813.45 869
8814.33 869
8815.22 865
8816.11 840
8816.99 786
8817.88 881
8818.77 822
8819.65 852
8820.54 828
8821.43 897
8822.31 902
8823.20 880
8824.09 861
8824.97 886
8825.86 911
8826.75 896
8827.63 892
8828.52 871
8829.41 868
8830.29 910
8831.18 886
8832.07 882
8832.96 872
8833.84 877
8834.73 865
8835.62 807
8836.51 788
8837.39 843
8838.28 829
8839.17 875
8840.06 779
8840.94 728
8841.83 798
8842.72 796
8843.61 839
8844.49 867
8845.38 793
8846.27 809
8847.16 786
8848.05 732
8848.93 762
8849.82 693
8850.71 758
8851.60 828
8852.49 861
8853.38 830
8854.26 789
8855.15 830
8856.04 804
8856.93 803
8857.82 729
8858.71 727
8859.59 745
8860.48 818
8861.37 757
8862.26 745
8863.15 767
8864.04 696
8864.93 708
8865.82 749
8866.70 760
8867.59 836
8868.48 763
8869.37 810
8870.26 760
8871.15 713
8872.04 696
8872.93 729
8873.82 693
8874.71 730
8875.60 686
8876.49 696
8877.37 690
8878.26 676
8879.15 677
8880.04 682
8880.93 686
8881.82 729
8882.71 679
8883.60 684
8884.49 722
8885.38 790
8886.27 745
8887.16 720
8888.05 703
8888.94 674
8889.83 727
8890.72 755
8891.61 757
8892.50 693
8893.39 649
8894.28 646
8895.17 639
8896.06 697
8896.95 671
8897.84 721
8898.74 665
8899.63 693
8900.52 646
8901.41 638
8902.30 721
8903.19 693
8904.08 611
8904.97 662
8905.86 651
8906.75 668
8907.64 654
8908.53 668
8909.43 681
8910.32 690
8911.21 670
8912.10 649
8912.99 595
8913.88 631
8914.77 664
8915.66 621
8916.56 633
8917.45 658
8918.34 631
8919.23 675
8920.12 676
8921.01 624
8921.90 622
8922.80 622
8923.69 617
8924.58 637
8925.47 601
8926.36 607
8927.26 619
8928.15 582
8929.04 593
8929.93 584
8930.82 620
8931.72 639
8932.61 625
8933.50 641
8934.39 631
8935.29 644
8936.18 628
8937.07 618
8937.96 592
8938.86 599
8939.75 612
8940.64 618
8941.53 602
8942.43 605
8943.32 660
8944.21 635
8945.10 628
8946.00 680
8946.89 657
8947.78 633
8948.68 661
8949.57 636
8950.46 583
8951.36 565
8952.25 641
8953.14 649
8954.04 591
8954.93 566
8955.82 642
8956.72 602
8957.61 586
8958.50 571
8959.40 581
8960.29 674
8961.18 634
8962.08 632
8962.97 640
8963.87 634
8964.76 634
8965.65 605
8966.55 598
8967.44 620
8968.33 590
8969.23 687
8970.12 715
8971.02 666
8971.91 640
8972.81 632
8973.70 650
8974.59 671
8975.49 618
8976.38 640
8977.28 664
8978.17 641
8979.07 654
8979.96 638
8980.86 660
8981.75 667
8982.65 633
8983.54 616
8984.43 622
8985.33 605
8986.22 603
8987.12 579
8988.01 608
8988.91 592
8989.80 598
8990.70 562
8991.59 577
8992.49 570
8993.39 544
8994.28 552
8995.18 603
8996.07 615
8996.97 636
8997.86 601
8998.76 607
8999.65 583
9000.55 572
9001.44 551
9002.34 599
9003.24 598
9004.13 602
9005.03 571
9005.92 573
9006.82 553
9007.72 600
9008.61 547
9009.51 563
9010.40 609
9011.30 611
9012.20 594
9013.09 558
9013.99 608
9014.89 585
9015.78 514
9016.68 592
9017.57 624
9018.47 636
9019.37 628
9020.26 558
9021.16 575
9022.06 552
9022.95 568
9023.85 588
9024.75 552
9025.65 578
9026.54 600
9027.44 595
9028.34 553
9029.23 575
9030.13 534
9031.03 508
9031.92 574
9032.82 609
9033.72 563
9034.62 498
9035.51 529
9036.41 618
9037.31 576
9038.21 536
9039.10 550
9040.00 618
9040.90 615
9041.80 598
9042.69 616
9043.59 583
9044.49 569
9045.39 590
9046.29 631
9047.18 584
9048.08 595
9048.98 607
9049.88 592
9050.78 544
9051.67 579
9052.57 615
9053.47 588
9054.37 576
9055.27 543
9056.17 591
9057.06 574
9057.96 571
9058.86 584
9059.76 582
9060.66 561
9061.56 602
9062.46 582
9063.35 527
9064.25 583
9065.15 586
9066.05 554
9066.95 572
9067.85 557
9068.75 621
9069.65 588
9070.55 581
9071.45 595
9072.34 573
9073.24 619
9074.14 572
9075.04 619
9075.94 600
9076.84 581
9077.74 577
9078.64 603
9079.54 597
9080.44 607
9081.34 567
9082.24 579
9083.14 574
9084.04 643
9084.94 608
9085.84 619
9086.74 633
9087.64 604
9088.54 616
9089.44 631
9090.34 704
9091.24 661
9092.14 614
9093.04 572
9093.94 683
9094.84 659
9095.74 684
9096.64 610
9097.54 676
9098.44 614
9099.34 657
9100.24 599
9101.14 641
9102.04 590
9102.94 574
9103.84 617
9104.75 631
9105.65 622
9106.55 588
9107.45 593
9108.35 596
9109.25 612
9110.15 558
9111.05 526
9111.95 553
9112.85 632
9113.76 553
9114.66 514
9115.56 580
9116.46 588
9117.36 552
9118.26 523
9119.16 581
9120.07 533
9120.97 509
9121.87 515
9122.77 534
9123.67 518
9124.57 556
9125.48 565
9126.38 589
9127.28 557
9128.18 566
9129.08 570
9129.99 557
9130.89 555
9131.79 507
9132.69 567
9133.60 584
9134.50 605
9135.40 567
9136.30 551
9137.20 575
9138.11 519
9139.01 497
9139.91 491
9140.81 510
9141.72 513
9142.62 506
9143.52 615
9144.43 513
9145.33 496
9146.23 520
9147.13 548
9148.04 535
9148.94 560
9149.84 540
9150.75 517
9151.65 566
9152.55 539
9153.46 551
9154.36 558
9155.26 515
9156.17 563
9157.07 518
9157.97 516
9158.88 501
9159.78 539
9160.68 577
9161.59 595
9162.49 533
9163.39 495
9164.30 520
9165.20 563
9166.11 570
9167.01 541
9167.91 546
9168.82 570
9169.72 530
9170.63 555
9171.53 501
9172.43 498
9173.34 551
9174.24 550
9175.15 558
9176.05 523
9176.96 521
9177.86 557
9178.76 585
9179.67 516
9180.57 490
9181.48 509
9182.38 517
9183.29 508
9184.19 548
9185.10 526
9186.00 523
9186.91 561
9187.81 528
9188.72 555
9189.62 537
9190.53 522
9191.43 485
9192.34 522
9193.24 503
9194.15 517
9195.05 543
9195.96 545
9196.86 552
9197.77 532
9198.67 522
9199.58 556
9200.49 625
9201.39 578
9202.30 559
9203.20 568
9204.11 630
9205.01 591
9205.92 591
9206.83 576
9207.73 515
9208.64 565
9209.54 527
9210.45 515
9211.36 454
9212.26 559
9213.17 574
9214.07 541
9214.98 492
9215.89 562
9216.79 527
9217.70 557
9218.61 583
9219.51 623
9220.42 603
9221.33 592
9222.23 570
9223.14 533
9224.05 555
9224.95 521
9225.86 501
9226.77 542
9227.67 515
9228.58 488
9229.49 486
9230.39 459
9231.30 526
9232.21 536
9233.12 554
9234.02 543
9234.93 543
9235.84 550
9236.74 550
9237.65 547
9238.56 539
9239.47 484
9240.37 509
9241.28 512
9242.19 538
9243.10 516
9244.00 479
9244.91 487
9245.82 509
9246.73 534
9247.64 509
9248.54 524
9249.45 531
9250.36 517
9251.27 479
9252.18 514
9253.08 504
9253.99 505
9254.90 490
9255.81 467
9256.72 483
9257.63 501
9258.53 531
9259.44 478
9260.35 503
9261.26 527
9262.17 529
9263.08 519
9263.99 554
9264.89 531
9265.80 503
9266.71 489
9267.62 488
9268.53 464
9269.44 447
9270.35 517
9271.26 551
9272.17 495
9273.07 492
9273.98 484
9274.89 478
9275.80 471
9276.71 452
9277.62 484
9278.53 494
9279.44 513
9280.35 502
9281.26 507
9282.17 557
9283.08 568
9283.99 545
9284.90 573
9285.81 588
9286.72 550
9287.63 530
9288.54 523
9289.45 435
9290.36 474
9291.27 522
9292.18 514
9293.09 525
9294.00 548
9294.91 496
9295.82 521
9296.73 514
9297.64 516
9298.55 557
9299.46 544
9300.37 602
9301.28 620
9302.19 553
9303.10 586
9304.01 551
9304.92 577
9305.83 623
9306.74 574
9307.65 577
9308.57 630
9309.48 565
9310.39 605
9311.30 663
9312.21 626
9313.12 648
9314.03 661
9314.94 599
9315.85 586
9316.77 576
9317.68 523
9318.59 564
9319.50 561
9320.41 533
9321.32 525
9322.23 526
9323.15 494
9324.06 521
9324.97 622
9325.88 588
9326.79 597
9327.70 547
9328.62 575
9329.53 530
9330.44 583
9331.35 572
9332.26 504
9333.18 476
9334.09 574
9335.00 549
9335.91 526
9336.82 479
9337.74 498
9338.65 543
9339.56 544
9340.47 597
9341.39 573
9342.30 585
9343.21 556
9344.12 537
9345.04 532
9345.95 552
9346.86 522
9347.77 571
9348.69 518
9349.60 527
9350.51 508
9351.43 536
9352.34 542
9353.25 516
9354.17 533
9355.08 528
9355.99 553
9356.91 488
9357.82 502
9358.73 503
9359.65 520
9360.56 533
9361.47 519
9362.39 533
9363.30 496
9364.21 496
9365.13 539
9366.04 537
9366.95 487
9367.87 580
9368.78 544
9369.70 553
9370.61 522
9371.52 577
9372.44 527
9373.35 539
9374.27 527
9375.18 523
9376.09 578
9377.01 561
9377.92 517
9378.84 516
9379.75 497
9380.67 555
9381.58 548
9382.49 564
9383.41 575
9384.32 573
9385.24 540
9386.15 521
9387.07 564
9387.98 525
9388.90 588
9389.81 572
9390.73 530
9391.64 562
9392.56 579
9393.47 567
9394.39 585
9395.30 533
9396.22 583
9397.13 606
9398.05 562
9398.96 633
9399.88 598
9400.79 545
9401.71 563
9402.62 558
9403.54 579
9404.46 565
9405.37 547
9406.29 513
9407.20 504
9408.12 539
9409.03 555
9409.95 552
9410.87 570
9411.78 520
9412.70 495
9413.61 507
9414.53 581
9415.45 541
9416.36 584
9417.28 602
9418.19 589
9419.11 592
9420.03 560
9420.94 534
9421.86 548
9422.78 520
9423.69 521
9424.61 532
9425.53 522
9426.44 548
9427.36 564
9428.28 556
9429.19 536
9430.11 532
9431.03 526
9431.94 592
9432.86 545
9433.78 573
9434.69 619
9435.61 626
9436.53 593
9437.45 575
9438.36 600
9439.28 576
9440.20 617
9441.11 591
9442.03 572
9442.95 588
9443.87 593
9444.78 613
9445.70 605
9446.62 572
9447.54 615
9448.46 601
9449.37 543
9450.29 536
9451.21 626
9452.13 649
9453.04 670
9453.96 712
9454.88 836
9455.80 771
9456.72 799
9457.63 780
9458.55 766
9459.47 809
9460.39 667
9461.31 684
9462.23 710
9463.14 653
9464.06 578
9464.98 609
9465.90 592
9466.82 559
9467.74 569
9468.66 597
9469.57 613
9470.49 568
9471.41 579
9472.33 535
9473.25 601
9474.17 550
9475.09 593
9476.01 596
9476.93 562
9477.85 625
9478.76 572
9479.68 598
9480.60 620
9481.52 627
9482.44 683
9483.36 651
9484.28 669
9485.20 661
9486.12 705
9487.04 659
9487.96 646
9488.88 612
9489.80 587
9490.72 648
9491.64 594
9492.56 614
9493.48 616
9494.40 627
9495.32 613
9496.24 602
9497.16 591
9498.08 594
9499.00 645
9499.92 564
9500.84 519
9501.76 526
9502.68 580
9503.60 570
9504.52 594
9505.44 609
9506.36 555
9507.28 594
9508.20 600
9509.12 589
9510.04 630
9510.96 589
9511.89 584
9512.81 631
9513.73 610
9514.65 584
9515.57 561
9516.49 588
9517.41 600
9518.33 568
9519.25 639
9520.17 653
9521.10 590
9522.02 610
9522.94 617
9523.86 650
9524.78 605
9525.70 575
9526.62 632
9527.55 593
9528.47 646
9529.39 615
9530.31 739
9531.23 704
9532.15 722
9533.08 746
9534.00 748
9534.92 815
9535.84 857
9536.76 986
9537.69 877
9538.61 875
9539.53 796
9540.45 823
9541.37 755
9542.30 727
9543.22 731
9544.14 711
9545.06 685
9545.99 640
9546.91 635
9547.83 613
9548.75 652
9549.68 684
9550.60 627
9551.52 647
9552.44 633
9553.37 649
9554.29 627
9555.21 646
9556.14 666
9557.06 644
9557.98 645
9558.90 640
9559.83 697
9560.75 713
9561.67 663
9562.60 701
9563.52 699
9564.44 661
9565.37 610
9566.29 597
9567.21 636
9568.14 644
9569.06 650
9569.99 666
9570.91 567
9571.83 612
9572.76 611
9573.68 631
9574.60 566
9575.53 603
9576.45 639
9577.38 685
9578.30 671
9579.22 640
9580.15 623
9581.07 548
9582.00 643
9582.92 558
9583.84 570
9584.77 579
9585.69 613
9586.62 569
9587.54 625
9588.47 596
9589.39 623
9590.32 574
9591.24 632
9592.17 634
9593.09 623
9594.01 663
9594.94 599
9595.86 632
9596.79 657
9597.71 634
9598.64 613
9599.56 730
9600.49 664
9601.41 671
9602.34 661
9603.27 690
9604.19 678
9605.12 668
9606.04 699
9606.97 679
9607.89 683
9608.82 672
9609.74 702
9610.67 628
9611.59 692
9612.52 705
9613.45 745
9614.37 695
9615.30 687
9616.22 663
9617.15 696
9618.07 696
9619.00 708
9619.93 695
9620.85 703
9621.78 690
9622.71 754
9623.63 717
9624.56 688
9625.48 712
9626.41 662
9627.34 783
9628.26 738
9629.19 781
9630.12 748
9631.04 706
9631.97 678
9632.90 730
9633.82 775
9634.75 719
9635.68 785
9636.60 765
9637.53 780
9638.46 778
9639.38 786
9640.31 874
9641.24 848
9642.16 823
9643.09 839
9644.02 814
9644.95 823
9645.87 819
9646.80 822
9647.73 849
9648.66 863
9649.58 917
9650.51 1009
9651.44 970
9652.37 988
9653.29 1002
9654.22 1062
9655.15 1022
9656.08 974
9657.00 950
9657.93 921
9658.86 950
9659.79 940
9660.72 963
9661.64 934
9662.57 844
9663.50 898
9664.43 921
9665.36 955
9666.29 934
9667.21 925
9668.14 918
9669.07 889
9670.00 870
9670.93 905
9671.86 975
9672.78 971
9673.71 947
9674.64 1005
9675.57 911
9676.50 932
9677.43 1019
9678.36 1025
9679.29 1021
9680.21 998
9681.14 991
9682.07 1071
9683.00 1028
9683.93 1030
9684.86 1080
9685.79 1060
9686.72 1075
9687.65 1000
9688.58 1056
9689.51 1143
9690.44 1105
9691.36 1103
9692.29 1120
9693.22 1126
9694.15 1119
9695.08 1152
9696.01 1171
9696.94 1247
9697.87 1227
9698.80 1305
9699.73 1382
9700.66 1314
9701.59 1332
9702.52 1439
9703.45 1377
9704.38 1396
9705.31 1252
9706.24 1281
9707.17 1294
9708.10 1210
9709.03 1227
9709.96 1247
9710.89 1143
9711.82 1177
9712.76 1168
9713.69 1249
9714.62 1290
9715.55 1293
9716.48 1341
9717.41 1329
9718.34 1330
9719.27 1323
9720.20 1239
9721.13 1217
9722.06 1164
9722.99 1165
9723.92 1108
9724.86 1128
9725.79 1070
9726.72 1117
9727.65 1015
9728.58 1019
9729.51 1072
9730.44 1094
9731.37 1073
9732.31 1079
9733.24 1094
9734.17 1098
9735.10 1100
9736.03 1031
9736.96 1088
9737.90 1039
9738.83 1070
9739.76 1033
9740.69 1091
9741.62 952
9742.55 1035
9743.49 1072
9744.42 1030
9745.35 1002
9746.28 966
9747.21 893
9748.15 965
9749.08 926
9750.01 949
9750.94 923
9751.88 968
9752.81 965
9753.74 943
9754.67 859
9755.61 887
9756.54 955
9757.47 945
9758.40 925
9759.34 886
9760.27 925
9761.20 935
9762.14 910
9763.07 907
9764.00 882
9764.93 905
9765.87 1000
9766.80 953
9767.73 948
9768.67 955
9769.60 883
9770.53 992
9771.47 1003
9772.40 975
9773.33 911
9774.27 920
9775.20 978
9776.13 1001
9777.07 1038
9778.00 1002
9778.93 1066
9779.87 1113
9780.80 1115
9781.74 1077
9782.67 1171
9783.60 1100
9784.54 1214
9785.47 1157
9786.41 1120
9787.34 1141
9788.27 1096
9789.21 1108
9790.14 1139
9791.08 1088
9792.01 990
9792.95 941
9793.88 1009
9794.81 960
9795.75 926
9796.68 926
9797.62 929
9798.55 959
9799.49 1059
9800.42 1037
9801.36 1021
9802.29 997
9803.23 1084
9804.16 1070
9805.10 966
9806.03 925
9806.97 944
9807.90 909
9808.84 833
9809.77 808
9810.71 827
9811.64 854
9812.58 830
9813.51 830
9814.45 854
9815.38 815
9816.32 794
9817.25 891
9818.19 848
9819.12 823
9820.06 755
9821.00 811
9821.93 850
9822.87 816
9823.80 810
9824.74 780
9825.68 753
9826.61 713
9827.55 770
9828.48 765
9829.42 719
9830.36 755
9831.29 860
9832.23 805
9833.16 776
9834.10 758
9835.04 756
9835.97 779
9836.91 741
9837.85 721
9838.78 784
9839.72 799
9840.66 734
9841.59 710
9842.53 783
9843.47 769
9844.40 813
9845.34 799
9846.28 762
9847.21 770
9848.15 776
9849.09 846
9850.02 844
9850.96 736
9851.90 728
9852.84 717
9853.77 754
9854.71 748
9855.65 768
9856.59 740
9857.52 727
9858.46 739
9859.40 760
9860.34 836
9861.27 812
9862.21 808
9863.15 782
9864.09 757
9865.02 769
9865.96 737
9866.90 758
9867.84 723
9868.78 716
9869.71 728
9870.65 682
9871.59 716
9872.53 731
9873.47 744
9874.40 695
9875.34 668
9876.28 711
9877.22 723
9878.16 722
9879.10 764
9880.03 728
9880.97 714
9881.91 716
9882.85 693
9883.79 687
9884.73 772
9885.67 719
9886.60 720
9887.54 747
9888.48 743
9889.42 780
9890.36 697
9891.30 684
9892.24 721
9893.18 665
9894.12 717
9895.06 697
9896.00 698
9896.93 700
9897.87 667
9898.81 706
9899.75 654
9900.69 671
9901.63 680
9902.57 740
9903.51 747
9904.45 723
9905.39 697
9906.33 702
9907.27 701
9908.21 694
9909.15 693
9910.09 694
9911.03 720
9911.97 726
9912.91 661
9913.85 713
9914.79 708
9915.73 686
9916.67 750
9917.61 636
9918.55 710
9919.49 676
9920.43 662
9921.37 699
9922.31 747
9923.25 739
9924.19 725
9925.13 795
9926.08 773
9927.02 909
9927.96 1013
9928.90 1084
9929.84 1174
9930.78 1207
9931.72 1160
9932.66 1166
9933.60 1150
9934.54 1019
9935.48 1003
9936.43 882
9937.37 876
9938.31 823
9939.25 829
9940.19 712
9941.13 651
9942.07 717
9943.02 728
9943.96 810
9944.90 704
9945.84 686
9946.78 710
9947.72 767
9948.67 742
9949.61 741
9950.55 734
9951.49 785
9952.43 734
9953.37 724
9954.32 725
9955.26 683
9956.20 672
9957.14 675
9958.09 727
9959.03 742
9959.97 749
9960.91 737
9961.85 693
9962.80 706
9963.74 755
9964.68 736
9965.62 708
9966.57 726
9967.51 685
9968.45 639
9969.40 707
9970.34 712
9971.28 716
9972.22 676
9973.17 651
9974.11 652
9975.05 672
9976.00 646
9976.94 630
9977.88 689
9978.83 650
9979.77 558
9980.71 637
9981.66 598
9982.60 564
9983.54 572
9984.49 549
9985.43 612
9986.37 611
9987.32 605
9988.26 602
9989.20 559
9990.15 666
9991.09 576
9992.03 655
9992.98 665
9993.92 638
9994.87 636
9995.81 610
9996.75 602
9997.70 662
9998.64 572
9999.59 591
10000.53 600
10001.48 641
10002.42 593
10003.36 595
10004.31 577
10005.25 635
10006.20 640
10007.14 526
10008.09 592
10009.03 588
10009.98 557
10010.92 584
10011.87 620
10012.81 623
10013.76 590
10014.70 627
10015.64 585
10016.59 568
10017.53 540
10018.48 608
10019.43 601
10020.37 551
10021.32 547
10022.26 560
10023.21 604
10024.15 606
10025.10 544
10026.04 618
10026.99 616
10027.93 606
10028.88 587
10029.82 572
10030.77 545
10031.72 586
10032.66 586
10033.61 567
10034.55 566
10035.50 543
10036.44 582
10037.39 580
10038.34 553
10039.28 563
10040.23 622
10041.18 593
10042.12 573
10043.07 557
10044.01 577
10044.96 581
10045.91 567
10046.85 515
10047.80 484
10048.75 548
10049.69 538
10050.64 599
10051.59 587
10052.53 589
10053.48 561
10054.43 543
10055.37 499
10056.32 535
10057.27 514
10058.21 593
10059.16 585
10060.11 514
10061.05 500
10062.00 515
10062.95 550
10063.90 524
10064.84 503
10065.79 550
10066.74 581
10067.69 577
10068.63 569
10069.58 497
10070.53 522
10071.48 560
10072.42 573
10073.37 604
10074.32 523
10075.27 548
10076.21 578
10077.16 579
10078.11 543
10079.06 495
10080.01 502
10080.95 502
10081.90 466
10082.85 536
10083.80 516
10084.75 528
10085.69 503
10086.64 573
10087.59 534
10088.54 494
10089.49 520
10090.44 524
10091.38 537
10092.33 592
10093.28 565
10094.23 512
10095.18 491
10096.13 528
10097.08 506
10098.03 485
10098.97 542
10099.92 497
10100.87 548
10101.82 505
10102.77 497
10103.72 514
10104.67 552
10105.62 536
10106.57 593
10107.52 588
10108.47 495
10109.42 506
10110.36 546
10111.31 548
10112.26 519
10113.21 533
10114.16 521
10115.11 534
10116.06 500
10117.01 507
10117.96 524
10118.91 507
10119.86 551
10120.81 596
10121.76 527
10122.71 496
10123.66 535
10124.61 520
10125.56 531
10126.51 534
10127.46 532
10128.41 554
10129.36 543
10130.31 528
10131.26 529
10132.21 504
10133.16 499
10134.11 522
10135.06 511
10136.02 523
10136.97 516
10137.92 540
10138.87 547
10139.82 528
10140.77 510
10141.72 499
10142.67 482
10143.62 471
10144.57 552
10145.52 573
10146.48 576
10147.43 549
10148.38 581
10149.33 563
10150.28 568
10151.23 566
10152.18 531
10153.13 554
10154.09 612
10155.04 527
10155.99 575
10156.94 545
10157.89 541
10158.84 544
10159.80 563
10160.75 528
10161.70 567
10162.65 560
10163.60 625
10164.55 573
10165.51 573
10166.46 556
10167.41 574
10168.36 623
10169.32 606
10170.27 614
10171.22 626
10172.17 631
10173.12 592
10174.08 627
10175.03 569
10175.98 562
10176.93 608
10177.89 604
10178.84 553
10179.79 583
10180.74 649
10181.70 610
10182.65 670
10183.60 654
10184.56 591
10185.51 666
10186.46 698
10187.42 666
10188.37 685
10189.32 670
10190.27 736
10191.23 750
10192.18 658
10193.13 637
10194.09 658
10195.04 779
10195.99 722
10196.95 708
10197.90 765
10198.86 746
10199.81 726
10200.76 727
10201.72 715
10202.67 753
10203.62 790
10204.58 813
10205.53 831
10206.49 848
10207.44 828
10208.39 894
10209.35 957
10210.30 948
10211.26 923
10212.21 874
10213.16 879
10214.12 799
10215.07 763
10216.03 766
10216.98 760
10217.94 769
10218.89 742
10219.84 730
10220.80 757
10221.75 713
10222.71 674
10223.66 751
10224.62 721
10225.57 668
10226.53 696
10227.48 702
10228.44 667
10229.39 669
10230.35 660
10231.30 681
10232.26 686
10233.21 639
10234.17 666
10235.12 716
10236.08 730
10237.03 736
10237.99 736
10238.95 738
10239.90 786
10240.86 737
10241.81 740
10242.77 698
10243.72 739
10244.68 625
10245.63 639
10246.59 630
10247.55 621
10248.50 626
10249.46 606
10250.41 608
10251.37 624
10252.33 565
10253.28 576
10254.24 596
10255.19 610
10256.15 623
10257.11 539
10258.06 574
10259.02 530
10259.98 538
10260.93 547
10261.89 548
10262.85 541
10263.80 561
10264.76 530
10265.72 568
10266.67 526
10267.63 558
10268.59 515
10269.54 502
10270.50 541
10271.46 527
10272.41 545
10273.37 503
10274.33 517
10275.29 504
10276.24 525
10277.20 545
10278.16 597
10279.11 485
10280.07 475
10281.03 488
10281.99 511
10282.94 511
10283.90 565
10284.86 532
10285.82 505
10286.77 515
10287.73 574
10288.69 531
10289.65 508
10290.61 523
10291.56 502
10292.52 535
10293.48 534
10294.44 609
10295.40 529
10296.35 508
10297.31 534
10298.27 557
10299.23 554
10300.19 558
10301.15 532
10302.10 524
10303.06 500
10304.02 532
10304.98 517
10305.94 525
10306.90 524
10307.86 469
10308.81 478
10309.77 509
10310.73 497
10311.69 445
10312.65 521
10313.61 518
10314.57 531
10315.53 532
10316.49 525
10317.44 579
10318.40 505
10319.36 559
10320.32 520
10321.28 526
10322.24 504
10323.20 500
10324.16 529
10325.12 495
10326.08 504
10327.04 509
10328.00 541
10328.96 548
10329.92 549
10330.88 556
10331.84 586
10332.80 602
10333.76 581
10334.72 581
10335.68 599
10336.64 536
10337.60 524
10338.56 577
10339.52 574
10340.48 491
10341.44 519
10342.40 509
10343.36 523
10344.32 471
10345.28 450
10346.24 513
10347.20 535
10348.16 508
10349.12 454
10350.08 450
10351.04 448
10352.00 471
10352.96 504
10353.92 469
10354.88 474
10355.85 495
10356.81 491
10357.77 455
10358.73 432
10359.69 446
10360.65 451
10361.61 478
10362.57 496
10363.53 502
10364.50 495
10365.46 472
10366.42 464
10367.38 444
10368.34 495
10369.30 451
10370.26 419
10371.23 498
10372.19 470
10373.15 432
10374.11 449
10375.07 449
10376.03 419
10377.00 478
10377.96 481
10378.92 491
10379.88 497
10380.84 459
10381.81 440
10382.77 511
10383.73 452
10384.69 423
10385.66 450
10386.62 453
10387.58 488
10388.54 448
10389.51 399
10390.47 445
10391.43 459
10392.39 473
10393.36 470
10394.32 412
10395.28 423
10396.24 435
10397.21 447
10398.17 432
10399.13 481
10400.10 503
10401.06 475
10402.02 452
10402.98 438
10403.95 464
10404.91 416
10405.87 418
10406.84 451
10407.80 448
10408.76 425
10409.73 504
10410.69 509
10411.65 456
10412.62 456
10413.58 426
10414.55 424
10415.51 481
10416.47 540
10417.44 531
10418.40 549
10419.36 541
10420.33 592
10421.29 583
10422.26 615
10423.22 592
10424.18 574
10425.15 580
10426.11 571
10427.08 535
10428.04 559
10429.00 516
10429.97 539
10430.93 470
10431.90 482
10432.86 492
10433.83 431
10434.79 443
10435.76 478
10436.72 472
10437.69 464
10438.65 509
10439.62 441
10440.58 435
10441.54 432
10442.51 446
10443.47 413
10444.44 385
10445.40 397
10446.37 437
10447.34 438
10448.30 465
10449.27 462
10450.23 433
10451.20 430
10452.16 467
10453.13 445
10454.09 405
10455.06 436
10456.02 457
10456.99 452
10457.95 442
10458.92 462
10459.89 430
10460.85 406
10461.82 440
10462.78 417
10463.75 365
10464.72 452
10465.68 444
10466.65 443
10467.61 450
10468.58 415
10469.55 414
10470.51 421
10471.48 405
10472.44 427
10473.41 394
10474.38 432
10475.34 449
10476.31 402
10477.28 453
10478.24 399
10479.21 418
10480.18 402
10481.14 405
10482.11 418
10483.08 390
10484.04 418
10485.01 372
10485.98 427
10486.94 436
10487.91 462
10488.88 424
10489.85 459
10490.81 446
10491.78 411
10492.75 402
10493.71 371
10494.68 428
10495.65 444
10496.62 428
10497.58 439
10498.55 454
10499.52 418
10500.49 418
10501.45 452
10502.42 385
10503.39 425
10504.36 440
10505.33 403
10506.29 437
10507.26 462
10508.23 447
10509.20 464
10510.17 451
10511.13 452
10512.10 388
10513.07 416
10514.04 419
10515.01 454
10515.98 441
10516.94 442
10517.91 428
10518.88 409
10519.85 407
10520.82 459
10521.79 427
10522.75 376
10523.72 399
10524.69 389
10525.66 401
10526.63 410
10527.60 436
10528.57 453
10529.54 403
10530.51 406
10531.47 363
10532.44 424
10533.41 435
10534.38 434
10535.35 432
10536.32 402
10537.29 416
10538.26 477
10539.23 446
10540.20 447
10541.17 429
10542.14 434
10543.11 466
10544.08 398
10545.05 406
10546.02 430
10546.99 444
10547.96 451
10548.92 419
10549.89 508
10550.86 441
10551.83 435
10552.80 446
10553.77 411
10554.74 432
10555.72 456
10556.69 457
10557.66 428
10558.63 449
10559.60 460
10560.57 512
10561.54 544
10562.51 565
10563.48 577
10564.45 558
10565.42 592
10566.39 500
10567.36 514
10568.33 535
10569.30 493
10570.27 511
10571.24 505
10572.21 525
10573.19 466
10574.16 422
10575.13 506
10576.10 437
10577.07 438
10578.04 461
10579.01 453
10579.98 466
10580.95 475
10581.93 477
10582.90 428
10583.87 480
10584.84 468
10585.81 454
10586.78 436
10587.76 445
10588.73 468
10589.70 502
10590.67 489
10591.64 457
10592.61 478
10593.59 462
10594.56 486
10595.53 455
10596.50 461
10597.47 491
10598.45 477
10599.42 472
10600.39 490
10601.36 472
10602.34 465
10603.31 467
10604.28 462
10605.25 458
10606.23 487
10607.20 487
10608.17 428
10609.14 461
10610.12 461
10611.09 423
10612.06 448
10613.03 472
10614.01 428
10614.98 451
10615.95 475
10616.93 404
10617.90 399
10618.87 431
10619.84 461
10620.82 450
10621.79 485
10622.76 443
10623.74 437
10624.71 449
10625.68 461
10626.66 446
10627.63 440
10628.60 477
10629.58 554
10630.55 476
10631.53 445
10632.50 445
10633.47 434
10634.45 479
10635.42 518
10636.39 506
10637.37 476
10638.34 529
10639.32 569
10640.29 571
10641.26 645
10642.24 590
10643.21 622
10644.19 610
10645.16 584
10646.14 549
10647.11 517
10648.08 525
10649.06 475
10650.03 522
10651.01 498
10651.98 512
10652.96 469
10653.93 474
10654.91 481
10655.88 442
10656.86 405
10657.83 446
10658.81 474
10659.78 437
10660.76 447
10661.73 453
10662.71 475
10663.68 444
10664.66 451
10665.63 457
10666.61 481
10667.58 466
10668.56 480
10669.53 459
10670.51 439
10671.48 485
10672.46 494
10673.43 473
10674.41 453
10675.39 430
10676.36 398
10677.34 459
10678.31 480
10679.29 442
10680.26 447
10681.24 476
10682.22 417
10683.19 483
10684.17 463
10685.14 429
10686.12 419
10687.10 442
10688.07 476
10689.05 441
10690.03 425
10691.00 397
10691.98 427
10692.96 386
10693.93 448
10694.91 418
10695.89 422
10696.86 421
10697.84 432
10698.82 414
10699.79 374
10700.77 357
10701.75 368
10702.72 424
10703.70 393
10704.68 412
10705.65 369
10706.63 376
10707.61 368
10708.58 426
10709.56 437
10710.54 413
10711.52 416
10712.49 378
10713.47 404
10714.45 370
10715.43 367
10716.40 427
10717.38 392
10718.36 361
10719.34 429
10720.31 440
10721.29 433
10722.27 384
10723.25 421
10724.23 394
10725.20 431
10726.18 408
10727.16 360
10728.14 425
10729.12 401
10730.09 405
10731.07 462
10732.05 416
10733.03 400
10734.01 392
10734.99 339
10735.96 367
10736.94 370
10737.92 399
10738.90 429
10739.88 392
10740.86 377
10741.84 403
10742.81 408
10743.79 425
10744.77 382
10745.75 431
10746.73 400
10747.71 364
10748.69 394
10749.67 408
10750.65 389
10751.63 383
10752.60 432
10753.58 422
10754.56 423
10755.54 383
10756.52 432
10757.50 421
10758.48 361
10759.46 375
10760.44 389
10761.42 398
10762.40 370
10763.38 378
10764.36 377
10765.34 432
10766.32 402
10767.30 422
10768.28 413
10769.26 367
10770.24 358
10771.22 407
10772.20 386
10773.18 400
10774.16 397
10775.14 405
10776.12 370
10777.10 383
10778.08 376
10779.06 401
10780.04 380
10781.02 405
10782.00 395
10782.98 406
10783.96 390
10784.94 465
10785.92 417
10786.90 378
10787.89 386
10788.87 415
10789.85 443
10790.83 393
10791.81 409
10792.79 382
10793.77 384
10794.75 386
10795.73 400
10796.71 414
10797.70 397
10798.68 379
10799.66 367
10800.64 431
10801.62 401
10802.60 381
10803.58 408
10804.57 395
10805.55 435
10806.53 387
10807.51 390
10808.49 384
10809.47 414
10810.46 409
10811.44 434
10812.42 388
10813.40 325
10814.38 359
10815.37 398
10816.35 444
10817.33 455
10818.31 409
10819.29 462
10820.28 416
10821.26 369
10822.24 387
10823.22 445
10824.21 455
10825.19 440
10826.17 443
10827.15 369
10828.14 431
10829.12 457
10830.10 391
10831.09 437
10832.07 379
10833.05 424
10834.03 426
10835.02 406
10836.00 401
10836.98 455
10837.97 435
10838.95 382
10839.93 391
10840.92 441
10841.90 436
10842.88 412
10843.87 438
10844.85 481
10845.83 410
10846.82 418
10847.80 439
10848.78 436
10849.77 412
10850.75 402
10851.73 418
10852.72 411
10853.70 424
10854.69 435
10855.67 461
10856.65 457
10857.64 431
10858.62 415
10859.60 393
10860.59 403
10861.57 419
10862.56 439
10863.54 463
10864.53 438
10865.51 471
10866.49 439
10867.48 419
10868.46 450
10869.45 472
10870.43 478
10871.42 435
10872.40 463
10873.39 485
10874.37 519
10875.36 513
10876.34 473
10877.33 476
10878.31 511
10879.30 507
10880.28 493
10881.27 478
10882.25 418
10883.24 417
10884.22 469
10885.21 447
10886.19 466
10887.18 436
10888.16 489
10889.15 547
10890.13 532
10891.12 494
10892.10 513
10893.09 533
10894.08 521
10895.06 519
10896.05 520
10897.03 513
10898.02 470
10899.00 500
10899.99 543
10900.98 511
10901.96 489
10902.95 530
10903.93 554
10904.92 547
10905.91 549
10906.89 516
10907.88 559
10908.87 541
10909.85 593
10910.84 615
10911.82 577
10912.81 569
10913.80 584
10914.78 611
10915.77 599
10916.76 597
10917.74 562
10918.73 575
10919.72 598
10920.70 566
10921.69 633
10922.68 639
10923.67 560
10924.65 572
10925.64 642
10926.63 675
10927.61 612
10928.60 625
10929.59 657
10930.58 626
10931.56 608
10932.55 638
10933.54 633
10934.53 626
10935.51 626
10936.50 641
10937.49 639
10938.48 693
10939.46 718
10940.45 707
10941.44 726
10942.43 684
10943.41 701
10944.40 772
10945.39 728
10946.38 759
10947.37 738
10948.35 802
10949.34 703
10950.33 779
10951.32 788
10952.31 815
10953.30 761
10954.28 811
10955.27 894
10956.26 901
10957.25 942
10958.24 984
10959.23 1075
10960.22 1153
10961.20 1089
10962.19 1101
10963.18 1150
10964.17 1114
10965.16 1054
10966.15 995
10967.14 988
10968.13 941
10969.11 964
10970.10 907
10971.09 829
10972.08 872
10973.07 865
10974.06 859
10975.05 804
10976.04 867
10977.03 872
10978.02 870
10979.01 869
10980.00 869
10980.99 887
10981.98 885
10982.97 920
10983.96 892
10984.95 893
10985.94 884
10986.93 893
10987.92 952
10988.91 974
10989.90 930
10990.89 902
10991.88 957
10992.87 995
10993.86 1019
10994.85 1015
10995.84 993
10996.83 1134
10997.82 1221
10998.81 1320
10999.80 1447
11000.79 1650
11001.78 1672
11002.77 1788
11003.76 1752
11004.75 1683
11005.74 1607
11006.73 1495
11007.72 1372
11008.71 1221
11009.70 1169
11010.69 1097
11011.69 1014
11012.68 928
11013.67 985
11014.66 933
11015.65 825
11016.64 841
11017.63 880
11018.62 884
11019.62 884
11020.61 841
11021.60 851
11022.59 815
11023.58 769
11024.57 784
11025.56 769
11026.56 800
11027.55 794
11028.54 830
11029.53 799
11030.52 762
11031.51 787
11032.51 791
11033.50 801
11034.49 741
11035.48 713
11036.47 763
11037.47 754
11038.46 767
11039.45 770
11040.44 732
11041.44 730
11042.43 753
11043.42 692
11044.41 722
11045.41 736
11046.40 721
11047.39 738
11048.38 655
11049.38 653
11050.37 672
11051.36 658
11052.35 621
11053.35 626
11054.34 609
11055.33 647
11056.33 655
11057.32 627
11058.31 631
11059.30 617
11060.30 609
11061.29 603
11062.28 635
11063.28 620
11064.27 596
11065.26 558
11066.26 629
11067.25 652
11068.24 630
11069.24 600
11070.23 660
11071.23 677
11072.22 645
11073.21 651
11074.21 625
11075.20 600
11076.19 656
11077.19 649
11078.18 591
11079.18 596
11080.17 605
11081.16 631
11082.16 609
11083.15 640
11084.15 595
11085.14 621
11086.14 612
11087.13 615
11088.12 656
11089.12 673
11090.11 661
11091.11 588
11092.10 640
11093.10 654
11094.09 603
11095.09 598
11096.08 601
11097.08 567
11098.07 497
11099.07 575
11100.06 553
11101.06 540
11102.05 575
11103.05 630
11104.04 545
11105.04 552
11106.03 593
11107.03 583
11108.02 591
11109.02 565
11110.01 583
11111.01 636
11112.00 604
11113.00 593
11113.99 549
11114.99 579
11115.99 580
11116.98 547
11117.98 564
11118.97 580
11119.97 580
11120.96 554
11121.96 537
11122.96 568
11123.95 566
11124.95 593
11125.94 583
11126.94 607
11127.94 580
11128.93 550
11129.93 577
11130.93 577
11131.92 613
11132.92 620
11133.92 564
11134.91 543
11135.91 573
11136.90 544
11137.90 556
11138.90 546
11139.89 513
11140.89 519
11141.89 518
11142.89 544
11143.88 572
11144.88 518
11145.88 550
11146.87 558
11147.87 581
11148.87 584
11149.86 532
11150.86 529
11151.86 544
11152.86 530
11153.85 537
11154.85 602
11155.85 579
11156.85 573
11157.84 566
11158.84 536
11159.84 532
11160.84 536
11161.83 540
11162.83 547
11163.83 525
11164.83 515
11165.83 520
11166.82 519
11167.82 551
11168.82 541
11169.82 565
11170.82 504
11171.81 503
11172.81 562
11173.81 531
11174.81 518
11175.81 596
11176.81 557
11177.80 562
11178.80 530
11179.80 510
11180.80 539
11181.80 506
11182.80 555
11183.80 516
11184.79 526
11185.79 523
11186.79 519
11187.79 539
11188.79 530
11189.79 545
11190.79 572
11191.79 532
11192.79 540
11193.78 579
11194.78 603
11195.78 553
11196.78 594
11197.78 558
11198.78 596
11199.78 607
11200.78 539
11201.78 592
11202.78 534
11203.78 517
11204.78 560
11205.78 588
11206.78 530
11207.78 563
11208.78 574
11209.78 519
11210.78 581
11211.78 521
11212.78 526
11213.78 546
11214.78 528
11215.78 490
11216.78 518
11217.78 536
11218.78 484
11219.78 507
11220.78 511
11221.78 463
11222.78 478
11223.78 464
11224.78 482
11225.78 481
11226.78 470
11227.78 473
11228.78 474
11229.78 525
11230.78 492
11231.79 500
11232.79 520
11233.79 484
11234.79 493
11235.79 520
11236.79 522
11237.79 468
11238.79 478
11239.79 471
11240.80 461
11241.80 471
11242.80 489
11243.80 461
11244.80 442
11245.80 476
11246.80 518
11247.81 510
11248.81 484
11249.81 489
11250.81 523
11251.81 479
11252.81 500
11253.82 504
11254.82 511
11255.82 434
11256.82 453
11257.82 491
11258.83 461
11259.83 505
11260.83 457
11261.83 484
11262.83 482
11263.84 459
11264.84 505
11265.84 472
11266.84 510
11267.85 456
11268.85 476
11269.85 467
11270.85 478
11271.86 455
11272.86 483
11273.86 534
11274.86 498
11275.87 462
11276.87 495
11277.87 495
11278.88 542
11279.88 532
11280.88 533
11281.88 559
11282.89 598
11283.89 599
11284.89 577
11285.90 519
11286.90 529
11287.90 568
11288.91 503
11289.91 503
11290.91 447
11291.92 470
11292.92 486
11293.93 457
11294.93 491
11295.93 472
11296.94 492
11297.94 513
11298.94 485
11299.95 501
11300.95 469
11301.96 478
11302.96 517
11303.96 495
11304.97 479
11305.97 506
11306.98 474
11307.98 467
11308.98 497
11309.99 570
11310.99 516
11312.00 553
11313.00 540
11314.01 537
11315.01 575
11316.02 555
11317.02 630
11318.03 609
11319.03 591
11320.04 611
11321.04 582
11322.04 544
11323.05 490
11324.05 495
11325.06 513
11326.06 478
11327.07 497
11328.07 497
11329.08 511
11330.09 477
11331.09 471
11332.10 428
11333.10 474
11334.11 460
11335.11 471
11336.12 470
11337.12 522
11338.13 506
11339.13 515
11340.14 474
11341.15 500
11342.15 499
11343.16 548
11344.16 522
11345.17 551
11346.18 571
11347.18 495
11348.19 513
11349.19 486
11350.20 471
11351.21 472
11352.21 479
11353.22 456
11354.22 509
11355.23 483
11356.24 483
11357.24 441
11358.25 489
11359.26 507
11360.26 500
11361.27 461
11362.28 469
11363.28 483
11364.29 475
11365.30 475
11366.30 457
11367.31 494
11368.32 516
11369.32 510
11370.33 475
11371.34 450
11372.35 439
11373.35 448
11374.36 437
11375.37 407
11376.37 449
11377.38 477
11378.39 474
11379.40 436
11380.40 439
11381.41 419
11382.42 425
11383.43 420
11384.43 427
11385.44 438
11386.45 490
11387.46 433
11388.47 458
11389.47 463
11390.48 430
11391.49 412
11392.50 456
11393.51 456
11394.51 424
11395.52 418
11396.53 443
11397.54 460
11398.55 445
11399.55 421
11400.56 395
11401.57 417
11402.58 455
11403.59 411
11404.60 459
11405.61 472
11406.61 450
11407.62 405
11408.63 431
11409.64 363
11410.65 409
11411.66 397
11412.67 408
11413.68 402
11414.68 415
11415.69 429
11416.70 403
11417.71 413
11418.72 418
11419.73 443
11420.74 410
11421.75 370
11422.76 404
11423.77 396
11424.78 418
11425.79 436
11426.80 451
11427.81 442
11428.82 454
11429.82 429
11430.83 433
11431.84 416
11432.85 384
11433.86 416
11434.87 432
11435.88 420
11436.89 399
11437.90 398
11438.91 403
11439.92 410
11440.93 449
11441.94 429
11442.95 391
11443.96 386
11444.98 445
11445.99 414
11447.00 385
11448.01 376
11449.02 448
11450.03 402
11451.04 383
11452.05 414
11453.06 394
11454.07 373
11455.08 360
11456.09 413
11457.10 391
11458.11 383
11459.12 394
11460.14 413
11461.15 432
11462.16 346
11463.17 350
11464.18 420
11465.19 381
11466.20 413
11467.21 411
11468.23 401
11469.24 402
11470.25 383
11471.26 396
11472.27 433
11473.28 442
11474.29 433
11475.31 416
11476.32 396
11477.33 402
11478.34 395
11479.35 427
11480.36 365
11481.38 417
11482.39 410
11483.40 437
11484.41 392
11485.43 352
11486.44 392
11487.45 375
11488.46 402
11489.47 383
11490.49 359
11491.50 372
11492.51 388
11493.52 402
11494.54 393
11495.55 380
11496.56 424
11497.57 409
11498.59 390
11499.60 392
11500.61 370
11501.63 376
11502.64 361
11503.65 365
11504.66 363
11505.68 398
11506.69 364
11507.70 409
11508.72 339
11509.73 364
11510.74 405
11511.76 389
11512.77 363
11513.78 370
11514.80 378
11515.81 357
11516.82 397
11517.84 408
11518.85 345
11519.86 324
11520.88 391
11521.89 379
11522.91 395
11523.92 380
11524.93 428
11525.95 415
11526.96 380
11527.97 344
11528.99 407
11530.00 399
11531.02 404
11532.03 396
11533.05 398
11534.06 354
11535.07 412
11536.09 469
11537.10 389
11538.12 387
11539.13 351
11540.15 387
11541.16 384
11542.18 382
11543.19 399
11544.20 378
11545.22 377
11546.23 412
11547.25 414
11548.26 417
11549.28 442
11550.29 445
11551.31 406
11552.32 416
11553.34 426
11554.35 384
11555.37 403
11556.38 410
11557.40 398
11558.42 407
11559.43 423
11560.45 405
11561.46 386
11562.48 364
11563.49 377
11564.51 415
11565.52 430
11566.54 400
11567.56 408
11568.57 395
11569.59 421
11570.60 451
11571.62 429
11572.63 399
11573.65 425
11574.67 442
11575.68 438
11576.70 459
11577.72 443
11578.73 464
11579.75 444
11580.76 443
11581.78 467
11582.80 463
11583.81 472
11584.83 427
11585.85 426
11586.86 455
11587.88 495
11588.90 483
11589.91 489
11590.93 499
11591.95 487
11592.96 494
11593.98 492
11595.00 517
11596.01 559
11597.03 556
11598.05 622
11599.07 659
11600.08 692
11601.10 761
11602.12 747
11603.13 815
11604.15 804
11605.17 747
11606.19 706
11607.20 688
11608.22 624
11609.24 578
11610.26 515
11611.27 522
11612.29 506
11613.31 483
11614.33 482
11615.35 463
11616.36 474
11617.38 464
11618.40 463
11619.42 446
11620.44 433
11621.45 427
11622.47 460
11623.49 418
11624.51 399
11625.53 419
11626.55 457
11627.56 433
11628.58 361
11629.60 432
11630.62 411
11631.64 419
11632.66 433
11633.67 391
11634.69 376
11635.71 367
11636.73 371
11637.75 421
11638.77 408
11639.79 398
11640.81 365
11641.83 410
11642.84 396
11643.86 397
11644.88 405
11645.90 410
11646.92 407
11647.94 396
11648.96 379
11649.98 380
11651.00 346
11652.02 374
11653.04 372
11654.06 339
11655.08 366
11656.10 315
11657.12 397
11658.14 388
11659.16 336
11660.18 383
11661.20 411
11662.22 388
11663.24 356
11664.26 329
11665.28 423
11666.30 382
11667.32 346
11668.34 361
11669.36 389
11670.38 380
11671.40 310
11672.42 353
11673.44 376
11674.46 402
11675.48 393
11676.50 377
11677.52 372
11678.54 386
11679.56 383
11680.58 378
11681.60 381
11682.62 422
11683.64 425
11684.66 386
11685.69 391
11686.71 375
11687.73 432
11688.75 406
11689.77 385
11690.79 433
11691.81 375
11692.83 365
11693.85 361
11694.88 376
11695.90 357
11696.92 345
11697.94 392
11698.96 384
11699.98 367
11701.01 382
11702.03 385
11703.05 335
11704.07 389
11705.09 402
11706.11 390
11707.14 379
11708.16 349
11709.18 385
11710.20 359
11711.22 335
11712.25 381
11713.27 364
11714.29 371
11715.31 380
11716.33 357
11717.36 353
11718.38 387
11719.40 365
11720.42 355
11721.45 394
11722.47 371
11723.49 412
11724.51 345
11725.54 349
11726.56 378
11727.58 374
11728.61 348
11729.63 358
11730.65 353
11731.67 336
11732.70 388
11733.72 374
11734.74 362
11735.77 353
11736.79 350
11737.81 342
11738.84 324
11739.86 369
11740.88 391
11741.91 395
11742.93 360
11743.95 355
11744.98 374
11746.00 345
11747.02 314
11748.05 367
11749.07 321
11750.09 318
11751.12 375
11752.14 380
11753.17 360
11754.19 379
11755.21 393
11756.24 386
11757.26 385
11758.29 354
11759.31 373
11760.33 376
11761.36 381
11762.38 350
11763.41 376
11764.43 341
11765.46 367
11766.48 356
11767.51 366
11768.53 350
11769.55 353
11770.58 365
11771.60 350
11772.63 356
11773.65 357
11774.68 358
11775.70 370
11776.73 369
11777.75 346
11778.78 376
11779.80 379
11780.83 368
11781.85 357
11782.88 335
11783.90 377
11784.93 338
11785.95 369
11786.98 403
11788.01 358
11789.03 361
11790.06 405
11791.08 386
11792.11 372
11793.13 390
11794.16 399
11795.18 390
11796.21 348
11797.24 304
11798.26 402
11799.29 373
11800.31 335
11801.34 376
11802.37 438
11803.39 417
11804.42 420
11805.44 453
11806.47 410
11807.50 368
11808.52 399
11809.55 410
11810.58 400
11811.60 392
11812.63 379
11813.66 428
11814.68 374
11815.71 370
11816.74 394
11817.76 420
11818.79 375
11819.82 381
11820.84 413
11821.87 411
11822.90 398
11823.92 396
11824.95 446
11825.98 417
11827.00 430
11828.03 438
11829.06 412
11830.09 355
11831.11 382
11832.14 457
11833.17 396
11834.20 436
11835.22 416
11836.25 384
11837.28 404
11838.31 449
11839.33 408
11840.36 385
11841.39 400
11842.42 411
11843.44 418
11844.47 389
11845.50 409
11846.53 434
11847.56 433
11848.58 420
11849.61 403
11850.64 425
11851.67 449
11852.70 428
11853.72 449
11854.75 438
11855.78 480
11856.81 461
11857.84 462
11858.87 437
11859.90 457
11860.92 468
11861.95 477
11862.98 457
11864.01 434
11865.04 460
11866.07 504
11867.10 495
11868.13 487
11869.15 489
11870.18 456
11871.21 491
11872.24 477
11873.27 469
11874.30 429
11875.33 478
11876.36 464
11877.39 483
11878.42 480
11879.45 499
11880.48 500
11881.51 505
11882.53 476
11883.56 496
11884.59 497
11885.62 534
11886.65 551
11887.68 539
11888.71 495
11889.74 508
11890.77 548
11891.80 524
11892.83 521
11893.86 543
11894.89 541
11895.92 511
11896.95 593
11897.98 607
11899.01 621
11900.04 640
11901.07 674
11902.10 664
11903.13 681
11904.17 694
11905.20 715
11906.23 756
11907.26 710
11908.29 728
11909.32 783
11910.35 736
11911.38 676
11912.41 665
11913.44 628
11914.47 655
11915.50 654
11916.53 688
11917.57 628
11918.60 628
11919.63 625
11920.66 665
11921.69 656
11922.72 651
11923.75 719
11924.78 671
11925.82 653
11926.85 705
11927.88 729
11928.91 798
11929.94 839
11930.97 858
11932.00 958
11933.04 1049
11934.07 1037
11935.10 1107
11936.13 1109
11937.16 1121
11938.20 974
11939.23 958
11940.26 947
11941.29 843
11942.32 714
11943.36 696
11944.39 672
11945.42 683
11946.45 626
11947.49 596
11948.52 679
11949.55 633
11950.58 627
11951.62 571
11952.65 576
11953.68 569
11954.71 661
11955.75 573
11956.78 575
11957.81 572
11958.84 537
11959.88 577
11960.91 551
11961.94 482
11962.98 550
11964.01 582
11965.04 539
11966.08 536
11967.11 485
11968.14 534
11969.17 536
11970.21 562
11971.24 547
11972.27 558
11973.31 528
11974.34 555
11975.38 553
11976.41 537
11977.44 546
11978.48 538
11979.51 497
11980.54 525
11981.58 518
11982.61 540
11983.65 517
11984.68 495
11985.71 526
11986.75 525
11987.78 535
11988.82 543
11989.85 497
11990.88 524
11991.92 521
11992.95 507
11993.99 515
11995.02 547
11996.06 560
11997.09 581
11998.13 594
11999.16 565
12000.19 504
12001.23 510
12002.26 503
12003.30 562
12004.33 513
12005.37 538
12006.40 543
12007.44 535
12008.47 564
12009.51 560
12010.54 595
12011.58 563
12012.61 607
12013.65 549
12014.68 524
12015.72 573
12016.75 625
12017.79 606
12018.83 609
12019.86 601
12020.90 609
12021.93 635
12022.97 624
12024.00 604
12025.04 603
12026.07 649
12027.11 584
12028.15 557
12029.18 562
12030.22 618
12031.25 595
12032.29 585
12033.33 566
12034.36 601
12035.40 626
12036.43 587
12037.47 573
12038.51 561
12039.54 592
12040.58 597
12041.62 633
12042.65 581
12043.69 552
12044.73 552
12045.76 611
12046.80 570
12047.84 630
12048.87 548
12049.91 571
12050.95 598
12051.98 569
12053.02 536
12054.06 561
12055.09 587
12056.13 590
12057.17 527
12058.20 522
12059.24 547
12060.28 544
12061.32 580
12062.35 614
12063.39 605
12064.43 572
12065.47 571
12066.50 594
12067.54 543
12068.58 524
12069.62 575
12070.65 528
12071.69 563
12072.73 530
12073.77 571
12074.81 577
12075.84 571
12076.88 635
12077.92 573
12078.96 584
12080.00 609
12081.03 603
12082.07 592
12083.11 581
12084.15 538
12085.19 609
12086.22 570
12087.26 585
12088.30 594
12089.34 653
12090.38 585
12091.42 599
12092.46 634
12093.49 664
12094.53 624
12095.57 608
12096.61 669
12097.65 655
12098.69 672
12099.73 634
12100.77 658
12101.81 710
12102.84 755
12103.88 739
12104.92 746
12105.96 776
12107.00 748
12108.04 725
12109.08 728
12110.12 720
12111.16 713
12112.20 723
12113.24 661
12114.28 618
12115.32 623
12116.36 617
12117.40 579
12118.44 569
12119.48 541
12120.52 554
12121.55 534
12122.59 492
12123.63 479
12124.67 475
12125.71 538
12126.75 528
12127.80 516
12128.84 479
12129.88 494
12130.92 515
12131.96 492
12133.00 502
12134.04 493
12135.08 471
12136.12 495
12137.16 502
12138.20 515
12139.24 473
12140.28 460
12141.32 447
12142.36 474
12143.40 496
12144.44 474
12145.48 478
12146.53 439
12147.57 470
12148.61 433
12149.65 455
12150.69 473
12151.73 475
12152.77 468
12153.81 483
12154.85 463
12155.90 377
12156.94 437
12157.98 426
12159.02 437
12160.06 442
12161.10 423
12162.14 421
12163.19 457
12164.23 422
12165.27 451
12166.31 468
12167.35 457
12168.40 448
12169.44 432
12170.48 455
12171.52 446
12172.56 458
12173.61 473
12174.65 475
12175.69 472
12176.73 437
12177.77 488
12178.82 439
12179.86 441
12180.90 470
12181.94 479
12182.99 460
12184.03 471
12185.07 457
12186.11 459
12187.16 447
12188.20 433
12189.24 497
12190.29 494
12191.33 420
12192.37 410
12193.41 415
12194.46 461
12195.50 434
12196.54 411
12197.59 445
12198.63 443
12199.67 467
12200.72 455
12201.76 452
12202.80 446
12203.85 434
12204.89 471
12205.93 461
12206.98 446
12208.02 421
12209.06 442
12210.11 485
12211.15 457
12212.19 450
12213.24 444
12214.28 435
12215.33 443
12216.37 459
12217.41 466
12218.46 421
12219.50 439
12220.55 480
12221.59 459
12222.63 460
12223.68 492
12224.72 467
12225.77 446
12226.81 475
12227.86 451
12228.90 413
12229.95 430
12230.99 451
12232.03 429
12233.08 461
12234.12 463
12235.17 452
12236.21 451
12237.26 464
12238.30 481
12239.35 468
12240.39 454
12241.44 470
12242.48 425
12243.53 449
12244.57 434
12245.62 441
12246.66 471
12247.71 421
12248.75 458
12249.80 471
12250.85 437
12251.89 461
12252.94 418
12253.98 436
12255.03 443
12256.07 408
12257.12 395
12258.16 406
12259.21 440
12260.26 375
12261.30 397
12262.35 430
12263.39 436
12264.44 426
12265.49 419
12266.53 383
12267.58 440
12268.62 415
12269.67 407
12270.72 405
12271.76 448
12272.81 422
12273.86 399
12274.90 438
12275.95 375
12277.00 418
12278.04 365
12279.09 373
12280.14 407
12281.18 364
12282.23 381
12283.28 415
12284.32 391
12285.37 365
12286.42 389
12287.46 421
12288.51 388
12289.56 385
12290.60 418
12291.65 419
12292.70 423
12293.75 405
12294.79 400
12295.84 403
12296.89 364
12297.94 366
12298.98 393
12300.03 385
12301.08 367
12302.13 393
12303.17 392
12304.22 396
12305.27 428
12306.32 426
12307.36 381
12308.41 415
12309.46 396
12310.51 444
12311.56 464
12312.60 418
12313.65 463
12314.70 417
12315.75 390
12316.80 433
12317.85 389
12318.89 406
12319.94 382
12320.99 376
12322.04 395
12323.09 393
12324.14 394
12325.18 414
12326.23 408
12327.28 416
12328.33 392
12329.38 355
12330.43 367
12331.48 360
12332.53 367
12333.57 379
12334.62 378
12335.67 348
12336.72 357
12337.77 358
12338.82 358
12339.87 404
12340.92 400
12341.97 388
12343.02 426
12344.07 403
12345.12 367
12346.17 392
12347.22 374
12348.26 351
12349.31 359
12350.36 338
12351.41 350
12352.46 358
12353.51 369
12354.56 362
12355.61 410
12356.66 406
12357.71 438
12358.76 416
12359.81 381
12360.86 412
12361.91 384
12362.96 352
12364.01 395
12365.06 418
12366.11 405
12367.16 395
12368.22 336
12369.27 355
12370.32 358
12371.37 388
12372.42 435
12373.47 424
12374.52 368
12375.57 390
12376.62 401
12377.67 361
12378.72 367
12379.77 387
12380.82 401
12381.87 414
12382.93 378
12383.98 449
12385.03 453
12386.08 416
12387.13 450
12388.18 400
12389.23 423
12390.28 403
12391.34 440
12392.39 429
12393.44 431
12394.49 409
12395.54 399
12396.59 460
12397.65 419
12398.70 457
12399.75 423
12400.80 457
12401.85 427
12402.90 480
12403.96 408
12405.01 407
12406.06 435
12407.11 485
12408.16 496
12409.22 521
12410.27 487
12411.32 450
12412.37 455
12413.43 456
12414.48 461
12415.53 428
12416.58 473
12417.64 456
12418.69 471
12419.74 454
12420.79 492
12421.85 408
12422.90 411
12423.95 385
12425.00 447
12426.06 409
12427.11 436
12428.16 493
12429.22 467
12430.27 425
12431.32 496
12432.38 503
12433.43 474
12434.48 426
12435.54 422
12436.59 449
12437.64 465
12438.70 466
12439.75 485
12440.80 457
12441.86 459
12442.91 453
12443.96 466
12445.02 447
12446.07 496
12447.13 482
12448.18 480
12449.23 473
12450.29 448
12451.34 453
12452.39 473
12453.45 471
12454.50 490
12455.56 509
12456.61 455
12457.67 448
12458.72 511
12459.77 502
12460.83 463
12461.88 466
12462.94 453
12463.99 528
12465.05 472
12466.10 449
12467.16 462
12468.21 462
12469.26 498
12470.32 517
12471.37 474
12472.43 500
12473.48 544
12474.54 567
12475.59 512
12476.65 547
12477.70 605
12478.76 621
12479.81 627
12480.87 591
12481.93 558
12482.98 613
12484.04 677
12485.09 678
12486.15 673
12487.20 674
12488.26 725
12489.31 763
12490.37 850
12491.42 863
12492.48 996
12493.54 1125
12494.59 1261
12495.65 1299
12496.70 1398
12497.76 1521
12498.82 1573
12499.87 1511
12500.93 1493
12501.98 1452
12503.04 1343
12504.10 1193
12505.15 1075
12506.21 928
12507.26 899
12508.32 806
12509.38 755
12510.43 704
12511.49 655
12512.55 654
12513.60 626
12514.66 646
12515.72 640
12516.77 622
12517.83 578
12518.89 598
12519.94 596
12521.00 541
12522.06 619
12523.12 605
12524.17 597
12525.23 573
12526.29 607
12527.34 616
12528.40 579
12529.46 609
12530.52 579
12531.57 534
12532.63 557
12533.69 567
12534.75 554
12535.80 567
12536.86 548
12537.92 598
12538.98 579
12540.03 536
12541.09 537
12542.15 510
12543.21 482
12544.26 491
12545.32 507
12546.38 506
12547.44 542
12548.50 472
12549.56 506
12550.61 478
12551.67 467
12552.73 487
12553.79 500
12554.85 520
12555.90 461
12556.96 520
12558.02 556
12559.08 517
12560.14 488
12561.20 504
12562.26 508
12563.31 535
12564.37 570
12565.43 519
12566.49 494
12567.55 533
12568.61 522
12569.67 569
12570.73 589
12571.79 577
12572.85 573
12573.90 641
12574.96 725
12576.02 713
12577.08 698
12578.14 740
12579.20 760
12580.26 747
12581.32 696
12582.38 773
12583.44 758
12584.50 705
12585.56 675
12586.62 732
12587.68 693
12588.74 659
12589.80 594
12590.86 626
12591.92 634
12592.98 608
12594.04 623
12595.10 601
12596.16 572
12597.22 601
12598.28 569
12599.34 584
12600.40 561
12601.46 580
12602.52 541
12603.58 529
12604.64 530
12605.70 538
12606.76 497
12607.82 511
12608.88 518
12609.94 557
12611.00 534
12612.06 522
12613.12 514
12614.19 515
12615.25 486
12616.31 504
12617.37 532
12618.43 537
12619.49 508
12620.55 533
12621.61 499
12622.67 498
12623.74 545
12624.80 539
12625.86 499
12626.92 488
12627.98 488
12629.04 469
12630.10 461
12631.17 484
12632.23 423
12633.29 437
12634.35 449
12635.41 450
12636.47 476
12637.54 456
12638.60 449
12639.66 468
12640.72 460
12641.78 449
12642.85 457
12643.91 474
12644.97 461
12646.03 437
12647.09 441
12648.16 474
12649.22 482
12650.28 413
12651.34 433
12652.41 411
12653.47 464
12654.53 442
12655.59 450
12656.66 492
12657.72 500
12658.78 430
12659.84 457
12660.91 444
12661.97 455
12663.03 450
12664.10 429
12665.16 459
12666.22 452
12667.29 443
12668.35 438
12669.41 454
12670.48 440
12671.54 432
12672.60 453
12673.67 443
12674.73 441
12675.79 436
12676.86 409
12677.92 447
12678.98 462
12680.05 476
12681.11 479
12682.17 406
12683.24 436
12684.30 430
12685.37 423
12686.43 453
12687.49 456
12688.56 437
12689.62 473
12690.69 439
12691.75 494
12692.81 462
12693.88 437
12694.94 448
12696.01 486
12697.07 474
12698.13 447
12699.20 442
12700.26 473
12701.33 473
12702.39 462
12703.46 465
12704.52 466
12705.59 455
12706.65 485
12707.72 499
12708.78 456
12709.85 448
12710.91 478
12711.98 449
12713.04 421
12714.11 456
12715.17 463
12716.24 442
12717.30 477
12718.37 462
12719.43 514
12720.50 438
12721.56 437
12722.63 454
12723.69 458
12724.76 498
12725.82 516
12726.89 483
12727.96 500
12729.02 461
12730.09 470
12731.15 460
12732.22 487
12733.29 492
12734.35 478
12735.42 499
12736.48 481
12737.55 479
12738.62 494
12739.68 480
12740.75 471
12741.81 480
12742.88 506
12743.95 471
12745.01 498
12746.08 436
12747.15 433
12748.21 473
12749.28 450
12750.35 433
12751.41 420
12752.48 403
12753.55 416
12754.61 374
12755.68 402
12756.75 375
12757.81 429
12758.88 419
12759.95 384
12761.01 392
12762.08 430
12763.15 384
12764.21 401
12765.28 370
12766.35 346
12767.42 375
12768.48 348
12769.55 375
12770.62 383
12771.69 400
12772.75 411
12773.82 411
12774.89 397
12775.96 405
12777.02 404
12778.09 389
12779.16 385
12780.23 373
12781.30 371
12782.36 370
12783.43 382
12784.50 350
12785.57 355
12786.64 363
12787.70 351
12788.77 348
12789.84 399
12790.91 380
12791.98 377
12793.05 361
12794.11 391
12795.18 390
12796.25 398
12797.32 390
12798.39 439
12799.46 395
12800.53 419
12801.59 407
12802.66 349
12803.73 419
12804.80 376
12805.87 401
12806.94 389
12808.01 408
12809.08 391
12810.15 389
12811.21 370
12812.28 379
12813.35 436
12814.42 421
12815.49 406
12816.56 390
12817.63 407
12818.70 410
12819.77 419
12820.84 419
12821.91 411
12822.98 375
12824.05 406
12825.12 407
12826.19 427
12827.26 363
12828.33 381
12829.40 378
12830.47 392
12831.54 391
12832.61 343
12833.68 420
12834.75 393
12835.82 380
12836.89 350
12837.96 376
12839.03 396
12840.10 370
12841.17 368
12842.24 334
12843.31 354
12844.38 389
12845.45 353
12846.52 342
12847.59 347
12848.66 358
12849.73 358
12850.80 376
12851.88 405
12852.95 356
12854.02 354
12855.09 344
12856.16 369
12857.23 358
12858.30 362
12859.37 371
12860.44 372
12861.51 355
12862.59 347
12863.66 334
12864.73 337
12865.80 360
12866.87 367
12867.94 351
12869.01 340
12870.09 322
12871.16 329
12872.23 320
12873.30 301
12874.37 332
12875.45 313
12876.52 352
12877.59 324
12878.66 306
12879.73 320
12880.81 298
12881.88 299
12882.95 341
12884.02 329
12885.09 292
12886.17 294
12887.24 309
12888.31 350
12889.38 346
12890.46 398
12891.53 342
12892.60 346
12893.67 316
12894.75 321
12895.82 381
12896.89 329
12897.96 338
12899.04 350
12900.11 380
12901.18 337
12902.26 338
12903.33 350
12904.40 356
12905.47 312
12906.55 346
12907.62 311
12908.69 321
12909.77 318
12910.84 325
12911.91 338
12912.99 292
12914.06 323
12915.13 328
12916.21 325
12917.28 323
12918.36 359
12919.43 314
12920.50 347
12921.58 371
12922.65 330
12923.72 328
12924.80 308
12925.87 328
12926.95 358
12928.02 344
12929.09 301
12930.17 289
12931.24 298
12932.32 339
12933.39 315
12934.46 312
12935.54 322
12936.61 328
12937.69 312
12938.76 320
12939.84 295
12940.91 330
12941.99 335
12943.06 301
12944.14 331
12945.21 309
12946.28 307
12947.36 332
12948.43 329
12949.51 300
12950.58 331
12951.66 289
12952.73 336
12953.81 309
12954.88 309
12955.96 294
12957.04 335
12958.11 325
12959.19 326
12960.26 332
12961.34 319
12962.41 307
12963.49 291
12964.56 301
12965.64 319
12966.71 341
12967.79 302
12968.87 303
12969.94 313
12971.02 331
12972.09 337
12973.17 352
12974.24 311
12975.32 296
12976.40 306
12977.47 331
12978.55 333
12979.63 286
12980.70 274
12981.78 356
12982.85 368
12983.93 318
12985.01 330
12986.08 299
12987.16 355
12988.24 299
12989.31 368
12990.39 354
12991.47 342
12992.54 319
12993.62 324
12994.70 331
12995.77 353
12996.85 339
12997.93 335
12999.00 298
13000.08 309
13001.16 344
13002.24 348
13003.31 314
13004.39 301
13005.47 304
13006.54 278
13007.62 334
13008.70 320
13009.78 281
13010.85 310
13011.93 319
13013.01 315
13014.09 310
13015.16 316
13016.24 290
13017.32 292
13018.40 304
13019.48 309
13020.55 335
13021.63 342
13022.71 306
13023.79 324
13024.86 296
13025.94 336
13027.02 300
13028.10 335
13029.18 313
13030.26 348
13031.33 351
13032.41 343
13033.49 299
13034.57 315
13035.65 363
13036.73 329
13037.80 321
13038.88 324
13039.96 351
13041.04 318
13042.12 322
13043.20 332
13044.28 315
13045.36 311
13046.44 323
13047.51 295
13048.59 314
13049.67 357
13050.75 308
13051.83 329
13052.91 343
13053.99 329
13055.07 322
13056.15 299
13057.23 334
13058.31 335
13059.39 363
13060.47 320
13061.55 330
13062.62 327
13063.70 327
13064.78 339
13065.86 286
13066.94 308
13068.02 338
13069.10 334
13070.18 323
13071.26 315
13072.34 304
13073.42 316
13074.50 334
13075.58 342
13076.66 316
13077.74 308
13078.82 299
13079.90 285
13080.99 329
13082.07 284
13083.15 290
13084.23 311
13085.31 299
13086.39 292
13087.47 300
13088.55 318
13089.63 270
13090.71 275
13091.79 316
13092.87 315
13093.95 316
13095.03 312
13096.12 314
13097.20 302
13098.28 307
13099.36 303
13100.44 289
13101.52 333
13102.60 323
13103.68 314
13104.76 320
13105.85 292
13106.93 320
13108.01 268
13109.09 296
13110.17 290
13111.25 314
13112.34 307
13113.42 295
13114.50 307
13115.58 312
13116.66 275
13117.74 299
13118.83 290
13119.91 310
13120.99 319
13122.07 282
13123.15 271
13124.24 313
13125.32 304
13126.40 271
13127.48 274
13128.57 271
13129.65 249
13130.73 321
13131.81 317
13132.90 293
13133.98 297
13135.06 300
13136.14 298
13137.23 296
13138.31 335
13139.39 300
13140.48 263
13141.56 274
13142.64 275
13143.72 324
13144.81 259
13145.89 273
13146.97 295
13148.06 302
13149.14 290
13150.22 260
13151.31 269
13152.39 283
13153.47 327
13154.56 273
13155.64 304
13156.72 288
13157.81 288
13158.89 261
13159.97 306
13161.06 293
13162.14 288
13163.23 305
13164.31 303
13165.39 260
13166.48 261
13167.56 298
13168.64 286
13169.73 267
13170.81 261
13171.90 302
13172.98 328
13174.07 310
13175.15 292
13176.23 299
13177.32 326
13178.40 334
13179.49 320
13180.57 307
13181.66 309
13182.74 283
13183.83 302
13184.91 278
13185.99 278
13187.08 276
13188.16 305
13189.25 279
13190.33 291
13191.42 279
13192.50 299
13193.59 292
13194.67 287
13195.76 328
13196.84 277
13197.93 295
13199.01 287
13200.10 290
13201.19 319
13202.27 273
13203.36 315
13204.44 314
13205.53 271
13206.61 290
13207.70 262
13208.78 284
13209.87 291
13210.96 292
13212.04 313
13213.13 307
13214.21 328
13215.30 313
13216.39 308
13217.47 319
13218.56 349
13219.64 347
13220.73 341
13221.82 312
13222.90 274
13223.99 282
13225.07 319
13226.16 302
13227.25 275
13228.33 306
13229.42 312
13230.51 301
13231.59 262
13232.68 317
13233.77 285
13234.85 309
13235.94 321
13237.03 282
13238.11 323
13239.20 332
13240.29 314
13241.37 304
13242.46 311
13243.55 308
13244.64 309
13245.72 352
13246.81 341
13247.90 363
13248.99 362
13250.07 357
13251.16 354
13252.25 318
13253.34 335
13254.42 328
13255.51 336
13256.60 279
13257.69 315
13258.77 302
13259.86 329
13260.95 332
13262.04 338
13263.12 344
13264.21 309
13265.30 309
13266.39 322
13267.48 291
13268.56 312
13269.65 361
13270.74 344
13271.83 304
13272.92 331
13274.01 353
13275.09 354
13276.18 346
13277.27 348
13278.36 358
13279.45 341
13280.54 339
13281.63 321
13282.71 332
13283.80 373
13284.89 358
13285.98 333
13287.07 399
13288.16 343
13289.25 354
13290.34 343
13291.43 345
13292.51 380
13293.60 406
13294.69 380
13295.78 362
13296.87 375
13297.96 404
13299.05 408
13300.14 401
13301.23 390
13302.32 385
13303.41 359
13304.50 348
13305.59 370
13306.68 392
13307.77 387
13308.86 449
13309.95 434
13311.04 425
13312.13 414
13313.22 391
13314.31 405
13315.40 435
13316.49 409
13317.58 397
13318.67 446
13319.76 463
13320.85 411
13321.94 398
13323.03 400
13324.12 389
13325.21 424
13326.30 369
13327.39 406
13328.48 418
13329.57 408
13330.66 417
13331.75 432
13332.84 381
13333.93 377
13335.02 425
13336.12 431
13337.21 435
13338.30 399
13339.39 387
13340.48 407
13341.57 438
13342.66 420
13343.75 396
13344.84 387
13345.94 435
13347.03 440
13348.12 413
13349.21 467
13350.30 448
13351.39 406
13352.48 431
13353.58 400
13354.67 469
13355.76 450
13356.85 431
13357.94 428
13359.04 441
13360.13 435
13361.22 453
13362.31 474
13363.40 505
13364.50 503
13365.59 495
13366.68 478
13367.77 528
13368.86 481
13369.96 542
13371.05 529
13372.14 531
13373.23 522
13374.33 524
13375.42 534
13376.51 476
13377.60 467
13378.70 451
13379.79 468
13380.88 438
13381.97 473
13383.07 416
13384.16 434
13385.25 434
13386.35 451
13387.44 408
13388.53 410
13389.62 375
13390.72 420
13391.81 464
13392.90 393
13394.00 360
13395.09 330
13396.18 392
13397.28 387
13398.37 391
13399.46 398
13400.56 363
13401.65 375
13402.75 394
13403.84 367
13404.93 355
13406.03 382
13407.12 384
13408.21 397
13409.31 395
13410.40 415
13411.50 404
13412.59 393
13413.68 380
13414.78 394
13415.87 386
13416.97 426
13418.06 388
13419.16 361
13420.25 390
13421.34 397
13422.44 416
13423.53 407
13424.63 381
13425.72 414
13426.82 408
13427.91 421
13429.01 460
13430.10 396
13431.20 383
13432.29 395
13433.39 405
13434.48 433
13435.58 396
13436.67 383
13437.77 386
13438.86 406
13439.96 416
13441.05 382
13442.15 402
13443.24 436
13444.34 426
13445.43 400
13446.53 387
13447.62 411
13448.72 423
13449.81 425
13450.91 448
13452.01 456
13453.10 447
13454.20 460
13455.29 482
13456.39 446
13457.48 459
13458.58 465
13459.68 425
13460.77 443
13461.87 443
13462.96 449
13464.06 474
13465.16 485
13466.25 488
13467.35 474
13468.45 522
13469.54 533
13470.64 492
13471.73 485
13472.83 522
13473.93 504
13475.02 504
13476.12 547
13477.22 494
13478.31 456
13479.41 522
13480.51 501
13481.60 511
13482.70 501
13483.80 501
13484.90 477
13485.99 469
13487.09 550
13488.19 524
13489.28 544
13490.38 490
13491.48 522
13492.58 550
13493.67 556
13494.77 572
13495.87 532
13496.97 581
13498.06 585
13499.16 617
13500.26 647
13501.36 659
13502.45 629
13503.55 608
13504.65 632
13505.75 648
13506.84 678
13507.94 656
13509.04 615
13510.14 597
13511.24 569
13512.33 587
13513.43 558
13514.53 566
13515.63 551
13516.73 495
13517.83 511
13518.92 475
13520.02 471
13521.12 481
13522.22 464
13523.32 456
13524.42 456
13525.52 445
13526.61 474
13527.71 465
13528.81 440
13529.91 440
13531.01 420
13532.11 469
13533.21 433
13534.31 454
13535.41 421
13536.50 427
13537.60 452
13538.70 450
13539.80 433
13540.90 429
13542.00 388
13543.10 425
13544.20 439
13545.30 389
13546.40 394
13547.50 382
13548.60 393
13549.70 407
13550.80 420
13551.90 389
13553.00 379
13554.10 365
13555.20 365
13556.30 376
13557.40 388
13558.50 391
13559.60 400
13560.70 397
13561.80 382
13562.90 389
13564.00 395
13565.10 374
13566.20 372
13567.30 395
13568.40 393
13569.50 387
13570.60 368
13571.70 417
13572.80 395
13573.90 389
13575.00 404
13576.10 412
13577.20 381
13578.30 366
13579.40 377
13580.51 402
13581.61 422
13582.71 391
13583.81 377
13584.91 423
13586.01 451
13587.11 404
13588.21 391
13589.31 410
13590.42 437
13591.52 371
13592.62 385
13593.72 412
13594.82 378
13595.92 410
13597.02 417
13598.13 424
13599.23 402
13600.33 406
13601.43 394
13602.53 415
13603.63 402
13604.74 386
13605.84 426
13606.94 411
13608.04 359
13609.14 383
13610.25 422
13611.35 407
13612.45 379
13613.55 391
13614.66 396
13615.76 414
13616.86 397
13617.96 368
13619.06 374
13620.17 387
13621.27 432
13622.37 418
13623.47 418
13624.58 371
13625.68 372
13626.78 410
13627.89 407
13628.99 385
13630.09 407
13631.19 359
13632.30 395
13633.40 414
13634.50 400
13635.61 467
13636.71 435
13637.81 409
13638.92 416
13640.02 398
13641.12 429
13642.23 425
13643.33 438
13644.43 428
13645.54 422
13646.64 393
13647.74 410
13648.85 409
13649.95 402
13651.06 420
13652.16 408
13653.26 395
13654.37 370
13655.47 411
13656.57 399
13657.68 406
13658.78 427
13659.89 425
13660.99 386
13662.10 350
13663.20 373
13664.30 371
13665.41 360
13666.51 358
13667.62 355
13668.72 370
13669.83 404
13670.93 373
13672.04 372
13673.14 402
13674.24 391
13675.35 379
13676.45 403
13677.56 355
13678.66 376
13679.77 386
13680.87 381
13681.98 403
13683.08 382
13684.19 326
13685.29 391
13686.40 424
13687.50 410
13688.61 387
13689.71 349
13690.82 354
13691.93 407
13693.03 351
13694.14 391
13695.24 406
13696.35 390
13697.45 381
13698.56 394
13699.66 368
13700.77 361
13701.88 405
13702.98 424
13704.09 406
13705.19 384
13706.30 402
13707.41 453
13708.51 431
13709.62 430
13710.72 428
13711.83 380
13712.94 381
13714.04 431
13715.15 399
13716.26 417
13717.36 426
13718.47 400
13719.58 414
13720.68 421
13721.79 441
13722.90 401
13724.00 446
13725.11 414
13726.22 428
13727.32 443
13728.43 424
13729.54 457
13730.64 428
13731.75 453
13732.86 443
13733.96 467
13735.07 456
13736.18 487
13737.29 472
13738.39 483
13739.50 474
13740.61 489
13741.72 522
13742.82 463
13743.93 479
13745.04 481
13746.15 520
13747.25 511
13748.36 494
13749.47 486
13750.58 533
13751.68 544
13752.79 525
13753.90 569
13755.01 532
13756.12 565
13757.22 565
13758.33 576
13759.44 528
13760.55 591
13761.66 680
13762.77 669
13763.87 624
13764.98 634
13766.09 644
13767.20 636
13768.31 703
13769.42 736
13770.52 753
13771.63 798
13772.74 795
13773.85 841
13774.96 876
13776.07 875
13777.18 877
13778.29 824
13779.39 769
13780.50 742
13781.61 794
13782.72 805
13783.83 719
13784.94 742
13786.05 641
13787.16 610
13788.27 635
13789.38 623
13790.49 589
13791.60 572
13792.71 563
13793.81 579
13794.92 584
13796.03 531
13797.14 542
13798.25 566
13799.36 501
13800.47 526
13801.58 513
13802.69 526
13803.80 552
13804.91 548
13806.02 503
13807.13 507
13808.24 517
13809.35 521
13810.46 502
13811.57 506
13812.68 474
13813.79 511
13814.90 494
13816.02 515
13817.13 459
13818.24 477
13819.35 461
13820.46 477
13821.57 492
13822.68 498
13823.79 496
13824.90 535
13826.01 512
13827.12 485
13828.23 465
13829.34 451
13830.45 478
13831.57 457
13832.68 417
13833.79 448
13834.90 453
13836.01 433
13837.12 460
13838.23 458
13839.34 483
13840.46 485
13841.57 479
13842.68 448
13843.79 452
13844.90 457
13846.01 465
13847.13 443
13848.24 480
13849.35 474
13850.46 474
13851.57 477
13852.68 468
13853.80 537
13854.91 494
13856.02 490
13857.13 485
13858.24 502
13859.36 533
13860.47 532
13861.58 503
13862.69 526
13863.81 553
13864.92 602
13866.03 567
13867.14 543
13868.26 588
13869.37 614
13870.48 531
13871.59 541
13872.71 535
13873.82 566
13874.93 523
13876.04 543
13877.16 552
13878.27 571
13879.38 522
13880.50 509
13881.61 492
13882.72 532
13883.84 559
13884.95 511
13886.06 546
13887.18 525
13888.29 497
13889.40 491
13890.52 515
13891.63 512
13892.74 509
13893.86 516
13894.97 580
13896.08 491
13897.20 529
13898.31 557
13899.42 580
13900.54 524
13901.65 539
13902.77 552
13903.88 496
13904.99 515
13906.11 609
13907.22 556
13908.34 525
13909.45 512
13910.56 525
13911.68 546
13912.79 482
13913.91 513
13915.02 481
13916.14 471
13917.25 528
13918.37 488
13919.48 502
13920.60 498
13921.71 473
13922.82 489
13923.94 469
13925.05 461
13926.17 466
13927.28 481
13928.40 492
13929.51 454
13930.63 456
13931.74 487
13932.86 497
13933.97 477
13935.09 478
13936.20 434
13937.32 491
13938.44 482
13939.55 478
13940.67 470
13941.78 486
13942.90 480
13944.01 492
13945.13 448
13946.24 462
13947.36 498
13948.48 461
13949.59 480
13950.71 411
13951.82 437
13952.94 445
13954.05 482
13955.17 479
13956.29 437
13957.40 412
13958.52 423
13959.64 417
13960.75 424
13961.87 437
13962.98 462
13964.10 511
13965.22 426
13966.33 392
13967.45 433
13968.57 470
13969.68 424
13970.80 407
13971.92 444
13973.03 467
13974.15 466
13975.27 467
13976.38 425
13977.50 455
13978.62 423
13979.73 452
13980.85 444
13981.97 445
13983.09 437
13984.20 429
13985.32 470
13986.44 447
13987.56 447
13988.67 434
13989.79 452
13990.91 479
13992.02 460
13993.14 445
13994.26 476
13995.38 487
13996.50 502
13997.61 468
13998.73 425
13999.85 465
14000.97 492
14002.08 448
14003.20 458
14004.32 513
14005.44 521
14006.56 550
14007.67 483
14008.79 482
14009.91 474
14011.03 486
14012.15 538
14013.27 510
14014.38 502
14015.50 481
14016.62 511
14017.74 516
14018.86 485
14019.98 499
14021.10 523
14022.21 510
14023.33 525
14024.45 529
14025.57 562
14026.69 575
14027.81 578
14028.93 522
14030.05 534
14031.17 569
14032.28 559
14033.40 510
14034.52 485
14035.64 500
14036.76 456
14037.88 473
14039.00 491
14040.12 463
14041.24 480
14042.36 461
14043.48 478
14044.60 454
14045.72 462
14046.84 452
14047.96 481
14049.08 490
14050.20 469
14051.32 459
14052.44 482
14053.56 490
14054.68 486
14055.80 470
14056.92 500
14058.04 429
14059.16 478
14060.28 450
14061.40 500
14062.52 496
14063.64 572
14064.76 504
14065.88 492
14067.00 520
14068.12 525
14069.24 501
14070.36 465
14071.48 482
14072.60 502
14073.72 511
14074.84 487
14075.97 492
14077.09 535
14078.21 569
14079.33 548
14080.45 572
14081.57 566
14082.69 568
14083.81 545
14084.93 554
14086.06 582
14087.18 565
14088.30 619
14089.42 563
14090.54 625
14091.66 587
14092.78 622
14093.91 661
14095.03 654
14096.15 687
14097.27 636
14098.39 665
14099.51 643
14100.64 706
14101.76 721
14102.88 698
14104.00 725
14105.12 697
14106.25 653
14107.37 702
14108.49 662
14109.61 654
14110.73 623
14111.86 598
14112.98 591
14114.10 578
14115.22 494
14116.35 558
14117.47 504
14118.59 488
14119.71 536
14120.84 461
14121.96 479
14123.08 511
14124.20 470
14125.33 504
14126.45 489
14127.57 444
14128.70 496
14129.82 525
14130.94 484
14132.07 472
14133.19 453
14134.31 476
14135.44 468
14136.56 457
14137.68 466
14138.81 472
14139.93 463
14141.05 447
14142.18 472
14143.30 474
14144.42 486
14145.55 483
14146.67 472
14147.79 432
14148.92 432
14150.04 482
14151.17 460
14152.29 468
14153.41 436
14154.54 414
14155.66 439
14156.79 425
14157.91 419
14159.03 446
14160.16 417
14161.28 449
14162.41 460
14163.53 475
14164.66 444
14165.78 459
14166.90 435
14168.03 434
14169.15 440
14170.28 428
14171.40 431
14172.53 456
14173.65 440
14174.78 455
14175.90 421
14177.03 416
14178.15 473
14179.28 442
14180.40 428
14181.53 431
14182.65 452
14183.78 421
14184.90 472
14186.03 417
14187.15 404
14188.28 424
14189.40 428
14190.53 444
14191.65 421
14192.78 430
14193.91 434
14195.03 445
14196.16 451
14197.28 435
14198.41 396
14199.53 412
14200.66 407
14201.79 371
14202.91 422
14204.04 418
14205.16 401
14206.29 392
14207.42 382
14208.54 390
14209.67 425
14210.79 392
14211.92 386
14213.05 388
14214.17 393
14215.30 381
14216.43 387
14217.55 369
14218.68 383
14219.81 364
14220.93 342
14222.06 389
14223.19 374
14224.31 346
14225.44 388
14226.57 411
14227.69 388
14228.82 353
14229.95 366
14231.07 373
14232.20 351
14233.33 339
14234.46 349
14235.58 300
14236.71 324
14237.84 365
14238.96 393
14240.09 376
14241.22 322
14242.35 333
14243.47 337
14244.60 359
14245.73 358
14246.86 351
14247.98 367
14249.11 389
14250.24 388
14251.37 330
14252.50 308
14253.62 362
14254.75 360
14255.88 354
14257.01 347
14258.14 331
14259.26 349
14260.39 367
14261.52 353
14262.65 336
14263.78 339
14264.91 338
14266.03 353
14267.16 325
14268.29 335
14269.42 358
14270.55 345
14271.68 359
14272.81 359
14273.93 317
14275.06 302
14276.19 366
14277.32 361
14278.45 317
14279.58 320
14280.71 321
14281.84 338
14282.97 305
14284.10 336
14285.22 299
14286.35 371
14287.48 350
14288.61 325
14289.74 364
14290.87 327
14292.00 318
14293.13 329
14294.26 308
14295.39 280
14296.52 321
14297.65 341
14298.78 346
14299.91 287
14301.04 318
14302.17 312
14303.30 298
14304.43 314
14305.56 306
14306.69 338
14307.82 334
14308.95 323
14310.08 315
14311.21 292
14312.34 309
14313.47 347
14314.60 324
14315.73 258
14316.86 272
14317.99 306
14319.12 327
14320.25 328
14321.38 290
14322.51 337
14323.64 332
14324.77 325
14325.91 312
14327.04 279
14328.17 304
14329.30 319
14330.43 315
14331.56 278
14332.69 271
14333.82 313
14334.95 331
14336.08 346
14337.22 301
14338.35 285
14339.48 299
14340.61 338
14341.74 287
14342.87 266
14344.00 272
14345.14 295
14346.27 301
14347.40 314
14348.53 285
14349.66 283
14350.79 306
14351.93 308
14353.06 262
14354.19 260
14355.32 255
14356.45 288
14357.59 268
14358.72 252
14359.85 261
14360.98 300
14362.12 303
14363.25 294
14364.38 275
14365.51 263
14366.64 248
14367.78 283
14368.91 282
14370.04 276
14371.17 264
14372.31 285
14373.44 294
14374.57 287
14375.71 254
14376.84 268
14377.97 288
14379.10 252
14380.24 263
14381.37 283
14382.50 282
14383.64 283
14384.77 286
14385.90 282
14387.04 262
14388.17 269
14389.30 277
14390.44 299
14391.57 287
14392.70 251
14393.84 277
14394.97 299
14396.10 264
14397.24 256
14398.37 272
14399.50 295
14400.64 297
14401.77 292
14402.91 282
14404.04 316
14405.17 293
14406.31 306
14407.44 287
14408.58 298
14409.71 297
14410.84 282
14411.98 278
14413.11 258
14414.25 292
14415.38 299
14416.52 272
14417.65 291
14418.78 263
14419.92 245
14421.05 275
14422.19 285
14423.32 265
14424.46 308
14425.59 322
14426.73 299
14427.86 277
14429.00 277
14430.13 297
14431.27 290
14432.40 295
14433.54 253
14434.67 306
14435.81 285
14436.94 327
14438.08 304
14439.21 327
14440.35 289
14441.48 329
14442.62 337
14443.75 321
14444.89 302
14446.03 292
14447.16 267
14448.30 287
14449.43 284
14450.57 292
14451.70 296
14452.84 267
14453.98 296
14455.11 279
14456.25 302
14457.38 260
14458.52 296
14459.66 274
14460.79 257
14461.93 285
14463.06 324
14464.20 301
14465.34 314
14466.47 308
14467.61 293
14468.75 311
14469.88 288
14471.02 301
14472.16 326
14473.29 340
14474.43 318
14475.57 330
14476.70 314
14477.84 304
14478.98 294
14480.11 306
14481.25 304
14482.39 320
14483.52 320
14484.66 315
14485.80 323
14486.93 295
14488.07 305
14489.21 287
14490.35 307
14491.48 301
14492.62 290
14493.76 319
14494.90 300
14496.03 291
14497.17 315
14498.31 304
14499.45 319
14500.58 303
14501.72 300
14502.86 311
14504.00 284
14505.14 285
14506.27 271
14507.41 311
14508.55 302
14509.69 287
14510.83 315
14511.96 296
14513.10 281
14514.24 307
14515.38 311
14516.52 314
14517.66 310
14518.79 289
14519.93 296
14521.07 275
14522.21 289
14523.35 268
14524.49 271
14525.63 258
14526.76 268
14527.90 273
14529.04 263
14530.18 246
14531.32 268
14532.46 277
14533.60 300
14534.74 245
14535.88 252
14537.01 270
14538.15 292
14539.29 276
14540.43 274
14541.57 268
14542.71 299
14543.85 291
14544.99 269
14546.13 282
14547.27 296
14548.41 303
14549.55 266
14550.69 287
14551.83 283
14552.97 251
14554.11 273
14555.25 269
14556.39 269
14557.53 291
14558.67 294
14559.81 277
14560.95 299
14562.09 310
14563.23 303
14564.37 281
14565.51 284
14566.65 274
14567.79 286
14568.93 336
14570.07 302
14571.21 285
14572.35 291
14573.49 302
14574.63 271
14575.77 301
14576.91 289
14578.05 271
14579.19 324
14580.34 287
14581.48 314
14582.62 310
14583.76 335
14584.90 299
14586.04 308
14587.18 309
14588.32 270
14589.46 321
14590.60 302
14591.75 295
14592.89 334
14594.03 344
14595.17 290
14596.31 312
14597.45 363
14598.59 322
14599.74 295
14600.88 303
14602.02 369
14603.16 337
14604.30 356
14605.44 362
14606.59 320
14607.73 345
14608.87 316
14610.01 351
14611.15 359
14612.30 363
14613.44 305
14614.58 338
14615.72 348
14616.87 336
14618.01 334
14619.15 311
14620.29 327
14621.44 340
14622.58 358
14623.72 373
14624.86 357
14626.01 354
14627.15 363
14628.29 366
14629.43 379
14630.58 374
14631.72 367
14632.86 430
14634.01 395
14635.15 421
14636.29 431
14637.43 455
14638.58 413
14639.72 422
14640.86 418
14642.01 444
14643.15 438
14644.29 396
14645.44 372
14646.58 356
14647.72 395
14648.87 334
14650.01 366
14651.15 348
14652.30 371
14653.44 390
14654.59 360
14655.73 347
14656.87 363
14658.02 364
14659.16 294
14660.31 303
14661.45 295
14662.59 303
14663.74 320
14664.88 295
14666.03 307
14667.17 293
14668.31 342
14669.46 292
14670.60 323
14671.75 361
14672.89 318
14674.04 304
14675.18 307
14676.33 293
14677.47 278
14678.62 328
14679.76 292
14680.90 296
14682.05 276
14683.19 271
14684.34 303
14685.48 316
14686.63 302
14687.77 289
14688.92 289
14690.06 266
14691.21 303
14692.35 309
14693.50 283
14694.65 283
14695.79 288
14696.94 260
14698.08 243
14699.23 254
14700.37 276
14701.52 249
14702.66 242
14703.81 268
14704.96 269
14706.10 267
14707.25 252
14708.39 248
14709.54 227
14710.68 229
14711.83 254
14712.98 265
14714.12 272
14715.27 252
14716.42 251
14717.56 275
14718.71 261
14719.85 266
14721.00 275
14722.15 279
14723.29 316
14724.44 302
14725.59 235
14726.73 243
14727.88 266
14729.03 265
14730.17 248
14731.32 235
14732.47 264
14733.61 303
14734.76 282
14735.91 314
14737.05 249
14738.20 281
14739.35 287
14740.50 269
14741.64 276
14742.79 272
14743.94 275
14745.08 263
14746.23 268
14747.38 288
14748.53 282
14749.67 278
14750.82 287
14751.97 283
14753.12 263
14754.26 280
14755.41 300
14756.56 287
14757.71 262
14758.85 276
14760.00 307
14761.15 261
14762.30 268
14763.45 273
14764.59 230
14765.74 270
14766.89 294
14768.04 280
14769.19 254
14770.34 266
14771.48 307
14772.63 254
14773.78 297
14774.93 308
14776.08 309
14777.23 273
14778.37 279
14779.52 297
14780.67 325
14781.82 311
14782.97 292
14784.12 281
14785.27 294
14786.42 318
14787.57 298
14788.71 297
14789.86 285
14791.01 336
14792.16 316
14793.31 324
14794.46 344
14795.61 338
14796.76 330
14797.91 317
14799.06 288
14800.21 326
14801.36 350
14802.51 363
14803.66 371
14804.80 347
14805.95 307
14807.10 326
14808.25 358
14809.40 332
14810.55 320
14811.70 280
14812.85 300
14814.00 321
14815.15 319
14816.30 310
14817.45 317
14818.60 334
14819.75 324
14820.90 299
14822.05 297
14823.20 289
14824.36 337
14825.51 339
14826.66 277
14827.81 270
14828.96 300
14830.11 311
14831.26 298
14832.41 248
14833.56 245
14834.71 295
14835.86 277
14837.01 265
14838.16 255
14839.31 271
14840.47 245
14841.62 254
14842.77 255
14843.92 267
14845.07 273
14846.22 264
14847.37 288
14848.52 238
14849.68 230
14850.83 284
14851.98 311
14853.13 254
14854.28 223
14855.43 226
14856.58 259
14857.74 224
14858.89 235
14860.04 265
14861.19 266
14862.34 247
14863.50 237
14864.65 236
14865.80 233
14866.95 237
14868.10 228
14869.26 247
14870.41 228
14871.56 239
14872.71 237
14873.86 250
14875.02 215
14876.17 240
14877.32 243
14878.47 243
14879.63 246
14880.78 215
14881.93 235
14883.08 222
14884.24 246
14885.39 233
14886.54 227
14887.70 200
14888.85 202
14890.00 210
14891.15 237
14892.31 237
14893.46 202
14894.61 219
14895.77 225
14896.92 233
14898.07 245
14899.23 243
14900.38 260
14901.53 251
14902.69 199
14903.84 263
14904.99 263
14906.15 223
14907.30 252
14908.45 215
14909.61 241
14910.76 228
14911.92 250
14913.07 226
14914.22 234
14915.38 225
14916.53 223
14917.69 194
14918.84 210
14919.99 209
14921.15 260
14922.30 258
14923.46 232
14924.61 235
14925.76 271
14926.92 245
14928.07 216
14929.23 231
14930.38 204
14931.54 246
14932.69 244
14933.85 239
14935.00 226
14936.16 249
14937.31 223
14938.47 267
14939.62 254
14940.77 236
14941.93 283
14943.08 235
14944.24 228
14945.40 218
14946.55 265
14947.71 215
14948.86 279
14950.02 207
14951.17 190
14952.33 224
14953.48 230
14954.64 248
14955.79 255
14956.95 240
14958.10 248
14959.26 249
14960.42 228
14961.57 205
14962.73 202
14963.88 254
14965.04 265
14966.19 230
14967.35 247
14968.51 238
14969.66 243
14970.82 228
14971.97 217
14973.13 216
14974.29 206
14975.44 213
14976.60 199
14977.76 220
14978.91 231
14980.07 230
14981.22 241
14982.38 219
14983.54 204
14984.69 238
14985.85 242
14987.01 218
14988.16 228
14989.32 207
14990.48 219
14991.64 212
14992.79 195
14993.95 186
14995.11 202
14996.26 193
14997.42 203
14998.58 207
14999.73 196
15000.89 229
15002.05 218
15003.21 199
15004.36 199
15005.52 211
15006.68 225
15007.84 239
15008.99 218
15010.15 214
15011.31 212
15012.47 207
15013.62 224
15014.78 206
15015.94 202
15017.10 196
15018.26 226
15019.41 210
15020.57 203
15021.73 173
15022.89 185
15024.05 172
15025.20 186
15026.36 191
15027.52 230
15028.68 205
15029.84 203
15031.00 195
15032.15 183
15033.31 170
15034.47 181
15035.63 201
15036.79 193
15037.95 190
15039.11 195
15040.26 211
15041.42 232
15042.58 192
15043.74 176
15044.90 191
15046.06 210
15047.22 204
15048.38 209
15049.54 188
15050.70 190
15051.85 202
15053.01 213
15054.17 197
15055.33 198
15056.49 174
15057.65 197
15058.81 181
15059.97 179
15061.13 198
15062.29 193
15063.45 198
15064.61 197
15065.77 166
15066.93 189
15068.09 186
15069.25 187
15070.41 198
15071.57 192
15072.73 204
15073.89 184
15075.05 190
15076.21 201
15077.37 194
15078.53 185
15079.69 211
15080.85 189
15082.01 193
15083.17 207
15084.33 170
15085.49 201
15086.65 216
15087.81 200
15088.97 190
15090.13 200
15091.29 207
15092.46 207
15093.62 178
15094.78 176
15095.94 163
15097.10 192
15098.26 184
15099.42 182
15100.58 179
15101.74 202
15102.90 196
15104.07 188
15105.23 212
15106.39 215
15107.55 154
15108.71 177
15109.87 161
15111.03 199
15112.20 215
15113.36 188
15114.52 203
15115.68 195
15116.84 180
15118.00 162
15119.17 185
15120.33 224
15121.49 207
15122.65 183
15123.81 198
15124.98 197
15126.14 183
15127.30 205
15128.46 200
15129.62 199
15130.79 181
15131.95 217
15133.11 198
15134.27 189
15135.44 169
15136.60 206
15137.76 186
15138.92 175
15140.09 195
15141.25 167
15142.41 194
15143.57 205
15144.74 183
15145.90 213
15147.06 218
15148.23 204
15149.39 200
15150.55 200
15151.71 185
15152.88 183
15154.04 209
15155.20 204
15156.37 222
15157.53 195
15158.69 211
15159.86 207
15161.02 232
15162.18 191
15163.35 207
15164.51 220
15165.67 225
15166.84 182
15168.00 184
15169.17 205
15170.33 181
15171.49 196
15172.66 183
15173.82 185
15174.99 217
15176.15 198
15177.31 221
15178.48 203
15179.64 211
15180.81 223
15181.97 213
15183.13 224
15184.30 215
15185.46 224
15186.63 220
15187.79 211
15188.96 240
15190.12 197
15191.29 247
15192.45 241
15193.61 248
15194.78 210
15195.94 213
15197.11 229
15198.27 221
15199.44 239
15200.60 227
15201.77 236
15202.93 241
15204.10 200
15205.26 242
15206.43 214
15207.59 230
15208.76 223
15209.92 233
15211.09 224
15212.26 214
15213.42 221
15214.59 228
15215.75 244
15216.92 266
15218.08 245
15219.25 257
15220.41 252
15221.58 248
15222.75 237
15223.91 250
15225.08 273
15226.24 281
15227.41 286
15228.58 293
15229.74 279
15230.91 322
15232.07 310
15233.24 271
15234.41 289
15235.57 318
15236.74 325
15237.91 325
15239.07 308
15240.24 257
15241.41 290
15242.57 266
15243.74 269
15244.90 249
15246.07 270
15247.24 323
15248.41 274
15249.57 231
15250.74 246
15251.91 256
15253.07 246
15254.24 218
15255.41 223
15256.57 248
15257.74 266
15258.91 224
15260.08 226
15261.24 210
15262.41 226
15263.58 255
15264.74 231
15265.91 238
15267.08 215
15268.25 242
15269.41 200
15270.58 191
15271.75 199
15272.92 206
15274.09 243
15275.25 224
15276.42 217
15277.59 202
15278.76 232
15279.93 219
15281.09 209
15282.26 215
15283.43 204
15284.60 219
15285.77 215
15286.93 224
15288.10 207
15289.27 229
15290.44 236
15291.61 254
15292.78 227
15293.94 224
15295.11 211
15296.28 202
15297.45 237
15298.62 202
15299.79 192
15300.96 204
15302.13 196
15303.29 218
15304.46 214
15305.63 227
15306.80 218
15307.97 212
15309.14 209
15310.31 208
15311.48 208
15312.65 209
15313.82 229
15314.99 246
15316.16 222
15317.32 194
15318.49 187
15319.66 198
15320.83 235
15322.00 192
15323.17 229
15324.34 217
15325.51 230
15326.68 237
15327.85 213
15329.02 214
15330.19 201
15331.36 230
15332.53 217
15333.70 240
15334.87 196
15336.04 192
15337.21 202
15338.38 220
15339.55 192
15340.72 230
15341.89 230
15343.06 221
15344.23 227
15345.40 203
15346.58 225
15347.75 219
15348.92 209
15350.09 193
15351.26 192
15352.43 234
15353.60 248
15354.77 210
15355.94 218
15357.11 233
15358.28 205
15359.45 195
15360.63 203
15361.80 209
15362.97 232
15364.14 229
15365.31 228
15366.48 210
15367.65 223
15368.82 233
15370.00 231
15371.17 220
15372.34 224
15373.51 197
15374.68 278
15375.85 253
15377.02 250
15378.20 223
15379.37 251
15380.54 268
15381.71 239
15382.88 242
15384.06 227
15385.23 258
15386.40 242
15387.57 243
15388.74 220
15389.92 209
15391.09 254
15392.26 241
15393.43 230
15394.61 228
15395.78 264
15396.95 226
15398.12 243
15399.30 269
15400.47 284
15401.64 236
15402.81 227
15403.99 265
15405.16 259
15406.33 212
15407.51 232
15408.68 249
15409.85 227
15411.02 190
15412.20 217
15413.37 219
15414.54 240
15415.72 213
15416.89 206
15418.06 209
15419.24 243
15420.41 231
15421.58 234
15422.76 199
15423.93 201
15425.10 233
15426.28 205
15427.45 183
15428.62 203
15429.80 197
15430.97 221
15432.15 219
15433.32 195
15434.49 175
15435.67 201
15436.84 226
15438.02 198
15439.19 190
15440.36 225
15441.54 207
15442.71 188
15443.89 193
15445.06 203
15446.24 172
15447.41 208
15448.58 197
15449.76 181
15450.93 174
15452.11 234
15453.28 199
15454.46 192
15455.63 187
15456.81 215
15457.98 207
15459.16 192
15460.33 182
15461.51 187
15462.68 217
15463.86 219
15465.03 183
15466.21 184
15467.38 191
15468.56 195
15469.73 207
15470.91 196
15472.08 188
15473.26 191
15474.43 181
15475.61 183
15476.78 159
15477.96 167
15479.14 178
15480.31 165
15481.49 173
15482.66 217
15483.84 207
15485.01 233
15486.19 247
15487.37 222
15488.54 202
15489.72 200
15490.89 207
15492.07 219
15493.25 218
15494.42 204
15495.60 234
15496.78 207
15497.95 186
15499.13 190
15500.30 213
15501.48 240
15502.66 206
15503.83 187
15505.01 209
15506.19 203
15507.36 197
15508.54 213
15509.72 215
15510.89 220
15512.07 187
15513.25 206
15514.42 199
15515.60 190
15516.78 212
15517.96 224
15519.13 208
15520.31 190
15521.49 233
15522.66 261
15523.84 219
15525.02 212
15526.20 201
15527.37 215
15528.55 225
15529.73 198
15530.91 219
15532.08 220
15533.26 219
15534.44 219
15535.62 240
15536.80 221
15537.97 232
15539.15 208
15540.33 214
15541.51 189
15542.69 209
15543.86 221
15545.04 226
15546.22 236
15547.40 225
15548.58 219
15549.75 204
15550.93 204
15552.11 199
15553.29 217
15554.47 190
15555.65 213
15556.83 245
15558.00 208
15559.18 219
15560.36 244
15561.54 246
15562.72 233
15563.90 216
15565.08 205
15566.26 238
15567.43 217
15568.61 233
15569.79 225
15570.97 263
15572.15 216
15573.33 200
15574.51 222
15575.69 238
15576.87 224
15578.05 229
15579.23 261
15580.41 244
15581.59 225
15582.76 206
15583.94 183
15585.12 197
15586.30 263
15587.48 251
15588.66 234
15589.84 205
15591.02 252
15592.20 265
15593.38 238
15594.56 201
15595.74 224
15596.92 257
15598.10 277
15599.28 238
15600.46 230
15601.64 268
15602.82 252
15604.00 237
15605.18 236
15606.37 275
15607.55 266
15608.73 309
15609.91 298
15611.09 297
15612.27 271
15613.45 271
15614.63 282
15615.81 268
15616.99 264
15618.17 285
15619.35 274
15620.53 274
15621.72 268
15622.90 286
15624.08 275
15625.26 281
15626.44 316
15627.62 279
15628.80 310
15629.98 306
15631.17 319
15632.35 305
15633.53 350
15634.71 313
15635.89 309
15637.07 300
15638.25 281
15639.44 296
15640.62 313
15641.80 320
15642.98 309
15644.16 319
15645.35 355
15646.53 339
15647.71 300
15648.89 314
15650.07 342
15651.26 352
15652.44 313
15653.62 335
15654.80 365
15655.98 353
15657.17 339
15658.35 314
15659.53 373
15660.71 355
15661.90 340
15663.08 330
15664.26 399
15665.45 405
15666.63 380
15667.81 370
15668.99 329
15670.18 348
15671.36 360
15672.54 341
15673.73 357
15674.91 328
15676.09 320
15677.27 354
15678.46 348
15679.64 361
15680.82 327
15682.01 330
15683.19 325
15684.37 357
15685.56 315
15686.74 289
15687.92 305
15689.11 314
15690.29 316
15691.48 309
15692.66 305
15693.84 328
15695.03 329
15696.21 316
15697.39 338
15698.58 332
15699.76 340
15700.95 296
15702.13 310
15703.32 313
15704.50 336
15705.68 342
15706.87 378
15708.05 343
15709.24 370
15710.42 341
15711.61 361
15712.79 352
15713.97 380
15715.16 405
15716.34 356
15717.53 361
15718.71 384
15719.90 344
15721.08 356
15722.27 382
15723.45 374
15724.64 374
15725.82 393
15727.01 369
15728.19 340
15729.38 374
15730.56 380
15731.75 367
15732.93 376
15734.12 375
15735.30 391
15736.49 380
15737.67 390
15738.86 376
15740.05 374
15741.23 351
15742.42 388
15743.60 334
15744.79 401
15745.97 395
15747.16 390
15748.35 421
15749.53 431
15750.72 415
15751.90 425
15753.09 428
15754.27 409
15755.46 405
15756.65 393
15757.83 456
15759.02 428
15760.21 483
15761.39 414
15762.58 395
15763.76 436
15764.95 425
15766.14 423
15767.32 401
15768.51 436
15769.70 403
15770.88 412
15772.07 386
15773.26 393
15774.44 387
15775.63 404
15776.82 400
15778.01 403
15779.19 381
15780.38 389
15781.57 419
15782.75 412
15783.94 401
15785.13 408
15786.32 371
15787.50 378
15788.69 371
15789.88 391
15791.06 397
15792.25 420
15793.44 400
15794.63 369
15795.82 346
15797.00 345
15798.19 348
15799.38 361
15800.57 372
15801.75 362
15802.94 335
15804.13 335
15805.32 339
15806.51 334
15807.69 331
15808.88 334
15810.07 341
15811.26 365
15812.45 332
15813.63 359
15814.82 325
15816.01 341
15817.20 301
15818.39 328
15819.58 307
15820.77 302
15821.95 293
15823.14 282
15824.33 285
15825.52 324
15826.71 313
15827.90 320
15829.09 297
15830.28 290
15831.46 270
15832.65 306
15833.84 301
15835.03 285
15836.22 325
15837.41 330
15838.60 287
15839.79 295
15840.98 309
15842.17 304
15843.36 298
15844.55 300
15845.74 314
15846.93 296
15848.11 293
15849.30 290
15850.49 294
15851.68 281
15852.87 282
15854.06 308
15855.25 311
15856.44 317
15857.63 306
15858.82 324
15860.01 315
15861.20 326
15862.39 305
15863.58 300
15864.77 282
15865.96 258
15867.15 264
15868.34 302
15869.54 302
15870.73 327
15871.92 296
15873.11 281
15874.30 304
15875.49 291
15876.68 335
15877.87 286
15879.06 312
15880.25 332
15881.44 307
15882.63 298
15883.82 290
15885.01 300
15886.21 339
15887.40 320
15888.59 345
15889.78 345
15890.97 334
15892.16 331
15893.35 315
15894.54 318
15895.74 294
15896.93 337
15898.12 341
15899.31 339
15900.50 302
15901.69 317
15902.88 349
15904.08 399
15905.27 335
15906.46 379
15907.65 336
15908.84 308
15910.04 371
15911.23 363
15912.42 360
15913.61 359
15914.80 344
15916.00 368
15917.19 354
15918.38 349
15919.57 408
15920.76 353
15921.96 358
15923.15 376
15924.34 350
15925.53 355
15926.73 344
15927.92 369
15929.11 351
15930.31 394
15931.50 345
15932.69 388
15933.88 376
15935.08 388
15936.27 367
15937.46 367
15938.66 359
15939.85 351
15941.04 347
15942.23 384
15943.43 335
15944.62 302
15945.81 325
15947.01 278
15948.20 298
15949.39 296
15950.59 309
15951.78 280
15952.97 294
15954.17 290
15955.36 288
15956.56 285
15957.75 264
15958.94 266
15960.14 266
15961.33 307
15962.52 257
15963.72 277
15964.91 279
15966.11 291
15967.30 271
15968.49 247
15969.69 234
15970.88 299
15972.08 278
15973.27 252
15974.47 262
15975.66 255
15976.85 255
15978.05 285
15979.24 248
15980.44 226
15981.63 249
15982.83 252
15984.02 282
15985.22 238
15986.41 216
15987.61 221
15988.80 257
15990.00 249
15991.19 227
15992.39 209
15993.58 241
15994.78 255
15995.97 232
15997.17 233
15998.36 205
15999.56 224
16000.75 256
16001.95 247
16003.14 237
16004.34 222
16005.53 218
16006.73 212
16007.93 215
16009.12 230
16010.32 256
16011.51 237
16012.71 216
16013.90 238
16015.10 236
16016.30 237
16017.49 214
16018.69 221
16019.88 207
16021.08 224
16022.28 232
16023.47 221
16024.67 220
16025.87 231
16027.06 208
16028.26 219
16029.45 228
16030.65 217
16031.85 243
16033.04 222
16034.24 230
16035.44 205
16036.63 224
16037.83 223
16039.03 241
16040.22 223
16041.42 206
16042.62 225
16043.81 204
16045.01 199
16046.21 195
16047.41 228
16048.60 243
16049.80 254
16051.00 239
16052.19 218
16053.39 218
16054.59 226
16055.79 204
16056.98 223
16058.18 200
16059.38 213
16060.58 178
16061.77 216
16062.97 206
16064.17 212
16065.37 219
16066.57 192
16067.76 175
16068.96 216
16070.16 236
16071.36 249
16072.56 208
16073.75 183
16074.95 210
16076.15 215
16077.35 195
16078.55 243
16079.74 224
16080.94 234
16082.14 226
16083.34 197
16084.54 199
16085.74 210
16086.93 214
16088.13 235
16089.33 183
16090.53 201
16091.73 216
16092.93 196
16094.13 191
16095.33 183
16096.52 210
16097.72 202
16098.92 220
16100.12 201
16101.32 204
16102.52 192
16103.72 180
16104.92 191
16106.12 199
16107.32 177
16108.52 189
16109.72 210
16110.92 194
16112.11 189
16113.31 184
16114.51 200
16115.71 185
16116.91 199
16118.11 174
16119.31 197
16120.51 189
16121.71 205
16122.91 203
16124.11 198
16125.31 174
16126.51 198
16127.71 192
16128.91 170
16130.11 181
16131.31 190
16132.51 188
16133.71 186
16134.91 188
16136.11 164
16137.31 188
16138.52 166
16139.72 166
16140.92 192
16142.12 199
16143.32 170
16144.52 188
16145.72 176
16146.92 184
16148.12 183
16149.32 176
16150.52 177
16151.72 188
16152.92 178
16154.13 182
16155.33 180
16156.53 161
16157.73 185
16158.93 177
16160.13 177
16161.33 220
16162.53 186
16163.74 203
16164.94 170
16166.14 184
16167.34 177
16168.54 199
16169.74 194
16170.95 179
16172.15 184
16173.35 180
16174.55 165
16175.75 168
16176.95 179
16178.16 170
16179.36 164
16180.56 194
16181.76 182
16182.96 196
16184.17 187
16185.37 188
16186.57 169
16187.77 201
16188.98 208
16190.18 189
16191.38 181
16192.58 165
16193.79 183
16194.99 212
16196.19 218
16197.39 196
16198.60 165
16199.80 191
16201.00 208
16202.21 183
16203.41 191
16204.61 179
16205.81 243
16207.02 216
16208.22 192
16209.42 205
16210.63 186
16211.83 199
16213.03 173
16214.24 201
16215.44 207
16216.64 202
16217.85 212
16219.05 174
16220.25 179
16221.46 224
16222.66 180
16223.86 206
16225.07 185
16226.27 169
16227.48 216
16228.68 209
16229.88 180
16231.09 181
16232.29 200
16233.50 191
16234.70 201
16235.90 190
16237.11 228
16238.31 249
16239.52 197
16240.72 210
16241.92 201
16243.13 227
16244.33 195
16245.54 220
16246.74 214
16247.95 220
16249.15 206
16250.36 205
16251.56 170
16252.77 203
16253.97 230
16255.18 220
16256.38 227
16257.59 236
16258.79 239
16260.00 225
16261.20 218
16262.41 212
16263.61 202
16264.82 242
16266.02 255
16267.23 250
16268.43 257
16269.64 247
16270.84 220
16272.05 190
16273.25 219
16274.46 226
16275.66 264
16276.87 258
16278.08 220
16279.28 234
16280.49 224
16281.69 241
16282.90 226
16284.11 239
16285.31 232
16286.52 223
16287.72 223
16288.93 215
16290.14 241
16291.34 239
16292.55 260
16293.75 258
16294.96 222
16296.17 247
16297.37 249
16298.58 217
16299.79 234
16300.99 215
16302.20 239
16303.41 254
16304.61 241
16305.82 272
16307.03 251
16308.23 261
16309.44 260
16310.65 296
16311.85 273
16313.06 263
16314.27 279
16315.47 269
16316.68 247
16317.89 258
16319.10 255
16320.30 217
16321.51 223
16322.72 233
16323.93 247
16325.13 218
16326.34 237
16327.55 239
16328.76 218
16329.96 232
16331.17 230
16332.38 254
16333.59 244
16334.79 230
16336.00 232
16337.21 222
16338.42 204
16339.63 223
16340.83 225
16342.04 211
16343.25 182
16344.46 194
16345.67 191
16346.87 215
16348.08 229
16349.29 216
16350.50 189
16351.71 174
16352.92 197
16354.12 202
16355.33 197
16356.54 201
16357.75 208
16358.96 205
16360.17 191
16361.38 194
16362.59 200
16363.79 174
16365.00 191
16366.21 181
16367.42 197
16368.63 161
16369.84 184
16371.05 189
16372.26 200
16373.47 161
16374.68 174
16375.89 177
16377.09 159
16378.30 179
16379.51 176
16380.72 179
16381.93 178
16383.14 189
16384.35 177
16385.56 185
16386.77 185
16387.98 178
16389.19 200
16390.40 202
16391.61 192
16392.82 192
16394.03 183
16395.24 154
16396.45 168
16397.66 176
16398.87 183
16400.08 175
16401.29 188
16402.50 150
16403.71 175
16404.92 152
16406.13 176
16407.34 174
16408.55 189
16409.76 153
16410.98 144
16412.19 170
16413.40 182
16414.61 188
16415.82 166
16417.03 173
16418.24 199
16419.45 182
16420.66 174
16421.87 173
16423.08 163
16424.30 173
16425.51 190
16426.72 158
16427.93 165
16429.14 180
16430.35 180
16431.56 163
16432.77 180
16433.99 206
16435.20 212
16436.41 171
16437.62 179
16438.83 140
16440.04 204
16441.26 162
16442.47 186
16443.68 164
16444.89 162
16446.10 200
16447.31 190
16448.53 181
16449.74 151
16450.95 193
16452.16 195
16453.38 194
16454.59 161
16455.80 183
16457.01 199
16458.22 196
16459.44 154
16460.65 168
16461.86 188
16463.07 192
16464.29 177
16465.50 172
16466.71 153
16467.92 166
16469.14 186
16470.35 184
16471.56 165
16472.78 170
16473.99 174
16475.20 157
16476.42 182
16477.63 151
16478.84 158
16480.05 171
16481.27 157
16482.48 134
16483.69 147
16484.91 159
16486.12 182
16487.33 187
16488.55 192
16489.76 161
16490.98 171
16492.19 153
16493.40 152
16494.62 164
16495.83 176
16497.04 173
16498.26 147
16499.47 154
16500.69 168
16501.90 171
16503.11 182
16504.33 171
16505.54 167
16506.76 175
16507.97 166
16509.18 153
16510.40 181
16511.61 160
16512.83 169
16514.04 177
16515.26 169
16516.47 160
16517.69 161
16518.90 141
16520.11 150
16521.33 149
16522.54 164
16523.76 156
16524.97 168
16526.19 181
16527.40 169
16528.62 147
16529.83 148
16531.05 145
16532.26 154
16533.48 137
16534.69 163
16535.91 179
16537.12 192
16538.34 171
16539.56 163
16540.77 162
16541.99 148
16543.20 169
16544.42 147
16545.63 154
16546.85 135
16548.06 143
16549.28 145
16550.50 133
16551.71 168
16552.93 161
16554.14 162
16555.36 132
16556.57 169
16557.79 163
16559.01 180
16560.22 162
16561.44 148
16562.66 151
16563.87 170
16565.09 186
16566.30 164
16567.52 155
16568.74 155
16569.95 151
16571.17 157
16572.39 141
16573.60 153
16574.82 183
16576.04 162
16577.25 172
16578.47 186
16579.69 199
16580.90 176
16582.12 150
16583.34 175
16584.56 169
16585.77 165
16586.99 170
16588.21 173
16589.42 184
16590.64 182
16591.86 182
16593.08 177
16594.29 174
16595.51 179
16596.73 174
16597.95 165
16599.16 152
16600.38 138
16601.60 163
16602.82 176
16604.03 169
16605.25 168
16606.47 136
16607.69 167
16608.91 171
16610.12 141
16611.34 156
16612.56 161
16613.78 147
16615.00 142
16616.21 141
16617.43 168
16618.65 176
16619.87 175
16621.09 168
16622.31 160
16623.52 145
16624.74 154
16625.96 114
16627.18 144
16628.40 156
16629.62 153
16630.84 183
16632.05 151
16633.27 161
16634.49 127
16635.71 160
16636.93 167
16638.15 148
16639.37 155
16640.59 121
16641.81 164
16643.03 145
16644.24 142
16645.46 155
16646.68 140
16647.90 153
16649.12 143
16650.34 151
16651.56 159
16652.78 143
16654.00 161
16655.22 157
16656.44 142
16657.66 129
16658.88 125
16660.10 154
16661.32 159
16662.54 151
16663.76 127
16664.98 154
16666.20 155
16667.42 160
16668.64 158
16669.86 171
16671.08 167
16672.30 129
16673.52 143
16674.74 137
16675.96 157
16677.18 123
16678.40 178
16679.62 148
16680.84 144
16682.06 132
16683.28 149
16684.50 139
16685.73 153
16686.95 163
16688.17 152
16689.39 168
16690.61 133
16691.83 126
16693.05 131
16694.27 167
16695.49 159
16696.71 140
16697.94 129
16699.16 136
16700.38 141
16701.60 160
16702.82 135
16704.04 164
16705.26 176
16706.48 153
16707.71 133
16708.93 127
16710.15 145
16711.37 139
16712.59 127
16713.81 134
16715.04 135
16716.26 149
16717.48 137
16718.70 134
16719.92 141
16721.15 116
16722.37 144
16723.59 168
16724.81 169
16726.03 160
16727.26 149
16728.48 170
16729.70 158
16730.92 159
16732.15 144
16733.37 135
16734.59 150
16735.81 138
16737.04 131
16738.26 125
16739.48 135
16740.71 136
16741.93 172
16743.15 151
16744.37 135
16745.60 130
16746.82 139
16748.04 146
16749.27 120
16750.49 134
16751.71 144
16752.94 137
16754.16 116
16755.38 163
16756.61 144
16757.83 128
16759.05 127
16760.28 138
16761.50 146
16762.72 145
16763.95 135
16765.17 134
16766.39 159
16767.62 129
16768.84 127
16770.07 147
16771.29 144
16772.51 157
16773.74 141
16774.96 140
16776.19 132
16777.41 144
16778.63 134
16779.86 153
16781.08 162
16782.31 136
16783.53 144
16784.75 135
16785.98 144
16787.20 159
16788.43 169
16789.65 142
16790.88 138
16792.10 156
16793.33 150
16794.55 134
16795.78 136
16797.00 126
16798.23 156
16799.45 161
16800.68 151
16801.90 127
16803.13 138
16804.35 164
16805.58 147
16806.80 168
16808.03 164
16809.25 133
16810.48 143
16811.70 168
16812.93 147
16814.15 144
16815.38 154
16816.60 201
16817.83 146
16819.06 179
16820.28 174
16821.51 157
16822.73 157
16823.96 129
16825.18 140
16826.41 164
16827.64 180
16828.86 178
16830.09 152
16831.31 151
16832.54 147
16833.77 171
16834.99 163
16836.22 164
16837.45 180
16838.67 153
16839.90 156
16841.12 158
16842.35 170
16843.58 175
16844.80 170
16846.03 168
16847.26 149
16848.48 176
16849.71 140
16850.94 164
16852.16 156
16853.39 186
16854.62 181
16855.85 173
16857.07 188
16858.30 173
16859.53 173
16860.75 176
16861.98 177
16863.21 184
16864.44 170
16865.66 172
16866.89 182
16868.12 180
16869.35 210
16870.57 178
16871.80 189
16873.03 216
16874.26 187
16875.48 216
16876.71 216
16877.94 208
16879.17 199
16880.39 208
16881.62 219
16882.85 217
16884.08 214
16885.31 249
16886.53 248
16887.76 230
16888.99 208
16890.22 228
16891.45 232
16892.68 236
16893.90 218
16895.13 202
16896.36 201
16897.59 240
16898.82 230
16900.05 210
16901.28 208
16902.50 204
16903.73 229
16904.96 196
16906.19 206
16907.42 193
16908.65 218
16909.88 211
16911.11 204
16912.34 181
16913.56 201
16914.79 211
16916.02 195
16917.25 173
16918.48 190
16919.71 159
16920.94 193
16922.17 166
16923.40 151
16924.63 164
16925.86 155
16927.09 184
16928.32 186
16929.55 162
16930.78 147
16932.01 181
16933.24 184
16934.47 157
16935.70 166
16936.93 188
16938.16 175
16939.39 172
16940.62 156
16941.85 176
16943.08 178
16944.31 161
16945.54 168
16946.77 146
16948.00 141
16949.23 136
16950.46 159
16951.69 142
16952.92 163
16954.15 166
16955.38 163
16956.61 160
16957.84 149
16959.07 171
16960.30 167
16961.53 162
16962.76 160
16964.00 127
16965.23 161
16966.46 157
16967.69 146
16968.92 115
16970.15 137
16971.38 148
16972.61 147
16973.84 162
16975.08 149
16976.31 154
16977.54 157
16978.77 163
16980.00 135
16981.23 142
16982.47 156
16983.70 161
16984.93 127
16986.16 156
16987.39 155
16988.62 135
16989.86 131
16991.09 144
16992.32 165
16993.55 191
16994.78 150
16996.02 143
16997.25 146
16998.48 143
16999.71 143
17000.94 146
17002.18 160
17003.41 164
17004.64 151
17005.87 146
17007.11 159
17008.34 154
17009.57 152
17010.80 120
17012.04 133
17013.27 138
17014.50 164
17015.74 147
17016.97 136
17018.20 136
17019.43 148
17020.67 155
17021.90 148
17023.13 112
17024.37 139
17025.60 152
17026.83 175
17028.07 147
17029.30 142
17030.53 148
17031.77 166
17033.00 130
17034.23 131
17035.47 131
17036.70 126
17037.93 146
17039.17 162
17040.40 162
17041.63 133
17042.87 143
17044.10 152
17045.34 141
17046.57 139
17047.80 119
17049.04 139
17050.27 141
17051.51 144
17052.74 143
17053.97 147
17055.21 130
17056.44 141
17057.68 137
17058.91 126
17060.15 154
17061.38 172
17062.62 142
17063.85 139
17065.08 133
17066.32 131
17067.55 127
17068.79 129
17070.02 137
17071.26 135
17072.49 130
17073.73 117
17074.96 128
17076.20 149
17077.43 135
17078.67 126
17079.90 163
17081.14 132
17082.37 109
17083.61 119
17084.84 126
17086.08 152
17087.32 144
17088.55 134
17089.79 132
17091.02 103
17092.26 139
17093.49 139
17094.73 139
17095.96 117
17097.20 136
17098.44 126
17099.67 124
17100.91 147
17102.14 134
17103.38 135
17104.62 152
17105.85 105
17107.09 122
17108.32 115
17109.56 145
17110.80 156
17112.03 125
17113.27 125
17114.51 113
17115.74 144
17116.98 129
17118.21 115
17119.45 104
17120.69 130
17121.92 105
17123.16 123
17124.40 136
17125.64 146
17126.87 121
17128.11 154
17129.35 165
17130.58 144
17131.82 106
17133.06 117
17134.29 143
17135.53 135
17136.77 116
17138.01 115
17139.24 134
17140.48 140
17141.72 135
17142.96 144
17144.19 155
17145.43 135
17146.67 114
17147.91 130
17149.14 145
17150.38 143
17151.62 135
17152.86 152
17154.09 140
17155.33 153
17156.57 132
17157.81 124
17159.05 116
17160.28 134
17161.52 123
17162.76 133
17164.00 142
17165.24 136
17166.47 132
17167.71 132
17168.95 118
17170.19 129
17171.43 138
17172.67 119
17173.91 114
17175.14 131
17176.38 148
17177.62 131
17178.86 114
17180.10 149
17181.34 159
17182.58 124
17183.82 155
17185.05 153
17186.29 140
17187.53 135
17188.77 138
17190.01 135
17191.25 124
17192.49 116
17193.73 166
17194.97 147
17196.21 133
17197.45 148
17198.69 136
17199.93 144
17201.16 116
17202.40 130
17203.64 116
17204.88 130
17206.12 134
17207.36 122
17208.60 119
17209.84 123
17211.08 129
17212.32 109
17213.56 135
17214.80 122
17216.04 148
17217.28 126
17218.52 135
17219.76 114
17221.00 131
17222.24 120
17223.48 111
17224.72 112
17225.97 129
17227.21 103
17228.45 120
17229.69 134
17230.93 147
17232.17 132
17233.41 129
17234.65 126
17235.89 113
17237.13 116
17238.37 121
17239.61 127
17240.85 123
17242.09 133
17243.34 115
17244.58 137
17245.82 132
17247.06 119
17248.30 114
17249.54 109
17250.78 135
17252.02 113
17253.27 101
17254.51 108
17255.75 118
17256.99 123
17258.23 136
17259.47 109
17260.72 131
17261.96 113
17263.20 137
17264.44 132
17265.68 122
17266.92 114
17268.17 118
17269.41 124
17270.65 137
17271.89 133
17273.13 132
17274.38 139
17275.62 117
17276.86 120
17278.10 112
17279.35 141
17280.59 123
17281.83 125
17283.07 131
17284.32 146
17285.56 132
17286.80 159
17288.04 141
17289.29 123
17290.53 133
17291.77 128
17293.02 124
17294.26 117
17295.50 149
17296.74 122
17297.99 127
17299.23 85
17300.47 100
17301.72 130
17302.96 119
17304.20 118
17305.45 111
17306.69 137
17307.93 117
17309.18 144
17310.42 135
17311.66 139
17312.91 121
17314.15 126
17315.39 124
17316.64 131
17317.88 133
17319.13 142
17320.37 130
17321.61 155
17322.86 107
17324.10 118
17325.35 125
17326.59 116
17327.83 128
17329.08 146
17330.32 137
17331.57 116
17332.81 128
17334.05 120
17335.30 125
17336.54 111
17337.79 113
17339.03 102
17340.28 148
17341.52 130
17342.77 122
17344.01 126
17345.26 125
17346.50 135
17347.75 121
17348.99 114
17350.24 114
17351.48 133
17352.72 136
17353.97 118
17355.22 97
17356.46 125
17357.71 122
17358.95 128
17360.20 107
17361.44 119
17362.69 116
17363.93 122
17365.18 124
17366.42 129
17367.67 125
17368.91 100
17370.16 134
17371.41 107
17372.65 130
17373.90 118
17375.14 138
17376.39 125
17377.63 138
17378.88 106
17380.13 137
17381.37 107
17382.62 114
17383.86 103
17385.11 137
17386.36 127
17387.60 153
17388.85 135
17390.10 120
17391.34 123
17392.59 114
17393.84 132
17395.08 146
17396.33 130
17397.58 136
17398.82 112
17400.07 97
17401.32 114
17402.56 119
17403.81 119
17405.06 109
17406.30 100
17407.55 122
17408.80 122
17410.04 110
17411.29 105
17412.54 125
17413.79 145
17415.03 126
17416.28 125
17417.53 137
17418.77 124
17420.02 117
17421.27 107
17422.52 126
17423.76 89
17425.01 114
17426.26 147
17427.51 133
17428.76 141
17430.00 107
17431.25 137
17432.50 117
17433.75 128
17434.99 109
17436.24 140
17437.49 109
17438.74 84
17439.99 114
17441.24 122
17442.48 112
17443.73 114
17444.98 118
17446.23 113
17447.48 113
17448.73 144
17449.97 132
17451.22 118
17452.47 111
17453.72 95
17454.97 139
17456.22 108
17457.47 100
17458.71 91
17459.96 114
17461.21 128
17462.46 126
17463.71 123
17464.96 126
17466.21 134
17467.46 112
17468.71 132
17469.96 152
17471.21 133
17472.45 114
17473.70 141
17474.95 141
17476.20 124
17477.45 140
17478.70 131
17479.95 97
17481.20 118
17482.45 113
17483.70 120
17484.95 123
17486.20 135
17487.45 127
17488.70 138
17489.95 127
17491.20 113
17492.45 144
17493.70 127
17494.95 106
17496.20 126
17497.45 123
17498.70 117
17499.95 133
17501.20 141
17502.45 131
17503.70 153
17504.95 121
17506.20 151
17507.45 150
17508.70 138
17509.95 143
17511.21 157
17512.46 130
17513.71 132
17514.96 119
17516.21 152
17517.46 141
17518.71 136
17519.96 121
17521.21 122
17522.46 160
17523.72 123
17524.97 140
17526.22 143
17527.47 154
17528.72 143
17529.97 156
17531.22 121
17532.47 142
17533.73 134
17534.98 150
17536.23 116
17537.48 126
17538.73 125
17539.98 133
17541.24 119
17542.49 123
17543.74 152
17544.99 154
17546.24 158
17547.50 132
17548.75 166
17550.00 128
17551.25 154
17552.50 155
17553.76 179
17555.01 150
17556.26 146
17557.51 140
17558.77 137
17560.02 152
17561.27 155
17562.52 169
17563.78 173
17565.03 128
17566.28 138
17567.53 152
17568.79 136
17570.04 151
17571.29 146
17572.55 156
17573.80 95
17575.05 125
17576.30 145
17577.56 150
17578.81 139
17580.06 136
17581.32 142
17582.57 123
17583.82 129
17585.08 148
17586.33 157
17587.58 135
17588.84 146
17590.09 130
17591.34 144
17592.60 129
17593.85 145
17595.11 147
17596.36 131
17597.61 158
17598.87 154
17600.12 124
17601.37 149
17602.63 122
17603.88 123
17605.14 149
17606.39 136
17607.64 143
17608.90 154
17610.15 138
17611.41 148
17612.66 138
17613.92 113
17615.17 131
17616.42 131
17617.68 160
17618.93 121
17620.19 121
17621.44 142
17622.70 143
17623.95 142
17625.21 134
17626.46 143
17627.72 146
17628.97 125
17630.23 139
17631.48 157
17632.74 138
17633.99 151
17635.25 134
17636.50 136
17637.76 121
17639.01 128
17640.27 124
17641.52 117
17642.78 131
17644.03 139
17645.29 123
17646.55 119
17647.80 140
17649.06 124
17650.31 121
17651.57 122
17652.82 130
17654.08 125
17655.34 126
17656.59 135
17657.85 112
17659.10 106
17660.36 140
17661.62 113
17662.87 136
17664.13 148
17665.38 117
17666.64 110
17667.90 123
17669.15 137
17670.41 105
17671.67 135
17672.92 125
17674.18 118
17675.44 136
17676.69 120
17677.95 124
17679.21 137
17680.46 127
17681.72 133
17682.98 140
17684.23 111
17685.49 120
17686.75 106
17688.00 109
17689.26 111
17690.52 140
17691.78 127
17693.03 121
17694.29 108
17695.55 141
17696.80 113
17698.06 141
17699.32 127
17700.58 130
17701.83 133
17703.09 139
17704.35 108
17705.61 123
17706.86 124
17708.12 134
17709.38 118
17710.64 123
17711.90 119
17713.15 112
17714.41 115
17715.67 140
17716.93 136
17718.19 112
17719.44 122
17720.70 113
17721.96 117
17723.22 117
17724.48 120
17725.74 121
17726.99 113
17728.25 117
17729.51 112
17730.77 114
17732.03 128
17733.29 120
17734.55 112
17735.80 133
17737.06 118
17738.32 115
17739.58 115
17740.84 97
17742.10 94
17743.36 108
17744.62 103
17745.88 117
17747.13 117
17748.39 126
17749.65 113
17750.91 116
17752.17 130
17753.43 112
17754.69 128
17755.95 96
17757.21 131
17758.47 125
17759.73 125
17760.99 106
17762.25 130
17763.51 102
17764.77 125
17766.03 122
17767.29 112
17768.55 120
17769.81 130
17771.07 128
17772.33 127
17773.59 130
17774.85 128
17776.11 144
17777.37 119
17778.63 112
17779.89 103
17781.15 118
17782.41 104
17783.67 115
17784.93 102
17786.19 103
17787.45 118
17788.71 120
17789.97 125
17791.23 125
17792.49 126
17793.75 107
17795.02 140
17796.28 99
17797.54 130
17798.80 106
17800.06 108
17801.32 98
17802.58 105
17803.84 101
17805.10 107
17806.36 117
17807.63 117
17808.89 97
17810.15 102
17811.41 119
17812.67 106
17813.93 111
17815.19 106
17816.46 111
17817.72 101
17818.98 115
17820.24 127
17821.50 107
17822.77 127
17824.03 110
17825.29 110
17826.55 127
17827.81 95
17829.08 90
17830.34 100
17831.60 110
17832.86 108
17834.12 104
17835.39 105
17836.65 105
17837.91 95
17839.17 102
17840.44 122
17841.70 95
17842.96 96
17844.22 91
17845.49 117
17846.75 126
17848.01 102
17849.27 80
17850.54 92
17851.80 126
17853.06 101
17854.33 113
17855.59 102
17856.85 113
17858.11 90
17859.38 110
17860.64 96
17861.90 89
17863.17 91
17864.43 125
17865.69 109
17866.96 109
17868.22 100
17869.48 120
17870.75 114
17872.01 87
17873.28 113
17874.54 111
17875.80 105
17877.07 90
17878.33 118
17879.59 93
17880.86 96
17882.12 104
17883.39 131
17884.65 100
17885.91 137
17887.18 105
17888.44 133
17889.71 121
17890.97 117
17892.23 121
17893.50 104
17894.76 87
17896.03 122
17897.29 125
17898.56 91
17899.82 77
17901.09 91
17902.35 100
17903.62 84
17904.88 118
17906.15 106
17907.41 107
17908.67 100
17909.94 96
17911.20 105
17912.47 92
17913.73 95
17915.00 96
17916.26 91
17917.53 114
17918.80 111
17920.06 99
17921.33 106
17922.59 95
17923.86 106
17925.12 98
17926.39 92
17927.65 107
17928.92 103
17930.18 95
17931.45 84
17932.72 84
17933.98 95
17935.25 123
17936.51 99
17937.78 106
17939.05 88
17940.31 120
17941.58 112
17942.84 113
17944.11 118
17945.38 108
17946.64 102
17947.91 86
17949.17 96
17950.44 100
17951.71 102
17952.97 82
17954.24 116
17955.51 91
17956.77 92
17958.04 119
17959.31 127
17960.57 97
17961.84 92
17963.11 102
17964.37 110
17965.64 121
17966.91 102
17968.17 105
17969.44 98
17970.71 103
17971.98 112
17973.24 102
17974.51 104
17975.78 109
17977.04 94
17978.31 95
17979.58 91
17980.85 111
17982.11 105
17983.38 100
17984.65 108
17985.92 101
17987.18 103
17988.45 104
17989.72 104
17990.99 98
17992.26 125
17993.52 103
17994.79 121
17996.06 97
17997.33 103
17998.60 74
17999.86 102
18001.13 91
18002.40 93
18003.67 99
18004.94 96
18006.20 97
18007.47 101
18008.74 93
18010.01 97
18011.28 104
18012.55 92
18013.82 99
18015.08 107
18016.35 123
18017.62 87
18018.89 94
18020.16 91
18021.43 107
18022.70 103
18023.97 119
18025.24 95
18026.50 97
18027.77 94
18029.04 89
18030.31 122
18031.58 107
18032.85 93
18034.12 91
18035.39 110
18036.66 108
18037.93 95
18039.20 99
18040.47 110
18041.74 88
18043.01 102
18044.28 101
18045.55 87
18046.82 80
18048.09 101
18049.35 91
18050.62 93
18051.89 89
18053.16 101
18054.43 98
18055.70 76
18056.98 100
18058.25 81
18059.52 89
18060.79 94
18062.06 110
18063.33 113
18064.60 86
18065.87 103
18067.14 91
18068.41 85
18069.68 78
18070.95 108
18072.22 106
18073.49 89
18074.76 74
18076.03 103
18077.30 124
18078.57 114
18079.84 97
18081.12 111
18082.39 105
18083.66 103
18084.93 70
18086.20 114
18087.47 80
18088.74 117
18090.01 109
18091.29 101
18092.56 90
18093.83 93
18095.10 97
18096.37 109
18097.64 105
18098.91 85
18100.19 103
18101.46 113
18102.73 119
18104.00 94
18105.27 98
18106.54 103
18107.82 107
18109.09 118
18110.36 106
18111.63 97
18112.90 110
18114.18 112
18115.45 85
18116.72 123
18117.99 111
18119.27 111
18120.54 106
18121.81 96
18123.08 94
18124.36 120
18125.63 109
18126.90 107
18128.17 88
18129.45 110
18130.72 113
18131.99 108
18133.26 109
18134.54 114
18135.81 124
18137.08 106
18138.36 103
18139.63 95
18140.90 98
18142.18 89
18143.45 116
18144.72 98
18146.00 114
18147.27 124
18148.54 106
18149.82 94
18151.09 82
18152.36 105
18153.64 98
18154.91 115
18156.18 81
18157.46 133
18158.73 110
18160.00 117
18161.28 98
18162.55 104
18163.83 96
18165.10 129
18166.37 139
18167.65 114
18168.92 106
18170.20 84
18171.47 103
18172.74 91
18174.02 103
18175.29 111
18176.57 124
18177.84 110
18179.12 83
18180.39 102
18181.66 95
18182.94 113
18184.21 117
18185.49 101
18186.76 117
18188.04 119
18189.31 100
18190.59 96
18191.86 98
18193.14 115
18194.41 106
18195.69 106
18196.96 82
18198.24 102
18199.51 110
18200.79 114
18202.06 91
18203.34 97
18204.61 106
18205.89 101
18207.16 88
18208.44 106
18209.72 99
18210.99 96
18212.27 103
18213.54 102
18214.82 90
18216.09 80
18217.37 110
18218.65 106
18219.92 92
18221.20 81
18222.47 95
18223.75 101
18225.03 99
18226.30 81
18227.58 101
18228.85 89
18230.13 85
18231.41 85
18232.68 84
18233.96 80
18235.24 90
18236.51 101
18237.79 67
18239.06 100
18240.34 92
18241.62 122
18242.89 99
18244.17 99
18245.45 98
18246.73 92
18248.00 107
18249.28 95
18250.56 120
18251.83 109
18253.11 114
18254.39 89
18255.66 111
18256.94 102
18258.22 120
18259.50 100
18260.77 123
18262.05 99
18263.33 110
18264.61 93
18265.88 100
18267.16 71
18268.44 82
18269.72 104
18270.99 120
18272.27 88
18273.55 86
18274.83 109
18276.10 123
18277.38 118
18278.66 95
18279.94 109
18281.22 112
18282.49 118
18283.77 99
18285.05 118
18286.33 83
18287.61 90
18288.88 98
18290.16 101
18291.44 113
18292.72 114
18294.00 106
18295.28 89
18296.56 100
18297.83 94
18299.11 103
18300.39 122
18301.67 112
18302.95 102
18304.23 93
18305.51 101
18306.79 99
18308.06 126
18309.34 127
18310.62 108
18311.90 95
18313.18 107
18314.46 116
18315.74 100
18317.02 100
18318.30 109
18319.58 90
18320.86 90
18322.14 101
18323.42 114
18324.70 98
18325.97 88
18327.25 80
18328.53 104
18329.81 84
18331.09 89
18332.37 92
18333.65 72
18334.93 99
18336.21 91
18337.49 102
18338.77 99
18340.05 87
18341.33 93
18342.61 99
18343.89 107
18345.17 103
18346.45 83
18347.73 82
18349.02 106
18350.30 118
18351.58 105
18352.86 102
18354.14 103
18355.42 96
18356.70 114
18357.98 101
18359.26 90
18360.54 88
18361.82 98
18363.10 93
18364.38 108
18365.66 95
18366.95 121
18368.23 105
18369.51 82
18370.79 94
18372.07 84
18373.35 89
18374.63 95
18375.91 98
18377.20 96
18378.48 93
18379.76 90
18381.04 97
18382.32 91
18383.60 102
18384.88 91
18386.17 81
18387.45 93
18388.73 99
18390.01 71
18391.29 93
18392.58 99
18393.86 84
18395.14 73
18396.42 81
18397.70 77
18398.99 89
18400.27 84
18401.55 110
18402.83 122
18404.11 98
18405.40 97
18406.68 93
18407.96 111
18409.24 96
18410.53 86
18411.81 91
18413.09 86
18414.37 104
18415.66 98
18416.94 83
18418.22 95
18419.51 99
18420.79 93
18422.07 102
18423.36 97
18424.64 95
18425.92 99
18427.20 101
18428.49 89
18429.77 90
18431.05 118
18432.34 88
18433.62 120
18434.90 111
18436.19 111
18437.47 98
18438.75 113
18440.04 96
18441.32 105
18442.61 105
18443.89 101
18445.17 99
18446.46 87
18447.74 94
18449.02 104
18450.31 105
18451.59 106
18452.88 95
18454.16 86
18455.44 117
18456.73 128
18458.01 117
18459.30 88
18460.58 96
18461.87 114
18463.15 112
18464.43 101
18465.72 111
18467.00 96
18468.29 97
18469.57 90
18470.86 105
18472.14 122
18473.43 108
18474.71 105
18476.00 101
18477.28 105
18478.57 79
18479.85 110
18481.14 106
18482.42 119
18483.71 90
18484.99 96
18486.28 106
18487.56 110
18488.85 99
18490.13 96
18491.42 112
18492.70 115
18493.99 84
18495.27 92
18496.56 82
18497.85 81
18499.13 88
18500.42 103
18501.70 91
18502.99 92
18504.27 117
18505.56 97
18506.85 105
18508.13 88
18509.42 105
18510.70 97
18511.99 101
18513.28 99
18514.56 97
18515.85 97
18517.14 111
18518.42 90
18519.71 115
18520.99 96
18522.28 117
18523.57 134
18524.85 110
18526.14 82
18527.43 86
18528.71 112
18530.00 108
18531.29 108
18532.57 113
18533.86 112
18535.15 102
18536.43 92
18537.72 106
18539.01 94
18540.30 89
18541.58 92
18542.87 92
18544.16 102
18545.44 104
18546.73 106
18548.02 97
18549.31 126
18550.59 95
18551.88 104
18553.17 120
18554.46 92
18555.74 107
18557.03 99
18558.32 110
18559.61 99
18560.90 96
18562.18 103
18563.47 84
18564.76 106
18566.05 102
18567.33 108
18568.62 85
18569.91 102
18571.20 109
18572.49 93
18573.78 94
18575.06 97
18576.35 111
18577.64 99
18578.93 120
18580.22 104
18581.51 119
18582.79 101
18584.08 99
18585.37 105
18586.66 106
18587.95 134
18589.24 112
18590.53 109
18591.82 115
18593.10 104
18594.39 98
18595.68 102
18596.97 119
18598.26 121
18599.55 138
18600.84 138
18602.13 109
18603.42 114
18604.71 126
18606.00 118
18607.29 113
18608.58 112
18609.86 125
18611.15 127
18612.44 101
18613.73 107
18615.02 102
18616.31 101
18617.60 125
18618.89 143
18620.18 99
18621.47 112
18622.76 133
18624.05 145
18625.34 129
18626.63 136
18627.92 104
18629.21 114
18630.50 156
18631.79 114
18633.08 121
18634.37 123
18635.66 132
18636.95 119
18638.25 126
18639.54 100
18640.83 101
18642.12 94
18643.41 122
18644.70 107
18645.99 102
18647.28 115
18648.57 119
18649.86 135
18651.15 99
18652.44 97
18653.73 115
18655.03 129
18656.32 98
18657.61 99
18658.90 102
18660.19 94
18661.48 124
18662.77 108
18664.06 90
18665.36 100
18666.65 99
18667.94 88
18669.23 89
18670.52 92
18671.81 97
18673.11 104
18674.40 110
18675.69 107
18676.98 114
18678.27 114
18679.56 107
18680.86 94
18682.15 95
18683.44 92
18684.73 104
18686.03 91
18687.32 89
18688.61 101
18689.90 84
18691.19 99
18692.49 99
18693.78 100
18695.07 87
18696.36 117
18697.66 106
18698.95 106
18700.24 91
18701.53 108
18702.83 125
18704.12 99
18705.41 105
18706.71 107
18708.00 99
18709.29 110
18710.58 123
18711.88 88
18713.17 92
18714.46 95
18715.76 118
18717.05 99
18718.34 92
18719.64 106
18720.93 88
18722.22 105
18723.52 91
18724.81 83
18726.10 113
18727.40 101
18728.69 88
18729.99 95
18731.28 93
18732.57 108
18733.87 110
18735.16 92
18736.45 89
18737.75 103
18739.04 97
18740.34 103
18741.63 92
18742.92 101
18744.22 114
18745.51 110
18746.81 116
18748.10 93
18749.40 103
18750.69 115
18751.98 105
18753.28 102
18754.57 109
18755.87 104
18757.16 111
18758.46 86
18759.75 119
18761.05 96
18762.34 113
18763.64 113
18764.93 92
18766.23 108
18767.52 94
18768.82 88
18770.11 86
18771.41 89
18772.70 71
18774.00 110
18775.29 116
18776.59 103
18777.88 98
18779.18 131
18780.47 109
18781.77 87
18783.06 88
18784.36 101
18785.66 100
18786.95 104
18788.25 84
18789.54 97
18790.84 108
18792.13 100
18793.43 102
18794.73 70
18796.02 93
18797.32 66
18798.61 99
18799.91 95
18801.21 86
18802.50 86
18803.80 110
18805.10 100
18806.39 102
18807.69 96
18808.98 101
18810.28 148
18811.58 88
18812.87 103
18814.17 91
18815.47 89
18816.76 93
18818.06 104
18819.36 93
18820.65 96
18821.95 99
18823.25 104
18824.54 103
18825.84 82
18827.14 104
18828.44 100
18829.73 105
18831.03 99
18832.33 91
18833.62 106
18834.92 104
18836.22 87
18837.52 99
18838.81 111
18840.11 98
18841.41 91
18842.71 103
18844.00 76
18845.30 78
18846.60 99
18847.90 95
18849.20 89
18850.49 79
18851.79 80
18853.09 99
18854.39 93
18855.69 92
18856.98 121
18858.28 110
18859.58 93
18860.88 86
18862.18 93
18863.47 84
18864.77 99
18866.07 97
18867.37 95
18868.67 97
18869.97 94
18871.26 97
18872.56 90
18873.86 89
18875.16 88
18876.46 107
18877.76 99
18879.06 112
18880.36 95
18881.66 108
18882.95 120
18884.25 121
18885.55 89
18886.85 95
18888.15 106
18889.45 88
18890.75 88
18892.05 97
18893.35 110
18894.65 97
18895.95 91
18897.25 77
18898.55 85
18899.84 86
18901.14 101
18902.44 82
18903.74 86
18905.04 90
18906.34 100
18907.64 86
18908.94 99
18910.24 107
18911.54 87
18912.84 96
18914.14 80
18915.44 112
18916.74 87
18918.04 111
18919.34 94
18920.64 87
18921.94 91
18923.24 83
18924.54 96
18925.85 107
18927.15 98
18928.45 94
18929.75 111
18931.05 112
18932.35 100
18933.65 87
18934.95 96
18936.25 110
18937.55 107
18938.85 105
18940.15 111
18941.45 112
18942.76 116
18944.06 104
18945.36 103
18946.66 100
18947.96 103
18949.26 76
18950.56 82
18951.86 88
18953.17 98
18954.47 90
18955.77 83
18957.07 95
18958.37 90
18959.67 100
18960.97 97
18962.28 87
18963.58 88
18964.88 105
18966.18 75
18967.48 82
18968.79 110
18970.09 89
18971.39 80
18972.69 113
18973.99 91
18975.30 84
18976.60 115
18977.90 92
18979.20 90
18980.50 101
18981.81 90
18983.11 92
18984.41 104
18985.71 87
18987.02 74
18988.32 116
18989.62 85
18990.93 74
18992.23 72
18993.53 102
18994.83 96
18996.14 85
18997.44 85
18998.74 86
19000.05 92
19001.35 78
19002.65 98
19003.95 92
19005.26 70
19006.56 96
19007.86 108
19009.17 98
19010.47 85
19011.77 66
19013.08 95
19014.38 82
19015.68 88
19016.99 84
19018.29 94
19019.60 121
19020.90 122
19022.20 91
19023.51 95
19024.81 83
19026.11 107
19027.42 110
19028.72 84
19030.03 84
19031.33 90
19032.64 95
19033.94 109
19035.24 93
19036.55 91
19037.85 92
19039.16 103
19040.46 86
19041.77 101
19043.07 95
19044.37 106
19045.68 113
19046.98 110
19048.29 99
19049.59 71
19050.90 97
19052.20 98
19053.51 85
19054.81 87
19056.12 97
19057.42 117
19058.73 114
19060.03 101
19061.34 106
19062.64 101
19063.95 102
19065.25 113
19066.56 109
19067.86 92
19069.17 103
19070.47 107
19071.78 96
19073.09 86
19074.39 94
19075.70 75
19077.00 115
19078.31 120
19079.61 83
19080.92 108
19082.23 105
19083.53 89
19084.84 106
19086.14 88
19087.45 88
19088.76 89
19090.06 98
19091.37 103
19092.67 95
19093.98 108
19095.29 102
19096.59 103
19097.90 84
19099.21 89
19100.51 105
19101.82 97
19103.12 108
19104.43 93
19105.74 95
19107.04 107
19108.35 108
19109.66 87
19110.97 85
19112.27 104
19113.58 87
19114.89 102
19116.19 87
19117.50 86
19118.81 91
19120.11 111
19121.42 116
19122.73 93
19124.04 94
19125.34 93
19126.65 83
19127.96 90
19129.27 77
19130.57 85
19131.88 105
19133.19 94
19134.50 76
19135.80 85
19137.11 98
19138.42 81
19139.73 90
19141.03 79
19142.34 94
19143.65 107
19144.96 92
19146.27 95
19147.57 71
19148.88 88
19150.19 85
19151.50 87
19152.81 100
19154.12 87
19155.42 105
19156.73 109
19158.04 102
19159.35 91
19160.66 96
19161.97 111
19163.28 87
19164.58 82
19165.89 79
19167.20 94
19168.51 97
19169.82 92
19171.13 89
19172.44 103
19173.75 80
19175.05 93
19176.36 118
19177.67 112
19178.98 75
19180.29 86
19181.60 108
19182.91 88
19184.22 118
19185.53 88
19186.84 89
19188.15 96
19189.46 91
19190.77 85
19192.08 87
19193.39 81
19194.70 79
19196.01 118
19197.31 85
19198.62 84
19199.93 111
19201.24 96
19202.55 97
19203.86 81
19205.17 90
19206.48 89
19207.79 82
19209.10 98
19210.42 101
19211.73 84
19213.04 91
19214.35 103
19215.66 83
19216.97 75
19218.28 84
19219.59 97
19220.90 82
19222.21 84
19223.52 97
19224.83 100
19226.14 96
19227.45 89
19228.76 100
19230.07 82
19231.39 67
19232.70 96
19234.01 108
19235.32 86
19236.63 93
19237.94 96
19239.25 94
19240.56 101
19241.87 78
19243.19 76
19244.50 89
19245.81 99
19247.12 85
19248.43 86
19249.74 84
19251.05 93
19252.37 82
19253.68 95
19254.99 82
19256.30 99
19257.61 109
19258.93 100
19260.24 102
19261.55 86
19262.86 90
19264.17 79
19265.49 94
19266.80 90
19268.11 98
19269.42 101
19270.73 91
19272.05 99
19273.36 101
19274.67 100
19275.98 76
19277.30 92
19278.61 84
19279.92 84
19281.23 91
19282.55 88
19283.86 92
19285.17 77
19286.49 94
19287.80 87
19289.11 94
19290.42 92
19291.74 99
19293.05 85
19294.36 99
19295.68 92
19296.99 90
19298.30 98
19299.62 96
19300.93 78
19302.24 91
19303.56 96
19304.87 92
19306.18 106
19307.50 104
19308.81 86
19310.12 65
19311.44 80
19312.75 102
19314.07 91
19315.38 87
19316.69 91
19318.01 100
19319.32 91
19320.64 107
19321.95 85
19323.26 88
19324.58 96
19325.89 90
19327.21 91
19328.52 66
19329.83 64
19331.15 68
19332.46 88
19333.78 88
19335.09 87
19336.41 91
19337.72 81
19339.04 102
19340.35 86
19341.67 87
19342.98 93
19344.29 86
19345.61 99
19346.92 73
19348.24 120
19349.55 91
19350.87 72
19352.18 99
19353.50 92
19354.82 95
19356.13 71
19357.45 98
19358.76 81
19360.08 87
19361.39 77
19362.71 99
19364.02 103
19365.34 73
19366.65 101
19367.97 75
19369.28 77
19370.60 87
19371.92 86
19373.23 92
19374.55 87
19375.86 95
19377.18 82
19378.50 74
19379.81 77
19381.13 82
19382.44 83
19383.76 76
19385.08 84
19386.39 74
19387.71 91
19389.03 96
19390.34 85
19391.66 91
19392.97 90
19394.29 88
19395.61 114
19396.92 88
19398.24 76
19399.56 65
19400.87 71
19402.19 87
19403.51 77
19404.82 70
19406.14 84
19407.46 94
19408.78 95
19410.09 89
19411.41 89
19412.73 85
19414.04 87
19415.36 100
19416.68 87
19418.00 74
19419.31 90
19420.63 104
19421.95 112
19423.27 96
19424.58 64
19425.90 90
19427.22 82
19428.54 80
19429.85 79
19431.17 86
19432.49 91
19433.81 86
19435.13 104
19436.44 86
19437.76 92
19439.08 86
19440.40 107
19441.72 90
19443.03 88
19444.35 78
19445.67 88
19446.99 94
19448.31 78
19449.63 85
19450.94 85
19452.26 112
19453.58 90
19454.90 90
19456.22 97
19457.54 88
19458.86 84
19460.17 99
19461.49 99
19462.81 106
19464.13 102
19465.45 84
19466.77 91
19468.09 105
19469.41 83
19470.73 74
19472.04 101
19473.36 106
19474.68 78
19476.00 88
19477.32 89
19478.64 98
19479.96 90
19481.28 88
19482.60 104
19483.92 109
19485.24 101
19486.56 95
19487.88 86
19489.20 90
19490.52 101
19491.84 84
19493.16 73
19494.48 82
19495.80 86
19497.12 103
19498.44 80
19499.76 85
19501.08 117
19502.40 103
19503.72 83
19505.04 83
19506.36 88
19507.68 74
19509.00 78
19510.32 89
19511.64 106
19512.96 83
19514.28 72
19515.60 64
19516.92 96
19518.24 84
19519.56 79
19520.89 98
19522.21 121
19523.53 72
19524.85 110
19526.17 113
19527.49 92
19528.81 74
19530.13 91
19531.45 107
19532.78 98
19534.10 78
19535.42 82
19536.74 91
19538.06 87
19539.38 71
19540.70 78
19542.02 72
19543.35 80
19544.67 99
19545.99 93
19547.31 71
19548.63 104
19549.96 95
19551.28 97
19552.60 81
19553.92 83
19555.24 109
19556.56 83
19557.89 81
19559.21 75
19560.53 107
19561.85 110
19563.18 81
19564.50 109
19565.82 74
19567.14 93
19568.47 75
19569.79 86
19571.11 104
19572.43 87
19573.76 89
19575.08 88
19576.40 83
19577.72 63
19579.05 80
19580.37 79
19581.69 79
19583.02 78
19584.34 88
19585.66 98
19586.98 79
19588.31 86
19589.63 86
19590.95 95
19592.28 109
19593.60 101
19594.92 80
19596.25 78
19597.57 72
19598.89 87
19600.22 95
19601.54 100
19602.86 89
19604.19 91
19605.51 87
19606.84 81
19608.16 105
19609.48 82
19610.81 82
19612.13 78
19613.46 82
19614.78 92
19616.10 80
19617.43 96
19618.75 92
19620.08 92
19621.40 71
19622.72 71
19624.05 92
19625.37 103
19626.70 77
19628.02 80
19629.35 95
19630.67 107
19632.00 73
19633.32 78
19634.64 81
19635.97 93
19637.29 78
19638.62 76
19639.94 89
19641.27 90
19642.59 74
19643.92 81
19645.24 94
19646.57 80
19647.89 67
19649.22 81
19650.54 74
19651.87 71
19653.19 96
19654.52 87
19655.85 77
19657.17 65
19658.50 98
19659.82 73
19661.15 67
19662.47 80
19663.80 93
19665.12 74
19666.45 72
19667.78 100
19669.10 81
19670.43 83
19671.75 96
19673.08 105
19674.41 91
19675.73 84
19677.06 72
19678.38 74
19679.71 76
19681.04 96
19682.36 85
19683.69 89
19685.02 70
19686.34 70
19687.67 73
19689.00 90
19690.32 77
19691.65 85
19692.98 85
19694.30 91
19695.63 80
19696.96 80
19698.28 94
19699.61 101
19700.94 82
19702.26 92
19703.59 97
19704.92 91
19706.24 92
19707.57 96
19708.90 118
19710.23 73
19711.55 81
19712.88 87
19714.21 75
19715.54 86
19716.86 65
19718.19 84
19719.52 84
19720.85 81
19722.17 91
19723.50 81
19724.83 97
19726.16 98
19727.48 85
19728.81 113
19730.14 79
19731.47 97
19732.80 93
19734.12 91
19735.45 80
19736.78 84
19738.11 78
19739.44 74
19740.76 67
19742.09 74
19743.42 102
19744.75 83
19746.08 76
19747.41 82
19748.74 73
19750.06 78
19751.39 72
19752.72 78
19754.05 73
19755.38 72
19756.71 88
19758.04 94
19759.37 81
19760.69 70
19762.02 84
19763.35 102
19764.68 80
19766.01 79
19767.34 74
19768.67 92
19770.00 93
19771.33 90
19772.66 78
19773.99 72
19775.32 68
19776.65 92
19777.97 81
19779.30 70
19780.63 71
19781.96 81
19783.29 86
19784.62 82
19785.95 71
19787.28 86
19788.61 88
19789.94 70
19791.27 92
19792.60 100
19793.93 86
19795.26 81
19796.59 94
19797.92 92
19799.25 75
19800.58 69
19801.91 64
19803.24 95
19804.57 91
19805.91 69
19807.24 87
19808.57 82
19809.90 77
19811.23 89
19812.56 71
19813.89 89
19815.22 75
19816.55 79
19817.88 84
19819.21 83
19820.54 95
19821.87 73
19823.21 84
19824.54 61
19825.87 90
19827.20 70
19828.53 84
19829.86 74
19831.19 109
19832.52 91
19833.86 57
19835.19 81
19836.52 82
19837.85 94
19839.18 82
19840.51 104
19841.85 102
19843.18 73
19844.51 83
19845.84 92
19847.17 86
19848.50 97
19849.84 80
19851.17 90
19852.50 83
19853.83 94
19855.16 87
19856.50 69
19857.83 98
19859.16 86
19860.49 80
19861.83 82
19863.16 87
19864.49 89
19865.82 84
19867.16 74
19868.49 99
19869.82 76
19871.15 73
19872.49 75
19873.82 98
19875.15 96
19876.48 82
19877.82 78
19879.15 81
19880.48 87
19881.82 77
19883.15 78
19884.48 69
19885.82 84
19887.15 85
19888.48 86
19889.82 82
19891.15 87
19892.48 77
19893.82 80
19895.15 62
19896.48 88
19897.82 66
19899.15 76
19900.48 80
19901.82 97
19903.15 79
19904.49 88
19905.82 94
19907.15 85
19908.49 83
19909.82 69
19911.15 100
19912.49 77
19913.82 91
19915.16 62
19916.49 99
19917.83 88
19919.16 72
19920.49 76
19921.83 93
19923.16 86
19924.50 67
19925.83 78
19927.17 75
19928.50 82
19929.84 62
19931.17 82
19932.51 93
19933.84 96
19935.17 93
19936.51 82
19937.84 71
19939.18 80
19940.51 80
19941.85 73
19943.18 86
19944.52 79
19945.86 86
19947.19 80
19948.53 100
19949.86 75
19951.20 84
19952.53 89
19953.87 93
19955.20 71
19956.54 79
19957.87 66
19959.21 73
19960.55 105
19961.88 86
19963.22 81
19964.55 82
19965.89 109
19967.22 65
19968.56 64
19969.90 74
19971.23 80
19972.57 90
19973.90 64
19975.24 68
19976.58 89
19977.91 81
19979.25 90
19980.59 76
19981.92 90
19983.26 92
19984.59 77
19985.93 76
19987.27 85
19988.60 97
19989.94 84
19991.28 93
19992.61 85
19993.95 71
19995.29 54
19996.63 100
19997.96 83
19999.30 71
20000.64 80
20001.97 76
20003.31 84
20004.65 86
20005.98 79
20007.32 92
20008.66 83
20010.00 86
20011.33 91
20012.67 65
20014.01 65
20015.35 68
20016.68 100
20018.02 80
20019.36 74
20020.70 74
20022.03 76
20023.37 82
20024.71 94
20026.05 72
20027.39 70
20028.72 83
20030.06 75
20031.40 94
20032.74 78
20034.08 74
20035.41 74
20036.75 100
20038.09 69
20039.43 60
20040.77 76
20042.11 86
20043.44 92
20044.78 63
20046.12 92
20047.46 90
20048.80 92
20050.14 76
20051.48 91
20052.82 78
20054.15 84
20055.49 79
20056.83 80
20058.17 79
20059.51 80
20060.85 86
20062.19 93
20063.53 78
20064.87 88
20066.21 84
20067.55 84
20068.88 107
20070.22 91
20071.56 92
20072.90 73
20074.24 68
20075.58 71
20076.92 69
20078.26 66
20079.60 87
20080.94 89
20082.28 88
20083.62 77
20084.96 80
20086.30 94
20087.64 89
20088.98 88
20090.32 77
20091.66 99
20093.00 82
20094.34 89
20095.68 72
20097.02 75
20098.36 85
20099.70 91
20101.04 80
20102.38 85
20103.72 60
20105.06 88
20106.40 99
20107.74 81
20109.08 101
20110.43 86
20111.77 95
20113.11 74
20114.45 68
20115.79 95
20117.13 88
20118.47 78
20119.81 86
20121.15 81
20122.49 99
20123.83 81
20125.18 81
20126.52 96
20127.86 83
20129.20 85
20130.54 92
20131.88 76
20133.22 84
20134.57 93
20135.91 84
20137.25 76
20138.59 94
20139.93 80
20141.27 62
