# Supplementary material for: MALDI-TOF MS typing enables the classification of brewing yeasts of the genus Saccharomyces to major beer styles
Source: PLoS One. 2017 Aug 9;12(8):e0181694. doi: 10.1371/journal.pone.0181694 (PMC5549903; doi:10.1371/journal.pone.0181694)
Supplement: S16 File — The directory includes 90 raw files and was zipped to “.zip”; the folder has three strains with 30 spectra per strain; S1 Text explains the raw files with an example and Table 1 represents the yeast strains used within the experiment. (ZIP) [file pone.0181694.s019.zip › 46-48/30675-174-OG-Alt-Alt-YPG-18h-E-E_2015-11-10__0_B11_1.dat]

2000.57 1845
2000.99 1954
2001.41 1981
2001.83 1945
2002.26 1725
2002.68 1815
2003.10 1950
2003.52 1897
2003.94 1842
2004.36 1842
2004.79 1746
2005.21 1794
2005.63 1785
2006.05 1834
2006.48 1862
2006.90 1703
2007.32 1730
2007.74 1745
2008.16 1791
2008.59 1854
2009.01 1798
2009.43 1826
2009.85 1686
2010.28 1739
2010.70 1774
2011.12 1725
2011.55 1659
2011.97 1692
2012.39 1809
2012.81 1644
2013.24 1720
2013.66 1804
2014.08 1648
2014.51 1668
2014.93 1682
2015.35 1733
2015.78 1709
2016.20 1789
2016.62 1722
2017.05 1573
2017.47 1599
2017.89 1638
2018.32 1691
2018.74 1854
2019.16 1819
2019.59 1807
2020.01 1888
2020.43 1773
2020.86 1853
2021.28 1960
2021.70 2016
2022.13 1938
2022.55 1975
2022.98 1941
2023.40 1815
2023.82 1880
2024.25 1805
2024.67 1695
2025.10 1703
2025.52 1707
2025.95 1825
2026.37 1818
2026.79 1682
2027.22 1745
2027.64 1696
2028.07 1680
2028.49 1662
2028.92 1675
2029.34 1578
2029.77 1618
2030.19 1577
2030.61 1694
2031.04 1784
2031.46 1749
2031.89 1754
2032.31 1752
2032.74 1769
2033.16 1839
2033.59 1816
2034.01 1855
2034.44 1773
2034.86 1689
2035.29 1788
2035.72 1791
2036.14 1817
2036.57 1690
2036.99 1788
2037.42 1894
2037.84 1746
2038.27 1886
2038.69 1833
2039.12 1839
2039.54 1897
2039.97 1953
2040.40 1668
2040.82 1807
2041.25 1821
2041.67 1930
2042.10 1845
2042.53 1787
2042.95 1902
2043.38 1807
2043.80 1849
2044.23 1651
2044.66 1714
2045.08 1865
2045.51 1625
2045.94 1664
2046.36 1687
2046.79 1787
2047.21 1745
2047.64 1751
2048.07 1670
2048.49 1695
2048.92 1665
2049.35 1867
2049.77 1820
2050.20 1752
2050.63 1785
2051.06 1679
2051.48 1649
2051.91 1729
2052.34 1735
2052.76 1809
2053.19 1762
2053.62 1689
2054.04 1808
2054.47 1812
2054.90 1707
2055.33 1675
2055.75 1695
2056.18 1812
2056.61 1687
2057.04 1753
2057.46 1955
2057.89 1892
2058.32 1717
2058.75 1801
2059.17 1784
2059.60 1781
2060.03 1681
2060.46 1830
2060.89 1844
2061.31 1737
2061.74 1650
2062.17 1809
2062.60 1939
2063.03 1870
2063.45 1688
2063.88 1690
2064.31 2040
2064.74 1973
2065.17 1993
2065.60 1952
2066.02 1921
2066.45 1990
2066.88 2198
2067.31 2177
2067.74 2161
2068.17 2062
2068.60 1907
2069.02 1865
2069.45 1841
2069.88 1756
2070.31 1752
2070.74 1850
2071.17 1787
2071.60 1814
2072.03 1695
2072.46 1782
2072.89 1649
2073.31 1645
2073.74 1798
2074.17 1821
2074.60 1749
2075.03 1937
2075.46 1953
2075.89 1891
2076.32 1887
2076.75 1927
2077.18 1855
2077.61 1843
2078.04 1930
2078.47 1850
2078.90 1935
2079.33 1845
2079.76 1957
2080.19 2147
2080.62 2143
2081.05 2107
2081.48 1938
2081.91 1917
2082.34 1865
2082.77 1942
2083.20 1992
2083.63 1886
2084.06 1653
2084.49 1606
2084.92 1575
2085.35 1716
2085.78 1925
2086.21 1881
2086.64 1898
2087.07 1957
2087.50 1981
2087.93 1858
2088.36 1859
2088.80 1885
2089.23 1875
2089.66 1767
2090.09 1899
2090.52 1968
2090.95 1973
2091.38 1795
2091.81 1849
2092.24 1963
2092.67 1908
2093.11 1889
2093.54 1785
2093.97 1854
2094.40 1874
2094.83 1762
2095.26 1707
2095.69 1703
2096.13 1673
2096.56 1660
2096.99 1515
2097.42 1564
2097.85 1641
2098.28 1612
2098.72 1645
2099.15 1608
2099.58 1726
2100.01 1655
2100.44 1564
2100.88 1605
2101.31 1707
2101.74 1608
2102.17 1576
2102.60 1670
2103.04 1698
2103.47 1625
2103.90 1707
2104.33 1657
2104.77 1546
2105.20 1661
2105.63 1723
2106.06 1723
2106.50 1849
2106.93 1797
2107.36 1790
2107.79 1854
2108.23 1954
2108.66 1808
2109.09 1735
2109.53 1837
2109.96 1743
2110.39 1692
2110.83 1575
2111.26 1666
2111.69 1786
2112.12 1794
2112.56 1636
2112.99 1584
2113.42 1674
2113.86 1684
2114.29 1719
2114.72 1584
2115.16 1626
2115.59 1574
2116.03 1648
2116.46 1608
2116.89 1594
2117.33 1667
2117.76 1715
2118.19 1619
2118.63 1643
2119.06 1568
2119.50 1552
2119.93 1613
2120.36 1582
2120.80 1619
2121.23 1515
2121.67 1574
2122.10 1533
2122.53 1526
2122.97 1667
2123.40 1675
2123.84 1797
2124.27 1764
2124.71 1748
2125.14 1742
2125.58 1582
2126.01 1559
2126.45 1685
2126.88 1622
2127.31 1716
2127.75 1683
2128.18 1601
2128.62 1592
2129.05 1459
2129.49 1615
2129.92 1722
2130.36 1681
2130.79 1738
2131.23 1864
2131.66 1682
2132.10 1570
2132.54 1633
2132.97 1895
2133.41 1746
2133.84 1712
2134.28 1851
2134.71 1739
2135.15 1745
2135.58 1856
2136.02 1852
2136.45 1833
2136.89 1839
2137.33 1720
2137.76 1712
2138.20 1755
2138.63 1771
2139.07 1866
2139.51 1941
2139.94 1647
2140.38 1751
2140.81 1722
2141.25 1728
2141.69 1796
2142.12 1661
2142.56 1518
2143.00 1581
2143.43 1571
2143.87 1694
2144.30 1552
2144.74 1562
2145.18 1568
2145.61 1662
2146.05 1675
2146.49 1727
2146.92 1764
2147.36 1821
2147.80 1897
2148.24 1850
2148.67 1936
2149.11 2005
2149.55 1999
2149.98 1850
2150.42 1958
2150.86 2103
2151.29 2074
2151.73 2040
2152.17 2156
2152.61 2201
2153.04 1913
2153.48 1917
2153.92 1957
2154.36 2009
2154.79 1900
2155.23 1846
2155.67 1926
2156.11 1884
2156.54 1860
2156.98 1872
2157.42 1849
2157.86 1868
2158.30 1784
2158.73 1924
2159.17 1888
2159.61 1863
2160.05 1768
2160.49 1707
2160.92 1711
2161.36 1802
2161.80 1824
2162.24 1850
2162.68 1963
2163.12 1964
2163.55 1902
2163.99 1745
2164.43 1763
2164.87 1898
2165.31 1836
2165.75 1677
2166.19 1708
2166.63 1888
2167.06 1750
2167.50 1853
2167.94 1786
2168.38 1870
2168.82 1912
2169.26 1883
2169.70 1950
2170.14 1848
2170.58 1717
2171.02 1715
2171.45 1908
2171.89 1857
2172.33 1791
2172.77 1812
2173.21 2087
2173.65 2116
2174.09 2053
2174.53 2165
2174.97 2080
2175.41 2215
2175.85 2209
2176.29 1934
2176.73 2012
2177.17 2230
2177.61 2284
2178.05 2169
2178.49 2076
2178.93 2035
2179.37 1808
2179.81 1825
2180.25 1956
2180.69 1741
2181.13 1781
2181.57 1842
2182.01 1722
2182.45 1796
2182.89 1847
2183.33 1929
2183.77 1932
2184.21 1725
2184.65 1656
2185.09 1689
2185.53 1605
2185.97 1626
2186.42 1642
2186.86 1702
2187.30 1833
2187.74 1895
2188.18 1861
2188.62 1830
2189.06 1869
2189.50 1884
2189.94 1925
2190.38 1922
2190.83 1911
2191.27 1854
2191.71 1996
2192.15 1922
2192.59 1920
2193.03 1803
2193.47 1751
2193.92 1894
2194.36 1810
2194.80 1853
2195.24 1769
2195.68 1847
2196.12 1931
2196.57 1943
2197.01 1966
2197.45 1878
2197.89 1892
2198.33 1976
2198.78 1845
2199.22 1888
2199.66 1888
2200.10 1794
2200.54 1858
2200.99 1888
2201.43 1784
2201.87 1784
2202.31 1879
2202.76 1933
2203.20 1737
2203.64 1834
2204.08 1719
2204.53 1716
2204.97 1777
2205.41 1715
2205.85 1823
2206.30 1655
2206.74 1828
2207.18 1917
2207.62 1756
2208.07 1809
2208.51 1832
2208.95 1927
2209.40 1948
2209.84 1823
2210.28 1880
2210.73 1865
2211.17 1779
2211.61 1656
2212.06 1722
2212.50 1776
2212.94 1666
2213.39 1727
2213.83 1767
2214.27 1763
2214.72 1674
2215.16 1676
2215.60 1803
2216.05 1852
2216.49 1817
2216.94 1786
2217.38 1803
2217.82 1741
2218.27 1828
2218.71 1738
2219.16 1602
2219.60 1725
2220.04 1638
2220.49 1643
2220.93 1872
2221.38 1922
2221.82 1786
2222.27 1783
2222.71 1714
2223.15 1740
2223.60 1756
2224.04 1864
2224.49 1828
2224.93 1790
2225.38 1942
2225.82 1907
2226.27 1876
2226.71 1833
2227.16 1917
2227.60 1946
2228.05 2049
2228.49 1894
2228.94 1870
2229.38 1854
2229.83 2005
2230.27 1944
2230.72 2002
2231.16 1923
2231.61 1925
2232.05 1953
2232.50 1888
2232.94 1957
2233.39 2008
2233.83 1896
2234.28 2024
2234.73 2222
2235.17 2144
2235.62 1930
2236.06 1967
2236.51 1894
2236.95 1884
2237.40 1849
2237.85 1838
2238.29 1828
2238.74 1774
2239.18 1760
2239.63 1671
2240.08 1524
2240.52 1802
2240.97 1758
2241.42 1743
2241.86 1583
2242.31 1602
2242.75 1609
2243.20 1660
2243.65 1622
2244.09 1619
2244.54 1603
2244.99 1584
2245.43 1620
2245.88 1619
2246.33 1723
2246.77 1727
2247.22 1607
2247.67 1667
2248.12 1705
2248.56 1733
2249.01 1604
2249.46 1663
2249.90 1853
2250.35 1793
2250.80 1876
2251.24 1834
2251.69 1732
2252.14 1632
2252.59 1658
2253.03 1787
2253.48 1722
2253.93 1691
2254.38 1557
2254.82 1677
2255.27 1716
2255.72 1657
2256.17 1580
2256.62 1692
2257.06 1792
2257.51 1861
2257.96 1580
2258.41 1558
2258.86 1664
2259.30 1666
2259.75 1586
2260.20 1722
2260.65 1719
2261.10 1710
2261.54 1750
2261.99 1870
2262.44 1842
2262.89 1835
2263.34 1914
2263.79 2038
2264.23 2027
2264.68 1857
2265.13 1889
2265.58 1911
2266.03 1858
2266.48 1754
2266.93 1934
2267.38 2079
2267.82 1885
2268.27 1795
2268.72 1750
2269.17 1817
2269.62 1888
2270.07 1859
2270.52 1882
2270.97 2065
2271.42 1959
2271.87 1861
2272.32 1825
2272.77 1952
2273.22 1921
2273.66 1976
2274.11 1966
2274.56 1833
2275.01 2102
2275.46 1983
2275.91 1962
2276.36 1796
2276.81 1836
2277.26 1739
2277.71 1766
2278.16 1773
2278.61 1714
2279.06 1670
2279.51 1665
2279.96 1692
2280.41 1613
2280.86 1738
2281.31 1673
2281.76 1679
2282.21 1778
2282.66 1844
2283.11 1770
2283.56 1884
2284.02 1717
2284.47 1806
2284.92 1670
2285.37 1731
2285.82 1778
2286.27 1747
2286.72 1718
2287.17 1732
2287.62 1724
2288.07 1936
2288.52 2043
2288.97 1977
2289.42 2021
2289.88 2012
2290.33 2327
2290.78 2473
2291.23 2507
2291.68 2504
2292.13 2740
2292.58 2825
2293.03 2933
2293.49 2584
2293.94 2488
2294.39 2397
2294.84 2226
2295.29 2209
2295.74 1976
2296.20 2058
2296.65 1919
2297.10 1950
2297.55 1932
2298.00 1823
2298.46 1814
2298.91 1723
2299.36 1734
2299.81 1594
2300.26 1821
2300.72 1742
2301.17 1858
2301.62 1723
2302.07 1674
2302.52 1784
2302.98 1743
2303.43 1669
2303.88 1770
2304.33 1609
2304.79 1533
2305.24 1663
2305.69 1823
2306.14 1770
2306.60 1728
2307.05 1847
2307.50 1951
2307.96 1776
2308.41 1841
2308.86 1920
2309.31 2043
2309.77 2143
2310.22 2069
2310.67 2040
2311.13 1979
2311.58 2043
2312.03 1954
2312.49 2052
2312.94 1929
2313.39 1859
2313.85 1868
2314.30 1862
2314.75 1827
2315.21 1770
2315.66 1677
2316.12 1757
2316.57 1677
2317.02 1736
2317.48 1726
2317.93 1852
2318.38 1952
2318.84 1857
2319.29 1792
2319.75 1890
2320.20 1863
2320.65 1770
2321.11 1691
2321.56 1847
2322.02 1863
2322.47 1816
2322.93 1820
2323.38 1869
2323.83 1860
2324.29 1891
2324.74 1865
2325.20 1855
2325.65 1938
2326.11 1992
2326.56 1913
2327.02 1897
2327.47 2018
2327.93 1769
2328.38 1929
2328.84 2072
2329.29 2043
2329.75 2098
2330.20 1973
2330.66 2180
2331.11 2161
2331.57 2017
2332.02 2121
2332.48 1986
2332.93 2079
2333.39 1967
2333.84 1934
2334.30 1868
2334.75 1773
2335.21 1831
2335.67 1782
2336.12 1814
2336.58 1723
2337.03 1751
2337.49 1849
2337.94 1822
2338.40 1862
2338.86 1769
2339.31 1664
2339.77 1687
2340.22 1807
2340.68 1838
2341.14 1756
2341.59 1741
2342.05 1784
2342.50 1890
2342.96 1746
2343.42 1789
2343.87 1713
2344.33 1833
2344.79 1633
2345.24 1656
2345.70 1842
2346.16 1824
2346.61 1872
2347.07 1854
2347.53 1863
2347.98 1761
2348.44 1862
2348.90 2004
2349.35 1937
2349.81 1856
2350.27 1765
2350.72 1863
2351.18 1846
2351.64 1822
2352.10 1603
2352.55 1659
2353.01 1743
2353.47 1752
2353.93 1735
2354.38 1617
2354.84 1712
2355.30 1604
2355.76 1699
2356.21 1859
2356.67 1736
2357.13 1699
2357.59 1741
2358.04 1833
2358.50 1821
2358.96 1742
2359.42 1703
2359.87 1675
2360.33 1672
2360.79 1634
2361.25 1726
2361.71 1621
2362.17 1662
2362.62 1615
2363.08 1781
2363.54 1752
2364.00 1786
2364.46 1691
2364.92 1712
2365.37 1741
2365.83 1745
2366.29 1909
2366.75 1810
2367.21 1753
2367.67 1899
2368.13 1898
2368.58 1814
2369.04 1828
2369.50 1863
2369.96 1970
2370.42 1889
2370.88 1856
2371.34 1715
2371.80 1824
2372.26 2018
2372.72 1839
2373.17 1701
2373.63 1850
2374.09 2064
2374.55 1950
2375.01 1949
2375.47 1933
2375.93 2025
2376.39 2063
2376.85 2055
2377.31 2362
2377.77 2238
2378.23 2206
2378.69 2287
2379.15 2197
2379.61 2135
2380.07 2124
2380.53 2084
2380.99 2011
2381.45 1935
2381.91 2010
2382.37 1959
2382.83 1836
2383.29 1801
2383.75 1871
2384.21 1750
2384.67 1872
2385.13 1850
2385.59 1829
2386.05 1765
2386.51 1706
2386.97 1717
2387.43 1671
2387.89 1726
2388.35 1803
2388.82 1779
2389.28 1780
2389.74 1765
2390.20 1727
2390.66 1689
2391.12 1795
2391.58 1953
2392.04 1884
2392.50 1783
2392.96 1731
2393.42 1712
2393.89 1781
2394.35 1733
2394.81 1647
2395.27 1690
2395.73 1816
2396.19 1764
2396.65 1642
2397.12 1559
2397.58 1638
2398.04 1710
2398.50 1651
2398.96 1803
2399.42 1751
2399.89 1708
2400.35 1765
2400.81 1712
2401.27 1696
2401.73 1716
2402.20 1762
2402.66 1637
2403.12 1446
2403.58 1641
2404.04 1673
2404.51 1674
2404.97 1698
2405.43 1750
2405.89 1643
2406.36 1605
2406.82 1749
2407.28 1753
2407.74 1704
2408.21 1802
2408.67 1642
2409.13 1463
2409.59 1556
2410.06 1703
2410.52 1764
2410.98 1697
2411.45 1635
2411.91 1640
2412.37 1757
2412.84 1728
2413.30 1722
2413.76 1684
2414.22 1826
2414.69 1708
2415.15 1845
2415.61 1835
2416.08 1966
2416.54 1830
2417.00 2040
2417.47 2092
2417.93 1973
2418.40 2061
2418.86 2106
2419.32 2053
2419.79 2003
2420.25 1902
2420.71 2152
2421.18 2165
2421.64 2016
2422.11 1915
2422.57 2023
2423.03 2039
2423.50 1960
2423.96 1863
2424.43 1734
2424.89 1685
2425.35 1580
2425.82 1662
2426.28 1819
2426.75 1638
2427.21 1621
2427.68 1622
2428.14 1768
2428.61 1731
2429.07 1639
2429.54 1646
2430.00 1625
2430.46 1662
2430.93 1730
2431.39 1760
2431.86 1772
2432.32 1811
2432.79 1741
2433.25 1853
2433.72 1845
2434.18 1865
2434.65 1775
2435.11 1792
2435.58 1881
2436.04 1820
2436.51 1750
2436.98 1886
2437.44 1698
2437.91 1740
2438.37 1763
2438.84 1810
2439.30 1728
2439.77 1770
2440.23 1812
2440.70 1963
2441.17 1758
2441.63 1800
2442.10 1875
2442.56 1972
2443.03 2140
2443.50 2022
2443.96 1969
2444.43 1800
2444.89 1875
2445.36 1760
2445.83 1702
2446.29 1670
2446.76 1625
2447.23 1646
2447.69 1622
2448.16 1683
2448.62 1558
2449.09 1486
2449.56 1532
2450.02 1683
2450.49 1636
2450.96 1629
2451.42 1572
2451.89 1660
2452.36 1647
2452.82 1660
2453.29 1662
2453.76 1624
2454.23 1645
2454.69 1762
2455.16 1753
2455.63 1741
2456.09 1613
2456.56 1659
2457.03 1693
2457.50 1621
2457.96 1660
2458.43 1728
2458.90 1819
2459.37 1645
2459.83 1595
2460.30 1729
2460.77 1652
2461.24 1673
2461.70 1655
2462.17 1627
2462.64 1648
2463.11 1547
2463.58 1546
2464.04 1501
2464.51 1564
2464.98 1541
2465.45 1569
2465.92 1658
2466.38 1660
2466.85 1584
2467.32 1532
2467.79 1571
2468.26 1682
2468.73 1664
2469.19 1661
2469.66 1595
2470.13 1701
2470.60 1636
2471.07 1481
2471.54 1550
2472.01 1681
2472.47 1628
2472.94 1694
2473.41 1543
2473.88 1631
2474.35 1532
2474.82 1600
2475.29 1597
2475.76 1627
2476.23 1713
2476.70 1732
2477.16 1542
2477.63 1750
2478.10 1654
2478.57 1606
2479.04 1663
2479.51 1691
2479.98 1675
2480.45 1479
2480.92 1540
2481.39 1708
2481.86 1637
2482.33 1572
2482.80 1590
2483.27 1509
2483.74 1520
2484.21 1518
2484.68 1531
2485.15 1702
2485.62 1659
2486.09 1575
2486.56 1618
2487.03 1553
2487.50 1598
2487.97 1737
2488.44 1767
2488.91 1625
2489.38 1618
2489.85 1649
2490.32 1661
2490.79 1723
2491.26 1814
2491.73 1907
2492.20 1814
2492.67 1863
2493.14 1794
2493.61 1681
2494.09 1776
2494.56 1976
2495.03 2011
2495.50 1868
2495.97 1898
2496.44 1888
2496.91 1986
2497.38 1968
2497.85 2094
2498.32 1979
2498.80 1875
2499.27 1648
2499.74 1656
2500.21 1686
2500.68 1747
2501.15 1687
2501.62 1663
2502.10 1712
2502.57 1588
2503.04 1611
2503.51 1699
2503.98 1603
2504.45 1652
2504.93 1642
2505.40 1742
2505.87 1831
2506.34 1726
2506.81 1678
2507.29 1709
2507.76 1590
2508.23 1829
2508.70 1778
2509.17 1721
2509.65 1766
2510.12 1820
2510.59 1684
2511.06 1905
2511.54 1870
2512.01 1918
2512.48 2049
2512.95 2090
2513.43 1985
2513.90 2039
2514.37 1928
2514.84 1964
2515.32 1821
2515.79 1753
2516.26 1780
2516.74 1630
2517.21 1743
2517.68 1747
2518.16 1769
2518.63 1650
2519.10 1594
2519.57 1779
2520.05 1835
2520.52 1704
2520.99 1725
2521.47 1684
2521.94 1673
2522.42 1550
2522.89 1617
2523.36 1589
2523.84 1685
2524.31 1714
2524.78 1585
2525.26 1702
2525.73 1616
2526.20 1670
2526.68 1654
2527.15 1645
2527.63 1587
2528.10 1634
2528.57 1609
2529.05 1699
2529.52 1675
2530.00 1696
2530.47 1782
2530.95 1657
2531.42 1833
2531.89 1720
2532.37 1657
2532.84 1612
2533.32 1741
2533.79 1712
2534.27 1582
2534.74 1697
2535.22 1744
2535.69 1782
2536.17 1758
2536.64 1790
2537.11 1743
2537.59 1626
2538.06 1661
2538.54 1788
2539.01 1663
2539.49 1846
2539.97 1960
2540.44 1845
2540.92 1822
2541.39 1850
2541.87 1826
2542.34 1653
2542.82 1823
2543.29 1875
2543.77 1799
2544.24 1789
2544.72 1837
2545.19 1660
2545.67 1886
2546.15 1794
2546.62 1913
2547.10 2079
2547.57 1965
2548.05 1932
2548.52 1938
2549.00 2062
2549.48 1968
2549.95 2027
2550.43 2253
2550.91 2136
2551.38 2018
2551.86 1984
2552.33 2016
2552.81 1998
2553.29 1993
2553.76 2056
2554.24 1889
2554.72 1824
2555.19 1899
2555.67 1881
2556.15 1859
2556.62 1821
2557.10 1838
2557.58 1755
2558.05 1777
2558.53 1862
2559.01 1794
2559.48 1768
2559.96 1687
2560.44 1683
2560.91 1703
2561.39 1746
2561.87 1642
2562.35 1672
2562.82 1757
2563.30 1687
2563.78 1613
2564.26 1556
2564.73 1588
2565.21 1629
2565.69 1620
2566.17 1559
2566.64 1520
2567.12 1632
2567.60 1589
2568.08 1611
2568.55 1627
2569.03 1554
2569.51 1582
2569.99 1658
2570.47 1661
2570.94 1667
2571.42 1644
2571.90 1686
2572.38 1665
2572.86 1540
2573.33 1549
2573.81 1647
2574.29 1597
2574.77 1617
2575.25 1635
2575.73 1560
2576.20 1563
2576.68 1631
2577.16 1697
2577.64 1561
2578.12 1397
2578.60 1540
2579.08 1572
2579.56 1489
2580.03 1517
2580.51 1557
2580.99 1669
2581.47 1575
2581.95 1644
2582.43 1664
2582.91 1659
2583.39 1837
2583.87 1764
2584.35 1801
2584.83 1589
2585.30 1540
2585.78 1682
2586.26 1791
2586.74 1676
2587.22 1579
2587.70 1603
2588.18 1647
2588.66 1557
2589.14 1725
2589.62 1641
2590.10 1593
2590.58 1603
2591.06 1615
2591.54 1651
2592.02 1776
2592.50 1501
2592.98 1589
2593.46 1710
2593.94 1704
2594.42 1652
2594.90 1757
2595.38 1733
2595.86 1585
2596.34 1580
2596.82 1615
2597.30 1751
2597.78 1719
2598.26 1514
2598.74 1526
2599.23 1593
2599.71 1465
2600.19 1591
2600.67 1441
2601.15 1487
2601.63 1530
2602.11 1650
2602.59 1672
2603.07 1581
2603.55 1576
2604.03 1603
2604.52 1583
2605.00 1534
2605.48 1476
2605.96 1553
2606.44 1638
2606.92 1413
2607.40 1583
2607.88 1555
2608.37 1530
2608.85 1630
2609.33 1422
2609.81 1478
2610.29 1533
2610.77 1536
2611.26 1621
2611.74 1648
2612.22 1668
2612.70 1638
2613.18 1867
2613.67 1593
2614.15 1691
2614.63 1620
2615.11 1731
2615.59 1761
2616.08 1779
2616.56 1746
2617.04 1664
2617.52 1721
2618.01 1873
2618.49 1892
2618.97 1587
2619.45 1667
2619.93 1688
2620.42 1643
2620.90 1724
2621.38 1749
2621.87 1775
2622.35 1791
2622.83 1583
2623.31 1529
2623.80 1539
2624.28 1694
2624.76 1648
2625.25 1738
2625.73 1671
2626.21 1560
2626.70 1601
2627.18 1550
2627.66 1732
2628.15 1514
2628.63 1670
2629.11 1650
2629.60 1648
2630.08 1604
2630.56 1684
2631.05 1746
2631.53 1789
2632.01 1771
2632.50 1673
2632.98 1689
2633.46 1843
2633.95 1820
2634.43 1652
2634.92 1661
2635.40 1696
2635.88 1645
2636.37 1598
2636.85 1663
2637.34 1544
2637.82 1683
2638.31 1505
2638.79 1560
2639.27 1549
2639.76 1565
2640.24 1581
2640.73 1566
2641.21 1584
2641.70 1667
2642.18 1691
2642.67 1731
2643.15 1676
2643.63 1706
2644.12 1544
2644.60 1628
2645.09 1678
2645.57 1672
2646.06 1523
2646.54 1474
2647.03 1551
2647.51 1684
2648.00 1540
2648.48 1625
2648.97 1590
2649.46 1654
2649.94 1617
2650.43 1710
2650.91 1726
2651.40 1609
2651.88 1594
2652.37 1561
2652.85 1590
2653.34 1674
2653.82 1669
2654.31 1603
2654.80 1671
2655.28 1635
2655.77 1655
2656.25 1586
2656.74 1586
2657.23 1626
2657.71 1557
2658.20 1564
2658.68 1545
2659.17 1499
2659.66 1449
2660.14 1574
2660.63 1587
2661.11 1706
2661.60 1608
2662.09 1623
2662.57 1554
2663.06 1665
2663.55 1681
2664.03 1679
2664.52 1660
2665.01 1649
2665.49 1633
2665.98 1603
2666.47 1623
2666.95 1609
2667.44 1688
2667.93 1634
2668.42 1517
2668.90 1381
2669.39 1472
2669.88 1631
2670.36 1619
2670.85 1759
2671.34 1657
2671.83 1679
2672.31 1693
2672.80 1880
2673.29 1866
2673.78 1704
2674.26 1871
2674.75 2054
2675.24 2166
2675.73 2196
2676.21 2148
2676.70 2037
2677.19 2132
2677.68 2178
2678.16 2001
2678.65 1905
2679.14 1835
2679.63 1785
2680.12 1764
2680.61 1598
2681.09 1641
2681.58 1617
2682.07 1676
2682.56 1604
2683.05 1728
2683.53 1634
2684.02 1792
2684.51 1751
2685.00 1674
2685.49 1622
2685.98 1569
2686.47 1576
2686.95 1595
2687.44 1489
2687.93 1610
2688.42 1674
2688.91 1657
2689.40 1642
2689.89 1571
2690.38 1567
2690.87 1662
2691.35 1640
2691.84 1711
2692.33 1611
2692.82 1587
2693.31 1592
2693.80 1639
2694.29 1653
2694.78 1574
2695.27 1576
2695.76 1651
2696.25 1617
2696.74 1514
2697.23 1597
2697.72 1687
2698.21 1666
2698.70 1693
2699.19 1702
2699.68 1590
2700.17 1354
2700.66 1568
2701.15 1598
2701.64 1682
2702.13 1680
2702.62 1690
2703.11 1753
2703.60 1826
2704.09 1844
2704.58 1721
2705.07 1770
2705.56 1881
2706.05 1686
2706.54 1622
2707.03 1802
2707.52 1713
2708.01 1828
2708.50 1745
2708.99 1510
2709.48 1482
2709.97 1675
2710.46 1611
2710.96 1602
2711.45 1515
2711.94 1658
2712.43 1664
2712.92 1692
2713.41 1629
2713.90 1791
2714.39 1745
2714.88 1790
2715.38 1713
2715.87 1619
2716.36 1629
2716.85 1544
2717.34 1669
2717.83 1642
2718.32 1601
2718.82 1671
2719.31 1674
2719.80 1673
2720.29 1686
2720.78 1686
2721.27 1697
2721.77 1613
2722.26 1686
2722.75 1789
2723.24 1803
2723.73 1836
2724.23 2039
2724.72 1765
2725.21 1814
2725.70 1786
2726.19 1687
2726.69 1730
2727.18 1728
2727.67 1748
2728.16 1543
2728.66 1516
2729.15 1591
2729.64 1595
2730.13 1541
2730.63 1581
2731.12 1687
2731.61 1515
2732.11 1568
2732.60 1674
2733.09 1634
2733.58 1669
2734.08 1739
2734.57 1769
2735.06 1844
2735.56 1714
2736.05 1736
2736.54 1847
2737.04 1776
2737.53 1865
2738.02 1772
2738.52 1774
2739.01 1852
2739.50 1818
2740.00 1930
2740.49 1936
2740.98 1834
2741.48 1632
2741.97 1870
2742.46 2029
2742.96 1847
2743.45 1744
2743.95 1736
2744.44 1755
2744.93 1647
2745.43 1571
2745.92 1606
2746.42 1688
2746.91 1703
2747.40 1485
2747.90 1499
2748.39 1451
2748.89 1618
2749.38 1621
2749.88 1543
2750.37 1544
2750.86 1544
2751.36 1522
2751.85 1695
2752.35 1696
2752.84 1583
2753.34 1664
2753.83 1495
2754.33 1543
2754.82 1627
2755.32 1578
2755.81 1482
2756.31 1624
2756.80 1643
2757.30 1510
2757.79 1533
2758.29 1626
2758.78 1565
2759.28 1571
2759.77 1471
2760.27 1451
2760.76 1526
2761.26 1542
2761.75 1550
2762.25 1614
2762.75 1482
2763.24 1548
2763.74 1558
2764.23 1522
2764.73 1534
2765.22 1587
2765.72 1581
2766.22 1567
2766.71 1523
2767.21 1403
2767.70 1523
2768.20 1537
2768.70 1534
2769.19 1666
2769.69 1642
2770.18 1566
2770.68 1571
2771.18 1551
2771.67 1476
2772.17 1620
2772.67 1822
2773.16 1672
2773.66 1681
2774.16 1830
2774.65 1857
2775.15 1865
2775.65 1928
2776.14 1982
2776.64 2059
2777.14 1915
2777.63 2062
2778.13 2142
2778.63 2024
2779.12 1973
2779.62 1980
2780.12 1872
2780.62 1810
2781.11 1831
2781.61 1768
2782.11 1846
2782.60 1803
2783.10 1600
2783.60 1578
2784.10 1656
2784.59 1491
2785.09 1668
2785.59 1653
2786.09 1583
2786.58 1628
2787.08 1527
2787.58 1644
2788.08 1515
2788.58 1397
2789.07 1545
2789.57 1578
2790.07 1524
2790.57 1405
2791.07 1317
2791.56 1358
2792.06 1412
2792.56 1396
2793.06 1517
2793.56 1591
2794.06 1564
2794.55 1529
2795.05 1535
2795.55 1612
2796.05 1654
2796.55 1673
2797.05 1770
2797.55 1727
2798.04 1691
2798.54 1744
2799.04 1711
2799.54 1767
2800.04 1948
2800.54 1716
2801.04 1528
2801.54 1619
2802.04 1634
2802.53 1624
2803.03 1589
2803.53 1603
2804.03 1671
2804.53 1767
2805.03 1676
2805.53 1867
2806.03 1952
2806.53 1905
2807.03 1987
2807.53 1982
2808.03 1942
2808.53 1965
2809.03 2016
2809.53 2117
2810.03 1912
2810.53 2036
2811.03 1982
2811.53 1929
2812.03 2029
2812.53 2028
2813.03 1818
2813.53 1794
2814.03 1726
2814.53 1628
2815.03 1592
2815.53 1584
2816.03 1635
2816.53 1731
2817.03 1656
2817.53 1616
2818.03 1649
2818.53 1584
2819.03 1637
2819.53 1552
2820.03 1670
2820.53 1671
2821.03 1606
2821.53 1762
2822.03 1720
2822.54 1705
2823.04 1703
2823.54 1728
2824.04 1709
2824.54 1723
2825.04 1840
2825.54 1806
2826.04 1799
2826.54 1672
2827.05 1759
2827.55 1586
2828.05 1574
2828.55 1661
2829.05 1638
2829.55 1598
2830.05 1595
2830.56 1534
2831.06 1512
2831.56 1501
2832.06 1538
2832.56 1687
2833.06 1689
2833.57 1508
2834.07 1471
2834.57 1565
2835.07 1610
2835.57 1609
2836.08 1730
2836.58 1659
2837.08 1667
2837.58 1699
2838.09 1666
2838.59 1694
2839.09 1646
2839.59 1744
2840.09 1738
2840.60 1682
2841.10 1769
2841.60 1728
2842.11 1582
2842.61 1722
2843.11 1697
2843.61 1556
2844.12 1651
2844.62 1687
2845.12 1512
2845.62 1574
2846.13 1574
2846.63 1529
2847.13 1581
2847.64 1663
2848.14 1545
2848.64 1702
2849.15 1768
2849.65 1846
2850.15 1765
2850.66 1726
2851.16 1670
2851.66 1658
2852.17 1536
2852.67 1613
2853.17 1499
2853.68 1459
2854.18 1634
2854.69 1649
2855.19 1469
2855.69 1466
2856.20 1504
2856.70 1559
2857.20 1477
2857.71 1575
2858.21 1521
2858.72 1575
2859.22 1533
2859.73 1611
2860.23 1689
2860.73 1563
2861.24 1597
2861.74 1590
2862.25 1606
2862.75 1461
2863.26 1586
2863.76 1560
2864.27 1505
2864.77 1562
2865.27 1401
2865.78 1491
2866.28 1360
2866.79 1601
2867.29 1673
2867.80 1482
2868.30 1463
2868.81 1573
2869.31 1506
2869.82 1479
2870.32 1706
2870.83 1466
2871.33 1492
2871.84 1549
2872.34 1505
2872.85 1589
2873.36 1513
2873.86 1762
2874.37 1675
2874.87 1505
2875.38 1645
2875.88 1685
2876.39 1602
2876.89 1699
2877.40 1659
2877.91 1620
2878.41 1497
2878.92 1637
2879.42 1704
2879.93 1596
2880.44 1370
2880.94 1518
2881.45 1557
2881.95 1594
2882.46 1626
2882.97 1584
2883.47 1488
2883.98 1686
2884.49 1737
2884.99 1596
2885.50 1623
2886.00 1551
2886.51 1606
2887.02 1620
2887.52 1580
2888.03 1689
2888.54 1729
2889.04 1780
2889.55 1798
2890.06 1704
2890.57 1742
2891.07 1796
2891.58 1714
2892.09 1739
2892.59 1677
2893.10 1970
2893.61 1787
2894.12 1852
2894.62 1678
2895.13 1626
2895.64 1760
2896.14 1942
2896.65 1858
2897.16 1945
2897.67 1906
2898.17 1889
2898.68 1793
2899.19 1896
2899.70 1843
2900.21 1940
2900.71 2003
2901.22 2001
2901.73 2057
2902.24 1901
2902.74 1800
2903.25 1869
2903.76 1787
2904.27 1722
2904.78 1715
2905.29 1803
2905.79 1722
2906.30 1771
2906.81 1911
2907.32 1740
2907.83 1798
2908.34 1666
2908.84 1704
2909.35 1718
2909.86 1674
2910.37 1628
2910.88 1608
2911.39 1624
2911.90 1561
2912.40 1568
2912.91 1598
2913.42 1615
2913.93 1755
2914.44 1681
2914.95 1556
2915.46 1618
2915.97 1471
2916.48 1561
2916.99 1550
2917.50 1619
2918.00 1674
2918.51 1632
2919.02 1529
2919.53 1553
2920.04 1473
2920.55 1593
2921.06 1615
2921.57 1589
2922.08 1589
2922.59 1663
2923.10 1755
2923.61 1626
2924.12 1657
2924.63 1623
2925.14 1591
2925.65 1655
2926.16 1695
2926.67 1675
2927.18 1656
2927.69 1676
2928.20 1676
2928.71 1541
2929.22 1566
2929.73 1577
2930.24 1590
2930.75 1638
2931.26 1413
2931.77 1517
2932.28 1499
2932.79 1526
2933.30 1543
2933.82 1627
2934.33 1520
2934.84 1690
2935.35 1775
2935.86 1623
2936.37 1607
2936.88 1520
2937.39 1681
2937.90 1581
2938.41 1529
2938.92 1730
2939.44 1834
2939.95 1807
2940.46 1902
2940.97 1753
2941.48 1596
2941.99 1839
2942.50 1825
2943.02 1834
2943.53 1775
2944.04 1761
2944.55 1724
2945.06 1724
2945.57 1791
2946.09 1918
2946.60 1847
2947.11 1812
2947.62 1762
2948.13 1836
2948.64 1874
2949.16 1796
2949.67 1816
2950.18 1755
2950.69 1640
2951.21 1684
2951.72 1681
2952.23 1555
2952.74 1542
2953.25 1508
2953.77 1588
2954.28 1541
2954.79 1484
2955.30 1412
2955.82 1534
2956.33 1547
2956.84 1517
2957.36 1510
2957.87 1495
2958.38 1527
2958.89 1658
2959.41 1723
2959.92 1471
2960.43 1610
2960.95 1759
2961.46 1653
2961.97 1704
2962.49 1744
2963.00 1679
2963.51 1749
2964.03 1776
2964.54 1593
2965.05 1574
2965.57 1846
2966.08 1786
2966.59 1534
2967.11 1610
2967.62 1684
2968.13 1636
2968.65 1598
2969.16 1443
2969.67 1513
2970.19 1742
2970.70 1565
2971.22 1615
2971.73 1658
2972.24 1545
2972.76 1632
2973.27 1618
2973.79 1591
2974.30 1635
2974.82 1577
2975.33 1547
2975.84 1663
2976.36 1668
2976.87 1790
2977.39 1733
2977.90 1539
2978.42 1536
2978.93 1604
2979.45 1683
2979.96 1660
2980.47 1590
2980.99 1709
2981.50 1620
2982.02 1601
2982.53 1736
2983.05 1693
2983.56 1644
2984.08 1556
2984.59 1577
2985.11 1631
2985.62 1769
2986.14 1831
2986.66 1790
2987.17 1861
2987.69 1749
2988.20 1717
2988.72 1826
2989.23 1822
2989.75 1872
2990.26 1767
2990.78 1776
2991.29 1926
2991.81 1829
2992.33 1856
2992.84 1852
2993.36 1845
2993.87 2003
2994.39 1871
2994.91 1924
2995.42 2051
2995.94 2126
2996.45 2102
2996.97 2125
2997.49 2263
2998.00 2135
2998.52 2137
2999.04 2313
2999.55 2319
3000.07 2289
3000.58 2298
3001.10 2262
3001.62 2310
3002.13 2411
3002.65 2645
3003.17 2648
3003.68 2812
3004.20 3047
3004.72 3188
3005.23 3373
3005.75 3589
3006.27 3677
3006.79 3699
3007.30 3408
3007.82 3261
3008.34 3117
3008.85 2697
3009.37 2531
3009.89 2570
3010.41 2178
3010.92 2038
3011.44 1963
3011.96 1779
3012.48 1738
3012.99 1769
3013.51 1840
3014.03 1849
3014.55 1737
3015.06 1885
3015.58 1875
3016.10 1968
3016.62 1967
3017.14 1994
3017.65 2086
3018.17 2036
3018.69 2038
3019.21 1958
3019.73 2043
3020.24 1952
3020.76 2108
3021.28 2045
3021.80 1954
3022.32 1945
3022.84 1947
3023.35 1947
3023.87 1896
3024.39 1976
3024.91 1931
3025.43 1987
3025.95 1914
3026.47 1910
3026.98 1805
3027.50 1844
3028.02 1786
3028.54 1778
3029.06 1855
3029.58 1769
3030.10 1712
3030.62 1778
3031.14 1703
3031.65 1920
3032.17 1807
3032.69 1812
3033.21 1841
3033.73 1767
3034.25 1651
3034.77 1802
3035.29 1748
3035.81 1758
3036.33 1672
3036.85 1817
3037.37 1812
3037.89 1895
3038.41 1631
3038.93 1850
3039.45 1704
3039.97 1739
3040.49 1783
3041.01 1762
3041.53 1774
3042.05 1770
3042.57 1663
3043.09 1706
3043.61 1716
3044.13 1711
3044.65 1796
3045.17 1578
3045.69 1595
3046.21 1672
3046.73 1574
3047.25 1633
3047.77 1666
3048.29 1563
3048.81 1508
3049.33 1560
3049.85 1544
3050.37 1655
3050.89 1550
3051.42 1668
3051.94 1672
3052.46 1682
3052.98 1590
3053.50 1595
3054.02 1555
3054.54 1632
3055.06 1721
3055.58 1603
3056.11 1548
3056.63 1624
3057.15 1493
3057.67 1575
3058.19 1602
3058.71 1720
3059.23 1590
3059.76 1688
3060.28 1591
3060.80 1576
3061.32 1462
3061.84 1446
3062.36 1594
3062.89 1755
3063.41 1653
3063.93 1680
3064.45 1704
3064.97 1717
3065.50 1801
3066.02 1854
3066.54 1999
3067.06 1996
3067.58 1756
3068.11 1803
3068.63 1732
3069.15 1681
3069.67 1692
3070.20 1606
3070.72 1576
3071.24 1646
3071.76 1511
3072.29 1619
3072.81 1554
3073.33 1667
3073.85 1607
3074.38 1685
3074.90 1696
3075.42 1695
3075.95 1642
3076.47 1695
3076.99 1574
3077.51 1858
3078.04 1945
3078.56 1898
3079.08 1871
3079.61 1937
3080.13 2033
3080.65 2084
3081.18 1910
3081.70 1947
3082.22 2003
3082.75 1865
3083.27 2072
3083.80 2225
3084.32 2288
3084.84 2200
3085.37 2126
3085.89 2063
3086.41 2192
3086.94 2148
3087.46 2028
3087.99 2033
3088.51 2035
3089.03 2002
3089.56 1953
3090.08 1936
3090.61 2109
3091.13 1935
3091.65 2020
3092.18 1964
3092.70 1905
3093.23 1900
3093.75 2071
3094.28 2089
3094.80 1959
3095.33 2008
3095.85 2184
3096.38 2171
3096.90 2297
3097.42 2260
3097.95 2266
3098.47 2309
3099.00 2310
3099.52 2503
3100.05 2791
3100.57 2885
3101.10 3335
3101.62 4023
3102.15 4529
3102.67 4923
3103.20 5721
3103.73 5762
3104.25 6030
3104.78 6104
3105.30 6177
3105.83 5812
3106.35 5537
3106.88 5003
3107.40 3997
3107.93 3725
3108.45 3259
3108.98 2845
3109.51 2839
3110.03 2743
3110.56 2511
3111.08 2564
3111.61 2668
3112.14 2479
3112.66 2321
3113.19 2488
3113.71 2646
3114.24 2567
3114.77 2440
3115.29 2318
3115.82 2216
3116.35 2111
3116.87 2052
3117.40 2144
3117.93 1916
3118.45 2049
3118.98 1966
3119.50 2080
3120.03 2107
3120.56 2294
3121.09 2238
3121.61 2270
3122.14 2473
3122.67 2410
3123.19 2504
3123.72 2437
3124.25 2330
3124.77 2346
3125.30 2478
3125.83 2202
3126.36 1930
3126.88 1914
3127.41 1885
3127.94 1845
3128.46 1850
3128.99 1850
3129.52 1795
3130.05 1717
3130.57 1734
3131.10 1759
3131.63 1780
3132.16 1768
3132.69 1659
3133.21 1850
3133.74 1784
3134.27 1788
3134.80 1824
3135.32 1730
3135.85 1786
3136.38 1749
3136.91 1656
3137.44 1803
3137.97 1746
3138.49 1840
3139.02 1836
3139.55 1876
3140.08 1895
3140.61 1850
3141.14 1703
3141.66 1726
3142.19 1791
3142.72 1800
3143.25 1759
3143.78 1660
3144.31 1692
3144.84 1735
3145.36 1746
3145.89 1869
3146.42 1925
3146.95 1747
3147.48 1803
3148.01 1894
3148.54 1900
3149.07 2031
3149.60 1991
3150.13 2149
3150.66 2129
3151.18 2084
3151.71 1928
3152.24 1931
3152.77 1840
3153.30 1766
3153.83 1845
3154.36 1794
3154.89 1858
3155.42 1945
3155.95 1911
3156.48 1923
3157.01 1835
3157.54 1859
3158.07 1878
3158.60 2038
3159.13 2056
3159.66 2079
3160.19 2065
3160.72 2027
3161.25 1929
3161.78 1950
3162.31 1838
3162.84 1769
3163.37 1759
3163.90 1780
3164.43 1677
3164.96 1732
3165.49 1754
3166.02 1594
3166.55 1516
3167.08 1495
3167.61 1628
3168.15 1787
3168.68 1721
3169.21 1500
3169.74 1529
3170.27 1721
3170.80 1608
3171.33 1667
3171.86 1603
3172.39 1547
3172.92 1698
3173.46 1745
3173.99 1757
3174.52 1797
3175.05 1722
3175.58 1827
3176.11 1987
3176.64 1944
3177.17 1805
3177.71 1716
3178.24 1855
3178.77 1809
3179.30 1822
3179.83 1800
3180.36 1730
3180.90 1766
3181.43 1692
3181.96 1662
3182.49 1586
3183.02 1569
3183.56 1619
3184.09 1705
3184.62 1574
3185.15 1451
3185.68 1637
3186.22 1719
3186.75 1619
3187.28 1561
3187.81 1504
3188.35 1627
3188.88 1595
3189.41 1606
3189.94 1671
3190.48 1616
3191.01 1549
3191.54 1497
3192.07 1590
3192.61 1682
3193.14 1603
3193.67 1523
3194.21 1667
3194.74 1481
3195.27 1549
3195.81 1562
3196.34 1676
3196.87 1721
3197.40 1783
3197.94 1680
3198.47 1662
3199.00 1678
3199.54 1707
3200.07 1729
3200.60 1842
3201.14 1846
3201.67 1764
3202.21 1881
3202.74 1919
3203.27 1681
3203.81 1929
3204.34 2039
3204.87 2040
3205.41 2013
3205.94 1983
3206.48 1940
3207.01 1875
3207.54 2069
3208.08 1972
3208.61 1897
3209.15 2131
3209.68 2063
3210.21 2103
3210.75 2228
3211.28 2460
3211.82 2358
3212.35 2309
3212.89 2404
3213.42 2530
3213.96 2351
3214.49 2344
3215.02 2188
3215.56 2100
3216.09 2143
3216.63 1877
3217.16 1926
3217.70 1807
3218.23 1906
3218.77 1827
3219.30 1761
3219.84 1855
3220.37 1743
3220.91 1583
3221.44 1628
3221.98 1697
3222.51 1837
3223.05 1882
3223.58 1879
3224.12 1941
3224.66 1907
3225.19 1979
3225.73 2002
3226.26 2009
3226.80 2075
3227.33 1992
3227.87 1899
3228.41 1893
3228.94 1746
3229.48 1921
3230.01 1911
3230.55 2038
3231.08 1922
3231.62 1855
3232.16 1823
3232.69 1794
3233.23 1921
3233.77 1950
3234.30 1880
3234.84 1933
3235.37 1890
3235.91 1799
3236.45 1851
3236.98 1974
3237.52 1998
3238.06 2067
3238.59 2071
3239.13 1968
3239.67 2091
3240.20 2250
3240.74 2216
3241.28 1961
3241.81 1978
3242.35 2014
3242.89 2117
3243.42 2319
3243.96 2195
3244.50 2035
3245.04 1918
3245.57 1904
3246.11 1926
3246.65 1916
3247.19 1908
3247.72 2019
3248.26 1979
3248.80 1892
3249.33 1893
3249.87 1812
3250.41 1897
3250.95 2036
3251.49 1991
3252.02 2078
3252.56 1856
3253.10 1942
3253.64 2145
3254.17 2157
3254.71 2135
3255.25 2049
3255.79 2139
3256.33 2226
3256.86 2105
3257.40 2188
3257.94 2173
3258.48 2306
3259.02 2249
3259.56 2430
3260.09 2551
3260.63 2458
3261.17 2667
3261.71 2761
3262.25 2837
3262.79 3077
3263.33 3402
3263.86 3835
3264.40 3959
3264.94 3813
3265.48 4112
3266.02 4623
3266.56 4648
3267.10 4583
3267.64 4946
3268.18 5253
3268.71 4997
3269.25 4863
3269.79 4608
3270.33 4316
3270.87 3968
3271.41 3629
3271.95 3256
3272.49 2928
3273.03 2725
3273.57 2529
3274.11 2240
3274.65 2298
3275.19 2320
3275.73 2203
3276.27 2235
3276.81 2312
3277.35 2317
3277.89 2285
3278.43 2457
3278.97 2472
3279.51 2420
3280.05 2437
3280.59 2088
3281.13 2286
3281.67 2273
3282.21 2205
3282.75 2286
3283.29 2287
3283.83 2476
3284.37 2458
3284.91 2384
3285.45 2286
3285.99 2357
3286.53 2331
3287.07 2352
3287.61 2511
3288.15 2504
3288.69 2463
3289.23 2618
3289.77 2603
3290.32 2472
3290.86 2489
3291.40 2695
3291.94 2525
3292.48 2764
3293.02 2802
3293.56 2754
3294.10 2920
3294.64 3140
3295.19 3206
3295.73 3327
3296.27 3709
3296.81 3493
3297.35 3349
3297.89 3686
3298.43 3666
3298.98 3389
3299.52 3123
3300.06 3081
3300.60 2900
3301.14 2647
3301.68 2629
3302.23 2440
3302.77 2428
3303.31 2408
3303.85 2448
3304.39 2326
3304.94 2427
3305.48 2274
3306.02 2242
3306.56 2108
3307.10 2167
3307.65 2205
3308.19 2182
3308.73 2108
3309.27 2015
3309.82 2021
3310.36 2139
3310.90 2218
3311.44 2143
3311.99 2174
3312.53 2197
3313.07 2234
3313.62 2235
3314.16 2344
3314.70 2327
3315.24 2342
3315.79 2394
3316.33 2574
3316.87 2543
3317.42 2755
3317.96 2616
3318.50 2581
3319.05 2715
3319.59 2564
3320.13 2578
3320.68 2574
3321.22 2608
3321.76 2633
3322.31 2958
3322.85 2955
3323.39 2789
3323.94 2928
3324.48 2854
3325.02 2802
3325.57 2677
3326.11 2596
3326.66 2495
3327.20 2541
3327.74 2560
3328.29 2482
3328.83 2425
3329.38 2344
3329.92 2419
3330.46 2722
3331.01 2923
3331.55 3393
3332.10 4076
3332.64 4673
3333.19 5563
3333.73 7007
3334.27 8392
3334.82 9656
3335.36 11516
3335.91 13410
3336.45 14972
3337.00 16197
3337.54 17198
3338.09 17259
3338.63 16228
3339.18 15058
3339.72 13253
3340.27 11612
3340.81 10068
3341.36 8470
3341.90 6987
3342.45 5961
3342.99 4947
3343.54 4185
3344.08 3737
3344.63 3479
3345.17 3079
3345.72 2904
3346.27 2762
3346.81 2693
3347.36 2675
3347.90 2624
3348.45 2854
3348.99 3053
3349.54 3084
3350.08 3155
3350.63 3272
3351.18 3141
3351.72 3303
3352.27 3641
3352.81 3531
3353.36 3444
3353.91 3695
3354.45 3424
3355.00 3124
3355.54 3178
3356.09 3184
3356.64 2823
3357.18 2554
3357.73 2553
3358.28 2402
3358.82 2308
3359.37 2311
3359.92 2423
3360.46 2408
3361.01 2432
3361.56 2305
3362.10 2303
3362.65 2177
3363.20 2268
3363.74 2300
3364.29 2347
3364.84 2474
3365.38 2413
3365.93 2458
3366.48 2519
3367.03 2334
3367.57 2363
3368.12 2469
3368.67 2312
3369.22 2296
3369.76 2380
3370.31 2353
3370.86 2318
3371.40 2255
3371.95 2491
3372.50 2829
3373.05 2792
3373.60 2866
3374.14 2838
3374.69 2921
3375.24 3056
3375.79 3013
3376.33 3171
3376.88 3043
3377.43 2983
3377.98 2726
3378.53 2805
3379.07 2604
3379.62 2385
3380.17 2378
3380.72 2312
3381.27 2170
3381.82 2038
3382.36 2053
3382.91 2147
3383.46 2067
3384.01 2081
3384.56 1983
3385.11 1983
3385.66 2101
3386.20 1956
3386.75 1978
3387.30 1953
3387.85 1951
3388.40 1992
3388.95 1870
3389.50 1796
3390.05 1875
3390.60 1958
3391.15 1887
3391.69 1804
3392.24 1877
3392.79 2003
3393.34 1862
3393.89 1881
3394.44 1868
3394.99 1825
3395.54 1931
3396.09 1924
3396.64 1875
3397.19 1883
3397.74 1885
3398.29 1804
3398.84 1821
3399.39 1847
3399.94 1836
3400.49 1823
3401.04 1688
3401.59 1804
3402.14 1682
3402.69 1715
3403.24 1710
3403.79 1737
3404.34 1831
3404.89 1751
3405.44 1631
3405.99 1633
3406.54 1700
3407.09 1838
3407.64 1721
3408.19 1576
3408.74 1615
3409.29 1783
3409.84 1730
3410.39 1656
3410.94 1850
3411.49 2048
3412.05 2011
3412.60 1925
3413.15 1926
3413.70 1892
3414.25 2049
3414.80 2017
3415.35 1927
3415.90 1945
3416.45 1778
3417.00 1852
3417.56 1810
3418.11 1735
3418.66 1650
3419.21 1772
3419.76 1753
3420.31 1635
3420.86 1538
3421.42 1603
3421.97 1816
3422.52 1808
3423.07 1827
3423.62 1767
3424.17 1929
3424.73 2021
3425.28 1920
3425.83 1812
3426.38 2001
3426.93 1972
3427.49 1851
3428.04 1905
3428.59 1860
3429.14 1752
3429.69 1617
3430.25 1690
3430.80 1736
3431.35 1768
3431.90 1705
3432.46 1725
3433.01 1616
3433.56 1767
3434.11 1824
3434.67 1779
3435.22 1687
3435.77 1688
3436.33 1771
3436.88 1705
3437.43 1756
3437.98 1614
3438.54 1675
3439.09 1714
3439.64 1690
3440.20 1765
3440.75 1756
3441.30 1701
3441.86 1567
3442.41 1613
3442.96 1679
3443.52 1784
3444.07 1796
3444.62 1651
3445.18 1546
3445.73 1593
3446.28 1457
3446.84 1474
3447.39 1626
3447.94 1617
3448.50 1570
3449.05 1562
3449.61 1671
3450.16 1611
3450.71 1597
3451.27 1693
3451.82 1486
3452.38 1509
3452.93 1471
3453.48 1586
3454.04 1551
3454.59 1508
3455.15 1505
3455.70 1584
3456.26 1545
3456.81 1511
3457.36 1492
3457.92 1390
3458.47 1429
3459.03 1548
3459.58 1499
3460.14 1645
3460.69 1745
3461.25 1668
3461.80 1707
3462.36 1717
3462.91 1730
3463.47 1715
3464.02 1676
3464.58 1664
3465.13 1665
3465.69 1616
3466.24 1659
3466.80 1620
3467.35 1596
3467.91 1657
3468.46 1513
3469.02 1506
3469.57 1518
3470.13 1544
3470.68 1469
3471.24 1729
3471.80 1662
3472.35 1679
3472.91 1647
3473.46 1608
3474.02 1802
3474.57 1872
3475.13 1811
3475.69 1779
3476.24 1675
3476.80 1804
3477.35 1727
3477.91 1743
3478.47 1898
3479.02 1889
3479.58 1835
3480.14 1850
3480.69 1918
3481.25 1851
3481.80 1917
3482.36 2074
3482.92 1939
3483.47 2079
3484.03 1924
3484.59 1812
3485.14 1936
3485.70 1957
3486.26 1952
3486.81 1989
3487.37 2007
3487.93 2150
3488.49 2243
3489.04 2403
3489.60 2691
3490.16 2843
3490.71 3143
3491.27 3424
3491.83 3553
3492.39 3723
3492.94 3933
3493.50 4290
3494.06 4270
3494.62 4480
3495.17 4526
3495.73 4380
3496.29 4300
3496.85 4197
3497.40 3748
3497.96 3912
3498.52 4341
3499.08 4565
3499.63 4759
3500.19 4957
3500.75 5222
3501.31 5142
3501.87 4926
3502.42 5089
3502.98 4680
3503.54 4352
3504.10 4294
3504.66 4201
3505.22 4137
3505.77 3973
3506.33 3928
3506.89 3869
3507.45 4023
3508.01 3917
3508.57 3708
3509.12 3587
3509.68 3234
3510.24 3079
3510.80 3145
3511.36 2858
3511.92 2709
3512.48 2573
3513.04 2384
3513.60 2238
3514.15 2149
3514.71 2099
3515.27 2008
3515.83 2114
3516.39 2029
3516.95 2068
3517.51 2083
3518.07 2027
3518.63 1863
3519.19 1889
3519.75 2016
3520.31 2067
3520.87 1913
3521.43 2011
3521.98 1844
3522.54 2078
3523.10 1949
3523.66 1913
3524.22 1765
3524.78 1964
3525.34 1948
3525.90 1833
3526.46 1858
3527.02 1850
3527.58 1875
3528.14 1750
3528.70 1633
3529.26 1600
3529.82 1554
3530.38 1596
3530.95 1672
3531.51 1760
3532.07 1756
3532.63 1702
3533.19 1682
3533.75 1767
3534.31 1722
3534.87 1766
3535.43 1788
3535.99 1882
3536.55 1764
3537.11 1878
3537.67 1913
3538.23 1849
3538.79 1830
3539.36 1892
3539.92 2061
3540.48 1921
3541.04 1924
3541.60 1832
3542.16 1766
3542.72 1822
3543.28 1882
3543.85 1770
3544.41 1663
3544.97 1706
3545.53 1768
3546.09 1647
3546.65 1760
3547.21 1853
3547.78 1721
3548.34 1742
3548.90 1557
3549.46 1606
3550.02 1631
3550.59 1689
3551.15 1759
3551.71 1681
3552.27 1570
3552.83 1541
3553.40 1568
3553.96 1568
3554.52 1527
3555.08 1549
3555.64 1469
3556.21 1487
3556.77 1399
3557.33 1483
3557.89 1412
3558.46 1487
3559.02 1445
3559.58 1698
3560.14 1559
3560.71 1601
3561.27 1595
3561.83 1554
3562.40 1487
3562.96 1447
3563.52 1569
3564.08 1669
3564.65 1595
3565.21 1526
3565.77 1453
3566.34 1447
3566.90 1623
3567.46 1703
3568.03 1598
3568.59 1549
3569.15 1476
3569.72 1508
3570.28 1403
3570.84 1505
3571.41 1512
3571.97 1423
3572.53 1440
3573.10 1595
3573.66 1518
3574.23 1387
3574.79 1512
3575.35 1546
3575.92 1475
3576.48 1462
3577.05 1506
3577.61 1626
3578.17 1623
3578.74 1676
3579.30 1641
3579.87 1673
3580.43 1537
3580.99 1510
3581.56 1591
3582.12 1629
3582.69 1461
3583.25 1430
3583.82 1554
3584.38 1527
3584.95 1557
3585.51 1503
3586.08 1455
3586.64 1479
3587.21 1452
3587.77 1427
3588.34 1621
3588.90 1466
3589.47 1546
3590.03 1561
3590.60 1471
3591.16 1528
3591.73 1532
3592.29 1467
3592.86 1464
3593.42 1441
3593.99 1475
3594.55 1528
3595.12 1532
3595.68 1648
3596.25 1618
3596.81 1515
3597.38 1495
3597.95 1503
3598.51 1480
3599.08 1465
3599.64 1526
3600.21 1629
3600.77 1568
3601.34 1436
3601.91 1490
3602.47 1505
3603.04 1495
3603.60 1350
3604.17 1373
3604.74 1379
3605.30 1396
3605.87 1379
3606.44 1316
3607.00 1335
3607.57 1354
3608.13 1346
3608.70 1322
3609.27 1279
3609.83 1368
3610.40 1276
3610.97 1388
3611.53 1288
3612.10 1325
3612.67 1364
3613.23 1372
3613.80 1394
3614.37 1449
3614.94 1434
3615.50 1451
3616.07 1411
3616.64 1416
3617.20 1548
3617.77 1654
3618.34 1680
3618.91 1784
3619.47 1974
3620.04 2006
3620.61 1931
3621.18 1873
3621.74 1863
3622.31 1749
3622.88 1710
3623.45 1607
3624.01 1645
3624.58 1535
3625.15 1414
3625.72 1423
3626.28 1303
3626.85 1372
3627.42 1398
3627.99 1317
3628.56 1346
3629.12 1436
3629.69 1403
3630.26 1233
3630.83 1338
3631.40 1413
3631.97 1519
3632.53 1586
3633.10 1434
3633.67 1495
3634.24 1572
3634.81 1453
3635.38 1317
3635.95 1421
3636.51 1351
3637.08 1538
3637.65 1542
3638.22 1498
3638.79 1436
3639.36 1460
3639.93 1525
3640.50 1446
3641.07 1530
3641.63 1655
3642.20 1618
3642.77 1553
3643.34 1735
3643.91 1846
3644.48 1697
3645.05 1633
3645.62 1633
3646.19 1594
3646.76 1601
3647.33 1598
3647.90 1576
3648.47 1434
3649.04 1545
3649.61 1612
3650.18 1542
3650.75 1638
3651.32 1685
3651.89 1691
3652.46 1613
3653.03 1777
3653.60 1828
3654.17 1775
3654.74 1558
3655.31 1769
3655.88 1853
3656.45 1843
3657.02 1858
3657.59 1980
3658.16 1937
3658.73 1861
3659.30 1870
3659.87 2093
3660.44 2096
3661.01 2011
3661.58 1910
3662.15 1695
3662.72 1693
3663.29 1801
3663.86 1789
3664.43 1922
3665.00 1955
3665.58 1859
3666.15 1755
3666.72 1840
3667.29 1846
3667.86 1914
3668.43 1725
3669.00 1737
3669.57 1608
3670.15 1543
3670.72 1603
3671.29 1607
3671.86 1643
3672.43 1653
3673.00 1687
3673.57 1640
3674.15 1618
3674.72 1854
3675.29 1782
3675.86 1844
3676.43 1696
3677.00 1771
3677.58 1624
3678.15 1612
3678.72 1740
3679.29 1714
3679.86 1613
3680.44 1635
3681.01 1614
3681.58 1447
3682.15 1475
3682.73 1404
3683.30 1370
3683.87 1338
3684.44 1445
3685.01 1454
3685.59 1456
3686.16 1524
3686.73 1512
3687.31 1646
3687.88 1823
3688.45 1797
3689.02 1706
3689.60 1957
3690.17 1934
3690.74 1970
3691.31 1976
3691.89 2057
3692.46 2078
3693.03 1944
3693.61 1946
3694.18 1949
3694.75 1758
3695.33 1683
3695.90 1526
3696.47 1562
3697.05 1553
3697.62 1496
3698.19 1525
3698.77 1705
3699.34 1647
3699.91 1576
3700.49 1642
3701.06 1764
3701.64 1646
3702.21 1710
3702.78 1767
3703.36 1890
3703.93 1739
3704.51 1720
3705.08 1766
3705.65 1639
3706.23 1692
3706.80 1782
3707.38 1726
3707.95 1651
3708.52 1697
3709.10 1743
3709.67 1689
3710.25 1563
3710.82 1671
3711.40 1637
3711.97 1665
3712.55 1645
3713.12 1745
3713.70 1691
3714.27 1632
3714.84 1639
3715.42 1431
3715.99 1402
3716.57 1556
3717.14 1435
3717.72 1371
3718.29 1301
3718.87 1289
3719.44 1368
3720.02 1548
3720.59 1383
3721.17 1263
3721.75 1337
3722.32 1401
3722.90 1356
3723.47 1303
3724.05 1307
3724.62 1394
3725.20 1409
3725.77 1463
3726.35 1355
3726.93 1500
3727.50 1413
3728.08 1381
3728.65 1535
3729.23 1575
3729.80 1516
3730.38 1591
3730.96 1520
3731.53 1571
3732.11 1636
3732.69 1735
3733.26 1717
3733.84 1630
3734.41 1557
3734.99 1569
3735.57 1543
3736.14 1642
3736.72 1607
3737.30 1512
3737.87 1482
3738.45 1511
3739.03 1436
3739.60 1379
3740.18 1378
3740.76 1408
3741.33 1285
3741.91 1335
3742.49 1337
3743.06 1352
3743.64 1355
3744.22 1352
3744.79 1441
3745.37 1443
3745.95 1347
3746.53 1350
3747.10 1345
3747.68 1414
3748.26 1328
3748.84 1390
3749.41 1408
3749.99 1458
3750.57 1514
3751.15 1496
3751.72 1356
3752.30 1433
3752.88 1435
3753.46 1443
3754.03 1380
3754.61 1399
3755.19 1381
3755.77 1331
3756.35 1300
3756.92 1307
3757.50 1334
3758.08 1194
3758.66 1185
3759.24 1273
3759.82 1326
3760.39 1349
3760.97 1402
3761.55 1476
3762.13 1509
3762.71 1356
3763.29 1411
3763.86 1422
3764.44 1501
3765.02 1478
3765.60 1316
3766.18 1398
3766.76 1361
3767.34 1363
3767.92 1252
3768.49 1220
3769.07 1299
3769.65 1306
3770.23 1422
3770.81 1395
3771.39 1331
3771.97 1370
3772.55 1405
3773.13 1367
3773.71 1436
3774.29 1477
3774.87 1392
3775.45 1493
3776.02 1412
3776.60 1321
3777.18 1297
3777.76 1388
3778.34 1376
3778.92 1357
3779.50 1393
3780.08 1427
3780.66 1257
3781.24 1322
3781.82 1343
3782.40 1216
3782.98 1261
3783.56 1344
3784.14 1311
3784.72 1306
3785.30 1329
3785.88 1256
3786.46 1229
3787.04 1284
3787.62 1326
3788.20 1397
3788.79 1361
3789.37 1327
3789.95 1374
3790.53 1437
3791.11 1367
3791.69 1406
3792.27 1335
3792.85 1384
3793.43 1471
3794.01 1395
3794.59 1324
3795.17 1242
3795.75 1281
3796.34 1273
3796.92 1319
3797.50 1373
3798.08 1381
3798.66 1348
3799.24 1458
3799.82 1380
3800.40 1456
3800.99 1346
3801.57 1383
3802.15 1330
3802.73 1409
3803.31 1500
3803.89 1609
3804.48 1461
3805.06 1517
3805.64 1480
3806.22 1400
3806.80 1501
3807.38 1559
3807.97 1625
3808.55 1451
3809.13 1458
3809.71 1528
3810.29 1508
3810.88 1469
3811.46 1425
3812.04 1592
3812.62 1639
3813.21 1590
3813.79 1502
3814.37 1542
3814.95 1602
3815.54 1679
3816.12 1604
3816.70 1584
3817.28 1582
3817.87 1652
3818.45 1597
3819.03 1599
3819.61 1521
3820.20 1485
3820.78 1406
3821.36 1377
3821.95 1285
3822.53 1442
3823.11 1322
3823.70 1301
3824.28 1416
3824.86 1253
3825.45 1352
3826.03 1309
3826.61 1300
3827.20 1325
3827.78 1380
3828.36 1294
3828.95 1280
3829.53 1233
3830.11 1248
3830.70 1172
3831.28 1160
3831.86 1268
3832.45 1317
3833.03 1332
3833.62 1297
3834.20 1165
3834.78 1191
3835.37 1336
3835.95 1357
3836.54 1339
3837.12 1234
3837.71 1278
3838.29 1340
3838.87 1128
3839.46 1148
3840.04 1219
3840.63 1310
3841.21 1243
3841.80 1249
3842.38 1197
3842.97 1118
3843.55 1171
3844.13 1227
3844.72 1190
3845.30 1231
3845.89 1251
3846.47 1237
3847.06 1154
3847.64 1263
3848.23 1222
3848.81 1366
3849.40 1267
3849.98 1360
3850.57 1305
3851.15 1187
3851.74 1278
3852.33 1228
3852.91 1312
3853.50 1273
3854.08 1347
3854.67 1293
3855.25 1332
3855.84 1364
3856.42 1295
3857.01 1287
3857.60 1314
3858.18 1272
3858.77 1199
3859.35 1271
3859.94 1358
3860.53 1309
3861.11 1295
3861.70 1300
3862.28 1444
3862.87 1432
3863.46 1476
3864.04 1465
3864.63 1478
3865.21 1425
3865.80 1416
3866.39 1518
3866.97 1389
3867.56 1327
3868.15 1293
3868.73 1304
3869.32 1411
3869.91 1337
3870.49 1375
3871.08 1253
3871.67 1301
3872.25 1255
3872.84 1269
3873.43 1238
3874.01 1294
3874.60 1249
3875.19 1331
3875.78 1405
3876.36 1351
3876.95 1254
3877.54 1297
3878.12 1387
3878.71 1356
3879.30 1327
3879.89 1183
3880.47 1328
3881.06 1407
3881.65 1245
3882.24 1213
3882.82 1253
3883.41 1240
3884.00 1169
3884.59 1275
3885.18 1267
3885.76 1173
3886.35 1174
3886.94 1323
3887.53 1238
3888.12 1260
3888.70 1319
3889.29 1459
3889.88 1386
3890.47 1399
3891.06 1471
3891.65 1499
3892.23 1531
3892.82 1373
3893.41 1333
3894.00 1373
3894.59 1372
3895.18 1425
3895.76 1531
3896.35 1367
3896.94 1254
3897.53 1301
3898.12 1398
3898.71 1327
3899.30 1352
3899.89 1291
3900.48 1290
3901.06 1257
3901.65 1297
3902.24 1332
3902.83 1256
3903.42 1354
3904.01 1311
3904.60 1378
3905.19 1453
3905.78 1324
3906.37 1305
3906.96 1320
3907.55 1221
3908.14 1340
3908.73 1335
3909.32 1374
3909.91 1351
3910.50 1282
3911.09 1340
3911.68 1243
3912.26 1253
3912.85 1187
3913.44 1104
3914.03 1128
3914.62 1090
3915.22 1255
3915.81 1232
3916.40 1235
3916.99 1376
3917.58 1260
3918.17 1173
3918.76 1169
3919.35 1305
3919.94 1184
3920.53 1089
3921.12 1164
3921.71 1204
3922.30 1283
3922.89 1245
3923.48 1309
3924.07 1204
3924.66 1207
3925.25 1293
3925.84 1289
3926.44 1145
3927.03 1167
3927.62 1213
3928.21 1208
3928.80 1214
3929.39 1074
3929.98 998
3930.57 1154
3931.16 1244
3931.76 1180
3932.35 1126
3932.94 1102
3933.53 1103
3934.12 1136
3934.71 1106
3935.31 1152
3935.90 1137
3936.49 1170
3937.08 1203
3937.67 1146
3938.26 1060
3938.86 1187
3939.45 1143
3940.04 1172
3940.63 1124
3941.22 1145
3941.82 1215
3942.41 1242
3943.00 1167
3943.59 1311
3944.19 1248
3944.78 1243
3945.37 1177
3945.96 1256
3946.55 1223
3947.15 1267
3947.74 1334
3948.33 1222
3948.93 1125
3949.52 1230
3950.11 1269
3950.70 1347
3951.30 1183
3951.89 1133
3952.48 1154
3953.08 1177
3953.67 1077
3954.26 1177
3954.85 1204
3955.45 1206
3956.04 1132
3956.63 1186
3957.23 1325
3957.82 1261
3958.41 1283
3959.01 1244
3959.60 1313
3960.19 1278
3960.79 1183
3961.38 1322
3961.97 1253
3962.57 1365
3963.16 1246
3963.76 1313
3964.35 1334
3964.94 1316
3965.54 1132
3966.13 1314
3966.73 1341
3967.32 1257
3967.91 1359
3968.51 1341
3969.10 1347
3969.70 1404
3970.29 1340
3970.88 1211
3971.48 1257
3972.07 1138
3972.67 1205
3973.26 1270
3973.86 1226
3974.45 1240
3975.05 1338
3975.64 1318
3976.24 1262
3976.83 1313
3977.42 1446
3978.02 1368
3978.61 1442
3979.21 1427
3979.80 1451
3980.40 1322
3980.99 1187
3981.59 1305
3982.18 1342
3982.78 1439
3983.38 1226
3983.97 1294
3984.57 1376
3985.16 1355
3985.76 1302
3986.35 1425
3986.95 1458
3987.54 1375
3988.14 1322
3988.73 1386
3989.33 1349
3989.93 1391
3990.52 1381
3991.12 1312
3991.71 1262
3992.31 1197
3992.91 1253
3993.50 1285
3994.10 1321
3994.69 1307
3995.29 1416
3995.89 1352
3996.48 1343
3997.08 1237
3997.67 1252
3998.27 1346
3998.87 1314
3999.46 1249
4000.06 1194
4000.66 1165
4001.25 1164
4001.85 1284
4002.45 1258
4003.04 1219
4003.64 1283
4004.24 1277
4004.83 1272
4005.43 1267
4006.03 1359
4006.62 1275
4007.22 1269
4007.82 1348
4008.42 1270
4009.01 1421
4009.61 1422
4010.21 1404
4010.80 1571
4011.40 1408
4012.00 1354
4012.60 1438
4013.19 1323
4013.79 1264
4014.39 1341
4014.99 1326
4015.58 1350
4016.18 1341
4016.78 1285
4017.38 1388
4017.98 1285
4018.57 1406
4019.17 1367
4019.77 1283
4020.37 1360
4020.97 1310
4021.56 1280
4022.16 1300
4022.76 1259
4023.36 1304
4023.96 1331
4024.55 1371
4025.15 1342
4025.75 1305
4026.35 1339
4026.95 1478
4027.55 1526
4028.15 1469
4028.74 1595
4029.34 1713
4029.94 1723
4030.54 1777
4031.14 1771
4031.74 1668
4032.34 1560
4032.94 1617
4033.53 1705
4034.13 1707
4034.73 1677
4035.33 1581
4035.93 1517
4036.53 1510
4037.13 1559
4037.73 1376
4038.33 1428
4038.93 1398
4039.53 1434
4040.13 1371
4040.73 1256
4041.33 1373
4041.92 1260
4042.52 1148
4043.12 1203
4043.72 1069
4044.32 1269
4044.92 1239
4045.52 1141
4046.12 1210
4046.72 1267
4047.32 1131
4047.92 1214
4048.52 1334
4049.12 1275
4049.72 1266
4050.32 1196
4050.92 1218
4051.52 1263
4052.13 1314
4052.73 1313
4053.33 1362
4053.93 1245
4054.53 1232
4055.13 1301
4055.73 1324
4056.33 1288
4056.93 1293
4057.53 1282
4058.13 1229
4058.73 1203
4059.33 1197
4059.93 1179
4060.53 1275
4061.14 1153
4061.74 1092
4062.34 1186
4062.94 1202
4063.54 1142
4064.14 1066
4064.74 1128
4065.34 1222
4065.95 1191
4066.55 1192
4067.15 1167
4067.75 1266
4068.35 1209
4068.95 1240
4069.55 1117
4070.16 1103
4070.76 1189
4071.36 1136
4071.96 1127
4072.56 1049
4073.17 1143
4073.77 1153
4074.37 1077
4074.97 1056
4075.57 1174
4076.18 1166
4076.78 1200
4077.38 1181
4077.98 1164
4078.59 1204
4079.19 1199
4079.79 1126
4080.39 1157
4080.99 1110
4081.60 1183
4082.20 1132
4082.80 1006
4083.41 1012
4084.01 1050
4084.61 1066
4085.21 1124
4085.82 1156
4086.42 1068
4087.02 1171
4087.63 1080
4088.23 1065
4088.83 1116
4089.43 1078
4090.04 1134
4090.64 1143
4091.24 1192
4091.85 1106
4092.45 1153
4093.05 1130
4093.66 1084
4094.26 1103
4094.86 1142
4095.47 1015
4096.07 1084
4096.68 1043
4097.28 1185
4097.88 1122
4098.49 1091
4099.09 981
4099.69 1152
4100.30 1167
4100.90 1130
4101.51 1171
4102.11 1114
4102.71 1153
4103.32 1165
4103.92 1149
4104.53 1212
4105.13 1072
4105.74 1140
4106.34 1170
4106.94 1098
4107.55 1126
4108.15 1102
4108.76 1053
4109.36 1161
4109.97 1120
4110.57 1077
4111.18 1106
4111.78 1020
4112.39 1050
4112.99 1117
4113.60 1068
4114.20 1154
4114.81 1167
4115.41 1065
4116.02 1138
4116.62 1224
4117.23 1164
4117.83 1085
4118.44 1071
4119.04 1233
4119.65 1138
4120.25 1254
4120.86 1133
4121.46 1110
4122.07 1202
4122.68 1171
4123.28 1202
4123.89 1109
4124.49 1156
4125.10 1234
4125.70 1168
4126.31 1093
4126.92 1128
4127.52 1195
4128.13 1151
4128.73 1098
4129.34 1077
4129.95 1064
4130.55 1095
4131.16 1137
4131.76 1139
4132.37 1145
4132.98 1136
4133.58 1143
4134.19 1246
4134.80 1139
4135.40 1184
4136.01 1148
4136.62 1220
4137.22 1319
4137.83 1297
4138.44 1361
4139.04 1290
4139.65 1347
4140.26 1333
4140.86 1238
4141.47 1303
4142.08 1296
4142.68 1326
4143.29 1313
4143.90 1387
4144.51 1291
4145.11 1301
4145.72 1393
4146.33 1362
4146.93 1291
4147.54 1205
4148.15 1195
4148.76 1176
4149.36 1237
4149.97 1160
4150.58 1146
4151.19 1003
4151.80 1088
4152.40 1046
4153.01 1129
4153.62 1080
4154.23 1081
4154.83 1143
4155.44 1082
4156.05 1079
4156.66 1054
4157.27 1054
4157.87 1110
4158.48 1173
4159.09 1045
4159.70 976
4160.31 1088
4160.92 1187
4161.52 1185
4162.13 1269
4162.74 1271
4163.35 1327
4163.96 1197
4164.57 1239
4165.18 1383
4165.79 1446
4166.39 1414
4167.00 1372
4167.61 1393
4168.22 1365
4168.83 1296
4169.44 1244
4170.05 1335
4170.66 1361
4171.27 1276
4171.87 1267
4172.48 1179
4173.09 1182
4173.70 1311
4174.31 1195
4174.92 1187
4175.53 1139
4176.14 1259
4176.75 1267
4177.36 1311
4177.97 1204
4178.58 1149
4179.19 1201
4179.80 1151
4180.41 1173
4181.02 1263
4181.63 1201
4182.24 1216
4182.85 1202
4183.46 1052
4184.07 1132
4184.68 1121
4185.29 1078
4185.90 1156
4186.51 1192
4187.12 1219
4187.73 1106
4188.34 1201
4188.95 1221
4189.56 1291
4190.17 1216
4190.78 1330
4191.39 1281
4192.00 1238
4192.61 1298
4193.22 1248
4193.84 1231
4194.45 1457
4195.06 1315
4195.67 1404
4196.28 1350
4196.89 1348
4197.50 1423
4198.11 1332
4198.72 1387
4199.33 1357
4199.95 1274
4200.56 1219
4201.17 1196
4201.78 1185
4202.39 1183
4203.00 1294
4203.61 1280
4204.23 1117
4204.84 1138
4205.45 1134
4206.06 1124
4206.67 1167
4207.28 1156
4207.90 1112
4208.51 1274
4209.12 1230
4209.73 1274
4210.34 1206
4210.96 1081
4211.57 1206
4212.18 1231
4212.79 1213
4213.40 1296
4214.02 1281
4214.63 1301
4215.24 1267
4215.85 1257
4216.47 1191
4217.08 1288
4217.69 1319
4218.30 1287
4218.92 1332
4219.53 1292
4220.14 1380
4220.75 1334
4221.37 1386
4221.98 1436
4222.59 1309
4223.21 1443
4223.82 1533
4224.43 1336
4225.04 1425
4225.66 1529
4226.27 1507
4226.88 1517
4227.50 1508
4228.11 1620
4228.72 1479
4229.34 1484
4229.95 1502
4230.56 1618
4231.18 1812
4231.79 1731
4232.41 1874
4233.02 2214
4233.63 2378
4234.25 2646
4234.86 2728
4235.47 2761
4236.09 2786
4236.70 2950
4237.32 3023
4237.93 3017
4238.54 2737
4239.16 2577
4239.77 2357
4240.39 2125
4241.00 1973
4241.61 1711
4242.23 1545
4242.84 1546
4243.46 1630
4244.07 1607
4244.69 1468
4245.30 1501
4245.92 1419
4246.53 1491
4247.14 1421
4247.76 1413
4248.37 1533
4248.99 1683
4249.60 1664
4250.22 1594
4250.83 1633
4251.45 1628
4252.06 1567
4252.68 1578
4253.29 1476
4253.91 1443
4254.52 1437
4255.14 1468
4255.75 1343
4256.37 1305
4256.99 1270
4257.60 1428
4258.22 1283
4258.83 1321
4259.45 1364
4260.06 1298
4260.68 1379
4261.29 1440
4261.91 1405
4262.53 1327
4263.14 1300
4263.76 1381
4264.37 1380
4264.99 1341
4265.61 1256
4266.22 1291
4266.84 1272
4267.45 1349
4268.07 1358
4268.69 1264
4269.30 1293
4269.92 1231
4270.54 1323
4271.15 1324
4271.77 1354
4272.38 1388
4273.00 1381
4273.62 1270
4274.23 1302
4274.85 1445
4275.47 1367
4276.08 1450
4276.70 1462
4277.32 1531
4277.94 1572
4278.55 1609
4279.17 1501
4279.79 1592
4280.40 1424
4281.02 1355
4281.64 1401
4282.25 1350
4282.87 1255
4283.49 1203
4284.11 1378
4284.72 1281
4285.34 1093
4285.96 1148
4286.58 1213
4287.19 1111
4287.81 1039
4288.43 1199
4289.05 1305
4289.66 1367
4290.28 1253
4290.90 1223
4291.52 1281
4292.14 1294
4292.75 1256
4293.37 1205
4293.99 1169
4294.61 1235
4295.23 1231
4295.84 1211
4296.46 1225
4297.08 1339
4297.70 1381
4298.32 1325
4298.94 1196
4299.55 1195
4300.17 1155
4300.79 1146
4301.41 1102
4302.03 1104
4302.65 1258
4303.27 1232
4303.89 1276
4304.50 1276
4305.12 1238
4305.74 1160
4306.36 1196
4306.98 1236
4307.60 1201
4308.22 1117
4308.84 1174
4309.46 1248
4310.08 1230
4310.69 1257
4311.31 1156
4311.93 1144
4312.55 1098
4313.17 1122
4313.79 1154
4314.41 1169
4315.03 1174
4315.65 1164
4316.27 1136
4316.89 1124
4317.51 1133
4318.13 1201
4318.75 1214
4319.37 1198
4319.99 1262
4320.61 1166
4321.23 1110
4321.85 1092
4322.47 1069
4323.09 1251
4323.71 1239
4324.33 1194
4324.95 1213
4325.57 1237
4326.19 1352
4326.81 1259
4327.43 1353
4328.05 1472
4328.67 1397
4329.29 1285
4329.91 1293
4330.53 1315
4331.16 1347
4331.78 1317
4332.40 1311
4333.02 1373
4333.64 1341
4334.26 1344
4334.88 1381
4335.50 1506
4336.12 1663
4336.74 1704
4337.36 1797
4337.99 1923
4338.61 1870
4339.23 1948
4339.85 1981
4340.47 1926
4341.09 1973
4341.71 1844
4342.34 1780
4342.96 1957
4343.58 1791
4344.20 1788
4344.82 2024
4345.44 2259
4346.07 2532
4346.69 2672
4347.31 2953
4347.93 3080
4348.55 3028
4349.18 2977
4349.80 2902
4350.42 2615
4351.04 2354
4351.66 2073
4352.29 1875
4352.91 1677
4353.53 1558
4354.15 1601
4354.78 1488
4355.40 1436
4356.02 1448
4356.64 1378
4357.27 1352
4357.89 1324
4358.51 1399
4359.13 1465
4359.76 1414
4360.38 1493
4361.00 1458
4361.63 1467
4362.25 1404
4362.87 1293
4363.49 1350
4364.12 1376
4364.74 1354
4365.36 1335
4365.99 1254
4366.61 1367
4367.23 1338
4367.86 1288
4368.48 1280
4369.10 1282
4369.73 1230
4370.35 1270
4370.97 1150
4371.60 1126
4372.22 1117
4372.85 1238
4373.47 1139
4374.09 1233
4374.72 1159
4375.34 1042
4375.96 1057
4376.59 1137
4377.21 1178
4377.84 1169
4378.46 1209
4379.09 1163
4379.71 1201
4380.33 1237
4380.96 1260
4381.58 1187
4382.21 1181
4382.83 1239
4383.46 1144
4384.08 1171
4384.70 1214
4385.33 1191
4385.95 1202
4386.58 1194
4387.20 1139
4387.83 1124
4388.45 1150
4389.08 1129
4389.70 1097
4390.33 1003
4390.95 940
4391.58 991
4392.20 1019
4392.83 965
4393.45 1010
4394.08 1135
4394.70 1246
4395.33 1085
4395.95 978
4396.58 997
4397.21 1087
4397.83 1094
4398.46 1083
4399.08 1177
4399.71 1151
4400.33 1140
4400.96 1161
4401.58 1242
4402.21 1104
4402.84 1161
4403.46 1214
4404.09 1183
4404.71 1136
4405.34 1198
4405.97 1182
4406.59 1044
4407.22 1077
4407.85 1164
4408.47 1116
4409.10 1089
4409.72 1174
4410.35 1156
4410.98 1090
4411.60 1142
4412.23 1210
4412.86 1207
4413.48 1189
4414.11 1128
4414.74 1171
4415.36 1127
4415.99 1038
4416.62 1115
4417.24 1032
4417.87 1015
4418.50 1172
4419.12 1094
4419.75 1081
4420.38 1102
4421.01 1054
4421.63 1092
4422.26 1137
4422.89 1083
4423.51 1018
4424.14 974
4424.77 1003
4425.40 1034
4426.02 943
4426.65 929
4427.28 975
4427.91 956
4428.54 960
4429.16 996
4429.79 1052
4430.42 1063
4431.05 870
4431.67 1013
4432.30 974
4432.93 985
4433.56 1022
4434.19 1019
4434.81 1112
4435.44 1152
4436.07 1051
4436.70 1024
4437.33 1175
4437.96 1003
4438.58 1022
4439.21 1171
4439.84 994
4440.47 1010
4441.10 1047
4441.73 1025
4442.36 988
4442.98 979
4443.61 968
4444.24 1045
4444.87 1031
4445.50 1071
4446.13 1180
4446.76 1062
4447.39 1189
4448.02 1182
4448.64 1138
4449.27 1124
4449.90 1123
4450.53 1093
4451.16 1109
4451.79 1159
4452.42 1225
4453.05 1191
4453.68 1177
4454.31 1153
4454.94 1156
4455.57 1018
4456.20 1033
4456.83 1030
4457.46 1044
4458.09 1133
4458.72 1229
4459.35 1105
4459.98 987
4460.61 1031
4461.24 1056
4461.87 1029
4462.50 1032
4463.13 1145
4463.76 1029
4464.39 1098
4465.02 1066
4465.65 989
4466.28 940
4466.91 989
4467.54 944
4468.17 978
4468.80 1030
4469.43 999
4470.06 1023
4470.69 1046
4471.32 1061
4471.95 924
4472.58 1006
4473.21 976
4473.85 941
4474.48 974
4475.11 968
4475.74 1045
4476.37 955
4477.00 1005
4477.63 1042
4478.26 960
4478.89 958
4479.53 986
4480.16 1086
4480.79 1048
4481.42 1068
4482.05 1122
4482.68 1056
4483.31 1084
4483.95 1054
4484.58 1052
4485.21 1122
4485.84 1121
4486.47 1113
4487.10 1177
4487.74 1039
4488.37 1162
4489.00 1172
4489.63 1149
4490.26 1072
4490.90 1146
4491.53 1142
4492.16 1025
4492.79 1082
4493.43 1166
4494.06 1109
4494.69 1018
4495.32 1089
4495.96 1183
4496.59 1196
4497.22 1083
4497.85 1171
4498.49 1245
4499.12 1311
4499.75 1365
4500.38 1390
4501.02 1391
4501.65 1305
4502.28 1452
4502.91 1466
4503.55 1403
4504.18 1510
4504.81 1444
4505.45 1385
4506.08 1327
4506.71 1312
4507.35 1304
4507.98 1257
4508.61 1185
4509.25 1157
4509.88 1060
4510.51 1081
4511.15 1178
4511.78 1107
4512.41 1002
4513.05 1124
4513.68 1080
4514.32 1223
4514.95 1076
4515.58 1065
4516.22 1084
4516.85 1142
4517.49 1027
4518.12 1110
4518.75 1060
4519.39 1125
4520.02 992
4520.66 1059
4521.29 1081
4521.92 994
4522.56 983
4523.19 1000
4523.83 1014
4524.46 1171
4525.10 983
4525.73 1071
4526.37 1025
4527.00 1098
4527.63 1235
4528.27 1329
4528.90 1256
4529.54 1094
4530.17 1205
4530.81 1302
4531.44 1325
4532.08 1307
4532.71 1351
4533.35 1339
4533.98 1386
4534.62 1362
4535.25 1245
4535.89 1346
4536.52 1286
4537.16 1276
4537.80 1304
4538.43 1330
4539.07 1214
4539.70 1166
4540.34 1177
4540.97 1193
4541.61 1133
4542.24 1058
4542.88 1110
4543.52 1052
4544.15 1178
4544.79 1065
4545.42 1069
4546.06 1030
4546.70 985
4547.33 1126
4547.97 1038
4548.60 1011
4549.24 953
4549.88 1029
4550.51 1062
4551.15 1104
4551.79 969
4552.42 1000
4553.06 978
4553.70 935
4554.33 958
4554.97 1059
4555.60 1113
4556.24 1082
4556.88 1011
4557.52 1040
4558.15 944
4558.79 942
4559.43 1036
4560.06 1007
4560.70 996
4561.34 1005
4561.97 964
4562.61 1000
4563.25 1070
4563.89 1101
4564.52 1050
4565.16 1024
4565.80 991
4566.43 1058
4567.07 993
4567.71 936
4568.35 980
4568.98 1064
4569.62 1021
4570.26 963
4570.90 983
4571.54 1050
4572.17 988
4572.81 1002
4573.45 1015
4574.09 964
4574.72 878
4575.36 866
4576.00 893
4576.64 993
4577.28 949
4577.92 1021
4578.55 1064
4579.19 1001
4579.83 1079
4580.47 1068
4581.11 1035
4581.75 1011
4582.38 1002
4583.02 953
4583.66 976
4584.30 1102
4584.94 1056
4585.58 1116
4586.22 1052
4586.86 1128
4587.49 1096
4588.13 1098
4588.77 1096
4589.41 1115
4590.05 1198
4590.69 1156
4591.33 1328
4591.97 1331
4592.61 1266
4593.25 1311
4593.89 1337
4594.52 1328
4595.16 1233
4595.80 1279
4596.44 1311
4597.08 1133
4597.72 1061
4598.36 1089
4599.00 1205
4599.64 1081
4600.28 1078
4600.92 1156
4601.56 1132
4602.20 1173
4602.84 1210
4603.48 1289
4604.12 1213
4604.76 1285
4605.40 1257
4606.04 1186
4606.68 1238
4607.32 1242
4607.96 1225
4608.60 1316
4609.24 1176
4609.88 1090
4610.52 1103
4611.16 1181
4611.80 1072
4612.44 1078
4613.09 1190
4613.73 1105
4614.37 1108
4615.01 1125
4615.65 1029
4616.29 1072
4616.93 1139
4617.57 1096
4618.21 1101
4618.85 1083
4619.49 1153
4620.14 1127
4620.78 1134
4621.42 1041
4622.06 1005
4622.70 1052
4623.34 1093
4623.98 1017
4624.62 998
4625.27 1063
4625.91 1073
4626.55 1076
4627.19 912
4627.83 894
4628.47 1022
4629.12 1073
4629.76 1103
4630.40 1162
4631.04 1217
4631.68 1131
4632.33 1181
4632.97 1047
4633.61 1143
4634.25 1113
4634.89 1198
4635.54 1253
4636.18 1246
4636.82 1224
4637.46 1199
4638.11 1263
4638.75 1125
4639.39 1090
4640.03 1161
4640.68 1216
4641.32 1103
4641.96 1101
4642.60 1036
4643.25 1029
4643.89 1094
4644.53 1110
4645.18 1006
4645.82 1061
4646.46 1082
4647.10 1131
4647.75 1117
4648.39 1059
4649.03 1152
4649.68 1196
4650.32 1050
4650.96 1138
4651.61 1217
4652.25 1124
4652.89 1083
4653.54 1093
4654.18 1113
4654.82 1063
4655.47 1022
4656.11 1044
4656.75 1015
4657.40 1035
4658.04 1012
4658.69 1059
4659.33 1089
4659.97 1059
4660.62 1079
4661.26 1085
4661.91 950
4662.55 897
4663.19 929
4663.84 946
4664.48 973
4665.13 1043
4665.77 1047
4666.42 892
4667.06 919
4667.70 985
4668.35 1069
4668.99 909
4669.64 877
4670.28 954
4670.93 980
4671.57 968
4672.22 947
4672.86 1014
4673.51 1011
4674.15 957
4674.80 1124
4675.44 1062
4676.09 1011
4676.73 1093
4677.38 1059
4678.02 1162
4678.67 985
4679.31 1027
4679.96 1046
4680.60 999
4681.25 943
4681.89 1052
4682.54 1105
4683.18 1099
4683.83 1042
4684.48 1035
4685.12 958
4685.77 1067
4686.41 1069
4687.06 1013
4687.70 972
4688.35 905
4689.00 892
4689.64 929
4690.29 1012
4690.93 964
4691.58 973
4692.23 929
4692.87 996
4693.52 1019
4694.17 1025
4694.81 1122
4695.46 1015
4696.10 963
4696.75 1087
4697.40 1143
4698.04 1226
4698.69 1193
4699.34 1222
4699.98 1257
4700.63 1153
4701.28 1230
4701.92 1317
4702.57 1313
4703.22 1265
4703.86 1168
4704.51 1055
4705.16 1129
4705.81 1168
4706.45 1157
4707.10 1046
4707.75 1083
4708.39 1112
4709.04 1114
4709.69 1185
4710.34 1142
4710.98 1222
4711.63 1196
4712.28 1138
4712.93 1168
4713.57 1125
4714.22 1048
4714.87 1020
4715.52 1096
4716.17 968
4716.81 1056
4717.46 986
4718.11 910
4718.76 998
4719.40 1004
4720.05 971
4720.70 1055
4721.35 1093
4722.00 1032
4722.65 1025
4723.29 1067
4723.94 1008
4724.59 1140
4725.24 1130
4725.89 1127
4726.54 1130
4727.18 1183
4727.83 1195
4728.48 1196
4729.13 1131
4729.78 1102
4730.43 1068
4731.08 1077
4731.73 1034
4732.37 1147
4733.02 1029
4733.67 1001
4734.32 1010
4734.97 997
4735.62 1035
4736.27 1091
4736.92 1058
4737.57 957
4738.22 962
4738.87 1010
4739.52 1072
4740.16 1090
4740.81 1037
4741.46 1082
4742.11 1043
4742.76 1112
4743.41 1143
4744.06 1133
4744.71 1044
4745.36 1041
4746.01 1101
4746.66 1060
4747.31 1043
4747.96 1120
4748.61 1134
4749.26 1177
4749.91 1172
4750.56 1239
4751.21 1278
4751.86 1327
4752.51 1260
4753.16 1276
4753.81 1388
4754.46 1335
4755.11 1381
4755.76 1220
4756.42 1192
4757.07 1098
4757.72 1106
4758.37 1147
4759.02 1075
4759.67 1009
4760.32 1027
4760.97 1078
4761.62 1069
4762.27 1097
4762.92 1043
4763.57 1043
4764.23 1086
4764.88 1117
4765.53 1089
4766.18 1149
4766.83 1229
4767.48 1223
4768.13 1223
4768.78 1103
4769.44 1125
4770.09 1111
4770.74 1164
4771.39 1137
4772.04 1016
4772.69 1035
4773.35 1057
4774.00 1032
4774.65 1010
4775.30 931
4775.95 994
4776.60 997
4777.26 1061
4777.91 1058
4778.56 1120
4779.21 1064
4779.86 1093
4780.52 1006
4781.17 1071
4781.82 1126
4782.47 1124
4783.13 1088
4783.78 1094
4784.43 1013
4785.08 996
4785.74 1010
4786.39 1029
4787.04 1002
4787.69 1036
4788.35 1068
4789.00 1005
4789.65 940
4790.31 927
4790.96 993
4791.61 976
4792.26 1024
4792.92 1025
4793.57 1005
4794.22 1081
4794.88 988
4795.53 1109
4796.18 1080
4796.84 1062
4797.49 1091
4798.14 1038
4798.80 994
4799.45 1012
4800.10 932
4800.76 901
4801.41 1029
4802.06 950
4802.72 978
4803.37 1046
4804.03 986
4804.68 924
4805.33 954
4805.99 1002
4806.64 905
4807.30 1018
4807.95 1032
4808.60 1003
4809.26 1026
4809.91 1033
4810.57 986
4811.22 947
4811.88 967
4812.53 978
4813.18 930
4813.84 983
4814.49 1066
4815.15 980
4815.80 1077
4816.46 1031
4817.11 961
4817.77 1017
4818.42 1027
4819.08 1017
4819.73 1011
4820.39 1002
4821.04 994
4821.70 1134
4822.35 1189
4823.01 1117
4823.66 1085
4824.32 1153
4824.97 1111
4825.63 1114
4826.28 1084
4826.94 1059
4827.59 1154
4828.25 1132
4828.90 1158
4829.56 1139
4830.22 1131
4830.87 1202
4831.53 1170
4832.18 1152
4832.84 1083
4833.49 1126
4834.15 1124
4834.81 1136
4835.46 1156
4836.12 1248
4836.77 1341
4837.43 1216
4838.09 1222
4838.74 1452
4839.40 1397
4840.05 1443
4840.71 1282
4841.37 1165
4842.02 1281
4842.68 1212
4843.34 1189
4843.99 1278
4844.65 1322
4845.31 1306
4845.96 1242
4846.62 1264
4847.28 1256
4847.93 1193
4848.59 1299
4849.25 1259
4849.90 1421
4850.56 1445
4851.22 1477
4851.87 1386
4852.53 1566
4853.19 1520
4853.85 1595
4854.50 1560
4855.16 1521
4855.82 1594
4856.48 1579
4857.13 1769
4857.79 1810
4858.45 1675
4859.11 1702
4859.76 1731
4860.42 1708
4861.08 1790
4861.74 1782
4862.39 1694
4863.05 1576
4863.71 1854
4864.37 1735
4865.03 1777
4865.68 1718
4866.34 1890
4867.00 1884
4867.66 1793
4868.32 1755
4868.97 1773
4869.63 1720
4870.29 1697
4870.95 1645
4871.61 1660
4872.27 1463
4872.92 1457
4873.58 1492
4874.24 1520
4874.90 1679
4875.56 1719
4876.22 1566
4876.88 1482
4877.54 1463
4878.19 1532
4878.85 1528
4879.51 1507
4880.17 1540
4880.83 1552
4881.49 1381
4882.15 1448
4882.81 1434
4883.47 1372
4884.13 1312
4884.78 1441
4885.44 1294
4886.10 1241
4886.76 1302
4887.42 1350
4888.08 1349
4888.74 1253
4889.40 1422
4890.06 1545
4890.72 1504
4891.38 1480
4892.04 1476
4892.70 1582
4893.36 1597
4894.02 1522
4894.68 1347
4895.34 1388
4896.00 1402
4896.66 1361
4897.32 1449
4897.98 1317
4898.64 1322
4899.30 1316
4899.96 1235
4900.62 1288
4901.28 1194
4901.94 1277
4902.60 1257
4903.26 1322
4903.92 1357
4904.58 1307
4905.25 1308
4905.91 1324
4906.57 1299
4907.23 1292
4907.89 1181
4908.55 1274
4909.21 1192
4909.87 1190
4910.53 1195
4911.19 1127
4911.85 1072
4912.52 1178
4913.18 1122
4913.84 1136
4914.50 1164
4915.16 1162
4915.82 1107
4916.48 1065
4917.15 1198
4917.81 1210
4918.47 1101
4919.13 1160
4919.79 1090
4920.45 1169
4921.11 1171
4921.78 1251
4922.44 1109
4923.10 1130
4923.76 1191
4924.42 1068
4925.09 1038
4925.75 949
4926.41 1035
4927.07 1132
4927.73 962
4928.40 963
4929.06 977
4929.72 1070
4930.38 1040
4931.05 1039
4931.71 1054
4932.37 1091
4933.03 1215
4933.70 1172
4934.36 1124
4935.02 1082
4935.68 1168
4936.35 1093
4937.01 1040
4937.67 945
4938.34 1053
4939.00 982
4939.66 1103
4940.32 1019
4940.99 1085
4941.65 1041
4942.31 1002
4942.98 1003
4943.64 928
4944.30 970
4944.97 1028
4945.63 1075
4946.29 974
4946.96 1038
4947.62 1149
4948.28 1110
4948.95 1015
4949.61 969
4950.28 1066
4950.94 985
4951.60 1008
4952.27 1022
4952.93 1119
4953.60 1071
4954.26 1037
4954.92 925
4955.59 1010
4956.25 990
4956.92 911
4957.58 964
4958.24 1036
4958.91 940
4959.57 1008
4960.24 983
4960.90 1003
4961.57 1049
4962.23 987
4962.89 1106
4963.56 1114
4964.22 1110
4964.89 1136
4965.55 1197
4966.22 1276
4966.88 1245
4967.55 1172
4968.21 1159
4968.88 1156
4969.54 1096
4970.21 942
4970.87 946
4971.54 1037
4972.20 1026
4972.87 976
4973.53 1037
4974.20 961
4974.86 942
4975.53 1041
4976.20 1041
4976.86 1026
4977.53 1071
4978.19 1142
4978.86 1080
4979.52 1050
4980.19 1022
4980.85 1122
4981.52 1129
4982.19 1034
4982.85 1031
4983.52 945
4984.18 901
4984.85 884
4985.52 843
4986.18 846
4986.85 885
4987.51 890
4988.18 933
4988.85 958
4989.51 927
4990.18 967
4990.85 886
4991.51 972
4992.18 975
4992.85 930
4993.51 913
4994.18 978
4994.85 1028
4995.51 987
4996.18 962
4996.85 924
4997.51 916
4998.18 924
4998.85 894
4999.51 918
5000.18 940
5000.85 940
5001.52 902
5002.18 867
5002.85 875
5003.52 901
5004.18 824
5004.85 870
5005.52 883
5006.19 892
5006.85 916
5007.52 908
5008.19 890
5008.86 865
5009.52 942
5010.19 945
5010.86 915
5011.53 986
5012.20 1019
5012.86 975
5013.53 904
5014.20 906
5014.87 929
5015.54 870
5016.20 1040
5016.87 951
5017.54 932
5018.21 948
5018.88 941
5019.55 955
5020.21 980
5020.88 928
5021.55 966
5022.22 1054
5022.89 1059
5023.56 1079
5024.22 1081
5024.89 1060
5025.56 1044
5026.23 918
5026.90 1152
5027.57 1039
5028.24 958
5028.91 995
5029.58 983
5030.24 984
5030.91 1013
5031.58 1078
5032.25 1018
5032.92 945
5033.59 929
5034.26 933
5034.93 921
5035.60 997
5036.27 1001
5036.94 892
5037.61 917
5038.28 958
5038.95 928
5039.62 916
5040.29 959
5040.96 887
5041.63 942
5042.30 949
5042.97 918
5043.64 881
5044.31 900
5044.98 899
5045.65 948
5046.32 907
5046.99 945
5047.66 890
5048.33 906
5049.00 990
5049.67 1022
5050.34 995
5051.01 1015
5051.68 932
5052.35 935
5053.02 903
5053.69 837
5054.36 991
5055.03 1022
5055.70 950
5056.37 921
5057.04 859
5057.71 959
5058.39 924
5059.06 917
5059.73 866
5060.40 845
5061.07 845
5061.74 831
5062.41 896
5063.08 1023
5063.75 1031
5064.43 1060
5065.10 948
5065.77 885
5066.44 916
5067.11 916
5067.78 927
5068.45 833
5069.13 877
5069.80 925
5070.47 890
5071.14 869
5071.81 836
5072.49 876
5073.16 864
5073.83 872
5074.50 882
5075.17 900
5075.85 910
5076.52 928
5077.19 916
5077.86 960
5078.53 1042
5079.21 982
5079.88 1106
5080.55 1079
5081.22 1086
5081.90 1132
5082.57 1057
5083.24 1049
5083.91 1011
5084.59 996
5085.26 923
5085.93 1012
5086.61 1057
5087.28 1008
5087.95 993
5088.62 1087
5089.30 983
5089.97 1102
5090.64 1177
5091.32 1121
5091.99 1064
5092.66 1241
5093.34 1184
5094.01 1149
5094.68 1154
5095.36 1154
5096.03 1060
5096.70 1127
5097.38 1093
5098.05 1032
5098.72 977
5099.40 916
5100.07 963
5100.74 981
5101.42 1109
5102.09 960
5102.77 1036
5103.44 981
5104.11 970
5104.79 938
5105.46 1025
5106.14 1079
5106.81 1104
5107.48 1106
5108.16 962
5108.83 984
5109.51 1035
5110.18 1040
5110.86 970
5111.53 923
5112.20 984
5112.88 952
5113.55 935
5114.23 961
5114.90 1073
5115.58 1136
5116.25 936
5116.93 954
5117.60 936
5118.28 1017
5118.95 1034
5119.63 969
5120.30 983
5120.98 987
5121.65 1032
5122.33 1114
5123.00 1104
5123.68 1009
5124.35 965
5125.03 965
5125.70 966
5126.38 988
5127.06 1075
5127.73 1028
5128.41 984
5129.08 940
5129.76 968
5130.43 931
5131.11 953
5131.78 968
5132.46 1068
5133.14 978
5133.81 1005
5134.49 995
5135.16 931
5135.84 891
5136.52 910
5137.19 917
5137.87 895
5138.55 948
5139.22 988
5139.90 899
5140.57 906
5141.25 892
5141.93 921
5142.60 879
5143.28 961
5143.96 884
5144.63 922
5145.31 912
5145.99 880
5146.66 843
5147.34 851
5148.02 832
5148.69 832
5149.37 805
5150.05 799
5150.73 800
5151.40 860
5152.08 868
5152.76 895
5153.43 967
5154.11 929
5154.79 904
5155.47 830
5156.14 968
5156.82 904
5157.50 823
5158.18 849
5158.85 846
5159.53 800
5160.21 794
5160.89 807
5161.56 807
5162.24 886
5162.92 921
5163.60 927
5164.28 865
5164.95 867
5165.63 901
5166.31 938
5166.99 993
5167.67 1012
5168.34 1020
5169.02 983
5169.70 965
5170.38 1008
5171.06 971
5171.74 857
5172.41 849
5173.09 935
5173.77 892
5174.45 906
5175.13 984
5175.81 1070
5176.49 1004
5177.16 953
5177.84 1007
5178.52 997
5179.20 981
5179.88 1009
5180.56 1071
5181.24 1036
5181.92 1006
5182.60 990
5183.28 1008
5183.95 1016
5184.63 1003
5185.31 854
5185.99 975
5186.67 870
5187.35 920
5188.03 937
5188.71 841
5189.39 807
5190.07 781
5190.75 881
5191.43 881
5192.11 780
5192.79 821
5193.47 828
5194.15 829
5194.83 822
5195.51 818
5196.19 877
5196.87 942
5197.55 931
5198.23 863
5198.91 893
5199.59 835
5200.27 834
5200.95 801
5201.63 761
5202.31 816
5202.99 867
5203.67 852
5204.35 848
5205.03 876
5205.71 995
5206.39 950
5207.08 1035
5207.76 946
5208.44 950
5209.12 985
5209.80 969
5210.48 897
5211.16 828
5211.84 993
5212.52 1001
5213.20 980
5213.89 901
5214.57 970
5215.25 1003
5215.93 985
5216.61 926
5217.29 972
5217.97 986
5218.65 1008
5219.34 947
5220.02 938
5220.70 947
5221.38 1057
5222.06 1030
5222.74 917
5223.43 894
5224.11 884
5224.79 905
5225.47 995
5226.15 982
5226.84 1012
5227.52 965
5228.20 852
5228.88 901
5229.56 1050
5230.25 894
5230.93 856
5231.61 942
5232.29 932
5232.98 961
5233.66 876
5234.34 1055
5235.02 1041
5235.71 862
5236.39 864
5237.07 981
5237.75 992
5238.44 988
5239.12 1028
5239.80 1053
5240.49 1004
5241.17 989
5241.85 996
5242.54 980
5243.22 947
5243.90 901
5244.58 905
5245.27 930
5245.95 915
5246.63 790
5247.32 830
5248.00 872
5248.69 880
5249.37 868
5250.05 940
5250.74 1004
5251.42 999
5252.10 922
5252.79 967
5253.47 910
5254.15 928
5254.84 995
5255.52 1041
5256.21 902
5256.89 923
5257.57 945
5258.26 932
5258.94 871
5259.63 914
5260.31 919
5261.00 928
5261.68 966
5262.36 976
5263.05 1074
5263.73 933
5264.42 956
5265.10 984
5265.79 951
5266.47 963
5267.16 974
5267.84 947
5268.52 922
5269.21 959
5269.89 955
5270.58 941
5271.26 911
5271.95 944
5272.63 949
5273.32 985
5274.00 982
5274.69 916
5275.38 860
5276.06 904
5276.75 876
5277.43 820
5278.12 942
5278.80 989
5279.49 923
5280.17 1037
5280.86 1077
5281.54 1174
5282.23 1107
5282.92 1003
5283.60 1074
5284.29 1039
5284.97 1046
5285.66 1047
5286.34 1051
5287.03 973
5287.72 969
5288.40 970
5289.09 890
5289.77 904
5290.46 993
5291.15 898
5291.83 893
5292.52 848
5293.21 884
5293.89 958
5294.58 973
5295.27 890
5295.95 907
5296.64 981
5297.33 992
5298.01 888
5298.70 866
5299.39 915
5300.07 963
5300.76 907
5301.45 935
5302.13 899
5302.82 930
5303.51 873
5304.19 1076
5304.88 947
5305.57 903
5306.26 1064
5306.94 1030
5307.63 990
5308.32 945
5309.00 925
5309.69 983
5310.38 979
5311.07 973
5311.75 899
5312.44 933
5313.13 1045
5313.82 994
5314.51 1042
5315.19 998
5315.88 1035
5316.57 968
5317.26 1010
5317.94 1024
5318.63 990
5319.32 994
5320.01 1063
5320.70 1013
5321.39 1120
5322.07 1147
5322.76 1037
5323.45 1125
5324.14 1067
5324.83 1031
5325.52 1049
5326.20 1012
5326.89 952
5327.58 935
5328.27 864
5328.96 925
5329.65 988
5330.34 942
5331.02 1055
5331.71 1008
5332.40 962
5333.09 869
5333.78 839
5334.47 944
5335.16 927
5335.85 916
5336.54 837
5337.23 777
5337.92 958
5338.60 848
5339.29 854
5339.98 969
5340.67 1012
5341.36 954
5342.05 964
5342.74 961
5343.43 916
5344.12 911
5344.81 947
5345.50 1003
5346.19 1042
5346.88 949
5347.57 979
5348.26 1066
5348.95 1087
5349.64 1130
5350.33 938
5351.02 1060
5351.71 1033
5352.40 1095
5353.09 1103
5353.78 1121
5354.47 1006
5355.16 1037
5355.85 964
5356.54 904
5357.23 984
5357.92 933
5358.61 835
5359.30 858
5360.00 851
5360.69 826
5361.38 840
5362.07 878
5362.76 929
5363.45 926
5364.14 887
5364.83 906
5365.52 919
5366.21 895
5366.90 808
5367.60 852
5368.29 868
5368.98 916
5369.67 844
5370.36 837
5371.05 906
5371.74 812
5372.44 833
5373.13 920
5373.82 922
5374.51 923
5375.20 830
5375.89 795
5376.59 824
5377.28 852
5377.97 897
5378.66 875
5379.35 827
5380.04 754
5380.74 876
5381.43 858
5382.12 781
5382.81 804
5383.51 793
5384.20 743
5384.89 865
5385.58 810
5386.27 766
5386.97 737
5387.66 782
5388.35 958
5389.04 878
5389.74 885
5390.43 856
5391.12 848
5391.82 969
5392.51 878
5393.20 961
5393.89 1051
5394.59 987
5395.28 922
5395.97 869
5396.67 813
5397.36 817
5398.05 813
5398.75 862
5399.44 865
5400.13 866
5400.83 812
5401.52 828
5402.21 835
5402.91 778
5403.60 732
5404.29 877
5404.99 882
5405.68 822
5406.37 786
5407.07 868
5407.76 884
5408.45 880
5409.15 842
5409.84 905
5410.54 944
5411.23 880
5411.92 895
5412.62 835
5413.31 820
5414.01 814
5414.70 817
5415.40 766
5416.09 863
5416.78 863
5417.48 850
5418.17 853
5418.87 778
5419.56 814
5420.26 710
5420.95 810
5421.65 802
5422.34 704
5423.04 775
5423.73 835
5424.42 793
5425.12 868
5425.81 817
5426.51 820
5427.20 875
5427.90 831
5428.59 823
5429.29 908
5429.99 925
5430.68 919
5431.38 865
5432.07 798
5432.77 800
5433.46 826
5434.16 844
5434.85 830
5435.55 851
5436.24 882
5436.94 885
5437.64 915
5438.33 1015
5439.03 996
5439.72 975
5440.42 975
5441.11 1062
5441.81 945
5442.51 840
5443.20 891
5443.90 976
5444.59 997
5445.29 963
5445.99 938
5446.68 1015
5447.38 1025
5448.08 932
5448.77 1098
5449.47 1072
5450.17 1063
5450.86 1143
5451.56 1115
5452.25 1094
5452.95 1125
5453.65 1058
5454.35 952
5455.04 870
5455.74 1004
5456.44 1042
5457.13 946
5457.83 897
5458.53 892
5459.22 897
5459.92 1039
5460.62 951
5461.32 941
5462.01 1011
5462.71 988
5463.41 1083
5464.10 984
5464.80 957
5465.50 933
5466.20 1013
5466.89 1119
5467.59 1071
5468.29 1024
5468.99 1032
5469.69 1038
5470.38 920
5471.08 968
5471.78 1003
5472.48 932
5473.17 999
5473.87 980
5474.57 1170
5475.27 1053
5475.97 984
5476.66 1071
5477.36 1132
5478.06 1160
5478.76 1179
5479.46 1245
5480.16 1362
5480.85 1435
5481.55 1425
5482.25 1521
5482.95 1587
5483.65 1491
5484.35 1407
5485.05 1347
5485.75 1355
5486.44 1278
5487.14 1230
5487.84 1280
5488.54 1214
5489.24 1269
5489.94 1295
5490.64 1193
5491.34 1212
5492.04 1291
5492.74 1257
5493.43 1307
5494.13 1310
5494.83 1328
5495.53 1443
5496.23 1454
5496.93 1421
5497.63 1412
5498.33 1606
5499.03 1765
5499.73 1944
5500.43 2123
5501.13 2238
5501.83 2283
5502.53 2392
5503.23 2428
5503.93 2457
5504.63 2239
5505.33 2082
5506.03 1783
5506.73 1702
5507.43 1472
5508.13 1392
5508.83 1360
5509.53 1135
5510.23 1204
5510.93 1259
5511.63 1361
5512.33 1321
5513.03 1311
5513.73 1300
5514.43 1206
5515.13 1209
5515.83 1279
5516.54 1243
5517.24 1280
5517.94 1286
5518.64 1302
5519.34 1261
5520.04 1182
5520.74 1212
5521.44 1168
5522.14 1149
5522.84 1175
5523.54 1166
5524.25 1076
5524.95 1075
5525.65 1056
5526.35 1009
5527.05 1037
5527.75 989
5528.45 975
5529.16 1049
5529.86 1068
5530.56 1057
5531.26 1018
5531.96 960
5532.66 935
5533.37 972
5534.07 922
5534.77 1010
5535.47 1009
5536.17 1025
5536.88 1023
5537.58 987
5538.28 946
5538.98 962
5539.68 978
5540.39 924
5541.09 893
5541.79 901
5542.49 890
5543.20 988
5543.90 998
5544.60 906
5545.30 965
5546.01 985
5546.71 948
5547.41 921
5548.11 904
5548.82 932
5549.52 952
5550.22 902
5550.93 1000
5551.63 952
5552.33 902
5553.03 791
5553.74 821
5554.44 877
5555.14 901
5555.85 881
5556.55 828
5557.25 853
5557.96 853
5558.66 885
5559.36 913
5560.07 901
5560.77 904
5561.47 917
5562.18 949
5562.88 999
5563.59 960
5564.29 1014
5564.99 929
5565.70 964
5566.40 966
5567.10 966
5567.81 929
5568.51 905
5569.22 921
5569.92 928
5570.63 927
5571.33 830
5572.03 913
5572.74 817
5573.44 827
5574.15 848
5574.85 886
5575.56 894
5576.26 850
5576.96 907
5577.67 858
5578.37 888
5579.08 925
5579.78 782
5580.49 798
5581.19 845
5581.90 793
5582.60 814
5583.31 843
5584.01 809
5584.72 797
5585.42 884
5586.13 850
5586.83 795
5587.54 907
5588.24 825
5588.95 863
5589.65 848
5590.36 769
5591.07 833
5591.77 841
5592.48 799
5593.18 783
5593.89 749
5594.59 824
5595.30 855
5596.00 824
5596.71 840
5597.42 880
5598.12 794
5598.83 885
5599.53 895
5600.24 918
5600.95 907
5601.65 825
5602.36 759
5603.06 789
5603.77 820
5604.48 804
5605.18 854
5605.89 812
5606.60 854
5607.30 842
5608.01 796
5608.72 758
5609.42 836
5610.13 871
5610.84 849
5611.54 795
5612.25 791
5612.96 856
5613.66 828
5614.37 867
5615.08 807
5615.78 874
5616.49 818
5617.20 881
5617.91 799
5618.61 888
5619.32 830
5620.03 788
5620.73 784
5621.44 807
5622.15 778
5622.86 844
5623.56 808
5624.27 822
5624.98 838
5625.69 823
5626.40 829
5627.10 824
5627.81 843
5628.52 808
5629.23 883
5629.93 901
5630.64 946
5631.35 846
5632.06 777
5632.77 786
5633.47 817
5634.18 842
5634.89 900
5635.60 854
5636.31 851
5637.02 808
5637.72 805
5638.43 877
5639.14 920
5639.85 920
5640.56 948
5641.27 953
5641.98 833
5642.68 919
5643.39 930
5644.10 888
5644.81 890
5645.52 902
5646.23 863
5646.94 845
5647.65 880
5648.36 870
5649.06 865
5649.77 883
5650.48 853
5651.19 897
5651.90 861
5652.61 800
5653.32 838
5654.03 778
5654.74 764
5655.45 854
5656.16 905
5656.87 980
5657.58 917
5658.29 1035
5659.00 979
5659.71 944
5660.42 1021
5661.13 969
5661.84 1019
5662.55 1020
5663.26 923
5663.97 906
5664.68 928
5665.39 892
5666.10 879
5666.81 890
5667.52 826
5668.23 845
5668.94 861
5669.65 890
5670.36 961
5671.07 1033
5671.78 1105
5672.49 1068
5673.20 976
5673.91 1068
5674.62 996
5675.33 932
5676.04 907
5676.75 891
5677.47 820
5678.18 843
5678.89 864
5679.60 833
5680.31 919
5681.02 1001
5681.73 1019
5682.44 927
5683.15 969
5683.87 968
5684.58 1029
5685.29 1033
5686.00 919
5686.71 1048
5687.42 1078
5688.13 886
5688.85 956
5689.56 1001
5690.27 969
5690.98 902
5691.69 867
5692.41 827
5693.12 909
5693.83 909
5694.54 855
5695.25 790
5695.96 901
5696.68 774
5697.39 781
5698.10 810
5698.81 740
5699.53 830
5700.24 853
5700.95 787
5701.66 787
5702.38 875
5703.09 795
5703.80 788
5704.51 738
5705.23 855
5705.94 807
5706.65 778
5707.36 785
5708.08 819
5708.79 717
5709.50 726
5710.22 713
5710.93 657
5711.64 666
5712.35 743
5713.07 780
5713.78 700
5714.49 770
5715.21 798
5715.92 786
5716.63 728
5717.35 734
5718.06 716
5718.77 747
5719.49 763
5720.20 748
5720.92 856
5721.63 821
5722.34 721
5723.06 779
5723.77 902
5724.48 798
5725.20 821
5725.91 837
5726.63 863
5727.34 822
5728.05 863
5728.77 926
5729.48 903
5730.20 838
5730.91 845
5731.62 861
5732.34 885
5733.05 891
5733.77 874
5734.48 857
5735.20 736
5735.91 873
5736.63 784
5737.34 767
5738.06 713
5738.77 790
5739.48 761
5740.20 757
5740.91 703
5741.63 700
5742.34 779
5743.06 708
5743.77 746
5744.49 727
5745.20 803
5745.92 755
5746.64 782
5747.35 738
5748.07 767
5748.78 745
5749.50 710
5750.21 789
5750.93 865
5751.64 835
5752.36 888
5753.07 816
5753.79 786
5754.51 809
5755.22 811
5755.94 861
5756.65 904
5757.37 810
5758.08 812
5758.80 882
5759.52 840
5760.23 901
5760.95 801
5761.67 814
5762.38 764
5763.10 704
5763.81 736
5764.53 803
5765.25 768
5765.96 828
5766.68 756
5767.40 746
5768.11 735
5768.83 815
5769.55 804
5770.26 692
5770.98 757
5771.70 770
5772.41 762
5773.13 782
5773.85 682
5774.56 718
5775.28 743
5776.00 792
5776.71 851
5777.43 849
5778.15 751
5778.87 749
5779.58 791
5780.30 827
5781.02 810
5781.74 796
5782.45 755
5783.17 749
5783.89 725
5784.61 789
5785.32 736
5786.04 761
5786.76 691
5787.48 683
5788.19 701
5788.91 773
5789.63 745
5790.35 828
5791.07 766
5791.78 752
5792.50 784
5793.22 804
5793.94 806
5794.66 843
5795.38 883
5796.09 807
5796.81 859
5797.53 830
5798.25 1028
5798.97 1026
5799.69 1092
5800.40 1158
5801.12 1184
5801.84 1190
5802.56 1264
5803.28 1214
5804.00 1231
5804.72 1102
5805.44 1008
5806.15 1117
5806.87 1003
5807.59 896
5808.31 807
5809.03 905
5809.75 890
5810.47 888
5811.19 851
5811.91 912
5812.63 848
5813.35 772
5814.07 893
5814.79 903
5815.50 862
5816.22 892
5816.94 767
5817.66 796
5818.38 799
5819.10 835
5819.82 851
5820.54 833
5821.26 836
5821.98 831
5822.70 810
5823.42 805
5824.14 899
5824.86 839
5825.58 859
5826.30 903
5827.02 836
5827.74 786
5828.46 757
5829.18 871
5829.90 854
5830.62 830
5831.35 806
5832.07 869
5832.79 847
5833.51 798
5834.23 711
5834.95 776
5835.67 787
5836.39 832
5837.11 806
5837.83 770
5838.55 762
5839.27 783
5839.99 776
5840.72 741
5841.44 813
5842.16 771
5842.88 838
5843.60 834
5844.32 821
5845.04 803
5845.76 846
5846.49 808
5847.21 786
5847.93 788
5848.65 818
5849.37 824
5850.09 803
5850.82 792
5851.54 769
5852.26 750
5852.98 785
5853.70 849
5854.42 792
5855.15 842
5855.87 803
5856.59 821
5857.31 849
5858.03 843
5858.76 838
5859.48 801
5860.20 835
5860.92 752
5861.65 800
5862.37 778
5863.09 776
5863.81 781
5864.54 920
5865.26 813
5865.98 854
5866.70 807
5867.43 840
5868.15 773
5868.87 786
5869.60 806
5870.32 813
5871.04 806
5871.76 754
5872.49 797
5873.21 822
5873.93 869
5874.66 802
5875.38 853
5876.10 908
5876.83 873
5877.55 837
5878.27 840
5879.00 795
5879.72 911
5880.44 892
5881.17 909
5881.89 916
5882.61 1028
5883.34 1044
5884.06 952
5884.79 941
5885.51 965
5886.23 1025
5886.96 989
5887.68 943
5888.41 911
5889.13 871
5889.85 810
5890.58 849
5891.30 891
5892.03 828
5892.75 837
5893.47 813
5894.20 786
5894.92 793
5895.65 705
5896.37 696
5897.10 832
5897.82 817
5898.55 808
5899.27 858
5900.00 849
5900.72 805
5901.44 751
5902.17 828
5902.89 888
5903.62 827
5904.34 883
5905.07 875
5905.79 805
5906.52 830
5907.25 785
5907.97 853
5908.70 837
5909.42 854
5910.15 934
5910.87 883
5911.60 833
5912.32 838
5913.05 767
5913.77 781
5914.50 838
5915.22 863
5915.95 894
5916.68 824
5917.40 840
5918.13 930
5918.85 886
5919.58 872
5920.31 916
5921.03 946
5921.76 972
5922.48 894
5923.21 987
5923.94 918
5924.66 918
5925.39 958
5926.12 875
5926.84 890
5927.57 928
5928.29 934
5929.02 888
5929.75 858
5930.47 929
5931.20 915
5931.93 884
5932.65 894
5933.38 894
5934.11 907
5934.83 884
5935.56 986
5936.29 1005
5937.02 976
5937.74 1048
5938.47 1055
5939.20 1021
5939.92 1008
5940.65 1071
5941.38 1099
5942.11 1075
5942.83 1023
5943.56 1061
5944.29 1132
5945.02 1115
5945.74 1201
5946.47 1165
5947.20 1111
5947.93 1175
5948.65 1213
5949.38 1237
5950.11 1183
5950.84 1288
5951.57 1296
5952.29 1530
5953.02 1517
5953.75 1528
5954.48 1633
5955.21 1534
5955.93 1620
5956.66 1420
5957.39 1598
5958.12 1623
5958.85 1516
5959.58 1405
5960.30 1532
5961.03 1606
5961.76 1480
5962.49 1365
5963.22 1482
5963.95 1613
5964.68 1697
5965.40 1817
5966.13 1864
5966.86 2045
5967.59 2200
5968.32 2299
5969.05 2429
5969.78 2286
5970.51 2190
5971.24 2066
5971.96 2064
5972.69 1857
5973.42 1840
5974.15 1743
5974.88 1681
5975.61 1675
5976.34 1678
5977.07 1691
5977.80 1720
5978.53 1779
5979.26 1847
5979.99 1870
5980.72 1911
5981.45 2032
5982.18 2023
5982.91 2045
5983.64 2012
5984.37 2065
5985.10 2062
5985.83 1947
5986.56 2171
5987.29 2039
5988.02 2045
5988.75 1937
5989.48 1942
5990.21 1966
5990.94 2007
5991.67 2007
5992.40 2117
5993.13 2171
5993.86 2102
5994.59 1998
5995.32 2057
5996.05 2124
5996.78 2202
5997.51 2214
5998.24 2169
5998.97 2181
5999.71 2193
6000.44 2236
6001.17 2142
6001.90 2004
6002.63 2053
6003.36 2076
6004.09 2112
6004.82 2122
6005.55 2071
6006.28 2003
6007.02 2130
6007.75 2291
6008.48 2440
6009.21 2632
6009.94 2850
6010.67 3497
6011.40 4018
6012.14 4523
6012.87 4910
6013.60 5371
6014.33 5616
6015.06 5905
6015.80 6116
6016.53 6123
6017.26 5673
6017.99 5196
6018.72 4760
6019.45 4262
6020.19 3799
6020.92 3258
6021.65 2948
6022.38 2636
6023.12 2291
6023.85 2224
6024.58 2029
6025.31 1879
6026.05 1845
6026.78 1769
6027.51 1844
6028.24 1758
6028.98 1729
6029.71 1683
6030.44 1646
6031.17 1592
6031.91 1544
6032.64 1588
6033.37 1626
6034.11 1517
6034.84 1533
6035.57 1601
6036.30 1539
6037.04 1620
6037.77 1472
6038.50 1668
6039.24 1693
6039.97 1608
6040.70 1664
6041.44 1634
6042.17 1674
6042.90 1776
6043.64 1745
6044.37 1848
6045.10 1925
6045.84 1859
6046.57 1829
6047.31 1822
6048.04 1818
6048.77 1890
6049.51 1944
6050.24 2103
6050.98 2232
6051.71 2257
6052.44 2448
6053.18 2285
6053.91 2335
6054.65 2409
6055.38 2460
6056.11 2497
6056.85 2279
6057.58 2145
6058.32 2149
6059.05 2060
6059.79 1892
6060.52 1875
6061.26 1775
6061.99 1796
6062.72 1805
6063.46 1766
6064.19 1784
6064.93 1775
6065.66 1751
6066.40 1806
6067.13 1742
6067.87 1807
6068.60 1787
6069.34 1779
6070.07 1839
6070.81 1694
6071.54 1711
6072.28 1628
6073.01 1623
6073.75 1609
6074.49 1656
6075.22 1591
6075.96 1569
6076.69 1484
6077.43 1459
6078.16 1498
6078.90 1558
6079.63 1449
6080.37 1350
6081.11 1434
6081.84 1380
6082.58 1397
6083.31 1443
6084.05 1472
6084.79 1394
6085.52 1322
6086.26 1387
6086.99 1407
6087.73 1368
6088.47 1367
6089.20 1365
6089.94 1383
6090.68 1516
6091.41 1447
6092.15 1416
6092.89 1430
6093.62 1386
6094.36 1465
6095.09 1398
6095.83 1432
6096.57 1388
6097.31 1373
6098.04 1382
6098.78 1321
6099.52 1364
6100.25 1335
6100.99 1337
6101.73 1330
6102.46 1207
6103.20 1173
6103.94 1207
6104.68 1295
6105.41 1292
6106.15 1232
6106.89 1301
6107.62 1195
6108.36 1229
6109.10 1300
6109.84 1187
6110.57 1243
6111.31 1229
6112.05 1218
6112.79 1246
6113.53 1291
6114.26 1277
6115.00 1301
6115.74 1291
6116.48 1296
6117.21 1256
6117.95 1267
6118.69 1337
6119.43 1378
6120.17 1399
6120.91 1389
6121.64 1261
6122.38 1318
6123.12 1235
6123.86 1383
6124.60 1385
6125.34 1298
6126.07 1434
6126.81 1417
6127.55 1350
6128.29 1328
6129.03 1452
6129.77 1373
6130.51 1463
6131.25 1520
6131.98 1464
6132.72 1412
6133.46 1424
6134.20 1499
6134.94 1458
6135.68 1517
6136.42 1452
6137.16 1422
6137.90 1393
6138.64 1495
6139.38 1591
6140.11 1425
6140.85 1460
6141.59 1458
6142.33 1416
6143.07 1418
6143.81 1458
6144.55 1486
6145.29 1405
6146.03 1344
6146.77 1459
6147.51 1401
6148.25 1392
6148.99 1352
6149.73 1434
6150.47 1405
6151.21 1473
6151.95 1488
6152.69 1545
6153.43 1475
6154.17 1508
6154.91 1611
6155.65 1637
6156.39 1563
6157.13 1470
6157.87 1517
6158.61 1551
6159.35 1559
6160.09 1500
6160.83 1580
6161.58 1622
6162.32 1654
6163.06 1747
6163.80 1846
6164.54 1759
6165.28 1782
6166.02 1871
6166.76 2040
6167.50 2179
6168.24 2270
6168.98 2206
6169.73 2243
6170.47 2267
6171.21 2195
6171.95 2229
6172.69 2160
6173.43 2119
6174.17 2040
6174.92 2065
6175.66 2057
6176.40 2010
6177.14 1917
6177.88 2022
6178.62 1829
6179.36 1905
6180.11 1947
6180.85 1957
6181.59 1935
6182.33 2149
6183.07 2179
6183.82 2012
6184.56 2084
6185.30 2143
6186.04 2197
6186.78 2062
6187.53 2176
6188.27 2196
6189.01 2239
6189.75 2161
6190.50 2231
6191.24 2295
6191.98 2331
6192.72 2490
6193.47 2636
6194.21 2633
6194.95 2666
6195.69 2704
6196.44 2740
6197.18 2764
6197.92 2625
6198.67 2753
6199.41 2756
6200.15 2695
6200.89 2791
6201.64 2771
6202.38 2720
6203.12 2904
6203.87 3103
6204.61 3228
6205.35 3601
6206.10 4266
6206.84 5317
6207.58 6542
6208.33 8052
6209.07 9826
6209.81 11364
6210.56 12703
6211.30 13381
6212.05 13826
6212.79 13552
6213.53 12400
6214.28 10992
6215.02 9783
6215.76 7861
6216.51 6646
6217.25 5610
6218.00 4644
6218.74 4004
6219.48 3507
6220.23 3173
6220.97 3059
6221.72 2800
6222.46 2877
6223.21 2857
6223.95 3004
6224.69 3000
6225.44 3141
6226.18 3109
6226.93 3366
6227.67 3336
6228.42 3139
6229.16 2931
6229.91 2706
6230.65 2692
6231.40 2320
6232.14 2145
6232.89 1990
6233.63 1874
6234.38 1797
6235.12 1872
6235.87 1928
6236.61 1901
6237.36 1844
6238.10 1922
6238.85 1982
6239.59 2025
6240.34 2117
6241.08 2030
6241.83 2074
6242.58 2013
6243.32 1993
6244.07 1965
6244.81 2181
6245.56 2220
6246.30 2390
6247.05 2655
6247.80 2858
6248.54 2974
6249.29 3230
6250.03 3286
6250.78 3267
6251.52 3441
6252.27 3456
6253.02 3104
6253.76 2754
6254.51 2430
6255.26 2331
6256.00 2246
6256.75 2026
6257.49 2095
6258.24 2103
6258.99 2082
6259.73 2128
6260.48 2144
6261.23 1976
6261.97 2072
6262.72 2050
6263.47 1993
6264.21 2082
6264.96 2134
6265.71 1970
6266.46 1884
6267.20 2030
6267.95 1971
6268.70 1855
6269.44 1856
6270.19 1986
6270.94 1987
6271.69 1928
6272.43 1947
6273.18 2054
6273.93 1978
6274.67 1921
6275.42 1888
6276.17 2005
6276.92 2040
6277.67 2046
6278.41 2084
6279.16 2029
6279.91 2035
6280.66 2021
6281.40 1975
6282.15 1883
6282.90 1967
6283.65 2021
6284.40 1904
6285.14 1892
6285.89 1835
6286.64 1835
6287.39 1961
6288.14 1945
6288.88 1880
6289.63 1914
6290.38 1917
6291.13 1860
6291.88 1815
6292.63 1707
6293.38 1689
6294.12 1632
6294.87 1643
6295.62 1638
6296.37 1526
6297.12 1437
6297.87 1661
6298.62 1607
6299.37 1487
6300.11 1522
6300.86 1580
6301.61 1554
6302.36 1536
6303.11 1451
6303.86 1541
6304.61 1463
6305.36 1494
6306.11 1423
6306.86 1447
6307.61 1580
6308.36 1663
6309.11 1444
6309.86 1464
6310.60 1437
6311.35 1494
6312.10 1439
6312.85 1543
6313.60 1566
6314.35 1582
6315.10 1479
6315.85 1558
6316.60 1535
6317.35 1648
6318.10 1635
6318.85 1627
6319.60 1516
6320.35 1593
6321.10 1635
6321.85 1660
6322.60 1459
6323.35 1421
6324.10 1509
6324.86 1463
6325.61 1339
6326.36 1271
6327.11 1212
6327.86 1226
6328.61 1229
6329.36 1302
6330.11 1344
6330.86 1237
6331.61 1234
6332.36 1339
6333.11 1258
6333.86 1275
6334.62 1242
6335.37 1207
6336.12 1284
6336.87 1248
6337.62 1162
6338.37 1147
6339.12 1182
6339.87 1158
6340.62 1184
6341.38 1134
6342.13 1195
6342.88 1238
6343.63 1099
6344.38 1054
6345.13 1086
6345.89 1274
6346.64 1201
6347.39 1221
6348.14 1336
6348.89 1245
6349.64 1294
6350.40 1335
6351.15 1291
6351.90 1361
6352.65 1335
6353.40 1263
6354.16 1405
6354.91 1476
6355.66 1428
6356.41 1514
6357.17 1454
6357.92 1461
6358.67 1400
6359.42 1350
6360.18 1355
6360.93 1233
6361.68 1284
6362.43 1372
6363.19 1381
6363.94 1203
6364.69 1269
6365.45 1241
6366.20 1388
6366.95 1216
6367.70 1284
6368.46 1360
6369.21 1241
6369.96 1207
6370.72 1229
6371.47 1279
6372.22 1276
6372.98 1249
6373.73 1280
6374.48 1279
6375.24 1250
6375.99 1151
6376.74 1137
6377.50 1159
6378.25 1212
6379.00 1143
6379.76 1250
6380.51 1230
6381.27 1212
6382.02 1176
6382.77 1185
6383.53 1242
6384.28 1167
6385.03 1097
6385.79 1111
6386.54 1159
6387.30 1129
6388.05 1102
6388.81 1185
6389.56 1140
6390.31 1116
6391.07 1152
6391.82 1093
6392.58 1085
6393.33 1064
6394.09 1104
6394.84 1166
6395.60 1117
6396.35 1057
6397.10 1151
6397.86 1110
6398.61 1110
6399.37 1053
6400.12 1081
6400.88 976
6401.63 1062
6402.39 1078
6403.14 1038
6403.90 1065
6404.65 1134
6405.41 1178
6406.16 1089
6406.92 1073
6407.68 1089
6408.43 1226
6409.19 1236
6409.94 1203
6410.70 1151
6411.45 1201
6412.21 1234
6412.96 1182
6413.72 1144
6414.48 1089
6415.23 1092
6415.99 1083
6416.74 1085
6417.50 1046
6418.26 1084
6419.01 1053
6419.77 1150
6420.52 1109
6421.28 1006
6422.04 992
6422.79 1020
6423.55 1024
6424.30 1049
6425.06 1012
6425.82 968
6426.57 962
6427.33 1064
6428.09 991
6428.84 974
6429.60 1063
6430.36 1082
6431.11 988
6431.87 964
6432.63 1035
6433.38 1047
6434.14 1045
6434.90 959
6435.65 1046
6436.41 1111
6437.17 1029
6437.93 977
6438.68 1025
6439.44 1063
6440.20 1036
6440.95 1104
6441.71 1065
6442.47 1002
6443.23 1058
6443.98 1123
6444.74 1030
6445.50 1046
6446.26 1056
6447.01 999
6447.77 1076
6448.53 972
6449.29 980
6450.05 1128
6450.80 1027
6451.56 1046
6452.32 1071
6453.08 996
6453.84 1022
6454.59 1070
6455.35 964
6456.11 1006
6456.87 1164
6457.63 1108
6458.39 1162
6459.14 1106
6459.90 1129
6460.66 1130
6461.42 1158
6462.18 1197
6462.94 1205
6463.69 1228
6464.45 1183
6465.21 1140
6465.97 1149
6466.73 1180
6467.49 1149
6468.25 1168
6469.01 1174
6469.77 1230
6470.52 1192
6471.28 1150
6472.04 1118
6472.80 1190
6473.56 1237
6474.32 1210
6475.08 1238
6475.84 1231
6476.60 1231
6477.36 1228
6478.12 1164
6478.88 1215
6479.64 1208
6480.40 1234
6481.16 1258
6481.92 1260
6482.68 1315
6483.44 1304
6484.20 1312
6484.96 1345
6485.72 1376
6486.48 1393
6487.24 1437
6488.00 1428
6488.76 1399
6489.52 1472
6490.28 1516
6491.04 1509
6491.80 1487
6492.56 1586
6493.32 1607
6494.08 1645
6494.84 1685
6495.60 1769
6496.36 1761
6497.12 1796
6497.88 1806
6498.64 1928
6499.40 1772
6500.16 1859
6500.92 1764
6501.68 1668
6502.45 1691
6503.21 1694
6503.97 1740
6504.73 1723
6505.49 1759
6506.25 1872
6507.01 2014
6507.77 1969
6508.53 1918
6509.30 1957
6510.06 2142
6510.82 2158
6511.58 2160
6512.34 2227
6513.10 2236
6513.86 2186
6514.63 2146
6515.39 2154
6516.15 2094
6516.91 2022
6517.67 2133
6518.43 2181
6519.20 2360
6519.96 2330
6520.72 2273
6521.48 2327
6522.24 2429
6523.01 2498
6523.77 2741
6524.53 2946
6525.29 3048
6526.06 3164
6526.82 3398
6527.58 3727
6528.34 3883
6529.11 4012
6529.87 4275
6530.63 4193
6531.39 4215
6532.16 4098
6532.92 4442
6533.68 4548
6534.44 4786
6535.21 5553
6535.97 6667
6536.73 7840
6537.50 8689
6538.26 9295
6539.02 9874
6539.78 9621
6540.55 8852
6541.31 8060
6542.07 7056
6542.84 6029
6543.60 4897
6544.36 4029
6545.13 3408
6545.89 3052
6546.65 2744
6547.42 2493
6548.18 2297
6548.95 2136
6549.71 2000
6550.47 1986
6551.24 1926
6552.00 1927
6552.76 1880
6553.53 1844
6554.29 1905
6555.06 1909
6555.82 1763
6556.58 1786
6557.35 1795
6558.11 1764
6558.88 1772
6559.64 1816
6560.41 1746
6561.17 1712
6561.93 1794
6562.70 1867
6563.46 1872
6564.23 1991
6564.99 2039
6565.76 2155
6566.52 2148
6567.29 2078
6568.05 2049
6568.82 2011
6569.58 2144
6570.35 2021
6571.11 2187
6571.88 2037
6572.64 2081
6573.41 2138
6574.17 2274
6574.94 2356
6575.70 2480
6576.47 2519
6577.23 2449
6578.00 2465
6578.76 2581
6579.53 2533
6580.29 2646
6581.06 2529
6581.82 2601
6582.59 2494
6583.36 2452
6584.12 2484
6584.89 2310
6585.65 2322
6586.42 2214
6587.18 2265
6587.95 2219
6588.72 2102
6589.48 2131
6590.25 2264
6591.01 2334
6591.78 2458
6592.55 2545
6593.31 2706
6594.08 2967
6594.85 3167
6595.61 3361
6596.38 3518
6597.15 3607
6597.91 3608
6598.68 3488
6599.45 3269
6600.21 3080
6600.98 2853
6601.75 2703
6602.51 2445
6603.28 2318
6604.05 2140
6604.81 2064
6605.58 2032
6606.35 1995
6607.11 1948
6607.88 1914
6608.65 1948
6609.41 1846
6610.18 2035
6610.95 1864
6611.72 1834
6612.48 1801
6613.25 1798
6614.02 1820
6614.79 1740
6615.55 1668
6616.32 1867
6617.09 1715
6617.86 1741
6618.62 1809
6619.39 1756
6620.16 1707
6620.93 1693
6621.70 1709
6622.46 1761
6623.23 1733
6624.00 1640
6624.77 1637
6625.54 1607
6626.30 1620
6627.07 1544
6627.84 1582
6628.61 1613
6629.38 1566
6630.15 1568
6630.91 1617
6631.68 1652
6632.45 1759
6633.22 1811
6633.99 1948
6634.76 2073
6635.53 2201
6636.29 2204
6637.06 2151
6637.83 2239
6638.60 2116
6639.37 1933
6640.14 1937
6640.91 1884
6641.68 1702
6642.45 1640
6643.21 1609
6643.98 1478
6644.75 1469
6645.52 1558
6646.29 1526
6647.06 1489
6647.83 1545
6648.60 1502
6649.37 1580
6650.14 1539
6650.91 1559
6651.68 1590
6652.45 1560
6653.22 1611
6653.99 1564
6654.76 1535
6655.53 1459
6656.30 1477
6657.07 1517
6657.84 1428
6658.61 1467
6659.38 1529
6660.15 1539
6660.92 1530
6661.69 1440
6662.46 1393
6663.23 1411
6664.00 1373
6664.77 1408
6665.54 1523
6666.31 1470
6667.08 1385
6667.85 1480
6668.62 1436
6669.39 1365
6670.16 1347
6670.93 1444
6671.70 1510
6672.47 1491
6673.25 1447
6674.02 1448
6674.79 1477
6675.56 1478
6676.33 1458
6677.10 1384
6677.87 1320
6678.64 1362
6679.41 1419
6680.19 1341
6680.96 1383
6681.73 1430
6682.50 1503
6683.27 1547
6684.04 1651
6684.81 1740
6685.59 1813
6686.36 1789
6687.13 1704
6687.90 1825
6688.67 1742
6689.44 1671
6690.22 1573
6690.99 1497
6691.76 1442
6692.53 1444
6693.30 1388
6694.08 1312
6694.85 1435
6695.62 1299
6696.39 1360
6697.16 1371
6697.94 1323
6698.71 1336
6699.48 1326
6700.25 1217
6701.03 1248
6701.80 1270
6702.57 1291
6703.34 1305
6704.12 1323
6704.89 1354
6705.66 1355
6706.44 1300
6707.21 1341
6707.98 1306
6708.75 1394
6709.53 1342
6710.30 1276
6711.07 1334
6711.85 1298
6712.62 1278
6713.39 1305
6714.17 1296
6714.94 1268
6715.71 1212
6716.49 1210
6717.26 1332
6718.03 1295
6718.81 1279
6719.58 1092
6720.35 1136
6721.13 1162
6721.90 1149
6722.67 1186
6723.45 1204
6724.22 1207
6725.00 1200
6725.77 1208
6726.54 1180
6727.32 1202
6728.09 1180
6728.87 1184
6729.64 1199
6730.41 1164
6731.19 1221
6731.96 1227
6732.74 1242
6733.51 1268
6734.29 1327
6735.06 1300
6735.83 1211
6736.61 1346
6737.38 1244
6738.16 1181
6738.93 1174
6739.71 1210
6740.48 1270
6741.26 1282
6742.03 1372
6742.81 1286
6743.58 1272
6744.36 1278
6745.13 1274
6745.91 1326
6746.68 1305
6747.46 1295
6748.23 1376
6749.01 1355
6749.78 1417
6750.56 1596
6751.33 1581
6752.11 1686
6752.89 1878
6753.66 1806
6754.44 1818
6755.21 1840
6755.99 1769
6756.76 1715
6757.54 1567
6758.31 1537
6759.09 1467
6759.87 1384
6760.64 1288
6761.42 1215
6762.19 1213
6762.97 1306
6763.75 1253
6764.52 1251
6765.30 1283
6766.07 1286
6766.85 1274
6767.63 1207
6768.40 1205
6769.18 1285
6769.96 1342
6770.73 1187
6771.51 1267
6772.29 1272
6773.06 1211
6773.84 1224
6774.62 1189
6775.39 1290
6776.17 1225
6776.95 1298
6777.72 1203
6778.50 1237
6779.28 1315
6780.05 1242
6780.83 1193
6781.61 1260
6782.39 1194
6783.16 1238
6783.94 1240
6784.72 1284
6785.50 1166
6786.27 1114
6787.05 1128
6787.83 1089
6788.61 1161
6789.38 1174
6790.16 1171
6790.94 1140
6791.72 1072
6792.49 1156
6793.27 1115
6794.05 1054
6794.83 1110
6795.60 1151
6796.38 1046
6797.16 1143
6797.94 1050
6798.72 1132
6799.50 1152
6800.27 1083
6801.05 1018
6801.83 1091
6802.61 1095
6803.39 1198
6804.17 1198
6804.94 1186
6805.72 1199
6806.50 1218
6807.28 1154
6808.06 1205
6808.84 1231
6809.62 1212
6810.39 1129
6811.17 1093
6811.95 1118
6812.73 1107
6813.51 1169
6814.29 1127
6815.07 1121
6815.85 1127
6816.63 1204
6817.41 1143
6818.18 1122
6818.96 1115
6819.74 1071
6820.52 1081
6821.30 1067
6822.08 1100
6822.86 1089
6823.64 1061
6824.42 1072
6825.20 1173
6825.98 1173
6826.76 1023
6827.54 1097
6828.32 1169
6829.10 1081
6829.88 1040
6830.66 1172
6831.44 1078
6832.22 1104
6833.00 1151
6833.78 1070
6834.56 1112
6835.34 1061
6836.12 1059
6836.90 1069
6837.68 1062
6838.46 992
6839.24 974
6840.02 1050
6840.80 1094
6841.58 1103
6842.36 1104
6843.14 986
6843.92 1072
6844.70 1115
6845.49 1025
6846.27 1006
6847.05 1078
6847.83 1177
6848.61 1313
6849.39 1403
6850.17 1632
6850.95 1750
6851.73 1965
6852.51 2238
6853.30 2221
6854.08 2301
6854.86 2262
6855.64 1974
6856.42 1953
6857.20 1758
6857.98 1514
6858.77 1478
6859.55 1406
6860.33 1346
6861.11 1120
6861.89 1200
6862.67 1251
6863.46 1163
6864.24 1160
6865.02 1256
6865.80 1260
6866.58 1213
6867.37 1247
6868.15 1311
6868.93 1372
6869.71 1417
6870.49 1379
6871.28 1357
6872.06 1298
6872.84 1334
6873.62 1205
6874.41 1230
6875.19 1277
6875.97 1182
6876.75 1184
6877.54 1303
6878.32 1319
6879.10 1305
6879.88 1336
6880.67 1287
6881.45 1355
6882.23 1373
6883.02 1472
6883.80 1453
6884.58 1454
6885.36 1583
6886.15 1548
6886.93 1779
6887.71 1928
6888.50 2053
6889.28 2258
6890.06 2464
6890.85 2286
6891.63 2163
6892.41 2111
6893.20 1964
6893.98 1745
6894.76 1708
6895.55 1616
6896.33 1657
6897.12 1512
6897.90 1429
6898.68 1429
6899.47 1582
6900.25 1540
6901.04 1412
6901.82 1598
6902.60 1484
6903.39 1481
6904.17 1531
6904.96 1545
6905.74 1474
6906.52 1531
6907.31 1465
6908.09 1434
6908.88 1474
6909.66 1468
6910.45 1427
6911.23 1482
6912.02 1429
6912.80 1367
6913.58 1289
6914.37 1267
6915.15 1299
6915.94 1211
6916.72 1360
6917.51 1325
6918.29 1296
6919.08 1298
6919.86 1263
6920.65 1311
6921.43 1252
6922.22 1392
6923.00 1262
6923.79 1385
6924.57 1313
6925.36 1314
6926.15 1238
6926.93 1337
6927.72 1277
6928.50 1308
6929.29 1412
6930.07 1508
6930.86 1481
6931.64 1451
6932.43 1488
6933.22 1536
6934.00 1585
6934.79 1606
6935.57 1627
6936.36 1569
6937.15 1548
6937.93 1457
6938.72 1459
6939.50 1507
6940.29 1558
6941.08 1536
6941.86 1619
6942.65 1622
6943.44 1682
6944.22 1808
6945.01 1782
6945.79 1811
6946.58 1855
6947.37 1782
6948.15 1846
6948.94 1917
6949.73 1790
6950.51 1995
6951.30 1890
6952.09 1869
6952.88 1843
6953.66 1818
6954.45 1764
6955.24 1939
6956.02 1881
6956.81 1875
6957.60 1956
6958.38 2049
6959.17 2026
6959.96 2092
6960.75 2021
6961.53 1919
6962.32 2026
6963.11 1957
6963.90 2022
6964.68 2068
6965.47 1869
6966.26 1956
6967.05 2068
6967.83 2004
6968.62 2027
6969.41 2050
6970.20 2155
6970.99 2130
6971.77 2124
6972.56 2215
6973.35 2371
6974.14 2332
6974.93 2330
6975.71 2207
6976.50 2370
6977.29 2404
6978.08 2452
6978.87 2453
6979.66 2493
6980.44 2624
6981.23 2750
6982.02 3029
6982.81 3341
6983.60 3807
6984.39 4262
6985.18 4905
6985.97 5791
6986.75 6665
6987.54 7146
6988.33 7504
6989.12 7532
6989.91 7106
6990.70 6343
6991.49 5705
6992.28 5022
6993.07 4336
6993.86 3806
6994.64 3406
6995.43 3267
6996.22 3222
6997.01 3389
6997.80 3813
6998.59 4434
6999.38 5162
7000.17 6017
7000.96 6634
7001.75 7402
7002.54 7743
7003.33 7727
7004.12 7343
7004.91 6472
7005.70 5620
7006.49 4925
7007.28 4097
7008.07 3550
7008.86 3140
7009.65 2850
7010.44 2631
7011.23 2514
7012.02 2428
7012.81 2359
7013.60 2445
7014.39 2628
7015.18 2632
7015.97 2652
7016.76 2547
7017.55 2619
7018.34 2579
7019.13 2198
7019.93 2199
7020.72 2149
7021.51 2109
7022.30 2049
7023.09 1990
7023.88 2017
7024.67 2152
7025.46 2177
7026.25 2147
7027.04 2119
7027.83 2161
7028.63 2136
7029.42 2107
7030.21 2056
7031.00 2016
7031.79 2031
7032.58 1971
7033.37 1865
7034.17 1756
7034.96 1754
7035.75 1796
7036.54 1826
7037.33 1883
7038.12 1899
7038.92 1821
7039.71 1963
7040.50 1971
7041.29 1990
7042.08 1906
7042.87 1928
7043.67 1941
7044.46 1844
7045.25 1721
7046.04 1683
7046.84 1834
7047.63 1805
7048.42 1757
7049.21 1839
7050.00 2047
7050.80 2100
7051.59 2249
7052.38 2302
7053.17 2331
7053.97 2213
7054.76 2211
7055.55 1928
7056.35 1754
7057.14 1730
7057.93 1749
7058.72 1650
7059.52 1648
7060.31 1630
7061.10 1615
7061.90 1592
7062.69 1643
7063.48 1658
7064.28 1700
7065.07 1676
7065.86 1651
7066.66 1626
7067.45 1599
7068.24 1525
7069.04 1643
7069.83 1617
7070.62 1566
7071.42 1542
7072.21 1503
7073.00 1512
7073.80 1503
7074.59 1486
7075.39 1512
7076.18 1643
7076.97 1581
7077.77 1500
7078.56 1414
7079.35 1426
7080.15 1435
7080.94 1415
7081.74 1435
7082.53 1509
7083.33 1450
7084.12 1367
7084.91 1365
7085.71 1339
7086.50 1364
7087.30 1497
7088.09 1429
7088.89 1356
7089.68 1463
7090.48 1390
7091.27 1360
7092.07 1382
7092.86 1370
7093.66 1302
7094.45 1269
7095.25 1235
7096.04 1393
7096.84 1328
7097.63 1225
7098.43 1272
7099.22 1240
7100.02 1180
7100.81 1200
7101.61 1114
7102.40 1188
7103.20 1161
7103.99 1158
7104.79 1162
7105.58 1133
7106.38 1127
7107.17 1074
7107.97 1048
7108.77 1031
7109.56 1108
7110.36 1102
7111.15 1037
7111.95 1081
7112.75 1033
7113.54 1034
7114.34 975
7115.13 1000
7115.93 1097
7116.73 1057
7117.52 1039
7118.32 1053
7119.11 1074
7119.91 1102
7120.71 1098
7121.50 1064
7122.30 991
7123.10 1051
7123.89 1044
7124.69 1099
7125.49 975
7126.28 1045
7127.08 1009
7127.88 954
7128.67 1047
7129.47 1036
7130.27 993
7131.06 1034
7131.86 1105
7132.66 1012
7133.45 1070
7134.25 1018
7135.05 908
7135.85 947
7136.64 1027
7137.44 989
7138.24 920
7139.04 966
7139.83 963
7140.63 934
7141.43 947
7142.23 940
7143.02 979
7143.82 997
7144.62 1034
7145.42 1012
7146.21 982
7147.01 999
7147.81 925
7148.61 966
7149.41 948
7150.20 948
7151.00 999
7151.80 961
7152.60 978
7153.40 943
7154.19 874
7154.99 897
7155.79 906
7156.59 972
7157.39 1026
7158.19 967
7158.99 952
7159.78 915
7160.58 995
7161.38 1011
7162.18 916
7162.98 920
7163.78 856
7164.58 810
7165.37 830
7166.17 874
7166.97 822
7167.77 857
7168.57 895
7169.37 872
7170.17 815
7170.97 841
7171.77 813
7172.57 915
7173.37 913
7174.17 953
7174.96 993
7175.76 947
7176.56 840
7177.36 860
7178.16 814
7178.96 915
7179.76 898
7180.56 907
7181.36 890
7182.16 912
7182.96 985
7183.76 959
7184.56 929
7185.36 943
7186.16 935
7186.96 940
7187.76 913
7188.56 943
7189.36 943
7190.16 913
7190.96 881
7191.76 873
7192.56 845
7193.36 820
7194.16 801
7194.96 830
7195.76 789
7196.57 800
7197.37 823
7198.17 883
7198.97 886
7199.77 865
7200.57 782
7201.37 766
7202.17 852
7202.97 868
7203.77 879
7204.57 796
7205.38 833
7206.18 785
7206.98 814
7207.78 811
7208.58 836
7209.38 772
7210.18 752
7210.98 817
7211.79 832
7212.59 785
7213.39 879
7214.19 873
7214.99 764
7215.79 791
7216.60 756
7217.40 781
7218.20 858
7219.00 813
7219.80 819
7220.60 767
7221.41 791
7222.21 761
7223.01 877
7223.81 924
7224.62 873
7225.42 795
7226.22 805
7227.02 846
7227.82 814
7228.63 880
7229.43 878
7230.23 808
7231.03 813
7231.84 865
7232.64 832
7233.44 850
7234.24 843
7235.05 847
7235.85 821
7236.65 881
7237.46 949
7238.26 849
7239.06 818
7239.86 780
7240.67 849
7241.47 881
7242.27 862
7243.08 882
7243.88 904
7244.68 911
7245.49 853
7246.29 843
7247.09 908
7247.90 863
7248.70 823
7249.50 860
7250.31 877
7251.11 810
7251.92 810
7252.72 820
7253.52 816
7254.33 803
7255.13 824
7255.93 835
7256.74 796
7257.54 847
7258.35 868
7259.15 799
7259.95 853
7260.76 917
7261.56 902
7262.37 911
7263.17 834
7263.98 799
7264.78 817
7265.59 839
7266.39 870
7267.19 893
7268.00 875
7268.80 897
7269.61 926
7270.41 1006
7271.22 899
7272.02 862
7272.83 894
7273.63 903
7274.44 888
7275.24 916
7276.05 903
7276.85 999
7277.66 911
7278.46 987
7279.27 945
7280.07 962
7280.88 978
7281.68 1063
7282.49 1212
7283.29 1358
7284.10 1425
7284.91 1560
7285.71 1688
7286.52 1668
7287.32 1796
7288.13 1782
7288.93 1790
7289.74 1553
7290.55 1422
7291.35 1293
7292.16 1173
7292.96 1130
7293.77 1106
7294.58 1125
7295.38 1075
7296.19 1013
7296.99 1051
7297.80 1060
7298.61 1087
7299.41 1015
7300.22 1073
7301.03 1049
7301.83 1157
7302.64 1149
7303.44 1137
7304.25 1140
7305.06 1243
7305.86 1221
7306.67 1225
7307.48 1299
7308.28 1329
7309.09 1321
7309.90 1507
7310.71 1542
7311.51 1624
7312.32 1741
7313.13 1770
7313.93 1681
7314.74 1646
7315.55 1473
7316.36 1497
7317.16 1518
7317.97 1598
7318.78 1662
7319.59 1865
7320.39 1959
7321.20 2084
7322.01 2068
7322.82 2226
7323.62 2123
7324.43 2144
7325.24 1925
7326.05 1936
7326.85 1705
7327.66 1520
7328.47 1366
7329.28 1364
7330.09 1241
7330.89 1134
7331.70 1239
7332.51 1207
7333.32 1196
7334.13 1128
7334.93 1159
7335.74 1203
7336.55 1226
7337.36 1219
7338.17 1218
7338.98 1222
7339.79 1242
7340.59 1232
7341.40 1206
7342.21 1166
7343.02 1120
7343.83 1209
7344.64 1064
7345.45 1094
7346.26 1083
7347.06 1124
7347.87 1161
7348.68 1157
7349.49 1153
7350.30 1205
7351.11 1177
7351.92 1165
7352.73 1123
7353.54 1094
7354.35 1051
7355.16 1083
7355.97 1122
7356.78 1056
7357.59 1064
7358.39 1132
7359.20 1119
7360.01 1107
7360.82 1064
7361.63 1071
7362.44 1122
7363.25 1162
7364.06 1182
7364.87 1225
7365.68 1235
7366.49 1246
7367.30 1190
7368.11 1180
7368.92 1227
7369.73 1311
7370.54 1288
7371.35 1224
7372.16 1213
7372.97 1174
7373.79 1245
7374.60 1250
7375.41 1227
7376.22 1226
7377.03 1226
7377.84 1372
7378.65 1487
7379.46 1457
7380.27 1566
7381.08 1716
7381.89 1996
7382.70 1951
7383.51 1957
7384.33 2024
7385.14 2027
7385.95 1942
7386.76 1841
7387.57 1700
7388.38 1566
7389.19 1534
7390.00 1325
7390.81 1266
7391.63 1253
7392.44 1229
7393.25 1227
7394.06 1209
7394.87 1174
7395.68 1187
7396.50 1129
7397.31 1244
7398.12 1278
7398.93 1383
7399.74 1469
7400.55 1538
7401.37 1592
7402.18 1633
7402.99 1660
7403.80 1807
7404.62 1705
7405.43 1659
7406.24 1697
7407.05 1549
7407.86 1615
7408.68 1659
7409.49 1667
7410.30 1678
7411.11 1598
7411.93 1422
7412.74 1410
7413.55 1398
7414.36 1320
7415.18 1351
7415.99 1180
7416.80 1155
7417.62 1084
7418.43 1085
7419.24 1078
7420.05 1078
7420.87 1027
7421.68 933
7422.49 962
7423.31 993
7424.12 1001
7424.93 1001
7425.75 1041
7426.56 1044
7427.37 994
7428.19 975
7429.00 1017
7429.81 887
7430.63 916
7431.44 960
7432.25 928
7433.07 917
7433.88 917
7434.70 870
7435.51 922
7436.32 903
7437.14 905
7437.95 876
7438.76 894
7439.58 936
7440.39 929
7441.21 891
7442.02 853
7442.84 925
7443.65 919
7444.46 947
7445.28 980
7446.09 974
7446.91 897
7447.72 853
7448.54 892
7449.35 907
7450.17 901
7450.98 901
7451.80 861
7452.61 820
7453.42 825
7454.24 846
7455.05 918
7455.87 915
7456.68 867
7457.50 811
7458.31 911
7459.13 887
7459.94 867
7460.76 905
7461.58 850
7462.39 903
7463.21 940
7464.02 809
7464.84 880
7465.65 888
7466.47 832
7467.28 865
7468.10 907
7468.91 890
7469.73 828
7470.55 883
7471.36 907
7472.18 849
7472.99 869
7473.81 861
7474.63 916
7475.44 888
7476.26 928
7477.07 928
7477.89 842
7478.71 885
7479.52 893
7480.34 862
7481.15 832
7481.97 874
7482.79 828
7483.60 807
7484.42 852
7485.24 838
7486.05 823
7486.87 803
7487.69 820
7488.50 849
7489.32 782
7490.14 777
7490.95 813
7491.77 787
7492.59 784
7493.41 792
7494.22 744
7495.04 730
7495.86 704
7496.67 734
7497.49 730
7498.31 759
7499.13 649
7499.94 725
7500.76 799
7501.58 780
7502.40 739
7503.21 719
7504.03 676
7504.85 742
7505.67 721
7506.48 754
7507.30 746
7508.12 686
7508.94 723
7509.75 701
7510.57 732
7511.39 711
7512.21 763
7513.03 661
7513.84 650
7514.66 717
7515.48 750
7516.30 733
7517.12 664
7517.94 717
7518.75 753
7519.57 766
7520.39 711
7521.21 724
7522.03 671
7522.85 757
7523.67 719
7524.48 734
7525.30 736
7526.12 657
7526.94 727
7527.76 701
7528.58 715
7529.40 727
7530.22 731
7531.04 714
7531.85 723
7532.67 731
7533.49 719
7534.31 731
7535.13 716
7535.95 776
7536.77 783
7537.59 734
7538.41 774
7539.23 768
7540.05 674
7540.87 712
7541.69 710
7542.51 842
7543.33 758
7544.15 692
7544.97 769
7545.79 791
7546.61 748
7547.43 848
7548.25 734
7549.07 768
7549.89 753
7550.71 741
7551.53 784
7552.35 682
7553.17 697
7553.99 768
7554.81 728
7555.63 731
7556.45 762
7557.27 767
7558.09 714
7558.91 723
7559.73 796
7560.55 764
7561.37 770
7562.19 738
7563.01 738
7563.83 726
7564.66 768
7565.48 705
7566.30 649
7567.12 732
7567.94 763
7568.76 782
7569.58 695
7570.40 742
7571.22 732
7572.04 756
7572.87 738
7573.69 806
7574.51 702
7575.33 706
7576.15 775
7576.97 693
7577.80 660
7578.62 730
7579.44 788
7580.26 718
7581.08 730
7581.90 754
7582.73 796
7583.55 707
7584.37 859
7585.19 793
7586.01 745
7586.84 724
7587.66 788
7588.48 764
7589.30 778
7590.12 819
7590.95 861
7591.77 857
7592.59 812
7593.41 812
7594.24 801
7595.06 855
7595.88 826
7596.70 845
7597.53 746
7598.35 830
7599.17 828
7600.00 747
7600.82 797
7601.64 818
7602.46 935
7603.29 949
7604.11 951
7604.93 1048
7605.76 1071
7606.58 1007
7607.40 1005
7608.23 1046
7609.05 1112
7609.87 971
7610.70 1064
7611.52 1003
7612.34 947
7613.17 1010
7613.99 921
7614.81 885
7615.64 825
7616.46 880
7617.28 918
7618.11 995
7618.93 1063
7619.76 1130
7620.58 1164
7621.40 1183
7622.23 1002
7623.05 1005
7623.88 1010
7624.70 909
7625.52 937
7626.35 988
7627.17 975
7628.00 975
7628.82 932
7629.65 966
7630.47 1041
7631.30 1106
7632.12 1198
7632.94 1208
7633.77 1267
7634.59 1242
7635.42 1222
7636.24 1184
7637.07 1119
7637.89 1078
7638.72 868
7639.54 840
7640.37 890
7641.19 866
7642.02 754
7642.84 738
7643.67 744
7644.49 793
7645.32 733
7646.14 721
7646.97 790
7647.79 772
7648.62 711
7649.45 856
7650.27 817
7651.10 720
7651.92 764
7652.75 726
7653.57 701
7654.40 788
7655.23 733
7656.05 680
7656.88 746
7657.70 782
7658.53 746
7659.35 722
7660.18 772
7661.01 748
7661.83 818
7662.66 730
7663.49 678
7664.31 738
7665.14 799
7665.96 676
7666.79 688
7667.62 741
7668.44 703
7669.27 664
7670.10 694
7670.92 658
7671.75 718
7672.58 769
7673.40 728
7674.23 671
7675.06 693
7675.88 742
7676.71 679
7677.54 713
7678.37 691
7679.19 715
7680.02 644
7680.85 657
7681.67 713
7682.50 646
7683.33 735
7684.16 708
7684.98 755
7685.81 674
7686.64 730
7687.47 702
7688.29 652
7689.12 678
7689.95 743
7690.78 723
7691.60 646
7692.43 679
7693.26 673
7694.09 676
7694.92 683
7695.74 648
7696.57 681
7697.40 686
7698.23 701
7699.06 692
7699.88 715
7700.71 793
7701.54 786
7702.37 772
7703.20 751
7704.03 755
7704.85 683
7705.68 715
7706.51 673
7707.34 649
7708.17 708
7709.00 643
7709.83 709
7710.66 638
7711.48 663
7712.31 665
7713.14 674
7713.97 645
7714.80 716
7715.63 711
7716.46 730
7717.29 694
7718.12 671
7718.95 668
7719.77 684
7720.60 680
7721.43 705
7722.26 590
7723.09 583
7723.92 641
7724.75 642
7725.58 631
7726.41 580
7727.24 605
7728.07 605
7728.90 611
7729.73 662
7730.56 627
7731.39 565
7732.22 585
7733.05 637
7733.88 643
7734.71 645
7735.54 622
7736.37 625
7737.20 646
7738.03 640
7738.86 613
7739.69 603
7740.52 602
7741.35 602
7742.18 564
7743.01 589
7743.84 597
7744.67 609
7745.50 605
7746.34 685
7747.17 657
7748.00 665
7748.83 697
7749.66 658
7750.49 716
7751.32 697
7752.15 668
7752.98 681
7753.81 666
7754.65 696
7755.48 618
7756.31 634
7757.14 664
7757.97 585
7758.80 615
7759.63 606
7760.46 597
7761.30 660
7762.13 591
7762.96 618
7763.79 590
7764.62 670
7765.45 685
7766.29 626
7767.12 632
7767.95 656
7768.78 627
7769.61 590
7770.45 609
7771.28 652
7772.11 644
7772.94 682
7773.77 634
7774.61 579
7775.44 641
7776.27 716
7777.10 737
7777.94 651
7778.77 640
7779.60 587
7780.43 609
7781.27 589
7782.10 645
7782.93 638
7783.76 631
7784.60 642
7785.43 598
7786.26 647
7787.09 625
7787.93 583
7788.76 659
7789.59 665
7790.43 643
7791.26 634
7792.09 682
7792.93 633
7793.76 647
7794.59 639
7795.43 677
7796.26 623
7797.09 647
7797.93 631
7798.76 655
7799.59 703
7800.43 770
7801.26 726
7802.09 750
7802.93 736
7803.76 717
7804.60 710
7805.43 712
7806.26 677
7807.10 658
7807.93 711
7808.77 738
7809.60 750
7810.43 719
7811.27 722
7812.10 736
7812.94 768
7813.77 852
7814.61 828
7815.44 829
7816.27 893
7817.11 905
7817.94 981
7818.78 1009
7819.61 953
7820.45 926
7821.28 855
7822.12 840
7822.95 805
7823.79 897
7824.62 945
7825.46 814
7826.29 929
7827.13 952
7827.96 1006
7828.80 1005
7829.63 1032
7830.47 908
7831.30 904
7832.14 949
7832.97 980
7833.81 1000
7834.64 989
7835.48 923
7836.32 909
7837.15 1032
7837.99 946
7838.82 909
7839.66 843
7840.49 850
7841.33 869
7842.17 777
7843.00 851
7843.84 852
7844.67 915
7845.51 941
7846.35 867
7847.18 872
7848.02 859
7848.85 825
7849.69 838
7850.53 786
7851.36 827
7852.20 830
7853.04 765
7853.87 745
7854.71 737
7855.54 796
7856.38 816
7857.22 853
7858.05 834
7858.89 786
7859.73 865
7860.57 867
7861.40 892
7862.24 904
7863.08 836
7863.91 861
7864.75 798
7865.59 734
7866.42 702
7867.26 758
7868.10 724
7868.94 803
7869.77 875
7870.61 862
7871.45 893
7872.29 908
7873.12 952
7873.96 872
7874.80 819
7875.64 904
7876.47 914
7877.31 884
7878.15 1006
7878.99 1092
7879.82 1025
7880.66 1075
7881.50 997
7882.34 1041
7883.18 941
7884.01 900
7884.85 924
7885.69 927
7886.53 955
7887.37 914
7888.21 912
7889.04 991
7889.88 925
7890.72 944
7891.56 949
7892.40 981
7893.24 1021
7894.07 1047
7894.91 1000
7895.75 964
7896.59 945
7897.43 952
7898.27 932
7899.11 879
7899.95 853
7900.79 971
7901.62 982
7902.46 992
7903.30 1071
7904.14 966
7904.98 932
7905.82 908
7906.66 835
7907.50 876
7908.34 800
7909.18 778
7910.02 745
7910.86 745
7911.70 783
7912.54 745
7913.38 800
7914.22 779
7915.05 730
7915.89 827
7916.73 841
7917.57 803
7918.41 749
7919.25 819
7920.09 841
7920.93 815
7921.77 843
7922.61 816
7923.45 763
7924.29 765
7925.14 765
7925.98 720
7926.82 723
7927.66 695
7928.50 712
7929.34 730
7930.18 704
7931.02 673
7931.86 635
7932.70 711
7933.54 681
7934.38 691
7935.22 789
7936.06 740
7936.90 736
7937.74 719
7938.59 711
7939.43 755
7940.27 706
7941.11 783
7941.95 786
7942.79 731
7943.63 670
7944.47 725
7945.31 675
7946.16 736
7947.00 738
7947.84 690
7948.68 717
7949.52 710
7950.36 727
7951.21 780
7952.05 756
7952.89 797
7953.73 841
7954.57 845
7955.41 804
7956.26 792
7957.10 795
7957.94 909
7958.78 875
7959.62 844
7960.47 815
7961.31 736
7962.15 812
7962.99 775
7963.84 860
7964.68 838
7965.52 757
7966.36 868
7967.21 926
7968.05 969
7968.89 959
7969.73 929
7970.58 903
7971.42 834
7972.26 812
7973.10 783
7973.95 753
7974.79 815
7975.63 767
7976.48 749
7977.32 720
7978.16 741
7979.01 757
7979.85 707
7980.69 673
7981.53 686
7982.38 703
7983.22 754
7984.06 707
7984.91 686
7985.75 720
7986.60 743
7987.44 650
7988.28 695
7989.13 725
7989.97 676
7990.81 662
7991.66 687
7992.50 696
7993.35 624
7994.19 611
7995.03 653
7995.88 640
7996.72 635
7997.57 629
7998.41 619
7999.25 582
8000.10 537
8000.94 554
8001.79 615
8002.63 604
8003.48 558
8004.32 602
8005.16 633
8006.01 577
8006.85 635
8007.70 596
8008.54 611
8009.39 643
8010.23 578
8011.08 599
8011.92 626
8012.77 588
8013.61 563
8014.46 618
8015.30 622
8016.15 563
8016.99 561
8017.84 564
8018.68 587
8019.53 599
8020.37 589
8021.22 566
8022.06 544
8022.91 561
8023.75 536
8024.60 524
8025.45 531
8026.29 626
8027.14 611
8027.98 560
8028.83 557
8029.67 634
8030.52 588
8031.37 498
8032.21 520
8033.06 512
8033.90 555
8034.75 552
8035.60 539
8036.44 540
8037.29 522
8038.14 589
8038.98 548
8039.83 548
8040.67 533
8041.52 536
8042.37 564
8043.21 580
8044.06 525
8044.91 513
8045.75 532
8046.60 542
8047.45 553
8048.29 538
8049.14 522
8049.99 531
8050.83 560
8051.68 523
8052.53 606
8053.38 583
8054.22 506
8055.07 507
8055.92 521
8056.76 561
8057.61 574
8058.46 567
8059.31 586
8060.15 537
8061.00 531
8061.85 522
8062.70 539
8063.54 514
8064.39 506
8065.24 527
8066.09 516
8066.93 539
8067.78 568
8068.63 521
8069.48 553
8070.33 570
8071.17 611
8072.02 536
8072.87 466
8073.72 512
8074.57 496
8075.41 469
8076.26 496
8077.11 549
8077.96 555
8078.81 543
8079.66 539
8080.50 449
8081.35 526
8082.20 566
8083.05 488
8083.90 529
8084.75 541
8085.60 485
8086.45 530
8087.29 511
8088.14 487
8088.99 576
8089.84 526
8090.69 520
8091.54 506
8092.39 508
8093.24 487
8094.09 454
8094.94 485
8095.79 453
8096.63 452
8097.48 457
8098.33 479
8099.18 467
8100.03 486
8100.88 493
8101.73 493
8102.58 588
8103.43 565
8104.28 500
8105.13 495
8105.98 529
8106.83 531
8107.68 529
8108.53 512
8109.38 493
8110.23 467
8111.08 476
8111.93 466
8112.78 564
8113.63 568
8114.48 504
8115.33 526
8116.18 491
8117.03 485
8117.88 553
8118.73 464
8119.58 501
8120.43 544
8121.28 531
8122.14 487
8122.99 503
8123.84 521
8124.69 523
8125.54 486
8126.39 538
8127.24 544
8128.09 593
8128.94 552
8129.79 526
8130.64 600
8131.50 600
8132.35 569
8133.20 503
8134.05 501
8134.90 560
8135.75 618
8136.60 553
8137.46 576
8138.31 615
8139.16 610
8140.01 538
8140.86 527
8141.71 600
8142.57 646
8143.42 547
8144.27 560
8145.12 601
8145.97 625
8146.82 585
8147.68 547
8148.53 647
8149.38 598
8150.23 532
8151.09 601
8151.94 592
8152.79 626
8153.64 634
8154.49 672
8155.35 644
8156.20 708
8157.05 827
8157.90 765
8158.76 740
8159.61 702
8160.46 677
8161.32 623
8162.17 609
8163.02 634
8163.87 627
8164.73 610
8165.58 611
8166.43 617
8167.29 575
8168.14 596
8168.99 598
8169.84 609
8170.70 620
8171.55 567
8172.40 584
8173.26 545
8174.11 587
8174.96 523
8175.82 548
8176.67 541
8177.53 487
8178.38 524
8179.23 548
8180.09 562
8180.94 530
8181.79 552
8182.65 531
8183.50 537
8184.36 552
8185.21 554
8186.06 531
8186.92 507
8187.77 517
8188.63 531
8189.48 542
8190.33 521
8191.19 502
8192.04 460
8192.90 530
8193.75 465
8194.61 501
8195.46 498
8196.32 542
8197.17 522
8198.02 550
8198.88 512
8199.73 512
8200.59 513
8201.44 501
8202.30 511
8203.15 482
8204.01 488
8204.86 501
8205.72 517
8206.57 482
8207.43 477
8208.28 557
8209.14 517
8209.99 513
8210.85 483
8211.71 531
8212.56 517
8213.42 503
8214.27 533
8215.13 536
8215.98 497
8216.84 459
8217.69 509
8218.55 609
8219.41 584
8220.26 546
8221.12 548
8221.97 554
8222.83 515
8223.69 525
8224.54 534
8225.40 522
8226.25 552
8227.11 569
8227.97 575
8228.82 535
8229.68 486
8230.53 487
8231.39 564
8232.25 528
8233.10 471
8233.96 460
8234.82 528
8235.67 526
8236.53 546
8237.39 540
8238.24 511
8239.10 529
8239.96 484
8240.81 478
8241.67 542
8242.53 509
8243.39 458
8244.24 548
8245.10 531
8245.96 502
8246.81 465
8247.67 491
8248.53 544
8249.39 516
8250.24 490
8251.10 538
8251.96 537
8252.82 461
8253.67 494
8254.53 524
8255.39 589
8256.25 557
8257.10 558
8257.96 551
8258.82 503
8259.68 526
8260.54 523
8261.39 494
8262.25 487
8263.11 490
8263.97 478
8264.83 478
8265.68 435
8266.54 451
8267.40 508
8268.26 473
8269.12 459
8269.98 471
8270.83 516
8271.69 514
8272.55 468
8273.41 486
8274.27 469
8275.13 485
8275.99 477
8276.84 547
8277.70 501
8278.56 496
8279.42 519
8280.28 502
8281.14 509
8282.00 488
8282.86 491
8283.72 515
8284.58 519
8285.43 539
8286.29 525
8287.15 535
8288.01 596
8288.87 553
8289.73 504
8290.59 553
8291.45 581
8292.31 617
8293.17 594
8294.03 568
8294.89 563
8295.75 590
8296.61 594
8297.47 604
8298.33 597
8299.19 535
8300.05 576
8300.91 570
8301.77 622
8302.63 637
8303.49 619
8304.35 587
8305.21 596
8306.07 562
8306.93 533
8307.79 521
8308.65 571
8309.51 590
8310.37 549
8311.23 557
8312.09 547
8312.95 579
8313.81 616
8314.67 585
8315.53 552
8316.40 573
8317.26 566
8318.12 626
8318.98 618
8319.84 661
8320.70 653
8321.56 655
8322.42 583
8323.28 544
8324.15 573
8325.01 528
8325.87 496
8326.73 581
8327.59 523
8328.45 528
8329.31 527
8330.17 512
8331.04 506
8331.90 490
8332.76 482
8333.62 510
8334.48 589
8335.35 492
8336.21 555
8337.07 564
8337.93 598
8338.79 519
8339.65 485
8340.52 519
8341.38 545
8342.24 557
8343.10 508
8343.97 539
8344.83 586
8345.69 523
8346.55 540
8347.41 545
8348.28 537
8349.14 597
8350.00 582
8350.87 578
8351.73 538
8352.59 513
8353.45 614
8354.32 522
8355.18 535
8356.04 578
8356.90 548
8357.77 567
8358.63 505
8359.49 549
8360.36 587
8361.22 584
8362.08 524
8362.95 525
8363.81 563
8364.67 547
8365.54 552
8366.40 564
8367.26 553
8368.13 484
8368.99 544
8369.85 552
8370.72 553
8371.58 572
8372.44 553
8373.31 596
8374.17 590
8375.04 606
8375.90 601
8376.76 558
8377.63 552
8378.49 547
8379.36 576
8380.22 533
8381.08 545
8381.95 577
8382.81 591
8383.68 548
8384.54 538
8385.41 523
8386.27 578
8387.13 521
8388.00 613
8388.86 624
8389.73 554
8390.59 543
8391.46 568
8392.32 577
8393.19 578
8394.05 522
8394.92 542
8395.78 558
8396.65 572
8397.51 620
8398.38 578
8399.24 609
8400.11 617
8400.97 633
8401.84 652
8402.70 626
8403.57 568
8404.43 668
8405.30 720
8406.16 612
8407.03 614
8407.90 626
8408.76 572
8409.63 629
8410.49 645
8411.36 647
8412.22 586
8413.09 609
8413.96 650
8414.82 650
8415.69 621
8416.55 638
8417.42 695
8418.29 702
8419.15 637
8420.02 706
8420.88 662
8421.75 684
8422.62 768
8423.48 692
8424.35 749
8425.22 776
8426.08 774
8426.95 754
8427.82 753
8428.68 758
8429.55 786
8430.42 881
8431.28 811
8432.15 779
8433.02 768
8433.88 744
8434.75 852
8435.62 811
8436.48 796
8437.35 838
8438.22 890
8439.09 842
8439.95 911
8440.82 890
8441.69 942
8442.55 1026
8443.42 1049
8444.29 1057
8445.16 1092
8446.02 1099
8446.89 1095
8447.76 1091
8448.63 1096
8449.50 1154
8450.36 1081
8451.23 1119
8452.10 1120
8452.97 1156
8453.83 1176
8454.70 1229
8455.57 1208
8456.44 1285
8457.31 1335
8458.17 1355
8459.04 1312
8459.91 1456
8460.78 1394
8461.65 1414
8462.52 1445
8463.38 1331
8464.25 1288
8465.12 1247
8465.99 1371
8466.86 1358
8467.73 1625
8468.60 1828
8469.46 2264
8470.33 2881
8471.20 3589
8472.07 4050
8472.94 4319
8473.81 4280
8474.68 3911
8475.55 3538
8476.42 3108
8477.29 2529
8478.15 2147
8479.02 1769
8479.89 1567
8480.76 1388
8481.63 1294
8482.50 1182
8483.37 1106
8484.24 1068
8485.11 1027
8485.98 990
8486.85 986
8487.72 1058
8488.59 1079
8489.46 1017
8490.33 964
8491.20 977
8492.07 948
8492.94 859
8493.81 843
8494.68 913
8495.55 964
8496.42 896
8497.29 921
8498.16 883
8499.03 991
8499.90 1035
8500.77 912
8501.64 959
8502.51 971
8503.38 897
8504.25 939
8505.12 945
8505.99 917
8506.86 932
8507.73 1014
8508.60 936
8509.47 1058
8510.35 1126
8511.22 1107
8512.09 1093
8512.96 1026
8513.83 1029
8514.70 1005
8515.57 912
8516.44 905
8517.31 888
8518.18 840
8519.06 830
8519.93 800
8520.80 869
8521.67 803
8522.54 862
8523.41 828
8524.28 834
8525.16 879
8526.03 869
8526.90 860
8527.77 845
8528.64 927
8529.51 885
8530.39 885
8531.26 931
8532.13 911
8533.00 869
8533.87 939
8534.75 889
8535.62 935
8536.49 970
8537.36 1039
8538.24 1043
8539.11 1010
8539.98 1015
8540.85 1025
8541.72 923
8542.60 895
8543.47 913
8544.34 951
8545.21 984
8546.09 1003
8546.96 1059
8547.83 993
8548.71 971
8549.58 1005
8550.45 1003
8551.32 1019
8552.20 1130
8553.07 1129
8553.94 1233
8554.82 1381
8555.69 1487
8556.56 1493
8557.44 1374
8558.31 1416
8559.18 1405
8560.06 1173
8560.93 1138
8561.80 1017
8562.68 945
8563.55 886
8564.42 804
8565.30 855
8566.17 893
8567.04 759
8567.92 784
8568.79 843
8569.67 811
8570.54 811
8571.41 787
8572.29 837
8573.16 752
8574.04 682
8574.91 744
8575.78 806
8576.66 760
8577.53 702
8578.41 686
8579.28 768
8580.16 725
8581.03 706
8581.91 717
8582.78 712
8583.65 730
8584.53 695
8585.40 730
8586.28 765
8587.15 730
8588.03 709
8588.90 733
8589.78 747
8590.65 772
8591.53 733
8592.40 785
8593.28 771
8594.15 781
8595.03 717
8595.90 696
8596.78 726
8597.65 692
8598.53 677
8599.40 726
8600.28 774
8601.16 775
8602.03 681
8602.91 653
8603.78 690
8604.66 694
8605.53 670
8606.41 736
8607.28 709
8608.16 738
8609.04 698
8609.91 755
8610.79 736
8611.66 693
8612.54 775
8613.42 701
8614.29 762
8615.17 787
8616.05 772
8616.92 754
8617.80 769
8618.67 730
8619.55 757
8620.43 765
8621.30 756
8622.18 806
8623.06 783
8623.93 747
8624.81 766
8625.69 792
8626.56 825
8627.44 805
8628.32 798
8629.19 813
8630.07 825
8630.95 835
8631.83 821
8632.70 825
8633.58 860
8634.46 919
8635.33 896
8636.21 854
8637.09 769
8637.97 842
8638.84 867
8639.72 808
8640.60 842
8641.48 903
8642.35 865
8643.23 971
8644.11 923
8644.99 838
8645.86 897
8646.74 851
8647.62 870
8648.50 897
8649.38 872
8650.25 898
8651.13 957
8652.01 1005
8652.89 890
8653.77 917
8654.64 923
8655.52 964
8656.40 993
8657.28 1010
8658.16 983
8659.04 1057
8659.91 1024
8660.79 965
8661.67 972
8662.55 951
8663.43 926
8664.31 955
8665.19 939
8666.06 993
8666.94 971
8667.82 1049
8668.70 965
8669.58 1079
8670.46 1073
8671.34 1110
8672.22 1290
8673.10 1419
8673.98 1565
8674.85 1664
8675.73 1752
8676.61 1847
8677.49 1922
8678.37 1833
8679.25 1770
8680.13 1619
8681.01 1536
8681.89 1422
8682.77 1264
8683.65 1208
8684.53 1161
8685.41 1170
8686.29 1157
8687.17 1165
8688.05 1136
8688.93 1257
8689.81 1392
8690.69 1510
8691.57 1841
8692.45 2233
8693.33 2677
8694.21 2901
8695.09 2932
8695.97 2909
8696.85 2907
8697.73 2515
8698.61 2296
8699.49 1970
8700.37 1719
8701.25 1488
8702.13 1267
8703.01 1098
8703.89 1006
8704.78 997
8705.66 990
8706.54 944
8707.42 875
8708.30 866
8709.18 856
8710.06 889
8710.94 830
8711.82 822
8712.70 845
8713.58 913
8714.47 827
8715.35 865
8716.23 836
8717.11 791
8717.99 777
8718.87 798
8719.75 796
8720.64 827
8721.52 841
8722.40 872
8723.28 780
8724.16 727
8725.04 742
8725.93 711
8726.81 802
8727.69 735
8728.57 758
8729.45 749
8730.34 818
8731.22 801
8732.10 807
8732.98 796
8733.86 898
8734.75 917
8735.63 848
8736.51 788
8737.39 783
8738.28 782
8739.16 737
8740.04 719
8740.92 705
8741.81 707
8742.69 747
8743.57 782
8744.45 713
8745.34 702
8746.22 668
8747.10 728
8747.99 679
8748.87 692
8749.75 708
8750.64 728
8751.52 798
8752.40 738
8753.28 790
8754.17 752
8755.05 700
8755.93 704
8756.82 713
8757.70 736
8758.59 735
8759.47 737
8760.35 803
8761.24 730
8762.12 684
8763.00 703
8763.89 739
8764.77 777
8765.65 752
8766.54 738
8767.42 706
8768.31 796
8769.19 733
8770.07 747
8770.96 701
8771.84 757
8772.73 736
8773.61 778
8774.50 807
8775.38 759
8776.26 725
8777.15 762
8778.03 693
8778.92 624
8779.80 641
8780.69 659
8781.57 638
8782.46 654
8783.34 678
8784.23 604
8785.11 649
8785.99 637
8786.88 655
8787.76 611
8788.65 589
8789.53 596
8790.42 595
8791.31 622
8792.19 573
8793.08 644
8793.96 610
8794.85 645
8795.73 585
8796.62 627
8797.50 634
8798.39 598
8799.27 630
8800.16 654
8801.04 674
8801.93 666
8802.82 660
8803.70 642
8804.59 595
8805.47 619
8806.36 645
8807.25 613
8808.13 668
8809.02 643
8809.90 614
8810.79 636
8811.68 600
8812.56 592
8813.45 616
8814.33 634
8815.22 639
8816.11 585
8816.99 545
8817.88 624
8818.77 608
8819.65 558
8820.54 576
8821.43 560
8822.31 578
8823.20 626
8824.09 572
8824.97 613
8825.86 646
8826.75 591
8827.63 613
8828.52 618
8829.41 632
8830.29 593
8831.18 610
8832.07 634
8832.96 582
8833.84 607
8834.73 665
8835.62 617
8836.51 572
8837.39 547
8838.28 598
8839.17 594
8840.06 565
8840.94 542
8841.83 579
8842.72 572
8843.61 594
8844.49 553
8845.38 504
8846.27 493
8847.16 532
8848.05 599
8848.93 575
8849.82 551
8850.71 523
8851.60 574
8852.49 532
8853.38 625
8854.26 522
8855.15 539
8856.04 514
8856.93 531
8857.82 529
8858.71 562
8859.59 512
8860.48 493
8861.37 555
8862.26 526
8863.15 518
8864.04 563
8864.93 563
8865.82 500
8866.70 542
8867.59 537
8868.48 557
8869.37 481
8870.26 440
8871.15 442
8872.04 495
8872.93 508
8873.82 461
8874.71 468
8875.60 466
8876.49 478
8877.37 464
8878.26 490
8879.15 492
8880.04 515
8880.93 485
8881.82 520
8882.71 470
8883.60 435
8884.49 476
8885.38 495
8886.27 466
8887.16 489
8888.05 496
8888.94 511
8889.83 514
8890.72 461
8891.61 453
8892.50 497
8893.39 449
8894.28 444
8895.17 456
8896.06 445
8896.95 452
8897.84 500
8898.74 476
8899.63 424
8900.52 429
8901.41 474
8902.30 424
8903.19 457
8904.08 437
8904.97 462
8905.86 445
8906.75 462
8907.64 465
8908.53 472
8909.43 432
8910.32 456
8911.21 467
8912.10 479
8912.99 485
8913.88 455
8914.77 399
8915.66 425
8916.56 499
8917.45 464
8918.34 476
8919.23 442
8920.12 437
8921.01 421
8921.90 415
8922.80 452
8923.69 425
8924.58 412
8925.47 407
8926.36 421
8927.26 420
8928.15 421
8929.04 398
8929.93 400
8930.82 427
8931.72 432
8932.61 491
8933.50 451
8934.39 444
8935.29 422
8936.18 466
8937.07 475
8937.96 468
8938.86 506
8939.75 406
8940.64 469
8941.53 411
8942.43 478
8943.32 441
8944.21 457
8945.10 463
8946.00 463
8946.89 469
8947.78 435
8948.68 481
8949.57 453
8950.46 439
8951.36 452
8952.25 397
8953.14 460
8954.04 434
8954.93 431
8955.82 411
8956.72 450
8957.61 471
8958.50 439
8959.40 415
8960.29 424
8961.18 416
8962.08 459
8962.97 448
8963.87 460
8964.76 438
8965.65 427
8966.55 387
8967.44 463
8968.33 445
8969.23 477
8970.12 407
8971.02 450
8971.91 439
8972.81 409
8973.70 449
8974.59 428
8975.49 459
8976.38 421
8977.28 423
8978.17 487
8979.07 478
8979.96 496
8980.86 496
8981.75 399
8982.65 424
8983.54 462
8984.43 505
8985.33 458
8986.22 489
8987.12 466
8988.01 419
8988.91 380
8989.80 365
8990.70 394
8991.59 406
8992.49 441
8993.39 403
8994.28 393
8995.18 372
8996.07 429
8996.97 436
8997.86 462
8998.76 407
8999.65 411
9000.55 387
9001.44 405
9002.34 460
9003.24 451
9004.13 414
9005.03 385
9005.92 411
9006.82 404
9007.72 444
9008.61 408
9009.51 392
9010.40 391
9011.30 407
9012.20 385
9013.09 377
9013.99 338
9014.89 389
9015.78 366
9016.68 408
9017.57 380
9018.47 388
9019.37 380
9020.26 392
9021.16 457
9022.06 448
9022.95 429
9023.85 350
9024.75 358
9025.65 406
9026.54 392
9027.44 381
9028.34 411
9029.23 473
9030.13 417
9031.03 415
9031.92 424
9032.82 486
9033.72 454
9034.62 402
9035.51 324
9036.41 389
9037.31 391
9038.21 405
9039.10 388
9040.00 403
9040.90 410
9041.80 377
9042.69 399
9043.59 390
9044.49 358
9045.39 398
9046.29 348
9047.18 342
9048.08 421
9048.98 437
9049.88 430
9050.78 395
9051.67 412
9052.57 372
9053.47 395
9054.37 411
9055.27 434
9056.17 445
9057.06 427
9057.96 439
9058.86 441
9059.76 410
9060.66 430
9061.56 426
9062.46 459
9063.35 467
9064.25 423
9065.15 415
9066.05 353
9066.95 393
9067.85 401
9068.75 412
9069.65 424
9070.55 373
9071.45 418
9072.34 406
9073.24 405
9074.14 467
9075.04 443
9075.94 404
9076.84 435
9077.74 391
9078.64 443
9079.54 394
9080.44 358
9081.34 404
9082.24 405
9083.14 403
9084.04 447
9084.94 458
9085.84 449
9086.74 427
9087.64 405
9088.54 482
9089.44 488
9090.34 478
9091.24 482
9092.14 433
9093.04 424
9093.94 452
9094.84 426
9095.74 442
9096.64 414
9097.54 415
9098.44 415
9099.34 408
9100.24 439
9101.14 463
9102.04 418
9102.94 421
9103.84 394
9104.75 345
9105.65 421
9106.55 466
9107.45 446
9108.35 405
9109.25 405
9110.15 358
9111.05 409
9111.95 448
9112.85 434
9113.76 368
9114.66 394
9115.56 408
9116.46 373
9117.36 464
9118.26 412
9119.16 375
9120.07 398
9120.97 400
9121.87 376
9122.77 427
9123.67 421
9124.57 371
9125.48 399
9126.38 445
9127.28 421
9128.18 415
9129.08 414
9129.99 477
9130.89 421
9131.79 415
9132.69 425
9133.60 376
9134.50 380
9135.40 382
9136.30 406
9137.20 413
9138.11 416
9139.01 346
9139.91 359
9140.81 345
9141.72 355
9142.62 419
9143.52 377
9144.43 425
9145.33 432
9146.23 372
9147.13 399
9148.04 326
9148.94 342
9149.84 364
9150.75 366
9151.65 408
9152.55 390
9153.46 412
9154.36 394
9155.26 351
9156.17 376
9157.07 370
9157.97 396
9158.88 388
9159.78 411
9160.68 414
9161.59 410
9162.49 399
9163.39 399
9164.30 395
9165.20 383
9166.11 353
9167.01 381
9167.91 386
9168.82 370
9169.72 347
9170.63 317
9171.53 424
9172.43 355
9173.34 344
9174.24 353
9175.15 393
9176.05 369
9176.96 423
9177.86 369
9178.76 373
9179.67 339
9180.57 392
9181.48 398
9182.38 374
9183.29 377
9184.19 337
9185.10 386
9186.00 433
9186.91 413
9187.81 374
9188.72 385
9189.62 376
9190.53 390
9191.43 340
9192.34 402
9193.24 379
9194.15 388
9195.05 330
9195.96 346
9196.86 382
9197.77 374
9198.67 396
9199.58 371
9200.49 395
9201.39 420
9202.30 390
9203.20 405
9204.11 388
9205.01 422
9205.92 410
9206.83 398
9207.73 371
9208.64 367
9209.54 334
9210.45 316
9211.36 361
9212.26 369
9213.17 351
9214.07 356
9214.98 342
9215.89 354
9216.79 406
9217.70 409
9218.61 353
9219.51 352
9220.42 326
9221.33 392
9222.23 396
9223.14 396
9224.05 380
9224.95 404
9225.86 374
9226.77 373
9227.67 382
9228.58 374
9229.49 388
9230.39 353
9231.30 394
9232.21 402
9233.12 348
9234.02 335
9234.93 380
9235.84 356
9236.74 374
9237.65 349
9238.56 357
9239.47 389
9240.37 344
9241.28 374
9242.19 359
9243.10 348
9244.00 381
9244.91 382
9245.82 399
9246.73 385
9247.64 399
9248.54 383
9249.45 335
9250.36 326
9251.27 347
9252.18 351
9253.08 351
9253.99 379
9254.90 349
9255.81 387
9256.72 399
9257.63 368
9258.53 385
9259.44 386
9260.35 419
9261.26 358
9262.17 372
9263.08 416
9263.99 365
9264.89 366
9265.80 353
9266.71 339
9267.62 341
9268.53 368
9269.44 336
9270.35 295
9271.26 363
9272.17 429
9273.07 342
9273.98 325
9274.89 372
9275.80 349
9276.71 344
9277.62 358
9278.53 360
9279.44 369
9280.35 366
9281.26 361
9282.17 349
9283.08 364
9283.99 371
9284.90 344
9285.81 412
9286.72 344
9287.63 363
9288.54 379
9289.45 389
9290.36 348
9291.27 338
9292.18 303
9293.09 355
9294.00 427
9294.91 395
9295.82 406
9296.73 396
9297.64 389
9298.55 343
9299.46 347
9300.37 348
9301.28 392
9302.19 440
9303.10 362
9304.01 405
9304.92 389
9305.83 414
9306.74 388
9307.65 389
9308.57 417
9309.48 410
9310.39 471
9311.30 467
9312.21 453
9313.12 437
9314.03 427
9314.94 416
9315.85 395
9316.77 433
9317.68 387
9318.59 379
9319.50 376
9320.41 391
9321.32 372
9322.23 376
9323.15 414
9324.06 380
9324.97 418
9325.88 391
9326.79 425
9327.70 412
9328.62 393
9329.53 351
9330.44 385
9331.35 387
9332.26 370
9333.18 398
9334.09 386
9335.00 393
9335.91 354
9336.82 381
9337.74 386
9338.65 370
9339.56 393
9340.47 402
9341.39 356
9342.30 426
9343.21 389
9344.12 359
9345.04 374
9345.95 353
9346.86 348
9347.77 344
9348.69 375
9349.60 363
9350.51 362
9351.43 336
9352.34 358
9353.25 326
9354.17 396
9355.08 413
9355.99 367
9356.91 353
9357.82 355
9358.73 357
9359.65 414
9360.56 400
9361.47 347
9362.39 365
9363.30 334
9364.21 325
9365.13 305
9366.04 337
9366.95 311
9367.87 366
9368.78 334
9369.70 382
9370.61 410
9371.52 423
9372.44 418
9373.35 434
9374.27 346
9375.18 357
9376.09 385
9377.01 382
9377.92 395
9378.84 393
9379.75 388
9380.67 349
9381.58 365
9382.49 393
9383.41 439
9384.32 416
9385.24 359
9386.15 385
9387.07 402
9387.98 393
9388.90 340
9389.81 389
9390.73 368
9391.64 402
9392.56 412
9393.47 355
9394.39 335
9395.30 363
9396.22 383
9397.13 381
9398.05 395
9398.96 426
9399.88 396
9400.79 386
9401.71 407
9402.62 378
9403.54 392
9404.46 402
9405.37 401
9406.29 429
9407.20 425
9408.12 365
9409.03 378
9409.95 341
9410.87 410
9411.78 357
9412.70 385
9413.61 417
9414.53 401
9415.45 361
9416.36 389
9417.28 402
9418.19 400
9419.11 421
9420.03 427
9420.94 403
9421.86 370
9422.78 400
9423.69 413
9424.61 441
9425.53 400
9426.44 433
9427.36 405
9428.28 445
9429.19 396
9430.11 420
9431.03 419
9431.94 370
9432.86 372
9433.78 404
9434.69 360
9435.61 370
9436.53 432
9437.45 460
9438.36 447
9439.28 440
9440.20 453
9441.11 435
9442.03 459
9442.95 451
9443.87 463
9444.78 448
9445.70 405
9446.62 408
9447.54 410
9448.46 411
9449.37 390
9450.29 458
9451.21 476
9452.13 503
9453.04 513
9453.96 592
9454.88 609
9455.80 557
9456.72 603
9457.63 563
9458.55 547
9459.47 532
9460.39 485
9461.31 478
9462.23 441
9463.14 456
9464.06 416
9464.98 418
9465.90 444
9466.82 388
9467.74 398
9468.66 362
9469.57 401
9470.49 387
9471.41 368
9472.33 423
9473.25 402
9474.17 400
9475.09 423
9476.01 434
9476.93 393
9477.85 463
9478.76 455
9479.68 430
9480.60 432
9481.52 480
9482.44 501
9483.36 477
9484.28 467
9485.20 484
9486.12 519
9487.04 448
9487.96 414
9488.88 412
9489.80 405
9490.72 402
9491.64 466
9492.56 400
9493.48 403
9494.40 439
9495.32 419
9496.24 399
9497.16 383
9498.08 375
9499.00 393
9499.92 423
9500.84 421
9501.76 430
9502.68 447
9503.60 414
9504.52 417
9505.44 399
9506.36 381
9507.28 398
9508.20 438
9509.12 431
9510.04 395
9510.96 408
9511.89 399
9512.81 404
9513.73 406
9514.65 437
9515.57 424
9516.49 455
9517.41 414
9518.33 435
9519.25 503
9520.17 469
9521.10 490
9522.02 468
9522.94 411
9523.86 434
9524.78 414
9525.70 447
9526.62 447
9527.55 433
9528.47 456
9529.39 528
9530.31 499
9531.23 484
9532.15 513
9533.08 584
9534.00 619
9534.92 650
9535.84 636
9536.76 640
9537.69 628
9538.61 582
9539.53 540
9540.45 543
9541.37 531
9542.30 558
9543.22 509
9544.14 510
9545.06 479
9545.99 435
9546.91 462
9547.83 495
9548.75 465
9549.68 459
9550.60 462
9551.52 456
9552.44 531
9553.37 496
9554.29 492
9555.21 418
9556.14 478
9557.06 494
9557.98 480
9558.90 512
9559.83 535
9560.75 510
9561.67 468
9562.60 456
9563.52 488
9564.44 476
9565.37 513
9566.29 460
9567.21 450
9568.14 465
9569.06 414
9569.99 445
9570.91 409
9571.83 412
9572.76 459
9573.68 471
9574.60 447
9575.53 467
9576.45 402
9577.38 433
9578.30 439
9579.22 461
9580.15 436
9581.07 461
9582.00 458
9582.92 433
9583.84 451
9584.77 492
9585.69 492
9586.62 461
9587.54 454
9588.47 446
9589.39 474
9590.32 458
9591.24 431
9592.17 466
9593.09 472
9594.01 431
9594.94 424
9595.86 447
9596.79 462
9597.71 426
9598.64 413
9599.56 470
9600.49 475
9601.41 467
9602.34 453
9603.27 482
9604.19 482
9605.12 477
9606.04 446
9606.97 452
9607.89 483
9608.82 471
9609.74 442
9610.67 482
9611.59 521
9612.52 493
9613.45 489
9614.37 447
9615.30 430
9616.22 469
9617.15 509
9618.07 511
9619.00 517
9619.93 501
9620.85 526
9621.78 489
9622.71 498
9623.63 463
9624.56 468
9625.48 530
9626.41 520
9627.34 510
9628.26 501
9629.19 512
9630.12 489
9631.04 514
9631.97 557
9632.90 544
9633.82 592
9634.75 622
9635.68 592
9636.60 548
9637.53 564
9638.46 587
9639.38 648
9640.31 619
9641.24 559
9642.16 591
9643.09 606
9644.02 643
9644.95 610
9645.87 536
9646.80 546
9647.73 663
9648.66 701
9649.58 660
9650.51 700
9651.44 672
9652.37 728
9653.29 681
9654.22 679
9655.15 698
9656.08 662
9657.00 675
9657.93 653
9658.86 676
9659.79 668
9660.72 678
9661.64 629
9662.57 662
9663.50 640
9664.43 632
9665.36 592
9666.29 593
9667.21 667
9668.14 690
9669.07 735
9670.00 670
9670.93 718
9671.86 722
9672.78 668
9673.71 705
9674.64 693
9675.57 727
9676.50 758
9677.43 718
9678.36 761
9679.29 732
9680.21 752
9681.14 774
9682.07 726
9683.00 704
9683.93 702
9684.86 759
9685.79 807
9686.72 774
9687.65 700
9688.58 783
9689.51 759
9690.44 835
9691.36 850
9692.29 825
9693.22 806
9694.15 845
9695.08 849
9696.01 850
9696.94 812
9697.87 836
9698.80 860
9699.73 928
9700.66 971
9701.59 940
9702.52 1007
9703.45 1038
9704.38 978
9705.31 933
9706.24 883
9707.17 907
9708.10 880
9709.03 824
9709.96 870
9710.89 883
9711.82 807
9712.76 867
9713.69 933
9714.62 951
9715.55 983
9716.48 1016
9717.41 963
9718.34 1013
9719.27 958
9720.20 943
9721.13 910
9722.06 932
9722.99 861
9723.92 777
9724.86 775
9725.79 774
9726.72 773
9727.65 725
9728.58 760
9729.51 682
9730.44 778
9731.37 767
9732.31 788
9733.24 853
9734.17 880
9735.10 859
9736.03 883
9736.96 858
9737.90 825
9738.83 791
9739.76 796
9740.69 710
9741.62 762
9742.55 699
9743.49 695
9744.42 654
9745.35 682
9746.28 676
9747.21 724
9748.15 677
9749.08 675
9750.01 691
9750.94 571
9751.88 675
9752.81 720
9753.74 658
9754.67 632
9755.61 648
9756.54 681
9757.47 614
9758.40 597
9759.34 634
9760.27 675
9761.20 650
9762.14 668
9763.07 676
9764.00 676
9764.93 629
9765.87 659
9766.80 642
9767.73 656
9768.67 667
9769.60 674
9770.53 711
9771.47 604
9772.40 622
9773.33 580
9774.27 618
9775.20 656
9776.13 688
9777.07 658
9778.00 682
9778.93 668
9779.87 769
9780.80 836
9781.74 807
9782.67 782
9783.60 820
9784.54 804
9785.47 806
9786.41 749
9787.34 789
9788.27 704
9789.21 691
9790.14 691
9791.08 635
9792.01 674
9792.95 661
9793.88 640
9794.81 597
9795.75 568
9796.68 653
9797.62 724
9798.55 710
9799.49 723
9800.42 695
9801.36 706
9802.29 728
9803.23 717
9804.16 660
9805.10 606
9806.03 660
9806.97 628
9807.90 646
9808.84 621
9809.77 612
9810.71 542
9811.64 587
9812.58 587
9813.51 595
9814.45 560
9815.38 581
9816.32 578
9817.25 526
9818.19 504
9819.12 541
9820.06 537
9821.00 564
9821.93 580
9822.87 522
9823.80 547
9824.74 547
9825.68 552
9826.61 583
9827.55 519
9828.48 538
9829.42 511
9830.36 551
9831.29 531
9832.23 517
9833.16 542
9834.10 515
9835.04 516
9835.97 519
9836.91 503
9837.85 483
9838.78 538
9839.72 531
9840.66 530
9841.59 524
9842.53 543
9843.47 532
9844.40 529
9845.34 552
9846.28 508
9847.21 516
9848.15 513
9849.09 506
9850.02 492
9850.96 501
9851.90 496
9852.84 557
9853.77 540
9854.71 501
9855.65 520
9856.59 536
9857.52 530
9858.46 461
9859.40 495
9860.34 544
9861.27 542
9862.21 533
9863.15 502
9864.09 475
9865.02 473
9865.96 516
9866.90 512
9867.84 510
9868.78 493
9869.71 488
9870.65 490
9871.59 515
9872.53 486
9873.47 490
9874.40 475
9875.34 502
9876.28 488
9877.22 445
9878.16 515
9879.10 543
9880.03 539
9880.97 517
9881.91 477
9882.85 506
9883.79 509
9884.73 483
9885.67 494
9886.60 428
9887.54 494
9888.48 498
9889.42 477
9890.36 452
9891.30 446
9892.24 512
9893.18 484
9894.12 476
9895.06 467
9896.00 479
9896.93 471
9897.87 472
9898.81 464
9899.75 473
9900.69 469
9901.63 473
9902.57 495
9903.51 461
9904.45 476
9905.39 506
9906.33 538
9907.27 472
9908.21 430
9909.15 446
9910.09 452
9911.03 508
9911.97 488
9912.91 460
9913.85 522
9914.79 506
9915.73 471
9916.67 506
9917.61 517
9918.55 495
9919.49 498
9920.43 505
9921.37 467
9922.31 472
9923.25 492
9924.19 519
9925.13 561
9926.08 586
9927.02 633
9927.96 633
9928.90 693
9929.84 808
9930.78 845
9931.72 824
9932.66 822
9933.60 750
9934.54 692
9935.48 614
9936.43 623
9937.37 546
9938.31 580
9939.25 573
9940.19 517
9941.13 491
9942.07 479
9943.02 502
9943.96 478
9944.90 490
9945.84 449
9946.78 508
9947.72 524
9948.67 466
9949.61 462
9950.55 449
9951.49 477
9952.43 469
9953.37 481
9954.32 449
9955.26 455
9956.20 414
9957.14 474
9958.09 494
9959.03 459
9959.97 492
9960.91 473
9961.85 477
9962.80 444
9963.74 458
9964.68 484
9965.62 481
9966.57 472
9967.51 476
9968.45 432
9969.40 468
9970.34 453
9971.28 439
9972.22 469
9973.17 477
9974.11 455
9975.05 428
9976.00 407
9976.94 408
9977.88 431
9978.83 407
9979.77 415
9980.71 434
9981.66 395
9982.60 381
9983.54 412
9984.49 389
9985.43 402
9986.37 401
9987.32 398
9988.26 429
9989.20 413
9990.15 425
9991.09 453
9992.03 385
9992.98 425
9993.92 429
9994.87 458
9995.81 397
9996.75 396
9997.70 417
9998.64 427
9999.59 419
10000.53 427
10001.48 394
10002.42 378
10003.36 410
10004.31 423
10005.25 387
10006.20 370
10007.14 427
10008.09 425
10009.03 393
10009.98 383
10010.92 398
10011.87 409
10012.81 375
10013.76 415
10014.70 398
10015.64 396
10016.59 414
10017.53 416
10018.48 380
10019.43 372
10020.37 406
10021.32 417
10022.26 364
10023.21 372
10024.15 390
10025.10 394
10026.04 394
10026.99 389
10027.93 361
10028.88 389
10029.82 369
10030.77 404
10031.72 415
10032.66 338
10033.61 367
10034.55 376
10035.50 372
10036.44 347
10037.39 373
10038.34 425
10039.28 430
10040.23 375
10041.18 373
10042.12 395
10043.07 361
10044.01 374
10044.96 340
10045.91 355
10046.85 352
10047.80 363
10048.75 415
10049.69 373
10050.64 362
10051.59 398
10052.53 379
10053.48 348
10054.43 384
10055.37 339
10056.32 375
10057.27 409
10058.21 422
10059.16 349
10060.11 347
10061.05 384
10062.00 401
10062.95 371
10063.90 342
10064.84 336
10065.79 392
10066.74 399
10067.69 370
10068.63 384
10069.58 373
10070.53 351
10071.48 352
10072.42 397
10073.37 378
10074.32 399
10075.27 430
10076.21 359
10077.16 369
10078.11 362
10079.06 388
10080.01 385
10080.95 380
10081.90 382
10082.85 364
10083.80 393
10084.75 369
10085.69 364
10086.64 358
10087.59 320
10088.54 372
10089.49 381
10090.44 356
10091.38 362
10092.33 350
10093.28 382
10094.23 385
10095.18 390
10096.13 376
10097.08 367
10098.03 374
10098.97 355
10099.92 347
10100.87 381
10101.82 327
10102.77 342
10103.72 377
10104.67 378
10105.62 356
10106.57 356
10107.52 359
10108.47 358
10109.42 363
10110.36 380
10111.31 361
10112.26 352
10113.21 328
10114.16 339
10115.11 337
10116.06 309
10117.01 370
10117.96 303
10118.91 319
10119.86 311
10120.81 345
10121.76 388
10122.71 365
10123.66 330
10124.61 370
10125.56 335
10126.51 324
10127.46 371
10128.41 351
10129.36 360
10130.31 385
10131.26 365
10132.21 355
10133.16 331
10134.11 334
10135.06 374
10136.02 376
10136.97 323
10137.92 323
10138.87 323
10139.82 344
10140.77 382
10141.72 366
10142.67 359
10143.62 380
10144.57 354
10145.52 352
10146.48 368
10147.43 382
10148.38 378
10149.33 336
10150.28 342
10151.23 328
10152.18 369
10153.13 349
10154.09 366
10155.04 374
10155.99 383
10156.94 358
10157.89 384
10158.84 359
10159.80 347
10160.75 378
10161.70 363
10162.65 352
10163.60 358
10164.55 376
10165.51 401
10166.46 411
10167.41 411
10168.36 389
10169.32 362
10170.27 360
10171.22 401
10172.17 398
10173.12 375
10174.08 375
10175.03 381
10175.98 400
10176.93 348
10177.89 357
10178.84 379
10179.79 394
10180.74 411
10181.70 397
10182.65 465
10183.60 429
10184.56 427
10185.51 431
10186.46 436
10187.42 431
10188.37 431
10189.32 427
10190.27 427
10191.23 493
10192.18 462
10193.13 456
10194.09 450
10195.04 478
10195.99 464
10196.95 483
10197.90 477
10198.86 497
10199.81 508
10200.76 514
10201.72 507
10202.67 477
10203.62 498
10204.58 500
10205.53 533
10206.49 513
10207.44 521
10208.39 526
10209.35 651
10210.30 609
10211.26 547
10212.21 596
10213.16 596
10214.12 548
10215.07 476
10216.03 456
10216.98 523
10217.94 490
10218.89 423
10219.84 440
10220.80 455
10221.75 441
10222.71 471
10223.66 515
10224.62 453
10225.57 418
10226.53 427
10227.48 439
10228.44 447
10229.39 451
10230.35 434
10231.30 410
10232.26 420
10233.21 456
10234.17 406
10235.12 470
10236.08 459
10237.03 486
10237.99 510
10238.95 450
10239.90 492
10240.86 476
10241.81 478
10242.77 455
10243.72 393
10244.68 414
10245.63 406
10246.59 408
10247.55 407
10248.50 402
10249.46 385
10250.41 419
10251.37 392
10252.33 401
10253.28 392
10254.24 380
10255.19 403
10256.15 364
10257.11 424
10258.06 413
10259.02 373
10259.98 354
10260.93 363
10261.89 381
10262.85 357
10263.80 362
10264.76 341
10265.72 371
10266.67 345
10267.63 348
10268.59 351
10269.54 367
10270.50 366
10271.46 364
10272.41 334
10273.37 331
10274.33 374
10275.29 394
10276.24 417
10277.20 370
10278.16 336
10279.11 347
10280.07 361
10281.03 372
10281.99 371
10282.94 355
10283.90 367
10284.86 384
10285.82 400
10286.77 321
10287.73 326
10288.69 338
10289.65 342
10290.61 368
10291.56 357
10292.52 384
10293.48 359
10294.44 366
10295.40 399
10296.35 368
10297.31 373
10298.27 383
10299.23 321
10300.19 361
10301.15 377
10302.10 374
10303.06 363
10304.02 355
10304.98 338
10305.94 347
10306.90 327
10307.86 356
10308.81 323
10309.77 332
10310.73 355
10311.69 338
10312.65 340
10313.61 364
10314.57 366
10315.53 358
10316.49 338
10317.44 358
10318.40 333
10319.36 348
10320.32 376
10321.28 322
10322.24 317
10323.20 386
10324.16 355
10325.12 345
10326.08 347
10327.04 322
10328.00 331
10328.96 369
10329.92 440
10330.88 424
10331.84 405
10332.80 423
10333.76 442
10334.72 412
10335.68 402
10336.64 408
10337.60 409
10338.56 408
10339.52 372
10340.48 349
10341.44 329
10342.40 358
10343.36 341
10344.32 356
10345.28 328
10346.24 314
10347.20 337
10348.16 339
10349.12 353
10350.08 358
10351.04 343
10352.00 348
10352.96 410
10353.92 337
10354.88 333
10355.85 310
10356.81 385
10357.77 303
10358.73 271
10359.69 303
10360.65 325
10361.61 349
10362.57 344
10363.53 331
10364.50 304
10365.46 283
10366.42 306
10367.38 326
10368.34 361
10369.30 350
10370.26 308
10371.23 378
10372.19 368
10373.15 353
10374.11 325
10375.07 352
10376.03 292
10377.00 277
10377.96 313
10378.92 341
10379.88 283
10380.84 289
10381.81 329
10382.77 290
10383.73 291
10384.69 313
10385.66 368
10386.62 323
10387.58 296
10388.54 335
10389.51 308
10390.47 319
10391.43 332
10392.39 301
10393.36 320
10394.32 257
10395.28 323
10396.24 345
10397.21 321
10398.17 305
10399.13 244
10400.10 298
10401.06 289
10402.02 320
10402.98 350
10403.95 335
10404.91 351
10405.87 329
10406.84 331
10407.80 323
10408.76 319
10409.73 321
10410.69 348
10411.65 320
10412.62 317
10413.58 338
10414.55 341
10415.51 315
10416.47 365
10417.44 348
10418.40 392
10419.36 398
10420.33 387
10421.29 406
10422.26 447
10423.22 410
10424.18 418
10425.15 372
10426.11 353
10427.08 319
10428.04 341
10429.00 376
10429.97 337
10430.93 308
10431.90 327
10432.86 303
10433.83 289
10434.79 299
10435.76 286
10436.72 334
10437.69 316
10438.65 334
10439.62 310
10440.58 255
10441.54 303
10442.51 293
10443.47 288
10444.44 281
10445.40 311
10446.37 301
10447.34 288
10448.30 299
10449.27 269
10450.23 300
10451.20 304
10452.16 316
10453.13 308
10454.09 287
10455.06 327
10456.02 315
10456.99 253
10457.95 275
10458.92 254
10459.89 285
10460.85 289
10461.82 301
10462.78 262
10463.75 264
10464.72 325
10465.68 304
10466.65 294
10467.61 278
10468.58 276
10469.55 281
10470.51 273
10471.48 259
10472.44 289
10473.41 293
10474.38 254
10475.34 297
10476.31 306
10477.28 271
10478.24 274
10479.21 243
10480.18 260
10481.14 275
10482.11 275
10483.08 267
10484.04 264
10485.01 260
10485.98 301
10486.94 335
10487.91 296
10488.88 278
10489.85 300
10490.81 310
10491.78 280
10492.75 326
10493.71 263
10494.68 303
10495.65 310
10496.62 306
10497.58 320
10498.55 259
10499.52 311
10500.49 347
10501.45 284
10502.42 251
10503.39 301
10504.36 310
10505.33 285
10506.29 246
10507.26 294
10508.23 242
10509.20 309
10510.17 252
10511.13 312
10512.10 319
10513.07 316
10514.04 319
10515.01 302
10515.98 274
10516.94 276
10517.91 279
10518.88 308
10519.85 306
10520.82 271
10521.79 285
10522.75 285
10523.72 269
10524.69 249
10525.66 317
10526.63 259
10527.60 282
10528.57 319
10529.54 285
10530.51 279
10531.47 318
10532.44 333
10533.41 290
10534.38 289
10535.35 247
10536.32 315
10537.29 277
10538.26 307
10539.23 296
10540.20 299
10541.17 304
10542.14 320
10543.11 278
10544.08 291
10545.05 282
10546.02 298
10546.99 296
10547.96 277
10548.92 287
10549.89 299
10550.86 317
10551.83 281
10552.80 295
10553.77 275
10554.74 319
10555.72 327
10556.69 353
10557.66 338
10558.63 353
10559.60 347
10560.57 358
10561.54 333
10562.51 377
10563.48 368
10564.45 416
10565.42 415
10566.39 379
10567.36 350
10568.33 370
10569.30 371
10570.27 317
10571.24 303
10572.21 308
10573.19 344
10574.16 328
10575.13 316
10576.10 284
10577.07 298
10578.04 280
10579.01 300
10579.98 358
10580.95 300
10581.93 322
10582.90 303
10583.87 311
10584.84 273
10585.81 297
10586.78 269
10587.76 334
10588.73 354
10589.70 353
10590.67 316
10591.64 311
10592.61 329
10593.59 335
10594.56 359
10595.53 315
10596.50 308
10597.47 288
10598.45 342
10599.42 298
10600.39 276
10601.36 277
10602.34 297
10603.31 325
10604.28 280
10605.25 299
10606.23 291
10607.20 324
10608.17 291
10609.14 333
10610.12 263
10611.09 302
10612.06 314
10613.03 325
10614.01 319
10614.98 351
10615.95 312
10616.93 337
10617.90 285
10618.87 324
10619.84 333
10620.82 324
10621.79 325
10622.76 301
10623.74 348
10624.71 290
10625.68 310
10626.66 326
10627.63 336
10628.60 299
10629.58 328
10630.55 314
10631.53 345
10632.50 290
10633.47 377
10634.45 374
10635.42 339
10636.39 387
10637.37 414
10638.34 391
10639.32 370
10640.29 410
10641.26 430
10642.24 457
10643.21 397
10644.19 414
10645.16 377
10646.14 389
10647.11 393
10648.08 424
10649.06 349
10650.03 321
10651.01 279
10651.98 318
10652.96 335
10653.93 305
10654.91 320
10655.88 301
10656.86 320
10657.83 309
10658.81 308
10659.78 284
10660.76 276
10661.73 301
10662.71 374
10663.68 315
10664.66 323
10665.63 290
10666.61 310
10667.58 320
10668.56 320
10669.53 341
10670.51 305
10671.48 306
10672.46 291
10673.43 287
10674.41 282
10675.39 294
10676.36 306
10677.34 328
10678.31 335
10679.29 275
10680.26 321
10681.24 319
10682.22 315
10683.19 311
10684.17 339
10685.14 342
10686.12 301
10687.10 272
10688.07 307
10689.05 286
10690.03 295
10691.00 233
10691.98 279
10692.96 295
10693.93 292
10694.91 286
10695.89 294
10696.86 346
10697.84 299
10698.82 278
10699.79 290
10700.77 293
10701.75 261
10702.72 323
10703.70 274
10704.68 295
10705.65 293
10706.63 314
10707.61 275
10708.58 265
10709.56 289
10710.54 313
10711.52 325
10712.49 273
10713.47 291
10714.45 276
10715.43 260
10716.40 247
10717.38 287
10718.36 246
10719.34 306
10720.31 245
10721.29 296
10722.27 260
10723.25 270
10724.23 268
10725.20 315
10726.18 312
10727.16 290
10728.14 293
10729.12 314
10730.09 299
10731.07 285
10732.05 293
10733.03 295
10734.01 272
10734.99 265
10735.96 310
10736.94 325
10737.92 340
10738.90 277
10739.88 259
10740.86 234
10741.84 257
10742.81 270
10743.79 286
10744.77 266
10745.75 227
10746.73 321
10747.71 246
10748.69 270
10749.67 271
10750.65 284
10751.63 259
10752.60 239
10753.58 235
10754.56 287
10755.54 286
10756.52 284
10757.50 254
10758.48 297
10759.46 309
10760.44 293
10761.42 288
10762.40 248
10763.38 247
10764.36 279
10765.34 251
10766.32 266
10767.30 268
10768.28 276
10769.26 276
10770.24 303
10771.22 258
10772.20 290
10773.18 321
10774.16 295
10775.14 306
10776.12 280
10777.10 262
10778.08 286
10779.06 289
10780.04 285
10781.02 268
10782.00 272
10782.98 282
10783.96 317
10784.94 249
10785.92 282
10786.90 275
10787.89 277
10788.87 289
10789.85 287
10790.83 299
10791.81 273
10792.79 302
10793.77 265
10794.75 293
10795.73 300
10796.71 257
10797.70 315
10798.68 284
10799.66 291
10800.64 281
10801.62 296
10802.60 283
10803.58 268
10804.57 318
10805.55 288
10806.53 232
10807.51 297
10808.49 313
10809.47 267
10810.46 286
10811.44 269
10812.42 300
10813.40 257
10814.38 260
10815.37 263
10816.35 289
10817.33 277
10818.31 257
10819.29 280
10820.28 286
10821.26 288
10822.24 278
10823.22 303
10824.21 295
10825.19 292
10826.17 298
10827.15 324
10828.14 306
10829.12 286
10830.10 262
10831.09 253
10832.07 305
10833.05 304
10834.03 271
10835.02 279
10836.00 285
10836.98 330
10837.97 286
10838.95 266
10839.93 272
10840.92 274
10841.90 297
10842.88 280
10843.87 309
10844.85 270
10845.83 309
10846.82 303
10847.80 290
10848.78 259
10849.77 291
10850.75 274
10851.73 296
10852.72 313
10853.70 296
10854.69 295
10855.67 296
10856.65 312
10857.64 287
10858.62 296
10859.60 305
10860.59 284
10861.57 305
10862.56 306
10863.54 305
10864.53 342
10865.51 286
10866.49 323
10867.48 353
10868.46 305
10869.45 288
10870.43 348
10871.42 315
10872.40 316
10873.39 316
10874.37 306
10875.36 348
10876.34 349
10877.33 320
10878.31 309
10879.30 307
10880.28 318
10881.27 320
10882.25 323
10883.24 325
10884.22 331
10885.21 361
10886.19 369
10887.18 342
10888.16 347
10889.15 360
10890.13 314
10891.12 336
10892.10 327
10893.09 328
10894.08 362
10895.06 330
10896.05 341
10897.03 376
10898.02 340
10899.00 376
10899.99 380
10900.98 381
10901.96 344
10902.95 367
10903.93 374
10904.92 327
10905.91 374
10906.89 394
10907.88 360
10908.87 346
10909.85 348
10910.84 388
10911.82 388
10912.81 372
10913.80 403
10914.78 414
10915.77 393
10916.76 342
10917.74 383
10918.73 403
10919.72 412
10920.70 345
10921.69 423
10922.68 410
10923.67 438
10924.65 384
10925.64 446
10926.63 385
10927.61 414
10928.60 430
10929.59 426
10930.58 405
10931.56 381
10932.55 478
10933.54 400
10934.53 391
10935.51 360
10936.50 459
10937.49 457
10938.48 445
10939.46 451
10940.45 396
10941.44 423
10942.43 432
10943.41 461
10944.40 468
10945.39 457
10946.38 457
10947.37 503
10948.35 490
10949.34 510
10950.33 477
10951.32 508
10952.31 513
10953.30 506
10954.28 538
10955.27 514
10956.26 607
10957.25 559
10958.24 631
10959.23 685
10960.22 758
10961.20 719
10962.19 741
10963.18 699
10964.17 693
10965.16 675
10966.15 643
10967.14 625
10968.13 552
10969.11 594
10970.10 621
10971.09 567
10972.08 526
10973.07 581
10974.06 547
10975.05 573
10976.04 568
10977.03 558
10978.02 515
10979.01 513
10980.00 540
10980.99 536
10981.98 510
10982.97 541
10983.96 606
10984.95 594
10985.94 582
10986.93 557
10987.92 621
10988.91 589
10989.90 617
10990.89 603
10991.88 597
10992.87 626
10993.86 606
10994.85 632
10995.84 711
10996.83 790
10997.82 891
10998.81 971
10999.80 941
11000.79 1036
11001.78 1140
11002.77 1156
11003.76 1196
11004.75 1151
11005.74 1060
11006.73 967
11007.72 898
11008.71 848
11009.70 758
11010.69 676
11011.69 652
11012.68 644
11013.67 622
11014.66 611
11015.65 572
11016.64 531
11017.63 606
11018.62 576
11019.62 531
11020.61 542
11021.60 581
11022.59 547
11023.58 537
11024.57 539
11025.56 508
11026.56 524
11027.55 547
11028.54 553
11029.53 603
11030.52 523
11031.51 494
11032.51 538
11033.50 478
11034.49 518
11035.48 511
11036.47 486
11037.47 471
11038.46 489
11039.45 492
11040.44 506
11041.44 474
11042.43 507
11043.42 469
11044.41 458
11045.41 472
11046.40 403
11047.39 404
11048.38 418
11049.38 408
11050.37 453
11051.36 433
11052.35 453
11053.35 410
11054.34 393
11055.33 401
11056.33 418
11057.32 423
11058.31 429
11059.30 363
11060.30 395
11061.29 430
11062.28 419
11063.28 411
11064.27 380
11065.26 391
11066.26 398
11067.25 405
11068.24 411
11069.24 411
11070.23 410
11071.23 415
11072.22 404
11073.21 384
11074.21 369
11075.20 427
11076.19 434
11077.19 402
11078.18 388
11079.18 417
11080.17 435
11081.16 417
11082.16 411
11083.15 427
11084.15 388
11085.14 389
11086.14 359
11087.13 382
11088.12 407
11089.12 400
11090.11 381
11091.11 395
11092.10 416
11093.10 399
11094.09 372
11095.09 374
11096.08 332
11097.08 376
11098.07 359
11099.07 332
11100.06 349
11101.06 339
11102.05 358
11103.05 383
11104.04 344
11105.04 334
11106.03 405
11107.03 400
11108.02 401
11109.02 376
11110.01 320
11111.01 399
11112.00 349
11113.00 347
11113.99 337
11114.99 349
11115.99 377
11116.98 359
11117.98 360
11118.97 330
11119.97 370
11120.96 403
11121.96 420
11122.96 371
11123.95 383
11124.95 356
11125.94 387
11126.94 380
11127.94 365
11128.93 340
11129.93 357
11130.93 371
11131.92 355
11132.92 393
11133.92 374
11134.91 385
11135.91 348
11136.90 330
11137.90 318
11138.90 349
11139.89 337
11140.89 327
11141.89 338
11142.89 344
11143.88 335
11144.88 350
11145.88 321
11146.87 349
11147.87 366
11148.87 364
11149.86 363
11150.86 363
11151.86 373
11152.86 346
11153.85 328
11154.85 340
11155.85 404
11156.85 382
11157.84 366
11158.84 400
11159.84 388
11160.84 364
11161.83 377
11162.83 375
11163.83 353
11164.83 329
11165.83 352
11166.82 377
11167.82 347
11168.82 340
11169.82 341
11170.82 316
11171.81 404
11172.81 354
11173.81 361
11174.81 369
11175.81 365
11176.81 378
11177.80 362
11178.80 316
11179.80 334
11180.80 356
11181.80 347
11182.80 358
11183.80 377
11184.79 351
11185.79 355
11186.79 380
11187.79 354
11188.79 375
11189.79 389
11190.79 375
11191.79 328
11192.79 397
11193.78 357
11194.78 401
11195.78 394
11196.78 370
11197.78 353
11198.78 346
11199.78 374
11200.78 370
11201.78 384
11202.78 347
11203.78 338
11204.78 360
11205.78 310
11206.78 320
11207.78 345
11208.78 350
11209.78 374
11210.78 360
11211.78 348
11212.78 310
11213.78 315
11214.78 321
11215.78 315
11216.78 349
11217.78 354
11218.78 350
11219.78 346
11220.78 330
11221.78 308
11222.78 307
11223.78 294
11224.78 293
11225.78 306
11226.78 324
11227.78 317
11228.78 308
11229.78 315
11230.78 350
11231.79 320
11232.79 315
11233.79 330
11234.79 345
11235.79 293
11236.79 340
11237.79 357
11238.79 336
11239.79 311
11240.80 366
11241.80 363
11242.80 334
11243.80 354
11244.80 326
11245.80 297
11246.80 293
11247.81 309
11248.81 292
11249.81 309
11250.81 312
11251.81 314
11252.81 293
11253.82 321
11254.82 316
11255.82 314
11256.82 303
11257.82 312
11258.83 350
11259.83 325
11260.83 338
11261.83 370
11262.83 321
11263.84 324
11264.84 336
11265.84 302
11266.84 302
11267.85 301
11268.85 303
11269.85 308
11270.85 328
11271.86 326
11272.86 329
11273.86 306
11274.86 350
11275.87 361
11276.87 353
11277.87 340
11278.88 343
11279.88 376
11280.88 332
11281.88 354
11282.89 367
11283.89 386
11284.89 364
11285.90 341
11286.90 350
11287.90 345
11288.91 330
11289.91 298
11290.91 302
11291.92 309
11292.92 351
11293.93 398
11294.93 339
11295.93 323
11296.94 350
11297.94 349
11298.94 355
11299.95 362
11300.95 327
11301.96 356
11302.96 348
11303.96 327
11304.97 323
11305.97 358
11306.98 364
11307.98 344
11308.98 324
11309.99 337
11310.99 316
11312.00 402
11313.00 372
11314.01 401
11315.01 375
11316.02 379
11317.02 390
11318.03 393
11319.03 374
11320.04 381
11321.04 319
11322.04 364
11323.05 353
11324.05 372
11325.06 322
11326.06 282
11327.07 309
11328.07 293
11329.08 332
11330.09 312
11331.09 304
11332.10 329
11333.10 327
11334.11 291
11335.11 340
11336.12 335
11337.12 326
11338.13 332
11339.13 294
11340.14 359
11341.15 374
11342.15 331
11343.16 354
11344.16 336
11345.17 368
11346.18 374
11347.18 363
11348.19 319
11349.19 316
11350.20 327
11351.21 315
11352.21 322
11353.22 327
11354.22 352
11355.23 359
11356.24 339
11357.24 334
11358.25 257
11359.26 312
11360.26 321
11361.27 334
11362.28 318
11363.28 316
11364.29 305
11365.30 309
11366.30 348
11367.31 327
11368.32 361
11369.32 312
11370.33 315
11371.34 318
11372.35 292
11373.35 292
11374.36 312
11375.37 340
11376.37 311
11377.38 271
11378.39 260
11379.40 295
11380.40 309
11381.41 283
11382.42 279
11383.43 285
11384.43 291
11385.44 338
11386.45 290
11387.46 286
11388.47 284
11389.47 295
11390.48 284
11391.49 263
11392.50 303
11393.51 286
11394.51 322
11395.52 287
11396.53 251
11397.54 266
11398.55 281
11399.55 303
11400.56 281
11401.57 271
11402.58 298
11403.59 304
11404.60 297
11405.61 293
11406.61 285
11407.62 279
11408.63 281
11409.64 261
11410.65 255
11411.66 273
11412.67 284
11413.68 278
11414.68 269
11415.69 255
11416.70 275
11417.71 266
11418.72 253
11419.73 253
11420.74 273
11421.75 259
11422.76 288
11423.77 256
11424.78 259
11425.79 291
11426.80 302
11427.81 280
11428.82 286
11429.82 274
11430.83 306
11431.84 232
11432.85 274
11433.86 262
11434.87 257
11435.88 235
11436.89 269
11437.90 265
11438.91 271
11439.92 257
11440.93 266
11441.94 254
11442.95 272
11443.96 270
11444.98 298
11445.99 281
11447.00 241
11448.01 273
11449.02 285
11450.03 246
11451.04 271
11452.05 313
11453.06 263
11454.07 309
11455.08 270
11456.09 292
11457.10 279
11458.11 267
11459.12 246
11460.14 259
11461.15 276
11462.16 247
11463.17 251
11464.18 232
11465.19 295
11466.20 271
11467.21 272
11468.23 270
11469.24 224
11470.25 293
11471.26 269
11472.27 246
11473.28 272
11474.29 288
11475.31 248
11476.32 272
11477.33 281
11478.34 285
11479.35 252
11480.36 259
11481.38 246
11482.39 276
11483.40 233
11484.41 208
11485.43 216
11486.44 239
11487.45 235
11488.46 269
11489.47 242
11490.49 237
11491.50 255
11492.51 260
11493.52 262
11494.54 222
11495.55 247
11496.56 246
11497.57 288
11498.59 261
11499.60 271
11500.61 269
11501.63 231
11502.64 252
11503.65 272
11504.66 280
11505.68 223
11506.69 248
11507.70 268
11508.72 230
11509.73 216
11510.74 274
11511.76 271
11512.77 237
11513.78 205
11514.80 229
11515.81 270
11516.82 269
11517.84 262
11518.85 287
11519.86 264
11520.88 230
11521.89 258
11522.91 249
11523.92 274
11524.93 252
11525.95 243
11526.96 234
11527.97 221
11528.99 236
11530.00 264
11531.02 286
11532.03 281
11533.05 263
11534.06 254
11535.07 283
11536.09 283
11537.10 278
11538.12 259
11539.13 270
11540.15 259
11541.16 249
11542.18 252
11543.19 232
11544.20 271
11545.22 269
11546.23 280
11547.25 252
11548.26 280
11549.28 267
11550.29 264
11551.31 264
11552.32 273
11553.34 280
11554.35 231
11555.37 256
11556.38 284
11557.40 274
11558.42 292
11559.43 274
11560.45 249
11561.46 249
11562.48 309
11563.49 271
11564.51 276
11565.52 261
11566.54 229
11567.56 259
11568.57 269
11569.59 263
11570.60 268
11571.62 279
11572.63 285
11573.65 259
11574.67 262
11575.68 283
11576.70 260
11577.72 300
11578.73 282
11579.75 293
11580.76 303
11581.78 318
11582.80 286
11583.81 282
11584.83 304
11585.85 311
11586.86 305
11587.88 337
11588.90 297
11589.91 310
11590.93 299
11591.95 271
11592.96 290
11593.98 305
11595.00 376
11596.01 356
11597.03 400
11598.05 432
11599.07 444
11600.08 495
11601.10 547
11602.12 560
11603.13 530
11604.15 503
11605.17 450
11606.19 433
11607.20 419
11608.22 411
11609.24 372
11610.26 326
11611.27 302
11612.29 324
11613.31 323
11614.33 297
11615.35 337
11616.36 323
11617.38 295
11618.40 295
11619.42 318
11620.44 317
11621.45 295
11622.47 272
11623.49 293
11624.51 305
11625.53 291
11626.55 295
11627.56 276
11628.58 267
11629.60 283
11630.62 277
11631.64 273
11632.66 256
11633.67 245
11634.69 278
11635.71 288
11636.73 271
11637.75 238
11638.77 278
11639.79 286
11640.81 277
11641.83 226
11642.84 244
11643.86 273
11644.88 246
11645.90 239
11646.92 236
11647.94 204
11648.96 204
11649.98 234
11651.00 303
11652.02 229
11653.04 227
11654.06 255
11655.08 250
11656.10 246
11657.12 211
11658.14 269
11659.16 234
11660.18 205
11661.20 210
11662.22 258
11663.24 254
11664.26 259
11665.28 250
11666.30 239
11667.32 249
11668.34 216
11669.36 246
11670.38 243
11671.40 246
11672.42 235
11673.44 235
11674.46 239
11675.48 258
11676.50 248
11677.52 248
11678.54 251
11679.56 282
11680.58 259
11681.60 271
11682.62 251
11683.64 265
11684.66 242
11685.69 224
11686.71 263
11687.73 277
11688.75 278
11689.77 255
11690.79 244
11691.81 236
11692.83 274
11693.85 270
11694.88 256
11695.90 289
11696.92 240
11697.94 221
11698.96 250
11699.98 236
11701.01 233
11702.03 228
11703.05 226
11704.07 234
11705.09 230
11706.11 233
11707.14 242
11708.16 222
11709.18 217
11710.20 251
11711.22 224
11712.25 257
11713.27 244
11714.29 239
11715.31 256
11716.33 250
11717.36 267
11718.38 249
11719.40 244
11720.42 247
11721.45 244
11722.47 245
11723.49 215
11724.51 206
11725.54 224
11726.56 231
11727.58 240
11728.61 279
11729.63 247
11730.65 243
11731.67 254
11732.70 229
11733.72 234
11734.74 283
11735.77 217
11736.79 218
11737.81 232
11738.84 279
11739.86 241
11740.88 218
11741.91 244
11742.93 279
11743.95 247
11744.98 237
11746.00 260
11747.02 235
11748.05 243
11749.07 230
11750.09 280
11751.12 232
11752.14 274
11753.17 267
11754.19 282
11755.21 266
11756.24 273
11757.26 278
11758.29 239
11759.31 236
11760.33 258
11761.36 269
11762.38 238
11763.41 242
11764.43 250
11765.46 238
11766.48 241
11767.51 258
11768.53 263
11769.55 248
11770.58 227
11771.60 233
11772.63 253
11773.65 266
11774.68 223
11775.70 239
11776.73 282
11777.75 259
11778.78 242
11779.80 232
11780.83 251
11781.85 249
11782.88 252
11783.90 249
11784.93 262
11785.95 245
11786.98 268
11788.01 251
11789.03 264
11790.06 257
11791.08 241
11792.11 260
11793.13 262
11794.16 239
11795.18 229
11796.21 290
11797.24 244
11798.26 276
11799.29 270
11800.31 256
11801.34 274
11802.37 237
11803.39 224
11804.42 204
11805.44 285
11806.47 290
11807.50 298
11808.52 257
11809.55 221
11810.58 268
11811.60 281
11812.63 272
11813.66 265
11814.68 258
11815.71 281
11816.74 275
11817.76 229
11818.79 240
11819.82 222
11820.84 269
11821.87 280
11822.90 244
11823.92 251
11824.95 280
11825.98 249
11827.00 238
11828.03 240
11829.06 260
11830.09 293
11831.11 272
11832.14 239
11833.17 251
11834.20 262
11835.22 302
11836.25 293
11837.28 286
11838.31 268
11839.33 249
11840.36 230
11841.39 253
11842.42 278
11843.44 259
11844.47 258
11845.50 285
11846.53 289
11847.56 242
11848.58 236
11849.61 302
11850.64 299
11851.67 274
11852.70 284
11853.72 328
11854.75 271
11855.78 270
11856.81 301
11857.84 335
11858.87 308
11859.90 348
11860.92 348
11861.95 306
11862.98 311
11864.01 283
11865.04 304
11866.07 284
11867.10 346
11868.13 312
11869.15 308
11870.18 272
11871.21 287
11872.24 297
11873.27 300
11874.30 305
11875.33 302
11876.36 319
11877.39 340
11878.42 334
11879.45 301
11880.48 331
11881.51 343
11882.53 308
11883.56 362
11884.59 344
11885.62 326
11886.65 318
11887.68 316
11888.71 346
11889.74 337
11890.77 330
11891.80 316
11892.83 318
11893.86 328
11894.89 336
11895.92 390
11896.95 398
11897.98 374
11899.01 338
11900.04 410
11901.07 407
11902.10 415
11903.13 481
11904.17 466
11905.20 464
11906.23 458
11907.26 462
11908.29 443
11909.32 437
11910.35 392
11911.38 412
11912.41 388
11913.44 418
11914.47 377
11915.50 401
11916.53 414
11917.57 404
11918.60 418
11919.63 428
11920.66 435
11921.69 408
11922.72 389
11923.75 368
11924.78 400
11925.82 394
11926.85 460
11927.88 458
11928.91 501
11929.94 526
11930.97 587
11932.00 585
11933.04 633
11934.07 637
11935.10 662
11936.13 642
11937.16 610
11938.20 560
11939.23 452
11940.26 484
11941.29 468
11942.32 444
11943.36 419
11944.39 417
11945.42 403
11946.45 400
11947.49 408
11948.52 384
11949.55 411
11950.58 379
11951.62 347
11952.65 414
11953.68 385
11954.71 314
11955.75 334
11956.78 357
11957.81 327
11958.84 333
11959.88 329
11960.91 360
11961.94 334
11962.98 372
11964.01 371
11965.04 325
11966.08 315
11967.11 329
11968.14 323
11969.17 363
11970.21 345
11971.24 366
11972.27 324
11973.31 364
11974.34 326
11975.38 298
11976.41 328
11977.44 332
11978.48 314
11979.51 332
11980.54 320
11981.58 295
11982.61 318
11983.65 332
11984.68 359
11985.71 321
11986.75 358
11987.78 302
11988.82 303
11989.85 342
11990.88 345
11991.92 315
11992.95 338
11993.99 327
11995.02 302
11996.06 374
11997.09 343
11998.13 355
11999.16 357
12000.19 338
12001.23 349
12002.26 344
12003.30 314
12004.33 315
12005.37 318
12006.40 358
12007.44 343
12008.47 343
12009.51 324
12010.54 363
12011.58 385
12012.61 359
12013.65 316
12014.68 355
12015.72 396
12016.75 370
12017.79 408
12018.83 372
12019.86 385
12020.90 418
12021.93 407
12022.97 384
12024.00 379
12025.04 380
12026.07 363
12027.11 386
12028.15 402
12029.18 373
12030.22 404
12031.25 372
12032.29 350
12033.33 342
12034.36 378
12035.40 415
12036.43 328
12037.47 339
12038.51 331
12039.54 375
12040.58 369
12041.62 362
12042.65 337
12043.69 292
12044.73 343
12045.76 343
12046.80 362
12047.84 327
12048.87 329
12049.91 356
12050.95 389
12051.98 353
12053.02 363
12054.06 374
12055.09 352
12056.13 361
12057.17 345
12058.20 370
12059.24 363
12060.28 396
12061.32 388
12062.35 372
12063.39 392
12064.43 379
12065.47 358
12066.50 354
12067.54 363
12068.58 346
12069.62 338
12070.65 360
12071.69 360
12072.73 361
12073.77 393
12074.81 353
12075.84 332
12076.88 344
12077.92 375
12078.96 374
12080.00 383
12081.03 380
12082.07 407
12083.11 353
12084.15 372
12085.19 390
12086.22 424
12087.26 419
12088.30 451
12089.34 425
12090.38 361
12091.42 414
12092.46 399
12093.49 385
12094.53 371
12095.57 421
12096.61 419
12097.65 469
12098.69 437
12099.73 424
12100.77 499
12101.81 513
12102.84 512
12103.88 507
12104.92 536
12105.96 561
12107.00 551
12108.04 534
12109.08 538
12110.12 486
12111.16 454
12112.20 456
12113.24 415
12114.28 372
12115.32 389
12116.36 393
12117.40 376
12118.44 345
12119.48 338
12120.52 337
12121.55 359
12122.59 336
12123.63 340
12124.67 338
12125.71 367
12126.75 322
12127.80 313
12128.84 265
12129.88 328
12130.92 385
12131.96 319
12133.00 339
12134.04 327
12135.08 380
12136.12 339
12137.16 319
12138.20 313
12139.24 327
12140.28 298
12141.32 336
12142.36 322
12143.40 323
12144.44 338
12145.48 303
12146.53 285
12147.57 324
12148.61 318
12149.65 312
12150.69 336
12151.73 304
12152.77 339
12153.81 302
12154.85 313
12155.90 292
12156.94 282
12157.98 320
12159.02 327
12160.06 335
12161.10 305
12162.14 313
12163.19 299
12164.23 330
12165.27 301
12166.31 298
12167.35 295
12168.40 277
12169.44 303
12170.48 296
12171.52 292
12172.56 323
12173.61 291
12174.65 304
12175.69 265
12176.73 293
12177.77 307
12178.82 315
12179.86 305
12180.90 314
12181.94 318
12182.99 315
12184.03 283
12185.07 274
12186.11 271
12187.16 283
12188.20 305
12189.24 312
12190.29 307
12191.33 302
12192.37 293
12193.41 261
12194.46 289
12195.50 298
12196.54 267
12197.59 304
12198.63 282
12199.67 288
12200.72 306
12201.76 305
12202.80 291
12203.85 304
12204.89 264
12205.93 291
12206.98 292
12208.02 336
12209.06 290
12210.11 289
12211.15 289
12212.19 279
12213.24 290
12214.28 304
12215.33 298
12216.37 275
12217.41 293
12218.46 279
12219.50 278
12220.55 329
12221.59 330
12222.63 317
12223.68 287
12224.72 259
12225.77 302
12226.81 344
12227.86 290
12228.90 248
12229.95 287
12230.99 317
12232.03 275
12233.08 280
12234.12 310
12235.17 283
12236.21 258
12237.26 321
12238.30 324
12239.35 335
12240.39 286
12241.44 293
12242.48 307
12243.53 282
12244.57 259
12245.62 275
12246.66 303
12247.71 279
12248.75 322
12249.80 263
12250.85 273
12251.89 281
12252.94 310
12253.98 290
12255.03 283
12256.07 300
12257.12 281
12258.16 261
12259.21 268
12260.26 294
12261.30 236
12262.35 255
12263.39 255
12264.44 281
12265.49 270
12266.53 277
12267.58 277
12268.62 236
12269.67 253
12270.72 270
12271.76 258
12272.81 219
12273.86 273
12274.90 231
12275.95 246
12277.00 256
12278.04 288
12279.09 243
12280.14 269
12281.18 278
12282.23 244
12283.28 268
12284.32 290
12285.37 235
12286.42 270
12287.46 290
12288.51 240
12289.56 262
12290.60 263
12291.65 223
12292.70 232
12293.75 216
12294.79 232
12295.84 262
12296.89 268
12297.94 279
12298.98 269
12300.03 253
12301.08 254
12302.13 249
12303.17 269
12304.22 251
12305.27 280
12306.32 259
12307.36 263
12308.41 274
12309.46 266
12310.51 275
12311.56 271
12312.60 241
12313.65 232
12314.70 255
12315.75 277
12316.80 251
12317.85 239
12318.89 251
12319.94 262
12320.99 263
12322.04 284
12323.09 259
12324.14 275
12325.18 244
12326.23 257
12327.28 284
12328.33 257
12329.38 273
12330.43 248
12331.48 292
12332.53 269
12333.57 231
12334.62 245
12335.67 224
12336.72 274
12337.77 256
12338.82 249
12339.87 262
12340.92 255
12341.97 266
12343.02 229
12344.07 238
12345.12 287
12346.17 247
12347.22 237
12348.26 234
12349.31 217
12350.36 247
12351.41 285
12352.46 270
12353.51 248
12354.56 232
12355.61 246
12356.66 223
12357.71 260
12358.76 256
12359.81 264
12360.86 257
12361.91 255
12362.96 288
12364.01 259
12365.06 262
12366.11 310
12367.16 288
12368.22 253
12369.27 215
12370.32 222
12371.37 236
12372.42 260
12373.47 252
12374.52 243
12375.57 272
12376.62 276
12377.67 292
12378.72 289
12379.77 275
12380.82 277
12381.87 273
12382.93 246
12383.98 273
12385.03 311
12386.08 300
12387.13 274
12388.18 265
12389.23 251
12390.28 287
12391.34 309
12392.39 281
12393.44 268
12394.49 266
12395.54 267
12396.59 290
12397.65 286
12398.70 273
12399.75 298
12400.80 260
12401.85 285
12402.90 271
12403.96 268
12405.01 276
12406.06 330
12407.11 336
12408.16 275
12409.22 271
12410.27 277
12411.32 289
12412.37 299
12413.43 295
12414.48 311
12415.53 295
12416.58 258
12417.64 323
12418.69 257
12419.74 259
12420.79 273
12421.85 266
12422.90 294
12423.95 285
12425.00 295
12426.06 297
12427.11 292
12428.16 277
12429.22 270
12430.27 293
12431.32 309
12432.38 279
12433.43 272
12434.48 274
12435.54 308
12436.59 343
12437.64 298
12438.70 280
12439.75 294
12440.80 314
12441.86 290
12442.91 262
12443.96 297
12445.02 299
12446.07 316
12447.13 289
12448.18 271
12449.23 288
12450.29 303
12451.34 313
12452.39 307
12453.45 272
12454.50 278
12455.56 325
12456.61 315
12457.67 316
12458.72 292
12459.77 325
12460.83 341
12461.88 304
12462.94 281
12463.99 289
12465.05 330
12466.10 314
12467.16 308
12468.21 325
12469.26 346
12470.32 348
12471.37 350
12472.43 336
12473.48 324
12474.54 327
12475.59 400
12476.65 417
12477.70 348
12478.76 354
12479.81 420
12480.87 405
12481.93 345
12482.98 353
12484.04 362
12485.09 434
12486.15 464
12487.20 440
12488.26 460
12489.31 531
12490.37 565
12491.42 663
12492.48 657
12493.54 794
12494.59 900
12495.65 1030
12496.70 1051
12497.76 1005
12498.82 1004
12499.87 1007
12500.93 1014
12501.98 890
12503.04 853
12504.10 791
12505.15 656
12506.21 600
12507.26 489
12508.32 480
12509.38 458
12510.43 509
12511.49 441
12512.55 392
12513.60 365
12514.66 417
12515.72 376
12516.77 358
12517.83 398
12518.89 402
12519.94 383
12521.00 390
12522.06 385
12523.12 378
12524.17 397
12525.23 396
12526.29 360
12527.34 345
12528.40 366
12529.46 415
12530.52 406
12531.57 392
12532.63 412
12533.69 402
12534.75 392
12535.80 400
12536.86 385
12537.92 358
12538.98 370
12540.03 342
12541.09 344
12542.15 299
12543.21 325
12544.26 355
12545.32 327
12546.38 321
12547.44 303
12548.50 324
12549.56 350
12550.61 322
12551.67 332
12552.73 314
12553.79 321
12554.85 306
12555.90 315
12556.96 322
12558.02 330
12559.08 347
12560.14 374
12561.20 343
12562.26 287
12563.31 314
12564.37 337
12565.43 363
12566.49 360
12567.55 337
12568.61 361
12569.67 408
12570.73 381
12571.79 379
12572.85 382
12573.90 409
12574.96 491
12576.02 508
12577.08 462
12578.14 502
12579.20 503
12580.26 521
12581.32 512
12582.38 445
12583.44 390
12584.50 443
12585.56 415
12586.62 431
12587.68 412
12588.74 403
12589.80 407
12590.86 408
12591.92 390
12592.98 388
12594.04 432
12595.10 394
12596.16 365
12597.22 324
12598.28 340
12599.34 353
12600.40 374
12601.46 376
12602.52 327
12603.58 312
12604.64 379
12605.70 332
12606.76 349
12607.82 306
12608.88 276
12609.94 318
12611.00 320
12612.06 335
12613.12 331
12614.19 356
12615.25 350
12616.31 367
12617.37 371
12618.43 355
12619.49 333
12620.55 354
12621.61 349
12622.67 335
12623.74 330
12624.80 353
12625.86 319
12626.92 301
12627.98 341
12629.04 291
12630.10 303
12631.17 309
12632.23 321
12633.29 258
12634.35 277
12635.41 297
12636.47 304
12637.54 322
12638.60 313
12639.66 321
12640.72 310
12641.78 337
12642.85 275
12643.91 258
12644.97 271
12646.03 317
12647.09 307
12648.16 339
12649.22 330
12650.28 325
12651.34 343
12652.41 285
12653.47 302
12654.53 289
12655.59 287
12656.66 311
12657.72 348
12658.78 332
12659.84 303
12660.91 309
12661.97 338
12663.03 305
12664.10 321
12665.16 306
12666.22 306
12667.29 296
12668.35 320
12669.41 278
12670.48 276
12671.54 310
12672.60 315
12673.67 327
12674.73 271
12675.79 273
12676.86 276
12677.92 286
12678.98 304
12680.05 314
12681.11 288
12682.17 315
12683.24 283
12684.30 330
12685.37 340
12686.43 327
12687.49 287
12688.56 284
12689.62 306
12690.69 283
12691.75 334
12692.81 304
12693.88 299
12694.94 299
12696.01 311
12697.07 297
12698.13 295
12699.20 297
12700.26 312
12701.33 293
12702.39 277
12703.46 334
12704.52 332
12705.59 338
12706.65 345
12707.72 288
12708.78 288
12709.85 300
12710.91 309
12711.98 296
12713.04 277
12714.11 273
12715.17 305
12716.24 305
12717.30 276
12718.37 291
12719.43 314
12720.50 323
12721.56 296
12722.63 269
12723.69 289
12724.76 305
12725.82 315
12726.89 276
12727.96 308
12729.02 321
12730.09 316
12731.15 283
12732.22 297
12733.29 304
12734.35 324
12735.42 347
12736.48 320
12737.55 294
12738.62 315
12739.68 323
12740.75 295
12741.81 297
12742.88 280
12743.95 293
12745.01 293
12746.08 285
12747.15 286
12748.21 265
12749.28 263
12750.35 253
12751.41 270
12752.48 281
12753.55 301
12754.61 264
12755.68 251
12756.75 287
12757.81 258
12758.88 277
12759.95 255
12761.01 292
12762.08 254
12763.15 244
12764.21 240
12765.28 236
12766.35 262
12767.42 276
12768.48 254
12769.55 254
12770.62 237
12771.69 272
12772.75 257
12773.82 256
12774.89 253
12775.96 251
12777.02 235
12778.09 246
12779.16 223
12780.23 241
12781.30 236
12782.36 216
12783.43 263
12784.50 276
12785.57 247
12786.64 238
12787.70 255
12788.77 267
12789.84 278
12790.91 249
12791.98 270
12793.05 277
12794.11 246
12795.18 264
12796.25 271
12797.32 270
12798.39 256
12799.46 273
12800.53 256
12801.59 254
12802.66 256
12803.73 249
12804.80 260
12805.87 248
12806.94 246
12808.01 269
12809.08 230
12810.15 231
12811.21 260
12812.28 298
12813.35 258
12814.42 265
12815.49 244
12816.56 254
12817.63 266
12818.70 303
12819.77 256
12820.84 259
12821.91 295
12822.98 270
12824.05 271
12825.12 260
12826.19 236
12827.26 231
12828.33 237
12829.40 238
12830.47 198
12831.54 269
12832.61 234
12833.68 272
12834.75 260
12835.82 236
12836.89 223
12837.96 243
12839.03 238
12840.10 284
12841.17 231
12842.24 244
12843.31 236
12844.38 254
12845.45 251
12846.52 238
12847.59 234
12848.66 235
12849.73 234
12850.80 231
12851.88 224
12852.95 206
12854.02 258
12855.09 249
12856.16 211
12857.23 232
12858.30 223
12859.37 225
12860.44 251
12861.51 224
12862.59 230
12863.66 229
12864.73 231
12865.80 202
12866.87 203
12867.94 239
12869.01 221
12870.09 247
12871.16 223
12872.23 202
12873.30 196
12874.37 199
12875.45 197
12876.52 223
12877.59 217
12878.66 209
12879.73 217
12880.81 223
12881.88 210
12882.95 212
12884.02 221
12885.09 213
12886.17 192
12887.24 227
12888.31 205
12889.38 223
12890.46 222
12891.53 223
12892.60 229
12893.67 232
12894.75 196
12895.82 219
12896.89 230
12897.96 186
12899.04 203
12900.11 248
12901.18 214
12902.26 222
12903.33 216
12904.40 237
12905.47 227
12906.55 206
12907.62 202
12908.69 203
12909.77 210
12910.84 217
12911.91 215
12912.99 174
12914.06 197
12915.13 196
12916.21 187
12917.28 217
12918.36 200
12919.43 213
12920.50 220
12921.58 209
12922.65 224
12923.72 202
12924.80 192
12925.87 212
12926.95 224
12928.02 215
12929.09 209
12930.17 205
12931.24 218
12932.32 188
12933.39 194
12934.46 206
12935.54 213
12936.61 210
12937.69 190
12938.76 214
12939.84 204
12940.91 203
12941.99 214
12943.06 215
12944.14 219
12945.21 194
12946.28 222
12947.36 226
12948.43 195
12949.51 198
12950.58 212
12951.66 204
12952.73 201
12953.81 214
12954.88 205
12955.96 212
12957.04 209
12958.11 207
12959.19 215
12960.26 200
12961.34 186
12962.41 185
12963.49 182
12964.56 198
12965.64 153
12966.71 190
12967.79 249
12968.87 198
12969.94 241
12971.02 231
12972.09 202
12973.17 176
12974.24 190
12975.32 200
12976.40 206
12977.47 210
12978.55 195
12979.63 198
12980.70 210
12981.78 177
12982.85 202
12983.93 192
12985.01 192
12986.08 204
12987.16 220
12988.24 186
12989.31 189
12990.39 206
12991.47 198
12992.54 206
12993.62 195
12994.70 189
12995.77 181
12996.85 183
12997.93 220
12999.00 209
13000.08 223
13001.16 208
13002.24 237
13003.31 233
13004.39 200
13005.47 211
13006.54 229
13007.62 240
13008.70 202
13009.78 224
13010.85 228
13011.93 233
13013.01 207
13014.09 219
13015.16 237
13016.24 204
13017.32 209
13018.40 238
13019.48 223
13020.55 201
13021.63 211
13022.71 207
13023.79 225
13024.86 207
13025.94 205
13027.02 216
13028.10 205
13029.18 191
13030.26 203
13031.33 200
13032.41 185
13033.49 206
13034.57 202
13035.65 196
13036.73 217
13037.80 199
13038.88 234
13039.96 193
13041.04 187
13042.12 210
13043.20 226
13044.28 235
13045.36 231
13046.44 228
13047.51 199
13048.59 226
13049.67 239
13050.75 240
13051.83 197
13052.91 172
13053.99 190
13055.07 212
13056.15 237
13057.23 205
13058.31 204
13059.39 233
13060.47 199
13061.55 203
13062.62 212
13063.70 208
13064.78 207
13065.86 201
13066.94 220
13068.02 211
13069.10 201
13070.18 222
13071.26 212
13072.34 188
13073.42 217
13074.50 238
13075.58 212
13076.66 215
13077.74 200
13078.82 206
13079.90 218
13080.99 198
13082.07 189
13083.15 207
13084.23 196
13085.31 191
13086.39 201
13087.47 196
13088.55 189
13089.63 207
13090.71 227
13091.79 225
13092.87 195
13093.95 195
13095.03 182
13096.12 201
13097.20 182
13098.28 222
13099.36 212
13100.44 235
13101.52 191
13102.60 230
13103.68 210
13104.76 153
13105.85 194
13106.93 211
13108.01 207
13109.09 173
13110.17 175
13111.25 194
13112.34 184
13113.42 198
13114.50 207
13115.58 189
13116.66 205
13117.74 183
13118.83 179
13119.91 192
13120.99 226
13122.07 204
13123.15 202
13124.24 215
13125.32 199
13126.40 195
13127.48 179
13128.57 197
13129.65 177
13130.73 187
13131.81 190
13132.90 193
13133.98 193
13135.06 221
13136.14 214
13137.23 188
13138.31 179
13139.39 200
13140.48 222
13141.56 220
13142.64 207
13143.72 172
13144.81 187
13145.89 176
13146.97 206
13148.06 212
13149.14 195
13150.22 194
13151.31 204
13152.39 189
13153.47 187
13154.56 216
13155.64 210
13156.72 230
13157.81 182
13158.89 187
13159.97 207
13161.06 228
13162.14 190
13163.23 204
13164.31 226
13165.39 195
13166.48 172
13167.56 186
13168.64 183
13169.73 175
13170.81 221
13171.90 166
13172.98 205
13174.07 177
13175.15 200
13176.23 219
13177.32 207
13178.40 170
13179.49 212
13180.57 189
13181.66 210
13182.74 239
13183.83 212
13184.91 232
13185.99 221
13187.08 210
13188.16 191
13189.25 182
13190.33 173
13191.42 225
13192.50 203
13193.59 203
13194.67 156
13195.76 229
13196.84 231
13197.93 228
13199.01 192
13200.10 170
13201.19 204
13202.27 168
13203.36 185
13204.44 156
13205.53 208
13206.61 206
13207.70 194
13208.78 159
13209.87 173
13210.96 172
13212.04 191
13213.13 197
13214.21 189
13215.30 203
13216.39 197
13217.47 209
13218.56 195
13219.64 232
13220.73 214
13221.82 217
13222.90 183
13223.99 207
13225.07 187
13226.16 196
13227.25 184
13228.33 222
13229.42 232
13230.51 201
13231.59 202
13232.68 191
13233.77 185
13234.85 173
13235.94 177
13237.03 190
13238.11 204
13239.20 201
13240.29 193
13241.37 193
13242.46 203
13243.55 205
13244.64 219
13245.72 252
13246.81 231
13247.90 191
13248.99 197
13250.07 214
13251.16 197
13252.25 207
13253.34 188
13254.42 234
13255.51 223
13256.60 198
13257.69 202
13258.77 200
13259.86 202
13260.95 216
13262.04 199
13263.12 203
13264.21 231
13265.30 228
13266.39 200
13267.48 217
13268.56 211
13269.65 259
13270.74 249
13271.83 234
13272.92 241
13274.01 234
13275.09 244
13276.18 198
13277.27 217
13278.36 230
13279.45 239
13280.54 223
13281.63 210
13282.71 215
13283.80 244
13284.89 243
13285.98 246
13287.07 213
13288.16 215
13289.25 225
13290.34 231
13291.43 230
13292.51 248
13293.60 270
13294.69 248
13295.78 251
13296.87 231
13297.96 224
13299.05 231
13300.14 244
13301.23 274
13302.32 257
13303.41 256
13304.50 253
13305.59 268
13306.68 237
13307.77 242
13308.86 255
13309.95 271
13311.04 262
13312.13 268
13313.22 261
13314.31 251
13315.40 240
13316.49 240
13317.58 251
13318.67 254
13319.76 308
13320.85 295
13321.94 291
13323.03 222
13324.12 235
13325.21 241
13326.30 279
13327.39 257
13328.48 254
13329.57 254
13330.66 314
13331.75 253
13332.84 254
13333.93 240
13335.02 272
13336.12 289
13337.21 276
13338.30 263
13339.39 248
13340.48 250
13341.57 252
13342.66 285
13343.75 268
13344.84 226
13345.94 277
13347.03 269
13348.12 244
13349.21 274
13350.30 274
13351.39 247
13352.48 245
13353.58 232
13354.67 273
13355.76 250
13356.85 295
13357.94 248
13359.04 298
13360.13 291
13361.22 322
13362.31 283
13363.40 317
13364.50 309
13365.59 295
13366.68 344
13367.77 319
13368.86 325
13369.96 341
13371.05 354
13372.14 330
13373.23 314
13374.33 338
13375.42 330
13376.51 305
13377.60 291
13378.70 328
13379.79 294
13380.88 282
13381.97 280
13383.07 266
13384.16 292
13385.25 263
13386.35 249
13387.44 275
13388.53 254
13389.62 237
13390.72 250
13391.81 262
13392.90 260
13394.00 256
13395.09 229
13396.18 261
13397.28 297
13398.37 270
13399.46 256
13400.56 215
13401.65 283
13402.75 239
13403.84 220
13404.93 221
13406.03 214
13407.12 246
13408.21 279
13409.31 232
13410.40 249
13411.50 278
13412.59 282
13413.68 257
13414.78 242
13415.87 246
13416.97 233
13418.06 258
13419.16 262
13420.25 221
13421.34 236
13422.44 236
13423.53 233
13424.63 222
13425.72 232
13426.82 260
13427.91 255
13429.01 252
13430.10 246
13431.20 240
13432.29 265
13433.39 269
13434.48 254
13435.58 263
13436.67 256
13437.77 281
13438.86 290
13439.96 269
13441.05 258
13442.15 253
13443.24 247
13444.34 268
13445.43 287
13446.53 283
13447.62 299
13448.72 305
13449.81 289
13450.91 302
13452.01 271
13453.10 273
13454.20 290
13455.29 263
13456.39 292
13457.48 327
13458.58 308
13459.68 281
13460.77 272
13461.87 284
13462.96 289
13464.06 310
13465.16 320
13466.25 290
13467.35 287
13468.45 289
13469.54 302
13470.64 301
13471.73 299
13472.83 305
13473.93 280
13475.02 283
13476.12 303
13477.22 330
13478.31 310
13479.41 312
13480.51 331
13481.60 298
13482.70 340
13483.80 339
13484.90 297
13485.99 344
13487.09 338
13488.19 314
13489.28 335
13490.38 349
13491.48 328
13492.58 304
13493.67 358
13494.77 335
13495.87 378
13496.97 383
13498.06 345
13499.16 356
13500.26 396
13501.36 402
13502.45 395
13503.55 387
13504.65 421
13505.75 469
13506.84 452
13507.94 394
13509.04 390
13510.14 395
13511.24 357
13512.33 380
13513.43 369
13514.53 320
13515.63 298
13516.73 268
13517.83 308
13518.92 269
13520.02 298
13521.12 292
13522.22 280
13523.32 297
13524.42 278
13525.52 293
13526.61 283
13527.71 265
13528.81 300
13529.91 273
13531.01 269
13532.11 265
13533.21 313
13534.31 287
13535.41 268
13536.50 266
13537.60 260
13538.70 267
13539.80 285
13540.90 250
13542.00 269
13543.10 264
13544.20 276
13545.30 281
13546.40 250
13547.50 240
13548.60 245
13549.70 255
13550.80 249
13551.90 245
13553.00 245
13554.10 273
13555.20 248
13556.30 247
13557.40 234
13558.50 233
13559.60 233
13560.70 234
13561.80 269
13562.90 241
13564.00 237
13565.10 251
13566.20 243
13567.30 244
13568.40 303
13569.50 270
13570.60 277
13571.70 276
13572.80 250
13573.90 223
13575.00 220
13576.10 268
13577.20 246
13578.30 238
13579.40 254
13580.51 198
13581.61 247
13582.71 245
13583.81 227
13584.91 245
13586.01 251
13587.11 251
13588.21 219
13589.31 268
13590.42 242
13591.52 250
13592.62 267
13593.72 271
13594.82 247
13595.92 266
13597.02 256
13598.13 266
13599.23 256
13600.33 228
13601.43 266
13602.53 263
13603.63 259
13604.74 271
13605.84 256
13606.94 271
13608.04 297
13609.14 309
13610.25 254
13611.35 276
13612.45 258
13613.55 242
13614.66 273
13615.76 259
13616.86 241
13617.96 250
13619.06 255
13620.17 251
13621.27 264
13622.37 235
13623.47 253
13624.58 309
13625.68 258
13626.78 261
13627.89 243
13628.99 255
13630.09 239
13631.19 239
13632.30 281
13633.40 253
13634.50 250
13635.61 288
13636.71 289
13637.81 273
13638.92 268
13640.02 256
13641.12 268
13642.23 258
13643.33 224
13644.43 247
13645.54 280
13646.64 250
13647.74 255
13648.85 236
13649.95 241
13651.06 255
13652.16 245
13653.26 251
13654.37 215
13655.47 236
13656.57 247
13657.68 233
13658.78 225
13659.89 228
13660.99 268
13662.10 273
13663.20 259
13664.30 245
13665.41 248
13666.51 244
13667.62 255
13668.72 244
13669.83 263
13670.93 233
13672.04 245
13673.14 221
13674.24 218
13675.35 224
13676.45 227
13677.56 231
13678.66 261
13679.77 248
13680.87 248
13681.98 227
13683.08 237
13684.19 237
13685.29 224
13686.40 215
13687.50 241
13688.61 242
13689.71 236
13690.82 265
13691.93 237
13693.03 252
13694.14 244
13695.24 245
13696.35 249
13697.45 248
13698.56 242
13699.66 241
13700.77 250
13701.88 256
13702.98 230
13704.09 246
13705.19 237
13706.30 256
13707.41 234
13708.51 252
13709.62 226
13710.72 298
13711.83 273
13712.94 254
13714.04 249
13715.15 260
13716.26 269
13717.36 255
13718.47 235
13719.58 262
13720.68 241
13721.79 260
13722.90 284
13724.00 269
13725.11 285
13726.22 311
13727.32 268
13728.43 299
13729.54 293
13730.64 295
13731.75 259
13732.86 308
13733.96 322
13735.07 322
13736.18 311
13737.29 275
13738.39 314
13739.50 290
13740.61 287
13741.72 324
13742.82 322
13743.93 288
13745.04 300
13746.15 340
13747.25 338
13748.36 331
13749.47 324
13750.58 351
13751.68 314
13752.79 332
13753.90 291
13755.01 360
13756.12 380
13757.22 397
13758.33 356
13759.44 347
13760.55 359
13761.66 400
13762.77 379
13763.87 378
13764.98 408
13766.09 387
13767.20 385
13768.31 405
13769.42 438
13770.52 468
13771.63 514
13772.74 544
13773.85 541
13774.96 554
13776.07 574
13777.18 547
13778.29 491
13779.39 489
13780.50 521
13781.61 515
13782.72 506
13783.83 437
13784.94 383
13786.05 392
13787.16 386
13788.27 389
13789.38 361
13790.49 332
13791.60 355
13792.71 358
13793.81 300
13794.92 316
13796.03 342
13797.14 288
13798.25 280
13799.36 281
13800.47 320
13801.58 306
13802.69 303
13803.80 312
13804.91 362
13806.02 344
13807.13 330
13808.24 321
13809.35 311
13810.46 322
13811.57 301
13812.68 320
13813.79 300
13814.90 337
13816.02 323
13817.13 320
13818.24 302
13819.35 328
13820.46 298
13821.57 305
13822.68 286
13823.79 271
13824.90 257
13826.01 296
13827.12 268
13828.23 260
13829.34 260
13830.45 270
13831.57 281
13832.68 294
13833.79 248
13834.90 288
13836.01 279
13837.12 271
13838.23 302
13839.34 314
13840.46 287
13841.57 288
13842.68 269
13843.79 299
13844.90 271
13846.01 291
13847.13 304
13848.24 291
13849.35 320
13850.46 315
13851.57 287
13852.68 294
13853.80 291
13854.91 301
13856.02 313
13857.13 290
13858.24 293
13859.36 323
13860.47 331
13861.58 350
13862.69 356
13863.81 362
13864.92 375
13866.03 364
13867.14 398
13868.26 365
13869.37 358
13870.48 369
13871.59 346
13872.71 339
13873.82 381
13874.93 322
13876.04 318
13877.16 355
13878.27 340
13879.38 283
13880.50 313
13881.61 301
13882.72 336
13883.84 340
13884.95 263
13886.06 300
13887.18 293
13888.29 330
13889.40 330
13890.52 346
13891.63 350
13892.74 316
13893.86 357
13894.97 318
13896.08 315
13897.20 331
13898.31 305
13899.42 328
13900.54 311
13901.65 376
13902.77 341
13903.88 323
13904.99 347
13906.11 331
13907.22 342
13908.34 322
13909.45 343
13910.56 325
13911.68 315
13912.79 299
13913.91 292
13915.02 283
13916.14 305
13917.25 314
13918.37 273
13919.48 274
13920.60 245
13921.71 286
13922.82 267
13923.94 263
13925.05 260
13926.17 283
13927.28 265
13928.40 317
13929.51 300
13930.63 263
13931.74 248
13932.86 301
13933.97 300
13935.09 252
13936.20 258
13937.32 267
13938.44 271
13939.55 289
13940.67 275
13941.78 317
13942.90 298
13944.01 304
13945.13 282
13946.24 264
13947.36 277
13948.48 286
13949.59 288
13950.71 289
13951.82 284
13952.94 263
13954.05 305
13955.17 288
13956.29 244
13957.40 260
13958.52 238
13959.64 280
13960.75 265
13961.87 287
13962.98 274
13964.10 250
13965.22 252
13966.33 275
13967.45 259
13968.57 260
13969.68 281
13970.80 268
13971.92 292
13973.03 264
13974.15 266
13975.27 288
13976.38 283
13977.50 254
13978.62 274
13979.73 251
13980.85 237
13981.97 238
13983.09 264
13984.20 252
13985.32 255
13986.44 286
13987.56 248
13988.67 247
13989.79 284
13990.91 272
13992.02 275
13993.14 277
13994.26 270
13995.38 260
13996.50 282
13997.61 319
13998.73 265
13999.85 284
14000.97 273
14002.08 300
14003.20 278
14004.32 286
14005.44 285
14006.56 290
14007.67 284
14008.79 271
14009.91 304
14011.03 310
14012.15 311
14013.27 317
14014.38 306
14015.50 302
14016.62 314
14017.74 333
14018.86 331
14019.98 296
14021.10 289
14022.21 311
14023.33 308
14024.45 305
14025.57 344
14026.69 354
14027.81 293
14028.93 326
14030.05 337
14031.17 311
14032.28 331
14033.40 271
14034.52 282
14035.64 301
14036.76 300
14037.88 316
14039.00 262
14040.12 248
14041.24 260
14042.36 275
14043.48 277
14044.60 243
14045.72 269
14046.84 301
14047.96 301
14049.08 279
14050.20 325
14051.32 269
14052.44 248
14053.56 263
14054.68 267
14055.80 285
14056.92 285
14058.04 302
14059.16 252
14060.28 260
14061.40 295
14062.52 306
14063.64 285
14064.76 261
14065.88 279
14067.00 327
14068.12 304
14069.24 288
14070.36 295
14071.48 326
14072.60 305
14073.72 310
14074.84 287
14075.97 275
14077.09 316
14078.21 333
14079.33 312
14080.45 295
14081.57 309
14082.69 315
14083.81 328
14084.93 328
14086.06 341
14087.18 330
14088.30 326
14089.42 367
14090.54 349
14091.66 344
14092.78 369
14093.91 376
14095.03 353
14096.15 366
14097.27 369
14098.39 429
14099.51 407
14100.64 404
14101.76 354
14102.88 383
14104.00 380
14105.12 373
14106.25 365
14107.37 341
14108.49 351
14109.61 342
14110.73 289
14111.86 296
14112.98 302
14114.10 314
14115.22 285
14116.35 262
14117.47 283
14118.59 283
14119.71 280
14120.84 289
14121.96 281
14123.08 258
14124.20 275
14125.33 296
14126.45 268
14127.57 263
14128.70 301
14129.82 300
14130.94 285
14132.07 325
14133.19 268
14134.31 257
14135.44 270
14136.56 284
14137.68 263
14138.81 314
14139.93 284
14141.05 260
14142.18 272
14143.30 288
14144.42 270
14145.55 267
14146.67 287
14147.79 261
14148.92 267
14150.04 249
14151.17 297
14152.29 301
14153.41 250
14154.54 268
14155.66 276
14156.79 260
14157.91 272
14159.03 268
14160.16 256
14161.28 282
14162.41 294
14163.53 284
14164.66 271
14165.78 281
14166.90 285
14168.03 281
14169.15 246
14170.28 270
14171.40 246
14172.53 248
14173.65 252
14174.78 279
14175.90 268
14177.03 260
14178.15 248
14179.28 251
14180.40 289
14181.53 263
14182.65 234
14183.78 231
14184.90 261
14186.03 228
14187.15 248
14188.28 258
14189.40 249
14190.53 245
14191.65 253
14192.78 264
14193.91 223
14195.03 247
14196.16 242
14197.28 233
14198.41 235
14199.53 261
14200.66 285
14201.79 250
14202.91 243
14204.04 243
14205.16 241
14206.29 249
14207.42 224
14208.54 228
14209.67 219
14210.79 238
14211.92 215
14213.05 219
14214.17 206
14215.30 214
14216.43 238
14217.55 240
14218.68 238
14219.81 210
14220.93 240
14222.06 219
14223.19 222
14224.31 209
14225.44 232
14226.57 215
14227.69 195
14228.82 206
14229.95 234
14231.07 244
14232.20 175
14233.33 189
14234.46 200
14235.58 193
14236.71 210
14237.84 219
14238.96 191
14240.09 186
14241.22 220
14242.35 232
14243.47 209
14244.60 202
14245.73 202
14246.86 197
14247.98 198
14249.11 214
14250.24 193
14251.37 232
14252.50 184
14253.62 204
14254.75 203
14255.88 199
14257.01 200
14258.14 178
14259.26 200
14260.39 198
14261.52 187
14262.65 215
14263.78 197
14264.91 204
14266.03 198
14267.16 175
14268.29 194
14269.42 196
14270.55 191
14271.68 208
14272.81 182
14273.93 198
14275.06 224
14276.19 170
14277.32 213
14278.45 211
14279.58 198
14280.71 196
14281.84 207
14282.97 182
14284.10 209
14285.22 203
14286.35 191
14287.48 159
14288.61 171
14289.74 196
14290.87 152
14292.00 188
14293.13 230
14294.26 193
14295.39 212
14296.52 225
14297.65 211
14298.78 195
14299.91 188
14301.04 213
14302.17 183
14303.30 206
14304.43 220
14305.56 190
14306.69 193
14307.82 183
14308.95 168
14310.08 186
14311.21 183
14312.34 188
14313.47 207
14314.60 188
14315.73 201
14316.86 209
14317.99 218
14319.12 170
14320.25 178
14321.38 190
14322.51 191
14323.64 179
14324.77 176
14325.91 172
14327.04 202
14328.17 158
14329.30 166
14330.43 189
14331.56 165
14332.69 196
14333.82 187
14334.95 203
14336.08 176
14337.22 194
14338.35 194
14339.48 202
14340.61 184
14341.74 183
14342.87 194
14344.00 183
14345.14 212
14346.27 213
14347.40 171
14348.53 172
14349.66 162
14350.79 206
14351.93 193
14353.06 187
14354.19 185
14355.32 185
14356.45 152
14357.59 154
14358.72 154
14359.85 197
14360.98 179
14362.12 154
14363.25 179
14364.38 171
14365.51 165
14366.64 164
14367.78 171
14368.91 183
14370.04 181
14371.17 187
14372.31 171
14373.44 176
14374.57 176
14375.71 181
14376.84 169
14377.97 179
14379.10 192
14380.24 192
14381.37 223
14382.50 192
14383.64 179
14384.77 168
14385.90 165
14387.04 223
14388.17 187
14389.30 177
14390.44 188
14391.57 192
14392.70 187
14393.84 196
14394.97 182
14396.10 186
14397.24 178
14398.37 166
14399.50 159
14400.64 184
14401.77 168
14402.91 175
14404.04 188
14405.17 203
14406.31 203
14407.44 209
14408.58 193
14409.71 193
14410.84 176
14411.98 152
14413.11 178
14414.25 190
14415.38 177
14416.52 163
14417.65 195
14418.78 160
14419.92 172
14421.05 171
14422.19 178
14423.32 174
14424.46 184
14425.59 174
14426.73 183
14427.86 199
14429.00 190
14430.13 180
14431.27 162
14432.40 189
14433.54 186
14434.67 182
14435.81 194
14436.94 172
14438.08 193
14439.21 200
14440.35 190
14441.48 188
14442.62 203
14443.75 203
14444.89 171
14446.03 160
14447.16 176
14448.30 180
14449.43 211
14450.57 176
14451.70 192
14452.84 166
14453.98 161
14455.11 144
14456.25 159
14457.38 173
14458.52 175
14459.66 180
14460.79 200
14461.93 187
14463.06 183
14464.20 178
14465.34 170
14466.47 192
14467.61 177
14468.75 188
14469.88 185
14471.02 198
14472.16 160
14473.29 176
14474.43 179
14475.57 205
14476.70 202
14477.84 209
14478.98 192
14480.11 185
14481.25 181
14482.39 182
14483.52 184
14484.66 170
14485.80 194
14486.93 159
14488.07 181
14489.21 181
14490.35 207
14491.48 167
14492.62 193
14493.76 196
14494.90 191
14496.03 165
14497.17 201
14498.31 156
14499.45 179
14500.58 186
14501.72 176
14502.86 171
14504.00 190
14505.14 195
14506.27 179
14507.41 188
14508.55 166
14509.69 175
14510.83 187
14511.96 172
14513.10 158
14514.24 185
14515.38 181
14516.52 197
14517.66 190
14518.79 175
14519.93 197
14521.07 206
14522.21 199
14523.35 167
14524.49 178
14525.63 155
14526.76 170
14527.90 166
14529.04 184
14530.18 175
14531.32 181
14532.46 178
14533.60 152
14534.74 168
14535.88 173
14537.01 153
14538.15 200
14539.29 191
14540.43 181
14541.57 166
14542.71 180
14543.85 194
14544.99 144
14546.13 191
14547.27 154
14548.41 205
14549.55 173
14550.69 179
14551.83 185
14552.97 196
14554.11 190
14555.25 188
14556.39 203
14557.53 184
14558.67 188
14559.81 165
14560.95 187
14562.09 177
14563.23 175
14564.37 157
14565.51 200
14566.65 160
14567.79 186
14568.93 162
14570.07 182
14571.21 210
14572.35 166
14573.49 193
14574.63 180
14575.77 191
14576.91 199
14578.05 211
14579.19 168
14580.34 216
14581.48 181
14582.62 163
14583.76 205
14584.90 180
14586.04 188
14587.18 192
14588.32 213
14589.46 220
14590.60 219
14591.75 209
14592.89 186
14594.03 204
14595.17 254
14596.31 200
14597.45 195
14598.59 197
14599.74 227
14600.88 218
14602.02 210
14603.16 185
14604.30 180
14605.44 221
14606.59 195
14607.73 213
14608.87 184
14610.01 215
14611.15 190
14612.30 225
14613.44 188
14614.58 191
14615.72 174
14616.87 200
14618.01 211
14619.15 218
14620.29 224
14621.44 256
14622.58 217
14623.72 240
14624.86 196
14626.01 202
14627.15 211
14628.29 230
14629.43 218
14630.58 242
14631.72 270
14632.86 262
14634.01 262
14635.15 264
14636.29 261
14637.43 272
14638.58 270
14639.72 250
14640.86 259
14642.01 253
14643.15 283
14644.29 266
14645.44 213
14646.58 252
14647.72 215
14648.87 233
14650.01 212
14651.15 228
14652.30 207
14653.44 235
14654.59 191
14655.73 208
14656.87 223
14658.02 205
14659.16 223
14660.31 206
14661.45 225
14662.59 173
14663.74 172
14664.88 210
14666.03 187
14667.17 188
14668.31 204
14669.46 208
14670.60 210
14671.75 157
14672.89 201
14674.04 199
14675.18 158
14676.33 182
14677.47 212
14678.62 197
14679.76 192
14680.90 181
14682.05 177
14683.19 184
14684.34 165
14685.48 173
14686.63 168
14687.77 168
14688.92 175
14690.06 182
14691.21 159
14692.35 159
14693.50 186
14694.65 199
14695.79 173
14696.94 151
14698.08 162
14699.23 164
14700.37 194
14701.52 168
14702.66 160
14703.81 161
14704.96 195
14706.10 158
14707.25 210
14708.39 178
14709.54 173
14710.68 167
14711.83 160
14712.98 182
14714.12 175
14715.27 194
14716.42 171
14717.56 198
14718.71 175
14719.85 174
14721.00 159
14722.15 185
14723.29 191
14724.44 181
14725.59 182
14726.73 178
14727.88 183
14729.03 172
14730.17 189
14731.32 175
14732.47 177
14733.61 186
14734.76 159
14735.91 179
14737.05 197
14738.20 188
14739.35 189
14740.50 162
14741.64 188
14742.79 183
14743.94 174
14745.08 173
14746.23 150
14747.38 138
14748.53 204
14749.67 191
14750.82 183
14751.97 185
14753.12 172
14754.26 167
14755.41 179
14756.56 154
14757.71 179
14758.85 167
14760.00 175
14761.15 176
14762.30 201
14763.45 188
14764.59 187
14765.74 195
14766.89 183
14768.04 193
14769.19 197
14770.34 191
14771.48 197
14772.63 153
14773.78 219
14774.93 177
14776.08 193
14777.23 200
14778.37 186
14779.52 214
14780.67 221
14781.82 187
14782.97 184
14784.12 225
14785.27 207
14786.42 227
14787.57 244
14788.71 197
14789.86 198
14791.01 202
14792.16 211
14793.31 224
14794.46 196
14795.61 194
14796.76 231
14797.91 219
14799.06 217
14800.21 209
14801.36 219
14802.51 259
14803.66 203
14804.80 203
14805.95 229
14807.10 224
14808.25 225
14809.40 214
14810.55 215
14811.70 204
14812.85 236
14814.00 239
14815.15 195
14816.30 202
14817.45 211
14818.60 198
14819.75 187
14820.90 174
14822.05 223
14823.20 190
14824.36 190
14825.51 188
14826.66 185
14827.81 196
14828.96 180
14830.11 178
14831.26 161
14832.41 185
14833.56 179
14834.71 192
14835.86 178
14837.01 210
14838.16 154
14839.31 149
14840.47 150
14841.62 162
14842.77 173
14843.92 136
14845.07 160
14846.22 160
14847.37 169
14848.52 161
14849.68 160
14850.83 170
14851.98 171
14853.13 174
14854.28 165
14855.43 146
14856.58 147
14857.74 167
14858.89 169
14860.04 172
14861.19 161
14862.34 175
14863.50 158
14864.65 154
14865.80 162
14866.95 138
14868.10 140
14869.26 165
14870.41 158
14871.56 173
14872.71 137
14873.86 173
14875.02 155
14876.17 153
14877.32 157
14878.47 123
14879.63 127
14880.78 152
14881.93 163
14883.08 152
14884.24 136
14885.39 118
14886.54 138
14887.70 172
14888.85 165
14890.00 128
14891.15 150
14892.31 148
14893.46 158
14894.61 134
14895.77 148
14896.92 149
14898.07 148
14899.23 163
14900.38 145
14901.53 168
14902.69 142
14903.84 143
14904.99 143
14906.15 151
14907.30 141
14908.45 155
14909.61 155
14910.76 134
14911.92 166
14913.07 140
14914.22 141
14915.38 143
14916.53 159
14917.69 177
14918.84 163
14919.99 168
14921.15 158
14922.30 143
14923.46 159
14924.61 147
14925.76 155
14926.92 153
14928.07 159
14929.23 146
14930.38 133
14931.54 152
14932.69 137
14933.85 173
14935.00 131
14936.16 141
14937.31 169
14938.47 177
14939.62 153
14940.77 139
14941.93 142
14943.08 170
14944.24 142
14945.40 130
14946.55 143
14947.71 160
14948.86 149
14950.02 151
14951.17 147
14952.33 158
14953.48 149
14954.64 159
14955.79 145
14956.95 138
14958.10 153
14959.26 168
14960.42 145
14961.57 129
14962.73 152
14963.88 168
14965.04 163
14966.19 153
14967.35 132
14968.51 117
14969.66 139
14970.82 158
14971.97 161
14973.13 124
14974.29 136
14975.44 163
14976.60 146
14977.76 167
14978.91 155
14980.07 132
14981.22 141
14982.38 136
14983.54 138
14984.69 152
14985.85 142
14987.01 136
14988.16 145
14989.32 126
14990.48 163
14991.64 154
14992.79 136
14993.95 137
14995.11 123
14996.26 123
14997.42 148
14998.58 160
14999.73 147
15000.89 112
15002.05 145
15003.21 138
15004.36 144
15005.52 102
15006.68 132
15007.84 138
15008.99 125
15010.15 127
15011.31 140
15012.47 149
15013.62 120
15014.78 115
15015.94 126
15017.10 124
15018.26 109
15019.41 139
15020.57 113
15021.73 128
15022.89 112
15024.05 138
15025.20 138
15026.36 123
15027.52 120
15028.68 125
15029.84 121
15031.00 138
15032.15 142
15033.31 159
15034.47 112
15035.63 127
15036.79 151
15037.95 138
15039.11 134
15040.26 123
15041.42 143
15042.58 130
15043.74 114
15044.90 116
15046.06 138
15047.22 133
15048.38 124
15049.54 124
15050.70 106
15051.85 123
15053.01 119
15054.17 127
15055.33 148
15056.49 154
15057.65 118
15058.81 109
15059.97 118
15061.13 121
15062.29 130
15063.45 154
15064.61 136
15065.77 128
15066.93 127
15068.09 121
15069.25 113
15070.41 118
15071.57 129
15072.73 134
15073.89 142
15075.05 138
15076.21 115
15077.37 101
15078.53 115
15079.69 112
15080.85 106
15082.01 99
15083.17 133
15084.33 123
15085.49 109
15086.65 110
15087.81 109
15088.97 124
15090.13 131
15091.29 144
15092.46 137
15093.62 132
15094.78 120
15095.94 148
15097.10 118
15098.26 129
15099.42 115
15100.58 129
15101.74 117
15102.90 132
15104.07 124
15105.23 113
15106.39 129
15107.55 122
15108.71 126
15109.87 117
15111.03 116
15112.20 119
15113.36 138
15114.52 109
15115.68 121
15116.84 115
15118.00 125
15119.17 106
15120.33 118
15121.49 144
15122.65 145
15123.81 145
15124.98 111
15126.14 145
15127.30 128
15128.46 108
15129.62 102
15130.79 136
15131.95 123
15133.11 140
15134.27 127
15135.44 124
15136.60 142
15137.76 135
15138.92 135
15140.09 135
15141.25 156
15142.41 132
15143.57 131
15144.74 130
15145.90 136
15147.06 145
15148.23 128
15149.39 126
15150.55 135
15151.71 135
15152.88 133
15154.04 117
15155.20 131
15156.37 114
15157.53 106
15158.69 132
15159.86 128
15161.02 149
15162.18 99
15163.35 137
15164.51 127
15165.67 121
15166.84 120
15168.00 141
15169.17 141
15170.33 168
15171.49 150
15172.66 142
15173.82 153
15174.99 131
15176.15 143
15177.31 156
15178.48 145
15179.64 141
15180.81 130
15181.97 134
15183.13 152
15184.30 147
15185.46 165
15186.63 138
15187.79 146
15188.96 123
15190.12 142
15191.29 142
15192.45 164
15193.61 160
15194.78 157
15195.94 152
15197.11 172
15198.27 184
15199.44 151
15200.60 150
15201.77 151
15202.93 167
15204.10 147
15205.26 141
15206.43 164
15207.59 175
15208.76 165
15209.92 141
15211.09 132
15212.26 150
15213.42 150
15214.59 143
15215.75 155
15216.92 148
15218.08 159
15219.25 162
15220.41 173
15221.58 149
15222.75 166
15223.91 175
15225.08 159
15226.24 142
15227.41 147
15228.58 204
15229.74 166
15230.91 203
15232.07 166
15233.24 177
15234.41 187
15235.57 211
15236.74 198
15237.91 162
15239.07 161
15240.24 160
15241.41 177
15242.57 172
15243.74 171
15244.90 173
15246.07 171
15247.24 172
15248.41 154
15249.57 139
15250.74 169
15251.91 152
15253.07 142
15254.24 128
15255.41 148
15256.57 165
15257.74 182
15258.91 152
15260.08 132
15261.24 142
15262.41 159
15263.58 146
15264.74 138
15265.91 122
15267.08 157
15268.25 172
15269.41 137
15270.58 133
15271.75 146
15272.92 154
15274.09 124
15275.25 132
15276.42 113
15277.59 122
15278.76 128
15279.93 143
15281.09 126
15282.26 130
15283.43 146
15284.60 141
15285.77 146
15286.93 132
15288.10 137
15289.27 123
15290.44 146
15291.61 119
15292.78 125
15293.94 154
15295.11 130
15296.28 143
15297.45 135
15298.62 110
15299.79 142
15300.96 149
15302.13 123
15303.29 135
15304.46 129
15305.63 127
15306.80 139
15307.97 131
15309.14 110
15310.31 124
15311.48 123
15312.65 136
15313.82 153
15314.99 152
15316.16 141
15317.32 152
15318.49 136
15319.66 94
15320.83 118
15322.00 150
15323.17 137
15324.34 142
15325.51 139
15326.68 125
15327.85 131
15329.02 135
15330.19 135
15331.36 136
15332.53 129
15333.70 135
15334.87 144
15336.04 157
15337.21 145
15338.38 118
15339.55 137
15340.72 134
15341.89 131
15343.06 138
15344.23 131
15345.40 120
15346.58 122
15347.75 117
15348.92 146
15350.09 130
15351.26 130
15352.43 153
15353.60 164
15354.77 145
15355.94 123
15357.11 150
15358.28 139
15359.45 144
15360.63 147
15361.80 131
15362.97 140
15364.14 147
15365.31 135
15366.48 122
15367.65 123
15368.82 158
15370.00 142
15371.17 130
15372.34 124
15373.51 140
15374.68 151
15375.85 129
15377.02 131
15378.20 137
15379.37 149
15380.54 138
15381.71 139
15382.88 157
15384.06 173
15385.23 135
15386.40 122
15387.57 119
15388.74 139
15389.92 155
15391.09 132
15392.26 143
15393.43 139
15394.61 160
15395.78 155
15396.95 172
15398.12 173
15399.30 151
15400.47 147
15401.64 128
15402.81 119
15403.99 139
15405.16 158
15406.33 162
15407.51 147
15408.68 132
15409.85 148
15411.02 128
15412.20 143
15413.37 136
15414.54 145
15415.72 137
15416.89 137
15418.06 142
15419.24 125
15420.41 145
15421.58 136
15422.76 127
15423.93 132
15425.10 163
15426.28 155
15427.45 139
15428.62 149
15429.80 129
15430.97 116
15432.15 122
15433.32 129
15434.49 129
15435.67 143
15436.84 159
15438.02 145
15439.19 147
15440.36 123
15441.54 144
15442.71 136
15443.89 158
15445.06 145
15446.24 119
15447.41 121
15448.58 109
15449.76 125
15450.93 120
15452.11 124
15453.28 130
15454.46 136
15455.63 132
15456.81 127
15457.98 139
15459.16 145
15460.33 153
15461.51 140
15462.68 141
15463.86 119
15465.03 149
15466.21 141
15467.38 107
15468.56 104
15469.73 118
15470.91 129
15472.08 103
15473.26 133
15474.43 132
15475.61 152
15476.78 131
15477.96 120
15479.14 143
15480.31 118
15481.49 148
15482.66 131
15483.84 113
15485.01 143
15486.19 118
15487.37 130
15488.54 110
15489.72 130
15490.89 96
15492.07 130
15493.25 139
15494.42 153
15495.60 135
15496.78 127
15497.95 138
15499.13 130
15500.30 163
15501.48 112
15502.66 136
15503.83 131
15505.01 130
15506.19 138
15507.36 122
15508.54 116
15509.72 118
15510.89 131
15512.07 135
15513.25 139
15514.42 167
15515.60 142
15516.78 132
15517.96 135
15519.13 159
15520.31 124
15521.49 134
15522.66 131
15523.84 113
15525.02 129
15526.20 126
15527.37 141
15528.55 121
15529.73 118
15530.91 118
15532.08 135
15533.26 137
15534.44 128
15535.62 132
15536.80 132
15537.97 120
15539.15 169
15540.33 137
15541.51 127
15542.69 124
15543.86 136
15545.04 128
15546.22 124
15547.40 133
15548.58 136
15549.75 136
15550.93 119
15552.11 135
15553.29 138
15554.47 142
15555.65 153
15556.83 145
15558.00 136
15559.18 125
15560.36 152
15561.54 146
15562.72 143
15563.90 129
15565.08 137
15566.26 137
15567.43 141
15568.61 139
15569.79 140
15570.97 154
15572.15 119
15573.33 127
15574.51 126
15575.69 137
15576.87 125
15578.05 141
15579.23 145
15580.41 154
15581.59 148
15582.76 151
15583.94 148
15585.12 135
15586.30 149
15587.48 133
15588.66 141
15589.84 144
15591.02 144
15592.20 133
15593.38 169
15594.56 175
15595.74 131
15596.92 158
15598.10 143
15599.28 135
15600.46 167
15601.64 165
15602.82 166
15604.00 146
15605.18 160
15606.37 146
15607.55 153
15608.73 197
15609.91 200
15611.09 177
15612.27 164
15613.45 165
15614.63 202
15615.81 194
15616.99 194
15618.17 176
15619.35 151
15620.53 147
15621.72 183
15622.90 170
15624.08 151
15625.26 148
15626.44 167
15627.62 175
15628.80 177
15629.98 200
15631.17 184
15632.35 178
15633.53 194
15634.71 185
15635.89 206
15637.07 190
15638.25 184
15639.44 180
15640.62 171
15641.80 169
15642.98 176
15644.16 194
15645.35 214
15646.53 182
15647.71 194
15648.89 182
15650.07 181
15651.26 205
15652.44 221
15653.62 206
15654.80 222
15655.98 182
15657.17 219
15658.35 230
15659.53 202
15660.71 224
15661.90 205
15663.08 198
15664.26 207
15665.45 256
15666.63 214
15667.81 205
15668.99 190
15670.18 207
15671.36 186
15672.54 226
15673.73 231
15674.91 212
15676.09 244
15677.27 194
15678.46 215
15679.64 188
15680.82 221
15682.01 218
15683.19 226
15684.37 220
15685.56 216
15686.74 193
15687.92 179
15689.11 220
15690.29 201
15691.48 181
15692.66 202
15693.84 206
15695.03 207
15696.21 214
15697.39 202
15698.58 220
15699.76 223
15700.95 195
15702.13 182
15703.32 208
15704.50 205
15705.68 210
15706.87 224
15708.05 186
15709.24 187
15710.42 205
15711.61 212
15712.79 202
15713.97 218
15715.16 216
15716.34 243
15717.53 234
15718.71 239
15719.90 231
15721.08 201
15722.27 228
15723.45 236
15724.64 220
15725.82 208
15727.01 219
15728.19 251
15729.38 249
15730.56 224
15731.75 218
15732.93 206
15734.12 241
15735.30 220
15736.49 222
15737.67 227
15738.86 221
15740.05 241
15741.23 259
15742.42 237
15743.60 221
15744.79 237
15745.97 257
15747.16 274
15748.35 252
15749.53 276
15750.72 267
15751.90 255
15753.09 234
15754.27 243
15755.46 236
15756.65 246
15757.83 260
15759.02 243
15760.21 257
15761.39 239
15762.58 244
15763.76 236
15764.95 244
15766.14 237
15767.32 278
15768.51 235
15769.70 228
15770.88 202
15772.07 239
15773.26 246
15774.44 209
15775.63 205
15776.82 227
15778.01 237
15779.19 225
15780.38 213
15781.57 220
15782.75 249
15783.94 264
15785.13 263
15786.32 246
15787.50 198
15788.69 209
15789.88 243
15791.06 196
15792.25 235
15793.44 198
15794.63 218
15795.82 200
15797.00 199
15798.19 211
15799.38 223
15800.57 224
15801.75 179
15802.94 210
15804.13 189
15805.32 203
15806.51 175
15807.69 196
15808.88 195
15810.07 220
15811.26 224
15812.45 232
15813.63 182
15814.82 182
15816.01 170
15817.20 180
15818.39 180
15819.58 172
15820.77 185
15821.95 189
15823.14 194
15824.33 178
15825.52 171
15826.71 174
15827.90 178
15829.09 183
15830.28 158
15831.46 179
15832.65 178
15833.84 160
15835.03 139
15836.22 170
15837.41 168
15838.60 187
15839.79 141
15840.98 176
15842.17 182
15843.36 191
15844.55 174
15845.74 187
15846.93 164
15848.11 201
15849.30 162
15850.49 174
15851.68 173
15852.87 190
15854.06 183
15855.25 158
15856.44 152
15857.63 150
15858.82 166
15860.01 164
15861.20 161
15862.39 154
15863.58 181
15864.77 211
15865.96 193
15867.15 157
15868.34 190
15869.54 194
15870.73 190
15871.92 165
15873.11 174
15874.30 165
15875.49 181
15876.68 202
15877.87 181
15879.06 159
15880.25 176
15881.44 204
15882.63 196
15883.82 193
15885.01 187
15886.21 214
15887.40 209
15888.59 207
15889.78 180
15890.97 188
15892.16 171
15893.35 209
15894.54 209
15895.74 196
15896.93 231
15898.12 198
15899.31 235
15900.50 245
15901.69 222
15902.88 172
15904.08 229
15905.27 225
15906.46 203
15907.65 212
15908.84 183
15910.04 238
15911.23 200
15912.42 203
15913.61 226
15914.80 208
15916.00 202
15917.19 211
15918.38 179
15919.57 205
15920.76 201
15921.96 202
15923.15 207
15924.34 192
15925.53 220
15926.73 214
15927.92 231
15929.11 188
15930.31 250
15931.50 212
15932.69 215
15933.88 205
15935.08 238
15936.27 223
15937.46 208
15938.66 223
15939.85 200
15941.04 230
15942.23 210
15943.43 184
15944.62 166
15945.81 211
15947.01 215
15948.20 203
15949.39 173
15950.59 166
15951.78 147
15952.97 166
15954.17 178
15955.36 172
15956.56 173
15957.75 169
15958.94 145
15960.14 153
15961.33 153
15962.52 153
15963.72 169
15964.91 124
15966.11 132
15967.30 135
15968.49 160
15969.69 194
15970.88 188
15972.08 167
15973.27 150
15974.47 137
15975.66 192
15976.85 131
15978.05 148
15979.24 167
15980.44 158
15981.63 142
15982.83 142
15984.02 134
15985.22 143
15986.41 154
15987.61 154
15988.80 142
15990.00 126
15991.19 149
15992.39 138
15993.58 128
15994.78 133
15995.97 156
15997.17 133
15998.36 157
15999.56 135
16000.75 134
16001.95 124
16003.14 97
16004.34 135
16005.53 123
16006.73 140
16007.93 133
16009.12 127
16010.32 143
16011.51 135
16012.71 154
16013.90 145
16015.10 184
16016.30 168
16017.49 121
16018.69 135
16019.88 128
16021.08 134
16022.28 138
16023.47 140
16024.67 138
16025.87 140
16027.06 115
16028.26 122
16029.45 147
16030.65 134
16031.85 130
16033.04 118
16034.24 145
16035.44 136
16036.63 145
16037.83 124
16039.03 113
16040.22 135
16041.42 142
16042.62 142
16043.81 119
16045.01 137
16046.21 130
16047.41 121
16048.60 101
16049.80 108
16051.00 113
16052.19 141
16053.39 119
16054.59 133
16055.79 155
16056.98 147
16058.18 153
16059.38 152
16060.58 120
16061.77 118
16062.97 132
16064.17 127
16065.37 155
16066.57 143
16067.76 126
16068.96 120
16070.16 144
16071.36 129
16072.56 113
16073.75 129
16074.95 129
16076.15 115
16077.35 115
16078.55 131
16079.74 140
16080.94 127
16082.14 113
16083.34 130
16084.54 136
16085.74 134
16086.93 133
16088.13 109
16089.33 107
16090.53 110
16091.73 126
16092.93 117
16094.13 126
16095.33 128
16096.52 120
16097.72 121
16098.92 102
16100.12 114
16101.32 129
16102.52 122
16103.72 134
16104.92 123
16106.12 121
16107.32 101
16108.52 152
16109.72 151
16110.92 113
16112.11 116
16113.31 124
16114.51 148
16115.71 115
16116.91 116
16118.11 139
16119.31 102
16120.51 140
16121.71 149
16122.91 112
16124.11 123
16125.31 115
16126.51 137
16127.71 128
16128.91 101
16130.11 114
16131.31 130
16132.51 114
16133.71 119
16134.91 120
16136.11 139
16137.31 127
16138.52 121
16139.72 118
16140.92 130
16142.12 124
16143.32 133
16144.52 116
16145.72 116
16146.92 103
16148.12 98
16149.32 128
16150.52 128
16151.72 127
16152.92 126
16154.13 118
16155.33 132
16156.53 121
16157.73 134
16158.93 117
16160.13 124
16161.33 121
16162.53 134
16163.74 100
16164.94 121
16166.14 121
16167.34 109
16168.54 115
16169.74 105
16170.95 129
16172.15 127
16173.35 119
16174.55 117
16175.75 120
16176.95 105
16178.16 82
16179.36 108
16180.56 109
16181.76 113
16182.96 127
16184.17 112
16185.37 110
16186.57 110
16187.77 103
16188.98 113
16190.18 143
16191.38 117
16192.58 95
16193.79 117
16194.99 95
16196.19 120
16197.39 117
16198.60 107
16199.80 121
16201.00 124
16202.21 125
16203.41 135
16204.61 115
16205.81 99
16207.02 108
16208.22 123
16209.42 133
16210.63 117
16211.83 141
16213.03 144
16214.24 117
16215.44 147
16216.64 133
16217.85 108
16219.05 107
16220.25 131
16221.46 126
16222.66 130
16223.86 97
16225.07 113
16226.27 130
16227.48 113
16228.68 125
16229.88 124
16231.09 123
16232.29 116
16233.50 138
16234.70 150
16235.90 142
16237.11 106
16238.31 122
16239.52 146
16240.72 111
16241.92 111
16243.13 103
16244.33 115
16245.54 131
16246.74 135
16247.95 122
16249.15 115
16250.36 143
16251.56 129
16252.77 132
16253.97 134
16255.18 128
16256.38 147
16257.59 129
16258.79 110
16260.00 121
16261.20 124
16262.41 130
16263.61 107
16264.82 106
16266.02 126
16267.23 156
16268.43 147
16269.64 139
16270.84 134
16272.05 157
16273.25 117
16274.46 133
16275.66 111
16276.87 129
16278.08 131
16279.28 161
16280.49 146
16281.69 131
16282.90 138
16284.11 136
16285.31 132
16286.52 124
16287.72 153
16288.93 125
16290.14 139
16291.34 159
16292.55 141
16293.75 121
16294.96 133
16296.17 154
16297.37 135
16298.58 128
16299.79 136
16300.99 149
16302.20 124
16303.41 155
16304.61 143
16305.82 153
16307.03 157
16308.23 153
16309.44 159
16310.65 140
16311.85 140
16313.06 136
16314.27 155
16315.47 153
16316.68 152
16317.89 127
16319.10 132
16320.30 149
16321.51 131
16322.72 161
16323.93 161
16325.13 147
16326.34 115
16327.55 156
16328.76 131
16329.96 146
16331.17 128
16332.38 131
16333.59 120
16334.79 141
16336.00 109
16337.21 136
16338.42 127
16339.63 129
16340.83 135
16342.04 140
16343.25 120
16344.46 107
16345.67 127
16346.87 132
16348.08 114
16349.29 122
16350.50 159
16351.71 139
16352.92 117
16354.12 150
16355.33 139
16356.54 145
16357.75 116
16358.96 133
16360.17 140
16361.38 119
16362.59 91
16363.79 124
16365.00 139
16366.21 112
16367.42 113
16368.63 110
16369.84 145
16371.05 109
16372.26 126
16373.47 118
16374.68 108
16375.89 101
16377.09 104
16378.30 126
16379.51 117
16380.72 95
16381.93 115
16383.14 121
16384.35 110
16385.56 112
16386.77 127
16387.98 103
16389.19 116
16390.40 121
16391.61 152
16392.82 132
16394.03 108
16395.24 120
16396.45 121
16397.66 108
16398.87 117
16400.08 119
16401.29 112
16402.50 120
16403.71 113
16404.92 118
16406.13 121
16407.34 119
16408.55 111
16409.76 117
16410.98 133
16412.19 125
16413.40 113
16414.61 109
16415.82 108
16417.03 122
16418.24 114
16419.45 118
16420.66 107
16421.87 116
16423.08 103
16424.30 95
16425.51 115
16426.72 117
16427.93 114
16429.14 106
16430.35 113
16431.56 110
16432.77 92
16433.99 110
16435.20 110
16436.41 131
16437.62 103
16438.83 95
16440.04 121
16441.26 109
16442.47 109
16443.68 81
16444.89 116
16446.10 139
16447.31 129
16448.53 117
16449.74 104
16450.95 110
16452.16 112
16453.38 115
16454.59 137
16455.80 118
16457.01 101
16458.22 112
16459.44 119
16460.65 101
16461.86 106
16463.07 114
16464.29 113
16465.50 95
16466.71 100
16467.92 87
16469.14 129
16470.35 125
16471.56 112
16472.78 120
16473.99 129
16475.20 109
16476.42 108
16477.63 120
16478.84 123
16480.05 121
16481.27 125
16482.48 98
16483.69 112
16484.91 125
16486.12 141
16487.33 120
16488.55 134
16489.76 110
16490.98 104
16492.19 123
16493.40 100
16494.62 94
16495.83 94
16497.04 109
16498.26 89
16499.47 102
16500.69 116
16501.90 109
16503.11 121
16504.33 81
16505.54 102
16506.76 123
16507.97 128
16509.18 108
16510.40 105
16511.61 107
16512.83 98
16514.04 109
16515.26 95
16516.47 93
16517.69 98
16518.90 121
16520.11 123
16521.33 95
16522.54 95
16523.76 95
16524.97 104
16526.19 111
16527.40 98
16528.62 106
16529.83 101
16531.05 95
16532.26 99
16533.48 85
16534.69 99
16535.91 93
16537.12 86
16538.34 110
16539.56 79
16540.77 97
16541.99 101
16543.20 91
16544.42 100
16545.63 97
16546.85 116
16548.06 105
16549.28 107
16550.50 100
16551.71 98
16552.93 119
16554.14 144
16555.36 93
16556.57 100
16557.79 125
16559.01 106
16560.22 132
16561.44 114
16562.66 98
16563.87 103
16565.09 116
16566.30 96
16567.52 107
16568.74 102
16569.95 120
16571.17 107
16572.39 112
16573.60 116
16574.82 103
16576.04 133
16577.25 128
16578.47 124
16579.69 93
16580.90 96
16582.12 110
16583.34 135
16584.56 99
16585.77 86
16586.99 111
16588.21 133
16589.42 109
16590.64 98
16591.86 95
16593.08 116
16594.29 118
16595.51 97
16596.73 103
16597.95 106
16599.16 118
16600.38 142
16601.60 124
16602.82 85
16604.03 98
16605.25 112
16606.47 105
16607.69 74
16608.91 100
16610.12 102
16611.34 111
16612.56 95
16613.78 96
16615.00 79
16616.21 97
16617.43 99
16618.65 99
16619.87 90
16621.09 88
16622.31 98
16623.52 105
16624.74 123
16625.96 90
16627.18 103
16628.40 104
16629.62 93
16630.84 85
16632.05 97
16633.27 101
16634.49 115
16635.71 93
16636.93 108
16638.15 111
16639.37 99
16640.59 108
16641.81 87
16643.03 102
16644.24 115
16645.46 96
16646.68 107
16647.90 92
16649.12 98
16650.34 110
16651.56 110
16652.78 111
16654.00 86
16655.22 97
16656.44 95
16657.66 107
16658.88 103
16660.10 101
16661.32 95
16662.54 79
16663.76 102
16664.98 96
16666.20 91
16667.42 108
16668.64 88
16669.86 88
16671.08 108
16672.30 130
16673.52 130
16674.74 85
16675.96 95
16677.18 87
16678.40 97
16679.62 91
16680.84 102
16682.06 101
16683.28 98
16684.50 88
16685.73 97
16686.95 107
16688.17 109
16689.39 114
16690.61 98
16691.83 105
16693.05 95
16694.27 91
16695.49 96
16696.71 91
16697.94 93
16699.16 105
16700.38 101
16701.60 84
16702.82 83
16704.04 106
16705.26 122
16706.48 96
16707.71 90
16708.93 104
16710.15 130
16711.37 114
16712.59 113
16713.81 86
16715.04 105
16716.26 108
16717.48 97
16718.70 92
16719.92 84
16721.15 103
16722.37 93
16723.59 97
16724.81 94
16726.03 100
16727.26 113
16728.48 101
16729.70 108
16730.92 81
16732.15 100
16733.37 115
16734.59 109
16735.81 86
16737.04 111
16738.26 112
16739.48 101
16740.71 108
16741.93 98
16743.15 88
16744.37 117
16745.60 86
16746.82 118
16748.04 108
16749.27 81
16750.49 91
16751.71 92
16752.94 90
16754.16 86
16755.38 99
16756.61 93
16757.83 81
16759.05 95
16760.28 92
16761.50 100
16762.72 85
16763.95 101
16765.17 111
16766.39 92
16767.62 92
16768.84 90
16770.07 86
16771.29 100
16772.51 98
16773.74 111
16774.96 107
16776.19 113
16777.41 110
16778.63 108
16779.86 94
16781.08 88
16782.31 106
16783.53 96
16784.75 104
16785.98 88
16787.20 97
16788.43 91
16789.65 93
16790.88 79
16792.10 89
16793.33 89
16794.55 92
16795.78 101
16797.00 89
16798.23 104
16799.45 88
16800.68 103
16801.90 102
16803.13 95
16804.35 79
16805.58 92
16806.80 79
16808.03 91
16809.25 90
16810.48 91
16811.70 89
16812.93 104
16814.15 76
16815.38 105
16816.60 118
16817.83 116
16819.06 94
16820.28 108
16821.51 97
16822.73 107
16823.96 110
16825.18 99
16826.41 79
16827.64 93
16828.86 120
16830.09 128
16831.31 97
16832.54 84
16833.77 113
16834.99 112
16836.22 113
16837.45 123
16838.67 116
16839.90 103
16841.12 110
16842.35 116
16843.58 104
16844.80 97
16846.03 124
16847.26 114
16848.48 145
16849.71 119
16850.94 124
16852.16 131
16853.39 115
16854.62 114
16855.85 110
16857.07 121
16858.30 111
16859.53 159
16860.75 146
16861.98 121
16863.21 127
16864.44 138
16865.66 112
16866.89 130
16868.12 103
16869.35 135
16870.57 157
16871.80 121
16873.03 122
16874.26 124
16875.48 143
16876.71 123
16877.94 134
16879.17 130
16880.39 139
16881.62 166
16882.85 142
16884.08 119
16885.31 132
16886.53 121
16887.76 122
16888.99 141
16890.22 130
16891.45 149
16892.68 157
16893.90 140
16895.13 151
16896.36 132
16897.59 137
16898.82 153
16900.05 135
16901.28 133
16902.50 133
16903.73 118
16904.96 129
16906.19 109
16907.42 139
16908.65 122
16909.88 130
16911.11 126
16912.34 96
16913.56 108
16914.79 112
16916.02 124
16917.25 115
16918.48 105
16919.71 110
16920.94 119
16922.17 108
16923.40 103
16924.63 126
16925.86 116
16927.09 119
16928.32 128
16929.55 114
16930.78 113
16932.01 93
16933.24 112
16934.47 100
16935.70 112
16936.93 101
16938.16 103
16939.39 101
16940.62 93
16941.85 112
16943.08 135
16944.31 114
16945.54 87
16946.77 111
16948.00 118
16949.23 140
16950.46 121
16951.69 103
16952.92 94
16954.15 111
16955.38 124
16956.61 105
16957.84 97
16959.07 84
16960.30 120
16961.53 112
16962.76 102
16964.00 103
16965.23 108
16966.46 102
16967.69 113
16968.92 87
16970.15 93
16971.38 90
16972.61 98
16973.84 95
16975.08 99
16976.31 108
16977.54 108
16978.77 115
16980.00 94
16981.23 109
16982.47 78
16983.70 104
16984.93 98
16986.16 128
16987.39 102
16988.62 102
16989.86 115
16991.09 112
16992.32 108
16993.55 79
16994.78 98
16996.02 103
16997.25 85
16998.48 100
16999.71 103
17000.94 112
17002.18 111
17003.41 90
17004.64 103
17005.87 103
17007.11 105
17008.34 104
17009.57 112
17010.80 98
17012.04 98
17013.27 97
17014.50 100
17015.74 98
17016.97 76
17018.20 97
17019.43 108
17020.67 109
17021.90 101
17023.13 87
17024.37 97
17025.60 123
17026.83 115
17028.07 101
17029.30 94
17030.53 93
17031.77 104
17033.00 89
17034.23 74
17035.47 95
17036.70 131
17037.93 99
17039.17 105
17040.40 78
17041.63 100
17042.87 98
17044.10 101
17045.34 85
17046.57 108
17047.80 96
17049.04 90
17050.27 99
17051.51 98
17052.74 92
17053.97 98
17055.21 86
17056.44 97
17057.68 87
17058.91 78
17060.15 96
17061.38 93
17062.62 111
17063.85 97
17065.08 84
17066.32 101
17067.55 69
17068.79 95
17070.02 88
17071.26 94
17072.49 91
17073.73 97
17074.96 82
17076.20 74
17077.43 116
17078.67 91
17079.90 93
17081.14 81
17082.37 96
17083.61 93
17084.84 109
17086.08 102
17087.32 84
17088.55 97
17089.79 89
17091.02 98
17092.26 111
17093.49 83
17094.73 92
17095.96 73
17097.20 88
17098.44 78
17099.67 97
17100.91 105
17102.14 70
17103.38 89
17104.62 95
17105.85 104
17107.09 94
17108.32 76
17109.56 107
17110.80 79
17112.03 88
17113.27 103
17114.51 88
17115.74 109
17116.98 75
17118.21 123
17119.45 97
17120.69 89
17121.92 85
17123.16 95
17124.40 87
17125.64 83
17126.87 104
17128.11 100
17129.35 112
17130.58 73
17131.82 92
17133.06 79
17134.29 103
17135.53 81
17136.77 78
17138.01 71
17139.24 85
17140.48 101
17141.72 87
17142.96 78
17144.19 81
17145.43 104
17146.67 106
17147.91 83
17149.14 80
17150.38 86
17151.62 94
17152.86 117
17154.09 77
17155.33 80
17156.57 74
17157.81 92
17159.05 96
17160.28 71
17161.52 88
17162.76 95
17164.00 119
17165.24 97
17166.47 75
17167.71 64
17168.95 77
17170.19 92
17171.43 77
17172.67 69
17173.91 77
17175.14 90
17176.38 88
17177.62 90
17178.86 81
17180.10 79
17181.34 97
17182.58 122
17183.82 103
17185.05 87
17186.29 80
17187.53 92
17188.77 89
17190.01 83
17191.25 67
17192.49 93
17193.73 85
17194.97 100
17196.21 83
17197.45 78
17198.69 91
17199.93 87
17201.16 99
17202.40 75
17203.64 83
17204.88 99
17206.12 99
17207.36 72
17208.60 75
17209.84 90
17211.08 101
17212.32 96
17213.56 64
17214.80 84
17216.04 67
17217.28 82
17218.52 54
17219.76 90
17221.00 100
17222.24 94
17223.48 89
17224.72 97
17225.97 82
17227.21 82
17228.45 112
17229.69 94
17230.93 79
17232.17 112
17233.41 77
17234.65 86
17235.89 69
17237.13 86
17238.37 86
17239.61 91
17240.85 79
17242.09 78
17243.34 94
17244.58 93
17245.82 75
17247.06 76
17248.30 76
17249.54 73
17250.78 65
17252.02 88
17253.27 97
17254.51 79
17255.75 70
17256.99 74
17258.23 94
17259.47 85
17260.72 69
17261.96 95
17263.20 76
17264.44 101
17265.68 77
17266.92 71
17268.17 67
17269.41 80
17270.65 91
17271.89 93
17273.13 78
17274.38 82
17275.62 99
17276.86 91
17278.10 92
17279.35 99
17280.59 83
17281.83 100
17283.07 97
17284.32 96
17285.56 78
17286.80 81
17288.04 83
17289.29 83
17290.53 78
17291.77 62
17293.02 108
17294.26 84
17295.50 102
17296.74 87
17297.99 62
17299.23 91
17300.47 94
17301.72 100
17302.96 81
17304.20 80
17305.45 80
17306.69 81
17307.93 103
17309.18 87
17310.42 90
17311.66 97
17312.91 92
17314.15 92
17315.39 72
17316.64 80
17317.88 110
17319.13 93
17320.37 98
17321.61 72
17322.86 95
17324.10 91
17325.35 82
17326.59 79
17327.83 106
17329.08 92
17330.32 103
17331.57 115
17332.81 81
17334.05 103
17335.30 75
17336.54 90
17337.79 83
17339.03 71
17340.28 86
17341.52 76
17342.77 91
17344.01 75
17345.26 79
17346.50 92
17347.75 95
17348.99 96
17350.24 86
17351.48 67
17352.72 110
17353.97 75
17355.22 85
17356.46 63
17357.71 99
17358.95 91
17360.20 79
17361.44 85
17362.69 94
17363.93 95
17365.18 79
17366.42 92
17367.67 77
17368.91 64
17370.16 95
17371.41 87
17372.65 90
17373.90 79
17375.14 85
17376.39 77
17377.63 80
17378.88 85
17380.13 76
17381.37 83
17382.62 67
17383.86 77
17385.11 72
17386.36 84
17387.60 91
17388.85 78
17390.10 92
17391.34 83
17392.59 78
17393.84 58
17395.08 97
17396.33 96
17397.58 89
17398.82 56
17400.07 81
17401.32 77
17402.56 60
17403.81 91
17405.06 88
17406.30 99
17407.55 82
17408.80 85
17410.04 98
17411.29 92
17412.54 84
17413.79 90
17415.03 74
17416.28 82
17417.53 93
17418.77 72
17420.02 81
17421.27 80
17422.52 93
17423.76 96
17425.01 113
17426.26 72
17427.51 77
17428.76 99
17430.00 81
17431.25 69
17432.50 88
17433.75 89
17434.99 102
17436.24 80
17437.49 78
17438.74 69
17439.99 87
17441.24 75
17442.48 76
17443.73 71
17444.98 75
17446.23 74
17447.48 85
17448.73 66
17449.97 76
17451.22 70
17452.47 85
17453.72 82
17454.97 74
17456.22 72
17457.47 89
17458.71 88
17459.96 66
17461.21 67
17462.46 86
17463.71 88
17464.96 84
17466.21 86
17467.46 71
17468.71 84
17469.96 79
17471.21 83
17472.45 69
17473.70 75
17474.95 84
17476.20 99
17477.45 104
17478.70 81
17479.95 77
17481.20 79
17482.45 102
17483.70 74
17484.95 94
17486.20 96
17487.45 67
17488.70 89
17489.95 74
17491.20 89
17492.45 87
17493.70 85
17494.95 73
17496.20 74
17497.45 96
17498.70 96
17499.95 65
17501.20 83
17502.45 87
17503.70 72
17504.95 99
17506.20 76
17507.45 71
17508.70 69
17509.95 96
17511.21 75
17512.46 83
17513.71 89
17514.96 95
17516.21 90
17517.46 99
17518.71 75
17519.96 85
17521.21 66
17522.46 79
17523.72 82
17524.97 76
17526.22 89
17527.47 86
17528.72 92
17529.97 83
17531.22 100
17532.47 71
17533.73 79
17534.98 99
17536.23 81
17537.48 91
17538.73 106
17539.98 93
17541.24 89
17542.49 86
17543.74 87
17544.99 82
17546.24 78
17547.50 82
17548.75 78
17550.00 101
17551.25 94
17552.50 119
17553.76 109
17555.01 114
17556.26 96
17557.51 84
17558.77 83
17560.02 94
17561.27 97
17562.52 93
17563.78 99
17565.03 98
17566.28 98
17567.53 101
17568.79 82
17570.04 77
17571.29 98
17572.55 93
17573.80 94
17575.05 86
17576.30 84
17577.56 74
17578.81 89
17580.06 92
17581.32 87
17582.57 98
17583.82 91
17585.08 81
17586.33 92
17587.58 79
17588.84 75
17590.09 88
17591.34 86
17592.60 85
17593.85 85
17595.11 95
17596.36 78
17597.61 86
17598.87 86
17600.12 81
17601.37 87
17602.63 69
17603.88 80
17605.14 92
17606.39 72
17607.64 78
17608.90 113
17610.15 92
17611.41 91
17612.66 79
17613.92 99
17615.17 90
17616.42 96
17617.68 119
17618.93 84
17620.19 110
17621.44 85
17622.70 112
17623.95 97
17625.21 62
17626.46 87
17627.72 90
17628.97 80
17630.23 81
17631.48 68
17632.74 73
17633.99 88
17635.25 88
17636.50 101
17637.76 75
17639.01 100
17640.27 84
17641.52 99
17642.78 71
17644.03 79
17645.29 86
17646.55 100
17647.80 94
17649.06 78
17650.31 104
17651.57 98
17652.82 97
17654.08 83
17655.34 70
17656.59 81
17657.85 95
17659.10 94
17660.36 92
17661.62 69
17662.87 70
17664.13 96
17665.38 109
17666.64 77
17667.90 79
17669.15 85
17670.41 96
17671.67 84
17672.92 93
17674.18 86
17675.44 85
17676.69 77
17677.95 82
17679.21 85
17680.46 71
17681.72 69
17682.98 95
17684.23 80
17685.49 78
17686.75 68
17688.00 67
17689.26 94
17690.52 75
17691.78 85
17693.03 85
17694.29 90
17695.55 83
17696.80 84
17698.06 96
17699.32 75
17700.58 81
17701.83 95
17703.09 128
17704.35 102
17705.61 91
17706.86 72
17708.12 66
17709.38 80
17710.64 84
17711.90 71
17713.15 96
17714.41 88
17715.67 84
17716.93 63
17718.19 84
17719.44 86
17720.70 85
17721.96 85
17723.22 77
17724.48 85
17725.74 97
17726.99 74
17728.25 70
17729.51 96
17730.77 91
17732.03 78
17733.29 73
17734.55 64
17735.80 75
17737.06 84
17738.32 71
17739.58 68
17740.84 75
17742.10 90
17743.36 83
17744.62 95
17745.88 80
17747.13 76
17748.39 81
17749.65 93
17750.91 61
17752.17 84
17753.43 81
17754.69 88
17755.95 71
17757.21 72
17758.47 79
17759.73 75
17760.99 79
17762.25 102
17763.51 92
17764.77 72
17766.03 88
17767.29 92
17768.55 79
17769.81 66
17771.07 74
17772.33 94
17773.59 104
17774.85 83
17776.11 73
17777.37 59
17778.63 85
17779.89 73
17781.15 88
17782.41 86
17783.67 82
17784.93 66
17786.19 86
17787.45 80
17788.71 77
17789.97 99
17791.23 77
17792.49 72
17793.75 74
17795.02 78
17796.28 73
17797.54 90
17798.80 72
17800.06 76
17801.32 70
17802.58 57
17803.84 60
17805.10 70
17806.36 71
17807.63 76
17808.89 85
17810.15 70
17811.41 45
17812.67 66
17813.93 84
17815.19 72
17816.46 71
17817.72 61
17818.98 81
17820.24 79
17821.50 75
17822.77 73
17824.03 69
17825.29 72
17826.55 62
17827.81 94
17829.08 78
17830.34 69
17831.60 82
17832.86 76
17834.12 71
17835.39 67
17836.65 82
17837.91 88
17839.17 100
17840.44 90
17841.70 70
17842.96 68
17844.22 86
17845.49 77
17846.75 75
17848.01 73
17849.27 81
17850.54 80
17851.80 83
17853.06 64
17854.33 59
17855.59 67
17856.85 90
17858.11 87
17859.38 79
17860.64 86
17861.90 89
17863.17 97
17864.43 78
17865.69 69
17866.96 68
17868.22 68
17869.48 71
17870.75 72
17872.01 64
17873.28 85
17874.54 84
17875.80 87
17877.07 66
17878.33 84
17879.59 84
17880.86 74
17882.12 64
17883.39 53
17884.65 79
17885.91 76
17887.18 84
17888.44 65
17889.71 77
17890.97 89
17892.23 71
17893.50 85
17894.76 80
17896.03 67
17897.29 59
17898.56 62
17899.82 80
17901.09 69
17902.35 50
17903.62 66
17904.88 83
17906.15 107
17907.41 81
17908.67 80
17909.94 59
17911.20 69
17912.47 67
17913.73 94
17915.00 103
17916.26 70
17917.53 77
17918.80 71
17920.06 79
17921.33 65
17922.59 104
17923.86 72
17925.12 68
17926.39 81
17927.65 75
17928.92 66
17930.18 82
17931.45 68
17932.72 78
17933.98 54
17935.25 65
17936.51 79
17937.78 64
17939.05 75
17940.31 68
17941.58 73
17942.84 71
17944.11 71
17945.38 88
17946.64 86
17947.91 69
17949.17 65
17950.44 81
17951.71 86
17952.97 49
17954.24 62
17955.51 73
17956.77 80
17958.04 65
17959.31 71
17960.57 73
17961.84 67
17963.11 67
17964.37 68
17965.64 62
17966.91 62
17968.17 69
17969.44 58
17970.71 66
17971.98 69
17973.24 48
17974.51 74
17975.78 69
17977.04 71
17978.31 80
17979.58 69
17980.85 76
17982.11 62
17983.38 81
17984.65 54
17985.92 66
17987.18 67
17988.45 78
17989.72 69
17990.99 73
17992.26 89
17993.52 67
17994.79 79
17996.06 73
17997.33 75
17998.60 76
17999.86 75
18001.13 79
18002.40 73
18003.67 86
18004.94 74
18006.20 65
18007.47 86
18008.74 77
18010.01 82
18011.28 68
18012.55 63
18013.82 63
18015.08 68
18016.35 88
18017.62 82
18018.89 78
18020.16 66
18021.43 89
18022.70 79
18023.97 62
18025.24 68
18026.50 65
18027.77 82
18029.04 74
18030.31 65
18031.58 73
18032.85 71
18034.12 92
18035.39 66
18036.66 83
18037.93 62
18039.20 67
18040.47 70
18041.74 70
18043.01 74
18044.28 72
18045.55 74
18046.82 74
18048.09 74
18049.35 86
18050.62 74
18051.89 81
18053.16 66
18054.43 63
18055.70 82
18056.98 76
18058.25 73
18059.52 70
18060.79 78
18062.06 68
18063.33 71
18064.60 81
18065.87 78
18067.14 100
18068.41 68
18069.68 65
18070.95 74
18072.22 72
18073.49 66
18074.76 84
18076.03 84
18077.30 65
18078.57 81
18079.84 83
18081.12 50
18082.39 55
18083.66 73
18084.93 81
18086.20 64
18087.47 52
18088.74 82
18090.01 70
18091.29 74
18092.56 72
18093.83 91
18095.10 68
18096.37 70
18097.64 99
18098.91 91
18100.19 58
18101.46 78
18102.73 80
18104.00 61
18105.27 55
18106.54 75
18107.82 69
18109.09 70
18110.36 84
18111.63 72
18112.90 80
18114.18 98
18115.45 68
18116.72 84
18117.99 63
18119.27 72
18120.54 77
18121.81 68
18123.08 59
18124.36 75
18125.63 75
18126.90 88
18128.17 70
18129.45 71
18130.72 88
18131.99 78
18133.26 78
18134.54 51
18135.81 63
18137.08 71
18138.36 73
18139.63 78
18140.90 86
18142.18 76
18143.45 82
18144.72 79
18146.00 83
18147.27 80
18148.54 70
18149.82 77
18151.09 77
18152.36 59
18153.64 64
18154.91 107
18156.18 98
18157.46 52
18158.73 81
18160.00 83
18161.28 86
18162.55 90
18163.83 64
18165.10 75
18166.37 86
18167.65 93
18168.92 81
18170.20 64
18171.47 67
18172.74 76
18174.02 91
18175.29 70
18176.57 75
18177.84 69
18179.12 82
18180.39 83
18181.66 63
18182.94 74
18184.21 71
18185.49 89
18186.76 87
18188.04 73
18189.31 72
18190.59 75
18191.86 78
18193.14 88
18194.41 69
18195.69 51
18196.96 62
18198.24 91
18199.51 71
18200.79 68
18202.06 72
18203.34 70
18204.61 60
18205.89 66
18207.16 60
18208.44 75
18209.72 76
18210.99 52
18212.27 78
18213.54 88
18214.82 52
18216.09 109
18217.37 79
18218.65 77
18219.92 52
18221.20 73
18222.47 77
18223.75 88
18225.03 77
18226.30 71
18227.58 64
18228.85 67
18230.13 39
18231.41 54
18232.68 52
18233.96 70
18235.24 86
18236.51 64
18237.79 80
18239.06 76
18240.34 78
18241.62 75
18242.89 60
18244.17 53
18245.45 66
18246.73 61
18248.00 66
18249.28 75
18250.56 74
18251.83 76
18253.11 59
18254.39 65
18255.66 56
18256.94 61
18258.22 60
18259.50 56
18260.77 71
18262.05 84
18263.33 68
18264.61 80
18265.88 71
18267.16 62
18268.44 86
18269.72 59
18270.99 78
18272.27 73
18273.55 70
18274.83 73
18276.10 71
18277.38 63
18278.66 55
18279.94 63
18281.22 72
18282.49 65
18283.77 69
18285.05 89
18286.33 96
18287.61 83
18288.88 74
18290.16 68
18291.44 78
18292.72 54
18294.00 63
18295.28 65
18296.56 80
18297.83 72
18299.11 65
18300.39 85
18301.67 80
18302.95 76
18304.23 56
18305.51 71
18306.79 73
18308.06 63
18309.34 63
18310.62 68
18311.90 72
18313.18 72
18314.46 68
18315.74 76
18317.02 88
18318.30 67
18319.58 84
18320.86 93
18322.14 74
18323.42 88
18324.70 53
18325.97 66
18327.25 73
18328.53 63
18329.81 56
18331.09 58
18332.37 77
18333.65 71
18334.93 77
18336.21 63
18337.49 70
18338.77 88
18340.05 87
18341.33 79
18342.61 74
18343.89 84
18345.17 79
18346.45 76
18347.73 62
18349.02 69
18350.30 81
18351.58 68
18352.86 83
18354.14 70
18355.42 54
18356.70 52
18357.98 70
18359.26 73
18360.54 66
18361.82 60
18363.10 78
18364.38 60
18365.66 52
18366.95 71
18368.23 65
18369.51 77
18370.79 66
18372.07 76
18373.35 76
18374.63 69
18375.91 62
18377.20 66
18378.48 78
18379.76 65
18381.04 69
18382.32 81
18383.60 61
18384.88 68
18386.17 67
18387.45 53
18388.73 67
18390.01 55
18391.29 71
18392.58 69
18393.86 69
18395.14 76
18396.42 73
18397.70 74
18398.99 70
18400.27 74
18401.55 98
18402.83 66
18404.11 78
18405.40 91
18406.68 78
18407.96 81
18409.24 71
18410.53 69
18411.81 61
18413.09 76
18414.37 74
18415.66 78
18416.94 59
18418.22 60
18419.51 65
18420.79 65
18422.07 82
18423.36 66
18424.64 78
18425.92 86
18427.20 81
18428.49 73
18429.77 81
18431.05 56
18432.34 59
18433.62 77
18434.90 71
18436.19 61
18437.47 66
18438.75 72
18440.04 55
18441.32 63
18442.61 51
18443.89 65
18445.17 69
18446.46 80
18447.74 75
18449.02 78
18450.31 60
18451.59 76
18452.88 72
18454.16 60
18455.44 59
18456.73 61
18458.01 60
18459.30 66
18460.58 56
18461.87 76
18463.15 65
18464.43 69
18465.72 45
18467.00 62
18468.29 83
18469.57 73
18470.86 81
18472.14 60
18473.43 67
18474.71 64
18476.00 58
18477.28 64
18478.57 63
18479.85 48
18481.14 55
18482.42 74
18483.71 72
18484.99 86
18486.28 70
18487.56 88
18488.85 73
18490.13 76
18491.42 76
18492.70 65
18493.99 71
18495.27 60
18496.56 61
18497.85 66
18499.13 60
18500.42 71
18501.70 81
18502.99 72
18504.27 60
18505.56 58
18506.85 72
18508.13 67
18509.42 71
18510.70 59
18511.99 77
18513.28 92
18514.56 76
18515.85 82
18517.14 79
18518.42 82
18519.71 84
18520.99 72
18522.28 57
18523.57 61
18524.85 62
18526.14 77
18527.43 75
18528.71 60
18530.00 63
18531.29 77
18532.57 65
18533.86 78
18535.15 74
18536.43 81
18537.72 75
18539.01 79
18540.30 71
18541.58 62
18542.87 87
18544.16 78
18545.44 73
18546.73 70
18548.02 83
18549.31 74
18550.59 79
18551.88 57
18553.17 57
18554.46 61
18555.74 98
18557.03 78
18558.32 69
18559.61 68
18560.90 81
18562.18 69
18563.47 71
18564.76 77
18566.05 60
18567.33 74
18568.62 68
18569.91 90
18571.20 73
18572.49 66
18573.78 93
18575.06 80
18576.35 90
18577.64 57
18578.93 92
18580.22 84
18581.51 84
18582.79 86
18584.08 68
18585.37 105
18586.66 75
18587.95 72
18589.24 73
18590.53 71
18591.82 85
18593.10 69
18594.39 100
18595.68 79
18596.97 98
18598.26 81
18599.55 90
18600.84 100
18602.13 63
18603.42 83
18604.71 102
18606.00 91
18607.29 82
18608.58 78
18609.86 68
18611.15 87
18612.44 83
18613.73 67
18615.02 77
18616.31 85
18617.60 103
18618.89 87
18620.18 69
18621.47 99
18622.76 81
18624.05 98
18625.34 70
18626.63 64
18627.92 79
18629.21 86
18630.50 79
18631.79 85
18633.08 76
18634.37 85
18635.66 82
18636.95 83
18638.25 64
18639.54 79
18640.83 82
18642.12 87
18643.41 82
18644.70 68
18645.99 82
18647.28 100
18648.57 70
18649.86 72
18651.15 74
18652.44 67
18653.73 66
18655.03 77
18656.32 72
18657.61 57
18658.90 70
18660.19 58
18661.48 76
18662.77 68
18664.06 50
18665.36 73
18666.65 87
18667.94 84
18669.23 82
18670.52 75
18671.81 89
18673.11 88
18674.40 73
18675.69 53
18676.98 76
18678.27 70
18679.56 71
18680.86 74
18682.15 71
18683.44 69
18684.73 66
18686.03 87
18687.32 62
18688.61 67
18689.90 68
18691.19 73
18692.49 81
18693.78 64
18695.07 64
18696.36 65
18697.66 71
18698.95 59
18700.24 70
18701.53 61
18702.83 61
18704.12 82
18705.41 67
18706.71 65
18708.00 69
18709.29 79
18710.58 86
18711.88 60
18713.17 72
18714.46 59
18715.76 68
18717.05 56
18718.34 62
18719.64 67
18720.93 83
18722.22 54
18723.52 68
18724.81 73
18726.10 72
18727.40 62
18728.69 71
18729.99 77
18731.28 67
18732.57 70
18733.87 63
18735.16 67
18736.45 52
18737.75 54
18739.04 64
18740.34 73
18741.63 74
18742.92 72
18744.22 69
18745.51 51
18746.81 61
18748.10 69
18749.40 58
18750.69 51
18751.98 81
18753.28 70
18754.57 70
18755.87 70
18757.16 72
18758.46 63
18759.75 65
18761.05 68
18762.34 57
18763.64 75
18764.93 57
18766.23 82
18767.52 74
18768.82 64
18770.11 70
18771.41 77
18772.70 80
18774.00 71
18775.29 60
18776.59 68
18777.88 72
18779.18 77
18780.47 71
18781.77 61
18783.06 77
18784.36 67
18785.66 88
18786.95 67
18788.25 83
18789.54 69
18790.84 82
18792.13 75
18793.43 84
18794.73 83
18796.02 63
18797.32 65
18798.61 69
18799.91 73
18801.21 66
18802.50 85
18803.80 70
18805.10 75
18806.39 68
18807.69 60
18808.98 67
18810.28 72
18811.58 59
18812.87 70
18814.17 54
18815.47 53
18816.76 65
18818.06 78
18819.36 82
18820.65 65
18821.95 65
18823.25 64
18824.54 65
18825.84 48
18827.14 59
18828.44 68
18829.73 70
18831.03 68
18832.33 64
18833.62 58
18834.92 73
18836.22 71
18837.52 67
18838.81 60
18840.11 81
18841.41 71
18842.71 70
18844.00 61
18845.30 65
18846.60 77
18847.90 74
18849.20 71
18850.49 52
18851.79 61
18853.09 66
18854.39 67
18855.69 72
18856.98 78
18858.28 70
18859.58 75
18860.88 56
18862.18 67
18863.47 71
18864.77 67
18866.07 64
18867.37 63
18868.67 60
18869.97 64
18871.26 62
18872.56 67
18873.86 83
18875.16 86
18876.46 69
18877.76 71
18879.06 68
18880.36 52
18881.66 63
18882.95 72
18884.25 101
18885.55 78
18886.85 67
18888.15 77
18889.45 70
18890.75 58
18892.05 56
18893.35 81
18894.65 60
18895.95 65
18897.25 55
18898.55 71
18899.84 69
18901.14 66
18902.44 76
18903.74 90
18905.04 74
18906.34 67
18907.64 103
18908.94 74
18910.24 58
18911.54 52
18912.84 67
18914.14 72
18915.44 58
18916.74 62
18918.04 64
18919.34 64
18920.64 65
18921.94 73
18923.24 85
18924.54 69
18925.85 64
18927.15 73
18928.45 67
18929.75 65
18931.05 74
18932.35 81
18933.65 71
18934.95 65
18936.25 74
18937.55 85
18938.85 82
18940.15 60
18941.45 56
18942.76 60
18944.06 57
18945.36 82
18946.66 88
18947.96 62
18949.26 52
18950.56 67
18951.86 70
18953.17 63
18954.47 56
18955.77 62
18957.07 86
18958.37 73
18959.67 53
18960.97 62
18962.28 70
18963.58 71
18964.88 61
18966.18 67
18967.48 72
18968.79 57
18970.09 57
18971.39 56
18972.69 63
18973.99 51
18975.30 66
18976.60 75
18977.90 68
18979.20 81
18980.50 65
18981.81 65
18983.11 60
18984.41 62
18985.71 73
18987.02 66
18988.32 66
18989.62 56
18990.93 77
18992.23 63
18993.53 66
18994.83 80
18996.14 75
18997.44 63
18998.74 56
19000.05 59
19001.35 76
19002.65 68
19003.95 72
19005.26 72
19006.56 71
19007.86 67
19009.17 73
19010.47 55
19011.77 61
19013.08 60
19014.38 68
19015.68 82
19016.99 63
19018.29 60
19019.60 70
19020.90 76
19022.20 60
19023.51 60
19024.81 71
19026.11 84
19027.42 66
19028.72 55
19030.03 69
19031.33 52
19032.64 67
19033.94 72
19035.24 73
19036.55 61
19037.85 76
19039.16 74
19040.46 75
19041.77 70
19043.07 85
19044.37 79
19045.68 80
19046.98 56
19048.29 72
19049.59 56
19050.90 64
19052.20 61
19053.51 62
19054.81 72
19056.12 74
19057.42 77
19058.73 65
19060.03 50
19061.34 55
19062.64 77
19063.95 69
19065.25 89
19066.56 72
19067.86 77
19069.17 79
19070.47 68
19071.78 56
19073.09 43
19074.39 78
19075.70 82
19077.00 64
19078.31 63
19079.61 68
19080.92 48
19082.23 60
19083.53 71
19084.84 77
19086.14 66
19087.45 67
19088.76 62
19090.06 63
19091.37 62
19092.67 75
19093.98 74
19095.29 64
19096.59 53
19097.90 67
19099.21 49
19100.51 40
19101.82 66
19103.12 58
19104.43 71
19105.74 67
19107.04 58
19108.35 67
19109.66 62
19110.97 43
19112.27 69
19113.58 67
19114.89 63
19116.19 76
19117.50 77
19118.81 77
19120.11 60
19121.42 68
19122.73 73
19124.04 70
19125.34 75
19126.65 76
19127.96 81
19129.27 68
19130.57 71
19131.88 71
19133.19 80
19134.50 65
19135.80 69
19137.11 55
19138.42 58
19139.73 72
19141.03 72
19142.34 56
19143.65 71
19144.96 61
19146.27 76
19147.57 64
19148.88 66
19150.19 62
19151.50 63
19152.81 87
19154.12 55
19155.42 71
19156.73 70
19158.04 85
19159.35 72
19160.66 56
19161.97 71
19163.28 94
19164.58 61
19165.89 67
19167.20 53
19168.51 52
19169.82 50
19171.13 91
19172.44 71
19173.75 48
19175.05 68
19176.36 72
19177.67 70
19178.98 73
19180.29 65
19181.60 96
19182.91 69
19184.22 61
19185.53 59
19186.84 58
19188.15 54
19189.46 60
19190.77 61
19192.08 57
19193.39 64
19194.70 52
19196.01 65
19197.31 62
19198.62 64
19199.93 57
19201.24 75
19202.55 69
19203.86 65
19205.17 56
19206.48 53
19207.79 78
19209.10 67
19210.42 75
19211.73 94
19213.04 76
19214.35 70
19215.66 70
19216.97 72
19218.28 41
19219.59 54
19220.90 47
19222.21 63
19223.52 58
19224.83 57
19226.14 50
19227.45 58
19228.76 51
19230.07 61
19231.39 57
19232.70 63
19234.01 84
19235.32 76
19236.63 55
19237.94 52
19239.25 67
19240.56 79
19241.87 63
19243.19 65
19244.50 73
19245.81 65
19247.12 75
19248.43 78
19249.74 49
19251.05 81
19252.37 71
19253.68 87
19254.99 56
19256.30 51
19257.61 67
19258.93 56
19260.24 55
19261.55 66
19262.86 64
19264.17 45
19265.49 50
19266.80 60
19268.11 65
19269.42 74
19270.73 70
19272.05 54
19273.36 61
19274.67 56
19275.98 54
19277.30 54
19278.61 51
19279.92 45
19281.23 54
19282.55 61
19283.86 66
19285.17 67
19286.49 53
19287.80 61
19289.11 62
19290.42 71
19291.74 74
19293.05 71
19294.36 66
19295.68 49
19296.99 60
19298.30 62
19299.62 67
19300.93 86
19302.24 70
19303.56 62
19304.87 69
19306.18 62
19307.50 53
19308.81 58
19310.12 74
19311.44 64
19312.75 66
19314.07 59
19315.38 67
19316.69 68
19318.01 80
19319.32 61
19320.64 79
19321.95 64
19323.26 79
19324.58 56
19325.89 68
19327.21 58
19328.52 55
19329.83 71
19331.15 58
19332.46 61
19333.78 52
19335.09 69
19336.41 65
19337.72 61
19339.04 62
19340.35 71
19341.67 70
19342.98 71
19344.29 52
19345.61 63
19346.92 52
19348.24 53
19349.55 78
19350.87 64
19352.18 81
19353.50 80
19354.82 70
19356.13 50
19357.45 58
19358.76 77
19360.08 80
19361.39 64
19362.71 45
19364.02 51
19365.34 74
19366.65 60
19367.97 47
19369.28 54
19370.60 67
19371.92 73
19373.23 68
19374.55 61
19375.86 69
19377.18 73
19378.50 57
19379.81 67
19381.13 48
19382.44 76
19383.76 66
19385.08 73
19386.39 52
19387.71 62
19389.03 74
19390.34 64
19391.66 76
19392.97 54
19394.29 68
19395.61 81
19396.92 71
19398.24 55
19399.56 65
19400.87 80
19402.19 65
19403.51 65
19404.82 68
19406.14 63
19407.46 66
19408.78 87
19410.09 75
19411.41 47
19412.73 78
19414.04 81
19415.36 79
19416.68 59
19418.00 58
19419.31 81
19420.63 68
19421.95 61
19423.27 44
19424.58 62
19425.90 57
19427.22 69
19428.54 71
19429.85 64
19431.17 70
19432.49 59
19433.81 61
19435.13 63
19436.44 49
19437.76 69
19439.08 63
19440.40 53
19441.72 56
19443.03 57
19444.35 69
19445.67 45
19446.99 64
19448.31 61
19449.63 70
19450.94 61
19452.26 41
19453.58 61
19454.90 72
19456.22 59
19457.54 51
19458.86 78
19460.17 58
19461.49 59
19462.81 48
19464.13 67
19465.45 49
19466.77 54
19468.09 77
19469.41 46
19470.73 58
19472.04 38
19473.36 55
19474.68 51
19476.00 45
19477.32 65
19478.64 72
19479.96 53
19481.28 55
19482.60 46
19483.92 60
19485.24 42
19486.56 62
19487.88 84
19489.20 56
19490.52 66
19491.84 59
19493.16 74
19494.48 60
19495.80 66
19497.12 64
19498.44 67
19499.76 45
19501.08 62
19502.40 59
19503.72 69
19505.04 58
19506.36 54
19507.68 74
19509.00 61
19510.32 53
19511.64 52
19512.96 57
19514.28 52
19515.60 55
19516.92 52
19518.24 65
19519.56 46
19520.89 54
19522.21 63
19523.53 62
19524.85 48
19526.17 45
19527.49 69
19528.81 56
19530.13 55
19531.45 66
19532.78 61
19534.10 50
19535.42 48
19536.74 57
19538.06 68
19539.38 50
19540.70 50
19542.02 66
19543.35 62
19544.67 52
19545.99 52
19547.31 62
19548.63 58
19549.96 61
19551.28 54
19552.60 73
19553.92 50
19555.24 57
19556.56 69
19557.89 58
19559.21 47
19560.53 53
19561.85 48
19563.18 60
19564.50 68
19565.82 53
19567.14 59
19568.47 57
19569.79 66
19571.11 66
19572.43 71
19573.76 54
19575.08 82
19576.40 57
19577.72 47
19579.05 41
19580.37 64
19581.69 59
19583.02 62
19584.34 51
19585.66 63
19586.98 61
19588.31 56
19589.63 43
19590.95 57
19592.28 70
19593.60 62
19594.92 63
19596.25 72
19597.57 58
19598.89 50
19600.22 66
19601.54 71
19602.86 68
19604.19 61
19605.51 74
19606.84 57
19608.16 75
19609.48 40
19610.81 66
19612.13 64
19613.46 63
19614.78 60
19616.10 64
19617.43 58
19618.75 53
19620.08 70
19621.40 52
19622.72 43
19624.05 51
19625.37 66
19626.70 53
19628.02 54
19629.35 77
19630.67 69
19632.00 72
19633.32 73
19634.64 55
19635.97 48
19637.29 64
19638.62 66
19639.94 69
19641.27 60
19642.59 58
19643.92 74
19645.24 57
19646.57 65
19647.89 55
19649.22 62
19650.54 64
19651.87 59
19653.19 53
19654.52 50
19655.85 62
19657.17 87
19658.50 71
19659.82 67
19661.15 64
19662.47 80
19663.80 68
19665.12 71
19666.45 63
19667.78 59
19669.10 55
19670.43 61
19671.75 62
19673.08 45
19674.41 68
19675.73 66
19677.06 56
19678.38 58
19679.71 47
19681.04 81
19682.36 67
19683.69 62
19685.02 69
19686.34 68
19687.67 51
19689.00 60
19690.32 68
19691.65 56
19692.98 53
19694.30 67
19695.63 69
19696.96 69
19698.28 39
19699.61 59
19700.94 59
19702.26 55
19703.59 58
19704.92 72
19706.24 59
19707.57 65
19708.90 54
19710.23 64
19711.55 67
19712.88 52
19714.21 79
19715.54 55
19716.86 55
19718.19 53
19719.52 55
19720.85 50
19722.17 62
19723.50 54
19724.83 60
19726.16 54
19727.48 57
19728.81 67
19730.14 59
19731.47 43
19732.80 52
19734.12 66
19735.45 63
19736.78 60
19738.11 69
19739.44 56
19740.76 53
19742.09 43
19743.42 50
19744.75 53
19746.08 56
19747.41 45
19748.74 41
19750.06 66
19751.39 44
19752.72 48
19754.05 66
19755.38 57
19756.71 48
19758.04 47
19759.37 66
19760.69 62
19762.02 54
19763.35 59
19764.68 62
19766.01 73
19767.34 60
19768.67 45
19770.00 70
19771.33 59
19772.66 63
19773.99 64
19775.32 52
19776.65 59
19777.97 76
19779.30 68
19780.63 58
19781.96 48
19783.29 52
19784.62 66
19785.95 67
19787.28 56
19788.61 51
19789.94 80
19791.27 56
19792.60 57
19793.93 73
19795.26 51
19796.59 66
19797.92 77
19799.25 68
19800.58 69
19801.91 50
19803.24 71
19804.57 72
19805.91 64
19807.24 52
19808.57 56
19809.90 68
19811.23 51
19812.56 62
19813.89 68
19815.22 81
19816.55 66
19817.88 73
19819.21 60
19820.54 46
19821.87 60
19823.21 54
19824.54 56
19825.87 54
19827.20 60
19828.53 73
19829.86 55
19831.19 46
19832.52 52
19833.86 70
19835.19 64
19836.52 60
19837.85 66
19839.18 59
19840.51 45
19841.85 63
19843.18 46
19844.51 51
19845.84 55
19847.17 50
19848.50 55
19849.84 73
19851.17 56
19852.50 60
19853.83 64
19855.16 47
19856.50 55
19857.83 66
19859.16 44
19860.49 48
19861.83 64
19863.16 64
19864.49 57
19865.82 44
19867.16 51
19868.49 76
19869.82 65
19871.15 48
19872.49 62
19873.82 57
19875.15 53
19876.48 64
19877.82 64
19879.15 73
19880.48 60
19881.82 51
19883.15 52
19884.48 57
19885.82 63
19887.15 51
19888.48 73
19889.82 62
19891.15 52
19892.48 56
19893.82 59
19895.15 60
19896.48 53
19897.82 73
19899.15 50
19900.48 67
19901.82 64
19903.15 65
19904.49 69
19905.82 34
19907.15 62
19908.49 72
19909.82 63
19911.15 56
19912.49 57
19913.82 74
19915.16 57
19916.49 51
19917.83 61
19919.16 54
19920.49 73
19921.83 71
19923.16 79
19924.50 56
19925.83 56
19927.17 81
19928.50 71
19929.84 55
19931.17 60
19932.51 58
19933.84 56
19935.17 77
19936.51 61
19937.84 57
19939.18 55
19940.51 76
19941.85 55
19943.18 57
19944.52 78
19945.86 62
19947.19 44
19948.53 55
19949.86 65
19951.20 66
19952.53 76
19953.87 65
19955.20 67
19956.54 81
19957.87 70
19959.21 60
19960.55 54
19961.88 60
19963.22 66
19964.55 76
19965.89 65
19967.22 61
19968.56 70
19969.90 67
19971.23 70
19972.57 52
19973.90 56
19975.24 59
19976.58 68
19977.91 66
19979.25 65
19980.59 64
19981.92 60
19983.26 58
19984.59 67
19985.93 55
19987.27 64
19988.60 62
19989.94 69
19991.28 70
19992.61 57
19993.95 61
19995.29 74
19996.63 76
19997.96 64
19999.30 74
20000.64 62
20001.97 68
20003.31 56
20004.65 73
20005.98 53
20007.32 73
20008.66 56
20010.00 58
20011.33 48
20012.67 49
20014.01 67
20015.35 49
20016.68 56
20018.02 62
20019.36 65
20020.70 64
20022.03 62
20023.37 57
20024.71 56
20026.05 40
20027.39 56
20028.72 68
20030.06 69
20031.40 51
20032.74 35
20034.08 46
20035.41 69
20036.75 66
20038.09 55
20039.43 49
20040.77 59
20042.11 54
20043.44 57
20044.78 77
20046.12 58
20047.46 57
20048.80 68
20050.14 81
20051.48 55
20052.82 54
20054.15 67
20055.49 66
20056.83 70
20058.17 65
20059.51 69
20060.85 42
20062.19 49
20063.53 59
20064.87 75
20066.21 60
20067.55 57
20068.88 52
20070.22 66
20071.56 63
20072.90 43
20074.24 47
20075.58 66
20076.92 62
20078.26 52
20079.60 67
20080.94 67
20082.28 61
20083.62 75
20084.96 80
20086.30 51
20087.64 62
20088.98 62
20090.32 64
20091.66 57
20093.00 56
20094.34 60
20095.68 68
20097.02 65
20098.36 69
20099.70 80
20101.04 68
20102.38 73
20103.72 61
20105.06 60
20106.40 47
20107.74 59
20109.08 63
20110.43 53
20111.77 53
20113.11 52
20114.45 77
20115.79 72
20117.13 71
20118.47 60
20119.81 71
20121.15 68
20122.49 74
20123.83 62
20125.18 79
20126.52 66
20127.86 67
20129.20 60
20130.54 55
20131.88 47
20133.22 56
20134.57 76
20135.91 58
20137.25 56
20138.59 71
20139.93 79
20141.27 57
