# Supplementary material for: MALDI-TOF MS typing enables the classification of brewing yeasts of the genus Saccharomyces to major beer styles
Source: PLoS One. 2017 Aug 9;12(8):e0181694. doi: 10.1371/journal.pone.0181694 (PMC5549903; doi:10.1371/journal.pone.0181694)
Supplement: S16 File — The directory includes 90 raw files and was zipped to “.zip”; the folder has three strains with 30 spectra per strain; S1 Text explains the raw files with an example and Table 1 represents the yeast strains used within the experiment. (ZIP) [file pone.0181694.s019.zip › 46-48/30675-174-OG-Alt-Alt-YPG-18h-E-E_2015-11-10__0_B12_1.dat]

2000.57 2129
2000.99 1936
2001.41 1929
2001.83 1934
2002.26 1944
2002.68 2154
2003.10 2060
2003.52 1771
2003.94 1795
2004.36 1934
2004.79 1862
2005.21 1753
2005.63 1896
2006.05 1944
2006.48 1917
2006.90 1864
2007.32 1888
2007.74 1860
2008.16 1726
2008.59 1890
2009.01 1934
2009.43 2170
2009.85 1943
2010.28 1933
2010.70 1979
2011.12 1892
2011.55 1818
2011.97 1999
2012.39 1822
2012.81 1897
2013.24 1812
2013.66 1779
2014.08 1989
2014.51 1884
2014.93 1777
2015.35 1779
2015.78 1864
2016.20 1752
2016.62 1900
2017.05 1875
2017.47 1784
2017.89 1752
2018.32 1905
2018.74 1835
2019.16 1776
2019.59 1893
2020.01 1903
2020.43 2056
2020.86 2067
2021.28 1842
2021.70 1820
2022.13 1921
2022.55 1903
2022.98 1895
2023.40 1956
2023.82 1642
2024.25 1781
2024.67 1990
2025.10 1973
2025.52 1789
2025.95 1809
2026.37 1877
2026.79 1894
2027.22 1844
2027.64 1904
2028.07 1733
2028.49 1615
2028.92 1769
2029.34 1719
2029.77 1692
2030.19 1830
2030.61 1736
2031.04 1777
2031.46 1749
2031.89 1746
2032.31 1943
2032.74 1853
2033.16 1659
2033.59 1720
2034.01 1698
2034.44 1846
2034.86 1853
2035.29 1761
2035.72 1782
2036.14 1765
2036.57 1766
2036.99 1961
2037.42 2056
2037.84 1938
2038.27 1931
2038.69 2090
2039.12 2067
2039.54 1989
2039.97 1850
2040.40 1918
2040.82 1958
2041.25 1993
2041.67 1866
2042.10 1790
2042.53 1923
2042.95 1940
2043.38 1757
2043.80 1823
2044.23 2018
2044.66 1923
2045.08 2032
2045.51 1980
2045.94 1977
2046.36 2058
2046.79 1806
2047.21 1803
2047.64 1943
2048.07 2077
2048.49 2118
2048.92 1867
2049.35 1819
2049.77 1879
2050.20 1817
2050.63 1977
2051.06 1993
2051.48 1932
2051.91 1860
2052.34 1828
2052.76 1785
2053.19 1848
2053.62 1829
2054.04 1869
2054.47 1864
2054.90 1809
2055.33 1915
2055.75 1845
2056.18 1809
2056.61 1736
2057.04 1879
2057.46 1832
2057.89 1843
2058.32 1761
2058.75 1758
2059.17 1832
2059.60 1757
2060.03 1913
2060.46 1948
2060.89 1919
2061.31 1827
2061.74 1751
2062.17 1715
2062.60 1888
2063.03 1892
2063.45 1780
2063.88 1886
2064.31 2067
2064.74 2077
2065.17 2264
2065.60 2188
2066.02 2389
2066.45 2425
2066.88 2209
2067.31 2111
2067.74 2135
2068.17 2073
2068.60 2136
2069.02 1978
2069.45 1852
2069.88 1885
2070.31 1811
2070.74 1736
2071.17 1701
2071.60 1923
2072.03 1907
2072.46 1913
2072.89 1780
2073.31 1812
2073.74 1802
2074.17 1898
2074.60 1926
2075.03 1974
2075.46 1939
2075.89 1886
2076.32 1977
2076.75 1933
2077.18 2037
2077.61 2097
2078.04 2080
2078.47 2090
2078.90 2134
2079.33 1995
2079.76 1968
2080.19 2088
2080.62 2099
2081.05 2047
2081.48 2032
2081.91 2157
2082.34 2088
2082.77 2100
2083.20 1962
2083.63 1854
2084.06 1848
2084.49 1952
2084.92 1917
2085.35 1890
2085.78 2151
2086.21 1971
2086.64 1862
2087.07 1843
2087.50 1899
2087.93 1936
2088.36 1916
2088.80 1917
2089.23 1852
2089.66 1907
2090.09 1969
2090.52 1992
2090.95 1916
2091.38 1951
2091.81 1839
2092.24 2027
2092.67 2015
2093.11 1950
2093.54 1818
2093.97 1867
2094.40 1806
2094.83 1766
2095.26 1927
2095.69 1927
2096.13 2092
2096.56 2108
2096.99 1866
2097.42 1823
2097.85 1710
2098.28 1776
2098.72 1777
2099.15 1764
2099.58 1626
2100.01 1775
2100.44 1875
2100.88 1743
2101.31 1824
2101.74 1899
2102.17 1753
2102.60 1777
2103.04 1790
2103.47 1729
2103.90 1751
2104.33 1919
2104.77 1799
2105.20 1770
2105.63 1799
2106.06 1865
2106.50 2014
2106.93 2025
2107.36 1767
2107.79 1855
2108.23 1850
2108.66 1848
2109.09 1908
2109.53 1821
2109.96 1806
2110.39 1940
2110.83 1898
2111.26 1853
2111.69 1763
2112.12 1893
2112.56 1847
2112.99 1872
2113.42 1843
2113.86 1746
2114.29 1856
2114.72 1844
2115.16 2023
2115.59 1881
2116.03 1801
2116.46 1915
2116.89 2035
2117.33 1952
2117.76 1828
2118.19 1683
2118.63 1807
2119.06 1820
2119.50 1953
2119.93 1900
2120.36 1797
2120.80 1775
2121.23 1928
2121.67 1900
2122.10 1652
2122.53 1675
2122.97 1771
2123.40 1891
2123.84 1859
2124.27 1770
2124.71 1796
2125.14 1966
2125.58 1872
2126.01 1671
2126.45 1522
2126.88 1753
2127.31 1807
2127.75 1871
2128.18 1784
2128.62 1822
2129.05 1965
2129.49 1954
2129.92 2014
2130.36 1766
2130.79 1959
2131.23 1938
2131.66 2027
2132.10 1857
2132.54 1840
2132.97 1908
2133.41 1818
2133.84 1854
2134.28 1875
2134.71 1864
2135.15 1837
2135.58 1837
2136.02 1907
2136.45 1788
2136.89 1866
2137.33 2035
2137.76 2071
2138.20 1996
2138.63 1904
2139.07 1839
2139.51 1937
2139.94 1982
2140.38 2134
2140.81 1889
2141.25 1849
2141.69 1927
2142.12 1848
2142.56 1724
2143.00 1804
2143.43 1875
2143.87 1835
2144.30 1773
2144.74 1734
2145.18 1727
2145.61 1938
2146.05 1725
2146.49 1824
2146.92 1793
2147.36 1726
2147.80 1912
2148.24 2024
2148.67 2204
2149.11 2082
2149.55 2100
2149.98 2153
2150.42 2123
2150.86 2249
2151.29 2173
2151.73 2100
2152.17 2164
2152.61 2051
2153.04 2111
2153.48 2028
2153.92 2098
2154.36 2108
2154.79 2120
2155.23 1958
2155.67 2020
2156.11 2021
2156.54 2157
2156.98 2189
2157.42 2090
2157.86 1951
2158.30 2011
2158.73 1973
2159.17 1861
2159.61 1896
2160.05 2037
2160.49 1986
2160.92 1985
2161.36 1945
2161.80 1823
2162.24 1987
2162.68 2038
2163.12 2042
2163.55 1955
2163.99 1924
2164.43 1996
2164.87 1975
2165.31 1937
2165.75 2025
2166.19 1982
2166.63 1833
2167.06 1840
2167.50 1833
2167.94 1946
2168.38 1917
2168.82 2026
2169.26 2043
2169.70 2075
2170.14 2122
2170.58 2026
2171.02 2079
2171.45 2050
2171.89 2142
2172.33 2016
2172.77 2091
2173.21 2258
2173.65 2086
2174.09 2195
2174.53 2168
2174.97 2162
2175.41 2247
2175.85 2168
2176.29 2283
2176.73 2196
2177.17 2274
2177.61 2284
2178.05 2243
2178.49 2198
2178.93 2164
2179.37 2058
2179.81 2041
2180.25 1880
2180.69 1913
2181.13 1892
2181.57 2028
2182.01 1876
2182.45 1842
2182.89 1938
2183.33 2009
2183.77 2082
2184.21 1932
2184.65 1977
2185.09 1815
2185.53 1878
2185.97 1904
2186.42 1849
2186.86 1926
2187.30 2023
2187.74 1916
2188.18 1968
2188.62 1866
2189.06 1900
2189.50 1939
2189.94 1993
2190.38 1987
2190.83 1923
2191.27 1891
2191.71 1898
2192.15 2076
2192.59 2113
2193.03 2185
2193.47 2063
2193.92 2007
2194.36 1826
2194.80 1897
2195.24 1864
2195.68 1878
2196.12 2062
2196.57 1835
2197.01 1918
2197.45 2142
2197.89 2072
2198.33 1953
2198.78 1942
2199.22 2184
2199.66 1967
2200.10 1893
2200.54 1897
2200.99 1772
2201.43 1979
2201.87 1916
2202.31 1860
2202.76 1967
2203.20 2067
2203.64 2166
2204.08 2079
2204.53 1930
2204.97 1988
2205.41 2016
2205.85 1939
2206.30 1946
2206.74 1842
2207.18 1843
2207.62 1913
2208.07 1946
2208.51 1889
2208.95 2002
2209.40 2034
2209.84 2038
2210.28 1936
2210.73 1937
2211.17 1963
2211.61 1959
2212.06 1864
2212.50 1955
2212.94 1981
2213.39 2122
2213.83 1952
2214.27 2017
2214.72 2003
2215.16 1819
2215.60 1822
2216.05 1891
2216.49 1906
2216.94 1918
2217.38 1799
2217.82 1757
2218.27 1813
2218.71 1760
2219.16 1826
2219.60 1866
2220.04 2009
2220.49 1960
2220.93 1981
2221.38 1955
2221.82 1869
2222.27 1862
2222.71 2248
2223.15 1943
2223.60 1888
2224.04 1912
2224.49 1886
2224.93 1918
2225.38 2024
2225.82 2001
2226.27 2100
2226.71 2260
2227.16 2131
2227.60 2142
2228.05 2279
2228.49 2110
2228.94 1954
2229.38 2019
2229.83 2031
2230.27 2142
2230.72 2190
2231.16 2207
2231.61 2051
2232.05 1989
2232.50 2137
2232.94 2079
2233.39 2146
2233.83 2091
2234.28 2115
2234.73 2038
2235.17 2219
2235.62 2051
2236.06 1914
2236.51 1914
2236.95 1824
2237.40 2112
2237.85 1984
2238.29 1965
2238.74 1993
2239.18 1951
2239.63 2011
2240.08 1971
2240.52 2029
2240.97 1846
2241.42 1881
2241.86 1739
2242.31 1830
2242.75 1773
2243.20 1727
2243.65 1729
2244.09 1705
2244.54 1809
2244.99 1918
2245.43 1864
2245.88 1858
2246.33 1879
2246.77 1727
2247.22 1863
2247.67 1790
2248.12 1879
2248.56 1787
2249.01 1803
2249.46 1813
2249.90 1740
2250.35 1915
2250.80 1894
2251.24 1858
2251.69 1779
2252.14 1840
2252.59 2041
2253.03 1912
2253.48 1810
2253.93 1809
2254.38 1678
2254.82 1751
2255.27 1824
2255.72 1870
2256.17 1733
2256.62 1672
2257.06 1701
2257.51 1865
2257.96 1678
2258.41 1806
2258.86 1770
2259.30 1875
2259.75 1791
2260.20 1945
2260.65 2038
2261.10 2066
2261.54 1979
2261.99 1996
2262.44 1981
2262.89 1871
2263.34 2120
2263.79 2111
2264.23 2200
2264.68 2017
2265.13 1887
2265.58 1966
2266.03 1913
2266.48 1850
2266.93 2004
2267.38 2192
2267.82 2136
2268.27 2102
2268.72 2135
2269.17 2113
2269.62 2107
2270.07 2098
2270.52 2112
2270.97 2012
2271.42 2196
2271.87 2203
2272.32 1962
2272.77 2005
2273.22 2165
2273.66 2163
2274.11 2173
2274.56 2189
2275.01 1999
2275.46 1915
2275.91 1896
2276.36 1982
2276.81 1950
2277.26 1890
2277.71 1930
2278.16 1987
2278.61 1876
2279.06 1945
2279.51 1897
2279.96 1877
2280.41 2092
2280.86 2011
2281.31 1929
2281.76 1890
2282.21 1882
2282.66 2019
2283.11 1902
2283.56 1838
2284.02 1893
2284.47 2130
2284.92 1921
2285.37 1959
2285.82 1817
2286.27 1973
2286.72 2004
2287.17 1834
2287.62 1882
2288.07 2130
2288.52 2077
2288.97 2154
2289.42 2265
2289.88 2321
2290.33 2408
2290.78 2556
2291.23 2703
2291.68 2530
2292.13 2808
2292.58 2731
2293.03 2763
2293.49 2676
2293.94 2721
2294.39 2589
2294.84 2609
2295.29 2277
2295.74 2230
2296.20 2245
2296.65 2065
2297.10 1954
2297.55 2015
2298.00 2114
2298.46 1957
2298.91 2046
2299.36 2007
2299.81 1949
2300.26 1916
2300.72 1971
2301.17 1966
2301.62 1760
2302.07 1740
2302.52 1884
2302.98 1793
2303.43 1886
2303.88 1864
2304.33 1687
2304.79 1870
2305.24 1738
2305.69 1758
2306.14 1686
2306.60 1921
2307.05 1975
2307.50 1892
2307.96 1985
2308.41 1931
2308.86 1963
2309.31 2016
2309.77 2129
2310.22 2187
2310.67 1938
2311.13 2067
2311.58 2280
2312.03 2246
2312.49 2148
2312.94 2079
2313.39 2105
2313.85 2015
2314.30 2128
2314.75 1991
2315.21 2146
2315.66 2014
2316.12 1810
2316.57 2014
2317.02 2106
2317.48 2024
2317.93 1852
2318.38 1871
2318.84 1960
2319.29 2006
2319.75 1899
2320.20 2067
2320.65 2095
2321.11 2085
2321.56 1985
2322.02 1917
2322.47 1968
2322.93 1980
2323.38 1995
2323.83 2062
2324.29 2235
2324.74 2190
2325.20 2197
2325.65 2113
2326.11 2250
2326.56 2220
2327.02 2128
2327.47 2273
2327.93 2351
2328.38 2267
2328.84 2307
2329.29 1990
2329.75 2300
2330.20 2378
2330.66 2493
2331.11 2284
2331.57 2267
2332.02 2336
2332.48 2296
2332.93 2131
2333.39 2181
2333.84 2087
2334.30 2003
2334.75 2064
2335.21 1951
2335.67 2137
2336.12 2022
2336.58 1931
2337.03 1949
2337.49 1984
2337.94 1954
2338.40 1997
2338.86 2035
2339.31 1963
2339.77 2000
2340.22 1919
2340.68 1921
2341.14 2119
2341.59 1900
2342.05 1833
2342.50 1884
2342.96 1865
2343.42 1963
2343.87 1923
2344.33 1926
2344.79 1980
2345.24 1994
2345.70 2057
2346.16 2060
2346.61 2000
2347.07 2113
2347.53 2196
2347.98 2041
2348.44 2010
2348.90 1917
2349.35 2024
2349.81 2046
2350.27 2026
2350.72 2041
2351.18 2013
2351.64 2000
2352.10 2118
2352.55 2054
2353.01 1904
2353.47 2026
2353.93 2016
2354.38 2061
2354.84 1904
2355.30 1860
2355.76 1964
2356.21 1876
2356.67 1888
2357.13 1934
2357.59 1853
2358.04 2099
2358.50 1925
2358.96 1897
2359.42 1861
2359.87 1922
2360.33 1865
2360.79 1883
2361.25 2013
2361.71 2086
2362.17 1979
2362.62 2003
2363.08 2050
2363.54 1997
2364.00 2013
2364.46 1982
2364.92 2031
2365.37 1976
2365.83 1947
2366.29 2064
2366.75 2039
2367.21 2095
2367.67 2049
2368.13 2064
2368.58 2019
2369.04 1990
2369.50 1889
2369.96 2048
2370.42 1968
2370.88 2051
2371.34 2048
2371.80 1978
2372.26 1999
2372.72 2042
2373.17 1990
2373.63 1865
2374.09 1968
2374.55 2052
2375.01 2232
2375.47 2172
2375.93 2292
2376.39 2360
2376.85 2463
2377.31 2389
2377.77 2316
2378.23 2386
2378.69 2441
2379.15 2273
2379.61 2203
2380.07 2135
2380.53 2003
2380.99 2266
2381.45 2271
2381.91 2136
2382.37 1942
2382.83 1992
2383.29 2019
2383.75 2025
2384.21 2075
2384.67 2145
2385.13 1934
2385.59 1891
2386.05 2058
2386.51 2036
2386.97 1901
2387.43 1754
2387.89 1942
2388.35 1959
2388.82 1913
2389.28 2118
2389.74 2050
2390.20 1985
2390.66 2029
2391.12 2136
2391.58 2112
2392.04 1957
2392.50 1844
2392.96 1985
2393.42 2111
2393.89 2093
2394.35 1999
2394.81 2060
2395.27 1971
2395.73 1941
2396.19 1931
2396.65 1828
2397.12 1758
2397.58 1708
2398.04 1734
2398.50 1935
2398.96 1898
2399.42 1868
2399.89 1937
2400.35 1998
2400.81 1894
2401.27 1831
2401.73 1900
2402.20 1847
2402.66 2092
2403.12 1820
2403.58 1837
2404.04 1970
2404.51 1900
2404.97 1795
2405.43 1846
2405.89 1917
2406.36 1826
2406.82 1869
2407.28 1861
2407.74 1822
2408.21 1964
2408.67 1975
2409.13 2068
2409.59 1884
2410.06 1846
2410.52 1810
2410.98 1911
2411.45 1855
2411.91 1860
2412.37 1885
2412.84 1772
2413.30 1746
2413.76 1869
2414.22 1812
2414.69 1861
2415.15 1956
2415.61 2021
2416.08 2081
2416.54 2075
2417.00 2159
2417.47 2261
2417.93 2366
2418.40 2365
2418.86 2269
2419.32 2296
2419.79 2285
2420.25 2243
2420.71 2356
2421.18 2296
2421.64 2257
2422.11 2078
2422.57 2146
2423.03 1968
2423.50 2044
2423.96 2063
2424.43 1919
2424.89 1908
2425.35 1851
2425.82 1729
2426.28 1869
2426.75 2005
2427.21 1954
2427.68 1907
2428.14 1990
2428.61 1986
2429.07 2005
2429.54 1964
2430.00 1835
2430.46 1935
2430.93 1870
2431.39 1868
2431.86 1836
2432.32 1853
2432.79 1999
2433.25 1969
2433.72 1952
2434.18 2092
2434.65 2024
2435.11 1986
2435.58 1947
2436.04 1993
2436.51 2000
2436.98 1970
2437.44 2024
2437.91 2000
2438.37 2039
2438.84 2048
2439.30 1938
2439.77 2062
2440.23 2072
2440.70 2078
2441.17 2000
2441.63 1790
2442.10 1990
2442.56 2027
2443.03 2023
2443.50 1913
2443.96 1907
2444.43 1931
2444.89 2007
2445.36 1860
2445.83 2093
2446.29 1952
2446.76 1824
2447.23 1897
2447.69 1884
2448.16 1831
2448.62 1832
2449.09 1821
2449.56 1775
2450.02 1909
2450.49 1834
2450.96 1862
2451.42 1777
2451.89 1771
2452.36 1831
2452.82 1998
2453.29 1846
2453.76 1804
2454.23 1800
2454.69 1859
2455.16 1928
2455.63 1873
2456.09 1787
2456.56 1762
2457.03 1849
2457.50 1789
2457.96 1962
2458.43 1958
2458.90 1896
2459.37 1715
2459.83 1788
2460.30 1833
2460.77 1908
2461.24 1866
2461.70 1914
2462.17 1900
2462.64 1816
2463.11 1801
2463.58 1867
2464.04 1953
2464.51 1760
2464.98 1831
2465.45 1777
2465.92 1819
2466.38 1941
2466.85 1974
2467.32 1942
2467.79 1866
2468.26 1872
2468.73 1944
2469.19 1960
2469.66 1772
2470.13 1874
2470.60 1948
2471.07 2018
2471.54 1871
2472.01 1790
2472.47 1782
2472.94 1808
2473.41 1641
2473.88 1706
2474.35 1845
2474.82 1861
2475.29 1766
2475.76 1747
2476.23 1801
2476.70 1733
2477.16 1664
2477.63 1719
2478.10 1739
2478.57 1644
2479.04 1778
2479.51 1772
2479.98 1769
2480.45 1943
2480.92 1649
2481.39 1869
2481.86 1987
2482.33 1820
2482.80 1692
2483.27 1820
2483.74 1827
2484.21 1820
2484.68 1916
2485.15 1732
2485.62 1713
2486.09 1687
2486.56 1818
2487.03 1727
2487.50 1857
2487.97 1933
2488.44 1935
2488.91 1872
2489.38 1948
2489.85 1866
2490.32 1953
2490.79 2030
2491.26 1780
2491.73 1884
2492.20 2050
2492.67 1860
2493.14 1810
2493.61 2088
2494.09 2158
2494.56 2226
2495.03 2142
2495.50 2265
2495.97 2258
2496.44 2189
2496.91 2094
2497.38 2166
2497.85 1955
2498.32 1920
2498.80 2019
2499.27 1929
2499.74 1841
2500.21 1901
2500.68 1804
2501.15 1837
2501.62 1885
2502.10 1881
2502.57 1798
2503.04 1835
2503.51 1970
2503.98 2136
2504.45 2039
2504.93 1857
2505.40 1975
2505.87 2042
2506.34 1986
2506.81 1974
2507.29 2077
2507.76 1933
2508.23 2026
2508.70 1927
2509.17 1990
2509.65 2046
2510.12 2067
2510.59 2185
2511.06 2006
2511.54 1982
2512.01 2176
2512.48 2150
2512.95 1941
2513.43 1974
2513.90 1980
2514.37 2001
2514.84 2009
2515.32 1910
2515.79 1918
2516.26 2049
2516.74 2022
2517.21 1977
2517.68 1917
2518.16 1799
2518.63 1925
2519.10 1907
2519.57 1900
2520.05 1837
2520.52 1898
2520.99 1731
2521.47 1904
2521.94 2010
2522.42 1968
2522.89 1798
2523.36 1773
2523.84 1795
2524.31 1752
2524.78 1923
2525.26 1757
2525.73 1712
2526.20 1847
2526.68 1929
2527.15 1859
2527.63 1865
2528.10 1945
2528.57 1854
2529.05 1827
2529.52 1928
2530.00 1973
2530.47 1870
2530.95 1817
2531.42 1891
2531.89 1872
2532.37 1800
2532.84 1924
2533.32 1940
2533.79 1797
2534.27 1894
2534.74 1899
2535.22 1763
2535.69 1849
2536.17 1928
2536.64 1926
2537.11 1921
2537.59 1901
2538.06 2050
2538.54 1990
2539.01 1970
2539.49 2062
2539.97 2148
2540.44 2074
2540.92 1965
2541.39 2000
2541.87 2071
2542.34 2078
2542.82 2087
2543.29 1995
2543.77 1997
2544.24 1998
2544.72 2012
2545.19 1971
2545.67 2152
2546.15 2161
2546.62 2053
2547.10 2058
2547.57 2021
2548.05 2062
2548.52 2062
2549.00 2076
2549.48 2080
2549.95 2129
2550.43 2151
2550.91 2196
2551.38 2100
2551.86 2022
2552.33 2170
2552.81 2197
2553.29 2194
2553.76 2124
2554.24 2043
2554.72 2079
2555.19 2116
2555.67 2143
2556.15 2075
2556.62 2053
2557.10 2065
2557.58 1905
2558.05 2043
2558.53 1943
2559.01 1910
2559.48 1845
2559.96 1877
2560.44 1859
2560.91 1892
2561.39 1971
2561.87 1995
2562.35 1941
2562.82 1989
2563.30 1846
2563.78 1865
2564.26 1808
2564.73 1756
2565.21 1668
2565.69 1676
2566.17 1809
2566.64 1927
2567.12 1907
2567.60 1884
2568.08 1819
2568.55 1761
2569.03 1850
2569.51 1876
2569.99 1964
2570.47 2011
2570.94 1931
2571.42 1881
2571.90 1845
2572.38 1808
2572.86 1823
2573.33 1853
2573.81 1844
2574.29 1894
2574.77 1828
2575.25 1871
2575.73 1809
2576.20 1700
2576.68 1764
2577.16 1834
2577.64 1687
2578.12 1773
2578.60 1825
2579.08 1791
2579.56 1730
2580.03 1789
2580.51 1771
2580.99 1958
2581.47 1886
2581.95 1958
2582.43 1932
2582.91 1922
2583.39 1881
2583.87 2006
2584.35 1955
2584.83 1985
2585.30 1928
2585.78 1876
2586.26 1888
2586.74 2006
2587.22 1924
2587.70 1788
2588.18 1790
2588.66 1878
2589.14 1975
2589.62 1782
2590.10 1823
2590.58 1953
2591.06 1909
2591.54 1911
2592.02 1904
2592.50 1748
2592.98 1997
2593.46 1879
2593.94 1876
2594.42 1867
2594.90 1957
2595.38 1914
2595.86 1957
2596.34 1807
2596.82 1895
2597.30 1867
2597.78 1863
2598.26 1883
2598.74 1788
2599.23 1843
2599.71 1756
2600.19 1697
2600.67 1645
2601.15 1660
2601.63 1704
2602.11 1719
2602.59 1696
2603.07 1721
2603.55 1709
2604.03 1741
2604.52 1687
2605.00 1695
2605.48 1794
2605.96 1751
2606.44 1661
2606.92 1715
2607.40 1727
2607.88 1800
2608.37 1759
2608.85 1821
2609.33 1916
2609.81 1954
2610.29 1887
2610.77 1826
2611.26 1878
2611.74 1833
2612.22 1812
2612.70 1778
2613.18 1793
2613.67 1728
2614.15 1746
2614.63 1807
2615.11 1813
2615.59 1859
2616.08 1789
2616.56 1807
2617.04 1854
2617.52 1950
2618.01 2034
2618.49 1925
2618.97 2004
2619.45 2104
2619.93 1904
2620.42 1974
2620.90 1785
2621.38 1990
2621.87 1803
2622.35 1672
2622.83 1757
2623.31 1769
2623.80 1865
2624.28 1772
2624.76 1705
2625.25 1828
2625.73 1826
2626.21 1865
2626.70 1736
2627.18 1838
2627.66 1931
2628.15 1761
2628.63 1832
2629.11 1834
2629.60 1847
2630.08 1740
2630.56 1818
2631.05 1800
2631.53 1944
2632.01 2089
2632.50 1993
2632.98 1990
2633.46 1917
2633.95 2001
2634.43 1861
2634.92 1913
2635.40 1914
2635.88 1885
2636.37 1957
2636.85 1821
2637.34 1799
2637.82 1750
2638.31 1787
2638.79 1729
2639.27 1663
2639.76 1895
2640.24 1976
2640.73 1857
2641.21 1820
2641.70 1900
2642.18 1761
2642.67 1681
2643.15 1729
2643.63 1787
2644.12 1831
2644.60 1821
2645.09 1813
2645.57 1745
2646.06 1804
2646.54 1822
2647.03 1896
2647.51 1878
2648.00 1775
2648.48 1780
2648.97 1901
2649.46 1739
2649.94 1714
2650.43 1806
2650.91 1757
2651.40 1854
2651.88 1953
2652.37 1782
2652.85 1895
2653.34 1882
2653.82 1761
2654.31 1670
2654.80 1763
2655.28 1792
2655.77 1942
2656.25 1950
2656.74 1825
2657.23 1949
2657.71 1838
2658.20 1908
2658.68 1836
2659.17 1777
2659.66 1893
2660.14 1938
2660.63 1833
2661.11 1757
2661.60 1811
2662.09 1874
2662.57 1809
2663.06 1704
2663.55 1817
2664.03 1865
2664.52 1833
2665.01 1891
2665.49 1665
2665.98 1738
2666.47 1832
2666.95 1793
2667.44 1827
2667.93 1786
2668.42 1774
2668.90 1811
2669.39 1762
2669.88 1782
2670.36 1851
2670.85 1851
2671.34 1997
2671.83 1992
2672.31 1831
2672.80 1962
2673.29 1952
2673.78 1931
2674.26 2056
2674.75 2186
2675.24 2265
2675.73 2551
2676.21 2582
2676.70 2441
2677.19 2329
2677.68 2320
2678.16 2179
2678.65 2096
2679.14 2117
2679.63 2127
2680.12 2093
2680.61 2013
2681.09 1996
2681.58 1991
2682.07 1839
2682.56 1921
2683.05 1953
2683.53 1783
2684.02 1776
2684.51 1837
2685.00 1833
2685.49 1760
2685.98 1856
2686.47 1868
2686.95 1784
2687.44 1891
2687.93 1982
2688.42 1870
2688.91 1760
2689.40 1713
2689.89 1709
2690.38 1785
2690.87 1795
2691.35 1687
2691.84 1757
2692.33 1949
2692.82 1967
2693.31 1866
2693.80 1793
2694.29 1866
2694.78 1913
2695.27 1843
2695.76 1872
2696.25 1937
2696.74 1747
2697.23 1708
2697.72 1905
2698.21 1814
2698.70 1797
2699.19 1791
2699.68 1665
2700.17 1784
2700.66 1845
2701.15 1823
2701.64 1986
2702.13 1986
2702.62 1935
2703.11 1865
2703.60 1923
2704.09 1876
2704.58 1977
2705.07 2000
2705.56 2084
2706.05 1976
2706.54 1845
2707.03 1772
2707.52 1809
2708.01 1914
2708.50 1807
2708.99 1754
2709.48 1811
2709.97 1826
2710.46 1806
2710.96 1849
2711.45 1871
2711.94 1909
2712.43 1869
2712.92 1898
2713.41 1839
2713.90 1773
2714.39 1782
2714.88 2000
2715.38 1904
2715.87 1948
2716.36 1925
2716.85 1791
2717.34 1755
2717.83 1801
2718.32 1716
2718.82 1816
2719.31 1820
2719.80 1708
2720.29 1723
2720.78 1947
2721.27 2153
2721.77 1959
2722.26 2030
2722.75 2097
2723.24 2122
2723.73 2021
2724.23 2065
2724.72 2128
2725.21 2185
2725.70 2096
2726.19 2003
2726.69 2117
2727.18 1950
2727.67 1804
2728.16 1917
2728.66 1765
2729.15 1749
2729.64 1903
2730.13 1834
2730.63 1724
2731.12 1786
2731.61 1808
2732.11 1766
2732.60 2048
2733.09 1976
2733.58 1868
2734.08 1841
2734.57 1814
2735.06 2009
2735.56 2022
2736.05 1916
2736.54 1888
2737.04 1977
2737.53 2023
2738.02 2072
2738.52 1883
2739.01 2010
2739.50 1982
2740.00 1930
2740.49 1864
2740.98 2069
2741.48 2118
2741.97 2082
2742.46 1972
2742.96 1824
2743.45 1963
2743.95 1957
2744.44 1886
2744.93 1793
2745.43 1857
2745.92 2017
2746.42 1908
2746.91 1794
2747.40 1813
2747.90 1784
2748.39 1832
2748.89 1900
2749.38 1863
2749.88 1841
2750.37 1740
2750.86 1820
2751.36 1827
2751.85 1805
2752.35 1944
2752.84 1877
2753.34 1867
2753.83 1788
2754.33 1713
2754.82 1857
2755.32 1957
2755.81 1809
2756.31 1800
2756.80 1720
2757.30 1749
2757.79 1903
2758.29 1892
2758.78 1727
2759.28 1851
2759.77 1926
2760.27 1909
2760.76 1902
2761.26 1729
2761.75 1892
2762.25 1991
2762.75 1893
2763.24 1782
2763.74 1973
2764.23 1874
2764.73 1703
2765.22 1705
2765.72 1722
2766.22 1759
2766.71 1736
2767.21 1819
2767.70 1758
2768.20 1779
2768.70 1797
2769.19 1819
2769.69 1860
2770.18 1797
2770.68 1749
2771.18 1806
2771.67 1828
2772.17 1923
2772.67 1897
2773.16 1816
2773.66 1879
2774.16 2078
2774.65 2074
2775.15 2124
2775.65 1989
2776.14 2228
2776.64 2251
2777.14 2083
2777.63 2288
2778.13 2347
2778.63 2436
2779.12 2453
2779.62 2364
2780.12 2319
2780.62 2287
2781.11 2138
2781.61 2057
2782.11 1790
2782.60 1780
2783.10 1831
2783.60 1922
2784.10 2013
2784.59 1927
2785.09 1850
2785.59 1842
2786.09 1746
2786.58 1765
2787.08 1922
2787.58 1937
2788.08 1881
2788.58 1890
2789.07 1828
2789.57 1721
2790.07 1741
2790.57 1564
2791.07 1719
2791.56 1814
2792.06 1703
2792.56 1736
2793.06 1763
2793.56 1717
2794.06 1795
2794.55 1830
2795.05 1924
2795.55 1828
2796.05 1748
2796.55 1870
2797.05 1927
2797.55 1875
2798.04 1844
2798.54 1903
2799.04 1983
2799.54 1916
2800.04 1879
2800.54 1794
2801.04 1850
2801.54 1968
2802.04 1770
2802.53 1822
2803.03 1865
2803.53 1914
2804.03 1889
2804.53 1883
2805.03 1951
2805.53 2052
2806.03 2281
2806.53 2117
2807.03 2280
2807.53 2265
2808.03 2274
2808.53 2389
2809.03 2195
2809.53 2300
2810.03 2312
2810.53 2191
2811.03 2071
2811.53 2245
2812.03 2212
2812.53 2220
2813.03 2045
2813.53 1946
2814.03 1895
2814.53 1890
2815.03 2020
2815.53 2057
2816.03 1903
2816.53 1829
2817.03 1819
2817.53 1807
2818.03 1893
2818.53 1807
2819.03 1846
2819.53 1983
2820.03 1864
2820.53 1900
2821.03 1923
2821.53 2024
2822.03 2056
2822.54 2055
2823.04 1993
2823.54 1922
2824.04 1971
2824.54 1978
2825.04 2010
2825.54 1825
2826.04 1781
2826.54 1704
2827.05 1659
2827.55 1804
2828.05 1882
2828.55 1842
2829.05 1786
2829.55 1882
2830.05 1881
2830.56 1826
2831.06 1722
2831.56 1728
2832.06 1690
2832.56 1572
2833.06 1725
2833.57 1802
2834.07 1799
2834.57 1819
2835.07 1866
2835.57 1816
2836.08 1807
2836.58 1952
2837.08 1959
2837.58 2029
2838.09 1909
2838.59 1939
2839.09 2010
2839.59 1990
2840.09 1975
2840.60 1858
2841.10 1858
2841.60 1777
2842.11 1821
2842.61 1818
2843.11 1840
2843.61 1855
2844.12 1801
2844.62 1845
2845.12 1825
2845.62 1961
2846.13 2019
2846.63 2014
2847.13 1925
2847.64 1945
2848.14 1867
2848.64 1883
2849.15 2072
2849.65 2095
2850.15 2090
2850.66 1928
2851.16 1926
2851.66 2043
2852.17 1999
2852.67 1999
2853.17 2142
2853.68 1956
2854.18 1718
2854.69 1827
2855.19 1885
2855.69 1775
2856.20 1755
2856.70 1810
2857.20 1848
2857.71 1736
2858.21 1722
2858.72 1761
2859.22 1810
2859.73 1950
2860.23 1859
2860.73 1826
2861.24 1822
2861.74 1789
2862.25 1892
2862.75 1728
2863.26 1789
2863.76 1809
2864.27 1666
2864.77 1722
2865.27 1693
2865.78 1795
2866.28 1738
2866.79 1902
2867.29 1758
2867.80 1653
2868.30 1748
2868.81 1814
2869.31 1659
2869.82 1695
2870.32 1740
2870.83 1819
2871.33 1911
2871.84 1734
2872.34 1993
2872.85 1851
2873.36 1782
2873.86 1826
2874.37 1791
2874.87 1961
2875.38 1849
2875.88 1872
2876.39 1937
2876.89 1832
2877.40 1900
2877.91 1925
2878.41 1787
2878.92 1811
2879.42 1826
2879.93 1823
2880.44 1751
2880.94 1756
2881.45 1746
2881.95 1811
2882.46 1876
2882.97 1673
2883.47 1803
2883.98 1860
2884.49 1763
2884.99 1775
2885.50 1809
2886.00 1859
2886.51 2016
2887.02 1926
2887.52 1967
2888.03 1987
2888.54 1856
2889.04 1855
2889.55 1936
2890.06 1896
2890.57 1995
2891.07 2005
2891.58 2010
2892.09 2071
2892.59 1899
2893.10 1856
2893.61 1951
2894.12 1972
2894.62 2116
2895.13 2158
2895.64 2306
2896.14 2179
2896.65 2259
2897.16 2301
2897.67 2256
2898.17 2326
2898.68 2255
2899.19 2340
2899.70 2096
2900.21 1858
2900.71 2103
2901.22 2239
2901.73 2103
2902.24 2132
2902.74 2155
2903.25 2085
2903.76 2204
2904.27 2072
2904.78 2123
2905.29 2030
2905.79 2013
2906.30 2120
2906.81 2029
2907.32 2078
2907.83 2215
2908.34 2091
2908.84 2076
2909.35 2073
2909.86 2038
2910.37 2037
2910.88 1904
2911.39 2018
2911.90 1878
2912.40 1850
2912.91 1830
2913.42 1821
2913.93 1802
2914.44 1785
2914.95 1997
2915.46 2027
2915.97 1827
2916.48 1793
2916.99 1800
2917.50 1988
2918.00 2002
2918.51 1834
2919.02 1878
2919.53 1868
2920.04 1748
2920.55 1855
2921.06 1850
2921.57 1810
2922.08 1855
2922.59 1768
2923.10 1817
2923.61 1838
2924.12 1847
2924.63 2007
2925.14 2027
2925.65 1908
2926.16 1872
2926.67 2014
2927.18 1935
2927.69 1921
2928.20 1983
2928.71 1803
2929.22 1790
2929.73 1997
2930.24 1839
2930.75 1765
2931.26 1834
2931.77 1750
2932.28 1871
2932.79 1850
2933.30 1848
2933.82 1779
2934.33 1727
2934.84 1768
2935.35 1914
2935.86 1997
2936.37 1961
2936.88 2143
2937.39 1921
2937.90 1939
2938.41 1971
2938.92 2173
2939.44 1951
2939.95 2012
2940.46 2144
2940.97 2092
2941.48 2060
2941.99 2050
2942.50 2026
2943.02 1917
2943.53 1997
2944.04 1925
2944.55 1888
2945.06 1995
2945.57 1994
2946.09 2118
2946.60 2074
2947.11 2023
2947.62 2112
2948.13 2068
2948.64 2061
2949.16 2113
2949.67 2114
2950.18 1849
2950.69 1845
2951.21 1899
2951.72 1873
2952.23 1890
2952.74 1732
2953.25 1784
2953.77 1700
2954.28 1763
2954.79 1751
2955.30 1682
2955.82 1812
2956.33 1830
2956.84 1627
2957.36 1694
2957.87 1791
2958.38 1745
2958.89 1823
2959.41 1866
2959.92 1864
2960.43 1902
2960.95 1921
2961.46 1759
2961.97 1933
2962.49 1982
2963.00 1853
2963.51 2036
2964.03 1993
2964.54 2149
2965.05 2185
2965.57 2071
2966.08 1982
2966.59 2002
2967.11 1868
2967.62 1847
2968.13 2051
2968.65 1989
2969.16 1905
2969.67 1838
2970.19 1725
2970.70 1935
2971.22 1976
2971.73 1825
2972.24 1757
2972.76 1871
2973.27 1844
2973.79 1851
2974.30 2040
2974.82 1904
2975.33 1790
2975.84 1966
2976.36 1857
2976.87 1774
2977.39 1917
2977.90 1830
2978.42 1833
2978.93 1844
2979.45 1891
2979.96 1974
2980.47 1809
2980.99 2041
2981.50 1959
2982.02 1807
2982.53 1867
2983.05 1864
2983.56 2017
2984.08 2060
2984.59 2048
2985.11 1972
2985.62 1939
2986.14 2055
2986.66 2014
2987.17 2092
2987.69 2080
2988.20 2072
2988.72 1966
2989.23 2054
2989.75 2093
2990.26 2063
2990.78 2124
2991.29 2068
2991.81 2111
2992.33 2309
2992.84 2312
2993.36 2191
2993.87 2018
2994.39 2003
2994.91 2088
2995.42 2236
2995.94 2354
2996.45 2251
2996.97 2382
2997.49 2308
2998.00 2472
2998.52 2434
2999.04 2481
2999.55 2431
3000.07 2425
3000.58 2492
3001.10 2391
3001.62 2510
3002.13 2791
3002.65 2924
3003.17 2930
3003.68 3265
3004.20 3486
3004.72 3365
3005.23 3072
3005.75 3320
3006.27 3559
3006.79 3512
3007.30 3385
3007.82 3320
3008.34 3205
3008.85 2833
3009.37 2751
3009.89 2603
3010.41 2309
3010.92 2197
3011.44 2122
3011.96 2115
3012.48 1942
3012.99 2039
3013.51 2045
3014.03 2182
3014.55 2183
3015.06 2240
3015.58 2267
3016.10 2273
3016.62 2390
3017.14 2212
3017.65 2249
3018.17 2168
3018.69 2287
3019.21 2221
3019.73 2291
3020.24 2168
3020.76 2139
3021.28 2149
3021.80 2210
3022.32 2277
3022.84 2414
3023.35 2227
3023.87 2309
3024.39 2136
3024.91 2222
3025.43 2198
3025.95 2090
3026.47 2145
3026.98 2209
3027.50 2011
3028.02 2072
3028.54 2099
3029.06 1915
3029.58 1933
3030.10 2128
3030.62 2044
3031.14 1985
3031.65 2035
3032.17 2045
3032.69 1978
3033.21 2109
3033.73 2130
3034.25 2140
3034.77 2056
3035.29 2027
3035.81 2005
3036.33 2048
3036.85 2096
3037.37 1898
3037.89 1896
3038.41 2051
3038.93 2120
3039.45 2021
3039.97 2045
3040.49 1958
3041.01 1995
3041.53 1849
3042.05 1865
3042.57 1989
3043.09 2130
3043.61 1830
3044.13 1842
3044.65 2013
3045.17 1990
3045.69 1907
3046.21 1810
3046.73 1945
3047.25 2000
3047.77 1969
3048.29 1860
3048.81 2005
3049.33 1886
3049.85 1870
3050.37 1943
3050.89 2004
3051.42 1916
3051.94 1893
3052.46 1914
3052.98 1782
3053.50 1890
3054.02 1934
3054.54 1922
3055.06 1856
3055.58 1955
3056.11 1925
3056.63 1826
3057.15 1757
3057.67 1800
3058.19 1841
3058.71 1773
3059.23 1778
3059.76 1854
3060.28 1946
3060.80 1868
3061.32 1848
3061.84 1809
3062.36 1914
3062.89 1874
3063.41 1851
3063.93 1938
3064.45 1967
3064.97 2042
3065.50 2109
3066.02 2157
3066.54 2157
3067.06 2110
3067.58 2186
3068.11 2124
3068.63 1919
3069.15 1922
3069.67 1949
3070.20 2054
3070.72 2180
3071.24 1943
3071.76 1877
3072.29 1991
3072.81 2075
3073.33 1914
3073.85 1944
3074.38 2118
3074.90 2175
3075.42 2016
3075.95 1962
3076.47 2252
3076.99 2100
3077.51 2153
3078.04 2157
3078.56 2096
3079.08 2113
3079.61 2176
3080.13 2147
3080.65 2147
3081.18 2235
3081.70 2403
3082.22 2415
3082.75 2451
3083.27 2449
3083.80 2577
3084.32 2553
3084.84 2551
3085.37 2617
3085.89 2550
3086.41 2485
3086.94 2284
3087.46 2345
3087.99 2447
3088.51 2476
3089.03 2403
3089.56 2327
3090.08 2252
3090.61 2398
3091.13 2246
3091.65 2101
3092.18 2284
3092.70 2202
3093.23 2357
3093.75 2280
3094.28 2426
3094.80 2411
3095.33 2408
3095.85 2510
3096.38 2419
3096.90 2541
3097.42 2540
3097.95 2426
3098.47 2540
3099.00 2738
3099.52 3108
3100.05 3222
3100.57 3520
3101.10 4056
3101.62 4170
3102.15 4553
3102.67 5177
3103.20 5659
3103.73 6374
3104.25 6653
3104.78 6817
3105.30 7010
3105.83 6467
3106.35 6086
3106.88 5391
3107.40 4907
3107.93 4068
3108.45 4002
3108.98 3523
3109.51 3350
3110.03 2985
3110.56 3012
3111.08 3123
3111.61 3083
3112.14 3103
3112.66 3046
3113.19 2932
3113.71 2968
3114.24 2941
3114.77 2869
3115.29 2799
3115.82 2755
3116.35 2409
3116.87 2353
3117.40 2472
3117.93 2642
3118.45 2455
3118.98 2303
3119.50 2461
3120.03 2603
3120.56 2571
3121.09 2723
3121.61 2774
3122.14 2879
3122.67 3068
3123.19 2934
3123.72 3000
3124.25 2762
3124.77 2853
3125.30 2774
3125.83 2582
3126.36 2407
3126.88 2267
3127.41 2202
3127.94 2254
3128.46 2301
3128.99 2313
3129.52 2241
3130.05 2324
3130.57 2155
3131.10 2111
3131.63 2165
3132.16 2217
3132.69 2189
3133.21 2257
3133.74 2009
3134.27 2055
3134.80 2096
3135.32 2152
3135.85 2278
3136.38 2124
3136.91 2230
3137.44 2126
3137.97 2096
3138.49 2160
3139.02 2252
3139.55 2032
3140.08 2015
3140.61 2056
3141.14 2026
3141.66 2171
3142.19 2090
3142.72 2089
3143.25 1954
3143.78 2043
3144.31 2121
3144.84 2134
3145.36 2211
3145.89 2129
3146.42 2133
3146.95 2221
3147.48 2137
3148.01 2313
3148.54 2227
3149.07 2220
3149.60 2249
3150.13 2391
3150.66 2435
3151.18 2338
3151.71 2205
3152.24 2286
3152.77 2213
3153.30 2095
3153.83 2248
3154.36 2396
3154.89 2209
3155.42 2192
3155.95 2225
3156.48 2339
3157.01 2187
3157.54 2200
3158.07 2164
3158.60 2174
3159.13 2182
3159.66 2123
3160.19 2261
3160.72 2300
3161.25 2222
3161.78 2114
3162.31 2239
3162.84 2209
3163.37 2139
3163.90 2108
3164.43 1988
3164.96 2035
3165.49 1932
3166.02 1970
3166.55 1850
3167.08 2002
3167.61 1972
3168.15 1891
3168.68 1808
3169.21 2061
3169.74 2057
3170.27 2015
3170.80 1987
3171.33 2007
3171.86 1994
3172.39 1950
3172.92 2018
3173.46 1829
3173.99 1962
3174.52 2046
3175.05 2109
3175.58 2043
3176.11 2108
3176.64 2026
3177.17 2115
3177.71 2121
3178.24 2011
3178.77 2137
3179.30 1934
3179.83 1891
3180.36 1899
3180.90 1977
3181.43 1948
3181.96 1930
3182.49 1939
3183.02 2090
3183.56 2041
3184.09 1992
3184.62 1908
3185.15 1994
3185.68 2074
3186.22 1913
3186.75 1955
3187.28 1959
3187.81 1905
3188.35 1954
3188.88 2005
3189.41 1784
3189.94 1830
3190.48 1982
3191.01 2031
3191.54 1863
3192.07 1677
3192.61 1783
3193.14 2005
3193.67 1981
3194.21 1973
3194.74 2001
3195.27 1938
3195.81 1870
3196.34 1925
3196.87 2050
3197.40 1935
3197.94 2056
3198.47 1966
3199.00 2012
3199.54 2103
3200.07 2230
3200.60 2149
3201.14 2079
3201.67 2168
3202.21 2234
3202.74 2183
3203.27 2262
3203.81 2178
3204.34 2242
3204.87 2199
3205.41 2328
3205.94 2308
3206.48 2245
3207.01 2263
3207.54 2224
3208.08 2475
3208.61 2344
3209.15 2366
3209.68 2409
3210.21 2485
3210.75 2489
3211.28 2826
3211.82 2800
3212.35 2784
3212.89 2810
3213.42 2774
3213.96 2834
3214.49 2534
3215.02 2502
3215.56 2495
3216.09 2496
3216.63 2432
3217.16 2394
3217.70 2152
3218.23 2229
3218.77 2316
3219.30 2285
3219.84 2122
3220.37 2119
3220.91 2116
3221.44 2247
3221.98 2250
3222.51 2253
3223.05 2314
3223.58 2365
3224.12 2461
3224.66 2332
3225.19 2469
3225.73 2492
3226.26 2516
3226.80 2464
3227.33 2287
3227.87 2362
3228.41 2468
3228.94 2374
3229.48 2370
3230.01 2382
3230.55 2357
3231.08 2393
3231.62 2432
3232.16 2193
3232.69 2238
3233.23 2267
3233.77 2250
3234.30 2278
3234.84 2370
3235.37 2430
3235.91 2225
3236.45 2268
3236.98 2300
3237.52 2478
3238.06 2416
3238.59 2504
3239.13 2523
3239.67 2512
3240.20 2641
3240.74 2455
3241.28 2648
3241.81 2540
3242.35 2424
3242.89 2406
3243.42 2449
3243.96 2314
3244.50 2459
3245.04 2604
3245.57 2501
3246.11 2425
3246.65 2329
3247.19 2471
3247.72 2388
3248.26 2380
3248.80 2323
3249.33 2384
3249.87 2576
3250.41 2596
3250.95 2546
3251.49 2609
3252.02 2469
3252.56 2484
3253.10 2469
3253.64 2371
3254.17 2570
3254.71 2521
3255.25 2551
3255.79 2666
3256.33 2808
3256.86 2654
3257.40 2843
3257.94 2871
3258.48 3081
3259.02 2928
3259.56 2843
3260.09 3101
3260.63 3293
3261.17 3504
3261.71 3586
3262.25 3919
3262.79 3880
3263.33 4187
3263.86 4409
3264.40 4550
3264.94 4728
3265.48 4917
3266.02 5069
3266.56 5465
3267.10 5519
3267.64 5666
3268.18 5812
3268.71 5733
3269.25 5444
3269.79 4930
3270.33 5080
3270.87 4498
3271.41 4287
3271.95 3643
3272.49 3505
3273.03 3464
3273.57 3227
3274.11 3004
3274.65 2810
3275.19 2765
3275.73 2905
3276.27 2908
3276.81 2878
3277.35 2927
3277.89 2915
3278.43 2898
3278.97 2870
3279.51 2782
3280.05 2794
3280.59 2861
3281.13 2655
3281.67 2789
3282.21 2865
3282.75 2813
3283.29 2787
3283.83 2950
3284.37 2734
3284.91 3022
3285.45 3040
3285.99 2938
3286.53 2982
3287.07 3026
3287.61 3021
3288.15 3395
3288.69 3204
3289.23 3291
3289.77 3235
3290.32 3221
3290.86 3187
3291.40 3134
3291.94 3206
3292.48 3176
3293.02 3450
3293.56 3377
3294.10 3464
3294.64 3786
3295.19 4022
3295.73 4227
3296.27 4059
3296.81 4199
3297.35 4244
3297.89 4334
3298.43 4192
3298.98 4046
3299.52 3933
3300.06 3825
3300.60 3492
3301.14 3397
3301.68 3158
3302.23 3026
3302.77 2961
3303.31 2837
3303.85 2772
3304.39 2750
3304.94 2811
3305.48 2736
3306.02 2779
3306.56 2723
3307.10 2713
3307.65 2727
3308.19 2733
3308.73 2689
3309.27 2744
3309.82 2616
3310.36 2540
3310.90 2419
3311.44 2488
3311.99 2617
3312.53 2662
3313.07 2756
3313.62 2793
3314.16 2807
3314.70 2737
3315.24 3022
3315.79 2957
3316.33 3063
3316.87 3039
3317.42 3145
3317.96 3122
3318.50 3186
3319.05 3110
3319.59 3171
3320.13 3516
3320.68 3671
3321.22 3548
3321.76 3408
3322.31 3572
3322.85 3644
3323.39 3639
3323.94 3628
3324.48 3627
3325.02 3321
3325.57 3310
3326.11 3214
3326.66 3348
3327.20 3282
3327.74 3266
3328.29 3061
3328.83 3096
3329.38 3251
3329.92 3360
3330.46 3423
3331.01 3735
3331.55 4325
3332.10 4964
3332.64 5885
3333.19 7258
3333.73 8575
3334.27 10184
3334.82 11932
3335.36 13892
3335.91 15977
3336.45 17335
3337.00 18794
3337.54 20136
3338.09 20311
3338.63 19671
3339.18 18266
3339.72 16751
3340.27 14415
3340.81 12447
3341.36 10580
3341.90 8763
3342.45 7565
3342.99 6397
3343.54 5357
3344.08 4490
3344.63 4191
3345.17 3960
3345.72 3628
3346.27 3553
3346.81 3303
3347.36 3424
3347.90 3589
3348.45 3489
3348.99 3612
3349.54 3894
3350.08 4044
3350.63 4075
3351.18 4042
3351.72 4039
3352.27 4223
3352.81 4246
3353.36 4537
3353.91 4406
3354.45 4214
3355.00 4193
3355.54 4042
3356.09 3795
3356.64 3774
3357.18 3738
3357.73 3371
3358.28 3502
3358.82 3148
3359.37 2906
3359.92 3064
3360.46 2997
3361.01 2788
3361.56 2835
3362.10 2802
3362.65 2968
3363.20 2869
3363.74 3032
3364.29 3249
3364.84 3111
3365.38 3269
3365.93 3135
3366.48 3033
3367.03 3168
3367.57 2991
3368.12 3067
3368.67 3273
3369.22 3110
3369.76 3000
3370.31 3203
3370.86 3173
3371.40 3157
3371.95 3216
3372.50 3566
3373.05 3773
3373.60 3930
3374.14 4262
3374.69 4236
3375.24 4192
3375.79 4187
3376.33 4449
3376.88 4461
3377.43 4134
3377.98 3755
3378.53 3584
3379.07 3499
3379.62 3161
3380.17 3166
3380.72 2975
3381.27 2966
3381.82 2690
3382.36 2682
3382.91 2652
3383.46 2632
3384.01 2588
3384.56 2712
3385.11 2549
3385.66 2527
3386.20 2511
3386.75 2513
3387.30 2549
3387.85 2623
3388.40 2447
3388.95 2464
3389.50 2514
3390.05 2350
3390.60 2396
3391.15 2538
3391.69 2546
3392.24 2360
3392.79 2429
3393.34 2463
3393.89 2282
3394.44 2254
3394.99 2438
3395.54 2405
3396.09 2415
3396.64 2340
3397.19 2393
3397.74 2248
3398.29 2253
3398.84 2311
3399.39 2440
3399.94 2207
3400.49 2059
3401.04 2202
3401.59 2158
3402.14 2120
3402.69 2230
3403.24 2151
3403.79 2068
3404.34 2055
3404.89 2131
3405.44 2225
3405.99 2133
3406.54 2089
3407.09 2263
3407.64 2338
3408.19 2265
3408.74 2217
3409.29 2309
3409.84 2291
3410.39 2257
3410.94 2445
3411.49 2450
3412.05 2532
3412.60 2518
3413.15 2508
3413.70 2718
3414.25 2806
3414.80 2601
3415.35 2558
3415.90 2521
3416.45 2402
3417.00 2428
3417.56 2386
3418.11 2362
3418.66 2197
3419.21 2285
3419.76 2261
3420.31 2267
3420.86 2165
3421.42 2175
3421.97 2188
3422.52 2271
3423.07 2142
3423.62 2324
3424.17 2292
3424.73 2349
3425.28 2319
3425.83 2429
3426.38 2503
3426.93 2306
3427.49 2411
3428.04 2229
3428.59 2307
3429.14 2195
3429.69 2187
3430.25 2385
3430.80 2198
3431.35 2172
3431.90 2215
3432.46 2217
3433.01 2134
3433.56 2060
3434.11 2152
3434.67 2229
3435.22 2140
3435.77 2132
3436.33 2183
3436.88 1959
3437.43 2025
3437.98 2209
3438.54 2137
3439.09 2027
3439.64 2174
3440.20 2025
3440.75 2002
3441.30 1990
3441.86 2131
3442.41 2203
3442.96 2124
3443.52 2181
3444.07 2226
3444.62 2154
3445.18 2102
3445.73 2022
3446.28 1985
3446.84 1947
3447.39 2099
3447.94 2056
3448.50 1987
3449.05 1955
3449.61 1878
3450.16 1948
3450.71 1976
3451.27 1849
3451.82 1830
3452.38 1847
3452.93 1802
3453.48 1788
3454.04 1869
3454.59 1885
3455.15 1886
3455.70 1946
3456.26 1821
3456.81 1849
3457.36 1912
3457.92 1911
3458.47 1823
3459.03 1930
3459.58 1945
3460.14 1969
3460.69 2130
3461.25 2138
3461.80 1933
3462.36 2037
3462.91 2109
3463.47 2114
3464.02 2172
3464.58 2099
3465.13 1992
3465.69 2122
3466.24 2206
3466.80 2131
3467.35 2075
3467.91 2130
3468.46 2131
3469.02 2036
3469.57 1847
3470.13 2064
3470.68 2107
3471.24 2133
3471.80 2224
3472.35 2287
3472.91 2167
3473.46 2097
3474.02 2034
3474.57 2108
3475.13 2069
3475.69 2035
3476.24 2090
3476.80 2107
3477.35 2194
3477.91 2326
3478.47 2264
3479.02 2233
3479.58 2348
3480.14 2525
3480.69 2512
3481.25 2524
3481.80 2625
3482.36 2475
3482.92 2501
3483.47 2396
3484.03 2412
3484.59 2499
3485.14 2503
3485.70 2597
3486.26 2578
3486.81 2403
3487.37 2425
3487.93 2674
3488.49 2937
3489.04 2879
3489.60 3201
3490.16 3300
3490.71 3755
3491.27 4273
3491.83 4301
3492.39 4528
3492.94 5100
3493.50 5092
3494.06 5164
3494.62 5061
3495.17 4808
3495.73 4631
3496.29 4700
3496.85 4454
3497.40 4762
3497.96 4872
3498.52 4883
3499.08 5169
3499.63 5511
3500.19 6000
3500.75 5935
3501.31 5981
3501.87 6257
3502.42 5978
3502.98 5823
3503.54 5644
3504.10 5355
3504.66 5255
3505.22 5211
3505.77 5380
3506.33 5081
3506.89 5197
3507.45 5234
3508.01 4926
3508.57 4638
3509.12 4365
3509.68 4348
3510.24 3967
3510.80 3707
3511.36 3495
3511.92 3357
3512.48 3208
3513.04 3362
3513.60 3021
3514.15 2763
3514.71 2769
3515.27 2627
3515.83 2466
3516.39 2413
3516.95 2407
3517.51 2395
3518.07 2554
3518.63 2533
3519.19 2525
3519.75 2446
3520.31 2523
3520.87 2589
3521.43 2374
3521.98 2464
3522.54 2428
3523.10 2573
3523.66 2544
3524.22 2537
3524.78 2622
3525.34 2474
3525.90 2353
3526.46 2234
3527.02 2141
3527.58 2057
3528.14 2174
3528.70 2201
3529.26 2096
3529.82 2070
3530.38 1983
3530.95 2112
3531.51 2247
3532.07 2156
3532.63 2093
3533.19 2111
3533.75 2112
3534.31 2182
3534.87 2336
3535.43 2392
3535.99 2172
3536.55 2263
3537.11 2268
3537.67 2456
3538.23 2463
3538.79 2391
3539.36 2325
3539.92 2230
3540.48 2268
3541.04 2188
3541.60 2185
3542.16 2295
3542.72 2301
3543.28 2286
3543.85 2160
3544.41 2255
3544.97 2256
3545.53 2137
3546.09 2220
3546.65 2159
3547.21 2137
3547.78 2195
3548.34 2275
3548.90 1982
3549.46 2040
3550.02 1902
3550.59 2045
3551.15 2030
3551.71 1921
3552.27 1928
3552.83 1776
3553.40 1834
3553.96 1862
3554.52 1876
3555.08 2010
3555.64 1954
3556.21 1899
3556.77 1845
3557.33 1912
3557.89 1978
3558.46 1960
3559.02 1871
3559.58 1953
3560.14 1904
3560.71 2009
3561.27 1940
3561.83 1924
3562.40 1983
3562.96 1902
3563.52 1935
3564.08 1847
3564.65 2060
3565.21 2018
3565.77 1941
3566.34 1892
3566.90 1821
3567.46 1625
3568.03 1756
3568.59 1904
3569.15 1848
3569.72 1756
3570.28 1697
3570.84 1731
3571.41 1787
3571.97 1853
3572.53 1905
3573.10 1874
3573.66 1804
3574.23 1768
3574.79 1827
3575.35 1891
3575.92 1845
3576.48 1881
3577.05 1965
3577.61 2131
3578.17 1892
3578.74 1968
3579.30 1969
3579.87 1880
3580.43 1844
3580.99 1867
3581.56 1972
3582.12 1894
3582.69 1794
3583.25 1814
3583.82 1732
3584.38 1805
3584.95 1862
3585.51 1696
3586.08 1752
3586.64 1748
3587.21 1816
3587.77 1821
3588.34 1802
3588.90 1814
3589.47 1798
3590.03 1733
3590.60 1845
3591.16 1853
3591.73 1734
3592.29 1905
3592.86 1915
3593.42 1802
3593.99 1751
3594.55 1975
3595.12 1944
3595.68 1876
3596.25 1861
3596.81 1771
3597.38 1765
3597.95 1871
3598.51 1788
3599.08 1663
3599.64 1812
3600.21 1708
3600.77 1849
3601.34 1848
3601.91 1860
3602.47 1809
3603.04 1820
3603.60 1828
3604.17 1804
3604.74 1910
3605.30 1761
3605.87 1677
3606.44 1703
3607.00 1696
3607.57 1745
3608.13 1708
3608.70 1629
3609.27 1626
3609.83 1675
3610.40 1652
3610.97 1629
3611.53 1747
3612.10 1813
3612.67 1535
3613.23 1509
3613.80 1643
3614.37 1687
3614.94 1793
3615.50 1926
3616.07 2029
3616.64 2048
3617.20 1908
3617.77 2061
3618.34 2085
3618.91 2171
3619.47 2228
3620.04 2278
3620.61 2272
3621.18 2127
3621.74 2314
3622.31 2143
3622.88 1944
3623.45 2057
3624.01 1994
3624.58 1832
3625.15 1791
3625.72 1673
3626.28 1652
3626.85 1822
3627.42 1833
3627.99 1841
3628.56 1677
3629.12 1777
3629.69 1622
3630.26 1531
3630.83 1662
3631.40 1807
3631.97 1685
3632.53 1709
3633.10 1792
3633.67 1678
3634.24 1850
3634.81 1755
3635.38 1702
3635.95 1769
3636.51 1895
3637.08 1872
3637.65 1778
3638.22 1828
3638.79 1873
3639.36 1968
3639.93 1789
3640.50 2025
3641.07 2167
3641.63 2096
3642.20 2123
3642.77 2045
3643.34 2170
3643.91 2348
3644.48 2234
3645.05 2060
3645.62 2055
3646.19 1974
3646.76 1944
3647.33 1881
3647.90 1934
3648.47 1873
3649.04 1888
3649.61 1859
3650.18 1864
3650.75 1891
3651.32 2007
3651.89 2133
3652.46 2203
3653.03 2186
3653.60 2233
3654.17 2126
3654.74 2113
3655.31 2112
3655.88 2253
3656.45 2305
3657.02 2243
3657.59 2272
3658.16 2230
3658.73 2291
3659.30 2232
3659.87 2282
3660.44 2253
3661.01 2274
3661.58 2241
3662.15 2220
3662.72 2120
3663.29 2355
3663.86 2366
3664.43 2291
3665.00 2217
3665.58 2291
3666.15 2267
3666.72 2265
3667.29 2356
3667.86 2300
3668.43 2366
3669.00 2224
3669.57 2331
3670.15 2270
3670.72 2220
3671.29 2247
3671.86 2088
3672.43 2061
3673.00 2177
3673.57 2149
3674.15 2207
3674.72 2299
3675.29 2325
3675.86 2360
3676.43 2130
3677.00 1918
3677.58 1984
3678.15 2085
3678.72 1981
3679.29 1982
3679.86 2148
3680.44 1970
3681.01 1826
3681.58 1899
3682.15 1899
3682.73 1875
3683.30 1937
3683.87 1938
3684.44 1844
3685.01 1908
3685.59 1816
3686.16 1872
3686.73 2174
3687.31 1977
3687.88 1984
3688.45 2051
3689.02 2006
3689.60 2029
3690.17 2158
3690.74 2420
3691.31 2557
3691.89 2598
3692.46 2401
3693.03 2300
3693.61 2439
3694.18 2294
3694.75 2176
3695.33 2070
3695.90 2099
3696.47 2002
3697.05 1970
3697.62 1972
3698.19 2012
3698.77 2024
3699.34 2061
3699.91 1961
3700.49 2042
3701.06 2149
3701.64 2282
3702.21 2089
3702.78 2045
3703.36 2029
3703.93 2038
3704.51 2068
3705.08 2041
3705.65 1900
3706.23 2042
3706.80 2019
3707.38 2070
3707.95 2080
3708.52 2114
3709.10 2114
3709.67 2002
3710.25 1896
3710.82 2084
3711.40 2147
3711.97 2050
3712.55 2062
3713.12 2050
3713.70 2086
3714.27 2032
3714.84 1936
3715.42 1871
3715.99 2012
3716.57 1858
3717.14 1908
3717.72 1724
3718.29 1574
3718.87 1601
3719.44 1816
3720.02 1827
3720.59 1620
3721.17 1568
3721.75 1730
3722.32 1785
3722.90 1730
3723.47 1690
3724.05 1578
3724.62 1740
3725.20 1800
3725.77 1740
3726.35 1742
3726.93 1608
3727.50 1843
3728.08 1776
3728.65 1787
3729.23 1788
3729.80 1902
3730.38 1935
3730.96 1852
3731.53 1850
3732.11 1934
3732.69 1886
3733.26 1853
3733.84 1932
3734.41 1990
3734.99 1917
3735.57 1916
3736.14 1876
3736.72 1806
3737.30 1844
3737.87 2008
3738.45 1940
3739.03 1910
3739.60 1697
3740.18 1762
3740.76 1727
3741.33 1656
3741.91 1694
3742.49 1649
3743.06 1668
3743.64 1807
3744.22 1770
3744.79 1687
3745.37 1671
3745.95 1738
3746.53 1809
3747.10 1780
3747.68 1850
3748.26 1917
3748.84 1722
3749.41 1724
3749.99 1809
3750.57 1812
3751.15 1819
3751.72 1826
3752.30 1803
3752.88 1745
3753.46 1738
3754.03 1909
3754.61 1778
3755.19 1670
3755.77 1684
3756.35 1608
3756.92 1564
3757.50 1572
3758.08 1619
3758.66 1715
3759.24 1666
3759.82 1792
3760.39 1734
3760.97 1702
3761.55 1742
3762.13 1606
3762.71 1766
3763.29 1839
3763.86 1721
3764.44 1691
3765.02 1788
3765.60 1843
3766.18 1863
3766.76 1859
3767.34 1740
3767.92 1797
3768.49 1802
3769.07 1680
3769.65 1571
3770.23 1694
3770.81 1730
3771.39 1712
3771.97 1750
3772.55 1826
3773.13 1733
3773.71 1749
3774.29 1603
3774.87 1645
3775.45 1720
3776.02 1741
3776.60 1692
3777.18 1588
3777.76 1684
3778.34 1788
3778.92 1753
3779.50 1617
3780.08 1617
3780.66 1656
3781.24 1713
3781.82 1602
3782.40 1564
3782.98 1783
3783.56 1866
3784.14 1684
3784.72 1742
3785.30 1645
3785.88 1535
3786.46 1622
3787.04 1628
3787.62 1514
3788.20 1595
3788.79 1641
3789.37 1644
3789.95 1640
3790.53 1626
3791.11 1552
3791.69 1555
3792.27 1717
3792.85 1752
3793.43 1643
3794.01 1668
3794.59 1727
3795.17 1704
3795.75 1772
3796.34 1812
3796.92 1821
3797.50 1815
3798.08 1767
3798.66 1784
3799.24 1862
3799.82 1864
3800.40 2038
3800.99 1951
3801.57 2037
3802.15 1979
3802.73 1981
3803.31 1884
3803.89 2153
3804.48 2215
3805.06 2226
3805.64 2054
3806.22 2027
3806.80 2063
3807.38 1984
3807.97 2000
3808.55 2000
3809.13 2076
3809.71 1976
3810.29 1991
3810.88 2109
3811.46 2282
3812.04 2281
3812.62 2261
3813.21 2242
3813.79 2373
3814.37 2450
3814.95 2296
3815.54 2196
3816.12 2348
3816.70 2595
3817.28 2513
3817.87 2431
3818.45 2357
3819.03 2426
3819.61 2141
3820.20 2141
3820.78 2033
3821.36 1980
3821.95 1834
3822.53 1974
3823.11 1949
3823.70 1785
3824.28 1818
3824.86 1733
3825.45 1749
3826.03 1744
3826.61 1735
3827.20 1770
3827.78 1647
3828.36 1721
3828.95 1671
3829.53 1781
3830.11 1629
3830.70 1838
3831.28 1651
3831.86 1596
3832.45 1678
3833.03 1610
3833.62 1806
3834.20 1744
3834.78 1736
3835.37 1623
3835.95 1634
3836.54 1746
3837.12 1639
3837.71 1437
3838.29 1606
3838.87 1551
3839.46 1593
3840.04 1572
3840.63 1619
3841.21 1583
3841.80 1560
3842.38 1483
3842.97 1523
3843.55 1494
3844.13 1580
3844.72 1551
3845.30 1484
3845.89 1450
3846.47 1498
3847.06 1583
3847.64 1558
3848.23 1429
3848.81 1483
3849.40 1619
3849.98 1502
3850.57 1583
3851.15 1474
3851.74 1597
3852.33 1721
3852.91 1546
3853.50 1590
3854.08 1593
3854.67 1637
3855.25 1549
3855.84 1542
3856.42 1570
3857.01 1556
3857.60 1679
3858.18 1659
3858.77 1660
3859.35 1593
3859.94 1547
3860.53 1648
3861.11 1643
3861.70 1698
3862.28 1703
3862.87 1688
3863.46 1692
3864.04 1681
3864.63 1698
3865.21 1842
3865.80 1819
3866.39 1782
3866.97 1703
3867.56 1777
3868.15 1845
3868.73 1711
3869.32 1707
3869.91 1702
3870.49 1652
3871.08 1577
3871.67 1571
3872.25 1672
3872.84 1500
3873.43 1502
3874.01 1620
3874.60 1651
3875.19 1703
3875.78 1729
3876.36 1630
3876.95 1578
3877.54 1616
3878.12 1618
3878.71 1625
3879.30 1648
3879.89 1666
3880.47 1640
3881.06 1474
3881.65 1586
3882.24 1577
3882.82 1615
3883.41 1554
3884.00 1574
3884.59 1539
3885.18 1535
3885.76 1596
3886.35 1595
3886.94 1751
3887.53 1582
3888.12 1688
3888.70 1677
3889.29 1619
3889.88 1614
3890.47 1717
3891.06 1832
3891.65 1819
3892.23 1781
3892.82 1794
3893.41 1841
3894.00 1656
3894.59 1571
3895.18 1660
3895.76 1808
3896.35 1769
3896.94 1817
3897.53 1711
3898.12 1656
3898.71 1633
3899.30 1676
3899.89 1454
3900.48 1598
3901.06 1550
3901.65 1609
3902.24 1602
3902.83 1664
3903.42 1652
3904.01 1626
3904.60 1631
3905.19 1720
3905.78 1591
3906.37 1556
3906.96 1599
3907.55 1630
3908.14 1584
3908.73 1633
3909.32 1707
3909.91 1658
3910.50 1635
3911.09 1620
3911.68 1538
3912.26 1531
3912.85 1454
3913.44 1578
3914.03 1519
3914.62 1507
3915.22 1577
3915.81 1398
3916.40 1461
3916.99 1574
3917.58 1586
3918.17 1578
3918.76 1666
3919.35 1694
3919.94 1528
3920.53 1537
3921.12 1636
3921.71 1523
3922.30 1554
3922.89 1509
3923.48 1389
3924.07 1489
3924.66 1538
3925.25 1602
3925.84 1534
3926.44 1612
3927.03 1549
3927.62 1510
3928.21 1437
3928.80 1489
3929.39 1459
3929.98 1346
3930.57 1487
3931.16 1484
3931.76 1453
3932.35 1507
3932.94 1515
3933.53 1463
3934.12 1382
3934.71 1375
3935.31 1448
3935.90 1363
3936.49 1316
3937.08 1381
3937.67 1434
3938.26 1465
3938.86 1511
3939.45 1403
3940.04 1460
3940.63 1395
3941.22 1501
3941.82 1613
3942.41 1575
3943.00 1547
3943.59 1559
3944.19 1631
3944.78 1596
3945.37 1598
3945.96 1538
3946.55 1604
3947.15 1634
3947.74 1615
3948.33 1572
3948.93 1565
3949.52 1506
3950.11 1444
3950.70 1555
3951.30 1569
3951.89 1600
3952.48 1501
3953.08 1556
3953.67 1484
3954.26 1559
3954.85 1591
3955.45 1449
3956.04 1595
3956.63 1640
3957.23 1577
3957.82 1592
3958.41 1492
3959.01 1556
3959.60 1610
3960.19 1500
3960.79 1413
3961.38 1606
3961.97 1637
3962.57 1633
3963.16 1607
3963.76 1597
3964.35 1508
3964.94 1597
3965.54 1644
3966.13 1688
3966.73 1723
3967.32 1569
3967.91 1643
3968.51 1620
3969.10 1663
3969.70 1704
3970.29 1531
3970.88 1699
3971.48 1671
3972.07 1753
3972.67 1643
3973.26 1491
3973.86 1704
3974.45 1639
3975.05 1746
3975.64 1778
3976.24 1796
3976.83 1780
3977.42 1753
3978.02 1768
3978.61 1704
3979.21 1868
3979.80 1799
3980.40 1723
3980.99 1676
3981.59 1712
3982.18 1667
3982.78 1646
3983.38 1722
3983.97 1678
3984.57 1790
3985.16 1750
3985.76 1808
3986.35 1596
3986.95 1629
3987.54 1603
3988.14 1744
3988.73 1702
3989.33 1654
3989.93 1860
3990.52 1775
3991.12 1581
3991.71 1560
3992.31 1602
3992.91 1461
3993.50 1533
3994.10 1631
3994.69 1705
3995.29 1572
3995.89 1701
3996.48 1634
3997.08 1643
3997.67 1623
3998.27 1698
3998.87 1735
3999.46 1658
4000.06 1631
4000.66 1771
4001.25 1641
4001.85 1609
4002.45 1482
4003.04 1610
4003.64 1627
4004.24 1532
4004.83 1564
4005.43 1547
4006.03 1630
4006.62 1599
4007.22 1558
4007.82 1650
4008.42 1717
4009.01 1693
4009.61 1736
4010.21 1718
4010.80 1640
4011.40 1698
4012.00 1734
4012.60 1705
4013.19 1593
4013.79 1601
4014.39 1612
4014.99 1692
4015.58 1652
4016.18 1601
4016.78 1609
4017.38 1579
4017.98 1655
4018.57 1711
4019.17 1752
4019.77 1663
4020.37 1574
4020.97 1646
4021.56 1587
4022.16 1628
4022.76 1569
4023.36 1782
4023.96 1695
4024.55 1728
4025.15 1728
4025.75 1881
4026.35 2031
4026.95 1792
4027.55 1924
4028.15 1986
4028.74 1878
4029.34 1997
4029.94 2020
4030.54 1859
4031.14 1794
4031.74 1937
4032.34 1959
4032.94 2043
4033.53 1952
4034.13 2040
4034.73 1896
4035.33 1905
4035.93 1935
4036.53 1725
4037.13 1731
4037.73 1707
4038.33 1562
4038.93 1604
4039.53 1586
4040.13 1504
4040.73 1504
4041.33 1486
4041.92 1429
4042.52 1430
4043.12 1515
4043.72 1524
4044.32 1582
4044.92 1490
4045.52 1570
4046.12 1612
4046.72 1507
4047.32 1476
4047.92 1529
4048.52 1507
4049.12 1544
4049.72 1616
4050.32 1476
4050.92 1537
4051.52 1595
4052.13 1559
4052.73 1626
4053.33 1784
4053.93 1775
4054.53 1731
4055.13 1636
4055.73 1512
4056.33 1521
4056.93 1561
4057.53 1575
4058.13 1597
4058.73 1630
4059.33 1496
4059.93 1529
4060.53 1559
4061.14 1499
4061.74 1419
4062.34 1469
4062.94 1408
4063.54 1380
4064.14 1454
4064.74 1456
4065.34 1323
4065.95 1344
4066.55 1404
4067.15 1345
4067.75 1474
4068.35 1516
4068.95 1477
4069.55 1414
4070.16 1314
4070.76 1353
4071.36 1408
4071.96 1396
4072.56 1428
4073.17 1388
4073.77 1448
4074.37 1434
4074.97 1429
4075.57 1371
4076.18 1276
4076.78 1373
4077.38 1475
4077.98 1422
4078.59 1372
4079.19 1539
4079.79 1475
4080.39 1522
4080.99 1410
4081.60 1497
4082.20 1357
4082.80 1391
4083.41 1404
4084.01 1458
4084.61 1313
4085.21 1281
4085.82 1403
4086.42 1420
4087.02 1409
4087.63 1380
4088.23 1538
4088.83 1393
4089.43 1403
4090.04 1344
4090.64 1374
4091.24 1446
4091.85 1367
4092.45 1389
4093.05 1460
4093.66 1449
4094.26 1436
4094.86 1368
4095.47 1385
4096.07 1369
4096.68 1449
4097.28 1341
4097.88 1304
4098.49 1323
4099.09 1287
4099.69 1413
4100.30 1346
4100.90 1379
4101.51 1407
4102.11 1378
4102.71 1488
4103.32 1437
4103.92 1435
4104.53 1353
4105.13 1448
4105.74 1510
4106.34 1380
4106.94 1467
4107.55 1380
4108.15 1412
4108.76 1412
4109.36 1458
4109.97 1401
4110.57 1406
4111.18 1408
4111.78 1456
4112.39 1372
4112.99 1392
4113.60 1278
4114.20 1359
4114.81 1490
4115.41 1379
4116.02 1346
4116.62 1327
4117.23 1325
4117.83 1398
4118.44 1281
4119.04 1285
4119.65 1373
4120.25 1331
4120.86 1339
4121.46 1407
4122.07 1448
4122.68 1399
4123.28 1459
4123.89 1447
4124.49 1390
4125.10 1404
4125.70 1427
4126.31 1400
4126.92 1368
4127.52 1432
4128.13 1393
4128.73 1515
4129.34 1409
4129.95 1326
4130.55 1286
4131.16 1369
4131.76 1404
4132.37 1382
4132.98 1431
4133.58 1427
4134.19 1444
4134.80 1570
4135.40 1413
4136.01 1594
4136.62 1581
4137.22 1511
4137.83 1505
4138.44 1516
4139.04 1679
4139.65 1712
4140.26 1532
4140.86 1633
4141.47 1600
4142.08 1731
4142.68 1742
4143.29 1746
4143.90 1644
4144.51 1589
4145.11 1629
4145.72 1641
4146.33 1668
4146.93 1760
4147.54 1804
4148.15 1593
4148.76 1475
4149.36 1443
4149.97 1475
4150.58 1482
4151.19 1514
4151.80 1478
4152.40 1441
4153.01 1399
4153.62 1468
4154.23 1450
4154.83 1426
4155.44 1372
4156.05 1447
4156.66 1366
4157.27 1421
4157.87 1420
4158.48 1327
4159.09 1379
4159.70 1274
4160.31 1288
4160.92 1408
4161.52 1513
4162.13 1531
4162.74 1513
4163.35 1524
4163.96 1615
4164.57 1639
4165.18 1640
4165.79 1840
4166.39 1815
4167.00 1862
4167.61 1820
4168.22 1706
4168.83 1670
4169.44 1587
4170.05 1606
4170.66 1553
4171.27 1677
4171.87 1665
4172.48 1545
4173.09 1546
4173.70 1543
4174.31 1566
4174.92 1406
4175.53 1487
4176.14 1602
4176.75 1556
4177.36 1637
4177.97 1429
4178.58 1523
4179.19 1499
4179.80 1416
4180.41 1545
4181.02 1502
4181.63 1471
4182.24 1483
4182.85 1612
4183.46 1498
4184.07 1431
4184.68 1461
4185.29 1484
4185.90 1563
4186.51 1610
4187.12 1669
4187.73 1555
4188.34 1484
4188.95 1514
4189.56 1577
4190.17 1737
4190.78 1651
4191.39 1554
4192.00 1526
4192.61 1570
4193.22 1649
4193.84 1830
4194.45 1832
4195.06 1739
4195.67 1754
4196.28 1823
4196.89 1834
4197.50 1862
4198.11 1792
4198.72 1733
4199.33 1794
4199.95 1696
4200.56 1551
4201.17 1643
4201.78 1610
4202.39 1435
4203.00 1533
4203.61 1517
4204.23 1445
4204.84 1362
4205.45 1422
4206.06 1363
4206.67 1332
4207.28 1518
4207.90 1439
4208.51 1436
4209.12 1411
4209.73 1412
4210.34 1488
4210.96 1526
4211.57 1508
4212.18 1469
4212.79 1573
4213.40 1512
4214.02 1489
4214.63 1549
4215.24 1631
4215.85 1505
4216.47 1522
4217.08 1577
4217.69 1678
4218.30 1758
4218.92 1744
4219.53 1763
4220.14 1779
4220.75 1796
4221.37 1906
4221.98 1841
4222.59 1828
4223.21 1897
4223.82 1907
4224.43 1902
4225.04 1933
4225.66 1828
4226.27 1799
4226.88 1614
4227.50 1706
4228.11 1870
4228.72 1968
4229.34 2159
4229.95 2172
4230.56 2146
4231.18 2064
4231.79 2393
4232.41 2641
4233.02 2749
4233.63 3047
4234.25 3253
4234.86 3662
4235.47 3756
4236.09 3737
4236.70 3834
4237.32 3751
4237.93 3477
4238.54 3529
4239.16 3428
4239.77 2920
4240.39 2824
4241.00 2466
4241.61 2320
4242.23 2298
4242.84 2142
4243.46 2049
4244.07 1944
4244.69 1925
4245.30 1932
4245.92 2069
4246.53 2122
4247.14 1993
4247.76 2134
4248.37 2144
4248.99 2082
4249.60 2030
4250.22 2112
4250.83 2086
4251.45 2005
4252.06 2033
4252.68 1956
4253.29 1899
4253.91 1999
4254.52 1897
4255.14 1875
4255.75 2073
4256.37 1903
4256.99 1881
4257.60 1760
4258.22 1784
4258.83 1711
4259.45 1734
4260.06 1684
4260.68 1772
4261.29 1733
4261.91 1678
4262.53 1726
4263.14 1709
4263.76 1668
4264.37 1762
4264.99 1883
4265.61 1692
4266.22 1604
4266.84 1753
4267.45 1878
4268.07 1824
4268.69 1805
4269.30 1706
4269.92 1798
4270.54 1896
4271.15 1787
4271.77 1737
4272.38 1974
4273.00 1885
4273.62 1905
4274.23 1901
4274.85 2026
4275.47 1927
4276.08 1919
4276.70 2013
4277.32 2127
4277.94 2187
4278.55 2251
4279.17 2216
4279.79 2231
4280.40 2045
4281.02 1951
4281.64 1900
4282.25 1863
4282.87 1899
4283.49 1624
4284.11 1553
4284.72 1703
4285.34 1638
4285.96 1579
4286.58 1691
4287.19 1763
4287.81 1656
4288.43 1720
4289.05 1771
4289.66 1686
4290.28 1708
4290.90 1712
4291.52 1528
4292.14 1710
4292.75 1790
4293.37 1665
4293.99 1657
4294.61 1635
4295.23 1667
4295.84 1656
4296.46 1442
4297.08 1537
4297.70 1573
4298.32 1582
4298.94 1561
4299.55 1609
4300.17 1559
4300.79 1556
4301.41 1532
4302.03 1624
4302.65 1646
4303.27 1691
4303.89 1745
4304.50 1632
4305.12 1568
4305.74 1644
4306.36 1524
4306.98 1620
4307.60 1609
4308.22 1533
4308.84 1488
4309.46 1534
4310.08 1494
4310.69 1603
4311.31 1548
4311.93 1557
4312.55 1568
4313.17 1487
4313.79 1412
4314.41 1514
4315.03 1568
4315.65 1559
4316.27 1605
4316.89 1690
4317.51 1561
4318.13 1562
4318.75 1596
4319.37 1564
4319.99 1502
4320.61 1601
4321.23 1603
4321.85 1525
4322.47 1396
4323.09 1534
4323.71 1481
4324.33 1626
4324.95 1577
4325.57 1533
4326.19 1702
4326.81 1793
4327.43 1786
4328.05 1815
4328.67 1822
4329.29 1765
4329.91 1766
4330.53 1798
4331.16 1739
4331.78 1657
4332.40 1839
4333.02 1905
4333.64 1748
4334.26 1729
4334.88 1952
4335.50 2080
4336.12 2061
4336.74 2050
4337.36 2315
4337.99 2358
4338.61 2428
4339.23 2532
4339.85 2474
4340.47 2284
4341.09 2250
4341.71 2276
4342.34 2356
4342.96 2445
4343.58 2569
4344.20 2800
4344.82 3076
4345.44 3220
4346.07 3593
4346.69 3775
4347.31 4149
4347.93 4183
4348.55 4327
4349.18 4347
4349.80 4178
4350.42 3880
4351.04 3425
4351.66 3013
4352.29 2776
4352.91 2466
4353.53 2280
4354.15 2212
4354.78 2004
4355.40 1943
4356.02 1957
4356.64 2047
4357.27 1939
4357.89 1885
4358.51 2000
4359.13 1885
4359.76 1983
4360.38 1869
4361.00 1992
4361.63 1935
4362.25 1878
4362.87 2064
4363.49 2069
4364.12 2053
4364.74 1852
4365.36 1897
4365.99 1911
4366.61 1870
4367.23 1852
4367.86 1981
4368.48 1870
4369.10 1783
4369.73 1700
4370.35 1746
4370.97 1704
4371.60 1592
4372.22 1619
4372.85 1569
4373.47 1571
4374.09 1522
4374.72 1468
4375.34 1603
4375.96 1540
4376.59 1499
4377.21 1601
4377.84 1708
4378.46 1588
4379.09 1647
4379.71 1615
4380.33 1659
4380.96 1629
4381.58 1669
4382.21 1781
4382.83 1719
4383.46 1648
4384.08 1685
4384.70 1646
4385.33 1580
4385.95 1560
4386.58 1565
4387.20 1624
4387.83 1592
4388.45 1635
4389.08 1561
4389.70 1503
4390.33 1440
4390.95 1365
4391.58 1359
4392.20 1403
4392.83 1409
4393.45 1529
4394.08 1510
4394.70 1495
4395.33 1492
4395.95 1434
4396.58 1368
4397.21 1443
4397.83 1352
4398.46 1401
4399.08 1434
4399.71 1373
4400.33 1440
4400.96 1502
4401.58 1491
4402.21 1481
4402.84 1478
4403.46 1472
4404.09 1494
4404.71 1419
4405.34 1489
4405.97 1596
4406.59 1523
4407.22 1487
4407.85 1370
4408.47 1455
4409.10 1434
4409.72 1389
4410.35 1402
4410.98 1498
4411.60 1542
4412.23 1616
4412.86 1523
4413.48 1650
4414.11 1577
4414.74 1493
4415.36 1409
4415.99 1535
4416.62 1534
4417.24 1375
4417.87 1476
4418.50 1400
4419.12 1321
4419.75 1421
4420.38 1490
4421.01 1406
4421.63 1540
4422.26 1553
4422.89 1360
4423.51 1432
4424.14 1371
4424.77 1298
4425.40 1345
4426.02 1352
4426.65 1232
4427.28 1377
4427.91 1354
4428.54 1351
4429.16 1255
4429.79 1400
4430.42 1325
4431.05 1314
4431.67 1361
4432.30 1291
4432.93 1316
4433.56 1382
4434.19 1559
4434.81 1466
4435.44 1516
4436.07 1543
4436.70 1429
4437.33 1454
4437.96 1459
4438.58 1422
4439.21 1370
4439.84 1380
4440.47 1469
4441.10 1488
4441.73 1378
4442.36 1410
4442.98 1435
4443.61 1435
4444.24 1414
4444.87 1490
4445.50 1508
4446.13 1353
4446.76 1426
4447.39 1512
4448.02 1521
4448.64 1544
4449.27 1575
4449.90 1597
4450.53 1479
4451.16 1516
4451.79 1544
4452.42 1666
4453.05 1527
4453.68 1416
4454.31 1386
4454.94 1495
4455.57 1467
4456.20 1444
4456.83 1599
4457.46 1503
4458.09 1459
4458.72 1543
4459.35 1440
4459.98 1416
4460.61 1440
4461.24 1454
4461.87 1289
4462.50 1363
4463.13 1381
4463.76 1373
4464.39 1416
4465.02 1348
4465.65 1299
4466.28 1268
4466.91 1355
4467.54 1409
4468.17 1291
4468.80 1312
4469.43 1269
4470.06 1305
4470.69 1277
4471.32 1278
4471.95 1409
4472.58 1324
4473.21 1295
4473.85 1441
4474.48 1268
4475.11 1231
4475.74 1242
4476.37 1191
4477.00 1247
4477.63 1322
4478.26 1356
4478.89 1286
4479.53 1416
4480.16 1342
4480.79 1284
4481.42 1331
4482.05 1336
4482.68 1437
4483.31 1425
4483.95 1524
4484.58 1476
4485.21 1343
4485.84 1385
4486.47 1393
4487.10 1432
4487.74 1433
4488.37 1430
4489.00 1519
4489.63 1638
4490.26 1547
4490.90 1424
4491.53 1399
4492.16 1386
4492.79 1370
4493.43 1435
4494.06 1412
4494.69 1538
4495.32 1451
4495.96 1502
4496.59 1460
4497.22 1459
4497.85 1377
4498.49 1493
4499.12 1637
4499.75 1633
4500.38 1757
4501.02 1775
4501.65 1671
4502.28 1778
4502.91 1790
4503.55 1922
4504.18 1888
4504.81 1967
4505.45 1877
4506.08 1696
4506.71 1631
4507.35 1820
4507.98 1770
4508.61 1738
4509.25 1715
4509.88 1581
4510.51 1494
4511.15 1508
4511.78 1481
4512.41 1417
4513.05 1570
4513.68 1390
4514.32 1358
4514.95 1446
4515.58 1438
4516.22 1473
4516.85 1484
4517.49 1345
4518.12 1399
4518.75 1368
4519.39 1406
4520.02 1309
4520.66 1304
4521.29 1325
4521.92 1390
4522.56 1259
4523.19 1351
4523.83 1282
4524.46 1408
4525.10 1422
4525.73 1390
4526.37 1383
4527.00 1453
4527.63 1397
4528.27 1407
4528.90 1439
4529.54 1477
4530.17 1586
4530.81 1615
4531.44 1581
4532.08 1656
4532.71 1720
4533.35 1646
4533.98 1633
4534.62 1647
4535.25 1642
4535.89 1701
4536.52 1639
4537.16 1634
4537.80 1630
4538.43 1602
4539.07 1564
4539.70 1469
4540.34 1429
4540.97 1530
4541.61 1509
4542.24 1550
4542.88 1575
4543.52 1600
4544.15 1431
4544.79 1446
4545.42 1456
4546.06 1329
4546.70 1329
4547.33 1369
4547.97 1431
4548.60 1393
4549.24 1285
4549.88 1304
4550.51 1227
4551.15 1294
4551.79 1244
4552.42 1317
4553.06 1366
4553.70 1327
4554.33 1382
4554.97 1487
4555.60 1440
4556.24 1342
4556.88 1338
4557.52 1410
4558.15 1351
4558.79 1434
4559.43 1267
4560.06 1335
4560.70 1332
4561.34 1316
4561.97 1299
4562.61 1292
4563.25 1289
4563.89 1343
4564.52 1254
4565.16 1369
4565.80 1307
4566.43 1249
4567.07 1365
4567.71 1293
4568.35 1273
4568.98 1197
4569.62 1263
4570.26 1379
4570.90 1393
4571.54 1325
4572.17 1214
4572.81 1304
4573.45 1282
4574.09 1218
4574.72 1416
4575.36 1316
4576.00 1407
4576.64 1267
4577.28 1259
4577.92 1313
4578.55 1389
4579.19 1343
4579.83 1318
4580.47 1346
4581.11 1348
4581.75 1424
4582.38 1336
4583.02 1416
4583.66 1405
4584.30 1415
4584.94 1496
4585.58 1377
4586.22 1380
4586.86 1426
4587.49 1351
4588.13 1425
4588.77 1540
4589.41 1556
4590.05 1558
4590.69 1712
4591.33 1825
4591.97 1650
4592.61 1883
4593.25 2070
4593.89 1957
4594.52 1788
4595.16 1727
4595.80 1572
4596.44 1575
4597.08 1445
4597.72 1401
4598.36 1413
4599.00 1468
4599.64 1420
4600.28 1474
4600.92 1551
4601.56 1483
4602.20 1583
4602.84 1499
4603.48 1547
4604.12 1649
4604.76 1532
4605.40 1692
4606.04 1642
4606.68 1698
4607.32 1596
4607.96 1528
4608.60 1561
4609.24 1596
4609.88 1572
4610.52 1534
4611.16 1531
4611.80 1502
4612.44 1405
4613.09 1393
4613.73 1276
4614.37 1355
4615.01 1460
4615.65 1454
4616.29 1435
4616.93 1344
4617.57 1290
4618.21 1307
4618.85 1421
4619.49 1451
4620.14 1335
4620.78 1245
4621.42 1358
4622.06 1278
4622.70 1360
4623.34 1357
4623.98 1344
4624.62 1403
4625.27 1367
4625.91 1327
4626.55 1481
4627.19 1338
4627.83 1369
4628.47 1372
4629.12 1368
4629.76 1381
4630.40 1364
4631.04 1357
4631.68 1366
4632.33 1497
4632.97 1504
4633.61 1493
4634.25 1480
4634.89 1512
4635.54 1493
4636.18 1463
4636.82 1523
4637.46 1479
4638.11 1575
4638.75 1604
4639.39 1563
4640.03 1540
4640.68 1538
4641.32 1648
4641.96 1521
4642.60 1458
4643.25 1419
4643.89 1428
4644.53 1464
4645.18 1471
4645.82 1399
4646.46 1396
4647.10 1580
4647.75 1480
4648.39 1474
4649.03 1442
4649.68 1488
4650.32 1398
4650.96 1388
4651.61 1382
4652.25 1277
4652.89 1340
4653.54 1566
4654.18 1347
4654.82 1374
4655.47 1488
4656.11 1379
4656.75 1451
4657.40 1457
4658.04 1482
4658.69 1334
4659.33 1345
4659.97 1282
4660.62 1303
4661.26 1311
4661.91 1318
4662.55 1425
4663.19 1370
4663.84 1382
4664.48 1336
4665.13 1240
4665.77 1240
4666.42 1326
4667.06 1290
4667.70 1434
4668.35 1272
4668.99 1223
4669.64 1241
4670.28 1280
4670.93 1276
4671.57 1318
4672.22 1417
4672.86 1348
4673.51 1345
4674.15 1302
4674.80 1470
4675.44 1461
4676.09 1477
4676.73 1502
4677.38 1507
4678.02 1479
4678.67 1407
4679.31 1422
4679.96 1357
4680.60 1442
4681.25 1365
4681.89 1403
4682.54 1468
4683.18 1388
4683.83 1379
4684.48 1292
4685.12 1392
4685.77 1438
4686.41 1279
4687.06 1281
4687.70 1254
4688.35 1363
4689.00 1374
4689.64 1392
4690.29 1307
4690.93 1271
4691.58 1349
4692.23 1338
4692.87 1281
4693.52 1325
4694.17 1331
4694.81 1374
4695.46 1537
4696.10 1467
4696.75 1470
4697.40 1565
4698.04 1499
4698.69 1533
4699.34 1607
4699.98 1837
4700.63 1772
4701.28 1676
4701.92 1668
4702.57 1688
4703.22 1648
4703.86 1616
4704.51 1527
4705.16 1365
4705.81 1388
4706.45 1406
4707.10 1516
4707.75 1501
4708.39 1340
4709.04 1343
4709.69 1368
4710.34 1425
4710.98 1410
4711.63 1492
4712.28 1474
4712.93 1495
4713.57 1542
4714.22 1485
4714.87 1371
4715.52 1447
4716.17 1384
4716.81 1301
4717.46 1350
4718.11 1385
4718.76 1491
4719.40 1363
4720.05 1313
4720.70 1380
4721.35 1394
4722.00 1424
4722.65 1437
4723.29 1518
4723.94 1500
4724.59 1485
4725.24 1541
4725.89 1381
4726.54 1365
4727.18 1541
4727.83 1517
4728.48 1516
4729.13 1572
4729.78 1566
4730.43 1503
4731.08 1426
4731.73 1400
4732.37 1387
4733.02 1402
4733.67 1453
4734.32 1401
4734.97 1385
4735.62 1338
4736.27 1343
4736.92 1353
4737.57 1292
4738.22 1403
4738.87 1524
4739.52 1373
4740.16 1432
4740.81 1406
4741.46 1396
4742.11 1361
4742.76 1520
4743.41 1520
4744.06 1428
4744.71 1396
4745.36 1501
4746.01 1598
4746.66 1525
4747.31 1434
4747.96 1505
4748.61 1517
4749.26 1620
4749.91 1598
4750.56 1574
4751.21 1686
4751.86 1718
4752.51 1838
4753.16 1950
4753.81 1880
4754.46 1754
4755.11 1747
4755.76 1755
4756.42 1812
4757.07 1700
4757.72 1619
4758.37 1612
4759.02 1469
4759.67 1391
4760.32 1353
4760.97 1251
4761.62 1280
4762.27 1396
4762.92 1271
4763.57 1338
4764.23 1423
4764.88 1385
4765.53 1270
4766.18 1306
4766.83 1371
4767.48 1361
4768.13 1540
4768.78 1523
4769.44 1483
4770.09 1467
4770.74 1504
4771.39 1392
4772.04 1332
4772.69 1316
4773.35 1344
4774.00 1297
4774.65 1300
4775.30 1287
4775.95 1239
4776.60 1299
4777.26 1275
4777.91 1314
4778.56 1363
4779.21 1485
4779.86 1507
4780.52 1388
4781.17 1292
4781.82 1431
4782.47 1448
4783.13 1399
4783.78 1362
4784.43 1375
4785.08 1264
4785.74 1280
4786.39 1346
4787.04 1295
4787.69 1402
4788.35 1406
4789.00 1401
4789.65 1344
4790.31 1289
4790.96 1306
4791.61 1403
4792.26 1359
4792.92 1342
4793.57 1386
4794.22 1466
4794.88 1386
4795.53 1364
4796.18 1385
4796.84 1422
4797.49 1312
4798.14 1230
4798.80 1212
4799.45 1374
4800.10 1319
4800.76 1332
4801.41 1319
4802.06 1247
4802.72 1302
4803.37 1181
4804.03 1309
4804.68 1302
4805.33 1293
4805.99 1230
4806.64 1313
4807.30 1386
4807.95 1237
4808.60 1337
4809.26 1334
4809.91 1234
4810.57 1207
4811.22 1347
4811.88 1361
4812.53 1370
4813.18 1337
4813.84 1331
4814.49 1403
4815.15 1377
4815.80 1328
4816.46 1282
4817.11 1319
4817.77 1321
4818.42 1302
4819.08 1330
4819.73 1380
4820.39 1291
4821.04 1378
4821.70 1484
4822.35 1428
4823.01 1412
4823.66 1397
4824.32 1487
4824.97 1536
4825.63 1589
4826.28 1639
4826.94 1594
4827.59 1559
4828.25 1738
4828.90 1623
4829.56 1458
4830.22 1460
4830.87 1434
4831.53 1596
4832.18 1545
4832.84 1482
4833.49 1474
4834.15 1428
4834.81 1451
4835.46 1550
4836.12 1658
4836.77 1680
4837.43 1651
4838.09 1623
4838.74 1744
4839.40 1677
4840.05 1651
4840.71 1669
4841.37 1687
4842.02 1614
4842.68 1651
4843.34 1724
4843.99 1722
4844.65 1689
4845.31 1681
4845.96 1687
4846.62 1768
4847.28 1855
4847.93 1789
4848.59 1874
4849.25 1836
4849.90 1880
4850.56 2013
4851.22 2007
4851.87 1997
4852.53 1942
4853.19 2030
4853.85 1911
4854.50 2034
4855.16 2018
4855.82 1821
4856.48 1888
4857.13 2113
4857.79 2138
4858.45 2155
4859.11 2150
4859.76 2222
4860.42 2279
4861.08 2159
4861.74 2171
4862.39 2285
4863.05 2351
4863.71 2459
4864.37 2344
4865.03 2266
4865.68 2306
4866.34 2259
4867.00 2216
4867.66 2177
4868.32 2261
4868.97 2199
4869.63 2071
4870.29 2101
4870.95 2099
4871.61 1985
4872.27 1993
4872.92 2001
4873.58 1963
4874.24 1910
4874.90 2000
4875.56 2107
4876.22 2078
4876.88 2006
4877.54 1864
4878.19 2028
4878.85 2031
4879.51 1993
4880.17 2165
4880.83 2001
4881.49 1971
4882.15 1911
4882.81 1845
4883.47 1856
4884.13 1607
4884.78 1773
4885.44 1868
4886.10 1880
4886.76 1675
4887.42 1765
4888.08 1839
4888.74 1790
4889.40 1893
4890.06 1958
4890.72 1972
4891.38 1950
4892.04 2121
4892.70 2200
4893.36 2070
4894.02 2102
4894.68 1953
4895.34 2051
4896.00 1903
4896.66 1928
4897.32 1864
4897.98 1863
4898.64 1866
4899.30 1817
4899.96 1813
4900.62 1897
4901.28 1882
4901.94 2001
4902.60 1948
4903.26 1735
4903.92 1693
4904.58 1703
4905.25 1554
4905.91 1657
4906.57 1574
4907.23 1623
4907.89 1589
4908.55 1667
4909.21 1720
4909.87 1658
4910.53 1521
4911.19 1517
4911.85 1535
4912.52 1425
4913.18 1592
4913.84 1506
4914.50 1666
4915.16 1663
4915.82 1568
4916.48 1468
4917.15 1547
4917.81 1564
4918.47 1437
4919.13 1424
4919.79 1523
4920.45 1632
4921.11 1486
4921.78 1449
4922.44 1442
4923.10 1550
4923.76 1475
4924.42 1412
4925.09 1432
4925.75 1381
4926.41 1452
4927.07 1444
4927.73 1513
4928.40 1555
4929.06 1554
4929.72 1443
4930.38 1425
4931.05 1369
4931.71 1442
4932.37 1540
4933.03 1431
4933.70 1473
4934.36 1398
4935.02 1490
4935.68 1406
4936.35 1446
4937.01 1378
4937.67 1488
4938.34 1361
4939.00 1384
4939.66 1384
4940.32 1421
4940.99 1421
4941.65 1367
4942.31 1317
4942.98 1348
4943.64 1385
4944.30 1378
4944.97 1351
4945.63 1366
4946.29 1204
4946.96 1286
4947.62 1296
4948.28 1340
4948.95 1410
4949.61 1389
4950.28 1432
4950.94 1394
4951.60 1300
4952.27 1243
4952.93 1261
4953.60 1377
4954.26 1430
4954.92 1398
4955.59 1331
4956.25 1414
4956.92 1410
4957.58 1412
4958.24 1306
4958.91 1386
4959.57 1382
4960.24 1444
4960.90 1456
4961.57 1454
4962.23 1558
4962.89 1551
4963.56 1439
4964.22 1498
4964.89 1623
4965.55 1653
4966.22 1528
4966.88 1457
4967.55 1542
4968.21 1528
4968.88 1471
4969.54 1466
4970.21 1515
4970.87 1484
4971.54 1333
4972.20 1409
4972.87 1417
4973.53 1342
4974.20 1446
4974.86 1413
4975.53 1440
4976.20 1501
4976.86 1498
4977.53 1397
4978.19 1484
4978.86 1428
4979.52 1437
4980.19 1388
4980.85 1443
4981.52 1382
4982.19 1415
4982.85 1371
4983.52 1294
4984.18 1239
4984.85 1267
4985.52 1288
4986.18 1353
4986.85 1329
4987.51 1266
4988.18 1257
4988.85 1253
4989.51 1364
4990.18 1364
4990.85 1320
4991.51 1179
4992.18 1266
4992.85 1385
4993.51 1295
4994.18 1213
4994.85 1272
4995.51 1357
4996.18 1335
4996.85 1309
4997.51 1132
4998.18 1236
4998.85 1293
4999.51 1273
5000.18 1245
5000.85 1252
5001.52 1234
5002.18 1161
5002.85 1232
5003.52 1265
5004.18 1238
5004.85 1223
5005.52 1120
5006.19 1143
5006.85 1184
5007.52 1240
5008.19 1200
5008.86 1196
5009.52 1236
5010.19 1175
5010.86 1216
5011.53 1292
5012.20 1191
5012.86 1162
5013.53 1190
5014.20 1162
5014.87 1194
5015.54 1234
5016.20 1193
5016.87 1213
5017.54 1109
5018.21 1250
5018.88 1310
5019.55 1299
5020.21 1296
5020.88 1324
5021.55 1367
5022.22 1355
5022.89 1412
5023.56 1490
5024.22 1477
5024.89 1457
5025.56 1315
5026.23 1311
5026.90 1356
5027.57 1434
5028.24 1430
5028.91 1335
5029.58 1309
5030.24 1310
5030.91 1295
5031.58 1259
5032.25 1288
5032.92 1247
5033.59 1266
5034.26 1272
5034.93 1314
5035.60 1204
5036.27 1116
5036.94 1091
5037.61 1229
5038.28 1284
5038.95 1243
5039.62 1199
5040.29 1175
5040.96 1190
5041.63 1314
5042.30 1290
5042.97 1284
5043.64 1274
5044.31 1147
5044.98 1238
5045.65 1333
5046.32 1400
5046.99 1351
5047.66 1259
5048.33 1301
5049.00 1334
5049.67 1252
5050.34 1340
5051.01 1296
5051.68 1196
5052.35 1291
5053.02 1372
5053.69 1308
5054.36 1329
5055.03 1169
5055.70 1127
5056.37 1114
5057.04 1172
5057.71 1167
5058.39 1218
5059.06 1173
5059.73 1266
5060.40 1280
5061.07 1314
5061.74 1189
5062.41 1210
5063.08 1208
5063.75 1303
5064.43 1259
5065.10 1240
5065.77 1258
5066.44 1296
5067.11 1214
5067.78 1173
5068.45 1207
5069.13 1231
5069.80 1266
5070.47 1157
5071.14 1182
5071.81 1077
5072.49 1027
5073.16 1137
5073.83 1245
5074.50 1343
5075.17 1292
5075.85 1281
5076.52 1365
5077.19 1463
5077.86 1383
5078.53 1355
5079.21 1363
5079.88 1601
5080.55 1542
5081.22 1500
5081.90 1478
5082.57 1426
5083.24 1443
5083.91 1448
5084.59 1393
5085.26 1332
5085.93 1281
5086.61 1375
5087.28 1444
5087.95 1311
5088.62 1350
5089.30 1450
5089.97 1409
5090.64 1505
5091.32 1551
5091.99 1517
5092.66 1544
5093.34 1595
5094.01 1571
5094.68 1546
5095.36 1563
5096.03 1512
5096.70 1459
5097.38 1478
5098.05 1318
5098.72 1323
5099.40 1341
5100.07 1398
5100.74 1312
5101.42 1387
5102.09 1326
5102.77 1285
5103.44 1286
5104.11 1356
5104.79 1383
5105.46 1348
5106.14 1356
5106.81 1416
5107.48 1489
5108.16 1499
5108.83 1327
5109.51 1259
5110.18 1397
5110.86 1410
5111.53 1301
5112.20 1231
5112.88 1348
5113.55 1430
5114.23 1247
5114.90 1227
5115.58 1223
5116.25 1293
5116.93 1271
5117.60 1242
5118.28 1280
5118.95 1374
5119.63 1436
5120.30 1333
5120.98 1316
5121.65 1443
5122.33 1402
5123.00 1416
5123.68 1355
5124.35 1275
5125.03 1325
5125.70 1340
5126.38 1407
5127.06 1406
5127.73 1409
5128.41 1401
5129.08 1395
5129.76 1280
5130.43 1374
5131.11 1328
5131.78 1346
5132.46 1341
5133.14 1426
5133.81 1485
5134.49 1298
5135.16 1360
5135.84 1412
5136.52 1293
5137.19 1289
5137.87 1431
5138.55 1350
5139.22 1222
5139.90 1273
5140.57 1189
5141.25 1228
5141.93 1331
5142.60 1360
5143.28 1372
5143.96 1314
5144.63 1253
5145.31 1285
5145.99 1289
5146.66 1318
5147.34 1282
5148.02 1266
5148.69 1096
5149.37 1134
5150.05 1212
5150.73 1168
5151.40 1162
5152.08 1150
5152.76 1116
5153.43 1133
5154.11 1160
5154.79 1158
5155.47 1282
5156.14 1230
5156.82 1129
5157.50 1119
5158.18 1082
5158.85 1114
5159.53 1137
5160.21 1118
5160.89 1257
5161.56 1158
5162.24 1276
5162.92 1331
5163.60 1225
5164.28 1240
5164.95 1194
5165.63 1208
5166.31 1270
5166.99 1463
5167.67 1283
5168.34 1314
5169.02 1357
5169.70 1317
5170.38 1260
5171.06 1203
5171.74 1158
5172.41 1195
5173.09 1289
5173.77 1239
5174.45 1192
5175.13 1165
5175.81 1244
5176.49 1204
5177.16 1290
5177.84 1207
5178.52 1312
5179.20 1279
5179.88 1334
5180.56 1288
5181.24 1438
5181.92 1340
5182.60 1270
5183.28 1351
5183.95 1388
5184.63 1315
5185.31 1328
5185.99 1243
5186.67 1300
5187.35 1243
5188.03 1197
5188.71 1146
5189.39 1145
5190.07 1033
5190.75 1061
5191.43 1139
5192.11 1112
5192.79 1194
5193.47 1112
5194.15 1210
5194.83 1192
5195.51 1165
5196.19 1228
5196.87 1112
5197.55 1193
5198.23 1098
5198.91 1177
5199.59 1165
5200.27 1219
5200.95 1271
5201.63 1220
5202.31 1198
5202.99 1311
5203.67 1279
5204.35 1221
5205.03 1220
5205.71 1227
5206.39 1370
5207.08 1350
5207.76 1389
5208.44 1440
5209.12 1408
5209.80 1335
5210.48 1400
5211.16 1368
5211.84 1379
5212.52 1407
5213.20 1285
5213.89 1338
5214.57 1435
5215.25 1436
5215.93 1383
5216.61 1307
5217.29 1321
5217.97 1366
5218.65 1324
5219.34 1327
5220.02 1257
5220.70 1374
5221.38 1408
5222.06 1414
5222.74 1486
5223.43 1494
5224.11 1523
5224.79 1522
5225.47 1262
5226.15 1309
5226.84 1348
5227.52 1274
5228.20 1328
5228.88 1310
5229.56 1249
5230.25 1242
5230.93 1233
5231.61 1239
5232.29 1231
5232.98 1316
5233.66 1315
5234.34 1321
5235.02 1241
5235.71 1280
5236.39 1291
5237.07 1308
5237.75 1321
5238.44 1370
5239.12 1338
5239.80 1290
5240.49 1177
5241.17 1291
5241.85 1369
5242.54 1327
5243.22 1203
5243.90 1307
5244.58 1366
5245.27 1281
5245.95 1228
5246.63 1177
5247.32 1265
5248.00 1285
5248.69 1335
5249.37 1254
5250.05 1290
5250.74 1380
5251.42 1347
5252.10 1386
5252.79 1507
5253.47 1490
5254.15 1338
5254.84 1315
5255.52 1464
5256.21 1445
5256.89 1255
5257.57 1354
5258.26 1366
5258.94 1348
5259.63 1370
5260.31 1362
5261.00 1481
5261.68 1483
5262.36 1456
5263.05 1304
5263.73 1389
5264.42 1399
5265.10 1360
5265.79 1412
5266.47 1327
5267.16 1470
5267.84 1470
5268.52 1372
5269.21 1454
5269.89 1372
5270.58 1323
5271.26 1468
5271.95 1405
5272.63 1281
5273.32 1290
5274.00 1390
5274.69 1303
5275.38 1274
5276.06 1294
5276.75 1215
5277.43 1241
5278.12 1311
5278.80 1361
5279.49 1377
5280.17 1369
5280.86 1401
5281.54 1513
5282.23 1450
5282.92 1495
5283.60 1479
5284.29 1474
5284.97 1428
5285.66 1436
5286.34 1474
5287.03 1479
5287.72 1395
5288.40 1359
5289.09 1318
5289.77 1376
5290.46 1417
5291.15 1272
5291.83 1216
5292.52 1276
5293.21 1255
5293.89 1366
5294.58 1276
5295.27 1258
5295.95 1353
5296.64 1397
5297.33 1333
5298.01 1281
5298.70 1210
5299.39 1266
5300.07 1357
5300.76 1259
5301.45 1221
5302.13 1242
5302.82 1429
5303.51 1471
5304.19 1421
5304.88 1344
5305.57 1407
5306.26 1238
5306.94 1340
5307.63 1398
5308.32 1257
5309.00 1442
5309.69 1333
5310.38 1367
5311.07 1396
5311.75 1390
5312.44 1488
5313.13 1581
5313.82 1539
5314.51 1506
5315.19 1335
5315.88 1461
5316.57 1339
5317.26 1315
5317.94 1305
5318.63 1381
5319.32 1461
5320.01 1423
5320.70 1458
5321.39 1458
5322.07 1491
5322.76 1598
5323.45 1501
5324.14 1399
5324.83 1329
5325.52 1420
5326.20 1423
5326.89 1375
5327.58 1334
5328.27 1219
5328.96 1227
5329.65 1291
5330.34 1306
5331.02 1218
5331.71 1201
5332.40 1232
5333.09 1255
5333.78 1196
5334.47 1265
5335.16 1267
5335.85 1373
5336.54 1279
5337.23 1167
5337.92 1301
5338.60 1303
5339.29 1328
5339.98 1353
5340.67 1382
5341.36 1276
5342.05 1162
5342.74 1207
5343.43 1256
5344.12 1258
5344.81 1314
5345.50 1359
5346.19 1341
5346.88 1254
5347.57 1322
5348.26 1367
5348.95 1323
5349.64 1402
5350.33 1426
5351.02 1486
5351.71 1490
5352.40 1552
5353.09 1573
5353.78 1472
5354.47 1429
5355.16 1367
5355.85 1326
5356.54 1219
5357.23 1271
5357.92 1306
5358.61 1278
5359.30 1236
5360.00 1270
5360.69 1255
5361.38 1259
5362.07 1212
5362.76 1157
5363.45 1164
5364.14 1202
5364.83 1281
5365.52 1259
5366.21 1236
5366.90 1208
5367.60 1112
5368.29 1149
5368.98 1144
5369.67 1122
5370.36 1173
5371.05 1293
5371.74 1153
5372.44 1094
5373.13 1228
5373.82 1149
5374.51 1095
5375.20 1071
5375.89 1168
5376.59 1219
5377.28 1095
5377.97 1118
5378.66 1099
5379.35 1048
5380.04 1037
5380.74 1192
5381.43 1050
5382.12 1048
5382.81 1063
5383.51 1130
5384.20 1054
5384.89 1057
5385.58 1113
5386.27 1131
5386.97 1144
5387.66 1124
5388.35 1095
5389.04 1180
5389.74 1305
5390.43 1271
5391.12 1201
5391.82 1242
5392.51 1235
5393.20 1284
5393.89 1272
5394.59 1296
5395.28 1279
5395.97 1204
5396.67 1253
5397.36 1125
5398.05 1061
5398.75 1152
5399.44 1093
5400.13 987
5400.83 1078
5401.52 1065
5402.21 998
5402.91 1122
5403.60 1177
5404.29 1186
5404.99 1136
5405.68 1160
5406.37 1069
5407.07 1030
5407.76 1091
5408.45 1024
5409.15 1061
5409.84 1041
5410.54 1135
5411.23 1142
5411.92 1179
5412.62 1119
5413.31 1139
5414.01 1053
5414.70 1116
5415.40 1101
5416.09 1152
5416.78 1117
5417.48 1088
5418.17 1048
5418.87 1090
5419.56 1078
5420.26 1030
5420.95 1074
5421.65 1101
5422.34 1118
5423.04 1143
5423.73 1227
5424.42 1303
5425.12 1169
5425.81 1099
5426.51 1167
5427.20 1117
5427.90 1085
5428.59 1132
5429.29 1147
5429.99 1141
5430.68 1124
5431.38 1105
5432.07 1172
5432.77 1103
5433.46 1130
5434.16 1166
5434.85 1139
5435.55 1322
5436.24 1285
5436.94 1327
5437.64 1317
5438.33 1312
5439.03 1284
5439.72 1237
5440.42 1304
5441.11 1301
5441.81 1416
5442.51 1184
5443.20 1219
5443.90 1202
5444.59 1278
5445.29 1304
5445.99 1272
5446.68 1405
5447.38 1344
5448.08 1286
5448.77 1329
5449.47 1286
5450.17 1388
5450.86 1393
5451.56 1355
5452.25 1440
5452.95 1439
5453.65 1448
5454.35 1296
5455.04 1312
5455.74 1247
5456.44 1157
5457.13 1194
5457.83 1262
5458.53 1287
5459.22 1264
5459.92 1231
5460.62 1288
5461.32 1348
5462.01 1279
5462.71 1315
5463.41 1313
5464.10 1415
5464.80 1325
5465.50 1462
5466.20 1355
5466.89 1484
5467.59 1530
5468.29 1477
5468.99 1341
5469.69 1393
5470.38 1482
5471.08 1422
5471.78 1383
5472.48 1449
5473.17 1312
5473.87 1365
5474.57 1443
5475.27 1405
5475.97 1404
5476.66 1477
5477.36 1687
5478.06 1645
5478.76 1829
5479.46 2023
5480.16 1955
5480.85 2068
5481.55 2151
5482.25 2139
5482.95 1931
5483.65 2154
5484.35 2083
5485.05 1986
5485.75 1936
5486.44 1819
5487.14 1871
5487.84 1723
5488.54 1735
5489.24 1798
5489.94 1865
5490.64 1865
5491.34 1801
5492.04 1835
5492.74 1918
5493.43 1838
5494.13 1851
5494.83 2000
5495.53 2091
5496.23 2018
5496.93 2045
5497.63 2261
5498.33 2405
5499.03 2531
5499.73 2755
5500.43 3065
5501.13 3325
5501.83 3750
5502.53 3859
5503.23 3729
5503.93 3603
5504.63 3189
5505.33 2736
5506.03 2564
5506.73 2462
5507.43 2340
5508.13 2182
5508.83 2055
5509.53 2078
5510.23 2010
5510.93 2086
5511.63 1977
5512.33 1895
5513.03 1992
5513.73 1912
5514.43 1873
5515.13 1937
5515.83 1942
5516.54 1927
5517.24 1855
5517.94 1799
5518.64 1759
5519.34 1705
5520.04 1669
5520.74 1718
5521.44 1843
5522.14 1657
5522.84 1632
5523.54 1705
5524.25 1747
5524.95 1558
5525.65 1508
5526.35 1480
5527.05 1431
5527.75 1360
5528.45 1418
5529.16 1415
5529.86 1470
5530.56 1428
5531.26 1376
5531.96 1507
5532.66 1320
5533.37 1361
5534.07 1459
5534.77 1451
5535.47 1476
5536.17 1416
5536.88 1385
5537.58 1457
5538.28 1441
5538.98 1409
5539.68 1383
5540.39 1371
5541.09 1305
5541.79 1357
5542.49 1289
5543.20 1269
5543.90 1226
5544.60 1282
5545.30 1279
5546.01 1191
5546.71 1285
5547.41 1214
5548.11 1339
5548.82 1203
5549.52 1294
5550.22 1243
5550.93 1155
5551.63 1215
5552.33 1228
5553.03 1207
5553.74 1338
5554.44 1266
5555.14 1298
5555.85 1231
5556.55 1212
5557.25 1214
5557.96 1198
5558.66 1268
5559.36 1250
5560.07 1244
5560.77 1263
5561.47 1321
5562.18 1267
5562.88 1302
5563.59 1340
5564.29 1375
5564.99 1324
5565.70 1236
5566.40 1294
5567.10 1261
5567.81 1251
5568.51 1354
5569.22 1218
5569.92 1258
5570.63 1243
5571.33 1219
5572.03 1200
5572.74 1254
5573.44 1247
5574.15 1305
5574.85 1365
5575.56 1311
5576.26 1344
5576.96 1256
5577.67 1235
5578.37 1254
5579.08 1269
5579.78 1204
5580.49 1213
5581.19 1218
5581.90 1241
5582.60 1213
5583.31 1194
5584.01 1162
5584.72 1156
5585.42 1146
5586.13 1218
5586.83 1118
5587.54 1130
5588.24 1250
5588.95 1212
5589.65 1115
5590.36 1106
5591.07 1096
5591.77 1167
5592.48 1113
5593.18 1155
5593.89 1132
5594.59 1137
5595.30 1242
5596.00 1109
5596.71 1242
5597.42 1185
5598.12 1138
5598.83 1080
5599.53 1092
5600.24 1110
5600.95 1172
5601.65 1194
5602.36 1137
5603.06 1081
5603.77 1064
5604.48 1104
5605.18 1155
5605.89 1186
5606.60 1065
5607.30 1061
5608.01 1137
5608.72 1121
5609.42 1117
5610.13 1139
5610.84 1141
5611.54 1112
5612.25 1129
5612.96 1226
5613.66 1269
5614.37 1258
5615.08 1156
5615.78 1162
5616.49 1153
5617.20 1212
5617.91 1094
5618.61 1166
5619.32 1199
5620.03 1227
5620.73 1211
5621.44 1107
5622.15 1083
5622.86 1110
5623.56 1226
5624.27 1133
5624.98 1053
5625.69 1078
5626.40 1262
5627.10 1266
5627.81 1275
5628.52 1183
5629.23 1179
5629.93 1194
5630.64 1215
5631.35 1200
5632.06 1210
5632.77 1256
5633.47 1295
5634.18 1235
5634.89 1082
5635.60 1241
5636.31 1206
5637.02 1214
5637.72 1253
5638.43 1199
5639.14 1160
5639.85 1279
5640.56 1286
5641.27 1248
5641.98 1425
5642.68 1326
5643.39 1377
5644.10 1245
5644.81 1311
5645.52 1287
5646.23 1192
5646.94 1240
5647.65 1222
5648.36 1147
5649.06 1160
5649.77 1125
5650.48 1190
5651.19 1189
5651.90 1098
5652.61 1196
5653.32 1169
5654.03 1225
5654.74 1298
5655.45 1327
5656.16 1297
5656.87 1242
5657.58 1286
5658.29 1324
5659.00 1392
5659.71 1404
5660.42 1419
5661.13 1359
5661.84 1329
5662.55 1348
5663.26 1308
5663.97 1321
5664.68 1324
5665.39 1203
5666.10 1160
5666.81 1204
5667.52 1221
5668.23 1316
5668.94 1282
5669.65 1252
5670.36 1316
5671.07 1299
5671.78 1319
5672.49 1362
5673.20 1398
5673.91 1519
5674.62 1385
5675.33 1401
5676.04 1392
5676.75 1281
5677.47 1263
5678.18 1311
5678.89 1291
5679.60 1185
5680.31 1196
5681.02 1234
5681.73 1145
5682.44 1187
5683.15 1308
5683.87 1338
5684.58 1303
5685.29 1460
5686.00 1442
5686.71 1284
5687.42 1334
5688.13 1384
5688.85 1214
5689.56 1206
5690.27 1220
5690.98 1231
5691.69 1239
5692.41 1224
5693.12 1243
5693.83 1176
5694.54 1104
5695.25 996
5695.96 1074
5696.68 1175
5697.39 1126
5698.10 1191
5698.81 1135
5699.53 1138
5700.24 1080
5700.95 1143
5701.66 1152
5702.38 1139
5703.09 1145
5703.80 1086
5704.51 1051
5705.23 1062
5705.94 1097
5706.65 1107
5707.36 1071
5708.08 1065
5708.79 1029
5709.50 1035
5710.22 1103
5710.93 1131
5711.64 1092
5712.35 1056
5713.07 1000
5713.78 1052
5714.49 1111
5715.21 1104
5715.92 1024
5716.63 991
5717.35 983
5718.06 1044
5718.77 1070
5719.49 1028
5720.20 1003
5720.92 1001
5721.63 1075
5722.34 1088
5723.06 1109
5723.77 1154
5724.48 1100
5725.20 1108
5725.91 1150
5726.63 1181
5727.34 1205
5728.05 1158
5728.77 1230
5729.48 1227
5730.20 1239
5730.91 1248
5731.62 1229
5732.34 1251
5733.05 1295
5733.77 1173
5734.48 1256
5735.20 1236
5735.91 1122
5736.63 1176
5737.34 1177
5738.06 1116
5738.77 1143
5739.48 1057
5740.20 969
5740.91 1148
5741.63 1112
5742.34 1033
5743.06 1074
5743.77 1019
5744.49 1017
5745.20 1067
5745.92 1049
5746.64 1032
5747.35 943
5748.07 995
5748.78 1110
5749.50 1025
5750.21 1126
5750.93 1137
5751.64 1184
5752.36 1207
5753.07 1153
5753.79 1179
5754.51 1226
5755.22 1243
5755.94 1276
5756.65 1268
5757.37 1165
5758.08 1110
5758.80 1133
5759.52 1247
5760.23 1148
5760.95 1141
5761.67 1110
5762.38 1087
5763.10 1068
5763.81 1039
5764.53 1089
5765.25 1172
5765.96 1091
5766.68 1087
5767.40 1062
5768.11 1011
5768.83 1033
5769.55 1085
5770.26 1122
5770.98 1110
5771.70 1058
5772.41 989
5773.13 989
5773.85 1058
5774.56 1060
5775.28 1061
5776.00 1056
5776.71 949
5777.43 1058
5778.15 1095
5778.87 1044
5779.58 1103
5780.30 1053
5781.02 1060
5781.74 962
5782.45 1044
5783.17 1044
5783.89 1033
5784.61 1018
5785.32 1041
5786.04 1098
5786.76 1030
5787.48 1040
5788.19 1074
5788.91 1047
5789.63 1030
5790.35 1157
5791.07 1086
5791.78 1033
5792.50 1092
5793.22 1160
5793.94 1222
5794.66 1164
5795.38 1064
5796.09 1109
5796.81 1201
5797.53 1114
5798.25 1250
5798.97 1343
5799.69 1509
5800.40 1475
5801.12 1535
5801.84 1612
5802.56 1604
5803.28 1632
5804.00 1511
5804.72 1410
5805.44 1311
5806.15 1273
5806.87 1236
5807.59 1144
5808.31 1201
5809.03 1165
5809.75 1186
5810.47 1231
5811.19 1226
5811.91 1222
5812.63 1065
5813.35 1065
5814.07 1092
5814.79 1142
5815.50 1183
5816.22 1134
5816.94 1213
5817.66 1139
5818.38 1138
5819.10 1250
5819.82 1288
5820.54 1249
5821.26 1160
5821.98 1136
5822.70 1203
5823.42 1156
5824.14 1105
5824.86 1136
5825.58 1141
5826.30 1198
5827.02 1238
5827.74 1197
5828.46 1210
5829.18 1166
5829.90 1152
5830.62 1062
5831.35 1039
5832.07 1110
5832.79 1243
5833.51 1116
5834.23 1126
5834.95 1063
5835.67 1049
5836.39 1084
5837.11 1155
5837.83 1101
5838.55 1059
5839.27 1038
5839.99 1041
5840.72 987
5841.44 999
5842.16 1048
5842.88 1190
5843.60 1141
5844.32 1113
5845.04 1096
5845.76 1093
5846.49 1123
5847.21 1120
5847.93 1075
5848.65 1069
5849.37 1082
5850.09 1107
5850.82 1041
5851.54 1031
5852.26 1055
5852.98 1045
5853.70 1061
5854.42 1187
5855.15 1132
5855.87 1112
5856.59 1100
5857.31 1138
5858.03 1106
5858.76 1145
5859.48 1112
5860.20 1042
5860.92 1043
5861.65 1021
5862.37 1111
5863.09 1060
5863.81 1095
5864.54 1072
5865.26 1054
5865.98 1211
5866.70 1093
5867.43 1114
5868.15 1045
5868.87 1109
5869.60 1116
5870.32 1178
5871.04 1136
5871.76 1196
5872.49 1080
5873.21 1067
5873.93 1099
5874.66 1154
5875.38 1084
5876.10 1050
5876.83 1232
5877.55 1142
5878.27 1183
5879.00 1243
5879.72 1266
5880.44 1318
5881.17 1403
5881.89 1371
5882.61 1399
5883.34 1296
5884.06 1246
5884.79 1291
5885.51 1214
5886.23 1278
5886.96 1216
5887.68 1187
5888.41 1242
5889.13 1181
5889.85 1151
5890.58 1097
5891.30 1124
5892.03 1189
5892.75 1132
5893.47 1071
5894.20 1060
5894.92 1070
5895.65 1064
5896.37 1123
5897.10 1081
5897.82 1083
5898.55 1064
5899.27 1080
5900.00 1117
5900.72 1122
5901.44 1072
5902.17 1066
5902.89 1161
5903.62 1084
5904.34 1107
5905.07 1068
5905.79 1103
5906.52 1109
5907.25 1066
5907.97 1143
5908.70 1159
5909.42 1110
5910.15 1131
5910.87 1101
5911.60 1027
5912.32 1071
5913.05 1099
5913.77 1118
5914.50 1157
5915.22 1114
5915.95 1132
5916.68 1160
5917.40 1176
5918.13 1174
5918.85 1081
5919.58 1140
5920.31 1168
5921.03 1174
5921.76 1140
5922.48 1129
5923.21 1156
5923.94 1130
5924.66 1184
5925.39 1206
5926.12 1237
5926.84 1168
5927.57 1177
5928.29 1254
5929.02 1242
5929.75 1184
5930.47 1235
5931.20 1323
5931.93 1236
5932.65 1245
5933.38 1323
5934.11 1343
5934.83 1321
5935.56 1287
5936.29 1284
5937.02 1354
5937.74 1348
5938.47 1400
5939.20 1386
5939.92 1418
5940.65 1443
5941.38 1456
5942.11 1411
5942.83 1446
5943.56 1568
5944.29 1613
5945.02 1504
5945.74 1475
5946.47 1599
5947.20 1523
5947.93 1671
5948.65 1598
5949.38 1837
5950.11 1882
5950.84 1779
5951.57 1784
5952.29 1908
5953.02 1951
5953.75 2168
5954.48 2149
5955.21 2112
5955.93 2101
5956.66 2023
5957.39 2017
5958.12 2012
5958.85 2082
5959.58 2002
5960.30 2040
5961.03 2108
5961.76 2174
5962.49 2066
5963.22 1990
5963.95 2001
5964.68 2266
5965.40 2357
5966.13 2444
5966.86 2938
5967.59 3027
5968.32 3146
5969.05 3046
5969.78 3030
5970.51 3029
5971.24 2811
5971.96 2742
5972.69 2734
5973.42 2543
5974.15 2464
5974.88 2295
5975.61 2361
5976.34 2378
5977.07 2315
5977.80 2270
5978.53 2420
5979.26 2342
5979.99 2257
5980.72 2318
5981.45 2428
5982.18 2572
5982.91 2500
5983.64 2613
5984.37 2514
5985.10 2459
5985.83 2637
5986.56 2694
5987.29 2515
5988.02 2477
5988.75 2475
5989.48 2523
5990.21 2541
5990.94 2566
5991.67 2576
5992.40 2587
5993.13 2486
5993.86 2500
5994.59 2552
5995.32 2630
5996.05 2693
5996.78 2698
5997.51 2584
5998.24 2546
5998.97 2744
5999.71 2726
6000.44 2618
6001.17 2569
6001.90 2605
6002.63 2594
6003.36 2651
6004.09 2559
6004.82 2466
6005.55 2464
6006.28 2511
6007.02 2729
6007.75 2874
6008.48 3179
6009.21 3411
6009.94 3743
6010.67 4284
6011.40 4682
6012.14 5138
6012.87 5545
6013.60 6021
6014.33 6199
6015.06 6055
6015.80 6004
6016.53 5764
6017.26 5502
6017.99 5022
6018.72 4560
6019.45 4126
6020.19 3602
6020.92 3294
6021.65 3033
6022.38 2789
6023.12 2544
6023.85 2538
6024.58 2424
6025.31 2437
6026.05 2393
6026.78 2313
6027.51 2198
6028.24 2156
6028.98 2230
6029.71 2339
6030.44 2172
6031.17 2166
6031.91 2098
6032.64 2148
6033.37 2100
6034.11 2046
6034.84 1984
6035.57 1970
6036.30 2105
6037.04 2121
6037.77 1994
6038.50 2094
6039.24 2051
6039.97 2252
6040.70 2206
6041.44 2267
6042.17 2267
6042.90 2236
6043.64 2278
6044.37 2153
6045.10 2228
6045.84 2362
6046.57 2505
6047.31 2561
6048.04 2416
6048.77 2488
6049.51 2534
6050.24 2518
6050.98 2710
6051.71 2690
6052.44 2724
6053.18 2837
6053.91 3063
6054.65 3011
6055.38 2898
6056.11 2911
6056.85 2955
6057.58 2898
6058.32 2435
6059.05 2392
6059.79 2260
6060.52 2329
6061.26 2482
6061.99 2327
6062.72 2337
6063.46 2225
6064.19 2272
6064.93 2324
6065.66 2224
6066.40 2233
6067.13 2268
6067.87 2202
6068.60 2359
6069.34 2230
6070.07 2075
6070.81 2108
6071.54 2174
6072.28 2086
6073.01 2159
6073.75 2084
6074.49 2046
6075.22 2003
6075.96 1896
6076.69 1949
6077.43 1906
6078.16 1849
6078.90 1888
6079.63 1932
6080.37 1921
6081.11 1902
6081.84 1895
6082.58 1838
6083.31 1882
6084.05 1844
6084.79 1804
6085.52 1847
6086.26 1900
6086.99 1929
6087.73 1966
6088.47 1883
6089.20 1933
6089.94 1930
6090.68 1894
6091.41 1879
6092.15 2030
6092.89 2008
6093.62 2024
6094.36 1926
6095.09 1888
6095.83 1903
6096.57 1809
6097.31 1754
6098.04 1753
6098.78 1776
6099.52 1726
6100.25 1733
6100.99 1788
6101.73 1748
6102.46 1681
6103.20 1636
6103.94 1625
6104.68 1619
6105.41 1644
6106.15 1575
6106.89 1652
6107.62 1693
6108.36 1669
6109.10 1753
6109.84 1782
6110.57 1671
6111.31 1641
6112.05 1757
6112.79 1763
6113.53 1754
6114.26 1757
6115.00 1756
6115.74 1701
6116.48 1703
6117.21 1634
6117.95 1712
6118.69 1698
6119.43 1718
6120.17 1779
6120.91 1740
6121.64 1848
6122.38 1827
6123.12 1731
6123.86 1711
6124.60 1720
6125.34 1839
6126.07 1945
6126.81 1901
6127.55 1910
6128.29 1853
6129.03 1825
6129.77 1895
6130.51 1922
6131.25 1858
6131.98 1839
6132.72 2004
6133.46 1944
6134.20 1972
6134.94 1963
6135.68 1919
6136.42 1851
6137.16 1781
6137.90 1749
6138.64 1861
6139.38 1980
6140.11 1938
6140.85 1912
6141.59 1859
6142.33 1870
6143.07 1774
6143.81 1810
6144.55 1831
6145.29 1856
6146.03 1887
6146.77 1866
6147.51 1920
6148.25 1916
6148.99 1871
6149.73 1837
6150.47 1892
6151.21 1944
6151.95 1948
6152.69 1756
6153.43 1965
6154.17 1957
6154.91 1873
6155.65 1925
6156.39 2021
6157.13 2044
6157.87 2029
6158.61 2006
6159.35 1968
6160.09 2018
6160.83 2032
6161.58 2056
6162.32 2091
6163.06 2167
6163.80 2356
6164.54 2317
6165.28 2346
6166.02 2534
6166.76 2584
6167.50 2696
6168.24 2715
6168.98 2797
6169.73 2827
6170.47 2847
6171.21 2752
6171.95 2810
6172.69 2702
6173.43 2622
6174.17 2598
6174.92 2536
6175.66 2590
6176.40 2522
6177.14 2421
6177.88 2498
6178.62 2500
6179.36 2379
6180.11 2507
6180.85 2550
6181.59 2472
6182.33 2524
6183.07 2612
6183.82 2639
6184.56 2729
6185.30 2705
6186.04 2889
6186.78 2732
6187.53 2647
6188.27 2774
6189.01 2902
6189.75 3022
6190.50 3016
6191.24 3011
6191.98 3019
6192.72 3086
6193.47 3177
6194.21 3223
6194.95 3171
6195.69 3369
6196.44 3410
6197.18 3243
6197.92 3514
6198.67 3278
6199.41 3269
6200.15 3516
6200.89 3239
6201.64 3354
6202.38 3419
6203.12 3560
6203.87 3730
6204.61 4039
6205.35 4451
6206.10 5168
6206.84 6261
6207.58 7806
6208.33 9244
6209.07 11067
6209.81 12858
6210.56 14130
6211.30 15055
6212.05 15317
6212.79 14794
6213.53 13429
6214.28 12051
6215.02 10129
6215.76 8477
6216.51 7095
6217.25 6092
6218.00 5302
6218.74 4471
6219.48 3983
6220.23 3697
6220.97 3445
6221.72 3418
6222.46 3512
6223.21 3562
6223.95 3571
6224.69 3818
6225.44 3858
6226.18 3954
6226.93 4078
6227.67 4211
6228.42 3935
6229.16 3729
6229.91 3489
6230.65 3253
6231.40 3010
6232.14 2669
6232.89 2593
6233.63 2620
6234.38 2456
6235.12 2430
6235.87 2390
6236.61 2474
6237.36 2548
6238.10 2521
6238.85 2556
6239.59 2593
6240.34 2766
6241.08 2854
6241.83 2889
6242.58 2856
6243.32 2751
6244.07 2648
6244.81 2892
6245.56 2992
6246.30 3278
6247.05 3571
6247.80 3628
6248.54 4121
6249.29 4317
6250.03 4506
6250.78 4798
6251.52 4595
6252.27 4380
6253.02 3907
6253.76 3640
6254.51 3302
6255.26 3054
6256.00 2940
6256.75 2788
6257.49 2883
6258.24 2679
6258.99 2687
6259.73 2815
6260.48 2695
6261.23 2704
6261.97 2645
6262.72 2705
6263.47 2751
6264.21 2797
6264.96 2790
6265.71 2689
6266.46 2712
6267.20 2713
6267.95 2577
6268.70 2505
6269.44 2466
6270.19 2417
6270.94 2475
6271.69 2508
6272.43 2597
6273.18 2508
6273.93 2514
6274.67 2619
6275.42 2630
6276.17 2426
6276.92 2452
6277.67 2549
6278.41 2491
6279.16 2527
6279.91 2591
6280.66 2599
6281.40 2558
6282.15 2483
6282.90 2609
6283.65 2435
6284.40 2426
6285.14 2342
6285.89 2324
6286.64 2392
6287.39 2349
6288.14 2350
6288.88 2526
6289.63 2455
6290.38 2528
6291.13 2689
6291.88 2423
6292.63 2226
6293.38 2239
6294.12 2231
6294.87 2151
6295.62 2096
6296.37 2094
6297.12 2017
6297.87 2061
6298.62 2129
6299.37 1975
6300.11 1894
6300.86 2094
6301.61 2084
6302.36 2120
6303.11 2085
6303.86 2001
6304.61 1969
6305.36 1895
6306.11 1985
6306.86 1916
6307.61 2047
6308.36 2179
6309.11 2000
6309.86 1981
6310.60 2092
6311.35 2073
6312.10 2117
6312.85 2044
6313.60 2072
6314.35 2173
6315.10 2091
6315.85 2072
6316.60 2053
6317.35 2057
6318.10 2030
6318.85 1940
6319.60 1909
6320.35 1963
6321.10 1898
6321.85 1886
6322.60 1793
6323.35 1871
6324.10 1845
6324.86 1912
6325.61 1734
6326.36 1796
6327.11 1822
6327.86 1821
6328.61 1769
6329.36 1762
6330.11 1700
6330.86 1664
6331.61 1666
6332.36 1673
6333.11 1728
6333.86 1723
6334.62 1741
6335.37 1632
6336.12 1580
6336.87 1588
6337.62 1637
6338.37 1626
6339.12 1649
6339.87 1763
6340.62 1695
6341.38 1600
6342.13 1631
6342.88 1686
6343.63 1565
6344.38 1617
6345.13 1651
6345.89 1664
6346.64 1603
6347.39 1620
6348.14 1592
6348.89 1766
6349.64 1702
6350.40 1725
6351.15 1795
6351.90 1760
6352.65 1815
6353.40 1952
6354.16 1944
6354.91 1947
6355.66 1953
6356.41 1996
6357.17 1925
6357.92 1903
6358.67 1821
6359.42 1752
6360.18 1689
6360.93 1628
6361.68 1654
6362.43 1678
6363.19 1621
6363.94 1598
6364.69 1612
6365.45 1795
6366.20 1808
6366.95 1786
6367.70 1829
6368.46 1786
6369.21 1705
6369.96 1617
6370.72 1666
6371.47 1735
6372.22 1753
6372.98 1790
6373.73 1748
6374.48 1617
6375.24 1622
6375.99 1629
6376.74 1522
6377.50 1490
6378.25 1546
6379.00 1564
6379.76 1577
6380.51 1679
6381.27 1680
6382.02 1661
6382.77 1704
6383.53 1611
6384.28 1622
6385.03 1574
6385.79 1648
6386.54 1580
6387.30 1611
6388.05 1530
6388.81 1567
6389.56 1516
6390.31 1418
6391.07 1399
6391.82 1430
6392.58 1472
6393.33 1494
6394.09 1472
6394.84 1566
6395.60 1484
6396.35 1548
6397.10 1535
6397.86 1475
6398.61 1424
6399.37 1417
6400.12 1527
6400.88 1551
6401.63 1445
6402.39 1462
6403.14 1564
6403.90 1504
6404.65 1462
6405.41 1440
6406.16 1498
6406.92 1563
6407.68 1466
6408.43 1464
6409.19 1580
6409.94 1687
6410.70 1633
6411.45 1676
6412.21 1681
6412.96 1718
6413.72 1641
6414.48 1630
6415.23 1563
6415.99 1640
6416.74 1592
6417.50 1440
6418.26 1386
6419.01 1406
6419.77 1510
6420.52 1578
6421.28 1553
6422.04 1495
6422.79 1523
6423.55 1551
6424.30 1503
6425.06 1487
6425.82 1502
6426.57 1550
6427.33 1552
6428.09 1501
6428.84 1458
6429.60 1557
6430.36 1530
6431.11 1450
6431.87 1490
6432.63 1457
6433.38 1422
6434.14 1481
6434.90 1509
6435.65 1349
6436.41 1339
6437.17 1400
6437.93 1482
6438.68 1495
6439.44 1378
6440.20 1390
6440.95 1348
6441.71 1380
6442.47 1421
6443.23 1430
6443.98 1468
6444.74 1520
6445.50 1502
6446.26 1359
6447.01 1487
6447.77 1547
6448.53 1453
6449.29 1447
6450.05 1454
6450.80 1416
6451.56 1408
6452.32 1492
6453.08 1506
6453.84 1517
6454.59 1439
6455.35 1509
6456.11 1475
6456.87 1475
6457.63 1581
6458.39 1557
6459.14 1605
6459.90 1691
6460.66 1592
6461.42 1581
6462.18 1596
6462.94 1614
6463.69 1526
6464.45 1500
6465.21 1490
6465.97 1500
6466.73 1591
6467.49 1680
6468.25 1662
6469.01 1629
6469.77 1682
6470.52 1658
6471.28 1686
6472.04 1717
6472.80 1684
6473.56 1625
6474.32 1689
6475.08 1634
6475.84 1685
6476.60 1609
6477.36 1638
6478.12 1743
6478.88 1758
6479.64 1704
6480.40 1612
6481.16 1696
6481.92 1879
6482.68 1808
6483.44 1716
6484.20 1860
6484.96 1901
6485.72 1966
6486.48 1927
6487.24 1982
6488.00 2007
6488.76 1939
6489.52 2062
6490.28 2115
6491.04 2176
6491.80 2118
6492.56 2009
6493.32 2042
6494.08 2235
6494.84 2211
6495.60 2389
6496.36 2429
6497.12 2368
6497.88 2343
6498.64 2390
6499.40 2460
6500.16 2434
6500.92 2523
6501.68 2350
6502.45 2265
6503.21 2378
6503.97 2396
6504.73 2417
6505.49 2467
6506.25 2619
6507.01 2582
6507.77 2502
6508.53 2724
6509.30 2890
6510.06 2915
6510.82 2710
6511.58 2746
6512.34 2785
6513.10 2843
6513.86 2872
6514.63 2804
6515.39 2899
6516.15 2911
6516.91 2908
6517.67 2849
6518.43 2752
6519.20 3042
6519.96 3125
6520.72 2992
6521.48 3187
6522.24 3362
6523.01 3417
6523.77 3519
6524.53 3742
6525.29 3998
6526.06 4440
6526.82 4560
6527.58 4975
6528.34 5205
6529.11 5222
6529.87 5625
6530.63 5773
6531.39 5725
6532.16 5670
6532.92 5538
6533.68 5819
6534.44 6210
6535.21 6941
6535.97 7921
6536.73 8997
6537.50 10322
6538.26 11113
6539.02 11384
6539.78 10956
6540.55 10162
6541.31 9045
6542.07 7777
6542.84 6720
6543.60 5642
6544.36 4890
6545.13 4154
6545.89 3607
6546.65 3179
6547.42 3064
6548.18 2947
6548.95 2802
6549.71 2835
6550.47 2607
6551.24 2509
6552.00 2601
6552.76 2486
6553.53 2510
6554.29 2493
6555.06 2550
6555.82 2445
6556.58 2470
6557.35 2453
6558.11 2404
6558.88 2493
6559.64 2422
6560.41 2319
6561.17 2391
6561.93 2516
6562.70 2615
6563.46 2647
6564.23 2877
6564.99 2896
6565.76 2962
6566.52 2852
6567.29 2954
6568.05 2973
6568.82 2901
6569.58 2847
6570.35 2762
6571.11 2724
6571.88 2806
6572.64 2963
6573.41 3065
6574.17 3045
6574.94 3155
6575.70 3410
6576.47 3399
6577.23 3515
6578.00 3531
6578.76 3634
6579.53 3633
6580.29 3431
6581.06 3404
6581.82 3464
6582.59 3387
6583.36 3333
6584.12 3209
6584.89 3172
6585.65 3034
6586.42 3078
6587.18 2951
6587.95 2978
6588.72 2975
6589.48 3067
6590.25 3170
6591.01 3228
6591.78 3283
6592.55 3530
6593.31 3848
6594.08 4109
6594.85 4173
6595.61 4347
6596.38 4656
6597.15 4709
6597.91 4596
6598.68 4381
6599.45 4066
6600.21 3853
6600.98 3512
6601.75 3282
6602.51 3088
6603.28 3016
6604.05 2953
6604.81 2743
6605.58 2654
6606.35 2688
6607.11 2658
6607.88 2712
6608.65 2610
6609.41 2653
6610.18 2633
6610.95 2629
6611.72 2599
6612.48 2390
6613.25 2486
6614.02 2536
6614.79 2559
6615.55 2334
6616.32 2374
6617.09 2326
6617.86 2378
6618.62 2310
6619.39 2327
6620.16 2336
6620.93 2350
6621.70 2336
6622.46 2494
6623.23 2418
6624.00 2451
6624.77 2435
6625.54 2433
6626.30 2373
6627.07 2272
6627.84 2199
6628.61 2201
6629.38 2298
6630.15 2270
6630.91 2245
6631.68 2262
6632.45 2427
6633.22 2651
6633.99 2746
6634.76 2912
6635.53 2966
6636.29 3019
6637.06 2963
6637.83 3064
6638.60 2917
6639.37 2669
6640.14 2720
6640.91 2619
6641.68 2329
6642.45 2333
6643.21 2246
6643.98 2178
6644.75 2116
6645.52 2174
6646.29 2081
6647.06 2128
6647.83 2223
6648.60 2171
6649.37 2150
6650.14 2138
6650.91 2118
6651.68 2201
6652.45 2221
6653.22 2174
6653.99 2209
6654.76 2212
6655.53 2316
6656.30 2193
6657.07 2275
6657.84 2138
6658.61 2105
6659.38 2132
6660.15 2066
6660.92 2043
6661.69 1986
6662.46 1967
6663.23 1912
6664.00 2052
6664.77 2087
6665.54 2078
6666.31 2062
6667.08 2100
6667.85 2022
6668.62 1995
6669.39 1977
6670.16 2073
6670.93 2001
6671.70 2005
6672.47 2053
6673.25 1969
6674.02 1970
6674.79 2009
6675.56 2051
6676.33 2113
6677.10 2119
6677.87 1926
6678.64 1981
6679.41 2080
6680.19 2177
6680.96 2136
6681.73 2177
6682.50 2235
6683.27 2319
6684.04 2509
6684.81 2510
6685.59 2452
6686.36 2636
6687.13 2524
6687.90 2708
6688.67 2384
6689.44 2478
6690.22 2354
6690.99 2204
6691.76 2178
6692.53 2077
6693.30 2064
6694.08 1919
6694.85 1873
6695.62 1961
6696.39 1958
6697.16 1945
6697.94 1877
6698.71 1798
6699.48 1893
6700.25 2001
6701.03 1991
6701.80 1897
6702.57 1978
6703.34 2010
6704.12 2012
6704.89 1898
6705.66 1848
6706.44 1806
6707.21 1789
6707.98 1924
6708.75 1988
6709.53 1854
6710.30 1847
6711.07 1864
6711.85 1909
6712.62 1853
6713.39 1899
6714.17 1830
6714.94 1921
6715.71 1948
6716.49 1806
6717.26 1749
6718.03 1627
6718.81 1723
6719.58 1784
6720.35 1815
6721.13 1740
6721.90 1764
6722.67 1860
6723.45 1793
6724.22 1802
6725.00 1697
6725.77 1727
6726.54 1830
6727.32 1770
6728.09 1722
6728.87 1746
6729.64 1866
6730.41 1766
6731.19 1837
6731.96 1738
6732.74 1805
6733.51 1850
6734.29 1874
6735.06 1787
6735.83 1766
6736.61 1805
6737.38 1857
6738.16 1937
6738.93 1857
6739.71 1953
6740.48 1982
6741.26 1924
6742.03 1980
6742.81 1896
6743.58 1851
6744.36 1837
6745.13 1901
6745.91 1920
6746.68 1941
6747.46 1919
6748.23 2024
6749.01 2116
6749.78 2085
6750.56 2142
6751.33 2397
6752.11 2495
6752.89 2589
6753.66 2618
6754.44 2607
6755.21 2536
6755.99 2503
6756.76 2279
6757.54 2106
6758.31 1997
6759.09 1941
6759.87 2007
6760.64 1954
6761.42 1927
6762.19 1944
6762.97 1904
6763.75 1911
6764.52 1896
6765.30 1972
6766.07 1962
6766.85 1942
6767.63 1865
6768.40 1964
6769.18 1919
6769.96 1900
6770.73 1842
6771.51 1871
6772.29 1917
6773.06 1917
6773.84 1854
6774.62 1856
6775.39 1848
6776.17 1841
6776.95 1822
6777.72 1729
6778.50 1808
6779.28 1791
6780.05 1848
6780.83 1888
6781.61 1897
6782.39 1865
6783.16 1805
6783.94 1798
6784.72 1669
6785.50 1730
6786.27 1734
6787.05 1700
6787.83 1709
6788.61 1691
6789.38 1710
6790.16 1674
6790.94 1581
6791.72 1678
6792.49 1644
6793.27 1703
6794.05 1593
6794.83 1639
6795.60 1562
6796.38 1589
6797.16 1654
6797.94 1615
6798.72 1619
6799.50 1583
6800.27 1574
6801.05 1700
6801.83 1703
6802.61 1700
6803.39 1749
6804.17 1799
6804.94 1817
6805.72 1886
6806.50 1776
6807.28 1748
6808.06 1761
6808.84 1744
6809.62 1588
6810.39 1595
6811.17 1703
6811.95 1650
6812.73 1608
6813.51 1556
6814.29 1655
6815.07 1761
6815.85 1839
6816.63 1787
6817.41 1770
6818.18 1701
6818.96 1623
6819.74 1692
6820.52 1712
6821.30 1695
6822.08 1646
6822.86 1647
6823.64 1534
6824.42 1656
6825.20 1635
6825.98 1638
6826.76 1707
6827.54 1675
6828.32 1636
6829.10 1499
6829.88 1587
6830.66 1577
6831.44 1558
6832.22 1596
6833.00 1603
6833.78 1523
6834.56 1581
6835.34 1517
6836.12 1539
6836.90 1445
6837.68 1433
6838.46 1506
6839.24 1553
6840.02 1538
6840.80 1561
6841.58 1515
6842.36 1515
6843.14 1509
6843.92 1659
6844.70 1589
6845.49 1538
6846.27 1668
6847.05 1722
6847.83 1692
6848.61 1731
6849.39 1879
6850.17 2235
6850.95 2362
6851.73 2519
6852.51 2610
6853.30 2610
6854.08 2653
6854.86 2605
6855.64 2488
6856.42 2229
6857.20 2174
6857.98 2027
6858.77 1833
6859.55 1802
6860.33 1751
6861.11 1798
6861.89 1695
6862.67 1608
6863.46 1596
6864.24 1575
6865.02 1708
6865.80 1721
6866.58 1776
6867.37 1771
6868.15 1830
6868.93 1767
6869.71 1731
6870.49 1722
6871.28 1817
6872.06 1819
6872.84 1917
6873.62 1701
6874.41 1718
6875.19 1745
6875.97 1887
6876.75 1788
6877.54 1812
6878.32 1831
6879.10 1852
6879.88 1888
6880.67 1906
6881.45 2005
6882.23 1983
6883.02 2035
6883.80 2009
6884.58 2201
6885.36 2269
6886.15 2298
6886.93 2647
6887.71 3014
6888.50 3021
6889.28 3363
6890.06 3426
6890.85 3418
6891.63 3194
6892.41 3003
6893.20 2769
6893.98 2545
6894.76 2412
6895.55 2118
6896.33 2073
6897.12 2118
6897.90 2029
6898.68 2043
6899.47 1988
6900.25 2065
6901.04 2079
6901.82 2224
6902.60 2132
6903.39 2150
6904.17 2149
6904.96 2071
6905.74 2041
6906.52 2110
6907.31 2066
6908.09 2154
6908.88 2163
6909.66 2183
6910.45 2172
6911.23 1979
6912.02 1831
6912.80 1923
6913.58 1798
6914.37 1887
6915.15 1937
6915.94 1737
6916.72 1679
6917.51 1836
6918.29 1965
6919.08 1911
6919.86 1956
6920.65 1974
6921.43 1907
6922.22 1915
6923.00 1985
6923.79 2011
6924.57 1868
6925.36 1901
6926.15 1921
6926.93 1897
6927.72 2010
6928.50 2137
6929.29 2072
6930.07 1991
6930.86 2038
6931.64 2046
6932.43 2214
6933.22 2202
6934.00 2195
6934.79 2035
6935.57 2166
6936.36 2343
6937.15 2297
6937.93 2369
6938.72 2321
6939.50 2171
6940.29 2063
6941.08 2106
6941.86 2119
6942.65 2208
6943.44 2298
6944.22 2314
6945.01 2426
6945.79 2370
6946.58 2515
6947.37 2572
6948.15 2610
6948.94 2574
6949.73 2736
6950.51 2854
6951.30 2710
6952.09 2613
6952.88 2707
6953.66 2619
6954.45 2588
6955.24 2610
6956.02 2676
6956.81 2658
6957.60 2683
6958.38 2776
6959.17 2696
6959.96 2753
6960.75 2507
6961.53 2798
6962.32 2722
6963.11 2677
6963.90 2710
6964.68 2833
6965.47 2673
6966.26 2747
6967.05 2837
6967.83 2839
6968.62 2777
6969.41 2889
6970.20 3050
6970.99 2932
6971.77 3030
6972.56 3153
6973.35 3221
6974.14 3196
6974.93 3200
6975.71 3119
6976.50 3180
6977.29 3255
6978.08 3236
6978.87 3278
6979.66 3407
6980.44 3429
6981.23 3778
6982.02 3935
6982.81 4378
6983.60 5016
6984.39 5606
6985.18 6677
6985.97 7411
6986.75 8325
6987.54 8984
6988.33 9298
6989.12 9059
6989.91 8491
6990.70 7816
6991.49 6870
6992.28 6120
6993.07 5468
6993.86 4732
6994.64 4427
6995.43 4300
6996.22 4307
6997.01 4440
6997.80 5030
6998.59 5810
6999.38 6506
7000.17 7489
7000.96 8433
7001.75 9057
7002.54 9385
7003.33 9215
7004.12 8616
7004.91 7774
7005.70 6819
7006.49 6057
7007.28 5160
7008.07 4515
7008.86 4080
7009.65 3568
7010.44 3498
7011.23 3304
7012.02 3217
7012.81 3400
7013.60 3524
7014.39 3524
7015.18 3626
7015.97 3600
7016.76 3449
7017.55 3412
7018.34 3250
7019.13 3193
7019.93 3079
7020.72 2982
7021.51 2866
7022.30 2808
7023.09 2902
7023.88 2797
7024.67 2824
7025.46 2827
7026.25 2903
7027.04 3027
7027.83 3079
7028.63 2802
7029.42 2863
7030.21 2880
7031.00 2913
7031.79 2873
7032.58 2676
7033.37 2684
7034.17 2545
7034.96 2504
7035.75 2561
7036.54 2576
7037.33 2625
7038.12 2616
7038.92 2737
7039.71 2935
7040.50 3050
7041.29 2971
7042.08 2852
7042.87 2831
7043.67 2859
7044.46 2709
7045.25 2781
7046.04 2805
7046.84 2750
7047.63 2669
7048.42 2702
7049.21 2961
7050.00 3086
7050.80 3279
7051.59 3415
7052.38 3460
7053.17 3400
7053.97 3214
7054.76 2911
7055.55 2884
7056.35 2794
7057.14 2664
7057.93 2470
7058.72 2308
7059.52 2310
7060.31 2355
7061.10 2551
7061.90 2586
7062.69 2518
7063.48 2432
7064.28 2475
7065.07 2556
7065.86 2482
7066.66 2383
7067.45 2429
7068.24 2431
7069.04 2359
7069.83 2435
7070.62 2286
7071.42 2282
7072.21 2354
7073.00 2302
7073.80 2286
7074.59 2209
7075.39 2209
7076.18 2072
7076.97 2135
7077.77 2217
7078.56 2167
7079.35 2263
7080.15 2199
7080.94 2172
7081.74 2233
7082.53 2092
7083.33 1889
7084.12 2004
7084.91 2028
7085.71 2012
7086.50 1950
7087.30 2040
7088.09 2036
7088.89 2098
7089.68 2072
7090.48 1997
7091.27 1860
7092.07 1895
7092.86 1821
7093.66 1835
7094.45 1942
7095.25 1833
7096.04 1741
7096.84 1736
7097.63 1753
7098.43 1864
7099.22 1795
7100.02 1727
7100.81 1640
7101.61 1650
7102.40 1742
7103.20 1817
7103.99 1684
7104.79 1594
7105.58 1587
7106.38 1645
7107.17 1577
7107.97 1561
7108.77 1606
7109.56 1577
7110.36 1578
7111.15 1528
7111.95 1545
7112.75 1517
7113.54 1590
7114.34 1606
7115.13 1536
7115.93 1555
7116.73 1554
7117.52 1716
7118.32 1612
7119.11 1494
7119.91 1468
7120.71 1471
7121.50 1515
7122.30 1525
7123.10 1478
7123.89 1522
7124.69 1445
7125.49 1479
7126.28 1460
7127.08 1483
7127.88 1442
7128.67 1437
7129.47 1533
7130.27 1466
7131.06 1416
7131.86 1427
7132.66 1493
7133.45 1511
7134.25 1504
7135.05 1444
7135.85 1561
7136.64 1616
7137.44 1557
7138.24 1480
7139.04 1371
7139.83 1487
7140.63 1414
7141.43 1357
7142.23 1353
7143.02 1372
7143.82 1371
7144.62 1432
7145.42 1463
7146.21 1455
7147.01 1471
7147.81 1427
7148.61 1394
7149.41 1490
7150.20 1376
7151.00 1402
7151.80 1433
7152.60 1359
7153.40 1328
7154.19 1327
7154.99 1274
7155.79 1285
7156.59 1363
7157.39 1369
7158.19 1410
7158.99 1402
7159.78 1367
7160.58 1298
7161.38 1288
7162.18 1294
7162.98 1315
7163.78 1296
7164.58 1393
7165.37 1260
7166.17 1317
7166.97 1255
7167.77 1188
7168.57 1329
7169.37 1254
7170.17 1319
7170.97 1252
7171.77 1331
7172.57 1250
7173.37 1247
7174.17 1303
7174.96 1278
7175.76 1287
7176.56 1293
7177.36 1293
7178.16 1290
7178.96 1279
7179.76 1202
7180.56 1227
7181.36 1213
7182.16 1249
7182.96 1345
7183.76 1307
7184.56 1415
7185.36 1311
7186.16 1416
7186.96 1383
7187.76 1348
7188.56 1318
7189.36 1317
7190.16 1334
7190.96 1246
7191.76 1179
7192.56 1167
7193.36 1084
7194.16 1168
7194.96 1211
7195.76 1119
7196.57 1041
7197.37 1151
7198.17 1216
7198.97 1204
7199.77 1223
7200.57 1175
7201.37 1189
7202.17 1281
7202.97 1195
7203.77 1117
7204.57 1204
7205.38 1218
7206.18 1120
7206.98 1146
7207.78 1059
7208.58 1129
7209.38 1146
7210.18 1083
7210.98 1170
7211.79 1190
7212.59 1188
7213.39 1230
7214.19 1259
7214.99 1129
7215.79 1199
7216.60 1227
7217.40 1197
7218.20 1105
7219.00 1316
7219.80 1201
7220.60 1190
7221.41 1183
7222.21 1154
7223.01 1219
7223.81 1166
7224.62 1243
7225.42 1213
7226.22 1249
7227.02 1188
7227.82 1196
7228.63 1240
7229.43 1175
7230.23 1211
7231.03 1226
7231.84 1225
7232.64 1139
7233.44 1101
7234.24 1175
7235.05 1191
7235.85 1179
7236.65 1195
7237.46 1179
7238.26 1102
7239.06 1202
7239.86 1252
7240.67 1289
7241.47 1257
7242.27 1262
7243.08 1244
7243.88 1211
7244.68 1232
7245.49 1185
7246.29 1191
7247.09 1259
7247.90 1244
7248.70 1276
7249.50 1303
7250.31 1251
7251.11 1209
7251.92 1307
7252.72 1284
7253.52 1262
7254.33 1237
7255.13 1229
7255.93 1271
7256.74 1272
7257.54 1248
7258.35 1198
7259.15 1151
7259.95 1239
7260.76 1228
7261.56 1221
7262.37 1213
7263.17 1242
7263.98 1129
7264.78 1110
7265.59 1128
7266.39 1234
7267.19 1277
7268.00 1300
7268.80 1234
7269.61 1282
7270.41 1440
7271.22 1392
7272.02 1271
7272.83 1335
7273.63 1337
7274.44 1362
7275.24 1366
7276.05 1315
7276.85 1393
7277.66 1333
7278.46 1373
7279.27 1407
7280.07 1485
7280.88 1573
7281.68 1579
7282.49 1606
7283.29 1824
7284.10 2046
7284.91 2200
7285.71 2301
7286.52 2446
7287.32 2597
7288.13 2457
7288.93 2374
7289.74 2202
7290.55 2036
7291.35 1839
7292.16 1811
7292.96 1656
7293.77 1576
7294.58 1535
7295.38 1432
7296.19 1552
7296.99 1482
7297.80 1430
7298.61 1376
7299.41 1491
7300.22 1591
7301.03 1513
7301.83 1597
7302.64 1531
7303.44 1600
7304.25 1697
7305.06 1697
7305.86 1648
7306.67 1645
7307.48 1724
7308.28 1791
7309.09 1879
7309.90 2009
7310.71 2153
7311.51 2303
7312.32 2384
7313.13 2478
7313.93 2521
7314.74 2420
7315.55 2209
7316.36 2204
7317.16 2235
7317.97 2329
7318.78 2311
7319.59 2589
7320.39 2724
7321.20 2878
7322.01 2838
7322.82 2812
7323.62 2801
7324.43 2715
7325.24 2681
7326.05 2471
7326.85 2179
7327.66 2037
7328.47 1967
7329.28 1824
7330.09 1658
7330.89 1721
7331.70 1643
7332.51 1546
7333.32 1611
7334.13 1644
7334.93 1548
7335.74 1614
7336.55 1667
7337.36 1714
7338.17 1713
7338.98 1704
7339.79 1621
7340.59 1666
7341.40 1658
7342.21 1547
7343.02 1535
7343.83 1607
7344.64 1572
7345.45 1646
7346.26 1552
7347.06 1585
7347.87 1609
7348.68 1575
7349.49 1588
7350.30 1680
7351.11 1537
7351.92 1445
7352.73 1522
7353.54 1607
7354.35 1593
7355.16 1452
7355.97 1507
7356.78 1421
7357.59 1435
7358.39 1545
7359.20 1512
7360.01 1600
7360.82 1625
7361.63 1604
7362.44 1577
7363.25 1648
7364.06 1635
7364.87 1662
7365.68 1637
7366.49 1658
7367.30 1640
7368.11 1624
7368.92 1580
7369.73 1664
7370.54 1705
7371.35 1570
7372.16 1702
7372.97 1660
7373.79 1611
7374.60 1704
7375.41 1804
7376.22 1697
7377.03 1732
7377.84 1766
7378.65 1870
7379.46 1946
7380.27 2034
7381.08 2256
7381.89 2435
7382.70 2635
7383.51 2649
7384.33 2534
7385.14 2635
7385.95 2523
7386.76 2254
7387.57 2188
7388.38 2005
7389.19 1908
7390.00 1768
7390.81 1643
7391.63 1627
7392.44 1584
7393.25 1612
7394.06 1648
7394.87 1629
7395.68 1650
7396.50 1731
7397.31 1710
7398.12 1898
7398.93 2040
7399.74 1998
7400.55 2139
7401.37 2295
7402.18 2283
7402.99 2248
7403.80 2352
7404.62 2303
7405.43 2110
7406.24 2193
7407.05 2230
7407.86 2258
7408.68 2241
7409.49 2168
7410.30 2264
7411.11 2127
7411.93 2051
7412.74 1904
7413.55 1839
7414.36 1806
7415.18 1684
7415.99 1524
7416.80 1516
7417.62 1423
7418.43 1481
7419.24 1482
7420.05 1569
7420.87 1534
7421.68 1578
7422.49 1501
7423.31 1485
7424.12 1487
7424.93 1481
7425.75 1418
7426.56 1269
7427.37 1394
7428.19 1353
7429.00 1329
7429.81 1391
7430.63 1361
7431.44 1370
7432.25 1374
7433.07 1200
7433.88 1303
7434.70 1345
7435.51 1282
7436.32 1348
7437.14 1340
7437.95 1372
7438.76 1286
7439.58 1380
7440.39 1379
7441.21 1444
7442.02 1380
7442.84 1338
7443.65 1316
7444.46 1299
7445.28 1295
7446.09 1324
7446.91 1262
7447.72 1253
7448.54 1287
7449.35 1337
7450.17 1320
7450.98 1306
7451.80 1285
7452.61 1300
7453.42 1281
7454.24 1301
7455.05 1272
7455.87 1291
7456.68 1196
7457.50 1139
7458.31 1293
7459.13 1346
7459.94 1274
7460.76 1366
7461.58 1284
7462.39 1318
7463.21 1321
7464.02 1232
7464.84 1307
7465.65 1365
7466.47 1261
7467.28 1223
7468.10 1223
7468.91 1252
7469.73 1265
7470.55 1297
7471.36 1282
7472.18 1244
7472.99 1310
7473.81 1296
7474.63 1321
7475.44 1343
7476.26 1270
7477.07 1335
7477.89 1367
7478.71 1404
7479.52 1349
7480.34 1329
7481.15 1213
7481.97 1186
7482.79 1281
7483.60 1274
7484.42 1220
7485.24 1108
7486.05 1147
7486.87 1175
7487.69 1062
7488.50 1146
7489.32 1137
7490.14 1149
7490.95 1110
7491.77 1147
7492.59 1169
7493.41 1153
7494.22 1172
7495.04 1193
7495.86 1167
7496.67 1217
7497.49 1105
7498.31 1074
7499.13 1075
7499.94 1096
7500.76 1120
7501.58 1103
7502.40 1272
7503.21 1154
7504.03 1068
7504.85 1149
7505.67 1086
7506.48 1066
7507.30 1099
7508.12 1112
7508.94 1022
7509.75 1085
7510.57 1054
7511.39 1127
7512.21 1101
7513.03 1115
7513.84 1114
7514.66 1073
7515.48 988
7516.30 980
7517.12 1044
7517.94 1125
7518.75 1070
7519.57 1132
7520.39 1101
7521.21 977
7522.03 986
7522.85 1004
7523.67 1016
7524.48 1036
7525.30 1019
7526.12 1061
7526.94 1059
7527.76 1045
7528.58 1020
7529.40 1008
7530.22 1134
7531.04 1072
7531.85 1134
7532.67 1154
7533.49 1071
7534.31 1083
7535.13 1097
7535.95 1132
7536.77 1051
7537.59 1083
7538.41 1115
7539.23 1054
7540.05 1115
7540.87 1074
7541.69 1138
7542.51 1168
7543.33 1189
7544.15 1200
7544.97 1115
7545.79 1121
7546.61 1151
7547.43 1188
7548.25 1268
7549.07 1179
7549.89 1185
7550.71 1153
7551.53 1143
7552.35 1071
7553.17 1102
7553.99 1150
7554.81 1141
7555.63 1106
7556.45 1110
7557.27 1179
7558.09 1138
7558.91 1153
7559.73 1182
7560.55 1181
7561.37 1173
7562.19 1155
7563.01 1163
7563.83 1208
7564.66 1195
7565.48 1234
7566.30 1216
7567.12 1203
7567.94 1152
7568.76 1199
7569.58 1196
7570.40 1124
7571.22 1087
7572.04 1185
7572.87 1212
7573.69 1193
7574.51 1176
7575.33 1191
7576.15 1151
7576.97 1126
7577.80 1149
7578.62 1216
7579.44 1185
7580.26 1187
7581.08 1151
7581.90 1165
7582.73 1231
7583.55 1198
7584.37 1238
7585.19 1194
7586.01 1266
7586.84 1321
7587.66 1303
7588.48 1320
7589.30 1394
7590.12 1530
7590.95 1465
7591.77 1410
7592.59 1439
7593.41 1361
7594.24 1363
7595.06 1411
7595.88 1309
7596.70 1341
7597.53 1448
7598.35 1442
7599.17 1383
7600.00 1351
7600.82 1406
7601.64 1428
7602.46 1605
7603.29 1532
7604.11 1814
7604.93 1831
7605.76 1873
7606.58 1980
7607.40 2018
7608.23 2029
7609.05 1959
7609.87 1895
7610.70 1798
7611.52 1737
7612.34 1651
7613.17 1527
7613.99 1551
7614.81 1617
7615.64 1629
7616.46 1729
7617.28 1771
7618.11 1988
7618.93 2023
7619.76 2018
7620.58 2059
7621.40 1934
7622.23 1893
7623.05 1845
7623.88 1710
7624.70 1610
7625.52 1627
7626.35 1667
7627.17 1574
7628.00 1597
7628.82 1620
7629.65 1781
7630.47 1891
7631.30 2009
7632.12 2154
7632.94 2219
7633.77 2327
7634.59 2360
7635.42 2351
7636.24 2179
7637.07 2060
7637.89 1913
7638.72 1816
7639.54 1664
7640.37 1472
7641.19 1517
7642.02 1395
7642.84 1312
7643.67 1317
7644.49 1362
7645.32 1326
7646.14 1405
7646.97 1317
7647.79 1269
7648.62 1374
7649.45 1297
7650.27 1317
7651.10 1384
7651.92 1287
7652.75 1241
7653.57 1207
7654.40 1275
7655.23 1239
7656.05 1149
7656.88 1121
7657.70 1103
7658.53 1131
7659.35 1036
7660.18 1168
7661.01 1217
7661.83 1147
7662.66 1169
7663.49 1100
7664.31 1162
7665.14 1162
7665.96 1195
7666.79 1122
7667.62 1164
7668.44 1206
7669.27 1193
7670.10 1202
7670.92 1208
7671.75 1127
7672.58 1181
7673.40 1232
7674.23 1186
7675.06 1107
7675.88 1164
7676.71 1121
7677.54 1130
7678.37 1099
7679.19 1065
7680.02 1075
7680.85 1012
7681.67 1071
7682.50 1037
7683.33 1074
7684.16 1079
7684.98 1100
7685.81 1102
7686.64 1119
7687.47 1109
7688.29 1133
7689.12 1059
7689.95 1087
7690.78 1088
7691.60 1148
7692.43 1099
7693.26 1072
7694.09 1064
7694.92 1121
7695.74 1192
7696.57 1189
7697.40 1139
7698.23 1261
7699.06 1356
7699.88 1434
7700.71 1364
7701.54 1334
7702.37 1289
7703.20 1314
7704.03 1224
7704.85 1148
7705.68 1143
7706.51 1161
7707.34 1090
7708.17 1081
7709.00 1103
7709.83 1106
7710.66 1138
7711.48 1082
7712.31 1112
7713.14 1080
7713.97 1138
7714.80 1181
7715.63 1143
7716.46 1055
7717.29 1086
7718.12 1076
7718.95 1054
7719.77 1084
7720.60 1035
7721.43 945
7722.26 998
7723.09 1067
7723.92 1070
7724.75 989
7725.58 1072
7726.41 1002
7727.24 948
7728.07 958
7728.90 949
7729.73 979
7730.56 966
7731.39 1018
7732.22 953
7733.05 947
7733.88 888
7734.71 960
7735.54 879
7736.37 971
7737.20 956
7738.03 1053
7738.86 1011
7739.69 1026
7740.52 1055
7741.35 1017
7742.18 1043
7743.01 960
7743.84 944
7744.67 945
7745.50 1023
7746.34 1036
7747.17 1062
7748.00 1097
7748.83 1056
7749.66 1026
7750.49 1005
7751.32 920
7752.15 934
7752.98 998
7753.81 967
7754.65 989
7755.48 991
7756.31 892
7757.14 959
7757.97 1031
7758.80 891
7759.63 923
7760.46 935
7761.30 935
7762.13 930
7762.96 960
7763.79 908
7764.62 985
7765.45 955
7766.29 905
7767.12 878
7767.95 903
7768.78 991
7769.61 963
7770.45 947
7771.28 910
7772.11 942
7772.94 935
7773.77 947
7774.61 920
7775.44 918
7776.27 891
7777.10 915
7777.94 962
7778.77 957
7779.60 949
7780.43 961
7781.27 909
7782.10 964
7782.93 969
7783.76 939
7784.60 908
7785.43 934
7786.26 970
7787.09 1009
7787.93 1018
7788.76 1032
7789.59 1016
7790.43 968
7791.26 966
7792.09 997
7792.93 990
7793.76 965
7794.59 934
7795.43 1046
7796.26 994
7797.09 958
7797.93 896
7798.76 1009
7799.59 1032
7800.43 1023
7801.26 934
7802.09 1084
7802.93 1014
7803.76 947
7804.60 968
7805.43 1092
7806.26 1010
7807.10 959
7807.93 974
7808.77 1093
7809.60 1154
7810.43 1093
7811.27 1203
7812.10 1206
7812.94 1148
7813.77 1207
7814.61 1246
7815.44 1338
7816.27 1332
7817.11 1316
7817.94 1385
7818.78 1291
7819.61 1327
7820.45 1380
7821.28 1323
7822.12 1184
7822.95 1274
7823.79 1335
7824.62 1198
7825.46 1316
7826.29 1438
7827.13 1459
7827.96 1374
7828.80 1489
7829.63 1433
7830.47 1451
7831.30 1409
7832.14 1335
7832.97 1444
7833.81 1373
7834.64 1401
7835.48 1625
7836.32 1501
7837.15 1475
7837.99 1414
7838.82 1487
7839.66 1405
7840.49 1367
7841.33 1291
7842.17 1302
7843.00 1271
7843.84 1230
7844.67 1302
7845.51 1261
7846.35 1268
7847.18 1272
7848.02 1272
7848.85 1234
7849.69 1264
7850.53 1213
7851.36 1241
7852.20 1192
7853.04 1169
7853.87 1209
7854.71 1244
7855.54 1252
7856.38 1291
7857.22 1284
7858.05 1300
7858.89 1405
7859.73 1264
7860.57 1344
7861.40 1427
7862.24 1426
7863.08 1400
7863.91 1383
7864.75 1164
7865.59 1309
7866.42 1280
7867.26 1170
7868.10 1234
7868.94 1225
7869.77 1263
7870.61 1355
7871.45 1318
7872.29 1317
7873.12 1221
7873.96 1306
7874.80 1310
7875.64 1406
7876.47 1470
7877.31 1648
7878.15 1686
7878.99 1793
7879.82 1796
7880.66 1695
7881.50 1675
7882.34 1574
7883.18 1573
7884.01 1444
7884.85 1409
7885.69 1479
7886.53 1428
7887.37 1347
7888.21 1338
7889.04 1462
7889.88 1505
7890.72 1474
7891.56 1604
7892.40 1635
7893.24 1637
7894.07 1605
7894.91 1600
7895.75 1589
7896.59 1602
7897.43 1465
7898.27 1432
7899.11 1507
7899.95 1442
7900.79 1488
7901.62 1518
7902.46 1457
7903.30 1491
7904.14 1423
7904.98 1442
7905.82 1468
7906.66 1360
7907.50 1313
7908.34 1209
7909.18 1284
7910.02 1264
7910.86 1192
7911.70 1137
7912.54 1204
7913.38 1199
7914.22 1202
7915.05 1176
7915.89 1246
7916.73 1213
7917.57 1193
7918.41 1260
7919.25 1180
7920.09 1137
7920.93 1275
7921.77 1232
7922.61 1116
7923.45 1053
7924.29 1047
7925.14 1054
7925.98 1050
7926.82 1110
7927.66 1098
7928.50 1091
7929.34 1141
7930.18 1159
7931.02 1132
7931.86 1084
7932.70 1029
7933.54 1033
7934.38 1026
7935.22 1091
7936.06 1113
7936.90 1075
7937.74 1027
7938.59 1022
7939.43 1041
7940.27 1092
7941.11 1167
7941.95 1134
7942.79 1071
7943.63 1093
7944.47 1111
7945.31 1150
7946.16 1098
7947.00 1087
7947.84 1109
7948.68 1123
7949.52 1076
7950.36 1138
7951.21 1173
7952.05 1164
7952.89 1191
7953.73 1213
7954.57 1285
7955.41 1303
7956.26 1351
7957.10 1316
7957.94 1337
7958.78 1288
7959.62 1372
7960.47 1383
7961.31 1259
7962.15 1295
7962.99 1256
7963.84 1321
7964.68 1345
7965.52 1413
7966.36 1433
7967.21 1465
7968.05 1398
7968.89 1521
7969.73 1508
7970.58 1522
7971.42 1366
7972.26 1348
7973.10 1408
7973.95 1347
7974.79 1274
7975.63 1294
7976.48 1245
7977.32 1157
7978.16 1151
7979.01 1141
7979.85 1201
7980.69 1128
7981.53 1109
7982.38 1228
7983.22 1172
7984.06 1182
7984.91 1128
7985.75 1142
7986.60 1150
7987.44 1068
7988.28 1119
7989.13 1093
7989.97 1125
7990.81 1059
7991.66 1037
7992.50 1076
7993.35 1068
7994.19 1113
7995.03 985
7995.88 1103
7996.72 1014
7997.57 933
7998.41 965
7999.25 919
8000.10 922
8000.94 880
8001.79 962
8002.63 942
8003.48 927
8004.32 992
8005.16 906
8006.01 966
8006.85 988
8007.70 906
8008.54 922
8009.39 836
8010.23 879
8011.08 914
8011.92 857
8012.77 878
8013.61 890
8014.46 874
8015.30 851
8016.15 855
8016.99 854
8017.84 902
8018.68 920
8019.53 909
8020.37 886
8021.22 926
8022.06 902
8022.91 893
8023.75 859
8024.60 878
8025.45 882
8026.29 927
8027.14 889
8027.98 854
8028.83 866
8029.67 880
8030.52 883
8031.37 918
8032.21 897
8033.06 871
8033.90 862
8034.75 874
8035.60 864
8036.44 877
8037.29 822
8038.14 902
8038.98 935
8039.83 874
8040.67 887
8041.52 845
8042.37 873
8043.21 911
8044.06 882
8044.91 846
8045.75 880
8046.60 872
8047.45 846
8048.29 937
8049.14 794
8049.99 826
8050.83 816
8051.68 842
8052.53 829
8053.38 795
8054.22 828
8055.07 848
8055.92 807
8056.76 800
8057.61 824
8058.46 819
8059.31 824
8060.15 805
8061.00 720
8061.85 736
8062.70 754
8063.54 713
8064.39 802
8065.24 814
8066.09 849
8066.93 787
8067.78 734
8068.63 804
8069.48 872
8070.33 797
8071.17 837
8072.02 844
8072.87 829
8073.72 774
8074.57 796
8075.41 796
8076.26 815
8077.11 802
8077.96 829
8078.81 824
8079.66 730
8080.50 722
8081.35 762
8082.20 761
8083.05 743
8083.90 786
8084.75 790
8085.60 758
8086.45 775
8087.29 783
8088.14 790
8088.99 795
8089.84 748
8090.69 772
8091.54 712
8092.39 761
8093.24 770
8094.09 783
8094.94 766
8095.79 716
8096.63 704
8097.48 759
8098.33 773
8099.18 767
8100.03 730
8100.88 769
8101.73 783
8102.58 817
8103.43 746
8104.28 757
8105.13 742
8105.98 739
8106.83 746
8107.68 728
8108.53 706
8109.38 723
8110.23 780
8111.08 691
8111.93 836
8112.78 739
8113.63 740
8114.48 707
8115.33 800
8116.18 842
8117.03 794
8117.88 787
8118.73 840
8119.58 802
8120.43 858
8121.28 791
8122.14 810
8122.99 788
8123.84 818
8124.69 777
8125.54 775
8126.39 735
8127.24 782
8128.09 774
8128.94 778
8129.79 800
8130.64 842
8131.50 901
8132.35 856
8133.20 836
8134.05 801
8134.90 807
8135.75 809
8136.60 843
8137.46 848
8138.31 922
8139.16 930
8140.01 819
8140.86 832
8141.71 826
8142.57 870
8143.42 868
8144.27 850
8145.12 913
8145.97 879
8146.82 882
8147.68 928
8148.53 909
8149.38 909
8150.23 923
8151.09 1006
8151.94 1049
8152.79 950
8153.64 1068
8154.49 1166
8155.35 1242
8156.20 1228
8157.05 1313
8157.90 1321
8158.76 1213
8159.61 1169
8160.46 1077
8161.32 1086
8162.17 925
8163.02 1011
8163.87 974
8164.73 925
8165.58 887
8166.43 924
8167.29 949
8168.14 930
8168.99 927
8169.84 882
8170.70 974
8171.55 928
8172.40 864
8173.26 882
8174.11 870
8174.96 890
8175.82 894
8176.67 795
8177.53 776
8178.38 783
8179.23 801
8180.09 848
8180.94 803
8181.79 743
8182.65 771
8183.50 792
8184.36 848
8185.21 789
8186.06 808
8186.92 769
8187.77 773
8188.63 747
8189.48 790
8190.33 781
8191.19 796
8192.04 810
8192.90 784
8193.75 793
8194.61 705
8195.46 755
8196.32 772
8197.17 778
8198.02 670
8198.88 680
8199.73 745
8200.59 770
8201.44 718
8202.30 723
8203.15 720
8204.01 809
8204.86 741
8205.72 688
8206.57 679
8207.43 754
8208.28 764
8209.14 742
8209.99 754
8210.85 752
8211.71 791
8212.56 783
8213.42 723
8214.27 760
8215.13 761
8215.98 805
8216.84 758
8217.69 823
8218.55 722
8219.41 770
8220.26 760
8221.12 829
8221.97 785
8222.83 783
8223.69 883
8224.54 863
8225.40 823
8226.25 728
8227.11 766
8227.97 824
8228.82 737
8229.68 776
8230.53 761
8231.39 828
8232.25 836
8233.10 791
8233.96 710
8234.82 765
8235.67 776
8236.53 759
8237.39 769
8238.24 774
8239.10 763
8239.96 728
8240.81 703
8241.67 727
8242.53 733
8243.39 791
8244.24 758
8245.10 743
8245.96 755
8246.81 760
8247.67 745
8248.53 761
8249.39 730
8250.24 831
8251.10 785
8251.96 762
8252.82 813
8253.67 726
8254.53 761
8255.39 743
8256.25 660
8257.10 783
8257.96 742
8258.82 721
8259.68 776
8260.54 735
8261.39 672
8262.25 732
8263.11 768
8263.97 709
8264.83 755
8265.68 783
8266.54 734
8267.40 679
8268.26 755
8269.12 747
8269.98 728
8270.83 756
8271.69 746
8272.55 760
8273.41 769
8274.27 781
8275.13 792
8275.99 729
8276.84 736
8277.70 761
8278.56 705
8279.42 683
8280.28 698
8281.14 697
8282.00 719
8282.86 765
8283.72 718
8284.58 725
8285.43 722
8286.29 794
8287.15 853
8288.01 856
8288.87 818
8289.73 927
8290.59 945
8291.45 862
8292.31 872
8293.17 845
8294.03 853
8294.89 902
8295.75 926
8296.61 885
8297.47 850
8298.33 932
8299.19 859
8300.05 758
8300.91 812
8301.77 840
8302.63 855
8303.49 883
8304.35 844
8305.21 888
8306.07 826
8306.93 770
8307.79 804
8308.65 788
8309.51 759
8310.37 799
8311.23 859
8312.09 820
8312.95 819
8313.81 840
8314.67 825
8315.53 752
8316.40 881
8317.26 907
8318.12 913
8318.98 856
8319.84 905
8320.70 833
8321.56 847
8322.42 869
8323.28 808
8324.15 826
8325.01 798
8325.87 835
8326.73 819
8327.59 865
8328.45 803
8329.31 856
8330.17 842
8331.04 785
8331.90 759
8332.76 799
8333.62 812
8334.48 797
8335.35 776
8336.21 753
8337.07 786
8337.93 806
8338.79 773
8339.65 740
8340.52 761
8341.38 754
8342.24 796
8343.10 770
8343.97 815
8344.83 800
8345.69 825
8346.55 862
8347.41 810
8348.28 783
8349.14 781
8350.00 852
8350.87 842
8351.73 845
8352.59 852
8353.45 845
8354.32 901
8355.18 861
8356.04 830
8356.90 765
8357.77 789
8358.63 829
8359.49 860
8360.36 768
8361.22 779
8362.08 786
8362.95 808
8363.81 818
8364.67 809
8365.54 802
8366.40 797
8367.26 861
8368.13 817
8368.99 838
8369.85 907
8370.72 933
8371.58 839
8372.44 798
8373.31 822
8374.17 825
8375.04 854
8375.90 811
8376.76 781
8377.63 786
8378.49 843
8379.36 881
8380.22 816
8381.08 819
8381.95 823
8382.81 890
8383.68 821
8384.54 817
8385.41 872
8386.27 866
8387.13 859
8388.00 863
8388.86 815
8389.73 789
8390.59 825
8391.46 830
8392.32 860
8393.19 845
8394.05 878
8394.92 894
8395.78 904
8396.65 894
8397.51 846
8398.38 965
8399.24 838
8400.11 893
8400.97 900
8401.84 918
8402.70 934
8403.57 930
8404.43 894
8405.30 857
8406.16 949
8407.03 931
8407.90 980
8408.76 946
8409.63 942
8410.49 989
8411.36 1044
8412.22 941
8413.09 972
8413.96 993
8414.82 983
8415.69 1011
8416.55 1063
8417.42 1038
8418.29 1064
8419.15 1053
8420.02 1021
8420.88 997
8421.75 1007
8422.62 1141
8423.48 1120
8424.35 1132
8425.22 1112
8426.08 1171
8426.95 1232
8427.82 1225
8428.68 1152
8429.55 1202
8430.42 1258
8431.28 1211
8432.15 1167
8433.02 1177
8433.88 1204
8434.75 1248
8435.62 1340
8436.48 1293
8437.35 1220
8438.22 1230
8439.09 1301
8439.95 1362
8440.82 1457
8441.69 1470
8442.55 1573
8443.42 1736
8444.29 1779
8445.16 1697
8446.02 1721
8446.89 1685
8447.76 1606
8448.63 1629
8449.50 1603
8450.36 1589
8451.23 1557
8452.10 1604
8452.97 1725
8453.83 1814
8454.70 1773
8455.57 1819
8456.44 1863
8457.31 1927
8458.17 1992
8459.04 2045
8459.91 2091
8460.78 2140
8461.65 2080
8462.52 2072
8463.38 2018
8464.25 2020
8465.12 2101
8465.99 2096
8466.86 2210
8467.73 2471
8468.60 2909
8469.46 3719
8470.33 4541
8471.20 5357
8472.07 5911
8472.94 6068
8473.81 6079
8474.68 5527
8475.55 4746
8476.42 4185
8477.29 3509
8478.15 2987
8479.02 2588
8479.89 2227
8480.76 2014
8481.63 1908
8482.50 1707
8483.37 1660
8484.24 1541
8485.11 1579
8485.98 1603
8486.85 1483
8487.72 1573
8488.59 1491
8489.46 1457
8490.33 1395
8491.20 1409
8492.07 1422
8492.94 1406
8493.81 1315
8494.68 1379
8495.55 1392
8496.42 1380
8497.29 1412
8498.16 1391
8499.03 1427
8499.90 1501
8500.77 1539
8501.64 1434
8502.51 1524
8503.38 1426
8504.25 1326
8505.12 1334
8505.99 1441
8506.86 1512
8507.73 1603
8508.60 1682
8509.47 1862
8510.35 1884
8511.22 1792
8512.09 1704
8512.96 1763
8513.83 1724
8514.70 1665
8515.57 1493
8516.44 1432
8517.31 1401
8518.18 1396
8519.06 1313
8519.93 1329
8520.80 1244
8521.67 1291
8522.54 1380
8523.41 1374
8524.28 1324
8525.16 1331
8526.03 1407
8526.90 1412
8527.77 1382
8528.64 1318
8529.51 1322
8530.39 1438
8531.26 1443
8532.13 1495
8533.00 1489
8533.87 1484
8534.75 1560
8535.62 1562
8536.49 1516
8537.36 1619
8538.24 1595
8539.11 1661
8539.98 1574
8540.85 1568
8541.72 1605
8542.60 1593
8543.47 1641
8544.34 1480
8545.21 1501
8546.09 1452
8546.96 1562
8547.83 1667
8548.71 1660
8549.58 1626
8550.45 1624
8551.32 1750
8552.20 1907
8553.07 1980
8553.94 2035
8554.82 2238
8555.69 2359
8556.56 2568
8557.44 2431
8558.31 2211
8559.18 2131
8560.06 2048
8560.93 1775
8561.80 1565
8562.68 1494
8563.55 1453
8564.42 1345
8565.30 1327
8566.17 1250
8567.04 1286
8567.92 1297
8568.79 1250
8569.67 1340
8570.54 1252
8571.41 1289
8572.29 1398
8573.16 1311
8574.04 1176
8574.91 1197
8575.78 1237
8576.66 1205
8577.53 1198
8578.41 1165
8579.28 1198
8580.16 1229
8581.03 1156
8581.91 1130
8582.78 1136
8583.65 1187
8584.53 1189
8585.40 1141
8586.28 1201
8587.15 1144
8588.03 1188
8588.90 1213
8589.78 1163
8590.65 1053
8591.53 1146
8592.40 1144
8593.28 1179
8594.15 1230
8595.03 1151
8595.90 1189
8596.78 1110
8597.65 1241
8598.53 1239
8599.40 1066
8600.28 1118
8601.16 1127
8602.03 1088
8602.91 1120
8603.78 1082
8604.66 1016
8605.53 1115
8606.41 1132
8607.28 1140
8608.16 1117
8609.04 1108
8609.91 1156
8610.79 1122
8611.66 1137
8612.54 1204
8613.42 1114
8614.29 1222
8615.17 1189
8616.05 1185
8616.92 1221
8617.80 1230
8618.67 1191
8619.55 1252
8620.43 1162
8621.30 1179
8622.18 1175
8623.06 1209
8623.93 1219
8624.81 1251
8625.69 1361
8626.56 1265
8627.44 1285
8628.32 1296
8629.19 1287
8630.07 1240
8630.95 1308
8631.83 1390
8632.70 1264
8633.58 1291
8634.46 1344
8635.33 1325
8636.21 1345
8637.09 1357
8637.97 1291
8638.84 1392
8639.72 1284
8640.60 1306
8641.48 1365
8642.35 1416
8643.23 1395
8644.11 1367
8644.99 1394
8645.86 1402
8646.74 1348
8647.62 1444
8648.50 1405
8649.38 1387
8650.25 1484
8651.13 1489
8652.01 1455
8652.89 1430
8653.77 1423
8654.64 1423
8655.52 1571
8656.40 1443
8657.28 1478
8658.16 1540
8659.04 1531
8659.91 1556
8660.79 1550
8661.67 1431
8662.55 1506
8663.43 1492
8664.31 1467
8665.19 1527
8666.06 1543
8666.94 1597
8667.82 1584
8668.70 1579
8669.58 1625
8670.46 1745
8671.34 1847
8672.22 2015
8673.10 2182
8673.98 2305
8674.85 2433
8675.73 2608
8676.61 2718
8677.49 2757
8678.37 2595
8679.25 2514
8680.13 2361
8681.01 2263
8681.89 2032
8682.77 1918
8683.65 1883
8684.53 1808
8685.41 1842
8686.29 1823
8687.17 1872
8688.05 1873
8688.93 1971
8689.81 2200
8690.69 2520
8691.57 2964
8692.45 3737
8693.33 4150
8694.21 4552
8695.09 4748
8695.97 4785
8696.85 4418
8697.73 3976
8698.61 3531
8699.49 2954
8700.37 2599
8701.25 2194
8702.13 1924
8703.01 1756
8703.89 1658
8704.78 1603
8705.66 1553
8706.54 1453
8707.42 1346
8708.30 1376
8709.18 1382
8710.06 1443
8710.94 1372
8711.82 1386
8712.70 1403
8713.58 1436
8714.47 1348
8715.35 1256
8716.23 1232
8717.11 1212
8717.99 1217
8718.87 1214
8719.75 1206
8720.64 1222
8721.52 1211
8722.40 1248
8723.28 1270
8724.16 1265
8725.04 1255
8725.93 1241
8726.81 1268
8727.69 1207
8728.57 1210
8729.45 1240
8730.34 1312
8731.22 1348
8732.10 1415
8732.98 1425
8733.86 1471
8734.75 1446
8735.63 1332
8736.51 1260
8737.39 1208
8738.28 1150
8739.16 1090
8740.04 1126
8740.92 1075
8741.81 1163
8742.69 1119
8743.57 1102
8744.45 1198
8745.34 1150
8746.22 1143
8747.10 1121
8747.99 1095
8748.87 1178
8749.75 1185
8750.64 1155
8751.52 1113
8752.40 1136
8753.28 1193
8754.17 1203
8755.05 1145
8755.93 1165
8756.82 1160
8757.70 1298
8758.59 1314
8759.47 1323
8760.35 1203
8761.24 1255
8762.12 1254
8763.00 1206
8763.89 1289
8764.77 1302
8765.65 1215
8766.54 1153
8767.42 1265
8768.31 1362
8769.19 1239
8770.07 1208
8770.96 1277
8771.84 1274
8772.73 1256
8773.61 1248
8774.50 1218
8775.38 1149
8776.26 1142
8777.15 1184
8778.03 1136
8778.92 1117
8779.80 1124
8780.69 1083
8781.57 1085
8782.46 990
8783.34 1046
8784.23 1048
8785.11 1034
8785.99 1002
8786.88 1055
8787.76 1048
8788.65 963
8789.53 1011
8790.42 1063
8791.31 966
8792.19 1039
8793.08 1021
8793.96 1057
8794.85 1081
8795.73 1014
8796.62 989
8797.50 1022
8798.39 1023
8799.27 1012
8800.16 1005
8801.04 974
8801.93 1005
8802.82 1092
8803.70 1037
8804.59 959
8805.47 1011
8806.36 1045
8807.25 1087
8808.13 1107
8809.02 1045
8809.90 998
8810.79 978
8811.68 993
8812.56 997
8813.45 991
8814.33 919
8815.22 956
8816.11 915
8816.99 921
8817.88 839
8818.77 836
8819.65 943
8820.54 935
8821.43 912
8822.31 918
8823.20 993
8824.09 943
8824.97 954
8825.86 912
8826.75 921
8827.63 1008
8828.52 923
8829.41 944
8830.29 967
8831.18 923
8832.07 924
8832.96 864
8833.84 860
8834.73 856
8835.62 818
8836.51 913
8837.39 1011
8838.28 933
8839.17 926
8840.06 889
8840.94 894
8841.83 809
8842.72 808
8843.61 878
8844.49 832
8845.38 856
8846.27 877
8847.16 894
8848.05 865
8848.93 854
8849.82 880
8850.71 909
8851.60 883
8852.49 865
8853.38 891
8854.26 856
8855.15 794
8856.04 842
8856.93 836
8857.82 833
8858.71 845
8859.59 798
8860.48 784
8861.37 730
8862.26 847
8863.15 842
8864.04 852
8864.93 756
8865.82 774
8866.70 837
8867.59 821
8868.48 741
8869.37 710
8870.26 799
8871.15 732
8872.04 786
8872.93 785
8873.82 768
8874.71 743
8875.60 717
8876.49 740
8877.37 758
8878.26 734
8879.15 780
8880.04 751
8880.93 758
8881.82 761
8882.71 764
8883.60 830
8884.49 773
8885.38 770
8886.27 728
8887.16 775
8888.05 735
8888.94 767
8889.83 783
8890.72 727
8891.61 724
8892.50 729
8893.39 695
8894.28 678
8895.17 705
8896.06 817
8896.95 725
8897.84 725
8898.74 708
8899.63 672
8900.52 726
8901.41 721
8902.30 775
8903.19 734
8904.08 676
8904.97 683
8905.86 688
8906.75 795
8907.64 728
8908.53 720
8909.43 718
8910.32 701
8911.21 750
8912.10 708
8912.99 659
8913.88 667
8914.77 663
8915.66 671
8916.56 753
8917.45 673
8918.34 672
8919.23 736
8920.12 684
8921.01 706
8921.90 682
8922.80 674
8923.69 706
8924.58 677
8925.47 633
8926.36 665
8927.26 706
8928.15 708
8929.04 649
8929.93 676
8930.82 664
8931.72 659
8932.61 645
8933.50 635
8934.39 624
8935.29 671
8936.18 676
8937.07 691
8937.96 574
8938.86 629
8939.75 668
8940.64 714
8941.53 662
8942.43 668
8943.32 687
8944.21 655
8945.10 628
8946.00 653
8946.89 564
8947.78 556
8948.68 622
8949.57 708
8950.46 655
8951.36 662
8952.25 619
8953.14 641
8954.04 627
8954.93 609
8955.82 616
8956.72 645
8957.61 685
8958.50 639
8959.40 756
8960.29 674
8961.18 614
8962.08 648
8962.97 706
8963.87 656
8964.76 667
8965.65 689
8966.55 666
8967.44 698
8968.33 667
8969.23 675
8970.12 687
8971.02 683
8971.91 640
8972.81 655
8973.70 711
8974.59 718
8975.49 618
8976.38 681
8977.28 728
8978.17 673
8979.07 653
8979.96 679
8980.86 661
8981.75 697
8982.65 702
8983.54 686
8984.43 653
8985.33 650
8986.22 633
8987.12 626
8988.01 623
8988.91 565
8989.80 597
8990.70 679
8991.59 615
8992.49 615
8993.39 637
8994.28 629
8995.18 638
8996.07 583
8996.97 637
8997.86 575
8998.76 596
8999.65 653
9000.55 685
9001.44 586
9002.34 631
9003.24 657
9004.13 607
9005.03 611
9005.92 651
9006.82 646
9007.72 621
9008.61 659
9009.51 644
9010.40 634
9011.30 616
9012.20 596
9013.09 618
9013.99 616
9014.89 656
9015.78 632
9016.68 597
9017.57 624
9018.47 627
9019.37 590
9020.26 609
9021.16 633
9022.06 631
9022.95 602
9023.85 583
9024.75 606
9025.65 554
9026.54 572
9027.44 563
9028.34 581
9029.23 640
9030.13 602
9031.03 608
9031.92 581
9032.82 550
9033.72 578
9034.62 619
9035.51 566
9036.41 595
9037.31 619
9038.21 593
9039.10 629
9040.00 625
9040.90 583
9041.80 551
9042.69 564
9043.59 641
9044.49 603
9045.39 568
9046.29 614
9047.18 615
9048.08 605
9048.98 588
9049.88 655
9050.78 628
9051.67 647
9052.57 664
9053.47 632
9054.37 588
9055.27 656
9056.17 719
9057.06 647
9057.96 658
9058.86 612
9059.76 620
9060.66 660
9061.56 625
9062.46 602
9063.35 570
9064.25 598
9065.15 602
9066.05 627
9066.95 596
9067.85 617
9068.75 618
9069.65 611
9070.55 604
9071.45 603
9072.34 609
9073.24 652
9074.14 642
9075.04 629
9075.94 624
9076.84 639
9077.74 684
9078.64 630
9079.54 639
9080.44 667
9081.34 645
9082.24 652
9083.14 615
9084.04 604
9084.94 635
9085.84 630
9086.74 623
9087.64 665
9088.54 610
9089.44 664
9090.34 671
9091.24 658
9092.14 741
9093.04 760
9093.94 696
9094.84 686
9095.74 665
9096.64 658
9097.54 671
9098.44 675
9099.34 638
9100.24 628
9101.14 629
9102.04 614
9102.94 682
9103.84 644
9104.75 614
9105.65 642
9106.55 609
9107.45 624
9108.35 628
9109.25 631
9110.15 619
9111.05 680
9111.95 655
9112.85 592
9113.76 566
9114.66 564
9115.56 644
9116.46 601
9117.36 540
9118.26 569
9119.16 580
9120.07 640
9120.97 641
9121.87 607
9122.77 580
9123.67 610
9124.57 597
9125.48 600
9126.38 615
9127.28 597
9128.18 561
9129.08 546
9129.99 546
9130.89 498
9131.79 594
9132.69 550
9133.60 633
9134.50 556
9135.40 570
9136.30 541
9137.20 573
9138.11 552
9139.01 547
9139.91 571
9140.81 604
9141.72 598
9142.62 616
9143.52 605
9144.43 515
9145.33 640
9146.23 591
9147.13 588
9148.04 545
9148.94 567
9149.84 581
9150.75 591
9151.65 577
9152.55 570
9153.46 609
9154.36 574
9155.26 612
9156.17 589
9157.07 557
9157.97 602
9158.88 628
9159.78 560
9160.68 588
9161.59 581
9162.49 570
9163.39 556
9164.30 581
9165.20 555
9166.11 537
9167.01 556
9167.91 603
9168.82 558
9169.72 628
9170.63 560
9171.53 590
9172.43 591
9173.34 526
9174.24 591
9175.15 571
9176.05 572
9176.96 504
9177.86 534
9178.76 586
9179.67 582
9180.57 557
9181.48 553
9182.38 592
9183.29 571
9184.19 562
9185.10 598
9186.00 522
9186.91 599
9187.81 575
9188.72 521
9189.62 550
9190.53 577
9191.43 588
9192.34 585
9193.24 569
9194.15 575
9195.05 577
9195.96 573
9196.86 542
9197.77 537
9198.67 522
9199.58 540
9200.49 610
9201.39 607
9202.30 608
9203.20 591
9204.11 613
9205.01 609
9205.92 619
9206.83 608
9207.73 556
9208.64 598
9209.54 588
9210.45 577
9211.36 565
9212.26 588
9213.17 638
9214.07 586
9214.98 583
9215.89 612
9216.79 598
9217.70 550
9218.61 576
9219.51 639
9220.42 591
9221.33 573
9222.23 588
9223.14 609
9224.05 559
9224.95 580
9225.86 572
9226.77 552
9227.67 584
9228.58 607
9229.49 598
9230.39 597
9231.30 533
9232.21 529
9233.12 536
9234.02 558
9234.93 503
9235.84 543
9236.74 578
9237.65 594
9238.56 509
9239.47 594
9240.37 561
9241.28 595
9242.19 508
9243.10 527
9244.00 564
9244.91 550
9245.82 601
9246.73 620
9247.64 510
9248.54 509
9249.45 565
9250.36 502
9251.27 489
9252.18 477
9253.08 545
9253.99 609
9254.90 581
9255.81 555
9256.72 554
9257.63 510
9258.53 546
9259.44 544
9260.35 535
9261.26 501
9262.17 546
9263.08 545
9263.99 571
9264.89 534
9265.80 601
9266.71 574
9267.62 545
9268.53 576
9269.44 554
9270.35 549
9271.26 507
9272.17 514
9273.07 488
9273.98 533
9274.89 585
9275.80 556
9276.71 532
9277.62 588
9278.53 586
9279.44 523
9280.35 531
9281.26 546
9282.17 500
9283.08 514
9283.99 530
9284.90 573
9285.81 574
9286.72 544
9287.63 591
9288.54 548
9289.45 549
9290.36 599
9291.27 553
9292.18 556
9293.09 579
9294.00 653
9294.91 537
9295.82 588
9296.73 551
9297.64 581
9298.55 535
9299.46 530
9300.37 554
9301.28 560
9302.19 589
9303.10 574
9304.01 560
9304.92 545
9305.83 625
9306.74 595
9307.65 604
9308.57 549
9309.48 640
9310.39 696
9311.30 702
9312.21 697
9313.12 700
9314.03 676
9314.94 620
9315.85 612
9316.77 685
9317.68 648
9318.59 647
9319.50 609
9320.41 604
9321.32 614
9322.23 682
9323.15 687
9324.06 623
9324.97 592
9325.88 534
9326.79 543
9327.70 584
9328.62 571
9329.53 626
9330.44 584
9331.35 585
9332.26 646
9333.18 602
9334.09 616
9335.00 585
9335.91 524
9336.82 522
9337.74 632
9338.65 648
9339.56 604
9340.47 568
9341.39 601
9342.30 656
9343.21 653
9344.12 614
9345.04 565
9345.95 579
9346.86 557
9347.77 526
9348.69 555
9349.60 518
9350.51 563
9351.43 535
9352.34 561
9353.25 524
9354.17 611
9355.08 585
9355.99 554
9356.91 520
9357.82 588
9358.73 563
9359.65 556
9360.56 554
9361.47 521
9362.39 556
9363.30 527
9364.21 485
9365.13 544
9366.04 583
9366.95 532
9367.87 526
9368.78 591
9369.70 556
9370.61 556
9371.52 534
9372.44 573
9373.35 562
9374.27 555
9375.18 535
9376.09 588
9377.01 574
9377.92 636
9378.84 561
9379.75 528
9380.67 550
9381.58 594
9382.49 547
9383.41 557
9384.32 545
9385.24 540
9386.15 583
9387.07 593
9387.98 557
9388.90 516
9389.81 574
9390.73 568
9391.64 614
9392.56 590
9393.47 593
9394.39 577
9395.30 591
9396.22 624
9397.13 581
9398.05 622
9398.96 625
9399.88 653
9400.79 551
9401.71 577
9402.62 628
9403.54 587
9404.46 620
9405.37 614
9406.29 543
9407.20 576
9408.12 561
9409.03 560
9409.95 549
9410.87 581
9411.78 611
9412.70 600
9413.61 570
9414.53 561
9415.45 599
9416.36 582
9417.28 590
9418.19 591
9419.11 662
9420.03 603
9420.94 572
9421.86 545
9422.78 591
9423.69 607
9424.61 644
9425.53 567
9426.44 548
9427.36 583
9428.28 555
9429.19 532
9430.11 560
9431.03 656
9431.94 619
9432.86 602
9433.78 588
9434.69 654
9435.61 636
9436.53 628
9437.45 623
9438.36 626
9439.28 611
9440.20 640
9441.11 616
9442.03 608
9442.95 621
9443.87 597
9444.78 616
9445.70 583
9446.62 586
9447.54 616
9448.46 605
9449.37 543
9450.29 622
9451.21 571
9452.13 638
9453.04 691
9453.96 720
9454.88 790
9455.80 833
9456.72 836
9457.63 730
9458.55 664
9459.47 658
9460.39 775
9461.31 681
9462.23 598
9463.14 559
9464.06 610
9464.98 613
9465.90 633
9466.82 608
9467.74 616
9468.66 621
9469.57 620
9470.49 648
9471.41 621
9472.33 552
9473.25 597
9474.17 581
9475.09 617
9476.01 625
9476.93 573
9477.85 635
9478.76 661
9479.68 652
9480.60 656
9481.52 676
9482.44 670
9483.36 683
9484.28 692
9485.20 650
9486.12 699
9487.04 693
9487.96 674
9488.88 628
9489.80 631
9490.72 625
9491.64 627
9492.56 598
9493.48 604
9494.40 560
9495.32 628
9496.24 622
9497.16 626
9498.08 662
9499.00 609
9499.92 580
9500.84 584
9501.76 578
9502.68 565
9503.60 707
9504.52 592
9505.44 590
9506.36 628
9507.28 616
9508.20 585
9509.12 587
9510.04 649
9510.96 616
9511.89 608
9512.81 624
9513.73 659
9514.65 633
9515.57 603
9516.49 663
9517.41 696
9518.33 637
9519.25 699
9520.17 635
9521.10 644
9522.02 667
9522.94 595
9523.86 604
9524.78 638
9525.70 699
9526.62 688
9527.55 700
9528.47 659
9529.39 705
9530.31 734
9531.23 730
9532.15 776
9533.08 832
9534.00 859
9534.92 869
9535.84 808
9536.76 829
9537.69 838
9538.61 819
9539.53 827
9540.45 752
9541.37 652
9542.30 656
9543.22 753
9544.14 699
9545.06 732
9545.99 702
9546.91 683
9547.83 662
9548.75 700
9549.68 687
9550.60 679
9551.52 661
9552.44 586
9553.37 636
9554.29 658
9555.21 649
9556.14 695
9557.06 673
9557.98 687
9558.90 725
9559.83 748
9560.75 747
9561.67 746
9562.60 720
9563.52 693
9564.44 710
9565.37 735
9566.29 681
9567.21 646
9568.14 643
9569.06 679
9569.99 657
9570.91 698
9571.83 657
9572.76 686
9573.68 662
9574.60 659
9575.53 659
9576.45 678
9577.38 627
9578.30 634
9579.22 698
9580.15 651
9581.07 712
9582.00 653
9582.92 703
9583.84 691
9584.77 670
9585.69 641
9586.62 646
9587.54 648
9588.47 651
9589.39 643
9590.32 670
9591.24 651
9592.17 650
9593.09 673
9594.01 678
9594.94 682
9595.86 653
9596.79 674
9597.71 610
9598.64 695
9599.56 702
9600.49 692
9601.41 686
9602.34 714
9603.27 669
9604.19 775
9605.12 762
9606.04 777
9606.97 661
9607.89 716
9608.82 669
9609.74 654
9610.67 718
9611.59 718
9612.52 736
9613.45 641
9614.37 694
9615.30 747
9616.22 715
9617.15 734
9618.07 751
9619.00 762
9619.93 662
9620.85 732
9621.78 804
9622.71 739
9623.63 730
9624.56 765
9625.48 802
9626.41 721
9627.34 781
9628.26 734
9629.19 784
9630.12 742
9631.04 734
9631.97 768
9632.90 794
9633.82 813
9634.75 829
9635.68 802
9636.60 803
9637.53 823
9638.46 858
9639.38 810
9640.31 878
9641.24 871
9642.16 957
9643.09 906
9644.02 841
9644.95 823
9645.87 841
9646.80 929
9647.73 927
9648.66 959
9649.58 1016
9650.51 1012
9651.44 1019
9652.37 1037
9653.29 1055
9654.22 1020
9655.15 974
9656.08 1075
9657.00 963
9657.93 966
9658.86 956
9659.79 923
9660.72 902
9661.64 956
9662.57 881
9663.50 950
9664.43 882
9665.36 937
9666.29 1021
9667.21 983
9668.14 1010
9669.07 991
9670.00 980
9670.93 927
9671.86 939
9672.78 1055
9673.71 1027
9674.64 995
9675.57 1089
9676.50 1040
9677.43 1095
9678.36 1007
9679.29 1065
9680.21 1122
9681.14 1049
9682.07 1137
9683.00 1107
9683.93 1107
9684.86 1117
9685.79 1118
9686.72 1123
9687.65 1086
9688.58 1073
9689.51 1156
9690.44 1180
9691.36 1137
9692.29 1179
9693.22 1221
9694.15 1268
9695.08 1218
9696.01 1168
9696.94 1285
9697.87 1278
9698.80 1224
9699.73 1318
9700.66 1261
9701.59 1312
9702.52 1346
9703.45 1380
9704.38 1342
9705.31 1257
9706.24 1237
9707.17 1215
9708.10 1209
9709.03 1168
9709.96 1197
9710.89 1181
9711.82 1220
9712.76 1166
9713.69 1253
9714.62 1296
9715.55 1249
9716.48 1318
9717.41 1342
9718.34 1230
9719.27 1212
9720.20 1299
9721.13 1233
9722.06 1183
9722.99 1128
9723.92 1145
9724.86 1119
9725.79 1104
9726.72 1156
9727.65 1084
9728.58 1020
9729.51 1092
9730.44 1142
9731.37 1082
9732.31 1067
9733.24 1187
9734.17 1121
9735.10 1125
9736.03 1164
9736.96 1131
9737.90 1151
9738.83 1057
9739.76 1134
9740.69 1070
9741.62 1044
9742.55 987
9743.49 951
9744.42 1036
9745.35 1028
9746.28 984
9747.21 1005
9748.15 990
9749.08 962
9750.01 999
9750.94 957
9751.88 981
9752.81 1020
9753.74 962
9754.67 954
9755.61 922
9756.54 910
9757.47 930
9758.40 968
9759.34 1014
9760.27 973
9761.20 957
9762.14 975
9763.07 983
9764.00 1025
9764.93 970
9765.87 1013
9766.80 1049
9767.73 1057
9768.67 1020
9769.60 1006
9770.53 900
9771.47 979
9772.40 1030
9773.33 1036
9774.27 1029
9775.20 1036
9776.13 999
9777.07 1070
9778.00 1132
9778.93 1064
9779.87 1113
9780.80 1113
9781.74 1209
9782.67 1243
9783.60 1230
9784.54 1148
9785.47 1169
9786.41 1216
9787.34 1225
9788.27 1131
9789.21 1121
9790.14 1137
9791.08 1053
9792.01 1028
9792.95 1017
9793.88 1081
9794.81 1009
9795.75 1024
9796.68 1029
9797.62 1075
9798.55 1115
9799.49 1145
9800.42 1128
9801.36 1216
9802.29 1204
9803.23 1146
9804.16 1088
9805.10 1051
9806.03 1018
9806.97 922
9807.90 925
9808.84 895
9809.77 856
9810.71 893
9811.64 923
9812.58 835
9813.51 890
9814.45 845
9815.38 865
9816.32 840
9817.25 942
9818.19 904
9819.12 886
9820.06 827
9821.00 863
9821.93 799
9822.87 784
9823.80 797
9824.74 826
9825.68 855
9826.61 804
9827.55 780
9828.48 800
9829.42 831
9830.36 831
9831.29 819
9832.23 822
9833.16 804
9834.10 813
9835.04 790
9835.97 793
9836.91 837
9837.85 873
9838.78 778
9839.72 809
9840.66 771
9841.59 793
9842.53 809
9843.47 840
9844.40 833
9845.34 819
9846.28 803
9847.21 806
9848.15 804
9849.09 775
9850.02 807
9850.96 846
9851.90 785
9852.84 801
9853.77 813
9854.71 796
9855.65 782
9856.59 822
9857.52 917
9858.46 854
9859.40 853
9860.34 798
9861.27 843
9862.21 808
9863.15 896
9864.09 832
9865.02 775
9865.96 756
9866.90 784
9867.84 794
9868.78 775
9869.71 823
9870.65 740
9871.59 775
9872.53 774
9873.47 830
9874.40 762
9875.34 809
9876.28 793
9877.22 758
9878.16 748
9879.10 808
9880.03 864
9880.97 759
9881.91 808
9882.85 744
9883.79 776
9884.73 761
9885.67 802
9886.60 788
9887.54 780
9888.48 757
9889.42 725
9890.36 699
9891.30 728
9892.24 738
9893.18 751
9894.12 754
9895.06 706
9896.00 689
9896.93 768
9897.87 717
9898.81 690
9899.75 777
9900.69 741
9901.63 726
9902.57 711
9903.51 766
9904.45 780
9905.39 681
9906.33 767
9907.27 768
9908.21 720
9909.15 754
9910.09 739
9911.03 736
9911.97 796
9912.91 847
9913.85 772
9914.79 755
9915.73 787
9916.67 710
9917.61 807
9918.55 733
9919.49 770
9920.43 746
9921.37 787
9922.31 795
9923.25 752
9924.19 827
9925.13 836
9926.08 949
9927.02 1016
9927.96 1113
9928.90 1136
9929.84 1260
9930.78 1149
9931.72 1196
9932.66 1184
9933.60 1082
9934.54 1010
9935.48 960
9936.43 871
9937.37 803
9938.31 822
9939.25 805
9940.19 831
9941.13 750
9942.07 755
9943.02 750
9943.96 761
9944.90 739
9945.84 806
9946.78 784
9947.72 742
9948.67 722
9949.61 726
9950.55 728
9951.49 783
9952.43 742
9953.37 724
9954.32 809
9955.26 769
9956.20 770
9957.14 763
9958.09 762
9959.03 740
9959.97 807
9960.91 740
9961.85 697
9962.80 716
9963.74 683
9964.68 698
9965.62 736
9966.57 828
9967.51 757
9968.45 752
9969.40 730
9970.34 740
9971.28 736
9972.22 697
9973.17 714
9974.11 727
9975.05 674
9976.00 670
9976.94 698
9977.88 757
9978.83 665
9979.77 708
9980.71 644
9981.66 611
9982.60 641
9983.54 680
9984.49 668
9985.43 668
9986.37 665
9987.32 657
9988.26 688
9989.20 642
9990.15 677
9991.09 681
9992.03 683
9992.98 742
9993.92 694
9994.87 665
9995.81 630
9996.75 606
9997.70 646
9998.64 667
9999.59 661
10000.53 690
10001.48 644
10002.42 682
10003.36 680
10004.31 679
10005.25 670
10006.20 641
10007.14 642
10008.09 634
10009.03 648
10009.98 677
10010.92 629
10011.87 698
10012.81 646
10013.76 646
10014.70 636
10015.64 599
10016.59 688
10017.53 612
10018.48 663
10019.43 609
10020.37 633
10021.32 627
10022.26 625
10023.21 568
10024.15 597
10025.10 635
10026.04 612
10026.99 648
10027.93 607
10028.88 642
10029.82 673
10030.77 605
10031.72 613
10032.66 567
10033.61 648
10034.55 600
10035.50 510
10036.44 607
10037.39 606
10038.34 646
10039.28 604
10040.23 611
10041.18 565
10042.12 588
10043.07 612
10044.01 579
10044.96 594
10045.91 596
10046.85 620
10047.80 622
10048.75 627
10049.69 603
10050.64 582
10051.59 625
10052.53 569
10053.48 576
10054.43 578
10055.37 578
10056.32 535
10057.27 528
10058.21 570
10059.16 533
10060.11 539
10061.05 556
10062.00 617
10062.95 643
10063.90 583
10064.84 571
10065.79 603
10066.74 580
10067.69 553
10068.63 600
10069.58 546
10070.53 550
10071.48 576
10072.42 552
10073.37 596
10074.32 545
10075.27 552
10076.21 617
10077.16 595
10078.11 602
10079.06 594
10080.01 586
10080.95 613
10081.90 584
10082.85 580
10083.80 576
10084.75 586
10085.69 605
10086.64 570
10087.59 613
10088.54 542
10089.49 545
10090.44 548
10091.38 520
10092.33 548
10093.28 565
10094.23 547
10095.18 549
10096.13 599
10097.08 575
10098.03 607
10098.97 613
10099.92 628
10100.87 636
10101.82 626
10102.77 601
10103.72 615
10104.67 548
10105.62 581
10106.57 553
10107.52 599
10108.47 549
10109.42 527
10110.36 541
10111.31 545
10112.26 579
10113.21 551
10114.16 526
10115.11 522
10116.06 545
10117.01 530
10117.96 552
10118.91 525
10119.86 539
10120.81 549
10121.76 523
10122.71 582
10123.66 567
10124.61 542
10125.56 585
10126.51 574
10127.46 562
10128.41 567
10129.36 592
10130.31 597
10131.26 537
10132.21 568
10133.16 582
10134.11 542
10135.06 566
10136.02 563
10136.97 554
10137.92 585
10138.87 576
10139.82 620
10140.77 603
10141.72 554
10142.67 544
10143.62 584
10144.57 522
10145.52 570
10146.48 601
10147.43 585
10148.38 586
10149.33 604
10150.28 659
10151.23 631
10152.18 591
10153.13 580
10154.09 594
10155.04 585
10155.99 560
10156.94 640
10157.89 614
10158.84 595
10159.80 597
10160.75 660
10161.70 661
10162.65 596
10163.60 611
10164.55 574
10165.51 598
10166.46 576
10167.41 608
10168.36 698
10169.32 668
10170.27 612
10171.22 692
10172.17 632
10173.12 664
10174.08 667
10175.03 646
10175.98 618
10176.93 606
10177.89 595
10178.84 645
10179.79 678
10180.74 724
10181.70 688
10182.65 711
10183.60 670
10184.56 697
10185.51 728
10186.46 753
10187.42 769
10188.37 745
10189.32 742
10190.27 730
10191.23 657
10192.18 687
10193.13 780
10194.09 763
10195.04 764
10195.99 741
10196.95 825
10197.90 764
10198.86 787
10199.81 848
10200.76 805
10201.72 757
10202.67 806
10203.62 841
10204.58 859
10205.53 870
10206.49 912
10207.44 984
10208.39 917
10209.35 956
10210.30 944
10211.26 914
10212.21 923
10213.16 888
10214.12 899
10215.07 839
10216.03 857
10216.98 901
10217.94 874
10218.89 795
10219.84 803
10220.80 720
10221.75 751
10222.71 728
10223.66 737
10224.62 727
10225.57 784
10226.53 751
10227.48 658
10228.44 752
10229.39 704
10230.35 669
10231.30 755
10232.26 774
10233.21 773
10234.17 758
10235.12 711
10236.08 795
10237.03 798
10237.99 706
10238.95 789
10239.90 803
10240.86 798
10241.81 826
10242.77 785
10243.72 718
10244.68 715
10245.63 691
10246.59 655
10247.55 651
10248.50 638
10249.46 691
10250.41 615
10251.37 629
10252.33 619
10253.28 605
10254.24 646
10255.19 650
10256.15 618
10257.11 617
10258.06 661
10259.02 692
10259.98 653
10260.93 606
10261.89 572
10262.85 585
10263.80 558
10264.76 651
10265.72 599
10266.67 582
10267.63 609
10268.59 576
10269.54 600
10270.50 530
10271.46 563
10272.41 566
10273.37 560
10274.33 612
10275.29 609
10276.24 613
10277.20 561
10278.16 569
10279.11 535
10280.07 533
10281.03 575
10281.99 637
10282.94 606
10283.90 576
10284.86 556
10285.82 575
10286.77 562
10287.73 572
10288.69 532
10289.65 558
10290.61 532
10291.56 584
10292.52 504
10293.48 546
10294.44 547
10295.40 578
10296.35 554
10297.31 515
10298.27 532
10299.23 541
10300.19 554
10301.15 521
10302.10 539
10303.06 538
10304.02 515
10304.98 549
10305.94 555
10306.90 583
10307.86 613
10308.81 520
10309.77 546
10310.73 575
10311.69 536
10312.65 563
10313.61 583
10314.57 566
10315.53 536
10316.49 554
10317.44 593
10318.40 555
10319.36 588
10320.32 544
10321.28 557
10322.24 583
10323.20 525
10324.16 571
10325.12 570
10326.08 561
10327.04 605
10328.00 549
10328.96 593
10329.92 586
10330.88 637
10331.84 698
10332.80 664
10333.76 579
10334.72 609
10335.68 568
10336.64 601
10337.60 577
10338.56 562
10339.52 505
10340.48 549
10341.44 548
10342.40 586
10343.36 564
10344.32 475
10345.28 490
10346.24 507
10347.20 500
10348.16 475
10349.12 478
10350.08 510
10351.04 564
10352.00 570
10352.96 537
10353.92 558
10354.88 509
10355.85 558
10356.81 529
10357.77 511
10358.73 516
10359.69 502
10360.65 529
10361.61 511
10362.57 480
10363.53 473
10364.50 460
10365.46 515
10366.42 502
10367.38 503
10368.34 549
10369.30 488
10370.26 475
10371.23 498
10372.19 491
10373.15 475
10374.11 490
10375.07 483
10376.03 482
10377.00 505
10377.96 495
10378.92 478
10379.88 497
10380.84 507
10381.81 507
10382.77 502
10383.73 500
10384.69 512
10385.66 526
10386.62 469
10387.58 477
10388.54 424
10389.51 486
10390.47 560
10391.43 535
10392.39 533
10393.36 502
10394.32 526
10395.28 490
10396.24 514
10397.21 487
10398.17 488
10399.13 483
10400.10 498
10401.06 461
10402.02 507
10402.98 529
10403.95 505
10404.91 486
10405.87 449
10406.84 489
10407.80 487
10408.76 494
10409.73 511
10410.69 499
10411.65 481
10412.62 527
10413.58 542
10414.55 576
10415.51 554
10416.47 546
10417.44 589
10418.40 575
10419.36 598
10420.33 603
10421.29 663
10422.26 697
10423.22 620
10424.18 610
10425.15 609
10426.11 574
10427.08 516
10428.04 544
10429.00 576
10429.97 521
10430.93 548
10431.90 490
10432.86 445
10433.83 457
10434.79 524
10435.76 472
10436.72 456
10437.69 446
10438.65 455
10439.62 463
10440.58 473
10441.54 516
10442.51 528
10443.47 477
10444.44 475
10445.40 470
10446.37 501
10447.34 447
10448.30 464
10449.27 446
10450.23 458
10451.20 439
10452.16 449
10453.13 454
10454.09 443
10455.06 447
10456.02 465
10456.99 453
10457.95 471
10458.92 446
10459.89 497
10460.85 440
10461.82 466
10462.78 446
10463.75 425
10464.72 469
10465.68 519
10466.65 482
10467.61 492
10468.58 415
10469.55 446
10470.51 433
10471.48 394
10472.44 405
10473.41 466
10474.38 448
10475.34 424
10476.31 431
10477.28 428
10478.24 428
10479.21 420
10480.18 417
10481.14 468
10482.11 440
10483.08 443
10484.04 444
10485.01 448
10485.98 460
10486.94 453
10487.91 439
10488.88 421
10489.85 447
10490.81 436
10491.78 439
10492.75 447
10493.71 429
10494.68 490
10495.65 481
10496.62 471
10497.58 485
10498.55 469
10499.52 464
10500.49 490
10501.45 477
10502.42 482
10503.39 501
10504.36 492
10505.33 451
10506.29 449
10507.26 501
10508.23 468
10509.20 441
10510.17 495
10511.13 469
10512.10 422
10513.07 475
10514.04 485
10515.01 463
10515.98 489
10516.94 479
10517.91 499
10518.88 470
10519.85 422
10520.82 462
10521.79 514
10522.75 474
10523.72 502
10524.69 450
10525.66 493
10526.63 444
10527.60 512
10528.57 460
10529.54 428
10530.51 473
10531.47 475
10532.44 462
10533.41 394
10534.38 479
10535.35 505
10536.32 482
10537.29 450
10538.26 438
10539.23 403
10540.20 481
10541.17 444
10542.14 470
10543.11 436
10544.08 499
10545.05 456
10546.02 493
10546.99 488
10547.96 450
10548.92 438
10549.89 499
10550.86 457
10551.83 458
10552.80 464
10553.77 479
10554.74 505
10555.72 471
10556.69 461
10557.66 467
10558.63 485
10559.60 509
10560.57 536
10561.54 579
10562.51 572
10563.48 610
10564.45 642
10565.42 589
10566.39 562
10567.36 508
10568.33 472
10569.30 544
10570.27 468
10571.24 493
10572.21 541
10573.19 500
10574.16 481
10575.13 499
10576.10 461
10577.07 464
10578.04 464
10579.01 507
10579.98 467
10580.95 477
10581.93 461
10582.90 434
10583.87 497
10584.84 514
10585.81 585
10586.78 520
10587.76 566
10588.73 542
10589.70 554
10590.67 512
10591.64 530
10592.61 497
10593.59 445
10594.56 506
10595.53 519
10596.50 525
10597.47 486
10598.45 527
10599.42 431
10600.39 515
10601.36 517
10602.34 545
10603.31 492
10604.28 529
10605.25 493
10606.23 475
10607.20 434
10608.17 487
10609.14 488
10610.12 489
10611.09 415
10612.06 410
10613.03 458
10614.01 449
10614.98 492
10615.95 485
10616.93 489
10617.90 488
10618.87 503
10619.84 486
10620.82 492
10621.79 476
10622.76 449
10623.74 429
10624.71 496
10625.68 511
10626.66 538
10627.63 481
10628.60 454
10629.58 492
10630.55 483
10631.53 504
10632.50 491
10633.47 536
10634.45 493
10635.42 515
10636.39 503
10637.37 573
10638.34 585
10639.32 586
10640.29 633
10641.26 607
10642.24 605
10643.21 602
10644.19 619
10645.16 584
10646.14 626
10647.11 560
10648.08 566
10649.06 503
10650.03 533
10651.01 462
10651.98 482
10652.96 518
10653.93 492
10654.91 472
10655.88 431
10656.86 481
10657.83 466
10658.81 442
10659.78 434
10660.76 452
10661.73 447
10662.71 513
10663.68 433
10664.66 464
10665.63 488
10666.61 506
10667.58 433
10668.56 458
10669.53 500
10670.51 517
10671.48 471
10672.46 451
10673.43 443
10674.41 480
10675.39 531
10676.36 452
10677.34 473
10678.31 441
10679.29 500
10680.26 467
10681.24 528
10682.22 492
10683.19 480
10684.17 497
10685.14 512
10686.12 443
10687.10 456
10688.07 540
10689.05 486
10690.03 435
10691.00 450
10691.98 472
10692.96 442
10693.93 446
10694.91 438
10695.89 476
10696.86 420
10697.84 437
10698.82 423
10699.79 364
10700.77 397
10701.75 425
10702.72 474
10703.70 454
10704.68 406
10705.65 403
10706.63 449
10707.61 411
10708.58 429
10709.56 411
10710.54 410
10711.52 370
10712.49 451
10713.47 440
10714.45 490
10715.43 457
10716.40 455
10717.38 462
10718.36 411
10719.34 461
10720.31 457
10721.29 482
10722.27 434
10723.25 494
10724.23 431
10725.20 402
10726.18 384
10727.16 406
10728.14 432
10729.12 436
10730.09 471
10731.07 453
10732.05 444
10733.03 424
10734.01 444
10734.99 421
10735.96 436
10736.94 434
10737.92 458
10738.90 442
10739.88 435
10740.86 386
10741.84 409
10742.81 431
10743.79 432
10744.77 400
10745.75 392
10746.73 408
10747.71 396
10748.69 389
10749.67 402
10750.65 450
10751.63 423
10752.60 449
10753.58 416
10754.56 437
10755.54 396
10756.52 455
10757.50 457
10758.48 432
10759.46 401
10760.44 359
10761.42 405
10762.40 410
10763.38 396
10764.36 442
10765.34 480
10766.32 419
10767.30 390
10768.28 440
10769.26 430
10770.24 391
10771.22 435
10772.20 424
10773.18 425
10774.16 453
10775.14 423
10776.12 399
10777.10 430
10778.08 431
10779.06 416
10780.04 428
10781.02 443
10782.00 424
10782.98 415
10783.96 451
10784.94 416
10785.92 443
10786.90 440
10787.89 425
10788.87 390
10789.85 401
10790.83 391
10791.81 391
10792.79 412
10793.77 458
10794.75 426
10795.73 375
10796.71 409
10797.70 442
10798.68 476
10799.66 404
10800.64 396
10801.62 387
10802.60 404
10803.58 420
10804.57 431
10805.55 399
10806.53 404
10807.51 423
10808.49 450
10809.47 410
10810.46 432
10811.44 410
10812.42 400
10813.40 451
10814.38 421
10815.37 453
10816.35 398
10817.33 439
10818.31 420
10819.29 411
10820.28 434
10821.26 423
10822.24 425
10823.22 495
10824.21 441
10825.19 432
10826.17 409
10827.15 470
10828.14 454
10829.12 434
10830.10 438
10831.09 442
10832.07 465
10833.05 462
10834.03 471
10835.02 461
10836.00 454
10836.98 448
10837.97 448
10838.95 452
10839.93 458
10840.92 461
10841.90 469
10842.88 483
10843.87 441
10844.85 479
10845.83 492
10846.82 478
10847.80 473
10848.78 504
10849.77 472
10850.75 486
10851.73 483
10852.72 455
10853.70 534
10854.69 484
10855.67 489
10856.65 474
10857.64 501
10858.62 470
10859.60 519
10860.59 503
10861.57 488
10862.56 472
10863.54 476
10864.53 449
10865.51 480
10866.49 502
10867.48 486
10868.46 444
10869.45 551
10870.43 503
10871.42 535
10872.40 508
10873.39 507
10874.37 546
10875.36 520
10876.34 452
10877.33 504
10878.31 492
10879.30 470
10880.28 485
10881.27 518
10882.25 545
10883.24 555
10884.22 556
10885.21 533
10886.19 516
10887.18 534
10888.16 526
10889.15 548
10890.13 557
10891.12 554
10892.10 584
10893.09 564
10894.08 524
10895.06 503
10896.05 521
10897.03 535
10898.02 587
10899.00 591
10899.99 564
10900.98 529
10901.96 590
10902.95 588
10903.93 592
10904.92 589
10905.91 580
10906.89 514
10907.88 564
10908.87 585
10909.85 588
10910.84 616
10911.82 616
10912.81 565
10913.80 609
10914.78 604
10915.77 610
10916.76 625
10917.74 670
10918.73 662
10919.72 620
10920.70 654
10921.69 647
10922.68 649
10923.67 607
10924.65 619
10925.64 661
10926.63 676
10927.61 690
10928.60 729
10929.59 693
10930.58 654
10931.56 676
10932.55 700
10933.54 709
10934.53 720
10935.51 685
10936.50 675
10937.49 728
10938.48 720
10939.46 772
10940.45 734
10941.44 780
10942.43 787
10943.41 748
10944.40 700
10945.39 786
10946.38 717
10947.37 786
10948.35 776
10949.34 800
10950.33 810
10951.32 833
10952.31 836
10953.30 864
10954.28 886
10955.27 926
10956.26 975
10957.25 1043
10958.24 1066
10959.23 1098
10960.22 1199
10961.20 1168
10962.19 1212
10963.18 1150
10964.17 1121
10965.16 992
10966.15 974
10967.14 1002
10968.13 943
10969.11 911
10970.10 892
10971.09 914
10972.08 909
10973.07 857
10974.06 922
10975.05 922
10976.04 926
10977.03 921
10978.02 894
10979.01 908
10980.00 942
10980.99 946
10981.98 930
10982.97 964
10983.96 950
10984.95 962
10985.94 1007
10986.93 960
10987.92 944
10988.91 943
10989.90 1030
10990.89 983
10991.88 955
10992.87 1014
10993.86 1022
10994.85 1053
10995.84 1146
10996.83 1240
10997.82 1386
10998.81 1520
10999.80 1689
11000.79 1770
11001.78 1868
11002.77 1889
11003.76 1837
11004.75 1762
11005.74 1603
11006.73 1410
11007.72 1309
11008.71 1267
11009.70 1112
11010.69 1009
11011.69 1005
11012.68 1028
11013.67 982
11014.66 938
11015.65 959
11016.64 1026
11017.63 895
11018.62 907
11019.62 892
11020.61 876
11021.60 895
11022.59 935
11023.58 852
11024.57 883
11025.56 878
11026.56 845
11027.55 894
11028.54 830
11029.53 796
11030.52 800
11031.51 797
11032.51 787
11033.50 813
11034.49 789
11035.48 768
11036.47 819
11037.47 793
11038.46 806
11039.45 847
11040.44 818
11041.44 783
11042.43 765
11043.42 727
11044.41 761
11045.41 726
11046.40 721
11047.39 672
11048.38 634
11049.38 693
11050.37 673
11051.36 677
11052.35 689
11053.35 764
11054.34 696
11055.33 713
11056.33 650
11057.32 705
11058.31 702
11059.30 637
11060.30 650
11061.29 682
11062.28 652
11063.28 659
11064.27 674
11065.26 617
11066.26 656
11067.25 655
11068.24 686
11069.24 619
11070.23 611
11071.23 604
11072.22 645
11073.21 631
11074.21 672
11075.20 690
11076.19 704
11077.19 683
11078.18 629
11079.18 573
11080.17 635
11081.16 658
11082.16 673
11083.15 675
11084.15 611
11085.14 681
11086.14 572
11087.13 615
11088.12 588
11089.12 619
11090.11 637
11091.11 648
11092.10 638
11093.10 605
11094.09 667
11095.09 625
11096.08 575
11097.08 616
11098.07 661
11099.07 666
11100.06 615
11101.06 635
11102.05 644
11103.05 653
11104.04 678
11105.04 596
11106.03 606
11107.03 594
11108.02 629
11109.02 572
11110.01 605
11111.01 603
11112.00 654
11113.00 619
11113.99 644
11114.99 629
11115.99 607
11116.98 602
11117.98 563
11118.97 601
11119.97 611
11120.96 622
11121.96 596
11122.96 688
11123.95 610
11124.95 585
11125.94 636
11126.94 639
11127.94 620
11128.93 585
11129.93 677
11130.93 697
11131.92 651
11132.92 621
11133.92 593
11134.91 553
11135.91 600
11136.90 595
11137.90 591
11138.90 572
11139.89 594
11140.89 580
11141.89 604
11142.89 603
11143.88 593
11144.88 610
11145.88 583
11146.87 566
11147.87 559
11148.87 583
11149.86 507
11150.86 624
11151.86 601
11152.86 626
11153.85 536
11154.85 592
11155.85 571
11156.85 527
11157.84 579
11158.84 565
11159.84 554
11160.84 557
11161.83 594
11162.83 531
11163.83 533
11164.83 556
11165.83 596
11166.82 598
11167.82 523
11168.82 543
11169.82 544
11170.82 519
11171.81 598
11172.81 554
11173.81 553
11174.81 554
11175.81 580
11176.81 540
11177.80 518
11178.80 520
11179.80 515
11180.80 559
11181.80 572
11182.80 516
11183.80 551
11184.79 608
11185.79 569
11186.79 574
11187.79 565
11188.79 624
11189.79 603
11190.79 575
11191.79 545
11192.79 547
11193.78 639
11194.78 614
11195.78 617
11196.78 573
11197.78 585
11198.78 611
11199.78 619
11200.78 578
11201.78 598
11202.78 568
11203.78 576
11204.78 588
11205.78 575
11206.78 536
11207.78 568
11208.78 606
11209.78 574
11210.78 594
11211.78 679
11212.78 578
11213.78 565
11214.78 564
11215.78 562
11216.78 507
11217.78 545
11218.78 564
11219.78 578
11220.78 588
11221.78 522
11222.78 560
11223.78 523
11224.78 483
11225.78 514
11226.78 516
11227.78 554
11228.78 521
11229.78 497
11230.78 527
11231.79 507
11232.79 496
11233.79 560
11234.79 547
11235.79 510
11236.79 509
11237.79 570
11238.79 518
11239.79 545
11240.80 535
11241.80 569
11242.80 519
11243.80 471
11244.80 544
11245.80 550
11246.80 525
11247.81 476
11248.81 495
11249.81 481
11250.81 466
11251.81 526
11252.81 549
11253.82 513
11254.82 475
11255.82 512
11256.82 514
11257.82 521
11258.83 490
11259.83 482
11260.83 518
11261.83 572
11262.83 557
11263.84 506
11264.84 492
11265.84 530
11266.84 522
11267.85 529
11268.85 511
11269.85 567
11270.85 607
11271.86 550
11272.86 486
11273.86 481
11274.86 584
11275.87 550
11276.87 558
11277.87 603
11278.88 633
11279.88 594
11280.88 572
11281.88 552
11282.89 570
11283.89 569
11284.89 562
11285.90 551
11286.90 499
11287.90 493
11288.91 520
11289.91 581
11290.91 469
11291.92 465
11292.92 484
11293.93 492
11294.93 544
11295.93 509
11296.94 493
11297.94 468
11298.94 505
11299.95 488
11300.95 512
11301.96 538
11302.96 497
11303.96 439
11304.97 502
11305.97 483
11306.98 512
11307.98 547
11308.98 571
11309.99 528
11310.99 512
11312.00 524
11313.00 593
11314.01 612
11315.01 569
11316.02 599
11317.02 636
11318.03 616
11319.03 609
11320.04 593
11321.04 549
11322.04 579
11323.05 550
11324.05 536
11325.06 516
11326.06 504
11327.07 560
11328.07 529
11329.08 516
11330.09 463
11331.09 467
11332.10 480
11333.10 500
11334.11 464
11335.11 516
11336.12 544
11337.12 528
11338.13 483
11339.13 517
11340.14 535
11341.15 571
11342.15 576
11343.16 573
11344.16 557
11345.17 538
11346.18 547
11347.18 529
11348.19 556
11349.19 522
11350.20 516
11351.21 498
11352.21 459
11353.22 503
11354.22 515
11355.23 553
11356.24 516
11357.24 518
11358.25 485
11359.26 531
11360.26 491
11361.27 530
11362.28 522
11363.28 502
11364.29 542
11365.30 514
11366.30 471
11367.31 472
11368.32 489
11369.32 491
11370.33 495
11371.34 488
11372.35 448
11373.35 482
11374.36 487
11375.37 486
11376.37 440
11377.38 449
11378.39 454
11379.40 464
11380.40 495
11381.41 450
11382.42 468
11383.43 493
11384.43 513
11385.44 439
11386.45 479
11387.46 509
11388.47 473
11389.47 467
11390.48 464
11391.49 459
11392.50 477
11393.51 455
11394.51 462
11395.52 490
11396.53 454
11397.54 470
11398.55 450
11399.55 445
11400.56 433
11401.57 468
11402.58 495
11403.59 460
11404.60 439
11405.61 407
11406.61 464
11407.62 469
11408.63 439
11409.64 453
11410.65 414
11411.66 419
11412.67 427
11413.68 448
11414.68 405
11415.69 420
11416.70 433
11417.71 450
11418.72 437
11419.73 429
11420.74 439
11421.75 467
11422.76 435
11423.77 391
11424.78 430
11425.79 468
11426.80 468
11427.81 436
11428.82 403
11429.82 455
11430.83 395
11431.84 439
11432.85 482
11433.86 437
11434.87 447
11435.88 461
11436.89 450
11437.90 392
11438.91 444
11439.92 464
11440.93 427
11441.94 437
11442.95 453
11443.96 418
11444.98 440
11445.99 390
11447.00 393
11448.01 400
11449.02 454
11450.03 434
11451.04 403
11452.05 452
11453.06 407
11454.07 400
11455.08 409
11456.09 446
11457.10 449
11458.11 432
11459.12 438
11460.14 409
11461.15 433
11462.16 441
11463.17 443
11464.18 440
11465.19 437
11466.20 433
11467.21 426
11468.23 456
11469.24 461
11470.25 470
11471.26 451
11472.27 427
11473.28 454
11474.29 467
11475.31 416
11476.32 470
11477.33 436
11478.34 438
11479.35 405
11480.36 466
11481.38 446
11482.39 449
11483.40 459
11484.41 441
11485.43 448
11486.44 414
11487.45 422
11488.46 455
11489.47 449
11490.49 397
11491.50 396
11492.51 443
11493.52 422
11494.54 434
11495.55 440
11496.56 455
11497.57 433
11498.59 394
11499.60 386
11500.61 400
11501.63 426
11502.64 407
11503.65 423
11504.66 372
11505.68 381
11506.69 402
11507.70 396
11508.72 398
11509.73 400
11510.74 407
11511.76 409
11512.77 385
11513.78 397
11514.80 412
11515.81 407
11516.82 407
11517.84 407
11518.85 385
11519.86 415
11520.88 462
11521.89 398
11522.91 401
11523.92 384
11524.93 389
11525.95 400
11526.96 370
11527.97 405
11528.99 366
11530.00 397
11531.02 415
11532.03 408
11533.05 385
11534.06 424
11535.07 422
11536.09 385
11537.10 395
11538.12 378
11539.13 399
11540.15 384
11541.16 417
11542.18 393
11543.19 410
11544.20 414
11545.22 440
11546.23 387
11547.25 404
11548.26 430
11549.28 395
11550.29 381
11551.31 412
11552.32 394
11553.34 393
11554.35 434
11555.37 448
11556.38 412
11557.40 415
11558.42 418
11559.43 384
11560.45 394
11561.46 423
11562.48 417
11563.49 359
11564.51 406
11565.52 417
11566.54 416
11567.56 409
11568.57 415
11569.59 428
11570.60 403
11571.62 393
11572.63 415
11573.65 425
11574.67 420
11575.68 432
11576.70 439
11577.72 436
11578.73 436
11579.75 489
11580.76 451
11581.78 430
11582.80 452
11583.81 444
11584.83 451
11585.85 463
11586.86 460
11587.88 492
11588.90 490
11589.91 468
11590.93 452
11591.95 490
11592.96 506
11593.98 520
11595.00 558
11596.01 571
11597.03 608
11598.05 628
11599.07 646
11600.08 667
11601.10 757
11602.12 769
11603.13 812
11604.15 763
11605.17 704
11606.19 663
11607.20 564
11608.22 591
11609.24 510
11610.26 535
11611.27 502
11612.29 465
11613.31 465
11614.33 427
11615.35 431
11616.36 503
11617.38 462
11618.40 410
11619.42 449
11620.44 433
11621.45 423
11622.47 461
11623.49 494
11624.51 420
11625.53 405
11626.55 457
11627.56 445
11628.58 399
11629.60 407
11630.62 440
11631.64 452
11632.66 406
11633.67 375
11634.69 474
11635.71 448
11636.73 416
11637.75 401
11638.77 464
11639.79 409
11640.81 398
11641.83 408
11642.84 405
11643.86 402
11644.88 338
11645.90 364
11646.92 370
11647.94 375
11648.96 393
11649.98 432
11651.00 374
11652.02 332
11653.04 356
11654.06 396
11655.08 415
11656.10 450
11657.12 366
11658.14 411
11659.16 377
11660.18 389
11661.20 375
11662.22 371
11663.24 422
11664.26 414
11665.28 384
11666.30 364
11667.32 357
11668.34 393
11669.36 427
11670.38 400
11671.40 405
11672.42 382
11673.44 396
11674.46 428
11675.48 416
11676.50 405
11677.52 410
11678.54 415
11679.56 419
11680.58 431
11681.60 425
11682.62 423
11683.64 433
11684.66 424
11685.69 404
11686.71 438
11687.73 407
11688.75 400
11689.77 400
11690.79 401
11691.81 414
11692.83 402
11693.85 353
11694.88 391
11695.90 393
11696.92 354
11697.94 321
11698.96 395
11699.98 388
11701.01 380
11702.03 391
11703.05 388
11704.07 394
11705.09 380
11706.11 380
11707.14 360
11708.16 363
11709.18 335
11710.20 384
11711.22 400
11712.25 373
11713.27 341
11714.29 395
11715.31 397
11716.33 405
11717.36 374
11718.38 416
11719.40 395
11720.42 419
11721.45 412
11722.47 379
11723.49 404
11724.51 341
11725.54 369
11726.56 378
11727.58 383
11728.61 390
11729.63 405
11730.65 398
11731.67 352
11732.70 374
11733.72 415
11734.74 395
11735.77 376
11736.79 364
11737.81 404
11738.84 371
11739.86 374
11740.88 408
11741.91 426
11742.93 418
11743.95 402
11744.98 398
11746.00 407
11747.02 386
11748.05 382
11749.07 423
11750.09 391
11751.12 370
11752.14 394
11753.17 423
11754.19 454
11755.21 432
11756.24 402
11757.26 441
11758.29 398
11759.31 411
11760.33 423
11761.36 406
11762.38 356
11763.41 378
11764.43 399
11765.46 402
11766.48 403
11767.51 414
11768.53 389
11769.55 412
11770.58 361
11771.60 451
11772.63 418
11773.65 399
11774.68 458
11775.70 366
11776.73 412
11777.75 405
11778.78 425
11779.80 402
11780.83 358
11781.85 375
11782.88 401
11783.90 380
11784.93 407
11785.95 437
11786.98 450
11788.01 379
11789.03 367
11790.06 408
11791.08 454
11792.11 400
11793.13 363
11794.16 423
11795.18 412
11796.21 443
11797.24 430
11798.26 417
11799.29 409
11800.31 357
11801.34 395
11802.37 433
11803.39 416
11804.42 478
11805.44 429
11806.47 434
11807.50 400
11808.52 411
11809.55 446
11810.58 438
11811.60 417
11812.63 422
11813.66 380
11814.68 411
11815.71 402
11816.74 406
11817.76 410
11818.79 471
11819.82 410
11820.84 396
11821.87 438
11822.90 470
11823.92 463
11824.95 468
11825.98 442
11827.00 428
11828.03 413
11829.06 437
11830.09 454
11831.11 494
11832.14 452
11833.17 418
11834.20 477
11835.22 463
11836.25 473
11837.28 457
11838.31 476
11839.33 452
11840.36 461
11841.39 449
11842.42 452
11843.44 453
11844.47 432
11845.50 421
11846.53 475
11847.56 496
11848.58 486
11849.61 470
11850.64 409
11851.67 453
11852.70 443
11853.72 478
11854.75 474
11855.78 463
11856.81 420
11857.84 493
11858.87 529
11859.90 521
11860.92 458
11861.95 503
11862.98 455
11864.01 479
11865.04 507
11866.07 530
11867.10 569
11868.13 511
11869.15 533
11870.18 477
11871.21 479
11872.24 512
11873.27 549
11874.30 558
11875.33 456
11876.36 463
11877.39 539
11878.42 551
11879.45 575
11880.48 527
11881.51 507
11882.53 550
11883.56 580
11884.59 575
11885.62 555
11886.65 592
11887.68 578
11888.71 594
11889.74 602
11890.77 601
11891.80 543
11892.83 600
11893.86 612
11894.89 627
11895.92 599
11896.95 560
11897.98 609
11899.01 679
11900.04 702
11901.07 757
11902.10 706
11903.13 718
11904.17 740
11905.20 730
11906.23 761
11907.26 756
11908.29 708
11909.32 699
11910.35 729
11911.38 695
11912.41 673
11913.44 636
11914.47 612
11915.50 611
11916.53 698
11917.57 700
11918.60 684
11919.63 693
11920.66 695
11921.69 709
11922.72 658
11923.75 677
11924.78 709
11925.82 753
11926.85 749
11927.88 794
11928.91 836
11929.94 936
11930.97 991
11932.00 1030
11933.04 1059
11934.07 1060
11935.10 1096
11936.13 1024
11937.16 987
11938.20 982
11939.23 955
11940.26 887
11941.29 839
11942.32 765
11943.36 693
11944.39 726
11945.42 691
11946.45 729
11947.49 681
11948.52 678
11949.55 614
11950.58 650
11951.62 612
11952.65 628
11953.68 664
11954.71 635
11955.75 621
11956.78 629
11957.81 609
11958.84 562
11959.88 583
11960.91 559
11961.94 618
11962.98 596
11964.01 601
11965.04 561
11966.08 532
11967.11 578
11968.14 634
11969.17 633
11970.21 622
11971.24 614
11972.27 632
11973.31 600
11974.34 597
11975.38 607
11976.41 569
11977.44 633
11978.48 620
11979.51 684
11980.54 586
11981.58 607
11982.61 616
11983.65 578
11984.68 568
11985.71 575
11986.75 608
11987.78 585
11988.82 549
11989.85 572
11990.88 550
11991.92 564
11992.95 620
11993.99 627
11995.02 618
11996.06 592
11997.09 621
11998.13 606
11999.16 608
12000.19 567
12001.23 625
12002.26 615
12003.30 615
12004.33 558
12005.37 611
12006.40 620
12007.44 650
12008.47 672
12009.51 632
12010.54 609
12011.58 641
12012.61 662
12013.65 676
12014.68 659
12015.72 685
12016.75 671
12017.79 750
12018.83 733
12019.86 716
12020.90 741
12021.93 719
12022.97 721
12024.00 674
12025.04 687
12026.07 739
12027.11 708
12028.15 652
12029.18 725
12030.22 730
12031.25 662
12032.29 632
12033.33 696
12034.36 706
12035.40 661
12036.43 628
12037.47 586
12038.51 618
12039.54 580
12040.58 632
12041.62 626
12042.65 640
12043.69 611
12044.73 605
12045.76 657
12046.80 649
12047.84 687
12048.87 600
12049.91 562
12050.95 624
12051.98 639
12053.02 590
12054.06 594
12055.09 614
12056.13 588
12057.17 582
12058.20 590
12059.24 614
12060.28 603
12061.32 617
12062.35 628
12063.39 594
12064.43 617
12065.47 601
12066.50 609
12067.54 659
12068.58 609
12069.62 593
12070.65 607
12071.69 593
12072.73 614
12073.77 619
12074.81 655
12075.84 610
12076.88 629
12077.92 594
12078.96 540
12080.00 608
12081.03 641
12082.07 649
12083.11 662
12084.15 565
12085.19 538
12086.22 652
12087.26 660
12088.30 663
12089.34 634
12090.38 666
12091.42 649
12092.46 630
12093.49 655
12094.53 638
12095.57 697
12096.61 685
12097.65 687
12098.69 740
12099.73 665
12100.77 713
12101.81 723
12102.84 739
12103.88 771
12104.92 816
12105.96 811
12107.00 757
12108.04 744
12109.08 662
12110.12 673
12111.16 698
12112.20 654
12113.24 616
12114.28 555
12115.32 568
12116.36 620
12117.40 616
12118.44 615
12119.48 530
12120.52 528
12121.55 562
12122.59 528
12123.63 547
12124.67 596
12125.71 577
12126.75 580
12127.80 545
12128.84 550
12129.88 558
12130.92 529
12131.96 523
12133.00 580
12134.04 548
12135.08 556
12136.12 511
12137.16 512
12138.20 529
12139.24 536
12140.28 560
12141.32 520
12142.36 529
12143.40 507
12144.44 476
12145.48 485
12146.53 487
12147.57 528
12148.61 551
12149.65 484
12150.69 516
12151.73 512
12152.77 522
12153.81 518
12154.85 469
12155.90 474
12156.94 461
12157.98 495
12159.02 484
12160.06 466
12161.10 508
12162.14 514
12163.19 491
12164.23 535
12165.27 508
12166.31 527
12167.35 497
12168.40 488
12169.44 475
12170.48 477
12171.52 523
12172.56 490
12173.61 463
12174.65 481
12175.69 455
12176.73 480
12177.77 502
12178.82 462
12179.86 477
12180.90 468
12181.94 458
12182.99 504
12184.03 444
12185.07 483
12186.11 511
12187.16 468
12188.20 451
12189.24 476
12190.29 507
12191.33 458
12192.37 418
12193.41 458
12194.46 453
12195.50 447
12196.54 436
12197.59 484
12198.63 471
12199.67 474
12200.72 486
12201.76 487
12202.80 468
12203.85 491
12204.89 458
12205.93 493
12206.98 491
12208.02 441
12209.06 454
12210.11 503
12211.15 511
12212.19 469
12213.24 450
12214.28 450
12215.33 462
12216.37 484
12217.41 472
12218.46 505
12219.50 479
12220.55 458
12221.59 472
12222.63 484
12223.68 447
12224.72 454
12225.77 468
12226.81 503
12227.86 498
12228.90 484
12229.95 514
12230.99 485
12232.03 502
12233.08 481
12234.12 520
12235.17 489
12236.21 519
12237.26 490
12238.30 437
12239.35 454
12240.39 422
12241.44 477
12242.48 455
12243.53 453
12244.57 465
12245.62 469
12246.66 475
12247.71 447
12248.75 445
12249.80 457
12250.85 425
12251.89 473
12252.94 494
12253.98 475
12255.03 452
12256.07 473
12257.12 463
12258.16 454
12259.21 439
12260.26 405
12261.30 440
12262.35 453
12263.39 476
12264.44 399
12265.49 434
12266.53 461
12267.58 432
12268.62 468
12269.67 431
12270.72 477
12271.76 455
12272.81 473
12273.86 449
12274.90 455
12275.95 446
12277.00 417
12278.04 392
12279.09 451
12280.14 438
12281.18 388
12282.23 388
12283.28 426
12284.32 431
12285.37 393
12286.42 384
12287.46 408
12288.51 421
12289.56 424
12290.60 422
12291.65 396
12292.70 390
12293.75 428
12294.79 388
12295.84 401
12296.89 422
12297.94 407
12298.98 379
12300.03 408
12301.08 408
12302.13 443
12303.17 423
12304.22 452
12305.27 419
12306.32 415
12307.36 435
12308.41 458
12309.46 450
12310.51 468
12311.56 478
12312.60 433
12313.65 431
12314.70 461
12315.75 418
12316.80 421
12317.85 431
12318.89 399
12319.94 421
12320.99 365
12322.04 413
12323.09 402
12324.14 438
12325.18 395
12326.23 416
12327.28 433
12328.33 434
12329.38 404
12330.43 417
12331.48 450
12332.53 378
12333.57 381
12334.62 383
12335.67 379
12336.72 462
12337.77 400
12338.82 374
12339.87 389
12340.92 405
12341.97 395
12343.02 376
12344.07 397
12345.12 375
12346.17 428
12347.22 405
12348.26 354
12349.31 356
12350.36 424
12351.41 418
12352.46 380
12353.51 372
12354.56 431
12355.61 452
12356.66 399
12357.71 417
12358.76 397
12359.81 432
12360.86 385
12361.91 419
12362.96 473
12364.01 440
12365.06 467
12366.11 457
12367.16 448
12368.22 414
12369.27 437
12370.32 480
12371.37 440
12372.42 409
12373.47 387
12374.52 462
12375.57 447
12376.62 453
12377.67 455
12378.72 437
12379.77 451
12380.82 474
12381.87 482
12382.93 477
12383.98 408
12385.03 433
12386.08 501
12387.13 459
12388.18 451
12389.23 463
12390.28 408
12391.34 430
12392.39 453
12393.44 417
12394.49 474
12395.54 438
12396.59 404
12397.65 417
12398.70 439
12399.75 461
12400.80 445
12401.85 449
12402.90 445
12403.96 444
12405.01 455
12406.06 527
12407.11 454
12408.16 425
12409.22 443
12410.27 486
12411.32 480
12412.37 517
12413.43 493
12414.48 484
12415.53 457
12416.58 453
12417.64 455
12418.69 487
12419.74 435
12420.79 480
12421.85 495
12422.90 482
12423.95 454
12425.00 453
12426.06 444
12427.11 468
12428.16 456
12429.22 475
12430.27 516
12431.32 459
12432.38 491
12433.43 497
12434.48 506
12435.54 510
12436.59 517
12437.64 520
12438.70 488
12439.75 476
12440.80 474
12441.86 523
12442.91 463
12443.96 456
12445.02 489
12446.07 535
12447.13 507
12448.18 465
12449.23 506
12450.29 507
12451.34 480
12452.39 543
12453.45 469
12454.50 503
12455.56 525
12456.61 551
12457.67 481
12458.72 484
12459.77 477
12460.83 536
12461.88 528
12462.94 528
12463.99 510
12465.05 475
12466.10 509
12467.16 503
12468.21 502
12469.26 499
12470.32 516
12471.37 545
12472.43 556
12473.48 554
12474.54 559
12475.59 556
12476.65 534
12477.70 599
12478.76 594
12479.81 645
12480.87 649
12481.93 614
12482.98 609
12484.04 645
12485.09 696
12486.15 694
12487.20 672
12488.26 774
12489.31 814
12490.37 861
12491.42 995
12492.48 1104
12493.54 1197
12494.59 1295
12495.65 1346
12496.70 1389
12497.76 1490
12498.82 1451
12499.87 1444
12500.93 1356
12501.98 1191
12503.04 1084
12504.10 1008
12505.15 955
12506.21 870
12507.26 759
12508.32 730
12509.38 693
12510.43 643
12511.49 655
12512.55 598
12513.60 623
12514.66 612
12515.72 629
12516.77 686
12517.83 626
12518.89 591
12519.94 604
12521.00 544
12522.06 594
12523.12 632
12524.17 622
12525.23 594
12526.29 588
12527.34 631
12528.40 555
12529.46 597
12530.52 583
12531.57 608
12532.63 602
12533.69 615
12534.75 663
12535.80 606
12536.86 614
12537.92 615
12538.98 604
12540.03 599
12541.09 579
12542.15 557
12543.21 537
12544.26 511
12545.32 484
12546.38 489
12547.44 493
12548.50 495
12549.56 528
12550.61 529
12551.67 548
12552.73 512
12553.79 518
12554.85 505
12555.90 537
12556.96 529
12558.02 541
12559.08 519
12560.14 556
12561.20 524
12562.26 523
12563.31 530
12564.37 536
12565.43 575
12566.49 586
12567.55 562
12568.61 565
12569.67 614
12570.73 657
12571.79 643
12572.85 655
12573.90 723
12574.96 765
12576.02 737
12577.08 758
12578.14 774
12579.20 780
12580.26 713
12581.32 684
12582.38 654
12583.44 685
12584.50 719
12585.56 656
12586.62 661
12587.68 678
12588.74 671
12589.80 625
12590.86 633
12591.92 685
12592.98 668
12594.04 702
12595.10 657
12596.16 631
12597.22 601
12598.28 595
12599.34 542
12600.40 576
12601.46 595
12602.52 591
12603.58 553
12604.64 553
12605.70 525
12606.76 512
12607.82 532
12608.88 565
12609.94 588
12611.00 577
12612.06 538
12613.12 522
12614.19 532
12615.25 517
12616.31 529
12617.37 554
12618.43 578
12619.49 562
12620.55 514
12621.61 526
12622.67 482
12623.74 527
12624.80 530
12625.86 514
12626.92 525
12627.98 479
12629.04 462
12630.10 529
12631.17 516
12632.23 476
12633.29 471
12634.35 467
12635.41 497
12636.47 502
12637.54 496
12638.60 472
12639.66 498
12640.72 471
12641.78 483
12642.85 493
12643.91 477
12644.97 460
12646.03 490
12647.09 478
12648.16 519
12649.22 525
12650.28 516
12651.34 525
12652.41 508
12653.47 523
12654.53 511
12655.59 486
12656.66 507
12657.72 507
12658.78 506
12659.84 525
12660.91 512
12661.97 540
12663.03 489
12664.10 467
12665.16 513
12666.22 467
12667.29 457
12668.35 488
12669.41 529
12670.48 485
12671.54 493
12672.60 472
12673.67 492
12674.73 487
12675.79 492
12676.86 466
12677.92 499
12678.98 484
12680.05 457
12681.11 504
12682.17 478
12683.24 483
12684.30 504
12685.37 521
12686.43 490
12687.49 518
12688.56 480
12689.62 514
12690.69 483
12691.75 511
12692.81 477
12693.88 483
12694.94 505
12696.01 468
12697.07 511
12698.13 486
12699.20 505
12700.26 490
12701.33 502
12702.39 468
12703.46 506
12704.52 513
12705.59 516
12706.65 478
12707.72 507
12708.78 520
12709.85 520
12710.91 534
12711.98 479
12713.04 457
12714.11 463
12715.17 476
12716.24 493
12717.30 471
12718.37 449
12719.43 510
12720.50 525
12721.56 476
12722.63 485
12723.69 505
12724.76 477
12725.82 511
12726.89 514
12727.96 517
12729.02 498
12730.09 496
12731.15 501
12732.22 519
12733.29 500
12734.35 500
12735.42 498
12736.48 532
12737.55 546
12738.62 539
12739.68 546
12740.75 518
12741.81 529
12742.88 482
12743.95 556
12745.01 474
12746.08 452
12747.15 455
12748.21 443
12749.28 462
12750.35 480
12751.41 469
12752.48 455
12753.55 467
12754.61 483
12755.68 505
12756.75 427
12757.81 473
12758.88 446
12759.95 465
12761.01 396
12762.08 417
12763.15 440
12764.21 450
12765.28 456
12766.35 457
12767.42 469
12768.48 457
12769.55 474
12770.62 456
12771.69 445
12772.75 444
12773.82 464
12774.89 483
12775.96 421
12777.02 393
12778.09 417
12779.16 392
12780.23 422
12781.30 447
12782.36 433
12783.43 415
12784.50 435
12785.57 447
12786.64 396
12787.70 398
12788.77 448
12789.84 454
12790.91 429
12791.98 385
12793.05 403
12794.11 424
12795.18 395
12796.25 381
12797.32 410
12798.39 454
12799.46 463
12800.53 416
12801.59 412
12802.66 433
12803.73 473
12804.80 411
12805.87 384
12806.94 397
12808.01 422
12809.08 420
12810.15 463
12811.21 429
12812.28 420
12813.35 435
12814.42 401
12815.49 436
12816.56 432
12817.63 471
12818.70 494
12819.77 471
12820.84 488
12821.91 448
12822.98 446
12824.05 441
12825.12 446
12826.19 460
12827.26 430
12828.33 405
12829.40 421
12830.47 426
12831.54 415
12832.61 431
12833.68 404
12834.75 414
12835.82 381
12836.89 408
12837.96 395
12839.03 394
12840.10 400
12841.17 355
12842.24 387
12843.31 380
12844.38 383
12845.45 345
12846.52 357
12847.59 403
12848.66 421
12849.73 385
12850.80 371
12851.88 376
12852.95 389
12854.02 359
12855.09 429
12856.16 359
12857.23 330
12858.30 393
12859.37 421
12860.44 380
12861.51 353
12862.59 382
12863.66 402
12864.73 396
12865.80 365
12866.87 364
12867.94 365
12869.01 378
12870.09 368
12871.16 355
12872.23 332
12873.30 358
12874.37 378
12875.45 354
12876.52 353
12877.59 368
12878.66 353
12879.73 348
12880.81 366
12881.88 402
12882.95 394
12884.02 377
12885.09 358
12886.17 376
12887.24 378
12888.31 361
12889.38 375
12890.46 383
12891.53 380
12892.60 355
12893.67 348
12894.75 355
12895.82 367
12896.89 327
12897.96 335
12899.04 347
12900.11 367
12901.18 383
12902.26 338
12903.33 348
12904.40 342
12905.47 305
12906.55 317
12907.62 346
12908.69 358
12909.77 368
12910.84 396
12911.91 369
12912.99 381
12914.06 364
12915.13 360
12916.21 376
12917.28 348
12918.36 359
12919.43 328
12920.50 337
12921.58 344
12922.65 347
12923.72 309
12924.80 347
12925.87 353
12926.95 373
12928.02 372
12929.09 345
12930.17 364
12931.24 370
12932.32 357
12933.39 331
12934.46 321
12935.54 348
12936.61 351
12937.69 329
12938.76 394
12939.84 379
12940.91 353
12941.99 351
12943.06 372
12944.14 331
12945.21 318
12946.28 307
12947.36 343
12948.43 332
12949.51 340
12950.58 367
12951.66 317
12952.73 361
12953.81 340
12954.88 320
12955.96 334
12957.04 345
12958.11 287
12959.19 332
12960.26 351
12961.34 365
12962.41 348
12963.49 362
12964.56 347
12965.64 361
12966.71 312
12967.79 321
12968.87 322
12969.94 329
12971.02 366
12972.09 356
12973.17 372
12974.24 369
12975.32 319
12976.40 357
12977.47 369
12978.55 389
12979.63 344
12980.70 344
12981.78 390
12982.85 367
12983.93 358
12985.01 355
12986.08 330
12987.16 350
12988.24 317
12989.31 325
12990.39 326
12991.47 376
12992.54 341
12993.62 341
12994.70 342
12995.77 361
12996.85 346
12997.93 376
12999.00 336
13000.08 325
13001.16 322
13002.24 351
13003.31 375
13004.39 351
13005.47 352
13006.54 335
13007.62 363
13008.70 337
13009.78 389
13010.85 329
13011.93 361
13013.01 316
13014.09 351
13015.16 361
13016.24 318
13017.32 356
13018.40 367
13019.48 377
13020.55 321
13021.63 321
13022.71 355
13023.79 358
13024.86 385
13025.94 347
13027.02 331
13028.10 335
13029.18 368
13030.26 343
13031.33 354
13032.41 363
13033.49 378
13034.57 358
13035.65 371
13036.73 348
13037.80 328
13038.88 329
13039.96 330
13041.04 377
13042.12 372
13043.20 336
13044.28 420
13045.36 369
13046.44 372
13047.51 333
13048.59 369
13049.67 390
13050.75 369
13051.83 331
13052.91 343
13053.99 384
13055.07 369
13056.15 365
13057.23 361
13058.31 317
13059.39 310
13060.47 321
13061.55 305
13062.62 351
13063.70 340
13064.78 372
13065.86 353
13066.94 347
13068.02 322
13069.10 362
13070.18 382
13071.26 356
13072.34 347
13073.42 327
13074.50 312
13075.58 331
13076.66 368
13077.74 341
13078.82 366
13079.90 301
13080.99 310
13082.07 305
13083.15 336
13084.23 291
13085.31 316
13086.39 324
13087.47 316
13088.55 333
13089.63 326
13090.71 339
13091.79 345
13092.87 371
13093.95 357
13095.03 333
13096.12 339
13097.20 348
13098.28 330
13099.36 317
13100.44 320
13101.52 321
13102.60 319
13103.68 350
13104.76 359
13105.85 293
13106.93 317
13108.01 315
13109.09 339
13110.17 295
13111.25 342
13112.34 342
13113.42 344
13114.50 328
13115.58 336
13116.66 361
13117.74 347
13118.83 350
13119.91 377
13120.99 359
13122.07 330
13123.15 291
13124.24 286
13125.32 372
13126.40 326
13127.48 315
13128.57 277
13129.65 313
13130.73 326
13131.81 308
13132.90 334
13133.98 307
13135.06 282
13136.14 277
13137.23 284
13138.31 316
13139.39 313
13140.48 339
13141.56 337
13142.64 368
13143.72 334
13144.81 301
13145.89 323
13146.97 282
13148.06 295
13149.14 331
13150.22 323
13151.31 291
13152.39 278
13153.47 305
13154.56 327
13155.64 317
13156.72 292
13157.81 326
13158.89 317
13159.97 315
13161.06 313
13162.14 321
13163.23 313
13164.31 313
13165.39 324
13166.48 358
13167.56 324
13168.64 303
13169.73 344
13170.81 335
13171.90 321
13172.98 335
13174.07 351
13175.15 320
13176.23 299
13177.32 345
13178.40 326
13179.49 325
13180.57 352
13181.66 327
13182.74 321
13183.83 290
13184.91 323
13185.99 303
13187.08 358
13188.16 380
13189.25 345
13190.33 336
13191.42 323
13192.50 328
13193.59 340
13194.67 362
13195.76 304
13196.84 323
13197.93 355
13199.01 331
13200.10 310
13201.19 331
13202.27 348
13203.36 381
13204.44 363
13205.53 332
13206.61 334
13207.70 340
13208.78 360
13209.87 346
13210.96 348
13212.04 334
13213.13 286
13214.21 308
13215.30 363
13216.39 344
13217.47 339
13218.56 335
13219.64 330
13220.73 330
13221.82 318
13222.90 327
13223.99 331
13225.07 319
13226.16 358
13227.25 301
13228.33 304
13229.42 360
13230.51 328
13231.59 292
13232.68 279
13233.77 293
13234.85 338
13235.94 305
13237.03 326
13238.11 335
13239.20 321
13240.29 324
13241.37 361
13242.46 341
13243.55 342
13244.64 331
13245.72 316
13246.81 326
13247.90 299
13248.99 334
13250.07 347
13251.16 335
13252.25 355
13253.34 349
13254.42 360
13255.51 349
13256.60 356
13257.69 354
13258.77 334
13259.86 331
13260.95 331
13262.04 357
13263.12 376
13264.21 351
13265.30 376
13266.39 374
13267.48 396
13268.56 361
13269.65 367
13270.74 321
13271.83 357
13272.92 388
13274.01 377
13275.09 376
13276.18 379
13277.27 381
13278.36 383
13279.45 379
13280.54 366
13281.63 364
13282.71 409
13283.80 407
13284.89 389
13285.98 393
13287.07 390
13288.16 395
13289.25 401
13290.34 397
13291.43 378
13292.51 389
13293.60 401
13294.69 433
13295.78 370
13296.87 389
13297.96 403
13299.05 397
13300.14 414
13301.23 406
13302.32 424
13303.41 432
13304.50 424
13305.59 434
13306.68 415
13307.77 465
13308.86 472
13309.95 467
13311.04 455
13312.13 456
13313.22 466
13314.31 433
13315.40 467
13316.49 381
13317.58 400
13318.67 402
13319.76 445
13320.85 388
13321.94 388
13323.03 465
13324.12 457
13325.21 423
13326.30 446
13327.39 436
13328.48 434
13329.57 411
13330.66 438
13331.75 473
13332.84 397
13333.93 432
13335.02 453
13336.12 440
13337.21 430
13338.30 437
13339.39 437
13340.48 434
13341.57 432
13342.66 481
13343.75 441
13344.84 429
13345.94 466
13347.03 484
13348.12 486
13349.21 482
13350.30 462
13351.39 528
13352.48 452
13353.58 421
13354.67 471
13355.76 495
13356.85 553
13357.94 513
13359.04 490
13360.13 520
13361.22 468
13362.31 489
13363.40 481
13364.50 520
13365.59 491
13366.68 546
13367.77 579
13368.86 561
13369.96 523
13371.05 565
13372.14 584
13373.23 547
13374.33 516
13375.42 506
13376.51 517
13377.60 500
13378.70 531
13379.79 471
13380.88 482
13381.97 486
13383.07 485
13384.16 468
13385.25 437
13386.35 445
13387.44 443
13388.53 454
13389.62 419
13390.72 430
13391.81 412
13392.90 431
13394.00 440
13395.09 447
13396.18 462
13397.28 445
13398.37 419
13399.46 443
13400.56 449
13401.65 435
13402.75 444
13403.84 467
13404.93 436
13406.03 427
13407.12 439
13408.21 434
13409.31 418
13410.40 384
13411.50 428
13412.59 479
13413.68 431
13414.78 386
13415.87 383
13416.97 435
13418.06 457
13419.16 421
13420.25 438
13421.34 468
13422.44 428
13423.53 411
13424.63 398
13425.72 440
13426.82 396
13427.91 477
13429.01 474
13430.10 441
13431.20 431
13432.29 505
13433.39 536
13434.48 415
13435.58 431
13436.67 489
13437.77 494
13438.86 438
13439.96 449
13441.05 444
13442.15 425
13443.24 426
13444.34 461
13445.43 449
13446.53 425
13447.62 444
13448.72 475
13449.81 468
13450.91 446
13452.01 443
13453.10 472
13454.20 474
13455.29 476
13456.39 489
13457.48 486
13458.58 495
13459.68 497
13460.77 505
13461.87 537
13462.96 518
13464.06 554
13465.16 503
13466.25 494
13467.35 504
13468.45 527
13469.54 550
13470.64 525
13471.73 514
13472.83 532
13473.93 521
13475.02 518
13476.12 514
13477.22 501
13478.31 492
13479.41 517
13480.51 533
13481.60 561
13482.70 605
13483.80 525
13484.90 564
13485.99 536
13487.09 519
13488.19 515
13489.28 532
13490.38 532
13491.48 540
13492.58 475
13493.67 545
13494.77 536
13495.87 607
13496.97 615
13498.06 581
13499.16 613
13500.26 653
13501.36 654
13502.45 676
13503.55 705
13504.65 652
13505.75 631
13506.84 634
13507.94 604
13509.04 647
13510.14 619
13511.24 574
13512.33 556
13513.43 562
13514.53 552
13515.63 551
13516.73 520
13517.83 489
13518.92 525
13520.02 525
13521.12 469
13522.22 478
13523.32 465
13524.42 499
13525.52 441
13526.61 505
13527.71 434
13528.81 474
13529.91 488
13531.01 451
13532.11 483
13533.21 488
13534.31 496
13535.41 515
13536.50 501
13537.60 482
13538.70 427
13539.80 457
13540.90 455
13542.00 490
13543.10 428
13544.20 468
13545.30 482
13546.40 473
13547.50 435
13548.60 415
13549.70 492
13550.80 405
13551.90 410
13553.00 453
13554.10 440
13555.20 460
13556.30 432
13557.40 443
13558.50 458
13559.60 465
13560.70 427
13561.80 432
13562.90 467
13564.00 443
13565.10 427
13566.20 422
13567.30 436
13568.40 416
13569.50 460
13570.60 426
13571.70 421
13572.80 475
13573.90 463
13575.00 431
13576.10 478
13577.20 419
13578.30 417
13579.40 447
13580.51 459
13581.61 394
13582.71 386
13583.81 423
13584.91 460
13586.01 426
13587.11 455
13588.21 447
13589.31 427
13590.42 417
13591.52 443
13592.62 437
13593.72 430
13594.82 442
13595.92 417
13597.02 454
13598.13 462
13599.23 489
13600.33 444
13601.43 412
13602.53 440
13603.63 423
13604.74 404
13605.84 456
13606.94 477
13608.04 438
13609.14 402
13610.25 465
13611.35 466
13612.45 435
13613.55 434
13614.66 420
13615.76 517
13616.86 472
13617.96 447
13619.06 447
13620.17 424
13621.27 467
13622.37 469
13623.47 506
13624.58 450
13625.68 454
13626.78 459
13627.89 472
13628.99 520
13630.09 479
13631.19 478
13632.30 467
13633.40 500
13634.50 491
13635.61 478
13636.71 468
13637.81 481
13638.92 487
13640.02 483
13641.12 457
13642.23 457
13643.33 407
13644.43 477
13645.54 455
13646.64 484
13647.74 454
13648.85 419
13649.95 420
13651.06 429
13652.16 438
13653.26 451
13654.37 452
13655.47 476
13656.57 407
13657.68 419
13658.78 426
13659.89 419
13660.99 441
13662.10 450
13663.20 447
13664.30 413
13665.41 429
13666.51 484
13667.62 428
13668.72 453
13669.83 441
13670.93 419
13672.04 434
13673.14 433
13674.24 431
13675.35 442
13676.45 437
13677.56 465
13678.66 417
13679.77 481
13680.87 422
13681.98 395
13683.08 443
13684.19 448
13685.29 446
13686.40 414
13687.50 423
13688.61 450
13689.71 427
13690.82 427
13691.93 472
13693.03 459
13694.14 409
13695.24 428
13696.35 475
13697.45 422
13698.56 435
13699.66 469
13700.77 471
13701.88 456
13702.98 476
13704.09 471
13705.19 446
13706.30 410
13707.41 462
13708.51 458
13709.62 434
13710.72 443
13711.83 457
13712.94 471
13714.04 492
13715.15 448
13716.26 409
13717.36 461
13718.47 470
13719.58 517
13720.68 491
13721.79 498
13722.90 501
13724.00 511
13725.11 502
13726.22 504
13727.32 494
13728.43 509
13729.54 496
13730.64 465
13731.75 550
13732.86 507
13733.96 553
13735.07 498
13736.18 491
13737.29 521
13738.39 533
13739.50 553
13740.61 526
13741.72 548
13742.82 506
13743.93 544
13745.04 504
13746.15 528
13747.25 503
13748.36 583
13749.47 570
13750.58 574
13751.68 560
13752.79 560
13753.90 595
13755.01 626
13756.12 606
13757.22 605
13758.33 656
13759.44 678
13760.55 649
13761.66 638
13762.77 657
13763.87 683
13764.98 701
13766.09 747
13767.20 736
13768.31 744
13769.42 851
13770.52 867
13771.63 857
13772.74 866
13773.85 893
13774.96 928
13776.07 998
13777.18 970
13778.29 879
13779.39 940
13780.50 881
13781.61 829
13782.72 824
13783.83 703
13784.94 688
13786.05 655
13787.16 618
13788.27 614
13789.38 599
13790.49 558
13791.60 574
13792.71 581
13793.81 567
13794.92 605
13796.03 610
13797.14 601
13798.25 573
13799.36 527
13800.47 541
13801.58 514
13802.69 580
13803.80 567
13804.91 563
13806.02 602
13807.13 623
13808.24 603
13809.35 597
13810.46 534
13811.57 545
13812.68 590
13813.79 568
13814.90 598
13816.02 595
13817.13 552
13818.24 516
13819.35 521
13820.46 550
13821.57 572
13822.68 543
13823.79 522
13824.90 549
13826.01 504
13827.12 475
13828.23 484
13829.34 503
13830.45 530
13831.57 517
13832.68 491
13833.79 501
13834.90 515
13836.01 536
13837.12 474
13838.23 460
13839.34 510
13840.46 558
13841.57 537
13842.68 496
13843.79 521
13844.90 557
13846.01 533
13847.13 547
13848.24 518
13849.35 547
13850.46 578
13851.57 536
13852.68 548
13853.80 530
13854.91 557
13856.02 552
13857.13 542
13858.24 508
13859.36 532
13860.47 581
13861.58 616
13862.69 609
13863.81 587
13864.92 580
13866.03 606
13867.14 609
13868.26 573
13869.37 608
13870.48 578
13871.59 610
13872.71 600
13873.82 581
13874.93 586
13876.04 586
13877.16 618
13878.27 548
13879.38 549
13880.50 563
13881.61 596
13882.72 571
13883.84 579
13884.95 536
13886.06 594
13887.18 569
13888.29 554
13889.40 539
13890.52 544
13891.63 558
13892.74 608
13893.86 627
13894.97 624
13896.08 577
13897.20 613
13898.31 616
13899.42 594
13900.54 631
13901.65 610
13902.77 623
13903.88 580
13904.99 587
13906.11 567
13907.22 553
13908.34 557
13909.45 545
13910.56 532
13911.68 534
13912.79 522
13913.91 550
13915.02 523
13916.14 532
13917.25 512
13918.37 461
13919.48 528
13920.60 523
13921.71 527
13922.82 498
13923.94 505
13925.05 471
13926.17 483
13927.28 489
13928.40 508
13929.51 503
13930.63 510
13931.74 497
13932.86 486
13933.97 448
13935.09 499
13936.20 566
13937.32 529
13938.44 497
13939.55 484
13940.67 478
13941.78 481
13942.90 464
13944.01 470
13945.13 504
13946.24 506
13947.36 501
13948.48 508
13949.59 464
13950.71 454
13951.82 523
13952.94 544
13954.05 491
13955.17 474
13956.29 441
13957.40 505
13958.52 475
13959.64 512
13960.75 476
13961.87 518
13962.98 497
13964.10 492
13965.22 488
13966.33 514
13967.45 483
13968.57 516
13969.68 477
13970.80 427
13971.92 471
13973.03 527
13974.15 558
13975.27 487
13976.38 453
13977.50 509
13978.62 505
13979.73 500
13980.85 519
13981.97 511
13983.09 499
13984.20 499
13985.32 509
13986.44 506
13987.56 492
13988.67 516
13989.79 488
13990.91 488
13992.02 464
13993.14 444
13994.26 509
13995.38 542
13996.50 569
13997.61 522
13998.73 532
13999.85 517
14000.97 547
14002.08 601
14003.20 523
14004.32 487
14005.44 516
14006.56 574
14007.67 557
14008.79 501
14009.91 497
14011.03 528
14012.15 541
14013.27 530
14014.38 545
14015.50 559
14016.62 547
14017.74 522
14018.86 516
14019.98 565
14021.10 592
14022.21 575
14023.33 642
14024.45 610
14025.57 551
14026.69 579
14027.81 553
14028.93 593
14030.05 547
14031.17 569
14032.28 562
14033.40 551
14034.52 475
14035.64 499
14036.76 524
14037.88 480
14039.00 516
14040.12 542
14041.24 526
14042.36 557
14043.48 526
14044.60 556
14045.72 529
14046.84 501
14047.96 528
14049.08 495
14050.20 515
14051.32 526
14052.44 538
14053.56 530
14054.68 507
14055.80 535
14056.92 515
14058.04 509
14059.16 560
14060.28 532
14061.40 522
14062.52 554
14063.64 512
14064.76 545
14065.88 596
14067.00 542
14068.12 528
14069.24 546
14070.36 577
14071.48 490
14072.60 559
14073.72 574
14074.84 594
14075.97 528
14077.09 560
14078.21 545
14079.33 559
14080.45 587
14081.57 639
14082.69 587
14083.81 570
14084.93 606
14086.06 610
14087.18 608
14088.30 636
14089.42 604
14090.54 646
14091.66 626
14092.78 637
14093.91 656
14095.03 741
14096.15 724
14097.27 769
14098.39 781
14099.51 759
14100.64 770
14101.76 830
14102.88 776
14104.00 754
14105.12 712
14106.25 715
14107.37 707
14108.49 642
14109.61 606
14110.73 621
14111.86 592
14112.98 601
14114.10 584
14115.22 525
14116.35 516
14117.47 523
14118.59 568
14119.71 547
14120.84 596
14121.96 503
14123.08 536
14124.20 543
14125.33 518
14126.45 512
14127.57 482
14128.70 504
14129.82 550
14130.94 528
14132.07 489
14133.19 528
14134.31 488
14135.44 494
14136.56 548
14137.68 498
14138.81 498
14139.93 536
14141.05 543
14142.18 510
14143.30 479
14144.42 500
14145.55 530
14146.67 457
14147.79 521
14148.92 527
14150.04 497
14151.17 463
14152.29 514
14153.41 458
14154.54 515
14155.66 485
14156.79 504
14157.91 480
14159.03 477
14160.16 518
14161.28 501
14162.41 472
14163.53 482
14164.66 471
14165.78 530
14166.90 490
14168.03 485
14169.15 503
14170.28 473
14171.40 485
14172.53 483
14173.65 479
14174.78 452
14175.90 426
14177.03 451
14178.15 466
14179.28 463
14180.40 471
14181.53 519
14182.65 487
14183.78 423
14184.90 452
14186.03 449
14187.15 479
14188.28 456
14189.40 435
14190.53 457
14191.65 474
14192.78 470
14193.91 438
14195.03 430
14196.16 454
14197.28 458
14198.41 441
14199.53 465
14200.66 450
14201.79 438
14202.91 454
14204.04 442
14205.16 411
14206.29 430
14207.42 435
14208.54 427
14209.67 434
14210.79 439
14211.92 434
14213.05 401
14214.17 387
14215.30 428
14216.43 423
14217.55 391
14218.68 390
14219.81 426
14220.93 431
14222.06 418
14223.19 393
14224.31 408
14225.44 384
14226.57 398
14227.69 393
14228.82 413
14229.95 436
14231.07 414
14232.20 397
14233.33 403
14234.46 364
14235.58 375
14236.71 374
14237.84 417
14238.96 414
14240.09 369
14241.22 345
14242.35 370
14243.47 364
14244.60 391
14245.73 408
14246.86 372
14247.98 414
14249.11 401
14250.24 400
14251.37 383
14252.50 404
14253.62 394
14254.75 346
14255.88 373
14257.01 381
14258.14 374
14259.26 337
14260.39 350
14261.52 351
14262.65 368
14263.78 371
14264.91 359
14266.03 379
14267.16 339
14268.29 353
14269.42 351
14270.55 356
14271.68 368
14272.81 372
14273.93 352
14275.06 379
14276.19 381
14277.32 322
14278.45 318
14279.58 358
14280.71 408
14281.84 344
14282.97 346
14284.10 334
14285.22 329
14286.35 350
14287.48 365
14288.61 319
14289.74 325
14290.87 362
14292.00 383
14293.13 350
14294.26 298
14295.39 348
14296.52 383
14297.65 320
14298.78 333
14299.91 334
14301.04 335
14302.17 360
14303.30 354
14304.43 337
14305.56 317
14306.69 356
14307.82 339
14308.95 372
14310.08 323
14311.21 279
14312.34 297
14313.47 388
14314.60 314
14315.73 307
14316.86 325
14317.99 368
14319.12 317
14320.25 310
14321.38 288
14322.51 343
14323.64 362
14324.77 334
14325.91 308
14327.04 319
14328.17 296
14329.30 310
14330.43 349
14331.56 307
14332.69 300
14333.82 338
14334.95 332
14336.08 290
14337.22 311
14338.35 292
14339.48 297
14340.61 284
14341.74 303
14342.87 313
14344.00 298
14345.14 373
14346.27 338
14347.40 289
14348.53 285
14349.66 343
14350.79 352
14351.93 308
14353.06 307
14354.19 312
14355.32 324
14356.45 305
14357.59 315
14358.72 292
14359.85 317
14360.98 326
14362.12 324
14363.25 328
14364.38 308
14365.51 306
14366.64 343
14367.78 286
14368.91 315
14370.04 313
14371.17 342
14372.31 317
14373.44 305
14374.57 290
14375.71 275
14376.84 321
14377.97 320
14379.10 295
14380.24 321
14381.37 323
14382.50 301
14383.64 307
14384.77 278
14385.90 295
14387.04 311
14388.17 317
14389.30 324
14390.44 300
14391.57 343
14392.70 309
14393.84 324
14394.97 309
14396.10 295
14397.24 323
14398.37 321
14399.50 308
14400.64 350
14401.77 344
14402.91 314
14404.04 298
14405.17 299
14406.31 360
14407.44 326
14408.58 336
14409.71 333
14410.84 299
14411.98 323
14413.11 305
14414.25 313
14415.38 312
14416.52 335
14417.65 344
14418.78 325
14419.92 331
14421.05 298
14422.19 353
14423.32 327
14424.46 327
14425.59 328
14426.73 307
14427.86 344
14429.00 364
14430.13 363
14431.27 352
14432.40 329
14433.54 343
14434.67 356
14435.81 338
14436.94 335
14438.08 374
14439.21 356
14440.35 339
14441.48 346
14442.62 310
14443.75 358
14444.89 366
14446.03 316
14447.16 319
14448.30 291
14449.43 320
14450.57 319
14451.70 312
14452.84 291
14453.98 332
14455.11 368
14456.25 339
14457.38 308
14458.52 305
14459.66 315
14460.79 310
14461.93 326
14463.06 342
14464.20 310
14465.34 320
14466.47 348
14467.61 301
14468.75 316
14469.88 347
14471.02 341
14472.16 375
14473.29 337
14474.43 336
14475.57 364
14476.70 339
14477.84 323
14478.98 342
14480.11 332
14481.25 302
14482.39 337
14483.52 325
14484.66 351
14485.80 334
14486.93 352
14488.07 392
14489.21 319
14490.35 323
14491.48 362
14492.62 324
14493.76 307
14494.90 318
14496.03 334
14497.17 303
14498.31 293
14499.45 353
14500.58 353
14501.72 311
14502.86 301
14504.00 296
14505.14 300
14506.27 305
14507.41 341
14508.55 320
14509.69 324
14510.83 309
14511.96 295
14513.10 306
14514.24 306
14515.38 323
14516.52 298
14517.66 275
14518.79 304
14519.93 296
14521.07 281
14522.21 280
14523.35 274
14524.49 303
14525.63 322
14526.76 323
14527.90 296
14529.04 313
14530.18 298
14531.32 274
14532.46 297
14533.60 317
14534.74 287
14535.88 269
14537.01 309
14538.15 352
14539.29 323
14540.43 309
14541.57 303
14542.71 311
14543.85 307
14544.99 322
14546.13 329
14547.27 326
14548.41 331
14549.55 315
14550.69 308
14551.83 325
14552.97 319
14554.11 345
14555.25 346
14556.39 323
14557.53 293
14558.67 307
14559.81 332
14560.95 311
14562.09 279
14563.23 329
14564.37 322
14565.51 331
14566.65 294
14567.79 335
14568.93 306
14570.07 303
14571.21 346
14572.35 334
14573.49 324
14574.63 318
14575.77 337
14576.91 330
14578.05 360
14579.19 337
14580.34 362
14581.48 347
14582.62 351
14583.76 353
14584.90 310
14586.04 328
14587.18 348
14588.32 332
14589.46 304
14590.60 331
14591.75 338
14592.89 327
14594.03 317
14595.17 319
14596.31 368
14597.45 359
14598.59 348
14599.74 357
14600.88 370
14602.02 347
14603.16 350
14604.30 314
14605.44 338
14606.59 343
14607.73 319
14608.87 321
14610.01 328
14611.15 360
14612.30 374
14613.44 352
14614.58 354
14615.72 355
14616.87 349
14618.01 367
14619.15 381
14620.29 409
14621.44 394
14622.58 388
14623.72 398
14624.86 411
14626.01 403
14627.15 443
14628.29 430
14629.43 413
14630.58 449
14631.72 443
14632.86 436
14634.01 497
14635.15 499
14636.29 507
14637.43 457
14638.58 459
14639.72 488
14640.86 457
14642.01 440
14643.15 434
14644.29 449
14645.44 396
14646.58 402
14647.72 435
14648.87 416
14650.01 373
14651.15 418
14652.30 414
14653.44 392
14654.59 334
14655.73 330
14656.87 358
14658.02 312
14659.16 294
14660.31 316
14661.45 328
14662.59 341
14663.74 319
14664.88 339
14666.03 332
14667.17 355
14668.31 362
14669.46 315
14670.60 334
14671.75 305
14672.89 334
14674.04 335
14675.18 346
14676.33 333
14677.47 335
14678.62 286
14679.76 329
14680.90 337
14682.05 324
14683.19 321
14684.34 328
14685.48 312
14686.63 331
14687.77 299
14688.92 302
14690.06 320
14691.21 302
14692.35 329
14693.50 313
14694.65 312
14695.79 288
14696.94 283
14698.08 287
14699.23 302
14700.37 302
14701.52 296
14702.66 338
14703.81 294
14704.96 315
14706.10 315
14707.25 300
14708.39 305
14709.54 315
14710.68 294
14711.83 285
14712.98 302
14714.12 369
14715.27 327
14716.42 294
14717.56 288
14718.71 293
14719.85 311
14721.00 297
14722.15 314
14723.29 279
14724.44 278
14725.59 328
14726.73 319
14727.88 301
14729.03 327
14730.17 320
14731.32 301
14732.47 293
14733.61 303
14734.76 295
14735.91 306
14737.05 324
14738.20 290
14739.35 263
14740.50 267
14741.64 283
14742.79 286
14743.94 310
14745.08 297
14746.23 318
14747.38 293
14748.53 286
14749.67 272
14750.82 301
14751.97 292
14753.12 317
14754.26 331
14755.41 303
14756.56 312
14757.71 303
14758.85 310
14760.00 300
14761.15 280
14762.30 299
14763.45 300
14764.59 314
14765.74 313
14766.89 311
14768.04 317
14769.19 322
14770.34 319
14771.48 362
14772.63 303
14773.78 312
14774.93 322
14776.08 314
14777.23 314
14778.37 344
14779.52 313
14780.67 363
14781.82 329
14782.97 345
14784.12 336
14785.27 288
14786.42 334
14787.57 340
14788.71 315
14789.86 324
14791.01 324
14792.16 361
14793.31 343
14794.46 327
14795.61 336
14796.76 363
14797.91 347
14799.06 304
14800.21 344
14801.36 338
14802.51 354
14803.66 361
14804.80 358
14805.95 340
14807.10 350
14808.25 353
14809.40 330
14810.55 319
14811.70 332
14812.85 380
14814.00 341
14815.15 310
14816.30 347
14817.45 302
14818.60 377
14819.75 308
14820.90 305
14822.05 317
14823.20 306
14824.36 311
14825.51 322
14826.66 301
14827.81 315
14828.96 280
14830.11 304
14831.26 301
14832.41 317
14833.56 282
14834.71 290
14835.86 308
14837.01 305
14838.16 309
14839.31 290
14840.47 321
14841.62 305
14842.77 288
14843.92 302
14845.07 300
14846.22 254
14847.37 258
14848.52 271
14849.68 277
14850.83 258
14851.98 273
14853.13 283
14854.28 268
14855.43 258
14856.58 283
14857.74 277
14858.89 287
14860.04 262
14861.19 279
14862.34 305
14863.50 289
14864.65 273
14865.80 254
14866.95 297
14868.10 270
14869.26 251
14870.41 250
14871.56 263
14872.71 261
14873.86 288
14875.02 276
14876.17 241
14877.32 254
14878.47 267
14879.63 275
14880.78 290
14881.93 264
14883.08 263
14884.24 280
14885.39 228
14886.54 292
14887.70 291
14888.85 284
14890.00 266
14891.15 244
14892.31 199
14893.46 277
14894.61 276
14895.77 247
14896.92 275
14898.07 246
14899.23 249
14900.38 260
14901.53 282
14902.69 251
14903.84 245
14904.99 264
14906.15 243
14907.30 249
14908.45 254
14909.61 242
14910.76 267
14911.92 286
14913.07 248
14914.22 235
14915.38 209
14916.53 256
14917.69 267
14918.84 236
14919.99 229
14921.15 277
14922.30 263
14923.46 251
14924.61 255
14925.76 255
14926.92 256
14928.07 267
14929.23 253
14930.38 262
14931.54 268
14932.69 267
14933.85 260
14935.00 239
14936.16 242
14937.31 245
14938.47 290
14939.62 283
14940.77 258
14941.93 250
14943.08 288
14944.24 274
14945.40 243
14946.55 260
14947.71 261
14948.86 280
14950.02 249
14951.17 268
14952.33 281
14953.48 247
14954.64 245
14955.79 260
14956.95 245
14958.10 272
14959.26 296
14960.42 280
14961.57 245
14962.73 228
14963.88 261
14965.04 293
14966.19 243
14967.35 251
14968.51 243
14969.66 263
14970.82 273
14971.97 219
14973.13 240
14974.29 212
14975.44 244
14976.60 230
14977.76 257
14978.91 249
14980.07 256
14981.22 270
14982.38 240
14983.54 237
14984.69 224
14985.85 248
14987.01 250
14988.16 239
14989.32 214
14990.48 228
14991.64 196
14992.79 189
14993.95 226
14995.11 234
14996.26 214
14997.42 222
14998.58 203
14999.73 231
15000.89 209
15002.05 221
15003.21 257
15004.36 226
15005.52 229
15006.68 252
15007.84 248
15008.99 228
15010.15 223
15011.31 223
15012.47 219
15013.62 255
15014.78 235
15015.94 241
15017.10 203
15018.26 215
15019.41 196
15020.57 210
15021.73 196
15022.89 211
15024.05 188
15025.20 245
15026.36 217
15027.52 239
15028.68 244
15029.84 260
15031.00 241
15032.15 233
15033.31 212
15034.47 201
15035.63 212
15036.79 226
15037.95 233
15039.11 277
15040.26 245
15041.42 225
15042.58 226
15043.74 203
15044.90 222
15046.06 203
15047.22 232
15048.38 200
15049.54 210
15050.70 234
15051.85 215
15053.01 249
15054.17 238
15055.33 256
15056.49 190
15057.65 202
15058.81 181
15059.97 209
15061.13 237
15062.29 252
15063.45 230
15064.61 226
15065.77 253
15066.93 223
15068.09 224
15069.25 246
15070.41 225
15071.57 181
15072.73 212
15073.89 216
15075.05 241
15076.21 207
15077.37 210
15078.53 198
15079.69 228
15080.85 235
15082.01 197
15083.17 195
15084.33 194
15085.49 195
15086.65 200
15087.81 200
15088.97 218
15090.13 226
15091.29 210
15092.46 187
15093.62 206
15094.78 209
15095.94 208
15097.10 225
15098.26 206
15099.42 203
15100.58 211
15101.74 223
15102.90 233
15104.07 220
15105.23 198
15106.39 235
15107.55 221
15108.71 217
15109.87 205
15111.03 200
15112.20 258
15113.36 239
15114.52 235
15115.68 226
15116.84 225
15118.00 202
15119.17 212
15120.33 251
15121.49 256
15122.65 218
15123.81 226
15124.98 212
15126.14 210
15127.30 229
15128.46 230
15129.62 231
15130.79 250
15131.95 220
15133.11 230
15134.27 241
15135.44 244
15136.60 252
15137.76 222
15138.92 252
15140.09 224
15141.25 244
15142.41 260
15143.57 236
15144.74 213
15145.90 217
15147.06 220
15148.23 250
15149.39 228
15150.55 203
15151.71 219
15152.88 222
15154.04 234
15155.20 220
15156.37 208
15157.53 251
15158.69 238
15159.86 213
15161.02 245
15162.18 206
15163.35 235
15164.51 250
15165.67 208
15166.84 247
15168.00 255
15169.17 240
15170.33 205
15171.49 221
15172.66 215
15173.82 242
15174.99 227
15176.15 196
15177.31 234
15178.48 241
15179.64 243
15180.81 229
15181.97 239
15183.13 241
15184.30 244
15185.46 256
15186.63 256
15187.79 233
15188.96 246
15190.12 216
15191.29 220
15192.45 241
15193.61 285
15194.78 263
15195.94 266
15197.11 268
15198.27 268
15199.44 275
15200.60 248
15201.77 261
15202.93 251
15204.10 259
15205.26 279
15206.43 301
15207.59 255
15208.76 272
15209.92 237
15211.09 278
15212.26 290
15213.42 268
15214.59 286
15215.75 285
15216.92 257
15218.08 308
15219.25 278
15220.41 311
15221.58 288
15222.75 289
15223.91 283
15225.08 265
15226.24 308
15227.41 306
15228.58 276
15229.74 334
15230.91 322
15232.07 353
15233.24 349
15234.41 327
15235.57 325
15236.74 387
15237.91 365
15239.07 342
15240.24 298
15241.41 300
15242.57 359
15243.74 325
15244.90 295
15246.07 261
15247.24 274
15248.41 313
15249.57 286
15250.74 288
15251.91 313
15253.07 268
15254.24 281
15255.41 280
15256.57 288
15257.74 234
15258.91 263
15260.08 280
15261.24 269
15262.41 249
15263.58 248
15264.74 237
15265.91 246
15267.08 277
15268.25 287
15269.41 267
15270.58 233
15271.75 271
15272.92 263
15274.09 242
15275.25 256
15276.42 261
15277.59 257
15278.76 248
15279.93 251
15281.09 252
15282.26 255
15283.43 264
15284.60 232
15285.77 232
15286.93 245
15288.10 239
15289.27 251
15290.44 250
15291.61 245
15292.78 211
15293.94 228
15295.11 246
15296.28 254
15297.45 233
15298.62 273
15299.79 259
15300.96 226
15302.13 215
15303.29 209
15304.46 247
15305.63 241
15306.80 256
15307.97 259
15309.14 261
15310.31 211
15311.48 232
15312.65 242
15313.82 238
15314.99 231
15316.16 249
15317.32 248
15318.49 233
15319.66 239
15320.83 239
15322.00 251
15323.17 201
15324.34 233
15325.51 237
15326.68 240
15327.85 197
15329.02 228
15330.19 220
15331.36 237
15332.53 238
15333.70 252
15334.87 240
15336.04 223
15337.21 226
15338.38 250
15339.55 236
15340.72 207
15341.89 230
15343.06 259
15344.23 228
15345.40 232
15346.58 259
15347.75 259
15348.92 253
15350.09 219
15351.26 226
15352.43 233
15353.60 229
15354.77 230
15355.94 241
15357.11 242
15358.28 218
15359.45 216
15360.63 224
15361.80 222
15362.97 253
15364.14 262
15365.31 219
15366.48 245
15367.65 270
15368.82 245
15370.00 252
15371.17 251
15372.34 288
15373.51 298
15374.68 262
15375.85 264
15377.02 269
15378.20 254
15379.37 282
15380.54 256
15381.71 253
15382.88 272
15384.06 236
15385.23 271
15386.40 265
15387.57 301
15388.74 288
15389.92 260
15391.09 295
15392.26 298
15393.43 293
15394.61 277
15395.78 296
15396.95 283
15398.12 306
15399.30 285
15400.47 291
15401.64 301
15402.81 298
15403.99 288
15405.16 273
15406.33 257
15407.51 256
15408.68 253
15409.85 233
15411.02 240
15412.20 233
15413.37 261
15414.54 276
15415.72 248
15416.89 254
15418.06 240
15419.24 238
15420.41 245
15421.58 251
15422.76 247
15423.93 235
15425.10 274
15426.28 235
15427.45 223
15428.62 241
15429.80 265
15430.97 249
15432.15 230
15433.32 232
15434.49 249
15435.67 259
15436.84 209
15438.02 219
15439.19 238
15440.36 220
15441.54 220
15442.71 253
15443.89 247
15445.06 214
15446.24 253
15447.41 255
15448.58 240
15449.76 216
15450.93 238
15452.11 249
15453.28 238
15454.46 230
15455.63 236
15456.81 255
15457.98 209
15459.16 214
15460.33 220
15461.51 228
15462.68 227
15463.86 221
15465.03 224
15466.21 201
15467.38 207
15468.56 237
15469.73 219
15470.91 227
15472.08 203
15473.26 245
15474.43 216
15475.61 190
15476.78 225
15477.96 249
15479.14 230
15480.31 211
15481.49 217
15482.66 257
15483.84 236
15485.01 229
15486.19 214
15487.37 234
15488.54 216
15489.72 221
15490.89 236
15492.07 238
15493.25 228
15494.42 203
15495.60 246
15496.78 231
15497.95 199
15499.13 240
15500.30 260
15501.48 252
15502.66 252
15503.83 245
15505.01 218
15506.19 243
15507.36 192
15508.54 205
15509.72 234
15510.89 235
15512.07 209
15513.25 199
15514.42 220
15515.60 231
15516.78 219
15517.96 234
15519.13 206
15520.31 246
15521.49 220
15522.66 247
15523.84 220
15525.02 219
15526.20 254
15527.37 262
15528.55 204
15529.73 210
15530.91 217
15532.08 248
15533.26 214
15534.44 225
15535.62 217
15536.80 221
15537.97 199
15539.15 245
15540.33 265
15541.51 199
15542.69 217
15543.86 256
15545.04 249
15546.22 234
15547.40 204
15548.58 236
15549.75 250
15550.93 217
15552.11 216
15553.29 253
15554.47 278
15555.65 246
15556.83 264
15558.00 256
15559.18 231
15560.36 262
15561.54 289
15562.72 235
15563.90 216
15565.08 218
15566.26 287
15567.43 241
15568.61 242
15569.79 272
15570.97 303
15572.15 264
15573.33 242
15574.51 251
15575.69 272
15576.87 252
15578.05 215
15579.23 237
15580.41 219
15581.59 273
15582.76 250
15583.94 299
15585.12 246
15586.30 276
15587.48 248
15588.66 280
15589.84 256
15591.02 295
15592.20 292
15593.38 295
15594.56 277
15595.74 271
15596.92 265
15598.10 258
15599.28 234
15600.46 276
15601.64 305
15602.82 288
15604.00 293
15605.18 303
15606.37 327
15607.55 311
15608.73 286
15609.91 299
15611.09 296
15612.27 302
15613.45 270
15614.63 342
15615.81 359
15616.99 351
15618.17 314
15619.35 341
15620.53 318
15621.72 326
15622.90 330
15624.08 331
15625.26 330
15626.44 291
15627.62 293
15628.80 305
15629.98 330
15631.17 354
15632.35 336
15633.53 322
15634.71 316
15635.89 321
15637.07 334
15638.25 348
15639.44 346
15640.62 365
15641.80 355
15642.98 347
15644.16 339
15645.35 339
15646.53 377
15647.71 364
15648.89 332
15650.07 357
15651.26 378
15652.44 385
15653.62 365
15654.80 365
15655.98 372
15657.17 401
15658.35 376
15659.53 358
15660.71 367
15661.90 348
15663.08 378
15664.26 374
15665.45 368
15666.63 347
15667.81 376
15668.99 388
15670.18 364
15671.36 320
15672.54 403
15673.73 421
15674.91 408
15676.09 372
15677.27 374
15678.46 385
15679.64 361
15680.82 383
15682.01 384
15683.19 374
15684.37 372
15685.56 395
15686.74 375
15687.92 357
15689.11 341
15690.29 362
15691.48 387
15692.66 355
15693.84 330
15695.03 366
15696.21 336
15697.39 378
15698.58 398
15699.76 390
15700.95 358
15702.13 409
15703.32 416
15704.50 390
15705.68 391
15706.87 384
15708.05 397
15709.24 376
15710.42 429
15711.61 375
15712.79 406
15713.97 414
15715.16 445
15716.34 413
15717.53 382
15718.71 422
15719.90 450
15721.08 429
15722.27 420
15723.45 408
15724.64 442
15725.82 439
15727.01 419
15728.19 440
15729.38 379
15730.56 353
15731.75 371
15732.93 414
15734.12 408
15735.30 413
15736.49 386
15737.67 397
15738.86 418
15740.05 397
15741.23 452
15742.42 427
15743.60 403
15744.79 436
15745.97 453
15747.16 475
15748.35 480
15749.53 467
15750.72 465
15751.90 422
15753.09 457
15754.27 468
15755.46 453
15756.65 442
15757.83 445
15759.02 467
15760.21 476
15761.39 477
15762.58 502
15763.76 484
15764.95 495
15766.14 460
15767.32 455
15768.51 510
15769.70 505
15770.88 447
15772.07 437
15773.26 435
15774.44 413
15775.63 424
15776.82 434
15778.01 406
15779.19 454
15780.38 401
15781.57 419
15782.75 419
15783.94 453
15785.13 403
15786.32 393
15787.50 398
15788.69 434
15789.88 428
15791.06 435
15792.25 442
15793.44 408
15794.63 445
15795.82 416
15797.00 356
15798.19 417
15799.38 423
15800.57 394
15801.75 370
15802.94 335
15804.13 371
15805.32 346
15806.51 366
15807.69 368
15808.88 368
15810.07 326
15811.26 347
15812.45 361
15813.63 350
15814.82 349
15816.01 352
15817.20 337
15818.39 344
15819.58 362
15820.77 382
15821.95 335
15823.14 353
15824.33 343
15825.52 328
15826.71 362
15827.90 323
15829.09 329
15830.28 314
15831.46 352
15832.65 337
15833.84 333
15835.03 346
15836.22 343
15837.41 338
15838.60 330
15839.79 352
15840.98 324
15842.17 322
15843.36 310
15844.55 337
15845.74 278
15846.93 342
15848.11 322
15849.30 321
15850.49 304
15851.68 333
15852.87 351
15854.06 355
15855.25 336
15856.44 315
15857.63 317
15858.82 312
15860.01 359
15861.20 316
15862.39 302
15863.58 330
15864.77 367
15865.96 311
15867.15 319
15868.34 355
15869.54 342
15870.73 360
15871.92 337
15873.11 343
15874.30 362
15875.49 362
15876.68 342
15877.87 373
15879.06 340
15880.25 332
15881.44 336
15882.63 310
15883.82 339
15885.01 344
15886.21 359
15887.40 383
15888.59 351
15889.78 334
15890.97 347
15892.16 322
15893.35 384
15894.54 341
15895.74 389
15896.93 372
15898.12 388
15899.31 390
15900.50 427
15901.69 378
15902.88 394
15904.08 409
15905.27 363
15906.46 364
15907.65 371
15908.84 340
15910.04 395
15911.23 385
15912.42 384
15913.61 379
15914.80 381
15916.00 415
15917.19 390
15918.38 398
15919.57 377
15920.76 408
15921.96 350
15923.15 401
15924.34 403
15925.53 383
15926.73 412
15927.92 424
15929.11 392
15930.31 406
15931.50 415
15932.69 409
15933.88 378
15935.08 377
15936.27 399
15937.46 385
15938.66 374
15939.85 387
15941.04 393
15942.23 374
15943.43 385
15944.62 397
15945.81 365
15947.01 356
15948.20 323
15949.39 325
15950.59 335
15951.78 357
15952.97 333
15954.17 311
15955.36 320
15956.56 315
15957.75 306
15958.94 299
15960.14 327
15961.33 360
15962.52 339
15963.72 309
15964.91 310
15966.11 297
15967.30 312
15968.49 318
15969.69 322
15970.88 343
15972.08 334
15973.27 297
15974.47 308
15975.66 277
15976.85 307
15978.05 311
15979.24 266
15980.44 265
15981.63 279
15982.83 281
15984.02 275
15985.22 267
15986.41 258
15987.61 277
15988.80 300
15990.00 298
15991.19 250
15992.39 258
15993.58 284
15994.78 286
15995.97 267
15997.17 274
15998.36 256
15999.56 270
16000.75 243
16001.95 270
16003.14 248
16004.34 252
16005.53 275
16006.73 252
16007.93 287
16009.12 260
16010.32 259
16011.51 260
16012.71 276
16013.90 246
16015.10 253
16016.30 285
16017.49 283
16018.69 259
16019.88 286
16021.08 265
16022.28 237
16023.47 283
16024.67 255
16025.87 247
16027.06 242
16028.26 263
16029.45 265
16030.65 280
16031.85 247
16033.04 259
16034.24 220
16035.44 262
16036.63 247
16037.83 248
16039.03 228
16040.22 217
16041.42 221
16042.62 270
16043.81 284
16045.01 247
16046.21 280
16047.41 254
16048.60 249
16049.80 194
16051.00 193
16052.19 219
16053.39 251
16054.59 255
16055.79 228
16056.98 214
16058.18 261
16059.38 277
16060.58 264
16061.77 258
16062.97 212
16064.17 228
16065.37 258
16066.57 220
16067.76 195
16068.96 226
16070.16 251
16071.36 225
16072.56 207
16073.75 224
16074.95 222
16076.15 234
16077.35 216
16078.55 223
16079.74 210
16080.94 227
16082.14 223
16083.34 216
16084.54 227
16085.74 181
16086.93 212
16088.13 220
16089.33 214
16090.53 185
16091.73 213
16092.93 236
16094.13 216
16095.33 208
16096.52 204
16097.72 216
16098.92 223
16100.12 233
16101.32 195
16102.52 216
16103.72 191
16104.92 211
16106.12 205
16107.32 199
16108.52 205
16109.72 214
16110.92 240
16112.11 246
16113.31 235
16114.51 248
16115.71 205
16116.91 206
16118.11 195
16119.31 216
16120.51 230
16121.71 207
16122.91 232
16124.11 201
16125.31 198
16126.51 179
16127.71 216
16128.91 202
16130.11 193
16131.31 209
16132.51 222
16133.71 213
16134.91 210
16136.11 237
16137.31 216
16138.52 233
16139.72 196
16140.92 189
16142.12 205
16143.32 223
16144.52 181
16145.72 232
16146.92 211
16148.12 190
16149.32 183
16150.52 199
16151.72 225
16152.92 219
16154.13 234
16155.33 230
16156.53 227
16157.73 216
16158.93 218
16160.13 176
16161.33 194
16162.53 226
16163.74 203
16164.94 185
16166.14 243
16167.34 225
16168.54 216
16169.74 245
16170.95 233
16172.15 245
16173.35 205
16174.55 226
16175.75 198
16176.95 216
16178.16 200
16179.36 210
16180.56 234
16181.76 241
16182.96 205
16184.17 232
16185.37 227
16186.57 200
16187.77 222
16188.98 229
16190.18 230
16191.38 180
16192.58 177
16193.79 199
16194.99 226
16196.19 208
16197.39 196
16198.60 185
16199.80 205
16201.00 207
16202.21 231
16203.41 212
16204.61 184
16205.81 181
16207.02 202
16208.22 246
16209.42 184
16210.63 223
16211.83 241
16213.03 215
16214.24 221
16215.44 220
16216.64 199
16217.85 224
16219.05 193
16220.25 215
16221.46 232
16222.66 219
16223.86 209
16225.07 216
16226.27 209
16227.48 233
16228.68 235
16229.88 208
16231.09 230
16232.29 214
16233.50 201
16234.70 196
16235.90 209
16237.11 214
16238.31 223
16239.52 215
16240.72 221
16241.92 231
16243.13 208
16244.33 229
16245.54 203
16246.74 214
16247.95 245
16249.15 241
16250.36 230
16251.56 217
16252.77 223
16253.97 202
16255.18 253
16256.38 241
16257.59 245
16258.79 239
16260.00 243
16261.20 267
16262.41 224
16263.61 209
16264.82 215
16266.02 256
16267.23 231
16268.43 236
16269.64 231
16270.84 236
16272.05 281
16273.25 255
16274.46 234
16275.66 204
16276.87 226
16278.08 223
16279.28 199
16280.49 276
16281.69 264
16282.90 277
16284.11 257
16285.31 232
16286.52 250
16287.72 248
16288.93 268
16290.14 293
16291.34 217
16292.55 248
16293.75 263
16294.96 273
16296.17 268
16297.37 252
16298.58 310
16299.79 263
16300.99 278
16302.20 269
16303.41 274
16304.61 279
16305.82 316
16307.03 291
16308.23 286
16309.44 297
16310.65 291
16311.85 309
16313.06 276
16314.27 267
16315.47 270
16316.68 290
16317.89 276
16319.10 277
16320.30 258
16321.51 275
16322.72 297
16323.93 282
16325.13 273
16326.34 233
16327.55 229
16328.76 258
16329.96 217
16331.17 256
16332.38 259
16333.59 227
16334.79 257
16336.00 220
16337.21 266
16338.42 228
16339.63 238
16340.83 221
16342.04 227
16343.25 212
16344.46 222
16345.67 248
16346.87 270
16348.08 249
16349.29 205
16350.50 220
16351.71 257
16352.92 235
16354.12 216
16355.33 200
16356.54 221
16357.75 188
16358.96 216
16360.17 227
16361.38 199
16362.59 208
16363.79 206
16365.00 205
16366.21 203
16367.42 193
16368.63 185
16369.84 191
16371.05 197
16372.26 213
16373.47 208
16374.68 216
16375.89 223
16377.09 213
16378.30 208
16379.51 212
16380.72 248
16381.93 199
16383.14 194
16384.35 207
16385.56 186
16386.77 209
16387.98 188
16389.19 219
16390.40 196
16391.61 176
16392.82 208
16394.03 194
16395.24 233
16396.45 218
16397.66 189
16398.87 215
16400.08 170
16401.29 208
16402.50 188
16403.71 200
16404.92 200
16406.13 186
16407.34 195
16408.55 196
16409.76 221
16410.98 193
16412.19 187
16413.40 162
16414.61 198
16415.82 198
16417.03 200
16418.24 180
16419.45 183
16420.66 168
16421.87 166
16423.08 206
16424.30 178
16425.51 170
16426.72 182
16427.93 181
16429.14 192
16430.35 200
16431.56 186
16432.77 206
16433.99 186
16435.20 195
16436.41 178
16437.62 174
16438.83 176
16440.04 200
16441.26 211
16442.47 184
16443.68 177
16444.89 191
16446.10 194
16447.31 199
16448.53 188
16449.74 195
16450.95 205
16452.16 195
16453.38 202
16454.59 188
16455.80 167
16457.01 201
16458.22 181
16459.44 181
16460.65 168
16461.86 179
16463.07 190
16464.29 199
16465.50 172
16466.71 151
16467.92 177
16469.14 194
16470.35 191
16471.56 184
16472.78 170
16473.99 176
16475.20 192
16476.42 169
16477.63 188
16478.84 222
16480.05 186
16481.27 199
16482.48 179
16483.69 200
16484.91 200
16486.12 194
16487.33 196
16488.55 187
16489.76 208
16490.98 180
16492.19 184
16493.40 177
16494.62 185
16495.83 190
16497.04 200
16498.26 181
16499.47 179
16500.69 162
16501.90 157
16503.11 181
16504.33 151
16505.54 144
16506.76 152
16507.97 171
16509.18 173
16510.40 155
16511.61 171
16512.83 166
16514.04 145
16515.26 159
16516.47 174
16517.69 193
16518.90 167
16520.11 167
16521.33 161
16522.54 161
16523.76 173
16524.97 146
16526.19 161
16527.40 172
16528.62 169
16529.83 166
16531.05 193
16532.26 181
16533.48 175
16534.69 157
16535.91 181
16537.12 191
16538.34 179
16539.56 177
16540.77 162
16541.99 175
16543.20 169
16544.42 188
16545.63 169
16546.85 147
16548.06 165
16549.28 172
16550.50 199
16551.71 176
16552.93 172
16554.14 162
16555.36 163
16556.57 160
16557.79 165
16559.01 178
16560.22 178
16561.44 171
16562.66 180
16563.87 174
16565.09 170
16566.30 165
16567.52 190
16568.74 179
16569.95 194
16571.17 176
16572.39 169
16573.60 186
16574.82 191
16576.04 184
16577.25 209
16578.47 174
16579.69 177
16580.90 212
16582.12 170
16583.34 198
16584.56 199
16585.77 184
16586.99 191
16588.21 183
16589.42 165
16590.64 180
16591.86 189
16593.08 204
16594.29 187
16595.51 181
16596.73 165
16597.95 201
16599.16 199
16600.38 159
16601.60 146
16602.82 194
16604.03 181
16605.25 192
16606.47 178
16607.69 177
16608.91 187
16610.12 181
16611.34 196
16612.56 153
16613.78 158
16615.00 178
16616.21 199
16617.43 177
16618.65 163
16619.87 190
16621.09 163
16622.31 202
16623.52 173
16624.74 167
16625.96 183
16627.18 191
16628.40 191
16629.62 164
16630.84 155
16632.05 176
16633.27 167
16634.49 185
16635.71 148
16636.93 175
16638.15 201
16639.37 186
16640.59 160
16641.81 174
16643.03 172
16644.24 163
16645.46 171
16646.68 176
16647.90 172
16649.12 164
16650.34 173
16651.56 151
16652.78 180
16654.00 175
16655.22 181
16656.44 172
16657.66 166
16658.88 172
16660.10 170
16661.32 160
16662.54 147
16663.76 175
16664.98 161
16666.20 158
16667.42 178
16668.64 165
16669.86 169
16671.08 161
16672.30 139
16673.52 164
16674.74 184
16675.96 137
16677.18 155
16678.40 151
16679.62 165
16680.84 152
16682.06 160
16683.28 145
16684.50 178
16685.73 142
16686.95 147
16688.17 170
16689.39 176
16690.61 174
16691.83 163
16693.05 159
16694.27 175
16695.49 169
16696.71 158
16697.94 183
16699.16 152
16700.38 161
16701.60 139
16702.82 153
16704.04 150
16705.26 163
16706.48 159
16707.71 173
16708.93 169
16710.15 155
16711.37 135
16712.59 163
16713.81 169
16715.04 168
16716.26 175
16717.48 161
16718.70 169
16719.92 167
16721.15 150
16722.37 169
16723.59 160
16724.81 171
16726.03 162
16727.26 165
16728.48 176
16729.70 162
16730.92 142
16732.15 157
16733.37 163
16734.59 161
16735.81 166
16737.04 171
16738.26 146
16739.48 158
16740.71 145
16741.93 141
16743.15 159
16744.37 173
16745.60 155
16746.82 156
16748.04 144
16749.27 168
16750.49 156
16751.71 162
16752.94 190
16754.16 143
16755.38 172
16756.61 149
16757.83 144
16759.05 148
16760.28 137
16761.50 146
16762.72 171
16763.95 137
16765.17 150
16766.39 180
16767.62 168
16768.84 156
16770.07 137
16771.29 142
16772.51 156
16773.74 174
16774.96 128
16776.19 167
16777.41 152
16778.63 189
16779.86 162
16781.08 180
16782.31 159
16783.53 166
16784.75 159
16785.98 186
16787.20 165
16788.43 149
16789.65 138
16790.88 153
16792.10 161
16793.33 173
16794.55 159
16795.78 145
16797.00 153
16798.23 157
16799.45 156
16800.68 175
16801.90 178
16803.13 153
16804.35 161
16805.58 171
16806.80 162
16808.03 165
16809.25 174
16810.48 170
16811.70 160
16812.93 196
16814.15 173
16815.38 166
16816.60 183
16817.83 215
16819.06 170
16820.28 163
16821.51 191
16822.73 180
16823.96 167
16825.18 164
16826.41 184
16827.64 182
16828.86 179
16830.09 173
16831.31 160
16832.54 181
16833.77 185
16834.99 169
16836.22 187
16837.45 179
16838.67 167
16839.90 199
16841.12 177
16842.35 189
16843.58 187
16844.80 172
16846.03 197
16847.26 211
16848.48 198
16849.71 204
16850.94 175
16852.16 180
16853.39 205
16854.62 213
16855.85 160
16857.07 171
16858.30 175
16859.53 221
16860.75 188
16861.98 189
16863.21 192
16864.44 204
16865.66 204
16866.89 181
16868.12 187
16869.35 197
16870.57 239
16871.80 222
16873.03 222
16874.26 219
16875.48 214
16876.71 245
16877.94 219
16879.17 217
16880.39 242
16881.62 237
16882.85 228
16884.08 246
16885.31 248
16886.53 234
16887.76 225
16888.99 258
16890.22 235
16891.45 243
16892.68 235
16893.90 269
16895.13 245
16896.36 199
16897.59 226
16898.82 243
16900.05 250
16901.28 226
16902.50 213
16903.73 216
16904.96 229
16906.19 236
16907.42 199
16908.65 197
16909.88 188
16911.11 238
16912.34 200
16913.56 200
16914.79 184
16916.02 177
16917.25 204
16918.48 197
16919.71 199
16920.94 167
16922.17 178
16923.40 233
16924.63 200
16925.86 179
16927.09 172
16928.32 179
16929.55 207
16930.78 195
16932.01 162
16933.24 176
16934.47 164
16935.70 196
16936.93 196
16938.16 173
16939.39 172
16940.62 184
16941.85 186
16943.08 187
16944.31 177
16945.54 186
16946.77 188
16948.00 194
16949.23 181
16950.46 162
16951.69 144
16952.92 150
16954.15 176
16955.38 190
16956.61 174
16957.84 163
16959.07 181
16960.30 178
16961.53 156
16962.76 182
16964.00 161
16965.23 178
16966.46 169
16967.69 180
16968.92 142
16970.15 176
16971.38 168
16972.61 176
16973.84 152
16975.08 156
16976.31 176
16977.54 193
16978.77 163
16980.00 156
16981.23 162
16982.47 163
16983.70 160
16984.93 159
16986.16 160
16987.39 142
16988.62 172
16989.86 142
16991.09 158
16992.32 179
16993.55 151
16994.78 174
16996.02 170
16997.25 171
16998.48 155
16999.71 155
17000.94 182
17002.18 151
17003.41 181
17004.64 197
17005.87 167
17007.11 180
17008.34 135
17009.57 173
17010.80 166
17012.04 169
17013.27 157
17014.50 157
17015.74 151
17016.97 139
17018.20 157
17019.43 163
17020.67 158
17021.90 137
17023.13 177
17024.37 157
17025.60 143
17026.83 158
17028.07 146
17029.30 149
17030.53 133
17031.77 168
17033.00 154
17034.23 180
17035.47 127
17036.70 147
17037.93 165
17039.17 158
17040.40 154
17041.63 156
17042.87 163
17044.10 155
17045.34 159
17046.57 144
17047.80 165
17049.04 146
17050.27 148
17051.51 137
17052.74 143
17053.97 148
17055.21 137
17056.44 152
17057.68 145
17058.91 161
17060.15 172
17061.38 159
17062.62 132
17063.85 144
17065.08 137
17066.32 154
17067.55 162
17068.79 174
17070.02 163
17071.26 136
17072.49 172
17073.73 163
17074.96 116
17076.20 136
17077.43 144
17078.67 154
17079.90 139
17081.14 136
17082.37 165
17083.61 159
17084.84 154
17086.08 136
17087.32 161
17088.55 163
17089.79 152
17091.02 133
17092.26 147
17093.49 143
17094.73 131
17095.96 158
17097.20 159
17098.44 152
17099.67 158
17100.91 142
17102.14 124
17103.38 124
17104.62 153
17105.85 147
17107.09 144
17108.32 176
17109.56 152
17110.80 171
17112.03 145
17113.27 134
17114.51 135
17115.74 155
17116.98 134
17118.21 136
17119.45 141
17120.69 146
17121.92 149
17123.16 159
17124.40 153
17125.64 142
17126.87 131
17128.11 155
17129.35 150
17130.58 125
17131.82 125
17133.06 149
17134.29 157
17135.53 146
17136.77 138
17138.01 136
17139.24 167
17140.48 157
17141.72 128
17142.96 121
17144.19 124
17145.43 139
17146.67 139
17147.91 152
17149.14 128
17150.38 124
17151.62 173
17152.86 163
17154.09 156
17155.33 127
17156.57 165
17157.81 154
17159.05 147
17160.28 128
17161.52 127
17162.76 157
17164.00 178
17165.24 139
17166.47 156
17167.71 154
17168.95 136
17170.19 155
17171.43 152
17172.67 122
17173.91 130
17175.14 124
17176.38 133
17177.62 127
17178.86 126
17180.10 133
17181.34 125
17182.58 127
17183.82 113
17185.05 127
17186.29 110
17187.53 138
17188.77 139
17190.01 144
17191.25 122
17192.49 136
17193.73 157
17194.97 155
17196.21 129
17197.45 136
17198.69 149
17199.93 131
17201.16 142
17202.40 140
17203.64 127
17204.88 133
17206.12 136
17207.36 103
17208.60 128
17209.84 134
17211.08 128
17212.32 131
17213.56 140
17214.80 128
17216.04 130
17217.28 145
17218.52 117
17219.76 128
17221.00 121
17222.24 156
17223.48 122
17224.72 136
17225.97 157
17227.21 138
17228.45 116
17229.69 146
17230.93 134
17232.17 124
17233.41 146
17234.65 137
17235.89 146
17237.13 152
17238.37 117
17239.61 134
17240.85 139
17242.09 114
17243.34 130
17244.58 134
17245.82 124
17247.06 119
17248.30 127
17249.54 120
17250.78 105
17252.02 128
17253.27 137
17254.51 145
17255.75 137
17256.99 107
17258.23 148
17259.47 161
17260.72 115
17261.96 114
17263.20 111
17264.44 150
17265.68 131
17266.92 124
17268.17 110
17269.41 124
17270.65 123
17271.89 157
17273.13 164
17274.38 93
17275.62 133
17276.86 139
17278.10 131
17279.35 91
17280.59 127
17281.83 143
17283.07 125
17284.32 120
17285.56 138
17286.80 130
17288.04 143
17289.29 110
17290.53 119
17291.77 140
17293.02 144
17294.26 164
17295.50 142
17296.74 133
17297.99 115
17299.23 147
17300.47 125
17301.72 123
17302.96 110
17304.20 136
17305.45 131
17306.69 162
17307.93 124
17309.18 124
17310.42 138
17311.66 145
17312.91 130
17314.15 110
17315.39 137
17316.64 136
17317.88 131
17319.13 132
17320.37 126
17321.61 112
17322.86 142
17324.10 139
17325.35 130
17326.59 129
17327.83 124
17329.08 132
17330.32 102
17331.57 127
17332.81 130
17334.05 131
17335.30 141
17336.54 142
17337.79 142
17339.03 140
17340.28 154
17341.52 116
17342.77 116
17344.01 130
17345.26 121
17346.50 138
17347.75 154
17348.99 107
17350.24 124
17351.48 118
17352.72 127
17353.97 116
17355.22 133
17356.46 116
17357.71 121
17358.95 95
17360.20 127
17361.44 127
17362.69 123
17363.93 99
17365.18 115
17366.42 156
17367.67 105
17368.91 126
17370.16 115
17371.41 123
17372.65 138
17373.90 114
17375.14 118
17376.39 135
17377.63 114
17378.88 118
17380.13 134
17381.37 126
17382.62 113
17383.86 143
17385.11 146
17386.36 130
17387.60 113
17388.85 112
17390.10 123
17391.34 103
17392.59 124
17393.84 103
17395.08 115
17396.33 132
17397.58 133
17398.82 127
17400.07 121
17401.32 126
17402.56 132
17403.81 110
17405.06 108
17406.30 130
17407.55 127
17408.80 111
17410.04 117
17411.29 111
17412.54 95
17413.79 139
17415.03 128
17416.28 134
17417.53 142
17418.77 133
17420.02 128
17421.27 118
17422.52 119
17423.76 138
17425.01 131
17426.26 118
17427.51 124
17428.76 91
17430.00 122
17431.25 143
17432.50 109
17433.75 97
17434.99 149
17436.24 137
17437.49 110
17438.74 111
17439.99 122
17441.24 138
17442.48 122
17443.73 127
17444.98 103
17446.23 143
17447.48 130
17448.73 156
17449.97 131
17451.22 113
17452.47 104
17453.72 139
17454.97 150
17456.22 117
17457.47 113
17458.71 133
17459.96 143
17461.21 154
17462.46 141
17463.71 125
17464.96 125
17466.21 127
17467.46 159
17468.71 121
17469.96 121
17471.21 131
17472.45 120
17473.70 115
17474.95 97
17476.20 104
17477.45 145
17478.70 132
17479.95 136
17481.20 130
17482.45 129
17483.70 130
17484.95 120
17486.20 141
17487.45 124
17488.70 127
17489.95 140
17491.20 145
17492.45 123
17493.70 107
17494.95 130
17496.20 147
17497.45 140
17498.70 142
17499.95 133
17501.20 149
17502.45 148
17503.70 116
17504.95 131
17506.20 144
17507.45 163
17508.70 144
17509.95 137
17511.21 130
17512.46 127
17513.71 127
17514.96 146
17516.21 135
17517.46 123
17518.71 108
17519.96 157
17521.21 131
17522.46 131
17523.72 145
17524.97 148
17526.22 147
17527.47 119
17528.72 118
17529.97 133
17531.22 158
17532.47 128
17533.73 135
17534.98 128
17536.23 134
17537.48 117
17538.73 132
17539.98 142
17541.24 144
17542.49 146
17543.74 167
17544.99 152
17546.24 131
17547.50 154
17548.75 159
17550.00 156
17551.25 135
17552.50 155
17553.76 133
17555.01 136
17556.26 117
17557.51 140
17558.77 144
17560.02 133
17561.27 138
17562.52 157
17563.78 148
17565.03 150
17566.28 149
17567.53 158
17568.79 119
17570.04 120
17571.29 161
17572.55 160
17573.80 173
17575.05 148
17576.30 139
17577.56 124
17578.81 123
17580.06 148
17581.32 158
17582.57 146
17583.82 160
17585.08 162
17586.33 127
17587.58 149
17588.84 134
17590.09 158
17591.34 139
17592.60 157
17593.85 157
17595.11 139
17596.36 137
17597.61 142
17598.87 148
17600.12 144
17601.37 137
17602.63 140
17603.88 159
17605.14 133
17606.39 132
17607.64 129
17608.90 155
17610.15 141
17611.41 126
17612.66 136
17613.92 157
17615.17 151
17616.42 121
17617.68 142
17618.93 130
17620.19 116
17621.44 156
17622.70 133
17623.95 117
17625.21 136
17626.46 135
17627.72 160
17628.97 138
17630.23 132
17631.48 154
17632.74 155
17633.99 136
17635.25 124
17636.50 130
17637.76 157
17639.01 139
17640.27 143
17641.52 148
17642.78 148
17644.03 159
17645.29 157
17646.55 149
17647.80 127
17649.06 135
17650.31 160
17651.57 181
17652.82 121
17654.08 130
17655.34 125
17656.59 170
17657.85 161
17659.10 157
17660.36 135
17661.62 140
17662.87 154
17664.13 144
17665.38 150
17666.64 125
17667.90 141
17669.15 121
17670.41 129
17671.67 144
17672.92 130
17674.18 122
17675.44 124
17676.69 139
17677.95 129
17679.21 158
17680.46 127
17681.72 158
17682.98 118
17684.23 120
17685.49 131
17686.75 138
17688.00 147
17689.26 148
17690.52 120
17691.78 132
17693.03 121
17694.29 122
17695.55 112
17696.80 125
17698.06 127
17699.32 119
17700.58 136
17701.83 139
17703.09 133
17704.35 122
17705.61 137
17706.86 146
17708.12 131
17709.38 145
17710.64 116
17711.90 122
17713.15 146
17714.41 112
17715.67 118
17716.93 124
17718.19 136
17719.44 150
17720.70 134
17721.96 125
17723.22 126
17724.48 136
17725.74 135
17726.99 146
17728.25 115
17729.51 126
17730.77 111
17732.03 153
17733.29 141
17734.55 127
17735.80 124
17737.06 127
17738.32 136
17739.58 130
17740.84 116
17742.10 133
17743.36 146
17744.62 137
17745.88 110
17747.13 113
17748.39 139
17749.65 132
17750.91 134
17752.17 114
17753.43 127
17754.69 139
17755.95 104
17757.21 98
17758.47 119
17759.73 113
17760.99 144
17762.25 143
17763.51 116
17764.77 128
17766.03 119
17767.29 114
17768.55 110
17769.81 106
17771.07 120
17772.33 111
17773.59 106
17774.85 141
17776.11 102
17777.37 98
17778.63 115
17779.89 104
17781.15 120
17782.41 105
17783.67 127
17784.93 121
17786.19 127
17787.45 104
17788.71 116
17789.97 118
17791.23 137
17792.49 153
17793.75 116
17795.02 128
17796.28 114
17797.54 128
17798.80 130
17800.06 144
17801.32 124
17802.58 127
17803.84 118
17805.10 131
17806.36 134
17807.63 131
17808.89 131
17810.15 139
17811.41 113
17812.67 115
17813.93 89
17815.19 140
17816.46 110
17817.72 143
17818.98 125
17820.24 114
17821.50 136
17822.77 128
17824.03 112
17825.29 103
17826.55 134
17827.81 138
17829.08 119
17830.34 109
17831.60 122
17832.86 116
17834.12 125
17835.39 111
17836.65 117
17837.91 112
17839.17 136
17840.44 117
17841.70 101
17842.96 108
17844.22 101
17845.49 123
17846.75 124
17848.01 126
17849.27 139
17850.54 112
17851.80 97
17853.06 108
17854.33 129
17855.59 116
17856.85 139
17858.11 120
17859.38 102
17860.64 114
17861.90 136
17863.17 149
17864.43 118
17865.69 124
17866.96 114
17868.22 141
17869.48 122
17870.75 102
17872.01 101
17873.28 117
17874.54 136
17875.80 126
17877.07 131
17878.33 110
17879.59 109
17880.86 109
17882.12 131
17883.39 131
17884.65 108
17885.91 115
17887.18 129
17888.44 101
17889.71 109
17890.97 106
17892.23 113
17893.50 147
17894.76 98
17896.03 99
17897.29 128
17898.56 107
17899.82 121
17901.09 108
17902.35 112
17903.62 104
17904.88 129
17906.15 124
17907.41 128
17908.67 95
17909.94 121
17911.20 115
17912.47 109
17913.73 85
17915.00 96
17916.26 107
17917.53 122
17918.80 123
17920.06 110
17921.33 108
17922.59 97
17923.86 102
17925.12 117
17926.39 95
17927.65 100
17928.92 116
17930.18 128
17931.45 134
17932.72 107
17933.98 132
17935.25 113
17936.51 109
17937.78 120
17939.05 98
17940.31 102
17941.58 114
17942.84 110
17944.11 119
17945.38 106
17946.64 119
17947.91 110
17949.17 120
17950.44 124
17951.71 105
17952.97 135
17954.24 119
17955.51 98
17956.77 78
17958.04 113
17959.31 96
17960.57 107
17961.84 106
17963.11 120
17964.37 131
17965.64 117
17966.91 119
17968.17 91
17969.44 129
17970.71 104
17971.98 114
17973.24 104
17974.51 131
17975.78 130
17977.04 131
17978.31 111
17979.58 85
17980.85 130
17982.11 120
17983.38 129
17984.65 108
17985.92 123
17987.18 123
17988.45 88
17989.72 117
17990.99 120
17992.26 117
17993.52 104
17994.79 119
17996.06 119
17997.33 112
17998.60 101
17999.86 99
18001.13 108
18002.40 126
18003.67 104
18004.94 127
18006.20 111
18007.47 96
18008.74 114
18010.01 149
18011.28 118
18012.55 124
18013.82 124
18015.08 132
18016.35 141
18017.62 125
18018.89 130
18020.16 130
18021.43 111
18022.70 104
18023.97 120
18025.24 108
18026.50 113
18027.77 105
18029.04 116
18030.31 130
18031.58 125
18032.85 119
18034.12 102
18035.39 108
18036.66 112
18037.93 106
18039.20 109
18040.47 94
18041.74 102
18043.01 127
18044.28 113
18045.55 99
18046.82 129
18048.09 132
18049.35 92
18050.62 86
18051.89 101
18053.16 91
18054.43 102
18055.70 142
18056.98 113
18058.25 118
18059.52 117
18060.79 116
18062.06 113
18063.33 118
18064.60 116
18065.87 93
18067.14 104
18068.41 104
18069.68 112
18070.95 120
18072.22 138
18073.49 120
18074.76 98
18076.03 134
18077.30 152
18078.57 109
18079.84 108
18081.12 118
18082.39 145
18083.66 121
18084.93 115
18086.20 102
18087.47 98
18088.74 116
18090.01 130
18091.29 109
18092.56 101
18093.83 114
18095.10 104
18096.37 147
18097.64 120
18098.91 96
18100.19 125
18101.46 97
18102.73 107
18104.00 110
18105.27 138
18106.54 114
18107.82 94
18109.09 139
18110.36 117
18111.63 106
18112.90 111
18114.18 123
18115.45 113
18116.72 118
18117.99 106
18119.27 133
18120.54 119
18121.81 114
18123.08 113
18124.36 110
18125.63 122
18126.90 138
18128.17 103
18129.45 91
18130.72 104
18131.99 140
18133.26 124
18134.54 130
18135.81 112
18137.08 106
18138.36 81
18139.63 114
18140.90 95
18142.18 92
18143.45 108
18144.72 98
18146.00 92
18147.27 90
18148.54 109
18149.82 97
18151.09 112
18152.36 114
18153.64 107
18154.91 105
18156.18 125
18157.46 120
18158.73 134
18160.00 105
18161.28 115
18162.55 113
18163.83 121
18165.10 112
18166.37 113
18167.65 133
18168.92 110
18170.20 113
18171.47 125
18172.74 108
18174.02 103
18175.29 128
18176.57 113
18177.84 113
18179.12 103
18180.39 114
18181.66 99
18182.94 109
18184.21 102
18185.49 98
18186.76 121
18188.04 123
18189.31 105
18190.59 110
18191.86 111
18193.14 109
18194.41 123
18195.69 129
18196.96 121
18198.24 110
18199.51 123
18200.79 102
18202.06 111
18203.34 117
18204.61 124
18205.89 104
18207.16 95
18208.44 111
18209.72 118
18210.99 129
18212.27 118
18213.54 106
18214.82 124
18216.09 141
18217.37 125
18218.65 108
18219.92 126
18221.20 130
18222.47 110
18223.75 95
18225.03 121
18226.30 119
18227.58 104
18228.85 125
18230.13 129
18231.41 118
18232.68 99
18233.96 117
18235.24 125
18236.51 110
18237.79 100
18239.06 118
18240.34 104
18241.62 90
18242.89 133
18244.17 104
18245.45 109
18246.73 92
18248.00 135
18249.28 110
18250.56 119
18251.83 128
18253.11 106
18254.39 119
18255.66 98
18256.94 110
18258.22 96
18259.50 108
18260.77 100
18262.05 107
18263.33 124
18264.61 101
18265.88 125
18267.16 113
18268.44 101
18269.72 131
18270.99 122
18272.27 98
18273.55 106
18274.83 106
18276.10 118
18277.38 95
18278.66 119
18279.94 115
18281.22 117
18282.49 112
18283.77 111
18285.05 93
18286.33 117
18287.61 132
18288.88 139
18290.16 120
18291.44 115
18292.72 111
18294.00 95
18295.28 100
18296.56 108
18297.83 86
18299.11 97
18300.39 124
18301.67 127
18302.95 130
18304.23 85
18305.51 105
18306.79 110
18308.06 133
18309.34 127
18310.62 128
18311.90 120
18313.18 127
18314.46 98
18315.74 102
18317.02 105
18318.30 71
18319.58 123
18320.86 108
18322.14 99
18323.42 113
18324.70 120
18325.97 105
18327.25 103
18328.53 121
18329.81 102
18331.09 91
18332.37 139
18333.65 128
18334.93 128
18336.21 105
18337.49 102
18338.77 148
18340.05 107
18341.33 116
18342.61 96
18343.89 116
18345.17 136
18346.45 114
18347.73 119
18349.02 102
18350.30 107
18351.58 116
18352.86 135
18354.14 111
18355.42 82
18356.70 98
18357.98 108
18359.26 122
18360.54 95
18361.82 95
18363.10 119
18364.38 122
18365.66 115
18366.95 83
18368.23 104
18369.51 117
18370.79 118
18372.07 125
18373.35 103
18374.63 83
18375.91 105
18377.20 106
18378.48 98
18379.76 98
18381.04 92
18382.32 122
18383.60 140
18384.88 120
18386.17 102
18387.45 92
18388.73 122
18390.01 131
18391.29 101
18392.58 125
18393.86 115
18395.14 79
18396.42 106
18397.70 122
18398.99 99
18400.27 90
18401.55 113
18402.83 130
18404.11 113
18405.40 91
18406.68 100
18407.96 113
18409.24 111
18410.53 91
18411.81 94
18413.09 91
18414.37 98
18415.66 111
18416.94 87
18418.22 116
18419.51 108
18420.79 119
18422.07 114
18423.36 120
18424.64 120
18425.92 118
18427.20 122
18428.49 99
18429.77 112
18431.05 122
18432.34 126
18433.62 92
18434.90 93
18436.19 95
18437.47 110
18438.75 74
18440.04 118
18441.32 100
18442.61 132
18443.89 123
18445.17 107
18446.46 96
18447.74 112
18449.02 123
18450.31 142
18451.59 110
18452.88 95
18454.16 105
18455.44 108
18456.73 101
18458.01 101
18459.30 110
18460.58 114
18461.87 156
18463.15 100
18464.43 108
18465.72 99
18467.00 120
18468.29 130
18469.57 107
18470.86 104
18472.14 103
18473.43 114
18474.71 102
18476.00 98
18477.28 101
18478.57 126
18479.85 118
18481.14 123
18482.42 112
18483.71 111
18484.99 132
18486.28 113
18487.56 104
18488.85 133
18490.13 109
18491.42 104
18492.70 108
18493.99 110
18495.27 95
18496.56 103
18497.85 136
18499.13 108
18500.42 104
18501.70 92
18502.99 119
18504.27 112
18505.56 95
18506.85 98
18508.13 108
18509.42 119
18510.70 125
18511.99 113
18513.28 102
18514.56 100
18515.85 106
18517.14 102
18518.42 120
18519.71 110
18520.99 117
18522.28 107
18523.57 118
18524.85 114
18526.14 105
18527.43 102
18528.71 110
18530.00 122
18531.29 113
18532.57 103
18533.86 115
18535.15 115
18536.43 138
18537.72 117
18539.01 122
18540.30 123
18541.58 121
18542.87 112
18544.16 101
18545.44 112
18546.73 140
18548.02 109
18549.31 97
18550.59 105
18551.88 107
18553.17 87
18554.46 71
18555.74 118
18557.03 134
18558.32 131
18559.61 103
18560.90 95
18562.18 100
18563.47 130
18564.76 120
18566.05 113
18567.33 107
18568.62 132
18569.91 127
18571.20 121
18572.49 100
18573.78 107
18575.06 135
18576.35 121
18577.64 102
18578.93 112
18580.22 130
18581.51 147
18582.79 119
18584.08 116
18585.37 118
18586.66 107
18587.95 116
18589.24 120
18590.53 122
18591.82 117
18593.10 132
18594.39 128
18595.68 101
18596.97 143
18598.26 117
18599.55 130
18600.84 133
18602.13 133
18603.42 136
18604.71 145
18606.00 127
18607.29 126
18608.58 139
18609.86 151
18611.15 139
18612.44 137
18613.73 131
18615.02 128
18616.31 133
18617.60 121
18618.89 132
18620.18 117
18621.47 124
18622.76 121
18624.05 137
18625.34 132
18626.63 121
18627.92 137
18629.21 151
18630.50 127
18631.79 95
18633.08 125
18634.37 110
18635.66 133
18636.95 123
18638.25 147
18639.54 131
18640.83 106
18642.12 134
18643.41 138
18644.70 125
18645.99 97
18647.28 110
18648.57 136
18649.86 100
18651.15 124
18652.44 130
18653.73 140
18655.03 124
18656.32 114
18657.61 140
18658.90 138
18660.19 147
18661.48 118
18662.77 91
18664.06 102
18665.36 115
18666.65 144
18667.94 119
18669.23 107
18670.52 117
18671.81 122
18673.11 128
18674.40 123
18675.69 120
18676.98 110
18678.27 115
18679.56 101
18680.86 116
18682.15 104
18683.44 95
18684.73 124
18686.03 121
18687.32 117
18688.61 83
18689.90 126
18691.19 135
18692.49 96
18693.78 102
18695.07 102
18696.36 103
18697.66 127
18698.95 120
18700.24 94
18701.53 106
18702.83 119
18704.12 116
18705.41 103
18706.71 106
18708.00 112
18709.29 121
18710.58 112
18711.88 105
18713.17 116
18714.46 119
18715.76 133
18717.05 108
18718.34 110
18719.64 93
18720.93 107
18722.22 107
18723.52 92
18724.81 121
18726.10 104
18727.40 103
18728.69 104
18729.99 135
18731.28 91
18732.57 81
18733.87 111
18735.16 105
18736.45 116
18737.75 110
18739.04 125
18740.34 138
18741.63 119
18742.92 92
18744.22 91
18745.51 107
18746.81 100
18748.10 112
18749.40 102
18750.69 98
18751.98 121
18753.28 114
18754.57 97
18755.87 80
18757.16 126
18758.46 120
18759.75 114
18761.05 100
18762.34 105
18763.64 108
18764.93 96
18766.23 102
18767.52 106
18768.82 108
18770.11 107
18771.41 91
18772.70 116
18774.00 105
18775.29 65
18776.59 99
18777.88 114
18779.18 134
18780.47 117
18781.77 98
18783.06 92
18784.36 80
18785.66 124
18786.95 102
18788.25 134
18789.54 86
18790.84 106
18792.13 102
18793.43 112
18794.73 102
18796.02 104
18797.32 139
18798.61 99
18799.91 106
18801.21 102
18802.50 114
18803.80 99
18805.10 108
18806.39 110
18807.69 118
18808.98 88
18810.28 106
18811.58 113
18812.87 84
18814.17 122
18815.47 109
18816.76 117
18818.06 109
18819.36 88
18820.65 110
18821.95 96
18823.25 112
18824.54 108
18825.84 91
18827.14 111
18828.44 105
18829.73 104
18831.03 109
18832.33 102
18833.62 107
18834.92 112
18836.22 97
18837.52 105
18838.81 88
18840.11 108
18841.41 80
18842.71 102
18844.00 93
18845.30 113
18846.60 106
18847.90 112
18849.20 109
18850.49 88
18851.79 120
18853.09 95
18854.39 88
18855.69 78
18856.98 136
18858.28 111
18859.58 104
18860.88 104
18862.18 100
18863.47 92
18864.77 102
18866.07 89
18867.37 98
18868.67 113
18869.97 115
18871.26 117
18872.56 95
18873.86 109
18875.16 92
18876.46 120
18877.76 122
18879.06 80
18880.36 103
18881.66 98
18882.95 112
18884.25 77
18885.55 105
18886.85 85
18888.15 96
18889.45 84
18890.75 87
18892.05 83
18893.35 135
18894.65 104
18895.95 97
18897.25 85
18898.55 118
18899.84 109
18901.14 106
18902.44 91
18903.74 97
18905.04 110
18906.34 107
18907.64 98
18908.94 102
18910.24 104
18911.54 125
18912.84 123
18914.14 96
18915.44 93
18916.74 95
18918.04 112
18919.34 100
18920.64 108
18921.94 95
18923.24 112
18924.54 125
18925.85 80
18927.15 95
18928.45 118
18929.75 116
18931.05 94
18932.35 117
18933.65 93
18934.95 96
18936.25 101
18937.55 101
18938.85 89
18940.15 96
18941.45 113
18942.76 124
18944.06 103
18945.36 86
18946.66 108
18947.96 108
18949.26 117
18950.56 101
18951.86 97
18953.17 105
18954.47 99
18955.77 102
18957.07 101
18958.37 86
18959.67 88
18960.97 117
18962.28 99
18963.58 107
18964.88 100
18966.18 123
18967.48 104
18968.79 90
18970.09 90
18971.39 108
18972.69 120
18973.99 110
18975.30 78
18976.60 93
18977.90 121
18979.20 104
18980.50 105
18981.81 91
18983.11 90
18984.41 85
18985.71 78
18987.02 87
18988.32 112
18989.62 88
18990.93 104
18992.23 105
18993.53 100
18994.83 118
18996.14 86
18997.44 107
18998.74 118
19000.05 113
19001.35 96
19002.65 135
19003.95 106
19005.26 120
19006.56 95
19007.86 115
19009.17 103
19010.47 103
19011.77 93
19013.08 112
19014.38 87
19015.68 88
19016.99 86
19018.29 111
19019.60 103
19020.90 103
19022.20 99
19023.51 122
19024.81 77
19026.11 88
19027.42 77
19028.72 94
19030.03 112
19031.33 98
19032.64 111
19033.94 88
19035.24 80
19036.55 101
19037.85 105
19039.16 94
19040.46 85
19041.77 91
19043.07 91
19044.37 103
19045.68 110
19046.98 80
19048.29 74
19049.59 102
19050.90 88
19052.20 101
19053.51 102
19054.81 85
19056.12 114
19057.42 110
19058.73 89
19060.03 96
19061.34 97
19062.64 98
19063.95 108
19065.25 100
19066.56 96
19067.86 97
19069.17 99
19070.47 101
19071.78 106
19073.09 78
19074.39 96
19075.70 98
19077.00 109
19078.31 91
19079.61 107
19080.92 99
19082.23 108
19083.53 100
19084.84 95
19086.14 116
19087.45 99
19088.76 111
19090.06 100
19091.37 95
19092.67 102
19093.98 100
19095.29 90
19096.59 111
19097.90 86
19099.21 108
19100.51 94
19101.82 96
19103.12 99
19104.43 115
19105.74 95
19107.04 88
19108.35 119
19109.66 107
19110.97 126
19112.27 106
19113.58 106
19114.89 74
19116.19 97
19117.50 88
19118.81 86
19120.11 78
19121.42 111
19122.73 110
19124.04 90
19125.34 105
19126.65 85
19127.96 99
19129.27 107
19130.57 109
19131.88 111
19133.19 109
19134.50 113
19135.80 98
19137.11 84
19138.42 103
19139.73 103
19141.03 127
19142.34 101
19143.65 105
19144.96 122
19146.27 90
19147.57 99
19148.88 103
19150.19 104
19151.50 114
19152.81 100
19154.12 86
19155.42 97
19156.73 113
19158.04 94
19159.35 111
19160.66 89
19161.97 92
19163.28 133
19164.58 102
19165.89 95
19167.20 109
19168.51 95
19169.82 114
19171.13 99
19172.44 99
19173.75 105
19175.05 105
19176.36 94
19177.67 91
19178.98 94
19180.29 83
19181.60 102
19182.91 98
19184.22 114
19185.53 85
19186.84 85
19188.15 93
19189.46 89
19190.77 93
19192.08 97
19193.39 107
19194.70 102
19196.01 106
19197.31 109
19198.62 102
19199.93 85
19201.24 85
19202.55 87
19203.86 92
19205.17 85
19206.48 123
19207.79 96
19209.10 111
19210.42 102
19211.73 112
19213.04 106
19214.35 114
19215.66 88
19216.97 107
19218.28 97
19219.59 93
19220.90 89
19222.21 112
19223.52 91
19224.83 95
19226.14 97
19227.45 104
19228.76 91
19230.07 111
19231.39 107
19232.70 90
19234.01 104
19235.32 92
19236.63 90
19237.94 86
19239.25 107
19240.56 110
19241.87 108
19243.19 107
19244.50 84
19245.81 122
19247.12 104
19248.43 84
19249.74 84
19251.05 104
19252.37 95
19253.68 96
19254.99 107
19256.30 86
19257.61 91
19258.93 111
19260.24 98
19261.55 90
19262.86 93
19264.17 106
19265.49 101
19266.80 93
19268.11 94
19269.42 106
19270.73 93
19272.05 94
19273.36 93
19274.67 83
19275.98 80
19277.30 91
19278.61 101
19279.92 101
19281.23 102
19282.55 101
19283.86 102
19285.17 103
19286.49 80
19287.80 99
19289.11 101
19290.42 108
19291.74 76
19293.05 96
19294.36 75
19295.68 103
19296.99 76
19298.30 94
19299.62 76
19300.93 97
19302.24 105
19303.56 85
19304.87 103
19306.18 87
19307.50 90
19308.81 84
19310.12 88
19311.44 84
19312.75 102
19314.07 128
19315.38 95
19316.69 95
19318.01 110
19319.32 108
19320.64 114
19321.95 122
19323.26 116
19324.58 123
19325.89 105
19327.21 115
19328.52 89
19329.83 120
19331.15 103
19332.46 107
19333.78 77
19335.09 87
19336.41 95
19337.72 88
19339.04 77
19340.35 99
19341.67 96
19342.98 77
19344.29 82
19345.61 90
19346.92 92
19348.24 99
19349.55 101
19350.87 95
19352.18 98
19353.50 105
19354.82 82
19356.13 98
19357.45 93
19358.76 86
19360.08 109
19361.39 95
19362.71 105
19364.02 99
19365.34 102
19366.65 101
19367.97 103
19369.28 86
19370.60 91
19371.92 103
19373.23 114
19374.55 105
19375.86 87
19377.18 81
19378.50 95
19379.81 88
19381.13 107
19382.44 102
19383.76 106
19385.08 73
19386.39 106
19387.71 86
19389.03 93
19390.34 76
19391.66 107
19392.97 86
19394.29 93
19395.61 101
19396.92 87
19398.24 78
19399.56 80
19400.87 118
19402.19 98
19403.51 101
19404.82 114
19406.14 112
19407.46 116
19408.78 105
19410.09 92
19411.41 124
19412.73 93
19414.04 103
19415.36 106
19416.68 129
19418.00 83
19419.31 127
19420.63 110
19421.95 108
19423.27 91
19424.58 94
19425.90 119
19427.22 102
19428.54 81
19429.85 86
19431.17 92
19432.49 108
19433.81 125
19435.13 97
19436.44 110
19437.76 100
19439.08 113
19440.40 93
19441.72 92
19443.03 108
19444.35 84
19445.67 97
19446.99 80
19448.31 84
19449.63 109
19450.94 118
19452.26 87
19453.58 107
19454.90 92
19456.22 86
19457.54 87
19458.86 100
19460.17 102
19461.49 89
19462.81 91
19464.13 96
19465.45 111
19466.77 107
19468.09 108
19469.41 104
19470.73 127
19472.04 92
19473.36 114
19474.68 108
19476.00 103
19477.32 122
19478.64 100
19479.96 104
19481.28 91
19482.60 112
19483.92 99
19485.24 106
19486.56 105
19487.88 95
19489.20 102
19490.52 95
19491.84 98
19493.16 74
19494.48 89
19495.80 108
19497.12 114
19498.44 92
19499.76 93
19501.08 84
19502.40 75
19503.72 87
19505.04 91
19506.36 102
19507.68 73
19509.00 100
19510.32 94
19511.64 77
19512.96 94
19514.28 91
19515.60 117
19516.92 95
19518.24 111
19519.56 106
19520.89 86
19522.21 101
19523.53 101
19524.85 86
19526.17 89
19527.49 96
19528.81 105
19530.13 100
19531.45 90
19532.78 83
19534.10 81
19535.42 86
19536.74 71
19538.06 89
19539.38 77
19540.70 88
19542.02 94
19543.35 86
19544.67 102
19545.99 85
19547.31 90
19548.63 95
19549.96 106
19551.28 72
19552.60 85
19553.92 83
19555.24 93
19556.56 82
19557.89 97
19559.21 78
19560.53 76
19561.85 87
19563.18 96
19564.50 90
19565.82 85
19567.14 105
19568.47 92
19569.79 86
19571.11 73
19572.43 91
19573.76 100
19575.08 91
19576.40 93
19577.72 92
19579.05 84
19580.37 116
19581.69 115
19583.02 88
19584.34 103
19585.66 89
19586.98 82
19588.31 66
19589.63 90
19590.95 86
19592.28 102
19593.60 109
19594.92 88
19596.25 86
19597.57 106
19598.89 90
19600.22 101
19601.54 70
19602.86 94
19604.19 107
19605.51 102
19606.84 85
19608.16 60
19609.48 112
19610.81 106
19612.13 116
19613.46 77
19614.78 82
19616.10 94
19617.43 90
19618.75 104
19620.08 97
19621.40 99
19622.72 91
19624.05 99
19625.37 79
19626.70 78
19628.02 105
19629.35 115
19630.67 101
19632.00 79
19633.32 81
19634.64 84
19635.97 92
19637.29 103
19638.62 97
19639.94 86
19641.27 76
19642.59 78
19643.92 83
19645.24 101
19646.57 100
19647.89 84
19649.22 87
19650.54 76
19651.87 72
19653.19 102
19654.52 113
19655.85 97
19657.17 96
19658.50 102
19659.82 78
19661.15 80
19662.47 123
19663.80 118
19665.12 82
19666.45 94
19667.78 104
19669.10 108
19670.43 103
19671.75 102
19673.08 84
19674.41 94
19675.73 98
19677.06 88
19678.38 93
19679.71 68
19681.04 68
19682.36 77
19683.69 90
19685.02 80
19686.34 94
19687.67 101
19689.00 105
19690.32 104
19691.65 103
19692.98 70
19694.30 109
19695.63 85
19696.96 105
19698.28 89
19699.61 93
19700.94 116
19702.26 102
19703.59 89
19704.92 87
19706.24 87
19707.57 97
19708.90 118
19710.23 97
19711.55 89
19712.88 96
19714.21 90
19715.54 71
19716.86 92
19718.19 74
19719.52 79
19720.85 92
19722.17 82
19723.50 96
19724.83 87
19726.16 91
19727.48 95
19728.81 95
19730.14 98
19731.47 95
19732.80 85
19734.12 92
19735.45 95
19736.78 101
19738.11 100
19739.44 90
19740.76 104
19742.09 109
19743.42 100
19744.75 91
19746.08 112
19747.41 122
19748.74 112
19750.06 118
19751.39 102
19752.72 92
19754.05 82
19755.38 94
19756.71 100
19758.04 90
19759.37 87
19760.69 106
19762.02 86
19763.35 100
19764.68 94
19766.01 75
19767.34 91
19768.67 100
19770.00 89
19771.33 94
19772.66 91
19773.99 101
19775.32 102
19776.65 86
19777.97 108
19779.30 100
19780.63 101
19781.96 90
19783.29 86
19784.62 96
19785.95 89
19787.28 86
19788.61 100
19789.94 101
19791.27 96
19792.60 96
19793.93 88
19795.26 85
19796.59 88
19797.92 89
19799.25 93
19800.58 71
19801.91 83
19803.24 88
19804.57 88
19805.91 94
19807.24 90
19808.57 102
19809.90 88
19811.23 75
19812.56 60
19813.89 77
19815.22 97
19816.55 99
19817.88 89
19819.21 78
19820.54 81
19821.87 80
19823.21 91
19824.54 100
19825.87 105
19827.20 89
19828.53 81
19829.86 71
19831.19 113
19832.52 111
19833.86 92
19835.19 110
19836.52 115
19837.85 90
19839.18 93
19840.51 80
19841.85 87
19843.18 105
19844.51 90
19845.84 114
19847.17 103
19848.50 89
19849.84 79
19851.17 86
19852.50 98
19853.83 84
19855.16 99
19856.50 88
19857.83 97
19859.16 93
19860.49 102
19861.83 105
19863.16 85
19864.49 98
19865.82 101
19867.16 106
19868.49 104
19869.82 100
19871.15 107
19872.49 105
19873.82 93
19875.15 104
19876.48 121
19877.82 99
19879.15 91
19880.48 91
19881.82 112
19883.15 118
19884.48 95
19885.82 81
19887.15 89
19888.48 106
19889.82 82
19891.15 94
19892.48 109
19893.82 109
19895.15 105
19896.48 87
19897.82 99
19899.15 109
19900.48 113
19901.82 100
19903.15 102
19904.49 101
19905.82 102
19907.15 95
19908.49 87
19909.82 89
19911.15 114
19912.49 82
19913.82 86
19915.16 72
19916.49 89
19917.83 98
19919.16 99
19920.49 103
19921.83 84
19923.16 113
19924.50 84
19925.83 115
19927.17 82
19928.50 78
19929.84 100
19931.17 98
19932.51 79
19933.84 108
19935.17 95
19936.51 84
19937.84 80
19939.18 94
19940.51 94
19941.85 93
19943.18 99
19944.52 85
19945.86 103
19947.19 105
19948.53 96
19949.86 61
19951.20 89
19952.53 79
19953.87 81
19955.20 73
19956.54 87
19957.87 105
19959.21 88
19960.55 89
19961.88 96
19963.22 96
19964.55 103
19965.89 93
19967.22 64
19968.56 95
19969.90 79
19971.23 103
19972.57 82
19973.90 89
19975.24 84
19976.58 90
19977.91 101
19979.25 82
19980.59 88
19981.92 89
19983.26 94
19984.59 99
19985.93 102
19987.27 115
19988.60 99
19989.94 106
19991.28 109
19992.61 76
19993.95 105
19995.29 82
19996.63 97
19997.96 111
19999.30 97
20000.64 100
20001.97 86
20003.31 67
20004.65 80
20005.98 89
20007.32 95
20008.66 82
20010.00 77
20011.33 99
20012.67 77
20014.01 82
20015.35 79
20016.68 75
20018.02 86
20019.36 80
20020.70 81
20022.03 78
20023.37 76
20024.71 78
20026.05 103
20027.39 85
20028.72 92
20030.06 89
20031.40 100
20032.74 71
20034.08 98
20035.41 95
20036.75 90
20038.09 76
20039.43 87
20040.77 102
20042.11 98
20043.44 81
20044.78 86
20046.12 105
20047.46 96
20048.80 99
20050.14 86
20051.48 89
20052.82 70
20054.15 105
20055.49 90
20056.83 97
20058.17 90
20059.51 106
20060.85 93
20062.19 118
20063.53 100
20064.87 94
20066.21 102
20067.55 80
20068.88 83
20070.22 95
20071.56 77
20072.90 83
20074.24 115
20075.58 92
20076.92 88
20078.26 97
20079.60 92
20080.94 87
20082.28 94
20083.62 65
20084.96 70
20086.30 79
20087.64 104
20088.98 109
20090.32 72
20091.66 102
20093.00 79
20094.34 100
20095.68 75
20097.02 93
20098.36 97
20099.70 88
20101.04 101
20102.38 76
20103.72 85
20105.06 81
20106.40 91
20107.74 88
20109.08 78
20110.43 93
20111.77 97
20113.11 90
20114.45 97
20115.79 78
20117.13 91
20118.47 101
20119.81 101
20121.15 97
20122.49 79
20123.83 115
20125.18 109
20126.52 122
20127.86 82
20129.20 94
20130.54 93
20131.88 94
20133.22 105
20134.57 88
20135.91 82
20137.25 88
20138.59 88
20139.93 124
20141.27 75
