# Supplementary material for: MALDI-TOF MS typing enables the classification of brewing yeasts of the genus Saccharomyces to major beer styles
Source: PLoS One. 2017 Aug 9;12(8):e0181694. doi: 10.1371/journal.pone.0181694 (PMC5549903; doi:10.1371/journal.pone.0181694)
Supplement: S16 File — The directory includes 90 raw files and was zipped to “.zip”; the folder has three strains with 30 spectra per strain; S1 Text explains the raw files with an example and Table 1 represents the yeast strains used within the experiment. (ZIP) [file pone.0181694.s019.zip › 46-48/30675-174-OG-Alt-Alt-YPG-18h-E-E_2015-11-11__0_B10_1.dat]

1999.94 1568
2000.36 1708
2000.78 1676
2001.20 1766
2001.62 1804
2002.04 2005
2002.47 1656
2002.89 1458
2003.31 1534
2003.73 1643
2004.15 1576
2004.58 1573
2005.00 1584
2005.42 1376
2005.84 1425
2006.26 1584
2006.69 1565
2007.11 1549
2007.53 1724
2007.95 1551
2008.38 1536
2008.80 1590
2009.22 1558
2009.64 1664
2010.07 1554
2010.49 1694
2010.91 1679
2011.33 1614
2011.76 1646
2012.18 1757
2012.60 1606
2013.03 1585
2013.45 1532
2013.87 1465
2014.29 1383
2014.72 1525
2015.14 1429
2015.56 1445
2015.99 1493
2016.41 1472
2016.83 1495
2017.26 1392
2017.68 1393
2018.10 1475
2018.53 1499
2018.95 1408
2019.37 1340
2019.80 1477
2020.22 1573
2020.65 1516
2021.07 1441
2021.49 1507
2021.92 1696
2022.34 1696
2022.76 1559
2023.19 1470
2023.61 1536
2024.04 1501
2024.46 1577
2024.88 1473
2025.31 1397
2025.73 1452
2026.16 1472
2026.58 1437
2027.01 1435
2027.43 1478
2027.85 1489
2028.28 1463
2028.70 1518
2029.13 1463
2029.55 1485
2029.98 1422
2030.40 1405
2030.83 1556
2031.25 1519
2031.68 1486
2032.10 1450
2032.53 1490
2032.95 1443
2033.38 1412
2033.80 1491
2034.23 1550
2034.65 1513
2035.08 1570
2035.50 1699
2035.93 1628
2036.35 1694
2036.78 1507
2037.20 1570
2037.63 1593
2038.06 1639
2038.48 1810
2038.91 1715
2039.33 1727
2039.76 1755
2040.18 1783
2040.61 1681
2041.04 1775
2041.46 1658
2041.89 1736
2042.31 1713
2042.74 1564
2043.17 1692
2043.59 1586
2044.02 1590
2044.44 1479
2044.87 1473
2045.30 1540
2045.72 1597
2046.15 1523
2046.58 1555
2047.00 1661
2047.43 1529
2047.85 1660
2048.28 1527
2048.71 1614
2049.13 1679
2049.56 1649
2049.99 1547
2050.41 1570
2050.84 1538
2051.27 1431
2051.70 1438
2052.12 1416
2052.55 1438
2052.98 1462
2053.40 1430
2053.83 1498
2054.26 1509
2054.69 1619
2055.11 1595
2055.54 1519
2055.97 1502
2056.40 1345
2056.82 1385
2057.25 1471
2057.68 1615
2058.11 1596
2058.53 1561
2058.96 1511
2059.39 1625
2059.82 1614
2060.24 1539
2060.67 1627
2061.10 1621
2061.53 1530
2061.96 1457
2062.38 1477
2062.81 1684
2063.24 1745
2063.67 1662
2064.10 1633
2064.52 1926
2064.95 1845
2065.38 1760
2065.81 1796
2066.24 1768
2066.67 2182
2067.10 2235
2067.52 1974
2067.95 2106
2068.38 1921
2068.81 1794
2069.24 1762
2069.67 1716
2070.10 1666
2070.53 1626
2070.95 1539
2071.38 1565
2071.81 1420
2072.24 1414
2072.67 1478
2073.10 1377
2073.53 1533
2073.96 1550
2074.39 1500
2074.82 1535
2075.25 1502
2075.68 1617
2076.11 1619
2076.53 1551
2076.96 1578
2077.39 1571
2077.82 1648
2078.25 1713
2078.68 1696
2079.11 1709
2079.54 1743
2079.97 1741
2080.40 1690
2080.83 1789
2081.26 1750
2081.69 1749
2082.12 1819
2082.55 1550
2082.98 1737
2083.41 1846
2083.84 1674
2084.27 1515
2084.70 1501
2085.13 1571
2085.57 1588
2086.00 1656
2086.43 1565
2086.86 1527
2087.29 1655
2087.72 1525
2088.15 1548
2088.58 1617
2089.01 1644
2089.44 1570
2089.87 1488
2090.30 1556
2090.73 1655
2091.17 1579
2091.60 1634
2092.03 1606
2092.46 1527
2092.89 1611
2093.32 1669
2093.75 1721
2094.18 1616
2094.62 1598
2095.05 1483
2095.48 1493
2095.91 1551
2096.34 1461
2096.77 1402
2097.20 1470
2097.64 1562
2098.07 1512
2098.50 1453
2098.93 1504
2099.36 1469
2099.80 1396
2100.23 1378
2100.66 1570
2101.09 1537
2101.52 1344
2101.96 1508
2102.39 1517
2102.82 1483
2103.25 1706
2103.69 1464
2104.12 1265
2104.55 1386
2104.98 1410
2105.41 1418
2105.85 1491
2106.28 1472
2106.71 1635
2107.15 1659
2107.58 1681
2108.01 1622
2108.44 1596
2108.88 1659
2109.31 1700
2109.74 1445
2110.18 1570
2110.61 1468
2111.04 1582
2111.47 1576
2111.91 1565
2112.34 1603
2112.77 1496
2113.21 1412
2113.64 1460
2114.07 1462
2114.51 1434
2114.94 1570
2115.37 1426
2115.81 1433
2116.24 1391
2116.68 1542
2117.11 1573
2117.54 1402
2117.98 1453
2118.41 1410
2118.84 1386
2119.28 1407
2119.71 1387
2120.15 1405
2120.58 1510
2121.01 1458
2121.45 1365
2121.88 1523
2122.32 1428
2122.75 1437
2123.19 1494
2123.62 1384
2124.05 1436
2124.49 1579
2124.92 1577
2125.36 1619
2125.79 1544
2126.23 1473
2126.66 1488
2127.10 1479
2127.53 1456
2127.97 1486
2128.40 1521
2128.84 1598
2129.27 1399
2129.71 1498
2130.14 1489
2130.58 1377
2131.01 1601
2131.45 1521
2131.88 1527
2132.32 1434
2132.75 1421
2133.19 1579
2133.62 1593
2134.06 1583
2134.49 1663
2134.93 1749
2135.37 1697
2135.80 1896
2136.24 1855
2136.67 1728
2137.11 1673
2137.54 1732
2137.98 1736
2138.42 1823
2138.85 1821
2139.29 1711
2139.72 1697
2140.16 1643
2140.60 1579
2141.03 1671
2141.47 1571
2141.90 1554
2142.34 1568
2142.78 1529
2143.21 1537
2143.65 1535
2144.09 1469
2144.52 1362
2144.96 1352
2145.40 1450
2145.83 1498
2146.27 1476
2146.71 1513
2147.14 1541
2147.58 1699
2148.02 1651
2148.45 1621
2148.89 1511
2149.33 1758
2149.76 1814
2150.20 1705
2150.64 1695
2151.08 1710
2151.51 1840
2151.95 1853
2152.39 1940
2152.83 1738
2153.26 1710
2153.70 1885
2154.14 1660
2154.58 1688
2155.01 1678
2155.45 1607
2155.89 1713
2156.33 1786
2156.76 1728
2157.20 1838
2157.64 1731
2158.08 1535
2158.52 1596
2158.95 1682
2159.39 1763
2159.83 1789
2160.27 1783
2160.71 1629
2161.14 1645
2161.58 1898
2162.02 1770
2162.46 1660
2162.90 1697
2163.34 1752
2163.77 1654
2164.21 1587
2164.65 1592
2165.09 1550
2165.53 1648
2165.97 1528
2166.41 1577
2166.84 1657
2167.28 1708
2167.72 1487
2168.16 1520
2168.60 1578
2169.04 1612
2169.48 1640
2169.92 1589
2170.36 1502
2170.80 1707
2171.23 1767
2171.67 1749
2172.11 1948
2172.55 1805
2172.99 1736
2173.43 1838
2173.87 2091
2174.31 2075
2174.75 2032
2175.19 1959
2175.63 2040
2176.07 1856
2176.51 1831
2176.95 1918
2177.39 1914
2177.83 1985
2178.27 1807
2178.71 1835
2179.15 1776
2179.59 1710
2180.03 1583
2180.47 1616
2180.91 1657
2181.35 1518
2181.79 1464
2182.23 1590
2182.67 1589
2183.11 1626
2183.55 1597
2183.99 1578
2184.43 1633
2184.87 1547
2185.31 1621
2185.75 1570
2186.20 1619
2186.64 1592
2187.08 1598
2187.52 1675
2187.96 1654
2188.40 1901
2188.84 1761
2189.28 1781
2189.72 1848
2190.16 1846
2190.61 1786
2191.05 1718
2191.49 1814
2191.93 1887
2192.37 1809
2192.81 1678
2193.25 1715
2193.69 1721
2194.14 1708
2194.58 1583
2195.02 1675
2195.46 1704
2195.90 1670
2196.34 1704
2196.79 1782
2197.23 1736
2197.67 1950
2198.11 1893
2198.55 1782
2199.00 1663
2199.44 1571
2199.88 1598
2200.32 1666
2200.76 1642
2201.21 1482
2201.65 1495
2202.09 1727
2202.53 1645
2202.98 1573
2203.42 1532
2203.86 1627
2204.30 1629
2204.75 1560
2205.19 1591
2205.63 1467
2206.07 1596
2206.52 1634
2206.96 1674
2207.40 1699
2207.85 1739
2208.29 1746
2208.73 1776
2209.18 1710
2209.62 1682
2210.06 1672
2210.50 1790
2210.95 1585
2211.39 1584
2211.83 1655
2212.28 1624
2212.72 1752
2213.16 1777
2213.61 1793
2214.05 1697
2214.50 1568
2214.94 1690
2215.38 1727
2215.83 1607
2216.27 1649
2216.71 1666
2217.16 1727
2217.60 1536
2218.05 1541
2218.49 1596
2218.93 1598
2219.38 1545
2219.82 1529
2220.27 1596
2220.71 1559
2221.15 1555
2221.60 1462
2222.04 1481
2222.49 1437
2222.93 1533
2223.38 1621
2223.82 1606
2224.27 1568
2224.71 1835
2225.15 1534
2225.60 1623
2226.04 1673
2226.49 1859
2226.93 1715
2227.38 1674
2227.82 1700
2228.27 1718
2228.71 1843
2229.16 1726
2229.60 1915
2230.05 1872
2230.49 1900
2230.94 1828
2231.38 1805
2231.83 1860
2232.28 1814
2232.72 1754
2233.17 2071
2233.61 1961
2234.06 1878
2234.50 1964
2234.95 1873
2235.39 1778
2235.84 1785
2236.29 1824
2236.73 1688
2237.18 1553
2237.62 1687
2238.07 1603
2238.52 1731
2238.96 1620
2239.41 1557
2239.85 1587
2240.30 1535
2240.75 1639
2241.19 1578
2241.64 1457
2242.08 1415
2242.53 1490
2242.98 1589
2243.42 1511
2243.87 1396
2244.32 1387
2244.76 1636
2245.21 1474
2245.66 1421
2246.10 1547
2246.55 1481
2247.00 1342
2247.44 1441
2247.89 1524
2248.34 1522
2248.79 1564
2249.23 1548
2249.68 1503
2250.13 1478
2250.57 1444
2251.02 1438
2251.47 1535
2251.92 1380
2252.36 1480
2252.81 1482
2253.26 1448
2253.71 1572
2254.15 1552
2254.60 1483
2255.05 1397
2255.50 1583
2255.94 1444
2256.39 1345
2256.84 1377
2257.29 1442
2257.74 1495
2258.18 1581
2258.63 1562
2259.08 1529
2259.53 1504
2259.98 1613
2260.42 1588
2260.87 1601
2261.32 1557
2261.77 1582
2262.22 1565
2262.67 1746
2263.11 1780
2263.56 1784
2264.01 1691
2264.46 1663
2264.91 1872
2265.36 1752
2265.81 1677
2266.25 1717
2266.70 1630
2267.15 1610
2267.60 1715
2268.05 1437
2268.50 1601
2268.95 1622
2269.40 1536
2269.85 1498
2270.29 1539
2270.74 1732
2271.19 1796
2271.64 1756
2272.09 1712
2272.54 1690
2272.99 1825
2273.44 1810
2273.89 1735
2274.34 1710
2274.79 1659
2275.24 1705
2275.69 1654
2276.14 1619
2276.59 1562
2277.04 1659
2277.49 1486
2277.94 1555
2278.39 1691
2278.84 1540
2279.29 1559
2279.74 1541
2280.19 1661
2280.64 1645
2281.09 1696
2281.54 1646
2281.99 1681
2282.44 1529
2282.89 1617
2283.34 1583
2283.79 1591
2284.24 1523
2284.69 1573
2285.14 1687
2285.59 1607
2286.04 1589
2286.49 1567
2286.94 1554
2287.40 1517
2287.85 1569
2288.30 1708
2288.75 1794
2289.20 1931
2289.65 2210
2290.10 2075
2290.55 2310
2291.00 2360
2291.46 2361
2291.91 2552
2292.36 2451
2292.81 2424
2293.26 2462
2293.71 2439
2294.16 2302
2294.62 2346
2295.07 2108
2295.52 2066
2295.97 2027
2296.42 2023
2296.87 1854
2297.33 1912
2297.78 1860
2298.23 1675
2298.68 1650
2299.13 1594
2299.59 1735
2300.04 1587
2300.49 1584
2300.94 1574
2301.39 1484
2301.85 1504
2302.30 1503
2302.75 1376
2303.20 1355
2303.66 1225
2304.11 1430
2304.56 1515
2305.01 1558
2305.47 1580
2305.92 1563
2306.37 1496
2306.82 1605
2307.28 1616
2307.73 1683
2308.18 1822
2308.64 1738
2309.09 1685
2309.54 1821
2309.99 1804
2310.45 1806
2310.90 1859
2311.35 1935
2311.81 2063
2312.26 1954
2312.71 1916
2313.17 1920
2313.62 1894
2314.07 1777
2314.53 1758
2314.98 1605
2315.43 1614
2315.89 1756
2316.34 1663
2316.80 1717
2317.25 1703
2317.70 1722
2318.16 1643
2318.61 1674
2319.07 1620
2319.52 1825
2319.97 1861
2320.43 1878
2320.88 1810
2321.34 1760
2321.79 1853
2322.24 1826
2322.70 1919
2323.15 1682
2323.61 1766
2324.06 1900
2324.52 1785
2324.97 1710
2325.43 1756
2325.88 1763
2326.33 1778
2326.79 1786
2327.24 1852
2327.70 1697
2328.15 1649
2328.61 1797
2329.06 2015
2329.52 1981
2329.97 1775
2330.43 1977
2330.88 2123
2331.34 2045
2331.79 2009
2332.25 1959
2332.70 2039
2333.16 1855
2333.62 1869
2334.07 1806
2334.53 1732
2334.98 1606
2335.44 1621
2335.89 1678
2336.35 1580
2336.80 1706
2337.26 1617
2337.72 1598
2338.17 1580
2338.63 1786
2339.08 1682
2339.54 1513
2340.00 1571
2340.45 1621
2340.91 1649
2341.36 1607
2341.82 1579
2342.28 1664
2342.73 1538
2343.19 1535
2343.65 1682
2344.10 1698
2344.56 1676
2345.01 1699
2345.47 1661
2345.93 1756
2346.38 1723
2346.84 1680
2347.30 1641
2347.75 1655
2348.21 1729
2348.67 1748
2349.13 1791
2349.58 1812
2350.04 1740
2350.50 1668
2350.95 1632
2351.41 1691
2351.87 1600
2352.32 1610
2352.78 1630
2353.24 1613
2353.70 1562
2354.15 1484
2354.61 1549
2355.07 1485
2355.53 1599
2355.98 1640
2356.44 1500
2356.90 1643
2357.36 1624
2357.81 1614
2358.27 1660
2358.73 1633
2359.19 1604
2359.65 1513
2360.10 1418
2360.56 1599
2361.02 1600
2361.48 1746
2361.94 1729
2362.39 1628
2362.85 1747
2363.31 1687
2363.77 1789
2364.23 1791
2364.69 1731
2365.14 1725
2365.60 1621
2366.06 1696
2366.52 1580
2366.98 1669
2367.44 1725
2367.90 1779
2368.35 1753
2368.81 1668
2369.27 1840
2369.73 1712
2370.19 1693
2370.65 1682
2371.11 1595
2371.57 1706
2372.03 1804
2372.49 1781
2372.94 1697
2373.40 1634
2373.86 1683
2374.32 1765
2374.78 1907
2375.24 1902
2375.70 1818
2376.16 1960
2376.62 2057
2377.08 2210
2377.54 2066
2378.00 1991
2378.46 2042
2378.92 1988
2379.38 2131
2379.84 2145
2380.30 1877
2380.76 1919
2381.22 1787
2381.68 1799
2382.14 1719
2382.60 1810
2383.06 1788
2383.52 1776
2383.98 1693
2384.44 1643
2384.90 1615
2385.36 1744
2385.82 1635
2386.28 1683
2386.74 1637
2387.20 1551
2387.66 1641
2388.12 1671
2388.58 1542
2389.05 1584
2389.51 1715
2389.97 1784
2390.43 1707
2390.89 1754
2391.35 1713
2391.81 1695
2392.27 1800
2392.73 1741
2393.19 1729
2393.66 1767
2394.12 1648
2394.58 1618
2395.04 1680
2395.50 1693
2395.96 1581
2396.42 1666
2396.89 1604
2397.35 1650
2397.81 1589
2398.27 1673
2398.73 1650
2399.19 1665
2399.66 1765
2400.12 1584
2400.58 1615
2401.04 1585
2401.50 1530
2401.97 1595
2402.43 1593
2402.89 1619
2403.35 1648
2403.81 1672
2404.28 1548
2404.74 1553
2405.20 1508
2405.66 1746
2406.13 1572
2406.59 1639
2407.05 1540
2407.51 1556
2407.98 1648
2408.44 1574
2408.90 1539
2409.36 1471
2409.83 1536
2410.29 1457
2410.75 1405
2411.21 1532
2411.68 1450
2412.14 1453
2412.60 1582
2413.07 1559
2413.53 1421
2413.99 1501
2414.46 1578
2414.92 1587
2415.38 1666
2415.85 1790
2416.31 1834
2416.77 1670
2417.24 1834
2417.70 1899
2418.16 1803
2418.63 1737
2419.09 1887
2419.55 2108
2420.02 2090
2420.48 2014
2420.95 1869
2421.41 1858
2421.87 1803
2422.34 1755
2422.80 1706
2423.27 1777
2423.73 1748
2424.19 1710
2424.66 1835
2425.12 1649
2425.59 1650
2426.05 1619
2426.52 1730
2426.98 1564
2427.44 1494
2427.91 1581
2428.37 1637
2428.84 1600
2429.30 1574
2429.77 1544
2430.23 1624
2430.70 1729
2431.16 1568
2431.63 1726
2432.09 1796
2432.56 1673
2433.02 1731
2433.49 1729
2433.95 1721
2434.42 1761
2434.88 1726
2435.35 1670
2435.81 1629
2436.28 1637
2436.74 1713
2437.21 1808
2437.67 1849
2438.14 1701
2438.60 1736
2439.07 1819
2439.54 1772
2440.00 1776
2440.47 1863
2440.93 1807
2441.40 1720
2441.86 1868
2442.33 1871
2442.80 1800
2443.26 1816
2443.73 1802
2444.19 1735
2444.66 1786
2445.13 1788
2445.59 1591
2446.06 1542
2446.53 1483
2446.99 1629
2447.46 1563
2447.92 1493
2448.39 1538
2448.86 1519
2449.32 1631
2449.79 1553
2450.26 1535
2450.72 1613
2451.19 1517
2451.66 1479
2452.12 1477
2452.59 1433
2453.06 1562
2453.53 1686
2453.99 1549
2454.46 1535
2454.93 1533
2455.39 1556
2455.86 1627
2456.33 1748
2456.80 1690
2457.26 1653
2457.73 1587
2458.20 1663
2458.66 1715
2459.13 1561
2459.60 1499
2460.07 1432
2460.54 1616
2461.00 1406
2461.47 1460
2461.94 1515
2462.41 1550
2462.87 1601
2463.34 1563
2463.81 1493
2464.28 1508
2464.75 1528
2465.21 1524
2465.68 1687
2466.15 1698
2466.62 1665
2467.09 1620
2467.55 1587
2468.02 1546
2468.49 1628
2468.96 1777
2469.43 1789
2469.90 1675
2470.37 1667
2470.83 1644
2471.30 1589
2471.77 1547
2472.24 1633
2472.71 1600
2473.18 1502
2473.65 1507
2474.12 1464
2474.58 1491
2475.05 1551
2475.52 1483
2475.99 1552
2476.46 1522
2476.93 1487
2477.40 1586
2477.87 1522
2478.34 1482
2478.81 1532
2479.28 1481
2479.75 1378
2480.22 1461
2480.68 1462
2481.15 1463
2481.62 1526
2482.09 1637
2482.56 1492
2483.03 1476
2483.50 1492
2483.97 1554
2484.44 1568
2484.91 1490
2485.38 1531
2485.85 1390
2486.32 1419
2486.79 1671
2487.26 1595
2487.73 1531
2488.20 1617
2488.67 1614
2489.14 1521
2489.61 1582
2490.08 1611
2490.56 1525
2491.03 1619
2491.50 1650
2491.97 1757
2492.44 1684
2492.91 1624
2493.38 1584
2493.85 1685
2494.32 1690
2494.79 1817
2495.26 1764
2495.73 1788
2496.20 1802
2496.68 1812
2497.15 1838
2497.62 1779
2498.09 1611
2498.56 1627
2499.03 1610
2499.50 1561
2499.97 1517
2500.45 1682
2500.92 1678
2501.39 1636
2501.86 1532
2502.33 1585
2502.80 1780
2503.28 1671
2503.75 1637
2504.22 1606
2504.69 1679
2505.16 1605
2505.63 1608
2506.11 1651
2506.58 1833
2507.05 1588
2507.52 1628
2507.99 1691
2508.47 1770
2508.94 1642
2509.41 1649
2509.88 1678
2510.36 1845
2510.83 1953
2511.30 1776
2511.77 1859
2512.25 1895
2512.72 1802
2513.19 1783
2513.66 1773
2514.14 1901
2514.61 1837
2515.08 1738
2515.55 1810
2516.03 1837
2516.50 1762
2516.97 1656
2517.45 1683
2517.92 1622
2518.39 1625
2518.87 1666
2519.34 1629
2519.81 1610
2520.28 1590
2520.76 1585
2521.23 1570
2521.70 1594
2522.18 1605
2522.65 1640
2523.13 1520
2523.60 1497
2524.07 1485
2524.55 1475
2525.02 1478
2525.49 1617
2525.97 1614
2526.44 1500
2526.92 1502
2527.39 1503
2527.86 1557
2528.34 1646
2528.81 1582
2529.29 1441
2529.76 1581
2530.23 1589
2530.71 1691
2531.18 1622
2531.66 1621
2532.13 1538
2532.61 1643
2533.08 1577
2533.55 1646
2534.03 1726
2534.50 1565
2534.98 1652
2535.45 1718
2535.93 1627
2536.40 1620
2536.88 1634
2537.35 1557
2537.83 1635
2538.30 1662
2538.78 1669
2539.25 1770
2539.73 1811
2540.20 1720
2540.68 1785
2541.15 1738
2541.63 1822
2542.10 1736
2542.58 1818
2543.05 1810
2543.53 1768
2544.01 1810
2544.48 1845
2544.96 1662
2545.43 1819
2545.91 1809
2546.38 1829
2546.86 1883
2547.34 1869
2547.81 1822
2548.29 1763
2548.76 1789
2549.24 1923
2549.71 1928
2550.19 1886
2550.67 1899
2551.14 1901
2551.62 1788
2552.10 1944
2552.57 2055
2553.05 1946
2553.52 1981
2554.00 2080
2554.48 1851
2554.95 1917
2555.43 1990
2555.91 1828
2556.38 1906
2556.86 1694
2557.34 1819
2557.81 1774
2558.29 1750
2558.77 1673
2559.24 1657
2559.72 1547
2560.20 1601
2560.68 1622
2561.15 1536
2561.63 1472
2562.11 1419
2562.58 1398
2563.06 1466
2563.54 1570
2564.02 1490
2564.49 1504
2564.97 1554
2565.45 1537
2565.93 1418
2566.40 1541
2566.88 1563
2567.36 1567
2567.84 1581
2568.31 1493
2568.79 1497
2569.27 1571
2569.75 1512
2570.23 1605
2570.70 1470
2571.18 1485
2571.66 1580
2572.14 1645
2572.62 1436
2573.10 1472
2573.57 1463
2574.05 1432
2574.53 1499
2575.01 1500
2575.49 1589
2575.97 1418
2576.44 1510
2576.92 1421
2577.40 1536
2577.88 1466
2578.36 1439
2578.84 1424
2579.32 1358
2579.79 1436
2580.27 1459
2580.75 1454
2581.23 1499
2581.71 1485
2582.19 1404
2582.67 1413
2583.15 1625
2583.63 1480
2584.11 1547
2584.59 1594
2585.07 1592
2585.54 1650
2586.02 1545
2586.50 1554
2586.98 1717
2587.46 1690
2587.94 1571
2588.42 1590
2588.90 1555
2589.38 1677
2589.86 1722
2590.34 1553
2590.82 1716
2591.30 1619
2591.78 1635
2592.26 1546
2592.74 1622
2593.22 1661
2593.70 1525
2594.18 1723
2594.66 1591
2595.14 1522
2595.62 1610
2596.10 1671
2596.58 1577
2597.06 1644
2597.54 1573
2598.02 1600
2598.50 1574
2598.98 1506
2599.47 1468
2599.95 1463
2600.43 1424
2600.91 1426
2601.39 1474
2601.87 1477
2602.35 1514
2602.83 1565
2603.31 1559
2603.79 1448
2604.27 1438
2604.76 1492
2605.24 1575
2605.72 1552
2606.20 1536
2606.68 1673
2607.16 1629
2607.64 1501
2608.13 1457
2608.61 1596
2609.09 1523
2609.57 1571
2610.05 1495
2610.53 1511
2611.01 1429
2611.50 1575
2611.98 1772
2612.46 1570
2612.94 1492
2613.42 1462
2613.91 1470
2614.39 1529
2614.87 1504
2615.35 1553
2615.83 1554
2616.32 1559
2616.80 1546
2617.28 1674
2617.76 1529
2618.25 1556
2618.73 1704
2619.21 1528
2619.69 1511
2620.18 1570
2620.66 1465
2621.14 1550
2621.62 1484
2622.11 1473
2622.59 1636
2623.07 1611
2623.56 1595
2624.04 1687
2624.52 1627
2625.00 1678
2625.49 1648
2625.97 1563
2626.45 1659
2626.94 1564
2627.42 1727
2627.90 1579
2628.39 1514
2628.87 1613
2629.35 1707
2629.84 1508
2630.32 1501
2630.80 1491
2631.29 1689
2631.77 1685
2632.26 1602
2632.74 1488
2633.22 1509
2633.71 1456
2634.19 1558
2634.67 1507
2635.16 1662
2635.64 1663
2636.13 1733
2636.61 1700
2637.09 1560
2637.58 1585
2638.06 1531
2638.55 1571
2639.03 1407
2639.52 1589
2640.00 1654
2640.48 1624
2640.97 1688
2641.45 1614
2641.94 1495
2642.42 1580
2642.91 1622
2643.39 1678
2643.88 1701
2644.36 1566
2644.85 1632
2645.33 1561
2645.82 1480
2646.30 1544
2646.79 1713
2647.27 1626
2647.76 1501
2648.24 1543
2648.73 1641
2649.21 1673
2649.70 1509
2650.18 1608
2650.67 1598
2651.15 1570
2651.64 1561
2652.12 1476
2652.61 1410
2653.10 1473
2653.58 1420
2654.07 1593
2654.55 1543
2655.04 1535
2655.52 1621
2656.01 1632
2656.50 1566
2656.98 1633
2657.47 1513
2657.95 1706
2658.44 1724
2658.93 1660
2659.41 1646
2659.90 1610
2660.39 1590
2660.87 1624
2661.36 1607
2661.84 1358
2662.33 1471
2662.82 1542
2663.30 1535
2663.79 1557
2664.28 1677
2664.76 1505
2665.25 1514
2665.74 1662
2666.22 1738
2666.71 1608
2667.20 1539
2667.68 1475
2668.17 1393
2668.66 1468
2669.15 1480
2669.63 1475
2670.12 1496
2670.61 1591
2671.09 1685
2671.58 1780
2672.07 1660
2672.56 1719
2673.04 1755
2673.53 1829
2674.02 1773
2674.51 1875
2674.99 1885
2675.48 1856
2675.97 2027
2676.46 2213
2676.95 2061
2677.43 2082
2677.92 1922
2678.41 1846
2678.90 1783
2679.38 1823
2679.87 1807
2680.36 1755
2680.85 1791
2681.34 1729
2681.83 1666
2682.31 1849
2682.80 1711
2683.29 1543
2683.78 1562
2684.27 1647
2684.76 1676
2685.24 1570
2685.73 1630
2686.22 1695
2686.71 1582
2687.20 1606
2687.69 1467
2688.18 1533
2688.67 1630
2689.15 1548
2689.64 1382
2690.13 1449
2690.62 1476
2691.11 1547
2691.60 1604
2692.09 1568
2692.58 1496
2693.07 1544
2693.56 1501
2694.05 1463
2694.54 1617
2695.02 1607
2695.51 1537
2696.00 1486
2696.49 1524
2696.98 1636
2697.47 1678
2697.96 1573
2698.45 1477
2698.94 1502
2699.43 1549
2699.92 1674
2700.41 1562
2700.90 1612
2701.39 1622
2701.88 1625
2702.37 1711
2702.86 1545
2703.35 1537
2703.84 1553
2704.33 1737
2704.82 1701
2705.31 1706
2705.80 1884
2706.29 1900
2706.78 1716
2707.27 1716
2707.77 1550
2708.26 1542
2708.75 1616
2709.24 1673
2709.73 1550
2710.22 1478
2710.71 1423
2711.20 1489
2711.69 1600
2712.18 1530
2712.67 1499
2713.16 1483
2713.66 1576
2714.15 1535
2714.64 1642
2715.13 1641
2715.62 1524
2716.11 1537
2716.60 1548
2717.10 1485
2717.59 1558
2718.08 1605
2718.57 1441
2719.06 1416
2719.55 1502
2720.04 1626
2720.54 1635
2721.03 1583
2721.52 1613
2722.01 1616
2722.50 1606
2723.00 1749
2723.49 1730
2723.98 1817
2724.47 1850
2724.96 1770
2725.46 1848
2725.95 1822
2726.44 1633
2726.93 1716
2727.43 1744
2727.92 1531
2728.41 1527
2728.90 1623
2729.40 1523
2729.89 1537
2730.38 1533
2730.87 1542
2731.37 1614
2731.86 1638
2732.35 1544
2732.84 1504
2733.34 1586
2733.83 1740
2734.32 1637
2734.82 1751
2735.31 1650
2735.80 1682
2736.30 1782
2736.79 1625
2737.28 1653
2737.78 1629
2738.27 1709
2738.76 1690
2739.26 1814
2739.75 1716
2740.24 1694
2740.74 1721
2741.23 1612
2741.72 1706
2742.22 1682
2742.71 1683
2743.21 1748
2743.70 1581
2744.19 1551
2744.69 1499
2745.18 1509
2745.67 1502
2746.17 1640
2746.66 1576
2747.16 1626
2747.65 1547
2748.15 1629
2748.64 1532
2749.13 1513
2749.63 1522
2750.12 1558
2750.62 1518
2751.11 1732
2751.61 1605
2752.10 1519
2752.60 1549
2753.09 1645
2753.59 1548
2754.08 1402
2754.57 1496
2755.07 1544
2755.56 1535
2756.06 1576
2756.55 1462
2757.05 1684
2757.54 1557
2758.04 1538
2758.53 1493
2759.03 1504
2759.53 1504
2760.02 1577
2760.52 1529
2761.01 1503
2761.51 1488
2762.00 1538
2762.50 1593
2762.99 1577
2763.49 1431
2763.98 1400
2764.48 1364
2764.98 1498
2765.47 1498
2765.97 1485
2766.46 1579
2766.96 1632
2767.46 1512
2767.95 1380
2768.45 1522
2768.94 1619
2769.44 1549
2769.94 1607
2770.43 1606
2770.93 1520
2771.43 1684
2771.92 1703
2772.42 1791
2772.91 1817
2773.41 1900
2773.91 1881
2774.40 1901
2774.90 1768
2775.40 1933
2775.89 1971
2776.39 2018
2776.89 1972
2777.38 2068
2777.88 2102
2778.38 2064
2778.88 2057
2779.37 2100
2779.87 1850
2780.37 1743
2780.86 1906
2781.36 1875
2781.86 1716
2782.36 1631
2782.85 1727
2783.35 1598
2783.85 1608
2784.35 1705
2784.84 1714
2785.34 1597
2785.84 1550
2786.34 1557
2786.83 1516
2787.33 1502
2787.83 1504
2788.33 1529
2788.82 1431
2789.32 1370
2789.82 1329
2790.32 1361
2790.82 1517
2791.31 1475
2791.81 1401
2792.31 1368
2792.81 1472
2793.31 1367
2793.81 1477
2794.30 1508
2794.80 1450
2795.30 1534
2795.80 1444
2796.30 1511
2796.80 1435
2797.30 1572
2797.79 1540
2798.29 1674
2798.79 1646
2799.29 1690
2799.79 1639
2800.29 1487
2800.79 1513
2801.29 1647
2801.79 1608
2802.28 1697
2802.78 1751
2803.28 1682
2803.78 1717
2804.28 1648
2804.78 1826
2805.28 1727
2805.78 1566
2806.28 1744
2806.78 1795
2807.28 1795
2807.78 1868
2808.28 2062
2808.78 2052
2809.28 1902
2809.78 2062
2810.28 2009
2810.78 1907
2811.28 1957
2811.78 1825
2812.28 1701
2812.78 1844
2813.28 1716
2813.78 1753
2814.28 1656
2814.78 1657
2815.28 1645
2815.78 1582
2816.28 1634
2816.78 1611
2817.28 1550
2817.78 1676
2818.28 1579
2818.78 1669
2819.28 1600
2819.78 1527
2820.28 1631
2820.78 1731
2821.28 1624
2821.78 1690
2822.29 1989
2822.79 1817
2823.29 1785
2823.79 1676
2824.29 1560
2824.79 1625
2825.29 1771
2825.79 1663
2826.29 1637
2826.79 1559
2827.30 1562
2827.80 1500
2828.30 1415
2828.80 1505
2829.30 1570
2829.80 1570
2830.31 1648
2830.81 1572
2831.31 1503
2831.81 1442
2832.31 1355
2832.81 1430
2833.32 1494
2833.82 1491
2834.32 1373
2834.82 1481
2835.32 1569
2835.83 1573
2836.33 1656
2836.83 1579
2837.33 1615
2837.83 1636
2838.34 1619
2838.84 1721
2839.34 1792
2839.84 1722
2840.35 1674
2840.85 1621
2841.35 1653
2841.85 1655
2842.36 1648
2842.86 1784
2843.36 1722
2843.86 1603
2844.37 1669
2844.87 1617
2845.37 1586
2845.88 1725
2846.38 1530
2846.88 1508
2847.39 1716
2847.89 1750
2848.39 1726
2848.90 1789
2849.40 1872
2849.90 1698
2850.41 1721
2850.91 1602
2851.41 1576
2851.92 1630
2852.42 1701
2852.92 1677
2853.43 1565
2853.93 1474
2854.43 1549
2854.94 1478
2855.44 1500
2855.95 1465
2856.45 1449
2856.95 1558
2857.46 1586
2857.96 1528
2858.47 1421
2858.97 1482
2859.47 1567
2859.98 1495
2860.48 1496
2860.99 1521
2861.49 1487
2861.99 1571
2862.50 1553
2863.00 1517
2863.51 1515
2864.01 1419
2864.52 1400
2865.02 1530
2865.53 1511
2866.03 1445
2866.54 1386
2867.04 1538
2867.55 1394
2868.05 1490
2868.56 1512
2869.06 1468
2869.57 1535
2870.07 1466
2870.58 1434
2871.08 1460
2871.59 1646
2872.09 1531
2872.60 1454
2873.10 1548
2873.61 1588
2874.11 1621
2874.62 1614
2875.12 1439
2875.63 1593
2876.14 1627
2876.64 1699
2877.15 1768
2877.65 1687
2878.16 1564
2878.66 1550
2879.17 1601
2879.68 1444
2880.18 1523
2880.69 1520
2881.19 1491
2881.70 1512
2882.21 1633
2882.71 1727
2883.22 1681
2883.73 1727
2884.23 1694
2884.74 1596
2885.25 1677
2885.75 1710
2886.26 1670
2886.76 1657
2887.27 1717
2887.78 1793
2888.28 1683
2888.79 1816
2889.30 1824
2889.81 1812
2890.31 1917
2890.82 1784
2891.33 1750
2891.83 1748
2892.34 1726
2892.85 1845
2893.35 1774
2893.86 1565
2894.37 1702
2894.88 1728
2895.38 1977
2895.89 1944
2896.40 1832
2896.91 1959
2897.41 2018
2897.92 1847
2898.43 2038
2898.94 2202
2899.44 2015
2899.95 1875
2900.46 1783
2900.97 1923
2901.47 1852
2901.98 1767
2902.49 1751
2903.00 1767
2903.51 1710
2904.01 1750
2904.52 1930
2905.03 1884
2905.54 1897
2906.05 1773
2906.56 1835
2907.06 1810
2907.57 1894
2908.08 1762
2908.59 1814
2909.10 1866
2909.61 1849
2910.12 1716
2910.62 1604
2911.13 1637
2911.64 1689
2912.15 1530
2912.66 1555
2913.17 1505
2913.68 1524
2914.19 1616
2914.69 1566
2915.20 1622
2915.71 1560
2916.22 1531
2916.73 1588
2917.24 1649
2917.75 1495
2918.26 1567
2918.77 1509
2919.28 1672
2919.79 1597
2920.30 1498
2920.81 1481
2921.32 1465
2921.83 1481
2922.34 1522
2922.85 1438
2923.36 1657
2923.86 1636
2924.37 1511
2924.88 1588
2925.39 1615
2925.90 1708
2926.41 1740
2926.92 1654
2927.43 1501
2927.95 1520
2928.46 1634
2928.97 1628
2929.48 1757
2929.99 1606
2930.50 1450
2931.01 1566
2931.52 1423
2932.03 1471
2932.54 1539
2933.05 1455
2933.56 1464
2934.07 1360
2934.58 1510
2935.09 1601
2935.60 1592
2936.11 1621
2936.62 1627
2937.14 1662
2937.65 1641
2938.16 1795
2938.67 1943
2939.18 1929
2939.69 1822
2940.20 1956
2940.71 2014
2941.23 1969
2941.74 1953
2942.25 1722
2942.76 1716
2943.27 1774
2943.78 1669
2944.29 1769
2944.81 1793
2945.32 1793
2945.83 1737
2946.34 1726
2946.85 1681
2947.36 1743
2947.88 1857
2948.39 2057
2948.90 1992
2949.41 1854
2949.92 1864
2950.44 1758
2950.95 1745
2951.46 1570
2951.97 1615
2952.49 1623
2953.00 1489
2953.51 1576
2954.02 1592
2954.54 1652
2955.05 1586
2955.56 1531
2956.07 1598
2956.59 1676
2957.10 1492
2957.61 1650
2958.12 1573
2958.64 1487
2959.15 1580
2959.66 1609
2960.18 1534
2960.69 1520
2961.20 1472
2961.72 1572
2962.23 1824
2962.74 1612
2963.26 1531
2963.77 1655
2964.28 1664
2964.80 1807
2965.31 1869
2965.82 1812
2966.34 1694
2966.85 1649
2967.36 1769
2967.88 1709
2968.39 1604
2968.90 1580
2969.42 1467
2969.93 1471
2970.45 1593
2970.96 1559
2971.47 1520
2971.99 1516
2972.50 1594
2973.02 1554
2973.53 1587
2974.04 1578
2974.56 1592
2975.07 1681
2975.59 1584
2976.10 1611
2976.62 1648
2977.13 1607
2977.64 1548
2978.16 1617
2978.67 1530
2979.19 1575
2979.70 1684
2980.22 1572
2980.73 1743
2981.25 1680
2981.76 1509
2982.28 1523
2982.79 1597
2983.31 1676
2983.82 1736
2984.34 1703
2984.85 1657
2985.37 1838
2985.88 1855
2986.40 1825
2986.91 1827
2987.43 1734
2987.94 1788
2988.46 1862
2988.97 1784
2989.49 1793
2990.01 1864
2990.52 1926
2991.04 1908
2991.55 1930
2992.07 1716
2992.58 1814
2993.10 1727
2993.62 1754
2994.13 1784
2994.65 1826
2995.16 2102
2995.68 2039
2996.20 1921
2996.71 1898
2997.23 2063
2997.74 2080
2998.26 2179
2998.78 2405
2999.29 2237
2999.81 2366
3000.33 2405
3000.84 2371
3001.36 2280
3001.88 2429
3002.39 2546
3002.91 2865
3003.43 2925
3003.94 3111
3004.46 3394
3004.98 3628
3005.49 3884
3006.01 4188
3006.53 4354
3007.04 4367
3007.56 4367
3008.08 4119
3008.60 3764
3009.11 3495
3009.63 3086
3010.15 2784
3010.66 2435
3011.18 2217
3011.70 1946
3012.22 1944
3012.73 2011
3013.25 1870
3013.77 1911
3014.29 1928
3014.81 1951
3015.32 1844
3015.84 1955
3016.36 2057
3016.88 2052
3017.39 2049
3017.91 1844
3018.43 1935
3018.95 2014
3019.47 2152
3019.98 2268
3020.50 2271
3021.02 2062
3021.54 2028
3022.06 1956
3022.58 1950
3023.09 2031
3023.61 2057
3024.13 2088
3024.65 1970
3025.17 1784
3025.69 1835
3026.21 2012
3026.72 1895
3027.24 1983
3027.76 1952
3028.28 1913
3028.80 1938
3029.32 1829
3029.84 1782
3030.36 1874
3030.88 1765
3031.40 1800
3031.91 1778
3032.43 1809
3032.95 1855
3033.47 1975
3033.99 1729
3034.51 1635
3035.03 1713
3035.55 1816
3036.07 1849
3036.59 1688
3037.11 1778
3037.63 1914
3038.15 1759
3038.67 1694
3039.19 1810
3039.71 1818
3040.23 1995
3040.75 1796
3041.27 1760
3041.79 1727
3042.31 1699
3042.83 1590
3043.35 1655
3043.87 1704
3044.39 1682
3044.91 1758
3045.43 1743
3045.95 1737
3046.47 1666
3046.99 1655
3047.51 1682
3048.03 1721
3048.55 1703
3049.07 1731
3049.59 1696
3050.11 1585
3050.63 1579
3051.16 1596
3051.68 1528
3052.20 1486
3052.72 1689
3053.24 1830
3053.76 1718
3054.28 1696
3054.80 1612
3055.32 1576
3055.84 1564
3056.37 1536
3056.89 1662
3057.41 1577
3057.93 1495
3058.45 1578
3058.97 1536
3059.49 1495
3060.02 1511
3060.54 1569
3061.06 1673
3061.58 1570
3062.10 1477
3062.62 1481
3063.15 1643
3063.67 1714
3064.19 1617
3064.71 1686
3065.23 1736
3065.76 1646
3066.28 1755
3066.80 1715
3067.32 1736
3067.85 1792
3068.37 1703
3068.89 1831
3069.41 1768
3069.93 1755
3070.46 1740
3070.98 1795
3071.50 1762
3072.02 1722
3072.55 1780
3073.07 1663
3073.59 1596
3074.12 1647
3074.64 1648
3075.16 1707
3075.68 1649
3076.21 1737
3076.73 1825
3077.25 1837
3077.78 1760
3078.30 1833
3078.82 1899
3079.35 1898
3079.87 1856
3080.39 2038
3080.92 2195
3081.44 2168
3081.96 2231
3082.49 2230
3083.01 2390
3083.53 2325
3084.06 2196
3084.58 2427
3085.10 2243
3085.63 2083
3086.15 2218
3086.68 2241
3087.20 2208
3087.72 2193
3088.25 2193
3088.77 2200
3089.30 1927
3089.82 2139
3090.34 2178
3090.87 1971
3091.39 1975
3091.92 2026
3092.44 1919
3092.97 1944
3093.49 1977
3094.01 2118
3094.54 2139
3095.06 2264
3095.59 2234
3096.11 2227
3096.64 2269
3097.16 2364
3097.69 2258
3098.21 2316
3098.74 2369
3099.26 2540
3099.79 2779
3100.31 3075
3100.84 3417
3101.36 3677
3101.89 4590
3102.41 5376
3102.94 5759
3103.46 6429
3103.99 7020
3104.51 7315
3105.04 7335
3105.56 7618
3106.09 7088
3106.62 6667
3107.14 5660
3107.67 4882
3108.19 4213
3108.72 3545
3109.24 3111
3109.77 2592
3110.30 2514
3110.82 2568
3111.35 2449
3111.87 2362
3112.40 2203
3112.93 2252
3113.45 2300
3113.98 2237
3114.50 2095
3115.03 2068
3115.56 2055
3116.08 2111
3116.61 1917
3117.14 2034
3117.66 2152
3118.19 2032
3118.71 2259
3119.24 2112
3119.77 2146
3120.29 2211
3120.82 2492
3121.35 2597
3121.88 2539
3122.40 2465
3122.93 2516
3123.46 2613
3123.98 2670
3124.51 2566
3125.04 2429
3125.56 2202
3126.09 2156
3126.62 2100
3127.15 2183
3127.67 2123
3128.20 1930
3128.73 1775
3129.26 1845
3129.78 1948
3130.31 1711
3130.84 1701
3131.37 1755
3131.89 1623
3132.42 1536
3132.95 1510
3133.48 1698
3134.00 1684
3134.53 1760
3135.06 1749
3135.59 1716
3136.12 1711
3136.64 1746
3137.17 1560
3137.70 1696
3138.23 1944
3138.76 1837
3139.29 1745
3139.81 1683
3140.34 1747
3140.87 1731
3141.40 1602
3141.93 1673
3142.46 1575
3142.99 1637
3143.51 1574
3144.04 1613
3144.57 1628
3145.10 1756
3145.63 1821
3146.16 1908
3146.69 1720
3147.22 1800
3147.74 1850
3148.27 1946
3148.80 2008
3149.33 2010
3149.86 2008
3150.39 2077
3150.92 2028
3151.45 1905
3151.98 2080
3152.51 1941
3153.04 2041
3153.57 1917
3154.10 1828
3154.63 1814
3155.16 1799
3155.69 1772
3156.22 1792
3156.74 1774
3157.27 1782
3157.80 1859
3158.33 1975
3158.86 2158
3159.39 1964
3159.92 2059
3160.45 1943
3160.98 1823
3161.51 2009
3162.04 1929
3162.58 1837
3163.11 1812
3163.64 1804
3164.17 1862
3164.70 1612
3165.23 1573
3165.76 1648
3166.29 1731
3166.82 1626
3167.35 1518
3167.88 1642
3168.41 1599
3168.94 1671
3169.47 1731
3170.00 1523
3170.53 1562
3171.07 1622
3171.60 1560
3172.13 1503
3172.66 1626
3173.19 1706
3173.72 1596
3174.25 1715
3174.78 1750
3175.31 1610
3175.85 1681
3176.38 1724
3176.91 1820
3177.44 1830
3177.97 1811
3178.50 1860
3179.04 1729
3179.57 1562
3180.10 1653
3180.63 1600
3181.16 1563
3181.69 1691
3182.23 1685
3182.76 1576
3183.29 1598
3183.82 1682
3184.35 1729
3184.89 1683
3185.42 1547
3185.95 1642
3186.48 1678
3187.02 1599
3187.55 1504
3188.08 1486
3188.61 1730
3189.15 1573
3189.68 1552
3190.21 1578
3190.74 1537
3191.28 1550
3191.81 1675
3192.34 1711
3192.87 1510
3193.41 1491
3193.94 1565
3194.47 1637
3195.01 1650
3195.54 1702
3196.07 1594
3196.60 1715
3197.14 1712
3197.67 1651
3198.20 1631
3198.74 1581
3199.27 1650
3199.80 1699
3200.34 1652
3200.87 1776
3201.40 1769
3201.94 1840
3202.47 1941
3203.01 1918
3203.54 1910
3204.07 1981
3204.61 1948
3205.14 1876
3205.67 1899
3206.21 1958
3206.74 2152
3207.28 2211
3207.81 2100
3208.34 2079
3208.88 2111
3209.41 2116
3209.95 2213
3210.48 2422
3211.02 2390
3211.55 2539
3212.08 2501
3212.62 2533
3213.15 2566
3213.69 2580
3214.22 2512
3214.76 2394
3215.29 2337
3215.83 2177
3216.36 1982
3216.90 2097
3217.43 1944
3217.97 1817
3218.50 1777
3219.04 1912
3219.57 1815
3220.11 1692
3220.64 1753
3221.18 1795
3221.71 1736
3222.25 1936
3222.78 1833
3223.32 2059
3223.85 2018
3224.39 2004
3224.92 2109
3225.46 2243
3225.99 2072
3226.53 2140
3227.07 2069
3227.60 2012
3228.14 2011
3228.67 2126
3229.21 2022
3229.74 1964
3230.28 1947
3230.82 1994
3231.35 1920
3231.89 2027
3232.42 2053
3232.96 1912
3233.50 2025
3234.03 1952
3234.57 1991
3235.11 1869
3235.64 1939
3236.18 2052
3236.72 2049
3237.25 2330
3237.79 2281
3238.32 2183
3238.86 2403
3239.40 2434
3239.93 2195
3240.47 2294
3241.01 2308
3241.55 2350
3242.08 2240
3242.62 2348
3243.16 2396
3243.69 2165
3244.23 2351
3244.77 2348
3245.30 2143
3245.84 2000
3246.38 2028
3246.92 2000
3247.45 2003
3247.99 2032
3248.53 1964
3249.07 1905
3249.60 2125
3250.14 2022
3250.68 2115
3251.22 2115
3251.75 2053
3252.29 2104
3252.83 2108
3253.37 2145
3253.91 2296
3254.44 2259
3254.98 2225
3255.52 2333
3256.06 2215
3256.60 2385
3257.13 2381
3257.67 2544
3258.21 2594
3258.75 2547
3259.29 2540
3259.82 2478
3260.36 2657
3260.90 2990
3261.44 3222
3261.98 3298
3262.52 3636
3263.06 4034
3263.59 4109
3264.13 4310
3264.67 4743
3265.21 4689
3265.75 5053
3266.29 5341
3266.83 5592
3267.37 5227
3267.91 5093
3268.44 5235
3268.98 5206
3269.52 4967
3270.06 4704
3270.60 4464
3271.14 3913
3271.68 3553
3272.22 2960
3272.76 2996
3273.30 2570
3273.84 2413
3274.38 2395
3274.92 2335
3275.46 2180
3276.00 2123
3276.54 2221
3277.08 2265
3277.62 2230
3278.16 2361
3278.70 2223
3279.24 2231
3279.78 2269
3280.32 2344
3280.86 2373
3281.40 2301
3281.94 2251
3282.48 2302
3283.02 2323
3283.56 2452
3284.10 2194
3284.64 2364
3285.18 2291
3285.72 2192
3286.26 2281
3286.80 2481
3287.34 2411
3287.88 2519
3288.42 2442
3288.96 2541
3289.50 2459
3290.04 2467
3290.59 2417
3291.13 2528
3291.67 2235
3292.21 2388
3292.75 2864
3293.29 2731
3293.83 2755
3294.37 3120
3294.91 3163
3295.46 3393
3296.00 3587
3296.54 3746
3297.08 4007
3297.62 3879
3298.16 3863
3298.70 3789
3299.25 3619
3299.79 3582
3300.33 3033
3300.87 2957
3301.41 2708
3301.96 2596
3302.50 2554
3303.04 2451
3303.58 2159
3304.12 2245
3304.66 2388
3305.21 2173
3305.75 2223
3306.29 2308
3306.83 2184
3307.38 2125
3307.92 2052
3308.46 1977
3309.00 2041
3309.55 2035
3310.09 2054
3310.63 2076
3311.17 2076
3311.72 2006
3312.26 2099
3312.80 2107
3313.34 2036
3313.89 2091
3314.43 2314
3314.97 2380
3315.52 2385
3316.06 2498
3316.60 2520
3317.14 2540
3317.69 2517
3318.23 2481
3318.77 2744
3319.32 2698
3319.86 2761
3320.40 2910
3320.95 2762
3321.49 2752
3322.03 2893
3322.58 2853
3323.12 2829
3323.67 2645
3324.21 2664
3324.75 2575
3325.30 2474
3325.84 2654
3326.38 2601
3326.93 2508
3327.47 2447
3328.02 2445
3328.56 2389
3329.10 2355
3329.65 2139
3330.19 2217
3330.74 2465
3331.28 2748
3331.83 3107
3332.37 3789
3332.91 4574
3333.46 5590
3334.00 6790
3334.55 8214
3335.09 9564
3335.64 10985
3336.18 12316
3336.73 13831
3337.27 15040
3337.82 15841
3338.36 15590
3338.90 14658
3339.45 13715
3339.99 12120
3340.54 10372
3341.08 8980
3341.63 7372
3342.18 6147
3342.72 5099
3343.27 4451
3343.81 3653
3344.36 3442
3344.90 3089
3345.45 2795
3345.99 2749
3346.54 2774
3347.08 2742
3347.63 2600
3348.17 2525
3348.72 2510
3349.27 2592
3349.81 2535
3350.36 2522
3350.90 2491
3351.45 2439
3352.00 2535
3352.54 2364
3353.09 2566
3353.63 2718
3354.18 2487
3354.73 2286
3355.27 2390
3355.82 2270
3356.36 2185
3356.91 2150
3357.46 2135
3358.00 1895
3358.55 2043
3359.10 2173
3359.64 2255
3360.19 1991
3360.74 1960
3361.28 1908
3361.83 2122
3362.38 2219
3362.92 2206
3363.47 2121
3364.02 2241
3364.56 2221
3365.11 2079
3365.66 2147
3366.21 2072
3366.75 2183
3367.30 2165
3367.85 2091
3368.39 2045
3368.94 2184
3369.49 2283
3370.04 2205
3370.58 2242
3371.13 2196
3371.68 2249
3372.23 2474
3372.77 2400
3373.32 2599
3373.87 2676
3374.42 2798
3374.96 2855
3375.51 2699
3376.06 2695
3376.61 2895
3377.16 2878
3377.70 2688
3378.25 2640
3378.80 2420
3379.35 2524
3379.90 2268
3380.45 2052
3380.99 2077
3381.54 1830
3382.09 1885
3382.64 1912
3383.19 1841
3383.74 1985
3384.28 1869
3384.83 1840
3385.38 1992
3385.93 1836
3386.48 1889
3387.03 1829
3387.58 1720
3388.13 1793
3388.67 1654
3389.22 1691
3389.77 1673
3390.32 1842
3390.87 1817
3391.42 1826
3391.97 1818
3392.52 1819
3393.07 1711
3393.62 1740
3394.17 1704
3394.72 1781
3395.27 1814
3395.81 1762
3396.36 1676
3396.91 1885
3397.46 1868
3398.01 1731
3398.56 1748
3399.11 1754
3399.66 1715
3400.21 1865
3400.76 1854
3401.31 1791
3401.86 1861
3402.41 1787
3402.96 1686
3403.51 1723
3404.06 1754
3404.61 1703
3405.16 1749
3405.71 1683
3406.26 1613
3406.81 1574
3407.36 1653
3407.92 1738
3408.47 1679
3409.02 1689
3409.57 1628
3410.12 1532
3410.67 1631
3411.22 1911
3411.77 1843
3412.32 1864
3412.87 1953
3413.42 1949
3413.97 1743
3414.52 1865
3415.08 1955
3415.63 1803
3416.18 1786
3416.73 1665
3417.28 1743
3417.83 1664
3418.38 1723
3418.93 1636
3419.49 1663
3420.04 1558
3420.59 1615
3421.14 1574
3421.69 1599
3422.24 1713
3422.80 1755
3423.35 1898
3423.90 1937
3424.45 2098
3425.00 1959
3425.55 1998
3426.11 1935
3426.66 1882
3427.21 1767
3427.76 1837
3428.31 1759
3428.87 1721
3429.42 1740
3429.97 1656
3430.52 1655
3431.08 1684
3431.63 1577
3432.18 1717
3432.73 1667
3433.29 1605
3433.84 1483
3434.39 1557
3434.94 1645
3435.50 1725
3436.05 1714
3436.60 1665
3437.15 1687
3437.71 1729
3438.26 1766
3438.81 1597
3439.37 1556
3439.92 1656
3440.47 1811
3441.03 1792
3441.58 1932
3442.13 1851
3442.69 1722
3443.24 1767
3443.79 1609
3444.35 1603
3444.90 1643
3445.45 1656
3446.01 1575
3446.56 1531
3447.11 1621
3447.67 1483
3448.22 1464
3448.77 1625
3449.33 1580
3449.88 1648
3450.44 1645
3450.99 1642
3451.54 1536
3452.10 1547
3452.65 1482
3453.21 1602
3453.76 1500
3454.31 1463
3454.87 1524
3455.42 1420
3455.98 1540
3456.53 1458
3457.09 1474
3457.64 1461
3458.20 1492
3458.75 1541
3459.30 1599
3459.86 1572
3460.41 1675
3460.97 1661
3461.52 1600
3462.08 1626
3462.63 1620
3463.19 1623
3463.74 1646
3464.30 1585
3464.85 1724
3465.41 1706
3465.96 1601
3466.52 1680
3467.07 1623
3467.63 1802
3468.19 1708
3468.74 1688
3469.30 1753
3469.85 1665
3470.41 1679
3470.96 1668
3471.52 1747
3472.07 1656
3472.63 1751
3473.19 1767
3473.74 1695
3474.30 1684
3474.85 1583
3475.41 1710
3475.96 1729
3476.52 1753
3477.08 1792
3477.63 1830
3478.19 1851
3478.74 1869
3479.30 1839
3479.86 1916
3480.41 1929
3480.97 2029
3481.53 1834
3482.08 1944
3482.64 2128
3483.20 1970
3483.75 2055
3484.31 2013
3484.87 2045
3485.42 2162
3485.98 2002
3486.54 1961
3487.09 2077
3487.65 2109
3488.21 2204
3488.76 2370
3489.32 2514
3489.88 2724
3490.44 2763
3490.99 3095
3491.55 3394
3492.11 3713
3492.66 4139
3493.22 3971
3493.78 4324
3494.34 4224
3494.89 4193
3495.45 4068
3496.01 4210
3496.57 4059
3497.12 3856
3497.68 3936
3498.24 4332
3498.80 4553
3499.36 4179
3499.91 4547
3500.47 5243
3501.03 5254
3501.59 5237
3502.15 5400
3502.70 5222
3503.26 4989
3503.82 4675
3504.38 4421
3504.94 4332
3505.49 4221
3506.05 4131
3506.61 3904
3507.17 3958
3507.73 4093
3508.29 4053
3508.85 3948
3509.40 3690
3509.96 3457
3510.52 3235
3511.08 3165
3511.64 2718
3512.20 2514
3512.76 2387
3513.32 2269
3513.87 2336
3514.43 2177
3514.99 2159
3515.55 2107
3516.11 1978
3516.67 2020
3517.23 1901
3517.79 1902
3518.35 1923
3518.91 1928
3519.47 1881
3520.03 1865
3520.59 1941
3521.15 1786
3521.71 1878
3522.26 1980
3522.82 2040
3523.38 1774
3523.94 1882
3524.50 1969
3525.06 1853
3525.62 1920
3526.18 1829
3526.74 1913
3527.30 1865
3527.86 1743
3528.42 1844
3528.98 1866
3529.54 1635
3530.10 1567
3530.67 1749
3531.23 1676
3531.79 1684
3532.35 1617
3532.91 1578
3533.47 1692
3534.03 1721
3534.59 1788
3535.15 1751
3535.71 1877
3536.27 1895
3536.83 1842
3537.39 1974
3537.95 1969
3538.51 1826
3539.08 1859
3539.64 1930
3540.20 1791
3540.76 1803
3541.32 1757
3541.88 1753
3542.44 1727
3543.00 1835
3543.56 1817
3544.13 1870
3544.69 1900
3545.25 1841
3545.81 1738
3546.37 1730
3546.93 1727
3547.50 1826
3548.06 1829
3548.62 1646
3549.18 1702
3549.74 1660
3550.30 1656
3550.87 1636
3551.43 1690
3551.99 1634
3552.55 1616
3553.11 1543
3553.68 1501
3554.24 1457
3554.80 1634
3555.36 1513
3555.93 1452
3556.49 1449
3557.05 1478
3557.61 1387
3558.18 1426
3558.74 1424
3559.30 1514
3559.86 1551
3560.43 1620
3560.99 1628
3561.55 1603
3562.11 1592
3562.68 1564
3563.24 1567
3563.80 1562
3564.37 1626
3564.93 1521
3565.49 1607
3566.06 1506
3566.62 1570
3567.18 1538
3567.75 1499
3568.31 1418
3568.87 1398
3569.44 1480
3570.00 1462
3570.56 1475
3571.13 1404
3571.69 1391
3572.25 1384
3572.82 1543
3573.38 1458
3573.94 1524
3574.51 1440
3575.07 1414
3575.64 1501
3576.20 1604
3576.76 1583
3577.33 1581
3577.89 1572
3578.46 1392
3579.02 1669
3579.58 1568
3580.15 1515
3580.71 1606
3581.28 1569
3581.84 1604
3582.41 1549
3582.97 1458
3583.53 1539
3584.10 1460
3584.66 1408
3585.23 1468
3585.79 1551
3586.36 1527
3586.92 1511
3587.49 1597
3588.05 1647
3588.62 1548
3589.18 1417
3589.75 1466
3590.31 1530
3590.88 1581
3591.44 1525
3592.01 1517
3592.57 1625
3593.14 1655
3593.70 1461
3594.27 1555
3594.83 1544
3595.40 1518
3595.97 1527
3596.53 1487
3597.10 1547
3597.66 1535
3598.23 1564
3598.79 1515
3599.36 1438
3599.93 1552
3600.49 1572
3601.06 1601
3601.62 1448
3602.19 1476
3602.75 1457
3603.32 1411
3603.89 1548
3604.45 1591
3605.02 1479
3605.59 1523
3606.15 1406
3606.72 1340
3607.28 1394
3607.85 1468
3608.42 1406
3608.98 1293
3609.55 1258
3610.12 1430
3610.68 1292
3611.25 1311
3611.82 1310
3612.38 1388
3612.95 1294
3613.52 1313
3614.08 1295
3614.65 1295
3615.22 1536
3615.79 1437
3616.35 1443
3616.92 1616
3617.49 1677
3618.05 1758
3618.62 1675
3619.19 1735
3619.76 1955
3620.32 2019
3620.89 1863
3621.46 1831
3622.03 1757
3622.59 1703
3623.16 1654
3623.73 1529
3624.30 1526
3624.86 1439
3625.43 1479
3626.00 1348
3626.57 1422
3627.14 1458
3627.70 1438
3628.27 1379
3628.84 1409
3629.41 1451
3629.98 1449
3630.55 1548
3631.11 1563
3631.68 1500
3632.25 1477
3632.82 1491
3633.39 1416
3633.96 1379
3634.52 1545
3635.09 1483
3635.66 1431
3636.23 1415
3636.80 1329
3637.37 1509
3637.94 1590
3638.50 1562
3639.07 1565
3639.64 1611
3640.21 1622
3640.78 1732
3641.35 1797
3641.92 1803
3642.49 2046
3643.06 1924
3643.63 1998
3644.20 1899
3644.76 1829
3645.33 1868
3645.90 1876
3646.47 1741
3647.04 1777
3647.61 1569
3648.18 1701
3648.75 1779
3649.32 1594
3649.89 1655
3650.46 1745
3651.03 1785
3651.60 1709
3652.17 1748
3652.74 1881
3653.31 1903
3653.88 1800
3654.45 1980
3655.02 1976
3655.59 1938
3656.16 2033
3656.73 1941
3657.30 2065
3657.87 2038
3658.44 2012
3659.01 2015
3659.58 2036
3660.15 2085
3660.72 1993
3661.29 2014
3661.87 1989
3662.44 2032
3663.01 1827
3663.58 2014
3664.15 1947
3664.72 2049
3665.29 2099
3665.86 2049
3666.43 1988
3667.00 2133
3667.57 2061
3668.15 2042
3668.72 1971
3669.29 1996
3669.86 1900
3670.43 1871
3671.00 1729
3671.57 1752
3672.15 1721
3672.72 1811
3673.29 1745
3673.86 1837
3674.43 1780
3675.00 1646
3675.57 1902
3676.15 1827
3676.72 1770
3677.29 1879
3677.86 1889
3678.43 1811
3679.01 1851
3679.58 1695
3680.15 1767
3680.72 1735
3681.29 1619
3681.87 1496
3682.44 1559
3683.01 1628
3683.58 1498
3684.16 1524
3684.73 1535
3685.30 1540
3685.87 1390
3686.45 1604
3687.02 1571
3687.59 1746
3688.16 1740
3688.74 1932
3689.31 2018
3689.88 2068
3690.46 2307
3691.03 2287
3691.60 2034
3692.17 2021
3692.75 2125
3693.32 2121
3693.89 1898
3694.47 1768
3695.04 1934
3695.61 1739
3696.19 1618
3696.76 1718
3697.33 1506
3697.91 1602
3698.48 1653
3699.05 1662
3699.63 1890
3700.20 1841
3700.78 1781
3701.35 1810
3701.92 1809
3702.50 1837
3703.07 1913
3703.64 2127
3704.22 1895
3704.79 1874
3705.37 1877
3705.94 1979
3706.51 1949
3707.09 1881
3707.66 1777
3708.24 1607
3708.81 1793
3709.39 1688
3709.96 1552
3710.53 1663
3711.11 1787
3711.68 1827
3712.26 1769
3712.83 1563
3713.41 1589
3713.98 1707
3714.56 1805
3715.13 1712
3715.71 1671
3716.28 1445
3716.86 1418
3717.43 1476
3718.01 1372
3718.58 1460
3719.16 1402
3719.73 1451
3720.31 1428
3720.88 1323
3721.46 1349
3722.03 1459
3722.61 1469
3723.18 1395
3723.76 1428
3724.34 1436
3724.91 1400
3725.49 1360
3726.06 1427
3726.64 1403
3727.21 1488
3727.79 1651
3728.36 1607
3728.94 1626
3729.52 1569
3730.09 1624
3730.67 1730
3731.24 1660
3731.82 1642
3732.40 1801
3732.97 1857
3733.55 1737
3734.13 1615
3734.70 1736
3735.28 1835
3735.85 1812
3736.43 1647
3737.01 1606
3737.58 1541
3738.16 1477
3738.74 1525
3739.31 1563
3739.89 1442
3740.47 1391
3741.04 1476
3741.62 1476
3742.20 1386
3742.78 1467
3743.35 1431
3743.93 1396
3744.51 1332
3745.08 1333
3745.66 1416
3746.24 1342
3746.82 1402
3747.39 1484
3747.97 1331
3748.55 1285
3749.12 1377
3749.70 1448
3750.28 1447
3750.86 1469
3751.43 1359
3752.01 1316
3752.59 1315
3753.17 1469
3753.75 1501
3754.32 1391
3754.90 1367
3755.48 1309
3756.06 1276
3756.64 1317
3757.21 1360
3757.79 1270
3758.37 1465
3758.95 1451
3759.53 1482
3760.10 1560
3760.68 1538
3761.26 1561
3761.84 1562
3762.42 1442
3763.00 1383
3763.58 1551
3764.15 1603
3764.73 1560
3765.31 1549
3765.89 1580
3766.47 1487
3767.05 1476
3767.63 1466
3768.21 1456
3768.78 1457
3769.36 1559
3769.94 1540
3770.52 1467
3771.10 1548
3771.68 1648
3772.26 1537
3772.84 1657
3773.42 1580
3774.00 1421
3774.58 1489
3775.16 1507
3775.73 1618
3776.31 1462
3776.89 1528
3777.47 1552
3778.05 1469
3778.63 1476
3779.21 1380
3779.79 1290
3780.37 1425
3780.95 1517
3781.53 1533
3782.11 1378
3782.69 1379
3783.27 1415
3783.85 1370
3784.43 1483
3785.01 1474
3785.59 1356
3786.17 1451
3786.75 1404
3787.33 1380
3787.91 1369
3788.49 1307
3789.08 1272
3789.66 1339
3790.24 1336
3790.82 1320
3791.40 1344
3791.98 1423
3792.56 1551
3793.14 1531
3793.72 1510
3794.30 1608
3794.88 1468
3795.46 1427
3796.05 1511
3796.63 1502
3797.21 1606
3797.79 1523
3798.37 1475
3798.95 1609
3799.53 1484
3800.11 1652
3800.69 1786
3801.28 1691
3801.86 1755
3802.44 1724
3803.02 1708
3803.60 1804
3804.18 1867
3804.77 1992
3805.35 1967
3805.93 1752
3806.51 1716
3807.09 1777
3807.68 1803
3808.26 1752
3808.84 1661
3809.42 1631
3810.00 1657
3810.59 1706
3811.17 1837
3811.75 1873
3812.33 1975
3812.91 1884
3813.50 2062
3814.08 2141
3814.66 2051
3815.24 1893
3815.83 2013
3816.41 2066
3816.99 2092
3817.58 2081
3818.16 2150
3818.74 1869
3819.32 1900
3819.91 1842
3820.49 1727
3821.07 1584
3821.66 1612
3822.24 1640
3822.82 1462
3823.40 1497
3823.99 1566
3824.57 1590
3825.15 1467
3825.74 1452
3826.32 1354
3826.90 1473
3827.49 1551
3828.07 1546
3828.65 1496
3829.24 1481
3829.82 1258
3830.41 1400
3830.99 1307
3831.57 1422
3832.16 1373
3832.74 1274
3833.32 1331
3833.91 1258
3834.49 1286
3835.08 1375
3835.66 1401
3836.24 1346
3836.83 1398
3837.41 1318
3838.00 1246
3838.58 1322
3839.17 1245
3839.75 1328
3840.33 1274
3840.92 1305
3841.50 1255
3842.09 1379
3842.67 1265
3843.26 1311
3843.84 1284
3844.43 1364
3845.01 1379
3845.60 1246
3846.18 1150
3846.77 1303
3847.35 1318
3847.94 1395
3848.52 1250
3849.11 1355
3849.69 1299
3850.28 1353
3850.86 1314
3851.45 1339
3852.03 1367
3852.62 1437
3853.20 1280
3853.79 1333
3854.37 1351
3854.96 1317
3855.55 1318
3856.13 1329
3856.72 1245
3857.30 1316
3857.89 1244
3858.47 1285
3859.06 1369
3859.65 1364
3860.23 1277
3860.82 1264
3861.40 1354
3861.99 1387
3862.58 1349
3863.16 1443
3863.75 1431
3864.33 1387
3864.92 1507
3865.51 1469
3866.09 1470
3866.68 1552
3867.27 1584
3867.85 1388
3868.44 1483
3869.03 1386
3869.61 1402
3870.20 1348
3870.79 1371
3871.37 1336
3871.96 1282
3872.55 1290
3873.13 1286
3873.72 1254
3874.31 1335
3874.90 1399
3875.48 1403
3876.07 1343
3876.66 1379
3877.24 1367
3877.83 1347
3878.42 1238
3879.01 1307
3879.59 1352
3880.18 1382
3880.77 1275
3881.36 1294
3881.94 1325
3882.53 1199
3883.12 1271
3883.71 1181
3884.29 1219
3884.88 1273
3885.47 1181
3886.06 1217
3886.65 1236
3887.23 1305
3887.82 1182
3888.41 1267
3889.00 1316
3889.59 1464
3890.17 1441
3890.76 1316
3891.35 1493
3891.94 1464
3892.53 1377
3893.12 1537
3893.70 1455
3894.29 1347
3894.88 1400
3895.47 1516
3896.06 1547
3896.65 1396
3897.24 1406
3897.83 1464
3898.41 1544
3899.00 1490
3899.59 1444
3900.18 1349
3900.77 1377
3901.36 1310
3901.95 1378
3902.54 1381
3903.13 1482
3903.72 1411
3904.31 1317
3904.89 1354
3905.48 1461
3906.07 1332
3906.66 1317
3907.25 1294
3907.84 1311
3908.43 1428
3909.02 1390
3909.61 1225
3910.20 1263
3910.79 1304
3911.38 1209
3911.97 1289
3912.56 1373
3913.15 1309
3913.74 1217
3914.33 1181
3914.92 1285
3915.51 1318
3916.10 1298
3916.69 1231
3917.28 1306
3917.87 1341
3918.46 1290
3919.05 1246
3919.64 1271
3920.23 1269
3920.82 1414
3921.41 1399
3922.00 1436
3922.60 1378
3923.19 1335
3923.78 1273
3924.37 1278
3924.96 1301
3925.55 1314
3926.14 1314
3926.73 1278
3927.32 1291
3927.91 1346
3928.50 1294
3929.10 1243
3929.69 1180
3930.28 1164
3930.87 1213
3931.46 1265
3932.05 1234
3932.64 1219
3933.23 1114
3933.83 1164
3934.42 1210
3935.01 1214
3935.60 1270
3936.19 1136
3936.78 1163
3937.38 1212
3937.97 1219
3938.56 1218
3939.15 1114
3939.74 1226
3940.34 1206
3940.93 1245
3941.52 1379
3942.11 1342
3942.70 1279
3943.30 1365
3943.89 1376
3944.48 1274
3945.07 1354
3945.67 1437
3946.26 1545
3946.85 1359
3947.44 1349
3948.04 1279
3948.63 1328
3949.22 1250
3949.81 1322
3950.41 1297
3951.00 1251
3951.59 1282
3952.19 1317
3952.78 1393
3953.37 1210
3953.96 1369
3954.56 1431
3955.15 1441
3955.74 1322
3956.34 1373
3956.93 1284
3957.52 1396
3958.12 1344
3958.71 1406
3959.30 1402
3959.90 1363
3960.49 1388
3961.08 1300
3961.68 1276
3962.27 1286
3962.87 1310
3963.46 1299
3964.05 1339
3964.65 1323
3965.24 1375
3965.83 1417
3966.43 1418
3967.02 1547
3967.62 1377
3968.21 1398
3968.80 1432
3969.40 1390
3969.99 1395
3970.59 1437
3971.18 1526
3971.78 1408
3972.37 1313
3972.97 1359
3973.56 1380
3974.15 1378
3974.75 1452
3975.34 1535
3975.94 1418
3976.53 1433
3977.13 1429
3977.72 1485
3978.32 1607
3978.91 1583
3979.51 1518
3980.10 1522
3980.70 1434
3981.29 1430
3981.89 1489
3982.48 1324
3983.08 1348
3983.67 1420
3984.27 1376
3984.86 1569
3985.46 1489
3986.05 1367
3986.65 1434
3987.25 1400
3987.84 1455
3988.44 1386
3989.03 1406
3989.63 1440
3990.22 1412
3990.82 1359
3991.42 1393
3992.01 1388
3992.61 1352
3993.20 1451
3993.80 1458
3994.40 1407
3994.99 1336
3995.59 1418
3996.18 1363
3996.78 1431
3997.38 1503
3997.97 1348
3998.57 1417
3999.17 1462
3999.76 1516
4000.36 1477
4000.95 1402
4001.55 1420
4002.15 1423
4002.74 1361
4003.34 1307
4003.94 1307
4004.54 1398
4005.13 1317
4005.73 1397
4006.33 1451
4006.92 1425
4007.52 1423
4008.12 1506
4008.71 1502
4009.31 1498
4009.91 1579
4010.51 1558
4011.10 1514
4011.70 1442
4012.30 1402
4012.90 1409
4013.49 1410
4014.09 1441
4014.69 1268
4015.29 1261
4015.88 1224
4016.48 1240
4017.08 1235
4017.68 1468
4018.27 1430
4018.87 1388
4019.47 1453
4020.07 1359
4020.67 1348
4021.26 1269
4021.86 1358
4022.46 1392
4023.06 1356
4023.66 1400
4024.26 1279
4024.85 1328
4025.45 1351
4026.05 1267
4026.65 1302
4027.25 1259
4027.85 1437
4028.44 1401
4029.04 1419
4029.64 1559
4030.24 1647
4030.84 1594
4031.44 1469
4032.04 1639
4032.64 1515
4033.23 1508
4033.83 1466
4034.43 1473
4035.03 1740
4035.63 1685
4036.23 1674
4036.83 1692
4037.43 1586
4038.03 1527
4038.63 1409
4039.23 1461
4039.83 1475
4040.43 1267
4041.03 1192
4041.63 1265
4042.22 1343
4042.82 1315
4043.42 1335
4044.02 1392
4044.62 1181
4045.22 1255
4045.82 1267
4046.42 1248
4047.02 1208
4047.62 1149
4048.22 1347
4048.82 1410
4049.42 1367
4050.02 1231
4050.62 1226
4051.22 1314
4051.82 1332
4052.43 1281
4053.03 1439
4053.63 1371
4054.23 1448
4054.83 1466
4055.43 1422
4056.03 1404
4056.63 1405
4057.23 1316
4057.83 1322
4058.43 1248
4059.03 1125
4059.63 1305
4060.23 1280
4060.84 1203
4061.44 1046
4062.04 1173
4062.64 1145
4063.24 1226
4063.84 1366
4064.44 1298
4065.04 1300
4065.64 1217
4066.25 1159
4066.85 1208
4067.45 1155
4068.05 1122
4068.65 1066
4069.25 1134
4069.86 1171
4070.46 1107
4071.06 1125
4071.66 1169
4072.26 1313
4072.86 1185
4073.47 1087
4074.07 1138
4074.67 1162
4075.27 1069
4075.87 1238
4076.48 1205
4077.08 1171
4077.68 1188
4078.28 1301
4078.89 1239
4079.49 1159
4080.09 1212
4080.69 1313
4081.30 1161
4081.90 1112
4082.50 1136
4083.10 1118
4083.71 1169
4084.31 1150
4084.91 1202
4085.52 1118
4086.12 1174
4086.72 1226
4087.32 1310
4087.93 1206
4088.53 1217
4089.13 1186
4089.74 1137
4090.34 1197
4090.94 1186
4091.55 1234
4092.15 1110
4092.75 1170
4093.36 1138
4093.96 1112
4094.56 1036
4095.17 1156
4095.77 1221
4096.37 1150
4096.98 1218
4097.58 1141
4098.18 1140
4098.79 1195
4099.39 1242
4100.00 1213
4100.60 1222
4101.20 1232
4101.81 1256
4102.41 1246
4103.02 1235
4103.62 1256
4104.23 1203
4104.83 1093
4105.43 1173
4106.04 1184
4106.64 1224
4107.25 1242
4107.85 1246
4108.46 1283
4109.06 1112
4109.67 1073
4110.27 1085
4110.87 1120
4111.48 1189
4112.08 1251
4112.69 1086
4113.29 1325
4113.90 1164
4114.50 1155
4115.11 1159
4115.71 1135
4116.32 1183
4116.92 1192
4117.53 1078
4118.13 1089
4118.74 1249
4119.35 1224
4119.95 1212
4120.56 1142
4121.16 1155
4121.77 1209
4122.37 1223
4122.98 1203
4123.58 1157
4124.19 1160
4124.80 1222
4125.40 1273
4126.01 1260
4126.61 1207
4127.22 1192
4127.82 1134
4128.43 1243
4129.04 1211
4129.64 1084
4130.25 1212
4130.85 1190
4131.46 1243
4132.07 1259
4132.67 1246
4133.28 1285
4133.89 1308
4134.49 1307
4135.10 1192
4135.71 1317
4136.31 1221
4136.92 1240
4137.53 1399
4138.13 1385
4138.74 1367
4139.35 1382
4139.95 1407
4140.56 1438
4141.17 1403
4141.77 1452
4142.38 1483
4142.99 1490
4143.59 1493
4144.20 1591
4144.81 1468
4145.42 1540
4146.02 1457
4146.63 1423
4147.24 1478
4147.85 1436
4148.45 1383
4149.06 1361
4149.67 1319
4150.28 1234
4150.88 1276
4151.49 1150
4152.10 1152
4152.71 1203
4153.31 1191
4153.92 1109
4154.53 1147
4155.14 1149
4155.75 1097
4156.35 1162
4156.96 1231
4157.57 1193
4158.18 1185
4158.79 1125
4159.40 1116
4160.00 1155
4160.61 1257
4161.22 1227
4161.83 1298
4162.44 1386
4163.05 1261
4163.65 1388
4164.26 1422
4164.87 1613
4165.48 1742
4166.09 1744
4166.70 1673
4167.31 1757
4167.92 1739
4168.52 1722
4169.13 1517
4169.74 1580
4170.35 1408
4170.96 1313
4171.57 1348
4172.18 1382
4172.79 1440
4173.40 1469
4174.01 1322
4174.62 1447
4175.23 1415
4175.84 1369
4176.45 1299
4177.05 1356
4177.66 1413
4178.27 1340
4178.88 1426
4179.49 1303
4180.10 1308
4180.71 1217
4181.32 1282
4181.93 1348
4182.54 1307
4183.15 1294
4183.76 1197
4184.37 1180
4184.98 1199
4185.59 1256
4186.20 1304
4186.81 1222
4187.42 1296
4188.03 1279
4188.65 1155
4189.26 1196
4189.87 1290
4190.48 1285
4191.09 1302
4191.70 1378
4192.31 1359
4192.92 1430
4193.53 1505
4194.14 1573
4194.75 1582
4195.36 1578
4195.97 1622
4196.58 1626
4197.20 1624
4197.81 1671
4198.42 1632
4199.03 1512
4199.64 1567
4200.25 1507
4200.86 1391
4201.47 1470
4202.09 1411
4202.70 1332
4203.31 1219
4203.92 1223
4204.53 1161
4205.14 1333
4205.75 1359
4206.37 1362
4206.98 1261
4207.59 1253
4208.20 1265
4208.81 1300
4209.43 1210
4210.04 1321
4210.65 1305
4211.26 1245
4211.87 1364
4212.49 1251
4213.10 1326
4213.71 1332
4214.32 1357
4214.93 1371
4215.55 1325
4216.16 1358
4216.77 1500
4217.38 1338
4218.00 1261
4218.61 1289
4219.22 1322
4219.84 1337
4220.45 1516
4221.06 1541
4221.67 1660
4222.29 1622
4222.90 1582
4223.51 1610
4224.13 1529
4224.74 1742
4225.35 1684
4225.96 1664
4226.58 1698
4227.19 1622
4227.80 1697
4228.42 1819
4229.03 1708
4229.64 1736
4230.26 1823
4230.87 1938
4231.48 2041
4232.10 2183
4232.71 2449
4233.33 2681
4233.94 2909
4234.55 3200
4235.17 3347
4235.78 3584
4236.39 3863
4237.01 3833
4237.62 3757
4238.24 3545
4238.85 3176
4239.46 2898
4240.08 2702
4240.69 2414
4241.31 2127
4241.92 2052
4242.54 1947
4243.15 1933
4243.76 1762
4244.38 1599
4244.99 1721
4245.61 1784
4246.22 1706
4246.84 1726
4247.45 1833
4248.07 1772
4248.68 1767
4249.30 1754
4249.91 1840
4250.53 1800
4251.14 1686
4251.76 1782
4252.37 1818
4252.99 1588
4253.60 1613
4254.22 1436
4254.83 1505
4255.45 1599
4256.06 1538
4256.68 1695
4257.29 1671
4257.91 1531
4258.52 1532
4259.14 1312
4259.76 1286
4260.37 1367
4260.99 1412
4261.60 1405
4262.22 1413
4262.83 1428
4263.45 1408
4264.07 1527
4264.68 1522
4265.30 1447
4265.91 1373
4266.53 1538
4267.15 1599
4267.76 1379
4268.38 1483
4268.99 1438
4269.61 1460
4270.23 1340
4270.84 1375
4271.46 1422
4272.08 1480
4272.69 1478
4273.31 1497
4273.93 1546
4274.54 1726
4275.16 1580
4275.78 1568
4276.39 1640
4277.01 1626
4277.63 1706
4278.24 1749
4278.86 1677
4279.48 1636
4280.09 1552
4280.71 1573
4281.33 1748
4281.95 1688
4282.56 1542
4283.18 1413
4283.80 1340
4284.42 1431
4285.03 1279
4285.65 1409
4286.27 1279
4286.89 1331
4287.50 1286
4288.12 1207
4288.74 1330
4289.36 1515
4289.97 1506
4290.59 1401
4291.21 1381
4291.83 1402
4292.45 1531
4293.06 1392
4293.68 1377
4294.30 1328
4294.92 1323
4295.54 1438
4296.15 1367
4296.77 1270
4297.39 1304
4298.01 1305
4298.63 1404
4299.25 1376
4299.86 1326
4300.48 1402
4301.10 1366
4301.72 1318
4302.34 1285
4302.96 1429
4303.58 1345
4304.19 1219
4304.81 1326
4305.43 1312
4306.05 1276
4306.67 1339
4307.29 1412
4307.91 1296
4308.53 1240
4309.15 1265
4309.77 1247
4310.38 1237
4311.00 1166
4311.62 1274
4312.24 1330
4312.86 1253
4313.48 1259
4314.10 1300
4314.72 1305
4315.34 1221
4315.96 1211
4316.58 1240
4317.20 1345
4317.82 1164
4318.44 1234
4319.06 1240
4319.68 1206
4320.30 1196
4320.92 1216
4321.54 1138
4322.16 1319
4322.78 1374
4323.40 1375
4324.02 1331
4324.64 1456
4325.26 1331
4325.88 1449
4326.50 1345
4327.12 1353
4327.74 1371
4328.36 1352
4328.98 1470
4329.60 1489
4330.22 1396
4330.84 1508
4331.47 1384
4332.09 1314
4332.71 1365
4333.33 1466
4333.95 1341
4334.57 1508
4335.19 1651
4335.81 1774
4336.43 1881
4337.05 2041
4337.68 2074
4338.30 2237
4338.92 2218
4339.54 2296
4340.16 2256
4340.78 2142
4341.40 2175
4342.03 2094
4342.65 2141
4343.27 2277
4343.89 2245
4344.51 2326
4345.13 2624
4345.76 2799
4346.38 3096
4347.00 3528
4347.62 3748
4348.24 3915
4348.86 4011
4349.49 3832
4350.11 3783
4350.73 3546
4351.35 3070
4351.98 2812
4352.60 2474
4353.22 2085
4353.84 1884
4354.46 1796
4355.09 1637
4355.71 1762
4356.33 1740
4356.95 1582
4357.58 1540
4358.20 1612
4358.82 1548
4359.45 1693
4360.07 1639
4360.69 1621
4361.31 1746
4361.94 1686
4362.56 1575
4363.18 1612
4363.81 1546
4364.43 1673
4365.05 1576
4365.68 1581
4366.30 1549
4366.92 1465
4367.55 1362
4368.17 1370
4368.79 1407
4369.42 1327
4370.04 1293
4370.66 1279
4371.29 1263
4371.91 1190
4372.53 1224
4373.16 1180
4373.78 1241
4374.41 1231
4375.03 1201
4375.65 1273
4376.28 1265
4376.90 1242
4377.53 1329
4378.15 1425
4378.77 1334
4379.40 1385
4380.02 1406
4380.65 1394
4381.27 1420
4381.89 1463
4382.52 1375
4383.14 1361
4383.77 1320
4384.39 1287
4385.02 1289
4385.64 1351
4386.27 1274
4386.89 1216
4387.52 1326
4388.14 1292
4388.77 1228
4389.39 1195
4390.02 1347
4390.64 1235
4391.27 1209
4391.89 1112
4392.52 1094
4393.14 1143
4393.77 1178
4394.39 1120
4395.02 1208
4395.64 1156
4396.27 1122
4396.89 1252
4397.52 1276
4398.14 1227
4398.77 1180
4399.39 1149
4400.02 1192
4400.65 1204
4401.27 1162
4401.90 1162
4402.52 1233
4403.15 1195
4403.78 1201
4404.40 1269
4405.03 1202
4405.65 1197
4406.28 1223
4406.91 1155
4407.53 1227
4408.16 1215
4408.78 1224
4409.41 1273
4410.04 1242
4410.66 1193
4411.29 1217
4411.92 1236
4412.54 1276
4413.17 1276
4413.80 1227
4414.42 1195
4415.05 1220
4415.68 1160
4416.30 1152
4416.93 1211
4417.56 1182
4418.18 1241
4418.81 1208
4419.44 1176
4420.07 1150
4420.69 1228
4421.32 1190
4421.95 1079
4422.57 1097
4423.20 1125
4423.83 1175
4424.46 1209
4425.08 1033
4425.71 1076
4426.34 1049
4426.97 1081
4427.59 1006
4428.22 1120
4428.85 1115
4429.48 1088
4430.10 1103
4430.73 1104
4431.36 1055
4431.99 1109
4432.62 1066
4433.24 1172
4433.87 1106
4434.50 1110
4435.13 1260
4435.76 1198
4436.38 1030
4437.01 1060
4437.64 1114
4438.27 1156
4438.90 1190
4439.53 1126
4440.16 1054
4440.78 1156
4441.41 1184
4442.04 1275
4442.67 1133
4443.30 1149
4443.93 1164
4444.56 1215
4445.19 1131
4445.81 1147
4446.44 1165
4447.07 1249
4447.70 1253
4448.33 1155
4448.96 1245
4449.59 1261
4450.22 1259
4450.85 1319
4451.48 1268
4452.11 1126
4452.73 1092
4453.36 1065
4453.99 1316
4454.62 1289
4455.25 1198
4455.88 1208
4456.51 1245
4457.14 1328
4457.77 1453
4458.40 1413
4459.03 1339
4459.66 1134
4460.29 1146
4460.92 1235
4461.55 1180
4462.18 1136
4462.81 1093
4463.44 1100
4464.07 1172
4464.70 1060
4465.33 1025
4465.96 1069
4466.59 1000
4467.22 1025
4467.85 975
4468.48 989
4469.12 1107
4469.75 1120
4470.38 1088
4471.01 1110
4471.64 1084
4472.27 1107
4472.90 1133
4473.53 1076
4474.16 1055
4474.79 1092
4475.42 1111
4476.05 1226
4476.69 1077
4477.32 1090
4477.95 1118
4478.58 1108
4479.21 1225
4479.84 1103
4480.47 1143
4481.10 1086
4481.74 1179
4482.37 1204
4483.00 1217
4483.63 1219
4484.26 1196
4484.89 1294
4485.53 1331
4486.16 1285
4486.79 1145
4487.42 1132
4488.05 1180
4488.68 1139
4489.32 1146
4489.95 1203
4490.58 1235
4491.21 1195
4491.84 1289
4492.48 1170
4493.11 1044
4493.74 1226
4494.37 1256
4495.01 1171
4495.64 1167
4496.27 1211
4496.90 1187
4497.54 1219
4498.17 1234
4498.80 1361
4499.43 1316
4500.07 1349
4500.70 1642
4501.33 1550
4501.97 1557
4502.60 1744
4503.23 1535
4503.86 1768
4504.50 1723
4505.13 1702
4505.76 1602
4506.40 1502
4507.03 1581
4507.66 1402
4508.30 1322
4508.93 1301
4509.56 1318
4510.20 1345
4510.83 1234
4511.46 1250
4512.10 1223
4512.73 1267
4513.37 1289
4514.00 1225
4514.63 1265
4515.27 1186
4515.90 1208
4516.53 1132
4517.17 1093
4517.80 1102
4518.44 1097
4519.07 1180
4519.70 1121
4520.34 1134
4520.97 1159
4521.61 1133
4522.24 1132
4522.88 1144
4523.51 1205
4524.14 1196
4524.78 1163
4525.41 1126
4526.05 1037
4526.68 1100
4527.32 1158
4527.95 1146
4528.59 1114
4529.22 1160
4529.86 1308
4530.49 1212
4531.13 1221
4531.76 1396
4532.40 1425
4533.03 1377
4533.67 1331
4534.30 1405
4534.94 1320
4535.57 1405
4536.21 1425
4536.84 1244
4537.48 1228
4538.11 1294
4538.75 1336
4539.38 1250
4540.02 1229
4540.66 1300
4541.29 1304
4541.93 1307
4542.56 1178
4543.20 1194
4543.83 1262
4544.47 1204
4545.11 1219
4545.74 1137
4546.38 1234
4547.01 1104
4547.65 1158
4548.29 1193
4548.92 1026
4549.56 1010
4550.19 1049
4550.83 1047
4551.47 1019
4552.10 1092
4552.74 1057
4553.38 1048
4554.01 1117
4554.65 1167
4555.29 1249
4555.92 1240
4556.56 1119
4557.20 1188
4557.83 1105
4558.47 1117
4559.11 1114
4559.74 1123
4560.38 1130
4561.02 1175
4561.66 1107
4562.29 1110
4562.93 1132
4563.57 1147
4564.20 1184
4564.84 1164
4565.48 1136
4566.12 1111
4566.75 1138
4567.39 1125
4568.03 1021
4568.67 1074
4569.30 1134
4569.94 1108
4570.58 1201
4571.22 1183
4571.85 1161
4572.49 990
4573.13 1028
4573.77 1068
4574.41 1028
4575.04 1072
4575.68 1034
4576.32 1068
4576.96 1048
4577.60 1023
4578.23 1047
4578.87 1062
4579.51 1110
4580.15 1058
4580.79 1044
4581.43 1051
4582.06 1062
4582.70 1096
4583.34 1069
4583.98 1137
4584.62 1237
4585.26 1106
4585.90 1126
4586.54 1122
4587.17 1071
4587.81 1119
4588.45 1185
4589.09 1220
4589.73 1304
4590.37 1335
4591.01 1481
4591.65 1473
4592.29 1523
4592.93 1553
4593.57 1509
4594.20 1529
4594.84 1610
4595.48 1523
4596.12 1377
4596.76 1241
4597.40 1235
4598.04 1224
4598.68 1174
4599.32 1228
4599.96 1193
4600.60 1255
4601.24 1212
4601.88 1128
4602.52 1243
4603.16 1226
4603.80 1240
4604.44 1317
4605.08 1323
4605.72 1306
4606.36 1187
4607.00 1238
4607.64 1202
4608.28 1208
4608.92 1252
4609.56 1208
4610.20 1273
4610.84 1238
4611.48 1187
4612.12 1236
4612.77 1192
4613.41 1242
4614.05 1337
4614.69 1216
4615.33 1346
4615.97 1142
4616.61 1203
4617.25 1124
4617.89 1126
4618.53 1237
4619.17 1133
4619.82 1094
4620.46 1105
4621.10 1001
4621.74 1181
4622.38 1170
4623.02 1104
4623.66 1064
4624.30 1068
4624.95 1102
4625.59 1074
4626.23 1096
4626.87 1053
4627.51 1038
4628.15 1034
4628.80 1133
4629.44 1108
4630.08 1076
4630.72 1244
4631.36 1286
4632.00 1235
4632.65 1095
4633.29 1096
4633.93 1179
4634.57 1295
4635.22 1231
4635.86 1171
4636.50 1255
4637.14 1291
4637.78 1250
4638.43 1260
4639.07 1254
4639.71 1227
4640.35 1199
4641.00 1213
4641.64 1264
4642.28 1173
4642.93 1230
4643.57 1183
4644.21 1245
4644.85 1185
4645.50 1223
4646.14 1167
4646.78 1087
4647.43 1181
4648.07 1114
4648.71 1196
4649.36 1204
4650.00 1193
4650.64 1191
4651.28 1223
4651.93 1145
4652.57 1150
4653.22 1123
4653.86 1148
4654.50 1042
4655.15 1196
4655.79 1142
4656.43 1062
4657.08 1162
4657.72 1129
4658.36 1053
4659.01 1139
4659.65 1060
4660.30 1080
4660.94 1046
4661.58 1086
4662.23 1108
4662.87 1113
4663.52 1238
4664.16 1214
4664.80 1204
4665.45 1157
4666.09 1022
4666.74 1075
4667.38 1125
4668.03 1102
4668.67 1047
4669.32 1199
4669.96 1131
4670.60 1108
4671.25 1077
4671.89 1114
4672.54 1210
4673.18 1166
4673.83 1121
4674.47 1160
4675.12 1211
4675.76 1160
4676.41 1117
4677.05 1140
4677.70 1198
4678.34 1137
4678.99 1157
4679.63 1159
4680.28 1101
4680.93 1123
4681.57 1123
4682.22 1103
4682.86 1072
4683.51 1251
4684.15 1145
4684.80 1041
4685.44 1200
4686.09 1164
4686.74 1150
4687.38 1109
4688.03 1094
4688.67 1025
4689.32 999
4689.97 1028
4690.61 1028
4691.26 1062
4691.90 1100
4692.55 1110
4693.20 1063
4693.84 1134
4694.49 1057
4695.13 1123
4695.78 1143
4696.43 1260
4697.07 1230
4697.72 1161
4698.37 1335
4699.01 1478
4699.66 1529
4700.31 1459
4700.95 1597
4701.60 1665
4702.25 1559
4702.89 1473
4703.54 1401
4704.19 1469
4704.84 1228
4705.48 1155
4706.13 1229
4706.78 1179
4707.42 1268
4708.07 1234
4708.72 1272
4709.37 1139
4710.01 1177
4710.66 1103
4711.31 1201
4711.96 1296
4712.60 1209
4713.25 1214
4713.90 1202
4714.55 1280
4715.19 1141
4715.84 1085
4716.49 1191
4717.14 1176
4717.78 1221
4718.43 1139
4719.08 1160
4719.73 1200
4720.38 1101
4721.02 1077
4721.67 1213
4722.32 1231
4722.97 1138
4723.62 1185
4724.27 1185
4724.91 1239
4725.56 1249
4726.21 1201
4726.86 1265
4727.51 1348
4728.16 1176
4728.81 1105
4729.45 1241
4730.10 1364
4730.75 1365
4731.40 1220
4732.05 1065
4732.70 1127
4733.35 1017
4734.00 1104
4734.65 1098
4735.29 1025
4735.94 1133
4736.59 1150
4737.24 1107
4737.89 1147
4738.54 1114
4739.19 1081
4739.84 1053
4740.49 1119
4741.14 1181
4741.79 1284
4742.44 1300
4743.09 1213
4743.74 1147
4744.39 1161
4745.04 1215
4745.69 1266
4746.34 1224
4746.99 1134
4747.64 1159
4748.29 1183
4748.94 1158
4749.59 1250
4750.24 1329
4750.89 1403
4751.54 1435
4752.19 1399
4752.84 1374
4753.49 1398
4754.14 1581
4754.79 1495
4755.44 1434
4756.09 1456
4756.74 1494
4757.39 1318
4758.04 1258
4758.69 1199
4759.34 1166
4759.99 1109
4760.64 1160
4761.30 1084
4761.95 1072
4762.60 980
4763.25 1078
4763.90 1121
4764.55 1082
4765.20 1065
4765.85 1201
4766.50 1223
4767.16 1179
4767.81 1297
4768.46 1223
4769.11 1302
4769.76 1336
4770.41 1218
4771.06 1256
4771.72 1102
4772.37 1134
4773.02 1211
4773.67 1193
4774.32 1102
4774.97 1062
4775.63 1097
4776.28 1039
4776.93 1094
4777.58 1152
4778.23 1118
4778.89 1229
4779.54 1229
4780.19 1183
4780.84 1275
4781.50 1244
4782.15 1288
4782.80 1230
4783.45 1128
4784.11 1120
4784.76 1112
4785.41 1089
4786.06 1095
4786.72 1079
4787.37 1056
4788.02 1066
4788.67 1040
4789.33 1070
4789.98 1054
4790.63 1187
4791.28 1184
4791.94 1143
4792.59 1163
4793.24 1141
4793.90 1206
4794.55 1144
4795.20 1088
4795.86 1169
4796.51 1182
4797.16 1071
4797.82 1132
4798.47 1064
4799.12 1038
4799.78 1116
4800.43 1021
4801.08 1070
4801.74 1023
4802.39 1035
4803.05 1119
4803.70 1157
4804.35 1058
4805.01 1078
4805.66 1178
4806.31 1166
4806.97 1151
4807.62 1090
4808.28 1109
4808.93 1083
4809.59 1137
4810.24 1263
4810.89 1225
4811.55 1174
4812.20 1113
4812.86 1155
4813.51 1026
4814.17 1085
4814.82 1134
4815.48 1149
4816.13 1088
4816.78 1016
4817.44 999
4818.09 1190
4818.75 1144
4819.40 1131
4820.06 1143
4820.71 1215
4821.37 1184
4822.02 1141
4822.68 1214
4823.33 1243
4823.99 1188
4824.64 1299
4825.30 1254
4825.95 1232
4826.61 1303
4827.27 1318
4827.92 1350
4828.58 1424
4829.23 1364
4829.89 1337
4830.54 1358
4831.20 1296
4831.85 1185
4832.51 1205
4833.17 1294
4833.82 1312
4834.48 1226
4835.13 1359
4835.79 1315
4836.45 1305
4837.10 1431
4837.76 1429
4838.41 1470
4839.07 1520
4839.73 1447
4840.38 1467
4841.04 1541
4841.70 1497
4842.35 1425
4843.01 1466
4843.66 1382
4844.32 1469
4844.98 1528
4845.63 1410
4846.29 1468
4846.95 1391
4847.60 1580
4848.26 1559
4848.92 1606
4849.58 1559
4850.23 1520
4850.89 1604
4851.55 1679
4852.20 1750
4852.86 1738
4853.52 1735
4854.17 1692
4854.83 1738
4855.49 1695
4856.15 1785
4856.80 1741
4857.46 1771
4858.12 1830
4858.78 1872
4859.43 1980
4860.09 1985
4860.75 2069
4861.41 2196
4862.07 1992
4862.72 1820
4863.38 2012
4864.04 2030
4864.70 1967
4865.35 1807
4866.01 1996
4866.67 1844
4867.33 1852
4867.99 1857
4868.65 1864
4869.30 1890
4869.96 1899
4870.62 1833
4871.28 1824
4871.94 1731
4872.60 1706
4873.25 1718
4873.91 1559
4874.57 1620
4875.23 1830
4875.89 1673
4876.55 1750
4877.21 1833
4877.86 1588
4878.52 1581
4879.18 1706
4879.84 1693
4880.50 1768
4881.16 1596
4881.82 1476
4882.48 1599
4883.14 1576
4883.80 1525
4884.46 1483
4885.11 1508
4885.77 1430
4886.43 1447
4887.09 1398
4887.75 1301
4888.41 1416
4889.07 1418
4889.73 1496
4890.39 1603
4891.05 1644
4891.71 1708
4892.37 1724
4893.03 1793
4893.69 1743
4894.35 1741
4895.01 1565
4895.67 1676
4896.33 1603
4896.99 1545
4897.65 1635
4898.31 1581
4898.97 1599
4899.63 1617
4900.29 1631
4900.95 1534
4901.61 1616
4902.27 1520
4902.93 1480
4903.59 1396
4904.25 1365
4904.91 1283
4905.58 1238
4906.24 1266
4906.90 1324
4907.56 1288
4908.22 1264
4908.88 1173
4909.54 1237
4910.20 1289
4910.86 1281
4911.52 1330
4912.18 1282
4912.85 1312
4913.51 1205
4914.17 1309
4914.83 1292
4915.49 1249
4916.15 1208
4916.81 1253
4917.48 1137
4918.14 1180
4918.80 1163
4919.46 1152
4920.12 1198
4920.78 1153
4921.45 1141
4922.11 1096
4922.77 1085
4923.43 1077
4924.09 1104
4924.76 1045
4925.42 1141
4926.08 1257
4926.74 1166
4927.40 1177
4928.07 1114
4928.73 1172
4929.39 1141
4930.05 1086
4930.72 1105
4931.38 1123
4932.04 1124
4932.70 1132
4933.37 1217
4934.03 1184
4934.69 1222
4935.35 1124
4936.02 1155
4936.68 1225
4937.34 1119
4938.00 1023
4938.67 1120
4939.33 1196
4939.99 1193
4940.66 1032
4941.32 1077
4941.98 1124
4942.65 1084
4943.31 1084
4943.97 1150
4944.64 1068
4945.30 1054
4945.96 1060
4946.63 1177
4947.29 1056
4947.95 1081
4948.62 1156
4949.28 1143
4949.94 1050
4950.61 1052
4951.27 1023
4951.94 1020
4952.60 993
4953.26 1011
4953.93 899
4954.59 979
4955.26 1084
4955.92 1029
4956.58 1003
4957.25 1068
4957.91 1066
4958.58 1074
4959.24 1019
4959.90 981
4960.57 1134
4961.23 1091
4961.90 1075
4962.56 1077
4963.23 1074
4963.89 1207
4964.56 1161
4965.22 1221
4965.89 1279
4966.55 1331
4967.22 1370
4967.88 1370
4968.55 1222
4969.21 1195
4969.88 1179
4970.54 1139
4971.21 1059
4971.87 1025
4972.54 1052
4973.20 1155
4973.87 1212
4974.53 1138
4975.20 1157
4975.86 1193
4976.53 1142
4977.19 1081
4977.86 1135
4978.52 1060
4979.19 1124
4979.86 1109
4980.52 1196
4981.19 1204
4981.85 1086
4982.52 1064
4983.19 1009
4983.85 1032
4984.52 1059
4985.18 957
4985.85 1002
4986.52 1064
4987.18 1032
4987.85 1085
4988.51 1051
4989.18 1114
4989.85 1091
4990.51 1039
4991.18 1006
4991.85 1013
4992.51 1020
4993.18 1015
4993.85 1020
4994.51 961
4995.18 962
4995.85 1040
4996.51 950
4997.18 923
4997.85 914
4998.51 974
4999.18 1017
4999.85 1034
5000.51 1023
5001.18 949
5001.85 981
5002.52 976
5003.18 931
5003.85 947
5004.52 1000
5005.19 1028
5005.85 872
5006.52 891
5007.19 955
5007.86 995
5008.52 829
5009.19 906
5009.86 1016
5010.53 957
5011.19 877
5011.86 1058
5012.53 1020
5013.20 972
5013.87 924
5014.53 962
5015.20 1020
5015.87 1009
5016.54 930
5017.21 950
5017.87 1020
5018.54 976
5019.21 1063
5019.88 1066
5020.55 1043
5021.22 1001
5021.88 1033
5022.55 1028
5023.22 1089
5023.89 1144
5024.56 1066
5025.23 1126
5025.90 1230
5026.57 1243
5027.23 1146
5027.90 1100
5028.57 1227
5029.24 1167
5029.91 1167
5030.58 1137
5031.25 1045
5031.92 1003
5032.59 965
5033.26 1064
5033.93 1087
5034.59 1104
5035.26 1121
5035.93 1123
5036.60 965
5037.27 1006
5037.94 990
5038.61 978
5039.28 1039
5039.95 1010
5040.62 986
5041.29 1020
5041.96 1012
5042.63 990
5043.30 1060
5043.97 1006
5044.64 1058
5045.31 1005
5045.98 1034
5046.65 1080
5047.32 1099
5047.99 1062
5048.66 981
5049.33 1089
5050.00 1003
5050.67 985
5051.34 935
5052.01 980
5052.68 1035
5053.35 981
5054.03 1010
5054.70 1047
5055.37 924
5056.04 971
5056.71 1010
5057.38 1040
5058.05 1059
5058.72 961
5059.39 1027
5060.06 997
5060.73 958
5061.41 1067
5062.08 1129
5062.75 936
5063.42 940
5064.09 960
5064.76 935
5065.43 1004
5066.10 964
5066.78 958
5067.45 995
5068.12 958
5068.79 978
5069.46 1000
5070.13 916
5070.81 931
5071.48 978
5072.15 895
5072.82 887
5073.49 933
5074.17 960
5074.84 1006
5075.51 988
5076.18 1050
5076.85 980
5077.53 1022
5078.20 1144
5078.87 1118
5079.54 1180
5080.22 1246
5080.89 1179
5081.56 1224
5082.23 1129
5082.91 1206
5083.58 1182
5084.25 1165
5084.92 1105
5085.60 1118
5086.27 1130
5086.94 1013
5087.61 1049
5088.29 1116
5088.96 1119
5089.63 1157
5090.31 1222
5090.98 1224
5091.65 1268
5092.33 1281
5093.00 1417
5093.67 1424
5094.35 1353
5095.02 1298
5095.69 1339
5096.37 1266
5097.04 1165
5097.71 1206
5098.39 1166
5099.06 1121
5099.73 1150
5100.41 1044
5101.08 1051
5101.76 1066
5102.43 1037
5103.10 1021
5103.78 1115
5104.45 1121
5105.12 1120
5105.80 1063
5106.47 1177
5107.15 1061
5107.82 1031
5108.50 1039
5109.17 1142
5109.84 1099
5110.52 1087
5111.19 1031
5111.87 1052
5112.54 1065
5113.22 1011
5113.89 950
5114.57 1028
5115.24 1057
5115.92 981
5116.59 1014
5117.27 1001
5117.94 1112
5118.61 1132
5119.29 1169
5119.96 1166
5120.64 1160
5121.31 1078
5121.99 1084
5122.67 1130
5123.34 1098
5124.02 1065
5124.69 1100
5125.37 1043
5126.04 998
5126.72 1030
5127.39 1044
5128.07 1048
5128.74 1122
5129.42 1038
5130.10 1116
5130.77 1027
5131.45 1051
5132.12 1054
5132.80 1089
5133.47 1086
5134.15 1158
5134.83 1170
5135.50 1067
5136.18 1053
5136.85 1172
5137.53 1077
5138.21 1031
5138.88 1104
5139.56 1122
5140.24 1194
5140.91 1130
5141.59 1152
5142.27 1097
5142.94 1127
5143.62 1096
5144.30 1107
5144.97 1031
5145.65 1030
5146.33 1012
5147.00 974
5147.68 991
5148.36 945
5149.03 985
5149.71 1039
5150.39 919
5151.06 859
5151.74 925
5152.42 1013
5153.10 1047
5153.77 1025
5154.45 926
5155.13 893
5155.80 969
5156.48 1084
5157.16 1004
5157.84 907
5158.51 921
5159.19 824
5159.87 844
5160.55 889
5161.23 889
5161.90 896
5162.58 926
5163.26 867
5163.94 1036
5164.61 992
5165.29 1015
5165.97 1019
5166.65 1064
5167.33 1037
5168.00 1038
5168.68 1092
5169.36 987
5170.04 1020
5170.72 1080
5171.40 1040
5172.07 1012
5172.75 1009
5173.43 965
5174.11 980
5174.79 988
5175.47 1022
5176.15 1033
5176.83 931
5177.50 1002
5178.18 1001
5178.86 1120
5179.54 1189
5180.22 1252
5180.90 1256
5181.58 1261
5182.26 1171
5182.94 1078
5183.62 1056
5184.29 1104
5184.97 1024
5185.65 957
5186.33 1049
5187.01 1078
5187.69 1050
5188.37 945
5189.05 939
5189.73 902
5190.41 940
5191.09 865
5191.77 858
5192.45 857
5193.13 910
5193.81 812
5194.49 897
5195.17 938
5195.85 902
5196.53 926
5197.21 996
5197.89 1025
5198.57 1013
5199.25 1006
5199.93 1033
5200.61 1011
5201.29 1013
5201.97 954
5202.65 1009
5203.33 967
5204.01 916
5204.69 959
5205.37 994
5206.05 1061
5206.73 1073
5207.42 1038
5208.10 1083
5208.78 1070
5209.46 1078
5210.14 1173
5210.82 1138
5211.50 1199
5212.18 1055
5212.86 1134
5213.54 1091
5214.23 1070
5214.91 1100
5215.59 1023
5216.27 986
5216.95 1070
5217.63 1161
5218.31 1157
5219.00 1063
5219.68 1077
5220.36 1093
5221.04 1140
5221.72 1147
5222.40 1185
5223.09 1127
5223.77 1084
5224.45 1071
5225.13 1074
5225.81 1091
5226.50 1147
5227.18 1095
5227.86 1062
5228.54 1022
5229.22 995
5229.91 1029
5230.59 1057
5231.27 992
5231.95 1016
5232.64 1106
5233.32 1003
5234.00 1077
5234.68 1055
5235.37 1034
5236.05 1014
5236.73 927
5237.41 1012
5238.10 1025
5238.78 1103
5239.46 1186
5240.14 1191
5240.83 1074
5241.51 1071
5242.19 957
5242.88 1006
5243.56 1022
5244.24 1028
5244.93 1110
5245.61 1074
5246.29 1040
5246.98 995
5247.66 995
5248.34 1070
5249.03 1056
5249.71 1076
5250.39 1053
5251.08 1076
5251.76 1009
5252.44 1027
5253.13 1051
5253.81 1152
5254.50 1141
5255.18 1111
5255.86 1025
5256.55 1074
5257.23 935
5257.92 970
5258.60 968
5259.28 1066
5259.97 1076
5260.65 1007
5261.34 1132
5262.02 1147
5262.71 1071
5263.39 1093
5264.07 1020
5264.76 1119
5265.44 1128
5266.13 1079
5266.81 1131
5267.50 1122
5268.18 1075
5268.87 1108
5269.55 1142
5270.24 995
5270.92 1092
5271.61 1076
5272.29 922
5272.98 981
5273.66 1023
5274.35 1062
5275.03 947
5275.72 1003
5276.40 1043
5277.09 1059
5277.77 999
5278.46 974
5279.14 1022
5279.83 1108
5280.52 1130
5281.20 1102
5281.89 1203
5282.57 1342
5283.26 1418
5283.94 1392
5284.63 1321
5285.32 1331
5286.00 1137
5286.69 1169
5287.37 1178
5288.06 1132
5288.75 1039
5289.43 1071
5290.12 1025
5290.80 1075
5291.49 1087
5292.18 1074
5292.86 1019
5293.55 1045
5294.24 1135
5294.92 1098
5295.61 985
5296.30 945
5296.98 1077
5297.67 1131
5298.36 1055
5299.04 1050
5299.73 1042
5300.42 1039
5301.10 977
5301.79 1000
5302.48 1118
5303.16 1010
5303.85 1052
5304.54 1093
5305.22 1082
5305.91 1065
5306.60 996
5307.29 1080
5307.97 1091
5308.66 1075
5309.35 1071
5310.04 1069
5310.72 1094
5311.41 1134
5312.10 1126
5312.79 1213
5313.47 1218
5314.16 1276
5314.85 1178
5315.54 1105
5316.23 1050
5316.91 987
5317.60 1064
5318.29 1134
5318.98 1030
5319.67 1109
5320.35 1200
5321.04 1212
5321.73 1245
5322.42 1175
5323.11 1175
5323.79 1228
5324.48 1172
5325.17 1125
5325.86 1049
5326.55 1128
5327.24 1018
5327.93 984
5328.61 1012
5329.30 918
5329.99 878
5330.68 945
5331.37 912
5332.06 879
5332.75 994
5333.44 1032
5334.13 979
5334.81 957
5335.50 1047
5336.19 1079
5336.88 1032
5337.57 1016
5338.26 1039
5338.95 1102
5339.64 992
5340.33 949
5341.02 972
5341.71 993
5342.40 1010
5343.09 1056
5343.78 984
5344.47 1020
5345.16 1094
5345.85 1084
5346.54 983
5347.22 1014
5347.91 1118
5348.60 1140
5349.29 1088
5349.98 1192
5350.67 1202
5351.37 1091
5352.06 1076
5352.75 1307
5353.44 1183
5354.13 1187
5354.82 1160
5355.51 1196
5356.20 1226
5356.89 1048
5357.58 915
5358.27 897
5358.96 939
5359.65 960
5360.34 953
5361.03 963
5361.72 1079
5362.41 1045
5363.10 989
5363.80 1168
5364.49 1094
5365.18 928
5365.87 932
5366.56 993
5367.25 1024
5367.94 1070
5368.63 1029
5369.32 963
5370.02 974
5370.71 906
5371.40 820
5372.09 865
5372.78 921
5373.47 903
5374.16 884
5374.86 845
5375.55 841
5376.24 901
5376.93 898
5377.62 868
5378.32 881
5379.01 903
5379.70 1007
5380.39 861
5381.08 867
5381.78 807
5382.47 961
5383.16 874
5383.85 892
5384.54 901
5385.24 937
5385.93 838
5386.62 832
5387.31 926
5388.01 939
5388.70 989
5389.39 1011
5390.08 1010
5390.78 1029
5391.47 1017
5392.16 961
5392.85 977
5393.55 983
5394.24 1012
5394.93 904
5395.63 1016
5396.32 1087
5397.01 1001
5397.71 947
5398.40 844
5399.09 894
5399.79 814
5400.48 857
5401.17 917
5401.87 947
5402.56 901
5403.25 910
5403.95 861
5404.64 897
5405.33 908
5406.03 887
5406.72 823
5407.41 936
5408.11 940
5408.80 969
5409.50 968
5410.19 893
5410.88 873
5411.58 822
5412.27 911
5412.97 899
5413.66 912
5414.35 873
5415.05 915
5415.74 892
5416.44 881
5417.13 916
5417.83 895
5418.52 884
5419.21 839
5419.91 823
5420.60 884
5421.30 911
5421.99 922
5422.69 904
5423.38 938
5424.08 870
5424.77 836
5425.47 917
5426.16 948
5426.86 910
5427.55 885
5428.25 890
5428.94 966
5429.64 833
5430.33 847
5431.03 802
5431.72 917
5432.42 913
5433.11 968
5433.81 1010
5434.50 1051
5435.20 1018
5435.90 999
5436.59 1045
5437.29 1056
5437.98 1094
5438.68 1068
5439.37 999
5440.07 1014
5440.77 1048
5441.46 1095
5442.16 962
5442.85 1068
5443.55 1086
5444.25 964
5444.94 1046
5445.64 1095
5446.34 1059
5447.03 1091
5447.73 1177
5448.42 1186
5449.12 1140
5449.82 1115
5450.51 1162
5451.21 1198
5451.91 1065
5452.60 1027
5453.30 1010
5454.00 1079
5454.69 1137
5455.39 1121
5456.09 1117
5456.78 988
5457.48 963
5458.18 987
5458.88 1003
5459.57 980
5460.27 1034
5460.97 1037
5461.66 1050
5462.36 1037
5463.06 1117
5463.76 1106
5464.45 1134
5465.15 1077
5465.85 1111
5466.55 1152
5467.24 1030
5467.94 1122
5468.64 1141
5469.34 1070
5470.03 1095
5470.73 1154
5471.43 991
5472.13 1079
5472.83 1118
5473.52 1228
5474.22 1148
5474.92 1174
5475.62 1150
5476.32 1134
5477.01 1086
5477.71 1206
5478.41 1377
5479.11 1390
5479.81 1481
5480.51 1640
5481.20 1703
5481.90 1822
5482.60 1766
5483.30 1805
5484.00 1852
5484.70 1674
5485.40 1712
5486.09 1587
5486.79 1603
5487.49 1548
5488.19 1382
5488.89 1378
5489.59 1291
5490.29 1466
5490.99 1371
5491.69 1425
5492.39 1335
5493.09 1367
5493.78 1443
5494.48 1414
5495.18 1487
5495.88 1605
5496.58 1592
5497.28 1560
5497.98 1649
5498.68 1826
5499.38 2049
5500.08 2207
5500.78 2554
5501.48 2826
5502.18 2882
5502.88 2997
5503.58 3041
5504.28 2882
5504.98 2863
5505.68 2478
5506.38 2292
5507.08 2052
5507.78 1663
5508.48 1550
5509.18 1485
5509.88 1435
5510.58 1314
5511.28 1438
5511.98 1535
5512.68 1483
5513.38 1485
5514.08 1514
5514.78 1564
5515.48 1444
5516.18 1537
5516.89 1480
5517.59 1441
5518.29 1409
5518.99 1347
5519.69 1368
5520.39 1350
5521.09 1356
5521.79 1458
5522.49 1259
5523.19 1282
5523.90 1361
5524.60 1231
5525.30 1161
5526.00 1132
5526.70 1124
5527.40 1146
5528.10 1114
5528.81 1053
5529.51 1093
5530.21 1074
5530.91 1117
5531.61 1069
5532.31 1082
5533.02 1031
5533.72 1068
5534.42 1044
5535.12 1079
5535.82 1034
5536.52 1075
5537.23 1084
5537.93 1080
5538.63 1107
5539.33 1059
5540.04 899
5540.74 976
5541.44 1017
5542.14 999
5542.84 978
5543.55 996
5544.25 1053
5544.95 1042
5545.65 1047
5546.36 1050
5547.06 1045
5547.76 1064
5548.47 1087
5549.17 1146
5549.87 1065
5550.57 1061
5551.28 1027
5551.98 987
5552.68 1007
5553.39 1041
5554.09 1058
5554.79 980
5555.50 996
5556.20 1000
5556.90 952
5557.61 1052
5558.31 1078
5559.01 990
5559.72 928
5560.42 935
5561.12 969
5561.83 958
5562.53 974
5563.23 1035
5563.94 1081
5564.64 1030
5565.35 1043
5566.05 1031
5566.75 954
5567.46 1081
5568.16 969
5568.86 931
5569.57 952
5570.27 923
5570.98 947
5571.68 990
5572.39 1013
5573.09 965
5573.79 967
5574.50 936
5575.20 1009
5575.91 1019
5576.61 1008
5577.32 1007
5578.02 1031
5578.73 1007
5579.43 938
5580.14 869
5580.84 1002
5581.55 924
5582.25 907
5582.96 985
5583.66 914
5584.37 946
5585.07 973
5585.78 922
5586.48 995
5587.19 958
5587.89 963
5588.60 991
5589.30 942
5590.01 947
5590.71 931
5591.42 1003
5592.12 943
5592.83 927
5593.53 937
5594.24 896
5594.95 972
5595.65 864
5596.36 903
5597.06 961
5597.77 889
5598.48 996
5599.18 948
5599.89 892
5600.59 916
5601.30 995
5602.01 921
5602.71 880
5603.42 840
5604.12 862
5604.83 850
5605.54 788
5606.24 861
5606.95 796
5607.66 832
5608.36 915
5609.07 914
5609.78 864
5610.48 824
5611.19 827
5611.90 881
5612.60 895
5613.31 924
5614.02 918
5614.72 908
5615.43 924
5616.14 918
5616.85 874
5617.55 937
5618.26 980
5618.97 879
5619.67 902
5620.38 916
5621.09 909
5621.80 924
5622.50 862
5623.21 858
5623.92 844
5624.63 866
5625.33 933
5626.04 892
5626.75 925
5627.46 992
5628.16 1016
5628.87 916
5629.58 969
5630.29 945
5631.00 998
5631.70 1023
5632.41 892
5633.12 917
5633.83 969
5634.54 992
5635.24 922
5635.95 1006
5636.66 990
5637.37 970
5638.08 974
5638.79 960
5639.50 902
5640.20 1013
5640.91 1031
5641.62 1068
5642.33 1042
5643.04 1090
5643.75 1050
5644.46 1049
5645.17 1009
5645.87 993
5646.58 1010
5647.29 992
5648.00 886
5648.71 930
5649.42 916
5650.13 909
5650.84 977
5651.55 832
5652.26 1016
5652.97 1017
5653.67 1092
5654.38 990
5655.09 1011
5655.80 945
5656.51 1038
5657.22 1112
5657.93 1058
5658.64 1211
5659.35 1163
5660.06 1191
5660.77 1173
5661.48 1189
5662.19 1215
5662.90 1053
5663.61 1080
5664.32 1062
5665.03 1038
5665.74 974
5666.45 1038
5667.16 1085
5667.87 1038
5668.58 965
5669.29 1012
5670.00 1063
5670.71 1094
5671.42 1094
5672.14 1070
5672.85 1177
5673.56 1067
5674.27 1191
5674.98 1185
5675.69 1058
5676.40 1100
5677.11 1028
5677.82 1028
5678.53 879
5679.24 996
5679.95 1011
5680.67 974
5681.38 1060
5682.09 1103
5682.80 1094
5683.51 1070
5684.22 1175
5684.93 1099
5685.64 1157
5686.36 1111
5687.07 1149
5687.78 1091
5688.49 1099
5689.20 1042
5689.91 1090
5690.63 990
5691.34 941
5692.05 959
5692.76 1071
5693.47 979
5694.18 880
5694.90 977
5695.61 903
5696.32 900
5697.03 947
5697.75 900
5698.46 853
5699.17 883
5699.88 863
5700.59 914
5701.31 957
5702.02 922
5702.73 898
5703.44 895
5704.16 898
5704.87 899
5705.58 834
5706.29 830
5707.01 869
5707.72 872
5708.43 866
5709.15 815
5709.86 829
5710.57 848
5711.28 836
5712.00 844
5712.71 803
5713.42 876
5714.14 941
5714.85 923
5715.56 846
5716.28 892
5716.99 796
5717.70 839
5718.42 849
5719.13 803
5719.84 776
5720.56 780
5721.27 864
5721.99 845
5722.70 812
5723.41 835
5724.13 866
5724.84 871
5725.55 889
5726.27 982
5726.98 1086
5727.70 1126
5728.41 1141
5729.12 1149
5729.84 1114
5730.55 1086
5731.27 1047
5731.98 1103
5732.70 1068
5733.41 1026
5734.13 1067
5734.84 1056
5735.55 995
5736.27 962
5736.98 970
5737.70 962
5738.41 877
5739.13 795
5739.84 854
5740.56 973
5741.27 856
5741.99 871
5742.70 889
5743.42 806
5744.13 754
5744.85 901
5745.56 916
5746.28 858
5746.99 810
5747.71 823
5748.42 818
5749.14 829
5749.85 840
5750.57 809
5751.29 869
5752.00 929
5752.72 980
5753.43 944
5754.15 998
5754.86 1056
5755.58 1064
5756.30 1104
5757.01 1112
5757.73 1104
5758.44 1008
5759.16 935
5759.87 906
5760.59 946
5761.31 950
5762.02 860
5762.74 919
5763.46 906
5764.17 902
5764.89 917
5765.60 913
5766.32 892
5767.04 834
5767.75 824
5768.47 856
5769.19 832
5769.90 824
5770.62 910
5771.34 868
5772.05 896
5772.77 915
5773.49 929
5774.21 958
5774.92 924
5775.64 1028
5776.36 977
5777.07 967
5777.79 1049
5778.51 945
5779.23 938
5779.94 961
5780.66 971
5781.38 912
5782.09 891
5782.81 989
5783.53 878
5784.25 932
5784.96 919
5785.68 831
5786.40 780
5787.12 836
5787.84 913
5788.55 860
5789.27 871
5789.99 891
5790.71 935
5791.43 905
5792.14 941
5792.86 891
5793.58 829
5794.30 869
5795.02 886
5795.73 922
5796.45 936
5797.17 914
5797.89 1036
5798.61 1063
5799.33 1172
5800.05 1188
5800.76 1230
5801.48 1361
5802.20 1417
5802.92 1450
5803.64 1344
5804.36 1370
5805.08 1366
5805.80 1136
5806.51 1110
5807.23 1107
5807.95 1084
5808.67 1008
5809.39 994
5810.11 911
5810.83 889
5811.55 934
5812.27 977
5812.99 946
5813.71 978
5814.43 962
5815.14 982
5815.86 937
5816.58 1009
5817.30 996
5818.02 939
5818.74 943
5819.46 854
5820.18 899
5820.90 960
5821.62 1072
5822.34 1051
5823.06 970
5823.78 869
5824.50 988
5825.22 967
5825.94 977
5826.66 946
5827.38 972
5828.10 997
5828.82 940
5829.54 895
5830.26 870
5830.98 901
5831.71 845
5832.43 880
5833.15 804
5833.87 881
5834.59 947
5835.31 941
5836.03 921
5836.75 1020
5837.47 922
5838.19 943
5838.91 919
5839.63 983
5840.36 876
5841.08 901
5841.80 914
5842.52 920
5843.24 861
5843.96 914
5844.68 970
5845.40 954
5846.13 919
5846.85 867
5847.57 840
5848.29 818
5849.01 833
5849.73 912
5850.45 840
5851.18 777
5851.90 854
5852.62 851
5853.34 881
5854.06 839
5854.79 905
5855.51 952
5856.23 923
5856.95 917
5857.67 891
5858.40 829
5859.12 818
5859.84 826
5860.56 902
5861.28 883
5862.01 825
5862.73 906
5863.45 854
5864.17 920
5864.90 881
5865.62 806
5866.34 913
5867.07 876
5867.79 876
5868.51 899
5869.23 899
5869.96 846
5870.68 863
5871.40 922
5872.13 895
5872.85 912
5873.57 940
5874.29 890
5875.02 850
5875.74 940
5876.46 940
5877.19 918
5877.91 926
5878.63 963
5879.36 995
5880.08 999
5880.81 1024
5881.53 1149
5882.25 1106
5882.98 1121
5883.70 1061
5884.42 1018
5885.15 1146
5885.87 1151
5886.60 1148
5887.32 1175
5888.04 1015
5888.77 968
5889.49 928
5890.22 987
5890.94 963
5891.66 865
5892.39 868
5893.11 962
5893.84 942
5894.56 881
5895.29 907
5896.01 946
5896.73 965
5897.46 855
5898.18 782
5898.91 853
5899.63 806
5900.36 778
5901.08 806
5901.81 902
5902.53 917
5903.26 922
5903.98 875
5904.71 961
5905.43 882
5906.16 855
5906.88 907
5907.61 907
5908.33 942
5909.06 921
5909.78 932
5910.51 865
5911.23 865
5911.96 866
5912.69 928
5913.41 1063
5914.14 931
5914.86 890
5915.59 885
5916.31 939
5917.04 920
5917.77 936
5918.49 946
5919.22 1016
5919.94 965
5920.67 1007
5921.39 975
5922.12 968
5922.85 1059
5923.57 1027
5924.30 1044
5925.03 936
5925.75 960
5926.48 994
5927.20 997
5927.93 916
5928.66 955
5929.38 987
5930.11 963
5930.84 968
5931.56 983
5932.29 947
5933.02 953
5933.74 989
5934.47 994
5935.20 1019
5935.93 1017
5936.65 1063
5937.38 1085
5938.11 1055
5938.83 1082
5939.56 1079
5940.29 1177
5941.02 1151
5941.74 1154
5942.47 1183
5943.20 1235
5943.92 1288
5944.65 1212
5945.38 1190
5946.11 1293
5946.83 1320
5947.56 1193
5948.29 1330
5949.02 1366
5949.75 1454
5950.47 1337
5951.20 1431
5951.93 1593
5952.66 1702
5953.39 1723
5954.11 1873
5954.84 1822
5955.57 1759
5956.30 1690
5957.03 1771
5957.75 1782
5958.48 1663
5959.21 1760
5959.94 1719
5960.67 1752
5961.40 1728
5962.12 1623
5962.85 1536
5963.58 1561
5964.31 1729
5965.04 1876
5965.77 2031
5966.50 2169
5967.23 2315
5967.95 2606
5968.68 2771
5969.41 2863
5970.14 2632
5970.87 2676
5971.60 2620
5972.33 2379
5973.06 2191
5973.79 2111
5974.52 1967
5975.25 1924
5975.98 1971
5976.71 1948
5977.43 1878
5978.16 1900
5978.89 1879
5979.62 1999
5980.35 2007
5981.08 2157
5981.81 2180
5982.54 2200
5983.27 2277
5984.00 2217
5984.73 2437
5985.46 2355
5986.19 2312
5986.92 2283
5987.65 2256
5988.38 2264
5989.11 2226
5989.84 2310
5990.57 2197
5991.30 2109
5992.03 2134
5992.76 2222
5993.49 2337
5994.22 2271
5994.96 2238
5995.69 2441
5996.42 2350
5997.15 2295
5997.88 2366
5998.61 2477
5999.34 2526
6000.07 2534
6000.80 2479
6001.53 2537
6002.26 2599
6002.99 2468
6003.73 2329
6004.46 2323
6005.19 2373
6005.92 2263
6006.65 2211
6007.38 2308
6008.11 2416
6008.84 2566
6009.58 2820
6010.31 3159
6011.04 3634
6011.77 4293
6012.50 4761
6013.23 5521
6013.97 6519
6014.70 6918
6015.43 7293
6016.16 7664
6016.89 7798
6017.62 7459
6018.36 6951
6019.09 6164
6019.82 5423
6020.55 4723
6021.29 4061
6022.02 3359
6022.75 3045
6023.48 2676
6024.21 2508
6024.95 2335
6025.68 2142
6026.41 2055
6027.14 2005
6027.88 1988
6028.61 1997
6029.34 2061
6030.07 1976
6030.81 1848
6031.54 1789
6032.27 1737
6033.01 1737
6033.74 1697
6034.47 1638
6035.20 1652
6035.94 1604
6036.67 1679
6037.40 1666
6038.14 1688
6038.87 1598
6039.60 1779
6040.34 1751
6041.07 1869
6041.80 1904
6042.54 1783
6043.27 1954
6044.00 1998
6044.74 1990
6045.47 1987
6046.21 1958
6046.94 1963
6047.67 2073
6048.41 2045
6049.14 1950
6049.87 2056
6050.61 2193
6051.34 2227
6052.08 2423
6052.81 2636
6053.54 2707
6054.28 2897
6055.01 2874
6055.75 2973
6056.48 2750
6057.22 2685
6057.95 2562
6058.68 2299
6059.42 2133
6060.15 2047
6060.89 1898
6061.62 1917
6062.36 1832
6063.09 1925
6063.83 2011
6064.56 1950
6065.30 1888
6066.03 1960
6066.77 1901
6067.50 1977
6068.24 1887
6068.97 1926
6069.71 1890
6070.44 1958
6071.18 1854
6071.91 1802
6072.65 1795
6073.38 1769
6074.12 1714
6074.85 1606
6075.59 1653
6076.32 1688
6077.06 1503
6077.80 1513
6078.53 1598
6079.27 1561
6080.00 1631
6080.74 1632
6081.47 1554
6082.21 1606
6082.95 1580
6083.68 1563
6084.42 1476
6085.15 1473
6085.89 1421
6086.63 1434
6087.36 1429
6088.10 1466
6088.83 1499
6089.57 1538
6090.31 1397
6091.04 1370
6091.78 1423
6092.52 1439
6093.25 1467
6093.99 1439
6094.73 1457
6095.46 1508
6096.20 1494
6096.94 1455
6097.67 1464
6098.41 1434
6099.15 1325
6099.88 1313
6100.62 1256
6101.36 1241
6102.10 1351
6102.83 1379
6103.57 1241
6104.31 1383
6105.04 1252
6105.78 1236
6106.52 1248
6107.26 1354
6107.99 1250
6108.73 1215
6109.47 1266
6110.21 1271
6110.94 1300
6111.68 1254
6112.42 1371
6113.16 1357
6113.89 1331
6114.63 1322
6115.37 1384
6116.11 1424
6116.85 1385
6117.58 1280
6118.32 1279
6119.06 1420
6119.80 1431
6120.54 1361
6121.27 1348
6122.01 1329
6122.75 1374
6123.49 1425
6124.23 1485
6124.97 1425
6125.70 1394
6126.44 1390
6127.18 1362
6127.92 1299
6128.66 1389
6129.40 1429
6130.14 1429
6130.88 1404
6131.61 1388
6132.35 1360
6133.09 1393
6133.83 1528
6134.57 1518
6135.31 1513
6136.05 1492
6136.79 1443
6137.53 1466
6138.27 1466
6139.01 1446
6139.74 1354
6140.48 1415
6141.22 1414
6141.96 1463
6142.70 1467
6143.44 1470
6144.18 1480
6144.92 1478
6145.66 1385
6146.40 1343
6147.14 1443
6147.88 1436
6148.62 1360
6149.36 1410
6150.10 1509
6150.84 1382
6151.58 1423
6152.32 1402
6153.06 1420
6153.80 1546
6154.54 1532
6155.28 1504
6156.02 1525
6156.76 1545
6157.50 1491
6158.24 1514
6158.98 1493
6159.72 1528
6160.46 1545
6161.21 1548
6161.95 1595
6162.69 1688
6163.43 1537
6164.17 1643
6164.91 1767
6165.65 1867
6166.39 1980
6167.13 2056
6167.87 2287
6168.61 2302
6169.36 2375
6170.10 2359
6170.84 2437
6171.58 2380
6172.32 2316
6173.06 2227
6173.80 2215
6174.54 2153
6175.29 2043
6176.03 2053
6176.77 1997
6177.51 2108
6178.25 1941
6178.99 1983
6179.74 1977
6180.48 2080
6181.22 1990
6181.96 1929
6182.70 2020
6183.45 2058
6184.19 2093
6184.93 2083
6185.67 2192
6186.41 2224
6187.16 2121
6187.90 2153
6188.64 2237
6189.38 2201
6190.12 2156
6190.87 2266
6191.61 2311
6192.35 2384
6193.09 2479
6193.84 2526
6194.58 2662
6195.32 2738
6196.07 2767
6196.81 2928
6197.55 2939
6198.29 2885
6199.04 2928
6199.78 2809
6200.52 2765
6201.27 2791
6202.01 2739
6202.75 2829
6203.50 2880
6204.24 2975
6204.98 3207
6205.73 3742
6206.47 4543
6207.21 5431
6207.96 6827
6208.70 8558
6209.44 10596
6210.19 12278
6210.93 13586
6211.67 14505
6212.42 14817
6213.16 14460
6213.90 13089
6214.65 11583
6215.39 10183
6216.14 8361
6216.88 6812
6217.62 5615
6218.37 4597
6219.11 3764
6219.86 3354
6220.60 3061
6221.35 2768
6222.09 2688
6222.83 2687
6223.58 2615
6224.32 2455
6225.07 2521
6225.81 2447
6226.56 2466
6227.30 2416
6228.05 2242
6228.79 2117
6229.53 2127
6230.28 2125
6231.02 1971
6231.77 1772
6232.51 1702
6233.26 1705
6234.00 1703
6234.75 1696
6235.49 1683
6236.24 1647
6236.98 1809
6237.73 1783
6238.48 1795
6239.22 1768
6239.97 1913
6240.71 1764
6241.46 1813
6242.20 1908
6242.95 1893
6243.69 1823
6244.44 1954
6245.18 2101
6245.93 2189
6246.68 2307
6247.42 2726
6248.17 2998
6248.91 3246
6249.66 3574
6250.41 3910
6251.15 4009
6251.90 4050
6252.64 3784
6253.39 3448
6254.14 3182
6254.88 2718
6255.63 2478
6256.38 2425
6257.12 2214
6257.87 2092
6258.61 2095
6259.36 2164
6260.11 2146
6260.85 2024
6261.60 2012
6262.35 2068
6263.09 1935
6263.84 2069
6264.59 2135
6265.34 2140
6266.08 2117
6266.83 2093
6267.58 1999
6268.32 2032
6269.07 1990
6269.82 2051
6270.56 1978
6271.31 1986
6272.06 1966
6272.81 1876
6273.55 1957
6274.30 2021
6275.05 1949
6275.80 1910
6276.54 1935
6277.29 2061
6278.04 2046
6278.79 2087
6279.53 2165
6280.28 2208
6281.03 2027
6281.78 1924
6282.53 2005
6283.27 1926
6284.02 1771
6284.77 1792
6285.52 1850
6286.27 1748
6287.01 1781
6287.76 1878
6288.51 1974
6289.26 1961
6290.01 1935
6290.76 2055
6291.50 2122
6292.25 1948
6293.00 1786
6293.75 1641
6294.50 1640
6295.25 1560
6296.00 1537
6296.74 1606
6297.49 1553
6298.24 1613
6298.99 1597
6299.74 1472
6300.49 1570
6301.24 1539
6301.99 1452
6302.74 1451
6303.49 1490
6304.23 1576
6304.98 1503
6305.73 1529
6306.48 1582
6307.23 1530
6307.98 1530
6308.73 1597
6309.48 1486
6310.23 1614
6310.98 1607
6311.73 1627
6312.48 1537
6313.23 1459
6313.98 1539
6314.73 1647
6315.48 1629
6316.23 1513
6316.98 1648
6317.73 1556
6318.48 1381
6319.23 1319
6319.98 1468
6320.73 1431
6321.48 1379
6322.23 1331
6322.98 1365
6323.73 1350
6324.48 1354
6325.23 1291
6325.98 1288
6326.73 1253
6327.48 1243
6328.23 1297
6328.98 1361
6329.73 1322
6330.49 1334
6331.24 1325
6331.99 1248
6332.74 1241
6333.49 1297
6334.24 1370
6334.99 1340
6335.74 1310
6336.49 1241
6337.24 1222
6338.00 1173
6338.75 1249
6339.50 1345
6340.25 1364
6341.00 1349
6341.75 1294
6342.50 1340
6343.25 1298
6344.01 1286
6344.76 1261
6345.51 1355
6346.26 1289
6347.01 1481
6347.77 1405
6348.52 1435
6349.27 1343
6350.02 1358
6350.77 1493
6351.52 1529
6352.28 1568
6353.03 1626
6353.78 1650
6354.53 1714
6355.29 1783
6356.04 1724
6356.79 1868
6357.54 1631
6358.29 1683
6359.05 1693
6359.80 1600
6360.55 1465
6361.30 1425
6362.06 1443
6362.81 1329
6363.56 1403
6364.32 1355
6365.07 1403
6365.82 1388
6366.57 1384
6367.33 1425
6368.08 1439
6368.83 1448
6369.59 1372
6370.34 1373
6371.09 1418
6371.85 1460
6372.60 1389
6373.35 1357
6374.11 1337
6374.86 1421
6375.61 1285
6376.37 1259
6377.12 1314
6377.87 1200
6378.63 1183
6379.38 1341
6380.13 1344
6380.89 1209
6381.64 1168
6382.40 1350
6383.15 1377
6383.90 1274
6384.66 1277
6385.41 1372
6386.17 1390
6386.92 1323
6387.67 1244
6388.43 1221
6389.18 1212
6389.94 1205
6390.69 1181
6391.45 1154
6392.20 1161
6392.95 1246
6393.71 1260
6394.46 1129
6395.22 1183
6395.97 1137
6396.73 1143
6397.48 1124
6398.24 1019
6398.99 1071
6399.75 1150
6400.50 1076
6401.26 1102
6402.01 1133
6402.77 1074
6403.52 1049
6404.28 1000
6405.03 1094
6405.79 1126
6406.54 1183
6407.30 1081
6408.05 1108
6408.81 1147
6409.56 1282
6410.32 1239
6411.08 1294
6411.83 1272
6412.59 1337
6413.34 1329
6414.10 1293
6414.85 1256
6415.61 1192
6416.37 1181
6417.12 1103
6417.88 1107
6418.63 1096
6419.39 1096
6420.15 1167
6420.90 1119
6421.66 1114
6422.41 1144
6423.17 1169
6423.93 1050
6424.68 1025
6425.44 1041
6426.20 1142
6426.95 983
6427.71 1033
6428.47 1054
6429.22 1023
6429.98 1087
6430.73 1123
6431.49 1132
6432.25 1020
6433.01 1045
6433.76 1094
6434.52 1135
6435.28 1103
6436.03 1091
6436.79 1152
6437.55 1038
6438.30 1086
6439.06 1143
6439.82 1113
6440.58 1197
6441.33 1137
6442.09 1183
6442.85 1203
6443.61 1124
6444.36 1108
6445.12 1088
6445.88 1171
6446.64 1193
6447.39 1148
6448.15 1196
6448.91 1109
6449.67 1071
6450.42 1155
6451.18 1132
6451.94 1114
6452.70 1139
6453.46 1156
6454.21 1174
6454.97 1057
6455.73 1186
6456.49 1153
6457.25 1106
6458.01 1104
6458.76 1260
6459.52 1228
6460.28 1180
6461.04 1305
6461.80 1263
6462.56 1213
6463.32 1194
6464.07 1200
6464.83 1258
6465.59 1227
6466.35 1259
6467.11 1203
6467.87 1222
6468.63 1160
6469.39 1131
6470.15 1279
6470.90 1410
6471.66 1388
6472.42 1272
6473.18 1175
6473.94 1258
6474.70 1335
6475.46 1354
6476.22 1398
6476.98 1359
6477.74 1493
6478.50 1345
6479.26 1297
6480.02 1386
6480.78 1325
6481.54 1344
6482.30 1387
6483.06 1451
6483.82 1428
6484.58 1449
6485.34 1464
6486.10 1423
6486.86 1523
6487.62 1490
6488.38 1566
6489.14 1591
6489.90 1685
6490.66 1689
6491.42 1685
6492.18 1644
6492.94 1757
6493.70 1743
6494.46 1841
6495.22 1824
6495.98 1927
6496.74 1865
6497.50 1898
6498.26 1926
6499.02 1925
6499.78 1984
6500.54 2015
6501.30 1996
6502.06 1854
6502.83 1827
6503.59 1955
6504.35 1859
6505.11 1964
6505.87 1978
6506.63 1992
6507.39 2013
6508.15 2051
6508.91 2084
6509.68 2173
6510.44 2246
6511.20 2134
6511.96 2215
6512.72 2414
6513.48 2332
6514.25 2371
6515.01 2441
6515.77 2404
6516.53 2323
6517.29 2228
6518.05 2308
6518.82 2415
6519.58 2411
6520.34 2480
6521.10 2622
6521.86 2609
6522.63 2608
6523.39 2878
6524.15 2959
6524.91 3168
6525.67 3342
6526.44 3704
6527.20 4062
6527.96 4428
6528.72 4817
6529.49 5302
6530.25 5467
6531.01 5565
6531.77 5656
6532.54 5540
6533.30 5456
6534.06 5242
6534.83 5207
6535.59 5615
6536.35 6483
6537.11 7192
6537.88 7763
6538.64 8566
6539.40 8795
6540.17 8635
6540.93 8059
6541.69 7282
6542.46 6029
6543.22 5210
6543.98 4464
6544.75 3575
6545.51 3096
6546.27 2791
6547.04 2473
6547.80 2294
6548.56 2247
6549.33 2109
6550.09 1937
6550.86 2056
6551.62 1980
6552.38 1905
6553.15 1946
6553.91 2024
6554.67 1954
6555.44 1966
6556.20 1918
6556.97 1919
6557.73 1976
6558.50 1860
6559.26 1876
6560.02 1850
6560.79 1891
6561.55 1824
6562.32 1947
6563.08 1990
6563.85 2055
6564.61 2153
6565.37 2163
6566.14 2201
6566.90 2221
6567.67 2248
6568.43 2218
6569.20 2237
6569.96 2112
6570.73 2083
6571.49 2208
6572.26 2182
6573.02 2143
6573.79 2148
6574.55 2304
6575.32 2392
6576.08 2426
6576.85 2391
6577.61 2529
6578.38 2666
6579.15 2649
6579.91 2682
6580.68 2679
6581.44 2731
6582.21 2655
6582.97 2700
6583.74 2638
6584.50 2573
6585.27 2499
6586.04 2457
6586.80 2327
6587.57 2404
6588.33 2283
6589.10 2282
6589.87 2213
6590.63 2417
6591.40 2560
6592.16 2627
6592.93 2873
6593.70 3149
6594.46 3371
6595.23 3796
6596.00 4141
6596.76 4442
6597.53 4467
6598.30 4445
6599.06 4210
6599.83 3977
6600.59 3652
6601.36 3233
6602.13 3009
6602.90 2876
6603.66 2695
6604.43 2454
6605.20 2285
6605.96 2165
6606.73 2051
6607.50 2059
6608.26 2029
6609.03 2121
6609.80 2016
6610.57 1955
6611.33 1977
6612.10 1993
6612.87 1909
6613.64 1762
6614.40 1782
6615.17 1762
6615.94 1745
6616.71 1794
6617.47 1636
6618.24 1604
6619.01 1659
6619.78 1680
6620.54 1755
6621.31 1639
6622.08 1659
6622.85 1660
6623.62 1762
6624.38 1763
6625.15 1695
6625.92 1861
6626.69 1765
6627.46 1785
6628.22 1759
6628.99 1622
6629.76 1623
6630.53 1656
6631.30 1626
6632.07 1749
6632.83 1819
6633.60 1936
6634.37 2075
6635.14 2183
6635.91 2348
6636.68 2431
6637.45 2467
6638.22 2354
6638.98 2293
6639.75 2206
6640.52 2098
6641.29 1911
6642.06 1829
6642.83 1707
6643.60 1615
6644.37 1633
6645.14 1604
6645.91 1506
6646.68 1625
6647.45 1625
6648.22 1574
6648.98 1543
6649.75 1638
6650.52 1656
6651.29 1547
6652.06 1621
6652.83 1692
6653.60 1597
6654.37 1606
6655.14 1539
6655.91 1565
6656.68 1629
6657.45 1615
6658.22 1486
6658.99 1525
6659.76 1513
6660.53 1526
6661.30 1491
6662.07 1461
6662.84 1528
6663.61 1526
6664.38 1488
6665.15 1461
6665.92 1415
6666.69 1483
6667.47 1420
6668.24 1467
6669.01 1430
6669.78 1472
6670.55 1509
6671.32 1431
6672.09 1480
6672.86 1497
6673.63 1578
6674.40 1619
6675.17 1541
6675.94 1518
6676.72 1579
6677.49 1503
6678.26 1612
6679.03 1482
6679.80 1636
6680.57 1621
6681.34 1647
6682.11 1671
6682.89 1660
6683.66 1672
6684.43 1746
6685.20 1794
6685.97 1839
6686.74 1970
6687.51 2090
6688.29 2163
6689.06 2047
6689.83 1861
6690.60 1836
6691.37 1671
6692.15 1650
6692.92 1598
6693.69 1528
6694.46 1454
6695.23 1443
6696.01 1393
6696.78 1444
6697.55 1437
6698.32 1415
6699.10 1398
6699.87 1380
6700.64 1308
6701.41 1374
6702.19 1466
6702.96 1362
6703.73 1395
6704.50 1375
6705.28 1344
6706.05 1376
6706.82 1456
6707.59 1413
6708.37 1429
6709.14 1411
6709.91 1428
6710.69 1393
6711.46 1437
6712.23 1416
6713.01 1439
6713.78 1418
6714.55 1450
6715.33 1274
6716.10 1286
6716.87 1350
6717.65 1298
6718.42 1250
6719.19 1359
6719.97 1263
6720.74 1224
6721.51 1225
6722.29 1293
6723.06 1319
6723.84 1247
6724.61 1256
6725.38 1378
6726.16 1429
6726.93 1368
6727.70 1332
6728.48 1349
6729.25 1343
6730.03 1273
6730.80 1375
6731.58 1354
6732.35 1330
6733.12 1297
6733.90 1393
6734.67 1328
6735.45 1279
6736.22 1364
6737.00 1363
6737.77 1346
6738.55 1420
6739.32 1442
6740.10 1436
6740.87 1377
6741.65 1441
6742.42 1408
6743.19 1386
6743.97 1411
6744.74 1515
6745.52 1477
6746.29 1480
6747.07 1428
6747.85 1420
6748.62 1425
6749.40 1481
6750.17 1601
6750.95 1632
6751.72 1834
6752.50 1851
6753.27 1949
6754.05 2054
6754.82 2117
6755.60 2219
6756.38 2078
6757.15 2025
6757.93 1936
6758.70 1635
6759.48 1597
6760.25 1527
6761.03 1428
6761.81 1397
6762.58 1465
6763.36 1436
6764.13 1502
6764.91 1426
6765.69 1371
6766.46 1347
6767.24 1382
6768.02 1451
6768.79 1477
6769.57 1487
6770.35 1407
6771.12 1325
6771.90 1404
6772.67 1281
6773.45 1254
6774.23 1373
6775.00 1333
6775.78 1363
6776.56 1296
6777.34 1242
6778.11 1368
6778.89 1355
6779.67 1299
6780.44 1347
6781.22 1381
6782.00 1380
6782.77 1289
6783.55 1258
6784.33 1263
6785.11 1291
6785.88 1320
6786.66 1286
6787.44 1214
6788.22 1162
6788.99 1093
6789.77 1101
6790.55 1098
6791.33 1152
6792.10 1148
6792.88 1121
6793.66 1238
6794.44 1232
6795.22 1057
6795.99 1042
6796.77 1142
6797.55 1146
6798.33 1178
6799.11 1264
6799.88 1215
6800.66 1172
6801.44 1166
6802.22 1109
6803.00 1191
6803.78 1254
6804.55 1214
6805.33 1293
6806.11 1350
6806.89 1296
6807.67 1244
6808.45 1257
6809.23 1263
6810.00 1178
6810.78 1181
6811.56 1170
6812.34 1131
6813.12 1212
6813.90 1172
6814.68 1163
6815.46 1180
6816.24 1242
6817.02 1259
6817.79 1301
6818.57 1328
6819.35 1247
6820.13 1096
6820.91 1203
6821.69 1130
6822.47 1202
6823.25 1149
6824.03 1157
6824.81 1164
6825.59 1133
6826.37 1207
6827.15 1243
6827.93 1170
6828.71 1140
6829.49 1184
6830.27 1140
6831.05 1133
6831.83 1107
6832.61 1171
6833.39 1102
6834.17 1143
6834.95 1147
6835.73 1127
6836.51 1102
6837.29 1105
6838.07 1115
6838.85 1138
6839.63 1074
6840.41 1090
6841.19 1178
6841.97 1182
6842.75 1154
6843.53 1067
6844.31 1066
6845.09 1102
6845.88 1236
6846.66 1160
6847.44 1181
6848.22 1214
6849.00 1332
6849.78 1457
6850.56 1605
6851.34 1839
6852.12 2027
6852.91 2147
6853.69 2212
6854.47 2260
6855.25 2209
6856.03 2149
6856.81 1913
6857.59 1718
6858.37 1623
6859.16 1477
6859.94 1380
6860.72 1350
6861.50 1263
6862.28 1199
6863.06 1272
6863.85 1244
6864.63 1236
6865.41 1152
6866.19 1278
6866.97 1306
6867.76 1336
6868.54 1292
6869.32 1367
6870.10 1296
6870.89 1309
6871.67 1197
6872.45 1198
6873.23 1266
6874.01 1273
6874.80 1162
6875.58 1178
6876.36 1226
6877.14 1198
6877.93 1218
6878.71 1217
6879.49 1254
6880.28 1346
6881.06 1375
6881.84 1456
6882.62 1560
6883.41 1621
6884.19 1510
6884.97 1552
6885.76 1665
6886.54 1833
6887.32 2061
6888.11 2309
6888.89 2575
6889.67 2648
6890.46 2755
6891.24 2769
6892.02 2711
6892.81 2453
6893.59 2155
6894.37 1879
6895.16 1711
6895.94 1661
6896.72 1639
6897.51 1552
6898.29 1534
6899.08 1516
6899.86 1496
6900.64 1478
6901.43 1573
6902.21 1580
6903.00 1625
6903.78 1600
6904.56 1554
6905.35 1577
6906.13 1658
6906.92 1496
6907.70 1444
6908.49 1449
6909.27 1435
6910.05 1400
6910.84 1416
6911.62 1388
6912.41 1415
6913.19 1385
6913.98 1308
6914.76 1376
6915.55 1277
6916.33 1243
6917.12 1298
6917.90 1388
6918.69 1324
6919.47 1286
6920.26 1278
6921.04 1371
6921.83 1390
6922.61 1371
6923.40 1418
6924.18 1405
6924.97 1350
6925.75 1427
6926.54 1513
6927.32 1525
6928.11 1451
6928.89 1405
6929.68 1514
6930.47 1540
6931.25 1433
6932.04 1461
6932.82 1456
6933.61 1540
6934.39 1651
6935.18 1653
6935.97 1618
6936.75 1625
6937.54 1659
6938.32 1616
6939.11 1581
6939.90 1477
6940.68 1569
6941.47 1599
6942.26 1575
6943.04 1520
6943.83 1646
6944.61 1760
6945.40 1713
6946.19 1887
6946.97 1859
6947.76 1830
6948.55 1864
6949.33 1851
6950.12 1961
6950.91 2048
6951.69 2046
6952.48 1949
6953.27 2027
6954.06 1886
6954.84 1946
6955.63 1942
6956.42 1896
6957.20 1834
6957.99 1913
6958.78 2047
6959.57 1942
6960.35 1924
6961.14 2007
6961.93 2084
6962.72 2099
6963.50 1894
6964.29 1943
6965.08 1958
6965.87 1907
6966.65 1843
6967.44 1871
6968.23 1947
6969.02 2048
6969.80 2176
6970.59 2095
6971.38 2252
6972.17 2239
6972.96 2240
6973.74 2413
6974.53 2344
6975.32 2262
6976.11 2160
6976.90 2201
6977.69 2399
6978.47 2392
6979.26 2491
6980.05 2556
6980.84 2670
6981.63 2703
6982.42 2879
6983.20 2999
6983.99 3562
6984.78 4121
6985.57 4940
6986.36 5604
6987.15 6405
6987.94 6836
6988.73 7238
6989.52 7027
6990.30 6552
6991.09 6255
6991.88 5442
6992.67 4797
6993.46 4169
6994.25 3714
6995.04 3360
6995.83 3135
6996.62 2996
6997.41 3277
6998.20 3803
6998.99 4239
6999.78 4984
7000.57 5491
7001.36 6465
7002.15 7173
7002.94 7237
7003.72 7169
7004.51 6369
7005.30 5737
7006.09 5214
7006.88 4481
7007.67 3716
7008.46 3259
7009.25 2910
7010.04 2671
7010.83 2558
7011.63 2363
7012.42 2438
7013.21 2359
7014.00 2590
7014.79 2604
7015.58 2543
7016.37 2444
7017.16 2382
7017.95 2292
7018.74 2191
7019.53 1986
7020.32 1914
7021.11 1915
7021.90 1800
7022.69 1868
7023.48 1848
7024.27 1794
7025.07 1915
7025.86 1985
7026.65 2032
7027.44 1979
7028.23 2039
7029.02 2100
7029.81 2144
7030.60 2071
7031.40 1950
7032.19 1910
7032.98 1876
7033.77 1874
7034.56 1684
7035.35 1722
7036.14 1769
7036.94 1744
7037.73 1756
7038.52 1899
7039.31 1900
7040.10 1826
7040.89 1910
7041.69 1864
7042.48 1893
7043.27 1990
7044.06 1985
7044.86 1933
7045.65 1840
7046.44 1976
7047.23 1861
7048.02 1867
7048.82 1949
7049.61 2232
7050.40 2312
7051.19 2445
7051.99 2481
7052.78 2494
7053.57 2536
7054.36 2502
7055.16 2320
7055.95 2117
7056.74 1878
7057.53 1821
7058.33 1756
7059.12 1780
7059.91 1786
7060.71 1657
7061.50 1661
7062.29 1699
7063.09 1720
7063.88 1681
7064.67 1725
7065.47 1708
7066.26 1718
7067.05 1651
7067.85 1662
7068.64 1807
7069.43 1547
7070.23 1577
7071.02 1678
7071.81 1574
7072.61 1669
7073.40 1629
7074.19 1558
7074.99 1538
7075.78 1471
7076.58 1442
7077.37 1483
7078.16 1481
7078.96 1591
7079.75 1453
7080.55 1457
7081.34 1456
7082.13 1457
7082.93 1390
7083.72 1458
7084.52 1377
7085.31 1409
7086.11 1360
7086.90 1421
7087.70 1494
7088.49 1383
7089.28 1458
7090.08 1418
7090.87 1395
7091.67 1408
7092.46 1287
7093.26 1251
7094.05 1302
7094.85 1265
7095.64 1308
7096.44 1370
7097.23 1297
7098.03 1355
7098.82 1227
7099.62 1157
7100.41 1177
7101.21 1190
7102.00 1213
7102.80 1206
7103.59 1190
7104.39 1188
7105.19 1136
7105.98 1132
7106.78 1134
7107.57 1076
7108.37 1060
7109.16 1050
7109.96 1113
7110.76 1132
7111.55 1027
7112.35 1050
7113.14 1121
7113.94 1112
7114.74 1007
7115.53 1017
7116.33 1040
7117.12 1066
7117.92 1090
7118.72 1052
7119.51 1016
7120.31 1068
7121.11 996
7121.90 1045
7122.70 1006
7123.49 1053
7124.29 1073
7125.09 1033
7125.88 1015
7126.68 1046
7127.48 1031
7128.27 988
7129.07 1010
7129.87 1065
7130.67 1120
7131.46 1059
7132.26 1035
7133.06 1053
7133.85 1056
7134.65 1016
7135.45 972
7136.24 1027
7137.04 1027
7137.84 935
7138.64 977
7139.43 1017
7140.23 941
7141.03 966
7141.83 927
7142.62 1016
7143.42 990
7144.22 1013
7145.02 1063
7145.82 1043
7146.61 1077
7147.41 1040
7148.21 1057
7149.01 1054
7149.80 1083
7150.60 1016
7151.40 998
7152.20 977
7153.00 959
7153.80 935
7154.59 870
7155.39 893
7156.19 906
7156.99 936
7157.79 933
7158.59 917
7159.38 942
7160.18 979
7160.98 1015
7161.78 1008
7162.58 976
7163.38 975
7164.18 953
7164.98 934
7165.77 898
7166.57 885
7167.37 825
7168.17 888
7168.97 902
7169.77 874
7170.57 919
7171.37 907
7172.17 909
7172.97 1001
7173.77 900
7174.56 945
7175.36 931
7176.16 895
7176.96 913
7177.76 806
7178.56 854
7179.36 957
7180.16 848
7180.96 971
7181.76 905
7182.56 924
7183.36 1056
7184.16 1039
7184.96 1065
7185.76 1007
7186.56 1041
7187.36 1029
7188.16 1082
7188.96 1011
7189.76 936
7190.56 983
7191.36 950
7192.16 918
7192.96 869
7193.76 870
7194.56 812
7195.36 810
7196.17 841
7196.97 845
7197.77 833
7198.57 894
7199.37 883
7200.17 884
7200.97 893
7201.77 887
7202.57 905
7203.37 848
7204.17 820
7204.97 817
7205.78 878
7206.58 843
7207.38 811
7208.18 811
7208.98 852
7209.78 825
7210.58 848
7211.38 842
7212.19 896
7212.99 866
7213.79 952
7214.59 892
7215.39 837
7216.19 834
7217.00 874
7217.80 909
7218.60 869
7219.40 794
7220.20 902
7221.01 868
7221.81 860
7222.61 914
7223.41 935
7224.21 942
7225.02 974
7225.82 865
7226.62 845
7227.42 867
7228.23 790
7229.03 898
7229.83 923
7230.63 874
7231.44 914
7232.24 912
7233.04 902
7233.84 901
7234.65 910
7235.45 923
7236.25 935
7237.05 938
7237.86 935
7238.66 979
7239.46 988
7240.27 882
7241.07 928
7241.87 896
7242.68 903
7243.48 989
7244.28 981
7245.09 873
7245.89 942
7246.69 890
7247.50 884
7248.30 956
7249.10 905
7249.91 919
7250.71 865
7251.51 877
7252.32 903
7253.12 899
7253.92 893
7254.73 929
7255.53 1007
7256.34 948
7257.14 1017
7257.94 1027
7258.75 960
7259.55 937
7260.36 903
7261.16 897
7261.97 1001
7262.77 970
7263.57 923
7264.38 926
7265.18 914
7265.99 978
7266.79 1055
7267.60 1008
7268.40 892
7269.21 957
7270.01 979
7270.82 1018
7271.62 992
7272.42 944
7273.23 964
7274.03 1014
7274.84 1024
7275.64 1047
7276.45 1008
7277.25 1054
7278.06 1093
7278.86 1088
7279.67 1004
7280.48 1091
7281.28 1149
7282.09 1211
7282.89 1298
7283.70 1431
7284.50 1630
7285.31 1816
7286.11 1949
7286.92 2136
7287.72 2154
7288.53 2150
7289.34 2009
7290.14 1977
7290.95 1742
7291.75 1552
7292.56 1501
7293.37 1307
7294.17 1244
7294.98 1226
7295.78 1212
7296.59 1189
7297.40 1179
7298.20 1159
7299.01 1229
7299.82 1251
7300.62 1258
7301.43 1224
7302.23 1156
7303.04 1188
7303.85 1371
7304.65 1327
7305.46 1292
7306.27 1308
7307.07 1302
7307.88 1298
7308.69 1423
7309.50 1469
7310.30 1580
7311.11 1750
7311.92 1904
7312.72 1850
7313.53 1906
7314.34 2005
7315.14 1918
7315.95 1928
7316.76 1823
7317.57 1776
7318.37 1717
7319.18 1963
7319.99 2120
7320.80 2181
7321.60 2374
7322.41 2473
7323.22 2507
7324.03 2435
7324.83 2303
7325.64 2161
7326.45 2037
7327.26 1889
7328.07 1688
7328.87 1611
7329.68 1538
7330.49 1416
7331.30 1435
7332.11 1394
7332.91 1215
7333.72 1245
7334.53 1213
7335.34 1223
7336.15 1173
7336.96 1185
7337.76 1146
7338.57 1179
7339.38 1163
7340.19 1191
7341.00 1237
7341.81 1275
7342.62 1238
7343.42 1191
7344.23 1189
7345.04 1196
7345.85 1188
7346.66 1223
7347.47 1233
7348.28 1180
7349.09 1171
7349.90 1231
7350.71 1184
7351.51 1197
7352.32 1239
7353.13 1156
7353.94 1150
7354.75 1204
7355.56 1159
7356.37 1158
7357.18 1120
7357.99 1192
7358.80 1142
7359.61 1193
7360.42 1170
7361.23 1196
7362.04 1227
7362.85 1230
7363.66 1238
7364.47 1301
7365.28 1252
7366.09 1239
7366.90 1268
7367.71 1230
7368.52 1277
7369.33 1380
7370.14 1312
7370.95 1377
7371.76 1412
7372.57 1307
7373.38 1373
7374.19 1336
7375.00 1390
7375.81 1319
7376.62 1376
7377.43 1429
7378.24 1466
7379.05 1437
7379.87 1690
7380.68 1701
7381.49 1901
7382.30 2051
7383.11 2281
7383.92 2329
7384.73 2296
7385.54 2283
7386.35 2165
7387.16 1948
7387.98 1791
7388.79 1642
7389.60 1547
7390.41 1356
7391.22 1404
7392.03 1342
7392.84 1210
7393.66 1251
7394.47 1181
7395.28 1294
7396.09 1228
7396.90 1280
7397.71 1309
7398.53 1412
7399.34 1532
7400.15 1562
7400.96 1632
7401.77 1731
7402.58 1892
7403.40 1972
7404.21 1949
7405.02 1863
7405.83 1855
7406.65 1818
7407.46 1803
7408.27 1843
7409.08 1887
7409.89 1797
7410.71 1824
7411.52 1844
7412.33 1702
7413.15 1585
7413.96 1477
7414.77 1402
7415.58 1264
7416.40 1240
7417.21 1263
7418.02 1141
7418.83 1088
7419.65 1101
7420.46 1146
7421.27 1128
7422.09 1207
7422.90 1123
7423.71 1154
7424.53 1110
7425.34 1106
7426.15 1028
7426.97 1092
7427.78 1024
7428.59 1015
7429.41 1010
7430.22 1019
7431.03 996
7431.85 957
7432.66 1013
7433.47 933
7434.29 934
7435.10 957
7435.92 966
7436.73 1030
7437.54 994
7438.36 1037
7439.17 1030
7439.99 1021
7440.80 998
7441.61 994
7442.43 1020
7443.24 1040
7444.06 1000
7444.87 1068
7445.69 1031
7446.50 959
7447.31 901
7448.13 890
7448.94 1020
7449.76 1019
7450.57 958
7451.39 970
7452.20 909
7453.02 949
7453.83 1004
7454.65 1001
7455.46 1007
7456.28 935
7457.09 881
7457.91 997
7458.72 932
7459.54 883
7460.35 953
7461.17 981
7461.98 951
7462.80 944
7463.61 974
7464.43 945
7465.24 943
7466.06 920
7466.88 945
7467.69 934
7468.51 925
7469.32 960
7470.14 958
7470.95 901
7471.77 955
7472.59 978
7473.40 1095
7474.22 983
7475.03 955
7475.85 901
7476.67 899
7477.48 979
7478.30 910
7479.11 903
7479.93 981
7480.75 989
7481.56 903
7482.38 893
7483.20 882
7484.01 775
7484.83 827
7485.65 767
7486.46 858
7487.28 843
7488.10 923
7488.91 881
7489.73 784
7490.55 843
7491.36 882
7492.18 771
7493.00 793
7493.81 854
7494.63 817
7495.45 800
7496.26 830
7497.08 800
7497.90 815
7498.72 849
7499.53 748
7500.35 801
7501.17 792
7501.99 816
7502.80 764
7503.62 798
7504.44 755
7505.26 830
7506.07 848
7506.89 900
7507.71 726
7508.53 739
7509.35 755
7510.16 789
7510.98 770
7511.80 788
7512.62 788
7513.44 726
7514.25 784
7515.07 819
7515.89 854
7516.71 825
7517.53 795
7518.35 788
7519.16 786
7519.98 769
7520.80 788
7521.62 764
7522.44 778
7523.26 846
7524.07 835
7524.89 765
7525.71 761
7526.53 748
7527.35 814
7528.17 865
7528.99 825
7529.81 847
7530.63 794
7531.44 821
7532.26 830
7533.08 779
7533.90 728
7534.72 785
7535.54 815
7536.36 819
7537.18 813
7538.00 790
7538.82 828
7539.64 801
7540.46 835
7541.28 782
7542.10 805
7542.92 870
7543.74 856
7544.56 883
7545.38 888
7546.20 872
7547.02 918
7547.84 860
7548.66 823
7549.48 838
7550.30 882
7551.12 900
7551.94 802
7552.76 832
7553.58 821
7554.40 873
7555.22 862
7556.04 829
7556.86 861
7557.68 859
7558.50 847
7559.32 838
7560.14 854
7560.96 843
7561.78 833
7562.60 832
7563.42 916
7564.24 885
7565.07 817
7565.89 830
7566.71 878
7567.53 932
7568.35 843
7569.17 816
7569.99 860
7570.81 846
7571.63 807
7572.46 855
7573.28 853
7574.10 884
7574.92 845
7575.74 884
7576.56 851
7577.38 886
7578.21 898
7579.03 908
7579.85 845
7580.67 872
7581.49 861
7582.31 894
7583.14 842
7583.96 907
7584.78 884
7585.60 829
7586.42 899
7587.25 901
7588.07 933
7588.89 934
7589.71 1089
7590.54 1038
7591.36 1042
7592.18 947
7593.00 1072
7593.83 1088
7594.65 1058
7595.47 1017
7596.29 994
7597.12 986
7597.94 990
7598.76 1024
7599.58 1043
7600.41 980
7601.23 976
7602.05 1072
7602.88 1102
7603.70 1165
7604.52 1329
7605.34 1374
7606.17 1374
7606.99 1513
7607.81 1455
7608.64 1405
7609.46 1448
7610.28 1359
7611.11 1233
7611.93 1233
7612.75 1173
7613.58 1129
7614.40 1109
7615.23 1133
7616.05 1074
7616.87 1063
7617.70 1239
7618.52 1245
7619.34 1231
7620.17 1196
7620.99 1232
7621.82 1328
7622.64 1263
7623.46 1203
7624.29 1183
7625.11 1151
7625.94 1119
7626.76 1236
7627.59 1170
7628.41 1092
7629.23 1160
7630.06 1283
7630.88 1365
7631.71 1449
7632.53 1514
7633.36 1615
7634.18 1732
7635.01 1761
7635.83 1699
7636.66 1593
7637.48 1549
7638.31 1399
7639.13 1218
7639.95 1165
7640.78 1054
7641.61 1015
7642.43 1052
7643.26 943
7644.08 897
7644.91 853
7645.73 961
7646.56 947
7647.38 975
7648.21 965
7649.03 964
7649.86 925
7650.68 885
7651.51 928
7652.33 854
7653.16 938
7653.99 846
7654.81 843
7655.64 774
7656.46 717
7657.29 774
7658.12 819
7658.94 878
7659.77 853
7660.59 843
7661.42 884
7662.25 827
7663.07 804
7663.90 898
7664.72 812
7665.55 769
7666.38 850
7667.20 834
7668.03 791
7668.86 798
7669.68 835
7670.51 853
7671.34 812
7672.16 834
7672.99 799
7673.82 776
7674.64 752
7675.47 796
7676.30 816
7677.12 708
7677.95 724
7678.78 778
7679.61 819
7680.43 805
7681.26 821
7682.09 739
7682.92 792
7683.74 784
7684.57 750
7685.40 758
7686.22 800
7687.05 849
7687.88 855
7688.71 862
7689.54 859
7690.36 868
7691.19 838
7692.02 828
7692.85 744
7693.67 761
7694.50 813
7695.33 857
7696.16 792
7696.99 751
7697.81 766
7698.64 817
7699.47 882
7700.30 935
7701.13 1051
7701.96 963
7702.78 904
7703.61 889
7704.44 892
7705.27 862
7706.10 777
7706.93 747
7707.75 806
7708.58 722
7709.41 747
7710.24 733
7711.07 704
7711.90 717
7712.73 696
7713.56 773
7714.39 813
7715.21 788
7716.04 726
7716.87 749
7717.70 741
7718.53 729
7719.36 758
7720.19 777
7721.02 741
7721.85 754
7722.68 738
7723.51 734
7724.34 710
7725.17 720
7726.00 668
7726.83 695
7727.66 725
7728.49 733
7729.31 773
7730.14 724
7730.97 721
7731.80 663
7732.63 694
7733.46 669
7734.29 731
7735.12 714
7735.95 712
7736.78 625
7737.62 673
7738.45 693
7739.28 649
7740.11 660
7740.94 752
7741.77 694
7742.60 664
7743.43 698
7744.26 715
7745.09 725
7745.92 730
7746.75 774
7747.58 738
7748.41 737
7749.24 754
7750.07 804
7750.91 717
7751.74 759
7752.57 789
7753.40 755
7754.23 780
7755.06 732
7755.89 699
7756.72 751
7757.55 776
7758.39 730
7759.22 696
7760.05 672
7760.88 666
7761.71 723
7762.54 748
7763.37 692
7764.21 632
7765.04 713
7765.87 708
7766.70 719
7767.53 679
7768.37 753
7769.20 700
7770.03 747
7770.86 657
7771.69 713
7772.53 782
7773.36 724
7774.19 669
7775.02 750
7775.85 749
7776.69 698
7777.52 729
7778.35 691
7779.18 672
7780.02 678
7780.85 682
7781.68 703
7782.51 665
7783.35 682
7784.18 762
7785.01 683
7785.85 689
7786.68 669
7787.51 786
7788.34 752
7789.18 707
7790.01 658
7790.84 642
7791.68 711
7792.51 690
7793.34 714
7794.18 662
7795.01 682
7795.84 704
7796.68 719
7797.51 755
7798.34 784
7799.18 717
7800.01 703
7800.84 751
7801.68 776
7802.51 810
7803.35 776
7804.18 744
7805.01 728
7805.85 700
7806.68 809
7807.51 815
7808.35 847
7809.18 811
7810.02 800
7810.85 801
7811.69 823
7812.52 891
7813.35 824
7814.19 853
7815.02 903
7815.86 941
7816.69 982
7817.53 1015
7818.36 1008
7819.20 1046
7820.03 957
7820.86 962
7821.70 994
7822.53 965
7823.37 978
7824.20 922
7825.04 945
7825.87 947
7826.71 984
7827.54 1055
7828.38 1046
7829.21 1115
7830.05 1114
7830.88 1080
7831.72 1048
7832.56 1028
7833.39 1016
7834.23 1142
7835.06 1079
7835.90 1016
7836.73 985
7837.57 1047
7838.40 1038
7839.24 988
7840.08 978
7840.91 1056
7841.75 948
7842.58 896
7843.42 957
7844.25 933
7845.09 921
7845.93 954
7846.76 993
7847.60 916
7848.44 868
7849.27 874
7850.11 900
7850.94 899
7851.78 845
7852.62 892
7853.45 848
7854.29 911
7855.13 868
7855.96 861
7856.80 882
7857.64 871
7858.47 867
7859.31 876
7860.15 986
7860.98 1074
7861.82 1154
7862.66 1040
7863.49 983
7864.33 948
7865.17 895
7866.01 920
7866.84 922
7867.68 948
7868.52 935
7869.35 950
7870.19 944
7871.03 900
7871.87 875
7872.70 958
7873.54 971
7874.38 983
7875.22 1011
7876.05 944
7876.89 1034
7877.73 1074
7878.57 1078
7879.41 1158
7880.24 1191
7881.08 1177
7881.92 1161
7882.76 1134
7883.60 1098
7884.43 1024
7885.27 964
7886.11 961
7886.95 946
7887.79 963
7888.62 873
7889.46 966
7890.30 1089
7891.14 1035
7891.98 1125
7892.82 1202
7893.66 1214
7894.49 1175
7895.33 1170
7896.17 1148
7897.01 1083
7897.85 972
7898.69 954
7899.53 966
7900.37 1006
7901.20 1082
7902.04 1101
7902.88 1052
7903.72 1066
7904.56 1022
7905.40 969
7906.24 988
7907.08 931
7907.92 858
7908.76 810
7909.60 785
7910.44 853
7911.28 832
7912.12 840
7912.96 795
7913.80 824
7914.63 817
7915.47 772
7916.31 840
7917.15 814
7917.99 880
7918.83 912
7919.67 838
7920.51 935
7921.35 1023
7922.19 974
7923.03 866
7923.87 907
7924.71 849
7925.56 869
7926.40 784
7927.24 814
7928.08 812
7928.92 741
7929.76 752
7930.60 802
7931.44 804
7932.28 803
7933.12 792
7933.96 850
7934.80 781
7935.64 751
7936.48 757
7937.32 788
7938.16 763
7939.01 727
7939.85 761
7940.69 785
7941.53 807
7942.37 790
7943.21 849
7944.05 837
7944.89 757
7945.74 840
7946.58 873
7947.42 893
7948.26 881
7949.10 855
7949.94 860
7950.78 868
7951.63 768
7952.47 869
7953.31 846
7954.15 892
7954.99 906
7955.84 879
7956.68 930
7957.52 949
7958.36 977
7959.20 947
7960.05 1013
7960.89 950
7961.73 977
7962.57 957
7963.41 1020
7964.26 912
7965.10 996
7965.94 1003
7966.78 1000
7967.63 1023
7968.47 1134
7969.31 1085
7970.15 1139
7971.00 1224
7971.84 1106
7972.68 1006
7973.53 923
7974.37 923
7975.21 892
7976.05 821
7976.90 834
7977.74 816
7978.58 807
7979.43 836
7980.27 836
7981.11 871
7981.96 853
7982.80 855
7983.64 863
7984.49 770
7985.33 813
7986.17 749
7987.02 813
7987.86 789
7988.70 850
7989.55 728
7990.39 770
7991.24 764
7992.08 749
7992.92 684
7993.77 654
7994.61 702
7995.46 649
7996.30 610
7997.14 648
7997.99 644
7998.83 670
7999.68 695
8000.52 704
8001.36 695
8002.21 667
8003.05 702
8003.90 630
8004.74 645
8005.59 627
8006.43 614
8007.28 679
8008.12 694
8008.97 697
8009.81 615
8010.65 605
8011.50 621
8012.34 691
8013.19 655
8014.03 620
8014.88 573
8015.72 636
8016.57 636
8017.41 619
8018.26 617
8019.11 650
8019.95 637
8020.80 609
8021.64 609
8022.49 611
8023.33 599
8024.18 648
8025.02 641
8025.87 628
8026.71 582
8027.56 625
8028.41 669
8029.25 659
8030.10 663
8030.94 672
8031.79 645
8032.64 623
8033.48 643
8034.33 682
8035.17 642
8036.02 646
8036.87 662
8037.71 642
8038.56 582
8039.40 633
8040.25 639
8041.10 593
8041.94 628
8042.79 624
8043.64 660
8044.48 648
8045.33 654
8046.18 616
8047.02 631
8047.87 677
8048.72 657
8049.56 585
8050.41 645
8051.26 575
8052.10 629
8052.95 663
8053.80 665
8054.65 613
8055.49 589
8056.34 577
8057.19 603
8058.04 596
8058.88 559
8059.73 588
8060.58 625
8061.42 566
8062.27 623
8063.12 629
8063.97 595
8064.82 602
8065.66 572
8066.51 612
8067.36 607
8068.21 520
8069.05 552
8069.90 607
8070.75 598
8071.60 569
8072.45 593
8073.29 613
8074.14 683
8074.99 630
8075.84 633
8076.69 585
8077.54 587
8078.38 601
8079.23 560
8080.08 520
8080.93 577
8081.78 604
8082.63 603
8083.48 532
8084.32 555
8085.17 506
8086.02 500
8086.87 561
8087.72 538
8088.57 638
8089.42 628
8090.27 606
8091.11 568
8091.96 586
8092.81 582
8093.66 558
8094.51 560
8095.36 552
8096.21 549
8097.06 558
8097.91 546
8098.76 565
8099.61 604
8100.46 566
8101.31 580
8102.16 567
8103.01 637
8103.86 559
8104.71 542
8105.56 538
8106.41 551
8107.26 580
8108.11 541
8108.96 525
8109.81 554
8110.66 577
8111.51 538
8112.36 530
8113.21 552
8114.06 536
8114.91 509
8115.76 535
8116.61 565
8117.46 579
8118.31 575
8119.16 626
8120.01 620
8120.86 575
8121.71 591
8122.56 563
8123.41 623
8124.26 631
8125.11 624
8125.96 583
8126.82 585
8127.67 550
8128.52 637
8129.37 599
8130.22 610
8131.07 574
8131.92 596
8132.77 654
8133.62 591
8134.48 595
8135.33 629
8136.18 660
8137.03 656
8137.88 645
8138.73 642
8139.58 688
8140.44 660
8141.29 645
8142.14 589
8142.99 650
8143.84 681
8144.69 676
8145.55 668
8146.40 683
8147.25 755
8148.10 703
8148.95 706
8149.81 712
8150.66 640
8151.51 739
8152.36 735
8153.22 747
8154.07 859
8154.92 879
8155.77 864
8156.63 944
8157.48 983
8158.33 963
8159.18 933
8160.04 962
8160.89 858
8161.74 758
8162.59 795
8163.45 682
8164.30 630
8165.15 712
8166.01 691
8166.86 696
8167.71 627
8168.57 616
8169.42 647
8170.27 691
8171.12 751
8171.98 701
8172.83 617
8173.68 611
8174.54 611
8175.39 670
8176.25 660
8177.10 625
8177.95 603
8178.81 637
8179.66 662
8180.51 601
8181.37 566
8182.22 613
8183.07 638
8183.93 578
8184.78 557
8185.64 598
8186.49 578
8187.34 594
8188.20 583
8189.05 503
8189.91 534
8190.76 570
8191.62 569
8192.47 554
8193.32 552
8194.18 587
8195.03 538
8195.89 582
8196.74 580
8197.60 559
8198.45 588
8199.31 528
8200.16 605
8201.02 586
8201.87 531
8202.73 570
8203.58 591
8204.44 541
8205.29 558
8206.15 583
8207.00 550
8207.86 611
8208.71 537
8209.57 514
8210.42 565
8211.28 574
8212.13 571
8212.99 542
8213.84 569
8214.70 611
8215.56 595
8216.41 574
8217.27 559
8218.12 633
8218.98 568
8219.83 569
8220.69 514
8221.55 573
8222.40 562
8223.26 551
8224.11 554
8224.97 560
8225.83 589
8226.68 571
8227.54 587
8228.39 568
8229.25 560
8230.11 559
8230.96 551
8231.82 570
8232.68 553
8233.53 609
8234.39 565
8235.25 550
8236.10 556
8236.96 544
8237.82 586
8238.67 559
8239.53 544
8240.39 534
8241.24 562
8242.10 581
8242.96 618
8243.81 616
8244.67 599
8245.53 551
8246.39 498
8247.24 534
8248.10 576
8248.96 598
8249.81 635
8250.67 553
8251.53 546
8252.39 496
8253.24 557
8254.10 567
8254.96 560
8255.82 547
8256.68 579
8257.53 604
8258.39 571
8259.25 556
8260.11 614
8260.96 583
8261.82 593
8262.68 584
8263.54 513
8264.40 486
8265.25 538
8266.11 560
8266.97 561
8267.83 553
8268.69 543
8269.55 499
8270.40 588
8271.26 580
8272.12 482
8272.98 485
8273.84 605
8274.70 635
8275.56 570
8276.41 540
8277.27 555
8278.13 613
8278.99 578
8279.85 600
8280.71 596
8281.57 582
8282.43 630
8283.29 545
8284.15 555
8285.00 540
8285.86 605
8286.72 658
8287.58 659
8288.44 612
8289.30 613
8290.16 653
8291.02 626
8291.88 619
8292.74 638
8293.60 614
8294.46 560
8295.32 634
8296.18 677
8297.04 659
8297.90 625
8298.76 599
8299.62 562
8300.48 627
8301.34 569
8302.20 615
8303.06 632
8303.92 672
8304.78 671
8305.64 666
8306.50 684
8307.36 638
8308.22 596
8309.08 567
8309.94 593
8310.80 653
8311.66 600
8312.52 646
8313.38 688
8314.24 603
8315.10 650
8315.97 665
8316.83 674
8317.69 666
8318.55 668
8319.41 690
8320.27 750
8321.13 684
8321.99 617
8322.85 600
8323.71 589
8324.58 564
8325.44 645
8326.30 691
8327.16 645
8328.02 571
8328.88 539
8329.74 606
8330.61 627
8331.47 592
8332.33 641
8333.19 634
8334.05 604
8334.91 562
8335.78 579
8336.64 625
8337.50 583
8338.36 565
8339.22 577
8340.09 520
8340.95 535
8341.81 529
8342.67 549
8343.53 626
8344.40 611
8345.26 665
8346.12 665
8346.98 649
8347.85 589
8348.71 620
8349.57 624
8350.43 640
8351.30 655
8352.16 581
8353.02 623
8353.88 601
8354.75 629
8355.61 584
8356.47 602
8357.34 660
8358.20 658
8359.06 592
8359.93 609
8360.79 609
8361.65 634
8362.51 669
8363.38 653
8364.24 659
8365.10 590
8365.97 595
8366.83 626
8367.69 661
8368.56 651
8369.42 607
8370.29 590
8371.15 595
8372.01 610
8372.88 686
8373.74 672
8374.60 621
8375.47 646
8376.33 574
8377.20 599
8378.06 665
8378.92 632
8379.79 625
8380.65 615
8381.52 608
8382.38 665
8383.25 653
8384.11 630
8384.97 669
8385.84 697
8386.70 692
8387.57 662
8388.43 683
8389.30 635
8390.16 601
8391.03 641
8391.89 630
8392.76 647
8393.62 645
8394.48 651
8395.35 663
8396.21 650
8397.08 627
8397.94 672
8398.81 725
8399.67 646
8400.54 684
8401.41 698
8402.27 726
8403.14 654
8404.00 671
8404.87 698
8405.73 695
8406.60 701
8407.46 722
8408.33 714
8409.19 714
8410.06 759
8410.93 754
8411.79 707
8412.66 729
8413.52 751
8414.39 778
8415.25 795
8416.12 720
8416.99 822
8417.85 790
8418.72 778
8419.59 742
8420.45 772
8421.32 825
8422.18 850
8423.05 766
8423.92 764
8424.78 864
8425.65 904
8426.52 913
8427.38 991
8428.25 995
8429.12 969
8429.98 1016
8430.85 978
8431.72 967
8432.58 970
8433.45 939
8434.32 946
8435.18 941
8436.05 923
8436.92 981
8437.78 983
8438.65 1030
8439.52 1038
8440.39 1094
8441.25 1068
8442.12 1126
8442.99 1171
8443.86 1258
8444.72 1328
8445.59 1354
8446.46 1321
8447.33 1351
8448.19 1324
8449.06 1317
8449.93 1289
8450.80 1311
8451.66 1263
8452.53 1253
8453.40 1355
8454.27 1382
8455.14 1477
8456.00 1537
8456.87 1565
8457.74 1630
8458.61 1674
8459.48 1781
8460.35 1875
8461.21 1837
8462.08 1769
8462.95 1820
8463.82 1699
8464.69 1615
8465.56 1547
8466.42 1620
8467.29 1698
8468.16 1825
8469.03 2160
8469.90 2808
8470.77 3757
8471.64 4577
8472.51 5035
8473.37 5389
8474.24 5440
8475.11 4984
8475.98 4473
8476.85 3705
8477.72 3027
8478.59 2499
8479.46 2146
8480.33 1910
8481.20 1603
8482.07 1511
8482.94 1325
8483.81 1267
8484.67 1182
8485.54 1184
8486.41 1197
8487.28 1160
8488.15 1143
8489.02 1168
8489.89 1135
8490.76 1100
8491.63 1130
8492.50 1136
8493.37 1038
8494.24 1031
8495.11 986
8495.98 1074
8496.85 1054
8497.72 1066
8498.59 1138
8499.46 1116
8500.33 1144
8501.20 1090
8502.07 1138
8502.94 1056
8503.82 1101
8504.69 1080
8505.56 1049
8506.43 999
8507.30 1042
8508.17 1085
8509.04 1171
8509.91 1242
8510.78 1253
8511.65 1283
8512.52 1281
8513.39 1231
8514.26 1198
8515.14 1136
8516.01 1111
8516.88 979
8517.75 987
8518.62 1034
8519.49 981
8520.36 966
8521.23 961
8522.11 899
8522.98 857
8523.85 949
8524.72 926
8525.59 900
8526.46 965
8527.34 945
8528.21 1092
8529.08 1021
8529.95 1045
8530.82 1008
8531.69 1015
8532.57 1094
8533.44 1061
8534.31 1012
8535.18 1092
8536.05 1208
8536.93 1065
8537.80 1103
8538.67 1187
8539.54 1169
8540.42 1165
8541.29 1177
8542.16 1172
8543.03 1096
8543.91 1095
8544.78 1046
8545.65 1160
8546.52 1151
8547.40 1113
8548.27 1133
8549.14 1202
8550.02 1152
8550.89 1143
8551.76 1181
8552.63 1276
8553.51 1325
8554.38 1481
8555.25 1619
8556.13 1749
8557.00 1651
8557.87 1699
8558.75 1638
8559.62 1672
8560.49 1474
8561.37 1366
8562.24 1193
8563.11 1075
8563.99 1120
8564.86 1035
8565.73 952
8566.61 930
8567.48 890
8568.36 904
8569.23 884
8570.10 902
8570.98 912
8571.85 888
8572.73 882
8573.60 846
8574.47 935
8575.35 989
8576.22 886
8577.10 861
8577.97 807
8578.84 790
8579.72 824
8580.59 799
8581.47 777
8582.34 817
8583.22 799
8584.09 808
8584.97 792
8585.84 800
8586.72 831
8587.59 829
8588.47 815
8589.34 808
8590.22 806
8591.09 848
8591.96 864
8592.84 794
8593.72 833
8594.59 852
8595.47 846
8596.34 835
8597.22 826
8598.09 781
8598.97 815
8599.84 841
8600.72 853
8601.59 840
8602.47 825
8603.34 856
8604.22 738
8605.10 769
8605.97 812
8606.85 831
8607.72 782
8608.60 773
8609.47 845
8610.35 805
8611.23 751
8612.10 758
8612.98 815
8613.85 821
8614.73 827
8615.61 800
8616.48 843
8617.36 836
8618.24 797
8619.11 823
8619.99 880
8620.87 917
8621.74 901
8622.62 814
8623.49 850
8624.37 841
8625.25 891
8626.13 859
8627.00 867
8627.88 918
8628.76 908
8629.63 910
8630.51 908
8631.39 950
8632.26 892
8633.14 913
8634.02 930
8634.89 966
8635.77 839
8636.65 924
8637.53 930
8638.40 933
8639.28 987
8640.16 968
8641.04 931
8641.91 1013
8642.79 1054
8643.67 1032
8644.55 1011
8645.42 1058
8646.30 1047
8647.18 982
8648.06 1095
8648.94 1086
8649.81 1056
8650.69 993
8651.57 976
8652.45 1016
8653.33 1058
8654.20 1074
8655.08 1069
8655.96 1131
8656.84 1127
8657.72 1091
8658.60 1129
8659.47 1187
8660.35 1081
8661.23 1167
8662.11 1176
8662.99 1127
8663.87 1050
8664.75 1088
8665.62 1095
8666.50 1112
8667.38 1082
8668.26 1186
8669.14 1225
8670.02 1226
8670.90 1217
8671.78 1292
8672.66 1447
8673.54 1618
8674.42 1866
8675.29 1983
8676.17 2157
8677.05 2256
8677.93 2316
8678.81 2260
8679.69 2177
8680.57 2061
8681.45 2028
8682.33 1866
8683.21 1652
8684.09 1422
8684.97 1358
8685.85 1337
8686.73 1362
8687.61 1307
8688.49 1328
8689.37 1437
8690.25 1620
8691.13 1955
8692.01 2332
8692.89 2767
8693.77 3163
8694.65 3836
8695.53 4083
8696.41 4101
8697.29 3825
8698.17 3333
8699.05 2919
8699.93 2518
8700.81 2104
8701.69 1813
8702.57 1615
8703.45 1382
8704.33 1263
8705.22 1166
8706.10 1190
8706.98 1073
8707.86 1047
8708.74 1058
8709.62 998
8710.50 985
8711.38 951
8712.26 950
8713.14 918
8714.03 914
8714.91 960
8715.79 925
8716.67 944
8717.55 884
8718.43 828
8719.31 886
8720.20 919
8721.08 913
8721.96 936
8722.84 928
8723.72 874
8724.60 916
8725.49 876
8726.37 905
8727.25 906
8728.13 922
8729.01 881
8729.90 863
8730.78 906
8731.66 924
8732.54 984
8733.42 925
8734.31 993
8735.19 986
8736.07 991
8736.95 903
8737.84 901
8738.72 854
8739.60 826
8740.48 800
8741.37 763
8742.25 806
8743.13 793
8744.01 790
8744.90 772
8745.78 815
8746.66 788
8747.54 801
8748.43 799
8749.31 856
8750.19 797
8751.08 877
8751.96 854
8752.84 821
8753.73 838
8754.61 869
8755.49 840
8756.38 826
8757.26 918
8758.14 952
8759.03 869
8759.91 924
8760.79 1021
8761.68 935
8762.56 944
8763.45 906
8764.33 917
8765.21 931
8766.10 943
8766.98 894
8767.86 826
8768.75 897
8769.63 855
8770.52 888
8771.40 837
8772.28 855
8773.17 809
8774.05 839
8774.94 819
8775.82 834
8776.71 837
8777.59 784
8778.48 803
8779.36 792
8780.24 787
8781.13 759
8782.01 758
8782.90 750
8783.78 783
8784.67 666
8785.55 737
8786.44 710
8787.32 737
8788.21 748
8789.09 724
8789.98 737
8790.86 741
8791.75 784
8792.63 717
8793.52 683
8794.40 751
8795.29 720
8796.17 643
8797.06 720
8797.94 741
8798.83 742
8799.72 655
8800.60 707
8801.49 709
8802.37 695
8803.26 649
8804.14 678
8805.03 745
8805.92 748
8806.80 689
8807.69 707
8808.57 710
8809.46 707
8810.35 631
8811.23 635
8812.12 648
8813.00 655
8813.89 641
8814.78 644
8815.66 662
8816.55 615
8817.44 650
8818.32 655
8819.21 600
8820.10 593
8820.98 604
8821.87 604
8822.76 621
8823.64 596
8824.53 610
8825.42 644
8826.30 643
8827.19 694
8828.08 678
8828.96 638
8829.85 590
8830.74 666
8831.63 670
8832.51 662
8833.40 663
8834.29 664
8835.17 648
8836.06 600
8836.95 598
8837.84 602
8838.72 613
8839.61 663
8840.50 631
8841.39 632
8842.28 683
8843.16 639
8844.05 641
8844.94 592
8845.83 569
8846.71 584
8847.60 609
8848.49 596
8849.38 588
8850.27 570
8851.15 584
8852.04 603
8852.93 578
8853.82 615
8854.71 555
8855.60 558
8856.48 562
8857.37 603
8858.26 597
8859.15 579
8860.04 524
8860.93 539
8861.82 599
8862.70 572
8863.59 542
8864.48 523
8865.37 538
8866.26 586
8867.15 584
8868.04 516
8868.93 542
8869.82 578
8870.70 564
8871.59 523
8872.48 533
8873.37 528
8874.26 551
8875.15 509
8876.04 555
8876.93 565
8877.82 559
8878.71 553
8879.60 517
8880.49 582
8881.38 510
8882.27 559
8883.16 466
8884.05 559
8884.94 592
8885.83 609
8886.72 552
8887.61 561
8888.50 574
8889.39 552
8890.28 542
8891.17 557
8892.06 549
8892.95 538
8893.84 508
8894.73 542
8895.62 505
8896.51 496
8897.40 550
8898.29 511
8899.18 523
8900.07 483
8900.96 507
8901.85 507
8902.74 549
8903.63 501
8904.52 468
8905.42 494
8906.31 504
8907.20 464
8908.09 488
8908.98 458
8909.87 469
8910.76 502
8911.65 454
8912.54 442
8913.44 453
8914.33 545
8915.22 464
8916.11 451
8917.00 528
8917.89 542
8918.78 469
8919.68 501
8920.57 492
8921.46 443
8922.35 527
8923.24 528
8924.13 503
8925.03 494
8925.92 489
8926.81 438
8927.70 518
8928.59 458
8929.49 465
8930.38 489
8931.27 542
8932.16 471
8933.05 482
8933.95 498
8934.84 430
8935.73 484
8936.62 498
8937.52 428
8938.41 454
8939.30 522
8940.19 480
8941.09 513
8941.98 408
8942.87 481
8943.77 471
8944.66 456
8945.55 459
8946.44 493
8947.34 445
8948.23 452
8949.12 489
8950.02 489
8950.91 499
8951.80 445
8952.70 452
8953.59 464
8954.48 458
8955.38 491
8956.27 513
8957.16 477
8958.06 430
8958.95 436
8959.84 492
8960.74 497
8961.63 483
8962.52 446
8963.42 448
8964.31 466
8965.21 465
8966.10 462
8966.99 479
8967.89 536
8968.78 459
8969.68 509
8970.57 493
8971.46 496
8972.36 495
8973.25 493
8974.15 462
8975.04 454
8975.94 466
8976.83 495
8977.72 483
8978.62 449
8979.51 506
8980.41 457
8981.30 466
8982.20 485
8983.09 484
8983.99 443
8984.88 493
8985.78 484
8986.67 472
8987.57 429
8988.46 461
8989.36 451
8990.25 496
8991.15 472
8992.04 456
8992.94 419
8993.83 443
8994.73 466
8995.62 499
8996.52 520
8997.41 485
8998.31 487
8999.21 476
9000.10 469
9001.00 473
9001.89 436
9002.79 401
9003.68 448
9004.58 446
9005.48 427
9006.37 462
9007.27 406
9008.16 413
9009.06 423
9009.96 478
9010.85 448
9011.75 429
9012.64 441
9013.54 439
9014.44 398
9015.33 396
9016.23 429
9017.13 416
9018.02 455
9018.92 441
9019.82 461
9020.71 435
9021.61 434
9022.51 409
9023.40 421
9024.30 442
9025.20 415
9026.09 445
9026.99 409
9027.89 398
9028.78 386
9029.68 446
9030.58 473
9031.48 412
9032.37 419
9033.27 449
9034.17 433
9035.06 424
9035.96 429
9036.86 462
9037.76 432
9038.65 423
9039.55 428
9040.45 431
9041.35 416
9042.25 481
9043.14 498
9044.04 500
9044.94 433
9045.84 462
9046.73 482
9047.63 441
9048.53 454
9049.43 435
9050.33 428
9051.22 452
9052.12 458
9053.02 411
9053.92 419
9054.82 456
9055.72 502
9056.61 473
9057.51 454
9058.41 441
9059.31 424
9060.21 494
9061.11 474
9062.01 459
9062.91 429
9063.80 475
9064.70 469
9065.60 438
9066.50 436
9067.40 465
9068.30 509
9069.20 515
9070.10 452
9071.00 444
9071.89 466
9072.79 451
9073.69 460
9074.59 423
9075.49 411
9076.39 490
9077.29 466
9078.19 420
9079.09 460
9079.99 487
9080.89 501
9081.79 418
9082.69 450
9083.59 408
9084.49 479
9085.39 494
9086.29 448
9087.19 448
9088.09 436
9088.99 489
9089.89 524
9090.79 478
9091.69 506
9092.59 530
9093.49 499
9094.39 506
9095.29 472
9096.19 461
9097.09 495
9097.99 486
9098.89 479
9099.79 451
9100.69 441
9101.59 427
9102.49 461
9103.39 495
9104.30 469
9105.20 426
9106.10 450
9107.00 453
9107.90 429
9108.80 481
9109.70 494
9110.60 440
9111.50 444
9112.40 432
9113.31 510
9114.21 507
9115.11 432
9116.01 442
9116.91 460
9117.81 479
9118.71 462
9119.62 430
9120.52 412
9121.42 409
9122.32 432
9123.22 465
9124.12 431
9125.03 427
9125.93 426
9126.83 411
9127.73 411
9128.63 435
9129.54 423
9130.44 419
9131.34 462
9132.24 479
9133.14 436
9134.05 442
9134.95 408
9135.85 420
9136.75 462
9137.66 426
9138.56 415
9139.46 425
9140.36 430
9141.27 440
9142.17 434
9143.07 462
9143.97 406
9144.88 454
9145.78 423
9146.68 454
9147.59 413
9148.49 415
9149.39 463
9150.29 449
9151.20 427
9152.10 428
9153.00 434
9153.91 444
9154.81 483
9155.71 389
9156.62 437
9157.52 392
9158.42 434
9159.33 453
9160.23 439
9161.14 433
9162.04 415
9162.94 429
9163.85 415
9164.75 432
9165.65 407
9166.56 391
9167.46 432
9168.37 426
9169.27 398
9170.17 436
9171.08 448
9171.98 454
9172.89 394
9173.79 413
9174.69 423
9175.60 477
9176.50 439
9177.41 419
9178.31 425
9179.22 458
9180.12 441
9181.03 416
9181.93 422
9182.84 426
9183.74 485
9184.64 424
9185.55 420
9186.45 407
9187.36 391
9188.26 480
9189.17 431
9190.07 452
9190.98 405
9191.88 451
9192.79 407
9193.69 389
9194.60 428
9195.51 403
9196.41 430
9197.32 396
9198.22 386
9199.13 428
9200.03 431
9200.94 450
9201.84 464
9202.75 436
9203.66 455
9204.56 484
9205.47 476
9206.37 492
9207.28 475
9208.18 435
9209.09 437
9210.00 415
9210.90 431
9211.81 414
9212.71 397
9213.62 413
9214.53 422
9215.43 444
9216.34 477
9217.25 423
9218.15 419
9219.06 495
9219.97 534
9220.87 407
9221.78 390
9222.69 415
9223.59 416
9224.50 457
9225.41 420
9226.31 446
9227.22 402
9228.13 396
9229.03 413
9229.94 416
9230.85 438
9231.75 417
9232.66 418
9233.57 420
9234.48 365
9235.38 386
9236.29 451
9237.20 394
9238.11 449
9239.01 455
9239.92 420
9240.83 438
9241.74 423
9242.64 361
9243.55 431
9244.46 423
9245.37 442
9246.27 388
9247.18 359
9248.09 398
9249.00 420
9249.91 415
9250.81 402
9251.72 374
9252.63 437
9253.54 476
9254.45 466
9255.35 432
9256.26 420
9257.17 439
9258.08 391
9258.99 421
9259.90 399
9260.80 441
9261.71 405
9262.62 410
9263.53 390
9264.44 443
9265.35 460
9266.26 449
9267.17 455
9268.07 425
9268.98 393
9269.89 368
9270.80 431
9271.71 358
9272.62 414
9273.53 414
9274.44 400
9275.35 389
9276.26 421
9277.17 468
9278.08 396
9278.98 419
9279.89 404
9280.80 409
9281.71 415
9282.62 422
9283.53 431
9284.44 447
9285.35 432
9286.26 451
9287.17 452
9288.08 428
9288.99 416
9289.90 416
9290.81 398
9291.72 406
9292.63 434
9293.54 408
9294.45 406
9295.36 416
9296.27 408
9297.18 469
9298.09 424
9299.00 401
9299.91 446
9300.82 439
9301.73 468
9302.65 446
9303.56 514
9304.47 478
9305.38 470
9306.29 444
9307.20 457
9308.11 492
9309.02 446
9309.93 430
9310.84 473
9311.75 525
9312.66 516
9313.58 523
9314.49 528
9315.40 487
9316.31 447
9317.22 489
9318.13 468
9319.04 458
9319.95 438
9320.87 465
9321.78 471
9322.69 439
9323.60 462
9324.51 454
9325.42 458
9326.34 439
9327.25 435
9328.16 400
9329.07 419
9329.98 432
9330.90 474
9331.81 434
9332.72 435
9333.63 473
9334.54 422
9335.46 434
9336.37 399
9337.28 399
9338.19 400
9339.11 452
9340.02 431
9340.93 436
9341.84 434
9342.76 423
9343.67 437
9344.58 452
9345.49 425
9346.41 415
9347.32 448
9348.23 477
9349.14 437
9350.06 425
9350.97 462
9351.88 443
9352.80 443
9353.71 416
9354.62 397
9355.54 442
9356.45 459
9357.36 413
9358.28 431
9359.19 441
9360.10 433
9361.02 371
9361.93 419
9362.84 421
9363.76 393
9364.67 413
9365.58 408
9366.50 416
9367.41 400
9368.32 429
9369.24 435
9370.15 463
9371.07 436
9371.98 402
9372.89 396
9373.81 426
9374.72 439
9375.64 410
9376.55 441
9377.47 435
9378.38 386
9379.29 451
9380.21 479
9381.12 465
9382.04 425
9382.95 404
9383.87 434
9384.78 457
9385.70 454
9386.61 459
9387.52 458
9388.44 457
9389.35 397
9390.27 433
9391.18 395
9392.10 430
9393.01 451
9393.93 476
9394.84 484
9395.76 495
9396.67 541
9397.59 516
9398.51 454
9399.42 463
9400.34 464
9401.25 467
9402.17 468
9403.08 475
9404.00 496
9404.91 453
9405.83 436
9406.74 473
9407.66 413
9408.58 438
9409.49 472
9410.41 455
9411.32 438
9412.24 392
9413.16 418
9414.07 432
9414.99 478
9415.90 416
9416.82 390
9417.74 415
9418.65 409
9419.57 462
9420.49 489
9421.40 419
9422.32 428
9423.23 434
9424.15 465
9425.07 447
9425.98 450
9426.90 458
9427.82 457
9428.73 448
9429.65 486
9430.57 380
9431.48 461
9432.40 451
9433.32 437
9434.24 451
9435.15 461
9436.07 467
9436.99 440
9437.90 473
9438.82 486
9439.74 487
9440.66 445
9441.57 492
9442.49 472
9443.41 479
9444.33 477
9445.24 476
9446.16 479
9447.08 476
9448.00 442
9448.91 444
9449.83 506
9450.75 492
9451.67 521
9452.59 496
9453.50 578
9454.42 613
9455.34 583
9456.26 588
9457.18 589
9458.09 599
9459.01 594
9459.93 536
9460.85 517
9461.77 518
9462.69 500
9463.60 496
9464.52 464
9465.44 473
9466.36 518
9467.28 459
9468.20 455
9469.12 434
9470.03 463
9470.95 505
9471.87 445
9472.79 458
9473.71 452
9474.63 435
9475.55 424
9476.47 436
9477.39 404
9478.31 447
9479.22 470
9480.14 496
9481.06 512
9481.98 504
9482.90 543
9483.82 545
9484.74 545
9485.66 516
9486.58 506
9487.50 491
9488.42 495
9489.34 512
9490.26 456
9491.18 454
9492.10 476
9493.02 465
9493.94 440
9494.86 459
9495.78 491
9496.70 467
9497.62 402
9498.54 416
9499.46 376
9500.38 424
9501.30 420
9502.22 450
9503.14 455
9504.06 441
9504.98 452
9505.90 455
9506.82 460
9507.74 451
9508.66 479
9509.58 474
9510.50 480
9511.42 408
9512.35 471
9513.27 485
9514.19 498
9515.11 512
9516.03 533
9516.95 540
9517.87 539
9518.79 541
9519.71 498
9520.63 491
9521.56 501
9522.48 510
9523.40 486
9524.32 474
9525.24 498
9526.16 491
9527.08 505
9528.01 524
9528.93 457
9529.85 510
9530.77 513
9531.69 595
9532.61 596
9533.54 633
9534.46 678
9535.38 706
9536.30 726
9537.22 740
9538.15 691
9539.07 659
9539.99 682
9540.91 599
9541.84 625
9542.76 571
9543.68 565
9544.60 516
9545.52 604
9546.45 568
9547.37 521
9548.29 480
9549.21 515
9550.14 511
9551.06 538
9551.98 508
9552.91 496
9553.83 524
9554.75 444
9555.67 544
9556.60 478
9557.52 499
9558.44 521
9559.37 562
9560.29 589
9561.21 559
9562.14 532
9563.06 552
9563.98 506
9564.91 519
9565.83 566
9566.75 524
9567.68 552
9568.60 507
9569.52 498
9570.45 488
9571.37 512
9572.29 524
9573.22 501
9574.14 497
9575.07 472
9575.99 497
9576.91 509
9577.84 499
9578.76 480
9579.69 521
9580.61 474
9581.53 499
9582.46 466
9583.38 484
9584.31 476
9585.23 518
9586.16 505
9587.08 529
9588.00 464
9588.93 503
9589.85 488
9590.78 494
9591.70 461
9592.63 452
9593.55 502
9594.48 496
9595.40 520
9596.33 545
9597.25 507
9598.18 500
9599.10 514
9600.03 477
9600.95 514
9601.88 501
9602.80 526
9603.73 529
9604.65 520
9605.58 493
9606.50 530
9607.43 574
9608.35 519
9609.28 527
9610.21 541
9611.13 565
9612.06 532
9612.98 571
9613.91 528
9614.83 555
9615.76 570
9616.69 569
9617.61 567
9618.54 535
9619.46 473
9620.39 541
9621.32 568
9622.24 599
9623.17 603
9624.09 568
9625.02 581
9625.95 573
9626.87 585
9627.80 537
9628.73 549
9629.65 543
9630.58 616
9631.51 569
9632.43 572
9633.36 580
9634.29 619
9635.21 608
9636.14 617
9637.07 643
9637.99 645
9638.92 637
9639.85 624
9640.77 682
9641.70 674
9642.63 689
9643.56 651
9644.48 673
9645.41 686
9646.34 696
9647.26 664
9648.19 696
9649.12 736
9650.05 750
9650.97 852
9651.90 859
9652.83 901
9653.76 779
9654.68 870
9655.61 858
9656.54 764
9657.47 796
9658.40 756
9659.32 752
9660.25 722
9661.18 673
9662.11 686
9663.04 698
9663.96 749
9664.89 724
9665.82 723
9666.75 692
9667.68 681
9668.61 703
9669.53 720
9670.46 731
9671.39 711
9672.32 785
9673.25 737
9674.18 800
9675.11 845
9676.03 836
9676.96 843
9677.89 821
9678.82 835
9679.75 798
9680.68 898
9681.61 870
9682.54 857
9683.47 796
9684.40 875
9685.32 829
9686.25 845
9687.18 857
9688.11 825
9689.04 865
9689.97 913
9690.90 937
9691.83 885
9692.76 958
9693.69 967
9694.62 928
9695.55 980
9696.48 902
9697.41 972
9698.34 933
9699.27 992
9700.20 1100
9701.13 993
9702.06 1084
9702.99 1122
9703.92 1089
9704.85 1024
9705.78 1019
9706.71 1018
9707.64 934
9708.57 880
9709.50 893
9710.43 921
9711.36 903
9712.29 961
9713.22 912
9714.15 972
9715.08 1050
9716.01 1135
9716.94 1084
9717.87 1043
9718.80 1084
9719.74 1084
9720.67 1079
9721.60 989
9722.53 979
9723.46 924
9724.39 874
9725.32 910
9726.25 910
9727.18 895
9728.11 905
9729.05 798
9729.98 795
9730.91 848
9731.84 891
9732.77 896
9733.70 949
9734.63 992
9735.57 901
9736.50 932
9737.43 998
9738.36 884
9739.29 830
9740.22 840
9741.16 796
9742.09 822
9743.02 776
9743.95 788
9744.88 691
9745.82 738
9746.75 740
9747.68 737
9748.61 703
9749.55 706
9750.48 701
9751.41 763
9752.34 706
9753.27 707
9754.21 714
9755.14 734
9756.07 730
9757.01 703
9757.94 670
9758.87 684
9759.80 695
9760.74 730
9761.67 669
9762.60 703
9763.53 765
9764.47 725
9765.40 733
9766.33 717
9767.27 722
9768.20 736
9769.13 729
9770.07 783
9771.00 712
9771.93 714
9772.87 735
9773.80 681
9774.73 697
9775.67 750
9776.60 766
9777.53 756
9778.47 774
9779.40 732
9780.34 772
9781.27 806
9782.20 897
9783.14 899
9784.07 897
9785.00 935
9785.94 956
9786.87 942
9787.81 847
9788.74 854
9789.68 822
9790.61 776
9791.54 777
9792.48 750
9793.41 763
9794.35 743
9795.28 736
9796.22 741
9797.15 755
9798.08 822
9799.02 848
9799.95 875
9800.89 887
9801.82 888
9802.76 867
9803.69 857
9804.63 843
9805.56 786
9806.50 704
9807.43 687
9808.37 728
9809.30 656
9810.24 668
9811.17 625
9812.11 660
9813.04 672
9813.98 679
9814.91 620
9815.85 627
9816.79 617
9817.72 613
9818.66 676
9819.59 613
9820.53 612
9821.46 590
9822.40 576
9823.34 573
9824.27 534
9825.21 583
9826.14 630
9827.08 585
9828.02 583
9828.95 583
9829.89 623
9830.82 612
9831.76 573
9832.70 561
9833.63 532
9834.57 554
9835.50 554
9836.44 573
9837.38 554
9838.31 596
9839.25 581
9840.19 600
9841.12 582
9842.06 600
9843.00 581
9843.93 602
9844.87 605
9845.81 575
9846.74 594
9847.68 576
9848.62 584
9849.56 540
9850.49 545
9851.43 561
9852.37 590
9853.30 573
9854.24 567
9855.18 510
9856.12 532
9857.05 577
9857.99 549
9858.93 527
9859.87 591
9860.80 576
9861.74 604
9862.68 582
9863.62 576
9864.55 618
9865.49 602
9866.43 551
9867.37 583
9868.31 569
9869.24 504
9870.18 561
9871.12 548
9872.06 560
9873.00 564
9873.93 544
9874.87 545
9875.81 524
9876.75 546
9877.69 514
9878.63 528
9879.56 557
9880.50 588
9881.44 515
9882.38 520
9883.32 547
9884.26 568
9885.20 555
9886.14 514
9887.07 525
9888.01 559
9888.95 534
9889.89 540
9890.83 551
9891.77 518
9892.71 489
9893.65 540
9894.59 536
9895.53 452
9896.47 480
9897.40 559
9898.34 512
9899.28 537
9900.22 504
9901.16 500
9902.10 500
9903.04 506
9903.98 526
9904.92 513
9905.86 512
9906.80 561
9907.74 530
9908.68 535
9909.62 532
9910.56 591
9911.50 506
9912.44 530
9913.38 538
9914.32 494
9915.26 541
9916.20 548
9917.14 502
9918.08 525
9919.02 525
9919.96 489
9920.90 528
9921.84 499
9922.78 550
9923.72 580
9924.66 605
9925.61 586
9926.55 675
9927.49 736
9928.43 856
9929.37 856
9930.31 867
9931.25 907
9932.19 839
9933.13 832
9934.07 757
9935.01 767
9935.96 631
9936.90 665
9937.84 615
9938.78 597
9939.72 495
9940.66 502
9941.60 529
9942.54 517
9943.49 492
9944.43 511
9945.37 582
9946.31 555
9947.25 522
9948.19 492
9949.14 501
9950.08 500
9951.02 508
9951.96 469
9952.90 484
9953.85 519
9954.79 515
9955.73 537
9956.67 515
9957.61 549
9958.56 540
9959.50 551
9960.44 529
9961.38 552
9962.33 499
9963.27 529
9964.21 502
9965.15 489
9966.10 505
9967.04 520
9967.98 470
9968.92 507
9969.87 484
9970.81 461
9971.75 500
9972.70 493
9973.64 473
9974.58 512
9975.52 494
9976.47 475
9977.41 492
9978.35 420
9979.30 457
9980.24 471
9981.18 469
9982.13 456
9983.07 448
9984.01 420
9984.96 428
9985.90 380
9986.84 470
9987.79 501
9988.73 525
9989.68 464
9990.62 459
9991.56 450
9992.51 421
9993.45 454
9994.39 435
9995.34 448
9996.28 448
9997.23 476
9998.17 442
9999.11 466
10000.06 410
10001.00 449
10001.95 413
10002.89 460
10003.84 475
10004.78 437
10005.73 435
10006.67 455
10007.61 492
10008.56 460
10009.50 481
10010.45 425
10011.39 417
10012.34 401
10013.28 463
10014.23 427
10015.17 434
10016.12 424
10017.06 406
10018.01 452
10018.95 442
10019.90 414
10020.84 431
10021.79 465
10022.73 424
10023.68 432
10024.62 380
10025.57 437
10026.51 433
10027.46 477
10028.41 454
10029.35 377
10030.30 438
10031.24 411
10032.19 408
10033.13 402
10034.08 411
10035.03 417
10035.97 474
10036.92 430
10037.86 419
10038.81 416
10039.76 450
10040.70 410
10041.65 415
10042.59 417
10043.54 388
10044.49 437
10045.43 416
10046.38 420
10047.33 381
10048.27 411
10049.22 437
10050.17 436
10051.11 421
10052.06 399
10053.01 388
10053.95 426
10054.90 391
10055.85 386
10056.79 366
10057.74 424
10058.69 437
10059.63 394
10060.58 369
10061.53 405
10062.48 437
10063.42 381
10064.37 452
10065.32 402
10066.26 397
10067.21 371
10068.16 388
10069.11 409
10070.05 408
10071.00 403
10071.95 418
10072.90 399
10073.84 388
10074.79 420
10075.74 393
10076.69 389
10077.64 388
10078.58 397
10079.53 420
10080.48 421
10081.43 433
10082.38 400
10083.32 380
10084.27 403
10085.22 417
10086.17 399
10087.12 421
10088.07 398
10089.01 359
10089.96 405
10090.91 407
10091.86 413
10092.81 440
10093.76 387
10094.71 419
10095.65 410
10096.60 421
10097.55 401
10098.50 400
10099.45 368
10100.40 417
10101.35 434
10102.30 369
10103.25 354
10104.19 347
10105.14 399
10106.09 373
10107.04 424
10107.99 377
10108.94 394
10109.89 376
10110.84 397
10111.79 395
10112.74 400
10113.69 381
10114.64 398
10115.59 387
10116.54 395
10117.49 368
10118.44 350
10119.39 371
10120.34 393
10121.29 437
10122.24 413
10123.19 401
10124.14 396
10125.09 411
10126.04 367
10126.99 389
10127.94 370
10128.89 378
10129.84 406
10130.79 428
10131.74 400
10132.69 358
10133.64 349
10134.59 407
10135.54 445
10136.49 401
10137.44 381
10138.39 419
10139.34 457
10140.29 420
10141.24 422
10142.20 396
10143.15 405
10144.10 406
10145.05 416
10146.00 406
10146.95 371
10147.90 409
10148.85 406
10149.80 416
10150.76 381
10151.71 390
10152.66 406
10153.61 477
10154.56 366
10155.51 407
10156.46 396
10157.42 441
10158.37 466
10159.32 430
10160.27 432
10161.22 462
10162.18 446
10163.13 426
10164.08 469
10165.03 428
10165.98 415
10166.93 448
10167.89 443
10168.84 420
10169.79 477
10170.74 473
10171.70 491
10172.65 476
10173.60 517
10174.55 485
10175.51 440
10176.46 471
10177.41 466
10178.36 445
10179.32 404
10180.27 455
10181.22 437
10182.17 500
10183.13 480
10184.08 477
10185.03 507
10185.99 502
10186.94 496
10187.89 505
10188.84 539
10189.80 506
10190.75 505
10191.70 512
10192.66 505
10193.61 502
10194.56 518
10195.52 554
10196.47 588
10197.42 491
10198.38 529
10199.33 536
10200.29 559
10201.24 554
10202.19 565
10203.15 528
10204.10 555
10205.05 618
10206.01 570
10206.96 626
10207.92 602
10208.87 634
10209.82 695
10210.78 716
10211.73 639
10212.69 680
10213.64 592
10214.60 603
10215.55 527
10216.50 611
10217.46 619
10218.41 561
10219.37 495
10220.32 499
10221.28 549
10222.23 522
10223.19 536
10224.14 524
10225.10 479
10226.05 497
10227.01 515
10227.96 447
10228.92 456
10229.87 480
10230.83 506
10231.78 456
10232.74 453
10233.69 534
10234.65 493
10235.60 493
10236.56 570
10237.51 621
10238.47 603
10239.42 609
10240.38 681
10241.33 666
10242.29 676
10243.25 590
10244.20 542
10245.16 508
10246.11 482
10247.07 414
10248.02 437
10248.98 407
10249.94 448
10250.89 442
10251.85 436
10252.80 426
10253.76 420
10254.72 434
10255.67 481
10256.63 462
10257.59 415
10258.54 405
10259.50 419
10260.45 413
10261.41 426
10262.37 418
10263.32 433
10264.28 383
10265.24 386
10266.19 378
10267.15 389
10268.11 400
10269.06 420
10270.02 420
10270.98 397
10271.94 427
10272.89 424
10273.85 442
10274.81 433
10275.76 421
10276.72 475
10277.68 405
10278.64 427
10279.59 440
10280.55 408
10281.51 416
10282.47 420
10283.42 455
10284.38 464
10285.34 391
10286.30 401
10287.25 399
10288.21 404
10289.17 382
10290.13 429
10291.08 414
10292.04 420
10293.00 409
10293.96 402
10294.92 452
10295.87 399
10296.83 376
10297.79 387
10298.75 404
10299.71 373
10300.67 365
10301.62 387
10302.58 349
10303.54 357
10304.50 360
10305.46 405
10306.42 417
10307.38 393
10308.33 445
10309.29 428
10310.25 380
10311.21 388
10312.17 388
10313.13 385
10314.09 374
10315.05 418
10316.01 406
10316.96 384
10317.92 403
10318.88 439
10319.84 372
10320.80 395
10321.76 386
10322.72 367
10323.68 374
10324.64 365
10325.60 401
10326.56 405
10327.52 406
10328.48 413
10329.44 436
10330.40 407
10331.36 436
10332.32 443
10333.28 458
10334.24 432
10335.20 396
10336.16 413
10337.12 436
10338.08 404
10339.04 379
10340.00 399
10340.96 399
10341.92 443
10342.88 386
10343.84 360
10344.80 382
10345.76 384
10346.72 363
10347.68 370
10348.64 369
10349.60 394
10350.56 424
10351.52 367
10352.48 357
10353.44 371
10354.40 373
10355.36 355
10356.33 333
10357.29 320
10358.25 314
10359.21 331
10360.17 349
10361.13 344
10362.09 336
10363.05 388
10364.01 354
10364.98 349
10365.94 341
10366.90 368
10367.86 337
10368.82 382
10369.78 402
10370.75 355
10371.71 341
10372.67 374
10373.63 332
10374.59 356
10375.55 318
10376.52 344
10377.48 374
10378.44 330
10379.40 347
10380.36 369
10381.33 372
10382.29 332
10383.25 352
10384.21 346
10385.17 373
10386.14 358
10387.10 393
10388.06 329
10389.02 367
10389.99 350
10390.95 395
10391.91 372
10392.87 332
10393.84 362
10394.80 331
10395.76 332
10396.73 346
10397.69 356
10398.65 357
10399.61 371
10400.58 351
10401.54 350
10402.50 320
10403.47 353
10404.43 357
10405.39 353
10406.36 383
10407.32 369
10408.28 375
10409.25 369
10410.21 357
10411.17 329
10412.14 322
10413.10 340
10414.06 325
10415.03 335
10415.99 369
10416.95 420
10417.92 440
10418.88 492
10419.85 509
10420.81 454
10421.77 468
10422.74 473
10423.70 482
10424.67 485
10425.63 467
10426.59 447
10427.56 468
10428.52 407
10429.49 362
10430.45 396
10431.42 334
10432.38 342
10433.34 341
10434.31 358
10435.27 290
10436.24 328
10437.20 346
10438.17 320
10439.13 306
10440.10 324
10441.06 359
10442.03 346
10442.99 362
10443.96 324
10444.92 336
10445.89 367
10446.85 357
10447.82 398
10448.78 380
10449.75 384
10450.71 382
10451.68 354
10452.64 377
10453.61 360
10454.58 348
10455.54 352
10456.51 334
10457.47 283
10458.44 374
10459.40 363
10460.37 319
10461.33 361
10462.30 363
10463.27 326
10464.23 307
10465.20 350
10466.16 369
10467.13 356
10468.10 324
10469.06 329
10470.03 350
10471.00 409
10471.96 350
10472.93 323
10473.89 346
10474.86 365
10475.83 375
10476.79 336
10477.76 311
10478.73 299
10479.69 354
10480.66 379
10481.63 307
10482.59 320
10483.56 345
10484.53 353
10485.49 350
10486.46 305
10487.43 320
10488.40 335
10489.36 332
10490.33 356
10491.30 325
10492.26 343
10493.23 359
10494.20 335
10495.17 329
10496.13 321
10497.10 330
10498.07 351
10499.04 360
10500.00 353
10500.97 342
10501.94 335
10502.91 365
10503.87 337
10504.84 346
10505.81 375
10506.78 355
10507.75 375
10508.71 395
10509.68 347
10510.65 347
10511.62 330
10512.59 330
10513.55 321
10514.52 317
10515.49 336
10516.46 393
10517.43 391
10518.40 325
10519.36 313
10520.33 306
10521.30 355
10522.27 372
10523.24 303
10524.21 361
10525.18 352
10526.15 342
10527.11 322
10528.08 334
10529.05 310
10530.02 320
10530.99 300
10531.96 300
10532.93 290
10533.90 323
10534.87 353
10535.84 335
10536.80 333
10537.77 354
10538.74 357
10539.71 371
10540.68 374
10541.65 314
10542.62 309
10543.59 358
10544.56 372
10545.53 377
10546.50 366
10547.47 351
10548.44 369
10549.41 394
10550.38 362
10551.35 361
10552.32 379
10553.29 392
10554.26 357
10555.23 345
10556.20 354
10557.17 364
10558.14 411
10559.11 400
10560.08 383
10561.05 363
10562.02 429
10562.99 467
10563.96 440
10564.93 437
10565.90 444
10566.88 490
10567.85 510
10568.82 429
10569.79 433
10570.76 416
10571.73 388
10572.70 433
10573.67 372
10574.64 348
10575.61 349
10576.58 352
10577.56 322
10578.53 336
10579.50 373
10580.47 373
10581.44 363
10582.41 363
10583.38 342
10584.35 356
10585.33 400
10586.30 389
10587.27 396
10588.24 406
10589.21 431
10590.18 401
10591.16 395
10592.13 360
10593.10 382
10594.07 394
10595.04 397
10596.02 374
10596.99 407
10597.96 398
10598.93 416
10599.90 384
10600.88 307
10601.85 303
10602.82 334
10603.79 390
10604.77 368
10605.74 349
10606.71 328
10607.68 364
10608.66 352
10609.63 362
10610.60 325
10611.57 354
10612.55 360
10613.52 370
10614.49 376
10615.47 339
10616.44 356
10617.41 386
10618.38 371
10619.36 349
10620.33 339
10621.30 388
10622.28 381
10623.25 359
10624.22 340
10625.20 391
10626.17 402
10627.14 397
10628.12 401
10629.09 360
10630.06 384
10631.04 393
10632.01 403
10632.99 399
10633.96 396
10634.93 403
10635.91 417
10636.88 348
10637.86 406
10638.83 452
10639.80 454
10640.78 467
10641.75 497
10642.73 513
10643.70 547
10644.67 508
10645.65 459
10646.62 424
10647.60 380
10648.57 395
10649.55 387
10650.52 389
10651.50 346
10652.47 367
10653.44 386
10654.42 371
10655.39 314
10656.37 332
10657.34 397
10658.32 404
10659.29 416
10660.27 365
10661.24 383
10662.22 373
10663.19 396
10664.17 327
10665.14 347
10666.12 378
10667.09 386
10668.07 362
10669.04 319
10670.02 377
10671.00 370
10671.97 369
10672.95 357
10673.92 385
10674.90 346
10675.87 362
10676.85 377
10677.83 362
10678.80 351
10679.78 334
10680.75 360
10681.73 356
10682.70 363
10683.68 387
10684.66 390
10685.63 388
10686.61 383
10687.59 342
10688.56 352
10689.54 369
10690.51 347
10691.49 327
10692.47 351
10693.44 309
10694.42 303
10695.40 313
10696.37 333
10697.35 325
10698.33 324
10699.30 351
10700.28 346
10701.26 354
10702.23 302
10703.21 324
10704.19 311
10705.17 326
10706.14 293
10707.12 314
10708.10 344
10709.07 339
10710.05 351
10711.03 371
10712.01 341
10712.98 301
10713.96 362
10714.94 337
10715.92 322
10716.89 305
10717.87 327
10718.85 329
10719.83 331
10720.80 315
10721.78 336
10722.76 332
10723.74 320
10724.71 312
10725.69 317
10726.67 323
10727.65 349
10728.63 332
10729.61 332
10730.58 304
10731.56 300
10732.54 332
10733.52 288
10734.50 292
10735.48 313
10736.45 298
10737.43 336
10738.41 323
10739.39 341
10740.37 363
10741.35 340
10742.33 319
10743.30 329
10744.28 299
10745.26 312
10746.24 335
10747.22 343
10748.20 331
10749.18 339
10750.16 275
10751.14 309
10752.11 326
10753.09 284
10754.07 306
10755.05 314
10756.03 307
10757.01 298
10757.99 300
10758.97 300
10759.95 304
10760.93 335
10761.91 302
10762.89 309
10763.87 341
10764.85 291
10765.83 305
10766.81 329
10767.79 299
10768.77 296
10769.75 283
10770.73 285
10771.71 304
10772.69 340
10773.67 294
10774.65 321
10775.63 312
10776.61 316
10777.59 259
10778.57 344
10779.55 326
10780.53 315
10781.51 307
10782.49 302
10783.47 314
10784.45 329
10785.43 317
10786.41 305
10787.39 285
10788.38 341
10789.36 347
10790.34 313
10791.32 321
10792.30 297
10793.28 338
10794.26 316
10795.24 342
10796.22 321
10797.21 307
10798.19 327
10799.17 372
10800.15 310
10801.13 308
10802.11 326
10803.09 337
10804.08 350
10805.06 314
10806.04 315
10807.02 267
10808.00 296
10808.98 323
10809.97 307
10810.95 354
10811.93 338
10812.91 310
10813.89 308
10814.88 321
10815.86 341
10816.84 318
10817.82 363
10818.80 315
10819.79 314
10820.77 303
10821.75 319
10822.73 364
10823.72 301
10824.70 313
10825.68 313
10826.66 344
10827.65 395
10828.63 343
10829.61 336
10830.59 361
10831.58 332
10832.56 328
10833.54 336
10834.53 349
10835.51 336
10836.49 326
10837.47 324
10838.46 340
10839.44 334
10840.42 308
10841.41 369
10842.39 367
10843.37 382
10844.36 335
10845.34 334
10846.32 347
10847.31 315
10848.29 331
10849.27 326
10850.26 350
10851.24 361
10852.23 362
10853.21 310
10854.19 319
10855.18 319
10856.16 345
10857.14 346
10858.13 357
10859.11 320
10860.10 343
10861.08 393
10862.07 381
10863.05 349
10864.03 344
10865.02 355
10866.00 364
10866.99 327
10867.97 324
10868.96 366
10869.94 370
10870.92 357
10871.91 381
10872.89 339
10873.88 363
10874.86 414
10875.85 357
10876.83 328
10877.82 375
10878.80 432
10879.79 382
10880.77 372
10881.76 373
10882.74 351
10883.73 365
10884.71 407
10885.70 413
10886.68 377
10887.67 399
10888.66 390
10889.64 380
10890.63 384
10891.61 397
10892.60 389
10893.58 432
10894.57 434
10895.55 434
10896.54 392
10897.53 408
10898.51 437
10899.50 413
10900.48 408
10901.47 449
10902.46 461
10903.44 448
10904.43 449
10905.41 386
10906.40 431
10907.39 445
10908.37 467
10909.36 473
10910.35 420
10911.33 435
10912.32 465
10913.30 441
10914.29 415
10915.28 489
10916.26 457
10917.25 472
10918.24 485
10919.22 521
10920.21 468
10921.20 466
10922.19 523
10923.17 485
10924.16 448
10925.15 474
10926.13 488
10927.12 526
10928.11 483
10929.09 494
10930.08 485
10931.07 482
10932.06 479
10933.04 443
10934.03 518
10935.02 483
10936.01 538
10936.99 524
10937.98 466
10938.97 485
10939.96 464
10940.94 520
10941.93 545
10942.92 550
10943.91 507
10944.90 579
10945.88 539
10946.87 561
10947.86 590
10948.85 575
10949.84 610
10950.82 625
10951.81 550
10952.80 632
10953.79 641
10954.78 690
10955.77 692
10956.76 688
10957.74 729
10958.73 764
10959.72 831
10960.71 861
10961.70 875
10962.69 839
10963.68 890
10964.66 853
10965.65 798
10966.64 766
10967.63 783
10968.62 769
10969.61 722
10970.60 675
10971.59 635
10972.58 607
10973.57 614
10974.56 616
10975.54 671
10976.53 650
10977.52 683
10978.51 682
10979.50 588
10980.49 655
10981.48 671
10982.47 667
10983.46 675
10984.45 665
10985.44 723
10986.43 736
10987.42 708
10988.41 683
10989.40 709
10990.39 673
10991.38 713
10992.37 726
10993.36 787
10994.35 814
10995.34 793
10996.33 862
10997.32 927
10998.31 1033
10999.30 1092
11000.29 1217
11001.28 1376
11002.27 1359
11003.26 1370
11004.25 1410
11005.25 1330
11006.24 1303
11007.23 1255
11008.22 1082
11009.21 973
11010.20 895
11011.19 830
11012.18 737
11013.17 675
11014.16 683
11015.15 656
11016.15 657
11017.14 644
11018.13 619
11019.12 634
11020.11 593
11021.10 591
11022.09 644
11023.09 646
11024.08 620
11025.07 614
11026.06 623
11027.05 609
11028.04 618
11029.03 553
11030.03 607
11031.02 585
11032.01 550
11033.00 566
11033.99 557
11034.99 558
11035.98 564
11036.97 551
11037.96 519
11038.95 552
11039.95 557
11040.94 563
11041.93 530
11042.92 570
11043.92 531
11044.91 500
11045.90 514
11046.89 525
11047.89 459
11048.88 482
11049.87 481
11050.86 476
11051.86 477
11052.85 488
11053.84 493
11054.84 471
11055.83 477
11056.82 484
11057.81 449
11058.81 454
11059.80 456
11060.79 451
11061.79 417
11062.78 508
11063.77 527
11064.77 526
11065.76 464
11066.75 500
11067.75 486
11068.74 470
11069.73 422
11070.73 489
11071.72 466
11072.72 491
11073.71 431
11074.70 491
11075.70 498
11076.69 464
11077.69 493
11078.68 466
11079.67 495
11080.67 476
11081.66 455
11082.66 422
11083.65 451
11084.64 446
11085.64 455
11086.63 471
11087.63 481
11088.62 443
11089.62 484
11090.61 463
11091.60 423
11092.60 405
11093.59 424
11094.59 437
11095.58 411
11096.58 434
11097.57 459
11098.57 434
11099.56 407
11100.56 443
11101.55 476
11102.55 455
11103.54 426
11104.54 427
11105.53 453
11106.53 458
11107.52 457
11108.52 482
11109.51 420
11110.51 412
11111.51 411
11112.50 458
11113.50 427
11114.49 392
11115.49 479
11116.48 483
11117.48 440
11118.47 428
11119.47 429
11120.47 413
11121.46 381
11122.46 401
11123.45 429
11124.45 414
11125.45 461
11126.44 450
11127.44 447
11128.44 446
11129.43 412
11130.43 468
11131.42 478
11132.42 439
11133.42 421
11134.41 441
11135.41 447
11136.41 434
11137.40 451
11138.40 428
11139.40 395
11140.39 391
11141.39 361
11142.39 409
11143.38 417
11144.38 419
11145.38 409
11146.37 375
11147.37 416
11148.37 397
11149.37 417
11150.36 408
11151.36 434
11152.36 392
11153.35 413
11154.35 408
11155.35 388
11156.35 389
11157.34 404
11158.34 394
11159.34 367
11160.34 429
11161.34 406
11162.33 383
11163.33 416
11164.33 425
11165.33 399
11166.32 412
11167.32 380
11168.32 379
11169.32 386
11170.32 418
11171.31 411
11172.31 417
11173.31 423
11174.31 425
11175.31 394
11176.31 403
11177.30 381
11178.30 419
11179.30 376
11180.30 377
11181.30 361
11182.30 387
11183.30 377
11184.29 397
11185.29 362
11186.29 377
11187.29 400
11188.29 412
11189.29 383
11190.29 386
11191.29 360
11192.29 422
11193.29 400
11194.28 401
11195.28 393
11196.28 434
11197.28 444
11198.28 476
11199.28 415
11200.28 352
11201.28 394
11202.28 387
11203.28 410
11204.28 339
11205.28 361
11206.28 391
11207.28 384
11208.28 347
11209.28 387
11210.28 371
11211.28 376
11212.28 363
11213.28 416
11214.28 412
11215.28 456
11216.28 446
11217.28 379
11218.28 378
11219.28 386
11220.28 373
11221.28 380
11222.28 377
11223.28 386
11224.28 423
11225.28 309
11226.28 371
11227.28 368
11228.28 373
11229.28 351
11230.28 331
11231.28 336
11232.29 398
11233.29 433
11234.29 418
11235.29 393
11236.29 432
11237.29 358
11238.29 421
11239.29 424
11240.29 394
11241.30 398
11242.30 377
11243.30 381
11244.30 410
11245.30 391
11246.30 383
11247.30 372
11248.31 399
11249.31 384
11250.31 360
11251.31 365
11252.31 384
11253.31 393
11254.32 394
11255.32 357
11256.32 372
11257.32 389
11258.32 370
11259.33 369
11260.33 354
11261.33 364
11262.33 384
11263.33 385
11264.34 390
11265.34 379
11266.34 377
11267.34 408
11268.35 422
11269.35 383
11270.35 376
11271.35 404
11272.36 406
11273.36 385
11274.36 373
11275.37 381
11276.37 383
11277.37 418
11278.37 449
11279.38 462
11280.38 457
11281.38 439
11282.39 496
11283.39 478
11284.39 426
11285.40 408
11286.40 449
11287.40 421
11288.41 417
11289.41 349
11290.41 407
11291.42 379
11292.42 409
11293.42 336
11294.43 359
11295.43 385
11296.43 388
11297.44 361
11298.44 362
11299.45 370
11300.45 402
11301.45 443
11302.46 413
11303.46 413
11304.47 379
11305.47 416
11306.47 356
11307.48 374
11308.48 365
11309.49 447
11310.49 418
11311.50 394
11312.50 416
11313.50 429
11314.51 397
11315.51 424
11316.52 482
11317.52 489
11318.53 466
11319.53 436
11320.54 508
11321.54 428
11322.55 432
11323.55 411
11324.56 435
11325.56 418
11326.57 378
11327.57 446
11328.58 404
11329.58 415
11330.59 400
11331.59 401
11332.60 376
11333.60 410
11334.61 404
11335.61 393
11336.62 393
11337.63 392
11338.63 387
11339.64 380
11340.64 430
11341.65 415
11342.65 409
11343.66 400
11344.67 423
11345.67 391
11346.68 410
11347.68 388
11348.69 380
11349.70 387
11350.70 391
11351.71 375
11352.71 360
11353.72 332
11354.73 352
11355.73 348
11356.74 369
11357.75 339
11358.75 362
11359.76 375
11360.77 381
11361.77 385
11362.78 354
11363.79 337
11364.79 375
11365.80 395
11366.81 354
11367.81 336
11368.82 357
11369.83 387
11370.83 360
11371.84 341
11372.85 376
11373.86 361
11374.86 366
11375.87 323
11376.88 345
11377.89 366
11378.89 336
11379.90 332
11380.91 318
11381.92 333
11382.92 356
11383.93 359
11384.94 371
11385.95 337
11386.95 336
11387.96 343
11388.97 357
11389.98 340
11390.99 332
11391.99 355
11393.00 320
11394.01 365
11395.02 315
11396.03 338
11397.03 352
11398.04 365
11399.05 335
11400.06 348
11401.07 333
11402.08 320
11403.08 336
11404.09 347
11405.10 325
11406.11 346
11407.12 323
11408.13 389
11409.14 379
11410.14 357
11411.15 348
11412.16 349
11413.17 313
11414.18 369
11415.19 360
11416.20 325
11417.21 335
11418.22 339
11419.23 332
11420.23 327
11421.24 320
11422.25 317
11423.26 327
11424.27 347
11425.28 339
11426.29 369
11427.30 315
11428.31 370
11429.32 318
11430.33 313
11431.34 372
11432.35 362
11433.36 330
11434.37 359
11435.38 320
11436.39 322
11437.40 332
11438.41 368
11439.42 374
11440.43 350
11441.44 329
11442.45 350
11443.46 347
11444.47 314
11445.48 364
11446.49 331
11447.50 342
11448.51 344
11449.52 312
11450.53 316
11451.54 366
11452.55 347
11453.56 296
11454.58 295
11455.59 336
11456.60 345
11457.61 338
11458.62 339
11459.63 313
11460.64 307
11461.65 360
11462.66 335
11463.67 324
11464.69 343
11465.70 326
11466.71 322
11467.72 315
11468.73 364
11469.74 348
11470.75 347
11471.77 355
11472.78 355
11473.79 327
11474.80 342
11475.81 343
11476.82 361
11477.84 356
11478.85 352
11479.86 350
11480.87 328
11481.88 345
11482.89 291
11483.91 332
11484.92 303
11485.93 319
11486.94 337
11487.96 302
11488.97 314
11489.98 324
11490.99 303
11492.00 306
11493.02 312
11494.03 313
11495.04 319
11496.06 329
11497.07 303
11498.08 349
11499.09 329
11500.11 315
11501.12 313
11502.13 323
11503.14 274
11504.16 287
11505.17 319
11506.18 314
11507.20 332
11508.21 362
11509.22 370
11510.24 310
11511.25 328
11512.26 340
11513.28 306
11514.29 292
11515.30 294
11516.32 330
11517.33 321
11518.34 309
11519.36 300
11520.37 330
11521.38 314
11522.40 291
11523.41 353
11524.43 310
11525.44 308
11526.45 311
11527.47 323
11528.48 308
11529.50 334
11530.51 356
11531.52 293
11532.54 319
11533.55 318
11534.57 345
11535.58 325
11536.60 323
11537.61 326
11538.62 302
11539.64 348
11540.65 311
11541.67 320
11542.68 303
11543.70 329
11544.71 342
11545.73 336
11546.74 369
11547.76 391
11548.77 420
11549.79 383
11550.80 372
11551.82 366
11552.83 390
11553.85 369
11554.86 365
11555.88 348
11556.89 373
11557.91 361
11558.92 337
11559.94 292
11560.95 359
11561.97 369
11562.98 363
11564.00 372
11565.02 311
11566.03 350
11567.05 325
11568.06 300
11569.08 344
11570.10 324
11571.11 352
11572.13 367
11573.14 337
11574.16 352
11575.18 312
11576.19 319
11577.21 338
11578.22 309
11579.24 344
11580.26 365
11581.27 383
11582.29 321
11583.31 388
11584.32 392
11585.34 387
11586.35 385
11587.37 369
11588.39 401
11589.40 384
11590.42 367
11591.44 378
11592.46 390
11593.47 395
11594.49 371
11595.51 389
11596.52 479
11597.54 512
11598.56 485
11599.57 520
11600.59 576
11601.61 623
11602.63 584
11603.64 640
11604.66 604
11605.68 618
11606.70 547
11607.71 523
11608.73 453
11609.75 453
11610.77 432
11611.78 418
11612.80 389
11613.82 404
11614.84 382
11615.85 343
11616.87 342
11617.89 327
11618.91 315
11619.93 321
11620.95 314
11621.96 313
11622.98 346
11624.00 332
11625.02 316
11626.04 338
11627.05 355
11628.07 327
11629.09 349
11630.11 361
11631.13 348
11632.15 337
11633.17 321
11634.18 342
11635.20 365
11636.22 285
11637.24 304
11638.26 308
11639.28 324
11640.30 316
11641.32 313
11642.34 327
11643.35 315
11644.37 351
11645.39 306
11646.41 349
11647.43 301
11648.45 316
11649.47 313
11650.49 313
11651.51 310
11652.53 261
11653.55 321
11654.57 279
11655.59 276
11656.61 295
11657.63 290
11658.65 275
11659.67 302
11660.69 279
11661.71 285
11662.73 266
11663.75 285
11664.77 319
11665.79 302
11666.81 304
11667.83 299
11668.85 301
11669.87 300
11670.89 323
11671.91 335
11672.93 297
11673.95 289
11674.97 289
11675.99 290
11677.01 280
11678.03 293
11679.05 300
11680.07 336
11681.09 312
11682.11 286
11683.13 328
11684.15 360
11685.18 341
11686.20 305
11687.22 291
11688.24 334
11689.26 323
11690.28 294
11691.30 291
11692.32 299
11693.34 299
11694.37 319
11695.39 365
11696.41 322
11697.43 307
11698.45 322
11699.47 292
11700.49 302
11701.52 277
11702.54 276
11703.56 294
11704.58 320
11705.60 320
11706.62 285
11707.65 320
11708.67 310
11709.69 303
11710.71 302
11711.73 295
11712.76 277
11713.78 313
11714.80 296
11715.82 283
11716.85 278
11717.87 316
11718.89 317
11719.91 291
11720.94 295
11721.96 321
11722.98 344
11724.00 297
11725.03 262
11726.05 319
11727.07 330
11728.09 333
11729.12 290
11730.14 299
11731.16 302
11732.19 279
11733.21 279
11734.23 272
11735.25 257
11736.28 303
11737.30 338
11738.32 342
11739.35 263
11740.37 305
11741.39 330
11742.42 323
11743.44 320
11744.46 300
11745.49 311
11746.51 318
11747.54 295
11748.56 267
11749.58 286
11750.61 282
11751.63 307
11752.65 303
11753.68 297
11754.70 299
11755.73 301
11756.75 353
11757.77 266
11758.80 310
11759.82 336
11760.85 356
11761.87 321
11762.90 292
11763.92 304
11764.94 292
11765.97 305
11766.99 299
11768.02 289
11769.04 277
11770.07 304
11771.09 270
11772.12 303
11773.14 329
11774.17 313
11775.19 349
11776.22 315
11777.24 306
11778.27 311
11779.29 331
11780.32 319
11781.34 279
11782.37 265
11783.39 285
11784.42 331
11785.44 311
11786.47 312
11787.49 328
11788.52 312
11789.54 339
11790.57 314
11791.59 307
11792.62 299
11793.65 290
11794.67 327
11795.70 284
11796.72 286
11797.75 304
11798.77 292
11799.80 300
11800.83 327
11801.85 306
11802.88 274
11803.90 310
11804.93 319
11805.96 362
11806.98 341
11808.01 321
11809.04 323
11810.06 351
11811.09 326
11812.12 321
11813.14 339
11814.17 327
11815.20 318
11816.22 321
11817.25 305
11818.28 309
11819.30 301
11820.33 313
11821.36 285
11822.38 320
11823.41 327
11824.44 332
11825.46 292
11826.49 276
11827.52 319
11828.54 317
11829.57 333
11830.60 331
11831.63 291
11832.65 308
11833.68 345
11834.71 350
11835.74 350
11836.76 332
11837.79 372
11838.82 376
11839.85 335
11840.87 337
11841.90 341
11842.93 340
11843.96 311
11844.99 309
11846.01 310
11847.04 356
11848.07 361
11849.10 365
11850.13 377
11851.15 327
11852.18 321
11853.21 313
11854.24 337
11855.27 323
11856.30 361
11857.32 325
11858.35 367
11859.38 358
11860.41 303
11861.44 329
11862.47 356
11863.50 391
11864.52 353
11865.55 367
11866.58 357
11867.61 363
11868.64 351
11869.67 326
11870.70 348
11871.73 392
11872.76 358
11873.79 365
11874.81 355
11875.84 364
11876.87 347
11877.90 375
11878.93 356
11879.96 342
11880.99 370
11882.02 382
11883.05 401
11884.08 389
11885.11 415
11886.14 372
11887.17 432
11888.20 401
11889.23 436
11890.26 444
11891.29 422
11892.32 406
11893.35 429
11894.38 427
11895.41 402
11896.44 426
11897.47 457
11898.50 478
11899.53 495
11900.56 493
11901.59 508
11902.62 531
11903.65 515
11904.68 576
11905.71 548
11906.74 546
11907.77 567
11908.80 590
11909.83 547
11910.86 517
11911.90 516
11912.93 479
11913.96 505
11914.99 473
11916.02 481
11917.05 491
11918.08 470
11919.11 438
11920.14 468
11921.17 524
11922.21 499
11923.24 547
11924.27 540
11925.30 490
11926.33 513
11927.36 555
11928.39 581
11929.43 590
11930.46 644
11931.49 713
11932.52 734
11933.55 784
11934.58 821
11935.62 833
11936.65 758
11937.68 732
11938.71 696
11939.74 615
11940.78 610
11941.81 607
11942.84 596
11943.87 468
11944.90 506
11945.94 520
11946.97 512
11948.00 470
11949.03 425
11950.07 414
11951.10 407
11952.13 384
11953.16 406
11954.20 462
11955.23 426
11956.26 444
11957.29 446
11958.33 403
11959.36 401
11960.39 432
11961.43 424
11962.46 406
11963.49 388
11964.53 374
11965.56 391
11966.59 424
11967.62 455
11968.66 425
11969.69 424
11970.72 427
11971.76 410
11972.79 380
11973.83 427
11974.86 368
11975.89 417
11976.93 419
11977.96 428
11978.99 407
11980.03 426
11981.06 399
11982.09 443
11983.13 442
11984.16 429
11985.20 418
11986.23 411
11987.26 394
11988.30 405
11989.33 405
11990.37 401
11991.40 412
11992.44 414
11993.47 419
11994.50 436
11995.54 409
11996.57 433
11997.61 416
11998.64 399
11999.68 451
12000.71 389
12001.75 424
12002.78 468
12003.82 428
12004.85 395
12005.89 471
12006.92 425
12007.96 400
12008.99 432
12010.03 423
12011.06 464
12012.10 432
12013.13 431
12014.17 437
12015.20 457
12016.24 481
12017.27 480
12018.31 500
12019.34 507
12020.38 475
12021.41 485
12022.45 541
12023.49 527
12024.52 483
12025.56 459
12026.59 510
12027.63 490
12028.66 469
12029.70 489
12030.74 484
12031.77 446
12032.81 428
12033.84 451
12034.88 441
12035.92 437
12036.95 438
12037.99 449
12039.03 453
12040.06 493
12041.10 460
12042.13 492
12043.17 425
12044.21 414
12045.24 421
12046.28 484
12047.32 450
12048.35 454
12049.39 452
12050.43 450
12051.46 456
12052.50 436
12053.54 453
12054.58 439
12055.61 425
12056.65 420
12057.69 453
12058.72 434
12059.76 512
12060.80 474
12061.84 454
12062.87 427
12063.91 452
12064.95 480
12065.98 453
12067.02 453
12068.06 481
12069.10 466
12070.14 422
12071.17 454
12072.21 449
12073.25 463
12074.29 447
12075.32 444
12076.36 478
12077.40 480
12078.44 470
12079.48 436
12080.51 467
12081.55 518
12082.59 466
12083.63 457
12084.67 448
12085.71 476
12086.74 496
12087.78 462
12088.82 478
12089.86 507
12090.90 566
12091.94 548
12092.97 541
12094.01 509
12095.05 529
12096.09 555
12097.13 518
12098.17 490
12099.21 508
12100.25 566
12101.29 578
12102.32 584
12103.36 657
12104.40 647
12105.44 625
12106.48 637
12107.52 640
12108.56 637
12109.60 630
12110.64 650
12111.68 593
12112.72 588
12113.76 556
12114.80 508
12115.84 464
12116.88 431
12117.92 448
12118.96 450
12120.00 388
12121.04 356
12122.07 395
12123.11 430
12124.15 384
12125.19 384
12126.23 400
12127.28 415
12128.32 406
12129.36 381
12130.40 406
12131.44 386
12132.48 404
12133.52 379
12134.56 381
12135.60 371
12136.64 383
12137.68 401
12138.72 390
12139.76 368
12140.80 358
12141.84 369
12142.88 347
12143.92 344
12144.96 372
12146.00 371
12147.05 366
12148.09 356
12149.13 345
12150.17 345
12151.21 368
12152.25 390
12153.29 323
12154.33 351
12155.38 358
12156.42 348
12157.46 378
12158.50 358
12159.54 373
12160.58 366
12161.62 372
12162.67 366
12163.71 373
12164.75 341
12165.79 323
12166.83 394
12167.87 352
12168.92 371
12169.96 327
12171.00 345
12172.04 343
12173.08 324
12174.13 347
12175.17 343
12176.21 336
12177.25 353
12178.30 332
12179.34 378
12180.38 328
12181.42 333
12182.47 347
12183.51 359
12184.55 352
12185.59 347
12186.64 383
12187.68 358
12188.72 358
12189.76 380
12190.81 394
12191.85 329
12192.89 323
12193.94 371
12194.98 393
12196.02 368
12197.06 320
12198.11 342
12199.15 357
12200.19 322
12201.24 328
12202.28 347
12203.32 340
12204.37 357
12205.41 371
12206.45 343
12207.50 282
12208.54 325
12209.59 353
12210.63 375
12211.67 347
12212.72 324
12213.76 323
12214.80 317
12215.85 341
12216.89 348
12217.94 337
12218.98 320
12220.02 351
12221.07 385
12222.11 321
12223.16 300
12224.20 346
12225.25 339
12226.29 349
12227.33 321
12228.38 375
12229.42 377
12230.47 364
12231.51 362
12232.56 397
12233.60 335
12234.65 334
12235.69 391
12236.74 360
12237.78 332
12238.83 330
12239.87 374
12240.92 323
12241.96 333
12243.01 330
12244.05 332
12245.10 357
12246.14 371
12247.19 349
12248.23 354
12249.28 382
12250.32 358
12251.37 350
12252.41 281
12253.46 292
12254.50 321
12255.55 332
12256.60 328
12257.64 334
12258.69 302
12259.73 335
12260.78 335
12261.82 312
12262.87 326
12263.92 353
12264.96 319
12266.01 297
12267.05 331
12268.10 311
12269.15 293
12270.19 300
12271.24 303
12272.29 293
12273.33 277
12274.38 321
12275.43 317
12276.47 309
12277.52 281
12278.57 331
12279.61 376
12280.66 346
12281.71 307
12282.75 311
12283.80 327
12284.85 323
12285.89 294
12286.94 312
12287.99 315
12289.03 337
12290.08 295
12291.13 344
12292.18 303
12293.22 293
12294.27 305
12295.32 319
12296.36 316
12297.41 289
12298.46 299
12299.51 302
12300.55 294
12301.60 303
12302.65 280
12303.70 321
12304.74 321
12305.79 312
12306.84 299
12307.89 329
12308.94 336
12309.98 332
12311.03 344
12312.08 320
12313.13 308
12314.18 327
12315.22 357
12316.27 302
12317.32 276
12318.37 292
12319.42 302
12320.47 308
12321.51 297
12322.56 301
12323.61 293
12324.66 302
12325.71 319
12326.76 302
12327.81 336
12328.85 261
12329.90 260
12330.95 325
12332.00 309
12333.05 278
12334.10 280
12335.15 314
12336.20 272
12337.25 291
12338.30 278
12339.34 259
12340.39 285
12341.44 330
12342.49 314
12343.54 282
12344.59 308
12345.64 311
12346.69 336
12347.74 291
12348.79 279
12349.84 311
12350.89 334
12351.94 318
12352.99 305
12354.04 309
12355.09 326
12356.14 312
12357.19 296
12358.24 308
12359.29 308
12360.34 273
12361.39 303
12362.44 322
12363.49 292
12364.54 300
12365.59 303
12366.64 314
12367.69 329
12368.74 307
12369.79 323
12370.84 347
12371.89 315
12372.94 317
12373.99 311
12375.04 296
12376.09 315
12377.15 285
12378.20 294
12379.25 314
12380.30 321
12381.35 304
12382.40 308
12383.45 330
12384.50 309
12385.55 320
12386.60 324
12387.66 316
12388.71 312
12389.76 333
12390.81 333
12391.86 335
12392.91 335
12393.96 363
12395.02 325
12396.07 306
12397.12 304
12398.17 315
12399.22 314
12400.27 297
12401.33 335
12402.38 339
12403.43 285
12404.48 317
12405.53 343
12406.59 366
12407.64 345
12408.69 340
12409.74 391
12410.80 381
12411.85 350
12412.90 297
12413.95 355
12415.00 362
12416.06 331
12417.11 363
12418.16 340
12419.21 325
12420.27 300
12421.32 363
12422.37 342
12423.43 343
12424.48 336
12425.53 329
12426.58 363
12427.64 370
12428.69 356
12429.74 358
12430.80 402
12431.85 389
12432.90 377
12433.96 355
12435.01 338
12436.06 369
12437.12 358
12438.17 338
12439.22 354
12440.28 376
12441.33 372
12442.38 372
12443.44 371
12444.49 380
12445.54 361
12446.60 330
12447.65 389
12448.71 379
12449.76 375
12450.81 371
12451.87 373
12452.92 360
12453.98 354
12455.03 373
12456.08 376
12457.14 400
12458.19 394
12459.25 407
12460.30 365
12461.36 353
12462.41 373
12463.46 360
12464.52 347
12465.57 345
12466.63 364
12467.68 373
12468.74 365
12469.79 367
12470.85 378
12471.90 428
12472.96 445
12474.01 419
12475.07 422
12476.12 414
12477.18 469
12478.23 532
12479.29 520
12480.34 523
12481.40 529
12482.45 547
12483.51 540
12484.56 547
12485.62 563
12486.67 563
12487.73 583
12488.79 617
12489.84 658
12490.90 745
12491.95 812
12493.01 964
12494.06 963
12495.12 1077
12496.18 1194
12497.23 1325
12498.29 1326
12499.34 1391
12500.40 1384
12501.46 1281
12502.51 1206
12503.57 1155
12504.62 1035
12505.68 865
12506.74 790
12507.79 763
12508.85 654
12509.91 644
12510.96 585
12512.02 562
12513.08 527
12514.13 490
12515.19 522
12516.25 492
12517.30 486
12518.36 499
12519.42 501
12520.47 480
12521.53 439
12522.59 442
12523.64 428
12524.70 505
12525.76 499
12526.82 490
12527.87 471
12528.93 507
12529.99 480
12531.04 485
12532.10 490
12533.16 457
12534.22 460
12535.27 481
12536.33 495
12537.39 488
12538.45 476
12539.50 443
12540.56 423
12541.62 414
12542.68 457
12543.74 423
12544.79 437
12545.85 406
12546.91 397
12547.97 428
12549.03 441
12550.08 430
12551.14 438
12552.20 381
12553.26 394
12554.32 396
12555.38 410
12556.43 429
12557.49 419
12558.55 402
12559.61 432
12560.67 443
12561.73 455
12562.79 462
12563.84 456
12564.90 484
12565.96 428
12567.02 434
12568.08 440
12569.14 496
12570.20 489
12571.26 504
12572.32 613
12573.37 608
12574.43 629
12575.49 632
12576.55 677
12577.61 686
12578.67 682
12579.73 671
12580.79 685
12581.85 644
12582.91 655
12583.97 634
12585.03 635
12586.09 579
12587.15 538
12588.21 536
12589.27 515
12590.33 527
12591.39 502
12592.45 486
12593.51 519
12594.57 554
12595.63 537
12596.69 527
12597.75 511
12598.81 511
12599.87 471
12600.93 455
12601.99 436
12603.05 427
12604.11 460
12605.17 429
12606.23 486
12607.29 462
12608.35 448
12609.41 432
12610.47 450
12611.53 439
12612.59 398
12613.66 416
12614.72 434
12615.78 446
12616.84 471
12617.90 428
12618.96 470
12620.02 475
12621.08 401
12622.14 453
12623.20 391
12624.27 382
12625.33 378
12626.39 423
12627.45 388
12628.51 412
12629.57 419
12630.63 393
12631.70 394
12632.76 376
12633.82 393
12634.88 404
12635.94 415
12637.00 434
12638.07 388
12639.13 396
12640.19 400
12641.25 373
12642.31 386
12643.38 327
12644.44 399
12645.50 405
12646.56 396
12647.63 413
12648.69 403
12649.75 361
12650.81 418
12651.88 430
12652.94 406
12654.00 409
12655.06 441
12656.13 468
12657.19 472
12658.25 439
12659.31 442
12660.38 474
12661.44 446
12662.50 437
12663.57 434
12664.63 444
12665.69 457
12666.75 447
12667.82 390
12668.88 457
12669.94 436
12671.01 452
12672.07 435
12673.13 397
12674.20 422
12675.26 389
12676.32 387
12677.39 401
12678.45 372
12679.51 377
12680.58 419
12681.64 411
12682.71 367
12683.77 386
12684.83 400
12685.90 418
12686.96 434
12688.03 418
12689.09 436
12690.15 440
12691.22 430
12692.28 460
12693.35 392
12694.41 444
12695.47 459
12696.54 535
12697.60 490
12698.67 484
12699.73 473
12700.80 409
12701.86 449
12702.93 478
12703.99 498
12705.05 496
12706.12 506
12707.18 473
12708.25 449
12709.31 472
12710.38 463
12711.44 507
12712.51 508
12713.57 473
12714.64 474
12715.70 419
12716.77 415
12717.83 409
12718.90 414
12719.96 440
12721.03 400
12722.10 434
12723.16 445
12724.23 421
12725.29 430
12726.36 492
12727.42 457
12728.49 420
12729.55 347
12730.62 434
12731.69 437
12732.75 412
12733.82 446
12734.88 464
12735.95 464
12737.02 409
12738.08 429
12739.15 433
12740.21 417
12741.28 398
12742.35 411
12743.41 416
12744.48 467
12745.55 396
12746.61 421
12747.68 382
12748.75 391
12749.81 370
12750.88 362
12751.95 390
12753.01 360
12754.08 339
12755.15 348
12756.21 382
12757.28 362
12758.35 339
12759.41 322
12760.48 368
12761.55 289
12762.61 341
12763.68 328
12764.75 339
12765.82 352
12766.88 358
12767.95 312
12769.02 300
12770.09 347
12771.15 346
12772.22 330
12773.29 310
12774.36 363
12775.42 375
12776.49 344
12777.56 308
12778.63 339
12779.69 342
12780.76 312
12781.83 317
12782.90 334
12783.97 318
12785.03 305
12786.10 315
12787.17 341
12788.24 319
12789.31 310
12790.37 345
12791.44 365
12792.51 357
12793.58 293
12794.65 361
12795.72 315
12796.79 295
12797.85 298
12798.92 350
12799.99 313
12801.06 305
12802.13 354
12803.20 314
12804.27 318
12805.34 354
12806.40 321
12807.47 308
12808.54 329
12809.61 337
12810.68 361
12811.75 318
12812.82 326
12813.89 356
12814.96 359
12816.03 357
12817.10 306
12818.17 334
12819.23 338
12820.30 354
12821.37 332
12822.44 344
12823.51 348
12824.58 361
12825.65 340
12826.72 305
12827.79 308
12828.86 322
12829.93 341
12831.00 342
12832.07 302
12833.14 336
12834.21 326
12835.28 336
12836.35 293
12837.42 283
12838.49 314
12839.56 300
12840.63 338
12841.70 284
12842.77 321
12843.85 322
12844.92 312
12845.99 303
12847.06 316
12848.13 301
12849.20 314
12850.27 316
12851.34 303
12852.41 296
12853.48 288
12854.55 323
12855.62 291
12856.69 303
12857.77 262
12858.84 287
12859.91 289
12860.98 302
12862.05 298
12863.12 307
12864.19 276
12865.26 318
12866.34 253
12867.41 286
12868.48 248
12869.55 281
12870.62 292
12871.69 266
12872.77 292
12873.84 259
12874.91 260
12875.98 268
12877.05 277
12878.12 263
12879.20 292
12880.27 263
12881.34 266
12882.41 275
12883.49 254
12884.56 254
12885.63 297
12886.70 294
12887.77 266
12888.85 259
12889.92 287
12890.99 274
12892.06 273
12893.14 246
12894.21 242
12895.28 255
12896.35 268
12897.43 275
12898.50 249
12899.57 271
12900.65 247
12901.72 277
12902.79 289
12903.86 264
12904.94 279
12906.01 264
12907.08 262
12908.16 270
12909.23 255
12910.30 254
12911.38 290
12912.45 278
12913.52 248
12914.60 247
12915.67 270
12916.74 266
12917.82 288
12918.89 268
12919.97 245
12921.04 286
12922.11 288
12923.19 232
12924.26 226
12925.33 285
12926.41 264
12927.48 251
12928.56 230
12929.63 253
12930.70 267
12931.78 308
12932.85 262
12933.93 281
12935.00 230
12936.08 270
12937.15 270
12938.23 243
12939.30 283
12940.37 235
12941.45 269
12942.52 253
12943.60 267
12944.67 274
12945.75 279
12946.82 247
12947.90 227
12948.97 248
12950.05 297
12951.12 287
12952.20 255
12953.27 288
12954.35 271
12955.42 255
12956.50 254
12957.57 258
12958.65 246
12959.72 285
12960.80 255
12961.87 265
12962.95 278
12964.03 259
12965.10 253
12966.18 266
12967.25 307
12968.33 251
12969.40 241
12970.48 236
12971.56 257
12972.63 288
12973.71 272
12974.78 266
12975.86 306
12976.93 294
12978.01 278
12979.09 251
12980.16 228
12981.24 262
12982.32 297
12983.39 247
12984.47 241
12985.55 272
12986.62 272
12987.70 244
12988.77 222
12989.85 254
12990.93 280
12992.00 254
12993.08 279
12994.16 260
12995.23 260
12996.31 262
12997.39 288
12998.47 289
12999.54 278
13000.62 262
13001.70 270
13002.77 288
13003.85 254
13004.93 247
13006.01 285
13007.08 286
13008.16 271
13009.24 241
13010.31 261
13011.39 271
13012.47 253
13013.55 280
13014.63 258
13015.70 267
13016.78 275
13017.86 322
13018.94 296
13020.01 264
13021.09 263
13022.17 299
13023.25 291
13024.33 323
13025.40 299
13026.48 299
13027.56 313
13028.64 301
13029.72 240
13030.79 291
13031.87 311
13032.95 288
13034.03 278
13035.11 317
13036.19 295
13037.27 259
13038.34 255
13039.42 288
13040.50 285
13041.58 271
13042.66 291
13043.74 290
13044.82 279
13045.90 283
13046.97 293
13048.05 259
13049.13 278
13050.21 260
13051.29 288
13052.37 314
13053.45 318
13054.53 295
13055.61 311
13056.69 309
13057.77 325
13058.85 307
13059.93 273
13061.01 247
13062.09 285
13063.16 327
13064.24 268
13065.32 279
13066.40 303
13067.48 311
13068.56 260
13069.64 269
13070.72 264
13071.80 296
13072.88 262
13073.96 269
13075.04 290
13076.12 285
13077.20 282
13078.28 274
13079.36 292
13080.45 210
13081.53 263
13082.61 257
13083.69 259
13084.77 259
13085.85 286
13086.93 290
13088.01 269
13089.09 266
13090.17 256
13091.25 273
13092.33 256
13093.41 263
13094.49 240
13095.57 229
13096.66 260
13097.74 275
13098.82 273
13099.90 261
13100.98 250
13102.06 275
13103.14 245
13104.22 242
13105.31 257
13106.39 250
13107.47 271
13108.55 211
13109.63 230
13110.71 258
13111.79 246
13112.88 247
13113.96 231
13115.04 254
13116.12 258
13117.20 237
13118.29 226
13119.37 249
13120.45 257
13121.53 251
13122.61 249
13123.70 267
13124.78 227
13125.86 250
13126.94 242
13128.03 263
13129.11 240
13130.19 252
13131.27 270
13132.35 267
13133.44 268
13134.52 241
13135.60 274
13136.69 263
13137.77 259
13138.85 265
13139.93 236
13141.02 240
13142.10 246
13143.18 272
13144.27 242
13145.35 234
13146.43 270
13147.51 266
13148.60 233
13149.68 213
13150.76 249
13151.85 247
13152.93 226
13154.01 256
13155.10 243
13156.18 257
13157.26 230
13158.35 282
13159.43 235
13160.52 251
13161.60 227
13162.68 250
13163.77 244
13164.85 281
13165.93 244
13167.02 231
13168.10 233
13169.19 247
13170.27 272
13171.35 266
13172.44 251
13173.52 246
13174.61 273
13175.69 235
13176.78 265
13177.86 243
13178.94 249
13180.03 243
13181.11 259
13182.20 245
13183.28 238
13184.37 261
13185.45 272
13186.54 269
13187.62 247
13188.71 235
13189.79 264
13190.88 259
13191.96 229
13193.05 251
13194.13 233
13195.22 270
13196.30 229
13197.39 225
13198.47 253
13199.56 266
13200.64 282
13201.73 260
13202.81 226
13203.90 259
13204.98 283
13206.07 245
13207.16 247
13208.24 240
13209.33 279
13210.41 292
13211.50 238
13212.58 244
13213.67 260
13214.76 258
13215.84 275
13216.93 245
13218.01 269
13219.10 265
13220.19 258
13221.27 256
13222.36 242
13223.45 275
13224.53 267
13225.62 278
13226.70 257
13227.79 230
13228.88 223
13229.96 266
13231.05 289
13232.14 277
13233.22 255
13234.31 271
13235.40 260
13236.48 241
13237.57 257
13238.66 262
13239.74 277
13240.83 268
13241.92 249
13243.01 262
13244.09 260
13245.18 284
13246.27 268
13247.35 260
13248.44 245
13249.53 232
13250.62 230
13251.70 261
13252.79 251
13253.88 243
13254.97 255
13256.05 277
13257.14 297
13258.23 253
13259.32 284
13260.40 251
13261.49 276
13262.58 278
13263.67 271
13264.76 246
13265.84 285
13266.93 309
13268.02 269
13269.11 275
13270.20 291
13271.29 280
13272.37 276
13273.46 302
13274.55 301
13275.64 281
13276.73 255
13277.82 284
13278.90 312
13279.99 286
13281.08 298
13282.17 331
13283.26 315
13284.35 293
13285.44 330
13286.53 315
13287.61 324
13288.70 343
13289.79 301
13290.88 292
13291.97 298
13293.06 316
13294.15 323
13295.24 295
13296.33 286
13297.42 269
13298.51 266
13299.60 322
13300.68 322
13301.77 359
13302.86 312
13303.95 335
13305.04 359
13306.13 293
13307.22 290
13308.31 325
13309.40 338
13310.49 310
13311.58 332
13312.67 329
13313.76 391
13314.85 360
13315.94 347
13317.03 368
13318.12 354
13319.21 328
13320.30 319
13321.39 316
13322.48 328
13323.57 309
13324.66 336
13325.75 300
13326.84 306
13327.94 295
13329.03 296
13330.12 305
13331.21 343
13332.30 331
13333.39 323
13334.48 351
13335.57 328
13336.66 324
13337.75 320
13338.84 344
13339.93 348
13341.03 351
13342.12 310
13343.21 334
13344.30 347
13345.39 333
13346.48 319
13347.57 284
13348.66 334
13349.76 370
13350.85 372
13351.94 315
13353.03 326
13354.12 378
13355.21 346
13356.31 328
13357.40 337
13358.49 356
13359.58 348
13360.67 377
13361.76 398
13362.86 361
13363.95 342
13365.04 373
13366.13 386
13367.23 346
13368.32 389
13369.41 431
13370.50 431
13371.59 393
13372.69 387
13373.78 384
13374.87 445
13375.96 449
13377.06 383
13378.15 380
13379.24 387
13380.34 339
13381.43 360
13382.52 329
13383.61 343
13384.71 317
13385.80 335
13386.89 296
13387.99 328
13389.08 335
13390.17 317
13391.26 295
13392.36 322
13393.45 308
13394.54 309
13395.64 297
13396.73 337
13397.82 302
13398.92 292
13400.01 362
13401.11 367
13402.20 326
13403.29 306
13404.39 334
13405.48 325
13406.57 327
13407.67 313
13408.76 330
13409.86 294
13410.95 297
13412.04 310
13413.14 292
13414.23 293
13415.33 316
13416.42 356
13417.51 336
13418.61 287
13419.70 286
13420.80 299
13421.89 326
13422.99 309
13424.08 326
13425.17 326
13426.27 305
13427.36 338
13428.46 304
13429.55 305
13430.65 314
13431.74 315
13432.84 309
13433.93 300
13435.03 300
13436.12 314
13437.22 337
13438.31 346
13439.41 339
13440.50 343
13441.60 301
13442.69 347
13443.79 338
13444.88 307
13445.98 304
13447.08 331
13448.17 355
13449.27 388
13450.36 336
13451.46 336
13452.55 368
13453.65 349
13454.74 352
13455.84 351
13456.94 386
13458.03 382
13459.13 403
13460.22 394
13461.32 379
13462.42 354
13463.51 375
13464.61 388
13465.70 414
13466.80 377
13467.90 385
13468.99 370
13470.09 369
13471.19 377
13472.28 399
13473.38 383
13474.48 403
13475.57 396
13476.67 394
13477.77 411
13478.86 405
13479.96 373
13481.06 376
13482.15 426
13483.25 413
13484.35 407
13485.44 402
13486.54 406
13487.64 386
13488.74 378
13489.83 422
13490.93 411
13492.03 404
13493.12 417
13494.22 437
13495.32 504
13496.42 437
13497.51 455
13498.61 472
13499.71 480
13500.81 430
13501.90 504
13503.00 502
13504.10 511
13505.20 538
13506.30 488
13507.39 486
13508.49 495
13509.59 505
13510.69 524
13511.79 461
13512.88 441
13513.98 435
13515.08 446
13516.18 412
13517.28 417
13518.38 393
13519.47 390
13520.57 360
13521.67 328
13522.77 381
13523.87 381
13524.97 351
13526.07 362
13527.16 340
13528.26 321
13529.36 332
13530.46 369
13531.56 363
13532.66 339
13533.76 287
13534.86 297
13535.96 323
13537.05 336
13538.15 335
13539.25 343
13540.35 330
13541.45 350
13542.55 372
13543.65 338
13544.75 347
13545.85 326
13546.95 356
13548.05 318
13549.15 344
13550.25 309
13551.35 329
13552.45 313
13553.55 286
13554.65 286
13555.75 323
13556.85 341
13557.95 311
13559.05 307
13560.15 297
13561.25 308
13562.35 288
13563.45 284
13564.55 282
13565.65 305
13566.75 307
13567.85 319
13568.95 306
13570.05 326
13571.15 327
13572.25 327
13573.35 315
13574.45 305
13575.55 325
13576.65 326
13577.75 310
13578.85 316
13579.95 308
13581.06 274
13582.16 303
13583.26 302
13584.36 313
13585.46 314
13586.56 305
13587.66 316
13588.76 308
13589.86 300
13590.97 291
13592.07 304
13593.17 299
13594.27 282
13595.37 316
13596.47 295
13597.57 293
13598.68 320
13599.78 316
13600.88 288
13601.98 284
13603.08 288
13604.19 286
13605.29 305
13606.39 304
13607.49 342
13608.59 279
13609.70 310
13610.80 311
13611.90 276
13613.00 282
13614.10 323
13615.21 300
13616.31 298
13617.41 318
13618.51 334
13619.62 302
13620.72 326
13621.82 304
13622.92 293
13624.03 287
13625.13 351
13626.23 318
13627.33 319
13628.44 325
13629.54 328
13630.64 314
13631.75 321
13632.85 316
13633.95 344
13635.06 321
13636.16 328
13637.26 299
13638.36 300
13639.47 295
13640.57 352
13641.67 339
13642.78 307
13643.88 300
13644.99 344
13646.09 320
13647.19 312
13648.30 311
13649.40 297
13650.50 291
13651.61 298
13652.71 306
13653.81 302
13654.92 289
13656.02 294
13657.13 285
13658.23 287
13659.33 319
13660.44 322
13661.54 322
13662.65 301
13663.75 312
13664.86 299
13665.96 293
13667.06 278
13668.17 282
13669.27 288
13670.38 274
13671.48 300
13672.59 301
13673.69 276
13674.80 277
13675.90 278
13677.01 274
13678.11 269
13679.22 279
13680.32 294
13681.43 258
13682.53 280
13683.64 289
13684.74 314
13685.85 318
13686.95 274
13688.06 286
13689.16 255
13690.27 295
13691.37 318
13692.48 294
13693.58 280
13694.69 281
13695.79 276
13696.90 299
13698.01 271
13699.11 299
13700.22 297
13701.32 285
13702.43 285
13703.54 309
13704.64 296
13705.75 295
13706.85 311
13707.96 279
13709.07 276
13710.17 288
13711.28 273
13712.38 319
13713.49 332
13714.60 308
13715.70 298
13716.81 312
13717.92 313
13719.02 313
13720.13 313
13721.24 305
13722.34 329
13723.45 295
13724.56 328
13725.66 303
13726.77 279
13727.88 348
13728.98 377
13730.09 354
13731.20 343
13732.30 319
13733.41 365
13734.52 356
13735.63 339
13736.73 376
13737.84 338
13738.95 373
13740.05 356
13741.16 365
13742.27 395
13743.38 353
13744.48 393
13745.59 405
13746.70 409
13747.81 322
13748.91 346
13750.02 368
13751.13 402
13752.24 381
13753.35 403
13754.45 425
13755.56 420
13756.67 419
13757.78 405
13758.89 396
13759.99 414
13761.10 415
13762.21 428
13763.32 451
13764.43 484
13765.54 485
13766.64 493
13767.75 555
13768.86 542
13769.97 588
13771.08 590
13772.19 609
13773.30 632
13774.40 643
13775.51 691
13776.62 716
13777.73 658
13778.84 626
13779.95 631
13781.06 615
13782.17 614
13783.28 539
13784.39 534
13785.49 448
13786.60 455
13787.71 451
13788.82 460
13789.93 404
13791.04 399
13792.15 421
13793.26 406
13794.37 384
13795.48 414
13796.59 420
13797.70 389
13798.81 384
13799.92 418
13801.03 391
13802.14 353
13803.25 358
13804.36 360
13805.47 366
13806.58 350
13807.69 403
13808.80 385
13809.91 359
13811.02 389
13812.13 374
13813.24 389
13814.35 316
13815.46 341
13816.57 358
13817.68 342
13818.79 316
13819.90 341
13821.01 326
13822.12 345
13823.23 355
13824.34 400
13825.46 332
13826.57 318
13827.68 320
13828.79 331
13829.90 363
13831.01 330
13832.12 346
13833.23 354
13834.34 332
13835.45 352
13836.57 351
13837.68 336
13838.79 362
13839.90 329
13841.01 333
13842.12 331
13843.23 366
13844.35 318
13845.46 347
13846.57 319
13847.68 322
13848.79 361
13849.90 322
13851.02 369
13852.13 363
13853.24 352
13854.35 362
13855.46 379
13856.58 371
13857.69 389
13858.80 351
13859.91 380
13861.02 402
13862.14 379
13863.25 425
13864.36 398
13865.47 432
13866.59 421
13867.70 395
13868.81 380
13869.92 431
13871.04 423
13872.15 396
13873.26 372
13874.38 422
13875.49 380
13876.60 357
13877.71 407
13878.83 382
13879.94 379
13881.05 376
13882.17 366
13883.28 392
13884.39 384
13885.51 354
13886.62 366
13887.73 348
13888.85 412
13889.96 374
13891.07 373
13892.19 381
13893.30 398
13894.41 436
13895.53 424
13896.64 439
13897.75 429
13898.87 412
13899.98 426
13901.10 424
13902.21 396
13903.32 377
13904.44 377
13905.55 417
13906.67 389
13907.78 380
13908.89 371
13910.01 337
13911.12 361
13912.24 331
13913.35 340
13914.47 351
13915.58 375
13916.69 373
13917.81 371
13918.92 330
13920.04 354
13921.15 404
13922.27 358
13923.38 296
13924.50 352
13925.61 335
13926.73 344
13927.84 314
13928.96 325
13930.07 337
13931.19 322
13932.30 360
13933.42 339
13934.53 333
13935.65 358
13936.76 378
13937.88 366
13938.99 362
13940.11 348
13941.22 390
13942.34 355
13943.45 308
13944.57 332
13945.69 337
13946.80 343
13947.92 361
13949.03 380
13950.15 344
13951.27 310
13952.38 328
13953.50 339
13954.61 304
13955.73 341
13956.85 356
13957.96 344
13959.08 312
13960.19 299
13961.31 310
13962.43 350
13963.54 327
13964.66 322
13965.78 321
13966.89 351
13968.01 323
13969.13 314
13970.24 322
13971.36 330
13972.48 306
13973.59 350
13974.71 351
13975.83 337
13976.94 325
13978.06 321
13979.18 338
13980.29 318
13981.41 321
13982.53 325
13983.64 315
13984.76 329
13985.88 348
13987.00 300
13988.11 276
13989.23 332
13990.35 330
13991.47 342
13992.58 336
13993.70 326
13994.82 349
13995.94 337
13997.05 333
13998.17 323
13999.29 344
14000.41 337
14001.53 332
14002.64 329
14003.76 346
14004.88 350
14006.00 400
14007.12 366
14008.23 372
14009.35 335
14010.47 353
14011.59 369
14012.71 379
14013.83 353
14014.94 361
14016.06 412
14017.18 358
14018.30 365
14019.42 394
14020.54 388
14021.66 372
14022.77 427
14023.89 400
14025.01 416
14026.13 360
14027.25 382
14028.37 375
14029.49 424
14030.61 417
14031.73 378
14032.84 351
14033.96 351
14035.08 370
14036.20 358
14037.32 367
14038.44 356
14039.56 358
14040.68 321
14041.80 357
14042.92 343
14044.04 341
14045.16 348
14046.28 353
14047.40 342
14048.52 333
14049.64 351
14050.76 335
14051.88 345
14053.00 360
14054.12 358
14055.24 376
14056.36 369
14057.48 334
14058.60 380
14059.72 337
14060.84 333
14061.96 374
14063.08 364
14064.20 387
14065.32 372
14066.44 398
14067.56 412
14068.68 396
14069.80 340
14070.92 354
14072.04 343
14073.16 417
14074.28 335
14075.40 385
14076.53 335
14077.65 397
14078.77 398
14079.89 369
14081.01 392
14082.13 404
14083.25 419
14084.37 402
14085.49 432
14086.62 437
14087.74 442
14088.86 440
14089.98 418
14091.10 419
14092.22 439
14093.34 459
14094.47 452
14095.59 443
14096.71 445
14097.83 479
14098.95 482
14100.07 496
14101.20 513
14102.32 516
14103.44 497
14104.56 454
14105.68 493
14106.81 476
14107.93 491
14109.05 427
14110.17 452
14111.30 397
14112.42 434
14113.54 429
14114.66 403
14115.78 380
14116.91 353
14118.03 392
14119.15 357
14120.28 323
14121.40 341
14122.52 351
14123.64 367
14124.77 363
14125.89 377
14127.01 356
14128.13 358
14129.26 389
14130.38 365
14131.50 356
14132.63 353
14133.75 354
14134.87 348
14136.00 354
14137.12 349
14138.24 342
14139.37 339
14140.49 339
14141.61 346
14142.74 311
14143.86 319
14144.98 337
14146.11 330
14147.23 350
14148.36 325
14149.48 340
14150.60 319
14151.73 345
14152.85 335
14153.98 283
14155.10 325
14156.22 324
14157.35 321
14158.47 327
14159.60 334
14160.72 305
14161.84 316
14162.97 352
14164.09 324
14165.22 327
14166.34 320
14167.47 368
14168.59 340
14169.72 333
14170.84 291
14171.96 322
14173.09 343
14174.21 340
14175.34 332
14176.46 315
14177.59 345
14178.71 358
14179.84 316
14180.96 320
14182.09 293
14183.21 317
14184.34 313
14185.46 316
14186.59 317
14187.72 331
14188.84 320
14189.97 303
14191.09 284
14192.22 295
14193.34 307
14194.47 309
14195.59 325
14196.72 337
14197.85 301
14198.97 312
14200.10 287
14201.22 282
14202.35 321
14203.47 314
14204.60 301
14205.73 282
14206.85 308
14207.98 336
14209.10 260
14210.23 295
14211.36 264
14212.48 268
14213.61 294
14214.74 298
14215.86 282
14216.99 289
14218.12 251
14219.24 303
14220.37 292
14221.50 291
14222.62 271
14223.75 276
14224.88 285
14226.00 298
14227.13 291
14228.26 287
14229.38 283
14230.51 237
14231.64 277
14232.76 268
14233.89 273
14235.02 286
14236.15 274
14237.27 249
14238.40 244
14239.53 272
14240.66 257
14241.78 291
14242.91 274
14244.04 273
14245.17 279
14246.29 277
14247.42 280
14248.55 246
14249.68 302
14250.80 262
14251.93 273
14253.06 266
14254.19 218
14255.32 285
14256.44 306
14257.57 232
14258.70 234
14259.83 272
14260.96 274
14262.09 248
14263.21 239
14264.34 229
14265.47 229
14266.60 256
14267.73 235
14268.86 240
14269.98 264
14271.11 261
14272.24 243
14273.37 259
14274.50 257
14275.63 250
14276.76 262
14277.89 268
14279.01 222
14280.14 244
14281.27 207
14282.40 250
14283.53 269
14284.66 267
14285.79 201
14286.92 201
14288.05 238
14289.18 237
14290.31 244
14291.44 229
14292.57 244
14293.70 239
14294.82 250
14295.95 225
14297.08 230
14298.21 228
14299.34 231
14300.47 232
14301.60 239
14302.73 219
14303.86 221
14304.99 221
14306.12 216
14307.25 217
14308.38 247
14309.51 251
14310.64 245
14311.77 280
14312.90 213
14314.03 231
14315.16 241
14316.30 234
14317.43 235
14318.56 244
14319.69 253
14320.82 249
14321.95 229
14323.08 215
14324.21 261
14325.34 222
14326.47 239
14327.60 235
14328.73 248
14329.86 241
14330.99 247
14332.13 242
14333.26 232
14334.39 203
14335.52 221
14336.65 222
14337.78 237
14338.91 218
14340.04 211
14341.18 243
14342.31 223
14343.44 214
14344.57 225
14345.70 248
14346.83 201
14347.97 240
14349.10 223
14350.23 225
14351.36 209
14352.49 216
14353.62 212
14354.76 229
14355.89 201
14357.02 209
14358.15 223
14359.28 212
14360.42 237
14361.55 224
14362.68 217
14363.81 215
14364.95 208
14366.08 214
14367.21 231
14368.34 221
14369.48 234
14370.61 225
14371.74 222
14372.87 201
14374.01 230
14375.14 231
14376.27 254
14377.40 228
14378.54 214
14379.67 230
14380.80 214
14381.94 236
14383.07 231
14384.20 221
14385.34 194
14386.47 229
14387.60 230
14388.74 228
14389.87 230
14391.00 231
14392.14 234
14393.27 240
14394.40 230
14395.54 226
14396.67 213
14397.80 204
14398.94 222
14400.07 230
14401.20 219
14402.34 210
14403.47 230
14404.61 220
14405.74 222
14406.87 205
14408.01 244
14409.14 212
14410.28 200
14411.41 218
14412.55 215
14413.68 241
14414.81 227
14415.95 208
14417.08 217
14418.22 243
14419.35 248
14420.49 254
14421.62 213
14422.76 219
14423.89 225
14425.02 237
14426.16 212
14427.29 195
14428.43 233
14429.56 251
14430.70 234
14431.83 222
14432.97 234
14434.10 230
14435.24 251
14436.37 236
14437.51 247
14438.64 236
14439.78 295
14440.92 235
14442.05 242
14443.19 257
14444.32 253
14445.46 275
14446.59 265
14447.73 253
14448.86 247
14450.00 256
14451.14 248
14452.27 244
14453.41 233
14454.54 238
14455.68 236
14456.82 248
14457.95 212
14459.09 226
14460.22 236
14461.36 257
14462.50 224
14463.63 238
14464.77 269
14465.90 224
14467.04 254
14468.18 289
14469.31 231
14470.45 212
14471.59 260
14472.72 245
14473.86 224
14475.00 248
14476.13 264
14477.27 257
14478.41 263
14479.54 248
14480.68 277
14481.82 242
14482.96 241
14484.09 247
14485.23 258
14486.37 249
14487.50 223
14488.64 235
14489.78 214
14490.92 216
14492.05 216
14493.19 266
14494.33 227
14495.47 229
14496.60 230
14497.74 222
14498.88 241
14500.02 217
14501.15 252
14502.29 264
14503.43 248
14504.57 209
14505.70 239
14506.84 250
14507.98 227
14509.12 224
14510.26 216
14511.39 229
14512.53 235
14513.67 202
14514.81 213
14515.95 231
14517.09 233
14518.22 219
14519.36 235
14520.50 202
14521.64 223
14522.78 226
14523.92 207
14525.06 249
14526.19 231
14527.33 253
14528.47 264
14529.61 196
14530.75 225
14531.89 216
14533.03 220
14534.17 218
14535.31 231
14536.45 222
14537.58 219
14538.72 239
14539.86 236
14541.00 207
14542.14 221
14543.28 221
14544.42 242
14545.56 235
14546.70 229
14547.84 201
14548.98 241
14550.12 214
14551.26 234
14552.40 230
14553.54 225
14554.68 200
14555.82 201
14556.96 260
14558.10 208
14559.24 203
14560.38 211
14561.52 218
14562.66 217
14563.80 242
14564.94 219
14566.08 267
14567.22 247
14568.36 207
14569.50 221
14570.64 241
14571.78 218
14572.92 216
14574.06 248
14575.20 235
14576.34 224
14577.48 252
14578.62 252
14579.76 218
14580.91 235
14582.05 231
14583.19 266
14584.33 258
14585.47 234
14586.61 244
14587.75 246
14588.89 262
14590.03 241
14591.18 238
14592.32 243
14593.46 273
14594.60 246
14595.74 249
14596.88 256
14598.02 281
14599.17 286
14600.31 301
14601.45 257
14602.59 250
14603.73 261
14604.87 245
14606.02 250
14607.16 252
14608.30 250
14609.44 273
14610.58 264
14611.73 261
14612.87 274
14614.01 236
14615.15 268
14616.29 255
14617.44 280
14618.58 245
14619.72 252
14620.86 271
14622.01 264
14623.15 258
14624.29 291
14625.43 286
14626.58 326
14627.72 302
14628.86 317
14630.01 322
14631.15 319
14632.29 300
14633.43 301
14634.58 330
14635.72 318
14636.86 332
14638.01 349
14639.15 358
14640.29 326
14641.44 321
14642.58 329
14643.72 324
14644.87 304
14646.01 305
14647.15 292
14648.30 250
14649.44 275
14650.58 257
14651.73 291
14652.87 260
14654.01 224
14655.16 261
14656.30 253
14657.45 239
14658.59 252
14659.73 275
14660.88 241
14662.02 237
14663.17 236
14664.31 256
14665.45 229
14666.60 237
14667.74 243
14668.89 227
14670.03 218
14671.18 225
14672.32 226
14673.46 226
14674.61 242
14675.75 263
14676.90 230
14678.04 204
14679.19 218
14680.33 215
14681.48 229
14682.62 209
14683.77 207
14684.91 191
14686.06 223
14687.20 206
14688.35 219
14689.49 227
14690.64 243
14691.78 228
14692.93 205
14694.07 223
14695.22 221
14696.36 251
14697.51 225
14698.65 200
14699.80 204
14700.95 218
14702.09 241
14703.24 233
14704.38 208
14705.53 214
14706.67 201
14707.82 216
14708.97 217
14710.11 225
14711.26 244
14712.40 182
14713.55 217
14714.70 226
14715.84 195
14716.99 197
14718.13 204
14719.28 230
14720.43 216
14721.57 192
14722.72 210
14723.87 235
14725.01 207
14726.16 220
14727.31 219
14728.45 204
14729.60 218
14730.75 225
14731.89 236
14733.04 193
14734.19 204
14735.33 215
14736.48 211
14737.63 220
14738.77 225
14739.92 205
14741.07 207
14742.22 208
14743.36 189
14744.51 220
14745.66 221
14746.80 214
14747.95 196
14749.10 219
14750.25 227
14751.39 206
14752.54 232
14753.69 229
14754.84 236
14755.99 215
14757.13 220
14758.28 231
14759.43 213
14760.58 196
14761.72 232
14762.87 240
14764.02 206
14765.17 245
14766.32 249
14767.47 227
14768.61 253
14769.76 246
14770.91 241
14772.06 251
14773.21 215
14774.36 257
14775.50 248
14776.65 233
14777.80 270
14778.95 250
14780.10 268
14781.25 205
14782.40 226
14783.54 268
14784.69 286
14785.84 254
14786.99 264
14788.14 282
14789.29 269
14790.44 280
14791.59 254
14792.74 276
14793.89 267
14795.03 272
14796.18 301
14797.33 275
14798.48 300
14799.63 297
14800.78 291
14801.93 241
14803.08 241
14804.23 273
14805.38 285
14806.53 248
14807.68 263
14808.83 247
14809.98 243
14811.13 246
14812.28 261
14813.43 238
14814.58 259
14815.73 283
14816.88 261
14818.03 231
14819.18 271
14820.33 248
14821.48 234
14822.63 237
14823.78 258
14824.93 235
14826.08 243
14827.23 212
14828.38 215
14829.53 190
14830.68 219
14831.83 248
14832.98 228
14834.14 216
14835.29 236
14836.44 195
14837.59 213
14838.74 241
14839.89 206
14841.04 202
14842.19 255
14843.34 235
14844.49 200
14845.65 163
14846.80 190
14847.95 220
14849.10 238
14850.25 212
14851.40 213
14852.55 209
14853.71 218
14854.86 193
14856.01 187
14857.16 190
14858.31 175
14859.46 195
14860.62 178
14861.77 192
14862.92 189
14864.07 181
14865.22 222
14866.38 208
14867.53 196
14868.68 216
14869.83 186
14870.98 191
14872.14 187
14873.29 158
14874.44 192
14875.59 198
14876.75 208
14877.90 194
14879.05 183
14880.20 172
14881.36 209
14882.51 214
14883.66 217
14884.81 184
14885.97 191
14887.12 192
14888.27 208
14889.42 197
14890.58 178
14891.73 187
14892.88 194
14894.04 193
14895.19 200
14896.34 187
14897.50 183
14898.65 202
14899.80 166
14900.96 184
14902.11 189
14903.26 224
14904.42 194
14905.57 183
14906.72 192
14907.88 184
14909.03 190
14910.18 202
14911.34 181
14912.49 177
14913.65 170
14914.80 205
14915.95 177
14917.11 156
14918.26 204
14919.42 187
14920.57 216
14921.72 189
14922.88 188
14924.03 168
14925.19 199
14926.34 207
14927.50 201
14928.65 180
14929.81 180
14930.96 192
14932.11 196
14933.27 216
14934.42 210
14935.58 225
14936.73 191
14937.89 205
14939.04 176
14940.20 205
14941.35 221
14942.51 208
14943.66 188
14944.82 182
14945.97 203
14947.13 216
14948.28 188
14949.44 227
14950.59 216
14951.75 195
14952.90 197
14954.06 163
14955.22 165
14956.37 204
14957.53 223
14958.68 173
14959.84 164
14960.99 200
14962.15 191
14963.30 161
14964.46 173
14965.62 186
14966.77 191
14967.93 195
14969.08 182
14970.24 191
14971.40 181
14972.55 181
14973.71 182
14974.86 173
14976.02 179
14977.18 185
14978.33 193
14979.49 215
14980.65 182
14981.80 169
14982.96 159
14984.12 179
14985.27 178
14986.43 181
14987.59 186
14988.74 187
14989.90 197
14991.06 203
14992.21 182
14993.37 180
14994.53 177
14995.68 177
14996.84 158
14998.00 178
14999.16 184
15000.31 175
15001.47 157
15002.63 157
15003.79 186
15004.94 189
15006.10 166
15007.26 169
15008.42 158
15009.57 155
15010.73 156
15011.89 172
15013.05 171
15014.20 167
15015.36 167
15016.52 174
15017.68 208
15018.83 179
15019.99 162
15021.15 176
15022.31 184
15023.47 162
15024.63 175
15025.78 170
15026.94 186
15028.10 161
15029.26 194
15030.42 173
15031.58 163
15032.73 157
15033.89 180
15035.05 174
15036.21 180
15037.37 156
15038.53 176
15039.69 173
15040.84 167
15042.00 191
15043.16 172
15044.32 174
15045.48 154
15046.64 158
15047.80 175
15048.96 188
15050.12 160
15051.28 166
15052.43 171
15053.59 181
15054.75 178
15055.91 160
15057.07 161
15058.23 147
15059.39 176
15060.55 195
15061.71 162
15062.87 152
15064.03 153
15065.19 153
15066.35 153
15067.51 161
15068.67 193
15069.83 171
15070.99 167
15072.15 156
15073.31 158
15074.47 165
15075.63 170
15076.79 177
15077.95 177
15079.11 192
15080.27 167
15081.43 173
15082.59 179
15083.75 203
15084.91 195
15086.07 172
15087.23 178
15088.39 162
15089.55 193
15090.71 183
15091.88 147
15093.04 176
15094.20 194
15095.36 165
15096.52 157
15097.68 161
15098.84 161
15100.00 157
15101.16 162
15102.32 143
15103.49 154
15104.65 175
15105.81 160
15106.97 156
15108.13 160
15109.29 170
15110.45 155
15111.61 172
15112.78 179
15113.94 162
15115.10 159
15116.26 174
15117.42 156
15118.58 165
15119.75 159
15120.91 159
15122.07 156
15123.23 160
15124.39 176
15125.56 207
15126.72 158
15127.88 168
15129.04 159
15130.21 174
15131.37 152
15132.53 165
15133.69 189
15134.85 183
15136.02 167
15137.18 154
15138.34 162
15139.50 160
15140.67 170
15141.83 153
15142.99 163
15144.16 181
15145.32 174
15146.48 188
15147.64 188
15148.81 171
15149.97 188
15151.13 195
15152.30 167
15153.46 171
15154.62 151
15155.79 187
15156.95 150
15158.11 156
15159.28 160
15160.44 166
15161.60 140
15162.77 178
15163.93 165
15165.09 184
15166.26 194
15167.42 182
15168.58 158
15169.75 177
15170.91 179
15172.08 186
15173.24 181
15174.40 136
15175.57 154
15176.73 191
15177.90 210
15179.06 151
15180.22 171
15181.39 175
15182.55 212
15183.72 202
15184.88 208
15186.05 187
15187.21 169
15188.37 198
15189.54 163
15190.70 196
15191.87 156
15193.03 176
15194.20 183
15195.36 186
15196.53 173
15197.69 177
15198.86 166
15200.02 167
15201.19 176
15202.35 194
15203.52 189
15204.68 187
15205.85 200
15207.01 197
15208.18 213
15209.34 184
15210.51 187
15211.67 209
15212.84 183
15214.00 183
15215.17 199
15216.33 208
15217.50 206
15218.67 175
15219.83 183
15221.00 195
15222.16 200
15223.33 189
15224.50 203
15225.66 206
15226.83 218
15227.99 223
15229.16 214
15230.33 216
15231.49 207
15232.66 230
15233.82 225
15234.99 211
15236.16 222
15237.32 223
15238.49 210
15239.66 200
15240.82 227
15241.99 224
15243.16 238
15244.32 209
15245.49 203
15246.66 217
15247.82 229
15248.99 207
15250.16 208
15251.32 195
15252.49 204
15253.66 198
15254.82 196
15255.99 196
15257.16 200
15258.32 185
15259.49 192
15260.66 232
15261.83 203
15262.99 200
15264.16 178
15265.33 197
15266.50 208
15267.66 204
15268.83 159
15270.00 177
15271.17 192
15272.33 170
15273.50 177
15274.67 200
15275.84 196
15277.01 183
15278.17 169
15279.34 157
15280.51 161
15281.68 150
15282.85 171
15284.01 186
15285.18 151
15286.35 175
15287.52 182
15288.69 171
15289.86 170
15291.02 171
15292.19 153
15293.36 176
15294.53 173
15295.70 185
15296.87 199
15298.03 207
15299.20 178
15300.37 174
15301.54 155
15302.71 165
15303.88 167
15305.05 186
15306.22 161
15307.39 177
15308.56 191
15309.72 185
15310.89 194
15312.06 187
15313.23 176
15314.40 190
15315.57 191
15316.74 193
15317.91 168
15319.08 178
15320.25 182
15321.42 151
15322.59 186
15323.76 179
15324.93 183
15326.10 175
15327.27 168
15328.44 177
15329.61 185
15330.78 172
15331.95 180
15333.12 179
15334.29 187
15335.46 214
15336.63 182
15337.80 184
15338.97 190
15340.14 213
15341.31 175
15342.48 182
15343.65 173
15344.82 178
15345.99 174
15347.16 198
15348.33 175
15349.50 177
15350.67 167
15351.84 170
15353.01 193
15354.18 187
15355.36 204
15356.53 170
15357.70 168
15358.87 190
15360.04 198
15361.21 188
15362.38 197
15363.55 198
15364.72 178
15365.90 157
15367.07 189
15368.24 201
15369.41 190
15370.58 166
15371.75 170
15372.92 176
15374.10 170
15375.27 186
15376.44 175
15377.61 176
15378.78 197
15379.95 181
15381.13 171
15382.30 199
15383.47 163
15384.64 181
15385.81 199
15386.99 188
15388.16 159
15389.33 182
15390.50 186
15391.68 192
15392.85 180
15394.02 175
15395.19 205
15396.36 200
15397.54 209
15398.71 205
15399.88 202
15401.05 188
15402.23 189
15403.40 189
15404.57 200
15405.75 167
15406.92 166
15408.09 178
15409.26 193
15410.44 150
15411.61 165
15412.78 212
15413.96 214
15415.13 179
15416.30 186
15417.48 193
15418.65 186
15419.82 186
15421.00 194
15422.17 176
15423.34 172
15424.52 162
15425.69 205
15426.86 182
15428.04 155
15429.21 177
15430.39 188
15431.56 172
15432.73 160
15433.91 166
15435.08 191
15436.25 185
15437.43 164
15438.60 158
15439.78 152
15440.95 168
15442.13 176
15443.30 172
15444.47 175
15445.65 164
15446.82 173
15448.00 186
15449.17 157
15450.35 163
15451.52 157
15452.70 184
15453.87 180
15455.04 168
15456.22 168
15457.39 166
15458.57 199
15459.74 184
15460.92 164
15462.09 172
15463.27 173
15464.44 166
15465.62 169
15466.79 152
15467.97 163
15469.14 173
15470.32 172
15471.49 188
15472.67 162
15473.85 168
15475.02 169
15476.20 185
15477.37 168
15478.55 154
15479.72 169
15480.90 186
15482.07 177
15483.25 172
15484.43 160
15485.60 165
15486.78 144
15487.95 189
15489.13 152
15490.31 156
15491.48 183
15492.66 170
15493.83 148
15495.01 145
15496.19 171
15497.36 153
15498.54 158
15499.72 141
15500.89 167
15502.07 155
15503.25 175
15504.42 173
15505.60 181
15506.78 166
15507.95 185
15509.13 162
15510.31 157
15511.48 163
15512.66 193
15513.84 186
15515.01 174
15516.19 168
15517.37 179
15518.54 201
15519.72 177
15520.90 180
15522.08 189
15523.25 183
15524.43 154
15525.61 182
15526.79 162
15527.96 173
15529.14 156
15530.32 180
15531.50 176
15532.67 187
15533.85 157
15535.03 182
15536.21 190
15537.38 156
15538.56 181
15539.74 182
15540.92 201
15542.10 165
15543.27 187
15544.45 189
15545.63 186
15546.81 195
15547.99 196
15549.17 184
15550.34 156
15551.52 192
15552.70 184
15553.88 184
15555.06 159
15556.24 173
15557.41 189
15558.59 175
15559.77 182
15560.95 187
15562.13 154
15563.31 208
15564.49 190
15565.67 197
15566.84 186
15568.02 174
15569.20 167
15570.38 191
15571.56 178
15572.74 181
15573.92 172
15575.10 190
15576.28 189
15577.46 159
15578.64 198
15579.82 195
15581.00 163
15582.18 158
15583.35 193
15584.53 199
15585.71 170
15586.89 181
15588.07 188
15589.25 191
15590.43 189
15591.61 192
15592.79 217
15593.97 220
15595.15 182
15596.33 207
15597.51 208
15598.69 204
15599.87 238
15601.05 240
15602.23 213
15603.41 205
15604.59 212
15605.78 224
15606.96 226
15608.14 207
15609.32 206
15610.50 215
15611.68 224
15612.86 217
15614.04 233
15615.22 190
15616.40 230
15617.58 216
15618.76 209
15619.94 199
15621.12 206
15622.31 225
15623.49 231
15624.67 212
15625.85 201
15627.03 247
15628.21 212
15629.39 242
15630.57 214
15631.76 234
15632.94 232
15634.12 228
15635.30 252
15636.48 239
15637.66 216
15638.85 235
15640.03 227
15641.21 234
15642.39 232
15643.57 270
15644.75 241
15645.94 250
15647.12 235
15648.30 259
15649.48 279
15650.66 245
15651.85 246
15653.03 264
15654.21 272
15655.39 250
15656.58 266
15657.76 274
15658.94 292
15660.12 234
15661.31 275
15662.49 259
15663.67 243
15664.85 240
15666.04 251
15667.22 252
15668.40 251
15669.58 271
15670.77 263
15671.95 295
15673.13 263
15674.32 254
15675.50 273
15676.68 257
15677.87 268
15679.05 241
15680.23 222
15681.42 237
15682.60 250
15683.78 251
15684.97 275
15686.15 267
15687.33 245
15688.52 229
15689.70 268
15690.88 246
15692.07 227
15693.25 218
15694.44 242
15695.62 258
15696.80 294
15697.99 266
15699.17 239
15700.35 241
15701.54 244
15702.72 257
15703.91 235
15705.09 240
15706.28 251
15707.46 305
15708.64 249
15709.83 266
15711.01 249
15712.20 279
15713.38 275
15714.57 260
15715.75 275
15716.94 240
15718.12 279
15719.31 313
15720.49 293
15721.67 250
15722.86 261
15724.04 279
15725.23 306
15726.41 258
15727.60 222
15728.78 244
15729.97 266
15731.15 252
15732.34 264
15733.53 254
15734.71 282
15735.90 262
15737.08 294
15738.27 272
15739.45 233
15740.64 278
15741.82 302
15743.01 315
15744.19 275
15745.38 279
15746.57 290
15747.75 308
15748.94 258
15750.12 263
15751.31 285
15752.50 337
15753.68 315
15754.87 302
15756.05 287
15757.24 321
15758.43 355
15759.61 311
15760.80 295
15761.99 276
15763.17 301
15764.36 308
15765.54 294
15766.73 293
15767.92 320
15769.10 317
15770.29 283
15771.48 274
15772.66 277
15773.85 294
15775.04 269
15776.22 295
15777.41 279
15778.60 258
15779.79 265
15780.97 306
15782.16 293
15783.35 276
15784.53 260
15785.72 269
15786.91 274
15788.10 246
15789.28 280
15790.47 284
15791.66 269
15792.85 266
15794.03 256
15795.22 253
15796.41 261
15797.60 245
15798.78 253
15799.97 260
15801.16 252
15802.35 214
15803.54 222
15804.72 209
15805.91 215
15807.10 223
15808.29 249
15809.48 231
15810.66 222
15811.85 225
15813.04 211
15814.23 222
15815.42 223
15816.61 208
15817.79 224
15818.98 228
15820.17 212
15821.36 219
15822.55 228
15823.74 216
15824.93 202
15826.11 247
15827.30 231
15828.49 231
15829.68 209
15830.87 183
15832.06 197
15833.25 209
15834.44 215
15835.63 215
15836.82 230
15838.00 230
15839.19 226
15840.38 189
15841.57 213
15842.76 218
15843.95 215
15845.14 212
15846.33 190
15847.52 222
15848.71 205
15849.90 196
15851.09 182
15852.28 213
15853.47 239
15854.66 199
15855.85 194
15857.04 199
15858.23 210
15859.42 241
15860.61 241
15861.80 203
15862.99 214
15864.18 220
15865.37 229
15866.56 215
15867.75 211
15868.94 201
15870.13 222
15871.32 247
15872.51 212
15873.70 208
15874.89 230
15876.08 243
15877.27 244
15878.46 214
15879.66 212
15880.85 246
15882.04 229
15883.23 243
15884.42 214
15885.61 223
15886.80 218
15887.99 223
15889.18 235
15890.37 216
15891.57 221
15892.76 257
15893.95 250
15895.14 231
15896.33 251
15897.52 239
15898.71 239
15899.91 225
15901.10 240
15902.29 253
15903.48 263
15904.67 234
15905.86 246
15907.06 218
15908.25 205
15909.44 258
15910.63 271
15911.82 264
15913.02 278
15914.21 327
15915.40 275
15916.59 228
15917.78 254
15918.98 257
15920.17 253
15921.36 253
15922.55 264
15923.75 280
15924.94 279
15926.13 282
15927.32 255
15928.52 285
15929.71 250
15930.90 260
15932.09 263
15933.29 274
15934.48 266
15935.67 238
15936.87 263
15938.06 264
15939.25 238
15940.44 258
15941.64 284
15942.83 256
15944.02 218
15945.22 237
15946.41 253
15947.60 214
15948.80 219
15949.99 233
15951.18 242
15952.38 219
15953.57 187
15954.77 206
15955.96 208
15957.15 207
15958.35 200
15959.54 211
15960.73 198
15961.93 195
15963.12 211
15964.32 214
15965.51 174
15966.70 209
15967.90 226
15969.09 200
15970.29 206
15971.48 189
15972.67 214
15973.87 190
15975.06 179
15976.26 174
15977.45 169
15978.65 182
15979.84 199
15981.04 195
15982.23 190
15983.43 198
15984.62 195
15985.81 188
15987.01 199
15988.20 212
15989.40 175
15990.59 187
15991.79 207
15992.98 184
15994.18 174
15995.37 193
15996.57 175
15997.76 167
15998.96 177
16000.16 195
16001.35 175
16002.55 201
16003.74 189
16004.94 167
16006.13 162
16007.33 182
16008.52 170
16009.72 176
16010.92 164
16012.11 173
16013.31 179
16014.50 133
16015.70 185
16016.89 187
16018.09 183
16019.29 176
16020.48 178
16021.68 191
16022.87 180
16024.07 169
16025.27 182
16026.46 141
16027.66 189
16028.86 185
16030.05 172
16031.25 165
16032.45 166
16033.64 149
16034.84 187
16036.04 169
16037.23 160
16038.43 187
16039.63 202
16040.82 181
16042.02 142
16043.22 165
16044.41 166
16045.61 171
16046.81 167
16048.00 152
16049.20 169
16050.40 146
16051.60 171
16052.79 179
16053.99 171
16055.19 168
16056.39 158
16057.58 177
16058.78 160
16059.98 163
16061.18 177
16062.37 190
16063.57 166
16064.77 174
16065.97 179
16067.16 163
16068.36 148
16069.56 155
16070.76 161
16071.96 146
16073.15 144
16074.35 179
16075.55 172
16076.75 146
16077.95 171
16079.14 178
16080.34 161
16081.54 175
16082.74 158
16083.94 171
16085.14 162
16086.34 167
16087.53 152
16088.73 174
16089.93 174
16091.13 159
16092.33 168
16093.53 153
16094.73 155
16095.93 172
16097.12 171
16098.32 200
16099.52 173
16100.72 175
16101.92 186
16103.12 185
16104.32 150
16105.52 161
16106.72 194
16107.92 149
16109.12 161
16110.32 139
16111.52 158
16112.71 156
16113.91 169
16115.11 151
16116.31 150
16117.51 165
16118.71 170
16119.91 164
16121.11 127
16122.31 142
16123.51 177
16124.71 181
16125.91 176
16127.11 137
16128.31 176
16129.51 174
16130.71 176
16131.91 162
16133.11 151
16134.31 155
16135.51 154
16136.71 158
16137.92 123
16139.12 139
16140.32 162
16141.52 157
16142.72 166
16143.92 147
16145.12 150
16146.32 166
16147.52 162
16148.72 138
16149.92 154
16151.12 167
16152.32 156
16153.53 150
16154.73 141
16155.93 153
16157.13 154
16158.33 160
16159.53 147
16160.73 169
16161.93 156
16163.14 172
16164.34 179
16165.54 154
16166.74 156
16167.94 136
16169.14 172
16170.34 162
16171.55 156
16172.75 137
16173.95 145
16175.15 162
16176.35 161
16177.56 153
16178.76 146
16179.96 137
16181.16 144
16182.36 156
16183.57 138
16184.77 147
16185.97 168
16187.17 181
16188.38 166
16189.58 144
16190.78 157
16191.98 161
16193.18 167
16194.39 164
16195.59 159
16196.79 140
16198.00 155
16199.20 149
16200.40 168
16201.60 171
16202.81 154
16204.01 157
16205.21 175
16206.42 153
16207.62 168
16208.82 152
16210.02 156
16211.23 159
16212.43 149
16213.63 166
16214.84 154
16216.04 184
16217.24 209
16218.45 163
16219.65 160
16220.86 154
16222.06 167
16223.26 182
16224.47 168
16225.67 153
16226.87 168
16228.08 143
16229.28 139
16230.49 143
16231.69 161
16232.89 163
16234.10 158
16235.30 164
16236.51 173
16237.71 168
16238.91 169
16240.12 171
16241.32 173
16242.53 161
16243.73 155
16244.94 190
16246.14 189
16247.34 171
16248.55 154
16249.75 149
16250.96 162
16252.16 158
16253.37 166
16254.57 166
16255.78 186
16256.98 180
16258.19 167
16259.39 156
16260.60 173
16261.80 147
16263.01 150
16264.21 186
16265.42 179
16266.62 173
16267.83 197
16269.03 181
16270.24 208
16271.45 202
16272.65 154
16273.86 149
16275.06 168
16276.27 166
16277.47 192
16278.68 173
16279.88 145
16281.09 189
16282.30 198
16283.50 176
16284.71 185
16285.91 180
16287.12 166
16288.33 164
16289.53 188
16290.74 182
16291.94 191
16293.15 191
16294.36 209
16295.56 179
16296.77 209
16297.98 201
16299.18 199
16300.39 218
16301.60 213
16302.80 217
16304.01 250
16305.22 208
16306.42 199
16307.63 186
16308.84 204
16310.04 211
16311.25 231
16312.46 193
16313.66 186
16314.87 200
16316.08 210
16317.29 192
16318.49 174
16319.70 198
16320.91 212
16322.11 208
16323.32 189
16324.53 189
16325.74 180
16326.94 199
16328.15 201
16329.36 206
16330.57 181
16331.77 222
16332.98 175
16334.19 190
16335.40 215
16336.61 156
16337.81 191
16339.02 162
16340.23 160
16341.44 163
16342.65 178
16343.85 193
16345.06 173
16346.27 170
16347.48 182
16348.69 201
16349.90 166
16351.10 170
16352.31 177
16353.52 189
16354.73 159
16355.94 152
16357.15 162
16358.35 177
16359.56 167
16360.77 152
16361.98 160
16363.19 153
16364.40 176
16365.61 164
16366.82 177
16368.03 166
16369.23 137
16370.44 137
16371.65 154
16372.86 156
16374.07 164
16375.28 143
16376.49 143
16377.70 143
16378.91 151
16380.12 149
16381.33 145
16382.54 145
16383.75 144
16384.96 143
16386.17 163
16387.38 162
16388.59 153
16389.80 158
16391.01 138
16392.22 159
16393.43 132
16394.64 168
16395.85 160
16397.06 166
16398.27 174
16399.48 144
16400.69 161
16401.90 158
16403.11 151
16404.32 169
16405.53 154
16406.74 155
16407.95 183
16409.16 155
16410.37 138
16411.58 136
16412.79 174
16414.00 154
16415.21 145
16416.42 160
16417.63 156
16418.85 163
16420.06 151
16421.27 137
16422.48 188
16423.69 150
16424.90 151
16426.11 155
16427.32 163
16428.53 143
16429.75 128
16430.96 155
16432.17 170
16433.38 151
16434.59 180
16435.80 157
16437.01 173
16438.23 152
16439.44 157
16440.65 156
16441.86 159
16443.07 156
16444.28 144
16445.50 145
16446.71 146
16447.92 143
16449.13 150
16450.34 125
16451.56 122
16452.77 141
16453.98 138
16455.19 145
16456.41 136
16457.62 130
16458.83 143
16460.04 149
16461.26 118
16462.47 160
16463.68 146
16464.89 155
16466.11 148
16467.32 144
16468.53 148
16469.74 138
16470.96 147
16472.17 149
16473.38 142
16474.60 143
16475.81 140
16477.02 154
16478.23 144
16479.45 141
16480.66 121
16481.87 136
16483.09 152
16484.30 143
16485.51 157
16486.73 119
16487.94 145
16489.15 168
16490.37 136
16491.58 147
16492.80 107
16494.01 141
16495.22 126
16496.44 143
16497.65 154
16498.86 143
16500.08 147
16501.29 163
16502.51 144
16503.72 131
16504.93 132
16506.15 153
16507.36 142
16508.58 135
16509.79 138
16511.01 137
16512.22 158
16513.43 145
16514.65 130
16515.86 123
16517.08 132
16518.29 116
16519.51 143
16520.72 140
16521.94 154
16523.15 133
16524.37 120
16525.58 165
16526.80 147
16528.01 116
16529.23 136
16530.44 147
16531.66 134
16532.87 139
16534.09 158
16535.30 128
16536.52 134
16537.73 148
16538.95 133
16540.16 143
16541.38 134
16542.59 153
16543.81 111
16545.02 158
16546.24 145
16547.46 130
16548.67 164
16549.89 159
16551.10 160
16552.32 118
16553.54 156
16554.75 141
16555.97 175
16557.18 156
16558.40 158
16559.62 138
16560.83 145
16562.05 140
16563.26 135
16564.48 124
16565.70 135
16566.91 147
16568.13 175
16569.35 165
16570.56 131
16571.78 133
16573.00 163
16574.21 152
16575.43 128
16576.65 148
16577.86 136
16579.08 145
16580.30 148
16581.51 138
16582.73 150
16583.95 153
16585.16 152
16586.38 156
16587.60 151
16588.82 139
16590.03 131
16591.25 132
16592.47 149
16593.68 127
16594.90 144
16596.12 127
16597.34 158
16598.55 110
16599.77 137
16600.99 145
16602.21 148
16603.43 140
16604.64 146
16605.86 138
16607.08 156
16608.30 155
16609.51 125
16610.73 134
16611.95 139
16613.17 155
16614.39 127
16615.60 131
16616.82 129
16618.04 137
16619.26 135
16620.48 151
16621.70 132
16622.91 131
16624.13 148
16625.35 145
16626.57 135
16627.79 145
16629.01 150
16630.23 144
16631.45 148
16632.66 129
16633.88 132
16635.10 130
16636.32 133
16637.54 123
16638.76 106
16639.98 132
16641.20 137
16642.42 158
16643.64 140
16644.85 136
16646.07 128
16647.29 157
16648.51 149
16649.73 131
16650.95 132
16652.17 152
16653.39 129
16654.61 133
16655.83 147
16657.05 141
16658.27 157
16659.49 143
16660.71 154
16661.93 129
16663.15 128
16664.37 146
16665.59 166
16666.81 125
16668.03 141
16669.25 114
16670.47 153
16671.69 137
16672.91 138
16674.13 123
16675.35 121
16676.57 119
16677.79 135
16679.01 143
16680.23 103
16681.45 135
16682.67 140
16683.89 138
16685.11 115
16686.34 123
16687.56 133
16688.78 137
16690.00 134
16691.22 121
16692.44 114
16693.66 134
16694.88 124
16696.10 118
16697.32 121
16698.55 109
16699.77 135
16700.99 144
16702.21 137
16703.43 121
16704.65 131
16705.87 136
16707.10 132
16708.32 132
16709.54 136
16710.76 136
16711.98 138
16713.20 123
16714.43 111
16715.65 116
16716.87 120
16718.09 123
16719.31 148
16720.54 120
16721.76 118
16722.98 156
16724.20 126
16725.42 125
16726.65 102
16727.87 112
16729.09 99
16730.31 138
16731.54 126
16732.76 125
16733.98 142
16735.20 139
16736.43 159
16737.65 138
16738.87 131
16740.09 110
16741.32 154
16742.54 132
16743.76 153
16744.99 122
16746.21 116
16747.43 116
16748.65 136
16749.88 117
16751.10 129
16752.32 128
16753.55 127
16754.77 122
16755.99 127
16757.22 122
16758.44 107
16759.66 146
16760.89 126
16762.11 131
16763.33 88
16764.56 144
16765.78 137
16767.01 162
16768.23 140
16769.45 137
16770.68 117
16771.90 111
16773.12 113
16774.35 129
16775.57 132
16776.80 135
16778.02 146
16779.25 124
16780.47 125
16781.69 129
16782.92 147
16784.14 127
16785.37 120
16786.59 124
16787.82 151
16789.04 133
16790.27 117
16791.49 157
16792.71 157
16793.94 172
16795.16 135
16796.39 151
16797.61 142
16798.84 142
16800.06 130
16801.29 151
16802.51 124
16803.74 147
16804.96 152
16806.19 139
16807.41 136
16808.64 124
16809.86 143
16811.09 137
16812.32 128
16813.54 124
16814.77 137
16815.99 124
16817.22 120
16818.44 121
16819.67 154
16820.89 130
16822.12 157
16823.35 150
16824.57 160
16825.80 137
16827.02 108
16828.25 101
16829.48 142
16830.70 150
16831.93 123
16833.15 148
16834.38 129
16835.61 143
16836.83 123
16838.06 143
16839.29 122
16840.51 131
16841.74 120
16842.96 145
16844.19 130
16845.42 149
16846.64 133
16847.87 133
16849.10 140
16850.32 127
16851.55 131
16852.78 141
16854.01 145
16855.23 134
16856.46 145
16857.69 134
16858.91 166
16860.14 138
16861.37 166
16862.59 148
16863.82 149
16865.05 168
16866.28 157
16867.50 170
16868.73 142
16869.96 190
16871.19 167
16872.41 137
16873.64 148
16874.87 167
16876.10 139
16877.33 186
16878.55 154
16879.78 203
16881.01 205
16882.24 184
16883.46 200
16884.69 182
16885.92 163
16887.15 184
16888.38 186
16889.61 178
16890.83 157
16892.06 202
16893.29 181
16894.52 187
16895.75 171
16896.98 199
16898.20 198
16899.43 155
16900.66 164
16901.89 168
16903.12 169
16904.35 161
16905.58 162
16906.80 162
16908.03 151
16909.26 163
16910.49 173
16911.72 169
16912.95 138
16914.18 153
16915.41 158
16916.64 156
16917.87 147
16919.10 165
16920.33 138
16921.55 146
16922.78 169
16924.01 160
16925.24 162
16926.47 157
16927.70 153
16928.93 145
16930.16 145
16931.39 130
16932.62 152
16933.85 145
16935.08 149
16936.31 135
16937.54 144
16938.77 137
16940.00 134
16941.23 134
16942.46 137
16943.69 180
16944.92 134
16946.15 134
16947.38 125
16948.61 152
16949.84 128
16951.07 143
16952.30 144
16953.53 165
16954.76 124
16956.00 129
16957.23 135
16958.46 131
16959.69 140
16960.92 137
16962.15 153
16963.38 122
16964.61 158
16965.84 141
16967.07 154
16968.30 151
16969.54 150
16970.77 144
16972.00 155
16973.23 159
16974.46 159
16975.69 130
16976.92 134
16978.15 133
16979.39 136
16980.62 133
16981.85 137
16983.08 131
16984.31 143
16985.54 163
16986.78 146
16988.01 142
16989.24 133
16990.47 110
16991.70 117
16992.94 151
16994.17 143
16995.40 143
16996.63 133
16997.86 144
16999.10 177
17000.33 131
17001.56 130
17002.79 137
17004.03 151
17005.26 123
17006.49 138
17007.72 113
17008.96 119
17010.19 138
17011.42 129
17012.65 141
17013.89 151
17015.12 148
17016.35 130
17017.58 133
17018.82 134
17020.05 139
17021.28 135
17022.52 119
17023.75 120
17024.98 136
17026.22 129
17027.45 117
17028.68 116
17029.92 129
17031.15 129
17032.38 129
17033.62 118
17034.85 129
17036.08 164
17037.32 136
17038.55 128
17039.78 141
17041.02 136
17042.25 124
17043.49 137
17044.72 108
17045.95 140
17047.19 128
17048.42 145
17049.66 129
17050.89 118
17052.12 116
17053.36 151
17054.59 145
17055.83 113
17057.06 116
17058.29 134
17059.53 156
17060.76 115
17062.00 128
17063.23 105
17064.47 123
17065.70 114
17066.94 131
17068.17 103
17069.41 110
17070.64 113
17071.88 113
17073.11 131
17074.35 114
17075.58 123
17076.82 142
17078.05 127
17079.29 103
17080.52 119
17081.76 135
17082.99 126
17084.23 117
17085.46 115
17086.70 122
17087.93 129
17089.17 125
17090.40 149
17091.64 122
17092.87 112
17094.11 112
17095.35 124
17096.58 137
17097.82 126
17099.05 136
17100.29 126
17101.53 132
17102.76 99
17104.00 127
17105.23 125
17106.47 110
17107.71 117
17108.94 140
17110.18 111
17111.41 102
17112.65 106
17113.89 108
17115.12 120
17116.36 103
17117.60 111
17118.83 113
17120.07 125
17121.31 108
17122.54 121
17123.78 96
17125.02 92
17126.25 97
17127.49 135
17128.73 120
17129.96 113
17131.20 119
17132.44 126
17133.68 130
17134.91 122
17136.15 130
17137.39 102
17138.62 129
17139.86 132
17141.10 140
17142.34 124
17143.57 133
17144.81 136
17146.05 127
17147.29 107
17148.52 135
17149.76 110
17151.00 124
17152.24 113
17153.48 112
17154.71 114
17155.95 142
17157.19 120
17158.43 107
17159.66 123
17160.90 109
17162.14 127
17163.38 103
17164.62 130
17165.86 123
17167.09 122
17168.33 121
17169.57 112
17170.81 119
17172.05 99
17173.29 107
17174.52 112
17175.76 130
17177.00 109
17178.24 144
17179.48 112
17180.72 119
17181.96 127
17183.20 124
17184.43 109
17185.67 115
17186.91 118
17188.15 130
17189.39 121
17190.63 126
17191.87 117
17193.11 129
17194.35 132
17195.59 134
17196.83 124
17198.07 101
17199.31 120
17200.55 126
17201.78 127
17203.02 109
17204.26 108
17205.50 107
17206.74 116
17207.98 124
17209.22 111
17210.46 135
17211.70 133
17212.94 121
17214.18 98
17215.42 116
17216.66 101
17217.90 105
17219.14 114
17220.38 110
17221.62 100
17222.86 122
17224.10 107
17225.34 108
17226.59 129
17227.83 112
17229.07 116
17230.31 106
17231.55 122
17232.79 105
17234.03 120
17235.27 95
17236.51 136
17237.75 106
17238.99 115
17240.23 123
17241.47 133
17242.72 111
17243.96 95
17245.20 121
17246.44 98
17247.68 116
17248.92 112
17250.16 107
17251.40 114
17252.65 130
17253.89 95
17255.13 134
17256.37 138
17257.61 133
17258.85 104
17260.09 114
17261.34 99
17262.58 101
17263.82 126
17265.06 119
17266.30 111
17267.55 115
17268.79 105
17270.03 143
17271.27 111
17272.51 125
17273.76 101
17275.00 113
17276.24 137
17277.48 145
17278.72 130
17279.97 116
17281.21 119
17282.45 122
17283.69 136
17284.94 106
17286.18 92
17287.42 124
17288.67 137
17289.91 119
17291.15 112
17292.39 149
17293.64 124
17294.88 124
17296.12 113
17297.37 119
17298.61 122
17299.85 121
17301.09 141
17302.34 140
17303.58 120
17304.82 103
17306.07 134
17307.31 128
17308.55 90
17309.80 116
17311.04 113
17312.29 134
17313.53 113
17314.77 134
17316.02 122
17317.26 109
17318.50 121
17319.75 130
17320.99 106
17322.24 107
17323.48 113
17324.72 97
17325.97 118
17327.21 108
17328.46 104
17329.70 124
17330.94 109
17332.19 122
17333.43 121
17334.68 123
17335.92 106
17337.17 116
17338.41 132
17339.65 117
17340.90 120
17342.14 116
17343.39 118
17344.63 120
17345.88 118
17347.12 126
17348.37 115
17349.61 80
17350.86 104
17352.10 111
17353.35 117
17354.59 110
17355.84 128
17357.08 121
17358.33 118
17359.57 103
17360.82 125
17362.06 126
17363.31 123
17364.55 120
17365.80 119
17367.05 129
17368.29 91
17369.54 123
17370.78 130
17372.03 118
17373.27 92
17374.52 128
17375.77 136
17377.01 134
17378.26 111
17379.50 110
17380.75 122
17382.00 113
17383.24 128
17384.49 99
17385.73 101
17386.98 105
17388.23 112
17389.47 106
17390.72 130
17391.97 79
17393.21 118
17394.46 114
17395.71 108
17396.95 104
17398.20 109
17399.45 110
17400.69 121
17401.94 124
17403.19 100
17404.43 116
17405.68 117
17406.93 129
17408.17 117
17409.42 126
17410.67 113
17411.91 128
17413.16 126
17414.41 109
17415.66 102
17416.90 118
17418.15 123
17419.40 129
17420.65 121
17421.89 111
17423.14 149
17424.39 111
17425.64 92
17426.88 105
17428.13 128
17429.38 99
17430.63 135
17431.87 117
17433.12 102
17434.37 108
17435.62 120
17436.87 143
17438.11 118
17439.36 100
17440.61 115
17441.86 121
17443.11 103
17444.36 115
17445.60 115
17446.85 122
17448.10 102
17449.35 120
17450.60 113
17451.85 115
17453.10 116
17454.34 118
17455.59 126
17456.84 109
17458.09 96
17459.34 97
17460.59 112
17461.84 104
17463.09 106
17464.33 103
17465.58 117
17466.83 108
17468.08 115
17469.33 117
17470.58 123
17471.83 122
17473.08 113
17474.33 97
17475.58 98
17476.83 129
17478.08 120
17479.33 127
17480.58 83
17481.83 133
17483.08 100
17484.33 121
17485.58 99
17486.83 108
17488.07 135
17489.32 112
17490.57 127
17491.82 128
17493.07 103
17494.32 84
17495.58 120
17496.83 140
17498.08 102
17499.33 103
17500.58 114
17501.83 145
17503.08 121
17504.33 90
17505.58 120
17506.83 129
17508.08 116
17509.33 108
17510.58 108
17511.83 117
17513.08 108
17514.33 125
17515.58 125
17516.83 119
17518.09 139
17519.34 119
17520.59 127
17521.84 104
17523.09 116
17524.34 125
17525.59 119
17526.84 112
17528.09 120
17529.35 116
17530.60 111
17531.85 117
17533.10 95
17534.35 104
17535.60 112
17536.86 124
17538.11 128
17539.36 97
17540.61 112
17541.86 106
17543.11 125
17544.37 114
17545.62 111
17546.87 122
17548.12 142
17549.37 144
17550.63 105
17551.88 96
17553.13 113
17554.38 127
17555.63 127
17556.89 116
17558.14 119
17559.39 119
17560.64 114
17561.90 119
17563.15 108
17564.40 122
17565.65 129
17566.91 126
17568.16 109
17569.41 110
17570.67 106
17571.92 131
17573.17 116
17574.42 117
17575.68 116
17576.93 112
17578.18 95
17579.44 111
17580.69 118
17581.94 103
17583.20 117
17584.45 95
17585.70 132
17586.96 115
17588.21 121
17589.46 110
17590.72 118
17591.97 95
17593.22 120
17594.48 117
17595.73 121
17596.99 110
17598.24 117
17599.49 103
17600.75 117
17602.00 112
17603.26 148
17604.51 127
17605.76 129
17607.02 125
17608.27 119
17609.53 124
17610.78 107
17612.03 113
17613.29 110
17614.54 126
17615.80 106
17617.05 108
17618.31 111
17619.56 131
17620.82 136
17622.07 98
17623.33 108
17624.58 103
17625.83 115
17627.09 124
17628.34 115
17629.60 118
17630.85 111
17632.11 123
17633.36 127
17634.62 117
17635.88 123
17637.13 117
17638.39 111
17639.64 105
17640.90 121
17642.15 129
17643.41 115
17644.66 113
17645.92 111
17647.17 127
17648.43 103
17649.68 102
17650.94 142
17652.20 136
17653.45 94
17654.71 95
17655.96 124
17657.22 124
17658.48 126
17659.73 116
17660.99 148
17662.24 99
17663.50 113
17664.76 136
17666.01 128
17667.27 121
17668.53 129
17669.78 120
17671.04 120
17672.29 100
17673.55 115
17674.81 121
17676.06 114
17677.32 106
17678.58 110
17679.83 105
17681.09 81
17682.35 95
17683.60 96
17684.86 104
17686.12 73
17687.38 126
17688.63 114
17689.89 129
17691.15 100
17692.40 113
17693.66 108
17694.92 116
17696.18 103
17697.43 113
17698.69 114
17699.95 89
17701.21 109
17702.46 121
17703.72 92
17704.98 80
17706.24 139
17707.49 109
17708.75 122
17710.01 97
17711.27 113
17712.53 117
17713.78 116
17715.04 108
17716.30 114
17717.56 119
17718.82 113
17720.07 109
17721.33 114
17722.59 109
17723.85 104
17725.11 136
17726.36 113
17727.62 142
17728.88 127
17730.14 104
17731.40 96
17732.66 99
17733.92 100
17735.17 118
17736.43 114
17737.69 121
17738.95 111
17740.21 124
17741.47 114
17742.73 118
17743.99 133
17745.25 114
17746.51 93
17747.76 106
17749.02 121
17750.28 109
17751.54 135
17752.80 123
17754.06 112
17755.32 110
17756.58 105
17757.84 96
17759.10 114
17760.36 127
17761.62 108
17762.88 104
17764.14 107
17765.40 132
17766.66 107
17767.92 98
17769.18 101
17770.44 108
17771.70 106
17772.96 121
17774.22 108
17775.48 101
17776.74 93
17778.00 103
17779.26 106
17780.52 106
17781.78 122
17783.04 104
17784.30 119
17785.56 97
17786.82 104
17788.08 94
17789.34 105
17790.60 103
17791.86 115
17793.12 124
17794.38 102
17795.65 84
17796.91 99
17798.17 99
17799.43 106
17800.69 95
17801.95 109
17803.21 110
17804.47 129
17805.73 99
17807.00 89
17808.26 96
17809.52 99
17810.78 126
17812.04 97
17813.30 112
17814.56 99
17815.83 87
17817.09 114
17818.35 101
17819.61 98
17820.87 93
17822.13 115
17823.40 107
17824.66 102
17825.92 114
17827.18 108
17828.44 133
17829.71 116
17830.97 99
17832.23 120
17833.49 98
17834.75 104
17836.02 103
17837.28 89
17838.54 107
17839.80 107
17841.07 121
17842.33 92
17843.59 102
17844.85 104
17846.12 100
17847.38 91
17848.64 101
17849.91 96
17851.17 106
17852.43 112
17853.69 108
17854.96 129
17856.22 124
17857.48 115
17858.75 102
17860.01 97
17861.27 90
17862.54 87
17863.80 107
17865.06 101
17866.33 93
17867.59 92
17868.85 95
17870.12 111
17871.38 103
17872.64 97
17873.91 82
17875.17 90
17876.43 87
17877.70 105
17878.96 99
17880.23 94
17881.49 103
17882.75 111
17884.02 102
17885.28 106
17886.55 95
17887.81 105
17889.07 107
17890.34 107
17891.60 107
17892.87 91
17894.13 96
17895.40 95
17896.66 117
17897.92 104
17899.19 89
17900.45 111
17901.72 94
17902.98 90
17904.25 89
17905.51 88
17906.78 100
17908.04 133
17909.31 102
17910.57 102
17911.84 112
17913.10 102
17914.37 106
17915.63 105
17916.90 104
17918.16 100
17919.43 88
17920.69 103
17921.96 84
17923.22 95
17924.49 110
17925.75 94
17927.02 109
17928.29 96
17929.55 114
17930.82 98
17932.08 116
17933.35 93
17934.61 80
17935.88 85
17937.15 91
17938.41 77
17939.68 103
17940.94 99
17942.21 97
17943.48 106
17944.74 106
17946.01 108
17947.28 91
17948.54 118
17949.81 106
17951.07 113
17952.34 104
17953.61 93
17954.87 119
17956.14 95
17957.41 84
17958.67 100
17959.94 111
17961.21 89
17962.47 81
17963.74 88
17965.01 98
17966.27 91
17967.54 96
17968.81 107
17970.08 111
17971.34 92
17972.61 124
17973.88 100
17975.14 113
17976.41 95
17977.68 103
17978.95 100
17980.21 105
17981.48 122
17982.75 106
17984.02 101
17985.28 102
17986.55 104
17987.82 96
17989.09 104
17990.35 112
17991.62 84
17992.89 88
17994.16 95
17995.43 89
17996.69 111
17997.96 103
17999.23 113
18000.50 86
18001.77 85
18003.03 98
18004.30 102
18005.57 104
18006.84 106
18008.11 99
18009.38 113
18010.64 103
18011.91 89
18013.18 92
18014.45 87
18015.72 101
18016.99 105
18018.26 105
18019.53 81
18020.79 97
18022.06 109
18023.33 103
18024.60 93
18025.87 100
18027.14 102
18028.41 112
18029.68 113
18030.95 104
18032.22 111
18033.48 90
18034.75 112
18036.02 116
18037.29 122
18038.56 88
18039.83 108
18041.10 114
18042.37 105
18043.64 106
18044.91 98
18046.18 110
18047.45 98
18048.72 104
18049.99 105
18051.26 89
18052.53 112
18053.80 94
18055.07 90
18056.34 91
18057.61 109
18058.88 111
18060.15 101
18061.42 98
18062.69 89
18063.96 102
18065.23 106
18066.50 99
18067.77 114
18069.04 85
18070.31 133
18071.58 103
18072.86 106
18074.13 93
18075.40 104
18076.67 115
18077.94 113
18079.21 108
18080.48 104
18081.75 102
18083.02 116
18084.29 110
18085.56 91
18086.84 77
18088.11 108
18089.38 103
18090.65 90
18091.92 94
18093.19 75
18094.46 108
18095.74 104
18097.01 97
18098.28 95
18099.55 106
18100.82 106
18102.09 101
18103.37 94
18104.64 107
18105.91 118
18107.18 103
18108.45 103
18109.72 115
18111.00 93
18112.27 103
18113.54 117
18114.81 96
18116.09 110
18117.36 111
18118.63 114
18119.90 92
18121.17 81
18122.45 89
18123.72 102
18124.99 115
18126.26 101
18127.54 112
18128.81 95
18130.08 118
18131.36 113
18132.63 103
18133.90 72
18135.17 115
18136.45 121
18137.72 114
18138.99 92
18140.27 83
18141.54 134
18142.81 114
18144.09 115
18145.36 104
18146.63 92
18147.91 106
18149.18 99
18150.45 83
18151.73 112
18153.00 104
18154.27 108
18155.55 99
18156.82 101
18158.09 101
18159.37 103
18160.64 116
18161.91 105
18163.19 122
18164.46 115
18165.74 105
18167.01 97
18168.28 120
18169.56 109
18170.83 110
18172.11 98
18173.38 113
18174.66 96
18175.93 119
18177.20 78
18178.48 93
18179.75 97
18181.03 103
18182.30 110
18183.58 82
18184.85 100
18186.13 90
18187.40 109
18188.68 96
18189.95 99
18191.23 95
18192.50 109
18193.78 110
18195.05 104
18196.33 96
18197.60 101
18198.88 123
18200.15 112
18201.43 126
18202.70 96
18203.98 110
18205.25 108
18206.53 111
18207.80 81
18209.08 109
18210.35 102
18211.63 120
18212.90 98
18214.18 86
18215.46 85
18216.73 117
18218.01 114
18219.28 112
18220.56 89
18221.84 98
18223.11 113
18224.39 104
18225.66 119
18226.94 109
18228.22 111
18229.49 110
18230.77 103
18232.04 90
18233.32 90
18234.60 87
18235.87 117
18237.15 103
18238.43 109
18239.70 108
18240.98 112
18242.26 115
18243.53 113
18244.81 101
18246.09 97
18247.36 108
18248.64 103
18249.92 98
18251.19 83
18252.47 97
18253.75 115
18255.03 112
18256.30 88
18257.58 80
18258.86 96
18260.13 116
18261.41 96
18262.69 102
18263.97 103
18265.24 121
18266.52 118
18267.80 105
18269.08 104
18270.35 115
18271.63 96
18272.91 97
18274.19 102
18275.47 98
18276.74 97
18278.02 100
18279.30 145
18280.58 126
18281.85 91
18283.13 87
18284.41 108
18285.69 102
18286.97 85
18288.25 101
18289.52 99
18290.80 112
18292.08 106
18293.36 112
18294.64 101
18295.92 105
18297.19 106
18298.47 90
18299.75 94
18301.03 88
18302.31 105
18303.59 120
18304.87 101
18306.15 100
18307.43 112
18308.70 106
18309.98 128
18311.26 86
18312.54 106
18313.82 102
18315.10 96
18316.38 94
18317.66 108
18318.94 87
18320.22 99
18321.50 86
18322.78 107
18324.06 98
18325.34 98
18326.61 105
18327.89 104
18329.17 95
18330.45 97
18331.73 104
18333.01 100
18334.29 104
18335.57 79
18336.85 95
18338.13 109
18339.41 103
18340.69 92
18341.97 89
18343.25 85
18344.53 105
18345.81 113
18347.09 115
18348.37 105
18349.66 87
18350.94 100
18352.22 99
18353.50 86
18354.78 92
18356.06 104
18357.34 101
18358.62 107
18359.90 113
18361.18 110
18362.46 101
18363.74 86
18365.02 103
18366.30 95
18367.59 94
18368.87 86
18370.15 101
18371.43 93
18372.71 107
18373.99 93
18375.27 98
18376.55 89
18377.84 99
18379.12 84
18380.40 110
18381.68 94
18382.96 113
18384.24 93
18385.53 100
18386.81 120
18388.09 105
18389.37 116
18390.65 96
18391.93 92
18393.22 101
18394.50 125
18395.78 97
18397.06 99
18398.34 109
18399.63 109
18400.91 108
18402.19 101
18403.47 110
18404.76 111
18406.04 106
18407.32 111
18408.60 97
18409.89 85
18411.17 107
18412.45 102
18413.73 107
18415.02 93
18416.30 95
18417.58 115
18418.86 102
18420.15 103
18421.43 97
18422.71 97
18424.00 116
18425.28 100
18426.56 100
18427.85 101
18429.13 120
18430.41 114
18431.70 99
18432.98 110
18434.26 72
18435.55 117
18436.83 96
18438.11 92
18439.40 88
18440.68 114
18441.96 132
18443.25 106
18444.53 93
18445.81 86
18447.10 91
18448.38 112
18449.67 109
18450.95 97
18452.23 92
18453.52 95
18454.80 107
18456.09 100
18457.37 115
18458.66 100
18459.94 99
18461.22 111
18462.51 100
18463.79 98
18465.08 110
18466.36 102
18467.65 84
18468.93 91
18470.22 97
18471.50 93
18472.78 92
18474.07 109
18475.35 124
18476.64 125
18477.92 130
18479.21 126
18480.49 121
18481.78 109
18483.06 106
18484.35 91
18485.63 107
18486.92 93
18488.20 104
18489.49 107
18490.78 107
18492.06 114
18493.35 108
18494.63 131
18495.92 104
18497.20 105
18498.49 118
18499.77 93
18501.06 101
18502.35 100
18503.63 102
18504.92 122
18506.20 106
18507.49 93
18508.78 82
18510.06 115
18511.35 98
18512.63 102
18513.92 97
18515.21 108
18516.49 82
18517.78 107
18519.06 117
18520.35 91
18521.64 87
18522.92 114
18524.21 104
18525.50 102
18526.78 143
18528.07 90
18529.36 129
18530.64 102
18531.93 92
18533.22 88
18534.50 105
18535.79 111
18537.08 109
18538.37 110
18539.65 115
18540.94 90
18542.23 109
18543.51 102
18544.80 115
18546.09 102
18547.38 114
18548.66 110
18549.95 98
18551.24 121
18552.53 110
18553.81 112
18555.10 105
18556.39 113
18557.68 100
18558.96 86
18560.25 96
18561.54 96
18562.83 99
18564.11 86
18565.40 110
18566.69 113
18567.98 117
18569.27 95
18570.56 102
18571.84 100
18573.13 111
18574.42 140
18575.71 126
18577.00 100
18578.28 108
18579.57 107
18580.86 92
18582.15 111
18583.44 103
18584.73 128
18586.02 127
18587.31 114
18588.59 107
18589.88 106
18591.17 114
18592.46 127
18593.75 113
18595.04 114
18596.33 92
18597.62 96
18598.91 117
18600.19 109
18601.48 92
18602.77 105
18604.06 121
18605.35 105
18606.64 116
18607.93 118
18609.22 124
18610.51 116
18611.80 119
18613.09 102
18614.38 104
18615.67 118
18616.96 124
18618.25 105
18619.54 86
18620.83 107
18622.12 116
18623.41 127
18624.70 104
18625.99 111
18627.28 110
18628.57 117
18629.86 124
18631.15 95
18632.44 108
18633.73 120
18635.02 110
18636.31 97
18637.60 86
18638.89 103
18640.18 127
18641.47 119
18642.76 114
18644.05 96
18645.34 117
18646.63 105
18647.93 129
18649.22 110
18650.51 114
18651.80 117
18653.09 101
18654.38 112
18655.67 97
18656.96 105
18658.25 94
18659.55 120
18660.84 89
18662.13 92
18663.42 93
18664.71 106
18666.00 112
18667.29 103
18668.58 118
18669.88 123
18671.17 106
18672.46 117
18673.75 98
18675.04 86
18676.34 109
18677.63 103
18678.92 106
18680.21 85
18681.50 95
18682.79 104
18684.09 94
18685.38 78
18686.67 100
18687.96 110
18689.26 119
18690.55 90
18691.84 105
18693.13 99
18694.43 103
18695.72 111
18697.01 87
18698.30 97
18699.60 77
18700.89 121
18702.18 91
18703.47 98
18704.77 89
18706.06 104
18707.35 121
18708.65 108
18709.94 91
18711.23 95
18712.52 132
18713.82 111
18715.11 101
18716.40 96
18717.70 109
18718.99 101
18720.28 98
18721.58 99
18722.87 114
18724.16 94
18725.46 88
18726.75 94
18728.04 96
18729.34 101
18730.63 107
18731.93 96
18733.22 94
18734.51 98
18735.81 106
18737.10 105
18738.40 98
18739.69 116
18740.98 69
18742.28 77
18743.57 89
18744.87 111
18746.16 99
18747.45 116
18748.75 103
18750.04 90
18751.34 94
18752.63 92
18753.93 93
18755.22 113
18756.52 115
18757.81 90
18759.10 89
18760.40 94
18761.69 115
18762.99 105
18764.28 97
18765.58 96
18766.87 76
18768.17 90
18769.46 110
18770.76 97
18772.05 101
18773.35 96
18774.64 90
18775.94 92
18777.23 99
18778.53 99
18779.83 84
18781.12 99
18782.42 80
18783.71 87
18785.01 82
18786.30 107
18787.60 104
18788.89 91
18790.19 102
18791.49 92
18792.78 88
18794.08 93
18795.37 113
18796.67 89
18797.97 117
18799.26 94
18800.56 91
18801.85 79
18803.15 92
18804.45 94
18805.74 103
18807.04 79
18808.34 93
18809.63 98
18810.93 101
18812.23 94
18813.52 93
18814.82 90
18816.12 107
18817.41 111
18818.71 83
18820.01 122
18821.30 109
18822.60 102
18823.90 78
18825.19 95
18826.49 94
18827.79 102
18829.08 94
18830.38 84
18831.68 94
18832.98 115
18834.27 86
18835.57 72
18836.87 101
18838.17 96
18839.46 93
18840.76 79
18842.06 104
18843.36 79
18844.65 110
18845.95 93
18847.25 106
18848.55 74
18849.84 93
18851.14 93
18852.44 99
18853.74 105
18855.04 83
18856.33 98
18857.63 102
18858.93 113
18860.23 92
18861.53 110
18862.83 93
18864.12 124
18865.42 91
18866.72 109
18868.02 80
18869.32 104
18870.62 85
18871.91 111
18873.21 84
18874.51 78
18875.81 102
18877.11 90
18878.41 96
18879.71 82
18881.01 104
18882.30 85
18883.60 113
18884.90 101
18886.20 90
18887.50 98
18888.80 103
18890.10 96
18891.40 95
18892.70 91
18894.00 75
18895.30 120
18896.60 106
18897.90 93
18899.19 87
18900.49 113
18901.79 100
18903.09 85
18904.39 74
18905.69 80
18906.99 89
18908.29 119
18909.59 106
18910.89 95
18912.19 84
18913.49 79
18914.79 120
18916.09 83
18917.39 92
18918.69 87
18919.99 108
18921.29 88
18922.59 109
18923.89 87
18925.20 99
18926.50 99
18927.80 100
18929.10 77
18930.40 103
18931.70 95
18933.00 118
18934.30 100
18935.60 90
18936.90 91
18938.20 84
18939.50 97
18940.80 87
18942.10 93
18943.41 78
18944.71 111
18946.01 84
18947.31 86
18948.61 82
18949.91 103
18951.21 105
18952.51 96
18953.82 116
18955.12 90
18956.42 81
18957.72 95
18959.02 134
18960.32 83
18961.63 110
18962.93 73
18964.23 114
18965.53 80
18966.83 86
18968.13 64
18969.44 99
18970.74 90
18972.04 103
18973.34 103
18974.64 94
18975.95 96
18977.25 92
18978.55 100
18979.85 90
18981.16 112
18982.46 115
18983.76 109
18985.06 79
18986.37 79
18987.67 79
18988.97 108
18990.27 95
18991.58 97
18992.88 82
18994.18 89
18995.48 100
18996.79 81
18998.09 100
18999.39 85
19000.70 96
19002.00 93
19003.30 99
19004.61 91
19005.91 96
19007.21 84
19008.52 98
19009.82 82
19011.12 92
19012.43 78
19013.73 103
19015.03 106
19016.34 83
19017.64 112
19018.94 109
19020.25 110
19021.55 107
19022.86 117
19024.16 78
19025.46 93
19026.77 88
19028.07 103
19029.37 77
19030.68 111
19031.98 89
19033.29 86
19034.59 89
19035.90 85
19037.20 74
19038.50 102
19039.81 116
19041.11 92
19042.42 87
19043.72 84
19045.03 104
19046.33 110
19047.64 99
19048.94 86
19050.25 104
19051.55 95
19052.85 110
19054.16 100
19055.46 90
19056.77 109
19058.07 117
19059.38 123
19060.68 86
19061.99 101
19063.30 100
19064.60 106
19065.91 103
19067.21 77
19068.52 71
19069.82 83
19071.13 96
19072.43 74
19073.74 83
19075.04 118
19076.35 94
19077.66 106
19078.96 103
19080.27 90
19081.57 101
19082.88 91
19084.18 115
19085.49 93
19086.80 97
19088.10 104
19089.41 106
19090.71 100
19092.02 81
19093.33 76
19094.63 111
19095.94 101
19097.25 99
19098.55 96
19099.86 106
19101.17 99
19102.47 106
19103.78 105
19105.08 82
19106.39 117
19107.70 89
19109.01 102
19110.31 89
19111.62 95
19112.93 90
19114.23 96
19115.54 102
19116.85 121
19118.15 93
19119.46 116
19120.77 88
19122.08 101
19123.38 88
19124.69 115
19126.00 111
19127.30 93
19128.61 95
19129.92 76
19131.23 115
19132.53 104
19133.84 94
19135.15 74
19136.46 108
19137.77 116
19139.07 93
19140.38 106
19141.69 85
19143.00 84
19144.30 83
19145.61 88
19146.92 84
19148.23 88
19149.54 95
19150.84 101
19152.15 95
19153.46 109
19154.77 82
19156.08 103
19157.39 102
19158.70 117
19160.00 99
19161.31 100
19162.62 93
19163.93 98
19165.24 105
19166.55 72
19167.86 84
19169.16 100
19170.47 94
19171.78 88
19173.09 108
19174.40 86
19175.71 102
19177.02 102
19178.33 103
19179.64 114
19180.95 105
19182.26 98
19183.56 97
19184.87 89
19186.18 99
19187.49 103
19188.80 111
19190.11 111
19191.42 79
19192.73 78
19194.04 92
19195.35 97
19196.66 99
19197.97 88
19199.28 84
19200.59 93
19201.90 92
19203.21 97
19204.52 99
19205.83 97
19207.14 104
19208.45 81
19209.76 103
19211.07 91
19212.38 110
19213.69 82
19215.00 96
19216.31 100
19217.62 89
19218.93 99
19220.24 98
19221.55 94
19222.86 86
19224.18 83
19225.49 119
19226.80 107
19228.11 95
19229.42 86
19230.73 68
19232.04 93
19233.35 96
19234.66 101
19235.97 107
19237.28 78
19238.60 87
19239.91 96
19241.22 92
19242.53 89
19243.84 103
19245.15 91
19246.46 100
19247.78 88
19249.09 88
19250.40 91
19251.71 96
19253.02 79
19254.33 82
19255.65 90
19256.96 84
19258.27 92
19259.58 93
19260.89 75
19262.21 72
19263.52 98
19264.83 102
19266.14 90
19267.45 84
19268.77 102
19270.08 84
19271.39 104
19272.70 82
19274.02 94
19275.33 104
19276.64 106
19277.95 113
19279.27 75
19280.58 81
19281.89 90
19283.20 102
19284.52 87
19285.83 85
19287.14 123
19288.45 125
19289.77 102
19291.08 78
19292.39 76
19293.71 108
19295.02 86
19296.33 117
19297.65 102
19298.96 88
19300.27 78
19301.59 89
19302.90 99
19304.21 83
19305.53 71
19306.84 85
19308.15 91
19309.47 102
19310.78 81
19312.09 92
19313.41 89
19314.72 99
19316.04 86
19317.35 113
19318.66 86
19319.98 82
19321.29 96
19322.61 87
19323.92 93
19325.23 112
19326.55 88
19327.86 102
19329.18 99
19330.49 84
19331.81 89
19333.12 108
19334.43 105
19335.75 108
19337.06 79
19338.38 73
19339.69 89
19341.01 97
19342.32 86
19343.64 83
19344.95 85
19346.27 91
19347.58 106
19348.90 110
19350.21 87
19351.53 89
19352.84 101
19354.16 80
19355.47 79
19356.79 90
19358.10 80
19359.42 95
19360.73 122
19362.05 112
19363.36 81
19364.68 83
19366.00 93
19367.31 103
19368.63 80
19369.94 99
19371.26 89
19372.57 82
19373.89 84
19375.21 105
19376.52 106
19377.84 84
19379.15 90
19380.47 91
19381.79 95
19383.10 86
19384.42 92
19385.73 82
19387.05 102
19388.37 87
19389.68 98
19391.00 91
19392.32 86
19393.63 104
19394.95 108
19396.27 100
19397.58 80
19398.90 66
19400.22 101
19401.53 130
19402.85 87
19404.17 81
19405.48 89
19406.80 87
19408.12 78
19409.43 76
19410.75 90
19412.07 76
19413.39 75
19414.70 83
19416.02 86
19417.34 67
19418.65 96
19419.97 133
19421.29 86
19422.61 88
19423.92 73
19425.24 91
19426.56 83
19427.88 87
19429.20 102
19430.51 100
19431.83 94
19433.15 78
19434.47 104
19435.78 116
19437.10 90
19438.42 108
19439.74 101
19441.06 91
19442.37 86
19443.69 103
19445.01 97
19446.33 92
19447.65 76
19448.97 100
19450.28 99
19451.60 94
19452.92 89
19454.24 82
19455.56 97
19456.88 73
19458.20 95
19459.51 88
19460.83 85
19462.15 98
19463.47 99
19464.79 76
19466.11 90
19467.43 96
19468.75 112
19470.07 80
19471.39 79
19472.70 101
19474.02 113
19475.34 110
19476.66 66
19477.98 98
19479.30 121
19480.62 106
19481.94 99
19483.26 93
19484.58 118
19485.90 100
19487.22 80
19488.54 100
19489.86 95
19491.18 83
19492.50 104
19493.82 83
19495.14 88
19496.46 82
19497.78 83
19499.10 98
19500.42 94
19501.74 92
19503.06 96
19504.38 107
19505.70 87
19507.02 90
19508.34 93
19509.66 85
19510.98 104
19512.30 94
19513.62 82
19514.94 83
19516.26 84
19517.58 97
19518.90 83
19520.23 88
19521.55 95
19522.87 99
19524.19 99
19525.51 80
19526.83 70
19528.15 103
19529.47 92
19530.79 91
19532.11 90
19533.44 85
19534.76 98
19536.08 86
19537.40 110
19538.72 94
19540.04 83
19541.36 96
19542.69 88
19544.01 101
19545.33 96
19546.65 87
19547.97 91
19549.29 78
19550.62 83
19551.94 87
19553.26 87
19554.58 89
19555.90 74
19557.23 82
19558.55 81
19559.87 69
19561.19 83
19562.51 106
19563.84 75
19565.16 100
19566.48 74
19567.80 82
19569.13 79
19570.45 110
19571.77 87
19573.09 90
19574.42 83
19575.74 84
19577.06 98
19578.39 86
19579.71 91
19581.03 102
19582.35 86
19583.68 79
19585.00 108
19586.32 83
19587.65 92
19588.97 93
19590.29 114
19591.62 86
19592.94 86
19594.26 104
19595.59 75
19596.91 88
19598.23 82
19599.56 74
19600.88 79
19602.20 90
19603.53 78
19604.85 89
19606.17 82
19607.50 90
19608.82 73
19610.15 78
19611.47 74
19612.79 101
19614.12 89
19615.44 97
19616.77 116
19618.09 93
19619.41 86
19620.74 83
19622.06 87
19623.39 90
19624.71 88
19626.03 89
19627.36 92
19628.68 79
19630.01 83
19631.33 94
19632.66 75
19633.98 72
19635.31 94
19636.63 82
19637.96 76
19639.28 74
19640.61 82
19641.93 97
19643.26 90
19644.58 91
19645.91 89
19647.23 80
19648.56 77
19649.88 89
19651.21 92
19652.53 94
19653.86 89
19655.18 87
19656.51 96
19657.83 82
19659.16 85
19660.48 78
19661.81 99
19663.14 81
19664.46 88
19665.79 85
19667.11 99
19668.44 73
19669.77 92
19671.09 90
19672.42 99
19673.74 76
19675.07 101
19676.40 94
19677.72 87
19679.05 101
19680.37 77
19681.70 101
19683.03 73
19684.35 78
19685.68 72
19687.01 98
19688.33 97
19689.66 101
19690.99 87
19692.31 89
19693.64 101
19694.97 95
19696.29 84
19697.62 97
19698.95 84
19700.27 72
19701.60 103
19702.93 90
19704.25 87
19705.58 85
19706.91 91
19708.23 102
19709.56 94
19710.89 79
19712.22 101
19713.54 85
19714.87 77
19716.20 83
19717.53 101
19718.85 79
19720.18 96
19721.51 82
19722.84 93
19724.16 78
19725.49 90
19726.82 96
19728.15 90
19729.48 73
19730.80 77
19732.13 98
19733.46 68
19734.79 84
19736.12 64
19737.44 90
19738.77 89
19740.10 93
19741.43 93
19742.76 93
19744.09 74
19745.41 81
19746.74 97
19748.07 82
19749.40 74
19750.73 80
19752.06 89
19753.39 88
19754.71 88
19756.04 77
19757.37 72
19758.70 73
19760.03 87
19761.36 99
19762.69 104
19764.02 97
19765.35 92
19766.68 117
19768.00 62
19769.33 90
19770.66 83
19771.99 106
19773.32 89
19774.65 79
19775.98 94
19777.31 98
19778.64 95
19779.97 82
19781.30 81
19782.63 85
19783.96 92
19785.29 99
19786.62 77
19787.95 86
19789.28 95
19790.61 104
19791.94 85
19793.27 91
19794.60 87
19795.93 91
19797.26 94
19798.59 83
19799.92 75
19801.25 88
19802.58 99
19803.91 85
19805.24 80
19806.57 89
19807.90 89
19809.23 98
19810.56 92
19811.89 89
19813.22 107
19814.55 100
19815.89 85
19817.22 101
19818.55 80
19819.88 97
19821.21 105
19822.54 99
19823.87 83
19825.20 90
19826.53 90
19827.86 86
19829.20 83
19830.53 89
19831.86 95
19833.19 94
19834.52 107
19835.85 92
19837.18 102
19838.52 84
19839.85 97
19841.18 90
19842.51 103
19843.84 68
19845.17 91
19846.51 107
19847.84 100
19849.17 73
19850.50 86
19851.83 99
19853.17 93
19854.50 86
19855.83 88
19857.16 91
19858.50 77
19859.83 87
19861.16 86
19862.49 80
19863.82 82
19865.16 83
19866.49 92
19867.82 84
19869.15 77
19870.49 74
19871.82 98
19873.15 95
19874.49 105
19875.82 97
19877.15 77
19878.48 60
19879.82 87
19881.15 72
19882.48 102
19883.82 83
19885.15 91
19886.48 114
19887.82 73
19889.15 92
19890.48 83
19891.82 105
19893.15 92
19894.48 86
19895.82 84
19897.15 86
19898.48 77
19899.82 70
19901.15 76
19902.48 87
19903.82 88
19905.15 93
19906.49 94
19907.82 77
19909.15 89
19910.49 106
19911.82 88
19913.16 78
19914.49 77
19915.82 75
19917.16 76
19918.49 100
19919.83 91
19921.16 85
19922.50 105
19923.83 80
19925.16 87
19926.50 101
19927.83 72
19929.17 85
19930.50 96
19931.84 85
19933.17 98
19934.51 87
19935.84 75
19937.18 97
19938.51 75
19939.85 79
19941.18 74
19942.52 83
19943.85 74
19945.19 96
19946.52 92
19947.86 73
19949.19 58
19950.53 87
19951.86 78
19953.20 118
19954.53 63
19955.87 81
19957.21 86
19958.54 100
19959.88 76
19961.21 69
19962.55 90
19963.88 85
19965.22 80
19966.56 82
19967.89 69
19969.23 84
19970.56 108
19971.90 95
19973.24 74
19974.57 79
19975.91 104
19977.24 99
19978.58 84
19979.92 86
19981.25 79
19982.59 88
19983.93 93
19985.26 82
19986.60 79
19987.94 85
19989.27 77
19990.61 106
19991.95 105
19993.28 97
19994.62 87
19995.96 94
19997.29 87
19998.63 71
19999.97 88
20001.30 80
20002.64 102
20003.98 75
20005.32 102
20006.65 87
20007.99 95
20009.33 94
20010.67 92
20012.00 86
20013.34 89
20014.68 106
20016.02 85
20017.35 79
20018.69 92
20020.03 74
20021.37 90
20022.70 83
20024.04 101
20025.38 76
20026.72 89
20028.06 97
20029.39 100
20030.73 88
20032.07 83
20033.41 74
20034.75 68
20036.08 93
20037.42 91
20038.76 87
20040.10 86
20041.44 98
20042.78 79
20044.11 91
20045.45 99
20046.79 83
20048.13 82
20049.47 83
20050.81 85
20052.15 88
20053.48 90
20054.82 94
20056.16 89
20057.50 71
20058.84 82
20060.18 109
20061.52 101
20062.86 97
20064.20 86
20065.54 88
20066.88 83
20068.21 99
20069.55 81
20070.89 88
20072.23 87
20073.57 101
20074.91 93
20076.25 103
20077.59 80
20078.93 64
20080.27 91
20081.61 102
20082.95 116
20084.29 77
20085.63 100
20086.97 97
20088.31 86
20089.65 91
20090.99 91
20092.33 83
20093.67 98
20095.01 100
20096.35 103
20097.69 107
20099.03 82
20100.37 88
20101.71 82
20103.05 92
20104.39 91
20105.73 109
20107.07 96
20108.41 79
20109.76 77
20111.10 88
20112.44 96
20113.78 87
20115.12 99
20116.46 84
20117.80 82
20119.14 96
20120.48 85
20121.82 72
20123.16 84
20124.51 107
20125.85 89
20127.19 90
20128.53 67
20129.87 84
20131.21 97
20132.55 94
20133.90 99
20135.24 85
