# Supplementary material for: MALDI-TOF MS typing enables the classification of brewing yeasts of the genus Saccharomyces to major beer styles
Source: PLoS One. 2017 Aug 9;12(8):e0181694. doi: 10.1371/journal.pone.0181694 (PMC5549903; doi:10.1371/journal.pone.0181694)
Supplement: S16 File — The directory includes 90 raw files and was zipped to “.zip”; the folder has three strains with 30 spectra per strain; S1 Text explains the raw files with an example and Table 1 represents the yeast strains used within the experiment. (ZIP) [file pone.0181694.s019.zip › 46-48/30675-174-OG-Alt-Alt-YPG-18h-E-E_2015-11-11__0_B11_1.dat]

1999.94 2482
2000.36 2288
2000.78 2254
2001.20 2371
2001.62 2254
2002.04 2296
2002.47 2325
2002.89 2256
2003.31 2407
2003.73 2300
2004.15 2045
2004.58 2234
2005.00 2276
2005.42 2313
2005.84 2367
2006.26 2135
2006.69 2309
2007.11 2248
2007.53 2273
2007.95 2380
2008.38 2227
2008.80 2319
2009.22 2402
2009.64 2284
2010.07 2360
2010.49 2338
2010.91 2347
2011.33 2437
2011.76 2314
2012.18 2256
2012.60 2084
2013.03 2184
2013.45 2356
2013.87 2225
2014.29 1994
2014.72 2164
2015.14 2046
2015.56 2179
2015.99 2216
2016.41 2137
2016.83 2184
2017.26 2338
2017.68 2206
2018.10 2228
2018.53 2169
2018.95 2259
2019.37 2124
2019.80 2070
2020.22 2362
2020.65 2336
2021.07 2249
2021.49 2140
2021.92 2179
2022.34 2252
2022.76 2252
2023.19 2096
2023.61 2200
2024.04 2240
2024.46 2081
2024.88 2074
2025.31 2156
2025.73 2131
2026.16 2118
2026.58 2075
2027.01 2073
2027.43 2101
2027.85 1974
2028.28 1811
2028.70 2124
2029.13 2017
2029.55 2038
2029.98 2029
2030.40 1906
2030.83 2037
2031.25 2142
2031.68 1977
2032.10 1978
2032.53 2092
2032.95 2222
2033.38 2309
2033.80 2250
2034.23 2267
2034.65 2235
2035.08 2063
2035.50 2205
2035.93 2206
2036.35 2248
2036.78 2367
2037.20 2187
2037.63 2127
2038.06 2303
2038.48 2371
2038.91 2450
2039.33 2381
2039.76 2368
2040.18 2393
2040.61 2497
2041.04 2334
2041.46 2533
2041.89 2446
2042.31 2281
2042.74 2341
2043.17 2268
2043.59 2193
2044.02 2201
2044.44 2134
2044.87 2244
2045.30 2102
2045.72 2178
2046.15 2254
2046.58 2394
2047.00 2240
2047.43 2157
2047.85 2250
2048.28 2315
2048.71 2408
2049.13 2225
2049.56 2219
2049.99 2302
2050.41 2378
2050.84 2441
2051.27 2205
2051.70 2149
2052.12 2183
2052.55 2235
2052.98 2083
2053.40 2070
2053.83 2117
2054.26 2171
2054.69 2166
2055.11 2238
2055.54 2180
2055.97 2154
2056.40 2181
2056.82 2161
2057.25 2226
2057.68 2309
2058.11 2369
2058.53 2348
2058.96 2206
2059.39 2256
2059.82 2051
2060.24 2040
2060.67 2048
2061.10 2052
2061.53 2196
2061.96 2247
2062.38 2277
2062.81 2104
2063.24 2285
2063.67 2095
2064.10 2212
2064.52 2439
2064.95 2446
2065.38 2525
2065.81 2616
2066.24 2764
2066.67 2602
2067.10 2698
2067.52 2665
2067.95 2598
2068.38 2471
2068.81 2537
2069.24 2493
2069.67 2346
2070.10 2253
2070.53 2004
2070.95 2064
2071.38 2262
2071.81 2206
2072.24 2180
2072.67 2067
2073.10 2082
2073.53 2231
2073.96 2167
2074.39 2152
2074.82 2267
2075.25 2140
2075.68 2272
2076.11 2419
2076.53 2327
2076.96 2438
2077.39 2365
2077.82 2422
2078.25 2312
2078.68 2321
2079.11 2549
2079.54 2498
2079.97 2333
2080.40 2373
2080.83 2434
2081.26 2531
2081.69 2393
2082.12 2249
2082.55 2401
2082.98 2302
2083.41 2304
2083.84 2326
2084.27 2401
2084.70 2319
2085.13 2275
2085.57 2450
2086.00 2304
2086.43 2256
2086.86 2325
2087.29 2355
2087.72 2348
2088.15 2211
2088.58 2317
2089.01 2399
2089.44 2259
2089.87 2375
2090.30 2285
2090.73 2396
2091.17 2264
2091.60 2285
2092.03 2234
2092.46 2132
2092.89 2312
2093.32 2444
2093.75 2393
2094.18 2310
2094.62 2356
2095.05 2249
2095.48 2159
2095.91 2119
2096.34 2102
2096.77 2093
2097.20 2066
2097.64 2075
2098.07 2040
2098.50 2073
2098.93 2046
2099.36 2146
2099.80 1985
2100.23 2164
2100.66 2119
2101.09 2083
2101.52 1960
2101.96 1968
2102.39 2046
2102.82 2019
2103.25 2111
2103.69 2250
2104.12 2160
2104.55 2157
2104.98 2140
2105.41 2161
2105.85 2094
2106.28 2056
2106.71 2139
2107.15 2345
2107.58 2358
2108.01 2245
2108.44 2092
2108.88 2210
2109.31 2353
2109.74 2210
2110.18 2040
2110.61 2204
2111.04 2165
2111.47 2232
2111.91 2108
2112.34 2048
2112.77 2090
2113.21 2000
2113.64 1969
2114.07 1910
2114.51 2116
2114.94 2234
2115.37 2071
2115.81 1967
2116.24 2100
2116.68 2092
2117.11 2018
2117.54 1908
2117.98 1926
2118.41 2258
2118.84 2109
2119.28 2184
2119.71 2030
2120.15 2118
2120.58 2094
2121.01 2156
2121.45 2209
2121.88 2097
2122.32 2074
2122.75 2133
2123.19 2038
2123.62 1860
2124.05 2011
2124.49 2122
2124.92 2012
2125.36 1936
2125.79 2059
2126.23 2161
2126.66 1894
2127.10 1949
2127.53 2107
2127.97 2101
2128.40 2034
2128.84 1969
2129.27 1861
2129.71 1878
2130.14 1938
2130.58 1980
2131.01 1984
2131.45 2042
2131.88 2144
2132.32 2136
2132.75 2183
2133.19 2222
2133.62 2157
2134.06 2284
2134.49 2266
2134.93 2174
2135.37 2510
2135.80 2286
2136.24 2256
2136.67 2480
2137.11 2443
2137.54 2371
2137.98 2339
2138.42 2510
2138.85 2404
2139.29 2430
2139.72 2326
2140.16 2149
2140.60 2237
2141.03 2484
2141.47 2266
2141.90 2218
2142.34 2240
2142.78 2133
2143.21 2019
2143.65 2003
2144.09 1917
2144.52 2133
2144.96 2188
2145.40 1920
2145.83 1877
2146.27 1882
2146.71 2114
2147.14 2021
2147.58 2162
2148.02 2194
2148.45 2243
2148.89 2195
2149.33 2365
2149.76 2404
2150.20 2425
2150.64 2509
2151.08 2680
2151.51 2647
2151.95 2617
2152.39 2471
2152.83 2340
2153.26 2546
2153.70 2397
2154.14 2244
2154.58 2410
2155.01 2314
2155.45 2381
2155.89 2233
2156.33 2263
2156.76 2336
2157.20 2284
2157.64 2151
2158.08 2094
2158.52 2174
2158.95 2167
2159.39 2187
2159.83 2208
2160.27 2284
2160.71 2255
2161.14 2106
2161.58 2251
2162.02 2170
2162.46 2177
2162.90 2288
2163.34 2205
2163.77 2280
2164.21 2257
2164.65 2288
2165.09 2151
2165.53 2150
2165.97 2257
2166.41 2266
2166.84 2312
2167.28 2206
2167.72 2096
2168.16 2221
2168.60 2221
2169.04 2158
2169.48 2172
2169.92 2325
2170.36 2470
2170.80 2317
2171.23 2351
2171.67 2402
2172.11 2545
2172.55 2415
2172.99 2425
2173.43 2422
2173.87 2497
2174.31 2444
2174.75 2479
2175.19 2719
2175.63 2640
2176.07 2779
2176.51 2640
2176.95 2787
2177.39 2673
2177.83 2677
2178.27 2598
2178.71 2692
2179.15 2567
2179.59 2456
2180.03 2382
2180.47 2282
2180.91 2084
2181.35 2212
2181.79 2429
2182.23 2133
2182.67 2075
2183.11 2179
2183.55 2285
2183.99 2178
2184.43 2015
2184.87 2283
2185.31 2289
2185.75 2121
2186.20 2134
2186.64 2208
2187.08 2220
2187.52 2158
2187.96 2207
2188.40 2311
2188.84 2344
2189.28 2396
2189.72 2490
2190.16 2426
2190.61 2362
2191.05 2408
2191.49 2431
2191.93 2189
2192.37 2235
2192.81 2228
2193.25 2210
2193.69 2306
2194.14 2268
2194.58 2209
2195.02 2391
2195.46 2476
2195.90 2343
2196.34 2436
2196.79 2342
2197.23 2304
2197.67 2197
2198.11 2214
2198.55 2160
2199.00 2285
2199.44 2350
2199.88 2339
2200.32 2104
2200.76 2380
2201.21 2329
2201.65 2134
2202.09 2165
2202.53 2267
2202.98 2209
2203.42 2246
2203.86 2380
2204.30 2416
2204.75 2139
2205.19 2170
2205.63 2219
2206.07 2291
2206.52 2396
2206.96 2354
2207.40 2199
2207.85 2356
2208.29 2253
2208.73 2294
2209.18 2250
2209.62 2248
2210.06 2314
2210.50 2262
2210.95 2244
2211.39 2333
2211.83 2263
2212.28 2153
2212.72 2351
2213.16 2276
2213.61 2376
2214.05 2287
2214.50 2250
2214.94 2231
2215.38 2163
2215.83 2126
2216.27 2162
2216.71 2248
2217.16 1997
2217.60 2132
2218.05 2033
2218.49 2106
2218.93 2081
2219.38 2132
2219.82 2256
2220.27 2260
2220.71 2171
2221.15 2134
2221.60 2138
2222.04 2304
2222.49 2291
2222.93 2232
2223.38 2142
2223.82 2183
2224.27 2245
2224.71 2180
2225.15 2288
2225.60 2274
2226.04 2305
2226.49 2308
2226.93 2301
2227.38 2467
2227.82 2338
2228.27 2466
2228.71 2395
2229.16 2468
2229.60 2403
2230.05 2272
2230.49 2272
2230.94 2419
2231.38 2517
2231.83 2419
2232.28 2419
2232.72 2527
2233.17 2470
2233.61 2533
2234.06 2583
2234.50 2729
2234.95 2508
2235.39 2358
2235.84 2443
2236.29 2205
2236.73 2349
2237.18 2390
2237.62 2411
2238.07 2335
2238.52 2231
2238.96 2188
2239.41 2124
2239.85 2245
2240.30 2250
2240.75 2127
2241.19 2081
2241.64 2115
2242.08 2120
2242.53 2151
2242.98 2112
2243.42 2105
2243.87 2230
2244.32 2067
2244.76 1943
2245.21 1887
2245.66 1976
2246.10 2125
2246.55 2070
2247.00 1961
2247.44 1919
2247.89 2035
2248.34 2087
2248.79 1990
2249.23 2160
2249.68 2142
2250.13 2035
2250.57 2040
2251.02 2123
2251.47 2194
2251.92 2036
2252.36 2088
2252.81 2152
2253.26 2082
2253.71 2170
2254.15 2203
2254.60 2276
2255.05 2225
2255.50 2105
2255.94 2136
2256.39 2029
2256.84 2198
2257.29 1980
2257.74 2003
2258.18 2062
2258.63 1911
2259.08 2023
2259.53 2155
2259.98 2172
2260.42 2006
2260.87 2162
2261.32 2308
2261.77 2073
2262.22 2329
2262.67 2411
2263.11 2391
2263.56 2530
2264.01 2442
2264.46 2430
2264.91 2286
2265.36 2136
2265.81 2256
2266.25 2279
2266.70 2265
2267.15 2344
2267.60 2326
2268.05 2343
2268.50 2260
2268.95 2340
2269.40 2330
2269.85 2514
2270.29 2381
2270.74 2251
2271.19 2278
2271.64 2264
2272.09 2368
2272.54 2425
2272.99 2453
2273.44 2498
2273.89 2294
2274.34 2494
2274.79 2360
2275.24 2279
2275.69 2314
2276.14 2271
2276.59 2195
2277.04 2281
2277.49 2205
2277.94 2123
2278.39 2140
2278.84 2110
2279.29 2133
2279.74 2290
2280.19 2219
2280.64 2047
2281.09 2069
2281.54 2149
2281.99 2068
2282.44 2100
2282.89 2109
2283.34 2017
2283.79 2056
2284.24 2204
2284.69 2206
2285.14 1949
2285.59 1983
2286.04 2170
2286.49 2149
2286.94 2173
2287.40 2207
2287.85 2254
2288.30 2390
2288.75 2161
2289.20 2287
2289.65 2498
2290.10 2556
2290.55 2657
2291.00 2797
2291.46 3040
2291.91 2958
2292.36 3124
2292.81 2898
2293.26 2974
2293.71 2969
2294.16 2948
2294.62 2878
2295.07 2783
2295.52 2856
2295.97 2711
2296.42 2547
2296.87 2474
2297.33 2557
2297.78 2369
2298.23 2182
2298.68 2241
2299.13 2125
2299.59 2263
2300.04 2245
2300.49 2222
2300.94 2169
2301.39 2113
2301.85 2120
2302.30 2093
2302.75 2077
2303.20 2149
2303.66 2113
2304.11 2047
2304.56 2124
2305.01 2034
2305.47 1988
2305.92 1895
2306.37 1979
2306.82 2180
2307.28 2238
2307.73 2288
2308.18 2328
2308.64 2222
2309.09 2117
2309.54 2437
2309.99 2651
2310.45 2328
2310.90 2405
2311.35 2442
2311.81 2383
2312.26 2494
2312.71 2519
2313.17 2613
2313.62 2524
2314.07 2447
2314.53 2332
2314.98 2312
2315.43 2250
2315.89 2025
2316.34 2037
2316.80 2259
2317.25 2413
2317.70 2384
2318.16 2280
2318.61 2215
2319.07 2041
2319.52 2286
2319.97 2320
2320.43 2410
2320.88 2193
2321.34 2183
2321.79 2089
2322.24 2271
2322.70 2361
2323.15 2411
2323.61 2316
2324.06 2278
2324.52 2215
2324.97 2441
2325.43 2473
2325.88 2291
2326.33 2321
2326.79 2326
2327.24 2417
2327.70 2236
2328.15 2442
2328.61 2591
2329.06 2619
2329.52 2539
2329.97 2385
2330.43 2408
2330.88 2555
2331.34 2663
2331.79 2641
2332.25 2475
2332.70 2595
2333.16 2489
2333.62 2526
2334.07 2479
2334.53 2327
2334.98 2356
2335.44 2409
2335.89 2297
2336.35 2175
2336.80 2292
2337.26 2424
2337.72 2290
2338.17 2169
2338.63 2156
2339.08 2354
2339.54 2348
2340.00 2126
2340.45 2319
2340.91 2091
2341.36 2283
2341.82 2372
2342.28 2302
2342.73 2324
2343.19 2272
2343.65 2074
2344.10 1979
2344.56 2143
2345.01 2282
2345.47 2223
2345.93 2313
2346.38 2304
2346.84 2128
2347.30 2089
2347.75 2331
2348.21 2328
2348.67 2317
2349.13 2353
2349.58 2267
2350.04 2224
2350.50 2302
2350.95 2296
2351.41 2180
2351.87 2334
2352.32 2117
2352.78 2291
2353.24 2337
2353.70 2207
2354.15 2171
2354.61 2183
2355.07 2266
2355.53 2185
2355.98 2251
2356.44 2220
2356.90 2209
2357.36 2088
2357.81 2043
2358.27 2213
2358.73 2205
2359.19 2187
2359.65 2170
2360.10 2150
2360.56 2249
2361.02 2124
2361.48 2079
2361.94 2109
2362.39 2192
2362.85 2149
2363.31 2244
2363.77 2137
2364.23 2049
2364.69 2100
2365.14 2165
2365.60 2215
2366.06 2127
2366.52 2153
2366.98 2272
2367.44 2314
2367.90 2395
2368.35 2351
2368.81 2338
2369.27 2316
2369.73 2326
2370.19 2406
2370.65 2258
2371.11 2156
2371.57 2209
2372.03 2448
2372.49 2409
2372.94 2364
2373.40 2260
2373.86 2211
2374.32 2435
2374.78 2495
2375.24 2436
2375.70 2441
2376.16 2769
2376.62 2700
2377.08 2633
2377.54 2740
2378.00 2992
2378.46 2903
2378.92 2850
2379.38 2632
2379.84 2705
2380.30 2715
2380.76 2550
2381.22 2591
2381.68 2552
2382.14 2353
2382.60 2323
2383.06 2368
2383.52 2155
2383.98 2199
2384.44 2265
2384.90 2098
2385.36 2187
2385.82 2072
2386.28 2053
2386.74 2089
2387.20 2091
2387.66 2124
2388.12 2169
2388.58 2209
2389.05 2215
2389.51 2096
2389.97 1980
2390.43 2136
2390.89 2242
2391.35 2216
2391.81 2369
2392.27 2219
2392.73 2206
2393.19 2121
2393.66 2099
2394.12 2234
2394.58 2256
2395.04 2293
2395.50 2127
2395.96 2097
2396.42 2180
2396.89 2037
2397.35 2069
2397.81 1894
2398.27 2031
2398.73 2014
2399.19 2090
2399.66 2135
2400.12 2071
2400.58 2056
2401.04 2053
2401.50 2051
2401.97 2110
2402.43 2081
2402.89 2120
2403.35 2003
2403.81 1970
2404.28 1996
2404.74 2097
2405.20 2215
2405.66 2238
2406.13 2051
2406.59 2064
2407.05 1985
2407.51 2134
2407.98 2159
2408.44 1890
2408.90 2049
2409.36 2049
2409.83 2114
2410.29 2055
2410.75 1949
2411.21 2012
2411.68 1937
2412.14 1997
2412.60 2005
2413.07 2070
2413.53 2072
2413.99 2063
2414.46 2146
2414.92 2117
2415.38 2360
2415.85 2262
2416.31 2245
2416.77 2343
2417.24 2315
2417.70 2330
2418.16 2377
2418.63 2484
2419.09 2571
2419.55 2495
2420.02 2554
2420.48 2385
2420.95 2426
2421.41 2530
2421.87 2533
2422.34 2306
2422.80 2200
2423.27 2254
2423.73 2310
2424.19 2246
2424.66 2186
2425.12 2179
2425.59 2141
2426.05 2083
2426.52 2187
2426.98 2228
2427.44 2090
2427.91 2041
2428.37 2053
2428.84 2022
2429.30 2088
2429.77 2095
2430.23 2146
2430.70 2158
2431.16 2207
2431.63 2198
2432.09 2191
2432.56 2214
2433.02 2167
2433.49 2139
2433.95 2263
2434.42 2125
2434.88 2232
2435.35 2233
2435.81 2128
2436.28 2250
2436.74 2231
2437.21 2150
2437.67 2211
2438.14 2340
2438.60 2344
2439.07 2326
2439.54 2279
2440.00 2172
2440.47 2364
2440.93 2200
2441.40 2406
2441.86 2585
2442.33 2483
2442.80 2567
2443.26 2374
2443.73 2491
2444.19 2299
2444.66 2232
2445.13 2176
2445.59 2119
2446.06 2073
2446.53 2133
2446.99 2004
2447.46 1954
2447.92 1957
2448.39 2049
2448.86 2191
2449.32 2065
2449.79 2041
2450.26 2077
2450.72 1918
2451.19 1910
2451.66 2035
2452.12 2020
2452.59 1982
2453.06 1961
2453.53 1982
2453.99 2104
2454.46 2192
2454.93 2157
2455.39 2200
2455.86 2063
2456.33 2066
2456.80 2166
2457.26 2212
2457.73 2209
2458.20 2165
2458.66 1976
2459.13 2108
2459.60 2095
2460.07 2083
2460.54 2142
2461.00 1947
2461.47 2137
2461.94 2084
2462.41 2043
2462.87 2064
2463.34 1889
2463.81 1917
2464.28 1980
2464.75 1945
2465.21 2135
2465.68 2150
2466.15 2010
2466.62 1910
2467.09 2042
2467.55 2078
2468.02 2140
2468.49 2281
2468.96 2100
2469.43 2011
2469.90 2041
2470.37 2092
2470.83 2095
2471.30 1994
2471.77 2015
2472.24 1981
2472.71 1939
2473.18 1940
2473.65 2054
2474.12 1884
2474.58 2044
2475.05 1980
2475.52 1828
2475.99 1812
2476.46 1832
2476.93 1988
2477.40 2026
2477.87 1962
2478.34 1965
2478.81 1967
2479.28 2106
2479.75 2093
2480.22 2159
2480.68 1972
2481.15 2015
2481.62 2058
2482.09 2296
2482.56 2191
2483.03 2147
2483.50 1960
2483.97 1965
2484.44 1904
2484.91 2071
2485.38 1967
2485.85 2047
2486.32 1929
2486.79 1860
2487.26 2141
2487.73 2168
2488.20 2093
2488.67 2034
2489.14 2132
2489.61 2229
2490.08 2260
2490.56 1994
2491.03 2093
2491.50 2160
2491.97 2241
2492.44 2081
2492.91 2147
2493.38 2356
2493.85 2449
2494.32 2404
2494.79 2508
2495.26 2457
2495.73 2435
2496.20 2510
2496.68 2554
2497.15 2424
2497.62 2278
2498.09 2338
2498.56 2382
2499.03 2166
2499.50 2167
2499.97 2200
2500.45 2224
2500.92 2066
2501.39 2077
2501.86 2024
2502.33 2001
2502.80 2071
2503.28 2057
2503.75 2036
2504.22 2192
2504.69 2107
2505.16 2102
2505.63 2223
2506.11 2139
2506.58 2179
2507.05 2147
2507.52 2180
2507.99 1999
2508.47 1985
2508.94 2199
2509.41 2324
2509.88 2194
2510.36 2289
2510.83 2299
2511.30 2417
2511.77 2490
2512.25 2425
2512.72 2349
2513.19 2456
2513.66 2618
2514.14 2479
2514.61 2409
2515.08 2353
2515.55 2379
2516.03 2391
2516.50 2425
2516.97 2337
2517.45 2189
2517.92 2106
2518.39 2191
2518.87 2193
2519.34 2200
2519.81 2158
2520.28 2069
2520.76 2151
2521.23 2125
2521.70 2281
2522.18 2186
2522.65 2177
2523.13 2065
2523.60 2000
2524.07 2253
2524.55 2099
2525.02 1855
2525.49 1910
2525.97 2015
2526.44 1998
2526.92 1963
2527.39 1743
2527.86 1892
2528.34 2074
2528.81 1979
2529.29 2010
2529.76 2010
2530.23 2056
2530.71 2093
2531.18 2158
2531.66 2164
2532.13 2225
2532.61 2185
2533.08 2251
2533.55 2183
2534.03 2127
2534.50 2163
2534.98 2096
2535.45 2095
2535.93 2170
2536.40 2123
2536.88 2148
2537.35 2073
2537.83 2111
2538.30 2303
2538.78 2035
2539.25 2235
2539.73 2381
2540.20 2309
2540.68 2424
2541.15 2344
2541.63 2258
2542.10 2268
2542.58 2364
2543.05 2472
2543.53 2453
2544.01 2465
2544.48 2377
2544.96 2354
2545.43 2318
2545.91 2307
2546.38 2224
2546.86 2278
2547.34 2375
2547.81 2200
2548.29 2401
2548.76 2375
2549.24 2451
2549.71 2481
2550.19 2577
2550.67 2540
2551.14 2439
2551.62 2368
2552.10 2446
2552.57 2377
2553.05 2485
2553.52 2571
2554.00 2500
2554.48 2579
2554.95 2576
2555.43 2422
2555.91 2411
2556.38 2330
2556.86 2259
2557.34 2302
2557.81 2292
2558.29 2246
2558.77 2311
2559.24 2118
2559.72 1945
2560.20 2056
2560.68 2129
2561.15 2135
2561.63 2122
2562.11 1936
2562.58 2003
2563.06 1891
2563.54 1929
2564.02 1980
2564.49 2020
2564.97 1970
2565.45 2017
2565.93 1904
2566.40 1904
2566.88 1966
2567.36 2130
2567.84 2165
2568.31 1949
2568.79 1977
2569.27 2024
2569.75 2043
2570.23 1887
2570.70 1972
2571.18 2032
2571.66 2183
2572.14 2061
2572.62 2030
2573.10 1926
2573.57 2008
2574.05 2093
2574.53 2054
2575.01 1928
2575.49 1820
2575.97 1879
2576.44 2136
2576.92 2171
2577.40 2068
2577.88 1949
2578.36 1833
2578.84 2008
2579.32 2184
2579.79 2018
2580.27 1982
2580.75 2121
2581.23 1922
2581.71 1944
2582.19 2011
2582.67 1961
2583.15 2196
2583.63 2135
2584.11 2051
2584.59 2008
2585.07 2027
2585.54 2042
2586.02 2041
2586.50 1888
2586.98 1990
2587.46 2094
2587.94 2086
2588.42 2032
2588.90 2183
2589.38 2114
2589.86 2103
2590.34 2200
2590.82 2145
2591.30 2173
2591.78 2191
2592.26 2220
2592.74 2089
2593.22 2022
2593.70 2281
2594.18 2310
2594.66 2293
2595.14 2037
2595.62 2109
2596.10 1966
2596.58 2040
2597.06 2056
2597.54 2029
2598.02 1969
2598.50 1815
2598.98 2134
2599.47 2130
2599.95 1900
2600.43 2108
2600.91 1917
2601.39 1919
2601.87 1942
2602.35 1904
2602.83 1878
2603.31 2030
2603.79 2069
2604.27 1974
2604.76 1964
2605.24 1958
2605.72 1962
2606.20 2002
2606.68 1886
2607.16 1920
2607.64 1908
2608.13 1962
2608.61 2005
2609.09 2035
2609.57 2152
2610.05 2079
2610.53 1961
2611.01 1899
2611.50 2033
2611.98 1948
2612.46 2013
2612.94 2024
2613.42 2040
2613.91 2065
2614.39 2089
2614.87 2026
2615.35 2037
2615.83 1993
2616.32 2064
2616.80 2155
2617.28 2079
2617.76 1936
2618.25 1986
2618.73 1979
2619.21 2081
2619.69 2125
2620.18 2006
2620.66 2151
2621.14 2198
2621.62 2296
2622.11 2105
2622.59 1955
2623.07 1834
2623.56 2013
2624.04 2041
2624.52 2116
2625.00 1906
2625.49 1970
2625.97 2096
2626.45 2163
2626.94 2127
2627.42 2076
2627.90 1952
2628.39 2018
2628.87 2110
2629.35 1807
2629.84 1955
2630.32 2188
2630.80 2145
2631.29 2275
2631.77 2134
2632.26 1980
2632.74 2129
2633.22 2066
2633.71 2032
2634.19 2121
2634.67 2041
2635.16 2129
2635.64 2082
2636.13 2103
2636.61 2100
2637.09 1972
2637.58 2059
2638.06 1971
2638.55 2040
2639.03 1951
2639.52 2063
2640.00 2088
2640.48 2121
2640.97 2025
2641.45 2079
2641.94 2096
2642.42 2213
2642.91 2153
2643.39 1940
2643.88 2040
2644.36 2096
2644.85 1932
2645.33 1946
2645.82 1963
2646.30 1997
2646.79 1939
2647.27 1998
2647.76 2058
2648.24 1763
2648.73 1967
2649.21 1906
2649.70 1926
2650.18 1895
2650.67 1849
2651.15 1965
2651.64 2098
2652.12 1998
2652.61 1899
2653.10 1758
2653.58 1729
2654.07 1887
2654.55 1783
2655.04 1897
2655.52 1948
2656.01 1910
2656.50 1929
2656.98 1990
2657.47 2027
2657.95 2035
2658.44 2043
2658.93 2050
2659.41 2004
2659.90 1916
2660.39 2025
2660.87 1987
2661.36 2047
2661.84 1913
2662.33 1851
2662.82 2023
2663.30 2017
2663.79 2196
2664.28 2131
2664.76 2051
2665.25 2096
2665.74 2006
2666.22 1992
2666.71 2039
2667.20 2053
2667.68 1972
2668.17 2061
2668.66 2034
2669.15 1977
2669.63 2064
2670.12 1986
2670.61 1954
2671.09 1982
2671.58 2006
2672.07 2001
2672.56 2095
2673.04 2108
2673.53 2202
2674.02 2441
2674.51 2276
2674.99 2349
2675.48 2636
2675.97 2487
2676.46 2620
2676.95 2488
2677.43 2271
2677.92 2246
2678.41 2467
2678.90 2478
2679.38 2378
2679.87 2169
2680.36 2092
2680.85 1947
2681.34 2057
2681.83 2142
2682.31 2173
2682.80 2162
2683.29 2057
2683.78 2136
2684.27 2148
2684.76 2084
2685.24 2041
2685.73 2028
2686.22 2077
2686.71 2039
2687.20 1884
2687.69 1974
2688.18 2029
2688.67 2088
2689.15 1970
2689.64 2002
2690.13 1989
2690.62 1933
2691.11 2050
2691.60 1914
2692.09 1942
2692.58 2022
2693.07 1995
2693.56 1925
2694.05 1935
2694.54 2004
2695.02 1913
2695.51 2102
2696.00 1994
2696.49 1915
2696.98 1925
2697.47 2004
2697.96 1918
2698.45 1901
2698.94 1908
2699.43 1848
2699.92 2011
2700.41 1953
2700.90 2111
2701.39 2156
2701.88 2210
2702.37 2042
2702.86 2025
2703.35 2149
2703.84 2215
2704.33 2153
2704.82 2351
2705.31 2149
2705.80 2227
2706.29 2083
2706.78 2217
2707.27 2159
2707.77 1965
2708.26 1908
2708.75 2014
2709.24 2002
2709.73 2024
2710.22 2010
2710.71 1955
2711.20 1850
2711.69 1833
2712.18 1874
2712.67 1926
2713.16 1841
2713.66 1848
2714.15 2023
2714.64 2229
2715.13 2211
2715.62 2129
2716.11 2235
2716.60 2173
2717.10 2222
2717.59 1966
2718.08 1892
2718.57 2017
2719.06 2159
2719.55 2038
2720.04 1986
2720.54 2151
2721.03 2059
2721.52 2152
2722.01 2060
2722.50 2171
2723.00 2218
2723.49 2137
2723.98 2191
2724.47 2372
2724.96 2138
2725.46 2225
2725.95 2253
2726.44 1986
2726.93 2108
2727.43 2080
2727.92 1920
2728.41 1953
2728.90 1956
2729.40 1934
2729.89 2022
2730.38 1917
2730.87 1912
2731.37 1890
2731.86 1823
2732.35 2153
2732.84 2116
2733.34 2072
2733.83 2060
2734.32 2171
2734.82 2209
2735.31 2111
2735.80 2136
2736.30 2200
2736.79 2167
2737.28 2173
2737.78 2171
2738.27 2247
2738.76 2040
2739.26 2271
2739.75 2216
2740.24 2072
2740.74 2270
2741.23 2261
2741.72 2211
2742.22 2123
2742.71 2069
2743.21 2009
2743.70 2059
2744.19 1961
2744.69 1972
2745.18 2000
2745.67 2013
2746.17 1935
2746.66 1909
2747.16 2046
2747.65 1975
2748.15 1918
2748.64 1913
2749.13 1842
2749.63 1867
2750.12 1805
2750.62 2007
2751.11 1965
2751.61 1943
2752.10 1931
2752.60 2037
2753.09 1916
2753.59 1867
2754.08 1857
2754.57 2007
2755.07 2006
2755.56 1983
2756.06 1886
2756.55 1925
2757.05 2012
2757.54 1928
2758.04 1933
2758.53 1941
2759.03 1990
2759.53 1965
2760.02 2059
2760.52 2044
2761.01 1990
2761.51 2016
2762.00 1949
2762.50 1902
2762.99 1941
2763.49 2042
2763.98 1992
2764.48 1876
2764.98 1830
2765.47 1836
2765.97 2014
2766.46 2009
2766.96 2030
2767.46 2098
2767.95 1993
2768.45 1864
2768.94 1885
2769.44 1924
2769.94 1918
2770.43 1920
2770.93 1932
2771.43 1971
2771.92 2050
2772.42 2100
2772.91 2253
2773.41 2093
2773.91 2194
2774.40 2169
2774.90 2382
2775.40 2493
2775.89 2456
2776.39 2424
2776.89 2570
2777.38 2512
2777.88 2461
2778.38 2480
2778.88 2633
2779.37 2569
2779.87 2498
2780.37 2449
2780.86 2399
2781.36 2183
2781.86 2124
2782.36 2075
2782.85 2054
2783.35 2149
2783.85 2038
2784.35 1893
2784.84 2025
2785.34 1870
2785.84 2068
2786.34 1885
2786.83 1927
2787.33 1967
2787.83 1778
2788.33 1831
2788.82 1943
2789.32 1807
2789.82 1788
2790.32 1729
2790.82 1665
2791.31 1786
2791.81 1939
2792.31 1962
2792.81 1888
2793.31 1846
2793.81 1802
2794.30 1860
2794.80 1824
2795.30 1791
2795.80 1828
2796.30 1938
2796.80 1998
2797.30 2066
2797.79 2017
2798.29 2095
2798.79 2006
2799.29 2020
2799.79 1953
2800.29 1952
2800.79 1953
2801.29 1999
2801.79 2095
2802.28 1898
2802.78 1936
2803.28 1974
2803.78 1957
2804.28 1954
2804.78 2017
2805.28 2121
2805.78 2053
2806.28 2253
2806.78 2153
2807.28 2190
2807.78 2416
2808.28 2428
2808.78 2537
2809.28 2439
2809.78 2565
2810.28 2795
2810.78 2493
2811.28 2470
2811.78 2450
2812.28 2291
2812.78 2315
2813.28 2211
2813.78 2044
2814.28 1955
2814.78 2078
2815.28 2107
2815.78 2051
2816.28 2007
2816.78 1942
2817.28 1844
2817.78 1805
2818.28 1905
2818.78 1954
2819.28 2002
2819.78 2047
2820.28 2165
2820.78 2240
2821.28 2354
2821.78 2325
2822.29 2251
2822.79 2249
2823.29 2226
2823.79 2222
2824.29 2151
2824.79 2140
2825.29 2180
2825.79 2151
2826.29 2046
2826.79 2020
2827.30 2100
2827.80 1878
2828.30 1921
2828.80 1947
2829.30 2004
2829.80 1891
2830.31 2011
2830.81 1863
2831.31 1773
2831.81 1852
2832.31 1948
2832.81 1908
2833.32 1971
2833.82 1848
2834.32 1754
2834.82 1930
2835.32 1968
2835.83 1978
2836.33 1987
2836.83 2094
2837.33 2118
2837.83 2054
2838.34 2069
2838.84 2273
2839.34 2232
2839.84 2200
2840.35 2023
2840.85 2037
2841.35 2144
2841.85 2192
2842.36 2069
2842.86 2024
2843.36 2056
2843.86 2048
2844.37 2134
2844.87 1917
2845.37 2103
2845.88 2096
2846.38 2004
2846.88 2036
2847.39 2080
2847.89 2191
2848.39 2050
2848.90 2037
2849.40 2171
2849.90 2272
2850.41 2156
2850.91 2023
2851.41 2015
2851.92 1961
2852.42 1954
2852.92 1965
2853.43 2113
2853.93 1977
2854.43 2011
2854.94 1965
2855.44 1738
2855.95 1799
2856.45 1937
2856.95 1809
2857.46 1902
2857.96 1909
2858.47 1965
2858.97 1971
2859.47 1946
2859.98 1936
2860.48 1978
2860.99 1977
2861.49 2038
2861.99 1952
2862.50 1857
2863.00 1897
2863.51 1853
2864.01 1932
2864.52 1880
2865.02 1726
2865.53 1769
2866.03 1868
2866.54 1895
2867.04 1905
2867.55 1892
2868.05 1998
2868.56 1887
2869.06 1897
2869.57 2018
2870.07 1902
2870.58 1963
2871.08 2012
2871.59 1979
2872.09 1861
2872.60 1854
2873.10 1992
2873.61 2051
2874.11 1852
2874.62 1828
2875.12 1966
2875.63 1960
2876.14 1922
2876.64 2022
2877.15 2147
2877.65 2073
2878.16 1936
2878.66 1828
2879.17 1969
2879.68 2059
2880.18 1923
2880.69 1785
2881.19 1848
2881.70 1948
2882.21 1877
2882.71 1789
2883.22 1941
2883.73 2061
2884.23 2087
2884.74 2120
2885.25 2069
2885.75 2066
2886.26 2004
2886.76 2253
2887.27 2253
2887.78 2204
2888.28 2390
2888.79 2308
2889.30 2279
2889.81 2363
2890.31 2432
2890.82 2329
2891.33 2278
2891.83 2197
2892.34 2308
2892.85 2219
2893.35 2294
2893.86 2340
2894.37 2244
2894.88 2349
2895.38 2434
2895.89 2584
2896.40 2639
2896.91 2620
2897.41 2682
2897.92 2640
2898.43 2619
2898.94 2495
2899.44 2532
2899.95 2493
2900.46 2429
2900.97 2479
2901.47 2325
2901.98 2218
2902.49 2370
2903.00 2348
2903.51 2296
2904.01 2233
2904.52 2269
2905.03 2325
2905.54 2302
2906.05 2218
2906.56 2286
2907.06 2294
2907.57 2210
2908.08 2307
2908.59 2269
2909.10 2286
2909.61 2210
2910.12 2111
2910.62 2104
2911.13 2150
2911.64 2179
2912.15 1902
2912.66 1915
2913.17 1960
2913.68 2081
2914.19 2023
2914.69 2008
2915.20 1969
2915.71 1919
2916.22 1964
2916.73 1968
2917.24 1933
2917.75 2086
2918.26 2054
2918.77 2014
2919.28 2091
2919.79 2036
2920.30 1908
2920.81 1939
2921.32 1933
2921.83 1878
2922.34 2001
2922.85 1809
2923.36 1964
2923.86 2143
2924.37 2078
2924.88 1940
2925.39 2018
2925.90 2063
2926.41 2094
2926.92 2271
2927.43 2172
2927.95 2217
2928.46 2154
2928.97 2123
2929.48 1999
2929.99 2140
2930.50 2035
2931.01 1925
2931.52 1851
2932.03 1929
2932.54 1717
2933.05 1773
2933.56 1984
2934.07 1869
2934.58 1964
2935.09 1995
2935.60 2087
2936.11 2180
2936.62 2095
2937.14 2100
2937.65 2106
2938.16 2149
2938.67 2301
2939.18 2266
2939.69 2175
2940.20 2188
2940.71 2182
2941.23 2268
2941.74 2302
2942.25 2263
2942.76 2227
2943.27 2097
2943.78 2190
2944.29 2217
2944.81 2244
2945.32 2292
2945.83 2363
2946.34 2371
2946.85 2449
2947.36 2427
2947.88 2382
2948.39 2317
2948.90 2386
2949.41 2366
2949.92 2228
2950.44 2055
2950.95 2110
2951.46 2025
2951.97 2012
2952.49 1936
2953.00 2059
2953.51 1911
2954.02 1935
2954.54 1882
2955.05 1914
2955.56 2101
2956.07 1961
2956.59 1964
2957.10 2049
2957.61 1987
2958.12 1993
2958.64 1886
2959.15 2017
2959.66 2054
2960.18 2011
2960.69 1979
2961.20 1957
2961.72 2052
2962.23 2048
2962.74 2149
2963.26 2154
2963.77 2081
2964.28 2137
2964.80 2151
2965.31 2322
2965.82 2422
2966.34 2289
2966.85 2103
2967.36 2140
2967.88 2122
2968.39 2114
2968.90 2075
2969.42 2064
2969.93 1955
2970.45 1920
2970.96 2014
2971.47 2038
2971.99 2075
2972.50 2022
2973.02 1890
2973.53 1975
2974.04 1872
2974.56 1947
2975.07 2067
2975.59 2077
2976.10 2018
2976.62 2030
2977.13 1932
2977.64 1861
2978.16 1907
2978.67 2007
2979.19 2082
2979.70 2087
2980.22 1978
2980.73 2017
2981.25 2048
2981.76 2041
2982.28 2024
2982.79 2149
2983.31 2094
2983.82 2235
2984.34 2090
2984.85 1934
2985.37 2154
2985.88 2287
2986.40 2328
2986.91 2234
2987.43 2283
2987.94 2259
2988.46 2344
2988.97 2258
2989.49 2333
2990.01 2383
2990.52 2234
2991.04 2351
2991.55 2362
2992.07 2382
2992.58 2399
2993.10 2416
2993.62 2318
2994.13 2314
2994.65 2338
2995.16 2282
2995.68 2316
2996.20 2429
2996.71 2473
2997.23 2454
2997.74 2578
2998.26 2695
2998.78 2816
2999.29 2939
2999.81 2986
3000.33 2963
3000.84 3062
3001.36 3126
3001.88 3229
3002.39 3239
3002.91 3282
3003.43 3416
3003.94 3582
3004.46 3924
3004.98 4247
3005.49 4331
3006.01 4812
3006.53 4767
3007.04 4546
3007.56 4386
3008.08 4356
3008.60 4348
3009.11 3888
3009.63 3486
3010.15 3270
3010.66 2881
3011.18 2786
3011.70 2656
3012.22 2540
3012.73 2237
3013.25 2339
3013.77 2296
3014.29 2248
3014.81 2261
3015.32 2465
3015.84 2421
3016.36 2374
3016.88 2420
3017.39 2462
3017.91 2507
3018.43 2552
3018.95 2500
3019.47 2533
3019.98 2467
3020.50 2323
3021.02 2362
3021.54 2500
3022.06 2341
3022.58 2443
3023.09 2476
3023.61 2510
3024.13 2509
3024.65 2454
3025.17 2400
3025.69 2561
3026.21 2502
3026.72 2433
3027.24 2336
3027.76 2412
3028.28 2310
3028.80 2360
3029.32 2168
3029.84 2304
3030.36 2326
3030.88 2424
3031.40 2261
3031.91 2219
3032.43 2259
3032.95 2206
3033.47 2160
3033.99 2021
3034.51 2082
3035.03 2295
3035.55 2272
3036.07 2201
3036.59 2169
3037.11 2313
3037.63 2394
3038.15 2158
3038.67 2168
3039.19 2177
3039.71 2165
3040.23 2167
3040.75 2156
3041.27 2002
3041.79 2067
3042.31 2104
3042.83 2072
3043.35 2055
3043.87 1985
3044.39 2230
3044.91 2174
3045.43 2129
3045.95 2135
3046.47 1988
3046.99 1983
3047.51 2096
3048.03 2024
3048.55 2147
3049.07 2094
3049.59 2031
3050.11 1892
3050.63 1929
3051.16 2030
3051.68 2048
3052.20 2004
3052.72 1924
3053.24 1996
3053.76 2099
3054.28 2088
3054.80 2093
3055.32 1837
3055.84 1930
3056.37 2047
3056.89 1982
3057.41 2161
3057.93 2119
3058.45 1842
3058.97 1946
3059.49 2090
3060.02 1989
3060.54 1886
3061.06 2071
3061.58 2108
3062.10 2256
3062.62 2164
3063.15 2038
3063.67 2054
3064.19 1746
3064.71 2022
3065.23 2068
3065.76 2038
3066.28 2097
3066.80 2117
3067.32 1999
3067.85 2020
3068.37 2241
3068.89 2271
3069.41 2339
3069.93 2142
3070.46 2230
3070.98 2205
3071.50 2067
3072.02 1952
3072.55 2137
3073.07 2172
3073.59 2167
3074.12 2010
3074.64 2006
3075.16 2007
3075.68 2021
3076.21 2154
3076.73 2267
3077.25 2336
3077.78 2406
3078.30 2269
3078.82 2161
3079.35 2370
3079.87 2264
3080.39 2424
3080.92 2528
3081.44 2624
3081.96 2517
3082.49 2428
3083.01 2583
3083.53 2675
3084.06 2588
3084.58 2672
3085.10 2526
3085.63 2587
3086.15 2615
3086.68 2465
3087.20 2679
3087.72 2529
3088.25 2625
3088.77 2729
3089.30 2642
3089.82 2526
3090.34 2401
3090.87 2343
3091.39 2344
3091.92 2393
3092.44 2416
3092.97 2325
3093.49 2383
3094.01 2444
3094.54 2582
3095.06 2432
3095.59 2458
3096.11 2595
3096.64 2719
3097.16 2804
3097.69 2762
3098.21 2618
3098.74 2957
3099.26 2913
3099.79 2882
3100.31 3088
3100.84 3721
3101.36 3999
3101.89 4428
3102.41 5551
3102.94 6109
3103.46 6624
3103.99 7161
3104.51 7358
3105.04 7575
3105.56 7993
3106.09 8081
3106.62 7160
3107.14 6191
3107.67 5820
3108.19 4974
3108.72 4150
3109.24 3751
3109.77 3397
3110.30 2996
3110.82 2987
3111.35 3179
3111.87 2840
3112.40 2783
3112.93 2914
3113.45 2936
3113.98 2730
3114.50 2681
3115.03 2563
3115.56 2603
3116.08 2628
3116.61 2679
3117.14 2680
3117.66 2572
3118.19 2677
3118.71 2468
3119.24 2551
3119.77 2754
3120.29 2818
3120.82 2850
3121.35 3158
3121.88 3257
3122.40 3135
3122.93 3348
3123.46 3223
3123.98 3180
3124.51 3130
3125.04 2869
3125.56 2949
3126.09 2824
3126.62 2641
3127.15 2434
3127.67 2438
3128.20 2471
3128.73 2397
3129.26 2340
3129.78 2191
3130.31 2117
3130.84 2204
3131.37 2175
3131.89 2166
3132.42 2126
3132.95 2131
3133.48 2046
3134.00 2166
3134.53 2210
3135.06 2080
3135.59 2214
3136.12 2224
3136.64 2276
3137.17 2460
3137.70 2462
3138.23 2309
3138.76 2076
3139.29 2218
3139.81 2219
3140.34 2219
3140.87 2281
3141.40 2277
3141.93 2121
3142.46 2115
3142.99 1916
3143.51 1956
3144.04 1979
3144.57 2178
3145.10 2136
3145.63 2247
3146.16 2423
3146.69 2243
3147.22 2260
3147.74 2203
3148.27 2433
3148.80 2392
3149.33 2465
3149.86 2538
3150.39 2601
3150.92 2534
3151.45 2587
3151.98 2518
3152.51 2431
3153.04 2347
3153.57 2417
3154.10 2310
3154.63 2215
3155.16 2252
3155.69 2436
3156.22 2417
3156.74 2271
3157.27 2303
3157.80 2272
3158.33 2249
3158.86 2471
3159.39 2324
3159.92 2359
3160.45 2333
3160.98 2151
3161.51 2302
3162.04 2306
3162.58 2207
3163.11 2239
3163.64 2147
3164.17 2077
3164.70 2085
3165.23 2141
3165.76 2155
3166.29 2105
3166.82 1997
3167.35 2182
3167.88 2064
3168.41 1928
3168.94 2044
3169.47 1856
3170.00 1916
3170.53 2024
3171.07 2016
3171.60 2059
3172.13 2014
3172.66 1935
3173.19 1922
3173.72 1963
3174.25 1972
3174.78 2024
3175.31 2171
3175.85 2119
3176.38 2206
3176.91 2126
3177.44 2214
3177.97 2269
3178.50 2298
3179.04 2163
3179.57 2131
3180.10 2069
3180.63 2361
3181.16 2110
3181.69 2041
3182.23 2020
3182.76 2162
3183.29 2034
3183.82 2091
3184.35 2037
3184.89 1847
3185.42 1798
3185.95 1981
3186.48 2008
3187.02 1755
3187.55 1912
3188.08 2027
3188.61 2002
3189.15 1912
3189.68 1976
3190.21 2060
3190.74 1966
3191.28 1889
3191.81 1931
3192.34 2016
3192.87 1982
3193.41 2007
3193.94 1938
3194.47 1937
3195.01 1899
3195.54 1914
3196.07 1984
3196.60 2155
3197.14 2104
3197.67 2178
3198.20 1908
3198.74 1933
3199.27 1986
3199.80 2021
3200.34 2123
3200.87 2108
3201.40 2139
3201.94 2097
3202.47 2268
3203.01 2334
3203.54 2353
3204.07 2412
3204.61 2435
3205.14 2511
3205.67 2423
3206.21 2271
3206.74 2469
3207.28 2491
3207.81 2550
3208.34 2615
3208.88 2691
3209.41 2716
3209.95 2894
3210.48 2926
3211.02 2941
3211.55 3033
3212.08 3131
3212.62 3116
3213.15 3126
3213.69 2988
3214.22 3114
3214.76 2924
3215.29 2757
3215.83 2721
3216.36 2918
3216.90 2634
3217.43 2449
3217.97 2366
3218.50 2333
3219.04 2310
3219.57 2323
3220.11 2240
3220.64 2130
3221.18 2182
3221.71 2232
3222.25 2200
3222.78 2237
3223.32 2315
3223.85 2524
3224.39 2517
3224.92 2480
3225.46 2540
3225.99 2575
3226.53 2445
3227.07 2444
3227.60 2539
3228.14 2361
3228.67 2526
3229.21 2630
3229.74 2529
3230.28 2564
3230.82 2673
3231.35 2572
3231.89 2546
3232.42 2680
3232.96 2724
3233.50 2550
3234.03 2538
3234.57 2506
3235.11 2583
3235.64 2501
3236.18 2433
3236.72 2559
3237.25 2720
3237.79 2578
3238.32 2534
3238.86 2628
3239.40 2601
3239.93 2764
3240.47 2734
3241.01 2635
3241.55 2687
3242.08 2885
3242.62 2755
3243.16 2703
3243.69 2640
3244.23 2653
3244.77 2797
3245.30 2798
3245.84 2672
3246.38 2697
3246.92 2668
3247.45 2714
3247.99 2569
3248.53 2502
3249.07 2445
3249.60 2482
3250.14 2604
3250.68 2634
3251.22 2639
3251.75 2696
3252.29 2774
3252.83 2829
3253.37 2670
3253.91 2748
3254.44 2648
3254.98 2785
3255.52 2876
3256.06 3031
3256.60 3036
3257.13 3076
3257.67 2826
3258.21 2788
3258.75 2880
3259.29 3086
3259.82 3157
3260.36 3224
3260.90 3551
3261.44 3876
3261.98 4010
3262.52 4228
3263.06 4559
3263.59 4919
3264.13 5067
3264.67 5110
3265.21 5575
3265.75 5850
3266.29 6104
3266.83 6134
3267.37 6155
3267.91 6291
3268.44 6414
3268.98 6396
3269.52 6193
3270.06 5909
3270.60 5739
3271.14 5268
3271.68 4666
3272.22 4272
3272.76 3839
3273.30 3384
3273.84 3345
3274.38 3145
3274.92 2797
3275.46 2931
3276.00 2860
3276.54 2872
3277.08 3124
3277.62 3164
3278.16 2945
3278.70 2962
3279.24 2929
3279.78 2924
3280.32 3132
3280.86 3046
3281.40 3037
3281.94 2774
3282.48 2837
3283.02 3038
3283.56 3007
3284.10 3113
3284.64 2934
3285.18 2987
3285.72 2903
3286.26 2900
3286.80 3069
3287.34 3128
3287.88 3015
3288.42 2711
3288.96 3067
3289.50 3264
3290.04 3254
3290.59 3002
3291.13 3115
3291.67 3105
3292.21 3084
3292.75 3401
3293.29 3348
3293.83 3718
3294.37 3907
3294.91 4006
3295.46 4184
3296.00 4154
3296.54 4544
3297.08 4630
3297.62 4504
3298.16 4734
3298.70 4631
3299.25 4230
3299.79 4273
3300.33 3883
3300.87 3781
3301.41 3587
3301.96 3319
3302.50 3207
3303.04 3071
3303.58 2929
3304.12 2922
3304.66 2740
3305.21 2760
3305.75 2775
3306.29 2732
3306.83 2666
3307.38 2697
3307.92 2643
3308.46 2709
3309.00 2792
3309.55 2718
3310.09 2645
3310.63 2759
3311.17 2727
3311.72 2783
3312.26 2722
3312.80 2679
3313.34 2706
3313.89 2919
3314.43 3010
3314.97 2975
3315.52 2971
3316.06 3207
3316.60 3074
3317.14 3171
3317.69 3362
3318.23 3273
3318.77 3345
3319.32 3463
3319.86 3486
3320.40 3531
3320.95 3751
3321.49 3827
3322.03 3441
3322.58 3399
3323.12 3664
3323.67 3514
3324.21 3450
3324.75 3375
3325.30 3308
3325.84 3180
3326.38 3184
3326.93 3316
3327.47 3331
3328.02 3213
3328.56 2974
3329.10 2965
3329.65 2960
3330.19 3038
3330.74 3336
3331.28 3799
3331.83 4236
3332.37 4889
3332.91 5965
3333.46 7340
3334.00 8972
3334.55 10462
3335.09 12678
3335.64 14965
3336.18 17204
3336.73 20076
3337.27 21260
3337.82 22313
3338.36 22146
3338.90 21815
3339.45 20520
3339.99 18572
3340.54 16403
3341.08 13894
3341.63 11687
3342.18 9556
3342.72 7998
3343.27 6613
3343.81 5508
3344.36 4754
3344.90 4250
3345.45 3856
3345.99 3945
3346.54 3647
3347.08 3528
3347.63 3412
3348.17 3573
3348.72 3481
3349.27 3671
3349.81 3547
3350.36 3668
3350.90 3770
3351.45 3850
3352.00 3947
3352.54 3792
3353.09 3890
3353.63 3841
3354.18 3868
3354.73 4045
3355.27 3815
3355.82 3871
3356.36 3680
3356.91 3434
3357.46 3126
3358.00 3005
3358.55 2914
3359.10 2870
3359.64 2858
3360.19 2720
3360.74 2606
3361.28 2632
3361.83 2730
3362.38 2833
3362.92 2924
3363.47 2685
3364.02 2779
3364.56 2927
3365.11 2868
3365.66 2996
3366.21 3101
3366.75 2906
3367.30 2935
3367.85 2926
3368.39 3031
3368.94 3023
3369.49 2799
3370.04 2776
3370.58 2827
3371.13 3047
3371.68 3123
3372.23 3306
3372.77 3342
3373.32 3567
3373.87 3429
3374.42 3585
3374.96 4046
3375.51 4194
3376.06 3876
3376.61 4150
3377.16 4106
3377.70 3923
3378.25 3597
3378.80 3482
3379.35 3220
3379.90 3001
3380.45 3092
3380.99 2762
3381.54 2588
3382.09 2734
3382.64 2655
3383.19 2535
3383.74 2433
3384.28 2499
3384.83 2503
3385.38 2368
3385.93 2403
3386.48 2514
3387.03 2386
3387.58 2345
3388.13 2325
3388.67 2306
3389.22 2244
3389.77 2413
3390.32 2504
3390.87 2448
3391.42 2251
3391.97 2385
3392.52 2428
3393.07 2349
3393.62 2411
3394.17 2346
3394.72 2248
3395.27 2410
3395.81 2413
3396.36 2453
3396.91 2378
3397.46 2290
3398.01 2350
3398.56 2181
3399.11 2246
3399.66 2198
3400.21 2220
3400.76 2203
3401.31 2203
3401.86 2321
3402.41 2244
3402.96 2091
3403.51 2194
3404.06 2135
3404.61 2030
3405.16 2127
3405.71 2215
3406.26 2160
3406.81 2148
3407.36 2073
3407.92 2060
3408.47 2202
3409.02 2233
3409.57 2204
3410.12 2215
3410.67 2218
3411.22 2395
3411.77 2446
3412.32 2250
3412.87 2385
3413.42 2421
3413.97 2567
3414.52 2572
3415.08 2464
3415.63 2403
3416.18 2546
3416.73 2365
3417.28 2267
3417.83 2241
3418.38 2132
3418.93 2131
3419.49 2063
3420.04 2035
3420.59 2064
3421.14 2058
3421.69 2073
3422.24 2165
3422.80 2066
3423.35 2204
3423.90 2223
3424.45 2271
3425.00 2298
3425.55 2343
3426.11 2445
3426.66 2516
3427.21 2312
3427.76 2435
3428.31 2275
3428.87 2193
3429.42 2162
3429.97 2314
3430.52 2154
3431.08 2091
3431.63 2012
3432.18 1957
3432.73 2053
3433.29 2211
3433.84 2175
3434.39 2123
3434.94 2071
3435.50 2142
3436.05 2202
3436.60 2114
3437.15 2048
3437.71 2100
3438.26 2208
3438.81 2247
3439.37 2249
3439.92 2170
3440.47 2127
3441.03 2239
3441.58 2128
3442.13 2289
3442.69 2336
3443.24 2249
3443.79 2238
3444.35 2196
3444.90 2242
3445.45 2130
3446.01 2140
3446.56 2187
3447.11 2239
3447.67 2219
3448.22 2105
3448.77 1997
3449.33 1924
3449.88 2095
3450.44 2122
3450.99 1938
3451.54 1959
3452.10 2125
3452.65 1956
3453.21 1918
3453.76 1792
3454.31 1766
3454.87 1913
3455.42 1866
3455.98 2021
3456.53 2058
3457.09 1956
3457.64 2040
3458.20 1952
3458.75 2073
3459.30 1944
3459.86 1984
3460.41 2140
3460.97 2098
3461.52 2076
3462.08 2080
3462.63 2100
3463.19 2131
3463.74 2263
3464.30 2218
3464.85 2131
3465.41 2247
3465.96 2057
3466.52 2116
3467.07 2148
3467.63 2196
3468.19 2198
3468.74 2149
3469.30 2107
3469.85 2059
3470.41 2167
3470.96 2046
3471.52 2134
3472.07 2181
3472.63 2234
3473.19 2206
3473.74 2202
3474.30 2198
3474.85 2082
3475.41 2143
3475.96 2217
3476.52 2141
3477.08 2177
3477.63 2219
3478.19 2249
3478.74 2331
3479.30 2335
3479.86 2364
3480.41 2393
3480.97 2403
3481.53 2597
3482.08 2652
3482.64 2502
3483.20 2543
3483.75 2644
3484.31 2668
3484.87 2479
3485.42 2530
3485.98 2387
3486.54 2460
3487.09 2369
3487.65 2529
3488.21 2786
3488.76 2861
3489.32 2972
3489.88 3393
3490.44 3505
3490.99 3744
3491.55 4021
3492.11 4682
3492.66 5109
3493.22 5239
3493.78 5239
3494.34 5508
3494.89 5672
3495.45 5440
3496.01 5089
3496.57 4780
3497.12 4494
3497.68 4811
3498.24 4819
3498.80 5153
3499.36 5222
3499.91 5555
3500.47 6144
3501.03 6523
3501.59 6678
3502.15 6430
3502.70 6331
3503.26 6075
3503.82 5758
3504.38 5897
3504.94 5360
3505.49 5070
3506.05 5140
3506.61 5201
3507.17 5160
3507.73 4886
3508.29 4816
3508.85 4653
3509.40 4483
3509.96 4172
3510.52 3926
3511.08 3809
3511.64 3560
3512.20 3436
3512.76 3300
3513.32 2985
3513.87 3035
3514.43 2865
3514.99 2712
3515.55 2721
3516.11 2499
3516.67 2377
3517.23 2416
3517.79 2539
3518.35 2535
3518.91 2222
3519.47 2510
3520.03 2515
3520.59 2585
3521.15 2594
3521.71 2493
3522.26 2412
3522.82 2460
3523.38 2524
3523.94 2503
3524.50 2455
3525.06 2666
3525.62 2627
3526.18 2370
3526.74 2310
3527.30 2199
3527.86 2200
3528.42 2418
3528.98 2287
3529.54 2257
3530.10 2179
3530.67 2158
3531.23 2027
3531.79 2165
3532.35 2222
3532.91 2177
3533.47 2319
3534.03 2340
3534.59 2167
3535.15 2285
3535.71 2436
3536.27 2368
3536.83 2391
3537.39 2506
3537.95 2220
3538.51 2289
3539.08 2340
3539.64 2367
3540.20 2358
3540.76 2485
3541.32 2305
3541.88 2375
3542.44 2390
3543.00 2375
3543.56 2275
3544.13 2273
3544.69 2337
3545.25 2217
3545.81 2135
3546.37 2301
3546.93 2332
3547.50 2239
3548.06 2161
3548.62 2224
3549.18 2072
3549.74 2085
3550.30 1972
3550.87 1924
3551.43 1983
3551.99 1851
3552.55 2029
3553.11 2091
3553.68 1988
3554.24 1886
3554.80 1898
3555.36 2060
3555.93 1905
3556.49 1858
3557.05 1800
3557.61 1751
3558.18 1906
3558.74 1923
3559.30 2050
3559.86 2034
3560.43 2158
3560.99 2052
3561.55 1919
3562.11 1951
3562.68 1994
3563.24 2082
3563.80 2066
3564.37 2070
3564.93 2016
3565.49 2080
3566.06 2336
3566.62 2034
3567.18 1835
3567.75 1886
3568.31 1944
3568.87 1890
3569.44 1780
3570.00 1887
3570.56 1853
3571.13 1788
3571.69 1770
3572.25 1745
3572.82 1844
3573.38 1893
3573.94 1857
3574.51 1832
3575.07 1907
3575.64 1999
3576.20 1862
3576.76 1934
3577.33 1968
3577.89 2029
3578.46 2128
3579.02 1990
3579.58 2024
3580.15 2101
3580.71 1940
3581.28 1948
3581.84 1906
3582.41 1918
3582.97 1887
3583.53 1933
3584.10 1980
3584.66 1929
3585.23 1900
3585.79 1861
3586.36 1804
3586.92 1709
3587.49 1825
3588.05 2005
3588.62 1832
3589.18 1828
3589.75 1864
3590.31 1785
3590.88 1812
3591.44 1814
3592.01 1920
3592.57 1927
3593.14 1851
3593.70 1947
3594.27 1897
3594.83 1907
3595.40 1868
3595.97 1887
3596.53 1928
3597.10 1978
3597.66 1976
3598.23 1936
3598.79 1873
3599.36 1963
3599.93 2014
3600.49 1947
3601.06 1958
3601.62 2044
3602.19 1938
3602.75 1881
3603.32 1878
3603.89 1898
3604.45 1855
3605.02 1954
3605.59 2102
3606.15 1959
3606.72 1809
3607.28 1764
3607.85 1768
3608.42 1850
3608.98 1883
3609.55 1806
3610.12 1683
3610.68 1733
3611.25 1854
3611.82 1795
3612.38 1695
3612.95 1731
3613.52 1775
3614.08 1840
3614.65 1939
3615.22 1958
3615.79 1856
3616.35 1762
3616.92 1801
3617.49 1927
3618.05 2094
3618.62 2170
3619.19 2145
3619.76 2272
3620.32 2366
3620.89 2405
3621.46 2352
3622.03 2334
3622.59 2268
3623.16 2213
3623.73 2053
3624.30 2025
3624.86 1872
3625.43 1863
3626.00 1938
3626.57 2009
3627.14 1809
3627.70 1787
3628.27 1900
3628.84 1853
3629.41 1729
3629.98 1795
3630.55 1767
3631.11 1902
3631.68 1849
3632.25 1867
3632.82 1832
3633.39 1784
3633.96 1897
3634.52 2069
3635.09 1887
3635.66 1877
3636.23 1930
3636.80 1841
3637.37 1770
3637.94 1748
3638.50 1957
3639.07 1953
3639.64 1992
3640.21 2069
3640.78 2123
3641.35 2234
3641.92 2200
3642.49 2278
3643.06 2356
3643.63 2381
3644.20 2446
3644.76 2520
3645.33 2346
3645.90 2351
3646.47 2187
3647.04 2184
3647.61 2138
3648.18 2182
3648.75 1983
3649.32 2034
3649.89 2270
3650.46 2170
3651.03 2101
3651.60 2079
3652.17 2184
3652.74 2462
3653.31 2226
3653.88 2261
3654.45 2417
3655.02 2554
3655.59 2563
3656.16 2493
3656.73 2445
3657.30 2477
3657.87 2363
3658.44 2459
3659.01 2511
3659.58 2464
3660.15 2544
3660.72 2585
3661.29 2589
3661.87 2606
3662.44 2742
3663.01 2664
3663.58 2585
3664.15 2699
3664.72 2402
3665.29 2451
3665.86 2545
3666.43 2493
3667.00 2520
3667.57 2653
3668.15 2624
3668.72 2720
3669.29 2503
3669.86 2567
3670.43 2304
3671.00 2318
3671.57 2364
3672.15 2369
3672.72 2481
3673.29 2411
3673.86 2268
3674.43 2336
3675.00 2374
3675.57 2305
3676.15 2306
3676.72 2481
3677.29 2387
3677.86 2297
3678.43 2294
3679.01 2373
3679.58 2458
3680.15 2126
3680.72 2181
3681.29 2044
3681.87 2154
3682.44 2283
3683.01 2087
3683.58 1963
3684.16 2003
3684.73 2072
3685.30 2032
3685.87 1985
3686.45 2064
3687.02 2040
3687.59 2237
3688.16 2258
3688.74 2396
3689.31 2321
3689.88 2525
3690.46 2738
3691.03 2809
3691.60 2761
3692.17 2664
3692.75 2612
3693.32 2596
3693.89 2463
3694.47 2216
3695.04 2119
3695.61 2155
3696.19 2114
3696.76 2035
3697.33 1990
3697.91 2076
3698.48 2066
3699.05 2094
3699.63 2021
3700.20 2163
3700.78 2182
3701.35 2029
3701.92 2387
3702.50 2552
3703.07 2384
3703.64 2366
3704.22 2369
3704.79 2297
3705.37 2227
3705.94 2278
3706.51 2322
3707.09 2184
3707.66 2148
3708.24 2198
3708.81 2314
3709.39 2373
3709.96 2201
3710.53 2243
3711.11 2118
3711.68 2245
3712.26 2171
3712.83 2026
3713.41 2058
3713.98 2156
3714.56 1945
3715.13 2137
3715.71 2098
3716.28 2025
3716.86 1947
3717.43 1960
3718.01 1877
3718.58 1893
3719.16 1895
3719.73 1866
3720.31 1876
3720.88 1806
3721.46 1720
3722.03 1792
3722.61 1946
3723.18 1739
3723.76 1746
3724.34 1842
3724.91 1781
3725.49 1863
3726.06 1884
3726.64 1699
3727.21 1851
3727.79 1977
3728.36 1851
3728.94 1920
3729.52 1941
3730.09 1896
3730.67 2019
3731.24 2035
3731.82 2051
3732.40 2227
3732.97 2163
3733.55 2224
3734.13 2061
3734.70 2043
3735.28 2117
3735.85 2163
3736.43 2025
3737.01 2044
3737.58 1985
3738.16 1905
3738.74 2011
3739.31 2033
3739.89 1941
3740.47 1818
3741.04 1774
3741.62 1752
3742.20 1724
3742.78 1778
3743.35 1781
3743.93 1781
3744.51 1920
3745.08 1867
3745.66 1868
3746.24 1935
3746.82 1883
3747.39 1764
3747.97 1805
3748.55 1723
3749.12 1711
3749.70 1886
3750.28 1828
3750.86 1744
3751.43 1844
3752.01 2002
3752.59 1980
3753.17 1786
3753.75 1697
3754.32 1658
3754.90 1623
3755.48 1635
3756.06 1711
3756.64 1719
3757.21 1781
3757.79 1761
3758.37 1836
3758.95 1859
3759.53 1883
3760.10 1897
3760.68 1816
3761.26 1770
3761.84 1882
3762.42 1757
3763.00 1839
3763.58 1892
3764.15 1948
3764.73 2069
3765.31 1990
3765.89 1866
3766.47 1839
3767.05 1877
3767.63 1757
3768.21 1770
3768.78 1824
3769.36 1890
3769.94 1888
3770.52 1918
3771.10 1826
3771.68 2011
3772.26 1985
3772.84 1964
3773.42 2011
3774.00 2093
3774.58 2011
3775.16 1982
3775.73 1971
3776.31 1899
3776.89 1945
3777.47 1875
3778.05 1861
3778.63 1742
3779.21 1789
3779.79 1788
3780.37 1730
3780.95 1783
3781.53 1840
3782.11 1793
3782.69 1894
3783.27 1845
3783.85 1664
3784.43 1687
3785.01 1880
3785.59 1869
3786.17 1841
3786.75 1779
3787.33 1808
3787.91 1824
3788.49 1882
3789.08 1851
3789.66 1836
3790.24 1885
3790.82 1845
3791.40 1757
3791.98 1840
3792.56 1686
3793.14 1849
3793.72 1914
3794.30 1845
3794.88 1973
3795.46 2005
3796.05 1883
3796.63 1836
3797.21 1754
3797.79 1863
3798.37 1830
3798.95 1835
3799.53 1864
3800.11 1892
3800.69 1987
3801.28 2197
3801.86 2148
3802.44 2337
3803.02 2245
3803.60 2320
3804.18 2230
3804.77 2373
3805.35 2282
3805.93 2258
3806.51 2211
3807.09 2125
3807.68 2335
3808.26 2167
3808.84 2219
3809.42 2210
3810.00 2218
3810.59 2251
3811.17 2295
3811.75 2236
3812.33 2299
3812.91 2367
3813.50 2359
3814.08 2508
3814.66 2409
3815.24 2630
3815.83 2496
3816.41 2713
3816.99 2672
3817.58 2539
3818.16 2595
3818.74 2778
3819.32 2549
3819.91 2283
3820.49 2245
3821.07 2056
3821.66 1947
3822.24 1958
3822.82 1761
3823.40 1820
3823.99 1837
3824.57 1896
3825.15 1899
3825.74 1735
3826.32 2008
3826.90 1916
3827.49 1782
3828.07 1771
3828.65 1784
3829.24 1785
3829.82 1818
3830.41 1822
3830.99 1738
3831.57 1886
3832.16 1799
3832.74 1860
3833.32 1797
3833.91 1790
3834.49 1767
3835.08 1834
3835.66 1737
3836.24 1639
3836.83 1863
3837.41 1818
3838.00 1723
3838.58 1611
3839.17 1556
3839.75 1716
3840.33 1642
3840.92 1730
3841.50 1742
3842.09 1641
3842.67 1439
3843.26 1562
3843.84 1682
3844.43 1567
3845.01 1645
3845.60 1558
3846.18 1690
3846.77 1655
3847.35 1544
3847.94 1770
3848.52 1667
3849.11 1642
3849.69 1655
3850.28 1737
3850.86 1652
3851.45 1805
3852.03 1786
3852.62 1682
3853.20 1650
3853.79 1767
3854.37 1576
3854.96 1588
3855.55 1562
3856.13 1572
3856.72 1612
3857.30 1706
3857.89 1690
3858.47 1659
3859.06 1613
3859.65 1625
3860.23 1629
3860.82 1543
3861.40 1629
3861.99 1640
3862.58 1823
3863.16 1850
3863.75 1751
3864.33 1821
3864.92 1831
3865.51 1909
3866.09 1822
3866.68 1916
3867.27 1828
3867.85 1814
3868.44 1816
3869.03 1864
3869.61 1740
3870.20 1721
3870.79 1696
3871.37 1780
3871.96 1730
3872.55 1776
3873.13 1638
3873.72 1642
3874.31 1638
3874.90 1739
3875.48 1841
3876.07 1698
3876.66 1720
3877.24 1699
3877.83 1728
3878.42 1632
3879.01 1671
3879.59 1770
3880.18 1831
3880.77 1764
3881.36 1724
3881.94 1657
3882.53 1728
3883.12 1616
3883.71 1638
3884.29 1634
3884.88 1579
3885.47 1555
3886.06 1469
3886.65 1599
3887.23 1665
3887.82 1689
3888.41 1643
3889.00 1624
3889.59 1699
3890.17 1795
3890.76 1713
3891.35 1627
3891.94 1774
3892.53 1807
3893.12 1764
3893.70 1743
3894.29 1839
3894.88 1819
3895.47 1645
3896.06 1690
3896.65 1736
3897.24 1800
3897.83 1830
3898.41 1764
3899.00 1747
3899.59 1658
3900.18 1528
3900.77 1756
3901.36 1747
3901.95 1820
3902.54 1749
3903.13 1645
3903.72 1554
3904.31 1590
3904.89 1703
3905.48 1712
3906.07 1672
3906.66 1831
3907.25 1603
3907.84 1720
3908.43 1701
3909.02 1773
3909.61 1674
3910.20 1686
3910.79 1698
3911.38 1634
3911.97 1726
3912.56 1643
3913.15 1645
3913.74 1764
3914.33 1649
3914.92 1688
3915.51 1584
3916.10 1599
3916.69 1531
3917.28 1590
3917.87 1749
3918.46 1752
3919.05 1732
3919.64 1699
3920.23 1672
3920.82 1626
3921.41 1751
3922.00 1808
3922.60 1780
3923.19 1558
3923.78 1669
3924.37 1747
3924.96 1750
3925.55 1690
3926.14 1636
3926.73 1560
3927.32 1629
3927.91 1503
3928.50 1511
3929.10 1650
3929.69 1611
3930.28 1454
3930.87 1445
3931.46 1496
3932.05 1480
3932.64 1542
3933.23 1653
3933.83 1600
3934.42 1535
3935.01 1581
3935.60 1531
3936.19 1606
3936.78 1533
3937.38 1499
3937.97 1502
3938.56 1729
3939.15 1634
3939.74 1657
3940.34 1580
3940.93 1592
3941.52 1644
3942.11 1739
3942.70 1661
3943.30 1598
3943.89 1619
3944.48 1714
3945.07 1659
3945.67 1717
3946.26 1718
3946.85 1659
3947.44 1767
3948.04 1771
3948.63 1701
3949.22 1638
3949.81 1571
3950.41 1703
3951.00 1718
3951.59 1742
3952.19 1700
3952.78 1715
3953.37 1580
3953.96 1602
3954.56 1610
3955.15 1627
3955.74 1686
3956.34 1703
3956.93 1753
3957.52 1711
3958.12 1590
3958.71 1640
3959.30 1674
3959.90 1714
3960.49 1670
3961.08 1835
3961.68 1828
3962.27 1811
3962.87 1834
3963.46 1678
3964.05 1655
3964.65 1683
3965.24 1722
3965.83 1785
3966.43 1820
3967.02 1827
3967.62 1766
3968.21 1860
3968.80 1847
3969.40 1733
3969.99 1742
3970.59 1816
3971.18 1850
3971.78 1895
3972.37 1793
3972.97 1718
3973.56 1662
3974.15 1716
3974.75 1794
3975.34 1867
3975.94 1851
3976.53 1816
3977.13 1909
3977.72 2047
3978.32 2003
3978.91 1951
3979.51 1995
3980.10 1939
3980.70 1967
3981.29 2026
3981.89 1932
3982.48 1829
3983.08 1743
3983.67 1826
3984.27 1874
3984.86 1939
3985.46 1988
3986.05 1914
3986.65 1900
3987.25 1979
3987.84 1916
3988.44 1779
3989.03 1710
3989.63 1778
3990.22 1824
3990.82 1797
3991.42 1811
3992.01 1814
3992.61 1826
3993.20 1766
3993.80 1856
3994.40 1830
3994.99 1794
3995.59 1799
3996.18 1688
3996.78 1746
3997.38 1737
3997.97 1810
3998.57 1808
3999.17 1782
3999.76 1839
4000.36 1748
4000.95 1705
4001.55 1759
4002.15 1718
4002.74 1843
4003.34 1723
4003.94 1801
4004.54 1699
4005.13 1720
4005.73 1786
4006.33 1816
4006.92 1739
4007.52 1836
4008.12 1794
4008.71 1928
4009.31 1975
4009.91 1969
4010.51 1957
4011.10 1800
4011.70 1833
4012.30 1833
4012.90 1755
4013.49 1847
4014.09 1882
4014.69 1837
4015.29 1766
4015.88 1718
4016.48 1715
4017.08 1737
4017.68 1691
4018.27 1776
4018.87 1807
4019.47 1790
4020.07 1767
4020.67 1692
4021.26 1648
4021.86 1672
4022.46 1832
4023.06 1746
4023.66 1775
4024.26 1759
4024.85 1887
4025.45 1857
4026.05 1859
4026.65 1813
4027.25 1813
4027.85 1909
4028.44 1822
4029.04 1865
4029.64 1675
4030.24 1795
4030.84 1905
4031.44 1966
4032.04 1976
4032.64 1935
4033.23 1866
4033.83 1901
4034.43 1973
4035.03 2063
4035.63 2018
4036.23 1917
4036.83 1982
4037.43 1903
4038.03 1977
4038.63 1970
4039.23 1871
4039.83 1987
4040.43 1836
4041.03 1868
4041.63 1840
4042.22 1770
4042.82 1600
4043.42 1566
4044.02 1658
4044.62 1690
4045.22 1672
4045.82 1614
4046.42 1572
4047.02 1490
4047.62 1645
4048.22 1622
4048.82 1645
4049.42 1680
4050.02 1632
4050.62 1661
4051.22 1741
4051.82 1810
4052.43 1649
4053.03 1661
4053.63 1762
4054.23 1720
4054.83 1715
4055.43 1700
4056.03 1713
4056.63 1629
4057.23 1581
4057.83 1624
4058.43 1713
4059.03 1665
4059.63 1587
4060.23 1619
4060.84 1569
4061.44 1534
4062.04 1498
4062.64 1600
4063.24 1724
4063.84 1625
4064.44 1546
4065.04 1540
4065.64 1408
4066.25 1413
4066.85 1584
4067.45 1569
4068.05 1500
4068.65 1453
4069.25 1392
4069.86 1453
4070.46 1382
4071.06 1374
4071.66 1470
4072.26 1525
4072.86 1468
4073.47 1567
4074.07 1542
4074.67 1580
4075.27 1516
4075.87 1558
4076.48 1580
4077.08 1515
4077.68 1620
4078.28 1497
4078.89 1435
4079.49 1433
4080.09 1442
4080.69 1588
4081.30 1615
4081.90 1500
4082.50 1416
4083.10 1529
4083.71 1531
4084.31 1634
4084.91 1477
4085.52 1494
4086.12 1442
4086.72 1412
4087.32 1532
4087.93 1552
4088.53 1456
4089.13 1410
4089.74 1445
4090.34 1457
4090.94 1430
4091.55 1448
4092.15 1518
4092.75 1444
4093.36 1368
4093.96 1470
4094.56 1476
4095.17 1487
4095.77 1568
4096.37 1572
4096.98 1386
4097.58 1334
4098.18 1469
4098.79 1433
4099.39 1506
4100.00 1493
4100.60 1439
4101.20 1436
4101.81 1417
4102.41 1571
4103.02 1537
4103.62 1545
4104.23 1408
4104.83 1428
4105.43 1486
4106.04 1577
4106.64 1605
4107.25 1521
4107.85 1475
4108.46 1532
4109.06 1480
4109.67 1630
4110.27 1575
4110.87 1563
4111.48 1423
4112.08 1485
4112.69 1505
4113.29 1333
4113.90 1443
4114.50 1506
4115.11 1565
4115.71 1540
4116.32 1578
4116.92 1591
4117.53 1509
4118.13 1627
4118.74 1522
4119.35 1581
4119.95 1548
4120.56 1538
4121.16 1629
4121.77 1522
4122.37 1503
4122.98 1512
4123.58 1516
4124.19 1526
4124.80 1525
4125.40 1456
4126.01 1521
4126.61 1548
4127.22 1568
4127.82 1446
4128.43 1522
4129.04 1495
4129.64 1529
4130.25 1549
4130.85 1585
4131.46 1618
4132.07 1494
4132.67 1571
4133.28 1486
4133.89 1518
4134.49 1484
4135.10 1596
4135.71 1544
4136.31 1666
4136.92 1684
4137.53 1662
4138.13 1612
4138.74 1825
4139.35 1832
4139.95 1883
4140.56 1778
4141.17 1884
4141.77 1788
4142.38 1792
4142.99 1823
4143.59 1749
4144.20 1853
4144.81 1897
4145.42 1836
4146.02 1882
4146.63 1779
4147.24 1732
4147.85 1876
4148.45 1861
4149.06 1757
4149.67 1743
4150.28 1688
4150.88 1699
4151.49 1555
4152.10 1591
4152.71 1575
4153.31 1479
4153.92 1404
4154.53 1338
4155.14 1480
4155.75 1467
4156.35 1482
4156.96 1473
4157.57 1598
4158.18 1425
4158.79 1388
4159.40 1658
4160.00 1596
4160.61 1570
4161.22 1634
4161.83 1665
4162.44 1743
4163.05 1799
4163.65 1685
4164.26 1645
4164.87 1978
4165.48 1946
4166.09 2019
4166.70 1977
4167.31 2105
4167.92 2026
4168.52 1959
4169.13 1867
4169.74 1821
4170.35 1778
4170.96 1865
4171.57 1781
4172.18 1658
4172.79 1729
4173.40 1834
4174.01 1683
4174.62 1642
4175.23 1594
4175.84 1620
4176.45 1638
4177.05 1712
4177.66 1859
4178.27 1687
4178.88 1699
4179.49 1693
4180.10 1678
4180.71 1663
4181.32 1714
4181.93 1586
4182.54 1498
4183.15 1564
4183.76 1588
4184.37 1514
4184.98 1504
4185.59 1397
4186.20 1423
4186.81 1466
4187.42 1522
4188.03 1601
4188.65 1638
4189.26 1615
4189.87 1580
4190.48 1565
4191.09 1821
4191.70 1651
4192.31 1742
4192.92 1842
4193.53 1888
4194.14 1785
4194.75 1747
4195.36 1766
4195.97 1843
4196.58 1879
4197.20 1939
4197.81 1872
4198.42 1992
4199.03 1931
4199.64 1770
4200.25 1817
4200.86 1878
4201.47 1741
4202.09 1758
4202.70 1685
4203.31 1704
4203.92 1563
4204.53 1704
4205.14 1703
4205.75 1696
4206.37 1766
4206.98 1534
4207.59 1674
4208.20 1758
4208.81 1697
4209.43 1620
4210.04 1546
4210.65 1648
4211.26 1766
4211.87 1603
4212.49 1550
4213.10 1624
4213.71 1625
4214.32 1705
4214.93 1738
4215.55 1741
4216.16 1756
4216.77 1766
4217.38 1964
4218.00 1946
4218.61 1872
4219.22 2035
4219.84 1963
4220.45 1908
4221.06 1929
4221.67 2051
4222.29 2065
4222.90 2094
4223.51 2096
4224.13 2034
4224.74 1887
4225.35 2002
4225.96 2024
4226.58 2084
4227.19 2066
4227.80 2035
4228.42 2099
4229.03 2136
4229.64 2244
4230.26 2389
4230.87 2266
4231.48 2401
4232.10 2597
4232.71 2813
4233.33 2978
4233.94 3365
4234.55 3755
4235.17 4161
4235.78 4194
4236.39 4602
4237.01 4652
4237.62 4715
4238.24 4428
4238.85 4371
4239.46 3840
4240.08 3517
4240.69 3008
4241.31 2790
4241.92 2543
4242.54 2369
4243.15 2292
4243.76 2246
4244.38 2188
4244.99 2164
4245.61 2132
4246.22 2179
4246.84 2330
4247.45 2255
4248.07 2190
4248.68 2085
4249.30 2289
4249.91 2431
4250.53 2377
4251.14 2412
4251.76 2284
4252.37 2136
4252.99 2330
4253.60 2074
4254.22 2090
4254.83 2100
4255.45 2181
4256.06 2083
4256.68 2092
4257.29 2098
4257.91 2055
4258.52 2170
4259.14 1877
4259.76 1817
4260.37 1945
4260.99 1930
4261.60 1857
4262.22 1857
4262.83 1861
4263.45 1876
4264.07 1835
4264.68 1748
4265.30 1866
4265.91 1902
4266.53 1864
4267.15 1842
4267.76 1855
4268.38 1863
4268.99 1757
4269.61 1960
4270.23 1987
4270.84 1967
4271.46 1903
4272.08 1874
4272.69 1968
4273.31 1932
4273.93 1955
4274.54 2034
4275.16 2155
4275.78 2179
4276.39 2307
4277.01 2424
4277.63 2519
4278.24 2498
4278.86 2688
4279.48 2450
4280.09 2419
4280.71 2411
4281.33 2292
4281.95 2046
4282.56 1950
4283.18 2059
4283.80 1947
4284.42 1979
4285.03 1981
4285.65 1788
4286.27 1850
4286.89 1871
4287.50 1914
4288.12 1952
4288.74 1904
4289.36 1809
4289.97 1929
4290.59 1904
4291.21 1959
4291.83 1874
4292.45 1868
4293.06 2039
4293.68 1837
4294.30 1655
4294.92 1651
4295.54 1720
4296.15 1784
4296.77 1796
4297.39 1756
4298.01 1782
4298.63 1768
4299.25 1679
4299.86 1796
4300.48 1818
4301.10 1785
4301.72 1669
4302.34 1674
4302.96 1611
4303.58 1557
4304.19 1666
4304.81 1742
4305.43 1780
4306.05 1760
4306.67 1616
4307.29 1768
4307.91 1624
4308.53 1681
4309.15 1639
4309.77 1636
4310.38 1780
4311.00 1801
4311.62 1781
4312.24 1652
4312.86 1600
4313.48 1599
4314.10 1640
4314.72 1705
4315.34 1644
4315.96 1599
4316.58 1627
4317.20 1671
4317.82 1761
4318.44 1719
4319.06 1707
4319.68 1566
4320.30 1537
4320.92 1568
4321.54 1698
4322.16 1673
4322.78 1644
4323.40 1719
4324.02 1850
4324.64 1851
4325.26 1775
4325.88 1832
4326.50 1753
4327.12 1845
4327.74 1931
4328.36 1946
4328.98 1928
4329.60 1885
4330.22 1912
4330.84 1896
4331.47 1858
4332.09 1804
4332.71 1956
4333.33 1855
4333.95 1935
4334.57 2071
4335.19 2265
4335.81 1928
4336.43 2085
4337.05 2360
4337.68 2467
4338.30 2711
4338.92 2906
4339.54 3010
4340.16 3033
4340.78 2946
4341.40 2550
4342.03 2487
4342.65 2479
4343.27 2599
4343.89 2608
4344.51 2940
4345.13 3243
4345.76 3667
4346.38 4003
4347.00 4484
4347.62 4906
4348.24 5185
4348.86 4980
4349.49 5183
4350.11 4866
4350.73 4500
4351.35 3886
4351.98 3392
4352.60 2887
4353.22 2638
4353.84 2551
4354.46 2437
4355.09 2318
4355.71 2076
4356.33 1988
4356.95 1971
4357.58 2068
4358.20 2036
4358.82 1968
4359.45 1959
4360.07 2041
4360.69 2213
4361.31 2222
4361.94 2162
4362.56 2138
4363.18 2097
4363.81 1959
4364.43 2124
4365.05 2138
4365.68 1908
4366.30 1920
4366.92 1916
4367.55 1948
4368.17 1855
4368.79 1826
4369.42 1916
4370.04 1834
4370.66 1754
4371.29 1736
4371.91 1614
4372.53 1768
4373.16 1726
4373.78 1600
4374.41 1768
4375.03 1695
4375.65 1625
4376.28 1660
4376.90 1721
4377.53 1733
4378.15 1671
4378.77 1726
4379.40 1878
4380.02 1798
4380.65 1844
4381.27 1866
4381.89 1878
4382.52 1891
4383.14 1861
4383.77 1934
4384.39 1900
4385.02 1786
4385.64 1739
4386.27 1673
4386.89 1722
4387.52 1867
4388.14 1672
4388.77 1730
4389.39 1563
4390.02 1616
4390.64 1518
4391.27 1534
4391.89 1627
4392.52 1635
4393.14 1548
4393.77 1565
4394.39 1616
4395.02 1532
4395.64 1549
4396.27 1552
4396.89 1614
4397.52 1619
4398.14 1557
4398.77 1498
4399.39 1490
4400.02 1464
4400.65 1608
4401.27 1537
4401.90 1501
4402.52 1536
4403.15 1554
4403.78 1562
4404.40 1529
4405.03 1548
4405.65 1479
4406.28 1516
4406.91 1550
4407.53 1446
4408.16 1558
4408.78 1604
4409.41 1594
4410.04 1519
4410.66 1617
4411.29 1491
4411.92 1554
4412.54 1595
4413.17 1537
4413.80 1530
4414.42 1614
4415.05 1594
4415.68 1511
4416.30 1556
4416.93 1497
4417.56 1582
4418.18 1534
4418.81 1456
4419.44 1462
4420.07 1518
4420.69 1496
4421.32 1450
4421.95 1475
4422.57 1460
4423.20 1489
4423.83 1453
4424.46 1456
4425.08 1480
4425.71 1405
4426.34 1444
4426.97 1456
4427.59 1409
4428.22 1533
4428.85 1466
4429.48 1402
4430.10 1357
4430.73 1334
4431.36 1397
4431.99 1361
4432.62 1430
4433.24 1502
4433.87 1478
4434.50 1335
4435.13 1485
4435.76 1540
4436.38 1485
4437.01 1584
4437.64 1478
4438.27 1529
4438.90 1517
4439.53 1542
4440.16 1498
4440.78 1481
4441.41 1590
4442.04 1420
4442.67 1419
4443.30 1414
4443.93 1409
4444.56 1507
4445.19 1389
4445.81 1539
4446.44 1662
4447.07 1607
4447.70 1486
4448.33 1583
4448.96 1566
4449.59 1554
4450.22 1659
4450.85 1595
4451.48 1517
4452.11 1436
4452.73 1575
4453.36 1635
4453.99 1593
4454.62 1580
4455.25 1626
4455.88 1597
4456.51 1695
4457.14 1629
4457.77 1521
4458.40 1615
4459.03 1661
4459.66 1760
4460.29 1663
4460.92 1567
4461.55 1551
4462.18 1494
4462.81 1361
4463.44 1310
4464.07 1409
4464.70 1471
4465.33 1471
4465.96 1415
4466.59 1440
4467.22 1464
4467.85 1317
4468.48 1361
4469.12 1457
4469.75 1405
4470.38 1334
4471.01 1449
4471.64 1454
4472.27 1355
4472.90 1400
4473.53 1484
4474.16 1468
4474.79 1432
4475.42 1341
4476.05 1407
4476.69 1423
4477.32 1310
4477.95 1435
4478.58 1496
4479.21 1412
4479.84 1556
4480.47 1470
4481.10 1381
4481.74 1472
4482.37 1505
4483.00 1596
4483.63 1598
4484.26 1638
4484.89 1562
4485.53 1508
4486.16 1574
4486.79 1475
4487.42 1574
4488.05 1641
4488.68 1626
4489.32 1613
4489.95 1536
4490.58 1570
4491.21 1510
4491.84 1497
4492.48 1529
4493.11 1544
4493.74 1602
4494.37 1604
4495.01 1492
4495.64 1526
4496.27 1497
4496.90 1521
4497.54 1525
4498.17 1566
4498.80 1724
4499.43 1694
4500.07 1784
4500.70 1730
4501.33 1795
4501.97 2048
4502.60 2022
4503.23 2025
4503.86 2147
4504.50 2183
4505.13 2150
4505.76 2029
4506.40 1942
4507.03 1910
4507.66 1740
4508.30 1882
4508.93 1747
4509.56 1638
4510.20 1508
4510.83 1600
4511.46 1558
4512.10 1567
4512.73 1594
4513.37 1608
4514.00 1649
4514.63 1557
4515.27 1587
4515.90 1706
4516.53 1571
4517.17 1460
4517.80 1481
4518.44 1463
4519.07 1508
4519.70 1414
4520.34 1441
4520.97 1355
4521.61 1311
4522.24 1359
4522.88 1460
4523.51 1482
4524.14 1459
4524.78 1602
4525.41 1516
4526.05 1456
4526.68 1478
4527.32 1476
4527.95 1493
4528.59 1429
4529.22 1438
4529.86 1471
4530.49 1525
4531.13 1598
4531.76 1639
4532.40 1643
4533.03 1626
4533.67 1789
4534.30 1763
4534.94 1750
4535.57 1763
4536.21 1588
4536.84 1715
4537.48 1672
4538.11 1630
4538.75 1604
4539.38 1586
4540.02 1549
4540.66 1593
4541.29 1639
4541.93 1577
4542.56 1507
4543.20 1504
4543.83 1478
4544.47 1431
4545.11 1486
4545.74 1430
4546.38 1401
4547.01 1367
4547.65 1384
4548.29 1375
4548.92 1378
4549.56 1390
4550.19 1331
4550.83 1413
4551.47 1476
4552.10 1434
4552.74 1369
4553.38 1475
4554.01 1502
4554.65 1489
4555.29 1519
4555.92 1402
4556.56 1476
4557.20 1482
4557.83 1568
4558.47 1486
4559.11 1346
4559.74 1374
4560.38 1409
4561.02 1376
4561.66 1405
4562.29 1442
4562.93 1421
4563.57 1360
4564.20 1416
4564.84 1456
4565.48 1471
4566.12 1387
4566.75 1445
4567.39 1351
4568.03 1354
4568.67 1414
4569.30 1427
4569.94 1395
4570.58 1397
4571.22 1546
4571.85 1411
4572.49 1405
4573.13 1446
4573.77 1403
4574.41 1446
4575.04 1355
4575.68 1358
4576.32 1388
4576.96 1472
4577.60 1471
4578.23 1386
4578.87 1410
4579.51 1413
4580.15 1414
4580.79 1508
4581.43 1503
4582.06 1435
4582.70 1537
4583.34 1446
4583.98 1525
4584.62 1399
4585.26 1399
4585.90 1437
4586.54 1452
4587.17 1443
4587.81 1431
4588.45 1516
4589.09 1601
4589.73 1716
4590.37 1772
4591.01 2024
4591.65 1980
4592.29 2052
4592.93 2146
4593.57 2140
4594.20 1997
4594.84 1871
4595.48 1874
4596.12 1900
4596.76 1909
4597.40 1625
4598.04 1483
4598.68 1526
4599.32 1545
4599.96 1553
4600.60 1635
4601.24 1518
4601.88 1435
4602.52 1642
4603.16 1651
4603.80 1636
4604.44 1686
4605.08 1704
4605.72 1687
4606.36 1671
4607.00 1683
4607.64 1680
4608.28 1655
4608.92 1595
4609.56 1659
4610.20 1696
4610.84 1707
4611.48 1551
4612.12 1603
4612.77 1541
4613.41 1681
4614.05 1636
4614.69 1559
4615.33 1666
4615.97 1573
4616.61 1485
4617.25 1535
4617.89 1471
4618.53 1389
4619.17 1410
4619.82 1427
4620.46 1352
4621.10 1432
4621.74 1400
4622.38 1492
4623.02 1469
4623.66 1482
4624.30 1573
4624.95 1499
4625.59 1511
4626.23 1513
4626.87 1441
4627.51 1383
4628.15 1428
4628.80 1302
4629.44 1319
4630.08 1331
4630.72 1404
4631.36 1433
4632.00 1462
4632.65 1298
4633.29 1550
4633.93 1709
4634.57 1579
4635.22 1660
4635.86 1670
4636.50 1658
4637.14 1748
4637.78 1692
4638.43 1561
4639.07 1571
4639.71 1766
4640.35 1563
4641.00 1547
4641.64 1612
4642.28 1679
4642.93 1529
4643.57 1519
4644.21 1643
4644.85 1454
4645.50 1410
4646.14 1529
4646.78 1511
4647.43 1545
4648.07 1618
4648.71 1584
4649.36 1423
4650.00 1465
4650.64 1447
4651.28 1490
4651.93 1549
4652.57 1539
4653.22 1542
4653.86 1520
4654.50 1490
4655.15 1481
4655.79 1440
4656.43 1623
4657.08 1530
4657.72 1535
4658.36 1490
4659.01 1555
4659.65 1474
4660.30 1448
4660.94 1345
4661.58 1316
4662.23 1469
4662.87 1473
4663.52 1433
4664.16 1397
4664.80 1423
4665.45 1429
4666.09 1440
4666.74 1453
4667.38 1476
4668.03 1371
4668.67 1376
4669.32 1375
4669.96 1369
4670.60 1446
4671.25 1380
4671.89 1373
4672.54 1355
4673.18 1410
4673.83 1416
4674.47 1481
4675.12 1548
4675.76 1624
4676.41 1617
4677.05 1548
4677.70 1507
4678.34 1532
4678.99 1586
4679.63 1536
4680.28 1461
4680.93 1473
4681.57 1421
4682.22 1475
4682.86 1445
4683.51 1488
4684.15 1413
4684.80 1479
4685.44 1502
4686.09 1447
4686.74 1413
4687.38 1403
4688.03 1562
4688.67 1483
4689.32 1506
4689.97 1421
4690.61 1491
4691.26 1387
4691.90 1321
4692.55 1278
4693.20 1280
4693.84 1532
4694.49 1444
4695.13 1317
4695.78 1361
4696.43 1525
4697.07 1561
4697.72 1609
4698.37 1837
4699.01 1919
4699.66 1916
4700.31 2037
4700.95 2186
4701.60 1960
4702.25 1975
4702.89 1980
4703.54 1866
4704.19 1854
4704.84 1827
4705.48 1574
4706.13 1645
4706.78 1572
4707.42 1547
4708.07 1605
4708.72 1616
4709.37 1680
4710.01 1594
4710.66 1524
4711.31 1518
4711.96 1579
4712.60 1705
4713.25 1683
4713.90 1648
4714.55 1556
4715.19 1652
4715.84 1538
4716.49 1480
4717.14 1536
4717.78 1547
4718.43 1396
4719.08 1505
4719.73 1609
4720.38 1454
4721.02 1574
4721.67 1515
4722.32 1590
4722.97 1609
4723.62 1631
4724.27 1558
4724.91 1542
4725.56 1659
4726.21 1535
4726.86 1588
4727.51 1576
4728.16 1543
4728.81 1592
4729.45 1660
4730.10 1539
4730.75 1594
4731.40 1596
4732.05 1615
4732.70 1504
4733.35 1523
4734.00 1562
4734.65 1612
4735.29 1476
4735.94 1466
4736.59 1363
4737.24 1377
4737.89 1423
4738.54 1454
4739.19 1509
4739.84 1498
4740.49 1506
4741.14 1517
4741.79 1432
4742.44 1491
4743.09 1557
4743.74 1556
4744.39 1672
4745.04 1556
4745.69 1562
4746.34 1473
4746.99 1491
4747.64 1491
4748.29 1541
4748.94 1665
4749.59 1699
4750.24 1643
4750.89 1666
4751.54 1819
4752.19 1796
4752.84 1853
4753.49 1870
4754.14 1916
4754.79 1920
4755.44 1980
4756.09 1893
4756.74 1844
4757.39 1748
4758.04 1712
4758.69 1764
4759.34 1470
4759.99 1520
4760.64 1531
4761.30 1523
4761.95 1449
4762.60 1381
4763.25 1408
4763.90 1525
4764.55 1587
4765.20 1535
4765.85 1493
4766.50 1532
4767.16 1571
4767.81 1631
4768.46 1511
4769.11 1606
4769.76 1582
4770.41 1497
4771.06 1647
4771.72 1606
4772.37 1535
4773.02 1323
4773.67 1414
4774.32 1424
4774.97 1418
4775.63 1382
4776.28 1502
4776.93 1486
4777.58 1414
4778.23 1494
4778.89 1491
4779.54 1478
4780.19 1393
4780.84 1468
4781.50 1600
4782.15 1612
4782.80 1515
4783.45 1522
4784.11 1484
4784.76 1477
4785.41 1355
4786.06 1571
4786.72 1395
4787.37 1359
4788.02 1426
4788.67 1483
4789.33 1378
4789.98 1376
4790.63 1404
4791.28 1475
4791.94 1435
4792.59 1523
4793.24 1437
4793.90 1411
4794.55 1420
4795.20 1456
4795.86 1406
4796.51 1413
4797.16 1373
4797.82 1269
4798.47 1182
4799.12 1252
4799.78 1301
4800.43 1389
4801.08 1351
4801.74 1377
4802.39 1453
4803.05 1459
4803.70 1332
4804.35 1359
4805.01 1326
4805.66 1408
4806.31 1455
4806.97 1398
4807.62 1441
4808.28 1336
4808.93 1384
4809.59 1395
4810.24 1463
4810.89 1481
4811.55 1445
4812.20 1439
4812.86 1405
4813.51 1357
4814.17 1490
4814.82 1587
4815.48 1433
4816.13 1531
4816.78 1599
4817.44 1416
4818.09 1425
4818.75 1440
4819.40 1437
4820.06 1480
4820.71 1532
4821.37 1543
4822.02 1556
4822.68 1475
4823.33 1663
4823.99 1526
4824.64 1586
4825.30 1733
4825.95 1738
4826.61 1754
4827.27 1745
4827.92 1821
4828.58 1823
4829.23 1803
4829.89 1791
4830.54 1699
4831.20 1671
4831.85 1651
4832.51 1624
4833.17 1611
4833.82 1661
4834.48 1619
4835.13 1699
4835.79 1745
4836.45 1660
4837.10 1681
4837.76 1723
4838.41 1857
4839.07 1883
4839.73 1719
4840.38 1776
4841.04 1794
4841.70 1828
4842.35 1822
4843.01 1724
4843.66 1777
4844.32 1806
4844.98 1922
4845.63 1868
4846.29 1858
4846.95 1811
4847.60 1815
4848.26 1902
4848.92 1890
4849.58 1950
4850.23 1955
4850.89 2056
4851.55 2156
4852.20 2079
4852.86 2106
4853.52 2249
4854.17 2214
4854.83 2105
4855.49 2316
4856.15 2183
4856.80 2253
4857.46 2314
4858.12 2287
4858.78 2607
4859.43 2503
4860.09 2569
4860.75 2510
4861.41 2414
4862.07 2539
4862.72 2565
4863.38 2571
4864.04 2488
4864.70 2495
4865.35 2498
4866.01 2441
4866.67 2514
4867.33 2359
4867.99 2421
4868.65 2389
4869.30 2434
4869.96 2466
4870.62 2391
4871.28 2369
4871.94 2229
4872.60 2117
4873.25 2155
4873.91 2179
4874.57 2184
4875.23 2123
4875.89 2080
4876.55 2146
4877.21 2208
4877.86 2360
4878.52 2264
4879.18 2093
4879.84 2203
4880.50 2257
4881.16 2389
4881.82 2392
4882.48 2162
4883.14 2015
4883.80 2069
4884.46 2126
4885.11 1937
4885.77 1973
4886.43 2079
4887.09 1958
4887.75 1968
4888.41 2018
4889.07 1999
4889.73 2050
4890.39 2061
4891.05 2124
4891.71 2031
4892.37 2244
4893.03 2291
4893.69 2165
4894.35 2160
4895.01 2344
4895.67 2228
4896.33 2015
4896.99 1998
4897.65 2011
4898.31 2088
4898.97 2116
4899.63 2197
4900.29 2205
4900.95 2213
4901.61 2234
4902.27 2233
4902.93 2192
4903.59 2032
4904.25 2086
4904.91 1975
4905.58 1862
4906.24 1859
4906.90 1803
4907.56 1860
4908.22 1762
4908.88 1846
4909.54 1833
4910.20 1837
4910.86 1843
4911.52 1659
4912.18 1606
4912.85 1747
4913.51 1788
4914.17 1815
4914.83 1721
4915.49 1599
4916.15 1661
4916.81 1576
4917.48 1539
4918.14 1605
4918.80 1570
4919.46 1670
4920.12 1624
4920.78 1506
4921.45 1507
4922.11 1556
4922.77 1574
4923.43 1630
4924.09 1486
4924.76 1494
4925.42 1628
4926.08 1642
4926.74 1584
4927.40 1505
4928.07 1526
4928.73 1549
4929.39 1602
4930.05 1660
4930.72 1434
4931.38 1468
4932.04 1611
4932.70 1636
4933.37 1445
4934.03 1542
4934.69 1622
4935.35 1437
4936.02 1553
4936.68 1449
4937.34 1501
4938.00 1505
4938.67 1451
4939.33 1454
4939.99 1396
4940.66 1470
4941.32 1485
4941.98 1431
4942.65 1426
4943.31 1415
4943.97 1531
4944.64 1402
4945.30 1494
4945.96 1411
4946.63 1354
4947.29 1444
4947.95 1317
4948.62 1517
4949.28 1447
4949.94 1292
4950.61 1351
4951.27 1415
4951.94 1418
4952.60 1315
4953.26 1320
4953.93 1435
4954.59 1339
4955.26 1403
4955.92 1348
4956.58 1528
4957.25 1580
4957.91 1420
4958.58 1468
4959.24 1438
4959.90 1379
4960.57 1363
4961.23 1402
4961.90 1401
4962.56 1546
4963.23 1563
4963.89 1645
4964.56 1833
4965.22 1689
4965.89 1678
4966.55 1684
4967.22 1665
4967.88 1685
4968.55 1564
4969.21 1474
4969.88 1575
4970.54 1626
4971.21 1620
4971.87 1608
4972.54 1361
4973.20 1427
4973.87 1495
4974.53 1343
4975.20 1406
4975.86 1553
4976.53 1494
4977.19 1559
4977.86 1403
4978.52 1521
4979.19 1617
4979.86 1533
4980.52 1465
4981.19 1484
4981.85 1445
4982.52 1421
4983.19 1415
4983.85 1352
4984.52 1224
4985.18 1370
4985.85 1462
4986.52 1393
4987.18 1352
4987.85 1369
4988.51 1320
4989.18 1364
4989.85 1265
4990.51 1263
4991.18 1360
4991.85 1358
4992.51 1401
4993.18 1237
4993.85 1241
4994.51 1318
4995.18 1376
4995.85 1351
4996.51 1317
4997.18 1276
4997.85 1348
4998.51 1214
4999.18 1172
4999.85 1338
5000.51 1338
5001.18 1368
5001.85 1348
5002.52 1361
5003.18 1336
5003.85 1301
5004.52 1351
5005.19 1378
5005.85 1282
5006.52 1203
5007.19 1241
5007.86 1299
5008.52 1271
5009.19 1140
5009.86 1257
5010.53 1366
5011.19 1327
5011.86 1292
5012.53 1275
5013.20 1255
5013.87 1275
5014.53 1218
5015.20 1271
5015.87 1260
5016.54 1348
5017.21 1291
5017.87 1230
5018.54 1146
5019.21 1223
5019.88 1370
5020.55 1332
5021.22 1357
5021.88 1365
5022.55 1321
5023.22 1343
5023.89 1345
5024.56 1507
5025.23 1426
5025.90 1474
5026.57 1546
5027.23 1416
5027.90 1385
5028.57 1395
5029.24 1292
5029.91 1332
5030.58 1324
5031.25 1413
5031.92 1361
5032.59 1338
5033.26 1354
5033.93 1371
5034.59 1350
5035.26 1295
5035.93 1316
5036.60 1311
5037.27 1302
5037.94 1318
5038.61 1302
5039.28 1258
5039.95 1301
5040.62 1283
5041.29 1292
5041.96 1245
5042.63 1323
5043.30 1227
5043.97 1269
5044.64 1285
5045.31 1252
5045.98 1310
5046.65 1304
5047.32 1405
5047.99 1346
5048.66 1359
5049.33 1359
5050.00 1370
5050.67 1387
5051.34 1385
5052.01 1413
5052.68 1352
5053.35 1222
5054.03 1247
5054.70 1275
5055.37 1372
5056.04 1270
5056.71 1290
5057.38 1271
5058.05 1260
5058.72 1277
5059.39 1248
5060.06 1258
5060.73 1335
5061.41 1348
5062.08 1257
5062.75 1282
5063.42 1254
5064.09 1266
5064.76 1302
5065.43 1276
5066.10 1255
5066.78 1304
5067.45 1370
5068.12 1347
5068.79 1317
5069.46 1207
5070.13 1227
5070.81 1254
5071.48 1341
5072.15 1253
5072.82 1301
5073.49 1206
5074.17 1293
5074.84 1278
5075.51 1286
5076.18 1238
5076.85 1389
5077.53 1448
5078.20 1510
5078.87 1475
5079.54 1555
5080.22 1711
5080.89 1661
5081.56 1709
5082.23 1681
5082.91 1649
5083.58 1618
5084.25 1600
5084.92 1422
5085.60 1457
5086.27 1492
5086.94 1430
5087.61 1397
5088.29 1444
5088.96 1515
5089.63 1480
5090.31 1592
5090.98 1539
5091.65 1444
5092.33 1558
5093.00 1767
5093.67 1827
5094.35 1765
5095.02 1786
5095.69 1682
5096.37 1534
5097.04 1514
5097.71 1502
5098.39 1514
5099.06 1494
5099.73 1451
5100.41 1515
5101.08 1469
5101.76 1399
5102.43 1466
5103.10 1395
5103.78 1521
5104.45 1591
5105.12 1523
5105.80 1556
5106.47 1438
5107.15 1444
5107.82 1507
5108.50 1408
5109.17 1419
5109.84 1521
5110.52 1461
5111.19 1439
5111.87 1460
5112.54 1445
5113.22 1476
5113.89 1420
5114.57 1343
5115.24 1285
5115.92 1377
5116.59 1296
5117.27 1391
5117.94 1320
5118.61 1464
5119.29 1450
5119.96 1485
5120.64 1445
5121.31 1500
5121.99 1539
5122.67 1591
5123.34 1509
5124.02 1402
5124.69 1575
5125.37 1468
5126.04 1439
5126.72 1320
5127.39 1331
5128.07 1421
5128.74 1382
5129.42 1454
5130.10 1429
5130.77 1389
5131.45 1447
5132.12 1374
5132.80 1444
5133.47 1410
5134.15 1430
5134.83 1455
5135.50 1513
5136.18 1583
5136.85 1518
5137.53 1479
5138.21 1331
5138.88 1385
5139.56 1423
5140.24 1568
5140.91 1552
5141.59 1457
5142.27 1581
5142.94 1504
5143.62 1484
5144.30 1405
5144.97 1397
5145.65 1354
5146.33 1347
5147.00 1487
5147.68 1432
5148.36 1364
5149.03 1297
5149.71 1284
5150.39 1239
5151.06 1250
5151.74 1340
5152.42 1370
5153.10 1292
5153.77 1332
5154.45 1237
5155.13 1233
5155.80 1251
5156.48 1308
5157.16 1340
5157.84 1216
5158.51 1220
5159.19 1275
5159.87 1164
5160.55 1153
5161.23 1119
5161.90 1188
5162.58 1146
5163.26 1230
5163.94 1276
5164.61 1342
5165.29 1337
5165.97 1345
5166.65 1371
5167.33 1278
5168.00 1319
5168.68 1388
5169.36 1417
5170.04 1448
5170.72 1441
5171.40 1331
5172.07 1236
5172.75 1247
5173.43 1249
5174.11 1319
5174.79 1251
5175.47 1211
5176.15 1162
5176.83 1282
5177.50 1319
5178.18 1330
5178.86 1289
5179.54 1383
5180.22 1489
5180.90 1540
5181.58 1610
5182.26 1517
5182.94 1563
5183.62 1576
5184.29 1469
5184.97 1471
5185.65 1269
5186.33 1273
5187.01 1378
5187.69 1362
5188.37 1292
5189.05 1293
5189.73 1347
5190.41 1284
5191.09 1252
5191.77 1272
5192.45 1181
5193.13 1232
5193.81 1244
5194.49 1286
5195.17 1211
5195.85 1250
5196.53 1276
5197.21 1318
5197.89 1286
5198.57 1276
5199.25 1284
5199.93 1233
5200.61 1240
5201.29 1226
5201.97 1333
5202.65 1252
5203.33 1212
5204.01 1362
5204.69 1399
5205.37 1375
5206.05 1353
5206.73 1352
5207.42 1480
5208.10 1355
5208.78 1345
5209.46 1274
5210.14 1357
5210.82 1495
5211.50 1450
5212.18 1482
5212.86 1607
5213.54 1573
5214.23 1475
5214.91 1525
5215.59 1487
5216.27 1458
5216.95 1469
5217.63 1566
5218.31 1616
5219.00 1489
5219.68 1543
5220.36 1640
5221.04 1570
5221.72 1608
5222.40 1566
5223.09 1611
5223.77 1565
5224.45 1510
5225.13 1533
5225.81 1521
5226.50 1636
5227.18 1639
5227.86 1534
5228.54 1416
5229.22 1505
5229.91 1461
5230.59 1385
5231.27 1460
5231.95 1495
5232.64 1483
5233.32 1429
5234.00 1396
5234.68 1403
5235.37 1336
5236.05 1391
5236.73 1356
5237.41 1257
5238.10 1318
5238.78 1419
5239.46 1450
5240.14 1465
5240.83 1622
5241.51 1474
5242.19 1564
5242.88 1390
5243.56 1418
5244.24 1364
5244.93 1367
5245.61 1348
5246.29 1297
5246.98 1348
5247.66 1337
5248.34 1383
5249.03 1344
5249.71 1379
5250.39 1428
5251.08 1441
5251.76 1438
5252.44 1489
5253.13 1525
5253.81 1558
5254.50 1499
5255.18 1532
5255.86 1484
5256.55 1560
5257.23 1391
5257.92 1328
5258.60 1294
5259.28 1350
5259.97 1443
5260.65 1305
5261.34 1330
5262.02 1457
5262.71 1580
5263.39 1612
5264.07 1464
5264.76 1550
5265.44 1526
5266.13 1498
5266.81 1446
5267.50 1559
5268.18 1493
5268.87 1416
5269.55 1480
5270.24 1505
5270.92 1439
5271.61 1345
5272.29 1389
5272.98 1410
5273.66 1319
5274.35 1406
5275.03 1363
5275.72 1360
5276.40 1413
5277.09 1395
5277.77 1326
5278.46 1277
5279.14 1436
5279.83 1440
5280.52 1410
5281.20 1544
5281.89 1621
5282.57 1666
5283.26 1751
5283.94 1734
5284.63 1638
5285.32 1623
5286.00 1732
5286.69 1764
5287.37 1642
5288.06 1457
5288.75 1457
5289.43 1402
5290.12 1415
5290.80 1340
5291.49 1314
5292.18 1343
5292.86 1318
5293.55 1340
5294.24 1380
5294.92 1445
5295.61 1328
5296.30 1323
5296.98 1325
5297.67 1422
5298.36 1524
5299.04 1498
5299.73 1441
5300.42 1412
5301.10 1379
5301.79 1512
5302.48 1460
5303.16 1516
5303.85 1466
5304.54 1472
5305.22 1374
5305.91 1343
5306.60 1385
5307.29 1359
5307.97 1390
5308.66 1388
5309.35 1385
5310.04 1542
5310.72 1441
5311.41 1510
5312.10 1607
5312.79 1705
5313.47 1689
5314.16 1584
5314.85 1605
5315.54 1487
5316.23 1494
5316.91 1515
5317.60 1412
5318.29 1518
5318.98 1406
5319.67 1444
5320.35 1386
5321.04 1388
5321.73 1458
5322.42 1631
5323.11 1655
5323.79 1595
5324.48 1643
5325.17 1561
5325.86 1525
5326.55 1436
5327.24 1450
5327.93 1540
5328.61 1450
5329.30 1369
5329.99 1293
5330.68 1320
5331.37 1351
5332.06 1420
5332.75 1429
5333.44 1401
5334.13 1303
5334.81 1339
5335.50 1362
5336.19 1348
5336.88 1435
5337.57 1401
5338.26 1337
5338.95 1241
5339.64 1308
5340.33 1414
5341.02 1387
5341.71 1372
5342.40 1322
5343.09 1385
5343.78 1372
5344.47 1299
5345.16 1440
5345.85 1316
5346.54 1324
5347.22 1362
5347.91 1529
5348.60 1431
5349.29 1432
5349.98 1480
5350.67 1477
5351.37 1515
5352.06 1489
5352.75 1507
5353.44 1505
5354.13 1555
5354.82 1521
5355.51 1503
5356.20 1552
5356.89 1388
5357.58 1299
5358.27 1344
5358.96 1311
5359.65 1273
5360.34 1297
5361.03 1354
5361.72 1333
5362.41 1404
5363.10 1330
5363.80 1332
5364.49 1312
5365.18 1313
5365.87 1262
5366.56 1297
5367.25 1378
5367.94 1272
5368.63 1321
5369.32 1210
5370.02 1228
5370.71 1230
5371.40 1178
5372.09 1272
5372.78 1276
5373.47 1115
5374.16 1240
5374.86 1206
5375.55 1208
5376.24 1239
5376.93 1256
5377.62 1167
5378.32 1182
5379.01 1211
5379.70 1256
5380.39 1184
5381.08 1163
5381.78 1204
5382.47 1196
5383.16 1129
5383.85 1168
5384.54 1225
5385.24 1213
5385.93 1209
5386.62 1193
5387.31 1133
5388.01 1161
5388.70 1276
5389.39 1350
5390.08 1269
5390.78 1266
5391.47 1313
5392.16 1322
5392.85 1411
5393.55 1439
5394.24 1340
5394.93 1322
5395.63 1322
5396.32 1218
5397.01 1340
5397.71 1205
5398.40 1281
5399.09 1279
5399.79 1118
5400.48 1116
5401.17 1194
5401.87 1149
5402.56 1161
5403.25 1191
5403.95 1140
5404.64 1128
5405.33 1168
5406.03 1137
5406.72 1131
5407.41 1210
5408.11 1226
5408.80 1192
5409.50 1229
5410.19 1279
5410.88 1275
5411.58 1206
5412.27 1213
5412.97 1103
5413.66 1203
5414.35 1251
5415.05 1294
5415.74 1281
5416.44 1284
5417.13 1220
5417.83 1225
5418.52 1207
5419.21 1195
5419.91 1111
5420.60 1170
5421.30 1235
5421.99 1234
5422.69 1245
5423.38 1325
5424.08 1342
5424.77 1299
5425.47 1244
5426.16 1346
5426.86 1245
5427.55 1313
5428.25 1293
5428.94 1229
5429.64 1256
5430.33 1232
5431.03 1255
5431.72 1343
5432.42 1218
5433.11 1287
5433.81 1266
5434.50 1280
5435.20 1286
5435.90 1358
5436.59 1395
5437.29 1373
5437.98 1538
5438.68 1414
5439.37 1467
5440.07 1549
5440.77 1411
5441.46 1350
5442.16 1468
5442.85 1491
5443.55 1477
5444.25 1370
5444.94 1324
5445.64 1390
5446.34 1365
5447.03 1402
5447.73 1466
5448.42 1491
5449.12 1570
5449.82 1478
5450.51 1615
5451.21 1644
5451.91 1542
5452.60 1559
5453.30 1505
5454.00 1431
5454.69 1356
5455.39 1390
5456.09 1314
5456.78 1345
5457.48 1409
5458.18 1459
5458.88 1510
5459.57 1456
5460.27 1437
5460.97 1466
5461.66 1453
5462.36 1508
5463.06 1468
5463.76 1491
5464.45 1549
5465.15 1455
5465.85 1502
5466.55 1546
5467.24 1471
5467.94 1491
5468.64 1485
5469.34 1474
5470.03 1510
5470.73 1519
5471.43 1488
5472.13 1431
5472.83 1508
5473.52 1478
5474.22 1574
5474.92 1633
5475.62 1605
5476.32 1778
5477.01 1778
5477.71 1761
5478.41 1725
5479.11 1723
5479.81 1909
5480.51 2232
5481.20 2295
5481.90 2476
5482.60 2466
5483.30 2437
5484.00 2420
5484.70 2348
5485.40 2242
5486.09 2107
5486.79 1970
5487.49 1956
5488.19 1856
5488.89 1810
5489.59 1889
5490.29 1932
5490.99 1919
5491.69 1902
5492.39 1964
5493.09 2113
5493.78 1945
5494.48 1864
5495.18 2093
5495.88 2091
5496.58 2074
5497.28 2275
5497.98 2363
5498.68 2449
5499.38 2736
5500.08 2859
5500.78 3245
5501.48 3669
5502.18 3942
5502.88 4439
5503.58 4524
5504.28 4192
5504.98 3999
5505.68 3567
5506.38 3129
5507.08 2812
5507.78 2466
5508.48 2368
5509.18 2164
5509.88 2085
5510.58 2155
5511.28 2057
5511.98 2160
5512.68 2094
5513.38 2080
5514.08 2171
5514.78 2070
5515.48 2091
5516.18 2087
5516.89 2114
5517.59 2107
5518.29 2076
5518.99 2010
5519.69 1965
5520.39 1912
5521.09 1859
5521.79 1884
5522.49 1725
5523.19 1707
5523.90 1787
5524.60 1770
5525.30 1780
5526.00 1703
5526.70 1612
5527.40 1560
5528.10 1581
5528.81 1580
5529.51 1562
5530.21 1450
5530.91 1526
5531.61 1551
5532.31 1477
5533.02 1429
5533.72 1436
5534.42 1540
5535.12 1612
5535.82 1401
5536.52 1478
5537.23 1474
5537.93 1461
5538.63 1465
5539.33 1565
5540.04 1440
5540.74 1417
5541.44 1322
5542.14 1437
5542.84 1360
5543.55 1347
5544.25 1386
5544.95 1274
5545.65 1362
5546.36 1337
5547.06 1297
5547.76 1395
5548.47 1348
5549.17 1362
5549.87 1302
5550.57 1407
5551.28 1461
5551.98 1386
5552.68 1337
5553.39 1291
5554.09 1335
5554.79 1250
5555.50 1341
5556.20 1308
5556.90 1226
5557.61 1154
5558.31 1264
5559.01 1289
5559.72 1274
5560.42 1328
5561.12 1319
5561.83 1295
5562.53 1387
5563.23 1351
5563.94 1406
5564.64 1302
5565.35 1423
5566.05 1489
5566.75 1574
5567.46 1554
5568.16 1400
5568.86 1454
5569.57 1317
5570.27 1319
5570.98 1287
5571.68 1262
5572.39 1267
5573.09 1378
5573.79 1298
5574.50 1314
5575.20 1375
5575.91 1484
5576.61 1382
5577.32 1310
5578.02 1398
5578.73 1362
5579.43 1366
5580.14 1383
5580.84 1290
5581.55 1335
5582.25 1285
5582.96 1431
5583.66 1443
5584.37 1295
5585.07 1211
5585.78 1263
5586.48 1283
5587.19 1333
5587.89 1251
5588.60 1342
5589.30 1296
5590.01 1288
5590.71 1288
5591.42 1144
5592.12 1170
5592.83 1314
5593.53 1256
5594.24 1207
5594.95 1239
5595.65 1248
5596.36 1245
5597.06 1284
5597.77 1288
5598.48 1179
5599.18 1172
5599.89 1226
5600.59 1230
5601.30 1182
5602.01 1195
5602.71 1192
5603.42 1165
5604.12 1200
5604.83 1222
5605.54 1215
5606.24 1207
5606.95 1298
5607.66 1204
5608.36 1210
5609.07 1166
5609.78 1262
5610.48 1223
5611.19 1215
5611.90 1133
5612.60 1236
5613.31 1312
5614.02 1237
5614.72 1308
5615.43 1248
5616.14 1234
5616.85 1228
5617.55 1269
5618.26 1222
5618.97 1303
5619.67 1269
5620.38 1386
5621.09 1277
5621.80 1183
5622.50 1153
5623.21 1147
5623.92 1083
5624.63 1192
5625.33 1276
5626.04 1257
5626.75 1217
5627.46 1388
5628.16 1345
5628.87 1293
5629.58 1270
5630.29 1360
5631.00 1407
5631.70 1383
5632.41 1388
5633.12 1300
5633.83 1338
5634.54 1308
5635.24 1362
5635.95 1397
5636.66 1340
5637.37 1343
5638.08 1294
5638.79 1352
5639.50 1358
5640.20 1454
5640.91 1433
5641.62 1411
5642.33 1404
5643.04 1467
5643.75 1399
5644.46 1447
5645.17 1509
5645.87 1453
5646.58 1423
5647.29 1326
5648.00 1232
5648.71 1275
5649.42 1247
5650.13 1237
5650.84 1311
5651.55 1370
5652.26 1303
5652.97 1276
5653.67 1284
5654.38 1278
5655.09 1253
5655.80 1365
5656.51 1413
5657.22 1316
5657.93 1413
5658.64 1358
5659.35 1418
5660.06 1497
5660.77 1420
5661.48 1455
5662.19 1348
5662.90 1384
5663.61 1407
5664.32 1392
5665.03 1361
5665.74 1399
5666.45 1411
5667.16 1306
5667.87 1308
5668.58 1345
5669.29 1288
5670.00 1408
5670.71 1508
5671.42 1476
5672.14 1432
5672.85 1461
5673.56 1519
5674.27 1424
5674.98 1382
5675.69 1439
5676.40 1304
5677.11 1347
5677.82 1267
5678.53 1380
5679.24 1412
5679.95 1352
5680.67 1349
5681.38 1365
5682.09 1361
5682.80 1426
5683.51 1514
5684.22 1557
5684.93 1493
5685.64 1604
5686.36 1584
5687.07 1491
5687.78 1434
5688.49 1426
5689.20 1447
5689.91 1400
5690.63 1350
5691.34 1321
5692.05 1205
5692.76 1279
5693.47 1292
5694.18 1228
5694.90 1186
5695.61 1159
5696.32 1243
5697.03 1174
5697.75 1125
5698.46 1116
5699.17 1136
5699.88 1173
5700.59 1190
5701.31 1226
5702.02 1229
5702.73 1233
5703.44 1223
5704.16 1179
5704.87 1165
5705.58 1137
5706.29 1115
5707.01 1145
5707.72 1227
5708.43 1099
5709.15 1161
5709.86 1198
5710.57 1291
5711.28 1235
5712.00 1164
5712.71 1207
5713.42 1182
5714.14 1121
5714.85 1140
5715.56 1157
5716.28 1059
5716.99 1101
5717.70 1209
5718.42 1174
5719.13 1188
5719.84 1119
5720.56 1124
5721.27 1183
5721.99 1130
5722.70 1166
5723.41 1117
5724.13 1189
5724.84 1125
5725.55 1221
5726.27 1197
5726.98 1179
5727.70 1254
5728.41 1382
5729.12 1377
5729.84 1456
5730.55 1472
5731.27 1501
5731.98 1418
5732.70 1392
5733.41 1367
5734.13 1324
5734.84 1183
5735.55 1302
5736.27 1245
5736.98 1187
5737.70 1073
5738.41 1121
5739.13 1247
5739.84 1189
5740.56 1221
5741.27 1249
5741.99 1112
5742.70 1158
5743.42 1147
5744.13 1077
5744.85 1098
5745.56 1114
5746.28 1129
5746.99 1115
5747.71 1108
5748.42 1104
5749.14 1122
5749.85 1145
5750.57 1170
5751.29 1187
5752.00 1161
5752.72 1157
5753.43 1120
5754.15 1240
5754.86 1309
5755.58 1331
5756.30 1325
5757.01 1289
5757.73 1325
5758.44 1307
5759.16 1232
5759.87 1255
5760.59 1288
5761.31 1256
5762.02 1106
5762.74 1204
5763.46 1063
5764.17 1166
5764.89 1134
5765.60 1066
5766.32 1151
5767.04 1158
5767.75 1166
5768.47 1137
5769.19 1108
5769.90 1221
5770.62 1138
5771.34 1144
5772.05 1131
5772.77 1110
5773.49 1184
5774.21 1167
5774.92 1126
5775.64 1086
5776.36 1223
5777.07 1263
5777.79 1178
5778.51 1140
5779.23 1137
5779.94 1238
5780.66 1154
5781.38 1171
5782.09 1204
5782.81 1117
5783.53 1102
5784.25 1193
5784.96 1109
5785.68 1133
5786.40 1175
5787.12 1116
5787.84 1221
5788.55 1122
5789.27 1195
5789.99 1214
5790.71 1162
5791.43 1147
5792.14 1259
5792.86 1386
5793.58 1272
5794.30 1145
5795.02 1218
5795.73 1226
5796.45 1187
5797.17 1129
5797.89 1305
5798.61 1366
5799.33 1365
5800.05 1508
5800.76 1650
5801.48 1721
5802.20 1717
5802.92 1787
5803.64 1862
5804.36 1716
5805.08 1621
5805.80 1633
5806.51 1617
5807.23 1411
5807.95 1302
5808.67 1213
5809.39 1212
5810.11 1287
5810.83 1282
5811.55 1186
5812.27 1151
5812.99 1164
5813.71 1155
5814.43 1189
5815.14 1102
5815.86 1162
5816.58 1187
5817.30 1164
5818.02 1130
5818.74 1223
5819.46 1307
5820.18 1308
5820.90 1187
5821.62 1261
5822.34 1313
5823.06 1301
5823.78 1275
5824.50 1262
5825.22 1185
5825.94 1091
5826.66 1150
5827.38 1115
5828.10 1198
5828.82 1151
5829.54 1188
5830.26 1158
5830.98 1145
5831.71 1072
5832.43 1158
5833.15 1196
5833.87 1103
5834.59 1187
5835.31 1208
5836.03 1225
5836.75 1195
5837.47 1130
5838.19 1181
5838.91 1136
5839.63 1193
5840.36 1130
5841.08 1134
5841.80 1150
5842.52 1224
5843.24 1182
5843.96 1226
5844.68 1175
5845.40 1235
5846.13 1187
5846.85 1034
5847.57 1094
5848.29 1221
5849.01 1103
5849.73 1142
5850.45 1168
5851.18 1212
5851.90 1158
5852.62 1135
5853.34 1148
5854.06 1152
5854.79 1126
5855.51 1114
5856.23 1102
5856.95 1143
5857.67 1135
5858.40 1102
5859.12 1155
5859.84 1123
5860.56 1088
5861.28 1112
5862.01 1089
5862.73 1150
5863.45 1089
5864.17 1138
5864.90 1076
5865.62 1063
5866.34 1088
5867.07 1147
5867.79 1232
5868.51 1246
5869.23 1129
5869.96 1155
5870.68 1195
5871.40 1127
5872.13 1262
5872.85 1145
5873.57 1132
5874.29 1157
5875.02 1187
5875.74 1235
5876.46 1191
5877.19 1145
5877.91 1221
5878.63 1267
5879.36 1294
5880.08 1242
5880.81 1269
5881.53 1381
5882.25 1419
5882.98 1442
5883.70 1401
5884.42 1508
5885.15 1429
5885.87 1396
5886.60 1452
5887.32 1527
5888.04 1422
5888.77 1415
5889.49 1270
5890.22 1234
5890.94 1145
5891.66 1129
5892.39 1150
5893.11 1147
5893.84 1159
5894.56 1123
5895.29 1165
5896.01 1169
5896.73 1096
5897.46 1091
5898.18 1057
5898.91 1158
5899.63 1169
5900.36 1161
5901.08 1230
5901.81 1125
5902.53 1184
5903.26 1094
5903.98 1095
5904.71 1174
5905.43 1112
5906.16 1199
5906.88 1182
5907.61 1129
5908.33 1084
5909.06 1200
5909.78 1249
5910.51 1228
5911.23 1168
5911.96 1194
5912.69 1065
5913.41 1149
5914.14 1257
5914.86 1158
5915.59 1165
5916.31 1215
5917.04 1233
5917.77 1148
5918.49 1306
5919.22 1240
5919.94 1283
5920.67 1273
5921.39 1320
5922.12 1246
5922.85 1221
5923.57 1302
5924.30 1313
5925.03 1221
5925.75 1155
5926.48 1261
5927.20 1294
5927.93 1242
5928.66 1257
5929.38 1239
5930.11 1255
5930.84 1338
5931.56 1321
5932.29 1406
5933.02 1380
5933.74 1356
5934.47 1358
5935.20 1431
5935.93 1375
5936.65 1442
5937.38 1325
5938.11 1386
5938.83 1507
5939.56 1473
5940.29 1472
5941.02 1547
5941.74 1505
5942.47 1548
5943.20 1684
5943.92 1588
5944.65 1560
5945.38 1535
5946.11 1632
5946.83 1628
5947.56 1749
5948.29 1679
5949.02 1748
5949.75 1762
5950.47 1749
5951.20 1944
5951.93 1866
5952.66 2042
5953.39 2100
5954.11 2199
5954.84 2158
5955.57 2341
5956.30 2289
5957.03 2368
5957.75 2238
5958.48 2134
5959.21 2083
5959.94 2086
5960.67 2067
5961.40 2124
5962.12 2124
5962.85 2062
5963.58 2127
5964.31 2133
5965.04 2269
5965.77 2361
5966.50 2455
5967.23 2798
5967.95 3070
5968.68 3421
5969.41 3621
5970.14 3556
5970.87 3395
5971.60 3183
5972.33 2895
5973.06 2808
5973.79 2571
5974.52 2560
5975.25 2461
5975.98 2428
5976.71 2359
5977.43 2327
5978.16 2412
5978.89 2526
5979.62 2430
5980.35 2464
5981.08 2640
5981.81 2570
5982.54 2506
5983.27 2713
5984.00 2637
5984.73 2778
5985.46 2848
5986.19 2813
5986.92 2849
5987.65 2731
5988.38 2715
5989.11 2643
5989.84 2572
5990.57 2668
5991.30 2643
5992.03 2555
5992.76 2680
5993.49 2721
5994.22 2793
5994.96 2765
5995.69 2579
5996.42 2653
5997.15 2695
5997.88 2993
5998.61 2894
5999.34 2753
6000.07 2801
6000.80 2847
6001.53 2884
6002.26 2990
6002.99 2834
6003.73 2711
6004.46 2851
6005.19 2808
6005.92 2806
6006.65 2725
6007.38 2837
6008.11 3010
6008.84 3116
6009.58 3239
6010.31 3670
6011.04 4170
6011.77 4925
6012.50 5508
6013.23 6346
6013.97 6923
6014.70 7411
6015.43 7725
6016.16 8051
6016.89 7861
6017.62 7600
6018.36 7018
6019.09 6437
6019.82 5822
6020.55 5117
6021.29 4499
6022.02 3929
6022.75 3359
6023.48 3118
6024.21 2770
6024.95 2743
6025.68 2666
6026.41 2489
6027.14 2451
6027.88 2411
6028.61 2421
6029.34 2455
6030.07 2339
6030.81 2296
6031.54 2338
6032.27 2328
6033.01 2186
6033.74 2255
6034.47 2267
6035.20 2251
6035.94 2271
6036.67 2104
6037.40 2135
6038.14 2205
6038.87 2162
6039.60 2148
6040.34 2130
6041.07 2205
6041.80 2443
6042.54 2418
6043.27 2519
6044.00 2269
6044.74 2368
6045.47 2452
6046.21 2544
6046.94 2428
6047.67 2623
6048.41 2639
6049.14 2650
6049.87 2671
6050.61 2735
6051.34 2853
6052.08 2996
6052.81 3224
6053.54 3434
6054.28 3524
6055.01 3473
6055.75 3621
6056.48 3500
6057.22 3308
6057.95 3046
6058.68 2952
6059.42 2811
6060.15 2680
6060.89 2543
6061.62 2548
6062.36 2370
6063.09 2331
6063.83 2345
6064.56 2199
6065.30 2295
6066.03 2290
6066.77 2355
6067.50 2362
6068.24 2486
6068.97 2535
6069.71 2418
6070.44 2432
6071.18 2381
6071.91 2232
6072.65 2187
6073.38 2148
6074.12 2011
6074.85 2096
6075.59 2159
6076.32 2104
6077.06 2169
6077.80 1986
6078.53 1872
6079.27 1956
6080.00 1849
6080.74 1930
6081.47 1880
6082.21 1910
6082.95 2007
6083.68 2093
6084.42 1925
6085.15 2009
6085.89 1873
6086.63 1986
6087.36 1949
6088.10 1865
6088.83 1918
6089.57 1866
6090.31 1856
6091.04 1940
6091.78 1873
6092.52 1904
6093.25 1921
6093.99 1961
6094.73 1987
6095.46 1874
6096.20 1812
6096.94 1729
6097.67 1852
6098.41 1807
6099.15 1776
6099.88 1812
6100.62 1697
6101.36 1664
6102.10 1657
6102.83 1615
6103.57 1651
6104.31 1626
6105.04 1726
6105.78 1675
6106.52 1604
6107.26 1633
6107.99 1624
6108.73 1645
6109.47 1654
6110.21 1658
6110.94 1680
6111.68 1722
6112.42 1760
6113.16 1760
6113.89 1683
6114.63 1652
6115.37 1621
6116.11 1726
6116.85 1717
6117.58 1713
6118.32 1635
6119.06 1709
6119.80 1702
6120.54 1669
6121.27 1641
6122.01 1672
6122.75 1697
6123.49 1674
6124.23 1677
6124.97 1601
6125.70 1706
6126.44 1904
6127.18 1909
6127.92 1801
6128.66 1735
6129.40 1825
6130.14 1732
6130.88 1824
6131.61 1850
6132.35 1835
6133.09 1745
6133.83 1825
6134.57 1834
6135.31 1799
6136.05 1807
6136.79 1867
6137.53 1867
6138.27 1733
6139.01 1658
6139.74 1817
6140.48 1829
6141.22 1829
6141.96 1848
6142.70 1926
6143.44 1781
6144.18 1741
6144.92 1703
6145.66 1741
6146.40 1815
6147.14 1759
6147.88 1719
6148.62 1718
6149.36 1731
6150.10 1820
6150.84 1667
6151.58 1712
6152.32 1790
6153.06 1798
6153.80 1787
6154.54 1790
6155.28 1840
6156.02 1761
6156.76 1732
6157.50 1812
6158.24 1904
6158.98 1733
6159.72 1765
6160.46 1970
6161.21 1938
6161.95 1986
6162.69 2018
6163.43 1938
6164.17 2023
6164.91 2180
6165.65 2158
6166.39 2292
6167.13 2396
6167.87 2390
6168.61 2411
6169.36 2617
6170.10 2677
6170.84 2689
6171.58 2691
6172.32 2557
6173.06 2585
6173.80 2524
6174.54 2488
6175.29 2422
6176.03 2313
6176.77 2269
6177.51 2299
6178.25 2200
6178.99 2217
6179.74 2322
6180.48 2343
6181.22 2350
6181.96 2395
6182.70 2237
6183.45 2257
6184.19 2556
6184.93 2537
6185.67 2476
6186.41 2344
6187.16 2460
6187.90 2459
6188.64 2610
6189.38 2630
6190.12 2554
6190.87 2565
6191.61 2618
6192.35 2666
6193.09 2746
6193.84 2975
6194.58 2970
6195.32 3091
6196.07 3191
6196.81 3246
6197.55 3168
6198.29 3060
6199.04 3182
6199.78 3092
6200.52 3089
6201.27 2988
6202.01 3170
6202.75 3146
6203.50 3105
6204.24 3283
6204.98 3707
6205.73 3955
6206.47 4625
6207.21 5635
6207.96 6897
6208.70 8668
6209.44 10795
6210.19 12637
6210.93 14286
6211.67 15487
6212.42 15902
6213.16 15534
6213.90 14366
6214.65 12963
6215.39 11157
6216.14 9349
6216.88 7911
6217.62 6676
6218.37 5472
6219.11 4637
6219.86 3984
6220.60 3640
6221.35 3301
6222.09 3017
6222.83 3026
6223.58 2959
6224.32 2978
6225.07 3068
6225.81 3211
6226.56 3314
6227.30 3133
6228.05 3014
6228.79 3108
6229.53 2942
6230.28 2785
6231.02 2530
6231.77 2382
6232.51 2329
6233.26 2221
6234.00 2194
6234.75 2081
6235.49 2084
6236.24 2146
6236.98 2106
6237.73 2083
6238.48 2167
6239.22 2380
6239.97 2342
6240.71 2398
6241.46 2416
6242.20 2401
6242.95 2471
6243.69 2426
6244.44 2447
6245.18 2558
6245.93 2693
6246.68 3003
6247.42 3362
6248.17 3507
6248.91 4086
6249.66 4449
6250.41 4733
6251.15 5020
6251.90 4941
6252.64 4816
6253.39 4554
6254.14 4310
6254.88 3599
6255.63 3241
6256.38 3090
6257.12 2817
6257.87 2546
6258.61 2481
6259.36 2499
6260.11 2458
6260.85 2483
6261.60 2411
6262.35 2340
6263.09 2494
6263.84 2568
6264.59 2577
6265.34 2481
6266.08 2447
6266.83 2486
6267.58 2475
6268.32 2596
6269.07 2504
6269.82 2528
6270.56 2420
6271.31 2589
6272.06 2540
6272.81 2321
6273.55 2342
6274.30 2449
6275.05 2458
6275.80 2533
6276.54 2432
6277.29 2376
6278.04 2397
6278.79 2487
6279.53 2596
6280.28 2649
6281.03 2699
6281.78 2684
6282.53 2422
6283.27 2345
6284.02 2348
6284.77 2441
6285.52 2370
6286.27 2307
6287.01 2267
6287.76 2359
6288.51 2505
6289.26 2626
6290.01 2655
6290.76 2577
6291.50 2541
6292.25 2491
6293.00 2443
6293.75 2296
6294.50 2120
6295.25 2081
6296.00 2040
6296.74 1902
6297.49 1986
6298.24 1930
6298.99 1972
6299.74 2091
6300.49 2042
6301.24 1990
6301.99 2067
6302.74 1918
6303.49 1937
6304.23 2057
6304.98 1851
6305.73 1961
6306.48 1985
6307.23 1975
6307.98 2042
6308.73 2029
6309.48 2002
6310.23 2023
6310.98 1908
6311.73 2007
6312.48 1967
6313.23 2055
6313.98 1976
6314.73 1970
6315.48 2002
6316.23 2010
6316.98 1914
6317.73 1985
6318.48 1918
6319.23 1969
6319.98 1975
6320.73 1934
6321.48 1933
6322.23 1864
6322.98 1877
6323.73 1872
6324.48 1904
6325.23 1902
6325.98 1778
6326.73 1635
6327.48 1704
6328.23 1772
6328.98 1748
6329.73 1819
6330.49 1726
6331.24 1815
6331.99 1771
6332.74 1709
6333.49 1825
6334.24 1739
6334.99 1699
6335.74 1725
6336.49 1645
6337.24 1634
6338.00 1695
6338.75 1705
6339.50 1837
6340.25 1656
6341.00 1647
6341.75 1823
6342.50 1741
6343.25 1771
6344.01 1696
6344.76 1820
6345.51 1907
6346.26 1750
6347.01 1806
6347.77 1809
6348.52 1821
6349.27 1825
6350.02 1798
6350.77 2031
6351.52 2055
6352.28 2005
6353.03 2075
6353.78 2110
6354.53 2190
6355.29 2417
6356.04 2502
6356.79 2424
6357.54 2270
6358.29 2271
6359.05 2213
6359.80 2066
6360.55 2024
6361.30 1953
6362.06 1853
6362.81 1850
6363.56 1820
6364.32 1772
6365.07 1786
6365.82 1930
6366.57 1954
6367.33 1930
6368.08 1961
6368.83 1989
6369.59 1954
6370.34 1936
6371.09 2000
6371.85 1847
6372.60 1786
6373.35 1758
6374.11 1870
6374.86 1884
6375.61 1771
6376.37 1666
6377.12 1696
6377.87 1677
6378.63 1638
6379.38 1666
6380.13 1702
6380.89 1662
6381.64 1682
6382.40 1749
6383.15 1692
6383.90 1618
6384.66 1725
6385.41 1727
6386.17 1728
6386.92 1672
6387.67 1660
6388.43 1652
6389.18 1517
6389.94 1652
6390.69 1620
6391.45 1593
6392.20 1561
6392.95 1571
6393.71 1449
6394.46 1503
6395.22 1487
6395.97 1408
6396.73 1494
6397.48 1524
6398.24 1550
6398.99 1504
6399.75 1424
6400.50 1405
6401.26 1425
6402.01 1470
6402.77 1398
6403.52 1442
6404.28 1515
6405.03 1572
6405.79 1506
6406.54 1514
6407.30 1590
6408.05 1554
6408.81 1602
6409.56 1629
6410.32 1714
6411.08 1730
6411.83 1736
6412.59 1863
6413.34 1746
6414.10 1760
6414.85 1655
6415.61 1561
6416.37 1571
6417.12 1662
6417.88 1529
6418.63 1471
6419.39 1534
6420.15 1487
6420.90 1511
6421.66 1552
6422.41 1450
6423.17 1407
6423.93 1478
6424.68 1475
6425.44 1427
6426.20 1416
6426.95 1444
6427.71 1421
6428.47 1456
6429.22 1374
6429.98 1368
6430.73 1424
6431.49 1495
6432.25 1500
6433.01 1479
6433.76 1443
6434.52 1407
6435.28 1490
6436.03 1407
6436.79 1416
6437.55 1413
6438.30 1513
6439.06 1413
6439.82 1435
6440.58 1465
6441.33 1540
6442.09 1529
6442.85 1497
6443.61 1488
6444.36 1586
6445.12 1458
6445.88 1414
6446.64 1356
6447.39 1404
6448.15 1471
6448.91 1506
6449.67 1451
6450.42 1365
6451.18 1442
6451.94 1571
6452.70 1506
6453.46 1387
6454.21 1485
6454.97 1467
6455.73 1472
6456.49 1438
6457.25 1413
6458.01 1520
6458.76 1602
6459.52 1636
6460.28 1506
6461.04 1477
6461.80 1520
6462.56 1479
6463.32 1452
6464.07 1517
6464.83 1426
6465.59 1427
6466.35 1490
6467.11 1583
6467.87 1620
6468.63 1675
6469.39 1532
6470.15 1592
6470.90 1600
6471.66 1570
6472.42 1586
6473.18 1544
6473.94 1588
6474.70 1560
6475.46 1580
6476.22 1659
6476.98 1609
6477.74 1560
6478.50 1690
6479.26 1717
6480.02 1737
6480.78 1728
6481.54 1702
6482.30 1696
6483.06 1849
6483.82 1843
6484.58 1699
6485.34 1904
6486.10 1892
6486.86 1815
6487.62 1974
6488.38 2049
6489.14 1916
6489.90 2043
6490.66 2035
6491.42 2009
6492.18 1959
6492.94 2024
6493.70 2151
6494.46 2171
6495.22 2243
6495.98 2307
6496.74 2405
6497.50 2363
6498.26 2418
6499.02 2467
6499.78 2354
6500.54 2438
6501.30 2317
6502.06 2199
6502.83 2224
6503.59 2299
6504.35 2417
6505.11 2322
6505.87 2393
6506.63 2404
6507.39 2371
6508.15 2432
6508.91 2531
6509.68 2534
6510.44 2719
6511.20 2743
6511.96 2681
6512.72 2816
6513.48 2884
6514.25 2787
6515.01 2766
6515.77 2836
6516.53 2749
6517.29 2961
6518.05 2986
6518.82 2857
6519.58 2938
6520.34 2913
6521.10 3125
6521.86 3189
6522.63 3144
6523.39 3379
6524.15 3636
6524.91 3644
6525.67 3964
6526.44 4233
6527.20 4724
6527.96 5183
6528.72 5411
6529.49 6079
6530.25 6245
6531.01 6473
6531.77 6408
6532.54 6272
6533.30 6090
6534.06 5951
6534.83 6085
6535.59 6490
6536.35 7520
6537.11 8683
6537.88 9403
6538.64 10329
6539.40 10779
6540.17 10859
6540.93 10498
6541.69 9192
6542.46 8341
6543.22 7062
6543.98 5737
6544.75 5068
6545.51 4246
6546.27 3590
6547.04 3239
6547.80 2996
6548.56 2723
6549.33 2633
6550.09 2484
6550.86 2457
6551.62 2419
6552.38 2436
6553.15 2502
6553.91 2451
6554.67 2432
6555.44 2436
6556.20 2329
6556.97 2325
6557.73 2453
6558.50 2384
6559.26 2362
6560.02 2288
6560.79 2279
6561.55 2312
6562.32 2206
6563.08 2336
6563.85 2493
6564.61 2642
6565.37 2680
6566.14 2750
6566.90 2741
6567.67 2788
6568.43 2890
6569.20 2799
6569.96 2710
6570.73 2705
6571.49 2811
6572.26 2748
6573.02 2647
6573.79 2791
6574.55 2896
6575.32 3074
6576.08 3127
6576.85 3225
6577.61 3252
6578.38 3324
6579.15 3459
6579.91 3340
6580.68 3301
6581.44 3382
6582.21 3309
6582.97 3309
6583.74 3264
6584.50 3266
6585.27 3059
6586.04 3029
6586.80 2913
6587.57 2785
6588.33 2689
6589.10 2792
6589.87 2877
6590.63 2751
6591.40 2956
6592.16 3303
6592.93 3392
6593.70 3537
6594.46 3883
6595.23 4175
6596.00 4571
6596.76 4807
6597.53 5105
6598.30 4902
6599.06 4806
6599.83 4552
6600.59 4223
6601.36 3917
6602.13 3401
6602.90 3346
6603.66 2985
6604.43 2797
6605.20 2693
6605.96 2693
6606.73 2539
6607.50 2542
6608.26 2428
6609.03 2434
6609.80 2605
6610.57 2486
6611.33 2507
6612.10 2460
6612.87 2476
6613.64 2329
6614.40 2258
6615.17 2388
6615.94 2355
6616.71 2221
6617.47 2213
6618.24 2221
6619.01 2183
6619.78 2122
6620.54 2136
6621.31 2190
6622.08 2282
6622.85 2146
6623.62 2193
6624.38 2279
6625.15 2295
6625.92 2230
6626.69 2179
6627.46 2083
6628.22 1994
6628.99 1956
6629.76 2049
6630.53 2092
6631.30 2116
6632.07 2165
6632.83 2293
6633.60 2495
6634.37 2560
6635.14 2682
6635.91 2888
6636.68 2915
6637.45 2878
6638.22 2957
6638.98 2785
6639.75 2611
6640.52 2660
6641.29 2420
6642.06 2239
6642.83 2256
6643.60 2224
6644.37 2140
6645.14 2003
6645.91 1946
6646.68 1974
6647.45 1962
6648.22 1910
6648.98 1936
6649.75 2073
6650.52 1968
6651.29 2086
6652.06 2098
6652.83 2017
6653.60 1979
6654.37 2007
6655.14 1995
6655.91 2155
6656.68 2170
6657.45 2153
6658.22 2208
6658.99 2091
6659.76 2075
6660.53 2110
6661.30 2154
6662.07 2010
6662.84 1923
6663.61 1940
6664.38 1913
6665.15 1907
6665.92 1917
6666.69 1891
6667.47 1958
6668.24 1925
6669.01 1950
6669.78 1896
6670.55 2015
6671.32 2003
6672.09 2051
6672.86 2048
6673.63 1929
6674.40 1973
6675.17 1978
6675.94 1999
6676.72 2084
6677.49 2048
6678.26 1992
6679.03 1988
6679.80 2058
6680.57 2117
6681.34 2082
6682.11 2008
6682.89 1994
6683.66 2138
6684.43 2275
6685.20 2375
6685.97 2438
6686.74 2470
6687.51 2579
6688.29 2587
6689.06 2518
6689.83 2530
6690.60 2271
6691.37 2164
6692.15 2036
6692.92 2025
6693.69 1966
6694.46 1897
6695.23 1851
6696.01 1861
6696.78 1922
6697.55 1859
6698.32 1840
6699.10 1758
6699.87 1869
6700.64 1817
6701.41 1791
6702.19 1809
6702.96 1921
6703.73 1951
6704.50 2020
6705.28 1983
6706.05 1864
6706.82 1850
6707.59 1741
6708.37 1893
6709.14 1901
6709.91 1842
6710.69 1822
6711.46 1795
6712.23 1872
6713.01 1838
6713.78 1747
6714.55 1868
6715.33 2008
6716.10 1887
6716.87 1792
6717.65 1797
6718.42 1845
6719.19 1729
6719.97 1717
6720.74 1733
6721.51 1820
6722.29 1812
6723.06 1723
6723.84 1610
6724.61 1660
6725.38 1830
6726.16 1771
6726.93 1808
6727.70 1795
6728.48 1771
6729.25 1732
6730.03 1691
6730.80 1754
6731.58 1813
6732.35 1801
6733.12 1745
6733.90 1834
6734.67 1873
6735.45 1851
6736.22 1829
6737.00 1867
6737.77 1894
6738.55 1920
6739.32 1848
6740.10 1847
6740.87 1929
6741.65 1832
6742.42 1844
6743.19 1869
6743.97 1714
6744.74 1838
6745.52 1807
6746.29 1956
6747.07 1831
6747.85 1943
6748.62 2004
6749.40 2067
6750.17 2102
6750.95 2165
6751.72 2317
6752.50 2489
6753.27 2600
6754.05 2886
6754.82 2893
6755.60 2805
6756.38 2700
6757.15 2660
6757.93 2566
6758.70 2270
6759.48 2136
6760.25 2039
6761.03 1966
6761.81 1950
6762.58 1921
6763.36 1936
6764.13 1844
6764.91 1802
6765.69 1990
6766.46 1945
6767.24 1794
6768.02 1884
6768.79 1835
6769.57 1810
6770.35 1895
6771.12 1947
6771.90 1859
6772.67 1803
6773.45 1918
6774.23 1822
6775.00 1776
6775.78 1740
6776.56 1707
6777.34 1730
6778.11 1738
6778.89 1721
6779.67 1765
6780.44 1874
6781.22 1955
6782.00 1804
6782.77 1775
6783.55 1792
6784.33 1714
6785.11 1672
6785.88 1727
6786.66 1706
6787.44 1685
6788.22 1664
6788.99 1650
6789.77 1595
6790.55 1569
6791.33 1628
6792.10 1659
6792.88 1629
6793.66 1516
6794.44 1733
6795.22 1744
6795.99 1579
6796.77 1579
6797.55 1659
6798.33 1630
6799.11 1559
6799.88 1657
6800.66 1590
6801.44 1616
6802.22 1622
6803.00 1641
6803.78 1717
6804.55 1750
6805.33 1847
6806.11 1911
6806.89 1811
6807.67 1946
6808.45 1964
6809.23 1848
6810.00 1860
6810.78 1881
6811.56 1824
6812.34 1634
6813.12 1719
6813.90 1758
6814.68 1680
6815.46 1754
6816.24 1749
6817.02 1656
6817.79 1755
6818.57 1808
6819.35 1814
6820.13 1802
6820.91 1698
6821.69 1662
6822.47 1639
6823.25 1693
6824.03 1635
6824.81 1636
6825.59 1701
6826.37 1622
6827.15 1735
6827.93 1635
6828.71 1637
6829.49 1667
6830.27 1600
6831.05 1571
6831.83 1625
6832.61 1532
6833.39 1610
6834.17 1620
6834.95 1597
6835.73 1497
6836.51 1502
6837.29 1516
6838.07 1540
6838.85 1605
6839.63 1481
6840.41 1475
6841.19 1511
6841.97 1431
6842.75 1437
6843.53 1501
6844.31 1479
6845.09 1454
6845.88 1402
6846.66 1519
6847.44 1486
6848.22 1533
6849.00 1712
6849.78 1909
6850.56 2029
6851.34 2339
6852.12 2559
6852.91 2839
6853.69 2817
6854.47 2831
6855.25 2919
6856.03 2728
6856.81 2488
6857.59 2333
6858.37 2099
6859.16 1945
6859.94 1872
6860.72 1853
6861.50 1767
6862.28 1696
6863.06 1539
6863.85 1557
6864.63 1582
6865.41 1649
6866.19 1735
6866.97 1826
6867.76 1913
6868.54 1835
6869.32 1882
6870.10 1882
6870.89 1899
6871.67 1876
6872.45 1741
6873.23 1702
6874.01 1718
6874.80 1607
6875.58 1572
6876.36 1676
6877.14 1793
6877.93 1743
6878.71 1804
6879.49 1868
6880.28 1918
6881.06 1999
6881.84 2017
6882.62 2211
6883.41 2156
6884.19 2086
6884.97 2183
6885.76 2269
6886.54 2452
6887.32 2627
6888.11 2938
6888.89 3517
6889.67 3728
6890.46 4112
6891.24 3966
6892.02 3892
6892.81 3503
6893.59 3289
6894.37 2886
6895.16 2575
6895.94 2314
6896.72 2350
6897.51 2103
6898.29 2085
6899.08 2029
6899.86 2023
6900.64 1938
6901.43 2199
6902.21 2090
6903.00 2148
6903.78 2117
6904.56 2112
6905.35 2196
6906.13 2195
6906.92 2186
6907.70 2193
6908.49 2265
6909.27 2210
6910.05 2117
6910.84 2115
6911.62 1911
6912.41 1895
6913.19 1936
6913.98 1897
6914.76 1830
6915.55 1801
6916.33 1808
6917.12 1875
6917.90 1852
6918.69 1859
6919.47 1741
6920.26 1753
6921.04 1812
6921.83 1909
6922.61 1834
6923.40 1874
6924.18 1973
6924.97 1926
6925.75 1838
6926.54 1899
6927.32 1956
6928.11 1931
6928.89 1950
6929.68 1860
6930.47 1881
6931.25 1843
6932.04 2008
6932.82 2003
6933.61 1986
6934.39 2051
6935.18 2170
6935.97 2249
6936.75 2236
6937.54 2167
6938.32 2180
6939.11 2159
6939.90 2017
6940.68 2008
6941.47 2023
6942.26 2149
6943.04 2147
6943.83 2120
6944.61 2151
6945.40 2283
6946.19 2317
6946.97 2371
6947.76 2370
6948.55 2550
6949.33 2613
6950.12 2597
6950.91 2567
6951.69 2589
6952.48 2521
6953.27 2481
6954.06 2549
6954.84 2528
6955.63 2460
6956.42 2482
6957.20 2417
6957.99 2479
6958.78 2456
6959.57 2534
6960.35 2622
6961.14 2520
6961.93 2647
6962.72 2396
6963.50 2501
6964.29 2562
6965.08 2562
6965.87 2453
6966.65 2499
6967.44 2535
6968.23 2604
6969.02 2612
6969.80 2714
6970.59 2684
6971.38 2706
6972.17 2802
6972.96 2859
6973.74 2859
6974.53 2821
6975.32 2896
6976.11 2907
6976.90 2813
6977.69 2966
6978.47 3062
6979.26 3023
6980.05 2971
6980.84 3131
6981.63 3287
6982.42 3458
6983.20 3876
6983.99 4333
6984.78 4869
6985.57 5598
6986.36 6589
6987.15 7449
6987.94 8008
6988.73 8428
6989.52 8613
6990.30 8172
6991.09 7514
6991.88 6704
6992.67 5983
6993.46 5260
6994.25 4678
6995.04 4220
6995.83 3918
6996.62 3643
6997.41 3946
6998.20 4254
6998.99 4948
6999.78 5685
7000.57 6605
7001.36 7378
7002.15 7867
7002.94 8615
7003.72 8821
7004.51 8307
7005.30 7596
7006.09 6632
7006.88 5794
7007.67 5040
7008.46 4166
7009.25 3651
7010.04 3306
7010.83 3074
7011.63 3090
7012.42 3053
7013.21 3010
7014.00 3272
7014.79 3274
7015.58 3326
7016.37 3278
7017.16 3402
7017.95 3185
7018.74 3060
7019.53 2787
7020.32 2809
7021.11 2658
7021.90 2484
7022.69 2390
7023.48 2384
7024.27 2463
7025.07 2541
7025.86 2499
7026.65 2676
7027.44 2780
7028.23 2806
7029.02 2885
7029.81 2905
7030.60 2861
7031.40 2690
7032.19 2658
7032.98 2600
7033.77 2530
7034.56 2374
7035.35 2256
7036.14 2248
7036.94 2336
7037.73 2330
7038.52 2356
7039.31 2433
7040.10 2486
7040.89 2569
7041.69 2595
7042.48 2458
7043.27 2632
7044.06 2562
7044.86 2548
7045.65 2564
7046.44 2558
7047.23 2470
7048.02 2473
7048.82 2664
7049.61 2721
7050.40 3016
7051.19 3245
7051.99 3480
7052.78 3640
7053.57 3489
7054.36 3447
7055.16 3274
7055.95 3049
7056.74 2778
7057.53 2508
7058.33 2415
7059.12 2358
7059.91 2387
7060.71 2372
7061.50 2285
7062.29 2308
7063.09 2358
7063.88 2233
7064.67 2422
7065.47 2291
7066.26 2348
7067.05 2405
7067.85 2354
7068.64 2182
7069.43 2248
7070.23 2379
7071.02 2270
7071.81 2174
7072.61 2205
7073.40 2204
7074.19 2158
7074.99 2229
7075.78 2117
7076.58 1956
7077.37 1971
7078.16 2080
7078.96 2100
7079.75 2107
7080.55 1994
7081.34 2039
7082.13 2095
7082.93 2069
7083.72 2032
7084.52 1895
7085.31 1976
7086.11 1933
7086.90 1912
7087.70 2067
7088.49 1969
7089.28 2027
7090.08 1814
7090.87 1851
7091.67 1880
7092.46 1839
7093.26 1807
7094.05 1754
7094.85 1747
7095.64 1767
7096.44 1738
7097.23 1733
7098.03 1697
7098.82 1742
7099.62 1673
7100.41 1606
7101.21 1678
7102.00 1663
7102.80 1617
7103.59 1654
7104.39 1616
7105.19 1590
7105.98 1577
7106.78 1562
7107.57 1592
7108.37 1566
7109.16 1439
7109.96 1456
7110.76 1452
7111.55 1473
7112.35 1430
7113.14 1482
7113.94 1477
7114.74 1464
7115.53 1426
7116.33 1509
7117.12 1558
7117.92 1546
7118.72 1550
7119.51 1524
7120.31 1457
7121.11 1426
7121.90 1427
7122.70 1533
7123.49 1589
7124.29 1479
7125.09 1471
7125.88 1431
7126.68 1377
7127.48 1418
7128.27 1418
7129.07 1456
7129.87 1401
7130.67 1377
7131.46 1420
7132.26 1457
7133.06 1421
7133.85 1372
7134.65 1373
7135.45 1386
7136.24 1472
7137.04 1395
7137.84 1383
7138.64 1371
7139.43 1314
7140.23 1350
7141.03 1303
7141.83 1294
7142.62 1306
7143.42 1401
7144.22 1360
7145.02 1390
7145.82 1401
7146.61 1395
7147.41 1450
7148.21 1355
7149.01 1424
7149.80 1462
7150.60 1374
7151.40 1301
7152.20 1253
7153.00 1243
7153.80 1204
7154.59 1292
7155.39 1264
7156.19 1211
7156.99 1255
7157.79 1295
7158.59 1342
7159.38 1354
7160.18 1268
7160.98 1307
7161.78 1228
7162.58 1347
7163.38 1306
7164.18 1289
7164.98 1281
7165.77 1215
7166.57 1218
7167.37 1170
7168.17 1245
7168.97 1183
7169.77 1227
7170.57 1249
7171.37 1223
7172.17 1200
7172.97 1260
7173.77 1236
7174.56 1206
7175.36 1207
7176.16 1262
7176.96 1214
7177.76 1222
7178.56 1242
7179.36 1176
7180.16 1225
7180.96 1192
7181.76 1182
7182.56 1231
7183.36 1247
7184.16 1251
7184.96 1317
7185.76 1365
7186.56 1343
7187.36 1362
7188.16 1269
7188.96 1300
7189.76 1336
7190.56 1332
7191.36 1214
7192.16 1152
7192.96 1178
7193.76 1241
7194.56 1181
7195.36 1234
7196.17 1177
7196.97 1176
7197.77 1154
7198.57 1141
7199.37 1149
7200.17 1183
7200.97 1251
7201.77 1163
7202.57 1216
7203.37 1190
7204.17 1089
7204.97 1164
7205.78 1180
7206.58 1187
7207.38 1112
7208.18 1147
7208.98 1159
7209.78 1210
7210.58 1186
7211.38 1168
7212.19 1165
7212.99 1219
7213.79 1108
7214.59 1188
7215.39 1249
7216.19 1231
7217.00 1184
7217.80 1160
7218.60 1208
7219.40 1255
7220.20 1196
7221.01 1185
7221.81 1213
7222.61 1264
7223.41 1173
7224.21 1285
7225.02 1316
7225.82 1284
7226.62 1269
7227.42 1245
7228.23 1194
7229.03 1120
7229.83 1217
7230.63 1263
7231.44 1206
7232.24 1213
7233.04 1278
7233.84 1155
7234.65 1201
7235.45 1121
7236.25 1172
7237.05 1226
7237.86 1176
7238.66 1231
7239.46 1311
7240.27 1280
7241.07 1198
7241.87 1235
7242.68 1213
7243.48 1204
7244.28 1245
7245.09 1302
7245.89 1313
7246.69 1318
7247.50 1288
7248.30 1321
7249.10 1234
7249.91 1204
7250.71 1314
7251.51 1251
7252.32 1175
7253.12 1186
7253.92 1231
7254.73 1294
7255.53 1264
7256.34 1237
7257.14 1283
7257.94 1196
7258.75 1177
7259.55 1282
7260.36 1224
7261.16 1218
7261.97 1220
7262.77 1311
7263.57 1262
7264.38 1270
7265.18 1291
7265.99 1284
7266.79 1200
7267.60 1229
7268.40 1314
7269.21 1300
7270.01 1331
7270.82 1286
7271.62 1289
7272.42 1404
7273.23 1373
7274.03 1466
7274.84 1361
7275.64 1303
7276.45 1267
7277.25 1313
7278.06 1372
7278.86 1421
7279.67 1418
7280.48 1391
7281.28 1524
7282.09 1501
7282.89 1680
7283.70 1853
7284.50 2010
7285.31 2278
7286.11 2476
7286.92 2541
7287.72 2653
7288.53 2741
7289.34 2641
7290.14 2414
7290.95 2240
7291.75 1995
7292.56 1852
7293.37 1746
7294.17 1673
7294.98 1690
7295.78 1661
7296.59 1621
7297.40 1703
7298.20 1582
7299.01 1554
7299.82 1480
7300.62 1662
7301.43 1622
7302.23 1629
7303.04 1616
7303.85 1678
7304.65 1771
7305.46 1758
7306.27 1688
7307.07 1779
7307.88 1781
7308.69 1737
7309.50 1931
7310.30 2022
7311.11 2085
7311.92 2185
7312.72 2363
7313.53 2421
7314.34 2433
7315.14 2406
7315.95 2189
7316.76 2338
7317.57 2387
7318.37 2283
7319.18 2484
7319.99 2583
7320.80 3009
7321.60 3096
7322.41 3159
7323.22 3110
7324.03 3076
7324.83 3074
7325.64 2797
7326.45 2574
7327.26 2310
7328.07 2231
7328.87 2070
7329.68 1940
7330.49 1881
7331.30 1798
7332.11 1687
7332.91 1679
7333.72 1625
7334.53 1604
7335.34 1684
7336.15 1732
7336.96 1661
7337.76 1724
7338.57 1784
7339.38 1707
7340.19 1697
7341.00 1698
7341.81 1641
7342.62 1582
7343.42 1638
7344.23 1588
7345.04 1498
7345.85 1567
7346.66 1583
7347.47 1629
7348.28 1520
7349.09 1569
7349.90 1672
7350.71 1603
7351.51 1665
7352.32 1649
7353.13 1583
7353.94 1492
7354.75 1611
7355.56 1594
7356.37 1555
7357.18 1511
7357.99 1521
7358.80 1511
7359.61 1458
7360.42 1548
7361.23 1657
7362.04 1642
7362.85 1574
7363.66 1567
7364.47 1681
7365.28 1663
7366.09 1713
7366.90 1616
7367.71 1669
7368.52 1639
7369.33 1639
7370.14 1713
7370.95 1697
7371.76 1642
7372.57 1621
7373.38 1711
7374.19 1693
7375.00 1766
7375.81 1700
7376.62 1716
7377.43 1745
7378.24 1776
7379.05 1829
7379.87 1943
7380.68 2040
7381.49 2316
7382.30 2399
7383.11 2715
7383.92 2799
7384.73 2775
7385.54 2858
7386.35 2634
7387.16 2417
7387.98 2196
7388.79 2108
7389.60 1960
7390.41 1862
7391.22 1791
7392.03 1710
7392.84 1638
7393.66 1728
7394.47 1578
7395.28 1552
7396.09 1644
7396.90 1714
7397.71 1744
7398.53 1813
7399.34 1949
7400.15 2092
7400.96 2172
7401.77 2272
7402.58 2546
7403.40 2517
7404.21 2455
7405.02 2424
7405.83 2442
7406.65 2358
7407.46 2414
7408.27 2381
7409.08 2432
7409.89 2338
7410.71 2302
7411.52 2231
7412.33 2175
7413.15 2013
7413.96 1958
7414.77 1834
7415.58 1709
7416.40 1650
7417.21 1638
7418.02 1538
7418.83 1414
7419.65 1546
7420.46 1548
7421.27 1550
7422.09 1536
7422.90 1465
7423.71 1451
7424.53 1577
7425.34 1496
7426.15 1387
7426.97 1400
7427.78 1391
7428.59 1349
7429.41 1231
7430.22 1365
7431.03 1395
7431.85 1357
7432.66 1337
7433.47 1289
7434.29 1299
7435.10 1371
7435.92 1317
7436.73 1382
7437.54 1344
7438.36 1306
7439.17 1270
7439.99 1417
7440.80 1404
7441.61 1399
7442.43 1421
7443.24 1350
7444.06 1363
7444.87 1302
7445.69 1272
7446.50 1271
7447.31 1296
7448.13 1296
7448.94 1321
7449.76 1347
7450.57 1340
7451.39 1279
7452.20 1264
7453.02 1255
7453.83 1236
7454.65 1290
7455.46 1281
7456.28 1295
7457.09 1322
7457.91 1325
7458.72 1253
7459.54 1197
7460.35 1345
7461.17 1394
7461.98 1326
7462.80 1267
7463.61 1284
7464.43 1308
7465.24 1359
7466.06 1379
7466.88 1403
7467.69 1405
7468.51 1321
7469.32 1345
7470.14 1395
7470.95 1270
7471.77 1369
7472.59 1385
7473.40 1320
7474.22 1348
7475.03 1354
7475.85 1383
7476.67 1391
7477.48 1311
7478.30 1326
7479.11 1238
7479.93 1284
7480.75 1311
7481.56 1246
7482.38 1230
7483.20 1174
7484.01 1132
7484.83 1191
7485.65 1235
7486.46 1173
7487.28 1201
7488.10 1170
7488.91 1150
7489.73 1069
7490.55 1121
7491.36 1157
7492.18 1199
7493.00 1241
7493.81 1207
7494.63 1092
7495.45 1133
7496.26 1166
7497.08 1179
7497.90 1151
7498.72 1115
7499.53 1185
7500.35 1153
7501.17 1130
7501.99 1102
7502.80 1103
7503.62 1157
7504.44 1121
7505.26 1115
7506.07 1122
7506.89 1108
7507.71 1113
7508.53 1128
7509.35 1073
7510.16 1083
7510.98 1118
7511.80 1090
7512.62 1024
7513.44 1046
7514.25 1058
7515.07 1045
7515.89 1102
7516.71 1071
7517.53 1070
7518.35 1042
7519.16 1077
7519.98 1148
7520.80 1120
7521.62 1060
7522.44 1165
7523.26 1113
7524.07 1034
7524.89 1109
7525.71 1108
7526.53 1103
7527.35 1022
7528.17 1052
7528.99 1114
7529.81 1036
7530.63 1046
7531.44 1138
7532.26 1132
7533.08 1163
7533.90 1153
7534.72 1156
7535.54 1067
7536.36 1047
7537.18 1169
7538.00 1129
7538.82 1085
7539.64 1093
7540.46 1085
7541.28 1055
7542.10 1130
7542.92 1114
7543.74 1120
7544.56 1119
7545.38 1128
7546.20 1105
7547.02 1160
7547.84 1181
7548.66 1172
7549.48 1231
7550.30 1133
7551.12 1194
7551.94 1157
7552.76 1127
7553.58 1217
7554.40 1150
7555.22 1114
7556.04 1157
7556.86 1122
7557.68 1224
7558.50 1184
7559.32 1204
7560.14 1305
7560.96 1197
7561.78 1145
7562.60 1170
7563.42 1283
7564.24 1262
7565.07 1248
7565.89 1271
7566.71 1203
7567.53 1234
7568.35 1276
7569.17 1205
7569.99 1275
7570.81 1124
7571.63 1182
7572.46 1176
7573.28 1182
7574.10 1177
7574.92 1168
7575.74 1157
7576.56 1200
7577.38 1216
7578.21 1187
7579.03 1140
7579.85 1175
7580.67 1190
7581.49 1144
7582.31 1142
7583.14 1247
7583.96 1261
7584.78 1225
7585.60 1331
7586.42 1339
7587.25 1298
7588.07 1318
7588.89 1213
7589.71 1387
7590.54 1423
7591.36 1433
7592.18 1482
7593.00 1467
7593.83 1402
7594.65 1459
7595.47 1374
7596.29 1392
7597.12 1536
7597.94 1524
7598.76 1429
7599.58 1392
7600.41 1354
7601.23 1424
7602.05 1469
7602.88 1533
7603.70 1624
7604.52 1661
7605.34 1776
7606.17 1945
7606.99 1902
7607.81 1968
7608.64 2076
7609.46 2111
7610.28 1954
7611.11 1810
7611.93 1740
7612.75 1724
7613.58 1694
7614.40 1603
7615.23 1550
7616.05 1542
7616.87 1662
7617.70 1835
7618.52 1837
7619.34 1880
7620.17 2001
7620.99 2129
7621.82 2032
7622.64 1915
7623.46 1988
7624.29 1792
7625.11 1699
7625.94 1654
7626.76 1660
7627.59 1610
7628.41 1571
7629.23 1770
7630.06 1900
7630.88 1902
7631.71 2021
7632.53 2232
7633.36 2357
7634.18 2559
7635.01 2578
7635.83 2594
7636.66 2427
7637.48 2251
7638.31 2141
7639.13 2015
7639.95 1832
7640.78 1747
7641.61 1654
7642.43 1506
7643.26 1418
7644.08 1403
7644.91 1320
7645.73 1287
7646.56 1284
7647.38 1247
7648.21 1331
7649.03 1339
7649.86 1348
7650.68 1366
7651.51 1247
7652.33 1297
7653.16 1338
7653.99 1236
7654.81 1229
7655.64 1197
7656.46 1248
7657.29 1190
7658.12 1180
7658.94 1145
7659.77 1166
7660.59 1194
7661.42 1203
7662.25 1115
7663.07 1230
7663.90 1249
7664.72 1193
7665.55 1161
7666.38 1224
7667.20 1273
7668.03 1182
7668.86 1204
7669.68 1238
7670.51 1297
7671.34 1293
7672.16 1208
7672.99 1282
7673.82 1265
7674.64 1226
7675.47 1095
7676.30 1189
7677.12 1173
7677.95 1139
7678.78 1204
7679.61 1141
7680.43 1170
7681.26 1114
7682.09 1124
7682.92 1076
7683.74 1079
7684.57 1141
7685.40 1212
7686.22 1256
7687.05 1147
7687.88 1238
7688.71 1193
7689.54 1117
7690.36 1177
7691.19 1233
7692.02 1130
7692.85 1143
7693.67 1186
7694.50 1181
7695.33 1136
7696.16 1158
7696.99 1191
7697.81 1315
7698.64 1242
7699.47 1309
7700.30 1423
7701.13 1368
7701.96 1467
7702.78 1347
7703.61 1348
7704.44 1330
7705.27 1249
7706.10 1219
7706.93 1287
7707.75 1147
7708.58 1180
7709.41 1156
7710.24 1151
7711.07 1186
7711.90 1185
7712.73 1216
7713.56 1204
7714.39 1165
7715.21 1125
7716.04 1064
7716.87 1116
7717.70 1121
7718.53 1066
7719.36 998
7720.19 1012
7721.02 1066
7721.85 1068
7722.68 1050
7723.51 996
7724.34 1083
7725.17 1053
7726.00 1043
7726.83 1047
7727.66 1011
7728.49 1038
7729.31 1065
7730.14 1057
7730.97 1035
7731.80 1015
7732.63 984
7733.46 997
7734.29 1025
7735.12 948
7735.95 915
7736.78 921
7737.62 947
7738.45 998
7739.28 987
7740.11 965
7740.94 969
7741.77 972
7742.60 1053
7743.43 983
7744.26 1014
7745.09 1028
7745.92 984
7746.75 998
7747.58 1040
7748.41 1035
7749.24 1035
7750.07 1014
7750.91 1043
7751.74 1116
7752.57 1104
7753.40 1056
7754.23 1030
7755.06 1071
7755.89 988
7756.72 924
7757.55 950
7758.39 936
7759.22 963
7760.05 969
7760.88 1057
7761.71 1023
7762.54 976
7763.37 992
7764.21 896
7765.04 936
7765.87 987
7766.70 986
7767.53 1031
7768.37 1071
7769.20 997
7770.03 988
7770.86 916
7771.69 949
7772.53 959
7773.36 961
7774.19 1050
7775.02 1102
7775.85 1038
7776.69 973
7777.52 970
7778.35 1025
7779.18 985
7780.02 995
7780.85 1072
7781.68 1000
7782.51 994
7783.35 997
7784.18 1031
7785.01 1009
7785.85 971
7786.68 942
7787.51 1034
7788.34 1029
7789.18 1011
7790.01 1116
7790.84 1036
7791.68 1046
7792.51 983
7793.34 1072
7794.18 1060
7795.01 1036
7795.84 1060
7796.68 1016
7797.51 968
7798.34 979
7799.18 1063
7800.01 1039
7800.84 1038
7801.68 1060
7802.51 1083
7803.35 1097
7804.18 1042
7805.01 1122
7805.85 1135
7806.68 1041
7807.51 1154
7808.35 1153
7809.18 1199
7810.02 1155
7810.85 1156
7811.69 1167
7812.52 1201
7813.35 1262
7814.19 1176
7815.02 1304
7815.86 1391
7816.69 1483
7817.53 1370
7818.36 1533
7819.20 1519
7820.03 1530
7820.86 1533
7821.70 1557
7822.53 1438
7823.37 1367
7824.20 1315
7825.04 1417
7825.87 1440
7826.71 1427
7827.54 1520
7828.38 1617
7829.21 1698
7830.05 1724
7830.88 1542
7831.72 1516
7832.56 1555
7833.39 1508
7834.23 1546
7835.06 1663
7835.90 1683
7836.73 1652
7837.57 1692
7838.40 1556
7839.24 1504
7840.08 1586
7840.91 1519
7841.75 1494
7842.58 1426
7843.42 1386
7844.25 1359
7845.09 1381
7845.93 1393
7846.76 1414
7847.60 1312
7848.44 1320
7849.27 1408
7850.11 1392
7850.94 1381
7851.78 1391
7852.62 1310
7853.45 1273
7854.29 1324
7855.13 1302
7855.96 1370
7856.80 1357
7857.64 1374
7858.47 1429
7859.31 1551
7860.15 1536
7860.98 1646
7861.82 1609
7862.66 1600
7863.49 1592
7864.33 1484
7865.17 1477
7866.01 1475
7866.84 1423
7867.68 1348
7868.52 1352
7869.35 1348
7870.19 1385
7871.03 1355
7871.87 1404
7872.70 1450
7873.54 1399
7874.38 1444
7875.22 1532
7876.05 1602
7876.89 1594
7877.73 1650
7878.57 1820
7879.41 1922
7880.24 1906
7881.08 2018
7881.92 1955
7882.76 1843
7883.60 1645
7884.43 1641
7885.27 1591
7886.11 1511
7886.95 1475
7887.79 1470
7888.62 1461
7889.46 1442
7890.30 1449
7891.14 1528
7891.98 1776
7892.82 1707
7893.66 1806
7894.49 1801
7895.33 1757
7896.17 1708
7897.01 1788
7897.85 1755
7898.69 1635
7899.53 1573
7900.37 1554
7901.20 1580
7902.04 1666
7902.88 1628
7903.72 1500
7904.56 1488
7905.40 1590
7906.24 1455
7907.08 1357
7907.92 1316
7908.76 1318
7909.60 1265
7910.44 1283
7911.28 1242
7912.12 1287
7912.96 1234
7913.80 1285
7914.63 1343
7915.47 1213
7916.31 1232
7917.15 1322
7917.99 1356
7918.83 1330
7919.67 1307
7920.51 1301
7921.35 1358
7922.19 1323
7923.03 1261
7923.87 1325
7924.71 1261
7925.56 1278
7926.40 1160
7927.24 1142
7928.08 1140
7928.92 1126
7929.76 1169
7930.60 1133
7931.44 1197
7932.28 1189
7933.12 1176
7933.96 1194
7934.80 1117
7935.64 1058
7936.48 1094
7937.32 1156
7938.16 1122
7939.01 1082
7939.85 1147
7940.69 1148
7941.53 1159
7942.37 1169
7943.21 1077
7944.05 1171
7944.89 1215
7945.74 1159
7946.58 1157
7947.42 1213
7948.26 1206
7949.10 1238
7949.94 1187
7950.78 1211
7951.63 1250
7952.47 1231
7953.31 1259
7954.15 1272
7954.99 1294
7955.84 1311
7956.68 1408
7957.52 1489
7958.36 1441
7959.20 1399
7960.05 1400
7960.89 1371
7961.73 1386
7962.57 1475
7963.41 1429
7964.26 1437
7965.10 1469
7965.94 1400
7966.78 1493
7967.63 1505
7968.47 1613
7969.31 1718
7970.15 1748
7971.00 1740
7971.84 1667
7972.68 1496
7973.53 1382
7974.37 1371
7975.21 1298
7976.05 1326
7976.90 1278
7977.74 1335
7978.58 1237
7979.43 1267
7980.27 1239
7981.11 1236
7981.96 1244
7982.80 1209
7983.64 1198
7984.49 1156
7985.33 1102
7986.17 1126
7987.02 1096
7987.86 1146
7988.70 1080
7989.55 1139
7990.39 1140
7991.24 1126
7992.08 1077
7992.92 1065
7993.77 1079
7994.61 1101
7995.46 1071
7996.30 1018
7997.14 999
7997.99 985
7998.83 980
7999.68 963
8000.52 995
8001.36 975
8002.21 989
8003.05 1014
8003.90 977
8004.74 897
8005.59 940
8006.43 970
8007.28 1032
8008.12 992
8008.97 947
8009.81 957
8010.65 1021
8011.50 1006
8012.34 967
8013.19 954
8014.03 950
8014.88 923
8015.72 933
8016.57 904
8017.41 911
8018.26 883
8019.11 910
8019.95 920
8020.80 908
8021.64 908
8022.49 931
8023.33 924
8024.18 952
8025.02 936
8025.87 891
8026.71 931
8027.56 905
8028.41 890
8029.25 934
8030.10 852
8030.94 927
8031.79 945
8032.64 900
8033.48 919
8034.33 920
8035.17 944
8036.02 915
8036.87 930
8037.71 878
8038.56 899
8039.40 848
8040.25 846
8041.10 858
8041.94 933
8042.79 963
8043.64 918
8044.48 872
8045.33 880
8046.18 927
8047.02 1015
8047.87 984
8048.72 916
8049.56 898
8050.41 872
8051.26 935
8052.10 924
8052.95 885
8053.80 844
8054.65 781
8055.49 845
8056.34 922
8057.19 869
8058.04 817
8058.88 877
8059.73 806
8060.58 841
8061.42 821
8062.27 885
8063.12 834
8063.97 868
8064.82 826
8065.66 829
8066.51 856
8067.36 852
8068.21 764
8069.05 793
8069.90 810
8070.75 813
8071.60 771
8072.45 760
8073.29 802
8074.14 789
8074.99 792
8075.84 829
8076.69 819
8077.54 886
8078.38 844
8079.23 822
8080.08 879
8080.93 803
8081.78 791
8082.63 766
8083.48 813
8084.32 832
8085.17 823
8086.02 784
8086.87 813
8087.72 871
8088.57 846
8089.42 786
8090.27 813
8091.11 890
8091.96 784
8092.81 775
8093.66 799
8094.51 796
8095.36 760
8096.21 826
8097.06 812
8097.91 776
8098.76 790
8099.61 801
8100.46 786
8101.31 781
8102.16 722
8103.01 789
8103.86 836
8104.71 806
8105.56 880
8106.41 864
8107.26 815
8108.11 859
8108.96 825
8109.81 808
8110.66 805
8111.51 801
8112.36 837
8113.21 861
8114.06 837
8114.91 773
8115.76 757
8116.61 813
8117.46 797
8118.31 836
8119.16 890
8120.01 859
8120.86 910
8121.71 921
8122.56 850
8123.41 849
8124.26 955
8125.11 936
8125.96 895
8126.82 820
8127.67 937
8128.52 856
8129.37 853
8130.22 828
8131.07 881
8131.92 843
8132.77 856
8133.62 859
8134.48 943
8135.33 924
8136.18 925
8137.03 882
8137.88 931
8138.73 933
8139.58 922
8140.44 873
8141.29 941
8142.14 995
8142.99 935
8143.84 920
8144.69 918
8145.55 1008
8146.40 980
8147.25 1010
8148.10 1032
8148.95 1030
8149.81 1043
8150.66 1020
8151.51 999
8152.36 1026
8153.22 1017
8154.07 1100
8154.92 1162
8155.77 1189
8156.63 1289
8157.48 1407
8158.33 1467
8159.18 1479
8160.04 1385
8160.89 1264
8161.74 1157
8162.59 1061
8163.45 1037
8164.30 996
8165.15 1003
8166.01 932
8166.86 983
8167.71 971
8168.57 950
8169.42 895
8170.27 853
8171.12 899
8171.98 972
8172.83 922
8173.68 972
8174.54 890
8175.39 1022
8176.25 1001
8177.10 959
8177.95 906
8178.81 930
8179.66 948
8180.51 909
8181.37 860
8182.22 852
8183.07 922
8183.93 839
8184.78 895
8185.64 846
8186.49 853
8187.34 867
8188.20 839
8189.05 825
8189.91 823
8190.76 890
8191.62 878
8192.47 837
8193.32 798
8194.18 847
8195.03 864
8195.89 841
8196.74 856
8197.60 841
8198.45 870
8199.31 771
8200.16 781
8201.02 780
8201.87 817
8202.73 874
8203.58 867
8204.44 853
8205.29 808
8206.15 815
8207.00 818
8207.86 841
8208.71 838
8209.57 816
8210.42 831
8211.28 786
8212.13 793
8212.99 866
8213.84 811
8214.70 822
8215.56 755
8216.41 838
8217.27 830
8218.12 818
8218.98 762
8219.83 798
8220.69 879
8221.55 850
8222.40 835
8223.26 827
8224.11 808
8224.97 819
8225.83 798
8226.68 860
8227.54 845
8228.39 834
8229.25 828
8230.11 770
8230.96 792
8231.82 798
8232.68 774
8233.53 763
8234.39 767
8235.25 860
8236.10 815
8236.96 788
8237.82 787
8238.67 778
8239.53 756
8240.39 767
8241.24 757
8242.10 771
8242.96 786
8243.81 808
8244.67 736
8245.53 783
8246.39 846
8247.24 799
8248.10 706
8248.96 784
8249.81 814
8250.67 767
8251.53 759
8252.39 805
8253.24 810
8254.10 792
8254.96 796
8255.82 771
8256.68 765
8257.53 734
8258.39 760
8259.25 741
8260.11 762
8260.96 752
8261.82 736
8262.68 794
8263.54 843
8264.40 772
8265.25 744
8266.11 796
8266.97 787
8267.83 812
8268.69 808
8269.55 795
8270.40 737
8271.26 805
8272.12 814
8272.98 808
8273.84 816
8274.70 795
8275.56 822
8276.41 888
8277.27 905
8278.13 886
8278.99 895
8279.85 870
8280.71 862
8281.57 862
8282.43 785
8283.29 786
8284.15 757
8285.00 838
8285.86 890
8286.72 853
8287.58 878
8288.44 843
8289.30 958
8290.16 892
8291.02 855
8291.88 880
8292.74 855
8293.60 937
8294.46 920
8295.32 950
8296.18 1015
8297.04 916
8297.90 895
8298.76 872
8299.62 925
8300.48 903
8301.34 901
8302.20 898
8303.06 877
8303.92 884
8304.78 912
8305.64 874
8306.50 820
8307.36 742
8308.22 788
8309.08 903
8309.94 872
8310.80 921
8311.66 872
8312.52 930
8313.38 871
8314.24 839
8315.10 889
8315.97 887
8316.83 903
8317.69 975
8318.55 1002
8319.41 938
8320.27 915
8321.13 959
8321.99 892
8322.85 820
8323.71 806
8324.58 907
8325.44 862
8326.30 850
8327.16 807
8328.02 826
8328.88 828
8329.74 828
8330.61 823
8331.47 873
8332.33 917
8333.19 900
8334.05 837
8334.91 807
8335.78 886
8336.64 915
8337.50 859
8338.36 820
8339.22 838
8340.09 853
8340.95 898
8341.81 876
8342.67 841
8343.53 882
8344.40 901
8345.26 912
8346.12 911
8346.98 876
8347.85 848
8348.71 873
8349.57 880
8350.43 927
8351.30 929
8352.16 854
8353.02 826
8353.88 861
8354.75 885
8355.61 880
8356.47 846
8357.34 865
8358.20 912
8359.06 814
8359.93 810
8360.79 860
8361.65 840
8362.51 796
8363.38 852
8364.24 910
8365.10 838
8365.97 808
8366.83 850
8367.69 875
8368.56 850
8369.42 827
8370.29 781
8371.15 839
8372.01 872
8372.88 873
8373.74 883
8374.60 910
8375.47 900
8376.33 884
8377.20 853
8378.06 876
8378.92 900
8379.79 861
8380.65 850
8381.52 881
8382.38 870
8383.25 888
8384.11 934
8384.97 995
8385.84 940
8386.70 883
8387.57 871
8388.43 913
8389.30 827
8390.16 883
8391.03 893
8391.89 879
8392.76 868
8393.62 845
8394.48 900
8395.35 943
8396.21 913
8397.08 892
8397.94 888
8398.81 976
8399.67 929
8400.54 882
8401.41 930
8402.27 990
8403.14 946
8404.00 955
8404.87 989
8405.73 1026
8406.60 916
8407.46 955
8408.33 979
8409.19 1020
8410.06 935
8410.93 942
8411.79 1022
8412.66 1065
8413.52 992
8414.39 983
8415.25 1001
8416.12 965
8416.99 1017
8417.85 1006
8418.72 1061
8419.59 1116
8420.45 1099
8421.32 1048
8422.18 1085
8423.05 1187
8423.92 1233
8424.78 1225
8425.65 1213
8426.52 1180
8427.38 1201
8428.25 1206
8429.12 1289
8429.98 1385
8430.85 1310
8431.72 1372
8432.58 1236
8433.45 1322
8434.32 1290
8435.18 1280
8436.05 1233
8436.92 1299
8437.78 1263
8438.65 1281
8439.52 1334
8440.39 1446
8441.25 1493
8442.12 1492
8442.99 1547
8443.86 1752
8444.72 1742
8445.59 1755
8446.46 1872
8447.33 1737
8448.19 1781
8449.06 1812
8449.93 1656
8450.80 1628
8451.66 1644
8452.53 1656
8453.40 1700
8454.27 1790
8455.14 1788
8456.00 1805
8456.87 1941
8457.74 2068
8458.61 2011
8459.48 2105
8460.35 2135
8461.21 2294
8462.08 2389
8462.95 2299
8463.82 2179
8464.69 2140
8465.56 2070
8466.42 2032
8467.29 2072
8468.16 2324
8469.03 2677
8469.90 3269
8470.77 4286
8471.64 5231
8472.51 6255
8473.37 6605
8474.24 6559
8475.11 6196
8475.98 5570
8476.85 4790
8477.72 4055
8478.59 3222
8479.46 2843
8480.33 2512
8481.20 2167
8482.07 1892
8482.94 1790
8483.81 1716
8484.67 1580
8485.54 1545
8486.41 1529
8487.28 1536
8488.15 1433
8489.02 1492
8489.89 1541
8490.76 1411
8491.63 1393
8492.50 1504
8493.37 1446
8494.24 1356
8495.11 1320
8495.98 1312
8496.85 1327
8497.72 1341
8498.59 1369
8499.46 1507
8500.33 1523
8501.20 1500
8502.07 1482
8502.94 1536
8503.82 1454
8504.69 1367
8505.56 1403
8506.43 1388
8507.30 1452
8508.17 1525
8509.04 1532
8509.91 1645
8510.78 1754
8511.65 1898
8512.52 1789
8513.39 1641
8514.26 1698
8515.14 1567
8516.01 1528
8516.88 1489
8517.75 1418
8518.62 1418
8519.49 1313
8520.36 1306
8521.23 1391
8522.11 1372
8522.98 1376
8523.85 1324
8524.72 1263
8525.59 1264
8526.46 1306
8527.34 1272
8528.21 1317
8529.08 1421
8529.95 1423
8530.82 1447
8531.69 1474
8532.57 1408
8533.44 1394
8534.31 1457
8535.18 1489
8536.05 1585
8536.93 1627
8537.80 1634
8538.67 1590
8539.54 1563
8540.42 1601
8541.29 1605
8542.16 1614
8543.03 1580
8543.91 1490
8544.78 1497
8545.65 1495
8546.52 1539
8547.40 1480
8548.27 1546
8549.14 1590
8550.02 1506
8550.89 1551
8551.76 1598
8552.63 1677
8553.51 1794
8554.38 2096
8555.25 2215
8556.13 2328
8557.00 2523
8557.87 2609
8558.75 2513
8559.62 2344
8560.49 2170
8561.37 1909
8562.24 1785
8563.11 1653
8563.99 1547
8564.86 1400
8565.73 1359
8566.61 1345
8567.48 1290
8568.36 1238
8569.23 1247
8570.10 1236
8570.98 1245
8571.85 1230
8572.73 1186
8573.60 1263
8574.47 1182
8575.35 1176
8576.22 1220
8577.10 1215
8577.97 1175
8578.84 1159
8579.72 1096
8580.59 1109
8581.47 1071
8582.34 1087
8583.22 1095
8584.09 1143
8584.97 1141
8585.84 1179
8586.72 1162
8587.59 1127
8588.47 1160
8589.34 1093
8590.22 1102
8591.09 1106
8591.96 1058
8592.84 1088
8593.72 1085
8594.59 1135
8595.47 1225
8596.34 1170
8597.22 1090
8598.09 1076
8598.97 1091
8599.84 1109
8600.72 1170
8601.59 1042
8602.47 1115
8603.34 1071
8604.22 1109
8605.10 1113
8605.97 1025
8606.85 1058
8607.72 1150
8608.60 1192
8609.47 1087
8610.35 1050
8611.23 1051
8612.10 1086
8612.98 1075
8613.85 1147
8614.73 1118
8615.61 1105
8616.48 1154
8617.36 1132
8618.24 1195
8619.11 1165
8619.99 1173
8620.87 1149
8621.74 1163
8622.62 1159
8623.49 1214
8624.37 1216
8625.25 1230
8626.13 1134
8627.00 1139
8627.88 1140
8628.76 1186
8629.63 1184
8630.51 1282
8631.39 1263
8632.26 1305
8633.14 1272
8634.02 1266
8634.89 1218
8635.77 1284
8636.65 1336
8637.53 1316
8638.40 1252
8639.28 1285
8640.16 1322
8641.04 1203
8641.91 1314
8642.79 1320
8643.67 1312
8644.55 1349
8645.42 1381
8646.30 1357
8647.18 1307
8648.06 1380
8648.94 1448
8649.81 1412
8650.69 1443
8651.57 1419
8652.45 1393
8653.33 1413
8654.20 1409
8655.08 1435
8655.96 1506
8656.84 1454
8657.72 1477
8658.60 1488
8659.47 1408
8660.35 1443
8661.23 1422
8662.11 1508
8662.99 1450
8663.87 1529
8664.75 1493
8665.62 1499
8666.50 1421
8667.38 1433
8668.26 1476
8669.14 1571
8670.02 1628
8670.90 1688
8671.78 1726
8672.66 1798
8673.54 1970
8674.42 2321
8675.29 2445
8676.17 2590
8677.05 2694
8677.93 2886
8678.81 2775
8679.69 2754
8680.57 2520
8681.45 2326
8682.33 2235
8683.21 2120
8684.09 2022
8684.97 1857
8685.85 1744
8686.73 1716
8687.61 1757
8688.49 1839
8689.37 1851
8690.25 1957
8691.13 2268
8692.01 2788
8692.89 3319
8693.77 4047
8694.65 4676
8695.53 5012
8696.41 5228
8697.29 4889
8698.17 4404
8699.05 4049
8699.93 3515
8700.81 2856
8701.69 2526
8702.57 2066
8703.45 1749
8704.33 1703
8705.22 1505
8706.10 1474
8706.98 1386
8707.86 1442
8708.74 1426
8709.62 1344
8710.50 1257
8711.38 1281
8712.26 1294
8713.14 1267
8714.03 1234
8714.91 1292
8715.79 1327
8716.67 1263
8717.55 1268
8718.43 1197
8719.31 1164
8720.20 1164
8721.08 1147
8721.96 1155
8722.84 1241
8723.72 1168
8724.60 1170
8725.49 1228
8726.37 1223
8727.25 1193
8728.13 1154
8729.01 1196
8729.90 1207
8730.78 1243
8731.66 1286
8732.54 1384
8733.42 1360
8734.31 1397
8735.19 1358
8736.07 1357
8736.95 1346
8737.84 1214
8738.72 1216
8739.60 1123
8740.48 1121
8741.37 1118
8742.25 1057
8743.13 1055
8744.01 1048
8744.90 1109
8745.78 1142
8746.66 1107
8747.54 1039
8748.43 1099
8749.31 1116
8750.19 1075
8751.08 1121
8751.96 1097
8752.84 1087
8753.73 1180
8754.61 1182
8755.49 1182
8756.38 1154
8757.26 1156
8758.14 1224
8759.03 1281
8759.91 1248
8760.79 1295
8761.68 1287
8762.56 1300
8763.45 1237
8764.33 1256
8765.21 1190
8766.10 1202
8766.98 1205
8767.86 1218
8768.75 1146
8769.63 1212
8770.52 1243
8771.40 1270
8772.28 1224
8773.17 1222
8774.05 1243
8774.94 1202
8775.82 1183
8776.71 1064
8777.59 1030
8778.48 1034
8779.36 1101
8780.24 1074
8781.13 980
8782.01 998
8782.90 997
8783.78 1032
8784.67 1070
8785.55 979
8786.44 971
8787.32 1056
8788.21 936
8789.09 853
8789.98 925
8790.86 1011
8791.75 958
8792.63 941
8793.52 955
8794.40 999
8795.29 983
8796.17 992
8797.06 932
8797.94 950
8798.83 933
8799.72 965
8800.60 977
8801.49 927
8802.37 903
8803.26 984
8804.14 1021
8805.03 1016
8805.92 1005
8806.80 928
8807.69 1012
8808.57 940
8809.46 981
8810.35 987
8811.23 945
8812.12 911
8813.00 892
8813.89 904
8814.78 880
8815.66 899
8816.55 868
8817.44 862
8818.32 906
8819.21 917
8820.10 922
8820.98 945
8821.87 845
8822.76 870
8823.64 954
8824.53 970
8825.42 870
8826.30 857
8827.19 969
8828.08 1061
8828.96 1010
8829.85 975
8830.74 1036
8831.63 958
8832.51 975
8833.40 1046
8834.29 1009
8835.17 881
8836.06 900
8836.95 929
8837.84 918
8838.72 869
8839.61 822
8840.50 867
8841.39 918
8842.28 944
8843.16 864
8844.05 841
8844.94 818
8845.83 913
8846.71 894
8847.60 828
8848.49 808
8849.38 824
8850.27 886
8851.15 837
8852.04 780
8852.93 829
8853.82 820
8854.71 834
8855.60 831
8856.48 793
8857.37 812
8858.26 837
8859.15 793
8860.04 794
8860.93 842
8861.82 770
8862.70 814
8863.59 788
8864.48 755
8865.37 796
8866.26 848
8867.15 810
8868.04 825
8868.93 788
8869.82 746
8870.70 765
8871.59 816
8872.48 798
8873.37 763
8874.26 842
8875.15 794
8876.04 717
8876.93 670
8877.82 735
8878.71 719
8879.60 791
8880.49 772
8881.38 682
8882.27 696
8883.16 766
8884.05 765
8884.94 751
8885.83 773
8886.72 784
8887.61 875
8888.50 752
8889.39 783
8890.28 732
8891.17 781
8892.06 722
8892.95 722
8893.84 702
8894.73 741
8895.62 746
8896.51 724
8897.40 681
8898.29 719
8899.18 670
8900.07 674
8900.96 767
8901.85 741
8902.74 767
8903.63 765
8904.52 737
8905.42 731
8906.31 714
8907.20 743
8908.09 715
8908.98 723
8909.87 733
8910.76 751
8911.65 712
8912.54 747
8913.44 735
8914.33 662
8915.22 625
8916.11 666
8917.00 690
8917.89 695
8918.78 663
8919.68 680
8920.57 672
8921.46 699
8922.35 740
8923.24 732
8924.13 677
8925.03 693
8925.92 670
8926.81 735
8927.70 666
8928.59 598
8929.49 644
8930.38 672
8931.27 664
8932.16 657
8933.05 705
8933.95 673
8934.84 683
8935.73 691
8936.62 620
8937.52 687
8938.41 668
8939.30 650
8940.19 607
8941.09 639
8941.98 682
8942.87 701
8943.77 675
8944.66 655
8945.55 694
8946.44 680
8947.34 657
8948.23 645
8949.12 674
8950.02 623
8950.91 666
8951.80 701
8952.70 575
8953.59 660
8954.48 605
8955.38 636
8956.27 648
8957.16 708
8958.06 666
8958.95 736
8959.84 643
8960.74 645
8961.63 690
8962.52 714
8963.42 693
8964.31 705
8965.21 707
8966.10 703
8966.99 723
8967.89 644
8968.78 683
8969.68 685
8970.57 657
8971.46 712
8972.36 699
8973.25 699
8974.15 666
8975.04 691
8975.94 671
8976.83 686
8977.72 653
8978.62 669
8979.51 660
8980.41 710
8981.30 671
8982.20 609
8983.09 616
8983.99 584
8984.88 650
8985.78 628
8986.67 660
8987.57 667
8988.46 660
8989.36 632
8990.25 602
8991.15 598
8992.04 638
8992.94 615
8993.83 650
8994.73 609
8995.62 629
8996.52 585
8997.41 660
8998.31 624
8999.21 633
9000.10 674
9001.00 606
9001.89 610
9002.79 574
9003.68 656
9004.58 636
9005.48 589
9006.37 624
9007.27 652
9008.16 600
9009.06 580
9009.96 568
9010.85 634
9011.75 603
9012.64 634
9013.54 605
9014.44 625
9015.33 591
9016.23 582
9017.13 612
9018.02 611
9018.92 589
9019.82 631
9020.71 594
9021.61 610
9022.51 655
9023.40 592
9024.30 636
9025.20 639
9026.09 724
9026.99 612
9027.89 627
9028.78 606
9029.68 571
9030.58 609
9031.48 560
9032.37 624
9033.27 597
9034.17 623
9035.06 641
9035.96 668
9036.86 635
9037.76 596
9038.65 628
9039.55 662
9040.45 675
9041.35 631
9042.25 692
9043.14 651
9044.04 651
9044.94 701
9045.84 598
9046.73 603
9047.63 626
9048.53 602
9049.43 600
9050.33 629
9051.22 660
9052.12 640
9053.02 636
9053.92 661
9054.82 681
9055.72 679
9056.61 628
9057.51 634
9058.41 616
9059.31 667
9060.21 687
9061.11 694
9062.01 615
9062.91 670
9063.80 663
9064.70 644
9065.60 598
9066.50 598
9067.40 671
9068.30 663
9069.20 659
9070.10 631
9071.00 580
9071.89 615
9072.79 643
9073.69 596
9074.59 630
9075.49 681
9076.39 702
9077.29 587
9078.19 618
9079.09 688
9079.99 752
9080.89 662
9081.79 667
9082.69 666
9083.59 709
9084.49 738
9085.39 714
9086.29 676
9087.19 621
9088.09 672
9088.99 719
9089.89 745
9090.79 691
9091.69 729
9092.59 728
9093.49 786
9094.39 705
9095.29 755
9096.19 728
9097.09 688
9097.99 714
9098.89 728
9099.79 714
9100.69 668
9101.59 643
9102.49 646
9103.39 625
9104.30 639
9105.20 715
9106.10 690
9107.00 688
9107.90 683
9108.80 681
9109.70 636
9110.60 698
9111.50 628
9112.40 586
9113.31 625
9114.21 617
9115.11 605
9116.01 612
9116.91 636
9117.81 627
9118.71 588
9119.62 619
9120.52 584
9121.42 624
9122.32 597
9123.22 589
9124.12 620
9125.03 578
9125.93 580
9126.83 590
9127.73 564
9128.63 580
9129.54 588
9130.44 665
9131.34 666
9132.24 587
9133.14 589
9134.05 590
9134.95 603
9135.85 619
9136.75 559
9137.66 606
9138.56 585
9139.46 650
9140.36 591
9141.27 591
9142.17 680
9143.07 660
9143.97 553
9144.88 598
9145.78 634
9146.68 606
9147.59 523
9148.49 580
9149.39 618
9150.29 541
9151.20 587
9152.10 570
9153.00 613
9153.91 618
9154.81 589
9155.71 605
9156.62 556
9157.52 617
9158.42 592
9159.33 591
9160.23 638
9161.14 555
9162.04 577
9162.94 574
9163.85 561
9164.75 591
9165.65 626
9166.56 614
9167.46 579
9168.37 600
9169.27 611
9170.17 599
9171.08 563
9171.98 547
9172.89 618
9173.79 562
9174.69 522
9175.60 549
9176.50 592
9177.41 624
9178.31 611
9179.22 590
9180.12 644
9181.03 597
9181.93 552
9182.84 610
9183.74 648
9184.64 579
9185.55 541
9186.45 615
9187.36 617
9188.26 575
9189.17 518
9190.07 597
9190.98 637
9191.88 598
9192.79 531
9193.69 595
9194.60 559
9195.51 611
9196.41 583
9197.32 565
9198.22 559
9199.13 566
9200.03 637
9200.94 593
9201.84 533
9202.75 566
9203.66 612
9204.56 584
9205.47 596
9206.37 540
9207.28 610
9208.18 609
9209.09 567
9210.00 541
9210.90 557
9211.81 594
9212.71 623
9213.62 559
9214.53 544
9215.43 573
9216.34 602
9217.25 622
9218.15 602
9219.06 601
9219.97 627
9220.87 651
9221.78 634
9222.69 635
9223.59 599
9224.50 630
9225.41 628
9226.31 590
9227.22 614
9228.13 596
9229.03 572
9229.94 625
9230.85 610
9231.75 624
9232.66 617
9233.57 625
9234.48 618
9235.38 533
9236.29 563
9237.20 559
9238.11 533
9239.01 594
9239.92 594
9240.83 615
9241.74 579
9242.64 580
9243.55 547
9244.46 569
9245.37 578
9246.27 601
9247.18 607
9248.09 608
9249.00 547
9249.91 587
9250.81 620
9251.72 569
9252.63 577
9253.54 572
9254.45 528
9255.35 492
9256.26 549
9257.17 536
9258.08 559
9258.99 550
9259.90 582
9260.80 595
9261.71 615
9262.62 574
9263.53 575
9264.44 555
9265.35 566
9266.26 561
9267.17 518
9268.07 616
9268.98 563
9269.89 527
9270.80 571
9271.71 551
9272.62 571
9273.53 542
9274.44 590
9275.35 587
9276.26 541
9277.17 512
9278.08 533
9278.98 592
9279.89 580
9280.80 566
9281.71 529
9282.62 526
9283.53 599
9284.44 598
9285.35 569
9286.26 554
9287.17 633
9288.08 605
9288.99 580
9289.90 568
9290.81 584
9291.72 573
9292.63 597
9293.54 580
9294.45 584
9295.36 582
9296.27 578
9297.18 612
9298.09 598
9299.00 621
9299.91 630
9300.82 638
9301.73 630
9302.65 631
9303.56 665
9304.47 632
9305.38 648
9306.29 664
9307.20 671
9308.11 674
9309.02 606
9309.93 672
9310.84 703
9311.75 744
9312.66 738
9313.58 715
9314.49 780
9315.40 710
9316.31 729
9317.22 684
9318.13 635
9319.04 649
9319.95 648
9320.87 655
9321.78 616
9322.69 612
9323.60 595
9324.51 631
9325.42 642
9326.34 658
9327.25 620
9328.16 582
9329.07 620
9329.98 592
9330.90 610
9331.81 633
9332.72 616
9333.63 622
9334.54 621
9335.46 611
9336.37 597
9337.28 580
9338.19 595
9339.11 630
9340.02 665
9340.93 626
9341.84 639
9342.76 641
9343.67 589
9344.58 557
9345.49 601
9346.41 602
9347.32 571
9348.23 597
9349.14 589
9350.06 625
9350.97 648
9351.88 615
9352.80 572
9353.71 575
9354.62 617
9355.54 588
9356.45 561
9357.36 548
9358.28 560
9359.19 596
9360.10 584
9361.02 581
9361.93 579
9362.84 574
9363.76 573
9364.67 582
9365.58 552
9366.50 571
9367.41 632
9368.32 600
9369.24 592
9370.15 560
9371.07 626
9371.98 645
9372.89 562
9373.81 543
9374.72 574
9375.64 608
9376.55 548
9377.47 576
9378.38 590
9379.29 594
9380.21 617
9381.12 650
9382.04 664
9382.95 537
9383.87 566
9384.78 551
9385.70 615
9386.61 641
9387.52 633
9388.44 586
9389.35 594
9390.27 624
9391.18 673
9392.10 650
9393.01 649
9393.93 645
9394.84 671
9395.76 677
9396.67 674
9397.59 632
9398.51 657
9399.42 669
9400.34 647
9401.25 631
9402.17 627
9403.08 663
9404.00 586
9404.91 608
9405.83 602
9406.74 637
9407.66 592
9408.58 586
9409.49 632
9410.41 568
9411.32 599
9412.24 586
9413.16 596
9414.07 570
9414.99 606
9415.90 611
9416.82 583
9417.74 616
9418.65 607
9419.57 622
9420.49 608
9421.40 615
9422.32 600
9423.23 548
9424.15 620
9425.07 616
9425.98 603
9426.90 615
9427.82 597
9428.73 596
9429.65 652
9430.57 649
9431.48 596
9432.40 607
9433.32 607
9434.24 629
9435.15 640
9436.07 610
9436.99 650
9437.90 593
9438.82 594
9439.74 608
9440.66 621
9441.57 672
9442.49 680
9443.41 610
9444.33 567
9445.24 610
9446.16 642
9447.08 691
9448.00 677
9448.91 640
9449.83 648
9450.75 632
9451.67 673
9452.59 692
9453.50 698
9454.42 762
9455.34 777
9456.26 809
9457.18 772
9458.09 757
9459.01 748
9459.93 710
9460.85 657
9461.77 697
9462.69 757
9463.60 681
9464.52 641
9465.44 629
9466.36 681
9467.28 646
9468.20 642
9469.12 682
9470.03 664
9470.95 601
9471.87 586
9472.79 606
9473.71 617
9474.63 617
9475.55 654
9476.47 616
9477.39 568
9478.31 547
9479.22 594
9480.14 641
9481.06 637
9481.98 669
9482.90 675
9483.82 645
9484.74 709
9485.66 675
9486.58 648
9487.50 683
9488.42 701
9489.34 698
9490.26 638
9491.18 685
9492.10 641
9493.02 627
9493.94 595
9494.86 559
9495.78 594
9496.70 674
9497.62 631
9498.54 550
9499.46 576
9500.38 577
9501.30 623
9502.22 605
9503.14 656
9504.06 615
9504.98 608
9505.90 616
9506.82 649
9507.74 710
9508.66 657
9509.58 586
9510.50 672
9511.42 697
9512.35 702
9513.27 643
9514.19 623
9515.11 658
9516.03 609
9516.95 689
9517.87 675
9518.79 654
9519.71 705
9520.63 662
9521.56 623
9522.48 658
9523.40 624
9524.32 673
9525.24 675
9526.16 653
9527.08 693
9528.01 651
9528.93 635
9529.85 688
9530.77 785
9531.69 740
9532.61 704
9533.54 768
9534.46 824
9535.38 921
9536.30 886
9537.22 879
9538.15 881
9539.07 908
9539.99 860
9540.91 803
9541.84 750
9542.76 800
9543.68 765
9544.60 743
9545.52 753
9546.45 772
9547.37 742
9548.29 711
9549.21 744
9550.14 670
9551.06 708
9551.98 690
9552.91 726
9553.83 684
9554.75 681
9555.67 672
9556.60 697
9557.52 730
9558.44 735
9559.37 758
9560.29 706
9561.21 666
9562.14 659
9563.06 685
9563.98 690
9564.91 739
9565.83 760
9566.75 771
9567.68 669
9568.60 657
9569.52 709
9570.45 693
9571.37 738
9572.29 716
9573.22 724
9574.14 673
9575.07 654
9575.99 687
9576.91 714
9577.84 653
9578.76 655
9579.69 683
9580.61 658
9581.53 654
9582.46 648
9583.38 698
9584.31 713
9585.23 684
9586.16 719
9587.08 641
9588.00 665
9588.93 696
9589.85 679
9590.78 666
9591.70 691
9592.63 678
9593.55 660
9594.48 642
9595.40 645
9596.33 635
9597.25 707
9598.18 679
9599.10 682
9600.03 686
9600.95 702
9601.88 647
9602.80 620
9603.73 660
9604.65 693
9605.58 718
9606.50 666
9607.43 680
9608.35 683
9609.28 689
9610.21 713
9611.13 732
9612.06 743
9612.98 750
9613.91 722
9614.83 698
9615.76 742
9616.69 775
9617.61 745
9618.54 727
9619.46 730
9620.39 721
9621.32 736
9622.24 664
9623.17 741
9624.09 724
9625.02 724
9625.95 767
9626.87 732
9627.80 736
9628.73 742
9629.65 807
9630.58 844
9631.51 787
9632.43 744
9633.36 756
9634.29 775
9635.21 841
9636.14 782
9637.07 864
9637.99 862
9638.92 884
9639.85 868
9640.77 906
9641.70 967
9642.63 920
9643.56 877
9644.48 957
9645.41 953
9646.34 896
9647.26 969
9648.19 984
9649.12 954
9650.05 965
9650.97 1050
9651.90 1095
9652.83 1122
9653.76 1127
9654.68 1160
9655.61 1124
9656.54 1106
9657.47 1070
9658.40 965
9659.32 977
9660.25 963
9661.18 896
9662.11 918
9663.04 988
9663.96 965
9664.89 947
9665.82 900
9666.75 969
9667.68 979
9668.61 911
9669.53 987
9670.46 977
9671.39 905
9672.32 966
9673.25 1028
9674.18 1026
9675.11 1019
9676.03 1016
9676.96 1089
9677.89 1056
9678.82 1044
9679.75 1107
9680.68 1124
9681.61 1113
9682.54 1161
9683.47 1109
9684.40 1109
9685.32 1069
9686.25 1015
9687.18 1120
9688.11 1090
9689.04 1142
9689.97 1170
9690.90 1194
9691.83 1122
9692.76 1172
9693.69 1208
9694.62 1219
9695.55 1194
9696.48 1226
9697.41 1258
9698.34 1280
9699.27 1285
9700.20 1367
9701.13 1404
9702.06 1392
9702.99 1416
9703.92 1369
9704.85 1415
9705.78 1345
9706.71 1381
9707.64 1308
9708.57 1155
9709.50 1110
9710.43 1113
9711.36 1173
9712.29 1224
9713.22 1209
9714.15 1299
9715.08 1380
9716.01 1366
9716.94 1352
9717.87 1420
9718.80 1502
9719.74 1450
9720.67 1376
9721.60 1347
9722.53 1286
9723.46 1262
9724.39 1184
9725.32 1127
9726.25 1141
9727.18 1142
9728.11 1142
9729.05 1126
9729.98 1082
9730.91 1074
9731.84 1119
9732.77 1236
9733.70 1175
9734.63 1227
9735.57 1176
9736.50 1225
9737.43 1228
9738.36 1173
9739.29 1153
9740.22 1110
9741.16 1137
9742.09 1002
9743.02 1033
9743.95 1012
9744.88 1034
9745.82 1011
9746.75 1023
9747.68 1018
9748.61 1045
9749.55 1011
9750.48 974
9751.41 993
9752.34 1055
9753.27 997
9754.21 979
9755.14 998
9756.07 1016
9757.01 1019
9757.94 960
9758.87 995
9759.80 974
9760.74 989
9761.67 1070
9762.60 1011
9763.53 1048
9764.47 1015
9765.40 1036
9766.33 1049
9767.27 1062
9768.20 1076
9769.13 1023
9770.07 1016
9771.00 1014
9771.93 1103
9772.87 1096
9773.80 1007
9774.73 1007
9775.67 1017
9776.60 1114
9777.53 1190
9778.47 1149
9779.40 1099
9780.34 1168
9781.27 1212
9782.20 1245
9783.14 1243
9784.07 1251
9785.00 1356
9785.94 1345
9786.87 1342
9787.81 1390
9788.74 1345
9789.68 1368
9790.61 1303
9791.54 1225
9792.48 1194
9793.41 1212
9794.35 1098
9795.28 1045
9796.22 1029
9797.15 1077
9798.08 1141
9799.02 1143
9799.95 1231
9800.89 1233
9801.82 1289
9802.76 1319
9803.69 1316
9804.63 1206
9805.56 1156
9806.50 1153
9807.43 1164
9808.37 1075
9809.30 990
9810.24 948
9811.17 939
9812.11 954
9813.04 915
9813.98 930
9814.91 960
9815.85 875
9816.79 876
9817.72 862
9818.66 856
9819.59 846
9820.53 877
9821.46 894
9822.40 843
9823.34 845
9824.27 859
9825.21 846
9826.14 845
9827.08 819
9828.02 822
9828.95 838
9829.89 854
9830.82 828
9831.76 836
9832.70 833
9833.63 823
9834.57 805
9835.50 842
9836.44 870
9837.38 872
9838.31 844
9839.25 855
9840.19 855
9841.12 842
9842.06 825
9843.00 833
9843.93 854
9844.87 868
9845.81 860
9846.74 845
9847.68 839
9848.62 816
9849.56 801
9850.49 837
9851.43 817
9852.37 815
9853.30 788
9854.24 799
9855.18 793
9856.12 823
9857.05 812
9857.99 790
9858.93 772
9859.87 831
9860.80 811
9861.74 851
9862.68 828
9863.62 889
9864.55 849
9865.49 842
9866.43 812
9867.37 764
9868.31 790
9869.24 834
9870.18 799
9871.12 812
9872.06 861
9873.00 882
9873.93 815
9874.87 795
9875.81 790
9876.75 776
9877.69 783
9878.63 778
9879.56 818
9880.50 758
9881.44 789
9882.38 751
9883.32 812
9884.26 778
9885.20 760
9886.14 770
9887.07 849
9888.01 833
9888.95 753
9889.89 769
9890.83 745
9891.77 750
9892.71 696
9893.65 700
9894.59 708
9895.53 710
9896.47 737
9897.40 757
9898.34 762
9899.28 739
9900.22 770
9901.16 758
9902.10 737
9903.04 772
9903.98 781
9904.92 740
9905.86 777
9906.80 714
9907.74 754
9908.68 796
9909.62 782
9910.56 812
9911.50 777
9912.44 776
9913.38 787
9914.32 738
9915.26 779
9916.20 823
9917.14 755
9918.08 731
9919.02 794
9919.96 788
9920.90 781
9921.84 768
9922.78 772
9923.72 777
9924.66 813
9925.61 866
9926.55 921
9927.49 985
9928.43 1097
9929.37 1206
9930.31 1204
9931.25 1233
9932.19 1354
9933.13 1321
9934.07 1286
9935.01 1147
9935.96 1080
9936.90 1073
9937.84 963
9938.78 941
9939.72 948
9940.66 850
9941.60 817
9942.54 747
9943.49 753
9944.43 760
9945.37 730
9946.31 811
9947.25 806
9948.19 750
9949.14 755
9950.08 743
9951.02 747
9951.96 742
9952.90 756
9953.85 735
9954.79 733
9955.73 755
9956.67 684
9957.61 718
9958.56 750
9959.50 824
9960.44 779
9961.38 687
9962.33 762
9963.27 734
9964.21 747
9965.15 721
9966.10 701
9967.04 708
9967.98 807
9968.92 785
9969.87 724
9970.81 749
9971.75 701
9972.70 745
9973.64 694
9974.58 719
9975.52 704
9976.47 729
9977.41 665
9978.35 729
9979.30 700
9980.24 631
9981.18 659
9982.13 650
9983.07 628
9984.01 606
9984.96 653
9985.90 663
9986.84 695
9987.79 672
9988.73 659
9989.68 649
9990.62 661
9991.56 664
9992.51 670
9993.45 661
9994.39 653
9995.34 624
9996.28 643
9997.23 647
9998.17 650
9999.11 649
10000.06 606
10001.00 637
10001.95 629
10002.89 634
10003.84 615
10004.78 612
10005.73 612
10006.67 670
10007.61 632
10008.56 637
10009.50 646
10010.45 690
10011.39 665
10012.34 667
10013.28 602
10014.23 606
10015.17 586
10016.12 559
10017.06 616
10018.01 637
10018.95 672
10019.90 655
10020.84 623
10021.79 601
10022.73 657
10023.68 627
10024.62 603
10025.57 608
10026.51 635
10027.46 636
10028.41 606
10029.35 581
10030.30 588
10031.24 604
10032.19 590
10033.13 625
10034.08 561
10035.03 612
10035.97 571
10036.92 615
10037.86 612
10038.81 640
10039.76 562
10040.70 620
10041.65 562
10042.59 529
10043.54 623
10044.49 611
10045.43 585
10046.38 589
10047.33 598
10048.27 598
10049.22 655
10050.17 581
10051.11 585
10052.06 571
10053.01 538
10053.95 555
10054.90 544
10055.85 587
10056.79 565
10057.74 606
10058.69 581
10059.63 610
10060.58 580
10061.53 625
10062.48 615
10063.42 570
10064.37 554
10065.32 585
10066.26 569
10067.21 619
10068.16 560
10069.11 577
10070.05 553
10071.00 579
10071.95 537
10072.90 533
10073.84 595
10074.79 555
10075.74 590
10076.69 569
10077.64 597
10078.58 622
10079.53 591
10080.48 596
10081.43 612
10082.38 563
10083.32 576
10084.27 590
10085.22 594
10086.17 555
10087.12 545
10088.07 580
10089.01 556
10089.96 590
10090.91 556
10091.86 571
10092.81 566
10093.76 503
10094.71 535
10095.65 563
10096.60 561
10097.55 593
10098.50 631
10099.45 582
10100.40 547
10101.35 592
10102.30 590
10103.25 545
10104.19 593
10105.14 527
10106.09 585
10107.04 550
10107.99 590
10108.94 631
10109.89 636
10110.84 522
10111.79 537
10112.74 573
10113.69 616
10114.64 580
10115.59 568
10116.54 563
10117.49 528
10118.44 603
10119.39 590
10120.34 574
10121.29 605
10122.24 593
10123.19 619
10124.14 572
10125.09 558
10126.04 650
10126.99 604
10127.94 601
10128.89 587
10129.84 560
10130.79 594
10131.74 569
10132.69 582
10133.64 580
10134.59 568
10135.54 565
10136.49 604
10137.44 600
10138.39 563
10139.34 553
10140.29 567
10141.24 538
10142.20 564
10143.15 590
10144.10 577
10145.05 599
10146.00 566
10146.95 606
10147.90 595
10148.85 612
10149.80 609
10150.76 640
10151.71 600
10152.66 615
10153.61 583
10154.56 648
10155.51 629
10156.46 635
10157.42 654
10158.37 638
10159.32 610
10160.27 577
10161.22 626
10162.18 652
10163.13 670
10164.08 657
10165.03 684
10165.98 659
10166.93 635
10167.89 626
10168.84 671
10169.79 696
10170.74 752
10171.70 629
10172.65 694
10173.60 723
10174.55 699
10175.51 704
10176.46 723
10177.41 737
10178.36 692
10179.32 682
10180.27 680
10181.22 762
10182.17 775
10183.13 785
10184.08 766
10185.03 839
10185.99 781
10186.94 838
10187.89 751
10188.84 848
10189.80 897
10190.75 789
10191.70 820
10192.66 802
10193.61 807
10194.56 846
10195.52 866
10196.47 848
10197.42 899
10198.38 911
10199.33 917
10200.29 912
10201.24 957
10202.19 919
10203.15 942
10204.10 903
10205.05 933
10206.01 1033
10206.96 1095
10207.92 1120
10208.87 1131
10209.82 1145
10210.78 1119
10211.73 1180
10212.69 1086
10213.64 1104
10214.60 1021
10215.55 966
10216.50 943
10217.46 926
10218.41 945
10219.37 896
10220.32 883
10221.28 856
10222.23 871
10223.19 818
10224.14 851
10225.10 787
10226.05 832
10227.01 733
10227.96 782
10228.92 818
10229.87 787
10230.83 813
10231.78 803
10232.74 863
10233.69 811
10234.65 782
10235.60 839
10236.56 885
10237.51 860
10238.47 862
10239.42 849
10240.38 878
10241.33 908
10242.29 911
10243.25 851
10244.20 839
10245.16 801
10246.11 785
10247.07 730
10248.02 698
10248.98 703
10249.94 685
10250.89 692
10251.85 677
10252.80 638
10253.76 627
10254.72 663
10255.67 638
10256.63 594
10257.59 571
10258.54 646
10259.50 691
10260.45 599
10261.41 697
10262.37 735
10263.32 661
10264.28 621
10265.24 573
10266.19 557
10267.15 608
10268.11 610
10269.06 633
10270.02 557
10270.98 616
10271.94 610
10272.89 629
10273.85 635
10274.81 595
10275.76 644
10276.72 614
10277.68 645
10278.64 654
10279.59 634
10280.55 602
10281.51 636
10282.47 646
10283.42 640
10284.38 633
10285.34 643
10286.30 618
10287.25 632
10288.21 578
10289.17 602
10290.13 639
10291.08 658
10292.04 619
10293.00 596
10293.96 669
10294.92 626
10295.87 649
10296.83 582
10297.79 640
10298.75 613
10299.71 629
10300.67 577
10301.62 606
10302.58 581
10303.54 608
10304.50 551
10305.46 554
10306.42 568
10307.38 594
10308.33 663
10309.29 608
10310.25 614
10311.21 570
10312.17 566
10313.13 591
10314.09 576
10315.05 586
10316.01 611
10316.96 585
10317.92 580
10318.88 530
10319.84 619
10320.80 631
10321.76 589
10322.72 628
10323.68 564
10324.64 567
10325.60 575
10326.56 610
10327.52 596
10328.48 589
10329.44 607
10330.40 618
10331.36 616
10332.32 613
10333.28 592
10334.24 641
10335.20 589
10336.16 623
10337.12 613
10338.08 610
10339.04 549
10340.00 518
10340.96 586
10341.92 567
10342.88 563
10343.84 599
10344.80 567
10345.76 552
10346.72 552
10347.68 613
10348.64 554
10349.60 523
10350.56 517
10351.52 550
10352.48 569
10353.44 553
10354.40 527
10355.36 550
10356.33 541
10357.29 582
10358.25 470
10359.21 498
10360.17 513
10361.13 509
10362.09 537
10363.05 556
10364.01 523
10364.98 544
10365.94 521
10366.90 508
10367.86 528
10368.82 530
10369.78 529
10370.75 462
10371.71 482
10372.67 505
10373.63 537
10374.59 527
10375.55 527
10376.52 528
10377.48 559
10378.44 560
10379.40 484
10380.36 519
10381.33 508
10382.29 501
10383.25 527
10384.21 536
10385.17 516
10386.14 522
10387.10 461
10388.06 559
10389.02 521
10389.99 491
10390.95 498
10391.91 562
10392.87 522
10393.84 492
10394.80 464
10395.76 508
10396.73 533
10397.69 502
10398.65 544
10399.61 522
10400.58 519
10401.54 542
10402.50 538
10403.47 519
10404.43 491
10405.39 504
10406.36 540
10407.32 545
10408.28 529
10409.25 522
10410.21 544
10411.17 502
10412.14 523
10413.10 564
10414.06 577
10415.03 585
10415.99 592
10416.95 625
10417.92 566
10418.88 654
10419.85 717
10420.81 727
10421.77 730
10422.74 773
10423.70 734
10424.67 735
10425.63 676
10426.59 652
10427.56 665
10428.52 618
10429.49 616
10430.45 517
10431.42 527
10432.38 507
10433.34 575
10434.31 519
10435.27 525
10436.24 549
10437.20 487
10438.17 482
10439.13 529
10440.10 561
10441.06 553
10442.03 506
10442.99 491
10443.96 512
10444.92 514
10445.89 499
10446.85 491
10447.82 504
10448.78 507
10449.75 561
10450.71 513
10451.68 481
10452.64 484
10453.61 539
10454.58 483
10455.54 523
10456.51 510
10457.47 516
10458.44 474
10459.40 514
10460.37 471
10461.33 508
10462.30 517
10463.27 537
10464.23 507
10465.20 444
10466.16 479
10467.13 484
10468.10 499
10469.06 467
10470.03 428
10471.00 479
10471.96 507
10472.93 470
10473.89 443
10474.86 439
10475.83 464
10476.79 485
10477.76 437
10478.73 462
10479.69 484
10480.66 486
10481.63 452
10482.59 467
10483.56 431
10484.53 489
10485.49 467
10486.46 464
10487.43 478
10488.40 453
10489.36 499
10490.33 505
10491.30 465
10492.26 471
10493.23 495
10494.20 457
10495.17 568
10496.13 521
10497.10 479
10498.07 427
10499.04 475
10500.00 501
10500.97 473
10501.94 484
10502.91 512
10503.87 484
10504.84 483
10505.81 473
10506.78 484
10507.75 510
10508.71 470
10509.68 474
10510.65 428
10511.62 461
10512.59 452
10513.55 482
10514.52 490
10515.49 444
10516.46 482
10517.43 501
10518.40 501
10519.36 443
10520.33 461
10521.30 461
10522.27 531
10523.24 508
10524.21 459
10525.18 430
10526.15 457
10527.11 457
10528.08 488
10529.05 526
10530.02 491
10530.99 522
10531.96 491
10532.93 494
10533.90 516
10534.87 478
10535.84 536
10536.80 540
10537.77 488
10538.74 528
10539.71 443
10540.68 473
10541.65 470
10542.62 467
10543.59 518
10544.56 545
10545.53 516
10546.50 495
10547.47 449
10548.44 484
10549.41 559
10550.38 543
10551.35 515
10552.32 445
10553.29 517
10554.26 499
10555.23 508
10556.20 489
10557.17 509
10558.14 473
10559.11 528
10560.08 535
10561.05 586
10562.02 582
10562.99 624
10563.96 687
10564.93 652
10565.90 657
10566.88 652
10567.85 646
10568.82 627
10569.79 620
10570.76 553
10571.73 579
10572.70 536
10573.67 482
10574.64 507
10575.61 498
10576.58 557
10577.56 530
10578.53 542
10579.50 549
10580.47 501
10581.44 507
10582.41 532
10583.38 481
10584.35 479
10585.33 493
10586.30 529
10587.27 554
10588.24 580
10589.21 603
10590.18 612
10591.16 484
10592.13 505
10593.10 537
10594.07 581
10595.04 601
10596.02 565
10596.99 556
10597.96 506
10598.93 545
10599.90 556
10600.88 497
10601.85 484
10602.82 496
10603.79 516
10604.77 529
10605.74 503
10606.71 509
10607.68 503
10608.66 513
10609.63 487
10610.60 491
10611.57 495
10612.55 527
10613.52 460
10614.49 427
10615.47 487
10616.44 446
10617.41 516
10618.38 507
10619.36 506
10620.33 476
10621.30 475
10622.28 532
10623.25 486
10624.22 506
10625.20 517
10626.17 515
10627.14 550
10628.12 547
10629.09 540
10630.06 504
10631.04 504
10632.01 516
10632.99 477
10633.96 489
10634.93 527
10635.91 528
10636.88 540
10637.86 591
10638.83 588
10639.80 621
10640.78 650
10641.75 681
10642.73 630
10643.70 690
10644.67 625
10645.65 607
10646.62 608
10647.60 629
10648.57 612
10649.55 541
10650.52 529
10651.50 583
10652.47 531
10653.44 480
10654.42 514
10655.39 521
10656.37 512
10657.34 485
10658.32 502
10659.29 491
10660.27 506
10661.24 569
10662.22 532
10663.19 495
10664.17 477
10665.14 493
10666.12 531
10667.09 520
10668.07 526
10669.04 528
10670.02 550
10671.00 491
10671.97 448
10672.95 512
10673.92 546
10674.90 490
10675.87 496
10676.85 503
10677.83 478
10678.80 477
10679.78 517
10680.75 514
10681.73 525
10682.70 505
10683.68 588
10684.66 561
10685.63 518
10686.61 484
10687.59 512
10688.56 518
10689.54 518
10690.51 479
10691.49 438
10692.47 462
10693.44 426
10694.42 455
10695.40 480
10696.37 501
10697.35 479
10698.33 451
10699.30 454
10700.28 463
10701.26 437
10702.23 495
10703.21 484
10704.19 459
10705.17 480
10706.14 503
10707.12 481
10708.10 435
10709.07 443
10710.05 418
10711.03 439
10712.01 421
10712.98 454
10713.96 451
10714.94 463
10715.92 462
10716.89 458
10717.87 453
10718.85 455
10719.83 447
10720.80 477
10721.78 486
10722.76 484
10723.74 472
10724.71 500
10725.69 502
10726.67 467
10727.65 477
10728.63 473
10729.61 476
10730.58 456
10731.56 441
10732.54 432
10733.52 444
10734.50 437
10735.48 462
10736.45 433
10737.43 395
10738.41 427
10739.39 450
10740.37 458
10741.35 446
10742.33 422
10743.30 431
10744.28 393
10745.26 400
10746.24 449
10747.22 466
10748.20 478
10749.18 471
10750.16 500
10751.14 426
10752.11 466
10753.09 469
10754.07 442
10755.05 417
10756.03 449
10757.01 468
10757.99 408
10758.97 425
10759.95 464
10760.93 445
10761.91 460
10762.89 456
10763.87 417
10764.85 474
10765.83 459
10766.81 436
10767.79 441
10768.77 471
10769.75 416
10770.73 438
10771.71 440
10772.69 470
10773.67 429
10774.65 412
10775.63 446
10776.61 448
10777.59 459
10778.57 431
10779.55 421
10780.53 417
10781.51 434
10782.49 439
10783.47 448
10784.45 440
10785.43 498
10786.41 485
10787.39 455
10788.38 441
10789.36 433
10790.34 456
10791.32 451
10792.30 466
10793.28 413
10794.26 461
10795.24 442
10796.22 439
10797.21 432
10798.19 411
10799.17 437
10800.15 413
10801.13 417
10802.11 462
10803.09 445
10804.08 434
10805.06 426
10806.04 435
10807.02 441
10808.00 442
10808.98 448
10809.97 465
10810.95 451
10811.93 460
10812.91 432
10813.89 420
10814.88 477
10815.86 488
10816.84 490
10817.82 469
10818.80 468
10819.79 476
10820.77 449
10821.75 450
10822.73 458
10823.72 493
10824.70 487
10825.68 457
10826.66 427
10827.65 472
10828.63 448
10829.61 444
10830.59 461
10831.58 476
10832.56 488
10833.54 492
10834.53 467
10835.51 417
10836.49 491
10837.47 473
10838.46 463
10839.44 437
10840.42 425
10841.41 451
10842.39 466
10843.37 493
10844.36 469
10845.34 445
10846.32 492
10847.31 506
10848.29 468
10849.27 486
10850.26 466
10851.24 511
10852.23 474
10853.21 475
10854.19 465
10855.18 453
10856.16 468
10857.14 522
10858.13 500
10859.11 457
10860.10 471
10861.08 457
10862.07 468
10863.05 488
10864.03 493
10865.02 504
10866.00 491
10866.99 503
10867.97 512
10868.96 487
10869.94 518
10870.92 557
10871.91 557
10872.89 504
10873.88 485
10874.86 553
10875.85 527
10876.83 517
10877.82 515
10878.80 544
10879.79 499
10880.77 521
10881.76 545
10882.74 537
10883.73 547
10884.71 591
10885.70 601
10886.68 560
10887.67 535
10888.66 613
10889.64 614
10890.63 592
10891.61 534
10892.60 578
10893.58 597
10894.57 603
10895.55 579
10896.54 549
10897.53 579
10898.51 576
10899.50 575
10900.48 554
10901.47 620
10902.46 577
10903.44 648
10904.43 629
10905.41 619
10906.40 619
10907.39 688
10908.37 637
10909.36 637
10910.35 587
10911.33 601
10912.32 631
10913.30 644
10914.29 666
10915.28 642
10916.26 598
10917.25 620
10918.24 705
10919.22 720
10920.21 702
10921.20 676
10922.19 673
10923.17 698
10924.16 644
10925.15 683
10926.13 657
10927.12 752
10928.11 724
10929.09 728
10930.08 718
10931.07 697
10932.06 707
10933.04 691
10934.03 682
10935.02 719
10936.01 704
10936.99 739
10937.98 751
10938.97 726
10939.96 739
10940.94 714
10941.93 711
10942.92 755
10943.91 823
10944.90 835
10945.88 831
10946.87 762
10947.86 799
10948.85 780
10949.84 790
10950.82 808
10951.81 865
10952.80 862
10953.79 877
10954.78 925
10955.77 963
10956.76 1002
10957.74 1064
10958.73 1122
10959.72 1199
10960.71 1169
10961.70 1264
10962.69 1296
10963.68 1280
10964.66 1219
10965.65 1190
10966.64 1128
10967.63 1121
10968.62 1029
10969.61 993
10970.60 1032
10971.59 976
10972.58 966
10973.57 968
10974.56 909
10975.54 906
10976.53 955
10977.52 901
10978.51 887
10979.50 921
10980.49 933
10981.48 970
10982.47 960
10983.46 983
10984.45 966
10985.44 1003
10986.43 1071
10987.42 1010
10988.41 1044
10989.40 1098
10990.39 1079
10991.38 1015
10992.37 1058
10993.36 1096
10994.35 1131
10995.34 1187
10996.33 1158
10997.32 1218
10998.31 1318
10999.30 1470
11000.29 1648
11001.28 1795
11002.27 1880
11003.26 1934
11004.25 1902
11005.25 1994
11006.24 1784
11007.23 1635
11008.22 1493
11009.21 1391
11010.20 1287
11011.19 1234
11012.18 1150
11013.17 1101
11014.16 1084
11015.15 1038
11016.15 916
11017.14 954
11018.13 944
11019.12 932
11020.11 890
11021.10 902
11022.09 911
11023.09 937
11024.08 928
11025.07 894
11026.06 961
11027.05 884
11028.04 874
11029.03 925
11030.03 834
11031.02 849
11032.01 867
11033.00 866
11033.99 823
11034.99 807
11035.98 841
11036.97 795
11037.96 835
11038.95 834
11039.95 871
11040.94 820
11041.93 814
11042.92 829
11043.92 791
11044.91 824
11045.90 789
11046.89 757
11047.89 775
11048.88 728
11049.87 708
11050.86 696
11051.86 733
11052.85 713
11053.84 719
11054.84 727
11055.83 715
11056.82 666
11057.81 757
11058.81 697
11059.80 669
11060.79 671
11061.79 683
11062.78 769
11063.77 678
11064.77 662
11065.76 728
11066.75 726
11067.75 712
11068.74 743
11069.73 720
11070.73 687
11071.72 654
11072.72 684
11073.71 679
11074.70 681
11075.70 652
11076.69 727
11077.69 690
11078.68 651
11079.67 632
11080.67 682
11081.66 676
11082.66 707
11083.65 665
11084.64 638
11085.64 691
11086.63 651
11087.63 642
11088.62 698
11089.62 694
11090.61 720
11091.60 636
11092.60 591
11093.59 588
11094.59 627
11095.58 638
11096.58 650
11097.57 672
11098.57 652
11099.56 633
11100.56 653
11101.55 638
11102.55 600
11103.54 638
11104.54 640
11105.53 584
11106.53 654
11107.52 601
11108.52 662
11109.51 635
11110.51 608
11111.51 606
11112.50 650
11113.50 643
11114.49 568
11115.49 634
11116.48 619
11117.48 615
11118.47 619
11119.47 629
11120.47 635
11121.46 595
11122.46 611
11123.45 604
11124.45 652
11125.45 633
11126.44 641
11127.44 642
11128.44 649
11129.43 681
11130.43 646
11131.42 601
11132.42 613
11133.42 632
11134.41 649
11135.41 640
11136.41 664
11137.40 649
11138.40 614
11139.40 567
11140.39 547
11141.39 585
11142.39 576
11143.38 606
11144.38 590
11145.38 569
11146.37 589
11147.37 603
11148.37 533
11149.37 567
11150.36 574
11151.36 560
11152.36 557
11153.35 581
11154.35 588
11155.35 590
11156.35 573
11157.34 598
11158.34 583
11159.34 584
11160.34 598
11161.34 590
11162.33 575
11163.33 579
11164.33 533
11165.33 564
11166.32 564
11167.32 558
11168.32 585
11169.32 550
11170.32 616
11171.31 580
11172.31 551
11173.31 577
11174.31 643
11175.31 640
11176.31 607
11177.30 608
11178.30 581
11179.30 646
11180.30 613
11181.30 618
11182.30 632
11183.30 616
11184.29 651
11185.29 583
11186.29 597
11187.29 561
11188.29 564
11189.29 624
11190.29 588
11191.29 574
11192.29 650
11193.29 600
11194.28 582
11195.28 612
11196.28 621
11197.28 663
11198.28 619
11199.28 596
11200.28 626
11201.28 596
11202.28 559
11203.28 590
11204.28 507
11205.28 593
11206.28 597
11207.28 614
11208.28 582
11209.28 595
11210.28 600
11211.28 585
11212.28 593
11213.28 603
11214.28 570
11215.28 590
11216.28 560
11217.28 556
11218.28 553
11219.28 541
11220.28 524
11221.28 529
11222.28 528
11223.28 530
11224.28 537
11225.28 554
11226.28 554
11227.28 534
11228.28 486
11229.28 566
11230.28 555
11231.28 546
11232.29 555
11233.29 549
11234.29 579
11235.29 578
11236.29 580
11237.29 556
11238.29 538
11239.29 559
11240.29 558
11241.30 572
11242.30 580
11243.30 531
11244.30 539
11245.30 513
11246.30 482
11247.30 529
11248.31 547
11249.31 487
11250.31 560
11251.31 510
11252.31 541
11253.31 507
11254.32 536
11255.32 553
11256.32 501
11257.32 510
11258.32 549
11259.33 496
11260.33 543
11261.33 532
11262.33 555
11263.33 562
11264.34 619
11265.34 596
11266.34 549
11267.34 537
11268.35 544
11269.35 550
11270.35 554
11271.35 547
11272.36 545
11273.36 576
11274.36 543
11275.37 616
11276.37 594
11277.37 600
11278.37 582
11279.38 602
11280.38 685
11281.38 618
11282.39 647
11283.39 639
11284.39 635
11285.40 663
11286.40 639
11287.40 575
11288.41 541
11289.41 550
11290.41 544
11291.42 553
11292.42 560
11293.42 520
11294.43 557
11295.43 574
11296.43 514
11297.44 536
11298.44 541
11299.45 574
11300.45 537
11301.45 530
11302.46 539
11303.46 529
11304.47 502
11305.47 506
11306.47 536
11307.48 507
11308.48 529
11309.49 528
11310.49 562
11311.50 546
11312.50 602
11313.50 563
11314.51 603
11315.51 651
11316.52 631
11317.52 663
11318.53 629
11319.53 636
11320.54 660
11321.54 613
11322.55 600
11323.55 620
11324.56 602
11325.56 538
11326.57 562
11327.57 544
11328.58 548
11329.58 562
11330.59 521
11331.59 501
11332.60 527
11333.60 478
11334.61 503
11335.61 521
11336.62 543
11337.63 538
11338.63 497
11339.64 522
11340.64 595
11341.65 628
11342.65 588
11343.66 614
11344.67 630
11345.67 607
11346.68 592
11347.68 598
11348.69 626
11349.70 621
11350.70 563
11351.71 511
11352.71 555
11353.72 543
11354.73 494
11355.73 510
11356.74 497
11357.75 521
11358.75 534
11359.76 551
11360.77 537
11361.77 528
11362.78 543
11363.79 512
11364.79 534
11365.80 509
11366.81 510
11367.81 534
11368.82 530
11369.83 506
11370.83 527
11371.84 484
11372.85 511
11373.86 505
11374.86 478
11375.87 449
11376.88 430
11377.89 525
11378.89 503
11379.90 500
11380.91 481
11381.92 492
11382.92 495
11383.93 547
11384.94 470
11385.95 492
11386.95 499
11387.96 547
11388.97 493
11389.98 481
11390.99 486
11391.99 497
11393.00 477
11394.01 480
11395.02 443
11396.03 476
11397.03 473
11398.04 499
11399.05 502
11400.06 480
11401.07 509
11402.08 530
11403.08 490
11404.09 458
11405.10 444
11406.11 459
11407.12 458
11408.13 512
11409.14 511
11410.14 491
11411.15 463
11412.16 443
11413.17 464
11414.18 498
11415.19 485
11416.20 478
11417.21 478
11418.22 501
11419.23 482
11420.23 470
11421.24 501
11422.25 475
11423.26 460
11424.27 475
11425.28 540
11426.29 475
11427.30 472
11428.31 416
11429.32 449
11430.33 467
11431.34 428
11432.35 460
11433.36 495
11434.37 499
11435.38 465
11436.39 465
11437.40 451
11438.41 445
11439.42 489
11440.43 464
11441.44 497
11442.45 472
11443.46 493
11444.47 490
11445.48 466
11446.49 473
11447.50 471
11448.51 477
11449.52 476
11450.53 448
11451.54 458
11452.55 465
11453.56 506
11454.58 482
11455.59 436
11456.60 446
11457.61 439
11458.62 420
11459.63 510
11460.64 504
11461.65 469
11462.66 465
11463.67 476
11464.69 462
11465.70 461
11466.71 461
11467.72 460
11468.73 467
11469.74 472
11470.75 473
11471.77 466
11472.78 457
11473.79 445
11474.80 459
11475.81 455
11476.82 486
11477.84 453
11478.85 480
11479.86 450
11480.87 462
11481.88 448
11482.89 477
11483.91 433
11484.92 456
11485.93 436
11486.94 461
11487.96 429
11488.97 444
11489.98 500
11490.99 456
11492.00 458
11493.02 488
11494.03 437
11495.04 428
11496.06 469
11497.07 433
11498.08 476
11499.09 418
11500.11 427
11501.12 482
11502.13 473
11503.14 425
11504.16 471
11505.17 441
11506.18 461
11507.20 431
11508.21 424
11509.22 461
11510.24 477
11511.25 442
11512.26 424
11513.28 431
11514.29 438
11515.30 420
11516.32 395
11517.33 379
11518.34 423
11519.36 407
11520.37 411
11521.38 443
11522.40 448
11523.41 429
11524.43 452
11525.44 467
11526.45 422
11527.47 454
11528.48 464
11529.50 496
11530.51 466
11531.52 432
11532.54 469
11533.55 456
11534.57 452
11535.58 432
11536.60 448
11537.61 454
11538.62 459
11539.64 467
11540.65 430
11541.67 480
11542.68 479
11543.70 489
11544.71 464
11545.73 485
11546.74 497
11547.76 491
11548.77 519
11549.79 549
11550.80 474
11551.82 507
11552.83 531
11553.85 459
11554.86 486
11555.88 499
11556.89 464
11557.91 462
11558.92 498
11559.94 437
11560.95 471
11561.97 483
11562.98 464
11564.00 443
11565.02 435
11566.03 488
11567.05 502
11568.06 451
11569.08 444
11570.10 454
11571.11 472
11572.13 460
11573.14 460
11574.16 481
11575.18 415
11576.19 432
11577.21 468
11578.22 466
11579.24 476
11580.26 473
11581.27 492
11582.29 488
11583.31 523
11584.32 506
11585.34 493
11586.35 537
11587.37 533
11588.39 500
11589.40 542
11590.42 504
11591.44 487
11592.46 536
11593.47 571
11594.49 550
11595.51 590
11596.52 643
11597.54 687
11598.56 685
11599.57 723
11600.59 775
11601.61 827
11602.63 820
11603.64 837
11604.66 792
11605.68 804
11606.70 747
11607.71 742
11608.73 643
11609.75 620
11610.77 556
11611.78 573
11612.80 579
11613.82 531
11614.84 508
11615.85 541
11616.87 485
11617.89 469
11618.91 491
11619.93 476
11620.95 465
11621.96 494
11622.98 504
11624.00 480
11625.02 452
11626.04 441
11627.05 457
11628.07 492
11629.09 476
11630.11 456
11631.13 452
11632.15 438
11633.17 452
11634.18 472
11635.20 469
11636.22 497
11637.24 454
11638.26 471
11639.28 505
11640.30 479
11641.32 476
11642.34 469
11643.35 447
11644.37 443
11645.39 460
11646.41 472
11647.43 419
11648.45 442
11649.47 446
11650.49 442
11651.51 414
11652.53 427
11653.55 426
11654.57 450
11655.59 420
11656.61 414
11657.63 397
11658.65 419
11659.67 456
11660.69 448
11661.71 424
11662.73 419
11663.75 400
11664.77 384
11665.79 418
11666.81 447
11667.83 418
11668.85 428
11669.87 383
11670.89 405
11671.91 411
11672.93 432
11673.95 447
11674.97 440
11675.99 480
11677.01 445
11678.03 434
11679.05 414
11680.07 421
11681.09 445
11682.11 430
11683.13 432
11684.15 433
11685.18 433
11686.20 430
11687.22 435
11688.24 453
11689.26 441
11690.28 435
11691.30 474
11692.32 421
11693.34 432
11694.37 433
11695.39 436
11696.41 414
11697.43 434
11698.45 454
11699.47 426
11700.49 432
11701.52 438
11702.54 442
11703.56 437
11704.58 435
11705.60 442
11706.62 448
11707.65 471
11708.67 414
11709.69 424
11710.71 378
11711.73 409
11712.76 444
11713.78 489
11714.80 431
11715.82 421
11716.85 444
11717.87 460
11718.89 467
11719.91 440
11720.94 424
11721.96 449
11722.98 455
11724.00 412
11725.03 413
11726.05 438
11727.07 435
11728.09 420
11729.12 396
11730.14 411
11731.16 409
11732.19 408
11733.21 414
11734.23 388
11735.25 412
11736.28 428
11737.30 410
11738.32 365
11739.35 423
11740.37 429
11741.39 421
11742.42 410
11743.44 422
11744.46 398
11745.49 394
11746.51 401
11747.54 415
11748.56 420
11749.58 422
11750.61 459
11751.63 442
11752.65 435
11753.68 450
11754.70 443
11755.73 475
11756.75 475
11757.77 478
11758.80 484
11759.82 466
11760.85 440
11761.87 422
11762.90 411
11763.92 415
11764.94 428
11765.97 411
11766.99 417
11768.02 430
11769.04 418
11770.07 412
11771.09 420
11772.12 449
11773.14 434
11774.17 399
11775.19 409
11776.22 403
11777.24 446
11778.27 421
11779.29 394
11780.32 443
11781.34 441
11782.37 437
11783.39 416
11784.42 399
11785.44 419
11786.47 446
11787.49 414
11788.52 434
11789.54 426
11790.57 416
11791.59 432
11792.62 441
11793.65 480
11794.67 466
11795.70 441
11796.72 453
11797.75 507
11798.77 439
11799.80 436
11800.83 431
11801.85 417
11802.88 454
11803.90 446
11804.93 469
11805.96 445
11806.98 480
11808.01 438
11809.04 444
11810.06 438
11811.09 476
11812.12 473
11813.14 436
11814.17 435
11815.20 446
11816.22 428
11817.25 441
11818.28 460
11819.30 447
11820.33 396
11821.36 436
11822.38 410
11823.41 423
11824.44 450
11825.46 423
11826.49 451
11827.52 460
11828.54 398
11829.57 445
11830.60 440
11831.63 464
11832.65 467
11833.68 471
11834.71 490
11835.74 483
11836.76 462
11837.79 501
11838.82 457
11839.85 480
11840.87 457
11841.90 479
11842.93 457
11843.96 474
11844.99 449
11846.01 459
11847.04 493
11848.07 452
11849.10 464
11850.13 473
11851.15 474
11852.18 444
11853.21 439
11854.24 468
11855.27 500
11856.30 523
11857.32 510
11858.35 514
11859.38 457
11860.41 481
11861.44 504
11862.47 435
11863.50 491
11864.52 488
11865.55 504
11866.58 547
11867.61 492
11868.64 494
11869.67 562
11870.70 517
11871.73 513
11872.76 536
11873.79 462
11874.81 516
11875.84 512
11876.87 529
11877.90 511
11878.93 527
11879.96 509
11880.99 580
11882.02 550
11883.05 548
11884.08 572
11885.11 578
11886.14 600
11887.17 561
11888.20 624
11889.23 603
11890.26 633
11891.29 620
11892.32 554
11893.35 630
11894.38 592
11895.41 638
11896.44 609
11897.47 642
11898.50 672
11899.53 714
11900.56 713
11901.59 679
11902.62 687
11903.65 792
11904.68 767
11905.71 808
11906.74 780
11907.77 805
11908.80 800
11909.83 757
11910.86 753
11911.90 731
11912.93 762
11913.96 715
11914.99 687
11916.02 694
11917.05 707
11918.08 723
11919.11 750
11920.14 747
11921.17 726
11922.21 766
11923.24 725
11924.27 687
11925.30 737
11926.33 735
11927.36 767
11928.39 830
11929.43 897
11930.46 920
11931.49 1042
11932.52 1023
11933.55 1075
11934.58 1075
11935.62 1092
11936.65 1147
11937.68 1078
11938.71 1052
11939.74 969
11940.78 874
11941.81 862
11942.84 874
11943.87 776
11944.90 735
11945.94 707
11946.97 762
11948.00 716
11949.03 737
11950.07 681
11951.10 641
11952.13 651
11953.16 668
11954.20 647
11955.23 595
11956.26 635
11957.29 625
11958.33 655
11959.36 560
11960.39 557
11961.43 608
11962.46 591
11963.49 641
11964.53 605
11965.56 608
11966.59 599
11967.62 591
11968.66 570
11969.69 591
11970.72 606
11971.76 609
11972.79 601
11973.83 563
11974.86 616
11975.89 598
11976.93 610
11977.96 600
11978.99 587
11980.03 590
11981.06 672
11982.09 646
11983.13 663
11984.16 613
11985.20 609
11986.23 605
11987.26 600
11988.30 611
11989.33 604
11990.37 568
11991.40 542
11992.44 641
11993.47 631
11994.50 606
11995.54 597
11996.57 607
11997.61 577
11998.64 539
11999.68 580
12000.71 597
12001.75 579
12002.78 626
12003.82 624
12004.85 682
12005.89 669
12006.92 645
12007.96 638
12008.99 652
12010.03 695
12011.06 664
12012.10 702
12013.13 649
12014.17 662
12015.20 711
12016.24 754
12017.27 732
12018.31 746
12019.34 731
12020.38 822
12021.41 805
12022.45 801
12023.49 759
12024.52 789
12025.56 790
12026.59 794
12027.63 749
12028.66 690
12029.70 734
12030.74 706
12031.77 734
12032.81 686
12033.84 715
12034.88 691
12035.92 733
12036.95 680
12037.99 723
12039.03 730
12040.06 690
12041.10 720
12042.13 699
12043.17 654
12044.21 662
12045.24 655
12046.28 639
12047.32 642
12048.35 670
12049.39 627
12050.43 593
12051.46 669
12052.50 628
12053.54 631
12054.58 685
12055.61 684
12056.65 685
12057.69 647
12058.72 652
12059.76 635
12060.80 632
12061.84 659
12062.87 648
12063.91 666
12064.95 683
12065.98 751
12067.02 678
12068.06 634
12069.10 687
12070.14 677
12071.17 686
12072.21 684
12073.25 660
12074.29 679
12075.32 689
12076.36 728
12077.40 605
12078.44 642
12079.48 647
12080.51 679
12081.55 670
12082.59 612
12083.63 672
12084.67 694
12085.71 687
12086.74 696
12087.78 699
12088.82 654
12089.86 679
12090.90 737
12091.94 717
12092.97 708
12094.01 694
12095.05 721
12096.09 762
12097.13 729
12098.17 697
12099.21 789
12100.25 819
12101.29 784
12102.32 795
12103.36 798
12104.40 855
12105.44 877
12106.48 880
12107.52 859
12108.56 944
12109.60 941
12110.64 874
12111.68 811
12112.72 721
12113.76 710
12114.80 726
12115.84 723
12116.88 659
12117.92 685
12118.96 608
12120.00 662
12121.04 646
12122.07 563
12123.11 613
12124.15 582
12125.19 571
12126.23 567
12127.28 516
12128.32 563
12129.36 583
12130.40 566
12131.44 539
12132.48 588
12133.52 596
12134.56 590
12135.60 534
12136.64 528
12137.68 562
12138.72 533
12139.76 545
12140.80 590
12141.84 552
12142.88 546
12143.92 543
12144.96 570
12146.00 541
12147.05 553
12148.09 546
12149.13 553
12150.17 519
12151.21 545
12152.25 527
12153.29 548
12154.33 542
12155.38 546
12156.42 506
12157.46 528
12158.50 492
12159.54 448
12160.58 514
12161.62 519
12162.67 465
12163.71 500
12164.75 507
12165.79 549
12166.83 521
12167.87 483
12168.92 530
12169.96 547
12171.00 488
12172.04 472
12173.08 496
12174.13 486
12175.17 453
12176.21 501
12177.25 503
12178.30 518
12179.34 477
12180.38 516
12181.42 512
12182.47 508
12183.51 499
12184.55 473
12185.59 489
12186.64 508
12187.68 504
12188.72 461
12189.76 542
12190.81 527
12191.85 477
12192.89 452
12193.94 481
12194.98 496
12196.02 504
12197.06 487
12198.11 515
12199.15 557
12200.19 504
12201.24 476
12202.28 487
12203.32 472
12204.37 477
12205.41 506
12206.45 428
12207.50 479
12208.54 492
12209.59 473
12210.63 498
12211.67 485
12212.72 481
12213.76 535
12214.80 504
12215.85 491
12216.89 463
12217.94 498
12218.98 476
12220.02 479
12221.07 483
12222.11 504
12223.16 492
12224.20 502
12225.25 505
12226.29 532
12227.33 525
12228.38 505
12229.42 456
12230.47 455
12231.51 511
12232.56 542
12233.60 540
12234.65 519
12235.69 531
12236.74 449
12237.78 494
12238.83 466
12239.87 479
12240.92 480
12241.96 475
12243.01 476
12244.05 468
12245.10 450
12246.14 500
12247.19 502
12248.23 470
12249.28 449
12250.32 440
12251.37 439
12252.41 433
12253.46 452
12254.50 419
12255.55 441
12256.60 448
12257.64 466
12258.69 445
12259.73 456
12260.78 455
12261.82 425
12262.87 459
12263.92 463
12264.96 461
12266.01 444
12267.05 455
12268.10 482
12269.15 464
12270.19 457
12271.24 413
12272.29 473
12273.33 435
12274.38 410
12275.43 404
12276.47 425
12277.52 445
12278.57 415
12279.61 445
12280.66 458
12281.71 439
12282.75 446
12283.80 445
12284.85 414
12285.89 416
12286.94 450
12287.99 403
12289.03 419
12290.08 442
12291.13 429
12292.18 459
12293.22 438
12294.27 435
12295.32 431
12296.36 430
12297.41 415
12298.46 439
12299.51 404
12300.55 424
12301.60 445
12302.65 457
12303.70 476
12304.74 416
12305.79 397
12306.84 447
12307.89 410
12308.94 441
12309.98 427
12311.03 449
12312.08 460
12313.13 451
12314.18 448
12315.22 426
12316.27 409
12317.32 409
12318.37 430
12319.42 459
12320.47 450
12321.51 393
12322.56 427
12323.61 390
12324.66 401
12325.71 410
12326.76 420
12327.81 480
12328.85 415
12329.90 401
12330.95 406
12332.00 369
12333.05 409
12334.10 416
12335.15 413
12336.20 477
12337.25 431
12338.30 379
12339.34 408
12340.39 413
12341.44 442
12342.49 455
12343.54 449
12344.59 408
12345.64 447
12346.69 415
12347.74 408
12348.79 380
12349.84 390
12350.89 453
12351.94 437
12352.99 414
12354.04 457
12355.09 444
12356.14 444
12357.19 445
12358.24 412
12359.29 432
12360.34 435
12361.39 442
12362.44 407
12363.49 410
12364.54 422
12365.59 415
12366.64 413
12367.69 434
12368.74 441
12369.79 431
12370.84 474
12371.89 398
12372.94 454
12373.99 457
12375.04 475
12376.09 481
12377.15 438
12378.20 450
12379.25 434
12380.30 472
12381.35 466
12382.40 490
12383.45 456
12384.50 438
12385.55 460
12386.60 462
12387.66 476
12388.71 457
12389.76 478
12390.81 496
12391.86 440
12392.91 447
12393.96 476
12395.02 474
12396.07 418
12397.12 503
12398.17 499
12399.22 469
12400.27 490
12401.33 475
12402.38 490
12403.43 465
12404.48 440
12405.53 472
12406.59 468
12407.64 487
12408.69 462
12409.74 508
12410.80 512
12411.85 462
12412.90 487
12413.95 484
12415.00 460
12416.06 447
12417.11 471
12418.16 517
12419.21 471
12420.27 489
12421.32 475
12422.37 503
12423.43 487
12424.48 455
12425.53 471
12426.58 498
12427.64 526
12428.69 498
12429.74 462
12430.80 463
12431.85 503
12432.90 536
12433.96 533
12435.01 510
12436.06 496
12437.12 526
12438.17 498
12439.22 528
12440.28 549
12441.33 575
12442.38 523
12443.44 522
12444.49 499
12445.54 523
12446.60 525
12447.65 528
12448.71 485
12449.76 503
12450.81 507
12451.87 475
12452.92 494
12453.98 485
12455.03 507
12456.08 495
12457.14 505
12458.19 515
12459.25 540
12460.30 530
12461.36 543
12462.41 549
12463.46 535
12464.52 563
12465.57 576
12466.63 558
12467.68 544
12468.74 545
12469.79 479
12470.85 541
12471.90 563
12472.96 565
12474.01 624
12475.07 647
12476.12 627
12477.18 594
12478.23 620
12479.29 652
12480.34 695
12481.40 722
12482.45 672
12483.51 695
12484.56 687
12485.62 698
12486.67 750
12487.73 791
12488.79 857
12489.84 908
12490.90 989
12491.95 1053
12493.01 1170
12494.06 1297
12495.12 1439
12496.18 1543
12497.23 1552
12498.29 1747
12499.34 1674
12500.40 1726
12501.46 1698
12502.51 1617
12503.57 1515
12504.62 1364
12505.68 1198
12506.74 1188
12507.79 1099
12508.85 939
12509.91 844
12510.96 836
12512.02 798
12513.08 756
12514.13 688
12515.19 657
12516.25 687
12517.30 689
12518.36 646
12519.42 622
12520.47 628
12521.53 673
12522.59 663
12523.64 668
12524.70 681
12525.76 660
12526.82 696
12527.87 665
12528.93 613
12529.99 615
12531.04 666
12532.10 623
12533.16 670
12534.22 633
12535.27 621
12536.33 659
12537.39 677
12538.45 650
12539.50 639
12540.56 663
12541.62 618
12542.68 558
12543.74 600
12544.79 575
12545.85 571
12546.91 554
12547.97 554
12549.03 610
12550.08 571
12551.14 533
12552.20 547
12553.26 572
12554.32 584
12555.38 519
12556.43 582
12557.49 635
12558.55 578
12559.61 617
12560.67 591
12561.73 589
12562.79 602
12563.84 611
12564.90 622
12565.96 629
12567.02 614
12568.08 620
12569.14 649
12570.20 718
12571.26 683
12572.32 721
12573.37 777
12574.43 842
12575.49 837
12576.55 886
12577.61 871
12578.67 913
12579.73 882
12580.79 857
12581.85 884
12582.91 848
12583.97 818
12585.03 787
12586.09 803
12587.15 747
12588.21 730
12589.27 735
12590.33 719
12591.39 673
12592.45 735
12593.51 755
12594.57 708
12595.63 684
12596.69 680
12597.75 698
12598.81 689
12599.87 687
12600.93 687
12601.99 686
12603.05 626
12604.11 627
12605.17 646
12606.23 647
12607.29 598
12608.35 651
12609.41 639
12610.47 581
12611.53 604
12612.59 613
12613.66 618
12614.72 627
12615.78 645
12616.84 668
12617.90 662
12618.96 609
12620.02 630
12621.08 621
12622.14 605
12623.20 632
12624.27 615
12625.33 605
12626.39 568
12627.45 574
12628.51 585
12629.57 616
12630.63 614
12631.70 597
12632.76 566
12633.82 557
12634.88 525
12635.94 561
12637.00 582
12638.07 567
12639.13 573
12640.19 594
12641.25 564
12642.31 570
12643.38 512
12644.44 520
12645.50 523
12646.56 571
12647.63 540
12648.69 538
12649.75 555
12650.81 566
12651.88 600
12652.94 605
12654.00 614
12655.06 601
12656.13 608
12657.19 664
12658.25 635
12659.31 610
12660.38 604
12661.44 602
12662.50 599
12663.57 585
12664.63 593
12665.69 606
12666.75 574
12667.82 572
12668.88 607
12669.94 612
12671.01 638
12672.07 627
12673.13 566
12674.20 589
12675.26 573
12676.32 651
12677.39 597
12678.45 578
12679.51 603
12680.58 604
12681.64 645
12682.71 603
12683.77 597
12684.83 631
12685.90 664
12686.96 665
12688.03 608
12689.09 647
12690.15 618
12691.22 690
12692.28 665
12693.35 647
12694.41 683
12695.47 618
12696.54 623
12697.60 587
12698.67 608
12699.73 643
12700.80 703
12701.86 691
12702.93 703
12703.99 729
12705.05 703
12706.12 728
12707.18 719
12708.25 796
12709.31 722
12710.38 744
12711.44 706
12712.51 705
12713.57 711
12714.64 718
12715.70 678
12716.77 646
12717.83 641
12718.90 653
12719.96 654
12721.03 646
12722.10 646
12723.16 648
12724.23 648
12725.29 678
12726.36 648
12727.42 636
12728.49 678
12729.55 634
12730.62 649
12731.69 599
12732.75 617
12733.82 577
12734.88 676
12735.95 621
12737.02 617
12738.08 626
12739.15 635
12740.21 646
12741.28 612
12742.35 628
12743.41 600
12744.48 608
12745.55 597
12746.61 603
12747.68 529
12748.75 577
12749.81 579
12750.88 593
12751.95 554
12753.01 547
12754.08 564
12755.15 547
12756.21 538
12757.28 504
12758.35 488
12759.41 492
12760.48 530
12761.55 517
12762.61 587
12763.68 509
12764.75 504
12765.82 540
12766.88 547
12767.95 490
12769.02 481
12770.09 497
12771.15 521
12772.22 556
12773.29 503
12774.36 506
12775.42 486
12776.49 498
12777.56 457
12778.63 475
12779.69 484
12780.76 432
12781.83 481
12782.90 500
12783.97 484
12785.03 470
12786.10 520
12787.17 460
12788.24 467
12789.31 479
12790.37 525
12791.44 506
12792.51 524
12793.58 467
12794.65 479
12795.72 492
12796.79 482
12797.85 459
12798.92 494
12799.99 550
12801.06 506
12802.13 478
12803.20 501
12804.27 477
12805.34 486
12806.40 477
12807.47 447
12808.54 457
12809.61 529
12810.68 519
12811.75 512
12812.82 479
12813.89 461
12814.96 480
12816.03 510
12817.10 512
12818.17 516
12819.23 493
12820.30 502
12821.37 526
12822.44 526
12823.51 477
12824.58 483
12825.65 509
12826.72 495
12827.79 454
12828.86 449
12829.93 481
12831.00 484
12832.07 508
12833.14 472
12834.21 478
12835.28 513
12836.35 424
12837.42 448
12838.49 464
12839.56 466
12840.63 480
12841.70 454
12842.77 464
12843.85 459
12844.92 478
12845.99 444
12847.06 447
12848.13 407
12849.20 432
12850.27 458
12851.34 447
12852.41 460
12853.48 411
12854.55 430
12855.62 416
12856.69 452
12857.77 414
12858.84 423
12859.91 431
12860.98 434
12862.05 403
12863.12 393
12864.19 382
12865.26 393
12866.34 406
12867.41 418
12868.48 399
12869.55 395
12870.62 413
12871.69 420
12872.77 393
12873.84 394
12874.91 404
12875.98 411
12877.05 439
12878.12 427
12879.20 388
12880.27 377
12881.34 387
12882.41 388
12883.49 387
12884.56 376
12885.63 402
12886.70 428
12887.77 436
12888.85 383
12889.92 395
12890.99 400
12892.06 383
12893.14 389
12894.21 384
12895.28 394
12896.35 430
12897.43 397
12898.50 363
12899.57 373
12900.65 391
12901.72 382
12902.79 377
12903.86 362
12904.94 376
12906.01 373
12907.08 349
12908.16 395
12909.23 398
12910.30 389
12911.38 383
12912.45 351
12913.52 358
12914.60 385
12915.67 405
12916.74 366
12917.82 346
12918.89 365
12919.97 383
12921.04 376
12922.11 349
12923.19 382
12924.26 405
12925.33 382
12926.41 365
12927.48 388
12928.56 416
12929.63 419
12930.70 388
12931.78 404
12932.85 382
12933.93 382
12935.00 381
12936.08 375
12937.15 384
12938.23 400
12939.30 406
12940.37 405
12941.45 358
12942.52 337
12943.60 347
12944.67 386
12945.75 375
12946.82 347
12947.90 359
12948.97 341
12950.05 364
12951.12 380
12952.20 392
12953.27 392
12954.35 392
12955.42 386
12956.50 346
12957.57 374
12958.65 378
12959.72 391
12960.80 371
12961.87 381
12962.95 344
12964.03 392
12965.10 383
12966.18 346
12967.25 358
12968.33 392
12969.40 360
12970.48 350
12971.56 355
12972.63 345
12973.71 382
12974.78 384
12975.86 365
12976.93 392
12978.01 386
12979.09 362
12980.16 433
12981.24 370
12982.32 372
12983.39 393
12984.47 394
12985.55 394
12986.62 401
12987.70 369
12988.77 346
12989.85 352
12990.93 398
12992.00 409
12993.08 426
12994.16 387
12995.23 381
12996.31 409
12997.39 388
12998.47 367
12999.54 374
13000.62 410
13001.70 402
13002.77 366
13003.85 388
13004.93 378
13006.01 401
13007.08 386
13008.16 390
13009.24 392
13010.31 340
13011.39 340
13012.47 366
13013.55 406
13014.63 361
13015.70 431
13016.78 424
13017.86 391
13018.94 399
13020.01 396
13021.09 375
13022.17 394
13023.25 387
13024.33 419
13025.40 424
13026.48 379
13027.56 372
13028.64 437
13029.72 412
13030.79 414
13031.87 400
13032.95 385
13034.03 432
13035.11 387
13036.19 427
13037.27 411
13038.34 422
13039.42 436
13040.50 436
13041.58 415
13042.66 389
13043.74 431
13044.82 437
13045.90 416
13046.97 444
13048.05 466
13049.13 426
13050.21 424
13051.29 395
13052.37 404
13053.45 433
13054.53 397
13055.61 413
13056.69 414
13057.77 444
13058.85 424
13059.93 421
13061.01 441
13062.09 442
13063.16 410
13064.24 431
13065.32 449
13066.40 386
13067.48 379
13068.56 423
13069.64 398
13070.72 383
13071.80 405
13072.88 440
13073.96 424
13075.04 379
13076.12 400
13077.20 407
13078.28 375
13079.36 384
13080.45 365
13081.53 390
13082.61 386
13083.69 345
13084.77 408
13085.85 378
13086.93 377
13088.01 403
13089.09 410
13090.17 370
13091.25 358
13092.33 380
13093.41 386
13094.49 366
13095.57 395
13096.66 383
13097.74 383
13098.82 356
13099.90 315
13100.98 372
13102.06 376
13103.14 336
13104.22 394
13105.31 345
13106.39 328
13107.47 339
13108.55 371
13109.63 362
13110.71 339
13111.79 373
13112.88 387
13113.96 381
13115.04 351
13116.12 362
13117.20 382
13118.29 375
13119.37 369
13120.45 360
13121.53 398
13122.61 350
13123.70 339
13124.78 338
13125.86 372
13126.94 355
13128.03 358
13129.11 365
13130.19 377
13131.27 342
13132.35 342
13133.44 369
13134.52 375
13135.60 346
13136.69 400
13137.77 413
13138.85 366
13139.93 359
13141.02 373
13142.10 349
13143.18 324
13144.27 363
13145.35 347
13146.43 333
13147.51 343
13148.60 330
13149.68 371
13150.76 326
13151.85 343
13152.93 350
13154.01 354
13155.10 365
13156.18 355
13157.26 339
13158.35 358
13159.43 347
13160.52 373
13161.60 397
13162.68 363
13163.77 364
13164.85 345
13165.93 361
13167.02 378
13168.10 365
13169.19 358
13170.27 360
13171.35 334
13172.44 340
13173.52 337
13174.61 341
13175.69 363
13176.78 353
13177.86 365
13178.94 372
13180.03 352
13181.11 330
13182.20 352
13183.28 374
13184.37 363
13185.45 362
13186.54 370
13187.62 349
13188.71 329
13189.79 383
13190.88 348
13191.96 302
13193.05 386
13194.13 359
13195.22 357
13196.30 354
13197.39 366
13198.47 390
13199.56 389
13200.64 323
13201.73 340
13202.81 342
13203.90 404
13204.98 355
13206.07 362
13207.16 336
13208.24 342
13209.33 364
13210.41 392
13211.50 337
13212.58 377
13213.67 351
13214.76 368
13215.84 352
13216.93 346
13218.01 343
13219.10 335
13220.19 324
13221.27 312
13222.36 340
13223.45 378
13224.53 354
13225.62 398
13226.70 399
13227.79 392
13228.88 354
13229.96 363
13231.05 349
13232.14 330
13233.22 364
13234.31 377
13235.40 394
13236.48 352
13237.57 357
13238.66 359
13239.74 341
13240.83 353
13241.92 375
13243.01 395
13244.09 370
13245.18 393
13246.27 373
13247.35 356
13248.44 378
13249.53 388
13250.62 388
13251.70 395
13252.79 380
13253.88 369
13254.97 406
13256.05 400
13257.14 376
13258.23 371
13259.32 346
13260.40 376
13261.49 390
13262.58 385
13263.67 407
13264.76 374
13265.84 383
13266.93 391
13268.02 385
13269.11 389
13270.20 379
13271.29 434
13272.37 421
13273.46 421
13274.55 415
13275.64 385
13276.73 393
13277.82 437
13278.90 418
13279.99 390
13281.08 377
13282.17 396
13283.26 422
13284.35 410
13285.44 394
13286.53 404
13287.61 395
13288.70 420
13289.79 438
13290.88 425
13291.97 426
13293.06 424
13294.15 400
13295.24 418
13296.33 446
13297.42 434
13298.51 415
13299.60 408
13300.68 442
13301.77 444
13302.86 437
13303.95 421
13305.04 466
13306.13 453
13307.22 477
13308.31 458
13309.40 453
13310.49 462
13311.58 438
13312.67 507
13313.76 497
13314.85 508
13315.94 517
13317.03 461
13318.12 458
13319.21 482
13320.30 474
13321.39 449
13322.48 489
13323.57 453
13324.66 497
13325.75 473
13326.84 462
13327.94 448
13329.03 472
13330.12 459
13331.21 474
13332.30 465
13333.39 489
13334.48 511
13335.57 514
13336.66 471
13337.75 454
13338.84 478
13339.93 496
13341.03 470
13342.12 461
13343.21 464
13344.30 470
13345.39 502
13346.48 463
13347.57 450
13348.66 431
13349.76 470
13350.85 454
13351.94 506
13353.03 527
13354.12 502
13355.21 469
13356.31 523
13357.40 518
13358.49 525
13359.58 546
13360.67 506
13361.76 487
13362.86 491
13363.95 572
13365.04 572
13366.13 598
13367.23 568
13368.32 581
13369.41 636
13370.50 587
13371.59 569
13372.69 570
13373.78 590
13374.87 576
13375.96 580
13377.06 536
13378.15 523
13379.24 548
13380.34 524
13381.43 504
13382.52 495
13383.61 489
13384.71 504
13385.80 492
13386.89 476
13387.99 479
13389.08 461
13390.17 475
13391.26 518
13392.36 504
13393.45 453
13394.54 458
13395.64 456
13396.73 466
13397.82 419
13398.92 453
13400.01 458
13401.11 448
13402.20 486
13403.29 424
13404.39 421
13405.48 429
13406.57 459
13407.67 488
13408.76 438
13409.86 419
13410.95 446
13412.04 454
13413.14 441
13414.23 421
13415.33 439
13416.42 464
13417.51 471
13418.61 455
13419.70 462
13420.80 433
13421.89 484
13422.99 501
13424.08 508
13425.17 450
13426.27 466
13427.36 465
13428.46 476
13429.55 467
13430.65 466
13431.74 459
13432.84 448
13433.93 474
13435.03 465
13436.12 487
13437.22 440
13438.31 482
13439.41 482
13440.50 500
13441.60 505
13442.69 479
13443.79 527
13444.88 482
13445.98 487
13447.08 506
13448.17 459
13449.27 494
13450.36 488
13451.46 502
13452.55 474
13453.65 489
13454.74 489
13455.84 494
13456.94 505
13458.03 493
13459.13 488
13460.22 505
13461.32 501
13462.42 520
13463.51 555
13464.61 560
13465.70 549
13466.80 604
13467.90 580
13468.99 571
13470.09 524
13471.19 534
13472.28 571
13473.38 518
13474.48 564
13475.57 530
13476.67 579
13477.77 567
13478.86 581
13479.96 591
13481.06 565
13482.15 564
13483.25 582
13484.35 605
13485.44 591
13486.54 604
13487.64 622
13488.74 566
13489.83 504
13490.93 568
13492.03 623
13493.12 571
13494.22 568
13495.32 597
13496.42 603
13497.51 627
13498.61 684
13499.71 672
13500.81 714
13501.90 682
13503.00 691
13504.10 699
13505.20 737
13506.30 709
13507.39 722
13508.49 697
13509.59 699
13510.69 678
13511.79 666
13512.88 657
13513.98 619
13515.08 602
13516.18 589
13517.28 580
13518.38 571
13519.47 575
13520.57 559
13521.67 612
13522.77 507
13523.87 558
13524.97 502
13526.07 481
13527.16 492
13528.26 514
13529.36 484
13530.46 508
13531.56 511
13532.66 535
13533.76 518
13534.86 460
13535.96 437
13537.05 458
13538.15 494
13539.25 482
13540.35 457
13541.45 462
13542.55 486
13543.65 460
13544.75 513
13545.85 505
13546.95 488
13548.05 524
13549.15 455
13550.25 461
13551.35 469
13552.45 466
13553.55 483
13554.65 496
13555.75 420
13556.85 446
13557.95 427
13559.05 457
13560.15 412
13561.25 422
13562.35 451
13563.45 442
13564.55 453
13565.65 467
13566.75 454
13567.85 466
13568.95 461
13570.05 451
13571.15 436
13572.25 462
13573.35 523
13574.45 437
13575.55 424
13576.65 427
13577.75 427
13578.85 441
13579.95 426
13581.06 429
13582.16 442
13583.26 451
13584.36 424
13585.46 407
13586.56 457
13587.66 441
13588.76 451
13589.86 478
13590.97 448
13592.07 418
13593.17 441
13594.27 462
13595.37 464
13596.47 442
13597.57 451
13598.68 477
13599.78 499
13600.88 449
13601.98 431
13603.08 475
13604.19 470
13605.29 449
13606.39 469
13607.49 471
13608.59 431
13609.70 506
13610.80 519
13611.90 458
13613.00 462
13614.10 477
13615.21 470
13616.31 498
13617.41 482
13618.51 470
13619.62 484
13620.72 466
13621.82 458
13622.92 495
13624.03 479
13625.13 479
13626.23 495
13627.33 507
13628.44 503
13629.54 491
13630.64 520
13631.75 442
13632.85 494
13633.95 507
13635.06 480
13636.16 502
13637.26 484
13638.36 477
13639.47 546
13640.57 524
13641.67 514
13642.78 492
13643.88 503
13644.99 488
13646.09 467
13647.19 438
13648.30 492
13649.40 477
13650.50 512
13651.61 478
13652.71 484
13653.81 456
13654.92 466
13656.02 456
13657.13 458
13658.23 474
13659.33 451
13660.44 468
13661.54 407
13662.65 425
13663.75 428
13664.86 473
13665.96 456
13667.06 427
13668.17 417
13669.27 435
13670.38 464
13671.48 422
13672.59 441
13673.69 454
13674.80 440
13675.90 415
13677.01 396
13678.11 418
13679.22 443
13680.32 449
13681.43 456
13682.53 422
13683.64 432
13684.74 433
13685.85 430
13686.95 408
13688.06 406
13689.16 438
13690.27 442
13691.37 468
13692.48 474
13693.58 420
13694.69 444
13695.79 449
13696.90 464
13698.01 432
13699.11 438
13700.22 510
13701.32 504
13702.43 495
13703.54 447
13704.64 409
13705.75 431
13706.85 408
13707.96 428
13709.07 419
13710.17 474
13711.28 448
13712.38 494
13713.49 458
13714.60 490
13715.70 479
13716.81 489
13717.92 509
13719.02 464
13720.13 452
13721.24 469
13722.34 526
13723.45 502
13724.56 485
13725.66 499
13726.77 516
13727.88 539
13728.98 536
13730.09 528
13731.20 556
13732.30 537
13733.41 586
13734.52 523
13735.63 528
13736.73 530
13737.84 557
13738.95 642
13740.05 570
13741.16 538
13742.27 535
13743.38 567
13744.48 595
13745.59 587
13746.70 560
13747.81 567
13748.91 565
13750.02 585
13751.13 604
13752.24 593
13753.35 578
13754.45 582
13755.56 661
13756.67 630
13757.78 601
13758.89 682
13759.99 675
13761.10 670
13762.21 663
13763.32 688
13764.43 723
13765.54 761
13766.64 757
13767.75 762
13768.86 798
13769.97 875
13771.08 885
13772.19 930
13773.30 921
13774.40 963
13775.51 980
13776.62 969
13777.73 966
13778.84 960
13779.95 925
13781.06 944
13782.17 934
13783.28 838
13784.39 817
13785.49 820
13786.60 768
13787.71 743
13788.82 706
13789.93 644
13791.04 678
13792.15 644
13793.26 604
13794.37 602
13795.48 611
13796.59 653
13797.70 579
13798.81 592
13799.92 603
13801.03 575
13802.14 584
13803.25 615
13804.36 608
13805.47 619
13806.58 582
13807.69 614
13808.80 599
13809.91 613
13811.02 603
13812.13 608
13813.24 596
13814.35 581
13815.46 538
13816.57 573
13817.68 616
13818.79 613
13819.90 597
13821.01 608
13822.12 577
13823.23 537
13824.34 572
13825.46 516
13826.57 559
13827.68 541
13828.79 532
13829.90 539
13831.01 546
13832.12 525
13833.23 545
13834.34 546
13835.45 516
13836.57 554
13837.68 557
13838.79 518
13839.90 524
13841.01 510
13842.12 549
13843.23 517
13844.35 489
13845.46 519
13846.57 547
13847.68 553
13848.79 531
13849.90 544
13851.02 517
13852.13 521
13853.24 526
13854.35 542
13855.46 560
13856.58 571
13857.69 590
13858.80 557
13859.91 607
13861.02 607
13862.14 556
13863.25 549
13864.36 602
13865.47 577
13866.59 615
13867.70 599
13868.81 626
13869.92 630
13871.04 616
13872.15 601
13873.26 579
13874.38 565
13875.49 602
13876.60 624
13877.71 593
13878.83 623
13879.94 574
13881.05 565
13882.17 552
13883.28 563
13884.39 539
13885.51 543
13886.62 570
13887.73 553
13888.85 577
13889.96 640
13891.07 632
13892.19 624
13893.30 629
13894.41 611
13895.53 610
13896.64 617
13897.75 623
13898.87 591
13899.98 593
13901.10 599
13902.21 577
13903.32 639
13904.44 591
13905.55 603
13906.67 629
13907.78 565
13908.89 562
13910.01 546
13911.12 588
13912.24 607
13913.35 585
13914.47 580
13915.58 553
13916.69 576
13917.81 583
13918.92 563
13920.04 531
13921.15 553
13922.27 533
13923.38 522
13924.50 526
13925.61 538
13926.73 519
13927.84 542
13928.96 539
13930.07 525
13931.19 524
13932.30 533
13933.42 537
13934.53 502
13935.65 540
13936.76 547
13937.88 494
13938.99 512
13940.11 473
13941.22 519
13942.34 537
13943.45 491
13944.57 489
13945.69 508
13946.80 506
13947.92 507
13949.03 519
13950.15 500
13951.27 493
13952.38 512
13953.50 499
13954.61 562
13955.73 493
13956.85 488
13957.96 500
13959.08 547
13960.19 531
13961.31 536
13962.43 552
13963.54 495
13964.66 494
13965.78 472
13966.89 540
13968.01 503
13969.13 518
13970.24 511
13971.36 535
13972.48 496
13973.59 516
13974.71 513
13975.83 507
13976.94 491
13978.06 500
13979.18 491
13980.29 507
13981.41 512
13982.53 540
13983.64 562
13984.76 515
13985.88 537
13987.00 525
13988.11 497
13989.23 527
13990.35 528
13991.47 513
13992.58 534
13993.70 514
13994.82 535
13995.94 506
13997.05 480
13998.17 494
13999.29 499
14000.41 561
14001.53 525
14002.64 512
14003.76 503
14004.88 528
14006.00 573
14007.12 560
14008.23 543
14009.35 513
14010.47 556
14011.59 546
14012.71 553
14013.83 566
14014.94 582
14016.06 584
14017.18 574
14018.30 517
14019.42 572
14020.54 576
14021.66 580
14022.77 564
14023.89 531
14025.01 591
14026.13 600
14027.25 590
14028.37 607
14029.49 587
14030.61 559
14031.73 616
14032.84 572
14033.96 571
14035.08 521
14036.20 515
14037.32 531
14038.44 581
14039.56 524
14040.68 502
14041.80 537
14042.92 537
14044.04 516
14045.16 487
14046.28 536
14047.40 553
14048.52 534
14049.64 519
14050.76 555
14051.88 492
14053.00 499
14054.12 519
14055.24 556
14056.36 484
14057.48 556
14058.60 581
14059.72 539
14060.84 486
14061.96 547
14063.08 551
14064.20 555
14065.32 505
14066.44 523
14067.56 575
14068.68 571
14069.80 577
14070.92 548
14072.04 552
14073.16 583
14074.28 616
14075.40 608
14076.53 599
14077.65 550
14078.77 583
14079.89 673
14081.01 574
14082.13 607
14083.25 605
14084.37 658
14085.49 668
14086.62 640
14087.74 601
14088.86 625
14089.98 668
14091.10 713
14092.22 698
14093.34 693
14094.47 699
14095.59 742
14096.71 756
14097.83 729
14098.95 765
14100.07 696
14101.20 751
14102.32 769
14103.44 763
14104.56 788
14105.68 827
14106.81 783
14107.93 743
14109.05 707
14110.17 718
14111.30 684
14112.42 669
14113.54 637
14114.66 592
14115.78 600
14116.91 633
14118.03 562
14119.15 510
14120.28 507
14121.40 577
14122.52 580
14123.64 538
14124.77 533
14125.89 572
14127.01 533
14128.13 566
14129.26 549
14130.38 545
14131.50 496
14132.63 553
14133.75 519
14134.87 516
14136.00 492
14137.12 549
14138.24 506
14139.37 496
14140.49 507
14141.61 513
14142.74 554
14143.86 554
14144.98 535
14146.11 482
14147.23 469
14148.36 486
14149.48 505
14150.60 479
14151.73 443
14152.85 441
14153.98 491
14155.10 492
14156.22 492
14157.35 431
14158.47 542
14159.60 522
14160.72 495
14161.84 493
14162.97 472
14164.09 484
14165.22 480
14166.34 486
14167.47 498
14168.59 530
14169.72 506
14170.84 529
14171.96 537
14173.09 457
14174.21 478
14175.34 497
14176.46 478
14177.59 481
14178.71 449
14179.84 469
14180.96 518
14182.09 501
14183.21 485
14184.34 487
14185.46 458
14186.59 447
14187.72 472
14188.84 471
14189.97 482
14191.09 505
14192.22 482
14193.34 472
14194.47 481
14195.59 462
14196.72 447
14197.85 445
14198.97 440
14200.10 474
14201.22 450
14202.35 469
14203.47 454
14204.60 458
14205.73 452
14206.85 422
14207.98 402
14209.10 449
14210.23 457
14211.36 454
14212.48 414
14213.61 435
14214.74 428
14215.86 441
14216.99 399
14218.12 394
14219.24 408
14220.37 426
14221.50 400
14222.62 379
14223.75 401
14224.88 421
14226.00 437
14227.13 393
14228.26 382
14229.38 401
14230.51 468
14231.64 448
14232.76 405
14233.89 377
14235.02 412
14236.15 447
14237.27 418
14238.40 420
14239.53 380
14240.66 413
14241.78 404
14242.91 411
14244.04 400
14245.17 414
14246.29 409
14247.42 400
14248.55 366
14249.68 392
14250.80 416
14251.93 429
14253.06 398
14254.19 401
14255.32 387
14256.44 411
14257.57 373
14258.70 376
14259.83 349
14260.96 349
14262.09 369
14263.21 390
14264.34 376
14265.47 358
14266.60 366
14267.73 375
14268.86 424
14269.98 377
14271.11 369
14272.24 384
14273.37 386
14274.50 383
14275.63 360
14276.76 362
14277.89 352
14279.01 364
14280.14 353
14281.27 334
14282.40 364
14283.53 394
14284.66 405
14285.79 362
14286.92 326
14288.05 336
14289.18 369
14290.31 383
14291.44 369
14292.57 366
14293.70 359
14294.82 340
14295.95 350
14297.08 348
14298.21 341
14299.34 359
14300.47 370
14301.60 340
14302.73 354
14303.86 344
14304.99 348
14306.12 354
14307.25 358
14308.38 318
14309.51 314
14310.64 314
14311.77 310
14312.90 330
14314.03 315
14315.16 351
14316.30 329
14317.43 337
14318.56 322
14319.69 323
14320.82 331
14321.95 367
14323.08 361
14324.21 333
14325.34 337
14326.47 340
14327.60 328
14328.73 353
14329.86 353
14330.99 332
14332.13 314
14333.26 314
14334.39 366
14335.52 333
14336.65 325
14337.78 330
14338.91 307
14340.04 329
14341.18 341
14342.31 323
14343.44 342
14344.57 307
14345.70 331
14346.83 360
14347.97 329
14349.10 297
14350.23 330
14351.36 271
14352.49 301
14353.62 349
14354.76 311
14355.89 348
14357.02 336
14358.15 352
14359.28 323
14360.42 312
14361.55 309
14362.68 312
14363.81 325
14364.95 328
14366.08 307
14367.21 327
14368.34 323
14369.48 301
14370.61 338
14371.74 349
14372.87 321
14374.01 303
14375.14 313
14376.27 310
14377.40 324
14378.54 355
14379.67 300
14380.80 328
14381.94 288
14383.07 345
14384.20 292
14385.34 335
14386.47 318
14387.60 332
14388.74 360
14389.87 341
14391.00 328
14392.14 334
14393.27 351
14394.40 351
14395.54 321
14396.67 337
14397.80 340
14398.94 354
14400.07 346
14401.20 335
14402.34 337
14403.47 345
14404.61 376
14405.74 343
14406.87 322
14408.01 330
14409.14 400
14410.28 335
14411.41 306
14412.55 316
14413.68 353
14414.81 324
14415.95 324
14417.08 313
14418.22 304
14419.35 337
14420.49 384
14421.62 341
14422.76 361
14423.89 346
14425.02 339
14426.16 330
14427.29 319
14428.43 322
14429.56 315
14430.70 315
14431.83 386
14432.97 362
14434.10 345
14435.24 309
14436.37 358
14437.51 374
14438.64 364
14439.78 370
14440.92 373
14442.05 349
14443.19 371
14444.32 354
14445.46 352
14446.59 345
14447.73 370
14448.86 359
14450.00 359
14451.14 338
14452.27 359
14453.41 373
14454.54 368
14455.68 369
14456.82 333
14457.95 304
14459.09 336
14460.22 358
14461.36 347
14462.50 350
14463.63 367
14464.77 333
14465.90 395
14467.04 382
14468.18 403
14469.31 361
14470.45 359
14471.59 344
14472.72 360
14473.86 324
14475.00 327
14476.13 335
14477.27 356
14478.41 356
14479.54 358
14480.68 400
14481.82 366
14482.96 354
14484.09 366
14485.23 344
14486.37 367
14487.50 362
14488.64 341
14489.78 386
14490.92 341
14492.05 325
14493.19 336
14494.33 368
14495.47 314
14496.60 345
14497.74 335
14498.88 378
14500.02 340
14501.15 344
14502.29 381
14503.43 346
14504.57 334
14505.70 322
14506.84 356
14507.98 359
14509.12 315
14510.26 343
14511.39 314
14512.53 317
14513.67 352
14514.81 336
14515.95 322
14517.09 324
14518.22 330
14519.36 332
14520.50 310
14521.64 321
14522.78 334
14523.92 343
14525.06 315
14526.19 323
14527.33 323
14528.47 340
14529.61 318
14530.75 339
14531.89 309
14533.03 334
14534.17 317
14535.31 308
14536.45 305
14537.58 316
14538.72 347
14539.86 340
14541.00 342
14542.14 345
14543.28 331
14544.42 338
14545.56 340
14546.70 298
14547.84 307
14548.98 333
14550.12 341
14551.26 341
14552.40 338
14553.54 321
14554.68 317
14555.82 349
14556.96 359
14558.10 337
14559.24 301
14560.38 319
14561.52 317
14562.66 313
14563.80 327
14564.94 345
14566.08 330
14567.22 350
14568.36 325
14569.50 323
14570.64 314
14571.78 341
14572.92 342
14574.06 319
14575.20 355
14576.34 336
14577.48 336
14578.62 376
14579.76 338
14580.91 349
14582.05 357
14583.19 350
14584.33 349
14585.47 315
14586.61 374
14587.75 368
14588.89 374
14590.03 365
14591.18 368
14592.32 361
14593.46 356
14594.60 368
14595.74 394
14596.88 374
14598.02 340
14599.17 381
14600.31 378
14601.45 345
14602.59 371
14603.73 376
14604.87 375
14606.02 369
14607.16 376
14608.30 359
14609.44 386
14610.58 406
14611.73 377
14612.87 367
14614.01 403
14615.15 403
14616.29 402
14617.44 403
14618.58 378
14619.72 359
14620.86 428
14622.01 386
14623.15 426
14624.29 454
14625.43 427
14626.58 448
14627.72 457
14628.86 440
14630.01 466
14631.15 484
14632.29 446
14633.43 467
14634.58 510
14635.72 488
14636.86 459
14638.01 480
14639.15 448
14640.29 488
14641.44 492
14642.58 479
14643.72 439
14644.87 459
14646.01 466
14647.15 461
14648.30 508
14649.44 470
14650.58 431
14651.73 389
14652.87 371
14654.01 353
14655.16 380
14656.30 400
14657.45 397
14658.59 347
14659.73 398
14660.88 366
14662.02 391
14663.17 371
14664.31 376
14665.45 360
14666.60 376
14667.74 340
14668.89 388
14670.03 358
14671.18 348
14672.32 357
14673.46 336
14674.61 353
14675.75 331
14676.90 334
14678.04 327
14679.19 336
14680.33 317
14681.48 330
14682.62 339
14683.77 337
14684.91 320
14686.06 341
14687.20 353
14688.35 333
14689.49 332
14690.64 333
14691.78 358
14692.93 349
14694.07 337
14695.22 327
14696.36 320
14697.51 340
14698.65 320
14699.80 349
14700.95 331
14702.09 329
14703.24 348
14704.38 319
14705.53 295
14706.67 328
14707.82 306
14708.97 344
14710.11 317
14711.26 329
14712.40 300
14713.55 333
14714.70 334
14715.84 335
14716.99 331
14718.13 324
14719.28 320
14720.43 312
14721.57 355
14722.72 343
14723.87 349
14725.01 325
14726.16 292
14727.31 305
14728.45 347
14729.60 302
14730.75 328
14731.89 327
14733.04 315
14734.19 297
14735.33 342
14736.48 311
14737.63 315
14738.77 339
14739.92 337
14741.07 344
14742.22 304
14743.36 304
14744.51 299
14745.66 271
14746.80 293
14747.95 284
14749.10 332
14750.25 349
14751.39 303
14752.54 279
14753.69 289
14754.84 320
14755.99 331
14757.13 316
14758.28 305
14759.43 302
14760.58 316
14761.72 318
14762.87 301
14764.02 296
14765.17 280
14766.32 294
14767.47 304
14768.61 326
14769.76 349
14770.91 324
14772.06 327
14773.21 307
14774.36 296
14775.50 322
14776.65 324
14777.80 337
14778.95 364
14780.10 354
14781.25 337
14782.40 327
14783.54 349
14784.69 357
14785.84 352
14786.99 363
14788.14 379
14789.29 381
14790.44 366
14791.59 380
14792.74 359
14793.89 392
14795.03 395
14796.18 394
14797.33 381
14798.48 394
14799.63 395
14800.78 382
14801.93 417
14803.08 439
14804.23 419
14805.38 417
14806.53 408
14807.68 406
14808.83 359
14809.98 384
14811.13 389
14812.28 364
14813.43 343
14814.58 391
14815.73 364
14816.88 378
14818.03 364
14819.18 351
14820.33 370
14821.48 358
14822.63 339
14823.78 373
14824.93 370
14826.08 359
14827.23 349
14828.38 324
14829.53 318
14830.68 321
14831.83 367
14832.98 338
14834.14 328
14835.29 329
14836.44 353
14837.59 297
14838.74 306
14839.89 284
14841.04 314
14842.19 311
14843.34 293
14844.49 276
14845.65 319
14846.80 286
14847.95 311
14849.10 291
14850.25 291
14851.40 272
14852.55 288
14853.71 322
14854.86 270
14856.01 261
14857.16 303
14858.31 322
14859.46 309
14860.62 275
14861.77 281
14862.92 260
14864.07 325
14865.22 319
14866.38 283
14867.53 274
14868.68 259
14869.83 301
14870.98 322
14872.14 254
14873.29 278
14874.44 321
14875.59 297
14876.75 283
14877.90 276
14879.05 272
14880.20 289
14881.36 288
14882.51 304
14883.66 275
14884.81 278
14885.97 244
14887.12 296
14888.27 308
14889.42 265
14890.58 268
14891.73 285
14892.88 285
14894.04 254
14895.19 261
14896.34 267
14897.50 298
14898.65 296
14899.80 260
14900.96 252
14902.11 251
14903.26 228
14904.42 234
14905.57 281
14906.72 282
14907.88 268
14909.03 262
14910.18 271
14911.34 257
14912.49 243
14913.65 290
14914.80 264
14915.95 263
14917.11 255
14918.26 269
14919.42 286
14920.57 254
14921.72 241
14922.88 279
14924.03 255
14925.19 283
14926.34 268
14927.50 288
14928.65 288
14929.81 264
14930.96 310
14932.11 293
14933.27 258
14934.42 285
14935.58 298
14936.73 301
14937.89 279
14939.04 277
14940.20 287
14941.35 277
14942.51 297
14943.66 304
14944.82 301
14945.97 290
14947.13 287
14948.28 262
14949.44 263
14950.59 269
14951.75 285
14952.90 292
14954.06 314
14955.22 285
14956.37 295
14957.53 296
14958.68 264
14959.84 275
14960.99 305
14962.15 280
14963.30 265
14964.46 270
14965.62 263
14966.77 274
14967.93 276
14969.08 307
14970.24 290
14971.40 273
14972.55 264
14973.71 277
14974.86 273
14976.02 284
14977.18 253
14978.33 277
14979.49 266
14980.65 240
14981.80 258
14982.96 247
14984.12 246
14985.27 237
14986.43 244
14987.59 274
14988.74 274
14989.90 236
14991.06 239
14992.21 246
14993.37 246
14994.53 272
14995.68 262
14996.84 268
14998.00 250
14999.16 247
15000.31 258
15001.47 253
15002.63 231
15003.79 275
15004.94 257
15006.10 248
15007.26 244
15008.42 263
15009.57 242
15010.73 238
15011.89 240
15013.05 224
15014.20 261
15015.36 260
15016.52 262
15017.68 243
15018.83 227
15019.99 227
15021.15 253
15022.31 231
15023.47 258
15024.63 251
15025.78 242
15026.94 260
15028.10 219
15029.26 229
15030.42 237
15031.58 243
15032.73 254
15033.89 267
15035.05 223
15036.21 211
15037.37 231
15038.53 234
15039.69 214
15040.84 232
15042.00 253
15043.16 238
15044.32 213
15045.48 242
15046.64 240
15047.80 259
15048.96 241
15050.12 268
15051.28 265
15052.43 238
15053.59 248
15054.75 276
15055.91 252
15057.07 238
15058.23 252
15059.39 242
15060.55 249
15061.71 237
15062.87 253
15064.03 224
15065.19 213
15066.35 213
15067.51 255
15068.67 247
15069.83 233
15070.99 242
15072.15 246
15073.31 206
15074.47 222
15075.63 238
15076.79 244
15077.95 217
15079.11 242
15080.27 243
15081.43 257
15082.59 226
15083.75 243
15084.91 298
15086.07 255
15087.23 236
15088.39 225
15089.55 264
15090.71 219
15091.88 233
15093.04 206
15094.20 232
15095.36 234
15096.52 223
15097.68 205
15098.84 231
15100.00 210
15101.16 258
15102.32 264
15103.49 247
15104.65 208
15105.81 213
15106.97 251
15108.13 256
15109.29 251
15110.45 269
15111.61 230
15112.78 219
15113.94 250
15115.10 245
15116.26 247
15117.42 252
15118.58 255
15119.75 258
15120.91 268
15122.07 246
15123.23 248
15124.39 269
15125.56 244
15126.72 236
15127.88 225
15129.04 238
15130.21 235
15131.37 246
15132.53 246
15133.69 250
15134.85 253
15136.02 271
15137.18 264
15138.34 265
15139.50 234
15140.67 274
15141.83 259
15142.99 247
15144.16 238
15145.32 280
15146.48 274
15147.64 251
15148.81 256
15149.97 245
15151.13 253
15152.30 289
15153.46 254
15154.62 244
15155.79 263
15156.95 256
15158.11 248
15159.28 245
15160.44 230
15161.60 265
15162.77 255
15163.93 264
15165.09 224
15166.26 245
15167.42 218
15168.58 261
15169.75 251
15170.91 250
15172.08 277
15173.24 268
15174.40 223
15175.57 275
15176.73 290
15177.90 255
15179.06 253
15180.22 267
15181.39 271
15182.55 239
15183.72 265
15184.88 272
15186.05 259
15187.21 294
15188.37 294
15189.54 285
15190.70 244
15191.87 267
15193.03 273
15194.20 276
15195.36 295
15196.53 255
15197.69 262
15198.86 292
15200.02 320
15201.19 286
15202.35 293
15203.52 309
15204.68 331
15205.85 322
15207.01 270
15208.18 290
15209.34 279
15210.51 305
15211.67 300
15212.84 289
15214.00 269
15215.17 314
15216.33 316
15217.50 275
15218.67 285
15219.83 314
15221.00 316
15222.16 313
15223.33 327
15224.50 327
15225.66 303
15226.83 323
15227.99 361
15229.16 339
15230.33 341
15231.49 358
15232.66 411
15233.82 376
15234.99 351
15236.16 343
15237.32 371
15238.49 365
15239.66 367
15240.82 370
15241.99 343
15243.16 322
15244.32 352
15245.49 372
15246.66 332
15247.82 311
15248.99 312
15250.16 332
15251.32 332
15252.49 317
15253.66 313
15254.82 306
15255.99 321
15257.16 288
15258.32 287
15259.49 263
15260.66 278
15261.83 283
15262.99 286
15264.16 308
15265.33 290
15266.50 291
15267.66 307
15268.83 299
15270.00 276
15271.17 279
15272.33 289
15273.50 296
15274.67 269
15275.84 312
15277.01 300
15278.17 285
15279.34 295
15280.51 241
15281.68 272
15282.85 297
15284.01 272
15285.18 284
15286.35 301
15287.52 241
15288.69 303
15289.86 259
15291.02 242
15292.19 236
15293.36 303
15294.53 273
15295.70 246
15296.87 261
15298.03 283
15299.20 240
15300.37 271
15301.54 299
15302.71 267
15303.88 272
15305.05 254
15306.22 281
15307.39 256
15308.56 256
15309.72 239
15310.89 293
15312.06 269
15313.23 261
15314.40 290
15315.57 278
15316.74 268
15317.91 253
15319.08 258
15320.25 279
15321.42 241
15322.59 263
15323.76 275
15324.93 264
15326.10 279
15327.27 275
15328.44 285
15329.61 276
15330.78 270
15331.95 267
15333.12 260
15334.29 264
15335.46 293
15336.63 253
15337.80 271
15338.97 281
15340.14 255
15341.31 256
15342.48 263
15343.65 247
15344.82 276
15345.99 280
15347.16 249
15348.33 253
15349.50 258
15350.67 265
15351.84 255
15353.01 250
15354.18 262
15355.36 269
15356.53 263
15357.70 284
15358.87 267
15360.04 279
15361.21 260
15362.38 272
15363.55 281
15364.72 258
15365.90 275
15367.07 285
15368.24 279
15369.41 262
15370.58 284
15371.75 257
15372.92 304
15374.10 283
15375.27 266
15376.44 284
15377.61 267
15378.78 316
15379.95 306
15381.13 307
15382.30 277
15383.47 314
15384.64 317
15385.81 284
15386.99 270
15388.16 300
15389.33 282
15390.50 313
15391.68 300
15392.85 295
15394.02 311
15395.19 330
15396.36 314
15397.54 348
15398.71 309
15399.88 303
15401.05 314
15402.23 304
15403.40 281
15404.57 260
15405.75 310
15406.92 283
15408.09 290
15409.26 279
15410.44 261
15411.61 278
15412.78 286
15413.96 291
15415.13 275
15416.30 266
15417.48 236
15418.65 261
15419.82 266
15421.00 250
15422.17 263
15423.34 266
15424.52 281
15425.69 246
15426.86 266
15428.04 285
15429.21 258
15430.39 237
15431.56 247
15432.73 265
15433.91 260
15435.08 245
15436.25 279
15437.43 256
15438.60 270
15439.78 266
15440.95 283
15442.13 273
15443.30 268
15444.47 276
15445.65 269
15446.82 247
15448.00 247
15449.17 257
15450.35 250
15451.52 221
15452.70 264
15453.87 262
15455.04 233
15456.22 289
15457.39 251
15458.57 241
15459.74 217
15460.92 253
15462.09 260
15463.27 262
15464.44 259
15465.62 248
15466.79 226
15467.97 245
15469.14 264
15470.32 238
15471.49 259
15472.67 262
15473.85 256
15475.02 262
15476.20 265
15477.37 223
15478.55 256
15479.72 263
15480.90 253
15482.07 244
15483.25 211
15484.43 238
15485.60 247
15486.78 247
15487.95 225
15489.13 253
15490.31 229
15491.48 230
15492.66 242
15493.83 239
15495.01 246
15496.19 254
15497.36 282
15498.54 264
15499.72 268
15500.89 236
15502.07 295
15503.25 279
15504.42 240
15505.60 234
15506.78 256
15507.95 248
15509.13 263
15510.31 225
15511.48 270
15512.66 288
15513.84 292
15515.01 281
15516.19 262
15517.37 263
15518.54 233
15519.72 277
15520.90 249
15522.08 256
15523.25 275
15524.43 273
15525.61 260
15526.79 250
15527.96 264
15529.14 292
15530.32 253
15531.50 257
15532.67 237
15533.85 274
15535.03 252
15536.21 251
15537.38 281
15538.56 291
15539.74 273
15540.92 235
15542.10 259
15543.27 231
15544.45 265
15545.63 269
15546.81 280
15547.99 254
15549.17 260
15550.34 266
15551.52 264
15552.70 259
15553.88 264
15555.06 296
15556.24 279
15557.41 268
15558.59 254
15559.77 290
15560.95 274
15562.13 263
15563.31 261
15564.49 287
15565.67 294
15566.84 292
15568.02 271
15569.20 282
15570.38 269
15571.56 274
15572.74 274
15573.92 267
15575.10 271
15576.28 272
15577.46 271
15578.64 274
15579.82 286
15581.00 269
15582.18 302
15583.35 305
15584.53 315
15585.71 286
15586.89 323
15588.07 318
15589.25 303
15590.43 339
15591.61 306
15592.79 289
15593.97 331
15595.15 343
15596.33 332
15597.51 307
15598.69 314
15599.87 305
15601.05 306
15602.23 332
15603.41 336
15604.59 350
15605.78 336
15606.96 340
15608.14 332
15609.32 317
15610.50 310
15611.68 317
15612.86 349
15614.04 356
15615.22 343
15616.40 319
15617.58 364
15618.76 354
15619.94 330
15621.12 340
15622.31 374
15623.49 357
15624.67 354
15625.85 401
15627.03 359
15628.21 344
15629.39 383
15630.57 351
15631.76 353
15632.94 390
15634.12 361
15635.30 409
15636.48 394
15637.66 406
15638.85 395
15640.03 410
15641.21 401
15642.39 407
15643.57 409
15644.75 430
15645.94 421
15647.12 436
15648.30 438
15649.48 420
15650.66 449
15651.85 392
15653.03 405
15654.21 416
15655.39 429
15656.58 419
15657.76 443
15658.94 445
15660.12 443
15661.31 424
15662.49 432
15663.67 486
15664.85 421
15666.04 446
15667.22 458
15668.40 440
15669.58 469
15670.77 481
15671.95 450
15673.13 434
15674.32 441
15675.50 445
15676.68 421
15677.87 391
15679.05 394
15680.23 444
15681.42 404
15682.60 383
15683.78 410
15684.97 428
15686.15 425
15687.33 393
15688.52 410
15689.70 385
15690.88 414
15692.07 426
15693.25 394
15694.44 399
15695.62 407
15696.80 410
15697.99 415
15699.17 396
15700.35 426
15701.54 472
15702.72 463
15703.91 433
15705.09 406
15706.28 478
15707.46 478
15708.64 477
15709.83 475
15711.01 453
15712.20 428
15713.38 458
15714.57 496
15715.75 476
15716.94 436
15718.12 447
15719.31 502
15720.49 489
15721.67 494
15722.86 468
15724.04 474
15725.23 491
15726.41 488
15727.60 474
15728.78 473
15729.97 448
15731.15 469
15732.34 506
15733.53 449
15734.71 481
15735.90 514
15737.08 468
15738.27 479
15739.45 506
15740.64 475
15741.82 475
15743.01 487
15744.19 513
15745.38 495
15746.57 471
15747.75 507
15748.94 501
15750.12 477
15751.31 494
15752.50 524
15753.68 581
15754.87 527
15756.05 515
15757.24 507
15758.43 481
15759.61 484
15760.80 484
15761.99 551
15763.17 528
15764.36 520
15765.54 496
15766.73 552
15767.92 522
15769.10 497
15770.29 468
15771.48 488
15772.66 522
15773.85 453
15775.04 430
15776.22 448
15777.41 476
15778.60 435
15779.79 484
15780.97 473
15782.16 470
15783.35 463
15784.53 462
15785.72 429
15786.91 453
15788.10 475
15789.28 492
15790.47 497
15791.66 473
15792.85 447
15794.03 476
15795.22 450
15796.41 426
15797.60 459
15798.78 402
15799.97 421
15801.16 393
15802.35 401
15803.54 418
15804.72 413
15805.91 384
15807.10 371
15808.29 410
15809.48 368
15810.66 400
15811.85 372
15813.04 351
15814.23 344
15815.42 370
15816.61 374
15817.79 367
15818.98 363
15820.17 354
15821.36 388
15822.55 390
15823.74 374
15824.93 391
15826.11 350
15827.30 385
15828.49 380
15829.68 346
15830.87 344
15832.06 327
15833.25 368
15834.44 382
15835.63 356
15836.82 340
15838.00 365
15839.19 328
15840.38 379
15841.57 359
15842.76 368
15843.95 364
15845.14 345
15846.33 358
15847.52 399
15848.71 348
15849.90 310
15851.09 340
15852.28 367
15853.47 331
15854.66 359
15855.85 355
15857.04 353
15858.23 350
15859.42 360
15860.61 357
15861.80 354
15862.99 402
15864.18 408
15865.37 344
15866.56 353
15867.75 366
15868.94 363
15870.13 390
15871.32 354
15872.51 354
15873.70 385
15874.89 385
15876.08 375
15877.27 362
15878.46 381
15879.66 367
15880.85 433
15882.04 399
15883.23 348
15884.42 354
15885.61 381
15886.80 378
15887.99 346
15889.18 352
15890.37 382
15891.57 390
15892.76 401
15893.95 378
15895.14 348
15896.33 396
15897.52 411
15898.71 402
15899.91 425
15901.10 425
15902.29 424
15903.48 375
15904.67 338
15905.86 414
15907.06 408
15908.25 427
15909.44 428
15910.63 404
15911.82 439
15913.02 459
15914.21 453
15915.40 408
15916.59 433
15917.78 434
15918.98 506
15920.17 465
15921.36 426
15922.55 415
15923.75 430
15924.94 453
15926.13 440
15927.32 421
15928.52 423
15929.71 430
15930.90 445
15932.09 431
15933.29 398
15934.48 418
15935.67 445
15936.87 421
15938.06 432
15939.25 403
15940.44 442
15941.64 409
15942.83 394
15944.02 392
15945.22 398
15946.41 392
15947.60 386
15948.80 376
15949.99 394
15951.18 418
15952.38 386
15953.57 364
15954.77 334
15955.96 359
15957.15 328
15958.35 309
15959.54 322
15960.73 357
15961.93 329
15963.12 319
15964.32 330
15965.51 336
15966.70 305
15967.90 328
15969.09 345
15970.29 329
15971.48 327
15972.67 315
15973.87 331
15975.06 311
15976.26 290
15977.45 316
15978.65 325
15979.84 299
15981.04 293
15982.23 299
15983.43 312
15984.62 303
15985.81 291
15987.01 284
15988.20 326
15989.40 319
15990.59 283
15991.79 274
15992.98 299
15994.18 279
15995.37 298
15996.57 302
15997.76 290
15998.96 292
16000.16 299
16001.35 266
16002.55 274
16003.74 289
16004.94 318
16006.13 287
16007.33 275
16008.52 253
16009.72 247
16010.92 277
16012.11 246
16013.31 266
16014.50 263
16015.70 269
16016.89 273
16018.09 271
16019.29 235
16020.48 260
16021.68 274
16022.87 279
16024.07 271
16025.27 283
16026.46 330
16027.66 268
16028.86 267
16030.05 273
16031.25 266
16032.45 238
16033.64 260
16034.84 258
16036.04 257
16037.23 261
16038.43 280
16039.63 229
16040.82 250
16042.02 243
16043.22 266
16044.41 265
16045.61 284
16046.81 264
16048.00 258
16049.20 257
16050.40 291
16051.60 288
16052.79 273
16053.99 265
16055.19 261
16056.39 253
16057.58 232
16058.78 228
16059.98 232
16061.18 241
16062.37 253
16063.57 250
16064.77 251
16065.97 230
16067.16 234
16068.36 267
16069.56 246
16070.76 234
16071.96 247
16073.15 234
16074.35 264
16075.55 266
16076.75 267
16077.95 283
16079.14 269
16080.34 274
16081.54 269
16082.74 251
16083.94 234
16085.14 257
16086.34 229
16087.53 213
16088.73 230
16089.93 242
16091.13 257
16092.33 210
16093.53 230
16094.73 255
16095.93 266
16097.12 265
16098.32 249
16099.52 270
16100.72 232
16101.92 246
16103.12 241
16104.32 217
16105.52 236
16106.72 226
16107.92 264
16109.12 254
16110.32 254
16111.52 234
16112.71 246
16113.91 214
16115.11 219
16116.31 225
16117.51 261
16118.71 234
16119.91 214
16121.11 220
16122.31 240
16123.51 252
16124.71 254
16125.91 233
16127.11 226
16128.31 246
16129.51 234
16130.71 235
16131.91 228
16133.11 248
16134.31 234
16135.51 242
16136.71 246
16137.92 205
16139.12 209
16140.32 233
16141.52 207
16142.72 225
16143.92 223
16145.12 219
16146.32 224
16147.52 224
16148.72 261
16149.92 219
16151.12 243
16152.32 248
16153.53 234
16154.73 245
16155.93 219
16157.13 263
16158.33 265
16159.53 240
16160.73 226
16161.93 262
16163.14 250
16164.34 243
16165.54 230
16166.74 257
16167.94 211
16169.14 229
16170.34 239
16171.55 220
16172.75 269
16173.95 263
16175.15 248
16176.35 244
16177.56 229
16178.76 252
16179.96 221
16181.16 231
16182.36 242
16183.57 253
16184.77 264
16185.97 229
16187.17 230
16188.38 206
16189.58 235
16190.78 229
16191.98 225
16193.18 244
16194.39 215
16195.59 245
16196.79 224
16198.00 209
16199.20 232
16200.40 254
16201.60 254
16202.81 243
16204.01 243
16205.21 264
16206.42 250
16207.62 211
16208.82 204
16210.02 221
16211.23 217
16212.43 250
16213.63 229
16214.84 247
16216.04 254
16217.24 220
16218.45 245
16219.65 244
16220.86 257
16222.06 244
16223.26 233
16224.47 213
16225.67 255
16226.87 235
16228.08 253
16229.28 234
16230.49 252
16231.69 228
16232.89 231
16234.10 261
16235.30 272
16236.51 250
16237.71 263
16238.91 242
16240.12 215
16241.32 272
16242.53 254
16243.73 250
16244.94 247
16246.14 284
16247.34 282
16248.55 276
16249.75 275
16250.96 266
16252.16 256
16253.37 248
16254.57 296
16255.78 274
16256.98 271
16258.19 283
16259.39 262
16260.60 265
16261.80 255
16263.01 265
16264.21 249
16265.42 259
16266.62 285
16267.83 285
16269.03 282
16270.24 286
16271.45 288
16272.65 292
16273.86 292
16275.06 300
16276.27 261
16277.47 301
16278.68 299
16279.88 276
16281.09 306
16282.30 281
16283.50 311
16284.71 315
16285.91 302
16287.12 300
16288.33 324
16289.53 288
16290.74 278
16291.94 269
16293.15 294
16294.36 275
16295.56 277
16296.77 293
16297.98 294
16299.18 289
16300.39 331
16301.60 298
16302.80 300
16304.01 326
16305.22 305
16306.42 323
16307.63 337
16308.84 320
16310.04 301
16311.25 325
16312.46 346
16313.66 349
16314.87 302
16316.08 345
16317.29 311
16318.49 312
16319.70 295
16320.91 321
16322.11 306
16323.32 275
16324.53 303
16325.74 297
16326.94 281
16328.15 289
16329.36 317
16330.57 285
16331.77 285
16332.98 264
16334.19 260
16335.40 286
16336.61 266
16337.81 234
16339.02 283
16340.23 259
16341.44 251
16342.65 252
16343.85 253
16345.06 303
16346.27 272
16347.48 290
16348.69 250
16349.90 253
16351.10 230
16352.31 247
16353.52 245
16354.73 253
16355.94 224
16357.15 284
16358.35 293
16359.56 255
16360.77 264
16361.98 230
16363.19 230
16364.40 243
16365.61 235
16366.82 212
16368.03 240
16369.23 248
16370.44 218
16371.65 241
16372.86 227
16374.07 223
16375.28 234
16376.49 221
16377.70 225
16378.91 212
16380.12 229
16381.33 228
16382.54 244
16383.75 215
16384.96 213
16386.17 241
16387.38 248
16388.59 233
16389.80 199
16391.01 239
16392.22 241
16393.43 205
16394.64 207
16395.85 239
16397.06 231
16398.27 237
16399.48 233
16400.69 233
16401.90 240
16403.11 232
16404.32 237
16405.53 206
16406.74 240
16407.95 251
16409.16 263
16410.37 211
16411.58 211
16412.79 191
16414.00 189
16415.21 197
16416.42 186
16417.63 203
16418.85 237
16420.06 237
16421.27 224
16422.48 217
16423.69 227
16424.90 233
16426.11 256
16427.32 248
16428.53 239
16429.75 218
16430.96 226
16432.17 231
16433.38 210
16434.59 244
16435.80 201
16437.01 218
16438.23 225
16439.44 223
16440.65 195
16441.86 215
16443.07 213
16444.28 234
16445.50 221
16446.71 213
16447.92 215
16449.13 220
16450.34 227
16451.56 235
16452.77 215
16453.98 196
16455.19 241
16456.41 245
16457.62 210
16458.83 219
16460.04 208
16461.26 223
16462.47 237
16463.68 200
16464.89 177
16466.11 216
16467.32 229
16468.53 229
16469.74 240
16470.96 200
16472.17 215
16473.38 233
16474.60 222
16475.81 211
16477.02 209
16478.23 205
16479.45 208
16480.66 201
16481.87 200
16483.09 201
16484.30 204
16485.51 206
16486.73 219
16487.94 203
16489.15 215
16490.37 222
16491.58 186
16492.80 192
16494.01 212
16495.22 217
16496.44 196
16497.65 210
16498.86 187
16500.08 199
16501.29 194
16502.51 227
16503.72 246
16504.93 223
16506.15 190
16507.36 214
16508.58 200
16509.79 178
16511.01 220
16512.22 224
16513.43 192
16514.65 212
16515.86 212
16517.08 209
16518.29 215
16519.51 173
16520.72 197
16521.94 197
16523.15 220
16524.37 218
16525.58 202
16526.80 216
16528.01 219
16529.23 212
16530.44 213
16531.66 187
16532.87 226
16534.09 238
16535.30 219
16536.52 185
16537.73 224
16538.95 245
16540.16 178
16541.38 196
16542.59 213
16543.81 232
16545.02 220
16546.24 205
16547.46 205
16548.67 209
16549.89 189
16551.10 208
16552.32 228
16553.54 216
16554.75 216
16555.97 221
16557.18 211
16558.40 236
16559.62 217
16560.83 224
16562.05 210
16563.26 205
16564.48 197
16565.70 208
16566.91 225
16568.13 229
16569.35 202
16570.56 229
16571.78 212
16573.00 217
16574.21 215
16575.43 222
16576.65 219
16577.86 258
16579.08 225
16580.30 209
16581.51 185
16582.73 265
16583.95 226
16585.16 248
16586.38 235
16587.60 218
16588.82 225
16590.03 211
16591.25 203
16592.47 188
16593.68 238
16594.90 202
16596.12 207
16597.34 219
16598.55 248
16599.77 224
16600.99 200
16602.21 216
16603.43 196
16604.64 184
16605.86 220
16607.08 237
16608.30 177
16609.51 182
16610.73 200
16611.95 209
16613.17 177
16614.39 176
16615.60 186
16616.82 185
16618.04 180
16619.26 192
16620.48 212
16621.70 181
16622.91 189
16624.13 201
16625.35 187
16626.57 186
16627.79 191
16629.01 211
16630.23 209
16631.45 195
16632.66 193
16633.88 210
16635.10 227
16636.32 212
16637.54 173
16638.76 186
16639.98 175
16641.20 182
16642.42 187
16643.64 216
16644.85 193
16646.07 202
16647.29 194
16648.51 205
16649.73 181
16650.95 184
16652.17 203
16653.39 192
16654.61 200
16655.83 183
16657.05 208
16658.27 184
16659.49 213
16660.71 203
16661.93 184
16663.15 212
16664.37 192
16665.59 199
16666.81 185
16668.03 175
16669.25 189
16670.47 201
16671.69 199
16672.91 180
16674.13 194
16675.35 195
16676.57 212
16677.79 233
16679.01 172
16680.23 167
16681.45 175
16682.67 197
16683.89 190
16685.11 176
16686.34 173
16687.56 209
16688.78 173
16690.00 193
16691.22 173
16692.44 178
16693.66 206
16694.88 188
16696.10 172
16697.32 185
16698.55 198
16699.77 182
16700.99 189
16702.21 206
16703.43 185
16704.65 164
16705.87 185
16707.10 179
16708.32 178
16709.54 187
16710.76 177
16711.98 223
16713.20 174
16714.43 185
16715.65 205
16716.87 189
16718.09 179
16719.31 191
16720.54 207
16721.76 205
16722.98 178
16724.20 168
16725.42 171
16726.65 198
16727.87 172
16729.09 162
16730.31 188
16731.54 184
16732.76 174
16733.98 173
16735.20 163
16736.43 179
16737.65 161
16738.87 174
16740.09 178
16741.32 184
16742.54 186
16743.76 188
16744.99 176
16746.21 206
16747.43 212
16748.65 218
16749.88 205
16751.10 184
16752.32 168
16753.55 182
16754.77 167
16755.99 205
16757.22 187
16758.44 194
16759.66 221
16760.89 185
16762.11 184
16763.33 188
16764.56 181
16765.78 154
16767.01 191
16768.23 182
16769.45 179
16770.68 190
16771.90 166
16773.12 197
16774.35 217
16775.57 178
16776.80 167
16778.02 172
16779.25 192
16780.47 181
16781.69 194
16782.92 183
16784.14 187
16785.37 179
16786.59 158
16787.82 178
16789.04 168
16790.27 154
16791.49 192
16792.71 192
16793.94 159
16795.16 168
16796.39 188
16797.61 204
16798.84 179
16800.06 163
16801.29 202
16802.51 195
16803.74 208
16804.96 196
16806.19 177
16807.41 180
16808.64 204
16809.86 196
16811.09 170
16812.32 177
16813.54 196
16814.77 218
16815.99 210
16817.22 163
16818.44 182
16819.67 217
16820.89 193
16822.12 188
16823.35 187
16824.57 204
16825.80 210
16827.02 191
16828.25 193
16829.48 200
16830.70 197
16831.93 238
16833.15 208
16834.38 194
16835.61 181
16836.83 192
16838.06 208
16839.29 191
16840.51 183
16841.74 176
16842.96 200
16844.19 176
16845.42 196
16846.64 205
16847.87 200
16849.10 206
16850.32 244
16851.55 216
16852.78 215
16854.01 235
16855.23 217
16856.46 242
16857.69 203
16858.91 204
16860.14 230
16861.37 215
16862.59 216
16863.82 216
16865.05 236
16866.28 240
16867.50 213
16868.73 194
16869.96 230
16871.19 243
16872.41 267
16873.64 244
16874.87 263
16876.10 241
16877.33 251
16878.55 252
16879.78 246
16881.01 249
16882.24 238
16883.46 264
16884.69 300
16885.92 275
16887.15 250
16888.38 288
16889.61 293
16890.83 294
16892.06 268
16893.29 279
16894.52 275
16895.75 298
16896.98 286
16898.20 273
16899.43 240
16900.66 256
16901.89 263
16903.12 263
16904.35 218
16905.58 240
16906.80 272
16908.03 247
16909.26 208
16910.49 235
16911.72 252
16912.95 224
16914.18 218
16915.41 188
16916.64 195
16917.87 227
16919.10 271
16920.33 223
16921.55 220
16922.78 204
16924.01 227
16925.24 191
16926.47 212
16927.70 222
16928.93 218
16930.16 209
16931.39 202
16932.62 204
16933.85 194
16935.08 210
16936.31 192
16937.54 200
16938.77 195
16940.00 185
16941.23 232
16942.46 193
16943.69 179
16944.92 173
16946.15 182
16947.38 209
16948.61 207
16949.84 198
16951.07 203
16952.30 183
16953.53 208
16954.76 212
16956.00 216
16957.23 212
16958.46 202
16959.69 173
16960.92 183
16962.15 180
16963.38 200
16964.61 209
16965.84 200
16967.07 203
16968.30 209
16969.54 201
16970.77 196
16972.00 192
16973.23 176
16974.46 196
16975.69 193
16976.92 190
16978.15 189
16979.39 181
16980.62 184
16981.85 194
16983.08 222
16984.31 179
16985.54 169
16986.78 209
16988.01 220
16989.24 190
16990.47 178
16991.70 192
16992.94 199
16994.17 186
16995.40 185
16996.63 188
16997.86 187
16999.10 221
17000.33 172
17001.56 190
17002.79 208
17004.03 212
17005.26 168
17006.49 193
17007.72 189
17008.96 190
17010.19 192
17011.42 183
17012.65 183
17013.89 175
17015.12 207
17016.35 216
17017.58 183
17018.82 178
17020.05 191
17021.28 182
17022.52 212
17023.75 192
17024.98 192
17026.22 171
17027.45 191
17028.68 182
17029.92 180
17031.15 166
17032.38 184
17033.62 176
17034.85 187
17036.08 191
17037.32 195
17038.55 193
17039.78 176
17041.02 175
17042.25 160
17043.49 168
17044.72 178
17045.95 141
17047.19 204
17048.42 206
17049.66 187
17050.89 194
17052.12 164
17053.36 190
17054.59 178
17055.83 146
17057.06 182
17058.29 183
17059.53 204
17060.76 176
17062.00 164
17063.23 155
17064.47 175
17065.70 178
17066.94 164
17068.17 177
17069.41 170
17070.64 159
17071.88 170
17073.11 159
17074.35 167
17075.58 181
17076.82 158
17078.05 165
17079.29 156
17080.52 180
17081.76 186
17082.99 153
17084.23 146
17085.46 169
17086.70 164
17087.93 188
17089.17 187
17090.40 168
17091.64 156
17092.87 176
17094.11 178
17095.35 163
17096.58 171
17097.82 174
17099.05 152
17100.29 165
17101.53 175
17102.76 173
17104.00 176
17105.23 152
17106.47 159
17107.71 146
17108.94 162
17110.18 179
17111.41 164
17112.65 169
17113.89 160
17115.12 171
17116.36 176
17117.60 168
17118.83 167
17120.07 164
17121.31 170
17122.54 162
17123.78 167
17125.02 161
17126.25 141
17127.49 185
17128.73 175
17129.96 164
17131.20 190
17132.44 166
17133.68 173
17134.91 178
17136.15 166
17137.39 165
17138.62 169
17139.86 167
17141.10 189
17142.34 168
17143.57 166
17144.81 171
17146.05 150
17147.29 141
17148.52 175
17149.76 160
17151.00 163
17152.24 155
17153.48 215
17154.71 188
17155.95 160
17157.19 161
17158.43 139
17159.66 183
17160.90 170
17162.14 173
17163.38 151
17164.62 150
17165.86 177
17167.09 153
17168.33 156
17169.57 147
17170.81 172
17172.05 168
17173.29 147
17174.52 156
17175.76 149
17177.00 158
17178.24 153
17179.48 156
17180.72 153
17181.96 183
17183.20 173
17184.43 148
17185.67 162
17186.91 154
17188.15 159
17189.39 179
17190.63 160
17191.87 152
17193.11 155
17194.35 182
17195.59 184
17196.83 156
17198.07 152
17199.31 173
17200.55 167
17201.78 155
17203.02 146
17204.26 169
17205.50 218
17206.74 165
17207.98 153
17209.22 177
17210.46 180
17211.70 161
17212.94 176
17214.18 147
17215.42 160
17216.66 156
17217.90 163
17219.14 165
17220.38 174
17221.62 166
17222.86 150
17224.10 152
17225.34 147
17226.59 155
17227.83 165
17229.07 166
17230.31 145
17231.55 156
17232.79 172
17234.03 159
17235.27 168
17236.51 148
17237.75 155
17238.99 155
17240.23 132
17241.47 186
17242.72 163
17243.96 161
17245.20 141
17246.44 152
17247.68 151
17248.92 157
17250.16 148
17251.40 171
17252.65 151
17253.89 149
17255.13 158
17256.37 162
17257.61 165
17258.85 150
17260.09 153
17261.34 163
17262.58 155
17263.82 160
17265.06 155
17266.30 166
17267.55 147
17268.79 150
17270.03 152
17271.27 148
17272.51 130
17273.76 141
17275.00 161
17276.24 158
17277.48 155
17278.72 151
17279.97 168
17281.21 151
17282.45 150
17283.69 166
17284.94 142
17286.18 166
17287.42 170
17288.67 158
17289.91 150
17291.15 140
17292.39 154
17293.64 150
17294.88 154
17296.12 155
17297.37 168
17298.61 182
17299.85 177
17301.09 149
17302.34 166
17303.58 143
17304.82 148
17306.07 151
17307.31 132
17308.55 137
17309.80 134
17311.04 165
17312.29 150
17313.53 119
17314.77 140
17316.02 159
17317.26 155
17318.50 137
17319.75 121
17320.99 139
17322.24 154
17323.48 150
17324.72 173
17325.97 136
17327.21 140
17328.46 147
17329.70 151
17330.94 148
17332.19 157
17333.43 137
17334.68 158
17335.92 152
17337.17 145
17338.41 143
17339.65 172
17340.90 142
17342.14 151
17343.39 147
17344.63 163
17345.88 140
17347.12 149
17348.37 182
17349.61 160
17350.86 146
17352.10 143
17353.35 141
17354.59 140
17355.84 171
17357.08 153
17358.33 165
17359.57 157
17360.82 144
17362.06 164
17363.31 151
17364.55 129
17365.80 144
17367.05 146
17368.29 135
17369.54 120
17370.78 152
17372.03 160
17373.27 174
17374.52 141
17375.77 128
17377.01 162
17378.26 161
17379.50 148
17380.75 153
17382.00 131
17383.24 153
17384.49 169
17385.73 176
17386.98 163
17388.23 142
17389.47 169
17390.72 154
17391.97 136
17393.21 122
17394.46 138
17395.71 166
17396.95 113
17398.20 125
17399.45 158
17400.69 149
17401.94 142
17403.19 127
17404.43 138
17405.68 160
17406.93 128
17408.17 147
17409.42 170
17410.67 159
17411.91 141
17413.16 169
17414.41 148
17415.66 148
17416.90 138
17418.15 144
17419.40 174
17420.65 146
17421.89 153
17423.14 157
17424.39 160
17425.64 136
17426.88 137
17428.13 159
17429.38 156
17430.63 129
17431.87 154
17433.12 140
17434.37 152
17435.62 141
17436.87 142
17438.11 158
17439.36 146
17440.61 156
17441.86 168
17443.11 154
17444.36 147
17445.60 143
17446.85 138
17448.10 145
17449.35 154
17450.60 141
17451.85 145
17453.10 144
17454.34 148
17455.59 151
17456.84 160
17458.09 155
17459.34 143
17460.59 165
17461.84 141
17463.09 130
17464.33 137
17465.58 135
17466.83 135
17468.08 164
17469.33 159
17470.58 143
17471.83 141
17473.08 140
17474.33 182
17475.58 153
17476.83 154
17478.08 145
17479.33 163
17480.58 146
17481.83 145
17483.08 150
17484.33 167
17485.58 164
17486.83 157
17488.07 153
17489.32 122
17490.57 145
17491.82 151
17493.07 163
17494.32 137
17495.58 155
17496.83 144
17498.08 177
17499.33 171
17500.58 146
17501.83 171
17503.08 162
17504.33 150
17505.58 139
17506.83 172
17508.08 142
17509.33 154
17510.58 168
17511.83 178
17513.08 142
17514.33 136
17515.58 166
17516.83 184
17518.09 158
17519.34 159
17520.59 161
17521.84 156
17523.09 150
17524.34 150
17525.59 156
17526.84 154
17528.09 154
17529.35 168
17530.60 169
17531.85 172
17533.10 164
17534.35 148
17535.60 165
17536.86 143
17538.11 161
17539.36 158
17540.61 162
17541.86 184
17543.11 168
17544.37 177
17545.62 178
17546.87 178
17548.12 168
17549.37 176
17550.63 159
17551.88 150
17553.13 147
17554.38 153
17555.63 162
17556.89 161
17558.14 158
17559.39 165
17560.64 163
17561.90 157
17563.15 152
17564.40 161
17565.65 152
17566.91 163
17568.16 192
17569.41 122
17570.67 146
17571.92 159
17573.17 166
17574.42 137
17575.68 163
17576.93 156
17578.18 167
17579.44 183
17580.69 157
17581.94 145
17583.20 147
17584.45 185
17585.70 154
17586.96 181
17588.21 147
17589.46 159
17590.72 153
17591.97 177
17593.22 166
17594.48 155
17595.73 150
17596.99 175
17598.24 172
17599.49 161
17600.75 172
17602.00 137
17603.26 172
17604.51 176
17605.76 184
17607.02 162
17608.27 208
17609.53 165
17610.78 138
17612.03 162
17613.29 163
17614.54 170
17615.80 173
17617.05 168
17618.31 161
17619.56 207
17620.82 166
17622.07 195
17623.33 172
17624.58 170
17625.83 150
17627.09 182
17628.34 144
17629.60 175
17630.85 161
17632.11 180
17633.36 161
17634.62 165
17635.88 168
17637.13 146
17638.39 162
17639.64 164
17640.90 185
17642.15 163
17643.41 175
17644.66 164
17645.92 179
17647.17 181
17648.43 187
17649.68 138
17650.94 165
17652.20 160
17653.45 162
17654.71 188
17655.96 154
17657.22 158
17658.48 148
17659.73 179
17660.99 153
17662.24 183
17663.50 162
17664.76 178
17666.01 159
17667.27 158
17668.53 142
17669.78 172
17671.04 154
17672.29 166
17673.55 181
17674.81 141
17676.06 142
17677.32 140
17678.58 151
17679.83 156
17681.09 169
17682.35 153
17683.60 161
17684.86 150
17686.12 146
17687.38 149
17688.63 151
17689.89 157
17691.15 152
17692.40 139
17693.66 128
17694.92 171
17696.18 175
17697.43 145
17698.69 126
17699.95 139
17701.21 145
17702.46 147
17703.72 149
17704.98 164
17706.24 158
17707.49 155
17708.75 137
17710.01 148
17711.27 143
17712.53 161
17713.78 143
17715.04 130
17716.30 146
17717.56 132
17718.82 178
17720.07 143
17721.33 132
17722.59 159
17723.85 146
17725.11 156
17726.36 153
17727.62 140
17728.88 158
17730.14 143
17731.40 134
17732.66 141
17733.92 133
17735.17 154
17736.43 167
17737.69 150
17738.95 130
17740.21 142
17741.47 150
17742.73 147
17743.99 137
17745.25 133
17746.51 134
17747.76 148
17749.02 141
17750.28 133
17751.54 155
17752.80 154
17754.06 144
17755.32 145
17756.58 150
17757.84 139
17759.10 154
17760.36 128
17761.62 160
17762.88 143
17764.14 135
17765.40 142
17766.66 148
17767.92 135
17769.18 135
17770.44 147
17771.70 144
17772.96 150
17774.22 141
17775.48 139
17776.74 135
17778.00 133
17779.26 140
17780.52 151
17781.78 150
17783.04 143
17784.30 142
17785.56 147
17786.82 148
17788.08 166
17789.34 186
17790.60 183
17791.86 159
17793.12 157
17794.38 182
17795.65 143
17796.91 153
17798.17 154
17799.43 145
17800.69 153
17801.95 168
17803.21 166
17804.47 144
17805.73 128
17807.00 109
17808.26 145
17809.52 152
17810.78 143
17812.04 146
17813.30 141
17814.56 127
17815.83 145
17817.09 134
17818.35 144
17819.61 139
17820.87 145
17822.13 135
17823.40 138
17824.66 166
17825.92 139
17827.18 132
17828.44 131
17829.71 130
17830.97 160
17832.23 177
17833.49 130
17834.75 141
17836.02 144
17837.28 147
17838.54 148
17839.80 138
17841.07 149
17842.33 167
17843.59 140
17844.85 163
17846.12 154
17847.38 129
17848.64 119
17849.91 143
17851.17 162
17852.43 135
17853.69 162
17854.96 141
17856.22 142
17857.48 121
17858.75 138
17860.01 126
17861.27 139
17862.54 134
17863.80 152
17865.06 141
17866.33 133
17867.59 133
17868.85 128
17870.12 141
17871.38 144
17872.64 140
17873.91 119
17875.17 126
17876.43 130
17877.70 132
17878.96 132
17880.23 133
17881.49 139
17882.75 127
17884.02 133
17885.28 117
17886.55 134
17887.81 142
17889.07 148
17890.34 124
17891.60 151
17892.87 148
17894.13 134
17895.40 119
17896.66 121
17897.92 172
17899.19 150
17900.45 124
17901.72 134
17902.98 147
17904.25 154
17905.51 139
17906.78 144
17908.04 132
17909.31 108
17910.57 135
17911.84 136
17913.10 162
17914.37 123
17915.63 123
17916.90 175
17918.16 152
17919.43 144
17920.69 140
17921.96 144
17923.22 130
17924.49 120
17925.75 125
17927.02 136
17928.29 143
17929.55 168
17930.82 130
17932.08 142
17933.35 123
17934.61 174
17935.88 162
17937.15 132
17938.41 137
17939.68 146
17940.94 166
17942.21 113
17943.48 129
17944.74 119
17946.01 153
17947.28 127
17948.54 142
17949.81 130
17951.07 136
17952.34 137
17953.61 139
17954.87 133
17956.14 106
17957.41 134
17958.67 150
17959.94 130
17961.21 126
17962.47 141
17963.74 152
17965.01 162
17966.27 120
17967.54 116
17968.81 134
17970.08 133
17971.34 142
17972.61 117
17973.88 121
17975.14 141
17976.41 157
17977.68 149
17978.95 111
17980.21 129
17981.48 143
17982.75 169
17984.02 149
17985.28 119
17986.55 128
17987.82 118
17989.09 146
17990.35 134
17991.62 128
17992.89 146
17994.16 135
17995.43 120
17996.69 118
17997.96 128
17999.23 138
18000.50 147
18001.77 143
18003.03 112
18004.30 99
18005.57 158
18006.84 127
18008.11 106
18009.38 125
18010.64 159
18011.91 135
18013.18 136
18014.45 138
18015.72 140
18016.99 144
18018.26 142
18019.53 141
18020.79 112
18022.06 131
18023.33 135
18024.60 159
18025.87 116
18027.14 126
18028.41 128
18029.68 155
18030.95 158
18032.22 133
18033.48 119
18034.75 146
18036.02 131
18037.29 140
18038.56 135
18039.83 138
18041.10 131
18042.37 124
18043.64 140
18044.91 134
18046.18 138
18047.45 158
18048.72 176
18049.99 143
18051.26 123
18052.53 132
18053.80 135
18055.07 130
18056.34 128
18057.61 129
18058.88 130
18060.15 150
18061.42 132
18062.69 156
18063.96 145
18065.23 142
18066.50 151
18067.77 133
18069.04 133
18070.31 135
18071.58 161
18072.86 148
18074.13 140
18075.40 140
18076.67 158
18077.94 146
18079.21 149
18080.48 106
18081.75 127
18083.02 120
18084.29 126
18085.56 115
18086.84 134
18088.11 124
18089.38 139
18090.65 135
18091.92 140
18093.19 127
18094.46 132
18095.74 116
18097.01 129
18098.28 152
18099.55 120
18100.82 131
18102.09 122
18103.37 142
18104.64 150
18105.91 156
18107.18 132
18108.45 116
18109.72 116
18111.00 153
18112.27 143
18113.54 156
18114.81 145
18116.09 144
18117.36 143
18118.63 143
18119.90 150
18121.17 115
18122.45 121
18123.72 143
18124.99 141
18126.26 135
18127.54 127
18128.81 137
18130.08 155
18131.36 150
18132.63 138
18133.90 121
18135.17 129
18136.45 141
18137.72 126
18138.99 116
18140.27 113
18141.54 165
18142.81 140
18144.09 138
18145.36 136
18146.63 145
18147.91 123
18149.18 119
18150.45 132
18151.73 155
18153.00 149
18154.27 167
18155.55 146
18156.82 122
18158.09 143
18159.37 129
18160.64 133
18161.91 133
18163.19 143
18164.46 146
18165.74 144
18167.01 105
18168.28 138
18169.56 154
18170.83 154
18172.11 138
18173.38 116
18174.66 140
18175.93 142
18177.20 151
18178.48 140
18179.75 164
18181.03 121
18182.30 126
18183.58 134
18184.85 132
18186.13 148
18187.40 146
18188.68 148
18189.95 145
18191.23 130
18192.50 134
18193.78 148
18195.05 139
18196.33 126
18197.60 119
18198.88 139
18200.15 158
18201.43 151
18202.70 105
18203.98 137
18205.25 126
18206.53 143
18207.80 122
18209.08 140
18210.35 129
18211.63 148
18212.90 174
18214.18 120
18215.46 115
18216.73 138
18218.01 150
18219.28 147
18220.56 146
18221.84 126
18223.11 161
18224.39 131
18225.66 138
18226.94 124
18228.22 143
18229.49 133
18230.77 128
18232.04 141
18233.32 120
18234.60 145
18235.87 124
18237.15 123
18238.43 114
18239.70 126
18240.98 145
18242.26 161
18243.53 129
18244.81 118
18246.09 140
18247.36 154
18248.64 117
18249.92 123
18251.19 153
18252.47 168
18253.75 137
18255.03 139
18256.30 120
18257.58 113
18258.86 144
18260.13 138
18261.41 129
18262.69 117
18263.97 146
18265.24 133
18266.52 142
18267.80 114
18269.08 131
18270.35 136
18271.63 132
18272.91 153
18274.19 136
18275.47 111
18276.74 124
18278.02 126
18279.30 131
18280.58 132
18281.85 134
18283.13 138
18284.41 132
18285.69 132
18286.97 114
18288.25 136
18289.52 127
18290.80 163
18292.08 128
18293.36 127
18294.64 138
18295.92 132
18297.19 134
18298.47 128
18299.75 140
18301.03 135
18302.31 143
18303.59 139
18304.87 114
18306.15 103
18307.43 135
18308.70 144
18309.98 133
18311.26 128
18312.54 105
18313.82 125
18315.10 140
18316.38 133
18317.66 125
18318.94 129
18320.22 120
18321.50 139
18322.78 130
18324.06 135
18325.34 129
18326.61 137
18327.89 119
18329.17 118
18330.45 134
18331.73 146
18333.01 141
18334.29 130
18335.57 121
18336.85 148
18338.13 152
18339.41 155
18340.69 145
18341.97 135
18343.25 122
18344.53 133
18345.81 140
18347.09 131
18348.37 117
18349.66 133
18350.94 133
18352.22 114
18353.50 116
18354.78 112
18356.06 129
18357.34 127
18358.62 125
18359.90 140
18361.18 132
18362.46 168
18363.74 159
18365.02 132
18366.30 109
18367.59 123
18368.87 109
18370.15 139
18371.43 120
18372.71 129
18373.99 129
18375.27 151
18376.55 144
18377.84 128
18379.12 131
18380.40 167
18381.68 145
18382.96 109
18384.24 127
18385.53 122
18386.81 117
18388.09 137
18389.37 108
18390.65 100
18391.93 136
18393.22 140
18394.50 130
18395.78 124
18397.06 135
18398.34 141
18399.63 128
18400.91 131
18402.19 153
18403.47 162
18404.76 145
18406.04 139
18407.32 130
18408.60 119
18409.89 117
18411.17 155
18412.45 147
18413.73 134
18415.02 116
18416.30 123
18417.58 130
18418.86 151
18420.15 132
18421.43 135
18422.71 133
18424.00 137
18425.28 136
18426.56 130
18427.85 119
18429.13 123
18430.41 143
18431.70 134
18432.98 108
18434.26 119
18435.55 107
18436.83 134
18438.11 140
18439.40 139
18440.68 143
18441.96 120
18443.25 136
18444.53 126
18445.81 114
18447.10 130
18448.38 129
18449.67 130
18450.95 134
18452.23 149
18453.52 139
18454.80 119
18456.09 150
18457.37 131
18458.66 113
18459.94 127
18461.22 139
18462.51 131
18463.79 111
18465.08 117
18466.36 130
18467.65 133
18468.93 122
18470.22 103
18471.50 132
18472.78 126
18474.07 139
18475.35 143
18476.64 122
18477.92 121
18479.21 126
18480.49 133
18481.78 131
18483.06 118
18484.35 121
18485.63 113
18486.92 115
18488.20 133
18489.49 119
18490.78 130
18492.06 127
18493.35 124
18494.63 115
18495.92 119
18497.20 130
18498.49 138
18499.77 145
18501.06 132
18502.35 130
18503.63 123
18504.92 128
18506.20 120
18507.49 144
18508.78 159
18510.06 146
18511.35 126
18512.63 132
18513.92 129
18515.21 115
18516.49 145
18517.78 120
18519.06 130
18520.35 118
18521.64 137
18522.92 129
18524.21 133
18525.50 143
18526.78 153
18528.07 141
18529.36 138
18530.64 129
18531.93 125
18533.22 119
18534.50 129
18535.79 129
18537.08 137
18538.37 136
18539.65 103
18540.94 114
18542.23 122
18543.51 141
18544.80 130
18546.09 142
18547.38 128
18548.66 137
18549.95 130
18551.24 133
18552.53 112
18553.81 141
18555.10 162
18556.39 151
18557.68 134
18558.96 124
18560.25 123
18561.54 123
18562.83 137
18564.11 118
18565.40 116
18566.69 133
18567.98 120
18569.27 141
18570.56 131
18571.84 125
18573.13 142
18574.42 148
18575.71 155
18577.00 114
18578.28 129
18579.57 139
18580.86 149
18582.15 122
18583.44 135
18584.73 121
18586.02 139
18587.31 143
18588.59 121
18589.88 125
18591.17 143
18592.46 125
18593.75 135
18595.04 130
18596.33 135
18597.62 137
18598.91 154
18600.19 132
18601.48 121
18602.77 145
18604.06 160
18605.35 169
18606.64 131
18607.93 155
18609.22 123
18610.51 139
18611.80 130
18613.09 158
18614.38 140
18615.67 126
18616.96 152
18618.25 147
18619.54 149
18620.83 144
18622.12 155
18623.41 162
18624.70 139
18625.99 138
18627.28 150
18628.57 115
18629.86 141
18631.15 172
18632.44 139
18633.73 153
18635.02 141
18636.31 175
18637.60 150
18638.89 156
18640.18 115
18641.47 119
18642.76 129
18644.05 161
18645.34 124
18646.63 123
18647.93 135
18649.22 138
18650.51 141
18651.80 143
18653.09 168
18654.38 144
18655.67 138
18656.96 126
18658.25 142
18659.55 131
18660.84 165
18662.13 145
18663.42 155
18664.71 123
18666.00 124
18667.29 132
18668.58 123
18669.88 150
18671.17 136
18672.46 134
18673.75 154
18675.04 142
18676.34 101
18677.63 117
18678.92 134
18680.21 129
18681.50 160
18682.79 128
18684.09 159
18685.38 139
18686.67 134
18687.96 154
18689.26 126
18690.55 129
18691.84 139
18693.13 154
18694.43 137
18695.72 104
18697.01 125
18698.30 138
18699.60 112
18700.89 119
18702.18 122
18703.47 104
18704.77 121
18706.06 126
18707.35 134
18708.65 127
18709.94 147
18711.23 154
18712.52 125
18713.82 132
18715.11 99
18716.40 114
18717.70 121
18718.99 117
18720.28 134
18721.58 123
18722.87 120
18724.16 132
18725.46 129
18726.75 122
18728.04 124
18729.34 126
18730.63 121
18731.93 107
18733.22 114
18734.51 122
18735.81 116
18737.10 115
18738.40 115
18739.69 130
18740.98 135
18742.28 114
18743.57 119
18744.87 109
18746.16 131
18747.45 137
18748.75 107
18750.04 126
18751.34 123
18752.63 151
18753.93 113
18755.22 124
18756.52 111
18757.81 118
18759.10 118
18760.40 125
18761.69 103
18762.99 131
18764.28 117
18765.58 118
18766.87 113
18768.17 111
18769.46 128
18770.76 122
18772.05 121
18773.35 115
18774.64 130
18775.94 102
18777.23 128
18778.53 127
18779.83 120
18781.12 98
18782.42 127
18783.71 122
18785.01 147
18786.30 125
18787.60 125
18788.89 125
18790.19 129
18791.49 98
18792.78 117
18794.08 150
18795.37 117
18796.67 102
18797.97 114
18799.26 133
18800.56 126
18801.85 133
18803.15 117
18804.45 140
18805.74 106
18807.04 116
18808.34 134
18809.63 122
18810.93 118
18812.23 120
18813.52 130
18814.82 133
18816.12 145
18817.41 122
18818.71 130
18820.01 96
18821.30 127
18822.60 116
18823.90 127
18825.19 112
18826.49 109
18827.79 131
18829.08 124
18830.38 122
18831.68 132
18832.98 149
18834.27 115
18835.57 140
18836.87 107
18838.17 145
18839.46 116
18840.76 117
18842.06 93
18843.36 145
18844.65 114
18845.95 114
18847.25 96
18848.55 97
18849.84 120
18851.14 143
18852.44 133
18853.74 113
18855.04 126
18856.33 113
18857.63 125
18858.93 100
18860.23 122
18861.53 117
18862.83 140
18864.12 117
18865.42 106
18866.72 114
18868.02 122
18869.32 142
18870.62 135
18871.91 118
18873.21 109
18874.51 123
18875.81 140
18877.11 131
18878.41 115
18879.71 136
18881.01 120
18882.30 133
18883.60 137
18884.90 107
18886.20 126
18887.50 126
18888.80 142
18890.10 122
18891.40 113
18892.70 106
18894.00 114
18895.30 121
18896.60 142
18897.90 127
18899.19 114
18900.49 130
18901.79 130
18903.09 116
18904.39 122
18905.69 116
18906.99 135
18908.29 122
18909.59 128
18910.89 138
18912.19 138
18913.49 133
18914.79 110
18916.09 125
18917.39 117
18918.69 122
18919.99 137
18921.29 132
18922.59 111
18923.89 136
18925.20 110
18926.50 114
18927.80 107
18929.10 139
18930.40 100
18931.70 105
18933.00 128
18934.30 131
18935.60 127
18936.90 125
18938.20 127
18939.50 123
18940.80 132
18942.10 135
18943.41 119
18944.71 108
18946.01 115
18947.31 132
18948.61 111
18949.91 138
18951.21 110
18952.51 124
18953.82 118
18955.12 114
18956.42 130
18957.72 117
18959.02 117
18960.32 103
18961.63 105
18962.93 134
18964.23 119
18965.53 123
18966.83 94
18968.13 115
18969.44 125
18970.74 121
18972.04 125
18973.34 114
18974.64 126
18975.95 118
18977.25 117
18978.55 136
18979.85 128
18981.16 123
18982.46 141
18983.76 142
18985.06 118
18986.37 107
18987.67 125
18988.97 107
18990.27 131
18991.58 103
18992.88 126
18994.18 126
18995.48 137
18996.79 120
18998.09 104
18999.39 121
19000.70 137
19002.00 124
19003.30 121
19004.61 117
19005.91 127
19007.21 154
19008.52 116
19009.82 116
19011.12 111
19012.43 106
19013.73 98
19015.03 109
19016.34 106
19017.64 125
19018.94 124
19020.25 134
19021.55 125
19022.86 130
19024.16 136
19025.46 114
19026.77 138
19028.07 98
19029.37 105
19030.68 128
19031.98 125
19033.29 135
19034.59 129
19035.90 122
19037.20 131
19038.50 133
19039.81 114
19041.11 95
19042.42 106
19043.72 122
19045.03 104
19046.33 102
19047.64 97
19048.94 140
19050.25 132
19051.55 125
19052.85 121
19054.16 129
19055.46 120
19056.77 129
19058.07 110
19059.38 131
19060.68 124
19061.99 115
19063.30 120
19064.60 130
19065.91 116
19067.21 97
19068.52 136
19069.82 110
19071.13 112
19072.43 108
19073.74 124
19075.04 121
19076.35 107
19077.66 95
19078.96 112
19080.27 131
19081.57 122
19082.88 131
19084.18 121
19085.49 132
19086.80 129
19088.10 126
19089.41 102
19090.71 109
19092.02 112
19093.33 152
19094.63 126
19095.94 109
19097.25 122
19098.55 149
19099.86 119
19101.17 121
19102.47 103
19103.78 131
19105.08 121
19106.39 106
19107.70 111
19109.01 137
19110.31 134
19111.62 105
19112.93 122
19114.23 124
19115.54 131
19116.85 149
19118.15 130
19119.46 106
19120.77 112
19122.08 135
19123.38 131
19124.69 121
19126.00 94
19127.30 129
19128.61 138
19129.92 135
19131.23 103
19132.53 114
19133.84 109
19135.15 122
19136.46 124
19137.77 133
19139.07 99
19140.38 120
19141.69 131
19143.00 130
19144.30 129
19145.61 125
19146.92 132
19148.23 128
19149.54 104
19150.84 121
19152.15 141
19153.46 112
19154.77 105
19156.08 108
19157.39 134
19158.70 119
19160.00 126
19161.31 123
19162.62 105
19163.93 131
19165.24 122
19166.55 127
19167.86 109
19169.16 110
19170.47 153
19171.78 127
19173.09 113
19174.40 110
19175.71 111
19177.02 130
19178.33 115
19179.64 115
19180.95 126
19182.26 138
19183.56 134
19184.87 112
19186.18 114
19187.49 109
19188.80 126
19190.11 126
19191.42 120
19192.73 130
19194.04 129
19195.35 136
19196.66 121
19197.97 107
19199.28 116
19200.59 121
19201.90 126
19203.21 127
19204.52 105
19205.83 125
19207.14 111
19208.45 97
19209.76 121
19211.07 107
19212.38 131
19213.69 106
19215.00 117
19216.31 106
19217.62 99
19218.93 120
19220.24 116
19221.55 116
19222.86 113
19224.18 117
19225.49 100
19226.80 113
19228.11 121
19229.42 134
19230.73 129
19232.04 104
19233.35 120
19234.66 127
19235.97 116
19237.28 113
19238.60 124
19239.91 126
19241.22 147
19242.53 123
19243.84 144
19245.15 139
19246.46 134
19247.78 122
19249.09 114
19250.40 127
19251.71 126
19253.02 94
19254.33 113
19255.65 123
19256.96 114
19258.27 120
19259.58 113
19260.89 109
19262.21 123
19263.52 107
19264.83 101
19266.14 102
19267.45 118
19268.77 123
19270.08 123
19271.39 139
19272.70 121
19274.02 124
19275.33 117
19276.64 133
19277.95 129
19279.27 121
19280.58 127
19281.89 115
19283.20 103
19284.52 113
19285.83 97
19287.14 117
19288.45 139
19289.77 123
19291.08 103
19292.39 100
19293.71 113
19295.02 124
19296.33 141
19297.65 136
19298.96 132
19300.27 143
19301.59 102
19302.90 118
19304.21 118
19305.53 112
19306.84 106
19308.15 117
19309.47 124
19310.78 119
19312.09 118
19313.41 124
19314.72 111
19316.04 129
19317.35 113
19318.66 118
19319.98 114
19321.29 117
19322.61 117
19323.92 108
19325.23 108
19326.55 119
19327.86 139
19329.18 109
19330.49 107
19331.81 101
19333.12 123
19334.43 131
19335.75 110
19337.06 112
19338.38 116
19339.69 123
19341.01 107
19342.32 102
19343.64 95
19344.95 111
19346.27 121
19347.58 120
19348.90 116
19350.21 106
19351.53 98
19352.84 110
19354.16 128
19355.47 107
19356.79 132
19358.10 139
19359.42 119
19360.73 108
19362.05 96
19363.36 110
19364.68 114
19366.00 114
19367.31 122
19368.63 110
19369.94 118
19371.26 99
19372.57 112
19373.89 98
19375.21 121
19376.52 127
19377.84 125
19379.15 108
19380.47 107
19381.79 107
19383.10 141
19384.42 110
19385.73 111
19387.05 130
19388.37 113
19389.68 111
19391.00 99
19392.32 115
19393.63 107
19394.95 126
19396.27 122
19397.58 122
19398.90 100
19400.22 131
19401.53 140
19402.85 147
19404.17 111
19405.48 116
19406.80 149
19408.12 131
19409.43 122
19410.75 104
19412.07 144
19413.39 134
19414.70 109
19416.02 114
19417.34 128
19418.65 105
19419.97 112
19421.29 126
19422.61 107
19423.92 97
19425.24 125
19426.56 106
19427.88 99
19429.20 119
19430.51 110
19431.83 118
19433.15 103
19434.47 102
19435.78 125
19437.10 126
19438.42 125
19439.74 98
19441.06 85
19442.37 97
19443.69 103
19445.01 98
19446.33 117
19447.65 113
19448.97 103
19450.28 108
19451.60 135
19452.92 128
19454.24 108
19455.56 117
19456.88 107
19458.20 107
19459.51 120
19460.83 116
19462.15 133
19463.47 123
19464.79 120
19466.11 112
19467.43 114
19468.75 121
19470.07 102
19471.39 110
19472.70 119
19474.02 123
19475.34 119
19476.66 130
19477.98 115
19479.30 130
19480.62 100
19481.94 129
19483.26 108
19484.58 120
19485.90 148
19487.22 123
19488.54 120
19489.86 105
19491.18 114
19492.50 127
19493.82 126
19495.14 89
19496.46 111
19497.78 132
19499.10 117
19500.42 107
19501.74 136
19503.06 124
19504.38 102
19505.70 121
19507.02 123
19508.34 136
19509.66 114
19510.98 124
19512.30 99
19513.62 121
19514.94 116
19516.26 111
19517.58 106
19518.90 130
19520.23 134
19521.55 126
19522.87 132
19524.19 139
19525.51 96
19526.83 112
19528.15 106
19529.47 105
19530.79 113
19532.11 106
19533.44 110
19534.76 107
19536.08 123
19537.40 90
19538.72 111
19540.04 105
19541.36 131
19542.69 106
19544.01 93
19545.33 95
19546.65 122
19547.97 128
19549.29 99
19550.62 111
19551.94 103
19553.26 104
19554.58 142
19555.90 124
19557.23 104
19558.55 112
19559.87 132
19561.19 129
19562.51 95
19563.84 118
19565.16 105
19566.48 127
19567.80 122
19569.13 123
19570.45 116
19571.77 122
19573.09 120
19574.42 117
19575.74 135
19577.06 109
19578.39 120
19579.71 131
19581.03 108
19582.35 118
19583.68 110
19585.00 115
19586.32 124
19587.65 102
19588.97 126
19590.29 136
19591.62 113
19592.94 118
19594.26 107
19595.59 105
19596.91 105
19598.23 121
19599.56 115
19600.88 117
19602.20 100
19603.53 102
19604.85 122
19606.17 122
19607.50 102
19608.82 102
19610.15 121
19611.47 103
19612.79 96
19614.12 138
19615.44 133
19616.77 110
19618.09 102
19619.41 123
19620.74 118
19622.06 107
19623.39 110
19624.71 107
19626.03 111
19627.36 116
19628.68 111
19630.01 122
19631.33 101
19632.66 103
19633.98 115
19635.31 106
19636.63 131
19637.96 117
19639.28 115
19640.61 132
19641.93 114
19643.26 118
19644.58 127
19645.91 126
19647.23 106
19648.56 114
19649.88 103
19651.21 116
19652.53 90
19653.86 113
19655.18 110
19656.51 114
19657.83 127
19659.16 128
19660.48 110
19661.81 102
19663.14 102
19664.46 125
19665.79 124
19667.11 109
19668.44 132
19669.77 115
19671.09 112
19672.42 95
19673.74 123
19675.07 111
19676.40 121
19677.72 137
19679.05 115
19680.37 113
19681.70 115
19683.03 120
19684.35 119
19685.68 107
19687.01 113
19688.33 93
19689.66 126
19690.99 117
19692.31 104
19693.64 123
19694.97 138
19696.29 123
19697.62 112
19698.95 102
19700.27 118
19701.60 126
19702.93 130
19704.25 131
19705.58 122
19706.91 116
19708.23 128
19709.56 119
19710.89 112
19712.22 100
19713.54 128
19714.87 132
19716.20 121
19717.53 105
19718.85 112
19720.18 105
19721.51 130
19722.84 140
19724.16 133
19725.49 98
19726.82 106
19728.15 115
19729.48 116
19730.80 102
19732.13 99
19733.46 131
19734.79 113
19736.12 108
19737.44 96
19738.77 118
19740.10 107
19741.43 122
19742.76 97
19744.09 95
19745.41 119
19746.74 125
19748.07 120
19749.40 100
19750.73 100
19752.06 110
19753.39 136
19754.71 127
19756.04 111
19757.37 112
19758.70 139
19760.03 113
19761.36 99
19762.69 110
19764.02 128
19765.35 126
19766.68 106
19768.00 110
19769.33 96
19770.66 116
19771.99 121
19773.32 127
19774.65 118
19775.98 114
19777.31 97
19778.64 128
19779.97 107
19781.30 111
19782.63 117
19783.96 132
19785.29 112
19786.62 98
19787.95 104
19789.28 118
19790.61 128
19791.94 115
19793.27 94
19794.60 109
19795.93 112
19797.26 117
19798.59 116
19799.92 125
19801.25 123
19802.58 115
19803.91 115
19805.24 116
19806.57 112
19807.90 123
19809.23 105
19810.56 99
19811.89 111
19813.22 113
19814.55 122
19815.89 95
19817.22 104
19818.55 115
19819.88 124
19821.21 115
19822.54 106
19823.87 131
19825.20 103
19826.53 121
19827.86 130
19829.20 104
19830.53 93
19831.86 122
19833.19 103
19834.52 108
19835.85 132
19837.18 107
19838.52 119
19839.85 105
19841.18 130
19842.51 117
19843.84 99
19845.17 84
19846.51 110
19847.84 106
19849.17 105
19850.50 107
19851.83 135
19853.17 118
19854.50 117
19855.83 105
19857.16 112
19858.50 119
19859.83 106
19861.16 123
19862.49 100
19863.82 115
19865.16 125
19866.49 119
19867.82 106
19869.15 114
19870.49 83
19871.82 112
19873.15 124
19874.49 125
19875.82 89
19877.15 103
19878.48 136
19879.82 118
19881.15 112
19882.48 117
19883.82 117
19885.15 123
19886.48 121
19887.82 115
19889.15 122
19890.48 115
19891.82 129
19893.15 117
19894.48 124
19895.82 119
19897.15 119
19898.48 126
19899.82 110
19901.15 111
19902.48 108
19903.82 135
19905.15 105
19906.49 102
19907.82 110
19909.15 146
19910.49 124
19911.82 117
19913.16 121
19914.49 111
19915.82 132
19917.16 114
19918.49 107
19919.83 105
19921.16 117
19922.50 105
19923.83 123
19925.16 102
19926.50 111
19927.83 115
19929.17 117
19930.50 106
19931.84 99
19933.17 116
19934.51 131
19935.84 108
19937.18 93
19938.51 125
19939.85 118
19941.18 114
19942.52 127
19943.85 121
19945.19 110
19946.52 127
19947.86 109
19949.19 107
19950.53 109
19951.86 136
19953.20 119
19954.53 125
19955.87 102
19957.21 96
19958.54 114
19959.88 109
19961.21 120
19962.55 112
19963.88 135
19965.22 123
19966.56 116
19967.89 126
19969.23 127
19970.56 108
19971.90 111
19973.24 114
19974.57 118
19975.91 119
19977.24 128
19978.58 129
19979.92 109
19981.25 118
19982.59 111
19983.93 119
19985.26 123
19986.60 129
19987.94 130
19989.27 141
19990.61 118
19991.95 116
19993.28 98
19994.62 109
19995.96 105
19997.29 107
19998.63 118
19999.97 120
20001.30 149
20002.64 110
20003.98 107
20005.32 107
20006.65 121
20007.99 108
20009.33 107
20010.67 95
20012.00 116
20013.34 119
20014.68 111
20016.02 94
20017.35 94
20018.69 117
20020.03 87
20021.37 101
20022.70 121
20024.04 117
20025.38 119
20026.72 122
20028.06 134
20029.39 121
20030.73 127
20032.07 131
20033.41 109
20034.75 91
20036.08 108
20037.42 110
20038.76 114
20040.10 118
20041.44 109
20042.78 122
20044.11 114
20045.45 123
20046.79 127
20048.13 99
20049.47 115
20050.81 114
20052.15 116
20053.48 125
20054.82 112
20056.16 101
20057.50 107
20058.84 105
20060.18 108
20061.52 110
20062.86 108
20064.20 114
20065.54 118
20066.88 117
20068.21 110
20069.55 131
20070.89 108
20072.23 109
20073.57 114
20074.91 121
20076.25 127
20077.59 106
20078.93 100
20080.27 96
20081.61 95
20082.95 132
20084.29 105
20085.63 118
20086.97 112
20088.31 114
20089.65 110
20090.99 110
20092.33 105
20093.67 101
20095.01 120
20096.35 125
20097.69 117
20099.03 102
20100.37 115
20101.71 117
20103.05 121
20104.39 105
20105.73 112
20107.07 124
20108.41 89
20109.76 115
20111.10 99
20112.44 105
20113.78 116
20115.12 126
20116.46 111
20117.80 121
20119.14 98
20120.48 105
20121.82 122
20123.16 117
20124.51 96
20125.85 97
20127.19 115
20128.53 126
20129.87 116
20131.21 89
20132.55 114
20133.90 124
20135.24 137
