# Supplementary material for: MALDI-TOF MS typing enables the classification of brewing yeasts of the genus Saccharomyces to major beer styles
Source: PLoS One. 2017 Aug 9;12(8):e0181694. doi: 10.1371/journal.pone.0181694 (PMC5549903; doi:10.1371/journal.pone.0181694)
Supplement: S16 File — The directory includes 90 raw files and was zipped to “.zip”; the folder has three strains with 30 spectra per strain; S1 Text explains the raw files with an example and Table 1 represents the yeast strains used within the experiment. (ZIP) [file pone.0181694.s019.zip › 46-48/30675-174-OG-Alt-Alt-YPG-18h-E-E_2015-11-11__0_B12_1.dat]

1999.94 1869
2000.36 1982
2000.78 2078
2001.20 2045
2001.62 2058
2002.04 2062
2002.47 2003
2002.89 1892
2003.31 1904
2003.73 1918
2004.15 1806
2004.58 1788
2005.00 1660
2005.42 1883
2005.84 1984
2006.26 1863
2006.69 1827
2007.11 1973
2007.53 1918
2007.95 1850
2008.38 1738
2008.80 1816
2009.22 1810
2009.64 1889
2010.07 1969
2010.49 1961
2010.91 1827
2011.33 1724
2011.76 1930
2012.18 2006
2012.60 1910
2013.03 1772
2013.45 1629
2013.87 1709
2014.29 1685
2014.72 1657
2015.14 1618
2015.56 1569
2015.99 1615
2016.41 1598
2016.83 1695
2017.26 1764
2017.68 1722
2018.10 1716
2018.53 1612
2018.95 1666
2019.37 1798
2019.80 1822
2020.22 1774
2020.65 1968
2021.07 1894
2021.49 1758
2021.92 1837
2022.34 1740
2022.76 1689
2023.19 1818
2023.61 1698
2024.04 1606
2024.46 1627
2024.88 1654
2025.31 1725
2025.73 1737
2026.16 1617
2026.58 1701
2027.01 1705
2027.43 1603
2027.85 1639
2028.28 1642
2028.70 1672
2029.13 1630
2029.55 1654
2029.98 1749
2030.40 1698
2030.83 1819
2031.25 1669
2031.68 1647
2032.10 1694
2032.53 1599
2032.95 1660
2033.38 1812
2033.80 1785
2034.23 1720
2034.65 1938
2035.08 1873
2035.50 1881
2035.93 1783
2036.35 1767
2036.78 1848
2037.20 1960
2037.63 2132
2038.06 2042
2038.48 2058
2038.91 2034
2039.33 1979
2039.76 2112
2040.18 2150
2040.61 1758
2041.04 1923
2041.46 2060
2041.89 1956
2042.31 2029
2042.74 1887
2043.17 1912
2043.59 1822
2044.02 1870
2044.44 1837
2044.87 1816
2045.30 1644
2045.72 1741
2046.15 1724
2046.58 1865
2047.00 1857
2047.43 1885
2047.85 1821
2048.28 1875
2048.71 1765
2049.13 1694
2049.56 1777
2049.99 1792
2050.41 1770
2050.84 1852
2051.27 1759
2051.70 1679
2052.12 1735
2052.55 1710
2052.98 1676
2053.40 1724
2053.83 1698
2054.26 1645
2054.69 1689
2055.11 1576
2055.54 1684
2055.97 1729
2056.40 1929
2056.82 1757
2057.25 1546
2057.68 1787
2058.11 1851
2058.53 1789
2058.96 1772
2059.39 1673
2059.82 1779
2060.24 1790
2060.67 1698
2061.10 1649
2061.53 1722
2061.96 1761
2062.38 1788
2062.81 1864
2063.24 1934
2063.67 2116
2064.10 2109
2064.52 1973
2064.95 2021
2065.38 2040
2065.81 2245
2066.24 2204
2066.67 2077
2067.10 2126
2067.52 2084
2067.95 1980
2068.38 2122
2068.81 1870
2069.24 1879
2069.67 1857
2070.10 1847
2070.53 1855
2070.95 1757
2071.38 1814
2071.81 1673
2072.24 1716
2072.67 1747
2073.10 1747
2073.53 1754
2073.96 1704
2074.39 1824
2074.82 1804
2075.25 1791
2075.68 1808
2076.11 1821
2076.53 1923
2076.96 1909
2077.39 1818
2077.82 1789
2078.25 1849
2078.68 1730
2079.11 1787
2079.54 1925
2079.97 1791
2080.40 1793
2080.83 1899
2081.26 1806
2081.69 1965
2082.12 2050
2082.55 1870
2082.98 1783
2083.41 1828
2083.84 1810
2084.27 1857
2084.70 1909
2085.13 1877
2085.57 1848
2086.00 1789
2086.43 1891
2086.86 1749
2087.29 1714
2087.72 1754
2088.15 1796
2088.58 1783
2089.01 1862
2089.44 1714
2089.87 1851
2090.30 1891
2090.73 1813
2091.17 1863
2091.60 1848
2092.03 1836
2092.46 1859
2092.89 1714
2093.32 1873
2093.75 2050
2094.18 1893
2094.62 1854
2095.05 1752
2095.48 1741
2095.91 1679
2096.34 1675
2096.77 1751
2097.20 1695
2097.64 1605
2098.07 1602
2098.50 1612
2098.93 1482
2099.36 1623
2099.80 1616
2100.23 1635
2100.66 1670
2101.09 1524
2101.52 1479
2101.96 1567
2102.39 1639
2102.82 1624
2103.25 1632
2103.69 1618
2104.12 1639
2104.55 1708
2104.98 1683
2105.41 1864
2105.85 1793
2106.28 1755
2106.71 1779
2107.15 1819
2107.58 1842
2108.01 1832
2108.44 1753
2108.88 1807
2109.31 2003
2109.74 1826
2110.18 1769
2110.61 1631
2111.04 1845
2111.47 1817
2111.91 1825
2112.34 1783
2112.77 1558
2113.21 1610
2113.64 1681
2114.07 1644
2114.51 1753
2114.94 1726
2115.37 1657
2115.81 1701
2116.24 1759
2116.68 1658
2117.11 1620
2117.54 1601
2117.98 1560
2118.41 1523
2118.84 1611
2119.28 1606
2119.71 1656
2120.15 1647
2120.58 1725
2121.01 1545
2121.45 1672
2121.88 1673
2122.32 1610
2122.75 1798
2123.19 1706
2123.62 1754
2124.05 1598
2124.49 1619
2124.92 1607
2125.36 1642
2125.79 1781
2126.23 1651
2126.66 1653
2127.10 1750
2127.53 1784
2127.97 1530
2128.40 1577
2128.84 1642
2129.27 1684
2129.71 1636
2130.14 1654
2130.58 1667
2131.01 1730
2131.45 1614
2131.88 1928
2132.32 1905
2132.75 1761
2133.19 1848
2133.62 1904
2134.06 1887
2134.49 1911
2134.93 1948
2135.37 1962
2135.80 1932
2136.24 1973
2136.67 2016
2137.11 2001
2137.54 2028
2137.98 2018
2138.42 2058
2138.85 1908
2139.29 1865
2139.72 1815
2140.16 1809
2140.60 1746
2141.03 1718
2141.47 1761
2141.90 1809
2142.34 1622
2142.78 1671
2143.21 1724
2143.65 1747
2144.09 1601
2144.52 1628
2144.96 1663
2145.40 1685
2145.83 1556
2146.27 1621
2146.71 1596
2147.14 1578
2147.58 1647
2148.02 1812
2148.45 2009
2148.89 2070
2149.33 1994
2149.76 2234
2150.20 2155
2150.64 2081
2151.08 2158
2151.51 2169
2151.95 2234
2152.39 2097
2152.83 2031
2153.26 2154
2153.70 2075
2154.14 1883
2154.58 1771
2155.01 1914
2155.45 1899
2155.89 1781
2156.33 1871
2156.76 1756
2157.20 1697
2157.64 1769
2158.08 1975
2158.52 1827
2158.95 1851
2159.39 1899
2159.83 1831
2160.27 1827
2160.71 1809
2161.14 1907
2161.58 1892
2162.02 2001
2162.46 1849
2162.90 1857
2163.34 1750
2163.77 1793
2164.21 1936
2164.65 1999
2165.09 1790
2165.53 1744
2165.97 1803
2166.41 1834
2166.84 1797
2167.28 1785
2167.72 1738
2168.16 1877
2168.60 1745
2169.04 1842
2169.48 1901
2169.92 2005
2170.36 1972
2170.80 1863
2171.23 1887
2171.67 2058
2172.11 2062
2172.55 1960
2172.99 2051
2173.43 2191
2173.87 2263
2174.31 2157
2174.75 2247
2175.19 2269
2175.63 2158
2176.07 2098
2176.51 2318
2176.95 2310
2177.39 2123
2177.83 2051
2178.27 1975
2178.71 2050
2179.15 2123
2179.59 1937
2180.03 1779
2180.47 1924
2180.91 1964
2181.35 1763
2181.79 1808
2182.23 1731
2182.67 1849
2183.11 1875
2183.55 1756
2183.99 1748
2184.43 1922
2184.87 1725
2185.31 1671
2185.75 1646
2186.20 1626
2186.64 1690
2187.08 1751
2187.52 1759
2187.96 1904
2188.40 1978
2188.84 1931
2189.28 1937
2189.72 2015
2190.16 1962
2190.61 1998
2191.05 2074
2191.49 1892
2191.93 1986
2192.37 2192
2192.81 1947
2193.25 1983
2193.69 1959
2194.14 2068
2194.58 1978
2195.02 1802
2195.46 1920
2195.90 2002
2196.34 2014
2196.79 1843
2197.23 1969
2197.67 2074
2198.11 1805
2198.55 1736
2199.00 1988
2199.44 2041
2199.88 1860
2200.32 1886
2200.76 1999
2201.21 1861
2201.65 1942
2202.09 2001
2202.53 2002
2202.98 1952
2203.42 1857
2203.86 1810
2204.30 1864
2204.75 1814
2205.19 1871
2205.63 1705
2206.07 1884
2206.52 1819
2206.96 1864
2207.40 1814
2207.85 1878
2208.29 1770
2208.73 1840
2209.18 1716
2209.62 1774
2210.06 1855
2210.50 1807
2210.95 1861
2211.39 1851
2211.83 1732
2212.28 1878
2212.72 1779
2213.16 1766
2213.61 1814
2214.05 1808
2214.50 1919
2214.94 1831
2215.38 1693
2215.83 1761
2216.27 1835
2216.71 1780
2217.16 1694
2217.60 1718
2218.05 1766
2218.49 1779
2218.93 1693
2219.38 1564
2219.82 1550
2220.27 1663
2220.71 1628
2221.15 1611
2221.60 1700
2222.04 1655
2222.49 1763
2222.93 1838
2223.38 1985
2223.82 1925
2224.27 1782
2224.71 1842
2225.15 1891
2225.60 1835
2226.04 1874
2226.49 1898
2226.93 1904
2227.38 1840
2227.82 1877
2228.27 1860
2228.71 1863
2229.16 1775
2229.60 1928
2230.05 1951
2230.49 1906
2230.94 1928
2231.38 1908
2231.83 2109
2232.28 2144
2232.72 1956
2233.17 1998
2233.61 2152
2234.06 2019
2234.50 1918
2234.95 1918
2235.39 2061
2235.84 2173
2236.29 2175
2236.73 2306
2237.18 1904
2237.62 1623
2238.07 1803
2238.52 1831
2238.96 1843
2239.41 1932
2239.85 1810
2240.30 1965
2240.75 1812
2241.19 1726
2241.64 1720
2242.08 1586
2242.53 1757
2242.98 1764
2243.42 1607
2243.87 1754
2244.32 1670
2244.76 1703
2245.21 1723
2245.66 1626
2246.10 1601
2246.55 1515
2247.00 1770
2247.44 1694
2247.89 1758
2248.34 1651
2248.79 1699
2249.23 1752
2249.68 1807
2250.13 1817
2250.57 1702
2251.02 1770
2251.47 1730
2251.92 1706
2252.36 1662
2252.81 1848
2253.26 1858
2253.71 1817
2254.15 1721
2254.60 1766
2255.05 1829
2255.50 1668
2255.94 1580
2256.39 1681
2256.84 1746
2257.29 1707
2257.74 1632
2258.18 1623
2258.63 1452
2259.08 1597
2259.53 1589
2259.98 1699
2260.42 1745
2260.87 1622
2261.32 1687
2261.77 1776
2262.22 1806
2262.67 1858
2263.11 1851
2263.56 1959
2264.01 1924
2264.46 1821
2264.91 2010
2265.36 2018
2265.81 1858
2266.25 1989
2266.70 1966
2267.15 1690
2267.60 1806
2268.05 1790
2268.50 1960
2268.95 2005
2269.40 1870
2269.85 1932
2270.29 1922
2270.74 1882
2271.19 2094
2271.64 2052
2272.09 2099
2272.54 1914
2272.99 2000
2273.44 1988
2273.89 1832
2274.34 1781
2274.79 1945
2275.24 1852
2275.69 1798
2276.14 1953
2276.59 1816
2277.04 1817
2277.49 1738
2277.94 1764
2278.39 1793
2278.84 1758
2279.29 1725
2279.74 1663
2280.19 1611
2280.64 1654
2281.09 1763
2281.54 1736
2281.99 1819
2282.44 1774
2282.89 1737
2283.34 1799
2283.79 1772
2284.24 1816
2284.69 1757
2285.14 1762
2285.59 1800
2286.04 1713
2286.49 1700
2286.94 1759
2287.40 1952
2287.85 1956
2288.30 1953
2288.75 2071
2289.20 2201
2289.65 2112
2290.10 2294
2290.55 2425
2291.00 2404
2291.46 2491
2291.91 2564
2292.36 2695
2292.81 2690
2293.26 2589
2293.71 2632
2294.16 2544
2294.62 2279
2295.07 2268
2295.52 2171
2295.97 2122
2296.42 2162
2296.87 2032
2297.33 2039
2297.78 2008
2298.23 1937
2298.68 1952
2299.13 1961
2299.59 2008
2300.04 1830
2300.49 1726
2300.94 1808
2301.39 1707
2301.85 1752
2302.30 1605
2302.75 1686
2303.20 1642
2303.66 1661
2304.11 1648
2304.56 1587
2305.01 1698
2305.47 1695
2305.92 1548
2306.37 1661
2306.82 1738
2307.28 1766
2307.73 1902
2308.18 1965
2308.64 1961
2309.09 1831
2309.54 1891
2309.99 2168
2310.45 2293
2310.90 2224
2311.35 2240
2311.81 2252
2312.26 2052
2312.71 2215
2313.17 2019
2313.62 2077
2314.07 2007
2314.53 1870
2314.98 1833
2315.43 1795
2315.89 1894
2316.34 1783
2316.80 1873
2317.25 1978
2317.70 1901
2318.16 1828
2318.61 1903
2319.07 2026
2319.52 2078
2319.97 2120
2320.43 1946
2320.88 2036
2321.34 2112
2321.79 2058
2322.24 2001
2322.70 2040
2323.15 1833
2323.61 1940
2324.06 1867
2324.52 1893
2324.97 1952
2325.43 1928
2325.88 2004
2326.33 2084
2326.79 2033
2327.24 1989
2327.70 1954
2328.15 1963
2328.61 2039
2329.06 2080
2329.52 2219
2329.97 2123
2330.43 2013
2330.88 2254
2331.34 2305
2331.79 2176
2332.25 2241
2332.70 2276
2333.16 2057
2333.62 2027
2334.07 1993
2334.53 1816
2334.98 1961
2335.44 1869
2335.89 1873
2336.35 1891
2336.80 1851
2337.26 1860
2337.72 1902
2338.17 2006
2338.63 2080
2339.08 1942
2339.54 1961
2340.00 1893
2340.45 1850
2340.91 1876
2341.36 1896
2341.82 1966
2342.28 1852
2342.73 1902
2343.19 1775
2343.65 1797
2344.10 1762
2344.56 1912
2345.01 1870
2345.47 1915
2345.93 1802
2346.38 1860
2346.84 2032
2347.30 1977
2347.75 1970
2348.21 1842
2348.67 2085
2349.13 1999
2349.58 1926
2350.04 1853
2350.50 1906
2350.95 1821
2351.41 1761
2351.87 1640
2352.32 1734
2352.78 1804
2353.24 1719
2353.70 1769
2354.15 1756
2354.61 1784
2355.07 1749
2355.53 1782
2355.98 1738
2356.44 1704
2356.90 1815
2357.36 1874
2357.81 1952
2358.27 1933
2358.73 1857
2359.19 1896
2359.65 1818
2360.10 1953
2360.56 1975
2361.02 1994
2361.48 1813
2361.94 1793
2362.39 1784
2362.85 1750
2363.31 1952
2363.77 1892
2364.23 1766
2364.69 1776
2365.14 1733
2365.60 1887
2366.06 1823
2366.52 1923
2366.98 2025
2367.44 1952
2367.90 1870
2368.35 1954
2368.81 1951
2369.27 2013
2369.73 1981
2370.19 1926
2370.65 1845
2371.11 1710
2371.57 1768
2372.03 1924
2372.49 1814
2372.94 1833
2373.40 2080
2373.86 2148
2374.32 2102
2374.78 2070
2375.24 2025
2375.70 2033
2376.16 2340
2376.62 2477
2377.08 2424
2377.54 2545
2378.00 2587
2378.46 2345
2378.92 2371
2379.38 2412
2379.84 2337
2380.30 2147
2380.76 2141
2381.22 2116
2381.68 2157
2382.14 2074
2382.60 1945
2383.06 1885
2383.52 1981
2383.98 1800
2384.44 1872
2384.90 2017
2385.36 1979
2385.82 1911
2386.28 1793
2386.74 1752
2387.20 1733
2387.66 1717
2388.12 1607
2388.58 1811
2389.05 1868
2389.51 1829
2389.97 1878
2390.43 1735
2390.89 1771
2391.35 1914
2391.81 1982
2392.27 1851
2392.73 1868
2393.19 1786
2393.66 1731
2394.12 1659
2394.58 1771
2395.04 1927
2395.50 1930
2395.96 1915
2396.42 1789
2396.89 1767
2397.35 1645
2397.81 1673
2398.27 1819
2398.73 1733
2399.19 1818
2399.66 1880
2400.12 1795
2400.58 1918
2401.04 1926
2401.50 1737
2401.97 1789
2402.43 1899
2402.89 1849
2403.35 1873
2403.81 1790
2404.28 1753
2404.74 1731
2405.20 1716
2405.66 1659
2406.13 1667
2406.59 1534
2407.05 1654
2407.51 1703
2407.98 1712
2408.44 1957
2408.90 1691
2409.36 1689
2409.83 1755
2410.29 1645
2410.75 1669
2411.21 1666
2411.68 1762
2412.14 1793
2412.60 1773
2413.07 1630
2413.53 1662
2413.99 1647
2414.46 1690
2414.92 2005
2415.38 1902
2415.85 1837
2416.31 1908
2416.77 1970
2417.24 2079
2417.70 2097
2418.16 2189
2418.63 2150
2419.09 2073
2419.55 2085
2420.02 2125
2420.48 2209
2420.95 2165
2421.41 2236
2421.87 2012
2422.34 1891
2422.80 1821
2423.27 1939
2423.73 2017
2424.19 1959
2424.66 1800
2425.12 1738
2425.59 1812
2426.05 1774
2426.52 1804
2426.98 1861
2427.44 1796
2427.91 1811
2428.37 1596
2428.84 1476
2429.30 1636
2429.77 1656
2430.23 1728
2430.70 1663
2431.16 1769
2431.63 1787
2432.09 1705
2432.56 1651
2433.02 1779
2433.49 1770
2433.95 1840
2434.42 1915
2434.88 1898
2435.35 1929
2435.81 1826
2436.28 1931
2436.74 1942
2437.21 1944
2437.67 1837
2438.14 1858
2438.60 1885
2439.07 1949
2439.54 1983
2440.00 2073
2440.47 2116
2440.93 2069
2441.40 1964
2441.86 1918
2442.33 1958
2442.80 2073
2443.26 2055
2443.73 2029
2444.19 1886
2444.66 1879
2445.13 1908
2445.59 1819
2446.06 1742
2446.53 1831
2446.99 1743
2447.46 1735
2447.92 1786
2448.39 1621
2448.86 1552
2449.32 1593
2449.79 1664
2450.26 1744
2450.72 1705
2451.19 1704
2451.66 1789
2452.12 1658
2452.59 1710
2453.06 1661
2453.53 1844
2453.99 1922
2454.46 1680
2454.93 1735
2455.39 1778
2455.86 1814
2456.33 1896
2456.80 1927
2457.26 1795
2457.73 1691
2458.20 1845
2458.66 1910
2459.13 1871
2459.60 1709
2460.07 1779
2460.54 1966
2461.00 1755
2461.47 1689
2461.94 1747
2462.41 1775
2462.87 1670
2463.34 1702
2463.81 1610
2464.28 1628
2464.75 1586
2465.21 1698
2465.68 1838
2466.15 1864
2466.62 1751
2467.09 1972
2467.55 1913
2468.02 1946
2468.49 1850
2468.96 1811
2469.43 1666
2469.90 1780
2470.37 1837
2470.83 1731
2471.30 1745
2471.77 1727
2472.24 1766
2472.71 1610
2473.18 1735
2473.65 1783
2474.12 1580
2474.58 1581
2475.05 1497
2475.52 1475
2475.99 1599
2476.46 1655
2476.93 1652
2477.40 1572
2477.87 1641
2478.34 1637
2478.81 1660
2479.28 1722
2479.75 1750
2480.22 1652
2480.68 1584
2481.15 1550
2481.62 1611
2482.09 1631
2482.56 1649
2483.03 1750
2483.50 1500
2483.97 1507
2484.44 1751
2484.91 1686
2485.38 1535
2485.85 1674
2486.32 1746
2486.79 1829
2487.26 1773
2487.73 1878
2488.20 1890
2488.67 1967
2489.14 1909
2489.61 1834
2490.08 1765
2490.56 1965
2491.03 1876
2491.50 1863
2491.97 1860
2492.44 1809
2492.91 1889
2493.38 1802
2493.85 1942
2494.32 1922
2494.79 1834
2495.26 1986
2495.73 2207
2496.20 1935
2496.68 1904
2497.15 1988
2497.62 1960
2498.09 1971
2498.56 1793
2499.03 1757
2499.50 1823
2499.97 1749
2500.45 1663
2500.92 1599
2501.39 1786
2501.86 1800
2502.33 1777
2502.80 1727
2503.28 1780
2503.75 1726
2504.22 1859
2504.69 1993
2505.16 2039
2505.63 1860
2506.11 1831
2506.58 1968
2507.05 1970
2507.52 1705
2507.99 1938
2508.47 2058
2508.94 1858
2509.41 1834
2509.88 1821
2510.36 1828
2510.83 1950
2511.30 2095
2511.77 2055
2512.25 2164
2512.72 2105
2513.19 1968
2513.66 2021
2514.14 1894
2514.61 1991
2515.08 2031
2515.55 1861
2516.03 1907
2516.50 1977
2516.97 1826
2517.45 1967
2517.92 1915
2518.39 1841
2518.87 1865
2519.34 1659
2519.81 1835
2520.28 1755
2520.76 1663
2521.23 1819
2521.70 1839
2522.18 1888
2522.65 1827
2523.13 1908
2523.60 1807
2524.07 1890
2524.55 1701
2525.02 1700
2525.49 1800
2525.97 1791
2526.44 1680
2526.92 1636
2527.39 1603
2527.86 1704
2528.34 1703
2528.81 1740
2529.29 1868
2529.76 1746
2530.23 1794
2530.71 1866
2531.18 1844
2531.66 1812
2532.13 1841
2532.61 1753
2533.08 1688
2533.55 1662
2534.03 1763
2534.50 1906
2534.98 1931
2535.45 1923
2535.93 1865
2536.40 1916
2536.88 1991
2537.35 1835
2537.83 1789
2538.30 1935
2538.78 2103
2539.25 1968
2539.73 1955
2540.20 1970
2540.68 1878
2541.15 1911
2541.63 1990
2542.10 2026
2542.58 1880
2543.05 1781
2543.53 1901
2544.01 1924
2544.48 1857
2544.96 1959
2545.43 1918
2545.91 1948
2546.38 1877
2546.86 1979
2547.34 1961
2547.81 1898
2548.29 2023
2548.76 2120
2549.24 2281
2549.71 2304
2550.19 2175
2550.67 2070
2551.14 2028
2551.62 1985
2552.10 2103
2552.57 1958
2553.05 1990
2553.52 2008
2554.00 2108
2554.48 2000
2554.95 2111
2555.43 2039
2555.91 2119
2556.38 2008
2556.86 1946
2557.34 1957
2557.81 1967
2558.29 1862
2558.77 1739
2559.24 1715
2559.72 1762
2560.20 1684
2560.68 1697
2561.15 1613
2561.63 1757
2562.11 1711
2562.58 1534
2563.06 1608
2563.54 1753
2564.02 1630
2564.49 1582
2564.97 1557
2565.45 1627
2565.93 1586
2566.40 1750
2566.88 1818
2567.36 1721
2567.84 1642
2568.31 1638
2568.79 1641
2569.27 1595
2569.75 1546
2570.23 1693
2570.70 1809
2571.18 1695
2571.66 1575
2572.14 1707
2572.62 1701
2573.10 1757
2573.57 1832
2574.05 1684
2574.53 1728
2575.01 1704
2575.49 1599
2575.97 1638
2576.44 1638
2576.92 1673
2577.40 1743
2577.88 1760
2578.36 1685
2578.84 1632
2579.32 1560
2579.79 1728
2580.27 1760
2580.75 1587
2581.23 1564
2581.71 1664
2582.19 1713
2582.67 1791
2583.15 1673
2583.63 1658
2584.11 1565
2584.59 1707
2585.07 1762
2585.54 1828
2586.02 1850
2586.50 1617
2586.98 1739
2587.46 1749
2587.94 1809
2588.42 1885
2588.90 1773
2589.38 1879
2589.86 1812
2590.34 1781
2590.82 1781
2591.30 1757
2591.78 1652
2592.26 1784
2592.74 1750
2593.22 1831
2593.70 1751
2594.18 1744
2594.66 1770
2595.14 1867
2595.62 1632
2596.10 1746
2596.58 1773
2597.06 1771
2597.54 1606
2598.02 1600
2598.50 1649
2598.98 1594
2599.47 1582
2599.95 1735
2600.43 1707
2600.91 1706
2601.39 1907
2601.87 1785
2602.35 1682
2602.83 1644
2603.31 1622
2603.79 1639
2604.27 1662
2604.76 1727
2605.24 1661
2605.72 1715
2606.20 1816
2606.68 1821
2607.16 1879
2607.64 1853
2608.13 1749
2608.61 1806
2609.09 1678
2609.57 1687
2610.05 1759
2610.53 1774
2611.01 1696
2611.50 1761
2611.98 1790
2612.46 1765
2612.94 1780
2613.42 1650
2613.91 1714
2614.39 1680
2614.87 1690
2615.35 1743
2615.83 1705
2616.32 1616
2616.80 1710
2617.28 1803
2617.76 1780
2618.25 1884
2618.73 1761
2619.21 1894
2619.69 1784
2620.18 1817
2620.66 1761
2621.14 1835
2621.62 1755
2622.11 1750
2622.59 1713
2623.07 1540
2623.56 1753
2624.04 1883
2624.52 1823
2625.00 1744
2625.49 1691
2625.97 1818
2626.45 1758
2626.94 1793
2627.42 1739
2627.90 1784
2628.39 1795
2628.87 1635
2629.35 1698
2629.84 1630
2630.32 1688
2630.80 1695
2631.29 1722
2631.77 1624
2632.26 1662
2632.74 1619
2633.22 1639
2633.71 1799
2634.19 1812
2634.67 1726
2635.16 1702
2635.64 1861
2636.13 1801
2636.61 1633
2637.09 1663
2637.58 1722
2638.06 1619
2638.55 1760
2639.03 1712
2639.52 1629
2640.00 1780
2640.48 1987
2640.97 1735
2641.45 1754
2641.94 1794
2642.42 1744
2642.91 1547
2643.39 1548
2643.88 1638
2644.36 1821
2644.85 1778
2645.33 1613
2645.82 1644
2646.30 1775
2646.79 1660
2647.27 1633
2647.76 1736
2648.24 1696
2648.73 1707
2649.21 1775
2649.70 1638
2650.18 1821
2650.67 1826
2651.15 1728
2651.64 1664
2652.12 1809
2652.61 1757
2653.10 1654
2653.58 1730
2654.07 1662
2654.55 1650
2655.04 1772
2655.52 1765
2656.01 1730
2656.50 1773
2656.98 1710
2657.47 1691
2657.95 1655
2658.44 1672
2658.93 1807
2659.41 1877
2659.90 1802
2660.39 1587
2660.87 1623
2661.36 1678
2661.84 1630
2662.33 1703
2662.82 1768
2663.30 1775
2663.79 1766
2664.28 1676
2664.76 1651
2665.25 1696
2665.74 1648
2666.22 1716
2666.71 1745
2667.20 1683
2667.68 1516
2668.17 1635
2668.66 1615
2669.15 1737
2669.63 1741
2670.12 1688
2670.61 1627
2671.09 1689
2671.58 1753
2672.07 1689
2672.56 1771
2673.04 1796
2673.53 1974
2674.02 2056
2674.51 2055
2674.99 2136
2675.48 2198
2675.97 2199
2676.46 2316
2676.95 2308
2677.43 2387
2677.92 2243
2678.41 2083
2678.90 1892
2679.38 1971
2679.87 1878
2680.36 1733
2680.85 1849
2681.34 1819
2681.83 1890
2682.31 1834
2682.80 1974
2683.29 1894
2683.78 1882
2684.27 1806
2684.76 1861
2685.24 1740
2685.73 1814
2686.22 1808
2686.71 1799
2687.20 1716
2687.69 1648
2688.18 1688
2688.67 1803
2689.15 1620
2689.64 1718
2690.13 1644
2690.62 1720
2691.11 1717
2691.60 1823
2692.09 1759
2692.58 1624
2693.07 1722
2693.56 1789
2694.05 1704
2694.54 1637
2695.02 1699
2695.51 1665
2696.00 1614
2696.49 1754
2696.98 1738
2697.47 1851
2697.96 1747
2698.45 1553
2698.94 1669
2699.43 1729
2699.92 1775
2700.41 1727
2700.90 1747
2701.39 1760
2701.88 1771
2702.37 1822
2702.86 1795
2703.35 1853
2703.84 1725
2704.33 1813
2704.82 1797
2705.31 1717
2705.80 1906
2706.29 1776
2706.78 1698
2707.27 1633
2707.77 1707
2708.26 1784
2708.75 1718
2709.24 1532
2709.73 1633
2710.22 1755
2710.71 1639
2711.20 1568
2711.69 1733
2712.18 1652
2712.67 1787
2713.16 1825
2713.66 1836
2714.15 1934
2714.64 1839
2715.13 1822
2715.62 1636
2716.11 1673
2716.60 1767
2717.10 1621
2717.59 1681
2718.08 1575
2718.57 1601
2719.06 1604
2719.55 1652
2720.04 1752
2720.54 1860
2721.03 1906
2721.52 1751
2722.01 1810
2722.50 1947
2723.00 2072
2723.49 2021
2723.98 2195
2724.47 1931
2724.96 1934
2725.46 1832
2725.95 1879
2726.44 1771
2726.93 1898
2727.43 1777
2727.92 1743
2728.41 1646
2728.90 1777
2729.40 1765
2729.89 1664
2730.38 1743
2730.87 1799
2731.37 1704
2731.86 1653
2732.35 1864
2732.84 1845
2733.34 1735
2733.83 1817
2734.32 1878
2734.82 1962
2735.31 1940
2735.80 1819
2736.30 1928
2736.79 1878
2737.28 1912
2737.78 2018
2738.27 2073
2738.76 2015
2739.26 1855
2739.75 1886
2740.24 1889
2740.74 1895
2741.23 1901
2741.72 2118
2742.22 2029
2742.71 1776
2743.21 1915
2743.70 1908
2744.19 1715
2744.69 1766
2745.18 1768
2745.67 1758
2746.17 1641
2746.66 1523
2747.16 1527
2747.65 1554
2748.15 1550
2748.64 1731
2749.13 1722
2749.63 1736
2750.12 1794
2750.62 1645
2751.11 1648
2751.61 1735
2752.10 1758
2752.60 1713
2753.09 1860
2753.59 1695
2754.08 1613
2754.57 1721
2755.07 1678
2755.56 1734
2756.06 1859
2756.55 1701
2757.05 1672
2757.54 1624
2758.04 1762
2758.53 1681
2759.03 1873
2759.53 1874
2760.02 1582
2760.52 1661
2761.01 1723
2761.51 1687
2762.00 1775
2762.50 1752
2762.99 1775
2763.49 1691
2763.98 1734
2764.48 1590
2764.98 1725
2765.47 1703
2765.97 1695
2766.46 1823
2766.96 1791
2767.46 1774
2767.95 1649
2768.45 1646
2768.94 1778
2769.44 1773
2769.94 1632
2770.43 1727
2770.93 1760
2771.43 1696
2771.92 1871
2772.42 1901
2772.91 1854
2773.41 1854
2773.91 1890
2774.40 1981
2774.90 1953
2775.40 2008
2775.89 2232
2776.39 2109
2776.89 2164
2777.38 2271
2777.88 2293
2778.38 2195
2778.88 2298
2779.37 2272
2779.87 2105
2780.37 1935
2780.86 1894
2781.36 1855
2781.86 1796
2782.36 1849
2782.85 1801
2783.35 1712
2783.85 1689
2784.35 1813
2784.84 1653
2785.34 1641
2785.84 1636
2786.34 1642
2786.83 1695
2787.33 1681
2787.83 1498
2788.33 1568
2788.82 1631
2789.32 1570
2789.82 1637
2790.32 1499
2790.82 1580
2791.31 1579
2791.81 1607
2792.31 1508
2792.81 1513
2793.31 1432
2793.81 1523
2794.30 1599
2794.80 1612
2795.30 1496
2795.80 1678
2796.30 1687
2796.80 1865
2797.30 1638
2797.79 1686
2798.29 1771
2798.79 1675
2799.29 1763
2799.79 1747
2800.29 1729
2800.79 1737
2801.29 1658
2801.79 1767
2802.28 1772
2802.78 1677
2803.28 1615
2803.78 1635
2804.28 1731
2804.78 1832
2805.28 1958
2805.78 1892
2806.28 2038
2806.78 2161
2807.28 2233
2807.78 2006
2808.28 2021
2808.78 2183
2809.28 2342
2809.78 2228
2810.28 2005
2810.78 2196
2811.28 2075
2811.78 1822
2812.28 1901
2812.78 1944
2813.28 1755
2813.78 1775
2814.28 1830
2814.78 1801
2815.28 1680
2815.78 1674
2816.28 1646
2816.78 1734
2817.28 1671
2817.78 1658
2818.28 1634
2818.78 1737
2819.28 1610
2819.78 1710
2820.28 1747
2820.78 1850
2821.28 1844
2821.78 1838
2822.29 1841
2822.79 1873
2823.29 1832
2823.79 1830
2824.29 1888
2824.79 1858
2825.29 1712
2825.79 1727
2826.29 1707
2826.79 1731
2827.30 1670
2827.80 1615
2828.30 1585
2828.80 1793
2829.30 1894
2829.80 1717
2830.31 1687
2830.81 1634
2831.31 1744
2831.81 1689
2832.31 1700
2832.81 1702
2833.32 1572
2833.82 1660
2834.32 1641
2834.82 1532
2835.32 1633
2835.83 1771
2836.33 1621
2836.83 1771
2837.33 1746
2837.83 1719
2838.34 1818
2838.84 1826
2839.34 1663
2839.84 1742
2840.35 1767
2840.85 1739
2841.35 1655
2841.85 1693
2842.36 1736
2842.86 1866
2843.36 1884
2843.86 1775
2844.37 1607
2844.87 1711
2845.37 1747
2845.88 1841
2846.38 1835
2846.88 1860
2847.39 1945
2847.89 1859
2848.39 1895
2848.90 1943
2849.40 1923
2849.90 1793
2850.41 1791
2850.91 1912
2851.41 1863
2851.92 1644
2852.42 1644
2852.92 1731
2853.43 1657
2853.93 1500
2854.43 1672
2854.94 1533
2855.44 1590
2855.95 1643
2856.45 1650
2856.95 1640
2857.46 1615
2857.96 1625
2858.47 1665
2858.97 1765
2859.47 1739
2859.98 1642
2860.48 1769
2860.99 1670
2861.49 1593
2861.99 1713
2862.50 1761
2863.00 1658
2863.51 1497
2864.01 1613
2864.52 1611
2865.02 1556
2865.53 1561
2866.03 1612
2866.54 1800
2867.04 1548
2867.55 1517
2868.05 1620
2868.56 1596
2869.06 1555
2869.57 1610
2870.07 1771
2870.58 1733
2871.08 1725
2871.59 1709
2872.09 1768
2872.60 1682
2873.10 1765
2873.61 1812
2874.11 1790
2874.62 1781
2875.12 1641
2875.63 1807
2876.14 1859
2876.64 1647
2877.15 1696
2877.65 1805
2878.16 1782
2878.66 1715
2879.17 1750
2879.68 1817
2880.18 1728
2880.69 1699
2881.19 1624
2881.70 1641
2882.21 1730
2882.71 1855
2883.22 1810
2883.73 1800
2884.23 1900
2884.74 1798
2885.25 1913
2885.75 1744
2886.26 1798
2886.76 1966
2887.27 2024
2887.78 2070
2888.28 2043
2888.79 2017
2889.30 2080
2889.81 1986
2890.31 1962
2890.82 2029
2891.33 1897
2891.83 2016
2892.34 1895
2892.85 1928
2893.35 2038
2893.86 2024
2894.37 1942
2894.88 2091
2895.38 2146
2895.89 2149
2896.40 1981
2896.91 2136
2897.41 2174
2897.92 2182
2898.43 2215
2898.94 2144
2899.44 2087
2899.95 2059
2900.46 1987
2900.97 2034
2901.47 2028
2901.98 2074
2902.49 2114
2903.00 2010
2903.51 2200
2904.01 2060
2904.52 1974
2905.03 2089
2905.54 1984
2906.05 2003
2906.56 2097
2907.06 2066
2907.57 1902
2908.08 1953
2908.59 2054
2909.10 1889
2909.61 1972
2910.12 1936
2910.62 1925
2911.13 1792
2911.64 1643
2912.15 1703
2912.66 1790
2913.17 1742
2913.68 1769
2914.19 1713
2914.69 1739
2915.20 1679
2915.71 1681
2916.22 1711
2916.73 1772
2917.24 1813
2917.75 1802
2918.26 1636
2918.77 1734
2919.28 1619
2919.79 1623
2920.30 1642
2920.81 1603
2921.32 1695
2921.83 1645
2922.34 1706
2922.85 1642
2923.36 1733
2923.86 1716
2924.37 1837
2924.88 1802
2925.39 1790
2925.90 1848
2926.41 1895
2926.92 1794
2927.43 1769
2927.95 1841
2928.46 1711
2928.97 1688
2929.48 1779
2929.99 1722
2930.50 1648
2931.01 1699
2931.52 1668
2932.03 1670
2932.54 1731
2933.05 1546
2933.56 1545
2934.07 1645
2934.58 1717
2935.09 1754
2935.60 1846
2936.11 1893
2936.62 1902
2937.14 1824
2937.65 2042
2938.16 1976
2938.67 1923
2939.18 1885
2939.69 1957
2940.20 1911
2940.71 1981
2941.23 2041
2941.74 1940
2942.25 1847
2942.76 1906
2943.27 2157
2943.78 2033
2944.29 2115
2944.81 2014
2945.32 1962
2945.83 1828
2946.34 2035
2946.85 2193
2947.36 2089
2947.88 2072
2948.39 1931
2948.90 1953
2949.41 1971
2949.92 1947
2950.44 1857
2950.95 1842
2951.46 1830
2951.97 1672
2952.49 1633
2953.00 1658
2953.51 1677
2954.02 1780
2954.54 1620
2955.05 1683
2955.56 1738
2956.07 1695
2956.59 1657
2957.10 1641
2957.61 1664
2958.12 1579
2958.64 1663
2959.15 1760
2959.66 1784
2960.18 1721
2960.69 1828
2961.20 1835
2961.72 1719
2962.23 1943
2962.74 1897
2963.26 1886
2963.77 1878
2964.28 1874
2964.80 1920
2965.31 1746
2965.82 1740
2966.34 1864
2966.85 2027
2967.36 1927
2967.88 1832
2968.39 1802
2968.90 1652
2969.42 1641
2969.93 1641
2970.45 1628
2970.96 1714
2971.47 1787
2971.99 1857
2972.50 1751
2973.02 1651
2973.53 1774
2974.04 1757
2974.56 1766
2975.07 1760
2975.59 1821
2976.10 1638
2976.62 1668
2977.13 1796
2977.64 1710
2978.16 1689
2978.67 1688
2979.19 1732
2979.70 1631
2980.22 1694
2980.73 1719
2981.25 1831
2981.76 1885
2982.28 1886
2982.79 1867
2983.31 1758
2983.82 1829
2984.34 1746
2984.85 1927
2985.37 2010
2985.88 2105
2986.40 2235
2986.91 1958
2987.43 1936
2987.94 2000
2988.46 2009
2988.97 1926
2989.49 2002
2990.01 1925
2990.52 1883
2991.04 1876
2991.55 1935
2992.07 1948
2992.58 2063
2993.10 2106
2993.62 2100
2994.13 2060
2994.65 2086
2995.16 2108
2995.68 2051
2996.20 2255
2996.71 2367
2997.23 2293
2997.74 2573
2998.26 2549
2998.78 2444
2999.29 2438
2999.81 2613
3000.33 2638
3000.84 2666
3001.36 2849
3001.88 3075
3002.39 3116
3002.91 3326
3003.43 3537
3003.94 3541
3004.46 3896
3004.98 4107
3005.49 4525
3006.01 4742
3006.53 4262
3007.04 4491
3007.56 4544
3008.08 4048
3008.60 3875
3009.11 3816
3009.63 3278
3010.15 2820
3010.66 2529
3011.18 2206
3011.70 2190
3012.22 2229
3012.73 2196
3013.25 2131
3013.77 1995
3014.29 2011
3014.81 2068
3015.32 2205
3015.84 2220
3016.36 2201
3016.88 2189
3017.39 2090
3017.91 2107
3018.43 2065
3018.95 2180
3019.47 2091
3019.98 2212
3020.50 2336
3021.02 2244
3021.54 2126
3022.06 2200
3022.58 2237
3023.09 2100
3023.61 2017
3024.13 2111
3024.65 2135
3025.17 2126
3025.69 2132
3026.21 2053
3026.72 1964
3027.24 2005
3027.76 2225
3028.28 2151
3028.80 2060
3029.32 2087
3029.84 2037
3030.36 1913
3030.88 1812
3031.40 1949
3031.91 1888
3032.43 1983
3032.95 2013
3033.47 2002
3033.99 1914
3034.51 1840
3035.03 1902
3035.55 1898
3036.07 1819
3036.59 1813
3037.11 1971
3037.63 1963
3038.15 1822
3038.67 1782
3039.19 1799
3039.71 2004
3040.23 1971
3040.75 1842
3041.27 1876
3041.79 1793
3042.31 1780
3042.83 1951
3043.35 1937
3043.87 1704
3044.39 1756
3044.91 1768
3045.43 1826
3045.95 1821
3046.47 1682
3046.99 1819
3047.51 1817
3048.03 1823
3048.55 1825
3049.07 1866
3049.59 1731
3050.11 1745
3050.63 1746
3051.16 1665
3051.68 1932
3052.20 1754
3052.72 1637
3053.24 1663
3053.76 1765
3054.28 1714
3054.80 1704
3055.32 1716
3055.84 1783
3056.37 1708
3056.89 1772
3057.41 1771
3057.93 1713
3058.45 1914
3058.97 1833
3059.49 1705
3060.02 1754
3060.54 1718
3061.06 1738
3061.58 1786
3062.10 1705
3062.62 1752
3063.15 1935
3063.67 1976
3064.19 1931
3064.71 1908
3065.23 1877
3065.76 1887
3066.28 1860
3066.80 1910
3067.32 1916
3067.85 1876
3068.37 2047
3068.89 1968
3069.41 1844
3069.93 1848
3070.46 1755
3070.98 1807
3071.50 1841
3072.02 1717
3072.55 1750
3073.07 1804
3073.59 1984
3074.12 1842
3074.64 1852
3075.16 1836
3075.68 1821
3076.21 1921
3076.73 1912
3077.25 2045
3077.78 1976
3078.30 2145
3078.82 2189
3079.35 2197
3079.87 2115
3080.39 2149
3080.92 2269
3081.44 2299
3081.96 2313
3082.49 2469
3083.01 2350
3083.53 2491
3084.06 2507
3084.58 2361
3085.10 2285
3085.63 2545
3086.15 2527
3086.68 2473
3087.20 2378
3087.72 2255
3088.25 2271
3088.77 2290
3089.30 2166
3089.82 2163
3090.34 2098
3090.87 2043
3091.39 2044
3091.92 2162
3092.44 2015
3092.97 2040
3093.49 2158
3094.01 2212
3094.54 2186
3095.06 2289
3095.59 2313
3096.11 2451
3096.64 2401
3097.16 2421
3097.69 2444
3098.21 2535
3098.74 2641
3099.26 2783
3099.79 3074
3100.31 3304
3100.84 3818
3101.36 4273
3101.89 5157
3102.41 5878
3102.94 6515
3103.46 6884
3103.99 7326
3104.51 7682
3105.04 7590
3105.56 7595
3106.09 6773
3106.62 6381
3107.14 5637
3107.67 4985
3108.19 4246
3108.72 3653
3109.24 3316
3109.77 2866
3110.30 2747
3110.82 2798
3111.35 2601
3111.87 2340
3112.40 2298
3112.93 2539
3113.45 2703
3113.98 2334
3114.50 2397
3115.03 2367
3115.56 2381
3116.08 2145
3116.61 2279
3117.14 2339
3117.66 2363
3118.19 2325
3118.71 2453
3119.24 2625
3119.77 2561
3120.29 2550
3120.82 2636
3121.35 2856
3121.88 2744
3122.40 2826
3122.93 2796
3123.46 2845
3123.98 2764
3124.51 2798
3125.04 2766
3125.56 2571
3126.09 2393
3126.62 2295
3127.15 2254
3127.67 2019
3128.20 2010
3128.73 1934
3129.26 1915
3129.78 1980
3130.31 2072
3130.84 2131
3131.37 2069
3131.89 1992
3132.42 1940
3132.95 1948
3133.48 1852
3134.00 1820
3134.53 1760
3135.06 2007
3135.59 1905
3136.12 1868
3136.64 1829
3137.17 1989
3137.70 1889
3138.23 2021
3138.76 2013
3139.29 1855
3139.81 1996
3140.34 1791
3140.87 1674
3141.40 1829
3141.93 1896
3142.46 1852
3142.99 1844
3143.51 1751
3144.04 1766
3144.57 1797
3145.10 1917
3145.63 1843
3146.16 1940
3146.69 1875
3147.22 1998
3147.74 2248
3148.27 2063
3148.80 2064
3149.33 2066
3149.86 2092
3150.39 2193
3150.92 2266
3151.45 2233
3151.98 2246
3152.51 2255
3153.04 2193
3153.57 2117
3154.10 1899
3154.63 1948
3155.16 2014
3155.69 1986
3156.22 1826
3156.74 1945
3157.27 1983
3157.80 1958
3158.33 1895
3158.86 1909
3159.39 1885
3159.92 2044
3160.45 2014
3160.98 2150
3161.51 2039
3162.04 1890
3162.58 1930
3163.11 1907
3163.64 1908
3164.17 1758
3164.70 1826
3165.23 1900
3165.76 1947
3166.29 1951
3166.82 1848
3167.35 1807
3167.88 1800
3168.41 1944
3168.94 1771
3169.47 1729
3170.00 1844
3170.53 1535
3171.07 1682
3171.60 1820
3172.13 1871
3172.66 1791
3173.19 1839
3173.72 1863
3174.25 1713
3174.78 1862
3175.31 2073
3175.85 1874
3176.38 2093
3176.91 2121
3177.44 1841
3177.97 1839
3178.50 1927
3179.04 1789
3179.57 1826
3180.10 1683
3180.63 1724
3181.16 1822
3181.69 1816
3182.23 1841
3182.76 1700
3183.29 1649
3183.82 1671
3184.35 1779
3184.89 1841
3185.42 1682
3185.95 1615
3186.48 1625
3187.02 1699
3187.55 1741
3188.08 1836
3188.61 1748
3189.15 1724
3189.68 1735
3190.21 1688
3190.74 1786
3191.28 1707
3191.81 1851
3192.34 1728
3192.87 1764
3193.41 1649
3193.94 1646
3194.47 1705
3195.01 1758
3195.54 1700
3196.07 1872
3196.60 1932
3197.14 1739
3197.67 1738
3198.20 1663
3198.74 1713
3199.27 1857
3199.80 1855
3200.34 1762
3200.87 1897
3201.40 1992
3201.94 1940
3202.47 2075
3203.01 2096
3203.54 2218
3204.07 2211
3204.61 2096
3205.14 2152
3205.67 2116
3206.21 2361
3206.74 2286
3207.28 2298
3207.81 2178
3208.34 2357
3208.88 2345
3209.41 2494
3209.95 2712
3210.48 2665
3211.02 2710
3211.55 2658
3212.08 2496
3212.62 2600
3213.15 2800
3213.69 2528
3214.22 2515
3214.76 2400
3215.29 2570
3215.83 2470
3216.36 2253
3216.90 2168
3217.43 2171
3217.97 2049
3218.50 1925
3219.04 1942
3219.57 1960
3220.11 1948
3220.64 1889
3221.18 1736
3221.71 1939
3222.25 1916
3222.78 1990
3223.32 2165
3223.85 2115
3224.39 2128
3224.92 2118
3225.46 2271
3225.99 2180
3226.53 2204
3227.07 2262
3227.60 2182
3228.14 2145
3228.67 2134
3229.21 2081
3229.74 2236
3230.28 2242
3230.82 2222
3231.35 2098
3231.89 2172
3232.42 2144
3232.96 2115
3233.50 2111
3234.03 2318
3234.57 2296
3235.11 2204
3235.64 2314
3236.18 2338
3236.72 2430
3237.25 2521
3237.79 2310
3238.32 2513
3238.86 2387
3239.40 2498
3239.93 2485
3240.47 2264
3241.01 2384
3241.55 2428
3242.08 2495
3242.62 2541
3243.16 2506
3243.69 2446
3244.23 2357
3244.77 2350
3245.30 2322
3245.84 2299
3246.38 2232
3246.92 2251
3247.45 2303
3247.99 2266
3248.53 2185
3249.07 2279
3249.60 2321
3250.14 2272
3250.68 2237
3251.22 2239
3251.75 2381
3252.29 2401
3252.83 2387
3253.37 2483
3253.91 2390
3254.44 2469
3254.98 2521
3255.52 2483
3256.06 2488
3256.60 2476
3257.13 2705
3257.67 2628
3258.21 2659
3258.75 2744
3259.29 2642
3259.82 2701
3260.36 3040
3260.90 3375
3261.44 3315
3261.98 3769
3262.52 3887
3263.06 4298
3263.59 4347
3264.13 4688
3264.67 5356
3265.21 5600
3265.75 5591
3266.29 5808
3266.83 5766
3267.37 5428
3267.91 5625
3268.44 5653
3268.98 5408
3269.52 5089
3270.06 4827
3270.60 4369
3271.14 4223
3271.68 3951
3272.22 3368
3272.76 3020
3273.30 2796
3273.84 2419
3274.38 2473
3274.92 2437
3275.46 2465
3276.00 2447
3276.54 2588
3277.08 2459
3277.62 2510
3278.16 2631
3278.70 2567
3279.24 2623
3279.78 2551
3280.32 2442
3280.86 2479
3281.40 2524
3281.94 2404
3282.48 2441
3283.02 2501
3283.56 2623
3284.10 2404
3284.64 2567
3285.18 2701
3285.72 2644
3286.26 2503
3286.80 2607
3287.34 2646
3287.88 2815
3288.42 2712
3288.96 2769
3289.50 2655
3290.04 2719
3290.59 2856
3291.13 2827
3291.67 2836
3292.21 2856
3292.75 2938
3293.29 3146
3293.83 3344
3294.37 3459
3294.91 3848
3295.46 4007
3296.00 4225
3296.54 4229
3297.08 4190
3297.62 4386
3298.16 4359
3298.70 4070
3299.25 3860
3299.79 3457
3300.33 3439
3300.87 3114
3301.41 2959
3301.96 2930
3302.50 2576
3303.04 2756
3303.58 2681
3304.12 2533
3304.66 2499
3305.21 2534
3305.75 2622
3306.29 2569
3306.83 2382
3307.38 2195
3307.92 2234
3308.46 2320
3309.00 2343
3309.55 2376
3310.09 2331
3310.63 2342
3311.17 2335
3311.72 2495
3312.26 2475
3312.80 2324
3313.34 2409
3313.89 2632
3314.43 2672
3314.97 2556
3315.52 2445
3316.06 2582
3316.60 2786
3317.14 2774
3317.69 2749
3318.23 2885
3318.77 2905
3319.32 3066
3319.86 2889
3320.40 3101
3320.95 3057
3321.49 3117
3322.03 3151
3322.58 3184
3323.12 2989
3323.67 2886
3324.21 3030
3324.75 2982
3325.30 2913
3325.84 2869
3326.38 2922
3326.93 2763
3327.47 2780
3328.02 2665
3328.56 2756
3329.10 2612
3329.65 2686
3330.19 2841
3330.74 2949
3331.28 3515
3331.83 4177
3332.37 5191
3332.91 6154
3333.46 7486
3334.00 9068
3334.55 11156
3335.09 12835
3335.64 14725
3336.18 16786
3336.73 18236
3337.27 19143
3337.82 18918
3338.36 18563
3338.90 17879
3339.45 16264
3339.99 14527
3340.54 12711
3341.08 10806
3341.63 8835
3342.18 7121
3342.72 6130
3343.27 5249
3343.81 4318
3344.36 3884
3344.90 3511
3345.45 3329
3345.99 3055
3346.54 3017
3347.08 3228
3347.63 2959
3348.17 3002
3348.72 2947
3349.27 2972
3349.81 2907
3350.36 2845
3350.90 3083
3351.45 2964
3352.00 2969
3352.54 2973
3353.09 3031
3353.63 2932
3354.18 3030
3354.73 2805
3355.27 2769
3355.82 2646
3356.36 2374
3356.91 2392
3357.46 2599
3358.00 2605
3358.55 2467
3359.10 2234
3359.64 2298
3360.19 2371
3360.74 2242
3361.28 2293
3361.83 2131
3362.38 2322
3362.92 2363
3363.47 2345
3364.02 2261
3364.56 2377
3365.11 2558
3365.66 2502
3366.21 2429
3366.75 2411
3367.30 2314
3367.85 2278
3368.39 2269
3368.94 2222
3369.49 2407
3370.04 2275
3370.58 2598
3371.13 2781
3371.68 2689
3372.23 2831
3372.77 2899
3373.32 3005
3373.87 3125
3374.42 3197
3374.96 3260
3375.51 3373
3376.06 3319
3376.61 3221
3377.16 3228
3377.70 3040
3378.25 2859
3378.80 2642
3379.35 2608
3379.90 2356
3380.45 2331
3380.99 2193
3381.54 2199
3382.09 1999
3382.64 2091
3383.19 2162
3383.74 2191
3384.28 2118
3384.83 2060
3385.38 2003
3385.93 2064
3386.48 2107
3387.03 2048
3387.58 2026
3388.13 1920
3388.67 1945
3389.22 1792
3389.77 1935
3390.32 2041
3390.87 1967
3391.42 1871
3391.97 1929
3392.52 2020
3393.07 2011
3393.62 1974
3394.17 2031
3394.72 2067
3395.27 1966
3395.81 1903
3396.36 1836
3396.91 1912
3397.46 1896
3398.01 1949
3398.56 2066
3399.11 2188
3399.66 2000
3400.21 2028
3400.76 1952
3401.31 1859
3401.86 1855
3402.41 1919
3402.96 1910
3403.51 1738
3404.06 1730
3404.61 1995
3405.16 1925
3405.71 1755
3406.26 1762
3406.81 1722
3407.36 1927
3407.92 2038
3408.47 1988
3409.02 1936
3409.57 1909
3410.12 1973
3410.67 1946
3411.22 1848
3411.77 2087
3412.32 2112
3412.87 1985
3413.42 2048
3413.97 2128
3414.52 2210
3415.08 2227
3415.63 2159
3416.18 2033
3416.73 2098
3417.28 2017
3417.83 1920
3418.38 2082
3418.93 2027
3419.49 1894
3420.04 1856
3420.59 1894
3421.14 1963
3421.69 1869
3422.24 1879
3422.80 1865
3423.35 1840
3423.90 1862
3424.45 2053
3425.00 2215
3425.55 2194
3426.11 2186
3426.66 2205
3427.21 2182
3427.76 2027
3428.31 1951
3428.87 1869
3429.42 1849
3429.97 1875
3430.52 1769
3431.08 1726
3431.63 1904
3432.18 1728
3432.73 1726
3433.29 1857
3433.84 1799
3434.39 1876
3434.94 1973
3435.50 1953
3436.05 1828
3436.60 1919
3437.15 1804
3437.71 1838
3438.26 1795
3438.81 1924
3439.37 1903
3439.92 1813
3440.47 1912
3441.03 1922
3441.58 1805
3442.13 1974
3442.69 1878
3443.24 1998
3443.79 1949
3444.35 1919
3444.90 1807
3445.45 1734
3446.01 1821
3446.56 2010
3447.11 1912
3447.67 1785
3448.22 1747
3448.77 1772
3449.33 1719
3449.88 1702
3450.44 1680
3450.99 1675
3451.54 1805
3452.10 1706
3452.65 1765
3453.21 1600
3453.76 1556
3454.31 1682
3454.87 1666
3455.42 1543
3455.98 1575
3456.53 1626
3457.09 1737
3457.64 1727
3458.20 1634
3458.75 1673
3459.30 1724
3459.86 1655
3460.41 1786
3460.97 1890
3461.52 1825
3462.08 1813
3462.63 1726
3463.19 1614
3463.74 1608
3464.30 1837
3464.85 1740
3465.41 1692
3465.96 1736
3466.52 1736
3467.07 1800
3467.63 1772
3468.19 1668
3468.74 1711
3469.30 1745
3469.85 1810
3470.41 1976
3470.96 1929
3471.52 1765
3472.07 1844
3472.63 1878
3473.19 1841
3473.74 1885
3474.30 1792
3474.85 1756
3475.41 1831
3475.96 1802
3476.52 1930
3477.08 2136
3477.63 2069
3478.19 1931
3478.74 2043
3479.30 2206
3479.86 2108
3480.41 2145
3480.97 2304
3481.53 2174
3482.08 2294
3482.64 2180
3483.20 2197
3483.75 2267
3484.31 2188
3484.87 2153
3485.42 2020
3485.98 1996
3486.54 2000
3487.09 2199
3487.65 2212
3488.21 2242
3488.76 2537
3489.32 2986
3489.88 3242
3490.44 3483
3490.99 3622
3491.55 4103
3492.11 4295
3492.66 4750
3493.22 4566
3493.78 4776
3494.34 5126
3494.89 4847
3495.45 4519
3496.01 4470
3496.57 4466
3497.12 4536
3497.68 4614
3498.24 4767
3498.80 4936
3499.36 5285
3499.91 5221
3500.47 5472
3501.03 5634
3501.59 5478
3502.15 5353
3502.70 5353
3503.26 5222
3503.82 5109
3504.38 4933
3504.94 4577
3505.49 4563
3506.05 4504
3506.61 4617
3507.17 4415
3507.73 4060
3508.29 4047
3508.85 3779
3509.40 3618
3509.96 3318
3510.52 3384
3511.08 2984
3511.64 2886
3512.20 2794
3512.76 2488
3513.32 2441
3513.87 2475
3514.43 2427
3514.99 2326
3515.55 2254
3516.11 2286
3516.67 2218
3517.23 2099
3517.79 2259
3518.35 2315
3518.91 2156
3519.47 2270
3520.03 2327
3520.59 2308
3521.15 2353
3521.71 2138
3522.26 2204
3522.82 2285
3523.38 2193
3523.94 2020
3524.50 2168
3525.06 2184
3525.62 2118
3526.18 1986
3526.74 2015
3527.30 1972
3527.86 1826
3528.42 1973
3528.98 1914
3529.54 1806
3530.10 1759
3530.67 1891
3531.23 1963
3531.79 1891
3532.35 1893
3532.91 1863
3533.47 1844
3534.03 1938
3534.59 1956
3535.15 1985
3535.71 2092
3536.27 2177
3536.83 1942
3537.39 2032
3537.95 2154
3538.51 2032
3539.08 1883
3539.64 2087
3540.20 2033
3540.76 1911
3541.32 1922
3541.88 1940
3542.44 1913
3543.00 2057
3543.56 1899
3544.13 1940
3544.69 1839
3545.25 1691
3545.81 1935
3546.37 1861
3546.93 1802
3547.50 1911
3548.06 2021
3548.62 1886
3549.18 1920
3549.74 1649
3550.30 1684
3550.87 1784
3551.43 1789
3551.99 1654
3552.55 1621
3553.11 1666
3553.68 1847
3554.24 1677
3554.80 1516
3555.36 1596
3555.93 1712
3556.49 1595
3557.05 1679
3557.61 1657
3558.18 1559
3558.74 1754
3559.30 1688
3559.86 1783
3560.43 1695
3560.99 1727
3561.55 1688
3562.11 1744
3562.68 1785
3563.24 1522
3563.80 1586
3564.37 1641
3564.93 1640
3565.49 1599
3566.06 1610
3566.62 1724
3567.18 1620
3567.75 1667
3568.31 1536
3568.87 1522
3569.44 1595
3570.00 1629
3570.56 1676
3571.13 1483
3571.69 1444
3572.25 1485
3572.82 1529
3573.38 1543
3573.94 1547
3574.51 1653
3575.07 1606
3575.64 1550
3576.20 1520
3576.76 1712
3577.33 1701
3577.89 1647
3578.46 1630
3579.02 1647
3579.58 1807
3580.15 1777
3580.71 1600
3581.28 1758
3581.84 1699
3582.41 1635
3582.97 1646
3583.53 1714
3584.10 1642
3584.66 1688
3585.23 1639
3585.79 1727
3586.36 1599
3586.92 1578
3587.49 1572
3588.05 1597
3588.62 1692
3589.18 1662
3589.75 1600
3590.31 1761
3590.88 1595
3591.44 1611
3592.01 1793
3592.57 1738
3593.14 1666
3593.70 1792
3594.27 1713
3594.83 1601
3595.40 1654
3595.97 1693
3596.53 1667
3597.10 1689
3597.66 1740
3598.23 1722
3598.79 1622
3599.36 1711
3599.93 1738
3600.49 1835
3601.06 1778
3601.62 1719
3602.19 1596
3602.75 1725
3603.32 1696
3603.89 1626
3604.45 1666
3605.02 1682
3605.59 1619
3606.15 1561
3606.72 1482
3607.28 1517
3607.85 1560
3608.42 1472
3608.98 1451
3609.55 1336
3610.12 1434
3610.68 1333
3611.25 1358
3611.82 1368
3612.38 1437
3612.95 1512
3613.52 1475
3614.08 1455
3614.65 1512
3615.22 1510
3615.79 1545
3616.35 1646
3616.92 1644
3617.49 1694
3618.05 1748
3618.62 1778
3619.19 1772
3619.76 1876
3620.32 1956
3620.89 1976
3621.46 1999
3622.03 1992
3622.59 1778
3623.16 1785
3623.73 1703
3624.30 1700
3624.86 1731
3625.43 1500
3626.00 1622
3626.57 1556
3627.14 1578
3627.70 1561
3628.27 1441
3628.84 1543
3629.41 1593
3629.98 1597
3630.55 1623
3631.11 1712
3631.68 1592
3632.25 1665
3632.82 1532
3633.39 1641
3633.96 1577
3634.52 1592
3635.09 1536
3635.66 1510
3636.23 1592
3636.80 1684
3637.37 1778
3637.94 1591
3638.50 1723
3639.07 1792
3639.64 1843
3640.21 1770
3640.78 1656
3641.35 1903
3641.92 2023
3642.49 1939
3643.06 1900
3643.63 1881
3644.20 1980
3644.76 2047
3645.33 1844
3645.90 1794
3646.47 1720
3647.04 1790
3647.61 1839
3648.18 1767
3648.75 1761
3649.32 1650
3649.89 1736
3650.46 1745
3651.03 1780
3651.60 1860
3652.17 1931
3652.74 1949
3653.31 1949
3653.88 2103
3654.45 2091
3655.02 1975
3655.59 2078
3656.16 2107
3656.73 2125
3657.30 2080
3657.87 2122
3658.44 2171
3659.01 2223
3659.58 2166
3660.15 2173
3660.72 2252
3661.29 2204
3661.87 2244
3662.44 2248
3663.01 2170
3663.58 2240
3664.15 2187
3664.72 2164
3665.29 2240
3665.86 2257
3666.43 2131
3667.00 1878
3667.57 2055
3668.15 2108
3668.72 1984
3669.29 1947
3669.86 1902
3670.43 2039
3671.00 1881
3671.57 1883
3672.15 1796
3672.72 1782
3673.29 1797
3673.86 1969
3674.43 2027
3675.00 2102
3675.57 1965
3676.15 1928
3676.72 2028
3677.29 2075
3677.86 1922
3678.43 1997
3679.01 1899
3679.58 1777
3680.15 1756
3680.72 1904
3681.29 1825
3681.87 1794
3682.44 1601
3683.01 1701
3683.58 1719
3684.16 1743
3684.73 1747
3685.30 1781
3685.87 1859
3686.45 1803
3687.02 1848
3687.59 1944
3688.16 2001
3688.74 2253
3689.31 2384
3689.88 2332
3690.46 2491
3691.03 2560
3691.60 2317
3692.17 2322
3692.75 2426
3693.32 2303
3693.89 2210
3694.47 2073
3695.04 1846
3695.61 1836
3696.19 1790
3696.76 1682
3697.33 1800
3697.91 1875
3698.48 1776
3699.05 1892
3699.63 1848
3700.20 1785
3700.78 1894
3701.35 1976
3701.92 2022
3702.50 1931
3703.07 1922
3703.64 2038
3704.22 2083
3704.79 1959
3705.37 1923
3705.94 1968
3706.51 1993
3707.09 1833
3707.66 1873
3708.24 1878
3708.81 1901
3709.39 1778
3709.96 1765
3710.53 1919
3711.11 1989
3711.68 1910
3712.26 1791
3712.83 1860
3713.41 1741
3713.98 1819
3714.56 1689
3715.13 1739
3715.71 1817
3716.28 1709
3716.86 1672
3717.43 1622
3718.01 1598
3718.58 1694
3719.16 1648
3719.73 1514
3720.31 1549
3720.88 1537
3721.46 1668
3722.03 1722
3722.61 1570
3723.18 1560
3723.76 1588
3724.34 1659
3724.91 1646
3725.49 1523
3726.06 1489
3726.64 1524
3727.21 1528
3727.79 1534
3728.36 1746
3728.94 1652
3729.52 1664
3730.09 1782
3730.67 1749
3731.24 1776
3731.82 1795
3732.40 1866
3732.97 1827
3733.55 1799
3734.13 1841
3734.70 1970
3735.28 1789
3735.85 1785
3736.43 1643
3737.01 1566
3737.58 1570
3738.16 1624
3738.74 1639
3739.31 1567
3739.89 1622
3740.47 1592
3741.04 1603
3741.62 1499
3742.20 1492
3742.78 1505
3743.35 1638
3743.93 1512
3744.51 1548
3745.08 1608
3745.66 1455
3746.24 1430
3746.82 1648
3747.39 1534
3747.97 1581
3748.55 1616
3749.12 1514
3749.70 1475
3750.28 1683
3750.86 1694
3751.43 1575
3752.01 1521
3752.59 1681
3753.17 1598
3753.75 1548
3754.32 1484
3754.90 1550
3755.48 1624
3756.06 1471
3756.64 1397
3757.21 1435
3757.79 1479
3758.37 1527
3758.95 1676
3759.53 1626
3760.10 1602
3760.68 1645
3761.26 1635
3761.84 1600
3762.42 1627
3763.00 1597
3763.58 1663
3764.15 1717
3764.73 1598
3765.31 1566
3765.89 1550
3766.47 1622
3767.05 1474
3767.63 1580
3768.21 1640
3768.78 1563
3769.36 1574
3769.94 1656
3770.52 1757
3771.10 1598
3771.68 1620
3772.26 1565
3772.84 1710
3773.42 1622
3774.00 1663
3774.58 1707
3775.16 1690
3775.73 1587
3776.31 1581
3776.89 1559
3777.47 1631
3778.05 1636
3778.63 1656
3779.21 1488
3779.79 1474
3780.37 1580
3780.95 1665
3781.53 1506
3782.11 1599
3782.69 1528
3783.27 1618
3783.85 1652
3784.43 1511
3785.01 1572
3785.59 1477
3786.17 1524
3786.75 1527
3787.33 1538
3787.91 1526
3788.49 1469
3789.08 1453
3789.66 1477
3790.24 1479
3790.82 1482
3791.40 1461
3791.98 1555
3792.56 1618
3793.14 1511
3793.72 1639
3794.30 1573
3794.88 1527
3795.46 1446
3796.05 1509
3796.63 1593
3797.21 1382
3797.79 1451
3798.37 1622
3798.95 1590
3799.53 1553
3800.11 1680
3800.69 1749
3801.28 1857
3801.86 1818
3802.44 1749
3803.02 1960
3803.60 2066
3804.18 1953
3804.77 1799
3805.35 1705
3805.93 1720
3806.51 1791
3807.09 1741
3807.68 1823
3808.26 1757
3808.84 1752
3809.42 1776
3810.00 1859
3810.59 1748
3811.17 1694
3811.75 1987
3812.33 1822
3812.91 1831
3813.50 1984
3814.08 2072
3814.66 2135
3815.24 2073
3815.83 2217
3816.41 2240
3816.99 2095
3817.58 2051
3818.16 2050
3818.74 2078
3819.32 1863
3819.91 1778
3820.49 1674
3821.07 1716
3821.66 1632
3822.24 1553
3822.82 1584
3823.40 1531
3823.99 1552
3824.57 1446
3825.15 1482
3825.74 1542
3826.32 1536
3826.90 1594
3827.49 1535
3828.07 1536
3828.65 1550
3829.24 1552
3829.82 1538
3830.41 1552
3830.99 1569
3831.57 1546
3832.16 1421
3832.74 1467
3833.32 1489
3833.91 1495
3834.49 1467
3835.08 1436
3835.66 1520
3836.24 1318
3836.83 1376
3837.41 1545
3838.00 1619
3838.58 1468
3839.17 1491
3839.75 1359
3840.33 1428
3840.92 1438
3841.50 1425
3842.09 1381
3842.67 1368
3843.26 1231
3843.84 1363
3844.43 1358
3845.01 1253
3845.60 1352
3846.18 1378
3846.77 1355
3847.35 1340
3847.94 1443
3848.52 1361
3849.11 1396
3849.69 1434
3850.28 1411
3850.86 1409
3851.45 1436
3852.03 1365
3852.62 1293
3853.20 1373
3853.79 1268
3854.37 1387
3854.96 1525
3855.55 1544
3856.13 1445
3856.72 1366
3857.30 1420
3857.89 1342
3858.47 1335
3859.06 1301
3859.65 1363
3860.23 1406
3860.82 1455
3861.40 1550
3861.99 1546
3862.58 1548
3863.16 1513
3863.75 1405
3864.33 1460
3864.92 1480
3865.51 1634
3866.09 1637
3866.68 1534
3867.27 1522
3867.85 1544
3868.44 1468
3869.03 1493
3869.61 1601
3870.20 1540
3870.79 1451
3871.37 1431
3871.96 1511
3872.55 1458
3873.13 1488
3873.72 1448
3874.31 1497
3874.90 1521
3875.48 1581
3876.07 1511
3876.66 1517
3877.24 1467
3877.83 1395
3878.42 1373
3879.01 1413
3879.59 1390
3880.18 1361
3880.77 1340
3881.36 1419
3881.94 1503
3882.53 1389
3883.12 1449
3883.71 1415
3884.29 1411
3884.88 1363
3885.47 1362
3886.06 1359
3886.65 1413
3887.23 1393
3887.82 1324
3888.41 1508
3889.00 1436
3889.59 1429
3890.17 1563
3890.76 1414
3891.35 1535
3891.94 1730
3892.53 1637
3893.12 1671
3893.70 1667
3894.29 1654
3894.88 1541
3895.47 1627
3896.06 1587
3896.65 1499
3897.24 1487
3897.83 1458
3898.41 1460
3899.00 1502
3899.59 1489
3900.18 1332
3900.77 1339
3901.36 1347
3901.95 1383
3902.54 1430
3903.13 1462
3903.72 1470
3904.31 1463
3904.89 1428
3905.48 1452
3906.07 1388
3906.66 1360
3907.25 1409
3907.84 1437
3908.43 1408
3909.02 1492
3909.61 1440
3910.20 1384
3910.79 1464
3911.38 1430
3911.97 1425
3912.56 1405
3913.15 1380
3913.74 1392
3914.33 1393
3914.92 1394
3915.51 1489
3916.10 1453
3916.69 1511
3917.28 1407
3917.87 1338
3918.46 1479
3919.05 1442
3919.64 1442
3920.23 1469
3920.82 1422
3921.41 1355
3922.00 1388
3922.60 1276
3923.19 1318
3923.78 1300
3924.37 1348
3924.96 1399
3925.55 1384
3926.14 1399
3926.73 1321
3927.32 1326
3927.91 1238
3928.50 1254
3929.10 1239
3929.69 1299
3930.28 1260
3930.87 1336
3931.46 1316
3932.05 1269
3932.64 1250
3933.23 1228
3933.83 1261
3934.42 1258
3935.01 1245
3935.60 1244
3936.19 1254
3936.78 1250
3937.38 1224
3937.97 1179
3938.56 1215
3939.15 1333
3939.74 1189
3940.34 1232
3940.93 1334
3941.52 1333
3942.11 1384
3942.70 1424
3943.30 1448
3943.89 1536
3944.48 1602
3945.07 1513
3945.67 1446
3946.26 1429
3946.85 1445
3947.44 1492
3948.04 1555
3948.63 1512
3949.22 1459
3949.81 1361
3950.41 1382
3951.00 1444
3951.59 1457
3952.19 1348
3952.78 1376
3953.37 1346
3953.96 1450
3954.56 1483
3955.15 1413
3955.74 1385
3956.34 1488
3956.93 1383
3957.52 1407
3958.12 1531
3958.71 1458
3959.30 1431
3959.90 1405
3960.49 1476
3961.08 1499
3961.68 1338
3962.27 1388
3962.87 1371
3963.46 1440
3964.05 1467
3964.65 1576
3965.24 1564
3965.83 1584
3966.43 1486
3967.02 1389
3967.62 1426
3968.21 1535
3968.80 1503
3969.40 1441
3969.99 1443
3970.59 1419
3971.18 1371
3971.78 1489
3972.37 1414
3972.97 1324
3973.56 1295
3974.15 1515
3974.75 1484
3975.34 1544
3975.94 1580
3976.53 1598
3977.13 1635
3977.72 1669
3978.32 1758
3978.91 1646
3979.51 1710
3980.10 1553
3980.70 1572
3981.29 1414
3981.89 1378
3982.48 1586
3983.08 1466
3983.67 1386
3984.27 1528
3984.86 1528
3985.46 1365
3986.05 1531
3986.65 1604
3987.25 1467
3987.84 1407
3988.44 1491
3989.03 1496
3989.63 1500
3990.22 1525
3990.82 1491
3991.42 1403
3992.01 1454
3992.61 1494
3993.20 1436
3993.80 1548
3994.40 1484
3994.99 1421
3995.59 1328
3996.18 1376
3996.78 1380
3997.38 1495
3997.97 1369
3998.57 1482
3999.17 1592
3999.76 1454
4000.36 1458
4000.95 1366
4001.55 1448
4002.15 1496
4002.74 1513
4003.34 1588
4003.94 1452
4004.54 1399
4005.13 1447
4005.73 1408
4006.33 1457
4006.92 1495
4007.52 1609
4008.12 1612
4008.71 1688
4009.31 1574
4009.91 1504
4010.51 1568
4011.10 1571
4011.70 1525
4012.30 1557
4012.90 1492
4013.49 1437
4014.09 1380
4014.69 1389
4015.29 1416
4015.88 1433
4016.48 1583
4017.08 1557
4017.68 1534
4018.27 1419
4018.87 1521
4019.47 1583
4020.07 1477
4020.67 1481
4021.26 1501
4021.86 1417
4022.46 1477
4023.06 1369
4023.66 1416
4024.26 1497
4024.85 1399
4025.45 1347
4026.05 1351
4026.65 1430
4027.25 1550
4027.85 1558
4028.44 1601
4029.04 1557
4029.64 1492
4030.24 1696
4030.84 1546
4031.44 1606
4032.04 1711
4032.64 1745
4033.23 1747
4033.83 1686
4034.43 1664
4035.03 1737
4035.63 1769
4036.23 1744
4036.83 1653
4037.43 1771
4038.03 1691
4038.63 1557
4039.23 1543
4039.83 1392
4040.43 1409
4041.03 1379
4041.63 1485
4042.22 1515
4042.82 1429
4043.42 1405
4044.02 1373
4044.62 1312
4045.22 1402
4045.82 1404
4046.42 1458
4047.02 1429
4047.62 1264
4048.22 1325
4048.82 1419
4049.42 1445
4050.02 1410
4050.62 1387
4051.22 1470
4051.82 1491
4052.43 1553
4053.03 1464
4053.63 1555
4054.23 1492
4054.83 1443
4055.43 1457
4056.03 1474
4056.63 1349
4057.23 1445
4057.83 1419
4058.43 1349
4059.03 1327
4059.63 1394
4060.23 1396
4060.84 1303
4061.44 1194
4062.04 1255
4062.64 1368
4063.24 1337
4063.84 1278
4064.44 1278
4065.04 1409
4065.64 1256
4066.25 1262
4066.85 1266
4067.45 1295
4068.05 1288
4068.65 1185
4069.25 1238
4069.86 1189
4070.46 1253
4071.06 1230
4071.66 1218
4072.26 1269
4072.86 1205
4073.47 1130
4074.07 1229
4074.67 1234
4075.27 1197
4075.87 1332
4076.48 1354
4077.08 1351
4077.68 1255
4078.28 1287
4078.89 1292
4079.49 1149
4080.09 1102
4080.69 1194
4081.30 1218
4081.90 1200
4082.50 1294
4083.10 1314
4083.71 1213
4084.31 1247
4084.91 1236
4085.52 1246
4086.12 1284
4086.72 1285
4087.32 1274
4087.93 1217
4088.53 1283
4089.13 1330
4089.74 1238
4090.34 1240
4090.94 1294
4091.55 1225
4092.15 1257
4092.75 1187
4093.36 1327
4093.96 1364
4094.56 1162
4095.17 1137
4095.77 1292
4096.37 1185
4096.98 1145
4097.58 1221
4098.18 1283
4098.79 1212
4099.39 1297
4100.00 1276
4100.60 1303
4101.20 1243
4101.81 1279
4102.41 1181
4103.02 1234
4103.62 1184
4104.23 1301
4104.83 1349
4105.43 1351
4106.04 1341
4106.64 1354
4107.25 1345
4107.85 1374
4108.46 1288
4109.06 1281
4109.67 1247
4110.27 1167
4110.87 1303
4111.48 1195
4112.08 1200
4112.69 1267
4113.29 1230
4113.90 1205
4114.50 1166
4115.11 1197
4115.71 1319
4116.32 1233
4116.92 1216
4117.53 1270
4118.13 1335
4118.74 1235
4119.35 1220
4119.95 1282
4120.56 1258
4121.16 1344
4121.77 1279
4122.37 1241
4122.98 1241
4123.58 1221
4124.19 1192
4124.80 1268
4125.40 1282
4126.01 1294
4126.61 1233
4127.22 1241
4127.82 1177
4128.43 1222
4129.04 1234
4129.64 1318
4130.25 1335
4130.85 1263
4131.46 1373
4132.07 1340
4132.67 1279
4133.28 1241
4133.89 1253
4134.49 1371
4135.10 1416
4135.71 1282
4136.31 1417
4136.92 1535
4137.53 1462
4138.13 1444
4138.74 1481
4139.35 1484
4139.95 1486
4140.56 1422
4141.17 1476
4141.77 1597
4142.38 1560
4142.99 1498
4143.59 1621
4144.20 1697
4144.81 1701
4145.42 1651
4146.02 1614
4146.63 1552
4147.24 1590
4147.85 1447
4148.45 1445
4149.06 1451
4149.67 1406
4150.28 1409
4150.88 1378
4151.49 1347
4152.10 1333
4152.71 1293
4153.31 1269
4153.92 1322
4154.53 1364
4155.14 1234
4155.75 1206
4156.35 1258
4156.96 1362
4157.57 1299
4158.18 1185
4158.79 1259
4159.40 1204
4160.00 1218
4160.61 1264
4161.22 1222
4161.83 1202
4162.44 1272
4163.05 1469
4163.65 1572
4164.26 1662
4164.87 1682
4165.48 1773
4166.09 1770
4166.70 1869
4167.31 1572
4167.92 1583
4168.52 1619
4169.13 1558
4169.74 1556
4170.35 1491
4170.96 1428
4171.57 1522
4172.18 1463
4172.79 1433
4173.40 1478
4174.01 1526
4174.62 1462
4175.23 1324
4175.84 1325
4176.45 1406
4177.05 1513
4177.66 1456
4178.27 1387
4178.88 1334
4179.49 1361
4180.10 1414
4180.71 1433
4181.32 1282
4181.93 1358
4182.54 1311
4183.15 1315
4183.76 1263
4184.37 1289
4184.98 1340
4185.59 1383
4186.20 1348
4186.81 1302
4187.42 1322
4188.03 1277
4188.65 1291
4189.26 1289
4189.87 1353
4190.48 1335
4191.09 1337
4191.70 1379
4192.31 1462
4192.92 1574
4193.53 1475
4194.14 1628
4194.75 1680
4195.36 1630
4195.97 1638
4196.58 1633
4197.20 1637
4197.81 1626
4198.42 1532
4199.03 1421
4199.64 1467
4200.25 1605
4200.86 1515
4201.47 1506
4202.09 1468
4202.70 1382
4203.31 1395
4203.92 1400
4204.53 1601
4205.14 1413
4205.75 1343
4206.37 1413
4206.98 1393
4207.59 1342
4208.20 1399
4208.81 1348
4209.43 1257
4210.04 1291
4210.65 1331
4211.26 1320
4211.87 1385
4212.49 1371
4213.10 1396
4213.71 1350
4214.32 1437
4214.93 1506
4215.55 1492
4216.16 1466
4216.77 1556
4217.38 1683
4218.00 1619
4218.61 1571
4219.22 1445
4219.84 1617
4220.45 1613
4221.06 1649
4221.67 1734
4222.29 1609
4222.90 1620
4223.51 1640
4224.13 1587
4224.74 1620
4225.35 1705
4225.96 1695
4226.58 1650
4227.19 1683
4227.80 1776
4228.42 1756
4229.03 1771
4229.64 1942
4230.26 1944
4230.87 2141
4231.48 2172
4232.10 2379
4232.71 2412
4233.33 2586
4233.94 3146
4234.55 3272
4235.17 3380
4235.78 3632
4236.39 3677
4237.01 3796
4237.62 3679
4238.24 3708
4238.85 3402
4239.46 3069
4240.08 2646
4240.69 2505
4241.31 2185
4241.92 2090
4242.54 1813
4243.15 1818
4243.76 1955
4244.38 1987
4244.99 1886
4245.61 1732
4246.22 1862
4246.84 1926
4247.45 1898
4248.07 1785
4248.68 1829
4249.30 1888
4249.91 1820
4250.53 1833
4251.14 1896
4251.76 1924
4252.37 1860
4252.99 1774
4253.60 1716
4254.22 1649
4254.83 1661
4255.45 1678
4256.06 1644
4256.68 1742
4257.29 1730
4257.91 1573
4258.52 1564
4259.14 1614
4259.76 1517
4260.37 1563
4260.99 1652
4261.60 1657
4262.22 1494
4262.83 1389
4263.45 1616
4264.07 1541
4264.68 1531
4265.30 1572
4265.91 1555
4266.53 1514
4267.15 1501
4267.76 1434
4268.38 1633
4268.99 1673
4269.61 1670
4270.23 1680
4270.84 1627
4271.46 1570
4272.08 1600
4272.69 1588
4273.31 1607
4273.93 1654
4274.54 1792
4275.16 1823
4275.78 1848
4276.39 1882
4277.01 1878
4277.63 1954
4278.24 2085
4278.86 2028
4279.48 1891
4280.09 1765
4280.71 1781
4281.33 1916
4281.95 1670
4282.56 1671
4283.18 1590
4283.80 1596
4284.42 1546
4285.03 1495
4285.65 1563
4286.27 1500
4286.89 1462
4287.50 1479
4288.12 1491
4288.74 1403
4289.36 1535
4289.97 1607
4290.59 1542
4291.21 1640
4291.83 1574
4292.45 1461
4293.06 1417
4293.68 1461
4294.30 1532
4294.92 1538
4295.54 1279
4296.15 1434
4296.77 1452
4297.39 1351
4298.01 1405
4298.63 1356
4299.25 1470
4299.86 1320
4300.48 1466
4301.10 1448
4301.72 1410
4302.34 1411
4302.96 1359
4303.58 1246
4304.19 1346
4304.81 1417
4305.43 1362
4306.05 1331
4306.67 1377
4307.29 1458
4307.91 1246
4308.53 1333
4309.15 1384
4309.77 1315
4310.38 1284
4311.00 1320
4311.62 1325
4312.24 1247
4312.86 1266
4313.48 1346
4314.10 1299
4314.72 1304
4315.34 1329
4315.96 1357
4316.58 1288
4317.20 1420
4317.82 1305
4318.44 1559
4319.06 1415
4319.68 1333
4320.30 1347
4320.92 1362
4321.54 1440
4322.16 1474
4322.78 1380
4323.40 1401
4324.02 1445
4324.64 1542
4325.26 1621
4325.88 1629
4326.50 1563
4327.12 1521
4327.74 1478
4328.36 1522
4328.98 1577
4329.60 1548
4330.22 1517
4330.84 1494
4331.47 1447
4332.09 1597
4332.71 1575
4333.33 1603
4333.95 1638
4334.57 1594
4335.19 1697
4335.81 1970
4336.43 2013
4337.05 2211
4337.68 2319
4338.30 2310
4338.92 2535
4339.54 2534
4340.16 2321
4340.78 2391
4341.40 2372
4342.03 2406
4342.65 2332
4343.27 2384
4343.89 2552
4344.51 2867
4345.13 2904
4345.76 3123
4346.38 3590
4347.00 3807
4347.62 3899
4348.24 3885
4348.86 3966
4349.49 3849
4350.11 3550
4350.73 3418
4351.35 2899
4351.98 2569
4352.60 2463
4353.22 2136
4353.84 1957
4354.46 1909
4355.09 1705
4355.71 1755
4356.33 1787
4356.95 1785
4357.58 1657
4358.20 1613
4358.82 1639
4359.45 1681
4360.07 1708
4360.69 1777
4361.31 1793
4361.94 1724
4362.56 1694
4363.18 1655
4363.81 1736
4364.43 1689
4365.05 1601
4365.68 1628
4366.30 1546
4366.92 1592
4367.55 1598
4368.17 1548
4368.79 1529
4369.42 1457
4370.04 1486
4370.66 1462
4371.29 1486
4371.91 1412
4372.53 1420
4373.16 1413
4373.78 1375
4374.41 1322
4375.03 1371
4375.65 1475
4376.28 1526
4376.90 1422
4377.53 1428
4378.15 1468
4378.77 1562
4379.40 1432
4380.02 1521
4380.65 1471
4381.27 1492
4381.89 1517
4382.52 1525
4383.14 1593
4383.77 1513
4384.39 1532
4385.02 1430
4385.64 1470
4386.27 1345
4386.89 1445
4387.52 1413
4388.14 1382
4388.77 1269
4389.39 1200
4390.02 1185
4390.64 1243
4391.27 1296
4391.89 1229
4392.52 1208
4393.14 1216
4393.77 1305
4394.39 1202
4395.02 1217
4395.64 1261
4396.27 1120
4396.89 1170
4397.52 1189
4398.14 1219
4398.77 1317
4399.39 1343
4400.02 1296
4400.65 1301
4401.27 1327
4401.90 1352
4402.52 1252
4403.15 1309
4403.78 1283
4404.40 1250
4405.03 1281
4405.65 1290
4406.28 1226
4406.91 1306
4407.53 1358
4408.16 1376
4408.78 1253
4409.41 1295
4410.04 1344
4410.66 1381
4411.29 1459
4411.92 1317
4412.54 1273
4413.17 1283
4413.80 1357
4414.42 1319
4415.05 1317
4415.68 1322
4416.30 1384
4416.93 1308
4417.56 1222
4418.18 1247
4418.81 1174
4419.44 1238
4420.07 1239
4420.69 1293
4421.32 1175
4421.95 1145
4422.57 1203
4423.20 1213
4423.83 1197
4424.46 1250
4425.08 1210
4425.71 1255
4426.34 1184
4426.97 1035
4427.59 1171
4428.22 1149
4428.85 1099
4429.48 1095
4430.10 1134
4430.73 1166
4431.36 1196
4431.99 1300
4432.62 1203
4433.24 1144
4433.87 1138
4434.50 1225
4435.13 1252
4435.76 1367
4436.38 1128
4437.01 1234
4437.64 1218
4438.27 1163
4438.90 1182
4439.53 1203
4440.16 1248
4440.78 1255
4441.41 1281
4442.04 1161
4442.67 1253
4443.30 1096
4443.93 1188
4444.56 1367
4445.19 1356
4445.81 1323
4446.44 1372
4447.07 1324
4447.70 1246
4448.33 1305
4448.96 1469
4449.59 1483
4450.22 1474
4450.85 1506
4451.48 1555
4452.11 1357
4452.73 1238
4453.36 1333
4453.99 1341
4454.62 1372
4455.25 1219
4455.88 1362
4456.51 1352
4457.14 1305
4457.77 1424
4458.40 1373
4459.03 1339
4459.66 1238
4460.29 1452
4460.92 1416
4461.55 1360
4462.18 1289
4462.81 1270
4463.44 1181
4464.07 1195
4464.70 1141
4465.33 1135
4465.96 1114
4466.59 1185
4467.22 1136
4467.85 1167
4468.48 1123
4469.12 1123
4469.75 1163
4470.38 1116
4471.01 1125
4471.64 1173
4472.27 1177
4472.90 1218
4473.53 1138
4474.16 1176
4474.79 1123
4475.42 1203
4476.05 1219
4476.69 1206
4477.32 1168
4477.95 1128
4478.58 1171
4479.21 1223
4479.84 1154
4480.47 1196
4481.10 1228
4481.74 1197
4482.37 1236
4483.00 1344
4483.63 1332
4484.26 1273
4484.89 1262
4485.53 1212
4486.16 1259
4486.79 1245
4487.42 1305
4488.05 1315
4488.68 1236
4489.32 1206
4489.95 1314
4490.58 1264
4491.21 1235
4491.84 1270
4492.48 1204
4493.11 1309
4493.74 1086
4494.37 1233
4495.01 1334
4495.64 1235
4496.27 1160
4496.90 1273
4497.54 1323
4498.17 1456
4498.80 1458
4499.43 1409
4500.07 1630
4500.70 1672
4501.33 1667
4501.97 1660
4502.60 1650
4503.23 1780
4503.86 1743
4504.50 1685
4505.13 1769
4505.76 1608
4506.40 1520
4507.03 1486
4507.66 1437
4508.30 1374
4508.93 1345
4509.56 1396
4510.20 1421
4510.83 1217
4511.46 1340
4512.10 1350
4512.73 1288
4513.37 1312
4514.00 1289
4514.63 1273
4515.27 1253
4515.90 1268
4516.53 1299
4517.17 1180
4517.80 1170
4518.44 1323
4519.07 1364
4519.70 1232
4520.34 1185
4520.97 1222
4521.61 1206
4522.24 1183
4522.88 1152
4523.51 1122
4524.14 1131
4524.78 1281
4525.41 1338
4526.05 1292
4526.68 1255
4527.32 1264
4527.95 1282
4528.59 1354
4529.22 1262
4529.86 1205
4530.49 1307
4531.13 1389
4531.76 1402
4532.40 1344
4533.03 1429
4533.67 1509
4534.30 1354
4534.94 1414
4535.57 1532
4536.21 1416
4536.84 1431
4537.48 1369
4538.11 1392
4538.75 1343
4539.38 1455
4540.02 1503
4540.66 1528
4541.29 1384
4541.93 1324
4542.56 1362
4543.20 1355
4543.83 1387
4544.47 1215
4545.11 1242
4545.74 1303
4546.38 1241
4547.01 1168
4547.65 1158
4548.29 1166
4548.92 1263
4549.56 1164
4550.19 1093
4550.83 1137
4551.47 1192
4552.10 1200
4552.74 1165
4553.38 1157
4554.01 1200
4554.65 1195
4555.29 1389
4555.92 1255
4556.56 1184
4557.20 1271
4557.83 1350
4558.47 1278
4559.11 1227
4559.74 1258
4560.38 1208
4561.02 1280
4561.66 1181
4562.29 1119
4562.93 1131
4563.57 1160
4564.20 1162
4564.84 1149
4565.48 1153
4566.12 1177
4566.75 1196
4567.39 1149
4568.03 1157
4568.67 1112
4569.30 1163
4569.94 1114
4570.58 1129
4571.22 1153
4571.85 1136
4572.49 1200
4573.13 1212
4573.77 1137
4574.41 1077
4575.04 1197
4575.68 1208
4576.32 1114
4576.96 1161
4577.60 1063
4578.23 1203
4578.87 1224
4579.51 1146
4580.15 1142
4580.79 1110
4581.43 1146
4582.06 1200
4582.70 1182
4583.34 1166
4583.98 1106
4584.62 1208
4585.26 1289
4585.90 1215
4586.54 1261
4587.17 1277
4587.81 1246
4588.45 1222
4589.09 1340
4589.73 1420
4590.37 1510
4591.01 1564
4591.65 1617
4592.29 1637
4592.93 1645
4593.57 1739
4594.20 1456
4594.84 1512
4595.48 1636
4596.12 1480
4596.76 1360
4597.40 1306
4598.04 1252
4598.68 1238
4599.32 1338
4599.96 1278
4600.60 1280
4601.24 1233
4601.88 1241
4602.52 1418
4603.16 1369
4603.80 1422
4604.44 1532
4605.08 1456
4605.72 1390
4606.36 1308
4607.00 1382
4607.64 1410
4608.28 1361
4608.92 1323
4609.56 1295
4610.20 1248
4610.84 1314
4611.48 1322
4612.12 1352
4612.77 1372
4613.41 1316
4614.05 1380
4614.69 1239
4615.33 1215
4615.97 1222
4616.61 1290
4617.25 1288
4617.89 1273
4618.53 1185
4619.17 1153
4619.82 1214
4620.46 1256
4621.10 1193
4621.74 1069
4622.38 1217
4623.02 1199
4623.66 1120
4624.30 1169
4624.95 1184
4625.59 1158
4626.23 1143
4626.87 1074
4627.51 1097
4628.15 1116
4628.80 1176
4629.44 1225
4630.08 1157
4630.72 1180
4631.36 1310
4632.00 1392
4632.65 1242
4633.29 1360
4633.93 1340
4634.57 1292
4635.22 1347
4635.86 1378
4636.50 1412
4637.14 1456
4637.78 1357
4638.43 1353
4639.07 1321
4639.71 1340
4640.35 1335
4641.00 1357
4641.64 1464
4642.28 1278
4642.93 1182
4643.57 1213
4644.21 1246
4644.85 1269
4645.50 1294
4646.14 1204
4646.78 1182
4647.43 1223
4648.07 1205
4648.71 1338
4649.36 1251
4650.00 1167
4650.64 1254
4651.28 1355
4651.93 1298
4652.57 1305
4653.22 1230
4653.86 1307
4654.50 1267
4655.15 1166
4655.79 1066
4656.43 1204
4657.08 1293
4657.72 1201
4658.36 1088
4659.01 1235
4659.65 1243
4660.30 1203
4660.94 1231
4661.58 1225
4662.23 1259
4662.87 1318
4663.52 1358
4664.16 1284
4664.80 1204
4665.45 1114
4666.09 1153
4666.74 1237
4667.38 1216
4668.03 1166
4668.67 1151
4669.32 1118
4669.96 1147
4670.60 1101
4671.25 1115
4671.89 1165
4672.54 1228
4673.18 1220
4673.83 1247
4674.47 1350
4675.12 1270
4675.76 1355
4676.41 1356
4677.05 1375
4677.70 1379
4678.34 1265
4678.99 1169
4679.63 1132
4680.28 1216
4680.93 1236
4681.57 1141
4682.22 1182
4682.86 1242
4683.51 1228
4684.15 1195
4684.80 1179
4685.44 1224
4686.09 1266
4686.74 1131
4687.38 1149
4688.03 1145
4688.67 1163
4689.32 1115
4689.97 1166
4690.61 1156
4691.26 1149
4691.90 1149
4692.55 1279
4693.20 1181
4693.84 1217
4694.49 1222
4695.13 1085
4695.78 1243
4696.43 1350
4697.07 1430
4697.72 1424
4698.37 1531
4699.01 1635
4699.66 1687
4700.31 1535
4700.95 1527
4701.60 1441
4702.25 1452
4702.89 1493
4703.54 1500
4704.19 1444
4704.84 1405
4705.48 1374
4706.13 1279
4706.78 1287
4707.42 1281
4708.07 1382
4708.72 1293
4709.37 1289
4710.01 1335
4710.66 1254
4711.31 1242
4711.96 1391
4712.60 1396
4713.25 1359
4713.90 1376
4714.55 1324
4715.19 1263
4715.84 1275
4716.49 1137
4717.14 1232
4717.78 1278
4718.43 1264
4719.08 1206
4719.73 1207
4720.38 1318
4721.02 1381
4721.67 1435
4722.32 1362
4722.97 1262
4723.62 1319
4724.27 1417
4724.91 1258
4725.56 1300
4726.21 1366
4726.86 1349
4727.51 1455
4728.16 1312
4728.81 1223
4729.45 1222
4730.10 1281
4730.75 1266
4731.40 1231
4732.05 1217
4732.70 1296
4733.35 1266
4734.00 1212
4734.65 1160
4735.29 1210
4735.94 1190
4736.59 1272
4737.24 1255
4737.89 1263
4738.54 1299
4739.19 1294
4739.84 1218
4740.49 1220
4741.14 1265
4741.79 1209
4742.44 1192
4743.09 1240
4743.74 1293
4744.39 1307
4745.04 1236
4745.69 1231
4746.34 1261
4746.99 1313
4747.64 1287
4748.29 1285
4748.94 1307
4749.59 1407
4750.24 1426
4750.89 1479
4751.54 1477
4752.19 1471
4752.84 1510
4753.49 1666
4754.14 1723
4754.79 1766
4755.44 1664
4756.09 1558
4756.74 1496
4757.39 1401
4758.04 1425
4758.69 1403
4759.34 1301
4759.99 1254
4760.64 1135
4761.30 1077
4761.95 1134
4762.60 1166
4763.25 1229
4763.90 1272
4764.55 1242
4765.20 1181
4765.85 1172
4766.50 1238
4767.16 1280
4767.81 1438
4768.46 1361
4769.11 1316
4769.76 1360
4770.41 1349
4771.06 1247
4771.72 1194
4772.37 1146
4773.02 1174
4773.67 1146
4774.32 1265
4774.97 1221
4775.63 1159
4776.28 1119
4776.93 1183
4777.58 1140
4778.23 1201
4778.89 1314
4779.54 1342
4780.19 1503
4780.84 1224
4781.50 1237
4782.15 1258
4782.80 1219
4783.45 1262
4784.11 1198
4784.76 1152
4785.41 1234
4786.06 1195
4786.72 1323
4787.37 1208
4788.02 1254
4788.67 1278
4789.33 1185
4789.98 1155
4790.63 1264
4791.28 1259
4791.94 1192
4792.59 1255
4793.24 1174
4793.90 1243
4794.55 1263
4795.20 1161
4795.86 1068
4796.51 1169
4797.16 1236
4797.82 1156
4798.47 1164
4799.12 1206
4799.78 1272
4800.43 1160
4801.08 1024
4801.74 1114
4802.39 1022
4803.05 1048
4803.70 1036
4804.35 1169
4805.01 1160
4805.66 1129
4806.31 1128
4806.97 1215
4807.62 1233
4808.28 1152
4808.93 1114
4809.59 1130
4810.24 1081
4810.89 1212
4811.55 1212
4812.20 1159
4812.86 1243
4813.51 1211
4814.17 1176
4814.82 1187
4815.48 1214
4816.13 1243
4816.78 1170
4817.44 1204
4818.09 1160
4818.75 1121
4819.40 1203
4820.06 1367
4820.71 1331
4821.37 1366
4822.02 1355
4822.68 1305
4823.33 1374
4823.99 1347
4824.64 1362
4825.30 1373
4825.95 1368
4826.61 1434
4827.27 1433
4827.92 1433
4828.58 1473
4829.23 1376
4829.89 1428
4830.54 1439
4831.20 1352
4831.85 1441
4832.51 1435
4833.17 1347
4833.82 1450
4834.48 1525
4835.13 1346
4835.79 1449
4836.45 1538
4837.10 1428
4837.76 1474
4838.41 1414
4839.07 1409
4839.73 1478
4840.38 1521
4841.04 1569
4841.70 1503
4842.35 1549
4843.01 1556
4843.66 1626
4844.32 1549
4844.98 1558
4845.63 1534
4846.29 1619
4846.95 1635
4847.60 1545
4848.26 1667
4848.92 1748
4849.58 1738
4850.23 1693
4850.89 1677
4851.55 1783
4852.20 1761
4852.86 1864
4853.52 1867
4854.17 1891
4854.83 1804
4855.49 1808
4856.15 1962
4856.80 1939
4857.46 2016
4858.12 2103
4858.78 2162
4859.43 2152
4860.09 2335
4860.75 2193
4861.41 2163
4862.07 2219
4862.72 2142
4863.38 2146
4864.04 2135
4864.70 1956
4865.35 1983
4866.01 1986
4866.67 2171
4867.33 2078
4867.99 2206
4868.65 2153
4869.30 2044
4869.96 2036
4870.62 1891
4871.28 1949
4871.94 1955
4872.60 1947
4873.25 1886
4873.91 1823
4874.57 1844
4875.23 1887
4875.89 1819
4876.55 1805
4877.21 1789
4877.86 1790
4878.52 1869
4879.18 1849
4879.84 2043
4880.50 1878
4881.16 1854
4881.82 1869
4882.48 1740
4883.14 1649
4883.80 1645
4884.46 1651
4885.11 1720
4885.77 1595
4886.43 1581
4887.09 1631
4887.75 1632
4888.41 1656
4889.07 1704
4889.73 1637
4890.39 1827
4891.05 1883
4891.71 1934
4892.37 1862
4893.03 1911
4893.69 1906
4894.35 1845
4895.01 1795
4895.67 1812
4896.33 1751
4896.99 1780
4897.65 1655
4898.31 1556
4898.97 1626
4899.63 1648
4900.29 1618
4900.95 1648
4901.61 1618
4902.27 1641
4902.93 1600
4903.59 1591
4904.25 1603
4904.91 1363
4905.58 1393
4906.24 1452
4906.90 1478
4907.56 1387
4908.22 1329
4908.88 1277
4909.54 1507
4910.20 1448
4910.86 1382
4911.52 1404
4912.18 1410
4912.85 1406
4913.51 1389
4914.17 1348
4914.83 1284
4915.49 1206
4916.15 1320
4916.81 1339
4917.48 1290
4918.14 1436
4918.80 1333
4919.46 1268
4920.12 1234
4920.78 1221
4921.45 1221
4922.11 1273
4922.77 1212
4923.43 1251
4924.09 1225
4924.76 1257
4925.42 1343
4926.08 1202
4926.74 1218
4927.40 1184
4928.07 1226
4928.73 1231
4929.39 1310
4930.05 1381
4930.72 1268
4931.38 1286
4932.04 1372
4932.70 1254
4933.37 1300
4934.03 1302
4934.69 1271
4935.35 1320
4936.02 1397
4936.68 1279
4937.34 1167
4938.00 1153
4938.67 1235
4939.33 1241
4939.99 1188
4940.66 1206
4941.32 1146
4941.98 1078
4942.65 1225
4943.31 1215
4943.97 1124
4944.64 1172
4945.30 1276
4945.96 1181
4946.63 1199
4947.29 1182
4947.95 1091
4948.62 1121
4949.28 1139
4949.94 1111
4950.61 1166
4951.27 1064
4951.94 1075
4952.60 1139
4953.26 1104
4953.93 1134
4954.59 1042
4955.26 1093
4955.92 1165
4956.58 1121
4957.25 1129
4957.91 1119
4958.58 1074
4959.24 1205
4959.90 1169
4960.57 1168
4961.23 1127
4961.90 1222
4962.56 1321
4963.23 1278
4963.89 1447
4964.56 1335
4965.22 1362
4965.89 1373
4966.55 1327
4967.22 1261
4967.88 1304
4968.55 1300
4969.21 1245
4969.88 1302
4970.54 1354
4971.21 1350
4971.87 1298
4972.54 1191
4973.20 1126
4973.87 1102
4974.53 1202
4975.20 1195
4975.86 1233
4976.53 1197
4977.19 1196
4977.86 1321
4978.52 1194
4979.19 1233
4979.86 1317
4980.52 1136
4981.19 1190
4981.85 1268
4982.52 1178
4983.19 1224
4983.85 1151
4984.52 1088
4985.18 1052
4985.85 1070
4986.52 1141
4987.18 1171
4987.85 1190
4988.51 1123
4989.18 1144
4989.85 1157
4990.51 1015
4991.18 1100
4991.85 1150
4992.51 1110
4993.18 1191
4993.85 1159
4994.51 1044
4995.18 1102
4995.85 1162
4996.51 1084
4997.18 987
4997.85 994
4998.51 1111
4999.18 1047
4999.85 1037
5000.51 968
5001.18 999
5001.85 1034
5002.52 1024
5003.18 960
5003.85 1062
5004.52 1061
5005.19 1015
5005.85 1115
5006.52 1082
5007.19 1154
5007.86 1088
5008.52 1068
5009.19 1064
5009.86 991
5010.53 1043
5011.19 1118
5011.86 1101
5012.53 1029
5013.20 1134
5013.87 1099
5014.53 1104
5015.20 1094
5015.87 961
5016.54 1064
5017.21 1100
5017.87 1043
5018.54 1127
5019.21 1134
5019.88 1058
5020.55 1200
5021.22 1086
5021.88 1188
5022.55 1134
5023.22 1274
5023.89 1245
5024.56 1220
5025.23 1207
5025.90 1198
5026.57 1250
5027.23 1272
5027.90 1220
5028.57 1188
5029.24 1069
5029.91 1095
5030.58 1190
5031.25 1188
5031.92 1102
5032.59 1096
5033.26 1142
5033.93 1153
5034.59 1090
5035.26 1090
5035.93 1135
5036.60 1146
5037.27 1115
5037.94 1109
5038.61 1108
5039.28 1017
5039.95 981
5040.62 1030
5041.29 1191
5041.96 1220
5042.63 1158
5043.30 1106
5043.97 1145
5044.64 1190
5045.31 1110
5045.98 1156
5046.65 1171
5047.32 1181
5047.99 1138
5048.66 1143
5049.33 1122
5050.00 1228
5050.67 1141
5051.34 1112
5052.01 1169
5052.68 1060
5053.35 1135
5054.03 1087
5054.70 1112
5055.37 972
5056.04 1004
5056.71 1080
5057.38 1046
5058.05 1042
5058.72 1098
5059.39 1072
5060.06 1047
5060.73 1140
5061.41 1093
5062.08 981
5062.75 1023
5063.42 1125
5064.09 1107
5064.76 1055
5065.43 1005
5066.10 1032
5066.78 1093
5067.45 990
5068.12 1026
5068.79 1091
5069.46 1095
5070.13 1049
5070.81 1052
5071.48 951
5072.15 1101
5072.82 1088
5073.49 1101
5074.17 1143
5074.84 1032
5075.51 1007
5076.18 1197
5076.85 1145
5077.53 1146
5078.20 1229
5078.87 1295
5079.54 1314
5080.22 1225
5080.89 1312
5081.56 1298
5082.23 1308
5082.91 1347
5083.58 1229
5084.25 1167
5084.92 1198
5085.60 1136
5086.27 1200
5086.94 1139
5087.61 1164
5088.29 1277
5088.96 1213
5089.63 1216
5090.31 1205
5090.98 1304
5091.65 1436
5092.33 1405
5093.00 1359
5093.67 1411
5094.35 1395
5095.02 1383
5095.69 1224
5096.37 1193
5097.04 1307
5097.71 1222
5098.39 1108
5099.06 1151
5099.73 1086
5100.41 1111
5101.08 1060
5101.76 1111
5102.43 1231
5103.10 1164
5103.78 1277
5104.45 1324
5105.12 1233
5105.80 1266
5106.47 1215
5107.15 1112
5107.82 1117
5108.50 1150
5109.17 1190
5109.84 1119
5110.52 1045
5111.19 1178
5111.87 1096
5112.54 1126
5113.22 1162
5113.89 1170
5114.57 1171
5115.24 1180
5115.92 1090
5116.59 1235
5117.27 1222
5117.94 1163
5118.61 1150
5119.29 1178
5119.96 1198
5120.64 1186
5121.31 1186
5121.99 1193
5122.67 1146
5123.34 1164
5124.02 1270
5124.69 1238
5125.37 1190
5126.04 1155
5126.72 1116
5127.39 1149
5128.07 1156
5128.74 1212
5129.42 1180
5130.10 1172
5130.77 1207
5131.45 1220
5132.12 1133
5132.80 1144
5133.47 1228
5134.15 1218
5134.83 1300
5135.50 1205
5136.18 1339
5136.85 1219
5137.53 1142
5138.21 1246
5138.88 1216
5139.56 1228
5140.24 1297
5140.91 1169
5141.59 1147
5142.27 1156
5142.94 1204
5143.62 1159
5144.30 1195
5144.97 1266
5145.65 1188
5146.33 1055
5147.00 1003
5147.68 1104
5148.36 1034
5149.03 1006
5149.71 1016
5150.39 1065
5151.06 1052
5151.74 945
5152.42 1015
5153.10 1111
5153.77 1047
5154.45 1016
5155.13 1102
5155.80 1014
5156.48 1009
5157.16 1055
5157.84 1045
5158.51 997
5159.19 1036
5159.87 1113
5160.55 1113
5161.23 960
5161.90 1002
5162.58 1034
5163.26 992
5163.94 999
5164.61 1240
5165.29 1083
5165.97 1028
5166.65 1075
5167.33 1257
5168.00 1219
5168.68 1205
5169.36 1258
5170.04 1084
5170.72 1201
5171.40 1182
5172.07 1060
5172.75 1099
5173.43 1177
5174.11 1131
5174.79 1144
5175.47 1154
5176.15 1150
5176.83 1147
5177.50 1244
5178.18 1396
5178.86 1284
5179.54 1214
5180.22 1219
5180.90 1297
5181.58 1209
5182.26 1257
5182.94 1254
5183.62 1254
5184.29 1225
5184.97 1169
5185.65 1158
5186.33 1155
5187.01 1135
5187.69 1086
5188.37 1028
5189.05 1074
5189.73 1060
5190.41 1019
5191.09 1018
5191.77 1054
5192.45 1099
5193.13 1035
5193.81 1073
5194.49 1031
5195.17 1033
5195.85 1052
5196.53 1000
5197.21 1105
5197.89 1009
5198.57 1051
5199.25 1088
5199.93 1092
5200.61 1051
5201.29 1012
5201.97 1036
5202.65 1049
5203.33 1134
5204.01 1097
5204.69 1095
5205.37 1164
5206.05 1109
5206.73 1172
5207.42 1167
5208.10 1148
5208.78 1274
5209.46 1300
5210.14 1231
5210.82 1256
5211.50 1243
5212.18 1220
5212.86 1264
5213.54 1277
5214.23 1235
5214.91 1182
5215.59 1167
5216.27 1125
5216.95 1047
5217.63 1122
5218.31 1166
5219.00 1164
5219.68 1318
5220.36 1271
5221.04 1209
5221.72 1254
5222.40 1185
5223.09 1305
5223.77 1169
5224.45 1159
5225.13 1221
5225.81 1256
5226.50 1313
5227.18 1264
5227.86 1203
5228.54 1188
5229.22 1175
5229.91 1100
5230.59 1062
5231.27 1076
5231.95 1132
5232.64 1101
5233.32 1206
5234.00 1222
5234.68 1181
5235.37 1142
5236.05 1143
5236.73 1219
5237.41 1202
5238.10 1258
5238.78 1250
5239.46 1286
5240.14 1237
5240.83 1284
5241.51 1240
5242.19 1274
5242.88 1217
5243.56 1257
5244.24 1154
5244.93 1160
5245.61 1118
5246.29 1110
5246.98 1072
5247.66 1123
5248.34 1127
5249.03 1116
5249.71 1158
5250.39 1223
5251.08 1278
5251.76 1287
5252.44 1179
5253.13 1186
5253.81 1144
5254.50 1163
5255.18 1189
5255.86 1201
5256.55 1033
5257.23 1083
5257.92 1138
5258.60 1084
5259.28 1108
5259.97 1123
5260.65 1103
5261.34 952
5262.02 1055
5262.71 1128
5263.39 1171
5264.07 1329
5264.76 1197
5265.44 1189
5266.13 1233
5266.81 1258
5267.50 1130
5268.18 1168
5268.87 1197
5269.55 1142
5270.24 1018
5270.92 1156
5271.61 1135
5272.29 1080
5272.98 1181
5273.66 1187
5274.35 1102
5275.03 979
5275.72 1045
5276.40 1112
5277.09 1181
5277.77 1083
5278.46 1098
5279.14 1108
5279.83 1292
5280.52 1235
5281.20 1190
5281.89 1244
5282.57 1214
5283.26 1324
5283.94 1379
5284.63 1380
5285.32 1303
5286.00 1214
5286.69 1169
5287.37 1128
5288.06 1166
5288.75 1123
5289.43 1149
5290.12 1127
5290.80 1214
5291.49 1107
5292.18 1166
5292.86 1191
5293.55 1210
5294.24 1193
5294.92 1211
5295.61 1184
5296.30 1166
5296.98 1127
5297.67 1092
5298.36 1152
5299.04 1187
5299.73 1171
5300.42 1168
5301.10 1129
5301.79 1042
5302.48 1159
5303.16 1303
5303.85 1091
5304.54 1051
5305.22 1111
5305.91 1145
5306.60 1205
5307.29 1202
5307.97 1153
5308.66 1073
5309.35 1241
5310.04 1330
5310.72 1208
5311.41 1310
5312.10 1329
5312.79 1248
5313.47 1221
5314.16 1260
5314.85 1273
5315.54 1217
5316.23 1198
5316.91 1218
5317.60 1150
5318.29 1091
5318.98 1220
5319.67 1294
5320.35 1256
5321.04 1320
5321.73 1326
5322.42 1325
5323.11 1300
5323.79 1354
5324.48 1312
5325.17 1170
5325.86 1130
5326.55 1130
5327.24 1018
5327.93 1185
5328.61 1125
5329.30 1004
5329.99 956
5330.68 982
5331.37 1172
5332.06 1183
5332.75 1179
5333.44 1049
5334.13 1161
5334.81 1209
5335.50 1083
5336.19 1026
5336.88 1168
5337.57 1094
5338.26 1079
5338.95 1114
5339.64 1120
5340.33 1082
5341.02 1117
5341.71 1138
5342.40 1243
5343.09 1140
5343.78 1177
5344.47 1328
5345.16 1196
5345.85 1226
5346.54 1186
5347.22 1151
5347.91 1180
5348.60 1236
5349.29 1296
5349.98 1372
5350.67 1324
5351.37 1234
5352.06 1210
5352.75 1248
5353.44 1265
5354.13 1251
5354.82 1229
5355.51 1238
5356.20 1136
5356.89 1110
5357.58 1045
5358.27 1047
5358.96 1102
5359.65 1120
5360.34 953
5361.03 1053
5361.72 1102
5362.41 1119
5363.10 1084
5363.80 1092
5364.49 1146
5365.18 1177
5365.87 1157
5366.56 1040
5367.25 1070
5367.94 988
5368.63 1013
5369.32 1053
5370.02 1005
5370.71 978
5371.40 1007
5372.09 1041
5372.78 1046
5373.47 902
5374.16 925
5374.86 1027
5375.55 1007
5376.24 977
5376.93 970
5377.62 1025
5378.32 1004
5379.01 867
5379.70 948
5380.39 1012
5381.08 1040
5381.78 977
5382.47 966
5383.16 857
5383.85 852
5384.54 884
5385.24 955
5385.93 908
5386.62 976
5387.31 986
5388.01 1111
5388.70 1084
5389.39 1095
5390.08 1126
5390.78 1246
5391.47 1201
5392.16 1204
5392.85 1151
5393.55 1114
5394.24 1153
5394.93 1143
5395.63 1044
5396.32 1114
5397.01 1003
5397.71 1038
5398.40 1060
5399.09 897
5399.79 973
5400.48 950
5401.17 1009
5401.87 936
5402.56 953
5403.25 926
5403.95 906
5404.64 938
5405.33 962
5406.03 1021
5406.72 1060
5407.41 1025
5408.11 995
5408.80 937
5409.50 1019
5410.19 959
5410.88 916
5411.58 999
5412.27 932
5412.97 906
5413.66 967
5414.35 981
5415.05 924
5415.74 915
5416.44 962
5417.13 1025
5417.83 1120
5418.52 998
5419.21 1017
5419.91 1036
5420.60 1103
5421.30 1047
5421.99 1048
5422.69 1091
5423.38 1053
5424.08 1043
5424.77 1093
5425.47 916
5426.16 1030
5426.86 1038
5427.55 949
5428.25 964
5428.94 946
5429.64 948
5430.33 937
5431.03 1025
5431.72 999
5432.42 965
5433.11 982
5433.81 1071
5434.50 1139
5435.20 1098
5435.90 1059
5436.59 1089
5437.29 1225
5437.98 1264
5438.68 1296
5439.37 1193
5440.07 1123
5440.77 1220
5441.46 1006
5442.16 1060
5442.85 1057
5443.55 1036
5444.25 1147
5444.94 1183
5445.64 1124
5446.34 1179
5447.03 1120
5447.73 1238
5448.42 1387
5449.12 1255
5449.82 1282
5450.51 1270
5451.21 1290
5451.91 1207
5452.60 1253
5453.30 1269
5454.00 1187
5454.69 1111
5455.39 1074
5456.09 1052
5456.78 1051
5457.48 1039
5458.18 1087
5458.88 1091
5459.57 1072
5460.27 1148
5460.97 1132
5461.66 1085
5462.36 1144
5463.06 1172
5463.76 1113
5464.45 1149
5465.15 1132
5465.85 1165
5466.55 1184
5467.24 1195
5467.94 1195
5468.64 1230
5469.34 1193
5470.03 1156
5470.73 1186
5471.43 1248
5472.13 1216
5472.83 1227
5473.52 1265
5474.22 1321
5474.92 1249
5475.62 1176
5476.32 1330
5477.01 1329
5477.71 1328
5478.41 1429
5479.11 1560
5479.81 1719
5480.51 1729
5481.20 1848
5481.90 1994
5482.60 1923
5483.30 1874
5484.00 1922
5484.70 1823
5485.40 1730
5486.09 1648
5486.79 1525
5487.49 1518
5488.19 1456
5488.89 1446
5489.59 1309
5490.29 1525
5490.99 1514
5491.69 1462
5492.39 1474
5493.09 1475
5493.78 1557
5494.48 1706
5495.18 1670
5495.88 1630
5496.58 1698
5497.28 1958
5497.98 2005
5498.68 2058
5499.38 2221
5500.08 2665
5500.78 2850
5501.48 3259
5502.18 3264
5502.88 3177
5503.58 3036
5504.28 3041
5504.98 2883
5505.68 2667
5506.38 2198
5507.08 2062
5507.78 1910
5508.48 1739
5509.18 1693
5509.88 1556
5510.58 1640
5511.28 1548
5511.98 1610
5512.68 1622
5513.38 1668
5514.08 1639
5514.78 1655
5515.48 1600
5516.18 1565
5516.89 1567
5517.59 1522
5518.29 1537
5518.99 1453
5519.69 1483
5520.39 1498
5521.09 1393
5521.79 1383
5522.49 1442
5523.19 1452
5523.90 1369
5524.60 1398
5525.30 1251
5526.00 1396
5526.70 1330
5527.40 1273
5528.10 1299
5528.81 1292
5529.51 1175
5530.21 1247
5530.91 1260
5531.61 1267
5532.31 1242
5533.02 1180
5533.72 1125
5534.42 1163
5535.12 1197
5535.82 1197
5536.52 1182
5537.23 1177
5537.93 1164
5538.63 1361
5539.33 1177
5540.04 1146
5540.74 1099
5541.44 1126
5542.14 1129
5542.84 1103
5543.55 1153
5544.25 1125
5544.95 1104
5545.65 1121
5546.36 1081
5547.06 1077
5547.76 1090
5548.47 1048
5549.17 1124
5549.87 1130
5550.57 1123
5551.28 1044
5551.98 1008
5552.68 1046
5553.39 1023
5554.09 1050
5554.79 1050
5555.50 1054
5556.20 1000
5556.90 992
5557.61 1028
5558.31 991
5559.01 954
5559.72 1101
5560.42 1029
5561.12 1054
5561.83 1098
5562.53 1179
5563.23 1135
5563.94 1136
5564.64 1079
5565.35 1061
5566.05 1074
5566.75 1060
5567.46 1035
5568.16 992
5568.86 1001
5569.57 976
5570.27 1063
5570.98 1030
5571.68 1058
5572.39 1009
5573.09 1017
5573.79 1027
5574.50 1020
5575.20 1152
5575.91 1181
5576.61 1073
5577.32 1098
5578.02 1073
5578.73 1110
5579.43 1036
5580.14 1097
5580.84 1061
5581.55 1077
5582.25 1002
5582.96 989
5583.66 1064
5584.37 1121
5585.07 949
5585.78 978
5586.48 1021
5587.19 1007
5587.89 1032
5588.60 1102
5589.30 1080
5590.01 1068
5590.71 1004
5591.42 1097
5592.12 960
5592.83 1046
5593.53 1021
5594.24 1032
5594.95 1032
5595.65 977
5596.36 1061
5597.06 934
5597.77 994
5598.48 994
5599.18 939
5599.89 912
5600.59 995
5601.30 980
5602.01 1006
5602.71 994
5603.42 1033
5604.12 946
5604.83 914
5605.54 929
5606.24 921
5606.95 941
5607.66 873
5608.36 901
5609.07 942
5609.78 1027
5610.48 922
5611.19 951
5611.90 1046
5612.60 941
5613.31 936
5614.02 990
5614.72 998
5615.43 1039
5616.14 1003
5616.85 996
5617.55 999
5618.26 991
5618.97 1030
5619.67 1079
5620.38 1044
5621.09 1027
5621.80 1011
5622.50 1048
5623.21 1029
5623.92 986
5624.63 1030
5625.33 1018
5626.04 991
5626.75 944
5627.46 1064
5628.16 1025
5628.87 948
5629.58 1045
5630.29 1064
5631.00 1113
5631.70 1165
5632.41 1038
5633.12 997
5633.83 1034
5634.54 957
5635.24 997
5635.95 1022
5636.66 1056
5637.37 929
5638.08 1013
5638.79 1104
5639.50 1027
5640.20 1047
5640.91 1138
5641.62 1126
5642.33 1094
5643.04 1186
5643.75 1151
5644.46 1109
5645.17 1002
5645.87 1001
5646.58 1033
5647.29 1085
5648.00 1030
5648.71 1099
5649.42 1127
5650.13 1083
5650.84 1062
5651.55 1056
5652.26 1075
5652.97 1100
5653.67 1028
5654.38 1070
5655.09 1129
5655.80 1010
5656.51 1025
5657.22 1143
5657.93 1147
5658.64 1170
5659.35 1250
5660.06 1212
5660.77 1180
5661.48 1131
5662.19 1155
5662.90 1115
5663.61 1120
5664.32 1110
5665.03 1034
5665.74 978
5666.45 1086
5667.16 1183
5667.87 1191
5668.58 1106
5669.29 1185
5670.00 1185
5670.71 1138
5671.42 1132
5672.14 1127
5672.85 1263
5673.56 1101
5674.27 1095
5674.98 1140
5675.69 1048
5676.40 1110
5677.11 1093
5677.82 1046
5678.53 1064
5679.24 1182
5679.95 1085
5680.67 1085
5681.38 1055
5682.09 1136
5682.80 1212
5683.51 1300
5684.22 1231
5684.93 1224
5685.64 1184
5686.36 1201
5687.07 1249
5687.78 1251
5688.49 1193
5689.20 1223
5689.91 1109
5690.63 1123
5691.34 1129
5692.05 1056
5692.76 1027
5693.47 1057
5694.18 1005
5694.90 936
5695.61 975
5696.32 996
5697.03 1004
5697.75 857
5698.46 972
5699.17 1002
5699.88 973
5700.59 989
5701.31 1003
5702.02 963
5702.73 991
5703.44 952
5704.16 1053
5704.87 999
5705.58 944
5706.29 923
5707.01 866
5707.72 919
5708.43 875
5709.15 892
5709.86 918
5710.57 955
5711.28 1004
5712.00 905
5712.71 914
5713.42 902
5714.14 940
5714.85 948
5715.56 960
5716.28 935
5716.99 935
5717.70 914
5718.42 926
5719.13 978
5719.84 966
5720.56 947
5721.27 922
5721.99 940
5722.70 967
5723.41 855
5724.13 906
5724.84 948
5725.55 1024
5726.27 1004
5726.98 1004
5727.70 1080
5728.41 1150
5729.12 1091
5729.84 1156
5730.55 1183
5731.27 1188
5731.98 1154
5732.70 1150
5733.41 1030
5734.13 1031
5734.84 1071
5735.55 1010
5736.27 956
5736.98 988
5737.70 992
5738.41 1009
5739.13 1030
5739.84 1031
5740.56 990
5741.27 944
5741.99 944
5742.70 927
5743.42 876
5744.13 925
5744.85 966
5745.56 859
5746.28 856
5746.99 901
5747.71 920
5748.42 963
5749.14 920
5749.85 947
5750.57 1043
5751.29 949
5752.00 958
5752.72 1002
5753.43 1071
5754.15 994
5754.86 998
5755.58 1058
5756.30 1069
5757.01 1107
5757.73 1070
5758.44 967
5759.16 983
5759.87 950
5760.59 1008
5761.31 1008
5762.02 966
5762.74 999
5763.46 956
5764.17 965
5764.89 1026
5765.60 940
5766.32 950
5767.04 859
5767.75 884
5768.47 885
5769.19 894
5769.90 896
5770.62 917
5771.34 994
5772.05 948
5772.77 963
5773.49 890
5774.21 923
5774.92 912
5775.64 857
5776.36 924
5777.07 1039
5777.79 980
5778.51 989
5779.23 1004
5779.94 913
5780.66 949
5781.38 936
5782.09 851
5782.81 899
5783.53 956
5784.25 995
5784.96 977
5785.68 851
5786.40 942
5787.12 965
5787.84 863
5788.55 877
5789.27 946
5789.99 926
5790.71 949
5791.43 916
5792.14 957
5792.86 878
5793.58 962
5794.30 974
5795.02 1042
5795.73 981
5796.45 1066
5797.17 1138
5797.89 1158
5798.61 1232
5799.33 1181
5800.05 1219
5800.76 1453
5801.48 1450
5802.20 1377
5802.92 1524
5803.64 1411
5804.36 1506
5805.08 1350
5805.80 1216
5806.51 1212
5807.23 1226
5807.95 1121
5808.67 1062
5809.39 1079
5810.11 1041
5810.83 1056
5811.55 1028
5812.27 973
5812.99 961
5813.71 995
5814.43 993
5815.14 1037
5815.86 982
5816.58 957
5817.30 990
5818.02 996
5818.74 1072
5819.46 1015
5820.18 1109
5820.90 987
5821.62 983
5822.34 989
5823.06 1050
5823.78 1016
5824.50 1057
5825.22 1055
5825.94 1065
5826.66 1001
5827.38 990
5828.10 915
5828.82 955
5829.54 918
5830.26 990
5830.98 1012
5831.71 959
5832.43 995
5833.15 986
5833.87 987
5834.59 959
5835.31 986
5836.03 999
5836.75 1031
5837.47 966
5838.19 1004
5838.91 932
5839.63 974
5840.36 1048
5841.08 1009
5841.80 1063
5842.52 974
5843.24 934
5843.96 957
5844.68 973
5845.40 941
5846.13 1035
5846.85 1026
5847.57 967
5848.29 964
5849.01 894
5849.73 939
5850.45 925
5851.18 891
5851.90 944
5852.62 970
5853.34 959
5854.06 962
5854.79 893
5855.51 940
5856.23 936
5856.95 931
5857.67 949
5858.40 920
5859.12 923
5859.84 917
5860.56 905
5861.28 940
5862.01 948
5862.73 943
5863.45 878
5864.17 925
5864.90 942
5865.62 955
5866.34 838
5867.07 933
5867.79 1000
5868.51 968
5869.23 980
5869.96 963
5870.68 982
5871.40 1025
5872.13 982
5872.85 1029
5873.57 1044
5874.29 955
5875.02 985
5875.74 981
5876.46 1019
5877.19 1028
5877.91 1122
5878.63 1086
5879.36 1113
5880.08 1114
5880.81 1090
5881.53 1114
5882.25 1231
5882.98 1219
5883.70 1194
5884.42 1187
5885.15 1156
5885.87 1193
5886.60 1212
5887.32 1182
5888.04 1101
5888.77 1074
5889.49 1112
5890.22 1145
5890.94 989
5891.66 978
5892.39 1018
5893.11 1024
5893.84 1042
5894.56 985
5895.29 1044
5896.01 935
5896.73 1002
5897.46 945
5898.18 918
5898.91 908
5899.63 947
5900.36 898
5901.08 919
5901.81 890
5902.53 962
5903.26 994
5903.98 1038
5904.71 958
5905.43 977
5906.16 922
5906.88 928
5907.61 971
5908.33 1005
5909.06 972
5909.78 994
5910.51 982
5911.23 937
5911.96 930
5912.69 966
5913.41 966
5914.14 1011
5914.86 1029
5915.59 985
5916.31 992
5917.04 1001
5917.77 1039
5918.49 1016
5919.22 1022
5919.94 995
5920.67 1015
5921.39 1016
5922.12 1022
5922.85 1008
5923.57 1001
5924.30 1037
5925.03 1001
5925.75 1099
5926.48 1008
5927.20 1051
5927.93 1101
5928.66 1069
5929.38 1119
5930.11 1095
5930.84 1102
5931.56 1032
5932.29 1079
5933.02 1091
5933.74 1113
5934.47 1144
5935.20 1100
5935.93 1110
5936.65 1112
5937.38 1207
5938.11 1271
5938.83 1216
5939.56 1254
5940.29 1196
5941.02 1337
5941.74 1241
5942.47 1317
5943.20 1317
5943.92 1362
5944.65 1424
5945.38 1327
5946.11 1373
5946.83 1452
5947.56 1389
5948.29 1484
5949.02 1447
5949.75 1455
5950.47 1522
5951.20 1682
5951.93 1879
5952.66 1771
5953.39 1895
5954.11 1879
5954.84 1973
5955.57 1935
5956.30 1870
5957.03 1799
5957.75 1788
5958.48 1842
5959.21 1701
5959.94 1777
5960.67 1700
5961.40 1773
5962.12 1761
5962.85 1821
5963.58 1937
5964.31 2012
5965.04 2076
5965.77 2317
5966.50 2560
5967.23 2535
5967.95 2620
5968.68 2813
5969.41 2772
5970.14 2853
5970.87 2660
5971.60 2662
5972.33 2514
5973.06 2136
5973.79 2134
5974.52 2123
5975.25 1938
5975.98 1918
5976.71 2042
5977.43 2143
5978.16 2006
5978.89 2057
5979.62 2003
5980.35 2071
5981.08 2205
5981.81 2306
5982.54 2415
5983.27 2547
5984.00 2539
5984.73 2563
5985.46 2493
5986.19 2496
5986.92 2499
5987.65 2437
5988.38 2443
5989.11 2485
5989.84 2507
5990.57 2602
5991.30 2367
5992.03 2288
5992.76 2367
5993.49 2281
5994.22 2371
5994.96 2407
5995.69 2473
5996.42 2486
5997.15 2628
5997.88 2699
5998.61 2617
5999.34 2653
6000.07 2667
6000.80 2732
6001.53 2803
6002.26 2592
6002.99 2560
6003.73 2611
6004.46 2502
6005.19 2712
6005.92 2683
6006.65 2710
6007.38 2879
6008.11 2933
6008.84 3077
6009.58 3375
6010.31 3900
6011.04 4450
6011.77 5290
6012.50 5955
6013.23 6655
6013.97 7323
6014.70 7883
6015.43 8248
6016.16 8286
6016.89 7838
6017.62 7336
6018.36 7219
6019.09 6499
6019.82 5567
6020.55 4793
6021.29 4253
6022.02 3711
6022.75 3255
6023.48 2836
6024.21 2535
6024.95 2216
6025.68 2374
6026.41 2267
6027.14 2170
6027.88 2148
6028.61 2128
6029.34 2155
6030.07 2046
6030.81 2047
6031.54 2007
6032.27 2028
6033.01 1945
6033.74 1970
6034.47 1874
6035.20 1941
6035.94 1996
6036.67 1949
6037.40 1832
6038.14 1854
6038.87 1854
6039.60 1886
6040.34 2087
6041.07 2044
6041.80 1916
6042.54 2051
6043.27 2085
6044.00 2256
6044.74 2344
6045.47 2174
6046.21 2169
6046.94 2235
6047.67 2344
6048.41 2359
6049.14 2408
6049.87 2496
6050.61 2527
6051.34 2559
6052.08 2808
6052.81 2893
6053.54 3071
6054.28 3313
6055.01 3303
6055.75 3180
6056.48 2939
6057.22 2879
6057.95 2739
6058.68 2641
6059.42 2512
6060.15 2288
6060.89 2198
6061.62 2137
6062.36 2119
6063.09 2156
6063.83 2029
6064.56 2038
6065.30 2116
6066.03 2199
6066.77 2085
6067.50 2265
6068.24 2257
6068.97 2244
6069.71 2209
6070.44 2175
6071.18 2105
6071.91 2031
6072.65 1958
6073.38 1879
6074.12 1750
6074.85 1773
6075.59 1796
6076.32 1800
6077.06 1701
6077.80 1832
6078.53 1776
6079.27 1800
6080.00 1720
6080.74 1713
6081.47 1697
6082.21 1797
6082.95 1793
6083.68 1787
6084.42 1814
6085.15 1657
6085.89 1606
6086.63 1643
6087.36 1690
6088.10 1674
6088.83 1707
6089.57 1744
6090.31 1726
6091.04 1815
6091.78 1659
6092.52 1545
6093.25 1653
6093.99 1690
6094.73 1648
6095.46 1617
6096.20 1700
6096.94 1687
6097.67 1559
6098.41 1425
6099.15 1438
6099.88 1444
6100.62 1552
6101.36 1564
6102.10 1537
6102.83 1522
6103.57 1472
6104.31 1525
6105.04 1387
6105.78 1399
6106.52 1477
6107.26 1432
6107.99 1471
6108.73 1507
6109.47 1377
6110.21 1413
6110.94 1484
6111.68 1484
6112.42 1472
6113.16 1489
6113.89 1542
6114.63 1492
6115.37 1548
6116.11 1482
6116.85 1531
6117.58 1495
6118.32 1555
6119.06 1503
6119.80 1395
6120.54 1500
6121.27 1531
6122.01 1569
6122.75 1418
6123.49 1506
6124.23 1537
6124.97 1508
6125.70 1509
6126.44 1513
6127.18 1474
6127.92 1522
6128.66 1592
6129.40 1604
6130.14 1588
6130.88 1432
6131.61 1466
6132.35 1514
6133.09 1645
6133.83 1587
6134.57 1549
6135.31 1463
6136.05 1517
6136.79 1569
6137.53 1514
6138.27 1601
6139.01 1643
6139.74 1631
6140.48 1638
6141.22 1618
6141.96 1597
6142.70 1566
6143.44 1578
6144.18 1631
6144.92 1689
6145.66 1642
6146.40 1423
6147.14 1516
6147.88 1562
6148.62 1696
6149.36 1637
6150.10 1503
6150.84 1564
6151.58 1472
6152.32 1652
6153.06 1589
6153.80 1588
6154.54 1600
6155.28 1700
6156.02 1617
6156.76 1684
6157.50 1727
6158.24 1672
6158.98 1729
6159.72 1777
6160.46 1716
6161.21 1688
6161.95 1753
6162.69 1692
6163.43 1795
6164.17 1883
6164.91 1974
6165.65 2149
6166.39 2255
6167.13 2399
6167.87 2322
6168.61 2385
6169.36 2546
6170.10 2382
6170.84 2410
6171.58 2558
6172.32 2468
6173.06 2271
6173.80 2301
6174.54 2262
6175.29 2162
6176.03 2118
6176.77 2133
6177.51 2080
6178.25 2197
6178.99 2191
6179.74 2096
6180.48 2149
6181.22 2034
6181.96 2020
6182.70 2153
6183.45 2298
6184.19 2386
6184.93 2331
6185.67 2335
6186.41 2414
6187.16 2341
6187.90 2321
6188.64 2388
6189.38 2420
6190.12 2440
6190.87 2450
6191.61 2555
6192.35 2558
6193.09 2810
6193.84 2827
6194.58 2971
6195.32 3014
6196.07 3150
6196.81 3051
6197.55 3072
6198.29 2916
6199.04 2891
6199.78 3040
6200.52 2991
6201.27 2980
6202.01 2986
6202.75 3006
6203.50 3174
6204.24 3464
6204.98 3828
6205.73 4721
6206.47 6027
6207.21 6994
6207.96 8345
6208.70 10133
6209.44 12349
6210.19 14173
6210.93 15059
6211.67 15824
6212.42 15792
6213.16 14995
6213.90 13745
6214.65 11906
6215.39 10177
6216.14 8252
6216.88 6903
6217.62 5731
6218.37 4721
6219.11 4009
6219.86 3508
6220.60 3184
6221.35 2871
6222.09 2889
6222.83 2682
6223.58 2733
6224.32 2772
6225.07 2761
6225.81 2692
6226.56 2734
6227.30 2799
6228.05 2681
6228.79 2567
6229.53 2411
6230.28 2269
6231.02 2061
6231.77 1977
6232.51 1886
6233.26 1914
6234.00 1967
6234.75 1849
6235.49 1892
6236.24 1858
6236.98 2061
6237.73 2135
6238.48 2002
6239.22 1988
6239.97 2056
6240.71 1991
6241.46 2027
6242.20 2044
6242.95 2148
6243.69 2112
6244.44 2238
6245.18 2417
6245.93 2660
6246.68 2889
6247.42 3152
6248.17 3394
6248.91 3696
6249.66 3946
6250.41 4107
6251.15 4177
6251.90 4006
6252.64 3916
6253.39 3593
6254.14 3159
6254.88 2766
6255.63 2523
6256.38 2304
6257.12 2194
6257.87 2192
6258.61 2216
6259.36 2108
6260.11 2153
6260.85 2123
6261.60 2110
6262.35 2107
6263.09 2157
6263.84 2211
6264.59 2378
6265.34 2200
6266.08 2151
6266.83 2173
6267.58 2125
6268.32 2120
6269.07 2078
6269.82 2199
6270.56 2255
6271.31 2169
6272.06 2122
6272.81 2190
6273.55 2317
6274.30 2206
6275.05 2281
6275.80 2245
6276.54 2328
6277.29 2282
6278.04 2251
6278.79 2236
6279.53 2298
6280.28 2330
6281.03 2324
6281.78 2177
6282.53 2000
6283.27 2038
6284.02 2074
6284.77 1976
6285.52 1944
6286.27 2036
6287.01 2057
6287.76 2094
6288.51 2155
6289.26 2176
6290.01 2200
6290.76 2220
6291.50 2050
6292.25 1978
6293.00 2022
6293.75 1844
6294.50 1850
6295.25 1839
6296.00 1796
6296.74 1640
6297.49 1794
6298.24 1711
6298.99 1721
6299.74 1700
6300.49 1693
6301.24 1668
6301.99 1651
6302.74 1660
6303.49 1593
6304.23 1551
6304.98 1605
6305.73 1672
6306.48 1719
6307.23 1764
6307.98 1617
6308.73 1684
6309.48 1608
6310.23 1627
6310.98 1555
6311.73 1632
6312.48 1599
6313.23 1710
6313.98 1694
6314.73 1747
6315.48 1754
6316.23 1737
6316.98 1670
6317.73 1637
6318.48 1598
6319.23 1581
6319.98 1526
6320.73 1504
6321.48 1547
6322.23 1570
6322.98 1537
6323.73 1464
6324.48 1521
6325.23 1609
6325.98 1485
6326.73 1408
6327.48 1414
6328.23 1473
6328.98 1504
6329.73 1542
6330.49 1547
6331.24 1488
6331.99 1496
6332.74 1447
6333.49 1451
6334.24 1421
6334.99 1394
6335.74 1373
6336.49 1496
6337.24 1492
6338.00 1460
6338.75 1426
6339.50 1423
6340.25 1373
6341.00 1303
6341.75 1363
6342.50 1355
6343.25 1328
6344.01 1419
6344.76 1390
6345.51 1484
6346.26 1503
6347.01 1496
6347.77 1573
6348.52 1502
6349.27 1559
6350.02 1575
6350.77 1619
6351.52 1709
6352.28 1761
6353.03 1849
6353.78 1933
6354.53 1977
6355.29 1938
6356.04 1881
6356.79 1900
6357.54 1821
6358.29 1812
6359.05 1665
6359.80 1734
6360.55 1640
6361.30 1619
6362.06 1527
6362.81 1367
6363.56 1460
6364.32 1529
6365.07 1484
6365.82 1457
6366.57 1563
6367.33 1481
6368.08 1527
6368.83 1429
6369.59 1516
6370.34 1596
6371.09 1508
6371.85 1459
6372.60 1472
6373.35 1457
6374.11 1527
6374.86 1442
6375.61 1426
6376.37 1349
6377.12 1397
6377.87 1343
6378.63 1370
6379.38 1429
6380.13 1406
6380.89 1337
6381.64 1386
6382.40 1369
6383.15 1387
6383.90 1422
6384.66 1311
6385.41 1327
6386.17 1329
6386.92 1378
6387.67 1389
6388.43 1274
6389.18 1306
6389.94 1334
6390.69 1375
6391.45 1348
6392.20 1309
6392.95 1242
6393.71 1255
6394.46 1225
6395.22 1327
6395.97 1332
6396.73 1299
6397.48 1335
6398.24 1404
6398.99 1364
6399.75 1244
6400.50 1254
6401.26 1202
6402.01 1232
6402.77 1280
6403.52 1344
6404.28 1223
6405.03 1256
6405.79 1230
6406.54 1244
6407.30 1284
6408.05 1397
6408.81 1387
6409.56 1357
6410.32 1379
6411.08 1420
6411.83 1470
6412.59 1461
6413.34 1442
6414.10 1292
6414.85 1290
6415.61 1252
6416.37 1284
6417.12 1277
6417.88 1195
6418.63 1250
6419.39 1309
6420.15 1231
6420.90 1228
6421.66 1255
6422.41 1251
6423.17 1238
6423.93 1313
6424.68 1277
6425.44 1238
6426.20 1276
6426.95 1201
6427.71 1220
6428.47 1214
6429.22 1260
6429.98 1249
6430.73 1186
6431.49 1102
6432.25 1128
6433.01 1178
6433.76 1148
6434.52 1152
6435.28 1240
6436.03 1157
6436.79 1118
6437.55 1134
6438.30 1195
6439.06 1190
6439.82 1225
6440.58 1266
6441.33 1277
6442.09 1288
6442.85 1262
6443.61 1269
6444.36 1228
6445.12 1245
6445.88 1262
6446.64 1246
6447.39 1308
6448.15 1218
6448.91 1204
6449.67 1200
6450.42 1218
6451.18 1264
6451.94 1263
6452.70 1228
6453.46 1259
6454.21 1259
6454.97 1179
6455.73 1193
6456.49 1255
6457.25 1320
6458.01 1282
6458.76 1285
6459.52 1327
6460.28 1308
6461.04 1238
6461.80 1343
6462.56 1226
6463.32 1295
6464.07 1303
6464.83 1344
6465.59 1340
6466.35 1275
6467.11 1256
6467.87 1295
6468.63 1235
6469.39 1245
6470.15 1250
6470.90 1283
6471.66 1384
6472.42 1427
6473.18 1436
6473.94 1443
6474.70 1421
6475.46 1444
6476.22 1304
6476.98 1383
6477.74 1449
6478.50 1359
6479.26 1400
6480.02 1433
6480.78 1489
6481.54 1415
6482.30 1428
6483.06 1417
6483.82 1494
6484.58 1578
6485.34 1591
6486.10 1643
6486.86 1700
6487.62 1747
6488.38 1749
6489.14 1739
6489.90 1714
6490.66 1794
6491.42 1806
6492.18 1767
6492.94 1863
6493.70 1973
6494.46 2085
6495.22 1926
6495.98 2114
6496.74 2226
6497.50 2256
6498.26 2213
6499.02 2234
6499.78 2166
6500.54 2054
6501.30 2039
6502.06 2063
6502.83 2068
6503.59 2110
6504.35 2148
6505.11 2096
6505.87 2171
6506.63 2162
6507.39 2338
6508.15 2352
6508.91 2430
6509.68 2358
6510.44 2380
6511.20 2493
6511.96 2416
6512.72 2503
6513.48 2450
6514.25 2435
6515.01 2416
6515.77 2536
6516.53 2616
6517.29 2433
6518.05 2457
6518.82 2607
6519.58 2688
6520.34 2730
6521.10 2762
6521.86 2911
6522.63 3053
6523.39 3197
6524.15 3244
6524.91 3452
6525.67 4079
6526.44 4324
6527.20 4611
6527.96 4808
6528.72 5226
6529.49 5795
6530.25 6036
6531.01 5808
6531.77 5667
6532.54 5765
6533.30 5949
6534.06 6024
6534.83 6315
6535.59 7081
6536.35 8189
6537.11 9181
6537.88 9408
6538.64 10084
6539.40 10018
6540.17 9541
6540.93 8729
6541.69 7714
6542.46 6525
6543.22 5745
6543.98 4805
6544.75 3864
6545.51 3272
6546.27 2846
6547.04 2830
6547.80 2674
6548.56 2327
6549.33 2278
6550.09 2317
6550.86 2179
6551.62 2180
6552.38 2165
6553.15 2165
6553.91 2081
6554.67 2133
6555.44 2112
6556.20 2019
6556.97 2058
6557.73 2136
6558.50 2063
6559.26 2001
6560.02 1902
6560.79 1944
6561.55 2026
6562.32 2039
6563.08 2205
6563.85 2170
6564.61 2281
6565.37 2304
6566.14 2464
6566.90 2541
6567.67 2458
6568.43 2397
6569.20 2429
6569.96 2327
6570.73 2329
6571.49 2364
6572.26 2370
6573.02 2400
6573.79 2444
6574.55 2629
6575.32 2607
6576.08 2733
6576.85 2957
6577.61 3004
6578.38 2778
6579.15 2938
6579.91 2901
6580.68 2850
6581.44 2852
6582.21 2786
6582.97 2778
6583.74 2770
6584.50 2635
6585.27 2645
6586.04 2714
6586.80 2595
6587.57 2478
6588.33 2367
6589.10 2493
6589.87 2602
6590.63 2804
6591.40 2865
6592.16 3066
6592.93 3336
6593.70 3650
6594.46 4005
6595.23 4263
6596.00 4362
6596.76 4461
6597.53 4474
6598.30 4527
6599.06 4229
6599.83 3991
6600.59 3669
6601.36 3369
6602.13 3119
6602.90 2780
6603.66 2648
6604.43 2448
6605.20 2354
6605.96 2449
6606.73 2330
6607.50 2246
6608.26 2209
6609.03 2221
6609.80 2252
6610.57 2122
6611.33 2094
6612.10 2040
6612.87 2000
6613.64 1997
6614.40 1970
6615.17 1857
6615.94 1760
6616.71 1883
6617.47 1935
6618.24 1904
6619.01 1805
6619.78 1846
6620.54 1952
6621.31 1899
6622.08 1861
6622.85 1916
6623.62 1822
6624.38 1774
6625.15 1931
6625.92 1878
6626.69 1844
6627.46 1832
6628.22 1748
6628.99 1734
6629.76 1838
6630.53 1770
6631.30 1817
6632.07 1917
6632.83 2109
6633.60 2275
6634.37 2354
6635.14 2426
6635.91 2554
6636.68 2608
6637.45 2513
6638.22 2498
6638.98 2422
6639.75 2272
6640.52 2081
6641.29 1958
6642.06 1896
6642.83 1851
6643.60 1870
6644.37 1745
6645.14 1760
6645.91 1725
6646.68 1727
6647.45 1757
6648.22 1744
6648.98 1759
6649.75 1788
6650.52 1773
6651.29 1729
6652.06 1679
6652.83 1663
6653.60 1695
6654.37 1716
6655.14 1744
6655.91 1731
6656.68 1858
6657.45 1752
6658.22 1774
6658.99 1718
6659.76 1788
6660.53 1750
6661.30 1679
6662.07 1751
6662.84 1651
6663.61 1627
6664.38 1526
6665.15 1585
6665.92 1692
6666.69 1590
6667.47 1450
6668.24 1503
6669.01 1521
6669.78 1691
6670.55 1737
6671.32 1678
6672.09 1649
6672.86 1666
6673.63 1631
6674.40 1786
6675.17 1710
6675.94 1761
6676.72 1697
6677.49 1703
6678.26 1586
6679.03 1658
6679.80 1597
6680.57 1707
6681.34 1683
6682.11 1709
6682.89 1844
6683.66 1813
6684.43 1937
6685.20 2089
6685.97 2116
6686.74 2185
6687.51 2264
6688.29 2263
6689.06 2094
6689.83 2109
6690.60 2071
6691.37 1963
6692.15 1722
6692.92 1722
6693.69 1614
6694.46 1583
6695.23 1539
6696.01 1514
6696.78 1544
6697.55 1543
6698.32 1492
6699.10 1454
6699.87 1561
6700.64 1530
6701.41 1446
6702.19 1514
6702.96 1565
6703.73 1577
6704.50 1517
6705.28 1601
6706.05 1554
6706.82 1534
6707.59 1573
6708.37 1562
6709.14 1517
6709.91 1497
6710.69 1570
6711.46 1646
6712.23 1673
6713.01 1603
6713.78 1574
6714.55 1378
6715.33 1421
6716.10 1433
6716.87 1346
6717.65 1358
6718.42 1368
6719.19 1491
6719.97 1423
6720.74 1432
6721.51 1460
6722.29 1460
6723.06 1478
6723.84 1398
6724.61 1372
6725.38 1368
6726.16 1433
6726.93 1391
6727.70 1435
6728.48 1372
6729.25 1352
6730.03 1392
6730.80 1417
6731.58 1505
6732.35 1466
6733.12 1429
6733.90 1477
6734.67 1462
6735.45 1352
6736.22 1350
6737.00 1433
6737.77 1482
6738.55 1481
6739.32 1474
6740.10 1513
6740.87 1504
6741.65 1535
6742.42 1596
6743.19 1502
6743.97 1514
6744.74 1620
6745.52 1571
6746.29 1592
6747.07 1484
6747.85 1615
6748.62 1682
6749.40 1799
6750.17 1756
6750.95 1992
6751.72 2025
6752.50 2213
6753.27 2342
6754.05 2363
6754.82 2247
6755.60 2342
6756.38 2351
6757.15 2084
6757.93 1976
6758.70 1844
6759.48 1715
6760.25 1688
6761.03 1661
6761.81 1493
6762.58 1516
6763.36 1580
6764.13 1521
6764.91 1417
6765.69 1396
6766.46 1493
6767.24 1468
6768.02 1458
6768.79 1479
6769.57 1545
6770.35 1531
6771.12 1404
6771.90 1407
6772.67 1418
6773.45 1336
6774.23 1397
6775.00 1415
6775.78 1365
6776.56 1386
6777.34 1443
6778.11 1411
6778.89 1472
6779.67 1428
6780.44 1571
6781.22 1515
6782.00 1487
6782.77 1401
6783.55 1420
6784.33 1325
6785.11 1410
6785.88 1444
6786.66 1327
6787.44 1311
6788.22 1349
6788.99 1258
6789.77 1280
6790.55 1248
6791.33 1277
6792.10 1353
6792.88 1282
6793.66 1163
6794.44 1257
6795.22 1260
6795.99 1211
6796.77 1288
6797.55 1280
6798.33 1234
6799.11 1266
6799.88 1189
6800.66 1264
6801.44 1272
6802.22 1309
6803.00 1258
6803.78 1330
6804.55 1386
6805.33 1397
6806.11 1483
6806.89 1532
6807.67 1491
6808.45 1435
6809.23 1253
6810.00 1340
6810.78 1372
6811.56 1301
6812.34 1282
6813.12 1239
6813.90 1262
6814.68 1296
6815.46 1307
6816.24 1296
6817.02 1339
6817.79 1222
6818.57 1331
6819.35 1288
6820.13 1299
6820.91 1362
6821.69 1360
6822.47 1296
6823.25 1234
6824.03 1277
6824.81 1199
6825.59 1300
6826.37 1327
6827.15 1303
6827.93 1307
6828.71 1236
6829.49 1237
6830.27 1278
6831.05 1281
6831.83 1317
6832.61 1224
6833.39 1214
6834.17 1275
6834.95 1310
6835.73 1258
6836.51 1263
6837.29 1260
6838.07 1262
6838.85 1265
6839.63 1255
6840.41 1337
6841.19 1227
6841.97 1115
6842.75 1112
6843.53 1174
6844.31 1143
6845.09 1156
6845.88 1161
6846.66 1255
6847.44 1398
6848.22 1458
6849.00 1637
6849.78 1795
6850.56 1934
6851.34 1995
6852.12 2225
6852.91 2418
6853.69 2579
6854.47 2563
6855.25 2380
6856.03 2168
6856.81 2080
6857.59 1902
6858.37 1754
6859.16 1544
6859.94 1456
6860.72 1394
6861.50 1310
6862.28 1349
6863.06 1205
6863.85 1340
6864.63 1443
6865.41 1361
6866.19 1287
6866.97 1323
6867.76 1336
6868.54 1403
6869.32 1449
6870.10 1421
6870.89 1459
6871.67 1441
6872.45 1438
6873.23 1352
6874.01 1357
6874.80 1409
6875.58 1403
6876.36 1365
6877.14 1326
6877.93 1399
6878.71 1373
6879.49 1412
6880.28 1505
6881.06 1506
6881.84 1583
6882.62 1631
6883.41 1534
6884.19 1617
6884.97 1781
6885.76 1885
6886.54 2060
6887.32 2326
6888.11 2628
6888.89 2775
6889.67 2931
6890.46 2961
6891.24 2898
6892.02 2685
6892.81 2498
6893.59 2322
6894.37 2047
6895.16 1838
6895.94 1790
6896.72 1795
6897.51 1638
6898.29 1576
6899.08 1715
6899.86 1699
6900.64 1596
6901.43 1516
6902.21 1652
6903.00 1716
6903.78 1743
6904.56 1792
6905.35 1740
6906.13 1706
6906.92 1694
6907.70 1733
6908.49 1689
6909.27 1558
6910.05 1631
6910.84 1576
6911.62 1529
6912.41 1593
6913.19 1527
6913.98 1532
6914.76 1499
6915.55 1389
6916.33 1447
6917.12 1475
6917.90 1389
6918.69 1441
6919.47 1413
6920.26 1402
6921.04 1478
6921.83 1452
6922.61 1385
6923.40 1450
6924.18 1511
6924.97 1494
6925.75 1497
6926.54 1529
6927.32 1561
6928.11 1510
6928.89 1457
6929.68 1527
6930.47 1572
6931.25 1675
6932.04 1561
6932.82 1587
6933.61 1698
6934.39 1767
6935.18 1750
6935.97 1771
6936.75 1721
6937.54 1678
6938.32 1686
6939.11 1678
6939.90 1709
6940.68 1650
6941.47 1683
6942.26 1849
6943.04 1868
6943.83 1845
6944.61 1864
6945.40 1859
6946.19 1951
6946.97 1889
6947.76 2013
6948.55 2004
6949.33 1998
6950.12 2037
6950.91 2037
6951.69 1972
6952.48 1979
6953.27 1988
6954.06 2118
6954.84 2056
6955.63 1995
6956.42 2085
6957.20 2028
6957.99 2023
6958.78 2052
6959.57 2141
6960.35 2114
6961.14 2146
6961.93 2112
6962.72 1995
6963.50 2047
6964.29 2090
6965.08 2146
6965.87 2136
6966.65 2082
6967.44 2148
6968.23 2272
6969.02 2357
6969.80 2331
6970.59 2232
6971.38 2359
6972.17 2369
6972.96 2320
6973.74 2471
6974.53 2503
6975.32 2497
6976.11 2569
6976.90 2576
6977.69 2554
6978.47 2663
6979.26 2638
6980.05 2729
6980.84 2869
6981.63 3176
6982.42 3441
6983.20 3800
6983.99 4520
6984.78 5094
6985.57 5724
6986.36 6580
6987.15 7232
6987.94 7848
6988.73 7817
6989.52 7677
6990.30 7065
6991.09 6358
6991.88 5648
6992.67 4823
6993.46 4266
6994.25 3821
6995.04 3684
6995.83 3565
6996.62 3692
6997.41 4087
6998.20 4438
6998.99 5115
6999.78 5930
7000.57 6661
7001.36 7239
7002.15 7747
7002.94 7974
7003.72 7481
7004.51 6826
7005.30 6024
7006.09 5327
7006.88 4564
7007.67 3816
7008.46 3258
7009.25 3027
7010.04 2635
7010.83 2462
7011.63 2546
7012.42 2604
7013.21 2646
7014.00 2622
7014.79 2795
7015.58 2668
7016.37 2580
7017.16 2562
7017.95 2485
7018.74 2317
7019.53 2232
7020.32 2132
7021.11 2205
7021.90 2126
7022.69 2116
7023.48 1972
7024.27 2009
7025.07 2092
7025.86 2230
7026.65 2268
7027.44 2287
7028.23 2373
7029.02 2159
7029.81 2193
7030.60 2242
7031.40 2138
7032.19 1996
7032.98 1998
7033.77 2024
7034.56 2010
7035.35 1860
7036.14 1953
7036.94 1959
7037.73 1903
7038.52 2008
7039.31 2094
7040.10 1963
7040.89 1997
7041.69 2049
7042.48 2055
7043.27 1983
7044.06 2064
7044.86 2030
7045.65 1989
7046.44 2041
7047.23 2000
7048.02 2095
7048.82 2166
7049.61 2317
7050.40 2386
7051.19 2569
7051.99 2740
7052.78 2817
7053.57 2706
7054.36 2522
7055.16 2348
7055.95 2153
7056.74 2014
7057.53 1952
7058.33 1900
7059.12 1896
7059.91 1801
7060.71 1908
7061.50 1820
7062.29 1772
7063.09 1748
7063.88 1849
7064.67 1861
7065.47 1755
7066.26 1895
7067.05 1849
7067.85 1819
7068.64 1756
7069.43 1770
7070.23 1720
7071.02 1713
7071.81 1806
7072.61 1605
7073.40 1660
7074.19 1731
7074.99 1847
7075.78 1779
7076.58 1679
7077.37 1637
7078.16 1608
7078.96 1714
7079.75 1703
7080.55 1654
7081.34 1586
7082.13 1509
7082.93 1583
7083.72 1667
7084.52 1609
7085.31 1565
7086.11 1544
7086.90 1645
7087.70 1672
7088.49 1655
7089.28 1514
7090.08 1576
7090.87 1511
7091.67 1427
7092.46 1407
7093.26 1364
7094.05 1345
7094.85 1361
7095.64 1364
7096.44 1368
7097.23 1323
7098.03 1376
7098.82 1338
7099.62 1363
7100.41 1366
7101.21 1247
7102.00 1295
7102.80 1280
7103.59 1296
7104.39 1263
7105.19 1259
7105.98 1243
7106.78 1230
7107.57 1225
7108.37 1213
7109.16 1277
7109.96 1134
7110.76 1177
7111.55 1165
7112.35 1180
7113.14 1098
7113.94 1198
7114.74 1133
7115.53 1115
7116.33 1207
7117.12 1233
7117.92 1206
7118.72 1228
7119.51 1162
7120.31 1140
7121.11 1212
7121.90 1129
7122.70 1084
7123.49 1120
7124.29 1144
7125.09 1123
7125.88 1136
7126.68 1069
7127.48 1086
7128.27 1156
7129.07 1141
7129.87 1196
7130.67 1128
7131.46 1108
7132.26 1152
7133.06 1157
7133.85 1135
7134.65 1023
7135.45 1155
7136.24 1217
7137.04 1143
7137.84 1032
7138.64 1071
7139.43 1165
7140.23 1095
7141.03 1136
7141.83 1098
7142.62 1148
7143.42 1071
7144.22 1050
7145.02 1106
7145.82 1171
7146.61 1172
7147.41 1126
7148.21 1117
7149.01 1155
7149.80 1050
7150.60 1134
7151.40 1134
7152.20 1023
7153.00 994
7153.80 1004
7154.59 931
7155.39 932
7156.19 996
7156.99 1082
7157.79 1119
7158.59 1139
7159.38 1053
7160.18 1052
7160.98 1078
7161.78 1066
7162.58 1029
7163.38 963
7164.18 987
7164.98 973
7165.77 1063
7166.57 972
7167.37 883
7168.17 940
7168.97 1035
7169.77 981
7170.57 1031
7171.37 1032
7172.17 958
7172.97 1042
7173.77 1077
7174.56 1010
7175.36 1036
7176.16 1043
7176.96 1082
7177.76 1018
7178.56 984
7179.36 958
7180.16 975
7180.96 1022
7181.76 1073
7182.56 1132
7183.36 1134
7184.16 1106
7184.96 1134
7185.76 1162
7186.56 1082
7187.36 1126
7188.16 1112
7188.96 1045
7189.76 1030
7190.56 1028
7191.36 1064
7192.16 981
7192.96 959
7193.76 955
7194.56 881
7195.36 869
7196.17 963
7196.97 1010
7197.77 974
7198.57 954
7199.37 967
7200.17 969
7200.97 959
7201.77 921
7202.57 910
7203.37 923
7204.17 982
7204.97 920
7205.78 958
7206.58 961
7207.38 960
7208.18 896
7208.98 926
7209.78 991
7210.58 884
7211.38 928
7212.19 969
7212.99 977
7213.79 947
7214.59 981
7215.39 940
7216.19 931
7217.00 995
7217.80 936
7218.60 938
7219.40 967
7220.20 1069
7221.01 1002
7221.81 1053
7222.61 1026
7223.41 1069
7224.21 943
7225.02 939
7225.82 899
7226.62 980
7227.42 994
7228.23 1023
7229.03 940
7229.83 939
7230.63 945
7231.44 948
7232.24 888
7233.04 970
7233.84 994
7234.65 944
7235.45 960
7236.25 966
7237.05 1035
7237.86 1049
7238.66 1089
7239.46 1061
7240.27 1117
7241.07 1172
7241.87 1110
7242.68 1095
7243.48 1014
7244.28 1042
7245.09 1035
7245.89 1027
7246.69 1042
7247.50 993
7248.30 1002
7249.10 996
7249.91 976
7250.71 985
7251.51 986
7252.32 1065
7253.12 1060
7253.92 1030
7254.73 1018
7255.53 1029
7256.34 1082
7257.14 1030
7257.94 1081
7258.75 939
7259.55 996
7260.36 1032
7261.16 1035
7261.97 1036
7262.77 1080
7263.57 1078
7264.38 1123
7265.18 1022
7265.99 1104
7266.79 1057
7267.60 1065
7268.40 1068
7269.21 1069
7270.01 1097
7270.82 1067
7271.62 1039
7272.42 1093
7273.23 1108
7274.03 1114
7274.84 1109
7275.64 1112
7276.45 1108
7277.25 1080
7278.06 1163
7278.86 1204
7279.67 1300
7280.48 1364
7281.28 1311
7282.09 1366
7282.89 1590
7283.70 1716
7284.50 1778
7285.31 1996
7286.11 2221
7286.92 2176
7287.72 2230
7288.53 2156
7289.34 1972
7290.14 1791
7290.95 1713
7291.75 1619
7292.56 1494
7293.37 1379
7294.17 1427
7294.98 1392
7295.78 1304
7296.59 1310
7297.40 1283
7298.20 1336
7299.01 1311
7299.82 1397
7300.62 1410
7301.43 1371
7302.23 1327
7303.04 1296
7303.85 1354
7304.65 1379
7305.46 1384
7306.27 1412
7307.07 1448
7307.88 1507
7308.69 1579
7309.50 1598
7310.30 1756
7311.11 1945
7311.92 2039
7312.72 2159
7313.53 2113
7314.34 2074
7315.14 2018
7315.95 1990
7316.76 2014
7317.57 1909
7318.37 2043
7319.18 2286
7319.99 2375
7320.80 2383
7321.60 2662
7322.41 2690
7323.22 2750
7324.03 2611
7324.83 2516
7325.64 2340
7326.45 2176
7327.26 2045
7328.07 1752
7328.87 1699
7329.68 1603
7330.49 1526
7331.30 1414
7332.11 1418
7332.91 1384
7333.72 1357
7334.53 1371
7335.34 1402
7336.15 1325
7336.96 1370
7337.76 1355
7338.57 1287
7339.38 1414
7340.19 1312
7341.00 1299
7341.81 1323
7342.62 1327
7343.42 1365
7344.23 1351
7345.04 1399
7345.85 1376
7346.66 1288
7347.47 1392
7348.28 1314
7349.09 1316
7349.90 1292
7350.71 1381
7351.51 1339
7352.32 1348
7353.13 1221
7353.94 1239
7354.75 1261
7355.56 1263
7356.37 1289
7357.18 1320
7357.99 1367
7358.80 1287
7359.61 1239
7360.42 1250
7361.23 1291
7362.04 1334
7362.85 1358
7363.66 1294
7364.47 1286
7365.28 1347
7366.09 1388
7366.90 1404
7367.71 1437
7368.52 1418
7369.33 1502
7370.14 1545
7370.95 1460
7371.76 1424
7372.57 1370
7373.38 1383
7374.19 1443
7375.00 1491
7375.81 1383
7376.62 1506
7377.43 1521
7378.24 1709
7379.05 1776
7379.87 1804
7380.68 2043
7381.49 2188
7382.30 2303
7383.11 2292
7383.92 2446
7384.73 2469
7385.54 2344
7386.35 2144
7387.16 1976
7387.98 1905
7388.79 1696
7389.60 1627
7390.41 1472
7391.22 1411
7392.03 1309
7392.84 1322
7393.66 1393
7394.47 1444
7395.28 1408
7396.09 1331
7396.90 1391
7397.71 1514
7398.53 1625
7399.34 1665
7400.15 1776
7400.96 1955
7401.77 1973
7402.58 2058
7403.40 2001
7404.21 1989
7405.02 2029
7405.83 2064
7406.65 2039
7407.46 2009
7408.27 1820
7409.08 1856
7409.89 1967
7410.71 1863
7411.52 1857
7412.33 1664
7413.15 1647
7413.96 1547
7414.77 1478
7415.58 1447
7416.40 1339
7417.21 1263
7418.02 1274
7418.83 1203
7419.65 1252
7420.46 1174
7421.27 1149
7422.09 1167
7422.90 1182
7423.71 1142
7424.53 1229
7425.34 1252
7426.15 1183
7426.97 1078
7427.78 1075
7428.59 1149
7429.41 1107
7430.22 1093
7431.03 1116
7431.85 1113
7432.66 1070
7433.47 1147
7434.29 1102
7435.10 1064
7435.92 1041
7436.73 1064
7437.54 1121
7438.36 1072
7439.17 1108
7439.99 1025
7440.80 1074
7441.61 1109
7442.43 1132
7443.24 1062
7444.06 1085
7444.87 1037
7445.69 1059
7446.50 1089
7447.31 1026
7448.13 995
7448.94 1057
7449.76 1016
7450.57 1034
7451.39 1026
7452.20 1045
7453.02 1029
7453.83 1014
7454.65 970
7455.46 999
7456.28 964
7457.09 1043
7457.91 1082
7458.72 1050
7459.54 989
7460.35 995
7461.17 989
7461.98 1043
7462.80 1060
7463.61 1066
7464.43 1141
7465.24 1116
7466.06 1020
7466.88 1038
7467.69 1054
7468.51 1078
7469.32 1119
7470.14 1100
7470.95 1070
7471.77 937
7472.59 1057
7473.40 1022
7474.22 1030
7475.03 1017
7475.85 1028
7476.67 1067
7477.48 1059
7478.30 1087
7479.11 1038
7479.93 971
7480.75 927
7481.56 924
7482.38 941
7483.20 954
7484.01 925
7484.83 912
7485.65 890
7486.46 977
7487.28 1003
7488.10 919
7488.91 964
7489.73 1016
7490.55 943
7491.36 870
7492.18 863
7493.00 917
7493.81 969
7494.63 897
7495.45 884
7496.26 903
7497.08 885
7497.90 845
7498.72 884
7499.53 870
7500.35 946
7501.17 892
7501.99 875
7502.80 887
7503.62 944
7504.44 883
7505.26 891
7506.07 927
7506.89 920
7507.71 902
7508.53 940
7509.35 913
7510.16 940
7510.98 906
7511.80 909
7512.62 951
7513.44 909
7514.25 877
7515.07 900
7515.89 908
7516.71 911
7517.53 855
7518.35 840
7519.16 842
7519.98 905
7520.80 912
7521.62 860
7522.44 866
7523.26 896
7524.07 905
7524.89 844
7525.71 871
7526.53 801
7527.35 877
7528.17 862
7528.99 942
7529.81 882
7530.63 827
7531.44 891
7532.26 917
7533.08 869
7533.90 830
7534.72 915
7535.54 827
7536.36 820
7537.18 886
7538.00 893
7538.82 918
7539.64 972
7540.46 919
7541.28 889
7542.10 898
7542.92 925
7543.74 940
7544.56 988
7545.38 941
7546.20 950
7547.02 1027
7547.84 1008
7548.66 1079
7549.48 1041
7550.30 960
7551.12 980
7551.94 973
7552.76 985
7553.58 919
7554.40 950
7555.22 890
7556.04 886
7556.86 986
7557.68 974
7558.50 891
7559.32 989
7560.14 938
7560.96 926
7561.78 969
7562.60 968
7563.42 969
7564.24 946
7565.07 945
7565.89 956
7566.71 998
7567.53 1049
7568.35 934
7569.17 919
7569.99 889
7570.81 930
7571.63 976
7572.46 915
7573.28 951
7574.10 925
7574.92 945
7575.74 903
7576.56 1022
7577.38 1010
7578.21 926
7579.03 963
7579.85 976
7580.67 974
7581.49 935
7582.31 931
7583.14 963
7583.96 1047
7584.78 905
7585.60 946
7586.42 1094
7587.25 1125
7588.07 1028
7588.89 1120
7589.71 1184
7590.54 1087
7591.36 1132
7592.18 1101
7593.00 1088
7593.83 1082
7594.65 1126
7595.47 1174
7596.29 1061
7597.12 1138
7597.94 1151
7598.76 1221
7599.58 1145
7600.41 1079
7601.23 1170
7602.05 1180
7602.88 1228
7603.70 1288
7604.52 1310
7605.34 1437
7606.17 1549
7606.99 1596
7607.81 1577
7608.64 1544
7609.46 1525
7610.28 1386
7611.11 1362
7611.93 1276
7612.75 1297
7613.58 1286
7614.40 1250
7615.23 1200
7616.05 1261
7616.87 1311
7617.70 1313
7618.52 1401
7619.34 1457
7620.17 1497
7620.99 1542
7621.82 1483
7622.64 1404
7623.46 1285
7624.29 1241
7625.11 1240
7625.94 1297
7626.76 1228
7627.59 1198
7628.41 1292
7629.23 1370
7630.06 1398
7630.88 1624
7631.71 1701
7632.53 1804
7633.36 1888
7634.18 1922
7635.01 1903
7635.83 1729
7636.66 1779
7637.48 1648
7638.31 1456
7639.13 1378
7639.95 1290
7640.78 1227
7641.61 1169
7642.43 1142
7643.26 985
7644.08 960
7644.91 994
7645.73 917
7646.56 946
7647.38 1016
7648.21 1042
7649.03 988
7649.86 958
7650.68 1018
7651.51 932
7652.33 928
7653.16 954
7653.99 990
7654.81 959
7655.64 848
7656.46 880
7657.29 920
7658.12 873
7658.94 883
7659.77 915
7660.59 941
7661.42 938
7662.25 885
7663.07 901
7663.90 850
7664.72 831
7665.55 850
7666.38 908
7667.20 933
7668.03 904
7668.86 882
7669.68 916
7670.51 935
7671.34 892
7672.16 869
7672.99 894
7673.82 942
7674.64 913
7675.47 931
7676.30 971
7677.12 893
7677.95 860
7678.78 891
7679.61 823
7680.43 888
7681.26 863
7682.09 876
7682.92 841
7683.74 873
7684.57 899
7685.40 898
7686.22 919
7687.05 966
7687.88 889
7688.71 851
7689.54 942
7690.36 949
7691.19 923
7692.02 934
7692.85 937
7693.67 934
7694.50 966
7695.33 880
7696.16 948
7696.99 917
7697.81 945
7698.64 948
7699.47 1030
7700.30 1058
7701.13 1071
7701.96 1009
7702.78 1027
7703.61 897
7704.44 953
7705.27 974
7706.10 910
7706.93 922
7707.75 944
7708.58 865
7709.41 799
7710.24 867
7711.07 855
7711.90 878
7712.73 894
7713.56 878
7714.39 933
7715.21 956
7716.04 888
7716.87 834
7717.70 842
7718.53 868
7719.36 874
7720.19 880
7721.02 880
7721.85 808
7722.68 810
7723.51 794
7724.34 812
7725.17 812
7726.00 805
7726.83 773
7727.66 785
7728.49 731
7729.31 824
7730.14 755
7730.97 778
7731.80 774
7732.63 793
7733.46 788
7734.29 762
7735.12 717
7735.95 737
7736.78 705
7737.62 679
7738.45 792
7739.28 797
7740.11 783
7740.94 788
7741.77 709
7742.60 758
7743.43 793
7744.26 789
7745.09 823
7745.92 760
7746.75 792
7747.58 804
7748.41 808
7749.24 813
7750.07 827
7750.91 888
7751.74 824
7752.57 767
7753.40 826
7754.23 867
7755.06 855
7755.89 765
7756.72 797
7757.55 767
7758.39 738
7759.22 721
7760.05 774
7760.88 789
7761.71 761
7762.54 779
7763.37 805
7764.21 802
7765.04 800
7765.87 823
7766.70 820
7767.53 777
7768.37 753
7769.20 707
7770.03 808
7770.86 797
7771.69 786
7772.53 812
7773.36 800
7774.19 728
7775.02 797
7775.85 749
7776.69 779
7777.52 789
7778.35 751
7779.18 778
7780.02 781
7780.85 764
7781.68 820
7782.51 780
7783.35 800
7784.18 755
7785.01 802
7785.85 765
7786.68 829
7787.51 846
7788.34 828
7789.18 773
7790.01 774
7790.84 752
7791.68 785
7792.51 805
7793.34 794
7794.18 745
7795.01 840
7795.84 814
7796.68 789
7797.51 860
7798.34 851
7799.18 853
7800.01 857
7800.84 828
7801.68 850
7802.51 879
7803.35 808
7804.18 863
7805.01 862
7805.85 852
7806.68 878
7807.51 869
7808.35 874
7809.18 880
7810.02 910
7810.85 914
7811.69 933
7812.52 981
7813.35 993
7814.19 1000
7815.02 999
7815.86 1116
7816.69 1165
7817.53 1053
7818.36 1109
7819.20 1225
7820.03 1237
7820.86 1143
7821.70 1132
7822.53 1113
7823.37 1023
7824.20 942
7825.04 989
7825.87 998
7826.71 1067
7827.54 1077
7828.38 1186
7829.21 1177
7830.05 1162
7830.88 1234
7831.72 1102
7832.56 1101
7833.39 1137
7834.23 1213
7835.06 1144
7835.90 1166
7836.73 1174
7837.57 1160
7838.40 1112
7839.24 1073
7840.08 1090
7840.91 1059
7841.75 1069
7842.58 1083
7843.42 1047
7844.25 1097
7845.09 1086
7845.93 1053
7846.76 1028
7847.60 1046
7848.44 993
7849.27 991
7850.11 1085
7850.94 1051
7851.78 990
7852.62 971
7853.45 904
7854.29 941
7855.13 972
7855.96 969
7856.80 1054
7857.64 1041
7858.47 1047
7859.31 1134
7860.15 1043
7860.98 1162
7861.82 1148
7862.66 1104
7863.49 1081
7864.33 1083
7865.17 1077
7866.01 1057
7866.84 1016
7867.68 1051
7868.52 1001
7869.35 1020
7870.19 1099
7871.03 1094
7871.87 1067
7872.70 1034
7873.54 1116
7874.38 1074
7875.22 1163
7876.05 1191
7876.89 1256
7877.73 1277
7878.57 1335
7879.41 1390
7880.24 1446
7881.08 1356
7881.92 1301
7882.76 1257
7883.60 1109
7884.43 1093
7885.27 1059
7886.11 1037
7886.95 1050
7887.79 1123
7888.62 1144
7889.46 1165
7890.30 1208
7891.14 1311
7891.98 1335
7892.82 1228
7893.66 1384
7894.49 1390
7895.33 1272
7896.17 1201
7897.01 1142
7897.85 1143
7898.69 1154
7899.53 1160
7900.37 1104
7901.20 1137
7902.04 1149
7902.88 1194
7903.72 1200
7904.56 1146
7905.40 1150
7906.24 1114
7907.08 1099
7907.92 957
7908.76 902
7909.60 1000
7910.44 954
7911.28 951
7912.12 937
7912.96 994
7913.80 1024
7914.63 1026
7915.47 930
7916.31 986
7917.15 1004
7917.99 1022
7918.83 1062
7919.67 1046
7920.51 1037
7921.35 1046
7922.19 1002
7923.03 957
7923.87 909
7924.71 935
7925.56 894
7926.40 865
7927.24 852
7928.08 865
7928.92 917
7929.76 881
7930.60 880
7931.44 898
7932.28 896
7933.12 833
7933.96 871
7934.80 929
7935.64 854
7936.48 924
7937.32 944
7938.16 911
7939.01 843
7939.85 898
7940.69 844
7941.53 877
7942.37 759
7943.21 845
7944.05 837
7944.89 913
7945.74 921
7946.58 850
7947.42 865
7948.26 882
7949.10 885
7949.94 931
7950.78 921
7951.63 964
7952.47 946
7953.31 873
7954.15 862
7954.99 990
7955.84 1055
7956.68 1026
7957.52 1093
7958.36 1079
7959.20 1031
7960.05 1015
7960.89 995
7961.73 1041
7962.57 1039
7963.41 1006
7964.26 1009
7965.10 1134
7965.94 1050
7966.78 1053
7967.63 1074
7968.47 1149
7969.31 1244
7970.15 1187
7971.00 1149
7971.84 1167
7972.68 1067
7973.53 1045
7974.37 949
7975.21 974
7976.05 871
7976.90 845
7977.74 944
7978.58 910
7979.43 912
7980.27 885
7981.11 861
7981.96 934
7982.80 893
7983.64 848
7984.49 909
7985.33 899
7986.17 832
7987.02 812
7987.86 816
7988.70 868
7989.55 903
7990.39 851
7991.24 844
7992.08 854
7992.92 857
7993.77 847
7994.61 738
7995.46 721
7996.30 774
7997.14 783
7997.99 716
7998.83 773
7999.68 730
8000.52 747
8001.36 781
8002.21 782
8003.05 784
8003.90 735
8004.74 660
8005.59 706
8006.43 694
8007.28 696
8008.12 757
8008.97 741
8009.81 699
8010.65 687
8011.50 716
8012.34 687
8013.19 696
8014.03 678
8014.88 696
8015.72 685
8016.57 680
8017.41 683
8018.26 643
8019.11 685
8019.95 747
8020.80 681
8021.64 654
8022.49 718
8023.33 683
8024.18 756
8025.02 748
8025.87 724
8026.71 746
8027.56 643
8028.41 660
8029.25 655
8030.10 696
8030.94 664
8031.79 682
8032.64 638
8033.48 678
8034.33 738
8035.17 655
8036.02 624
8036.87 651
8037.71 719
8038.56 682
8039.40 693
8040.25 714
8041.10 720
8041.94 740
8042.79 719
8043.64 720
8044.48 690
8045.33 612
8046.18 635
8047.02 714
8047.87 685
8048.72 750
8049.56 733
8050.41 690
8051.26 691
8052.10 628
8052.95 637
8053.80 685
8054.65 659
8055.49 643
8056.34 679
8057.19 687
8058.04 657
8058.88 665
8059.73 670
8060.58 660
8061.42 621
8062.27 625
8063.12 621
8063.97 567
8064.82 684
8065.66 635
8066.51 663
8067.36 624
8068.21 632
8069.05 637
8069.90 667
8070.75 632
8071.60 665
8072.45 622
8073.29 683
8074.14 693
8074.99 710
8075.84 660
8076.69 663
8077.54 572
8078.38 706
8079.23 650
8080.08 572
8080.93 642
8081.78 711
8082.63 657
8083.48 570
8084.32 617
8085.17 652
8086.02 605
8086.87 633
8087.72 650
8088.57 596
8089.42 647
8090.27 590
8091.11 622
8091.96 637
8092.81 648
8093.66 652
8094.51 612
8095.36 633
8096.21 624
8097.06 599
8097.91 570
8098.76 663
8099.61 646
8100.46 719
8101.31 704
8102.16 646
8103.01 583
8103.86 629
8104.71 569
8105.56 567
8106.41 615
8107.26 611
8108.11 575
8108.96 628
8109.81 587
8110.66 607
8111.51 622
8112.36 575
8113.21 651
8114.06 631
8114.91 649
8115.76 612
8116.61 653
8117.46 599
8118.31 609
8119.16 597
8120.01 658
8120.86 730
8121.71 676
8122.56 671
8123.41 660
8124.26 652
8125.11 621
8125.96 676
8126.82 688
8127.67 656
8128.52 699
8129.37 709
8130.22 680
8131.07 753
8131.92 698
8132.77 679
8133.62 613
8134.48 648
8135.33 738
8136.18 800
8137.03 697
8137.88 753
8138.73 814
8139.58 703
8140.44 677
8141.29 784
8142.14 751
8142.99 695
8143.84 708
8144.69 726
8145.55 766
8146.40 746
8147.25 803
8148.10 822
8148.95 853
8149.81 851
8150.66 816
8151.51 791
8152.36 748
8153.22 865
8154.07 879
8154.92 920
8155.77 1042
8156.63 1007
8157.48 1005
8158.33 1063
8159.18 944
8160.04 922
8160.89 917
8161.74 825
8162.59 805
8163.45 753
8164.30 759
8165.15 711
8166.01 705
8166.86 702
8167.71 662
8168.57 733
8169.42 781
8170.27 900
8171.12 745
8171.98 799
8172.83 791
8173.68 745
8174.54 758
8175.39 783
8176.25 761
8177.10 707
8177.95 604
8178.81 638
8179.66 694
8180.51 660
8181.37 646
8182.22 641
8183.07 667
8183.93 719
8184.78 676
8185.64 701
8186.49 607
8187.34 612
8188.20 726
8189.05 705
8189.91 659
8190.76 670
8191.62 648
8192.47 671
8193.32 700
8194.18 621
8195.03 663
8195.89 687
8196.74 642
8197.60 664
8198.45 659
8199.31 592
8200.16 611
8201.02 616
8201.87 655
8202.73 638
8203.58 627
8204.44 663
8205.29 660
8206.15 669
8207.00 618
8207.86 637
8208.71 647
8209.57 652
8210.42 572
8211.28 571
8212.13 573
8212.99 598
8213.84 641
8214.70 687
8215.56 693
8216.41 661
8217.27 620
8218.12 633
8218.98 622
8219.83 597
8220.69 608
8221.55 623
8222.40 616
8223.26 625
8224.11 664
8224.97 669
8225.83 634
8226.68 656
8227.54 667
8228.39 664
8229.25 665
8230.11 674
8230.96 656
8231.82 618
8232.68 662
8233.53 632
8234.39 580
8235.25 573
8236.10 618
8236.96 616
8237.82 634
8238.67 595
8239.53 566
8240.39 604
8241.24 659
8242.10 655
8242.96 638
8243.81 597
8244.67 608
8245.53 647
8246.39 643
8247.24 610
8248.10 626
8248.96 575
8249.81 653
8250.67 576
8251.53 596
8252.39 566
8253.24 607
8254.10 578
8254.96 636
8255.82 640
8256.68 632
8257.53 624
8258.39 574
8259.25 653
8260.11 626
8260.96 651
8261.82 618
8262.68 666
8263.54 613
8264.40 629
8265.25 592
8266.11 653
8266.97 613
8267.83 619
8268.69 618
8269.55 629
8270.40 657
8271.26 667
8272.12 722
8272.98 656
8273.84 647
8274.70 589
8275.56 632
8276.41 660
8277.27 650
8278.13 603
8278.99 711
8279.85 636
8280.71 626
8281.57 653
8282.43 609
8283.29 612
8284.15 685
8285.00 691
8285.86 666
8286.72 693
8287.58 710
8288.44 717
8289.30 728
8290.16 756
8291.02 734
8291.88 717
8292.74 699
8293.60 688
8294.46 760
8295.32 753
8296.18 674
8297.04 718
8297.90 721
8298.76 719
8299.62 677
8300.48 698
8301.34 697
8302.20 701
8303.06 760
8303.92 747
8304.78 736
8305.64 720
8306.50 697
8307.36 674
8308.22 688
8309.08 664
8309.94 700
8310.80 700
8311.66 639
8312.52 605
8313.38 602
8314.24 725
8315.10 748
8315.97 685
8316.83 714
8317.69 729
8318.55 756
8319.41 736
8320.27 727
8321.13 725
8321.99 734
8322.85 757
8323.71 706
8324.58 696
8325.44 594
8326.30 655
8327.16 686
8328.02 701
8328.88 671
8329.74 616
8330.61 643
8331.47 599
8332.33 670
8333.19 640
8334.05 643
8334.91 641
8335.78 700
8336.64 694
8337.50 621
8338.36 628
8339.22 620
8340.09 612
8340.95 655
8341.81 656
8342.67 646
8343.53 716
8344.40 679
8345.26 732
8346.12 714
8346.98 711
8347.85 666
8348.71 688
8349.57 717
8350.43 690
8351.30 634
8352.16 712
8353.02 733
8353.88 655
8354.75 656
8355.61 715
8356.47 736
8357.34 629
8358.20 673
8359.06 697
8359.93 715
8360.79 699
8361.65 658
8362.51 675
8363.38 695
8364.24 707
8365.10 646
8365.97 664
8366.83 691
8367.69 635
8368.56 681
8369.42 725
8370.29 676
8371.15 719
8372.01 706
8372.88 682
8373.74 663
8374.60 658
8375.47 648
8376.33 705
8377.20 646
8378.06 653
8378.92 638
8379.79 685
8380.65 734
8381.52 700
8382.38 648
8383.25 671
8384.11 694
8384.97 754
8385.84 699
8386.70 709
8387.57 688
8388.43 698
8389.30 758
8390.16 757
8391.03 726
8391.89 727
8392.76 749
8393.62 666
8394.48 725
8395.35 734
8396.21 665
8397.08 734
8397.94 702
8398.81 696
8399.67 731
8400.54 725
8401.41 735
8402.27 743
8403.14 740
8404.00 786
8404.87 804
8405.73 797
8406.60 795
8407.46 730
8408.33 760
8409.19 782
8410.06 771
8410.93 779
8411.79 813
8412.66 821
8413.52 787
8414.39 840
8415.25 845
8416.12 804
8416.99 833
8417.85 813
8418.72 832
8419.59 885
8420.45 923
8421.32 845
8422.18 906
8423.05 910
8423.92 889
8424.78 983
8425.65 929
8426.52 921
8427.38 986
8428.25 933
8429.12 956
8429.98 1022
8430.85 1037
8431.72 1024
8432.58 1040
8433.45 1003
8434.32 1019
8435.18 1008
8436.05 1025
8436.92 1015
8437.78 1014
8438.65 1062
8439.52 1116
8440.39 1130
8441.25 1128
8442.12 1193
8442.99 1356
8443.86 1311
8444.72 1376
8445.59 1387
8446.46 1359
8447.33 1378
8448.19 1325
8449.06 1311
8449.93 1293
8450.80 1300
8451.66 1316
8452.53 1329
8453.40 1427
8454.27 1513
8455.14 1457
8456.00 1550
8456.87 1523
8457.74 1711
8458.61 1816
8459.48 1789
8460.35 1813
8461.21 1736
8462.08 1735
8462.95 1726
8463.82 1652
8464.69 1723
8465.56 1661
8466.42 1714
8467.29 1912
8468.16 2274
8469.03 2792
8469.90 3526
8470.77 4317
8471.64 5097
8472.51 5444
8473.37 5360
8474.24 5091
8475.11 4692
8475.98 4073
8476.85 3411
8477.72 2851
8478.59 2357
8479.46 2060
8480.33 1728
8481.20 1574
8482.07 1432
8482.94 1331
8483.81 1301
8484.67 1252
8485.54 1224
8486.41 1164
8487.28 1173
8488.15 1221
8489.02 1281
8489.89 1181
8490.76 1175
8491.63 1166
8492.50 1167
8493.37 1127
8494.24 1104
8495.11 1048
8495.98 1070
8496.85 1132
8497.72 1100
8498.59 1142
8499.46 1245
8500.33 1249
8501.20 1223
8502.07 1236
8502.94 1194
8503.82 1183
8504.69 1153
8505.56 1170
8506.43 1079
8507.30 1148
8508.17 1229
8509.04 1281
8509.91 1396
8510.78 1474
8511.65 1399
8512.52 1328
8513.39 1235
8514.26 1230
8515.14 1176
8516.01 1151
8516.88 1198
8517.75 1102
8518.62 1114
8519.49 1082
8520.36 1062
8521.23 1101
8522.11 1048
8522.98 1066
8523.85 1058
8524.72 1061
8525.59 1021
8526.46 1099
8527.34 1056
8528.21 1078
8529.08 1079
8529.95 1202
8530.82 1203
8531.69 1167
8532.57 1123
8533.44 1191
8534.31 1129
8535.18 1146
8536.05 1189
8536.93 1232
8537.80 1316
8538.67 1263
8539.54 1186
8540.42 1217
8541.29 1306
8542.16 1197
8543.03 1213
8543.91 1164
8544.78 1206
8545.65 1158
8546.52 1262
8547.40 1228
8548.27 1285
8549.14 1289
8550.02 1264
8550.89 1251
8551.76 1286
8552.63 1375
8553.51 1554
8554.38 1686
8555.25 1826
8556.13 1835
8557.00 1930
8557.87 1865
8558.75 1754
8559.62 1616
8560.49 1477
8561.37 1428
8562.24 1263
8563.11 1148
8563.99 1042
8564.86 1052
8565.73 1036
8566.61 1087
8567.48 996
8568.36 973
8569.23 1013
8570.10 992
8570.98 972
8571.85 1007
8572.73 928
8573.60 888
8574.47 885
8575.35 889
8576.22 936
8577.10 897
8577.97 957
8578.84 938
8579.72 884
8580.59 856
8581.47 854
8582.34 905
8583.22 907
8584.09 900
8584.97 937
8585.84 881
8586.72 919
8587.59 892
8588.47 865
8589.34 911
8590.22 876
8591.09 863
8591.96 913
8592.84 967
8593.72 918
8594.59 1011
8595.47 980
8596.34 924
8597.22 920
8598.09 866
8598.97 963
8599.84 838
8600.72 894
8601.59 878
8602.47 883
8603.34 884
8604.22 857
8605.10 851
8605.97 883
8606.85 857
8607.72 929
8608.60 983
8609.47 884
8610.35 895
8611.23 896
8612.10 899
8612.98 927
8613.85 973
8614.73 930
8615.61 869
8616.48 971
8617.36 1007
8618.24 934
8619.11 1023
8619.99 980
8620.87 955
8621.74 941
8622.62 959
8623.49 982
8624.37 949
8625.25 1006
8626.13 1014
8627.00 1049
8627.88 963
8628.76 976
8629.63 1009
8630.51 1006
8631.39 1016
8632.26 981
8633.14 1007
8634.02 1024
8634.89 1027
8635.77 1008
8636.65 1043
8637.53 1028
8638.40 1069
8639.28 984
8640.16 1014
8641.04 981
8641.91 1075
8642.79 1046
8643.67 1083
8644.55 1066
8645.42 1056
8646.30 1060
8647.18 1064
8648.06 1120
8648.94 1144
8649.81 1167
8650.69 1155
8651.57 1103
8652.45 1142
8653.33 1204
8654.20 1153
8655.08 1118
8655.96 1102
8656.84 1222
8657.72 1200
8658.60 1144
8659.47 1148
8660.35 1230
8661.23 1227
8662.11 1178
8662.99 1182
8663.87 1229
8664.75 1228
8665.62 1201
8666.50 1109
8667.38 1204
8668.26 1306
8669.14 1322
8670.02 1335
8670.90 1350
8671.78 1427
8672.66 1648
8673.54 1973
8674.42 2059
8675.29 2349
8676.17 2406
8677.05 2406
8677.93 2414
8678.81 2486
8679.69 2246
8680.57 2088
8681.45 1944
8682.33 1701
8683.21 1614
8684.09 1455
8684.97 1404
8685.85 1408
8686.73 1412
8687.61 1404
8688.49 1557
8689.37 1699
8690.25 1936
8691.13 2189
8692.01 2696
8692.89 3058
8693.77 3597
8694.65 3915
8695.53 3892
8696.41 3895
8697.29 3534
8698.17 3150
8699.05 2714
8699.93 2301
8700.81 2006
8701.69 1749
8702.57 1645
8703.45 1389
8704.33 1214
8705.22 1213
8706.10 1183
8706.98 1107
8707.86 1102
8708.74 1057
8709.62 1098
8710.50 1038
8711.38 998
8712.26 984
8713.14 1029
8714.03 1089
8714.91 988
8715.79 1003
8716.67 1015
8717.55 905
8718.43 980
8719.31 1009
8720.20 1003
8721.08 1019
8721.96 986
8722.84 1025
8723.72 980
8724.60 959
8725.49 917
8726.37 944
8727.25 929
8728.13 962
8729.01 958
8729.90 956
8730.78 992
8731.66 1040
8732.54 1061
8733.42 1021
8734.31 1067
8735.19 1041
8736.07 963
8736.95 950
8737.84 930
8738.72 895
8739.60 904
8740.48 850
8741.37 886
8742.25 868
8743.13 904
8744.01 921
8744.90 885
8745.78 918
8746.66 931
8747.54 877
8748.43 815
8749.31 817
8750.19 878
8751.08 891
8751.96 937
8752.84 960
8753.73 889
8754.61 920
8755.49 883
8756.38 919
8757.26 899
8758.14 1061
8759.03 993
8759.91 973
8760.79 989
8761.68 946
8762.56 981
8763.45 991
8764.33 927
8765.21 851
8766.10 916
8766.98 876
8767.86 921
8768.75 910
8769.63 942
8770.52 949
8771.40 929
8772.28 960
8773.17 985
8774.05 991
8774.94 943
8775.82 883
8776.71 872
8777.59 857
8778.48 821
8779.36 813
8780.24 783
8781.13 765
8782.01 748
8782.90 780
8783.78 754
8784.67 764
8785.55 737
8786.44 775
8787.32 799
8788.21 723
8789.09 781
8789.98 761
8790.86 819
8791.75 798
8792.63 821
8793.52 710
8794.40 711
8795.29 723
8796.17 694
8797.06 701
8797.94 725
8798.83 744
8799.72 770
8800.60 837
8801.49 741
8802.37 733
8803.26 742
8804.14 798
8805.03 768
8805.92 750
8806.80 743
8807.69 750
8808.57 697
8809.46 763
8810.35 746
8811.23 751
8812.12 745
8813.00 756
8813.89 730
8814.78 729
8815.66 668
8816.55 635
8817.44 693
8818.32 713
8819.21 774
8820.10 705
8820.98 742
8821.87 709
8822.76 755
8823.64 672
8824.53 675
8825.42 668
8826.30 734
8827.19 673
8828.08 718
8828.96 750
8829.85 778
8830.74 722
8831.63 667
8832.51 658
8833.40 708
8834.29 714
8835.17 697
8836.06 692
8836.95 661
8837.84 680
8838.72 688
8839.61 704
8840.50 733
8841.39 655
8842.28 669
8843.16 654
8844.05 710
8844.94 679
8845.83 680
8846.71 745
8847.60 701
8848.49 619
8849.38 672
8850.27 678
8851.15 625
8852.04 648
8852.93 709
8853.82 681
8854.71 621
8855.60 626
8856.48 674
8857.37 740
8858.26 675
8859.15 674
8860.04 621
8860.93 612
8861.82 597
8862.70 646
8863.59 639
8864.48 669
8865.37 651
8866.26 721
8867.15 680
8868.04 588
8868.93 625
8869.82 658
8870.70 640
8871.59 620
8872.48 596
8873.37 621
8874.26 655
8875.15 575
8876.04 597
8876.93 599
8877.82 547
8878.71 563
8879.60 667
8880.49 653
8881.38 616
8882.27 607
8883.16 595
8884.05 579
8884.94 556
8885.83 615
8886.72 556
8887.61 524
8888.50 579
8889.39 622
8890.28 601
8891.17 561
8892.06 567
8892.95 557
8893.84 554
8894.73 600
8895.62 569
8896.51 601
8897.40 562
8898.29 604
8899.18 600
8900.07 565
8900.96 521
8901.85 540
8902.74 612
8903.63 576
8904.52 523
8905.42 630
8906.31 609
8907.20 599
8908.09 573
8908.98 494
8909.87 582
8910.76 557
8911.65 567
8912.54 535
8913.44 519
8914.33 558
8915.22 536
8916.11 571
8917.00 546
8917.89 542
8918.78 554
8919.68 576
8920.57 544
8921.46 543
8922.35 558
8923.24 558
8924.13 515
8925.03 549
8925.92 534
8926.81 555
8927.70 553
8928.59 553
8929.49 529
8930.38 523
8931.27 545
8932.16 508
8933.05 528
8933.95 518
8934.84 499
8935.73 524
8936.62 529
8937.52 516
8938.41 528
8939.30 517
8940.19 521
8941.09 531
8941.98 514
8942.87 522
8943.77 556
8944.66 545
8945.55 567
8946.44 553
8947.34 540
8948.23 564
8949.12 531
8950.02 545
8950.91 495
8951.80 500
8952.70 510
8953.59 517
8954.48 513
8955.38 495
8956.27 538
8957.16 544
8958.06 532
8958.95 524
8959.84 492
8960.74 533
8961.63 556
8962.52 536
8963.42 552
8964.31 565
8965.21 545
8966.10 518
8966.99 559
8967.89 602
8968.78 546
8969.68 541
8970.57 562
8971.46 544
8972.36 559
8973.25 523
8974.15 516
8975.04 531
8975.94 531
8976.83 477
8977.72 552
8978.62 515
8979.51 561
8980.41 575
8981.30 546
8982.20 528
8983.09 531
8983.99 530
8984.88 548
8985.78 540
8986.67 545
8987.57 472
8988.46 468
8989.36 453
8990.25 507
8991.15 535
8992.04 544
8992.94 527
8993.83 492
8994.73 530
8995.62 536
8996.52 538
8997.41 567
8998.31 556
8999.21 479
9000.10 473
9001.00 517
9001.89 471
9002.79 487
9003.68 491
9004.58 495
9005.48 509
9006.37 457
9007.27 463
9008.16 502
9009.06 519
9009.96 502
9010.85 499
9011.75 467
9012.64 517
9013.54 508
9014.44 495
9015.33 547
9016.23 489
9017.13 502
9018.02 512
9018.92 468
9019.82 521
9020.71 497
9021.61 486
9022.51 485
9023.40 435
9024.30 448
9025.20 503
9026.09 503
9026.99 489
9027.89 530
9028.78 471
9029.68 488
9030.58 490
9031.48 498
9032.37 493
9033.27 483
9034.17 469
9035.06 488
9035.96 500
9036.86 526
9037.76 526
9038.65 526
9039.55 558
9040.45 526
9041.35 510
9042.25 530
9043.14 546
9044.04 494
9044.94 513
9045.84 529
9046.73 512
9047.63 529
9048.53 491
9049.43 511
9050.33 513
9051.22 511
9052.12 509
9053.02 503
9053.92 467
9054.82 499
9055.72 511
9056.61 507
9057.51 505
9058.41 501
9059.31 540
9060.21 559
9061.11 490
9062.01 518
9062.91 539
9063.80 474
9064.70 596
9065.60 522
9066.50 504
9067.40 512
9068.30 568
9069.20 484
9070.10 522
9071.00 571
9071.89 531
9072.79 501
9073.69 486
9074.59 467
9075.49 478
9076.39 533
9077.29 518
9078.19 526
9079.09 553
9079.99 504
9080.89 491
9081.79 507
9082.69 483
9083.59 519
9084.49 505
9085.39 486
9086.29 540
9087.19 543
9088.09 547
9088.99 623
9089.89 610
9090.79 558
9091.69 603
9092.59 572
9093.49 608
9094.39 549
9095.29 543
9096.19 491
9097.09 620
9097.99 601
9098.89 570
9099.79 524
9100.69 570
9101.59 523
9102.49 513
9103.39 524
9104.30 498
9105.20 482
9106.10 506
9107.00 503
9107.90 501
9108.80 484
9109.70 543
9110.60 531
9111.50 500
9112.40 483
9113.31 492
9114.21 516
9115.11 551
9116.01 521
9116.91 474
9117.81 433
9118.71 470
9119.62 557
9120.52 550
9121.42 480
9122.32 525
9123.22 494
9124.12 512
9125.03 518
9125.93 505
9126.83 525
9127.73 517
9128.63 533
9129.54 471
9130.44 504
9131.34 526
9132.24 527
9133.14 509
9134.05 541
9134.95 461
9135.85 456
9136.75 522
9137.66 495
9138.56 500
9139.46 466
9140.36 423
9141.27 469
9142.17 481
9143.07 475
9143.97 538
9144.88 483
9145.78 510
9146.68 537
9147.59 458
9148.49 485
9149.39 467
9150.29 496
9151.20 488
9152.10 442
9153.00 460
9153.91 497
9154.81 504
9155.71 499
9156.62 467
9157.52 497
9158.42 529
9159.33 492
9160.23 480
9161.14 483
9162.04 478
9162.94 432
9163.85 462
9164.75 461
9165.65 436
9166.56 439
9167.46 508
9168.37 510
9169.27 452
9170.17 524
9171.08 515
9171.98 534
9172.89 489
9173.79 465
9174.69 485
9175.60 477
9176.50 470
9177.41 456
9178.31 461
9179.22 425
9180.12 478
9181.03 464
9181.93 473
9182.84 439
9183.74 420
9184.64 464
9185.55 497
9186.45 426
9187.36 473
9188.26 530
9189.17 516
9190.07 455
9190.98 466
9191.88 474
9192.79 500
9193.69 467
9194.60 470
9195.51 451
9196.41 459
9197.32 475
9198.22 477
9199.13 486
9200.03 467
9200.94 502
9201.84 532
9202.75 545
9203.66 531
9204.56 481
9205.47 493
9206.37 487
9207.28 444
9208.18 461
9209.09 414
9210.00 417
9210.90 422
9211.81 451
9212.71 505
9213.62 439
9214.53 449
9215.43 461
9216.34 471
9217.25 484
9218.15 504
9219.06 535
9219.97 524
9220.87 540
9221.78 440
9222.69 474
9223.59 440
9224.50 508
9225.41 481
9226.31 459
9227.22 468
9228.13 437
9229.03 511
9229.94 465
9230.85 440
9231.75 452
9232.66 502
9233.57 467
9234.48 471
9235.38 448
9236.29 462
9237.20 477
9238.11 456
9239.01 499
9239.92 469
9240.83 509
9241.74 463
9242.64 414
9243.55 479
9244.46 441
9245.37 505
9246.27 491
9247.18 459
9248.09 485
9249.00 452
9249.91 450
9250.81 431
9251.72 482
9252.63 466
9253.54 497
9254.45 479
9255.35 454
9256.26 482
9257.17 458
9258.08 435
9258.99 454
9259.90 404
9260.80 466
9261.71 469
9262.62 482
9263.53 465
9264.44 439
9265.35 463
9266.26 453
9267.17 442
9268.07 479
9268.98 442
9269.89 387
9270.80 387
9271.71 424
9272.62 457
9273.53 438
9274.44 436
9275.35 516
9276.26 447
9277.17 409
9278.08 407
9278.98 396
9279.89 443
9280.80 501
9281.71 455
9282.62 460
9283.53 493
9284.44 503
9285.35 482
9286.26 447
9287.17 542
9288.08 522
9288.99 493
9289.90 484
9290.81 468
9291.72 435
9292.63 448
9293.54 500
9294.45 498
9295.36 510
9296.27 496
9297.18 533
9298.09 467
9299.00 491
9299.91 482
9300.82 443
9301.73 507
9302.65 475
9303.56 482
9304.47 514
9305.38 458
9306.29 499
9307.20 508
9308.11 485
9309.02 528
9309.93 603
9310.84 575
9311.75 535
9312.66 566
9313.58 589
9314.49 543
9315.40 515
9316.31 573
9317.22 506
9318.13 470
9319.04 465
9319.95 473
9320.87 509
9321.78 466
9322.69 520
9323.60 553
9324.51 549
9325.42 443
9326.34 482
9327.25 480
9328.16 483
9329.07 493
9329.98 495
9330.90 503
9331.81 467
9332.72 463
9333.63 543
9334.54 498
9335.46 469
9336.37 474
9337.28 542
9338.19 461
9339.11 472
9340.02 540
9340.93 503
9341.84 488
9342.76 475
9343.67 502
9344.58 467
9345.49 451
9346.41 463
9347.32 471
9348.23 473
9349.14 518
9350.06 514
9350.97 476
9351.88 526
9352.80 473
9353.71 461
9354.62 485
9355.54 484
9356.45 460
9357.36 397
9358.28 463
9359.19 476
9360.10 473
9361.02 456
9361.93 525
9362.84 507
9363.76 465
9364.67 488
9365.58 479
9366.50 501
9367.41 444
9368.32 454
9369.24 421
9370.15 449
9371.07 446
9371.98 485
9372.89 455
9373.81 453
9374.72 463
9375.64 486
9376.55 438
9377.47 491
9378.38 501
9379.29 506
9380.21 481
9381.12 531
9382.04 487
9382.95 476
9383.87 483
9384.78 520
9385.70 513
9386.61 485
9387.52 505
9388.44 506
9389.35 440
9390.27 498
9391.18 536
9392.10 478
9393.01 528
9393.93 552
9394.84 528
9395.76 532
9396.67 527
9397.59 528
9398.51 531
9399.42 526
9400.34 525
9401.25 531
9402.17 464
9403.08 490
9404.00 538
9404.91 504
9405.83 519
9406.74 462
9407.66 465
9408.58 492
9409.49 460
9410.41 469
9411.32 518
9412.24 541
9413.16 521
9414.07 499
9414.99 446
9415.90 505
9416.82 469
9417.74 473
9418.65 475
9419.57 487
9420.49 493
9421.40 501
9422.32 532
9423.23 478
9424.15 517
9425.07 509
9425.98 471
9426.90 483
9427.82 512
9428.73 471
9429.65 471
9430.57 500
9431.48 514
9432.40 444
9433.32 466
9434.24 504
9435.15 520
9436.07 498
9436.99 533
9437.90 563
9438.82 548
9439.74 508
9440.66 511
9441.57 557
9442.49 503
9443.41 478
9444.33 493
9445.24 509
9446.16 489
9447.08 473
9448.00 513
9448.91 548
9449.83 530
9450.75 546
9451.67 571
9452.59 605
9453.50 589
9454.42 642
9455.34 699
9456.26 644
9457.18 657
9458.09 618
9459.01 592
9459.93 621
9460.85 571
9461.77 570
9462.69 556
9463.60 543
9464.52 537
9465.44 526
9466.36 518
9467.28 487
9468.20 497
9469.12 503
9470.03 562
9470.95 593
9471.87 516
9472.79 508
9473.71 534
9474.63 508
9475.55 526
9476.47 548
9477.39 556
9478.31 537
9479.22 568
9480.14 546
9481.06 583
9481.98 575
9482.90 598
9483.82 604
9484.74 596
9485.66 584
9486.58 607
9487.50 550
9488.42 563
9489.34 562
9490.26 529
9491.18 520
9492.10 532
9493.02 487
9493.94 506
9494.86 541
9495.78 504
9496.70 494
9497.62 521
9498.54 527
9499.46 526
9500.38 507
9501.30 530
9502.22 545
9503.14 509
9504.06 501
9504.98 473
9505.90 538
9506.82 570
9507.74 495
9508.66 534
9509.58 513
9510.50 521
9511.42 546
9512.35 533
9513.27 544
9514.19 552
9515.11 569
9516.03 540
9516.95 578
9517.87 607
9518.79 540
9519.71 547
9520.63 560
9521.56 562
9522.48 520
9523.40 537
9524.32 547
9525.24 550
9526.16 554
9527.08 600
9528.01 637
9528.93 591
9529.85 655
9530.77 660
9531.69 711
9532.61 724
9533.54 722
9534.46 747
9535.38 825
9536.30 829
9537.22 758
9538.15 714
9539.07 710
9539.99 671
9540.91 647
9541.84 649
9542.76 597
9543.68 619
9544.60 657
9545.52 555
9546.45 554
9547.37 572
9548.29 526
9549.21 561
9550.14 562
9551.06 545
9551.98 580
9552.91 577
9553.83 594
9554.75 551
9555.67 599
9556.60 579
9557.52 619
9558.44 679
9559.37 639
9560.29 652
9561.21 640
9562.14 615
9563.06 651
9563.98 543
9564.91 588
9565.83 594
9566.75 623
9567.68 582
9568.60 535
9569.52 597
9570.45 585
9571.37 549
9572.29 564
9573.22 563
9574.14 578
9575.07 552
9575.99 599
9576.91 539
9577.84 530
9578.76 547
9579.69 636
9580.61 579
9581.53 560
9582.46 556
9583.38 604
9584.31 541
9585.23 498
9586.16 547
9587.08 536
9588.00 588
9588.93 550
9589.85 554
9590.78 579
9591.70 534
9592.63 557
9593.55 580
9594.48 570
9595.40 555
9596.33 521
9597.25 575
9598.18 571
9599.10 557
9600.03 527
9600.95 532
9601.88 600
9602.80 629
9603.73 582
9604.65 565
9605.58 596
9606.50 571
9607.43 604
9608.35 610
9609.28 642
9610.21 614
9611.13 578
9612.06 570
9612.98 616
9613.91 612
9614.83 654
9615.76 625
9616.69 602
9617.61 617
9618.54 585
9619.46 552
9620.39 615
9621.32 602
9622.24 607
9623.17 651
9624.09 617
9625.02 698
9625.95 657
9626.87 611
9627.80 597
9628.73 636
9629.65 661
9630.58 654
9631.51 656
9632.43 670
9633.36 676
9634.29 688
9635.21 686
9636.14 664
9637.07 686
9637.99 729
9638.92 682
9639.85 681
9640.77 706
9641.70 683
9642.63 665
9643.56 707
9644.48 776
9645.41 793
9646.34 791
9647.26 726
9648.19 760
9649.12 800
9650.05 846
9650.97 906
9651.90 959
9652.83 906
9653.76 892
9654.68 896
9655.61 952
9656.54 836
9657.47 838
9658.40 799
9659.32 768
9660.25 785
9661.18 792
9662.11 799
9663.04 792
9663.96 734
9664.89 798
9665.82 803
9666.75 782
9667.68 777
9668.61 816
9669.53 746
9670.46 829
9671.39 794
9672.32 825
9673.25 850
9674.18 848
9675.11 866
9676.03 884
9676.96 933
9677.89 870
9678.82 883
9679.75 918
9680.68 946
9681.61 937
9682.54 889
9683.47 909
9684.40 965
9685.32 1063
9686.25 955
9687.18 948
9688.11 991
9689.04 1066
9689.97 1014
9690.90 1024
9691.83 1042
9692.76 1038
9693.69 1000
9694.62 1061
9695.55 1018
9696.48 1010
9697.41 1062
9698.34 1083
9699.27 1112
9700.20 1123
9701.13 1171
9702.06 1209
9702.99 1194
9703.92 1181
9704.85 1136
9705.78 1189
9706.71 1131
9707.64 1066
9708.57 1015
9709.50 975
9710.43 1030
9711.36 1105
9712.29 1136
9713.22 1125
9714.15 1175
9715.08 1268
9716.01 1259
9716.94 1280
9717.87 1204
9718.80 1212
9719.74 1217
9720.67 1156
9721.60 1170
9722.53 1092
9723.46 971
9724.39 956
9725.32 986
9726.25 972
9727.18 912
9728.11 985
9729.05 985
9729.98 939
9730.91 930
9731.84 989
9732.77 987
9733.70 990
9734.63 1020
9735.57 991
9736.50 955
9737.43 994
9738.36 915
9739.29 848
9740.22 890
9741.16 831
9742.09 834
9743.02 878
9743.95 855
9744.88 801
9745.82 830
9746.75 885
9747.68 774
9748.61 811
9749.55 826
9750.48 807
9751.41 828
9752.34 812
9753.27 771
9754.21 758
9755.14 813
9756.07 834
9757.01 767
9757.94 739
9758.87 767
9759.80 796
9760.74 763
9761.67 736
9762.60 812
9763.53 790
9764.47 856
9765.40 826
9766.33 806
9767.27 812
9768.20 835
9769.13 823
9770.07 807
9771.00 814
9771.93 803
9772.87 835
9773.80 831
9774.73 850
9775.67 842
9776.60 875
9777.53 878
9778.47 934
9779.40 845
9780.34 910
9781.27 912
9782.20 978
9783.14 987
9784.07 991
9785.00 956
9785.94 1013
9786.87 1025
9787.81 982
9788.74 966
9789.68 970
9790.61 912
9791.54 902
9792.48 907
9793.41 918
9794.35 788
9795.28 788
9796.22 827
9797.15 864
9798.08 935
9799.02 900
9799.95 1032
9800.89 960
9801.82 977
9802.76 950
9803.69 882
9804.63 836
9805.56 766
9806.50 818
9807.43 824
9808.37 812
9809.30 723
9810.24 753
9811.17 716
9812.11 700
9813.04 684
9813.98 674
9814.91 668
9815.85 701
9816.79 707
9817.72 680
9818.66 700
9819.59 708
9820.53 673
9821.46 725
9822.40 688
9823.34 651
9824.27 692
9825.21 677
9826.14 644
9827.08 658
9828.02 653
9828.95 634
9829.89 642
9830.82 619
9831.76 591
9832.70 608
9833.63 577
9834.57 599
9835.50 596
9836.44 660
9837.38 682
9838.31 697
9839.25 615
9840.19 694
9841.12 636
9842.06 623
9843.00 594
9843.93 605
9844.87 663
9845.81 672
9846.74 669
9847.68 653
9848.62 682
9849.56 632
9850.49 622
9851.43 631
9852.37 605
9853.30 644
9854.24 654
9855.18 645
9856.12 634
9857.05 709
9857.99 638
9858.93 718
9859.87 713
9860.80 691
9861.74 636
9862.68 623
9863.62 668
9864.55 681
9865.49 645
9866.43 619
9867.37 614
9868.31 589
9869.24 612
9870.18 584
9871.12 591
9872.06 608
9873.00 626
9873.93 669
9874.87 610
9875.81 602
9876.75 663
9877.69 660
9878.63 609
9879.56 553
9880.50 578
9881.44 640
9882.38 688
9883.32 578
9884.26 579
9885.20 593
9886.14 635
9887.07 599
9888.01 558
9888.95 543
9889.89 566
9890.83 646
9891.77 619
9892.71 555
9893.65 566
9894.59 570
9895.53 573
9896.47 591
9897.40 562
9898.34 590
9899.28 644
9900.22 560
9901.16 508
9902.10 520
9903.04 595
9903.98 568
9904.92 600
9905.86 588
9906.80 552
9907.74 580
9908.68 588
9909.62 568
9910.56 599
9911.50 590
9912.44 599
9913.38 621
9914.32 613
9915.26 590
9916.20 643
9917.14 621
9918.08 585
9919.02 575
9919.96 589
9920.90 586
9921.84 594
9922.78 644
9923.72 604
9924.66 667
9925.61 694
9926.55 784
9927.49 869
9928.43 909
9929.37 973
9930.31 1008
9931.25 1037
9932.19 943
9933.13 914
9934.07 897
9935.01 864
9935.96 784
9936.90 698
9937.84 678
9938.78 623
9939.72 559
9940.66 571
9941.60 616
9942.54 575
9943.49 583
9944.43 634
9945.37 587
9946.31 561
9947.25 614
9948.19 595
9949.14 565
9950.08 544
9951.02 564
9951.96 542
9952.90 554
9953.85 585
9954.79 569
9955.73 604
9956.67 619
9957.61 603
9958.56 595
9959.50 599
9960.44 640
9961.38 612
9962.33 555
9963.27 605
9964.21 582
9965.15 595
9966.10 519
9967.04 565
9967.98 589
9968.92 561
9969.87 560
9970.81 521
9971.75 496
9972.70 566
9973.64 546
9974.58 463
9975.52 498
9976.47 546
9977.41 529
9978.35 506
9979.30 529
9980.24 552
9981.18 526
9982.13 520
9983.07 554
9984.01 514
9984.96 512
9985.90 521
9986.84 487
9987.79 491
9988.73 508
9989.68 485
9990.62 488
9991.56 525
9992.51 528
9993.45 469
9994.39 486
9995.34 510
9996.28 479
9997.23 491
9998.17 510
9999.11 500
10000.06 521
10001.00 480
10001.95 471
10002.89 527
10003.84 519
10004.78 531
10005.73 527
10006.67 491
10007.61 518
10008.56 511
10009.50 519
10010.45 496
10011.39 480
10012.34 507
10013.28 524
10014.23 474
10015.17 434
10016.12 475
10017.06 510
10018.01 502
10018.95 501
10019.90 504
10020.84 503
10021.79 474
10022.73 484
10023.68 488
10024.62 486
10025.57 488
10026.51 481
10027.46 511
10028.41 435
10029.35 479
10030.30 480
10031.24 495
10032.19 462
10033.13 465
10034.08 458
10035.03 484
10035.97 440
10036.92 414
10037.86 425
10038.81 499
10039.76 477
10040.70 544
10041.65 484
10042.59 401
10043.54 409
10044.49 431
10045.43 452
10046.38 490
10047.33 482
10048.27 432
10049.22 443
10050.17 439
10051.11 448
10052.06 481
10053.01 446
10053.95 450
10054.90 427
10055.85 499
10056.79 408
10057.74 431
10058.69 408
10059.63 453
10060.58 475
10061.53 490
10062.48 510
10063.42 518
10064.37 478
10065.32 476
10066.26 449
10067.21 483
10068.16 487
10069.11 502
10070.05 455
10071.00 457
10071.95 440
10072.90 433
10073.84 425
10074.79 406
10075.74 437
10076.69 442
10077.64 486
10078.58 438
10079.53 469
10080.48 450
10081.43 453
10082.38 473
10083.32 470
10084.27 440
10085.22 446
10086.17 460
10087.12 437
10088.07 398
10089.01 395
10089.96 430
10090.91 456
10091.86 494
10092.81 406
10093.76 468
10094.71 457
10095.65 453
10096.60 477
10097.55 444
10098.50 397
10099.45 424
10100.40 424
10101.35 492
10102.30 442
10103.25 425
10104.19 467
10105.14 460
10106.09 479
10107.04 440
10107.99 477
10108.94 455
10109.89 487
10110.84 446
10111.79 450
10112.74 456
10113.69 442
10114.64 451
10115.59 427
10116.54 467
10117.49 433
10118.44 458
10119.39 417
10120.34 440
10121.29 468
10122.24 490
10123.19 472
10124.14 442
10125.09 404
10126.04 435
10126.99 459
10127.94 435
10128.89 428
10129.84 470
10130.79 468
10131.74 445
10132.69 429
10133.64 425
10134.59 427
10135.54 443
10136.49 460
10137.44 458
10138.39 447
10139.34 422
10140.29 432
10141.24 457
10142.20 462
10143.15 473
10144.10 469
10145.05 463
10146.00 476
10146.95 501
10147.90 478
10148.85 462
10149.80 503
10150.76 486
10151.71 473
10152.66 470
10153.61 509
10154.56 504
10155.51 460
10156.46 449
10157.42 517
10158.37 481
10159.32 497
10160.27 433
10161.22 503
10162.18 526
10163.13 483
10164.08 476
10165.03 477
10165.98 483
10166.93 463
10167.89 491
10168.84 482
10169.79 472
10170.74 536
10171.70 564
10172.65 511
10173.60 483
10174.55 480
10175.51 506
10176.46 503
10177.41 558
10178.36 525
10179.32 492
10180.27 521
10181.22 539
10182.17 581
10183.13 511
10184.08 488
10185.03 525
10185.99 550
10186.94 572
10187.89 605
10188.84 563
10189.80 592
10190.75 571
10191.70 608
10192.66 571
10193.61 604
10194.56 613
10195.52 568
10196.47 552
10197.42 592
10198.38 589
10199.33 613
10200.29 575
10201.24 648
10202.19 658
10203.15 618
10204.10 653
10205.05 624
10206.01 700
10206.96 767
10207.92 829
10208.87 760
10209.82 747
10210.78 749
10211.73 798
10212.69 705
10213.64 691
10214.60 661
10215.55 664
10216.50 649
10217.46 672
10218.41 591
10219.37 557
10220.32 579
10221.28 601
10222.23 613
10223.19 557
10224.14 567
10225.10 574
10226.05 608
10227.01 521
10227.96 517
10228.92 542
10229.87 560
10230.83 568
10231.78 542
10232.74 543
10233.69 559
10234.65 640
10235.60 662
10236.56 671
10237.51 612
10238.47 621
10239.42 672
10240.38 696
10241.33 633
10242.29 613
10243.25 651
10244.20 639
10245.16 589
10246.11 547
10247.07 511
10248.02 498
10248.98 510
10249.94 469
10250.89 515
10251.85 460
10252.80 504
10253.76 550
10254.72 520
10255.67 491
10256.63 511
10257.59 480
10258.54 465
10259.50 418
10260.45 457
10261.41 495
10262.37 496
10263.32 453
10264.28 455
10265.24 482
10266.19 525
10267.15 464
10268.11 435
10269.06 486
10270.02 465
10270.98 468
10271.94 464
10272.89 487
10273.85 432
10274.81 463
10275.76 491
10276.72 487
10277.68 423
10278.64 464
10279.59 492
10280.55 482
10281.51 426
10282.47 424
10283.42 473
10284.38 457
10285.34 486
10286.30 453
10287.25 451
10288.21 491
10289.17 492
10290.13 451
10291.08 455
10292.04 438
10293.00 449
10293.96 462
10294.92 463
10295.87 457
10296.83 453
10297.79 462
10298.75 448
10299.71 439
10300.67 417
10301.62 439
10302.58 476
10303.54 481
10304.50 404
10305.46 434
10306.42 438
10307.38 437
10308.33 466
10309.29 450
10310.25 437
10311.21 494
10312.17 499
10313.13 443
10314.09 447
10315.05 453
10316.01 501
10316.96 486
10317.92 476
10318.88 403
10319.84 423
10320.80 460
10321.76 458
10322.72 440
10323.68 460
10324.64 453
10325.60 455
10326.56 410
10327.52 421
10328.48 465
10329.44 464
10330.40 488
10331.36 501
10332.32 502
10333.28 465
10334.24 482
10335.20 491
10336.16 496
10337.12 476
10338.08 491
10339.04 473
10340.00 483
10340.96 490
10341.92 457
10342.88 447
10343.84 425
10344.80 420
10345.76 403
10346.72 448
10347.68 417
10348.64 428
10349.60 419
10350.56 485
10351.52 401
10352.48 405
10353.44 397
10354.40 444
10355.36 445
10356.33 416
10357.29 417
10358.25 403
10359.21 392
10360.17 400
10361.13 424
10362.09 365
10363.05 402
10364.01 443
10364.98 425
10365.94 387
10366.90 415
10367.86 420
10368.82 416
10369.78 378
10370.75 369
10371.71 381
10372.67 398
10373.63 441
10374.59 405
10375.55 384
10376.52 384
10377.48 409
10378.44 464
10379.40 434
10380.36 395
10381.33 421
10382.29 376
10383.25 426
10384.21 394
10385.17 404
10386.14 423
10387.10 420
10388.06 440
10389.02 434
10389.99 412
10390.95 404
10391.91 435
10392.87 432
10393.84 391
10394.80 380
10395.76 389
10396.73 383
10397.69 373
10398.65 384
10399.61 420
10400.58 415
10401.54 406
10402.50 413
10403.47 406
10404.43 411
10405.39 455
10406.36 414
10407.32 432
10408.28 396
10409.25 410
10410.21 447
10411.17 410
10412.14 466
10413.10 429
10414.06 451
10415.03 438
10415.99 473
10416.95 453
10417.92 487
10418.88 532
10419.85 589
10420.81 573
10421.77 590
10422.74 579
10423.70 515
10424.67 536
10425.63 511
10426.59 508
10427.56 458
10428.52 472
10429.49 436
10430.45 446
10431.42 402
10432.38 424
10433.34 409
10434.31 435
10435.27 413
10436.24 438
10437.20 445
10438.17 411
10439.13 394
10440.10 402
10441.06 428
10442.03 418
10442.99 423
10443.96 400
10444.92 422
10445.89 386
10446.85 414
10447.82 392
10448.78 359
10449.75 434
10450.71 424
10451.68 379
10452.64 413
10453.61 410
10454.58 351
10455.54 383
10456.51 387
10457.47 389
10458.44 384
10459.40 418
10460.37 402
10461.33 429
10462.30 403
10463.27 423
10464.23 438
10465.20 377
10466.16 398
10467.13 374
10468.10 399
10469.06 414
10470.03 368
10471.00 406
10471.96 367
10472.93 320
10473.89 349
10474.86 386
10475.83 395
10476.79 354
10477.76 379
10478.73 366
10479.69 386
10480.66 350
10481.63 405
10482.59 387
10483.56 364
10484.53 366
10485.49 416
10486.46 390
10487.43 427
10488.40 366
10489.36 379
10490.33 362
10491.30 355
10492.26 378
10493.23 371
10494.20 367
10495.17 361
10496.13 377
10497.10 347
10498.07 346
10499.04 382
10500.00 381
10500.97 375
10501.94 392
10502.91 385
10503.87 386
10504.84 389
10505.81 366
10506.78 392
10507.75 364
10508.71 368
10509.68 368
10510.65 355
10511.62 389
10512.59 338
10513.55 385
10514.52 374
10515.49 358
10516.46 406
10517.43 397
10518.40 364
10519.36 365
10520.33 352
10521.30 395
10522.27 401
10523.24 392
10524.21 382
10525.18 413
10526.15 406
10527.11 400
10528.08 392
10529.05 388
10530.02 378
10530.99 383
10531.96 411
10532.93 361
10533.90 405
10534.87 431
10535.84 396
10536.80 368
10537.77 370
10538.74 363
10539.71 434
10540.68 433
10541.65 389
10542.62 407
10543.59 405
10544.56 383
10545.53 397
10546.50 398
10547.47 441
10548.44 401
10549.41 386
10550.38 399
10551.35 415
10552.32 386
10553.29 357
10554.26 405
10555.23 381
10556.20 403
10557.17 431
10558.14 455
10559.11 482
10560.08 486
10561.05 501
10562.02 540
10562.99 558
10563.96 544
10564.93 515
10565.90 484
10566.88 464
10567.85 494
10568.82 433
10569.79 431
10570.76 426
10571.73 381
10572.70 353
10573.67 404
10574.64 378
10575.61 394
10576.58 399
10577.56 388
10578.53 368
10579.50 395
10580.47 389
10581.44 403
10582.41 391
10583.38 373
10584.35 401
10585.33 364
10586.30 410
10587.27 439
10588.24 391
10589.21 414
10590.18 462
10591.16 416
10592.13 443
10593.10 384
10594.07 429
10595.04 464
10596.02 462
10596.99 422
10597.96 405
10598.93 421
10599.90 426
10600.88 415
10601.85 379
10602.82 363
10603.79 423
10604.77 428
10605.74 401
10606.71 401
10607.68 399
10608.66 433
10609.63 417
10610.60 379
10611.57 373
10612.55 415
10613.52 373
10614.49 404
10615.47 381
10616.44 403
10617.41 402
10618.38 397
10619.36 399
10620.33 387
10621.30 402
10622.28 375
10623.25 414
10624.22 426
10625.20 416
10626.17 423
10627.14 393
10628.12 363
10629.09 392
10630.06 398
10631.04 454
10632.01 391
10632.99 388
10633.96 388
10634.93 392
10635.91 452
10636.88 436
10637.86 480
10638.83 479
10639.80 547
10640.78 532
10641.75 531
10642.73 515
10643.70 524
10644.67 523
10645.65 487
10646.62 458
10647.60 452
10648.57 486
10649.55 431
10650.52 421
10651.50 389
10652.47 349
10653.44 370
10654.42 425
10655.39 369
10656.37 347
10657.34 312
10658.32 368
10659.29 376
10660.27 396
10661.24 408
10662.22 408
10663.19 348
10664.17 401
10665.14 382
10666.12 340
10667.09 403
10668.07 381
10669.04 416
10670.02 404
10671.00 412
10671.97 347
10672.95 340
10673.92 429
10674.90 415
10675.87 405
10676.85 389
10677.83 405
10678.80 406
10679.78 449
10680.75 427
10681.73 422
10682.70 454
10683.68 506
10684.66 439
10685.63 417
10686.61 416
10687.59 396
10688.56 404
10689.54 385
10690.51 347
10691.49 358
10692.47 428
10693.44 410
10694.42 395
10695.40 380
10696.37 443
10697.35 379
10698.33 343
10699.30 330
10700.28 376
10701.26 375
10702.23 417
10703.21 404
10704.19 396
10705.17 383
10706.14 375
10707.12 367
10708.10 396
10709.07 355
10710.05 355
10711.03 400
10712.01 333
10712.98 360
10713.96 396
10714.94 377
10715.92 393
10716.89 375
10717.87 379
10718.85 357
10719.83 384
10720.80 381
10721.78 402
10722.76 400
10723.74 360
10724.71 363
10725.69 389
10726.67 376
10727.65 375
10728.63 385
10729.61 390
10730.58 391
10731.56 388
10732.54 392
10733.52 367
10734.50 308
10735.48 372
10736.45 376
10737.43 375
10738.41 381
10739.39 388
10740.37 390
10741.35 410
10742.33 370
10743.30 379
10744.28 377
10745.26 362
10746.24 378
10747.22 388
10748.20 364
10749.18 343
10750.16 345
10751.14 345
10752.11 353
10753.09 335
10754.07 352
10755.05 381
10756.03 370
10757.01 361
10757.99 307
10758.97 363
10759.95 374
10760.93 375
10761.91 345
10762.89 352
10763.87 387
10764.85 354
10765.83 360
10766.81 340
10767.79 346
10768.77 384
10769.75 352
10770.73 368
10771.71 368
10772.69 335
10773.67 335
10774.65 359
10775.63 361
10776.61 373
10777.59 365
10778.57 361
10779.55 387
10780.53 360
10781.51 363
10782.49 334
10783.47 338
10784.45 349
10785.43 365
10786.41 359
10787.39 381
10788.38 349
10789.36 377
10790.34 394
10791.32 407
10792.30 402
10793.28 371
10794.26 369
10795.24 354
10796.22 329
10797.21 328
10798.19 373
10799.17 335
10800.15 325
10801.13 375
10802.11 365
10803.09 314
10804.08 333
10805.06 351
10806.04 370
10807.02 321
10808.00 351
10808.98 369
10809.97 340
10810.95 363
10811.93 392
10812.91 404
10813.89 366
10814.88 354
10815.86 347
10816.84 350
10817.82 353
10818.80 364
10819.79 367
10820.77 356
10821.75 347
10822.73 366
10823.72 345
10824.70 362
10825.68 356
10826.66 359
10827.65 417
10828.63 388
10829.61 372
10830.59 359
10831.58 334
10832.56 385
10833.54 414
10834.53 372
10835.51 372
10836.49 382
10837.47 414
10838.46 377
10839.44 374
10840.42 359
10841.41 345
10842.39 401
10843.37 344
10844.36 415
10845.34 359
10846.32 407
10847.31 422
10848.29 417
10849.27 364
10850.26 376
10851.24 420
10852.23 415
10853.21 385
10854.19 381
10855.18 389
10856.16 399
10857.14 422
10858.13 377
10859.11 401
10860.10 397
10861.08 417
10862.07 404
10863.05 409
10864.03 373
10865.02 410
10866.00 447
10866.99 429
10867.97 390
10868.96 365
10869.94 413
10870.92 419
10871.91 383
10872.89 377
10873.88 441
10874.86 446
10875.85 410
10876.83 383
10877.82 413
10878.80 372
10879.79 423
10880.77 417
10881.76 407
10882.74 436
10883.73 428
10884.71 461
10885.70 451
10886.68 381
10887.67 400
10888.66 446
10889.64 438
10890.63 429
10891.61 394
10892.60 416
10893.58 419
10894.57 449
10895.55 403
10896.54 446
10897.53 439
10898.51 450
10899.50 454
10900.48 469
10901.47 446
10902.46 420
10903.44 446
10904.43 450
10905.41 456
10906.40 424
10907.39 443
10908.37 456
10909.36 497
10910.35 456
10911.33 477
10912.32 490
10913.30 493
10914.29 519
10915.28 510
10916.26 501
10917.25 490
10918.24 526
10919.22 486
10920.21 491
10921.20 529
10922.19 505
10923.17 541
10924.16 522
10925.15 564
10926.13 576
10927.12 556
10928.11 528
10929.09 516
10930.08 543
10931.07 510
10932.06 522
10933.04 531
10934.03 517
10935.02 554
10936.01 561
10936.99 556
10937.98 550
10938.97 554
10939.96 553
10940.94 594
10941.93 597
10942.92 641
10943.91 655
10944.90 644
10945.88 645
10946.87 618
10947.86 610
10948.85 609
10949.84 674
10950.82 602
10951.81 593
10952.80 648
10953.79 674
10954.78 701
10955.77 728
10956.76 738
10957.74 823
10958.73 907
10959.72 1015
10960.71 1042
10961.70 1007
10962.69 981
10963.68 978
10964.66 873
10965.65 822
10966.64 844
10967.63 846
10968.62 799
10969.61 731
10970.60 699
10971.59 701
10972.58 766
10973.57 664
10974.56 718
10975.54 669
10976.53 716
10977.52 652
10978.51 691
10979.50 715
10980.49 735
10981.48 706
10982.47 711
10983.46 788
10984.45 716
10985.44 729
10986.43 754
10987.42 796
10988.41 789
10989.40 778
10990.39 782
10991.38 815
10992.37 772
10993.36 821
10994.35 786
10995.34 884
10996.33 1020
10997.32 1087
10998.31 1204
10999.30 1327
11000.29 1326
11001.28 1358
11002.27 1472
11003.26 1572
11004.25 1543
11005.25 1373
11006.24 1236
11007.23 1154
11008.22 1089
11009.21 1004
11010.20 878
11011.19 812
11012.18 704
11013.17 730
11014.16 689
11015.15 664
11016.15 680
11017.14 672
11018.13 731
11019.12 715
11020.11 683
11021.10 643
11022.09 715
11023.09 670
11024.08 656
11025.07 679
11026.06 659
11027.05 647
11028.04 673
11029.03 677
11030.03 671
11031.02 643
11032.01 643
11033.00 613
11033.99 646
11034.99 591
11035.98 615
11036.97 619
11037.96 622
11038.95 621
11039.95 618
11040.94 610
11041.93 616
11042.92 527
11043.92 529
11044.91 589
11045.90 556
11046.89 562
11047.89 499
11048.88 526
11049.87 510
11050.86 510
11051.86 520
11052.85 522
11053.84 540
11054.84 559
11055.83 523
11056.82 549
11057.81 499
11058.81 484
11059.80 567
11060.79 536
11061.79 529
11062.78 521
11063.77 486
11064.77 521
11065.76 478
11066.75 470
11067.75 494
11068.74 483
11069.73 480
11070.73 533
11071.72 535
11072.72 464
11073.71 523
11074.70 568
11075.70 499
11076.69 465
11077.69 521
11078.68 502
11079.67 485
11080.67 541
11081.66 458
11082.66 533
11083.65 522
11084.64 531
11085.64 525
11086.63 520
11087.63 489
11088.62 489
11089.62 502
11090.61 516
11091.60 472
11092.60 509
11093.59 490
11094.59 490
11095.58 465
11096.58 497
11097.57 536
11098.57 497
11099.56 506
11100.56 521
11101.55 503
11102.55 467
11103.54 458
11104.54 450
11105.53 463
11106.53 474
11107.52 495
11108.52 499
11109.51 437
11110.51 478
11111.51 469
11112.50 504
11113.50 462
11114.49 499
11115.49 501
11116.48 444
11117.48 420
11118.47 406
11119.47 436
11120.47 494
11121.46 463
11122.46 474
11123.45 497
11124.45 480
11125.45 510
11126.44 490
11127.44 490
11128.44 522
11129.43 517
11130.43 513
11131.42 466
11132.42 505
11133.42 500
11134.41 483
11135.41 437
11136.41 367
11137.40 485
11138.40 449
11139.40 454
11140.39 514
11141.39 484
11142.39 484
11143.38 443
11144.38 435
11145.38 454
11146.37 474
11147.37 439
11148.37 442
11149.37 431
11150.36 459
11151.36 440
11152.36 502
11153.35 456
11154.35 450
11155.35 492
11156.35 405
11157.34 416
11158.34 397
11159.34 442
11160.34 474
11161.34 424
11162.33 423
11163.33 436
11164.33 391
11165.33 448
11166.32 412
11167.32 427
11168.32 468
11169.32 469
11170.32 416
11171.31 434
11172.31 424
11173.31 417
11174.31 458
11175.31 399
11176.31 462
11177.30 418
11178.30 431
11179.30 479
11180.30 437
11181.30 406
11182.30 438
11183.30 445
11184.29 455
11185.29 471
11186.29 419
11187.29 424
11188.29 392
11189.29 395
11190.29 435
11191.29 475
11192.29 474
11193.29 503
11194.28 457
11195.28 427
11196.28 454
11197.28 482
11198.28 431
11199.28 445
11200.28 496
11201.28 457
11202.28 440
11203.28 441
11204.28 436
11205.28 478
11206.28 481
11207.28 421
11208.28 426
11209.28 422
11210.28 499
11211.28 415
11212.28 440
11213.28 451
11214.28 430
11215.28 444
11216.28 485
11217.28 461
11218.28 425
11219.28 422
11220.28 483
11221.28 443
11222.28 404
11223.28 430
11224.28 435
11225.28 461
11226.28 360
11227.28 412
11228.28 450
11229.28 459
11230.28 450
11231.28 431
11232.29 405
11233.29 437
11234.29 430
11235.29 425
11236.29 430
11237.29 408
11238.29 443
11239.29 412
11240.29 434
11241.30 452
11242.30 416
11243.30 396
11244.30 439
11245.30 433
11246.30 366
11247.30 387
11248.31 424
11249.31 389
11250.31 378
11251.31 411
11252.31 404
11253.31 427
11254.32 375
11255.32 399
11256.32 388
11257.32 379
11258.32 401
11259.33 417
11260.33 404
11261.33 397
11262.33 389
11263.33 407
11264.34 443
11265.34 430
11266.34 444
11267.34 402
11268.35 438
11269.35 412
11270.35 410
11271.35 376
11272.36 425
11273.36 452
11274.36 474
11275.37 474
11276.37 434
11277.37 484
11278.37 491
11279.38 457
11280.38 479
11281.38 488
11282.39 464
11283.39 518
11284.39 467
11285.40 444
11286.40 445
11287.40 482
11288.41 415
11289.41 421
11290.41 422
11291.42 399
11292.42 410
11293.42 423
11294.43 448
11295.43 401
11296.43 413
11297.44 429
11298.44 407
11299.45 410
11300.45 409
11301.45 389
11302.46 413
11303.46 377
11304.47 435
11305.47 481
11306.47 389
11307.48 406
11308.48 435
11309.49 420
11310.49 443
11311.50 432
11312.50 434
11313.50 477
11314.51 465
11315.51 466
11316.52 511
11317.52 529
11318.53 507
11319.53 507
11320.54 431
11321.54 425
11322.55 436
11323.55 456
11324.56 465
11325.56 439
11326.57 462
11327.57 422
11328.58 437
11329.58 392
11330.59 443
11331.59 386
11332.60 402
11333.60 388
11334.61 413
11335.61 431
11336.62 437
11337.63 408
11338.63 411
11339.64 452
11340.64 479
11341.65 480
11342.65 506
11343.66 503
11344.67 465
11345.67 463
11346.68 414
11347.68 452
11348.69 439
11349.70 407
11350.70 387
11351.71 339
11352.71 376
11353.72 401
11354.73 381
11355.73 393
11356.74 387
11357.75 378
11358.75 441
11359.76 448
11360.77 420
11361.77 387
11362.78 436
11363.79 453
11364.79 418
11365.80 401
11366.81 389
11367.81 408
11368.82 379
11369.83 371
11370.83 361
11371.84 384
11372.85 385
11373.86 385
11374.86 362
11375.87 395
11376.88 386
11377.89 396
11378.89 382
11379.90 399
11380.91 418
11381.92 408
11382.92 436
11383.93 381
11384.94 364
11385.95 373
11386.95 420
11387.96 396
11388.97 367
11389.98 339
11390.99 382
11391.99 332
11393.00 371
11394.01 358
11395.02 375
11396.03 385
11397.03 380
11398.04 415
11399.05 386
11400.06 327
11401.07 357
11402.08 359
11403.08 351
11404.09 387
11405.10 375
11406.11 358
11407.12 387
11408.13 385
11409.14 372
11410.14 368
11411.15 383
11412.16 351
11413.17 359
11414.18 351
11415.19 346
11416.20 357
11417.21 382
11418.22 357
11419.23 374
11420.23 359
11421.24 361
11422.25 313
11423.26 359
11424.27 404
11425.28 412
11426.29 351
11427.30 367
11428.31 350
11429.32 320
11430.33 358
11431.34 368
11432.35 400
11433.36 359
11434.37 364
11435.38 371
11436.39 334
11437.40 335
11438.41 355
11439.42 367
11440.43 367
11441.44 377
11442.45 351
11443.46 369
11444.47 331
11445.48 352
11446.49 359
11447.50 383
11448.51 313
11449.52 339
11450.53 374
11451.54 339
11452.55 370
11453.56 343
11454.58 385
11455.59 366
11456.60 358
11457.61 383
11458.62 362
11459.63 333
11460.64 365
11461.65 362
11462.66 374
11463.67 361
11464.69 379
11465.70 391
11466.71 389
11467.72 353
11468.73 379
11469.74 353
11470.75 351
11471.77 347
11472.78 348
11473.79 346
11474.80 352
11475.81 378
11476.82 368
11477.84 357
11478.85 393
11479.86 393
11480.87 366
11481.88 362
11482.89 334
11483.91 363
11484.92 336
11485.93 331
11486.94 296
11487.96 345
11488.97 367
11489.98 332
11490.99 345
11492.00 361
11493.02 359
11494.03 340
11495.04 349
11496.06 312
11497.07 330
11498.08 312
11499.09 310
11500.11 304
11501.12 330
11502.13 353
11503.14 351
11504.16 333
11505.17 363
11506.18 352
11507.20 328
11508.21 370
11509.22 315
11510.24 365
11511.25 365
11512.26 351
11513.28 362
11514.29 345
11515.30 328
11516.32 362
11517.33 352
11518.34 347
11519.36 358
11520.37 318
11521.38 358
11522.40 365
11523.41 347
11524.43 313
11525.44 334
11526.45 337
11527.47 338
11528.48 347
11529.50 336
11530.51 319
11531.52 278
11532.54 320
11533.55 377
11534.57 324
11535.58 317
11536.60 348
11537.61 311
11538.62 349
11539.64 356
11540.65 335
11541.67 327
11542.68 341
11543.70 363
11544.71 335
11545.73 313
11546.74 336
11547.76 349
11548.77 359
11549.79 364
11550.80 341
11551.82 346
11552.83 334
11553.85 336
11554.86 342
11555.88 360
11556.89 372
11557.91 373
11558.92 378
11559.94 406
11560.95 366
11561.97 353
11562.98 368
11564.00 340
11565.02 352
11566.03 321
11567.05 355
11568.06 376
11569.08 370
11570.10 326
11571.11 372
11572.13 347
11573.14 351
11574.16 375
11575.18 354
11576.19 341
11577.21 357
11578.22 383
11579.24 398
11580.26 352
11581.27 351
11582.29 376
11583.31 419
11584.32 437
11585.34 388
11586.35 382
11587.37 403
11588.39 419
11589.40 375
11590.42 404
11591.44 399
11592.46 454
11593.47 479
11594.49 502
11595.51 473
11596.52 489
11597.54 608
11598.56 663
11599.57 668
11600.59 708
11601.61 708
11602.63 692
11603.64 694
11604.66 614
11605.68 606
11606.70 606
11607.71 587
11608.73 493
11609.75 472
11610.77 436
11611.78 413
11612.80 423
11613.82 386
11614.84 390
11615.85 400
11616.87 427
11617.89 364
11618.91 387
11619.93 368
11620.95 341
11621.96 341
11622.98 352
11624.00 361
11625.02 349
11626.04 340
11627.05 342
11628.07 360
11629.09 392
11630.11 395
11631.13 362
11632.15 374
11633.17 359
11634.18 355
11635.20 369
11636.22 355
11637.24 295
11638.26 340
11639.28 370
11640.30 362
11641.32 365
11642.34 342
11643.35 369
11644.37 352
11645.39 337
11646.41 331
11647.43 302
11648.45 330
11649.47 360
11650.49 373
11651.51 346
11652.53 340
11653.55 355
11654.57 372
11655.59 316
11656.61 303
11657.63 332
11658.65 323
11659.67 315
11660.69 324
11661.71 319
11662.73 310
11663.75 325
11664.77 328
11665.79 347
11666.81 362
11667.83 324
11668.85 343
11669.87 320
11670.89 341
11671.91 326
11672.93 334
11673.95 356
11674.97 348
11675.99 355
11677.01 353
11678.03 348
11679.05 337
11680.07 341
11681.09 342
11682.11 363
11683.13 334
11684.15 319
11685.18 316
11686.20 351
11687.22 323
11688.24 342
11689.26 358
11690.28 373
11691.30 377
11692.32 361
11693.34 334
11694.37 341
11695.39 389
11696.41 358
11697.43 334
11698.45 325
11699.47 323
11700.49 323
11701.52 330
11702.54 335
11703.56 360
11704.58 282
11705.60 333
11706.62 338
11707.65 352
11708.67 326
11709.69 310
11710.71 333
11711.73 317
11712.76 323
11713.78 336
11714.80 330
11715.82 331
11716.85 350
11717.87 336
11718.89 338
11719.91 351
11720.94 353
11721.96 334
11722.98 309
11724.00 330
11725.03 301
11726.05 322
11727.07 331
11728.09 375
11729.12 305
11730.14 309
11731.16 311
11732.19 360
11733.21 331
11734.23 335
11735.25 333
11736.28 375
11737.30 345
11738.32 335
11739.35 326
11740.37 329
11741.39 337
11742.42 305
11743.44 310
11744.46 305
11745.49 348
11746.51 337
11747.54 328
11748.56 287
11749.58 345
11750.61 351
11751.63 407
11752.65 348
11753.68 354
11754.70 366
11755.73 349
11756.75 360
11757.77 341
11758.80 357
11759.82 367
11760.85 340
11761.87 355
11762.90 349
11763.92 290
11764.94 343
11765.97 321
11766.99 354
11768.02 307
11769.04 371
11770.07 391
11771.09 363
11772.12 321
11773.14 319
11774.17 339
11775.19 311
11776.22 342
11777.24 322
11778.27 349
11779.29 318
11780.32 339
11781.34 329
11782.37 343
11783.39 296
11784.42 338
11785.44 328
11786.47 335
11787.49 324
11788.52 372
11789.54 325
11790.57 317
11791.59 333
11792.62 326
11793.65 345
11794.67 350
11795.70 351
11796.72 377
11797.75 409
11798.77 336
11799.80 322
11800.83 362
11801.85 380
11802.88 340
11803.90 332
11804.93 334
11805.96 401
11806.98 360
11808.01 377
11809.04 368
11810.06 369
11811.09 398
11812.12 345
11813.14 415
11814.17 325
11815.20 342
11816.22 386
11817.25 359
11818.28 344
11819.30 356
11820.33 379
11821.36 353
11822.38 329
11823.41 360
11824.44 379
11825.46 347
11826.49 338
11827.52 383
11828.54 390
11829.57 325
11830.60 362
11831.63 337
11832.65 382
11833.68 347
11834.71 410
11835.74 354
11836.76 370
11837.79 373
11838.82 366
11839.85 368
11840.87 346
11841.90 360
11842.93 340
11843.96 381
11844.99 345
11846.01 389
11847.04 367
11848.07 376
11849.10 337
11850.13 361
11851.15 344
11852.18 413
11853.21 393
11854.24 382
11855.27 408
11856.30 367
11857.32 381
11858.35 387
11859.38 372
11860.41 397
11861.44 416
11862.47 425
11863.50 403
11864.52 387
11865.55 414
11866.58 374
11867.61 376
11868.64 366
11869.67 383
11870.70 416
11871.73 393
11872.76 423
11873.79 418
11874.81 416
11875.84 405
11876.87 414
11877.90 430
11878.93 397
11879.96 410
11880.99 412
11882.02 382
11883.05 429
11884.08 420
11885.11 462
11886.14 485
11887.17 480
11888.20 452
11889.23 458
11890.26 509
11891.29 450
11892.32 464
11893.35 453
11894.38 490
11895.41 471
11896.44 497
11897.47 484
11898.50 511
11899.53 512
11900.56 523
11901.59 580
11902.62 615
11903.65 594
11904.68 600
11905.71 624
11906.74 579
11907.77 584
11908.80 648
11909.83 536
11910.86 516
11911.90 553
11912.93 478
11913.96 493
11914.99 553
11916.02 538
11917.05 545
11918.08 543
11919.11 529
11920.14 499
11921.17 485
11922.21 493
11923.24 548
11924.27 533
11925.30 548
11926.33 558
11927.36 603
11928.39 642
11929.43 704
11930.46 730
11931.49 744
11932.52 850
11933.55 868
11934.58 880
11935.62 889
11936.65 854
11937.68 774
11938.71 706
11939.74 690
11940.78 643
11941.81 581
11942.84 541
11943.87 541
11944.90 505
11945.94 502
11946.97 477
11948.00 445
11949.03 472
11950.07 504
11951.10 468
11952.13 433
11953.16 423
11954.20 493
11955.23 477
11956.26 473
11957.29 426
11958.33 463
11959.36 410
11960.39 414
11961.43 458
11962.46 472
11963.49 448
11964.53 448
11965.56 427
11966.59 457
11967.62 427
11968.66 433
11969.69 429
11970.72 454
11971.76 450
11972.79 432
11973.83 459
11974.86 431
11975.89 470
11976.93 457
11977.96 438
11978.99 424
11980.03 443
11981.06 415
11982.09 447
11983.13 485
11984.16 415
11985.20 443
11986.23 463
11987.26 430
11988.30 406
11989.33 427
11990.37 417
11991.40 466
11992.44 491
11993.47 470
11994.50 450
11995.54 428
11996.57 498
11997.61 514
11998.64 453
11999.68 445
12000.71 451
12001.75 500
12002.78 471
12003.82 468
12004.85 449
12005.89 469
12006.92 518
12007.96 454
12008.99 471
12010.03 472
12011.06 453
12012.10 497
12013.13 482
12014.17 547
12015.20 485
12016.24 522
12017.27 538
12018.31 527
12019.34 552
12020.38 585
12021.41 630
12022.45 554
12023.49 535
12024.52 545
12025.56 527
12026.59 506
12027.63 499
12028.66 515
12029.70 518
12030.74 495
12031.77 513
12032.81 508
12033.84 508
12034.88 491
12035.92 554
12036.95 568
12037.99 486
12039.03 441
12040.06 502
12041.10 493
12042.13 423
12043.17 475
12044.21 500
12045.24 475
12046.28 476
12047.32 478
12048.35 499
12049.39 455
12050.43 492
12051.46 475
12052.50 443
12053.54 472
12054.58 497
12055.61 461
12056.65 492
12057.69 468
12058.72 486
12059.76 485
12060.80 516
12061.84 493
12062.87 501
12063.91 509
12064.95 524
12065.98 475
12067.02 490
12068.06 500
12069.10 506
12070.14 515
12071.17 498
12072.21 535
12073.25 525
12074.29 508
12075.32 532
12076.36 473
12077.40 509
12078.44 523
12079.48 483
12080.51 492
12081.55 475
12082.59 517
12083.63 530
12084.67 496
12085.71 523
12086.74 551
12087.78 527
12088.82 524
12089.86 532
12090.90 541
12091.94 531
12092.97 573
12094.01 574
12095.05 559
12096.09 565
12097.13 556
12098.17 569
12099.21 646
12100.25 656
12101.29 662
12102.32 678
12103.36 771
12104.40 734
12105.44 728
12106.48 740
12107.52 729
12108.56 758
12109.60 716
12110.64 711
12111.68 641
12112.72 635
12113.76 540
12114.80 543
12115.84 476
12116.88 492
12117.92 455
12118.96 469
12120.00 476
12121.04 496
12122.07 461
12123.11 465
12124.15 473
12125.19 446
12126.23 452
12127.28 460
12128.32 430
12129.36 457
12130.40 457
12131.44 426
12132.48 429
12133.52 432
12134.56 446
12135.60 401
12136.64 442
12137.68 447
12138.72 444
12139.76 413
12140.80 418
12141.84 431
12142.88 412
12143.92 432
12144.96 427
12146.00 433
12147.05 404
12148.09 419
12149.13 391
12150.17 340
12151.21 376
12152.25 400
12153.29 370
12154.33 413
12155.38 408
12156.42 394
12157.46 409
12158.50 429
12159.54 409
12160.58 383
12161.62 360
12162.67 335
12163.71 348
12164.75 367
12165.79 397
12166.83 410
12167.87 426
12168.92 415
12169.96 361
12171.00 374
12172.04 407
12173.08 411
12174.13 433
12175.17 386
12176.21 354
12177.25 368
12178.30 414
12179.34 394
12180.38 388
12181.42 323
12182.47 353
12183.51 407
12184.55 401
12185.59 366
12186.64 381
12187.68 389
12188.72 364
12189.76 416
12190.81 395
12191.85 361
12192.89 394
12193.94 361
12194.98 364
12196.02 357
12197.06 380
12198.11 373
12199.15 410
12200.19 353
12201.24 369
12202.28 386
12203.32 365
12204.37 400
12205.41 372
12206.45 383
12207.50 375
12208.54 371
12209.59 385
12210.63 397
12211.67 354
12212.72 383
12213.76 411
12214.80 402
12215.85 348
12216.89 362
12217.94 402
12218.98 410
12220.02 357
12221.07 370
12222.11 382
12223.16 377
12224.20 336
12225.25 358
12226.29 414
12227.33 405
12228.38 391
12229.42 382
12230.47 375
12231.51 376
12232.56 411
12233.60 406
12234.65 397
12235.69 362
12236.74 392
12237.78 374
12238.83 321
12239.87 347
12240.92 407
12241.96 408
12243.01 408
12244.05 404
12245.10 373
12246.14 375
12247.19 420
12248.23 414
12249.28 372
12250.32 413
12251.37 373
12252.41 370
12253.46 298
12254.50 338
12255.55 356
12256.60 391
12257.64 376
12258.69 367
12259.73 339
12260.78 351
12261.82 381
12262.87 352
12263.92 317
12264.96 322
12266.01 385
12267.05 337
12268.10 314
12269.15 356
12270.19 349
12271.24 364
12272.29 327
12273.33 362
12274.38 328
12275.43 359
12276.47 361
12277.52 347
12278.57 343
12279.61 336
12280.66 329
12281.71 350
12282.75 368
12283.80 355
12284.85 333
12285.89 344
12286.94 365
12287.99 348
12289.03 373
12290.08 322
12291.13 325
12292.18 332
12293.22 319
12294.27 341
12295.32 370
12296.36 350
12297.41 328
12298.46 363
12299.51 323
12300.55 317
12301.60 333
12302.65 340
12303.70 355
12304.74 390
12305.79 352
12306.84 339
12307.89 340
12308.94 349
12309.98 366
12311.03 367
12312.08 373
12313.13 324
12314.18 348
12315.22 316
12316.27 353
12317.32 336
12318.37 350
12319.42 337
12320.47 331
12321.51 337
12322.56 298
12323.61 312
12324.66 312
12325.71 319
12326.76 337
12327.81 360
12328.85 333
12329.90 327
12330.95 370
12332.00 336
12333.05 358
12334.10 360
12335.15 301
12336.20 301
12337.25 309
12338.30 312
12339.34 316
12340.39 279
12341.44 298
12342.49 333
12343.54 311
12344.59 313
12345.64 316
12346.69 323
12347.74 323
12348.79 342
12349.84 343
12350.89 332
12351.94 305
12352.99 323
12354.04 314
12355.09 336
12356.14 319
12357.19 322
12358.24 352
12359.29 381
12360.34 333
12361.39 323
12362.44 319
12363.49 326
12364.54 368
12365.59 358
12366.64 342
12367.69 333
12368.74 350
12369.79 356
12370.84 353
12371.89 390
12372.94 341
12373.99 328
12375.04 341
12376.09 362
12377.15 331
12378.20 341
12379.25 338
12380.30 383
12381.35 371
12382.40 362
12383.45 367
12384.50 372
12385.55 354
12386.60 356
12387.66 351
12388.71 370
12389.76 359
12390.81 342
12391.86 352
12392.91 333
12393.96 340
12395.02 365
12396.07 341
12397.12 368
12398.17 331
12399.22 327
12400.27 340
12401.33 356
12402.38 376
12403.43 353
12404.48 368
12405.53 346
12406.59 365
12407.64 441
12408.69 387
12409.74 402
12410.80 395
12411.85 410
12412.90 398
12413.95 407
12415.00 355
12416.06 380
12417.11 380
12418.16 390
12419.21 363
12420.27 354
12421.32 365
12422.37 342
12423.43 377
12424.48 388
12425.53 366
12426.58 385
12427.64 386
12428.69 346
12429.74 394
12430.80 403
12431.85 383
12432.90 382
12433.96 395
12435.01 403
12436.06 394
12437.12 413
12438.17 395
12439.22 407
12440.28 449
12441.33 405
12442.38 414
12443.44 416
12444.49 353
12445.54 373
12446.60 383
12447.65 398
12448.71 409
12449.76 411
12450.81 406
12451.87 373
12452.92 393
12453.98 388
12455.03 400
12456.08 370
12457.14 389
12458.19 393
12459.25 422
12460.30 429
12461.36 441
12462.41 407
12463.46 412
12464.52 376
12465.57 407
12466.63 381
12467.68 385
12468.74 442
12469.79 419
12470.85 413
12471.90 476
12472.96 420
12474.01 445
12475.07 477
12476.12 489
12477.18 467
12478.23 441
12479.29 483
12480.34 513
12481.40 559
12482.45 535
12483.51 537
12484.56 526
12485.62 550
12486.67 581
12487.73 638
12488.79 648
12489.84 676
12490.90 751
12491.95 891
12493.01 1019
12494.06 1202
12495.12 1248
12496.18 1372
12497.23 1465
12498.29 1462
12499.34 1349
12500.40 1313
12501.46 1145
12502.51 1057
12503.57 923
12504.62 780
12505.68 733
12506.74 653
12507.79 697
12508.85 663
12509.91 623
12510.96 614
12512.02 485
12513.08 523
12514.13 488
12515.19 503
12516.25 531
12517.30 548
12518.36 492
12519.42 474
12520.47 429
12521.53 457
12522.59 457
12523.64 480
12524.70 470
12525.76 463
12526.82 487
12527.87 482
12528.93 480
12529.99 492
12531.04 450
12532.10 467
12533.16 509
12534.22 502
12535.27 490
12536.33 458
12537.39 484
12538.45 497
12539.50 444
12540.56 435
12541.62 438
12542.68 445
12543.74 472
12544.79 416
12545.85 388
12546.91 406
12547.97 399
12549.03 436
12550.08 415
12551.14 407
12552.20 425
12553.26 416
12554.32 442
12555.38 453
12556.43 424
12557.49 417
12558.55 442
12559.61 471
12560.67 450
12561.73 475
12562.79 432
12563.84 478
12564.90 466
12565.96 438
12567.02 477
12568.08 480
12569.14 519
12570.20 511
12571.26 536
12572.32 552
12573.37 576
12574.43 597
12575.49 637
12576.55 649
12577.61 677
12578.67 702
12579.73 705
12580.79 642
12581.85 632
12582.91 644
12583.97 573
12585.03 537
12586.09 533
12587.15 561
12588.21 531
12589.27 552
12590.33 532
12591.39 497
12592.45 532
12593.51 515
12594.57 537
12595.63 506
12596.69 488
12597.75 471
12598.81 500
12599.87 496
12600.93 489
12601.99 473
12603.05 489
12604.11 444
12605.17 456
12606.23 453
12607.29 461
12608.35 443
12609.41 448
12610.47 462
12611.53 462
12612.59 462
12613.66 498
12614.72 485
12615.78 490
12616.84 425
12617.90 470
12618.96 489
12620.02 465
12621.08 453
12622.14 433
12623.20 454
12624.27 455
12625.33 417
12626.39 396
12627.45 392
12628.51 443
12629.57 419
12630.63 434
12631.70 434
12632.76 398
12633.82 395
12634.88 444
12635.94 440
12637.00 425
12638.07 356
12639.13 400
12640.19 406
12641.25 370
12642.31 400
12643.38 447
12644.44 404
12645.50 447
12646.56 442
12647.63 391
12648.69 428
12649.75 451
12650.81 460
12651.88 436
12652.94 451
12654.00 435
12655.06 489
12656.13 510
12657.19 476
12658.25 491
12659.31 486
12660.38 487
12661.44 482
12662.50 481
12663.57 473
12664.63 467
12665.69 472
12666.75 438
12667.82 440
12668.88 452
12669.94 484
12671.01 432
12672.07 415
12673.13 410
12674.20 456
12675.26 424
12676.32 394
12677.39 418
12678.45 453
12679.51 462
12680.58 421
12681.64 423
12682.71 427
12683.77 468
12684.83 460
12685.90 484
12686.96 439
12688.03 467
12689.09 465
12690.15 484
12691.22 461
12692.28 475
12693.35 487
12694.41 515
12695.47 491
12696.54 460
12697.60 502
12698.67 489
12699.73 521
12700.80 535
12701.86 503
12702.93 520
12703.99 544
12705.05 564
12706.12 541
12707.18 576
12708.25 568
12709.31 577
12710.38 523
12711.44 500
12712.51 568
12713.57 593
12714.64 544
12715.70 513
12716.77 497
12717.83 472
12718.90 508
12719.96 494
12721.03 478
12722.10 452
12723.16 473
12724.23 440
12725.29 454
12726.36 434
12727.42 473
12728.49 496
12729.55 450
12730.62 445
12731.69 476
12732.75 471
12733.82 481
12734.88 507
12735.95 477
12737.02 477
12738.08 488
12739.15 487
12740.21 433
12741.28 465
12742.35 476
12743.41 447
12744.48 441
12745.55 439
12746.61 431
12747.68 388
12748.75 390
12749.81 401
12750.88 438
12751.95 422
12753.01 398
12754.08 413
12755.15 383
12756.21 390
12757.28 404
12758.35 391
12759.41 376
12760.48 371
12761.55 369
12762.61 406
12763.68 400
12764.75 385
12765.82 344
12766.88 378
12767.95 417
12769.02 376
12770.09 381
12771.15 400
12772.22 387
12773.29 345
12774.36 372
12775.42 386
12776.49 379
12777.56 359
12778.63 373
12779.69 403
12780.76 350
12781.83 389
12782.90 383
12783.97 382
12785.03 377
12786.10 356
12787.17 383
12788.24 379
12789.31 393
12790.37 372
12791.44 349
12792.51 353
12793.58 338
12794.65 334
12795.72 339
12796.79 317
12797.85 320
12798.92 337
12799.99 363
12801.06 353
12802.13 361
12803.20 333
12804.27 390
12805.34 357
12806.40 353
12807.47 304
12808.54 288
12809.61 361
12810.68 389
12811.75 362
12812.82 350
12813.89 338
12814.96 369
12816.03 359
12817.10 392
12818.17 395
12819.23 459
12820.30 369
12821.37 363
12822.44 380
12823.51 368
12824.58 353
12825.65 361
12826.72 352
12827.79 343
12828.86 347
12829.93 343
12831.00 332
12832.07 335
12833.14 337
12834.21 367
12835.28 357
12836.35 346
12837.42 357
12838.49 320
12839.56 337
12840.63 356
12841.70 306
12842.77 345
12843.85 331
12844.92 341
12845.99 350
12847.06 321
12848.13 317
12849.20 323
12850.27 357
12851.34 342
12852.41 330
12853.48 326
12854.55 293
12855.62 328
12856.69 311
12857.77 335
12858.84 369
12859.91 312
12860.98 307
12862.05 328
12863.12 321
12864.19 340
12865.26 334
12866.34 283
12867.41 314
12868.48 294
12869.55 293
12870.62 301
12871.69 285
12872.77 307
12873.84 305
12874.91 301
12875.98 303
12877.05 313
12878.12 303
12879.20 321
12880.27 351
12881.34 303
12882.41 283
12883.49 293
12884.56 305
12885.63 348
12886.70 313
12887.77 314
12888.85 298
12889.92 311
12890.99 270
12892.06 293
12893.14 285
12894.21 313
12895.28 315
12896.35 311
12897.43 340
12898.50 342
12899.57 321
12900.65 294
12901.72 312
12902.79 317
12903.86 298
12904.94 288
12906.01 318
12907.08 285
12908.16 300
12909.23 290
12910.30 284
12911.38 282
12912.45 289
12913.52 283
12914.60 279
12915.67 307
12916.74 275
12917.82 263
12918.89 299
12919.97 280
12921.04 252
12922.11 284
12923.19 281
12924.26 281
12925.33 271
12926.41 274
12927.48 293
12928.56 274
12929.63 312
12930.70 330
12931.78 311
12932.85 282
12933.93 270
12935.00 295
12936.08 274
12937.15 282
12938.23 273
12939.30 271
12940.37 281
12941.45 297
12942.52 303
12943.60 290
12944.67 324
12945.75 324
12946.82 270
12947.90 314
12948.97 320
12950.05 330
12951.12 306
12952.20 279
12953.27 278
12954.35 305
12955.42 294
12956.50 288
12957.57 263
12958.65 289
12959.72 296
12960.80 308
12961.87 258
12962.95 261
12964.03 317
12965.10 253
12966.18 286
12967.25 295
12968.33 291
12969.40 278
12970.48 328
12971.56 280
12972.63 267
12973.71 315
12974.78 286
12975.86 294
12976.93 308
12978.01 288
12979.09 279
12980.16 317
12981.24 313
12982.32 308
12983.39 290
12984.47 317
12985.55 317
12986.62 302
12987.70 271
12988.77 306
12989.85 286
12990.93 319
12992.00 321
12993.08 311
12994.16 250
12995.23 291
12996.31 317
12997.39 303
12998.47 283
12999.54 287
13000.62 325
13001.70 345
13002.77 312
13003.85 278
13004.93 310
13006.01 326
13007.08 312
13008.16 313
13009.24 318
13010.31 310
13011.39 332
13012.47 313
13013.55 285
13014.63 291
13015.70 290
13016.78 319
13017.86 309
13018.94 345
13020.01 308
13021.09 310
13022.17 308
13023.25 306
13024.33 314
13025.40 330
13026.48 332
13027.56 310
13028.64 259
13029.72 243
13030.79 262
13031.87 309
13032.95 310
13034.03 295
13035.11 264
13036.19 313
13037.27 322
13038.34 323
13039.42 330
13040.50 293
13041.58 304
13042.66 309
13043.74 341
13044.82 314
13045.90 322
13046.97 351
13048.05 330
13049.13 355
13050.21 315
13051.29 324
13052.37 317
13053.45 324
13054.53 297
13055.61 307
13056.69 316
13057.77 352
13058.85 363
13059.93 333
13061.01 288
13062.09 285
13063.16 359
13064.24 350
13065.32 314
13066.40 291
13067.48 292
13068.56 313
13069.64 324
13070.72 283
13071.80 278
13072.88 286
13073.96 347
13075.04 272
13076.12 280
13077.20 299
13078.28 353
13079.36 329
13080.45 309
13081.53 275
13082.61 266
13083.69 288
13084.77 284
13085.85 314
13086.93 278
13088.01 324
13089.09 327
13090.17 315
13091.25 275
13092.33 259
13093.41 319
13094.49 339
13095.57 299
13096.66 286
13097.74 276
13098.82 273
13099.90 247
13100.98 292
13102.06 284
13103.14 273
13104.22 256
13105.31 294
13106.39 285
13107.47 271
13108.55 321
13109.63 281
13110.71 264
13111.79 292
13112.88 304
13113.96 265
13115.04 270
13116.12 286
13117.20 297
13118.29 287
13119.37 287
13120.45 260
13121.53 294
13122.61 284
13123.70 284
13124.78 267
13125.86 289
13126.94 324
13128.03 304
13129.11 291
13130.19 282
13131.27 302
13132.35 254
13133.44 259
13134.52 286
13135.60 281
13136.69 299
13137.77 267
13138.85 287
13139.93 270
13141.02 275
13142.10 277
13143.18 273
13144.27 291
13145.35 309
13146.43 299
13147.51 297
13148.60 237
13149.68 245
13150.76 290
13151.85 291
13152.93 300
13154.01 255
13155.10 288
13156.18 248
13157.26 289
13158.35 269
13159.43 259
13160.52 288
13161.60 308
13162.68 273
13163.77 279
13164.85 261
13165.93 282
13167.02 274
13168.10 297
13169.19 287
13170.27 259
13171.35 276
13172.44 298
13173.52 297
13174.61 283
13175.69 259
13176.78 290
13177.86 304
13178.94 310
13180.03 271
13181.11 248
13182.20 277
13183.28 257
13184.37 278
13185.45 256
13186.54 257
13187.62 299
13188.71 321
13189.79 303
13190.88 265
13191.96 277
13193.05 267
13194.13 274
13195.22 239
13196.30 276
13197.39 304
13198.47 310
13199.56 280
13200.64 281
13201.73 306
13202.81 305
13203.90 301
13204.98 316
13206.07 278
13207.16 272
13208.24 297
13209.33 284
13210.41 285
13211.50 287
13212.58 262
13213.67 249
13214.76 246
13215.84 249
13216.93 250
13218.01 279
13219.10 261
13220.19 258
13221.27 290
13222.36 269
13223.45 275
13224.53 312
13225.62 303
13226.70 300
13227.79 288
13228.88 286
13229.96 289
13231.05 286
13232.14 297
13233.22 259
13234.31 283
13235.40 291
13236.48 251
13237.57 283
13238.66 281
13239.74 277
13240.83 275
13241.92 285
13243.01 264
13244.09 269
13245.18 315
13246.27 283
13247.35 274
13248.44 277
13249.53 273
13250.62 307
13251.70 292
13252.79 252
13253.88 312
13254.97 315
13256.05 293
13257.14 293
13258.23 286
13259.32 317
13260.40 302
13261.49 327
13262.58 278
13263.67 278
13264.76 313
13265.84 322
13266.93 310
13268.02 307
13269.11 283
13270.20 284
13271.29 281
13272.37 275
13273.46 315
13274.55 325
13275.64 323
13276.73 335
13277.82 325
13278.90 316
13279.99 326
13281.08 309
13282.17 304
13283.26 315
13284.35 320
13285.44 330
13286.53 331
13287.61 354
13288.70 312
13289.79 325
13290.88 307
13291.97 327
13293.06 354
13294.15 352
13295.24 331
13296.33 320
13297.42 313
13298.51 333
13299.60 322
13300.68 319
13301.77 347
13302.86 369
13303.95 362
13305.04 338
13306.13 361
13307.22 337
13308.31 373
13309.40 348
13310.49 361
13311.58 364
13312.67 370
13313.76 371
13314.85 396
13315.94 346
13317.03 350
13318.12 395
13319.21 355
13320.30 386
13321.39 340
13322.48 344
13323.57 347
13324.66 328
13325.75 322
13326.84 365
13327.94 381
13329.03 357
13330.12 381
13331.21 341
13332.30 342
13333.39 329
13334.48 364
13335.57 407
13336.66 361
13337.75 327
13338.84 355
13339.93 371
13341.03 349
13342.12 345
13343.21 414
13344.30 390
13345.39 374
13346.48 354
13347.57 354
13348.66 371
13349.76 374
13350.85 380
13351.94 351
13353.03 348
13354.12 362
13355.21 385
13356.31 421
13357.40 367
13358.49 378
13359.58 422
13360.67 385
13361.76 433
13362.86 392
13363.95 420
13365.04 411
13366.13 430
13367.23 441
13368.32 465
13369.41 470
13370.50 512
13371.59 498
13372.69 450
13373.78 441
13374.87 447
13375.96 432
13377.06 395
13378.15 378
13379.24 385
13380.34 410
13381.43 384
13382.52 373
13383.61 372
13384.71 369
13385.80 346
13386.89 364
13387.99 369
13389.08 369
13390.17 368
13391.26 337
13392.36 317
13393.45 305
13394.54 335
13395.64 342
13396.73 338
13397.82 341
13398.92 330
13400.01 344
13401.11 333
13402.20 322
13403.29 396
13404.39 363
13405.48 362
13406.57 334
13407.67 312
13408.76 338
13409.86 334
13410.95 383
13412.04 303
13413.14 342
13414.23 316
13415.33 336
13416.42 313
13417.51 327
13418.61 327
13419.70 332
13420.80 309
13421.89 356
13422.99 368
13424.08 360
13425.17 359
13426.27 374
13427.36 321
13428.46 354
13429.55 336
13430.65 309
13431.74 370
13432.84 351
13433.93 332
13435.03 316
13436.12 326
13437.22 333
13438.31 308
13439.41 319
13440.50 361
13441.60 404
13442.69 322
13443.79 328
13444.88 364
13445.98 384
13447.08 378
13448.17 413
13449.27 411
13450.36 404
13451.46 383
13452.55 409
13453.65 357
13454.74 359
13455.84 361
13456.94 396
13458.03 399
13459.13 387
13460.22 407
13461.32 384
13462.42 363
13463.51 415
13464.61 425
13465.70 391
13466.80 396
13467.90 399
13468.99 424
13470.09 421
13471.19 458
13472.28 452
13473.38 417
13474.48 390
13475.57 430
13476.67 409
13477.77 408
13478.86 428
13479.96 398
13481.06 443
13482.15 418
13483.25 410
13484.35 400
13485.44 432
13486.54 440
13487.64 438
13488.74 448
13489.83 399
13490.93 479
13492.03 457
13493.12 448
13494.22 452
13495.32 483
13496.42 525
13497.51 490
13498.61 496
13499.71 494
13500.81 487
13501.90 526
13503.00 494
13504.10 541
13505.20 546
13506.30 582
13507.39 574
13508.49 532
13509.59 530
13510.69 508
13511.79 517
13512.88 467
13513.98 493
13515.08 435
13516.18 443
13517.28 400
13518.38 400
13519.47 373
13520.57 417
13521.67 385
13522.77 380
13523.87 387
13524.97 374
13526.07 387
13527.16 385
13528.26 378
13529.36 357
13530.46 355
13531.56 376
13532.66 371
13533.76 369
13534.86 323
13535.96 309
13537.05 359
13538.15 334
13539.25 362
13540.35 383
13541.45 385
13542.55 329
13543.65 343
13544.75 336
13545.85 353
13546.95 376
13548.05 379
13549.15 377
13550.25 351
13551.35 336
13552.45 328
13553.55 337
13554.65 316
13555.75 342
13556.85 337
13557.95 354
13559.05 348
13560.15 323
13561.25 335
13562.35 324
13563.45 369
13564.55 321
13565.65 306
13566.75 312
13567.85 343
13568.95 347
13570.05 322
13571.15 289
13572.25 323
13573.35 349
13574.45 332
13575.55 313
13576.65 335
13577.75 344
13578.85 332
13579.95 312
13581.06 311
13582.16 341
13583.26 312
13584.36 334
13585.46 307
13586.56 298
13587.66 345
13588.76 355
13589.86 354
13590.97 345
13592.07 321
13593.17 332
13594.27 329
13595.37 350
13596.47 294
13597.57 346
13598.68 340
13599.78 314
13600.88 295
13601.98 333
13603.08 326
13604.19 344
13605.29 371
13606.39 395
13607.49 357
13608.59 348
13609.70 363
13610.80 341
13611.90 324
13613.00 337
13614.10 316
13615.21 336
13616.31 327
13617.41 337
13618.51 363
13619.62 340
13620.72 302
13621.82 314
13622.92 346
13624.03 315
13625.13 337
13626.23 325
13627.33 319
13628.44 337
13629.54 343
13630.64 393
13631.75 366
13632.85 323
13633.95 340
13635.06 354
13636.16 370
13637.26 331
13638.36 357
13639.47 363
13640.57 369
13641.67 392
13642.78 392
13643.88 348
13644.99 342
13646.09 332
13647.19 335
13648.30 363
13649.40 326
13650.50 339
13651.61 310
13652.71 320
13653.81 304
13654.92 337
13656.02 334
13657.13 337
13658.23 317
13659.33 319
13660.44 278
13661.54 309
13662.65 359
13663.75 340
13664.86 336
13665.96 305
13667.06 321
13668.17 363
13669.27 363
13670.38 325
13671.48 317
13672.59 372
13673.69 326
13674.80 317
13675.90 351
13677.01 313
13678.11 324
13679.22 350
13680.32 350
13681.43 312
13682.53 305
13683.64 322
13684.74 342
13685.85 326
13686.95 320
13688.06 351
13689.16 367
13690.27 339
13691.37 314
13692.48 344
13693.58 322
13694.69 330
13695.79 307
13696.90 372
13698.01 352
13699.11 355
13700.22 345
13701.32 352
13702.43 311
13703.54 327
13704.64 333
13705.75 342
13706.85 319
13707.96 353
13709.07 324
13710.17 360
13711.28 346
13712.38 332
13713.49 329
13714.60 325
13715.70 345
13716.81 308
13717.92 310
13719.02 312
13720.13 325
13721.24 366
13722.34 378
13723.45 320
13724.56 350
13725.66 350
13726.77 377
13727.88 348
13728.98 375
13730.09 369
13731.20 349
13732.30 405
13733.41 379
13734.52 392
13735.63 374
13736.73 388
13737.84 415
13738.95 416
13740.05 393
13741.16 373
13742.27 410
13743.38 385
13744.48 382
13745.59 385
13746.70 437
13747.81 438
13748.91 428
13750.02 412
13751.13 459
13752.24 424
13753.35 453
13754.45 498
13755.56 473
13756.67 443
13757.78 510
13758.89 495
13759.99 517
13761.10 510
13762.21 525
13763.32 541
13764.43 558
13765.54 528
13766.64 528
13767.75 590
13768.86 653
13769.97 659
13771.08 652
13772.19 699
13773.30 765
13774.40 785
13775.51 766
13776.62 743
13777.73 714
13778.84 740
13779.95 710
13781.06 630
13782.17 596
13783.28 567
13784.39 528
13785.49 510
13786.60 522
13787.71 478
13788.82 458
13789.93 461
13791.04 454
13792.15 449
13793.26 428
13794.37 446
13795.48 423
13796.59 432
13797.70 453
13798.81 455
13799.92 444
13801.03 434
13802.14 407
13803.25 420
13804.36 442
13805.47 406
13806.58 418
13807.69 432
13808.80 458
13809.91 418
13811.02 414
13812.13 418
13813.24 407
13814.35 443
13815.46 436
13816.57 453
13817.68 428
13818.79 408
13819.90 399
13821.01 381
13822.12 390
13823.23 358
13824.34 368
13825.46 375
13826.57 345
13827.68 379
13828.79 428
13829.90 357
13831.01 339
13832.12 352
13833.23 382
13834.34 368
13835.45 375
13836.57 351
13837.68 357
13838.79 347
13839.90 383
13841.01 362
13842.12 387
13843.23 361
13844.35 396
13845.46 390
13846.57 394
13847.68 382
13848.79 436
13849.90 433
13851.02 396
13852.13 387
13853.24 413
13854.35 406
13855.46 398
13856.58 431
13857.69 408
13858.80 425
13859.91 409
13861.02 436
13862.14 443
13863.25 409
13864.36 469
13865.47 487
13866.59 441
13867.70 400
13868.81 458
13869.92 426
13871.04 483
13872.15 472
13873.26 462
13874.38 422
13875.49 448
13876.60 392
13877.71 390
13878.83 386
13879.94 393
13881.05 436
13882.17 421
13883.28 401
13884.39 381
13885.51 393
13886.62 398
13887.73 407
13888.85 400
13889.96 411
13891.07 412
13892.19 438
13893.30 421
13894.41 421
13895.53 428
13896.64 417
13897.75 441
13898.87 405
13899.98 427
13901.10 432
13902.21 407
13903.32 418
13904.44 445
13905.55 444
13906.67 399
13907.78 425
13908.89 431
13910.01 386
13911.12 418
13912.24 396
13913.35 371
13914.47 364
13915.58 422
13916.69 373
13917.81 355
13918.92 354
13920.04 372
13921.15 405
13922.27 341
13923.38 364
13924.50 382
13925.61 399
13926.73 358
13927.84 376
13928.96 342
13930.07 370
13931.19 387
13932.30 395
13933.42 362
13934.53 340
13935.65 391
13936.76 361
13937.88 350
13938.99 351
13940.11 396
13941.22 352
13942.34 369
13943.45 370
13944.57 337
13945.69 342
13946.80 364
13947.92 363
13949.03 352
13950.15 326
13951.27 379
13952.38 386
13953.50 338
13954.61 391
13955.73 358
13956.85 377
13957.96 341
13959.08 359
13960.19 351
13961.31 339
13962.43 333
13963.54 359
13964.66 352
13965.78 356
13966.89 358
13968.01 339
13969.13 341
13970.24 353
13971.36 355
13972.48 340
13973.59 379
13974.71 343
13975.83 339
13976.94 339
13978.06 339
13979.18 336
13980.29 370
13981.41 402
13982.53 364
13983.64 363
13984.76 371
13985.88 344
13987.00 346
13988.11 351
13989.23 372
13990.35 370
13991.47 363
13992.58 364
13993.70 349
13994.82 328
13995.94 345
13997.05 368
13998.17 373
13999.29 366
14000.41 409
14001.53 372
14002.64 327
14003.76 387
14004.88 374
14006.00 382
14007.12 367
14008.23 355
14009.35 419
14010.47 422
14011.59 411
14012.71 365
14013.83 340
14014.94 383
14016.06 451
14017.18 414
14018.30 435
14019.42 423
14020.54 404
14021.66 418
14022.77 427
14023.89 386
14025.01 415
14026.13 430
14027.25 401
14028.37 383
14029.49 374
14030.61 382
14031.73 420
14032.84 408
14033.96 365
14035.08 367
14036.20 356
14037.32 353
14038.44 379
14039.56 374
14040.68 396
14041.80 328
14042.92 404
14044.04 414
14045.16 388
14046.28 378
14047.40 366
14048.52 352
14049.64 334
14050.76 335
14051.88 387
14053.00 403
14054.12 364
14055.24 395
14056.36 368
14057.48 377
14058.60 374
14059.72 376
14060.84 366
14061.96 378
14063.08 384
14064.20 363
14065.32 382
14066.44 407
14067.56 357
14068.68 380
14069.80 413
14070.92 434
14072.04 404
14073.16 425
14074.28 396
14075.40 406
14076.53 392
14077.65 403
14078.77 444
14079.89 437
14081.01 409
14082.13 432
14083.25 425
14084.37 417
14085.49 423
14086.62 425
14087.74 461
14088.86 467
14089.98 442
14091.10 465
14092.22 484
14093.34 504
14094.47 534
14095.59 514
14096.71 547
14097.83 537
14098.95 552
14100.07 574
14101.20 569
14102.32 609
14103.44 564
14104.56 505
14105.68 550
14106.81 552
14107.93 491
14109.05 495
14110.17 482
14111.30 471
14112.42 397
14113.54 378
14114.66 418
14115.78 422
14116.91 392
14118.03 401
14119.15 395
14120.28 385
14121.40 389
14122.52 416
14123.64 391
14124.77 373
14125.89 390
14127.01 399
14128.13 399
14129.26 339
14130.38 391
14131.50 381
14132.63 386
14133.75 377
14134.87 394
14136.00 394
14137.12 355
14138.24 354
14139.37 366
14140.49 352
14141.61 344
14142.74 367
14143.86 370
14144.98 397
14146.11 329
14147.23 368
14148.36 361
14149.48 371
14150.60 335
14151.73 357
14152.85 361
14153.98 336
14155.10 314
14156.22 343
14157.35 404
14158.47 374
14159.60 350
14160.72 347
14161.84 369
14162.97 347
14164.09 364
14165.22 356
14166.34 372
14167.47 354
14168.59 380
14169.72 353
14170.84 396
14171.96 380
14173.09 358
14174.21 350
14175.34 343
14176.46 330
14177.59 314
14178.71 336
14179.84 375
14180.96 335
14182.09 347
14183.21 334
14184.34 331
14185.46 328
14186.59 338
14187.72 336
14188.84 329
14189.97 337
14191.09 337
14192.22 343
14193.34 322
14194.47 361
14195.59 336
14196.72 336
14197.85 334
14198.97 329
14200.10 334
14201.22 295
14202.35 323
14203.47 315
14204.60 366
14205.73 337
14206.85 296
14207.98 338
14209.10 323
14210.23 335
14211.36 348
14212.48 325
14213.61 326
14214.74 312
14215.86 310
14216.99 311
14218.12 301
14219.24 331
14220.37 302
14221.50 297
14222.62 309
14223.75 310
14224.88 309
14226.00 270
14227.13 316
14228.26 311
14229.38 338
14230.51 289
14231.64 303
14232.76 300
14233.89 297
14235.02 310
14236.15 314
14237.27 298
14238.40 271
14239.53 313
14240.66 322
14241.78 292
14242.91 275
14244.04 276
14245.17 301
14246.29 294
14247.42 282
14248.55 279
14249.68 292
14250.80 313
14251.93 261
14253.06 284
14254.19 262
14255.32 292
14256.44 260
14257.57 278
14258.70 281
14259.83 257
14260.96 282
14262.09 292
14263.21 272
14264.34 274
14265.47 320
14266.60 282
14267.73 296
14268.86 255
14269.98 270
14271.11 273
14272.24 273
14273.37 256
14274.50 278
14275.63 264
14276.76 286
14277.89 268
14279.01 268
14280.14 308
14281.27 316
14282.40 273
14283.53 254
14284.66 274
14285.79 285
14286.92 304
14288.05 277
14289.18 278
14290.31 258
14291.44 279
14292.57 262
14293.70 284
14294.82 287
14295.95 286
14297.08 254
14298.21 207
14299.34 245
14300.47 267
14301.60 272
14302.73 285
14303.86 253
14304.99 253
14306.12 246
14307.25 275
14308.38 268
14309.51 240
14310.64 247
14311.77 248
14312.90 245
14314.03 229
14315.16 237
14316.30 271
14317.43 267
14318.56 253
14319.69 259
14320.82 242
14321.95 272
14323.08 272
14324.21 231
14325.34 248
14326.47 253
14327.60 247
14328.73 266
14329.86 287
14330.99 240
14332.13 259
14333.26 250
14334.39 252
14335.52 282
14336.65 249
14337.78 251
14338.91 263
14340.04 264
14341.18 252
14342.31 271
14343.44 232
14344.57 234
14345.70 271
14346.83 270
14347.97 238
14349.10 222
14350.23 236
14351.36 235
14352.49 237
14353.62 215
14354.76 240
14355.89 260
14357.02 266
14358.15 239
14359.28 261
14360.42 244
14361.55 230
14362.68 222
14363.81 220
14364.95 235
14366.08 229
14367.21 266
14368.34 249
14369.48 236
14370.61 230
14371.74 244
14372.87 235
14374.01 233
14375.14 266
14376.27 228
14377.40 234
14378.54 267
14379.67 232
14380.80 219
14381.94 224
14383.07 249
14384.20 275
14385.34 220
14386.47 233
14387.60 248
14388.74 226
14389.87 231
14391.00 242
14392.14 275
14393.27 248
14394.40 246
14395.54 248
14396.67 243
14397.80 245
14398.94 248
14400.07 240
14401.20 264
14402.34 237
14403.47 256
14404.61 254
14405.74 220
14406.87 253
14408.01 238
14409.14 250
14410.28 234
14411.41 208
14412.55 236
14413.68 259
14414.81 245
14415.95 231
14417.08 239
14418.22 239
14419.35 243
14420.49 235
14421.62 247
14422.76 268
14423.89 244
14425.02 242
14426.16 241
14427.29 241
14428.43 234
14429.56 261
14430.70 267
14431.83 261
14432.97 260
14434.10 268
14435.24 291
14436.37 278
14437.51 262
14438.64 253
14439.78 268
14440.92 264
14442.05 252
14443.19 247
14444.32 300
14445.46 229
14446.59 252
14447.73 277
14448.86 250
14450.00 249
14451.14 253
14452.27 251
14453.41 270
14454.54 282
14455.68 254
14456.82 281
14457.95 250
14459.09 277
14460.22 242
14461.36 287
14462.50 282
14463.63 256
14464.77 246
14465.90 276
14467.04 282
14468.18 290
14469.31 246
14470.45 267
14471.59 282
14472.72 265
14473.86 289
14475.00 265
14476.13 253
14477.27 264
14478.41 273
14479.54 278
14480.68 248
14481.82 255
14482.96 255
14484.09 276
14485.23 262
14486.37 267
14487.50 274
14488.64 269
14489.78 255
14490.92 285
14492.05 291
14493.19 290
14494.33 247
14495.47 282
14496.60 266
14497.74 265
14498.88 251
14500.02 245
14501.15 234
14502.29 277
14503.43 237
14504.57 230
14505.70 258
14506.84 256
14507.98 260
14509.12 255
14510.26 271
14511.39 242
14512.53 244
14513.67 218
14514.81 226
14515.95 238
14517.09 254
14518.22 242
14519.36 228
14520.50 240
14521.64 248
14522.78 258
14523.92 254
14525.06 259
14526.19 227
14527.33 239
14528.47 267
14529.61 254
14530.75 264
14531.89 256
14533.03 278
14534.17 247
14535.31 199
14536.45 225
14537.58 251
14538.72 247
14539.86 224
14541.00 227
14542.14 258
14543.28 252
14544.42 231
14545.56 245
14546.70 256
14547.84 218
14548.98 235
14550.12 242
14551.26 249
14552.40 199
14553.54 238
14554.68 258
14555.82 246
14556.96 214
14558.10 229
14559.24 240
14560.38 247
14561.52 252
14562.66 232
14563.80 234
14564.94 234
14566.08 253
14567.22 228
14568.36 245
14569.50 262
14570.64 281
14571.78 267
14572.92 255
14574.06 250
14575.20 258
14576.34 250
14577.48 260
14578.62 234
14579.76 235
14580.91 263
14582.05 281
14583.19 271
14584.33 260
14585.47 297
14586.61 262
14587.75 271
14588.89 315
14590.03 272
14591.18 255
14592.32 260
14593.46 302
14594.60 264
14595.74 258
14596.88 265
14598.02 276
14599.17 269
14600.31 284
14601.45 293
14602.59 271
14603.73 260
14604.87 300
14606.02 269
14607.16 237
14608.30 264
14609.44 309
14610.58 300
14611.73 275
14612.87 256
14614.01 317
14615.15 338
14616.29 277
14617.44 261
14618.58 261
14619.72 293
14620.86 293
14622.01 305
14623.15 311
14624.29 297
14625.43 320
14626.58 312
14627.72 316
14628.86 292
14630.01 320
14631.15 370
14632.29 334
14633.43 333
14634.58 355
14635.72 356
14636.86 417
14638.01 324
14639.15 325
14640.29 306
14641.44 341
14642.58 382
14643.72 347
14644.87 334
14646.01 307
14647.15 280
14648.30 319
14649.44 311
14650.58 300
14651.73 311
14652.87 258
14654.01 289
14655.16 253
14656.30 290
14657.45 272
14658.59 246
14659.73 242
14660.88 255
14662.02 280
14663.17 266
14664.31 279
14665.45 273
14666.60 265
14667.74 245
14668.89 256
14670.03 254
14671.18 264
14672.32 279
14673.46 250
14674.61 285
14675.75 285
14676.90 262
14678.04 285
14679.19 294
14680.33 263
14681.48 249
14682.62 242
14683.77 258
14684.91 240
14686.06 255
14687.20 259
14688.35 259
14689.49 273
14690.64 271
14691.78 269
14692.93 271
14694.07 245
14695.22 249
14696.36 229
14697.51 221
14698.65 227
14699.80 234
14700.95 234
14702.09 248
14703.24 255
14704.38 252
14705.53 227
14706.67 258
14707.82 243
14708.97 207
14710.11 224
14711.26 228
14712.40 237
14713.55 245
14714.70 222
14715.84 228
14716.99 281
14718.13 254
14719.28 252
14720.43 199
14721.57 259
14722.72 289
14723.87 263
14725.01 281
14726.16 203
14727.31 208
14728.45 245
14729.60 246
14730.75 254
14731.89 249
14733.04 274
14734.19 247
14735.33 235
14736.48 235
14737.63 247
14738.77 274
14739.92 234
14741.07 209
14742.22 242
14743.36 255
14744.51 238
14745.66 239
14746.80 254
14747.95 272
14749.10 264
14750.25 260
14751.39 235
14752.54 229
14753.69 232
14754.84 278
14755.99 233
14757.13 245
14758.28 243
14759.43 252
14760.58 226
14761.72 223
14762.87 231
14764.02 221
14765.17 218
14766.32 242
14767.47 230
14768.61 248
14769.76 250
14770.91 235
14772.06 213
14773.21 248
14774.36 288
14775.50 301
14776.65 292
14777.80 246
14778.95 284
14780.10 288
14781.25 249
14782.40 274
14783.54 289
14784.69 295
14785.84 315
14786.99 318
14788.14 310
14789.29 266
14790.44 301
14791.59 291
14792.74 293
14793.89 290
14795.03 280
14796.18 330
14797.33 298
14798.48 312
14799.63 311
14800.78 276
14801.93 305
14803.08 286
14804.23 273
14805.38 289
14806.53 272
14807.68 275
14808.83 298
14809.98 277
14811.13 282
14812.28 314
14813.43 275
14814.58 270
14815.73 273
14816.88 280
14818.03 265
14819.18 257
14820.33 289
14821.48 248
14822.63 269
14823.78 278
14824.93 241
14826.08 258
14827.23 280
14828.38 273
14829.53 266
14830.68 285
14831.83 253
14832.98 239
14834.14 249
14835.29 260
14836.44 265
14837.59 209
14838.74 239
14839.89 233
14841.04 249
14842.19 261
14843.34 239
14844.49 250
14845.65 243
14846.80 239
14847.95 221
14849.10 232
14850.25 275
14851.40 240
14852.55 227
14853.71 211
14854.86 218
14856.01 221
14857.16 222
14858.31 247
14859.46 198
14860.62 218
14861.77 215
14862.92 239
14864.07 227
14865.22 244
14866.38 207
14867.53 206
14868.68 227
14869.83 236
14870.98 234
14872.14 219
14873.29 245
14874.44 243
14875.59 222
14876.75 175
14877.90 185
14879.05 233
14880.20 234
14881.36 213
14882.51 234
14883.66 210
14884.81 232
14885.97 211
14887.12 198
14888.27 250
14889.42 232
14890.58 225
14891.73 186
14892.88 243
14894.04 213
14895.19 235
14896.34 221
14897.50 206
14898.65 217
14899.80 215
14900.96 201
14902.11 209
14903.26 202
14904.42 210
14905.57 223
14906.72 208
14907.88 214
14909.03 216
14910.18 240
14911.34 222
14912.49 228
14913.65 214
14914.80 204
14915.95 204
14917.11 216
14918.26 185
14919.42 192
14920.57 183
14921.72 204
14922.88 206
14924.03 214
14925.19 257
14926.34 235
14927.50 261
14928.65 194
14929.81 220
14930.96 232
14932.11 234
14933.27 215
14934.42 202
14935.58 215
14936.73 208
14937.89 229
14939.04 212
14940.20 197
14941.35 209
14942.51 221
14943.66 227
14944.82 212
14945.97 208
14947.13 232
14948.28 213
14949.44 219
14950.59 196
14951.75 221
14952.90 235
14954.06 222
14955.22 224
14956.37 210
14957.53 193
14958.68 207
14959.84 210
14960.99 215
14962.15 221
14963.30 217
14964.46 231
14965.62 223
14966.77 214
14967.93 232
14969.08 233
14970.24 204
14971.40 220
14972.55 208
14973.71 206
14974.86 194
14976.02 183
14977.18 200
14978.33 182
14979.49 183
14980.65 189
14981.80 213
14982.96 200
14984.12 198
14985.27 187
14986.43 195
14987.59 189
14988.74 185
14989.90 205
14991.06 203
14992.21 195
14993.37 208
14994.53 183
14995.68 172
14996.84 172
14998.00 189
14999.16 195
15000.31 201
15001.47 201
15002.63 208
15003.79 198
15004.94 182
15006.10 202
15007.26 183
15008.42 164
15009.57 227
15010.73 210
15011.89 180
15013.05 170
15014.20 228
15015.36 175
15016.52 206
15017.68 192
15018.83 176
15019.99 182
15021.15 172
15022.31 173
15023.47 221
15024.63 189
15025.78 167
15026.94 184
15028.10 190
15029.26 201
15030.42 184
15031.58 186
15032.73 183
15033.89 198
15035.05 182
15036.21 187
15037.37 158
15038.53 167
15039.69 160
15040.84 197
15042.00 189
15043.16 193
15044.32 190
15045.48 194
15046.64 211
15047.80 193
15048.96 191
15050.12 194
15051.28 214
15052.43 184
15053.59 174
15054.75 168
15055.91 203
15057.07 177
15058.23 179
15059.39 185
15060.55 179
15061.71 187
15062.87 200
15064.03 165
15065.19 202
15066.35 206
15067.51 187
15068.67 197
15069.83 185
15070.99 174
15072.15 186
15073.31 180
15074.47 180
15075.63 206
15076.79 178
15077.95 204
15079.11 176
15080.27 172
15081.43 156
15082.59 172
15083.75 214
15084.91 190
15086.07 206
15087.23 204
15088.39 196
15089.55 189
15090.71 174
15091.88 182
15093.04 203
15094.20 220
15095.36 204
15096.52 189
15097.68 212
15098.84 206
15100.00 199
15101.16 204
15102.32 186
15103.49 175
15104.65 175
15105.81 189
15106.97 168
15108.13 201
15109.29 175
15110.45 208
15111.61 181
15112.78 190
15113.94 161
15115.10 179
15116.26 210
15117.42 176
15118.58 183
15119.75 187
15120.91 187
15122.07 203
15123.23 198
15124.39 168
15125.56 212
15126.72 204
15127.88 190
15129.04 174
15130.21 197
15131.37 196
15132.53 191
15133.69 178
15134.85 173
15136.02 184
15137.18 195
15138.34 212
15139.50 195
15140.67 199
15141.83 198
15142.99 177
15144.16 165
15145.32 183
15146.48 179
15147.64 188
15148.81 178
15149.97 178
15151.13 191
15152.30 174
15153.46 182
15154.62 200
15155.79 184
15156.95 195
15158.11 196
15159.28 166
15160.44 192
15161.60 207
15162.77 228
15163.93 199
15165.09 206
15166.26 206
15167.42 215
15168.58 216
15169.75 183
15170.91 166
15172.08 203
15173.24 214
15174.40 196
15175.57 196
15176.73 213
15177.90 193
15179.06 190
15180.22 201
15181.39 208
15182.55 203
15183.72 193
15184.88 204
15186.05 193
15187.21 203
15188.37 192
15189.54 213
15190.70 185
15191.87 195
15193.03 191
15194.20 177
15195.36 187
15196.53 196
15197.69 208
15198.86 196
15200.02 196
15201.19 231
15202.35 235
15203.52 212
15204.68 219
15205.85 224
15207.01 228
15208.18 213
15209.34 241
15210.51 233
15211.67 208
15212.84 230
15214.00 225
15215.17 205
15216.33 193
15217.50 232
15218.67 225
15219.83 236
15221.00 205
15222.16 244
15223.33 212
15224.50 213
15225.66 221
15226.83 216
15227.99 223
15229.16 247
15230.33 265
15231.49 262
15232.66 261
15233.82 238
15234.99 245
15236.16 261
15237.32 239
15238.49 224
15239.66 220
15240.82 240
15241.99 267
15243.16 252
15244.32 245
15245.49 259
15246.66 234
15247.82 217
15248.99 204
15250.16 243
15251.32 238
15252.49 239
15253.66 202
15254.82 208
15255.99 165
15257.16 217
15258.32 209
15259.49 209
15260.66 200
15261.83 187
15262.99 222
15264.16 198
15265.33 210
15266.50 215
15267.66 218
15268.83 205
15270.00 201
15271.17 195
15272.33 197
15273.50 188
15274.67 222
15275.84 212
15277.01 233
15278.17 196
15279.34 216
15280.51 193
15281.68 198
15282.85 195
15284.01 214
15285.18 237
15286.35 195
15287.52 204
15288.69 195
15289.86 186
15291.02 211
15292.19 202
15293.36 185
15294.53 212
15295.70 184
15296.87 185
15298.03 184
15299.20 181
15300.37 185
15301.54 195
15302.71 163
15303.88 155
15305.05 179
15306.22 182
15307.39 207
15308.56 191
15309.72 212
15310.89 211
15312.06 224
15313.23 186
15314.40 193
15315.57 209
15316.74 195
15317.91 203
15319.08 195
15320.25 188
15321.42 210
15322.59 172
15323.76 170
15324.93 194
15326.10 201
15327.27 220
15328.44 206
15329.61 193
15330.78 163
15331.95 192
15333.12 182
15334.29 202
15335.46 180
15336.63 188
15337.80 241
15338.97 202
15340.14 203
15341.31 166
15342.48 194
15343.65 209
15344.82 190
15345.99 172
15347.16 209
15348.33 200
15349.50 204
15350.67 208
15351.84 211
15353.01 189
15354.18 203
15355.36 215
15356.53 203
15357.70 173
15358.87 183
15360.04 210
15361.21 198
15362.38 198
15363.55 205
15364.72 201
15365.90 193
15367.07 243
15368.24 232
15369.41 214
15370.58 177
15371.75 181
15372.92 196
15374.10 208
15375.27 200
15376.44 180
15377.61 223
15378.78 197
15379.95 200
15381.13 193
15382.30 198
15383.47 201
15384.64 233
15385.81 231
15386.99 207
15388.16 204
15389.33 238
15390.50 236
15391.68 231
15392.85 248
15394.02 212
15395.19 216
15396.36 204
15397.54 228
15398.71 222
15399.88 207
15401.05 179
15402.23 235
15403.40 179
15404.57 193
15405.75 207
15406.92 218
15408.09 195
15409.26 192
15410.44 215
15411.61 203
15412.78 225
15413.96 192
15415.13 213
15416.30 199
15417.48 171
15418.65 186
15419.82 188
15421.00 188
15422.17 203
15423.34 220
15424.52 214
15425.69 200
15426.86 194
15428.04 176
15429.21 201
15430.39 206
15431.56 204
15432.73 187
15433.91 201
15435.08 199
15436.25 188
15437.43 205
15438.60 175
15439.78 185
15440.95 187
15442.13 214
15443.30 167
15444.47 175
15445.65 178
15446.82 218
15448.00 167
15449.17 160
15450.35 185
15451.52 198
15452.70 189
15453.87 195
15455.04 163
15456.22 194
15457.39 184
15458.57 206
15459.74 216
15460.92 159
15462.09 197
15463.27 211
15464.44 219
15465.62 158
15466.79 171
15467.97 199
15469.14 205
15470.32 203
15471.49 160
15472.67 197
15473.85 171
15475.02 188
15476.20 158
15477.37 163
15478.55 172
15479.72 191
15480.90 195
15482.07 184
15483.25 178
15484.43 206
15485.60 190
15486.78 215
15487.95 199
15489.13 177
15490.31 187
15491.48 199
15492.66 209
15493.83 185
15495.01 196
15496.19 190
15497.36 205
15498.54 167
15499.72 187
15500.89 185
15502.07 216
15503.25 208
15504.42 203
15505.60 178
15506.78 197
15507.95 202
15509.13 178
15510.31 173
15511.48 192
15512.66 172
15513.84 189
15515.01 202
15516.19 176
15517.37 194
15518.54 172
15519.72 171
15520.90 178
15522.08 187
15523.25 182
15524.43 170
15525.61 212
15526.79 180
15527.96 173
15529.14 175
15530.32 180
15531.50 183
15532.67 195
15533.85 187
15535.03 167
15536.21 187
15537.38 176
15538.56 183
15539.74 199
15540.92 203
15542.10 189
15543.27 197
15544.45 192
15545.63 193
15546.81 173
15547.99 159
15549.17 158
15550.34 211
15551.52 195
15552.70 201
15553.88 186
15555.06 207
15556.24 161
15557.41 191
15558.59 207
15559.77 187
15560.95 182
15562.13 207
15563.31 197
15564.49 204
15565.67 206
15566.84 216
15568.02 214
15569.20 212
15570.38 218
15571.56 206
15572.74 199
15573.92 186
15575.10 236
15576.28 207
15577.46 204
15578.64 237
15579.82 221
15581.00 217
15582.18 233
15583.35 191
15584.53 202
15585.71 209
15586.89 217
15588.07 218
15589.25 183
15590.43 209
15591.61 213
15592.79 209
15593.97 211
15595.15 213
15596.33 200
15597.51 239
15598.69 231
15599.87 226
15601.05 203
15602.23 228
15603.41 253
15604.59 229
15605.78 229
15606.96 221
15608.14 217
15609.32 253
15610.50 237
15611.68 214
15612.86 225
15614.04 230
15615.22 212
15616.40 233
15617.58 267
15618.76 243
15619.94 262
15621.12 275
15622.31 232
15623.49 243
15624.67 263
15625.85 252
15627.03 244
15628.21 256
15629.39 252
15630.57 285
15631.76 282
15632.94 275
15634.12 244
15635.30 276
15636.48 277
15637.66 267
15638.85 305
15640.03 250
15641.21 253
15642.39 275
15643.57 289
15644.75 290
15645.94 273
15647.12 286
15648.30 311
15649.48 293
15650.66 282
15651.85 283
15653.03 300
15654.21 313
15655.39 304
15656.58 275
15657.76 289
15658.94 319
15660.12 325
15661.31 331
15662.49 302
15663.67 263
15664.85 273
15666.04 299
15667.22 290
15668.40 267
15669.58 279
15670.77 326
15671.95 293
15673.13 294
15674.32 301
15675.50 307
15676.68 302
15677.87 294
15679.05 315
15680.23 265
15681.42 251
15682.60 292
15683.78 286
15684.97 269
15686.15 273
15687.33 295
15688.52 252
15689.70 251
15690.88 272
15692.07 272
15693.25 323
15694.44 283
15695.62 273
15696.80 290
15697.99 287
15699.17 300
15700.35 272
15701.54 313
15702.72 295
15703.91 288
15705.09 296
15706.28 307
15707.46 275
15708.64 310
15709.83 315
15711.01 286
15712.20 311
15713.38 335
15714.57 352
15715.75 327
15716.94 299
15718.12 300
15719.31 319
15720.49 304
15721.67 301
15722.86 287
15724.04 331
15725.23 306
15726.41 331
15727.60 328
15728.78 336
15729.97 318
15731.15 322
15732.34 329
15733.53 327
15734.71 352
15735.90 331
15737.08 318
15738.27 294
15739.45 288
15740.64 328
15741.82 349
15743.01 335
15744.19 350
15745.38 358
15746.57 337
15747.75 320
15748.94 364
15750.12 386
15751.31 364
15752.50 399
15753.68 324
15754.87 331
15756.05 346
15757.24 380
15758.43 352
15759.61 396
15760.80 350
15761.99 361
15763.17 372
15764.36 344
15765.54 353
15766.73 339
15767.92 341
15769.10 298
15770.29 320
15771.48 338
15772.66 338
15773.85 337
15775.04 350
15776.22 346
15777.41 370
15778.60 308
15779.79 311
15780.97 314
15782.16 339
15783.35 338
15784.53 343
15785.72 325
15786.91 293
15788.10 327
15789.28 334
15790.47 318
15791.66 297
15792.85 306
15794.03 317
15795.22 326
15796.41 266
15797.60 279
15798.78 289
15799.97 277
15801.16 244
15802.35 268
15803.54 264
15804.72 238
15805.91 261
15807.10 267
15808.29 269
15809.48 264
15810.66 251
15811.85 278
15813.04 290
15814.23 254
15815.42 248
15816.61 245
15817.79 257
15818.98 270
15820.17 253
15821.36 259
15822.55 252
15823.74 240
15824.93 274
15826.11 242
15827.30 255
15828.49 257
15829.68 256
15830.87 267
15832.06 259
15833.25 274
15834.44 266
15835.63 258
15836.82 259
15838.00 214
15839.19 239
15840.38 245
15841.57 259
15842.76 295
15843.95 243
15845.14 230
15846.33 264
15847.52 255
15848.71 275
15849.90 239
15851.09 288
15852.28 229
15853.47 245
15854.66 249
15855.85 256
15857.04 250
15858.23 231
15859.42 237
15860.61 256
15861.80 246
15862.99 234
15864.18 287
15865.37 259
15866.56 238
15867.75 251
15868.94 275
15870.13 239
15871.32 233
15872.51 220
15873.70 250
15874.89 241
15876.08 256
15877.27 268
15878.46 255
15879.66 247
15880.85 226
15882.04 242
15883.23 251
15884.42 258
15885.61 253
15886.80 274
15887.99 252
15889.18 248
15890.37 254
15891.57 263
15892.76 269
15893.95 254
15895.14 278
15896.33 278
15897.52 280
15898.71 251
15899.91 244
15901.10 245
15902.29 270
15903.48 265
15904.67 293
15905.86 299
15907.06 290
15908.25 310
15909.44 270
15910.63 262
15911.82 288
15913.02 299
15914.21 305
15915.40 296
15916.59 296
15917.78 300
15918.98 274
15920.17 285
15921.36 284
15922.55 305
15923.75 294
15924.94 279
15926.13 287
15927.32 257
15928.52 277
15929.71 277
15930.90 299
15932.09 313
15933.29 316
15934.48 276
15935.67 284
15936.87 264
15938.06 299
15939.25 308
15940.44 313
15941.64 286
15942.83 251
15944.02 266
15945.22 255
15946.41 258
15947.60 256
15948.80 260
15949.99 267
15951.18 251
15952.38 241
15953.57 236
15954.77 228
15955.96 239
15957.15 222
15958.35 217
15959.54 220
15960.73 230
15961.93 221
15963.12 218
15964.32 222
15965.51 223
15966.70 238
15967.90 255
15969.09 226
15970.29 207
15971.48 238
15972.67 206
15973.87 229
15975.06 229
15976.26 231
15977.45 215
15978.65 221
15979.84 217
15981.04 219
15982.23 230
15983.43 222
15984.62 189
15985.81 185
15987.01 211
15988.20 191
15989.40 211
15990.59 200
15991.79 201
15992.98 183
15994.18 209
15995.37 201
15996.57 208
15997.76 226
15998.96 226
16000.16 193
16001.35 195
16002.55 208
16003.74 211
16004.94 204
16006.13 187
16007.33 206
16008.52 222
16009.72 231
16010.92 193
16012.11 208
16013.31 187
16014.50 191
16015.70 192
16016.89 221
16018.09 207
16019.29 213
16020.48 218
16021.68 214
16022.87 201
16024.07 196
16025.27 192
16026.46 195
16027.66 205
16028.86 191
16030.05 177
16031.25 186
16032.45 198
16033.64 194
16034.84 187
16036.04 177
16037.23 173
16038.43 198
16039.63 189
16040.82 187
16042.02 180
16043.22 179
16044.41 213
16045.61 210
16046.81 161
16048.00 201
16049.20 178
16050.40 209
16051.60 186
16052.79 205
16053.99 189
16055.19 199
16056.39 184
16057.58 189
16058.78 204
16059.98 169
16061.18 177
16062.37 172
16063.57 172
16064.77 160
16065.97 172
16067.16 177
16068.36 168
16069.56 159
16070.76 193
16071.96 197
16073.15 189
16074.35 185
16075.55 195
16076.75 188
16077.95 175
16079.14 197
16080.34 185
16081.54 183
16082.74 164
16083.94 187
16085.14 185
16086.34 177
16087.53 165
16088.73 168
16089.93 205
16091.13 186
16092.33 179
16093.53 164
16094.73 192
16095.93 200
16097.12 183
16098.32 164
16099.52 162
16100.72 157
16101.92 188
16103.12 173
16104.32 174
16105.52 184
16106.72 161
16107.92 178
16109.12 176
16110.32 177
16111.52 199
16112.71 165
16113.91 175
16115.11 170
16116.31 166
16117.51 168
16118.71 179
16119.91 157
16121.11 156
16122.31 208
16123.51 195
16124.71 183
16125.91 195
16127.11 210
16128.31 176
16129.51 175
16130.71 163
16131.91 161
16133.11 173
16134.31 185
16135.51 169
16136.71 160
16137.92 168
16139.12 184
16140.32 167
16141.52 164
16142.72 179
16143.92 199
16145.12 197
16146.32 168
16147.52 169
16148.72 163
16149.92 165
16151.12 208
16152.32 177
16153.53 149
16154.73 149
16155.93 198
16157.13 186
16158.33 168
16159.53 190
16160.73 166
16161.93 173
16163.14 176
16164.34 158
16165.54 166
16166.74 166
16167.94 184
16169.14 177
16170.34 171
16171.55 173
16172.75 179
16173.95 189
16175.15 173
16176.35 181
16177.56 197
16178.76 201
16179.96 173
16181.16 188
16182.36 197
16183.57 179
16184.77 171
16185.97 166
16187.17 173
16188.38 169
16189.58 182
16190.78 170
16191.98 147
16193.18 175
16194.39 189
16195.59 180
16196.79 157
16198.00 169
16199.20 198
16200.40 179
16201.60 183
16202.81 168
16204.01 146
16205.21 175
16206.42 187
16207.62 204
16208.82 172
16210.02 175
16211.23 183
16212.43 162
16213.63 171
16214.84 181
16216.04 179
16217.24 193
16218.45 204
16219.65 187
16220.86 157
16222.06 181
16223.26 187
16224.47 170
16225.67 186
16226.87 203
16228.08 194
16229.28 186
16230.49 183
16231.69 186
16232.89 182
16234.10 188
16235.30 200
16236.51 198
16237.71 169
16238.91 193
16240.12 188
16241.32 194
16242.53 191
16243.73 220
16244.94 210
16246.14 168
16247.34 188
16248.55 209
16249.75 217
16250.96 187
16252.16 168
16253.37 206
16254.57 198
16255.78 177
16256.98 173
16258.19 165
16259.39 205
16260.60 194
16261.80 206
16263.01 183
16264.21 235
16265.42 197
16266.62 207
16267.83 213
16269.03 186
16270.24 204
16271.45 228
16272.65 209
16273.86 205
16275.06 228
16276.27 215
16277.47 238
16278.68 220
16279.88 214
16281.09 213
16282.30 218
16283.50 193
16284.71 217
16285.91 214
16287.12 223
16288.33 251
16289.53 208
16290.74 218
16291.94 207
16293.15 195
16294.36 210
16295.56 235
16296.77 214
16297.98 234
16299.18 212
16300.39 211
16301.60 222
16302.80 200
16304.01 233
16305.22 218
16306.42 248
16307.63 223
16308.84 239
16310.04 254
16311.25 262
16312.46 244
16313.66 258
16314.87 230
16316.08 247
16317.29 229
16318.49 234
16319.70 217
16320.91 212
16322.11 193
16323.32 212
16324.53 228
16325.74 248
16326.94 225
16328.15 211
16329.36 199
16330.57 188
16331.77 194
16332.98 181
16334.19 209
16335.40 202
16336.61 224
16337.81 217
16339.02 204
16340.23 191
16341.44 202
16342.65 171
16343.85 160
16345.06 182
16346.27 176
16347.48 208
16348.69 162
16349.90 168
16351.10 175
16352.31 206
16353.52 166
16354.73 161
16355.94 173
16357.15 180
16358.35 184
16359.56 214
16360.77 171
16361.98 188
16363.19 170
16364.40 180
16365.61 143
16366.82 179
16368.03 168
16369.23 177
16370.44 174
16371.65 176
16372.86 165
16374.07 180
16375.28 187
16376.49 153
16377.70 172
16378.91 188
16380.12 196
16381.33 163
16382.54 162
16383.75 191
16384.96 172
16386.17 196
16387.38 174
16388.59 202
16389.80 163
16391.01 197
16392.22 174
16393.43 136
16394.64 160
16395.85 196
16397.06 171
16398.27 194
16399.48 191
16400.69 179
16401.90 187
16403.11 157
16404.32 175
16405.53 184
16406.74 177
16407.95 194
16409.16 190
16410.37 174
16411.58 176
16412.79 198
16414.00 196
16415.21 180
16416.42 185
16417.63 196
16418.85 175
16420.06 179
16421.27 146
16422.48 188
16423.69 157
16424.90 175
16426.11 151
16427.32 181
16428.53 158
16429.75 203
16430.96 172
16432.17 173
16433.38 160
16434.59 168
16435.80 176
16437.01 165
16438.23 180
16439.44 165
16440.65 178
16441.86 176
16443.07 165
16444.28 145
16445.50 181
16446.71 173
16447.92 152
16449.13 160
16450.34 193
16451.56 155
16452.77 153
16453.98 168
16455.19 175
16456.41 152
16457.62 153
16458.83 174
16460.04 170
16461.26 177
16462.47 179
16463.68 189
16464.89 149
16466.11 148
16467.32 169
16468.53 184
16469.74 172
16470.96 167
16472.17 149
16473.38 166
16474.60 168
16475.81 150
16477.02 157
16478.23 174
16479.45 177
16480.66 126
16481.87 154
16483.09 162
16484.30 158
16485.51 162
16486.73 163
16487.94 132
16489.15 177
16490.37 154
16491.58 175
16492.80 169
16494.01 133
16495.22 149
16496.44 153
16497.65 175
16498.86 171
16500.08 176
16501.29 153
16502.51 170
16503.72 160
16504.93 180
16506.15 157
16507.36 160
16508.58 158
16509.79 146
16511.01 164
16512.22 157
16513.43 152
16514.65 143
16515.86 155
16517.08 120
16518.29 161
16519.51 140
16520.72 160
16521.94 168
16523.15 170
16524.37 168
16525.58 157
16526.80 131
16528.01 137
16529.23 174
16530.44 147
16531.66 156
16532.87 144
16534.09 152
16535.30 147
16536.52 174
16537.73 150
16538.95 182
16540.16 145
16541.38 183
16542.59 134
16543.81 182
16545.02 174
16546.24 162
16547.46 138
16548.67 162
16549.89 160
16551.10 143
16552.32 160
16553.54 151
16554.75 168
16555.97 149
16557.18 145
16558.40 141
16559.62 167
16560.83 148
16562.05 155
16563.26 157
16564.48 149
16565.70 159
16566.91 137
16568.13 146
16569.35 160
16570.56 143
16571.78 153
16573.00 170
16574.21 169
16575.43 204
16576.65 177
16577.86 165
16579.08 135
16580.30 181
16581.51 161
16582.73 168
16583.95 169
16585.16 186
16586.38 154
16587.60 139
16588.82 139
16590.03 184
16591.25 164
16592.47 160
16593.68 170
16594.90 164
16596.12 192
16597.34 150
16598.55 180
16599.77 165
16600.99 173
16602.21 170
16603.43 165
16604.64 161
16605.86 179
16607.08 150
16608.30 155
16609.51 161
16610.73 151
16611.95 159
16613.17 153
16614.39 155
16615.60 133
16616.82 155
16618.04 154
16619.26 145
16620.48 152
16621.70 174
16622.91 126
16624.13 152
16625.35 171
16626.57 166
16627.79 166
16629.01 140
16630.23 153
16631.45 143
16632.66 168
16633.88 140
16635.10 146
16636.32 135
16637.54 165
16638.76 147
16639.98 142
16641.20 148
16642.42 164
16643.64 162
16644.85 158
16646.07 152
16647.29 127
16648.51 151
16649.73 145
16650.95 140
16652.17 123
16653.39 151
16654.61 156
16655.83 161
16657.05 149
16658.27 147
16659.49 133
16660.71 149
16661.93 143
16663.15 162
16664.37 175
16665.59 160
16666.81 150
16668.03 152
16669.25 149
16670.47 138
16671.69 151
16672.91 130
16674.13 160
16675.35 153
16676.57 145
16677.79 153
16679.01 143
16680.23 154
16681.45 145
16682.67 160
16683.89 155
16685.11 142
16686.34 133
16687.56 150
16688.78 152
16690.00 143
16691.22 139
16692.44 156
16693.66 145
16694.88 151
16696.10 145
16697.32 139
16698.55 139
16699.77 155
16700.99 130
16702.21 137
16703.43 146
16704.65 152
16705.87 164
16707.10 147
16708.32 135
16709.54 127
16710.76 148
16711.98 155
16713.20 141
16714.43 130
16715.65 131
16716.87 120
16718.09 152
16719.31 166
16720.54 141
16721.76 144
16722.98 134
16724.20 138
16725.42 165
16726.65 160
16727.87 128
16729.09 142
16730.31 155
16731.54 164
16732.76 145
16733.98 133
16735.20 122
16736.43 149
16737.65 164
16738.87 145
16740.09 157
16741.32 137
16742.54 169
16743.76 151
16744.99 142
16746.21 122
16747.43 145
16748.65 178
16749.88 142
16751.10 128
16752.32 134
16753.55 143
16754.77 139
16755.99 135
16757.22 139
16758.44 166
16759.66 163
16760.89 121
16762.11 147
16763.33 145
16764.56 157
16765.78 156
16767.01 153
16768.23 167
16769.45 155
16770.68 142
16771.90 167
16773.12 147
16774.35 132
16775.57 135
16776.80 155
16778.02 141
16779.25 153
16780.47 143
16781.69 156
16782.92 152
16784.14 144
16785.37 154
16786.59 149
16787.82 157
16789.04 154
16790.27 130
16791.49 136
16792.71 141
16793.94 159
16795.16 138
16796.39 136
16797.61 148
16798.84 145
16800.06 149
16801.29 156
16802.51 141
16803.74 131
16804.96 138
16806.19 145
16807.41 151
16808.64 159
16809.86 157
16811.09 142
16812.32 146
16813.54 160
16814.77 152
16815.99 145
16817.22 159
16818.44 131
16819.67 154
16820.89 146
16822.12 145
16823.35 162
16824.57 154
16825.80 153
16827.02 163
16828.25 162
16829.48 149
16830.70 152
16831.93 144
16833.15 141
16834.38 174
16835.61 148
16836.83 160
16838.06 182
16839.29 194
16840.51 171
16841.74 162
16842.96 161
16844.19 148
16845.42 139
16846.64 154
16847.87 174
16849.10 170
16850.32 175
16851.55 163
16852.78 176
16854.01 152
16855.23 176
16856.46 165
16857.69 166
16858.91 148
16860.14 155
16861.37 162
16862.59 153
16863.82 188
16865.05 152
16866.28 190
16867.50 183
16868.73 189
16869.96 160
16871.19 188
16872.41 182
16873.64 189
16874.87 179
16876.10 207
16877.33 201
16878.55 199
16879.78 205
16881.01 227
16882.24 207
16883.46 184
16884.69 211
16885.92 213
16887.15 196
16888.38 191
16889.61 192
16890.83 200
16892.06 185
16893.29 217
16894.52 219
16895.75 189
16896.98 204
16898.20 214
16899.43 172
16900.66 196
16901.89 205
16903.12 169
16904.35 173
16905.58 153
16906.80 176
16908.03 165
16909.26 186
16910.49 183
16911.72 175
16912.95 194
16914.18 170
16915.41 173
16916.64 147
16917.87 164
16919.10 184
16920.33 152
16921.55 163
16922.78 159
16924.01 165
16925.24 168
16926.47 178
16927.70 161
16928.93 155
16930.16 190
16931.39 161
16932.62 173
16933.85 157
16935.08 183
16936.31 188
16937.54 152
16938.77 157
16940.00 133
16941.23 148
16942.46 160
16943.69 170
16944.92 157
16946.15 146
16947.38 151
16948.61 166
16949.84 162
16951.07 134
16952.30 155
16953.53 162
16954.76 144
16956.00 172
16957.23 155
16958.46 143
16959.69 152
16960.92 152
16962.15 138
16963.38 147
16964.61 153
16965.84 161
16967.07 154
16968.30 159
16969.54 168
16970.77 166
16972.00 159
16973.23 152
16974.46 172
16975.69 150
16976.92 172
16978.15 164
16979.39 158
16980.62 147
16981.85 135
16983.08 151
16984.31 163
16985.54 121
16986.78 153
16988.01 145
16989.24 157
16990.47 142
16991.70 162
16992.94 172
16994.17 135
16995.40 162
16996.63 136
16997.86 168
16999.10 180
17000.33 160
17001.56 119
17002.79 153
17004.03 151
17005.26 137
17006.49 132
17007.72 147
17008.96 165
17010.19 137
17011.42 150
17012.65 139
17013.89 141
17015.12 125
17016.35 182
17017.58 149
17018.82 162
17020.05 146
17021.28 153
17022.52 158
17023.75 153
17024.98 126
17026.22 141
17027.45 145
17028.68 140
17029.92 140
17031.15 135
17032.38 148
17033.62 141
17034.85 142
17036.08 131
17037.32 149
17038.55 133
17039.78 195
17041.02 138
17042.25 142
17043.49 157
17044.72 146
17045.95 141
17047.19 129
17048.42 165
17049.66 136
17050.89 125
17052.12 126
17053.36 144
17054.59 146
17055.83 144
17057.06 135
17058.29 127
17059.53 133
17060.76 136
17062.00 132
17063.23 171
17064.47 129
17065.70 138
17066.94 130
17068.17 136
17069.41 138
17070.64 133
17071.88 166
17073.11 134
17074.35 135
17075.58 143
17076.82 139
17078.05 117
17079.29 159
17080.52 138
17081.76 146
17082.99 150
17084.23 134
17085.46 151
17086.70 128
17087.93 127
17089.17 139
17090.40 133
17091.64 154
17092.87 159
17094.11 139
17095.35 163
17096.58 113
17097.82 136
17099.05 143
17100.29 158
17101.53 143
17102.76 149
17104.00 157
17105.23 147
17106.47 144
17107.71 155
17108.94 160
17110.18 154
17111.41 128
17112.65 128
17113.89 141
17115.12 143
17116.36 145
17117.60 132
17118.83 133
17120.07 141
17121.31 147
17122.54 134
17123.78 126
17125.02 145
17126.25 136
17127.49 150
17128.73 133
17129.96 150
17131.20 135
17132.44 148
17133.68 142
17134.91 142
17136.15 115
17137.39 148
17138.62 139
17139.86 142
17141.10 141
17142.34 144
17143.57 153
17144.81 143
17146.05 166
17147.29 136
17148.52 145
17149.76 141
17151.00 137
17152.24 126
17153.48 154
17154.71 139
17155.95 121
17157.19 135
17158.43 130
17159.66 125
17160.90 133
17162.14 133
17163.38 110
17164.62 135
17165.86 145
17167.09 147
17168.33 135
17169.57 136
17170.81 102
17172.05 121
17173.29 127
17174.52 130
17175.76 118
17177.00 161
17178.24 156
17179.48 138
17180.72 129
17181.96 125
17183.20 127
17184.43 126
17185.67 131
17186.91 123
17188.15 134
17189.39 108
17190.63 143
17191.87 140
17193.11 136
17194.35 146
17195.59 131
17196.83 122
17198.07 115
17199.31 140
17200.55 128
17201.78 124
17203.02 135
17204.26 129
17205.50 131
17206.74 157
17207.98 114
17209.22 132
17210.46 109
17211.70 142
17212.94 133
17214.18 135
17215.42 109
17216.66 118
17217.90 108
17219.14 126
17220.38 146
17221.62 119
17222.86 110
17224.10 130
17225.34 143
17226.59 123
17227.83 125
17229.07 135
17230.31 127
17231.55 138
17232.79 128
17234.03 115
17235.27 126
17236.51 127
17237.75 124
17238.99 120
17240.23 96
17241.47 108
17242.72 111
17243.96 127
17245.20 115
17246.44 123
17247.68 115
17248.92 132
17250.16 118
17251.40 118
17252.65 112
17253.89 129
17255.13 141
17256.37 134
17257.61 132
17258.85 122
17260.09 131
17261.34 126
17262.58 125
17263.82 142
17265.06 137
17266.30 126
17267.55 122
17268.79 133
17270.03 129
17271.27 123
17272.51 124
17273.76 134
17275.00 126
17276.24 128
17277.48 132
17278.72 128
17279.97 121
17281.21 141
17282.45 125
17283.69 142
17284.94 123
17286.18 125
17287.42 121
17288.67 134
17289.91 128
17291.15 123
17292.39 111
17293.64 114
17294.88 125
17296.12 106
17297.37 138
17298.61 106
17299.85 110
17301.09 127
17302.34 121
17303.58 109
17304.82 116
17306.07 125
17307.31 118
17308.55 106
17309.80 104
17311.04 104
17312.29 121
17313.53 140
17314.77 130
17316.02 117
17317.26 142
17318.50 119
17319.75 144
17320.99 119
17322.24 113
17323.48 112
17324.72 122
17325.97 136
17327.21 105
17328.46 130
17329.70 123
17330.94 124
17332.19 122
17333.43 127
17334.68 135
17335.92 122
17337.17 137
17338.41 127
17339.65 124
17340.90 117
17342.14 134
17343.39 137
17344.63 148
17345.88 142
17347.12 136
17348.37 146
17349.61 148
17350.86 135
17352.10 119
17353.35 116
17354.59 115
17355.84 132
17357.08 101
17358.33 113
17359.57 112
17360.82 136
17362.06 136
17363.31 125
17364.55 107
17365.80 138
17367.05 134
17368.29 129
17369.54 140
17370.78 130
17372.03 135
17373.27 132
17374.52 148
17375.77 133
17377.01 124
17378.26 127
17379.50 125
17380.75 119
17382.00 128
17383.24 109
17384.49 141
17385.73 131
17386.98 124
17388.23 134
17389.47 122
17390.72 122
17391.97 144
17393.21 161
17394.46 149
17395.71 125
17396.95 122
17398.20 115
17399.45 146
17400.69 129
17401.94 153
17403.19 127
17404.43 144
17405.68 125
17406.93 127
17408.17 127
17409.42 111
17410.67 131
17411.91 140
17413.16 108
17414.41 111
17415.66 121
17416.90 116
17418.15 139
17419.40 143
17420.65 136
17421.89 148
17423.14 149
17424.39 139
17425.64 120
17426.88 140
17428.13 143
17429.38 114
17430.63 125
17431.87 112
17433.12 126
17434.37 130
17435.62 122
17436.87 131
17438.11 102
17439.36 117
17440.61 133
17441.86 118
17443.11 113
17444.36 114
17445.60 135
17446.85 147
17448.10 119
17449.35 108
17450.60 119
17451.85 139
17453.10 141
17454.34 133
17455.59 111
17456.84 112
17458.09 138
17459.34 129
17460.59 127
17461.84 103
17463.09 120
17464.33 150
17465.58 126
17466.83 131
17468.08 139
17469.33 109
17470.58 141
17471.83 139
17473.08 141
17474.33 134
17475.58 136
17476.83 132
17478.08 126
17479.33 138
17480.58 125
17481.83 133
17483.08 117
17484.33 120
17485.58 121
17486.83 126
17488.07 132
17489.32 140
17490.57 128
17491.82 139
17493.07 125
17494.32 122
17495.58 128
17496.83 130
17498.08 125
17499.33 121
17500.58 126
17501.83 109
17503.08 135
17504.33 113
17505.58 131
17506.83 130
17508.08 116
17509.33 112
17510.58 140
17511.83 146
17513.08 141
17514.33 128
17515.58 128
17516.83 138
17518.09 140
17519.34 168
17520.59 155
17521.84 126
17523.09 126
17524.34 136
17525.59 115
17526.84 148
17528.09 111
17529.35 157
17530.60 129
17531.85 143
17533.10 139
17534.35 112
17535.60 135
17536.86 121
17538.11 153
17539.36 137
17540.61 145
17541.86 138
17543.11 135
17544.37 132
17545.62 127
17546.87 121
17548.12 160
17549.37 143
17550.63 116
17551.88 108
17553.13 141
17554.38 132
17555.63 124
17556.89 125
17558.14 116
17559.39 144
17560.64 135
17561.90 154
17563.15 113
17564.40 117
17565.65 135
17566.91 142
17568.16 150
17569.41 133
17570.67 149
17571.92 132
17573.17 132
17574.42 130
17575.68 125
17576.93 135
17578.18 147
17579.44 117
17580.69 124
17581.94 127
17583.20 146
17584.45 165
17585.70 122
17586.96 128
17588.21 115
17589.46 126
17590.72 138
17591.97 127
17593.22 137
17594.48 135
17595.73 133
17596.99 137
17598.24 134
17599.49 153
17600.75 137
17602.00 130
17603.26 143
17604.51 138
17605.76 129
17607.02 132
17608.27 124
17609.53 112
17610.78 119
17612.03 113
17613.29 126
17614.54 139
17615.80 105
17617.05 119
17618.31 120
17619.56 105
17620.82 130
17622.07 136
17623.33 140
17624.58 118
17625.83 137
17627.09 135
17628.34 99
17629.60 119
17630.85 122
17632.11 117
17633.36 105
17634.62 115
17635.88 148
17637.13 129
17638.39 104
17639.64 133
17640.90 111
17642.15 131
17643.41 117
17644.66 124
17645.92 142
17647.17 108
17648.43 111
17649.68 121
17650.94 143
17652.20 131
17653.45 119
17654.71 131
17655.96 111
17657.22 99
17658.48 149
17659.73 134
17660.99 130
17662.24 130
17663.50 121
17664.76 114
17666.01 139
17667.27 140
17668.53 122
17669.78 128
17671.04 109
17672.29 120
17673.55 133
17674.81 116
17676.06 106
17677.32 139
17678.58 121
17679.83 136
17681.09 133
17682.35 154
17683.60 129
17684.86 109
17686.12 118
17687.38 126
17688.63 116
17689.89 109
17691.15 123
17692.40 119
17693.66 112
17694.92 111
17696.18 118
17697.43 117
17698.69 110
17699.95 132
17701.21 131
17702.46 111
17703.72 112
17704.98 121
17706.24 121
17707.49 116
17708.75 109
17710.01 144
17711.27 126
17712.53 114
17713.78 117
17715.04 114
17716.30 112
17717.56 118
17718.82 113
17720.07 130
17721.33 118
17722.59 122
17723.85 129
17725.11 130
17726.36 119
17727.62 109
17728.88 116
17730.14 128
17731.40 131
17732.66 133
17733.92 147
17735.17 121
17736.43 129
17737.69 107
17738.95 108
17740.21 134
17741.47 114
17742.73 116
17743.99 119
17745.25 125
17746.51 122
17747.76 124
17749.02 118
17750.28 117
17751.54 110
17752.80 141
17754.06 101
17755.32 105
17756.58 135
17757.84 131
17759.10 126
17760.36 110
17761.62 114
17762.88 118
17764.14 116
17765.40 118
17766.66 110
17767.92 122
17769.18 117
17770.44 117
17771.70 141
17772.96 100
17774.22 114
17775.48 115
17776.74 138
17778.00 125
17779.26 138
17780.52 130
17781.78 135
17783.04 102
17784.30 123
17785.56 129
17786.82 121
17788.08 133
17789.34 107
17790.60 129
17791.86 124
17793.12 130
17794.38 121
17795.65 152
17796.91 133
17798.17 135
17799.43 132
17800.69 116
17801.95 99
17803.21 119
17804.47 106
17805.73 112
17807.00 109
17808.26 106
17809.52 133
17810.78 124
17812.04 92
17813.30 119
17814.56 118
17815.83 121
17817.09 121
17818.35 102
17819.61 126
17820.87 125
17822.13 122
17823.40 105
17824.66 124
17825.92 130
17827.18 116
17828.44 115
17829.71 96
17830.97 103
17832.23 128
17833.49 121
17834.75 85
17836.02 111
17837.28 133
17838.54 140
17839.80 115
17841.07 109
17842.33 113
17843.59 118
17844.85 116
17846.12 124
17847.38 126
17848.64 104
17849.91 128
17851.17 115
17852.43 114
17853.69 115
17854.96 136
17856.22 126
17857.48 125
17858.75 123
17860.01 119
17861.27 117
17862.54 123
17863.80 123
17865.06 116
17866.33 123
17867.59 144
17868.85 130
17870.12 119
17871.38 127
17872.64 108
17873.91 130
17875.17 135
17876.43 128
17877.70 115
17878.96 134
17880.23 120
17881.49 134
17882.75 109
17884.02 107
17885.28 124
17886.55 109
17887.81 110
17889.07 115
17890.34 137
17891.60 111
17892.87 129
17894.13 120
17895.40 116
17896.66 100
17897.92 124
17899.19 121
17900.45 99
17901.72 120
17902.98 122
17904.25 121
17905.51 110
17906.78 98
17908.04 92
17909.31 119
17910.57 114
17911.84 132
17913.10 133
17914.37 105
17915.63 104
17916.90 103
17918.16 132
17919.43 116
17920.69 117
17921.96 104
17923.22 122
17924.49 117
17925.75 103
17927.02 97
17928.29 115
17929.55 110
17930.82 121
17932.08 106
17933.35 116
17934.61 121
17935.88 125
17937.15 119
17938.41 103
17939.68 142
17940.94 133
17942.21 123
17943.48 116
17944.74 131
17946.01 119
17947.28 116
17948.54 103
17949.81 114
17951.07 125
17952.34 122
17953.61 127
17954.87 107
17956.14 127
17957.41 119
17958.67 120
17959.94 134
17961.21 128
17962.47 118
17963.74 120
17965.01 108
17966.27 132
17967.54 117
17968.81 140
17970.08 116
17971.34 112
17972.61 102
17973.88 114
17975.14 123
17976.41 116
17977.68 105
17978.95 105
17980.21 128
17981.48 131
17982.75 121
17984.02 105
17985.28 118
17986.55 115
17987.82 113
17989.09 108
17990.35 103
17991.62 121
17992.89 139
17994.16 114
17995.43 117
17996.69 110
17997.96 129
17999.23 111
18000.50 109
18001.77 127
18003.03 144
18004.30 134
18005.57 124
18006.84 126
18008.11 120
18009.38 135
18010.64 130
18011.91 135
18013.18 113
18014.45 112
18015.72 137
18016.99 129
18018.26 115
18019.53 100
18020.79 111
18022.06 120
18023.33 120
18024.60 120
18025.87 111
18027.14 109
18028.41 152
18029.68 122
18030.95 114
18032.22 139
18033.48 122
18034.75 133
18036.02 101
18037.29 96
18038.56 105
18039.83 117
18041.10 113
18042.37 109
18043.64 99
18044.91 124
18046.18 113
18047.45 137
18048.72 130
18049.99 104
18051.26 114
18052.53 114
18053.80 127
18055.07 95
18056.34 114
18057.61 122
18058.88 130
18060.15 130
18061.42 106
18062.69 123
18063.96 153
18065.23 121
18066.50 120
18067.77 102
18069.04 114
18070.31 125
18071.58 135
18072.86 121
18074.13 111
18075.40 108
18076.67 119
18077.94 132
18079.21 105
18080.48 102
18081.75 95
18083.02 118
18084.29 116
18085.56 118
18086.84 108
18088.11 107
18089.38 121
18090.65 123
18091.92 113
18093.19 92
18094.46 136
18095.74 133
18097.01 124
18098.28 121
18099.55 137
18100.82 107
18102.09 122
18103.37 115
18104.64 84
18105.91 124
18107.18 114
18108.45 108
18109.72 120
18111.00 125
18112.27 114
18113.54 120
18114.81 131
18116.09 134
18117.36 115
18118.63 121
18119.90 103
18121.17 111
18122.45 116
18123.72 117
18124.99 101
18126.26 137
18127.54 117
18128.81 113
18130.08 126
18131.36 115
18132.63 107
18133.90 107
18135.17 136
18136.45 125
18137.72 111
18138.99 96
18140.27 122
18141.54 106
18142.81 110
18144.09 108
18145.36 113
18146.63 113
18147.91 127
18149.18 122
18150.45 110
18151.73 108
18153.00 113
18154.27 128
18155.55 113
18156.82 105
18158.09 111
18159.37 110
18160.64 116
18161.91 107
18163.19 105
18164.46 106
18165.74 108
18167.01 101
18168.28 114
18169.56 92
18170.83 117
18172.11 115
18173.38 127
18174.66 118
18175.93 115
18177.20 95
18178.48 118
18179.75 110
18181.03 104
18182.30 104
18183.58 104
18184.85 103
18186.13 107
18187.40 99
18188.68 92
18189.95 96
18191.23 93
18192.50 121
18193.78 105
18195.05 118
18196.33 101
18197.60 107
18198.88 105
18200.15 105
18201.43 108
18202.70 98
18203.98 95
18205.25 115
18206.53 93
18207.80 110
18209.08 110
18210.35 117
18211.63 118
18212.90 113
18214.18 110
18215.46 90
18216.73 122
18218.01 119
18219.28 128
18220.56 112
18221.84 124
18223.11 116
18224.39 105
18225.66 105
18226.94 110
18228.22 102
18229.49 110
18230.77 115
18232.04 118
18233.32 101
18234.60 114
18235.87 123
18237.15 92
18238.43 78
18239.70 118
18240.98 111
18242.26 97
18243.53 136
18244.81 117
18246.09 133
18247.36 116
18248.64 114
18249.92 98
18251.19 102
18252.47 128
18253.75 134
18255.03 121
18256.30 104
18257.58 111
18258.86 111
18260.13 110
18261.41 94
18262.69 103
18263.97 121
18265.24 111
18266.52 97
18267.80 99
18269.08 113
18270.35 108
18271.63 118
18272.91 93
18274.19 115
18275.47 119
18276.74 115
18278.02 113
18279.30 100
18280.58 137
18281.85 144
18283.13 110
18284.41 114
18285.69 94
18286.97 96
18288.25 111
18289.52 122
18290.80 100
18292.08 95
18293.36 110
18294.64 130
18295.92 127
18297.19 109
18298.47 122
18299.75 106
18301.03 136
18302.31 135
18303.59 112
18304.87 92
18306.15 149
18307.43 138
18308.70 120
18309.98 110
18311.26 114
18312.54 132
18313.82 105
18315.10 116
18316.38 98
18317.66 119
18318.94 120
18320.22 115
18321.50 105
18322.78 96
18324.06 115
18325.34 131
18326.61 91
18327.89 95
18329.17 136
18330.45 145
18331.73 125
18333.01 107
18334.29 114
18335.57 128
18336.85 139
18338.13 125
18339.41 122
18340.69 125
18341.97 111
18343.25 113
18344.53 97
18345.81 98
18347.09 101
18348.37 131
18349.66 119
18350.94 112
18352.22 104
18353.50 111
18354.78 126
18356.06 100
18357.34 106
18358.62 118
18359.90 97
18361.18 127
18362.46 104
18363.74 100
18365.02 85
18366.30 129
18367.59 139
18368.87 114
18370.15 99
18371.43 107
18372.71 123
18373.99 112
18375.27 100
18376.55 106
18377.84 97
18379.12 128
18380.40 121
18381.68 113
18382.96 116
18384.24 115
18385.53 114
18386.81 107
18388.09 101
18389.37 97
18390.65 103
18391.93 115
18393.22 100
18394.50 87
18395.78 104
18397.06 122
18398.34 100
18399.63 87
18400.91 88
18402.19 100
18403.47 108
18404.76 96
18406.04 112
18407.32 88
18408.60 104
18409.89 117
18411.17 84
18412.45 102
18413.73 107
18415.02 120
18416.30 146
18417.58 106
18418.86 101
18420.15 92
18421.43 101
18422.71 130
18424.00 117
18425.28 112
18426.56 116
18427.85 118
18429.13 115
18430.41 103
18431.70 121
18432.98 158
18434.26 121
18435.55 121
18436.83 117
18438.11 124
18439.40 100
18440.68 115
18441.96 133
18443.25 100
18444.53 108
18445.81 125
18447.10 99
18448.38 113
18449.67 109
18450.95 132
18452.23 111
18453.52 114
18454.80 119
18456.09 110
18457.37 123
18458.66 129
18459.94 141
18461.22 107
18462.51 115
18463.79 111
18465.08 117
18466.36 93
18467.65 90
18468.93 109
18470.22 105
18471.50 116
18472.78 117
18474.07 101
18475.35 108
18476.64 122
18477.92 136
18479.21 117
18480.49 133
18481.78 132
18483.06 107
18484.35 115
18485.63 112
18486.92 120
18488.20 108
18489.49 112
18490.78 121
18492.06 103
18493.35 128
18494.63 109
18495.92 108
18497.20 92
18498.49 120
18499.77 111
18501.06 104
18502.35 100
18503.63 110
18504.92 104
18506.20 96
18507.49 104
18508.78 117
18510.06 107
18511.35 115
18512.63 95
18513.92 115
18515.21 113
18516.49 107
18517.78 111
18519.06 89
18520.35 108
18521.64 126
18522.92 114
18524.21 116
18525.50 129
18526.78 106
18528.07 100
18529.36 101
18530.64 141
18531.93 101
18533.22 111
18534.50 106
18535.79 130
18537.08 125
18538.37 96
18539.65 120
18540.94 122
18542.23 113
18543.51 112
18544.80 139
18546.09 111
18547.38 107
18548.66 123
18549.95 122
18551.24 102
18552.53 121
18553.81 129
18555.10 113
18556.39 107
18557.68 136
18558.96 120
18560.25 120
18561.54 120
18562.83 102
18564.11 127
18565.40 119
18566.69 104
18567.98 104
18569.27 107
18570.56 114
18571.84 120
18573.13 127
18574.42 129
18575.71 119
18577.00 106
18578.28 132
18579.57 89
18580.86 113
18582.15 98
18583.44 143
18584.73 122
18586.02 123
18587.31 118
18588.59 138
18589.88 134
18591.17 114
18592.46 118
18593.75 116
18595.04 136
18596.33 128
18597.62 129
18598.91 114
18600.19 118
18601.48 118
18602.77 133
18604.06 123
18605.35 120
18606.64 140
18607.93 153
18609.22 122
18610.51 132
18611.80 116
18613.09 132
18614.38 134
18615.67 126
18616.96 153
18618.25 119
18619.54 120
18620.83 136
18622.12 159
18623.41 107
18624.70 105
18625.99 128
18627.28 122
18628.57 127
18629.86 123
18631.15 121
18632.44 109
18633.73 104
18635.02 132
18636.31 133
18637.60 97
18638.89 110
18640.18 148
18641.47 143
18642.76 114
18644.05 114
18645.34 116
18646.63 116
18647.93 103
18649.22 89
18650.51 108
18651.80 113
18653.09 98
18654.38 114
18655.67 110
18656.96 109
18658.25 145
18659.55 130
18660.84 119
18662.13 110
18663.42 131
18664.71 123
18666.00 123
18667.29 111
18668.58 108
18669.88 105
18671.17 119
18672.46 125
18673.75 106
18675.04 114
18676.34 110
18677.63 113
18678.92 112
18680.21 102
18681.50 99
18682.79 125
18684.09 137
18685.38 113
18686.67 125
18687.96 104
18689.26 129
18690.55 130
18691.84 103
18693.13 116
18694.43 110
18695.72 113
18697.01 128
18698.30 92
18699.60 110
18700.89 121
18702.18 135
18703.47 121
18704.77 90
18706.06 107
18707.35 124
18708.65 116
18709.94 126
18711.23 112
18712.52 106
18713.82 135
18715.11 107
18716.40 105
18717.70 99
18718.99 107
18720.28 103
18721.58 93
18722.87 111
18724.16 117
18725.46 135
18726.75 110
18728.04 108
18729.34 113
18730.63 122
18731.93 123
18733.22 140
18734.51 123
18735.81 106
18737.10 97
18738.40 115
18739.69 93
18740.98 101
18742.28 101
18743.57 107
18744.87 107
18746.16 118
18747.45 94
18748.75 104
18750.04 130
18751.34 117
18752.63 127
18753.93 121
18755.22 122
18756.52 127
18757.81 106
18759.10 89
18760.40 92
18761.69 89
18762.99 108
18764.28 122
18765.58 122
18766.87 99
18768.17 104
18769.46 128
18770.76 136
18772.05 122
18773.35 119
18774.64 94
18775.94 98
18777.23 101
18778.53 92
18779.83 119
18781.12 110
18782.42 114
18783.71 123
18785.01 116
18786.30 100
18787.60 99
18788.89 102
18790.19 103
18791.49 99
18792.78 111
18794.08 116
18795.37 99
18796.67 125
18797.97 105
18799.26 123
18800.56 118
18801.85 118
18803.15 109
18804.45 107
18805.74 114
18807.04 122
18808.34 114
18809.63 132
18810.93 102
18812.23 96
18813.52 95
18814.82 129
18816.12 123
18817.41 130
18818.71 128
18820.01 105
18821.30 132
18822.60 123
18823.90 120
18825.19 99
18826.49 108
18827.79 121
18829.08 118
18830.38 107
18831.68 109
18832.98 116
18834.27 136
18835.57 104
18836.87 111
18838.17 116
18839.46 117
18840.76 111
18842.06 122
18843.36 123
18844.65 103
18845.95 108
18847.25 127
18848.55 102
18849.84 86
18851.14 108
18852.44 104
18853.74 91
18855.04 91
18856.33 101
18857.63 117
18858.93 132
18860.23 95
18861.53 88
18862.83 104
18864.12 133
18865.42 109
18866.72 101
18868.02 110
18869.32 128
18870.62 113
18871.91 115
18873.21 107
18874.51 107
18875.81 107
18877.11 146
18878.41 111
18879.71 97
18881.01 110
18882.30 92
18883.60 113
18884.90 108
18886.20 98
18887.50 119
18888.80 123
18890.10 115
18891.40 121
18892.70 122
18894.00 112
18895.30 123
18896.60 109
18897.90 112
18899.19 107
18900.49 123
18901.79 98
18903.09 107
18904.39 120
18905.69 116
18906.99 128
18908.29 131
18909.59 111
18910.89 105
18912.19 105
18913.49 95
18914.79 106
18916.09 104
18917.39 118
18918.69 125
18919.99 119
18921.29 105
18922.59 88
18923.89 103
18925.20 95
18926.50 110
18927.80 109
18929.10 101
18930.40 112
18931.70 92
18933.00 104
18934.30 109
18935.60 93
18936.90 99
18938.20 117
18939.50 88
18940.80 101
18942.10 100
18943.41 95
18944.71 101
18946.01 88
18947.31 97
18948.61 82
18949.91 100
18951.21 111
18952.51 103
18953.82 93
18955.12 88
18956.42 110
18957.72 105
18959.02 93
18960.32 100
18961.63 104
18962.93 123
18964.23 102
18965.53 105
18966.83 100
18968.13 101
18969.44 96
18970.74 101
18972.04 95
18973.34 87
18974.64 102
18975.95 110
18977.25 111
18978.55 105
18979.85 94
18981.16 102
18982.46 109
18983.76 120
18985.06 103
18986.37 107
18987.67 98
18988.97 113
18990.27 110
18991.58 90
18992.88 90
18994.18 111
18995.48 110
18996.79 93
18998.09 114
18999.39 116
19000.70 116
19002.00 119
19003.30 103
19004.61 110
19005.91 109
19007.21 108
19008.52 101
19009.82 72
19011.12 104
19012.43 105
19013.73 116
19015.03 116
19016.34 103
19017.64 110
19018.94 122
19020.25 115
19021.55 109
19022.86 115
19024.16 115
19025.46 122
19026.77 129
19028.07 103
19029.37 93
19030.68 119
19031.98 101
19033.29 100
19034.59 88
19035.90 108
19037.20 131
19038.50 108
19039.81 109
19041.11 89
19042.42 121
19043.72 108
19045.03 113
19046.33 105
19047.64 88
19048.94 108
19050.25 112
19051.55 86
19052.85 111
19054.16 115
19055.46 99
19056.77 110
19058.07 106
19059.38 95
19060.68 103
19061.99 118
19063.30 108
19064.60 96
19065.91 88
19067.21 107
19068.52 111
19069.82 104
19071.13 92
19072.43 103
19073.74 111
19075.04 101
19076.35 102
19077.66 88
19078.96 117
19080.27 113
19081.57 103
19082.88 96
19084.18 105
19085.49 108
19086.80 118
19088.10 99
19089.41 99
19090.71 110
19092.02 110
19093.33 109
19094.63 105
19095.94 93
19097.25 120
19098.55 96
19099.86 99
19101.17 108
19102.47 107
19103.78 107
19105.08 111
19106.39 109
19107.70 102
19109.01 96
19110.31 110
19111.62 86
19112.93 94
19114.23 80
19115.54 95
19116.85 115
19118.15 90
19119.46 86
19120.77 133
19122.08 86
19123.38 105
19124.69 104
19126.00 123
19127.30 124
19128.61 119
19129.92 94
19131.23 107
19132.53 109
19133.84 109
19135.15 108
19136.46 126
19137.77 105
19139.07 106
19140.38 119
19141.69 116
19143.00 103
19144.30 95
19145.61 103
19146.92 114
19148.23 108
19149.54 116
19150.84 126
19152.15 104
19153.46 99
19154.77 110
19156.08 99
19157.39 122
19158.70 113
19160.00 117
19161.31 100
19162.62 104
19163.93 108
19165.24 96
19166.55 109
19167.86 121
19169.16 99
19170.47 95
19171.78 103
19173.09 85
19174.40 117
19175.71 118
19177.02 115
19178.33 86
19179.64 106
19180.95 106
19182.26 94
19183.56 105
19184.87 108
19186.18 93
19187.49 116
19188.80 107
19190.11 118
19191.42 90
19192.73 95
19194.04 111
19195.35 110
19196.66 109
19197.97 92
19199.28 123
19200.59 129
19201.90 120
19203.21 96
19204.52 110
19205.83 91
19207.14 96
19208.45 113
19209.76 121
19211.07 103
19212.38 122
19213.69 111
19215.00 120
19216.31 104
19217.62 86
19218.93 108
19220.24 108
19221.55 94
19222.86 96
19224.18 94
19225.49 105
19226.80 101
19228.11 117
19229.42 105
19230.73 99
19232.04 112
19233.35 112
19234.66 104
19235.97 84
19237.28 89
19238.60 113
19239.91 94
19241.22 102
19242.53 94
19243.84 107
19245.15 105
19246.46 130
19247.78 111
19249.09 92
19250.40 107
19251.71 91
19253.02 118
19254.33 103
19255.65 98
19256.96 101
19258.27 112
19259.58 92
19260.89 87
19262.21 108
19263.52 115
19264.83 79
19266.14 99
19267.45 99
19268.77 124
19270.08 110
19271.39 100
19272.70 114
19274.02 103
19275.33 116
19276.64 112
19277.95 98
19279.27 103
19280.58 97
19281.89 102
19283.20 101
19284.52 84
19285.83 97
19287.14 108
19288.45 98
19289.77 91
19291.08 99
19292.39 96
19293.71 113
19295.02 109
19296.33 101
19297.65 111
19298.96 79
19300.27 102
19301.59 100
19302.90 93
19304.21 92
19305.53 91
19306.84 109
19308.15 109
19309.47 92
19310.78 107
19312.09 100
19313.41 109
19314.72 109
19316.04 91
19317.35 104
19318.66 130
19319.98 105
19321.29 93
19322.61 101
19323.92 92
19325.23 116
19326.55 108
19327.86 105
19329.18 99
19330.49 112
19331.81 97
19333.12 82
19334.43 106
19335.75 110
19337.06 93
19338.38 92
19339.69 94
19341.01 108
19342.32 115
19343.64 104
19344.95 102
19346.27 94
19347.58 97
19348.90 78
19350.21 93
19351.53 89
19352.84 100
19354.16 90
19355.47 85
19356.79 98
19358.10 89
19359.42 85
19360.73 101
19362.05 108
19363.36 91
19364.68 102
19366.00 111
19367.31 96
19368.63 91
19369.94 86
19371.26 109
19372.57 94
19373.89 86
19375.21 102
19376.52 105
19377.84 94
19379.15 80
19380.47 127
19381.79 119
19383.10 100
19384.42 74
19385.73 89
19387.05 95
19388.37 101
19389.68 111
19391.00 91
19392.32 112
19393.63 90
19394.95 123
19396.27 101
19397.58 84
19398.90 99
19400.22 107
19401.53 106
19402.85 79
19404.17 109
19405.48 111
19406.80 118
19408.12 108
19409.43 107
19410.75 106
19412.07 117
19413.39 95
19414.70 103
19416.02 95
19417.34 99
19418.65 119
19419.97 118
19421.29 80
19422.61 89
19423.92 103
19425.24 89
19426.56 104
19427.88 100
19429.20 98
19430.51 105
19431.83 130
19433.15 96
19434.47 115
19435.78 103
19437.10 99
19438.42 123
19439.74 133
19441.06 96
19442.37 109
19443.69 112
19445.01 118
19446.33 84
19447.65 100
19448.97 131
19450.28 101
19451.60 122
19452.92 79
19454.24 93
19455.56 98
19456.88 100
19458.20 106
19459.51 86
19460.83 96
19462.15 93
19463.47 124
19464.79 128
19466.11 106
19467.43 101
19468.75 104
19470.07 104
19471.39 116
19472.70 107
19474.02 94
19475.34 86
19476.66 105
19477.98 117
19479.30 98
19480.62 88
19481.94 87
19483.26 97
19484.58 104
19485.90 86
19487.22 93
19488.54 87
19489.86 97
19491.18 111
19492.50 108
19493.82 115
19495.14 114
19496.46 112
19497.78 127
19499.10 108
19500.42 107
19501.74 127
19503.06 108
19504.38 78
19505.70 91
19507.02 103
19508.34 114
19509.66 105
19510.98 101
19512.30 81
19513.62 107
19514.94 110
19516.26 115
19517.58 107
19518.90 103
19520.23 121
19521.55 108
19522.87 99
19524.19 104
19525.51 85
19526.83 105
19528.15 118
19529.47 100
19530.79 95
19532.11 87
19533.44 116
19534.76 82
19536.08 97
19537.40 88
19538.72 94
19540.04 104
19541.36 94
19542.69 99
19544.01 107
19545.33 100
19546.65 98
19547.97 99
19549.29 93
19550.62 106
19551.94 113
19553.26 100
19554.58 90
19555.90 111
19557.23 97
19558.55 105
19559.87 74
19561.19 71
19562.51 98
19563.84 108
19565.16 94
19566.48 104
19567.80 86
19569.13 129
19570.45 106
19571.77 106
19573.09 118
19574.42 86
19575.74 100
19577.06 96
19578.39 104
19579.71 89
19581.03 92
19582.35 87
19583.68 114
19585.00 104
19586.32 85
19587.65 88
19588.97 97
19590.29 101
19591.62 101
19592.94 100
19594.26 83
19595.59 131
19596.91 110
19598.23 114
19599.56 82
19600.88 100
19602.20 118
19603.53 111
19604.85 105
19606.17 120
19607.50 119
19608.82 106
19610.15 105
19611.47 117
19612.79 94
19614.12 110
19615.44 120
19616.77 108
19618.09 94
19619.41 99
19620.74 124
19622.06 87
19623.39 92
19624.71 86
19626.03 85
19627.36 105
19628.68 98
19630.01 95
19631.33 92
19632.66 83
19633.98 96
19635.31 123
19636.63 96
19637.96 99
19639.28 92
19640.61 126
19641.93 111
19643.26 86
19644.58 101
19645.91 106
19647.23 98
19648.56 94
19649.88 100
19651.21 99
19652.53 103
19653.86 106
19655.18 96
19656.51 91
19657.83 99
19659.16 88
19660.48 121
19661.81 117
19663.14 110
19664.46 110
19665.79 111
19667.11 95
19668.44 106
19669.77 97
19671.09 100
19672.42 91
19673.74 96
19675.07 99
19676.40 84
19677.72 107
19679.05 96
19680.37 77
19681.70 104
19683.03 88
19684.35 114
19685.68 93
19687.01 98
19688.33 106
19689.66 99
19690.99 107
19692.31 116
19693.64 108
19694.97 98
19696.29 107
19697.62 113
19698.95 84
19700.27 99
19701.60 95
19702.93 107
19704.25 109
19705.58 116
19706.91 105
19708.23 96
19709.56 99
19710.89 106
19712.22 99
19713.54 75
19714.87 96
19716.20 95
19717.53 84
19718.85 83
19720.18 94
19721.51 110
19722.84 106
19724.16 86
19725.49 110
19726.82 99
19728.15 109
19729.48 92
19730.80 105
19732.13 98
19733.46 89
19734.79 98
19736.12 97
19737.44 101
19738.77 84
19740.10 103
19741.43 122
19742.76 117
19744.09 91
19745.41 93
19746.74 88
19748.07 104
19749.40 99
19750.73 96
19752.06 111
19753.39 102
19754.71 101
19756.04 96
19757.37 106
19758.70 98
19760.03 98
19761.36 96
19762.69 105
19764.02 88
19765.35 91
19766.68 113
19768.00 104
19769.33 85
19770.66 121
19771.99 123
19773.32 111
19774.65 104
19775.98 96
19777.31 98
19778.64 98
19779.97 99
19781.30 109
19782.63 121
19783.96 101
19785.29 103
19786.62 93
19787.95 106
19789.28 100
19790.61 93
19791.94 109
19793.27 106
19794.60 112
19795.93 108
19797.26 120
19798.59 99
19799.92 128
19801.25 125
19802.58 95
19803.91 95
19805.24 93
19806.57 101
19807.90 83
19809.23 90
19810.56 107
19811.89 129
19813.22 105
19814.55 94
19815.89 80
19817.22 109
19818.55 93
19819.88 100
19821.21 92
19822.54 84
19823.87 93
19825.20 88
19826.53 69
19827.86 103
19829.20 99
19830.53 113
19831.86 110
19833.19 101
19834.52 112
19835.85 106
19837.18 113
19838.52 105
19839.85 113
19841.18 82
19842.51 106
19843.84 116
19845.17 108
19846.51 105
19847.84 98
19849.17 110
19850.50 104
19851.83 91
19853.17 93
19854.50 113
19855.83 105
19857.16 101
19858.50 104
19859.83 100
19861.16 108
19862.49 113
19863.82 89
19865.16 89
19866.49 88
19867.82 98
19869.15 106
19870.49 88
19871.82 114
19873.15 98
19874.49 122
19875.82 111
19877.15 92
19878.48 98
19879.82 99
19881.15 96
19882.48 96
19883.82 85
19885.15 97
19886.48 99
19887.82 101
19889.15 99
19890.48 89
19891.82 95
19893.15 99
19894.48 108
19895.82 88
19897.15 95
19898.48 94
19899.82 100
19901.15 102
19902.48 91
19903.82 95
19905.15 92
19906.49 91
19907.82 103
19909.15 89
19910.49 111
19911.82 97
19913.16 102
19914.49 85
19915.82 82
19917.16 108
19918.49 90
19919.83 99
19921.16 94
19922.50 85
19923.83 91
19925.16 80
19926.50 88
19927.83 96
19929.17 119
19930.50 81
19931.84 109
19933.17 91
19934.51 102
19935.84 83
19937.18 92
19938.51 89
19939.85 103
19941.18 110
19942.52 96
19943.85 85
19945.19 106
19946.52 85
19947.86 81
19949.19 82
19950.53 95
19951.86 121
19953.20 117
19954.53 95
19955.87 97
19957.21 105
19958.54 95
19959.88 91
19961.21 94
19962.55 100
19963.88 91
19965.22 101
19966.56 84
19967.89 81
19969.23 99
19970.56 85
19971.90 116
19973.24 78
19974.57 91
19975.91 94
19977.24 112
19978.58 81
19979.92 85
19981.25 92
19982.59 99
19983.93 80
19985.26 99
19986.60 88
19987.94 87
19989.27 72
19990.61 68
19991.95 95
19993.28 72
19994.62 70
19995.96 97
19997.29 100
19998.63 92
19999.97 101
20001.30 87
20002.64 87
20003.98 112
20005.32 90
20006.65 107
20007.99 87
20009.33 95
20010.67 75
20012.00 96
20013.34 84
20014.68 90
20016.02 96
20017.35 114
20018.69 91
20020.03 107
20021.37 82
20022.70 94
20024.04 100
20025.38 119
20026.72 92
20028.06 89
20029.39 87
20030.73 97
20032.07 93
20033.41 96
20034.75 96
20036.08 100
20037.42 128
20038.76 96
20040.10 101
20041.44 98
20042.78 99
20044.11 106
20045.45 108
20046.79 99
20048.13 86
20049.47 95
20050.81 115
20052.15 96
20053.48 106
20054.82 107
20056.16 105
20057.50 106
20058.84 106
20060.18 109
20061.52 99
20062.86 94
20064.20 87
20065.54 110
20066.88 93
20068.21 83
20069.55 75
20070.89 78
20072.23 83
20073.57 113
20074.91 111
20076.25 92
20077.59 84
20078.93 88
20080.27 86
20081.61 92
20082.95 101
20084.29 109
20085.63 118
20086.97 90
20088.31 98
20089.65 96
20090.99 89
20092.33 100
20093.67 97
20095.01 100
20096.35 89
20097.69 93
20099.03 80
20100.37 104
20101.71 101
20103.05 72
20104.39 78
20105.73 96
20107.07 119
20108.41 83
20109.76 95
20111.10 124
20112.44 109
20113.78 105
20115.12 84
20116.46 90
20117.80 90
20119.14 103
20120.48 99
20121.82 103
20123.16 93
20124.51 101
20125.85 96
20127.19 83
20128.53 84
20129.87 81
20131.21 86
20132.55 77
20133.90 85
20135.24 85
