# Supplementary material for: MALDI-TOF MS typing enables the classification of brewing yeasts of the genus Saccharomyces to major beer styles
Source: PLoS One. 2017 Aug 9;12(8):e0181694. doi: 10.1371/journal.pone.0181694 (PMC5549903; doi:10.1371/journal.pone.0181694)
Supplement: S16 File — The directory includes 90 raw files and was zipped to “.zip”; the folder has three strains with 30 spectra per strain; S1 Text explains the raw files with an example and Table 1 represents the yeast strains used within the experiment. (ZIP) [file pone.0181694.s019.zip › 46-48/30675-174-OG-Alt-Alt-YPG-18h-E-E_2015-11-12__0_B10_1.dat]

1999.94 2085
2000.36 2227
2000.78 2384
2001.20 2059
2001.62 2023
2002.04 1969
2002.47 1954
2002.89 2197
2003.31 2101
2003.73 2006
2004.15 1995
2004.58 2004
2005.00 1958
2005.42 2013
2005.84 1952
2006.26 2021
2006.69 1827
2007.11 1727
2007.53 1940
2007.95 1979
2008.38 1950
2008.80 2118
2009.22 2186
2009.64 2059
2010.07 2029
2010.49 1970
2010.91 1838
2011.33 2108
2011.76 1991
2012.18 1942
2012.60 1943
2013.03 1915
2013.45 1824
2013.87 1896
2014.29 1886
2014.72 1785
2015.14 1748
2015.56 1707
2015.99 1678
2016.41 1854
2016.83 1649
2017.26 1787
2017.68 1698
2018.10 1830
2018.53 1992
2018.95 1980
2019.37 2033
2019.80 2075
2020.22 1977
2020.65 2162
2021.07 2113
2021.49 1991
2021.92 2009
2022.34 1897
2022.76 1847
2023.19 1975
2023.61 1879
2024.04 1800
2024.46 1914
2024.88 1908
2025.31 1809
2025.73 1793
2026.16 1918
2026.58 1849
2027.01 1813
2027.43 1834
2027.85 1656
2028.28 1707
2028.70 1724
2029.13 1831
2029.55 1737
2029.98 1843
2030.40 1890
2030.83 1896
2031.25 1753
2031.68 1736
2032.10 1809
2032.53 1852
2032.95 1930
2033.38 2008
2033.80 1911
2034.23 1935
2034.65 2093
2035.08 1971
2035.50 1926
2035.93 1846
2036.35 1866
2036.78 2061
2037.20 1975
2037.63 1929
2038.06 1818
2038.48 1999
2038.91 1976
2039.33 2060
2039.76 2056
2040.18 2067
2040.61 2143
2041.04 2088
2041.46 2218
2041.89 2249
2042.31 2188
2042.74 1982
2043.17 1850
2043.59 1816
2044.02 1835
2044.44 1868
2044.87 1800
2045.30 1940
2045.72 1946
2046.15 1940
2046.58 1963
2047.00 1835
2047.43 1910
2047.85 1800
2048.28 1917
2048.71 1949
2049.13 1852
2049.56 1986
2049.99 1877
2050.41 1897
2050.84 1901
2051.27 2035
2051.70 1935
2052.12 2012
2052.55 1956
2052.98 1863
2053.40 1939
2053.83 2066
2054.26 1995
2054.69 2053
2055.11 2014
2055.54 1920
2055.97 1888
2056.40 1837
2056.82 1753
2057.25 2005
2057.68 2133
2058.11 1987
2058.53 1935
2058.96 1951
2059.39 1830
2059.82 1902
2060.24 2032
2060.67 1965
2061.10 1946
2061.53 1955
2061.96 1953
2062.38 1949
2062.81 1962
2063.24 1979
2063.67 1982
2064.10 1969
2064.52 2227
2064.95 2345
2065.38 2533
2065.81 2415
2066.24 2447
2066.67 2473
2067.10 2489
2067.52 2154
2067.95 2115
2068.38 2183
2068.81 2241
2069.24 1958
2069.67 2010
2070.10 1940
2070.53 1953
2070.95 1907
2071.38 1750
2071.81 1748
2072.24 1856
2072.67 1860
2073.10 1896
2073.53 1753
2073.96 1790
2074.39 1826
2074.82 1980
2075.25 2049
2075.68 1933
2076.11 2021
2076.53 1992
2076.96 1884
2077.39 1910
2077.82 1950
2078.25 1897
2078.68 1926
2079.11 1949
2079.54 1989
2079.97 1886
2080.40 2063
2080.83 2180
2081.26 2128
2081.69 2179
2082.12 2150
2082.55 2150
2082.98 1951
2083.41 2029
2083.84 2038
2084.27 1928
2084.70 1850
2085.13 1972
2085.57 1880
2086.00 1994
2086.43 2024
2086.86 1940
2087.29 1921
2087.72 2043
2088.15 2110
2088.58 1959
2089.01 1958
2089.44 1914
2089.87 1927
2090.30 2017
2090.73 2007
2091.17 2088
2091.60 2137
2092.03 2023
2092.46 2110
2092.89 1947
2093.32 1916
2093.75 1921
2094.18 1755
2094.62 1803
2095.05 1872
2095.48 1895
2095.91 2017
2096.34 1822
2096.77 1756
2097.20 1600
2097.64 1752
2098.07 1767
2098.50 1738
2098.93 1792
2099.36 1737
2099.80 1697
2100.23 1716
2100.66 1699
2101.09 1533
2101.52 1650
2101.96 1828
2102.39 1678
2102.82 1765
2103.25 1736
2103.69 1728
2104.12 1725
2104.55 1883
2104.98 1815
2105.41 1791
2105.85 1787
2106.28 1904
2106.71 1647
2107.15 1933
2107.58 1899
2108.01 1868
2108.44 1943
2108.88 2089
2109.31 1966
2109.74 1823
2110.18 1961
2110.61 1882
2111.04 1835
2111.47 1828
2111.91 1766
2112.34 1925
2112.77 2117
2113.21 1862
2113.64 1795
2114.07 1855
2114.51 1845
2114.94 1793
2115.37 1768
2115.81 1790
2116.24 1786
2116.68 1711
2117.11 1722
2117.54 1656
2117.98 1630
2118.41 1652
2118.84 1635
2119.28 1703
2119.71 1646
2120.15 1735
2120.58 1734
2121.01 1761
2121.45 1827
2121.88 1816
2122.32 1747
2122.75 1774
2123.19 1734
2123.62 1746
2124.05 1669
2124.49 1742
2124.92 1812
2125.36 1713
2125.79 1901
2126.23 1857
2126.66 1730
2127.10 1702
2127.53 1813
2127.97 1942
2128.40 1857
2128.84 1752
2129.27 1686
2129.71 1731
2130.14 1704
2130.58 1683
2131.01 1682
2131.45 1667
2131.88 1868
2132.32 1876
2132.75 1851
2133.19 1956
2133.62 1771
2134.06 1703
2134.49 1721
2134.93 1819
2135.37 2025
2135.80 2048
2136.24 2043
2136.67 2129
2137.11 2118
2137.54 1957
2137.98 2169
2138.42 2067
2138.85 2139
2139.29 2151
2139.72 2010
2140.16 1915
2140.60 1899
2141.03 1690
2141.47 1715
2141.90 1868
2142.34 1777
2142.78 1812
2143.21 1641
2143.65 1750
2144.09 1799
2144.52 1809
2144.96 1719
2145.40 1612
2145.83 1682
2146.27 1865
2146.71 1837
2147.14 1796
2147.58 1929
2148.02 2050
2148.45 2054
2148.89 1890
2149.33 1945
2149.76 2012
2150.20 2037
2150.64 2138
2151.08 2265
2151.51 2145
2151.95 2183
2152.39 2105
2152.83 2143
2153.26 2095
2153.70 2081
2154.14 1994
2154.58 1949
2155.01 1944
2155.45 2001
2155.89 2090
2156.33 2001
2156.76 1944
2157.20 1879
2157.64 1868
2158.08 1893
2158.52 1996
2158.95 2063
2159.39 1880
2159.83 2013
2160.27 2136
2160.71 2038
2161.14 2144
2161.58 2296
2162.02 2277
2162.46 2132
2162.90 2082
2163.34 2090
2163.77 2128
2164.21 2047
2164.65 2018
2165.09 2066
2165.53 1989
2165.97 1871
2166.41 1959
2166.84 1983
2167.28 1936
2167.72 1810
2168.16 1855
2168.60 1848
2169.04 1951
2169.48 1924
2169.92 1950
2170.36 1833
2170.80 1905
2171.23 1886
2171.67 1993
2172.11 2266
2172.55 2203
2172.99 2226
2173.43 2328
2173.87 2287
2174.31 2127
2174.75 2215
2175.19 2348
2175.63 2272
2176.07 2343
2176.51 2264
2176.95 2174
2177.39 2192
2177.83 2294
2178.27 2131
2178.71 2083
2179.15 2007
2179.59 2078
2180.03 2003
2180.47 2019
2180.91 1835
2181.35 1963
2181.79 1957
2182.23 2027
2182.67 2120
2183.11 1982
2183.55 1783
2183.99 1790
2184.43 1807
2184.87 1853
2185.31 1650
2185.75 1844
2186.20 2015
2186.64 2119
2187.08 2050
2187.52 1995
2187.96 1960
2188.40 2074
2188.84 1866
2189.28 1949
2189.72 1952
2190.16 2081
2190.61 2301
2191.05 2209
2191.49 1987
2191.93 2016
2192.37 1919
2192.81 1914
2193.25 1987
2193.69 2110
2194.14 2205
2194.58 2154
2195.02 2192
2195.46 2289
2195.90 2059
2196.34 2198
2196.79 2074
2197.23 2056
2197.67 1957
2198.11 2071
2198.55 1951
2199.00 2163
2199.44 1963
2199.88 1878
2200.32 1851
2200.76 2030
2201.21 2007
2201.65 1959
2202.09 1970
2202.53 1963
2202.98 1904
2203.42 2020
2203.86 2139
2204.30 2063
2204.75 2022
2205.19 1971
2205.63 1875
2206.07 1953
2206.52 1909
2206.96 2022
2207.40 1964
2207.85 2177
2208.29 2182
2208.73 2011
2209.18 1892
2209.62 1929
2210.06 1876
2210.50 1943
2210.95 1983
2211.39 1943
2211.83 2131
2212.28 1945
2212.72 2014
2213.16 2059
2213.61 1984
2214.05 1935
2214.50 1837
2214.94 1930
2215.38 1945
2215.83 1959
2216.27 1793
2216.71 1898
2217.16 2013
2217.60 1870
2218.05 1890
2218.49 1900
2218.93 1797
2219.38 1778
2219.82 1792
2220.27 1872
2220.71 1810
2221.15 1756
2221.60 1870
2222.04 1921
2222.49 1849
2222.93 1832
2223.38 1898
2223.82 1902
2224.27 1816
2224.71 2036
2225.15 2045
2225.60 1913
2226.04 1906
2226.49 1945
2226.93 1908
2227.38 2019
2227.82 1972
2228.27 2011
2228.71 2079
2229.16 2124
2229.60 2270
2230.05 2154
2230.49 1948
2230.94 2067
2231.38 2108
2231.83 2396
2232.28 2360
2232.72 2383
2233.17 2306
2233.61 2298
2234.06 2478
2234.50 2401
2234.95 2234
2235.39 2231
2235.84 2244
2236.29 2107
2236.73 2065
2237.18 2080
2237.62 2352
2238.07 2221
2238.52 1878
2238.96 1911
2239.41 1996
2239.85 1856
2240.30 1926
2240.75 1932
2241.19 1790
2241.64 1903
2242.08 1873
2242.53 1910
2242.98 1734
2243.42 1678
2243.87 1811
2244.32 1787
2244.76 1850
2245.21 1864
2245.66 1766
2246.10 1762
2246.55 1676
2247.00 1698
2247.44 1777
2247.89 1711
2248.34 1678
2248.79 1853
2249.23 1844
2249.68 1731
2250.13 1850
2250.57 1881
2251.02 1896
2251.47 1825
2251.92 1994
2252.36 1731
2252.81 1850
2253.26 1789
2253.71 1788
2254.15 1883
2254.60 1862
2255.05 1890
2255.50 2049
2255.94 1917
2256.39 1747
2256.84 1779
2257.29 1746
2257.74 1782
2258.18 1792
2258.63 1741
2259.08 1581
2259.53 1654
2259.98 1857
2260.42 1856
2260.87 1869
2261.32 2016
2261.77 2113
2262.22 1910
2262.67 1894
2263.11 1919
2263.56 1839
2264.01 1946
2264.46 2229
2264.91 2143
2265.36 2151
2265.81 2129
2266.25 2051
2266.70 2151
2267.15 2148
2267.60 2073
2268.05 2023
2268.50 1975
2268.95 1832
2269.40 1961
2269.85 1931
2270.29 2038
2270.74 1967
2271.19 2135
2271.64 2158
2272.09 2220
2272.54 2181
2272.99 2067
2273.44 2234
2273.89 2011
2274.34 2074
2274.79 2149
2275.24 2084
2275.69 1953
2276.14 1887
2276.59 1848
2277.04 1844
2277.49 1938
2277.94 1877
2278.39 1930
2278.84 1877
2279.29 1797
2279.74 1878
2280.19 1962
2280.64 1953
2281.09 1905
2281.54 1880
2281.99 1938
2282.44 1771
2282.89 1733
2283.34 1833
2283.79 1845
2284.24 1810
2284.69 1917
2285.14 1730
2285.59 1852
2286.04 1884
2286.49 1708
2286.94 1876
2287.40 1881
2287.85 1934
2288.30 2145
2288.75 2115
2289.20 2096
2289.65 2298
2290.10 2430
2290.55 2353
2291.00 2574
2291.46 2699
2291.91 2596
2292.36 2755
2292.81 2929
2293.26 2762
2293.71 2625
2294.16 2517
2294.62 2434
2295.07 2454
2295.52 2499
2295.97 2303
2296.42 2288
2296.87 2175
2297.33 2088
2297.78 2116
2298.23 2049
2298.68 2053
2299.13 1991
2299.59 1867
2300.04 1918
2300.49 2057
2300.94 1898
2301.39 1959
2301.85 1914
2302.30 1804
2302.75 1762
2303.20 1820
2303.66 1733
2304.11 1720
2304.56 1690
2305.01 1756
2305.47 1744
2305.92 1726
2306.37 1767
2306.82 1697
2307.28 1898
2307.73 1943
2308.18 2005
2308.64 1974
2309.09 2088
2309.54 2098
2309.99 2047
2310.45 2246
2310.90 2234
2311.35 2156
2311.81 2351
2312.26 2323
2312.71 2177
2313.17 2164
2313.62 2064
2314.07 2199
2314.53 2016
2314.98 1880
2315.43 2038
2315.89 1951
2316.34 1883
2316.80 1980
2317.25 1879
2317.70 1983
2318.16 2117
2318.61 2111
2319.07 2059
2319.52 2072
2319.97 2223
2320.43 2040
2320.88 1999
2321.34 1918
2321.79 2077
2322.24 2043
2322.70 1981
2323.15 1970
2323.61 2091
2324.06 2010
2324.52 2000
2324.97 1943
2325.43 1972
2325.88 2071
2326.33 2040
2326.79 2170
2327.24 2081
2327.70 1946
2328.15 2163
2328.61 2178
2329.06 2263
2329.52 2319
2329.97 2130
2330.43 2182
2330.88 2393
2331.34 2463
2331.79 2299
2332.25 2208
2332.70 2142
2333.16 2271
2333.62 2318
2334.07 2199
2334.53 2065
2334.98 1830
2335.44 1939
2335.89 1904
2336.35 1901
2336.80 1812
2337.26 1963
2337.72 2012
2338.17 2056
2338.63 1940
2339.08 1968
2339.54 1919
2340.00 1886
2340.45 1881
2340.91 2011
2341.36 2086
2341.82 1987
2342.28 2018
2342.73 1960
2343.19 2018
2343.65 1928
2344.10 1816
2344.56 1956
2345.01 1920
2345.47 1916
2345.93 2071
2346.38 1956
2346.84 2179
2347.30 2099
2347.75 1974
2348.21 2059
2348.67 2293
2349.13 2007
2349.58 1836
2350.04 1958
2350.50 2006
2350.95 2097
2351.41 2103
2351.87 1971
2352.32 2023
2352.78 1984
2353.24 1848
2353.70 1911
2354.15 1987
2354.61 1895
2355.07 1879
2355.53 2013
2355.98 1910
2356.44 1928
2356.90 1873
2357.36 1940
2357.81 1921
2358.27 1859
2358.73 1843
2359.19 1980
2359.65 2022
2360.10 1899
2360.56 1919
2361.02 1920
2361.48 1904
2361.94 1836
2362.39 1959
2362.85 1933
2363.31 1804
2363.77 1699
2364.23 1836
2364.69 2007
2365.14 2004
2365.60 1955
2366.06 2004
2366.52 2109
2366.98 1922
2367.44 1979
2367.90 2164
2368.35 1956
2368.81 1973
2369.27 1966
2369.73 1947
2370.19 2044
2370.65 1924
2371.11 1857
2371.57 1933
2372.03 2149
2372.49 2016
2372.94 1987
2373.40 2005
2373.86 2002
2374.32 2058
2374.78 2150
2375.24 2378
2375.70 2420
2376.16 2442
2376.62 2554
2377.08 2448
2377.54 2518
2378.00 2519
2378.46 2515
2378.92 2527
2379.38 2522
2379.84 2355
2380.30 2506
2380.76 2408
2381.22 2387
2381.68 2254
2382.14 2076
2382.60 2142
2383.06 2129
2383.52 2200
2383.98 2206
2384.44 2097
2384.90 1933
2385.36 1974
2385.82 2099
2386.28 1889
2386.74 1897
2387.20 1921
2387.66 1778
2388.12 1787
2388.58 1741
2389.05 1903
2389.51 1818
2389.97 1798
2390.43 1979
2390.89 1924
2391.35 1871
2391.81 1907
2392.27 1879
2392.73 1847
2393.19 1894
2393.66 1971
2394.12 1827
2394.58 1822
2395.04 1893
2395.50 1797
2395.96 1768
2396.42 1855
2396.89 1741
2397.35 1723
2397.81 1807
2398.27 1793
2398.73 1931
2399.19 1912
2399.66 1871
2400.12 1776
2400.58 1793
2401.04 1959
2401.50 1886
2401.97 1932
2402.43 1732
2402.89 1552
2403.35 1628
2403.81 1844
2404.28 1617
2404.74 1670
2405.20 1736
2405.66 1673
2406.13 1698
2406.59 1820
2407.05 1839
2407.51 1895
2407.98 1829
2408.44 1755
2408.90 1812
2409.36 1831
2409.83 1670
2410.29 1813
2410.75 1921
2411.21 1700
2411.68 1705
2412.14 1654
2412.60 1610
2413.07 1623
2413.53 1753
2413.99 1834
2414.46 1831
2414.92 1871
2415.38 1969
2415.85 1934
2416.31 2103
2416.77 2158
2417.24 2178
2417.70 2238
2418.16 2338
2418.63 2288
2419.09 2069
2419.55 2387
2420.02 2509
2420.48 2328
2420.95 2072
2421.41 2315
2421.87 2287
2422.34 2265
2422.80 2205
2423.27 2206
2423.73 2201
2424.19 2116
2424.66 1975
2425.12 2066
2425.59 1953
2426.05 1939
2426.52 1994
2426.98 1807
2427.44 1697
2427.91 1850
2428.37 1763
2428.84 1799
2429.30 1992
2429.77 1998
2430.23 1973
2430.70 1811
2431.16 1894
2431.63 2001
2432.09 1996
2432.56 2058
2433.02 2002
2433.49 2014
2433.95 2063
2434.42 1976
2434.88 2121
2435.35 2112
2435.81 2054
2436.28 2096
2436.74 1981
2437.21 1941
2437.67 2018
2438.14 1968
2438.60 1842
2439.07 1911
2439.54 2000
2440.00 1997
2440.47 2373
2440.93 2105
2441.40 2148
2441.86 2153
2442.33 2266
2442.80 2252
2443.26 2158
2443.73 2082
2444.19 2017
2444.66 1885
2445.13 2029
2445.59 1971
2446.06 2025
2446.53 1831
2446.99 1686
2447.46 1715
2447.92 1644
2448.39 1735
2448.86 1790
2449.32 1693
2449.79 1833
2450.26 1681
2450.72 1853
2451.19 1854
2451.66 1743
2452.12 1922
2452.59 1889
2453.06 1752
2453.53 1810
2453.99 1734
2454.46 1728
2454.93 1713
2455.39 1647
2455.86 1866
2456.33 1860
2456.80 1931
2457.26 1860
2457.73 1725
2458.20 1635
2458.66 1734
2459.13 1730
2459.60 1796
2460.07 1767
2460.54 1659
2461.00 1688
2461.47 1805
2461.94 1981
2462.41 1894
2462.87 1676
2463.34 1614
2463.81 1766
2464.28 1865
2464.75 1759
2465.21 1749
2465.68 1856
2466.15 1796
2466.62 1733
2467.09 1646
2467.55 1786
2468.02 1704
2468.49 1701
2468.96 1809
2469.43 1855
2469.90 1828
2470.37 1815
2470.83 1786
2471.30 1746
2471.77 1754
2472.24 1839
2472.71 1827
2473.18 1889
2473.65 1769
2474.12 1715
2474.58 1714
2475.05 1710
2475.52 1706
2475.99 1645
2476.46 1747
2476.93 1695
2477.40 1629
2477.87 1811
2478.34 1693
2478.81 1657
2479.28 1743
2479.75 1664
2480.22 1608
2480.68 1581
2481.15 1606
2481.62 1625
2482.09 1636
2482.56 1769
2483.03 1777
2483.50 1666
2483.97 1759
2484.44 1764
2484.91 1714
2485.38 1928
2485.85 2021
2486.32 1842
2486.79 1974
2487.26 1901
2487.73 1917
2488.20 2013
2488.67 1776
2489.14 1887
2489.61 1961
2490.08 1818
2490.56 1923
2491.03 1993
2491.50 2075
2491.97 1988
2492.44 2047
2492.91 2167
2493.38 2028
2493.85 2098
2494.32 2008
2494.79 2151
2495.26 2266
2495.73 2250
2496.20 2361
2496.68 2200
2497.15 2243
2497.62 2150
2498.09 1945
2498.56 1894
2499.03 2104
2499.50 1958
2499.97 1996
2500.45 1749
2500.92 1808
2501.39 1866
2501.86 1766
2502.33 1788
2502.80 1868
2503.28 1892
2503.75 1941
2504.22 1968
2504.69 2041
2505.16 1922
2505.63 1902
2506.11 1867
2506.58 2018
2507.05 1926
2507.52 1745
2507.99 1826
2508.47 1881
2508.94 1989
2509.41 1897
2509.88 1878
2510.36 2118
2510.83 2187
2511.30 2027
2511.77 2239
2512.25 2293
2512.72 2238
2513.19 2310
2513.66 2262
2514.14 2315
2514.61 2371
2515.08 2202
2515.55 2128
2516.03 1833
2516.50 1945
2516.97 1982
2517.45 2070
2517.92 2048
2518.39 2002
2518.87 1894
2519.34 1769
2519.81 1945
2520.28 2087
2520.76 1973
2521.23 1856
2521.70 1959
2522.18 1915
2522.65 1861
2523.13 1724
2523.60 1806
2524.07 1982
2524.55 2031
2525.02 1780
2525.49 1696
2525.97 1801
2526.44 1845
2526.92 1703
2527.39 1622
2527.86 1650
2528.34 1706
2528.81 1874
2529.29 1875
2529.76 1722
2530.23 1850
2530.71 1940
2531.18 1854
2531.66 1848
2532.13 1984
2532.61 1771
2533.08 1697
2533.55 1859
2534.03 1840
2534.50 1763
2534.98 1858
2535.45 1772
2535.93 1886
2536.40 2020
2536.88 1900
2537.35 1745
2537.83 1814
2538.30 1897
2538.78 2020
2539.25 2073
2539.73 2014
2540.20 1916
2540.68 2159
2541.15 1953
2541.63 2038
2542.10 2131
2542.58 2167
2543.05 2023
2543.53 2061
2544.01 1889
2544.48 2010
2544.96 2025
2545.43 1944
2545.91 1962
2546.38 1968
2546.86 2031
2547.34 2164
2547.81 2218
2548.29 2105
2548.76 2141
2549.24 2188
2549.71 2230
2550.19 2296
2550.67 2345
2551.14 2334
2551.62 2196
2552.10 2019
2552.57 2116
2553.05 2183
2553.52 2234
2554.00 2160
2554.48 2155
2554.95 2317
2555.43 2341
2555.91 2233
2556.38 2123
2556.86 2053
2557.34 2088
2557.81 2014
2558.29 1943
2558.77 1927
2559.24 1944
2559.72 1947
2560.20 1982
2560.68 1992
2561.15 1911
2561.63 1878
2562.11 1818
2562.58 1907
2563.06 1896
2563.54 1839
2564.02 1764
2564.49 1771
2564.97 1849
2565.45 1883
2565.93 1820
2566.40 1858
2566.88 1850
2567.36 1867
2567.84 1812
2568.31 1735
2568.79 1664
2569.27 1675
2569.75 1881
2570.23 1729
2570.70 1758
2571.18 1722
2571.66 1694
2572.14 1750
2572.62 1934
2573.10 1986
2573.57 1935
2574.05 1775
2574.53 1891
2575.01 1734
2575.49 1735
2575.97 1712
2576.44 1771
2576.92 1686
2577.40 1644
2577.88 1754
2578.36 1696
2578.84 1680
2579.32 1839
2579.79 1747
2580.27 1652
2580.75 1737
2581.23 1755
2581.71 1832
2582.19 1792
2582.67 1595
2583.15 1749
2583.63 2105
2584.11 1863
2584.59 1799
2585.07 1827
2585.54 1706
2586.02 1767
2586.50 1869
2586.98 1928
2587.46 2020
2587.94 1794
2588.42 1771
2588.90 1757
2589.38 1663
2589.86 1709
2590.34 1771
2590.82 1797
2591.30 1637
2591.78 1874
2592.26 2038
2592.74 2112
2593.22 1900
2593.70 1893
2594.18 2020
2594.66 1915
2595.14 1898
2595.62 1844
2596.10 1753
2596.58 1809
2597.06 1856
2597.54 1902
2598.02 1851
2598.50 1778
2598.98 1740
2599.47 1722
2599.95 1532
2600.43 1678
2600.91 1638
2601.39 1684
2601.87 1738
2602.35 1894
2602.83 1802
2603.31 1833
2603.79 1729
2604.27 1694
2604.76 1701
2605.24 1677
2605.72 1864
2606.20 1797
2606.68 1970
2607.16 1819
2607.64 1802
2608.13 1860
2608.61 1792
2609.09 1779
2609.57 1844
2610.05 1878
2610.53 1856
2611.01 1820
2611.50 1806
2611.98 1852
2612.46 1850
2612.94 1664
2613.42 1657
2613.91 1787
2614.39 1871
2614.87 1890
2615.35 1990
2615.83 1978
2616.32 1813
2616.80 1721
2617.28 1815
2617.76 1988
2618.25 1901
2618.73 1857
2619.21 1918
2619.69 1888
2620.18 2043
2620.66 1809
2621.14 1777
2621.62 1857
2622.11 1839
2622.59 1857
2623.07 1855
2623.56 1811
2624.04 1845
2624.52 1825
2625.00 1819
2625.49 1765
2625.97 1858
2626.45 1944
2626.94 1978
2627.42 1847
2627.90 1912
2628.39 1941
2628.87 1870
2629.35 1783
2629.84 1860
2630.32 1744
2630.80 1603
2631.29 1666
2631.77 1675
2632.26 1826
2632.74 1768
2633.22 1748
2633.71 1801
2634.19 1748
2634.67 1707
2635.16 1756
2635.64 1856
2636.13 1717
2636.61 1806
2637.09 1853
2637.58 1913
2638.06 1852
2638.55 1854
2639.03 1704
2639.52 1712
2640.00 1828
2640.48 1796
2640.97 1772
2641.45 1761
2641.94 1704
2642.42 1767
2642.91 1894
2643.39 1884
2643.88 1841
2644.36 1794
2644.85 1891
2645.33 1891
2645.82 1848
2646.30 1791
2646.79 1934
2647.27 1840
2647.76 1704
2648.24 1685
2648.73 1881
2649.21 1868
2649.70 1753
2650.18 1734
2650.67 1733
2651.15 1802
2651.64 1844
2652.12 1793
2652.61 1739
2653.10 1839
2653.58 1796
2654.07 1761
2654.55 1894
2655.04 1876
2655.52 1786
2656.01 1696
2656.50 1699
2656.98 1780
2657.47 1808
2657.95 1986
2658.44 1888
2658.93 1764
2659.41 1828
2659.90 1806
2660.39 1798
2660.87 1858
2661.36 1970
2661.84 1773
2662.33 1701
2662.82 1881
2663.30 1830
2663.79 1916
2664.28 1740
2664.76 1740
2665.25 1907
2665.74 1806
2666.22 1804
2666.71 1778
2667.20 1635
2667.68 1651
2668.17 1618
2668.66 1640
2669.15 1617
2669.63 1776
2670.12 1764
2670.61 1664
2671.09 1760
2671.58 1791
2672.07 1830
2672.56 1874
2673.04 1828
2673.53 2036
2674.02 2253
2674.51 2315
2674.99 2394
2675.48 2438
2675.97 2521
2676.46 2466
2676.95 2639
2677.43 2495
2677.92 2534
2678.41 2338
2678.90 2228
2679.38 2082
2679.87 2113
2680.36 2046
2680.85 2056
2681.34 1976
2681.83 2054
2682.31 1956
2682.80 2069
2683.29 2121
2683.78 2077
2684.27 1791
2684.76 1883
2685.24 1949
2685.73 1972
2686.22 1967
2686.71 2038
2687.20 1969
2687.69 1876
2688.18 1825
2688.67 1729
2689.15 1753
2689.64 1640
2690.13 1738
2690.62 1828
2691.11 1718
2691.60 1659
2692.09 1783
2692.58 1764
2693.07 1779
2693.56 1832
2694.05 1795
2694.54 1797
2695.02 1816
2695.51 1850
2696.00 1714
2696.49 1650
2696.98 1744
2697.47 1757
2697.96 1689
2698.45 1762
2698.94 1711
2699.43 1809
2699.92 1767
2700.41 1883
2700.90 1729
2701.39 1923
2701.88 1932
2702.37 1867
2702.86 1797
2703.35 2040
2703.84 2092
2704.33 2026
2704.82 1900
2705.31 2003
2705.80 2037
2706.29 1889
2706.78 1898
2707.27 1970
2707.77 1948
2708.26 2030
2708.75 1893
2709.24 1797
2709.73 1852
2710.22 1833
2710.71 1860
2711.20 1856
2711.69 1716
2712.18 1881
2712.67 1729
2713.16 1904
2713.66 1813
2714.15 1854
2714.64 1969
2715.13 1861
2715.62 1823
2716.11 1776
2716.60 1861
2717.10 1797
2717.59 1806
2718.08 1778
2718.57 1734
2719.06 1701
2719.55 1812
2720.04 1935
2720.54 1794
2721.03 1897
2721.52 1975
2722.01 1967
2722.50 1958
2723.00 2047
2723.49 2086
2723.98 2012
2724.47 2128
2724.96 2131
2725.46 2172
2725.95 1989
2726.44 2063
2726.93 1740
2727.43 1836
2727.92 1938
2728.41 1734
2728.90 1647
2729.40 1683
2729.89 1782
2730.38 1787
2730.87 1765
2731.37 1671
2731.86 1703
2732.35 1805
2732.84 1826
2733.34 2004
2733.83 1836
2734.32 1851
2734.82 2050
2735.31 2013
2735.80 1910
2736.30 2042
2736.79 1917
2737.28 2063
2737.78 1935
2738.27 2009
2738.76 2021
2739.26 2041
2739.75 2087
2740.24 1931
2740.74 1995
2741.23 1984
2741.72 1850
2742.22 2040
2742.71 1944
2743.21 1988
2743.70 2004
2744.19 1974
2744.69 1903
2745.18 1744
2745.67 1792
2746.17 1657
2746.66 1741
2747.16 1901
2747.65 1907
2748.15 1748
2748.64 1768
2749.13 1721
2749.63 1686
2750.12 1737
2750.62 1608
2751.11 1714
2751.61 1698
2752.10 1728
2752.60 1862
2753.09 1795
2753.59 1798
2754.08 1758
2754.57 1780
2755.07 1651
2755.56 1804
2756.06 1858
2756.55 1734
2757.05 1684
2757.54 1724
2758.04 1617
2758.53 1580
2759.03 1631
2759.53 1778
2760.02 1713
2760.52 1739
2761.01 1708
2761.51 1797
2762.00 1732
2762.50 1859
2762.99 1858
2763.49 1792
2763.98 1703
2764.48 1748
2764.98 1762
2765.47 1699
2765.97 1611
2766.46 1602
2766.96 1628
2767.46 1753
2767.95 1685
2768.45 1762
2768.94 1743
2769.44 1744
2769.94 1713
2770.43 1760
2770.93 1874
2771.43 1860
2771.92 1901
2772.42 1914
2772.91 1897
2773.41 1967
2773.91 1874
2774.40 2032
2774.90 2072
2775.40 2221
2775.89 2206
2776.39 2385
2776.89 2446
2777.38 2286
2777.88 2550
2778.38 2677
2778.88 2401
2779.37 2334
2779.87 2372
2780.37 2441
2780.86 2221
2781.36 1995
2781.86 1919
2782.36 2075
2782.85 2022
2783.35 1781
2783.85 1747
2784.35 1769
2784.84 1836
2785.34 1849
2785.84 1705
2786.34 1570
2786.83 1581
2787.33 1633
2787.83 1609
2788.33 1692
2788.82 1585
2789.32 1733
2789.82 1671
2790.32 1553
2790.82 1640
2791.31 1627
2791.81 1762
2792.31 1572
2792.81 1557
2793.31 1642
2793.81 1668
2794.30 1653
2794.80 1737
2795.30 1719
2795.80 1908
2796.30 1857
2796.80 1885
2797.30 1981
2797.79 2045
2798.29 1905
2798.79 1882
2799.29 1963
2799.79 2068
2800.29 1965
2800.79 2067
2801.29 1910
2801.79 1907
2802.28 1735
2802.78 1758
2803.28 1854
2803.78 1919
2804.28 1967
2804.78 1938
2805.28 2075
2805.78 1997
2806.28 2036
2806.78 2052
2807.28 2078
2807.78 2219
2808.28 2352
2808.78 2387
2809.28 2350
2809.78 2442
2810.28 2417
2810.78 2452
2811.28 2424
2811.78 2233
2812.28 2181
2812.78 2106
2813.28 2056
2813.78 2006
2814.28 2029
2814.78 1845
2815.28 1815
2815.78 1775
2816.28 1799
2816.78 1873
2817.28 1899
2817.78 1838
2818.28 1833
2818.78 1659
2819.28 1780
2819.78 1872
2820.28 1867
2820.78 1997
2821.28 1996
2821.78 2071
2822.29 2013
2822.79 1993
2823.29 1947
2823.79 1776
2824.29 1796
2824.79 1790
2825.29 1772
2825.79 1804
2826.29 1748
2826.79 1840
2827.30 1717
2827.80 1678
2828.30 1655
2828.80 1783
2829.30 1748
2829.80 1809
2830.31 1778
2830.81 1724
2831.31 1710
2831.81 1843
2832.31 2020
2832.81 1876
2833.32 1706
2833.82 1684
2834.32 1678
2834.82 1793
2835.32 1777
2835.83 1774
2836.33 1810
2836.83 1976
2837.33 2042
2837.83 2084
2838.34 1897
2838.84 2058
2839.34 2157
2839.84 1957
2840.35 2151
2840.85 1957
2841.35 2011
2841.85 2073
2842.36 1907
2842.86 1697
2843.36 1758
2843.86 1786
2844.37 1922
2844.87 1886
2845.37 1770
2845.88 1858
2846.38 2050
2846.88 1949
2847.39 1704
2847.89 1702
2848.39 1870
2848.90 2038
2849.40 2062
2849.90 1929
2850.41 1830
2850.91 1961
2851.41 1825
2851.92 1710
2852.42 1791
2852.92 1851
2853.43 1833
2853.93 1610
2854.43 1606
2854.94 1561
2855.44 1762
2855.95 1764
2856.45 1718
2856.95 1597
2857.46 1800
2857.96 1872
2858.47 1798
2858.97 1816
2859.47 1825
2859.98 1822
2860.48 1639
2860.99 1748
2861.49 1768
2861.99 1939
2862.50 1767
2863.00 1721
2863.51 1795
2864.01 1683
2864.52 1689
2865.02 1684
2865.53 1702
2866.03 1540
2866.54 1518
2867.04 1526
2867.55 1530
2868.05 1682
2868.56 1602
2869.06 1752
2869.57 1693
2870.07 1581
2870.58 1626
2871.08 1689
2871.59 1734
2872.09 1746
2872.60 1807
2873.10 1721
2873.61 1857
2874.11 1880
2874.62 1814
2875.12 1862
2875.63 1827
2876.14 1946
2876.64 1842
2877.15 1891
2877.65 1779
2878.16 1848
2878.66 1931
2879.17 2012
2879.68 1882
2880.18 1834
2880.69 1786
2881.19 1857
2881.70 1867
2882.21 1935
2882.71 1866
2883.22 1846
2883.73 1933
2884.23 1743
2884.74 1705
2885.25 1712
2885.75 1792
2886.26 1942
2886.76 1964
2887.27 1905
2887.78 2057
2888.28 1992
2888.79 2019
2889.30 2039
2889.81 2066
2890.31 2038
2890.82 1945
2891.33 1915
2891.83 1934
2892.34 2017
2892.85 1862
2893.35 1828
2893.86 1905
2894.37 1883
2894.88 2000
2895.38 2128
2895.89 2124
2896.40 2191
2896.91 2149
2897.41 2235
2897.92 2443
2898.43 2356
2898.94 2241
2899.44 2145
2899.95 2149
2900.46 2078
2900.97 1873
2901.47 2047
2901.98 2183
2902.49 1969
2903.00 2089
2903.51 1863
2904.01 1951
2904.52 2121
2905.03 2076
2905.54 2094
2906.05 1956
2906.56 2152
2907.06 2195
2907.57 2194
2908.08 2191
2908.59 2016
2909.10 2014
2909.61 2041
2910.12 1821
2910.62 1863
2911.13 1852
2911.64 1879
2912.15 1886
2912.66 1750
2913.17 1716
2913.68 1731
2914.19 1766
2914.69 1768
2915.20 1730
2915.71 1843
2916.22 1939
2916.73 1816
2917.24 1837
2917.75 1795
2918.26 1860
2918.77 1759
2919.28 1792
2919.79 1745
2920.30 1805
2920.81 1641
2921.32 1717
2921.83 1683
2922.34 1744
2922.85 1952
2923.36 1907
2923.86 1962
2924.37 2064
2924.88 1820
2925.39 1969
2925.90 1926
2926.41 1773
2926.92 1877
2927.43 1838
2927.95 1832
2928.46 1834
2928.97 1920
2929.48 1800
2929.99 1823
2930.50 1849
2931.01 1751
2931.52 1672
2932.03 1748
2932.54 1730
2933.05 1728
2933.56 1614
2934.07 1568
2934.58 1617
2935.09 1799
2935.60 1811
2936.11 1865
2936.62 1916
2937.14 1959
2937.65 1899
2938.16 1895
2938.67 2012
2939.18 2079
2939.69 1990
2940.20 2050
2940.71 2028
2941.23 2042
2941.74 2056
2942.25 1875
2942.76 2005
2943.27 2078
2943.78 1961
2944.29 2118
2944.81 2266
2945.32 2084
2945.83 1973
2946.34 1990
2946.85 2130
2947.36 2198
2947.88 2089
2948.39 2267
2948.90 2330
2949.41 2235
2949.92 2080
2950.44 2030
2950.95 2127
2951.46 2079
2951.97 2111
2952.49 1790
2953.00 1649
2953.51 1734
2954.02 1820
2954.54 1878
2955.05 1813
2955.56 1799
2956.07 1882
2956.59 1716
2957.10 1592
2957.61 1711
2958.12 1838
2958.64 1664
2959.15 1699
2959.66 1707
2960.18 1747
2960.69 1876
2961.20 1929
2961.72 1747
2962.23 1777
2962.74 2010
2963.26 1942
2963.77 1939
2964.28 2176
2964.80 2105
2965.31 2003
2965.82 1950
2966.34 1938
2966.85 1712
2967.36 1786
2967.88 1929
2968.39 1857
2968.90 1767
2969.42 1740
2969.93 1798
2970.45 1708
2970.96 1881
2971.47 1881
2971.99 1762
2972.50 1839
2973.02 1750
2973.53 1856
2974.04 1742
2974.56 1689
2975.07 1841
2975.59 1811
2976.10 1881
2976.62 1692
2977.13 1708
2977.64 1989
2978.16 1847
2978.67 1814
2979.19 1728
2979.70 1899
2980.22 1773
2980.73 1772
2981.25 1789
2981.76 1786
2982.28 1842
2982.79 1772
2983.31 1766
2983.82 1893
2984.34 1840
2984.85 1895
2985.37 1987
2985.88 1945
2986.40 1932
2986.91 1936
2987.43 1921
2987.94 1993
2988.46 2171
2988.97 2279
2989.49 2290
2990.01 2070
2990.52 2057
2991.04 2092
2991.55 2041
2992.07 2145
2992.58 2173
2993.10 2126
2993.62 1993
2994.13 2195
2994.65 2284
2995.16 2169
2995.68 2176
2996.20 2368
2996.71 2484
2997.23 2544
2997.74 2643
2998.26 2876
2998.78 2809
2999.29 2673
2999.81 2635
3000.33 2821
3000.84 2859
3001.36 2881
3001.88 2873
3002.39 2854
3002.91 3192
3003.43 3555
3003.94 3676
3004.46 3917
3004.98 4488
3005.49 4772
3006.01 4833
3006.53 5073
3007.04 5136
3007.56 5107
3008.08 4998
3008.60 4524
3009.11 4104
3009.63 3776
3010.15 3208
3010.66 3034
3011.18 2769
3011.70 2399
3012.22 2325
3012.73 2373
3013.25 2147
3013.77 2242
3014.29 2182
3014.81 2234
3015.32 1999
3015.84 1947
3016.36 2158
3016.88 2234
3017.39 2425
3017.91 2267
3018.43 2302
3018.95 2400
3019.47 2283
3019.98 2410
3020.50 2368
3021.02 2332
3021.54 2225
3022.06 2146
3022.58 2217
3023.09 2283
3023.61 2267
3024.13 2160
3024.65 2123
3025.17 2108
3025.69 2077
3026.21 2169
3026.72 2148
3027.24 2142
3027.76 2192
3028.28 2007
3028.80 2012
3029.32 2003
3029.84 2011
3030.36 1902
3030.88 1800
3031.40 1897
3031.91 1898
3032.43 1932
3032.95 2091
3033.47 2027
3033.99 1996
3034.51 1973
3035.03 2063
3035.55 2024
3036.07 2064
3036.59 2191
3037.11 1993
3037.63 1967
3038.15 2016
3038.67 2097
3039.19 1949
3039.71 1794
3040.23 1859
3040.75 2033
3041.27 1881
3041.79 1907
3042.31 1742
3042.83 1796
3043.35 1810
3043.87 1802
3044.39 1841
3044.91 1773
3045.43 1827
3045.95 1809
3046.47 1708
3046.99 1738
3047.51 1835
3048.03 1766
3048.55 1670
3049.07 1701
3049.59 1823
3050.11 1965
3050.63 1820
3051.16 1658
3051.68 1657
3052.20 1763
3052.72 1676
3053.24 1752
3053.76 1625
3054.28 1655
3054.80 1675
3055.32 1832
3055.84 1971
3056.37 1844
3056.89 1724
3057.41 1750
3057.93 1800
3058.45 1955
3058.97 1713
3059.49 1728
3060.02 1833
3060.54 1765
3061.06 1854
3061.58 1852
3062.10 1825
3062.62 1905
3063.15 1841
3063.67 1809
3064.19 1848
3064.71 1868
3065.23 1799
3065.76 1871
3066.28 1900
3066.80 1678
3067.32 1860
3067.85 1811
3068.37 1873
3068.89 1866
3069.41 1695
3069.93 1767
3070.46 1949
3070.98 1771
3071.50 1798
3072.02 1977
3072.55 2075
3073.07 1901
3073.59 1786
3074.12 1972
3074.64 1845
3075.16 1806
3075.68 1765
3076.21 1877
3076.73 1919
3077.25 1898
3077.78 1955
3078.30 2013
3078.82 2097
3079.35 2053
3079.87 2181
3080.39 2350
3080.92 2108
3081.44 2269
3081.96 2516
3082.49 2321
3083.01 2385
3083.53 2518
3084.06 2525
3084.58 2463
3085.10 2441
3085.63 2479
3086.15 2349
3086.68 2237
3087.20 2323
3087.72 2488
3088.25 2362
3088.77 2236
3089.30 2440
3089.82 2337
3090.34 2267
3090.87 2152
3091.39 2136
3091.92 2036
3092.44 2167
3092.97 2120
3093.49 2130
3094.01 2158
3094.54 2238
3095.06 2196
3095.59 2282
3096.11 2420
3096.64 2240
3097.16 2295
3097.69 2584
3098.21 2546
3098.74 2575
3099.26 2504
3099.79 2755
3100.31 2945
3100.84 3449
3101.36 4180
3101.89 4410
3102.41 5442
3102.94 6237
3103.46 6632
3103.99 7396
3104.51 7677
3105.04 7921
3105.56 8160
3106.09 7395
3106.62 6992
3107.14 6546
3107.67 5758
3108.19 5013
3108.72 4171
3109.24 3610
3109.77 3273
3110.30 2982
3110.82 2756
3111.35 2603
3111.87 2609
3112.40 2450
3112.93 2479
3113.45 2524
3113.98 2602
3114.50 2406
3115.03 2441
3115.56 2259
3116.08 2231
3116.61 2299
3117.14 2169
3117.66 2165
3118.19 2188
3118.71 2123
3119.24 2233
3119.77 2262
3120.29 2343
3120.82 2360
3121.35 2408
3121.88 2503
3122.40 2666
3122.93 2638
3123.46 2654
3123.98 2536
3124.51 2500
3125.04 2643
3125.56 2438
3126.09 2219
3126.62 2187
3127.15 2309
3127.67 2013
3128.20 2055
3128.73 2003
3129.26 1900
3129.78 1933
3130.31 1957
3130.84 1809
3131.37 1900
3131.89 1868
3132.42 1854
3132.95 1873
3133.48 1834
3134.00 1805
3134.53 1955
3135.06 1846
3135.59 1810
3136.12 1950
3136.64 1916
3137.17 1965
3137.70 1868
3138.23 1891
3138.76 1924
3139.29 1940
3139.81 1841
3140.34 1902
3140.87 1831
3141.40 1856
3141.93 1910
3142.46 1834
3142.99 1796
3143.51 1746
3144.04 1941
3144.57 1720
3145.10 1754
3145.63 1663
3146.16 1811
3146.69 2002
3147.22 1965
3147.74 1939
3148.27 2186
3148.80 2391
3149.33 2528
3149.86 2206
3150.39 2130
3150.92 2333
3151.45 2331
3151.98 2297
3152.51 2367
3153.04 2061
3153.57 2088
3154.10 2108
3154.63 2110
3155.16 2150
3155.69 2056
3156.22 2121
3156.74 1974
3157.27 2020
3157.80 2243
3158.33 2186
3158.86 2068
3159.39 1988
3159.92 2038
3160.45 2187
3160.98 2109
3161.51 2066
3162.04 2068
3162.58 2042
3163.11 2055
3163.64 1941
3164.17 1958
3164.70 1926
3165.23 1921
3165.76 1861
3166.29 1800
3166.82 1771
3167.35 1646
3167.88 1729
3168.41 1847
3168.94 1790
3169.47 1833
3170.00 1878
3170.53 1784
3171.07 1649
3171.60 1716
3172.13 1804
3172.66 1697
3173.19 1645
3173.72 1786
3174.25 1943
3174.78 1916
3175.31 1937
3175.85 2051
3176.38 1923
3176.91 1953
3177.44 2032
3177.97 2070
3178.50 1963
3179.04 2025
3179.57 1880
3180.10 2004
3180.63 1998
3181.16 1927
3181.69 1874
3182.23 1861
3182.76 1829
3183.29 1731
3183.82 1779
3184.35 1841
3184.89 1869
3185.42 1856
3185.95 1819
3186.48 1902
3187.02 1901
3187.55 1858
3188.08 1695
3188.61 1672
3189.15 1833
3189.68 1726
3190.21 1802
3190.74 1747
3191.28 1774
3191.81 1798
3192.34 1733
3192.87 1813
3193.41 1707
3193.94 1766
3194.47 1796
3195.01 1683
3195.54 1577
3196.07 1577
3196.60 1809
3197.14 1803
3197.67 1791
3198.20 1862
3198.74 1781
3199.27 1853
3199.80 1945
3200.34 1884
3200.87 2040
3201.40 2161
3201.94 2167
3202.47 2149
3203.01 2182
3203.54 2159
3204.07 2321
3204.61 2182
3205.14 2196
3205.67 2146
3206.21 2143
3206.74 2239
3207.28 2388
3207.81 2385
3208.34 2192
3208.88 2196
3209.41 2359
3209.95 2344
3210.48 2369
3211.02 2387
3211.55 2492
3212.08 2396
3212.62 2504
3213.15 2473
3213.69 2480
3214.22 2408
3214.76 2276
3215.29 2172
3215.83 2043
3216.36 2063
3216.90 2111
3217.43 1973
3217.97 2101
3218.50 2083
3219.04 2015
3219.57 1910
3220.11 1790
3220.64 1866
3221.18 1960
3221.71 2014
3222.25 2163
3222.78 1990
3223.32 2027
3223.85 2174
3224.39 2116
3224.92 2274
3225.46 2310
3225.99 2315
3226.53 2283
3227.07 2380
3227.60 2258
3228.14 2317
3228.67 2281
3229.21 2258
3229.74 2149
3230.28 2136
3230.82 2269
3231.35 2207
3231.89 2032
3232.42 2060
3232.96 2283
3233.50 2278
3234.03 2133
3234.57 2054
3235.11 2072
3235.64 2145
3236.18 2139
3236.72 2076
3237.25 2135
3237.79 2417
3238.32 2393
3238.86 2208
3239.40 2488
3239.93 2239
3240.47 2400
3241.01 2389
3241.55 2490
3242.08 2459
3242.62 2433
3243.16 2366
3243.69 2401
3244.23 2239
3244.77 2258
3245.30 2242
3245.84 2168
3246.38 2306
3246.92 2241
3247.45 2071
3247.99 2236
3248.53 2392
3249.07 2326
3249.60 2261
3250.14 2288
3250.68 2150
3251.22 2230
3251.75 2130
3252.29 2261
3252.83 2328
3253.37 2387
3253.91 2305
3254.44 2440
3254.98 2295
3255.52 2212
3256.06 2339
3256.60 2424
3257.13 2551
3257.67 2492
3258.21 2570
3258.75 2427
3259.29 2509
3259.82 2530
3260.36 2910
3260.90 2970
3261.44 3173
3261.98 3490
3262.52 3573
3263.06 3603
3263.59 4056
3264.13 4202
3264.67 4416
3265.21 4949
3265.75 4976
3266.29 5378
3266.83 5582
3267.37 5770
3267.91 5914
3268.44 5813
3268.98 5737
3269.52 5610
3270.06 5708
3270.60 5114
3271.14 4423
3271.68 4244
3272.22 4004
3272.76 3351
3273.30 3082
3273.84 2827
3274.38 2571
3274.92 2619
3275.46 2532
3276.00 2513
3276.54 2410
3277.08 2504
3277.62 2605
3278.16 2593
3278.70 2577
3279.24 2379
3279.78 2522
3280.32 2799
3280.86 2713
3281.40 2594
3281.94 2417
3282.48 2394
3283.02 2486
3283.56 2426
3284.10 2403
3284.64 2417
3285.18 2524
3285.72 2618
3286.26 2563
3286.80 2546
3287.34 2586
3287.88 2815
3288.42 2894
3288.96 2769
3289.50 2737
3290.04 2794
3290.59 2729
3291.13 2675
3291.67 2841
3292.21 2828
3292.75 2962
3293.29 3149
3293.83 3150
3294.37 3317
3294.91 3489
3295.46 3846
3296.00 4162
3296.54 4221
3297.08 4014
3297.62 4223
3298.16 4507
3298.70 4320
3299.25 3991
3299.79 3742
3300.33 3439
3300.87 3375
3301.41 3203
3301.96 3060
3302.50 2892
3303.04 2730
3303.58 2668
3304.12 2706
3304.66 2639
3305.21 2362
3305.75 2504
3306.29 2321
3306.83 2301
3307.38 2310
3307.92 2331
3308.46 2230
3309.00 2225
3309.55 2271
3310.09 2250
3310.63 2356
3311.17 2378
3311.72 2277
3312.26 2328
3312.80 2324
3313.34 2360
3313.89 2615
3314.43 2537
3314.97 2495
3315.52 2611
3316.06 2749
3316.60 2902
3317.14 3016
3317.69 3057
3318.23 3296
3318.77 3257
3319.32 3135
3319.86 3226
3320.40 3494
3320.95 3378
3321.49 3419
3322.03 3365
3322.58 3403
3323.12 3175
3323.67 3213
3324.21 3167
3324.75 3131
3325.30 3106
3325.84 3062
3326.38 2863
3326.93 2802
3327.47 2784
3328.02 2783
3328.56 2826
3329.10 2966
3329.65 2815
3330.19 2905
3330.74 3108
3331.28 3368
3331.83 4034
3332.37 4795
3332.91 6286
3333.46 7383
3334.00 9392
3334.55 11412
3335.09 13762
3335.64 16327
3336.18 18076
3336.73 19849
3337.27 21381
3337.82 22661
3338.36 22629
3338.90 22155
3339.45 21079
3339.99 19002
3340.54 16235
3341.08 14235
3341.63 11505
3342.18 9619
3342.72 7869
3343.27 6532
3343.81 5519
3344.36 4801
3344.90 4108
3345.45 3771
3345.99 3570
3346.54 3377
3347.08 3295
3347.63 3150
3348.17 3011
3348.72 2965
3349.27 2790
3349.81 2806
3350.36 2877
3350.90 2799
3351.45 2890
3352.00 2680
3352.54 2659
3353.09 2798
3353.63 2812
3354.18 2828
3354.73 2827
3355.27 2797
3355.82 2639
3356.36 2580
3356.91 2631
3357.46 2517
3358.00 2568
3358.55 2568
3359.10 2475
3359.64 2336
3360.19 2302
3360.74 2327
3361.28 2375
3361.83 2320
3362.38 2446
3362.92 2290
3363.47 2399
3364.02 2498
3364.56 2453
3365.11 2429
3365.66 2590
3366.21 2574
3366.75 2469
3367.30 2657
3367.85 2596
3368.39 2389
3368.94 2463
3369.49 2448
3370.04 2363
3370.58 2387
3371.13 2642
3371.68 2561
3372.23 2693
3372.77 3070
3373.32 3006
3373.87 3035
3374.42 3219
3374.96 3400
3375.51 3482
3376.06 3329
3376.61 3247
3377.16 3217
3377.70 3146
3378.25 3149
3378.80 2826
3379.35 2699
3379.90 2512
3380.45 2405
3380.99 2347
3381.54 2361
3382.09 2368
3382.64 2197
3383.19 2155
3383.74 2102
3384.28 2093
3384.83 2014
3385.38 2066
3385.93 2015
3386.48 1951
3387.03 1940
3387.58 2043
3388.13 1851
3388.67 1888
3389.22 1876
3389.77 2013
3390.32 1938
3390.87 1911
3391.42 1970
3391.97 1893
3392.52 1770
3393.07 1818
3393.62 1895
3394.17 2013
3394.72 2011
3395.27 1941
3395.81 2115
3396.36 2090
3396.91 1954
3397.46 1926
3398.01 2013
3398.56 2067
3399.11 2116
3399.66 2140
3400.21 2059
3400.76 1913
3401.31 1790
3401.86 1884
3402.41 1939
3402.96 1869
3403.51 1855
3404.06 1905
3404.61 1914
3405.16 2014
3405.71 1942
3406.26 1837
3406.81 1843
3407.36 1804
3407.92 1908
3408.47 1759
3409.02 1898
3409.57 1811
3410.12 1883
3410.67 1975
3411.22 1992
3411.77 1969
3412.32 2080
3412.87 2114
3413.42 2292
3413.97 2156
3414.52 2227
3415.08 2127
3415.63 2188
3416.18 2164
3416.73 2004
3417.28 1969
3417.83 2104
3418.38 1924
3418.93 1973
3419.49 1936
3420.04 1906
3420.59 1958
3421.14 2001
3421.69 1844
3422.24 1907
3422.80 2032
3423.35 1888
3423.90 1969
3424.45 2058
3425.00 2146
3425.55 2211
3426.11 2163
3426.66 2247
3427.21 2180
3427.76 2066
3428.31 1999
3428.87 1855
3429.42 1811
3429.97 1789
3430.52 1680
3431.08 1759
3431.63 1764
3432.18 1833
3432.73 1821
3433.29 1691
3433.84 1770
3434.39 1872
3434.94 1839
3435.50 1773
3436.05 1980
3436.60 1977
3437.15 1866
3437.71 1887
3438.26 1924
3438.81 1924
3439.37 1854
3439.92 1790
3440.47 1738
3441.03 1926
3441.58 1928
3442.13 1879
3442.69 1807
3443.24 1807
3443.79 1744
3444.35 1812
3444.90 1860
3445.45 2009
3446.01 1897
3446.56 1835
3447.11 1657
3447.67 1877
3448.22 1801
3448.77 1817
3449.33 1775
3449.88 1752
3450.44 1792
3450.99 1745
3451.54 1797
3452.10 1723
3452.65 1789
3453.21 1838
3453.76 1725
3454.31 1681
3454.87 1671
3455.42 1725
3455.98 1547
3456.53 1565
3457.09 1602
3457.64 1598
3458.20 1640
3458.75 1702
3459.30 1703
3459.86 1946
3460.41 1749
3460.97 1681
3461.52 1748
3462.08 1905
3462.63 1748
3463.19 1651
3463.74 1816
3464.30 1798
3464.85 1762
3465.41 1789
3465.96 1907
3466.52 2016
3467.07 1992
3467.63 1924
3468.19 1886
3468.74 1888
3469.30 1741
3469.85 1786
3470.41 1784
3470.96 1854
3471.52 1755
3472.07 1817
3472.63 1784
3473.19 1805
3473.74 1726
3474.30 1790
3474.85 1863
3475.41 1839
3475.96 1691
3476.52 1899
3477.08 1991
3477.63 2011
3478.19 2020
3478.74 1971
3479.30 2055
3479.86 2076
3480.41 2251
3480.97 2187
3481.53 2325
3482.08 2262
3482.64 2276
3483.20 2283
3483.75 2217
3484.31 2356
3484.87 2196
3485.42 2083
3485.98 2025
3486.54 2119
3487.09 2200
3487.65 2258
3488.21 2345
3488.76 2315
3489.32 2507
3489.88 2728
3490.44 3064
3490.99 3389
3491.55 3773
3492.11 4142
3492.66 4188
3493.22 4404
3493.78 4955
3494.34 5253
3494.89 4975
3495.45 4721
3496.01 4654
3496.57 4782
3497.12 4482
3497.68 4427
3498.24 4362
3498.80 4650
3499.36 5088
3499.91 5635
3500.47 5667
3501.03 5761
3501.59 5907
3502.15 5697
3502.70 5470
3503.26 5649
3503.82 5276
3504.38 4972
3504.94 4835
3505.49 4904
3506.05 4628
3506.61 4827
3507.17 4551
3507.73 4760
3508.29 4669
3508.85 4435
3509.40 4309
3509.96 4007
3510.52 3836
3511.08 3545
3511.64 3025
3512.20 2889
3512.76 2837
3513.32 2650
3513.87 2523
3514.43 2376
3514.99 2294
3515.55 2170
3516.11 2045
3516.67 2132
3517.23 2284
3517.79 2183
3518.35 2172
3518.91 1967
3519.47 2102
3520.03 2188
3520.59 2127
3521.15 2123
3521.71 1985
3522.26 1957
3522.82 2005
3523.38 1970
3523.94 2207
3524.50 2193
3525.06 2036
3525.62 1948
3526.18 1949
3526.74 1908
3527.30 1900
3527.86 1923
3528.42 1909
3528.98 1939
3529.54 1781
3530.10 1792
3530.67 1829
3531.23 1697
3531.79 1835
3532.35 1727
3532.91 1755
3533.47 1893
3534.03 1866
3534.59 1951
3535.15 2067
3535.71 1983
3536.27 2039
3536.83 2150
3537.39 2138
3537.95 2109
3538.51 2185
3539.08 2062
3539.64 2058
3540.20 1950
3540.76 1935
3541.32 1946
3541.88 2010
3542.44 2020
3543.00 2034
3543.56 2013
3544.13 1957
3544.69 2103
3545.25 2127
3545.81 2042
3546.37 1940
3546.93 2153
3547.50 1941
3548.06 1871
3548.62 1873
3549.18 1930
3549.74 1920
3550.30 1925
3550.87 1799
3551.43 1807
3551.99 1826
3552.55 1770
3553.11 1641
3553.68 1741
3554.24 1643
3554.80 1636
3555.36 1572
3555.93 1528
3556.49 1571
3557.05 1636
3557.61 1555
3558.18 1576
3558.74 1560
3559.30 1569
3559.86 1638
3560.43 1723
3560.99 1754
3561.55 1722
3562.11 1684
3562.68 1782
3563.24 1633
3563.80 1839
3564.37 1732
3564.93 1608
3565.49 1672
3566.06 1653
3566.62 1702
3567.18 1676
3567.75 1596
3568.31 1530
3568.87 1554
3569.44 1542
3570.00 1502
3570.56 1562
3571.13 1549
3571.69 1475
3572.25 1534
3572.82 1485
3573.38 1503
3573.94 1584
3574.51 1657
3575.07 1550
3575.64 1587
3576.20 1705
3576.76 1598
3577.33 1617
3577.89 1599
3578.46 1608
3579.02 1716
3579.58 1786
3580.15 1644
3580.71 1700
3581.28 1607
3581.84 1705
3582.41 1703
3582.97 1554
3583.53 1660
3584.10 1762
3584.66 1649
3585.23 1602
3585.79 1621
3586.36 1591
3586.92 1402
3587.49 1490
3588.05 1644
3588.62 1610
3589.18 1529
3589.75 1525
3590.31 1693
3590.88 1659
3591.44 1683
3592.01 1663
3592.57 1659
3593.14 1631
3593.70 1774
3594.27 1790
3594.83 1706
3595.40 1674
3595.97 1701
3596.53 1674
3597.10 1661
3597.66 1653
3598.23 1650
3598.79 1849
3599.36 1691
3599.93 1601
3600.49 1761
3601.06 1695
3601.62 1751
3602.19 1724
3602.75 1586
3603.32 1576
3603.89 1648
3604.45 1765
3605.02 1577
3605.59 1540
3606.15 1514
3606.72 1558
3607.28 1510
3607.85 1553
3608.42 1542
3608.98 1366
3609.55 1548
3610.12 1475
3610.68 1481
3611.25 1421
3611.82 1480
3612.38 1555
3612.95 1457
3613.52 1385
3614.08 1333
3614.65 1562
3615.22 1619
3615.79 1692
3616.35 1722
3616.92 1755
3617.49 1813
3618.05 1883
3618.62 1864
3619.19 1879
3619.76 1933
3620.32 1902
3620.89 2037
3621.46 2073
3622.03 2089
3622.59 2040
3623.16 1982
3623.73 1932
3624.30 1773
3624.86 1706
3625.43 1710
3626.00 1598
3626.57 1636
3627.14 1590
3627.70 1618
3628.27 1661
3628.84 1797
3629.41 1631
3629.98 1604
3630.55 1711
3631.11 1807
3631.68 1660
3632.25 1704
3632.82 1803
3633.39 1654
3633.96 1625
3634.52 1565
3635.09 1688
3635.66 1810
3636.23 1737
3636.80 1655
3637.37 1527
3637.94 1758
3638.50 1702
3639.07 1512
3639.64 1620
3640.21 1705
3640.78 1772
3641.35 1857
3641.92 1777
3642.49 1905
3643.06 1974
3643.63 2103
3644.20 2080
3644.76 2167
3645.33 2070
3645.90 1983
3646.47 2111
3647.04 1930
3647.61 1868
3648.18 1981
3648.75 1954
3649.32 1767
3649.89 1838
3650.46 1763
3651.03 1662
3651.60 1798
3652.17 1895
3652.74 1966
3653.31 2052
3653.88 2110
3654.45 2026
3655.02 2056
3655.59 1998
3656.16 2076
3656.73 2040
3657.30 2020
3657.87 2021
3658.44 1941
3659.01 1971
3659.58 2104
3660.15 2142
3660.72 2160
3661.29 2208
3661.87 2296
3662.44 2286
3663.01 2173
3663.58 2149
3664.15 1961
3664.72 1852
3665.29 2021
3665.86 2198
3666.43 2171
3667.00 2219
3667.57 2153
3668.15 2112
3668.72 2024
3669.29 1977
3669.86 1938
3670.43 1857
3671.00 1893
3671.57 1834
3672.15 1816
3672.72 1944
3673.29 2152
3673.86 2039
3674.43 1902
3675.00 1873
3675.57 2215
3676.15 2040
3676.72 1814
3677.29 1953
3677.86 2022
3678.43 1933
3679.01 1944
3679.58 1921
3680.15 1910
3680.72 1725
3681.29 1781
3681.87 1672
3682.44 1641
3683.01 1733
3683.58 1632
3684.16 1773
3684.73 1725
3685.30 1749
3685.87 1568
3686.45 1587
3687.02 1749
3687.59 1776
3688.16 1789
3688.74 1947
3689.31 2080
3689.88 2183
3690.46 2212
3691.03 2403
3691.60 2264
3692.17 2239
3692.75 2242
3693.32 2224
3693.89 1883
3694.47 2030
3695.04 1817
3695.61 1780
3696.19 1919
3696.76 1683
3697.33 1681
3697.91 1727
3698.48 1649
3699.05 1701
3699.63 1781
3700.20 1980
3700.78 2121
3701.35 1906
3701.92 1891
3702.50 1964
3703.07 1825
3703.64 1957
3704.22 2067
3704.79 2025
3705.37 1987
3705.94 2012
3706.51 2031
3707.09 1824
3707.66 1703
3708.24 1700
3708.81 1675
3709.39 1864
3709.96 1771
3710.53 1591
3711.11 1863
3711.68 1920
3712.26 1707
3712.83 1765
3713.41 1747
3713.98 1699
3714.56 1722
3715.13 1680
3715.71 1692
3716.28 1668
3716.86 1693
3717.43 1713
3718.01 1610
3718.58 1561
3719.16 1647
3719.73 1531
3720.31 1517
3720.88 1469
3721.46 1535
3722.03 1616
3722.61 1613
3723.18 1476
3723.76 1413
3724.34 1498
3724.91 1535
3725.49 1411
3726.06 1376
3726.64 1467
3727.21 1608
3727.79 1585
3728.36 1599
3728.94 1521
3729.52 1497
3730.09 1633
3730.67 1656
3731.24 1634
3731.82 1620
3732.40 1682
3732.97 1831
3733.55 1832
3734.13 1811
3734.70 1884
3735.28 1928
3735.85 1844
3736.43 1670
3737.01 1717
3737.58 1535
3738.16 1638
3738.74 1718
3739.31 1564
3739.89 1397
3740.47 1635
3741.04 1439
3741.62 1435
3742.20 1432
3742.78 1460
3743.35 1457
3743.93 1436
3744.51 1469
3745.08 1534
3745.66 1522
3746.24 1526
3746.82 1497
3747.39 1485
3747.97 1495
3748.55 1563
3749.12 1519
3749.70 1460
3750.28 1491
3750.86 1398
3751.43 1473
3752.01 1620
3752.59 1509
3753.17 1501
3753.75 1494
3754.32 1426
3754.90 1478
3755.48 1481
3756.06 1514
3756.64 1498
3757.21 1434
3757.79 1392
3758.37 1337
3758.95 1418
3759.53 1511
3760.10 1479
3760.68 1405
3761.26 1518
3761.84 1508
3762.42 1513
3763.00 1555
3763.58 1566
3764.15 1630
3764.73 1598
3765.31 1517
3765.89 1623
3766.47 1378
3767.05 1503
3767.63 1614
3768.21 1586
3768.78 1507
3769.36 1483
3769.94 1520
3770.52 1492
3771.10 1565
3771.68 1606
3772.26 1602
3772.84 1732
3773.42 1729
3774.00 1573
3774.58 1486
3775.16 1650
3775.73 1670
3776.31 1642
3776.89 1699
3777.47 1673
3778.05 1532
3778.63 1537
3779.21 1478
3779.79 1414
3780.37 1461
3780.95 1424
3781.53 1452
3782.11 1421
3782.69 1421
3783.27 1520
3783.85 1491
3784.43 1410
3785.01 1328
3785.59 1381
3786.17 1432
3786.75 1432
3787.33 1418
3787.91 1594
3788.49 1589
3789.08 1385
3789.66 1499
3790.24 1539
3790.82 1436
3791.40 1473
3791.98 1538
3792.56 1475
3793.14 1528
3793.72 1444
3794.30 1521
3794.88 1482
3795.46 1424
3796.05 1452
3796.63 1419
3797.21 1373
3797.79 1339
3798.37 1354
3798.95 1514
3799.53 1522
3800.11 1590
3800.69 1610
3801.28 1581
3801.86 1530
3802.44 1442
3803.02 1575
3803.60 1703
3804.18 1659
3804.77 1681
3805.35 1651
3805.93 1497
3806.51 1498
3807.09 1617
3807.68 1778
3808.26 1720
3808.84 1684
3809.42 1735
3810.00 1689
3810.59 1609
3811.17 1629
3811.75 1595
3812.33 1712
3812.91 1700
3813.50 1708
3814.08 1802
3814.66 1702
3815.24 1769
3815.83 1830
3816.41 1779
3816.99 1773
3817.58 1795
3818.16 1771
3818.74 1759
3819.32 1753
3819.91 1814
3820.49 1656
3821.07 1571
3821.66 1476
3822.24 1471
3822.82 1452
3823.40 1496
3823.99 1397
3824.57 1369
3825.15 1488
3825.74 1368
3826.32 1362
3826.90 1376
3827.49 1433
3828.07 1400
3828.65 1372
3829.24 1510
3829.82 1470
3830.41 1411
3830.99 1359
3831.57 1341
3832.16 1289
3832.74 1419
3833.32 1279
3833.91 1346
3834.49 1399
3835.08 1411
3835.66 1430
3836.24 1392
3836.83 1313
3837.41 1382
3838.00 1333
3838.58 1358
3839.17 1374
3839.75 1379
3840.33 1440
3840.92 1405
3841.50 1333
3842.09 1292
3842.67 1233
3843.26 1285
3843.84 1190
3844.43 1243
3845.01 1324
3845.60 1325
3846.18 1396
3846.77 1347
3847.35 1293
3847.94 1331
3848.52 1312
3849.11 1392
3849.69 1363
3850.28 1392
3850.86 1381
3851.45 1370
3852.03 1275
3852.62 1237
3853.20 1354
3853.79 1362
3854.37 1441
3854.96 1415
3855.55 1394
3856.13 1371
3856.72 1356
3857.30 1400
3857.89 1373
3858.47 1433
3859.06 1505
3859.65 1498
3860.23 1430
3860.82 1394
3861.40 1492
3861.99 1482
3862.58 1538
3863.16 1532
3863.75 1561
3864.33 1472
3864.92 1500
3865.51 1585
3866.09 1529
3866.68 1617
3867.27 1503
3867.85 1607
3868.44 1418
3869.03 1309
3869.61 1395
3870.20 1496
3870.79 1393
3871.37 1428
3871.96 1521
3872.55 1509
3873.13 1455
3873.72 1390
3874.31 1377
3874.90 1437
3875.48 1612
3876.07 1561
3876.66 1472
3877.24 1548
3877.83 1561
3878.42 1536
3879.01 1364
3879.59 1463
3880.18 1491
3880.77 1437
3881.36 1494
3881.94 1455
3882.53 1498
3883.12 1608
3883.71 1387
3884.29 1338
3884.88 1332
3885.47 1243
3886.06 1343
3886.65 1438
3887.23 1391
3887.82 1474
3888.41 1454
3889.00 1508
3889.59 1482
3890.17 1544
3890.76 1595
3891.35 1516
3891.94 1547
3892.53 1630
3893.12 1542
3893.70 1579
3894.29 1501
3894.88 1607
3895.47 1736
3896.06 1541
3896.65 1496
3897.24 1504
3897.83 1401
3898.41 1320
3899.00 1268
3899.59 1473
3900.18 1556
3900.77 1520
3901.36 1284
3901.95 1349
3902.54 1363
3903.13 1376
3903.72 1494
3904.31 1398
3904.89 1372
3905.48 1459
3906.07 1442
3906.66 1556
3907.25 1488
3907.84 1402
3908.43 1589
3909.02 1539
3909.61 1518
3910.20 1506
3910.79 1493
3911.38 1349
3911.97 1299
3912.56 1294
3913.15 1563
3913.74 1306
3914.33 1366
3914.92 1379
3915.51 1260
3916.10 1415
3916.69 1425
3917.28 1370
3917.87 1322
3918.46 1319
3919.05 1200
3919.64 1355
3920.23 1434
3920.82 1412
3921.41 1500
3922.00 1370
3922.60 1299
3923.19 1352
3923.78 1388
3924.37 1468
3924.96 1353
3925.55 1344
3926.14 1353
3926.73 1273
3927.32 1308
3927.91 1220
3928.50 1234
3929.10 1252
3929.69 1201
3930.28 1294
3930.87 1285
3931.46 1341
3932.05 1310
3932.64 1193
3933.23 1246
3933.83 1212
3934.42 1187
3935.01 1264
3935.60 1279
3936.19 1181
3936.78 1174
3937.38 1233
3937.97 1343
3938.56 1241
3939.15 1334
3939.74 1272
3940.34 1231
3940.93 1290
3941.52 1264
3942.11 1203
3942.70 1254
3943.30 1339
3943.89 1430
3944.48 1461
3945.07 1341
3945.67 1476
3946.26 1448
3946.85 1341
3947.44 1307
3948.04 1359
3948.63 1478
3949.22 1380
3949.81 1289
3950.41 1425
3951.00 1423
3951.59 1293
3952.19 1304
3952.78 1367
3953.37 1414
3953.96 1436
3954.56 1375
3955.15 1507
3955.74 1377
3956.34 1349
3956.93 1329
3957.52 1348
3958.12 1353
3958.71 1437
3959.30 1450
3959.90 1487
3960.49 1516
3961.08 1533
3961.68 1515
3962.27 1493
3962.87 1416
3963.46 1465
3964.05 1475
3964.65 1465
3965.24 1603
3965.83 1522
3966.43 1527
3967.02 1508
3967.62 1388
3968.21 1510
3968.80 1592
3969.40 1478
3969.99 1485
3970.59 1510
3971.18 1530
3971.78 1445
3972.37 1507
3972.97 1386
3973.56 1272
3974.15 1460
3974.75 1368
3975.34 1391
3975.94 1438
3976.53 1408
3977.13 1435
3977.72 1515
3978.32 1537
3978.91 1423
3979.51 1335
3980.10 1550
3980.70 1651
3981.29 1552
3981.89 1386
3982.48 1283
3983.08 1525
3983.67 1502
3984.27 1462
3984.86 1572
3985.46 1496
3986.05 1361
3986.65 1505
3987.25 1443
3987.84 1455
3988.44 1352
3989.03 1526
3989.63 1442
3990.22 1493
3990.82 1401
3991.42 1495
3992.01 1557
3992.61 1457
3993.20 1479
3993.80 1465
3994.40 1471
3994.99 1485
3995.59 1496
3996.18 1449
3996.78 1503
3997.38 1474
3997.97 1438
3998.57 1461
3999.17 1473
3999.76 1523
4000.36 1432
4000.95 1489
4001.55 1442
4002.15 1333
4002.74 1368
4003.34 1522
4003.94 1491
4004.54 1458
4005.13 1421
4005.73 1488
4006.33 1520
4006.92 1541
4007.52 1443
4008.12 1472
4008.71 1601
4009.31 1441
4009.91 1412
4010.51 1322
4011.10 1577
4011.70 1505
4012.30 1372
4012.90 1375
4013.49 1315
4014.09 1469
4014.69 1432
4015.29 1341
4015.88 1354
4016.48 1465
4017.08 1512
4017.68 1521
4018.27 1568
4018.87 1616
4019.47 1525
4020.07 1473
4020.67 1489
4021.26 1540
4021.86 1590
4022.46 1501
4023.06 1508
4023.66 1414
4024.26 1366
4024.85 1361
4025.45 1468
4026.05 1572
4026.65 1584
4027.25 1483
4027.85 1627
4028.44 1539
4029.04 1617
4029.64 1677
4030.24 1685
4030.84 1576
4031.44 1607
4032.04 1676
4032.64 1607
4033.23 1522
4033.83 1525
4034.43 1660
4035.03 1649
4035.63 1715
4036.23 1600
4036.83 1780
4037.43 1725
4038.03 1678
4038.63 1599
4039.23 1638
4039.83 1674
4040.43 1463
4041.03 1495
4041.63 1457
4042.22 1524
4042.82 1383
4043.42 1383
4044.02 1458
4044.62 1460
4045.22 1292
4045.82 1279
4046.42 1323
4047.02 1229
4047.62 1267
4048.22 1357
4048.82 1269
4049.42 1424
4050.02 1276
4050.62 1329
4051.22 1356
4051.82 1458
4052.43 1389
4053.03 1458
4053.63 1448
4054.23 1424
4054.83 1520
4055.43 1566
4056.03 1490
4056.63 1465
4057.23 1616
4057.83 1454
4058.43 1428
4059.03 1497
4059.63 1393
4060.23 1340
4060.84 1318
4061.44 1306
4062.04 1261
4062.64 1308
4063.24 1279
4063.84 1227
4064.44 1211
4065.04 1176
4065.64 1241
4066.25 1251
4066.85 1304
4067.45 1319
4068.05 1341
4068.65 1179
4069.25 1178
4069.86 1324
4070.46 1180
4071.06 1150
4071.66 1257
4072.26 1204
4072.86 1193
4073.47 1238
4074.07 1228
4074.67 1228
4075.27 1206
4075.87 1154
4076.48 1138
4077.08 1218
4077.68 1239
4078.28 1209
4078.89 1265
4079.49 1181
4080.09 1174
4080.69 1154
4081.30 1211
4081.90 1203
4082.50 1211
4083.10 1179
4083.71 1184
4084.31 1271
4084.91 1216
4085.52 1250
4086.12 1259
4086.72 1135
4087.32 1148
4087.93 1234
4088.53 1277
4089.13 1224
4089.74 1228
4090.34 1422
4090.94 1347
4091.55 1324
4092.15 1310
4092.75 1144
4093.36 1193
4093.96 1180
4094.56 1193
4095.17 1271
4095.77 1296
4096.37 1235
4096.98 1213
4097.58 1203
4098.18 1273
4098.79 1184
4099.39 1152
4100.00 1268
4100.60 1268
4101.20 1368
4101.81 1383
4102.41 1476
4103.02 1269
4103.62 1217
4104.23 1260
4104.83 1193
4105.43 1243
4106.04 1279
4106.64 1406
4107.25 1386
4107.85 1386
4108.46 1205
4109.06 1327
4109.67 1272
4110.27 1274
4110.87 1237
4111.48 1262
4112.08 1197
4112.69 1236
4113.29 1206
4113.90 1270
4114.50 1225
4115.11 1305
4115.71 1317
4116.32 1171
4116.92 1178
4117.53 1335
4118.13 1196
4118.74 1239
4119.35 1287
4119.95 1219
4120.56 1186
4121.16 1197
4121.77 1273
4122.37 1319
4122.98 1311
4123.58 1168
4124.19 1177
4124.80 1218
4125.40 1287
4126.01 1325
4126.61 1355
4127.22 1272
4127.82 1166
4128.43 1257
4129.04 1270
4129.64 1188
4130.25 1227
4130.85 1313
4131.46 1248
4132.07 1212
4132.67 1357
4133.28 1292
4133.89 1269
4134.49 1304
4135.10 1360
4135.71 1420
4136.31 1420
4136.92 1354
4137.53 1439
4138.13 1373
4138.74 1451
4139.35 1394
4139.95 1546
4140.56 1529
4141.17 1587
4141.77 1517
4142.38 1522
4142.99 1586
4143.59 1535
4144.20 1641
4144.81 1544
4145.42 1586
4146.02 1534
4146.63 1563
4147.24 1482
4147.85 1428
4148.45 1395
4149.06 1368
4149.67 1344
4150.28 1368
4150.88 1309
4151.49 1277
4152.10 1212
4152.71 1181
4153.31 1249
4153.92 1178
4154.53 1139
4155.14 1306
4155.75 1264
4156.35 1221
4156.96 1260
4157.57 1169
4158.18 1082
4158.79 1263
4159.40 1425
4160.00 1297
4160.61 1220
4161.22 1236
4161.83 1253
4162.44 1242
4163.05 1302
4163.65 1325
4164.26 1294
4164.87 1601
4165.48 1556
4166.09 1758
4166.70 1699
4167.31 1665
4167.92 1601
4168.52 1680
4169.13 1692
4169.74 1746
4170.35 1707
4170.96 1590
4171.57 1302
4172.18 1285
4172.79 1287
4173.40 1347
4174.01 1443
4174.62 1396
4175.23 1416
4175.84 1375
4176.45 1387
4177.05 1517
4177.66 1586
4178.27 1460
4178.88 1460
4179.49 1401
4180.10 1352
4180.71 1369
4181.32 1399
4181.93 1371
4182.54 1306
4183.15 1302
4183.76 1219
4184.37 1334
4184.98 1186
4185.59 1190
4186.20 1239
4186.81 1251
4187.42 1226
4188.03 1232
4188.65 1290
4189.26 1179
4189.87 1334
4190.48 1393
4191.09 1378
4191.70 1363
4192.31 1373
4192.92 1415
4193.53 1526
4194.14 1547
4194.75 1652
4195.36 1700
4195.97 1806
4196.58 1740
4197.20 1588
4197.81 1559
4198.42 1620
4199.03 1687
4199.64 1620
4200.25 1476
4200.86 1494
4201.47 1405
4202.09 1336
4202.70 1395
4203.31 1491
4203.92 1334
4204.53 1301
4205.14 1342
4205.75 1294
4206.37 1350
4206.98 1326
4207.59 1207
4208.20 1193
4208.81 1174
4209.43 1181
4210.04 1189
4210.65 1327
4211.26 1275
4211.87 1265
4212.49 1331
4213.10 1256
4213.71 1221
4214.32 1257
4214.93 1280
4215.55 1400
4216.16 1320
4216.77 1356
4217.38 1408
4218.00 1353
4218.61 1358
4219.22 1410
4219.84 1548
4220.45 1576
4221.06 1673
4221.67 1561
4222.29 1536
4222.90 1654
4223.51 1749
4224.13 1719
4224.74 1639
4225.35 1686
4225.96 1561
4226.58 1656
4227.19 1818
4227.80 1736
4228.42 1813
4229.03 1779
4229.64 1761
4230.26 1762
4230.87 1806
4231.48 1870
4232.10 1995
4232.71 2187
4233.33 2396
4233.94 2534
4234.55 2770
4235.17 3036
4235.78 3264
4236.39 3402
4237.01 3424
4237.62 3548
4238.24 3550
4238.85 3314
4239.46 2907
4240.08 2730
4240.69 2441
4241.31 2171
4241.92 2077
4242.54 1866
4243.15 1813
4243.76 1822
4244.38 1808
4244.99 1637
4245.61 1778
4246.22 1665
4246.84 1654
4247.45 1708
4248.07 1699
4248.68 1700
4249.30 1858
4249.91 1816
4250.53 1739
4251.14 1761
4251.76 1716
4252.37 1679
4252.99 1645
4253.60 1687
4254.22 1697
4254.83 1536
4255.45 1592
4256.06 1656
4256.68 1481
4257.29 1468
4257.91 1570
4258.52 1582
4259.14 1539
4259.76 1478
4260.37 1404
4260.99 1358
4261.60 1450
4262.22 1453
4262.83 1336
4263.45 1364
4264.07 1417
4264.68 1328
4265.30 1390
4265.91 1340
4266.53 1458
4267.15 1449
4267.76 1380
4268.38 1493
4268.99 1466
4269.61 1381
4270.23 1409
4270.84 1487
4271.46 1488
4272.08 1339
4272.69 1328
4273.31 1375
4273.93 1509
4274.54 1369
4275.16 1362
4275.78 1337
4276.39 1417
4277.01 1493
4277.63 1532
4278.24 1552
4278.86 1460
4279.48 1449
4280.09 1445
4280.71 1491
4281.33 1393
4281.95 1420
4282.56 1251
4283.18 1203
4283.80 1285
4284.42 1365
4285.03 1367
4285.65 1279
4286.27 1369
4286.89 1250
4287.50 1265
4288.12 1300
4288.74 1276
4289.36 1383
4289.97 1350
4290.59 1410
4291.21 1270
4291.83 1433
4292.45 1349
4293.06 1376
4293.68 1301
4294.30 1263
4294.92 1365
4295.54 1272
4296.15 1347
4296.77 1302
4297.39 1237
4298.01 1258
4298.63 1252
4299.25 1354
4299.86 1373
4300.48 1265
4301.10 1236
4301.72 1426
4302.34 1280
4302.96 1314
4303.58 1345
4304.19 1339
4304.81 1355
4305.43 1172
4306.05 1272
4306.67 1422
4307.29 1261
4307.91 1365
4308.53 1283
4309.15 1232
4309.77 1357
4310.38 1317
4311.00 1153
4311.62 1161
4312.24 1233
4312.86 1373
4313.48 1381
4314.10 1216
4314.72 1226
4315.34 1226
4315.96 1238
4316.58 1261
4317.20 1172
4317.82 1315
4318.44 1300
4319.06 1281
4319.68 1264
4320.30 1304
4320.92 1452
4321.54 1404
4322.16 1222
4322.78 1300
4323.40 1383
4324.02 1332
4324.64 1322
4325.26 1463
4325.88 1496
4326.50 1498
4327.12 1555
4327.74 1460
4328.36 1513
4328.98 1530
4329.60 1526
4330.22 1445
4330.84 1451
4331.47 1352
4332.09 1387
4332.71 1493
4333.33 1529
4333.95 1418
4334.57 1436
4335.19 1442
4335.81 1622
4336.43 1732
4337.05 1695
4337.68 1777
4338.30 1940
4338.92 2033
4339.54 1902
4340.16 1913
4340.78 1969
4341.40 1968
4342.03 2025
4342.65 1973
4343.27 1867
4343.89 1899
4344.51 2127
4345.13 2381
4345.76 2437
4346.38 2521
4347.00 2618
4347.62 3142
4348.24 3235
4348.86 3027
4349.49 2970
4350.11 2806
4350.73 2633
4351.35 2488
4351.98 2200
4352.60 2004
4353.22 1936
4353.84 1945
4354.46 1720
4355.09 1531
4355.71 1511
4356.33 1589
4356.95 1483
4357.58 1643
4358.20 1493
4358.82 1540
4359.45 1537
4360.07 1568
4360.69 1520
4361.31 1636
4361.94 1518
4362.56 1577
4363.18 1471
4363.81 1454
4364.43 1459
4365.05 1470
4365.68 1380
4366.30 1527
4366.92 1439
4367.55 1382
4368.17 1347
4368.79 1415
4369.42 1481
4370.04 1379
4370.66 1226
4371.29 1252
4371.91 1174
4372.53 1239
4373.16 1232
4373.78 1269
4374.41 1153
4375.03 1211
4375.65 1280
4376.28 1350
4376.90 1241
4377.53 1248
4378.15 1318
4378.77 1289
4379.40 1344
4380.02 1278
4380.65 1321
4381.27 1362
4381.89 1380
4382.52 1344
4383.14 1300
4383.77 1157
4384.39 1296
4385.02 1294
4385.64 1393
4386.27 1303
4386.89 1279
4387.52 1289
4388.14 1294
4388.77 1188
4389.39 1129
4390.02 1112
4390.64 1116
4391.27 1240
4391.89 1217
4392.52 1147
4393.14 1167
4393.77 1175
4394.39 1061
4395.02 1142
4395.64 1233
4396.27 1330
4396.89 1149
4397.52 1181
4398.14 1121
4398.77 1138
4399.39 1200
4400.02 1149
4400.65 1196
4401.27 1169
4401.90 1309
4402.52 1119
4403.15 1122
4403.78 1165
4404.40 1217
4405.03 1280
4405.65 1209
4406.28 1114
4406.91 1225
4407.53 1349
4408.16 1219
4408.78 1198
4409.41 1256
4410.04 1201
4410.66 1197
4411.29 1101
4411.92 1101
4412.54 1219
4413.17 1189
4413.80 1181
4414.42 1269
4415.05 1158
4415.68 1146
4416.30 1248
4416.93 1199
4417.56 1252
4418.18 1032
4418.81 1113
4419.44 1177
4420.07 1139
4420.69 1270
4421.32 1163
4421.95 1055
4422.57 1150
4423.20 1070
4423.83 1041
4424.46 1140
4425.08 1118
4425.71 1096
4426.34 1176
4426.97 1085
4427.59 1081
4428.22 1068
4428.85 1133
4429.48 1158
4430.10 1140
4430.73 1101
4431.36 1133
4431.99 1117
4432.62 1057
4433.24 1185
4433.87 1235
4434.50 1214
4435.13 1243
4435.76 1100
4436.38 1165
4437.01 1128
4437.64 1210
4438.27 1160
4438.90 1154
4439.53 1275
4440.16 1239
4440.78 1200
4441.41 1212
4442.04 1222
4442.67 1214
4443.30 1265
4443.93 1313
4444.56 1285
4445.19 1214
4445.81 1295
4446.44 1280
4447.07 1277
4447.70 1286
4448.33 1346
4448.96 1430
4449.59 1544
4450.22 1482
4450.85 1412
4451.48 1463
4452.11 1383
4452.73 1299
4453.36 1301
4453.99 1261
4454.62 1250
4455.25 1242
4455.88 1280
4456.51 1412
4457.14 1341
4457.77 1324
4458.40 1264
4459.03 1313
4459.66 1301
4460.29 1196
4460.92 1122
4461.55 1205
4462.18 1153
4462.81 1157
4463.44 1087
4464.07 1175
4464.70 1166
4465.33 1115
4465.96 1078
4466.59 1004
4467.22 1136
4467.85 1118
4468.48 1017
4469.12 1036
4469.75 1098
4470.38 1140
4471.01 1122
4471.64 1128
4472.27 1120
4472.90 1042
4473.53 982
4474.16 984
4474.79 1079
4475.42 1097
4476.05 1008
4476.69 1083
4477.32 1058
4477.95 1167
4478.58 1211
4479.21 1073
4479.84 1154
4480.47 1118
4481.10 1120
4481.74 1228
4482.37 1113
4483.00 1116
4483.63 1205
4484.26 1229
4484.89 1282
4485.53 1288
4486.16 1255
4486.79 1238
4487.42 1284
4488.05 1206
4488.68 1228
4489.32 1242
4489.95 1163
4490.58 1272
4491.21 1223
4491.84 1176
4492.48 1142
4493.11 1233
4493.74 1154
4494.37 1127
4495.01 1208
4495.64 1311
4496.27 1167
4496.90 1138
4497.54 1210
4498.17 1200
4498.80 1223
4499.43 1281
4500.07 1285
4500.70 1467
4501.33 1402
4501.97 1516
4502.60 1612
4503.23 1776
4503.86 1754
4504.50 1728
4505.13 1721
4505.76 1506
4506.40 1558
4507.03 1442
4507.66 1431
4508.30 1435
4508.93 1376
4509.56 1348
4510.20 1357
4510.83 1333
4511.46 1335
4512.10 1166
4512.73 1255
4513.37 1273
4514.00 1241
4514.63 1315
4515.27 1142
4515.90 1112
4516.53 1147
4517.17 1140
4517.80 1263
4518.44 1253
4519.07 1109
4519.70 1150
4520.34 1249
4520.97 1112
4521.61 1226
4522.24 1194
4522.88 1105
4523.51 1211
4524.14 1166
4524.78 1182
4525.41 1180
4526.05 1085
4526.68 1247
4527.32 1198
4527.95 1141
4528.59 1223
4529.22 1230
4529.86 1259
4530.49 1327
4531.13 1326
4531.76 1402
4532.40 1414
4533.03 1452
4533.67 1461
4534.30 1483
4534.94 1441
4535.57 1445
4536.21 1386
4536.84 1443
4537.48 1530
4538.11 1438
4538.75 1453
4539.38 1474
4540.02 1411
4540.66 1443
4541.29 1454
4541.93 1348
4542.56 1279
4543.20 1254
4543.83 1309
4544.47 1317
4545.11 1193
4545.74 1138
4546.38 1272
4547.01 1087
4547.65 1168
4548.29 1230
4548.92 1240
4549.56 1159
4550.19 1151
4550.83 1120
4551.47 1111
4552.10 989
4552.74 1187
4553.38 1187
4554.01 1203
4554.65 1236
4555.29 1204
4555.92 1220
4556.56 1160
4557.20 1101
4557.83 1187
4558.47 1153
4559.11 1060
4559.74 1130
4560.38 1140
4561.02 1092
4561.66 1103
4562.29 1238
4562.93 1289
4563.57 1123
4564.20 1066
4564.84 1146
4565.48 1106
4566.12 1142
4566.75 1142
4567.39 1117
4568.03 1072
4568.67 1053
4569.30 1076
4569.94 1096
4570.58 1123
4571.22 1096
4571.85 1131
4572.49 1059
4573.13 1096
4573.77 1145
4574.41 1109
4575.04 1043
4575.68 1064
4576.32 1058
4576.96 1107
4577.60 1114
4578.23 1084
4578.87 1186
4579.51 1141
4580.15 1015
4580.79 1135
4581.43 1233
4582.06 1160
4582.70 1234
4583.34 1164
4583.98 1329
4584.62 1280
4585.26 1149
4585.90 1159
4586.54 1189
4587.17 1153
4587.81 1194
4588.45 1187
4589.09 1191
4589.73 1259
4590.37 1305
4591.01 1293
4591.65 1459
4592.29 1791
4592.93 1797
4593.57 1556
4594.20 1491
4594.84 1479
4595.48 1495
4596.12 1453
4596.76 1383
4597.40 1222
4598.04 1070
4598.68 1193
4599.32 1252
4599.96 1226
4600.60 1160
4601.24 1196
4601.88 1207
4602.52 1246
4603.16 1298
4603.80 1241
4604.44 1218
4605.08 1290
4605.72 1349
4606.36 1423
4607.00 1327
4607.64 1355
4608.28 1324
4608.92 1243
4609.56 1121
4610.20 1146
4610.84 1271
4611.48 1330
4612.12 1183
4612.77 1091
4613.41 1110
4614.05 1187
4614.69 1261
4615.33 1178
4615.97 1139
4616.61 1129
4617.25 1187
4617.89 1201
4618.53 1180
4619.17 1100
4619.82 1187
4620.46 1101
4621.10 1070
4621.74 1150
4622.38 1028
4623.02 1057
4623.66 1036
4624.30 1127
4624.95 1084
4625.59 1133
4626.23 1339
4626.87 1161
4627.51 1078
4628.15 1092
4628.80 1038
4629.44 1109
4630.08 1042
4630.72 1188
4631.36 1272
4632.00 1271
4632.65 1351
4633.29 1111
4633.93 1193
4634.57 1331
4635.22 1351
4635.86 1189
4636.50 1198
4637.14 1364
4637.78 1273
4638.43 1182
4639.07 1211
4639.71 1309
4640.35 1223
4641.00 1187
4641.64 1291
4642.28 1255
4642.93 1141
4643.57 1129
4644.21 1146
4644.85 1143
4645.50 1133
4646.14 1163
4646.78 1174
4647.43 1168
4648.07 1091
4648.71 1147
4649.36 1182
4650.00 1196
4650.64 1202
4651.28 1257
4651.93 1153
4652.57 1156
4653.22 1082
4653.86 1149
4654.50 1291
4655.15 1229
4655.79 1196
4656.43 1054
4657.08 1050
4657.72 1017
4658.36 1161
4659.01 1101
4659.65 1066
4660.30 972
4660.94 1056
4661.58 1048
4662.23 1082
4662.87 1086
4663.52 1198
4664.16 1074
4664.80 1098
4665.45 1081
4666.09 1124
4666.74 1037
4667.38 1028
4668.03 1000
4668.67 1081
4669.32 1029
4669.96 1061
4670.60 1005
4671.25 1086
4671.89 1050
4672.54 1126
4673.18 995
4673.83 1022
4674.47 1189
4675.12 1198
4675.76 1173
4676.41 1132
4677.05 1159
4677.70 1094
4678.34 1042
4678.99 1228
4679.63 1240
4680.28 1118
4680.93 1102
4681.57 1042
4682.22 1057
4682.86 1090
4683.51 1116
4684.15 1157
4684.80 1029
4685.44 1066
4686.09 1118
4686.74 1091
4687.38 1078
4688.03 1101
4688.67 1146
4689.32 1180
4689.97 1108
4690.61 1149
4691.26 1051
4691.90 980
4692.55 1107
4693.20 1173
4693.84 1106
4694.49 1161
4695.13 1061
4695.78 1090
4696.43 1146
4697.07 1136
4697.72 1186
4698.37 1233
4699.01 1314
4699.66 1336
4700.31 1360
4700.95 1339
4701.60 1521
4702.25 1358
4702.89 1344
4703.54 1289
4704.19 1351
4704.84 1196
4705.48 1250
4706.13 1177
4706.78 1231
4707.42 1168
4708.07 1199
4708.72 1139
4709.37 1197
4710.01 1229
4710.66 1169
4711.31 1273
4711.96 1184
4712.60 1179
4713.25 1068
4713.90 1106
4714.55 1124
4715.19 1167
4715.84 1163
4716.49 1139
4717.14 1156
4717.78 1048
4718.43 1061
4719.08 1064
4719.73 1064
4720.38 1175
4721.02 1158
4721.67 1172
4722.32 1152
4722.97 1168
4723.62 1122
4724.27 1080
4724.91 1089
4725.56 1164
4726.21 1205
4726.86 1193
4727.51 1263
4728.16 1194
4728.81 1313
4729.45 1335
4730.10 1282
4730.75 1156
4731.40 1125
4732.05 1114
4732.70 1065
4733.35 1097
4734.00 1111
4734.65 1124
4735.29 1109
4735.94 1077
4736.59 1104
4737.24 1160
4737.89 1073
4738.54 1020
4739.19 1092
4739.84 1161
4740.49 1109
4741.14 1156
4741.79 1229
4742.44 1180
4743.09 1102
4743.74 1044
4744.39 1100
4745.04 1097
4745.69 1187
4746.34 1198
4746.99 1126
4747.64 1172
4748.29 1179
4748.94 1301
4749.59 1311
4750.24 1292
4750.89 1186
4751.54 1233
4752.19 1381
4752.84 1357
4753.49 1373
4754.14 1405
4754.79 1518
4755.44 1423
4756.09 1413
4756.74 1309
4757.39 1253
4758.04 1298
4758.69 1324
4759.34 1330
4759.99 1135
4760.64 1066
4761.30 985
4761.95 1006
4762.60 1207
4763.25 1216
4763.90 1014
4764.55 1046
4765.20 1044
4765.85 1155
4766.50 1169
4767.16 1201
4767.81 1254
4768.46 1246
4769.11 1319
4769.76 1283
4770.41 1264
4771.06 1324
4771.72 1120
4772.37 1088
4773.02 1122
4773.67 1130
4774.32 1162
4774.97 1196
4775.63 1062
4776.28 1132
4776.93 1134
4777.58 1091
4778.23 1073
4778.89 1193
4779.54 1121
4780.19 1043
4780.84 1179
4781.50 1328
4782.15 1327
4782.80 1299
4783.45 1163
4784.11 1118
4784.76 1167
4785.41 1154
4786.06 1211
4786.72 1135
4787.37 1081
4788.02 1124
4788.67 1146
4789.33 1181
4789.98 1207
4790.63 1191
4791.28 1147
4791.94 1169
4792.59 1108
4793.24 1059
4793.90 986
4794.55 1004
4795.20 1072
4795.86 1132
4796.51 1113
4797.16 1124
4797.82 1120
4798.47 1060
4799.12 936
4799.78 944
4800.43 1023
4801.08 1046
4801.74 1064
4802.39 1042
4803.05 1062
4803.70 1018
4804.35 1114
4805.01 1128
4805.66 982
4806.31 1108
4806.97 1141
4807.62 1137
4808.28 1145
4808.93 1180
4809.59 1116
4810.24 1128
4810.89 1163
4811.55 1086
4812.20 1045
4812.86 1149
4813.51 1124
4814.17 1086
4814.82 982
4815.48 1127
4816.13 1161
4816.78 1170
4817.44 1129
4818.09 1028
4818.75 1151
4819.40 1209
4820.06 1250
4820.71 1199
4821.37 1107
4822.02 1121
4822.68 1206
4823.33 1178
4823.99 1203
4824.64 1277
4825.30 1401
4825.95 1328
4826.61 1268
4827.27 1219
4827.92 1280
4828.58 1284
4829.23 1175
4829.89 1207
4830.54 1296
4831.20 1362
4831.85 1365
4832.51 1316
4833.17 1255
4833.82 1273
4834.48 1260
4835.13 1381
4835.79 1425
4836.45 1530
4837.10 1455
4837.76 1329
4838.41 1474
4839.07 1550
4839.73 1547
4840.38 1469
4841.04 1365
4841.70 1458
4842.35 1547
4843.01 1531
4843.66 1490
4844.32 1559
4844.98 1500
4845.63 1559
4846.29 1484
4846.95 1507
4847.60 1551
4848.26 1522
4848.92 1478
4849.58 1698
4850.23 1712
4850.89 1747
4851.55 1819
4852.20 1999
4852.86 1921
4853.52 1786
4854.17 1790
4854.83 1766
4855.49 1787
4856.15 1859
4856.80 1802
4857.46 2097
4858.12 2100
4858.78 2007
4859.43 2254
4860.09 2134
4860.75 2361
4861.41 2309
4862.07 2097
4862.72 2066
4863.38 2158
4864.04 2011
4864.70 2072
4865.35 1908
4866.01 1998
4866.67 1861
4867.33 1892
4867.99 1850
4868.65 2026
4869.30 2123
4869.96 1951
4870.62 1934
4871.28 1992
4871.94 1806
4872.60 1717
4873.25 1805
4873.91 1714
4874.57 1537
4875.23 1526
4875.89 1668
4876.55 1660
4877.21 1613
4877.86 1674
4878.52 1651
4879.18 1605
4879.84 1713
4880.50 1788
4881.16 1646
4881.82 1575
4882.48 1532
4883.14 1539
4883.80 1497
4884.46 1482
4885.11 1547
4885.77 1362
4886.43 1374
4887.09 1414
4887.75 1414
4888.41 1365
4889.07 1417
4889.73 1440
4890.39 1473
4891.05 1611
4891.71 1754
4892.37 1601
4893.03 1677
4893.69 1600
4894.35 1653
4895.01 1574
4895.67 1559
4896.33 1419
4896.99 1426
4897.65 1402
4898.31 1290
4898.97 1221
4899.63 1335
4900.29 1337
4900.95 1235
4901.61 1359
4902.27 1417
4902.93 1325
4903.59 1371
4904.25 1280
4904.91 1224
4905.58 1364
4906.24 1300
4906.90 1231
4907.56 1267
4908.22 1239
4908.88 1267
4909.54 1220
4910.20 1196
4910.86 1269
4911.52 1216
4912.18 1137
4912.85 1268
4913.51 1189
4914.17 1334
4914.83 1252
4915.49 1267
4916.15 1180
4916.81 1157
4917.48 1079
4918.14 1083
4918.80 1101
4919.46 1129
4920.12 1086
4920.78 1086
4921.45 1084
4922.11 1178
4922.77 1153
4923.43 1060
4924.09 1141
4924.76 1197
4925.42 1188
4926.08 1073
4926.74 1112
4927.40 1102
4928.07 1169
4928.73 1250
4929.39 1130
4930.05 1180
4930.72 1146
4931.38 1174
4932.04 1143
4932.70 1162
4933.37 1114
4934.03 1118
4934.69 1074
4935.35 1049
4936.02 1075
4936.68 1038
4937.34 1031
4938.00 1144
4938.67 1183
4939.33 1096
4939.99 1142
4940.66 1199
4941.32 1219
4941.98 1219
4942.65 1068
4943.31 1025
4943.97 1028
4944.64 1047
4945.30 1094
4945.96 1070
4946.63 1143
4947.29 1060
4947.95 931
4948.62 1034
4949.28 1015
4949.94 1001
4950.61 985
4951.27 1024
4951.94 1045
4952.60 1039
4953.26 1068
4953.93 1137
4954.59 1055
4955.26 1031
4955.92 1018
4956.58 968
4957.25 970
4957.91 987
4958.58 931
4959.24 1117
4959.90 1110
4960.57 1034
4961.23 1049
4961.90 1044
4962.56 1053
4963.23 1197
4963.89 1167
4964.56 1208
4965.22 1277
4965.89 1288
4966.55 1253
4967.22 1278
4967.88 1153
4968.55 1215
4969.21 1153
4969.88 1195
4970.54 1206
4971.21 1153
4971.87 1092
4972.54 1102
4973.20 1108
4973.87 1035
4974.53 1030
4975.20 1060
4975.86 1091
4976.53 1057
4977.19 1024
4977.86 1034
4978.52 1040
4979.19 1043
4979.86 1108
4980.52 1113
4981.19 1128
4981.85 1062
4982.52 1080
4983.19 1176
4983.85 1111
4984.52 987
4985.18 1033
4985.85 982
4986.52 957
4987.18 1005
4987.85 1086
4988.51 988
4989.18 972
4989.85 1016
4990.51 949
4991.18 990
4991.85 959
4992.51 1038
4993.18 1042
4993.85 1059
4994.51 1005
4995.18 948
4995.85 955
4996.51 865
4997.18 945
4997.85 1025
4998.51 1019
4999.18 1047
4999.85 952
5000.51 973
5001.18 940
5001.85 909
5002.52 949
5003.18 1011
5003.85 977
5004.52 928
5005.19 933
5005.85 944
5006.52 845
5007.19 905
5007.86 966
5008.52 921
5009.19 1036
5009.86 987
5010.53 1057
5011.19 982
5011.86 983
5012.53 957
5013.20 1016
5013.87 1078
5014.53 925
5015.20 919
5015.87 989
5016.54 923
5017.21 946
5017.87 910
5018.54 919
5019.21 967
5019.88 1010
5020.55 972
5021.22 947
5021.88 1041
5022.55 1099
5023.22 1023
5023.89 1086
5024.56 1169
5025.23 1177
5025.90 1159
5026.57 1120
5027.23 1120
5027.90 1092
5028.57 1065
5029.24 1099
5029.91 1100
5030.58 1022
5031.25 1053
5031.92 1026
5032.59 1037
5033.26 1015
5033.93 974
5034.59 983
5035.26 1006
5035.93 978
5036.60 1098
5037.27 986
5037.94 978
5038.61 979
5039.28 901
5039.95 1020
5040.62 969
5041.29 890
5041.96 890
5042.63 901
5043.30 1001
5043.97 970
5044.64 979
5045.31 991
5045.98 1003
5046.65 1059
5047.32 994
5047.99 939
5048.66 1035
5049.33 1006
5050.00 998
5050.67 1055
5051.34 1096
5052.01 985
5052.68 988
5053.35 927
5054.03 966
5054.70 954
5055.37 970
5056.04 953
5056.71 988
5057.38 1021
5058.05 975
5058.72 937
5059.39 1018
5060.06 1035
5060.73 915
5061.41 930
5062.08 964
5062.75 980
5063.42 1059
5064.09 1111
5064.76 976
5065.43 1020
5066.10 970
5066.78 1040
5067.45 930
5068.12 936
5068.79 1012
5069.46 987
5070.13 948
5070.81 953
5071.48 878
5072.15 965
5072.82 985
5073.49 930
5074.17 890
5074.84 942
5075.51 987
5076.18 982
5076.85 988
5077.53 918
5078.20 969
5078.87 946
5079.54 1073
5080.22 1159
5080.89 1135
5081.56 1179
5082.23 1085
5082.91 1027
5083.58 1032
5084.25 1109
5084.92 1043
5085.60 1098
5086.27 1107
5086.94 1053
5087.61 1039
5088.29 1009
5088.96 1169
5089.63 1136
5090.31 1131
5090.98 1167
5091.65 1223
5092.33 1214
5093.00 1269
5093.67 1289
5094.35 1340
5095.02 1152
5095.69 1217
5096.37 1181
5097.04 1289
5097.71 1158
5098.39 1092
5099.06 1063
5099.73 1013
5100.41 1046
5101.08 1053
5101.76 1049
5102.43 1051
5103.10 958
5103.78 1035
5104.45 1104
5105.12 1021
5105.80 976
5106.47 1066
5107.15 1074
5107.82 1061
5108.50 1105
5109.17 975
5109.84 989
5110.52 1027
5111.19 1009
5111.87 871
5112.54 921
5113.22 915
5113.89 997
5114.57 926
5115.24 981
5115.92 1030
5116.59 1067
5117.27 1036
5117.94 1024
5118.61 1141
5119.29 1069
5119.96 1064
5120.64 1198
5121.31 1211
5121.99 1180
5122.67 1128
5123.34 1196
5124.02 1146
5124.69 1120
5125.37 999
5126.04 1077
5126.72 1013
5127.39 1006
5128.07 1026
5128.74 1047
5129.42 1006
5130.10 962
5130.77 875
5131.45 964
5132.12 995
5132.80 1050
5133.47 1112
5134.15 1119
5134.83 955
5135.50 865
5136.18 996
5136.85 990
5137.53 1007
5138.21 1108
5138.88 1035
5139.56 1048
5140.24 1093
5140.91 1038
5141.59 1098
5142.27 1040
5142.94 1006
5143.62 932
5144.30 965
5144.97 1021
5145.65 997
5146.33 1028
5147.00 971
5147.68 944
5148.36 966
5149.03 970
5149.71 984
5150.39 934
5151.06 870
5151.74 944
5152.42 930
5153.10 977
5153.77 945
5154.45 948
5155.13 853
5155.80 902
5156.48 878
5157.16 1036
5157.84 932
5158.51 903
5159.19 928
5159.87 950
5160.55 955
5161.23 910
5161.90 959
5162.58 923
5163.26 928
5163.94 956
5164.61 989
5165.29 942
5165.97 961
5166.65 1081
5167.33 1032
5168.00 1055
5168.68 1096
5169.36 1065
5170.04 1093
5170.72 1079
5171.40 1047
5172.07 1104
5172.75 1065
5173.43 999
5174.11 951
5174.79 966
5175.47 1027
5176.15 1054
5176.83 1107
5177.50 1076
5178.18 1019
5178.86 991
5179.54 1030
5180.22 1068
5180.90 1027
5181.58 1066
5182.26 1116
5182.94 1145
5183.62 1052
5184.29 1052
5184.97 1017
5185.65 1049
5186.33 975
5187.01 1026
5187.69 899
5188.37 955
5189.05 974
5189.73 985
5190.41 928
5191.09 951
5191.77 898
5192.45 997
5193.13 935
5193.81 921
5194.49 814
5195.17 904
5195.85 843
5196.53 809
5197.21 812
5197.89 900
5198.57 954
5199.25 921
5199.93 833
5200.61 925
5201.29 988
5201.97 953
5202.65 970
5203.33 929
5204.01 953
5204.69 1007
5205.37 990
5206.05 958
5206.73 892
5207.42 923
5208.10 964
5208.78 1049
5209.46 988
5210.14 903
5210.82 967
5211.50 1127
5212.18 1079
5212.86 1091
5213.54 1053
5214.23 1033
5214.91 1002
5215.59 1029
5216.27 1183
5216.95 1041
5217.63 1006
5218.31 1022
5219.00 982
5219.68 963
5220.36 967
5221.04 955
5221.72 1023
5222.40 995
5223.09 975
5223.77 911
5224.45 863
5225.13 951
5225.81 1056
5226.50 906
5227.18 916
5227.86 814
5228.54 863
5229.22 955
5229.91 919
5230.59 882
5231.27 943
5231.95 981
5232.64 1018
5233.32 945
5234.00 961
5234.68 933
5235.37 958
5236.05 925
5236.73 879
5237.41 965
5238.10 1018
5238.78 990
5239.46 1016
5240.14 1054
5240.83 977
5241.51 853
5242.19 955
5242.88 1071
5243.56 991
5244.24 900
5244.93 911
5245.61 850
5246.29 873
5246.98 947
5247.66 951
5248.34 924
5249.03 926
5249.71 955
5250.39 892
5251.08 901
5251.76 915
5252.44 1072
5253.13 1038
5253.81 1023
5254.50 948
5255.18 927
5255.86 1017
5256.55 959
5257.23 991
5257.92 936
5258.60 874
5259.28 821
5259.97 889
5260.65 900
5261.34 926
5262.02 897
5262.71 874
5263.39 970
5264.07 1040
5264.76 1002
5265.44 956
5266.13 947
5266.81 990
5267.50 975
5268.18 994
5268.87 1012
5269.55 1094
5270.24 1049
5270.92 1077
5271.61 1010
5272.29 981
5272.98 964
5273.66 1018
5274.35 906
5275.03 878
5275.72 953
5276.40 958
5277.09 964
5277.77 921
5278.46 898
5279.14 1013
5279.83 952
5280.52 954
5281.20 990
5281.89 1048
5282.57 1159
5283.26 1227
5283.94 1238
5284.63 1185
5285.32 1104
5286.00 1110
5286.69 1113
5287.37 1094
5288.06 940
5288.75 924
5289.43 966
5290.12 952
5290.80 961
5291.49 993
5292.18 901
5292.86 931
5293.55 914
5294.24 965
5294.92 890
5295.61 965
5296.30 908
5296.98 950
5297.67 951
5298.36 898
5299.04 960
5299.73 975
5300.42 932
5301.10 910
5301.79 995
5302.48 1051
5303.16 926
5303.85 1033
5304.54 1025
5305.22 997
5305.91 1066
5306.60 1006
5307.29 991
5307.97 941
5308.66 933
5309.35 949
5310.04 1006
5310.72 973
5311.41 942
5312.10 927
5312.79 961
5313.47 1021
5314.16 1041
5314.85 967
5315.54 950
5316.23 1028
5316.91 1018
5317.60 1009
5318.29 969
5318.98 895
5319.67 1043
5320.35 1125
5321.04 1092
5321.73 1096
5322.42 1177
5323.11 1177
5323.79 1102
5324.48 1174
5325.17 1031
5325.86 1110
5326.55 1092
5327.24 1024
5327.93 925
5328.61 919
5329.30 924
5329.99 1032
5330.68 879
5331.37 939
5332.06 978
5332.75 1061
5333.44 971
5334.13 992
5334.81 964
5335.50 974
5336.19 909
5336.88 936
5337.57 971
5338.26 986
5338.95 1054
5339.64 963
5340.33 1008
5341.02 1000
5341.71 978
5342.40 1029
5343.09 1041
5343.78 985
5344.47 1025
5345.16 974
5345.85 1103
5346.54 1056
5347.22 974
5347.91 1102
5348.60 1065
5349.29 1067
5349.98 1126
5350.67 1142
5351.37 1216
5352.06 1215
5352.75 1189
5353.44 1090
5354.13 1142
5354.82 1150
5355.51 1136
5356.20 1140
5356.89 1060
5357.58 1123
5358.27 1061
5358.96 946
5359.65 959
5360.34 945
5361.03 969
5361.72 945
5362.41 920
5363.10 913
5363.80 1030
5364.49 911
5365.18 901
5365.87 950
5366.56 990
5367.25 930
5367.94 857
5368.63 892
5369.32 883
5370.02 923
5370.71 901
5371.40 904
5372.09 891
5372.78 864
5373.47 886
5374.16 889
5374.86 856
5375.55 858
5376.24 926
5376.93 861
5377.62 904
5378.32 882
5379.01 891
5379.70 891
5380.39 886
5381.08 921
5381.78 940
5382.47 939
5383.16 957
5383.85 886
5384.54 861
5385.24 894
5385.93 872
5386.62 895
5387.31 911
5388.01 960
5388.70 865
5389.39 971
5390.08 948
5390.78 1059
5391.47 1047
5392.16 974
5392.85 943
5393.55 1008
5394.24 1006
5394.93 1037
5395.63 1040
5396.32 1046
5397.01 929
5397.71 786
5398.40 877
5399.09 800
5399.79 761
5400.48 817
5401.17 985
5401.87 925
5402.56 866
5403.25 921
5403.95 881
5404.64 936
5405.33 901
5406.03 951
5406.72 976
5407.41 952
5408.11 875
5408.80 883
5409.50 869
5410.19 837
5410.88 887
5411.58 866
5412.27 833
5412.97 857
5413.66 931
5414.35 975
5415.05 859
5415.74 881
5416.44 818
5417.13 806
5417.83 897
5418.52 960
5419.21 909
5419.91 903
5420.60 921
5421.30 932
5421.99 866
5422.69 963
5423.38 961
5424.08 961
5424.77 1011
5425.47 990
5426.16 982
5426.86 961
5427.55 1004
5428.25 924
5428.94 912
5429.64 871
5430.33 907
5431.03 878
5431.72 950
5432.42 867
5433.11 867
5433.81 969
5434.50 994
5435.20 915
5435.90 867
5436.59 986
5437.29 1036
5437.98 1039
5438.68 1053
5439.37 1088
5440.07 1106
5440.77 952
5441.46 1065
5442.16 1012
5442.85 977
5443.55 900
5444.25 959
5444.94 1026
5445.64 1056
5446.34 1137
5447.03 1098
5447.73 1094
5448.42 1212
5449.12 1192
5449.82 1195
5450.51 1093
5451.21 1142
5451.91 1164
5452.60 1043
5453.30 1170
5454.00 1064
5454.69 1094
5455.39 1031
5456.09 1008
5456.78 999
5457.48 989
5458.18 1050
5458.88 923
5459.57 1026
5460.27 914
5460.97 982
5461.66 1057
5462.36 1023
5463.06 993
5463.76 1018
5464.45 1094
5465.15 1128
5465.85 1082
5466.55 1092
5467.24 1121
5467.94 1119
5468.64 984
5469.34 1053
5470.03 1098
5470.73 1232
5471.43 1170
5472.13 1098
5472.83 1002
5473.52 1020
5474.22 1143
5474.92 1148
5475.62 1162
5476.32 1184
5477.01 1155
5477.71 1244
5478.41 1257
5479.11 1310
5479.81 1357
5480.51 1515
5481.20 1563
5481.90 1655
5482.60 1701
5483.30 1779
5484.00 1851
5484.70 1746
5485.40 1712
5486.09 1682
5486.79 1506
5487.49 1406
5488.19 1396
5488.89 1286
5489.59 1291
5490.29 1196
5490.99 1221
5491.69 1212
5492.39 1247
5493.09 1273
5493.78 1344
5494.48 1340
5495.18 1457
5495.88 1380
5496.58 1432
5497.28 1452
5497.98 1565
5498.68 1700
5499.38 1764
5500.08 1945
5500.78 2139
5501.48 2416
5502.18 2830
5502.88 3082
5503.58 2998
5504.28 3015
5504.98 3044
5505.68 2672
5506.38 2306
5507.08 1978
5507.78 1785
5508.48 1749
5509.18 1488
5509.88 1425
5510.58 1395
5511.28 1422
5511.98 1321
5512.68 1339
5513.38 1323
5514.08 1355
5514.78 1410
5515.48 1305
5516.18 1256
5516.89 1370
5517.59 1378
5518.29 1381
5518.99 1343
5519.69 1263
5520.39 1413
5521.09 1294
5521.79 1302
5522.49 1285
5523.19 1340
5523.90 1187
5524.60 1171
5525.30 1196
5526.00 1173
5526.70 1228
5527.40 1167
5528.10 1103
5528.81 1045
5529.51 1023
5530.21 1002
5530.91 1030
5531.61 1041
5532.31 1014
5533.02 961
5533.72 1063
5534.42 1052
5535.12 983
5535.82 931
5536.52 1050
5537.23 1105
5537.93 1052
5538.63 1026
5539.33 1030
5540.04 1055
5540.74 1071
5541.44 1032
5542.14 981
5542.84 934
5543.55 906
5544.25 920
5544.95 1003
5545.65 1076
5546.36 1032
5547.06 1002
5547.76 1016
5548.47 1035
5549.17 1015
5549.87 1002
5550.57 1066
5551.28 967
5551.98 1094
5552.68 975
5553.39 1006
5554.09 973
5554.79 1005
5555.50 963
5556.20 924
5556.90 999
5557.61 914
5558.31 857
5559.01 915
5559.72 943
5560.42 864
5561.12 939
5561.83 943
5562.53 909
5563.23 941
5563.94 996
5564.64 873
5565.35 877
5566.05 937
5566.75 891
5567.46 969
5568.16 948
5568.86 1000
5569.57 957
5570.27 897
5570.98 959
5571.68 984
5572.39 1011
5573.09 964
5573.79 968
5574.50 986
5575.20 876
5575.91 912
5576.61 902
5577.32 895
5578.02 940
5578.73 958
5579.43 1001
5580.14 968
5580.84 974
5581.55 885
5582.25 896
5582.96 921
5583.66 944
5584.37 821
5585.07 813
5585.78 951
5586.48 848
5587.19 837
5587.89 896
5588.60 886
5589.30 851
5590.01 891
5590.71 871
5591.42 924
5592.12 840
5592.83 896
5593.53 852
5594.24 845
5594.95 836
5595.65 905
5596.36 954
5597.06 949
5597.77 981
5598.48 916
5599.18 860
5599.89 791
5600.59 794
5601.30 895
5602.01 857
5602.71 911
5603.42 807
5604.12 914
5604.83 805
5605.54 846
5606.24 823
5606.95 872
5607.66 813
5608.36 776
5609.07 743
5609.78 771
5610.48 854
5611.19 873
5611.90 902
5612.60 778
5613.31 801
5614.02 868
5614.72 845
5615.43 899
5616.14 832
5616.85 905
5617.55 906
5618.26 862
5618.97 875
5619.67 921
5620.38 942
5621.09 880
5621.80 855
5622.50 853
5623.21 861
5623.92 888
5624.63 920
5625.33 839
5626.04 864
5626.75 859
5627.46 939
5628.16 964
5628.87 815
5629.58 869
5630.29 949
5631.00 934
5631.70 906
5632.41 909
5633.12 851
5633.83 915
5634.54 900
5635.24 899
5635.95 872
5636.66 948
5637.37 880
5638.08 903
5638.79 894
5639.50 1077
5640.20 1040
5640.91 963
5641.62 872
5642.33 947
5643.04 948
5643.75 889
5644.46 962
5645.17 986
5645.87 988
5646.58 847
5647.29 913
5648.00 858
5648.71 862
5649.42 812
5650.13 827
5650.84 801
5651.55 893
5652.26 824
5652.97 794
5653.67 851
5654.38 824
5655.09 960
5655.80 934
5656.51 935
5657.22 924
5657.93 974
5658.64 964
5659.35 1034
5660.06 1092
5660.77 1070
5661.48 1049
5662.19 1056
5662.90 988
5663.61 830
5664.32 962
5665.03 915
5665.74 892
5666.45 991
5667.16 920
5667.87 972
5668.58 948
5669.29 962
5670.00 925
5670.71 1030
5671.42 1092
5672.14 1207
5672.85 1131
5673.56 1095
5674.27 979
5674.98 969
5675.69 1065
5676.40 1012
5677.11 1031
5677.82 894
5678.53 838
5679.24 945
5679.95 890
5680.67 947
5681.38 893
5682.09 928
5682.80 999
5683.51 990
5684.22 1054
5684.93 1066
5685.64 1045
5686.36 1151
5687.07 1132
5687.78 1138
5688.49 1090
5689.20 1057
5689.91 1115
5690.63 1109
5691.34 1020
5692.05 1052
5692.76 924
5693.47 1021
5694.18 940
5694.90 864
5695.61 886
5696.32 862
5697.03 941
5697.75 870
5698.46 725
5699.17 757
5699.88 824
5700.59 851
5701.31 827
5702.02 856
5702.73 883
5703.44 854
5704.16 845
5704.87 885
5705.58 842
5706.29 877
5707.01 926
5707.72 970
5708.43 875
5709.15 796
5709.86 769
5710.57 806
5711.28 774
5712.00 753
5712.71 865
5713.42 830
5714.14 894
5714.85 922
5715.56 895
5716.28 866
5716.99 820
5717.70 786
5718.42 759
5719.13 762
5719.84 825
5720.56 838
5721.27 819
5721.99 776
5722.70 895
5723.41 791
5724.13 826
5724.84 904
5725.55 794
5726.27 822
5726.98 889
5727.70 853
5728.41 933
5729.12 1039
5729.84 1002
5730.55 926
5731.27 868
5731.98 843
5732.70 866
5733.41 905
5734.13 950
5734.84 882
5735.55 861
5736.27 924
5736.98 952
5737.70 855
5738.41 886
5739.13 910
5739.84 894
5740.56 924
5741.27 845
5741.99 861
5742.70 914
5743.42 887
5744.13 831
5744.85 817
5745.56 828
5746.28 934
5746.99 826
5747.71 778
5748.42 859
5749.14 917
5749.85 834
5750.57 916
5751.29 870
5752.00 876
5752.72 852
5753.43 874
5754.15 869
5754.86 832
5755.58 908
5756.30 878
5757.01 858
5757.73 880
5758.44 960
5759.16 931
5759.87 868
5760.59 859
5761.31 897
5762.02 808
5762.74 918
5763.46 830
5764.17 799
5764.89 830
5765.60 844
5766.32 790
5767.04 795
5767.75 914
5768.47 886
5769.19 868
5769.90 868
5770.62 868
5771.34 823
5772.05 878
5772.77 926
5773.49 879
5774.21 863
5774.92 789
5775.64 760
5776.36 805
5777.07 779
5777.79 777
5778.51 823
5779.23 740
5779.94 769
5780.66 844
5781.38 910
5782.09 909
5782.81 873
5783.53 896
5784.25 873
5784.96 886
5785.68 862
5786.40 805
5787.12 815
5787.84 791
5788.55 833
5789.27 882
5789.99 827
5790.71 866
5791.43 903
5792.14 884
5792.86 857
5793.58 919
5794.30 938
5795.02 932
5795.73 869
5796.45 933
5797.17 927
5797.89 997
5798.61 1036
5799.33 1016
5800.05 990
5800.76 1151
5801.48 1225
5802.20 1308
5802.92 1231
5803.64 1340
5804.36 1418
5805.08 1410
5805.80 1307
5806.51 1232
5807.23 1111
5807.95 1085
5808.67 1013
5809.39 958
5810.11 989
5810.83 846
5811.55 830
5812.27 812
5812.99 889
5813.71 928
5814.43 905
5815.14 893
5815.86 855
5816.58 881
5817.30 923
5818.02 904
5818.74 952
5819.46 949
5820.18 939
5820.90 996
5821.62 1035
5822.34 1011
5823.06 925
5823.78 908
5824.50 962
5825.22 887
5825.94 935
5826.66 937
5827.38 842
5828.10 870
5828.82 897
5829.54 1001
5830.26 966
5830.98 993
5831.71 897
5832.43 894
5833.15 875
5833.87 879
5834.59 811
5835.31 925
5836.03 962
5836.75 962
5837.47 933
5838.19 905
5838.91 886
5839.63 866
5840.36 998
5841.08 918
5841.80 845
5842.52 866
5843.24 834
5843.96 921
5844.68 888
5845.40 839
5846.13 821
5846.85 918
5847.57 942
5848.29 814
5849.01 803
5849.73 815
5850.45 753
5851.18 830
5851.90 907
5852.62 825
5853.34 886
5854.06 773
5854.79 860
5855.51 889
5856.23 908
5856.95 911
5857.67 957
5858.40 912
5859.12 883
5859.84 906
5860.56 798
5861.28 809
5862.01 871
5862.73 854
5863.45 774
5864.17 897
5864.90 925
5865.62 937
5866.34 979
5867.07 908
5867.79 851
5868.51 913
5869.23 828
5869.96 853
5870.68 852
5871.40 870
5872.13 908
5872.85 817
5873.57 889
5874.29 801
5875.02 766
5875.74 869
5876.46 868
5877.19 854
5877.91 907
5878.63 966
5879.36 953
5880.08 984
5880.81 1030
5881.53 1055
5882.25 1034
5882.98 1037
5883.70 1012
5884.42 1071
5885.15 1117
5885.87 1108
5886.60 1036
5887.32 1073
5888.04 1053
5888.77 983
5889.49 971
5890.22 863
5890.94 976
5891.66 961
5892.39 1006
5893.11 979
5893.84 918
5894.56 852
5895.29 894
5896.01 826
5896.73 852
5897.46 826
5898.18 830
5898.91 932
5899.63 898
5900.36 878
5901.08 890
5901.81 920
5902.53 861
5903.26 858
5903.98 920
5904.71 807
5905.43 889
5906.16 939
5906.88 921
5907.61 887
5908.33 892
5909.06 836
5909.78 866
5910.51 865
5911.23 845
5911.96 890
5912.69 971
5913.41 867
5914.14 1008
5914.86 917
5915.59 1009
5916.31 892
5917.04 895
5917.77 936
5918.49 966
5919.22 919
5919.94 942
5920.67 971
5921.39 981
5922.12 977
5922.85 927
5923.57 935
5924.30 1031
5925.03 1029
5925.75 959
5926.48 911
5927.20 966
5927.93 979
5928.66 1032
5929.38 1049
5930.11 1025
5930.84 1015
5931.56 1033
5932.29 1019
5933.02 946
5933.74 993
5934.47 1088
5935.20 1114
5935.93 1163
5936.65 1129
5937.38 1093
5938.11 1095
5938.83 1196
5939.56 1195
5940.29 1140
5941.02 1197
5941.74 1250
5942.47 1301
5943.20 1293
5943.92 1336
5944.65 1298
5945.38 1275
5946.11 1283
5946.83 1293
5947.56 1337
5948.29 1359
5949.02 1424
5949.75 1367
5950.47 1398
5951.20 1344
5951.93 1465
5952.66 1614
5953.39 1647
5954.11 1651
5954.84 1628
5955.57 1780
5956.30 1706
5957.03 1759
5957.75 1675
5958.48 1663
5959.21 1799
5959.94 1643
5960.67 1758
5961.40 1811
5962.12 1819
5962.85 1745
5963.58 1757
5964.31 1825
5965.04 1791
5965.77 1896
5966.50 2038
5967.23 2009
5967.95 2258
5968.68 2494
5969.41 2574
5970.14 2586
5970.87 2499
5971.60 2474
5972.33 2460
5973.06 2283
5973.79 2469
5974.52 2329
5975.25 2172
5975.98 2039
5976.71 2049
5977.43 2130
5978.16 2120
5978.89 2139
5979.62 2156
5980.35 2013
5981.08 2148
5981.81 2212
5982.54 2283
5983.27 2426
5984.00 2490
5984.73 2484
5985.46 2555
5986.19 2571
5986.92 2464
5987.65 2491
5988.38 2565
5989.11 2478
5989.84 2413
5990.57 2496
5991.30 2608
5992.03 2613
5992.76 2635
5993.49 2753
5994.22 2573
5994.96 2689
5995.69 2698
5996.42 2581
5997.15 2692
5997.88 2822
5998.61 2855
5999.34 2743
6000.07 2830
6000.80 2995
6001.53 3036
6002.26 2968
6002.99 2846
6003.73 2976
6004.46 3056
6005.19 3017
6005.92 2843
6006.65 2721
6007.38 2681
6008.11 2748
6008.84 2842
6009.58 2989
6010.31 3251
6011.04 3717
6011.77 4045
6012.50 4777
6013.23 5846
6013.97 6837
6014.70 7988
6015.43 8845
6016.16 9302
6016.89 9763
6017.62 9914
6018.36 9449
6019.09 8665
6019.82 7941
6020.55 6882
6021.29 5998
6022.02 5025
6022.75 4165
6023.48 3605
6024.21 3142
6024.95 2835
6025.68 2598
6026.41 2392
6027.14 2305
6027.88 2232
6028.61 2128
6029.34 2032
6030.07 1989
6030.81 2050
6031.54 2008
6032.27 1925
6033.01 1915
6033.74 1891
6034.47 1782
6035.20 1756
6035.94 1781
6036.67 1799
6037.40 1724
6038.14 1738
6038.87 1772
6039.60 1707
6040.34 1775
6041.07 1819
6041.80 1894
6042.54 1961
6043.27 2083
6044.00 2056
6044.74 2081
6045.47 2063
6046.21 2136
6046.94 2276
6047.67 2267
6048.41 2258
6049.14 2142
6049.87 2224
6050.61 2326
6051.34 2250
6052.08 2422
6052.81 2591
6053.54 2849
6054.28 2881
6055.01 3012
6055.75 3162
6056.48 3234
6057.22 3254
6057.95 3053
6058.68 2840
6059.42 2623
6060.15 2490
6060.89 2395
6061.62 2197
6062.36 2136
6063.09 2104
6063.83 2094
6064.56 2075
6065.30 2001
6066.03 2007
6066.77 2203
6067.50 2164
6068.24 1989
6068.97 2105
6069.71 2076
6070.44 1986
6071.18 2065
6071.91 2000
6072.65 2034
6073.38 1949
6074.12 1808
6074.85 1866
6075.59 1753
6076.32 1779
6077.06 1713
6077.80 1617
6078.53 1622
6079.27 1744
6080.00 1611
6080.74 1721
6081.47 1686
6082.21 1655
6082.95 1618
6083.68 1674
6084.42 1653
6085.15 1610
6085.89 1629
6086.63 1693
6087.36 1552
6088.10 1546
6088.83 1434
6089.57 1459
6090.31 1430
6091.04 1497
6091.78 1542
6092.52 1662
6093.25 1647
6093.99 1578
6094.73 1527
6095.46 1569
6096.20 1567
6096.94 1659
6097.67 1565
6098.41 1516
6099.15 1490
6099.88 1463
6100.62 1289
6101.36 1288
6102.10 1365
6102.83 1334
6103.57 1348
6104.31 1332
6105.04 1261
6105.78 1331
6106.52 1446
6107.26 1464
6107.99 1343
6108.73 1273
6109.47 1297
6110.21 1339
6110.94 1311
6111.68 1326
6112.42 1335
6113.16 1281
6113.89 1335
6114.63 1518
6115.37 1422
6116.11 1392
6116.85 1423
6117.58 1545
6118.32 1382
6119.06 1297
6119.80 1448
6120.54 1412
6121.27 1325
6122.01 1348
6122.75 1355
6123.49 1335
6124.23 1426
6124.97 1370
6125.70 1413
6126.44 1444
6127.18 1434
6127.92 1421
6128.66 1420
6129.40 1488
6130.14 1427
6130.88 1388
6131.61 1425
6132.35 1476
6133.09 1509
6133.83 1555
6134.57 1403
6135.31 1460
6136.05 1430
6136.79 1509
6137.53 1624
6138.27 1497
6139.01 1521
6139.74 1522
6140.48 1505
6141.22 1545
6141.96 1564
6142.70 1507
6143.44 1576
6144.18 1567
6144.92 1534
6145.66 1492
6146.40 1379
6147.14 1496
6147.88 1590
6148.62 1463
6149.36 1425
6150.10 1559
6150.84 1599
6151.58 1561
6152.32 1532
6153.06 1701
6153.80 1543
6154.54 1677
6155.28 1693
6156.02 1693
6156.76 1702
6157.50 1713
6158.24 1717
6158.98 1691
6159.72 1678
6160.46 1709
6161.21 1732
6161.95 1643
6162.69 1755
6163.43 1878
6164.17 1939
6164.91 1898
6165.65 2065
6166.39 2210
6167.13 2321
6167.87 2333
6168.61 2477
6169.36 2618
6170.10 2608
6170.84 2707
6171.58 2677
6172.32 2642
6173.06 2701
6173.80 2570
6174.54 2536
6175.29 2462
6176.03 2403
6176.77 2273
6177.51 2295
6178.25 2362
6178.99 2291
6179.74 2178
6180.48 2243
6181.22 2308
6181.96 2360
6182.70 2244
6183.45 2346
6184.19 2467
6184.93 2352
6185.67 2405
6186.41 2484
6187.16 2581
6187.90 2477
6188.64 2450
6189.38 2446
6190.12 2518
6190.87 2583
6191.61 2639
6192.35 2841
6193.09 2785
6193.84 2986
6194.58 3142
6195.32 3153
6196.07 3226
6196.81 3216
6197.55 3157
6198.29 3255
6199.04 3192
6199.78 3296
6200.52 3344
6201.27 3253
6202.01 3012
6202.75 3076
6203.50 3226
6204.24 3446
6204.98 3726
6205.73 4033
6206.47 4753
6207.21 5991
6207.96 7091
6208.70 8536
6209.44 10327
6210.19 12597
6210.93 14819
6211.67 16252
6212.42 17566
6213.16 17618
6213.90 17064
6214.65 15867
6215.39 14028
6216.14 11992
6216.88 9923
6217.62 8097
6218.37 6432
6219.11 5484
6219.86 4538
6220.60 3864
6221.35 3473
6222.09 3088
6222.83 2865
6223.58 2726
6224.32 2628
6225.07 2619
6225.81 2612
6226.56 2620
6227.30 2528
6228.05 2512
6228.79 2488
6229.53 2361
6230.28 2329
6231.02 2104
6231.77 2027
6232.51 1888
6233.26 1783
6234.00 1771
6234.75 1650
6235.49 1770
6236.24 1788
6236.98 1838
6237.73 1907
6238.48 1900
6239.22 1910
6239.97 1970
6240.71 1990
6241.46 2107
6242.20 2125
6242.95 1965
6243.69 2020
6244.44 2114
6245.18 2215
6245.93 2377
6246.68 2463
6247.42 2530
6248.17 2805
6248.91 2983
6249.66 3375
6250.41 3605
6251.15 4009
6251.90 4011
6252.64 3991
6253.39 3723
6254.14 3440
6254.88 3148
6255.63 2823
6256.38 2486
6257.12 2390
6257.87 2349
6258.61 2148
6259.36 2044
6260.11 2124
6260.85 2140
6261.60 2053
6262.35 1974
6263.09 2134
6263.84 2109
6264.59 2111
6265.34 2229
6266.08 2268
6266.83 2182
6267.58 2133
6268.32 2089
6269.07 2174
6269.82 2002
6270.56 2087
6271.31 2212
6272.06 2157
6272.81 2124
6273.55 2088
6274.30 2024
6275.05 2042
6275.80 1962
6276.54 1981
6277.29 2114
6278.04 2191
6278.79 2191
6279.53 2194
6280.28 2127
6281.03 2210
6281.78 2125
6282.53 2104
6283.27 1959
6284.02 1853
6284.77 1849
6285.52 1883
6286.27 1842
6287.01 1880
6287.76 1898
6288.51 1975
6289.26 1944
6290.01 1943
6290.76 2026
6291.50 2039
6292.25 1923
6293.00 1955
6293.75 1907
6294.50 1824
6295.25 1710
6296.00 1670
6296.74 1712
6297.49 1646
6298.24 1602
6298.99 1562
6299.74 1525
6300.49 1462
6301.24 1493
6301.99 1556
6302.74 1597
6303.49 1550
6304.23 1608
6304.98 1544
6305.73 1522
6306.48 1532
6307.23 1522
6307.98 1559
6308.73 1556
6309.48 1461
6310.23 1444
6310.98 1547
6311.73 1561
6312.48 1484
6313.23 1518
6313.98 1587
6314.73 1578
6315.48 1477
6316.23 1371
6316.98 1499
6317.73 1526
6318.48 1580
6319.23 1508
6319.98 1469
6320.73 1401
6321.48 1463
6322.23 1382
6322.98 1366
6323.73 1438
6324.48 1415
6325.23 1400
6325.98 1264
6326.73 1269
6327.48 1335
6328.23 1399
6328.98 1466
6329.73 1389
6330.49 1270
6331.24 1317
6331.99 1343
6332.74 1423
6333.49 1325
6334.24 1320
6334.99 1270
6335.74 1279
6336.49 1262
6337.24 1262
6338.00 1268
6338.75 1284
6339.50 1285
6340.25 1252
6341.00 1390
6341.75 1305
6342.50 1251
6343.25 1310
6344.01 1348
6344.76 1318
6345.51 1283
6346.26 1357
6347.01 1344
6347.77 1340
6348.52 1303
6349.27 1438
6350.02 1424
6350.77 1440
6351.52 1496
6352.28 1586
6353.03 1470
6353.78 1578
6354.53 1631
6355.29 1812
6356.04 1923
6356.79 1717
6357.54 1641
6358.29 1756
6359.05 1763
6359.80 1576
6360.55 1535
6361.30 1558
6362.06 1462
6362.81 1438
6363.56 1469
6364.32 1350
6365.07 1340
6365.82 1278
6366.57 1339
6367.33 1209
6368.08 1295
6368.83 1289
6369.59 1224
6370.34 1308
6371.09 1246
6371.85 1267
6372.60 1232
6373.35 1266
6374.11 1268
6374.86 1258
6375.61 1222
6376.37 1319
6377.12 1191
6377.87 1234
6378.63 1244
6379.38 1234
6380.13 1269
6380.89 1266
6381.64 1250
6382.40 1274
6383.15 1290
6383.90 1334
6384.66 1280
6385.41 1238
6386.17 1293
6386.92 1269
6387.67 1232
6388.43 1232
6389.18 1208
6389.94 1111
6390.69 1120
6391.45 1109
6392.20 1120
6392.95 1095
6393.71 1111
6394.46 1118
6395.22 1136
6395.97 1118
6396.73 1113
6397.48 1133
6398.24 1053
6398.99 1153
6399.75 1123
6400.50 1130
6401.26 1149
6402.01 1090
6402.77 1030
6403.52 1036
6404.28 1031
6405.03 985
6405.79 1084
6406.54 1152
6407.30 1130
6408.05 1075
6408.81 1040
6409.56 1127
6410.32 1103
6411.08 1082
6411.83 1227
6412.59 1193
6413.34 1207
6414.10 1181
6414.85 1106
6415.61 1115
6416.37 1104
6417.12 1097
6417.88 1132
6418.63 1039
6419.39 1007
6420.15 1140
6420.90 1043
6421.66 1128
6422.41 1045
6423.17 1116
6423.93 1066
6424.68 1094
6425.44 1070
6426.20 1039
6426.95 1119
6427.71 1122
6428.47 1089
6429.22 994
6429.98 1070
6430.73 1046
6431.49 1123
6432.25 1068
6433.01 1071
6433.76 1076
6434.52 1076
6435.28 1089
6436.03 1050
6436.79 1186
6437.55 1078
6438.30 1074
6439.06 1034
6439.82 1024
6440.58 1143
6441.33 1040
6442.09 1111
6442.85 1081
6443.61 1149
6444.36 1199
6445.12 1090
6445.88 1102
6446.64 1080
6447.39 1079
6448.15 1098
6448.91 1165
6449.67 1075
6450.42 1131
6451.18 1167
6451.94 1148
6452.70 1042
6453.46 1078
6454.21 1140
6454.97 1107
6455.73 1143
6456.49 1117
6457.25 1096
6458.01 1082
6458.76 1151
6459.52 1185
6460.28 1187
6461.04 1200
6461.80 1216
6462.56 1222
6463.32 1220
6464.07 1224
6464.83 1185
6465.59 1236
6466.35 1271
6467.11 1163
6467.87 1135
6468.63 1297
6469.39 1267
6470.15 1296
6470.90 1197
6471.66 1372
6472.42 1390
6473.18 1280
6473.94 1318
6474.70 1343
6475.46 1369
6476.22 1384
6476.98 1326
6477.74 1378
6478.50 1356
6479.26 1371
6480.02 1446
6480.78 1349
6481.54 1350
6482.30 1382
6483.06 1381
6483.82 1364
6484.58 1390
6485.34 1531
6486.10 1497
6486.86 1583
6487.62 1519
6488.38 1590
6489.14 1687
6489.90 1651
6490.66 1668
6491.42 1747
6492.18 1643
6492.94 1659
6493.70 1789
6494.46 1850
6495.22 1838
6495.98 1832
6496.74 1921
6497.50 1962
6498.26 2107
6499.02 2150
6499.78 2202
6500.54 2154
6501.30 2073
6502.06 2051
6502.83 2165
6503.59 2050
6504.35 2122
6505.11 2132
6505.87 2000
6506.63 2037
6507.39 2203
6508.15 2256
6508.91 2208
6509.68 2307
6510.44 2317
6511.20 2439
6511.96 2476
6512.72 2386
6513.48 2407
6514.25 2574
6515.01 2627
6515.77 2486
6516.53 2374
6517.29 2487
6518.05 2536
6518.82 2564
6519.58 2563
6520.34 2610
6521.10 2630
6521.86 2784
6522.63 2770
6523.39 2850
6524.15 2903
6524.91 2986
6525.67 3280
6526.44 3552
6527.20 3829
6527.96 4231
6528.72 4657
6529.49 5027
6530.25 5360
6531.01 5336
6531.77 5562
6532.54 5500
6533.30 5492
6534.06 5739
6534.83 5799
6535.59 6309
6536.35 6947
6537.11 7710
6537.88 9033
6538.64 9889
6539.40 10597
6540.17 11320
6540.93 10839
6541.69 10036
6542.46 9211
6543.22 7930
6543.98 6872
6544.75 5497
6545.51 4593
6546.27 3884
6547.04 3305
6547.80 3012
6548.56 2705
6549.33 2382
6550.09 2311
6550.86 2144
6551.62 2150
6552.38 2027
6553.15 2044
6553.91 2073
6554.67 2157
6555.44 2084
6556.20 1990
6556.97 1947
6557.73 2006
6558.50 1945
6559.26 1925
6560.02 1980
6560.79 1780
6561.55 1883
6562.32 1898
6563.08 1963
6563.85 1957
6564.61 2055
6565.37 2031
6566.14 2274
6566.90 2305
6567.67 2396
6568.43 2379
6569.20 2415
6569.96 2302
6570.73 2334
6571.49 2285
6572.26 2293
6573.02 2281
6573.79 2215
6574.55 2310
6575.32 2378
6576.08 2510
6576.85 2689
6577.61 2694
6578.38 2793
6579.15 2766
6579.91 2773
6580.68 2755
6581.44 2710
6582.21 2716
6582.97 2695
6583.74 2851
6584.50 2890
6585.27 2604
6586.04 2488
6586.80 2551
6587.57 2558
6588.33 2548
6589.10 2433
6589.87 2317
6590.63 2402
6591.40 2367
6592.16 2532
6592.93 2603
6593.70 2925
6594.46 3148
6595.23 3501
6596.00 3756
6596.76 4188
6597.53 4437
6598.30 4453
6599.06 4504
6599.83 4394
6600.59 4011
6601.36 3672
6602.13 3524
6602.90 3183
6603.66 2687
6604.43 2532
6605.20 2432
6605.96 2258
6606.73 2130
6607.50 2182
6608.26 2091
6609.03 2097
6609.80 2008
6610.57 1988
6611.33 1937
6612.10 1931
6612.87 1898
6613.64 1892
6614.40 1985
6615.17 1797
6615.94 1726
6616.71 1763
6617.47 1805
6618.24 1759
6619.01 1699
6619.78 1708
6620.54 1750
6621.31 1714
6622.08 1765
6622.85 1663
6623.62 1640
6624.38 1652
6625.15 1729
6625.92 1727
6626.69 1647
6627.46 1709
6628.22 1668
6628.99 1609
6629.76 1590
6630.53 1553
6631.30 1644
6632.07 1700
6632.83 1852
6633.60 1928
6634.37 1936
6635.14 2119
6635.91 2147
6636.68 2249
6637.45 2281
6638.22 2272
6638.98 2384
6639.75 2353
6640.52 2160
6641.29 1954
6642.06 1881
6642.83 1747
6643.60 1693
6644.37 1616
6645.14 1643
6645.91 1641
6646.68 1586
6647.45 1507
6648.22 1523
6648.98 1529
6649.75 1573
6650.52 1585
6651.29 1577
6652.06 1553
6652.83 1581
6653.60 1617
6654.37 1646
6655.14 1529
6655.91 1483
6656.68 1503
6657.45 1604
6658.22 1584
6658.99 1586
6659.76 1492
6660.53 1585
6661.30 1597
6662.07 1499
6662.84 1488
6663.61 1479
6664.38 1503
6665.15 1459
6665.92 1452
6666.69 1518
6667.47 1399
6668.24 1460
6669.01 1446
6669.78 1408
6670.55 1484
6671.32 1480
6672.09 1436
6672.86 1496
6673.63 1501
6674.40 1482
6675.17 1537
6675.94 1621
6676.72 1537
6677.49 1499
6678.26 1558
6679.03 1594
6679.80 1513
6680.57 1492
6681.34 1557
6682.11 1523
6682.89 1596
6683.66 1658
6684.43 1690
6685.20 1713
6685.97 1704
6686.74 1833
6687.51 1935
6688.29 2017
6689.06 1980
6689.83 1963
6690.60 1916
6691.37 1741
6692.15 1630
6692.92 1568
6693.69 1437
6694.46 1385
6695.23 1315
6696.01 1359
6696.78 1319
6697.55 1334
6698.32 1367
6699.10 1396
6699.87 1405
6700.64 1381
6701.41 1343
6702.19 1343
6702.96 1419
6703.73 1326
6704.50 1342
6705.28 1411
6706.05 1325
6706.82 1265
6707.59 1370
6708.37 1346
6709.14 1366
6709.91 1393
6710.69 1412
6711.46 1284
6712.23 1349
6713.01 1390
6713.78 1383
6714.55 1343
6715.33 1332
6716.10 1349
6716.87 1309
6717.65 1263
6718.42 1238
6719.19 1265
6719.97 1174
6720.74 1227
6721.51 1234
6722.29 1165
6723.06 1193
6723.84 1213
6724.61 1228
6725.38 1273
6726.16 1293
6726.93 1232
6727.70 1185
6728.48 1289
6729.25 1265
6730.03 1242
6730.80 1246
6731.58 1278
6732.35 1354
6733.12 1212
6733.90 1269
6734.67 1339
6735.45 1363
6736.22 1316
6737.00 1413
6737.77 1287
6738.55 1279
6739.32 1376
6740.10 1478
6740.87 1410
6741.65 1421
6742.42 1403
6743.19 1409
6743.97 1369
6744.74 1330
6745.52 1360
6746.29 1375
6747.07 1494
6747.85 1358
6748.62 1451
6749.40 1463
6750.17 1416
6750.95 1543
6751.72 1620
6752.50 1687
6753.27 1769
6754.05 1987
6754.82 1995
6755.60 2216
6756.38 2205
6757.15 2026
6757.93 2027
6758.70 1945
6759.48 1721
6760.25 1696
6761.03 1425
6761.81 1428
6762.58 1489
6763.36 1365
6764.13 1365
6764.91 1361
6765.69 1314
6766.46 1270
6767.24 1223
6768.02 1299
6768.79 1335
6769.57 1290
6770.35 1298
6771.12 1244
6771.90 1244
6772.67 1312
6773.45 1290
6774.23 1243
6775.00 1290
6775.78 1320
6776.56 1224
6777.34 1218
6778.11 1324
6778.89 1249
6779.67 1272
6780.44 1286
6781.22 1293
6782.00 1315
6782.77 1372
6783.55 1273
6784.33 1184
6785.11 1132
6785.88 1244
6786.66 1164
6787.44 1197
6788.22 1182
6788.99 1227
6789.77 1197
6790.55 1154
6791.33 1157
6792.10 1154
6792.88 1183
6793.66 1197
6794.44 1120
6795.22 1193
6795.99 1143
6796.77 1159
6797.55 1116
6798.33 1099
6799.11 1096
6799.88 1152
6800.66 1127
6801.44 1115
6802.22 1133
6803.00 1124
6803.78 1116
6804.55 1082
6805.33 1102
6806.11 1146
6806.89 1121
6807.67 1163
6808.45 1174
6809.23 1090
6810.00 1149
6810.78 1106
6811.56 1093
6812.34 1083
6813.12 1078
6813.90 1143
6814.68 1083
6815.46 1085
6816.24 1062
6817.02 1096
6817.79 1127
6818.57 1091
6819.35 1156
6820.13 1137
6820.91 1111
6821.69 1098
6822.47 1017
6823.25 1107
6824.03 1097
6824.81 1008
6825.59 1117
6826.37 1158
6827.15 1116
6827.93 1109
6828.71 1075
6829.49 1126
6830.27 1113
6831.05 1001
6831.83 993
6832.61 1006
6833.39 1076
6834.17 1066
6834.95 1071
6835.73 1048
6836.51 1082
6837.29 1182
6838.07 1182
6838.85 1145
6839.63 1104
6840.41 987
6841.19 1033
6841.97 1105
6842.75 1090
6843.53 1070
6844.31 1081
6845.09 1016
6845.88 1075
6846.66 1082
6847.44 1145
6848.22 1118
6849.00 1263
6849.78 1417
6850.56 1564
6851.34 1812
6852.12 2096
6852.91 2189
6853.69 2447
6854.47 2581
6855.25 2678
6856.03 2476
6856.81 2334
6857.59 2195
6858.37 1914
6859.16 1683
6859.94 1554
6860.72 1447
6861.50 1357
6862.28 1326
6863.06 1184
6863.85 1223
6864.63 1291
6865.41 1200
6866.19 1247
6866.97 1154
6867.76 1194
6868.54 1234
6869.32 1165
6870.10 1245
6870.89 1315
6871.67 1287
6872.45 1270
6873.23 1114
6874.01 1160
6874.80 1266
6875.58 1224
6876.36 1246
6877.14 1216
6877.93 1306
6878.71 1287
6879.49 1218
6880.28 1214
6881.06 1301
6881.84 1295
6882.62 1320
6883.41 1374
6884.19 1534
6884.97 1650
6885.76 1560
6886.54 1592
6887.32 1732
6888.11 1935
6888.89 2201
6889.67 2406
6890.46 2656
6891.24 2846
6892.02 2862
6892.81 2550
6893.59 2412
6894.37 2224
6895.16 1796
6895.94 1659
6896.72 1610
6897.51 1552
6898.29 1536
6899.08 1467
6899.86 1496
6900.64 1442
6901.43 1451
6902.21 1411
6903.00 1330
6903.78 1434
6904.56 1472
6905.35 1424
6906.13 1410
6906.92 1463
6907.70 1521
6908.49 1497
6909.27 1474
6910.05 1469
6910.84 1437
6911.62 1393
6912.41 1342
6913.19 1308
6913.98 1212
6914.76 1228
6915.55 1283
6916.33 1395
6917.12 1293
6917.90 1328
6918.69 1307
6919.47 1322
6920.26 1165
6921.04 1352
6921.83 1378
6922.61 1366
6923.40 1414
6924.18 1362
6924.97 1224
6925.75 1349
6926.54 1361
6927.32 1333
6928.11 1341
6928.89 1348
6929.68 1437
6930.47 1424
6931.25 1486
6932.04 1498
6932.82 1387
6933.61 1462
6934.39 1486
6935.18 1403
6935.97 1526
6936.75 1471
6937.54 1536
6938.32 1520
6939.11 1590
6939.90 1578
6940.68 1613
6941.47 1546
6942.26 1534
6943.04 1758
6943.83 1702
6944.61 1716
6945.40 1787
6946.19 1868
6946.97 1801
6947.76 1940
6948.55 1804
6949.33 1868
6950.12 1899
6950.91 1886
6951.69 2023
6952.48 1838
6953.27 1867
6954.06 1960
6954.84 1882
6955.63 1907
6956.42 1867
6957.20 1947
6957.99 1988
6958.78 1965
6959.57 1982
6960.35 2109
6961.14 2087
6961.93 2071
6962.72 2095
6963.50 2087
6964.29 2006
6965.08 2039
6965.87 2016
6966.65 2040
6967.44 2036
6968.23 2011
6969.02 2112
6969.80 2069
6970.59 2103
6971.38 2297
6972.17 2241
6972.96 2239
6973.74 2476
6974.53 2412
6975.32 2310
6976.11 2386
6976.90 2387
6977.69 2417
6978.47 2435
6979.26 2364
6980.05 2457
6980.84 2572
6981.63 2540
6982.42 2734
6983.20 3105
6983.99 3487
6984.78 4145
6985.57 4592
6986.36 5556
6987.15 6364
6987.94 7147
6988.73 7873
6989.52 8007
6990.30 7772
6991.09 7517
6991.88 6899
6992.67 6098
6993.46 5358
6994.25 4683
6995.04 4040
6995.83 3672
6996.62 3533
6997.41 3485
6998.20 3625
6998.99 4086
6999.78 4797
7000.57 5481
7001.36 6421
7002.15 7106
7002.94 7474
7003.72 7857
7004.51 7721
7005.30 7398
7006.09 6532
7006.88 5824
7007.67 4996
7008.46 4286
7009.25 3628
7010.04 3063
7010.83 2667
7011.63 2456
7012.42 2382
7013.21 2253
7014.00 2368
7014.79 2247
7015.58 2340
7016.37 2521
7017.16 2306
7017.95 2250
7018.74 2065
7019.53 2143
7020.32 2079
7021.11 1869
7021.90 1928
7022.69 1788
7023.48 1842
7024.27 1835
7025.07 1815
7025.86 1895
7026.65 1974
7027.44 1949
7028.23 1944
7029.02 1957
7029.81 1990
7030.60 2069
7031.40 2005
7032.19 1919
7032.98 1837
7033.77 1710
7034.56 1715
7035.35 1714
7036.14 1787
7036.94 1624
7037.73 1727
7038.52 1700
7039.31 1758
7040.10 1783
7040.89 1899
7041.69 1830
7042.48 1869
7043.27 1895
7044.06 1867
7044.86 1774
7045.65 1788
7046.44 1796
7047.23 1684
7048.02 1760
7048.82 1813
7049.61 1879
7050.40 1866
7051.19 1862
7051.99 2126
7052.78 2214
7053.57 2186
7054.36 2073
7055.16 2040
7055.95 2005
7056.74 1877
7057.53 1705
7058.33 1630
7059.12 1614
7059.91 1594
7060.71 1601
7061.50 1606
7062.29 1595
7063.09 1626
7063.88 1715
7064.67 1676
7065.47 1680
7066.26 1656
7067.05 1566
7067.85 1463
7068.64 1545
7069.43 1567
7070.23 1506
7071.02 1489
7071.81 1476
7072.61 1414
7073.40 1429
7074.19 1380
7074.99 1370
7075.78 1432
7076.58 1463
7077.37 1426
7078.16 1316
7078.96 1383
7079.75 1334
7080.55 1368
7081.34 1378
7082.13 1344
7082.93 1331
7083.72 1368
7084.52 1298
7085.31 1313
7086.11 1269
7086.90 1385
7087.70 1334
7088.49 1360
7089.28 1293
7090.08 1284
7090.87 1308
7091.67 1387
7092.46 1258
7093.26 1230
7094.05 1153
7094.85 1231
7095.64 1174
7096.44 1171
7097.23 1186
7098.03 1107
7098.82 1074
7099.62 1097
7100.41 1078
7101.21 1222
7102.00 1069
7102.80 1047
7103.59 1117
7104.39 1070
7105.19 1030
7105.98 1075
7106.78 1154
7107.57 1060
7108.37 986
7109.16 986
7109.96 957
7110.76 1002
7111.55 1024
7112.35 974
7113.14 969
7113.94 1003
7114.74 1100
7115.53 1038
7116.33 963
7117.12 1029
7117.92 1070
7118.72 1009
7119.51 1015
7120.31 1006
7121.11 1011
7121.90 1015
7122.70 1014
7123.49 912
7124.29 987
7125.09 1006
7125.88 974
7126.68 1028
7127.48 996
7128.27 980
7129.07 987
7129.87 959
7130.67 916
7131.46 1022
7132.26 1013
7133.06 961
7133.85 999
7134.65 1018
7135.45 1039
7136.24 1078
7137.04 1048
7137.84 1014
7138.64 987
7139.43 937
7140.23 895
7141.03 917
7141.83 922
7142.62 977
7143.42 970
7144.22 975
7145.02 987
7145.82 966
7146.61 1013
7147.41 998
7148.21 1015
7149.01 969
7149.80 1017
7150.60 958
7151.40 1012
7152.20 1016
7153.00 1047
7153.80 905
7154.59 826
7155.39 865
7156.19 843
7156.99 847
7157.79 932
7158.59 918
7159.38 906
7160.18 897
7160.98 936
7161.78 946
7162.58 901
7163.38 936
7164.18 920
7164.98 926
7165.77 884
7166.57 867
7167.37 908
7168.17 863
7168.97 871
7169.77 897
7170.57 897
7171.37 961
7172.17 939
7172.97 966
7173.77 901
7174.56 831
7175.36 926
7176.16 855
7176.96 869
7177.76 886
7178.56 837
7179.36 884
7180.16 785
7180.96 800
7181.76 885
7182.56 907
7183.36 915
7184.16 1012
7184.96 942
7185.76 1031
7186.56 1041
7187.36 1057
7188.16 1060
7188.96 1075
7189.76 1037
7190.56 933
7191.36 881
7192.16 872
7192.96 905
7193.76 879
7194.56 785
7195.36 795
7196.17 809
7196.97 858
7197.77 869
7198.57 783
7199.37 741
7200.17 859
7200.97 809
7201.77 800
7202.57 863
7203.37 844
7204.17 900
7204.97 858
7205.78 814
7206.58 858
7207.38 876
7208.18 812
7208.98 803
7209.78 816
7210.58 781
7211.38 803
7212.19 801
7212.99 793
7213.79 839
7214.59 802
7215.39 801
7216.19 777
7217.00 834
7217.80 779
7218.60 852
7219.40 879
7220.20 832
7221.01 810
7221.81 813
7222.61 809
7223.41 835
7224.21 804
7225.02 771
7225.82 777
7226.62 863
7227.42 846
7228.23 770
7229.03 800
7229.83 817
7230.63 823
7231.44 764
7232.24 801
7233.04 790
7233.84 793
7234.65 895
7235.45 811
7236.25 848
7237.05 894
7237.86 823
7238.66 892
7239.46 846
7240.27 817
7241.07 895
7241.87 844
7242.68 824
7243.48 899
7244.28 920
7245.09 922
7245.89 981
7246.69 910
7247.50 851
7248.30 874
7249.10 825
7249.91 778
7250.71 854
7251.51 895
7252.32 897
7253.12 952
7253.92 980
7254.73 951
7255.53 886
7256.34 952
7257.14 903
7257.94 878
7258.75 890
7259.55 916
7260.36 876
7261.16 935
7261.97 849
7262.77 891
7263.57 935
7264.38 922
7265.18 958
7265.99 985
7266.79 943
7267.60 974
7268.40 930
7269.21 995
7270.01 1042
7270.82 1019
7271.62 1037
7272.42 1040
7273.23 1023
7274.03 973
7274.84 1040
7275.64 1050
7276.45 1064
7277.25 1028
7278.06 1044
7278.86 1102
7279.67 1092
7280.48 1083
7281.28 1128
7282.09 1187
7282.89 1294
7283.70 1418
7284.50 1552
7285.31 1793
7286.11 1967
7286.92 2087
7287.72 2318
7288.53 2395
7289.34 2427
7290.14 2242
7290.95 2050
7291.75 1918
7292.56 1698
7293.37 1533
7294.17 1488
7294.98 1330
7295.78 1236
7296.59 1186
7297.40 1218
7298.20 1208
7299.01 1202
7299.82 1204
7300.62 1178
7301.43 1221
7302.23 1154
7303.04 1164
7303.85 1152
7304.65 1250
7305.46 1266
7306.27 1229
7307.07 1377
7307.88 1382
7308.69 1406
7309.50 1379
7310.30 1412
7311.11 1548
7311.92 1649
7312.72 1832
7313.53 2032
7314.34 2045
7315.14 2061
7315.95 1898
7316.76 1919
7317.57 1752
7318.37 1746
7319.18 1794
7319.99 1752
7320.80 1964
7321.60 2019
7322.41 2195
7323.22 2264
7324.03 2250
7324.83 2350
7325.64 2350
7326.45 2233
7327.26 2133
7328.07 2026
7328.87 1833
7329.68 1620
7330.49 1497
7331.30 1447
7332.11 1360
7332.91 1265
7333.72 1213
7334.53 1092
7335.34 1101
7336.15 1145
7336.96 1122
7337.76 1232
7338.57 1179
7339.38 1183
7340.19 1224
7341.00 1161
7341.81 1154
7342.62 1215
7343.42 1289
7344.23 1271
7345.04 1185
7345.85 1161
7346.66 1135
7347.47 1145
7348.28 1119
7349.09 1109
7349.90 1144
7350.71 1240
7351.51 1250
7352.32 1187
7353.13 1085
7353.94 1157
7354.75 1192
7355.56 1167
7356.37 1115
7357.18 1133
7357.99 1202
7358.80 1198
7359.61 1127
7360.42 1236
7361.23 1302
7362.04 1180
7362.85 1178
7363.66 1205
7364.47 1191
7365.28 1278
7366.09 1291
7366.90 1296
7367.71 1166
7368.52 1208
7369.33 1307
7370.14 1362
7370.95 1379
7371.76 1287
7372.57 1267
7373.38 1262
7374.19 1305
7375.00 1325
7375.81 1413
7376.62 1385
7377.43 1442
7378.24 1503
7379.05 1496
7379.87 1503
7380.68 1624
7381.49 1779
7382.30 1917
7383.11 2060
7383.92 2259
7384.73 2418
7385.54 2386
7386.35 2357
7387.16 2260
7387.98 1998
7388.79 1795
7389.60 1684
7390.41 1459
7391.22 1419
7392.03 1395
7392.84 1311
7393.66 1275
7394.47 1265
7395.28 1298
7396.09 1327
7396.90 1278
7397.71 1274
7398.53 1316
7399.34 1337
7400.15 1469
7400.96 1562
7401.77 1586
7402.58 1811
7403.40 1820
7404.21 1892
7405.02 1919
7405.83 1841
7406.65 1852
7407.46 1827
7408.27 1650
7409.08 1696
7409.89 1692
7410.71 1626
7411.52 1720
7412.33 1637
7413.15 1587
7413.96 1488
7414.77 1411
7415.58 1344
7416.40 1292
7417.21 1139
7418.02 1101
7418.83 1067
7419.65 1112
7420.46 1121
7421.27 1082
7422.09 1018
7422.90 1059
7423.71 1059
7424.53 1076
7425.34 1046
7426.15 1021
7426.97 909
7427.78 924
7428.59 1011
7429.41 1019
7430.22 950
7431.03 970
7431.85 960
7432.66 943
7433.47 967
7434.29 940
7435.10 985
7435.92 1005
7436.73 986
7437.54 973
7438.36 1058
7439.17 967
7439.99 953
7440.80 962
7441.61 982
7442.43 998
7443.24 1038
7444.06 1078
7444.87 987
7445.69 975
7446.50 915
7447.31 928
7448.13 878
7448.94 904
7449.76 936
7450.57 901
7451.39 943
7452.20 904
7453.02 905
7453.83 968
7454.65 915
7455.46 918
7456.28 817
7457.09 893
7457.91 841
7458.72 919
7459.54 846
7460.35 845
7461.17 870
7461.98 912
7462.80 861
7463.61 909
7464.43 909
7465.24 858
7466.06 917
7466.88 912
7467.69 921
7468.51 897
7469.32 898
7470.14 976
7470.95 955
7471.77 934
7472.59 877
7473.40 921
7474.22 961
7475.03 920
7475.85 858
7476.67 903
7477.48 922
7478.30 876
7479.11 862
7479.93 871
7480.75 830
7481.56 859
7482.38 956
7483.20 901
7484.01 829
7484.83 824
7485.65 778
7486.46 824
7487.28 883
7488.10 858
7488.91 822
7489.73 825
7490.55 812
7491.36 749
7492.18 775
7493.00 852
7493.81 803
7494.63 775
7495.45 763
7496.26 737
7497.08 734
7497.90 738
7498.72 785
7499.53 772
7500.35 835
7501.17 763
7501.99 757
7502.80 801
7503.62 739
7504.44 740
7505.26 733
7506.07 750
7506.89 718
7507.71 810
7508.53 732
7509.35 784
7510.16 804
7510.98 761
7511.80 802
7512.62 789
7513.44 719
7514.25 755
7515.07 790
7515.89 750
7516.71 779
7517.53 827
7518.35 776
7519.16 748
7519.98 752
7520.80 728
7521.62 743
7522.44 743
7523.26 766
7524.07 763
7524.89 780
7525.71 715
7526.53 706
7527.35 705
7528.17 711
7528.99 738
7529.81 825
7530.63 792
7531.44 710
7532.26 747
7533.08 767
7533.90 803
7534.72 769
7535.54 778
7536.36 835
7537.18 827
7538.00 751
7538.82 696
7539.64 682
7540.46 749
7541.28 776
7542.10 807
7542.92 795
7543.74 732
7544.56 752
7545.38 888
7546.20 885
7547.02 838
7547.84 822
7548.66 782
7549.48 821
7550.30 815
7551.12 893
7551.94 840
7552.76 810
7553.58 861
7554.40 833
7555.22 726
7556.04 806
7556.86 885
7557.68 788
7558.50 758
7559.32 821
7560.14 767
7560.96 777
7561.78 818
7562.60 765
7563.42 831
7564.24 809
7565.07 748
7565.89 761
7566.71 811
7567.53 806
7568.35 765
7569.17 772
7569.99 675
7570.81 674
7571.63 768
7572.46 786
7573.28 859
7574.10 765
7574.92 823
7575.74 855
7576.56 735
7577.38 662
7578.21 749
7579.03 775
7579.85 751
7580.67 813
7581.49 736
7582.31 779
7583.14 762
7583.96 748
7584.78 718
7585.60 769
7586.42 797
7587.25 739
7588.07 804
7588.89 794
7589.71 860
7590.54 872
7591.36 866
7592.18 741
7593.00 787
7593.83 857
7594.65 868
7595.47 816
7596.29 777
7597.12 845
7597.94 776
7598.76 840
7599.58 814
7600.41 783
7601.23 766
7602.05 817
7602.88 899
7603.70 913
7604.52 837
7605.34 982
7606.17 1011
7606.99 1035
7607.81 1073
7608.64 1093
7609.46 1155
7610.28 1099
7611.11 992
7611.93 970
7612.75 912
7613.58 866
7614.40 910
7615.23 965
7616.05 942
7616.87 932
7617.70 923
7618.52 923
7619.34 987
7620.17 990
7620.99 959
7621.82 962
7622.64 1035
7623.46 988
7624.29 996
7625.11 1005
7625.94 941
7626.76 922
7627.59 961
7628.41 930
7629.23 851
7630.06 886
7630.88 958
7631.71 1060
7632.53 1146
7633.36 1162
7634.18 1241
7635.01 1238
7635.83 1158
7636.66 1159
7637.48 1126
7638.31 1044
7639.13 993
7639.95 964
7640.78 846
7641.61 836
7642.43 834
7643.26 806
7644.08 808
7644.91 748
7645.73 791
7646.56 782
7647.38 789
7648.21 792
7649.03 731
7649.86 735
7650.68 782
7651.51 703
7652.33 738
7653.16 736
7653.99 738
7654.81 753
7655.64 727
7656.46 724
7657.29 726
7658.12 750
7658.94 710
7659.77 733
7660.59 719
7661.42 778
7662.25 784
7663.07 693
7663.90 716
7664.72 728
7665.55 717
7666.38 759
7667.20 708
7668.03 711
7668.86 729
7669.68 637
7670.51 763
7671.34 721
7672.16 734
7672.99 743
7673.82 794
7674.64 743
7675.47 739
7676.30 694
7677.12 710
7677.95 728
7678.78 687
7679.61 676
7680.43 629
7681.26 675
7682.09 748
7682.92 651
7683.74 728
7684.57 710
7685.40 649
7686.22 700
7687.05 665
7687.88 657
7688.71 603
7689.54 628
7690.36 701
7691.19 610
7692.02 613
7692.85 683
7693.67 686
7694.50 642
7695.33 640
7696.16 636
7696.99 636
7697.81 648
7698.64 685
7699.47 723
7700.30 666
7701.13 673
7701.96 719
7702.78 729
7703.61 695
7704.44 738
7705.27 726
7706.10 739
7706.93 721
7707.75 713
7708.58 750
7709.41 715
7710.24 647
7711.07 667
7711.90 694
7712.73 631
7713.56 642
7714.39 692
7715.21 669
7716.04 631
7716.87 711
7717.70 693
7718.53 639
7719.36 605
7720.19 657
7721.02 573
7721.85 674
7722.68 692
7723.51 679
7724.34 630
7725.17 635
7726.00 628
7726.83 640
7727.66 618
7728.49 617
7729.31 630
7730.14 663
7730.97 630
7731.80 649
7732.63 626
7733.46 581
7734.29 629
7735.12 642
7735.95 659
7736.78 588
7737.62 597
7738.45 623
7739.28 604
7740.11 639
7740.94 730
7741.77 628
7742.60 556
7743.43 601
7744.26 643
7745.09 589
7745.92 666
7746.75 612
7747.58 629
7748.41 658
7749.24 700
7750.07 689
7750.91 710
7751.74 776
7752.57 701
7753.40 679
7754.23 666
7755.06 661
7755.89 696
7756.72 648
7757.55 655
7758.39 621
7759.22 610
7760.05 604
7760.88 599
7761.71 592
7762.54 617
7763.37 619
7764.21 633
7765.04 674
7765.87 635
7766.70 628
7767.53 618
7768.37 674
7769.20 667
7770.03 624
7770.86 646
7771.69 684
7772.53 643
7773.36 657
7774.19 577
7775.02 609
7775.85 629
7776.69 657
7777.52 635
7778.35 598
7779.18 629
7780.02 610
7780.85 619
7781.68 678
7782.51 687
7783.35 682
7784.18 647
7785.01 683
7785.85 668
7786.68 670
7787.51 646
7788.34 642
7789.18 658
7790.01 631
7790.84 581
7791.68 604
7792.51 611
7793.34 645
7794.18 610
7795.01 594
7795.84 634
7796.68 607
7797.51 641
7798.34 660
7799.18 662
7800.01 761
7800.84 750
7801.68 702
7802.51 720
7803.35 768
7804.18 700
7805.01 705
7805.85 668
7806.68 671
7807.51 709
7808.35 760
7809.18 771
7810.02 720
7810.85 730
7811.69 747
7812.52 760
7813.35 793
7814.19 748
7815.02 720
7815.86 833
7816.69 876
7817.53 949
7818.36 911
7819.20 958
7820.03 966
7820.86 1006
7821.70 972
7822.53 917
7823.37 976
7824.20 824
7825.04 840
7825.87 820
7826.71 810
7827.54 848
7828.38 875
7829.21 856
7830.05 856
7830.88 907
7831.72 875
7832.56 812
7833.39 827
7834.23 832
7835.06 800
7835.90 789
7836.73 801
7837.57 782
7838.40 843
7839.24 827
7840.08 791
7840.91 835
7841.75 831
7842.58 713
7843.42 728
7844.25 764
7845.09 733
7845.93 744
7846.76 762
7847.60 730
7848.44 752
7849.27 749
7850.11 745
7850.94 766
7851.78 814
7852.62 703
7853.45 706
7854.29 805
7855.13 724
7855.96 739
7856.80 657
7857.64 746
7858.47 740
7859.31 701
7860.15 749
7860.98 747
7861.82 804
7862.66 801
7863.49 759
7864.33 767
7865.17 767
7866.01 734
7866.84 728
7867.68 698
7868.52 752
7869.35 716
7870.19 702
7871.03 697
7871.87 766
7872.70 758
7873.54 739
7874.38 733
7875.22 721
7876.05 800
7876.89 754
7877.73 755
7878.57 774
7879.41 803
7880.24 750
7881.08 908
7881.92 884
7882.76 823
7883.60 748
7884.43 845
7885.27 798
7886.11 792
7886.95 744
7887.79 732
7888.62 691
7889.46 770
7890.30 827
7891.14 846
7891.98 895
7892.82 851
7893.66 841
7894.49 813
7895.33 843
7896.17 873
7897.01 826
7897.85 814
7898.69 872
7899.53 824
7900.37 794
7901.20 876
7902.04 873
7902.88 979
7903.72 972
7904.56 1023
7905.40 971
7906.24 916
7907.08 847
7907.92 803
7908.76 791
7909.60 741
7910.44 752
7911.28 801
7912.12 732
7912.96 707
7913.80 697
7914.63 725
7915.47 739
7916.31 810
7917.15 813
7917.99 812
7918.83 829
7919.67 853
7920.51 867
7921.35 878
7922.19 920
7923.03 942
7923.87 913
7924.71 926
7925.56 975
7926.40 796
7927.24 798
7928.08 759
7928.92 760
7929.76 750
7930.60 719
7931.44 702
7932.28 641
7933.12 626
7933.96 682
7934.80 696
7935.64 711
7936.48 641
7937.32 651
7938.16 711
7939.01 648
7939.85 627
7940.69 638
7941.53 601
7942.37 689
7943.21 656
7944.05 622
7944.89 650
7945.74 732
7946.58 700
7947.42 732
7948.26 708
7949.10 719
7949.94 732
7950.78 814
7951.63 794
7952.47 709
7953.31 715
7954.15 698
7954.99 742
7955.84 711
7956.68 728
7957.52 771
7958.36 691
7959.20 712
7960.05 720
7960.89 749
7961.73 760
7962.57 784
7963.41 784
7964.26 761
7965.10 741
7965.94 802
7966.78 787
7967.63 760
7968.47 725
7969.31 788
7970.15 788
7971.00 752
7971.84 826
7972.68 824
7973.53 816
7974.37 745
7975.21 779
7976.05 767
7976.90 797
7977.74 748
7978.58 726
7979.43 648
7980.27 750
7981.11 729
7981.96 685
7982.80 687
7983.64 672
7984.49 699
7985.33 649
7986.17 667
7987.02 681
7987.86 655
7988.70 594
7989.55 657
7990.39 643
7991.24 706
7992.08 659
7992.92 669
7993.77 634
7994.61 624
7995.46 629
7996.30 627
7997.14 610
7997.99 616
7998.83 568
7999.68 584
8000.52 634
8001.36 581
8002.21 552
8003.05 578
8003.90 604
8004.74 577
8005.59 601
8006.43 608
8007.28 649
8008.12 604
8008.97 566
8009.81 593
8010.65 585
8011.50 558
8012.34 580
8013.19 543
8014.03 588
8014.88 588
8015.72 542
8016.57 563
8017.41 598
8018.26 618
8019.11 578
8019.95 629
8020.80 564
8021.64 522
8022.49 538
8023.33 594
8024.18 589
8025.02 572
8025.87 583
8026.71 524
8027.56 562
8028.41 596
8029.25 545
8030.10 557
8030.94 537
8031.79 607
8032.64 605
8033.48 572
8034.33 560
8035.17 517
8036.02 552
8036.87 588
8037.71 593
8038.56 553
8039.40 634
8040.25 606
8041.10 588
8041.94 520
8042.79 584
8043.64 604
8044.48 536
8045.33 546
8046.18 561
8047.02 535
8047.87 525
8048.72 546
8049.56 549
8050.41 543
8051.26 584
8052.10 548
8052.95 562
8053.80 592
8054.65 582
8055.49 547
8056.34 552
8057.19 558
8058.04 531
8058.88 603
8059.73 604
8060.58 591
8061.42 589
8062.27 590
8063.12 598
8063.97 578
8064.82 519
8065.66 558
8066.51 595
8067.36 576
8068.21 593
8069.05 536
8069.90 527
8070.75 531
8071.60 572
8072.45 528
8073.29 543
8074.14 526
8074.99 562
8075.84 533
8076.69 552
8077.54 540
8078.38 490
8079.23 586
8080.08 534
8080.93 551
8081.78 557
8082.63 555
8083.48 485
8084.32 517
8085.17 508
8086.02 536
8086.87 495
8087.72 563
8088.57 562
8089.42 534
8090.27 543
8091.11 581
8091.96 558
8092.81 496
8093.66 547
8094.51 549
8095.36 547
8096.21 546
8097.06 525
8097.91 505
8098.76 560
8099.61 569
8100.46 590
8101.31 540
8102.16 501
8103.01 507
8103.86 515
8104.71 507
8105.56 506
8106.41 507
8107.26 547
8108.11 565
8108.96 513
8109.81 528
8110.66 523
8111.51 552
8112.36 497
8113.21 495
8114.06 526
8114.91 500
8115.76 580
8116.61 540
8117.46 508
8118.31 517
8119.16 559
8120.01 558
8120.86 550
8121.71 550
8122.56 577
8123.41 578
8124.26 615
8125.11 590
8125.96 560
8126.82 603
8127.67 613
8128.52 610
8129.37 568
8130.22 549
8131.07 580
8131.92 628
8132.77 596
8133.62 529
8134.48 590
8135.33 597
8136.18 611
8137.03 624
8137.88 605
8138.73 618
8139.58 658
8140.44 585
8141.29 623
8142.14 557
8142.99 598
8143.84 619
8144.69 644
8145.55 570
8146.40 609
8147.25 625
8148.10 690
8148.95 709
8149.81 667
8150.66 663
8151.51 631
8152.36 706
8153.22 644
8154.07 658
8154.92 671
8155.77 728
8156.63 761
8157.48 788
8158.33 818
8159.18 857
8160.04 892
8160.89 895
8161.74 787
8162.59 752
8163.45 722
8164.30 656
8165.15 674
8166.01 659
8166.86 669
8167.71 607
8168.57 623
8169.42 557
8170.27 524
8171.12 520
8171.98 577
8172.83 646
8173.68 606
8174.54 595
8175.39 644
8176.25 560
8177.10 580
8177.95 569
8178.81 600
8179.66 588
8180.51 603
8181.37 507
8182.22 535
8183.07 540
8183.93 527
8184.78 586
8185.64 554
8186.49 559
8187.34 541
8188.20 557
8189.05 549
8189.91 506
8190.76 496
8191.62 504
8192.47 503
8193.32 533
8194.18 596
8195.03 587
8195.89 548
8196.74 538
8197.60 551
8198.45 534
8199.31 559
8200.16 509
8201.02 496
8201.87 531
8202.73 535
8203.58 567
8204.44 572
8205.29 542
8206.15 498
8207.00 473
8207.86 533
8208.71 518
8209.57 497
8210.42 524
8211.28 496
8212.13 475
8212.99 519
8213.84 521
8214.70 523
8215.56 544
8216.41 520
8217.27 532
8218.12 537
8218.98 561
8219.83 531
8220.69 528
8221.55 502
8222.40 545
8223.26 558
8224.11 540
8224.97 535
8225.83 586
8226.68 576
8227.54 525
8228.39 522
8229.25 513
8230.11 548
8230.96 519
8231.82 562
8232.68 540
8233.53 620
8234.39 573
8235.25 537
8236.10 536
8236.96 502
8237.82 512
8238.67 538
8239.53 483
8240.39 531
8241.24 530
8242.10 505
8242.96 488
8243.81 553
8244.67 480
8245.53 543
8246.39 562
8247.24 596
8248.10 581
8248.96 514
8249.81 545
8250.67 502
8251.53 534
8252.39 486
8253.24 482
8254.10 517
8254.96 517
8255.82 539
8256.68 507
8257.53 474
8258.39 510
8259.25 552
8260.11 492
8260.96 550
8261.82 560
8262.68 503
8263.54 515
8264.40 515
8265.25 486
8266.11 529
8266.97 531
8267.83 488
8268.69 517
8269.55 538
8270.40 501
8271.26 525
8272.12 557
8272.98 559
8273.84 525
8274.70 516
8275.56 509
8276.41 530
8277.27 522
8278.13 539
8278.99 602
8279.85 557
8280.71 589
8281.57 466
8282.43 457
8283.29 512
8284.15 492
8285.00 501
8285.86 534
8286.72 566
8287.58 561
8288.44 502
8289.30 535
8290.16 630
8291.02 571
8291.88 538
8292.74 535
8293.60 531
8294.46 539
8295.32 549
8296.18 551
8297.04 541
8297.90 514
8298.76 528
8299.62 563
8300.48 544
8301.34 594
8302.20 576
8303.06 542
8303.92 587
8304.78 604
8305.64 592
8306.50 620
8307.36 585
8308.22 546
8309.08 566
8309.94 577
8310.80 556
8311.66 510
8312.52 572
8313.38 561
8314.24 527
8315.10 533
8315.97 533
8316.83 628
8317.69 649
8318.55 709
8319.41 696
8320.27 657
8321.13 693
8321.99 650
8322.85 632
8323.71 622
8324.58 555
8325.44 572
8326.30 582
8327.16 535
8328.02 578
8328.88 563
8329.74 573
8330.61 563
8331.47 554
8332.33 605
8333.19 582
8334.05 556
8334.91 580
8335.78 594
8336.64 555
8337.50 532
8338.36 578
8339.22 551
8340.09 563
8340.95 606
8341.81 614
8342.67 552
8343.53 553
8344.40 539
8345.26 592
8346.12 585
8346.98 568
8347.85 621
8348.71 612
8349.57 605
8350.43 602
8351.30 547
8352.16 584
8353.02 608
8353.88 586
8354.75 570
8355.61 570
8356.47 568
8357.34 576
8358.20 609
8359.06 567
8359.93 563
8360.79 547
8361.65 611
8362.51 649
8363.38 614
8364.24 624
8365.10 560
8365.97 553
8366.83 561
8367.69 564
8368.56 579
8369.42 507
8370.29 586
8371.15 595
8372.01 594
8372.88 517
8373.74 568
8374.60 621
8375.47 575
8376.33 574
8377.20 605
8378.06 569
8378.92 595
8379.79 616
8380.65 549
8381.52 594
8382.38 608
8383.25 593
8384.11 624
8384.97 588
8385.84 590
8386.70 580
8387.57 646
8388.43 637
8389.30 624
8390.16 653
8391.03 607
8391.89 593
8392.76 633
8393.62 659
8394.48 618
8395.35 627
8396.21 645
8397.08 633
8397.94 623
8398.81 631
8399.67 630
8400.54 680
8401.41 641
8402.27 711
8403.14 720
8404.00 685
8404.87 606
8405.73 636
8406.60 631
8407.46 673
8408.33 682
8409.19 705
8410.06 706
8410.93 711
8411.79 653
8412.66 701
8413.52 741
8414.39 661
8415.25 683
8416.12 661
8416.99 686
8417.85 718
8418.72 718
8419.59 776
8420.45 777
8421.32 755
8422.18 735
8423.05 764
8423.92 798
8424.78 791
8425.65 788
8426.52 820
8427.38 802
8428.25 903
8429.12 859
8429.98 913
8430.85 929
8431.72 916
8432.58 872
8433.45 836
8434.32 810
8435.18 850
8436.05 863
8436.92 821
8437.78 891
8438.65 903
8439.52 870
8440.39 924
8441.25 991
8442.12 1021
8442.99 966
8443.86 996
8444.72 1075
8445.59 1045
8446.46 1122
8447.33 1136
8448.19 1075
8449.06 961
8449.93 1136
8450.80 1161
8451.66 1164
8452.53 1112
8453.40 1154
8454.27 1199
8455.14 1204
8456.00 1263
8456.87 1258
8457.74 1225
8458.61 1372
8459.48 1458
8460.35 1550
8461.21 1537
8462.08 1560
8462.95 1543
8463.82 1549
8464.69 1505
8465.56 1510
8466.42 1471
8467.29 1386
8468.16 1565
8469.03 1628
8469.90 2028
8470.77 2452
8471.64 3060
8472.51 3806
8473.37 4278
8474.24 4673
8475.11 4835
8475.98 4602
8476.85 4140
8477.72 3564
8478.59 2892
8479.46 2489
8480.33 2137
8481.20 1727
8482.07 1523
8482.94 1327
8483.81 1235
8484.67 1203
8485.54 1089
8486.41 1080
8487.28 1034
8488.15 1065
8489.02 949
8489.89 976
8490.76 953
8491.63 983
8492.50 1001
8493.37 925
8494.24 940
8495.11 884
8495.98 894
8496.85 917
8497.72 898
8498.59 875
8499.46 872
8500.33 843
8501.20 941
8502.07 988
8502.94 919
8503.82 978
8504.69 961
8505.56 1019
8506.43 946
8507.30 927
8508.17 933
8509.04 957
8509.91 1054
8510.78 1057
8511.65 1121
8512.52 1111
8513.39 1177
8514.26 1145
8515.14 1125
8516.01 1110
8516.88 986
8517.75 880
8518.62 904
8519.49 889
8520.36 896
8521.23 857
8522.11 808
8522.98 803
8523.85 850
8524.72 857
8525.59 831
8526.46 889
8527.34 803
8528.21 868
8529.08 879
8529.95 856
8530.82 870
8531.69 924
8532.57 886
8533.44 999
8534.31 1027
8535.18 1012
8536.05 902
8536.93 892
8537.80 925
8538.67 1030
8539.54 965
8540.42 977
8541.29 939
8542.16 974
8543.03 1029
8543.91 973
8544.78 951
8545.65 983
8546.52 974
8547.40 955
8548.27 913
8549.14 966
8550.02 991
8550.89 959
8551.76 1008
8552.63 1010
8553.51 1007
8554.38 1021
8555.25 1099
8556.13 1069
8557.00 1054
8557.87 1072
8558.75 1148
8559.62 1127
8560.49 1066
8561.37 970
8562.24 983
8563.11 996
8563.99 930
8564.86 869
8565.73 832
8566.61 756
8567.48 750
8568.36 840
8569.23 786
8570.10 824
8570.98 765
8571.85 834
8572.73 766
8573.60 820
8574.47 795
8575.35 804
8576.22 774
8577.10 764
8577.97 731
8578.84 723
8579.72 757
8580.59 764
8581.47 734
8582.34 783
8583.22 722
8584.09 730
8584.97 719
8585.84 736
8586.72 696
8587.59 726
8588.47 657
8589.34 696
8590.22 688
8591.09 703
8591.96 682
8592.84 754
8593.72 701
8594.59 691
8595.47 739
8596.34 731
8597.22 681
8598.09 640
8598.97 687
8599.84 688
8600.72 672
8601.59 731
8602.47 814
8603.34 742
8604.22 735
8605.10 685
8605.97 780
8606.85 752
8607.72 741
8608.60 699
8609.47 697
8610.35 718
8611.23 722
8612.10 734
8612.98 713
8613.85 750
8614.73 719
8615.61 736
8616.48 726
8617.36 738
8618.24 687
8619.11 757
8619.99 797
8620.87 738
8621.74 759
8622.62 684
8623.49 811
8624.37 738
8625.25 744
8626.13 775
8627.00 838
8627.88 727
8628.76 793
8629.63 733
8630.51 878
8631.39 852
8632.26 810
8633.14 768
8634.02 852
8634.89 817
8635.77 911
8636.65 830
8637.53 840
8638.40 849
8639.28 807
8640.16 871
8641.04 870
8641.91 846
8642.79 910
8643.67 893
8644.55 949
8645.42 997
8646.30 902
8647.18 904
8648.06 946
8648.94 939
8649.81 924
8650.69 815
8651.57 940
8652.45 976
8653.33 955
8654.20 933
8655.08 963
8655.96 981
8656.84 971
8657.72 1018
8658.60 999
8659.47 974
8660.35 1020
8661.23 1022
8662.11 1040
8662.99 1038
8663.87 978
8664.75 1002
8665.62 923
8666.50 1038
8667.38 961
8668.26 983
8669.14 1008
8670.02 1089
8670.90 1089
8671.78 1207
8672.66 1137
8673.54 1230
8674.42 1388
8675.29 1522
8676.17 1781
8677.05 1913
8677.93 1933
8678.81 2047
8679.69 1959
8680.57 1841
8681.45 1903
8682.33 1697
8683.21 1613
8684.09 1414
8684.97 1333
8685.85 1265
8686.73 1203
8687.61 1106
8688.49 1162
8689.37 1234
8690.25 1224
8691.13 1330
8692.01 1491
8692.89 1687
8693.77 1944
8694.65 2241
8695.53 2594
8696.41 2880
8697.29 2744
8698.17 2803
8699.05 2588
8699.93 2414
8700.81 2021
8701.69 1719
8702.57 1435
8703.45 1326
8704.33 1156
8705.22 984
8706.10 923
8706.98 920
8707.86 835
8708.74 806
8709.62 817
8710.50 914
8711.38 907
8712.26 803
8713.14 817
8714.03 841
8714.91 844
8715.79 833
8716.67 822
8717.55 758
8718.43 773
8719.31 757
8720.20 758
8721.08 737
8721.96 733
8722.84 742
8723.72 795
8724.60 775
8725.49 762
8726.37 782
8727.25 794
8728.13 814
8729.01 774
8729.90 750
8730.78 737
8731.66 819
8732.54 832
8733.42 812
8734.31 839
8735.19 877
8736.07 798
8736.95 747
8737.84 726
8738.72 722
8739.60 746
8740.48 750
8741.37 729
8742.25 726
8743.13 750
8744.01 744
8744.90 690
8745.78 666
8746.66 663
8747.54 667
8748.43 691
8749.31 692
8750.19 747
8751.08 752
8751.96 742
8752.84 728
8753.73 716
8754.61 735
8755.49 732
8756.38 692
8757.26 696
8758.14 722
8759.03 743
8759.91 710
8760.79 764
8761.68 796
8762.56 764
8763.45 765
8764.33 725
8765.21 700
8766.10 739
8766.98 713
8767.86 777
8768.75 771
8769.63 764
8770.52 727
8771.40 739
8772.28 780
8773.17 756
8774.05 716
8774.94 721
8775.82 707
8776.71 737
8777.59 740
8778.48 682
8779.36 656
8780.24 646
8781.13 669
8782.01 659
8782.90 624
8783.78 613
8784.67 617
8785.55 622
8786.44 597
8787.32 605
8788.21 608
8789.09 633
8789.98 608
8790.86 638
8791.75 579
8792.63 594
8793.52 598
8794.40 639
8795.29 564
8796.17 548
8797.06 545
8797.94 590
8798.83 580
8799.72 594
8800.60 634
8801.49 575
8802.37 628
8803.26 702
8804.14 613
8805.03 625
8805.92 633
8806.80 594
8807.69 603
8808.57 596
8809.46 603
8810.35 617
8811.23 632
8812.12 533
8813.00 522
8813.89 564
8814.78 642
8815.66 615
8816.55 578
8817.44 572
8818.32 574
8819.21 562
8820.10 597
8820.98 611
8821.87 503
8822.76 522
8823.64 568
8824.53 605
8825.42 586
8826.30 630
8827.19 576
8828.08 619
8828.96 585
8829.85 561
8830.74 548
8831.63 585
8832.51 589
8833.40 584
8834.29 574
8835.17 555
8836.06 551
8836.95 535
8837.84 545
8838.72 532
8839.61 570
8840.50 544
8841.39 584
8842.28 558
8843.16 522
8844.05 569
8844.94 585
8845.83 533
8846.71 587
8847.60 579
8848.49 513
8849.38 530
8850.27 521
8851.15 510
8852.04 506
8852.93 547
8853.82 567
8854.71 571
8855.60 486
8856.48 512
8857.37 547
8858.26 523
8859.15 491
8860.04 471
8860.93 543
8861.82 501
8862.70 471
8863.59 529
8864.48 516
8865.37 494
8866.26 521
8867.15 535
8868.04 499
8868.93 445
8869.82 474
8870.70 489
8871.59 477
8872.48 482
8873.37 471
8874.26 462
8875.15 460
8876.04 459
8876.93 488
8877.82 444
8878.71 440
8879.60 485
8880.49 490
8881.38 462
8882.27 437
8883.16 478
8884.05 465
8884.94 493
8885.83 429
8886.72 409
8887.61 452
8888.50 471
8889.39 465
8890.28 510
8891.17 502
8892.06 455
8892.95 461
8893.84 454
8894.73 487
8895.62 464
8896.51 454
8897.40 451
8898.29 477
8899.18 488
8900.07 448
8900.96 435
8901.85 436
8902.74 472
8903.63 499
8904.52 500
8905.42 420
8906.31 472
8907.20 443
8908.09 471
8908.98 421
8909.87 422
8910.76 454
8911.65 495
8912.54 448
8913.44 429
8914.33 451
8915.22 419
8916.11 423
8917.00 453
8917.89 493
8918.78 450
8919.68 488
8920.57 481
8921.46 465
8922.35 425
8923.24 486
8924.13 426
8925.03 408
8925.92 430
8926.81 433
8927.70 440
8928.59 437
8929.49 432
8930.38 449
8931.27 391
8932.16 426
8933.05 412
8933.95 376
8934.84 366
8935.73 467
8936.62 408
8937.52 471
8938.41 447
8939.30 423
8940.19 464
8941.09 432
8941.98 434
8942.87 441
8943.77 456
8944.66 414
8945.55 430
8946.44 429
8947.34 442
8948.23 427
8949.12 431
8950.02 449
8950.91 492
8951.80 409
8952.70 458
8953.59 442
8954.48 388
8955.38 458
8956.27 438
8957.16 440
8958.06 392
8958.95 408
8959.84 405
8960.74 408
8961.63 465
8962.52 442
8963.42 401
8964.31 403
8965.21 435
8966.10 405
8966.99 420
8967.89 460
8968.78 461
8969.68 443
8970.57 454
8971.46 461
8972.36 479
8973.25 459
8974.15 477
8975.04 447
8975.94 493
8976.83 426
8977.72 425
8978.62 468
8979.51 385
8980.41 424
8981.30 408
8982.20 454
8983.09 454
8983.99 444
8984.88 450
8985.78 483
8986.67 472
8987.57 436
8988.46 414
8989.36 400
8990.25 415
8991.15 400
8992.04 457
8992.94 431
8993.83 440
8994.73 428
8995.62 426
8996.52 402
8997.41 397
8998.31 400
8999.21 412
9000.10 457
9001.00 447
9001.89 395
9002.79 425
9003.68 387
9004.58 418
9005.48 460
9006.37 481
9007.27 428
9008.16 453
9009.06 425
9009.96 409
9010.85 442
9011.75 468
9012.64 434
9013.54 457
9014.44 409
9015.33 383
9016.23 384
9017.13 420
9018.02 408
9018.92 405
9019.82 379
9020.71 421
9021.61 412
9022.51 442
9023.40 433
9024.30 448
9025.20 378
9026.09 381
9026.99 402
9027.89 397
9028.78 395
9029.68 422
9030.58 374
9031.48 388
9032.37 458
9033.27 413
9034.17 459
9035.06 416
9035.96 422
9036.86 426
9037.76 421
9038.65 435
9039.55 431
9040.45 456
9041.35 402
9042.25 340
9043.14 421
9044.04 368
9044.94 374
9045.84 402
9046.73 385
9047.63 379
9048.53 379
9049.43 390
9050.33 399
9051.22 405
9052.12 417
9053.02 372
9053.92 371
9054.82 396
9055.72 435
9056.61 436
9057.51 416
9058.41 402
9059.31 405
9060.21 430
9061.11 374
9062.01 398
9062.91 440
9063.80 437
9064.70 479
9065.60 424
9066.50 395
9067.40 412
9068.30 391
9069.20 404
9070.10 442
9071.00 439
9071.89 404
9072.79 392
9073.69 405
9074.59 412
9075.49 423
9076.39 387
9077.29 376
9078.19 413
9079.09 422
9079.99 418
9080.89 385
9081.79 397
9082.69 465
9083.59 381
9084.49 345
9085.39 416
9086.29 384
9087.19 413
9088.09 404
9088.99 456
9089.89 440
9090.79 401
9091.69 406
9092.59 473
9093.49 438
9094.39 438
9095.29 424
9096.19 422
9097.09 442
9097.99 390
9098.89 386
9099.79 415
9100.69 400
9101.59 366
9102.49 398
9103.39 410
9104.30 406
9105.20 375
9106.10 435
9107.00 404
9107.90 407
9108.80 396
9109.70 378
9110.60 358
9111.50 391
9112.40 441
9113.31 451
9114.21 417
9115.11 380
9116.01 407
9116.91 412
9117.81 414
9118.71 383
9119.62 387
9120.52 402
9121.42 360
9122.32 381
9123.22 391
9124.12 396
9125.03 350
9125.93 383
9126.83 391
9127.73 411
9128.63 374
9129.54 418
9130.44 408
9131.34 384
9132.24 349
9133.14 380
9134.05 388
9134.95 412
9135.85 393
9136.75 360
9137.66 351
9138.56 382
9139.46 396
9140.36 357
9141.27 366
9142.17 389
9143.07 418
9143.97 374
9144.88 327
9145.78 362
9146.68 416
9147.59 394
9148.49 448
9149.39 440
9150.29 407
9151.20 411
9152.10 376
9153.00 376
9153.91 392
9154.81 386
9155.71 365
9156.62 404
9157.52 360
9158.42 381
9159.33 406
9160.23 369
9161.14 366
9162.04 362
9162.94 389
9163.85 404
9164.75 426
9165.65 379
9166.56 362
9167.46 404
9168.37 416
9169.27 417
9170.17 417
9171.08 341
9171.98 395
9172.89 383
9173.79 436
9174.69 392
9175.60 360
9176.50 352
9177.41 415
9178.31 395
9179.22 343
9180.12 387
9181.03 384
9181.93 370
9182.84 413
9183.74 423
9184.64 426
9185.55 355
9186.45 371
9187.36 426
9188.26 386
9189.17 387
9190.07 402
9190.98 427
9191.88 365
9192.79 388
9193.69 406
9194.60 394
9195.51 397
9196.41 398
9197.32 358
9198.22 413
9199.13 435
9200.03 425
9200.94 397
9201.84 387
9202.75 408
9203.66 409
9204.56 440
9205.47 434
9206.37 463
9207.28 475
9208.18 409
9209.09 371
9210.00 371
9210.90 477
9211.81 395
9212.71 364
9213.62 420
9214.53 386
9215.43 436
9216.34 418
9217.25 406
9218.15 430
9219.06 407
9219.97 429
9220.87 427
9221.78 389
9222.69 421
9223.59 424
9224.50 462
9225.41 446
9226.31 418
9227.22 415
9228.13 413
9229.03 391
9229.94 429
9230.85 469
9231.75 346
9232.66 372
9233.57 412
9234.48 406
9235.38 360
9236.29 420
9237.20 380
9238.11 384
9239.01 374
9239.92 390
9240.83 375
9241.74 389
9242.64 361
9243.55 354
9244.46 364
9245.37 390
9246.27 388
9247.18 419
9248.09 416
9249.00 439
9249.91 408
9250.81 359
9251.72 342
9252.63 412
9253.54 389
9254.45 388
9255.35 400
9256.26 368
9257.17 366
9258.08 429
9258.99 390
9259.90 383
9260.80 436
9261.71 408
9262.62 427
9263.53 384
9264.44 343
9265.35 422
9266.26 420
9267.17 356
9268.07 370
9268.98 359
9269.89 345
9270.80 379
9271.71 371
9272.62 362
9273.53 354
9274.44 400
9275.35 406
9276.26 379
9277.17 415
9278.08 417
9278.98 385
9279.89 339
9280.80 391
9281.71 408
9282.62 430
9283.53 386
9284.44 358
9285.35 363
9286.26 353
9287.17 434
9288.08 418
9288.99 355
9289.90 387
9290.81 374
9291.72 392
9292.63 382
9293.54 368
9294.45 364
9295.36 372
9296.27 333
9297.18 404
9298.09 381
9299.00 414
9299.91 423
9300.82 330
9301.73 427
9302.65 436
9303.56 389
9304.47 375
9305.38 382
9306.29 412
9307.20 397
9308.11 381
9309.02 385
9309.93 411
9310.84 423
9311.75 426
9312.66 482
9313.58 454
9314.49 397
9315.40 398
9316.31 386
9317.22 440
9318.13 451
9319.04 418
9319.95 381
9320.87 333
9321.78 366
9322.69 420
9323.60 415
9324.51 414
9325.42 387
9326.34 425
9327.25 385
9328.16 363
9329.07 404
9329.98 394
9330.90 380
9331.81 365
9332.72 369
9333.63 354
9334.54 398
9335.46 387
9336.37 413
9337.28 395
9338.19 387
9339.11 412
9340.02 484
9340.93 412
9341.84 332
9342.76 394
9343.67 410
9344.58 382
9345.49 375
9346.41 384
9347.32 388
9348.23 370
9349.14 396
9350.06 426
9350.97 400
9351.88 392
9352.80 398
9353.71 363
9354.62 365
9355.54 405
9356.45 386
9357.36 343
9358.28 341
9359.19 402
9360.10 383
9361.02 392
9361.93 384
9362.84 399
9363.76 414
9364.67 380
9365.58 440
9366.50 359
9367.41 371
9368.32 379
9369.24 392
9370.15 410
9371.07 387
9371.98 381
9372.89 370
9373.81 405
9374.72 383
9375.64 354
9376.55 424
9377.47 429
9378.38 433
9379.29 421
9380.21 426
9381.12 398
9382.04 407
9382.95 424
9383.87 404
9384.78 421
9385.70 406
9386.61 352
9387.52 422
9388.44 378
9389.35 396
9390.27 415
9391.18 437
9392.10 404
9393.01 416
9393.93 453
9394.84 467
9395.76 434
9396.67 457
9397.59 444
9398.51 467
9399.42 488
9400.34 431
9401.25 454
9402.17 465
9403.08 463
9404.00 444
9404.91 434
9405.83 385
9406.74 374
9407.66 393
9408.58 441
9409.49 421
9410.41 390
9411.32 395
9412.24 426
9413.16 399
9414.07 422
9414.99 420
9415.90 374
9416.82 343
9417.74 380
9418.65 440
9419.57 341
9420.49 410
9421.40 415
9422.32 408
9423.23 446
9424.15 389
9425.07 412
9425.98 445
9426.90 452
9427.82 453
9428.73 460
9429.65 416
9430.57 445
9431.48 397
9432.40 431
9433.32 406
9434.24 431
9435.15 401
9436.07 486
9436.99 454
9437.90 426
9438.82 425
9439.74 444
9440.66 455
9441.57 476
9442.49 530
9443.41 505
9444.33 465
9445.24 411
9446.16 436
9447.08 392
9448.00 400
9448.91 470
9449.83 441
9450.75 450
9451.67 482
9452.59 457
9453.50 513
9454.42 551
9455.34 588
9456.26 521
9457.18 590
9458.09 627
9459.01 652
9459.93 592
9460.85 531
9461.77 533
9462.69 521
9463.60 511
9464.52 463
9465.44 480
9466.36 502
9467.28 508
9468.20 427
9469.12 402
9470.03 452
9470.95 461
9471.87 425
9472.79 437
9473.71 453
9474.63 425
9475.55 432
9476.47 430
9477.39 463
9478.31 420
9479.22 478
9480.14 531
9481.06 450
9481.98 498
9482.90 449
9483.82 495
9484.74 546
9485.66 473
9486.58 515
9487.50 502
9488.42 461
9489.34 491
9490.26 446
9491.18 439
9492.10 464
9493.02 470
9493.94 442
9494.86 377
9495.78 430
9496.70 462
9497.62 464
9498.54 440
9499.46 451
9500.38 459
9501.30 414
9502.22 429
9503.14 383
9504.06 426
9504.98 462
9505.90 451
9506.82 499
9507.74 459
9508.66 446
9509.58 473
9510.50 392
9511.42 433
9512.35 432
9513.27 444
9514.19 476
9515.11 460
9516.03 463
9516.95 533
9517.87 495
9518.79 502
9519.71 482
9520.63 528
9521.56 517
9522.48 538
9523.40 519
9524.32 487
9525.24 477
9526.16 495
9527.08 499
9528.01 504
9528.93 466
9529.85 498
9530.77 524
9531.69 516
9532.61 561
9533.54 543
9534.46 645
9535.38 623
9536.30 631
9537.22 729
9538.15 763
9539.07 749
9539.99 663
9540.91 648
9541.84 634
9542.76 584
9543.68 577
9544.60 537
9545.52 538
9546.45 490
9547.37 480
9548.29 463
9549.21 509
9550.14 517
9551.06 506
9551.98 455
9552.91 450
9553.83 510
9554.75 525
9555.67 518
9556.60 511
9557.52 464
9558.44 486
9559.37 566
9560.29 493
9561.21 496
9562.14 518
9563.06 498
9563.98 567
9564.91 513
9565.83 529
9566.75 536
9567.68 558
9568.60 525
9569.52 524
9570.45 465
9571.37 491
9572.29 471
9573.22 505
9574.14 469
9575.07 492
9575.99 501
9576.91 470
9577.84 446
9578.76 454
9579.69 467
9580.61 448
9581.53 466
9582.46 459
9583.38 518
9584.31 508
9585.23 505
9586.16 529
9587.08 504
9588.00 503
9588.93 504
9589.85 513
9590.78 501
9591.70 523
9592.63 539
9593.55 543
9594.48 524
9595.40 485
9596.33 491
9597.25 522
9598.18 522
9599.10 519
9600.03 542
9600.95 493
9601.88 545
9602.80 562
9603.73 530
9604.65 513
9605.58 555
9606.50 532
9607.43 564
9608.35 567
9609.28 584
9610.21 573
9611.13 566
9612.06 580
9612.98 582
9613.91 584
9614.83 572
9615.76 556
9616.69 570
9617.61 578
9618.54 550
9619.46 569
9620.39 591
9621.32 536
9622.24 558
9623.17 581
9624.09 543
9625.02 581
9625.95 567
9626.87 588
9627.80 612
9628.73 551
9629.65 591
9630.58 584
9631.51 572
9632.43 616
9633.36 581
9634.29 660
9635.21 624
9636.14 545
9637.07 618
9637.99 650
9638.92 638
9639.85 688
9640.77 732
9641.70 675
9642.63 664
9643.56 687
9644.48 646
9645.41 655
9646.34 637
9647.26 685
9648.19 739
9649.12 762
9650.05 727
9650.97 784
9651.90 883
9652.83 852
9653.76 841
9654.68 777
9655.61 832
9656.54 845
9657.47 834
9658.40 802
9659.32 723
9660.25 770
9661.18 816
9662.11 690
9663.04 769
9663.96 736
9664.89 779
9665.82 799
9666.75 730
9667.68 750
9668.61 722
9669.53 782
9670.46 754
9671.39 755
9672.32 769
9673.25 734
9674.18 793
9675.11 740
9676.03 785
9676.96 798
9677.89 743
9678.82 832
9679.75 851
9680.68 882
9681.61 893
9682.54 877
9683.47 929
9684.40 890
9685.32 872
9686.25 887
9687.18 904
9688.11 870
9689.04 905
9689.97 854
9690.90 908
9691.83 968
9692.76 938
9693.69 977
9694.62 956
9695.55 929
9696.48 917
9697.41 910
9698.34 933
9699.27 1019
9700.20 1094
9701.13 1111
9702.06 1079
9702.99 1126
9703.92 1203
9704.85 1206
9705.78 1179
9706.71 1208
9707.64 1048
9708.57 1044
9709.50 1062
9710.43 969
9711.36 975
9712.29 946
9713.22 897
9714.15 977
9715.08 970
9716.01 1068
9716.94 1062
9717.87 1089
9718.80 1163
9719.74 1203
9720.67 1187
9721.60 1165
9722.53 1128
9723.46 1060
9724.39 985
9725.32 943
9726.25 912
9727.18 876
9728.11 846
9729.05 844
9729.98 843
9730.91 850
9731.84 887
9732.77 902
9733.70 869
9734.63 935
9735.57 977
9736.50 956
9737.43 958
9738.36 937
9739.29 946
9740.22 924
9741.16 896
9742.09 900
9743.02 823
9743.95 724
9744.88 798
9745.82 735
9746.75 755
9747.68 774
9748.61 762
9749.55 778
9750.48 766
9751.41 756
9752.34 722
9753.27 682
9754.21 710
9755.14 714
9756.07 708
9757.01 757
9757.94 762
9758.87 674
9759.80 710
9760.74 692
9761.67 700
9762.60 662
9763.53 614
9764.47 644
9765.40 705
9766.33 777
9767.27 751
9768.20 723
9769.13 684
9770.07 671
9771.00 649
9771.93 708
9772.87 708
9773.80 710
9774.73 667
9775.67 626
9776.60 670
9777.53 675
9778.47 724
9779.40 736
9780.34 745
9781.27 785
9782.20 787
9783.14 816
9784.07 837
9785.00 903
9785.94 923
9786.87 827
9787.81 864
9788.74 776
9789.68 765
9790.61 756
9791.54 756
9792.48 795
9793.41 767
9794.35 701
9795.28 739
9796.22 676
9797.15 647
9798.08 698
9799.02 686
9799.95 720
9800.89 731
9801.82 753
9802.76 706
9803.69 689
9804.63 674
9805.56 628
9806.50 659
9807.43 713
9808.37 686
9809.30 632
9810.24 649
9811.17 611
9812.11 565
9813.04 564
9813.98 584
9814.91 583
9815.85 543
9816.79 611
9817.72 563
9818.66 550
9819.59 557
9820.53 595
9821.46 534
9822.40 510
9823.34 558
9824.27 570
9825.21 527
9826.14 484
9827.08 568
9828.02 598
9828.95 564
9829.89 518
9830.82 523
9831.76 565
9832.70 555
9833.63 528
9834.57 518
9835.50 533
9836.44 496
9837.38 489
9838.31 506
9839.25 505
9840.19 481
9841.12 520
9842.06 513
9843.00 538
9843.93 561
9844.87 548
9845.81 540
9846.74 483
9847.68 487
9848.62 501
9849.56 525
9850.49 497
9851.43 521
9852.37 550
9853.30 547
9854.24 551
9855.18 538
9856.12 499
9857.05 495
9857.99 553
9858.93 579
9859.87 557
9860.80 519
9861.74 537
9862.68 575
9863.62 556
9864.55 520
9865.49 508
9866.43 561
9867.37 560
9868.31 562
9869.24 508
9870.18 492
9871.12 518
9872.06 462
9873.00 525
9873.93 527
9874.87 480
9875.81 496
9876.75 521
9877.69 481
9878.63 457
9879.56 537
9880.50 527
9881.44 556
9882.38 502
9883.32 504
9884.26 520
9885.20 534
9886.14 520
9887.07 469
9888.01 501
9888.95 453
9889.89 507
9890.83 472
9891.77 485
9892.71 453
9893.65 513
9894.59 500
9895.53 507
9896.47 495
9897.40 500
9898.34 474
9899.28 502
9900.22 481
9901.16 458
9902.10 419
9903.04 410
9903.98 430
9904.92 497
9905.86 480
9906.80 462
9907.74 458
9908.68 494
9909.62 494
9910.56 458
9911.50 513
9912.44 507
9913.38 520
9914.32 506
9915.26 538
9916.20 455
9917.14 460
9918.08 503
9919.02 533
9919.96 481
9920.90 466
9921.84 505
9922.78 468
9923.72 528
9924.66 546
9925.61 553
9926.55 558
9927.49 623
9928.43 669
9929.37 739
9930.31 834
9931.25 873
9932.19 924
9933.13 973
9934.07 937
9935.01 892
9935.96 800
9936.90 740
9937.84 691
9938.78 646
9939.72 575
9940.66 535
9941.60 520
9942.54 492
9943.49 486
9944.43 419
9945.37 444
9946.31 504
9947.25 507
9948.19 506
9949.14 478
9950.08 493
9951.02 509
9951.96 534
9952.90 477
9953.85 470
9954.79 438
9955.73 505
9956.67 476
9957.61 482
9958.56 467
9959.50 412
9960.44 459
9961.38 437
9962.33 402
9963.27 387
9964.21 455
9965.15 438
9966.10 451
9967.04 432
9967.98 467
9968.92 458
9969.87 468
9970.81 469
9971.75 467
9972.70 426
9973.64 414
9974.58 465
9975.52 429
9976.47 426
9977.41 443
9978.35 468
9979.30 441
9980.24 397
9981.18 442
9982.13 423
9983.07 426
9984.01 415
9984.96 412
9985.90 452
9986.84 427
9987.79 438
9988.73 445
9989.68 384
9990.62 449
9991.56 439
9992.51 385
9993.45 386
9994.39 434
9995.34 377
9996.28 402
9997.23 414
9998.17 384
9999.11 394
10000.06 398
10001.00 415
10001.95 388
10002.89 387
10003.84 427
10004.78 419
10005.73 393
10006.67 393
10007.61 423
10008.56 429
10009.50 373
10010.45 429
10011.39 427
10012.34 429
10013.28 412
10014.23 410
10015.17 390
10016.12 419
10017.06 435
10018.01 404
10018.95 390
10019.90 398
10020.84 410
10021.79 396
10022.73 398
10023.68 381
10024.62 404
10025.57 350
10026.51 366
10027.46 377
10028.41 373
10029.35 373
10030.30 462
10031.24 420
10032.19 381
10033.13 398
10034.08 424
10035.03 416
10035.97 419
10036.92 365
10037.86 365
10038.81 404
10039.76 340
10040.70 367
10041.65 394
10042.59 386
10043.54 427
10044.49 431
10045.43 392
10046.38 344
10047.33 359
10048.27 381
10049.22 380
10050.17 335
10051.11 395
10052.06 369
10053.01 356
10053.95 363
10054.90 364
10055.85 355
10056.79 343
10057.74 326
10058.69 354
10059.63 393
10060.58 337
10061.53 328
10062.48 323
10063.42 349
10064.37 334
10065.32 357
10066.26 378
10067.21 410
10068.16 370
10069.11 377
10070.05 375
10071.00 317
10071.95 326
10072.90 387
10073.84 425
10074.79 347
10075.74 331
10076.69 381
10077.64 395
10078.58 386
10079.53 424
10080.48 388
10081.43 383
10082.38 408
10083.32 354
10084.27 323
10085.22 336
10086.17 330
10087.12 364
10088.07 376
10089.01 372
10089.96 338
10090.91 358
10091.86 333
10092.81 370
10093.76 374
10094.71 354
10095.65 369
10096.60 380
10097.55 365
10098.50 388
10099.45 419
10100.40 374
10101.35 368
10102.30 373
10103.25 377
10104.19 351
10105.14 338
10106.09 361
10107.04 325
10107.99 387
10108.94 362
10109.89 342
10110.84 325
10111.79 334
10112.74 326
10113.69 347
10114.64 307
10115.59 327
10116.54 340
10117.49 352
10118.44 353
10119.39 335
10120.34 361
10121.29 359
10122.24 357
10123.19 353
10124.14 379
10125.09 349
10126.04 343
10126.99 353
10127.94 392
10128.89 347
10129.84 354
10130.79 325
10131.74 386
10132.69 370
10133.64 360
10134.59 359
10135.54 343
10136.49 365
10137.44 335
10138.39 349
10139.34 292
10140.29 360
10141.24 381
10142.20 390
10143.15 346
10144.10 360
10145.05 362
10146.00 380
10146.95 359
10147.90 320
10148.85 338
10149.80 361
10150.76 405
10151.71 378
10152.66 346
10153.61 335
10154.56 376
10155.51 355
10156.46 405
10157.42 347
10158.37 312
10159.32 347
10160.27 334
10161.22 331
10162.18 325
10163.13 382
10164.08 394
10165.03 367
10165.98 371
10166.93 383
10167.89 357
10168.84 416
10169.79 365
10170.74 381
10171.70 350
10172.65 389
10173.60 411
10174.55 369
10175.51 389
10176.46 376
10177.41 402
10178.36 352
10179.32 366
10180.27 381
10181.22 360
10182.17 362
10183.13 409
10184.08 378
10185.03 415
10185.99 428
10186.94 464
10187.89 404
10188.84 418
10189.80 425
10190.75 406
10191.70 445
10192.66 408
10193.61 375
10194.56 407
10195.52 440
10196.47 436
10197.42 430
10198.38 413
10199.33 444
10200.29 446
10201.24 430
10202.19 436
10203.15 465
10204.10 506
10205.05 477
10206.01 478
10206.96 464
10207.92 484
10208.87 456
10209.82 539
10210.78 496
10211.73 548
10212.69 523
10213.64 570
10214.60 474
10215.55 463
10216.50 429
10217.46 465
10218.41 454
10219.37 421
10220.32 392
10221.28 437
10222.23 439
10223.19 429
10224.14 439
10225.10 399
10226.05 444
10227.01 425
10227.96 419
10228.92 429
10229.87 410
10230.83 404
10231.78 447
10232.74 400
10233.69 439
10234.65 445
10235.60 434
10236.56 469
10237.51 503
10238.47 504
10239.42 512
10240.38 553
10241.33 590
10242.29 570
10243.25 561
10244.20 541
10245.16 484
10246.11 460
10247.07 452
10248.02 404
10248.98 389
10249.94 394
10250.89 406
10251.85 396
10252.80 370
10253.76 436
10254.72 354
10255.67 349
10256.63 403
10257.59 382
10258.54 358
10259.50 352
10260.45 348
10261.41 382
10262.37 387
10263.32 348
10264.28 347
10265.24 382
10266.19 395
10267.15 379
10268.11 365
10269.06 353
10270.02 376
10270.98 347
10271.94 326
10272.89 351
10273.85 355
10274.81 414
10275.76 337
10276.72 351
10277.68 390
10278.64 405
10279.59 375
10280.55 351
10281.51 368
10282.47 377
10283.42 347
10284.38 329
10285.34 367
10286.30 316
10287.25 366
10288.21 346
10289.17 379
10290.13 360
10291.08 350
10292.04 321
10293.00 363
10293.96 335
10294.92 354
10295.87 340
10296.83 333
10297.79 389
10298.75 332
10299.71 379
10300.67 339
10301.62 382
10302.58 405
10303.54 351
10304.50 356
10305.46 375
10306.42 355
10307.38 341
10308.33 322
10309.29 334
10310.25 343
10311.21 326
10312.17 332
10313.13 361
10314.09 374
10315.05 337
10316.01 385
10316.96 375
10317.92 364
10318.88 367
10319.84 383
10320.80 325
10321.76 332
10322.72 338
10323.68 354
10324.64 358
10325.60 375
10326.56 399
10327.52 330
10328.48 356
10329.44 365
10330.40 395
10331.36 383
10332.32 502
10333.28 412
10334.24 412
10335.20 429
10336.16 411
10337.12 444
10338.08 426
10339.04 395
10340.00 380
10340.96 324
10341.92 343
10342.88 353
10343.84 357
10344.80 319
10345.76 302
10346.72 340
10347.68 280
10348.64 320
10349.60 303
10350.56 338
10351.52 328
10352.48 383
10353.44 376
10354.40 331
10355.36 359
10356.33 343
10357.29 365
10358.25 311
10359.21 311
10360.17 296
10361.13 336
10362.09 337
10363.05 332
10364.01 319
10364.98 349
10365.94 293
10366.90 335
10367.86 332
10368.82 312
10369.78 307
10370.75 299
10371.71 312
10372.67 306
10373.63 345
10374.59 327
10375.55 372
10376.52 314
10377.48 372
10378.44 375
10379.40 326
10380.36 282
10381.33 322
10382.29 343
10383.25 338
10384.21 325
10385.17 335
10386.14 371
10387.10 299
10388.06 324
10389.02 314
10389.99 341
10390.95 282
10391.91 347
10392.87 370
10393.84 348
10394.80 304
10395.76 297
10396.73 310
10397.69 343
10398.65 330
10399.61 316
10400.58 325
10401.54 329
10402.50 321
10403.47 299
10404.43 329
10405.39 313
10406.36 369
10407.32 345
10408.28 337
10409.25 363
10410.21 362
10411.17 309
10412.14 342
10413.10 328
10414.06 324
10415.03 360
10415.99 305
10416.95 344
10417.92 354
10418.88 390
10419.85 354
10420.81 382
10421.77 388
10422.74 430
10423.70 410
10424.67 428
10425.63 430
10426.59 411
10427.56 374
10428.52 409
10429.49 406
10430.45 372
10431.42 350
10432.38 329
10433.34 353
10434.31 318
10435.27 342
10436.24 350
10437.20 337
10438.17 292
10439.13 317
10440.10 298
10441.06 303
10442.03 280
10442.99 328
10443.96 329
10444.92 303
10445.89 319
10446.85 328
10447.82 325
10448.78 300
10449.75 342
10450.71 324
10451.68 318
10452.64 284
10453.61 312
10454.58 324
10455.54 302
10456.51 271
10457.47 306
10458.44 293
10459.40 337
10460.37 305
10461.33 303
10462.30 311
10463.27 259
10464.23 272
10465.20 309
10466.16 349
10467.13 301
10468.10 345
10469.06 297
10470.03 289
10471.00 266
10471.96 282
10472.93 328
10473.89 303
10474.86 306
10475.83 335
10476.79 325
10477.76 267
10478.73 305
10479.69 280
10480.66 312
10481.63 284
10482.59 308
10483.56 315
10484.53 321
10485.49 308
10486.46 325
10487.43 347
10488.40 304
10489.36 317
10490.33 323
10491.30 338
10492.26 321
10493.23 285
10494.20 270
10495.17 317
10496.13 291
10497.10 293
10498.07 353
10499.04 311
10500.00 302
10500.97 288
10501.94 299
10502.91 335
10503.87 309
10504.84 305
10505.81 308
10506.78 288
10507.75 317
10508.71 298
10509.68 274
10510.65 277
10511.62 311
10512.59 319
10513.55 315
10514.52 273
10515.49 306
10516.46 298
10517.43 279
10518.40 299
10519.36 274
10520.33 296
10521.30 309
10522.27 349
10523.24 342
10524.21 338
10525.18 300
10526.15 313
10527.11 315
10528.08 291
10529.05 270
10530.02 302
10530.99 311
10531.96 320
10532.93 295
10533.90 331
10534.87 295
10535.84 318
10536.80 323
10537.77 311
10538.74 293
10539.71 310
10540.68 327
10541.65 293
10542.62 339
10543.59 281
10544.56 300
10545.53 300
10546.50 322
10547.47 302
10548.44 319
10549.41 322
10550.38 281
10551.35 322
10552.32 310
10553.29 347
10554.26 301
10555.23 329
10556.20 302
10557.17 330
10558.14 321
10559.11 337
10560.08 354
10561.05 327
10562.02 370
10562.99 343
10563.96 338
10564.93 384
10565.90 401
10566.88 399
10567.85 402
10568.82 388
10569.79 353
10570.76 300
10571.73 309
10572.70 308
10573.67 361
10574.64 305
10575.61 341
10576.58 349
10577.56 315
10578.53 333
10579.50 328
10580.47 326
10581.44 329
10582.41 348
10583.38 300
10584.35 318
10585.33 305
10586.30 296
10587.27 359
10588.24 369
10589.21 338
10590.18 349
10591.16 340
10592.13 360
10593.10 353
10594.07 297
10595.04 311
10596.02 343
10596.99 371
10597.96 328
10598.93 332
10599.90 305
10600.88 388
10601.85 373
10602.82 342
10603.79 295
10604.77 324
10605.74 331
10606.71 321
10607.68 306
10608.66 332
10609.63 351
10610.60 358
10611.57 362
10612.55 292
10613.52 320
10614.49 313
10615.47 334
10616.44 315
10617.41 298
10618.38 331
10619.36 336
10620.33 377
10621.30 363
10622.28 339
10623.25 359
10624.22 328
10625.20 332
10626.17 334
10627.14 356
10628.12 367
10629.09 349
10630.06 375
10631.04 324
10632.01 311
10632.99 333
10633.96 371
10634.93 304
10635.91 304
10636.88 350
10637.86 368
10638.83 395
10639.80 376
10640.78 409
10641.75 465
10642.73 509
10643.70 474
10644.67 472
10645.65 510
10646.62 493
10647.60 439
10648.57 418
10649.55 373
10650.52 351
10651.50 360
10652.47 360
10653.44 343
10654.42 368
10655.39 384
10656.37 337
10657.34 331
10658.32 296
10659.29 325
10660.27 325
10661.24 325
10662.22 295
10663.19 298
10664.17 321
10665.14 323
10666.12 350
10667.09 355
10668.07 318
10669.04 308
10670.02 357
10671.00 332
10671.97 318
10672.95 302
10673.92 297
10674.90 304
10675.87 357
10676.85 313
10677.83 305
10678.80 290
10679.78 302
10680.75 336
10681.73 369
10682.70 365
10683.68 372
10684.66 375
10685.63 330
10686.61 338
10687.59 332
10688.56 359
10689.54 356
10690.51 319
10691.49 313
10692.47 319
10693.44 345
10694.42 293
10695.40 269
10696.37 306
10697.35 302
10698.33 317
10699.30 279
10700.28 258
10701.26 265
10702.23 317
10703.21 339
10704.19 264
10705.17 312
10706.14 295
10707.12 305
10708.10 305
10709.07 309
10710.05 260
10711.03 260
10712.01 296
10712.98 284
10713.96 270
10714.94 297
10715.92 310
10716.89 286
10717.87 289
10718.85 326
10719.83 316
10720.80 302
10721.78 320
10722.76 314
10723.74 258
10724.71 311
10725.69 286
10726.67 330
10727.65 320
10728.63 278
10729.61 290
10730.58 292
10731.56 275
10732.54 286
10733.52 287
10734.50 306
10735.48 299
10736.45 273
10737.43 295
10738.41 278
10739.39 304
10740.37 263
10741.35 294
10742.33 295
10743.30 322
10744.28 326
10745.26 364
10746.24 302
10747.22 320
10748.20 329
10749.18 341
10750.16 298
10751.14 275
10752.11 331
10753.09 307
10754.07 258
10755.05 305
10756.03 282
10757.01 296
10757.99 274
10758.97 281
10759.95 289
10760.93 312
10761.91 273
10762.89 261
10763.87 273
10764.85 277
10765.83 284
10766.81 295
10767.79 352
10768.77 303
10769.75 265
10770.73 279
10771.71 292
10772.69 294
10773.67 287
10774.65 298
10775.63 302
10776.61 286
10777.59 324
10778.57 332
10779.55 304
10780.53 285
10781.51 297
10782.49 313
10783.47 319
10784.45 268
10785.43 278
10786.41 268
10787.39 276
10788.38 279
10789.36 269
10790.34 254
10791.32 296
10792.30 281
10793.28 325
10794.26 251
10795.24 297
10796.22 272
10797.21 284
10798.19 316
10799.17 298
10800.15 264
10801.13 281
10802.11 287
10803.09 292
10804.08 294
10805.06 300
10806.04 287
10807.02 277
10808.00 289
10808.98 273
10809.97 297
10810.95 254
10811.93 318
10812.91 255
10813.89 267
10814.88 352
10815.86 302
10816.84 308
10817.82 297
10818.80 297
10819.79 302
10820.77 331
10821.75 331
10822.73 310
10823.72 342
10824.70 308
10825.68 288
10826.66 309
10827.65 270
10828.63 325
10829.61 346
10830.59 294
10831.58 280
10832.56 286
10833.54 354
10834.53 342
10835.51 319
10836.49 295
10837.47 305
10838.46 316
10839.44 298
10840.42 319
10841.41 285
10842.39 319
10843.37 339
10844.36 334
10845.34 358
10846.32 357
10847.31 317
10848.29 317
10849.27 291
10850.26 295
10851.24 285
10852.23 354
10853.21 298
10854.19 336
10855.18 332
10856.16 290
10857.14 307
10858.13 328
10859.11 327
10860.10 357
10861.08 353
10862.07 336
10863.05 348
10864.03 294
10865.02 319
10866.00 322
10866.99 353
10867.97 335
10868.96 347
10869.94 349
10870.92 348
10871.91 336
10872.89 321
10873.88 360
10874.86 312
10875.85 327
10876.83 340
10877.82 360
10878.80 335
10879.79 345
10880.77 363
10881.76 333
10882.74 347
10883.73 420
10884.71 416
10885.70 346
10886.68 334
10887.67 349
10888.66 373
10889.64 328
10890.63 401
10891.61 364
10892.60 368
10893.58 364
10894.57 399
10895.55 388
10896.54 399
10897.53 431
10898.51 411
10899.50 389
10900.48 373
10901.47 355
10902.46 406
10903.44 392
10904.43 382
10905.41 382
10906.40 372
10907.39 366
10908.37 412
10909.36 383
10910.35 394
10911.33 408
10912.32 403
10913.30 411
10914.29 413
10915.28 399
10916.26 398
10917.25 400
10918.24 384
10919.22 379
10920.21 424
10921.20 463
10922.19 431
10923.17 465
10924.16 465
10925.15 469
10926.13 454
10927.12 408
10928.11 469
10929.09 418
10930.08 472
10931.07 445
10932.06 464
10933.04 479
10934.03 446
10935.02 463
10936.01 453
10936.99 476
10937.98 453
10938.97 490
10939.96 475
10940.94 466
10941.93 455
10942.92 496
10943.91 515
10944.90 568
10945.88 521
10946.87 528
10947.86 556
10948.85 532
10949.84 568
10950.82 590
10951.81 568
10952.80 551
10953.79 596
10954.78 592
10955.77 575
10956.76 577
10957.74 669
10958.73 694
10959.72 737
10960.71 747
10961.70 809
10962.69 902
10963.68 845
10964.66 850
10965.65 854
10966.64 837
10967.63 790
10968.62 749
10969.61 695
10970.60 653
10971.59 656
10972.58 662
10973.57 644
10974.56 602
10975.54 640
10976.53 547
10977.52 564
10978.51 550
10979.50 543
10980.49 582
10981.48 578
10982.47 586
10983.46 661
10984.45 642
10985.44 623
10986.43 616
10987.42 675
10988.41 668
10989.40 650
10990.39 647
10991.38 663
10992.37 667
10993.36 638
10994.35 676
10995.34 709
10996.33 707
10997.32 770
10998.31 823
10999.30 863
11000.29 919
11001.28 1003
11002.27 1217
11003.26 1227
11004.25 1281
11005.25 1328
11006.24 1321
11007.23 1228
11008.22 1137
11009.21 1099
11010.20 954
11011.19 863
11012.18 721
11013.17 684
11014.16 617
11015.15 634
11016.15 580
11017.14 557
11018.13 531
11019.12 518
11020.11 573
11021.10 569
11022.09 517
11023.09 546
11024.08 530
11025.07 534
11026.06 516
11027.05 551
11028.04 557
11029.03 494
11030.03 443
11031.02 513
11032.01 572
11033.00 511
11033.99 478
11034.99 513
11035.98 522
11036.97 517
11037.96 500
11038.95 526
11039.95 565
11040.94 511
11041.93 507
11042.92 475
11043.92 519
11044.91 491
11045.90 489
11046.89 477
11047.89 448
11048.88 459
11049.87 429
11050.86 468
11051.86 397
11052.85 424
11053.84 419
11054.84 442
11055.83 464
11056.82 398
11057.81 406
11058.81 442
11059.80 459
11060.79 439
11061.79 419
11062.78 406
11063.77 452
11064.77 452
11065.76 389
11066.75 375
11067.75 419
11068.74 428
11069.73 435
11070.73 396
11071.72 398
11072.72 420
11073.71 418
11074.70 432
11075.70 424
11076.69 418
11077.69 378
11078.68 423
11079.67 479
11080.67 405
11081.66 424
11082.66 416
11083.65 391
11084.64 399
11085.64 401
11086.63 407
11087.63 422
11088.62 371
11089.62 355
11090.61 383
11091.60 388
11092.60 388
11093.59 442
11094.59 396
11095.58 373
11096.58 362
11097.57 369
11098.57 373
11099.56 382
11100.56 388
11101.55 410
11102.55 405
11103.54 376
11104.54 375
11105.53 412
11106.53 359
11107.52 362
11108.52 362
11109.51 380
11110.51 376
11111.51 351
11112.50 373
11113.50 353
11114.49 349
11115.49 356
11116.48 367
11117.48 372
11118.47 366
11119.47 353
11120.47 372
11121.46 367
11122.46 373
11123.45 357
11124.45 357
11125.45 370
11126.44 345
11127.44 348
11128.44 360
11129.43 346
11130.43 357
11131.42 402
11132.42 375
11133.42 365
11134.41 369
11135.41 358
11136.41 333
11137.40 381
11138.40 379
11139.40 344
11140.39 357
11141.39 329
11142.39 364
11143.38 340
11144.38 318
11145.38 333
11146.37 344
11147.37 357
11148.37 346
11149.37 343
11150.36 360
11151.36 365
11152.36 353
11153.35 356
11154.35 301
11155.35 322
11156.35 351
11157.34 326
11158.34 358
11159.34 333
11160.34 302
11161.34 330
11162.33 322
11163.33 342
11164.33 305
11165.33 263
11166.32 315
11167.32 350
11168.32 316
11169.32 320
11170.32 329
11171.31 330
11172.31 341
11173.31 337
11174.31 329
11175.31 328
11176.31 336
11177.30 322
11178.30 366
11179.30 330
11180.30 315
11181.30 311
11182.30 348
11183.30 322
11184.29 351
11185.29 318
11186.29 324
11187.29 331
11188.29 298
11189.29 340
11190.29 328
11191.29 356
11192.29 336
11193.29 336
11194.28 340
11195.28 372
11196.28 307
11197.28 301
11198.28 310
11199.28 317
11200.28 348
11201.28 299
11202.28 318
11203.28 345
11204.28 334
11205.28 352
11206.28 309
11207.28 322
11208.28 289
11209.28 329
11210.28 308
11211.28 292
11212.28 317
11213.28 303
11214.28 299
11215.28 377
11216.28 328
11217.28 327
11218.28 323
11219.28 341
11220.28 297
11221.28 277
11222.28 293
11223.28 279
11224.28 297
11225.28 315
11226.28 329
11227.28 322
11228.28 301
11229.28 284
11230.28 296
11231.28 324
11232.29 321
11233.29 366
11234.29 322
11235.29 306
11236.29 296
11237.29 323
11238.29 370
11239.29 324
11240.29 317
11241.30 299
11242.30 340
11243.30 308
11244.30 321
11245.30 300
11246.30 310
11247.30 282
11248.31 341
11249.31 318
11250.31 293
11251.31 306
11252.31 313
11253.31 289
11254.32 319
11255.32 308
11256.32 322
11257.32 325
11258.32 313
11259.33 299
11260.33 307
11261.33 299
11262.33 305
11263.33 320
11264.34 318
11265.34 316
11266.34 351
11267.34 327
11268.35 299
11269.35 326
11270.35 296
11271.35 315
11272.36 300
11273.36 302
11274.36 304
11275.37 307
11276.37 320
11277.37 300
11278.37 330
11279.38 351
11280.38 329
11281.38 328
11282.39 339
11283.39 369
11284.39 392
11285.40 322
11286.40 326
11287.40 304
11288.41 315
11289.41 312
11290.41 317
11291.42 310
11292.42 290
11293.42 315
11294.43 330
11295.43 342
11296.43 342
11297.44 310
11298.44 298
11299.45 313
11300.45 303
11301.45 303
11302.46 322
11303.46 284
11304.47 344
11305.47 347
11306.47 319
11307.48 338
11308.48 326
11309.49 300
11310.49 302
11311.50 325
11312.50 351
11313.50 335
11314.51 379
11315.51 339
11316.52 402
11317.52 412
11318.53 379
11319.53 381
11320.54 402
11321.54 391
11322.55 385
11323.55 352
11324.56 315
11325.56 369
11326.57 350
11327.57 321
11328.58 340
11329.58 330
11330.59 306
11331.59 305
11332.60 300
11333.60 305
11334.61 326
11335.61 285
11336.62 353
11337.63 349
11338.63 329
11339.64 294
11340.64 331
11341.65 343
11342.65 336
11343.66 395
11344.67 357
11345.67 342
11346.68 384
11347.68 358
11348.69 394
11349.70 379
11350.70 339
11351.71 297
11352.71 282
11353.72 298
11354.73 310
11355.73 349
11356.74 330
11357.75 287
11358.75 246
11359.76 289
11360.77 305
11361.77 287
11362.78 247
11363.79 260
11364.79 299
11365.80 289
11366.81 266
11367.81 277
11368.82 276
11369.83 342
11370.83 306
11371.84 289
11372.85 300
11373.86 305
11374.86 289
11375.87 316
11376.88 313
11377.89 280
11378.89 292
11379.90 354
11380.91 343
11381.92 286
11382.92 266
11383.93 304
11384.94 300
11385.95 299
11386.95 298
11387.96 283
11388.97 309
11389.98 286
11390.99 283
11391.99 304
11393.00 266
11394.01 289
11395.02 291
11396.03 308
11397.03 276
11398.04 272
11399.05 256
11400.06 281
11401.07 282
11402.08 242
11403.08 244
11404.09 276
11405.10 288
11406.11 272
11407.12 269
11408.13 255
11409.14 276
11410.14 312
11411.15 282
11412.16 281
11413.17 301
11414.18 284
11415.19 295
11416.20 301
11417.21 271
11418.22 270
11419.23 288
11420.23 266
11421.24 247
11422.25 269
11423.26 284
11424.27 296
11425.28 292
11426.29 282
11427.30 295
11428.31 343
11429.32 273
11430.33 268
11431.34 287
11432.35 270
11433.36 263
11434.37 291
11435.38 257
11436.39 322
11437.40 299
11438.41 323
11439.42 301
11440.43 253
11441.44 253
11442.45 274
11443.46 312
11444.47 266
11445.48 274
11446.49 263
11447.50 249
11448.51 281
11449.52 257
11450.53 269
11451.54 282
11452.55 301
11453.56 246
11454.58 247
11455.59 258
11456.60 321
11457.61 304
11458.62 321
11459.63 283
11460.64 294
11461.65 330
11462.66 327
11463.67 273
11464.69 258
11465.70 263
11466.71 292
11467.72 289
11468.73 295
11469.74 323
11470.75 313
11471.77 240
11472.78 288
11473.79 302
11474.80 273
11475.81 293
11476.82 317
11477.84 287
11478.85 263
11479.86 262
11480.87 286
11481.88 297
11482.89 290
11483.91 280
11484.92 273
11485.93 277
11486.94 281
11487.96 208
11488.97 264
11489.98 277
11490.99 297
11492.00 283
11493.02 306
11494.03 286
11495.04 285
11496.06 262
11497.07 266
11498.08 273
11499.09 272
11500.11 300
11501.12 245
11502.13 251
11503.14 258
11504.16 249
11505.17 227
11506.18 238
11507.20 246
11508.21 267
11509.22 258
11510.24 270
11511.25 250
11512.26 251
11513.28 266
11514.29 326
11515.30 274
11516.32 277
11517.33 253
11518.34 233
11519.36 263
11520.37 233
11521.38 290
11522.40 275
11523.41 256
11524.43 306
11525.44 306
11526.45 289
11527.47 287
11528.48 249
11529.50 244
11530.51 262
11531.52 283
11532.54 266
11533.55 271
11534.57 289
11535.58 256
11536.60 254
11537.61 254
11538.62 291
11539.64 278
11540.65 309
11541.67 257
11542.68 276
11543.70 279
11544.71 278
11545.73 269
11546.74 235
11547.76 256
11548.77 272
11549.79 233
11550.80 250
11551.82 280
11552.83 283
11553.85 270
11554.86 277
11555.88 275
11556.89 254
11557.91 296
11558.92 296
11559.94 290
11560.95 270
11561.97 289
11562.98 288
11564.00 304
11565.02 244
11566.03 243
11567.05 272
11568.06 320
11569.08 292
11570.10 259
11571.11 258
11572.13 283
11573.14 298
11574.16 270
11575.18 275
11576.19 263
11577.21 328
11578.22 316
11579.24 316
11580.26 294
11581.27 273
11582.29 331
11583.31 349
11584.32 337
11585.34 348
11586.35 359
11587.37 344
11588.39 339
11589.40 341
11590.42 351
11591.44 292
11592.46 313
11593.47 338
11594.49 342
11595.51 353
11596.52 374
11597.54 420
11598.56 430
11599.57 418
11600.59 488
11601.61 516
11602.63 490
11603.64 563
11604.66 611
11605.68 560
11606.70 514
11607.71 515
11608.73 489
11609.75 447
11610.77 401
11611.78 358
11612.80 391
11613.82 369
11614.84 321
11615.85 319
11616.87 290
11617.89 264
11618.91 276
11619.93 263
11620.95 297
11621.96 310
11622.98 314
11624.00 281
11625.02 268
11626.04 269
11627.05 271
11628.07 303
11629.09 265
11630.11 262
11631.13 294
11632.15 314
11633.17 275
11634.18 281
11635.20 317
11636.22 313
11637.24 320
11638.26 296
11639.28 306
11640.30 303
11641.32 256
11642.34 280
11643.35 313
11644.37 271
11645.39 295
11646.41 274
11647.43 250
11648.45 251
11649.47 275
11650.49 257
11651.51 271
11652.53 251
11653.55 261
11654.57 266
11655.59 273
11656.61 266
11657.63 304
11658.65 300
11659.67 295
11660.69 243
11661.71 281
11662.73 256
11663.75 255
11664.77 233
11665.79 223
11666.81 307
11667.83 294
11668.85 219
11669.87 233
11670.89 265
11671.91 287
11672.93 253
11673.95 285
11674.97 273
11675.99 252
11677.01 294
11678.03 264
11679.05 288
11680.07 255
11681.09 310
11682.11 280
11683.13 282
11684.15 279
11685.18 284
11686.20 285
11687.22 263
11688.24 295
11689.26 278
11690.28 258
11691.30 239
11692.32 276
11693.34 284
11694.37 267
11695.39 282
11696.41 292
11697.43 239
11698.45 275
11699.47 265
11700.49 277
11701.52 272
11702.54 258
11703.56 245
11704.58 260
11705.60 274
11706.62 300
11707.65 255
11708.67 245
11709.69 253
11710.71 272
11711.73 288
11712.76 264
11713.78 241
11714.80 256
11715.82 248
11716.85 244
11717.87 238
11718.89 292
11719.91 262
11720.94 285
11721.96 254
11722.98 257
11724.00 249
11725.03 270
11726.05 277
11727.07 239
11728.09 258
11729.12 265
11730.14 257
11731.16 250
11732.19 267
11733.21 247
11734.23 290
11735.25 270
11736.28 227
11737.30 282
11738.32 274
11739.35 285
11740.37 274
11741.39 259
11742.42 276
11743.44 242
11744.46 262
11745.49 267
11746.51 269
11747.54 315
11748.56 264
11749.58 313
11750.61 275
11751.63 278
11752.65 277
11753.68 300
11754.70 275
11755.73 297
11756.75 284
11757.77 290
11758.80 299
11759.82 296
11760.85 297
11761.87 305
11762.90 313
11763.92 264
11764.94 291
11765.97 274
11766.99 272
11768.02 261
11769.04 263
11770.07 293
11771.09 297
11772.12 255
11773.14 265
11774.17 247
11775.19 242
11776.22 265
11777.24 308
11778.27 276
11779.29 252
11780.32 270
11781.34 271
11782.37 266
11783.39 246
11784.42 273
11785.44 270
11786.47 296
11787.49 275
11788.52 258
11789.54 271
11790.57 304
11791.59 259
11792.62 242
11793.65 273
11794.67 234
11795.70 249
11796.72 265
11797.75 281
11798.77 283
11799.80 250
11800.83 292
11801.85 258
11802.88 269
11803.90 270
11804.93 283
11805.96 292
11806.98 270
11808.01 275
11809.04 270
11810.06 240
11811.09 291
11812.12 307
11813.14 297
11814.17 241
11815.20 311
11816.22 313
11817.25 304
11818.28 261
11819.30 243
11820.33 282
11821.36 295
11822.38 281
11823.41 292
11824.44 250
11825.46 276
11826.49 283
11827.52 247
11828.54 263
11829.57 289
11830.60 306
11831.63 278
11832.65 286
11833.68 273
11834.71 307
11835.74 289
11836.76 295
11837.79 298
11838.82 295
11839.85 257
11840.87 243
11841.90 280
11842.93 311
11843.96 274
11844.99 294
11846.01 319
11847.04 293
11848.07 262
11849.10 263
11850.13 264
11851.15 279
11852.18 293
11853.21 264
11854.24 271
11855.27 251
11856.30 288
11857.32 307
11858.35 272
11859.38 299
11860.41 322
11861.44 294
11862.47 309
11863.50 277
11864.52 294
11865.55 312
11866.58 301
11867.61 280
11868.64 299
11869.67 325
11870.70 348
11871.73 293
11872.76 295
11873.79 308
11874.81 334
11875.84 331
11876.87 317
11877.90 341
11878.93 325
11879.96 292
11880.99 382
11882.02 323
11883.05 315
11884.08 339
11885.11 339
11886.14 343
11887.17 358
11888.20 364
11889.23 382
11890.26 354
11891.29 391
11892.32 387
11893.35 391
11894.38 387
11895.41 374
11896.44 411
11897.47 364
11898.50 345
11899.53 420
11900.56 414
11901.59 345
11902.62 397
11903.65 443
11904.68 477
11905.71 480
11906.74 464
11907.77 504
11908.80 494
11909.83 436
11910.86 470
11911.90 461
11912.93 403
11913.96 396
11914.99 428
11916.02 416
11917.05 374
11918.08 407
11919.11 402
11920.14 370
11921.17 377
11922.21 382
11923.24 408
11924.27 418
11925.30 381
11926.33 433
11927.36 422
11928.39 408
11929.43 436
11930.46 473
11931.49 505
11932.52 534
11933.55 598
11934.58 625
11935.62 605
11936.65 610
11937.68 672
11938.71 664
11939.74 684
11940.78 571
11941.81 525
11942.84 483
11943.87 490
11944.90 438
11945.94 419
11946.97 337
11948.00 365
11949.03 364
11950.07 379
11951.10 372
11952.13 339
11953.16 352
11954.20 330
11955.23 326
11956.26 325
11957.29 355
11958.33 365
11959.36 343
11960.39 343
11961.43 370
11962.46 344
11963.49 383
11964.53 367
11965.56 321
11966.59 328
11967.62 374
11968.66 307
11969.69 337
11970.72 342
11971.76 355
11972.79 375
11973.83 397
11974.86 371
11975.89 321
11976.93 341
11977.96 347
11978.99 330
11980.03 317
11981.06 311
11982.09 368
11983.13 318
11984.16 296
11985.20 300
11986.23 335
11987.26 339
11988.30 345
11989.33 354
11990.37 331
11991.40 357
11992.44 372
11993.47 354
11994.50 326
11995.54 349
11996.57 364
11997.61 343
11998.64 352
11999.68 331
12000.71 348
12001.75 371
12002.78 336
12003.82 370
12004.85 332
12005.89 354
12006.92 359
12007.96 382
12008.99 359
12010.03 383
12011.06 384
12012.10 344
12013.13 357
12014.17 322
12015.20 355
12016.24 373
12017.27 330
12018.31 376
12019.34 360
12020.38 384
12021.41 417
12022.45 399
12023.49 405
12024.52 385
12025.56 365
12026.59 388
12027.63 389
12028.66 376
12029.70 377
12030.74 348
12031.77 365
12032.81 398
12033.84 361
12034.88 387
12035.92 339
12036.95 365
12037.99 336
12039.03 390
12040.06 375
12041.10 364
12042.13 372
12043.17 375
12044.21 367
12045.24 355
12046.28 381
12047.32 411
12048.35 370
12049.39 371
12050.43 352
12051.46 352
12052.50 352
12053.54 363
12054.58 370
12055.61 346
12056.65 409
12057.69 388
12058.72 371
12059.76 348
12060.80 347
12061.84 406
12062.87 396
12063.91 388
12064.95 382
12065.98 366
12067.02 405
12068.06 376
12069.10 405
12070.14 429
12071.17 432
12072.21 396
12073.25 373
12074.29 414
12075.32 349
12076.36 396
12077.40 461
12078.44 408
12079.48 391
12080.51 400
12081.55 415
12082.59 398
12083.63 387
12084.67 370
12085.71 428
12086.74 395
12087.78 401
12088.82 424
12089.86 394
12090.90 374
12091.94 424
12092.97 445
12094.01 432
12095.05 435
12096.09 492
12097.13 502
12098.17 411
12099.21 456
12100.25 463
12101.29 513
12102.32 511
12103.36 513
12104.40 535
12105.44 562
12106.48 585
12107.52 580
12108.56 576
12109.60 565
12110.64 617
12111.68 592
12112.72 562
12113.76 530
12114.80 481
12115.84 481
12116.88 465
12117.92 430
12118.96 408
12120.00 409
12121.04 391
12122.07 360
12123.11 356
12124.15 340
12125.19 372
12126.23 365
12127.28 363
12128.32 341
12129.36 334
12130.40 372
12131.44 325
12132.48 341
12133.52 319
12134.56 416
12135.60 350
12136.64 335
12137.68 302
12138.72 331
12139.76 308
12140.80 325
12141.84 313
12142.88 303
12143.92 300
12144.96 318
12146.00 343
12147.05 308
12148.09 340
12149.13 323
12150.17 303
12151.21 341
12152.25 312
12153.29 297
12154.33 331
12155.38 311
12156.42 311
12157.46 282
12158.50 332
12159.54 347
12160.58 326
12161.62 313
12162.67 318
12163.71 320
12164.75 320
12165.79 327
12166.83 308
12167.87 315
12168.92 319
12169.96 283
12171.00 290
12172.04 301
12173.08 325
12174.13 330
12175.17 328
12176.21 332
12177.25 306
12178.30 305
12179.34 370
12180.38 298
12181.42 333
12182.47 326
12183.51 333
12184.55 308
12185.59 298
12186.64 327
12187.68 313
12188.72 300
12189.76 305
12190.81 343
12191.85 331
12192.89 317
12193.94 330
12194.98 327
12196.02 307
12197.06 284
12198.11 296
12199.15 314
12200.19 281
12201.24 320
12202.28 292
12203.32 304
12204.37 270
12205.41 289
12206.45 280
12207.50 310
12208.54 285
12209.59 263
12210.63 279
12211.67 264
12212.72 336
12213.76 321
12214.80 322
12215.85 276
12216.89 317
12217.94 292
12218.98 315
12220.02 305
12221.07 299
12222.11 269
12223.16 283
12224.20 317
12225.25 333
12226.29 301
12227.33 311
12228.38 306
12229.42 296
12230.47 281
12231.51 299
12232.56 290
12233.60 283
12234.65 317
12235.69 280
12236.74 324
12237.78 317
12238.83 292
12239.87 269
12240.92 267
12241.96 278
12243.01 290
12244.05 317
12245.10 309
12246.14 279
12247.19 282
12248.23 316
12249.28 272
12250.32 278
12251.37 258
12252.41 309
12253.46 321
12254.50 278
12255.55 271
12256.60 269
12257.64 299
12258.69 312
12259.73 304
12260.78 304
12261.82 273
12262.87 276
12263.92 280
12264.96 287
12266.01 276
12267.05 259
12268.10 296
12269.15 259
12270.19 248
12271.24 267
12272.29 302
12273.33 248
12274.38 286
12275.43 286
12276.47 241
12277.52 270
12278.57 327
12279.61 267
12280.66 274
12281.71 292
12282.75 304
12283.80 297
12284.85 241
12285.89 236
12286.94 255
12287.99 306
12289.03 260
12290.08 271
12291.13 287
12292.18 277
12293.22 232
12294.27 217
12295.32 281
12296.36 308
12297.41 271
12298.46 277
12299.51 256
12300.55 250
12301.60 294
12302.65 255
12303.70 258
12304.74 280
12305.79 262
12306.84 258
12307.89 279
12308.94 279
12309.98 301
12311.03 297
12312.08 308
12313.13 294
12314.18 290
12315.22 313
12316.27 284
12317.32 310
12318.37 289
12319.42 270
12320.47 264
12321.51 258
12322.56 239
12323.61 251
12324.66 259
12325.71 260
12326.76 253
12327.81 276
12328.85 290
12329.90 242
12330.95 263
12332.00 266
12333.05 279
12334.10 246
12335.15 236
12336.20 237
12337.25 287
12338.30 291
12339.34 294
12340.39 254
12341.44 227
12342.49 273
12343.54 281
12344.59 236
12345.64 238
12346.69 275
12347.74 293
12348.79 252
12349.84 251
12350.89 275
12351.94 271
12352.99 292
12354.04 290
12355.09 279
12356.14 247
12357.19 265
12358.24 256
12359.29 249
12360.34 279
12361.39 285
12362.44 297
12363.49 272
12364.54 233
12365.59 217
12366.64 285
12367.69 270
12368.74 251
12369.79 254
12370.84 312
12371.89 281
12372.94 288
12373.99 278
12375.04 250
12376.09 289
12377.15 309
12378.20 322
12379.25 259
12380.30 264
12381.35 287
12382.40 323
12383.45 296
12384.50 270
12385.55 246
12386.60 292
12387.66 269
12388.71 268
12389.76 278
12390.81 259
12391.86 298
12392.91 279
12393.96 283
12395.02 297
12396.07 282
12397.12 294
12398.17 310
12399.22 304
12400.27 265
12401.33 288
12402.38 295
12403.43 313
12404.48 315
12405.53 269
12406.59 322
12407.64 310
12408.69 293
12409.74 286
12410.80 285
12411.85 314
12412.90 298
12413.95 337
12415.00 291
12416.06 312
12417.11 306
12418.16 307
12419.21 307
12420.27 312
12421.32 313
12422.37 304
12423.43 309
12424.48 299
12425.53 289
12426.58 291
12427.64 314
12428.69 310
12429.74 314
12430.80 318
12431.85 318
12432.90 269
12433.96 304
12435.01 336
12436.06 372
12437.12 375
12438.17 333
12439.22 323
12440.28 341
12441.33 342
12442.38 332
12443.44 327
12444.49 354
12445.54 366
12446.60 320
12447.65 313
12448.71 290
12449.76 332
12450.81 319
12451.87 299
12452.92 305
12453.98 322
12455.03 345
12456.08 356
12457.14 334
12458.19 312
12459.25 333
12460.30 348
12461.36 383
12462.41 343
12463.46 331
12464.52 338
12465.57 363
12466.63 358
12467.68 368
12468.74 356
12469.79 371
12470.85 339
12471.90 355
12472.96 362
12474.01 370
12475.07 406
12476.12 399
12477.18 395
12478.23 355
12479.29 382
12480.34 394
12481.40 456
12482.45 433
12483.51 459
12484.56 479
12485.62 466
12486.67 443
12487.73 513
12488.79 510
12489.84 526
12490.90 511
12491.95 615
12493.01 633
12494.06 705
12495.12 822
12496.18 920
12497.23 1071
12498.29 1120
12499.34 1188
12500.40 1243
12501.46 1337
12502.51 1236
12503.57 1210
12504.62 1040
12505.68 951
12506.74 841
12507.79 736
12508.85 689
12509.91 596
12510.96 509
12512.02 511
12513.08 493
12514.13 469
12515.19 460
12516.25 441
12517.30 417
12518.36 409
12519.42 360
12520.47 396
12521.53 366
12522.59 419
12523.64 429
12524.70 416
12525.76 377
12526.82 386
12527.87 405
12528.93 429
12529.99 394
12531.04 397
12532.10 416
12533.16 431
12534.22 385
12535.27 413
12536.33 374
12537.39 372
12538.45 405
12539.50 411
12540.56 402
12541.62 413
12542.68 386
12543.74 335
12544.79 348
12545.85 379
12546.91 347
12547.97 360
12549.03 344
12550.08 351
12551.14 353
12552.20 349
12553.26 386
12554.32 363
12555.38 353
12556.43 387
12557.49 372
12558.55 356
12559.61 374
12560.67 391
12561.73 391
12562.79 361
12563.84 358
12564.90 374
12565.96 428
12567.02 417
12568.08 404
12569.14 405
12570.20 398
12571.26 440
12572.32 414
12573.37 467
12574.43 489
12575.49 480
12576.55 563
12577.61 555
12578.67 587
12579.73 564
12580.79 594
12581.85 578
12582.91 587
12583.97 565
12585.03 561
12586.09 572
12587.15 472
12588.21 486
12589.27 454
12590.33 442
12591.39 447
12592.45 397
12593.51 424
12594.57 491
12595.63 443
12596.69 429
12597.75 431
12598.81 472
12599.87 456
12600.93 434
12601.99 447
12603.05 420
12604.11 400
12605.17 424
12606.23 403
12607.29 419
12608.35 400
12609.41 425
12610.47 410
12611.53 377
12612.59 376
12613.66 372
12614.72 363
12615.78 345
12616.84 368
12617.90 367
12618.96 386
12620.02 372
12621.08 357
12622.14 372
12623.20 382
12624.27 392
12625.33 346
12626.39 351
12627.45 345
12628.51 370
12629.57 352
12630.63 303
12631.70 291
12632.76 338
12633.82 354
12634.88 321
12635.94 307
12637.00 337
12638.07 347
12639.13 347
12640.19 333
12641.25 332
12642.31 344
12643.38 334
12644.44 362
12645.50 349
12646.56 355
12647.63 332
12648.69 372
12649.75 379
12650.81 381
12651.88 358
12652.94 403
12654.00 371
12655.06 372
12656.13 386
12657.19 370
12658.25 375
12659.31 403
12660.38 381
12661.44 376
12662.50 364
12663.57 352
12664.63 348
12665.69 328
12666.75 426
12667.82 419
12668.88 400
12669.94 354
12671.01 395
12672.07 360
12673.13 344
12674.20 352
12675.26 330
12676.32 363
12677.39 362
12678.45 330
12679.51 341
12680.58 363
12681.64 341
12682.71 360
12683.77 341
12684.83 361
12685.90 372
12686.96 391
12688.03 404
12689.09 410
12690.15 401
12691.22 390
12692.28 395
12693.35 369
12694.41 407
12695.47 352
12696.54 409
12697.60 383
12698.67 362
12699.73 380
12700.80 384
12701.86 383
12702.93 410
12703.99 395
12705.05 433
12706.12 399
12707.18 420
12708.25 401
12709.31 448
12710.38 430
12711.44 452
12712.51 462
12713.57 455
12714.64 414
12715.70 375
12716.77 389
12717.83 374
12718.90 371
12719.96 371
12721.03 353
12722.10 367
12723.16 359
12724.23 348
12725.29 362
12726.36 332
12727.42 356
12728.49 354
12729.55 337
12730.62 345
12731.69 344
12732.75 368
12733.82 371
12734.88 333
12735.95 332
12737.02 347
12738.08 341
12739.15 350
12740.21 320
12741.28 349
12742.35 359
12743.41 356
12744.48 356
12745.55 310
12746.61 318
12747.68 334
12748.75 305
12749.81 295
12750.88 321
12751.95 369
12753.01 310
12754.08 301
12755.15 344
12756.21 317
12757.28 340
12758.35 322
12759.41 313
12760.48 352
12761.55 305
12762.61 291
12763.68 333
12764.75 269
12765.82 252
12766.88 269
12767.95 313
12769.02 286
12770.09 250
12771.15 287
12772.22 263
12773.29 276
12774.36 303
12775.42 278
12776.49 275
12777.56 294
12778.63 329
12779.69 276
12780.76 278
12781.83 262
12782.90 331
12783.97 282
12785.03 263
12786.10 259
12787.17 283
12788.24 249
12789.31 241
12790.37 248
12791.44 287
12792.51 272
12793.58 282
12794.65 270
12795.72 268
12796.79 249
12797.85 276
12798.92 268
12799.99 259
12801.06 263
12802.13 259
12803.20 278
12804.27 281
12805.34 259
12806.40 255
12807.47 275
12808.54 292
12809.61 278
12810.68 295
12811.75 272
12812.82 275
12813.89 237
12814.96 252
12816.03 257
12817.10 297
12818.17 281
12819.23 260
12820.30 244
12821.37 273
12822.44 310
12823.51 284
12824.58 266
12825.65 258
12826.72 275
12827.79 264
12828.86 232
12829.93 267
12831.00 268
12832.07 269
12833.14 292
12834.21 255
12835.28 227
12836.35 259
12837.42 272
12838.49 300
12839.56 263
12840.63 254
12841.70 245
12842.77 271
12843.85 264
12844.92 196
12845.99 208
12847.06 258
12848.13 265
12849.20 261
12850.27 228
12851.34 233
12852.41 203
12853.48 252
12854.55 255
12855.62 251
12856.69 223
12857.77 284
12858.84 242
12859.91 234
12860.98 235
12862.05 235
12863.12 238
12864.19 261
12865.26 271
12866.34 219
12867.41 257
12868.48 219
12869.55 261
12870.62 243
12871.69 242
12872.77 226
12873.84 236
12874.91 221
12875.98 197
12877.05 249
12878.12 218
12879.20 207
12880.27 218
12881.34 240
12882.41 238
12883.49 243
12884.56 236
12885.63 223
12886.70 208
12887.77 226
12888.85 208
12889.92 221
12890.99 226
12892.06 247
12893.14 215
12894.21 228
12895.28 225
12896.35 222
12897.43 229
12898.50 219
12899.57 236
12900.65 240
12901.72 211
12902.79 193
12903.86 203
12904.94 213
12906.01 194
12907.08 212
12908.16 205
12909.23 233
12910.30 206
12911.38 223
12912.45 262
12913.52 244
12914.60 218
12915.67 235
12916.74 224
12917.82 227
12918.89 216
12919.97 232
12921.04 251
12922.11 203
12923.19 201
12924.26 217
12925.33 238
12926.41 244
12927.48 243
12928.56 194
12929.63 198
12930.70 229
12931.78 217
12932.85 205
12933.93 190
12935.00 208
12936.08 228
12937.15 221
12938.23 219
12939.30 197
12940.37 222
12941.45 244
12942.52 235
12943.60 189
12944.67 206
12945.75 230
12946.82 209
12947.90 218
12948.97 232
12950.05 226
12951.12 246
12952.20 217
12953.27 203
12954.35 223
12955.42 198
12956.50 225
12957.57 232
12958.65 209
12959.72 214
12960.80 222
12961.87 241
12962.95 213
12964.03 215
12965.10 217
12966.18 223
12967.25 200
12968.33 215
12969.40 219
12970.48 216
12971.56 227
12972.63 263
12973.71 209
12974.78 213
12975.86 205
12976.93 210
12978.01 194
12979.09 201
12980.16 231
12981.24 223
12982.32 206
12983.39 224
12984.47 235
12985.55 240
12986.62 220
12987.70 228
12988.77 215
12989.85 230
12990.93 201
12992.00 231
12993.08 230
12994.16 246
12995.23 259
12996.31 247
12997.39 215
12998.47 217
12999.54 220
13000.62 240
13001.70 244
13002.77 223
13003.85 236
13004.93 248
13006.01 228
13007.08 204
13008.16 210
13009.24 249
13010.31 239
13011.39 218
13012.47 258
13013.55 247
13014.63 232
13015.70 224
13016.78 224
13017.86 231
13018.94 233
13020.01 238
13021.09 258
13022.17 270
13023.25 271
13024.33 272
13025.40 261
13026.48 214
13027.56 220
13028.64 256
13029.72 231
13030.79 238
13031.87 245
13032.95 233
13034.03 248
13035.11 262
13036.19 227
13037.27 242
13038.34 291
13039.42 249
13040.50 268
13041.58 257
13042.66 240
13043.74 245
13044.82 280
13045.90 241
13046.97 257
13048.05 291
13049.13 261
13050.21 261
13051.29 272
13052.37 240
13053.45 243
13054.53 240
13055.61 236
13056.69 261
13057.77 247
13058.85 264
13059.93 244
13061.01 248
13062.09 245
13063.16 217
13064.24 251
13065.32 260
13066.40 251
13067.48 282
13068.56 259
13069.64 269
13070.72 278
13071.80 257
13072.88 238
13073.96 239
13075.04 235
13076.12 221
13077.20 261
13078.28 216
13079.36 248
13080.45 273
13081.53 234
13082.61 234
13083.69 262
13084.77 247
13085.85 252
13086.93 250
13088.01 202
13089.09 227
13090.17 254
13091.25 212
13092.33 209
13093.41 249
13094.49 230
13095.57 224
13096.66 249
13097.74 272
13098.82 222
13099.90 227
13100.98 261
13102.06 245
13103.14 241
13104.22 237
13105.31 238
13106.39 203
13107.47 227
13108.55 229
13109.63 217
13110.71 229
13111.79 193
13112.88 213
13113.96 206
13115.04 194
13116.12 209
13117.20 234
13118.29 264
13119.37 224
13120.45 212
13121.53 211
13122.61 221
13123.70 223
13124.78 207
13125.86 233
13126.94 214
13128.03 239
13129.11 224
13130.19 209
13131.27 205
13132.35 225
13133.44 220
13134.52 228
13135.60 223
13136.69 219
13137.77 214
13138.85 230
13139.93 210
13141.02 238
13142.10 236
13143.18 225
13144.27 219
13145.35 219
13146.43 218
13147.51 219
13148.60 226
13149.68 193
13150.76 185
13151.85 222
13152.93 208
13154.01 239
13155.10 255
13156.18 239
13157.26 221
13158.35 231
13159.43 196
13160.52 217
13161.60 222
13162.68 227
13163.77 237
13164.85 186
13165.93 215
13167.02 216
13168.10 225
13169.19 234
13170.27 226
13171.35 212
13172.44 190
13173.52 250
13174.61 231
13175.69 219
13176.78 222
13177.86 226
13178.94 268
13180.03 237
13181.11 189
13182.20 210
13183.28 236
13184.37 248
13185.45 256
13186.54 228
13187.62 194
13188.71 220
13189.79 255
13190.88 195
13191.96 220
13193.05 232
13194.13 243
13195.22 221
13196.30 235
13197.39 239
13198.47 238
13199.56 219
13200.64 250
13201.73 242
13202.81 211
13203.90 232
13204.98 208
13206.07 225
13207.16 244
13208.24 216
13209.33 233
13210.41 226
13211.50 229
13212.58 204
13213.67 196
13214.76 234
13215.84 215
13216.93 228
13218.01 215
13219.10 202
13220.19 256
13221.27 253
13222.36 220
13223.45 201
13224.53 202
13225.62 201
13226.70 217
13227.79 222
13228.88 200
13229.96 247
13231.05 258
13232.14 229
13233.22 211
13234.31 216
13235.40 241
13236.48 234
13237.57 227
13238.66 242
13239.74 236
13240.83 238
13241.92 207
13243.01 221
13244.09 200
13245.18 210
13246.27 231
13247.35 218
13248.44 233
13249.53 235
13250.62 247
13251.70 227
13252.79 210
13253.88 229
13254.97 237
13256.05 223
13257.14 211
13258.23 208
13259.32 210
13260.40 233
13261.49 244
13262.58 219
13263.67 220
13264.76 258
13265.84 245
13266.93 261
13268.02 217
13269.11 228
13270.20 233
13271.29 274
13272.37 270
13273.46 282
13274.55 228
13275.64 263
13276.73 289
13277.82 278
13278.90 287
13279.99 244
13281.08 248
13282.17 235
13283.26 268
13284.35 225
13285.44 268
13286.53 281
13287.61 275
13288.70 269
13289.79 275
13290.88 291
13291.97 256
13293.06 289
13294.15 316
13295.24 290
13296.33 278
13297.42 263
13298.51 260
13299.60 272
13300.68 300
13301.77 289
13302.86 268
13303.95 248
13305.04 253
13306.13 277
13307.22 265
13308.31 302
13309.40 285
13310.49 336
13311.58 338
13312.67 322
13313.76 286
13314.85 316
13315.94 346
13317.03 319
13318.12 328
13319.21 319
13320.30 330
13321.39 296
13322.48 287
13323.57 327
13324.66 278
13325.75 290
13326.84 308
13327.94 340
13329.03 295
13330.12 303
13331.21 362
13332.30 322
13333.39 289
13334.48 290
13335.57 296
13336.66 319
13337.75 295
13338.84 277
13339.93 311
13341.03 313
13342.12 321
13343.21 302
13344.30 290
13345.39 317
13346.48 296
13347.57 311
13348.66 310
13349.76 264
13350.85 313
13351.94 352
13353.03 343
13354.12 325
13355.21 324
13356.31 317
13357.40 319
13358.49 345
13359.58 346
13360.67 351
13361.76 325
13362.86 333
13363.95 341
13365.04 328
13366.13 327
13367.23 347
13368.32 373
13369.41 417
13370.50 430
13371.59 346
13372.69 384
13373.78 380
13374.87 420
13375.96 397
13377.06 349
13378.15 380
13379.24 345
13380.34 377
13381.43 343
13382.52 324
13383.61 323
13384.71 310
13385.80 330
13386.89 308
13387.99 310
13389.08 279
13390.17 266
13391.26 305
13392.36 253
13393.45 243
13394.54 271
13395.64 323
13396.73 292
13397.82 296
13398.92 283
13400.01 275
13401.11 293
13402.20 306
13403.29 305
13404.39 277
13405.48 275
13406.57 283
13407.67 286
13408.76 277
13409.86 304
13410.95 278
13412.04 350
13413.14 291
13414.23 303
13415.33 305
13416.42 288
13417.51 295
13418.61 269
13419.70 273
13420.80 296
13421.89 299
13422.99 257
13424.08 285
13425.17 329
13426.27 310
13427.36 346
13428.46 328
13429.55 268
13430.65 312
13431.74 294
13432.84 283
13433.93 231
13435.03 277
13436.12 294
13437.22 299
13438.31 307
13439.41 288
13440.50 293
13441.60 307
13442.69 293
13443.79 288
13444.88 287
13445.98 282
13447.08 334
13448.17 327
13449.27 307
13450.36 290
13451.46 340
13452.55 337
13453.65 308
13454.74 305
13455.84 350
13456.94 333
13458.03 285
13459.13 325
13460.22 336
13461.32 313
13462.42 325
13463.51 330
13464.61 299
13465.70 349
13466.80 373
13467.90 360
13468.99 349
13470.09 315
13471.19 398
13472.28 355
13473.38 342
13474.48 331
13475.57 363
13476.67 394
13477.77 386
13478.86 358
13479.96 337
13481.06 380
13482.15 365
13483.25 339
13484.35 355
13485.44 367
13486.54 349
13487.64 348
13488.74 351
13489.83 351
13490.93 332
13492.03 366
13493.12 399
13494.22 371
13495.32 362
13496.42 346
13497.51 399
13498.61 390
13499.71 389
13500.81 442
13501.90 501
13503.00 481
13504.10 442
13505.20 450
13506.30 474
13507.39 460
13508.49 458
13509.59 476
13510.69 477
13511.79 467
13512.88 489
13513.98 465
13515.08 438
13516.18 370
13517.28 414
13518.38 369
13519.47 367
13520.57 391
13521.67 358
13522.77 360
13523.87 313
13524.97 358
13526.07 315
13527.16 312
13528.26 327
13529.36 321
13530.46 310
13531.56 267
13532.66 320
13533.76 319
13534.86 304
13535.96 294
13537.05 263
13538.15 290
13539.25 300
13540.35 323
13541.45 316
13542.55 274
13543.65 291
13544.75 268
13545.85 318
13546.95 287
13548.05 278
13549.15 301
13550.25 303
13551.35 314
13552.45 273
13553.55 247
13554.65 270
13555.75 262
13556.85 298
13557.95 267
13559.05 266
13560.15 282
13561.25 255
13562.35 294
13563.45 273
13564.55 281
13565.65 283
13566.75 310
13567.85 256
13568.95 265
13570.05 257
13571.15 263
13572.25 279
13573.35 288
13574.45 264
13575.55 296
13576.65 264
13577.75 251
13578.85 240
13579.95 277
13581.06 268
13582.16 260
13583.26 262
13584.36 279
13585.46 251
13586.56 287
13587.66 282
13588.76 273
13589.86 269
13590.97 308
13592.07 253
13593.17 286
13594.27 270
13595.37 293
13596.47 269
13597.57 303
13598.68 258
13599.78 249
13600.88 236
13601.98 272
13603.08 318
13604.19 257
13605.29 287
13606.39 307
13607.49 279
13608.59 276
13609.70 293
13610.80 317
13611.90 311
13613.00 281
13614.10 276
13615.21 246
13616.31 267
13617.41 240
13618.51 271
13619.62 273
13620.72 298
13621.82 287
13622.92 281
13624.03 250
13625.13 268
13626.23 268
13627.33 250
13628.44 303
13629.54 299
13630.64 256
13631.75 244
13632.85 254
13633.95 271
13635.06 256
13636.16 231
13637.26 244
13638.36 266
13639.47 259
13640.57 247
13641.67 269
13642.78 255
13643.88 222
13644.99 272
13646.09 263
13647.19 275
13648.30 254
13649.40 280
13650.50 271
13651.61 255
13652.71 260
13653.81 289
13654.92 247
13656.02 245
13657.13 235
13658.23 247
13659.33 249
13660.44 254
13661.54 279
13662.65 247
13663.75 229
13664.86 226
13665.96 248
13667.06 274
13668.17 269
13669.27 259
13670.38 263
13671.48 262
13672.59 264
13673.69 279
13674.80 286
13675.90 270
13677.01 273
13678.11 259
13679.22 250
13680.32 273
13681.43 265
13682.53 258
13683.64 239
13684.74 257
13685.85 240
13686.95 245
13688.06 249
13689.16 303
13690.27 285
13691.37 268
13692.48 271
13693.58 268
13694.69 285
13695.79 275
13696.90 294
13698.01 269
13699.11 272
13700.22 271
13701.32 274
13702.43 264
13703.54 275
13704.64 269
13705.75 282
13706.85 291
13707.96 281
13709.07 255
13710.17 258
13711.28 287
13712.38 241
13713.49 313
13714.60 286
13715.70 296
13716.81 271
13717.92 293
13719.02 262
13720.13 296
13721.24 279
13722.34 277
13723.45 261
13724.56 275
13725.66 289
13726.77 281
13727.88 327
13728.98 311
13730.09 330
13731.20 348
13732.30 359
13733.41 305
13734.52 357
13735.63 362
13736.73 361
13737.84 333
13738.95 378
13740.05 397
13741.16 392
13742.27 320
13743.38 342
13744.48 354
13745.59 318
13746.70 368
13747.81 324
13748.91 357
13750.02 363
13751.13 337
13752.24 345
13753.35 386
13754.45 363
13755.56 367
13756.67 370
13757.78 411
13758.89 385
13759.99 376
13761.10 417
13762.21 441
13763.32 436
13764.43 409
13765.54 457
13766.64 429
13767.75 468
13768.86 467
13769.97 455
13771.08 499
13772.19 533
13773.30 527
13774.40 594
13775.51 576
13776.62 654
13777.73 670
13778.84 641
13779.95 634
13781.06 634
13782.17 602
13783.28 587
13784.39 595
13785.49 513
13786.60 476
13787.71 455
13788.82 432
13789.93 422
13791.04 401
13792.15 417
13793.26 394
13794.37 392
13795.48 340
13796.59 355
13797.70 329
13798.81 384
13799.92 344
13801.03 383
13802.14 345
13803.25 367
13804.36 315
13805.47 316
13806.58 350
13807.69 327
13808.80 295
13809.91 292
13811.02 353
13812.13 312
13813.24 316
13814.35 308
13815.46 347
13816.57 354
13817.68 375
13818.79 322
13819.90 317
13821.01 309
13822.12 300
13823.23 313
13824.34 302
13825.46 289
13826.57 312
13827.68 304
13828.79 290
13829.90 286
13831.01 287
13832.12 325
13833.23 305
13834.34 303
13835.45 325
13836.57 331
13837.68 292
13838.79 281
13839.90 273
13841.01 268
13842.12 266
13843.23 321
13844.35 304
13845.46 290
13846.57 313
13847.68 280
13848.79 298
13849.90 270
13851.02 270
13852.13 259
13853.24 323
13854.35 299
13855.46 311
13856.58 277
13857.69 305
13858.80 299
13859.91 334
13861.02 358
13862.14 309
13863.25 315
13864.36 293
13865.47 326
13866.59 332
13867.70 350
13868.81 365
13869.92 384
13871.04 351
13872.15 366
13873.26 293
13874.38 348
13875.49 336
13876.60 322
13877.71 338
13878.83 304
13879.94 282
13881.05 296
13882.17 362
13883.28 330
13884.39 319
13885.51 302
13886.62 345
13887.73 323
13888.85 335
13889.96 353
13891.07 315
13892.19 275
13893.30 327
13894.41 330
13895.53 315
13896.64 310
13897.75 328
13898.87 311
13899.98 348
13901.10 345
13902.21 311
13903.32 365
13904.44 371
13905.55 373
13906.67 352
13907.78 358
13908.89 334
13910.01 334
13911.12 326
13912.24 318
13913.35 349
13914.47 303
13915.58 285
13916.69 299
13917.81 301
13918.92 280
13920.04 285
13921.15 272
13922.27 306
13923.38 283
13924.50 307
13925.61 251
13926.73 274
13927.84 299
13928.96 303
13930.07 280
13931.19 283
13932.30 269
13933.42 333
13934.53 280
13935.65 259
13936.76 265
13937.88 271
13938.99 312
13940.11 274
13941.22 265
13942.34 259
13943.45 276
13944.57 302
13945.69 284
13946.80 273
13947.92 268
13949.03 318
13950.15 293
13951.27 252
13952.38 267
13953.50 272
13954.61 271
13955.73 317
13956.85 258
13957.96 282
13959.08 255
13960.19 274
13961.31 295
13962.43 271
13963.54 275
13964.66 269
13965.78 268
13966.89 265
13968.01 256
13969.13 271
13970.24 270
13971.36 249
13972.48 277
13973.59 258
13974.71 267
13975.83 249
13976.94 258
13978.06 228
13979.18 259
13980.29 272
13981.41 285
13982.53 267
13983.64 279
13984.76 263
13985.88 240
13987.00 250
13988.11 267
13989.23 279
13990.35 267
13991.47 274
13992.58 234
13993.70 263
13994.82 276
13995.94 266
13997.05 267
13998.17 242
13999.29 270
14000.41 258
14001.53 285
14002.64 290
14003.76 291
14004.88 276
14006.00 273
14007.12 268
14008.23 273
14009.35 270
14010.47 298
14011.59 290
14012.71 296
14013.83 265
14014.94 292
14016.06 301
14017.18 328
14018.30 299
14019.42 308
14020.54 316
14021.66 282
14022.77 305
14023.89 268
14025.01 300
14026.13 298
14027.25 320
14028.37 317
14029.49 302
14030.61 299
14031.73 288
14032.84 296
14033.96 317
14035.08 299
14036.20 272
14037.32 283
14038.44 253
14039.56 276
14040.68 287
14041.80 287
14042.92 264
14044.04 260
14045.16 246
14046.28 282
14047.40 299
14048.52 243
14049.64 261
14050.76 305
14051.88 294
14053.00 282
14054.12 274
14055.24 270
14056.36 270
14057.48 318
14058.60 291
14059.72 273
14060.84 263
14061.96 257
14063.08 298
14064.20 272
14065.32 262
14066.44 276
14067.56 281
14068.68 287
14069.80 300
14070.92 323
14072.04 275
14073.16 282
14074.28 300
14075.40 288
14076.53 318
14077.65 303
14078.77 319
14079.89 285
14081.01 309
14082.13 324
14083.25 308
14084.37 319
14085.49 334
14086.62 321
14087.74 328
14088.86 299
14089.98 333
14091.10 324
14092.22 335
14093.34 344
14094.47 347
14095.59 386
14096.71 365
14097.83 344
14098.95 360
14100.07 373
14101.20 352
14102.32 376
14103.44 377
14104.56 387
14105.68 348
14106.81 358
14107.93 415
14109.05 365
14110.17 318
14111.30 358
14112.42 344
14113.54 314
14114.66 277
14115.78 261
14116.91 270
14118.03 259
14119.15 258
14120.28 269
14121.40 270
14122.52 244
14123.64 266
14124.77 267
14125.89 267
14127.01 255
14128.13 239
14129.26 258
14130.38 261
14131.50 248
14132.63 253
14133.75 266
14134.87 294
14136.00 271
14137.12 255
14138.24 241
14139.37 290
14140.49 253
14141.61 253
14142.74 251
14143.86 260
14144.98 230
14146.11 276
14147.23 259
14148.36 251
14149.48 258
14150.60 239
14151.73 231
14152.85 239
14153.98 236
14155.10 256
14156.22 216
14157.35 237
14158.47 255
14159.60 233
14160.72 229
14161.84 198
14162.97 251
14164.09 242
14165.22 253
14166.34 241
14167.47 239
14168.59 216
14169.72 250
14170.84 274
14171.96 218
14173.09 216
14174.21 269
14175.34 286
14176.46 260
14177.59 220
14178.71 247
14179.84 259
14180.96 281
14182.09 208
14183.21 234
14184.34 258
14185.46 246
14186.59 222
14187.72 250
14188.84 269
14189.97 249
14191.09 236
14192.22 244
14193.34 216
14194.47 196
14195.59 210
14196.72 247
14197.85 242
14198.97 231
14200.10 234
14201.22 253
14202.35 252
14203.47 243
14204.60 225
14205.73 229
14206.85 231
14207.98 209
14209.10 214
14210.23 200
14211.36 182
14212.48 198
14213.61 227
14214.74 196
14215.86 197
14216.99 225
14218.12 203
14219.24 210
14220.37 199
14221.50 218
14222.62 205
14223.75 203
14224.88 187
14226.00 210
14227.13 204
14228.26 198
14229.38 198
14230.51 233
14231.64 215
14232.76 231
14233.89 222
14235.02 259
14236.15 214
14237.27 212
14238.40 228
14239.53 235
14240.66 187
14241.78 216
14242.91 213
14244.04 209
14245.17 206
14246.29 204
14247.42 214
14248.55 186
14249.68 209
14250.80 205
14251.93 181
14253.06 176
14254.19 210
14255.32 207
14256.44 227
14257.57 202
14258.70 217
14259.83 196
14260.96 198
14262.09 182
14263.21 183
14264.34 205
14265.47 195
14266.60 188
14267.73 197
14268.86 198
14269.98 198
14271.11 184
14272.24 208
14273.37 202
14274.50 175
14275.63 171
14276.76 204
14277.89 205
14279.01 187
14280.14 206
14281.27 224
14282.40 226
14283.53 203
14284.66 203
14285.79 222
14286.92 202
14288.05 239
14289.18 210
14290.31 227
14291.44 199
14292.57 212
14293.70 209
14294.82 200
14295.95 194
14297.08 185
14298.21 207
14299.34 176
14300.47 181
14301.60 205
14302.73 208
14303.86 194
14304.99 171
14306.12 165
14307.25 194
14308.38 180
14309.51 194
14310.64 180
14311.77 214
14312.90 190
14314.03 203
14315.16 184
14316.30 166
14317.43 180
14318.56 187
14319.69 197
14320.82 168
14321.95 201
14323.08 171
14324.21 194
14325.34 190
14326.47 171
14327.60 189
14328.73 225
14329.86 187
14330.99 189
14332.13 184
14333.26 170
14334.39 185
14335.52 203
14336.65 172
14337.78 191
14338.91 192
14340.04 201
14341.18 185
14342.31 158
14343.44 160
14344.57 189
14345.70 192
14346.83 161
14347.97 165
14349.10 187
14350.23 185
14351.36 187
14352.49 206
14353.62 166
14354.76 186
14355.89 181
14357.02 187
14358.15 187
14359.28 149
14360.42 202
14361.55 183
14362.68 197
14363.81 183
14364.95 189
14366.08 175
14367.21 208
14368.34 159
14369.48 170
14370.61 165
14371.74 179
14372.87 180
14374.01 167
14375.14 191
14376.27 165
14377.40 169
14378.54 192
14379.67 200
14380.80 161
14381.94 179
14383.07 179
14384.20 185
14385.34 167
14386.47 182
14387.60 199
14388.74 196
14389.87 171
14391.00 162
14392.14 185
14393.27 168
14394.40 173
14395.54 186
14396.67 190
14397.80 198
14398.94 182
14400.07 174
14401.20 183
14402.34 154
14403.47 170
14404.61 164
14405.74 171
14406.87 149
14408.01 159
14409.14 174
14410.28 204
14411.41 157
14412.55 177
14413.68 184
14414.81 163
14415.95 168
14417.08 188
14418.22 173
14419.35 162
14420.49 169
14421.62 166
14422.76 174
14423.89 187
14425.02 155
14426.16 172
14427.29 166
14428.43 173
14429.56 169
14430.70 193
14431.83 176
14432.97 183
14434.10 169
14435.24 199
14436.37 174
14437.51 182
14438.64 156
14439.78 180
14440.92 170
14442.05 184
14443.19 177
14444.32 175
14445.46 171
14446.59 165
14447.73 182
14448.86 194
14450.00 190
14451.14 168
14452.27 203
14453.41 194
14454.54 175
14455.68 155
14456.82 182
14457.95 167
14459.09 192
14460.22 186
14461.36 199
14462.50 179
14463.63 176
14464.77 203
14465.90 190
14467.04 192
14468.18 169
14469.31 194
14470.45 168
14471.59 193
14472.72 195
14473.86 203
14475.00 194
14476.13 188
14477.27 190
14478.41 184
14479.54 204
14480.68 194
14481.82 194
14482.96 182
14484.09 182
14485.23 185
14486.37 207
14487.50 173
14488.64 188
14489.78 189
14490.92 176
14492.05 182
14493.19 187
14494.33 158
14495.47 185
14496.60 158
14497.74 177
14498.88 174
14500.02 182
14501.15 181
14502.29 172
14503.43 201
14504.57 163
14505.70 168
14506.84 172
14507.98 186
14509.12 166
14510.26 176
14511.39 167
14512.53 173
14513.67 187
14514.81 223
14515.95 178
14517.09 170
14518.22 181
14519.36 139
14520.50 174
14521.64 169
14522.78 184
14523.92 176
14525.06 162
14526.19 166
14527.33 189
14528.47 181
14529.61 163
14530.75 175
14531.89 183
14533.03 194
14534.17 165
14535.31 185
14536.45 152
14537.58 188
14538.72 151
14539.86 161
14541.00 162
14542.14 172
14543.28 187
14544.42 171
14545.56 160
14546.70 144
14547.84 183
14548.98 190
14550.12 170
14551.26 154
14552.40 145
14553.54 157
14554.68 183
14555.82 160
14556.96 174
14558.10 196
14559.24 197
14560.38 159
14561.52 166
14562.66 181
14563.80 182
14564.94 195
14566.08 167
14567.22 176
14568.36 173
14569.50 180
14570.64 183
14571.78 202
14572.92 202
14574.06 176
14575.20 172
14576.34 182
14577.48 172
14578.62 203
14579.76 204
14580.91 182
14582.05 195
14583.19 211
14584.33 193
14585.47 179
14586.61 193
14587.75 198
14588.89 209
14590.03 188
14591.18 194
14592.32 179
14593.46 192
14594.60 230
14595.74 226
14596.88 215
14598.02 208
14599.17 212
14600.31 205
14601.45 186
14602.59 183
14603.73 210
14604.87 213
14606.02 236
14607.16 216
14608.30 200
14609.44 204
14610.58 186
14611.73 212
14612.87 211
14614.01 208
14615.15 188
14616.29 183
14617.44 218
14618.58 231
14619.72 219
14620.86 220
14622.01 224
14623.15 262
14624.29 212
14625.43 210
14626.58 212
14627.72 251
14628.86 258
14630.01 239
14631.15 230
14632.29 244
14633.43 259
14634.58 247
14635.72 258
14636.86 279
14638.01 274
14639.15 274
14640.29 267
14641.44 264
14642.58 290
14643.72 268
14644.87 268
14646.01 240
14647.15 240
14648.30 230
14649.44 225
14650.58 229
14651.73 260
14652.87 224
14654.01 208
14655.16 216
14656.30 217
14657.45 211
14658.59 188
14659.73 173
14660.88 192
14662.02 203
14663.17 198
14664.31 205
14665.45 186
14666.60 174
14667.74 180
14668.89 210
14670.03 188
14671.18 184
14672.32 174
14673.46 214
14674.61 197
14675.75 213
14676.90 225
14678.04 222
14679.19 187
14680.33 196
14681.48 213
14682.62 194
14683.77 195
14684.91 192
14686.06 185
14687.20 195
14688.35 185
14689.49 195
14690.64 192
14691.78 150
14692.93 147
14694.07 148
14695.22 155
14696.36 157
14697.51 182
14698.65 174
14699.80 186
14700.95 180
14702.09 169
14703.24 199
14704.38 168
14705.53 172
14706.67 177
14707.82 171
14708.97 160
14710.11 176
14711.26 194
14712.40 179
14713.55 180
14714.70 159
14715.84 169
14716.99 174
14718.13 180
14719.28 178
14720.43 175
14721.57 187
14722.72 201
14723.87 185
14725.01 179
14726.16 188
14727.31 171
14728.45 188
14729.60 206
14730.75 171
14731.89 213
14733.04 176
14734.19 203
14735.33 191
14736.48 174
14737.63 192
14738.77 172
14739.92 163
14741.07 175
14742.22 151
14743.36 167
14744.51 179
14745.66 162
14746.80 192
14747.95 179
14749.10 192
14750.25 185
14751.39 188
14752.54 158
14753.69 169
14754.84 193
14755.99 173
14757.13 152
14758.28 165
14759.43 159
14760.58 165
14761.72 180
14762.87 192
14764.02 189
14765.17 155
14766.32 177
14767.47 182
14768.61 183
14769.76 163
14770.91 183
14772.06 193
14773.21 165
14774.36 177
14775.50 186
14776.65 183
14777.80 182
14778.95 175
14780.10 171
14781.25 200
14782.40 197
14783.54 196
14784.69 205
14785.84 219
14786.99 209
14788.14 212
14789.29 194
14790.44 202
14791.59 197
14792.74 199
14793.89 221
14795.03 207
14796.18 219
14797.33 234
14798.48 254
14799.63 240
14800.78 229
14801.93 237
14803.08 242
14804.23 206
14805.38 203
14806.53 216
14807.68 222
14808.83 238
14809.98 221
14811.13 220
14812.28 200
14813.43 217
14814.58 205
14815.73 216
14816.88 201
14818.03 221
14819.18 203
14820.33 205
14821.48 196
14822.63 206
14823.78 234
14824.93 189
14826.08 193
14827.23 199
14828.38 208
14829.53 182
14830.68 189
14831.83 182
14832.98 199
14834.14 179
14835.29 158
14836.44 178
14837.59 183
14838.74 173
14839.89 209
14841.04 190
14842.19 171
14843.34 179
14844.49 160
14845.65 164
14846.80 162
14847.95 197
14849.10 184
14850.25 158
14851.40 166
14852.55 187
14853.71 174
14854.86 195
14856.01 161
14857.16 168
14858.31 150
14859.46 186
14860.62 170
14861.77 176
14862.92 151
14864.07 145
14865.22 178
14866.38 185
14867.53 153
14868.68 142
14869.83 173
14870.98 159
14872.14 178
14873.29 169
14874.44 154
14875.59 159
14876.75 149
14877.90 140
14879.05 159
14880.20 148
14881.36 172
14882.51 142
14883.66 144
14884.81 144
14885.97 135
14887.12 169
14888.27 178
14889.42 165
14890.58 150
14891.73 174
14892.88 155
14894.04 151
14895.19 144
14896.34 150
14897.50 148
14898.65 133
14899.80 151
14900.96 149
14902.11 153
14903.26 151
14904.42 162
14905.57 160
14906.72 144
14907.88 151
14909.03 142
14910.18 141
14911.34 151
14912.49 154
14913.65 163
14914.80 160
14915.95 154
14917.11 176
14918.26 165
14919.42 161
14920.57 145
14921.72 155
14922.88 161
14924.03 166
14925.19 159
14926.34 194
14927.50 166
14928.65 142
14929.81 138
14930.96 124
14932.11 140
14933.27 134
14934.42 173
14935.58 185
14936.73 152
14937.89 141
14939.04 162
14940.20 155
14941.35 148
14942.51 157
14943.66 163
14944.82 151
14945.97 140
14947.13 148
14948.28 174
14949.44 153
14950.59 118
14951.75 146
14952.90 149
14954.06 162
14955.22 160
14956.37 146
14957.53 174
14958.68 154
14959.84 170
14960.99 143
14962.15 130
14963.30 140
14964.46 156
14965.62 159
14966.77 157
14967.93 148
14969.08 144
14970.24 145
14971.40 121
14972.55 143
14973.71 143
14974.86 162
14976.02 161
14977.18 152
14978.33 141
14979.49 135
14980.65 154
14981.80 150
14982.96 149
14984.12 141
14985.27 144
14986.43 157
14987.59 160
14988.74 135
14989.90 137
14991.06 131
14992.21 156
14993.37 134
14994.53 141
14995.68 142
14996.84 157
14998.00 158
14999.16 143
15000.31 153
15001.47 139
15002.63 140
15003.79 160
15004.94 107
15006.10 117
15007.26 151
15008.42 120
15009.57 122
15010.73 137
15011.89 138
15013.05 163
15014.20 134
15015.36 128
15016.52 123
15017.68 145
15018.83 152
15019.99 148
15021.15 136
15022.31 110
15023.47 130
15024.63 149
15025.78 145
15026.94 129
15028.10 128
15029.26 131
15030.42 119
15031.58 127
15032.73 128
15033.89 121
15035.05 129
15036.21 120
15037.37 128
15038.53 132
15039.69 131
15040.84 111
15042.00 155
15043.16 145
15044.32 129
15045.48 125
15046.64 137
15047.80 132
15048.96 139
15050.12 127
15051.28 152
15052.43 149
15053.59 141
15054.75 145
15055.91 145
15057.07 135
15058.23 125
15059.39 132
15060.55 140
15061.71 137
15062.87 117
15064.03 131
15065.19 134
15066.35 132
15067.51 124
15068.67 137
15069.83 126
15070.99 125
15072.15 122
15073.31 134
15074.47 113
15075.63 111
15076.79 138
15077.95 134
15079.11 113
15080.27 116
15081.43 129
15082.59 134
15083.75 129
15084.91 120
15086.07 132
15087.23 133
15088.39 118
15089.55 129
15090.71 134
15091.88 133
15093.04 148
15094.20 140
15095.36 135
15096.52 130
15097.68 118
15098.84 127
15100.00 119
15101.16 159
15102.32 136
15103.49 122
15104.65 151
15105.81 126
15106.97 125
15108.13 127
15109.29 106
15110.45 135
15111.61 142
15112.78 117
15113.94 132
15115.10 117
15116.26 128
15117.42 156
15118.58 115
15119.75 122
15120.91 143
15122.07 121
15123.23 120
15124.39 140
15125.56 149
15126.72 151
15127.88 159
15129.04 148
15130.21 139
15131.37 152
15132.53 128
15133.69 130
15134.85 113
15136.02 145
15137.18 151
15138.34 138
15139.50 105
15140.67 113
15141.83 134
15142.99 164
15144.16 121
15145.32 137
15146.48 132
15147.64 129
15148.81 152
15149.97 135
15151.13 125
15152.30 127
15153.46 178
15154.62 142
15155.79 142
15156.95 147
15158.11 128
15159.28 148
15160.44 123
15161.60 126
15162.77 127
15163.93 121
15165.09 126
15166.26 138
15167.42 138
15168.58 134
15169.75 157
15170.91 138
15172.08 140
15173.24 143
15174.40 146
15175.57 153
15176.73 138
15177.90 139
15179.06 133
15180.22 155
15181.39 132
15182.55 134
15183.72 131
15184.88 152
15186.05 144
15187.21 140
15188.37 141
15189.54 141
15190.70 125
15191.87 148
15193.03 132
15194.20 127
15195.36 135
15196.53 128
15197.69 132
15198.86 124
15200.02 132
15201.19 137
15202.35 156
15203.52 138
15204.68 139
15205.85 118
15207.01 129
15208.18 128
15209.34 131
15210.51 157
15211.67 137
15212.84 116
15214.00 128
15215.17 144
15216.33 124
15217.50 147
15218.67 163
15219.83 151
15221.00 135
15222.16 123
15223.33 124
15224.50 167
15225.66 174
15226.83 151
15227.99 151
15229.16 159
15230.33 158
15231.49 148
15232.66 160
15233.82 127
15234.99 157
15236.16 175
15237.32 169
15238.49 142
15239.66 150
15240.82 164
15241.99 150
15243.16 143
15244.32 154
15245.49 156
15246.66 163
15247.82 146
15248.99 165
15250.16 166
15251.32 154
15252.49 157
15253.66 135
15254.82 145
15255.99 143
15257.16 171
15258.32 159
15259.49 171
15260.66 140
15261.83 162
15262.99 150
15264.16 129
15265.33 135
15266.50 126
15267.66 129
15268.83 131
15270.00 154
15271.17 159
15272.33 139
15273.50 168
15274.67 161
15275.84 133
15277.01 137
15278.17 146
15279.34 147
15280.51 127
15281.68 145
15282.85 136
15284.01 146
15285.18 140
15286.35 127
15287.52 112
15288.69 112
15289.86 125
15291.02 131
15292.19 141
15293.36 125
15294.53 142
15295.70 147
15296.87 145
15298.03 133
15299.20 145
15300.37 142
15301.54 135
15302.71 141
15303.88 144
15305.05 147
15306.22 140
15307.39 143
15308.56 123
15309.72 157
15310.89 156
15312.06 150
15313.23 147
15314.40 145
15315.57 118
15316.74 145
15317.91 149
15319.08 135
15320.25 139
15321.42 149
15322.59 146
15323.76 143
15324.93 132
15326.10 146
15327.27 153
15328.44 139
15329.61 149
15330.78 126
15331.95 157
15333.12 138
15334.29 157
15335.46 138
15336.63 145
15337.80 156
15338.97 132
15340.14 130
15341.31 152
15342.48 163
15343.65 137
15344.82 145
15345.99 111
15347.16 132
15348.33 121
15349.50 130
15350.67 132
15351.84 131
15353.01 147
15354.18 133
15355.36 149
15356.53 157
15357.70 106
15358.87 137
15360.04 141
15361.21 109
15362.38 136
15363.55 126
15364.72 166
15365.90 143
15367.07 154
15368.24 146
15369.41 139
15370.58 141
15371.75 130
15372.92 129
15374.10 161
15375.27 156
15376.44 157
15377.61 148
15378.78 126
15379.95 133
15381.13 136
15382.30 155
15383.47 147
15384.64 143
15385.81 136
15386.99 143
15388.16 127
15389.33 139
15390.50 148
15391.68 143
15392.85 134
15394.02 162
15395.19 153
15396.36 167
15397.54 158
15398.71 141
15399.88 172
15401.05 144
15402.23 117
15403.40 138
15404.57 174
15405.75 151
15406.92 152
15408.09 156
15409.26 155
15410.44 139
15411.61 139
15412.78 128
15413.96 136
15415.13 128
15416.30 139
15417.48 153
15418.65 141
15419.82 157
15421.00 153
15422.17 127
15423.34 96
15424.52 137
15425.69 138
15426.86 114
15428.04 110
15429.21 142
15430.39 130
15431.56 120
15432.73 139
15433.91 121
15435.08 157
15436.25 155
15437.43 146
15438.60 120
15439.78 117
15440.95 130
15442.13 126
15443.30 141
15444.47 151
15445.65 114
15446.82 124
15448.00 132
15449.17 125
15450.35 124
15451.52 116
15452.70 141
15453.87 135
15455.04 128
15456.22 125
15457.39 147
15458.57 153
15459.74 138
15460.92 133
15462.09 127
15463.27 115
15464.44 135
15465.62 141
15466.79 114
15467.97 143
15469.14 130
15470.32 133
15471.49 130
15472.67 127
15473.85 138
15475.02 137
15476.20 117
15477.37 128
15478.55 136
15479.72 134
15480.90 143
15482.07 154
15483.25 140
15484.43 129
15485.60 131
15486.78 154
15487.95 142
15489.13 137
15490.31 123
15491.48 120
15492.66 123
15493.83 123
15495.01 134
15496.19 142
15497.36 134
15498.54 131
15499.72 137
15500.89 129
15502.07 130
15503.25 113
15504.42 140
15505.60 160
15506.78 139
15507.95 126
15509.13 104
15510.31 110
15511.48 130
15512.66 139
15513.84 125
15515.01 113
15516.19 103
15517.37 141
15518.54 120
15519.72 116
15520.90 139
15522.08 143
15523.25 138
15524.43 121
15525.61 131
15526.79 120
15527.96 113
15529.14 115
15530.32 136
15531.50 134
15532.67 130
15533.85 125
15535.03 139
15536.21 109
15537.38 112
15538.56 137
15539.74 139
15540.92 146
15542.10 126
15543.27 144
15544.45 152
15545.63 147
15546.81 112
15547.99 127
15549.17 154
15550.34 141
15551.52 162
15552.70 146
15553.88 136
15555.06 163
15556.24 144
15557.41 147
15558.59 138
15559.77 143
15560.95 152
15562.13 156
15563.31 134
15564.49 129
15565.67 151
15566.84 121
15568.02 99
15569.20 114
15570.38 133
15571.56 126
15572.74 124
15573.92 113
15575.10 123
15576.28 133
15577.46 139
15578.64 135
15579.82 125
15581.00 113
15582.18 117
15583.35 164
15584.53 120
15585.71 111
15586.89 137
15588.07 145
15589.25 141
15590.43 144
15591.61 130
15592.79 137
15593.97 167
15595.15 143
15596.33 133
15597.51 132
15598.69 120
15599.87 136
15601.05 141
15602.23 155
15603.41 123
15604.59 141
15605.78 154
15606.96 152
15608.14 114
15609.32 140
15610.50 150
15611.68 137
15612.86 145
15614.04 174
15615.22 133
15616.40 141
15617.58 161
15618.76 162
15619.94 127
15621.12 115
15622.31 133
15623.49 158
15624.67 157
15625.85 139
15627.03 160
15628.21 160
15629.39 156
15630.57 179
15631.76 188
15632.94 160
15634.12 170
15635.30 159
15636.48 185
15637.66 160
15638.85 163
15640.03 153
15641.21 188
15642.39 153
15643.57 151
15644.75 166
15645.94 185
15647.12 173
15648.30 161
15649.48 161
15650.66 162
15651.85 167
15653.03 148
15654.21 168
15655.39 148
15656.58 161
15657.76 170
15658.94 166
15660.12 178
15661.31 199
15662.49 180
15663.67 165
15664.85 153
15666.04 210
15667.22 162
15668.40 169
15669.58 162
15670.77 178
15671.95 175
15673.13 149
15674.32 147
15675.50 166
15676.68 166
15677.87 154
15679.05 144
15680.23 170
15681.42 185
15682.60 186
15683.78 160
15684.97 184
15686.15 153
15687.33 155
15688.52 175
15689.70 168
15690.88 171
15692.07 164
15693.25 177
15694.44 210
15695.62 167
15696.80 195
15697.99 154
15699.17 165
15700.35 172
15701.54 127
15702.72 160
15703.91 152
15705.09 140
15706.28 167
15707.46 163
15708.64 171
15709.83 152
15711.01 179
15712.20 151
15713.38 154
15714.57 168
15715.75 161
15716.94 180
15718.12 194
15719.31 171
15720.49 179
15721.67 150
15722.86 150
15724.04 144
15725.23 168
15726.41 177
15727.60 170
15728.78 176
15729.97 182
15731.15 165
15732.34 166
15733.53 169
15734.71 153
15735.90 190
15737.08 165
15738.27 190
15739.45 190
15740.64 178
15741.82 191
15743.01 189
15744.19 167
15745.38 146
15746.57 189
15747.75 207
15748.94 204
15750.12 208
15751.31 198
15752.50 195
15753.68 201
15754.87 221
15756.05 200
15757.24 174
15758.43 176
15759.61 186
15760.80 215
15761.99 164
15763.17 189
15764.36 190
15765.54 179
15766.73 180
15767.92 170
15769.10 182
15770.29 173
15771.48 187
15772.66 195
15773.85 198
15775.04 157
15776.22 184
15777.41 186
15778.60 189
15779.79 170
15780.97 154
15782.16 187
15783.35 199
15784.53 183
15785.72 182
15786.91 197
15788.10 143
15789.28 154
15790.47 176
15791.66 178
15792.85 159
15794.03 177
15795.22 174
15796.41 164
15797.60 145
15798.78 190
15799.97 171
15801.16 144
15802.35 159
15803.54 128
15804.72 171
15805.91 172
15807.10 188
15808.29 137
15809.48 141
15810.66 160
15811.85 163
15813.04 165
15814.23 143
15815.42 145
15816.61 177
15817.79 156
15818.98 130
15820.17 162
15821.36 141
15822.55 164
15823.74 136
15824.93 143
15826.11 133
15827.30 188
15828.49 148
15829.68 152
15830.87 150
15832.06 166
15833.25 145
15834.44 150
15835.63 162
15836.82 150
15838.00 154
15839.19 150
15840.38 157
15841.57 128
15842.76 153
15843.95 158
15845.14 155
15846.33 139
15847.52 136
15848.71 158
15849.90 152
15851.09 138
15852.28 134
15853.47 138
15854.66 146
15855.85 151
15857.04 116
15858.23 157
15859.42 162
15860.61 178
15861.80 140
15862.99 149
15864.18 133
15865.37 151
15866.56 165
15867.75 161
15868.94 130
15870.13 132
15871.32 169
15872.51 174
15873.70 156
15874.89 143
15876.08 178
15877.27 159
15878.46 151
15879.66 162
15880.85 166
15882.04 150
15883.23 178
15884.42 164
15885.61 160
15886.80 157
15887.99 197
15889.18 167
15890.37 151
15891.57 136
15892.76 169
15893.95 160
15895.14 180
15896.33 161
15897.52 142
15898.71 155
15899.91 175
15901.10 162
15902.29 132
15903.48 172
15904.67 154
15905.86 163
15907.06 167
15908.25 162
15909.44 169
15910.63 155
15911.82 154
15913.02 132
15914.21 162
15915.40 150
15916.59 161
15917.78 124
15918.98 169
15920.17 165
15921.36 166
15922.55 156
15923.75 176
15924.94 145
15926.13 161
15927.32 149
15928.52 170
15929.71 160
15930.90 156
15932.09 169
15933.29 166
15934.48 189
15935.67 148
15936.87 185
15938.06 160
15939.25 171
15940.44 143
15941.64 169
15942.83 155
15944.02 167
15945.22 166
15946.41 171
15947.60 152
15948.80 177
15949.99 134
15951.18 149
15952.38 156
15953.57 109
15954.77 135
15955.96 144
15957.15 159
15958.35 123
15959.54 158
15960.73 141
15961.93 151
15963.12 147
15964.32 134
15965.51 146
15966.70 133
15967.90 111
15969.09 114
15970.29 138
15971.48 125
15972.67 158
15973.87 133
15975.06 151
15976.26 115
15977.45 171
15978.65 123
15979.84 144
15981.04 125
15982.23 121
15983.43 159
15984.62 134
15985.81 162
15987.01 150
15988.20 171
15989.40 140
15990.59 129
15991.79 124
15992.98 150
15994.18 127
15995.37 119
15996.57 110
15997.76 133
15998.96 114
16000.16 162
16001.35 134
16002.55 115
16003.74 138
16004.94 133
16006.13 155
16007.33 132
16008.52 133
16009.72 114
16010.92 158
16012.11 131
16013.31 146
16014.50 121
16015.70 137
16016.89 126
16018.09 109
16019.29 114
16020.48 113
16021.68 135
16022.87 140
16024.07 120
16025.27 119
16026.46 134
16027.66 111
16028.86 121
16030.05 117
16031.25 116
16032.45 109
16033.64 122
16034.84 99
16036.04 108
16037.23 102
16038.43 116
16039.63 91
16040.82 135
16042.02 128
16043.22 132
16044.41 127
16045.61 102
16046.81 116
16048.00 103
16049.20 141
16050.40 120
16051.60 137
16052.79 108
16053.99 142
16055.19 120
16056.39 140
16057.58 122
16058.78 114
16059.98 151
16061.18 113
16062.37 110
16063.57 96
16064.77 127
16065.97 98
16067.16 105
16068.36 120
16069.56 126
16070.76 132
16071.96 138
16073.15 99
16074.35 123
16075.55 119
16076.75 108
16077.95 137
16079.14 105
16080.34 125
16081.54 119
16082.74 133
16083.94 122
16085.14 132
16086.34 133
16087.53 122
16088.73 126
16089.93 126
16091.13 120
16092.33 118
16093.53 124
16094.73 112
16095.93 126
16097.12 115
16098.32 109
16099.52 119
16100.72 115
16101.92 101
16103.12 154
16104.32 112
16105.52 114
16106.72 110
16107.92 123
16109.12 122
16110.32 124
16111.52 124
16112.71 120
16113.91 116
16115.11 116
16116.31 123
16117.51 90
16118.71 116
16119.91 94
16121.11 140
16122.31 124
16123.51 96
16124.71 97
16125.91 116
16127.11 103
16128.31 98
16129.51 102
16130.71 113
16131.91 114
16133.11 124
16134.31 101
16135.51 107
16136.71 109
16137.92 101
16139.12 150
16140.32 113
16141.52 123
16142.72 112
16143.92 124
16145.12 115
16146.32 123
16147.52 119
16148.72 115
16149.92 116
16151.12 122
16152.32 110
16153.53 107
16154.73 125
16155.93 124
16157.13 113
16158.33 131
16159.53 126
16160.73 116
16161.93 123
16163.14 126
16164.34 136
16165.54 121
16166.74 132
16167.94 127
16169.14 125
16170.34 110
16171.55 110
16172.75 108
16173.95 126
16175.15 127
16176.35 119
16177.56 137
16178.76 113
16179.96 123
16181.16 103
16182.36 98
16183.57 103
16184.77 98
16185.97 119
16187.17 123
16188.38 89
16189.58 87
16190.78 119
16191.98 112
16193.18 117
16194.39 103
16195.59 98
16196.79 122
16198.00 114
16199.20 102
16200.40 123
16201.60 141
16202.81 140
16204.01 115
16205.21 116
16206.42 107
16207.62 143
16208.82 135
16210.02 137
16211.23 125
16212.43 135
16213.63 133
16214.84 145
16216.04 131
16217.24 128
16218.45 119
16219.65 102
16220.86 134
16222.06 123
16223.26 125
16224.47 120
16225.67 150
16226.87 135
16228.08 133
16229.28 134
16230.49 112
16231.69 144
16232.89 158
16234.10 136
16235.30 132
16236.51 146
16237.71 142
16238.91 125
16240.12 138
16241.32 131
16242.53 137
16243.73 129
16244.94 130
16246.14 121
16247.34 137
16248.55 137
16249.75 139
16250.96 142
16252.16 146
16253.37 137
16254.57 156
16255.78 138
16256.98 130
16258.19 131
16259.39 138
16260.60 142
16261.80 137
16263.01 122
16264.21 140
16265.42 169
16266.62 169
16267.83 128
16269.03 136
16270.24 137
16271.45 164
16272.65 124
16273.86 127
16275.06 154
16276.27 151
16277.47 184
16278.68 146
16279.88 128
16281.09 155
16282.30 146
16283.50 176
16284.71 132
16285.91 167
16287.12 172
16288.33 140
16289.53 162
16290.74 137
16291.94 135
16293.15 160
16294.36 167
16295.56 167
16296.77 143
16297.98 137
16299.18 174
16300.39 156
16301.60 140
16302.80 134
16304.01 168
16305.22 142
16306.42 180
16307.63 164
16308.84 167
16310.04 155
16311.25 128
16312.46 165
16313.66 149
16314.87 160
16316.08 141
16317.29 147
16318.49 171
16319.70 201
16320.91 175
16322.11 166
16323.32 154
16324.53 155
16325.74 153
16326.94 147
16328.15 149
16329.36 147
16330.57 141
16331.77 156
16332.98 145
16334.19 152
16335.40 128
16336.61 137
16337.81 185
16339.02 135
16340.23 126
16341.44 140
16342.65 135
16343.85 149
16345.06 154
16346.27 135
16347.48 130
16348.69 156
16349.90 150
16351.10 141
16352.31 131
16353.52 128
16354.73 132
16355.94 135
16357.15 130
16358.35 124
16359.56 116
16360.77 144
16361.98 126
16363.19 118
16364.40 115
16365.61 115
16366.82 122
16368.03 104
16369.23 126
16370.44 112
16371.65 107
16372.86 114
16374.07 121
16375.28 141
16376.49 114
16377.70 126
16378.91 119
16380.12 111
16381.33 122
16382.54 117
16383.75 127
16384.96 106
16386.17 137
16387.38 127
16388.59 96
16389.80 115
16391.01 126
16392.22 122
16393.43 135
16394.64 117
16395.85 118
16397.06 120
16398.27 127
16399.48 94
16400.69 110
16401.90 133
16403.11 118
16404.32 116
16405.53 101
16406.74 93
16407.95 95
16409.16 120
16410.37 145
16411.58 117
16412.79 124
16414.00 113
16415.21 118
16416.42 125
16417.63 108
16418.85 132
16420.06 114
16421.27 113
16422.48 133
16423.69 121
16424.90 109
16426.11 109
16427.32 130
16428.53 109
16429.75 96
16430.96 118
16432.17 121
16433.38 129
16434.59 109
16435.80 123
16437.01 130
16438.23 124
16439.44 116
16440.65 118
16441.86 113
16443.07 96
16444.28 129
16445.50 116
16446.71 113
16447.92 82
16449.13 125
16450.34 126
16451.56 128
16452.77 96
16453.98 122
16455.19 126
16456.41 122
16457.62 123
16458.83 95
16460.04 127
16461.26 102
16462.47 128
16463.68 111
16464.89 116
16466.11 98
16467.32 122
16468.53 130
16469.74 130
16470.96 99
16472.17 81
16473.38 121
16474.60 142
16475.81 115
16477.02 105
16478.23 106
16479.45 127
16480.66 131
16481.87 119
16483.09 109
16484.30 106
16485.51 122
16486.73 132
16487.94 105
16489.15 102
16490.37 122
16491.58 134
16492.80 87
16494.01 100
16495.22 85
16496.44 110
16497.65 102
16498.86 108
16500.08 96
16501.29 102
16502.51 115
16503.72 123
16504.93 108
16506.15 91
16507.36 108
16508.58 126
16509.79 114
16511.01 117
16512.22 97
16513.43 122
16514.65 118
16515.86 101
16517.08 93
16518.29 99
16519.51 105
16520.72 96
16521.94 117
16523.15 90
16524.37 102
16525.58 116
16526.80 107
16528.01 111
16529.23 84
16530.44 93
16531.66 126
16532.87 128
16534.09 104
16535.30 96
16536.52 106
16537.73 115
16538.95 107
16540.16 106
16541.38 100
16542.59 85
16543.81 98
16545.02 110
16546.24 109
16547.46 137
16548.67 109
16549.89 130
16551.10 100
16552.32 110
16553.54 112
16554.75 96
16555.97 110
16557.18 107
16558.40 127
16559.62 91
16560.83 106
16562.05 91
16563.26 104
16564.48 123
16565.70 102
16566.91 116
16568.13 94
16569.35 106
16570.56 125
16571.78 92
16573.00 105
16574.21 121
16575.43 113
16576.65 127
16577.86 129
16579.08 107
16580.30 103
16581.51 115
16582.73 110
16583.95 101
16585.16 102
16586.38 128
16587.60 126
16588.82 101
16590.03 111
16591.25 87
16592.47 98
16593.68 109
16594.90 110
16596.12 92
16597.34 120
16598.55 128
16599.77 143
16600.99 95
16602.21 98
16603.43 107
16604.64 115
16605.86 109
16607.08 108
16608.30 125
16609.51 101
16610.73 107
16611.95 97
16613.17 77
16614.39 92
16615.60 114
16616.82 102
16618.04 105
16619.26 88
16620.48 121
16621.70 116
16622.91 104
16624.13 84
16625.35 100
16626.57 135
16627.79 111
16629.01 102
16630.23 109
16631.45 98
16632.66 115
16633.88 90
16635.10 113
16636.32 99
16637.54 98
16638.76 110
16639.98 107
16641.20 105
16642.42 100
16643.64 98
16644.85 103
16646.07 90
16647.29 88
16648.51 97
16649.73 131
16650.95 120
16652.17 116
16653.39 115
16654.61 124
16655.83 113
16657.05 104
16658.27 107
16659.49 96
16660.71 112
16661.93 112
16663.15 92
16664.37 83
16665.59 97
16666.81 111
16668.03 92
16669.25 87
16670.47 119
16671.69 97
16672.91 102
16674.13 96
16675.35 111
16676.57 105
16677.79 103
16679.01 104
16680.23 96
16681.45 112
16682.67 80
16683.89 89
16685.11 85
16686.34 95
16687.56 88
16688.78 98
16690.00 90
16691.22 89
16692.44 95
16693.66 106
16694.88 106
16696.10 98
16697.32 118
16698.55 110
16699.77 108
16700.99 107
16702.21 100
16703.43 101
16704.65 85
16705.87 79
16707.10 91
16708.32 102
16709.54 117
16710.76 101
16711.98 121
16713.20 114
16714.43 108
16715.65 108
16716.87 104
16718.09 93
16719.31 81
16720.54 84
16721.76 110
16722.98 107
16724.20 80
16725.42 88
16726.65 106
16727.87 102
16729.09 103
16730.31 96
16731.54 91
16732.76 107
16733.98 91
16735.20 83
16736.43 102
16737.65 117
16738.87 117
16740.09 110
16741.32 103
16742.54 102
16743.76 124
16744.99 104
16746.21 105
16747.43 126
16748.65 87
16749.88 118
16751.10 99
16752.32 108
16753.55 116
16754.77 90
16755.99 93
16757.22 101
16758.44 115
16759.66 100
16760.89 91
16762.11 125
16763.33 106
16764.56 93
16765.78 103
16767.01 107
16768.23 105
16769.45 108
16770.68 99
16771.90 99
16773.12 110
16774.35 88
16775.57 93
16776.80 101
16778.02 96
16779.25 110
16780.47 120
16781.69 84
16782.92 102
16784.14 105
16785.37 94
16786.59 98
16787.82 89
16789.04 74
16790.27 105
16791.49 94
16792.71 104
16793.94 85
16795.16 87
16796.39 90
16797.61 98
16798.84 85
16800.06 104
16801.29 110
16802.51 111
16803.74 97
16804.96 108
16806.19 111
16807.41 122
16808.64 93
16809.86 83
16811.09 86
16812.32 95
16813.54 103
16814.77 93
16815.99 93
16817.22 108
16818.44 127
16819.67 102
16820.89 108
16822.12 121
16823.35 98
16824.57 97
16825.80 120
16827.02 102
16828.25 107
16829.48 104
16830.70 92
16831.93 98
16833.15 113
16834.38 108
16835.61 91
16836.83 104
16838.06 128
16839.29 119
16840.51 87
16841.74 105
16842.96 97
16844.19 125
16845.42 121
16846.64 104
16847.87 106
16849.10 86
16850.32 104
16851.55 125
16852.78 111
16854.01 102
16855.23 102
16856.46 87
16857.69 105
16858.91 108
16860.14 110
16861.37 114
16862.59 103
16863.82 111
16865.05 100
16866.28 93
16867.50 96
16868.73 100
16869.96 103
16871.19 128
16872.41 122
16873.64 132
16874.87 123
16876.10 138
16877.33 121
16878.55 119
16879.78 118
16881.01 106
16882.24 126
16883.46 129
16884.69 141
16885.92 139
16887.15 114
16888.38 134
16889.61 125
16890.83 104
16892.06 137
16893.29 136
16894.52 113
16895.75 109
16896.98 109
16898.20 126
16899.43 136
16900.66 100
16901.89 117
16903.12 124
16904.35 130
16905.58 122
16906.80 115
16908.03 116
16909.26 106
16910.49 121
16911.72 120
16912.95 105
16914.18 105
16915.41 125
16916.64 108
16917.87 100
16919.10 99
16920.33 100
16921.55 105
16922.78 98
16924.01 98
16925.24 101
16926.47 120
16927.70 109
16928.93 106
16930.16 111
16931.39 89
16932.62 113
16933.85 111
16935.08 82
16936.31 106
16937.54 92
16938.77 108
16940.00 112
16941.23 123
16942.46 116
16943.69 118
16944.92 77
16946.15 100
16947.38 94
16948.61 106
16949.84 121
16951.07 96
16952.30 111
16953.53 106
16954.76 100
16956.00 112
16957.23 99
16958.46 122
16959.69 111
16960.92 107
16962.15 123
16963.38 109
16964.61 117
16965.84 106
16967.07 99
16968.30 95
16969.54 92
16970.77 105
16972.00 115
16973.23 112
16974.46 118
16975.69 118
16976.92 97
16978.15 116
16979.39 119
16980.62 121
16981.85 119
16983.08 117
16984.31 93
16985.54 90
16986.78 106
16988.01 94
16989.24 97
16990.47 92
16991.70 97
16992.94 115
16994.17 123
16995.40 95
16996.63 105
16997.86 110
16999.10 104
17000.33 110
17001.56 86
17002.79 76
17004.03 115
17005.26 114
17006.49 99
17007.72 103
17008.96 112
17010.19 99
17011.42 95
17012.65 102
17013.89 102
17015.12 124
17016.35 92
17017.58 118
17018.82 112
17020.05 94
17021.28 99
17022.52 106
17023.75 89
17024.98 107
17026.22 96
17027.45 131
17028.68 115
17029.92 98
17031.15 106
17032.38 97
17033.62 97
17034.85 81
17036.08 89
17037.32 94
17038.55 116
17039.78 110
17041.02 105
17042.25 92
17043.49 102
17044.72 79
17045.95 100
17047.19 99
17048.42 111
17049.66 101
17050.89 90
17052.12 77
17053.36 109
17054.59 105
17055.83 78
17057.06 112
17058.29 111
17059.53 129
17060.76 99
17062.00 98
17063.23 105
17064.47 105
17065.70 105
17066.94 95
17068.17 94
17069.41 113
17070.64 126
17071.88 98
17073.11 104
17074.35 90
17075.58 125
17076.82 105
17078.05 88
17079.29 94
17080.52 97
17081.76 99
17082.99 116
17084.23 92
17085.46 108
17086.70 116
17087.93 105
17089.17 88
17090.40 98
17091.64 88
17092.87 98
17094.11 132
17095.35 97
17096.58 83
17097.82 89
17099.05 110
17100.29 126
17101.53 76
17102.76 77
17104.00 105
17105.23 113
17106.47 99
17107.71 79
17108.94 105
17110.18 117
17111.41 93
17112.65 96
17113.89 92
17115.12 90
17116.36 99
17117.60 109
17118.83 78
17120.07 110
17121.31 90
17122.54 98
17123.78 103
17125.02 96
17126.25 103
17127.49 97
17128.73 96
17129.96 96
17131.20 93
17132.44 89
17133.68 94
17134.91 94
17136.15 100
17137.39 97
17138.62 105
17139.86 104
17141.10 94
17142.34 79
17143.57 75
17144.81 92
17146.05 120
17147.29 105
17148.52 96
17149.76 107
17151.00 98
17152.24 92
17153.48 95
17154.71 109
17155.95 109
17157.19 107
17158.43 81
17159.66 114
17160.90 98
17162.14 115
17163.38 111
17164.62 93
17165.86 90
17167.09 105
17168.33 112
17169.57 76
17170.81 86
17172.05 91
17173.29 114
17174.52 98
17175.76 108
17177.00 112
17178.24 104
17179.48 108
17180.72 81
17181.96 90
17183.20 85
17184.43 97
17185.67 109
17186.91 95
17188.15 92
17189.39 73
17190.63 90
17191.87 97
17193.11 78
17194.35 93
17195.59 114
17196.83 104
17198.07 100
17199.31 70
17200.55 101
17201.78 94
17203.02 101
17204.26 72
17205.50 95
17206.74 116
17207.98 83
17209.22 97
17210.46 92
17211.70 89
17212.94 94
17214.18 83
17215.42 93
17216.66 79
17217.90 92
17219.14 95
17220.38 87
17221.62 93
17222.86 98
17224.10 102
17225.34 89
17226.59 100
17227.83 102
17229.07 84
17230.31 75
17231.55 94
17232.79 103
17234.03 90
17235.27 113
17236.51 87
17237.75 98
17238.99 90
17240.23 89
17241.47 93
17242.72 88
17243.96 87
17245.20 83
17246.44 96
17247.68 83
17248.92 94
17250.16 99
17251.40 96
17252.65 81
17253.89 81
17255.13 79
17256.37 97
17257.61 99
17258.85 68
17260.09 75
17261.34 91
17262.58 89
17263.82 84
17265.06 100
17266.30 96
17267.55 65
17268.79 92
17270.03 94
17271.27 102
17272.51 91
17273.76 100
17275.00 93
17276.24 93
17277.48 82
17278.72 86
17279.97 94
17281.21 95
17282.45 76
17283.69 86
17284.94 75
17286.18 79
17287.42 91
17288.67 102
17289.91 99
17291.15 87
17292.39 81
17293.64 84
17294.88 100
17296.12 100
17297.37 109
17298.61 86
17299.85 88
17301.09 98
17302.34 92
17303.58 70
17304.82 85
17306.07 95
17307.31 102
17308.55 87
17309.80 72
17311.04 108
17312.29 126
17313.53 77
17314.77 95
17316.02 96
17317.26 129
17318.50 99
17319.75 101
17320.99 92
17322.24 89
17323.48 95
17324.72 100
17325.97 87
17327.21 96
17328.46 106
17329.70 100
17330.94 88
17332.19 72
17333.43 84
17334.68 94
17335.92 93
17337.17 84
17338.41 90
17339.65 105
17340.90 88
17342.14 77
17343.39 97
17344.63 97
17345.88 85
17347.12 92
17348.37 98
17349.61 92
17350.86 84
17352.10 93
17353.35 83
17354.59 87
17355.84 94
17357.08 103
17358.33 95
17359.57 98
17360.82 102
17362.06 106
17363.31 93
17364.55 94
17365.80 96
17367.05 87
17368.29 86
17369.54 94
17370.78 82
17372.03 87
17373.27 83
17374.52 90
17375.77 72
17377.01 83
17378.26 78
17379.50 77
17380.75 110
17382.00 93
17383.24 72
17384.49 97
17385.73 88
17386.98 106
17388.23 96
17389.47 93
17390.72 107
17391.97 99
17393.21 103
17394.46 82
17395.71 83
17396.95 94
17398.20 96
17399.45 88
17400.69 85
17401.94 83
17403.19 85
17404.43 87
17405.68 89
17406.93 84
17408.17 111
17409.42 88
17410.67 96
17411.91 77
17413.16 89
17414.41 96
17415.66 102
17416.90 94
17418.15 83
17419.40 92
17420.65 101
17421.89 92
17423.14 94
17424.39 87
17425.64 77
17426.88 98
17428.13 98
17429.38 83
17430.63 69
17431.87 88
17433.12 113
17434.37 87
17435.62 89
17436.87 110
17438.11 81
17439.36 97
17440.61 87
17441.86 88
17443.11 99
17444.36 85
17445.60 96
17446.85 81
17448.10 78
17449.35 97
17450.60 105
17451.85 88
17453.10 79
17454.34 88
17455.59 76
17456.84 83
17458.09 86
17459.34 71
17460.59 85
17461.84 105
17463.09 85
17464.33 87
17465.58 85
17466.83 90
17468.08 81
17469.33 88
17470.58 86
17471.83 83
17473.08 72
17474.33 98
17475.58 91
17476.83 87
17478.08 111
17479.33 90
17480.58 90
17481.83 91
17483.08 99
17484.33 83
17485.58 109
17486.83 95
17488.07 101
17489.32 122
17490.57 112
17491.82 77
17493.07 89
17494.32 78
17495.58 78
17496.83 97
17498.08 96
17499.33 89
17500.58 84
17501.83 87
17503.08 78
17504.33 120
17505.58 110
17506.83 99
17508.08 100
17509.33 97
17510.58 95
17511.83 90
17513.08 88
17514.33 89
17515.58 104
17516.83 90
17518.09 97
17519.34 92
17520.59 107
17521.84 89
17523.09 108
17524.34 76
17525.59 73
17526.84 94
17528.09 101
17529.35 95
17530.60 102
17531.85 87
17533.10 98
17534.35 77
17535.60 93
17536.86 75
17538.11 80
17539.36 106
17540.61 85
17541.86 108
17543.11 110
17544.37 112
17545.62 91
17546.87 102
17548.12 88
17549.37 112
17550.63 88
17551.88 93
17553.13 108
17554.38 76
17555.63 96
17556.89 88
17558.14 103
17559.39 89
17560.64 81
17561.90 88
17563.15 100
17564.40 92
17565.65 102
17566.91 74
17568.16 100
17569.41 96
17570.67 99
17571.92 97
17573.17 84
17574.42 90
17575.68 72
17576.93 76
17578.18 91
17579.44 89
17580.69 79
17581.94 98
17583.20 75
17584.45 100
17585.70 60
17586.96 89
17588.21 96
17589.46 98
17590.72 97
17591.97 93
17593.22 83
17594.48 81
17595.73 78
17596.99 87
17598.24 92
17599.49 89
17600.75 97
17602.00 88
17603.26 95
17604.51 70
17605.76 75
17607.02 97
17608.27 90
17609.53 86
17610.78 110
17612.03 89
17613.29 75
17614.54 88
17615.80 86
17617.05 99
17618.31 77
17619.56 87
17620.82 83
17622.07 109
17623.33 114
17624.58 91
17625.83 85
17627.09 98
17628.34 90
17629.60 97
17630.85 106
17632.11 84
17633.36 73
17634.62 82
17635.88 91
17637.13 73
17638.39 76
17639.64 86
17640.90 89
17642.15 86
17643.41 108
17644.66 73
17645.92 91
17647.17 98
17648.43 92
17649.68 81
17650.94 114
17652.20 118
17653.45 91
17654.71 91
17655.96 102
17657.22 97
17658.48 79
17659.73 91
17660.99 88
17662.24 94
17663.50 78
17664.76 80
17666.01 89
17667.27 97
17668.53 82
17669.78 92
17671.04 98
17672.29 96
17673.55 87
17674.81 102
17676.06 93
17677.32 88
17678.58 72
17679.83 98
17681.09 102
17682.35 85
17683.60 96
17684.86 85
17686.12 76
17687.38 73
17688.63 75
17689.89 105
17691.15 79
17692.40 69
17693.66 76
17694.92 96
17696.18 80
17697.43 105
17698.69 82
17699.95 94
17701.21 87
17702.46 105
17703.72 102
17704.98 81
17706.24 66
17707.49 81
17708.75 104
17710.01 72
17711.27 65
17712.53 75
17713.78 82
17715.04 74
17716.30 78
17717.56 72
17718.82 107
17720.07 84
17721.33 97
17722.59 74
17723.85 76
17725.11 77
17726.36 102
17727.62 82
17728.88 88
17730.14 84
17731.40 94
17732.66 89
17733.92 63
17735.17 72
17736.43 76
17737.69 83
17738.95 91
17740.21 77
17741.47 91
17742.73 89
17743.99 85
17745.25 85
17746.51 69
17747.76 91
17749.02 91
17750.28 91
17751.54 89
17752.80 82
17754.06 79
17755.32 92
17756.58 85
17757.84 84
17759.10 78
17760.36 70
17761.62 115
17762.88 85
17764.14 74
17765.40 67
17766.66 91
17767.92 97
17769.18 76
17770.44 85
17771.70 92
17772.96 84
17774.22 81
17775.48 92
17776.74 78
17778.00 95
17779.26 84
17780.52 72
17781.78 72
17783.04 83
17784.30 90
17785.56 89
17786.82 82
17788.08 87
17789.34 81
17790.60 105
17791.86 97
17793.12 84
17794.38 84
17795.65 61
17796.91 69
17798.17 79
17799.43 82
17800.69 83
17801.95 67
17803.21 60
17804.47 74
17805.73 66
17807.00 84
17808.26 89
17809.52 66
17810.78 67
17812.04 83
17813.30 79
17814.56 65
17815.83 66
17817.09 91
17818.35 81
17819.61 78
17820.87 90
17822.13 100
17823.40 89
17824.66 65
17825.92 94
17827.18 82
17828.44 82
17829.71 57
17830.97 76
17832.23 80
17833.49 68
17834.75 80
17836.02 67
17837.28 83
17838.54 77
17839.80 99
17841.07 94
17842.33 94
17843.59 74
17844.85 75
17846.12 78
17847.38 76
17848.64 91
17849.91 78
17851.17 83
17852.43 78
17853.69 88
17854.96 81
17856.22 91
17857.48 81
17858.75 91
17860.01 72
17861.27 84
17862.54 73
17863.80 74
17865.06 67
17866.33 73
17867.59 84
17868.85 94
17870.12 96
17871.38 78
17872.64 68
17873.91 97
17875.17 80
17876.43 85
17877.70 103
17878.96 81
17880.23 110
17881.49 75
17882.75 83
17884.02 76
17885.28 79
17886.55 86
17887.81 101
17889.07 79
17890.34 99
17891.60 78
17892.87 70
17894.13 86
17895.40 83
17896.66 97
17897.92 55
17899.19 59
17900.45 66
17901.72 83
17902.98 79
17904.25 68
17905.51 87
17906.78 95
17908.04 80
17909.31 85
17910.57 61
17911.84 77
17913.10 90
17914.37 95
17915.63 79
17916.90 82
17918.16 103
17919.43 95
17920.69 81
17921.96 70
17923.22 102
17924.49 111
17925.75 99
17927.02 90
17928.29 83
17929.55 84
17930.82 92
17932.08 90
17933.35 88
17934.61 89
17935.88 99
17937.15 96
17938.41 80
17939.68 97
17940.94 85
17942.21 99
17943.48 84
17944.74 86
17946.01 74
17947.28 69
17948.54 100
17949.81 98
17951.07 95
17952.34 81
17953.61 75
17954.87 90
17956.14 85
17957.41 90
17958.67 86
17959.94 78
17961.21 105
17962.47 84
17963.74 89
17965.01 73
17966.27 94
17967.54 83
17968.81 97
17970.08 86
17971.34 88
17972.61 89
17973.88 78
17975.14 100
17976.41 101
17977.68 80
17978.95 78
17980.21 88
17981.48 81
17982.75 94
17984.02 90
17985.28 93
17986.55 72
17987.82 86
17989.09 89
17990.35 63
17991.62 81
17992.89 75
17994.16 84
17995.43 72
17996.69 73
17997.96 97
17999.23 81
18000.50 89
18001.77 77
18003.03 81
18004.30 82
18005.57 79
18006.84 80
18008.11 81
18009.38 82
18010.64 75
18011.91 86
18013.18 88
18014.45 80
18015.72 63
18016.99 100
18018.26 79
18019.53 86
18020.79 87
18022.06 75
18023.33 90
18024.60 88
18025.87 89
18027.14 73
18028.41 79
18029.68 55
18030.95 86
18032.22 83
18033.48 78
18034.75 68
18036.02 83
18037.29 100
18038.56 66
18039.83 81
18041.10 92
18042.37 78
18043.64 71
18044.91 91
18046.18 84
18047.45 79
18048.72 83
18049.99 91
18051.26 63
18052.53 75
18053.80 86
18055.07 89
18056.34 82
18057.61 79
18058.88 89
18060.15 92
18061.42 76
18062.69 84
18063.96 91
18065.23 72
18066.50 71
18067.77 75
18069.04 90
18070.31 66
18071.58 61
18072.86 92
18074.13 84
18075.40 63
18076.67 71
18077.94 81
18079.21 98
18080.48 80
18081.75 68
18083.02 86
18084.29 96
18085.56 80
18086.84 61
18088.11 88
18089.38 81
18090.65 67
18091.92 72
18093.19 77
18094.46 83
18095.74 96
18097.01 93
18098.28 89
18099.55 86
18100.82 88
18102.09 95
18103.37 86
18104.64 62
18105.91 64
18107.18 87
18108.45 101
18109.72 90
18111.00 81
18112.27 84
18113.54 82
18114.81 95
18116.09 72
18117.36 74
18118.63 79
18119.90 80
18121.17 89
18122.45 75
18123.72 58
18124.99 83
18126.26 81
18127.54 92
18128.81 78
18130.08 79
18131.36 115
18132.63 77
18133.90 83
18135.17 73
18136.45 104
18137.72 72
18138.99 87
18140.27 88
18141.54 89
18142.81 80
18144.09 75
18145.36 82
18146.63 89
18147.91 88
18149.18 75
18150.45 104
18151.73 78
18153.00 84
18154.27 80
18155.55 81
18156.82 72
18158.09 86
18159.37 94
18160.64 89
18161.91 85
18163.19 84
18164.46 101
18165.74 86
18167.01 86
18168.28 81
18169.56 85
18170.83 64
18172.11 73
18173.38 87
18174.66 87
18175.93 87
18177.20 92
18178.48 80
18179.75 78
18181.03 79
18182.30 69
18183.58 100
18184.85 70
18186.13 77
18187.40 89
18188.68 95
18189.95 83
18191.23 79
18192.50 82
18193.78 92
18195.05 76
18196.33 73
18197.60 56
18198.88 68
18200.15 88
18201.43 98
18202.70 94
18203.98 62
18205.25 91
18206.53 98
18207.80 66
18209.08 69
18210.35 92
18211.63 84
18212.90 102
18214.18 74
18215.46 78
18216.73 91
18218.01 83
18219.28 95
18220.56 83
18221.84 76
18223.11 74
18224.39 77
18225.66 70
18226.94 77
18228.22 71
18229.49 92
18230.77 105
18232.04 78
18233.32 64
18234.60 85
18235.87 81
18237.15 80
18238.43 67
18239.70 99
18240.98 96
18242.26 76
18243.53 81
18244.81 79
18246.09 76
18247.36 73
18248.64 93
18249.92 75
18251.19 89
18252.47 79
18253.75 74
18255.03 85
18256.30 89
18257.58 84
18258.86 80
18260.13 82
18261.41 78
18262.69 64
18263.97 83
18265.24 91
18266.52 82
18267.80 83
18269.08 74
18270.35 79
18271.63 86
18272.91 88
18274.19 77
18275.47 84
18276.74 81
18278.02 88
18279.30 90
18280.58 60
18281.85 94
18283.13 92
18284.41 86
18285.69 64
18286.97 75
18288.25 59
18289.52 87
18290.80 92
18292.08 81
18293.36 80
18294.64 82
18295.92 84
18297.19 97
18298.47 86
18299.75 70
18301.03 86
18302.31 98
18303.59 78
18304.87 67
18306.15 92
18307.43 80
18308.70 80
18309.98 90
18311.26 87
18312.54 85
18313.82 83
18315.10 94
18316.38 94
18317.66 74
18318.94 80
18320.22 74
18321.50 76
18322.78 77
18324.06 88
18325.34 95
18326.61 70
18327.89 85
18329.17 100
18330.45 77
18331.73 78
18333.01 80
18334.29 97
18335.57 107
18336.85 82
18338.13 86
18339.41 99
18340.69 81
18341.97 65
18343.25 80
18344.53 82
18345.81 89
18347.09 83
18348.37 72
18349.66 73
18350.94 73
18352.22 104
18353.50 99
18354.78 77
18356.06 80
18357.34 79
18358.62 75
18359.90 82
18361.18 70
18362.46 80
18363.74 95
18365.02 70
18366.30 61
18367.59 69
18368.87 81
18370.15 80
18371.43 75
18372.71 73
18373.99 89
18375.27 77
18376.55 88
18377.84 66
18379.12 87
18380.40 85
18381.68 69
18382.96 77
18384.24 76
18385.53 83
18386.81 95
18388.09 66
18389.37 76
18390.65 102
18391.93 78
18393.22 90
18394.50 81
18395.78 64
18397.06 58
18398.34 70
18399.63 88
18400.91 78
18402.19 102
18403.47 80
18404.76 77
18406.04 76
18407.32 79
18408.60 74
18409.89 90
18411.17 69
18412.45 88
18413.73 72
18415.02 80
18416.30 93
18417.58 68
18418.86 63
18420.15 71
18421.43 92
18422.71 87
18424.00 95
18425.28 72
18426.56 83
18427.85 81
18429.13 80
18430.41 73
18431.70 55
18432.98 96
18434.26 73
18435.55 73
18436.83 68
18438.11 92
18439.40 90
18440.68 76
18441.96 84
18443.25 91
18444.53 80
18445.81 68
18447.10 87
18448.38 80
18449.67 87
18450.95 86
18452.23 85
18453.52 64
18454.80 71
18456.09 94
18457.37 74
18458.66 84
18459.94 83
18461.22 83
18462.51 78
18463.79 103
18465.08 80
18466.36 82
18467.65 88
18468.93 86
18470.22 96
18471.50 74
18472.78 78
18474.07 71
18475.35 86
18476.64 80
18477.92 88
18479.21 79
18480.49 85
18481.78 89
18483.06 68
18484.35 93
18485.63 78
18486.92 84
18488.20 92
18489.49 97
18490.78 68
18492.06 76
18493.35 81
18494.63 85
18495.92 78
18497.20 92
18498.49 79
18499.77 88
18501.06 76
18502.35 76
18503.63 77
18504.92 86
18506.20 83
18507.49 88
18508.78 75
18510.06 74
18511.35 81
18512.63 75
18513.92 77
18515.21 81
18516.49 84
18517.78 85
18519.06 65
18520.35 75
18521.64 68
18522.92 85
18524.21 84
18525.50 76
18526.78 70
18528.07 75
18529.36 75
18530.64 78
18531.93 79
18533.22 76
18534.50 101
18535.79 75
18537.08 84
18538.37 70
18539.65 79
18540.94 88
18542.23 82
18543.51 87
18544.80 86
18546.09 91
18547.38 93
18548.66 90
18549.95 76
18551.24 73
18552.53 87
18553.81 86
18555.10 98
18556.39 101
18557.68 80
18558.96 84
18560.25 73
18561.54 63
18562.83 76
18564.11 59
18565.40 84
18566.69 79
18567.98 68
18569.27 88
18570.56 71
18571.84 90
18573.13 78
18574.42 86
18575.71 95
18577.00 110
18578.28 86
18579.57 84
18580.86 77
18582.15 91
18583.44 88
18584.73 91
18586.02 72
18587.31 73
18588.59 81
18589.88 92
18591.17 79
18592.46 72
18593.75 98
18595.04 112
18596.33 98
18597.62 89
18598.91 77
18600.19 88
18601.48 93
18602.77 105
18604.06 83
18605.35 80
18606.64 76
18607.93 75
18609.22 78
18610.51 89
18611.80 75
18613.09 80
18614.38 89
18615.67 83
18616.96 77
18618.25 87
18619.54 102
18620.83 74
18622.12 89
18623.41 85
18624.70 70
18625.99 89
18627.28 80
18628.57 80
18629.86 81
18631.15 76
18632.44 95
18633.73 87
18635.02 81
18636.31 85
18637.60 99
18638.89 95
18640.18 95
18641.47 84
18642.76 93
18644.05 96
18645.34 90
18646.63 97
18647.93 90
18649.22 97
18650.51 92
18651.80 87
18653.09 77
18654.38 72
18655.67 80
18656.96 92
18658.25 86
18659.55 78
18660.84 83
18662.13 81
18663.42 87
18664.71 98
18666.00 81
18667.29 70
18668.58 71
18669.88 71
18671.17 85
18672.46 86
18673.75 82
18675.04 88
18676.34 100
18677.63 96
18678.92 83
18680.21 73
18681.50 94
18682.79 100
18684.09 90
18685.38 102
18686.67 82
18687.96 90
18689.26 90
18690.55 79
18691.84 94
18693.13 77
18694.43 91
18695.72 107
18697.01 84
18698.30 78
18699.60 90
18700.89 87
18702.18 86
18703.47 87
18704.77 90
18706.06 98
18707.35 78
18708.65 67
18709.94 92
18711.23 73
18712.52 77
18713.82 85
18715.11 76
18716.40 93
18717.70 80
18718.99 87
18720.28 88
18721.58 70
18722.87 81
18724.16 91
18725.46 74
18726.75 62
18728.04 91
18729.34 92
18730.63 62
18731.93 76
18733.22 72
18734.51 90
18735.81 81
18737.10 86
18738.40 90
18739.69 86
18740.98 65
18742.28 80
18743.57 90
18744.87 82
18746.16 72
18747.45 81
18748.75 90
18750.04 93
18751.34 86
18752.63 95
18753.93 96
18755.22 89
18756.52 72
18757.81 67
18759.10 103
18760.40 86
18761.69 73
18762.99 86
18764.28 89
18765.58 88
18766.87 85
18768.17 89
18769.46 77
18770.76 79
18772.05 73
18773.35 94
18774.64 75
18775.94 70
18777.23 68
18778.53 85
18779.83 98
18781.12 84
18782.42 69
18783.71 86
18785.01 77
18786.30 59
18787.60 88
18788.89 70
18790.19 76
18791.49 81
18792.78 73
18794.08 76
18795.37 82
18796.67 83
18797.97 78
18799.26 75
18800.56 73
18801.85 85
18803.15 95
18804.45 81
18805.74 68
18807.04 74
18808.34 86
18809.63 91
18810.93 68
18812.23 78
18813.52 67
18814.82 86
18816.12 82
18817.41 86
18818.71 92
18820.01 78
18821.30 89
18822.60 63
18823.90 81
18825.19 72
18826.49 89
18827.79 82
18829.08 89
18830.38 82
18831.68 84
18832.98 95
18834.27 92
18835.57 72
18836.87 74
18838.17 96
18839.46 69
18840.76 83
18842.06 80
18843.36 83
18844.65 63
18845.95 93
18847.25 69
18848.55 96
18849.84 74
18851.14 103
18852.44 76
18853.74 76
18855.04 72
18856.33 88
18857.63 92
18858.93 91
18860.23 87
18861.53 69
18862.83 80
18864.12 80
18865.42 80
18866.72 67
18868.02 83
18869.32 98
18870.62 105
18871.91 88
18873.21 82
18874.51 79
18875.81 88
18877.11 84
18878.41 71
18879.71 79
18881.01 85
18882.30 78
18883.60 63
18884.90 96
18886.20 85
18887.50 76
18888.80 69
18890.10 90
18891.40 80
18892.70 77
18894.00 71
18895.30 60
18896.60 66
18897.90 75
18899.19 93
18900.49 85
18901.79 71
18903.09 64
18904.39 98
18905.69 83
18906.99 79
18908.29 84
18909.59 74
18910.89 76
18912.19 89
18913.49 77
18914.79 64
18916.09 88
18917.39 85
18918.69 78
18919.99 69
18921.29 103
18922.59 93
18923.89 87
18925.20 68
18926.50 82
18927.80 68
18929.10 98
18930.40 58
18931.70 71
18933.00 63
18934.30 77
18935.60 79
18936.90 57
18938.20 70
18939.50 78
18940.80 81
18942.10 65
18943.41 89
18944.71 81
18946.01 74
18947.31 73
18948.61 92
18949.91 62
18951.21 60
18952.51 80
18953.82 87
18955.12 80
18956.42 72
18957.72 79
18959.02 85
18960.32 78
18961.63 58
18962.93 63
18964.23 87
18965.53 92
18966.83 73
18968.13 90
18969.44 76
18970.74 65
18972.04 85
18973.34 80
18974.64 71
18975.95 47
18977.25 59
18978.55 86
18979.85 63
18981.16 50
18982.46 61
18983.76 69
18985.06 77
18986.37 63
18987.67 85
18988.97 79
18990.27 97
18991.58 81
18992.88 84
18994.18 68
18995.48 75
18996.79 72
18998.09 59
18999.39 58
19000.70 68
19002.00 80
19003.30 71
19004.61 74
19005.91 62
19007.21 81
19008.52 76
19009.82 91
19011.12 71
19012.43 69
19013.73 69
19015.03 83
19016.34 87
19017.64 75
19018.94 81
19020.25 72
19021.55 72
19022.86 63
19024.16 63
19025.46 68
19026.77 95
19028.07 69
19029.37 80
19030.68 64
19031.98 72
19033.29 73
19034.59 78
19035.90 73
19037.20 77
19038.50 64
19039.81 61
19041.11 75
19042.42 80
19043.72 63
19045.03 70
19046.33 84
19047.64 62
19048.94 72
19050.25 66
19051.55 72
19052.85 70
19054.16 72
19055.46 91
19056.77 82
19058.07 82
19059.38 69
19060.68 66
19061.99 72
19063.30 78
19064.60 71
19065.91 92
19067.21 69
19068.52 69
19069.82 62
19071.13 74
19072.43 72
19073.74 70
19075.04 91
19076.35 87
19077.66 69
19078.96 59
19080.27 67
19081.57 81
19082.88 68
19084.18 83
19085.49 88
19086.80 71
19088.10 84
19089.41 55
19090.71 74
19092.02 74
19093.33 81
19094.63 98
19095.94 82
19097.25 72
19098.55 74
19099.86 80
19101.17 87
19102.47 91
19103.78 76
19105.08 83
19106.39 81
19107.70 73
19109.01 73
19110.31 79
19111.62 59
19112.93 78
19114.23 70
19115.54 67
19116.85 58
19118.15 91
19119.46 93
19120.77 72
19122.08 68
19123.38 77
19124.69 78
19126.00 61
19127.30 75
19128.61 88
19129.92 86
19131.23 71
19132.53 80
19133.84 66
19135.15 68
19136.46 75
19137.77 67
19139.07 91
19140.38 90
19141.69 61
19143.00 71
19144.30 88
19145.61 83
19146.92 75
19148.23 77
19149.54 86
19150.84 72
19152.15 80
19153.46 70
19154.77 70
19156.08 84
19157.39 83
19158.70 73
19160.00 63
19161.31 65
19162.62 89
19163.93 86
19165.24 72
19166.55 61
19167.86 72
19169.16 78
19170.47 80
19171.78 85
19173.09 69
19174.40 81
19175.71 71
19177.02 90
19178.33 55
19179.64 62
19180.95 86
19182.26 89
19183.56 76
19184.87 67
19186.18 84
19187.49 77
19188.80 88
19190.11 75
19191.42 66
19192.73 81
19194.04 92
19195.35 69
19196.66 65
19197.97 73
19199.28 92
19200.59 79
19201.90 68
19203.21 60
19204.52 86
19205.83 68
19207.14 87
19208.45 72
19209.76 65
19211.07 71
19212.38 68
19213.69 67
19215.00 69
19216.31 58
19217.62 74
19218.93 70
19220.24 75
19221.55 70
19222.86 84
19224.18 76
19225.49 69
19226.80 88
19228.11 88
19229.42 98
19230.73 76
19232.04 66
19233.35 56
19234.66 68
19235.97 76
19237.28 72
19238.60 65
19239.91 76
19241.22 86
19242.53 77
19243.84 71
19245.15 74
19246.46 80
19247.78 83
19249.09 79
19250.40 68
19251.71 71
19253.02 82
19254.33 78
19255.65 77
19256.96 50
19258.27 67
19259.58 80
19260.89 85
19262.21 60
19263.52 64
19264.83 68
19266.14 83
19267.45 68
19268.77 61
19270.08 63
19271.39 74
19272.70 79
19274.02 92
19275.33 83
19276.64 69
19277.95 73
19279.27 84
19280.58 90
19281.89 71
19283.20 88
19284.52 74
19285.83 89
19287.14 59
19288.45 66
19289.77 74
19291.08 94
19292.39 77
19293.71 76
19295.02 74
19296.33 76
19297.65 60
19298.96 68
19300.27 70
19301.59 68
19302.90 67
19304.21 72
19305.53 79
19306.84 66
19308.15 87
19309.47 73
19310.78 91
19312.09 89
19313.41 93
19314.72 76
19316.04 59
19317.35 73
19318.66 77
19319.98 64
19321.29 77
19322.61 69
19323.92 80
19325.23 73
19326.55 80
19327.86 92
19329.18 70
19330.49 78
19331.81 61
19333.12 71
19334.43 74
19335.75 81
19337.06 83
19338.38 70
19339.69 73
19341.01 76
19342.32 66
19343.64 66
19344.95 79
19346.27 66
19347.58 69
19348.90 85
19350.21 92
19351.53 75
19352.84 68
19354.16 77
19355.47 87
19356.79 69
19358.10 75
19359.42 85
19360.73 81
19362.05 85
19363.36 71
19364.68 80
19366.00 78
19367.31 78
19368.63 68
19369.94 79
19371.26 72
19372.57 74
19373.89 68
19375.21 77
19376.52 72
19377.84 76
19379.15 79
19380.47 63
19381.79 57
19383.10 61
19384.42 103
19385.73 67
19387.05 65
19388.37 69
19389.68 89
19391.00 74
19392.32 81
19393.63 56
19394.95 68
19396.27 64
19397.58 88
19398.90 62
19400.22 66
19401.53 77
19402.85 73
19404.17 93
19405.48 76
19406.80 48
19408.12 58
19409.43 59
19410.75 72
19412.07 55
19413.39 47
19414.70 55
19416.02 74
19417.34 71
19418.65 76
19419.97 78
19421.29 61
19422.61 67
19423.92 80
19425.24 81
19426.56 100
19427.88 76
19429.20 78
19430.51 70
19431.83 77
19433.15 86
19434.47 59
19435.78 67
19437.10 87
19438.42 70
19439.74 91
19441.06 65
19442.37 60
19443.69 71
19445.01 69
19446.33 64
19447.65 80
19448.97 81
19450.28 68
19451.60 68
19452.92 82
19454.24 58
19455.56 63
19456.88 76
19458.20 71
19459.51 70
19460.83 64
19462.15 89
19463.47 75
19464.79 70
19466.11 67
19467.43 67
19468.75 80
19470.07 68
19471.39 79
19472.70 65
19474.02 76
19475.34 68
19476.66 69
19477.98 64
19479.30 104
19480.62 69
19481.94 60
19483.26 90
19484.58 73
19485.90 82
19487.22 80
19488.54 72
19489.86 75
19491.18 61
19492.50 65
19493.82 76
19495.14 72
19496.46 70
19497.78 72
19499.10 83
19500.42 68
19501.74 75
19503.06 69
19504.38 55
19505.70 75
19507.02 66
19508.34 68
19509.66 58
19510.98 59
19512.30 69
19513.62 75
19514.94 70
19516.26 62
19517.58 69
19518.90 78
19520.23 60
19521.55 56
19522.87 85
19524.19 68
19525.51 64
19526.83 80
19528.15 69
19529.47 76
19530.79 68
19532.11 67
19533.44 65
19534.76 56
19536.08 71
19537.40 66
19538.72 89
19540.04 69
19541.36 58
19542.69 71
19544.01 74
19545.33 66
19546.65 65
19547.97 80
19549.29 76
19550.62 71
19551.94 74
19553.26 61
19554.58 69
19555.90 68
19557.23 76
19558.55 70
19559.87 63
19561.19 71
19562.51 59
19563.84 72
19565.16 75
19566.48 66
19567.80 62
19569.13 55
19570.45 65
19571.77 78
19573.09 73
19574.42 66
19575.74 84
19577.06 70
19578.39 66
19579.71 80
19581.03 78
19582.35 66
19583.68 64
19585.00 78
19586.32 68
19587.65 71
19588.97 62
19590.29 79
19591.62 78
19592.94 70
19594.26 71
19595.59 76
19596.91 71
19598.23 71
19599.56 72
19600.88 67
19602.20 74
19603.53 75
19604.85 96
19606.17 60
19607.50 68
19608.82 72
19610.15 88
19611.47 80
19612.79 65
19614.12 71
19615.44 62
19616.77 78
19618.09 62
19619.41 54
19620.74 78
19622.06 70
19623.39 76
19624.71 66
19626.03 72
19627.36 77
19628.68 79
19630.01 77
19631.33 61
19632.66 59
19633.98 65
19635.31 69
19636.63 63
19637.96 76
19639.28 71
19640.61 73
19641.93 72
19643.26 64
19644.58 61
19645.91 72
19647.23 70
19648.56 76
19649.88 69
19651.21 57
19652.53 83
19653.86 51
19655.18 76
19656.51 58
19657.83 68
19659.16 52
19660.48 54
19661.81 70
19663.14 74
19664.46 78
19665.79 85
19667.11 67
19668.44 71
19669.77 74
19671.09 72
19672.42 56
19673.74 65
19675.07 75
19676.40 67
19677.72 80
19679.05 53
19680.37 66
19681.70 68
19683.03 98
19684.35 70
19685.68 59
19687.01 79
19688.33 84
19689.66 92
19690.99 67
19692.31 55
19693.64 71
19694.97 76
19696.29 70
19697.62 75
19698.95 73
19700.27 80
19701.60 84
19702.93 72
19704.25 71
19705.58 84
19706.91 73
19708.23 71
19709.56 77
19710.89 74
19712.22 58
19713.54 75
19714.87 76
19716.20 66
19717.53 73
19718.85 87
19720.18 75
19721.51 72
19722.84 69
19724.16 80
19725.49 67
19726.82 76
19728.15 63
19729.48 70
19730.80 56
19732.13 69
19733.46 85
19734.79 73
19736.12 82
19737.44 90
19738.77 99
19740.10 63
19741.43 60
19742.76 79
19744.09 94
19745.41 79
19746.74 66
19748.07 56
19749.40 78
19750.73 88
19752.06 82
19753.39 74
19754.71 64
19756.04 79
19757.37 73
19758.70 65
19760.03 71
19761.36 74
19762.69 69
19764.02 63
19765.35 50
19766.68 65
19768.00 70
19769.33 87
19770.66 81
19771.99 73
19773.32 79
19774.65 63
19775.98 80
19777.31 105
19778.64 95
19779.97 61
19781.30 57
19782.63 82
19783.96 70
19785.29 68
19786.62 69
19787.95 66
19789.28 70
19790.61 78
19791.94 84
19793.27 71
19794.60 64
19795.93 81
19797.26 82
19798.59 66
19799.92 51
19801.25 91
19802.58 78
19803.91 56
19805.24 67
19806.57 66
19807.90 82
19809.23 66
19810.56 64
19811.89 62
19813.22 69
19814.55 63
19815.89 65
19817.22 65
19818.55 68
19819.88 68
19821.21 64
19822.54 71
19823.87 56
19825.20 66
19826.53 75
19827.86 75
19829.20 67
19830.53 67
19831.86 67
19833.19 82
19834.52 73
19835.85 73
19837.18 61
19838.52 64
19839.85 64
19841.18 63
19842.51 69
19843.84 66
19845.17 79
19846.51 72
19847.84 66
19849.17 59
19850.50 58
19851.83 69
19853.17 63
19854.50 61
19855.83 69
19857.16 72
19858.50 76
19859.83 60
19861.16 70
19862.49 68
19863.82 58
19865.16 65
19866.49 62
19867.82 79
19869.15 71
19870.49 46
19871.82 58
19873.15 73
19874.49 72
19875.82 62
19877.15 76
19878.48 48
19879.82 55
19881.15 62
19882.48 69
19883.82 71
19885.15 68
19886.48 94
19887.82 76
19889.15 69
19890.48 60
19891.82 71
19893.15 71
19894.48 56
19895.82 62
19897.15 65
19898.48 63
19899.82 93
19901.15 76
19902.48 68
19903.82 59
19905.15 74
19906.49 84
19907.82 62
19909.15 49
19910.49 63
19911.82 78
19913.16 63
19914.49 56
19915.82 58
19917.16 78
19918.49 68
19919.83 64
19921.16 64
19922.50 68
19923.83 60
19925.16 70
19926.50 65
19927.83 59
19929.17 73
19930.50 84
19931.84 72
19933.17 71
19934.51 63
19935.84 68
19937.18 70
19938.51 70
19939.85 59
19941.18 66
19942.52 69
19943.85 59
19945.19 84
19946.52 49
19947.86 59
19949.19 77
19950.53 80
19951.86 77
19953.20 61
19954.53 89
19955.87 81
19957.21 75
19958.54 75
19959.88 79
19961.21 94
19962.55 86
19963.88 79
19965.22 61
19966.56 75
19967.89 83
19969.23 74
19970.56 78
19971.90 65
19973.24 67
19974.57 53
19975.91 82
19977.24 79
19978.58 53
19979.92 75
19981.25 61
19982.59 62
19983.93 64
19985.26 80
19986.60 67
19987.94 92
19989.27 81
19990.61 73
19991.95 81
19993.28 62
19994.62 69
19995.96 82
19997.29 65
19998.63 58
19999.97 54
20001.30 88
20002.64 69
20003.98 74
20005.32 73
20006.65 56
20007.99 69
20009.33 67
20010.67 72
20012.00 82
20013.34 72
20014.68 72
20016.02 64
20017.35 67
20018.69 61
20020.03 59
20021.37 61
20022.70 63
20024.04 71
20025.38 79
20026.72 70
20028.06 73
20029.39 69
20030.73 63
20032.07 67
20033.41 56
20034.75 62
20036.08 69
20037.42 74
20038.76 64
20040.10 65
20041.44 53
20042.78 72
20044.11 66
20045.45 73
20046.79 75
20048.13 66
20049.47 67
20050.81 62
20052.15 80
20053.48 68
20054.82 58
20056.16 75
20057.50 78
20058.84 66
20060.18 74
20061.52 61
20062.86 66
20064.20 71
20065.54 67
20066.88 84
20068.21 65
20069.55 73
20070.89 76
20072.23 70
20073.57 65
20074.91 76
20076.25 86
20077.59 79
20078.93 83
20080.27 55
20081.61 85
20082.95 62
20084.29 85
20085.63 69
20086.97 66
20088.31 64
20089.65 65
20090.99 78
20092.33 70
20093.67 79
20095.01 65
20096.35 84
20097.69 85
20099.03 75
20100.37 84
20101.71 65
20103.05 93
20104.39 72
20105.73 71
20107.07 67
20108.41 71
20109.76 91
20111.10 74
20112.44 78
20113.78 55
20115.12 74
20116.46 79
20117.80 77
20119.14 83
20120.48 77
20121.82 79
20123.16 68
20124.51 69
20125.85 73
20127.19 77
20128.53 76
20129.87 79
20131.21 79
20132.55 65
20133.90 72
20135.24 79
