# Supplementary material for: MALDI-TOF MS typing enables the classification of brewing yeasts of the genus Saccharomyces to major beer styles
Source: PLoS One. 2017 Aug 9;12(8):e0181694. doi: 10.1371/journal.pone.0181694 (PMC5549903; doi:10.1371/journal.pone.0181694)
Supplement: S16 File — The directory includes 90 raw files and was zipped to “.zip”; the folder has three strains with 30 spectra per strain; S1 Text explains the raw files with an example and Table 1 represents the yeast strains used within the experiment. (ZIP) [file pone.0181694.s019.zip › 46-48/30675-174-OG-Alt-Alt-YPG-18h-E-E_2015-11-12__0_B11_1.dat]

1999.94 1168
2000.36 1198
2000.78 1204
2001.20 1260
2001.62 1354
2002.04 1190
2002.47 1166
2002.89 1211
2003.31 1214
2003.73 1164
2004.15 1156
2004.58 1106
2005.00 1123
2005.42 1110
2005.84 1194
2006.26 1160
2006.69 1173
2007.11 1249
2007.53 1285
2007.95 1205
2008.38 1094
2008.80 1147
2009.22 1256
2009.64 1327
2010.07 1173
2010.49 1187
2010.91 1206
2011.33 1213
2011.76 1072
2012.18 1084
2012.60 1057
2013.03 1090
2013.45 1127
2013.87 1089
2014.29 1095
2014.72 1101
2015.14 1039
2015.56 996
2015.99 1016
2016.41 1020
2016.83 1000
2017.26 1013
2017.68 1051
2018.10 1174
2018.53 1170
2018.95 1241
2019.37 1130
2019.80 1167
2020.22 1271
2020.65 1144
2021.07 1161
2021.49 1293
2021.92 1338
2022.34 1267
2022.76 1288
2023.19 1293
2023.61 1269
2024.04 1171
2024.46 1076
2024.88 1100
2025.31 1210
2025.73 1225
2026.16 1161
2026.58 1167
2027.01 1021
2027.43 1129
2027.85 1160
2028.28 1198
2028.70 1097
2029.13 1091
2029.55 1203
2029.98 1065
2030.40 1010
2030.83 1024
2031.25 1062
2031.68 1087
2032.10 1063
2032.53 1126
2032.95 1292
2033.38 1140
2033.80 1244
2034.23 1274
2034.65 1158
2035.08 1159
2035.50 1257
2035.93 1178
2036.35 1183
2036.78 1296
2037.20 1310
2037.63 1298
2038.06 1205
2038.48 1298
2038.91 1336
2039.33 1231
2039.76 1248
2040.18 1196
2040.61 1245
2041.04 1173
2041.46 1175
2041.89 1155
2042.31 1068
2042.74 1151
2043.17 1116
2043.59 1193
2044.02 1079
2044.44 1039
2044.87 1046
2045.30 1130
2045.72 1131
2046.15 1087
2046.58 1159
2047.00 1104
2047.43 1157
2047.85 1149
2048.28 1110
2048.71 1120
2049.13 1150
2049.56 965
2049.99 1180
2050.41 1123
2050.84 1140
2051.27 1236
2051.70 1238
2052.12 1063
2052.55 1065
2052.98 1164
2053.40 1089
2053.83 1195
2054.26 1111
2054.69 1213
2055.11 1168
2055.54 1188
2055.97 1194
2056.40 1095
2056.82 1124
2057.25 1155
2057.68 1134
2058.11 1136
2058.53 1075
2058.96 1131
2059.39 1127
2059.82 1241
2060.24 1274
2060.67 1211
2061.10 1307
2061.53 1192
2061.96 1030
2062.38 1110
2062.81 1012
2063.24 1129
2063.67 1255
2064.10 1100
2064.52 1347
2064.95 1528
2065.38 1432
2065.81 1365
2066.24 1283
2066.67 1445
2067.10 1397
2067.52 1424
2067.95 1415
2068.38 1291
2068.81 1201
2069.24 1112
2069.67 1093
2070.10 1105
2070.53 1023
2070.95 1080
2071.38 1071
2071.81 1073
2072.24 1164
2072.67 1122
2073.10 999
2073.53 1113
2073.96 1093
2074.39 1155
2074.82 1355
2075.25 1249
2075.68 1223
2076.11 1236
2076.53 1288
2076.96 1268
2077.39 1242
2077.82 1276
2078.25 1275
2078.68 1294
2079.11 1122
2079.54 1133
2079.97 1305
2080.40 1239
2080.83 1214
2081.26 1210
2081.69 1170
2082.12 1150
2082.55 1250
2082.98 1312
2083.41 1194
2083.84 1217
2084.27 1211
2084.70 1123
2085.13 1097
2085.57 1118
2086.00 1173
2086.43 1085
2086.86 1040
2087.29 1082
2087.72 1155
2088.15 1068
2088.58 1071
2089.01 1121
2089.44 1188
2089.87 1139
2090.30 1252
2090.73 1202
2091.17 1207
2091.60 1236
2092.03 1144
2092.46 1212
2092.89 1299
2093.32 1190
2093.75 1163
2094.18 1237
2094.62 1200
2095.05 1159
2095.48 1139
2095.91 1149
2096.34 1082
2096.77 1107
2097.20 1002
2097.64 987
2098.07 1057
2098.50 1066
2098.93 1032
2099.36 1016
2099.80 1169
2100.23 1157
2100.66 913
2101.09 940
2101.52 918
2101.96 999
2102.39 1077
2102.82 1084
2103.25 957
2103.69 1106
2104.12 1137
2104.55 1059
2104.98 1170
2105.41 1114
2105.85 993
2106.28 1076
2106.71 1178
2107.15 1229
2107.58 1187
2108.01 1088
2108.44 1008
2108.88 1125
2109.31 1116
2109.74 1143
2110.18 998
2110.61 1086
2111.04 1152
2111.47 1089
2111.91 1042
2112.34 1076
2112.77 1066
2113.21 1166
2113.64 1131
2114.07 1007
2114.51 1150
2114.94 1107
2115.37 1057
2115.81 1168
2116.24 1039
2116.68 1083
2117.11 988
2117.54 998
2117.98 1066
2118.41 1199
2118.84 1217
2119.28 1046
2119.71 1035
2120.15 1056
2120.58 1039
2121.01 1032
2121.45 1021
2121.88 987
2122.32 1120
2122.75 1047
2123.19 1045
2123.62 1107
2124.05 1114
2124.49 1198
2124.92 1096
2125.36 1121
2125.79 1191
2126.23 1152
2126.66 1041
2127.10 1046
2127.53 962
2127.97 1052
2128.40 1088
2128.84 1034
2129.27 1123
2129.71 1016
2130.14 994
2130.58 936
2131.01 1162
2131.45 1057
2131.88 1134
2132.32 1158
2132.75 1189
2133.19 1200
2133.62 1048
2134.06 1139
2134.49 1098
2134.93 1235
2135.37 1295
2135.80 1320
2136.24 1313
2136.67 1292
2137.11 1221
2137.54 1185
2137.98 1165
2138.42 1306
2138.85 1155
2139.29 1169
2139.72 1283
2140.16 1249
2140.60 1217
2141.03 1133
2141.47 1086
2141.90 1100
2142.34 957
2142.78 1048
2143.21 1045
2143.65 943
2144.09 938
2144.52 1002
2144.96 1036
2145.40 1036
2145.83 1171
2146.27 1191
2146.71 1200
2147.14 1198
2147.58 1014
2148.02 1075
2148.45 1081
2148.89 1142
2149.33 1253
2149.76 1168
2150.20 1241
2150.64 1267
2151.08 1055
2151.51 1199
2151.95 1262
2152.39 1089
2152.83 1330
2153.26 1417
2153.70 1272
2154.14 1195
2154.58 1187
2155.01 1115
2155.45 1105
2155.89 1121
2156.33 1335
2156.76 1283
2157.20 1165
2157.64 1251
2158.08 1141
2158.52 1199
2158.95 1267
2159.39 1184
2159.83 1154
2160.27 1170
2160.71 1247
2161.14 1309
2161.58 1134
2162.02 1148
2162.46 1249
2162.90 1221
2163.34 1097
2163.77 1303
2164.21 1285
2164.65 1118
2165.09 1131
2165.53 1247
2165.97 1247
2166.41 1037
2166.84 1118
2167.28 1185
2167.72 1110
2168.16 1143
2168.60 1279
2169.04 1222
2169.48 1235
2169.92 1222
2170.36 1151
2170.80 1320
2171.23 1352
2171.67 1358
2172.11 1326
2172.55 1144
2172.99 1222
2173.43 1233
2173.87 1231
2174.31 1513
2174.75 1354
2175.19 1444
2175.63 1483
2176.07 1331
2176.51 1423
2176.95 1530
2177.39 1503
2177.83 1364
2178.27 1440
2178.71 1285
2179.15 1147
2179.59 1244
2180.03 1428
2180.47 1274
2180.91 1159
2181.35 1204
2181.79 1262
2182.23 1230
2182.67 1248
2183.11 1081
2183.55 1130
2183.99 1213
2184.43 1096
2184.87 1189
2185.31 1128
2185.75 1169
2186.20 1031
2186.64 1127
2187.08 1214
2187.52 1321
2187.96 1183
2188.40 1221
2188.84 1227
2189.28 1190
2189.72 1318
2190.16 1174
2190.61 1075
2191.05 1183
2191.49 1271
2191.93 1203
2192.37 1340
2192.81 1304
2193.25 1169
2193.69 1128
2194.14 1282
2194.58 1161
2195.02 1174
2195.46 1279
2195.90 1256
2196.34 1331
2196.79 1232
2197.23 1227
2197.67 1121
2198.11 1153
2198.55 1242
2199.00 1234
2199.44 1206
2199.88 1269
2200.32 1205
2200.76 1350
2201.21 1253
2201.65 1162
2202.09 1302
2202.53 1360
2202.98 1217
2203.42 1199
2203.86 1170
2204.30 1178
2204.75 1272
2205.19 1137
2205.63 1302
2206.07 1259
2206.52 1227
2206.96 1146
2207.40 1272
2207.85 1215
2208.29 1168
2208.73 1199
2209.18 1194
2209.62 1296
2210.06 1337
2210.50 1233
2210.95 1207
2211.39 1187
2211.83 1101
2212.28 1191
2212.72 1167
2213.16 1119
2213.61 1231
2214.05 1327
2214.50 1187
2214.94 1140
2215.38 1149
2215.83 1294
2216.27 1276
2216.71 1101
2217.16 1232
2217.60 1258
2218.05 1159
2218.49 996
2218.93 1087
2219.38 978
2219.82 1096
2220.27 1136
2220.71 1121
2221.15 1215
2221.60 1114
2222.04 1147
2222.49 1249
2222.93 1226
2223.38 1123
2223.82 1066
2224.27 1207
2224.71 1235
2225.15 1224
2225.60 1268
2226.04 1136
2226.49 1228
2226.93 1137
2227.38 1186
2227.82 1233
2228.27 1239
2228.71 1201
2229.16 1315
2229.60 1352
2230.05 1266
2230.49 1347
2230.94 1322
2231.38 1350
2231.83 1445
2232.28 1300
2232.72 1254
2233.17 1420
2233.61 1487
2234.06 1393
2234.50 1500
2234.95 1382
2235.39 1354
2235.84 1356
2236.29 1406
2236.73 1229
2237.18 1127
2237.62 1147
2238.07 1191
2238.52 1146
2238.96 1189
2239.41 1153
2239.85 975
2240.30 1102
2240.75 1200
2241.19 1088
2241.64 1169
2242.08 1182
2242.53 1119
2242.98 1230
2243.42 1142
2243.87 1126
2244.32 1098
2244.76 1236
2245.21 1101
2245.66 1173
2246.10 1150
2246.55 1096
2247.00 1113
2247.44 1121
2247.89 1016
2248.34 998
2248.79 1142
2249.23 1125
2249.68 1115
2250.13 1020
2250.57 1158
2251.02 1132
2251.47 1093
2251.92 1086
2252.36 1065
2252.81 1140
2253.26 1047
2253.71 961
2254.15 1067
2254.60 1198
2255.05 1185
2255.50 1188
2255.94 1133
2256.39 1042
2256.84 1096
2257.29 961
2257.74 928
2258.18 954
2258.63 982
2259.08 1148
2259.53 1128
2259.98 1101
2260.42 1189
2260.87 1067
2261.32 1118
2261.77 1228
2262.22 1205
2262.67 1306
2263.11 1204
2263.56 1232
2264.01 1287
2264.46 1316
2264.91 1339
2265.36 1148
2265.81 1259
2266.25 1344
2266.70 1420
2267.15 1294
2267.60 1205
2268.05 1248
2268.50 1229
2268.95 1338
2269.40 1217
2269.85 1225
2270.29 1338
2270.74 1354
2271.19 1390
2271.64 1303
2272.09 1239
2272.54 1252
2272.99 1195
2273.44 1337
2273.89 1274
2274.34 1209
2274.79 1191
2275.24 1228
2275.69 1188
2276.14 1065
2276.59 1112
2277.04 1186
2277.49 1135
2277.94 1098
2278.39 1058
2278.84 1067
2279.29 1069
2279.74 1117
2280.19 1123
2280.64 1051
2281.09 987
2281.54 1097
2281.99 1249
2282.44 1192
2282.89 1119
2283.34 1141
2283.79 1143
2284.24 1125
2284.69 1002
2285.14 1094
2285.59 1119
2286.04 1161
2286.49 1181
2286.94 1216
2287.40 1316
2287.85 1231
2288.30 1230
2288.75 1241
2289.20 1325
2289.65 1402
2290.10 1332
2290.55 1492
2291.00 1493
2291.46 1530
2291.91 1668
2292.36 1561
2292.81 1573
2293.26 1595
2293.71 1643
2294.16 1544
2294.62 1457
2295.07 1435
2295.52 1435
2295.97 1448
2296.42 1280
2296.87 1321
2297.33 1152
2297.78 1295
2298.23 1112
2298.68 1155
2299.13 1172
2299.59 1180
2300.04 1113
2300.49 1020
2300.94 990
2301.39 1073
2301.85 1018
2302.30 943
2302.75 1133
2303.20 1039
2303.66 1049
2304.11 1062
2304.56 1068
2305.01 1026
2305.47 1110
2305.92 1031
2306.37 1080
2306.82 1090
2307.28 1186
2307.73 1129
2308.18 1191
2308.64 1229
2309.09 1274
2309.54 1471
2309.99 1422
2310.45 1354
2310.90 1415
2311.35 1380
2311.81 1318
2312.26 1341
2312.71 1326
2313.17 1236
2313.62 1272
2314.07 1245
2314.53 1274
2314.98 1200
2315.43 1244
2315.89 1210
2316.34 1148
2316.80 1130
2317.25 1082
2317.70 1236
2318.16 1104
2318.61 1126
2319.07 1287
2319.52 1162
2319.97 1305
2320.43 1314
2320.88 1196
2321.34 1311
2321.79 1291
2322.24 1374
2322.70 1231
2323.15 1324
2323.61 1201
2324.06 1150
2324.52 1237
2324.97 1336
2325.43 1217
2325.88 1236
2326.33 1278
2326.79 1293
2327.24 1218
2327.70 1232
2328.15 1220
2328.61 1275
2329.06 1372
2329.52 1263
2329.97 1560
2330.43 1553
2330.88 1418
2331.34 1406
2331.79 1288
2332.25 1399
2332.70 1338
2333.16 1337
2333.62 1399
2334.07 1266
2334.53 1288
2334.98 1308
2335.44 1093
2335.89 1084
2336.35 1018
2336.80 1115
2337.26 1145
2337.72 1114
2338.17 1180
2338.63 1128
2339.08 1168
2339.54 1275
2340.00 1106
2340.45 1250
2340.91 1120
2341.36 1274
2341.82 1167
2342.28 1201
2342.73 1236
2343.19 1164
2343.65 1169
2344.10 1218
2344.56 1222
2345.01 1146
2345.47 1138
2345.93 1228
2346.38 1196
2346.84 1292
2347.30 1244
2347.75 1188
2348.21 1177
2348.67 1278
2349.13 1167
2349.58 1225
2350.04 1231
2350.50 1232
2350.95 1281
2351.41 1129
2351.87 1099
2352.32 1060
2352.78 1176
2353.24 1321
2353.70 1177
2354.15 1199
2354.61 1287
2355.07 1273
2355.53 1288
2355.98 1064
2356.44 1026
2356.90 1071
2357.36 1009
2357.81 1036
2358.27 1129
2358.73 1226
2359.19 1115
2359.65 1097
2360.10 1067
2360.56 1062
2361.02 1237
2361.48 1238
2361.94 1166
2362.39 1225
2362.85 1146
2363.31 1205
2363.77 1231
2364.23 1247
2364.69 1120
2365.14 1227
2365.60 1239
2366.06 1201
2366.52 1136
2366.98 1261
2367.44 1201
2367.90 1228
2368.35 1265
2368.81 1230
2369.27 1208
2369.73 1227
2370.19 1285
2370.65 1305
2371.11 1281
2371.57 1222
2372.03 1272
2372.49 1248
2372.94 1117
2373.40 1132
2373.86 1239
2374.32 1316
2374.78 1403
2375.24 1369
2375.70 1335
2376.16 1472
2376.62 1513
2377.08 1532
2377.54 1564
2378.00 1625
2378.46 1698
2378.92 1694
2379.38 1562
2379.84 1392
2380.30 1550
2380.76 1499
2381.22 1322
2381.68 1413
2382.14 1301
2382.60 1370
2383.06 1249
2383.52 1114
2383.98 1227
2384.44 1271
2384.90 1240
2385.36 1160
2385.82 1180
2386.28 1073
2386.74 1164
2387.20 1168
2387.66 1213
2388.12 1197
2388.58 1114
2389.05 1194
2389.51 1148
2389.97 1310
2390.43 1225
2390.89 1170
2391.35 1094
2391.81 1238
2392.27 1301
2392.73 1181
2393.19 1182
2393.66 1134
2394.12 1171
2394.58 1204
2395.04 1139
2395.50 1158
2395.96 1186
2396.42 1255
2396.89 1079
2397.35 1107
2397.81 1066
2398.27 1065
2398.73 1155
2399.19 1187
2399.66 1054
2400.12 1103
2400.58 1197
2401.04 1142
2401.50 1101
2401.97 1062
2402.43 1127
2402.89 1140
2403.35 1173
2403.81 1062
2404.28 968
2404.74 1084
2405.20 1132
2405.66 1146
2406.13 1149
2406.59 1235
2407.05 1270
2407.51 1102
2407.98 1091
2408.44 1074
2408.90 1106
2409.36 1033
2409.83 1036
2410.29 1027
2410.75 1050
2411.21 1048
2411.68 1143
2412.14 1220
2412.60 1075
2413.07 1143
2413.53 1122
2413.99 1194
2414.46 1177
2414.92 1154
2415.38 1207
2415.85 1076
2416.31 1231
2416.77 1312
2417.24 1309
2417.70 1318
2418.16 1396
2418.63 1528
2419.09 1390
2419.55 1376
2420.02 1456
2420.48 1415
2420.95 1525
2421.41 1486
2421.87 1349
2422.34 1284
2422.80 1330
2423.27 1266
2423.73 1346
2424.19 1214
2424.66 1193
2425.12 1129
2425.59 1120
2426.05 1104
2426.52 1091
2426.98 1189
2427.44 1141
2427.91 1138
2428.37 1156
2428.84 1199
2429.30 1123
2429.77 1105
2430.23 1089
2430.70 1101
2431.16 1167
2431.63 1191
2432.09 1238
2432.56 1228
2433.02 1065
2433.49 1096
2433.95 1057
2434.42 1066
2434.88 1101
2435.35 1235
2435.81 1213
2436.28 1249
2436.74 1254
2437.21 1224
2437.67 1192
2438.14 1216
2438.60 1358
2439.07 1091
2439.54 1179
2440.00 1321
2440.47 1313
2440.93 1306
2441.40 1446
2441.86 1353
2442.33 1282
2442.80 1251
2443.26 1275
2443.73 1168
2444.19 1146
2444.66 1240
2445.13 1211
2445.59 1179
2446.06 1261
2446.53 1125
2446.99 1164
2447.46 1143
2447.92 1087
2448.39 1144
2448.86 1118
2449.32 1191
2449.79 1158
2450.26 1097
2450.72 1086
2451.19 1075
2451.66 1059
2452.12 1114
2452.59 1226
2453.06 1051
2453.53 974
2453.99 1021
2454.46 1077
2454.93 989
2455.39 1063
2455.86 1111
2456.33 1067
2456.80 1090
2457.26 1123
2457.73 1169
2458.20 1180
2458.66 1161
2459.13 1199
2459.60 1114
2460.07 1074
2460.54 1234
2461.00 1060
2461.47 1111
2461.94 1018
2462.41 1048
2462.87 1041
2463.34 1085
2463.81 1138
2464.28 1093
2464.75 1056
2465.21 1232
2465.68 1124
2466.15 1074
2466.62 1112
2467.09 1184
2467.55 1240
2468.02 1106
2468.49 1092
2468.96 1146
2469.43 1198
2469.90 1210
2470.37 1044
2470.83 1135
2471.30 1077
2471.77 1031
2472.24 1048
2472.71 1083
2473.18 1140
2473.65 1174
2474.12 1000
2474.58 1034
2475.05 1047
2475.52 1018
2475.99 1022
2476.46 938
2476.93 1199
2477.40 1059
2477.87 988
2478.34 1050
2478.81 1050
2479.28 1102
2479.75 926
2480.22 981
2480.68 1103
2481.15 1202
2481.62 1194
2482.09 1259
2482.56 1128
2483.03 1017
2483.50 1026
2483.97 935
2484.44 943
2484.91 980
2485.38 1036
2485.85 1175
2486.32 1096
2486.79 1017
2487.26 1044
2487.73 1281
2488.20 1148
2488.67 1142
2489.14 1147
2489.61 1187
2490.08 1138
2490.56 1180
2491.03 1275
2491.50 1274
2491.97 1204
2492.44 1179
2492.91 1175
2493.38 1224
2493.85 1328
2494.32 1462
2494.79 1369
2495.26 1360
2495.73 1344
2496.20 1382
2496.68 1325
2497.15 1329
2497.62 1362
2498.09 1375
2498.56 1176
2499.03 1049
2499.50 1095
2499.97 1189
2500.45 1122
2500.92 1161
2501.39 1056
2501.86 1102
2502.33 1141
2502.80 1174
2503.28 1167
2503.75 1082
2504.22 1068
2504.69 1187
2505.16 1119
2505.63 1117
2506.11 1226
2506.58 1178
2507.05 1102
2507.52 1200
2507.99 1164
2508.47 1183
2508.94 1253
2509.41 1142
2509.88 1260
2510.36 1332
2510.83 1405
2511.30 1306
2511.77 1343
2512.25 1211
2512.72 1388
2513.19 1415
2513.66 1329
2514.14 1265
2514.61 1313
2515.08 1291
2515.55 1298
2516.03 1287
2516.50 1212
2516.97 1224
2517.45 1060
2517.92 1200
2518.39 1248
2518.87 1297
2519.34 1267
2519.81 1190
2520.28 1175
2520.76 1239
2521.23 1132
2521.70 1099
2522.18 1142
2522.65 1099
2523.13 1147
2523.60 1130
2524.07 1080
2524.55 1083
2525.02 1055
2525.49 1154
2525.97 1172
2526.44 1099
2526.92 1069
2527.39 1103
2527.86 1179
2528.34 1142
2528.81 1121
2529.29 1088
2529.76 1061
2530.23 1044
2530.71 1113
2531.18 1066
2531.66 1101
2532.13 1110
2532.61 1118
2533.08 1257
2533.55 1124
2534.03 1018
2534.50 1153
2534.98 1179
2535.45 1238
2535.93 1193
2536.40 1173
2536.88 1161
2537.35 1191
2537.83 1225
2538.30 1188
2538.78 1238
2539.25 1090
2539.73 1260
2540.20 1313
2540.68 1148
2541.15 1214
2541.63 1201
2542.10 1217
2542.58 1118
2543.05 1114
2543.53 1194
2544.01 1240
2544.48 1283
2544.96 1209
2545.43 1209
2545.91 1117
2546.38 1129
2546.86 1151
2547.34 1259
2547.81 1219
2548.29 1262
2548.76 1349
2549.24 1392
2549.71 1443
2550.19 1491
2550.67 1510
2551.14 1474
2551.62 1319
2552.10 1194
2552.57 1345
2553.05 1304
2553.52 1223
2554.00 1243
2554.48 1268
2554.95 1349
2555.43 1363
2555.91 1299
2556.38 1212
2556.86 1325
2557.34 1298
2557.81 1218
2558.29 1152
2558.77 1122
2559.24 1193
2559.72 1191
2560.20 1147
2560.68 1062
2561.15 1103
2561.63 1199
2562.11 1089
2562.58 1146
2563.06 989
2563.54 1006
2564.02 1054
2564.49 1037
2564.97 960
2565.45 1078
2565.93 1178
2566.40 1035
2566.88 1066
2567.36 1077
2567.84 967
2568.31 1065
2568.79 1059
2569.27 1068
2569.75 1140
2570.23 1108
2570.70 1074
2571.18 1127
2571.66 1176
2572.14 1111
2572.62 1146
2573.10 1163
2573.57 1162
2574.05 1014
2574.53 1041
2575.01 1122
2575.49 1042
2575.97 1071
2576.44 1029
2576.92 1033
2577.40 1001
2577.88 1017
2578.36 1044
2578.84 1096
2579.32 1064
2579.79 1098
2580.27 1084
2580.75 1228
2581.23 1225
2581.71 1084
2582.19 1120
2582.67 1123
2583.15 1040
2583.63 986
2584.11 1116
2584.59 1122
2585.07 1148
2585.54 1027
2586.02 1216
2586.50 1221
2586.98 1212
2587.46 1065
2587.94 1016
2588.42 1101
2588.90 1102
2589.38 1172
2589.86 1215
2590.34 1251
2590.82 1178
2591.30 1144
2591.78 1094
2592.26 1109
2592.74 1046
2593.22 1097
2593.70 1169
2594.18 1043
2594.66 1089
2595.14 1075
2595.62 1073
2596.10 1169
2596.58 1077
2597.06 1052
2597.54 1111
2598.02 1123
2598.50 1091
2598.98 999
2599.47 1086
2599.95 1109
2600.43 1049
2600.91 1083
2601.39 1024
2601.87 991
2602.35 920
2602.83 937
2603.31 1050
2603.79 1079
2604.27 1086
2604.76 1125
2605.24 1124
2605.72 1090
2606.20 1215
2606.68 1095
2607.16 1051
2607.64 1079
2608.13 989
2608.61 1196
2609.09 1252
2609.57 1150
2610.05 1039
2610.53 1155
2611.01 1123
2611.50 1151
2611.98 1146
2612.46 1240
2612.94 1184
2613.42 1062
2613.91 1196
2614.39 1216
2614.87 1102
2615.35 1116
2615.83 1130
2616.32 1104
2616.80 1188
2617.28 1124
2617.76 1252
2618.25 1231
2618.73 1153
2619.21 1043
2619.69 1092
2620.18 1046
2620.66 1114
2621.14 1145
2621.62 1190
2622.11 1149
2622.59 1108
2623.07 1064
2623.56 1189
2624.04 1190
2624.52 1074
2625.00 1105
2625.49 1046
2625.97 1108
2626.45 1096
2626.94 1093
2627.42 991
2627.90 1080
2628.39 1165
2628.87 1069
2629.35 1128
2629.84 1142
2630.32 1140
2630.80 1274
2631.29 1248
2631.77 1125
2632.26 1068
2632.74 1198
2633.22 1203
2633.71 1098
2634.19 1081
2634.67 1063
2635.16 1121
2635.64 1149
2636.13 1200
2636.61 1135
2637.09 1293
2637.58 1164
2638.06 1089
2638.55 1099
2639.03 1153
2639.52 1160
2640.00 1109
2640.48 1216
2640.97 1079
2641.45 1045
2641.94 997
2642.42 1015
2642.91 1126
2643.39 1100
2643.88 1092
2644.36 1073
2644.85 1157
2645.33 1139
2645.82 1150
2646.30 1058
2646.79 1099
2647.27 1129
2647.76 1092
2648.24 1227
2648.73 1064
2649.21 1080
2649.70 966
2650.18 1072
2650.67 1013
2651.15 964
2651.64 1096
2652.12 1122
2652.61 1028
2653.10 1218
2653.58 1204
2654.07 1032
2654.55 1177
2655.04 1199
2655.52 1091
2656.01 1077
2656.50 1184
2656.98 1223
2657.47 1190
2657.95 1259
2658.44 1192
2658.93 1235
2659.41 1162
2659.90 1137
2660.39 1208
2660.87 1143
2661.36 1103
2661.84 1125
2662.33 1136
2662.82 1263
2663.30 1127
2663.79 1096
2664.28 1083
2664.76 1118
2665.25 1121
2665.74 1088
2666.22 1065
2666.71 1067
2667.20 1087
2667.68 1058
2668.17 1021
2668.66 1045
2669.15 1017
2669.63 1053
2670.12 1014
2670.61 951
2671.09 1022
2671.58 1181
2672.07 1142
2672.56 1022
2673.04 1182
2673.53 1186
2674.02 1282
2674.51 1240
2674.99 1442
2675.48 1444
2675.97 1443
2676.46 1488
2676.95 1578
2677.43 1438
2677.92 1538
2678.41 1427
2678.90 1408
2679.38 1251
2679.87 1198
2680.36 1140
2680.85 1133
2681.34 1167
2681.83 1149
2682.31 1178
2682.80 1138
2683.29 1146
2683.78 1230
2684.27 1155
2684.76 1116
2685.24 1137
2685.73 1077
2686.22 1128
2686.71 1114
2687.20 1091
2687.69 1162
2688.18 1087
2688.67 1117
2689.15 1090
2689.64 1093
2690.13 1130
2690.62 1135
2691.11 1020
2691.60 1061
2692.09 1001
2692.58 1135
2693.07 1098
2693.56 1067
2694.05 1109
2694.54 1042
2695.02 1127
2695.51 1184
2696.00 1125
2696.49 952
2696.98 1088
2697.47 1043
2697.96 1181
2698.45 1108
2698.94 1089
2699.43 1133
2699.92 1016
2700.41 1072
2700.90 1102
2701.39 1180
2701.88 1083
2702.37 1157
2702.86 1293
2703.35 1276
2703.84 1143
2704.33 1184
2704.82 1268
2705.31 1230
2705.80 1238
2706.29 1191
2706.78 1164
2707.27 1224
2707.77 1137
2708.26 1111
2708.75 1075
2709.24 1079
2709.73 1116
2710.22 1153
2710.71 1142
2711.20 1056
2711.69 1139
2712.18 1098
2712.67 1099
2713.16 1118
2713.66 1083
2714.15 1042
2714.64 1156
2715.13 1190
2715.62 1111
2716.11 1116
2716.60 1050
2717.10 982
2717.59 1031
2718.08 1053
2718.57 1098
2719.06 1148
2719.55 1050
2720.04 1017
2720.54 1099
2721.03 1125
2721.52 1104
2722.01 1251
2722.50 1353
2723.00 1332
2723.49 1313
2723.98 1250
2724.47 1291
2724.96 1260
2725.46 1168
2725.95 1252
2726.44 1287
2726.93 1214
2727.43 1240
2727.92 1119
2728.41 1081
2728.90 1104
2729.40 1115
2729.89 1069
2730.38 1059
2730.87 1074
2731.37 1199
2731.86 1227
2732.35 1214
2732.84 1136
2733.34 1204
2733.83 1200
2734.32 1234
2734.82 1196
2735.31 1297
2735.80 1216
2736.30 1257
2736.79 1256
2737.28 1160
2737.78 1228
2738.27 1247
2738.76 1211
2739.26 1220
2739.75 1200
2740.24 1299
2740.74 1267
2741.23 1182
2741.72 1315
2742.22 1197
2742.71 1183
2743.21 1251
2743.70 1223
2744.19 1225
2744.69 1099
2745.18 1219
2745.67 1192
2746.17 1174
2746.66 1139
2747.16 1068
2747.65 1070
2748.15 1083
2748.64 1071
2749.13 1042
2749.63 1136
2750.12 979
2750.62 960
2751.11 945
2751.61 1027
2752.10 1062
2752.60 1141
2753.09 1123
2753.59 1064
2754.08 1158
2754.57 1080
2755.07 1040
2755.56 1062
2756.06 1107
2756.55 1160
2757.05 1101
2757.54 961
2758.04 978
2758.53 1087
2759.03 1123
2759.53 1051
2760.02 989
2760.52 1058
2761.01 991
2761.51 987
2762.00 1137
2762.50 1019
2762.99 1029
2763.49 1065
2763.98 1141
2764.48 1088
2764.98 1134
2765.47 1039
2765.97 1024
2766.46 1120
2766.96 982
2767.46 1060
2767.95 1006
2768.45 1032
2768.94 1034
2769.44 1011
2769.94 1065
2770.43 1040
2770.93 1098
2771.43 1105
2771.92 1140
2772.42 1063
2772.91 1107
2773.41 1168
2773.91 1271
2774.40 1380
2774.90 1403
2775.40 1322
2775.89 1256
2776.39 1336
2776.89 1476
2777.38 1481
2777.88 1474
2778.38 1353
2778.88 1416
2779.37 1464
2779.87 1420
2780.37 1341
2780.86 1292
2781.36 1258
2781.86 1216
2782.36 1145
2782.85 1067
2783.35 1069
2783.85 1151
2784.35 1063
2784.84 1128
2785.34 1080
2785.84 1054
2786.34 1100
2786.83 1099
2787.33 1108
2787.83 1048
2788.33 1044
2788.82 1007
2789.32 1048
2789.82 939
2790.32 1027
2790.82 1054
2791.31 995
2791.81 1046
2792.31 1024
2792.81 929
2793.31 951
2793.81 1030
2794.30 964
2794.80 1052
2795.30 1164
2795.80 1165
2796.30 1079
2796.80 1120
2797.30 1172
2797.79 1141
2798.29 1013
2798.79 1269
2799.29 1285
2799.79 1327
2800.29 1148
2800.79 1079
2801.29 1139
2801.79 1198
2802.28 1153
2802.78 1127
2803.28 1056
2803.78 1126
2804.28 1001
2804.78 1186
2805.28 1199
2805.78 1146
2806.28 1210
2806.78 1209
2807.28 1235
2807.78 1255
2808.28 1387
2808.78 1400
2809.28 1408
2809.78 1341
2810.28 1525
2810.78 1454
2811.28 1330
2811.78 1305
2812.28 1346
2812.78 1308
2813.28 1096
2813.78 1085
2814.28 1088
2814.78 1064
2815.28 1084
2815.78 1007
2816.28 1017
2816.78 1014
2817.28 1067
2817.78 1143
2818.28 1042
2818.78 1093
2819.28 1103
2819.78 1110
2820.28 1024
2820.78 1144
2821.28 1266
2821.78 1178
2822.29 1138
2822.79 1221
2823.29 1204
2823.79 1131
2824.29 1132
2824.79 1112
2825.29 1263
2825.79 1094
2826.29 1080
2826.79 1087
2827.30 996
2827.80 1127
2828.30 1095
2828.80 987
2829.30 1022
2829.80 1007
2830.31 1023
2830.81 1052
2831.31 902
2831.81 917
2832.31 980
2832.81 1000
2833.32 989
2833.82 999
2834.32 1040
2834.82 959
2835.32 1047
2835.83 1073
2836.33 1068
2836.83 1182
2837.33 1185
2837.83 1219
2838.34 1213
2838.84 1280
2839.34 1180
2839.84 1194
2840.35 1178
2840.85 1234
2841.35 1102
2841.85 1146
2842.36 1219
2842.86 1104
2843.36 1174
2843.86 1114
2844.37 1089
2844.87 1045
2845.37 1073
2845.88 1077
2846.38 1161
2846.88 1267
2847.39 1210
2847.89 1099
2848.39 1142
2848.90 1167
2849.40 1197
2849.90 1150
2850.41 1162
2850.91 1121
2851.41 1168
2851.92 1112
2852.42 1146
2852.92 1052
2853.43 1012
2853.93 1074
2854.43 977
2854.94 949
2855.44 1084
2855.95 982
2856.45 949
2856.95 1054
2857.46 1077
2857.96 991
2858.47 1022
2858.97 1014
2859.47 1054
2859.98 1021
2860.48 1171
2860.99 1101
2861.49 1103
2861.99 1007
2862.50 1086
2863.00 1081
2863.51 1020
2864.01 1032
2864.52 985
2865.02 1137
2865.53 1097
2866.03 1026
2866.54 925
2867.04 869
2867.55 913
2868.05 1050
2868.56 1037
2869.06 1063
2869.57 1081
2870.07 1082
2870.58 1210
2871.08 1064
2871.59 1186
2872.09 1060
2872.60 1077
2873.10 1174
2873.61 1165
2874.11 1173
2874.62 1108
2875.12 1147
2875.63 1165
2876.14 1058
2876.64 1094
2877.15 1158
2877.65 1123
2878.16 1157
2878.66 1064
2879.17 1100
2879.68 1171
2880.18 1071
2880.69 1048
2881.19 1086
2881.70 1059
2882.21 1092
2882.71 1039
2883.22 1103
2883.73 1093
2884.23 1041
2884.74 1185
2885.25 1153
2885.75 1135
2886.26 1091
2886.76 1170
2887.27 1146
2887.78 1294
2888.28 1256
2888.79 1241
2889.30 1196
2889.81 1265
2890.31 1266
2890.82 1207
2891.33 1228
2891.83 1150
2892.34 1075
2892.85 1142
2893.35 1223
2893.86 1106
2894.37 1117
2894.88 1198
2895.38 1213
2895.89 1301
2896.40 1364
2896.91 1124
2897.41 1249
2897.92 1339
2898.43 1302
2898.94 1234
2899.44 1168
2899.95 1311
2900.46 1299
2900.97 1352
2901.47 1360
2901.98 1373
2902.49 1269
2903.00 1354
2903.51 1243
2904.01 1231
2904.52 1371
2905.03 1281
2905.54 1259
2906.05 1273
2906.56 1357
2907.06 1329
2907.57 1303
2908.08 1276
2908.59 1255
2909.10 1196
2909.61 1161
2910.12 1051
2910.62 1041
2911.13 1068
2911.64 1040
2912.15 991
2912.66 1042
2913.17 1052
2913.68 1034
2914.19 1094
2914.69 1202
2915.20 1279
2915.71 1077
2916.22 1131
2916.73 1265
2917.24 1222
2917.75 1145
2918.26 1088
2918.77 1078
2919.28 1100
2919.79 1086
2920.30 1060
2920.81 1160
2921.32 1199
2921.83 1111
2922.34 1145
2922.85 1082
2923.36 1222
2923.86 1119
2924.37 1112
2924.88 1221
2925.39 1183
2925.90 1250
2926.41 1127
2926.92 1234
2927.43 1214
2927.95 1195
2928.46 1302
2928.97 1196
2929.48 1154
2929.99 1158
2930.50 1080
2931.01 1052
2931.52 1025
2932.03 980
2932.54 1072
2933.05 1142
2933.56 1071
2934.07 1185
2934.58 1133
2935.09 1069
2935.60 1144
2936.11 1126
2936.62 1093
2937.14 1138
2937.65 1185
2938.16 1163
2938.67 1239
2939.18 1316
2939.69 1223
2940.20 1219
2940.71 1136
2941.23 1201
2941.74 1205
2942.25 1212
2942.76 1308
2943.27 1390
2943.78 1286
2944.29 1255
2944.81 1277
2945.32 1323
2945.83 1327
2946.34 1347
2946.85 1302
2947.36 1318
2947.88 1312
2948.39 1436
2948.90 1323
2949.41 1256
2949.92 1365
2950.44 1279
2950.95 1096
2951.46 1139
2951.97 1051
2952.49 1010
2953.00 994
2953.51 1072
2954.02 979
2954.54 966
2955.05 953
2955.56 1114
2956.07 1068
2956.59 1052
2957.10 1024
2957.61 1114
2958.12 1060
2958.64 1123
2959.15 1028
2959.66 1013
2960.18 1085
2960.69 1154
2961.20 1174
2961.72 1144
2962.23 1198
2962.74 1210
2963.26 1142
2963.77 1224
2964.28 1223
2964.80 1138
2965.31 1133
2965.82 1152
2966.34 1223
2966.85 1157
2967.36 1214
2967.88 1160
2968.39 1035
2968.90 1110
2969.42 1108
2969.93 1123
2970.45 1118
2970.96 1105
2971.47 1064
2971.99 1182
2972.50 1281
2973.02 1083
2973.53 1016
2974.04 1146
2974.56 1163
2975.07 1042
2975.59 983
2976.10 1079
2976.62 1087
2977.13 1056
2977.64 1070
2978.16 1114
2978.67 1108
2979.19 1100
2979.70 1238
2980.22 1155
2980.73 1113
2981.25 1105
2981.76 1117
2982.28 1160
2982.79 1171
2983.31 1236
2983.82 1107
2984.34 1194
2984.85 1172
2985.37 1239
2985.88 1356
2986.40 1256
2986.91 1172
2987.43 1206
2987.94 1313
2988.46 1243
2988.97 1240
2989.49 1313
2990.01 1180
2990.52 1263
2991.04 1308
2991.55 1295
2992.07 1394
2992.58 1280
2993.10 1301
2993.62 1334
2994.13 1486
2994.65 1255
2995.16 1302
2995.68 1472
2996.20 1504
2996.71 1462
2997.23 1523
2997.74 1519
2998.26 1605
2998.78 1594
2999.29 1808
2999.81 1884
3000.33 1582
3000.84 1660
3001.36 1595
3001.88 1629
3002.39 1694
3002.91 1804
3003.43 1799
3003.94 2051
3004.46 2228
3004.98 2655
3005.49 2586
3006.01 2929
3006.53 3031
3007.04 2968
3007.56 2876
3008.08 2906
3008.60 2571
3009.11 2468
3009.63 2137
3010.15 2064
3010.66 1751
3011.18 1682
3011.70 1566
3012.22 1600
3012.73 1550
3013.25 1273
3013.77 1293
3014.29 1374
3014.81 1369
3015.32 1318
3015.84 1426
3016.36 1496
3016.88 1485
3017.39 1419
3017.91 1459
3018.43 1475
3018.95 1466
3019.47 1440
3019.98 1452
3020.50 1450
3021.02 1383
3021.54 1305
3022.06 1412
3022.58 1309
3023.09 1275
3023.61 1392
3024.13 1348
3024.65 1266
3025.17 1270
3025.69 1300
3026.21 1272
3026.72 1323
3027.24 1410
3027.76 1460
3028.28 1301
3028.80 1249
3029.32 1232
3029.84 1204
3030.36 1307
3030.88 1319
3031.40 1265
3031.91 1272
3032.43 1258
3032.95 1272
3033.47 1203
3033.99 1259
3034.51 1227
3035.03 1101
3035.55 1189
3036.07 1151
3036.59 1244
3037.11 1103
3037.63 1140
3038.15 1108
3038.67 1135
3039.19 1108
3039.71 1169
3040.23 1097
3040.75 1056
3041.27 1015
3041.79 1035
3042.31 1026
3042.83 1190
3043.35 1160
3043.87 1124
3044.39 1138
3044.91 1087
3045.43 1201
3045.95 1078
3046.47 1115
3046.99 1074
3047.51 1173
3048.03 1147
3048.55 1163
3049.07 1130
3049.59 1146
3050.11 1125
3050.63 965
3051.16 967
3051.68 1104
3052.20 1183
3052.72 1110
3053.24 1084
3053.76 1080
3054.28 1057
3054.80 1078
3055.32 1069
3055.84 1107
3056.37 1130
3056.89 994
3057.41 1079
3057.93 1064
3058.45 1143
3058.97 1101
3059.49 1164
3060.02 1170
3060.54 1088
3061.06 1010
3061.58 1083
3062.10 1098
3062.62 1111
3063.15 1089
3063.67 1177
3064.19 1216
3064.71 1121
3065.23 1138
3065.76 1138
3066.28 1074
3066.80 1124
3067.32 1146
3067.85 1233
3068.37 1211
3068.89 1084
3069.41 1080
3069.93 1133
3070.46 1154
3070.98 1206
3071.50 1224
3072.02 1172
3072.55 1091
3073.07 1115
3073.59 1085
3074.12 1010
3074.64 1176
3075.16 1143
3075.68 1020
3076.21 1256
3076.73 1263
3077.25 1333
3077.78 1239
3078.30 1379
3078.82 1363
3079.35 1315
3079.87 1188
3080.39 1331
3080.92 1508
3081.44 1498
3081.96 1483
3082.49 1476
3083.01 1529
3083.53 1470
3084.06 1538
3084.58 1548
3085.10 1400
3085.63 1608
3086.15 1555
3086.68 1514
3087.20 1337
3087.72 1350
3088.25 1306
3088.77 1421
3089.30 1346
3089.82 1445
3090.34 1353
3090.87 1388
3091.39 1337
3091.92 1236
3092.44 1234
3092.97 1233
3093.49 1301
3094.01 1402
3094.54 1261
3095.06 1348
3095.59 1324
3096.11 1374
3096.64 1298
3097.16 1461
3097.69 1558
3098.21 1512
3098.74 1605
3099.26 1677
3099.79 1895
3100.31 1802
3100.84 2129
3101.36 2597
3101.89 2947
3102.41 3279
3102.94 3582
3103.46 3987
3103.99 4344
3104.51 4340
3105.04 4657
3105.56 4518
3106.09 4434
3106.62 4153
3107.14 3603
3107.67 2967
3108.19 2591
3108.72 2241
3109.24 2220
3109.77 1815
3110.30 1678
3110.82 1586
3111.35 1487
3111.87 1394
3112.40 1441
3112.93 1512
3113.45 1356
3113.98 1429
3114.50 1441
3115.03 1385
3115.56 1357
3116.08 1189
3116.61 1227
3117.14 1329
3117.66 1313
3118.19 1439
3118.71 1491
3119.24 1453
3119.77 1492
3120.29 1401
3120.82 1530
3121.35 1570
3121.88 1451
3122.40 1413
3122.93 1434
3123.46 1510
3123.98 1540
3124.51 1512
3125.04 1473
3125.56 1327
3126.09 1305
3126.62 1320
3127.15 1224
3127.67 1355
3128.20 1307
3128.73 1270
3129.26 1254
3129.78 1255
3130.31 1132
3130.84 1155
3131.37 1095
3131.89 1139
3132.42 1131
3132.95 1014
3133.48 1129
3134.00 1126
3134.53 1052
3135.06 1162
3135.59 1082
3136.12 1130
3136.64 1174
3137.17 1203
3137.70 1130
3138.23 1145
3138.76 1116
3139.29 1182
3139.81 1161
3140.34 1101
3140.87 1079
3141.40 1196
3141.93 1162
3142.46 1058
3142.99 928
3143.51 1097
3144.04 1140
3144.57 1112
3145.10 1093
3145.63 1224
3146.16 1116
3146.69 1152
3147.22 1098
3147.74 1264
3148.27 1345
3148.80 1276
3149.33 1396
3149.86 1464
3150.39 1415
3150.92 1371
3151.45 1445
3151.98 1317
3152.51 1320
3153.04 1184
3153.57 1168
3154.10 1196
3154.63 1132
3155.16 1116
3155.69 1155
3156.22 1119
3156.74 1021
3157.27 1079
3157.80 1228
3158.33 1198
3158.86 1364
3159.39 1354
3159.92 1229
3160.45 1195
3160.98 1257
3161.51 1317
3162.04 1271
3162.58 1234
3163.11 1229
3163.64 1217
3164.17 1249
3164.70 1077
3165.23 1108
3165.76 1185
3166.29 1115
3166.82 1067
3167.35 1142
3167.88 1096
3168.41 1115
3168.94 1074
3169.47 1116
3170.00 1135
3170.53 939
3171.07 1033
3171.60 1078
3172.13 1096
3172.66 1135
3173.19 1143
3173.72 1191
3174.25 1136
3174.78 1184
3175.31 1172
3175.85 1165
3176.38 1241
3176.91 1274
3177.44 1203
3177.97 1153
3178.50 1276
3179.04 1233
3179.57 1101
3180.10 1134
3180.63 1196
3181.16 1147
3181.69 1166
3182.23 979
3182.76 1047
3183.29 1155
3183.82 1014
3184.35 1081
3184.89 1098
3185.42 1124
3185.95 1031
3186.48 1031
3187.02 995
3187.55 1098
3188.08 1067
3188.61 1060
3189.15 1115
3189.68 1063
3190.21 1091
3190.74 1147
3191.28 1209
3191.81 1098
3192.34 1090
3192.87 1093
3193.41 1017
3193.94 1007
3194.47 1101
3195.01 1029
3195.54 1112
3196.07 1154
3196.60 1141
3197.14 1146
3197.67 1096
3198.20 1139
3198.74 1083
3199.27 1174
3199.80 1106
3200.34 1152
3200.87 1205
3201.40 1108
3201.94 1169
3202.47 1292
3203.01 1351
3203.54 1329
3204.07 1436
3204.61 1451
3205.14 1613
3205.67 1580
3206.21 1390
3206.74 1266
3207.28 1279
3207.81 1382
3208.34 1431
3208.88 1476
3209.41 1382
3209.95 1327
3210.48 1460
3211.02 1446
3211.55 1352
3212.08 1439
3212.62 1470
3213.15 1451
3213.69 1382
3214.22 1421
3214.76 1395
3215.29 1397
3215.83 1336
3216.36 1472
3216.90 1329
3217.43 1322
3217.97 1116
3218.50 1122
3219.04 1117
3219.57 1139
3220.11 1167
3220.64 1134
3221.18 1177
3221.71 1166
3222.25 1208
3222.78 1290
3223.32 1270
3223.85 1209
3224.39 1324
3224.92 1365
3225.46 1393
3225.99 1294
3226.53 1296
3227.07 1231
3227.60 1304
3228.14 1307
3228.67 1304
3229.21 1222
3229.74 1154
3230.28 1280
3230.82 1224
3231.35 1285
3231.89 1249
3232.42 1301
3232.96 1405
3233.50 1367
3234.03 1308
3234.57 1190
3235.11 1300
3235.64 1260
3236.18 1304
3236.72 1368
3237.25 1347
3237.79 1487
3238.32 1373
3238.86 1166
3239.40 1249
3239.93 1286
3240.47 1411
3241.01 1375
3241.55 1314
3242.08 1484
3242.62 1606
3243.16 1414
3243.69 1377
3244.23 1442
3244.77 1374
3245.30 1392
3245.84 1449
3246.38 1411
3246.92 1421
3247.45 1368
3247.99 1462
3248.53 1451
3249.07 1275
3249.60 1417
3250.14 1449
3250.68 1347
3251.22 1393
3251.75 1434
3252.29 1447
3252.83 1479
3253.37 1307
3253.91 1342
3254.44 1355
3254.98 1432
3255.52 1484
3256.06 1388
3256.60 1445
3257.13 1519
3257.67 1497
3258.21 1627
3258.75 1520
3259.29 1559
3259.82 1574
3260.36 1668
3260.90 1847
3261.44 1881
3261.98 2191
3262.52 2009
3263.06 2302
3263.59 2546
3264.13 2645
3264.67 2786
3265.21 2777
3265.75 3086
3266.29 3198
3266.83 3213
3267.37 3392
3267.91 3474
3268.44 3199
3268.98 3262
3269.52 3048
3270.06 2874
3270.60 2773
3271.14 2568
3271.68 2386
3272.22 2150
3272.76 1874
3273.30 1917
3273.84 1776
3274.38 1660
3274.92 1674
3275.46 1634
3276.00 1643
3276.54 1501
3277.08 1461
3277.62 1498
3278.16 1592
3278.70 1492
3279.24 1592
3279.78 1431
3280.32 1520
3280.86 1490
3281.40 1543
3281.94 1580
3282.48 1555
3283.02 1340
3283.56 1441
3284.10 1530
3284.64 1509
3285.18 1530
3285.72 1444
3286.26 1462
3286.80 1538
3287.34 1569
3287.88 1582
3288.42 1652
3288.96 1660
3289.50 1617
3290.04 1589
3290.59 1598
3291.13 1659
3291.67 1555
3292.21 1689
3292.75 1893
3293.29 1807
3293.83 2011
3294.37 2182
3294.91 2095
3295.46 2266
3296.00 2350
3296.54 2589
3297.08 2753
3297.62 2417
3298.16 2557
3298.70 2596
3299.25 2318
3299.79 2368
3300.33 2239
3300.87 2062
3301.41 1816
3301.96 1876
3302.50 1732
3303.04 1738
3303.58 1612
3304.12 1550
3304.66 1579
3305.21 1556
3305.75 1707
3306.29 1615
3306.83 1518
3307.38 1714
3307.92 1593
3308.46 1482
3309.00 1399
3309.55 1478
3310.09 1421
3310.63 1357
3311.17 1220
3311.72 1285
3312.26 1424
3312.80 1549
3313.34 1534
3313.89 1537
3314.43 1587
3314.97 1540
3315.52 1671
3316.06 1510
3316.60 1540
3317.14 1876
3317.69 1899
3318.23 1829
3318.77 1984
3319.32 1990
3319.86 2037
3320.40 1876
3320.95 1969
3321.49 2055
3322.03 2123
3322.58 2127
3323.12 2114
3323.67 2025
3324.21 1915
3324.75 2109
3325.30 1988
3325.84 2030
3326.38 1913
3326.93 1925
3327.47 1882
3328.02 1785
3328.56 1739
3329.10 1806
3329.65 1694
3330.19 1862
3330.74 1922
3331.28 2329
3331.83 2693
3332.37 3152
3332.91 3845
3333.46 4599
3334.00 5617
3334.55 6690
3335.09 7848
3335.64 9184
3336.18 10034
3336.73 10836
3337.27 11626
3337.82 12232
3338.36 12456
3338.90 11963
3339.45 10720
3339.99 9617
3340.54 8883
3341.08 7285
3341.63 6000
3342.18 5132
3342.72 4317
3343.27 3520
3343.81 2780
3344.36 2386
3344.90 2268
3345.45 2065
3345.99 1890
3346.54 1742
3347.08 1700
3347.63 1643
3348.17 1700
3348.72 1668
3349.27 1577
3349.81 1545
3350.36 1559
3350.90 1617
3351.45 1551
3352.00 1578
3352.54 1599
3353.09 1558
3353.63 1615
3354.18 1464
3354.73 1364
3355.27 1460
3355.82 1505
3356.36 1324
3356.91 1344
3357.46 1356
3358.00 1467
3358.55 1332
3359.10 1416
3359.64 1312
3360.19 1334
3360.74 1280
3361.28 1299
3361.83 1368
3362.38 1375
3362.92 1409
3363.47 1464
3364.02 1431
3364.56 1461
3365.11 1454
3365.66 1611
3366.21 1625
3366.75 1505
3367.30 1398
3367.85 1392
3368.39 1378
3368.94 1492
3369.49 1423
3370.04 1345
3370.58 1382
3371.13 1455
3371.68 1542
3372.23 1560
3372.77 1663
3373.32 1766
3373.87 1728
3374.42 1708
3374.96 1784
3375.51 1762
3376.06 1817
3376.61 1767
3377.16 1704
3377.70 1890
3378.25 1843
3378.80 1641
3379.35 1466
3379.90 1351
3380.45 1274
3380.99 1325
3381.54 1298
3382.09 1322
3382.64 1180
3383.19 1155
3383.74 1199
3384.28 1138
3384.83 1146
3385.38 1229
3385.93 1290
3386.48 1176
3387.03 1078
3387.58 1185
3388.13 1177
3388.67 1039
3389.22 1133
3389.77 1048
3390.32 1117
3390.87 1125
3391.42 1162
3391.97 1121
3392.52 1117
3393.07 1132
3393.62 1258
3394.17 1205
3394.72 1015
3395.27 1151
3395.81 1184
3396.36 1191
3396.91 1208
3397.46 1217
3398.01 1209
3398.56 1270
3399.11 1164
3399.66 1135
3400.21 1114
3400.76 1097
3401.31 1040
3401.86 1106
3402.41 1098
3402.96 1043
3403.51 1227
3404.06 1168
3404.61 1065
3405.16 1045
3405.71 1181
3406.26 1150
3406.81 1037
3407.36 1095
3407.92 1048
3408.47 1099
3409.02 1072
3409.57 1044
3410.12 987
3410.67 1150
3411.22 1177
3411.77 1133
3412.32 1089
3412.87 1243
3413.42 1295
3413.97 1258
3414.52 1175
3415.08 1147
3415.63 1259
3416.18 1208
3416.73 1220
3417.28 1147
3417.83 1121
3418.38 1091
3418.93 1094
3419.49 1044
3420.04 1007
3420.59 1021
3421.14 958
3421.69 1068
3422.24 1210
3422.80 1142
3423.35 1099
3423.90 1181
3424.45 1188
3425.00 1217
3425.55 1253
3426.11 1230
3426.66 1330
3427.21 1341
3427.76 1282
3428.31 1156
3428.87 1117
3429.42 1128
3429.97 1236
3430.52 1279
3431.08 1021
3431.63 1090
3432.18 1087
3432.73 1105
3433.29 1205
3433.84 1136
3434.39 1063
3434.94 1160
3435.50 1151
3436.05 1146
3436.60 1175
3437.15 1189
3437.71 1158
3438.26 1085
3438.81 1045
3439.37 1085
3439.92 1144
3440.47 1194
3441.03 1187
3441.58 1103
3442.13 998
3442.69 1015
3443.24 1221
3443.79 1080
3444.35 1066
3444.90 1121
3445.45 1085
3446.01 1118
3446.56 1062
3447.11 1086
3447.67 1025
3448.22 1021
3448.77 1051
3449.33 1035
3449.88 1100
3450.44 1007
3450.99 1018
3451.54 1088
3452.10 1153
3452.65 1062
3453.21 933
3453.76 990
3454.31 1004
3454.87 999
3455.42 977
3455.98 971
3456.53 1026
3457.09 971
3457.64 934
3458.20 1057
3458.75 1045
3459.30 991
3459.86 1057
3460.41 1055
3460.97 1052
3461.52 990
3462.08 1118
3462.63 1090
3463.19 1077
3463.74 1126
3464.30 1118
3464.85 1128
3465.41 1149
3465.96 1180
3466.52 1122
3467.07 1106
3467.63 1142
3468.19 1113
3468.74 1032
3469.30 966
3469.85 1005
3470.41 1150
3470.96 1173
3471.52 1083
3472.07 1115
3472.63 1162
3473.19 1070
3473.74 1109
3474.30 1144
3474.85 1121
3475.41 1142
3475.96 1171
3476.52 1188
3477.08 1233
3477.63 1208
3478.19 1160
3478.74 1245
3479.30 1230
3479.86 1404
3480.41 1447
3480.97 1477
3481.53 1461
3482.08 1426
3482.64 1246
3483.20 1465
3483.75 1359
3484.31 1320
3484.87 1352
3485.42 1353
3485.98 1307
3486.54 1475
3487.09 1393
3487.65 1301
3488.21 1402
3488.76 1559
3489.32 1692
3489.88 1761
3490.44 1855
3490.99 2138
3491.55 2328
3492.11 2523
3492.66 2665
3493.22 3071
3493.78 3079
3494.34 3195
3494.89 3213
3495.45 2974
3496.01 2951
3496.57 2733
3497.12 2749
3497.68 2870
3498.24 2923
3498.80 3027
3499.36 3110
3499.91 3301
3500.47 3366
3501.03 3471
3501.59 3532
3502.15 3568
3502.70 3560
3503.26 3570
3503.82 3111
3504.38 3091
3504.94 2881
3505.49 2602
3506.05 2689
3506.61 2714
3507.17 2522
3507.73 2519
3508.29 2411
3508.85 2417
3509.40 2265
3509.96 2147
3510.52 2103
3511.08 1958
3511.64 1771
3512.20 1819
3512.76 1708
3513.32 1668
3513.87 1494
3514.43 1286
3514.99 1274
3515.55 1285
3516.11 1253
3516.67 1264
3517.23 1210
3517.79 1252
3518.35 1247
3518.91 1215
3519.47 1175
3520.03 1196
3520.59 1292
3521.15 1281
3521.71 1269
3522.26 1216
3522.82 1264
3523.38 1278
3523.94 1249
3524.50 1256
3525.06 1250
3525.62 1205
3526.18 1255
3526.74 1178
3527.30 1134
3527.86 1201
3528.42 1236
3528.98 1217
3529.54 1082
3530.10 1126
3530.67 1104
3531.23 1130
3531.79 1006
3532.35 1011
3532.91 1035
3533.47 1156
3534.03 1058
3534.59 1169
3535.15 1165
3535.71 1141
3536.27 1282
3536.83 1314
3537.39 1264
3537.95 1241
3538.51 1256
3539.08 1294
3539.64 1235
3540.20 1196
3540.76 1127
3541.32 1118
3541.88 1282
3542.44 1205
3543.00 1182
3543.56 1111
3544.13 1066
3544.69 1081
3545.25 1143
3545.81 1118
3546.37 1079
3546.93 1131
3547.50 1063
3548.06 1213
3548.62 1132
3549.18 1013
3549.74 947
3550.30 925
3550.87 974
3551.43 1089
3551.99 1013
3552.55 1074
3553.11 985
3553.68 928
3554.24 1040
3554.80 984
3555.36 894
3555.93 927
3556.49 934
3557.05 969
3557.61 974
3558.18 1029
3558.74 1028
3559.30 1004
3559.86 1131
3560.43 1010
3560.99 989
3561.55 1060
3562.11 991
3562.68 955
3563.24 991
3563.80 1037
3564.37 988
3564.93 1032
3565.49 1084
3566.06 1077
3566.62 1054
3567.18 1002
3567.75 922
3568.31 951
3568.87 980
3569.44 918
3570.00 895
3570.56 961
3571.13 970
3571.69 840
3572.25 899
3572.82 929
3573.38 901
3573.94 950
3574.51 939
3575.07 1012
3575.64 1021
3576.20 978
3576.76 999
3577.33 1055
3577.89 1111
3578.46 979
3579.02 930
3579.58 1020
3580.15 1073
3580.71 1051
3581.28 1017
3581.84 956
3582.41 1039
3582.97 941
3583.53 849
3584.10 899
3584.66 988
3585.23 945
3585.79 933
3586.36 901
3586.92 933
3587.49 973
3588.05 950
3588.62 959
3589.18 1031
3589.75 1048
3590.31 929
3590.88 952
3591.44 1057
3592.01 968
3592.57 875
3593.14 1066
3593.70 1097
3594.27 986
3594.83 1088
3595.40 1025
3595.97 1016
3596.53 1040
3597.10 1180
3597.66 1058
3598.23 1022
3598.79 1007
3599.36 1108
3599.93 999
3600.49 1029
3601.06 973
3601.62 911
3602.19 957
3602.75 895
3603.32 1038
3603.89 993
3604.45 1032
3605.02 1026
3605.59 984
3606.15 932
3606.72 933
3607.28 875
3607.85 955
3608.42 904
3608.98 867
3609.55 872
3610.12 913
3610.68 827
3611.25 885
3611.82 809
3612.38 836
3612.95 860
3613.52 909
3614.08 879
3614.65 972
3615.22 1075
3615.79 938
3616.35 948
3616.92 1019
3617.49 1106
3618.05 1023
3618.62 1170
3619.19 1168
3619.76 1113
3620.32 1100
3620.89 1259
3621.46 1268
3622.03 1227
3622.59 1268
3623.16 1098
3623.73 1150
3624.30 1107
3624.86 1046
3625.43 996
3626.00 941
3626.57 931
3627.14 931
3627.70 901
3628.27 950
3628.84 890
3629.41 903
3629.98 911
3630.55 866
3631.11 907
3631.68 981
3632.25 924
3632.82 962
3633.39 1002
3633.96 877
3634.52 911
3635.09 1039
3635.66 978
3636.23 942
3636.80 963
3637.37 951
3637.94 958
3638.50 959
3639.07 1073
3639.64 1050
3640.21 1000
3640.78 1066
3641.35 1051
3641.92 1060
3642.49 988
3643.06 1026
3643.63 1030
3644.20 1135
3644.76 1269
3645.33 1222
3645.90 1158
3646.47 1149
3647.04 1102
3647.61 1075
3648.18 1084
3648.75 1035
3649.32 1041
3649.89 1011
3650.46 1200
3651.03 1140
3651.60 1154
3652.17 1118
3652.74 1135
3653.31 1132
3653.88 1193
3654.45 1247
3655.02 1168
3655.59 1379
3656.16 1355
3656.73 1233
3657.30 1247
3657.87 1280
3658.44 1226
3659.01 1313
3659.58 1284
3660.15 1283
3660.72 1270
3661.29 1346
3661.87 1247
3662.44 1232
3663.01 1256
3663.58 1219
3664.15 1191
3664.72 1241
3665.29 1310
3665.86 1352
3666.43 1286
3667.00 1195
3667.57 1232
3668.15 1094
3668.72 1162
3669.29 1335
3669.86 1145
3670.43 1140
3671.00 1225
3671.57 1011
3672.15 1041
3672.72 1076
3673.29 1108
3673.86 1147
3674.43 1155
3675.00 1118
3675.57 1138
3676.15 1136
3676.72 1165
3677.29 1196
3677.86 1230
3678.43 1110
3679.01 1093
3679.58 1007
3680.15 1120
3680.72 1148
3681.29 1077
3681.87 1064
3682.44 1101
3683.01 1040
3683.58 947
3684.16 891
3684.73 892
3685.30 975
3685.87 959
3686.45 982
3687.02 966
3687.59 998
3688.16 1131
3688.74 1146
3689.31 1192
3689.88 1160
3690.46 1303
3691.03 1264
3691.60 1224
3692.17 1284
3692.75 1259
3693.32 1328
3693.89 1246
3694.47 1106
3695.04 1112
3695.61 1032
3696.19 1037
3696.76 1083
3697.33 1012
3697.91 967
3698.48 935
3699.05 1016
3699.63 1130
3700.20 1063
3700.78 1065
3701.35 1071
3701.92 1154
3702.50 1217
3703.07 1151
3703.64 1094
3704.22 1076
3704.79 1132
3705.37 1084
3705.94 1120
3706.51 1163
3707.09 1100
3707.66 1013
3708.24 1081
3708.81 1090
3709.39 946
3709.96 912
3710.53 996
3711.11 1056
3711.68 1098
3712.26 1035
3712.83 1013
3713.41 1068
3713.98 1072
3714.56 1081
3715.13 1136
3715.71 1067
3716.28 1013
3716.86 982
3717.43 1059
3718.01 952
3718.58 884
3719.16 882
3719.73 996
3720.31 923
3720.88 844
3721.46 921
3722.03 913
3722.61 912
3723.18 916
3723.76 915
3724.34 849
3724.91 795
3725.49 835
3726.06 869
3726.64 929
3727.21 1041
3727.79 1008
3728.36 987
3728.94 900
3729.52 839
3730.09 1033
3730.67 1029
3731.24 1127
3731.82 1019
3732.40 1161
3732.97 1135
3733.55 1195
3734.13 1150
3734.70 1044
3735.28 1079
3735.85 1075
3736.43 946
3737.01 970
3737.58 1018
3738.16 1070
3738.74 934
3739.31 952
3739.89 932
3740.47 1056
3741.04 991
3741.62 945
3742.20 1006
3742.78 940
3743.35 911
3743.93 841
3744.51 970
3745.08 882
3745.66 882
3746.24 955
3746.82 955
3747.39 938
3747.97 898
3748.55 881
3749.12 850
3749.70 852
3750.28 910
3750.86 889
3751.43 861
3752.01 820
3752.59 870
3753.17 896
3753.75 883
3754.32 854
3754.90 961
3755.48 1021
3756.06 872
3756.64 906
3757.21 868
3757.79 832
3758.37 900
3758.95 944
3759.53 848
3760.10 920
3760.68 981
3761.26 890
3761.84 930
3762.42 941
3763.00 955
3763.58 938
3764.15 888
3764.73 989
3765.31 1045
3765.89 942
3766.47 930
3767.05 845
3767.63 806
3768.21 834
3768.78 794
3769.36 869
3769.94 863
3770.52 991
3771.10 938
3771.68 967
3772.26 894
3772.84 980
3773.42 991
3774.00 946
3774.58 910
3775.16 897
3775.73 859
3776.31 921
3776.89 884
3777.47 892
3778.05 889
3778.63 951
3779.21 994
3779.79 875
3780.37 809
3780.95 967
3781.53 861
3782.11 868
3782.69 816
3783.27 790
3783.85 779
3784.43 804
3785.01 798
3785.59 830
3786.17 836
3786.75 832
3787.33 820
3787.91 892
3788.49 839
3789.08 779
3789.66 726
3790.24 856
3790.82 891
3791.40 899
3791.98 862
3792.56 837
3793.14 828
3793.72 776
3794.30 894
3794.88 961
3795.46 905
3796.05 892
3796.63 912
3797.21 775
3797.79 828
3798.37 868
3798.95 866
3799.53 859
3800.11 877
3800.69 947
3801.28 917
3801.86 941
3802.44 957
3803.02 897
3803.60 853
3804.18 974
3804.77 1026
3805.35 1011
3805.93 894
3806.51 896
3807.09 965
3807.68 957
3808.26 1056
3808.84 991
3809.42 1045
3810.00 1058
3810.59 1067
3811.17 1065
3811.75 1050
3812.33 919
3812.91 941
3813.50 990
3814.08 1085
3814.66 1056
3815.24 1028
3815.83 1040
3816.41 948
3816.99 894
3817.58 1041
3818.16 903
3818.74 940
3819.32 931
3819.91 855
3820.49 891
3821.07 800
3821.66 895
3822.24 806
3822.82 832
3823.40 874
3823.99 797
3824.57 801
3825.15 766
3825.74 792
3826.32 783
3826.90 839
3827.49 856
3828.07 796
3828.65 770
3829.24 794
3829.82 873
3830.41 858
3830.99 781
3831.57 875
3832.16 774
3832.74 817
3833.32 922
3833.91 884
3834.49 776
3835.08 787
3835.66 870
3836.24 816
3836.83 847
3837.41 809
3838.00 739
3838.58 835
3839.17 791
3839.75 697
3840.33 789
3840.92 776
3841.50 698
3842.09 768
3842.67 746
3843.26 754
3843.84 663
3844.43 716
3845.01 747
3845.60 847
3846.18 802
3846.77 842
3847.35 830
3847.94 814
3848.52 821
3849.11 778
3849.69 845
3850.28 819
3850.86 817
3851.45 800
3852.03 854
3852.62 856
3853.20 823
3853.79 856
3854.37 805
3854.96 818
3855.55 820
3856.13 821
3856.72 801
3857.30 915
3857.89 791
3858.47 772
3859.06 759
3859.65 803
3860.23 817
3860.82 824
3861.40 909
3861.99 872
3862.58 865
3863.16 818
3863.75 987
3864.33 951
3864.92 887
3865.51 992
3866.09 969
3866.68 941
3867.27 905
3867.85 980
3868.44 779
3869.03 739
3869.61 825
3870.20 868
3870.79 1010
3871.37 934
3871.96 974
3872.55 806
3873.13 819
3873.72 848
3874.31 904
3874.90 913
3875.48 969
3876.07 866
3876.66 879
3877.24 868
3877.83 910
3878.42 862
3879.01 862
3879.59 907
3880.18 801
3880.77 1001
3881.36 884
3881.94 865
3882.53 824
3883.12 756
3883.71 763
3884.29 797
3884.88 746
3885.47 776
3886.06 837
3886.65 790
3887.23 814
3887.82 857
3888.41 916
3889.00 938
3889.59 926
3890.17 889
3890.76 975
3891.35 1061
3891.94 1002
3892.53 1003
3893.12 981
3893.70 1010
3894.29 982
3894.88 920
3895.47 907
3896.06 922
3896.65 963
3897.24 920
3897.83 915
3898.41 898
3899.00 859
3899.59 904
3900.18 943
3900.77 965
3901.36 914
3901.95 883
3902.54 924
3903.13 891
3903.72 823
3904.31 822
3904.89 900
3905.48 904
3906.07 869
3906.66 940
3907.25 906
3907.84 856
3908.43 837
3909.02 892
3909.61 864
3910.20 872
3910.79 823
3911.38 733
3911.97 768
3912.56 871
3913.15 854
3913.74 744
3914.33 834
3914.92 902
3915.51 901
3916.10 705
3916.69 830
3917.28 874
3917.87 853
3918.46 824
3919.05 836
3919.64 834
3920.23 811
3920.82 807
3921.41 867
3922.00 858
3922.60 801
3923.19 893
3923.78 862
3924.37 840
3924.96 788
3925.55 775
3926.14 809
3926.73 759
3927.32 699
3927.91 660
3928.50 730
3929.10 716
3929.69 744
3930.28 730
3930.87 761
3931.46 764
3932.05 707
3932.64 737
3933.23 729
3933.83 704
3934.42 695
3935.01 799
3935.60 715
3936.19 743
3936.78 771
3937.38 739
3937.97 792
3938.56 775
3939.15 780
3939.74 754
3940.34 738
3940.93 742
3941.52 781
3942.11 844
3942.70 812
3943.30 726
3943.89 845
3944.48 790
3945.07 743
3945.67 946
3946.26 911
3946.85 789
3947.44 816
3948.04 881
3948.63 897
3949.22 854
3949.81 866
3950.41 748
3951.00 755
3951.59 784
3952.19 728
3952.78 761
3953.37 775
3953.96 826
3954.56 861
3955.15 773
3955.74 729
3956.34 842
3956.93 767
3957.52 834
3958.12 810
3958.71 892
3959.30 897
3959.90 800
3960.49 889
3961.08 863
3961.68 833
3962.27 839
3962.87 908
3963.46 795
3964.05 790
3964.65 905
3965.24 875
3965.83 863
3966.43 915
3967.02 942
3967.62 893
3968.21 852
3968.80 958
3969.40 991
3969.99 922
3970.59 886
3971.18 903
3971.78 943
3972.37 866
3972.97 782
3973.56 809
3974.15 889
3974.75 828
3975.34 1036
3975.94 933
3976.53 885
3977.13 934
3977.72 1006
3978.32 1029
3978.91 911
3979.51 908
3980.10 965
3980.70 913
3981.29 793
3981.89 856
3982.48 826
3983.08 882
3983.67 794
3984.27 806
3984.86 835
3985.46 815
3986.05 856
3986.65 890
3987.25 905
3987.84 872
3988.44 887
3989.03 799
3989.63 777
3990.22 865
3990.82 831
3991.42 798
3992.01 852
3992.61 900
3993.20 896
3993.80 849
3994.40 918
3994.99 910
3995.59 829
3996.18 786
3996.78 917
3997.38 924
3997.97 1010
3998.57 1026
3999.17 970
3999.76 1060
4000.36 996
4000.95 902
4001.55 883
4002.15 859
4002.74 891
4003.34 897
4003.94 776
4004.54 872
4005.13 831
4005.73 862
4006.33 922
4006.92 844
4007.52 933
4008.12 859
4008.71 945
4009.31 922
4009.91 893
4010.51 878
4011.10 925
4011.70 981
4012.30 891
4012.90 816
4013.49 803
4014.09 890
4014.69 896
4015.29 800
4015.88 860
4016.48 822
4017.08 836
4017.68 935
4018.27 913
4018.87 892
4019.47 892
4020.07 929
4020.67 962
4021.26 851
4021.86 869
4022.46 835
4023.06 840
4023.66 848
4024.26 876
4024.85 914
4025.45 871
4026.05 888
4026.65 929
4027.25 897
4027.85 966
4028.44 999
4029.04 917
4029.64 1000
4030.24 993
4030.84 932
4031.44 1005
4032.04 994
4032.64 1051
4033.23 946
4033.83 1041
4034.43 1069
4035.03 1100
4035.63 1016
4036.23 1082
4036.83 1117
4037.43 1197
4038.03 1043
4038.63 949
4039.23 847
4039.83 901
4040.43 942
4041.03 850
4041.63 855
4042.22 817
4042.82 785
4043.42 792
4044.02 712
4044.62 779
4045.22 764
4045.82 759
4046.42 744
4047.02 740
4047.62 815
4048.22 906
4048.82 818
4049.42 760
4050.02 880
4050.62 893
4051.22 830
4051.82 801
4052.43 875
4053.03 903
4053.63 991
4054.23 955
4054.83 1040
4055.43 831
4056.03 877
4056.63 910
4057.23 927
4057.83 871
4058.43 893
4059.03 822
4059.63 836
4060.23 820
4060.84 775
4061.44 715
4062.04 706
4062.64 735
4063.24 688
4063.84 783
4064.44 842
4065.04 795
4065.64 781
4066.25 810
4066.85 666
4067.45 678
4068.05 707
4068.65 733
4069.25 678
4069.86 640
4070.46 640
4071.06 688
4071.66 752
4072.26 758
4072.86 826
4073.47 805
4074.07 770
4074.67 697
4075.27 731
4075.87 766
4076.48 737
4077.08 752
4077.68 795
4078.28 742
4078.89 756
4079.49 714
4080.09 649
4080.69 680
4081.30 718
4081.90 771
4082.50 727
4083.10 758
4083.71 868
4084.31 769
4084.91 729
4085.52 759
4086.12 739
4086.72 750
4087.32 752
4087.93 693
4088.53 734
4089.13 770
4089.74 728
4090.34 730
4090.94 703
4091.55 768
4092.15 824
4092.75 753
4093.36 706
4093.96 705
4094.56 738
4095.17 786
4095.77 737
4096.37 744
4096.98 734
4097.58 757
4098.18 672
4098.79 777
4099.39 701
4100.00 710
4100.60 765
4101.20 798
4101.81 766
4102.41 771
4103.02 705
4103.62 721
4104.23 776
4104.83 771
4105.43 805
4106.04 734
4106.64 720
4107.25 812
4107.85 836
4108.46 851
4109.06 787
4109.67 799
4110.27 772
4110.87 785
4111.48 712
4112.08 697
4112.69 755
4113.29 701
4113.90 778
4114.50 734
4115.11 713
4115.71 765
4116.32 648
4116.92 724
4117.53 657
4118.13 648
4118.74 737
4119.35 731
4119.95 719
4120.56 639
4121.16 697
4121.77 783
4122.37 685
4122.98 765
4123.58 872
4124.19 836
4124.80 797
4125.40 755
4126.01 797
4126.61 772
4127.22 772
4127.82 720
4128.43 721
4129.04 726
4129.64 738
4130.25 743
4130.85 773
4131.46 704
4132.07 658
4132.67 688
4133.28 754
4133.89 798
4134.49 817
4135.10 783
4135.71 913
4136.31 867
4136.92 843
4137.53 840
4138.13 958
4138.74 817
4139.35 763
4139.95 891
4140.56 824
4141.17 857
4141.77 906
4142.38 957
4142.99 996
4143.59 949
4144.20 919
4144.81 935
4145.42 981
4146.02 966
4146.63 832
4147.24 903
4147.85 998
4148.45 912
4149.06 843
4149.67 817
4150.28 795
4150.88 803
4151.49 735
4152.10 770
4152.71 847
4153.31 870
4153.92 761
4154.53 788
4155.14 684
4155.75 628
4156.35 657
4156.96 695
4157.57 798
4158.18 766
4158.79 767
4159.40 820
4160.00 714
4160.61 728
4161.22 731
4161.83 829
4162.44 809
4163.05 778
4163.65 890
4164.26 871
4164.87 995
4165.48 920
4166.09 860
4166.70 917
4167.31 981
4167.92 923
4168.52 1059
4169.13 871
4169.74 901
4170.35 886
4170.96 842
4171.57 831
4172.18 829
4172.79 781
4173.40 864
4174.01 888
4174.62 862
4175.23 852
4175.84 810
4176.45 878
4177.05 852
4177.66 780
4178.27 818
4178.88 757
4179.49 823
4180.10 818
4180.71 760
4181.32 823
4181.93 875
4182.54 919
4183.15 809
4183.76 784
4184.37 817
4184.98 781
4185.59 741
4186.20 762
4186.81 814
4187.42 746
4188.03 804
4188.65 734
4189.26 708
4189.87 760
4190.48 804
4191.09 807
4191.70 810
4192.31 793
4192.92 840
4193.53 940
4194.14 889
4194.75 993
4195.36 892
4195.97 937
4196.58 1029
4197.20 1018
4197.81 910
4198.42 901
4199.03 1014
4199.64 866
4200.25 818
4200.86 775
4201.47 901
4202.09 909
4202.70 739
4203.31 833
4203.92 867
4204.53 805
4205.14 811
4205.75 745
4206.37 762
4206.98 760
4207.59 744
4208.20 764
4208.81 801
4209.43 795
4210.04 682
4210.65 793
4211.26 774
4211.87 802
4212.49 808
4213.10 805
4213.71 782
4214.32 754
4214.93 921
4215.55 898
4216.16 859
4216.77 908
4217.38 868
4218.00 859
4218.61 879
4219.22 959
4219.84 974
4220.45 1092
4221.06 1061
4221.67 1004
4222.29 1020
4222.90 1014
4223.51 981
4224.13 1056
4224.74 949
4225.35 971
4225.96 1070
4226.58 966
4227.19 1043
4227.80 987
4228.42 971
4229.03 983
4229.64 1050
4230.26 1004
4230.87 942
4231.48 1090
4232.10 1274
4232.71 1253
4233.33 1321
4233.94 1535
4234.55 1692
4235.17 1929
4235.78 1918
4236.39 1817
4237.01 1931
4237.62 2057
4238.24 1984
4238.85 1784
4239.46 1620
4240.08 1617
4240.69 1451
4241.31 1340
4241.92 1221
4242.54 1136
4243.15 1137
4243.76 1010
4244.38 1010
4244.99 967
4245.61 990
4246.22 992
4246.84 1036
4247.45 1054
4248.07 1110
4248.68 1041
4249.30 1092
4249.91 1041
4250.53 951
4251.14 973
4251.76 989
4252.37 1047
4252.99 879
4253.60 939
4254.22 921
4254.83 851
4255.45 872
4256.06 885
4256.68 800
4257.29 819
4257.91 854
4258.52 900
4259.14 880
4259.76 953
4260.37 952
4260.99 866
4261.60 853
4262.22 808
4262.83 799
4263.45 739
4264.07 788
4264.68 788
4265.30 882
4265.91 870
4266.53 933
4267.15 881
4267.76 800
4268.38 819
4268.99 870
4269.61 916
4270.23 865
4270.84 900
4271.46 792
4272.08 786
4272.69 838
4273.31 850
4273.93 819
4274.54 850
4275.16 850
4275.78 848
4276.39 890
4277.01 741
4277.63 821
4278.24 858
4278.86 753
4279.48 783
4280.09 727
4280.71 769
4281.33 781
4281.95 809
4282.56 777
4283.18 769
4283.80 785
4284.42 770
4285.03 784
4285.65 774
4286.27 736
4286.89 739
4287.50 747
4288.12 817
4288.74 847
4289.36 781
4289.97 760
4290.59 762
4291.21 724
4291.83 743
4292.45 751
4293.06 696
4293.68 753
4294.30 671
4294.92 704
4295.54 781
4296.15 723
4296.77 704
4297.39 744
4298.01 818
4298.63 749
4299.25 687
4299.86 710
4300.48 727
4301.10 720
4301.72 734
4302.34 890
4302.96 814
4303.58 798
4304.19 792
4304.81 828
4305.43 797
4306.05 765
4306.67 737
4307.29 774
4307.91 799
4308.53 786
4309.15 805
4309.77 794
4310.38 788
4311.00 668
4311.62 720
4312.24 696
4312.86 738
4313.48 719
4314.10 719
4314.72 743
4315.34 711
4315.96 679
4316.58 756
4317.20 767
4317.82 745
4318.44 817
4319.06 793
4319.68 688
4320.30 751
4320.92 710
4321.54 746
4322.16 819
4322.78 829
4323.40 753
4324.02 738
4324.64 719
4325.26 799
4325.88 844
4326.50 880
4327.12 968
4327.74 912
4328.36 867
4328.98 816
4329.60 851
4330.22 852
4330.84 805
4331.47 830
4332.09 802
4332.71 883
4333.33 807
4333.95 799
4334.57 845
4335.19 906
4335.81 998
4336.43 1104
4337.05 1189
4337.68 1218
4338.30 1239
4338.92 1258
4339.54 1292
4340.16 1228
4340.78 1246
4341.40 1224
4342.03 1092
4342.65 1179
4343.27 1138
4343.89 1191
4344.51 1227
4345.13 1336
4345.76 1592
4346.38 1575
4347.00 1726
4347.62 1691
4348.24 1781
4348.86 1927
4349.49 1875
4350.11 1870
4350.73 1745
4351.35 1653
4351.98 1382
4352.60 1194
4353.22 1110
4353.84 1053
4354.46 973
4355.09 961
4355.71 898
4356.33 961
4356.95 937
4357.58 820
4358.20 789
4358.82 859
4359.45 883
4360.07 912
4360.69 936
4361.31 983
4361.94 969
4362.56 889
4363.18 917
4363.81 827
4364.43 783
4365.05 866
4365.68 850
4366.30 851
4366.92 881
4367.55 800
4368.17 756
4368.79 837
4369.42 892
4370.04 803
4370.66 708
4371.29 797
4371.91 735
4372.53 749
4373.16 716
4373.78 687
4374.41 718
4375.03 790
4375.65 762
4376.28 680
4376.90 667
4377.53 763
4378.15 744
4378.77 813
4379.40 745
4380.02 801
4380.65 797
4381.27 823
4381.89 826
4382.52 791
4383.14 820
4383.77 809
4384.39 796
4385.02 820
4385.64 736
4386.27 720
4386.89 668
4387.52 713
4388.14 736
4388.77 792
4389.39 656
4390.02 696
4390.64 721
4391.27 732
4391.89 718
4392.52 699
4393.14 744
4393.77 648
4394.39 709
4395.02 703
4395.64 732
4396.27 740
4396.89 635
4397.52 734
4398.14 747
4398.77 656
4399.39 681
4400.02 659
4400.65 659
4401.27 733
4401.90 714
4402.52 693
4403.15 654
4403.78 670
4404.40 673
4405.03 766
4405.65 734
4406.28 681
4406.91 727
4407.53 765
4408.16 606
4408.78 752
4409.41 737
4410.04 773
4410.66 709
4411.29 745
4411.92 771
4412.54 754
4413.17 826
4413.80 723
4414.42 709
4415.05 671
4415.68 684
4416.30 698
4416.93 762
4417.56 719
4418.18 776
4418.81 839
4419.44 712
4420.07 711
4420.69 760
4421.32 750
4421.95 721
4422.57 757
4423.20 739
4423.83 678
4424.46 702
4425.08 710
4425.71 606
4426.34 631
4426.97 651
4427.59 572
4428.22 581
4428.85 667
4429.48 585
4430.10 642
4430.73 697
4431.36 723
4431.99 722
4432.62 672
4433.24 746
4433.87 692
4434.50 722
4435.13 765
4435.76 742
4436.38 755
4437.01 732
4437.64 776
4438.27 750
4438.90 749
4439.53 686
4440.16 638
4440.78 663
4441.41 652
4442.04 647
4442.67 700
4443.30 664
4443.93 651
4444.56 697
4445.19 698
4445.81 788
4446.44 805
4447.07 734
4447.70 878
4448.33 809
4448.96 811
4449.59 741
4450.22 773
4450.85 879
4451.48 815
4452.11 789
4452.73 785
4453.36 688
4453.99 666
4454.62 692
4455.25 682
4455.88 703
4456.51 768
4457.14 771
4457.77 869
4458.40 776
4459.03 753
4459.66 753
4460.29 753
4460.92 767
4461.55 723
4462.18 705
4462.81 749
4463.44 721
4464.07 587
4464.70 610
4465.33 600
4465.96 676
4466.59 739
4467.22 664
4467.85 661
4468.48 615
4469.12 664
4469.75 679
4470.38 612
4471.01 637
4471.64 648
4472.27 688
4472.90 594
4473.53 629
4474.16 618
4474.79 670
4475.42 678
4476.05 710
4476.69 706
4477.32 690
4477.95 619
4478.58 735
4479.21 691
4479.84 679
4480.47 700
4481.10 579
4481.74 668
4482.37 714
4483.00 689
4483.63 678
4484.26 804
4484.89 809
4485.53 727
4486.16 692
4486.79 696
4487.42 657
4488.05 684
4488.68 768
4489.32 750
4489.95 788
4490.58 629
4491.21 690
4491.84 715
4492.48 777
4493.11 744
4493.74 714
4494.37 677
4495.01 740
4495.64 762
4496.27 788
4496.90 797
4497.54 804
4498.17 767
4498.80 742
4499.43 782
4500.07 741
4500.70 880
4501.33 851
4501.97 938
4502.60 995
4503.23 985
4503.86 1035
4504.50 1068
4505.13 961
4505.76 1020
4506.40 998
4507.03 994
4507.66 908
4508.30 993
4508.93 816
4509.56 804
4510.20 769
4510.83 787
4511.46 801
4512.10 730
4512.73 745
4513.37 786
4514.00 691
4514.63 662
4515.27 711
4515.90 827
4516.53 713
4517.17 791
4517.80 746
4518.44 729
4519.07 761
4519.70 708
4520.34 685
4520.97 729
4521.61 648
4522.24 647
4522.88 619
4523.51 644
4524.14 729
4524.78 723
4525.41 774
4526.05 749
4526.68 680
4527.32 689
4527.95 734
4528.59 787
4529.22 744
4529.86 776
4530.49 825
4531.13 882
4531.76 777
4532.40 788
4533.03 815
4533.67 865
4534.30 957
4534.94 861
4535.57 893
4536.21 870
4536.84 836
4537.48 836
4538.11 860
4538.75 888
4539.38 907
4540.02 884
4540.66 836
4541.29 840
4541.93 820
4542.56 762
4543.20 715
4543.83 769
4544.47 814
4545.11 713
4545.74 703
4546.38 672
4547.01 646
4547.65 665
4548.29 654
4548.92 737
4549.56 681
4550.19 633
4550.83 692
4551.47 750
4552.10 734
4552.74 675
4553.38 620
4554.01 674
4554.65 730
4555.29 705
4555.92 717
4556.56 763
4557.20 772
4557.83 697
4558.47 696
4559.11 724
4559.74 713
4560.38 697
4561.02 593
4561.66 587
4562.29 623
4562.93 657
4563.57 614
4564.20 668
4564.84 649
4565.48 663
4566.12 612
4566.75 682
4567.39 670
4568.03 630
4568.67 603
4569.30 671
4569.94 721
4570.58 712
4571.22 604
4571.85 652
4572.49 646
4573.13 587
4573.77 562
4574.41 605
4575.04 668
4575.68 674
4576.32 673
4576.96 684
4577.60 731
4578.23 673
4578.87 689
4579.51 688
4580.15 702
4580.79 729
4581.43 745
4582.06 716
4582.70 682
4583.34 651
4583.98 709
4584.62 629
4585.26 640
4585.90 707
4586.54 713
4587.17 684
4587.81 678
4588.45 696
4589.09 778
4589.73 780
4590.37 805
4591.01 883
4591.65 874
4592.29 954
4592.93 891
4593.57 1045
4594.20 963
4594.84 1007
4595.48 828
4596.12 796
4596.76 831
4597.40 794
4598.04 794
4598.68 727
4599.32 770
4599.96 817
4600.60 723
4601.24 685
4601.88 703
4602.52 681
4603.16 777
4603.80 840
4604.44 756
4605.08 804
4605.72 725
4606.36 730
4607.00 804
4607.64 772
4608.28 809
4608.92 784
4609.56 745
4610.20 719
4610.84 732
4611.48 699
4612.12 728
4612.77 729
4613.41 766
4614.05 714
4614.69 770
4615.33 747
4615.97 731
4616.61 761
4617.25 719
4617.89 651
4618.53 700
4619.17 640
4619.82 725
4620.46 679
4621.10 636
4621.74 612
4622.38 633
4623.02 634
4623.66 612
4624.30 769
4624.95 751
4625.59 688
4626.23 646
4626.87 625
4627.51 591
4628.15 601
4628.80 699
4629.44 738
4630.08 686
4630.72 717
4631.36 677
4632.00 668
4632.65 684
4633.29 670
4633.93 679
4634.57 671
4635.22 723
4635.86 683
4636.50 794
4637.14 800
4637.78 739
4638.43 808
4639.07 755
4639.71 841
4640.35 817
4641.00 719
4641.64 675
4642.28 720
4642.93 685
4643.57 712
4644.21 709
4644.85 720
4645.50 656
4646.14 636
4646.78 727
4647.43 741
4648.07 727
4648.71 672
4649.36 748
4650.00 747
4650.64 704
4651.28 545
4651.93 664
4652.57 655
4653.22 770
4653.86 704
4654.50 700
4655.15 715
4655.79 685
4656.43 744
4657.08 794
4657.72 771
4658.36 693
4659.01 791
4659.65 743
4660.30 667
4660.94 658
4661.58 692
4662.23 599
4662.87 638
4663.52 624
4664.16 676
4664.80 705
4665.45 714
4666.09 742
4666.74 660
4667.38 596
4668.03 610
4668.67 600
4669.32 571
4669.96 647
4670.60 683
4671.25 594
4671.89 604
4672.54 657
4673.18 676
4673.83 655
4674.47 656
4675.12 690
4675.76 775
4676.41 701
4677.05 724
4677.70 703
4678.34 607
4678.99 670
4679.63 740
4680.28 663
4680.93 647
4681.57 623
4682.22 698
4682.86 685
4683.51 688
4684.15 697
4684.80 744
4685.44 781
4686.09 729
4686.74 660
4687.38 696
4688.03 682
4688.67 621
4689.32 709
4689.97 784
4690.61 695
4691.26 615
4691.90 667
4692.55 618
4693.20 621
4693.84 722
4694.49 655
4695.13 683
4695.78 675
4696.43 666
4697.07 659
4697.72 703
4698.37 720
4699.01 816
4699.66 864
4700.31 764
4700.95 767
4701.60 787
4702.25 784
4702.89 775
4703.54 725
4704.19 715
4704.84 679
4705.48 694
4706.13 705
4706.78 664
4707.42 741
4708.07 727
4708.72 648
4709.37 653
4710.01 763
4710.66 766
4711.31 714
4711.96 714
4712.60 735
4713.25 654
4713.90 658
4714.55 672
4715.19 731
4715.84 674
4716.49 645
4717.14 682
4717.78 682
4718.43 741
4719.08 620
4719.73 625
4720.38 659
4721.02 640
4721.67 654
4722.32 627
4722.97 721
4723.62 756
4724.27 751
4724.91 753
4725.56 729
4726.21 736
4726.86 679
4727.51 759
4728.16 740
4728.81 708
4729.45 814
4730.10 723
4730.75 738
4731.40 687
4732.05 628
4732.70 710
4733.35 697
4734.00 672
4734.65 677
4735.29 657
4735.94 686
4736.59 640
4737.24 721
4737.89 669
4738.54 719
4739.19 634
4739.84 732
4740.49 682
4741.14 628
4741.79 716
4742.44 696
4743.09 752
4743.74 740
4744.39 647
4745.04 693
4745.69 658
4746.34 660
4746.99 628
4747.64 667
4748.29 776
4748.94 804
4749.59 787
4750.24 779
4750.89 816
4751.54 850
4752.19 864
4752.84 784
4753.49 768
4754.14 882
4754.79 969
4755.44 1007
4756.09 936
4756.74 836
4757.39 817
4758.04 844
4758.69 818
4759.34 796
4759.99 700
4760.64 695
4761.30 705
4761.95 692
4762.60 717
4763.25 644
4763.90 690
4764.55 673
4765.20 723
4765.85 716
4766.50 734
4767.16 748
4767.81 665
4768.46 671
4769.11 779
4769.76 759
4770.41 758
4771.06 745
4771.72 728
4772.37 728
4773.02 689
4773.67 629
4774.32 649
4774.97 599
4775.63 709
4776.28 669
4776.93 643
4777.58 684
4778.23 676
4778.89 661
4779.54 665
4780.19 710
4780.84 624
4781.50 670
4782.15 716
4782.80 681
4783.45 725
4784.11 655
4784.76 595
4785.41 641
4786.06 623
4786.72 641
4787.37 608
4788.02 656
4788.67 675
4789.33 685
4789.98 704
4790.63 641
4791.28 579
4791.94 658
4792.59 662
4793.24 624
4793.90 700
4794.55 727
4795.20 744
4795.86 750
4796.51 690
4797.16 665
4797.82 681
4798.47 664
4799.12 605
4799.78 627
4800.43 649
4801.08 578
4801.74 656
4802.39 679
4803.05 635
4803.70 721
4804.35 644
4805.01 621
4805.66 646
4806.31 644
4806.97 658
4807.62 684
4808.28 700
4808.93 629
4809.59 662
4810.24 658
4810.89 641
4811.55 697
4812.20 747
4812.86 683
4813.51 650
4814.17 621
4814.82 724
4815.48 649
4816.13 592
4816.78 651
4817.44 644
4818.09 705
4818.75 704
4819.40 754
4820.06 710
4820.71 701
4821.37 712
4822.02 753
4822.68 746
4823.33 729
4823.99 709
4824.64 724
4825.30 797
4825.95 762
4826.61 654
4827.27 762
4827.92 907
4828.58 856
4829.23 785
4829.89 896
4830.54 735
4831.20 799
4831.85 839
4832.51 829
4833.17 802
4833.82 816
4834.48 808
4835.13 900
4835.79 869
4836.45 833
4837.10 824
4837.76 804
4838.41 873
4839.07 856
4839.73 926
4840.38 938
4841.04 893
4841.70 868
4842.35 851
4843.01 800
4843.66 894
4844.32 865
4844.98 842
4845.63 913
4846.29 842
4846.95 910
4847.60 873
4848.26 893
4848.92 996
4849.58 1064
4850.23 1165
4850.89 1118
4851.55 1051
4852.20 1072
4852.86 1061
4853.52 1058
4854.17 1106
4854.83 1079
4855.49 1155
4856.15 1173
4856.80 1148
4857.46 1168
4858.12 1104
4858.78 1088
4859.43 1304
4860.09 1305
4860.75 1403
4861.41 1391
4862.07 1270
4862.72 1283
4863.38 1253
4864.04 1317
4864.70 1285
4865.35 1175
4866.01 1101
4866.67 1237
4867.33 1218
4867.99 1240
4868.65 1249
4869.30 1255
4869.96 1206
4870.62 1154
4871.28 1199
4871.94 1090
4872.60 987
4873.25 1089
4873.91 1049
4874.57 1006
4875.23 973
4875.89 993
4876.55 1014
4877.21 972
4877.86 957
4878.52 1000
4879.18 1109
4879.84 1042
4880.50 938
4881.16 956
4881.82 957
4882.48 935
4883.14 900
4883.80 915
4884.46 826
4885.11 807
4885.77 849
4886.43 889
4887.09 798
4887.75 897
4888.41 909
4889.07 869
4889.73 940
4890.39 978
4891.05 919
4891.71 974
4892.37 1001
4893.03 950
4893.69 914
4894.35 877
4895.01 900
4895.67 946
4896.33 840
4896.99 884
4897.65 867
4898.31 860
4898.97 804
4899.63 765
4900.29 778
4900.95 762
4901.61 844
4902.27 859
4902.93 801
4903.59 826
4904.25 758
4904.91 733
4905.58 669
4906.24 727
4906.90 763
4907.56 740
4908.22 661
4908.88 782
4909.54 711
4910.20 781
4910.86 808
4911.52 788
4912.18 731
4912.85 764
4913.51 771
4914.17 707
4914.83 706
4915.49 692
4916.15 638
4916.81 701
4917.48 653
4918.14 685
4918.80 670
4919.46 754
4920.12 652
4920.78 649
4921.45 684
4922.11 659
4922.77 671
4923.43 705
4924.09 733
4924.76 729
4925.42 664
4926.08 608
4926.74 691
4927.40 606
4928.07 684
4928.73 683
4929.39 648
4930.05 655
4930.72 629
4931.38 718
4932.04 740
4932.70 697
4933.37 680
4934.03 659
4934.69 698
4935.35 621
4936.02 633
4936.68 638
4937.34 671
4938.00 683
4938.67 591
4939.33 617
4939.99 682
4940.66 650
4941.32 641
4941.98 595
4942.65 619
4943.31 624
4943.97 654
4944.64 546
4945.30 538
4945.96 586
4946.63 622
4947.29 607
4947.95 638
4948.62 693
4949.28 551
4949.94 563
4950.61 544
4951.27 610
4951.94 526
4952.60 556
4953.26 600
4953.93 616
4954.59 600
4955.26 605
4955.92 638
4956.58 622
4957.25 613
4957.91 632
4958.58 620
4959.24 660
4959.90 629
4960.57 615
4961.23 593
4961.90 660
4962.56 631
4963.23 669
4963.89 620
4964.56 614
4965.22 734
4965.89 722
4966.55 733
4967.22 698
4967.88 693
4968.55 636
4969.21 685
4969.88 655
4970.54 617
4971.21 648
4971.87 568
4972.54 632
4973.20 670
4973.87 679
4974.53 646
4975.20 596
4975.86 580
4976.53 712
4977.19 684
4977.86 556
4978.52 628
4979.19 652
4979.86 607
4980.52 573
4981.19 570
4981.85 582
4982.52 618
4983.19 576
4983.85 622
4984.52 599
4985.18 598
4985.85 563
4986.52 529
4987.18 593
4987.85 666
4988.51 604
4989.18 592
4989.85 608
4990.51 578
4991.18 603
4991.85 525
4992.51 551
4993.18 541
4993.85 601
4994.51 553
4995.18 592
4995.85 608
4996.51 657
4997.18 596
4997.85 542
4998.51 567
4999.18 632
4999.85 557
5000.51 535
5001.18 597
5001.85 607
5002.52 466
5003.18 474
5003.85 554
5004.52 532
5005.19 598
5005.85 633
5006.52 581
5007.19 547
5007.86 520
5008.52 587
5009.19 547
5009.86 587
5010.53 650
5011.19 605
5011.86 528
5012.53 578
5013.20 592
5013.87 604
5014.53 590
5015.20 644
5015.87 644
5016.54 573
5017.21 573
5017.87 546
5018.54 626
5019.21 602
5019.88 603
5020.55 646
5021.22 669
5021.88 672
5022.55 729
5023.22 679
5023.89 690
5024.56 673
5025.23 749
5025.90 676
5026.57 749
5027.23 813
5027.90 732
5028.57 735
5029.24 702
5029.91 675
5030.58 606
5031.25 638
5031.92 682
5032.59 544
5033.26 551
5033.93 623
5034.59 596
5035.26 589
5035.93 668
5036.60 587
5037.27 571
5037.94 559
5038.61 628
5039.28 649
5039.95 603
5040.62 577
5041.29 587
5041.96 642
5042.63 608
5043.30 602
5043.97 630
5044.64 613
5045.31 570
5045.98 584
5046.65 618
5047.32 630
5047.99 589
5048.66 574
5049.33 629
5050.00 622
5050.67 629
5051.34 634
5052.01 625
5052.68 614
5053.35 574
5054.03 669
5054.70 576
5055.37 586
5056.04 579
5056.71 648
5057.38 614
5058.05 585
5058.72 636
5059.39 612
5060.06 570
5060.73 657
5061.41 602
5062.08 617
5062.75 568
5063.42 599
5064.09 566
5064.76 597
5065.43 574
5066.10 571
5066.78 569
5067.45 615
5068.12 601
5068.79 579
5069.46 561
5070.13 615
5070.81 607
5071.48 524
5072.15 561
5072.82 605
5073.49 590
5074.17 574
5074.84 588
5075.51 594
5076.18 625
5076.85 589
5077.53 639
5078.20 596
5078.87 578
5079.54 623
5080.22 669
5080.89 611
5081.56 589
5082.23 666
5082.91 671
5083.58 748
5084.25 705
5084.92 595
5085.60 675
5086.27 672
5086.94 596
5087.61 630
5088.29 619
5088.96 669
5089.63 653
5090.31 719
5090.98 719
5091.65 717
5092.33 720
5093.00 742
5093.67 739
5094.35 740
5095.02 798
5095.69 758
5096.37 757
5097.04 686
5097.71 651
5098.39 628
5099.06 617
5099.73 594
5100.41 657
5101.08 641
5101.76 606
5102.43 575
5103.10 572
5103.78 586
5104.45 634
5105.12 579
5105.80 571
5106.47 573
5107.15 670
5107.82 616
5108.50 554
5109.17 638
5109.84 586
5110.52 549
5111.19 500
5111.87 644
5112.54 603
5113.22 547
5113.89 578
5114.57 468
5115.24 569
5115.92 559
5116.59 630
5117.27 595
5117.94 536
5118.61 539
5119.29 580
5119.96 607
5120.64 604
5121.31 612
5121.99 601
5122.67 649
5123.34 674
5124.02 652
5124.69 629
5125.37 589
5126.04 625
5126.72 622
5127.39 634
5128.07 660
5128.74 621
5129.42 576
5130.10 518
5130.77 594
5131.45 624
5132.12 658
5132.80 622
5133.47 663
5134.15 622
5134.83 700
5135.50 660
5136.18 651
5136.85 588
5137.53 678
5138.21 668
5138.88 560
5139.56 626
5140.24 636
5140.91 642
5141.59 587
5142.27 534
5142.94 528
5143.62 610
5144.30 590
5144.97 618
5145.65 548
5146.33 519
5147.00 526
5147.68 555
5148.36 508
5149.03 601
5149.71 551
5150.39 500
5151.06 551
5151.74 496
5152.42 562
5153.10 518
5153.77 540
5154.45 525
5155.13 572
5155.80 564
5156.48 647
5157.16 595
5157.84 584
5158.51 538
5159.19 499
5159.87 535
5160.55 579
5161.23 577
5161.90 559
5162.58 581
5163.26 618
5163.94 629
5164.61 604
5165.29 583
5165.97 582
5166.65 655
5167.33 692
5168.00 670
5168.68 615
5169.36 617
5170.04 648
5170.72 654
5171.40 559
5172.07 589
5172.75 641
5173.43 606
5174.11 573
5174.79 594
5175.47 558
5176.15 592
5176.83 607
5177.50 605
5178.18 677
5178.86 652
5179.54 653
5180.22 677
5180.90 685
5181.58 691
5182.26 720
5182.94 676
5183.62 603
5184.29 655
5184.97 575
5185.65 647
5186.33 594
5187.01 591
5187.69 578
5188.37 576
5189.05 529
5189.73 478
5190.41 504
5191.09 559
5191.77 580
5192.45 552
5193.13 549
5193.81 587
5194.49 580
5195.17 509
5195.85 592
5196.53 577
5197.21 552
5197.89 570
5198.57 571
5199.25 553
5199.93 597
5200.61 569
5201.29 586
5201.97 583
5202.65 514
5203.33 588
5204.01 519
5204.69 531
5205.37 523
5206.05 499
5206.73 563
5207.42 568
5208.10 610
5208.78 580
5209.46 594
5210.14 593
5210.82 674
5211.50 685
5212.18 702
5212.86 614
5213.54 647
5214.23 584
5214.91 535
5215.59 549
5216.27 629
5216.95 577
5217.63 534
5218.31 521
5219.00 630
5219.68 617
5220.36 541
5221.04 594
5221.72 571
5222.40 636
5223.09 591
5223.77 535
5224.45 603
5225.13 591
5225.81 595
5226.50 595
5227.18 588
5227.86 565
5228.54 544
5229.22 538
5229.91 586
5230.59 529
5231.27 589
5231.95 595
5232.64 502
5233.32 589
5234.00 573
5234.68 590
5235.37 563
5236.05 559
5236.73 539
5237.41 523
5238.10 599
5238.78 568
5239.46 570
5240.14 666
5240.83 679
5241.51 646
5242.19 608
5242.88 688
5243.56 625
5244.24 651
5244.93 644
5245.61 678
5246.29 605
5246.98 583
5247.66 528
5248.34 520
5249.03 515
5249.71 623
5250.39 601
5251.08 534
5251.76 626
5252.44 543
5253.13 592
5253.81 549
5254.50 594
5255.18 572
5255.86 566
5256.55 633
5257.23 570
5257.92 578
5258.60 562
5259.28 555
5259.97 572
5260.65 610
5261.34 574
5262.02 531
5262.71 553
5263.39 536
5264.07 613
5264.76 569
5265.44 612
5266.13 714
5266.81 688
5267.50 565
5268.18 595
5268.87 581
5269.55 599
5270.24 613
5270.92 554
5271.61 566
5272.29 549
5272.98 592
5273.66 594
5274.35 569
5275.03 509
5275.72 563
5276.40 628
5277.09 575
5277.77 528
5278.46 643
5279.14 672
5279.83 701
5280.52 629
5281.20 592
5281.89 597
5282.57 646
5283.26 630
5283.94 695
5284.63 647
5285.32 677
5286.00 601
5286.69 688
5287.37 622
5288.06 588
5288.75 532
5289.43 607
5290.12 588
5290.80 611
5291.49 584
5292.18 504
5292.86 532
5293.55 534
5294.24 601
5294.92 545
5295.61 611
5296.30 546
5296.98 499
5297.67 573
5298.36 565
5299.04 596
5299.73 545
5300.42 558
5301.10 540
5301.79 554
5302.48 570
5303.16 610
5303.85 585
5304.54 586
5305.22 618
5305.91 483
5306.60 559
5307.29 568
5307.97 590
5308.66 617
5309.35 611
5310.04 595
5310.72 545
5311.41 566
5312.10 589
5312.79 613
5313.47 706
5314.16 651
5314.85 591
5315.54 513
5316.23 582
5316.91 570
5317.60 597
5318.29 566
5318.98 644
5319.67 629
5320.35 681
5321.04 654
5321.73 660
5322.42 610
5323.11 640
5323.79 650
5324.48 643
5325.17 651
5325.86 560
5326.55 612
5327.24 608
5327.93 610
5328.61 588
5329.30 536
5329.99 542
5330.68 519
5331.37 624
5332.06 585
5332.75 563
5333.44 466
5334.13 468
5334.81 523
5335.50 558
5336.19 651
5336.88 620
5337.57 561
5338.26 552
5338.95 542
5339.64 573
5340.33 566
5341.02 512
5341.71 554
5342.40 620
5343.09 612
5343.78 568
5344.47 557
5345.16 592
5345.85 612
5346.54 655
5347.22 729
5347.91 701
5348.60 733
5349.29 706
5349.98 699
5350.67 697
5351.37 715
5352.06 745
5352.75 807
5353.44 743
5354.13 753
5354.82 699
5355.51 721
5356.20 724
5356.89 770
5357.58 657
5358.27 579
5358.96 569
5359.65 611
5360.34 630
5361.03 526
5361.72 514
5362.41 558
5363.10 628
5363.80 551
5364.49 541
5365.18 607
5365.87 582
5366.56 624
5367.25 536
5367.94 576
5368.63 584
5369.32 558
5370.02 618
5370.71 564
5371.40 528
5372.09 541
5372.78 538
5373.47 570
5374.16 485
5374.86 513
5375.55 547
5376.24 520
5376.93 533
5377.62 563
5378.32 586
5379.01 536
5379.70 572
5380.39 570
5381.08 555
5381.78 555
5382.47 570
5383.16 605
5383.85 540
5384.54 505
5385.24 486
5385.93 461
5386.62 483
5387.31 530
5388.01 556
5388.70 597
5389.39 612
5390.08 599
5390.78 624
5391.47 665
5392.16 589
5392.85 631
5393.55 619
5394.24 631
5394.93 595
5395.63 591
5396.32 559
5397.01 563
5397.71 601
5398.40 563
5399.09 538
5399.79 499
5400.48 508
5401.17 534
5401.87 550
5402.56 487
5403.25 578
5403.95 533
5404.64 481
5405.33 522
5406.03 478
5406.72 547
5407.41 581
5408.11 593
5408.80 506
5409.50 543
5410.19 617
5410.88 660
5411.58 572
5412.27 556
5412.97 483
5413.66 522
5414.35 507
5415.05 514
5415.74 525
5416.44 564
5417.13 479
5417.83 493
5418.52 557
5419.21 529
5419.91 512
5420.60 522
5421.30 495
5421.99 555
5422.69 493
5423.38 549
5424.08 544
5424.77 525
5425.47 542
5426.16 566
5426.86 627
5427.55 586
5428.25 534
5428.94 556
5429.64 600
5430.33 606
5431.03 571
5431.72 578
5432.42 519
5433.11 534
5433.81 494
5434.50 556
5435.20 668
5435.90 653
5436.59 669
5437.29 652
5437.98 614
5438.68 673
5439.37 688
5440.07 675
5440.77 617
5441.46 567
5442.16 590
5442.85 614
5443.55 590
5444.25 545
5444.94 594
5445.64 655
5446.34 653
5447.03 593
5447.73 617
5448.42 692
5449.12 670
5449.82 751
5450.51 757
5451.21 707
5451.91 636
5452.60 683
5453.30 602
5454.00 587
5454.69 592
5455.39 696
5456.09 644
5456.78 607
5457.48 558
5458.18 586
5458.88 619
5459.57 621
5460.27 603
5460.97 664
5461.66 655
5462.36 634
5463.06 680
5463.76 695
5464.45 677
5465.15 710
5465.85 649
5466.55 641
5467.24 656
5467.94 719
5468.64 675
5469.34 666
5470.03 630
5470.73 653
5471.43 680
5472.13 681
5472.83 639
5473.52 680
5474.22 687
5474.92 703
5475.62 760
5476.32 728
5477.01 712
5477.71 784
5478.41 906
5479.11 802
5479.81 829
5480.51 830
5481.20 1011
5481.90 1053
5482.60 1128
5483.30 1076
5484.00 1042
5484.70 972
5485.40 975
5486.09 883
5486.79 893
5487.49 799
5488.19 761
5488.89 793
5489.59 796
5490.29 791
5490.99 834
5491.69 883
5492.39 795
5493.09 788
5493.78 779
5494.48 872
5495.18 869
5495.88 830
5496.58 952
5497.28 1034
5497.98 933
5498.68 1090
5499.38 1074
5500.08 1240
5500.78 1319
5501.48 1471
5502.18 1496
5502.88 1671
5503.58 1682
5504.28 1603
5504.98 1578
5505.68 1394
5506.38 1491
5507.08 1203
5507.78 1077
5508.48 963
5509.18 865
5509.88 807
5510.58 853
5511.28 786
5511.98 825
5512.68 753
5513.38 766
5514.08 776
5514.78 798
5515.48 809
5516.18 773
5516.89 781
5517.59 760
5518.29 682
5518.99 736
5519.69 798
5520.39 724
5521.09 782
5521.79 767
5522.49 690
5523.19 705
5523.90 698
5524.60 679
5525.30 691
5526.00 685
5526.70 647
5527.40 678
5528.10 613
5528.81 567
5529.51 594
5530.21 690
5530.91 626
5531.61 549
5532.31 570
5533.02 640
5533.72 536
5534.42 592
5535.12 593
5535.82 573
5536.52 582
5537.23 663
5537.93 626
5538.63 534
5539.33 612
5540.04 603
5540.74 606
5541.44 586
5542.14 681
5542.84 576
5543.55 562
5544.25 511
5544.95 573
5545.65 636
5546.36 587
5547.06 583
5547.76 639
5548.47 648
5549.17 582
5549.87 578
5550.57 539
5551.28 556
5551.98 548
5552.68 602
5553.39 606
5554.09 564
5554.79 580
5555.50 553
5556.20 512
5556.90 534
5557.61 587
5558.31 521
5559.01 567
5559.72 549
5560.42 519
5561.12 537
5561.83 563
5562.53 556
5563.23 544
5563.94 612
5564.64 614
5565.35 590
5566.05 563
5566.75 523
5567.46 546
5568.16 634
5568.86 569
5569.57 572
5570.27 563
5570.98 515
5571.68 491
5572.39 506
5573.09 510
5573.79 566
5574.50 547
5575.20 568
5575.91 538
5576.61 548
5577.32 616
5578.02 564
5578.73 609
5579.43 590
5580.14 509
5580.84 539
5581.55 513
5582.25 494
5582.96 490
5583.66 480
5584.37 540
5585.07 492
5585.78 495
5586.48 576
5587.19 569
5587.89 535
5588.60 542
5589.30 555
5590.01 538
5590.71 481
5591.42 494
5592.12 520
5592.83 507
5593.53 489
5594.24 498
5594.95 557
5595.65 527
5596.36 598
5597.06 507
5597.77 548
5598.48 488
5599.18 483
5599.89 537
5600.59 509
5601.30 503
5602.01 572
5602.71 557
5603.42 519
5604.12 548
5604.83 506
5605.54 557
5606.24 527
5606.95 499
5607.66 429
5608.36 459
5609.07 563
5609.78 525
5610.48 513
5611.19 516
5611.90 503
5612.60 479
5613.31 515
5614.02 523
5614.72 537
5615.43 565
5616.14 532
5616.85 478
5617.55 482
5618.26 491
5618.97 559
5619.67 549
5620.38 503
5621.09 473
5621.80 525
5622.50 617
5623.21 570
5623.92 530
5624.63 534
5625.33 566
5626.04 521
5626.75 535
5627.46 522
5628.16 545
5628.87 499
5629.58 552
5630.29 494
5631.00 578
5631.70 472
5632.41 511
5633.12 523
5633.83 474
5634.54 538
5635.24 506
5635.95 517
5636.66 508
5637.37 542
5638.08 512
5638.79 501
5639.50 471
5640.20 548
5640.91 594
5641.62 579
5642.33 473
5643.04 511
5643.75 502
5644.46 488
5645.17 542
5645.87 559
5646.58 616
5647.29 564
5648.00 557
5648.71 527
5649.42 571
5650.13 558
5650.84 549
5651.55 496
5652.26 516
5652.97 553
5653.67 614
5654.38 552
5655.09 527
5655.80 614
5656.51 533
5657.22 612
5657.93 594
5658.64 608
5659.35 613
5660.06 632
5660.77 596
5661.48 646
5662.19 588
5662.90 669
5663.61 599
5664.32 542
5665.03 529
5665.74 542
5666.45 551
5667.16 500
5667.87 538
5668.58 569
5669.29 613
5670.00 527
5670.71 546
5671.42 563
5672.14 620
5672.85 631
5673.56 678
5674.27 656
5674.98 662
5675.69 577
5676.40 619
5677.11 699
5677.82 593
5678.53 512
5679.24 590
5679.95 631
5680.67 572
5681.38 543
5682.09 562
5682.80 662
5683.51 561
5684.22 649
5684.93 626
5685.64 652
5686.36 656
5687.07 707
5687.78 596
5688.49 589
5689.20 619
5689.91 658
5690.63 641
5691.34 580
5692.05 544
5692.76 519
5693.47 588
5694.18 488
5694.90 512
5695.61 520
5696.32 568
5697.03 546
5697.75 530
5698.46 528
5699.17 540
5699.88 520
5700.59 462
5701.31 486
5702.02 436
5702.73 506
5703.44 472
5704.16 585
5704.87 519
5705.58 542
5706.29 488
5707.01 492
5707.72 423
5708.43 462
5709.15 483
5709.86 444
5710.57 497
5711.28 546
5712.00 496
5712.71 442
5713.42 461
5714.14 470
5714.85 557
5715.56 475
5716.28 464
5716.99 546
5717.70 526
5718.42 432
5719.13 527
5719.84 517
5720.56 486
5721.27 522
5721.99 524
5722.70 519
5723.41 482
5724.13 434
5724.84 547
5725.55 536
5726.27 494
5726.98 512
5727.70 556
5728.41 533
5729.12 479
5729.84 555
5730.55 518
5731.27 604
5731.98 574
5732.70 521
5733.41 546
5734.13 549
5734.84 522
5735.55 602
5736.27 553
5736.98 508
5737.70 518
5738.41 588
5739.13 561
5739.84 474
5740.56 519
5741.27 552
5741.99 504
5742.70 486
5743.42 521
5744.13 463
5744.85 471
5745.56 426
5746.28 463
5746.99 503
5747.71 446
5748.42 514
5749.14 483
5749.85 524
5750.57 489
5751.29 515
5752.00 463
5752.72 489
5753.43 492
5754.15 578
5754.86 590
5755.58 491
5756.30 490
5757.01 528
5757.73 527
5758.44 541
5759.16 555
5759.87 545
5760.59 457
5761.31 467
5762.02 464
5762.74 459
5763.46 443
5764.17 493
5764.89 535
5765.60 527
5766.32 499
5767.04 466
5767.75 457
5768.47 468
5769.19 465
5769.90 497
5770.62 462
5771.34 442
5772.05 474
5772.77 500
5773.49 465
5774.21 503
5774.92 534
5775.64 538
5776.36 506
5777.07 482
5777.79 476
5778.51 474
5779.23 477
5779.94 422
5780.66 469
5781.38 480
5782.09 527
5782.81 486
5783.53 560
5784.25 522
5784.96 500
5785.68 533
5786.40 552
5787.12 512
5787.84 481
5788.55 507
5789.27 525
5789.99 546
5790.71 531
5791.43 531
5792.14 463
5792.86 488
5793.58 467
5794.30 578
5795.02 572
5795.73 563
5796.45 581
5797.17 568
5797.89 538
5798.61 563
5799.33 640
5800.05 669
5800.76 769
5801.48 752
5802.20 716
5802.92 737
5803.64 808
5804.36 761
5805.08 776
5805.80 689
5806.51 630
5807.23 605
5807.95 553
5808.67 603
5809.39 573
5810.11 525
5810.83 522
5811.55 529
5812.27 544
5812.99 572
5813.71 470
5814.43 524
5815.14 558
5815.86 579
5816.58 494
5817.30 561
5818.02 546
5818.74 578
5819.46 568
5820.18 537
5820.90 548
5821.62 615
5822.34 581
5823.06 592
5823.78 575
5824.50 569
5825.22 608
5825.94 552
5826.66 503
5827.38 498
5828.10 508
5828.82 495
5829.54 500
5830.26 451
5830.98 524
5831.71 520
5832.43 499
5833.15 522
5833.87 458
5834.59 512
5835.31 534
5836.03 536
5836.75 592
5837.47 539
5838.19 566
5838.91 521
5839.63 586
5840.36 553
5841.08 569
5841.80 595
5842.52 569
5843.24 615
5843.96 582
5844.68 536
5845.40 544
5846.13 543
5846.85 562
5847.57 544
5848.29 502
5849.01 456
5849.73 434
5850.45 477
5851.18 418
5851.90 494
5852.62 577
5853.34 532
5854.06 588
5854.79 561
5855.51 522
5856.23 520
5856.95 548
5857.67 525
5858.40 522
5859.12 559
5859.84 552
5860.56 505
5861.28 516
5862.01 514
5862.73 559
5863.45 529
5864.17 519
5864.90 530
5865.62 569
5866.34 544
5867.07 552
5867.79 572
5868.51 530
5869.23 555
5869.96 549
5870.68 537
5871.40 512
5872.13 547
5872.85 575
5873.57 518
5874.29 500
5875.02 519
5875.74 552
5876.46 508
5877.19 522
5877.91 545
5878.63 563
5879.36 625
5880.08 650
5880.81 638
5881.53 585
5882.25 620
5882.98 682
5883.70 657
5884.42 601
5885.15 614
5885.87 656
5886.60 730
5887.32 647
5888.04 612
5888.77 615
5889.49 536
5890.22 591
5890.94 545
5891.66 535
5892.39 590
5893.11 535
5893.84 513
5894.56 509
5895.29 572
5896.01 543
5896.73 511
5897.46 503
5898.18 494
5898.91 557
5899.63 584
5900.36 578
5901.08 533
5901.81 515
5902.53 519
5903.26 515
5903.98 518
5904.71 490
5905.43 586
5906.16 538
5906.88 520
5907.61 496
5908.33 541
5909.06 574
5909.78 483
5910.51 583
5911.23 605
5911.96 576
5912.69 598
5913.41 666
5914.14 634
5914.86 609
5915.59 592
5916.31 659
5917.04 604
5917.77 622
5918.49 598
5919.22 574
5919.94 608
5920.67 613
5921.39 614
5922.12 604
5922.85 582
5923.57 601
5924.30 704
5925.03 666
5925.75 669
5926.48 651
5927.20 614
5927.93 616
5928.66 625
5929.38 665
5930.11 749
5930.84 681
5931.56 667
5932.29 650
5933.02 686
5933.74 731
5934.47 773
5935.20 693
5935.93 765
5936.65 753
5937.38 749
5938.11 771
5938.83 763
5939.56 783
5940.29 781
5941.02 756
5941.74 821
5942.47 847
5943.20 811
5943.92 755
5944.65 846
5945.38 873
5946.11 906
5946.83 919
5947.56 783
5948.29 897
5949.02 909
5949.75 878
5950.47 981
5951.20 1043
5951.93 1151
5952.66 1092
5953.39 1066
5954.11 1087
5954.84 1214
5955.57 1215
5956.30 1173
5957.03 1249
5957.75 1233
5958.48 1153
5959.21 1180
5959.94 1179
5960.67 1179
5961.40 1217
5962.12 1231
5962.85 1246
5963.58 1161
5964.31 1226
5965.04 1364
5965.77 1278
5966.50 1259
5967.23 1370
5967.95 1551
5968.68 1671
5969.41 1639
5970.14 1597
5970.87 1611
5971.60 1656
5972.33 1651
5973.06 1523
5973.79 1529
5974.52 1497
5975.25 1496
5975.98 1493
5976.71 1368
5977.43 1336
5978.16 1385
5978.89 1443
5979.62 1412
5980.35 1532
5981.08 1599
5981.81 1616
5982.54 1562
5983.27 1540
5984.00 1602
5984.73 1630
5985.46 1641
5986.19 1711
5986.92 1756
5987.65 1642
5988.38 1701
5989.11 1648
5989.84 1709
5990.57 1606
5991.30 1570
5992.03 1613
5992.76 1587
5993.49 1655
5994.22 1697
5994.96 1752
5995.69 1717
5996.42 1759
5997.15 1780
5997.88 1822
5998.61 1885
5999.34 1868
6000.07 1970
6000.80 1951
6001.53 2002
6002.26 1990
6002.99 2071
6003.73 2034
6004.46 1994
6005.19 1910
6005.92 1866
6006.65 1742
6007.38 1759
6008.11 1896
6008.84 1965
6009.58 2090
6010.31 2216
6011.04 2530
6011.77 2873
6012.50 3371
6013.23 3873
6013.97 4492
6014.70 5113
6015.43 5555
6016.16 6071
6016.89 6250
6017.62 5964
6018.36 5755
6019.09 5425
6019.82 4856
6020.55 4264
6021.29 3772
6022.02 3144
6022.75 2734
6023.48 2334
6024.21 1922
6024.95 1644
6025.68 1523
6026.41 1419
6027.14 1356
6027.88 1395
6028.61 1388
6029.34 1330
6030.07 1261
6030.81 1273
6031.54 1243
6032.27 1218
6033.01 1202
6033.74 1094
6034.47 1109
6035.20 1075
6035.94 1143
6036.67 1111
6037.40 1114
6038.14 1107
6038.87 1239
6039.60 1243
6040.34 1224
6041.07 1245
6041.80 1271
6042.54 1217
6043.27 1240
6044.00 1323
6044.74 1319
6045.47 1301
6046.21 1406
6046.94 1437
6047.67 1372
6048.41 1465
6049.14 1328
6049.87 1486
6050.61 1531
6051.34 1535
6052.08 1641
6052.81 1672
6053.54 1820
6054.28 1889
6055.01 1833
6055.75 1863
6056.48 1971
6057.22 1893
6057.95 1816
6058.68 1699
6059.42 1612
6060.15 1551
6060.89 1509
6061.62 1516
6062.36 1435
6063.09 1382
6063.83 1301
6064.56 1348
6065.30 1332
6066.03 1336
6066.77 1396
6067.50 1354
6068.24 1284
6068.97 1286
6069.71 1300
6070.44 1325
6071.18 1315
6071.91 1273
6072.65 1172
6073.38 1255
6074.12 1231
6074.85 1178
6075.59 1124
6076.32 1053
6077.06 1073
6077.80 1067
6078.53 1050
6079.27 1130
6080.00 1066
6080.74 1037
6081.47 1000
6082.21 968
6082.95 1055
6083.68 1008
6084.42 1018
6085.15 977
6085.89 1058
6086.63 939
6087.36 946
6088.10 898
6088.83 854
6089.57 926
6090.31 892
6091.04 889
6091.78 907
6092.52 970
6093.25 1014
6093.99 966
6094.73 998
6095.46 958
6096.20 943
6096.94 924
6097.67 883
6098.41 863
6099.15 963
6099.88 910
6100.62 886
6101.36 838
6102.10 810
6102.83 876
6103.57 877
6104.31 912
6105.04 869
6105.78 898
6106.52 847
6107.26 767
6107.99 742
6108.73 803
6109.47 763
6110.21 790
6110.94 797
6111.68 753
6112.42 819
6113.16 911
6113.89 888
6114.63 900
6115.37 848
6116.11 906
6116.85 917
6117.58 880
6118.32 863
6119.06 897
6119.80 954
6120.54 903
6121.27 895
6122.01 856
6122.75 910
6123.49 912
6124.23 828
6124.97 863
6125.70 884
6126.44 848
6127.18 917
6127.92 915
6128.66 962
6129.40 975
6130.14 985
6130.88 956
6131.61 995
6132.35 960
6133.09 999
6133.83 1030
6134.57 941
6135.31 1017
6136.05 951
6136.79 992
6137.53 1029
6138.27 934
6139.01 1035
6139.74 1055
6140.48 1083
6141.22 1038
6141.96 986
6142.70 865
6143.44 1015
6144.18 970
6144.92 885
6145.66 896
6146.40 1010
6147.14 1005
6147.88 1060
6148.62 966
6149.36 958
6150.10 996
6150.84 1069
6151.58 1041
6152.32 1044
6153.06 1114
6153.80 1149
6154.54 1114
6155.28 1028
6156.02 1072
6156.76 1083
6157.50 1158
6158.24 1151
6158.98 1193
6159.72 1152
6160.46 1197
6161.21 1113
6161.95 1138
6162.69 1133
6163.43 1231
6164.17 1358
6164.91 1401
6165.65 1382
6166.39 1477
6167.13 1587
6167.87 1670
6168.61 1626
6169.36 1618
6170.10 1767
6170.84 1732
6171.58 1742
6172.32 1812
6173.06 1712
6173.80 1711
6174.54 1680
6175.29 1582
6176.03 1632
6176.77 1568
6177.51 1449
6178.25 1560
6178.99 1524
6179.74 1493
6180.48 1511
6181.22 1479
6181.96 1456
6182.70 1552
6183.45 1571
6184.19 1704
6184.93 1562
6185.67 1445
6186.41 1610
6187.16 1721
6187.90 1711
6188.64 1654
6189.38 1694
6190.12 1718
6190.87 1757
6191.61 1857
6192.35 1926
6193.09 1948
6193.84 1939
6194.58 1970
6195.32 2078
6196.07 2031
6196.81 2138
6197.55 2137
6198.29 2185
6199.04 2217
6199.78 2096
6200.52 2212
6201.27 2116
6202.01 1980
6202.75 2078
6203.50 2246
6204.24 2274
6204.98 2538
6205.73 2984
6206.47 3273
6207.21 3977
6207.96 4730
6208.70 5697
6209.44 6813
6210.19 8062
6210.93 9244
6211.67 9705
6212.42 10173
6213.16 10451
6213.90 9912
6214.65 9091
6215.39 8023
6216.14 6742
6216.88 5403
6217.62 4467
6218.37 3654
6219.11 2920
6219.86 2593
6220.60 2239
6221.35 2043
6222.09 1898
6222.83 1838
6223.58 1772
6224.32 1588
6225.07 1498
6225.81 1570
6226.56 1460
6227.30 1537
6228.05 1507
6228.79 1542
6229.53 1478
6230.28 1256
6231.02 1179
6231.77 1129
6232.51 1005
6233.26 1024
6234.00 1160
6234.75 1120
6235.49 1176
6236.24 1075
6236.98 1138
6237.73 1101
6238.48 1207
6239.22 1136
6239.97 1182
6240.71 1183
6241.46 1191
6242.20 1144
6242.95 1165
6243.69 1298
6244.44 1234
6245.18 1250
6245.93 1362
6246.68 1455
6247.42 1541
6248.17 1706
6248.91 1744
6249.66 1963
6250.41 2092
6251.15 2179
6251.90 2249
6252.64 2216
6253.39 2104
6254.14 2082
6254.88 1898
6255.63 1637
6256.38 1508
6257.12 1457
6257.87 1330
6258.61 1341
6259.36 1253
6260.11 1360
6260.85 1289
6261.60 1252
6262.35 1249
6263.09 1312
6263.84 1315
6264.59 1273
6265.34 1274
6266.08 1255
6266.83 1260
6267.58 1271
6268.32 1335
6269.07 1265
6269.82 1276
6270.56 1249
6271.31 1218
6272.06 1204
6272.81 1247
6273.55 1283
6274.30 1343
6275.05 1252
6275.80 1213
6276.54 1255
6277.29 1210
6278.04 1407
6278.79 1341
6279.53 1248
6280.28 1316
6281.03 1262
6281.78 1259
6282.53 1277
6283.27 1182
6284.02 1136
6284.77 1180
6285.52 1118
6286.27 1106
6287.01 1075
6287.76 1123
6288.51 1086
6289.26 1072
6290.01 1057
6290.76 1130
6291.50 1222
6292.25 1187
6293.00 1151
6293.75 1096
6294.50 1052
6295.25 974
6296.00 1001
6296.74 1001
6297.49 991
6298.24 917
6298.99 904
6299.74 907
6300.49 934
6301.24 941
6301.99 954
6302.74 992
6303.49 957
6304.23 964
6304.98 899
6305.73 1002
6306.48 964
6307.23 965
6307.98 901
6308.73 963
6309.48 894
6310.23 914
6310.98 897
6311.73 908
6312.48 852
6313.23 851
6313.98 891
6314.73 867
6315.48 897
6316.23 952
6316.98 878
6317.73 825
6318.48 885
6319.23 945
6319.98 885
6320.73 822
6321.48 843
6322.23 823
6322.98 847
6323.73 815
6324.48 883
6325.23 783
6325.98 807
6326.73 808
6327.48 816
6328.23 807
6328.98 887
6329.73 876
6330.49 796
6331.24 788
6331.99 789
6332.74 780
6333.49 839
6334.24 861
6334.99 816
6335.74 731
6336.49 755
6337.24 744
6338.00 761
6338.75 750
6339.50 775
6340.25 757
6341.00 853
6341.75 795
6342.50 797
6343.25 822
6344.01 828
6344.76 753
6345.51 861
6346.26 870
6347.01 850
6347.77 805
6348.52 780
6349.27 861
6350.02 841
6350.77 906
6351.52 831
6352.28 880
6353.03 867
6353.78 912
6354.53 900
6355.29 1031
6356.04 976
6356.79 993
6357.54 1060
6358.29 937
6359.05 972
6359.80 992
6360.55 889
6361.30 831
6362.06 803
6362.81 769
6363.56 814
6364.32 732
6365.07 752
6365.82 761
6366.57 763
6367.33 784
6368.08 778
6368.83 786
6369.59 815
6370.34 795
6371.09 831
6371.85 840
6372.60 754
6373.35 762
6374.11 785
6374.86 796
6375.61 772
6376.37 731
6377.12 700
6377.87 739
6378.63 689
6379.38 711
6380.13 673
6380.89 774
6381.64 800
6382.40 862
6383.15 772
6383.90 773
6384.66 791
6385.41 776
6386.17 739
6386.92 673
6387.67 753
6388.43 701
6389.18 705
6389.94 642
6390.69 719
6391.45 633
6392.20 685
6392.95 739
6393.71 619
6394.46 676
6395.22 650
6395.97 728
6396.73 696
6397.48 670
6398.24 649
6398.99 711
6399.75 697
6400.50 667
6401.26 649
6402.01 620
6402.77 646
6403.52 601
6404.28 634
6405.03 613
6405.79 610
6406.54 692
6407.30 653
6408.05 659
6408.81 701
6409.56 693
6410.32 641
6411.08 664
6411.83 762
6412.59 745
6413.34 728
6414.10 728
6414.85 687
6415.61 678
6416.37 727
6417.12 764
6417.88 626
6418.63 674
6419.39 679
6420.15 663
6420.90 633
6421.66 676
6422.41 728
6423.17 676
6423.93 661
6424.68 735
6425.44 677
6426.20 664
6426.95 701
6427.71 698
6428.47 557
6429.22 627
6429.98 617
6430.73 589
6431.49 655
6432.25 689
6433.01 679
6433.76 663
6434.52 661
6435.28 630
6436.03 633
6436.79 641
6437.55 676
6438.30 678
6439.06 741
6439.82 658
6440.58 690
6441.33 603
6442.09 709
6442.85 725
6443.61 649
6444.36 691
6445.12 677
6445.88 685
6446.64 617
6447.39 740
6448.15 773
6448.91 781
6449.67 622
6450.42 671
6451.18 760
6451.94 782
6452.70 750
6453.46 788
6454.21 746
6454.97 709
6455.73 706
6456.49 731
6457.25 754
6458.01 710
6458.76 796
6459.52 741
6460.28 723
6461.04 766
6461.80 754
6462.56 774
6463.32 779
6464.07 753
6464.83 770
6465.59 825
6466.35 862
6467.11 792
6467.87 752
6468.63 780
6469.39 751
6470.15 753
6470.90 833
6471.66 815
6472.42 854
6473.18 871
6473.94 823
6474.70 839
6475.46 868
6476.22 861
6476.98 941
6477.74 881
6478.50 914
6479.26 910
6480.02 915
6480.78 909
6481.54 919
6482.30 957
6483.06 1016
6483.82 1043
6484.58 1012
6485.34 949
6486.10 1041
6486.86 1071
6487.62 1087
6488.38 1147
6489.14 1092
6489.90 1015
6490.66 1094
6491.42 1060
6492.18 1082
6492.94 1153
6493.70 1243
6494.46 1351
6495.22 1255
6495.98 1243
6496.74 1278
6497.50 1289
6498.26 1372
6499.02 1346
6499.78 1326
6500.54 1348
6501.30 1400
6502.06 1433
6502.83 1337
6503.59 1285
6504.35 1286
6505.11 1303
6505.87 1314
6506.63 1420
6507.39 1395
6508.15 1420
6508.91 1492
6509.68 1527
6510.44 1471
6511.20 1550
6511.96 1646
6512.72 1570
6513.48 1587
6514.25 1635
6515.01 1628
6515.77 1645
6516.53 1681
6517.29 1638
6518.05 1601
6518.82 1662
6519.58 1594
6520.34 1781
6521.10 1809
6521.86 1864
6522.63 1785
6523.39 1894
6524.15 1961
6524.91 1950
6525.67 2077
6526.44 2175
6527.20 2269
6527.96 2605
6528.72 2710
6529.49 2970
6530.25 3201
6531.01 3171
6531.77 3347
6532.54 3412
6533.30 3428
6534.06 3540
6534.83 3711
6535.59 4088
6536.35 4449
6537.11 5043
6537.88 5653
6538.64 6313
6539.40 6576
6540.17 6686
6540.93 6508
6541.69 6199
6542.46 5408
6543.22 4628
6543.98 3945
6544.75 3278
6545.51 2728
6546.27 2380
6547.04 1897
6547.80 1668
6548.56 1540
6549.33 1469
6550.09 1428
6550.86 1387
6551.62 1318
6552.38 1278
6553.15 1385
6553.91 1384
6554.67 1437
6555.44 1324
6556.20 1285
6556.97 1303
6557.73 1264
6558.50 1299
6559.26 1220
6560.02 1174
6560.79 1146
6561.55 1191
6562.32 1233
6563.08 1287
6563.85 1299
6564.61 1325
6565.37 1388
6566.14 1387
6566.90 1500
6567.67 1423
6568.43 1399
6569.20 1426
6569.96 1450
6570.73 1451
6571.49 1456
6572.26 1512
6573.02 1425
6573.79 1437
6574.55 1437
6575.32 1514
6576.08 1649
6576.85 1750
6577.61 1704
6578.38 1707
6579.15 1752
6579.91 1654
6580.68 1679
6581.44 1823
6582.21 1717
6582.97 1710
6583.74 1638
6584.50 1678
6585.27 1629
6586.04 1667
6586.80 1621
6587.57 1511
6588.33 1446
6589.10 1505
6589.87 1609
6590.63 1595
6591.40 1678
6592.16 1676
6592.93 1749
6593.70 1823
6594.46 1942
6595.23 2275
6596.00 2376
6596.76 2394
6597.53 2552
6598.30 2464
6599.06 2431
6599.83 2399
6600.59 2319
6601.36 2213
6602.13 2016
6602.90 1771
6603.66 1753
6604.43 1522
6605.20 1408
6605.96 1388
6606.73 1341
6607.50 1229
6608.26 1253
6609.03 1240
6609.80 1263
6610.57 1186
6611.33 1122
6612.10 1198
6612.87 1188
6613.64 1124
6614.40 1152
6615.17 1202
6615.94 1115
6616.71 1034
6617.47 1015
6618.24 1067
6619.01 1083
6619.78 1109
6620.54 1067
6621.31 967
6622.08 987
6622.85 1003
6623.62 1063
6624.38 1019
6625.15 1016
6625.92 963
6626.69 972
6627.46 904
6628.22 955
6628.99 984
6629.76 995
6630.53 974
6631.30 1066
6632.07 1032
6632.83 1066
6633.60 1103
6634.37 1156
6635.14 1234
6635.91 1324
6636.68 1428
6637.45 1394
6638.22 1487
6638.98 1472
6639.75 1324
6640.52 1297
6641.29 1266
6642.06 1099
6642.83 1092
6643.60 1041
6644.37 1009
6645.14 993
6645.91 999
6646.68 931
6647.45 893
6648.22 957
6648.98 1026
6649.75 981
6650.52 1016
6651.29 975
6652.06 912
6652.83 949
6653.60 992
6654.37 1044
6655.14 952
6655.91 970
6656.68 895
6657.45 956
6658.22 980
6658.99 988
6659.76 956
6660.53 921
6661.30 936
6662.07 936
6662.84 920
6663.61 880
6664.38 876
6665.15 848
6665.92 927
6666.69 918
6667.47 940
6668.24 915
6669.01 860
6669.78 823
6670.55 859
6671.32 861
6672.09 902
6672.86 965
6673.63 927
6674.40 882
6675.17 990
6675.94 969
6676.72 935
6677.49 886
6678.26 916
6679.03 909
6679.80 892
6680.57 881
6681.34 900
6682.11 917
6682.89 957
6683.66 1007
6684.43 1057
6685.20 1158
6685.97 1061
6686.74 1146
6687.51 1221
6688.29 1229
6689.06 1126
6689.83 1026
6690.60 1033
6691.37 965
6692.15 1029
6692.92 927
6693.69 854
6694.46 849
6695.23 875
6696.01 902
6696.78 820
6697.55 868
6698.32 869
6699.10 804
6699.87 741
6700.64 736
6701.41 797
6702.19 834
6702.96 825
6703.73 803
6704.50 812
6705.28 808
6706.05 757
6706.82 832
6707.59 811
6708.37 801
6709.14 769
6709.91 791
6710.69 804
6711.46 813
6712.23 811
6713.01 847
6713.78 881
6714.55 754
6715.33 786
6716.10 770
6716.87 843
6717.65 793
6718.42 757
6719.19 771
6719.97 763
6720.74 743
6721.51 764
6722.29 663
6723.06 674
6723.84 731
6724.61 815
6725.38 764
6726.16 678
6726.93 635
6727.70 681
6728.48 730
6729.25 729
6730.03 788
6730.80 811
6731.58 785
6732.35 758
6733.12 818
6733.90 787
6734.67 774
6735.45 815
6736.22 754
6737.00 790
6737.77 794
6738.55 814
6739.32 828
6740.10 805
6740.87 830
6741.65 853
6742.42 841
6743.19 899
6743.97 777
6744.74 770
6745.52 813
6746.29 849
6747.07 847
6747.85 856
6748.62 1000
6749.40 898
6750.17 944
6750.95 880
6751.72 1021
6752.50 1115
6753.27 1179
6754.05 1207
6754.82 1198
6755.60 1266
6756.38 1273
6757.15 1249
6757.93 1181
6758.70 1036
6759.48 1002
6760.25 976
6761.03 891
6761.81 917
6762.58 847
6763.36 769
6764.13 771
6764.91 827
6765.69 776
6766.46 834
6767.24 842
6768.02 845
6768.79 847
6769.57 812
6770.35 836
6771.12 830
6771.90 805
6772.67 793
6773.45 713
6774.23 677
6775.00 688
6775.78 722
6776.56 746
6777.34 765
6778.11 747
6778.89 763
6779.67 674
6780.44 727
6781.22 765
6782.00 709
6782.77 726
6783.55 700
6784.33 689
6785.11 748
6785.88 651
6786.66 702
6787.44 754
6788.22 661
6788.99 597
6789.77 610
6790.55 596
6791.33 710
6792.10 683
6792.88 640
6793.66 599
6794.44 656
6795.22 702
6795.99 641
6796.77 670
6797.55 677
6798.33 679
6799.11 670
6799.88 659
6800.66 609
6801.44 613
6802.22 633
6803.00 666
6803.78 599
6804.55 646
6805.33 680
6806.11 713
6806.89 735
6807.67 728
6808.45 679
6809.23 635
6810.00 690
6810.78 657
6811.56 613
6812.34 566
6813.12 689
6813.90 644
6814.68 662
6815.46 556
6816.24 611
6817.02 700
6817.79 651
6818.57 650
6819.35 650
6820.13 675
6820.91 692
6821.69 643
6822.47 630
6823.25 639
6824.03 703
6824.81 714
6825.59 772
6826.37 705
6827.15 692
6827.93 691
6828.71 560
6829.49 603
6830.27 624
6831.05 608
6831.83 646
6832.61 695
6833.39 663
6834.17 662
6834.95 764
6835.73 724
6836.51 583
6837.29 522
6838.07 637
6838.85 687
6839.63 667
6840.41 668
6841.19 683
6841.97 654
6842.75 697
6843.53 712
6844.31 656
6845.09 610
6845.88 674
6846.66 678
6847.44 677
6848.22 690
6849.00 847
6849.78 894
6850.56 1017
6851.34 1128
6852.12 1201
6852.91 1306
6853.69 1445
6854.47 1551
6855.25 1520
6856.03 1329
6856.81 1378
6857.59 1275
6858.37 1161
6859.16 1005
6859.94 937
6860.72 861
6861.50 805
6862.28 876
6863.06 793
6863.85 793
6864.63 781
6865.41 775
6866.19 787
6866.97 735
6867.76 679
6868.54 748
6869.32 763
6870.10 814
6870.89 807
6871.67 837
6872.45 806
6873.23 782
6874.01 697
6874.80 688
6875.58 699
6876.36 785
6877.14 824
6877.93 804
6878.71 838
6879.49 728
6880.28 767
6881.06 821
6881.84 838
6882.62 922
6883.41 900
6884.19 879
6884.97 933
6885.76 915
6886.54 1078
6887.32 1162
6888.11 1231
6888.89 1296
6889.67 1530
6890.46 1569
6891.24 1700
6892.02 1584
6892.81 1483
6893.59 1368
6894.37 1240
6895.16 1111
6895.94 1050
6896.72 973
6897.51 916
6898.29 934
6899.08 892
6899.86 836
6900.64 895
6901.43 901
6902.21 935
6903.00 987
6903.78 927
6904.56 925
6905.35 962
6906.13 936
6906.92 949
6907.70 977
6908.49 922
6909.27 887
6910.05 948
6910.84 946
6911.62 898
6912.41 851
6913.19 837
6913.98 838
6914.76 901
6915.55 980
6916.33 893
6917.12 868
6917.90 808
6918.69 866
6919.47 846
6920.26 802
6921.04 790
6921.83 940
6922.61 919
6923.40 861
6924.18 941
6924.97 875
6925.75 928
6926.54 939
6927.32 824
6928.11 858
6928.89 857
6929.68 886
6930.47 900
6931.25 949
6932.04 899
6932.82 882
6933.61 942
6934.39 919
6935.18 974
6935.97 980
6936.75 988
6937.54 989
6938.32 1013
6939.11 1035
6939.90 1015
6940.68 1019
6941.47 1022
6942.26 1028
6943.04 1099
6943.83 1102
6944.61 1156
6945.40 1146
6946.19 1183
6946.97 1274
6947.76 1308
6948.55 1294
6949.33 1338
6950.12 1306
6950.91 1272
6951.69 1375
6952.48 1273
6953.27 1273
6954.06 1205
6954.84 1201
6955.63 1252
6956.42 1215
6957.20 1301
6957.99 1298
6958.78 1427
6959.57 1393
6960.35 1378
6961.14 1250
6961.93 1291
6962.72 1341
6963.50 1383
6964.29 1444
6965.08 1385
6965.87 1330
6966.65 1446
6967.44 1405
6968.23 1361
6969.02 1482
6969.80 1357
6970.59 1489
6971.38 1588
6972.17 1619
6972.96 1652
6973.74 1562
6974.53 1598
6975.32 1560
6976.11 1559
6976.90 1615
6977.69 1640
6978.47 1643
6979.26 1694
6980.05 1698
6980.84 1730
6981.63 1805
6982.42 1989
6983.20 2234
6983.99 2554
6984.78 2927
6985.57 3498
6986.36 3974
6987.15 4374
6987.94 4810
6988.73 5263
6989.52 5419
6990.30 5319
6991.09 5162
6991.88 4466
6992.67 3988
6993.46 3483
6994.25 3056
6995.04 2694
6995.83 2607
6996.62 2412
6997.41 2306
6998.20 2501
6998.99 2863
6999.78 3233
7000.57 3692
7001.36 4184
7002.15 4854
7002.94 4899
7003.72 4874
7004.51 4799
7005.30 4606
7006.09 4165
7006.88 3672
7007.67 3035
7008.46 2552
7009.25 2160
7010.04 1844
7010.83 1765
7011.63 1589
7012.42 1548
7013.21 1488
7014.00 1430
7014.79 1327
7015.58 1507
7016.37 1611
7017.16 1584
7017.95 1437
7018.74 1419
7019.53 1369
7020.32 1197
7021.11 1139
7021.90 1137
7022.69 1147
7023.48 1081
7024.27 1122
7025.07 1186
7025.86 1181
7026.65 1167
7027.44 1152
7028.23 1274
7029.02 1244
7029.81 1254
7030.60 1249
7031.40 1205
7032.19 1180
7032.98 1182
7033.77 1095
7034.56 1073
7035.35 1134
7036.14 1134
7036.94 1070
7037.73 1055
7038.52 1009
7039.31 1051
7040.10 1069
7040.89 1092
7041.69 1122
7042.48 1134
7043.27 1110
7044.06 1156
7044.86 1165
7045.65 1137
7046.44 1099
7047.23 1085
7048.02 1065
7048.82 1092
7049.61 1220
7050.40 1207
7051.19 1239
7051.99 1301
7052.78 1352
7053.57 1393
7054.36 1422
7055.16 1391
7055.95 1310
7056.74 1138
7057.53 1094
7058.33 1072
7059.12 1064
7059.91 1010
7060.71 977
7061.50 1011
7062.29 982
7063.09 1006
7063.88 898
7064.67 970
7065.47 956
7066.26 930
7067.05 1022
7067.85 970
7068.64 977
7069.43 938
7070.23 948
7071.02 911
7071.81 934
7072.61 883
7073.40 845
7074.19 869
7074.99 871
7075.78 884
7076.58 924
7077.37 902
7078.16 814
7078.96 886
7079.75 872
7080.55 880
7081.34 831
7082.13 831
7082.93 826
7083.72 883
7084.52 816
7085.31 740
7086.11 809
7086.90 844
7087.70 808
7088.49 827
7089.28 753
7090.08 768
7090.87 781
7091.67 771
7092.46 778
7093.26 882
7094.05 793
7094.85 743
7095.64 739
7096.44 681
7097.23 661
7098.03 650
7098.82 653
7099.62 668
7100.41 715
7101.21 696
7102.00 639
7102.80 627
7103.59 624
7104.39 667
7105.19 636
7105.98 598
7106.78 614
7107.57 616
7108.37 644
7109.16 621
7109.96 640
7110.76 535
7111.55 579
7112.35 505
7113.14 535
7113.94 592
7114.74 586
7115.53 625
7116.33 579
7117.12 585
7117.92 647
7118.72 619
7119.51 625
7120.31 593
7121.11 555
7121.90 603
7122.70 603
7123.49 595
7124.29 559
7125.09 559
7125.88 564
7126.68 582
7127.48 562
7128.27 566
7129.07 560
7129.87 614
7130.67 554
7131.46 548
7132.26 656
7133.06 616
7133.85 586
7134.65 583
7135.45 608
7136.24 611
7137.04 642
7137.84 568
7138.64 567
7139.43 554
7140.23 547
7141.03 576
7141.83 542
7142.62 538
7143.42 574
7144.22 614
7145.02 588
7145.82 581
7146.61 585
7147.41 560
7148.21 557
7149.01 607
7149.80 560
7150.60 563
7151.40 562
7152.20 564
7153.00 557
7153.80 527
7154.59 570
7155.39 556
7156.19 568
7156.99 566
7157.79 526
7158.59 466
7159.38 572
7160.18 574
7160.98 620
7161.78 611
7162.58 582
7163.38 521
7164.18 541
7164.98 549
7165.77 563
7166.57 534
7167.37 538
7168.17 550
7168.97 522
7169.77 611
7170.57 572
7171.37 515
7172.17 491
7172.97 548
7173.77 527
7174.56 564
7175.36 548
7176.16 500
7176.96 547
7177.76 547
7178.56 520
7179.36 508
7180.16 527
7180.96 503
7181.76 534
7182.56 515
7183.36 521
7184.16 561
7184.96 544
7185.76 577
7186.56 618
7187.36 571
7188.16 534
7188.96 580
7189.76 625
7190.56 628
7191.36 534
7192.16 552
7192.96 492
7193.76 465
7194.56 500
7195.36 531
7196.17 514
7196.97 520
7197.77 551
7198.57 486
7199.37 452
7200.17 435
7200.97 458
7201.77 463
7202.57 479
7203.37 509
7204.17 502
7204.97 459
7205.78 500
7206.58 470
7207.38 546
7208.18 453
7208.98 424
7209.78 446
7210.58 440
7211.38 417
7212.19 470
7212.99 475
7213.79 488
7214.59 470
7215.39 425
7216.19 437
7217.00 444
7217.80 504
7218.60 495
7219.40 500
7220.20 482
7221.01 511
7221.81 493
7222.61 521
7223.41 464
7224.21 440
7225.02 486
7225.82 483
7226.62 444
7227.42 463
7228.23 470
7229.03 487
7229.83 556
7230.63 475
7231.44 446
7232.24 461
7233.04 454
7233.84 456
7234.65 441
7235.45 578
7236.25 558
7237.05 523
7237.86 509
7238.66 499
7239.46 542
7240.27 511
7241.07 589
7241.87 556
7242.68 493
7243.48 527
7244.28 592
7245.09 609
7245.89 566
7246.69 560
7247.50 556
7248.30 564
7249.10 560
7249.91 561
7250.71 585
7251.51 547
7252.32 555
7253.12 503
7253.92 569
7254.73 563
7255.53 550
7256.34 599
7257.14 578
7257.94 535
7258.75 571
7259.55 525
7260.36 498
7261.16 514
7261.97 585
7262.77 522
7263.57 490
7264.38 539
7265.18 588
7265.99 615
7266.79 580
7267.60 581
7268.40 595
7269.21 586
7270.01 552
7270.82 630
7271.62 599
7272.42 685
7273.23 677
7274.03 630
7274.84 627
7275.64 599
7276.45 581
7277.25 584
7278.06 657
7278.86 687
7279.67 643
7280.48 663
7281.28 694
7282.09 780
7282.89 827
7283.70 872
7284.50 906
7285.31 965
7286.11 1125
7286.92 1253
7287.72 1254
7288.53 1238
7289.34 1251
7290.14 1229
7290.95 1099
7291.75 1046
7292.56 1004
7293.37 930
7294.17 819
7294.98 804
7295.78 692
7296.59 695
7297.40 672
7298.20 733
7299.01 734
7299.82 742
7300.62 820
7301.43 712
7302.23 673
7303.04 769
7303.85 699
7304.65 782
7305.46 756
7306.27 836
7307.07 831
7307.88 878
7308.69 840
7309.50 929
7310.30 853
7311.11 916
7311.92 995
7312.72 1060
7313.53 1099
7314.34 1106
7315.14 1093
7315.95 1101
7316.76 1073
7317.57 1032
7318.37 1037
7319.18 1025
7319.99 1046
7320.80 1144
7321.60 1260
7322.41 1385
7323.22 1452
7324.03 1403
7324.83 1380
7325.64 1269
7326.45 1240
7327.26 1207
7328.07 1063
7328.87 1006
7329.68 1029
7330.49 872
7331.30 779
7332.11 676
7332.91 752
7333.72 707
7334.53 677
7335.34 674
7336.15 717
7336.96 712
7337.76 679
7338.57 667
7339.38 736
7340.19 689
7341.00 726
7341.81 773
7342.62 750
7343.42 716
7344.23 726
7345.04 721
7345.85 726
7346.66 718
7347.47 755
7348.28 663
7349.09 724
7349.90 784
7350.71 723
7351.51 778
7352.32 767
7353.13 702
7353.94 737
7354.75 792
7355.56 704
7356.37 737
7357.18 750
7357.99 652
7358.80 734
7359.61 745
7360.42 724
7361.23 710
7362.04 765
7362.85 794
7363.66 726
7364.47 712
7365.28 772
7366.09 746
7366.90 810
7367.71 829
7368.52 769
7369.33 782
7370.14 826
7370.95 760
7371.76 786
7372.57 759
7373.38 762
7374.19 765
7375.00 774
7375.81 845
7376.62 809
7377.43 840
7378.24 825
7379.05 863
7379.87 964
7380.68 1017
7381.49 1124
7382.30 1177
7383.11 1161
7383.92 1221
7384.73 1299
7385.54 1284
7386.35 1269
7387.16 1147
7387.98 1013
7388.79 969
7389.60 939
7390.41 931
7391.22 812
7392.03 730
7392.84 766
7393.66 712
7394.47 708
7395.28 705
7396.09 688
7396.90 783
7397.71 714
7398.53 721
7399.34 796
7400.15 899
7400.96 908
7401.77 902
7402.58 935
7403.40 1060
7404.21 1033
7405.02 1089
7405.83 1116
7406.65 1010
7407.46 985
7408.27 959
7409.08 966
7409.89 954
7410.71 891
7411.52 897
7412.33 891
7413.15 862
7413.96 835
7414.77 743
7415.58 693
7416.40 692
7417.21 639
7418.02 686
7418.83 638
7419.65 673
7420.46 638
7421.27 575
7422.09 623
7422.90 664
7423.71 631
7424.53 584
7425.34 580
7426.15 547
7426.97 589
7427.78 570
7428.59 561
7429.41 611
7430.22 604
7431.03 570
7431.85 558
7432.66 538
7433.47 523
7434.29 498
7435.10 531
7435.92 536
7436.73 465
7437.54 536
7438.36 570
7439.17 543
7439.99 533
7440.80 563
7441.61 509
7442.43 529
7443.24 553
7444.06 549
7444.87 541
7445.69 549
7446.50 540
7447.31 552
7448.13 521
7448.94 584
7449.76 568
7450.57 551
7451.39 525
7452.20 544
7453.02 582
7453.83 538
7454.65 490
7455.46 506
7456.28 501
7457.09 517
7457.91 529
7458.72 550
7459.54 553
7460.35 474
7461.17 497
7461.98 516
7462.80 548
7463.61 598
7464.43 527
7465.24 503
7466.06 492
7466.88 503
7467.69 543
7468.51 592
7469.32 504
7470.14 463
7470.95 534
7471.77 537
7472.59 512
7473.40 573
7474.22 557
7475.03 505
7475.85 535
7476.67 512
7477.48 519
7478.30 508
7479.11 495
7479.93 542
7480.75 525
7481.56 472
7482.38 477
7483.20 462
7484.01 441
7484.83 488
7485.65 465
7486.46 480
7487.28 452
7488.10 452
7488.91 424
7489.73 449
7490.55 441
7491.36 440
7492.18 437
7493.00 445
7493.81 468
7494.63 433
7495.45 465
7496.26 416
7497.08 422
7497.90 487
7498.72 486
7499.53 436
7500.35 447
7501.17 397
7501.99 441
7502.80 478
7503.62 521
7504.44 469
7505.26 420
7506.07 411
7506.89 448
7507.71 493
7508.53 454
7509.35 416
7510.16 444
7510.98 417
7511.80 436
7512.62 402
7513.44 379
7514.25 411
7515.07 414
7515.89 404
7516.71 428
7517.53 438
7518.35 433
7519.16 454
7519.98 447
7520.80 447
7521.62 406
7522.44 364
7523.26 424
7524.07 427
7524.89 432
7525.71 421
7526.53 381
7527.35 436
7528.17 454
7528.99 440
7529.81 402
7530.63 459
7531.44 440
7532.26 452
7533.08 400
7533.90 401
7534.72 466
7535.54 421
7536.36 396
7537.18 453
7538.00 452
7538.82 450
7539.64 421
7540.46 452
7541.28 419
7542.10 439
7542.92 417
7543.74 456
7544.56 497
7545.38 479
7546.20 437
7547.02 450
7547.84 486
7548.66 462
7549.48 479
7550.30 438
7551.12 482
7551.94 472
7552.76 494
7553.58 501
7554.40 433
7555.22 414
7556.04 418
7556.86 463
7557.68 429
7558.50 420
7559.32 411
7560.14 402
7560.96 467
7561.78 451
7562.60 449
7563.42 450
7564.24 445
7565.07 453
7565.89 436
7566.71 369
7567.53 400
7568.35 429
7569.17 398
7569.99 416
7570.81 409
7571.63 458
7572.46 480
7573.28 404
7574.10 403
7574.92 455
7575.74 510
7576.56 467
7577.38 409
7578.21 424
7579.03 462
7579.85 418
7580.67 395
7581.49 404
7582.31 433
7583.14 428
7583.96 430
7584.78 405
7585.60 403
7586.42 413
7587.25 465
7588.07 445
7588.89 378
7589.71 455
7590.54 470
7591.36 461
7592.18 481
7593.00 476
7593.83 457
7594.65 429
7595.47 472
7596.29 427
7597.12 461
7597.94 435
7598.76 454
7599.58 420
7600.41 464
7601.23 443
7602.05 465
7602.88 481
7603.70 532
7604.52 499
7605.34 503
7606.17 512
7606.99 528
7607.81 525
7608.64 613
7609.46 582
7610.28 548
7611.11 483
7611.93 507
7612.75 513
7613.58 471
7614.40 430
7615.23 455
7616.05 475
7616.87 483
7617.70 525
7618.52 543
7619.34 538
7620.17 528
7620.99 584
7621.82 622
7622.64 514
7623.46 443
7624.29 485
7625.11 526
7625.94 486
7626.76 446
7627.59 461
7628.41 501
7629.23 443
7630.06 499
7630.88 522
7631.71 562
7632.53 613
7633.36 572
7634.18 635
7635.01 636
7635.83 650
7636.66 634
7637.48 644
7638.31 543
7639.13 513
7639.95 505
7640.78 451
7641.61 428
7642.43 387
7643.26 407
7644.08 431
7644.91 435
7645.73 401
7646.56 375
7647.38 393
7648.21 389
7649.03 372
7649.86 401
7650.68 391
7651.51 377
7652.33 379
7653.16 434
7653.99 366
7654.81 413
7655.64 422
7656.46 400
7657.29 408
7658.12 414
7658.94 400
7659.77 431
7660.59 395
7661.42 408
7662.25 395
7663.07 424
7663.90 391
7664.72 414
7665.55 393
7666.38 367
7667.20 387
7668.03 401
7668.86 388
7669.68 364
7670.51 430
7671.34 402
7672.16 401
7672.99 396
7673.82 407
7674.64 466
7675.47 391
7676.30 455
7677.12 419
7677.95 370
7678.78 364
7679.61 389
7680.43 410
7681.26 375
7682.09 356
7682.92 379
7683.74 390
7684.57 384
7685.40 332
7686.22 372
7687.05 396
7687.88 410
7688.71 425
7689.54 369
7690.36 411
7691.19 375
7692.02 372
7692.85 372
7693.67 365
7694.50 373
7695.33 389
7696.16 353
7696.99 363
7697.81 378
7698.64 414
7699.47 391
7700.30 377
7701.13 383
7701.96 333
7702.78 397
7703.61 372
7704.44 374
7705.27 423
7706.10 410
7706.93 381
7707.75 389
7708.58 339
7709.41 319
7710.24 341
7711.07 375
7711.90 370
7712.73 373
7713.56 397
7714.39 397
7715.21 414
7716.04 337
7716.87 354
7717.70 401
7718.53 365
7719.36 325
7720.19 351
7721.02 402
7721.85 319
7722.68 314
7723.51 391
7724.34 352
7725.17 383
7726.00 381
7726.83 342
7727.66 348
7728.49 354
7729.31 339
7730.14 393
7730.97 323
7731.80 360
7732.63 337
7733.46 369
7734.29 356
7735.12 352
7735.95 371
7736.78 354
7737.62 361
7738.45 417
7739.28 423
7740.11 411
7740.94 400
7741.77 397
7742.60 386
7743.43 363
7744.26 376
7745.09 390
7745.92 335
7746.75 392
7747.58 382
7748.41 400
7749.24 388
7750.07 414
7750.91 397
7751.74 474
7752.57 397
7753.40 395
7754.23 389
7755.06 398
7755.89 403
7756.72 414
7757.55 429
7758.39 394
7759.22 340
7760.05 395
7760.88 397
7761.71 359
7762.54 361
7763.37 402
7764.21 363
7765.04 353
7765.87 344
7766.70 354
7767.53 328
7768.37 384
7769.20 373
7770.03 377
7770.86 363
7771.69 436
7772.53 380
7773.36 382
7774.19 414
7775.02 354
7775.85 395
7776.69 396
7777.52 395
7778.35 366
7779.18 386
7780.02 376
7780.85 373
7781.68 405
7782.51 415
7783.35 378
7784.18 313
7785.01 370
7785.85 379
7786.68 337
7787.51 414
7788.34 417
7789.18 417
7790.01 391
7790.84 382
7791.68 357
7792.51 341
7793.34 336
7794.18 390
7795.01 427
7795.84 401
7796.68 369
7797.51 382
7798.34 375
7799.18 370
7800.01 432
7800.84 408
7801.68 384
7802.51 415
7803.35 399
7804.18 423
7805.01 405
7805.85 389
7806.68 431
7807.51 448
7808.35 444
7809.18 428
7810.02 363
7810.85 425
7811.69 427
7812.52 384
7813.35 378
7814.19 412
7815.02 483
7815.86 541
7816.69 527
7817.53 538
7818.36 559
7819.20 582
7820.03 572
7820.86 534
7821.70 523
7822.53 531
7823.37 513
7824.20 480
7825.04 408
7825.87 426
7826.71 443
7827.54 451
7828.38 464
7829.21 480
7830.05 484
7830.88 505
7831.72 482
7832.56 476
7833.39 500
7834.23 552
7835.06 542
7835.90 451
7836.73 503
7837.57 559
7838.40 574
7839.24 466
7840.08 474
7840.91 466
7841.75 490
7842.58 432
7843.42 405
7844.25 409
7845.09 488
7845.93 464
7846.76 426
7847.60 416
7848.44 394
7849.27 362
7850.11 428
7850.94 420
7851.78 408
7852.62 409
7853.45 404
7854.29 414
7855.13 388
7855.96 476
7856.80 505
7857.64 472
7858.47 455
7859.31 408
7860.15 414
7860.98 429
7861.82 392
7862.66 451
7863.49 380
7864.33 362
7865.17 422
7866.01 417
7866.84 382
7867.68 420
7868.52 478
7869.35 406
7870.19 404
7871.03 395
7871.87 430
7872.70 436
7873.54 370
7874.38 427
7875.22 533
7876.05 443
7876.89 495
7877.73 417
7878.57 437
7879.41 490
7880.24 472
7881.08 507
7881.92 489
7882.76 472
7883.60 513
7884.43 511
7885.27 471
7886.11 463
7886.95 426
7887.79 455
7888.62 417
7889.46 400
7890.30 399
7891.14 412
7891.98 427
7892.82 434
7893.66 414
7894.49 469
7895.33 436
7896.17 480
7897.01 498
7897.85 461
7898.69 477
7899.53 517
7900.37 528
7901.20 548
7902.04 506
7902.88 498
7903.72 508
7904.56 552
7905.40 578
7906.24 602
7907.08 552
7907.92 460
7908.76 484
7909.60 469
7910.44 459
7911.28 460
7912.12 451
7912.96 446
7913.80 422
7914.63 452
7915.47 467
7916.31 481
7917.15 433
7917.99 466
7918.83 493
7919.67 486
7920.51 563
7921.35 577
7922.19 578
7923.03 578
7923.87 544
7924.71 538
7925.56 524
7926.40 440
7927.24 443
7928.08 411
7928.92 381
7929.76 377
7930.60 345
7931.44 404
7932.28 376
7933.12 418
7933.96 396
7934.80 458
7935.64 340
7936.48 345
7937.32 377
7938.16 402
7939.01 391
7939.85 418
7940.69 421
7941.53 412
7942.37 374
7943.21 384
7944.05 423
7944.89 406
7945.74 450
7946.58 382
7947.42 371
7948.26 396
7949.10 476
7949.94 470
7950.78 475
7951.63 468
7952.47 458
7953.31 404
7954.15 400
7954.99 382
7955.84 371
7956.68 458
7957.52 432
7958.36 443
7959.20 408
7960.05 432
7960.89 424
7961.73 450
7962.57 431
7963.41 435
7964.26 380
7965.10 405
7965.94 425
7966.78 416
7967.63 461
7968.47 416
7969.31 434
7970.15 440
7971.00 570
7971.84 493
7972.68 491
7973.53 455
7974.37 459
7975.21 422
7976.05 376
7976.90 389
7977.74 447
7978.58 385
7979.43 396
7980.27 398
7981.11 383
7981.96 438
7982.80 357
7983.64 372
7984.49 433
7985.33 432
7986.17 350
7987.02 392
7987.86 394
7988.70 352
7989.55 329
7990.39 384
7991.24 320
7992.08 337
7992.92 349
7993.77 328
7994.61 363
7995.46 333
7996.30 349
7997.14 341
7997.99 372
7998.83 361
7999.68 421
8000.52 364
8001.36 334
8002.21 352
8003.05 349
8003.90 385
8004.74 367
8005.59 303
8006.43 339
8007.28 330
8008.12 334
8008.97 335
8009.81 344
8010.65 336
8011.50 363
8012.34 369
8013.19 354
8014.03 326
8014.88 312
8015.72 349
8016.57 318
8017.41 370
8018.26 378
8019.11 382
8019.95 363
8020.80 312
8021.64 324
8022.49 364
8023.33 366
8024.18 348
8025.02 328
8025.87 327
8026.71 347
8027.56 297
8028.41 342
8029.25 336
8030.10 315
8030.94 323
8031.79 364
8032.64 312
8033.48 343
8034.33 342
8035.17 354
8036.02 350
8036.87 344
8037.71 324
8038.56 348
8039.40 345
8040.25 290
8041.10 349
8041.94 305
8042.79 322
8043.64 343
8044.48 371
8045.33 349
8046.18 314
8047.02 316
8047.87 300
8048.72 355
8049.56 343
8050.41 365
8051.26 367
8052.10 352
8052.95 312
8053.80 336
8054.65 345
8055.49 345
8056.34 341
8057.19 267
8058.04 372
8058.88 319
8059.73 352
8060.58 277
8061.42 284
8062.27 304
8063.12 317
8063.97 318
8064.82 296
8065.66 337
8066.51 329
8067.36 321
8068.21 363
8069.05 303
8069.90 332
8070.75 312
8071.60 337
8072.45 309
8073.29 328
8074.14 315
8074.99 325
8075.84 357
8076.69 328
8077.54 320
8078.38 318
8079.23 329
8080.08 322
8080.93 345
8081.78 297
8082.63 317
8083.48 317
8084.32 324
8085.17 311
8086.02 340
8086.87 298
8087.72 306
8088.57 390
8089.42 333
8090.27 304
8091.11 355
8091.96 372
8092.81 342
8093.66 299
8094.51 328
8095.36 318
8096.21 305
8097.06 297
8097.91 306
8098.76 335
8099.61 322
8100.46 312
8101.31 298
8102.16 245
8103.01 265
8103.86 280
8104.71 330
8105.56 295
8106.41 319
8107.26 310
8108.11 357
8108.96 317
8109.81 311
8110.66 363
8111.51 341
8112.36 312
8113.21 339
8114.06 302
8114.91 303
8115.76 322
8116.61 312
8117.46 328
8118.31 281
8119.16 364
8120.01 335
8120.86 341
8121.71 321
8122.56 346
8123.41 347
8124.26 372
8125.11 355
8125.96 372
8126.82 305
8127.67 359
8128.52 390
8129.37 352
8130.22 407
8131.07 384
8131.92 344
8132.77 343
8133.62 314
8134.48 351
8135.33 361
8136.18 345
8137.03 321
8137.88 353
8138.73 390
8139.58 340
8140.44 353
8141.29 330
8142.14 406
8142.99 390
8143.84 393
8144.69 403
8145.55 378
8146.40 378
8147.25 342
8148.10 396
8148.95 394
8149.81 419
8150.66 404
8151.51 438
8152.36 415
8153.22 357
8154.07 407
8154.92 426
8155.77 518
8156.63 419
8157.48 518
8158.33 531
8159.18 500
8160.04 495
8160.89 539
8161.74 438
8162.59 387
8163.45 368
8164.30 372
8165.15 423
8166.01 398
8166.86 372
8167.71 355
8168.57 391
8169.42 414
8170.27 398
8171.12 353
8171.98 367
8172.83 354
8173.68 375
8174.54 379
8175.39 341
8176.25 371
8177.10 384
8177.95 365
8178.81 331
8179.66 345
8180.51 355
8181.37 345
8182.22 381
8183.07 339
8183.93 344
8184.78 346
8185.64 324
8186.49 370
8187.34 312
8188.20 340
8189.05 330
8189.91 364
8190.76 328
8191.62 303
8192.47 304
8193.32 293
8194.18 299
8195.03 324
8195.89 286
8196.74 299
8197.60 323
8198.45 293
8199.31 301
8200.16 302
8201.02 346
8201.87 339
8202.73 320
8203.58 321
8204.44 313
8205.29 305
8206.15 268
8207.00 336
8207.86 352
8208.71 334
8209.57 308
8210.42 287
8211.28 297
8212.13 297
8212.99 277
8213.84 286
8214.70 279
8215.56 266
8216.41 293
8217.27 346
8218.12 346
8218.98 298
8219.83 286
8220.69 356
8221.55 329
8222.40 301
8223.26 330
8224.11 336
8224.97 319
8225.83 305
8226.68 352
8227.54 344
8228.39 330
8229.25 349
8230.11 327
8230.96 314
8231.82 293
8232.68 331
8233.53 331
8234.39 318
8235.25 299
8236.10 340
8236.96 363
8237.82 328
8238.67 299
8239.53 307
8240.39 307
8241.24 270
8242.10 284
8242.96 333
8243.81 313
8244.67 354
8245.53 323
8246.39 259
8247.24 307
8248.10 320
8248.96 339
8249.81 295
8250.67 316
8251.53 305
8252.39 286
8253.24 347
8254.10 276
8254.96 316
8255.82 302
8256.68 353
8257.53 377
8258.39 360
8259.25 312
8260.11 351
8260.96 339
8261.82 326
8262.68 318
8263.54 271
8264.40 298
8265.25 292
8266.11 242
8266.97 315
8267.83 310
8268.69 325
8269.55 294
8270.40 308
8271.26 327
8272.12 309
8272.98 309
8273.84 312
8274.70 287
8275.56 299
8276.41 329
8277.27 358
8278.13 348
8278.99 333
8279.85 353
8280.71 329
8281.57 321
8282.43 312
8283.29 325
8284.15 325
8285.00 330
8285.86 376
8286.72 308
8287.58 353
8288.44 361
8289.30 341
8290.16 373
8291.02 332
8291.88 302
8292.74 319
8293.60 397
8294.46 394
8295.32 326
8296.18 339
8297.04 400
8297.90 339
8298.76 330
8299.62 350
8300.48 332
8301.34 328
8302.20 327
8303.06 330
8303.92 315
8304.78 347
8305.64 322
8306.50 363
8307.36 381
8308.22 398
8309.08 366
8309.94 370
8310.80 313
8311.66 335
8312.52 364
8313.38 370
8314.24 370
8315.10 378
8315.97 358
8316.83 384
8317.69 411
8318.55 373
8319.41 381
8320.27 385
8321.13 425
8321.99 408
8322.85 371
8323.71 401
8324.58 349
8325.44 353
8326.30 349
8327.16 324
8328.02 319
8328.88 355
8329.74 354
8330.61 344
8331.47 305
8332.33 319
8333.19 291
8334.05 275
8334.91 326
8335.78 311
8336.64 332
8337.50 362
8338.36 313
8339.22 339
8340.09 354
8340.95 367
8341.81 362
8342.67 336
8343.53 336
8344.40 333
8345.26 344
8346.12 339
8346.98 339
8347.85 329
8348.71 388
8349.57 388
8350.43 396
8351.30 385
8352.16 352
8353.02 305
8353.88 307
8354.75 318
8355.61 293
8356.47 334
8357.34 377
8358.20 342
8359.06 339
8359.93 332
8360.79 339
8361.65 370
8362.51 362
8363.38 328
8364.24 317
8365.10 378
8365.97 358
8366.83 310
8367.69 362
8368.56 377
8369.42 353
8370.29 326
8371.15 354
8372.01 358
8372.88 340
8373.74 352
8374.60 380
8375.47 368
8376.33 328
8377.20 350
8378.06 397
8378.92 379
8379.79 372
8380.65 386
8381.52 328
8382.38 360
8383.25 388
8384.11 340
8384.97 387
8385.84 370
8386.70 382
8387.57 333
8388.43 337
8389.30 366
8390.16 379
8391.03 458
8391.89 396
8392.76 343
8393.62 371
8394.48 382
8395.35 389
8396.21 387
8397.08 376
8397.94 387
8398.81 354
8399.67 417
8400.54 401
8401.41 408
8402.27 385
8403.14 434
8404.00 443
8404.87 346
8405.73 412
8406.60 406
8407.46 393
8408.33 411
8409.19 384
8410.06 401
8410.93 423
8411.79 437
8412.66 461
8413.52 411
8414.39 420
8415.25 405
8416.12 418
8416.99 459
8417.85 413
8418.72 456
8419.59 456
8420.45 446
8421.32 399
8422.18 464
8423.05 464
8423.92 465
8424.78 512
8425.65 485
8426.52 543
8427.38 544
8428.25 540
8429.12 540
8429.98 506
8430.85 512
8431.72 497
8432.58 513
8433.45 506
8434.32 609
8435.18 543
8436.05 523
8436.92 537
8437.78 561
8438.65 569
8439.52 545
8440.39 609
8441.25 597
8442.12 590
8442.99 590
8443.86 572
8444.72 645
8445.59 706
8446.46 701
8447.33 691
8448.19 670
8449.06 651
8449.93 658
8450.80 701
8451.66 736
8452.53 722
8453.40 719
8454.27 748
8455.14 782
8456.00 777
8456.87 783
8457.74 818
8458.61 843
8459.48 921
8460.35 923
8461.21 905
8462.08 933
8462.95 928
8463.82 894
8464.69 898
8465.56 945
8466.42 938
8467.29 965
8468.16 1012
8469.03 1048
8469.90 1256
8470.77 1553
8471.64 1872
8472.51 2175
8473.37 2597
8474.24 2898
8475.11 2867
8475.98 2715
8476.85 2373
8477.72 2052
8478.59 1637
8479.46 1403
8480.33 1144
8481.20 1042
8482.07 908
8482.94 782
8483.81 738
8484.67 690
8485.54 618
8486.41 593
8487.28 585
8488.15 635
8489.02 545
8489.89 586
8490.76 588
8491.63 633
8492.50 629
8493.37 569
8494.24 509
8495.11 525
8495.98 506
8496.85 534
8497.72 518
8498.59 531
8499.46 540
8500.33 593
8501.20 576
8502.07 550
8502.94 559
8503.82 500
8504.69 549
8505.56 502
8506.43 515
8507.30 553
8508.17 550
8509.04 575
8509.91 561
8510.78 627
8511.65 638
8512.52 624
8513.39 619
8514.26 635
8515.14 599
8516.01 525
8516.88 556
8517.75 594
8518.62 545
8519.49 549
8520.36 510
8521.23 476
8522.11 485
8522.98 513
8523.85 550
8524.72 521
8525.59 489
8526.46 546
8527.34 505
8528.21 525
8529.08 547
8529.95 584
8530.82 556
8531.69 560
8532.57 545
8533.44 521
8534.31 610
8535.18 599
8536.05 594
8536.93 570
8537.80 547
8538.67 606
8539.54 614
8540.42 585
8541.29 556
8542.16 610
8543.03 615
8543.91 569
8544.78 588
8545.65 619
8546.52 572
8547.40 564
8548.27 564
8549.14 577
8550.02 618
8550.89 590
8551.76 665
8552.63 634
8553.51 591
8554.38 653
8555.25 664
8556.13 686
8557.00 668
8557.87 627
8558.75 632
8559.62 661
8560.49 646
8561.37 602
8562.24 512
8563.11 544
8563.99 494
8564.86 498
8565.73 521
8566.61 461
8567.48 451
8568.36 426
8569.23 432
8570.10 436
8570.98 430
8571.85 443
8572.73 479
8573.60 489
8574.47 467
8575.35 488
8576.22 483
8577.10 468
8577.97 469
8578.84 446
8579.72 465
8580.59 443
8581.47 448
8582.34 414
8583.22 424
8584.09 435
8584.97 409
8585.84 445
8586.72 423
8587.59 434
8588.47 466
8589.34 452
8590.22 436
8591.09 377
8591.96 445
8592.84 454
8593.72 427
8594.59 468
8595.47 460
8596.34 425
8597.22 461
8598.09 373
8598.97 403
8599.84 431
8600.72 419
8601.59 440
8602.47 443
8603.34 425
8604.22 429
8605.10 486
8605.97 507
8606.85 416
8607.72 452
8608.60 440
8609.47 422
8610.35 461
8611.23 435
8612.10 355
8612.98 413
8613.85 451
8614.73 474
8615.61 448
8616.48 362
8617.36 420
8618.24 443
8619.11 461
8619.99 451
8620.87 477
8621.74 468
8622.62 474
8623.49 494
8624.37 455
8625.25 456
8626.13 447
8627.00 454
8627.88 478
8628.76 469
8629.63 534
8630.51 487
8631.39 464
8632.26 505
8633.14 494
8634.02 517
8634.89 527
8635.77 528
8636.65 535
8637.53 548
8638.40 500
8639.28 513
8640.16 568
8641.04 553
8641.91 559
8642.79 562
8643.67 582
8644.55 562
8645.42 522
8646.30 546
8647.18 572
8648.06 566
8648.94 554
8649.81 592
8650.69 579
8651.57 566
8652.45 576
8653.33 640
8654.20 616
8655.08 589
8655.96 653
8656.84 606
8657.72 550
8658.60 611
8659.47 631
8660.35 637
8661.23 647
8662.11 555
8662.99 554
8663.87 594
8664.75 615
8665.62 656
8666.50 661
8667.38 643
8668.26 607
8669.14 665
8670.02 669
8670.90 664
8671.78 664
8672.66 694
8673.54 785
8674.42 832
8675.29 971
8676.17 1122
8677.05 1139
8677.93 1255
8678.81 1338
8679.69 1266
8680.57 1165
8681.45 1151
8682.33 1073
8683.21 964
8684.09 868
8684.97 751
8685.85 724
8686.73 721
8687.61 682
8688.49 716
8689.37 752
8690.25 743
8691.13 746
8692.01 864
8692.89 1047
8693.77 1214
8694.65 1413
8695.53 1523
8696.41 1624
8697.29 1658
8698.17 1588
8699.05 1509
8699.93 1329
8700.81 1066
8701.69 975
8702.57 756
8703.45 665
8704.33 640
8705.22 570
8706.10 612
8706.98 539
8707.86 478
8708.74 503
8709.62 507
8710.50 509
8711.38 490
8712.26 473
8713.14 479
8714.03 486
8714.91 486
8715.79 486
8716.67 492
8717.55 438
8718.43 483
8719.31 432
8720.20 442
8721.08 419
8721.96 429
8722.84 441
8723.72 449
8724.60 417
8725.49 489
8726.37 447
8727.25 383
8728.13 409
8729.01 416
8729.90 454
8730.78 474
8731.66 476
8732.54 466
8733.42 440
8734.31 469
8735.19 502
8736.07 422
8736.95 432
8737.84 439
8738.72 467
8739.60 419
8740.48 501
8741.37 429
8742.25 458
8743.13 446
8744.01 411
8744.90 405
8745.78 389
8746.66 412
8747.54 385
8748.43 419
8749.31 441
8750.19 412
8751.08 416
8751.96 375
8752.84 397
8753.73 375
8754.61 416
8755.49 430
8756.38 418
8757.26 466
8758.14 468
8759.03 471
8759.91 428
8760.79 435
8761.68 452
8762.56 481
8763.45 451
8764.33 460
8765.21 451
8766.10 439
8766.98 443
8767.86 416
8768.75 443
8769.63 470
8770.52 459
8771.40 455
8772.28 414
8773.17 455
8774.05 467
8774.94 464
8775.82 429
8776.71 409
8777.59 364
8778.48 384
8779.36 408
8780.24 379
8781.13 385
8782.01 355
8782.90 370
8783.78 367
8784.67 375
8785.55 375
8786.44 361
8787.32 387
8788.21 364
8789.09 364
8789.98 358
8790.86 357
8791.75 390
8792.63 376
8793.52 374
8794.40 386
8795.29 365
8796.17 322
8797.06 345
8797.94 318
8798.83 336
8799.72 399
8800.60 338
8801.49 375
8802.37 338
8803.26 357
8804.14 361
8805.03 341
8805.92 349
8806.80 352
8807.69 348
8808.57 343
8809.46 346
8810.35 338
8811.23 360
8812.12 337
8813.00 363
8813.89 315
8814.78 391
8815.66 334
8816.55 357
8817.44 316
8818.32 346
8819.21 318
8820.10 305
8820.98 328
8821.87 316
8822.76 339
8823.64 333
8824.53 344
8825.42 386
8826.30 375
8827.19 315
8828.08 351
8828.96 313
8829.85 326
8830.74 325
8831.63 337
8832.51 325
8833.40 309
8834.29 341
8835.17 334
8836.06 322
8836.95 329
8837.84 303
8838.72 320
8839.61 372
8840.50 339
8841.39 315
8842.28 327
8843.16 374
8844.05 345
8844.94 333
8845.83 266
8846.71 328
8847.60 320
8848.49 349
8849.38 287
8850.27 294
8851.15 286
8852.04 331
8852.93 307
8853.82 254
8854.71 295
8855.60 347
8856.48 339
8857.37 250
8858.26 275
8859.15 320
8860.04 310
8860.93 248
8861.82 257
8862.70 261
8863.59 316
8864.48 289
8865.37 301
8866.26 280
8867.15 280
8868.04 330
8868.93 272
8869.82 307
8870.70 251
8871.59 244
8872.48 267
8873.37 264
8874.26 241
8875.15 276
8876.04 302
8876.93 265
8877.82 268
8878.71 244
8879.60 284
8880.49 260
8881.38 279
8882.27 248
8883.16 270
8884.05 296
8884.94 287
8885.83 295
8886.72 259
8887.61 284
8888.50 282
8889.39 262
8890.28 261
8891.17 234
8892.06 272
8892.95 327
8893.84 297
8894.73 305
8895.62 255
8896.51 318
8897.40 291
8898.29 249
8899.18 256
8900.07 270
8900.96 317
8901.85 337
8902.74 257
8903.63 259
8904.52 242
8905.42 279
8906.31 262
8907.20 247
8908.09 287
8908.98 253
8909.87 274
8910.76 230
8911.65 233
8912.54 217
8913.44 288
8914.33 247
8915.22 241
8916.11 252
8917.00 249
8917.89 260
8918.78 269
8919.68 271
8920.57 248
8921.46 253
8922.35 272
8923.24 295
8924.13 278
8925.03 262
8925.92 256
8926.81 245
8927.70 219
8928.59 237
8929.49 241
8930.38 266
8931.27 252
8932.16 283
8933.05 283
8933.95 265
8934.84 287
8935.73 294
8936.62 272
8937.52 248
8938.41 233
8939.30 215
8940.19 255
8941.09 257
8941.98 263
8942.87 237
8943.77 236
8944.66 244
8945.55 264
8946.44 242
8947.34 297
8948.23 280
8949.12 276
8950.02 268
8950.91 241
8951.80 248
8952.70 236
8953.59 254
8954.48 260
8955.38 278
8956.27 227
8957.16 218
8958.06 240
8958.95 241
8959.84 224
8960.74 236
8961.63 236
8962.52 229
8963.42 247
8964.31 245
8965.21 270
8966.10 221
8966.99 233
8967.89 249
8968.78 284
8969.68 298
8970.57 260
8971.46 285
8972.36 268
8973.25 278
8974.15 284
8975.04 267
8975.94 252
8976.83 250
8977.72 222
8978.62 255
8979.51 264
8980.41 285
8981.30 238
8982.20 253
8983.09 218
8983.99 260
8984.88 236
8985.78 244
8986.67 253
8987.57 231
8988.46 239
8989.36 233
8990.25 223
8991.15 252
8992.04 247
8992.94 240
8993.83 253
8994.73 236
8995.62 232
8996.52 254
8997.41 249
8998.31 258
8999.21 259
9000.10 271
9001.00 258
9001.89 266
9002.79 252
9003.68 250
9004.58 219
9005.48 216
9006.37 247
9007.27 272
9008.16 249
9009.06 274
9009.96 255
9010.85 243
9011.75 232
9012.64 276
9013.54 270
9014.44 220
9015.33 248
9016.23 203
9017.13 236
9018.02 246
9018.92 224
9019.82 195
9020.71 262
9021.61 239
9022.51 228
9023.40 229
9024.30 252
9025.20 235
9026.09 228
9026.99 272
9027.89 218
9028.78 225
9029.68 234
9030.58 247
9031.48 220
9032.37 288
9033.27 275
9034.17 231
9035.06 196
9035.96 259
9036.86 240
9037.76 246
9038.65 274
9039.55 263
9040.45 267
9041.35 240
9042.25 254
9043.14 258
9044.04 275
9044.94 235
9045.84 245
9046.73 287
9047.63 264
9048.53 235
9049.43 268
9050.33 248
9051.22 265
9052.12 245
9053.02 245
9053.92 188
9054.82 220
9055.72 224
9056.61 251
9057.51 216
9058.41 235
9059.31 230
9060.21 251
9061.11 252
9062.01 259
9062.91 247
9063.80 244
9064.70 246
9065.60 216
9066.50 231
9067.40 193
9068.30 246
9069.20 241
9070.10 234
9071.00 251
9071.89 214
9072.79 230
9073.69 232
9074.59 233
9075.49 215
9076.39 248
9077.29 246
9078.19 262
9079.09 238
9079.99 253
9080.89 241
9081.79 240
9082.69 243
9083.59 224
9084.49 242
9085.39 274
9086.29 259
9087.19 262
9088.09 257
9088.99 256
9089.89 277
9090.79 247
9091.69 254
9092.59 252
9093.49 258
9094.39 231
9095.29 251
9096.19 226
9097.09 247
9097.99 267
9098.89 267
9099.79 234
9100.69 255
9101.59 289
9102.49 291
9103.39 241
9104.30 236
9105.20 248
9106.10 193
9107.00 240
9107.90 248
9108.80 221
9109.70 211
9110.60 263
9111.50 241
9112.40 263
9113.31 252
9114.21 218
9115.11 212
9116.01 219
9116.91 263
9117.81 229
9118.71 234
9119.62 217
9120.52 238
9121.42 249
9122.32 236
9123.22 200
9124.12 225
9125.03 212
9125.93 212
9126.83 207
9127.73 229
9128.63 284
9129.54 276
9130.44 250
9131.34 193
9132.24 218
9133.14 248
9134.05 226
9134.95 223
9135.85 226
9136.75 205
9137.66 225
9138.56 201
9139.46 188
9140.36 211
9141.27 216
9142.17 215
9143.07 231
9143.97 230
9144.88 230
9145.78 240
9146.68 236
9147.59 247
9148.49 282
9149.39 240
9150.29 214
9151.20 201
9152.10 186
9153.00 227
9153.91 239
9154.81 244
9155.71 262
9156.62 197
9157.52 203
9158.42 224
9159.33 224
9160.23 226
9161.14 235
9162.04 227
9162.94 239
9163.85 227
9164.75 217
9165.65 221
9166.56 238
9167.46 228
9168.37 214
9169.27 254
9170.17 213
9171.08 219
9171.98 210
9172.89 221
9173.79 201
9174.69 273
9175.60 248
9176.50 233
9177.41 214
9178.31 240
9179.22 241
9180.12 239
9181.03 246
9181.93 248
9182.84 248
9183.74 213
9184.64 189
9185.55 219
9186.45 225
9187.36 250
9188.26 215
9189.17 234
9190.07 237
9190.98 224
9191.88 208
9192.79 196
9193.69 224
9194.60 248
9195.51 215
9196.41 228
9197.32 240
9198.22 221
9199.13 228
9200.03 237
9200.94 261
9201.84 301
9202.75 281
9203.66 270
9204.56 256
9205.47 249
9206.37 234
9207.28 277
9208.18 219
9209.09 243
9210.00 226
9210.90 213
9211.81 243
9212.71 204
9213.62 274
9214.53 266
9215.43 287
9216.34 213
9217.25 240
9218.15 222
9219.06 223
9219.97 226
9220.87 269
9221.78 243
9222.69 287
9223.59 235
9224.50 237
9225.41 228
9226.31 238
9227.22 241
9228.13 264
9229.03 261
9229.94 222
9230.85 226
9231.75 214
9232.66 225
9233.57 224
9234.48 247
9235.38 215
9236.29 243
9237.20 232
9238.11 200
9239.01 220
9239.92 261
9240.83 211
9241.74 231
9242.64 252
9243.55 217
9244.46 269
9245.37 235
9246.27 203
9247.18 206
9248.09 264
9249.00 219
9249.91 219
9250.81 205
9251.72 246
9252.63 235
9253.54 215
9254.45 227
9255.35 220
9256.26 246
9257.17 230
9258.08 208
9258.99 223
9259.90 191
9260.80 194
9261.71 236
9262.62 217
9263.53 228
9264.44 219
9265.35 285
9266.26 275
9267.17 207
9268.07 196
9268.98 230
9269.89 244
9270.80 231
9271.71 230
9272.62 217
9273.53 220
9274.44 241
9275.35 258
9276.26 188
9277.17 205
9278.08 215
9278.98 231
9279.89 213
9280.80 241
9281.71 230
9282.62 229
9283.53 238
9284.44 242
9285.35 231
9286.26 196
9287.17 208
9288.08 204
9288.99 226
9289.90 214
9290.81 207
9291.72 242
9292.63 217
9293.54 219
9294.45 269
9295.36 226
9296.27 239
9297.18 230
9298.09 202
9299.00 250
9299.91 270
9300.82 232
9301.73 204
9302.65 243
9303.56 196
9304.47 231
9305.38 236
9306.29 261
9307.20 214
9308.11 244
9309.02 252
9309.93 253
9310.84 246
9311.75 239
9312.66 247
9313.58 285
9314.49 284
9315.40 232
9316.31 260
9317.22 232
9318.13 227
9319.04 227
9319.95 240
9320.87 256
9321.78 234
9322.69 255
9323.60 194
9324.51 226
9325.42 287
9326.34 279
9327.25 233
9328.16 219
9329.07 253
9329.98 270
9330.90 244
9331.81 238
9332.72 233
9333.63 250
9334.54 241
9335.46 225
9336.37 238
9337.28 251
9338.19 218
9339.11 257
9340.02 246
9340.93 235
9341.84 231
9342.76 228
9343.67 303
9344.58 237
9345.49 256
9346.41 220
9347.32 213
9348.23 222
9349.14 251
9350.06 219
9350.97 234
9351.88 256
9352.80 293
9353.71 226
9354.62 265
9355.54 286
9356.45 256
9357.36 251
9358.28 226
9359.19 232
9360.10 252
9361.02 254
9361.93 249
9362.84 256
9363.76 212
9364.67 258
9365.58 267
9366.50 246
9367.41 265
9368.32 213
9369.24 248
9370.15 266
9371.07 257
9371.98 228
9372.89 240
9373.81 254
9374.72 242
9375.64 227
9376.55 245
9377.47 256
9378.38 268
9379.29 269
9380.21 276
9381.12 244
9382.04 225
9382.95 249
9383.87 240
9384.78 247
9385.70 231
9386.61 251
9387.52 232
9388.44 205
9389.35 255
9390.27 311
9391.18 280
9392.10 237
9393.01 248
9393.93 270
9394.84 236
9395.76 285
9396.67 268
9397.59 263
9398.51 277
9399.42 282
9400.34 280
9401.25 252
9402.17 266
9403.08 214
9404.00 232
9404.91 231
9405.83 262
9406.74 230
9407.66 259
9408.58 257
9409.49 254
9410.41 266
9411.32 243
9412.24 255
9413.16 217
9414.07 209
9414.99 253
9415.90 250
9416.82 273
9417.74 271
9418.65 259
9419.57 242
9420.49 217
9421.40 236
9422.32 253
9423.23 245
9424.15 234
9425.07 275
9425.98 252
9426.90 257
9427.82 247
9428.73 263
9429.65 262
9430.57 283
9431.48 273
9432.40 269
9433.32 267
9434.24 246
9435.15 246
9436.07 281
9436.99 216
9437.90 245
9438.82 248
9439.74 268
9440.66 254
9441.57 286
9442.49 280
9443.41 273
9444.33 268
9445.24 263
9446.16 253
9447.08 291
9448.00 309
9448.91 293
9449.83 253
9450.75 283
9451.67 296
9452.59 310
9453.50 285
9454.42 359
9455.34 367
9456.26 384
9457.18 429
9458.09 345
9459.01 363
9459.93 337
9460.85 339
9461.77 330
9462.69 289
9463.60 253
9464.52 249
9465.44 243
9466.36 253
9467.28 231
9468.20 266
9469.12 310
9470.03 331
9470.95 293
9471.87 249
9472.79 282
9473.71 241
9474.63 271
9475.55 234
9476.47 268
9477.39 282
9478.31 281
9479.22 273
9480.14 293
9481.06 301
9481.98 364
9482.90 297
9483.82 296
9484.74 316
9485.66 331
9486.58 321
9487.50 292
9488.42 283
9489.34 270
9490.26 300
9491.18 270
9492.10 290
9493.02 273
9493.94 279
9494.86 273
9495.78 299
9496.70 246
9497.62 269
9498.54 283
9499.46 293
9500.38 293
9501.30 294
9502.22 318
9503.14 317
9504.06 268
9504.98 305
9505.90 279
9506.82 253
9507.74 281
9508.66 270
9509.58 269
9510.50 271
9511.42 282
9512.35 302
9513.27 309
9514.19 290
9515.11 282
9516.03 292
9516.95 254
9517.87 269
9518.79 300
9519.71 305
9520.63 312
9521.56 334
9522.48 283
9523.40 322
9524.32 325
9525.24 341
9526.16 286
9527.08 290
9528.01 334
9528.93 318
9529.85 325
9530.77 314
9531.69 350
9532.61 328
9533.54 348
9534.46 404
9535.38 387
9536.30 382
9537.22 449
9538.15 405
9539.07 435
9539.99 420
9540.91 375
9541.84 363
9542.76 401
9543.68 347
9544.60 326
9545.52 342
9546.45 310
9547.37 295
9548.29 326
9549.21 300
9550.14 310
9551.06 343
9551.98 300
9552.91 296
9553.83 279
9554.75 296
9555.67 295
9556.60 311
9557.52 324
9558.44 293
9559.37 324
9560.29 330
9561.21 333
9562.14 317
9563.06 353
9563.98 349
9564.91 355
9565.83 288
9566.75 306
9567.68 317
9568.60 333
9569.52 279
9570.45 285
9571.37 320
9572.29 315
9573.22 335
9574.14 298
9575.07 286
9575.99 294
9576.91 263
9577.84 257
9578.76 272
9579.69 250
9580.61 318
9581.53 309
9582.46 265
9583.38 242
9584.31 301
9585.23 285
9586.16 257
9587.08 291
9588.00 308
9588.93 304
9589.85 304
9590.78 296
9591.70 286
9592.63 320
9593.55 319
9594.48 297
9595.40 278
9596.33 344
9597.25 344
9598.18 310
9599.10 384
9600.03 306
9600.95 311
9601.88 337
9602.80 292
9603.73 294
9604.65 303
9605.58 387
9606.50 372
9607.43 312
9608.35 350
9609.28 368
9610.21 329
9611.13 339
9612.06 344
9612.98 340
9613.91 352
9614.83 358
9615.76 348
9616.69 334
9617.61 350
9618.54 336
9619.46 314
9620.39 340
9621.32 350
9622.24 380
9623.17 384
9624.09 377
9625.02 332
9625.95 317
9626.87 334
9627.80 396
9628.73 407
9629.65 400
9630.58 375
9631.51 405
9632.43 411
9633.36 410
9634.29 415
9635.21 388
9636.14 412
9637.07 382
9637.99 391
9638.92 387
9639.85 407
9640.77 415
9641.70 405
9642.63 424
9643.56 439
9644.48 422
9645.41 443
9646.34 442
9647.26 426
9648.19 425
9649.12 415
9650.05 465
9650.97 464
9651.90 446
9652.83 539
9653.76 544
9654.68 591
9655.61 559
9656.54 502
9657.47 452
9658.40 496
9659.32 451
9660.25 496
9661.18 474
9662.11 488
9663.04 472
9663.96 472
9664.89 456
9665.82 473
9666.75 462
9667.68 491
9668.61 459
9669.53 502
9670.46 482
9671.39 488
9672.32 484
9673.25 437
9674.18 475
9675.11 513
9676.03 480
9676.96 489
9677.89 496
9678.82 534
9679.75 547
9680.68 509
9681.61 517
9682.54 523
9683.47 541
9684.40 544
9685.32 546
9686.25 542
9687.18 550
9688.11 546
9689.04 554
9689.97 540
9690.90 575
9691.83 561
9692.76 594
9693.69 588
9694.62 588
9695.55 618
9696.48 601
9697.41 619
9698.34 625
9699.27 615
9700.20 621
9701.13 694
9702.06 716
9702.99 786
9703.92 754
9704.85 691
9705.78 702
9706.71 673
9707.64 671
9708.57 596
9709.50 558
9710.43 606
9711.36 642
9712.29 644
9713.22 601
9714.15 610
9715.08 651
9716.01 693
9716.94 717
9717.87 718
9718.80 788
9719.74 774
9720.67 781
9721.60 706
9722.53 773
9723.46 711
9724.39 689
9725.32 571
9726.25 607
9727.18 562
9728.11 527
9729.05 492
9729.98 545
9730.91 557
9731.84 563
9732.77 555
9733.70 530
9734.63 582
9735.57 578
9736.50 544
9737.43 551
9738.36 588
9739.29 606
9740.22 557
9741.16 503
9742.09 524
9743.02 521
9743.95 501
9744.88 499
9745.82 478
9746.75 398
9747.68 421
9748.61 456
9749.55 456
9750.48 484
9751.41 438
9752.34 419
9753.27 448
9754.21 418
9755.14 438
9756.07 411
9757.01 386
9757.94 437
9758.87 410
9759.80 396
9760.74 431
9761.67 429
9762.60 441
9763.53 374
9764.47 391
9765.40 405
9766.33 446
9767.27 464
9768.20 416
9769.13 446
9770.07 463
9771.00 433
9771.93 446
9772.87 435
9773.80 442
9774.73 423
9775.67 491
9776.60 432
9777.53 415
9778.47 411
9779.40 399
9780.34 466
9781.27 473
9782.20 499
9783.14 484
9784.07 477
9785.00 458
9785.94 436
9786.87 477
9787.81 512
9788.74 470
9789.68 460
9790.61 478
9791.54 447
9792.48 420
9793.41 428
9794.35 392
9795.28 354
9796.22 355
9797.15 369
9798.08 390
9799.02 397
9799.95 406
9800.89 403
9801.82 397
9802.76 406
9803.69 440
9804.63 413
9805.56 420
9806.50 383
9807.43 408
9808.37 398
9809.30 370
9810.24 380
9811.17 342
9812.11 342
9813.04 327
9813.98 326
9814.91 299
9815.85 300
9816.79 341
9817.72 339
9818.66 322
9819.59 314
9820.53 321
9821.46 327
9822.40 332
9823.34 306
9824.27 358
9825.21 303
9826.14 291
9827.08 315
9828.02 323
9828.95 292
9829.89 332
9830.82 327
9831.76 319
9832.70 329
9833.63 306
9834.57 321
9835.50 296
9836.44 323
9837.38 316
9838.31 341
9839.25 312
9840.19 346
9841.12 286
9842.06 290
9843.00 295
9843.93 345
9844.87 341
9845.81 302
9846.74 330
9847.68 354
9848.62 323
9849.56 345
9850.49 308
9851.43 291
9852.37 308
9853.30 302
9854.24 309
9855.18 266
9856.12 291
9857.05 269
9857.99 308
9858.93 353
9859.87 320
9860.80 318
9861.74 272
9862.68 300
9863.62 310
9864.55 300
9865.49 367
9866.43 344
9867.37 351
9868.31 333
9869.24 312
9870.18 287
9871.12 253
9872.06 268
9873.00 328
9873.93 312
9874.87 332
9875.81 310
9876.75 346
9877.69 330
9878.63 283
9879.56 285
9880.50 285
9881.44 307
9882.38 305
9883.32 295
9884.26 323
9885.20 309
9886.14 272
9887.07 303
9888.01 280
9888.95 294
9889.89 298
9890.83 282
9891.77 305
9892.71 299
9893.65 302
9894.59 274
9895.53 250
9896.47 260
9897.40 260
9898.34 300
9899.28 278
9900.22 267
9901.16 281
9902.10 273
9903.04 283
9903.98 276
9904.92 294
9905.86 255
9906.80 242
9907.74 263
9908.68 278
9909.62 285
9910.56 306
9911.50 276
9912.44 286
9913.38 313
9914.32 288
9915.26 280
9916.20 286
9917.14 290
9918.08 266
9919.02 272
9919.96 280
9920.90 262
9921.84 296
9922.78 272
9923.72 261
9924.66 304
9925.61 307
9926.55 343
9927.49 334
9928.43 393
9929.37 381
9930.31 432
9931.25 451
9932.19 472
9933.13 503
9934.07 553
9935.01 396
9935.96 444
9936.90 413
9937.84 386
9938.78 323
9939.72 290
9940.66 300
9941.60 283
9942.54 271
9943.49 266
9944.43 289
9945.37 247
9946.31 232
9947.25 241
9948.19 274
9949.14 274
9950.08 306
9951.02 267
9951.96 245
9952.90 297
9953.85 305
9954.79 270
9955.73 236
9956.67 293
9957.61 259
9958.56 238
9959.50 243
9960.44 271
9961.38 276
9962.33 297
9963.27 251
9964.21 264
9965.15 250
9966.10 241
9967.04 262
9967.98 258
9968.92 283
9969.87 289
9970.81 256
9971.75 247
9972.70 277
9973.64 247
9974.58 260
9975.52 235
9976.47 257
9977.41 266
9978.35 243
9979.30 239
9980.24 231
9981.18 255
9982.13 231
9983.07 277
9984.01 232
9984.96 240
9985.90 244
9986.84 263
9987.79 297
9988.73 260
9989.68 228
9990.62 241
9991.56 253
9992.51 268
9993.45 237
9994.39 228
9995.34 261
9996.28 232
9997.23 239
9998.17 235
9999.11 254
10000.06 225
10001.00 257
10001.95 228
10002.89 231
10003.84 262
10004.78 240
10005.73 209
10006.67 252
10007.61 252
10008.56 252
10009.50 244
10010.45 253
10011.39 260
10012.34 234
10013.28 227
10014.23 255
10015.17 244
10016.12 251
10017.06 224
10018.01 213
10018.95 226
10019.90 254
10020.84 256
10021.79 234
10022.73 207
10023.68 255
10024.62 235
10025.57 243
10026.51 221
10027.46 239
10028.41 214
10029.35 254
10030.30 233
10031.24 228
10032.19 247
10033.13 274
10034.08 277
10035.03 246
10035.97 215
10036.92 207
10037.86 231
10038.81 258
10039.76 214
10040.70 213
10041.65 212
10042.59 257
10043.54 239
10044.49 262
10045.43 222
10046.38 213
10047.33 216
10048.27 196
10049.22 227
10050.17 226
10051.11 201
10052.06 230
10053.01 215
10053.95 233
10054.90 188
10055.85 215
10056.79 183
10057.74 194
10058.69 216
10059.63 207
10060.58 204
10061.53 214
10062.48 188
10063.42 220
10064.37 186
10065.32 166
10066.26 186
10067.21 230
10068.16 263
10069.11 227
10070.05 228
10071.00 234
10071.95 193
10072.90 211
10073.84 251
10074.79 208
10075.74 244
10076.69 224
10077.64 226
10078.58 220
10079.53 211
10080.48 191
10081.43 228
10082.38 244
10083.32 212
10084.27 211
10085.22 210
10086.17 268
10087.12 231
10088.07 223
10089.01 216
10089.96 263
10090.91 210
10091.86 236
10092.81 228
10093.76 215
10094.71 205
10095.65 219
10096.60 214
10097.55 228
10098.50 246
10099.45 219
10100.40 279
10101.35 214
10102.30 212
10103.25 205
10104.19 209
10105.14 188
10106.09 213
10107.04 196
10107.99 253
10108.94 243
10109.89 223
10110.84 188
10111.79 213
10112.74 215
10113.69 234
10114.64 221
10115.59 220
10116.54 225
10117.49 186
10118.44 237
10119.39 215
10120.34 215
10121.29 185
10122.24 190
10123.19 212
10124.14 209
10125.09 199
10126.04 212
10126.99 207
10127.94 211
10128.89 228
10129.84 193
10130.79 211
10131.74 209
10132.69 224
10133.64 210
10134.59 237
10135.54 246
10136.49 236
10137.44 217
10138.39 199
10139.34 183
10140.29 251
10141.24 234
10142.20 244
10143.15 205
10144.10 187
10145.05 227
10146.00 216
10146.95 235
10147.90 200
10148.85 211
10149.80 255
10150.76 210
10151.71 200
10152.66 218
10153.61 215
10154.56 230
10155.51 256
10156.46 215
10157.42 229
10158.37 227
10159.32 226
10160.27 259
10161.22 197
10162.18 198
10163.13 240
10164.08 207
10165.03 188
10165.98 238
10166.93 253
10167.89 239
10168.84 241
10169.79 223
10170.74 220
10171.70 222
10172.65 209
10173.60 220
10174.55 225
10175.51 229
10176.46 232
10177.41 235
10178.36 236
10179.32 219
10180.27 234
10181.22 243
10182.17 262
10183.13 293
10184.08 273
10185.03 274
10185.99 242
10186.94 255
10187.89 280
10188.84 245
10189.80 249
10190.75 231
10191.70 267
10192.66 274
10193.61 245
10194.56 220
10195.52 238
10196.47 240
10197.42 282
10198.38 303
10199.33 262
10200.29 261
10201.24 252
10202.19 244
10203.15 244
10204.10 272
10205.05 253
10206.01 241
10206.96 258
10207.92 282
10208.87 299
10209.82 296
10210.78 303
10211.73 283
10212.69 319
10213.64 324
10214.60 281
10215.55 260
10216.50 262
10217.46 277
10218.41 257
10219.37 218
10220.32 254
10221.28 290
10222.23 252
10223.19 256
10224.14 272
10225.10 265
10226.05 228
10227.01 229
10227.96 244
10228.92 251
10229.87 241
10230.83 234
10231.78 235
10232.74 230
10233.69 231
10234.65 254
10235.60 247
10236.56 269
10237.51 286
10238.47 258
10239.42 271
10240.38 326
10241.33 335
10242.29 318
10243.25 283
10244.20 302
10245.16 308
10246.11 244
10247.07 230
10248.02 233
10248.98 234
10249.94 225
10250.89 223
10251.85 225
10252.80 208
10253.76 214
10254.72 240
10255.67 225
10256.63 225
10257.59 253
10258.54 212
10259.50 254
10260.45 248
10261.41 212
10262.37 227
10263.32 229
10264.28 200
10265.24 205
10266.19 195
10267.15 213
10268.11 230
10269.06 209
10270.02 180
10270.98 202
10271.94 228
10272.89 194
10273.85 201
10274.81 195
10275.76 202
10276.72 194
10277.68 237
10278.64 241
10279.59 195
10280.55 197
10281.51 193
10282.47 199
10283.42 214
10284.38 198
10285.34 206
10286.30 244
10287.25 224
10288.21 198
10289.17 179
10290.13 217
10291.08 203
10292.04 202
10293.00 200
10293.96 215
10294.92 211
10295.87 201
10296.83 252
10297.79 208
10298.75 199
10299.71 225
10300.67 224
10301.62 229
10302.58 218
10303.54 211
10304.50 224
10305.46 215
10306.42 208
10307.38 222
10308.33 228
10309.29 253
10310.25 223
10311.21 242
10312.17 227
10313.13 233
10314.09 212
10315.05 241
10316.01 248
10316.96 201
10317.92 207
10318.88 216
10319.84 235
10320.80 227
10321.76 219
10322.72 239
10323.68 252
10324.64 218
10325.60 206
10326.56 180
10327.52 221
10328.48 233
10329.44 238
10330.40 242
10331.36 233
10332.32 245
10333.28 256
10334.24 245
10335.20 242
10336.16 267
10337.12 222
10338.08 237
10339.04 244
10340.00 232
10340.96 222
10341.92 203
10342.88 210
10343.84 200
10344.80 191
10345.76 206
10346.72 189
10347.68 201
10348.64 220
10349.60 221
10350.56 204
10351.52 189
10352.48 232
10353.44 207
10354.40 204
10355.36 192
10356.33 191
10357.29 236
10358.25 199
10359.21 190
10360.17 197
10361.13 218
10362.09 209
10363.05 193
10364.01 161
10364.98 196
10365.94 205
10366.90 188
10367.86 200
10368.82 180
10369.78 177
10370.75 175
10371.71 174
10372.67 176
10373.63 186
10374.59 182
10375.55 206
10376.52 200
10377.48 209
10378.44 181
10379.40 215
10380.36 225
10381.33 189
10382.29 209
10383.25 191
10384.21 179
10385.17 179
10386.14 174
10387.10 180
10388.06 177
10389.02 190
10389.99 181
10390.95 179
10391.91 200
10392.87 187
10393.84 222
10394.80 170
10395.76 206
10396.73 170
10397.69 177
10398.65 204
10399.61 213
10400.58 211
10401.54 183
10402.50 203
10403.47 215
10404.43 241
10405.39 216
10406.36 193
10407.32 202
10408.28 200
10409.25 159
10410.21 168
10411.17 188
10412.14 225
10413.10 206
10414.06 185
10415.03 204
10415.99 177
10416.95 190
10417.92 235
10418.88 203
10419.85 188
10420.81 205
10421.77 217
10422.74 229
10423.70 230
10424.67 249
10425.63 243
10426.59 243
10427.56 207
10428.52 186
10429.49 223
10430.45 214
10431.42 221
10432.38 177
10433.34 179
10434.31 193
10435.27 189
10436.24 176
10437.20 180
10438.17 189
10439.13 187
10440.10 170
10441.06 179
10442.03 179
10442.99 168
10443.96 163
10444.92 217
10445.89 174
10446.85 191
10447.82 183
10448.78 168
10449.75 174
10450.71 185
10451.68 170
10452.64 182
10453.61 213
10454.58 169
10455.54 184
10456.51 166
10457.47 170
10458.44 192
10459.40 169
10460.37 184
10461.33 208
10462.30 185
10463.27 189
10464.23 176
10465.20 157
10466.16 174
10467.13 167
10468.10 162
10469.06 175
10470.03 163
10471.00 191
10471.96 182
10472.93 177
10473.89 179
10474.86 178
10475.83 186
10476.79 168
10477.76 199
10478.73 185
10479.69 170
10480.66 157
10481.63 180
10482.59 152
10483.56 164
10484.53 155
10485.49 180
10486.46 183
10487.43 233
10488.40 206
10489.36 161
10490.33 192
10491.30 202
10492.26 196
10493.23 185
10494.20 195
10495.17 207
10496.13 184
10497.10 185
10498.07 159
10499.04 218
10500.00 195
10500.97 179
10501.94 186
10502.91 167
10503.87 181
10504.84 127
10505.81 150
10506.78 175
10507.75 187
10508.71 162
10509.68 188
10510.65 225
10511.62 209
10512.59 148
10513.55 188
10514.52 214
10515.49 179
10516.46 201
10517.43 175
10518.40 220
10519.36 199
10520.33 179
10521.30 164
10522.27 164
10523.24 177
10524.21 200
10525.18 195
10526.15 231
10527.11 214
10528.08 212
10529.05 204
10530.02 182
10530.99 199
10531.96 192
10532.93 164
10533.90 167
10534.87 184
10535.84 170
10536.80 154
10537.77 149
10538.74 171
10539.71 185
10540.68 180
10541.65 184
10542.62 183
10543.59 218
10544.56 162
10545.53 196
10546.50 187
10547.47 170
10548.44 206
10549.41 190
10550.38 204
10551.35 176
10552.32 174
10553.29 181
10554.26 168
10555.23 185
10556.20 192
10557.17 176
10558.14 172
10559.11 178
10560.08 163
10561.05 226
10562.02 204
10562.99 208
10563.96 229
10564.93 242
10565.90 214
10566.88 214
10567.85 218
10568.82 210
10569.79 199
10570.76 200
10571.73 215
10572.70 209
10573.67 183
10574.64 206
10575.61 195
10576.58 166
10577.56 196
10578.53 199
10579.50 185
10580.47 211
10581.44 185
10582.41 181
10583.38 219
10584.35 214
10585.33 167
10586.30 208
10587.27 253
10588.24 196
10589.21 191
10590.18 203
10591.16 196
10592.13 216
10593.10 223
10594.07 195
10595.04 211
10596.02 237
10596.99 214
10597.96 220
10598.93 203
10599.90 161
10600.88 234
10601.85 205
10602.82 178
10603.79 179
10604.77 183
10605.74 232
10606.71 233
10607.68 191
10608.66 215
10609.63 193
10610.60 207
10611.57 171
10612.55 176
10613.52 171
10614.49 195
10615.47 195
10616.44 167
10617.41 189
10618.38 174
10619.36 221
10620.33 200
10621.30 197
10622.28 213
10623.25 168
10624.22 187
10625.20 223
10626.17 219
10627.14 210
10628.12 232
10629.09 219
10630.06 231
10631.04 198
10632.01 207
10632.99 199
10633.96 207
10634.93 205
10635.91 210
10636.88 219
10637.86 209
10638.83 229
10639.80 253
10640.78 255
10641.75 272
10642.73 237
10643.70 280
10644.67 296
10645.65 239
10646.62 247
10647.60 236
10648.57 227
10649.55 198
10650.52 213
10651.50 206
10652.47 190
10653.44 182
10654.42 192
10655.39 215
10656.37 237
10657.34 215
10658.32 196
10659.29 185
10660.27 190
10661.24 183
10662.22 230
10663.19 196
10664.17 202
10665.14 191
10666.12 194
10667.09 183
10668.07 169
10669.04 159
10670.02 204
10671.00 200
10671.97 190
10672.95 212
10673.92 208
10674.90 203
10675.87 201
10676.85 245
10677.83 217
10678.80 185
10679.78 178
10680.75 222
10681.73 207
10682.70 206
10683.68 210
10684.66 235
10685.63 237
10686.61 178
10687.59 160
10688.56 223
10689.54 211
10690.51 195
10691.49 192
10692.47 162
10693.44 218
10694.42 192
10695.40 181
10696.37 150
10697.35 173
10698.33 175
10699.30 225
10700.28 199
10701.26 163
10702.23 149
10703.21 192
10704.19 206
10705.17 170
10706.14 185
10707.12 186
10708.10 177
10709.07 177
10710.05 182
10711.03 163
10712.01 163
10712.98 165
10713.96 169
10714.94 144
10715.92 165
10716.89 188
10717.87 187
10718.85 141
10719.83 191
10720.80 189
10721.78 167
10722.76 193
10723.74 174
10724.71 162
10725.69 167
10726.67 187
10727.65 206
10728.63 219
10729.61 182
10730.58 172
10731.56 161
10732.54 129
10733.52 187
10734.50 172
10735.48 171
10736.45 159
10737.43 168
10738.41 165
10739.39 201
10740.37 155
10741.35 175
10742.33 182
10743.30 201
10744.28 217
10745.26 149
10746.24 182
10747.22 177
10748.20 168
10749.18 171
10750.16 173
10751.14 154
10752.11 170
10753.09 156
10754.07 187
10755.05 175
10756.03 181
10757.01 177
10757.99 182
10758.97 179
10759.95 192
10760.93 169
10761.91 172
10762.89 177
10763.87 175
10764.85 192
10765.83 181
10766.81 183
10767.79 203
10768.77 172
10769.75 199
10770.73 200
10771.71 175
10772.69 202
10773.67 162
10774.65 151
10775.63 151
10776.61 179
10777.59 191
10778.57 194
10779.55 171
10780.53 173
10781.51 177
10782.49 178
10783.47 195
10784.45 155
10785.43 169
10786.41 187
10787.39 215
10788.38 197
10789.36 174
10790.34 162
10791.32 193
10792.30 174
10793.28 169
10794.26 170
10795.24 171
10796.22 181
10797.21 185
10798.19 197
10799.17 174
10800.15 184
10801.13 210
10802.11 238
10803.09 224
10804.08 173
10805.06 210
10806.04 178
10807.02 173
10808.00 186
10808.98 210
10809.97 193
10810.95 195
10811.93 174
10812.91 172
10813.89 178
10814.88 199
10815.86 166
10816.84 164
10817.82 198
10818.80 188
10819.79 224
10820.77 203
10821.75 200
10822.73 210
10823.72 199
10824.70 193
10825.68 217
10826.66 209
10827.65 205
10828.63 195
10829.61 217
10830.59 184
10831.58 203
10832.56 183
10833.54 208
10834.53 213
10835.51 194
10836.49 194
10837.47 215
10838.46 232
10839.44 157
10840.42 185
10841.41 201
10842.39 224
10843.37 214
10844.36 185
10845.34 207
10846.32 215
10847.31 203
10848.29 209
10849.27 234
10850.26 208
10851.24 185
10852.23 182
10853.21 217
10854.19 204
10855.18 193
10856.16 190
10857.14 192
10858.13 210
10859.11 214
10860.10 211
10861.08 221
10862.07 193
10863.05 184
10864.03 204
10865.02 199
10866.00 195
10866.99 200
10867.97 199
10868.96 216
10869.94 209
10870.92 204
10871.91 231
10872.89 182
10873.88 220
10874.86 216
10875.85 224
10876.83 239
10877.82 208
10878.80 214
10879.79 183
10880.77 215
10881.76 225
10882.74 229
10883.73 215
10884.71 239
10885.70 247
10886.68 230
10887.67 227
10888.66 241
10889.64 224
10890.63 254
10891.61 236
10892.60 217
10893.58 253
10894.57 239
10895.55 229
10896.54 247
10897.53 225
10898.51 218
10899.50 257
10900.48 287
10901.47 302
10902.46 257
10903.44 245
10904.43 248
10905.41 303
10906.40 242
10907.39 231
10908.37 242
10909.36 279
10910.35 258
10911.33 258
10912.32 261
10913.30 267
10914.29 243
10915.28 270
10916.26 274
10917.25 272
10918.24 281
10919.22 291
10920.21 276
10921.20 253
10922.19 301
10923.17 281
10924.16 292
10925.15 286
10926.13 303
10927.12 320
10928.11 248
10929.09 300
10930.08 296
10931.07 282
10932.06 263
10933.04 320
10934.03 306
10935.02 292
10936.01 293
10936.99 294
10937.98 344
10938.97 339
10939.96 316
10940.94 316
10941.93 333
10942.92 288
10943.91 321
10944.90 341
10945.88 342
10946.87 374
10947.86 357
10948.85 314
10949.84 332
10950.82 324
10951.81 329
10952.80 320
10953.79 340
10954.78 313
10955.77 358
10956.76 368
10957.74 390
10958.73 386
10959.72 448
10960.71 499
10961.70 482
10962.69 512
10963.68 447
10964.66 472
10965.65 537
10966.64 520
10967.63 469
10968.62 443
10969.61 427
10970.60 375
10971.59 378
10972.58 392
10973.57 358
10974.56 343
10975.54 379
10976.53 370
10977.52 338
10978.51 366
10979.50 377
10980.49 330
10981.48 366
10982.47 360
10983.46 330
10984.45 402
10985.44 430
10986.43 421
10987.42 352
10988.41 411
10989.40 451
10990.39 438
10991.38 417
10992.37 401
10993.36 426
10994.35 422
10995.34 412
10996.33 463
10997.32 480
10998.31 533
10999.30 547
11000.29 578
11001.28 633
11002.27 691
11003.26 760
11004.25 749
11005.25 793
11006.24 728
11007.23 687
11008.22 641
11009.21 613
11010.20 520
11011.19 480
11012.18 442
11013.17 406
11014.16 347
11015.15 336
11016.15 352
11017.14 335
11018.13 312
11019.12 322
11020.11 315
11021.10 303
11022.09 302
11023.09 303
11024.08 339
11025.07 325
11026.06 296
11027.05 336
11028.04 324
11029.03 297
11030.03 290
11031.02 338
11032.01 313
11033.00 260
11033.99 243
11034.99 286
11035.98 290
11036.97 291
11037.96 316
11038.95 332
11039.95 323
11040.94 316
11041.93 310
11042.92 302
11043.92 313
11044.91 280
11045.90 273
11046.89 280
11047.89 272
11048.88 264
11049.87 247
11050.86 261
11051.86 233
11052.85 269
11053.84 257
11054.84 247
11055.83 238
11056.82 220
11057.81 250
11058.81 216
11059.80 269
11060.79 271
11061.79 277
11062.78 246
11063.77 247
11064.77 241
11065.76 223
11066.75 238
11067.75 222
11068.74 241
11069.73 235
11070.73 218
11071.72 237
11072.72 214
11073.71 242
11074.70 239
11075.70 256
11076.69 224
11077.69 215
11078.68 245
11079.67 290
11080.67 266
11081.66 243
11082.66 208
11083.65 220
11084.64 222
11085.64 245
11086.63 238
11087.63 229
11088.62 242
11089.62 293
11090.61 250
11091.60 241
11092.60 246
11093.59 240
11094.59 230
11095.58 220
11096.58 235
11097.57 224
11098.57 270
11099.56 243
11100.56 246
11101.55 223
11102.55 233
11103.54 239
11104.54 252
11105.53 253
11106.53 225
11107.52 231
11108.52 225
11109.51 230
11110.51 220
11111.51 224
11112.50 231
11113.50 216
11114.49 219
11115.49 215
11116.48 241
11117.48 234
11118.47 214
11119.47 206
11120.47 233
11121.46 267
11122.46 254
11123.45 222
11124.45 239
11125.45 240
11126.44 246
11127.44 245
11128.44 239
11129.43 221
11130.43 195
11131.42 215
11132.42 251
11133.42 193
11134.41 183
11135.41 235
11136.41 222
11137.40 188
11138.40 188
11139.40 215
11140.39 189
11141.39 227
11142.39 230
11143.38 189
11144.38 177
11145.38 209
11146.37 220
11147.37 185
11148.37 189
11149.37 234
11150.36 213
11151.36 242
11152.36 235
11153.35 234
11154.35 175
11155.35 207
11156.35 226
11157.34 217
11158.34 209
11159.34 193
11160.34 201
11161.34 230
11162.33 197
11163.33 201
11164.33 193
11165.33 175
11166.32 202
11167.32 213
11168.32 205
11169.32 174
11170.32 184
11171.31 194
11172.31 201
11173.31 217
11174.31 215
11175.31 205
11176.31 200
11177.30 201
11178.30 204
11179.30 202
11180.30 204
11181.30 203
11182.30 185
11183.30 202
11184.29 191
11185.29 196
11186.29 195
11187.29 147
11188.29 175
11189.29 194
11190.29 208
11191.29 199
11192.29 196
11193.29 183
11194.28 195
11195.28 196
11196.28 184
11197.28 193
11198.28 213
11199.28 225
11200.28 189
11201.28 202
11202.28 210
11203.28 204
11204.28 207
11205.28 200
11206.28 239
11207.28 184
11208.28 196
11209.28 190
11210.28 184
11211.28 183
11212.28 177
11213.28 170
11214.28 223
11215.28 202
11216.28 201
11217.28 171
11218.28 192
11219.28 176
11220.28 218
11221.28 201
11222.28 192
11223.28 171
11224.28 192
11225.28 191
11226.28 162
11227.28 182
11228.28 191
11229.28 194
11230.28 200
11231.28 175
11232.29 166
11233.29 187
11234.29 194
11235.29 192
11236.29 203
11237.29 195
11238.29 200
11239.29 187
11240.29 193
11241.30 191
11242.30 191
11243.30 226
11244.30 201
11245.30 186
11246.30 208
11247.30 179
11248.31 196
11249.31 185
11250.31 150
11251.31 208
11252.31 197
11253.31 217
11254.32 201
11255.32 182
11256.32 172
11257.32 162
11258.32 165
11259.33 173
11260.33 195
11261.33 170
11262.33 199
11263.33 193
11264.34 167
11265.34 204
11266.34 172
11267.34 175
11268.35 177
11269.35 170
11270.35 177
11271.35 178
11272.36 192
11273.36 183
11274.36 205
11275.37 192
11276.37 219
11277.37 176
11278.37 175
11279.38 184
11280.38 198
11281.38 168
11282.39 181
11283.39 240
11284.39 213
11285.40 198
11286.40 209
11287.40 192
11288.41 193
11289.41 181
11290.41 182
11291.42 215
11292.42 186
11293.42 195
11294.43 202
11295.43 197
11296.43 195
11297.44 173
11298.44 199
11299.45 203
11300.45 171
11301.45 193
11302.46 205
11303.46 236
11304.47 209
11305.47 194
11306.47 185
11307.48 183
11308.48 172
11309.49 183
11310.49 190
11311.50 170
11312.50 217
11313.50 235
11314.51 240
11315.51 213
11316.52 244
11317.52 261
11318.53 234
11319.53 224
11320.54 215
11321.54 228
11322.55 222
11323.55 210
11324.56 183
11325.56 201
11326.57 203
11327.57 201
11328.58 178
11329.58 165
11330.59 176
11331.59 183
11332.60 201
11333.60 184
11334.61 196
11335.61 184
11336.62 179
11337.63 212
11338.63 171
11339.64 160
11340.64 189
11341.65 177
11342.65 216
11343.66 196
11344.67 241
11345.67 217
11346.68 236
11347.68 215
11348.69 206
11349.70 203
11350.70 229
11351.71 229
11352.71 173
11353.72 153
11354.73 172
11355.73 177
11356.74 203
11357.75 205
11358.75 172
11359.76 191
11360.77 185
11361.77 199
11362.78 157
11363.79 166
11364.79 196
11365.80 190
11366.81 177
11367.81 168
11368.82 173
11369.83 159
11370.83 150
11371.84 174
11372.85 177
11373.86 174
11374.86 167
11375.87 181
11376.88 203
11377.89 185
11378.89 143
11379.90 181
11380.91 177
11381.92 178
11382.92 166
11383.93 201
11384.94 187
11385.95 154
11386.95 150
11387.96 200
11388.97 191
11389.98 192
11390.99 221
11391.99 159
11393.00 194
11394.01 214
11395.02 209
11396.03 187
11397.03 159
11398.04 155
11399.05 191
11400.06 146
11401.07 176
11402.08 156
11403.08 179
11404.09 169
11405.10 165
11406.11 160
11407.12 204
11408.13 183
11409.14 163
11410.14 168
11411.15 175
11412.16 162
11413.17 174
11414.18 185
11415.19 158
11416.20 157
11417.21 151
11418.22 181
11419.23 187
11420.23 188
11421.24 188
11422.25 194
11423.26 204
11424.27 219
11425.28 190
11426.29 173
11427.30 182
11428.31 190
11429.32 157
11430.33 155
11431.34 170
11432.35 156
11433.36 186
11434.37 207
11435.38 175
11436.39 137
11437.40 182
11438.41 174
11439.42 170
11440.43 166
11441.44 173
11442.45 149
11443.46 160
11444.47 170
11445.48 144
11446.49 165
11447.50 185
11448.51 174
11449.52 163
11450.53 167
11451.54 182
11452.55 165
11453.56 206
11454.58 193
11455.59 160
11456.60 197
11457.61 201
11458.62 163
11459.63 149
11460.64 153
11461.65 168
11462.66 179
11463.67 146
11464.69 137
11465.70 175
11466.71 170
11467.72 182
11468.73 165
11469.74 174
11470.75 185
11471.77 175
11472.78 163
11473.79 172
11474.80 182
11475.81 172
11476.82 165
11477.84 182
11478.85 171
11479.86 158
11480.87 154
11481.88 153
11482.89 168
11483.91 162
11484.92 139
11485.93 150
11486.94 163
11487.96 179
11488.97 188
11489.98 177
11490.99 166
11492.00 158
11493.02 141
11494.03 171
11495.04 148
11496.06 173
11497.07 174
11498.08 201
11499.09 170
11500.11 151
11501.12 145
11502.13 140
11503.14 159
11504.16 180
11505.17 155
11506.18 167
11507.20 127
11508.21 192
11509.22 199
11510.24 195
11511.25 160
11512.26 153
11513.28 169
11514.29 168
11515.30 143
11516.32 180
11517.33 187
11518.34 146
11519.36 153
11520.37 159
11521.38 177
11522.40 181
11523.41 177
11524.43 157
11525.44 152
11526.45 165
11527.47 229
11528.48 214
11529.50 156
11530.51 162
11531.52 161
11532.54 178
11533.55 174
11534.57 161
11535.58 188
11536.60 190
11537.61 174
11538.62 155
11539.64 173
11540.65 147
11541.67 195
11542.68 189
11543.70 140
11544.71 200
11545.73 229
11546.74 208
11547.76 200
11548.77 164
11549.79 172
11550.80 175
11551.82 167
11552.83 200
11553.85 171
11554.86 178
11555.88 183
11556.89 175
11557.91 195
11558.92 165
11559.94 181
11560.95 205
11561.97 185
11562.98 163
11564.00 176
11565.02 213
11566.03 184
11567.05 174
11568.06 163
11569.08 195
11570.10 187
11571.11 170
11572.13 182
11573.14 201
11574.16 197
11575.18 199
11576.19 205
11577.21 174
11578.22 170
11579.24 205
11580.26 176
11581.27 189
11582.29 179
11583.31 207
11584.32 184
11585.34 207
11586.35 178
11587.37 189
11588.39 231
11589.40 211
11590.42 232
11591.44 207
11592.46 206
11593.47 205
11594.49 215
11595.51 215
11596.52 212
11597.54 204
11598.56 255
11599.57 262
11600.59 280
11601.61 286
11602.63 330
11603.64 348
11604.66 364
11605.68 330
11606.70 341
11607.71 324
11608.73 304
11609.75 278
11610.77 228
11611.78 220
11612.80 209
11613.82 190
11614.84 194
11615.85 195
11616.87 198
11617.89 184
11618.91 170
11619.93 165
11620.95 221
11621.96 227
11622.98 181
11624.00 170
11625.02 179
11626.04 179
11627.05 183
11628.07 173
11629.09 172
11630.11 175
11631.13 155
11632.15 210
11633.17 176
11634.18 156
11635.20 161
11636.22 185
11637.24 185
11638.26 143
11639.28 187
11640.30 182
11641.32 194
11642.34 199
11643.35 192
11644.37 186
11645.39 181
11646.41 167
11647.43 170
11648.45 169
11649.47 177
11650.49 184
11651.51 161
11652.53 157
11653.55 140
11654.57 179
11655.59 172
11656.61 134
11657.63 135
11658.65 131
11659.67 172
11660.69 164
11661.71 176
11662.73 171
11663.75 189
11664.77 170
11665.79 182
11666.81 152
11667.83 185
11668.85 162
11669.87 167
11670.89 162
11671.91 179
11672.93 161
11673.95 153
11674.97 153
11675.99 187
11677.01 166
11678.03 152
11679.05 154
11680.07 161
11681.09 166
11682.11 193
11683.13 170
11684.15 191
11685.18 184
11686.20 186
11687.22 184
11688.24 149
11689.26 146
11690.28 160
11691.30 184
11692.32 152
11693.34 168
11694.37 156
11695.39 156
11696.41 153
11697.43 135
11698.45 158
11699.47 170
11700.49 161
11701.52 165
11702.54 140
11703.56 155
11704.58 171
11705.60 193
11706.62 158
11707.65 148
11708.67 138
11709.69 162
11710.71 179
11711.73 136
11712.76 141
11713.78 190
11714.80 171
11715.82 174
11716.85 141
11717.87 149
11718.89 173
11719.91 157
11720.94 173
11721.96 144
11722.98 178
11724.00 163
11725.03 191
11726.05 145
11727.07 184
11728.09 165
11729.12 175
11730.14 155
11731.16 124
11732.19 154
11733.21 186
11734.23 175
11735.25 166
11736.28 140
11737.30 142
11738.32 140
11739.35 139
11740.37 165
11741.39 168
11742.42 182
11743.44 156
11744.46 143
11745.49 173
11746.51 152
11747.54 162
11748.56 168
11749.58 168
11750.61 143
11751.63 175
11752.65 169
11753.68 161
11754.70 182
11755.73 213
11756.75 166
11757.77 174
11758.80 164
11759.82 182
11760.85 164
11761.87 191
11762.90 197
11763.92 174
11764.94 176
11765.97 187
11766.99 204
11768.02 162
11769.04 167
11770.07 169
11771.09 188
11772.12 184
11773.14 149
11774.17 178
11775.19 149
11776.22 144
11777.24 162
11778.27 176
11779.29 168
11780.32 153
11781.34 141
11782.37 144
11783.39 162
11784.42 187
11785.44 157
11786.47 165
11787.49 167
11788.52 164
11789.54 152
11790.57 159
11791.59 143
11792.62 144
11793.65 146
11794.67 133
11795.70 150
11796.72 175
11797.75 186
11798.77 170
11799.80 170
11800.83 166
11801.85 164
11802.88 160
11803.90 178
11804.93 202
11805.96 149
11806.98 144
11808.01 170
11809.04 158
11810.06 163
11811.09 156
11812.12 168
11813.14 140
11814.17 168
11815.20 177
11816.22 126
11817.25 147
11818.28 160
11819.30 166
11820.33 165
11821.36 151
11822.38 164
11823.41 193
11824.44 174
11825.46 161
11826.49 183
11827.52 177
11828.54 192
11829.57 192
11830.60 189
11831.63 198
11832.65 173
11833.68 184
11834.71 212
11835.74 184
11836.76 172
11837.79 193
11838.82 195
11839.85 169
11840.87 162
11841.90 153
11842.93 170
11843.96 171
11844.99 170
11846.01 167
11847.04 190
11848.07 147
11849.10 160
11850.13 174
11851.15 177
11852.18 166
11853.21 171
11854.24 176
11855.27 173
11856.30 163
11857.32 189
11858.35 206
11859.38 195
11860.41 169
11861.44 165
11862.47 208
11863.50 222
11864.52 186
11865.55 169
11866.58 219
11867.61 198
11868.64 184
11869.67 174
11870.70 217
11871.73 193
11872.76 223
11873.79 204
11874.81 200
11875.84 216
11876.87 194
11877.90 204
11878.93 181
11879.96 206
11880.99 202
11882.02 208
11883.05 231
11884.08 245
11885.11 223
11886.14 176
11887.17 175
11888.20 180
11889.23 221
11890.26 235
11891.29 212
11892.32 195
11893.35 221
11894.38 232
11895.41 215
11896.44 213
11897.47 194
11898.50 233
11899.53 247
11900.56 240
11901.59 253
11902.62 263
11903.65 272
11904.68 267
11905.71 280
11906.74 277
11907.77 262
11908.80 294
11909.83 262
11910.86 256
11911.90 262
11912.93 271
11913.96 276
11914.99 265
11916.02 250
11917.05 236
11918.08 229
11919.11 244
11920.14 239
11921.17 259
11922.21 246
11923.24 220
11924.27 232
11925.30 217
11926.33 241
11927.36 266
11928.39 261
11929.43 295
11930.46 325
11931.49 350
11932.52 324
11933.55 329
11934.58 376
11935.62 353
11936.65 431
11937.68 399
11938.71 384
11939.74 339
11940.78 312
11941.81 310
11942.84 315
11943.87 255
11944.90 229
11945.94 243
11946.97 246
11948.00 232
11949.03 238
11950.07 234
11951.10 238
11952.13 214
11953.16 204
11954.20 162
11955.23 195
11956.26 186
11957.29 186
11958.33 212
11959.36 167
11960.39 161
11961.43 198
11962.46 219
11963.49 203
11964.53 207
11965.56 227
11966.59 223
11967.62 215
11968.66 228
11969.69 219
11970.72 196
11971.76 176
11972.79 216
11973.83 226
11974.86 201
11975.89 174
11976.93 220
11977.96 238
11978.99 205
11980.03 197
11981.06 237
11982.09 199
11983.13 216
11984.16 184
11985.20 181
11986.23 191
11987.26 212
11988.30 194
11989.33 217
11990.37 232
11991.40 193
11992.44 199
11993.47 203
11994.50 199
11995.54 203
11996.57 226
11997.61 223
11998.64 207
11999.68 214
12000.71 178
12001.75 212
12002.78 206
12003.82 181
12004.85 217
12005.89 207
12006.92 219
12007.96 196
12008.99 197
12010.03 199
12011.06 243
12012.10 242
12013.13 262
12014.17 224
12015.20 214
12016.24 229
12017.27 244
12018.31 230
12019.34 227
12020.38 225
12021.41 255
12022.45 259
12023.49 255
12024.52 242
12025.56 219
12026.59 230
12027.63 234
12028.66 225
12029.70 223
12030.74 249
12031.77 213
12032.81 222
12033.84 226
12034.88 264
12035.92 239
12036.95 230
12037.99 209
12039.03 241
12040.06 235
12041.10 226
12042.13 233
12043.17 231
12044.21 193
12045.24 202
12046.28 226
12047.32 227
12048.35 226
12049.39 249
12050.43 239
12051.46 227
12052.50 225
12053.54 224
12054.58 236
12055.61 258
12056.65 233
12057.69 243
12058.72 232
12059.76 228
12060.80 222
12061.84 240
12062.87 274
12063.91 272
12064.95 219
12065.98 258
12067.02 281
12068.06 217
12069.10 236
12070.14 256
12071.17 213
12072.21 242
12073.25 258
12074.29 232
12075.32 206
12076.36 205
12077.40 265
12078.44 248
12079.48 249
12080.51 249
12081.55 226
12082.59 243
12083.63 260
12084.67 238
12085.71 256
12086.74 280
12087.78 263
12088.82 280
12089.86 262
12090.90 285
12091.94 276
12092.97 282
12094.01 267
12095.05 290
12096.09 274
12097.13 317
12098.17 281
12099.21 260
12100.25 256
12101.29 274
12102.32 316
12103.36 356
12104.40 345
12105.44 381
12106.48 431
12107.52 376
12108.56 401
12109.60 383
12110.64 348
12111.68 352
12112.72 328
12113.76 318
12114.80 303
12115.84 269
12116.88 262
12117.92 250
12118.96 245
12120.00 240
12121.04 233
12122.07 262
12123.11 212
12124.15 220
12125.19 203
12126.23 225
12127.28 243
12128.32 241
12129.36 229
12130.40 195
12131.44 220
12132.48 186
12133.52 192
12134.56 195
12135.60 174
12136.64 211
12137.68 205
12138.72 191
12139.76 181
12140.80 206
12141.84 213
12142.88 188
12143.92 188
12144.96 216
12146.00 201
12147.05 195
12148.09 178
12149.13 184
12150.17 183
12151.21 214
12152.25 190
12153.29 207
12154.33 203
12155.38 205
12156.42 189
12157.46 164
12158.50 175
12159.54 184
12160.58 190
12161.62 175
12162.67 174
12163.71 170
12164.75 202
12165.79 222
12166.83 202
12167.87 166
12168.92 177
12169.96 177
12171.00 185
12172.04 166
12173.08 165
12174.13 181
12175.17 196
12176.21 207
12177.25 186
12178.30 155
12179.34 196
12180.38 190
12181.42 185
12182.47 190
12183.51 189
12184.55 179
12185.59 230
12186.64 183
12187.68 165
12188.72 168
12189.76 183
12190.81 186
12191.85 194
12192.89 174
12193.94 184
12194.98 216
12196.02 177
12197.06 167
12198.11 197
12199.15 189
12200.19 190
12201.24 184
12202.28 176
12203.32 168
12204.37 177
12205.41 168
12206.45 190
12207.50 183
12208.54 187
12209.59 185
12210.63 194
12211.67 183
12212.72 173
12213.76 197
12214.80 191
12215.85 201
12216.89 177
12217.94 183
12218.98 178
12220.02 207
12221.07 206
12222.11 201
12223.16 171
12224.20 202
12225.25 199
12226.29 179
12227.33 209
12228.38 188
12229.42 194
12230.47 183
12231.51 209
12232.56 219
12233.60 205
12234.65 200
12235.69 206
12236.74 188
12237.78 215
12238.83 198
12239.87 216
12240.92 186
12241.96 192
12243.01 190
12244.05 171
12245.10 151
12246.14 185
12247.19 208
12248.23 186
12249.28 157
12250.32 173
12251.37 185
12252.41 195
12253.46 160
12254.50 177
12255.55 192
12256.60 166
12257.64 164
12258.69 171
12259.73 196
12260.78 193
12261.82 161
12262.87 170
12263.92 132
12264.96 173
12266.01 169
12267.05 172
12268.10 150
12269.15 167
12270.19 177
12271.24 175
12272.29 160
12273.33 161
12274.38 153
12275.43 186
12276.47 169
12277.52 175
12278.57 167
12279.61 151
12280.66 160
12281.71 153
12282.75 153
12283.80 169
12284.85 152
12285.89 179
12286.94 182
12287.99 144
12289.03 131
12290.08 143
12291.13 176
12292.18 183
12293.22 205
12294.27 166
12295.32 167
12296.36 184
12297.41 137
12298.46 131
12299.51 153
12300.55 159
12301.60 163
12302.65 179
12303.70 157
12304.74 159
12305.79 180
12306.84 154
12307.89 175
12308.94 184
12309.98 177
12311.03 215
12312.08 174
12313.13 166
12314.18 182
12315.22 175
12316.27 160
12317.32 161
12318.37 148
12319.42 184
12320.47 170
12321.51 166
12322.56 188
12323.61 155
12324.66 137
12325.71 152
12326.76 143
12327.81 152
12328.85 174
12329.90 160
12330.95 164
12332.00 141
12333.05 154
12334.10 153
12335.15 173
12336.20 156
12337.25 144
12338.30 146
12339.34 162
12340.39 149
12341.44 151
12342.49 159
12343.54 164
12344.59 186
12345.64 173
12346.69 159
12347.74 158
12348.79 157
12349.84 162
12350.89 164
12351.94 176
12352.99 173
12354.04 183
12355.09 171
12356.14 151
12357.19 169
12358.24 165
12359.29 151
12360.34 146
12361.39 170
12362.44 159
12363.49 158
12364.54 175
12365.59 178
12366.64 188
12367.69 203
12368.74 208
12369.79 159
12370.84 176
12371.89 182
12372.94 190
12373.99 164
12375.04 166
12376.09 152
12377.15 152
12378.20 154
12379.25 190
12380.30 192
12381.35 202
12382.40 168
12383.45 169
12384.50 175
12385.55 155
12386.60 151
12387.66 171
12388.71 186
12389.76 173
12390.81 182
12391.86 178
12392.91 192
12393.96 169
12395.02 176
12396.07 169
12397.12 175
12398.17 166
12399.22 169
12400.27 198
12401.33 191
12402.38 169
12403.43 189
12404.48 187
12405.53 155
12406.59 185
12407.64 202
12408.69 220
12409.74 191
12410.80 183
12411.85 176
12412.90 184
12413.95 199
12415.00 193
12416.06 179
12417.11 195
12418.16 194
12419.21 185
12420.27 186
12421.32 181
12422.37 183
12423.43 199
12424.48 190
12425.53 158
12426.58 222
12427.64 158
12428.69 202
12429.74 163
12430.80 180
12431.85 167
12432.90 201
12433.96 190
12435.01 191
12436.06 190
12437.12 225
12438.17 202
12439.22 184
12440.28 185
12441.33 207
12442.38 196
12443.44 218
12444.49 221
12445.54 206
12446.60 230
12447.65 195
12448.71 200
12449.76 168
12450.81 207
12451.87 200
12452.92 201
12453.98 197
12455.03 213
12456.08 216
12457.14 186
12458.19 197
12459.25 236
12460.30 203
12461.36 188
12462.41 221
12463.46 165
12464.52 195
12465.57 184
12466.63 189
12467.68 217
12468.74 189
12469.79 201
12470.85 234
12471.90 237
12472.96 231
12474.01 240
12475.07 236
12476.12 260
12477.18 260
12478.23 275
12479.29 250
12480.34 299
12481.40 278
12482.45 304
12483.51 280
12484.56 239
12485.62 288
12486.67 281
12487.73 296
12488.79 295
12489.84 294
12490.90 315
12491.95 331
12493.01 384
12494.06 440
12495.12 505
12496.18 535
12497.23 670
12498.29 747
12499.34 784
12500.40 844
12501.46 889
12502.51 807
12503.57 700
12504.62 659
12505.68 572
12506.74 505
12507.79 454
12508.85 416
12509.91 385
12510.96 335
12512.02 311
12513.08 294
12514.13 272
12515.19 244
12516.25 245
12517.30 279
12518.36 274
12519.42 266
12520.47 291
12521.53 278
12522.59 214
12523.64 230
12524.70 255
12525.76 286
12526.82 251
12527.87 268
12528.93 276
12529.99 226
12531.04 222
12532.10 242
12533.16 262
12534.22 255
12535.27 255
12536.33 205
12537.39 245
12538.45 232
12539.50 245
12540.56 255
12541.62 259
12542.68 242
12543.74 223
12544.79 206
12545.85 237
12546.91 230
12547.97 179
12549.03 215
12550.08 250
12551.14 214
12552.20 221
12553.26 244
12554.32 205
12555.38 209
12556.43 215
12557.49 216
12558.55 226
12559.61 234
12560.67 248
12561.73 250
12562.79 259
12563.84 227
12564.90 241
12565.96 280
12567.02 233
12568.08 235
12569.14 235
12570.20 239
12571.26 270
12572.32 295
12573.37 297
12574.43 277
12575.49 296
12576.55 340
12577.61 346
12578.67 346
12579.73 385
12580.79 377
12581.85 421
12582.91 389
12583.97 391
12585.03 377
12586.09 319
12587.15 249
12588.21 296
12589.27 308
12590.33 276
12591.39 300
12592.45 274
12593.51 300
12594.57 275
12595.63 255
12596.69 257
12597.75 265
12598.81 261
12599.87 249
12600.93 275
12601.99 248
12603.05 250
12604.11 264
12605.17 254
12606.23 260
12607.29 227
12608.35 226
12609.41 256
12610.47 232
12611.53 223
12612.59 244
12613.66 250
12614.72 232
12615.78 252
12616.84 246
12617.90 211
12618.96 220
12620.02 239
12621.08 247
12622.14 225
12623.20 257
12624.27 274
12625.33 252
12626.39 203
12627.45 172
12628.51 213
12629.57 220
12630.63 214
12631.70 195
12632.76 209
12633.82 186
12634.88 219
12635.94 222
12637.00 224
12638.07 203
12639.13 226
12640.19 214
12641.25 210
12642.31 183
12643.38 223
12644.44 233
12645.50 224
12646.56 227
12647.63 199
12648.69 233
12649.75 256
12650.81 198
12651.88 225
12652.94 251
12654.00 218
12655.06 240
12656.13 230
12657.19 253
12658.25 242
12659.31 244
12660.38 238
12661.44 247
12662.50 244
12663.57 242
12664.63 229
12665.69 274
12666.75 212
12667.82 197
12668.88 217
12669.94 235
12671.01 218
12672.07 226
12673.13 245
12674.20 220
12675.26 250
12676.32 216
12677.39 188
12678.45 207
12679.51 215
12680.58 248
12681.64 212
12682.71 219
12683.77 238
12684.83 218
12685.90 197
12686.96 211
12688.03 214
12689.09 216
12690.15 215
12691.22 204
12692.28 240
12693.35 238
12694.41 239
12695.47 239
12696.54 236
12697.60 224
12698.67 221
12699.73 227
12700.80 245
12701.86 213
12702.93 252
12703.99 262
12705.05 269
12706.12 252
12707.18 220
12708.25 232
12709.31 263
12710.38 238
12711.44 282
12712.51 268
12713.57 213
12714.64 237
12715.70 240
12716.77 276
12717.83 250
12718.90 212
12719.96 205
12721.03 211
12722.10 207
12723.16 213
12724.23 240
12725.29 243
12726.36 213
12727.42 192
12728.49 223
12729.55 187
12730.62 224
12731.69 202
12732.75 167
12733.82 208
12734.88 182
12735.95 200
12737.02 204
12738.08 214
12739.15 233
12740.21 216
12741.28 215
12742.35 187
12743.41 198
12744.48 202
12745.55 215
12746.61 198
12747.68 220
12748.75 188
12749.81 219
12750.88 203
12751.95 180
12753.01 162
12754.08 179
12755.15 209
12756.21 194
12757.28 166
12758.35 183
12759.41 167
12760.48 155
12761.55 154
12762.61 163
12763.68 190
12764.75 180
12765.82 141
12766.88 165
12767.95 162
12769.02 180
12770.09 141
12771.15 155
12772.22 180
12773.29 171
12774.36 170
12775.42 145
12776.49 166
12777.56 144
12778.63 152
12779.69 159
12780.76 148
12781.83 164
12782.90 152
12783.97 176
12785.03 166
12786.10 162
12787.17 182
12788.24 176
12789.31 157
12790.37 162
12791.44 189
12792.51 182
12793.58 169
12794.65 175
12795.72 181
12796.79 163
12797.85 175
12798.92 131
12799.99 151
12801.06 169
12802.13 168
12803.20 157
12804.27 176
12805.34 162
12806.40 140
12807.47 155
12808.54 144
12809.61 134
12810.68 175
12811.75 178
12812.82 163
12813.89 166
12814.96 149
12816.03 155
12817.10 144
12818.17 138
12819.23 143
12820.30 157
12821.37 151
12822.44 130
12823.51 174
12824.58 138
12825.65 194
12826.72 192
12827.79 164
12828.86 146
12829.93 124
12831.00 155
12832.07 158
12833.14 137
12834.21 142
12835.28 145
12836.35 157
12837.42 137
12838.49 142
12839.56 135
12840.63 138
12841.70 149
12842.77 160
12843.85 148
12844.92 149
12845.99 136
12847.06 136
12848.13 151
12849.20 153
12850.27 150
12851.34 162
12852.41 149
12853.48 142
12854.55 145
12855.62 151
12856.69 124
12857.77 139
12858.84 145
12859.91 174
12860.98 133
12862.05 123
12863.12 130
12864.19 143
12865.26 131
12866.34 130
12867.41 118
12868.48 133
12869.55 137
12870.62 143
12871.69 163
12872.77 166
12873.84 144
12874.91 161
12875.98 133
12877.05 122
12878.12 123
12879.20 141
12880.27 162
12881.34 132
12882.41 123
12883.49 150
12884.56 139
12885.63 149
12886.70 132
12887.77 170
12888.85 155
12889.92 157
12890.99 147
12892.06 177
12893.14 161
12894.21 154
12895.28 165
12896.35 142
12897.43 124
12898.50 135
12899.57 140
12900.65 147
12901.72 138
12902.79 144
12903.86 161
12904.94 157
12906.01 177
12907.08 152
12908.16 137
12909.23 135
12910.30 147
12911.38 132
12912.45 139
12913.52 154
12914.60 128
12915.67 147
12916.74 138
12917.82 127
12918.89 125
12919.97 138
12921.04 129
12922.11 130
12923.19 152
12924.26 140
12925.33 151
12926.41 136
12927.48 152
12928.56 141
12929.63 139
12930.70 145
12931.78 154
12932.85 117
12933.93 121
12935.00 138
12936.08 144
12937.15 139
12938.23 107
12939.30 115
12940.37 115
12941.45 144
12942.52 133
12943.60 150
12944.67 172
12945.75 163
12946.82 131
12947.90 139
12948.97 124
12950.05 137
12951.12 148
12952.20 177
12953.27 136
12954.35 97
12955.42 150
12956.50 152
12957.57 139
12958.65 123
12959.72 127
12960.80 144
12961.87 131
12962.95 125
12964.03 120
12965.10 140
12966.18 129
12967.25 150
12968.33 159
12969.40 143
12970.48 140
12971.56 124
12972.63 148
12973.71 154
12974.78 108
12975.86 139
12976.93 156
12978.01 174
12979.09 134
12980.16 126
12981.24 128
12982.32 156
12983.39 162
12984.47 153
12985.55 136
12986.62 145
12987.70 154
12988.77 138
12989.85 125
12990.93 157
12992.00 129
12993.08 160
12994.16 136
12995.23 128
12996.31 124
12997.39 142
12998.47 157
12999.54 139
13000.62 146
13001.70 162
13002.77 163
13003.85 167
13004.93 137
13006.01 121
13007.08 144
13008.16 142
13009.24 164
13010.31 145
13011.39 133
13012.47 142
13013.55 153
13014.63 146
13015.70 117
13016.78 162
13017.86 144
13018.94 139
13020.01 142
13021.09 154
13022.17 152
13023.25 142
13024.33 190
13025.40 158
13026.48 151
13027.56 155
13028.64 164
13029.72 172
13030.79 143
13031.87 160
13032.95 163
13034.03 152
13035.11 167
13036.19 160
13037.27 153
13038.34 140
13039.42 144
13040.50 185
13041.58 164
13042.66 130
13043.74 141
13044.82 128
13045.90 144
13046.97 133
13048.05 163
13049.13 176
13050.21 185
13051.29 150
13052.37 129
13053.45 169
13054.53 172
13055.61 163
13056.69 181
13057.77 152
13058.85 151
13059.93 198
13061.01 173
13062.09 178
13063.16 146
13064.24 162
13065.32 151
13066.40 173
13067.48 159
13068.56 164
13069.64 126
13070.72 153
13071.80 161
13072.88 184
13073.96 175
13075.04 167
13076.12 182
13077.20 182
13078.28 170
13079.36 150
13080.45 163
13081.53 152
13082.61 124
13083.69 170
13084.77 145
13085.85 143
13086.93 147
13088.01 155
13089.09 138
13090.17 125
13091.25 150
13092.33 132
13093.41 154
13094.49 142
13095.57 172
13096.66 150
13097.74 151
13098.82 146
13099.90 134
13100.98 133
13102.06 151
13103.14 149
13104.22 156
13105.31 150
13106.39 175
13107.47 119
13108.55 137
13109.63 154
13110.71 146
13111.79 149
13112.88 139
13113.96 129
13115.04 144
13116.12 146
13117.20 165
13118.29 165
13119.37 154
13120.45 159
13121.53 140
13122.61 144
13123.70 131
13124.78 133
13125.86 140
13126.94 130
13128.03 140
13129.11 139
13130.19 133
13131.27 141
13132.35 138
13133.44 120
13134.52 124
13135.60 115
13136.69 148
13137.77 156
13138.85 144
13139.93 138
13141.02 138
13142.10 138
13143.18 142
13144.27 149
13145.35 155
13146.43 148
13147.51 165
13148.60 129
13149.68 153
13150.76 152
13151.85 154
13152.93 163
13154.01 151
13155.10 152
13156.18 113
13157.26 150
13158.35 163
13159.43 125
13160.52 148
13161.60 126
13162.68 142
13163.77 133
13164.85 135
13165.93 160
13167.02 134
13168.10 162
13169.19 143
13170.27 159
13171.35 156
13172.44 169
13173.52 133
13174.61 138
13175.69 165
13176.78 132
13177.86 143
13178.94 122
13180.03 136
13181.11 173
13182.20 155
13183.28 145
13184.37 122
13185.45 145
13186.54 157
13187.62 152
13188.71 130
13189.79 159
13190.88 160
13191.96 129
13193.05 152
13194.13 162
13195.22 148
13196.30 147
13197.39 127
13198.47 139
13199.56 136
13200.64 155
13201.73 142
13202.81 129
13203.90 119
13204.98 135
13206.07 168
13207.16 144
13208.24 159
13209.33 143
13210.41 151
13211.50 134
13212.58 141
13213.67 146
13214.76 156
13215.84 150
13216.93 136
13218.01 127
13219.10 152
13220.19 134
13221.27 140
13222.36 127
13223.45 155
13224.53 149
13225.62 166
13226.70 168
13227.79 130
13228.88 124
13229.96 153
13231.05 155
13232.14 165
13233.22 148
13234.31 131
13235.40 170
13236.48 149
13237.57 146
13238.66 165
13239.74 160
13240.83 134
13241.92 123
13243.01 137
13244.09 141
13245.18 164
13246.27 160
13247.35 163
13248.44 142
13249.53 130
13250.62 143
13251.70 170
13252.79 150
13253.88 129
13254.97 158
13256.05 151
13257.14 161
13258.23 162
13259.32 161
13260.40 161
13261.49 150
13262.58 152
13263.67 175
13264.76 140
13265.84 145
13266.93 160
13268.02 168
13269.11 149
13270.20 161
13271.29 138
13272.37 161
13273.46 169
13274.55 177
13275.64 170
13276.73 162
13277.82 174
13278.90 167
13279.99 181
13281.08 203
13282.17 152
13283.26 197
13284.35 187
13285.44 164
13286.53 162
13287.61 160
13288.70 181
13289.79 157
13290.88 173
13291.97 170
13293.06 161
13294.15 172
13295.24 184
13296.33 181
13297.42 179
13298.51 193
13299.60 161
13300.68 167
13301.77 171
13302.86 176
13303.95 208
13305.04 176
13306.13 193
13307.22 175
13308.31 180
13309.40 191
13310.49 202
13311.58 202
13312.67 213
13313.76 185
13314.85 192
13315.94 198
13317.03 221
13318.12 182
13319.21 206
13320.30 196
13321.39 191
13322.48 195
13323.57 172
13324.66 208
13325.75 221
13326.84 211
13327.94 203
13329.03 191
13330.12 196
13331.21 180
13332.30 191
13333.39 177
13334.48 168
13335.57 177
13336.66 188
13337.75 186
13338.84 204
13339.93 203
13341.03 203
13342.12 180
13343.21 192
13344.30 204
13345.39 219
13346.48 205
13347.57 176
13348.66 199
13349.76 200
13350.85 176
13351.94 220
13353.03 188
13354.12 212
13355.21 209
13356.31 208
13357.40 190
13358.49 178
13359.58 217
13360.67 191
13361.76 199
13362.86 202
13363.95 216
13365.04 178
13366.13 184
13367.23 209
13368.32 231
13369.41 260
13370.50 249
13371.59 234
13372.69 237
13373.78 239
13374.87 248
13375.96 208
13377.06 259
13378.15 213
13379.24 216
13380.34 248
13381.43 225
13382.52 189
13383.61 198
13384.71 235
13385.80 204
13386.89 166
13387.99 166
13389.08 186
13390.17 185
13391.26 206
13392.36 177
13393.45 174
13394.54 196
13395.64 179
13396.73 191
13397.82 178
13398.92 178
13400.01 166
13401.11 188
13402.20 167
13403.29 174
13404.39 198
13405.48 194
13406.57 206
13407.67 158
13408.76 180
13409.86 168
13410.95 175
13412.04 188
13413.14 171
13414.23 173
13415.33 182
13416.42 171
13417.51 175
13418.61 190
13419.70 194
13420.80 186
13421.89 180
13422.99 168
13424.08 179
13425.17 171
13426.27 153
13427.36 177
13428.46 188
13429.55 178
13430.65 186
13431.74 195
13432.84 177
13433.93 181
13435.03 213
13436.12 231
13437.22 179
13438.31 214
13439.41 232
13440.50 190
13441.60 188
13442.69 215
13443.79 214
13444.88 191
13445.98 192
13447.08 214
13448.17 183
13449.27 150
13450.36 195
13451.46 215
13452.55 209
13453.65 198
13454.74 182
13455.84 214
13456.94 224
13458.03 199
13459.13 229
13460.22 197
13461.32 210
13462.42 250
13463.51 197
13464.61 205
13465.70 189
13466.80 223
13467.90 234
13468.99 203
13470.09 212
13471.19 224
13472.28 218
13473.38 242
13474.48 228
13475.57 214
13476.67 229
13477.77 261
13478.86 247
13479.96 227
13481.06 208
13482.15 211
13483.25 211
13484.35 235
13485.44 221
13486.54 209
13487.64 262
13488.74 252
13489.83 220
13490.93 211
13492.03 232
13493.12 249
13494.22 248
13495.32 232
13496.42 240
13497.51 244
13498.61 255
13499.71 256
13500.81 258
13501.90 279
13503.00 269
13504.10 294
13505.20 258
13506.30 308
13507.39 298
13508.49 318
13509.59 333
13510.69 290
13511.79 277
13512.88 290
13513.98 249
13515.08 264
13516.18 231
13517.28 262
13518.38 243
13519.47 242
13520.57 246
13521.67 182
13522.77 189
13523.87 192
13524.97 200
13526.07 182
13527.16 182
13528.26 184
13529.36 191
13530.46 182
13531.56 166
13532.66 186
13533.76 207
13534.86 187
13535.96 173
13537.05 201
13538.15 200
13539.25 197
13540.35 204
13541.45 172
13542.55 192
13543.65 177
13544.75 186
13545.85 192
13546.95 158
13548.05 169
13549.15 183
13550.25 183
13551.35 174
13552.45 176
13553.55 151
13554.65 163
13555.75 189
13556.85 177
13557.95 142
13559.05 180
13560.15 201
13561.25 195
13562.35 174
13563.45 161
13564.55 147
13565.65 157
13566.75 165
13567.85 154
13568.95 168
13570.05 154
13571.15 154
13572.25 192
13573.35 194
13574.45 162
13575.55 149
13576.65 148
13577.75 155
13578.85 162
13579.95 173
13581.06 170
13582.16 169
13583.26 166
13584.36 156
13585.46 140
13586.56 172
13587.66 172
13588.76 181
13589.86 152
13590.97 153
13592.07 157
13593.17 161
13594.27 172
13595.37 175
13596.47 179
13597.57 166
13598.68 154
13599.78 181
13600.88 147
13601.98 153
13603.08 169
13604.19 159
13605.29 181
13606.39 163
13607.49 138
13608.59 177
13609.70 173
13610.80 161
13611.90 193
13613.00 200
13614.10 168
13615.21 183
13616.31 191
13617.41 182
13618.51 162
13619.62 197
13620.72 154
13621.82 172
13622.92 192
13624.03 178
13625.13 177
13626.23 151
13627.33 155
13628.44 180
13629.54 185
13630.64 146
13631.75 154
13632.85 194
13633.95 155
13635.06 177
13636.16 173
13637.26 165
13638.36 169
13639.47 187
13640.57 165
13641.67 180
13642.78 171
13643.88 190
13644.99 167
13646.09 146
13647.19 148
13648.30 172
13649.40 169
13650.50 171
13651.61 155
13652.71 151
13653.81 148
13654.92 175
13656.02 166
13657.13 153
13658.23 149
13659.33 156
13660.44 190
13661.54 160
13662.65 172
13663.75 159
13664.86 151
13665.96 154
13667.06 147
13668.17 167
13669.27 148
13670.38 177
13671.48 160
13672.59 159
13673.69 168
13674.80 162
13675.90 170
13677.01 157
13678.11 167
13679.22 171
13680.32 153
13681.43 180
13682.53 157
13683.64 136
13684.74 156
13685.85 163
13686.95 169
13688.06 170
13689.16 184
13690.27 173
13691.37 169
13692.48 163
13693.58 151
13694.69 152
13695.79 163
13696.90 174
13698.01 182
13699.11 170
13700.22 179
13701.32 181
13702.43 175
13703.54 155
13704.64 159
13705.75 176
13706.85 185
13707.96 190
13709.07 184
13710.17 180
13711.28 167
13712.38 202
13713.49 193
13714.60 184
13715.70 166
13716.81 168
13717.92 179
13719.02 175
13720.13 183
13721.24 182
13722.34 180
13723.45 179
13724.56 216
13725.66 202
13726.77 194
13727.88 196
13728.98 219
13730.09 176
13731.20 208
13732.30 184
13733.41 235
13734.52 247
13735.63 262
13736.73 242
13737.84 208
13738.95 212
13740.05 209
13741.16 229
13742.27 201
13743.38 213
13744.48 195
13745.59 250
13746.70 196
13747.81 197
13748.91 214
13750.02 221
13751.13 243
13752.24 218
13753.35 217
13754.45 227
13755.56 258
13756.67 204
13757.78 222
13758.89 219
13759.99 248
13761.10 252
13762.21 249
13763.32 253
13764.43 241
13765.54 261
13766.64 290
13767.75 261
13768.86 261
13769.97 274
13771.08 281
13772.19 324
13773.30 319
13774.40 357
13775.51 330
13776.62 398
13777.73 358
13778.84 407
13779.95 385
13781.06 378
13782.17 351
13783.28 313
13784.39 325
13785.49 302
13786.60 297
13787.71 287
13788.82 245
13789.93 226
13791.04 204
13792.15 233
13793.26 204
13794.37 218
13795.48 223
13796.59 222
13797.70 203
13798.81 182
13799.92 187
13801.03 198
13802.14 203
13803.25 221
13804.36 190
13805.47 183
13806.58 185
13807.69 215
13808.80 190
13809.91 198
13811.02 175
13812.13 174
13813.24 175
13814.35 202
13815.46 205
13816.57 180
13817.68 176
13818.79 192
13819.90 183
13821.01 188
13822.12 186
13823.23 177
13824.34 187
13825.46 166
13826.57 167
13827.68 165
13828.79 171
13829.90 174
13831.01 171
13832.12 171
13833.23 162
13834.34 174
13835.45 159
13836.57 188
13837.68 172
13838.79 187
13839.90 185
13841.01 216
13842.12 216
13843.23 175
13844.35 166
13845.46 195
13846.57 190
13847.68 186
13848.79 184
13849.90 199
13851.02 183
13852.13 186
13853.24 186
13854.35 186
13855.46 189
13856.58 162
13857.69 176
13858.80 170
13859.91 207
13861.02 204
13862.14 220
13863.25 182
13864.36 203
13865.47 221
13866.59 212
13867.70 186
13868.81 183
13869.92 192
13871.04 202
13872.15 206
13873.26 201
13874.38 192
13875.49 191
13876.60 188
13877.71 163
13878.83 155
13879.94 169
13881.05 189
13882.17 187
13883.28 197
13884.39 179
13885.51 188
13886.62 192
13887.73 220
13888.85 201
13889.96 173
13891.07 179
13892.19 196
13893.30 206
13894.41 165
13895.53 175
13896.64 200
13897.75 213
13898.87 208
13899.98 223
13901.10 192
13902.21 182
13903.32 236
13904.44 215
13905.55 199
13906.67 186
13907.78 186
13908.89 185
13910.01 185
13911.12 178
13912.24 190
13913.35 195
13914.47 204
13915.58 165
13916.69 169
13917.81 182
13918.92 197
13920.04 171
13921.15 177
13922.27 176
13923.38 161
13924.50 180
13925.61 163
13926.73 172
13927.84 159
13928.96 208
13930.07 186
13931.19 137
13932.30 157
13933.42 165
13934.53 151
13935.65 176
13936.76 181
13937.88 150
13938.99 181
13940.11 199
13941.22 187
13942.34 155
13943.45 163
13944.57 166
13945.69 193
13946.80 185
13947.92 175
13949.03 174
13950.15 176
13951.27 164
13952.38 166
13953.50 158
13954.61 189
13955.73 194
13956.85 176
13957.96 160
13959.08 156
13960.19 161
13961.31 149
13962.43 170
13963.54 172
13964.66 185
13965.78 163
13966.89 176
13968.01 148
13969.13 145
13970.24 172
13971.36 177
13972.48 200
13973.59 154
13974.71 136
13975.83 143
13976.94 155
13978.06 169
13979.18 154
13980.29 148
13981.41 177
13982.53 167
13983.64 173
13984.76 137
13985.88 146
13987.00 174
13988.11 153
13989.23 164
13990.35 168
13991.47 139
13992.58 155
13993.70 155
13994.82 172
13995.94 160
13997.05 198
13998.17 183
13999.29 178
14000.41 195
14001.53 150
14002.64 178
14003.76 196
14004.88 176
14006.00 169
14007.12 185
14008.23 209
14009.35 195
14010.47 165
14011.59 182
14012.71 212
14013.83 198
14014.94 177
14016.06 156
14017.18 186
14018.30 162
14019.42 173
14020.54 186
14021.66 191
14022.77 189
14023.89 206
14025.01 200
14026.13 210
14027.25 196
14028.37 188
14029.49 207
14030.61 186
14031.73 175
14032.84 164
14033.96 179
14035.08 159
14036.20 180
14037.32 169
14038.44 181
14039.56 165
14040.68 165
14041.80 169
14042.92 182
14044.04 202
14045.16 174
14046.28 175
14047.40 146
14048.52 184
14049.64 147
14050.76 188
14051.88 151
14053.00 161
14054.12 193
14055.24 160
14056.36 141
14057.48 157
14058.60 164
14059.72 175
14060.84 191
14061.96 179
14063.08 179
14064.20 149
14065.32 162
14066.44 145
14067.56 194
14068.68 174
14069.80 185
14070.92 178
14072.04 159
14073.16 181
14074.28 222
14075.40 170
14076.53 180
14077.65 183
14078.77 183
14079.89 164
14081.01 167
14082.13 198
14083.25 159
14084.37 199
14085.49 198
14086.62 198
14087.74 177
14088.86 165
14089.98 186
14091.10 209
14092.22 204
14093.34 208
14094.47 193
14095.59 214
14096.71 249
14097.83 210
14098.95 204
14100.07 222
14101.20 232
14102.32 229
14103.44 238
14104.56 242
14105.68 247
14106.81 204
14107.93 241
14109.05 198
14110.17 187
14111.30 181
14112.42 184
14113.54 175
14114.66 177
14115.78 186
14116.91 163
14118.03 160
14119.15 174
14120.28 187
14121.40 171
14122.52 140
14123.64 141
14124.77 150
14125.89 165
14127.01 182
14128.13 157
14129.26 164
14130.38 146
14131.50 159
14132.63 151
14133.75 150
14134.87 162
14136.00 157
14137.12 141
14138.24 127
14139.37 166
14140.49 167
14141.61 174
14142.74 156
14143.86 164
14144.98 161
14146.11 180
14147.23 165
14148.36 128
14149.48 172
14150.60 167
14151.73 191
14152.85 161
14153.98 159
14155.10 162
14156.22 157
14157.35 146
14158.47 151
14159.60 139
14160.72 140
14161.84 153
14162.97 147
14164.09 138
14165.22 151
14166.34 143
14167.47 165
14168.59 164
14169.72 159
14170.84 158
14171.96 159
14173.09 150
14174.21 126
14175.34 130
14176.46 141
14177.59 123
14178.71 137
14179.84 151
14180.96 147
14182.09 137
14183.21 121
14184.34 147
14185.46 170
14186.59 136
14187.72 136
14188.84 128
14189.97 141
14191.09 146
14192.22 131
14193.34 136
14194.47 144
14195.59 159
14196.72 162
14197.85 162
14198.97 170
14200.10 148
14201.22 135
14202.35 122
14203.47 138
14204.60 147
14205.73 151
14206.85 130
14207.98 139
14209.10 117
14210.23 150
14211.36 144
14212.48 160
14213.61 149
14214.74 124
14215.86 162
14216.99 149
14218.12 140
14219.24 122
14220.37 138
14221.50 162
14222.62 118
14223.75 126
14224.88 120
14226.00 136
14227.13 122
14228.26 130
14229.38 134
14230.51 133
14231.64 116
14232.76 126
14233.89 165
14235.02 156
14236.15 112
14237.27 130
14238.40 142
14239.53 105
14240.66 132
14241.78 133
14242.91 120
14244.04 111
14245.17 129
14246.29 109
14247.42 139
14248.55 118
14249.68 143
14250.80 117
14251.93 125
14253.06 118
14254.19 107
14255.32 125
14256.44 110
14257.57 98
14258.70 114
14259.83 119
14260.96 132
14262.09 147
14263.21 105
14264.34 109
14265.47 132
14266.60 151
14267.73 124
14268.86 110
14269.98 116
14271.11 116
14272.24 145
14273.37 118
14274.50 105
14275.63 139
14276.76 109
14277.89 136
14279.01 107
14280.14 116
14281.27 146
14282.40 115
14283.53 115
14284.66 108
14285.79 129
14286.92 127
14288.05 127
14289.18 128
14290.31 118
14291.44 106
14292.57 117
14293.70 118
14294.82 116
14295.95 103
14297.08 130
14298.21 117
14299.34 104
14300.47 103
14301.60 110
14302.73 130
14303.86 134
14304.99 128
14306.12 122
14307.25 114
14308.38 122
14309.51 107
14310.64 93
14311.77 101
14312.90 131
14314.03 135
14315.16 114
14316.30 101
14317.43 97
14318.56 108
14319.69 116
14320.82 108
14321.95 98
14323.08 121
14324.21 99
14325.34 105
14326.47 112
14327.60 102
14328.73 126
14329.86 125
14330.99 119
14332.13 118
14333.26 123
14334.39 124
14335.52 124
14336.65 134
14337.78 125
14338.91 103
14340.04 111
14341.18 123
14342.31 99
14343.44 104
14344.57 119
14345.70 113
14346.83 115
14347.97 91
14349.10 100
14350.23 105
14351.36 108
14352.49 120
14353.62 125
14354.76 128
14355.89 118
14357.02 120
14358.15 98
14359.28 108
14360.42 124
14361.55 123
14362.68 114
14363.81 128
14364.95 108
14366.08 120
14367.21 113
14368.34 103
14369.48 101
14370.61 103
14371.74 108
14372.87 100
14374.01 120
14375.14 92
14376.27 97
14377.40 104
14378.54 104
14379.67 108
14380.80 127
14381.94 131
14383.07 105
14384.20 108
14385.34 113
14386.47 103
14387.60 114
14388.74 119
14389.87 101
14391.00 86
14392.14 116
14393.27 120
14394.40 87
14395.54 94
14396.67 107
14397.80 120
14398.94 101
14400.07 95
14401.20 123
14402.34 126
14403.47 122
14404.61 104
14405.74 113
14406.87 130
14408.01 89
14409.14 102
14410.28 106
14411.41 121
14412.55 96
14413.68 114
14414.81 108
14415.95 125
14417.08 110
14418.22 93
14419.35 86
14420.49 117
14421.62 107
14422.76 121
14423.89 101
14425.02 119
14426.16 130
14427.29 112
14428.43 99
14429.56 108
14430.70 116
14431.83 116
14432.97 134
14434.10 117
14435.24 137
14436.37 112
14437.51 110
14438.64 103
14439.78 106
14440.92 124
14442.05 121
14443.19 122
14444.32 120
14445.46 116
14446.59 118
14447.73 121
14448.86 102
14450.00 117
14451.14 105
14452.27 124
14453.41 133
14454.54 133
14455.68 104
14456.82 112
14457.95 113
14459.09 105
14460.22 104
14461.36 91
14462.50 116
14463.63 120
14464.77 129
14465.90 129
14467.04 124
14468.18 92
14469.31 117
14470.45 124
14471.59 138
14472.72 110
14473.86 119
14475.00 120
14476.13 94
14477.27 119
14478.41 142
14479.54 101
14480.68 107
14481.82 140
14482.96 127
14484.09 120
14485.23 102
14486.37 109
14487.50 141
14488.64 128
14489.78 121
14490.92 113
14492.05 102
14493.19 120
14494.33 119
14495.47 123
14496.60 102
14497.74 122
14498.88 123
14500.02 115
14501.15 115
14502.29 103
14503.43 98
14504.57 124
14505.70 119
14506.84 110
14507.98 140
14509.12 124
14510.26 123
14511.39 106
14512.53 93
14513.67 98
14514.81 111
14515.95 103
14517.09 103
14518.22 103
14519.36 88
14520.50 111
14521.64 136
14522.78 116
14523.92 85
14525.06 111
14526.19 116
14527.33 112
14528.47 93
14529.61 121
14530.75 98
14531.89 122
14533.03 136
14534.17 111
14535.31 121
14536.45 98
14537.58 109
14538.72 99
14539.86 125
14541.00 112
14542.14 125
14543.28 102
14544.42 96
14545.56 100
14546.70 115
14547.84 109
14548.98 115
14550.12 106
14551.26 111
14552.40 104
14553.54 130
14554.68 142
14555.82 97
14556.96 109
14558.10 112
14559.24 144
14560.38 119
14561.52 115
14562.66 122
14563.80 111
14564.94 96
14566.08 105
14567.22 116
14568.36 125
14569.50 145
14570.64 135
14571.78 139
14572.92 117
14574.06 118
14575.20 123
14576.34 126
14577.48 106
14578.62 123
14579.76 127
14580.91 108
14582.05 128
14583.19 117
14584.33 137
14585.47 125
14586.61 117
14587.75 129
14588.89 142
14590.03 125
14591.18 138
14592.32 114
14593.46 118
14594.60 141
14595.74 159
14596.88 117
14598.02 118
14599.17 117
14600.31 135
14601.45 140
14602.59 131
14603.73 120
14604.87 128
14606.02 116
14607.16 134
14608.30 123
14609.44 142
14610.58 133
14611.73 167
14612.87 136
14614.01 121
14615.15 120
14616.29 115
14617.44 154
14618.58 170
14619.72 142
14620.86 137
14622.01 140
14623.15 137
14624.29 115
14625.43 126
14626.58 133
14627.72 127
14628.86 114
14630.01 144
14631.15 166
14632.29 166
14633.43 146
14634.58 162
14635.72 149
14636.86 162
14638.01 159
14639.15 176
14640.29 170
14641.44 152
14642.58 156
14643.72 153
14644.87 165
14646.01 162
14647.15 169
14648.30 138
14649.44 133
14650.58 163
14651.73 176
14652.87 132
14654.01 138
14655.16 116
14656.30 159
14657.45 137
14658.59 142
14659.73 142
14660.88 134
14662.02 117
14663.17 110
14664.31 145
14665.45 122
14666.60 119
14667.74 148
14668.89 129
14670.03 122
14671.18 111
14672.32 104
14673.46 139
14674.61 119
14675.75 121
14676.90 126
14678.04 111
14679.19 132
14680.33 114
14681.48 124
14682.62 108
14683.77 105
14684.91 109
14686.06 114
14687.20 105
14688.35 98
14689.49 85
14690.64 92
14691.78 103
14692.93 101
14694.07 124
14695.22 101
14696.36 102
14697.51 107
14698.65 124
14699.80 122
14700.95 98
14702.09 121
14703.24 137
14704.38 127
14705.53 113
14706.67 89
14707.82 103
14708.97 126
14710.11 105
14711.26 94
14712.40 108
14713.55 100
14714.70 109
14715.84 111
14716.99 108
14718.13 108
14719.28 99
14720.43 127
14721.57 102
14722.72 99
14723.87 122
14725.01 110
14726.16 117
14727.31 106
14728.45 109
14729.60 107
14730.75 105
14731.89 95
14733.04 99
14734.19 106
14735.33 102
14736.48 108
14737.63 121
14738.77 110
14739.92 117
14741.07 112
14742.22 114
14743.36 128
14744.51 123
14745.66 107
14746.80 109
14747.95 115
14749.10 107
14750.25 123
14751.39 130
14752.54 117
14753.69 105
14754.84 111
14755.99 89
14757.13 117
14758.28 117
14759.43 135
14760.58 115
14761.72 105
14762.87 150
14764.02 143
14765.17 121
14766.32 129
14767.47 127
14768.61 136
14769.76 118
14770.91 123
14772.06 120
14773.21 132
14774.36 136
14775.50 111
14776.65 120
14777.80 127
14778.95 120
14780.10 156
14781.25 149
14782.40 102
14783.54 128
14784.69 115
14785.84 117
14786.99 102
14788.14 109
14789.29 153
14790.44 155
14791.59 138
14792.74 114
14793.89 123
14795.03 130
14796.18 152
14797.33 163
14798.48 144
14799.63 111
14800.78 141
14801.93 155
14803.08 133
14804.23 132
14805.38 135
14806.53 141
14807.68 118
14808.83 134
14809.98 98
14811.13 118
14812.28 137
14813.43 148
14814.58 148
14815.73 116
14816.88 134
14818.03 147
14819.18 127
14820.33 131
14821.48 112
14822.63 147
14823.78 129
14824.93 119
14826.08 125
14827.23 119
14828.38 151
14829.53 115
14830.68 117
14831.83 94
14832.98 134
14834.14 122
14835.29 142
14836.44 97
14837.59 116
14838.74 92
14839.89 132
14841.04 135
14842.19 101
14843.34 125
14844.49 98
14845.65 104
14846.80 81
14847.95 96
14849.10 122
14850.25 130
14851.40 123
14852.55 113
14853.71 106
14854.86 112
14856.01 92
14857.16 92
14858.31 100
14859.46 89
14860.62 105
14861.77 85
14862.92 113
14864.07 107
14865.22 90
14866.38 97
14867.53 89
14868.68 96
14869.83 107
14870.98 105
14872.14 95
14873.29 102
14874.44 114
14875.59 118
14876.75 97
14877.90 111
14879.05 77
14880.20 101
14881.36 103
14882.51 101
14883.66 107
14884.81 130
14885.97 99
14887.12 87
14888.27 99
14889.42 97
14890.58 129
14891.73 122
14892.88 97
14894.04 87
14895.19 90
14896.34 75
14897.50 93
14898.65 89
14899.80 106
14900.96 95
14902.11 119
14903.26 96
14904.42 103
14905.57 101
14906.72 116
14907.88 93
14909.03 89
14910.18 97
14911.34 77
14912.49 120
14913.65 125
14914.80 109
14915.95 81
14917.11 110
14918.26 84
14919.42 100
14920.57 90
14921.72 96
14922.88 99
14924.03 99
14925.19 96
14926.34 92
14927.50 87
14928.65 90
14929.81 104
14930.96 89
14932.11 86
14933.27 102
14934.42 105
14935.58 109
14936.73 101
14937.89 85
14939.04 93
14940.20 93
14941.35 80
14942.51 94
14943.66 98
14944.82 98
14945.97 87
14947.13 98
14948.28 84
14949.44 88
14950.59 101
14951.75 102
14952.90 111
14954.06 98
14955.22 76
14956.37 88
14957.53 90
14958.68 88
14959.84 88
14960.99 95
14962.15 75
14963.30 80
14964.46 102
14965.62 87
14966.77 93
14967.93 98
14969.08 90
14970.24 89
14971.40 95
14972.55 94
14973.71 104
14974.86 85
14976.02 89
14977.18 78
14978.33 76
14979.49 103
14980.65 81
14981.80 93
14982.96 87
14984.12 96
14985.27 114
14986.43 97
14987.59 102
14988.74 104
14989.90 105
14991.06 93
14992.21 93
14993.37 99
14994.53 120
14995.68 117
14996.84 92
14998.00 72
14999.16 101
15000.31 84
15001.47 101
15002.63 83
15003.79 87
15004.94 107
15006.10 79
15007.26 97
15008.42 80
15009.57 98
15010.73 86
15011.89 82
15013.05 86
15014.20 109
15015.36 100
15016.52 94
15017.68 86
15018.83 100
15019.99 103
15021.15 94
15022.31 89
15023.47 83
15024.63 80
15025.78 85
15026.94 108
15028.10 100
15029.26 72
15030.42 97
15031.58 101
15032.73 110
15033.89 106
15035.05 99
15036.21 107
15037.37 114
15038.53 87
15039.69 92
15040.84 98
15042.00 100
15043.16 102
15044.32 80
15045.48 72
15046.64 88
15047.80 85
15048.96 73
15050.12 83
15051.28 77
15052.43 97
15053.59 96
15054.75 69
15055.91 69
15057.07 90
15058.23 105
15059.39 87
15060.55 75
15061.71 68
15062.87 119
15064.03 110
15065.19 87
15066.35 68
15067.51 81
15068.67 79
15069.83 81
15070.99 88
15072.15 82
15073.31 81
15074.47 95
15075.63 87
15076.79 79
15077.95 77
15079.11 86
15080.27 92
15081.43 75
15082.59 79
15083.75 87
15084.91 79
15086.07 103
15087.23 99
15088.39 90
15089.55 90
15090.71 85
15091.88 106
15093.04 90
15094.20 85
15095.36 86
15096.52 90
15097.68 94
15098.84 88
15100.00 88
15101.16 83
15102.32 101
15103.49 103
15104.65 80
15105.81 86
15106.97 97
15108.13 78
15109.29 82
15110.45 100
15111.61 89
15112.78 85
15113.94 96
15115.10 108
15116.26 100
15117.42 87
15118.58 105
15119.75 70
15120.91 91
15122.07 83
15123.23 89
15124.39 87
15125.56 83
15126.72 88
15127.88 91
15129.04 74
15130.21 99
15131.37 79
15132.53 93
15133.69 91
15134.85 95
15136.02 87
15137.18 90
15138.34 76
15139.50 97
15140.67 96
15141.83 78
15142.99 87
15144.16 84
15145.32 81
15146.48 75
15147.64 78
15148.81 92
15149.97 95
15151.13 88
15152.30 73
15153.46 77
15154.62 88
15155.79 85
15156.95 77
15158.11 81
15159.28 90
15160.44 80
15161.60 90
15162.77 103
15163.93 85
15165.09 95
15166.26 82
15167.42 101
15168.58 89
15169.75 96
15170.91 81
15172.08 90
15173.24 104
15174.40 107
15175.57 80
15176.73 64
15177.90 80
15179.06 92
15180.22 96
15181.39 85
15182.55 110
15183.72 96
15184.88 93
15186.05 86
15187.21 101
15188.37 89
15189.54 92
15190.70 77
15191.87 78
15193.03 95
15194.20 92
15195.36 98
15196.53 85
15197.69 99
15198.86 80
15200.02 84
15201.19 76
15202.35 79
15203.52 83
15204.68 81
15205.85 97
15207.01 86
15208.18 105
15209.34 106
15210.51 93
15211.67 89
15212.84 90
15214.00 106
15215.17 119
15216.33 83
15217.50 108
15218.67 94
15219.83 95
15221.00 100
15222.16 99
15223.33 93
15224.50 96
15225.66 100
15226.83 94
15227.99 96
15229.16 95
15230.33 69
15231.49 94
15232.66 106
15233.82 86
15234.99 105
15236.16 98
15237.32 115
15238.49 106
15239.66 89
15240.82 114
15241.99 100
15243.16 118
15244.32 102
15245.49 103
15246.66 101
15247.82 93
15248.99 99
15250.16 103
15251.32 94
15252.49 90
15253.66 96
15254.82 97
15255.99 91
15257.16 110
15258.32 92
15259.49 90
15260.66 97
15261.83 99
15262.99 102
15264.16 77
15265.33 83
15266.50 79
15267.66 108
15268.83 127
15270.00 96
15271.17 78
15272.33 119
15273.50 104
15274.67 106
15275.84 81
15277.01 69
15278.17 92
15279.34 95
15280.51 86
15281.68 67
15282.85 73
15284.01 99
15285.18 113
15286.35 142
15287.52 81
15288.69 75
15289.86 112
15291.02 84
15292.19 90
15293.36 91
15294.53 117
15295.70 94
15296.87 108
15298.03 94
15299.20 64
15300.37 89
15301.54 89
15302.71 111
15303.88 88
15305.05 112
15306.22 96
15307.39 114
15308.56 84
15309.72 94
15310.89 69
15312.06 95
15313.23 89
15314.40 84
15315.57 104
15316.74 99
15317.91 97
15319.08 103
15320.25 104
15321.42 70
15322.59 94
15323.76 71
15324.93 102
15326.10 77
15327.27 70
15328.44 92
15329.61 99
15330.78 86
15331.95 77
15333.12 96
15334.29 95
15335.46 98
15336.63 91
15337.80 96
15338.97 80
15340.14 90
15341.31 88
15342.48 97
15343.65 83
15344.82 87
15345.99 85
15347.16 89
15348.33 81
15349.50 87
15350.67 87
15351.84 106
15353.01 84
15354.18 83
15355.36 85
15356.53 88
15357.70 88
15358.87 64
15360.04 96
15361.21 74
15362.38 90
15363.55 74
15364.72 87
15365.90 62
15367.07 102
15368.24 102
15369.41 80
15370.58 80
15371.75 83
15372.92 80
15374.10 86
15375.27 82
15376.44 69
15377.61 76
15378.78 93
15379.95 111
15381.13 85
15382.30 83
15383.47 84
15384.64 96
15385.81 88
15386.99 96
15388.16 77
15389.33 86
15390.50 94
15391.68 68
15392.85 86
15394.02 91
15395.19 85
15396.36 91
15397.54 91
15398.71 98
15399.88 90
15401.05 104
15402.23 115
15403.40 73
15404.57 81
15405.75 104
15406.92 92
15408.09 93
15409.26 73
15410.44 89
15411.61 81
15412.78 82
15413.96 81
15415.13 92
15416.30 93
15417.48 93
15418.65 85
15419.82 105
15421.00 101
15422.17 65
15423.34 87
15424.52 90
15425.69 98
15426.86 100
15428.04 76
15429.21 80
15430.39 85
15431.56 90
15432.73 97
15433.91 84
15435.08 79
15436.25 69
15437.43 95
15438.60 65
15439.78 69
15440.95 82
15442.13 74
15443.30 93
15444.47 87
15445.65 79
15446.82 82
15448.00 86
15449.17 69
15450.35 93
15451.52 82
15452.70 93
15453.87 83
15455.04 103
15456.22 91
15457.39 92
15458.57 82
15459.74 90
15460.92 85
15462.09 77
15463.27 91
15464.44 87
15465.62 94
15466.79 98
15467.97 75
15469.14 90
15470.32 86
15471.49 98
15472.67 112
15473.85 91
15475.02 88
15476.20 94
15477.37 93
15478.55 86
15479.72 105
15480.90 112
15482.07 102
15483.25 78
15484.43 86
15485.60 68
15486.78 95
15487.95 97
15489.13 101
15490.31 95
15491.48 78
15492.66 88
15493.83 89
15495.01 111
15496.19 74
15497.36 76
15498.54 84
15499.72 102
15500.89 93
15502.07 101
15503.25 112
15504.42 105
15505.60 104
15506.78 69
15507.95 76
15509.13 81
15510.31 85
15511.48 96
15512.66 86
15513.84 76
15515.01 93
15516.19 108
15517.37 93
15518.54 82
15519.72 93
15520.90 90
15522.08 96
15523.25 93
15524.43 88
15525.61 94
15526.79 59
15527.96 88
15529.14 88
15530.32 76
15531.50 59
15532.67 87
15533.85 98
15535.03 91
15536.21 76
15537.38 77
15538.56 76
15539.74 81
15540.92 88
15542.10 95
15543.27 110
15544.45 69
15545.63 86
15546.81 81
15547.99 91
15549.17 88
15550.34 111
15551.52 108
15552.70 91
15553.88 106
15555.06 100
15556.24 103
15557.41 61
15558.59 62
15559.77 96
15560.95 119
15562.13 74
15563.31 99
15564.49 99
15565.67 88
15566.84 76
15568.02 77
15569.20 87
15570.38 86
15571.56 87
15572.74 88
15573.92 75
15575.10 94
15576.28 105
15577.46 81
15578.64 77
15579.82 81
15581.00 107
15582.18 109
15583.35 71
15584.53 91
15585.71 110
15586.89 123
15588.07 90
15589.25 102
15590.43 102
15591.61 102
15592.79 88
15593.97 96
15595.15 89
15596.33 96
15597.51 110
15598.69 102
15599.87 97
15601.05 117
15602.23 90
15603.41 93
15604.59 97
15605.78 87
15606.96 81
15608.14 116
15609.32 121
15610.50 88
15611.68 76
15612.86 85
15614.04 116
15615.22 93
15616.40 92
15617.58 88
15618.76 89
15619.94 101
15621.12 101
15622.31 107
15623.49 102
15624.67 92
15625.85 119
15627.03 99
15628.21 101
15629.39 94
15630.57 121
15631.76 110
15632.94 107
15634.12 93
15635.30 109
15636.48 129
15637.66 94
15638.85 110
15640.03 117
15641.21 123
15642.39 129
15643.57 127
15644.75 86
15645.94 110
15647.12 98
15648.30 92
15649.48 110
15650.66 101
15651.85 110
15653.03 108
15654.21 112
15655.39 98
15656.58 105
15657.76 118
15658.94 144
15660.12 97
15661.31 139
15662.49 114
15663.67 94
15664.85 136
15666.04 82
15667.22 106
15668.40 78
15669.58 104
15670.77 94
15671.95 115
15673.13 94
15674.32 116
15675.50 140
15676.68 101
15677.87 117
15679.05 95
15680.23 112
15681.42 105
15682.60 121
15683.78 107
15684.97 103
15686.15 91
15687.33 98
15688.52 91
15689.70 95
15690.88 105
15692.07 117
15693.25 96
15694.44 113
15695.62 99
15696.80 98
15697.99 106
15699.17 83
15700.35 115
15701.54 113
15702.72 128
15703.91 121
15705.09 116
15706.28 91
15707.46 108
15708.64 124
15709.83 108
15711.01 113
15712.20 105
15713.38 102
15714.57 103
15715.75 106
15716.94 98
15718.12 100
15719.31 96
15720.49 125
15721.67 121
15722.86 102
15724.04 93
15725.23 113
15726.41 85
15727.60 98
15728.78 112
15729.97 124
15731.15 125
15732.34 123
15733.53 119
15734.71 90
15735.90 115
15737.08 89
15738.27 117
15739.45 90
15740.64 114
15741.82 125
15743.01 123
15744.19 92
15745.38 119
15746.57 102
15747.75 120
15748.94 115
15750.12 104
15751.31 109
15752.50 120
15753.68 130
15754.87 107
15756.05 111
15757.24 117
15758.43 124
15759.61 122
15760.80 123
15761.99 106
15763.17 140
15764.36 126
15765.54 115
15766.73 107
15767.92 106
15769.10 118
15770.29 121
15771.48 111
15772.66 103
15773.85 116
15775.04 131
15776.22 125
15777.41 105
15778.60 107
15779.79 108
15780.97 123
15782.16 107
15783.35 107
15784.53 113
15785.72 106
15786.91 92
15788.10 102
15789.28 121
15790.47 98
15791.66 141
15792.85 124
15794.03 106
15795.22 104
15796.41 112
15797.60 88
15798.78 94
15799.97 93
15801.16 87
15802.35 97
15803.54 100
15804.72 97
15805.91 88
15807.10 90
15808.29 110
15809.48 109
15810.66 112
15811.85 106
15813.04 93
15814.23 110
15815.42 100
15816.61 110
15817.79 76
15818.98 107
15820.17 96
15821.36 101
15822.55 97
15823.74 86
15824.93 90
15826.11 89
15827.30 118
15828.49 98
15829.68 96
15830.87 104
15832.06 106
15833.25 96
15834.44 101
15835.63 96
15836.82 115
15838.00 82
15839.19 96
15840.38 94
15841.57 77
15842.76 75
15843.95 97
15845.14 103
15846.33 94
15847.52 105
15848.71 106
15849.90 86
15851.09 67
15852.28 99
15853.47 92
15854.66 115
15855.85 93
15857.04 108
15858.23 80
15859.42 95
15860.61 104
15861.80 98
15862.99 94
15864.18 100
15865.37 89
15866.56 88
15867.75 108
15868.94 97
15870.13 104
15871.32 105
15872.51 90
15873.70 91
15874.89 103
15876.08 116
15877.27 102
15878.46 98
15879.66 95
15880.85 106
15882.04 107
15883.23 109
15884.42 95
15885.61 102
15886.80 92
15887.99 92
15889.18 90
15890.37 93
15891.57 101
15892.76 114
15893.95 99
15895.14 111
15896.33 94
15897.52 96
15898.71 120
15899.91 88
15901.10 99
15902.29 111
15903.48 97
15904.67 86
15905.86 109
15907.06 76
15908.25 78
15909.44 82
15910.63 101
15911.82 101
15913.02 87
15914.21 104
15915.40 89
15916.59 130
15917.78 123
15918.98 119
15920.17 119
15921.36 95
15922.55 98
15923.75 85
15924.94 91
15926.13 94
15927.32 84
15928.52 133
15929.71 107
15930.90 114
15932.09 88
15933.29 107
15934.48 99
15935.67 112
15936.87 98
15938.06 96
15939.25 121
15940.44 94
15941.64 108
15942.83 100
15944.02 99
15945.22 100
15946.41 103
15947.60 105
15948.80 101
15949.99 95
15951.18 89
15952.38 111
15953.57 99
15954.77 83
15955.96 87
15957.15 98
15958.35 80
15959.54 79
15960.73 87
15961.93 90
15963.12 85
15964.32 86
15965.51 93
15966.70 102
15967.90 79
15969.09 86
15970.29 95
15971.48 93
15972.67 82
15973.87 88
15975.06 106
15976.26 84
15977.45 97
15978.65 110
15979.84 81
15981.04 86
15982.23 87
15983.43 97
15984.62 95
15985.81 96
15987.01 108
15988.20 99
15989.40 80
15990.59 86
15991.79 84
15992.98 99
15994.18 82
15995.37 80
15996.57 96
15997.76 114
15998.96 102
16000.16 89
16001.35 75
16002.55 74
16003.74 89
16004.94 100
16006.13 78
16007.33 66
16008.52 89
16009.72 97
16010.92 88
16012.11 76
16013.31 78
16014.50 90
16015.70 98
16016.89 86
16018.09 69
16019.29 72
16020.48 79
16021.68 86
16022.87 86
16024.07 73
16025.27 63
16026.46 113
16027.66 90
16028.86 69
16030.05 64
16031.25 89
16032.45 72
16033.64 89
16034.84 83
16036.04 96
16037.23 88
16038.43 94
16039.63 84
16040.82 75
16042.02 90
16043.22 82
16044.41 113
16045.61 82
16046.81 67
16048.00 79
16049.20 93
16050.40 87
16051.60 73
16052.79 80
16053.99 97
16055.19 97
16056.39 91
16057.58 60
16058.78 78
16059.98 83
16061.18 80
16062.37 75
16063.57 69
16064.77 82
16065.97 82
16067.16 102
16068.36 73
16069.56 86
16070.76 96
16071.96 76
16073.15 91
16074.35 89
16075.55 79
16076.75 84
16077.95 81
16079.14 71
16080.34 83
16081.54 84
16082.74 90
16083.94 86
16085.14 100
16086.34 83
16087.53 87
16088.73 80
16089.93 95
16091.13 71
16092.33 73
16093.53 94
16094.73 111
16095.93 85
16097.12 87
16098.32 89
16099.52 72
16100.72 91
16101.92 75
16103.12 90
16104.32 73
16105.52 95
16106.72 93
16107.92 76
16109.12 84
16110.32 83
16111.52 76
16112.71 83
16113.91 75
16115.11 79
16116.31 94
16117.51 89
16118.71 80
16119.91 81
16121.11 80
16122.31 79
16123.51 73
16124.71 85
16125.91 91
16127.11 73
16128.31 68
16129.51 79
16130.71 78
16131.91 82
16133.11 83
16134.31 103
16135.51 82
16136.71 78
16137.92 56
16139.12 89
16140.32 83
16141.52 91
16142.72 80
16143.92 78
16145.12 78
16146.32 96
16147.52 87
16148.72 79
16149.92 93
16151.12 77
16152.32 78
16153.53 91
16154.73 95
16155.93 74
16157.13 84
16158.33 80
16159.53 81
16160.73 75
16161.93 83
16163.14 87
16164.34 69
16165.54 88
16166.74 88
16167.94 91
16169.14 81
16170.34 81
16171.55 85
16172.75 91
16173.95 103
16175.15 92
16176.35 69
16177.56 97
16178.76 103
16179.96 106
16181.16 64
16182.36 78
16183.57 80
16184.77 105
16185.97 90
16187.17 81
16188.38 87
16189.58 60
16190.78 96
16191.98 93
16193.18 86
16194.39 104
16195.59 99
16196.79 83
16198.00 78
16199.20 87
16200.40 71
16201.60 90
16202.81 96
16204.01 75
16205.21 109
16206.42 88
16207.62 85
16208.82 90
16210.02 95
16211.23 95
16212.43 89
16213.63 97
16214.84 70
16216.04 93
16217.24 96
16218.45 104
16219.65 84
16220.86 85
16222.06 68
16223.26 83
16224.47 92
16225.67 84
16226.87 84
16228.08 100
16229.28 112
16230.49 87
16231.69 91
16232.89 82
16234.10 111
16235.30 95
16236.51 82
16237.71 105
16238.91 87
16240.12 96
16241.32 95
16242.53 80
16243.73 94
16244.94 81
16246.14 81
16247.34 71
16248.55 103
16249.75 110
16250.96 78
16252.16 84
16253.37 84
16254.57 97
16255.78 90
16256.98 77
16258.19 88
16259.39 100
16260.60 97
16261.80 86
16263.01 84
16264.21 87
16265.42 111
16266.62 83
16267.83 115
16269.03 80
16270.24 93
16271.45 99
16272.65 102
16273.86 70
16275.06 91
16276.27 106
16277.47 104
16278.68 94
16279.88 69
16281.09 82
16282.30 106
16283.50 115
16284.71 81
16285.91 87
16287.12 87
16288.33 107
16289.53 111
16290.74 70
16291.94 87
16293.15 98
16294.36 95
16295.56 104
16296.77 86
16297.98 102
16299.18 97
16300.39 110
16301.60 89
16302.80 101
16304.01 106
16305.22 113
16306.42 106
16307.63 85
16308.84 92
16310.04 101
16311.25 123
16312.46 114
16313.66 91
16314.87 129
16316.08 118
16317.29 111
16318.49 88
16319.70 99
16320.91 100
16322.11 116
16323.32 95
16324.53 95
16325.74 95
16326.94 106
16328.15 87
16329.36 88
16330.57 70
16331.77 93
16332.98 102
16334.19 76
16335.40 66
16336.61 68
16337.81 78
16339.02 81
16340.23 84
16341.44 90
16342.65 101
16343.85 103
16345.06 75
16346.27 80
16347.48 80
16348.69 84
16349.90 87
16351.10 104
16352.31 74
16353.52 83
16354.73 80
16355.94 85
16357.15 92
16358.35 87
16359.56 62
16360.77 94
16361.98 80
16363.19 74
16364.40 65
16365.61 84
16366.82 71
16368.03 96
16369.23 85
16370.44 76
16371.65 80
16372.86 77
16374.07 93
16375.28 80
16376.49 76
16377.70 60
16378.91 85
16380.12 78
16381.33 78
16382.54 73
16383.75 89
16384.96 81
16386.17 87
16387.38 85
16388.59 83
16389.80 87
16391.01 73
16392.22 83
16393.43 87
16394.64 95
16395.85 75
16397.06 93
16398.27 90
16399.48 86
16400.69 86
16401.90 77
16403.11 91
16404.32 80
16405.53 68
16406.74 83
16407.95 72
16409.16 71
16410.37 66
16411.58 89
16412.79 93
16414.00 77
16415.21 83
16416.42 78
16417.63 74
16418.85 76
16420.06 77
16421.27 80
16422.48 73
16423.69 74
16424.90 81
16426.11 91
16427.32 70
16428.53 84
16429.75 81
16430.96 93
16432.17 71
16433.38 77
16434.59 81
16435.80 80
16437.01 84
16438.23 89
16439.44 68
16440.65 57
16441.86 76
16443.07 89
16444.28 83
16445.50 83
16446.71 90
16447.92 87
16449.13 81
16450.34 86
16451.56 85
16452.77 73
16453.98 67
16455.19 79
16456.41 79
16457.62 73
16458.83 87
16460.04 72
16461.26 93
16462.47 80
16463.68 66
16464.89 74
16466.11 75
16467.32 83
16468.53 75
16469.74 82
16470.96 91
16472.17 109
16473.38 76
16474.60 78
16475.81 81
16477.02 67
16478.23 79
16479.45 79
16480.66 83
16481.87 75
16483.09 75
16484.30 74
16485.51 80
16486.73 79
16487.94 70
16489.15 70
16490.37 80
16491.58 67
16492.80 71
16494.01 67
16495.22 70
16496.44 92
16497.65 100
16498.86 95
16500.08 97
16501.29 80
16502.51 71
16503.72 76
16504.93 79
16506.15 83
16507.36 93
16508.58 65
16509.79 68
16511.01 85
16512.22 72
16513.43 71
16514.65 61
16515.86 66
16517.08 68
16518.29 85
16519.51 85
16520.72 81
16521.94 62
16523.15 86
16524.37 82
16525.58 65
16526.80 59
16528.01 86
16529.23 73
16530.44 66
16531.66 71
16532.87 61
16534.09 73
16535.30 75
16536.52 75
16537.73 69
16538.95 62
16540.16 90
16541.38 80
16542.59 75
16543.81 78
16545.02 58
16546.24 79
16547.46 96
16548.67 76
16549.89 84
16551.10 90
16552.32 72
16553.54 62
16554.75 66
16555.97 80
16557.18 79
16558.40 68
16559.62 72
16560.83 66
16562.05 79
16563.26 81
16564.48 68
16565.70 80
16566.91 78
16568.13 96
16569.35 81
16570.56 78
16571.78 73
16573.00 86
16574.21 67
16575.43 80
16576.65 74
16577.86 74
16579.08 64
16580.30 65
16581.51 70
16582.73 73
16583.95 95
16585.16 62
16586.38 69
16587.60 72
16588.82 83
16590.03 79
16591.25 88
16592.47 71
16593.68 70
16594.90 96
16596.12 79
16597.34 77
16598.55 72
16599.77 57
16600.99 65
16602.21 83
16603.43 82
16604.64 63
16605.86 67
16607.08 103
16608.30 66
16609.51 76
16610.73 65
16611.95 72
16613.17 75
16614.39 58
16615.60 76
16616.82 66
16618.04 63
16619.26 67
16620.48 87
16621.70 58
16622.91 62
16624.13 78
16625.35 73
16626.57 73
16627.79 64
16629.01 88
16630.23 93
16631.45 83
16632.66 75
16633.88 72
16635.10 75
16636.32 74
16637.54 66
16638.76 83
16639.98 79
16641.20 85
16642.42 76
16643.64 87
16644.85 75
16646.07 79
16647.29 82
16648.51 78
16649.73 75
16650.95 68
16652.17 85
16653.39 92
16654.61 84
16655.83 75
16657.05 91
16658.27 79
16659.49 93
16660.71 90
16661.93 69
16663.15 66
16664.37 85
16665.59 70
16666.81 74
16668.03 67
16669.25 74
16670.47 77
16671.69 109
16672.91 83
16674.13 74
16675.35 72
16676.57 72
16677.79 84
16679.01 69
16680.23 80
16681.45 76
16682.67 78
16683.89 82
16685.11 61
16686.34 61
16687.56 79
16688.78 60
16690.00 60
16691.22 69
16692.44 81
16693.66 83
16694.88 73
16696.10 77
16697.32 79
16698.55 77
16699.77 81
16700.99 75
16702.21 67
16703.43 75
16704.65 74
16705.87 97
16707.10 53
16708.32 80
16709.54 65
16710.76 76
16711.98 66
16713.20 52
16714.43 70
16715.65 69
16716.87 72
16718.09 58
16719.31 72
16720.54 85
16721.76 68
16722.98 67
16724.20 68
16725.42 45
16726.65 76
16727.87 84
16729.09 78
16730.31 71
16731.54 59
16732.76 73
16733.98 73
16735.20 45
16736.43 48
16737.65 83
16738.87 82
16740.09 81
16741.32 68
16742.54 67
16743.76 72
16744.99 62
16746.21 61
16747.43 51
16748.65 73
16749.88 59
16751.10 60
16752.32 80
16753.55 57
16754.77 67
16755.99 77
16757.22 75
16758.44 59
16759.66 64
16760.89 95
16762.11 75
16763.33 61
16764.56 66
16765.78 63
16767.01 76
16768.23 82
16769.45 79
16770.68 78
16771.90 67
16773.12 80
16774.35 73
16775.57 55
16776.80 79
16778.02 77
16779.25 90
16780.47 62
16781.69 78
16782.92 62
16784.14 70
16785.37 69
16786.59 60
16787.82 71
16789.04 86
16790.27 70
16791.49 72
16792.71 90
16793.94 68
16795.16 69
16796.39 69
16797.61 67
16798.84 63
16800.06 78
16801.29 78
16802.51 72
16803.74 73
16804.96 69
16806.19 63
16807.41 73
16808.64 92
16809.86 70
16811.09 69
16812.32 72
16813.54 66
16814.77 54
16815.99 72
16817.22 77
16818.44 89
16819.67 55
16820.89 68
16822.12 61
16823.35 68
16824.57 70
16825.80 73
16827.02 63
16828.25 66
16829.48 65
16830.70 81
16831.93 71
16833.15 65
16834.38 78
16835.61 57
16836.83 91
16838.06 96
16839.29 85
16840.51 71
16841.74 78
16842.96 77
16844.19 75
16845.42 74
16846.64 75
16847.87 91
16849.10 94
16850.32 74
16851.55 69
16852.78 90
16854.01 55
16855.23 54
16856.46 62
16857.69 68
16858.91 86
16860.14 68
16861.37 69
16862.59 73
16863.82 69
16865.05 87
16866.28 64
16867.50 83
16868.73 58
16869.96 79
16871.19 82
16872.41 56
16873.64 80
16874.87 80
16876.10 82
16877.33 75
16878.55 62
16879.78 60
16881.01 84
16882.24 85
16883.46 80
16884.69 116
16885.92 100
16887.15 83
16888.38 96
16889.61 88
16890.83 91
16892.06 85
16893.29 82
16894.52 80
16895.75 73
16896.98 85
16898.20 95
16899.43 102
16900.66 74
16901.89 77
16903.12 85
16904.35 70
16905.58 83
16906.80 75
16908.03 93
16909.26 81
16910.49 81
16911.72 81
16912.95 72
16914.18 78
16915.41 87
16916.64 68
16917.87 56
16919.10 74
16920.33 67
16921.55 65
16922.78 71
16924.01 91
16925.24 70
16926.47 80
16927.70 77
16928.93 77
16930.16 71
16931.39 70
16932.62 77
16933.85 76
16935.08 70
16936.31 68
16937.54 74
16938.77 74
16940.00 77
16941.23 87
16942.46 91
16943.69 97
16944.92 64
16946.15 70
16947.38 78
16948.61 88
16949.84 72
16951.07 86
16952.30 86
16953.53 86
16954.76 84
16956.00 72
16957.23 61
16958.46 80
16959.69 75
16960.92 86
16962.15 98
16963.38 77
16964.61 77
16965.84 90
16967.07 90
16968.30 81
16969.54 74
16970.77 95
16972.00 71
16973.23 81
16974.46 64
16975.69 75
16976.92 71
16978.15 71
16979.39 84
16980.62 56
16981.85 83
16983.08 79
16984.31 74
16985.54 81
16986.78 81
16988.01 66
16989.24 68
16990.47 89
16991.70 82
16992.94 77
16994.17 62
16995.40 69
16996.63 78
16997.86 62
16999.10 62
17000.33 67
17001.56 68
17002.79 91
17004.03 87
17005.26 73
17006.49 69
17007.72 86
17008.96 77
17010.19 75
17011.42 71
17012.65 80
17013.89 88
17015.12 89
17016.35 71
17017.58 67
17018.82 79
17020.05 78
17021.28 83
17022.52 70
17023.75 65
17024.98 74
17026.22 90
17027.45 63
17028.68 72
17029.92 81
17031.15 86
17032.38 88
17033.62 75
17034.85 73
17036.08 65
17037.32 67
17038.55 88
17039.78 56
17041.02 71
17042.25 75
17043.49 65
17044.72 73
17045.95 72
17047.19 60
17048.42 73
17049.66 84
17050.89 70
17052.12 74
17053.36 70
17054.59 64
17055.83 56
17057.06 63
17058.29 66
17059.53 78
17060.76 80
17062.00 69
17063.23 63
17064.47 49
17065.70 62
17066.94 79
17068.17 74
17069.41 57
17070.64 64
17071.88 62
17073.11 80
17074.35 74
17075.58 62
17076.82 64
17078.05 72
17079.29 54
17080.52 60
17081.76 60
17082.99 63
17084.23 70
17085.46 61
17086.70 74
17087.93 62
17089.17 58
17090.40 81
17091.64 72
17092.87 81
17094.11 77
17095.35 67
17096.58 76
17097.82 60
17099.05 54
17100.29 83
17101.53 73
17102.76 64
17104.00 85
17105.23 75
17106.47 72
17107.71 75
17108.94 67
17110.18 64
17111.41 69
17112.65 76
17113.89 88
17115.12 59
17116.36 63
17117.60 61
17118.83 77
17120.07 55
17121.31 70
17122.54 64
17123.78 69
17125.02 75
17126.25 63
17127.49 61
17128.73 54
17129.96 66
17131.20 77
17132.44 72
17133.68 74
17134.91 61
17136.15 58
17137.39 85
17138.62 60
17139.86 61
17141.10 67
17142.34 52
17143.57 67
17144.81 67
17146.05 66
17147.29 69
17148.52 64
17149.76 63
17151.00 64
17152.24 61
17153.48 72
17154.71 60
17155.95 64
17157.19 63
17158.43 75
17159.66 76
17160.90 70
17162.14 65
17163.38 63
17164.62 84
17165.86 54
17167.09 66
17168.33 81
17169.57 67
17170.81 75
17172.05 60
17173.29 48
17174.52 61
17175.76 71
17177.00 65
17178.24 61
17179.48 52
17180.72 61
17181.96 82
17183.20 67
17184.43 49
17185.67 67
17186.91 80
17188.15 62
17189.39 72
17190.63 45
17191.87 55
17193.11 67
17194.35 65
17195.59 67
17196.83 67
17198.07 79
17199.31 73
17200.55 65
17201.78 63
17203.02 51
17204.26 73
17205.50 67
17206.74 50
17207.98 65
17209.22 61
17210.46 65
17211.70 76
17212.94 68
17214.18 61
17215.42 69
17216.66 64
17217.90 70
17219.14 78
17220.38 57
17221.62 49
17222.86 64
17224.10 63
17225.34 66
17226.59 64
17227.83 76
17229.07 59
17230.31 59
17231.55 59
17232.79 56
17234.03 52
17235.27 60
17236.51 66
17237.75 61
17238.99 61
17240.23 66
17241.47 70
17242.72 74
17243.96 74
17245.20 55
17246.44 68
17247.68 66
17248.92 72
17250.16 80
17251.40 63
17252.65 59
17253.89 65
17255.13 83
17256.37 76
17257.61 58
17258.85 50
17260.09 63
17261.34 77
17262.58 60
17263.82 52
17265.06 60
17266.30 73
17267.55 55
17268.79 57
17270.03 52
17271.27 55
17272.51 65
17273.76 69
17275.00 63
17276.24 58
17277.48 77
17278.72 67
17279.97 73
17281.21 57
17282.45 70
17283.69 80
17284.94 88
17286.18 50
17287.42 61
17288.67 68
17289.91 67
17291.15 74
17292.39 83
17293.64 63
17294.88 65
17296.12 78
17297.37 72
17298.61 55
17299.85 51
17301.09 69
17302.34 70
17303.58 64
17304.82 63
17306.07 70
17307.31 62
17308.55 70
17309.80 60
17311.04 61
17312.29 79
17313.53 68
17314.77 53
17316.02 46
17317.26 70
17318.50 47
17319.75 50
17320.99 63
17322.24 75
17323.48 52
17324.72 66
17325.97 66
17327.21 58
17328.46 51
17329.70 83
17330.94 56
17332.19 61
17333.43 54
17334.68 50
17335.92 78
17337.17 62
17338.41 78
17339.65 77
17340.90 80
17342.14 82
17343.39 69
17344.63 66
17345.88 49
17347.12 49
17348.37 71
17349.61 63
17350.86 50
17352.10 76
17353.35 75
17354.59 67
17355.84 47
17357.08 55
17358.33 62
17359.57 75
17360.82 57
17362.06 69
17363.31 72
17364.55 64
17365.80 52
17367.05 67
17368.29 65
17369.54 58
17370.78 62
17372.03 70
17373.27 71
17374.52 53
17375.77 62
17377.01 61
17378.26 80
17379.50 60
17380.75 49
17382.00 63
17383.24 49
17384.49 73
17385.73 60
17386.98 70
17388.23 58
17389.47 60
17390.72 64
17391.97 53
17393.21 55
17394.46 67
17395.71 58
17396.95 67
17398.20 66
17399.45 74
17400.69 54
17401.94 69
17403.19 56
17404.43 76
17405.68 67
17406.93 72
17408.17 67
17409.42 74
17410.67 70
17411.91 76
17413.16 68
17414.41 74
17415.66 62
17416.90 56
17418.15 61
17419.40 65
17420.65 74
17421.89 63
17423.14 82
17424.39 62
17425.64 57
17426.88 68
17428.13 60
17429.38 63
17430.63 50
17431.87 73
17433.12 49
17434.37 59
17435.62 55
17436.87 79
17438.11 71
17439.36 66
17440.61 63
17441.86 68
17443.11 71
17444.36 55
17445.60 54
17446.85 55
17448.10 63
17449.35 66
17450.60 62
17451.85 76
17453.10 62
17454.34 51
17455.59 59
17456.84 62
17458.09 67
17459.34 69
17460.59 48
17461.84 68
17463.09 64
17464.33 70
17465.58 55
17466.83 64
17468.08 56
17469.33 63
17470.58 61
17471.83 78
17473.08 69
17474.33 50
17475.58 54
17476.83 76
17478.08 60
17479.33 61
17480.58 51
17481.83 47
17483.08 62
17484.33 66
17485.58 67
17486.83 51
17488.07 74
17489.32 60
17490.57 75
17491.82 80
17493.07 69
17494.32 57
17495.58 72
17496.83 56
17498.08 62
17499.33 57
17500.58 61
17501.83 60
17503.08 60
17504.33 51
17505.58 63
17506.83 67
17508.08 59
17509.33 49
17510.58 76
17511.83 70
17513.08 61
17514.33 65
17515.58 49
17516.83 75
17518.09 68
17519.34 67
17520.59 66
17521.84 71
17523.09 63
17524.34 62
17525.59 64
17526.84 54
17528.09 63
17529.35 64
17530.60 63
17531.85 63
17533.10 69
17534.35 68
17535.60 53
17536.86 56
17538.11 78
17539.36 58
17540.61 75
17541.86 62
17543.11 65
17544.37 46
17545.62 70
17546.87 75
17548.12 52
17549.37 79
17550.63 64
17551.88 70
17553.13 57
17554.38 65
17555.63 64
17556.89 63
17558.14 66
17559.39 62
17560.64 53
17561.90 60
17563.15 73
17564.40 73
17565.65 53
17566.91 61
17568.16 61
17569.41 67
17570.67 65
17571.92 53
17573.17 65
17574.42 64
17575.68 89
17576.93 77
17578.18 75
17579.44 63
17580.69 77
17581.94 84
17583.20 83
17584.45 66
17585.70 53
17586.96 71
17588.21 63
17589.46 69
17590.72 61
17591.97 72
17593.22 76
17594.48 64
17595.73 57
17596.99 68
17598.24 60
17599.49 84
17600.75 65
17602.00 60
17603.26 65
17604.51 51
17605.76 67
17607.02 69
17608.27 72
17609.53 57
17610.78 68
17612.03 58
17613.29 72
17614.54 66
17615.80 67
17617.05 66
17618.31 54
17619.56 47
17620.82 39
17622.07 54
17623.33 89
17624.58 57
17625.83 62
17627.09 64
17628.34 70
17629.60 60
17630.85 71
17632.11 68
17633.36 46
17634.62 68
17635.88 67
17637.13 62
17638.39 43
17639.64 80
17640.90 80
17642.15 61
17643.41 48
17644.66 72
17645.92 65
17647.17 66
17648.43 58
17649.68 64
17650.94 81
17652.20 75
17653.45 67
17654.71 54
17655.96 52
17657.22 53
17658.48 65
17659.73 74
17660.99 59
17662.24 52
17663.50 61
17664.76 71
17666.01 62
17667.27 79
17668.53 62
17669.78 70
17671.04 48
17672.29 63
17673.55 51
17674.81 54
17676.06 65
17677.32 71
17678.58 60
17679.83 66
17681.09 55
17682.35 54
17683.60 79
17684.86 52
17686.12 69
17687.38 68
17688.63 49
17689.89 50
17691.15 72
17692.40 65
17693.66 53
17694.92 58
17696.18 60
17697.43 75
17698.69 65
17699.95 71
17701.21 66
17702.46 65
17703.72 78
17704.98 70
17706.24 52
17707.49 68
17708.75 67
17710.01 79
17711.27 69
17712.53 49
17713.78 65
17715.04 70
17716.30 61
17717.56 65
17718.82 48
17720.07 66
17721.33 58
17722.59 57
17723.85 72
17725.11 74
17726.36 87
17727.62 72
17728.88 64
17730.14 48
17731.40 53
17732.66 52
17733.92 77
17735.17 70
17736.43 57
17737.69 69
17738.95 79
17740.21 83
17741.47 57
17742.73 60
17743.99 69
17745.25 59
17746.51 46
17747.76 51
17749.02 58
17750.28 67
17751.54 42
17752.80 67
17754.06 56
17755.32 67
17756.58 39
17757.84 54
17759.10 61
17760.36 56
17761.62 61
17762.88 55
17764.14 70
17765.40 60
17766.66 77
17767.92 66
17769.18 44
17770.44 50
17771.70 49
17772.96 64
17774.22 56
17775.48 51
17776.74 65
17778.00 62
17779.26 69
17780.52 60
17781.78 54
17783.04 55
17784.30 51
17785.56 56
17786.82 55
17788.08 70
17789.34 42
17790.60 56
17791.86 46
17793.12 43
17794.38 58
17795.65 74
17796.91 61
17798.17 56
17799.43 63
17800.69 64
17801.95 72
17803.21 55
17804.47 78
17805.73 64
17807.00 41
17808.26 58
17809.52 68
17810.78 56
17812.04 75
17813.30 74
17814.56 72
17815.83 57
17817.09 70
17818.35 62
17819.61 56
17820.87 66
17822.13 54
17823.40 52
17824.66 55
17825.92 59
17827.18 60
17828.44 69
17829.71 50
17830.97 63
17832.23 57
17833.49 76
17834.75 66
17836.02 70
17837.28 55
17838.54 68
17839.80 75
17841.07 64
17842.33 67
17843.59 59
17844.85 72
17846.12 77
17847.38 71
17848.64 56
17849.91 54
17851.17 65
17852.43 65
17853.69 62
17854.96 61
17856.22 62
17857.48 64
17858.75 62
17860.01 83
17861.27 70
17862.54 54
17863.80 53
17865.06 55
17866.33 87
17867.59 76
17868.85 69
17870.12 58
17871.38 72
17872.64 58
17873.91 75
17875.17 84
17876.43 69
17877.70 66
17878.96 63
17880.23 52
17881.49 73
17882.75 71
17884.02 61
17885.28 73
17886.55 59
17887.81 77
17889.07 70
17890.34 76
17891.60 67
17892.87 65
17894.13 61
17895.40 47
17896.66 53
17897.92 57
17899.19 48
17900.45 52
17901.72 49
17902.98 66
17904.25 60
17905.51 49
17906.78 71
17908.04 71
17909.31 64
17910.57 52
17911.84 62
17913.10 73
17914.37 58
17915.63 47
17916.90 54
17918.16 57
17919.43 67
17920.69 54
17921.96 63
17923.22 53
17924.49 54
17925.75 69
17927.02 77
17928.29 58
17929.55 46
17930.82 67
17932.08 68
17933.35 75
17934.61 58
17935.88 56
17937.15 63
17938.41 62
17939.68 50
17940.94 46
17942.21 49
17943.48 67
17944.74 68
17946.01 56
17947.28 54
17948.54 61
17949.81 84
17951.07 71
17952.34 53
17953.61 56
17954.87 77
17956.14 60
17957.41 69
17958.67 51
17959.94 60
17961.21 74
17962.47 69
17963.74 56
17965.01 61
17966.27 63
17967.54 60
17968.81 60
17970.08 56
17971.34 51
17972.61 53
17973.88 77
17975.14 59
17976.41 70
17977.68 68
17978.95 61
17980.21 55
17981.48 67
17982.75 60
17984.02 59
17985.28 67
17986.55 70
17987.82 58
17989.09 46
17990.35 65
17991.62 43
17992.89 74
17994.16 77
17995.43 60
17996.69 63
17997.96 50
17999.23 75
18000.50 58
18001.77 65
18003.03 59
18004.30 66
18005.57 56
18006.84 68
18008.11 68
18009.38 59
18010.64 55
18011.91 73
18013.18 54
18014.45 58
18015.72 55
18016.99 58
18018.26 56
18019.53 57
18020.79 62
18022.06 58
18023.33 63
18024.60 57
18025.87 57
18027.14 63
18028.41 55
18029.68 60
18030.95 86
18032.22 66
18033.48 57
18034.75 57
18036.02 72
18037.29 91
18038.56 72
18039.83 73
18041.10 70
18042.37 64
18043.64 59
18044.91 53
18046.18 63
18047.45 66
18048.72 50
18049.99 57
18051.26 51
18052.53 65
18053.80 61
18055.07 59
18056.34 71
18057.61 60
18058.88 58
18060.15 53
18061.42 57
18062.69 55
18063.96 49
18065.23 64
18066.50 60
18067.77 44
18069.04 56
18070.31 53
18071.58 47
18072.86 44
18074.13 73
18075.40 48
18076.67 51
18077.94 37
18079.21 64
18080.48 51
18081.75 60
18083.02 53
18084.29 50
18085.56 48
18086.84 56
18088.11 55
18089.38 61
18090.65 67
18091.92 49
18093.19 51
18094.46 67
18095.74 63
18097.01 56
18098.28 70
18099.55 63
18100.82 49
18102.09 54
18103.37 53
18104.64 65
18105.91 54
18107.18 56
18108.45 64
18109.72 49
18111.00 48
18112.27 67
18113.54 61
18114.81 59
18116.09 65
18117.36 70
18118.63 65
18119.90 43
18121.17 73
18122.45 51
18123.72 53
18124.99 56
18126.26 63
18127.54 51
18128.81 70
18130.08 54
18131.36 60
18132.63 64
18133.90 61
18135.17 70
18136.45 55
18137.72 56
18138.99 41
18140.27 59
18141.54 75
18142.81 58
18144.09 69
18145.36 70
18146.63 73
18147.91 62
18149.18 52
18150.45 62
18151.73 55
18153.00 52
18154.27 56
18155.55 52
18156.82 43
18158.09 51
18159.37 62
18160.64 73
18161.91 65
18163.19 52
18164.46 55
18165.74 49
18167.01 56
18168.28 54
18169.56 59
18170.83 69
18172.11 51
18173.38 50
18174.66 78
18175.93 61
18177.20 51
18178.48 54
18179.75 59
18181.03 58
18182.30 57
18183.58 58
18184.85 58
18186.13 50
18187.40 52
18188.68 82
18189.95 67
18191.23 54
18192.50 51
18193.78 65
18195.05 66
18196.33 52
18197.60 57
18198.88 58
18200.15 55
18201.43 69
18202.70 59
18203.98 62
18205.25 50
18206.53 61
18207.80 72
18209.08 60
18210.35 54
18211.63 63
18212.90 72
18214.18 53
18215.46 55
18216.73 55
18218.01 56
18219.28 58
18220.56 74
18221.84 58
18223.11 58
18224.39 53
18225.66 68
18226.94 42
18228.22 55
18229.49 59
18230.77 75
18232.04 55
18233.32 38
18234.60 49
18235.87 59
18237.15 59
18238.43 55
18239.70 48
18240.98 53
18242.26 61
18243.53 74
18244.81 48
18246.09 51
18247.36 68
18248.64 54
18249.92 64
18251.19 50
18252.47 46
18253.75 50
18255.03 74
18256.30 63
18257.58 50
18258.86 61
18260.13 51
18261.41 47
18262.69 59
18263.97 63
18265.24 56
18266.52 58
18267.80 60
18269.08 66
18270.35 47
18271.63 57
18272.91 68
18274.19 66
18275.47 63
18276.74 52
18278.02 58
18279.30 67
18280.58 70
18281.85 49
18283.13 57
18284.41 66
18285.69 71
18286.97 62
18288.25 69
18289.52 58
18290.80 46
18292.08 72
18293.36 63
18294.64 46
18295.92 50
18297.19 69
18298.47 74
18299.75 49
18301.03 62
18302.31 55
18303.59 77
18304.87 62
18306.15 56
18307.43 48
18308.70 56
18309.98 55
18311.26 59
18312.54 64
18313.82 58
18315.10 61
18316.38 60
18317.66 67
18318.94 65
18320.22 50
18321.50 58
18322.78 59
18324.06 61
18325.34 57
18326.61 65
18327.89 54
18329.17 57
18330.45 56
18331.73 65
18333.01 56
18334.29 80
18335.57 52
18336.85 62
18338.13 43
18339.41 48
18340.69 55
18341.97 64
18343.25 64
18344.53 57
18345.81 69
18347.09 64
18348.37 72
18349.66 55
18350.94 53
18352.22 40
18353.50 81
18354.78 60
18356.06 61
18357.34 58
18358.62 56
18359.90 59
18361.18 76
18362.46 85
18363.74 74
18365.02 72
18366.30 70
18367.59 58
18368.87 58
18370.15 62
18371.43 64
18372.71 49
18373.99 65
18375.27 66
18376.55 42
18377.84 56
18379.12 64
18380.40 60
18381.68 59
18382.96 52
18384.24 56
18385.53 59
18386.81 58
18388.09 60
18389.37 45
18390.65 50
18391.93 57
18393.22 64
18394.50 72
18395.78 49
18397.06 63
18398.34 64
18399.63 52
18400.91 60
18402.19 51
18403.47 65
18404.76 61
18406.04 50
18407.32 61
18408.60 52
18409.89 49
18411.17 59
18412.45 73
18413.73 50
18415.02 67
18416.30 65
18417.58 69
18418.86 52
18420.15 56
18421.43 44
18422.71 59
18424.00 62
18425.28 64
18426.56 73
18427.85 69
18429.13 58
18430.41 57
18431.70 39
18432.98 57
18434.26 62
18435.55 46
18436.83 68
18438.11 69
18439.40 51
18440.68 69
18441.96 52
18443.25 50
18444.53 52
18445.81 60
18447.10 60
18448.38 63
18449.67 63
18450.95 52
18452.23 63
18453.52 34
18454.80 53
18456.09 59
18457.37 60
18458.66 52
18459.94 49
18461.22 44
18462.51 44
18463.79 46
18465.08 67
18466.36 46
18467.65 53
18468.93 60
18470.22 55
18471.50 54
18472.78 43
18474.07 46
18475.35 56
18476.64 50
18477.92 50
18479.21 69
18480.49 58
18481.78 64
18483.06 50
18484.35 54
18485.63 61
18486.92 45
18488.20 53
18489.49 60
18490.78 55
18492.06 65
18493.35 52
18494.63 56
18495.92 47
18497.20 56
18498.49 74
18499.77 55
18501.06 43
18502.35 60
18503.63 63
18504.92 62
18506.20 53
18507.49 65
18508.78 67
18510.06 56
18511.35 56
18512.63 69
18513.92 57
18515.21 53
18516.49 47
18517.78 48
18519.06 47
18520.35 66
18521.64 48
18522.92 56
18524.21 52
18525.50 79
18526.78 82
18528.07 49
18529.36 46
18530.64 56
18531.93 69
18533.22 63
18534.50 67
18535.79 66
18537.08 54
18538.37 64
18539.65 81
18540.94 53
18542.23 48
18543.51 69
18544.80 67
18546.09 69
18547.38 68
18548.66 60
18549.95 82
18551.24 64
18552.53 47
18553.81 61
18555.10 44
18556.39 63
18557.68 58
18558.96 64
18560.25 64
18561.54 65
18562.83 65
18564.11 53
18565.40 65
18566.69 56
18567.98 55
18569.27 61
18570.56 68
18571.84 52
18573.13 54
18574.42 67
18575.71 62
18577.00 59
18578.28 47
18579.57 48
18580.86 62
18582.15 62
18583.44 58
18584.73 63
18586.02 67
18587.31 71
18588.59 69
18589.88 48
18591.17 52
18592.46 76
18593.75 56
18595.04 49
18596.33 67
18597.62 76
18598.91 57
18600.19 57
18601.48 56
18602.77 64
18604.06 62
18605.35 61
18606.64 59
18607.93 53
18609.22 47
18610.51 53
18611.80 57
18613.09 77
18614.38 87
18615.67 58
18616.96 63
18618.25 61
18619.54 61
18620.83 59
18622.12 64
18623.41 59
18624.70 58
18625.99 61
18627.28 60
18628.57 69
18629.86 66
18631.15 55
18632.44 62
18633.73 74
18635.02 58
18636.31 81
18637.60 58
18638.89 64
18640.18 50
18641.47 70
18642.76 52
18644.05 63
18645.34 68
18646.63 57
18647.93 60
18649.22 53
18650.51 65
18651.80 71
18653.09 67
18654.38 66
18655.67 66
18656.96 68
18658.25 61
18659.55 62
18660.84 62
18662.13 58
18663.42 62
18664.71 72
18666.00 58
18667.29 69
18668.58 48
18669.88 78
18671.17 58
18672.46 58
18673.75 60
18675.04 63
18676.34 69
18677.63 72
18678.92 61
18680.21 65
18681.50 47
18682.79 52
18684.09 48
18685.38 62
18686.67 81
18687.96 68
18689.26 61
18690.55 62
18691.84 75
18693.13 54
18694.43 62
18695.72 48
18697.01 51
18698.30 64
18699.60 72
18700.89 63
18702.18 54
18703.47 51
18704.77 59
18706.06 50
18707.35 40
18708.65 49
18709.94 52
18711.23 60
18712.52 65
18713.82 57
18715.11 75
18716.40 68
18717.70 65
18718.99 56
18720.28 63
18721.58 59
18722.87 62
18724.16 60
18725.46 54
18726.75 53
18728.04 57
18729.34 54
18730.63 59
18731.93 53
18733.22 63
18734.51 69
18735.81 52
18737.10 46
18738.40 51
18739.69 54
18740.98 59
18742.28 58
18743.57 43
18744.87 64
18746.16 40
18747.45 54
18748.75 61
18750.04 49
18751.34 58
18752.63 57
18753.93 62
18755.22 56
18756.52 54
18757.81 63
18759.10 68
18760.40 63
18761.69 64
18762.99 46
18764.28 57
18765.58 59
18766.87 51
18768.17 65
18769.46 43
18770.76 56
18772.05 67
18773.35 61
18774.64 68
18775.94 63
18777.23 54
18778.53 56
18779.83 58
18781.12 62
18782.42 63
18783.71 61
18785.01 63
18786.30 69
18787.60 46
18788.89 51
18790.19 56
18791.49 50
18792.78 72
18794.08 52
18795.37 72
18796.67 48
18797.97 59
18799.26 60
18800.56 54
18801.85 65
18803.15 62
18804.45 73
18805.74 64
18807.04 50
18808.34 48
18809.63 49
18810.93 59
18812.23 53
18813.52 55
18814.82 60
18816.12 56
18817.41 50
18818.71 47
18820.01 65
18821.30 56
18822.60 40
18823.90 44
18825.19 48
18826.49 48
18827.79 44
18829.08 41
18830.38 54
18831.68 52
18832.98 47
18834.27 49
18835.57 51
18836.87 60
18838.17 58
18839.46 80
18840.76 50
18842.06 54
18843.36 53
18844.65 44
18845.95 60
18847.25 58
18848.55 57
18849.84 66
18851.14 49
18852.44 51
18853.74 54
18855.04 54
18856.33 65
18857.63 50
18858.93 49
18860.23 54
18861.53 60
18862.83 56
18864.12 62
18865.42 55
18866.72 58
18868.02 46
18869.32 62
18870.62 45
18871.91 69
18873.21 76
18874.51 65
18875.81 63
18877.11 48
18878.41 51
18879.71 49
18881.01 51
18882.30 42
18883.60 53
18884.90 59
18886.20 61
18887.50 61
18888.80 57
18890.10 59
18891.40 54
18892.70 68
18894.00 42
18895.30 59
18896.60 64
18897.90 61
18899.19 74
18900.49 57
18901.79 49
18903.09 54
18904.39 63
18905.69 65
18906.99 46
18908.29 48
18909.59 67
18910.89 76
18912.19 66
18913.49 38
18914.79 41
18916.09 59
18917.39 54
18918.69 59
18919.99 53
18921.29 53
18922.59 61
18923.89 77
18925.20 72
18926.50 37
18927.80 60
18929.10 59
18930.40 71
18931.70 57
18933.00 65
18934.30 71
18935.60 86
18936.90 80
18938.20 35
18939.50 52
18940.80 65
18942.10 64
18943.41 41
18944.71 43
18946.01 55
18947.31 66
18948.61 64
18949.91 65
18951.21 39
18952.51 60
18953.82 68
18955.12 68
18956.42 57
18957.72 50
18959.02 66
18960.32 50
18961.63 64
18962.93 47
18964.23 52
18965.53 59
18966.83 80
18968.13 53
18969.44 54
18970.74 80
18972.04 57
18973.34 71
18974.64 43
18975.95 40
18977.25 51
18978.55 51
18979.85 46
18981.16 45
18982.46 41
18983.76 53
18985.06 56
18986.37 65
18987.67 52
18988.97 53
18990.27 64
18991.58 56
18992.88 71
18994.18 45
18995.48 58
18996.79 58
18998.09 58
18999.39 40
19000.70 60
19002.00 65
19003.30 91
19004.61 67
19005.91 60
19007.21 55
19008.52 54
19009.82 63
19011.12 58
19012.43 56
19013.73 52
19015.03 69
19016.34 64
19017.64 44
19018.94 42
19020.25 60
19021.55 60
19022.86 43
19024.16 49
19025.46 46
19026.77 62
19028.07 48
19029.37 54
19030.68 64
19031.98 69
19033.29 70
19034.59 67
19035.90 57
19037.20 58
19038.50 62
19039.81 65
19041.11 52
19042.42 42
19043.72 45
19045.03 81
19046.33 58
19047.64 34
19048.94 44
19050.25 60
19051.55 60
19052.85 54
19054.16 62
19055.46 39
19056.77 56
19058.07 67
19059.38 65
19060.68 47
19061.99 52
19063.30 67
19064.60 80
19065.91 65
19067.21 58
19068.52 56
19069.82 69
19071.13 67
19072.43 51
19073.74 52
19075.04 68
19076.35 69
19077.66 52
19078.96 40
19080.27 50
19081.57 58
19082.88 53
19084.18 54
19085.49 57
19086.80 73
19088.10 54
19089.41 52
19090.71 60
19092.02 54
19093.33 55
19094.63 61
19095.94 58
19097.25 44
19098.55 51
19099.86 53
19101.17 63
19102.47 46
19103.78 58
19105.08 52
19106.39 49
19107.70 62
19109.01 41
19110.31 62
19111.62 56
19112.93 57
19114.23 57
19115.54 38
19116.85 52
19118.15 75
19119.46 59
19120.77 51
19122.08 49
19123.38 63
19124.69 54
19126.00 48
19127.30 62
19128.61 59
19129.92 66
19131.23 43
19132.53 61
19133.84 49
19135.15 53
19136.46 51
19137.77 61
19139.07 48
19140.38 63
19141.69 59
19143.00 52
19144.30 57
19145.61 49
19146.92 53
19148.23 56
19149.54 43
19150.84 60
19152.15 56
19153.46 52
19154.77 42
19156.08 43
19157.39 58
19158.70 54
19160.00 51
19161.31 63
19162.62 66
19163.93 45
19165.24 50
19166.55 56
19167.86 54
19169.16 40
19170.47 51
19171.78 49
19173.09 65
19174.40 40
19175.71 51
19177.02 53
19178.33 49
19179.64 50
19180.95 49
19182.26 67
19183.56 56
19184.87 61
19186.18 51
19187.49 52
19188.80 55
19190.11 60
19191.42 46
19192.73 52
19194.04 45
19195.35 52
19196.66 67
19197.97 43
19199.28 50
19200.59 46
19201.90 64
19203.21 59
19204.52 50
19205.83 59
19207.14 69
19208.45 55
19209.76 56
19211.07 57
19212.38 50
19213.69 48
19215.00 66
19216.31 48
19217.62 49
19218.93 71
19220.24 61
19221.55 52
19222.86 51
19224.18 59
19225.49 62
19226.80 60
19228.11 44
19229.42 57
19230.73 51
19232.04 48
19233.35 78
19234.66 51
19235.97 55
19237.28 55
19238.60 70
19239.91 53
19241.22 53
19242.53 44
19243.84 43
19245.15 50
19246.46 40
19247.78 50
19249.09 52
19250.40 57
19251.71 50
19253.02 58
19254.33 46
19255.65 64
19256.96 43
19258.27 63
19259.58 52
19260.89 44
19262.21 38
19263.52 63
19264.83 40
19266.14 65
19267.45 41
19268.77 56
19270.08 53
19271.39 50
19272.70 43
19274.02 51
19275.33 56
19276.64 41
19277.95 48
19279.27 41
19280.58 56
19281.89 55
19283.20 47
19284.52 51
19285.83 47
19287.14 61
19288.45 44
19289.77 59
19291.08 40
19292.39 59
19293.71 64
19295.02 60
19296.33 45
19297.65 56
19298.96 56
19300.27 40
19301.59 44
19302.90 44
19304.21 54
19305.53 59
19306.84 55
19308.15 51
19309.47 45
19310.78 56
19312.09 57
19313.41 68
19314.72 52
19316.04 53
19317.35 74
19318.66 66
19319.98 41
19321.29 36
19322.61 54
19323.92 62
19325.23 61
19326.55 55
19327.86 51
19329.18 46
19330.49 50
19331.81 48
19333.12 62
19334.43 39
19335.75 53
19337.06 53
19338.38 56
19339.69 52
19341.01 56
19342.32 52
19343.64 56
19344.95 38
19346.27 48
19347.58 61
19348.90 59
19350.21 57
19351.53 38
19352.84 53
19354.16 55
19355.47 47
19356.79 55
19358.10 50
19359.42 55
19360.73 43
19362.05 57
19363.36 36
19364.68 43
19366.00 43
19367.31 61
19368.63 55
19369.94 58
19371.26 48
19372.57 56
19373.89 47
19375.21 40
19376.52 63
19377.84 56
19379.15 54
19380.47 38
19381.79 54
19383.10 46
19384.42 56
19385.73 50
19387.05 56
19388.37 54
19389.68 58
19391.00 56
19392.32 48
19393.63 47
19394.95 40
19396.27 70
19397.58 56
19398.90 39
19400.22 57
19401.53 42
19402.85 45
19404.17 62
19405.48 48
19406.80 52
19408.12 48
19409.43 56
19410.75 58
19412.07 48
19413.39 50
19414.70 45
19416.02 69
19417.34 50
19418.65 43
19419.97 53
19421.29 56
19422.61 66
19423.92 45
19425.24 58
19426.56 53
19427.88 54
19429.20 45
19430.51 60
19431.83 59
19433.15 51
19434.47 64
19435.78 68
19437.10 48
19438.42 51
19439.74 61
19441.06 69
19442.37 63
19443.69 51
19445.01 55
19446.33 68
19447.65 54
19448.97 45
19450.28 71
19451.60 59
19452.92 52
19454.24 72
19455.56 69
19456.88 59
19458.20 42
19459.51 62
19460.83 53
19462.15 50
19463.47 44
19464.79 71
19466.11 59
19467.43 49
19468.75 63
19470.07 47
19471.39 45
19472.70 52
19474.02 67
19475.34 55
19476.66 42
19477.98 57
19479.30 68
19480.62 53
19481.94 33
19483.26 51
19484.58 63
19485.90 63
19487.22 59
19488.54 49
19489.86 43
19491.18 52
19492.50 69
19493.82 51
19495.14 48
19496.46 45
19497.78 64
19499.10 68
19500.42 53
19501.74 45
19503.06 48
19504.38 64
19505.70 58
19507.02 40
19508.34 56
19509.66 62
19510.98 77
19512.30 66
19513.62 45
19514.94 53
19516.26 60
19517.58 56
19518.90 54
19520.23 42
19521.55 48
19522.87 62
19524.19 57
19525.51 57
19526.83 43
19528.15 43
19529.47 65
19530.79 63
19532.11 49
19533.44 55
19534.76 54
19536.08 53
19537.40 37
19538.72 42
19540.04 55
19541.36 59
19542.69 48
19544.01 51
19545.33 43
19546.65 69
19547.97 51
19549.29 53
19550.62 50
19551.94 54
19553.26 48
19554.58 66
19555.90 40
19557.23 39
19558.55 51
19559.87 51
19561.19 45
19562.51 55
19563.84 51
19565.16 44
19566.48 49
19567.80 65
19569.13 52
19570.45 52
19571.77 51
19573.09 70
19574.42 52
19575.74 48
19577.06 54
19578.39 55
19579.71 48
19581.03 65
19582.35 45
19583.68 46
19585.00 46
19586.32 67
19587.65 71
19588.97 49
19590.29 58
19591.62 56
19592.94 65
19594.26 50
19595.59 44
19596.91 65
19598.23 66
19599.56 68
19600.88 53
19602.20 42
19603.53 52
19604.85 52
19606.17 50
19607.50 56
19608.82 46
19610.15 60
19611.47 52
19612.79 70
19614.12 36
19615.44 41
19616.77 63
19618.09 56
19619.41 64
19620.74 55
19622.06 60
19623.39 56
19624.71 56
19626.03 69
19627.36 46
19628.68 54
19630.01 60
19631.33 52
19632.66 73
19633.98 56
19635.31 54
19636.63 60
19637.96 57
19639.28 70
19640.61 63
19641.93 63
19643.26 65
19644.58 63
19645.91 65
19647.23 57
19648.56 58
19649.88 54
19651.21 66
19652.53 59
19653.86 60
19655.18 52
19656.51 52
19657.83 67
19659.16 62
19660.48 57
19661.81 61
19663.14 60
19664.46 55
19665.79 55
19667.11 54
19668.44 43
19669.77 56
19671.09 53
19672.42 60
19673.74 48
19675.07 52
19676.40 71
19677.72 47
19679.05 69
19680.37 54
19681.70 54
19683.03 63
19684.35 49
19685.68 53
19687.01 58
19688.33 48
19689.66 52
19690.99 53
19692.31 44
19693.64 50
19694.97 73
19696.29 54
19697.62 59
19698.95 50
19700.27 68
19701.60 59
19702.93 66
19704.25 53
19705.58 59
19706.91 71
19708.23 28
19709.56 42
19710.89 49
19712.22 70
19713.54 50
19714.87 60
19716.20 58
19717.53 50
19718.85 49
19720.18 52
19721.51 58
19722.84 78
19724.16 56
19725.49 43
19726.82 69
19728.15 50
19729.48 57
19730.80 52
19732.13 43
19733.46 53
19734.79 53
19736.12 40
19737.44 37
19738.77 58
19740.10 55
19741.43 53
19742.76 51
19744.09 47
19745.41 55
19746.74 46
19748.07 46
19749.40 58
19750.73 53
19752.06 59
19753.39 45
19754.71 57
19756.04 61
19757.37 54
19758.70 61
19760.03 74
19761.36 55
19762.69 48
19764.02 40
19765.35 55
19766.68 56
19768.00 40
19769.33 43
19770.66 51
19771.99 50
19773.32 41
19774.65 48
19775.98 44
19777.31 45
19778.64 55
19779.97 60
19781.30 54
19782.63 55
19783.96 41
19785.29 54
19786.62 48
19787.95 53
19789.28 62
19790.61 62
19791.94 55
19793.27 59
19794.60 50
19795.93 56
19797.26 50
19798.59 52
19799.92 59
19801.25 54
19802.58 69
19803.91 55
19805.24 57
19806.57 67
19807.90 54
19809.23 54
19810.56 46
19811.89 55
19813.22 33
19814.55 82
19815.89 54
19817.22 50
19818.55 58
19819.88 60
19821.21 70
19822.54 50
19823.87 46
19825.20 63
19826.53 44
19827.86 44
19829.20 52
19830.53 60
19831.86 64
19833.19 43
19834.52 50
19835.85 53
19837.18 50
19838.52 40
19839.85 57
19841.18 45
19842.51 44
19843.84 49
19845.17 47
19846.51 64
19847.84 42
19849.17 52
19850.50 58
19851.83 49
19853.17 44
19854.50 52
19855.83 47
19857.16 59
19858.50 48
19859.83 58
19861.16 45
19862.49 59
19863.82 57
19865.16 56
19866.49 48
19867.82 52
19869.15 66
19870.49 61
19871.82 49
19873.15 45
19874.49 70
19875.82 57
19877.15 49
19878.48 43
19879.82 68
19881.15 54
19882.48 59
19883.82 46
19885.15 49
19886.48 56
19887.82 71
19889.15 57
19890.48 53
19891.82 52
19893.15 59
19894.48 57
19895.82 47
19897.15 55
19898.48 37
19899.82 76
19901.15 47
19902.48 52
19903.82 56
19905.15 65
19906.49 42
19907.82 47
19909.15 53
19910.49 58
19911.82 52
19913.16 71
19914.49 62
19915.82 59
19917.16 63
19918.49 62
19919.83 57
19921.16 39
19922.50 67
19923.83 67
19925.16 64
19926.50 55
19927.83 68
19929.17 47
19930.50 58
19931.84 58
19933.17 54
19934.51 53
19935.84 44
19937.18 56
19938.51 59
19939.85 52
19941.18 49
19942.52 58
19943.85 52
19945.19 60
19946.52 47
19947.86 62
19949.19 62
19950.53 55
19951.86 37
19953.20 70
19954.53 58
19955.87 55
19957.21 60
19958.54 32
19959.88 67
19961.21 54
19962.55 57
19963.88 40
19965.22 56
19966.56 45
19967.89 43
19969.23 56
19970.56 54
19971.90 46
19973.24 57
19974.57 56
19975.91 57
19977.24 69
19978.58 44
19979.92 55
19981.25 51
19982.59 58
19983.93 47
19985.26 49
19986.60 42
19987.94 56
19989.27 47
19990.61 57
19991.95 37
19993.28 46
19994.62 56
19995.96 56
19997.29 46
19998.63 64
19999.97 56
20001.30 51
20002.64 38
20003.98 51
20005.32 63
20006.65 43
20007.99 53
20009.33 35
20010.67 68
20012.00 49
20013.34 62
20014.68 59
20016.02 54
20017.35 53
20018.69 48
20020.03 62
20021.37 39
20022.70 51
20024.04 45
20025.38 64
20026.72 50
20028.06 43
20029.39 47
20030.73 51
20032.07 51
20033.41 42
20034.75 37
20036.08 50
20037.42 54
20038.76 57
20040.10 43
20041.44 56
20042.78 67
20044.11 56
20045.45 51
20046.79 36
20048.13 49
20049.47 51
20050.81 52
20052.15 38
20053.48 49
20054.82 47
20056.16 52
20057.50 43
20058.84 46
20060.18 51
20061.52 59
20062.86 58
20064.20 56
20065.54 52
20066.88 37
20068.21 51
20069.55 42
20070.89 53
20072.23 41
20073.57 45
20074.91 58
20076.25 55
20077.59 54
20078.93 50
20080.27 55
20081.61 65
20082.95 66
20084.29 44
20085.63 58
20086.97 51
20088.31 63
20089.65 51
20090.99 54
20092.33 43
20093.67 55
20095.01 42
20096.35 45
20097.69 66
20099.03 47
20100.37 47
20101.71 51
20103.05 44
20104.39 40
20105.73 58
20107.07 55
20108.41 57
20109.76 47
20111.10 56
20112.44 56
20113.78 52
20115.12 42
20116.46 47
20117.80 39
20119.14 49
20120.48 63
20121.82 48
20123.16 51
20124.51 49
20125.85 64
20127.19 43
20128.53 57
20129.87 42
20131.21 52
20132.55 54
20133.90 57
20135.24 50
