# Supplementary material for: MALDI-TOF MS typing enables the classification of brewing yeasts of the genus Saccharomyces to major beer styles
Source: PLoS One. 2017 Aug 9;12(8):e0181694. doi: 10.1371/journal.pone.0181694 (PMC5549903; doi:10.1371/journal.pone.0181694)
Supplement: S16 File — The directory includes 90 raw files and was zipped to “.zip”; the folder has three strains with 30 spectra per strain; S1 Text explains the raw files with an example and Table 1 represents the yeast strains used within the experiment. (ZIP) [file pone.0181694.s019.zip › 46-48/30675-174-OG-Alt-Alt-YPG-18h-E-E_2015-11-12__0_B12_1.dat]

1999.94 1613
2000.36 1674
2000.78 1627
2001.20 1869
2001.62 1654
2002.04 1557
2002.47 1582
2002.89 1488
2003.31 1576
2003.73 1578
2004.15 1529
2004.58 1393
2005.00 1475
2005.42 1480
2005.84 1424
2006.26 1436
2006.69 1675
2007.11 1743
2007.53 1562
2007.95 1558
2008.38 1600
2008.80 1524
2009.22 1620
2009.64 1537
2010.07 1504
2010.49 1490
2010.91 1538
2011.33 1488
2011.76 1372
2012.18 1381
2012.60 1280
2013.03 1217
2013.45 1282
2013.87 1429
2014.29 1468
2014.72 1424
2015.14 1356
2015.56 1290
2015.99 1411
2016.41 1430
2016.83 1387
2017.26 1365
2017.68 1423
2018.10 1350
2018.53 1503
2018.95 1526
2019.37 1481
2019.80 1497
2020.22 1518
2020.65 1442
2021.07 1441
2021.49 1419
2021.92 1324
2022.34 1338
2022.76 1553
2023.19 1425
2023.61 1487
2024.04 1552
2024.46 1549
2024.88 1443
2025.31 1353
2025.73 1431
2026.16 1512
2026.58 1355
2027.01 1236
2027.43 1185
2027.85 1357
2028.28 1496
2028.70 1301
2029.13 1417
2029.55 1481
2029.98 1399
2030.40 1395
2030.83 1392
2031.25 1308
2031.68 1358
2032.10 1388
2032.53 1485
2032.95 1429
2033.38 1481
2033.80 1575
2034.23 1472
2034.65 1393
2035.08 1394
2035.50 1488
2035.93 1585
2036.35 1518
2036.78 1607
2037.20 1455
2037.63 1545
2038.06 1639
2038.48 1547
2038.91 1625
2039.33 1473
2039.76 1452
2040.18 1619
2040.61 1713
2041.04 1639
2041.46 1665
2041.89 1688
2042.31 1628
2042.74 1459
2043.17 1392
2043.59 1456
2044.02 1343
2044.44 1480
2044.87 1410
2045.30 1422
2045.72 1513
2046.15 1392
2046.58 1503
2047.00 1531
2047.43 1555
2047.85 1684
2048.28 1528
2048.71 1536
2049.13 1496
2049.56 1333
2049.99 1625
2050.41 1574
2050.84 1485
2051.27 1459
2051.70 1449
2052.12 1428
2052.55 1540
2052.98 1439
2053.40 1512
2053.83 1462
2054.26 1401
2054.69 1403
2055.11 1602
2055.54 1471
2055.97 1484
2056.40 1495
2056.82 1385
2057.25 1565
2057.68 1494
2058.11 1596
2058.53 1527
2058.96 1371
2059.39 1411
2059.82 1477
2060.24 1430
2060.67 1529
2061.10 1414
2061.53 1347
2061.96 1521
2062.38 1497
2062.81 1450
2063.24 1627
2063.67 1465
2064.10 1655
2064.52 1625
2064.95 1617
2065.38 1832
2065.81 1821
2066.24 2002
2066.67 1816
2067.10 1810
2067.52 1659
2067.95 1649
2068.38 1687
2068.81 1602
2069.24 1460
2069.67 1532
2070.10 1456
2070.53 1529
2070.95 1495
2071.38 1388
2071.81 1408
2072.24 1400
2072.67 1314
2073.10 1504
2073.53 1456
2073.96 1366
2074.39 1360
2074.82 1386
2075.25 1432
2075.68 1619
2076.11 1705
2076.53 1661
2076.96 1737
2077.39 1427
2077.82 1579
2078.25 1626
2078.68 1559
2079.11 1760
2079.54 1599
2079.97 1503
2080.40 1585
2080.83 1609
2081.26 1604
2081.69 1579
2082.12 1450
2082.55 1547
2082.98 1483
2083.41 1437
2083.84 1501
2084.27 1504
2084.70 1458
2085.13 1464
2085.57 1446
2086.00 1418
2086.43 1485
2086.86 1551
2087.29 1473
2087.72 1578
2088.15 1510
2088.58 1509
2089.01 1449
2089.44 1490
2089.87 1513
2090.30 1572
2090.73 1505
2091.17 1478
2091.60 1442
2092.03 1586
2092.46 1524
2092.89 1474
2093.32 1526
2093.75 1527
2094.18 1695
2094.62 1549
2095.05 1419
2095.48 1578
2095.91 1437
2096.34 1285
2096.77 1321
2097.20 1390
2097.64 1352
2098.07 1352
2098.50 1357
2098.93 1264
2099.36 1197
2099.80 1243
2100.23 1305
2100.66 1286
2101.09 1315
2101.52 1198
2101.96 1282
2102.39 1246
2102.82 1196
2103.25 1306
2103.69 1298
2104.12 1353
2104.55 1413
2104.98 1341
2105.41 1435
2105.85 1379
2106.28 1393
2106.71 1382
2107.15 1438
2107.58 1489
2108.01 1389
2108.44 1552
2108.88 1579
2109.31 1540
2109.74 1608
2110.18 1558
2110.61 1370
2111.04 1294
2111.47 1328
2111.91 1451
2112.34 1558
2112.77 1391
2113.21 1342
2113.64 1390
2114.07 1469
2114.51 1382
2114.94 1490
2115.37 1409
2115.81 1468
2116.24 1419
2116.68 1247
2117.11 1267
2117.54 1240
2117.98 1205
2118.41 1256
2118.84 1327
2119.28 1368
2119.71 1295
2120.15 1161
2120.58 1366
2121.01 1397
2121.45 1267
2121.88 1199
2122.32 1277
2122.75 1284
2123.19 1438
2123.62 1458
2124.05 1348
2124.49 1351
2124.92 1451
2125.36 1269
2125.79 1307
2126.23 1391
2126.66 1507
2127.10 1341
2127.53 1272
2127.97 1326
2128.40 1323
2128.84 1273
2129.27 1263
2129.71 1387
2130.14 1386
2130.58 1319
2131.01 1372
2131.45 1443
2131.88 1458
2132.32 1483
2132.75 1457
2133.19 1534
2133.62 1449
2134.06 1309
2134.49 1382
2134.93 1473
2135.37 1579
2135.80 1557
2136.24 1556
2136.67 1536
2137.11 1415
2137.54 1504
2137.98 1565
2138.42 1469
2138.85 1508
2139.29 1428
2139.72 1288
2140.16 1384
2140.60 1534
2141.03 1460
2141.47 1407
2141.90 1539
2142.34 1426
2142.78 1317
2143.21 1356
2143.65 1417
2144.09 1218
2144.52 1188
2144.96 1223
2145.40 1273
2145.83 1283
2146.27 1296
2146.71 1593
2147.14 1572
2147.58 1457
2148.02 1375
2148.45 1613
2148.89 1589
2149.33 1519
2149.76 1478
2150.20 1705
2150.64 1504
2151.08 1581
2151.51 1533
2151.95 1519
2152.39 1639
2152.83 1688
2153.26 1719
2153.70 1547
2154.14 1573
2154.58 1510
2155.01 1559
2155.45 1361
2155.89 1463
2156.33 1483
2156.76 1345
2157.20 1457
2157.64 1400
2158.08 1413
2158.52 1448
2158.95 1624
2159.39 1538
2159.83 1608
2160.27 1625
2160.71 1565
2161.14 1583
2161.58 1526
2162.02 1427
2162.46 1380
2162.90 1436
2163.34 1427
2163.77 1565
2164.21 1444
2164.65 1266
2165.09 1357
2165.53 1456
2165.97 1427
2166.41 1406
2166.84 1489
2167.28 1476
2167.72 1416
2168.16 1457
2168.60 1381
2169.04 1430
2169.48 1519
2169.92 1475
2170.36 1508
2170.80 1431
2171.23 1489
2171.67 1617
2172.11 1654
2172.55 1608
2172.99 1576
2173.43 1600
2173.87 1595
2174.31 1678
2174.75 1826
2175.19 1867
2175.63 1707
2176.07 1937
2176.51 2021
2176.95 1887
2177.39 1683
2177.83 1564
2178.27 1664
2178.71 1616
2179.15 1495
2179.59 1516
2180.03 1561
2180.47 1486
2180.91 1548
2181.35 1553
2181.79 1582
2182.23 1458
2182.67 1571
2183.11 1596
2183.55 1435
2183.99 1546
2184.43 1355
2184.87 1450
2185.31 1375
2185.75 1358
2186.20 1320
2186.64 1365
2187.08 1541
2187.52 1533
2187.96 1636
2188.40 1640
2188.84 1618
2189.28 1659
2189.72 1734
2190.16 1664
2190.61 1669
2191.05 1627
2191.49 1470
2191.93 1456
2192.37 1412
2192.81 1464
2193.25 1437
2193.69 1447
2194.14 1479
2194.58 1449
2195.02 1639
2195.46 1662
2195.90 1625
2196.34 1488
2196.79 1628
2197.23 1619
2197.67 1631
2198.11 1513
2198.55 1542
2199.00 1573
2199.44 1542
2199.88 1555
2200.32 1467
2200.76 1447
2201.21 1430
2201.65 1464
2202.09 1625
2202.53 1562
2202.98 1463
2203.42 1540
2203.86 1528
2204.30 1403
2204.75 1432
2205.19 1379
2205.63 1411
2206.07 1547
2206.52 1550
2206.96 1577
2207.40 1501
2207.85 1419
2208.29 1386
2208.73 1464
2209.18 1458
2209.62 1452
2210.06 1505
2210.50 1453
2210.95 1514
2211.39 1632
2211.83 1537
2212.28 1532
2212.72 1469
2213.16 1468
2213.61 1488
2214.05 1458
2214.50 1479
2214.94 1549
2215.38 1476
2215.83 1448
2216.27 1454
2216.71 1390
2217.16 1402
2217.60 1438
2218.05 1596
2218.49 1493
2218.93 1312
2219.38 1244
2219.82 1239
2220.27 1370
2220.71 1385
2221.15 1451
2221.60 1503
2222.04 1428
2222.49 1514
2222.93 1495
2223.38 1421
2223.82 1598
2224.27 1405
2224.71 1470
2225.15 1493
2225.60 1473
2226.04 1412
2226.49 1475
2226.93 1665
2227.38 1566
2227.82 1387
2228.27 1581
2228.71 1665
2229.16 1511
2229.60 1513
2230.05 1517
2230.49 1562
2230.94 1661
2231.38 1598
2231.83 1563
2232.28 1622
2232.72 1770
2233.17 1722
2233.61 1668
2234.06 1655
2234.50 1621
2234.95 1676
2235.39 1606
2235.84 1657
2236.29 1660
2236.73 1601
2237.18 1587
2237.62 1553
2238.07 1499
2238.52 1523
2238.96 1509
2239.41 1466
2239.85 1340
2240.30 1262
2240.75 1389
2241.19 1449
2241.64 1389
2242.08 1386
2242.53 1493
2242.98 1452
2243.42 1353
2243.87 1337
2244.32 1364
2244.76 1451
2245.21 1462
2245.66 1479
2246.10 1371
2246.55 1427
2247.00 1475
2247.44 1357
2247.89 1349
2248.34 1316
2248.79 1330
2249.23 1431
2249.68 1299
2250.13 1381
2250.57 1316
2251.02 1391
2251.47 1337
2251.92 1249
2252.36 1285
2252.81 1341
2253.26 1519
2253.71 1484
2254.15 1576
2254.60 1377
2255.05 1384
2255.50 1304
2255.94 1235
2256.39 1288
2256.84 1278
2257.29 1295
2257.74 1291
2258.18 1359
2258.63 1327
2259.08 1217
2259.53 1280
2259.98 1390
2260.42 1398
2260.87 1349
2261.32 1519
2261.77 1537
2262.22 1530
2262.67 1468
2263.11 1447
2263.56 1535
2264.01 1528
2264.46 1503
2264.91 1635
2265.36 1719
2265.81 1670
2266.25 1611
2266.70 1535
2267.15 1508
2267.60 1512
2268.05 1470
2268.50 1516
2268.95 1604
2269.40 1656
2269.85 1556
2270.29 1512
2270.74 1768
2271.19 1593
2271.64 1662
2272.09 1679
2272.54 1713
2272.99 1469
2273.44 1497
2273.89 1582
2274.34 1572
2274.79 1521
2275.24 1632
2275.69 1536
2276.14 1529
2276.59 1451
2277.04 1354
2277.49 1422
2277.94 1443
2278.39 1343
2278.84 1258
2279.29 1434
2279.74 1272
2280.19 1160
2280.64 1305
2281.09 1433
2281.54 1418
2281.99 1566
2282.44 1579
2282.89 1470
2283.34 1432
2283.79 1364
2284.24 1485
2284.69 1455
2285.14 1278
2285.59 1409
2286.04 1412
2286.49 1480
2286.94 1420
2287.40 1511
2287.85 1512
2288.30 1648
2288.75 1675
2289.20 1762
2289.65 1831
2290.10 1834
2290.55 1939
2291.00 1885
2291.46 2096
2291.91 1988
2292.36 2034
2292.81 2063
2293.26 1972
2293.71 1981
2294.16 1896
2294.62 1808
2295.07 1768
2295.52 1620
2295.97 1520
2296.42 1546
2296.87 1489
2297.33 1361
2297.78 1365
2298.23 1380
2298.68 1482
2299.13 1465
2299.59 1487
2300.04 1348
2300.49 1348
2300.94 1353
2301.39 1301
2301.85 1227
2302.30 1347
2302.75 1389
2303.20 1293
2303.66 1339
2304.11 1331
2304.56 1373
2305.01 1267
2305.47 1401
2305.92 1324
2306.37 1347
2306.82 1403
2307.28 1494
2307.73 1545
2308.18 1494
2308.64 1563
2309.09 1581
2309.54 1534
2309.99 1603
2310.45 1528
2310.90 1880
2311.35 1745
2311.81 1675
2312.26 1609
2312.71 1681
2313.17 1548
2313.62 1492
2314.07 1518
2314.53 1549
2314.98 1442
2315.43 1341
2315.89 1404
2316.34 1509
2316.80 1514
2317.25 1443
2317.70 1475
2318.16 1424
2318.61 1560
2319.07 1523
2319.52 1602
2319.97 1529
2320.43 1612
2320.88 1742
2321.34 1507
2321.79 1494
2322.24 1434
2322.70 1519
2323.15 1581
2323.61 1528
2324.06 1434
2324.52 1503
2324.97 1528
2325.43 1517
2325.88 1522
2326.33 1516
2326.79 1511
2327.24 1637
2327.70 1660
2328.15 1665
2328.61 1563
2329.06 1624
2329.52 1746
2329.97 1861
2330.43 1776
2330.88 1640
2331.34 1767
2331.79 1838
2332.25 1851
2332.70 1738
2333.16 1533
2333.62 1493
2334.07 1488
2334.53 1299
2334.98 1432
2335.44 1503
2335.89 1495
2336.35 1578
2336.80 1426
2337.26 1493
2337.72 1440
2338.17 1324
2338.63 1424
2339.08 1375
2339.54 1341
2340.00 1436
2340.45 1623
2340.91 1726
2341.36 1566
2341.82 1629
2342.28 1581
2342.73 1669
2343.19 1438
2343.65 1474
2344.10 1476
2344.56 1451
2345.01 1398
2345.47 1455
2345.93 1526
2346.38 1474
2346.84 1514
2347.30 1582
2347.75 1474
2348.21 1521
2348.67 1596
2349.13 1631
2349.58 1566
2350.04 1459
2350.50 1577
2350.95 1686
2351.41 1530
2351.87 1492
2352.32 1422
2352.78 1424
2353.24 1290
2353.70 1395
2354.15 1505
2354.61 1500
2355.07 1417
2355.53 1300
2355.98 1395
2356.44 1443
2356.90 1305
2357.36 1340
2357.81 1382
2358.27 1449
2358.73 1473
2359.19 1483
2359.65 1481
2360.10 1477
2360.56 1346
2361.02 1600
2361.48 1463
2361.94 1513
2362.39 1516
2362.85 1476
2363.31 1482
2363.77 1488
2364.23 1484
2364.69 1334
2365.14 1434
2365.60 1468
2366.06 1520
2366.52 1551
2366.98 1492
2367.44 1407
2367.90 1435
2368.35 1401
2368.81 1507
2369.27 1531
2369.73 1465
2370.19 1501
2370.65 1380
2371.11 1621
2371.57 1615
2372.03 1581
2372.49 1581
2372.94 1466
2373.40 1536
2373.86 1586
2374.32 1608
2374.78 1667
2375.24 1720
2375.70 1635
2376.16 1946
2376.62 1887
2377.08 1922
2377.54 1885
2378.00 1833
2378.46 1955
2378.92 2012
2379.38 1792
2379.84 1815
2380.30 1714
2380.76 1755
2381.22 1663
2381.68 1487
2382.14 1545
2382.60 1486
2383.06 1443
2383.52 1447
2383.98 1414
2384.44 1408
2384.90 1426
2385.36 1603
2385.82 1535
2386.28 1451
2386.74 1482
2387.20 1332
2387.66 1350
2388.12 1389
2388.58 1406
2389.05 1454
2389.51 1531
2389.97 1541
2390.43 1334
2390.89 1554
2391.35 1647
2391.81 1451
2392.27 1562
2392.73 1471
2393.19 1440
2393.66 1490
2394.12 1465
2394.58 1530
2395.04 1395
2395.50 1377
2395.96 1587
2396.42 1461
2396.89 1330
2397.35 1371
2397.81 1483
2398.27 1404
2398.73 1436
2399.19 1493
2399.66 1307
2400.12 1416
2400.58 1358
2401.04 1303
2401.50 1286
2401.97 1326
2402.43 1467
2402.89 1426
2403.35 1313
2403.81 1371
2404.28 1357
2404.74 1491
2405.20 1333
2405.66 1398
2406.13 1468
2406.59 1417
2407.05 1455
2407.51 1252
2407.98 1306
2408.44 1356
2408.90 1460
2409.36 1294
2409.83 1288
2410.29 1191
2410.75 1316
2411.21 1270
2411.68 1300
2412.14 1361
2412.60 1266
2413.07 1284
2413.53 1351
2413.99 1319
2414.46 1267
2414.92 1395
2415.38 1383
2415.85 1537
2416.31 1487
2416.77 1611
2417.24 1549
2417.70 1582
2418.16 1539
2418.63 1682
2419.09 1977
2419.55 1964
2420.02 1931
2420.48 1801
2420.95 1690
2421.41 1560
2421.87 1459
2422.34 1483
2422.80 1466
2423.27 1524
2423.73 1544
2424.19 1421
2424.66 1513
2425.12 1411
2425.59 1278
2426.05 1270
2426.52 1325
2426.98 1313
2427.44 1368
2427.91 1374
2428.37 1342
2428.84 1218
2429.30 1270
2429.77 1371
2430.23 1383
2430.70 1393
2431.16 1289
2431.63 1446
2432.09 1426
2432.56 1421
2433.02 1482
2433.49 1470
2433.95 1404
2434.42 1388
2434.88 1492
2435.35 1400
2435.81 1444
2436.28 1513
2436.74 1601
2437.21 1485
2437.67 1534
2438.14 1526
2438.60 1525
2439.07 1415
2439.54 1682
2440.00 1665
2440.47 1699
2440.93 1772
2441.40 1695
2441.86 1664
2442.33 1542
2442.80 1585
2443.26 1584
2443.73 1585
2444.19 1472
2444.66 1559
2445.13 1371
2445.59 1371
2446.06 1407
2446.53 1403
2446.99 1384
2447.46 1459
2447.92 1323
2448.39 1339
2448.86 1318
2449.32 1361
2449.79 1437
2450.26 1365
2450.72 1448
2451.19 1370
2451.66 1279
2452.12 1372
2452.59 1405
2453.06 1329
2453.53 1375
2453.99 1263
2454.46 1409
2454.93 1388
2455.39 1321
2455.86 1310
2456.33 1397
2456.80 1394
2457.26 1228
2457.73 1267
2458.20 1287
2458.66 1358
2459.13 1413
2459.60 1309
2460.07 1315
2460.54 1282
2461.00 1396
2461.47 1358
2461.94 1327
2462.41 1337
2462.87 1230
2463.34 1253
2463.81 1197
2464.28 1230
2464.75 1359
2465.21 1349
2465.68 1314
2466.15 1366
2466.62 1292
2467.09 1396
2467.55 1370
2468.02 1353
2468.49 1306
2468.96 1416
2469.43 1416
2469.90 1318
2470.37 1324
2470.83 1426
2471.30 1453
2471.77 1389
2472.24 1196
2472.71 1149
2473.18 1315
2473.65 1400
2474.12 1223
2474.58 1342
2475.05 1343
2475.52 1414
2475.99 1267
2476.46 1313
2476.93 1381
2477.40 1387
2477.87 1372
2478.34 1556
2478.81 1444
2479.28 1459
2479.75 1266
2480.22 1236
2480.68 1172
2481.15 1236
2481.62 1376
2482.09 1351
2482.56 1337
2483.03 1256
2483.50 1229
2483.97 1325
2484.44 1392
2484.91 1259
2485.38 1172
2485.85 1366
2486.32 1402
2486.79 1415
2487.26 1478
2487.73 1382
2488.20 1396
2488.67 1462
2489.14 1569
2489.61 1541
2490.08 1415
2490.56 1529
2491.03 1497
2491.50 1416
2491.97 1377
2492.44 1589
2492.91 1543
2493.38 1673
2493.85 1681
2494.32 1477
2494.79 1683
2495.26 1747
2495.73 1693
2496.20 1706
2496.68 1788
2497.15 1572
2497.62 1443
2498.09 1426
2498.56 1476
2499.03 1433
2499.50 1387
2499.97 1315
2500.45 1358
2500.92 1332
2501.39 1341
2501.86 1429
2502.33 1439
2502.80 1343
2503.28 1421
2503.75 1444
2504.22 1259
2504.69 1326
2505.16 1407
2505.63 1436
2506.11 1532
2506.58 1464
2507.05 1400
2507.52 1309
2507.99 1361
2508.47 1414
2508.94 1400
2509.41 1392
2509.88 1486
2510.36 1611
2510.83 1673
2511.30 1757
2511.77 1546
2512.25 1575
2512.72 1661
2513.19 1662
2513.66 1689
2514.14 1468
2514.61 1497
2515.08 1484
2515.55 1532
2516.03 1502
2516.50 1337
2516.97 1441
2517.45 1534
2517.92 1447
2518.39 1495
2518.87 1512
2519.34 1491
2519.81 1462
2520.28 1464
2520.76 1388
2521.23 1407
2521.70 1402
2522.18 1339
2522.65 1271
2523.13 1323
2523.60 1319
2524.07 1386
2524.55 1326
2525.02 1203
2525.49 1342
2525.97 1388
2526.44 1437
2526.92 1320
2527.39 1324
2527.86 1298
2528.34 1374
2528.81 1365
2529.29 1321
2529.76 1293
2530.23 1261
2530.71 1488
2531.18 1386
2531.66 1322
2532.13 1318
2532.61 1342
2533.08 1468
2533.55 1356
2534.03 1305
2534.50 1363
2534.98 1419
2535.45 1364
2535.93 1307
2536.40 1477
2536.88 1423
2537.35 1454
2537.83 1427
2538.30 1376
2538.78 1514
2539.25 1377
2539.73 1508
2540.20 1524
2540.68 1440
2541.15 1565
2541.63 1575
2542.10 1460
2542.58 1502
2543.05 1474
2543.53 1501
2544.01 1474
2544.48 1557
2544.96 1497
2545.43 1524
2545.91 1583
2546.38 1519
2546.86 1529
2547.34 1634
2547.81 1670
2548.29 1640
2548.76 1622
2549.24 1696
2549.71 1751
2550.19 1793
2550.67 1769
2551.14 1640
2551.62 1547
2552.10 1684
2552.57 1657
2553.05 1714
2553.52 1626
2554.00 1722
2554.48 1626
2554.95 1580
2555.43 1561
2555.91 1648
2556.38 1602
2556.86 1560
2557.34 1518
2557.81 1463
2558.29 1428
2558.77 1335
2559.24 1433
2559.72 1330
2560.20 1259
2560.68 1333
2561.15 1366
2561.63 1344
2562.11 1375
2562.58 1338
2563.06 1195
2563.54 1334
2564.02 1212
2564.49 1219
2564.97 1388
2565.45 1237
2565.93 1299
2566.40 1394
2566.88 1258
2567.36 1264
2567.84 1289
2568.31 1355
2568.79 1341
2569.27 1266
2569.75 1191
2570.23 1372
2570.70 1309
2571.18 1242
2571.66 1182
2572.14 1355
2572.62 1251
2573.10 1228
2573.57 1327
2574.05 1232
2574.53 1282
2575.01 1241
2575.49 1293
2575.97 1273
2576.44 1192
2576.92 1245
2577.40 1385
2577.88 1345
2578.36 1430
2578.84 1449
2579.32 1250
2579.79 1246
2580.27 1293
2580.75 1352
2581.23 1344
2581.71 1387
2582.19 1386
2582.67 1385
2583.15 1238
2583.63 1315
2584.11 1288
2584.59 1288
2585.07 1366
2585.54 1454
2586.02 1295
2586.50 1347
2586.98 1322
2587.46 1375
2587.94 1371
2588.42 1404
2588.90 1324
2589.38 1275
2589.86 1305
2590.34 1337
2590.82 1407
2591.30 1348
2591.78 1360
2592.26 1341
2592.74 1406
2593.22 1403
2593.70 1530
2594.18 1321
2594.66 1296
2595.14 1433
2595.62 1336
2596.10 1215
2596.58 1322
2597.06 1187
2597.54 1214
2598.02 1073
2598.50 1031
2598.98 1188
2599.47 1225
2599.95 1229
2600.43 1145
2600.91 1173
2601.39 1255
2601.87 1249
2602.35 1397
2602.83 1317
2603.31 1352
2603.79 1360
2604.27 1239
2604.76 1139
2605.24 1168
2605.72 1124
2606.20 1310
2606.68 1335
2607.16 1396
2607.64 1329
2608.13 1315
2608.61 1403
2609.09 1312
2609.57 1290
2610.05 1219
2610.53 1272
2611.01 1319
2611.50 1317
2611.98 1392
2612.46 1387
2612.94 1310
2613.42 1278
2613.91 1341
2614.39 1406
2614.87 1338
2615.35 1566
2615.83 1474
2616.32 1459
2616.80 1475
2617.28 1388
2617.76 1373
2618.25 1460
2618.73 1482
2619.21 1387
2619.69 1356
2620.18 1301
2620.66 1369
2621.14 1259
2621.62 1236
2622.11 1286
2622.59 1364
2623.07 1318
2623.56 1247
2624.04 1308
2624.52 1333
2625.00 1349
2625.49 1431
2625.97 1333
2626.45 1379
2626.94 1394
2627.42 1404
2627.90 1423
2628.39 1262
2628.87 1325
2629.35 1329
2629.84 1415
2630.32 1361
2630.80 1351
2631.29 1347
2631.77 1426
2632.26 1521
2632.74 1533
2633.22 1375
2633.71 1361
2634.19 1420
2634.67 1353
2635.16 1361
2635.64 1340
2636.13 1347
2636.61 1385
2637.09 1288
2637.58 1309
2638.06 1320
2638.55 1339
2639.03 1146
2639.52 1131
2640.00 1146
2640.48 1313
2640.97 1308
2641.45 1302
2641.94 1380
2642.42 1323
2642.91 1236
2643.39 1269
2643.88 1307
2644.36 1226
2644.85 1395
2645.33 1206
2645.82 1273
2646.30 1323
2646.79 1265
2647.27 1361
2647.76 1218
2648.24 1264
2648.73 1335
2649.21 1353
2649.70 1372
2650.18 1407
2650.67 1350
2651.15 1435
2651.64 1392
2652.12 1344
2652.61 1385
2653.10 1240
2653.58 1337
2654.07 1368
2654.55 1298
2655.04 1299
2655.52 1327
2656.01 1374
2656.50 1400
2656.98 1415
2657.47 1408
2657.95 1346
2658.44 1312
2658.93 1238
2659.41 1355
2659.90 1358
2660.39 1253
2660.87 1259
2661.36 1313
2661.84 1333
2662.33 1475
2662.82 1383
2663.30 1373
2663.79 1369
2664.28 1322
2664.76 1288
2665.25 1214
2665.74 1186
2666.22 1223
2666.71 1182
2667.20 1212
2667.68 1174
2668.17 1065
2668.66 1166
2669.15 1207
2669.63 1211
2670.12 1198
2670.61 1129
2671.09 1243
2671.58 1368
2672.07 1391
2672.56 1403
2673.04 1313
2673.53 1482
2674.02 1457
2674.51 1484
2674.99 1433
2675.48 1627
2675.97 1740
2676.46 1741
2676.95 1694
2677.43 1640
2677.92 1710
2678.41 1564
2678.90 1612
2679.38 1586
2679.87 1485
2680.36 1493
2680.85 1544
2681.34 1552
2681.83 1529
2682.31 1420
2682.80 1425
2683.29 1400
2683.78 1523
2684.27 1354
2684.76 1412
2685.24 1356
2685.73 1219
2686.22 1283
2686.71 1256
2687.20 1296
2687.69 1145
2688.18 1303
2688.67 1440
2689.15 1290
2689.64 1197
2690.13 1246
2690.62 1206
2691.11 1362
2691.60 1423
2692.09 1361
2692.58 1383
2693.07 1338
2693.56 1275
2694.05 1174
2694.54 1245
2695.02 1242
2695.51 1311
2696.00 1229
2696.49 1262
2696.98 1241
2697.47 1259
2697.96 1319
2698.45 1435
2698.94 1315
2699.43 1196
2699.92 1376
2700.41 1328
2700.90 1331
2701.39 1301
2701.88 1354
2702.37 1329
2702.86 1377
2703.35 1402
2703.84 1444
2704.33 1429
2704.82 1434
2705.31 1412
2705.80 1418
2706.29 1289
2706.78 1360
2707.27 1315
2707.77 1274
2708.26 1324
2708.75 1381
2709.24 1296
2709.73 1242
2710.22 1226
2710.71 1200
2711.20 1279
2711.69 1245
2712.18 1206
2712.67 1204
2713.16 1377
2713.66 1375
2714.15 1315
2714.64 1263
2715.13 1219
2715.62 1360
2716.11 1230
2716.60 1317
2717.10 1358
2717.59 1333
2718.08 1229
2718.57 1174
2719.06 1259
2719.55 1227
2720.04 1188
2720.54 1359
2721.03 1296
2721.52 1371
2722.01 1491
2722.50 1563
2723.00 1471
2723.49 1637
2723.98 1656
2724.47 1541
2724.96 1437
2725.46 1421
2725.95 1439
2726.44 1385
2726.93 1262
2727.43 1220
2727.92 1347
2728.41 1243
2728.90 1258
2729.40 1173
2729.89 1277
2730.38 1361
2730.87 1351
2731.37 1392
2731.86 1336
2732.35 1294
2732.84 1300
2733.34 1295
2733.83 1363
2734.32 1245
2734.82 1264
2735.31 1418
2735.80 1318
2736.30 1364
2736.79 1457
2737.28 1483
2737.78 1528
2738.27 1470
2738.76 1446
2739.26 1539
2739.75 1621
2740.24 1510
2740.74 1406
2741.23 1400
2741.72 1597
2742.22 1573
2742.71 1337
2743.21 1352
2743.70 1460
2744.19 1439
2744.69 1340
2745.18 1276
2745.67 1221
2746.17 1251
2746.66 1376
2747.16 1126
2747.65 1235
2748.15 1231
2748.64 1235
2749.13 1251
2749.63 1209
2750.12 1269
2750.62 1169
2751.11 1134
2751.61 1158
2752.10 1187
2752.60 1149
2753.09 1139
2753.59 1184
2754.08 1319
2754.57 1250
2755.07 1293
2755.56 1250
2756.06 1262
2756.55 1358
2757.05 1338
2757.54 1282
2758.04 1331
2758.53 1296
2759.03 1207
2759.53 1261
2760.02 1235
2760.52 1195
2761.01 1225
2761.51 1196
2762.00 1232
2762.50 1244
2762.99 1257
2763.49 1286
2763.98 1213
2764.48 1159
2764.98 1319
2765.47 1163
2765.97 1211
2766.46 1183
2766.96 1230
2767.46 1225
2767.95 1239
2768.45 1291
2768.94 1276
2769.44 1293
2769.94 1206
2770.43 1268
2770.93 1283
2771.43 1239
2771.92 1280
2772.42 1414
2772.91 1318
2773.41 1362
2773.91 1486
2774.40 1489
2774.90 1431
2775.40 1504
2775.89 1554
2776.39 1599
2776.89 1607
2777.38 1632
2777.88 1709
2778.38 1725
2778.88 1653
2779.37 1800
2779.87 1687
2780.37 1477
2780.86 1517
2781.36 1522
2781.86 1395
2782.36 1408
2782.85 1335
2783.35 1262
2783.85 1238
2784.35 1259
2784.84 1429
2785.34 1282
2785.84 1194
2786.34 1247
2786.83 1175
2787.33 1271
2787.83 1263
2788.33 1232
2788.82 1240
2789.32 1174
2789.82 1113
2790.32 1166
2790.82 1126
2791.31 1133
2791.81 1138
2792.31 1082
2792.81 1206
2793.31 1153
2793.81 1247
2794.30 1298
2794.80 1260
2795.30 1259
2795.80 1481
2796.30 1393
2796.80 1364
2797.30 1382
2797.79 1373
2798.29 1400
2798.79 1450
2799.29 1401
2799.79 1310
2800.29 1237
2800.79 1245
2801.29 1261
2801.79 1299
2802.28 1331
2802.78 1288
2803.28 1407
2803.78 1302
2804.28 1366
2804.78 1499
2805.28 1500
2805.78 1394
2806.28 1494
2806.78 1648
2807.28 1723
2807.78 1731
2808.28 1762
2808.78 1628
2809.28 1595
2809.78 1746
2810.28 1847
2810.78 1748
2811.28 1661
2811.78 1582
2812.28 1593
2812.78 1572
2813.28 1426
2813.78 1265
2814.28 1283
2814.78 1329
2815.28 1346
2815.78 1306
2816.28 1409
2816.78 1455
2817.28 1179
2817.78 1185
2818.28 1184
2818.78 1187
2819.28 1352
2819.78 1333
2820.28 1425
2820.78 1398
2821.28 1372
2821.78 1356
2822.29 1435
2822.79 1383
2823.29 1392
2823.79 1465
2824.29 1377
2824.79 1324
2825.29 1223
2825.79 1242
2826.29 1328
2826.79 1256
2827.30 1153
2827.80 1251
2828.30 1225
2828.80 1265
2829.30 1173
2829.80 1215
2830.31 1242
2830.81 1258
2831.31 1272
2831.81 1190
2832.31 1124
2832.81 1060
2833.32 1329
2833.82 1180
2834.32 1123
2834.82 1273
2835.32 1258
2835.83 1302
2836.33 1347
2836.83 1348
2837.33 1319
2837.83 1313
2838.34 1421
2838.84 1439
2839.34 1304
2839.84 1166
2840.35 1421
2840.85 1417
2841.35 1442
2841.85 1312
2842.36 1272
2842.86 1268
2843.36 1284
2843.86 1355
2844.37 1220
2844.87 1170
2845.37 1208
2845.88 1382
2846.38 1455
2846.88 1242
2847.39 1354
2847.89 1319
2848.39 1451
2848.90 1430
2849.40 1390
2849.90 1403
2850.41 1400
2850.91 1445
2851.41 1354
2851.92 1274
2852.42 1218
2852.92 1198
2853.43 1193
2853.93 1186
2854.43 1169
2854.94 1121
2855.44 1192
2855.95 1268
2856.45 1226
2856.95 1368
2857.46 1231
2857.96 1192
2858.47 1298
2858.97 1246
2859.47 1322
2859.98 1343
2860.48 1282
2860.99 1255
2861.49 1281
2861.99 1305
2862.50 1337
2863.00 1286
2863.51 1197
2864.01 1203
2864.52 1198
2865.02 1109
2865.53 1150
2866.03 1120
2866.54 1115
2867.04 1125
2867.55 1181
2868.05 1092
2868.56 1168
2869.06 1228
2869.57 1287
2870.07 1271
2870.58 1214
2871.08 1275
2871.59 1249
2872.09 1276
2872.60 1225
2873.10 1177
2873.61 1329
2874.11 1305
2874.62 1375
2875.12 1268
2875.63 1253
2876.14 1250
2876.64 1209
2877.15 1359
2877.65 1416
2878.16 1250
2878.66 1216
2879.17 1261
2879.68 1413
2880.18 1326
2880.69 1344
2881.19 1289
2881.70 1199
2882.21 1219
2882.71 1223
2883.22 1228
2883.73 1385
2884.23 1381
2884.74 1359
2885.25 1241
2885.75 1272
2886.26 1389
2886.76 1471
2887.27 1529
2887.78 1422
2888.28 1526
2888.79 1559
2889.30 1414
2889.81 1385
2890.31 1536
2890.82 1578
2891.33 1460
2891.83 1424
2892.34 1368
2892.85 1416
2893.35 1269
2893.86 1348
2894.37 1360
2894.88 1451
2895.38 1515
2895.89 1442
2896.40 1439
2896.91 1503
2897.41 1585
2897.92 1653
2898.43 1615
2898.94 1580
2899.44 1507
2899.95 1521
2900.46 1536
2900.97 1553
2901.47 1501
2901.98 1375
2902.49 1484
2903.00 1488
2903.51 1450
2904.01 1386
2904.52 1425
2905.03 1447
2905.54 1540
2906.05 1519
2906.56 1490
2907.06 1595
2907.57 1644
2908.08 1486
2908.59 1299
2909.10 1300
2909.61 1452
2910.12 1457
2910.62 1384
2911.13 1307
2911.64 1330
2912.15 1236
2912.66 1337
2913.17 1285
2913.68 1200
2914.19 1216
2914.69 1319
2915.20 1324
2915.71 1379
2916.22 1361
2916.73 1273
2917.24 1206
2917.75 1267
2918.26 1268
2918.77 1335
2919.28 1363
2919.79 1237
2920.30 1264
2920.81 1307
2921.32 1347
2921.83 1281
2922.34 1186
2922.85 1308
2923.36 1328
2923.86 1440
2924.37 1512
2924.88 1474
2925.39 1253
2925.90 1273
2926.41 1313
2926.92 1294
2927.43 1351
2927.95 1440
2928.46 1323
2928.97 1347
2929.48 1307
2929.99 1255
2930.50 1238
2931.01 1236
2931.52 1188
2932.03 1214
2932.54 1203
2933.05 1242
2933.56 1216
2934.07 1102
2934.58 1162
2935.09 1160
2935.60 1310
2936.11 1215
2936.62 1401
2937.14 1372
2937.65 1368
2938.16 1383
2938.67 1453
2939.18 1465
2939.69 1454
2940.20 1394
2940.71 1477
2941.23 1483
2941.74 1503
2942.25 1594
2942.76 1459
2943.27 1298
2943.78 1365
2944.29 1361
2944.81 1548
2945.32 1467
2945.83 1443
2946.34 1491
2946.85 1651
2947.36 1597
2947.88 1535
2948.39 1579
2948.90 1576
2949.41 1443
2949.92 1357
2950.44 1402
2950.95 1447
2951.46 1428
2951.97 1331
2952.49 1225
2953.00 1183
2953.51 1285
2954.02 1187
2954.54 1223
2955.05 1216
2955.56 1310
2956.07 1174
2956.59 1201
2957.10 1233
2957.61 1316
2958.12 1258
2958.64 1312
2959.15 1207
2959.66 1229
2960.18 1302
2960.69 1300
2961.20 1391
2961.72 1419
2962.23 1352
2962.74 1363
2963.26 1313
2963.77 1297
2964.28 1461
2964.80 1446
2965.31 1377
2965.82 1389
2966.34 1293
2966.85 1360
2967.36 1252
2967.88 1212
2968.39 1246
2968.90 1361
2969.42 1342
2969.93 1204
2970.45 1151
2970.96 1306
2971.47 1335
2971.99 1213
2972.50 1251
2973.02 1247
2973.53 1167
2974.04 1260
2974.56 1272
2975.07 1272
2975.59 1362
2976.10 1263
2976.62 1330
2977.13 1277
2977.64 1270
2978.16 1301
2978.67 1360
2979.19 1342
2979.70 1343
2980.22 1317
2980.73 1353
2981.25 1288
2981.76 1246
2982.28 1283
2982.79 1378
2983.31 1482
2983.82 1386
2984.34 1382
2984.85 1437
2985.37 1458
2985.88 1481
2986.40 1560
2986.91 1530
2987.43 1501
2987.94 1575
2988.46 1577
2988.97 1513
2989.49 1498
2990.01 1610
2990.52 1562
2991.04 1541
2991.55 1583
2992.07 1612
2992.58 1461
2993.10 1557
2993.62 1628
2994.13 1705
2994.65 1646
2995.16 1665
2995.68 1704
2996.20 1648
2996.71 1657
2997.23 1908
2997.74 1949
2998.26 1911
2998.78 2070
2999.29 2110
2999.81 2099
3000.33 1971
3000.84 1950
3001.36 2052
3001.88 2128
3002.39 2272
3002.91 2567
3003.43 2642
3003.94 2805
3004.46 3187
3004.98 3429
3005.49 3478
3006.01 3762
3006.53 3862
3007.04 4060
3007.56 3928
3008.08 3282
3008.60 2790
3009.11 2652
3009.63 2623
3010.15 2141
3010.66 1866
3011.18 1610
3011.70 1610
3012.22 1534
3012.73 1452
3013.25 1442
3013.77 1566
3014.29 1556
3014.81 1576
3015.32 1789
3015.84 1777
3016.36 1721
3016.88 1682
3017.39 1654
3017.91 1621
3018.43 1710
3018.95 1667
3019.47 1619
3019.98 1646
3020.50 1607
3021.02 1611
3021.54 1591
3022.06 1630
3022.58 1641
3023.09 1733
3023.61 1578
3024.13 1458
3024.65 1571
3025.17 1563
3025.69 1754
3026.21 1592
3026.72 1618
3027.24 1735
3027.76 1638
3028.28 1460
3028.80 1490
3029.32 1512
3029.84 1451
3030.36 1524
3030.88 1604
3031.40 1435
3031.91 1542
3032.43 1569
3032.95 1636
3033.47 1621
3033.99 1479
3034.51 1593
3035.03 1545
3035.55 1499
3036.07 1494
3036.59 1551
3037.11 1464
3037.63 1439
3038.15 1422
3038.67 1383
3039.19 1310
3039.71 1370
3040.23 1355
3040.75 1329
3041.27 1245
3041.79 1260
3042.31 1256
3042.83 1230
3043.35 1297
3043.87 1295
3044.39 1362
3044.91 1392
3045.43 1394
3045.95 1453
3046.47 1300
3046.99 1239
3047.51 1212
3048.03 1294
3048.55 1310
3049.07 1229
3049.59 1168
3050.11 1193
3050.63 1122
3051.16 1100
3051.68 1218
3052.20 1295
3052.72 1294
3053.24 1300
3053.76 1193
3054.28 1299
3054.80 1284
3055.32 1175
3055.84 1206
3056.37 1307
3056.89 1188
3057.41 1191
3057.93 1234
3058.45 1234
3058.97 1161
3059.49 1248
3060.02 1288
3060.54 1178
3061.06 1246
3061.58 1250
3062.10 1233
3062.62 1294
3063.15 1403
3063.67 1259
3064.19 1344
3064.71 1349
3065.23 1324
3065.76 1287
3066.28 1350
3066.80 1316
3067.32 1313
3067.85 1427
3068.37 1378
3068.89 1373
3069.41 1339
3069.93 1417
3070.46 1394
3070.98 1282
3071.50 1344
3072.02 1333
3072.55 1292
3073.07 1297
3073.59 1349
3074.12 1251
3074.64 1303
3075.16 1433
3075.68 1440
3076.21 1441
3076.73 1331
3077.25 1463
3077.78 1509
3078.30 1606
3078.82 1560
3079.35 1584
3079.87 1516
3080.39 1620
3080.92 1679
3081.44 1588
3081.96 1670
3082.49 1794
3083.01 1652
3083.53 1589
3084.06 1749
3084.58 1848
3085.10 1877
3085.63 1751
3086.15 1740
3086.68 1766
3087.20 1775
3087.72 1643
3088.25 1551
3088.77 1651
3089.30 1679
3089.82 1663
3090.34 1578
3090.87 1549
3091.39 1447
3091.92 1573
3092.44 1592
3092.97 1596
3093.49 1615
3094.01 1590
3094.54 1561
3095.06 1619
3095.59 1588
3096.11 1752
3096.64 1885
3097.16 1757
3097.69 1884
3098.21 1901
3098.74 1885
3099.26 1962
3099.79 2183
3100.31 2374
3100.84 2932
3101.36 3271
3101.89 3839
3102.41 4188
3102.94 4509
3103.46 5055
3103.99 5231
3104.51 5502
3105.04 5792
3105.56 5350
3106.09 4961
3106.62 4464
3107.14 3660
3107.67 3202
3108.19 2627
3108.72 2361
3109.24 2006
3109.77 1899
3110.30 1880
3110.82 1817
3111.35 1720
3111.87 1747
3112.40 1751
3112.93 1828
3113.45 1740
3113.98 1722
3114.50 1575
3115.03 1720
3115.56 1742
3116.08 1581
3116.61 1590
3117.14 1512
3117.66 1415
3118.19 1633
3118.71 1589
3119.24 1654
3119.77 1774
3120.29 1821
3120.82 1815
3121.35 1984
3121.88 1813
3122.40 2029
3122.93 2161
3123.46 2030
3123.98 1945
3124.51 1665
3125.04 1645
3125.56 1760
3126.09 1577
3126.62 1380
3127.15 1417
3127.67 1470
3128.20 1471
3128.73 1417
3129.26 1428
3129.78 1295
3130.31 1295
3130.84 1410
3131.37 1395
3131.89 1267
3132.42 1273
3132.95 1224
3133.48 1229
3134.00 1276
3134.53 1271
3135.06 1243
3135.59 1178
3136.12 1215
3136.64 1352
3137.17 1327
3137.70 1346
3138.23 1389
3138.76 1346
3139.29 1261
3139.81 1297
3140.34 1364
3140.87 1195
3141.40 1161
3141.93 1196
3142.46 1164
3142.99 1391
3143.51 1324
3144.04 1362
3144.57 1301
3145.10 1265
3145.63 1333
3146.16 1504
3146.69 1533
3147.22 1514
3147.74 1483
3148.27 1599
3148.80 1846
3149.33 1580
3149.86 1615
3150.39 1531
3150.92 1670
3151.45 1678
3151.98 1611
3152.51 1458
3153.04 1539
3153.57 1588
3154.10 1411
3154.63 1317
3155.16 1250
3155.69 1326
3156.22 1333
3156.74 1361
3157.27 1482
3157.80 1393
3158.33 1422
3158.86 1485
3159.39 1550
3159.92 1457
3160.45 1449
3160.98 1519
3161.51 1454
3162.04 1319
3162.58 1332
3163.11 1444
3163.64 1476
3164.17 1404
3164.70 1451
3165.23 1431
3165.76 1370
3166.29 1394
3166.82 1358
3167.35 1182
3167.88 1248
3168.41 1237
3168.94 1254
3169.47 1147
3170.00 1164
3170.53 1138
3171.07 1372
3171.60 1338
3172.13 1288
3172.66 1339
3173.19 1295
3173.72 1260
3174.25 1220
3174.78 1192
3175.31 1230
3175.85 1385
3176.38 1576
3176.91 1447
3177.44 1413
3177.97 1582
3178.50 1622
3179.04 1315
3179.57 1472
3180.10 1415
3180.63 1359
3181.16 1406
3181.69 1330
3182.23 1244
3182.76 1290
3183.29 1213
3183.82 1308
3184.35 1318
3184.89 1266
3185.42 1321
3185.95 1235
3186.48 1361
3187.02 1371
3187.55 1267
3188.08 1245
3188.61 1259
3189.15 1312
3189.68 1237
3190.21 1353
3190.74 1309
3191.28 1257
3191.81 1267
3192.34 1388
3192.87 1246
3193.41 1116
3193.94 1206
3194.47 1161
3195.01 1191
3195.54 1189
3196.07 1119
3196.60 1216
3197.14 1274
3197.67 1411
3198.20 1260
3198.74 1165
3199.27 1316
3199.80 1314
3200.34 1281
3200.87 1348
3201.40 1526
3201.94 1641
3202.47 1619
3203.01 1459
3203.54 1515
3204.07 1606
3204.61 1522
3205.14 1535
3205.67 1598
3206.21 1626
3206.74 1589
3207.28 1585
3207.81 1556
3208.34 1585
3208.88 1758
3209.41 1654
3209.95 1542
3210.48 1714
3211.02 1720
3211.55 1710
3212.08 1845
3212.62 1722
3213.15 1720
3213.69 1557
3214.22 1596
3214.76 1513
3215.29 1584
3215.83 1541
3216.36 1564
3216.90 1541
3217.43 1360
3217.97 1447
3218.50 1403
3219.04 1451
3219.57 1360
3220.11 1416
3220.64 1325
3221.18 1317
3221.71 1282
3222.25 1389
3222.78 1552
3223.32 1562
3223.85 1382
3224.39 1489
3224.92 1591
3225.46 1554
3225.99 1652
3226.53 1745
3227.07 1654
3227.60 1564
3228.14 1617
3228.67 1631
3229.21 1503
3229.74 1467
3230.28 1608
3230.82 1562
3231.35 1497
3231.89 1511
3232.42 1476
3232.96 1377
3233.50 1529
3234.03 1507
3234.57 1451
3235.11 1423
3235.64 1584
3236.18 1653
3236.72 1439
3237.25 1443
3237.79 1548
3238.32 1690
3238.86 1735
3239.40 1696
3239.93 1829
3240.47 1831
3241.01 1779
3241.55 1816
3242.08 1821
3242.62 1715
3243.16 1665
3243.69 1825
3244.23 1643
3244.77 1604
3245.30 1677
3245.84 1579
3246.38 1530
3246.92 1586
3247.45 1616
3247.99 1671
3248.53 1711
3249.07 1588
3249.60 1540
3250.14 1591
3250.68 1725
3251.22 1640
3251.75 1663
3252.29 1614
3252.83 1549
3253.37 1604
3253.91 1609
3254.44 1618
3254.98 1720
3255.52 1693
3256.06 1815
3256.60 1763
3257.13 1637
3257.67 1927
3258.21 1750
3258.75 1861
3259.29 1852
3259.82 1950
3260.36 2222
3260.90 2407
3261.44 2461
3261.98 2630
3262.52 2727
3263.06 2711
3263.59 3042
3264.13 3452
3264.67 3683
3265.21 3710
3265.75 3970
3266.29 4183
3266.83 4113
3267.37 4348
3267.91 4171
3268.44 4311
3268.98 4219
3269.52 3960
3270.06 3543
3270.60 3457
3271.14 2953
3271.68 2552
3272.22 2240
3272.76 2085
3273.30 2057
3273.84 2009
3274.38 1865
3274.92 1757
3275.46 1961
3276.00 1958
3276.54 1987
3277.08 1967
3277.62 1900
3278.16 1994
3278.70 1912
3279.24 1730
3279.78 1950
3280.32 1797
3280.86 1741
3281.40 1703
3281.94 1895
3282.48 1898
3283.02 1721
3283.56 1835
3284.10 1864
3284.64 1795
3285.18 1775
3285.72 1746
3286.26 1961
3286.80 1921
3287.34 1993
3287.88 2064
3288.42 1980
3288.96 1925
3289.50 1963
3290.04 1888
3290.59 1971
3291.13 2046
3291.67 2161
3292.21 2209
3292.75 2237
3293.29 2363
3293.83 2526
3294.37 2676
3294.91 2635
3295.46 2886
3296.00 3013
3296.54 3043
3297.08 3203
3297.62 3088
3298.16 2953
3298.70 2890
3299.25 2770
3299.79 2672
3300.33 2405
3300.87 2096
3301.41 2118
3301.96 2093
3302.50 2111
3303.04 2042
3303.58 1737
3304.12 1791
3304.66 1958
3305.21 1918
3305.75 1865
3306.29 1778
3306.83 1796
3307.38 1763
3307.92 1551
3308.46 1561
3309.00 1572
3309.55 1640
3310.09 1664
3310.63 1511
3311.17 1554
3311.72 1568
3312.26 1603
3312.80 1662
3313.34 1820
3313.89 1825
3314.43 1895
3314.97 1897
3315.52 1908
3316.06 2076
3316.60 2203
3317.14 2247
3317.69 2206
3318.23 2106
3318.77 2216
3319.32 2336
3319.86 2331
3320.40 2187
3320.95 2397
3321.49 2347
3322.03 2285
3322.58 2307
3323.12 2353
3323.67 2352
3324.21 2431
3324.75 2332
3325.30 2328
3325.84 2109
3326.38 2002
3326.93 2033
3327.47 1924
3328.02 2034
3328.56 1980
3329.10 2032
3329.65 2149
3330.19 2301
3330.74 2593
3331.28 3012
3331.83 3708
3332.37 4776
3332.91 5998
3333.46 7390
3334.00 8847
3334.55 10872
3335.09 12735
3335.64 13852
3336.18 15440
3336.73 15865
3337.27 16245
3337.82 16657
3338.36 15779
3338.90 14655
3339.45 13127
3339.99 11488
3340.54 9588
3341.08 8120
3341.63 6688
3342.18 5280
3342.72 4277
3343.27 3557
3343.81 3037
3344.36 2686
3344.90 2461
3345.45 2441
3345.99 2315
3346.54 2175
3347.08 2140
3347.63 2096
3348.17 1956
3348.72 2042
3349.27 1958
3349.81 1789
3350.36 1788
3350.90 1816
3351.45 1924
3352.00 1908
3352.54 1782
3353.09 1801
3353.63 1851
3354.18 1758
3354.73 1647
3355.27 1654
3355.82 1586
3356.36 1634
3356.91 1574
3357.46 1580
3358.00 1490
3358.55 1503
3359.10 1489
3359.64 1481
3360.19 1491
3360.74 1543
3361.28 1624
3361.83 1533
3362.38 1605
3362.92 1678
3363.47 1702
3364.02 1757
3364.56 1699
3365.11 1784
3365.66 1818
3366.21 1907
3366.75 1762
3367.30 1756
3367.85 1660
3368.39 1702
3368.94 1644
3369.49 1638
3370.04 1712
3370.58 1807
3371.13 1723
3371.68 1875
3372.23 1861
3372.77 1898
3373.32 1992
3373.87 2105
3374.42 2282
3374.96 2349
3375.51 2367
3376.06 2146
3376.61 2173
3377.16 2252
3377.70 1928
3378.25 1886
3378.80 1863
3379.35 1756
3379.90 1561
3380.45 1588
3380.99 1476
3381.54 1468
3382.09 1498
3382.64 1419
3383.19 1376
3383.74 1443
3384.28 1455
3384.83 1405
3385.38 1495
3385.93 1433
3386.48 1334
3387.03 1398
3387.58 1514
3388.13 1375
3388.67 1266
3389.22 1316
3389.77 1207
3390.32 1161
3390.87 1287
3391.42 1387
3391.97 1415
3392.52 1367
3393.07 1195
3393.62 1358
3394.17 1355
3394.72 1384
3395.27 1318
3395.81 1347
3396.36 1256
3396.91 1265
3397.46 1363
3398.01 1442
3398.56 1298
3399.11 1336
3399.66 1229
3400.21 1273
3400.76 1183
3401.31 1168
3401.86 1274
3402.41 1232
3402.96 1235
3403.51 1191
3404.06 1206
3404.61 1313
3405.16 1447
3405.71 1425
3406.26 1292
3406.81 1345
3407.36 1341
3407.92 1246
3408.47 1177
3409.02 1237
3409.57 1238
3410.12 1332
3410.67 1385
3411.22 1323
3411.77 1233
3412.32 1292
3412.87 1373
3413.42 1396
3413.97 1507
3414.52 1485
3415.08 1659
3415.63 1489
3416.18 1290
3416.73 1351
3417.28 1385
3417.83 1318
3418.38 1310
3418.93 1246
3419.49 1338
3420.04 1334
3420.59 1233
3421.14 1250
3421.69 1277
3422.24 1358
3422.80 1554
3423.35 1382
3423.90 1450
3424.45 1406
3425.00 1411
3425.55 1479
3426.11 1604
3426.66 1449
3427.21 1371
3427.76 1448
3428.31 1365
3428.87 1396
3429.42 1336
3429.97 1424
3430.52 1409
3431.08 1262
3431.63 1155
3432.18 1403
3432.73 1288
3433.29 1260
3433.84 1234
3434.39 1168
3434.94 1309
3435.50 1232
3436.05 1300
3436.60 1359
3437.15 1549
3437.71 1454
3438.26 1371
3438.81 1446
3439.37 1294
3439.92 1387
3440.47 1451
3441.03 1509
3441.58 1490
3442.13 1506
3442.69 1437
3443.24 1384
3443.79 1229
3444.35 1273
3444.90 1258
3445.45 1209
3446.01 1201
3446.56 1252
3447.11 1195
3447.67 1096
3448.22 1121
3448.77 1149
3449.33 1180
3449.88 1134
3450.44 1152
3450.99 1214
3451.54 1210
3452.10 1214
3452.65 1186
3453.21 1177
3453.76 1037
3454.31 1196
3454.87 1184
3455.42 1105
3455.98 1129
3456.53 1167
3457.09 1160
3457.64 1147
3458.20 1162
3458.75 1206
3459.30 1243
3459.86 1168
3460.41 1322
3460.97 1127
3461.52 1082
3462.08 1195
3462.63 1243
3463.19 1261
3463.74 1300
3464.30 1366
3464.85 1332
3465.41 1245
3465.96 1161
3466.52 1325
3467.07 1218
3467.63 1374
3468.19 1316
3468.74 1284
3469.30 1301
3469.85 1381
3470.41 1420
3470.96 1299
3471.52 1319
3472.07 1324
3472.63 1366
3473.19 1326
3473.74 1416
3474.30 1506
3474.85 1317
3475.41 1320
3475.96 1275
3476.52 1258
3477.08 1339
3477.63 1586
3478.19 1467
3478.74 1529
3479.30 1522
3479.86 1604
3480.41 1757
3480.97 1845
3481.53 1833
3482.08 1792
3482.64 1505
3483.20 1519
3483.75 1550
3484.31 1492
3484.87 1564
3485.42 1558
3485.98 1534
3486.54 1708
3487.09 1806
3487.65 1683
3488.21 1641
3488.76 2020
3489.32 2190
3489.88 2219
3490.44 2420
3490.99 2905
3491.55 3163
3492.11 3589
3492.66 3729
3493.22 3804
3493.78 3915
3494.34 3903
3494.89 3919
3495.45 3756
3496.01 3637
3496.57 3534
3497.12 3637
3497.68 3672
3498.24 3786
3498.80 4070
3499.36 4107
3499.91 4099
3500.47 4361
3501.03 4448
3501.59 4441
3502.15 4307
3502.70 4019
3503.26 3882
3503.82 3787
3504.38 3404
3504.94 3562
3505.49 3452
3506.05 3444
3506.61 3445
3507.17 3165
3507.73 2943
3508.29 2863
3508.85 2716
3509.40 2577
3509.96 2527
3510.52 2457
3511.08 2288
3511.64 2130
3512.20 2052
3512.76 1843
3513.32 1704
3513.87 1540
3514.43 1708
3514.99 1596
3515.55 1471
3516.11 1509
3516.67 1429
3517.23 1449
3517.79 1387
3518.35 1314
3518.91 1612
3519.47 1553
3520.03 1515
3520.59 1546
3521.15 1472
3521.71 1470
3522.26 1362
3522.82 1439
3523.38 1588
3523.94 1660
3524.50 1591
3525.06 1460
3525.62 1335
3526.18 1365
3526.74 1401
3527.30 1306
3527.86 1271
3528.42 1224
3528.98 1181
3529.54 1211
3530.10 1249
3530.67 1255
3531.23 1204
3531.79 1241
3532.35 1223
3532.91 1317
3533.47 1393
3534.03 1297
3534.59 1282
3535.15 1276
3535.71 1438
3536.27 1458
3536.83 1292
3537.39 1357
3537.95 1398
3538.51 1400
3539.08 1430
3539.64 1498
3540.20 1314
3540.76 1353
3541.32 1389
3541.88 1449
3542.44 1345
3543.00 1311
3543.56 1389
3544.13 1334
3544.69 1326
3545.25 1280
3545.81 1250
3546.37 1301
3546.93 1324
3547.50 1313
3548.06 1250
3548.62 1255
3549.18 1197
3549.74 1163
3550.30 1197
3550.87 1210
3551.43 1146
3551.99 1127
3552.55 1174
3553.11 1177
3553.68 1116
3554.24 959
3554.80 1028
3555.36 1157
3555.93 1090
3556.49 968
3557.05 1098
3557.61 1181
3558.18 1062
3558.74 1226
3559.30 1077
3559.86 1096
3560.43 1103
3560.99 1169
3561.55 1118
3562.11 1154
3562.68 1208
3563.24 1167
3563.80 1288
3564.37 1240
3564.93 1143
3565.49 1153
3566.06 1068
3566.62 1087
3567.18 1109
3567.75 1216
3568.31 1080
3568.87 1063
3569.44 1048
3570.00 1037
3570.56 1086
3571.13 1140
3571.69 1030
3572.25 1020
3572.82 1046
3573.38 1010
3573.94 1117
3574.51 1179
3575.07 1175
3575.64 1172
3576.20 1099
3576.76 1252
3577.33 1297
3577.89 1177
3578.46 1097
3579.02 1105
3579.58 1132
3580.15 1132
3580.71 994
3581.28 1150
3581.84 1072
3582.41 1107
3582.97 1101
3583.53 1086
3584.10 1141
3584.66 1183
3585.23 1137
3585.79 1224
3586.36 1127
3586.92 1135
3587.49 1174
3588.05 1110
3588.62 1089
3589.18 1212
3589.75 1112
3590.31 1137
3590.88 1180
3591.44 1155
3592.01 1219
3592.57 1124
3593.14 1090
3593.70 1180
3594.27 1179
3594.83 1119
3595.40 1178
3595.97 1229
3596.53 1308
3597.10 1168
3597.66 1049
3598.23 1160
3598.79 1214
3599.36 1160
3599.93 1142
3600.49 1187
3601.06 1148
3601.62 1106
3602.19 1116
3602.75 1152
3603.32 1213
3603.89 1165
3604.45 1192
3605.02 1063
3605.59 986
3606.15 1019
3606.72 1059
3607.28 982
3607.85 1014
3608.42 1039
3608.98 1009
3609.55 1003
3610.12 952
3610.68 1021
3611.25 942
3611.82 932
3612.38 968
3612.95 936
3613.52 1033
3614.08 951
3614.65 1018
3615.22 1153
3615.79 1163
3616.35 1248
3616.92 1209
3617.49 1326
3618.05 1407
3618.62 1393
3619.19 1371
3619.76 1605
3620.32 1668
3620.89 1440
3621.46 1447
3622.03 1318
3622.59 1236
3623.16 1265
3623.73 1260
3624.30 1053
3624.86 1111
3625.43 1101
3626.00 1093
3626.57 1094
3627.14 1038
3627.70 1092
3628.27 1132
3628.84 1152
3629.41 1058
3629.98 1087
3630.55 1134
3631.11 1037
3631.68 1079
3632.25 1161
3632.82 1160
3633.39 1254
3633.96 1290
3634.52 1192
3635.09 1051
3635.66 1090
3636.23 1096
3636.80 1174
3637.37 1227
3637.94 1239
3638.50 1204
3639.07 1231
3639.64 1260
3640.21 1196
3640.78 1232
3641.35 1307
3641.92 1362
3642.49 1385
3643.06 1359
3643.63 1313
3644.20 1265
3644.76 1286
3645.33 1286
3645.90 1184
3646.47 1141
3647.04 1254
3647.61 1168
3648.18 1151
3648.75 1257
3649.32 1312
3649.89 1290
3650.46 1358
3651.03 1251
3651.60 1337
3652.17 1344
3652.74 1467
3653.31 1426
3653.88 1448
3654.45 1391
3655.02 1402
3655.59 1407
3656.16 1343
3656.73 1372
3657.30 1591
3657.87 1559
3658.44 1525
3659.01 1544
3659.58 1387
3660.15 1467
3660.72 1581
3661.29 1485
3661.87 1518
3662.44 1497
3663.01 1523
3663.58 1527
3664.15 1544
3664.72 1408
3665.29 1481
3665.86 1423
3666.43 1533
3667.00 1468
3667.57 1495
3668.15 1485
3668.72 1370
3669.29 1340
3669.86 1346
3670.43 1291
3671.00 1259
3671.57 1171
3672.15 1215
3672.72 1304
3673.29 1332
3673.86 1333
3674.43 1319
3675.00 1424
3675.57 1375
3676.15 1365
3676.72 1373
3677.29 1376
3677.86 1335
3678.43 1244
3679.01 1382
3679.58 1274
3680.15 1232
3680.72 1150
3681.29 1166
3681.87 1166
3682.44 1153
3683.01 1188
3683.58 1298
3684.16 1209
3684.73 1131
3685.30 1207
3685.87 1157
3686.45 1218
3687.02 1345
3687.59 1312
3688.16 1426
3688.74 1469
3689.31 1584
3689.88 1622
3690.46 1479
3691.03 1488
3691.60 1548
3692.17 1619
3692.75 1601
3693.32 1463
3693.89 1477
3694.47 1453
3695.04 1341
3695.61 1312
3696.19 1155
3696.76 1199
3697.33 1327
3697.91 1193
3698.48 1263
3699.05 1240
3699.63 1228
3700.20 1257
3700.78 1361
3701.35 1427
3701.92 1428
3702.50 1343
3703.07 1257
3703.64 1315
3704.22 1322
3704.79 1330
3705.37 1250
3705.94 1281
3706.51 1344
3707.09 1208
3707.66 1139
3708.24 1205
3708.81 1273
3709.39 1286
3709.96 1315
3710.53 1295
3711.11 1269
3711.68 1345
3712.26 1201
3712.83 1205
3713.41 1193
3713.98 1205
3714.56 1171
3715.13 1160
3715.71 1105
3716.28 1072
3716.86 1042
3717.43 1171
3718.01 1022
3718.58 1071
3719.16 1057
3719.73 1075
3720.31 1166
3720.88 998
3721.46 985
3722.03 1063
3722.61 1051
3723.18 1069
3723.76 1231
3724.34 1108
3724.91 965
3725.49 1005
3726.06 1150
3726.64 1089
3727.21 1063
3727.79 1084
3728.36 1130
3728.94 1188
3729.52 1160
3730.09 1189
3730.67 1228
3731.24 1259
3731.82 1308
3732.40 1363
3732.97 1368
3733.55 1368
3734.13 1329
3734.70 1352
3735.28 1254
3735.85 1141
3736.43 1109
3737.01 1166
3737.58 1217
3738.16 1196
3738.74 1174
3739.31 1047
3739.89 997
3740.47 1038
3741.04 1076
3741.62 1130
3742.20 1004
3742.78 980
3743.35 940
3743.93 1031
3744.51 962
3745.08 974
3745.66 996
3746.24 1042
3746.82 1041
3747.39 956
3747.97 1024
3748.55 1111
3749.12 1176
3749.70 1114
3750.28 1017
3750.86 1063
3751.43 1074
3752.01 1096
3752.59 1076
3753.17 1036
3753.75 1113
3754.32 1087
3754.90 1092
3755.48 1031
3756.06 1009
3756.64 993
3757.21 1043
3757.79 1026
3758.37 943
3758.95 984
3759.53 986
3760.10 1172
3760.68 1191
3761.26 1123
3761.84 1059
3762.42 1163
3763.00 1171
3763.58 1125
3764.15 1140
3764.73 1144
3765.31 1127
3765.89 1037
3766.47 1106
3767.05 973
3767.63 989
3768.21 1042
3768.78 1045
3769.36 1015
3769.94 999
3770.52 1111
3771.10 1047
3771.68 1175
3772.26 1102
3772.84 1161
3773.42 1041
3774.00 1091
3774.58 1101
3775.16 1114
3775.73 996
3776.31 1074
3776.89 1062
3777.47 1010
3778.05 908
3778.63 963
3779.21 1072
3779.79 975
3780.37 1012
3780.95 908
3781.53 968
3782.11 999
3782.69 1012
3783.27 979
3783.85 992
3784.43 1098
3785.01 1023
3785.59 1000
3786.17 917
3786.75 1021
3787.33 1009
3787.91 923
3788.49 1006
3789.08 1037
3789.66 968
3790.24 1019
3790.82 1022
3791.40 935
3791.98 978
3792.56 927
3793.14 1032
3793.72 1060
3794.30 1023
3794.88 1115
3795.46 1172
3796.05 1099
3796.63 1111
3797.21 1050
3797.79 1021
3798.37 1067
3798.95 1144
3799.53 1140
3800.11 1102
3800.69 1095
3801.28 1025
3801.86 962
3802.44 1050
3803.02 1128
3803.60 1121
3804.18 1162
3804.77 1165
3805.35 1111
3805.93 1125
3806.51 1082
3807.09 1013
3807.68 996
3808.26 1155
3808.84 1134
3809.42 1234
3810.00 1180
3810.59 1217
3811.17 1225
3811.75 1156
3812.33 1211
3812.91 1147
3813.50 1263
3814.08 1285
3814.66 1268
3815.24 1211
3815.83 1208
3816.41 1244
3816.99 1198
3817.58 1240
3818.16 1221
3818.74 1120
3819.32 1118
3819.91 1167
3820.49 1140
3821.07 1164
3821.66 1017
3822.24 1006
3822.82 958
3823.40 1005
3823.99 1002
3824.57 993
3825.15 908
3825.74 987
3826.32 1000
3826.90 878
3827.49 930
3828.07 923
3828.65 1024
3829.24 1011
3829.82 988
3830.41 1000
3830.99 984
3831.57 936
3832.16 948
3832.74 975
3833.32 1019
3833.91 949
3834.49 995
3835.08 939
3835.66 868
3836.24 898
3836.83 921
3837.41 977
3838.00 969
3838.58 995
3839.17 939
3839.75 852
3840.33 893
3840.92 891
3841.50 893
3842.09 933
3842.67 968
3843.26 1125
3843.84 986
3844.43 899
3845.01 897
3845.60 851
3846.18 889
3846.77 912
3847.35 886
3847.94 792
3848.52 899
3849.11 939
3849.69 940
3850.28 936
3850.86 911
3851.45 958
3852.03 920
3852.62 945
3853.20 1008
3853.79 972
3854.37 915
3854.96 970
3855.55 949
3856.13 1071
3856.72 1000
3857.30 923
3857.89 960
3858.47 1001
3859.06 1008
3859.65 1018
3860.23 923
3860.82 883
3861.40 936
3861.99 1048
3862.58 1121
3863.16 1135
3863.75 1117
3864.33 1113
3864.92 1131
3865.51 1069
3866.09 973
3866.68 1028
3867.27 1081
3867.85 1095
3868.44 1061
3869.03 1042
3869.61 1124
3870.20 1130
3870.79 1083
3871.37 997
3871.96 954
3872.55 962
3873.13 1004
3873.72 1008
3874.31 931
3874.90 1015
3875.48 976
3876.07 1025
3876.66 1030
3877.24 1016
3877.83 1006
3878.42 997
3879.01 1019
3879.59 1037
3880.18 1108
3880.77 1071
3881.36 1006
3881.94 837
3882.53 952
3883.12 899
3883.71 921
3884.29 915
3884.88 952
3885.47 975
3886.06 927
3886.65 884
3887.23 977
3887.82 988
3888.41 1092
3889.00 1038
3889.59 1125
3890.17 1068
3890.76 1155
3891.35 1168
3891.94 1243
3892.53 1229
3893.12 1127
3893.70 1201
3894.29 1132
3894.88 1015
3895.47 1025
3896.06 1003
3896.65 1035
3897.24 992
3897.83 963
3898.41 1038
3899.00 1124
3899.59 985
3900.18 1061
3900.77 904
3901.36 974
3901.95 1047
3902.54 1045
3903.13 976
3903.72 1021
3904.31 951
3904.89 948
3905.48 931
3906.07 961
3906.66 937
3907.25 1061
3907.84 1175
3908.43 1063
3909.02 1032
3909.61 1086
3910.20 1084
3910.79 1017
3911.38 991
3911.97 958
3912.56 996
3913.15 904
3913.74 856
3914.33 822
3914.92 969
3915.51 1046
3916.10 882
3916.69 901
3917.28 984
3917.87 862
3918.46 1011
3919.05 957
3919.64 958
3920.23 928
3920.82 971
3921.41 912
3922.00 953
3922.60 937
3923.19 844
3923.78 933
3924.37 953
3924.96 939
3925.55 843
3926.14 862
3926.73 917
3927.32 1037
3927.91 914
3928.50 898
3929.10 855
3929.69 868
3930.28 938
3930.87 820
3931.46 844
3932.05 770
3932.64 931
3933.23 839
3933.83 921
3934.42 913
3935.01 859
3935.60 865
3936.19 756
3936.78 786
3937.38 876
3937.97 841
3938.56 784
3939.15 975
3939.74 913
3940.34 902
3940.93 968
3941.52 992
3942.11 993
3942.70 927
3943.30 988
3943.89 1013
3944.48 1025
3945.07 961
3945.67 1008
3946.26 994
3946.85 983
3947.44 978
3948.04 1033
3948.63 947
3949.22 855
3949.81 925
3950.41 964
3951.00 982
3951.59 972
3952.19 957
3952.78 1024
3953.37 973
3953.96 988
3954.56 968
3955.15 1044
3955.74 992
3956.34 964
3956.93 994
3957.52 1034
3958.12 1070
3958.71 1047
3959.30 1110
3959.90 1077
3960.49 1142
3961.08 1067
3961.68 1055
3962.27 1036
3962.87 1023
3963.46 1056
3964.05 1002
3964.65 989
3965.24 984
3965.83 1033
3966.43 1003
3967.02 1068
3967.62 988
3968.21 885
3968.80 921
3969.40 1095
3969.99 966
3970.59 1000
3971.18 916
3971.78 953
3972.37 1013
3972.97 988
3973.56 867
3974.15 879
3974.75 923
3975.34 1130
3975.94 1162
3976.53 955
3977.13 1014
3977.72 1056
3978.32 1144
3978.91 1045
3979.51 921
3980.10 1074
3980.70 1048
3981.29 1099
3981.89 1022
3982.48 1014
3983.08 1053
3983.67 947
3984.27 977
3984.86 1038
3985.46 1013
3986.05 1172
3986.65 1086
3987.25 1232
3987.84 1130
3988.44 1068
3989.03 1046
3989.63 1003
3990.22 1077
3990.82 1011
3991.42 950
3992.01 1065
3992.61 965
3993.20 939
3993.80 1053
3994.40 1049
3994.99 1057
3995.59 981
3996.18 1032
3996.78 1005
3997.38 1133
3997.97 1052
3998.57 1080
3999.17 980
3999.76 973
4000.36 988
4000.95 1130
4001.55 994
4002.15 1108
4002.74 1126
4003.34 1019
4003.94 1023
4004.54 1078
4005.13 1051
4005.73 1032
4006.33 1009
4006.92 1096
4007.52 1060
4008.12 934
4008.71 1000
4009.31 1137
4009.91 1099
4010.51 1039
4011.10 993
4011.70 1039
4012.30 1116
4012.90 1028
4013.49 937
4014.09 950
4014.69 928
4015.29 1077
4015.88 976
4016.48 998
4017.08 1023
4017.68 1013
4018.27 1045
4018.87 1054
4019.47 1095
4020.07 1032
4020.67 1082
4021.26 934
4021.86 931
4022.46 951
4023.06 1120
4023.66 987
4024.26 1015
4024.85 1000
4025.45 1040
4026.05 1050
4026.65 1164
4027.25 1151
4027.85 1119
4028.44 1160
4029.04 1161
4029.64 1264
4030.24 1252
4030.84 1155
4031.44 1260
4032.04 1427
4032.64 1335
4033.23 1289
4033.83 1256
4034.43 1296
4035.03 1358
4035.63 1281
4036.23 1285
4036.83 1248
4037.43 1242
4038.03 1206
4038.63 1083
4039.23 1024
4039.83 1118
4040.43 1159
4041.03 1012
4041.63 932
4042.22 995
4042.82 939
4043.42 889
4044.02 904
4044.62 878
4045.22 995
4045.82 870
4046.42 846
4047.02 892
4047.62 865
4048.22 881
4048.82 990
4049.42 982
4050.02 1018
4050.62 1110
4051.22 925
4051.82 1106
4052.43 1116
4053.03 1067
4053.63 1068
4054.23 1030
4054.83 1079
4055.43 1038
4056.03 974
4056.63 965
4057.23 1002
4057.83 904
4058.43 952
4059.03 952
4059.63 761
4060.23 894
4060.84 928
4061.44 820
4062.04 861
4062.64 919
4063.24 866
4063.84 895
4064.44 918
4065.04 914
4065.64 897
4066.25 850
4066.85 901
4067.45 840
4068.05 769
4068.65 845
4069.25 863
4069.86 901
4070.46 882
4071.06 863
4071.66 938
4072.26 811
4072.86 830
4073.47 800
4074.07 769
4074.67 849
4075.27 794
4075.87 897
4076.48 886
4077.08 793
4077.68 848
4078.28 779
4078.89 790
4079.49 867
4080.09 855
4080.69 815
4081.30 833
4081.90 849
4082.50 889
4083.10 933
4083.71 894
4084.31 913
4084.91 825
4085.52 926
4086.12 847
4086.72 846
4087.32 791
4087.93 860
4088.53 805
4089.13 742
4089.74 893
4090.34 974
4090.94 873
4091.55 840
4092.15 908
4092.75 923
4093.36 845
4093.96 813
4094.56 899
4095.17 903
4095.77 860
4096.37 847
4096.98 937
4097.58 836
4098.18 880
4098.79 939
4099.39 811
4100.00 826
4100.60 859
4101.20 947
4101.81 946
4102.41 927
4103.02 968
4103.62 918
4104.23 991
4104.83 904
4105.43 787
4106.04 869
4106.64 798
4107.25 790
4107.85 926
4108.46 879
4109.06 822
4109.67 814
4110.27 847
4110.87 903
4111.48 861
4112.08 891
4112.69 900
4113.29 835
4113.90 790
4114.50 872
4115.11 835
4115.71 888
4116.32 896
4116.92 856
4117.53 856
4118.13 835
4118.74 861
4119.35 881
4119.95 905
4120.56 894
4121.16 906
4121.77 771
4122.37 840
4122.98 924
4123.58 917
4124.19 928
4124.80 925
4125.40 782
4126.01 800
4126.61 800
4127.22 792
4127.82 866
4128.43 916
4129.04 794
4129.64 810
4130.25 774
4130.85 915
4131.46 863
4132.07 791
4132.67 890
4133.28 854
4133.89 901
4134.49 939
4135.10 938
4135.71 878
4136.31 931
4136.92 1034
4137.53 960
4138.13 951
4138.74 962
4139.35 969
4139.95 912
4140.56 1002
4141.17 1103
4141.77 1062
4142.38 1068
4142.99 1081
4143.59 1084
4144.20 1006
4144.81 1029
4145.42 989
4146.02 1043
4146.63 1059
4147.24 1048
4147.85 973
4148.45 1014
4149.06 1050
4149.67 917
4150.28 909
4150.88 879
4151.49 848
4152.10 825
4152.71 808
4153.31 863
4153.92 880
4154.53 883
4155.14 869
4155.75 787
4156.35 805
4156.96 851
4157.57 943
4158.18 891
4158.79 820
4159.40 802
4160.00 813
4160.61 900
4161.22 924
4161.83 933
4162.44 1059
4163.05 947
4163.65 1026
4164.26 1131
4164.87 1118
4165.48 1072
4166.09 1038
4166.70 1157
4167.31 1231
4167.92 1179
4168.52 1100
4169.13 1067
4169.74 1061
4170.35 1056
4170.96 924
4171.57 871
4172.18 987
4172.79 885
4173.40 1079
4174.01 1137
4174.62 993
4175.23 966
4175.84 959
4176.45 920
4177.05 1071
4177.66 964
4178.27 908
4178.88 851
4179.49 855
4180.10 859
4180.71 904
4181.32 887
4181.93 849
4182.54 931
4183.15 937
4183.76 938
4184.37 862
4184.98 952
4185.59 898
4186.20 933
4186.81 861
4187.42 902
4188.03 909
4188.65 872
4189.26 788
4189.87 742
4190.48 928
4191.09 918
4191.70 987
4192.31 1082
4192.92 1003
4193.53 1010
4194.14 1076
4194.75 1132
4195.36 1031
4195.97 1056
4196.58 1116
4197.20 1068
4197.81 1144
4198.42 1100
4199.03 1111
4199.64 1006
4200.25 972
4200.86 1033
4201.47 942
4202.09 833
4202.70 819
4203.31 818
4203.92 795
4204.53 939
4205.14 811
4205.75 870
4206.37 844
4206.98 901
4207.59 898
4208.20 912
4208.81 980
4209.43 863
4210.04 917
4210.65 902
4211.26 927
4211.87 967
4212.49 938
4213.10 907
4213.71 927
4214.32 849
4214.93 932
4215.55 967
4216.16 998
4216.77 1027
4217.38 967
4218.00 924
4218.61 1027
4219.22 1096
4219.84 1183
4220.45 1274
4221.06 1195
4221.67 1078
4222.29 1126
4222.90 1113
4223.51 1182
4224.13 1225
4224.74 1169
4225.35 1257
4225.96 1249
4226.58 1185
4227.19 1154
4227.80 1155
4228.42 1209
4229.03 1194
4229.64 1342
4230.26 1337
4230.87 1361
4231.48 1454
4232.10 1559
4232.71 1618
4233.33 1898
4233.94 2132
4234.55 2272
4235.17 2481
4235.78 2600
4236.39 2489
4237.01 2525
4237.62 2437
4238.24 2271
4238.85 2069
4239.46 1798
4240.08 1784
4240.69 1591
4241.31 1445
4241.92 1379
4242.54 1366
4243.15 1215
4243.76 1135
4244.38 1051
4244.99 1228
4245.61 1256
4246.22 1111
4246.84 1094
4247.45 1182
4248.07 1289
4248.68 1216
4249.30 1262
4249.91 1297
4250.53 1194
4251.14 1118
4251.76 1202
4252.37 1199
4252.99 1212
4253.60 1150
4254.22 1125
4254.83 1096
4255.45 1179
4256.06 1127
4256.68 1117
4257.29 1109
4257.91 1049
4258.52 1106
4259.14 1091
4259.76 946
4260.37 1036
4260.99 991
4261.60 1023
4262.22 952
4262.83 972
4263.45 1015
4264.07 1009
4264.68 1011
4265.30 1001
4265.91 1054
4266.53 1025
4267.15 932
4267.76 1038
4268.38 1103
4268.99 1024
4269.61 931
4270.23 971
4270.84 952
4271.46 978
4272.08 1062
4272.69 1072
4273.31 961
4273.93 1090
4274.54 1071
4275.16 1043
4275.78 1012
4276.39 1018
4277.01 1056
4277.63 1030
4278.24 1019
4278.86 1022
4279.48 923
4280.09 945
4280.71 969
4281.33 952
4281.95 965
4282.56 866
4283.18 910
4283.80 1083
4284.42 963
4285.03 881
4285.65 935
4286.27 994
4286.89 929
4287.50 895
4288.12 847
4288.74 872
4289.36 873
4289.97 945
4290.59 997
4291.21 959
4291.83 935
4292.45 927
4293.06 931
4293.68 952
4294.30 918
4294.92 1012
4295.54 991
4296.15 926
4296.77 940
4297.39 792
4298.01 963
4298.63 928
4299.25 857
4299.86 880
4300.48 857
4301.10 845
4301.72 866
4302.34 883
4302.96 822
4303.58 882
4304.19 880
4304.81 908
4305.43 893
4306.05 994
4306.67 922
4307.29 940
4307.91 815
4308.53 924
4309.15 962
4309.77 914
4310.38 869
4311.00 979
4311.62 847
4312.24 800
4312.86 806
4313.48 730
4314.10 791
4314.72 926
4315.34 806
4315.96 844
4316.58 883
4317.20 857
4317.82 895
4318.44 839
4319.06 882
4319.68 873
4320.30 878
4320.92 954
4321.54 953
4322.16 963
4322.78 924
4323.40 943
4324.02 1010
4324.64 964
4325.26 975
4325.88 1000
4326.50 1008
4327.12 1058
4327.74 1030
4328.36 940
4328.98 1037
4329.60 1115
4330.22 1100
4330.84 1020
4331.47 932
4332.09 1005
4332.71 1045
4333.33 1079
4333.95 1179
4334.57 1123
4335.19 1261
4335.81 1284
4336.43 1405
4337.05 1474
4337.68 1549
4338.30 1663
4338.92 1834
4339.54 1708
4340.16 1612
4340.78 1722
4341.40 1636
4342.03 1609
4342.65 1525
4343.27 1493
4343.89 1464
4344.51 1561
4345.13 1720
4345.76 1984
4346.38 2142
4347.00 2176
4347.62 2273
4348.24 2389
4348.86 2452
4349.49 2402
4350.11 2110
4350.73 1930
4351.35 1766
4351.98 1652
4352.60 1524
4353.22 1344
4353.84 1174
4354.46 1019
4355.09 1101
4355.71 1059
4356.33 1044
4356.95 1154
4357.58 1167
4358.20 1146
4358.82 1033
4359.45 1083
4360.07 1171
4360.69 1167
4361.31 1093
4361.94 1071
4362.56 1083
4363.18 989
4363.81 1009
4364.43 1113
4365.05 971
4365.68 1057
4366.30 1030
4366.92 897
4367.55 967
4368.17 885
4368.79 905
4369.42 827
4370.04 941
4370.66 943
4371.29 876
4371.91 854
4372.53 842
4373.16 860
4373.78 814
4374.41 850
4375.03 935
4375.65 1016
4376.28 941
4376.90 854
4377.53 857
4378.15 899
4378.77 893
4379.40 927
4380.02 1027
4380.65 945
4381.27 896
4381.89 937
4382.52 974
4383.14 923
4383.77 877
4384.39 897
4385.02 968
4385.64 945
4386.27 911
4386.89 929
4387.52 855
4388.14 868
4388.77 948
4389.39 815
4390.02 785
4390.64 800
4391.27 834
4391.89 867
4392.52 889
4393.14 969
4393.77 819
4394.39 817
4395.02 848
4395.64 813
4396.27 749
4396.89 831
4397.52 792
4398.14 809
4398.77 865
4399.39 864
4400.02 848
4400.65 967
4401.27 890
4401.90 756
4402.52 763
4403.15 847
4403.78 774
4404.40 895
4405.03 843
4405.65 791
4406.28 827
4406.91 801
4407.53 888
4408.16 916
4408.78 824
4409.41 868
4410.04 890
4410.66 837
4411.29 748
4411.92 877
4412.54 881
4413.17 849
4413.80 826
4414.42 822
4415.05 875
4415.68 893
4416.30 811
4416.93 841
4417.56 793
4418.18 948
4418.81 852
4419.44 765
4420.07 766
4420.69 816
4421.32 879
4421.95 791
4422.57 756
4423.20 768
4423.83 750
4424.46 777
4425.08 795
4425.71 817
4426.34 723
4426.97 774
4427.59 728
4428.22 737
4428.85 746
4429.48 795
4430.10 794
4430.73 816
4431.36 754
4431.99 744
4432.62 892
4433.24 829
4433.87 872
4434.50 878
4435.13 836
4435.76 915
4436.38 850
4437.01 843
4437.64 798
4438.27 723
4438.90 747
4439.53 807
4440.16 760
4440.78 815
4441.41 883
4442.04 845
4442.67 871
4443.30 864
4443.93 788
4444.56 863
4445.19 945
4445.81 945
4446.44 949
4447.07 999
4447.70 945
4448.33 919
4448.96 963
4449.59 964
4450.22 957
4450.85 921
4451.48 987
4452.11 1017
4452.73 897
4453.36 904
4453.99 968
4454.62 1001
4455.25 907
4455.88 917
4456.51 944
4457.14 944
4457.77 957
4458.40 983
4459.03 959
4459.66 941
4460.29 900
4460.92 806
4461.55 768
4462.18 818
4462.81 855
4463.44 840
4464.07 738
4464.70 748
4465.33 819
4465.96 778
4466.59 643
4467.22 732
4467.85 700
4468.48 738
4469.12 795
4469.75 842
4470.38 751
4471.01 828
4471.64 816
4472.27 750
4472.90 707
4473.53 784
4474.16 874
4474.79 768
4475.42 754
4476.05 886
4476.69 836
4477.32 804
4477.95 853
4478.58 891
4479.21 879
4479.84 833
4480.47 845
4481.10 799
4481.74 772
4482.37 844
4483.00 807
4483.63 798
4484.26 942
4484.89 962
4485.53 964
4486.16 877
4486.79 875
4487.42 841
4488.05 863
4488.68 876
4489.32 886
4489.95 819
4490.58 1003
4491.21 847
4491.84 826
4492.48 855
4493.11 861
4493.74 815
4494.37 827
4495.01 753
4495.64 762
4496.27 795
4496.90 835
4497.54 839
4498.17 985
4498.80 900
4499.43 1010
4500.07 1137
4500.70 1089
4501.33 1102
4501.97 1168
4502.60 1140
4503.23 1141
4503.86 1179
4504.50 1329
4505.13 1273
4505.76 1233
4506.40 1016
4507.03 1085
4507.66 1009
4508.30 913
4508.93 985
4509.56 911
4510.20 911
4510.83 1028
4511.46 986
4512.10 874
4512.73 816
4513.37 911
4514.00 884
4514.63 833
4515.27 769
4515.90 870
4516.53 873
4517.17 902
4517.80 834
4518.44 811
4519.07 851
4519.70 896
4520.34 812
4520.97 842
4521.61 826
4522.24 878
4522.88 840
4523.51 887
4524.14 783
4524.78 837
4525.41 835
4526.05 803
4526.68 789
4527.32 875
4527.95 844
4528.59 802
4529.22 915
4529.86 979
4530.49 922
4531.13 922
4531.76 958
4532.40 1008
4533.03 948
4533.67 889
4534.30 955
4534.94 990
4535.57 1016
4536.21 1059
4536.84 1023
4537.48 1022
4538.11 1004
4538.75 911
4539.38 981
4540.02 983
4540.66 928
4541.29 947
4541.93 876
4542.56 888
4543.20 886
4543.83 902
4544.47 857
4545.11 696
4545.74 743
4546.38 718
4547.01 759
4547.65 784
4548.29 761
4548.92 799
4549.56 790
4550.19 793
4550.83 783
4551.47 684
4552.10 744
4552.74 792
4553.38 827
4554.01 753
4554.65 760
4555.29 812
4555.92 861
4556.56 780
4557.20 816
4557.83 762
4558.47 763
4559.11 784
4559.74 794
4560.38 851
4561.02 782
4561.66 744
4562.29 672
4562.93 730
4563.57 748
4564.20 858
4564.84 883
4565.48 817
4566.12 789
4566.75 695
4567.39 782
4568.03 855
4568.67 750
4569.30 794
4569.94 803
4570.58 879
4571.22 807
4571.85 810
4572.49 798
4573.13 786
4573.77 865
4574.41 754
4575.04 884
4575.68 738
4576.32 715
4576.96 801
4577.60 788
4578.23 752
4578.87 798
4579.51 819
4580.15 893
4580.79 839
4581.43 861
4582.06 853
4582.70 804
4583.34 822
4583.98 817
4584.62 824
4585.26 807
4585.90 878
4586.54 877
4587.17 800
4587.81 861
4588.45 909
4589.09 917
4589.73 1054
4590.37 1040
4591.01 1158
4591.65 1191
4592.29 1196
4592.93 1226
4593.57 1182
4594.20 1017
4594.84 1040
4595.48 1015
4596.12 896
4596.76 901
4597.40 875
4598.04 876
4598.68 870
4599.32 847
4599.96 916
4600.60 910
4601.24 879
4601.88 862
4602.52 924
4603.16 914
4603.80 931
4604.44 857
4605.08 896
4605.72 875
4606.36 918
4607.00 857
4607.64 823
4608.28 907
4608.92 797
4609.56 909
4610.20 931
4610.84 944
4611.48 944
4612.12 893
4612.77 888
4613.41 922
4614.05 928
4614.69 828
4615.33 767
4615.97 788
4616.61 773
4617.25 717
4617.89 790
4618.53 793
4619.17 750
4619.82 881
4620.46 739
4621.10 748
4621.74 805
4622.38 760
4623.02 725
4623.66 685
4624.30 785
4624.95 845
4625.59 717
4626.23 669
4626.87 790
4627.51 669
4628.15 655
4628.80 662
4629.44 769
4630.08 845
4630.72 842
4631.36 749
4632.00 807
4632.65 864
4633.29 851
4633.93 918
4634.57 937
4635.22 888
4635.86 800
4636.50 931
4637.14 868
4637.78 777
4638.43 804
4639.07 912
4639.71 761
4640.35 787
4641.00 868
4641.64 894
4642.28 816
4642.93 806
4643.57 880
4644.21 813
4644.85 869
4645.50 870
4646.14 919
4646.78 976
4647.43 796
4648.07 817
4648.71 853
4649.36 797
4650.00 787
4650.64 850
4651.28 867
4651.93 805
4652.57 746
4653.22 800
4653.86 830
4654.50 885
4655.15 887
4655.79 843
4656.43 881
4657.08 912
4657.72 860
4658.36 761
4659.01 848
4659.65 870
4660.30 855
4660.94 905
4661.58 858
4662.23 697
4662.87 763
4663.52 728
4664.16 738
4664.80 801
4665.45 750
4666.09 786
4666.74 835
4667.38 773
4668.03 660
4668.67 671
4669.32 676
4669.96 693
4670.60 675
4671.25 772
4671.89 749
4672.54 740
4673.18 791
4673.83 841
4674.47 805
4675.12 898
4675.76 846
4676.41 804
4677.05 790
4677.70 833
4678.34 769
4678.99 846
4679.63 870
4680.28 815
4680.93 844
4681.57 796
4682.22 799
4682.86 742
4683.51 759
4684.15 764
4684.80 946
4685.44 721
4686.09 752
4686.74 781
4687.38 826
4688.03 792
4688.67 801
4689.32 780
4689.97 717
4690.61 674
4691.26 734
4691.90 677
4692.55 700
4693.20 767
4693.84 781
4694.49 801
4695.13 789
4695.78 813
4696.43 746
4697.07 860
4697.72 898
4698.37 838
4699.01 942
4699.66 1003
4700.31 946
4700.95 1013
4701.60 1040
4702.25 964
4702.89 803
4703.54 772
4704.19 865
4704.84 890
4705.48 816
4706.13 832
4706.78 859
4707.42 840
4708.07 841
4708.72 875
4709.37 874
4710.01 841
4710.66 914
4711.31 846
4711.96 831
4712.60 790
4713.25 738
4713.90 779
4714.55 825
4715.19 770
4715.84 785
4716.49 810
4717.14 849
4717.78 920
4718.43 834
4719.08 793
4719.73 828
4720.38 794
4721.02 844
4721.67 864
4722.32 846
4722.97 827
4723.62 897
4724.27 797
4724.91 800
4725.56 818
4726.21 912
4726.86 858
4727.51 802
4728.16 872
4728.81 884
4729.45 862
4730.10 886
4730.75 925
4731.40 778
4732.05 789
4732.70 839
4733.35 849
4734.00 747
4734.65 759
4735.29 726
4735.94 818
4736.59 782
4737.24 754
4737.89 736
4738.54 719
4739.19 826
4739.84 836
4740.49 881
4741.14 817
4741.79 877
4742.44 848
4743.09 796
4743.74 731
4744.39 841
4745.04 691
4745.69 815
4746.34 858
4746.99 817
4747.64 802
4748.29 814
4748.94 918
4749.59 867
4750.24 994
4750.89 1023
4751.54 1034
4752.19 1087
4752.84 1048
4753.49 1104
4754.14 1093
4754.79 1058
4755.44 973
4756.09 988
4756.74 986
4757.39 948
4758.04 827
4758.69 885
4759.34 863
4759.99 813
4760.64 757
4761.30 797
4761.95 749
4762.60 750
4763.25 778
4763.90 737
4764.55 724
4765.20 711
4765.85 726
4766.50 885
4767.16 892
4767.81 914
4768.46 881
4769.11 950
4769.76 944
4770.41 914
4771.06 801
4771.72 756
4772.37 847
4773.02 751
4773.67 838
4774.32 777
4774.97 782
4775.63 804
4776.28 889
4776.93 819
4777.58 734
4778.23 745
4778.89 854
4779.54 854
4780.19 796
4780.84 920
4781.50 843
4782.15 825
4782.80 800
4783.45 847
4784.11 860
4784.76 767
4785.41 771
4786.06 816
4786.72 904
4787.37 881
4788.02 856
4788.67 801
4789.33 777
4789.98 827
4790.63 841
4791.28 882
4791.94 813
4792.59 819
4793.24 782
4793.90 851
4794.55 885
4795.20 828
4795.86 784
4796.51 841
4797.16 794
4797.82 790
4798.47 840
4799.12 889
4799.78 762
4800.43 779
4801.08 706
4801.74 720
4802.39 774
4803.05 732
4803.70 763
4804.35 768
4805.01 693
4805.66 735
4806.31 771
4806.97 683
4807.62 798
4808.28 806
4808.93 682
4809.59 732
4810.24 778
4810.89 780
4811.55 757
4812.20 738
4812.86 734
4813.51 784
4814.17 719
4814.82 798
4815.48 889
4816.13 808
4816.78 768
4817.44 869
4818.09 858
4818.75 832
4819.40 769
4820.06 816
4820.71 791
4821.37 854
4822.02 931
4822.68 931
4823.33 855
4823.99 870
4824.64 863
4825.30 953
4825.95 998
4826.61 1016
4827.27 978
4827.92 993
4828.58 957
4829.23 1012
4829.89 996
4830.54 941
4831.20 964
4831.85 856
4832.51 890
4833.17 940
4833.82 856
4834.48 959
4835.13 1056
4835.79 1080
4836.45 1057
4837.10 1131
4837.76 1106
4838.41 990
4839.07 1092
4839.73 1167
4840.38 1143
4841.04 1081
4841.70 1084
4842.35 1222
4843.01 1064
4843.66 1012
4844.32 1091
4844.98 1289
4845.63 1199
4846.29 1183
4846.95 1118
4847.60 1223
4848.26 1228
4848.92 1224
4849.58 1316
4850.23 1272
4850.89 1279
4851.55 1526
4852.20 1545
4852.86 1504
4853.52 1454
4854.17 1319
4854.83 1394
4855.49 1379
4856.15 1355
4856.80 1520
4857.46 1622
4858.12 1596
4858.78 1618
4859.43 1647
4860.09 1830
4860.75 1783
4861.41 1762
4862.07 1734
4862.72 1631
4863.38 1664
4864.04 1626
4864.70 1493
4865.35 1456
4866.01 1503
4866.67 1499
4867.33 1491
4867.99 1549
4868.65 1518
4869.30 1544
4869.96 1509
4870.62 1447
4871.28 1426
4871.94 1327
4872.60 1478
4873.25 1448
4873.91 1305
4874.57 1257
4875.23 1273
4875.89 1312
4876.55 1319
4877.21 1273
4877.86 1208
4878.52 1400
4879.18 1338
4879.84 1250
4880.50 1148
4881.16 1167
4881.82 1250
4882.48 1203
4883.14 1163
4883.80 1056
4884.46 1046
4885.11 1020
4885.77 1035
4886.43 954
4887.09 953
4887.75 1064
4888.41 1073
4889.07 1063
4889.73 1045
4890.39 1194
4891.05 1208
4891.71 1194
4892.37 1123
4893.03 1274
4893.69 1247
4894.35 1243
4895.01 1153
4895.67 995
4896.33 1022
4896.99 1006
4897.65 1020
4898.31 1034
4898.97 1017
4899.63 965
4900.29 1042
4900.95 1036
4901.61 1027
4902.27 948
4902.93 990
4903.59 970
4904.25 859
4904.91 888
4905.58 908
4906.24 923
4906.90 868
4907.56 834
4908.22 854
4908.88 889
4909.54 950
4910.20 907
4910.86 846
4911.52 968
4912.18 1003
4912.85 883
4913.51 847
4914.17 852
4914.83 923
4915.49 855
4916.15 824
4916.81 827
4917.48 799
4918.14 916
4918.80 899
4919.46 781
4920.12 779
4920.78 776
4921.45 763
4922.11 851
4922.77 863
4923.43 842
4924.09 786
4924.76 800
4925.42 795
4926.08 716
4926.74 721
4927.40 740
4928.07 722
4928.73 790
4929.39 806
4930.05 792
4930.72 849
4931.38 816
4932.04 786
4932.70 766
4933.37 830
4934.03 797
4934.69 752
4935.35 740
4936.02 824
4936.68 790
4937.34 721
4938.00 754
4938.67 714
4939.33 684
4939.99 799
4940.66 741
4941.32 764
4941.98 789
4942.65 783
4943.31 704
4943.97 795
4944.64 721
4945.30 740
4945.96 727
4946.63 677
4947.29 685
4947.95 689
4948.62 649
4949.28 732
4949.94 749
4950.61 676
4951.27 753
4951.94 749
4952.60 634
4953.26 669
4953.93 702
4954.59 668
4955.26 758
4955.92 775
4956.58 749
4957.25 723
4957.91 771
4958.58 760
4959.24 743
4959.90 778
4960.57 909
4961.23 766
4961.90 764
4962.56 795
4963.23 879
4963.89 859
4964.56 861
4965.22 927
4965.89 930
4966.55 840
4967.22 848
4967.88 889
4968.55 808
4969.21 752
4969.88 745
4970.54 678
4971.21 700
4971.87 785
4972.54 752
4973.20 759
4973.87 805
4974.53 802
4975.20 804
4975.86 764
4976.53 815
4977.19 766
4977.86 816
4978.52 796
4979.19 731
4979.86 740
4980.52 692
4981.19 716
4981.85 655
4982.52 751
4983.19 699
4983.85 727
4984.52 693
4985.18 685
4985.85 761
4986.52 757
4987.18 714
4987.85 745
4988.51 739
4989.18 725
4989.85 665
4990.51 698
4991.18 740
4991.85 687
4992.51 646
4993.18 722
4993.85 762
4994.51 725
4995.18 719
4995.85 693
4996.51 756
4997.18 763
4997.85 753
4998.51 718
4999.18 721
4999.85 571
5000.51 640
5001.18 763
5001.85 683
5002.52 606
5003.18 644
5003.85 668
5004.52 727
5005.19 630
5005.85 592
5006.52 650
5007.19 713
5007.86 690
5008.52 670
5009.19 681
5009.86 657
5010.53 669
5011.19 625
5011.86 661
5012.53 631
5013.20 652
5013.87 574
5014.53 645
5015.20 670
5015.87 665
5016.54 679
5017.21 717
5017.87 719
5018.54 668
5019.21 732
5019.88 703
5020.55 751
5021.22 765
5021.88 792
5022.55 783
5023.22 783
5023.89 896
5024.56 924
5025.23 897
5025.90 820
5026.57 877
5027.23 783
5027.90 821
5028.57 756
5029.24 728
5029.91 781
5030.58 764
5031.25 737
5031.92 812
5032.59 796
5033.26 742
5033.93 766
5034.59 711
5035.26 748
5035.93 720
5036.60 648
5037.27 632
5037.94 701
5038.61 671
5039.28 738
5039.95 667
5040.62 650
5041.29 601
5041.96 601
5042.63 710
5043.30 651
5043.97 755
5044.64 699
5045.31 701
5045.98 707
5046.65 676
5047.32 700
5047.99 680
5048.66 647
5049.33 705
5050.00 715
5050.67 713
5051.34 663
5052.01 762
5052.68 672
5053.35 646
5054.03 679
5054.70 697
5055.37 625
5056.04 727
5056.71 756
5057.38 711
5058.05 701
5058.72 766
5059.39 707
5060.06 771
5060.73 731
5061.41 711
5062.08 676
5062.75 738
5063.42 649
5064.09 733
5064.76 685
5065.43 716
5066.10 791
5066.78 687
5067.45 700
5068.12 740
5068.79 668
5069.46 704
5070.13 713
5070.81 711
5071.48 738
5072.15 738
5072.82 707
5073.49 716
5074.17 709
5074.84 702
5075.51 735
5076.18 766
5076.85 709
5077.53 719
5078.20 730
5078.87 768
5079.54 808
5080.22 819
5080.89 806
5081.56 823
5082.23 740
5082.91 816
5083.58 752
5084.25 784
5084.92 822
5085.60 748
5086.27 715
5086.94 744
5087.61 721
5088.29 803
5088.96 765
5089.63 765
5090.31 833
5090.98 925
5091.65 947
5092.33 881
5093.00 858
5093.67 874
5094.35 850
5095.02 837
5095.69 854
5096.37 865
5097.04 836
5097.71 812
5098.39 824
5099.06 747
5099.73 721
5100.41 709
5101.08 738
5101.76 821
5102.43 773
5103.10 673
5103.78 741
5104.45 800
5105.12 726
5105.80 784
5106.47 782
5107.15 658
5107.82 669
5108.50 688
5109.17 784
5109.84 788
5110.52 711
5111.19 684
5111.87 712
5112.54 695
5113.22 720
5113.89 785
5114.57 741
5115.24 716
5115.92 725
5116.59 793
5117.27 689
5117.94 767
5118.61 901
5119.29 745
5119.96 750
5120.64 771
5121.31 779
5121.99 780
5122.67 803
5123.34 774
5124.02 735
5124.69 681
5125.37 621
5126.04 642
5126.72 685
5127.39 678
5128.07 686
5128.74 797
5129.42 731
5130.10 714
5130.77 702
5131.45 714
5132.12 665
5132.80 696
5133.47 781
5134.15 765
5134.83 766
5135.50 723
5136.18 717
5136.85 698
5137.53 690
5138.21 733
5138.88 730
5139.56 722
5140.24 815
5140.91 768
5141.59 675
5142.27 671
5142.94 742
5143.62 720
5144.30 707
5144.97 619
5145.65 652
5146.33 639
5147.00 651
5147.68 617
5148.36 647
5149.03 678
5149.71 600
5150.39 671
5151.06 621
5151.74 570
5152.42 580
5153.10 637
5153.77 618
5154.45 676
5155.13 624
5155.80 619
5156.48 693
5157.16 626
5157.84 621
5158.51 658
5159.19 733
5159.87 714
5160.55 653
5161.23 654
5161.90 652
5162.58 665
5163.26 690
5163.94 619
5164.61 697
5165.29 675
5165.97 762
5166.65 739
5167.33 737
5168.00 702
5168.68 654
5169.36 711
5170.04 706
5170.72 657
5171.40 629
5172.07 670
5172.75 749
5173.43 706
5174.11 707
5174.79 724
5175.47 661
5176.15 785
5176.83 659
5177.50 642
5178.18 666
5178.86 665
5179.54 791
5180.22 842
5180.90 859
5181.58 792
5182.26 799
5182.94 701
5183.62 763
5184.29 742
5184.97 703
5185.65 732
5186.33 663
5187.01 633
5187.69 690
5188.37 636
5189.05 685
5189.73 570
5190.41 659
5191.09 709
5191.77 615
5192.45 679
5193.13 691
5193.81 591
5194.49 598
5195.17 630
5195.85 671
5196.53 604
5197.21 605
5197.89 583
5198.57 680
5199.25 720
5199.93 687
5200.61 611
5201.29 659
5201.97 633
5202.65 676
5203.33 685
5204.01 686
5204.69 668
5205.37 722
5206.05 697
5206.73 643
5207.42 628
5208.10 677
5208.78 748
5209.46 809
5210.14 792
5210.82 744
5211.50 709
5212.18 654
5212.86 665
5213.54 704
5214.23 789
5214.91 700
5215.59 818
5216.27 756
5216.95 704
5217.63 699
5218.31 767
5219.00 770
5219.68 744
5220.36 720
5221.04 707
5221.72 709
5222.40 747
5223.09 748
5223.77 706
5224.45 690
5225.13 724
5225.81 770
5226.50 740
5227.18 680
5227.86 632
5228.54 634
5229.22 608
5229.91 605
5230.59 607
5231.27 666
5231.95 693
5232.64 641
5233.32 734
5234.00 657
5234.68 719
5235.37 738
5236.05 714
5236.73 696
5237.41 689
5238.10 669
5238.78 730
5239.46 729
5240.14 802
5240.83 748
5241.51 762
5242.19 738
5242.88 668
5243.56 677
5244.24 691
5244.93 666
5245.61 598
5246.29 638
5246.98 638
5247.66 678
5248.34 647
5249.03 631
5249.71 696
5250.39 685
5251.08 779
5251.76 734
5252.44 673
5253.13 627
5253.81 670
5254.50 703
5255.18 741
5255.86 707
5256.55 641
5257.23 622
5257.92 682
5258.60 625
5259.28 625
5259.97 663
5260.65 769
5261.34 696
5262.02 668
5262.71 639
5263.39 658
5264.07 731
5264.76 727
5265.44 638
5266.13 624
5266.81 683
5267.50 691
5268.18 722
5268.87 712
5269.55 685
5270.24 700
5270.92 694
5271.61 589
5272.29 682
5272.98 697
5273.66 693
5274.35 707
5275.03 729
5275.72 694
5276.40 748
5277.09 755
5277.77 750
5278.46 733
5279.14 728
5279.83 716
5280.52 753
5281.20 832
5281.89 776
5282.57 801
5283.26 848
5283.94 814
5284.63 735
5285.32 735
5286.00 805
5286.69 748
5287.37 800
5288.06 695
5288.75 689
5289.43 650
5290.12 667
5290.80 683
5291.49 649
5292.18 689
5292.86 701
5293.55 640
5294.24 700
5294.92 759
5295.61 698
5296.30 674
5296.98 751
5297.67 729
5298.36 703
5299.04 698
5299.73 624
5300.42 716
5301.10 704
5301.79 750
5302.48 665
5303.16 717
5303.85 746
5304.54 656
5305.22 674
5305.91 713
5306.60 697
5307.29 681
5307.97 687
5308.66 696
5309.35 716
5310.04 674
5310.72 658
5311.41 722
5312.10 785
5312.79 800
5313.47 784
5314.16 734
5314.85 656
5315.54 805
5316.23 679
5316.91 655
5317.60 697
5318.29 667
5318.98 699
5319.67 779
5320.35 842
5321.04 807
5321.73 862
5322.42 805
5323.11 896
5323.79 837
5324.48 794
5325.17 826
5325.86 823
5326.55 760
5327.24 751
5327.93 694
5328.61 720
5329.30 777
5329.99 725
5330.68 685
5331.37 746
5332.06 707
5332.75 751
5333.44 692
5334.13 735
5334.81 622
5335.50 656
5336.19 642
5336.88 686
5337.57 657
5338.26 688
5338.95 747
5339.64 698
5340.33 709
5341.02 763
5341.71 670
5342.40 620
5343.09 672
5343.78 708
5344.47 758
5345.16 701
5345.85 704
5346.54 684
5347.22 774
5347.91 706
5348.60 790
5349.29 717
5349.98 773
5350.67 862
5351.37 834
5352.06 795
5352.75 826
5353.44 921
5354.13 880
5354.82 847
5355.51 796
5356.20 757
5356.89 717
5357.58 748
5358.27 688
5358.96 673
5359.65 722
5360.34 731
5361.03 667
5361.72 705
5362.41 692
5363.10 702
5363.80 648
5364.49 684
5365.18 628
5365.87 669
5366.56 646
5367.25 644
5367.94 645
5368.63 676
5369.32 638
5370.02 593
5370.71 602
5371.40 582
5372.09 587
5372.78 638
5373.47 618
5374.16 551
5374.86 578
5375.55 668
5376.24 540
5376.93 637
5377.62 544
5378.32 557
5379.01 602
5379.70 660
5380.39 667
5381.08 598
5381.78 648
5382.47 580
5383.16 620
5383.85 638
5384.54 647
5385.24 683
5385.93 626
5386.62 623
5387.31 560
5388.01 591
5388.70 693
5389.39 676
5390.08 696
5390.78 723
5391.47 717
5392.16 771
5392.85 774
5393.55 738
5394.24 665
5394.93 739
5395.63 723
5396.32 698
5397.01 650
5397.71 634
5398.40 660
5399.09 635
5399.79 630
5400.48 636
5401.17 658
5401.87 592
5402.56 589
5403.25 546
5403.95 599
5404.64 634
5405.33 611
5406.03 646
5406.72 665
5407.41 706
5408.11 622
5408.80 603
5409.50 600
5410.19 559
5410.88 656
5411.58 646
5412.27 609
5412.97 676
5413.66 677
5414.35 581
5415.05 638
5415.74 640
5416.44 641
5417.13 663
5417.83 712
5418.52 658
5419.21 698
5419.91 713
5420.60 617
5421.30 659
5421.99 701
5422.69 765
5423.38 720
5424.08 680
5424.77 725
5425.47 661
5426.16 636
5426.86 589
5427.55 619
5428.25 660
5428.94 719
5429.64 723
5430.33 639
5431.03 608
5431.72 604
5432.42 683
5433.11 683
5433.81 643
5434.50 620
5435.20 770
5435.90 828
5436.59 770
5437.29 854
5437.98 875
5438.68 789
5439.37 742
5440.07 778
5440.77 726
5441.46 801
5442.16 877
5442.85 742
5443.55 696
5444.25 718
5444.94 791
5445.64 746
5446.34 836
5447.03 913
5447.73 827
5448.42 856
5449.12 891
5449.82 886
5450.51 817
5451.21 890
5451.91 816
5452.60 783
5453.30 761
5454.00 720
5454.69 788
5455.39 760
5456.09 733
5456.78 729
5457.48 737
5458.18 684
5458.88 704
5459.57 641
5460.27 771
5460.97 805
5461.66 773
5462.36 816
5463.06 736
5463.76 777
5464.45 842
5465.15 886
5465.85 865
5466.55 831
5467.24 859
5467.94 838
5468.64 779
5469.34 709
5470.03 725
5470.73 855
5471.43 867
5472.13 844
5472.83 799
5473.52 814
5474.22 819
5474.92 783
5475.62 854
5476.32 914
5477.01 887
5477.71 1055
5478.41 1133
5479.11 1145
5479.81 1152
5480.51 1227
5481.20 1279
5481.90 1317
5482.60 1332
5483.30 1316
5484.00 1247
5484.70 1319
5485.40 1136
5486.09 1079
5486.79 1028
5487.49 1007
5488.19 995
5488.89 926
5489.59 898
5490.29 931
5490.99 966
5491.69 1004
5492.39 1041
5493.09 1010
5493.78 915
5494.48 1085
5495.18 1113
5495.88 1153
5496.58 1188
5497.28 1150
5497.98 1339
5498.68 1379
5499.38 1494
5500.08 1791
5500.78 1836
5501.48 1812
5502.18 2080
5502.88 2258
5503.58 2120
5504.28 2030
5504.98 1955
5505.68 1728
5506.38 1507
5507.08 1260
5507.78 1133
5508.48 1031
5509.18 983
5509.88 996
5510.58 990
5511.28 992
5511.98 987
5512.68 988
5513.38 979
5514.08 949
5514.78 932
5515.48 966
5516.18 985
5516.89 961
5517.59 955
5518.29 1019
5518.99 1019
5519.69 928
5520.39 873
5521.09 914
5521.79 881
5522.49 921
5523.19 934
5523.90 813
5524.60 695
5525.30 797
5526.00 809
5526.70 736
5527.40 734
5528.10 755
5528.81 736
5529.51 840
5530.21 714
5530.91 668
5531.61 704
5532.31 719
5533.02 830
5533.72 775
5534.42 730
5535.12 692
5535.82 689
5536.52 673
5537.23 727
5537.93 736
5538.63 816
5539.33 736
5540.04 734
5540.74 694
5541.44 659
5542.14 773
5542.84 666
5543.55 629
5544.25 616
5544.95 675
5545.65 671
5546.36 682
5547.06 655
5547.76 695
5548.47 734
5549.17 769
5549.87 671
5550.57 620
5551.28 676
5551.98 698
5552.68 697
5553.39 629
5554.09 684
5554.79 682
5555.50 720
5556.20 714
5556.90 675
5557.61 610
5558.31 634
5559.01 698
5559.72 697
5560.42 737
5561.12 655
5561.83 589
5562.53 687
5563.23 739
5563.94 691
5564.64 705
5565.35 707
5566.05 683
5566.75 611
5567.46 692
5568.16 680
5568.86 614
5569.57 722
5570.27 706
5570.98 677
5571.68 639
5572.39 650
5573.09 669
5573.79 615
5574.50 673
5575.20 735
5575.91 753
5576.61 723
5577.32 713
5578.02 611
5578.73 672
5579.43 686
5580.14 675
5580.84 626
5581.55 723
5582.25 627
5582.96 658
5583.66 679
5584.37 613
5585.07 586
5585.78 581
5586.48 672
5587.19 662
5587.89 610
5588.60 667
5589.30 649
5590.01 688
5590.71 661
5591.42 624
5592.12 594
5592.83 598
5593.53 642
5594.24 710
5594.95 644
5595.65 625
5596.36 589
5597.06 570
5597.77 569
5598.48 576
5599.18 595
5599.89 632
5600.59 548
5601.30 537
5602.01 532
5602.71 555
5603.42 571
5604.12 595
5604.83 550
5605.54 589
5606.24 567
5606.95 626
5607.66 542
5608.36 573
5609.07 588
5609.78 664
5610.48 655
5611.19 647
5611.90 639
5612.60 535
5613.31 586
5614.02 650
5614.72 614
5615.43 586
5616.14 619
5616.85 638
5617.55 669
5618.26 634
5618.97 585
5619.67 700
5620.38 628
5621.09 633
5621.80 575
5622.50 561
5623.21 661
5623.92 633
5624.63 624
5625.33 568
5626.04 628
5626.75 624
5627.46 580
5628.16 619
5628.87 603
5629.58 629
5630.29 653
5631.00 557
5631.70 651
5632.41 648
5633.12 614
5633.83 570
5634.54 603
5635.24 657
5635.95 608
5636.66 570
5637.37 665
5638.08 668
5638.79 620
5639.50 665
5640.20 662
5640.91 667
5641.62 683
5642.33 686
5643.04 655
5643.75 568
5644.46 657
5645.17 669
5645.87 695
5646.58 638
5647.29 641
5648.00 602
5648.71 670
5649.42 661
5650.13 682
5650.84 703
5651.55 713
5652.26 635
5652.97 642
5653.67 698
5654.38 706
5655.09 729
5655.80 657
5656.51 741
5657.22 739
5657.93 716
5658.64 861
5659.35 790
5660.06 755
5660.77 757
5661.48 790
5662.19 815
5662.90 775
5663.61 710
5664.32 745
5665.03 684
5665.74 724
5666.45 674
5667.16 742
5667.87 797
5668.58 704
5669.29 769
5670.00 756
5670.71 789
5671.42 826
5672.14 850
5672.85 791
5673.56 794
5674.27 807
5674.98 820
5675.69 801
5676.40 603
5677.11 669
5677.82 650
5678.53 647
5679.24 596
5679.95 641
5680.67 746
5681.38 729
5682.09 706
5682.80 717
5683.51 741
5684.22 709
5684.93 825
5685.64 860
5686.36 830
5687.07 653
5687.78 736
5688.49 722
5689.20 744
5689.91 751
5690.63 733
5691.34 640
5692.05 677
5692.76 643
5693.47 667
5694.18 653
5694.90 590
5695.61 675
5696.32 628
5697.03 623
5697.75 570
5698.46 558
5699.17 596
5699.88 570
5700.59 667
5701.31 661
5702.02 643
5702.73 691
5703.44 641
5704.16 666
5704.87 600
5705.58 607
5706.29 596
5707.01 636
5707.72 606
5708.43 571
5709.15 614
5709.86 650
5710.57 588
5711.28 555
5712.00 604
5712.71 601
5713.42 546
5714.14 499
5714.85 572
5715.56 510
5716.28 560
5716.99 568
5717.70 586
5718.42 579
5719.13 627
5719.84 577
5720.56 501
5721.27 560
5721.99 558
5722.70 564
5723.41 575
5724.13 609
5724.84 665
5725.55 586
5726.27 574
5726.98 677
5727.70 744
5728.41 691
5729.12 649
5729.84 654
5730.55 751
5731.27 654
5731.98 663
5732.70 631
5733.41 665
5734.13 673
5734.84 681
5735.55 617
5736.27 679
5736.98 662
5737.70 593
5738.41 609
5739.13 562
5739.84 587
5740.56 531
5741.27 580
5741.99 561
5742.70 552
5743.42 560
5744.13 605
5744.85 607
5745.56 571
5746.28 537
5746.99 577
5747.71 592
5748.42 598
5749.14 535
5749.85 607
5750.57 570
5751.29 596
5752.00 648
5752.72 671
5753.43 641
5754.15 674
5754.86 664
5755.58 726
5756.30 737
5757.01 665
5757.73 693
5758.44 660
5759.16 657
5759.87 618
5760.59 634
5761.31 625
5762.02 584
5762.74 595
5763.46 518
5764.17 560
5764.89 578
5765.60 587
5766.32 608
5767.04 571
5767.75 538
5768.47 572
5769.19 551
5769.90 578
5770.62 626
5771.34 579
5772.05 658
5772.77 641
5773.49 601
5774.21 558
5774.92 553
5775.64 576
5776.36 593
5777.07 577
5777.79 575
5778.51 565
5779.23 578
5779.94 633
5780.66 585
5781.38 620
5782.09 685
5782.81 634
5783.53 545
5784.25 585
5784.96 614
5785.68 614
5786.40 651
5787.12 574
5787.84 612
5788.55 638
5789.27 578
5789.99 566
5790.71 485
5791.43 517
5792.14 585
5792.86 623
5793.58 610
5794.30 627
5795.02 754
5795.73 678
5796.45 632
5797.17 711
5797.89 729
5798.61 757
5799.33 783
5800.05 871
5800.76 1042
5801.48 1104
5802.20 1072
5802.92 1034
5803.64 992
5804.36 995
5805.08 939
5805.80 812
5806.51 715
5807.23 736
5807.95 678
5808.67 718
5809.39 743
5810.11 664
5810.83 618
5811.55 647
5812.27 628
5812.99 699
5813.71 753
5814.43 712
5815.14 659
5815.86 674
5816.58 615
5817.30 653
5818.02 668
5818.74 669
5819.46 684
5820.18 646
5820.90 630
5821.62 630
5822.34 644
5823.06 641
5823.78 597
5824.50 603
5825.22 644
5825.94 621
5826.66 629
5827.38 584
5828.10 576
5828.82 709
5829.54 641
5830.26 632
5830.98 669
5831.71 701
5832.43 677
5833.15 712
5833.87 611
5834.59 657
5835.31 674
5836.03 653
5836.75 681
5837.47 678
5838.19 636
5838.91 588
5839.63 616
5840.36 677
5841.08 617
5841.80 637
5842.52 647
5843.24 534
5843.96 609
5844.68 622
5845.40 586
5846.13 596
5846.85 591
5847.57 604
5848.29 605
5849.01 600
5849.73 590
5850.45 588
5851.18 573
5851.90 572
5852.62 667
5853.34 600
5854.06 626
5854.79 631
5855.51 580
5856.23 643
5856.95 581
5857.67 550
5858.40 601
5859.12 589
5859.84 578
5860.56 552
5861.28 563
5862.01 613
5862.73 644
5863.45 674
5864.17 638
5864.90 622
5865.62 566
5866.34 581
5867.07 611
5867.79 594
5868.51 639
5869.23 614
5869.96 558
5870.68 589
5871.40 629
5872.13 610
5872.85 703
5873.57 610
5874.29 550
5875.02 624
5875.74 630
5876.46 683
5877.19 610
5877.91 602
5878.63 648
5879.36 669
5880.08 638
5880.81 667
5881.53 719
5882.25 686
5882.98 746
5883.70 775
5884.42 707
5885.15 703
5885.87 751
5886.60 770
5887.32 683
5888.04 706
5888.77 705
5889.49 662
5890.22 672
5890.94 658
5891.66 590
5892.39 632
5893.11 698
5893.84 702
5894.56 628
5895.29 598
5896.01 597
5896.73 643
5897.46 610
5898.18 612
5898.91 657
5899.63 619
5900.36 638
5901.08 588
5901.81 602
5902.53 569
5903.26 645
5903.98 654
5904.71 663
5905.43 632
5906.16 586
5906.88 656
5907.61 673
5908.33 637
5909.06 671
5909.78 638
5910.51 629
5911.23 693
5911.96 659
5912.69 683
5913.41 647
5914.14 665
5914.86 619
5915.59 698
5916.31 631
5917.04 669
5917.77 724
5918.49 711
5919.22 591
5919.94 626
5920.67 731
5921.39 739
5922.12 729
5922.85 747
5923.57 716
5924.30 699
5925.03 659
5925.75 706
5926.48 765
5927.20 857
5927.93 826
5928.66 794
5929.38 799
5930.11 779
5930.84 836
5931.56 789
5932.29 727
5933.02 723
5933.74 782
5934.47 788
5935.20 814
5935.93 749
5936.65 815
5937.38 821
5938.11 814
5938.83 908
5939.56 888
5940.29 919
5941.02 985
5941.74 996
5942.47 848
5943.20 933
5943.92 1021
5944.65 1014
5945.38 1028
5946.11 975
5946.83 1112
5947.56 1109
5948.29 1095
5949.02 1048
5949.75 1212
5950.47 1098
5951.20 1216
5951.93 1228
5952.66 1268
5953.39 1338
5954.11 1476
5954.84 1502
5955.57 1434
5956.30 1432
5957.03 1288
5957.75 1313
5958.48 1289
5959.21 1301
5959.94 1355
5960.67 1442
5961.40 1334
5962.12 1360
5962.85 1404
5963.58 1485
5964.31 1418
5965.04 1484
5965.77 1567
5966.50 1912
5967.23 1997
5967.95 1837
5968.68 1966
5969.41 2113
5970.14 2086
5970.87 2075
5971.60 1926
5972.33 1815
5973.06 1890
5973.79 1759
5974.52 1555
5975.25 1566
5975.98 1593
5976.71 1684
5977.43 1660
5978.16 1651
5978.89 1683
5979.62 1626
5980.35 1679
5981.08 1787
5981.81 1835
5982.54 1811
5983.27 1892
5984.00 1959
5984.73 1906
5985.46 1898
5986.19 1987
5986.92 2006
5987.65 1882
5988.38 1939
5989.11 1824
5989.84 1874
5990.57 1958
5991.30 1930
5992.03 1856
5992.76 1944
5993.49 2078
5994.22 2049
5994.96 1993
5995.69 2134
5996.42 2140
5997.15 2171
5997.88 2094
5998.61 2216
5999.34 2314
6000.07 2358
6000.80 2268
6001.53 2227
6002.26 2191
6002.99 2255
6003.73 2241
6004.46 2281
6005.19 2155
6005.92 2104
6006.65 2061
6007.38 2168
6008.11 2226
6008.84 2454
6009.58 2656
6010.31 2990
6011.04 3525
6011.77 4145
6012.50 4700
6013.23 5426
6013.97 6344
6014.70 6944
6015.43 7272
6016.16 7479
6016.89 7539
6017.62 7186
6018.36 6638
6019.09 5819
6019.82 5049
6020.55 4430
6021.29 3804
6022.02 3227
6022.75 2694
6023.48 2273
6024.21 1957
6024.95 1853
6025.68 1801
6026.41 1693
6027.14 1552
6027.88 1528
6028.61 1525
6029.34 1560
6030.07 1555
6030.81 1544
6031.54 1446
6032.27 1392
6033.01 1383
6033.74 1313
6034.47 1381
6035.20 1371
6035.94 1294
6036.67 1178
6037.40 1309
6038.14 1326
6038.87 1379
6039.60 1366
6040.34 1402
6041.07 1457
6041.80 1549
6042.54 1605
6043.27 1542
6044.00 1520
6044.74 1589
6045.47 1631
6046.21 1605
6046.94 1704
6047.67 1774
6048.41 1655
6049.14 1682
6049.87 1726
6050.61 1808
6051.34 1992
6052.08 2094
6052.81 2231
6053.54 2250
6054.28 2415
6055.01 2486
6055.75 2497
6056.48 2345
6057.22 2318
6057.95 2184
6058.68 1915
6059.42 1818
6060.15 1647
6060.89 1741
6061.62 1635
6062.36 1637
6063.09 1616
6063.83 1592
6064.56 1543
6065.30 1546
6066.03 1536
6066.77 1689
6067.50 1751
6068.24 1564
6068.97 1590
6069.71 1506
6070.44 1483
6071.18 1513
6071.91 1440
6072.65 1435
6073.38 1282
6074.12 1231
6074.85 1201
6075.59 1264
6076.32 1213
6077.06 1181
6077.80 1155
6078.53 1214
6079.27 1163
6080.00 1230
6080.74 1184
6081.47 1148
6082.21 1112
6082.95 1130
6083.68 1109
6084.42 1140
6085.15 1172
6085.89 1141
6086.63 1162
6087.36 1139
6088.10 1113
6088.83 1087
6089.57 1057
6090.31 1145
6091.04 1133
6091.78 1174
6092.52 1182
6093.25 1246
6093.99 1287
6094.73 1179
6095.46 1181
6096.20 1036
6096.94 1021
6097.67 987
6098.41 1003
6099.15 986
6099.88 969
6100.62 995
6101.36 953
6102.10 949
6102.83 1079
6103.57 1038
6104.31 976
6105.04 956
6105.78 926
6106.52 868
6107.26 844
6107.99 857
6108.73 863
6109.47 914
6110.21 883
6110.94 924
6111.68 852
6112.42 995
6113.16 1010
6113.89 935
6114.63 987
6115.37 929
6116.11 972
6116.85 994
6117.58 1009
6118.32 960
6119.06 974
6119.80 896
6120.54 1001
6121.27 974
6122.01 923
6122.75 944
6123.49 978
6124.23 919
6124.97 965
6125.70 1017
6126.44 1019
6127.18 1005
6127.92 985
6128.66 1005
6129.40 1012
6130.14 1059
6130.88 1171
6131.61 1132
6132.35 1100
6133.09 1064
6133.83 1125
6134.57 1108
6135.31 1023
6136.05 1034
6136.79 1159
6137.53 1160
6138.27 1122
6139.01 1070
6139.74 1042
6140.48 952
6141.22 984
6141.96 1145
6142.70 1177
6143.44 1033
6144.18 1133
6144.92 1006
6145.66 994
6146.40 1028
6147.14 1054
6147.88 1101
6148.62 1117
6149.36 1112
6150.10 1114
6150.84 1095
6151.58 1053
6152.32 1116
6153.06 1113
6153.80 1200
6154.54 1136
6155.28 1179
6156.02 1243
6156.76 1249
6157.50 1233
6158.24 1196
6158.98 1226
6159.72 1318
6160.46 1251
6161.21 1395
6161.95 1373
6162.69 1318
6163.43 1327
6164.17 1433
6164.91 1504
6165.65 1493
6166.39 1701
6167.13 1716
6167.87 1790
6168.61 1863
6169.36 1972
6170.10 1921
6170.84 1846
6171.58 1952
6172.32 1870
6173.06 1925
6173.80 1891
6174.54 1648
6175.29 1664
6176.03 1644
6176.77 1546
6177.51 1486
6178.25 1625
6178.99 1618
6179.74 1706
6180.48 1671
6181.22 1642
6181.96 1687
6182.70 1680
6183.45 1691
6184.19 1727
6184.93 1755
6185.67 1691
6186.41 1787
6187.16 1798
6187.90 1806
6188.64 1832
6189.38 1949
6190.12 1984
6190.87 1793
6191.61 2052
6192.35 2121
6193.09 2177
6193.84 2277
6194.58 2323
6195.32 2300
6196.07 2308
6196.81 2265
6197.55 2379
6198.29 2316
6199.04 2286
6199.78 2262
6200.52 2262
6201.27 2206
6202.01 2374
6202.75 2326
6203.50 2446
6204.24 2673
6204.98 3077
6205.73 3718
6206.47 4369
6207.21 5672
6207.96 6963
6208.70 8053
6209.44 9292
6210.19 10657
6210.93 11430
6211.67 11683
6212.42 11465
6213.16 10786
6213.90 10138
6214.65 8707
6215.39 7373
6216.14 6066
6216.88 4943
6217.62 3982
6218.37 3418
6219.11 2840
6219.86 2521
6220.60 2226
6221.35 1931
6222.09 1991
6222.83 1993
6223.58 1870
6224.32 1795
6225.07 1703
6225.81 1855
6226.56 1732
6227.30 1582
6228.05 1544
6228.79 1479
6229.53 1427
6230.28 1364
6231.02 1440
6231.77 1245
6232.51 1186
6233.26 1113
6234.00 1224
6234.75 1238
6235.49 1302
6236.24 1310
6236.98 1300
6237.73 1267
6238.48 1357
6239.22 1421
6239.97 1379
6240.71 1384
6241.46 1338
6242.20 1382
6242.95 1424
6243.69 1416
6244.44 1371
6245.18 1568
6245.93 1642
6246.68 1781
6247.42 1861
6248.17 1976
6248.91 2254
6249.66 2493
6250.41 2622
6251.15 2576
6251.90 2644
6252.64 2490
6253.39 2324
6254.14 2131
6254.88 1927
6255.63 1812
6256.38 1714
6257.12 1647
6257.87 1490
6258.61 1443
6259.36 1514
6260.11 1537
6260.85 1476
6261.60 1410
6262.35 1365
6263.09 1470
6263.84 1443
6264.59 1465
6265.34 1449
6266.08 1436
6266.83 1420
6267.58 1445
6268.32 1429
6269.07 1427
6269.82 1362
6270.56 1359
6271.31 1426
6272.06 1439
6272.81 1394
6273.55 1397
6274.30 1384
6275.05 1415
6275.80 1466
6276.54 1496
6277.29 1532
6278.04 1562
6278.79 1535
6279.53 1445
6280.28 1480
6281.03 1506
6281.78 1464
6282.53 1335
6283.27 1289
6284.02 1382
6284.77 1361
6285.52 1321
6286.27 1338
6287.01 1327
6287.76 1371
6288.51 1369
6289.26 1394
6290.01 1398
6290.76 1386
6291.50 1445
6292.25 1396
6293.00 1302
6293.75 1241
6294.50 1226
6295.25 1123
6296.00 1049
6296.74 1071
6297.49 975
6298.24 1160
6298.99 1106
6299.74 1144
6300.49 1163
6301.24 1069
6301.99 1013
6302.74 1023
6303.49 1018
6304.23 1129
6304.98 1176
6305.73 1182
6306.48 1093
6307.23 1100
6307.98 1054
6308.73 986
6309.48 1012
6310.23 1061
6310.98 1094
6311.73 1050
6312.48 1050
6313.23 992
6313.98 1008
6314.73 1047
6315.48 1059
6316.23 1120
6316.98 1016
6317.73 995
6318.48 1012
6319.23 1007
6319.98 955
6320.73 1014
6321.48 1002
6322.23 997
6322.98 932
6323.73 991
6324.48 903
6325.23 945
6325.98 988
6326.73 879
6327.48 893
6328.23 985
6328.98 990
6329.73 967
6330.49 966
6331.24 983
6331.99 853
6332.74 885
6333.49 985
6334.24 959
6334.99 904
6335.74 881
6336.49 941
6337.24 897
6338.00 957
6338.75 883
6339.50 957
6340.25 902
6341.00 922
6341.75 963
6342.50 913
6343.25 1011
6344.01 925
6344.76 945
6345.51 966
6346.26 973
6347.01 955
6347.77 986
6348.52 1041
6349.27 1014
6350.02 1032
6350.77 985
6351.52 1061
6352.28 1159
6353.03 1173
6353.78 1254
6354.53 1343
6355.29 1356
6356.04 1346
6356.79 1249
6357.54 1311
6358.29 1139
6359.05 1102
6359.80 1026
6360.55 1065
6361.30 1088
6362.06 1070
6362.81 1046
6363.56 1042
6364.32 1013
6365.07 953
6365.82 1011
6366.57 815
6367.33 981
6368.08 924
6368.83 949
6369.59 1011
6370.34 968
6371.09 916
6371.85 908
6372.60 900
6373.35 921
6374.11 897
6374.86 821
6375.61 953
6376.37 940
6377.12 865
6377.87 872
6378.63 942
6379.38 878
6380.13 871
6380.89 861
6381.64 906
6382.40 895
6383.15 899
6383.90 933
6384.66 859
6385.41 888
6386.17 899
6386.92 845
6387.67 855
6388.43 821
6389.18 784
6389.94 831
6390.69 838
6391.45 823
6392.20 738
6392.95 741
6393.71 775
6394.46 807
6395.22 826
6395.97 823
6396.73 825
6397.48 806
6398.24 794
6398.99 836
6399.75 799
6400.50 772
6401.26 715
6402.01 720
6402.77 776
6403.52 737
6404.28 776
6405.03 713
6405.79 839
6406.54 848
6407.30 847
6408.05 740
6408.81 789
6409.56 806
6410.32 821
6411.08 869
6411.83 824
6412.59 860
6413.34 850
6414.10 876
6414.85 864
6415.61 845
6416.37 793
6417.12 698
6417.88 803
6418.63 846
6419.39 785
6420.15 767
6420.90 717
6421.66 718
6422.41 748
6423.17 723
6423.93 753
6424.68 759
6425.44 767
6426.20 770
6426.95 747
6427.71 754
6428.47 745
6429.22 764
6429.98 687
6430.73 658
6431.49 695
6432.25 717
6433.01 718
6433.76 741
6434.52 803
6435.28 839
6436.03 812
6436.79 762
6437.55 783
6438.30 828
6439.06 811
6439.82 779
6440.58 820
6441.33 766
6442.09 728
6442.85 834
6443.61 782
6444.36 776
6445.12 818
6445.88 776
6446.64 784
6447.39 760
6448.15 783
6448.91 811
6449.67 785
6450.42 867
6451.18 796
6451.94 757
6452.70 757
6453.46 712
6454.21 798
6454.97 889
6455.73 849
6456.49 785
6457.25 800
6458.01 847
6458.76 832
6459.52 798
6460.28 847
6461.04 875
6461.80 873
6462.56 881
6463.32 872
6464.07 806
6464.83 864
6465.59 760
6466.35 843
6467.11 882
6467.87 928
6468.63 956
6469.39 919
6470.15 897
6470.90 837
6471.66 912
6472.42 984
6473.18 959
6473.94 1037
6474.70 1006
6475.46 994
6476.22 902
6476.98 989
6477.74 997
6478.50 991
6479.26 988
6480.02 1005
6480.78 1028
6481.54 942
6482.30 952
6483.06 983
6483.82 1091
6484.58 1064
6485.34 1182
6486.10 1131
6486.86 1104
6487.62 1082
6488.38 1213
6489.14 1263
6489.90 1203
6490.66 1304
6491.42 1405
6492.18 1309
6492.94 1284
6493.70 1342
6494.46 1440
6495.22 1468
6495.98 1485
6496.74 1512
6497.50 1619
6498.26 1571
6499.02 1489
6499.78 1541
6500.54 1560
6501.30 1455
6502.06 1513
6502.83 1451
6503.59 1420
6504.35 1433
6505.11 1487
6505.87 1469
6506.63 1431
6507.39 1588
6508.15 1678
6508.91 1640
6509.68 1677
6510.44 1713
6511.20 1821
6511.96 1783
6512.72 1828
6513.48 1822
6514.25 1785
6515.01 1776
6515.77 1751
6516.53 1846
6517.29 1784
6518.05 1760
6518.82 1873
6519.58 1880
6520.34 1840
6521.10 2017
6521.86 1963
6522.63 2193
6523.39 2259
6524.15 2315
6524.91 2481
6525.67 2587
6526.44 2791
6527.20 3137
6527.96 3368
6528.72 3704
6529.49 3895
6530.25 3954
6531.01 3983
6531.77 4158
6532.54 4197
6533.30 4110
6534.06 4434
6534.83 4810
6535.59 5174
6536.35 5981
6537.11 6622
6537.88 7110
6538.64 7310
6539.40 7485
6540.17 7324
6540.93 6760
6541.69 5767
6542.46 5031
6543.22 4294
6543.98 3453
6544.75 2954
6545.51 2564
6546.27 2319
6547.04 1913
6547.80 1739
6548.56 1590
6549.33 1511
6550.09 1543
6550.86 1511
6551.62 1439
6552.38 1430
6553.15 1486
6553.91 1535
6554.67 1493
6555.44 1413
6556.20 1350
6556.97 1350
6557.73 1358
6558.50 1277
6559.26 1258
6560.02 1268
6560.79 1345
6561.55 1367
6562.32 1357
6563.08 1411
6563.85 1581
6564.61 1618
6565.37 1570
6566.14 1610
6566.90 1589
6567.67 1618
6568.43 1770
6569.20 1716
6569.96 1681
6570.73 1592
6571.49 1575
6572.26 1630
6573.02 1647
6573.79 1673
6574.55 1733
6575.32 1757
6576.08 1831
6576.85 1835
6577.61 1853
6578.38 2079
6579.15 1949
6579.91 2039
6580.68 2005
6581.44 1998
6582.21 2107
6582.97 1944
6583.74 1932
6584.50 2017
6585.27 1859
6586.04 1801
6586.80 1752
6587.57 1670
6588.33 1645
6589.10 1714
6589.87 1716
6590.63 1819
6591.40 1918
6592.16 1993
6592.93 2130
6593.70 2338
6594.46 2601
6595.23 2881
6596.00 2956
6596.76 3073
6597.53 3018
6598.30 2924
6599.06 2917
6599.83 2872
6600.59 2550
6601.36 2343
6602.13 2156
6602.90 1944
6603.66 1862
6604.43 1646
6605.20 1577
6605.96 1540
6606.73 1525
6607.50 1390
6608.26 1431
6609.03 1447
6609.80 1327
6610.57 1354
6611.33 1337
6612.10 1355
6612.87 1382
6613.64 1278
6614.40 1228
6615.17 1228
6615.94 1239
6616.71 1319
6617.47 1328
6618.24 1215
6619.01 1231
6619.78 1282
6620.54 1234
6621.31 1195
6622.08 1197
6622.85 1177
6623.62 1197
6624.38 1198
6625.15 1143
6625.92 1200
6626.69 1147
6627.46 1193
6628.22 1153
6628.99 1211
6629.76 1241
6630.53 1155
6631.30 1205
6632.07 1265
6632.83 1346
6633.60 1379
6634.37 1556
6635.14 1594
6635.91 1612
6636.68 1621
6637.45 1746
6638.22 1625
6638.98 1595
6639.75 1465
6640.52 1462
6641.29 1305
6642.06 1249
6642.83 1183
6643.60 1147
6644.37 1103
6645.14 1105
6645.91 1161
6646.68 1131
6647.45 1090
6648.22 1172
6648.98 1133
6649.75 1113
6650.52 1133
6651.29 1210
6652.06 1102
6652.83 1096
6653.60 1141
6654.37 1157
6655.14 1077
6655.91 1077
6656.68 1148
6657.45 1164
6658.22 1142
6658.99 1155
6659.76 1131
6660.53 1027
6661.30 1041
6662.07 1084
6662.84 1074
6663.61 1006
6664.38 1087
6665.15 1045
6665.92 1047
6666.69 1039
6667.47 1036
6668.24 1095
6669.01 1121
6669.78 1057
6670.55 1091
6671.32 1090
6672.09 1097
6672.86 1091
6673.63 1128
6674.40 1028
6675.17 1081
6675.94 1174
6676.72 1164
6677.49 1153
6678.26 1057
6679.03 1084
6679.80 1164
6680.57 1106
6681.34 1117
6682.11 1187
6682.89 1172
6683.66 1228
6684.43 1254
6685.20 1369
6685.97 1495
6686.74 1500
6687.51 1414
6688.29 1443
6689.06 1447
6689.83 1352
6690.60 1343
6691.37 1250
6692.15 1225
6692.92 1146
6693.69 1055
6694.46 1035
6695.23 1032
6696.01 991
6696.78 993
6697.55 1021
6698.32 939
6699.10 1028
6699.87 976
6700.64 1012
6701.41 1008
6702.19 1043
6702.96 1008
6703.73 1009
6704.50 987
6705.28 975
6706.05 984
6706.82 964
6707.59 1025
6708.37 1017
6709.14 1027
6709.91 1019
6710.69 1011
6711.46 957
6712.23 958
6713.01 883
6713.78 939
6714.55 820
6715.33 875
6716.10 888
6716.87 911
6717.65 845
6718.42 865
6719.19 906
6719.97 892
6720.74 909
6721.51 896
6722.29 901
6723.06 916
6723.84 912
6724.61 940
6725.38 897
6726.16 1036
6726.93 987
6727.70 898
6728.48 968
6729.25 907
6730.03 887
6730.80 923
6731.58 993
6732.35 1001
6733.12 1043
6733.90 988
6734.67 1018
6735.45 1047
6736.22 964
6737.00 987
6737.77 966
6738.55 1016
6739.32 1164
6740.10 1094
6740.87 1015
6741.65 943
6742.42 1002
6743.19 1035
6743.97 1041
6744.74 1098
6745.52 1104
6746.29 1082
6747.07 1050
6747.85 1172
6748.62 1190
6749.40 1113
6750.17 1188
6750.95 1298
6751.72 1342
6752.50 1395
6753.27 1701
6754.05 1666
6754.82 1654
6755.60 1688
6756.38 1664
6757.15 1523
6757.93 1430
6758.70 1346
6759.48 1235
6760.25 1159
6761.03 1043
6761.81 1020
6762.58 959
6763.36 965
6764.13 973
6764.91 1102
6765.69 993
6766.46 998
6767.24 934
6768.02 962
6768.79 1004
6769.57 960
6770.35 924
6771.12 930
6771.90 896
6772.67 904
6773.45 956
6774.23 883
6775.00 967
6775.78 933
6776.56 996
6777.34 910
6778.11 911
6778.89 917
6779.67 991
6780.44 954
6781.22 891
6782.00 964
6782.77 938
6783.55 823
6784.33 757
6785.11 827
6785.88 776
6786.66 836
6787.44 852
6788.22 845
6788.99 804
6789.77 786
6790.55 853
6791.33 851
6792.10 814
6792.88 839
6793.66 912
6794.44 832
6795.22 849
6795.99 859
6796.77 710
6797.55 779
6798.33 924
6799.11 837
6799.88 739
6800.66 751
6801.44 780
6802.22 822
6803.00 813
6803.78 780
6804.55 887
6805.33 989
6806.11 912
6806.89 860
6807.67 809
6808.45 816
6809.23 829
6810.00 830
6810.78 813
6811.56 776
6812.34 760
6813.12 866
6813.90 840
6814.68 796
6815.46 813
6816.24 754
6817.02 665
6817.79 812
6818.57 797
6819.35 780
6820.13 739
6820.91 745
6821.69 738
6822.47 693
6823.25 739
6824.03 783
6824.81 745
6825.59 694
6826.37 799
6827.15 760
6827.93 794
6828.71 771
6829.49 756
6830.27 829
6831.05 762
6831.83 786
6832.61 777
6833.39 720
6834.17 846
6834.95 830
6835.73 712
6836.51 798
6837.29 776
6838.07 746
6838.85 742
6839.63 733
6840.41 745
6841.19 771
6841.97 747
6842.75 725
6843.53 804
6844.31 746
6845.09 710
6845.88 815
6846.66 907
6847.44 923
6848.22 915
6849.00 1001
6849.78 1232
6850.56 1483
6851.34 1522
6852.12 1580
6852.91 1742
6853.69 1795
6854.47 1719
6855.25 1673
6856.03 1487
6856.81 1488
6857.59 1319
6858.37 1265
6859.16 1070
6859.94 1039
6860.72 937
6861.50 979
6862.28 888
6863.06 887
6863.85 940
6864.63 853
6865.41 860
6866.19 904
6866.97 878
6867.76 881
6868.54 953
6869.32 898
6870.10 883
6870.89 831
6871.67 904
6872.45 887
6873.23 900
6874.01 841
6874.80 944
6875.58 985
6876.36 959
6877.14 956
6877.93 855
6878.71 944
6879.49 1040
6880.28 1005
6881.06 1020
6881.84 1074
6882.62 1128
6883.41 1142
6884.19 1197
6884.97 1114
6885.76 1276
6886.54 1425
6887.32 1661
6888.11 1808
6888.89 1899
6889.67 2048
6890.46 2048
6891.24 1995
6892.02 1836
6892.81 1686
6893.59 1567
6894.37 1377
6895.16 1328
6895.94 1177
6896.72 1166
6897.51 1169
6898.29 1065
6899.08 1045
6899.86 1103
6900.64 1056
6901.43 1080
6902.21 1091
6903.00 1124
6903.78 1128
6904.56 1091
6905.35 1202
6906.13 1153
6906.92 1126
6907.70 1099
6908.49 1071
6909.27 1127
6910.05 1065
6910.84 978
6911.62 1002
6912.41 1012
6913.19 1031
6913.98 926
6914.76 1004
6915.55 964
6916.33 972
6917.12 948
6917.90 929
6918.69 1034
6919.47 993
6920.26 995
6921.04 969
6921.83 1051
6922.61 1010
6923.40 1028
6924.18 1063
6924.97 1057
6925.75 1054
6926.54 1080
6927.32 1000
6928.11 1040
6928.89 1130
6929.68 1049
6930.47 1134
6931.25 1111
6932.04 993
6932.82 1018
6933.61 1149
6934.39 1206
6935.18 1177
6935.97 1172
6936.75 1258
6937.54 1315
6938.32 1176
6939.11 1134
6939.90 1155
6940.68 1160
6941.47 1178
6942.26 1238
6943.04 1217
6943.83 1319
6944.61 1360
6945.40 1345
6946.19 1453
6946.97 1467
6947.76 1489
6948.55 1393
6949.33 1406
6950.12 1451
6950.91 1485
6951.69 1553
6952.48 1505
6953.27 1531
6954.06 1539
6954.84 1471
6955.63 1421
6956.42 1560
6957.20 1575
6957.99 1593
6958.78 1646
6959.57 1592
6960.35 1667
6961.14 1625
6961.93 1642
6962.72 1628
6963.50 1572
6964.29 1522
6965.08 1527
6965.87 1617
6966.65 1560
6967.44 1585
6968.23 1639
6969.02 1696
6969.80 1641
6970.59 1732
6971.38 1709
6972.17 1687
6972.96 1726
6973.74 1772
6974.53 1789
6975.32 1804
6976.11 1682
6976.90 1843
6977.69 1849
6978.47 1797
6979.26 1902
6980.05 2034
6980.84 2265
6981.63 2481
6982.42 2654
6983.20 3228
6983.99 3647
6984.78 4181
6985.57 4836
6986.36 5400
6987.15 5892
6987.94 6425
6988.73 6410
6989.52 6280
6990.30 5900
6991.09 5336
6991.88 4555
6992.67 3944
6993.46 3447
6994.25 3110
6995.04 2955
6995.83 2944
6996.62 2854
6997.41 3250
6998.20 3742
6998.99 4206
6999.78 4654
7000.57 5376
7001.36 5946
7002.15 6049
7002.94 6042
7003.72 5641
7004.51 5508
7005.30 4829
7006.09 4220
7006.88 3569
7007.67 3091
7008.46 2572
7009.25 2237
7010.04 1932
7010.83 1789
7011.63 1747
7012.42 1715
7013.21 1740
7014.00 1699
7014.79 1777
7015.58 1866
7016.37 1724
7017.16 1677
7017.95 1593
7018.74 1505
7019.53 1520
7020.32 1406
7021.11 1392
7021.90 1338
7022.69 1270
7023.48 1450
7024.27 1493
7025.07 1396
7025.86 1357
7026.65 1448
7027.44 1462
7028.23 1461
7029.02 1506
7029.81 1493
7030.60 1492
7031.40 1323
7032.19 1348
7032.98 1313
7033.77 1196
7034.56 1276
7035.35 1333
7036.14 1274
7036.94 1326
7037.73 1331
7038.52 1254
7039.31 1309
7040.10 1285
7040.89 1346
7041.69 1390
7042.48 1342
7043.27 1425
7044.06 1437
7044.86 1418
7045.65 1436
7046.44 1353
7047.23 1328
7048.02 1327
7048.82 1386
7049.61 1504
7050.40 1582
7051.19 1622
7051.99 1618
7052.78 1550
7053.57 1606
7054.36 1621
7055.16 1579
7055.95 1398
7056.74 1335
7057.53 1302
7058.33 1268
7059.12 1208
7059.91 1267
7060.71 1246
7061.50 1188
7062.29 1154
7063.09 1183
7063.88 1137
7064.67 1197
7065.47 1216
7066.26 1203
7067.05 1178
7067.85 1181
7068.64 1103
7069.43 1155
7070.23 1091
7071.02 1070
7071.81 1069
7072.61 1130
7073.40 1128
7074.19 1137
7074.99 1051
7075.78 1091
7076.58 1109
7077.37 1118
7078.16 1106
7078.96 1021
7079.75 1048
7080.55 1034
7081.34 954
7082.13 974
7082.93 977
7083.72 896
7084.52 944
7085.31 917
7086.11 974
7086.90 922
7087.70 945
7088.49 941
7089.28 1007
7090.08 1018
7090.87 1044
7091.67 1034
7092.46 889
7093.26 942
7094.05 847
7094.85 801
7095.64 814
7096.44 759
7097.23 755
7098.03 795
7098.82 785
7099.62 873
7100.41 856
7101.21 855
7102.00 800
7102.80 731
7103.59 786
7104.39 824
7105.19 775
7105.98 744
7106.78 798
7107.57 845
7108.37 777
7109.16 782
7109.96 742
7110.76 717
7111.55 757
7112.35 737
7113.14 695
7113.94 676
7114.74 745
7115.53 746
7116.33 722
7117.12 761
7117.92 764
7118.72 706
7119.51 714
7120.31 764
7121.11 709
7121.90 736
7122.70 738
7123.49 716
7124.29 690
7125.09 700
7125.88 691
7126.68 687
7127.48 742
7128.27 694
7129.07 785
7129.87 741
7130.67 727
7131.46 746
7132.26 720
7133.06 745
7133.85 754
7134.65 741
7135.45 713
7136.24 703
7137.04 769
7137.84 693
7138.64 733
7139.43 691
7140.23 656
7141.03 687
7141.83 713
7142.62 733
7143.42 695
7144.22 703
7145.02 727
7145.82 709
7146.61 639
7147.41 652
7148.21 609
7149.01 612
7149.80 611
7150.60 624
7151.40 732
7152.20 656
7153.00 591
7153.80 663
7154.59 742
7155.39 683
7156.19 630
7156.99 660
7157.79 693
7158.59 763
7159.38 657
7160.18 686
7160.98 720
7161.78 688
7162.58 673
7163.38 630
7164.18 645
7164.98 645
7165.77 604
7166.57 622
7167.37 580
7168.17 624
7168.97 682
7169.77 658
7170.57 645
7171.37 609
7172.17 655
7172.97 641
7173.77 671
7174.56 700
7175.36 676
7176.16 631
7176.96 626
7177.76 652
7178.56 665
7179.36 635
7180.16 686
7180.96 649
7181.76 640
7182.56 668
7183.36 731
7184.16 674
7184.96 723
7185.76 762
7186.56 696
7187.36 692
7188.16 720
7188.96 677
7189.76 680
7190.56 663
7191.36 634
7192.16 622
7192.96 602
7193.76 573
7194.56 596
7195.36 639
7196.17 630
7196.97 527
7197.77 543
7198.57 614
7199.37 627
7200.17 558
7200.97 630
7201.77 638
7202.57 594
7203.37 636
7204.17 603
7204.97 618
7205.78 593
7206.58 560
7207.38 587
7208.18 604
7208.98 563
7209.78 546
7210.58 542
7211.38 507
7212.19 518
7212.99 532
7213.79 568
7214.59 497
7215.39 598
7216.19 598
7217.00 554
7217.80 506
7218.60 525
7219.40 593
7220.20 577
7221.01 638
7221.81 571
7222.61 569
7223.41 515
7224.21 602
7225.02 684
7225.82 567
7226.62 613
7227.42 597
7228.23 541
7229.03 582
7229.83 570
7230.63 596
7231.44 577
7232.24 601
7233.04 643
7233.84 582
7234.65 571
7235.45 575
7236.25 628
7237.05 605
7237.86 592
7238.66 637
7239.46 678
7240.27 631
7241.07 689
7241.87 600
7242.68 660
7243.48 736
7244.28 676
7245.09 668
7245.89 604
7246.69 605
7247.50 618
7248.30 635
7249.10 607
7249.91 602
7250.71 599
7251.51 722
7252.32 671
7253.12 629
7253.92 622
7254.73 682
7255.53 611
7256.34 620
7257.14 655
7257.94 616
7258.75 617
7259.55 613
7260.36 635
7261.16 651
7261.97 699
7262.77 646
7263.57 651
7264.38 645
7265.18 662
7265.99 641
7266.79 627
7267.60 699
7268.40 607
7269.21 651
7270.01 684
7270.82 703
7271.62 675
7272.42 663
7273.23 715
7274.03 664
7274.84 655
7275.64 763
7276.45 732
7277.25 716
7278.06 677
7278.86 737
7279.67 854
7280.48 810
7281.28 888
7282.09 899
7282.89 984
7283.70 1129
7284.50 1213
7285.31 1359
7286.11 1422
7286.92 1476
7287.72 1573
7288.53 1517
7289.34 1420
7290.14 1204
7290.95 1257
7291.75 1146
7292.56 983
7293.37 898
7294.17 872
7294.98 873
7295.78 795
7296.59 906
7297.40 845
7298.20 782
7299.01 805
7299.82 833
7300.62 799
7301.43 931
7302.23 927
7303.04 830
7303.85 948
7304.65 923
7305.46 959
7306.27 1006
7307.07 986
7307.88 919
7308.69 1007
7309.50 1073
7310.30 1169
7311.11 1223
7311.92 1267
7312.72 1308
7313.53 1325
7314.34 1313
7315.14 1226
7315.95 1194
7316.76 1275
7317.57 1298
7318.37 1415
7319.18 1474
7319.99 1525
7320.80 1574
7321.60 1698
7322.41 1623
7323.22 1610
7324.03 1639
7324.83 1600
7325.64 1588
7326.45 1446
7327.26 1276
7328.07 1222
7328.87 1096
7329.68 1033
7330.49 981
7331.30 991
7332.11 859
7332.91 857
7333.72 855
7334.53 846
7335.34 834
7336.15 828
7336.96 834
7337.76 882
7338.57 801
7339.38 863
7340.19 924
7341.00 952
7341.81 885
7342.62 926
7343.42 806
7344.23 806
7345.04 857
7345.85 861
7346.66 804
7347.47 843
7348.28 888
7349.09 854
7349.90 893
7350.71 877
7351.51 827
7352.32 886
7353.13 874
7353.94 827
7354.75 847
7355.56 877
7356.37 860
7357.18 847
7357.99 883
7358.80 843
7359.61 833
7360.42 861
7361.23 891
7362.04 880
7362.85 943
7363.66 962
7364.47 851
7365.28 926
7366.09 922
7366.90 980
7367.71 1011
7368.52 890
7369.33 917
7370.14 921
7370.95 892
7371.76 976
7372.57 931
7373.38 917
7374.19 949
7375.00 884
7375.81 900
7376.62 993
7377.43 1024
7378.24 983
7379.05 1087
7379.87 1124
7380.68 1243
7381.49 1337
7382.30 1489
7383.11 1559
7383.92 1599
7384.73 1651
7385.54 1526
7386.35 1408
7387.16 1293
7387.98 1165
7388.79 1036
7389.60 1112
7390.41 963
7391.22 903
7392.03 904
7392.84 884
7393.66 790
7394.47 863
7395.28 890
7396.09 894
7396.90 925
7397.71 937
7398.53 944
7399.34 950
7400.15 1064
7400.96 1092
7401.77 1221
7402.58 1323
7403.40 1261
7404.21 1209
7405.02 1305
7405.83 1262
7406.65 1187
7407.46 1153
7408.27 1157
7409.08 1217
7409.89 1125
7410.71 1142
7411.52 1172
7412.33 1136
7413.15 1018
7413.96 937
7414.77 789
7415.58 832
7416.40 787
7417.21 844
7418.02 734
7418.83 723
7419.65 713
7420.46 771
7421.27 736
7422.09 669
7422.90 716
7423.71 666
7424.53 683
7425.34 607
7426.15 678
7426.97 684
7427.78 665
7428.59 699
7429.41 753
7430.22 671
7431.03 707
7431.85 708
7432.66 684
7433.47 751
7434.29 704
7435.10 661
7435.92 685
7436.73 692
7437.54 641
7438.36 655
7439.17 663
7439.99 670
7440.80 679
7441.61 727
7442.43 731
7443.24 743
7444.06 739
7444.87 715
7445.69 652
7446.50 686
7447.31 686
7448.13 678
7448.94 664
7449.76 612
7450.57 649
7451.39 641
7452.20 570
7453.02 623
7453.83 692
7454.65 665
7455.46 619
7456.28 601
7457.09 626
7457.91 617
7458.72 644
7459.54 608
7460.35 587
7461.17 626
7461.98 649
7462.80 666
7463.61 711
7464.43 717
7465.24 713
7466.06 618
7466.88 571
7467.69 642
7468.51 649
7469.32 622
7470.14 637
7470.95 630
7471.77 649
7472.59 683
7473.40 639
7474.22 647
7475.03 612
7475.85 651
7476.67 708
7477.48 581
7478.30 656
7479.11 630
7479.93 610
7480.75 656
7481.56 607
7482.38 575
7483.20 540
7484.01 538
7484.83 508
7485.65 592
7486.46 504
7487.28 536
7488.10 570
7488.91 575
7489.73 488
7490.55 524
7491.36 562
7492.18 516
7493.00 554
7493.81 558
7494.63 545
7495.45 597
7496.26 526
7497.08 539
7497.90 544
7498.72 424
7499.53 467
7500.35 514
7501.17 576
7501.99 574
7502.80 594
7503.62 519
7504.44 542
7505.26 524
7506.07 571
7506.89 549
7507.71 519
7508.53 532
7509.35 583
7510.16 578
7510.98 537
7511.80 465
7512.62 535
7513.44 552
7514.25 558
7515.07 508
7515.89 521
7516.71 527
7517.53 521
7518.35 545
7519.16 491
7519.98 489
7520.80 515
7521.62 526
7522.44 535
7523.26 459
7524.07 472
7524.89 479
7525.71 543
7526.53 574
7527.35 529
7528.17 553
7528.99 547
7529.81 534
7530.63 512
7531.44 521
7532.26 569
7533.08 527
7533.90 514
7534.72 558
7535.54 537
7536.36 518
7537.18 463
7538.00 478
7538.82 492
7539.64 481
7540.46 480
7541.28 546
7542.10 576
7542.92 499
7543.74 553
7544.56 575
7545.38 589
7546.20 624
7547.02 635
7547.84 601
7548.66 618
7549.48 588
7550.30 567
7551.12 535
7551.94 513
7552.76 511
7553.58 547
7554.40 559
7555.22 578
7556.04 587
7556.86 587
7557.68 564
7558.50 601
7559.32 595
7560.14 569
7560.96 583
7561.78 578
7562.60 561
7563.42 512
7564.24 570
7565.07 555
7565.89 534
7566.71 555
7567.53 563
7568.35 533
7569.17 527
7569.99 528
7570.81 502
7571.63 528
7572.46 496
7573.28 526
7574.10 493
7574.92 523
7575.74 498
7576.56 536
7577.38 535
7578.21 505
7579.03 527
7579.85 512
7580.67 458
7581.49 521
7582.31 463
7583.14 540
7583.96 505
7584.78 490
7585.60 570
7586.42 566
7587.25 484
7588.07 546
7588.89 589
7589.71 566
7590.54 615
7591.36 620
7592.18 598
7593.00 542
7593.83 559
7594.65 579
7595.47 608
7596.29 561
7597.12 578
7597.94 629
7598.76 559
7599.58 591
7600.41 623
7601.23 633
7602.05 560
7602.88 608
7603.70 640
7604.52 675
7605.34 771
7606.17 810
7606.99 731
7607.81 715
7608.64 735
7609.46 720
7610.28 734
7611.11 650
7611.93 652
7612.75 560
7613.58 610
7614.40 584
7615.23 599
7616.05 635
7616.87 623
7617.70 681
7618.52 686
7619.34 680
7620.17 662
7620.99 754
7621.82 665
7622.64 651
7623.46 712
7624.29 669
7625.11 573
7625.94 601
7626.76 612
7627.59 629
7628.41 704
7629.23 734
7630.06 725
7630.88 671
7631.71 736
7632.53 786
7633.36 820
7634.18 839
7635.01 846
7635.83 801
7636.66 800
7637.48 740
7638.31 675
7639.13 634
7639.95 608
7640.78 489
7641.61 485
7642.43 563
7643.26 547
7644.08 566
7644.91 514
7645.73 528
7646.56 539
7647.38 485
7648.21 497
7649.03 467
7649.86 433
7650.68 451
7651.51 509
7652.33 488
7653.16 498
7653.99 518
7654.81 515
7655.64 500
7656.46 497
7657.29 480
7658.12 515
7658.94 466
7659.77 502
7660.59 481
7661.42 523
7662.25 511
7663.07 500
7663.90 547
7664.72 525
7665.55 469
7666.38 530
7667.20 487
7668.03 474
7668.86 498
7669.68 576
7670.51 527
7671.34 492
7672.16 488
7672.99 485
7673.82 482
7674.64 447
7675.47 441
7676.30 490
7677.12 483
7677.95 419
7678.78 446
7679.61 452
7680.43 496
7681.26 465
7682.09 472
7682.92 428
7683.74 418
7684.57 448
7685.40 500
7686.22 449
7687.05 414
7687.88 462
7688.71 495
7689.54 528
7690.36 485
7691.19 484
7692.02 494
7692.85 462
7693.67 417
7694.50 482
7695.33 525
7696.16 516
7696.99 471
7697.81 472
7698.64 505
7699.47 465
7700.30 483
7701.13 500
7701.96 493
7702.78 538
7703.61 515
7704.44 475
7705.27 467
7706.10 486
7706.93 474
7707.75 475
7708.58 506
7709.41 456
7710.24 467
7711.07 504
7711.90 459
7712.73 463
7713.56 457
7714.39 475
7715.21 484
7716.04 465
7716.87 469
7717.70 468
7718.53 424
7719.36 438
7720.19 460
7721.02 459
7721.85 441
7722.68 461
7723.51 487
7724.34 364
7725.17 435
7726.00 489
7726.83 441
7727.66 450
7728.49 478
7729.31 424
7730.14 414
7730.97 436
7731.80 479
7732.63 495
7733.46 455
7734.29 476
7735.12 471
7735.95 421
7736.78 388
7737.62 449
7738.45 508
7739.28 456
7740.11 421
7740.94 483
7741.77 411
7742.60 394
7743.43 460
7744.26 465
7745.09 468
7745.92 438
7746.75 512
7747.58 520
7748.41 522
7749.24 535
7750.07 526
7750.91 472
7751.74 513
7752.57 517
7753.40 532
7754.23 506
7755.06 473
7755.89 464
7756.72 471
7757.55 450
7758.39 487
7759.22 465
7760.05 447
7760.88 432
7761.71 437
7762.54 475
7763.37 438
7764.21 497
7765.04 465
7765.87 465
7766.70 441
7767.53 416
7768.37 459
7769.20 457
7770.03 469
7770.86 459
7771.69 465
7772.53 454
7773.36 421
7774.19 402
7775.02 447
7775.85 449
7776.69 481
7777.52 444
7778.35 468
7779.18 486
7780.02 462
7780.85 485
7781.68 495
7782.51 457
7783.35 468
7784.18 417
7785.01 401
7785.85 422
7786.68 462
7787.51 476
7788.34 467
7789.18 495
7790.01 457
7790.84 464
7791.68 472
7792.51 452
7793.34 442
7794.18 460
7795.01 496
7795.84 490
7796.68 549
7797.51 447
7798.34 409
7799.18 418
7800.01 509
7800.84 474
7801.68 456
7802.51 438
7803.35 481
7804.18 519
7805.01 493
7805.85 488
7806.68 524
7807.51 452
7808.35 516
7809.18 479
7810.02 481
7810.85 520
7811.69 559
7812.52 600
7813.35 606
7814.19 664
7815.02 674
7815.86 685
7816.69 720
7817.53 732
7818.36 743
7819.20 740
7820.03 744
7820.86 737
7821.70 698
7822.53 660
7823.37 626
7824.20 613
7825.04 641
7825.87 609
7826.71 588
7827.54 560
7828.38 620
7829.21 653
7830.05 598
7830.88 595
7831.72 633
7832.56 555
7833.39 603
7834.23 614
7835.06 613
7835.90 645
7836.73 611
7837.57 620
7838.40 635
7839.24 623
7840.08 521
7840.91 543
7841.75 487
7842.58 523
7843.42 597
7844.25 572
7845.09 613
7845.93 578
7846.76 561
7847.60 516
7848.44 559
7849.27 563
7850.11 526
7850.94 499
7851.78 533
7852.62 561
7853.45 534
7854.29 540
7855.13 557
7855.96 529
7856.80 517
7857.64 530
7858.47 517
7859.31 565
7860.15 541
7860.98 585
7861.82 507
7862.66 489
7863.49 533
7864.33 532
7865.17 560
7866.01 567
7866.84 518
7867.68 557
7868.52 559
7869.35 528
7870.19 560
7871.03 572
7871.87 559
7872.70 593
7873.54 574
7874.38 611
7875.22 595
7876.05 568
7876.89 609
7877.73 635
7878.57 617
7879.41 688
7880.24 723
7881.08 679
7881.92 650
7882.76 699
7883.60 701
7884.43 647
7885.27 588
7886.11 618
7886.95 542
7887.79 571
7888.62 588
7889.46 647
7890.30 617
7891.14 570
7891.98 605
7892.82 664
7893.66 725
7894.49 684
7895.33 639
7896.17 669
7897.01 588
7897.85 624
7898.69 681
7899.53 628
7900.37 629
7901.20 667
7902.04 754
7902.88 707
7903.72 694
7904.56 663
7905.40 620
7906.24 626
7907.08 632
7907.92 614
7908.76 588
7909.60 550
7910.44 531
7911.28 548
7912.12 566
7912.96 505
7913.80 597
7914.63 596
7915.47 524
7916.31 541
7917.15 593
7917.99 651
7918.83 608
7919.67 635
7920.51 635
7921.35 618
7922.19 704
7923.03 708
7923.87 649
7924.71 604
7925.56 597
7926.40 605
7927.24 589
7928.08 579
7928.92 540
7929.76 538
7930.60 498
7931.44 441
7932.28 504
7933.12 462
7933.96 495
7934.80 479
7935.64 436
7936.48 549
7937.32 534
7938.16 490
7939.01 510
7939.85 485
7940.69 525
7941.53 533
7942.37 532
7943.21 554
7944.05 481
7944.89 508
7945.74 522
7946.58 553
7947.42 518
7948.26 527
7949.10 555
7949.94 535
7950.78 516
7951.63 508
7952.47 549
7953.31 573
7954.15 512
7954.99 504
7955.84 554
7956.68 569
7957.52 538
7958.36 531
7959.20 525
7960.05 501
7960.89 572
7961.73 535
7962.57 536
7963.41 515
7964.26 529
7965.10 530
7965.94 478
7966.78 633
7967.63 579
7968.47 574
7969.31 576
7970.15 580
7971.00 615
7971.84 604
7972.68 577
7973.53 505
7974.37 519
7975.21 513
7976.05 526
7976.90 491
7977.74 468
7978.58 445
7979.43 472
7980.27 467
7981.11 521
7981.96 503
7982.80 490
7983.64 525
7984.49 426
7985.33 471
7986.17 470
7987.02 532
7987.86 449
7988.70 460
7989.55 479
7990.39 521
7991.24 456
7992.08 428
7992.92 442
7993.77 476
7994.61 438
7995.46 457
7996.30 468
7997.14 432
7997.99 461
7998.83 418
7999.68 418
8000.52 473
8001.36 423
8002.21 377
8003.05 444
8003.90 433
8004.74 437
8005.59 485
8006.43 412
8007.28 402
8008.12 412
8008.97 441
8009.81 424
8010.65 450
8011.50 425
8012.34 458
8013.19 420
8014.03 395
8014.88 415
8015.72 422
8016.57 391
8017.41 350
8018.26 409
8019.11 452
8019.95 392
8020.80 391
8021.64 439
8022.49 409
8023.33 421
8024.18 383
8025.02 371
8025.87 384
8026.71 404
8027.56 385
8028.41 378
8029.25 443
8030.10 401
8030.94 406
8031.79 399
8032.64 423
8033.48 397
8034.33 405
8035.17 409
8036.02 423
8036.87 381
8037.71 397
8038.56 350
8039.40 404
8040.25 407
8041.10 370
8041.94 417
8042.79 435
8043.64 441
8044.48 361
8045.33 367
8046.18 377
8047.02 376
8047.87 342
8048.72 373
8049.56 387
8050.41 470
8051.26 420
8052.10 450
8052.95 399
8053.80 370
8054.65 422
8055.49 428
8056.34 382
8057.19 369
8058.04 392
8058.88 392
8059.73 421
8060.58 415
8061.42 377
8062.27 367
8063.12 442
8063.97 415
8064.82 411
8065.66 411
8066.51 358
8067.36 359
8068.21 398
8069.05 385
8069.90 418
8070.75 397
8071.60 407
8072.45 407
8073.29 374
8074.14 390
8074.99 387
8075.84 348
8076.69 415
8077.54 361
8078.38 376
8079.23 417
8080.08 412
8080.93 398
8081.78 374
8082.63 405
8083.48 425
8084.32 369
8085.17 357
8086.02 353
8086.87 404
8087.72 386
8088.57 359
8089.42 311
8090.27 351
8091.11 393
8091.96 382
8092.81 393
8093.66 350
8094.51 344
8095.36 357
8096.21 374
8097.06 394
8097.91 369
8098.76 388
8099.61 417
8100.46 361
8101.31 405
8102.16 365
8103.01 389
8103.86 385
8104.71 389
8105.56 355
8106.41 379
8107.26 385
8108.11 371
8108.96 384
8109.81 366
8110.66 344
8111.51 378
8112.36 340
8113.21 380
8114.06 424
8114.91 417
8115.76 428
8116.61 399
8117.46 387
8118.31 407
8119.16 367
8120.01 417
8120.86 458
8121.71 454
8122.56 430
8123.41 440
8124.26 453
8125.11 442
8125.96 388
8126.82 427
8127.67 437
8128.52 408
8129.37 370
8130.22 438
8131.07 360
8131.92 445
8132.77 433
8133.62 433
8134.48 392
8135.33 468
8136.18 465
8137.03 433
8137.88 423
8138.73 420
8139.58 516
8140.44 472
8141.29 509
8142.14 432
8142.99 449
8143.84 415
8144.69 444
8145.55 480
8146.40 501
8147.25 479
8148.10 507
8148.95 552
8149.81 453
8150.66 490
8151.51 473
8152.36 494
8153.22 527
8154.07 590
8154.92 579
8155.77 635
8156.63 677
8157.48 644
8158.33 683
8159.18 730
8160.04 603
8160.89 596
8161.74 502
8162.59 470
8163.45 456
8164.30 474
8165.15 492
8166.01 504
8166.86 506
8167.71 405
8168.57 428
8169.42 469
8170.27 491
8171.12 425
8171.98 425
8172.83 469
8173.68 416
8174.54 405
8175.39 379
8176.25 450
8177.10 422
8177.95 429
8178.81 393
8179.66 426
8180.51 390
8181.37 381
8182.22 391
8183.07 386
8183.93 377
8184.78 396
8185.64 430
8186.49 394
8187.34 397
8188.20 349
8189.05 329
8189.91 355
8190.76 372
8191.62 404
8192.47 373
8193.32 397
8194.18 417
8195.03 394
8195.89 397
8196.74 371
8197.60 380
8198.45 334
8199.31 360
8200.16 360
8201.02 365
8201.87 393
8202.73 344
8203.58 327
8204.44 358
8205.29 349
8206.15 362
8207.00 391
8207.86 393
8208.71 431
8209.57 397
8210.42 419
8211.28 390
8212.13 368
8212.99 395
8213.84 344
8214.70 395
8215.56 413
8216.41 422
8217.27 428
8218.12 407
8218.98 368
8219.83 390
8220.69 414
8221.55 430
8222.40 395
8223.26 424
8224.11 450
8224.97 410
8225.83 413
8226.68 419
8227.54 423
8228.39 416
8229.25 423
8230.11 398
8230.96 369
8231.82 369
8232.68 383
8233.53 346
8234.39 370
8235.25 349
8236.10 418
8236.96 385
8237.82 351
8238.67 369
8239.53 400
8240.39 394
8241.24 419
8242.10 412
8242.96 390
8243.81 390
8244.67 373
8245.53 411
8246.39 350
8247.24 388
8248.10 383
8248.96 364
8249.81 372
8250.67 400
8251.53 422
8252.39 408
8253.24 350
8254.10 355
8254.96 382
8255.82 394
8256.68 394
8257.53 401
8258.39 364
8259.25 407
8260.11 465
8260.96 410
8261.82 414
8262.68 394
8263.54 326
8264.40 355
8265.25 419
8266.11 391
8266.97 368
8267.83 357
8268.69 363
8269.55 376
8270.40 370
8271.26 382
8272.12 336
8272.98 360
8273.84 333
8274.70 331
8275.56 355
8276.41 356
8277.27 343
8278.13 425
8278.99 415
8279.85 359
8280.71 335
8281.57 344
8282.43 345
8283.29 336
8284.15 377
8285.00 403
8285.86 394
8286.72 428
8287.58 431
8288.44 383
8289.30 415
8290.16 423
8291.02 428
8291.88 425
8292.74 419
8293.60 378
8294.46 466
8295.32 409
8296.18 417
8297.04 416
8297.90 374
8298.76 429
8299.62 454
8300.48 434
8301.34 443
8302.20 441
8303.06 400
8303.92 429
8304.78 413
8305.64 415
8306.50 424
8307.36 416
8308.22 429
8309.08 393
8309.94 428
8310.80 434
8311.66 388
8312.52 396
8313.38 443
8314.24 447
8315.10 423
8315.97 431
8316.83 480
8317.69 524
8318.55 578
8319.41 532
8320.27 455
8321.13 481
8321.99 441
8322.85 434
8323.71 415
8324.58 432
8325.44 422
8326.30 382
8327.16 385
8328.02 377
8328.88 439
8329.74 436
8330.61 400
8331.47 389
8332.33 381
8333.19 404
8334.05 379
8334.91 393
8335.78 422
8336.64 376
8337.50 394
8338.36 399
8339.22 390
8340.09 404
8340.95 417
8341.81 397
8342.67 438
8343.53 396
8344.40 393
8345.26 402
8346.12 437
8346.98 424
8347.85 462
8348.71 401
8349.57 418
8350.43 431
8351.30 395
8352.16 385
8353.02 379
8353.88 366
8354.75 441
8355.61 404
8356.47 391
8357.34 375
8358.20 367
8359.06 370
8359.93 346
8360.79 358
8361.65 366
8362.51 418
8363.38 428
8364.24 411
8365.10 457
8365.97 445
8366.83 390
8367.69 408
8368.56 402
8369.42 422
8370.29 420
8371.15 430
8372.01 403
8372.88 445
8373.74 413
8374.60 426
8375.47 386
8376.33 414
8377.20 394
8378.06 404
8378.92 422
8379.79 477
8380.65 414
8381.52 426
8382.38 421
8383.25 400
8384.11 398
8384.97 427
8385.84 435
8386.70 393
8387.57 481
8388.43 452
8389.30 460
8390.16 460
8391.03 494
8391.89 448
8392.76 451
8393.62 467
8394.48 475
8395.35 501
8396.21 444
8397.08 448
8397.94 446
8398.81 487
8399.67 440
8400.54 416
8401.41 475
8402.27 523
8403.14 471
8404.00 470
8404.87 471
8405.73 458
8406.60 498
8407.46 537
8408.33 541
8409.19 534
8410.06 525
8410.93 521
8411.79 524
8412.66 528
8413.52 487
8414.39 433
8415.25 451
8416.12 541
8416.99 482
8417.85 515
8418.72 525
8419.59 544
8420.45 593
8421.32 564
8422.18 558
8423.05 572
8423.92 553
8424.78 582
8425.65 602
8426.52 580
8427.38 655
8428.25 608
8429.12 673
8429.98 747
8430.85 662
8431.72 612
8432.58 611
8433.45 655
8434.32 671
8435.18 687
8436.05 632
8436.92 695
8437.78 702
8438.65 703
8439.52 724
8440.39 750
8441.25 789
8442.12 737
8442.99 786
8443.86 864
8444.72 843
8445.59 847
8446.46 822
8447.33 815
8448.19 859
8449.06 856
8449.93 902
8450.80 900
8451.66 862
8452.53 934
8453.40 863
8454.27 923
8455.14 941
8456.00 930
8456.87 1024
8457.74 1063
8458.61 1019
8459.48 1078
8460.35 1099
8461.21 1108
8462.08 1066
8462.95 1079
8463.82 1014
8464.69 1069
8465.56 1100
8466.42 1127
8467.29 1184
8468.16 1455
8469.03 1759
8469.90 2200
8470.77 2552
8471.64 3063
8472.51 3453
8473.37 3503
8474.24 3549
8475.11 3162
8475.98 2830
8476.85 2487
8477.72 2042
8478.59 1710
8479.46 1510
8480.33 1254
8481.20 1111
8482.07 900
8482.94 921
8483.81 864
8484.67 810
8485.54 845
8486.41 816
8487.28 801
8488.15 754
8489.02 798
8489.89 789
8490.76 716
8491.63 696
8492.50 726
8493.37 623
8494.24 638
8495.11 666
8495.98 643
8496.85 629
8497.72 608
8498.59 705
8499.46 718
8500.33 688
8501.20 730
8502.07 706
8502.94 674
8503.82 715
8504.69 659
8505.56 708
8506.43 684
8507.30 692
8508.17 754
8509.04 762
8509.91 772
8510.78 862
8511.65 804
8512.52 775
8513.39 837
8514.26 698
8515.14 748
8516.01 658
8516.88 649
8517.75 645
8518.62 624
8519.49 613
8520.36 611
8521.23 635
8522.11 592
8522.98 585
8523.85 640
8524.72 711
8525.59 594
8526.46 627
8527.34 677
8528.21 614
8529.08 622
8529.95 589
8530.82 652
8531.69 707
8532.57 663
8533.44 631
8534.31 631
8535.18 761
8536.05 731
8536.93 705
8537.80 718
8538.67 679
8539.54 745
8540.42 743
8541.29 700
8542.16 671
8543.03 722
8543.91 668
8544.78 667
8545.65 658
8546.52 690
8547.40 726
8548.27 720
8549.14 725
8550.02 735
8550.89 703
8551.76 737
8552.63 770
8553.51 822
8554.38 739
8555.25 788
8556.13 828
8557.00 872
8557.87 777
8558.75 793
8559.62 758
8560.49 710
8561.37 671
8562.24 626
8563.11 622
8563.99 596
8564.86 568
8565.73 573
8566.61 471
8567.48 541
8568.36 589
8569.23 560
8570.10 568
8570.98 566
8571.85 519
8572.73 566
8573.60 541
8574.47 529
8575.35 519
8576.22 532
8577.10 511
8577.97 502
8578.84 529
8579.72 562
8580.59 488
8581.47 458
8582.34 443
8583.22 511
8584.09 546
8584.97 556
8585.84 552
8586.72 521
8587.59 512
8588.47 520
8589.34 501
8590.22 491
8591.09 492
8591.96 490
8592.84 515
8593.72 518
8594.59 507
8595.47 505
8596.34 528
8597.22 500
8598.09 438
8598.97 486
8599.84 504
8600.72 512
8601.59 517
8602.47 521
8603.34 537
8604.22 549
8605.10 559
8605.97 507
8606.85 497
8607.72 535
8608.60 487
8609.47 526
8610.35 506
8611.23 515
8612.10 570
8612.98 520
8613.85 518
8614.73 487
8615.61 498
8616.48 515
8617.36 541
8618.24 596
8619.11 558
8619.99 531
8620.87 559
8621.74 564
8622.62 580
8623.49 569
8624.37 559
8625.25 607
8626.13 590
8627.00 620
8627.88 595
8628.76 574
8629.63 585
8630.51 589
8631.39 567
8632.26 572
8633.14 599
8634.02 633
8634.89 623
8635.77 615
8636.65 642
8637.53 652
8638.40 607
8639.28 646
8640.16 691
8641.04 636
8641.91 641
8642.79 678
8643.67 682
8644.55 703
8645.42 725
8646.30 699
8647.18 664
8648.06 778
8648.94 711
8649.81 681
8650.69 671
8651.57 674
8652.45 703
8653.33 692
8654.20 729
8655.08 765
8655.96 742
8656.84 666
8657.72 643
8658.60 725
8659.47 754
8660.35 732
8661.23 760
8662.11 771
8662.99 757
8663.87 796
8664.75 821
8665.62 770
8666.50 700
8667.38 757
8668.26 812
8669.14 832
8670.02 881
8670.90 824
8671.78 929
8672.66 982
8673.54 1190
8674.42 1326
8675.29 1405
8676.17 1522
8677.05 1658
8677.93 1744
8678.81 1647
8679.69 1579
8680.57 1511
8681.45 1402
8682.33 1284
8683.21 1117
8684.09 986
8684.97 1008
8685.85 964
8686.73 923
8687.61 863
8688.49 887
8689.37 978
8690.25 1135
8691.13 1308
8692.01 1460
8692.89 1704
8693.77 2004
8694.65 2166
8695.53 2200
8696.41 2214
8697.29 2107
8698.17 1880
8699.05 1636
8699.93 1424
8700.81 1185
8701.69 1010
8702.57 956
8703.45 823
8704.33 741
8705.22 713
8706.10 711
8706.98 751
8707.86 687
8708.74 612
8709.62 632
8710.50 619
8711.38 632
8712.26 580
8713.14 591
8714.03 674
8714.91 607
8715.79 572
8716.67 566
8717.55 572
8718.43 527
8719.31 549
8720.20 547
8721.08 526
8721.96 579
8722.84 549
8723.72 551
8724.60 552
8725.49 563
8726.37 572
8727.25 537
8728.13 568
8729.01 566
8729.90 612
8730.78 581
8731.66 605
8732.54 617
8733.42 606
8734.31 584
8735.19 594
8736.07 521
8736.95 513
8737.84 554
8738.72 508
8739.60 517
8740.48 535
8741.37 531
8742.25 547
8743.13 506
8744.01 535
8744.90 479
8745.78 485
8746.66 574
8747.54 495
8748.43 498
8749.31 517
8750.19 492
8751.08 510
8751.96 510
8752.84 537
8753.73 542
8754.61 549
8755.49 549
8756.38 535
8757.26 522
8758.14 520
8759.03 554
8759.91 532
8760.79 517
8761.68 506
8762.56 544
8763.45 577
8764.33 482
8765.21 517
8766.10 537
8766.98 498
8767.86 550
8768.75 489
8769.63 522
8770.52 499
8771.40 512
8772.28 475
8773.17 536
8774.05 525
8774.94 508
8775.82 560
8776.71 517
8777.59 519
8778.48 491
8779.36 481
8780.24 418
8781.13 435
8782.01 396
8782.90 418
8783.78 466
8784.67 415
8785.55 437
8786.44 424
8787.32 445
8788.21 418
8789.09 438
8789.98 448
8790.86 481
8791.75 476
8792.63 483
8793.52 492
8794.40 529
8795.29 491
8796.17 474
8797.06 448
8797.94 437
8798.83 412
8799.72 471
8800.60 510
8801.49 419
8802.37 436
8803.26 421
8804.14 411
8805.03 462
8805.92 501
8806.80 473
8807.69 455
8808.57 408
8809.46 456
8810.35 399
8811.23 433
8812.12 378
8813.00 409
8813.89 382
8814.78 423
8815.66 444
8816.55 406
8817.44 457
8818.32 421
8819.21 410
8820.10 404
8820.98 417
8821.87 404
8822.76 404
8823.64 403
8824.53 389
8825.42 375
8826.30 390
8827.19 424
8828.08 451
8828.96 462
8829.85 390
8830.74 402
8831.63 414
8832.51 404
8833.40 402
8834.29 397
8835.17 427
8836.06 448
8836.95 421
8837.84 368
8838.72 354
8839.61 385
8840.50 403
8841.39 399
8842.28 408
8843.16 388
8844.05 361
8844.94 373
8845.83 402
8846.71 417
8847.60 436
8848.49 400
8849.38 376
8850.27 398
8851.15 396
8852.04 367
8852.93 354
8853.82 343
8854.71 361
8855.60 357
8856.48 337
8857.37 376
8858.26 345
8859.15 419
8860.04 421
8860.93 425
8861.82 401
8862.70 386
8863.59 337
8864.48 318
8865.37 329
8866.26 364
8867.15 361
8868.04 380
8868.93 394
8869.82 378
8870.70 412
8871.59 386
8872.48 351
8873.37 390
8874.26 344
8875.15 333
8876.04 360
8876.93 356
8877.82 289
8878.71 316
8879.60 335
8880.49 351
8881.38 373
8882.27 332
8883.16 307
8884.05 335
8884.94 335
8885.83 364
8886.72 367
8887.61 353
8888.50 352
8889.39 359
8890.28 326
8891.17 308
8892.06 317
8892.95 284
8893.84 281
8894.73 356
8895.62 352
8896.51 325
8897.40 304
8898.29 326
8899.18 295
8900.07 324
8900.96 316
8901.85 325
8902.74 333
8903.63 322
8904.52 335
8905.42 287
8906.31 307
8907.20 316
8908.09 315
8908.98 298
8909.87 318
8910.76 318
8911.65 307
8912.54 277
8913.44 311
8914.33 286
8915.22 289
8916.11 317
8917.00 291
8917.89 285
8918.78 289
8919.68 327
8920.57 286
8921.46 320
8922.35 284
8923.24 297
8924.13 300
8925.03 307
8925.92 295
8926.81 299
8927.70 309
8928.59 348
8929.49 318
8930.38 318
8931.27 315
8932.16 314
8933.05 308
8933.95 316
8934.84 307
8935.73 316
8936.62 314
8937.52 349
8938.41 356
8939.30 324
8940.19 341
8941.09 316
8941.98 321
8942.87 282
8943.77 314
8944.66 333
8945.55 307
8946.44 269
8947.34 287
8948.23 359
8949.12 343
8950.02 314
8950.91 277
8951.80 349
8952.70 317
8953.59 310
8954.48 300
8955.38 327
8956.27 295
8957.16 363
8958.06 330
8958.95 296
8959.84 316
8960.74 309
8961.63 343
8962.52 320
8963.42 292
8964.31 267
8965.21 309
8966.10 319
8966.99 299
8967.89 305
8968.78 390
8969.68 348
8970.57 364
8971.46 335
8972.36 302
8973.25 276
8974.15 297
8975.04 286
8975.94 312
8976.83 304
8977.72 322
8978.62 321
8979.51 254
8980.41 267
8981.30 271
8982.20 320
8983.09 337
8983.99 324
8984.88 283
8985.78 287
8986.67 270
8987.57 287
8988.46 314
8989.36 289
8990.25 317
8991.15 286
8992.04 303
8992.94 277
8993.83 307
8994.73 315
8995.62 327
8996.52 286
8997.41 286
8998.31 319
8999.21 338
9000.10 306
9001.00 282
9001.89 304
9002.79 279
9003.68 255
9004.58 302
9005.48 299
9006.37 300
9007.27 335
9008.16 324
9009.06 322
9009.96 298
9010.85 323
9011.75 284
9012.64 294
9013.54 267
9014.44 304
9015.33 300
9016.23 319
9017.13 290
9018.02 320
9018.92 302
9019.82 309
9020.71 294
9021.61 278
9022.51 324
9023.40 312
9024.30 304
9025.20 299
9026.09 266
9026.99 285
9027.89 314
9028.78 320
9029.68 292
9030.58 294
9031.48 306
9032.37 326
9033.27 281
9034.17 316
9035.06 310
9035.96 338
9036.86 285
9037.76 237
9038.65 279
9039.55 252
9040.45 293
9041.35 307
9042.25 302
9043.14 279
9044.04 253
9044.94 312
9045.84 306
9046.73 284
9047.63 295
9048.53 343
9049.43 355
9050.33 302
9051.22 310
9052.12 301
9053.02 283
9053.92 261
9054.82 256
9055.72 289
9056.61 308
9057.51 285
9058.41 304
9059.31 301
9060.21 271
9061.11 263
9062.01 261
9062.91 296
9063.80 257
9064.70 264
9065.60 270
9066.50 300
9067.40 320
9068.30 311
9069.20 298
9070.10 291
9071.00 300
9071.89 266
9072.79 254
9073.69 303
9074.59 291
9075.49 279
9076.39 284
9077.29 282
9078.19 288
9079.09 288
9079.99 329
9080.89 283
9081.79 273
9082.69 306
9083.59 278
9084.49 291
9085.39 321
9086.29 291
9087.19 302
9088.09 324
9088.99 310
9089.89 275
9090.79 282
9091.69 302
9092.59 310
9093.49 284
9094.39 320
9095.29 284
9096.19 284
9097.09 278
9097.99 313
9098.89 285
9099.79 272
9100.69 362
9101.59 296
9102.49 285
9103.39 266
9104.30 282
9105.20 269
9106.10 290
9107.00 269
9107.90 322
9108.80 292
9109.70 312
9110.60 300
9111.50 276
9112.40 283
9113.31 308
9114.21 287
9115.11 278
9116.01 271
9116.91 262
9117.81 278
9118.71 310
9119.62 290
9120.52 263
9121.42 281
9122.32 296
9123.22 295
9124.12 250
9125.03 272
9125.93 295
9126.83 335
9127.73 316
9128.63 275
9129.54 294
9130.44 268
9131.34 272
9132.24 266
9133.14 280
9134.05 261
9134.95 282
9135.85 322
9136.75 326
9137.66 260
9138.56 261
9139.46 282
9140.36 261
9141.27 264
9142.17 262
9143.07 284
9143.97 240
9144.88 270
9145.78 261
9146.68 308
9147.59 274
9148.49 319
9149.39 332
9150.29 256
9151.20 251
9152.10 303
9153.00 282
9153.91 277
9154.81 318
9155.71 282
9156.62 291
9157.52 299
9158.42 306
9159.33 269
9160.23 293
9161.14 274
9162.04 317
9162.94 275
9163.85 307
9164.75 315
9165.65 302
9166.56 257
9167.46 254
9168.37 252
9169.27 316
9170.17 301
9171.08 273
9171.98 302
9172.89 323
9173.79 312
9174.69 264
9175.60 254
9176.50 251
9177.41 241
9178.31 315
9179.22 282
9180.12 246
9181.03 278
9181.93 285
9182.84 278
9183.74 279
9184.64 249
9185.55 227
9186.45 280
9187.36 296
9188.26 255
9189.17 260
9190.07 276
9190.98 295
9191.88 256
9192.79 251
9193.69 256
9194.60 280
9195.51 299
9196.41 270
9197.32 224
9198.22 244
9199.13 336
9200.03 288
9200.94 246
9201.84 278
9202.75 308
9203.66 305
9204.56 272
9205.47 232
9206.37 284
9207.28 283
9208.18 312
9209.09 296
9210.00 256
9210.90 260
9211.81 279
9212.71 292
9213.62 243
9214.53 216
9215.43 276
9216.34 295
9217.25 307
9218.15 272
9219.06 255
9219.97 303
9220.87 306
9221.78 300
9222.69 236
9223.59 246
9224.50 287
9225.41 310
9226.31 279
9227.22 254
9228.13 287
9229.03 319
9229.94 283
9230.85 281
9231.75 269
9232.66 320
9233.57 319
9234.48 293
9235.38 291
9236.29 246
9237.20 255
9238.11 267
9239.01 275
9239.92 246
9240.83 276
9241.74 320
9242.64 312
9243.55 330
9244.46 278
9245.37 291
9246.27 315
9247.18 270
9248.09 256
9249.00 298
9249.91 307
9250.81 300
9251.72 287
9252.63 260
9253.54 269
9254.45 272
9255.35 273
9256.26 277
9257.17 241
9258.08 247
9258.99 284
9259.90 260
9260.80 296
9261.71 248
9262.62 317
9263.53 305
9264.44 292
9265.35 294
9266.26 266
9267.17 244
9268.07 261
9268.98 247
9269.89 254
9270.80 247
9271.71 242
9272.62 237
9273.53 277
9274.44 261
9275.35 227
9276.26 272
9277.17 260
9278.08 241
9278.98 239
9279.89 261
9280.80 302
9281.71 278
9282.62 284
9283.53 281
9284.44 310
9285.35 303
9286.26 267
9287.17 250
9288.08 261
9288.99 257
9289.90 297
9290.81 305
9291.72 276
9292.63 266
9293.54 293
9294.45 273
9295.36 241
9296.27 229
9297.18 270
9298.09 285
9299.00 287
9299.91 274
9300.82 290
9301.73 287
9302.65 306
9303.56 300
9304.47 270
9305.38 239
9306.29 295
9307.20 289
9308.11 261
9309.02 306
9309.93 354
9310.84 299
9311.75 334
9312.66 344
9313.58 327
9314.49 361
9315.40 361
9316.31 288
9317.22 328
9318.13 346
9319.04 313
9319.95 273
9320.87 285
9321.78 287
9322.69 277
9323.60 266
9324.51 278
9325.42 266
9326.34 280
9327.25 303
9328.16 294
9329.07 272
9329.98 286
9330.90 293
9331.81 283
9332.72 281
9333.63 248
9334.54 287
9335.46 271
9336.37 249
9337.28 292
9338.19 289
9339.11 263
9340.02 265
9340.93 305
9341.84 264
9342.76 255
9343.67 256
9344.58 269
9345.49 284
9346.41 285
9347.32 305
9348.23 291
9349.14 271
9350.06 254
9350.97 286
9351.88 289
9352.80 310
9353.71 333
9354.62 292
9355.54 298
9356.45 284
9357.36 268
9358.28 324
9359.19 304
9360.10 251
9361.02 288
9361.93 251
9362.84 251
9363.76 257
9364.67 281
9365.58 290
9366.50 288
9367.41 254
9368.32 309
9369.24 293
9370.15 278
9371.07 268
9371.98 287
9372.89 305
9373.81 263
9374.72 257
9375.64 305
9376.55 289
9377.47 301
9378.38 255
9379.29 301
9380.21 282
9381.12 260
9382.04 258
9382.95 298
9383.87 253
9384.78 290
9385.70 271
9386.61 303
9387.52 281
9388.44 290
9389.35 287
9390.27 277
9391.18 275
9392.10 267
9393.01 356
9393.93 331
9394.84 319
9395.76 287
9396.67 313
9397.59 305
9398.51 359
9399.42 335
9400.34 328
9401.25 318
9402.17 321
9403.08 284
9404.00 310
9404.91 299
9405.83 318
9406.74 331
9407.66 316
9408.58 312
9409.49 294
9410.41 280
9411.32 292
9412.24 324
9413.16 319
9414.07 328
9414.99 340
9415.90 357
9416.82 324
9417.74 300
9418.65 338
9419.57 332
9420.49 335
9421.40 304
9422.32 316
9423.23 291
9424.15 325
9425.07 328
9425.98 302
9426.90 306
9427.82 341
9428.73 330
9429.65 323
9430.57 281
9431.48 291
9432.40 346
9433.32 332
9434.24 289
9435.15 308
9436.07 352
9436.99 282
9437.90 314
9438.82 356
9439.74 344
9440.66 322
9441.57 293
9442.49 316
9443.41 393
9444.33 363
9445.24 350
9446.16 362
9447.08 341
9448.00 303
9448.91 329
9449.83 334
9450.75 354
9451.67 313
9452.59 384
9453.50 400
9454.42 424
9455.34 425
9456.26 454
9457.18 461
9458.09 425
9459.01 403
9459.93 392
9460.85 343
9461.77 367
9462.69 383
9463.60 368
9464.52 355
9465.44 358
9466.36 352
9467.28 371
9468.20 313
9469.12 279
9470.03 306
9470.95 319
9471.87 310
9472.79 328
9473.71 363
9474.63 355
9475.55 342
9476.47 339
9477.39 331
9478.31 323
9479.22 389
9480.14 349
9481.06 378
9481.98 333
9482.90 338
9483.82 336
9484.74 331
9485.66 319
9486.58 338
9487.50 332
9488.42 325
9489.34 334
9490.26 326
9491.18 325
9492.10 350
9493.02 328
9493.94 342
9494.86 343
9495.78 294
9496.70 329
9497.62 375
9498.54 344
9499.46 314
9500.38 309
9501.30 355
9502.22 338
9503.14 368
9504.06 341
9504.98 302
9505.90 337
9506.82 340
9507.74 333
9508.66 308
9509.58 333
9510.50 349
9511.42 318
9512.35 322
9513.27 311
9514.19 333
9515.11 332
9516.03 344
9516.95 364
9517.87 356
9518.79 343
9519.71 346
9520.63 342
9521.56 342
9522.48 356
9523.40 381
9524.32 364
9525.24 339
9526.16 362
9527.08 363
9528.01 357
9528.93 328
9529.85 361
9530.77 355
9531.69 414
9532.61 458
9533.54 460
9534.46 445
9535.38 433
9536.30 506
9537.22 495
9538.15 522
9539.07 444
9539.99 472
9540.91 431
9541.84 416
9542.76 423
9543.68 371
9544.60 416
9545.52 400
9546.45 363
9547.37 357
9548.29 329
9549.21 363
9550.14 368
9551.06 338
9551.98 333
9552.91 355
9553.83 370
9554.75 365
9555.67 405
9556.60 361
9557.52 360
9558.44 373
9559.37 372
9560.29 445
9561.21 357
9562.14 376
9563.06 389
9563.98 374
9564.91 383
9565.83 389
9566.75 372
9567.68 392
9568.60 349
9569.52 382
9570.45 352
9571.37 338
9572.29 327
9573.22 349
9574.14 349
9575.07 354
9575.99 360
9576.91 385
9577.84 357
9578.76 377
9579.69 362
9580.61 355
9581.53 353
9582.46 352
9583.38 322
9584.31 320
9585.23 383
9586.16 385
9587.08 347
9588.00 373
9588.93 351
9589.85 314
9590.78 364
9591.70 366
9592.63 368
9593.55 340
9594.48 406
9595.40 427
9596.33 384
9597.25 378
9598.18 380
9599.10 377
9600.03 328
9600.95 352
9601.88 357
9602.80 336
9603.73 359
9604.65 406
9605.58 404
9606.50 372
9607.43 386
9608.35 399
9609.28 427
9610.21 394
9611.13 391
9612.06 376
9612.98 408
9613.91 378
9614.83 408
9615.76 431
9616.69 447
9617.61 408
9618.54 401
9619.46 391
9620.39 388
9621.32 453
9622.24 426
9623.17 432
9624.09 443
9625.02 473
9625.95 460
9626.87 408
9627.80 467
9628.73 442
9629.65 410
9630.58 426
9631.51 448
9632.43 483
9633.36 485
9634.29 484
9635.21 447
9636.14 488
9637.07 474
9637.99 482
9638.92 469
9639.85 517
9640.77 467
9641.70 534
9642.63 520
9643.56 505
9644.48 524
9645.41 456
9646.34 524
9647.26 541
9648.19 545
9649.12 547
9650.05 549
9650.97 538
9651.90 570
9652.83 552
9653.76 570
9654.68 594
9655.61 609
9656.54 609
9657.47 602
9658.40 598
9659.32 550
9660.25 522
9661.18 518
9662.11 532
9663.04 556
9663.96 580
9664.89 549
9665.82 572
9666.75 543
9667.68 570
9668.61 568
9669.53 609
9670.46 579
9671.39 540
9672.32 579
9673.25 653
9674.18 568
9675.11 672
9676.03 660
9676.96 636
9677.89 663
9678.82 648
9679.75 632
9680.68 660
9681.61 673
9682.54 695
9683.47 628
9684.40 642
9685.32 711
9686.25 753
9687.18 684
9688.11 699
9689.04 660
9689.97 733
9690.90 747
9691.83 750
9692.76 721
9693.69 804
9694.62 779
9695.55 787
9696.48 758
9697.41 757
9698.34 772
9699.27 805
9700.20 831
9701.13 894
9702.06 946
9702.99 936
9703.92 905
9704.85 891
9705.78 902
9706.71 864
9707.64 843
9708.57 825
9709.50 726
9710.43 749
9711.36 778
9712.29 768
9713.22 774
9714.15 862
9715.08 869
9716.01 858
9716.94 926
9717.87 897
9718.80 916
9719.74 922
9720.67 937
9721.60 952
9722.53 858
9723.46 835
9724.39 747
9725.32 701
9726.25 672
9727.18 659
9728.11 624
9729.05 637
9729.98 659
9730.91 679
9731.84 693
9732.77 683
9733.70 704
9734.63 681
9735.57 714
9736.50 695
9737.43 647
9738.36 658
9739.29 674
9740.22 649
9741.16 679
9742.09 691
9743.02 625
9743.95 616
9744.88 571
9745.82 567
9746.75 573
9747.68 574
9748.61 566
9749.55 549
9750.48 524
9751.41 462
9752.34 511
9753.27 550
9754.21 540
9755.14 556
9756.07 537
9757.01 572
9757.94 538
9758.87 506
9759.80 506
9760.74 530
9761.67 518
9762.60 535
9763.53 499
9764.47 502
9765.40 538
9766.33 533
9767.27 517
9768.20 530
9769.13 504
9770.07 511
9771.00 475
9771.93 518
9772.87 527
9773.80 560
9774.73 537
9775.67 544
9776.60 526
9777.53 508
9778.47 575
9779.40 590
9780.34 605
9781.27 614
9782.20 619
9783.14 607
9784.07 658
9785.00 665
9785.94 626
9786.87 620
9787.81 576
9788.74 615
9789.68 585
9790.61 570
9791.54 533
9792.48 522
9793.41 475
9794.35 501
9795.28 465
9796.22 479
9797.15 474
9798.08 491
9799.02 528
9799.95 533
9800.89 521
9801.82 551
9802.76 505
9803.69 499
9804.63 446
9805.56 464
9806.50 462
9807.43 418
9808.37 420
9809.30 449
9810.24 426
9811.17 395
9812.11 385
9813.04 409
9813.98 358
9814.91 388
9815.85 411
9816.79 434
9817.72 436
9818.66 404
9819.59 431
9820.53 373
9821.46 359
9822.40 392
9823.34 388
9824.27 350
9825.21 392
9826.14 433
9827.08 373
9828.02 376
9828.95 446
9829.89 430
9830.82 359
9831.76 351
9832.70 409
9833.63 406
9834.57 393
9835.50 328
9836.44 333
9837.38 389
9838.31 361
9839.25 389
9840.19 361
9841.12 371
9842.06 371
9843.00 372
9843.93 341
9844.87 368
9845.81 413
9846.74 411
9847.68 383
9848.62 365
9849.56 370
9850.49 404
9851.43 392
9852.37 357
9853.30 342
9854.24 356
9855.18 385
9856.12 427
9857.05 412
9857.99 365
9858.93 391
9859.87 405
9860.80 391
9861.74 394
9862.68 369
9863.62 379
9864.55 385
9865.49 366
9866.43 343
9867.37 347
9868.31 350
9869.24 360
9870.18 377
9871.12 365
9872.06 367
9873.00 355
9873.93 364
9874.87 324
9875.81 367
9876.75 419
9877.69 395
9878.63 371
9879.56 351
9880.50 383
9881.44 403
9882.38 380
9883.32 408
9884.26 388
9885.20 404
9886.14 378
9887.07 356
9888.01 320
9888.95 342
9889.89 388
9890.83 332
9891.77 301
9892.71 290
9893.65 349
9894.59 367
9895.53 360
9896.47 322
9897.40 333
9898.34 312
9899.28 326
9900.22 358
9901.16 359
9902.10 337
9903.04 345
9903.98 380
9904.92 338
9905.86 321
9906.80 309
9907.74 307
9908.68 363
9909.62 324
9910.56 302
9911.50 323
9912.44 342
9913.38 352
9914.32 358
9915.26 386
9916.20 393
9917.14 408
9918.08 390
9919.02 339
9919.96 341
9920.90 386
9921.84 407
9922.78 347
9923.72 362
9924.66 371
9925.61 421
9926.55 502
9927.49 519
9928.43 588
9929.37 591
9930.31 686
9931.25 717
9932.19 706
9933.13 643
9934.07 654
9935.01 576
9935.96 496
9936.90 485
9937.84 442
9938.78 404
9939.72 402
9940.66 407
9941.60 357
9942.54 332
9943.49 379
9944.43 381
9945.37 358
9946.31 301
9947.25 308
9948.19 338
9949.14 331
9950.08 285
9951.02 327
9951.96 337
9952.90 333
9953.85 320
9954.79 267
9955.73 299
9956.67 347
9957.61 318
9958.56 316
9959.50 288
9960.44 317
9961.38 379
9962.33 338
9963.27 334
9964.21 347
9965.15 399
9966.10 357
9967.04 349
9967.98 308
9968.92 339
9969.87 354
9970.81 327
9971.75 305
9972.70 317
9973.64 349
9974.58 337
9975.52 312
9976.47 271
9977.41 315
9978.35 290
9979.30 300
9980.24 274
9981.18 266
9982.13 273
9983.07 320
9984.01 313
9984.96 279
9985.90 305
9986.84 334
9987.79 319
9988.73 285
9989.68 329
9990.62 315
9991.56 292
9992.51 274
9993.45 278
9994.39 307
9995.34 325
9996.28 281
9997.23 299
9998.17 267
9999.11 271
10000.06 323
10001.00 315
10001.95 302
10002.89 302
10003.84 286
10004.78 287
10005.73 330
10006.67 314
10007.61 302
10008.56 269
10009.50 303
10010.45 306
10011.39 294
10012.34 334
10013.28 302
10014.23 308
10015.17 315
10016.12 328
10017.06 285
10018.01 271
10018.95 280
10019.90 316
10020.84 284
10021.79 322
10022.73 295
10023.68 315
10024.62 252
10025.57 250
10026.51 298
10027.46 281
10028.41 270
10029.35 281
10030.30 259
10031.24 261
10032.19 273
10033.13 286
10034.08 260
10035.03 241
10035.97 268
10036.92 301
10037.86 307
10038.81 256
10039.76 290
10040.70 268
10041.65 285
10042.59 297
10043.54 281
10044.49 242
10045.43 253
10046.38 247
10047.33 257
10048.27 309
10049.22 257
10050.17 252
10051.11 243
10052.06 244
10053.01 237
10053.95 276
10054.90 275
10055.85 263
10056.79 262
10057.74 263
10058.69 240
10059.63 255
10060.58 255
10061.53 250
10062.48 309
10063.42 261
10064.37 240
10065.32 264
10066.26 292
10067.21 274
10068.16 256
10069.11 254
10070.05 248
10071.00 267
10071.95 267
10072.90 256
10073.84 259
10074.79 252
10075.74 287
10076.69 299
10077.64 242
10078.58 256
10079.53 241
10080.48 281
10081.43 259
10082.38 256
10083.32 250
10084.27 268
10085.22 258
10086.17 261
10087.12 255
10088.07 252
10089.01 246
10089.96 246
10090.91 255
10091.86 301
10092.81 255
10093.76 253
10094.71 275
10095.65 232
10096.60 246
10097.55 304
10098.50 308
10099.45 290
10100.40 297
10101.35 291
10102.30 253
10103.25 258
10104.19 273
10105.14 253
10106.09 248
10107.04 283
10107.99 263
10108.94 234
10109.89 262
10110.84 289
10111.79 269
10112.74 257
10113.69 275
10114.64 309
10115.59 288
10116.54 243
10117.49 240
10118.44 264
10119.39 287
10120.34 270
10121.29 244
10122.24 218
10123.19 219
10124.14 223
10125.09 277
10126.04 235
10126.99 216
10127.94 236
10128.89 246
10129.84 272
10130.79 247
10131.74 250
10132.69 262
10133.64 270
10134.59 252
10135.54 232
10136.49 248
10137.44 271
10138.39 284
10139.34 238
10140.29 235
10141.24 303
10142.20 274
10143.15 256
10144.10 253
10145.05 221
10146.00 271
10146.95 289
10147.90 260
10148.85 236
10149.80 260
10150.76 262
10151.71 256
10152.66 252
10153.61 266
10154.56 283
10155.51 295
10156.46 256
10157.42 303
10158.37 256
10159.32 283
10160.27 296
10161.22 270
10162.18 251
10163.13 215
10164.08 263
10165.03 291
10165.98 282
10166.93 275
10167.89 271
10168.84 287
10169.79 311
10170.74 272
10171.70 296
10172.65 298
10173.60 303
10174.55 237
10175.51 274
10176.46 271
10177.41 241
10178.36 272
10179.32 300
10180.27 297
10181.22 284
10182.17 306
10183.13 317
10184.08 272
10185.03 254
10185.99 324
10186.94 345
10187.89 316
10188.84 289
10189.80 303
10190.75 323
10191.70 339
10192.66 309
10193.61 300
10194.56 344
10195.52 326
10196.47 319
10197.42 311
10198.38 307
10199.33 313
10200.29 366
10201.24 368
10202.19 370
10203.15 331
10204.10 348
10205.05 369
10206.01 373
10206.96 362
10207.92 361
10208.87 427
10209.82 384
10210.78 456
10211.73 392
10212.69 401
10213.64 333
10214.60 337
10215.55 331
10216.50 327
10217.46 328
10218.41 374
10219.37 321
10220.32 304
10221.28 335
10222.23 360
10223.19 349
10224.14 327
10225.10 290
10226.05 298
10227.01 319
10227.96 292
10228.92 339
10229.87 293
10230.83 327
10231.78 317
10232.74 309
10233.69 310
10234.65 319
10235.60 353
10236.56 340
10237.51 358
10238.47 352
10239.42 419
10240.38 394
10241.33 366
10242.29 349
10243.25 376
10244.20 354
10245.16 313
10246.11 316
10247.07 327
10248.02 306
10248.98 243
10249.94 268
10250.89 265
10251.85 260
10252.80 294
10253.76 265
10254.72 281
10255.67 294
10256.63 247
10257.59 280
10258.54 284
10259.50 267
10260.45 255
10261.41 277
10262.37 270
10263.32 285
10264.28 283
10265.24 285
10266.19 259
10267.15 270
10268.11 275
10269.06 266
10270.02 272
10270.98 250
10271.94 259
10272.89 292
10273.85 298
10274.81 269
10275.76 257
10276.72 264
10277.68 304
10278.64 268
10279.59 243
10280.55 238
10281.51 257
10282.47 242
10283.42 252
10284.38 250
10285.34 258
10286.30 276
10287.25 250
10288.21 248
10289.17 260
10290.13 275
10291.08 269
10292.04 308
10293.00 256
10293.96 299
10294.92 250
10295.87 293
10296.83 297
10297.79 248
10298.75 229
10299.71 252
10300.67 241
10301.62 254
10302.58 258
10303.54 262
10304.50 235
10305.46 251
10306.42 276
10307.38 268
10308.33 255
10309.29 236
10310.25 234
10311.21 269
10312.17 257
10313.13 242
10314.09 247
10315.05 268
10316.01 249
10316.96 268
10317.92 235
10318.88 235
10319.84 274
10320.80 276
10321.76 239
10322.72 291
10323.68 262
10324.64 262
10325.60 275
10326.56 267
10327.52 269
10328.48 267
10329.44 264
10330.40 302
10331.36 270
10332.32 296
10333.28 339
10334.24 317
10335.20 288
10336.16 263
10337.12 217
10338.08 251
10339.04 264
10340.00 263
10340.96 264
10341.92 253
10342.88 265
10343.84 294
10344.80 264
10345.76 261
10346.72 242
10347.68 240
10348.64 242
10349.60 262
10350.56 257
10351.52 260
10352.48 237
10353.44 245
10354.40 247
10355.36 231
10356.33 235
10357.29 243
10358.25 261
10359.21 265
10360.17 262
10361.13 238
10362.09 249
10363.05 234
10364.01 251
10364.98 219
10365.94 223
10366.90 233
10367.86 213
10368.82 226
10369.78 248
10370.75 246
10371.71 229
10372.67 235
10373.63 266
10374.59 240
10375.55 260
10376.52 276
10377.48 230
10378.44 222
10379.40 243
10380.36 237
10381.33 240
10382.29 245
10383.25 233
10384.21 258
10385.17 241
10386.14 221
10387.10 227
10388.06 193
10389.02 209
10389.99 249
10390.95 257
10391.91 235
10392.87 245
10393.84 215
10394.80 264
10395.76 258
10396.73 243
10397.69 235
10398.65 213
10399.61 209
10400.58 251
10401.54 249
10402.50 245
10403.47 255
10404.43 228
10405.39 274
10406.36 266
10407.32 242
10408.28 249
10409.25 239
10410.21 263
10411.17 264
10412.14 262
10413.10 250
10414.06 243
10415.03 253
10415.99 235
10416.95 273
10417.92 276
10418.88 278
10419.85 302
10420.81 315
10421.77 294
10422.74 300
10423.70 302
10424.67 310
10425.63 284
10426.59 283
10427.56 256
10428.52 249
10429.49 240
10430.45 220
10431.42 241
10432.38 244
10433.34 263
10434.31 281
10435.27 208
10436.24 238
10437.20 263
10438.17 232
10439.13 220
10440.10 198
10441.06 231
10442.03 239
10442.99 236
10443.96 232
10444.92 213
10445.89 225
10446.85 203
10447.82 219
10448.78 211
10449.75 178
10450.71 210
10451.68 233
10452.64 235
10453.61 231
10454.58 223
10455.54 230
10456.51 228
10457.47 228
10458.44 228
10459.40 226
10460.37 225
10461.33 239
10462.30 232
10463.27 240
10464.23 246
10465.20 235
10466.16 218
10467.13 229
10468.10 199
10469.06 173
10470.03 194
10471.00 188
10471.96 197
10472.93 177
10473.89 202
10474.86 240
10475.83 233
10476.79 220
10477.76 211
10478.73 230
10479.69 202
10480.66 198
10481.63 210
10482.59 200
10483.56 227
10484.53 224
10485.49 218
10486.46 216
10487.43 217
10488.40 203
10489.36 167
10490.33 190
10491.30 242
10492.26 190
10493.23 205
10494.20 200
10495.17 202
10496.13 232
10497.10 199
10498.07 222
10499.04 243
10500.00 261
10500.97 185
10501.94 201
10502.91 206
10503.87 260
10504.84 245
10505.81 233
10506.78 226
10507.75 243
10508.71 237
10509.68 222
10510.65 224
10511.62 219
10512.59 240
10513.55 209
10514.52 250
10515.49 234
10516.46 202
10517.43 213
10518.40 234
10519.36 193
10520.33 207
10521.30 185
10522.27 197
10523.24 196
10524.21 190
10525.18 217
10526.15 219
10527.11 217
10528.08 215
10529.05 212
10530.02 195
10530.99 226
10531.96 255
10532.93 257
10533.90 238
10534.87 222
10535.84 229
10536.80 252
10537.77 236
10538.74 182
10539.71 226
10540.68 261
10541.65 246
10542.62 238
10543.59 236
10544.56 224
10545.53 229
10546.50 227
10547.47 257
10548.44 219
10549.41 250
10550.38 226
10551.35 233
10552.32 214
10553.29 238
10554.26 209
10555.23 202
10556.20 228
10557.17 241
10558.14 237
10559.11 244
10560.08 253
10561.05 252
10562.02 294
10562.99 245
10563.96 281
10564.93 305
10565.90 278
10566.88 284
10567.85 313
10568.82 277
10569.79 269
10570.76 231
10571.73 237
10572.70 231
10573.67 247
10574.64 246
10575.61 184
10576.58 209
10577.56 249
10578.53 199
10579.50 194
10580.47 198
10581.44 226
10582.41 220
10583.38 201
10584.35 197
10585.33 218
10586.30 228
10587.27 204
10588.24 240
10589.21 274
10590.18 271
10591.16 270
10592.13 249
10593.10 327
10594.07 269
10595.04 241
10596.02 233
10596.99 249
10597.96 227
10598.93 213
10599.90 239
10600.88 245
10601.85 209
10602.82 222
10603.79 207
10604.77 234
10605.74 225
10606.71 225
10607.68 257
10608.66 219
10609.63 249
10610.60 217
10611.57 238
10612.55 216
10613.52 202
10614.49 240
10615.47 233
10616.44 191
10617.41 211
10618.38 212
10619.36 190
10620.33 222
10621.30 262
10622.28 248
10623.25 248
10624.22 255
10625.20 248
10626.17 264
10627.14 240
10628.12 221
10629.09 233
10630.06 269
10631.04 249
10632.01 277
10632.99 232
10633.96 247
10634.93 265
10635.91 248
10636.88 232
10637.86 289
10638.83 259
10639.80 331
10640.78 363
10641.75 314
10642.73 328
10643.70 354
10644.67 343
10645.65 307
10646.62 288
10647.60 259
10648.57 303
10649.55 294
10650.52 298
10651.50 267
10652.47 227
10653.44 218
10654.42 215
10655.39 227
10656.37 241
10657.34 229
10658.32 208
10659.29 192
10660.27 209
10661.24 215
10662.22 252
10663.19 219
10664.17 249
10665.14 230
10666.12 248
10667.09 254
10668.07 235
10669.04 233
10670.02 281
10671.00 248
10671.97 235
10672.95 222
10673.92 236
10674.90 225
10675.87 208
10676.85 233
10677.83 231
10678.80 204
10679.78 233
10680.75 230
10681.73 251
10682.70 256
10683.68 249
10684.66 334
10685.63 266
10686.61 242
10687.59 230
10688.56 235
10689.54 220
10690.51 241
10691.49 216
10692.47 227
10693.44 215
10694.42 221
10695.40 212
10696.37 207
10697.35 206
10698.33 208
10699.30 200
10700.28 193
10701.26 181
10702.23 226
10703.21 213
10704.19 185
10705.17 211
10706.14 216
10707.12 225
10708.10 208
10709.07 214
10710.05 220
10711.03 261
10712.01 219
10712.98 193
10713.96 199
10714.94 198
10715.92 235
10716.89 237
10717.87 191
10718.85 188
10719.83 226
10720.80 195
10721.78 220
10722.76 212
10723.74 191
10724.71 220
10725.69 221
10726.67 193
10727.65 189
10728.63 183
10729.61 217
10730.58 217
10731.56 224
10732.54 214
10733.52 232
10734.50 250
10735.48 215
10736.45 221
10737.43 213
10738.41 249
10739.39 263
10740.37 217
10741.35 216
10742.33 244
10743.30 246
10744.28 207
10745.26 168
10746.24 167
10747.22 209
10748.20 200
10749.18 196
10750.16 223
10751.14 192
10752.11 193
10753.09 219
10754.07 204
10755.05 199
10756.03 215
10757.01 212
10757.99 210
10758.97 185
10759.95 213
10760.93 199
10761.91 225
10762.89 209
10763.87 249
10764.85 220
10765.83 218
10766.81 202
10767.79 223
10768.77 203
10769.75 197
10770.73 207
10771.71 197
10772.69 206
10773.67 210
10774.65 185
10775.63 207
10776.61 196
10777.59 203
10778.57 196
10779.55 192
10780.53 207
10781.51 222
10782.49 236
10783.47 216
10784.45 238
10785.43 197
10786.41 235
10787.39 218
10788.38 242
10789.36 175
10790.34 215
10791.32 241
10792.30 201
10793.28 208
10794.26 195
10795.24 200
10796.22 212
10797.21 214
10798.19 180
10799.17 188
10800.15 179
10801.13 196
10802.11 208
10803.09 207
10804.08 215
10805.06 189
10806.04 184
10807.02 177
10808.00 229
10808.98 212
10809.97 220
10810.95 234
10811.93 230
10812.91 224
10813.89 213
10814.88 241
10815.86 280
10816.84 222
10817.82 224
10818.80 232
10819.79 245
10820.77 239
10821.75 181
10822.73 196
10823.72 218
10824.70 237
10825.68 223
10826.66 218
10827.65 227
10828.63 209
10829.61 226
10830.59 228
10831.58 212
10832.56 223
10833.54 238
10834.53 197
10835.51 234
10836.49 218
10837.47 228
10838.46 227
10839.44 226
10840.42 220
10841.41 220
10842.39 221
10843.37 229
10844.36 242
10845.34 242
10846.32 245
10847.31 233
10848.29 247
10849.27 232
10850.26 230
10851.24 195
10852.23 219
10853.21 203
10854.19 229
10855.18 252
10856.16 261
10857.14 271
10858.13 247
10859.11 253
10860.10 234
10861.08 260
10862.07 229
10863.05 243
10864.03 207
10865.02 273
10866.00 250
10866.99 255
10867.97 231
10868.96 260
10869.94 259
10870.92 275
10871.91 263
10872.89 264
10873.88 262
10874.86 283
10875.85 268
10876.83 238
10877.82 229
10878.80 286
10879.79 253
10880.77 254
10881.76 243
10882.74 243
10883.73 245
10884.71 271
10885.70 282
10886.68 276
10887.67 278
10888.66 275
10889.64 317
10890.63 285
10891.61 308
10892.60 329
10893.58 307
10894.57 317
10895.55 253
10896.54 249
10897.53 300
10898.51 289
10899.50 276
10900.48 260
10901.47 296
10902.46 299
10903.44 306
10904.43 264
10905.41 281
10906.40 261
10907.39 298
10908.37 308
10909.36 280
10910.35 287
10911.33 308
10912.32 298
10913.30 285
10914.29 282
10915.28 299
10916.26 315
10917.25 356
10918.24 295
10919.22 312
10920.21 350
10921.20 338
10922.19 337
10923.17 270
10924.16 320
10925.15 337
10926.13 354
10927.12 332
10928.11 336
10929.09 296
10930.08 357
10931.07 391
10932.06 321
10933.04 336
10934.03 351
10935.02 332
10936.01 357
10936.99 394
10937.98 322
10938.97 373
10939.96 354
10940.94 326
10941.93 372
10942.92 372
10943.91 377
10944.90 379
10945.88 382
10946.87 373
10947.86 368
10948.85 382
10949.84 419
10950.82 378
10951.81 444
10952.80 398
10953.79 399
10954.78 444
10955.77 457
10956.76 439
10957.74 481
10958.73 478
10959.72 637
10960.71 651
10961.70 612
10962.69 657
10963.68 644
10964.66 609
10965.65 584
10966.64 586
10967.63 560
10968.62 537
10969.61 473
10970.60 446
10971.59 416
10972.58 420
10973.57 408
10974.56 384
10975.54 423
10976.53 398
10977.52 435
10978.51 433
10979.50 453
10980.49 445
10981.48 480
10982.47 456
10983.46 475
10984.45 424
10985.44 528
10986.43 528
10987.42 501
10988.41 503
10989.40 544
10990.39 528
10991.38 524
10992.37 496
10993.36 466
10994.35 529
10995.34 548
10996.33 588
10997.32 616
10998.31 694
10999.30 759
11000.29 751
11001.28 961
11002.27 949
11003.26 1021
11004.25 965
11005.25 934
11006.24 929
11007.23 804
11008.22 726
11009.21 662
11010.20 580
11011.19 531
11012.18 494
11013.17 483
11014.16 442
11015.15 413
11016.15 385
11017.14 404
11018.13 391
11019.12 372
11020.11 360
11021.10 366
11022.09 336
11023.09 375
11024.08 394
11025.07 375
11026.06 353
11027.05 372
11028.04 369
11029.03 359
11030.03 390
11031.02 383
11032.01 397
11033.00 334
11033.99 351
11034.99 336
11035.98 328
11036.97 324
11037.96 327
11038.95 356
11039.95 340
11040.94 366
11041.93 363
11042.92 352
11043.92 376
11044.91 302
11045.90 282
11046.89 308
11047.89 381
11048.88 320
11049.87 267
11050.86 340
11051.86 312
11052.85 283
11053.84 333
11054.84 283
11055.83 287
11056.82 294
11057.81 318
11058.81 307
11059.80 313
11060.79 319
11061.79 305
11062.78 334
11063.77 303
11064.77 278
11065.76 313
11066.75 355
11067.75 303
11068.74 301
11069.73 273
11070.73 311
11071.72 307
11072.72 265
11073.71 331
11074.70 338
11075.70 318
11076.69 337
11077.69 282
11078.68 318
11079.67 301
11080.67 316
11081.66 321
11082.66 266
11083.65 277
11084.64 306
11085.64 314
11086.63 316
11087.63 323
11088.62 268
11089.62 269
11090.61 252
11091.60 264
11092.60 277
11093.59 326
11094.59 277
11095.58 298
11096.58 276
11097.57 291
11098.57 306
11099.56 298
11100.56 307
11101.55 287
11102.55 254
11103.54 271
11104.54 291
11105.53 276
11106.53 253
11107.52 255
11108.52 268
11109.51 277
11110.51 298
11111.51 282
11112.50 279
11113.50 270
11114.49 258
11115.49 260
11116.48 268
11117.48 285
11118.47 280
11119.47 244
11120.47 220
11121.46 277
11122.46 286
11123.45 278
11124.45 290
11125.45 290
11126.44 278
11127.44 314
11128.44 286
11129.43 252
11130.43 263
11131.42 282
11132.42 250
11133.42 272
11134.41 260
11135.41 261
11136.41 257
11137.40 237
11138.40 227
11139.40 204
11140.39 246
11141.39 252
11142.39 265
11143.38 274
11144.38 243
11145.38 241
11146.37 198
11147.37 251
11148.37 244
11149.37 253
11150.36 236
11151.36 250
11152.36 218
11153.35 247
11154.35 226
11155.35 265
11156.35 246
11157.34 249
11158.34 266
11159.34 244
11160.34 220
11161.34 230
11162.33 243
11163.33 247
11164.33 255
11165.33 247
11166.32 243
11167.32 240
11168.32 258
11169.32 252
11170.32 249
11171.31 231
11172.31 255
11173.31 201
11174.31 206
11175.31 228
11176.31 225
11177.30 238
11178.30 231
11179.30 250
11180.30 249
11181.30 264
11182.30 274
11183.30 244
11184.29 232
11185.29 238
11186.29 224
11187.29 261
11188.29 277
11189.29 273
11190.29 282
11191.29 267
11192.29 231
11193.29 245
11194.28 268
11195.28 256
11196.28 243
11197.28 276
11198.28 249
11199.28 267
11200.28 234
11201.28 246
11202.28 237
11203.28 210
11204.28 240
11205.28 218
11206.28 236
11207.28 237
11208.28 226
11209.28 275
11210.28 255
11211.28 230
11212.28 247
11213.28 249
11214.28 226
11215.28 243
11216.28 239
11217.28 244
11218.28 233
11219.28 241
11220.28 253
11221.28 248
11222.28 213
11223.28 228
11224.28 199
11225.28 213
11226.28 226
11227.28 216
11228.28 245
11229.28 254
11230.28 253
11231.28 195
11232.29 246
11233.29 236
11234.29 240
11235.29 218
11236.29 230
11237.29 231
11238.29 251
11239.29 214
11240.29 220
11241.30 219
11242.30 272
11243.30 246
11244.30 253
11245.30 234
11246.30 217
11247.30 233
11248.31 214
11249.31 239
11250.31 227
11251.31 239
11252.31 239
11253.31 233
11254.32 229
11255.32 225
11256.32 240
11257.32 214
11258.32 237
11259.33 218
11260.33 231
11261.33 249
11262.33 238
11263.33 198
11264.34 239
11265.34 221
11266.34 254
11267.34 228
11268.35 226
11269.35 209
11270.35 230
11271.35 264
11272.36 204
11273.36 242
11274.36 248
11275.37 222
11276.37 221
11277.37 237
11278.37 258
11279.38 255
11280.38 288
11281.38 276
11282.39 207
11283.39 244
11284.39 239
11285.40 267
11286.40 232
11287.40 216
11288.41 254
11289.41 226
11290.41 237
11291.42 252
11292.42 228
11293.42 242
11294.43 252
11295.43 248
11296.43 246
11297.44 233
11298.44 207
11299.45 225
11300.45 225
11301.45 218
11302.46 223
11303.46 247
11304.47 238
11305.47 237
11306.47 235
11307.48 243
11308.48 250
11309.49 259
11310.49 264
11311.50 265
11312.50 291
11313.50 280
11314.51 282
11315.51 312
11316.52 309
11317.52 284
11318.53 300
11319.53 278
11320.54 275
11321.54 269
11322.55 287
11323.55 244
11324.56 254
11325.56 237
11326.57 283
11327.57 249
11328.58 243
11329.58 254
11330.59 239
11331.59 215
11332.60 245
11333.60 239
11334.61 225
11335.61 196
11336.62 221
11337.63 267
11338.63 219
11339.64 233
11340.64 241
11341.65 270
11342.65 220
11343.66 262
11344.67 259
11345.67 298
11346.68 297
11347.68 241
11348.69 249
11349.70 240
11350.70 231
11351.71 241
11352.71 243
11353.72 241
11354.73 216
11355.73 224
11356.74 215
11357.75 230
11358.75 233
11359.76 205
11360.77 209
11361.77 233
11362.78 222
11363.79 222
11364.79 237
11365.80 239
11366.81 227
11367.81 233
11368.82 199
11369.83 228
11370.83 243
11371.84 200
11372.85 175
11373.86 208
11374.86 210
11375.87 234
11376.88 183
11377.89 204
11378.89 196
11379.90 225
11380.91 238
11381.92 214
11382.92 203
11383.93 197
11384.94 203
11385.95 197
11386.95 218
11387.96 208
11388.97 228
11389.98 227
11390.99 229
11391.99 210
11393.00 194
11394.01 208
11395.02 219
11396.03 240
11397.03 211
11398.04 222
11399.05 210
11400.06 211
11401.07 195
11402.08 193
11403.08 202
11404.09 192
11405.10 231
11406.11 203
11407.12 228
11408.13 224
11409.14 226
11410.14 232
11411.15 215
11412.16 213
11413.17 210
11414.18 214
11415.19 234
11416.20 190
11417.21 201
11418.22 212
11419.23 229
11420.23 205
11421.24 206
11422.25 207
11423.26 207
11424.27 211
11425.28 196
11426.29 201
11427.30 221
11428.31 231
11429.32 226
11430.33 196
11431.34 182
11432.35 186
11433.36 209
11434.37 218
11435.38 210
11436.39 192
11437.40 206
11438.41 182
11439.42 218
11440.43 212
11441.44 192
11442.45 205
11443.46 212
11444.47 203
11445.48 184
11446.49 218
11447.50 208
11448.51 226
11449.52 219
11450.53 196
11451.54 193
11452.55 226
11453.56 226
11454.58 220
11455.59 198
11456.60 216
11457.61 217
11458.62 223
11459.63 201
11460.64 197
11461.65 237
11462.66 221
11463.67 244
11464.69 188
11465.70 196
11466.71 197
11467.72 215
11468.73 203
11469.74 208
11470.75 219
11471.77 207
11472.78 209
11473.79 210
11474.80 218
11475.81 218
11476.82 227
11477.84 222
11478.85 225
11479.86 232
11480.87 230
11481.88 216
11482.89 210
11483.91 219
11484.92 195
11485.93 171
11486.94 198
11487.96 208
11488.97 172
11489.98 200
11490.99 205
11492.00 202
11493.02 214
11494.03 231
11495.04 194
11496.06 206
11497.07 166
11498.08 199
11499.09 197
11500.11 171
11501.12 181
11502.13 205
11503.14 209
11504.16 206
11505.17 207
11506.18 206
11507.20 237
11508.21 218
11509.22 232
11510.24 214
11511.25 197
11512.26 182
11513.28 218
11514.29 199
11515.30 180
11516.32 183
11517.33 184
11518.34 205
11519.36 197
11520.37 199
11521.38 175
11522.40 191
11523.41 175
11524.43 199
11525.44 194
11526.45 222
11527.47 188
11528.48 189
11529.50 214
11530.51 195
11531.52 199
11532.54 228
11533.55 221
11534.57 201
11535.58 226
11536.60 185
11537.61 202
11538.62 210
11539.64 252
11540.65 206
11541.67 216
11542.68 219
11543.70 224
11544.71 204
11545.73 210
11546.74 229
11547.76 214
11548.77 238
11549.79 213
11550.80 181
11551.82 205
11552.83 228
11553.85 195
11554.86 200
11555.88 210
11556.89 182
11557.91 191
11558.92 212
11559.94 208
11560.95 206
11561.97 198
11562.98 239
11564.00 225
11565.02 191
11566.03 217
11567.05 226
11568.06 217
11569.08 218
11570.10 227
11571.11 224
11572.13 215
11573.14 195
11574.16 239
11575.18 229
11576.19 237
11577.21 234
11578.22 258
11579.24 234
11580.26 253
11581.27 263
11582.29 244
11583.31 235
11584.32 234
11585.34 258
11586.35 260
11587.37 276
11588.39 244
11589.40 242
11590.42 225
11591.44 257
11592.46 248
11593.47 264
11594.49 285
11595.51 287
11596.52 327
11597.54 353
11598.56 343
11599.57 415
11600.59 429
11601.61 485
11602.63 448
11603.64 478
11604.66 460
11605.68 396
11606.70 415
11607.71 369
11608.73 340
11609.75 329
11610.77 301
11611.78 270
11612.80 250
11613.82 225
11614.84 207
11615.85 258
11616.87 212
11617.89 222
11618.91 208
11619.93 222
11620.95 220
11621.96 187
11622.98 182
11624.00 208
11625.02 214
11626.04 213
11627.05 247
11628.07 229
11629.09 256
11630.11 237
11631.13 232
11632.15 233
11633.17 209
11634.18 211
11635.20 213
11636.22 215
11637.24 195
11638.26 197
11639.28 222
11640.30 213
11641.32 225
11642.34 203
11643.35 202
11644.37 208
11645.39 212
11646.41 215
11647.43 181
11648.45 215
11649.47 206
11650.49 192
11651.51 170
11652.53 187
11653.55 183
11654.57 191
11655.59 205
11656.61 197
11657.63 187
11658.65 199
11659.67 188
11660.69 185
11661.71 214
11662.73 179
11663.75 145
11664.77 213
11665.79 222
11666.81 192
11667.83 154
11668.85 170
11669.87 199
11670.89 217
11671.91 199
11672.93 227
11673.95 193
11674.97 193
11675.99 219
11677.01 243
11678.03 188
11679.05 184
11680.07 220
11681.09 211
11682.11 162
11683.13 199
11684.15 193
11685.18 205
11686.20 188
11687.22 231
11688.24 207
11689.26 192
11690.28 210
11691.30 201
11692.32 212
11693.34 189
11694.37 218
11695.39 208
11696.41 197
11697.43 193
11698.45 184
11699.47 201
11700.49 210
11701.52 193
11702.54 180
11703.56 192
11704.58 215
11705.60 225
11706.62 186
11707.65 167
11708.67 200
11709.69 206
11710.71 220
11711.73 179
11712.76 170
11713.78 191
11714.80 196
11715.82 195
11716.85 200
11717.87 186
11718.89 178
11719.91 216
11720.94 174
11721.96 181
11722.98 178
11724.00 203
11725.03 179
11726.05 177
11727.07 185
11728.09 172
11729.12 224
11730.14 176
11731.16 167
11732.19 197
11733.21 184
11734.23 188
11735.25 193
11736.28 192
11737.30 201
11738.32 226
11739.35 227
11740.37 195
11741.39 165
11742.42 196
11743.44 192
11744.46 190
11745.49 179
11746.51 195
11747.54 217
11748.56 195
11749.58 182
11750.61 229
11751.63 220
11752.65 225
11753.68 233
11754.70 226
11755.73 235
11756.75 243
11757.77 215
11758.80 188
11759.82 229
11760.85 186
11761.87 194
11762.90 190
11763.92 204
11764.94 186
11765.97 206
11766.99 186
11768.02 188
11769.04 211
11770.07 180
11771.09 191
11772.12 224
11773.14 221
11774.17 192
11775.19 203
11776.22 196
11777.24 249
11778.27 201
11779.29 192
11780.32 204
11781.34 193
11782.37 198
11783.39 213
11784.42 212
11785.44 208
11786.47 228
11787.49 209
11788.52 221
11789.54 199
11790.57 210
11791.59 219
11792.62 216
11793.65 204
11794.67 222
11795.70 209
11796.72 199
11797.75 215
11798.77 212
11799.80 238
11800.83 218
11801.85 228
11802.88 194
11803.90 198
11804.93 195
11805.96 248
11806.98 215
11808.01 238
11809.04 240
11810.06 218
11811.09 216
11812.12 224
11813.14 214
11814.17 200
11815.20 229
11816.22 225
11817.25 235
11818.28 229
11819.30 201
11820.33 241
11821.36 202
11822.38 197
11823.41 188
11824.44 182
11825.46 198
11826.49 185
11827.52 172
11828.54 204
11829.57 200
11830.60 216
11831.63 231
11832.65 226
11833.68 218
11834.71 252
11835.74 240
11836.76 224
11837.79 234
11838.82 254
11839.85 228
11840.87 213
11841.90 215
11842.93 197
11843.96 229
11844.99 217
11846.01 234
11847.04 222
11848.07 206
11849.10 233
11850.13 213
11851.15 202
11852.18 198
11853.21 232
11854.24 250
11855.27 206
11856.30 213
11857.32 221
11858.35 248
11859.38 215
11860.41 240
11861.44 242
11862.47 280
11863.50 241
11864.52 251
11865.55 230
11866.58 261
11867.61 268
11868.64 281
11869.67 241
11870.70 251
11871.73 233
11872.76 256
11873.79 244
11874.81 228
11875.84 244
11876.87 273
11877.90 266
11878.93 270
11879.96 268
11880.99 262
11882.02 268
11883.05 276
11884.08 236
11885.11 270
11886.14 271
11887.17 282
11888.20 293
11889.23 254
11890.26 234
11891.29 261
11892.32 308
11893.35 268
11894.38 349
11895.41 302
11896.44 272
11897.47 265
11898.50 284
11899.53 334
11900.56 335
11901.59 335
11902.62 318
11903.65 299
11904.68 381
11905.71 338
11906.74 339
11907.77 329
11908.80 350
11909.83 332
11910.86 299
11911.90 319
11912.93 358
11913.96 329
11914.99 321
11916.02 343
11917.05 315
11918.08 322
11919.11 313
11920.14 330
11921.17 286
11922.21 296
11923.24 345
11924.27 299
11925.30 292
11926.33 294
11927.36 325
11928.39 352
11929.43 412
11930.46 413
11931.49 398
11932.52 435
11933.55 506
11934.58 544
11935.62 506
11936.65 503
11937.68 535
11938.71 497
11939.74 444
11940.78 388
11941.81 391
11942.84 400
11943.87 327
11944.90 287
11945.94 313
11946.97 297
11948.00 278
11949.03 281
11950.07 267
11951.10 254
11952.13 253
11953.16 268
11954.20 263
11955.23 267
11956.26 249
11957.29 265
11958.33 250
11959.36 270
11960.39 262
11961.43 218
11962.46 229
11963.49 236
11964.53 244
11965.56 260
11966.59 253
11967.62 254
11968.66 269
11969.69 242
11970.72 242
11971.76 230
11972.79 231
11973.83 248
11974.86 253
11975.89 259
11976.93 249
11977.96 256
11978.99 267
11980.03 223
11981.06 268
11982.09 244
11983.13 224
11984.16 220
11985.20 255
11986.23 265
11987.26 265
11988.30 259
11989.33 248
11990.37 224
11991.40 232
11992.44 265
11993.47 257
11994.50 256
11995.54 277
11996.57 244
11997.61 272
11998.64 261
11999.68 283
12000.71 255
12001.75 275
12002.78 271
12003.82 240
12004.85 242
12005.89 254
12006.92 254
12007.96 282
12008.99 252
12010.03 255
12011.06 265
12012.10 262
12013.13 281
12014.17 262
12015.20 248
12016.24 282
12017.27 294
12018.31 277
12019.34 308
12020.38 296
12021.41 296
12022.45 300
12023.49 303
12024.52 313
12025.56 291
12026.59 291
12027.63 293
12028.66 260
12029.70 270
12030.74 278
12031.77 270
12032.81 259
12033.84 284
12034.88 308
12035.92 294
12036.95 288
12037.99 304
12039.03 349
12040.06 305
12041.10 239
12042.13 285
12043.17 292
12044.21 294
12045.24 279
12046.28 283
12047.32 284
12048.35 296
12049.39 274
12050.43 269
12051.46 242
12052.50 284
12053.54 312
12054.58 331
12055.61 316
12056.65 282
12057.69 319
12058.72 306
12059.76 299
12060.80 291
12061.84 323
12062.87 324
12063.91 314
12064.95 294
12065.98 291
12067.02 325
12068.06 296
12069.10 289
12070.14 303
12071.17 311
12072.21 354
12073.25 321
12074.29 273
12075.32 297
12076.36 300
12077.40 306
12078.44 341
12079.48 296
12080.51 292
12081.55 312
12082.59 298
12083.63 327
12084.67 324
12085.71 305
12086.74 334
12087.78 349
12088.82 371
12089.86 337
12090.90 351
12091.94 377
12092.97 371
12094.01 348
12095.05 320
12096.09 357
12097.13 377
12098.17 372
12099.21 403
12100.25 393
12101.29 418
12102.32 459
12103.36 443
12104.40 492
12105.44 526
12106.48 545
12107.52 543
12108.56 567
12109.60 486
12110.64 483
12111.68 456
12112.72 449
12113.76 434
12114.80 367
12115.84 318
12116.88 305
12117.92 302
12118.96 317
12120.00 277
12121.04 275
12122.07 268
12123.11 240
12124.15 317
12125.19 245
12126.23 266
12127.28 273
12128.32 275
12129.36 279
12130.40 299
12131.44 246
12132.48 261
12133.52 253
12134.56 255
12135.60 275
12136.64 289
12137.68 253
12138.72 263
12139.76 295
12140.80 265
12141.84 230
12142.88 274
12143.92 247
12144.96 216
12146.00 215
12147.05 205
12148.09 222
12149.13 230
12150.17 233
12151.21 233
12152.25 215
12153.29 262
12154.33 244
12155.38 255
12156.42 205
12157.46 257
12158.50 217
12159.54 246
12160.58 220
12161.62 198
12162.67 240
12163.71 198
12164.75 227
12165.79 218
12166.83 212
12167.87 217
12168.92 213
12169.96 217
12171.00 227
12172.04 212
12173.08 213
12174.13 234
12175.17 227
12176.21 229
12177.25 226
12178.30 228
12179.34 228
12180.38 213
12181.42 233
12182.47 259
12183.51 244
12184.55 227
12185.59 232
12186.64 241
12187.68 235
12188.72 236
12189.76 210
12190.81 230
12191.85 234
12192.89 214
12193.94 224
12194.98 222
12196.02 215
12197.06 237
12198.11 226
12199.15 212
12200.19 223
12201.24 230
12202.28 219
12203.32 199
12204.37 204
12205.41 216
12206.45 221
12207.50 222
12208.54 257
12209.59 219
12210.63 205
12211.67 239
12212.72 209
12213.76 186
12214.80 224
12215.85 222
12216.89 262
12217.94 222
12218.98 234
12220.02 238
12221.07 230
12222.11 236
12223.16 211
12224.20 209
12225.25 200
12226.29 225
12227.33 217
12228.38 231
12229.42 240
12230.47 247
12231.51 242
12232.56 241
12233.60 226
12234.65 238
12235.69 235
12236.74 246
12237.78 226
12238.83 234
12239.87 255
12240.92 230
12241.96 210
12243.01 210
12244.05 244
12245.10 224
12246.14 248
12247.19 235
12248.23 217
12249.28 201
12250.32 228
12251.37 236
12252.41 215
12253.46 244
12254.50 191
12255.55 224
12256.60 210
12257.64 225
12258.69 201
12259.73 223
12260.78 210
12261.82 241
12262.87 203
12263.92 214
12264.96 218
12266.01 203
12267.05 223
12268.10 228
12269.15 208
12270.19 194
12271.24 226
12272.29 200
12273.33 207
12274.38 202
12275.43 221
12276.47 235
12277.52 164
12278.57 179
12279.61 210
12280.66 231
12281.71 223
12282.75 199
12283.80 196
12284.85 194
12285.89 198
12286.94 176
12287.99 216
12289.03 194
12290.08 211
12291.13 171
12292.18 191
12293.22 217
12294.27 230
12295.32 197
12296.36 175
12297.41 183
12298.46 179
12299.51 212
12300.55 186
12301.60 192
12302.65 210
12303.70 188
12304.74 178
12305.79 204
12306.84 185
12307.89 182
12308.94 217
12309.98 181
12311.03 192
12312.08 180
12313.13 195
12314.18 212
12315.22 187
12316.27 162
12317.32 153
12318.37 173
12319.42 211
12320.47 199
12321.51 184
12322.56 203
12323.61 207
12324.66 211
12325.71 182
12326.76 214
12327.81 202
12328.85 203
12329.90 174
12330.95 186
12332.00 205
12333.05 218
12334.10 188
12335.15 172
12336.20 169
12337.25 201
12338.30 209
12339.34 195
12340.39 190
12341.44 189
12342.49 190
12343.54 190
12344.59 186
12345.64 175
12346.69 170
12347.74 177
12348.79 180
12349.84 139
12350.89 193
12351.94 195
12352.99 175
12354.04 176
12355.09 159
12356.14 188
12357.19 169
12358.24 186
12359.29 189
12360.34 191
12361.39 220
12362.44 219
12363.49 178
12364.54 201
12365.59 186
12366.64 182
12367.69 194
12368.74 187
12369.79 198
12370.84 167
12371.89 178
12372.94 186
12373.99 199
12375.04 170
12376.09 194
12377.15 206
12378.20 194
12379.25 198
12380.30 215
12381.35 190
12382.40 214
12383.45 186
12384.50 190
12385.55 176
12386.60 227
12387.66 196
12388.71 168
12389.76 216
12390.81 206
12391.86 216
12392.91 189
12393.96 208
12395.02 238
12396.07 241
12397.12 205
12398.17 213
12399.22 212
12400.27 188
12401.33 222
12402.38 209
12403.43 205
12404.48 185
12405.53 235
12406.59 243
12407.64 218
12408.69 196
12409.74 206
12410.80 193
12411.85 209
12412.90 225
12413.95 222
12415.00 215
12416.06 238
12417.11 238
12418.16 208
12419.21 226
12420.27 213
12421.32 255
12422.37 284
12423.43 262
12424.48 266
12425.53 218
12426.58 223
12427.64 222
12428.69 209
12429.74 228
12430.80 237
12431.85 251
12432.90 221
12433.96 228
12435.01 203
12436.06 241
12437.12 223
12438.17 201
12439.22 220
12440.28 247
12441.33 273
12442.38 240
12443.44 224
12444.49 197
12445.54 248
12446.60 256
12447.65 235
12448.71 211
12449.76 238
12450.81 252
12451.87 237
12452.92 234
12453.98 245
12455.03 250
12456.08 264
12457.14 226
12458.19 246
12459.25 225
12460.30 203
12461.36 248
12462.41 235
12463.46 251
12464.52 249
12465.57 268
12466.63 226
12467.68 233
12468.74 225
12469.79 231
12470.85 282
12471.90 270
12472.96 276
12474.01 275
12475.07 303
12476.12 273
12477.18 292
12478.23 289
12479.29 321
12480.34 332
12481.40 310
12482.45 317
12483.51 333
12484.56 330
12485.62 370
12486.67 361
12487.73 372
12488.79 379
12489.84 413
12490.90 442
12491.95 451
12493.01 553
12494.06 638
12495.12 631
12496.18 707
12497.23 790
12498.29 813
12499.34 927
12500.40 861
12501.46 805
12502.51 725
12503.57 749
12504.62 661
12505.68 534
12506.74 479
12507.79 444
12508.85 408
12509.91 385
12510.96 323
12512.02 307
12513.08 313
12514.13 349
12515.19 297
12516.25 264
12517.30 280
12518.36 273
12519.42 274
12520.47 261
12521.53 296
12522.59 279
12523.64 274
12524.70 289
12525.76 296
12526.82 270
12527.87 293
12528.93 315
12529.99 257
12531.04 275
12532.10 266
12533.16 310
12534.22 274
12535.27 263
12536.33 290
12537.39 275
12538.45 282
12539.50 259
12540.56 282
12541.62 245
12542.68 260
12543.74 269
12544.79 263
12545.85 257
12546.91 254
12547.97 228
12549.03 266
12550.08 222
12551.14 256
12552.20 241
12553.26 258
12554.32 221
12555.38 208
12556.43 258
12557.49 297
12558.55 235
12559.61 245
12560.67 232
12561.73 288
12562.79 325
12563.84 299
12564.90 282
12565.96 275
12567.02 280
12568.08 286
12569.14 339
12570.20 282
12571.26 331
12572.32 346
12573.37 357
12574.43 352
12575.49 359
12576.55 403
12577.61 411
12578.67 428
12579.73 417
12580.79 481
12581.85 399
12582.91 396
12583.97 409
12585.03 405
12586.09 345
12587.15 381
12588.21 308
12589.27 321
12590.33 275
12591.39 263
12592.45 315
12593.51 324
12594.57 329
12595.63 277
12596.69 290
12597.75 312
12598.81 328
12599.87 292
12600.93 303
12601.99 291
12603.05 290
12604.11 300
12605.17 271
12606.23 251
12607.29 262
12608.35 300
12609.41 266
12610.47 270
12611.53 310
12612.59 300
12613.66 276
12614.72 268
12615.78 280
12616.84 289
12617.90 245
12618.96 269
12620.02 286
12621.08 284
12622.14 269
12623.20 262
12624.27 259
12625.33 276
12626.39 242
12627.45 263
12628.51 268
12629.57 244
12630.63 232
12631.70 226
12632.76 241
12633.82 241
12634.88 223
12635.94 251
12637.00 259
12638.07 244
12639.13 224
12640.19 251
12641.25 232
12642.31 273
12643.38 266
12644.44 269
12645.50 249
12646.56 261
12647.63 268
12648.69 284
12649.75 253
12650.81 258
12651.88 258
12652.94 261
12654.00 288
12655.06 304
12656.13 284
12657.19 282
12658.25 285
12659.31 295
12660.38 323
12661.44 308
12662.50 304
12663.57 274
12664.63 272
12665.69 300
12666.75 313
12667.82 289
12668.88 280
12669.94 289
12671.01 277
12672.07 308
12673.13 273
12674.20 273
12675.26 274
12676.32 282
12677.39 271
12678.45 251
12679.51 239
12680.58 304
12681.64 293
12682.71 271
12683.77 280
12684.83 282
12685.90 277
12686.96 294
12688.03 282
12689.09 288
12690.15 277
12691.22 306
12692.28 246
12693.35 270
12694.41 265
12695.47 262
12696.54 324
12697.60 292
12698.67 296
12699.73 294
12700.80 289
12701.86 278
12702.93 306
12703.99 334
12705.05 318
12706.12 357
12707.18 378
12708.25 359
12709.31 313
12710.38 314
12711.44 329
12712.51 337
12713.57 310
12714.64 291
12715.70 315
12716.77 285
12717.83 320
12718.90 267
12719.96 286
12721.03 286
12722.10 268
12723.16 257
12724.23 264
12725.29 243
12726.36 256
12727.42 281
12728.49 296
12729.55 256
12730.62 268
12731.69 250
12732.75 290
12733.82 255
12734.88 260
12735.95 283
12737.02 263
12738.08 269
12739.15 243
12740.21 236
12741.28 225
12742.35 274
12743.41 252
12744.48 262
12745.55 249
12746.61 260
12747.68 261
12748.75 238
12749.81 267
12750.88 241
12751.95 235
12753.01 227
12754.08 250
12755.15 248
12756.21 201
12757.28 194
12758.35 214
12759.41 212
12760.48 211
12761.55 217
12762.61 212
12763.68 223
12764.75 214
12765.82 181
12766.88 192
12767.95 229
12769.02 197
12770.09 164
12771.15 227
12772.22 233
12773.29 163
12774.36 210
12775.42 181
12776.49 204
12777.56 177
12778.63 231
12779.69 191
12780.76 177
12781.83 218
12782.90 195
12783.97 219
12785.03 172
12786.10 192
12787.17 216
12788.24 199
12789.31 191
12790.37 175
12791.44 230
12792.51 211
12793.58 209
12794.65 212
12795.72 210
12796.79 188
12797.85 183
12798.92 195
12799.99 197
12801.06 183
12802.13 220
12803.20 197
12804.27 205
12805.34 208
12806.40 188
12807.47 184
12808.54 198
12809.61 195
12810.68 210
12811.75 211
12812.82 202
12813.89 167
12814.96 187
12816.03 182
12817.10 171
12818.17 191
12819.23 210
12820.30 192
12821.37 219
12822.44 196
12823.51 183
12824.58 201
12825.65 201
12826.72 210
12827.79 195
12828.86 163
12829.93 174
12831.00 180
12832.07 190
12833.14 185
12834.21 194
12835.28 209
12836.35 199
12837.42 209
12838.49 176
12839.56 193
12840.63 165
12841.70 183
12842.77 174
12843.85 184
12844.92 167
12845.99 187
12847.06 179
12848.13 187
12849.20 170
12850.27 162
12851.34 183
12852.41 182
12853.48 167
12854.55 173
12855.62 192
12856.69 189
12857.77 173
12858.84 164
12859.91 154
12860.98 134
12862.05 177
12863.12 181
12864.19 171
12865.26 173
12866.34 177
12867.41 183
12868.48 180
12869.55 147
12870.62 177
12871.69 189
12872.77 159
12873.84 165
12874.91 164
12875.98 191
12877.05 148
12878.12 170
12879.20 155
12880.27 145
12881.34 154
12882.41 154
12883.49 187
12884.56 150
12885.63 150
12886.70 151
12887.77 171
12888.85 165
12889.92 145
12890.99 178
12892.06 157
12893.14 166
12894.21 156
12895.28 124
12896.35 162
12897.43 164
12898.50 166
12899.57 197
12900.65 161
12901.72 181
12902.79 204
12903.86 196
12904.94 145
12906.01 163
12907.08 210
12908.16 154
12909.23 144
12910.30 170
12911.38 181
12912.45 144
12913.52 142
12914.60 165
12915.67 163
12916.74 158
12917.82 145
12918.89 157
12919.97 171
12921.04 163
12922.11 151
12923.19 162
12924.26 152
12925.33 170
12926.41 183
12927.48 163
12928.56 158
12929.63 151
12930.70 180
12931.78 188
12932.85 171
12933.93 137
12935.00 164
12936.08 153
12937.15 184
12938.23 155
12939.30 159
12940.37 152
12941.45 189
12942.52 204
12943.60 164
12944.67 149
12945.75 173
12946.82 176
12947.90 161
12948.97 165
12950.05 177
12951.12 158
12952.20 178
12953.27 155
12954.35 162
12955.42 183
12956.50 177
12957.57 165
12958.65 149
12959.72 143
12960.80 159
12961.87 157
12962.95 178
12964.03 147
12965.10 165
12966.18 160
12967.25 202
12968.33 193
12969.40 145
12970.48 132
12971.56 142
12972.63 185
12973.71 150
12974.78 156
12975.86 158
12976.93 178
12978.01 177
12979.09 151
12980.16 152
12981.24 182
12982.32 158
12983.39 164
12984.47 156
12985.55 141
12986.62 177
12987.70 169
12988.77 169
12989.85 158
12990.93 187
12992.00 154
12993.08 175
12994.16 159
12995.23 155
12996.31 157
12997.39 188
12998.47 187
12999.54 182
13000.62 167
13001.70 172
13002.77 166
13003.85 181
13004.93 166
13006.01 157
13007.08 189
13008.16 168
13009.24 179
13010.31 144
13011.39 186
13012.47 179
13013.55 146
13014.63 154
13015.70 191
13016.78 181
13017.86 183
13018.94 171
13020.01 184
13021.09 156
13022.17 180
13023.25 185
13024.33 157
13025.40 168
13026.48 165
13027.56 177
13028.64 171
13029.72 157
13030.79 170
13031.87 194
13032.95 194
13034.03 227
13035.11 203
13036.19 185
13037.27 211
13038.34 180
13039.42 184
13040.50 195
13041.58 188
13042.66 185
13043.74 189
13044.82 161
13045.90 195
13046.97 211
13048.05 192
13049.13 167
13050.21 174
13051.29 207
13052.37 194
13053.45 203
13054.53 183
13055.61 204
13056.69 200
13057.77 197
13058.85 186
13059.93 181
13061.01 170
13062.09 190
13063.16 172
13064.24 163
13065.32 170
13066.40 179
13067.48 180
13068.56 191
13069.64 192
13070.72 189
13071.80 187
13072.88 193
13073.96 140
13075.04 188
13076.12 175
13077.20 153
13078.28 171
13079.36 172
13080.45 162
13081.53 165
13082.61 155
13083.69 166
13084.77 168
13085.85 153
13086.93 169
13088.01 168
13089.09 160
13090.17 163
13091.25 187
13092.33 207
13093.41 171
13094.49 154
13095.57 164
13096.66 188
13097.74 184
13098.82 156
13099.90 175
13100.98 166
13102.06 161
13103.14 152
13104.22 163
13105.31 173
13106.39 154
13107.47 162
13108.55 191
13109.63 147
13110.71 160
13111.79 143
13112.88 178
13113.96 185
13115.04 160
13116.12 141
13117.20 165
13118.29 165
13119.37 155
13120.45 171
13121.53 179
13122.61 185
13123.70 157
13124.78 174
13125.86 133
13126.94 190
13128.03 195
13129.11 185
13130.19 146
13131.27 170
13132.35 139
13133.44 164
13134.52 194
13135.60 167
13136.69 158
13137.77 154
13138.85 171
13139.93 154
13141.02 162
13142.10 152
13143.18 148
13144.27 172
13145.35 130
13146.43 153
13147.51 175
13148.60 184
13149.68 155
13150.76 151
13151.85 159
13152.93 171
13154.01 169
13155.10 149
13156.18 157
13157.26 169
13158.35 156
13159.43 174
13160.52 162
13161.60 147
13162.68 155
13163.77 168
13164.85 161
13165.93 141
13167.02 134
13168.10 163
13169.19 167
13170.27 186
13171.35 161
13172.44 149
13173.52 149
13174.61 178
13175.69 198
13176.78 153
13177.86 173
13178.94 167
13180.03 158
13181.11 178
13182.20 199
13183.28 156
13184.37 149
13185.45 164
13186.54 159
13187.62 170
13188.71 165
13189.79 177
13190.88 158
13191.96 167
13193.05 168
13194.13 176
13195.22 163
13196.30 149
13197.39 179
13198.47 159
13199.56 143
13200.64 170
13201.73 151
13202.81 121
13203.90 140
13204.98 156
13206.07 155
13207.16 153
13208.24 154
13209.33 161
13210.41 177
13211.50 178
13212.58 183
13213.67 163
13214.76 146
13215.84 167
13216.93 178
13218.01 166
13219.10 158
13220.19 181
13221.27 173
13222.36 167
13223.45 170
13224.53 157
13225.62 194
13226.70 191
13227.79 161
13228.88 167
13229.96 172
13231.05 163
13232.14 175
13233.22 186
13234.31 172
13235.40 165
13236.48 172
13237.57 173
13238.66 182
13239.74 185
13240.83 163
13241.92 198
13243.01 195
13244.09 184
13245.18 158
13246.27 161
13247.35 148
13248.44 183
13249.53 150
13250.62 164
13251.70 185
13252.79 190
13253.88 181
13254.97 177
13256.05 181
13257.14 208
13258.23 170
13259.32 193
13260.40 183
13261.49 197
13262.58 201
13263.67 216
13264.76 184
13265.84 180
13266.93 162
13268.02 190
13269.11 197
13270.20 188
13271.29 212
13272.37 187
13273.46 204
13274.55 209
13275.64 179
13276.73 175
13277.82 192
13278.90 206
13279.99 218
13281.08 204
13282.17 179
13283.26 236
13284.35 228
13285.44 211
13286.53 214
13287.61 190
13288.70 203
13289.79 213
13290.88 207
13291.97 239
13293.06 214
13294.15 243
13295.24 213
13296.33 223
13297.42 198
13298.51 206
13299.60 239
13300.68 227
13301.77 207
13302.86 225
13303.95 229
13305.04 220
13306.13 199
13307.22 207
13308.31 183
13309.40 228
13310.49 253
13311.58 216
13312.67 229
13313.76 262
13314.85 226
13315.94 228
13317.03 226
13318.12 246
13319.21 277
13320.30 241
13321.39 215
13322.48 225
13323.57 220
13324.66 231
13325.75 238
13326.84 214
13327.94 206
13329.03 200
13330.12 222
13331.21 226
13332.30 232
13333.39 229
13334.48 210
13335.57 241
13336.66 244
13337.75 263
13338.84 246
13339.93 229
13341.03 215
13342.12 250
13343.21 247
13344.30 248
13345.39 253
13346.48 239
13347.57 231
13348.66 236
13349.76 244
13350.85 234
13351.94 251
13353.03 258
13354.12 226
13355.21 195
13356.31 253
13357.40 266
13358.49 233
13359.58 242
13360.67 229
13361.76 226
13362.86 224
13363.95 241
13365.04 258
13366.13 276
13367.23 271
13368.32 321
13369.41 288
13370.50 274
13371.59 312
13372.69 318
13373.78 301
13374.87 293
13375.96 270
13377.06 289
13378.15 313
13379.24 264
13380.34 274
13381.43 233
13382.52 258
13383.61 239
13384.71 234
13385.80 236
13386.89 211
13387.99 223
13389.08 251
13390.17 198
13391.26 232
13392.36 232
13393.45 218
13394.54 208
13395.64 226
13396.73 227
13397.82 217
13398.92 222
13400.01 225
13401.11 201
13402.20 192
13403.29 233
13404.39 197
13405.48 202
13406.57 193
13407.67 212
13408.76 213
13409.86 212
13410.95 206
13412.04 189
13413.14 213
13414.23 221
13415.33 189
13416.42 199
13417.51 196
13418.61 253
13419.70 226
13420.80 198
13421.89 237
13422.99 215
13424.08 225
13425.17 225
13426.27 204
13427.36 214
13428.46 176
13429.55 191
13430.65 209
13431.74 220
13432.84 222
13433.93 252
13435.03 221
13436.12 236
13437.22 196
13438.31 222
13439.41 232
13440.50 232
13441.60 237
13442.69 212
13443.79 228
13444.88 228
13445.98 230
13447.08 251
13448.17 241
13449.27 215
13450.36 235
13451.46 264
13452.55 258
13453.65 224
13454.74 246
13455.84 235
13456.94 239
13458.03 212
13459.13 257
13460.22 270
13461.32 259
13462.42 259
13463.51 270
13464.61 240
13465.70 272
13466.80 286
13467.90 295
13468.99 277
13470.09 269
13471.19 287
13472.28 296
13473.38 264
13474.48 291
13475.57 299
13476.67 299
13477.77 294
13478.86 276
13479.96 259
13481.06 248
13482.15 237
13483.25 258
13484.35 253
13485.44 284
13486.54 279
13487.64 292
13488.74 281
13489.83 280
13490.93 281
13492.03 297
13493.12 272
13494.22 302
13495.32 288
13496.42 306
13497.51 330
13498.61 333
13499.71 354
13500.81 313
13501.90 332
13503.00 330
13504.10 397
13505.20 400
13506.30 397
13507.39 366
13508.49 380
13509.59 384
13510.69 346
13511.79 337
13512.88 354
13513.98 327
13515.08 290
13516.18 297
13517.28 289
13518.38 259
13519.47 255
13520.57 251
13521.67 232
13522.77 236
13523.87 253
13524.97 244
13526.07 223
13527.16 250
13528.26 225
13529.36 253
13530.46 218
13531.56 251
13532.66 240
13533.76 220
13534.86 217
13535.96 232
13537.05 237
13538.15 227
13539.25 233
13540.35 234
13541.45 234
13542.55 249
13543.65 215
13544.75 226
13545.85 225
13546.95 211
13548.05 253
13549.15 232
13550.25 219
13551.35 204
13552.45 216
13553.55 242
13554.65 215
13555.75 186
13556.85 229
13557.95 231
13559.05 203
13560.15 215
13561.25 201
13562.35 205
13563.45 198
13564.55 214
13565.65 217
13566.75 196
13567.85 183
13568.95 198
13570.05 227
13571.15 188
13572.25 195
13573.35 211
13574.45 231
13575.55 200
13576.65 193
13577.75 197
13578.85 208
13579.95 194
13581.06 215
13582.16 205
13583.26 180
13584.36 223
13585.46 212
13586.56 194
13587.66 166
13588.76 160
13589.86 189
13590.97 214
13592.07 192
13593.17 209
13594.27 224
13595.37 196
13596.47 181
13597.57 178
13598.68 206
13599.78 245
13600.88 190
13601.98 225
13603.08 204
13604.19 184
13605.29 195
13606.39 199
13607.49 209
13608.59 226
13609.70 204
13610.80 198
13611.90 192
13613.00 201
13614.10 186
13615.21 167
13616.31 193
13617.41 189
13618.51 221
13619.62 227
13620.72 223
13621.82 200
13622.92 205
13624.03 193
13625.13 198
13626.23 202
13627.33 211
13628.44 209
13629.54 233
13630.64 194
13631.75 196
13632.85 204
13633.95 219
13635.06 231
13636.16 226
13637.26 204
13638.36 161
13639.47 202
13640.57 200
13641.67 193
13642.78 207
13643.88 222
13644.99 208
13646.09 184
13647.19 180
13648.30 185
13649.40 176
13650.50 170
13651.61 182
13652.71 194
13653.81 150
13654.92 207
13656.02 217
13657.13 191
13658.23 166
13659.33 196
13660.44 187
13661.54 185
13662.65 173
13663.75 195
13664.86 174
13665.96 185
13667.06 191
13668.17 185
13669.27 199
13670.38 206
13671.48 174
13672.59 166
13673.69 166
13674.80 203
13675.90 204
13677.01 198
13678.11 182
13679.22 187
13680.32 202
13681.43 186
13682.53 169
13683.64 171
13684.74 207
13685.85 204
13686.95 194
13688.06 214
13689.16 209
13690.27 184
13691.37 170
13692.48 207
13693.58 214
13694.69 178
13695.79 212
13696.90 218
13698.01 206
13699.11 176
13700.22 185
13701.32 218
13702.43 205
13703.54 185
13704.64 161
13705.75 209
13706.85 223
13707.96 161
13709.07 187
13710.17 200
13711.28 209
13712.38 198
13713.49 215
13714.60 210
13715.70 227
13716.81 205
13717.92 200
13719.02 234
13720.13 233
13721.24 197
13722.34 224
13723.45 202
13724.56 214
13725.66 234
13726.77 262
13727.88 187
13728.98 211
13730.09 256
13731.20 248
13732.30 248
13733.41 248
13734.52 268
13735.63 251
13736.73 236
13737.84 279
13738.95 255
13740.05 287
13741.16 244
13742.27 273
13743.38 254
13744.48 235
13745.59 267
13746.70 266
13747.81 265
13748.91 215
13750.02 258
13751.13 304
13752.24 292
13753.35 236
13754.45 265
13755.56 296
13756.67 292
13757.78 288
13758.89 309
13759.99 302
13761.10 307
13762.21 321
13763.32 323
13764.43 346
13765.54 345
13766.64 358
13767.75 341
13768.86 346
13769.97 384
13771.08 452
13772.19 476
13773.30 432
13774.40 459
13775.51 522
13776.62 523
13777.73 503
13778.84 511
13779.95 454
13781.06 477
13782.17 393
13783.28 380
13784.39 355
13785.49 374
13786.60 318
13787.71 326
13788.82 331
13789.93 349
13791.04 258
13792.15 261
13793.26 256
13794.37 278
13795.48 272
13796.59 264
13797.70 268
13798.81 251
13799.92 274
13801.03 250
13802.14 246
13803.25 237
13804.36 257
13805.47 226
13806.58 217
13807.69 254
13808.80 251
13809.91 256
13811.02 236
13812.13 230
13813.24 242
13814.35 224
13815.46 216
13816.57 224
13817.68 235
13818.79 252
13819.90 261
13821.01 228
13822.12 237
13823.23 256
13824.34 260
13825.46 240
13826.57 229
13827.68 177
13828.79 202
13829.90 248
13831.01 217
13832.12 211
13833.23 222
13834.34 215
13835.45 220
13836.57 205
13837.68 195
13838.79 216
13839.90 230
13841.01 240
13842.12 224
13843.23 229
13844.35 225
13845.46 229
13846.57 217
13847.68 237
13848.79 222
13849.90 249
13851.02 243
13852.13 232
13853.24 227
13854.35 234
13855.46 214
13856.58 240
13857.69 261
13858.80 228
13859.91 229
13861.02 234
13862.14 280
13863.25 274
13864.36 269
13865.47 275
13866.59 286
13867.70 281
13868.81 270
13869.92 222
13871.04 280
13872.15 269
13873.26 280
13874.38 246
13875.49 277
13876.60 247
13877.71 252
13878.83 245
13879.94 220
13881.05 251
13882.17 215
13883.28 276
13884.39 263
13885.51 260
13886.62 213
13887.73 245
13888.85 238
13889.96 213
13891.07 225
13892.19 256
13893.30 227
13894.41 249
13895.53 241
13896.64 249
13897.75 263
13898.87 255
13899.98 250
13901.10 224
13902.21 264
13903.32 268
13904.44 268
13905.55 230
13906.67 237
13907.78 256
13908.89 244
13910.01 218
13911.12 190
13912.24 229
13913.35 246
13914.47 225
13915.58 190
13916.69 204
13917.81 214
13918.92 205
13920.04 197
13921.15 216
13922.27 202
13923.38 210
13924.50 195
13925.61 224
13926.73 187
13927.84 226
13928.96 256
13930.07 250
13931.19 226
13932.30 204
13933.42 228
13934.53 228
13935.65 212
13936.76 221
13937.88 267
13938.99 214
13940.11 200
13941.22 228
13942.34 211
13943.45 185
13944.57 231
13945.69 212
13946.80 235
13947.92 217
13949.03 180
13950.15 195
13951.27 199
13952.38 200
13953.50 206
13954.61 229
13955.73 180
13956.85 217
13957.96 182
13959.08 197
13960.19 198
13961.31 192
13962.43 206
13963.54 204
13964.66 199
13965.78 178
13966.89 209
13968.01 195
13969.13 247
13970.24 199
13971.36 193
13972.48 215
13973.59 214
13974.71 198
13975.83 181
13976.94 184
13978.06 201
13979.18 198
13980.29 212
13981.41 212
13982.53 213
13983.64 192
13984.76 203
13985.88 197
13987.00 212
13988.11 222
13989.23 219
13990.35 181
13991.47 193
13992.58 201
13993.70 189
13994.82 197
13995.94 228
13997.05 215
13998.17 206
13999.29 201
14000.41 233
14001.53 220
14002.64 213
14003.76 207
14004.88 218
14006.00 208
14007.12 215
14008.23 270
14009.35 241
14010.47 202
14011.59 220
14012.71 192
14013.83 219
14014.94 218
14016.06 208
14017.18 215
14018.30 230
14019.42 267
14020.54 237
14021.66 229
14022.77 244
14023.89 243
14025.01 254
14026.13 260
14027.25 238
14028.37 275
14029.49 251
14030.61 266
14031.73 235
14032.84 258
14033.96 218
14035.08 217
14036.20 217
14037.32 196
14038.44 229
14039.56 192
14040.68 215
14041.80 193
14042.92 205
14044.04 198
14045.16 240
14046.28 198
14047.40 190
14048.52 186
14049.64 219
14050.76 192
14051.88 195
14053.00 208
14054.12 225
14055.24 245
14056.36 198
14057.48 224
14058.60 218
14059.72 213
14060.84 198
14061.96 228
14063.08 216
14064.20 232
14065.32 222
14066.44 236
14067.56 211
14068.68 224
14069.80 252
14070.92 211
14072.04 215
14073.16 202
14074.28 249
14075.40 220
14076.53 232
14077.65 202
14078.77 236
14079.89 217
14081.01 229
14082.13 201
14083.25 204
14084.37 237
14085.49 216
14086.62 263
14087.74 235
14088.86 245
14089.98 251
14091.10 250
14092.22 237
14093.34 273
14094.47 266
14095.59 282
14096.71 295
14097.83 325
14098.95 279
14100.07 324
14101.20 311
14102.32 337
14103.44 323
14104.56 284
14105.68 267
14106.81 261
14107.93 276
14109.05 248
14110.17 240
14111.30 208
14112.42 258
14113.54 218
14114.66 220
14115.78 209
14116.91 229
14118.03 212
14119.15 223
14120.28 211
14121.40 195
14122.52 177
14123.64 219
14124.77 222
14125.89 218
14127.01 201
14128.13 196
14129.26 251
14130.38 196
14131.50 192
14132.63 172
14133.75 206
14134.87 209
14136.00 207
14137.12 192
14138.24 193
14139.37 224
14140.49 197
14141.61 202
14142.74 187
14143.86 162
14144.98 181
14146.11 216
14147.23 207
14148.36 181
14149.48 166
14150.60 195
14151.73 202
14152.85 185
14153.98 159
14155.10 199
14156.22 183
14157.35 183
14158.47 218
14159.60 198
14160.72 171
14161.84 162
14162.97 170
14164.09 151
14165.22 200
14166.34 194
14167.47 218
14168.59 188
14169.72 193
14170.84 215
14171.96 191
14173.09 170
14174.21 174
14175.34 175
14176.46 143
14177.59 170
14178.71 166
14179.84 191
14180.96 190
14182.09 180
14183.21 188
14184.34 178
14185.46 192
14186.59 183
14187.72 202
14188.84 191
14189.97 167
14191.09 156
14192.22 169
14193.34 178
14194.47 164
14195.59 187
14196.72 150
14197.85 133
14198.97 160
14200.10 185
14201.22 170
14202.35 155
14203.47 169
14204.60 176
14205.73 183
14206.85 163
14207.98 187
14209.10 158
14210.23 160
14211.36 161
14212.48 186
14213.61 187
14214.74 149
14215.86 181
14216.99 169
14218.12 185
14219.24 158
14220.37 138
14221.50 162
14222.62 168
14223.75 155
14224.88 177
14226.00 180
14227.13 158
14228.26 161
14229.38 149
14230.51 163
14231.64 137
14232.76 158
14233.89 151
14235.02 144
14236.15 155
14237.27 172
14238.40 149
14239.53 130
14240.66 140
14241.78 169
14242.91 167
14244.04 144
14245.17 159
14246.29 142
14247.42 147
14248.55 161
14249.68 158
14250.80 150
14251.93 167
14253.06 132
14254.19 125
14255.32 147
14256.44 162
14257.57 141
14258.70 186
14259.83 167
14260.96 158
14262.09 133
14263.21 165
14264.34 158
14265.47 145
14266.60 129
14267.73 149
14268.86 155
14269.98 140
14271.11 129
14272.24 142
14273.37 158
14274.50 147
14275.63 118
14276.76 123
14277.89 130
14279.01 140
14280.14 161
14281.27 154
14282.40 155
14283.53 152
14284.66 121
14285.79 137
14286.92 129
14288.05 133
14289.18 128
14290.31 148
14291.44 129
14292.57 147
14293.70 180
14294.82 139
14295.95 138
14297.08 156
14298.21 151
14299.34 170
14300.47 145
14301.60 147
14302.73 144
14303.86 145
14304.99 118
14306.12 116
14307.25 121
14308.38 131
14309.51 145
14310.64 149
14311.77 133
14312.90 144
14314.03 144
14315.16 148
14316.30 114
14317.43 156
14318.56 135
14319.69 122
14320.82 123
14321.95 119
14323.08 145
14324.21 162
14325.34 138
14326.47 134
14327.60 130
14328.73 144
14329.86 149
14330.99 136
14332.13 112
14333.26 127
14334.39 162
14335.52 139
14336.65 109
14337.78 122
14338.91 128
14340.04 124
14341.18 131
14342.31 105
14343.44 114
14344.57 141
14345.70 128
14346.83 111
14347.97 131
14349.10 133
14350.23 135
14351.36 126
14352.49 137
14353.62 135
14354.76 121
14355.89 136
14357.02 153
14358.15 144
14359.28 130
14360.42 126
14361.55 140
14362.68 146
14363.81 152
14364.95 130
14366.08 121
14367.21 120
14368.34 139
14369.48 141
14370.61 133
14371.74 126
14372.87 129
14374.01 141
14375.14 119
14376.27 102
14377.40 141
14378.54 124
14379.67 147
14380.80 136
14381.94 144
14383.07 146
14384.20 130
14385.34 127
14386.47 123
14387.60 131
14388.74 132
14389.87 127
14391.00 158
14392.14 144
14393.27 115
14394.40 136
14395.54 139
14396.67 125
14397.80 128
14398.94 126
14400.07 129
14401.20 137
14402.34 121
14403.47 122
14404.61 144
14405.74 158
14406.87 147
14408.01 145
14409.14 132
14410.28 146
14411.41 125
14412.55 135
14413.68 124
14414.81 144
14415.95 126
14417.08 141
14418.22 145
14419.35 156
14420.49 128
14421.62 135
14422.76 126
14423.89 125
14425.02 138
14426.16 114
14427.29 129
14428.43 131
14429.56 127
14430.70 139
14431.83 129
14432.97 123
14434.10 132
14435.24 123
14436.37 135
14437.51 145
14438.64 145
14439.78 143
14440.92 146
14442.05 129
14443.19 143
14444.32 129
14445.46 154
14446.59 157
14447.73 112
14448.86 161
14450.00 141
14451.14 136
14452.27 124
14453.41 127
14454.54 129
14455.68 150
14456.82 144
14457.95 117
14459.09 133
14460.22 151
14461.36 153
14462.50 141
14463.63 133
14464.77 147
14465.90 150
14467.04 152
14468.18 151
14469.31 145
14470.45 143
14471.59 126
14472.72 150
14473.86 133
14475.00 154
14476.13 158
14477.27 171
14478.41 148
14479.54 160
14480.68 153
14481.82 123
14482.96 164
14484.09 155
14485.23 140
14486.37 123
14487.50 135
14488.64 133
14489.78 144
14490.92 140
14492.05 142
14493.19 158
14494.33 138
14495.47 140
14496.60 151
14497.74 161
14498.88 143
14500.02 137
14501.15 129
14502.29 145
14503.43 118
14504.57 138
14505.70 119
14506.84 131
14507.98 125
14509.12 145
14510.26 138
14511.39 159
14512.53 128
14513.67 140
14514.81 137
14515.95 117
14517.09 128
14518.22 126
14519.36 130
14520.50 142
14521.64 137
14522.78 134
14523.92 142
14525.06 124
14526.19 123
14527.33 121
14528.47 143
14529.61 161
14530.75 139
14531.89 121
14533.03 141
14534.17 138
14535.31 131
14536.45 122
14537.58 147
14538.72 130
14539.86 127
14541.00 123
14542.14 145
14543.28 124
14544.42 139
14545.56 136
14546.70 160
14547.84 133
14548.98 132
14550.12 139
14551.26 141
14552.40 136
14553.54 137
14554.68 135
14555.82 149
14556.96 143
14558.10 116
14559.24 131
14560.38 145
14561.52 128
14562.66 140
14563.80 119
14564.94 138
14566.08 159
14567.22 132
14568.36 153
14569.50 142
14570.64 136
14571.78 147
14572.92 138
14574.06 132
14575.20 145
14576.34 136
14577.48 140
14578.62 131
14579.76 139
14580.91 130
14582.05 147
14583.19 141
14584.33 140
14585.47 153
14586.61 167
14587.75 167
14588.89 129
14590.03 145
14591.18 154
14592.32 154
14593.46 138
14594.60 174
14595.74 149
14596.88 165
14598.02 158
14599.17 165
14600.31 149
14601.45 152
14602.59 163
14603.73 149
14604.87 175
14606.02 178
14607.16 175
14608.30 157
14609.44 169
14610.58 162
14611.73 180
14612.87 161
14614.01 175
14615.15 173
14616.29 170
14617.44 159
14618.58 168
14619.72 185
14620.86 177
14622.01 173
14623.15 170
14624.29 182
14625.43 177
14626.58 182
14627.72 179
14628.86 166
14630.01 157
14631.15 199
14632.29 187
14633.43 178
14634.58 176
14635.72 225
14636.86 217
14638.01 213
14639.15 185
14640.29 203
14641.44 227
14642.58 209
14643.72 213
14644.87 190
14646.01 180
14647.15 163
14648.30 183
14649.44 196
14650.58 180
14651.73 186
14652.87 157
14654.01 151
14655.16 150
14656.30 136
14657.45 145
14658.59 163
14659.73 150
14660.88 159
14662.02 152
14663.17 156
14664.31 145
14665.45 166
14666.60 170
14667.74 142
14668.89 158
14670.03 153
14671.18 144
14672.32 151
14673.46 133
14674.61 136
14675.75 171
14676.90 153
14678.04 161
14679.19 160
14680.33 148
14681.48 140
14682.62 153
14683.77 138
14684.91 157
14686.06 142
14687.20 134
14688.35 118
14689.49 121
14690.64 122
14691.78 132
14692.93 141
14694.07 144
14695.22 130
14696.36 118
14697.51 118
14698.65 143
14699.80 140
14700.95 143
14702.09 132
14703.24 143
14704.38 130
14705.53 141
14706.67 154
14707.82 132
14708.97 141
14710.11 129
14711.26 133
14712.40 116
14713.55 118
14714.70 155
14715.84 111
14716.99 129
14718.13 138
14719.28 156
14720.43 160
14721.57 144
14722.72 120
14723.87 104
14725.01 128
14726.16 146
14727.31 139
14728.45 125
14729.60 128
14730.75 116
14731.89 127
14733.04 114
14734.19 113
14735.33 151
14736.48 160
14737.63 133
14738.77 126
14739.92 127
14741.07 136
14742.22 123
14743.36 142
14744.51 141
14745.66 140
14746.80 131
14747.95 140
14749.10 126
14750.25 146
14751.39 150
14752.54 121
14753.69 138
14754.84 161
14755.99 151
14757.13 143
14758.28 143
14759.43 145
14760.58 144
14761.72 121
14762.87 125
14764.02 112
14765.17 137
14766.32 138
14767.47 139
14768.61 136
14769.76 138
14770.91 145
14772.06 148
14773.21 145
14774.36 140
14775.50 126
14776.65 151
14777.80 160
14778.95 161
14780.10 160
14781.25 168
14782.40 158
14783.54 172
14784.69 163
14785.84 161
14786.99 169
14788.14 162
14789.29 131
14790.44 147
14791.59 171
14792.74 163
14793.89 154
14795.03 172
14796.18 203
14797.33 173
14798.48 197
14799.63 159
14800.78 168
14801.93 170
14803.08 195
14804.23 159
14805.38 172
14806.53 176
14807.68 171
14808.83 170
14809.98 166
14811.13 165
14812.28 153
14813.43 150
14814.58 148
14815.73 155
14816.88 130
14818.03 146
14819.18 160
14820.33 148
14821.48 120
14822.63 174
14823.78 178
14824.93 163
14826.08 146
14827.23 152
14828.38 134
14829.53 154
14830.68 110
14831.83 150
14832.98 142
14834.14 133
14835.29 129
14836.44 119
14837.59 116
14838.74 141
14839.89 139
14841.04 129
14842.19 119
14843.34 119
14844.49 122
14845.65 120
14846.80 134
14847.95 135
14849.10 122
14850.25 142
14851.40 129
14852.55 108
14853.71 128
14854.86 101
14856.01 126
14857.16 116
14858.31 131
14859.46 133
14860.62 125
14861.77 140
14862.92 133
14864.07 128
14865.22 114
14866.38 124
14867.53 111
14868.68 107
14869.83 111
14870.98 137
14872.14 112
14873.29 124
14874.44 116
14875.59 106
14876.75 115
14877.90 105
14879.05 129
14880.20 112
14881.36 112
14882.51 109
14883.66 103
14884.81 126
14885.97 107
14887.12 92
14888.27 133
14889.42 139
14890.58 127
14891.73 96
14892.88 101
14894.04 113
14895.19 113
14896.34 144
14897.50 94
14898.65 131
14899.80 127
14900.96 139
14902.11 105
14903.26 108
14904.42 118
14905.57 126
14906.72 123
14907.88 125
14909.03 123
14910.18 109
14911.34 121
14912.49 122
14913.65 111
14914.80 102
14915.95 136
14917.11 114
14918.26 116
14919.42 133
14920.57 106
14921.72 113
14922.88 122
14924.03 110
14925.19 110
14926.34 116
14927.50 115
14928.65 114
14929.81 117
14930.96 119
14932.11 108
14933.27 123
14934.42 129
14935.58 116
14936.73 111
14937.89 104
14939.04 100
14940.20 128
14941.35 133
14942.51 128
14943.66 135
14944.82 126
14945.97 113
14947.13 96
14948.28 117
14949.44 115
14950.59 128
14951.75 110
14952.90 126
14954.06 107
14955.22 115
14956.37 115
14957.53 126
14958.68 113
14959.84 114
14960.99 100
14962.15 104
14963.30 129
14964.46 93
14965.62 107
14966.77 123
14967.93 126
14969.08 117
14970.24 118
14971.40 110
14972.55 114
14973.71 97
14974.86 121
14976.02 106
14977.18 102
14978.33 107
14979.49 113
14980.65 109
14981.80 87
14982.96 112
14984.12 126
14985.27 127
14986.43 124
14987.59 98
14988.74 106
14989.90 119
14991.06 96
14992.21 127
14993.37 113
14994.53 98
14995.68 112
14996.84 101
14998.00 106
14999.16 94
15000.31 100
15001.47 99
15002.63 100
15003.79 122
15004.94 125
15006.10 120
15007.26 129
15008.42 110
15009.57 105
15010.73 104
15011.89 135
15013.05 98
15014.20 87
15015.36 90
15016.52 92
15017.68 95
15018.83 80
15019.99 104
15021.15 100
15022.31 99
15023.47 86
15024.63 110
15025.78 103
15026.94 98
15028.10 97
15029.26 79
15030.42 106
15031.58 105
15032.73 103
15033.89 116
15035.05 72
15036.21 110
15037.37 99
15038.53 93
15039.69 84
15040.84 93
15042.00 101
15043.16 93
15044.32 100
15045.48 90
15046.64 78
15047.80 111
15048.96 116
15050.12 105
15051.28 98
15052.43 99
15053.59 106
15054.75 116
15055.91 104
15057.07 87
15058.23 86
15059.39 80
15060.55 85
15061.71 109
15062.87 111
15064.03 99
15065.19 112
15066.35 99
15067.51 89
15068.67 102
15069.83 107
15070.99 98
15072.15 95
15073.31 92
15074.47 99
15075.63 87
15076.79 85
15077.95 105
15079.11 112
15080.27 93
15081.43 101
15082.59 115
15083.75 105
15084.91 90
15086.07 67
15087.23 84
15088.39 98
15089.55 94
15090.71 94
15091.88 86
15093.04 103
15094.20 96
15095.36 86
15096.52 100
15097.68 126
15098.84 119
15100.00 106
15101.16 119
15102.32 106
15103.49 86
15104.65 109
15105.81 96
15106.97 110
15108.13 94
15109.29 90
15110.45 121
15111.61 97
15112.78 113
15113.94 94
15115.10 109
15116.26 84
15117.42 101
15118.58 92
15119.75 86
15120.91 94
15122.07 87
15123.23 116
15124.39 90
15125.56 101
15126.72 94
15127.88 104
15129.04 87
15130.21 93
15131.37 117
15132.53 107
15133.69 123
15134.85 100
15136.02 102
15137.18 85
15138.34 96
15139.50 102
15140.67 107
15141.83 101
15142.99 113
15144.16 93
15145.32 80
15146.48 103
15147.64 103
15148.81 108
15149.97 93
15151.13 95
15152.30 106
15153.46 114
15154.62 92
15155.79 112
15156.95 111
15158.11 119
15159.28 108
15160.44 110
15161.60 80
15162.77 76
15163.93 103
15165.09 110
15166.26 93
15167.42 112
15168.58 115
15169.75 87
15170.91 97
15172.08 81
15173.24 85
15174.40 95
15175.57 101
15176.73 91
15177.90 118
15179.06 93
15180.22 96
15181.39 112
15182.55 115
15183.72 93
15184.88 101
15186.05 99
15187.21 105
15188.37 98
15189.54 89
15190.70 98
15191.87 99
15193.03 86
15194.20 111
15195.36 100
15196.53 111
15197.69 91
15198.86 98
15200.02 109
15201.19 92
15202.35 97
15203.52 88
15204.68 105
15205.85 118
15207.01 100
15208.18 94
15209.34 94
15210.51 106
15211.67 135
15212.84 113
15214.00 101
15215.17 112
15216.33 111
15217.50 107
15218.67 135
15219.83 116
15221.00 105
15222.16 116
15223.33 109
15224.50 87
15225.66 86
15226.83 101
15227.99 106
15229.16 118
15230.33 122
15231.49 114
15232.66 130
15233.82 137
15234.99 130
15236.16 123
15237.32 104
15238.49 122
15239.66 102
15240.82 122
15241.99 109
15243.16 107
15244.32 113
15245.49 106
15246.66 103
15247.82 117
15248.99 98
15250.16 100
15251.32 108
15252.49 100
15253.66 90
15254.82 97
15255.99 102
15257.16 107
15258.32 95
15259.49 99
15260.66 104
15261.83 100
15262.99 107
15264.16 113
15265.33 97
15266.50 91
15267.66 96
15268.83 99
15270.00 99
15271.17 95
15272.33 80
15273.50 115
15274.67 112
15275.84 93
15277.01 94
15278.17 101
15279.34 135
15280.51 80
15281.68 95
15282.85 105
15284.01 99
15285.18 102
15286.35 100
15287.52 98
15288.69 110
15289.86 116
15291.02 92
15292.19 113
15293.36 105
15294.53 112
15295.70 113
15296.87 103
15298.03 108
15299.20 92
15300.37 95
15301.54 106
15302.71 99
15303.88 101
15305.05 92
15306.22 103
15307.39 89
15308.56 93
15309.72 119
15310.89 105
15312.06 105
15313.23 84
15314.40 100
15315.57 94
15316.74 80
15317.91 105
15319.08 96
15320.25 101
15321.42 102
15322.59 103
15323.76 98
15324.93 97
15326.10 107
15327.27 101
15328.44 115
15329.61 105
15330.78 109
15331.95 125
15333.12 99
15334.29 89
15335.46 110
15336.63 93
15337.80 92
15338.97 94
15340.14 95
15341.31 101
15342.48 100
15343.65 88
15344.82 110
15345.99 103
15347.16 100
15348.33 115
15349.50 91
15350.67 105
15351.84 98
15353.01 100
15354.18 85
15355.36 89
15356.53 89
15357.70 108
15358.87 105
15360.04 104
15361.21 109
15362.38 103
15363.55 106
15364.72 126
15365.90 105
15367.07 117
15368.24 90
15369.41 102
15370.58 101
15371.75 101
15372.92 102
15374.10 118
15375.27 96
15376.44 106
15377.61 89
15378.78 103
15379.95 120
15381.13 119
15382.30 112
15383.47 113
15384.64 85
15385.81 95
15386.99 100
15388.16 98
15389.33 80
15390.50 99
15391.68 110
15392.85 129
15394.02 104
15395.19 100
15396.36 109
15397.54 93
15398.71 101
15399.88 103
15401.05 99
15402.23 92
15403.40 118
15404.57 94
15405.75 94
15406.92 99
15408.09 99
15409.26 93
15410.44 101
15411.61 99
15412.78 91
15413.96 98
15415.13 102
15416.30 100
15417.48 96
15418.65 110
15419.82 103
15421.00 107
15422.17 109
15423.34 113
15424.52 79
15425.69 87
15426.86 116
15428.04 101
15429.21 96
15430.39 96
15431.56 86
15432.73 112
15433.91 98
15435.08 99
15436.25 101
15437.43 97
15438.60 102
15439.78 103
15440.95 124
15442.13 99
15443.30 112
15444.47 114
15445.65 104
15446.82 86
15448.00 95
15449.17 110
15450.35 88
15451.52 94
15452.70 99
15453.87 107
15455.04 98
15456.22 108
15457.39 88
15458.57 97
15459.74 122
15460.92 116
15462.09 95
15463.27 106
15464.44 86
15465.62 93
15466.79 116
15467.97 114
15469.14 92
15470.32 112
15471.49 104
15472.67 85
15473.85 89
15475.02 96
15476.20 102
15477.37 81
15478.55 92
15479.72 101
15480.90 98
15482.07 100
15483.25 98
15484.43 92
15485.60 109
15486.78 96
15487.95 88
15489.13 97
15490.31 86
15491.48 120
15492.66 103
15493.83 96
15495.01 105
15496.19 100
15497.36 91
15498.54 76
15499.72 101
15500.89 85
15502.07 90
15503.25 98
15504.42 100
15505.60 96
15506.78 106
15507.95 95
15509.13 122
15510.31 93
15511.48 110
15512.66 77
15513.84 105
15515.01 99
15516.19 101
15517.37 117
15518.54 102
15519.72 92
15520.90 120
15522.08 87
15523.25 102
15524.43 97
15525.61 95
15526.79 115
15527.96 113
15529.14 101
15530.32 119
15531.50 84
15532.67 102
15533.85 112
15535.03 95
15536.21 114
15537.38 94
15538.56 99
15539.74 89
15540.92 118
15542.10 91
15543.27 104
15544.45 89
15545.63 110
15546.81 111
15547.99 98
15549.17 96
15550.34 96
15551.52 111
15552.70 119
15553.88 112
15555.06 87
15556.24 125
15557.41 124
15558.59 109
15559.77 88
15560.95 76
15562.13 93
15563.31 130
15564.49 109
15565.67 79
15566.84 111
15568.02 88
15569.20 105
15570.38 110
15571.56 111
15572.74 104
15573.92 114
15575.10 109
15576.28 101
15577.46 88
15578.64 96
15579.82 125
15581.00 106
15582.18 100
15583.35 99
15584.53 105
15585.71 131
15586.89 108
15588.07 108
15589.25 110
15590.43 108
15591.61 129
15592.79 115
15593.97 121
15595.15 105
15596.33 126
15597.51 117
15598.69 126
15599.87 107
15601.05 97
15602.23 113
15603.41 92
15604.59 121
15605.78 110
15606.96 128
15608.14 109
15609.32 110
15610.50 142
15611.68 118
15612.86 123
15614.04 120
15615.22 130
15616.40 104
15617.58 113
15618.76 130
15619.94 121
15621.12 122
15622.31 113
15623.49 122
15624.67 126
15625.85 127
15627.03 107
15628.21 103
15629.39 153
15630.57 119
15631.76 118
15632.94 106
15634.12 124
15635.30 153
15636.48 148
15637.66 122
15638.85 115
15640.03 136
15641.21 143
15642.39 129
15643.57 142
15644.75 166
15645.94 151
15647.12 144
15648.30 112
15649.48 132
15650.66 147
15651.85 157
15653.03 145
15654.21 147
15655.39 132
15656.58 169
15657.76 147
15658.94 139
15660.12 144
15661.31 124
15662.49 148
15663.67 137
15664.85 158
15666.04 139
15667.22 161
15668.40 147
15669.58 141
15670.77 144
15671.95 145
15673.13 155
15674.32 152
15675.50 133
15676.68 150
15677.87 152
15679.05 138
15680.23 128
15681.42 130
15682.60 120
15683.78 112
15684.97 147
15686.15 129
15687.33 134
15688.52 106
15689.70 115
15690.88 109
15692.07 138
15693.25 145
15694.44 134
15695.62 124
15696.80 123
15697.99 135
15699.17 123
15700.35 144
15701.54 144
15702.72 122
15703.91 114
15705.09 144
15706.28 122
15707.46 130
15708.64 140
15709.83 143
15711.01 138
15712.20 159
15713.38 135
15714.57 131
15715.75 144
15716.94 149
15718.12 126
15719.31 139
15720.49 138
15721.67 146
15722.86 144
15724.04 133
15725.23 143
15726.41 155
15727.60 134
15728.78 130
15729.97 155
15731.15 153
15732.34 146
15733.53 147
15734.71 140
15735.90 150
15737.08 144
15738.27 121
15739.45 165
15740.64 154
15741.82 172
15743.01 171
15744.19 141
15745.38 160
15746.57 148
15747.75 127
15748.94 137
15750.12 145
15751.31 129
15752.50 140
15753.68 159
15754.87 163
15756.05 152
15757.24 160
15758.43 169
15759.61 157
15760.80 144
15761.99 139
15763.17 169
15764.36 149
15765.54 153
15766.73 147
15767.92 166
15769.10 148
15770.29 151
15771.48 146
15772.66 132
15773.85 112
15775.04 129
15776.22 155
15777.41 130
15778.60 156
15779.79 144
15780.97 157
15782.16 137
15783.35 135
15784.53 139
15785.72 144
15786.91 163
15788.10 144
15789.28 132
15790.47 123
15791.66 116
15792.85 117
15794.03 156
15795.22 133
15796.41 122
15797.60 109
15798.78 113
15799.97 120
15801.16 142
15802.35 140
15803.54 107
15804.72 124
15805.91 151
15807.10 141
15808.29 113
15809.48 117
15810.66 124
15811.85 133
15813.04 112
15814.23 129
15815.42 116
15816.61 124
15817.79 118
15818.98 127
15820.17 136
15821.36 102
15822.55 98
15823.74 130
15824.93 118
15826.11 91
15827.30 92
15828.49 139
15829.68 118
15830.87 89
15832.06 105
15833.25 121
15834.44 122
15835.63 107
15836.82 114
15838.00 106
15839.19 109
15840.38 108
15841.57 98
15842.76 106
15843.95 109
15845.14 111
15846.33 111
15847.52 115
15848.71 97
15849.90 114
15851.09 122
15852.28 108
15853.47 112
15854.66 131
15855.85 132
15857.04 128
15858.23 122
15859.42 109
15860.61 126
15861.80 111
15862.99 92
15864.18 123
15865.37 116
15866.56 127
15867.75 124
15868.94 131
15870.13 125
15871.32 108
15872.51 120
15873.70 108
15874.89 108
15876.08 107
15877.27 148
15878.46 132
15879.66 100
15880.85 109
15882.04 140
15883.23 114
15884.42 106
15885.61 99
15886.80 132
15887.99 114
15889.18 113
15890.37 110
15891.57 102
15892.76 113
15893.95 115
15895.14 141
15896.33 129
15897.52 126
15898.71 120
15899.91 131
15901.10 115
15902.29 133
15903.48 130
15904.67 131
15905.86 124
15907.06 113
15908.25 131
15909.44 142
15910.63 143
15911.82 128
15913.02 139
15914.21 127
15915.40 130
15916.59 98
15917.78 133
15918.98 124
15920.17 129
15921.36 142
15922.55 129
15923.75 142
15924.94 123
15926.13 128
15927.32 125
15928.52 122
15929.71 105
15930.90 143
15932.09 122
15933.29 151
15934.48 131
15935.67 134
15936.87 144
15938.06 124
15939.25 126
15940.44 110
15941.64 125
15942.83 116
15944.02 138
15945.22 151
15946.41 132
15947.60 112
15948.80 133
15949.99 110
15951.18 113
15952.38 108
15953.57 97
15954.77 94
15955.96 128
15957.15 112
15958.35 113
15959.54 112
15960.73 102
15961.93 131
15963.12 84
15964.32 94
15965.51 109
15966.70 112
15967.90 108
15969.09 113
15970.29 105
15971.48 105
15972.67 114
15973.87 107
15975.06 98
15976.26 122
15977.45 120
15978.65 90
15979.84 97
15981.04 92
15982.23 95
15983.43 122
15984.62 99
15985.81 103
15987.01 88
15988.20 89
15989.40 124
15990.59 101
15991.79 108
15992.98 77
15994.18 96
15995.37 104
15996.57 107
15997.76 102
15998.96 109
16000.16 103
16001.35 127
16002.55 99
16003.74 86
16004.94 97
16006.13 101
16007.33 91
16008.52 86
16009.72 99
16010.92 91
16012.11 111
16013.31 113
16014.50 103
16015.70 116
16016.89 109
16018.09 121
16019.29 111
16020.48 80
16021.68 91
16022.87 111
16024.07 105
16025.27 90
16026.46 100
16027.66 110
16028.86 93
16030.05 107
16031.25 86
16032.45 73
16033.64 78
16034.84 89
16036.04 76
16037.23 91
16038.43 107
16039.63 114
16040.82 115
16042.02 101
16043.22 88
16044.41 86
16045.61 115
16046.81 119
16048.00 116
16049.20 92
16050.40 100
16051.60 88
16052.79 102
16053.99 100
16055.19 97
16056.39 95
16057.58 89
16058.78 107
16059.98 107
16061.18 74
16062.37 86
16063.57 92
16064.77 91
16065.97 100
16067.16 101
16068.36 110
16069.56 89
16070.76 90
16071.96 99
16073.15 83
16074.35 86
16075.55 92
16076.75 111
16077.95 88
16079.14 104
16080.34 92
16081.54 97
16082.74 91
16083.94 99
16085.14 90
16086.34 93
16087.53 93
16088.73 102
16089.93 102
16091.13 94
16092.33 87
16093.53 95
16094.73 109
16095.93 102
16097.12 98
16098.32 82
16099.52 105
16100.72 99
16101.92 98
16103.12 96
16104.32 91
16105.52 96
16106.72 104
16107.92 92
16109.12 97
16110.32 88
16111.52 103
16112.71 107
16113.91 106
16115.11 93
16116.31 104
16117.51 119
16118.71 101
16119.91 81
16121.11 86
16122.31 89
16123.51 80
16124.71 107
16125.91 94
16127.11 90
16128.31 88
16129.51 117
16130.71 86
16131.91 95
16133.11 80
16134.31 87
16135.51 104
16136.71 95
16137.92 84
16139.12 77
16140.32 103
16141.52 106
16142.72 84
16143.92 92
16145.12 86
16146.32 80
16147.52 96
16148.72 80
16149.92 66
16151.12 87
16152.32 117
16153.53 93
16154.73 80
16155.93 78
16157.13 102
16158.33 121
16159.53 103
16160.73 73
16161.93 84
16163.14 105
16164.34 97
16165.54 95
16166.74 99
16167.94 81
16169.14 91
16170.34 78
16171.55 77
16172.75 92
16173.95 94
16175.15 87
16176.35 104
16177.56 81
16178.76 76
16179.96 117
16181.16 104
16182.36 73
16183.57 102
16184.77 79
16185.97 103
16187.17 82
16188.38 87
16189.58 95
16190.78 81
16191.98 93
16193.18 88
16194.39 91
16195.59 81
16196.79 94
16198.00 92
16199.20 111
16200.40 92
16201.60 105
16202.81 101
16204.01 96
16205.21 88
16206.42 89
16207.62 88
16208.82 109
16210.02 93
16211.23 111
16212.43 97
16213.63 88
16214.84 97
16216.04 90
16217.24 112
16218.45 97
16219.65 106
16220.86 100
16222.06 98
16223.26 85
16224.47 75
16225.67 84
16226.87 96
16228.08 91
16229.28 109
16230.49 92
16231.69 101
16232.89 101
16234.10 113
16235.30 106
16236.51 100
16237.71 93
16238.91 95
16240.12 99
16241.32 103
16242.53 107
16243.73 94
16244.94 100
16246.14 97
16247.34 108
16248.55 92
16249.75 119
16250.96 117
16252.16 97
16253.37 110
16254.57 101
16255.78 97
16256.98 105
16258.19 112
16259.39 103
16260.60 107
16261.80 108
16263.01 131
16264.21 119
16265.42 103
16266.62 85
16267.83 95
16269.03 101
16270.24 94
16271.45 106
16272.65 102
16273.86 107
16275.06 99
16276.27 120
16277.47 118
16278.68 122
16279.88 92
16281.09 100
16282.30 111
16283.50 120
16284.71 124
16285.91 114
16287.12 113
16288.33 117
16289.53 121
16290.74 112
16291.94 114
16293.15 104
16294.36 110
16295.56 115
16296.77 124
16297.98 119
16299.18 124
16300.39 102
16301.60 106
16302.80 117
16304.01 138
16305.22 125
16306.42 118
16307.63 130
16308.84 110
16310.04 109
16311.25 118
16312.46 165
16313.66 141
16314.87 143
16316.08 108
16317.29 143
16318.49 118
16319.70 117
16320.91 99
16322.11 108
16323.32 114
16324.53 132
16325.74 108
16326.94 119
16328.15 109
16329.36 112
16330.57 122
16331.77 123
16332.98 129
16334.19 110
16335.40 109
16336.61 98
16337.81 103
16339.02 95
16340.23 106
16341.44 96
16342.65 103
16343.85 100
16345.06 103
16346.27 98
16347.48 112
16348.69 102
16349.90 104
16351.10 106
16352.31 90
16353.52 104
16354.73 97
16355.94 107
16357.15 106
16358.35 108
16359.56 102
16360.77 96
16361.98 103
16363.19 99
16364.40 90
16365.61 89
16366.82 107
16368.03 84
16369.23 110
16370.44 110
16371.65 95
16372.86 90
16374.07 99
16375.28 90
16376.49 110
16377.70 95
16378.91 103
16380.12 109
16381.33 111
16382.54 103
16383.75 93
16384.96 106
16386.17 100
16387.38 105
16388.59 82
16389.80 104
16391.01 96
16392.22 124
16393.43 89
16394.64 106
16395.85 91
16397.06 97
16398.27 95
16399.48 84
16400.69 101
16401.90 91
16403.11 92
16404.32 103
16405.53 96
16406.74 80
16407.95 90
16409.16 82
16410.37 91
16411.58 78
16412.79 90
16414.00 74
16415.21 102
16416.42 98
16417.63 106
16418.85 97
16420.06 101
16421.27 97
16422.48 107
16423.69 90
16424.90 89
16426.11 96
16427.32 96
16428.53 102
16429.75 91
16430.96 106
16432.17 78
16433.38 84
16434.59 105
16435.80 94
16437.01 94
16438.23 97
16439.44 98
16440.65 87
16441.86 80
16443.07 81
16444.28 90
16445.50 82
16446.71 99
16447.92 90
16449.13 96
16450.34 94
16451.56 80
16452.77 87
16453.98 92
16455.19 84
16456.41 115
16457.62 108
16458.83 85
16460.04 84
16461.26 84
16462.47 84
16463.68 77
16464.89 92
16466.11 89
16467.32 95
16468.53 81
16469.74 80
16470.96 63
16472.17 87
16473.38 85
16474.60 84
16475.81 87
16477.02 75
16478.23 90
16479.45 84
16480.66 72
16481.87 71
16483.09 89
16484.30 89
16485.51 105
16486.73 94
16487.94 99
16489.15 80
16490.37 91
16491.58 73
16492.80 86
16494.01 76
16495.22 81
16496.44 82
16497.65 79
16498.86 79
16500.08 91
16501.29 78
16502.51 86
16503.72 78
16504.93 89
16506.15 83
16507.36 75
16508.58 92
16509.79 72
16511.01 69
16512.22 81
16513.43 89
16514.65 78
16515.86 71
16517.08 85
16518.29 101
16519.51 105
16520.72 92
16521.94 68
16523.15 74
16524.37 86
16525.58 77
16526.80 70
16528.01 79
16529.23 97
16530.44 82
16531.66 73
16532.87 69
16534.09 69
16535.30 77
16536.52 95
16537.73 78
16538.95 85
16540.16 93
16541.38 79
16542.59 96
16543.81 83
16545.02 61
16546.24 63
16547.46 75
16548.67 88
16549.89 93
16551.10 97
16552.32 71
16553.54 85
16554.75 83
16555.97 95
16557.18 67
16558.40 86
16559.62 73
16560.83 90
16562.05 96
16563.26 80
16564.48 89
16565.70 79
16566.91 77
16568.13 83
16569.35 67
16570.56 82
16571.78 65
16573.00 89
16574.21 91
16575.43 82
16576.65 65
16577.86 92
16579.08 112
16580.30 84
16581.51 86
16582.73 73
16583.95 99
16585.16 89
16586.38 79
16587.60 74
16588.82 76
16590.03 75
16591.25 98
16592.47 74
16593.68 83
16594.90 103
16596.12 81
16597.34 74
16598.55 64
16599.77 89
16600.99 77
16602.21 72
16603.43 78
16604.64 81
16605.86 70
16607.08 91
16608.30 71
16609.51 74
16610.73 72
16611.95 73
16613.17 92
16614.39 85
16615.60 69
16616.82 65
16618.04 63
16619.26 69
16620.48 86
16621.70 80
16622.91 87
16624.13 85
16625.35 89
16626.57 86
16627.79 75
16629.01 84
16630.23 81
16631.45 70
16632.66 70
16633.88 87
16635.10 77
16636.32 90
16637.54 68
16638.76 77
16639.98 81
16641.20 68
16642.42 88
16643.64 87
16644.85 76
16646.07 77
16647.29 68
16648.51 93
16649.73 99
16650.95 84
16652.17 77
16653.39 77
16654.61 87
16655.83 70
16657.05 66
16658.27 80
16659.49 81
16660.71 72
16661.93 65
16663.15 83
16664.37 62
16665.59 67
16666.81 74
16668.03 65
16669.25 77
16670.47 75
16671.69 87
16672.91 88
16674.13 81
16675.35 84
16676.57 81
16677.79 79
16679.01 57
16680.23 74
16681.45 99
16682.67 75
16683.89 64
16685.11 75
16686.34 73
16687.56 64
16688.78 81
16690.00 80
16691.22 98
16692.44 89
16693.66 96
16694.88 88
16696.10 76
16697.32 86
16698.55 90
16699.77 74
16700.99 79
16702.21 84
16703.43 77
16704.65 75
16705.87 75
16707.10 74
16708.32 70
16709.54 71
16710.76 58
16711.98 80
16713.20 70
16714.43 78
16715.65 65
16716.87 71
16718.09 77
16719.31 78
16720.54 76
16721.76 79
16722.98 80
16724.20 66
16725.42 84
16726.65 86
16727.87 110
16729.09 82
16730.31 56
16731.54 87
16732.76 81
16733.98 76
16735.20 89
16736.43 78
16737.65 105
16738.87 79
16740.09 79
16741.32 84
16742.54 67
16743.76 87
16744.99 96
16746.21 75
16747.43 63
16748.65 69
16749.88 85
16751.10 58
16752.32 92
16753.55 82
16754.77 95
16755.99 84
16757.22 66
16758.44 67
16759.66 83
16760.89 89
16762.11 89
16763.33 79
16764.56 78
16765.78 86
16767.01 82
16768.23 93
16769.45 68
16770.68 82
16771.90 82
16773.12 90
16774.35 65
16775.57 70
16776.80 96
16778.02 86
16779.25 79
16780.47 77
16781.69 90
16782.92 74
16784.14 90
16785.37 62
16786.59 66
16787.82 63
16789.04 62
16790.27 74
16791.49 64
16792.71 71
16793.94 85
16795.16 75
16796.39 87
16797.61 67
16798.84 97
16800.06 85
16801.29 80
16802.51 85
16803.74 86
16804.96 80
16806.19 86
16807.41 77
16808.64 93
16809.86 68
16811.09 72
16812.32 81
16813.54 78
16814.77 76
16815.99 73
16817.22 63
16818.44 79
16819.67 74
16820.89 109
16822.12 66
16823.35 89
16824.57 69
16825.80 94
16827.02 93
16828.25 62
16829.48 87
16830.70 79
16831.93 63
16833.15 70
16834.38 67
16835.61 74
16836.83 75
16838.06 80
16839.29 62
16840.51 74
16841.74 88
16842.96 97
16844.19 75
16845.42 81
16846.64 81
16847.87 76
16849.10 91
16850.32 82
16851.55 94
16852.78 79
16854.01 88
16855.23 97
16856.46 89
16857.69 88
16858.91 84
16860.14 103
16861.37 99
16862.59 84
16863.82 88
16865.05 82
16866.28 118
16867.50 82
16868.73 68
16869.96 95
16871.19 109
16872.41 86
16873.64 85
16874.87 81
16876.10 106
16877.33 101
16878.55 104
16879.78 90
16881.01 104
16882.24 128
16883.46 116
16884.69 88
16885.92 107
16887.15 80
16888.38 102
16889.61 102
16890.83 109
16892.06 111
16893.29 114
16894.52 116
16895.75 96
16896.98 101
16898.20 83
16899.43 101
16900.66 86
16901.89 79
16903.12 85
16904.35 94
16905.58 84
16906.80 89
16908.03 111
16909.26 97
16910.49 72
16911.72 88
16912.95 95
16914.18 76
16915.41 103
16916.64 92
16917.87 99
16919.10 104
16920.33 83
16921.55 79
16922.78 84
16924.01 97
16925.24 88
16926.47 94
16927.70 101
16928.93 110
16930.16 80
16931.39 84
16932.62 85
16933.85 79
16935.08 91
16936.31 88
16937.54 91
16938.77 76
16940.00 63
16941.23 92
16942.46 102
16943.69 80
16944.92 80
16946.15 102
16947.38 79
16948.61 79
16949.84 105
16951.07 68
16952.30 69
16953.53 89
16954.76 85
16956.00 85
16957.23 61
16958.46 77
16959.69 89
16960.92 81
16962.15 86
16963.38 82
16964.61 109
16965.84 77
16967.07 101
16968.30 81
16969.54 64
16970.77 77
16972.00 72
16973.23 98
16974.46 85
16975.69 82
16976.92 91
16978.15 97
16979.39 70
16980.62 72
16981.85 98
16983.08 94
16984.31 82
16985.54 73
16986.78 74
16988.01 75
16989.24 88
16990.47 77
16991.70 73
16992.94 82
16994.17 80
16995.40 79
16996.63 87
16997.86 81
16999.10 92
17000.33 85
17001.56 96
17002.79 89
17004.03 110
17005.26 122
17006.49 101
17007.72 87
17008.96 85
17010.19 97
17011.42 87
17012.65 78
17013.89 83
17015.12 96
17016.35 84
17017.58 90
17018.82 78
17020.05 76
17021.28 66
17022.52 105
17023.75 92
17024.98 78
17026.22 91
17027.45 78
17028.68 91
17029.92 82
17031.15 84
17032.38 74
17033.62 78
17034.85 88
17036.08 93
17037.32 88
17038.55 82
17039.78 82
17041.02 79
17042.25 73
17043.49 75
17044.72 84
17045.95 73
17047.19 72
17048.42 81
17049.66 77
17050.89 82
17052.12 71
17053.36 67
17054.59 91
17055.83 85
17057.06 88
17058.29 77
17059.53 68
17060.76 72
17062.00 81
17063.23 81
17064.47 82
17065.70 83
17066.94 79
17068.17 84
17069.41 55
17070.64 68
17071.88 88
17073.11 72
17074.35 58
17075.58 57
17076.82 73
17078.05 77
17079.29 84
17080.52 70
17081.76 77
17082.99 70
17084.23 54
17085.46 63
17086.70 52
17087.93 80
17089.17 70
17090.40 77
17091.64 83
17092.87 70
17094.11 70
17095.35 74
17096.58 100
17097.82 97
17099.05 81
17100.29 97
17101.53 81
17102.76 64
17104.00 90
17105.23 90
17106.47 92
17107.71 72
17108.94 59
17110.18 87
17111.41 73
17112.65 96
17113.89 79
17115.12 73
17116.36 75
17117.60 83
17118.83 86
17120.07 86
17121.31 75
17122.54 67
17123.78 78
17125.02 80
17126.25 75
17127.49 102
17128.73 77
17129.96 70
17131.20 81
17132.44 88
17133.68 78
17134.91 87
17136.15 89
17137.39 69
17138.62 71
17139.86 75
17141.10 65
17142.34 79
17143.57 59
17144.81 70
17146.05 61
17147.29 78
17148.52 61
17149.76 51
17151.00 76
17152.24 82
17153.48 83
17154.71 78
17155.95 74
17157.19 71
17158.43 82
17159.66 72
17160.90 63
17162.14 79
17163.38 87
17164.62 75
17165.86 71
17167.09 69
17168.33 74
17169.57 78
17170.81 83
17172.05 75
17173.29 73
17174.52 82
17175.76 94
17177.00 64
17178.24 63
17179.48 65
17180.72 88
17181.96 97
17183.20 84
17184.43 75
17185.67 63
17186.91 85
17188.15 84
17189.39 78
17190.63 87
17191.87 54
17193.11 76
17194.35 82
17195.59 64
17196.83 64
17198.07 78
17199.31 78
17200.55 58
17201.78 70
17203.02 61
17204.26 103
17205.50 115
17206.74 79
17207.98 77
17209.22 66
17210.46 68
17211.70 99
17212.94 90
17214.18 83
17215.42 82
17216.66 72
17217.90 80
17219.14 75
17220.38 75
17221.62 58
17222.86 74
17224.10 68
17225.34 75
17226.59 80
17227.83 60
17229.07 64
17230.31 66
17231.55 63
17232.79 63
17234.03 93
17235.27 92
17236.51 81
17237.75 73
17238.99 81
17240.23 77
17241.47 76
17242.72 69
17243.96 81
17245.20 86
17246.44 81
17247.68 63
17248.92 69
17250.16 70
17251.40 81
17252.65 77
17253.89 73
17255.13 65
17256.37 69
17257.61 68
17258.85 69
17260.09 62
17261.34 57
17262.58 56
17263.82 75
17265.06 74
17266.30 61
17267.55 59
17268.79 56
17270.03 66
17271.27 86
17272.51 84
17273.76 65
17275.00 55
17276.24 71
17277.48 77
17278.72 70
17279.97 63
17281.21 56
17282.45 70
17283.69 78
17284.94 68
17286.18 79
17287.42 60
17288.67 86
17289.91 85
17291.15 68
17292.39 70
17293.64 67
17294.88 82
17296.12 96
17297.37 66
17298.61 64
17299.85 63
17301.09 90
17302.34 74
17303.58 69
17304.82 80
17306.07 71
17307.31 82
17308.55 77
17309.80 67
17311.04 61
17312.29 88
17313.53 93
17314.77 76
17316.02 60
17317.26 93
17318.50 95
17319.75 67
17320.99 55
17322.24 64
17323.48 80
17324.72 93
17325.97 79
17327.21 59
17328.46 57
17329.70 81
17330.94 98
17332.19 75
17333.43 59
17334.68 74
17335.92 108
17337.17 81
17338.41 74
17339.65 55
17340.90 71
17342.14 84
17343.39 75
17344.63 72
17345.88 51
17347.12 66
17348.37 89
17349.61 76
17350.86 67
17352.10 76
17353.35 75
17354.59 73
17355.84 79
17357.08 64
17358.33 95
17359.57 70
17360.82 80
17362.06 68
17363.31 79
17364.55 76
17365.80 82
17367.05 82
17368.29 70
17369.54 88
17370.78 79
17372.03 77
17373.27 73
17374.52 70
17375.77 65
17377.01 72
17378.26 84
17379.50 69
17380.75 67
17382.00 84
17383.24 51
17384.49 68
17385.73 93
17386.98 73
17388.23 80
17389.47 85
17390.72 70
17391.97 77
17393.21 62
17394.46 71
17395.71 73
17396.95 63
17398.20 50
17399.45 70
17400.69 66
17401.94 53
17403.19 69
17404.43 70
17405.68 87
17406.93 73
17408.17 62
17409.42 66
17410.67 62
17411.91 61
17413.16 53
17414.41 97
17415.66 59
17416.90 47
17418.15 59
17419.40 67
17420.65 76
17421.89 78
17423.14 71
17424.39 73
17425.64 55
17426.88 75
17428.13 65
17429.38 69
17430.63 77
17431.87 71
17433.12 61
17434.37 52
17435.62 68
17436.87 72
17438.11 76
17439.36 48
17440.61 74
17441.86 101
17443.11 82
17444.36 63
17445.60 68
17446.85 68
17448.10 65
17449.35 72
17450.60 61
17451.85 64
17453.10 63
17454.34 77
17455.59 79
17456.84 75
17458.09 55
17459.34 75
17460.59 72
17461.84 76
17463.09 62
17464.33 83
17465.58 62
17466.83 63
17468.08 65
17469.33 73
17470.58 86
17471.83 76
17473.08 76
17474.33 66
17475.58 70
17476.83 85
17478.08 76
17479.33 61
17480.58 57
17481.83 65
17483.08 88
17484.33 74
17485.58 77
17486.83 74
17488.07 90
17489.32 68
17490.57 72
17491.82 70
17493.07 53
17494.32 78
17495.58 63
17496.83 72
17498.08 74
17499.33 72
17500.58 69
17501.83 72
17503.08 66
17504.33 69
17505.58 60
17506.83 81
17508.08 71
17509.33 69
17510.58 67
17511.83 66
17513.08 73
17514.33 68
17515.58 83
17516.83 79
17518.09 77
17519.34 61
17520.59 72
17521.84 69
17523.09 76
17524.34 65
17525.59 79
17526.84 62
17528.09 68
17529.35 65
17530.60 68
17531.85 83
17533.10 80
17534.35 66
17535.60 62
17536.86 85
17538.11 77
17539.36 78
17540.61 63
17541.86 60
17543.11 83
17544.37 82
17545.62 74
17546.87 78
17548.12 48
17549.37 77
17550.63 75
17551.88 66
17553.13 91
17554.38 65
17555.63 70
17556.89 61
17558.14 71
17559.39 50
17560.64 72
17561.90 72
17563.15 79
17564.40 73
17565.65 64
17566.91 55
17568.16 62
17569.41 71
17570.67 61
17571.92 76
17573.17 61
17574.42 63
17575.68 68
17576.93 80
17578.18 68
17579.44 70
17580.69 69
17581.94 71
17583.20 61
17584.45 62
17585.70 75
17586.96 68
17588.21 72
17589.46 74
17590.72 81
17591.97 65
17593.22 60
17594.48 75
17595.73 66
17596.99 72
17598.24 71
17599.49 75
17600.75 62
17602.00 71
17603.26 75
17604.51 59
17605.76 77
17607.02 65
17608.27 67
17609.53 66
17610.78 85
17612.03 81
17613.29 68
17614.54 76
17615.80 88
17617.05 83
17618.31 75
17619.56 84
17620.82 74
17622.07 88
17623.33 70
17624.58 77
17625.83 75
17627.09 68
17628.34 65
17629.60 64
17630.85 70
17632.11 59
17633.36 78
17634.62 65
17635.88 72
17637.13 70
17638.39 75
17639.64 69
17640.90 69
17642.15 56
17643.41 74
17644.66 84
17645.92 64
17647.17 70
17648.43 69
17649.68 65
17650.94 67
17652.20 77
17653.45 65
17654.71 66
17655.96 73
17657.22 84
17658.48 64
17659.73 49
17660.99 56
17662.24 71
17663.50 56
17664.76 63
17666.01 45
17667.27 64
17668.53 56
17669.78 75
17671.04 70
17672.29 70
17673.55 71
17674.81 68
17676.06 85
17677.32 63
17678.58 73
17679.83 66
17681.09 71
17682.35 67
17683.60 67
17684.86 62
17686.12 74
17687.38 60
17688.63 53
17689.89 63
17691.15 52
17692.40 64
17693.66 54
17694.92 67
17696.18 61
17697.43 64
17698.69 63
17699.95 63
17701.21 56
17702.46 62
17703.72 58
17704.98 60
17706.24 61
17707.49 48
17708.75 71
17710.01 70
17711.27 67
17712.53 60
17713.78 68
17715.04 56
17716.30 66
17717.56 64
17718.82 64
17720.07 55
17721.33 70
17722.59 69
17723.85 62
17725.11 56
17726.36 52
17727.62 63
17728.88 60
17730.14 69
17731.40 71
17732.66 83
17733.92 65
17735.17 59
17736.43 83
17737.69 80
17738.95 66
17740.21 58
17741.47 63
17742.73 73
17743.99 66
17745.25 56
17746.51 78
17747.76 63
17749.02 72
17750.28 61
17751.54 71
17752.80 58
17754.06 69
17755.32 67
17756.58 71
17757.84 68
17759.10 58
17760.36 61
17761.62 71
17762.88 60
17764.14 65
17765.40 58
17766.66 66
17767.92 64
17769.18 59
17770.44 80
17771.70 59
17772.96 88
17774.22 60
17775.48 72
17776.74 58
17778.00 83
17779.26 73
17780.52 64
17781.78 76
17783.04 60
17784.30 81
17785.56 78
17786.82 73
17788.08 59
17789.34 74
17790.60 73
17791.86 67
17793.12 58
17794.38 65
17795.65 74
17796.91 59
17798.17 66
17799.43 64
17800.69 72
17801.95 77
17803.21 60
17804.47 67
17805.73 67
17807.00 63
17808.26 73
17809.52 66
17810.78 71
17812.04 74
17813.30 88
17814.56 61
17815.83 61
17817.09 69
17818.35 85
17819.61 58
17820.87 86
17822.13 80
17823.40 75
17824.66 75
17825.92 72
17827.18 59
17828.44 58
17829.71 57
17830.97 76
17832.23 75
17833.49 47
17834.75 65
17836.02 72
17837.28 72
17838.54 52
17839.80 66
17841.07 53
17842.33 57
17843.59 60
17844.85 64
17846.12 73
17847.38 73
17848.64 60
17849.91 67
17851.17 75
17852.43 44
17853.69 66
17854.96 55
17856.22 66
17857.48 59
17858.75 76
17860.01 71
17861.27 66
17862.54 60
17863.80 70
17865.06 69
17866.33 60
17867.59 70
17868.85 63
17870.12 79
17871.38 59
17872.64 61
17873.91 59
17875.17 71
17876.43 67
17877.70 62
17878.96 61
17880.23 61
17881.49 59
17882.75 72
17884.02 66
17885.28 51
17886.55 70
17887.81 62
17889.07 80
17890.34 75
17891.60 69
17892.87 68
17894.13 57
17895.40 70
17896.66 59
17897.92 67
17899.19 70
17900.45 51
17901.72 62
17902.98 66
17904.25 66
17905.51 74
17906.78 61
17908.04 83
17909.31 73
17910.57 62
17911.84 60
17913.10 57
17914.37 64
17915.63 70
17916.90 71
17918.16 72
17919.43 55
17920.69 82
17921.96 71
17923.22 71
17924.49 63
17925.75 68
17927.02 63
17928.29 55
17929.55 53
17930.82 60
17932.08 63
17933.35 61
17934.61 81
17935.88 55
17937.15 59
17938.41 53
17939.68 74
17940.94 78
17942.21 60
17943.48 58
17944.74 65
17946.01 59
17947.28 55
17948.54 58
17949.81 52
17951.07 66
17952.34 62
17953.61 41
17954.87 59
17956.14 66
17957.41 68
17958.67 75
17959.94 61
17961.21 69
17962.47 65
17963.74 63
17965.01 70
17966.27 59
17967.54 64
17968.81 72
17970.08 78
17971.34 66
17972.61 71
17973.88 69
17975.14 67
17976.41 71
17977.68 60
17978.95 67
17980.21 65
17981.48 71
17982.75 78
17984.02 72
17985.28 83
17986.55 75
17987.82 53
17989.09 51
17990.35 49
17991.62 62
17992.89 66
17994.16 76
17995.43 60
17996.69 57
17997.96 56
17999.23 55
18000.50 56
18001.77 66
18003.03 62
18004.30 53
18005.57 74
18006.84 65
18008.11 72
18009.38 68
18010.64 76
18011.91 69
18013.18 68
18014.45 77
18015.72 67
18016.99 54
18018.26 70
18019.53 71
18020.79 62
18022.06 68
18023.33 49
18024.60 65
18025.87 71
18027.14 64
18028.41 67
18029.68 52
18030.95 56
18032.22 60
18033.48 65
18034.75 68
18036.02 59
18037.29 70
18038.56 73
18039.83 72
18041.10 69
18042.37 69
18043.64 76
18044.91 57
18046.18 58
18047.45 63
18048.72 63
18049.99 47
18051.26 54
18052.53 59
18053.80 79
18055.07 65
18056.34 66
18057.61 68
18058.88 62
18060.15 62
18061.42 67
18062.69 71
18063.96 62
18065.23 63
18066.50 64
18067.77 78
18069.04 59
18070.31 58
18071.58 48
18072.86 64
18074.13 76
18075.40 66
18076.67 51
18077.94 62
18079.21 71
18080.48 63
18081.75 68
18083.02 52
18084.29 51
18085.56 76
18086.84 71
18088.11 58
18089.38 57
18090.65 80
18091.92 82
18093.19 55
18094.46 63
18095.74 79
18097.01 69
18098.28 63
18099.55 55
18100.82 68
18102.09 76
18103.37 67
18104.64 55
18105.91 67
18107.18 65
18108.45 77
18109.72 43
18111.00 67
18112.27 52
18113.54 57
18114.81 78
18116.09 69
18117.36 52
18118.63 64
18119.90 62
18121.17 78
18122.45 71
18123.72 53
18124.99 57
18126.26 81
18127.54 76
18128.81 93
18130.08 43
18131.36 53
18132.63 80
18133.90 69
18135.17 71
18136.45 68
18137.72 66
18138.99 67
18140.27 59
18141.54 56
18142.81 57
18144.09 76
18145.36 55
18146.63 64
18147.91 66
18149.18 58
18150.45 70
18151.73 59
18153.00 72
18154.27 42
18155.55 61
18156.82 75
18158.09 53
18159.37 68
18160.64 76
18161.91 54
18163.19 72
18164.46 62
18165.74 54
18167.01 67
18168.28 73
18169.56 68
18170.83 62
18172.11 58
18173.38 47
18174.66 64
18175.93 68
18177.20 71
18178.48 66
18179.75 64
18181.03 56
18182.30 69
18183.58 68
18184.85 76
18186.13 64
18187.40 88
18188.68 59
18189.95 59
18191.23 48
18192.50 66
18193.78 56
18195.05 61
18196.33 63
18197.60 65
18198.88 56
18200.15 58
18201.43 78
18202.70 47
18203.98 63
18205.25 64
18206.53 74
18207.80 74
18209.08 62
18210.35 51
18211.63 60
18212.90 66
18214.18 83
18215.46 62
18216.73 57
18218.01 62
18219.28 68
18220.56 83
18221.84 53
18223.11 53
18224.39 68
18225.66 62
18226.94 60
18228.22 70
18229.49 74
18230.77 73
18232.04 53
18233.32 48
18234.60 76
18235.87 68
18237.15 61
18238.43 63
18239.70 60
18240.98 55
18242.26 63
18243.53 66
18244.81 62
18246.09 56
18247.36 67
18248.64 57
18249.92 60
18251.19 69
18252.47 66
18253.75 68
18255.03 67
18256.30 53
18257.58 72
18258.86 55
18260.13 82
18261.41 63
18262.69 77
18263.97 64
18265.24 59
18266.52 69
18267.80 56
18269.08 68
18270.35 71
18271.63 47
18272.91 64
18274.19 73
18275.47 58
18276.74 86
18278.02 55
18279.30 43
18280.58 59
18281.85 72
18283.13 48
18284.41 59
18285.69 61
18286.97 69
18288.25 64
18289.52 58
18290.80 60
18292.08 52
18293.36 74
18294.64 69
18295.92 72
18297.19 59
18298.47 66
18299.75 67
18301.03 56
18302.31 39
18303.59 58
18304.87 51
18306.15 63
18307.43 46
18308.70 46
18309.98 61
18311.26 69
18312.54 63
18313.82 56
18315.10 50
18316.38 73
18317.66 57
18318.94 62
18320.22 61
18321.50 62
18322.78 51
18324.06 58
18325.34 65
18326.61 68
18327.89 66
18329.17 62
18330.45 75
18331.73 48
18333.01 51
18334.29 64
18335.57 73
18336.85 67
18338.13 56
18339.41 63
18340.69 47
18341.97 77
18343.25 66
18344.53 57
18345.81 51
18347.09 71
18348.37 58
18349.66 40
18350.94 48
18352.22 66
18353.50 67
18354.78 49
18356.06 56
18357.34 50
18358.62 61
18359.90 62
18361.18 52
18362.46 49
18363.74 46
18365.02 60
18366.30 48
18367.59 55
18368.87 65
18370.15 52
18371.43 62
18372.71 45
18373.99 66
18375.27 61
18376.55 45
18377.84 60
18379.12 63
18380.40 59
18381.68 65
18382.96 60
18384.24 61
18385.53 71
18386.81 58
18388.09 61
18389.37 71
18390.65 68
18391.93 85
18393.22 52
18394.50 83
18395.78 60
18397.06 56
18398.34 46
18399.63 49
18400.91 65
18402.19 57
18403.47 52
18404.76 58
18406.04 47
18407.32 63
18408.60 56
18409.89 63
18411.17 70
18412.45 62
18413.73 70
18415.02 56
18416.30 54
18417.58 63
18418.86 71
18420.15 60
18421.43 58
18422.71 52
18424.00 67
18425.28 61
18426.56 67
18427.85 70
18429.13 78
18430.41 59
18431.70 62
18432.98 75
18434.26 57
18435.55 65
18436.83 58
18438.11 68
18439.40 71
18440.68 55
18441.96 61
18443.25 81
18444.53 63
18445.81 58
18447.10 65
18448.38 70
18449.67 70
18450.95 55
18452.23 57
18453.52 65
18454.80 81
18456.09 72
18457.37 59
18458.66 68
18459.94 86
18461.22 76
18462.51 63
18463.79 55
18465.08 67
18466.36 69
18467.65 66
18468.93 75
18470.22 70
18471.50 66
18472.78 63
18474.07 61
18475.35 70
18476.64 72
18477.92 67
18479.21 70
18480.49 66
18481.78 61
18483.06 46
18484.35 59
18485.63 47
18486.92 65
18488.20 62
18489.49 53
18490.78 55
18492.06 58
18493.35 57
18494.63 54
18495.92 55
18497.20 65
18498.49 65
18499.77 53
18501.06 49
18502.35 68
18503.63 63
18504.92 64
18506.20 54
18507.49 56
18508.78 74
18510.06 66
18511.35 67
18512.63 58
18513.92 75
18515.21 58
18516.49 59
18517.78 55
18519.06 48
18520.35 60
18521.64 77
18522.92 67
18524.21 49
18525.50 40
18526.78 65
18528.07 52
18529.36 48
18530.64 50
18531.93 51
18533.22 64
18534.50 61
18535.79 64
18537.08 69
18538.37 59
18539.65 73
18540.94 71
18542.23 55
18543.51 54
18544.80 63
18546.09 48
18547.38 59
18548.66 47
18549.95 57
18551.24 62
18552.53 84
18553.81 42
18555.10 55
18556.39 67
18557.68 79
18558.96 66
18560.25 62
18561.54 62
18562.83 57
18564.11 58
18565.40 59
18566.69 66
18567.98 54
18569.27 59
18570.56 60
18571.84 69
18573.13 55
18574.42 56
18575.71 61
18577.00 64
18578.28 61
18579.57 56
18580.86 57
18582.15 65
18583.44 61
18584.73 49
18586.02 59
18587.31 63
18588.59 68
18589.88 56
18591.17 74
18592.46 47
18593.75 69
18595.04 67
18596.33 67
18597.62 64
18598.91 71
18600.19 76
18601.48 65
18602.77 60
18604.06 53
18605.35 82
18606.64 57
18607.93 77
18609.22 63
18610.51 73
18611.80 65
18613.09 71
18614.38 63
18615.67 48
18616.96 55
18618.25 58
18619.54 72
18620.83 57
18622.12 56
18623.41 70
18624.70 69
18625.99 65
18627.28 66
18628.57 69
18629.86 71
18631.15 68
18632.44 67
18633.73 67
18635.02 68
18636.31 71
18637.60 56
18638.89 65
18640.18 55
18641.47 47
18642.76 64
18644.05 59
18645.34 48
18646.63 61
18647.93 72
18649.22 77
18650.51 55
18651.80 56
18653.09 82
18654.38 62
18655.67 72
18656.96 62
18658.25 69
18659.55 59
18660.84 51
18662.13 70
18663.42 77
18664.71 61
18666.00 68
18667.29 61
18668.58 51
18669.88 41
18671.17 56
18672.46 74
18673.75 63
18675.04 50
18676.34 72
18677.63 70
18678.92 58
18680.21 59
18681.50 60
18682.79 73
18684.09 56
18685.38 65
18686.67 54
18687.96 73
18689.26 66
18690.55 61
18691.84 58
18693.13 58
18694.43 67
18695.72 68
18697.01 57
18698.30 59
18699.60 50
18700.89 68
18702.18 65
18703.47 57
18704.77 80
18706.06 54
18707.35 61
18708.65 44
18709.94 55
18711.23 47
18712.52 66
18713.82 50
18715.11 57
18716.40 58
18717.70 67
18718.99 80
18720.28 64
18721.58 57
18722.87 50
18724.16 88
18725.46 66
18726.75 63
18728.04 49
18729.34 69
18730.63 75
18731.93 72
18733.22 61
18734.51 52
18735.81 73
18737.10 78
18738.40 48
18739.69 49
18740.98 44
18742.28 62
18743.57 67
18744.87 51
18746.16 53
18747.45 50
18748.75 82
18750.04 52
18751.34 54
18752.63 83
18753.93 71
18755.22 54
18756.52 47
18757.81 68
18759.10 57
18760.40 63
18761.69 58
18762.99 66
18764.28 65
18765.58 75
18766.87 59
18768.17 58
18769.46 39
18770.76 39
18772.05 60
18773.35 61
18774.64 53
18775.94 61
18777.23 58
18778.53 70
18779.83 65
18781.12 49
18782.42 67
18783.71 56
18785.01 68
18786.30 51
18787.60 62
18788.89 43
18790.19 43
18791.49 69
18792.78 65
18794.08 69
18795.37 52
18796.67 46
18797.97 51
18799.26 48
18800.56 58
18801.85 66
18803.15 57
18804.45 67
18805.74 71
18807.04 67
18808.34 76
18809.63 68
18810.93 65
18812.23 63
18813.52 53
18814.82 61
18816.12 51
18817.41 51
18818.71 59
18820.01 53
18821.30 82
18822.60 56
18823.90 59
18825.19 54
18826.49 62
18827.79 71
18829.08 59
18830.38 69
18831.68 45
18832.98 54
18834.27 54
18835.57 56
18836.87 58
18838.17 38
18839.46 62
18840.76 66
18842.06 73
18843.36 64
18844.65 55
18845.95 62
18847.25 63
18848.55 72
18849.84 71
18851.14 54
18852.44 59
18853.74 55
18855.04 66
18856.33 59
18857.63 58
18858.93 63
18860.23 80
18861.53 64
18862.83 50
18864.12 59
18865.42 64
18866.72 61
18868.02 64
18869.32 69
18870.62 48
18871.91 60
18873.21 52
18874.51 72
18875.81 52
18877.11 55
18878.41 48
18879.71 75
18881.01 80
18882.30 63
18883.60 56
18884.90 59
18886.20 58
18887.50 51
18888.80 60
18890.10 61
18891.40 58
18892.70 68
18894.00 46
18895.30 54
18896.60 43
18897.90 73
18899.19 78
18900.49 61
18901.79 69
18903.09 57
18904.39 64
18905.69 71
18906.99 60
18908.29 62
18909.59 66
18910.89 64
18912.19 57
18913.49 53
18914.79 58
18916.09 40
18917.39 58
18918.69 67
18919.99 66
18921.29 64
18922.59 61
18923.89 56
18925.20 66
18926.50 57
18927.80 64
18929.10 81
18930.40 65
18931.70 66
18933.00 57
18934.30 61
18935.60 53
18936.90 77
18938.20 64
18939.50 57
18940.80 60
18942.10 53
18943.41 57
18944.71 64
18946.01 61
18947.31 56
18948.61 62
18949.91 49
18951.21 59
18952.51 59
18953.82 72
18955.12 69
18956.42 69
18957.72 48
18959.02 37
18960.32 67
18961.63 74
18962.93 55
18964.23 70
18965.53 57
18966.83 77
18968.13 61
18969.44 71
18970.74 68
18972.04 67
18973.34 75
18974.64 52
18975.95 49
18977.25 52
18978.55 59
18979.85 63
18981.16 50
18982.46 57
18983.76 57
18985.06 65
18986.37 57
18987.67 58
18988.97 56
18990.27 53
18991.58 66
18992.88 62
18994.18 54
18995.48 64
18996.79 72
18998.09 59
18999.39 54
19000.70 52
19002.00 59
19003.30 73
19004.61 57
19005.91 56
19007.21 54
19008.52 55
19009.82 51
19011.12 59
19012.43 53
19013.73 58
19015.03 63
19016.34 81
19017.64 64
19018.94 49
19020.25 59
19021.55 79
19022.86 71
19024.16 67
19025.46 60
19026.77 61
19028.07 59
19029.37 64
19030.68 53
19031.98 52
19033.29 53
19034.59 69
19035.90 68
19037.20 53
19038.50 47
19039.81 49
19041.11 67
19042.42 58
19043.72 59
19045.03 50
19046.33 85
19047.64 67
19048.94 64
19050.25 56
19051.55 46
19052.85 54
19054.16 70
19055.46 62
19056.77 74
19058.07 56
19059.38 65
19060.68 79
19061.99 62
19063.30 52
19064.60 58
19065.91 59
19067.21 65
19068.52 62
19069.82 62
19071.13 60
19072.43 56
19073.74 69
19075.04 66
19076.35 60
19077.66 72
19078.96 67
19080.27 61
19081.57 51
19082.88 53
19084.18 65
19085.49 68
19086.80 52
19088.10 72
19089.41 65
19090.71 65
19092.02 49
19093.33 66
19094.63 72
19095.94 46
19097.25 69
19098.55 61
19099.86 59
19101.17 56
19102.47 64
19103.78 61
19105.08 66
19106.39 60
19107.70 59
19109.01 71
19110.31 73
19111.62 49
19112.93 66
19114.23 71
19115.54 62
19116.85 56
19118.15 63
19119.46 51
19120.77 61
19122.08 61
19123.38 52
19124.69 52
19126.00 67
19127.30 70
19128.61 62
19129.92 55
19131.23 48
19132.53 53
19133.84 65
19135.15 58
19136.46 59
19137.77 51
19139.07 58
19140.38 64
19141.69 61
19143.00 63
19144.30 73
19145.61 55
19146.92 65
19148.23 66
19149.54 52
19150.84 53
19152.15 68
19153.46 73
19154.77 63
19156.08 83
19157.39 65
19158.70 80
19160.00 66
19161.31 56
19162.62 64
19163.93 60
19165.24 65
19166.55 49
19167.86 48
19169.16 53
19170.47 66
19171.78 63
19173.09 51
19174.40 61
19175.71 77
19177.02 64
19178.33 55
19179.64 54
19180.95 61
19182.26 67
19183.56 76
19184.87 67
19186.18 59
19187.49 57
19188.80 53
19190.11 50
19191.42 66
19192.73 64
19194.04 58
19195.35 63
19196.66 59
19197.97 56
19199.28 55
19200.59 72
19201.90 57
19203.21 63
19204.52 37
19205.83 65
19207.14 58
19208.45 54
19209.76 45
19211.07 71
19212.38 68
19213.69 61
19215.00 73
19216.31 52
19217.62 60
19218.93 51
19220.24 58
19221.55 73
19222.86 59
19224.18 51
19225.49 63
19226.80 70
19228.11 74
19229.42 59
19230.73 62
19232.04 65
19233.35 61
19234.66 58
19235.97 58
19237.28 50
19238.60 62
19239.91 55
19241.22 55
19242.53 51
19243.84 55
19245.15 59
19246.46 62
19247.78 60
19249.09 52
19250.40 57
19251.71 40
19253.02 47
19254.33 57
19255.65 73
19256.96 53
19258.27 50
19259.58 65
19260.89 51
19262.21 50
19263.52 55
19264.83 53
19266.14 53
19267.45 47
19268.77 57
19270.08 45
19271.39 57
19272.70 61
19274.02 68
19275.33 69
19276.64 47
19277.95 64
19279.27 75
19280.58 64
19281.89 58
19283.20 67
19284.52 66
19285.83 58
19287.14 56
19288.45 40
19289.77 53
19291.08 47
19292.39 54
19293.71 54
19295.02 58
19296.33 35
19297.65 59
19298.96 64
19300.27 60
19301.59 58
19302.90 53
19304.21 62
19305.53 45
19306.84 57
19308.15 49
19309.47 59
19310.78 61
19312.09 66
19313.41 62
19314.72 58
19316.04 54
19317.35 58
19318.66 59
19319.98 42
19321.29 51
19322.61 66
19323.92 64
19325.23 45
19326.55 53
19327.86 56
19329.18 55
19330.49 55
19331.81 57
19333.12 60
19334.43 62
19335.75 42
19337.06 65
19338.38 60
19339.69 69
19341.01 65
19342.32 61
19343.64 56
19344.95 43
19346.27 41
19347.58 57
19348.90 74
19350.21 52
19351.53 58
19352.84 59
19354.16 75
19355.47 50
19356.79 55
19358.10 48
19359.42 64
19360.73 59
19362.05 48
19363.36 58
19364.68 44
19366.00 61
19367.31 75
19368.63 45
19369.94 42
19371.26 56
19372.57 81
19373.89 67
19375.21 30
19376.52 62
19377.84 61
19379.15 53
19380.47 47
19381.79 62
19383.10 65
19384.42 49
19385.73 56
19387.05 65
19388.37 52
19389.68 58
19391.00 63
19392.32 56
19393.63 56
19394.95 47
19396.27 61
19397.58 69
19398.90 62
19400.22 56
19401.53 74
19402.85 60
19404.17 52
19405.48 52
19406.80 52
19408.12 57
19409.43 55
19410.75 77
19412.07 59
19413.39 66
19414.70 56
19416.02 85
19417.34 44
19418.65 43
19419.97 48
19421.29 65
19422.61 73
19423.92 59
19425.24 46
19426.56 59
19427.88 57
19429.20 58
19430.51 56
19431.83 78
19433.15 60
19434.47 72
19435.78 73
19437.10 55
19438.42 55
19439.74 55
19441.06 67
19442.37 58
19443.69 50
19445.01 48
19446.33 54
19447.65 57
19448.97 55
19450.28 53
19451.60 61
19452.92 61
19454.24 55
19455.56 73
19456.88 58
19458.20 56
19459.51 56
19460.83 61
19462.15 58
19463.47 50
19464.79 61
19466.11 50
19467.43 45
19468.75 49
19470.07 52
19471.39 56
19472.70 46
19474.02 50
19475.34 63
19476.66 58
19477.98 63
19479.30 67
19480.62 54
19481.94 63
19483.26 49
19484.58 58
19485.90 78
19487.22 49
19488.54 55
19489.86 53
19491.18 74
19492.50 66
19493.82 55
19495.14 55
19496.46 40
19497.78 68
19499.10 65
19500.42 56
19501.74 45
19503.06 52
19504.38 57
19505.70 71
19507.02 34
19508.34 44
19509.66 67
19510.98 65
19512.30 72
19513.62 66
19514.94 69
19516.26 56
19517.58 57
19518.90 65
19520.23 73
19521.55 48
19522.87 62
19524.19 65
19525.51 56
19526.83 46
19528.15 51
19529.47 60
19530.79 60
19532.11 62
19533.44 54
19534.76 58
19536.08 58
19537.40 64
19538.72 44
19540.04 68
19541.36 48
19542.69 63
19544.01 73
19545.33 61
19546.65 36
19547.97 60
19549.29 62
19550.62 54
19551.94 53
19553.26 54
19554.58 69
19555.90 67
19557.23 66
19558.55 45
19559.87 57
19561.19 56
19562.51 61
19563.84 48
19565.16 43
19566.48 39
19567.80 67
19569.13 77
19570.45 60
19571.77 36
19573.09 66
19574.42 77
19575.74 57
19577.06 43
19578.39 44
19579.71 64
19581.03 58
19582.35 61
19583.68 45
19585.00 58
19586.32 47
19587.65 64
19588.97 42
19590.29 64
19591.62 60
19592.94 64
19594.26 59
19595.59 49
19596.91 45
19598.23 60
19599.56 75
19600.88 55
19602.20 41
19603.53 72
19604.85 77
19606.17 56
19607.50 38
19608.82 58
19610.15 50
19611.47 62
19612.79 53
19614.12 61
19615.44 50
19616.77 69
19618.09 69
19619.41 65
19620.74 35
19622.06 54
19623.39 62
19624.71 60
19626.03 33
19627.36 58
19628.68 61
19630.01 68
19631.33 65
19632.66 40
19633.98 56
19635.31 58
19636.63 56
19637.96 59
19639.28 53
19640.61 49
19641.93 64
19643.26 90
19644.58 60
19645.91 49
19647.23 55
19648.56 61
19649.88 56
19651.21 48
19652.53 62
19653.86 52
19655.18 78
19656.51 48
19657.83 55
19659.16 54
19660.48 49
19661.81 69
19663.14 46
19664.46 44
19665.79 51
19667.11 65
19668.44 58
19669.77 42
19671.09 50
19672.42 71
19673.74 75
19675.07 60
19676.40 40
19677.72 49
19679.05 52
19680.37 56
19681.70 60
19683.03 45
19684.35 58
19685.68 46
19687.01 59
19688.33 59
19689.66 57
19690.99 65
19692.31 65
19693.64 48
19694.97 53
19696.29 45
19697.62 74
19698.95 60
19700.27 58
19701.60 40
19702.93 73
19704.25 81
19705.58 46
19706.91 44
19708.23 45
19709.56 62
19710.89 59
19712.22 64
19713.54 60
19714.87 52
19716.20 60
19717.53 63
19718.85 62
19720.18 58
19721.51 60
19722.84 69
19724.16 69
19725.49 41
19726.82 49
19728.15 60
19729.48 57
19730.80 42
19732.13 55
19733.46 62
19734.79 73
19736.12 62
19737.44 70
19738.77 60
19740.10 63
19741.43 60
19742.76 60
19744.09 57
19745.41 47
19746.74 51
19748.07 63
19749.40 57
19750.73 51
19752.06 69
19753.39 51
19754.71 62
19756.04 41
19757.37 56
19758.70 48
19760.03 71
19761.36 53
19762.69 51
19764.02 53
19765.35 48
19766.68 59
19768.00 64
19769.33 56
19770.66 46
19771.99 51
19773.32 58
19774.65 56
19775.98 61
19777.31 49
19778.64 53
19779.97 77
19781.30 57
19782.63 65
19783.96 60
19785.29 63
19786.62 53
19787.95 45
19789.28 53
19790.61 48
19791.94 58
19793.27 39
19794.60 47
19795.93 61
19797.26 53
19798.59 51
19799.92 63
19801.25 78
19802.58 60
19803.91 64
19805.24 67
19806.57 57
19807.90 55
19809.23 42
19810.56 44
19811.89 50
19813.22 53
19814.55 61
19815.89 50
19817.22 48
19818.55 51
19819.88 53
19821.21 60
19822.54 60
19823.87 42
19825.20 63
19826.53 51
19827.86 56
19829.20 48
19830.53 43
19831.86 62
19833.19 63
19834.52 49
19835.85 59
19837.18 55
19838.52 52
19839.85 54
19841.18 53
19842.51 63
19843.84 54
19845.17 58
19846.51 57
19847.84 58
19849.17 45
19850.50 59
19851.83 54
19853.17 55
19854.50 60
19855.83 47
19857.16 73
19858.50 64
19859.83 63
19861.16 53
19862.49 75
19863.82 70
19865.16 84
19866.49 57
19867.82 51
19869.15 53
19870.49 62
19871.82 62
19873.15 61
19874.49 66
19875.82 60
19877.15 62
19878.48 48
19879.82 62
19881.15 53
19882.48 78
19883.82 56
19885.15 64
19886.48 46
19887.82 63
19889.15 66
19890.48 67
19891.82 55
19893.15 57
19894.48 64
19895.82 65
19897.15 48
19898.48 60
19899.82 54
19901.15 55
19902.48 83
19903.82 56
19905.15 55
19906.49 57
19907.82 69
19909.15 70
19910.49 57
19911.82 45
19913.16 47
19914.49 63
19915.82 68
19917.16 61
19918.49 57
19919.83 86
19921.16 56
19922.50 65
19923.83 52
19925.16 50
19926.50 51
19927.83 53
19929.17 62
19930.50 53
19931.84 46
19933.17 49
19934.51 54
19935.84 70
19937.18 56
19938.51 40
19939.85 52
19941.18 60
19942.52 65
19943.85 57
19945.19 56
19946.52 52
19947.86 58
19949.19 56
19950.53 49
19951.86 61
19953.20 61
19954.53 65
19955.87 55
19957.21 50
19958.54 51
19959.88 70
19961.21 62
19962.55 71
19963.88 66
19965.22 62
19966.56 66
19967.89 62
19969.23 56
19970.56 52
19971.90 52
19973.24 65
19974.57 68
19975.91 64
19977.24 54
19978.58 41
19979.92 66
19981.25 52
19982.59 54
19983.93 48
19985.26 41
19986.60 45
19987.94 48
19989.27 63
19990.61 57
19991.95 57
19993.28 66
19994.62 53
19995.96 59
19997.29 55
19998.63 55
19999.97 61
20001.30 51
20002.64 54
20003.98 46
20005.32 44
20006.65 46
20007.99 56
20009.33 58
20010.67 71
20012.00 59
20013.34 58
20014.68 45
20016.02 52
20017.35 47
20018.69 70
20020.03 66
20021.37 47
20022.70 48
20024.04 60
20025.38 69
20026.72 47
20028.06 48
20029.39 69
20030.73 74
20032.07 63
20033.41 43
20034.75 49
20036.08 61
20037.42 51
20038.76 55
20040.10 54
20041.44 49
20042.78 52
20044.11 61
20045.45 53
20046.79 47
20048.13 51
20049.47 61
20050.81 64
20052.15 47
20053.48 44
20054.82 56
20056.16 57
20057.50 58
20058.84 53
20060.18 61
20061.52 42
20062.86 55
20064.20 65
20065.54 53
20066.88 41
20068.21 60
20069.55 59
20070.89 59
20072.23 43
20073.57 59
20074.91 61
20076.25 74
20077.59 41
20078.93 46
20080.27 52
20081.61 63
20082.95 64
20084.29 48
20085.63 38
20086.97 41
20088.31 58
20089.65 70
20090.99 67
20092.33 34
20093.67 49
20095.01 56
20096.35 57
20097.69 37
20099.03 66
20100.37 60
20101.71 62
20103.05 50
20104.39 52
20105.73 70
20107.07 52
20108.41 68
20109.76 49
20111.10 43
20112.44 44
20113.78 56
20115.12 51
20116.46 40
20117.80 56
20119.14 63
20120.48 55
20121.82 59
20123.16 50
20124.51 57
20125.85 49
20127.19 39
20128.53 58
20129.87 52
20131.21 47
20132.55 54
20133.90 59
20135.24 53
