# Supplementary material for: MALDI-TOF MS typing enables the classification of brewing yeasts of the genus Saccharomyces to major beer styles
Source: PLoS One. 2017 Aug 9;12(8):e0181694. doi: 10.1371/journal.pone.0181694 (PMC5549903; doi:10.1371/journal.pone.0181694)
Supplement: S17 File — The directory includes 90 raw files and was zipped to “.zip”; the folder has three strains with 30 spectra per strain; S1 Text explains the raw files with an example and Table 1 represents the yeast strains used within the experiment. (ZIP) [file pone.0181694.s020.zip]

Archive with 91 entries (90 files):
- 49-51/
- 49-51/30811-PIBB121-Dias-Dias-Dias-YPG-18h-E-E_2016-09-30_1_0_B1_1.dat
- 49-51/30811-PIBB121-Dias-Dias-Dias-YPG-18h-E-E_2016-09-30_1_0_B2_1.dat
- 49-51/30811-PIBB121-Dias-Dias-Dias-YPG-18h-E-E_2016-09-30_1_0_B3_1.dat
- 49-51/30811-PIBB121-Dias-Dias-Dias-YPG-18h-E-E_2016-09-30_2_0_B4_1.dat
- 49-51/30811-PIBB121-Dias-Dias-Dias-YPG-18h-E-E_2016-09-30_2_0_B5_1.dat
- 49-51/30811-PIBB121-Dias-Dias-Dias-YPG-18h-E-E_2016-09-30_2_0_B6_1.dat
- 49-51/30811-PIBB121-Dias-Dias-Dias-YPG-18h-E-E_2016-10-03_5_0_F1_1.dat
- 49-51/30811-PIBB121-Dias-Dias-Dias-YPG-18h-E-E_2016-10-03_5_0_F2_1.dat
- 49-51/30811-PIBB121-Dias-Dias-Dias-YPG-18h-E-E_2016-10-03_5_0_F3_1.dat
- 49-51/30811-PIBB121-Dias-Dias-Dias-YPG-18h-E-E_2016-10-03_6_0_F4_1.dat
- 49-51/30811-PIBB121-Dias-Dias-Dias-YPG-18h-E-E_2016-10-03_6_0_F5_1.dat
- 49-51/30811-PIBB121-Dias-Dias-Dias-YPG-18h-E-E_2016-10-03_6_0_F6_1.dat
- 49-51/30811-PIBB121-Dias-Dias-Dias-YPG-18h-E-E_2016-10-03_7_0_B1_1.dat
- 49-51/30811-PIBB121-Dias-Dias-Dias-YPG-18h-E-E_2016-10-03_7_0_B2_1.dat
- 49-51/30811-PIBB121-Dias-Dias-Dias-YPG-18h-E-E_2016-10-03_7_0_B3_1.dat
- 49-51/30811-PIBB121-Dias-Dias-Dias-YPG-18h-E-E_2016-10-03_8_0_B4_1.dat
- 49-51/30811-PIBB121-Dias-Dias-Dias-YPG-18h-E-E_2016-10-03_8_0_B5_1.dat
- 49-51/30811-PIBB121-Dias-Dias-Dias-YPG-18h-E-E_2016-10-03_8_0_B6_1.dat
- 49-51/30811-PIBB121-Dias-Dias-Dias-YPG-18h-E-E_2016-10-04_10_0_F4_1.dat
- 49-51/30811-PIBB121-Dias-Dias-Dias-YPG-18h-E-E_2016-10-04_10_0_F5_1.dat
- 49-51/30811-PIBB121-Dias-Dias-Dias-YPG-18h-E-E_2016-10-04_10_0_F6_1.dat
- 49-51/30811-PIBB121-Dias-Dias-Dias-YPG-18h-E-E_2016-10-04_3_0_B1_1.dat
- 49-51/30811-PIBB121-Dias-Dias-Dias-YPG-18h-E-E_2016-10-04_3_0_B2_1.dat
- 49-51/30811-PIBB121-Dias-Dias-Dias-YPG-18h-E-E_2016-10-04_3_0_B3_1.dat
- 49-51/30811-PIBB121-Dias-Dias-Dias-YPG-18h-E-E_2016-10-04_4_0_B4_1.dat
- 49-51/30811-PIBB121-Dias-Dias-Dias-YPG-18h-E-E_2016-10-04_4_0_B5_1.dat
- 49-51/30811-PIBB121-Dias-Dias-Dias-YPG-18h-E-E_2016-10-04_4_0_B6_1.dat
- 49-51/30811-PIBB121-Dias-Dias-Dias-YPG-18h-E-E_2016-10-04_9_0_F1_1.dat
- 49-51/30811-PIBB121-Dias-Dias-Dias-YPG-18h-E-E_2016-10-04_9_0_F2_1.dat
- 49-51/30811-PIBB121-Dias-Dias-Dias-YPG-18h-E-E_2016-10-04_9_0_F3_1.dat
- 49-51/30812-1H7-Dias-Dias-Dias-YPG-18h-E-E_2016-09-30_1_0_B7_1.dat
- 49-51/30812-1H7-Dias-Dias-Dias-YPG-18h-E-E_2016-09-30_1_0_B8_1.dat
- 49-51/30812-1H7-Dias-Dias-Dias-YPG-18h-E-E_2016-09-30_1_0_B9_1.dat
- 49-51/30812-1H7-Dias-Dias-Dias-YPG-18h-E-E_2016-09-30_2_0_B10_1.dat
- 49-51/30812-1H7-Dias-Dias-Dias-YPG-18h-E-E_2016-09-30_2_0_B11_1.dat
- 49-51/30812-1H7-Dias-Dias-Dias-YPG-18h-E-E_2016-09-30_2_0_B12_1.dat
- 49-51/30812-1H7-Dias-Dias-Dias-YPG-18h-E-E_2016-10-03_5_0_F7_1.dat
- 49-51/30812-1H7-Dias-Dias-Dias-YPG-18h-E-E_2016-10-03_5_0_F8_1.dat
- 49-51/30812-1H7-Dias-Dias-Dias-YPG-18h-E-E_2016-10-03_5_0_F9_1.dat
- 49-51/30812-1H7-Dias-Dias-Dias-YPG-18h-E-E_2016-10-03_6_0_F10_1.dat
- 49-51/30812-1H7-Dias-Dias-Dias-YPG-18h-E-E_2016-10-03_6_0_F11_1.dat
- 49-51/30812-1H7-Dias-Dias-Dias-YPG-18h-E-E_2016-10-03_6_0_F12_1.dat
- 49-51/30812-1H7-Dias-Dias-Dias-YPG-18h-E-E_2016-10-03_7_0_B7_1.dat
- 49-51/30812-1H7-Dias-Dias-Dias-YPG-18h-E-E_2016-10-03_7_0_B8_1.dat
- 49-51/30812-1H7-Dias-Dias-Dias-YPG-18h-E-E_2016-10-03_7_0_B9_1.dat
- 49-51/30812-1H7-Dias-Dias-Dias-YPG-18h-E-E_2016-10-03_8_0_B10_1.dat
- 49-51/30812-1H7-Dias-Dias-Dias-YPG-18h-E-E_2016-10-03_8_0_B11_1.dat
- 49-51/30812-1H7-Dias-Dias-Dias-YPG-18h-E-E_2016-10-03_8_0_B12_1.dat
- 49-51/30812-1H7-Dias-Dias-Dias-YPG-18h-E-E_2016-10-04_10_0_F10_1.dat
- 49-51/30812-1H7-Dias-Dias-Dias-YPG-18h-E-E_2016-10-04_10_0_F11_1.dat
- 49-51/30812-1H7-Dias-Dias-Dias-YPG-18h-E-E_2016-10-04_10_0_F12_1.dat
- 49-51/30812-1H7-Dias-Dias-Dias-YPG-18h-E-E_2016-10-04_3_0_B7_1.dat
- 49-51/30812-1H7-Dias-Dias-Dias-YPG-18h-E-E_2016-10-04_3_0_B8_1.dat
- 49-51/30812-1H7-Dias-Dias-Dias-YPG-18h-E-E_2016-10-04_3_0_B9_1.dat
- 49-51/30812-1H7-Dias-Dias-Dias-YPG-18h-E-E_2016-10-04_4_0_B10_1.dat
- 49-51/30812-1H7-Dias-Dias-Dias-YPG-18h-E-E_2016-10-04_4_0_B11_1.dat
- 49-51/30812-1H7-Dias-Dias-Dias-YPG-18h-E-E_2016-10-04_4_0_B12_1.dat
- 49-51/30812-1H7-Dias-Dias-Dias-YPG-18h-E-E_2016-10-04_9_0_F7_1.dat
- 49-51/30812-1H7-Dias-Dias-Dias-YPG-18h-E-E_2016-10-04_9_0_F8_1.dat
- 49-51/30812-1H7-Dias-Dias-Dias-YPG-18h-E-E_2016-10-04_9_0_F9_1.dat
- 49-51/30813-PIBA124-Lag-Lag-Lag-YPG-18h-E-E_2016-09-30_1_0_C7_1.dat
- 49-51/30813-PIBA124-Lag-Lag-Lag-YPG-18h-E-E_2016-09-30_1_0_C8_1.dat
- 49-51/30813-PIBA124-Lag-Lag-Lag-YPG-18h-E-E_2016-09-30_1_0_C9_1.dat
- 49-51/30813-PIBA124-Lag-Lag-Lag-YPG-18h-E-E_2016-09-30_2_0_C10_1.dat
- 49-51/30813-PIBA124-Lag-Lag-Lag-YPG-18h-E-E_2016-09-30_2_0_C11_1.dat
- 49-51/30813-PIBA124-Lag-Lag-Lag-YPG-18h-E-E_2016-09-30_2_0_C12_1.dat
- 49-51/30813-PIBA124-Lag-Lag-Lag-YPG-18h-E-E_2016-10-03_5_0_G7_1.dat
- 49-51/30813-PIBA124-Lag-Lag-Lag-YPG-18h-E-E_2016-10-03_5_0_G8_1.dat
- 49-51/30813-PIBA124-Lag-Lag-Lag-YPG-18h-E-E_2016-10-03_5_0_G9_1.dat
- 49-51/30813-PIBA124-Lag-Lag-Lag-YPG-18h-E-E_2016-10-03_6_0_G10_1.dat
- 49-51/30813-PIBA124-Lag-Lag-Lag-YPG-18h-E-E_2016-10-03_6_0_G11_1.dat
- 49-51/30813-PIBA124-Lag-Lag-Lag-YPG-18h-E-E_2016-10-03_6_0_G12_1.dat
- 49-51/30813-PIBA124-Lag-Lag-Lag-YPG-18h-E-E_2016-10-03_7_0_C7_1.dat
- 49-51/30813-PIBA124-Lag-Lag-Lag-YPG-18h-E-E_2016-10-03_7_0_C8_1.dat
- 49-51/30813-PIBA124-Lag-Lag-Lag-YPG-18h-E-E_2016-10-03_7_0_C9_1.dat
- 49-51/30813-PIBA124-Lag-Lag-Lag-YPG-18h-E-E_2016-10-03_8_0_C10_1.dat
- 49-51/30813-PIBA124-Lag-Lag-Lag-YPG-18h-E-E_2016-10-03_8_0_C11_1.dat
- 49-51/30813-PIBA124-Lag-Lag-Lag-YPG-18h-E-E_2016-10-03_8_0_C12_1.dat
- 49-51/30813-PIBA124-Lag-Lag-Lag-YPG-18h-E-E_2016-10-04_10_0_G10_1.dat
- 49-51/30813-PIBA124-Lag-Lag-Lag-YPG-18h-E-E_2016-10-04_10_0_G11_1.dat
- 49-51/30813-PIBA124-Lag-Lag-Lag-YPG-18h-E-E_2016-10-04_10_0_G12_1.dat
- 49-51/30813-PIBA124-Lag-Lag-Lag-YPG-18h-E-E_2016-10-04_3_0_C7_1.dat
- 49-51/30813-PIBA124-Lag-Lag-Lag-YPG-18h-E-E_2016-10-04_3_0_C8_1.dat
- 49-51/30813-PIBA124-Lag-Lag-Lag-YPG-18h-E-E_2016-10-04_3_0_C9_1.dat
- 49-51/30813-PIBA124-Lag-Lag-Lag-YPG-18h-E-E_2016-10-04_4_0_C10_1.dat
- 49-51/30813-PIBA124-Lag-Lag-Lag-YPG-18h-E-E_2016-10-04_4_0_C11_1.dat
- 49-51/30813-PIBA124-Lag-Lag-Lag-YPG-18h-E-E_2016-10-04_4_0_C12_1.dat
- 49-51/30813-PIBA124-Lag-Lag-Lag-YPG-18h-E-E_2016-10-04_9_0_G7_1.dat
- 49-51/30813-PIBA124-Lag-Lag-Lag-YPG-18h-E-E_2016-10-04_9_0_G8_1.dat
- 49-51/30813-PIBA124-Lag-Lag-Lag-YPG-18h-E-E_2016-10-04_9_0_G9_1.dat
