# Supplementary material for: MALDI-TOF MS typing enables the classification of brewing yeasts of the genus Saccharomyces to major beer styles
Source: PLoS One. 2017 Aug 9;12(8):e0181694. doi: 10.1371/journal.pone.0181694 (PMC5549903; doi:10.1371/journal.pone.0181694)
Supplement: S17 File — The directory includes 90 raw files and was zipped to “.zip”; the folder has three strains with 30 spectra per strain; S1 Text explains the raw files with an example and Table 1 represents the yeast strains used within the experiment. (ZIP) [file pone.0181694.s020.zip › 49-51/30811-PIBB121-Dias-Dias-Dias-YPG-18h-E-E_2016-09-30_1_0_B1_1.dat]

1999.98 1242
2000.40 1189
2000.82 1179
2001.24 1191
2001.66 1151
2002.09 1146
2002.51 1154
2002.93 1132
2003.35 1140
2003.78 1179
2004.20 1143
2004.62 1141
2005.04 1212
2005.47 1169
2005.89 1072
2006.31 1139
2006.73 1114
2007.16 1141
2007.58 1152
2008.00 1117
2008.42 1136
2008.85 1113
2009.27 1144
2009.69 1085
2010.12 1034
2010.54 1041
2010.96 1073
2011.39 1034
2011.81 998
2012.23 1043
2012.66 1006
2013.08 986
2013.50 1033
2013.93 1035
2014.35 1066
2014.77 1034
2015.20 1012
2015.62 1025
2016.04 1014
2016.47 1047
2016.89 1151
2017.31 1079
2017.74 1100
2018.16 1106
2018.59 1078
2019.01 1055
2019.43 1117
2019.86 1144
2020.28 1148
2020.71 1107
2021.13 1072
2021.55 1087
2021.98 1038
2022.40 1076
2022.83 1038
2023.25 1013
2023.68 1082
2024.10 1081
2024.52 1084
2024.95 1033
2025.37 1000
2025.80 951
2026.22 1022
2026.65 1038
2027.07 1046
2027.50 994
2027.92 1092
2028.35 1119
2028.77 1053
2029.20 1046
2029.62 1048
2030.05 1022
2030.47 980
2030.90 988
2031.32 1043
2031.75 1070
2032.17 1046
2032.60 1064
2033.02 1131
2033.45 1059
2033.88 1070
2034.30 1139
2034.73 1017
2035.15 1064
2035.58 1064
2036.00 1080
2036.43 1125
2036.86 1148
2037.28 1128
2037.71 1127
2038.13 1073
2038.56 1105
2038.98 1176
2039.41 1148
2039.84 1109
2040.26 1104
2040.69 1156
2041.12 1166
2041.54 1107
2041.97 1082
2042.39 1082
2042.82 1068
2043.25 1020
2043.67 1151
2044.10 1157
2044.53 1124
2044.95 1083
2045.38 1060
2045.81 1074
2046.23 1070
2046.66 1069
2047.09 1116
2047.51 1115
2047.94 1077
2048.37 1087
2048.80 1086
2049.22 1013
2049.65 1009
2050.08 1021
2050.50 1042
2050.93 1030
2051.36 991
2051.79 1036
2052.21 1058
2052.64 1099
2053.07 1053
2053.50 1017
2053.92 1002
2054.35 1044
2054.78 975
2055.21 1040
2055.63 1063
2056.06 1039
2056.49 986
2056.92 1023
2057.35 1062
2057.77 1045
2058.20 1064
2058.63 1110
2059.06 1039
2059.49 1095
2059.92 1033
2060.34 1066
2060.77 1036
2061.20 1098
2061.63 1129
2062.06 1089
2062.49 1133
2062.91 1166
2063.34 1138
2063.77 1116
2064.20 1183
2064.63 1236
2065.06 1271
2065.49 1178
2065.91 1211
2066.34 1209
2066.77 1238
2067.20 1173
2067.63 1123
2068.06 1145
2068.49 1102
2068.92 1091
2069.35 1060
2069.78 982
2070.21 1022
2070.63 1026
2071.06 1046
2071.49 1105
2071.92 1030
2072.35 968
2072.78 1008
2073.21 988
2073.64 1037
2074.07 1162
2074.50 1154
2074.93 1166
2075.36 1157
2075.79 1076
2076.22 1149
2076.65 1141
2077.08 1140
2077.51 1119
2077.94 1125
2078.37 1185
2078.80 1196
2079.23 1196
2079.66 1180
2080.09 1170
2080.52 1171
2080.95 1166
2081.38 1194
2081.81 1110
2082.24 1111
2082.67 1107
2083.10 1145
2083.54 1107
2083.97 1121
2084.40 1089
2084.83 1060
2085.26 1030
2085.69 1169
2086.12 1097
2086.55 1033
2086.98 985
2087.41 1103
2087.84 1052
2088.28 1057
2088.71 1082
2089.14 1076
2089.57 1107
2090.00 1126
2090.43 1162
2090.86 1227
2091.29 1237
2091.73 1279
2092.16 1158
2092.59 1157
2093.02 1188
2093.45 1266
2093.88 1214
2094.32 1227
2094.75 1187
2095.18 1167
2095.61 1213
2096.04 1164
2096.48 1114
2096.91 1052
2097.34 1083
2097.77 1082
2098.20 1036
2098.64 1081
2099.07 1011
2099.50 1021
2099.93 1053
2100.37 1055
2100.80 1078
2101.23 1029
2101.66 1082
2102.10 1145
2102.53 1134
2102.96 1098
2103.39 1086
2103.83 1162
2104.26 1102
2104.69 1108
2105.13 1073
2105.56 1165
2105.99 1108
2106.42 1205
2106.86 1233
2107.29 1148
2107.72 1153
2108.16 1146
2108.59 1147
2109.02 1145
2109.46 1192
2109.89 1227
2110.32 1188
2110.76 1138
2111.19 1121
2111.62 1129
2112.06 1070
2112.49 1049
2112.92 1108
2113.36 1111
2113.79 1077
2114.23 1090
2114.66 1028
2115.09 1041
2115.53 1019
2115.96 1026
2116.40 1009
2116.83 976
2117.26 931
2117.70 987
2118.13 980
2118.57 1005
2119.00 1074
2119.44 1055
2119.87 1092
2120.30 1112
2120.74 1024
2121.17 1008
2121.61 1042
2122.04 1015
2122.48 1075
2122.91 1032
2123.35 1056
2123.78 1065
2124.22 1145
2124.65 1159
2125.09 1057
2125.52 1019
2125.96 1139
2126.39 1187
2126.83 1155
2127.26 1240
2127.70 1144
2128.13 1210
2128.57 1216
2129.00 1321
2129.44 1299
2129.87 1313
2130.31 1313
2130.74 1286
2131.18 1225
2131.62 1276
2132.05 1213
2132.49 1309
2132.92 1310
2133.36 1213
2133.79 1280
2134.23 1260
2134.67 1261
2135.10 1288
2135.54 1305
2135.97 1310
2136.41 1293
2136.85 1286
2137.28 1271
2137.72 1233
2138.16 1123
2138.59 1151
2139.03 1131
2139.46 1068
2139.90 1016
2140.34 1040
2140.77 1033
2141.21 1047
2141.65 965
2142.08 1028
2142.52 1033
2142.96 1006
2143.39 986
2143.83 958
2144.27 1003
2144.70 1011
2145.14 1046
2145.58 1045
2146.02 1114
2146.45 1136
2146.89 1146
2147.33 1219
2147.76 1278
2148.20 1248
2148.64 1162
2149.08 1335
2149.51 1323
2149.95 1375
2150.39 1381
2150.83 1275
2151.26 1297
2151.70 1343
2152.14 1263
2152.58 1200
2153.01 1142
2153.45 1177
2153.89 1169
2154.33 1183
2154.77 1204
2155.20 1150
2155.64 1080
2156.08 1105
2156.52 1160
2156.96 1123
2157.40 1157
2157.83 1183
2158.27 1127
2158.71 1128
2159.15 1162
2159.59 1130
2160.03 1132
2160.46 1158
2160.90 1151
2161.34 1143
2161.78 1090
2162.22 1166
2162.66 1160
2163.10 1131
2163.54 1093
2163.97 1139
2164.41 1189
2164.85 1162
2165.29 1176
2165.73 1242
2166.17 1305
2166.61 1236
2167.05 1258
2167.49 1211
2167.93 1219
2168.37 1244
2168.80 1219
2169.24 1254
2169.68 1254
2170.12 1345
2170.56 1383
2171.00 1403
2171.44 1349
2171.88 1439
2172.32 1456
2172.76 1407
2173.20 1462
2173.64 1366
2174.08 1354
2174.52 1357
2174.96 1346
2175.40 1328
2175.84 1262
2176.28 1356
2176.72 1399
2177.16 1351
2177.60 1208
2178.04 1248
2178.48 1320
2178.92 1293
2179.36 1277
2179.80 1186
2180.24 1274
2180.69 1237
2181.13 1177
2181.57 1158
2182.01 1182
2182.45 1168
2182.89 1134
2183.33 1191
2183.77 1150
2184.21 1168
2184.65 1160
2185.09 1075
2185.53 1155
2185.98 1182
2186.42 1209
2186.86 1219
2187.30 1224
2187.74 1231
2188.18 1297
2188.62 1315
2189.07 1378
2189.51 1274
2189.95 1247
2190.39 1281
2190.83 1228
2191.27 1326
2191.71 1274
2192.16 1328
2192.60 1266
2193.04 1285
2193.48 1233
2193.92 1219
2194.37 1249
2194.81 1261
2195.25 1218
2195.69 1246
2196.13 1222
2196.58 1253
2197.02 1236
2197.46 1193
2197.90 1256
2198.35 1182
2198.79 1132
2199.23 1197
2199.67 1119
2200.12 1123
2200.56 1173
2201.00 1195
2201.44 1210
2201.89 1177
2202.33 1111
2202.77 1093
2203.21 1126
2203.66 1193
2204.10 1225
2204.54 1223
2204.99 1209
2205.43 1274
2205.87 1295
2206.32 1302
2206.76 1258
2207.20 1331
2207.65 1274
2208.09 1363
2208.53 1364
2208.98 1229
2209.42 1329
2209.86 1399
2210.31 1373
2210.75 1257
2211.19 1223
2211.64 1275
2212.08 1218
2212.53 1206
2212.97 1217
2213.41 1190
2213.86 1201
2214.30 1222
2214.74 1195
2215.19 1161
2215.63 1177
2216.08 1216
2216.52 1204
2216.97 1127
2217.41 1075
2217.85 1113
2218.30 1229
2218.74 1197
2219.19 1176
2219.63 1265
2220.08 1239
2220.52 1378
2220.97 1361
2221.41 1475
2221.86 1426
2222.30 1459
2222.74 1506
2223.19 1471
2223.63 1688
2224.08 1688
2224.52 1615
2224.97 1616
2225.41 1677
2225.86 1578
2226.30 1435
2226.75 1418
2227.20 1335
2227.64 1374
2228.09 1428
2228.53 1404
2228.98 1366
2229.42 1376
2229.87 1422
2230.31 1431
2230.76 1440
2231.20 1296
2231.65 1373
2232.10 1354
2232.54 1360
2232.99 1286
2233.43 1237
2233.88 1380
2234.33 1336
2234.77 1430
2235.22 1334
2235.66 1273
2236.11 1291
2236.56 1278
2237.00 1365
2237.45 1361
2237.90 1301
2238.34 1289
2238.79 1289
2239.23 1242
2239.68 1267
2240.13 1181
2240.57 1270
2241.02 1185
2241.47 1190
2241.91 1207
2242.36 1116
2242.81 1192
2243.25 1087
2243.70 1091
2244.15 1103
2244.60 1189
2245.04 1218
2245.49 1123
2245.94 1200
2246.38 1204
2246.83 1292
2247.28 1247
2247.73 1250
2248.17 1296
2248.62 1201
2249.07 1155
2249.52 1167
2249.96 1119
2250.41 1182
2250.86 1233
2251.31 1151
2251.75 1161
2252.20 1117
2252.65 1216
2253.10 1207
2253.54 1218
2253.99 1129
2254.44 1149
2254.89 1140
2255.34 1144
2255.79 1195
2256.23 1135
2256.68 1167
2257.13 1163
2257.58 1153
2258.03 1171
2258.47 1229
2258.92 1279
2259.37 1250
2259.82 1321
2260.27 1386
2260.72 1397
2261.17 1408
2261.61 1402
2262.06 1472
2262.51 1493
2262.96 1536
2263.41 1456
2263.86 1455
2264.31 1471
2264.76 1455
2265.21 1373
2265.65 1357
2266.10 1390
2266.55 1425
2267.00 1391
2267.45 1471
2267.90 1473
2268.35 1335
2268.80 1389
2269.25 1433
2269.70 1406
2270.15 1326
2270.60 1354
2271.05 1437
2271.50 1410
2271.95 1365
2272.40 1369
2272.85 1347
2273.30 1336
2273.75 1321
2274.20 1283
2274.65 1198
2275.10 1241
2275.55 1299
2276.00 1245
2276.45 1217
2276.90 1305
2277.35 1265
2277.80 1294
2278.25 1284
2278.70 1311
2279.15 1373
2279.60 1381
2280.05 1392
2280.50 1465
2280.95 1323
2281.40 1343
2281.85 1414
2282.30 1371
2282.75 1413
2283.20 1529
2283.66 1453
2284.11 1434
2284.56 1480
2285.01 1415
2285.46 1520
2285.91 1615
2286.36 1721
2286.81 1839
2287.26 2145
2287.72 2535
2288.17 2820
2288.62 3178
2289.07 3453
2289.52 3762
2289.97 3913
2290.42 3963
2290.88 3978
2291.33 3889
2291.78 3665
2292.23 3392
2292.68 3414
2293.13 3153
2293.59 2869
2294.04 2704
2294.49 2535
2294.94 2325
2295.39 2049
2295.85 1968
2296.30 1806
2296.75 1676
2297.20 1618
2297.65 1603
2298.11 1534
2298.56 1458
2299.01 1530
2299.46 1508
2299.92 1441
2300.37 1337
2300.82 1376
2301.27 1435
2301.73 1406
2302.18 1332
2302.63 1369
2303.09 1376
2303.54 1440
2303.99 1343
2304.44 1371
2304.90 1359
2305.35 1352
2305.80 1475
2306.26 1423
2306.71 1394
2307.16 1545
2307.62 1563
2308.07 1667
2308.52 1668
2308.98 1681
2309.43 1662
2309.88 1771
2310.34 1684
2310.79 1664
2311.24 1695
2311.70 1661
2312.15 1482
2312.60 1538
2313.06 1502
2313.51 1459
2313.97 1443
2314.42 1445
2314.87 1476
2315.33 1477
2315.78 1466
2316.24 1483
2316.69 1467
2317.14 1503
2317.60 1586
2318.05 1529
2318.51 1531
2318.96 1488
2319.42 1546
2319.87 1501
2320.32 1516
2320.78 1489
2321.23 1477
2321.69 1483
2322.14 1501
2322.60 1467
2323.05 1428
2323.51 1434
2323.96 1400
2324.42 1421
2324.87 1422
2325.33 1402
2325.78 1444
2326.24 1510
2326.69 1567
2327.15 1578
2327.60 1596
2328.06 1612
2328.51 1707
2328.97 1738
2329.42 1704
2329.88 1643
2330.33 1706
2330.79 1673
2331.25 1607
2331.70 1506
2332.16 1536
2332.61 1560
2333.07 1473
2333.52 1524
2333.98 1504
2334.44 1336
2334.89 1348
2335.35 1361
2335.80 1425
2336.26 1455
2336.72 1502
2337.17 1488
2337.63 1538
2338.08 1572
2338.54 1628
2339.00 1714
2339.45 1700
2339.91 1711
2340.37 1679
2340.82 1675
2341.28 1619
2341.74 1580
2342.19 1585
2342.65 1501
2343.11 1511
2343.56 1484
2344.02 1566
2344.48 1557
2344.93 1558
2345.39 1568
2345.85 1551
2346.30 1492
2346.76 1588
2347.22 1553
2347.67 1498
2348.13 1456
2348.59 1567
2349.05 1462
2349.50 1523
2349.96 1521
2350.42 1473
2350.88 1468
2351.33 1384
2351.79 1428
2352.25 1375
2352.71 1358
2353.16 1360
2353.62 1366
2354.08 1286
2354.54 1331
2355.00 1375
2355.45 1379
2355.91 1343
2356.37 1341
2356.83 1380
2357.29 1380
2357.74 1344
2358.20 1302
2358.66 1383
2359.12 1403
2359.58 1445
2360.04 1443
2360.49 1397
2360.95 1503
2361.41 1422
2361.87 1547
2362.33 1489
2362.79 1464
2363.24 1487
2363.70 1524
2364.16 1518
2364.62 1461
2365.08 1432
2365.54 1478
2366.00 1555
2366.46 1573
2366.92 1663
2367.37 1568
2367.83 1509
2368.29 1491
2368.75 1523
2369.21 1454
2369.67 1496
2370.13 1436
2370.59 1388
2371.05 1421
2371.51 1457
2371.97 1396
2372.43 1397
2372.89 1381
2373.35 1370
2373.81 1403
2374.27 1317
2374.73 1411
2375.19 1361
2375.65 1370
2376.11 1417
2376.57 1370
2377.03 1397
2377.49 1387
2377.95 1499
2378.41 1439
2378.87 1389
2379.33 1548
2379.79 1418
2380.25 1323
2380.71 1424
2381.17 1361
2381.63 1358
2382.09 1346
2382.55 1402
2383.01 1370
2383.47 1365
2383.93 1403
2384.39 1324
2384.85 1348
2385.31 1303
2385.77 1224
2386.24 1316
2386.70 1369
2387.16 1398
2387.62 1376
2388.08 1350
2388.54 1402
2389.00 1408
2389.46 1339
2389.92 1410
2390.39 1315
2390.85 1336
2391.31 1330
2391.77 1349
2392.23 1317
2392.69 1353
2393.15 1259
2393.62 1263
2394.08 1249
2394.54 1267
2395.00 1228
2395.46 1341
2395.92 1296
2396.39 1327
2396.85 1308
2397.31 1327
2397.77 1408
2398.23 1449
2398.70 1398
2399.16 1331
2399.62 1335
2400.08 1404
2400.55 1357
2401.01 1338
2401.47 1338
2401.93 1352
2402.39 1410
2402.86 1354
2403.32 1331
2403.78 1395
2404.24 1444
2404.71 1430
2405.17 1431
2405.63 1441
2406.10 1377
2406.56 1423
2407.02 1390
2407.48 1336
2407.95 1309
2408.41 1337
2408.87 1329
2409.34 1267
2409.80 1340
2410.26 1304
2410.73 1291
2411.19 1300
2411.65 1381
2412.12 1379
2412.58 1378
2413.04 1337
2413.51 1344
2413.97 1335
2414.43 1459
2414.90 1506
2415.36 1493
2415.83 1562
2416.29 1582
2416.75 1584
2417.22 1639
2417.68 1632
2418.14 1672
2418.61 1735
2419.07 1628
2419.54 1567
2420.00 1670
2420.47 1564
2420.93 1544
2421.39 1545
2421.86 1522
2422.32 1515
2422.79 1610
2423.25 1643
2423.72 1632
2424.18 1664
2424.64 1676
2425.11 1707
2425.57 1713
2426.04 1728
2426.50 1742
2426.97 1777
2427.43 1826
2427.90 1745
2428.36 1705
2428.83 1703
2429.29 1596
2429.76 1565
2430.22 1471
2430.69 1479
2431.15 1456
2431.62 1422
2432.08 1444
2432.55 1376
2433.02 1427
2433.48 1429
2433.95 1493
2434.41 1461
2434.88 1493
2435.34 1585
2435.81 1460
2436.27 1533
2436.74 1605
2437.21 1595
2437.67 1651
2438.14 1706
2438.60 1798
2439.07 1859
2439.54 1905
2440.00 1903
2440.47 1942
2440.93 1917
2441.40 1827
2441.87 1741
2442.33 1684
2442.80 1653
2443.27 1571
2443.73 1597
2444.20 1566
2444.66 1513
2445.13 1470
2445.60 1440
2446.06 1404
2446.53 1484
2447.00 1394
2447.46 1323
2447.93 1396
2448.40 1456
2448.87 1443
2449.33 1429
2449.80 1476
2450.27 1442
2450.73 1415
2451.20 1482
2451.67 1398
2452.13 1376
2452.60 1330
2453.07 1368
2453.54 1369
2454.00 1359
2454.47 1396
2454.94 1369
2455.41 1336
2455.87 1368
2456.34 1288
2456.81 1341
2457.28 1410
2457.74 1337
2458.21 1355
2458.68 1459
2459.15 1384
2459.62 1348
2460.08 1381
2460.55 1335
2461.02 1286
2461.49 1337
2461.96 1331
2462.42 1319
2462.89 1437
2463.36 1409
2463.83 1468
2464.30 1402
2464.77 1390
2465.23 1431
2465.70 1410
2466.17 1479
2466.64 1479
2467.11 1503
2467.58 1494
2468.05 1412
2468.52 1434
2468.98 1379
2469.45 1422
2469.92 1416
2470.39 1348
2470.86 1375
2471.33 1389
2471.80 1409
2472.27 1344
2472.74 1306
2473.21 1308
2473.67 1321
2474.14 1314
2474.61 1405
2475.08 1408
2475.55 1442
2476.02 1444
2476.49 1495
2476.96 1506
2477.43 1510
2477.90 1625
2478.37 1630
2478.84 1637
2479.31 1651
2479.78 1730
2480.25 1601
2480.72 1553
2481.19 1570
2481.66 1572
2482.13 1567
2482.60 1445
2483.07 1399
2483.54 1389
2484.01 1400
2484.48 1359
2484.95 1326
2485.42 1306
2485.89 1287
2486.36 1280
2486.83 1373
2487.30 1399
2487.77 1389
2488.24 1312
2488.72 1353
2489.19 1352
2489.66 1345
2490.13 1430
2490.60 1437
2491.07 1400
2491.54 1433
2492.01 1442
2492.48 1514
2492.95 1487
2493.42 1474
2493.90 1568
2494.37 1516
2494.84 1499
2495.31 1470
2495.78 1508
2496.25 1546
2496.72 1531
2497.20 1451
2497.67 1466
2498.14 1452
2498.61 1408
2499.08 1440
2499.55 1399
2500.03 1470
2500.50 1354
2500.97 1396
2501.44 1396
2501.91 1461
2502.38 1460
2502.86 1505
2503.33 1366
2503.80 1380
2504.27 1492
2504.75 1465
2505.22 1573
2505.69 1609
2506.16 1680
2506.63 1679
2507.11 1636
2507.58 1676
2508.05 1717
2508.52 1635
2509.00 1665
2509.47 1789
2509.94 1780
2510.42 1814
2510.89 1713
2511.36 1690
2511.83 1647
2512.31 1612
2512.78 1617
2513.25 1562
2513.73 1575
2514.20 1520
2514.67 1480
2515.14 1466
2515.62 1417
2516.09 1385
2516.56 1458
2517.04 1356
2517.51 1500
2517.99 1516
2518.46 1422
2518.93 1390
2519.41 1424
2519.88 1431
2520.35 1316
2520.83 1308
2521.30 1397
2521.77 1360
2522.25 1382
2522.72 1308
2523.20 1375
2523.67 1410
2524.14 1410
2524.62 1443
2525.09 1356
2525.57 1392
2526.04 1395
2526.51 1422
2526.99 1462
2527.46 1381
2527.94 1339
2528.41 1364
2528.89 1405
2529.36 1406
2529.84 1393
2530.31 1388
2530.79 1405
2531.26 1463
2531.73 1393
2532.21 1443
2532.68 1516
2533.16 1548
2533.63 1531
2534.11 1474
2534.58 1551
2535.06 1469
2535.53 1404
2536.01 1421
2536.48 1579
2536.96 1665
2537.44 1637
2537.91 1556
2538.39 1538
2538.86 1546
2539.34 1586
2539.81 1513
2540.29 1515
2540.76 1552
2541.24 1556
2541.71 1475
2542.19 1499
2542.67 1552
2543.14 1533
2543.62 1597
2544.09 1546
2544.57 1603
2545.05 1737
2545.52 1603
2546.00 1758
2546.47 1761
2546.95 1751
2547.43 1795
2547.90 1820
2548.38 1697
2548.86 1732
2549.33 1804
2549.81 1833
2550.28 1858
2550.76 1783
2551.24 1818
2551.71 1817
2552.19 1835
2552.67 1905
2553.14 1852
2553.62 1935
2554.10 2007
2554.57 2122
2555.05 2085
2555.53 2022
2556.01 2079
2556.48 2139
2556.96 2101
2557.44 1863
2557.91 1875
2558.39 1790
2558.87 1750
2559.35 1745
2559.82 1690
2560.30 1571
2560.78 1530
2561.26 1488
2561.73 1501
2562.21 1550
2562.69 1600
2563.17 1584
2563.64 1456
2564.12 1480
2564.60 1477
2565.08 1489
2565.56 1486
2566.03 1451
2566.51 1468
2566.99 1406
2567.47 1414
2567.95 1367
2568.42 1321
2568.90 1385
2569.38 1363
2569.86 1406
2570.34 1397
2570.82 1475
2571.29 1458
2571.77 1451
2572.25 1580
2572.73 1545
2573.21 1430
2573.69 1418
2574.17 1540
2574.64 1538
2575.12 1636
2575.60 1585
2576.08 1600
2576.56 1519
2577.04 1548
2577.52 1510
2578.00 1459
2578.48 1456
2578.95 1455
2579.43 1500
2579.91 1504
2580.39 1413
2580.87 1421
2581.35 1514
2581.83 1533
2582.31 1509
2582.79 1393
2583.27 1531
2583.75 1530
2584.23 1419
2584.71 1376
2585.19 1476
2585.67 1476
2586.15 1444
2586.63 1440
2587.11 1462
2587.59 1407
2588.07 1386
2588.55 1475
2589.03 1470
2589.51 1548
2589.99 1438
2590.47 1450
2590.95 1471
2591.43 1542
2591.91 1506
2592.39 1541
2592.87 1602
2593.35 1602
2593.83 1595
2594.31 1587
2594.79 1561
2595.27 1528
2595.75 1556
2596.23 1642
2596.71 1586
2597.20 1512
2597.68 1543
2598.16 1581
2598.64 1465
2599.12 1511
2599.60 1597
2600.08 1532
2600.56 1466
2601.04 1524
2601.53 1487
2602.01 1416
2602.49 1498
2602.97 1468
2603.45 1424
2603.93 1446
2604.41 1428
2604.90 1438
2605.38 1457
2605.86 1456
2606.34 1491
2606.82 1618
2607.30 1645
2607.79 1736
2608.27 1764
2608.75 1807
2609.23 1841
2609.71 1769
2610.20 1890
2610.68 1882
2611.16 1752
2611.64 1811
2612.12 1716
2612.61 1725
2613.09 1700
2613.57 1534
2614.05 1493
2614.54 1517
2615.02 1511
2615.50 1380
2615.98 1411
2616.47 1492
2616.95 1495
2617.43 1373
2617.91 1346
2618.40 1368
2618.88 1453
2619.36 1492
2619.85 1456
2620.33 1487
2620.81 1406
2621.29 1455
2621.78 1420
2622.26 1401
2622.74 1495
2623.23 1417
2623.71 1464
2624.19 1487
2624.68 1523
2625.16 1404
2625.64 1406
2626.13 1447
2626.61 1463
2627.10 1421
2627.58 1419
2628.06 1279
2628.55 1389
2629.03 1510
2629.51 1468
2630.00 1437
2630.48 1528
2630.97 1437
2631.45 1417
2631.93 1410
2632.42 1487
2632.90 1483
2633.39 1436
2633.87 1480
2634.35 1466
2634.84 1463
2635.32 1492
2635.81 1393
2636.29 1389
2636.78 1426
2637.26 1425
2637.75 1497
2638.23 1441
2638.72 1400
2639.20 1429
2639.68 1430
2640.17 1405
2640.65 1436
2641.14 1458
2641.62 1513
2642.11 1549
2642.59 1458
2643.08 1394
2643.56 1406
2644.05 1363
2644.53 1383
2645.02 1459
2645.51 1459
2645.99 1460
2646.48 1491
2646.96 1491
2647.45 1516
2647.93 1550
2648.42 1521
2648.90 1559
2649.39 1487
2649.88 1595
2650.36 1658
2650.85 1680
2651.33 1653
2651.82 1688
2652.30 1612
2652.79 1640
2653.28 1661
2653.76 1685
2654.25 1709
2654.73 1741
2655.22 1803
2655.71 1766
2656.19 1771
2656.68 1739
2657.17 1714
2657.65 1624
2658.14 1570
2658.63 1598
2659.11 1524
2659.60 1472
2660.09 1549
2660.57 1483
2661.06 1499
2661.55 1537
2662.03 1502
2662.52 1564
2663.01 1543
2663.49 1524
2663.98 1439
2664.47 1549
2664.95 1494
2665.44 1559
2665.93 1516
2666.42 1388
2666.90 1492
2667.39 1507
2667.88 1446
2668.36 1481
2668.85 1506
2669.34 1507
2669.83 1645
2670.31 1567
2670.80 1584
2671.29 1693
2671.78 1675
2672.27 1801
2672.75 1940
2673.24 1911
2673.73 1943
2674.22 1877
2674.70 1879
2675.19 1946
2675.68 1948
2676.17 1871
2676.66 1874
2677.15 1849
2677.63 1914
2678.12 1936
2678.61 1980
2679.10 2023
2679.59 2142
2680.08 2138
2680.56 2107
2681.05 2291
2681.54 2326
2682.03 2271
2682.52 2201
2683.01 2114
2683.50 2183
2683.98 2391
2684.47 2241
2684.96 2017
2685.45 1947
2685.94 1984
2686.43 1900
2686.92 1808
2687.41 1809
2687.90 1745
2688.39 1663
2688.88 1609
2689.36 1657
2689.85 1616
2690.34 1621
2690.83 1545
2691.32 1555
2691.81 1632
2692.30 1660
2692.79 1558
2693.28 1602
2693.77 1637
2694.26 1687
2694.75 1593
2695.24 1566
2695.73 1590
2696.22 1615
2696.71 1603
2697.20 1605
2697.69 1689
2698.18 1763
2698.67 1794
2699.16 1955
2699.65 1997
2700.14 1976
2700.63 1948
2701.12 1904
2701.61 2018
2702.10 2068
2702.59 1932
2703.08 1855
2703.57 1856
2704.06 1812
2704.56 1687
2705.05 1718
2705.54 1642
2706.03 1573
2706.52 1602
2707.01 1591
2707.50 1472
2707.99 1473
2708.48 1436
2708.97 1478
2709.46 1504
2709.96 1500
2710.45 1531
2710.94 1425
2711.43 1456
2711.92 1478
2712.41 1459
2712.90 1500
2713.40 1505
2713.89 1447
2714.38 1476
2714.87 1527
2715.36 1494
2715.85 1530
2716.35 1534
2716.84 1497
2717.33 1597
2717.82 1500
2718.31 1547
2718.80 1700
2719.30 1688
2719.79 1671
2720.28 1710
2720.77 1735
2721.27 1709
2721.76 1842
2722.25 1813
2722.74 1826
2723.23 1753
2723.73 1737
2724.22 1792
2724.71 1637
2725.20 1617
2725.70 1585
2726.19 1496
2726.68 1491
2727.18 1551
2727.67 1587
2728.16 1508
2728.65 1462
2729.15 1477
2729.64 1515
2730.13 1574
2730.63 1662
2731.12 1606
2731.61 1531
2732.10 1580
2732.60 1547
2733.09 1620
2733.58 1667
2734.08 1640
2734.57 1613
2735.06 1586
2735.56 1615
2736.05 1628
2736.55 1648
2737.04 1630
2737.53 1641
2738.03 1716
2738.52 1751
2739.01 1724
2739.51 1627
2740.00 1657
2740.50 1574
2740.99 1546
2741.48 1592
2741.98 1488
2742.47 1548
2742.97 1468
2743.46 1429
2743.95 1513
2744.45 1563
2744.94 1561
2745.44 1503
2745.93 1461
2746.43 1573
2746.92 1571
2747.42 1489
2747.91 1516
2748.40 1583
2748.90 1560
2749.39 1528
2749.89 1502
2750.38 1493
2750.88 1609
2751.37 1593
2751.87 1521
2752.36 1626
2752.86 1699
2753.35 1735
2753.85 1699
2754.34 1744
2754.84 1778
2755.33 1752
2755.83 1730
2756.33 1753
2756.82 1729
2757.32 1697
2757.81 1600
2758.31 1685
2758.80 1631
2759.30 1573
2759.79 1586
2760.29 1585
2760.79 1592
2761.28 1595
2761.78 1595
2762.27 1598
2762.77 1659
2763.27 1681
2763.76 1751
2764.26 1771
2764.75 1803
2765.25 1837
2765.75 1797
2766.24 1708
2766.74 1734
2767.23 1749
2767.73 1778
2768.23 1777
2768.72 1747
2769.22 1599
2769.72 1645
2770.21 1715
2770.71 1749
2771.21 1721
2771.70 1818
2772.20 1878
2772.70 1821
2773.19 1809
2773.69 1905
2774.19 1853
2774.69 1874
2775.18 1843
2775.68 1894
2776.18 1938
2776.67 2011
2777.17 1952
2777.67 1926
2778.17 1977
2778.66 2020
2779.16 1911
2779.66 1795
2780.16 1771
2780.65 1826
2781.15 1771
2781.65 1694
2782.15 1696
2782.64 1744
2783.14 1742
2783.64 1682
2784.14 1713
2784.63 1741
2785.13 1718
2785.63 1677
2786.13 1608
2786.63 1637
2787.12 1643
2787.62 1627
2788.12 1537
2788.62 1602
2789.12 1628
2789.62 1545
2790.11 1566
2790.61 1612
2791.11 1556
2791.61 1682
2792.11 1651
2792.61 1666
2793.11 1788
2793.60 1834
2794.10 1759
2794.60 1955
2795.10 2103
2795.60 2130
2796.10 2291
2796.60 2359
2797.10 2320
2797.60 2289
2798.09 2178
2798.59 2064
2799.09 2162
2799.59 2156
2800.09 1962
2800.59 1982
2801.09 1956
2801.59 1924
2802.09 1938
2802.59 1776
2803.09 1820
2803.59 1936
2804.09 1991
2804.59 2002
2805.09 1990
2805.59 2238
2806.09 2365
2806.59 2270
2807.09 2339
2807.59 2593
2808.09 2548
2808.59 2555
2809.09 2645
2809.59 2535
2810.09 2464
2810.59 2316
2811.09 2311
2811.59 2109
2812.09 1948
2812.59 1929
2813.09 2031
2813.59 1941
2814.09 1824
2814.59 1784
2815.09 1796
2815.59 1735
2816.09 1761
2816.59 1736
2817.09 1741
2817.59 1792
2818.10 1671
2818.60 1674
2819.10 1633
2819.60 1650
2820.10 1580
2820.60 1660
2821.10 1607
2821.60 1605
2822.10 1616
2822.61 1741
2823.11 1669
2823.61 1570
2824.11 1619
2824.61 1588
2825.11 1634
2825.61 1695
2826.12 1624
2826.62 1641
2827.12 1791
2827.62 1704
2828.12 1665
2828.62 1675
2829.13 1605
2829.63 1686
2830.13 1674
2830.63 1648
2831.13 1702
2831.64 1718
2832.14 1819
2832.64 1706
2833.14 1718
2833.65 1875
2834.15 1817
2834.65 1906
2835.15 1742
2835.65 1708
2836.16 1780
2836.66 1728
2837.16 1785
2837.66 1715
2838.17 1694
2838.67 1685
2839.17 1617
2839.68 1645
2840.18 1706
2840.68 1677
2841.18 1764
2841.69 1721
2842.19 1687
2842.69 1657
2843.20 1692
2843.70 1689
2844.20 1746
2844.71 1779
2845.21 1842
2845.71 1724
2846.22 1744
2846.72 1719
2847.22 1737
2847.73 1732
2848.23 1661
2848.73 1719
2849.24 1701
2849.74 1761
2850.24 1638
2850.75 1652
2851.25 1700
2851.76 1661
2852.26 1506
2852.76 1553
2853.27 1508
2853.77 1542
2854.28 1705
2854.78 1603
2855.28 1642
2855.79 1659
2856.29 1648
2856.80 1686
2857.30 1701
2857.81 1774
2858.31 1744
2858.82 1689
2859.32 1781
2859.82 1684
2860.33 1613
2860.83 1657
2861.34 1707
2861.84 1570
2862.35 1604
2862.85 1544
2863.36 1571
2863.86 1672
2864.37 1605
2864.87 1483
2865.38 1605
2865.88 1606
2866.39 1608
2866.89 1577
2867.40 1587
2867.90 1521
2868.41 1668
2868.91 1707
2869.42 1646
2869.93 1678
2870.43 1648
2870.94 1707
2871.44 1689
2871.95 1718
2872.45 1718
2872.96 1718
2873.47 1720
2873.97 1677
2874.48 1730
2874.98 1657
2875.49 1775
2875.99 1824
2876.50 1723
2877.01 1748
2877.51 1757
2878.02 1752
2878.53 1794
2879.03 1749
2879.54 1689
2880.04 1728
2880.55 1846
2881.06 1891
2881.56 1817
2882.07 1841
2882.58 1974
2883.08 2054
2883.59 2125
2884.10 2248
2884.60 2349
2885.11 2569
2885.62 2770
2886.12 2797
2886.63 2933
2887.14 2859
2887.65 2868
2888.15 2827
2888.66 2873
2889.17 2638
2889.67 2562
2890.18 2301
2890.69 2198
2891.20 2123
2891.70 2110
2892.21 2087
2892.72 1891
2893.23 1871
2893.73 1878
2894.24 1917
2894.75 1972
2895.26 1971
2895.76 1967
2896.27 2067
2896.78 2078
2897.29 2154
2897.80 2114
2898.30 2227
2898.81 2268
2899.32 2291
2899.83 2268
2900.34 2249
2900.84 2459
2901.35 2467
2901.86 2446
2902.37 2491
2902.88 2329
2903.39 2307
2903.89 2412
2904.40 2407
2904.91 2296
2905.42 2222
2905.93 2161
2906.44 2103
2906.95 2014
2907.45 2030
2907.96 1963
2908.47 1932
2908.98 1988
2909.49 1915
2910.00 1906
2910.51 1933
2911.02 1923
2911.53 1788
2912.03 1805
2912.54 1904
2913.05 1864
2913.56 1818
2914.07 1824
2914.58 1838
2915.09 1970
2915.60 1885
2916.11 1848
2916.62 1846
2917.13 1812
2917.64 1818
2918.15 1783
2918.66 1687
2919.17 1849
2919.68 1779
2920.19 1785
2920.70 1874
2921.21 1964
2921.72 2096
2922.23 2156
2922.74 2287
2923.25 2466
2923.76 2558
2924.27 2782
2924.78 2849
2925.29 2816
2925.80 2848
2926.31 2699
2926.82 2523
2927.33 2540
2927.84 2279
2928.35 2215
2928.86 2116
2929.37 1959
2929.88 1882
2930.39 1809
2930.91 1828
2931.42 1790
2931.93 1816
2932.44 1754
2932.95 1807
2933.46 1887
2933.97 1876
2934.48 1934
2934.99 1883
2935.50 1912
2936.02 1965
2936.53 1970
2937.04 1843
2937.55 1900
2938.06 1858
2938.57 1869
2939.08 1752
2939.60 1691
2940.11 1861
2940.62 1833
2941.13 1745
2941.64 1910
2942.15 1908
2942.67 1906
2943.18 1965
2943.69 1942
2944.20 2065
2944.71 2022
2945.23 2095
2945.74 2078
2946.25 2035
2946.76 2067
2947.28 1966
2947.79 1995
2948.30 2070
2948.81 1985
2949.32 1966
2949.84 1951
2950.35 1948
2950.86 1814
2951.37 1834
2951.89 1827
2952.40 1712
2952.91 1778
2953.43 1783
2953.94 1738
2954.45 1833
2954.96 1914
2955.48 1761
2955.99 1774
2956.50 1755
2957.02 1837
2957.53 1746
2958.04 1801
2958.56 1848
2959.07 1820
2959.58 1908
2960.10 1930
2960.61 1953
2961.12 1970
2961.64 1922
2962.15 1963
2962.66 1951
2963.18 1969
2963.69 1959
2964.20 1868
2964.72 1892
2965.23 1925
2965.75 1873
2966.26 1947
2966.77 1914
2967.29 1838
2967.80 1798
2968.32 1824
2968.83 1876
2969.34 1806
2969.86 1722
2970.37 1735
2970.89 1811
2971.40 1876
2971.92 1756
2972.43 1716
2972.94 1657
2973.46 1685
2973.97 1821
2974.49 1778
2975.00 1822
2975.52 1899
2976.03 1757
2976.55 1790
2977.06 1810
2977.58 1733
2978.09 1737
2978.61 1755
2979.12 1769
2979.64 1787
2980.15 1862
2980.67 1826
2981.18 1853
2981.70 1967
2982.21 1974
2982.73 1961
2983.24 1909
2983.76 2041
2984.27 2032
2984.79 2035
2985.30 1983
2985.82 2091
2986.34 2115
2986.85 2042
2987.37 2144
2987.88 2057
2988.40 1998
2988.91 2027
2989.43 2048
2989.95 2009
2990.46 2046
2990.98 2141
2991.49 2125
2992.01 2222
2992.53 2236
2993.04 2246
2993.56 2172
2994.08 2171
2994.59 2330
2995.11 2279
2995.62 2421
2996.14 2466
2996.66 2471
2997.17 2556
2997.69 2483
2998.21 2506
2998.72 2551
2999.24 2507
2999.76 2409
3000.27 2516
3000.79 2416
3001.31 2532
3001.83 2747
3002.34 2826
3002.86 2941
3003.38 3238
3003.89 3427
3004.41 3598
3004.93 3617
3005.45 3690
3005.96 3684
3006.48 3452
3007.00 3325
3007.51 2953
3008.03 2713
3008.55 2513
3009.07 2247
3009.59 2249
3010.10 2148
3010.62 1999
3011.14 2035
3011.66 1971
3012.17 1927
3012.69 2021
3013.21 2116
3013.73 2024
3014.25 2040
3014.76 2011
3015.28 2095
3015.80 2164
3016.32 2191
3016.84 2213
3017.36 2268
3017.87 2304
3018.39 2406
3018.91 2359
3019.43 2426
3019.95 2350
3020.47 2298
3020.98 2411
3021.50 2463
3022.02 2456
3022.54 2427
3023.06 2429
3023.58 2500
3024.10 2450
3024.62 2389
3025.13 2400
3025.65 2363
3026.17 2333
3026.69 2300
3027.21 2193
3027.73 2142
3028.25 2204
3028.77 2101
3029.29 2011
3029.81 1973
3030.33 1969
3030.85 1894
3031.37 1972
3031.89 2073
3032.41 2086
3032.92 2166
3033.44 2142
3033.96 2297
3034.48 2274
3035.00 2317
3035.52 2296
3036.04 2333
3036.56 2328
3037.08 2246
3037.60 2283
3038.12 2236
3038.64 2081
3039.16 2131
3039.68 2017
3040.20 1933
3040.72 1950
3041.24 2003
3041.77 1991
3042.29 1906
3042.81 1894
3043.33 1868
3043.85 1815
3044.37 1970
3044.89 2091
3045.41 2036
3045.93 1930
3046.45 2022
3046.97 2062
3047.49 1953
3048.01 1901
3048.53 1921
3049.06 1940
3049.58 1915
3050.10 1873
3050.62 1843
3051.14 1957
3051.66 1891
3052.18 1878
3052.70 1876
3053.23 1826
3053.75 1813
3054.27 1867
3054.79 1790
3055.31 1802
3055.83 1821
3056.35 1869
3056.88 2008
3057.40 1854
3057.92 1828
3058.44 1907
3058.96 1892
3059.49 1804
3060.01 1848
3060.53 1879
3061.05 1945
3061.57 1890
3062.10 1826
3062.62 1967
3063.14 1988
3063.66 1952
3064.18 1970
3064.71 1934
3065.23 1933
3065.75 2033
3066.27 2051
3066.80 1954
3067.32 1931
3067.84 1992
3068.36 1997
3068.89 1905
3069.41 1965
3069.93 1955
3070.46 1945
3070.98 1951
3071.50 1964
3072.02 2044
3072.55 2007
3073.07 1960
3073.59 2044
3074.12 2115
3074.64 2039
3075.16 2089
3075.69 1934
3076.21 1954
3076.73 2110
3077.26 2115
3077.78 2105
3078.30 2123
3078.83 2219
3079.35 2162
3079.87 2241
3080.40 2244
3080.92 2208
3081.45 2311
3081.97 2347
3082.49 2321
3083.02 2372
3083.54 2345
3084.06 2294
3084.59 2286
3085.11 2284
3085.64 2309
3086.16 2251
3086.69 2197
3087.21 2242
3087.73 2261
3088.26 2162
3088.78 2185
3089.31 2302
3089.83 2232
3090.36 2259
3090.88 2224
3091.41 2206
3091.93 2161
3092.45 2145
3092.98 2243
3093.50 2323
3094.03 2436
3094.55 2357
3095.08 2335
3095.60 2446
3096.13 2468
3096.65 2439
3097.18 2491
3097.70 2645
3098.23 2797
3098.76 2927
3099.28 3152
3099.81 3597
3100.33 4023
3100.86 4580
3101.38 4964
3101.91 5259
3102.43 5662
3102.96 5715
3103.48 5743
3104.01 5741
3104.54 5256
3105.06 4783
3105.59 4387
3106.11 3769
3106.64 3392
3107.17 2925
3107.69 2788
3108.22 2615
3108.74 2499
3109.27 2361
3109.80 2261
3110.32 2310
3110.85 2320
3111.37 2414
3111.90 2334
3112.43 2349
3112.95 2276
3113.48 2077
3114.01 2001
3114.53 2038
3115.06 2003
3115.59 1982
3116.11 1890
3116.64 1899
3117.17 2017
3117.69 1916
3118.22 1973
3118.75 1951
3119.27 1918
3119.80 1918
3120.33 1915
3120.86 2025
3121.38 2038
3121.91 1977
3122.44 1947
3122.96 2052
3123.49 1961
3124.02 2009
3124.55 2015
3125.07 1927
3125.60 1877
3126.13 1930
3126.66 1916
3127.18 1971
3127.71 1960
3128.24 1997
3128.77 2068
3129.30 2064
3129.82 1977
3130.35 1993
3130.88 1993
3131.41 1925
3131.94 1924
3132.46 1837
3132.99 1865
3133.52 1900
3134.05 1905
3134.58 1896
3135.10 1955
3135.63 1979
3136.16 1924
3136.69 1948
3137.22 1996
3137.75 1948
3138.28 1973
3138.80 1977
3139.33 1912
3139.86 1848
3140.39 1898
3140.92 1927
3141.45 1951
3141.98 1905
3142.51 1893
3143.03 1907
3143.56 1929
3144.09 1928
3144.62 2079
3145.15 2155
3145.68 2307
3146.21 2329
3146.74 2370
3147.27 2450
3147.80 2480
3148.33 2336
3148.86 2505
3149.39 2518
3149.92 2429
3150.45 2382
3150.97 2369
3151.50 2253
3152.03 2239
3152.56 2202
3153.09 2110
3153.62 1955
3154.15 1910
3154.68 1981
3155.21 2053
3155.74 2084
3156.27 2044
3156.80 2084
3157.33 1998
3157.86 2101
3158.39 2147
3158.93 2115
3159.46 2123
3159.99 2051
3160.52 2096
3161.05 2085
3161.58 2087
3162.11 2016
3162.64 2082
3163.17 2106
3163.70 2040
3164.23 1937
3164.76 1971
3165.29 2038
3165.82 2087
3166.35 1959
3166.89 1940
3167.42 1969
3167.95 1935
3168.48 1887
3169.01 1897
3169.54 2024
3170.07 1955
3170.60 1899
3171.13 1848
3171.67 1837
3172.20 1781
3172.73 1783
3173.26 1868
3173.79 1984
3174.32 1850
3174.86 1969
3175.39 1978
3175.92 2016
3176.45 1945
3176.98 1943
3177.51 1993
3178.05 1973
3178.58 1940
3179.11 1995
3179.64 1903
3180.17 1869
3180.71 1965
3181.24 1847
3181.77 1850
3182.30 1873
3182.84 1889
3183.37 1849
3183.90 1776
3184.43 1807
3184.97 1847
3185.50 1761
3186.03 1821
3186.56 1904
3187.10 1769
3187.63 1814
3188.16 1812
3188.69 1792
3189.23 1791
3189.76 1808
3190.29 1806
3190.83 1864
3191.36 1868
3191.89 1914
3192.43 1810
3192.96 1795
3193.49 1813
3194.02 1833
3194.56 1753
3195.09 1807
3195.62 1861
3196.16 1800
3196.69 1816
3197.23 1846
3197.76 1965
3198.29 1897
3198.83 1876
3199.36 2035
3199.89 1948
3200.43 2077
3200.96 2101
3201.50 2088
3202.03 2016
3202.56 2115
3203.10 2141
3203.63 2145
3204.17 2062
3204.70 2064
3205.23 1982
3205.77 2024
3206.30 1930
3206.84 1958
3207.37 1964
3207.91 1964
3208.44 1984
3208.97 2165
3209.51 2306
3210.04 2395
3210.58 2447
3211.11 2403
3211.65 2523
3212.18 2390
3212.72 2356
3213.25 2301
3213.79 2231
3214.32 2205
3214.86 2200
3215.39 2128
3215.93 2062
3216.46 2031
3217.00 2079
3217.53 2042
3218.07 2138
3218.60 2055
3219.14 2066
3219.67 2053
3220.21 2108
3220.74 2056
3221.28 1990
3221.82 2229
3222.35 2149
3222.89 2174
3223.42 2185
3223.96 2336
3224.49 2334
3225.03 2373
3225.57 2250
3226.10 2161
3226.64 2117
3227.17 2121
3227.71 2093
3228.25 2062
3228.78 2050
3229.32 1987
3229.85 1934
3230.39 2027
3230.93 2020
3231.46 1958
3232.00 2044
3232.54 2045
3233.07 2161
3233.61 2044
3234.15 2061
3234.68 2226
3235.22 2122
3235.76 2241
3236.29 2255
3236.83 2359
3237.37 2425
3237.90 2389
3238.44 2519
3238.98 2439
3239.51 2456
3240.05 2477
3240.59 2468
3241.13 2389
3241.66 2331
3242.20 2232
3242.74 2253
3243.28 2195
3243.81 2131
3244.35 2183
3244.89 2195
3245.43 2128
3245.96 2188
3246.50 2213
3247.04 2271
3247.58 2250
3248.11 2262
3248.65 2276
3249.19 2216
3249.73 2339
3250.27 2314
3250.80 2382
3251.34 2404
3251.88 2398
3252.42 2306
3252.96 2484
3253.49 2437
3254.03 2491
3254.57 2599
3255.11 2677
3255.65 2706
3256.19 2866
3256.72 2868
3257.26 2994
3257.80 3165
3258.34 3156
3258.88 3493
3259.42 3727
3259.96 3954
3260.49 4173
3261.03 4171
3261.57 4352
3262.11 4336
3262.65 4433
3263.19 4435
3263.73 4105
3264.27 3969
3264.81 4009
3265.35 3907
3265.88 3839
3266.42 3655
3266.96 3380
3267.50 3259
3268.04 3243
3268.58 2974
3269.12 2818
3269.66 2715
3270.20 2683
3270.74 2675
3271.28 2587
3271.82 2415
3272.36 2419
3272.90 2602
3273.44 2542
3273.98 2517
3274.52 2550
3275.06 2656
3275.60 2656
3276.14 2602
3276.68 2607
3277.22 2678
3277.76 2711
3278.30 2592
3278.84 2532
3279.38 2601
3279.92 2615
3280.46 2572
3281.00 2565
3281.54 2379
3282.08 2404
3282.62 2440
3283.16 2456
3283.70 2371
3284.25 2294
3284.79 2314
3285.33 2461
3285.87 2286
3286.41 2288
3286.95 2382
3287.49 2440
3288.03 2468
3288.57 2432
3289.11 2426
3289.66 2419
3290.20 2432
3290.74 2478
3291.28 2591
3291.82 2704
3292.36 2755
3292.90 2895
3293.44 3149
3293.99 3200
3294.53 3286
3295.07 3286
3295.61 3306
3296.15 3388
3296.69 3450
3297.24 3180
3297.78 3118
3298.32 2932
3298.86 2756
3299.40 2638
3299.95 2542
3300.49 2576
3301.03 2461
3301.57 2347
3302.11 2338
3302.66 2283
3303.20 2278
3303.74 2297
3304.28 2283
3304.83 2351
3305.37 2332
3305.91 2317
3306.45 2223
3307.00 2172
3307.54 2128
3308.08 2236
3308.62 2323
3309.17 2318
3309.71 2388
3310.25 2322
3310.80 2296
3311.34 2340
3311.88 2372
3312.43 2365
3312.97 2591
3313.51 2728
3314.05 2763
3314.60 2975
3315.14 2998
3315.68 3120
3316.23 3231
3316.77 3126
3317.31 3104
3317.86 3082
3318.40 2720
3318.95 2772
3319.49 2622
3320.03 2519
3320.58 2401
3321.12 2497
3321.66 2540
3322.21 2510
3322.75 2504
3323.30 2480
3323.84 2409
3324.38 2478
3324.93 2364
3325.47 2319
3326.02 2330
3326.56 2150
3327.10 2085
3327.65 2145
3328.19 2135
3328.74 2113
3329.28 2135
3329.83 2287
3330.37 2265
3330.92 2316
3331.46 2480
3332.01 2522
3332.55 2597
3333.09 2833
3333.64 3102
3334.18 3252
3334.73 3345
3335.27 3540
3335.82 3668
3336.36 3574
3336.91 3530
3337.45 3402
3338.00 3174
3338.54 3112
3339.09 2923
3339.64 2745
3340.18 2613
3340.73 2530
3341.27 2645
3341.82 2437
3342.36 2304
3342.91 2361
3343.45 2393
3344.00 2208
3344.54 2220
3345.09 2273
3345.64 2253
3346.18 2249
3346.73 2223
3347.27 2231
3347.82 2189
3348.37 2252
3348.91 2277
3349.46 2225
3350.00 2341
3350.55 2286
3351.10 2144
3351.64 2222
3352.19 2245
3352.74 2195
3353.28 2031
3353.83 2085
3354.37 2299
3354.92 2298
3355.47 2226
3356.01 2291
3356.56 2372
3357.11 2388
3357.65 2309
3358.20 2193
3358.75 2108
3359.30 2087
3359.84 2005
3360.39 1968
3360.94 1893
3361.48 1955
3362.03 1885
3362.58 1847
3363.12 1857
3363.67 1857
3364.22 1735
3364.77 1662
3365.31 1691
3365.86 1777
3366.41 1779
3366.96 1737
3367.50 1774
3368.05 1887
3368.60 1886
3369.15 1917
3369.69 1786
3370.24 1875
3370.79 1852
3371.34 1783
3371.89 1796
3372.43 1855
3372.98 1790
3373.53 1923
3374.08 1947
3374.63 1902
3375.17 1968
3375.72 1938
3376.27 1808
3376.82 1795
3377.37 1711
3377.92 1706
3378.46 1668
3379.01 1726
3379.56 1708
3380.11 1732
3380.66 1746
3381.21 1652
3381.76 1718
3382.30 1741
3382.85 1669
3383.40 1582
3383.95 1725
3384.50 1764
3385.05 1810
3385.60 1844
3386.15 1879
3386.70 1725
3387.25 1798
3387.79 1833
3388.34 1869
3388.89 1743
3389.44 1786
3389.99 1841
3390.54 1845
3391.09 1862
3391.64 1910
3392.19 1785
3392.74 1841
3393.29 1868
3393.84 1750
3394.39 1825
3394.94 1782
3395.49 1841
3396.04 1827
3396.59 1862
3397.14 1806
3397.69 1828
3398.24 1818
3398.79 1739
3399.34 1756
3399.89 1687
3400.44 1669
3400.99 1625
3401.54 1629
3402.09 1674
3402.64 1668
3403.19 1691
3403.74 1727
3404.29 1698
3404.84 1631
3405.39 1670
3405.94 1726
3406.49 1636
3407.05 1714
3407.60 1684
3408.15 1686
3408.70 1681
3409.25 1715
3409.80 1758
3410.35 1759
3410.90 1675
3411.45 1717
3412.00 1674
3412.56 1705
3413.11 1790
3413.66 1807
3414.21 1782
3414.76 1934
3415.31 1908
3415.86 1916
3416.41 1861
3416.97 1788
3417.52 1808
3418.07 1777
3418.62 1716
3419.17 1802
3419.73 1789
3420.28 1819
3420.83 1866
3421.38 1958
3421.93 1949
3422.48 1952
3423.04 1965
3423.59 2095
3424.14 2050
3424.69 1924
3425.25 1942
3425.80 1874
3426.35 1950
3426.90 1842
3427.45 1839
3428.01 1783
3428.56 1765
3429.11 1776
3429.66 1777
3430.22 1852
3430.77 1776
3431.32 1746
3431.88 1835
3432.43 1777
3432.98 1829
3433.53 1887
3434.09 1885
3434.64 1788
3435.19 1730
3435.75 1898
3436.30 1825
3436.85 1784
3437.41 1763
3437.96 1808
3438.51 1811
3439.07 1838
3439.62 1870
3440.17 1890
3440.73 1822
3441.28 1742
3441.83 1749
3442.39 1776
3442.94 1723
3443.49 1733
3444.05 1840
3444.60 1764
3445.16 1642
3445.71 1744
3446.26 1804
3446.82 1710
3447.37 1790
3447.93 1759
3448.48 1705
3449.03 1789
3449.59 1729
3450.14 1761
3450.70 1750
3451.25 1764
3451.81 1700
3452.36 1670
3452.91 1687
3453.47 1745
3454.02 1662
3454.58 1757
3455.13 1790
3455.69 1807
3456.24 1824
3456.80 1767
3457.35 1843
3457.91 1739
3458.46 1734
3459.02 1816
3459.57 1792
3460.13 1751
3460.68 1864
3461.24 1921
3461.79 1915
3462.35 1954
3462.90 1939
3463.46 1947
3464.01 1918
3464.57 1915
3465.12 1965
3465.68 1868
3466.23 1822
3466.79 1968
3467.35 1971
3467.90 1886
3468.46 1791
3469.01 1945
3469.57 2009
3470.12 1978
3470.68 2029
3471.24 1994
3471.79 1976
3472.35 1966
3472.90 1992
3473.46 2010
3474.02 1990
3474.57 2066
3475.13 2039
3475.69 2061
3476.24 2016
3476.80 2117
3477.35 2147
3477.91 2197
3478.47 2237
3479.02 2262
3479.58 2199
3480.14 2297
3480.69 2225
3481.25 2238
3481.81 2240
3482.36 2162
3482.92 2233
3483.48 2226
3484.03 2160
3484.59 2332
3485.15 2385
3485.71 2327
3486.26 2291
3486.82 2469
3487.38 2575
3487.93 2556
3488.49 2817
3489.05 2911
3489.61 2961
3490.16 3346
3490.72 3418
3491.28 3474
3491.84 3721
3492.39 3688
3492.95 3739
3493.51 3726
3494.07 3448
3494.63 3431
3495.18 3470
3495.74 3480
3496.30 3480
3496.86 3531
3497.42 3704
3497.97 4128
3498.53 4418
3499.09 4435
3499.65 4650
3500.21 4824
3500.76 5072
3501.32 5180
3501.88 5489
3502.44 5846
3503.00 6326
3503.56 6670
3504.11 7054
3504.67 7242
3505.23 7078
3505.79 7035
3506.35 6969
3506.91 6678
3507.47 5891
3508.03 5293
3508.59 4873
3509.14 4321
3509.70 3842
3510.26 3495
3510.82 3298
3511.38 2969
3511.94 2833
3512.50 2735
3513.06 2578
3513.62 2318
3514.18 2308
3514.74 2350
3515.30 2375
3515.86 2319
3516.41 2332
3516.97 2318
3517.53 2191
3518.09 2333
3518.65 2411
3519.21 2358
3519.77 2295
3520.33 2413
3520.89 2520
3521.45 2625
3522.01 2729
3522.57 2922
3523.13 2857
3523.69 2859
3524.25 2877
3524.81 2780
3525.37 2755
3525.93 2666
3526.49 2561
3527.05 2393
3527.61 2308
3528.18 2344
3528.74 2177
3529.30 2240
3529.86 2239
3530.42 2205
3530.98 2203
3531.54 2302
3532.10 2293
3532.66 2224
3533.22 2421
3533.78 2383
3534.34 2319
3534.90 2311
3535.47 2389
3536.03 2286
3536.59 2264
3537.15 2238
3537.71 2343
3538.27 2317
3538.83 2233
3539.39 2196
3539.96 2267
3540.52 2370
3541.08 2340
3541.64 2408
3542.20 2440
3542.76 2430
3543.32 2468
3543.89 2442
3544.45 2511
3545.01 2583
3545.57 2390
3546.13 2425
3546.70 2250
3547.26 2292
3547.82 2296
3548.38 2173
3548.94 2210
3549.51 2143
3550.07 2125
3550.63 2214
3551.19 2185
3551.76 2132
3552.32 2084
3552.88 2038
3553.44 2065
3554.01 2092
3554.57 2068
3555.13 2076
3555.69 2003
3556.26 1988
3556.82 2041
3557.38 1957
3557.94 1976
3558.51 1975
3559.07 1974
3559.63 2013
3560.20 2064
3560.76 2112
3561.32 2119
3561.89 2064
3562.45 2039
3563.01 1986
3563.57 1942
3564.14 2016
3564.70 2022
3565.26 1973
3565.83 1898
3566.39 1888
3566.96 1992
3567.52 1958
3568.08 1923
3568.65 1920
3569.21 1871
3569.77 1912
3570.34 1873
3570.90 1809
3571.47 1904
3572.03 1915
3572.59 1867
3573.16 1966
3573.72 1902
3574.29 1920
3574.85 2062
3575.41 2080
3575.98 2096
3576.54 2007
3577.11 1894
3577.67 2000
3578.24 2060
3578.80 2063
3579.36 1960
3579.93 1949
3580.49 1993
3581.06 1972
3581.62 2012
3582.19 1918
3582.75 1879
3583.32 1907
3583.88 1873
3584.45 1887
3585.01 1936
3585.58 1897
3586.14 1855
3586.71 1919
3587.27 1914
3587.84 1796
3588.40 1782
3588.97 1856
3589.53 1885
3590.10 1845
3590.66 1819
3591.23 1826
3591.80 1910
3592.36 1957
3592.93 1906
3593.49 1878
3594.06 1839
3594.62 1832
3595.19 1920
3595.76 1956
3596.32 1961
3596.89 2013
3597.45 1947
3598.02 2018
3598.59 1860
3599.15 1833
3599.72 1835
3600.28 1881
3600.85 1875
3601.42 1885
3601.98 1858
3602.55 1830
3603.12 1883
3603.68 1895
3604.25 1952
3604.81 1871
3605.38 1852
3605.95 1823
3606.51 1869
3607.08 1818
3607.65 1848
3608.21 1781
3608.78 1740
3609.35 1724
3609.92 1792
3610.48 1757
3611.05 1866
3611.62 1932
3612.18 1896
3612.75 2044
3613.32 2077
3613.89 2112
3614.45 2411
3615.02 2684
3615.59 3055
3616.15 3296
3616.72 3449
3617.29 3770
3617.86 4041
3618.42 3932
3618.99 3762
3619.56 3726
3620.13 3490
3620.70 3292
3621.26 3011
3621.83 2809
3622.40 2601
3622.97 2404
3623.54 2247
3624.10 2085
3624.67 2012
3625.24 1880
3625.81 1918
3626.38 1980
3626.94 1900
3627.51 1867
3628.08 1826
3628.65 1912
3629.22 1877
3629.79 1913
3630.35 1903
3630.92 1813
3631.49 1830
3632.06 1830
3632.63 1865
3633.20 1896
3633.77 1873
3634.34 1869
3634.90 1937
3635.47 1760
3636.04 1801
3636.61 1879
3637.18 1901
3637.75 1903
3638.32 1877
3638.89 1899
3639.46 1941
3640.03 2096
3640.60 2081
3641.17 2192
3641.73 2209
3642.30 2212
3642.87 2291
3643.44 2284
3644.01 2264
3644.58 2236
3645.15 2230
3645.72 2354
3646.29 2312
3646.86 2211
3647.43 2291
3648.00 2221
3648.57 2189
3649.14 2244
3649.71 2324
3650.28 2323
3650.85 2161
3651.42 2402
3651.99 2487
3652.56 2396
3653.13 2446
3653.70 2370
3654.27 2322
3654.84 2334
3655.41 2436
3655.98 2394
3656.56 2326
3657.13 2455
3657.70 2435
3658.27 2476
3658.84 2499
3659.41 2423
3659.98 2428
3660.55 2391
3661.12 2314
3661.69 2313
3662.26 2316
3662.83 2164
3663.41 2152
3663.98 2139
3664.55 2150
3665.12 2166
3665.69 2161
3666.26 2186
3666.83 2269
3667.41 2286
3667.98 2176
3668.55 2110
3669.12 2158
3669.69 2127
3670.26 2128
3670.83 2060
3671.41 2035
3671.98 2108
3672.55 2099
3673.12 2142
3673.69 2217
3674.27 2214
3674.84 2205
3675.41 2178
3675.98 2171
3676.55 2119
3677.13 2041
3677.70 2095
3678.27 2143
3678.84 2072
3679.42 2013
3679.99 2057
3680.56 2096
3681.13 2016
3681.71 1966
3682.28 1983
3682.85 2035
3683.42 2041
3684.00 2010
3684.57 2070
3685.14 2174
3685.71 2166
3686.29 2177
3686.86 2261
3687.43 2341
3688.01 2360
3688.58 2486
3689.15 2422
3689.73 2502
3690.30 2424
3690.87 2312
3691.45 2322
3692.02 2266
3692.59 2231
3693.17 2145
3693.74 2059
3694.31 1976
3694.89 1982
3695.46 1904
3696.03 1900
3696.61 1901
3697.18 1862
3697.75 1994
3698.33 1977
3698.90 1993
3699.48 1944
3700.05 1936
3700.62 1920
3701.20 2055
3701.77 2007
3702.35 2071
3702.92 2010
3703.50 2080
3704.07 2022
3704.64 1947
3705.22 2038
3705.79 2039
3706.37 1957
3706.94 1987
3707.52 2011
3708.09 1955
3708.67 1944
3709.24 2024
3709.81 2077
3710.39 2056
3710.96 2115
3711.54 2064
3712.11 1918
3712.69 1897
3713.26 2026
3713.84 1978
3714.41 1971
3714.99 1933
3715.56 2028
3716.14 1940
3716.71 1923
3717.29 2016
3717.87 1958
3718.44 2014
3719.02 1972
3719.59 1867
3720.17 1787
3720.74 1857
3721.32 1874
3721.89 1936
3722.47 1878
3723.05 1886
3723.62 1814
3724.20 1799
3724.77 1897
3725.35 1878
3725.93 1873
3726.50 1844
3727.08 1838
3727.65 1881
3728.23 2064
3728.81 2020
3729.38 2047
3729.96 2139
3730.53 2245
3731.11 2226
3731.69 2329
3732.26 2390
3732.84 2472
3733.42 2516
3733.99 2446
3734.57 2327
3735.15 2437
3735.72 2476
3736.30 2283
3736.88 2128
3737.45 2081
3738.03 2090
3738.61 1993
3739.18 1990
3739.76 1931
3740.34 1931
3740.92 1964
3741.49 1892
3742.07 1824
3742.65 1805
3743.23 1891
3743.80 1960
3744.38 1888
3744.96 1819
3745.53 1962
3746.11 1823
3746.69 1909
3747.27 1870
3747.85 1880
3748.42 1915
3749.00 1851
3749.58 1797
3750.16 1966
3750.73 1960
3751.31 1778
3751.89 1941
3752.47 1864
3753.05 1852
3753.62 1968
3754.20 1842
3754.78 1811
3755.36 1858
3755.94 1869
3756.52 1901
3757.09 1887
3757.67 1799
3758.25 1785
3758.83 1777
3759.41 1829
3759.99 1851
3760.57 1892
3761.14 1949
3761.72 1929
3762.30 1840
3762.88 1852
3763.46 1958
3764.04 1953
3764.62 1895
3765.20 1813
3765.77 1760
3766.35 1803
3766.93 1794
3767.51 1848
3768.09 1876
3768.67 1825
3769.25 1795
3769.83 1885
3770.41 1850
3770.99 1855
3771.57 1844
3772.15 1835
3772.73 1859
3773.31 1817
3773.89 1847
3774.47 1832
3775.05 1853
3775.63 1820
3776.21 1829
3776.79 1809
3777.37 1759
3777.95 1816
3778.53 1874
3779.11 1848
3779.69 1881
3780.27 1867
3780.85 1857
3781.43 1767
3782.01 1784
3782.59 1800
3783.17 1786
3783.75 1906
3784.33 1839
3784.91 1856
3785.49 1925
3786.07 1982
3786.65 1812
3787.23 1805
3787.81 1802
3788.39 1843
3788.97 1832
3789.55 1859
3790.14 1864
3790.72 1896
3791.30 1885
3791.88 1958
3792.46 1983
3793.04 1908
3793.62 1933
3794.20 1959
3794.78 1912
3795.37 1976
3795.95 1944
3796.53 2014
3797.11 1945
3797.69 1941
3798.27 2009
3798.85 2046
3799.44 2021
3800.02 2131
3800.60 2208
3801.18 2304
3801.76 2292
3802.34 2264
3802.93 2313
3803.51 2212
3804.09 2266
3804.67 2255
3805.25 2162
3805.84 2132
3806.42 2152
3807.00 2177
3807.58 2253
3808.17 2227
3808.75 2187
3809.33 2233
3809.91 2186
3810.50 2213
3811.08 2281
3811.66 2303
3812.24 2415
3812.83 2319
3813.41 2404
3813.99 2374
3814.57 2337
3815.16 2452
3815.74 2406
3816.32 2491
3816.91 2394
3817.49 2184
3818.07 2199
3818.65 2166
3819.24 2135
3819.82 2081
3820.40 2049
3820.99 1923
3821.57 1825
3822.15 1869
3822.74 1811
3823.32 1796
3823.90 1860
3824.49 1808
3825.07 1838
3825.66 1853
3826.24 1876
3826.82 1818
3827.41 1890
3827.99 1921
3828.57 1955
3829.16 1832
3829.74 1976
3830.33 1939
3830.91 2000
3831.49 2040
3832.08 2019
3832.66 2033
3833.25 2012
3833.83 1978
3834.42 2021
3835.00 1952
3835.58 2002
3836.17 2022
3836.75 2011
3837.34 1995
3837.92 2020
3838.51 1984
3839.09 1953
3839.68 1996
3840.26 1942
3840.85 1887
3841.43 1808
3842.02 1824
3842.60 1828
3843.19 1787
3843.77 1835
3844.36 1881
3844.94 1769
3845.53 1827
3846.11 1854
3846.70 1784
3847.28 1824
3847.87 1885
3848.45 1878
3849.04 1872
3849.62 1962
3850.21 1859
3850.79 1947
3851.38 1950
3851.97 2030
3852.55 1984
3853.14 2071
3853.72 2104
3854.31 2071
3854.89 2132
3855.48 2098
3856.07 2193
3856.65 2264
3857.24 2352
3857.82 2477
3858.41 2742
3859.00 2913
3859.58 3163
3860.17 3305
3860.76 3640
3861.34 3908
3861.93 3982
3862.51 3836
3863.10 3746
3863.69 3670
3864.27 3578
3864.86 3507
3865.45 3286
3866.03 3328
3866.62 3145
3867.21 3174
3867.79 3151
3868.38 2853
3868.97 2686
3869.55 2566
3870.14 2435
3870.73 2498
3871.32 2384
3871.90 2313
3872.49 2285
3873.08 2507
3873.67 2459
3874.25 2392
3874.84 2406
3875.43 2334
3876.01 2298
3876.60 2265
3877.19 2260
3877.78 2209
3878.36 2097
3878.95 2094
3879.54 2107
3880.13 2056
3880.72 1960
3881.30 1935
3881.89 1990
3882.48 1965
3883.07 1926
3883.66 1898
3884.24 1978
3884.83 1956
3885.42 1996
3886.01 1989
3886.60 1957
3887.18 2095
3887.77 2181
3888.36 2130
3888.95 2139
3889.54 2187
3890.13 2305
3890.72 2271
3891.30 2262
3891.89 2272
3892.48 2329
3893.07 2434
3893.66 2386
3894.25 2383
3894.84 2367
3895.43 2362
3896.02 2300
3896.60 2367
3897.19 2409
3897.78 2383
3898.37 2344
3898.96 2339
3899.55 2220
3900.14 2175
3900.73 2061
3901.32 2152
3901.91 2126
3902.50 2142
3903.09 2009
3903.68 1967
3904.27 1920
3904.86 1933
3905.44 1880
3906.03 1900
3906.62 1880
3907.21 1808
3907.80 1790
3908.39 1790
3908.98 1794
3909.57 1717
3910.16 1720
3910.75 1742
3911.34 1786
3911.93 1700
3912.52 1763
3913.11 1810
3913.71 1767
3914.30 1800
3914.89 1780
3915.48 1833
3916.07 1814
3916.66 1753
3917.25 1776
3917.84 1769
3918.43 1719
3919.02 1781
3919.61 1702
3920.20 1873
3920.79 1801
3921.38 1743
3921.97 1752
3922.57 1736
3923.16 1721
3923.75 1800
3924.34 1934
3924.93 1862
3925.52 1785
3926.11 1851
3926.70 1909
3927.29 1848
3927.89 1845
3928.48 1888
3929.07 1836
3929.66 1735
3930.25 1839
3930.84 1829
3931.44 1833
3932.03 1803
3932.62 1830
3933.21 1776
3933.80 1764
3934.39 1694
3934.99 1727
3935.58 1813
3936.17 1771
3936.76 1742
3937.35 1745
3937.95 1772
3938.54 1816
3939.13 1808
3939.72 1826
3940.32 1818
3940.91 1896
3941.50 1909
3942.09 1909
3942.69 1891
3943.28 2012
3943.87 2057
3944.46 1894
3945.06 1833
3945.65 1811
3946.24 1843
3946.83 1847
3947.43 1870
3948.02 1870
3948.61 1767
3949.21 1856
3949.80 1799
3950.39 1843
3950.98 1735
3951.58 1722
3952.17 1748
3952.76 1755
3953.36 1881
3953.95 1850
3954.54 1798
3955.14 1893
3955.73 1766
3956.32 1804
3956.92 1846
3957.51 1840
3958.11 1875
3958.70 1910
3959.29 1893
3959.89 1724
3960.48 1819
3961.07 1772
3961.67 1792
3962.26 1790
3962.86 1864
3963.45 1918
3964.04 1964
3964.64 2088
3965.23 2108
3965.83 2163
3966.42 2255
3967.02 2171
3967.61 2111
3968.20 2126
3968.80 2176
3969.39 2019
3969.99 1899
3970.58 1924
3971.18 1930
3971.77 1828
3972.37 1747
3972.96 1766
3973.56 1722
3974.15 1809
3974.75 1745
3975.34 1718
3975.94 1739
3976.53 1778
3977.13 1786
3977.72 1831
3978.32 1831
3978.91 1797
3979.51 1785
3980.10 1786
3980.70 1798
3981.29 1820
3981.89 1789
3982.48 1753
3983.08 1762
3983.68 1789
3984.27 1867
3984.87 1907
3985.46 1829
3986.06 1873
3986.65 1863
3987.25 1958
3987.85 1898
3988.44 1808
3989.04 1865
3989.63 1893
3990.23 1849
3990.83 1837
3991.42 1921
3992.02 1903
3992.61 1884
3993.21 1914
3993.81 2053
3994.40 2094
3995.00 1991
3995.60 2018
3996.19 2076
3996.79 2045
3997.39 2002
3997.98 2001
3998.58 2078
3999.18 2037
3999.77 2010
4000.37 2061
4000.97 2093
4001.56 2123
4002.16 2085
4002.76 2016
4003.35 1950
4003.95 2017
4004.55 2172
4005.15 2164
4005.74 2120
4006.34 2174
4006.94 2191
4007.53 2097
4008.13 2104
4008.73 2185
4009.33 2323
4009.92 2271
4010.52 2133
4011.12 2200
4011.72 2185
4012.32 2235
4012.91 2255
4013.51 2374
4014.11 2315
4014.71 2458
4015.30 2641
4015.90 2778
4016.50 2710
4017.10 2651
4017.70 2669
4018.29 2698
4018.89 2492
4019.49 2370
4020.09 2276
4020.69 2145
4021.29 2050
4021.88 2048
4022.48 2114
4023.08 2010
4023.68 1982
4024.28 1950
4024.88 1950
4025.48 1973
4026.07 2050
4026.67 1985
4027.27 1923
4027.87 2004
4028.47 2032
4029.07 2037
4029.67 2094
4030.27 2053
4030.87 2028
4031.47 2077
4032.06 2080
4032.66 2019
4033.26 2070
4033.86 2050
4034.46 1910
4035.06 1873
4035.66 1952
4036.26 1963
4036.86 2063
4037.46 1997
4038.06 1910
4038.66 2003
4039.26 1975
4039.86 1973
4040.46 1972
4041.06 1931
4041.66 1857
4042.26 1898
4042.86 1937
4043.46 1990
4044.06 1902
4044.66 1907
4045.26 1912
4045.86 1830
4046.46 1885
4047.06 1942
4047.66 1996
4048.26 1995
4048.86 1989
4049.46 1913
4050.06 1985
4050.66 2029
4051.26 2037
4051.86 2153
4052.46 2122
4053.06 2043
4053.66 2104
4054.27 2076
4054.87 1939
4055.47 2001
4056.07 1982
4056.67 1935
4057.27 1842
4057.87 1731
4058.47 1703
4059.07 1764
4059.67 1728
4060.28 1704
4060.88 1720
4061.48 1808
4062.08 1855
4062.68 1839
4063.28 1792
4063.88 1780
4064.49 1787
4065.09 1772
4065.69 1778
4066.29 1817
4066.89 1771
4067.49 1785
4068.10 1867
4068.70 1836
4069.30 1817
4069.90 1795
4070.50 1873
4071.11 1845
4071.71 1796
4072.31 1815
4072.91 1832
4073.52 1884
4074.12 1837
4074.72 1817
4075.32 1885
4075.92 1844
4076.53 1837
4077.13 1831
4077.73 1876
4078.34 1819
4078.94 1895
4079.54 1926
4080.14 1986
4080.75 1988
4081.35 1911
4081.95 1995
4082.55 1986
4083.16 1918
4083.76 1816
4084.36 1842
4084.97 1956
4085.57 1887
4086.17 1870
4086.78 1947
4087.38 1924
4087.98 1958
4088.59 1979
4089.19 1986
4089.79 2029
4090.40 2049
4091.00 2078
4091.60 2260
4092.21 2404
4092.81 2421
4093.41 2605
4094.02 2671
4094.62 2771
4095.23 2813
4095.83 2663
4096.43 2587
4097.04 2537
4097.64 2475
4098.25 2373
4098.85 2173
4099.45 2063
4100.06 1999
4100.66 1919
4101.27 1838
4101.87 1819
4102.48 1730
4103.08 1711
4103.68 1703
4104.29 1666
4104.89 1630
4105.50 1561
4106.10 1616
4106.71 1664
4107.31 1727
4107.92 1591
4108.52 1654
4109.13 1649
4109.73 1655
4110.34 1658
4110.94 1748
4111.55 1708
4112.15 1708
4112.76 1653
4113.36 1608
4113.97 1684
4114.57 1658
4115.18 1681
4115.78 1688
4116.39 1682
4116.99 1703
4117.60 1834
4118.21 1815
4118.81 1789
4119.42 1809
4120.02 1885
4120.63 1896
4121.23 1861
4121.84 1837
4122.45 1843
4123.05 1847
4123.66 1849
4124.26 1920
4124.87 1835
4125.48 1749
4126.08 1777
4126.69 1828
4127.29 1769
4127.90 1858
4128.51 1898
4129.11 1901
4129.72 1848
4130.33 1818
4130.93 1998
4131.54 1989
4132.15 2002
4132.75 2013
4133.36 2038
4133.97 2039
4134.57 2012
4135.18 1955
4135.79 1994
4136.39 2010
4137.00 2052
4137.61 2020
4138.21 2026
4138.82 2075
4139.43 2117
4140.04 2149
4140.64 2161
4141.25 2166
4141.86 2126
4142.46 2158
4143.07 2109
4143.68 2182
4144.29 2054
4144.89 1951
4145.50 1904
4146.11 1890
4146.72 1821
4147.32 1815
4147.93 1716
4148.54 1724
4149.15 1712
4149.76 1691
4150.36 1730
4150.97 1684
4151.58 1687
4152.19 1677
4152.80 1668
4153.40 1752
4154.01 1806
4154.62 1786
4155.23 1714
4155.84 1712
4156.45 1759
4157.05 1610
4157.66 1685
4158.27 1658
4158.88 1653
4159.49 1617
4160.10 1660
4160.71 1744
4161.31 1737
4161.92 1743
4162.53 1857
4163.14 1866
4163.75 1899
4164.36 1886
4164.97 1862
4165.58 1917
4166.19 1948
4166.79 1903
4167.40 1945
4168.01 1987
4168.62 1939
4169.23 1819
4169.84 1889
4170.45 1808
4171.06 1921
4171.67 1876
4172.28 1857
4172.89 1837
4173.50 1906
4174.11 1944
4174.72 1926
4175.33 1904
4175.94 2083
4176.55 2085
4177.16 2059
4177.77 2000
4178.38 1992
4178.99 1903
4179.60 1991
4180.21 2007
4180.82 1900
4181.43 1875
4182.04 1784
4182.65 1804
4183.26 1810
4183.87 1850
4184.48 1814
4185.09 1793
4185.70 1777
4186.31 1806
4186.92 1786
4187.53 1743
4188.14 1878
4188.75 1838
4189.36 1898
4189.97 1993
4190.58 2011
4191.20 2051
4191.81 2229
4192.42 2305
4193.03 2373
4193.64 2431
4194.25 2473
4194.86 2544
4195.47 2613
4196.08 2469
4196.70 2533
4197.31 2424
4197.92 2445
4198.53 2345
4199.14 2247
4199.75 2194
4200.36 2065
4200.98 2083
4201.59 1990
4202.20 2067
4202.81 1953
4203.42 1974
4204.03 1933
4204.65 1871
4205.26 1900
4205.87 1942
4206.48 1886
4207.09 2008
4207.71 1928
4208.32 1990
4208.93 1917
4209.54 1916
4210.16 1909
4210.77 1988
4211.38 1887
4211.99 2003
4212.60 2009
4213.22 1984
4213.83 2089
4214.44 2174
4215.05 2112
4215.67 2269
4216.28 2360
4216.89 2578
4217.51 2817
4218.12 2810
4218.73 3029
4219.34 3160
4219.96 3398
4220.57 3599
4221.18 3846
4221.80 4011
4222.41 4297
4223.02 4477
4223.64 4458
4224.25 4373
4224.86 4196
4225.48 4208
4226.09 4174
4226.70 4109
4227.32 4012
4227.93 3987
4228.54 3927
4229.16 3752
4229.77 3452
4230.39 3308
4231.00 3096
4231.61 3058
4232.23 2820
4232.84 2692
4233.45 2590
4234.07 2560
4234.68 2427
4235.30 2354
4235.91 2315
4236.53 2242
4237.14 2232
4237.75 2151
4238.37 2129
4238.98 2200
4239.60 2134
4240.21 2142
4240.83 2121
4241.44 1940
4242.05 1915
4242.67 1967
4243.28 1912
4243.90 1950
4244.51 2001
4245.13 2114
4245.74 2119
4246.36 2091
4246.97 2100
4247.59 2136
4248.20 2134
4248.82 2119
4249.43 2182
4250.05 2078
4250.66 2046
4251.28 2102
4251.89 2037
4252.51 2059
4253.13 2060
4253.74 2042
4254.36 2000
4254.97 2058
4255.59 2080
4256.20 2083
4256.82 2057
4257.43 2020
4258.05 2120
4258.67 2181
4259.28 2055
4259.90 1994
4260.51 2097
4261.13 2049
4261.75 2078
4262.36 2132
4262.98 2199
4263.59 2230
4264.21 2131
4264.83 2015
4265.44 2080
4266.06 2114
4266.67 2119
4267.29 2212
4267.91 2102
4268.52 2109
4269.14 2068
4269.76 2013
4270.37 2062
4270.99 2036
4271.61 1950
4272.22 1926
4272.84 1975
4273.46 1954
4274.07 1965
4274.69 1953
4275.31 1956
4275.93 1969
4276.54 1981
4277.16 1912
4277.78 1911
4278.39 1932
4279.01 1932
4279.63 1882
4280.25 1820
4280.86 1800
4281.48 1755
4282.10 1795
4282.72 1765
4283.33 1819
4283.95 1792
4284.57 1832
4285.19 1742
4285.80 1848
4286.42 1782
4287.04 1823
4287.66 1756
4288.28 1766
4288.89 1712
4289.51 1715
4290.13 1661
4290.75 1694
4291.37 1733
4291.98 1711
4292.60 1743
4293.22 1810
4293.84 1784
4294.46 1784
4295.08 1766
4295.69 1757
4296.31 1765
4296.93 1745
4297.55 1736
4298.17 1780
4298.79 1844
4299.41 1782
4300.03 1668
4300.64 1740
4301.26 1872
4301.88 1724
4302.50 1693
4303.12 1769
4303.74 1710
4304.36 1769
4304.98 1735
4305.60 1813
4306.22 1794
4306.83 1933
4307.45 1914
4308.07 1984
4308.69 2073
4309.31 2119
4309.93 2121
4310.55 2064
4311.17 2063
4311.79 1985
4312.41 2083
4313.03 2045
4313.65 1923
4314.27 1914
4314.89 1814
4315.51 1854
4316.13 1768
4316.75 1727
4317.37 1731
4317.99 1791
4318.61 1647
4319.23 1691
4319.85 1773
4320.47 1824
4321.09 1819
4321.71 1766
4322.33 1839
4322.95 1901
4323.57 1889
4324.19 1862
4324.81 1915
4325.43 1933
4326.05 1929
4326.67 1806
4327.30 1757
4327.92 1810
4328.54 1774
4329.16 1726
4329.78 1730
4330.40 1723
4331.02 1728
4331.64 1780
4332.26 1737
4332.88 1668
4333.51 1703
4334.13 1771
4334.75 1885
4335.37 1838
4335.99 1779
4336.61 1767
4337.23 1845
4337.86 1921
4338.48 1911
4339.10 1920
4339.72 1928
4340.34 1997
4340.96 2011
4341.59 1950
4342.21 1929
4342.83 2075
4343.45 2320
4344.07 2354
4344.69 2420
4345.32 2624
4345.94 2769
4346.56 2806
4347.18 2779
4347.81 2706
4348.43 2690
4349.05 2556
4349.67 2470
4350.29 2375
4350.92 2264
4351.54 2108
4352.16 2054
4352.78 2044
4353.41 2022
4354.03 1974
4354.65 1970
4355.28 1893
4355.90 1871
4356.52 1887
4357.14 1871
4357.77 1833
4358.39 1831
4359.01 1893
4359.64 1898
4360.26 2050
4360.88 1987
4361.50 2038
4362.13 2037
4362.75 1953
4363.37 1826
4364.00 1888
4364.62 1974
4365.25 2048
4365.87 1969
4366.49 1928
4367.12 1896
4367.74 1978
4368.36 1872
4368.99 1852
4369.61 1942
4370.23 1920
4370.86 1835
4371.48 1906
4372.11 1898
4372.73 1886
4373.35 1929
4373.98 2019
4374.60 1948
4375.23 1929
4375.85 1947
4376.47 1931
4377.10 2089
4377.72 2095
4378.35 2033
4378.97 2151
4379.60 2094
4380.22 2289
4380.85 2309
4381.47 2272
4382.10 2350
4382.72 2370
4383.34 2371
4383.97 2394
4384.59 2516
4385.22 2547
4385.84 2690
4386.47 2985
4387.09 3453
4387.72 3602
4388.34 3954
4388.97 4274
4389.59 4566
4390.22 4579
4390.85 4462
4391.47 4159
4392.10 3857
4392.72 3446
4393.35 3273
4393.97 2986
4394.60 2686
4395.22 2642
4395.85 2438
4396.47 2428
4397.10 2308
4397.73 2348
4398.35 2353
4398.98 2288
4399.60 2218
4400.23 2187
4400.86 2193
4401.48 2254
4402.11 2293
4402.73 2157
4403.36 2278
4403.99 2239
4404.61 2250
4405.24 2214
4405.87 2251
4406.49 2163
4407.12 2307
4407.74 2295
4408.37 2181
4409.00 2175
4409.62 2171
4410.25 2222
4410.88 2209
4411.50 2203
4412.13 2067
4412.76 2012
4413.38 2056
4414.01 1958
4414.64 1944
4415.27 2049
4415.89 1946
4416.52 1965
4417.15 1843
4417.77 1835
4418.40 1811
4419.03 1931
4419.66 1842
4420.28 1824
4420.91 1806
4421.54 1734
4422.17 1888
4422.79 1757
4423.42 1755
4424.05 1696
4424.68 1692
4425.30 1779
4425.93 1729
4426.56 1657
4427.19 1695
4427.82 1731
4428.44 1666
4429.07 1722
4429.70 1654
4430.33 1658
4430.96 1768
4431.58 1690
4432.21 1630
4432.84 1686
4433.47 1680
4434.10 1630
4434.73 1655
4435.35 1656
4435.98 1724
4436.61 1731
4437.24 1677
4437.87 1716
4438.50 1676
4439.13 1698
4439.75 1635
4440.38 1599
4441.01 1615
4441.64 1673
4442.27 1633
4442.90 1693
4443.53 1647
4444.16 1599
4444.79 1615
4445.42 1654
4446.04 1680
4446.67 1619
4447.30 1614
4447.93 1617
4448.56 1627
4449.19 1705
4449.82 1716
4450.45 1627
4451.08 1615
4451.71 1678
4452.34 1652
4452.97 1693
4453.60 1697
4454.23 1699
4454.86 1637
4455.49 1706
4456.12 1644
4456.75 1656
4457.38 1607
4458.01 1584
4458.64 1550
4459.27 1643
4459.90 1596
4460.53 1511
4461.16 1511
4461.79 1580
4462.42 1538
4463.05 1549
4463.68 1537
4464.31 1558
4464.94 1531
4465.57 1499
4466.20 1447
4466.83 1459
4467.46 1544
4468.09 1538
4468.73 1577
4469.36 1578
4469.99 1508
4470.62 1563
4471.25 1566
4471.88 1556
4472.51 1541
4473.14 1553
4473.77 1560
4474.40 1461
4475.04 1483
4475.67 1508
4476.30 1476
4476.93 1563
4477.56 1633
4478.19 1542
4478.82 1545
4479.46 1477
4480.09 1515
4480.72 1596
4481.35 1592
4481.98 1677
4482.61 1689
4483.25 1623
4483.88 1621
4484.51 1654
4485.14 1624
4485.77 1658
4486.41 1617
4487.04 1593
4487.67 1650
4488.30 1650
4488.93 1707
4489.57 1714
4490.20 1678
4490.83 1673
4491.46 1728
4492.10 1743
4492.73 1707
4493.36 1781
4493.99 1712
4494.63 1767
4495.26 1717
4495.89 1700
4496.52 1670
4497.16 1708
4497.79 1763
4498.42 1785
4499.06 1816
4499.69 1758
4500.32 1832
4500.96 1896
4501.59 2070
4502.22 2049
4502.86 2149
4503.49 2180
4504.12 2160
4504.75 2068
4505.39 1910
4506.02 1897
4506.66 1888
4507.29 1931
4507.92 1815
4508.56 1830
4509.19 1755
4509.82 1847
4510.46 1877
4511.09 1770
4511.72 1797
4512.36 1843
4512.99 1769
4513.63 1781
4514.26 1778
4514.89 1782
4515.53 1774
4516.16 1749
4516.80 1723
4517.43 1748
4518.07 1652
4518.70 1738
4519.33 1745
4519.97 1691
4520.60 1670
4521.24 1736
4521.87 1765
4522.51 1747
4523.14 1799
4523.78 1943
4524.41 1927
4525.05 2063
4525.68 2120
4526.32 2263
4526.95 2520
4527.59 2658
4528.22 2917
4528.86 3351
4529.49 3778
4530.13 4179
4530.76 4578
4531.40 4793
4532.03 4938
4532.67 4733
4533.30 4503
4533.94 4074
4534.57 3713
4535.21 3527
4535.84 3052
4536.48 2734
4537.11 2544
4537.75 2309
4538.39 2049
4539.02 1995
4539.66 1927
4540.29 1912
4540.93 1845
4541.57 1768
4542.20 1761
4542.84 1703
4543.47 1693
4544.11 1639
4544.75 1706
4545.38 1697
4546.02 1617
4546.65 1557
4547.29 1601
4547.93 1633
4548.56 1581
4549.20 1590
4549.84 1620
4550.47 1556
4551.11 1668
4551.75 1757
4552.38 1741
4553.02 1714
4553.66 1778
4554.29 1723
4554.93 1776
4555.57 1759
4556.20 1738
4556.84 1697
4557.48 1686
4558.11 1739
4558.75 1782
4559.39 1750
4560.03 1722
4560.66 1800
4561.30 1793
4561.94 1762
4562.58 1837
4563.21 1849
4563.85 1887
4564.49 1804
4565.13 1852
4565.76 1988
4566.40 1929
4567.04 2024
4567.68 2097
4568.31 2094
4568.95 2083
4569.59 2174
4570.23 2133
4570.87 2016
4571.50 2057
4572.14 2074
4572.78 2074
4573.42 1993
4574.06 1875
4574.69 1856
4575.33 1853
4575.97 1764
4576.61 1851
4577.25 1805
4577.89 1719
4578.53 1684
4579.16 1763
4579.80 1748
4580.44 1701
4581.08 1709
4581.72 1663
4582.36 1706
4583.00 1704
4583.63 1632
4584.27 1695
4584.91 1621
4585.55 1610
4586.19 1618
4586.83 1650
4587.47 1622
4588.11 1601
4588.75 1672
4589.39 1629
4590.03 1625
4590.67 1613
4591.30 1630
4591.94 1624
4592.58 1579
4593.22 1547
4593.86 1541
4594.50 1546
4595.14 1514
4595.78 1546
4596.42 1578
4597.06 1569
4597.70 1536
4598.34 1590
4598.98 1591
4599.62 1683
4600.26 1577
4600.90 1527
4601.54 1594
4602.18 1644
4602.82 1714
4603.46 1743
4604.10 1693
4604.74 1615
4605.38 1712
4606.02 1754
4606.66 1692
4607.30 1731
4607.94 1655
4608.59 1718
4609.23 1683
4609.87 1720
4610.51 1658
4611.15 1555
4611.79 1604
4612.43 1660
4613.07 1611
4613.71 1597
4614.35 1612
4614.99 1603
4615.64 1584
4616.28 1567
4616.92 1549
4617.56 1562
4618.20 1502
4618.84 1502
4619.48 1386
4620.12 1427
4620.77 1486
4621.41 1567
4622.05 1543
4622.69 1499
4623.33 1524
4623.97 1543
4624.62 1476
4625.26 1590
4625.90 1544
4626.54 1541
4627.18 1576
4627.82 1549
4628.47 1553
4629.11 1563
4629.75 1630
4630.39 1597
4631.03 1541
4631.68 1600
4632.32 1615
4632.96 1586
4633.60 1534
4634.25 1638
4634.89 1731
4635.53 1697
4636.17 1742
4636.82 1685
4637.46 1720
4638.10 1815
4638.74 1783
4639.39 1744
4640.03 1710
4640.67 1770
4641.32 1764
4641.96 1747
4642.60 1635
4643.24 1616
4643.89 1687
4644.53 1633
4645.17 1670
4645.82 1634
4646.46 1560
4647.10 1556
4647.75 1721
4648.39 1796
4649.03 1763
4649.68 1746
4650.32 1859
4650.96 1882
4651.61 1855
4652.25 1861
4652.89 1932
4653.54 1900
4654.18 1843
4654.83 1815
4655.47 1901
4656.11 1700
4656.76 1582
4657.40 1603
4658.05 1599
4658.69 1569
4659.33 1574
4659.98 1487
4660.62 1499
4661.27 1542
4661.91 1454
4662.56 1410
4663.20 1426
4663.84 1519
4664.49 1490
4665.13 1491
4665.78 1454
4666.42 1425
4667.07 1416
4667.71 1414
4668.36 1464
4669.00 1451
4669.65 1453
4670.29 1440
4670.94 1455
4671.58 1487
4672.23 1434
4672.87 1457
4673.52 1501
4674.16 1534
4674.81 1483
4675.45 1489
4676.10 1497
4676.74 1465
4677.39 1464
4678.03 1512
4678.68 1560
4679.32 1586
4679.97 1541
4680.62 1492
4681.26 1504
4681.91 1519
4682.55 1548
4683.20 1527
4683.84 1532
4684.49 1531
4685.14 1576
4685.78 1561
4686.43 1488
4687.07 1510
4687.72 1573
4688.37 1544
4689.01 1516
4689.66 1523
4690.30 1541
4690.95 1445
4691.60 1510
4692.24 1574
4692.89 1590
4693.54 1494
4694.18 1513
4694.83 1554
4695.48 1634
4696.12 1668
4696.77 1596
4697.42 1652
4698.06 1711
4698.71 1711
4699.36 1710
4700.00 1680
4700.65 1662
4701.30 1606
4701.94 1566
4702.59 1597
4703.24 1598
4703.89 1519
4704.53 1607
4705.18 1508
4705.83 1506
4706.48 1563
4707.12 1565
4707.77 1544
4708.42 1534
4709.07 1542
4709.71 1546
4710.36 1573
4711.01 1571
4711.66 1592
4712.30 1594
4712.95 1566
4713.60 1595
4714.25 1651
4714.90 1567
4715.54 1611
4716.19 1647
4716.84 1617
4717.49 1619
4718.14 1788
4718.78 1673
4719.43 1667
4720.08 1669
4720.73 1776
4721.38 1733
4722.03 1693
4722.67 1786
4723.32 1780
4723.97 1689
4724.62 1748
4725.27 1851
4725.92 1705
4726.57 1726
4727.22 1633
4727.86 1713
4728.51 1681
4729.16 1700
4729.81 1602
4730.46 1620
4731.11 1697
4731.76 1674
4732.41 1588
4733.06 1498
4733.71 1524
4734.36 1555
4735.00 1612
4735.65 1545
4736.30 1619
4736.95 1571
4737.60 1585
4738.25 1635
4738.90 1723
4739.55 1692
4740.20 1825
4740.85 1722
4741.50 1635
4742.15 1653
4742.80 1635
4743.45 1633
4744.10 1641
4744.75 1614
4745.40 1590
4746.05 1613
4746.70 1705
4747.35 1775
4748.00 1723
4748.65 1734
4749.30 1750
4749.95 1923
4750.60 1935
4751.25 1943
4751.90 1980
4752.55 1984
4753.20 2056
4753.85 1979
4754.51 1986
4755.16 1827
4755.81 1883
4756.46 1835
4757.11 1756
4757.76 1801
4758.41 1685
4759.06 1693
4759.71 1662
4760.36 1602
4761.01 1586
4761.67 1528
4762.32 1608
4762.97 1607
4763.62 1566
4764.27 1624
4764.92 1660
4765.57 1659
4766.22 1652
4766.88 1648
4767.53 1728
4768.18 1696
4768.83 1666
4769.48 1632
4770.13 1568
4770.79 1554
4771.44 1573
4772.09 1546
4772.74 1549
4773.39 1513
4774.05 1509
4774.70 1540
4775.35 1497
4776.00 1568
4776.65 1509
4777.31 1634
4777.96 1591
4778.61 1640
4779.26 1662
4779.92 1717
4780.57 1652
4781.22 1628
4781.87 1548
4782.53 1590
4783.18 1585
4783.83 1573
4784.48 1518
4785.14 1530
4785.79 1538
4786.44 1555
4787.10 1511
4787.75 1482
4788.40 1540
4789.05 1503
4789.71 1564
4790.36 1545
4791.01 1568
4791.67 1619
4792.32 1555
4792.97 1437
4793.63 1420
4794.28 1479
4794.93 1509
4795.59 1495
4796.24 1462
4796.89 1491
4797.55 1557
4798.20 1484
4798.86 1483
4799.51 1584
4800.16 1606
4800.82 1538
4801.47 1544
4802.12 1582
4802.78 1605
4803.43 1452
4804.09 1547
4804.74 1581
4805.39 1507
4806.05 1446
4806.70 1451
4807.36 1453
4808.01 1464
4808.67 1471
4809.32 1521
4809.98 1512
4810.63 1464
4811.28 1438
4811.94 1509
4812.59 1550
4813.25 1566
4813.90 1577
4814.56 1604
4815.21 1604
4815.87 1608
4816.52 1588
4817.18 1569
4817.83 1647
4818.49 1724
4819.14 1704
4819.80 1752
4820.45 1821
4821.11 1764
4821.76 1803
4822.42 1802
4823.07 1841
4823.73 1885
4824.38 1800
4825.04 1830
4825.70 1858
4826.35 1819
4827.01 1788
4827.66 1830
4828.32 1853
4828.97 1743
4829.63 1701
4830.29 1720
4830.94 1756
4831.60 1698
4832.25 1712
4832.91 1823
4833.57 1971
4834.22 2039
4834.88 1997
4835.53 2122
4836.19 2328
4836.85 2353
4837.50 2308
4838.16 2311
4838.82 2312
4839.47 2208
4840.13 2135
4840.79 2063
4841.44 1917
4842.10 1970
4842.76 2001
4843.41 1861
4844.07 1790
4844.73 1770
4845.38 1846
4846.04 1841
4846.70 1884
4847.35 1831
4848.01 1835
4848.67 1886
4849.32 1898
4849.98 1925
4850.64 1917
4851.30 1934
4851.95 1985
4852.61 1916
4853.27 1905
4853.93 1856
4854.58 1827
4855.24 1916
4855.90 1984
4856.56 2036
4857.21 2207
4857.87 2102
4858.53 2140
4859.19 2197
4859.84 2182
4860.50 2116
4861.16 2119
4861.82 2138
4862.48 2034
4863.13 2029
4863.79 2008
4864.45 2043
4865.11 2038
4865.77 1999
4866.43 2037
4867.08 2047
4867.74 2084
4868.40 1966
4869.06 1944
4869.72 1952
4870.38 1889
4871.03 1905
4871.69 1975
4872.35 1965
4873.01 1970
4873.67 1943
4874.33 1916
4874.99 1978
4875.65 1836
4876.31 1833
4876.96 1864
4877.62 1803
4878.28 1801
4878.94 1836
4879.60 1778
4880.26 1713
4880.92 1667
4881.58 1730
4882.24 1695
4882.90 1665
4883.56 1687
4884.22 1790
4884.88 1713
4885.54 1625
4886.19 1673
4886.85 1799
4887.51 1736
4888.17 1613
4888.83 1695
4889.49 1812
4890.15 1919
4890.81 1866
4891.47 1809
4892.13 1813
4892.79 1896
4893.45 1861
4894.11 1745
4894.77 1797
4895.43 1792
4896.09 1716
4896.76 1761
4897.42 1804
4898.08 1848
4898.74 1757
4899.40 1748
4900.06 1742
4900.72 1827
4901.38 1788
4902.04 1836
4902.70 1794
4903.36 1776
4904.02 1787
4904.68 1728
4905.34 1678
4906.00 1691
4906.67 1726
4907.33 1704
4907.99 1689
4908.65 1630
4909.31 1644
4909.97 1643
4910.63 1594
4911.29 1568
4911.96 1566
4912.62 1597
4913.28 1647
4913.94 1570
4914.60 1505
4915.26 1538
4915.92 1539
4916.59 1500
4917.25 1548
4917.91 1504
4918.57 1480
4919.23 1422
4919.90 1438
4920.56 1452
4921.22 1502
4921.88 1416
4922.54 1481
4923.21 1547
4923.87 1472
4924.53 1482
4925.19 1525
4925.85 1489
4926.52 1450
4927.18 1467
4927.84 1481
4928.50 1462
4929.17 1513
4929.83 1459
4930.49 1506
4931.15 1494
4931.82 1541
4932.48 1491
4933.14 1499
4933.81 1473
4934.47 1454
4935.13 1579
4935.79 1547
4936.46 1578
4937.12 1472
4937.78 1451
4938.45 1467
4939.11 1544
4939.77 1565
4940.44 1554
4941.10 1535
4941.76 1567
4942.43 1581
4943.09 1570
4943.75 1579
4944.42 1583
4945.08 1593
4945.74 1533
4946.41 1541
4947.07 1543
4947.74 1483
4948.40 1560
4949.06 1534
4949.73 1464
4950.39 1521
4951.05 1496
4951.72 1541
4952.38 1451
4953.05 1466
4953.71 1455
4954.38 1405
4955.04 1443
4955.70 1529
4956.37 1498
4957.03 1409
4957.70 1423
4958.36 1442
4959.03 1508
4959.69 1485
4960.36 1521
4961.02 1614
4961.68 1596
4962.35 1631
4963.01 1677
4963.68 1667
4964.34 1702
4965.01 1632
4965.67 1710
4966.34 1645
4967.00 1555
4967.67 1621
4968.33 1559
4969.00 1536
4969.66 1460
4970.33 1505
4971.00 1543
4971.66 1550
4972.33 1639
4972.99 1601
4973.66 1617
4974.32 1679
4974.99 1630
4975.65 1630
4976.32 1655
4976.99 1664
4977.65 1714
4978.32 1667
4978.98 1713
4979.65 1554
4980.31 1573
4980.98 1714
4981.65 1748
4982.31 1724
4982.98 1727
4983.64 1933
4984.31 1997
4984.98 2077
4985.64 2109
4986.31 2360
4986.98 2619
4987.64 2926
4988.31 3204
4988.98 3331
4989.64 3337
4990.31 3338
4990.98 3162
4991.64 2782
4992.31 2647
4992.98 2449
4993.64 2279
4994.31 2100
4994.98 1866
4995.64 1747
4996.31 1665
4996.98 1624
4997.64 1608
4998.31 1586
4998.98 1446
4999.65 1453
5000.31 1505
5000.98 1547
5001.65 1605
5002.32 1501
5002.98 1579
5003.65 1545
5004.32 1582
5004.99 1496
5005.65 1599
5006.32 1526
5006.99 1508
5007.66 1581
5008.32 1585
5008.99 1610
5009.66 1600
5010.33 1650
5011.00 1601
5011.66 1628
5012.33 1649
5013.00 1677
5013.67 1650
5014.34 1739
5015.01 1705
5015.67 1695
5016.34 1735
5017.01 1839
5017.68 1877
5018.35 1998
5019.02 2085
5019.68 2157
5020.35 2201
5021.02 2349
5021.69 2430
5022.36 2489
5023.03 2515
5023.70 2506
5024.37 2469
5025.03 2390
5025.70 2436
5026.37 2343
5027.04 2198
5027.71 2100
5028.38 1978
5029.05 1887
5029.72 1809
5030.39 1760
5031.06 1738
5031.73 1726
5032.40 1650
5033.07 1718
5033.73 1639
5034.40 1592
5035.07 1639
5035.74 1511
5036.41 1564
5037.08 1564
5037.75 1482
5038.42 1519
5039.09 1549
5039.76 1587
5040.43 1565
5041.10 1632
5041.77 1521
5042.44 1480
5043.11 1562
5043.78 1551
5044.45 1499
5045.12 1459
5045.79 1554
5046.46 1544
5047.13 1491
5047.81 1588
5048.48 1576
5049.15 1550
5049.82 1638
5050.49 1616
5051.16 1516
5051.83 1537
5052.50 1555
5053.17 1550
5053.84 1501
5054.51 1467
5055.18 1498
5055.85 1493
5056.53 1453
5057.20 1569
5057.87 1536
5058.54 1525
5059.21 1584
5059.88 1538
5060.55 1583
5061.22 1533
5061.89 1512
5062.57 1516
5063.24 1527
5063.91 1574
5064.58 1482
5065.25 1494
5065.92 1423
5066.60 1457
5067.27 1423
5067.94 1428
5068.61 1476
5069.28 1469
5069.96 1439
5070.63 1497
5071.30 1507
5071.97 1481
5072.64 1462
5073.32 1424
5073.99 1469
5074.66 1369
5075.33 1386
5076.00 1481
5076.68 1448
5077.35 1468
5078.02 1421
5078.69 1495
5079.37 1566
5080.04 1483
5080.71 1530
5081.38 1553
5082.06 1536
5082.73 1516
5083.40 1493
5084.08 1496
5084.75 1523
5085.42 1527
5086.09 1454
5086.77 1449
5087.44 1520
5088.11 1582
5088.79 1607
5089.46 1654
5090.13 1620
5090.81 1662
5091.48 1684
5092.15 1738
5092.83 1602
5093.50 1651
5094.17 1592
5094.85 1610
5095.52 1596
5096.19 1546
5096.87 1481
5097.54 1480
5098.22 1455
5098.89 1464
5099.56 1399
5100.24 1434
5100.91 1526
5101.59 1532
5102.26 1596
5102.93 1562
5103.61 1541
5104.28 1633
5104.96 1557
5105.63 1567
5106.31 1548
5106.98 1450
5107.65 1462
5108.33 1467
5109.00 1490
5109.68 1439
5110.35 1429
5111.03 1488
5111.70 1520
5112.38 1455
5113.05 1487
5113.73 1513
5114.40 1521
5115.08 1452
5115.75 1588
5116.43 1608
5117.10 1656
5117.78 1593
5118.45 1562
5119.13 1572
5119.80 1573
5120.48 1583
5121.15 1577
5121.83 1575
5122.50 1546
5123.18 1456
5123.85 1439
5124.53 1426
5125.20 1479
5125.88 1444
5126.56 1415
5127.23 1424
5127.91 1469
5128.58 1471
5129.26 1451
5129.93 1420
5130.61 1416
5131.29 1503
5131.96 1532
5132.64 1530
5133.31 1451
5133.99 1477
5134.67 1486
5135.34 1533
5136.02 1538
5136.70 1533
5137.37 1555
5138.05 1596
5138.73 1657
5139.40 1656
5140.08 1611
5140.75 1682
5141.43 1750
5142.11 1635
5142.78 1625
5143.46 1474
5144.14 1449
5144.82 1418
5145.49 1419
5146.17 1398
5146.85 1411
5147.52 1365
5148.20 1403
5148.88 1425
5149.55 1348
5150.23 1407
5150.91 1458
5151.59 1391
5152.26 1326
5152.94 1321
5153.62 1301
5154.30 1329
5154.97 1354
5155.65 1354
5156.33 1427
5157.01 1384
5157.68 1395
5158.36 1441
5159.04 1387
5159.72 1346
5160.40 1275
5161.07 1385
5161.75 1385
5162.43 1422
5163.11 1391
5163.79 1432
5164.46 1479
5165.14 1377
5165.82 1411
5166.50 1464
5167.18 1393
5167.86 1417
5168.53 1405
5169.21 1394
5169.89 1427
5170.57 1416
5171.25 1410
5171.93 1410
5172.61 1368
5173.28 1368
5173.96 1326
5174.64 1355
5175.32 1345
5176.00 1364
5176.68 1288
5177.36 1351
5178.04 1325
5178.72 1440
5179.39 1418
5180.07 1402
5180.75 1461
5181.43 1407
5182.11 1412
5182.79 1406
5183.47 1408
5184.15 1370
5184.83 1349
5185.51 1338
5186.19 1350
5186.87 1314
5187.55 1332
5188.23 1301
5188.91 1317
5189.59 1321
5190.27 1328
5190.95 1270
5191.63 1295
5192.31 1328
5192.99 1288
5193.67 1255
5194.35 1289
5195.03 1332
5195.71 1372
5196.39 1406
5197.07 1295
5197.75 1298
5198.43 1358
5199.11 1335
5199.79 1317
5200.47 1332
5201.15 1340
5201.83 1306
5202.51 1281
5203.19 1310
5203.87 1346
5204.55 1377
5205.24 1359
5205.92 1378
5206.60 1419
5207.28 1359
5207.96 1374
5208.64 1435
5209.32 1425
5210.00 1427
5210.68 1444
5211.36 1437
5212.05 1454
5212.73 1351
5213.41 1354
5214.09 1460
5214.77 1374
5215.45 1425
5216.13 1450
5216.82 1460
5217.50 1474
5218.18 1418
5218.86 1418
5219.54 1389
5220.22 1377
5220.91 1377
5221.59 1444
5222.27 1381
5222.95 1309
5223.63 1271
5224.32 1330
5225.00 1334
5225.68 1321
5226.36 1359
5227.05 1318
5227.73 1276
5228.41 1227
5229.09 1292
5229.77 1388
5230.46 1430
5231.14 1378
5231.82 1414
5232.50 1392
5233.19 1383
5233.87 1386
5234.55 1410
5235.24 1430
5235.92 1417
5236.60 1457
5237.28 1472
5237.97 1416
5238.65 1498
5239.33 1416
5240.02 1412
5240.70 1412
5241.38 1376
5242.07 1446
5242.75 1387
5243.43 1429
5244.12 1412
5244.80 1320
5245.48 1300
5246.17 1373
5246.85 1315
5247.53 1378
5248.22 1415
5248.90 1416
5249.58 1385
5250.27 1388
5250.95 1460
5251.64 1452
5252.32 1388
5253.00 1356
5253.69 1358
5254.37 1347
5255.06 1404
5255.74 1388
5256.42 1400
5257.11 1377
5257.79 1384
5258.48 1428
5259.16 1390
5259.85 1367
5260.53 1419
5261.21 1421
5261.90 1397
5262.58 1476
5263.27 1460
5263.95 1481
5264.64 1461
5265.32 1474
5266.01 1454
5266.69 1471
5267.38 1383
5268.06 1450
5268.75 1450
5269.43 1471
5270.12 1552
5270.80 1514
5271.49 1488
5272.17 1433
5272.86 1443
5273.54 1432
5274.23 1416
5274.91 1425
5275.60 1533
5276.28 1540
5276.97 1404
5277.66 1486
5278.34 1657
5279.03 1662
5279.71 1602
5280.40 1592
5281.08 1688
5281.77 1689
5282.46 1669
5283.14 1736
5283.83 1673
5284.51 1673
5285.20 1608
5285.89 1637
5286.57 1586
5287.26 1521
5287.94 1535
5288.63 1440
5289.32 1513
5290.00 1547
5290.69 1603
5291.38 1509
5292.06 1590
5292.75 1624
5293.44 1648
5294.12 1609
5294.81 1653
5295.50 1641
5296.18 1705
5296.87 1782
5297.56 1852
5298.24 1956
5298.93 2089
5299.62 2304
5300.30 2535
5300.99 2570
5301.68 2589
5302.37 2534
5303.05 2404
5303.74 2359
5304.43 2189
5305.11 2100
5305.80 1947
5306.49 1954
5307.18 1819
5307.86 1685
5308.55 1626
5309.24 1615
5309.93 1557
5310.61 1507
5311.30 1575
5311.99 1579
5312.68 1537
5313.37 1493
5314.05 1515
5314.74 1465
5315.43 1503
5316.12 1436
5316.81 1465
5317.49 1564
5318.18 1474
5318.87 1497
5319.56 1490
5320.25 1499
5320.94 1452
5321.62 1423
5322.31 1508
5323.00 1493
5323.69 1453
5324.38 1497
5325.07 1555
5325.76 1571
5326.44 1556
5327.13 1533
5327.82 1580
5328.51 1639
5329.20 1700
5329.89 1682
5330.58 1715
5331.27 1766
5331.96 1755
5332.64 1778
5333.33 1801
5334.02 1806
5334.71 1820
5335.40 1795
5336.09 1848
5336.78 1854
5337.47 1858
5338.16 1867
5338.85 1847
5339.54 1854
5340.23 1799
5340.92 1878
5341.61 1907
5342.30 1912
5342.99 1875
5343.68 1944
5344.37 2027
5345.06 2145
5345.75 2212
5346.44 2303
5347.13 2507
5347.82 2659
5348.51 2918
5349.20 3075
5349.89 3249
5350.58 3445
5351.27 3505
5351.96 3512
5352.65 3373
5353.34 3149
5354.03 2997
5354.72 2587
5355.41 2412
5356.10 2155
5356.79 1924
5357.48 1840
5358.17 1764
5358.86 1753
5359.56 1675
5360.25 1667
5360.94 1688
5361.63 1611
5362.32 1643
5363.01 1575
5363.70 1613
5364.39 1576
5365.08 1550
5365.77 1572
5366.47 1509
5367.16 1500
5367.85 1501
5368.54 1505
5369.23 1597
5369.92 1547
5370.61 1397
5371.31 1359
5372.00 1502
5372.69 1517
5373.38 1512
5374.07 1427
5374.77 1518
5375.46 1503
5376.15 1513
5376.84 1536
5377.53 1549
5378.22 1641
5378.92 1627
5379.61 1577
5380.30 1548
5380.99 1588
5381.69 1593
5382.38 1512
5383.07 1504
5383.76 1554
5384.46 1476
5385.15 1535
5385.84 1562
5386.53 1639
5387.23 1641
5387.92 1557
5388.61 1619
5389.30 1723
5390.00 1703
5390.69 1721
5391.38 1704
5392.08 1736
5392.77 1670
5393.46 1624
5394.15 1715
5394.85 1605
5395.54 1549
5396.23 1566
5396.93 1602
5397.62 1580
5398.31 1553
5399.01 1528
5399.70 1524
5400.39 1440
5401.09 1464
5401.78 1534
5402.48 1570
5403.17 1558
5403.86 1522
5404.56 1521
5405.25 1524
5405.94 1503
5406.64 1454
5407.33 1519
5408.03 1451
5408.72 1469
5409.41 1452
5410.11 1480
5410.80 1515
5411.50 1578
5412.19 1539
5412.88 1571
5413.58 1605
5414.27 1518
5414.97 1534
5415.66 1521
5416.36 1536
5417.05 1523
5417.75 1522
5418.44 1496
5419.14 1442
5419.83 1511
5420.52 1430
5421.22 1466
5421.91 1557
5422.61 1509
5423.30 1438
5424.00 1451
5424.69 1412
5425.39 1467
5426.08 1432
5426.78 1438
5427.48 1401
5428.17 1393
5428.87 1491
5429.56 1494
5430.26 1481
5430.95 1459
5431.65 1423
5432.34 1448
5433.04 1460
5433.73 1405
5434.43 1471
5435.13 1470
5435.82 1534
5436.52 1506
5437.21 1538
5437.91 1529
5438.60 1500
5439.30 1605
5440.00 1596
5440.69 1572
5441.39 1561
5442.09 1474
5442.78 1485
5443.48 1498
5444.17 1510
5444.87 1562
5445.57 1597
5446.26 1659
5446.96 1730
5447.66 1701
5448.35 1681
5449.05 1693
5449.75 1739
5450.44 1726
5451.14 1653
5451.84 1617
5452.53 1614
5453.23 1604
5453.93 1516
5454.62 1510
5455.32 1570
5456.02 1541
5456.71 1526
5457.41 1534
5458.11 1518
5458.81 1475
5459.50 1583
5460.20 1511
5460.90 1621
5461.60 1672
5462.29 1637
5462.99 1639
5463.69 1699
5464.39 1789
5465.08 1759
5465.78 1808
5466.48 1726
5467.18 1718
5467.87 1687
5468.57 1716
5469.27 1692
5469.97 1715
5470.67 1597
5471.36 1658
5472.06 1700
5472.76 1701
5473.46 1798
5474.16 1783
5474.85 1793
5475.55 1776
5476.25 1786
5476.95 1811
5477.65 1855
5478.35 1909
5479.05 1974
5479.74 1963
5480.44 1975
5481.14 1962
5481.84 2086
5482.54 1896
5483.24 1857
5483.94 1914
5484.63 1873
5485.33 1882
5486.03 1816
5486.73 1794
5487.43 1861
5488.13 1836
5488.83 1885
5489.53 1896
5490.23 1819
5490.93 1827
5491.63 1892
5492.33 1961
5493.02 1945
5493.72 1886
5494.42 1940
5495.12 1926
5495.82 1961
5496.52 2076
5497.22 2074
5497.92 2272
5498.62 2322
5499.32 2368
5500.02 2533
5500.72 2533
5501.42 2621
5502.12 2662
5502.82 2680
5503.52 2550
5504.22 2373
5504.92 2267
5505.62 2183
5506.32 2120
5507.02 2008
5507.72 1966
5508.42 1961
5509.12 1964
5509.82 2051
5510.52 2068
5511.23 2090
5511.93 2112
5512.63 2059
5513.33 2250
5514.03 2326
5514.73 2280
5515.43 2223
5516.13 2214
5516.83 2129
5517.53 2133
5518.23 2070
5518.93 2014
5519.64 1927
5520.34 1899
5521.04 1829
5521.74 1786
5522.44 1814
5523.14 1873
5523.84 1781
5524.54 1645
5525.25 1679
5525.95 1671
5526.65 1611
5527.35 1586
5528.05 1557
5528.75 1535
5529.46 1540
5530.16 1598
5530.86 1642
5531.56 1594
5532.26 1624
5532.96 1713
5533.67 1738
5534.37 1695
5535.07 1642
5535.77 1720
5536.48 1572
5537.18 1555
5537.88 1549
5538.58 1592
5539.28 1523
5539.99 1489
5540.69 1526
5541.39 1616
5542.09 1535
5542.80 1541
5543.50 1633
5544.20 1597
5544.90 1729
5545.61 1833
5546.31 1743
5547.01 1753
5547.72 1820
5548.42 1816
5549.12 1820
5549.83 1779
5550.53 1754
5551.23 1718
5551.93 1662
5552.64 1574
5553.34 1627
5554.04 1646
5554.75 1533
5555.45 1514
5556.15 1495
5556.86 1536
5557.56 1473
5558.26 1600
5558.97 1607
5559.67 1560
5560.38 1563
5561.08 1628
5561.78 1597
5562.49 1655
5563.19 1599
5563.89 1563
5564.60 1553
5565.30 1504
5566.01 1571
5566.71 1483
5567.41 1486
5568.12 1534
5568.82 1598
5569.53 1566
5570.23 1605
5570.94 1532
5571.64 1471
5572.35 1451
5573.05 1510
5573.75 1528
5574.46 1522
5575.16 1514
5575.87 1513
5576.57 1572
5577.28 1456
5577.98 1523
5578.69 1537
5579.39 1550
5580.10 1485
5580.80 1514
5581.51 1544
5582.21 1479
5582.92 1431
5583.62 1426
5584.33 1428
5585.03 1512
5585.74 1474
5586.44 1411
5587.15 1438
5587.85 1451
5588.56 1394
5589.27 1401
5589.97 1460
5590.68 1393
5591.38 1438
5592.09 1453
5592.79 1491
5593.50 1456
5594.21 1456
5594.91 1409
5595.62 1376
5596.32 1405
5597.03 1428
5597.73 1384
5598.44 1359
5599.15 1391
5599.85 1380
5600.56 1397
5601.27 1322
5601.97 1320
5602.68 1338
5603.38 1408
5604.09 1387
5604.80 1359
5605.50 1433
5606.21 1381
5606.92 1334
5607.62 1355
5608.33 1290
5609.04 1279
5609.74 1301
5610.45 1343
5611.16 1357
5611.87 1337
5612.57 1371
5613.28 1437
5613.99 1390
5614.69 1327
5615.40 1346
5616.11 1357
5616.81 1404
5617.52 1393
5618.23 1364
5618.94 1328
5619.64 1367
5620.35 1387
5621.06 1395
5621.77 1329
5622.47 1299
5623.18 1343
5623.89 1350
5624.60 1307
5625.31 1293
5626.01 1389
5626.72 1473
5627.43 1342
5628.14 1276
5628.85 1354
5629.55 1421
5630.26 1410
5630.97 1449
5631.68 1447
5632.39 1463
5633.09 1386
5633.80 1318
5634.51 1361
5635.22 1422
5635.93 1426
5636.64 1433
5637.34 1363
5638.05 1338
5638.76 1312
5639.47 1320
5640.18 1324
5640.89 1300
5641.60 1381
5642.31 1390
5643.01 1385
5643.72 1356
5644.43 1344
5645.14 1347
5645.85 1359
5646.56 1318
5647.27 1373
5647.98 1336
5648.69 1340
5649.40 1358
5650.11 1422
5650.82 1367
5651.52 1369
5652.23 1321
5652.94 1320
5653.65 1378
5654.36 1376
5655.07 1365
5655.78 1335
5656.49 1412
5657.20 1327
5657.91 1296
5658.62 1409
5659.33 1383
5660.04 1390
5660.75 1422
5661.46 1430
5662.17 1335
5662.88 1356
5663.59 1380
5664.30 1334
5665.01 1294
5665.72 1335
5666.43 1384
5667.14 1402
5667.85 1345
5668.56 1380
5669.28 1399
5669.99 1412
5670.70 1449
5671.41 1430
5672.12 1482
5672.83 1437
5673.54 1459
5674.25 1502
5674.96 1407
5675.67 1420
5676.38 1357
5677.09 1407
5677.81 1421
5678.52 1396
5679.23 1410
5679.94 1381
5680.65 1439
5681.36 1371
5682.07 1366
5682.78 1441
5683.50 1399
5684.21 1452
5684.92 1439
5685.63 1434
5686.34 1419
5687.05 1357
5687.77 1366
5688.48 1353
5689.19 1322
5689.90 1391
5690.61 1391
5691.32 1495
5692.04 1457
5692.75 1422
5693.46 1325
5694.17 1365
5694.88 1397
5695.60 1361
5696.31 1293
5697.02 1344
5697.73 1361
5698.45 1289
5699.16 1309
5699.87 1327
5700.58 1388
5701.30 1336
5702.01 1393
5702.72 1379
5703.43 1352
5704.15 1414
5704.86 1393
5705.57 1372
5706.29 1350
5707.00 1308
5707.71 1428
5708.42 1453
5709.14 1367
5709.85 1384
5710.56 1381
5711.28 1403
5711.99 1355
5712.70 1338
5713.42 1377
5714.13 1455
5714.84 1362
5715.56 1401
5716.27 1363
5716.98 1397
5717.70 1408
5718.41 1419
5719.12 1477
5719.84 1422
5720.55 1409
5721.27 1473
5721.98 1542
5722.69 1410
5723.41 1473
5724.12 1517
5724.84 1465
5725.55 1523
5726.26 1498
5726.98 1504
5727.69 1536
5728.41 1549
5729.12 1503
5729.83 1486
5730.55 1494
5731.26 1479
5731.98 1485
5732.69 1575
5733.41 1598
5734.12 1670
5734.84 1592
5735.55 1532
5736.27 1637
5736.98 1737
5737.70 1743
5738.41 1786
5739.13 1852
5739.84 1967
5740.55 1980
5741.27 2059
5741.99 1984
5742.70 1931
5743.42 1872
5744.13 1934
5744.85 1882
5745.56 1775
5746.28 1762
5746.99 1760
5747.71 1697
5748.42 1697
5749.14 1740
5749.85 1736
5750.57 1689
5751.29 1683
5752.00 1679
5752.72 1683
5753.43 1726
5754.15 1729
5754.86 1763
5755.58 1808
5756.30 1915
5757.01 1892
5757.73 2084
5758.44 2091
5759.16 2097
5759.88 2167
5760.59 2266
5761.31 2284
5762.03 2213
5762.74 2253
5763.46 2293
5764.18 2291
5764.89 2339
5765.61 2365
5766.32 2274
5767.04 2189
5767.76 2210
5768.47 2204
5769.19 2168
5769.91 2072
5770.63 2067
5771.34 1988
5772.06 1890
5772.78 1971
5773.49 1910
5774.21 1951
5774.93 1969
5775.64 1998
5776.36 2051
5777.08 2052
5777.80 2058
5778.51 2139
5779.23 2216
5779.95 2263
5780.67 2333
5781.38 2320
5782.10 2223
5782.82 2239
5783.54 2203
5784.25 2189
5784.97 2140
5785.69 2225
5786.41 2304
5787.13 2324
5787.84 2414
5788.56 2449
5789.28 2442
5790.00 2427
5790.72 2450
5791.43 2690
5792.15 2723
5792.87 2804
5793.59 2840
5794.31 3056
5795.03 3009
5795.74 3050
5796.46 3141
5797.18 3316
5797.90 3655
5798.62 3967
5799.34 4534
5800.06 5522
5800.77 6783
5801.49 7685
5802.21 8412
5802.93 9148
5803.65 9074
5804.37 8519
5805.09 7685
5805.81 6629
5806.53 5407
5807.25 4652
5807.96 4227
5808.68 3935
5809.40 3696
5810.12 3497
5810.84 3385
5811.56 3202
5812.28 3239
5813.00 3298
5813.72 3355
5814.44 3431
5815.16 3386
5815.88 3466
5816.60 3510
5817.32 3563
5818.04 3533
5818.76 3394
5819.48 3354
5820.20 3277
5820.92 3264
5821.64 3268
5822.36 3136
5823.08 3033
5823.80 2939
5824.52 2817
5825.24 2768
5825.96 2731
5826.68 2586
5827.40 2599
5828.12 2481
5828.84 2415
5829.56 2356
5830.28 2323
5831.00 2313
5831.72 2276
5832.44 2289
5833.16 2288
5833.88 2224
5834.61 2227
5835.33 2226
5836.05 2195
5836.77 2172
5837.49 2288
5838.21 2193
5838.93 2242
5839.65 2135
5840.37 2082
5841.10 2120
5841.82 2195
5842.54 2249
5843.26 2178
5843.98 2060
5844.70 2107
5845.42 2049
5846.15 2025
5846.87 1981
5847.59 1930
5848.31 1890
5849.03 1897
5849.75 1923
5850.48 1969
5851.20 1999
5851.92 2003
5852.64 1960
5853.36 1968
5854.09 2066
5854.81 1984
5855.53 1989
5856.25 1891
5856.97 1936
5857.70 1957
5858.42 1896
5859.14 1870
5859.86 1938
5860.59 1864
5861.31 1907
5862.03 1841
5862.75 1894
5863.48 1887
5864.20 1890
5864.92 1851
5865.64 1805
5866.37 1765
5867.09 1804
5867.81 1779
5868.54 1712
5869.26 1796
5869.98 1802
5870.70 1779
5871.43 1796
5872.15 1810
5872.87 1857
5873.60 1837
5874.32 1833
5875.04 1874
5875.77 1902
5876.49 1853
5877.21 1836
5877.94 1725
5878.66 1719
5879.38 1744
5880.11 1818
5880.83 1810
5881.56 1787
5882.28 1712
5883.00 1655
5883.73 1773
5884.45 1795
5885.18 1699
5885.90 1738
5886.62 1767
5887.35 1691
5888.07 1782
5888.80 1825
5889.52 1776
5890.24 1811
5890.97 1790
5891.69 1746
5892.42 1710
5893.14 1698
5893.87 1674
5894.59 1659
5895.32 1706
5896.04 1662
5896.76 1704
5897.49 1737
5898.21 1683
5898.94 1743
5899.66 1674
5900.39 1678
5901.11 1739
5901.84 1697
5902.56 1724
5903.29 1708
5904.01 1691
5904.74 1725
5905.46 1731
5906.19 1750
5906.91 1783
5907.64 1716
5908.37 1757
5909.09 1770
5909.82 1780
5910.54 1787
5911.27 1787
5911.99 1789
5912.72 1784
5913.44 1806
5914.17 1788
5914.90 1820
5915.62 1821
5916.35 1810
5917.07 1765
5917.80 1879
5918.53 1899
5919.25 1795
5919.98 1856
5920.70 1883
5921.43 1805
5922.16 1842
5922.88 1964
5923.61 1985
5924.34 1917
5925.06 1931
5925.79 1946
5926.51 1977
5927.24 1961
5927.97 1952
5928.69 1909
5929.42 1994
5930.15 1975
5930.87 2020
5931.60 2124
5932.33 2099
5933.05 2081
5933.78 2282
5934.51 2333
5935.24 2410
5935.96 2451
5936.69 2570
5937.42 2592
5938.14 2515
5938.87 2474
5939.60 2366
5940.33 2368
5941.05 2312
5941.78 2278
5942.51 2279
5943.24 2295
5943.96 2244
5944.69 2198
5945.42 2282
5946.15 2311
5946.87 2282
5947.60 2311
5948.33 2423
5949.06 2441
5949.79 2418
5950.51 2487
5951.24 2546
5951.97 2572
5952.70 2557
5953.43 2574
5954.15 2664
5954.88 2687
5955.61 2606
5956.34 2604
5957.07 2614
5957.80 2646
5958.52 2662
5959.25 2688
5959.98 2672
5960.71 2706
5961.44 2678
5962.17 2653
5962.90 2746
5963.62 2835
5964.35 2842
5965.08 2843
5965.81 2944
5966.54 3045
5967.27 3106
5968.00 3181
5968.73 3133
5969.46 3294
5970.19 3364
5970.92 3158
5971.64 3134
5972.37 3225
5973.10 3167
5973.83 3188
5974.56 3139
5975.29 3116
5976.02 3194
5976.75 3274
5977.48 3345
5978.21 3351
5978.94 3350
5979.67 3466
5980.40 3539
5981.13 3611
5981.86 3636
5982.59 3676
5983.32 3841
5984.05 3864
5984.78 3748
5985.51 3709
5986.24 3832
5986.97 3800
5987.70 3759
5988.43 3851
5989.16 3762
5989.89 3757
5990.62 3869
5991.35 3860
5992.08 3837
5992.81 3817
5993.54 3912
5994.27 4043
5995.00 3956
5995.73 4013
5996.47 4090
5997.20 4174
5997.93 4185
5998.66 4159
5999.39 4174
6000.12 4166
6000.85 4182
6001.58 4026
6002.31 3977
6003.04 3939
6003.78 3914
6004.51 3819
6005.24 3833
6005.97 3913
6006.70 3930
6007.43 4267
6008.16 4368
6008.90 4884
6009.63 5512
6010.36 6379
6011.09 7209
6011.82 7971
6012.55 8890
6013.29 9561
6014.02 9810
6014.75 9643
6015.48 9405
6016.21 8721
6016.95 7974
6017.68 7331
6018.41 6361
6019.14 5593
6019.87 4961
6020.61 4440
6021.34 3936
6022.07 3677
6022.80 3444
6023.54 3264
6024.27 3054
6025.00 2980
6025.73 2893
6026.47 2862
6027.20 2856
6027.93 2771
6028.66 2746
6029.40 2709
6030.13 2746
6030.86 2691
6031.60 2631
6032.33 2588
6033.06 2514
6033.79 2494
6034.53 2501
6035.26 2453
6035.99 2453
6036.73 2535
6037.46 2626
6038.19 2630
6038.93 2603
6039.66 2720
6040.39 2734
6041.13 2785
6041.86 2769
6042.59 2764
6043.33 2835
6044.06 2866
6044.80 2958
6045.53 2970
6046.26 3019
6047.00 2890
6047.73 2919
6048.46 3036
6049.20 3108
6049.93 3127
6050.67 3248
6051.40 3261
6052.13 3262
6052.87 3292
6053.60 3267
6054.34 3314
6055.07 3185
6055.81 3097
6056.54 3160
6057.28 3037
6058.01 3023
6058.74 3062
6059.48 2994
6060.21 3081
6060.95 3020
6061.68 3027
6062.42 3096
6063.15 2971
6063.89 2906
6064.62 2897
6065.36 2842
6066.09 2812
6066.83 2861
6067.56 2825
6068.30 2826
6069.03 2774
6069.77 2711
6070.50 2682
6071.24 2671
6071.97 2637
6072.71 2681
6073.44 2657
6074.18 2621
6074.92 2623
6075.65 2535
6076.39 2497
6077.12 2463
6077.86 2504
6078.59 2536
6079.33 2555
6080.07 2369
6080.80 2396
6081.54 2455
6082.27 2428
6083.01 2382
6083.75 2238
6084.48 2321
6085.22 2188
6085.95 2255
6086.69 2335
6087.43 2282
6088.16 2279
6088.90 2254
6089.64 2374
6090.37 2287
6091.11 2286
6091.85 2318
6092.58 2331
6093.32 2206
6094.06 2204
6094.79 2240
6095.53 2199
6096.27 2134
6097.00 2170
6097.74 2198
6098.48 2202
6099.21 2164
6099.95 2148
6100.69 2213
6101.43 2186
6102.16 2222
6102.90 2263
6103.64 2237
6104.37 2277
6105.11 2255
6105.85 2148
6106.59 2209
6107.32 2230
6108.06 2184
6108.80 2142
6109.54 2240
6110.27 2225
6111.01 2223
6111.75 2254
6112.49 2208
6113.23 2244
6113.96 2249
6114.70 2228
6115.44 2235
6116.18 2217
6116.92 2210
6117.65 2257
6118.39 2254
6119.13 2257
6119.87 2259
6120.61 2283
6121.35 2279
6122.08 2410
6122.82 2408
6123.56 2303
6124.30 2401
6125.04 2397
6125.78 2427
6126.51 2404
6127.25 2342
6127.99 2387
6128.73 2361
6129.47 2358
6130.21 2410
6130.95 2451
6131.69 2437
6132.43 2417
6133.16 2504
6133.90 2482
6134.64 2542
6135.38 2564
6136.12 2557
6136.86 2520
6137.60 2590
6138.34 2596
6139.08 2630
6139.82 2592
6140.56 2696
6141.30 2690
6142.04 2659
6142.78 2672
6143.52 2636
6144.26 2635
6145.00 2695
6145.74 2641
6146.48 2654
6147.22 2657
6147.96 2638
6148.70 2687
6149.44 2805
6150.18 2725
6150.92 2784
6151.66 2805
6152.40 2802
6153.14 2863
6153.88 2855
6154.62 2768
6155.36 2864
6156.10 2902
6156.84 2984
6157.58 3066
6158.32 2986
6159.06 2989
6159.80 2990
6160.54 3098
6161.28 3195
6162.02 3251
6162.76 3379
6163.50 3476
6164.25 3560
6164.99 3778
6165.73 3951
6166.47 4084
6167.21 4051
6167.95 4097
6168.69 4109
6169.43 4101
6170.17 4085
6170.92 4015
6171.66 3883
6172.40 3877
6173.14 3909
6173.88 3903
6174.62 3882
6175.36 3778
6176.11 3786
6176.85 3813
6177.59 3692
6178.33 3742
6179.07 3727
6179.82 3727
6180.56 3744
6181.30 3867
6182.04 3905
6182.78 3983
6183.53 3933
6184.27 3849
6185.01 3957
6185.75 4054
6186.49 4015
6187.24 4104
6187.98 4174
6188.72 4339
6189.46 4317
6190.21 4310
6190.95 4469
6191.69 4615
6192.43 4735
6193.18 4740
6193.92 4807
6194.66 4969
6195.40 4852
6196.15 4696
6196.89 4797
6197.63 4825
6198.38 4772
6199.12 4723
6199.86 4622
6200.61 4776
6201.35 4896
6202.09 5081
6202.84 5454
6203.58 5817
6204.32 6507
6205.07 7664
6205.81 9120
6206.55 11088
6207.30 13056
6208.04 14817
6208.78 16317
6209.53 17320
6210.27 17224
6211.01 16394
6211.76 15161
6212.50 13509
6213.25 11818
6213.99 9906
6214.73 8151
6215.48 6904
6216.22 6094
6216.97 5310
6217.71 4648
6218.45 4204
6219.20 3890
6219.94 3724
6220.69 3621
6221.43 3422
6222.18 3453
6222.92 3395
6223.66 3381
6224.41 3345
6225.15 3178
6225.90 3056
6226.64 2992
6227.39 2882
6228.13 2710
6228.88 2662
6229.62 2532
6230.37 2452
6231.11 2544
6231.86 2593
6232.60 2515
6233.35 2588
6234.09 2563
6234.84 2626
6235.58 2580
6236.33 2635
6237.07 2684
6237.82 2643
6238.56 2625
6239.31 2632
6240.05 2633
6240.80 2712
6241.55 2669
6242.29 2746
6243.04 2817
6243.78 2937
6244.53 3042
6245.27 3139
6246.02 3211
6246.77 3297
6247.51 3333
6248.26 3304
6249.00 3453
6249.75 3429
6250.50 3360
6251.24 3348
6251.99 3177
6252.73 3060
6253.48 3011
6254.23 3034
6254.97 2948
6255.72 2980
6256.47 2919
6257.21 2892
6257.96 2874
6258.71 2982
6259.45 2917
6260.20 2787
6260.95 2910
6261.69 2891
6262.44 2924
6263.19 2925
6263.93 2820
6264.68 2776
6265.43 2819
6266.17 2822
6266.92 2781
6267.67 2798
6268.42 2817
6269.16 2748
6269.91 2763
6270.66 2784
6271.41 2901
6272.15 2999
6272.90 2986
6273.65 3097
6274.39 2997
6275.14 3142
6275.89 3183
6276.64 3264
6277.39 3293
6278.13 3222
6278.88 3204
6279.63 3164
6280.38 3005
6281.12 2864
6281.87 2794
6282.62 2706
6283.37 2669
6284.12 2578
6284.87 2617
6285.61 2577
6286.36 2582
6287.11 2532
6287.86 2503
6288.61 2563
6289.35 2492
6290.10 2492
6290.85 2593
6291.60 2645
6292.35 2656
6293.10 2617
6293.85 2589
6294.60 2441
6295.34 2411
6296.09 2333
6296.84 2257
6297.59 2215
6298.34 2227
6299.09 2321
6299.84 2246
6300.59 2220
6301.34 2341
6302.08 2336
6302.83 2329
6303.58 2386
6304.33 2353
6305.08 2273
6305.83 2283
6306.58 2272
6307.33 2139
6308.08 2143
6308.83 2174
6309.58 2268
6310.33 2213
6311.08 2196
6311.83 2184
6312.58 2215
6313.33 2210
6314.08 2131
6314.83 2251
6315.58 2226
6316.33 2118
6317.08 2214
6317.83 2229
6318.58 2205
6319.33 2094
6320.08 2165
6320.83 2108
6321.58 2122
6322.33 2007
6323.08 2002
6323.83 1986
6324.58 1980
6325.33 1948
6326.08 1984
6326.83 2006
6327.58 2036
6328.33 2064
6329.08 2051
6329.84 2133
6330.59 2053
6331.34 2029
6332.09 2086
6332.84 2028
6333.59 2046
6334.34 1941
6335.09 1956
6335.84 2031
6336.60 2049
6337.35 1894
6338.10 1860
6338.85 1873
6339.60 1845
6340.35 1870
6341.10 1908
6341.85 1946
6342.61 1916
6343.36 1880
6344.11 1874
6344.86 1965
6345.61 1936
6346.37 1939
6347.12 1901
6347.87 1917
6348.62 1977
6349.37 2039
6350.12 2104
6350.88 2098
6351.63 2137
6352.38 2247
6353.13 2200
6353.89 2302
6354.64 2359
6355.39 2202
6356.14 2166
6356.90 2150
6357.65 2056
6358.40 1951
6359.15 1981
6359.91 1945
6360.66 1960
6361.41 1952
6362.16 1960
6362.92 1927
6363.67 1820
6364.42 1835
6365.17 1895
6365.93 1891
6366.68 1850
6367.43 1828
6368.19 1821
6368.94 1837
6369.69 1896
6370.45 1819
6371.20 1833
6371.95 1798
6372.71 1856
6373.46 1893
6374.21 1881
6374.97 1909
6375.72 1806
6376.47 1800
6377.23 1798
6377.98 1836
6378.73 1849
6379.49 1872
6380.24 1803
6381.00 1876
6381.75 1812
6382.50 1894
6383.26 1892
6384.01 1866
6384.77 1880
6385.52 1897
6386.27 1780
6387.03 1699
6387.78 1756
6388.54 1775
6389.29 1736
6390.05 1780
6390.80 1789
6391.55 1800
6392.31 1798
6393.06 1854
6393.82 1891
6394.57 1866
6395.33 1807
6396.08 1796
6396.84 1706
6397.59 1739
6398.35 1755
6399.10 1681
6399.86 1701
6400.61 1704
6401.37 1697
6402.12 1658
6402.88 1619
6403.63 1619
6404.39 1606
6405.14 1674
6405.90 1690
6406.65 1734
6407.41 1735
6408.16 1755
6408.92 1738
6409.68 1734
6410.43 1756
6411.19 1695
6411.94 1745
6412.70 1744
6413.45 1794
6414.21 1774
6414.97 1775
6415.72 1746
6416.48 1807
6417.23 1770
6417.99 1745
6418.75 1733
6419.50 1824
6420.26 1823
6421.01 1835
6421.77 1830
6422.53 1901
6423.28 1865
6424.04 1901
6424.80 1810
6425.55 1821
6426.31 1851
6427.07 1818
6427.82 1861
6428.58 1914
6429.34 1909
6430.09 1903
6430.85 1892
6431.61 1932
6432.36 1960
6433.12 1953
6433.88 1912
6434.63 1876
6435.39 1963
6436.15 2054
6436.91 2021
6437.66 1975
6438.42 2041
6439.18 2047
6439.93 2060
6440.69 2132
6441.45 2047
6442.21 2106
6442.96 2084
6443.72 2004
6444.48 2137
6445.24 2126
6445.99 2113
6446.75 2090
6447.51 2118
6448.27 2109
6449.03 2101
6449.78 2147
6450.54 2261
6451.30 2270
6452.06 2245
6452.82 2206
6453.57 2206
6454.33 2240
6455.09 2329
6455.85 2363
6456.61 2365
6457.37 2315
6458.12 2417
6458.88 2397
6459.64 2415
6460.40 2342
6461.16 2405
6461.92 2385
6462.67 2513
6463.43 2456
6464.19 2420
6464.95 2546
6465.71 2504
6466.47 2541
6467.23 2602
6467.99 2598
6468.75 2628
6469.50 2545
6470.26 2528
6471.02 2545
6471.78 2686
6472.54 2725
6473.30 2719
6474.06 2677
6474.82 2723
6475.58 2787
6476.34 2777
6477.10 2832
6477.86 2957
6478.62 2947
6479.38 3017
6480.14 3058
6480.90 3119
6481.66 2983
6482.42 3052
6483.18 3161
6483.94 3266
6484.70 3215
6485.46 3284
6486.22 3359
6486.98 3349
6487.74 3326
6488.50 3357
6489.26 3368
6490.02 3491
6490.78 3514
6491.54 3547
6492.30 3641
6493.06 3702
6493.82 3715
6494.58 3772
6495.34 3960
6496.10 4066
6496.86 4002
6497.62 4001
6498.38 4014
6499.14 3975
6499.90 4024
6500.66 4014
6501.43 4025
6502.19 4085
6502.95 4048
6503.71 4174
6504.47 4208
6505.23 4132
6505.99 4264
6506.75 4345
6507.52 4551
6508.28 4633
6509.04 4635
6509.80 4600
6510.56 4700
6511.32 4703
6512.08 4700
6512.85 4770
6513.61 4760
6514.37 4614
6515.13 4723
6515.89 4691
6516.65 4764
6517.42 4964
6518.18 5289
6518.94 5597
6519.70 6168
6520.46 6687
6521.23 7609
6521.99 8104
6522.75 8692
6523.51 9162
6524.27 9450
6525.04 9735
6525.80 9831
6526.56 9877
6527.32 9738
6528.09 9594
6528.85 9277
6529.61 8914
6530.37 8453
6531.14 7870
6531.90 7296
6532.66 7065
6533.43 7101
6534.19 7261
6534.95 7509
6535.71 7597
6536.48 7821
6537.24 7789
6538.00 7632
6538.77 7322
6539.53 6621
6540.29 6081
6541.06 5397
6541.82 5035
6542.58 4597
6543.35 4277
6544.11 3958
6544.87 3752
6545.64 3644
6546.40 3571
6547.16 3560
6547.93 3576
6548.69 3556
6549.45 3565
6550.22 3536
6550.98 3533
6551.75 3561
6552.51 3617
6553.27 3678
6554.04 3561
6554.80 3509
6555.57 3439
6556.33 3530
6557.09 3564
6557.86 3586
6558.62 3674
6559.39 3744
6560.15 3899
6560.92 3891
6561.68 3917
6562.45 3957
6563.21 4017
6563.97 4086
6564.74 4194
6565.50 4176
6566.27 4038
6567.03 4189
6567.80 4272
6568.56 4081
6569.33 4066
6570.09 3946
6570.86 4122
6571.62 4226
6572.39 4228
6573.15 4265
6573.92 4222
6574.68 4292
6575.45 4218
6576.21 4421
6576.98 4386
6577.74 4393
6578.51 4538
6579.28 4496
6580.04 4467
6580.81 4454
6581.57 4395
6582.34 4346
6583.10 4282
6583.87 4220
6584.64 4225
6585.40 4118
6586.17 4040
6586.93 4065
6587.70 4196
6588.47 4224
6589.23 4325
6590.00 4455
6590.76 4610
6591.53 4695
6592.30 4855
6593.06 5265
6593.83 5334
6594.59 5528
6595.36 5535
6596.13 5556
6596.89 5485
6597.66 5311
6598.43 5169
6599.19 4909
6599.96 4634
6600.73 4597
6601.49 4454
6602.26 4354
6603.03 4167
6603.79 4158
6604.56 3951
6605.33 3911
6606.10 3954
6606.86 3944
6607.63 3782
6608.40 3738
6609.16 3791
6609.93 3739
6610.70 3654
6611.47 3532
6612.23 3578
6613.00 3515
6613.77 3533
6614.54 3542
6615.30 3552
6616.07 3609
6616.84 3793
6617.61 3792
6618.37 3795
6619.14 3821
6619.91 3877
6620.68 3919
6621.45 3726
6622.21 3775
6622.98 3783
6623.75 3756
6624.52 3762
6625.29 3651
6626.05 3746
6626.82 3770
6627.59 3702
6628.36 3847
6629.13 4005
6629.90 4174
6630.66 4505
6631.43 5060
6632.20 5948
6632.97 6549
6633.74 7110
6634.51 7561
6635.28 7727
6636.05 7722
6636.81 7405
6637.58 6973
6638.35 6286
6639.12 5672
6639.89 5139
6640.66 4527
6641.43 4099
6642.20 3714
6642.97 3439
6643.74 3292
6644.50 3187
6645.27 3133
6646.04 2942
6646.81 2947
6647.58 2916
6648.35 2871
6649.12 2862
6649.89 2856
6650.66 2795
6651.43 2753
6652.20 2800
6652.97 2801
6653.74 2711
6654.51 2692
6655.28 2650
6656.05 2701
6656.82 2731
6657.59 2691
6658.36 2638
6659.13 2500
6659.90 2609
6660.67 2650
6661.44 2657
6662.21 2604
6662.98 2601
6663.75 2570
6664.52 2660
6665.29 2648
6666.06 2616
6666.83 2667
6667.60 2607
6668.37 2706
6669.14 2724
6669.92 2713
6670.69 2805
6671.46 2787
6672.23 2910
6673.00 2927
6673.77 2935
6674.54 2815
6675.31 2844
6676.08 2824
6676.85 2799
6677.63 2808
6678.40 2719
6679.17 2597
6679.94 2732
6680.71 2657
6681.48 2650
6682.25 2708
6683.03 2827
6683.80 2952
6684.57 2964
6685.34 3009
6686.11 3204
6686.88 3181
6687.66 3063
6688.43 3074
6689.20 3005
6689.97 2847
6690.74 2741
6691.51 2636
6692.29 2601
6693.06 2521
6693.83 2558
6694.60 2575
6695.38 2448
6696.15 2503
6696.92 2512
6697.69 2520
6698.46 2438
6699.24 2408
6700.01 2410
6700.78 2415
6701.55 2348
6702.33 2299
6703.10 2330
6703.87 2366
6704.65 2261
6705.42 2290
6706.19 2283
6706.96 2269
6707.74 2249
6708.51 2253
6709.28 2208
6710.06 2264
6710.83 2223
6711.60 2208
6712.38 2167
6713.15 2239
6713.92 2152
6714.69 2187
6715.47 2125
6716.24 2051
6717.02 2075
6717.79 2074
6718.56 2052
6719.34 2023
6720.11 1969
6720.88 2001
6721.66 1977
6722.43 1970
6723.20 1999
6723.98 1948
6724.75 2003
6725.53 1988
6726.30 1934
6727.07 1973
6727.85 2002
6728.62 1953
6729.40 1938
6730.17 1962
6730.95 1967
6731.72 1960
6732.49 1903
6733.27 1866
6734.04 1900
6734.82 1891
6735.59 1901
6736.37 1905
6737.14 1991
6737.92 1969
6738.69 1894
6739.46 1902
6740.24 1913
6741.01 1905
6741.79 1793
6742.56 1836
6743.34 1862
6744.11 1914
6744.89 1917
6745.66 1923
6746.44 2008
6747.21 1887
6747.99 1826
6748.77 1910
6749.54 2032
6750.32 2034
6751.09 2012
6751.87 2001
6752.64 2014
6753.42 2041
6754.19 2082
6754.97 2133
6755.75 1966
6756.52 1940
6757.30 1936
6758.07 1891
6758.85 1867
6759.62 1878
6760.40 1787
6761.18 1759
6761.95 1771
6762.73 1796
6763.50 1813
6764.28 1759
6765.06 1816
6765.83 1794
6766.61 1801
6767.39 1754
6768.16 1790
6768.94 1764
6769.72 1794
6770.49 1789
6771.27 1813
6772.04 1778
6772.82 1784
6773.60 1842
6774.37 1760
6775.15 1714
6775.93 1735
6776.71 1854
6777.48 1820
6778.26 1881
6779.04 1832
6779.81 1788
6780.59 1792
6781.37 1784
6782.14 1763
6782.92 1788
6783.70 1840
6784.48 1799
6785.25 1831
6786.03 1880
6786.81 1807
6787.59 1715
6788.36 1787
6789.14 1812
6789.92 1723
6790.70 1738
6791.47 1766
6792.25 1744
6793.03 1719
6793.81 1732
6794.59 1679
6795.36 1664
6796.14 1650
6796.92 1618
6797.70 1672
6798.48 1742
6799.25 1737
6800.03 1722
6800.81 1727
6801.59 1745
6802.37 1699
6803.15 1729
6803.92 1695
6804.70 1771
6805.48 1674
6806.26 1679
6807.04 1611
6807.82 1632
6808.60 1629
6809.38 1679
6810.15 1697
6810.93 1697
6811.71 1716
6812.49 1768
6813.27 1724
6814.05 1731
6814.83 1650
6815.61 1665
6816.39 1675
6817.17 1793
6817.94 1795
6818.72 1744
6819.50 1781
6820.28 1665
6821.06 1620
6821.84 1677
6822.62 1698
6823.40 1708
6824.18 1704
6824.96 1558
6825.74 1680
6826.52 1724
6827.30 1751
6828.08 1676
6828.86 1630
6829.64 1734
6830.42 1657
6831.20 1631
6831.98 1685
6832.76 1677
6833.54 1644
6834.32 1705
6835.10 1681
6835.88 1690
6836.66 1682
6837.44 1635
6838.22 1647
6839.00 1565
6839.78 1675
6840.56 1693
6841.34 1606
6842.12 1699
6842.90 1646
6843.68 1657
6844.47 1776
6845.25 1824
6846.03 1863
6846.81 1989
6847.59 2168
6848.37 2407
6849.15 2664
6849.93 2870
6850.71 3082
6851.49 3153
6852.28 3313
6853.06 3177
6853.84 3030
6854.62 2868
6855.40 2619
6856.18 2409
6856.96 2363
6857.75 2350
6858.53 2236
6859.31 2208
6860.09 2174
6860.87 2022
6861.65 2042
6862.44 1985
6863.22 1896
6864.00 1874
6864.78 1832
6865.56 1838
6866.35 1835
6867.13 1777
6867.91 1843
6868.69 1756
6869.47 1754
6870.26 1702
6871.04 1701
6871.82 1725
6872.60 1665
6873.39 1656
6874.17 1750
6874.95 1717
6875.73 1750
6876.52 1752
6877.30 1723
6878.08 1717
6878.86 1704
6879.65 1734
6880.43 1716
6881.21 1708
6881.99 1737
6882.78 1738
6883.56 1726
6884.34 1718
6885.13 1770
6885.91 1787
6886.69 1881
6887.48 1919
6888.26 1928
6889.04 1980
6889.83 2057
6890.61 2025
6891.39 2002
6892.18 1920
6892.96 1863
6893.74 1872
6894.53 1902
6895.31 1867
6896.09 1844
6896.88 1839
6897.66 1878
6898.45 1957
6899.23 1979
6900.01 1923
6900.80 1935
6901.58 1908
6902.37 1948
6903.15 1971
6903.93 1936
6904.72 1865
6905.50 1903
6906.29 1928
6907.07 1885
6907.86 1869
6908.64 1952
6909.42 1893
6910.21 1877
6910.99 1804
6911.78 1880
6912.56 1962
6913.35 2043
6914.13 1987
6914.92 1971
6915.70 1987
6916.49 1906
6917.27 1947
6918.06 2002
6918.84 1900
6919.63 1954
6920.41 1994
6921.20 2013
6921.98 1930
6922.77 2017
6923.55 1928
6924.34 1932
6925.12 2000
6925.91 2040
6926.69 2022
6927.48 2011
6928.27 2019
6929.05 2001
6929.84 2041
6930.62 2059
6931.41 2035
6932.19 2022
6932.98 2012
6933.77 2047
6934.55 2097
6935.34 2105
6936.12 2042
6936.91 2098
6937.69 2101
6938.48 2107
6939.27 2164
6940.05 2176
6940.84 2286
6941.63 2314
6942.41 2408
6943.20 2435
6943.99 2394
6944.77 2507
6945.56 2486
6946.34 2505
6947.13 2476
6947.92 2433
6948.70 2531
6949.49 2579
6950.28 2584
6951.07 2590
6951.85 2539
6952.64 2656
6953.43 2633
6954.21 2536
6955.00 2563
6955.79 2795
6956.57 2890
6957.36 2825
6958.15 2819
6958.94 2898
6959.72 2869
6960.51 2890
6961.30 2841
6962.09 2794
6962.87 2827
6963.66 2828
6964.45 2831
6965.24 2882
6966.02 2861
6966.81 2939
6967.60 3057
6968.39 3061
6969.17 3076
6969.96 3067
6970.75 3107
6971.54 3081
6972.33 3101
6973.11 3216
6973.90 3122
6974.69 3271
6975.48 3470
6976.27 3421
6977.06 3477
6977.84 3635
6978.63 3801
6979.42 3978
6980.21 4090
6981.00 4322
6981.79 4700
6982.57 5163
6983.36 5492
6984.15 5681
6984.94 6231
6985.73 6597
6986.52 6799
6987.31 6694
6988.10 6346
6988.89 6038
6989.67 5632
6990.46 5073
6991.25 4755
6992.04 4405
6992.83 4170
6993.62 4101
6994.41 4219
6995.20 4470
6995.99 4919
6996.78 5351
6997.57 6059
6998.36 6706
6999.15 7173
6999.94 7694
7000.72 7804
7001.51 7648
7002.30 7107
7003.09 6531
7003.88 5841
7004.67 5070
7005.46 4442
7006.25 4035
7007.04 3592
7007.83 3251
7008.62 3114
7009.41 2914
7010.20 2832
7010.99 2810
7011.78 2699
7012.57 2692
7013.37 2664
7014.16 2602
7014.95 2604
7015.74 2521
7016.53 2509
7017.32 2461
7018.11 2439
7018.90 2369
7019.69 2322
7020.48 2331
7021.27 2315
7022.06 2362
7022.85 2379
7023.64 2394
7024.43 2464
7025.23 2514
7026.02 2567
7026.81 2518
7027.60 2571
7028.39 2551
7029.18 2479
7029.97 2404
7030.76 2390
7031.56 2303
7032.35 2302
7033.14 2330
7033.93 2286
7034.72 2222
7035.51 2285
7036.30 2281
7037.10 2362
7037.89 2362
7038.68 2494
7039.47 2568
7040.26 2520
7041.06 2424
7041.85 2342
7042.64 2476
7043.43 2502
7044.22 2454
7045.02 2391
7045.81 2432
7046.60 2395
7047.39 2388
7048.18 2447
7048.98 2503
7049.77 2546
7050.56 2566
7051.35 2566
7052.15 2503
7052.94 2443
7053.73 2473
7054.52 2388
7055.32 2321
7056.11 2271
7056.90 2252
7057.70 2188
7058.49 2189
7059.28 2212
7060.07 2165
7060.87 2180
7061.66 2207
7062.45 2215
7063.25 2134
7064.04 2183
7064.83 2273
7065.63 2196
7066.42 2157
7067.21 2198
7068.01 2157
7068.80 2164
7069.59 2233
7070.39 2220
7071.18 2182
7071.97 2157
7072.77 2077
7073.56 2075
7074.36 2026
7075.15 2100
7075.94 2046
7076.74 2082
7077.53 1995
7078.33 1977
7079.12 1981
7079.91 1919
7080.71 1935
7081.50 1968
7082.30 1938
7083.09 1898
7083.88 1992
7084.68 1938
7085.47 1877
7086.27 1942
7087.06 1999
7087.86 2050
7088.65 2031
7089.45 2063
7090.24 2213
7091.04 2360
7091.83 2316
7092.62 2377
7093.42 2313
7094.21 2277
7095.01 2223
7095.80 2161
7096.60 2163
7097.39 2052
7098.19 2023
7098.98 1993
7099.78 1970
7100.58 2052
7101.37 1974
7102.17 1942
7102.96 1949
7103.76 1837
7104.55 1810
7105.35 1751
7106.14 1694
7106.94 1718
7107.73 1662
7108.53 1604
7109.33 1587
7110.12 1559
7110.92 1597
7111.71 1538
7112.51 1500
7113.31 1528
7114.10 1524
7114.90 1515
7115.69 1505
7116.49 1550
7117.29 1526
7118.08 1584
7118.88 1538
7119.67 1534
7120.47 1499
7121.27 1422
7122.06 1503
7122.86 1505
7123.66 1485
7124.45 1470
7125.25 1514
7126.05 1519
7126.84 1492
7127.64 1522
7128.44 1461
7129.23 1483
7130.03 1518
7130.83 1542
7131.62 1545
7132.42 1530
7133.22 1559
7134.02 1552
7134.81 1498
7135.61 1518
7136.41 1410
7137.21 1445
7138.00 1556
7138.80 1519
7139.60 1486
7140.39 1424
7141.19 1470
7141.99 1445
7142.79 1492
7143.59 1590
7144.38 1505
7145.18 1475
7145.98 1528
7146.78 1456
7147.57 1449
7148.37 1403
7149.17 1416
7149.97 1368
7150.77 1444
7151.56 1451
7152.36 1391
7153.16 1429
7153.96 1421
7154.76 1461
7155.56 1431
7156.35 1439
7157.15 1423
7157.95 1408
7158.75 1413
7159.55 1380
7160.35 1422
7161.14 1410
7161.94 1411
7162.74 1405
7163.54 1349
7164.34 1304
7165.14 1390
7165.94 1430
7166.74 1422
7167.54 1395
7168.33 1419
7169.13 1463
7169.93 1445
7170.73 1363
7171.53 1385
7172.33 1374
7173.13 1329
7173.93 1293
7174.73 1296
7175.53 1317
7176.33 1292
7177.13 1291
7177.93 1286
7178.73 1283
7179.53 1276
7180.33 1379
7181.13 1407
7181.92 1404
7182.72 1440
7183.52 1375
7184.32 1506
7185.12 1491
7185.92 1441
7186.72 1405
7187.52 1459
7188.32 1362
7189.13 1323
7189.93 1282
7190.73 1253
7191.53 1247
7192.33 1291
7193.13 1250
7193.93 1280
7194.73 1222
7195.53 1227
7196.33 1209
7197.13 1285
7197.93 1258
7198.73 1319
7199.53 1255
7200.33 1222
7201.13 1281
7201.93 1283
7202.74 1253
7203.54 1246
7204.34 1265
7205.14 1238
7205.94 1251
7206.74 1262
7207.54 1246
7208.34 1219
7209.14 1293
7209.95 1207
7210.75 1209
7211.55 1253
7212.35 1276
7213.15 1148
7213.95 1280
7214.75 1251
7215.56 1267
7216.36 1284
7217.16 1285
7217.96 1296
7218.76 1270
7219.57 1227
7220.37 1260
7221.17 1280
7221.97 1295
7222.77 1287
7223.58 1302
7224.38 1262
7225.18 1255
7225.98 1256
7226.78 1281
7227.59 1285
7228.39 1274
7229.19 1304
7229.99 1278
7230.80 1220
7231.60 1264
7232.40 1293
7233.20 1247
7234.01 1187
7234.81 1281
7235.61 1297
7236.42 1286
7237.22 1284
7238.02 1216
7238.82 1286
7239.63 1269
7240.43 1389
7241.23 1339
7242.04 1305
7242.84 1319
7243.64 1351
7244.45 1368
7245.25 1329
7246.05 1322
7246.86 1364
7247.66 1311
7248.46 1324
7249.27 1357
7250.07 1361
7250.87 1401
7251.68 1396
7252.48 1323
7253.29 1433
7254.09 1406
7254.89 1362
7255.70 1491
7256.50 1427
7257.30 1465
7258.11 1489
7258.91 1543
7259.72 1483
7260.52 1542
7261.33 1543
7262.13 1582
7262.93 1537
7263.74 1561
7264.54 1653
7265.35 1726
7266.15 1652
7266.96 1629
7267.76 1670
7268.57 1713
7269.37 1683
7270.17 1712
7270.98 1682
7271.78 1680
7272.59 1822
7273.39 1757
7274.20 1749
7275.00 1811
7275.81 1773
7276.61 1783
7277.42 1809
7278.22 1824
7279.03 1908
7279.83 2012
7280.64 2190
7281.44 2214
7282.25 2355
7283.06 2630
7283.86 2761
7284.67 2811
7285.47 2818
7286.28 2839
7287.08 2711
7287.89 2594
7288.69 2468
7289.50 2392
7290.31 2304
7291.11 2234
7291.92 1969
7292.72 1966
7293.53 1987
7294.34 1974
7295.14 1979
7295.95 1995
7296.75 1971
7297.56 1907
7298.37 1896
7299.17 2020
7299.98 2062
7300.79 2060
7301.59 2052
7302.40 2080
7303.21 2012
7304.01 2016
7304.82 2154
7305.63 2167
7306.43 2240
7307.24 2267
7308.05 2430
7308.85 2561
7309.66 2616
7310.47 2616
7311.27 2628
7312.08 2718
7312.89 2737
7313.69 2716
7314.50 2672
7315.31 2556
7316.12 2564
7316.92 2580
7317.73 2707
7318.54 2676
7319.35 2921
7320.15 3051
7320.96 3159
7321.77 3120
7322.58 3091
7323.38 3055
7324.19 2925
7325.00 2694
7325.81 2556
7326.61 2443
7327.42 2383
7328.23 2305
7329.04 2235
7329.85 2121
7330.65 2125
7331.46 2179
7332.27 2249
7333.08 2366
7333.89 2425
7334.69 2467
7335.50 2499
7336.31 2575
7337.12 2613
7337.93 2614
7338.74 2363
7339.54 2250
7340.35 2195
7341.16 2129
7341.97 2061
7342.78 2028
7343.59 1984
7344.40 2035
7345.21 1966
7346.01 1987
7346.82 2076
7347.63 2046
7348.44 2029
7349.25 1978
7350.06 1935
7350.87 1913
7351.68 1970
7352.49 1915
7353.30 1843
7354.11 1825
7354.92 1915
7355.72 1865
7356.53 1842
7357.34 1821
7358.15 1892
7358.96 1992
7359.77 1927
7360.58 1930
7361.39 2001
7362.20 2078
7363.01 1998
7363.82 2022
7364.63 2012
7365.44 2027
7366.25 1961
7367.06 1940
7367.87 1933
7368.68 1942
7369.49 1922
7370.30 2060
7371.11 1920
7371.92 1939
7372.73 1989
7373.54 2024
7374.35 2011
7375.16 2033
7375.97 2063
7376.79 2054
7377.60 2144
7378.41 2202
7379.22 2373
7380.03 2560
7380.84 2548
7381.65 2519
7382.46 2497
7383.27 2487
7384.08 2448
7384.89 2375
7385.70 2324
7386.52 2130
7387.33 2045
7388.14 1977
7388.95 1963
7389.76 1866
7390.57 1875
7391.38 1865
7392.19 1879
7393.01 1873
7393.82 1846
7394.63 1849
7395.44 1836
7396.25 1857
7397.06 1909
7397.88 1925
7398.69 1951
7399.50 2157
7400.31 2232
7401.12 2308
7401.94 2329
7402.75 2353
7403.56 2345
7404.37 2243
7405.18 2126
7406.00 2184
7406.81 2166
7407.62 2151
7408.43 2059
7409.25 2056
7410.06 1917
7410.87 1904
7411.68 1805
7412.49 1760
7413.31 1688
7414.12 1677
7414.93 1564
7415.75 1555
7416.56 1509
7417.37 1573
7418.18 1534
7419.00 1533
7419.81 1510
7420.62 1444
7421.44 1448
7422.25 1477
7423.06 1492
7423.88 1433
7424.69 1455
7425.50 1410
7426.31 1457
7427.13 1433
7427.94 1431
7428.76 1376
7429.57 1392
7430.38 1360
7431.20 1392
7432.01 1354
7432.82 1358
7433.64 1361
7434.45 1368
7435.26 1469
7436.08 1400
7436.89 1395
7437.71 1408
7438.52 1451
7439.33 1439
7440.15 1475
7440.96 1442
7441.78 1445
7442.59 1461
7443.40 1425
7444.22 1379
7445.03 1427
7445.85 1380
7446.66 1464
7447.48 1427
7448.29 1385
7449.11 1337
7449.92 1400
7450.73 1391
7451.55 1385
7452.36 1338
7453.18 1343
7453.99 1394
7454.81 1356
7455.62 1341
7456.44 1355
7457.25 1363
7458.07 1352
7458.88 1360
7459.70 1363
7460.51 1331
7461.33 1344
7462.14 1343
7462.96 1351
7463.77 1318
7464.59 1306
7465.41 1340
7466.22 1291
7467.04 1313
7467.85 1314
7468.67 1356
7469.48 1331
7470.30 1326
7471.11 1334
7471.93 1303
7472.75 1282
7473.56 1336
7474.38 1392
7475.19 1329
7476.01 1293
7476.83 1279
7477.64 1310
7478.46 1326
7479.27 1326
7480.09 1335
7480.91 1252
7481.72 1282
7482.54 1316
7483.36 1283
7484.17 1288
7484.99 1271
7485.81 1236
7486.62 1294
7487.44 1310
7488.26 1284
7489.07 1233
7489.89 1277
7490.71 1287
7491.52 1260
7492.34 1203
7493.16 1227
7493.97 1291
7494.79 1304
7495.61 1222
7496.43 1227
7497.24 1193
7498.06 1207
7498.88 1228
7499.69 1251
7500.51 1239
7501.33 1239
7502.15 1247
7502.96 1248
7503.78 1236
7504.60 1285
7505.42 1314
7506.23 1240
7507.05 1243
7507.87 1259
7508.69 1237
7509.51 1263
7510.32 1276
7511.14 1228
7511.96 1232
7512.78 1228
7513.60 1266
7514.41 1321
7515.23 1211
7516.05 1134
7516.87 1157
7517.69 1209
7518.50 1237
7519.32 1267
7520.14 1224
7520.96 1206
7521.78 1238
7522.60 1239
7523.42 1203
7524.23 1223
7525.05 1248
7525.87 1225
7526.69 1244
7527.51 1273
7528.33 1278
7529.15 1244
7529.97 1260
7530.78 1196
7531.60 1214
7532.42 1258
7533.24 1304
7534.06 1305
7534.88 1251
7535.70 1285
7536.52 1277
7537.34 1293
7538.16 1298
7538.98 1279
7539.80 1311
7540.62 1311
7541.44 1269
7542.26 1268
7543.08 1330
7543.89 1295
7544.71 1341
7545.53 1366
7546.35 1311
7547.17 1404
7547.99 1394
7548.81 1350
7549.63 1379
7550.45 1379
7551.27 1367
7552.09 1295
7552.91 1396
7553.73 1448
7554.56 1458
7555.38 1460
7556.20 1516
7557.02 1505
7557.84 1468
7558.66 1493
7559.48 1475
7560.30 1530
7561.12 1539
7561.94 1463
7562.76 1454
7563.58 1479
7564.40 1452
7565.22 1448
7566.04 1450
7566.86 1414
7567.69 1356
7568.51 1443
7569.33 1452
7570.15 1425
7570.97 1486
7571.79 1394
7572.61 1427
7573.43 1466
7574.26 1415
7575.08 1443
7575.90 1438
7576.72 1483
7577.54 1493
7578.36 1434
7579.18 1432
7580.01 1406
7580.83 1451
7581.65 1467
7582.47 1370
7583.29 1411
7584.12 1460
7584.94 1540
7585.76 1605
7586.58 1603
7587.40 1596
7588.23 1582
7589.05 1617
7589.87 1618
7590.69 1589
7591.51 1606
7592.34 1605
7593.16 1632
7593.98 1531
7594.80 1584
7595.63 1599
7596.45 1571
7597.27 1593
7598.09 1606
7598.92 1613
7599.74 1662
7600.56 1723
7601.39 1773
7602.21 1881
7603.03 2013
7603.85 2096
7604.68 2122
7605.50 2171
7606.32 2213
7607.15 2176
7607.97 2037
7608.79 1963
7609.62 1882
7610.44 1866
7611.26 1744
7612.09 1799
7612.91 1705
7613.73 1687
7614.56 1670
7615.38 1668
7616.20 1691
7617.03 1673
7617.85 1640
7618.68 1622
7619.50 1620
7620.32 1569
7621.15 1554
7621.97 1586
7622.79 1506
7623.62 1524
7624.44 1547
7625.27 1569
7626.09 1646
7626.92 1698
7627.74 1707
7628.56 1888
7629.39 1937
7630.21 2039
7631.04 2150
7631.86 2199
7632.69 2171
7633.51 2136
7634.34 2037
7635.16 1956
7635.98 1929
7636.81 1778
7637.63 1658
7638.46 1546
7639.28 1479
7640.11 1499
7640.93 1421
7641.76 1379
7642.58 1386
7643.41 1316
7644.23 1370
7645.06 1309
7645.88 1276
7646.71 1275
7647.54 1224
7648.36 1246
7649.19 1272
7650.01 1302
7650.84 1275
7651.66 1244
7652.49 1270
7653.31 1289
7654.14 1251
7654.97 1215
7655.79 1228
7656.62 1221
7657.44 1270
7658.27 1269
7659.09 1225
7659.92 1246
7660.75 1278
7661.57 1188
7662.40 1230
7663.22 1233
7664.05 1214
7664.88 1192
7665.70 1253
7666.53 1211
7667.36 1274
7668.18 1216
7669.01 1219
7669.84 1262
7670.66 1189
7671.49 1232
7672.32 1287
7673.14 1262
7673.97 1210
7674.80 1181
7675.62 1210
7676.45 1222
7677.28 1160
7678.10 1178
7678.93 1181
7679.76 1229
7680.58 1148
7681.41 1185
7682.24 1158
7683.07 1182
7683.89 1209
7684.72 1190
7685.55 1205
7686.38 1181
7687.20 1229
7688.03 1226
7688.86 1164
7689.69 1156
7690.51 1188
7691.34 1176
7692.17 1206
7693.00 1200
7693.82 1226
7694.65 1196
7695.48 1160
7696.31 1193
7697.14 1238
7697.96 1219
7698.79 1226
7699.62 1195
7700.45 1169
7701.28 1217
7702.11 1191
7702.93 1218
7703.76 1159
7704.59 1220
7705.42 1216
7706.25 1164
7707.08 1197
7707.90 1200
7708.73 1192
7709.56 1187
7710.39 1183
7711.22 1181
7712.05 1136
7712.88 1130
7713.71 1153
7714.53 1172
7715.36 1248
7716.19 1166
7717.02 1157
7717.85 1132
7718.68 1143
7719.51 1188
7720.34 1184
7721.17 1178
7722.00 1164
7722.83 1150
7723.66 1146
7724.49 1117
7725.32 1195
7726.14 1166
7726.97 1125
7727.80 1191
7728.63 1223
7729.46 1147
7730.29 1121
7731.12 1125
7731.95 1143
7732.78 1124
7733.61 1097
7734.44 1103
7735.27 1102
7736.10 1083
7736.93 1169
7737.76 1169
7738.59 1143
7739.42 1147
7740.25 1115
7741.08 1166
7741.91 1175
7742.75 1244
7743.58 1316
7744.41 1386
7745.24 1538
7746.07 1602
7746.90 1788
7747.73 1890
7748.56 1870
7749.39 1870
7750.22 1806
7751.05 1738
7751.88 1572
7752.71 1453
7753.55 1357
7754.38 1305
7755.21 1287
7756.04 1239
7756.87 1219
7757.70 1171
7758.53 1175
7759.36 1166
7760.20 1137
7761.03 1155
7761.86 1159
7762.69 1061
7763.52 1069
7764.35 1070
7765.18 1066
7766.02 1061
7766.85 1106
7767.68 1035
7768.51 992
7769.34 1026
7770.18 1052
7771.01 1060
7771.84 1035
7772.67 1005
7773.50 1039
7774.34 1023
7775.17 962
7776.00 981
7776.83 1005
7777.66 1071
7778.50 1020
7779.33 1000
7780.16 1001
7780.99 998
7781.83 1021
7782.66 1045
7783.49 1067
7784.32 1129
7785.16 1092
7785.99 1066
7786.82 1090
7787.66 1060
7788.49 1060
7789.32 1119
7790.15 1097
7790.99 1053
7791.82 1042
7792.65 1074
7793.49 1088
7794.32 1059
7795.15 999
7795.99 1054
7796.82 1063
7797.65 1095
7798.49 1109
7799.32 1072
7800.15 1030
7800.99 1061
7801.82 1069
7802.65 1075
7803.49 1016
7804.32 1032
7805.16 1081
7805.99 1140
7806.82 1121
7807.66 1142
7808.49 1148
7809.33 1080
7810.16 1106
7810.99 1125
7811.83 1069
7812.66 1138
7813.50 1168
7814.33 1177
7815.17 1213
7816.00 1193
7816.83 1162
7817.67 1119
7818.50 1133
7819.34 1119
7820.17 1139
7821.01 1117
7821.84 1082
7822.68 1095
7823.51 1147
7824.35 1163
7825.18 1177
7826.02 1168
7826.85 1159
7827.69 1147
7828.52 1156
7829.36 1126
7830.19 1110
7831.03 1096
7831.86 1110
7832.70 1122
7833.53 1092
7834.37 1087
7835.20 1103
7836.04 1078
7836.87 1037
7837.71 1096
7838.54 1106
7839.38 1092
7840.22 1070
7841.05 1101
7841.89 1040
7842.72 1084
7843.56 1073
7844.39 1074
7845.23 1037
7846.07 982
7846.90 1004
7847.74 1040
7848.57 1071
7849.41 1051
7850.25 1063
7851.08 1068
7851.92 1051
7852.76 1058
7853.59 1041
7854.43 1024
7855.27 1047
7856.10 1009
7856.94 988
7857.78 1053
7858.61 1088
7859.45 1038
7860.29 1010
7861.12 1011
7861.96 1051
7862.80 1068
7863.63 1012
7864.47 1028
7865.31 1026
7866.14 1009
7866.98 993
7867.82 1023
7868.66 1017
7869.49 976
7870.33 989
7871.17 1013
7872.00 1013
7872.84 1043
7873.68 1060
7874.52 1072
7875.35 1079
7876.19 1093
7877.03 1114
7877.87 1140
7878.70 1188
7879.54 1127
7880.38 1118
7881.22 1116
7882.06 1115
7882.89 1077
7883.73 1078
7884.57 1083
7885.41 1123
7886.25 1077
7887.08 1047
7887.92 1105
7888.76 1084
7889.60 1059
7890.44 1060
7891.28 1036
7892.11 1097
7892.95 1059
7893.79 1045
7894.63 1110
7895.47 1102
7896.31 1070
7897.15 1069
7897.98 1092
7898.82 1103
7899.66 1089
7900.50 1103
7901.34 1108
7902.18 1105
7903.02 1051
7903.86 1053
7904.70 1102
7905.54 1063
7906.37 990
7907.21 1041
7908.05 1018
7908.89 1057
7909.73 1040
7910.57 1049
7911.41 1049
7912.25 1072
7913.09 1077
7913.93 1164
7914.77 1172
7915.61 1223
7916.45 1301
7917.29 1309
7918.13 1267
7918.97 1254
7919.81 1233
7920.65 1174
7921.49 1209
7922.33 1141
7923.17 1138
7924.01 1091
7924.85 1087
7925.69 1097
7926.53 1089
7927.37 1014
7928.21 1044
7929.05 1080
7929.89 1028
7930.73 1015
7931.57 1034
7932.41 1016
7933.25 991
7934.09 1013
7934.93 975
7935.77 969
7936.61 934
7937.46 947
7938.30 1043
7939.14 1046
7939.98 991
7940.82 1016
7941.66 1053
7942.50 1038
7943.34 1006
7944.18 1053
7945.03 1038
7945.87 1062
7946.71 1060
7947.55 1053
7948.39 1053
7949.23 1065
7950.07 971
7950.92 982
7951.76 996
7952.60 1003
7953.44 1008
7954.28 1053
7955.12 1056
7955.97 1016
7956.81 1007
7957.65 1005
7958.49 945
7959.33 959
7960.18 992
7961.02 1022
7961.86 1008
7962.70 1002
7963.54 986
7964.39 982
7965.23 986
7966.07 966
7966.91 1025
7967.76 1009
7968.60 1046
7969.44 1027
7970.28 1043
7971.13 1015
7971.97 968
7972.81 971
7973.65 1001
7974.50 1012
7975.34 984
7976.18 958
7977.03 935
7977.87 959
7978.71 986
7979.55 1062
7980.40 972
7981.24 941
7982.08 929
7982.93 923
7983.77 948
7984.61 952
7985.46 994
7986.30 950
7987.14 927
7987.99 960
7988.83 925
7989.67 916
7990.52 854
7991.36 905
7992.21 934
7993.05 899
7993.89 932
7994.74 892
7995.58 904
7996.42 909
7997.27 860
7998.11 895
7998.96 955
7999.80 929
8000.65 954
8001.49 997
8002.33 937
8003.18 882
8004.02 931
8004.87 915
8005.71 966
8006.56 933
8007.40 970
8008.24 972
8009.09 962
8009.93 924
8010.78 926
8011.62 956
8012.47 877
8013.31 956
8014.16 927
8015.00 911
8015.85 914
8016.69 960
8017.54 889
8018.38 843
8019.23 869
8020.07 873
8020.92 869
8021.76 875
8022.61 860
8023.45 852
8024.30 855
8025.15 863
8025.99 871
8026.84 940
8027.68 835
8028.53 844
8029.37 866
8030.22 904
8031.07 897
8031.91 878
8032.76 947
8033.60 914
8034.45 918
8035.30 910
8036.14 890
8036.99 872
8037.83 872
8038.68 903
8039.53 925
8040.37 853
8041.22 822
8042.06 879
8042.91 907
8043.76 858
8044.60 870
8045.45 871
8046.30 856
8047.14 864
8047.99 878
8048.84 866
8049.68 871
8050.53 845
8051.38 857
8052.22 857
8053.07 850
8053.92 856
8054.77 803
8055.61 821
8056.46 848
8057.31 844
8058.15 826
8059.00 831
8059.85 809
8060.70 845
8061.54 855
8062.39 826
8063.24 824
8064.09 828
8064.93 811
8065.78 846
8066.63 837
8067.48 886
8068.32 878
8069.17 845
8070.02 856
8070.87 856
8071.72 812
8072.56 817
8073.41 781
8074.26 810
8075.11 859
8075.96 826
8076.80 847
8077.65 809
8078.50 873
8079.35 841
8080.20 823
8081.05 826
8081.89 824
8082.74 876
8083.59 847
8084.44 837
8085.29 799
8086.14 829
8086.99 790
8087.83 829
8088.68 819
8089.53 790
8090.38 840
8091.23 810
8092.08 839
8092.93 816
8093.78 787
8094.63 810
8095.48 818
8096.32 802
8097.17 834
8098.02 869
8098.87 831
8099.72 815
8100.57 851
8101.42 843
8102.27 839
8103.12 802
8103.97 806
8104.82 843
8105.67 841
8106.52 835
8107.37 802
8108.22 833
8109.07 790
8109.92 816
8110.77 848
8111.62 785
8112.47 791
8113.32 813
8114.17 830
8115.02 823
8115.87 820
8116.72 821
8117.57 821
8118.42 874
8119.27 838
8120.12 894
8120.97 887
8121.82 823
8122.67 845
8123.52 869
8124.37 886
8125.22 844
8126.08 855
8126.93 862
8127.78 857
8128.63 822
8129.48 820
8130.33 829
8131.18 821
8132.03 807
8132.88 824
8133.73 851
8134.59 814
8135.44 813
8136.29 817
8137.14 814
8137.99 839
8138.84 790
8139.69 818
8140.55 859
8141.40 821
8142.25 822
8143.10 805
8143.95 856
8144.80 821
8145.66 801
8146.51 818
8147.36 868
8148.21 917
8149.06 897
8149.91 846
8150.77 860
8151.62 909
8152.47 932
8153.32 893
8154.18 945
8155.03 998
8155.88 940
8156.73 971
8157.59 947
8158.44 974
8159.29 907
8160.14 829
8161.00 826
8161.85 884
8162.70 890
8163.55 833
8164.41 842
8165.26 811
8166.11 827
8166.96 817
8167.82 834
8168.67 784
8169.52 772
8170.38 853
8171.23 792
8172.08 814
8172.94 753
8173.79 774
8174.64 832
8175.50 825
8176.35 844
8177.20 858
8178.06 835
8178.91 799
8179.76 811
8180.62 793
8181.47 740
8182.32 764
8183.18 807
8184.03 745
8184.89 767
8185.74 778
8186.59 758
8187.45 751
8188.30 724
8189.16 769
8190.01 788
8190.86 769
8191.72 761
8192.57 764
8193.43 765
8194.28 738
8195.14 732
8195.99 790
8196.84 757
8197.70 730
8198.55 758
8199.41 781
8200.26 792
8201.12 740
8201.97 772
8202.83 754
8203.68 737
8204.54 719
8205.39 777
8206.25 750
8207.10 803
8207.96 823
8208.81 788
8209.67 789
8210.52 770
8211.38 756
8212.23 815
8213.09 834
8213.94 748
8214.80 776
8215.65 795
8216.51 762
8217.37 803
8218.22 789
8219.08 798
8219.93 804
8220.79 772
8221.64 786
8222.50 778
8223.36 773
8224.21 801
8225.07 822
8225.92 810
8226.78 796
8227.64 786
8228.49 809
8229.35 817
8230.20 792
8231.06 785
8231.92 807
8232.77 788
8233.63 798
8234.49 775
8235.34 764
8236.20 757
8237.06 793
8237.91 791
8238.77 760
8239.63 725
8240.48 757
8241.34 840
8242.20 817
8243.05 763
8243.91 793
8244.77 789
8245.62 793
8246.48 822
8247.34 829
8248.19 813
8249.05 830
8249.91 785
8250.77 774
8251.62 795
8252.48 789
8253.34 802
8254.20 777
8255.05 761
8255.91 760
8256.77 812
8257.63 791
8258.48 754
8259.34 789
8260.20 807
8261.06 798
8261.92 782
8262.77 824
8263.63 765
8264.49 776
8265.35 787
8266.21 738
8267.06 781
8267.92 806
8268.78 779
8269.64 837
8270.50 810
8271.35 782
8272.21 754
8273.07 764
8273.93 799
8274.79 820
8275.65 821
8276.51 853
8277.36 807
8278.22 805
8279.08 820
8279.94 779
8280.80 771
8281.66 820
8282.52 837
8283.38 837
8284.24 823
8285.09 837
8285.95 821
8286.81 808
8287.67 813
8288.53 792
8289.39 802
8290.25 803
8291.11 794
8291.97 798
8292.83 812
8293.69 785
8294.55 776
8295.41 821
8296.27 849
8297.13 833
8297.99 830
8298.85 828
8299.71 828
8300.56 813
8301.42 861
8302.28 835
8303.14 855
8304.00 842
8304.86 871
8305.73 866
8306.59 810
8307.45 843
8308.31 856
8309.17 806
8310.03 810
8310.89 868
8311.75 865
8312.61 850
8313.47 855
8314.33 847
8315.19 847
8316.05 858
8316.91 857
8317.77 830
8318.63 894
8319.49 857
8320.35 850
8321.22 839
8322.08 863
8322.94 829
8323.80 863
8324.66 835
8325.52 835
8326.38 899
8327.24 877
8328.10 916
8328.97 890
8329.83 886
8330.69 867
8331.55 915
8332.41 886
8333.27 901
8334.13 859
8335.00 866
8335.86 859
8336.72 840
8337.58 871
8338.44 893
8339.30 865
8340.17 880
8341.03 902
8341.89 886
8342.75 906
8343.62 923
8344.48 902
8345.34 917
8346.20 938
8347.06 911
8347.93 899
8348.79 921
8349.65 921
8350.51 944
8351.38 936
8352.24 982
8353.10 967
8353.96 936
8354.83 947
8355.69 1026
8356.55 987
8357.41 946
8358.28 885
8359.14 944
8360.00 989
8360.87 985
8361.73 940
8362.59 980
8363.46 958
8364.32 996
8365.18 998
8366.05 937
8366.91 963
8367.77 1034
8368.64 1035
8369.50 1061
8370.36 1012
8371.23 986
8372.09 1061
8372.95 1053
8373.82 1021
8374.68 1040
8375.54 1023
8376.41 1035
8377.27 1058
8378.14 1040
8379.00 1051
8379.86 1071
8380.73 1080
8381.59 1142
8382.46 1168
8383.32 1146
8384.18 1136
8385.05 1150
8385.91 1126
8386.78 1179
8387.64 1169
8388.51 1218
8389.37 1208
8390.23 1176
8391.10 1144
8391.96 1114
8392.83 1209
8393.69 1201
8394.56 1144
8395.42 1162
8396.29 1196
8397.15 1190
8398.02 1240
8398.88 1268
8399.75 1303
8400.61 1340
8401.48 1348
8402.34 1329
8403.21 1315
8404.07 1307
8404.94 1370
8405.80 1380
8406.67 1394
8407.53 1356
8408.40 1378
8409.26 1343
8410.13 1413
8411.00 1364
8411.86 1383
8412.73 1405
8413.59 1370
8414.46 1385
8415.32 1415
8416.19 1472
8417.06 1414
8417.92 1507
8418.79 1466
8419.65 1455
8420.52 1483
8421.39 1451
8422.25 1462
8423.12 1542
8423.98 1580
8424.85 1574
8425.72 1566
8426.58 1632
8427.45 1687
8428.32 1658
8429.18 1659
8430.05 1717
8430.92 1786
8431.78 1761
8432.65 1802
8433.52 1801
8434.38 1809
8435.25 1803
8436.12 1895
8436.98 1886
8437.85 1961
8438.72 2003
8439.58 2053
8440.45 2119
8441.32 2127
8442.19 2102
8443.05 2137
8443.92 2261
8444.79 2219
8445.65 2339
8446.52 2380
8447.39 2353
8448.26 2329
8449.12 2499
8449.99 2633
8450.86 2845
8451.73 3198
8452.60 3512
8453.46 4003
8454.33 4498
8455.20 4977
8456.07 5318
8456.93 5514
8457.80 5312
8458.67 5042
8459.54 4625
8460.41 4135
8461.27 3782
8462.14 3297
8463.01 2963
8463.88 2577
8464.75 2369
8465.62 2196
8466.48 2058
8467.35 1904
8468.22 1771
8469.09 1716
8469.96 1660
8470.83 1622
8471.70 1581
8472.57 1545
8473.43 1560
8474.30 1454
8475.17 1495
8476.04 1468
8476.91 1507
8477.78 1551
8478.65 1433
8479.52 1375
8480.39 1435
8481.25 1464
8482.12 1448
8482.99 1439
8483.86 1473
8484.73 1486
8485.60 1505
8486.47 1492
8487.34 1450
8488.21 1477
8489.08 1459
8489.95 1514
8490.82 1566
8491.69 1531
8492.56 1601
8493.43 1565
8494.30 1642
8495.17 1577
8496.04 1642
8496.91 1580
8497.78 1546
8498.65 1492
8499.52 1502
8500.39 1527
8501.26 1468
8502.13 1468
8503.00 1465
8503.87 1422
8504.74 1433
8505.61 1493
8506.48 1444
8507.35 1508
8508.22 1488
8509.09 1479
8509.96 1560
8510.83 1546
8511.70 1523
8512.57 1558
8513.45 1578
8514.32 1598
8515.19 1603
8516.06 1658
8516.93 1569
8517.80 1622
8518.67 1612
8519.54 1659
8520.41 1657
8521.29 1691
8522.16 1687
8523.03 1689
8523.90 1661
8524.77 1685
8525.64 1700
8526.51 1642
8527.39 1640
8528.26 1724
8529.13 1681
8530.00 1660
8530.87 1647
8531.74 1621
8532.62 1624
8533.49 1659
8534.36 1705
8535.23 1673
8536.10 1652
8536.98 1571
8537.85 1594
8538.72 1592
8539.59 1588
8540.46 1528
8541.34 1442
8542.21 1471
8543.08 1458
8543.95 1405
8544.83 1443
8545.70 1359
8546.57 1361
8547.44 1330
8548.32 1359
8549.19 1320
8550.06 1396
8550.93 1420
8551.81 1473
8552.68 1522
8553.55 1621
8554.43 1548
8555.30 1590
8556.17 1534
8557.04 1555
8557.92 1511
8558.79 1430
8559.66 1429
8560.54 1416
8561.41 1390
8562.28 1279
8563.16 1310
8564.03 1318
8564.90 1279
8565.78 1284
8566.65 1281
8567.52 1260
8568.40 1279
8569.27 1242
8570.15 1205
8571.02 1273
8571.89 1212
8572.77 1260
8573.64 1187
8574.51 1213
8575.39 1199
8576.26 1136
8577.14 1183
8578.01 1168
8578.88 1216
8579.76 1157
8580.63 1208
8581.51 1208
8582.38 1158
8583.26 1156
8584.13 1141
8585.01 1148
8585.88 1180
8586.75 1186
8587.63 1185
8588.50 1194
8589.38 1214
8590.25 1201
8591.13 1166
8592.00 1201
8592.88 1193
8593.75 1223
8594.63 1155
8595.50 1176
8596.38 1211
8597.25 1249
8598.13 1226
8599.00 1239
8599.88 1271
8600.75 1221
8601.63 1217
8602.50 1231
8603.38 1239
8604.26 1212
8605.13 1219
8606.01 1199
8606.88 1224
8607.76 1219
8608.63 1194
8609.51 1204
8610.38 1214
8611.26 1240
8612.14 1191
8613.01 1218
8613.89 1198
8614.76 1221
8615.64 1234
8616.52 1215
8617.39 1231
8618.27 1207
8619.15 1190
8620.02 1245
8620.90 1234
8621.77 1239
8622.65 1286
8623.53 1292
8624.40 1284
8625.28 1272
8626.16 1299
8627.03 1335
8627.91 1366
8628.79 1346
8629.66 1283
8630.54 1342
8631.42 1320
8632.29 1303
8633.17 1278
8634.05 1351
8634.92 1325
8635.80 1370
8636.68 1346
8637.56 1382
8638.43 1371
8639.31 1401
8640.19 1406
8641.07 1405
8641.94 1405
8642.82 1441
8643.70 1437
8644.57 1398
8645.45 1414
8646.33 1459
8647.21 1433
8648.09 1507
8648.96 1520
8649.84 1547
8650.72 1570
8651.60 1545
8652.47 1594
8653.35 1597
8654.23 1447
8655.11 1515
8655.99 1526
8656.86 1557
8657.74 1559
8658.62 1555
8659.50 1571
8660.38 1577
8661.26 1577
8662.13 1530
8663.01 1579
8663.89 1538
8664.77 1578
8665.65 1613
8666.53 1684
8667.41 1700
8668.28 1675
8669.16 1672
8670.04 1723
8670.92 1722
8671.80 1773
8672.68 1762
8673.56 1815
8674.44 1802
8675.32 1829
8676.20 1815
8677.07 1814
8677.95 1789
8678.83 1818
8679.71 1783
8680.59 1798
8681.47 1802
8682.35 1779
8683.23 1755
8684.11 1829
8684.99 1897
8685.87 1936
8686.75 1999
8687.63 2130
8688.51 2272
8689.39 2513
8690.27 2624
8691.15 2849
8692.03 2871
8692.91 2964
8693.79 3082
8694.67 3095
8695.55 2923
8696.43 2686
8697.31 2572
8698.19 2408
8699.07 2301
8699.95 2130
8700.83 2041
8701.71 2012
8702.59 2003
8703.47 1930
8704.35 1932
8705.23 1821
8706.11 1807
8706.99 1861
8707.87 1852
8708.75 1832
8709.63 1856
8710.52 1883
8711.40 1861
8712.28 1865
8713.16 1822
8714.04 1840
8714.92 1860
8715.80 1851
8716.68 1894
8717.56 1941
8718.45 1908
8719.33 1937
8720.21 1936
8721.09 1920
8721.97 1921
8722.85 1932
8723.73 1969
8724.62 2021
8725.50 2059
8726.38 2067
8727.26 2037
8728.14 2056
8729.02 2095
8729.91 2093
8730.79 2119
8731.67 2188
8732.55 2249
8733.43 2260
8734.32 2234
8735.20 2248
8736.08 2280
8736.96 2255
8737.84 2228
8738.73 2293
8739.61 2252
8740.49 2223
8741.37 2290
8742.26 2322
8743.14 2242
8744.02 2264
8744.90 2255
8745.79 2214
8746.67 2334
8747.55 2407
8748.43 2353
8749.32 2359
8750.20 2359
8751.08 2388
8751.97 2477
8752.85 2555
8753.73 2415
8754.62 2541
8755.50 2547
8756.38 2568
8757.26 2594
8758.15 2775
8759.03 2769
8759.91 2942
8760.80 3034
8761.68 3154
8762.56 3198
8763.45 3199
8764.33 3240
8765.22 3191
8766.10 3214
8766.98 3079
8767.87 3119
8768.75 3034
8769.63 3093
8770.52 3104
8771.40 3145
8772.29 3193
8773.17 3437
8774.05 3937
8774.94 4448
8775.82 5081
8776.71 5896
8777.59 6569
8778.48 7097
8779.36 7549
8780.24 7553
8781.13 7185
8782.01 6694
8782.90 6215
8783.78 5592
8784.67 4975
8785.55 4431
8786.44 3897
8787.32 3486
8788.21 3122
8789.09 2899
8789.98 2777
8790.86 2591
8791.74 2376
8792.63 2300
8793.51 2288
8794.40 2332
8795.29 2284
8796.17 2223
8797.06 2172
8797.94 2122
8798.83 2125
8799.71 1993
8800.60 1939
8801.48 1842
8802.37 1853
8803.25 1795
8804.14 1836
8805.02 1831
8805.91 1800
8806.80 1852
8807.68 1846
8808.57 1824
8809.45 1758
8810.34 1769
8811.23 1822
8812.11 1833
8813.00 1771
8813.88 1804
8814.77 1759
8815.66 1825
8816.54 1838
8817.43 1838
8818.31 1925
8819.20 1915
8820.09 1836
8820.97 1832
8821.86 1847
8822.75 1769
8823.63 1732
8824.52 1738
8825.41 1818
8826.29 1772
8827.18 1685
8828.07 1722
8828.95 1742
8829.84 1789
8830.73 1779
8831.61 1709
8832.50 1792
8833.39 1774
8834.28 1820
8835.16 1830
8836.05 1853
8836.94 1866
8837.82 1847
8838.71 1845
8839.60 1937
8840.49 1943
8841.37 1940
8842.26 1945
8843.15 1907
8844.04 1901
8844.92 1909
8845.81 1899
8846.70 1959
8847.59 1974
8848.47 1837
8849.36 1842
8850.25 1917
8851.14 1929
8852.03 1894
8852.91 1877
8853.80 1915
8854.69 1912
8855.58 1898
8856.47 1835
8857.36 1801
8858.24 1755
8859.13 1777
8860.02 1768
8860.91 1727
8861.80 1723
8862.69 1682
8863.57 1655
8864.46 1622
8865.35 1609
8866.24 1566
8867.13 1545
8868.02 1542
8868.91 1502
8869.80 1460
8870.68 1405
8871.57 1487
8872.46 1454
8873.35 1404
8874.24 1416
8875.13 1435
8876.02 1390
8876.91 1367
8877.80 1356
8878.69 1375
8879.58 1312
8880.47 1339
8881.36 1291
8882.24 1272
8883.13 1297
8884.02 1289
8884.91 1324
8885.80 1263
8886.69 1259
8887.58 1279
8888.47 1196
8889.36 1249
8890.25 1247
8891.14 1228
8892.03 1193
8892.92 1166
8893.81 1209
8894.70 1160
8895.59 1182
8896.48 1155
8897.37 1181
8898.26 1116
8899.15 1125
8900.04 1076
8900.93 1093
8901.82 1121
8902.72 1094
8903.61 1095
8904.50 1090
8905.39 1095
8906.28 1106
8907.17 1105
8908.06 1060
8908.95 1065
8909.84 1041
8910.73 1084
8911.62 1009
8912.51 1058
8913.41 1052
8914.30 1026
8915.19 1020
8916.08 982
8916.97 993
8917.86 978
8918.75 1026
8919.64 995
8920.54 1001
8921.43 989
8922.32 1058
8923.21 1014
8924.10 1059
8924.99 1069
8925.88 1050
8926.78 964
8927.67 1036
8928.56 951
8929.45 947
8930.34 967
8931.24 1003
8932.13 963
8933.02 942
8933.91 933
8934.80 924
8935.70 927
8936.59 925
8937.48 935
8938.37 899
8939.27 914
8940.16 892
8941.05 892
8941.94 878
8942.84 888
8943.73 823
8944.62 881
8945.51 877
8946.41 880
8947.30 923
8948.19 874
8949.08 874
8949.98 840
8950.87 910
8951.76 883
8952.66 917
8953.55 846
8954.44 881
8955.34 856
8956.23 840
8957.12 865
8958.02 817
8958.91 850
8959.80 823
8960.70 801
8961.59 831
8962.48 826
8963.38 852
8964.27 875
8965.16 861
8966.06 868
8966.95 881
8967.84 879
8968.74 875
8969.63 865
8970.53 824
8971.42 804
8972.31 833
8973.21 807
8974.10 790
8975.00 729
8975.89 747
8976.78 784
8977.68 814
8978.57 772
8979.47 730
8980.36 822
8981.26 788
8982.15 746
8983.05 779
8983.94 768
8984.83 746
8985.73 780
8986.62 779
8987.52 773
8988.41 726
8989.31 769
8990.20 735
8991.10 717
8991.99 749
8992.89 737
8993.78 689
8994.68 745
8995.57 705
8996.47 751
8997.36 755
8998.26 771
8999.15 733
9000.05 697
9000.95 769
9001.84 727
9002.74 756
9003.63 683
9004.53 718
9005.42 719
9006.32 723
9007.21 711
9008.11 728
9009.01 695
9009.90 672
9010.80 677
9011.69 712
9012.59 703
9013.49 654
9014.38 732
9015.28 701
9016.17 701
9017.07 724
9017.97 749
9018.86 694
9019.76 734
9020.66 723
9021.55 700
9022.45 683
9023.35 699
9024.24 709
9025.14 741
9026.04 696
9026.93 659
9027.83 684
9028.73 708
9029.62 701
9030.52 676
9031.42 711
9032.31 711
9033.21 645
9034.11 673
9035.01 667
9035.90 670
9036.80 710
9037.70 676
9038.59 711
9039.49 692
9040.39 693
9041.29 678
9042.18 655
9043.08 681
9043.98 694
9044.88 720
9045.77 701
9046.67 711
9047.57 711
9048.47 691
9049.37 633
9050.26 698
9051.16 699
9052.06 679
9052.96 671
9053.85 700
9054.75 686
9055.65 701
9056.55 665
9057.45 700
9058.35 736
9059.24 713
9060.14 716
9061.04 703
9061.94 722
9062.84 764
9063.74 774
9064.64 711
9065.53 787
9066.43 771
9067.33 761
9068.23 722
9069.13 713
9070.03 705
9070.93 696
9071.83 668
9072.72 699
9073.62 671
9074.52 663
9075.42 731
9076.32 714
9077.22 683
9078.12 676
9079.02 670
9079.92 651
9080.82 657
9081.72 663
9082.62 679
9083.52 682
9084.42 668
9085.32 694
9086.21 661
9087.11 671
9088.01 676
9088.91 690
9089.81 651
9090.71 682
9091.61 674
9092.51 661
9093.41 652
9094.31 690
9095.21 687
9096.11 677
9097.01 640
9097.91 637
9098.81 653
9099.72 621
9100.62 667
9101.52 687
9102.42 658
9103.32 697
9104.22 712
9105.12 622
9106.02 657
9106.92 667
9107.82 694
9108.72 625
9109.62 673
9110.52 624
9111.42 640
9112.32 642
9113.23 645
9114.13 687
9115.03 711
9115.93 706
9116.83 637
9117.73 645
9118.63 657
9119.53 709
9120.44 734
9121.34 699
9122.24 649
9123.14 649
9124.04 679
9124.94 649
9125.84 706
9126.75 672
9127.65 662
9128.55 708
9129.45 670
9130.35 674
9131.25 671
9132.16 697
9133.06 672
9133.96 649
9134.86 673
9135.76 656
9136.67 670
9137.57 632
9138.47 659
9139.37 686
9140.28 659
9141.18 664
9142.08 674
9142.98 656
9143.89 675
9144.79 696
9145.69 680
9146.59 685
9147.50 672
9148.40 680
9149.30 650
9150.20 642
9151.11 671
9152.01 672
9152.91 664
9153.82 675
9154.72 680
9155.62 659
9156.53 695
9157.43 716
9158.33 726
9159.24 661
9160.14 676
9161.04 691
9161.95 691
9162.85 648
9163.75 667
9164.66 699
9165.56 676
9166.46 691
9167.37 693
9168.27 660
9169.17 636
9170.08 659
9170.98 681
9171.89 669
9172.79 648
9173.69 700
9174.60 658
9175.50 685
9176.41 639
9177.31 669
9178.21 653
9179.12 707
9180.02 681
9180.93 644
9181.83 618
9182.74 635
9183.64 673
9184.55 654
9185.45 661
9186.35 670
9187.26 665
9188.16 630
9189.07 666
9189.97 677
9190.88 675
9191.78 660
9192.69 678
9193.59 662
9194.50 715
9195.40 667
9196.31 698
9197.21 757
9198.12 661
9199.02 683
9199.93 696
9200.83 705
9201.74 705
9202.65 697
9203.55 712
9204.46 669
9205.36 648
9206.27 699
9207.17 670
9208.08 661
9208.98 668
9209.89 697
9210.80 667
9211.70 639
9212.61 641
9213.51 607
9214.42 685
9215.33 705
9216.23 704
9217.14 689
9218.04 704
9218.95 699
9219.86 697
9220.76 708
9221.67 707
9222.58 682
9223.48 667
9224.39 669
9225.30 666
9226.20 685
9227.11 667
9228.01 668
9228.92 660
9229.83 669
9230.74 643
9231.64 652
9232.55 642
9233.46 663
9234.36 664
9235.27 716
9236.18 703
9237.08 657
9237.99 644
9238.90 656
9239.81 683
9240.71 686
9241.62 630
9242.53 627
9243.43 642
9244.34 676
9245.25 698
9246.16 655
9247.07 666
9247.97 669
9248.88 657
9249.79 638
9250.70 661
9251.60 637
9252.51 654
9253.42 669
9254.33 667
9255.24 693
9256.14 674
9257.05 662
9257.96 667
9258.87 683
9259.78 696
9260.68 684
9261.59 653
9262.50 692
9263.41 731
9264.32 698
9265.23 723
9266.13 698
9267.04 701
9267.95 689
9268.86 670
9269.77 683
9270.68 737
9271.59 736
9272.50 744
9273.40 712
9274.31 701
9275.22 714
9276.13 730
9277.04 702
9277.95 734
9278.86 714
9279.77 701
9280.68 676
9281.59 704
9282.50 710
9283.41 698
9284.32 688
9285.22 650
9286.13 677
9287.04 688
9287.95 730
9288.86 671
9289.77 699
9290.68 689
9291.59 697
9292.50 711
9293.41 699
9294.32 687
9295.23 686
9296.14 726
9297.05 762
9297.96 741
9298.87 699
9299.78 730
9300.69 717
9301.60 695
9302.51 713
9303.42 711
9304.33 695
9305.24 696
9306.15 735
9307.07 764
9307.98 708
9308.89 732
9309.80 719
9310.71 753
9311.62 734
9312.53 702
9313.44 685
9314.35 686
9315.26 717
9316.17 707
9317.08 704
9318.00 713
9318.91 698
9319.82 677
9320.73 678
9321.64 699
9322.55 653
9323.46 688
9324.37 716
9325.29 648
9326.20 651
9327.11 703
9328.02 682
9328.93 687
9329.84 624
9330.75 652
9331.67 700
9332.58 671
9333.49 645
9334.40 655
9335.31 704
9336.23 720
9337.14 697
9338.05 700
9338.96 663
9339.87 683
9340.79 686
9341.70 672
9342.61 717
9343.52 703
9344.44 703
9345.35 707
9346.26 691
9347.17 687
9348.09 690
9349.00 704
9349.91 688
9350.82 696
9351.74 701
9352.65 741
9353.56 719
9354.47 707
9355.39 717
9356.30 721
9357.21 696
9358.13 676
9359.04 701
9359.95 710
9360.87 741
9361.78 733
9362.69 710
9363.61 693
9364.52 673
9365.43 687
9366.35 707
9367.26 741
9368.17 703
9369.09 687
9370.00 693
9370.91 719
9371.83 721
9372.74 704
9373.65 748
9374.57 742
9375.48 723
9376.40 740
9377.31 707
9378.22 668
9379.14 720
9380.05 720
9380.97 721
9381.88 714
9382.80 704
9383.71 694
9384.62 751
9385.54 770
9386.45 771
9387.37 775
9388.28 786
9389.20 791
9390.11 743
9391.03 803
9391.94 810
9392.85 807
9393.77 811
9394.68 802
9395.60 805
9396.51 788
9397.43 788
9398.34 806
9399.26 802
9400.17 784
9401.09 793
9402.00 827
9402.92 780
9403.84 770
9404.75 814
9405.67 745
9406.58 790
9407.50 744
9408.41 735
9409.33 779
9410.24 760
9411.16 757
9412.07 739
9412.99 782
9413.91 818
9414.82 771
9415.74 778
9416.65 781
9417.57 758
9418.49 771
9419.40 815
9420.32 776
9421.23 812
9422.15 813
9423.07 834
9423.98 785
9424.90 758
9425.81 795
9426.73 789
9427.65 796
9428.56 772
9429.48 773
9430.40 795
9431.31 811
9432.23 828
9433.15 808
9434.06 762
9434.98 829
9435.90 804
9436.81 873
9437.73 899
9438.65 898
9439.57 863
9440.48 826
9441.40 840
9442.32 828
9443.23 830
9444.15 852
9445.07 857
9445.99 822
9446.90 874
9447.82 861
9448.74 900
9449.66 917
9450.57 982
9451.49 1008
9452.41 999
9453.33 1072
9454.24 1045
9455.16 1007
9456.08 1017
9457.00 965
9457.91 1001
9458.83 957
9459.75 941
9460.67 962
9461.59 884
9462.50 852
9463.42 897
9464.34 858
9465.26 867
9466.18 834
9467.10 791
9468.01 863
9468.93 830
9469.85 875
9470.77 839
9471.69 871
9472.61 857
9473.53 898
9474.44 908
9475.36 902
9476.28 855
9477.20 908
9478.12 934
9479.04 916
9479.96 975
9480.88 986
9481.80 973
9482.71 933
9483.63 912
9484.55 947
9485.47 909
9486.39 869
9487.31 866
9488.23 871
9489.15 834
9490.07 826
9490.99 845
9491.91 900
9492.83 869
9493.75 801
9494.67 868
9495.59 879
9496.51 799
9497.43 854
9498.35 833
9499.27 855
9500.19 842
9501.11 802
9502.03 807
9502.95 843
9503.87 833
9504.79 816
9505.71 892
9506.63 818
9507.55 874
9508.47 865
9509.39 868
9510.31 844
9511.23 836
9512.15 860
9513.07 900
9513.99 927
9514.91 952
9515.83 964
9516.75 948
9517.67 933
9518.59 936
9519.52 929
9520.44 915
9521.36 962
9522.28 932
9523.20 963
9524.12 917
9525.04 1011
9525.96 965
9526.88 978
9527.80 986
9528.73 1041
9529.65 1043
9530.57 1098
9531.49 1124
9532.41 1127
9533.33 1122
9534.26 1129
9535.18 1132
9536.10 1127
9537.02 1136
9537.94 1065
9538.86 1022
9539.79 951
9540.71 994
9541.63 1023
9542.55 952
9543.47 925
9544.40 916
9545.32 938
9546.24 909
9547.16 919
9548.08 929
9549.01 915
9549.93 900
9550.85 961
9551.77 936
9552.70 953
9553.62 922
9554.54 907
9555.46 895
9556.39 965
9557.31 948
9558.23 984
9559.16 960
9560.08 991
9561.00 982
9561.92 988
9562.85 979
9563.77 967
9564.69 917
9565.62 895
9566.54 890
9567.46 879
9568.39 939
9569.31 907
9570.23 927
9571.16 912
9572.08 918
9573.00 917
9573.93 899
9574.85 859
9575.77 885
9576.70 886
9577.62 901
9578.54 884
9579.47 874
9580.39 871
9581.32 947
9582.24 875
9583.16 906
9584.09 877
9585.01 914
9585.94 855
9586.86 902
9587.78 933
9588.71 900
9589.63 930
9590.56 945
9591.48 938
9592.41 921
9593.33 922
9594.25 938
9595.18 952
9596.10 931
9597.03 961
9597.95 950
9598.88 958
9599.80 993
9600.73 931
9601.65 1008
9602.58 935
9603.50 969
9604.43 1037
9605.35 1037
9606.28 1016
9607.20 999
9608.13 986
9609.05 1019
9609.98 989
9610.90 1019
9611.83 1047
9612.75 1037
9613.68 1041
9614.60 1017
9615.53 1015
9616.46 957
9617.38 1033
9618.31 1040
9619.23 1006
9620.16 1082
9621.08 1045
9622.01 1055
9622.94 1104
9623.86 1130
9624.79 1076
9625.71 1050
9626.64 1086
9627.57 1083
9628.49 1140
9629.42 1136
9630.34 1078
9631.27 1137
9632.20 1115
9633.12 1153
9634.05 1227
9634.98 1181
9635.90 1152
9636.83 1178
9637.76 1211
9638.68 1196
9639.61 1153
9640.54 1191
9641.46 1235
9642.39 1225
9643.32 1264
9644.24 1341
9645.17 1388
9646.10 1404
9647.02 1428
9647.95 1492
9648.88 1563
9649.81 1571
9650.73 1589
9651.66 1504
9652.59 1479
9653.51 1439
9654.44 1430
9655.37 1447
9656.30 1376
9657.22 1307
9658.15 1307
9659.08 1323
9660.01 1267
9660.93 1230
9661.86 1220
9662.79 1263
9663.72 1243
9664.65 1240
9665.57 1325
9666.50 1337
9667.43 1311
9668.36 1316
9669.29 1301
9670.21 1334
9671.14 1355
9672.07 1343
9673.00 1317
9673.93 1345
9674.86 1385
9675.78 1398
9676.71 1357
9677.64 1378
9678.57 1373
9679.50 1282
9680.43 1312
9681.36 1355
9682.28 1352
9683.21 1315
9684.14 1379
9685.07 1342
9686.00 1364
9686.93 1361
9687.86 1359
9688.79 1388
9689.72 1379
9690.64 1394
9691.57 1377
9692.50 1370
9693.43 1415
9694.36 1444
9695.29 1421
9696.22 1416
9697.15 1442
9698.08 1484
9699.01 1513
9699.94 1515
9700.87 1527
9701.80 1466
9702.73 1446
9703.66 1394
9704.59 1418
9705.52 1361
9706.45 1323
9707.38 1282
9708.31 1300
9709.24 1328
9710.17 1376
9711.10 1412
9712.03 1420
9712.96 1412
9713.89 1454
9714.82 1446
9715.75 1429
9716.68 1407
9717.61 1411
9718.54 1448
9719.47 1334
9720.40 1275
9721.33 1304
9722.26 1318
9723.19 1256
9724.12 1187
9725.05 1181
9725.98 1210
9726.92 1202
9727.85 1219
9728.78 1203
9729.71 1202
9730.64 1204
9731.57 1148
9732.50 1164
9733.43 1227
9734.36 1191
9735.30 1194
9736.23 1216
9737.16 1186
9738.09 1197
9739.02 1156
9739.95 1177
9740.88 1128
9741.82 1120
9742.75 1101
9743.68 1141
9744.61 1076
9745.54 1106
9746.47 1115
9747.41 1142
9748.34 1163
9749.27 1125
9750.20 1160
9751.13 1133
9752.07 1111
9753.00 1120
9753.93 1099
9754.86 1082
9755.79 1096
9756.73 1082
9757.66 1103
9758.59 1091
9759.52 1096
9760.46 1134
9761.39 1130
9762.32 1176
9763.25 1139
9764.19 1187
9765.12 1144
9766.05 1098
9766.98 1123
9767.92 1162
9768.85 1128
9769.78 1151
9770.72 1096
9771.65 1094
9772.58 1193
9773.52 1139
9774.45 1134
9775.38 1189
9776.31 1230
9777.25 1240
9778.18 1220
9779.11 1218
9780.05 1228
9780.98 1255
9781.92 1297
9782.85 1314
9783.78 1283
9784.72 1255
9785.65 1225
9786.58 1230
9787.52 1209
9788.45 1154
9789.38 1138
9790.32 1134
9791.25 1112
9792.19 1113
9793.12 1108
9794.05 1139
9794.99 1140
9795.92 1112
9796.86 1092
9797.79 1137
9798.73 1113
9799.66 1079
9800.59 1101
9801.53 1113
9802.46 1107
9803.40 1075
9804.33 1022
9805.27 1033
9806.20 986
9807.14 945
9808.07 1008
9809.01 911
9809.94 913
9810.88 906
9811.81 889
9812.75 883
9813.68 894
9814.62 919
9815.55 925
9816.49 880
9817.42 862
9818.36 888
9819.29 883
9820.23 916
9821.16 871
9822.10 875
9823.03 871
9823.97 880
9824.90 886
9825.84 825
9826.78 850
9827.71 823
9828.65 860
9829.58 891
9830.52 850
9831.45 826
9832.39 836
9833.33 810
9834.26 855
9835.20 871
9836.13 876
9837.07 856
9838.01 880
9838.94 910
9839.88 859
9840.82 821
9841.75 845
9842.69 845
9843.62 897
9844.56 891
9845.50 864
9846.43 847
9847.37 860
9848.31 841
9849.24 858
9850.18 841
9851.12 827
9852.05 857
9852.99 849
9853.93 859
9854.87 871
9855.80 848
9856.74 840
9857.68 812
9858.61 894
9859.55 862
9860.49 858
9861.43 854
9862.36 815
9863.30 839
9864.24 843
9865.17 834
9866.11 851
9867.05 866
9867.99 810
9868.93 840
9869.86 800
9870.80 797
9871.74 825
9872.68 843
9873.61 841
9874.55 822
9875.49 818
9876.43 845
9877.37 848
9878.30 818
9879.24 842
9880.18 830
9881.12 793
9882.06 823
9883.00 786
9883.93 794
9884.87 747
9885.81 777
9886.75 777
9887.69 769
9888.63 783
9889.56 744
9890.50 714
9891.44 754
9892.38 767
9893.32 784
9894.26 789
9895.20 783
9896.14 742
9897.07 781
9898.01 774
9898.95 752
9899.89 740
9900.83 791
9901.77 773
9902.71 733
9903.65 793
9904.59 804
9905.53 769
9906.47 780
9907.41 770
9908.35 764
9909.29 764
9910.23 768
9911.16 816
9912.10 816
9913.04 772
9913.98 817
9914.92 768
9915.86 796
9916.80 816
9917.74 820
9918.68 809
9919.62 841
9920.56 824
9921.50 886
9922.44 958
9923.38 1040
9924.32 1144
9925.27 1183
9926.21 1266
9927.15 1183
9928.09 1151
9929.03 1204
9929.97 1153
9930.91 1070
9931.85 1016
9932.79 979
9933.73 974
9934.67 898
9935.61 843
9936.55 798
9937.49 804
9938.43 794
9939.38 752
9940.32 729
9941.26 709
9942.20 739
9943.14 725
9944.08 718
9945.02 696
9945.96 697
9946.90 677
9947.85 690
9948.79 740
9949.73 688
9950.67 710
9951.61 728
9952.55 707
9953.50 689
9954.44 706
9955.38 669
9956.32 690
9957.26 655
9958.20 693
9959.15 638
9960.09 650
9961.03 642
9961.97 647
9962.91 651
9963.86 653
9964.80 647
9965.74 658
9966.68 672
9967.63 650
9968.57 650
9969.51 670
9970.45 655
9971.39 630
9972.34 655
9973.28 641
9974.22 682
9975.17 636
9976.11 636
9977.05 654
9977.99 645
9978.94 647
9979.88 624
9980.82 645
9981.77 638
9982.71 640
9983.65 629
9984.59 636
9985.54 676
9986.48 645
9987.42 622
9988.37 629
9989.31 644
9990.25 643
9991.20 672
9992.14 666
9993.08 646
9994.03 684
9994.97 642
9995.92 681
9996.86 659
9997.80 660
9998.75 667
9999.69 619
10000.63 648
10001.58 663
10002.52 671
10003.47 644
10004.41 667
10005.35 639
10006.30 635
10007.24 651
10008.19 626
10009.13 671
10010.08 676
10011.02 598
10011.96 653
10012.91 654
10013.85 625
10014.80 635
10015.74 641
10016.69 610
10017.63 603
10018.58 643
10019.52 660
10020.47 658
10021.41 608
10022.36 622
10023.30 612
10024.25 614
10025.19 632
10026.14 672
10027.08 617
10028.03 591
10028.97 631
10029.92 635
10030.86 666
10031.81 638
10032.75 646
10033.70 646
10034.64 634
10035.59 634
10036.53 634
10037.48 599
10038.43 587
10039.37 582
10040.32 592
10041.26 576
10042.21 566
10043.16 630
10044.10 595
10045.05 636
10045.99 617
10046.94 572
10047.89 558
10048.83 572
10049.78 582
10050.72 576
10051.67 617
10052.62 612
10053.56 571
10054.51 548
10055.46 552
10056.40 549
10057.35 553
10058.30 582
10059.24 566
10060.19 589
10061.14 559
10062.08 569
10063.03 608
10063.98 583
10064.92 584
10065.87 576
10066.82 593
10067.76 539
10068.71 578
10069.66 577
10070.61 578
10071.55 571
10072.50 533
10073.45 499
10074.39 517
10075.34 575
10076.29 582
10077.24 556
10078.18 558
10079.13 593
10080.08 550
10081.03 542
10081.97 555
10082.92 570
10083.87 560
10084.82 591
10085.77 540
10086.71 538
10087.66 587
10088.61 590
10089.56 557
10090.51 552
10091.45 560
10092.40 523
10093.35 543
10094.30 517
10095.25 520
10096.20 551
10097.14 581
10098.09 576
10099.04 535
10099.99 552
10100.94 563
10101.89 541
10102.84 572
10103.78 533
10104.73 517
10105.68 571
10106.63 568
10107.58 550
10108.53 520
10109.48 545
10110.43 555
10111.38 567
10112.33 556
10113.27 530
10114.22 585
10115.17 577
10116.12 549
10117.07 534
10118.02 521
10118.97 548
10119.92 547
10120.87 560
10121.82 564
10122.77 528
10123.72 547
10124.67 578
10125.62 601
10126.57 568
10127.52 530
10128.47 552
10129.42 544
10130.37 562
10131.32 519
10132.27 549
10133.22 606
10134.17 554
10135.12 539
10136.07 539
10137.02 546
10137.97 568
10138.92 565
10139.87 551
10140.82 541
10141.77 540
10142.72 548
10143.67 557
10144.62 550
10145.57 574
10146.52 589
10147.47 569
10148.43 579
10149.38 542
10150.33 572
10151.28 563
10152.23 582
10153.18 584
10154.13 570
10155.08 525
10156.03 555
10156.99 568
10157.94 592
10158.89 575
10159.84 577
10160.79 584
10161.74 565
10162.69 569
10163.65 553
10164.60 569
10165.55 570
10166.50 581
10167.45 583
10168.40 585
10169.36 576
10170.31 596
10171.26 571
10172.21 566
10173.16 579
10174.11 565
10175.07 631
10176.02 596
10176.97 606
10177.92 583
10178.88 637
10179.83 607
10180.78 638
10181.73 593
10182.69 630
10183.64 632
10184.59 649
10185.54 675
10186.50 667
10187.45 642
10188.40 647
10189.35 635
10190.31 667
10191.26 670
10192.21 707
10193.17 694
10194.12 639
10195.07 682
10196.02 679
10196.98 670
10197.93 650
10198.88 616
10199.84 690
10200.79 670
10201.74 654
10202.70 656
10203.65 668
10204.60 650
10205.56 623
10206.51 706
10207.46 712
10208.42 649
10209.37 691
10210.33 718
10211.28 702
10212.23 665
10213.19 637
10214.14 656
10215.09 663
10216.05 651
10217.00 650
10217.96 664
10218.91 610
10219.87 658
10220.82 671
10221.77 646
10222.73 656
10223.68 642
10224.64 639
10225.59 630
10226.55 608
10227.50 627
10228.45 658
10229.41 657
10230.36 683
10231.32 757
10232.27 742
10233.23 732
10234.18 715
10235.14 758
10236.09 788
10237.05 788
10238.00 742
10238.96 726
10239.91 696
10240.87 685
10241.82 668
10242.78 633
10243.73 640
10244.69 614
10245.64 601
10246.60 579
10247.56 589
10248.51 582
10249.47 606
10250.42 612
10251.38 543
10252.33 609
10253.29 570
10254.25 545
10255.20 541
10256.16 570
10257.11 613
10258.07 595
10259.02 596
10259.98 552
10260.94 575
10261.89 600
10262.85 546
10263.81 548
10264.76 588
10265.72 545
10266.67 548
10267.63 568
10268.59 580
10269.54 598
10270.50 586
10271.46 589
10272.41 610
10273.37 579
10274.33 568
10275.28 534
10276.24 571
10277.20 570
10278.15 604
10279.11 610
10280.07 588
10281.03 553
10281.98 556
10282.94 537
10283.90 541
10284.85 587
10285.81 537
10286.77 539
10287.73 569
10288.68 520
10289.64 482
10290.60 540
10291.56 546
10292.51 557
10293.47 534
10294.43 533
10295.39 562
10296.34 566
10297.30 567
10298.26 552
10299.22 572
10300.18 561
10301.13 578
10302.09 582
10303.05 585
10304.01 517
10304.97 559
10305.92 567
10306.88 537
10307.84 544
10308.80 559
10309.76 543
10310.72 524
10311.67 535
10312.63 562
10313.59 575
10314.55 539
10315.51 544
10316.47 532
10317.43 536
10318.38 543
10319.34 575
10320.30 524
10321.26 558
10322.22 550
10323.18 532
10324.14 517
10325.10 545
10326.06 538
10327.01 529
10327.97 541
10328.93 551
10329.89 556
10330.85 496
10331.81 541
10332.77 526
10333.73 533
10334.69 564
10335.65 552
10336.61 519
10337.57 496
10338.53 554
10339.49 568
10340.45 508
10341.41 549
10342.37 537
10343.33 533
10344.29 542
10345.25 536
10346.21 523
10347.17 523
10348.13 515
10349.09 523
10350.05 534
10351.01 531
10351.97 501
10352.93 520
10353.89 549
10354.85 551
10355.81 547
10356.77 554
10357.73 569
10358.69 530
10359.65 538
10360.61 536
10361.57 581
10362.54 554
10363.50 539
10364.46 532
10365.42 517
10366.38 546
10367.34 542
10368.30 558
10369.26 555
10370.22 555
10371.18 516
10372.15 506
10373.11 505
10374.07 535
10375.03 541
10375.99 526
10376.95 540
10377.91 491
10378.88 525
10379.84 512
10380.80 514
10381.76 493
10382.72 515
10383.68 496
10384.65 497
10385.61 496
10386.57 519
10387.53 542
10388.49 505
10389.46 553
10390.42 502
10391.38 543
10392.34 512
10393.31 521
10394.27 502
10395.23 507
10396.19 513
10397.15 516
10398.12 529
10399.08 520
10400.04 517
10401.00 539
10401.97 487
10402.93 525
10403.89 528
10404.86 526
10405.82 553
10406.78 578
10407.74 552
10408.71 566
10409.67 535
10410.63 551
10411.60 575
10412.56 563
10413.52 591
10414.49 593
10415.45 590
10416.41 607
10417.38 611
10418.34 654
10419.30 630
10420.27 579
10421.23 611
10422.19 630
10423.16 579
10424.12 595
10425.08 593
10426.05 582
10427.01 545
10427.98 626
10428.94 603
10429.90 573
10430.87 561
10431.83 569
10432.80 566
10433.76 538
10434.72 514
10435.69 516
10436.65 539
10437.62 530
10438.58 516
10439.55 531
10440.51 530
10441.47 530
10442.44 518
10443.40 533
10444.37 539
10445.33 512
10446.30 516
10447.26 523
10448.23 514
10449.19 485
10450.16 507
10451.12 469
10452.09 466
10453.05 509
10454.02 541
10454.98 510
10455.95 504
10456.91 482
10457.88 501
10458.84 512
10459.81 492
10460.77 489
10461.74 476
10462.70 539
10463.67 522
10464.64 516
10465.60 546
10466.57 522
10467.53 521
10468.50 560
10469.46 563
10470.43 509
10471.40 524
10472.36 518
10473.33 502
10474.29 511
10475.26 489
10476.23 517
10477.19 524
10478.16 518
10479.12 546
10480.09 507
10481.06 524
10482.02 521
10482.99 497
10483.96 470
10484.92 514
10485.89 507
10486.85 531
10487.82 510
10488.79 502
10489.75 539
10490.72 529
10491.69 518
10492.66 519
10493.62 521
10494.59 515
10495.56 564
10496.52 550
10497.49 544
10498.46 527
10499.42 531
10500.39 536
10501.36 541
10502.33 556
10503.29 539
10504.26 544
10505.23 574
10506.20 531
10507.16 505
10508.13 534
10509.10 545
10510.07 520
10511.03 543
10512.00 523
10512.97 527
10513.94 552
10514.90 548
10515.87 529
10516.84 528
10517.81 519
10518.78 554
10519.74 531
10520.71 521
10521.68 520
10522.65 518
10523.62 531
10524.59 505
10525.55 514
10526.52 532
10527.49 566
10528.46 562
10529.43 544
10530.40 527
10531.37 506
10532.33 494
10533.30 527
10534.27 539
10535.24 508
10536.21 530
10537.18 524
10538.15 539
10539.12 573
10540.08 545
10541.05 527
10542.02 580
10542.99 526
10543.96 585
10544.93 539
10545.90 524
10546.87 541
10547.84 577
10548.81 540
10549.78 543
10550.75 570
10551.72 564
10552.69 581
10553.66 561
10554.63 569
10555.60 599
10556.56 602
10557.53 605
10558.50 634
10559.47 642
10560.44 690
10561.41 689
10562.38 659
10563.35 638
10564.32 606
10565.29 589
10566.27 628
10567.24 604
10568.21 555
10569.18 537
10570.15 589
10571.12 553
10572.09 530
10573.06 548
10574.03 533
10575.00 557
10575.97 562
10576.94 538
10577.91 530
10578.88 547
10579.85 541
10580.82 517
10581.79 588
10582.77 560
10583.74 587
10584.71 567
10585.68 587
10586.65 581
10587.62 588
10588.59 552
10589.56 573
10590.54 545
10591.51 561
10592.48 550
10593.45 563
10594.42 569
10595.39 569
10596.36 561
10597.34 551
10598.31 580
10599.28 544
10600.25 494
10601.22 515
10602.19 523
10603.17 518
10604.14 506
10605.11 545
10606.08 533
10607.05 508
10608.03 533
10609.00 537
10609.97 532
10610.94 522
10611.92 497
10612.89 478
10613.86 508
10614.83 511
10615.81 503
10616.78 507
10617.75 524
10618.72 555
10619.70 527
10620.67 519
10621.64 485
10622.61 538
10623.59 559
10624.56 542
10625.53 528
10626.51 514
10627.48 504
10628.45 525
10629.43 518
10630.40 550
10631.37 501
10632.34 475
10633.32 526
10634.29 525
10635.26 516
10636.24 477
10637.21 530
10638.19 553
10639.16 530
10640.13 547
10641.11 547
10642.08 542
10643.05 513
10644.03 536
10645.00 542
10645.98 540
10646.95 542
10647.92 528
10648.90 517
10649.87 525
10650.85 487
10651.82 522
10652.79 530
10653.77 536
10654.74 538
10655.72 503
10656.69 519
10657.67 518
10658.64 489
10659.61 502
10660.59 526
10661.56 545
10662.54 559
10663.51 535
10664.49 554
10665.46 571
10666.44 563
10667.41 532
10668.39 523
10669.36 512
10670.34 542
10671.31 547
10672.29 519
10673.26 536
10674.24 514
10675.21 504
10676.19 525
10677.16 517
10678.14 534
10679.11 522
10680.09 543
10681.06 494
10682.04 507
10683.02 493
10683.99 506
10684.97 497
10685.94 534
10686.92 502
10687.89 521
10688.87 524
10689.85 514
10690.82 514
10691.80 520
10692.77 504
10693.75 523
10694.73 541
10695.70 534
10696.68 518
10697.65 470
10698.63 505
10699.61 532
10700.58 514
10701.56 523
10702.54 529
10703.51 534
10704.49 506
10705.47 473
10706.44 509
10707.42 485
10708.40 446
10709.37 477
10710.35 476
10711.33 489
10712.30 473
10713.28 487
10714.26 510
10715.23 488
10716.21 483
10717.19 480
10718.17 519
10719.14 486
10720.12 475
10721.10 512
10722.08 470
10723.05 485
10724.03 510
10725.01 516
10725.98 497
10726.96 488
10727.94 457
10728.92 500
10729.90 467
10730.87 479
10731.85 485
10732.83 509
10733.81 531
10734.78 488
10735.76 527
10736.74 532
10737.72 519
10738.70 531
10739.68 498
10740.65 515
10741.63 516
10742.61 518
10743.59 528
10744.57 495
10745.54 500
10746.52 499
10747.50 509
10748.48 507
10749.46 504
10750.44 472
10751.42 462
10752.40 484
10753.37 509
10754.35 515
10755.33 526
10756.31 490
10757.29 496
10758.27 513
10759.25 524
10760.23 490
10761.21 468
10762.19 515
10763.16 538
10764.14 502
10765.12 474
10766.10 529
10767.08 540
10768.06 542
10769.04 495
10770.02 527
10771.00 509
10771.98 467
10772.96 516
10773.94 523
10774.92 497
10775.90 504
10776.88 510
10777.86 510
10778.84 509
10779.82 489
10780.80 517
10781.78 503
10782.76 554
10783.74 529
10784.72 499
10785.70 516
10786.68 519
10787.66 550
10788.64 559
10789.62 526
10790.60 528
10791.58 509
10792.56 491
10793.54 506
10794.52 482
10795.50 499
10796.48 527
10797.47 522
10798.45 527
10799.43 546
10800.41 496
10801.39 527
10802.37 551
10803.35 502
10804.33 525
10805.31 515
10806.29 535
10807.28 520
10808.26 531
10809.24 518
10810.22 526
10811.20 521
10812.18 549
10813.16 506
10814.15 522
10815.13 511
10816.11 535
10817.09 590
10818.07 556
10819.05 532
10820.04 501
10821.02 539
10822.00 511
10822.98 506
10823.96 519
10824.95 542
10825.93 514
10826.91 539
10827.89 557
10828.87 520
10829.86 511
10830.84 530
10831.82 560
10832.80 507
10833.79 561
10834.77 551
10835.75 543
10836.73 569
10837.72 538
10838.70 557
10839.68 566
10840.66 569
10841.65 523
10842.63 525
10843.61 535
10844.60 548
10845.58 550
10846.56 553
10847.54 558
10848.53 553
10849.51 543
10850.49 563
10851.48 558
10852.46 593
10853.44 573
10854.43 581
10855.41 585
10856.39 578
10857.38 589
10858.36 590
10859.34 593
10860.33 602
10861.31 600
10862.30 611
10863.28 602
10864.26 588
10865.25 589
10866.23 575
10867.22 588
10868.20 619
10869.18 596
10870.17 593
10871.15 613
10872.14 606
10873.12 594
10874.10 600
10875.09 587
10876.07 584
10877.06 593
10878.04 582
10879.03 611
10880.01 649
10881.00 617
10881.98 614
10882.96 600
10883.95 650
10884.93 636
10885.92 639
10886.90 649
10887.89 617
10888.87 629
10889.86 686
10890.84 675
10891.83 634
10892.81 640
10893.80 657
10894.78 679
10895.77 669
10896.75 656
10897.74 657
10898.73 689
10899.71 716
10900.70 671
10901.68 722
10902.67 709
10903.65 718
10904.64 724
10905.62 705
10906.61 686
10907.60 674
10908.58 701
10909.57 730
10910.55 728
10911.54 690
10912.53 700
10913.51 692
10914.50 741
10915.48 719
10916.47 731
10917.46 743
10918.44 753
10919.43 732
10920.41 742
10921.40 724
10922.39 720
10923.37 765
10924.36 738
10925.35 774
10926.33 769
10927.32 770
10928.31 792
10929.29 785
10930.28 760
10931.27 776
10932.25 780
10933.24 784
10934.23 838
10935.22 814
10936.20 809
10937.19 813
10938.18 794
10939.16 805
10940.15 826
10941.14 816
10942.13 826
10943.11 829
10944.10 873
10945.09 880
10946.08 896
10947.06 880
10948.05 922
10949.04 894
10950.03 895
10951.01 926
10952.00 959
10952.99 922
10953.98 893
10954.97 971
10955.95 955
10956.94 1019
10957.93 1000
10958.92 1019
10959.91 998
10960.89 984
10961.88 940
10962.87 939
10963.86 972
10964.85 895
10965.84 884
10966.82 844
10967.81 888
10968.80 855
10969.79 895
10970.78 816
10971.77 852
10972.76 881
10973.74 838
10974.73 860
10975.72 850
10976.71 874
10977.70 847
10978.69 853
10979.68 814
10980.67 871
10981.66 877
10982.65 875
10983.63 897
10984.62 913
10985.61 927
10986.60 881
10987.59 911
10988.58 966
10989.57 973
10990.56 955
10991.55 975
10992.54 998
10993.53 1025
10994.52 1108
10995.51 1134
10996.50 1118
10997.49 1145
10998.48 1171
10999.47 1210
11000.46 1160
11001.45 1203
11002.44 1137
11003.43 1101
11004.42 1084
11005.41 1051
11006.40 988
11007.39 928
11008.38 941
11009.37 953
11010.36 880
11011.35 833
11012.34 805
11013.33 842
11014.32 789
11015.31 774
11016.30 775
11017.29 764
11018.29 797
11019.28 820
11020.27 754
11021.26 786
11022.25 813
11023.24 799
11024.23 795
11025.22 771
11026.21 781
11027.20 786
11028.20 754
11029.19 743
11030.18 796
11031.17 758
11032.16 726
11033.15 707
11034.14 716
11035.14 732
11036.13 733
11037.12 742
11038.11 744
11039.10 776
11040.09 763
11041.09 760
11042.08 734
11043.07 721
11044.06 723
11045.05 691
11046.04 719
11047.04 692
11048.03 678
11049.02 664
11050.01 692
11051.01 717
11052.00 684
11052.99 712
11053.98 680
11054.98 669
11055.97 693
11056.96 724
11057.95 672
11058.95 704
11059.94 706
11060.93 668
11061.92 653
11062.92 686
11063.91 648
11064.90 644
11065.89 706
11066.89 713
11067.88 736
11068.87 695
11069.87 678
11070.86 696
11071.85 689
11072.85 691
11073.84 687
11074.83 670
11075.83 674
11076.82 688
11077.81 734
11078.81 672
11079.80 667
11080.79 659
11081.79 671
11082.78 658
11083.77 671
11084.77 677
11085.76 701
11086.76 652
11087.75 668
11088.74 661
11089.74 632
11090.73 670
11091.73 703
11092.72 713
11093.71 641
11094.71 685
11095.70 661
11096.70 670
11097.69 665
11098.69 665
11099.68 684
11100.67 715
11101.67 678
11102.66 674
11103.66 669
11104.65 647
11105.65 707
11106.64 676
11107.64 642
11108.63 647
11109.63 708
11110.62 673
11111.62 631
11112.61 655
11113.61 678
11114.60 654
11115.60 675
11116.59 636
11117.59 651
11118.58 655
11119.58 663
11120.57 646
11121.57 655
11122.56 700
11123.56 642
11124.56 637
11125.55 632
11126.55 655
11127.54 618
11128.54 662
11129.53 627
11130.53 678
11131.53 669
11132.52 652
11133.52 653
11134.51 642
11135.51 637
11136.51 607
11137.50 643
11138.50 646
11139.49 666
11140.49 597
11141.49 610
11142.48 627
11143.48 657
11144.48 622
11145.47 645
11146.47 656
11147.47 645
11148.46 647
11149.46 649
11150.46 601
11151.45 613
11152.45 630
11153.45 610
11154.44 595
11155.44 558
11156.44 604
11157.43 578
11158.43 586
11159.43 575
11160.42 579
11161.42 586
11162.42 608
11163.42 585
11164.41 591
11165.41 589
11166.41 607
11167.41 607
11168.40 599
11169.40 612
11170.40 586
11171.40 603
11172.39 588
11173.39 581
11174.39 582
11175.39 566
11176.39 578
11177.38 572
11178.38 558
11179.38 559
11180.38 600
11181.38 578
11182.37 604
11183.37 613
11184.37 603
11185.37 578
11186.37 562
11187.36 541
11188.36 591
11189.36 547
11190.36 574
11191.36 552
11192.36 578
11193.36 573
11194.35 553
11195.35 580
11196.35 589
11197.35 601
11198.35 530
11199.35 597
11200.35 603
11201.35 620
11202.35 594
11203.34 566
11204.34 559
11205.34 577
11206.34 567
11207.34 585
11208.34 572
11209.34 554
11210.34 597
11211.34 608
11212.34 593
11213.34 561
11214.34 604
11215.34 581
11216.34 593
11217.34 603
11218.34 605
11219.34 578
11220.34 565
11221.34 595
11222.34 535
11223.34 562
11224.34 576
11225.34 602
11226.34 552
11227.34 566
11228.34 592
11229.34 589
11230.34 593
11231.34 584
11232.34 640
11233.34 674
11234.34 580
11235.34 618
11236.34 592
11237.34 591
11238.34 602
11239.34 588
11240.34 567
11241.34 587
11242.34 591
11243.34 622
11244.34 584
11245.35 570
11246.35 580
11247.35 626
11248.35 640
11249.35 590
11250.35 565
11251.35 591
11252.35 586
11253.35 555
11254.36 592
11255.36 579
11256.36 595
11257.36 592
11258.36 590
11259.36 601
11260.36 564
11261.37 609
11262.37 594
11263.37 601
11264.37 611
11265.37 617
11266.38 598
11267.38 594
11268.38 604
11269.38 598
11270.38 640
11271.39 648
11272.39 627
11273.39 638
11274.39 638
11275.39 605
11276.40 638
11277.40 667
11278.40 679
11279.40 631
11280.41 666
11281.41 629
11282.41 658
11283.41 633
11284.42 614
11285.42 618
11286.42 660
11287.42 613
11288.43 640
11289.43 640
11290.43 653
11291.44 599
11292.44 621
11293.44 655
11294.45 622
11295.45 647
11296.45 649
11297.46 656
11298.46 648
11299.46 686
11300.47 639
11301.47 651
11302.47 652
11303.48 645
11304.48 659
11305.48 687
11306.49 635
11307.49 644
11308.49 658
11309.50 637
11310.50 667
11311.51 671
11312.51 629
11313.51 698
11314.52 715
11315.52 651
11316.53 655
11317.53 668
11318.53 654
11319.54 660
11320.54 650
11321.55 678
11322.55 640
11323.56 656
11324.56 673
11325.56 665
11326.57 641
11327.57 632
11328.58 657
11329.58 645
11330.59 636
11331.59 682
11332.60 667
11333.60 719
11334.61 694
11335.61 661
11336.62 637
11337.62 694
11338.63 680
11339.63 657
11340.64 690
11341.64 697
11342.65 687
11343.65 662
11344.66 669
11345.66 695
11346.67 707
11347.68 726
11348.68 709
11349.69 679
11350.69 679
11351.70 699
11352.70 664
11353.71 675
11354.71 637
11355.72 667
11356.73 705
11357.73 680
11358.74 662
11359.74 681
11360.75 704
11361.76 685
11362.76 707
11363.77 759
11364.78 727
11365.78 725
11366.79 719
11367.79 702
11368.80 696
11369.81 685
11370.81 699
11371.82 676
11372.83 733
11373.83 702
11374.84 681
11375.85 703
11376.85 763
11377.86 725
11378.87 720
11379.87 683
11380.88 698
11381.89 719
11382.90 736
11383.90 717
11384.91 720
11385.92 727
11386.92 744
11387.93 767
11388.94 749
11389.95 708
11390.95 736
11391.96 750
11392.97 718
11393.98 753
11394.98 746
11395.99 795
11397.00 735
11398.01 774
11399.01 788
11400.02 750
11401.03 743
11402.04 753
11403.05 778
11404.05 783
11405.06 765
11406.07 771
11407.08 769
11408.09 805
11409.09 818
11410.10 816
11411.11 808
11412.12 788
11413.13 834
11414.14 832
11415.14 847
11416.15 812
11417.16 849
11418.17 861
11419.18 782
11420.19 803
11421.20 809
11422.20 842
11423.21 877
11424.22 860
11425.23 877
11426.24 874
11427.25 872
11428.26 897
11429.27 850
11430.28 881
11431.29 882
11432.29 924
11433.30 898
11434.31 901
11435.32 877
11436.33 911
11437.34 950
11438.35 932
11439.36 918
11440.37 898
11441.38 935
11442.39 927
11443.40 940
11444.41 946
11445.42 926
11446.43 938
11447.44 984
11448.45 959
11449.46 969
11450.47 963
11451.48 971
11452.49 950
11453.50 1052
11454.51 1016
11455.52 1045
11456.53 1038
11457.54 1043
11458.55 1065
11459.56 1019
11460.57 999
11461.58 1034
11462.59 1029
11463.60 1016
11464.61 1057
11465.62 1046
11466.64 1080
11467.65 1081
11468.66 1106
11469.67 1100
11470.68 1117
11471.69 1088
11472.70 1100
11473.71 1065
11474.72 1120
11475.73 1172
11476.75 1161
11477.76 1138
11478.77 1126
11479.78 1148
11480.79 1128
11481.80 1165
11482.81 1169
11483.82 1141
11484.84 1163
11485.85 1182
11486.86 1149
11487.87 1142
11488.88 1188
11489.89 1199
11490.91 1172
11491.92 1213
11492.93 1182
11493.94 1274
11494.95 1222
11495.97 1231
11496.98 1230
11497.99 1237
11499.00 1235
11500.01 1240
11501.03 1267
11502.04 1261
11503.05 1242
11504.06 1274
11505.08 1278
11506.09 1251
11507.10 1236
11508.11 1330
11509.13 1294
11510.14 1328
11511.15 1355
11512.16 1323
11513.18 1318
11514.19 1311
11515.20 1328
11516.22 1302
11517.23 1325
11518.24 1318
11519.26 1373
11520.27 1351
11521.28 1352
11522.29 1420
11523.31 1450
11524.32 1411
11525.33 1411
11526.35 1419
11527.36 1412
11528.38 1443
11529.39 1448
11530.40 1481
11531.42 1474
11532.43 1521
11533.44 1514
11534.46 1477
11535.47 1526
11536.48 1557
11537.50 1565
11538.51 1538
11539.53 1604
11540.54 1567
11541.55 1568
11542.57 1634
11543.58 1720
11544.60 1681
11545.61 1768
11546.63 1754
11547.64 1738
11548.65 1748
11549.67 1772
11550.68 1786
11551.70 1844
11552.71 1868
11553.73 1890
11554.74 1869
11555.76 1958
11556.77 1937
11557.78 1996
11558.80 2016
11559.81 1976
11560.83 1991
11561.84 2066
11562.86 2059
11563.87 2147
11564.89 2127
11565.90 2194
11566.92 2174
11567.93 2200
11568.95 2246
11569.97 2237
11570.98 2288
11572.00 2340
11573.01 2321
11574.03 2335
11575.04 2421
11576.06 2469
11577.07 2476
11578.09 2603
11579.11 2750
11580.12 2858
11581.14 2891
11582.15 3001
11583.17 3035
11584.18 3055
11585.20 3162
11586.22 3234
11587.23 3384
11588.25 3425
11589.26 3504
11590.28 3627
11591.30 3754
11592.31 3870
11593.33 3954
11594.35 4231
11595.36 4528
11596.38 4931
11597.40 5401
11598.41 5937
11599.43 6269
11600.44 6623
11601.46 6911
11602.48 7082
11603.50 7136
11604.51 7044
11605.53 6744
11606.55 6474
11607.56 6045
11608.58 5622
11609.60 5206
11610.61 4836
11611.63 4398
11612.65 4034
11613.67 3747
11614.68 3431
11615.70 3156
11616.72 3016
11617.73 2803
11618.75 2619
11619.77 2516
11620.79 2350
11621.80 2349
11622.82 2303
11623.84 2169
11624.86 2179
11625.88 2105
11626.89 2124
11627.91 2091
11628.93 2062
11629.95 2107
11630.96 2030
11631.98 1968
11633.00 1968
11634.02 2025
11635.04 1950
11636.06 1937
11637.07 1949
11638.09 2008
11639.11 1984
11640.13 1945
11641.15 1905
11642.17 1861
11643.18 1837
11644.20 1857
11645.22 1791
11646.24 1801
11647.26 1758
11648.28 1739
11649.30 1743
11650.31 1678
11651.33 1698
11652.35 1704
11653.37 1692
11654.39 1631
11655.41 1570
11656.43 1592
11657.45 1663
11658.47 1649
11659.49 1639
11660.51 1687
11661.52 1666
11662.54 1686
11663.56 1698
11664.58 1735
11665.60 1730
11666.62 1694
11667.64 1709
11668.66 1708
11669.68 1769
11670.70 1762
11671.72 1818
11672.74 1857
11673.76 1748
11674.78 1856
11675.80 1870
11676.82 1929
11677.84 1953
11678.86 1978
11679.88 1929
11680.90 1965
11681.92 1959
11682.94 1996
11683.96 1993
11684.98 1991
11686.00 1990
11687.02 1982
11688.04 1959
11689.06 1918
11690.08 1914
11691.10 1923
11692.12 1853
11693.14 1835
11694.17 1808
11695.19 1833
11696.21 1843
11697.23 1836
11698.25 1758
11699.27 1792
11700.29 1806
11701.31 1753
11702.33 1753
11703.35 1735
11704.38 1690
11705.40 1664
11706.42 1648
11707.44 1632
11708.46 1602
11709.48 1621
11710.50 1602
11711.52 1610
11712.55 1604
11713.57 1533
11714.59 1570
11715.61 1478
11716.63 1491
11717.65 1445
11718.68 1450
11719.70 1463
11720.72 1440
11721.74 1413
11722.76 1400
11723.79 1409
11724.81 1380
11725.83 1324
11726.85 1346
11727.87 1346
11728.90 1292
11729.92 1299
11730.94 1270
11731.96 1240
11732.99 1275
11734.01 1214
11735.03 1210
11736.05 1189
11737.08 1146
11738.10 1211
11739.12 1208
11740.14 1182
11741.17 1160
11742.19 1162
11743.21 1162
11744.24 1190
11745.26 1186
11746.28 1112
11747.31 1128
11748.33 1144
11749.35 1120
11750.37 1098
11751.40 1079
11752.42 1050
11753.44 1079
11754.47 1038
11755.49 1011
11756.51 1024
11757.54 1004
11758.56 971
11759.59 979
11760.61 995
11761.63 957
11762.66 987
11763.68 937
11764.70 955
11765.73 923
11766.75 953
11767.78 962
11768.80 911
11769.82 928
11770.85 939
11771.87 921
11772.90 926
11773.92 927
11774.94 875
11775.97 868
11776.99 840
11778.02 878
11779.04 891
11780.07 894
11781.09 863
11782.12 854
11783.14 834
11784.16 858
11785.19 837
11786.21 844
11787.24 871
11788.26 819
11789.29 817
11790.31 805
11791.34 782
11792.36 811
11793.39 850
11794.41 832
11795.44 831
11796.46 775
11797.49 786
11798.51 803
11799.54 807
11800.57 792
11801.59 746
11802.62 764
11803.64 773
11804.67 725
11805.69 736
11806.72 749
11807.74 730
11808.77 768
11809.80 744
11810.82 782
11811.85 730
11812.87 727
11813.90 726
11814.92 704
11815.95 719
11816.98 753
11818.00 717
11819.03 699
11820.06 753
11821.08 730
11822.11 728
11823.13 732
11824.16 710
11825.19 688
11826.21 716
11827.24 706
11828.27 701
11829.29 716
11830.32 690
11831.35 698
11832.37 745
11833.40 710
11834.43 688
11835.45 690
11836.48 676
11837.51 679
11838.53 671
11839.56 700
11840.59 673
11841.62 661
11842.64 696
11843.67 679
11844.70 688
11845.73 654
11846.75 663
11847.78 673
11848.81 700
11849.84 666
11850.86 625
11851.89 666
11852.92 666
11853.95 673
11854.97 700
11856.00 667
11857.03 640
11858.06 667
11859.08 682
11860.11 614
11861.14 656
11862.17 658
11863.20 657
11864.22 657
11865.25 632
11866.28 651
11867.31 627
11868.34 633
11869.37 631
11870.39 668
11871.42 671
11872.45 635
11873.48 633
11874.51 645
11875.54 631
11876.57 616
11877.59 648
11878.62 628
11879.65 668
11880.68 656
11881.71 642
11882.74 657
11883.77 690
11884.80 692
11885.83 676
11886.86 645
11887.88 673
11888.91 665
11889.94 627
11890.97 620
11892.00 650
11893.03 640
11894.06 650
11895.09 674
11896.12 690
11897.15 718
11898.18 688
11899.21 735
11900.24 705
11901.27 676
11902.30 678
11903.33 691
11904.36 660
11905.39 651
11906.42 664
11907.45 671
11908.48 664
11909.51 641
11910.54 677
11911.57 642
11912.60 669
11913.63 645
11914.66 706
11915.69 677
11916.72 640
11917.75 676
11918.78 634
11919.81 622
11920.84 655
11921.87 633
11922.90 677
11923.93 661
11924.96 687
11925.99 706
11927.03 672
11928.06 731
11929.09 721
11930.12 759
11931.15 754
11932.18 677
11933.21 689
11934.24 717
11935.27 680
11936.30 662
11937.34 667
11938.37 651
11939.40 662
11940.43 640
11941.46 614
11942.49 633
11943.52 636
11944.56 616
11945.59 600
11946.62 613
11947.65 575
11948.68 579
11949.72 588
11950.75 585
11951.78 557
11952.81 554
11953.84 602
11954.87 575
11955.91 582
11956.94 587
11957.97 601
11959.00 597
11960.04 598
11961.07 604
11962.10 617
11963.13 570
11964.17 610
11965.20 594
11966.23 605
11967.26 604
11968.30 574
11969.33 601
11970.36 619
11971.39 598
11972.43 571
11973.46 616
11974.49 615
11975.53 595
11976.56 628
11977.59 614
11978.62 596
11979.66 622
11980.69 621
11981.72 618
11982.76 609
11983.79 606
11984.82 620
11985.86 630
11986.89 632
11987.92 595
11988.96 629
11989.99 612
11991.02 622
11992.06 607
11993.09 615
11994.13 643
11995.16 642
11996.19 625
11997.23 613
11998.26 595
11999.30 643
12000.33 638
12001.36 620
12002.40 622
12003.43 647
12004.47 643
12005.50 641
12006.53 663
12007.57 658
12008.60 657
12009.64 608
12010.67 623
12011.71 666
12012.74 640
12013.78 655
12014.81 682
12015.85 690
12016.88 645
12017.91 680
12018.95 694
12019.98 666
12021.02 634
12022.05 713
12023.09 658
12024.12 639
12025.16 659
12026.19 638
12027.23 655
12028.26 645
12029.30 650
12030.34 674
12031.37 681
12032.41 620
12033.44 643
12034.48 686
12035.51 639
12036.55 631
12037.58 643
12038.62 651
12039.66 643
12040.69 648
12041.73 657
12042.76 670
12043.80 600
12044.83 605
12045.87 633
12046.91 625
12047.94 591
12048.98 640
12050.01 611
12051.05 632
12052.09 660
12053.12 619
12054.16 638
12055.20 669
12056.23 653
12057.27 617
12058.31 633
12059.34 624
12060.38 635
12061.42 676
12062.45 624
12063.49 644
12064.53 665
12065.56 629
12066.60 618
12067.64 656
12068.67 646
12069.71 657
12070.75 630
12071.78 636
12072.82 627
12073.86 642
12074.90 656
12075.93 623
12076.97 640
12078.01 644
12079.05 655
12080.08 653
12081.12 657
12082.16 653
12083.20 658
12084.23 643
12085.27 644
12086.31 647
12087.35 670
12088.38 687
12089.42 735
12090.46 670
12091.50 708
12092.54 713
12093.57 709
12094.61 740
12095.65 689
12096.69 688
12097.73 717
12098.76 681
12099.80 727
12100.84 765
12101.88 747
12102.92 719
12103.96 725
12104.99 758
12106.03 704
12107.07 707
12108.11 688
12109.15 694
12110.19 715
12111.23 670
12112.27 645
12113.30 660
12114.34 644
12115.38 667
12116.42 627
12117.46 664
12118.50 643
12119.54 619
12120.58 623
12121.62 618
12122.66 638
12123.70 621
12124.74 622
12125.77 581
12126.81 620
12127.85 588
12128.89 614
12129.93 588
12130.97 605
12132.01 608
12133.05 596
12134.09 574
12135.13 594
12136.17 627
12137.21 599
12138.25 578
12139.29 582
12140.33 619
12141.37 604
12142.41 584
12143.45 528
12144.49 590
12145.53 591
12146.57 606
12147.61 600
12148.65 536
12149.69 572
12150.73 588
12151.77 564
12152.81 570
12153.86 553
12154.90 541
12155.94 549
12156.98 569
12158.02 574
12159.06 528
12160.10 585
12161.14 569
12162.18 575
12163.22 525
12164.26 544
12165.31 571
12166.35 547
12167.39 557
12168.43 522
12169.47 540
12170.51 574
12171.55 586
12172.59 539
12173.64 554
12174.68 573
12175.72 591
12176.76 525
12177.80 528
12178.84 553
12179.89 539
12180.93 533
12181.97 553
12183.01 553
12184.05 569
12185.09 545
12186.14 567
12187.18 540
12188.22 562
12189.26 546
12190.31 509
12191.35 536
12192.39 547
12193.43 564
12194.47 567
12195.52 530
12196.56 577
12197.60 585
12198.64 581
12199.69 522
12200.73 551
12201.77 519
12202.81 556
12203.86 541
12204.90 556
12205.94 534
12206.99 540
12208.03 566
12209.07 533
12210.11 552
12211.16 539
12212.20 530
12213.24 535
12214.29 548
12215.33 557
12216.37 532
12217.42 546
12218.46 532
12219.50 537
12220.55 523
12221.59 559
12222.63 563
12223.68 489
12224.72 521
12225.77 519
12226.81 558
12227.85 567
12228.90 563
12229.94 540
12230.98 522
12232.03 532
12233.07 518
12234.12 542
12235.16 501
12236.20 512
12237.25 508
12238.29 512
12239.34 513
12240.38 534
12241.43 566
12242.47 516
12243.52 533
12244.56 555
12245.60 557
12246.65 534
12247.69 520
12248.74 525
12249.78 514
12250.83 517
12251.87 499
12252.92 520
12253.96 492
12255.01 496
12256.05 489
12257.10 499
12258.14 528
12259.19 490
12260.23 527
12261.28 492
12262.32 479
12263.37 481
12264.41 477
12265.46 458
12266.50 478
12267.55 459
12268.60 493
12269.64 476
12270.69 466
12271.73 514
12272.78 531
12273.82 509
12274.87 466
12275.92 479
12276.96 509
12278.01 497
12279.05 486
12280.10 454
12281.14 460
12282.19 468
12283.24 478
12284.28 460
12285.33 442
12286.38 469
12287.42 481
12288.47 471
12289.51 466
12290.56 465
12291.61 478
12292.65 485
12293.70 466
12294.75 496
12295.79 476
12296.84 464
12297.89 477
12298.93 466
12299.98 474
12301.03 446
12302.08 469
12303.12 468
12304.17 460
12305.22 465
12306.26 487
12307.31 480
12308.36 492
12309.41 472
12310.45 480
12311.50 488
12312.55 479
12313.59 482
12314.64 428
12315.69 465
12316.74 468
12317.78 448
12318.83 459
12319.88 464
12320.93 447
12321.98 434
12323.02 442
12324.07 442
12325.12 463
12326.17 440
12327.22 456
12328.26 458
12329.31 456
12330.36 438
12331.41 465
12332.46 423
12333.50 471
12334.55 435
12335.60 462
12336.65 478
12337.70 445
12338.75 452
12339.80 462
12340.84 464
12341.89 438
12342.94 473
12343.99 480
12345.04 426
12346.09 450
12347.14 429
12348.19 432
12349.23 480
12350.28 461
12351.33 439
12352.38 442
12353.43 468
12354.48 443
12355.53 458
12356.58 437
12357.63 454
12358.68 457
12359.73 426
12360.78 429
12361.82 423
12362.87 462
12363.92 405
12364.97 459
12366.02 459
12367.07 476
12368.12 477
12369.17 489
12370.22 472
12371.27 446
12372.32 442
12373.37 440
12374.42 443
12375.47 406
12376.52 425
12377.57 445
12378.62 413
12379.67 446
12380.72 429
12381.77 417
12382.82 425
12383.87 450
12384.92 450
12385.98 439
12387.03 446
12388.08 447
12389.13 446
12390.18 446
12391.23 411
12392.28 420
12393.33 473
12394.38 473
12395.43 426
12396.48 461
12397.53 433
12398.59 420
12399.64 464
12400.69 471
12401.74 466
12402.79 442
12403.84 420
12404.89 419
12405.94 431
12407.00 413
12408.05 428
12409.10 445
12410.15 456
12411.20 424
12412.25 446
12413.30 437
12414.36 418
12415.41 444
12416.46 479
12417.51 470
12418.56 459
12419.62 430
12420.67 440
12421.72 407
12422.77 448
12423.82 440
12424.88 457
12425.93 451
12426.98 440
12428.03 457
12429.08 426
12430.14 425
12431.19 454
12432.24 463
12433.29 453
12434.35 452
12435.40 458
12436.45 457
12437.51 452
12438.56 447
12439.61 472
12440.66 458
12441.72 488
12442.77 431
12443.82 442
12444.88 432
12445.93 451
12446.98 443
12448.03 457
12449.09 446
12450.14 442
12451.19 439
12452.25 458
12453.30 435
12454.35 441
12455.41 429
12456.46 428
12457.51 425
12458.57 456
12459.62 467
12460.68 413
12461.73 469
12462.78 461
12463.84 466
12464.89 424
12465.94 424
12467.00 410
12468.05 446
12469.11 461
12470.16 453
12471.21 453
12472.27 439
12473.32 441
12474.38 413
12475.43 469
12476.49 452
12477.54 443
12478.60 441
12479.65 470
12480.70 471
12481.76 462
12482.81 454
12483.87 456
12484.92 493
12485.98 468
12487.03 499
12488.09 520
12489.14 509
12490.20 498
12491.25 517
12492.31 510
12493.36 479
12494.42 500
12495.47 523
12496.53 479
12497.58 512
12498.64 513
12499.69 517
12500.75 508
12501.80 491
12502.86 507
12503.91 483
12504.97 505
12506.03 488
12507.08 504
12508.14 494
12509.19 469
12510.25 495
12511.30 467
12512.36 483
12513.42 511
12514.47 435
12515.53 471
12516.58 478
12517.64 440
12518.70 441
12519.75 478
12520.81 472
12521.87 452
12522.92 482
12523.98 453
12525.03 452
12526.09 487
12527.15 477
12528.20 441
12529.26 463
12530.32 465
12531.37 485
12532.43 462
12533.49 449
12534.54 487
12535.60 512
12536.66 486
12537.71 463
12538.77 465
12539.83 476
12540.89 451
12541.94 490
12543.00 472
12544.06 476
12545.11 472
12546.17 505
12547.23 509
12548.29 499
12549.34 487
12550.40 511
12551.46 509
12552.52 531
12553.57 508
12554.63 473
12555.69 507
12556.75 538
12557.80 521
12558.86 505
12559.92 509
12560.98 523
12562.04 523
12563.09 537
12564.15 516
12565.21 516
12566.27 560
12567.33 565
12568.39 553
12569.44 564
12570.50 562
12571.56 590
12572.62 604
12573.68 602
12574.74 572
12575.79 582
12576.85 578
12577.91 610
12578.97 635
12580.03 631
12581.09 647
12582.15 596
12583.20 582
12584.26 615
12585.32 571
12586.38 584
12587.44 554
12588.50 556
12589.56 554
12590.62 552
12591.68 505
12592.74 556
12593.80 514
12594.86 515
12595.91 476
12596.97 511
12598.03 515
12599.09 506
12600.15 526
12601.21 542
12602.27 527
12603.33 521
12604.39 529
12605.45 513
12606.51 527
12607.57 506
12608.63 513
12609.69 521
12610.75 531
12611.81 538
12612.87 535
12613.93 495
12614.99 534
12616.05 507
12617.11 473
12618.17 524
12619.23 541
12620.29 521
12621.35 528
12622.41 530
12623.47 556
12624.53 566
12625.60 523
12626.66 514
12627.72 529
12628.78 543
12629.84 506
12630.90 510
12631.96 550
12633.02 518
12634.08 527
12635.14 556
12636.20 541
12637.27 526
12638.33 561
12639.39 538
12640.45 551
12641.51 512
12642.57 551
12643.63 521
12644.69 525
12645.76 575
12646.82 558
12647.88 561
12648.94 566
12650.00 537
12651.06 595
12652.13 570
12653.19 600
12654.25 625
12655.31 604
12656.37 615
12657.44 599
12658.50 629
12659.56 603
12660.62 604
12661.68 642
12662.75 638
12663.81 600
12664.87 574
12665.93 622
12666.99 604
12668.06 605
12669.12 579
12670.18 577
12671.24 584
12672.31 580
12673.37 539
12674.43 539
12675.50 571
12676.56 568
12677.62 574
12678.68 574
12679.75 556
12680.81 565
12681.87 557
12682.94 557
12684.00 561
12685.06 554
12686.13 594
12687.19 570
12688.25 582
12689.31 581
12690.38 611
12691.44 608
12692.51 561
12693.57 583
12694.63 645
12695.70 619
12696.76 609
12697.82 633
12698.89 650
12699.95 645
12701.01 650
12702.08 666
12703.14 646
12704.21 663
12705.27 636
12706.33 687
12707.40 623
12708.46 645
12709.53 619
12710.59 629
12711.65 628
12712.72 622
12713.78 589
12714.85 600
12715.91 583
12716.98 581
12718.04 593
12719.11 576
12720.17 593
12721.23 547
12722.30 591
12723.36 517
12724.43 541
12725.49 589
12726.56 589
12727.62 564
12728.69 576
12729.75 549
12730.82 588
12731.88 544
12732.95 600
12734.01 590
12735.08 553
12736.14 585
12737.21 553
12738.28 584
12739.34 564
12740.41 558
12741.47 565
12742.54 567
12743.60 569
12744.67 545
12745.73 528
12746.80 513
12747.87 486
12748.93 498
12750.00 507
12751.06 492
12752.13 478
12753.19 469
12754.26 514
12755.33 497
12756.39 462
12757.46 472
12758.53 501
12759.59 477
12760.66 473
12761.72 485
12762.79 463
12763.86 442
12764.92 479
12765.99 486
12767.06 465
12768.12 488
12769.19 445
12770.26 461
12771.32 471
12772.39 455
12773.46 444
12774.52 475
12775.59 459
12776.66 464
12777.72 443
12778.79 490
12779.86 450
12780.93 449
12781.99 453
12783.06 431
12784.13 464
12785.20 445
12786.26 484
12787.33 451
12788.40 399
12789.46 443
12790.53 456
12791.60 439
12792.67 459
12793.74 446
12794.80 466
12795.87 437
12796.94 423
12798.01 449
12799.07 485
12800.14 447
12801.21 447
12802.28 439
12803.35 463
12804.41 412
12805.48 437
12806.55 447
12807.62 477
12808.69 450
12809.76 448
12810.82 486
12811.89 422
12812.96 431
12814.03 451
12815.10 469
12816.17 443
12817.24 446
12818.30 451
12819.37 437
12820.44 422
12821.51 416
12822.58 453
12823.65 436
12824.72 440
12825.79 417
12826.86 450
12827.92 424
12828.99 455
12830.06 448
12831.13 443
12832.20 432
12833.27 436
12834.34 425
12835.41 416
12836.48 446
12837.55 434
12838.62 437
12839.69 424
12840.76 431
12841.83 431
12842.90 443
12843.97 411
12845.04 419
12846.11 438
12847.18 418
12848.25 436
12849.32 406
12850.39 430
12851.46 418
12852.53 423
12853.60 418
12854.67 398
12855.74 430
12856.81 418
12857.88 376
12858.95 380
12860.02 390
12861.09 407
12862.16 415
12863.23 382
12864.30 410
12865.37 412
12866.44 394
12867.51 407
12868.58 389
12869.65 379
12870.73 401
12871.80 403
12872.87 406
12873.94 363
12875.01 392
12876.08 374
12877.15 402
12878.22 400
12879.29 382
12880.37 392
12881.44 383
12882.51 404
12883.58 379
12884.65 368
12885.72 386
12886.79 389
12887.87 374
12888.94 363
12890.01 357
12891.08 403
12892.15 404
12893.22 375
12894.30 372
12895.37 359
12896.44 406
12897.51 404
12898.58 379
12899.66 375
12900.73 355
12901.80 335
12902.87 357
12903.94 364
12905.02 351
12906.09 348
12907.16 350
12908.23 351
12909.31 323
12910.38 379
12911.45 349
12912.52 359
12913.60 330
12914.67 334
12915.74 356
12916.82 388
12917.89 374
12918.96 346
12920.03 346
12921.11 352
12922.18 353
12923.25 344
12924.33 337
12925.40 352
12926.47 354
12927.55 334
12928.62 371
12929.69 360
12930.77 364
12931.84 360
12932.91 348
12933.99 366
12935.06 387
12936.13 363
12937.21 359
12938.28 353
12939.35 347
12940.43 352
12941.50 371
12942.58 386
12943.65 326
12944.72 351
12945.80 360
12946.87 336
12947.95 342
12949.02 348
12950.09 352
12951.17 344
12952.24 346
12953.32 329
12954.39 340
12955.47 336
12956.54 341
12957.62 347
12958.69 340
12959.76 348
12960.84 354
12961.91 347
12962.99 334
12964.06 331
12965.14 351
12966.21 338
12967.29 337
12968.36 352
12969.44 389
12970.51 358
12971.59 384
12972.66 341
12973.74 311
12974.81 346
12975.89 319
12976.96 349
12978.04 343
12979.11 356
12980.19 346
12981.27 359
12982.34 347
12983.42 344
12984.49 348
12985.57 340
12986.64 311
12987.72 347
12988.79 338
12989.87 335
12990.95 337
12992.02 327
12993.10 360
12994.17 352
12995.25 336
12996.33 344
12997.40 356
12998.48 325
12999.56 374
13000.63 365
13001.71 385
13002.78 328
13003.86 347
13004.94 378
13006.01 359
13007.09 343
13008.17 338
13009.24 392
13010.32 359
13011.40 356
13012.47 360
13013.55 370
13014.63 372
13015.70 376
13016.78 334
13017.86 355
13018.94 356
13020.01 379
13021.09 376
13022.17 334
13023.24 365
13024.32 328
13025.40 369
13026.48 342
13027.55 357
13028.63 340
13029.71 360
13030.79 366
13031.86 350
13032.94 341
13034.02 369
13035.10 388
13036.17 381
13037.25 342
13038.33 351
13039.41 346
13040.49 326
13041.56 381
13042.64 341
13043.72 369
13044.80 359
13045.88 366
13046.95 356
13048.03 396
13049.11 349
13050.19 363
13051.27 381
13052.35 399
13053.42 372
13054.50 373
13055.58 365
13056.66 362
13057.74 353
13058.82 338
13059.90 380
13060.97 377
13062.05 350
13063.13 346
13064.21 371
13065.29 360
13066.37 368
13067.45 373
13068.53 353
13069.61 350
13070.69 359
13071.76 364
13072.84 370
13073.92 355
13075.00 342
13076.08 387
13077.16 369
13078.24 349
13079.32 362
13080.40 386
13081.48 367
13082.56 343
13083.64 362
13084.72 363
13085.80 380
13086.88 371
13087.96 352
13089.04 364
13090.12 339
13091.20 349
13092.28 356
13093.36 352
13094.44 322
13095.52 353
13096.60 395
13097.68 360
13098.76 342
13099.84 359
13100.92 362
13102.00 352
13103.08 347
13104.16 357
13105.24 382
13106.32 359
13107.40 334
13108.48 358
13109.57 343
13110.65 337
13111.73 329
13112.81 339
13113.89 307
13114.97 356
13116.05 352
13117.13 383
13118.21 364
13119.29 360
13120.38 375
13121.46 356
13122.54 348
13123.62 353
13124.70 339
13125.78 343
13126.86 340
13127.95 326
13129.03 336
13130.11 369
13131.19 366
13132.27 367
13133.35 364
13134.44 337
13135.52 380
13136.60 365
13137.68 352
13138.76 371
13139.85 366
13140.93 355
13142.01 345
13143.09 351
13144.17 359
13145.26 358
13146.34 335
13147.42 339
13148.50 344
13149.59 350
13150.67 340
13151.75 348
13152.83 345
13153.92 335
13155.00 343
13156.08 350
13157.16 355
13158.25 352
13159.33 338
13160.41 344
13161.50 372
13162.58 370
13163.66 370
13164.74 349
13165.83 331
13166.91 347
13167.99 384
13169.08 357
13170.16 345
13171.24 342
13172.33 342
13173.41 390
13174.49 388
13175.58 360
13176.66 306
13177.75 330
13178.83 342
13179.91 355
13181.00 358
13182.08 372
13183.16 361
13184.25 340
13185.33 347
13186.42 355
13187.50 344
13188.58 347
13189.67 365
13190.75 353
13191.84 376
13192.92 339
13194.00 389
13195.09 309
13196.17 338
13197.26 361
13198.34 385
13199.43 386
13200.51 377
13201.60 362
13202.68 369
13203.76 366
13204.85 355
13205.93 355
13207.02 341
13208.10 377
13209.19 377
13210.27 371
13211.36 339
13212.44 351
13213.53 360
13214.61 377
13215.70 361
13216.78 370
13217.87 374
13218.95 380
13220.04 372
13221.13 364
13222.21 368
13223.30 355
13224.38 355
13225.47 380
13226.55 348
13227.64 335
13228.72 351
13229.81 370
13230.90 374
13231.98 346
13233.07 367
13234.15 348
13235.24 359
13236.33 356
13237.41 366
13238.50 380
13239.58 357
13240.67 386
13241.76 379
13242.84 360
13243.93 353
13245.01 388
13246.10 353
13247.19 359
13248.27 370
13249.36 391
13250.45 370
13251.53 364
13252.62 370
13253.71 380
13254.79 384
13255.88 369
13256.97 401
13258.05 387
13259.14 354
13260.23 358
13261.32 351
13262.40 355
13263.49 396
13264.58 334
13265.66 371
13266.75 363
13267.84 369
13268.93 379
13270.01 393
13271.10 390
13272.19 407
13273.28 400
13274.36 405
13275.45 382
13276.54 377
13277.63 384
13278.71 399
13279.80 419
13280.89 390
13281.98 402
13283.07 394
13284.15 401
13285.24 401
13286.33 409
13287.42 392
13288.51 421
13289.59 358
13290.68 387
13291.77 388
13292.86 395
13293.95 408
13295.04 411
13296.12 411
13297.21 387
13298.30 420
13299.39 399
13300.48 388
13301.57 411
13302.66 409
13303.74 394
13304.83 418
13305.92 409
13307.01 395
13308.10 431
13309.19 411
13310.28 426
13311.37 413
13312.46 407
13313.55 416
13314.63 412
13315.72 427
13316.81 419
13317.90 400
13318.99 397
13320.08 408
13321.17 400
13322.26 395
13323.35 419
13324.44 390
13325.53 409
13326.62 406
13327.71 408
13328.80 417
13329.89 393
13330.98 415
13332.07 383
13333.16 398
13334.25 393
13335.34 417
13336.43 376
13337.52 414
13338.61 393
13339.70 409
13340.79 424
13341.88 400
13342.97 393
13344.06 418
13345.15 401
13346.24 405
13347.33 417
13348.42 407
13349.51 423
13350.60 421
13351.69 418
13352.79 392
13353.88 423
13354.97 439
13356.06 433
13357.15 437
13358.24 411
13359.33 461
13360.42 425
13361.51 421
13362.60 438
13363.70 455
13364.79 451
13365.88 463
13366.97 445
13368.06 466
13369.15 453
13370.24 437
13371.34 430
13372.43 453
13373.52 425
13374.61 446
13375.70 408
13376.79 384
13377.89 400
13378.98 397
13380.07 410
13381.16 404
13382.25 406
13383.34 396
13384.44 413
13385.53 394
13386.62 400
13387.71 393
13388.81 426
13389.90 375
13390.99 407
13392.08 430
13393.18 444
13394.27 426
13395.36 420
13396.45 433
13397.55 408
13398.64 386
13399.73 404
13400.82 413
13401.92 424
13403.01 393
13404.10 385
13405.19 390
13406.29 385
13407.38 395
13408.47 370
13409.57 360
13410.66 372
13411.75 398
13412.85 407
13413.94 390
13415.03 399
13416.13 391
13417.22 400
13418.31 404
13419.41 402
13420.50 350
13421.59 391
13422.69 387
13423.78 390
13424.87 410
13425.97 383
13427.06 379
13428.16 383
13429.25 406
13430.34 391
13431.44 386
13432.53 412
13433.63 381
13434.72 383
13435.81 402
13436.91 371
13438.00 396
13439.10 411
13440.19 415
13441.29 398
13442.38 410
13443.47 416
13444.57 402
13445.66 416
13446.76 408
13447.85 419
13448.95 435
13450.04 400
13451.14 422
13452.23 428
13453.33 408
13454.42 456
13455.52 441
13456.61 434
13457.71 379
13458.80 415
13459.90 442
13460.99 446
13462.09 436
13463.18 413
13464.28 432
13465.37 435
13466.47 471
13467.56 429
13468.66 411
13469.76 404
13470.85 432
13471.95 404
13473.04 412
13474.14 425
13475.23 465
13476.33 414
13477.43 411
13478.52 408
13479.62 459
13480.71 447
13481.81 437
13482.91 456
13484.00 416
13485.10 454
13486.19 453
13487.29 425
13488.39 431
13489.48 448
13490.58 446
13491.68 449
13492.77 486
13493.87 458
13494.97 444
13496.06 453
13497.16 471
13498.26 450
13499.35 484
13500.45 494
13501.55 495
13502.64 482
13503.74 491
13504.84 443
13505.93 528
13507.03 540
13508.13 482
13509.22 473
13510.32 446
13511.42 447
13512.52 447
13513.61 434
13514.71 434
13515.81 426
13516.91 429
13518.00 431
13519.10 436
13520.20 438
13521.30 399
13522.39 366
13523.49 401
13524.59 418
13525.69 398
13526.79 381
13527.88 369
13528.98 401
13530.08 395
13531.18 398
13532.28 402
13533.37 400
13534.47 378
13535.57 380
13536.67 368
13537.77 367
13538.86 393
13539.96 383
13541.06 386
13542.16 373
13543.26 391
13544.36 354
13545.46 375
13546.55 355
13547.65 367
13548.75 390
13549.85 386
13550.95 413
13552.05 384
13553.15 382
13554.25 356
13555.35 371
13556.44 376
13557.54 402
13558.64 387
13559.74 379
13560.84 382
13561.94 388
13563.04 367
13564.14 365
13565.24 409
13566.34 382
13567.44 371
13568.54 368
13569.64 396
13570.74 391
13571.84 356
13572.94 390
13574.04 396
13575.14 375
13576.24 375
13577.33 394
13578.43 407
13579.53 384
13580.63 372
13581.74 392
13582.84 386
13583.94 393
13585.04 395
13586.14 408
13587.24 415
13588.34 419
13589.44 398
13590.54 384
13591.64 403
13592.74 404
13593.84 399
13594.94 408
13596.04 385
13597.14 394
13598.24 414
13599.34 395
13600.44 395
13601.54 408
13602.65 403
13603.75 381
13604.85 418
13605.95 418
13607.05 411
13608.15 386
13609.25 407
13610.35 397
13611.45 412
13612.56 405
13613.66 360
13614.76 377
13615.86 406
13616.96 406
13618.06 415
13619.16 382
13620.27 397
13621.37 396
13622.47 421
13623.57 407
13624.67 388
13625.78 372
13626.88 403
13627.98 430
13629.08 409
13630.18 402
13631.29 417
13632.39 407
13633.49 416
13634.59 393
13635.69 368
13636.80 381
13637.90 385
13639.00 427
13640.10 421
13641.21 403
13642.31 399
13643.41 364
13644.51 424
13645.62 398
13646.72 407
13647.82 370
13648.92 386
13650.03 399
13651.13 393
13652.23 377
13653.34 403
13654.44 414
13655.54 375
13656.65 390
13657.75 406
13658.85 383
13659.96 367
13661.06 398
13662.16 403
13663.27 430
13664.37 416
13665.47 403
13666.58 428
13667.68 418
13668.78 422
13669.89 416
13670.99 411
13672.09 404
13673.20 397
13674.30 415
13675.41 406
13676.51 425
13677.61 452
13678.72 428
13679.82 402
13680.93 410
13682.03 407
13683.13 408
13684.24 416
13685.34 414
13686.45 452
13687.55 431
13688.66 433
13689.76 434
13690.86 424
13691.97 437
13693.07 455
13694.18 440
13695.28 437
13696.39 440
13697.49 438
13698.60 439
13699.70 435
13700.81 484
13701.91 475
13703.02 455
13704.12 456
13705.23 456
13706.33 442
13707.44 489
13708.54 482
13709.65 505
13710.75 540
13711.86 508
13712.96 505
13714.07 497
13715.18 488
13716.28 514
13717.39 478
13718.49 451
13719.60 495
13720.70 462
13721.81 477
13722.91 483
13724.02 466
13725.13 420
13726.23 472
13727.34 413
13728.44 448
13729.55 425
13730.66 398
13731.76 442
13732.87 446
13733.98 457
13735.08 420
13736.19 439
13737.29 421
13738.40 395
13739.51 388
13740.61 414
13741.72 410
13742.83 429
13743.93 436
13745.04 448
13746.15 440
13747.25 442
13748.36 400
13749.47 429
13750.57 430
13751.68 399
13752.79 388
13753.90 389
13755.00 442
13756.11 376
13757.22 403
13758.32 380
13759.43 422
13760.54 431
13761.65 394
13762.75 418
13763.86 423
13764.97 430
13766.08 400
13767.18 425
13768.29 433
13769.40 466
13770.51 433
13771.61 448
13772.72 440
13773.83 448
13774.94 439
13776.05 441
13777.15 433
13778.26 409
13779.37 422
13780.48 431
13781.59 408
13782.69 422
13783.80 402
13784.91 372
13786.02 408
13787.13 409
13788.24 391
13789.34 369
13790.45 375
13791.56 389
13792.67 405
13793.78 374
13794.89 401
13796.00 384
13797.10 370
13798.21 395
13799.32 403
13800.43 386
13801.54 382
13802.65 412
13803.76 370
13804.87 419
13805.98 402
13807.09 384
13808.20 379
13809.30 411
13810.41 384
13811.52 426
13812.63 389
13813.74 408
13814.85 400
13815.96 396
13817.07 385
13818.18 366
13819.29 392
13820.40 373
13821.51 369
13822.62 390
13823.73 363
13824.84 364
13825.95 373
13827.06 390
13828.17 392
13829.28 370
13830.39 395
13831.50 371
13832.61 356
13833.72 379
13834.83 382
13835.94 390
13837.05 366
13838.16 376
13839.27 406
13840.38 388
13841.49 363
13842.60 362
13843.71 381
13844.82 402
13845.94 372
13847.05 386
13848.16 374
13849.27 379
13850.38 356
13851.49 400
13852.60 394
13853.71 357
13854.82 380
13855.93 408
13857.05 426
13858.16 372
13859.27 375
13860.38 362
13861.49 393
13862.60 403
13863.71 382
13864.83 365
13865.94 369
13867.05 400
13868.16 362
13869.27 352
13870.38 367
13871.50 384
13872.61 386
13873.72 371
13874.83 360
13875.94 374
13877.05 393
13878.17 380
13879.28 382
13880.39 376
13881.50 398
13882.62 379
13883.73 366
13884.84 370
13885.95 385
13887.06 392
13888.18 410
13889.29 400
13890.40 397
13891.51 403
13892.63 393
13893.74 408
13894.85 397
13895.97 398
13897.08 430
13898.19 388
13899.30 368
13900.42 374
13901.53 405
13902.64 379
13903.76 378
13904.87 387
13905.98 411
13907.10 371
13908.21 373
13909.32 392
13910.44 361
13911.55 358
13912.66 385
13913.78 382
13914.89 366
13916.00 360
13917.12 392
13918.23 370
13919.34 399
13920.46 371
13921.57 347
13922.68 349
13923.80 364
13924.91 382
13926.03 349
13927.14 356
13928.25 356
13929.37 373
13930.48 370
13931.60 352
13932.71 362
13933.83 358
13934.94 362
13936.05 397
13937.17 379
13938.28 359
13939.40 387
13940.51 361
13941.63 355
13942.74 358
13943.86 346
13944.97 363
13946.09 373
13947.20 367
13948.32 366
13949.43 347
13950.55 365
13951.66 328
13952.78 307
13953.89 361
13955.01 387
13956.12 382
13957.24 362
13958.35 358
13959.47 350
13960.58 363
13961.70 331
13962.81 346
13963.93 368
13965.04 358
13966.16 335
13967.27 354
13968.39 356
13969.51 378
13970.62 344
13971.74 316
13972.85 304
13973.97 358
13975.09 372
13976.20 344
13977.32 370
13978.43 349
13979.55 368
13980.67 332
13981.78 343
13982.90 348
13984.01 355
13985.13 337
13986.25 331
13987.36 347
13988.48 340
13989.60 341
13990.71 362
13991.83 350
13992.95 340
13994.06 319
13995.18 335
13996.30 367
13997.41 356
13998.53 356
13999.65 341
14000.76 341
14001.88 353
14003.00 351
14004.11 341
14005.23 375
14006.35 375
14007.47 323
14008.58 355
14009.70 344
14010.82 358
14011.94 343
14013.05 342
14014.17 369
14015.29 346
14016.41 362
14017.52 357
14018.64 365
14019.76 336
14020.88 335
14021.99 357
14023.11 360
14024.23 366
14025.35 384
14026.47 346
14027.58 341
14028.70 369
14029.82 366
14030.94 342
14032.06 350
14033.17 368
14034.29 366
14035.41 358
14036.53 344
14037.65 338
14038.77 371
14039.88 377
14041.00 353
14042.12 338
14043.24 375
14044.36 362
14045.48 371
14046.60 388
14047.72 373
14048.83 382
14049.95 387
14051.07 364
14052.19 325
14053.31 368
14054.43 392
14055.55 394
14056.67 359
14057.79 380
14058.91 383
14060.03 389
14061.14 376
14062.26 365
14063.38 394
14064.50 377
14065.62 395
14066.74 374
14067.86 391
14068.98 392
14070.10 394
14071.22 407
14072.34 402
14073.46 431
14074.58 398
14075.70 408
14076.82 383
14077.94 416
14079.06 412
14080.18 436
14081.30 428
14082.42 429
14083.54 408
14084.66 411
14085.78 429
14086.90 426
14088.02 456
14089.14 437
14090.26 430
14091.38 471
14092.50 453
14093.63 451
14094.75 441
14095.87 484
14096.99 458
14098.11 474
14099.23 475
14100.35 461
14101.47 447
14102.59 432
14103.71 411
14104.83 420
14105.96 406
14107.08 395
14108.20 398
14109.32 392
14110.44 361
14111.56 383
14112.68 369
14113.80 364
14114.93 358
14116.05 391
14117.17 376
14118.29 356
14119.41 375
14120.53 380
14121.66 381
14122.78 339
14123.90 353
14125.02 396
14126.14 355
14127.27 349
14128.39 322
14129.51 334
14130.63 352
14131.75 378
14132.88 362
14134.00 328
14135.12 348
14136.24 345
14137.37 370
14138.49 336
14139.61 312
14140.73 324
14141.86 370
14142.98 328
14144.10 327
14145.22 342
14146.35 329
14147.47 318
14148.59 304
14149.71 336
14150.84 321
14151.96 343
14153.08 325
14154.21 349
14155.33 313
14156.45 337
14157.58 342
14158.70 335
14159.82 305
14160.95 319
14162.07 360
14163.19 351
14164.32 321
14165.44 331
14166.56 342
14167.69 343
14168.81 330
14169.93 328
14171.06 347
14172.18 337
14173.31 341
14174.43 327
14175.55 349
14176.68 338
14177.80 339
14178.93 334
14180.05 329
14181.17 344
14182.30 311
14183.42 316
14184.55 318
14185.67 343
14186.79 313
14187.92 340
14189.04 321
14190.17 303
14191.29 325
14192.42 321
14193.54 318
14194.67 329
14195.79 284
14196.92 345
14198.04 303
14199.17 308
14200.29 316
14201.42 311
14202.54 346
14203.67 359
14204.79 325
14205.92 304
14207.04 324
14208.17 322
14209.29 362
14210.42 307
14211.54 300
14212.67 313
14213.79 320
14214.92 315
14216.04 321
14217.17 308
14218.29 316
14219.42 310
14220.55 289
14221.67 323
14222.80 304
14223.92 328
14225.05 311
14226.17 297
14227.30 296
14228.43 319
14229.55 320
14230.68 315
14231.81 295
14232.93 300
14234.06 295
14235.18 297
14236.31 316
14237.44 303
14238.56 299
14239.69 309
14240.82 308
14241.94 307
14243.07 305
14244.20 289
14245.32 271
14246.45 297
14247.58 316
14248.70 303
14249.83 344
14250.96 312
14252.08 314
14253.21 302
14254.34 314
14255.46 299
14256.59 295
14257.72 313
14258.85 295
14259.97 321
14261.10 267
14262.23 295
14263.35 274
14264.48 296
14265.61 262
14266.74 294
14267.86 287
14268.99 298
14270.12 294
14271.25 290
14272.38 285
14273.50 275
14274.63 294
14275.76 286
14276.89 326
14278.01 283
14279.14 301
14280.27 291
14281.40 294
14282.53 267
14283.66 282
14284.78 259
14285.91 272
14287.04 279
14288.17 291
14289.30 300
14290.43 282
14291.55 282
14292.68 274
14293.81 324
14294.94 281
14296.07 285
14297.20 260
14298.33 298
14299.45 265
14300.58 270
14301.71 285
14302.84 283
14303.97 280
14305.10 278
14306.23 251
14307.36 278
14308.49 280
14309.62 299
14310.75 292
14311.87 273
14313.00 286
14314.13 256
14315.26 296
14316.39 244
14317.52 308
14318.65 273
14319.78 295
14320.91 283
14322.04 273
14323.17 286
14324.30 291
14325.43 309
14326.56 251
14327.69 292
14328.82 291
14329.95 290
14331.08 253
14332.21 294
14333.34 260
14334.47 279
14335.60 281
14336.73 285
14337.86 294
14338.99 286
14340.12 293
14341.25 290
14342.38 277
14343.51 274
14344.64 299
14345.77 245
14346.90 286
14348.04 277
14349.17 265
14350.30 252
14351.43 281
14352.56 267
14353.69 267
14354.82 251
14355.95 282
14357.08 297
14358.21 310
14359.35 282
14360.48 265
14361.61 281
14362.74 271
14363.87 288
14365.00 252
14366.13 255
14367.26 247
14368.40 271
14369.53 282
14370.66 296
14371.79 279
14372.92 313
14374.05 278
14375.19 279
14376.32 276
14377.45 287
14378.58 294
14379.71 260
14380.85 275
14381.98 258
14383.11 275
14384.24 277
14385.37 284
14386.51 273
14387.64 279
14388.77 256
14389.90 268
14391.04 296
14392.17 274
14393.30 273
14394.43 290
14395.57 279
14396.70 253
14397.83 246
14398.96 272
14400.10 271
14401.23 253
14402.36 294
14403.50 294
14404.63 284
14405.76 275
14406.89 274
14408.03 276
14409.16 306
14410.29 266
14411.43 254
14412.56 292
14413.69 283
14414.83 267
14415.96 294
14417.09 266
14418.23 246
14419.36 286
14420.49 292
14421.63 289
14422.76 265
14423.90 298
14425.03 266
14426.16 275
14427.30 289
14428.43 273
14429.56 296
14430.70 263
14431.83 306
14432.97 263
14434.10 290
14435.24 281
14436.37 294
14437.50 279
14438.64 254
14439.77 256
14440.91 294
14442.04 278
14443.18 269
14444.31 276
14445.44 316
14446.58 299
14447.71 270
14448.85 276
14449.98 288
14451.12 283
14452.25 278
14453.39 278
14454.52 294
14455.66 265
14456.79 265
14457.93 281
14459.06 253
14460.20 288
14461.33 287
14462.47 286
14463.60 278
14464.74 272
14465.87 290
14467.01 283
14468.15 306
14469.28 295
14470.42 281
14471.55 271
14472.69 278
14473.82 280
14474.96 298
14476.09 288
14477.23 305
14478.37 301
14479.50 299
14480.64 265
14481.77 287
14482.91 272
14484.05 273
14485.18 272
14486.32 298
14487.45 313
14488.59 298
14489.73 311
14490.86 270
14492.00 321
14493.14 290
14494.27 316
14495.41 290
14496.55 293
14497.68 282
14498.82 299
14499.96 316
14501.09 286
14502.23 284
14503.37 298
14504.50 334
14505.64 310
14506.78 306
14507.91 287
14509.05 289
14510.19 303
14511.33 344
14512.46 313
14513.60 328
14514.74 320
14515.87 323
14517.01 326
14518.15 322
14519.29 321
14520.42 321
14521.56 310
14522.70 322
14523.84 326
14524.97 296
14526.11 335
14527.25 288
14528.39 334
14529.53 323
14530.66 337
14531.80 281
14532.94 287
14534.08 303
14535.22 291
14536.35 304
14537.49 285
14538.63 314
14539.77 301
14540.91 303
14542.05 303
14543.18 311
14544.32 278
14545.46 303
14546.60 310
14547.74 307
14548.88 291
14550.01 281
14551.15 312
14552.29 298
14553.43 278
14554.57 277
14555.71 267
14556.85 287
14557.99 276
14559.13 279
14560.26 282
14561.40 286
14562.54 293
14563.68 278
14564.82 279
14565.96 280
14567.10 271
14568.24 294
14569.38 285
14570.52 297
14571.66 282
14572.80 309
14573.94 307
14575.08 281
14576.22 266
14577.36 283
14578.50 271
14579.64 269
14580.78 284
14581.92 273
14583.06 275
14584.20 291
14585.34 285
14586.48 276
14587.62 282
14588.76 291
14589.90 307
14591.04 301
14592.18 277
14593.32 281
14594.46 319
14595.60 268
14596.74 264
14597.88 273
14599.02 290
14600.16 291
14601.30 278
14602.44 293
14603.58 280
14604.72 274
14605.86 286
14607.00 270
14608.15 279
14609.29 298
14610.43 276
14611.57 298
14612.71 297
14613.85 305
14614.99 270
14616.13 295
14617.27 300
14618.42 290
14619.56 287
14620.70 309
14621.84 296
14622.98 295
14624.12 305
14625.26 291
14626.41 274
14627.55 269
14628.69 286
14629.83 307
14630.97 295
14632.12 286
14633.26 307
14634.40 282
14635.54 295
14636.68 285
14637.83 280
14638.97 306
14640.11 284
14641.25 295
14642.39 277
14643.54 293
14644.68 304
14645.82 281
14646.96 258
14648.11 268
14649.25 265
14650.39 274
14651.53 281
14652.68 269
14653.82 259
14654.96 267
14656.11 259
14657.25 275
14658.39 297
14659.53 298
14660.68 269
14661.82 268
14662.96 272
14664.11 278
14665.25 273
14666.39 258
14667.54 259
14668.68 265
14669.82 275
14670.97 270
14672.11 266
14673.25 254
14674.40 279
14675.54 259
14676.68 257
14677.83 236
14678.97 244
14680.11 289
14681.26 274
14682.40 242
14683.55 248
14684.69 253
14685.83 278
14686.98 253
14688.12 242
14689.27 264
14690.41 253
14691.55 268
14692.70 245
14693.84 241
14694.99 266
14696.13 245
14697.28 284
14698.42 257
14699.56 266
14700.71 239
14701.85 249
14703.00 244
14704.14 262
14705.29 265
14706.43 266
14707.58 267
14708.72 283
14709.87 257
14711.01 241
14712.16 234
14713.30 270
14714.45 271
14715.59 274
14716.74 259
14717.88 264
14719.03 261
14720.17 259
14721.32 268
14722.46 259
14723.61 277
14724.76 266
14725.90 265
14727.05 255
14728.19 252
14729.34 229
14730.48 239
14731.63 267
14732.77 260
14733.92 258
14735.07 285
14736.21 275
14737.36 256
14738.50 243
14739.65 249
14740.80 261
14741.94 271
14743.09 274
14744.24 266
14745.38 246
14746.53 255
14747.67 274
14748.82 263
14749.97 253
14751.11 268
14752.26 273
14753.41 248
14754.55 240
14755.70 271
14756.85 260
14757.99 247
14759.14 225
14760.29 249
14761.43 248
14762.58 255
14763.73 253
14764.88 238
14766.02 261
14767.17 246
14768.32 232
14769.46 234
14770.61 249
14771.76 244
14772.91 269
14774.05 233
14775.20 255
14776.35 266
14777.50 243
14778.64 253
14779.79 245
14780.94 227
14782.09 264
14783.23 266
14784.38 244
14785.53 249
14786.68 240
14787.83 238
14788.97 256
14790.12 238
14791.27 232
14792.42 247
14793.57 258
14794.71 242
14795.86 264
14797.01 238
14798.16 242
14799.31 233
14800.46 257
14801.60 256
14802.75 261
14803.90 246
14805.05 227
14806.20 255
14807.35 244
14808.50 251
14809.64 236
14810.79 220
14811.94 240
14813.09 256
14814.24 263
14815.39 246
14816.54 238
14817.69 258
14818.84 240
14819.99 261
14821.14 242
14822.28 232
14823.43 259
14824.58 250
14825.73 231
14826.88 256
14828.03 244
14829.18 252
14830.33 260
14831.48 236
14832.63 262
14833.78 262
14834.93 245
14836.08 238
14837.23 238
14838.38 229
14839.53 227
14840.68 234
14841.83 234
14842.98 253
14844.13 248
14845.28 225
14846.43 262
14847.58 255
14848.73 227
14849.88 241
14851.03 238
14852.18 258
14853.33 246
14854.48 239
14855.63 230
14856.78 224
14857.93 226
14859.08 244
14860.24 236
14861.39 236
14862.54 241
14863.69 236
14864.84 280
14865.99 235
14867.14 257
14868.29 252
14869.44 242
14870.59 232
14871.75 245
14872.90 253
14874.05 245
14875.20 256
14876.35 263
14877.50 235
14878.65 250
14879.81 232
14880.96 247
14882.11 260
14883.26 220
14884.41 238
14885.56 246
14886.71 243
14887.87 250
14889.02 216
14890.17 231
14891.32 226
14892.47 230
14893.63 229
14894.78 235
14895.93 264
14897.08 209
14898.24 231
14899.39 219
14900.54 219
14901.69 241
14902.84 234
14904.00 258
14905.15 239
14906.30 246
14907.45 245
14908.61 234
14909.76 268
14910.91 246
14912.07 236
14913.22 239
14914.37 238
14915.52 226
14916.68 247
14917.83 241
14918.98 228
14920.14 234
14921.29 254
14922.44 234
14923.60 249
14924.75 243
14925.90 241
14927.06 241
14928.21 252
14929.36 215
14930.52 237
14931.67 256
14932.82 261
14933.98 220
14935.13 215
14936.28 247
14937.44 262
14938.59 203
14939.74 231
14940.90 269
14942.05 259
14943.21 260
14944.36 248
14945.51 240
14946.67 232
14947.82 234
14948.98 248
14950.13 248
14951.29 254
14952.44 256
14953.59 259
14954.75 241
14955.90 242
14957.06 237
14958.21 240
14959.37 258
14960.52 234
14961.68 259
14962.83 251
14963.99 215
14965.14 218
14966.29 241
14967.45 227
14968.60 253
14969.76 249
14970.91 243
14972.07 262
14973.22 265
14974.38 267
14975.54 264
14976.69 243
14977.85 230
14979.00 259
14980.16 267
14981.31 242
14982.47 237
14983.62 249
14984.78 246
14985.93 250
14987.09 227
14988.25 254
14989.40 256
14990.56 241
14991.71 263
14992.87 261
14994.02 246
14995.18 229
14996.34 244
14997.49 242
14998.65 250
14999.80 232
15000.96 231
15002.12 254
15003.27 239
15004.43 230
15005.59 243
15006.74 212
15007.90 258
15009.06 268
15010.21 254
15011.37 226
15012.53 238
15013.68 217
15014.84 212
15016.00 228
15017.15 221
15018.31 270
15019.47 237
15020.62 227
15021.78 235
15022.94 234
15024.09 237
15025.25 215
15026.41 247
15027.57 240
15028.72 244
15029.88 243
15031.04 258
15032.19 234
15033.35 217
15034.51 225
15035.67 254
15036.82 211
15037.98 231
15039.14 220
15040.30 246
15041.46 238
15042.61 217
15043.77 223
15044.93 232
15046.09 227
15047.25 228
15048.40 250
15049.56 232
15050.72 238
15051.88 227
15053.04 235
15054.19 244
15055.35 231
15056.51 244
15057.67 209
15058.83 258
15059.99 242
15061.14 223
15062.30 229
15063.46 231
15064.62 244
15065.78 231
15066.94 238
15068.10 235
15069.26 226
15070.41 267
15071.57 267
15072.73 226
15073.89 240
15075.05 233
15076.21 227
15077.37 249
15078.53 216
15079.69 237
15080.85 262
15082.00 222
15083.16 217
15084.32 236
15085.48 227
15086.64 234
15087.80 255
15088.96 242
15090.12 244
15091.28 231
15092.44 251
15093.60 238
15094.76 229
15095.92 235
15097.08 223
15098.24 208
15099.40 248
15100.56 226
15101.72 220
15102.88 236
15104.04 230
15105.20 230
15106.36 223
15107.52 266
15108.68 259
15109.84 244
15111.00 224
15112.16 273
15113.32 243
15114.48 240
15115.64 276
15116.80 242
15117.97 239
15119.13 238
15120.29 242
15121.45 251
15122.61 257
15123.77 240
15124.93 233
15126.09 244
15127.25 246
15128.41 257
15129.57 246
15130.74 232
15131.90 236
15133.06 228
15134.22 211
15135.38 252
15136.54 251
15137.70 245
15138.87 234
15140.03 253
15141.19 237
15142.35 241
15143.51 247
15144.67 210
15145.84 230
15147.00 248
15148.16 242
15149.32 237
15150.48 239
15151.65 244
15152.81 247
15153.97 230
15155.13 240
15156.29 244
15157.46 250
15158.62 231
15159.78 246
15160.94 256
15162.10 255
15163.27 214
15164.43 219
15165.59 229
15166.75 240
15167.92 235
15169.08 226
15170.24 231
15171.41 238
15172.57 243
15173.73 232
15174.89 222
15176.06 218
15177.22 255
15178.38 230
15179.55 232
15180.71 204
15181.87 248
15183.04 222
15184.20 240
15185.36 255
15186.53 253
15187.69 214
15188.85 230
15190.02 238
15191.18 223
15192.34 244
15193.51 243
15194.67 267
15195.83 260
15197.00 260
15198.16 234
15199.32 254
15200.49 240
15201.65 229
15202.82 237
15203.98 226
15205.14 238
15206.31 263
15207.47 229
15208.64 214
15209.80 241
15210.97 231
15212.13 255
15213.29 230
15214.46 239
15215.62 255
15216.79 256
15217.95 258
15219.12 257
15220.28 263
15221.45 262
15222.61 260
15223.78 285
15224.94 235
15226.10 252
15227.27 259
15228.43 249
15229.60 253
15230.76 258
15231.93 253
15233.09 249
15234.26 244
15235.43 229
15236.59 232
15237.76 248
15238.92 256
15240.09 251
15241.25 251
15242.42 257
15243.58 269
15244.75 245
15245.91 235
15247.08 251
15248.25 242
15249.41 250
15250.58 235
15251.74 214
15252.91 252
15254.07 245
15255.24 231
15256.41 235
15257.57 241
15258.74 241
15259.90 245
15261.07 212
15262.24 256
15263.40 238
15264.57 241
15265.74 239
15266.90 246
15268.07 224
15269.24 236
15270.40 219
15271.57 218
15272.73 238
15273.90 240
15275.07 231
15276.23 232
15277.40 250
15278.57 242
15279.74 246
15280.90 222
15282.07 233
15283.24 221
15284.40 257
15285.57 226
15286.74 226
15287.90 233
15289.07 263
15290.24 230
15291.41 228
15292.57 250
15293.74 241
15294.91 240
15296.08 239
15297.24 254
15298.41 232
15299.58 237
15300.75 215
15301.91 244
15303.08 223
15304.25 246
15305.42 230
15306.59 263
15307.75 229
15308.92 234
15310.09 240
15311.26 251
15312.43 246
15313.59 210
15314.76 239
15315.93 244
15317.10 243
15318.27 227
15319.44 223
15320.60 224
15321.77 239
15322.94 227
15324.11 229
15325.28 246
15326.45 244
15327.62 239
15328.79 217
15329.95 230
15331.12 228
15332.29 283
15333.46 273
15334.63 237
15335.80 240
15336.97 233
15338.14 244
15339.31 216
15340.48 226
15341.64 226
15342.81 228
15343.98 254
15345.15 256
15346.32 228
15347.49 229
15348.66 245
15349.83 268
15351.00 250
15352.17 255
15353.34 241
15354.51 246
15355.68 222
15356.85 258
15358.02 256
15359.19 231
15360.36 237
15361.53 230
15362.70 249
15363.87 232
15365.04 252
15366.21 228
15367.38 278
15368.55 260
15369.72 235
15370.89 245
15372.06 257
15373.23 251
15374.40 259
15375.57 255
15376.74 263
15377.91 230
15379.08 235
15380.25 240
15381.43 261
15382.60 238
15383.77 237
15384.94 256
15386.11 240
15387.28 262
15388.45 253
15389.62 223
15390.79 230
15391.96 229
15393.14 235
15394.31 222
15395.48 235
15396.65 248
15397.82 235
15398.99 263
15400.16 250
15401.34 212
15402.51 238
15403.68 255
15404.85 256
15406.02 248
15407.19 256
15408.37 234
15409.54 220
15410.71 225
15411.88 248
15413.05 227
15414.23 230
15415.40 240
15416.57 232
15417.74 239
15418.91 223
15420.09 228
15421.26 206
15422.43 240
15423.60 243
15424.78 247
15425.95 238
15427.12 255
15428.29 257
15429.47 247
15430.64 234
15431.81 236
15432.98 242
15434.16 243
15435.33 242
15436.50 218
15437.67 258
15438.85 234
15440.02 264
15441.19 224
15442.37 257
15443.54 233
15444.71 243
15445.89 240
15447.06 254
15448.23 205
15449.41 240
15450.58 245
15451.75 221
15452.93 230
15454.10 241
15455.27 238
15456.45 244
15457.62 221
15458.79 219
15459.97 223
15461.14 212
15462.32 251
15463.49 259
15464.66 258
15465.84 215
15467.01 237
15468.19 218
15469.36 229
15470.53 245
15471.71 229
15472.88 235
15474.06 212
15475.23 240
15476.41 232
15477.58 212
15478.75 232
15479.93 239
15481.10 234
15482.28 238
15483.45 223
15484.63 233
15485.80 250
15486.98 236
15488.15 246
15489.33 227
15490.50 255
15491.68 268
15492.85 260
15494.03 242
15495.20 229
15496.38 229
15497.55 236
15498.73 242
15499.90 239
15501.08 246
15502.25 259
15503.43 213
15504.60 234
15505.78 221
15506.96 223
15508.13 237
15509.31 244
15510.48 235
15511.66 225
15512.83 233
15514.01 246
15515.19 231
15516.36 232
15517.54 237
15518.71 231
15519.89 257
15521.07 238
15522.24 229
15523.42 229
15524.59 251
15525.77 245
15526.95 252
15528.12 256
15529.30 267
15530.48 267
15531.65 238
15532.83 236
15534.01 267
15535.18 253
15536.36 239
15537.54 230
15538.71 221
15539.89 226
15541.07 254
15542.24 256
15543.42 257
15544.60 252
15545.77 243
15546.95 230
15548.13 257
15549.30 214
15550.48 246
15551.66 233
15552.84 249
15554.01 255
15555.19 262
15556.37 228
15557.55 233
15558.72 238
15559.90 252
15561.08 239
15562.26 234
15563.43 260
15564.61 261
15565.79 235
15566.97 261
15568.14 248
15569.32 249
15570.50 281
15571.68 256
15572.86 231
15574.03 230
15575.21 247
15576.39 239
15577.57 246
15578.75 253
15579.93 271
15581.10 270
15582.28 239
15583.46 251
15584.64 253
15585.82 234
15587.00 254
15588.18 262
15589.35 284
15590.53 307
15591.71 273
15592.89 257
15594.07 247
15595.25 248
15596.43 257
15597.61 250
15598.78 274
15599.96 257
15601.14 271
15602.32 235
15603.50 274
15604.68 279
15605.86 260
15607.04 279
15608.22 249
15609.40 258
15610.58 291
15611.76 271
15612.94 263
15614.12 255
15615.30 280
15616.48 277
15617.66 274
15618.84 285
15620.01 239
15621.19 282
15622.37 282
15623.55 280
15624.73 258
15625.91 276
15627.09 261
15628.27 264
15629.46 277
15630.64 307
15631.82 291
15633.00 284
15634.18 242
15635.36 295
15636.54 286
15637.72 275
15638.90 275
15640.08 252
15641.26 284
15642.44 265
15643.62 276
15644.80 275
15645.98 273
15647.16 307
15648.34 313
15649.52 302
15650.71 313
15651.89 288
15653.07 291
15654.25 267
15655.43 282
15656.61 301
15657.79 269
15658.97 299
15660.16 292
15661.34 311
15662.52 286
15663.70 273
15664.88 287
15666.06 280
15667.24 293
15668.43 263
15669.61 243
15670.79 286
15671.97 257
15673.15 255
15674.33 243
15675.52 266
15676.70 263
15677.88 275
15679.06 304
15680.24 276
15681.43 269
15682.61 289
15683.79 288
15684.97 277
15686.16 261
15687.34 265
15688.52 260
15689.70 294
15690.89 269
15692.07 249
15693.25 288
15694.43 280
15695.62 275
15696.80 270
15697.98 263
15699.16 261
15700.35 264
15701.53 288
15702.71 275
15703.90 263
15705.08 273
15706.26 271
15707.45 292
15708.63 281
15709.81 251
15711.00 275
15712.18 298
15713.36 287
15714.55 282
15715.73 272
15716.91 304
15718.10 302
15719.28 264
15720.46 293
15721.65 280
15722.83 311
15724.01 296
15725.20 307
15726.38 300
15727.57 305
15728.75 276
15729.93 307
15731.12 283
15732.30 303
15733.49 294
15734.67 293
15735.85 286
15737.04 302
15738.22 286
15739.41 314
15740.59 324
15741.78 340
15742.96 322
15744.14 300
15745.33 304
15746.51 305
15747.70 330
15748.88 298
15750.07 309
15751.25 305
15752.44 291
15753.62 300
15754.81 335
15755.99 333
15757.18 313
15758.36 327
15759.55 299
15760.73 320
15761.92 303
15763.10 319
15764.29 279
15765.47 288
15766.66 278
15767.84 301
15769.03 303
15770.21 290
15771.40 271
15772.59 283
15773.77 303
15774.96 287
15776.14 284
15777.33 300
15778.51 269
15779.70 292
15780.89 312
15782.07 293
15783.26 273
15784.44 274
15785.63 281
15786.82 270
15788.00 266
15789.19 260
15790.37 290
15791.56 268
15792.75 270
15793.93 253
15795.12 272
15796.31 283
15797.49 266
15798.68 268
15799.87 242
15801.05 265
15802.24 285
15803.43 284
15804.61 269
15805.80 247
15806.99 251
15808.17 260
15809.36 261
15810.55 239
15811.73 256
15812.92 270
15814.11 274
15815.30 250
15816.48 269
15817.67 281
15818.86 258
15820.05 275
15821.23 293
15822.42 288
15823.61 287
15824.80 291
15825.98 270
15827.17 272
15828.36 266
15829.55 268
15830.73 247
15831.92 245
15833.11 239
15834.30 254
15835.49 258
15836.67 223
15837.86 240
15839.05 262
15840.24 255
15841.43 276
15842.61 257
15843.80 272
15844.99 275
15846.18 237
15847.37 247
15848.56 257
15849.74 284
15850.93 230
15852.12 259
15853.31 257
15854.50 239
15855.69 262
15856.88 278
15858.06 271
15859.25 230
15860.44 247
15861.63 259
15862.82 262
15864.01 253
15865.20 256
15866.39 248
15867.58 265
15868.77 242
15869.95 278
15871.14 249
15872.33 285
15873.52 280
15874.71 274
15875.90 273
15877.09 269
15878.28 266
15879.47 272
15880.66 276
15881.85 268
15883.04 250
15884.23 260
15885.42 248
15886.61 238
15887.80 278
15888.99 262
15890.18 252
15891.37 245
15892.56 276
15893.75 252
15894.94 253
15896.13 264
15897.32 272
15898.51 265
15899.70 243
15900.89 266
15902.08 258
15903.27 257
15904.46 245
15905.65 233
15906.84 268
15908.03 246
15909.22 273
15910.42 268
15911.61 265
15912.80 258
15913.99 257
15915.18 268
15916.37 261
15917.56 269
15918.75 289
15919.94 271
15921.13 260
15922.32 239
15923.52 261
15924.71 254
15925.90 266
15927.09 254
15928.28 263
15929.47 287
15930.66 251
15931.86 245
15933.05 279
15934.24 271
15935.43 259
15936.62 264
15937.81 251
15939.01 249
15940.20 236
15941.39 266
15942.58 262
15943.77 231
15944.97 242
15946.16 237
15947.35 260
15948.54 255
15949.73 261
15950.93 256
15952.12 265
15953.31 267
15954.50 252
15955.70 254
15956.89 245
15958.08 231
15959.27 223
15960.47 244
15961.66 220
15962.85 242
15964.04 232
15965.24 231
15966.43 231
15967.62 223
15968.82 273
15970.01 239
15971.20 236
15972.40 257
15973.59 245
15974.78 205
15975.97 220
15977.17 245
15978.36 230
15979.55 224
15980.75 239
15981.94 229
15983.13 246
15984.33 239
15985.52 262
15986.72 242
15987.91 222
15989.10 235
15990.30 224
15991.49 214
15992.68 218
15993.88 237
15995.07 213
15996.27 240
15997.46 236
15998.65 244
15999.85 245
16001.04 244
16002.24 237
16003.43 238
16004.63 214
16005.82 228
16007.01 229
16008.21 219
16009.40 227
16010.60 203
16011.79 221
16012.99 206
16014.18 217
16015.38 218
16016.57 233
16017.76 224
16018.96 232
16020.15 213
16021.35 228
16022.54 234
16023.74 243
16024.93 230
16026.13 239
16027.32 240
16028.52 228
16029.72 220
16030.91 217
16032.11 217
16033.30 219
16034.50 225
16035.69 257
16036.89 235
16038.08 212
16039.28 217
16040.47 230
16041.67 218
16042.87 213
16044.06 222
16045.26 238
16046.45 210
16047.65 234
16048.84 249
16050.04 240
16051.24 197
16052.43 227
16053.63 222
16054.82 228
16056.02 252
16057.22 234
16058.41 265
16059.61 233
16060.81 222
16062.00 225
16063.20 219
16064.40 219
16065.59 237
16066.79 224
16067.99 223
16069.18 212
16070.38 233
16071.58 206
16072.77 200
16073.97 216
16075.17 214
16076.36 233
16077.56 240
16078.76 251
16079.95 220
16081.15 235
16082.35 203
16083.55 206
16084.74 224
16085.94 211
16087.14 222
16088.33 224
16089.53 235
16090.73 211
16091.93 220
16093.12 231
16094.32 253
16095.52 229
16096.72 206
16097.92 227
16099.11 234
16100.31 222
16101.51 208
16102.71 221
16103.90 237
16105.10 229
16106.30 205
16107.50 203
16108.70 208
16109.90 210
16111.09 229
16112.29 227
16113.49 226
16114.69 221
16115.89 218
16117.09 203
16118.28 213
16119.48 225
16120.68 214
16121.88 231
16123.08 233
16124.28 226
16125.48 217
16126.67 208
16127.87 229
16129.07 200
16130.27 212
16131.47 219
16132.67 213
16133.87 217
16135.07 225
16136.27 238
16137.47 226
16138.67 217
16139.86 243
16141.06 225
16142.26 231
16143.46 234
16144.66 217
16145.86 199
16147.06 216
16148.26 245
16149.46 226
16150.66 229
16151.86 205
16153.06 225
16154.26 230
16155.46 230
16156.66 211
16157.86 215
16159.06 213
16160.26 199
16161.46 215
16162.66 221
16163.86 219
16165.06 219
16166.26 224
16167.46 226
16168.66 231
16169.86 218
16171.06 221
16172.26 216
16173.46 210
16174.66 221
16175.86 235
16177.07 215
16178.27 240
16179.47 230
16180.67 236
16181.87 203
16183.07 224
16184.27 220
16185.47 199
16186.67 210
16187.87 230
16189.07 245
16190.28 218
16191.48 207
16192.68 221
16193.88 250
16195.08 229
16196.28 242
16197.48 235
16198.69 222
16199.89 228
16201.09 198
16202.29 206
16203.49 220
16204.69 208
16205.90 229
16207.10 236
16208.30 230
16209.50 227
16210.70 218
16211.91 224
16213.11 228
16214.31 226
16215.51 242
16216.71 222
16217.92 227
16219.12 214
16220.32 218
16221.52 215
16222.72 229
16223.93 232
16225.13 211
16226.33 221
16227.53 222
16228.74 227
16229.94 211
16231.14 212
16232.35 221
16233.55 242
16234.75 230
16235.95 244
16237.16 215
16238.36 236
16239.56 217
16240.77 230
16241.97 232
16243.17 225
16244.38 229
16245.58 258
16246.78 226
16247.99 257
16249.19 238
16250.39 253
16251.60 258
16252.80 229
16254.00 244
16255.21 242
16256.41 248
16257.61 240
16258.82 250
16260.02 226
16261.22 212
16262.43 258
16263.63 245
16264.84 242
16266.04 230
16267.24 247
16268.45 253
16269.65 250
16270.86 239
16272.06 257
16273.27 220
16274.47 222
16275.67 222
16276.88 247
16278.08 211
16279.29 231
16280.49 247
16281.70 244
16282.90 256
16284.11 244
16285.31 237
16286.52 255
16287.72 245
16288.92 233
16290.13 239
16291.33 249
16292.54 250
16293.74 242
16294.95 242
16296.15 236
16297.36 246
16298.57 273
16299.77 252
16300.98 257
16302.18 236
16303.39 244
16304.59 251
16305.80 250
16307.00 229
16308.21 247
16309.41 232
16310.62 267
16311.83 282
16313.03 273
16314.24 266
16315.44 244
16316.65 250
16317.85 233
16319.06 222
16320.27 227
16321.47 249
16322.68 245
16323.88 232
16325.09 212
16326.30 250
16327.50 245
16328.71 236
16329.92 220
16331.12 222
16332.33 210
16333.54 240
16334.74 232
16335.95 213
16337.16 235
16338.36 207
16339.57 248
16340.78 212
16341.98 229
16343.19 227
16344.40 222
16345.60 211
16346.81 188
16348.02 201
16349.22 224
16350.43 230
16351.64 243
16352.85 212
16354.05 207
16355.26 209
16356.47 209
16357.67 216
16358.88 222
16360.09 215
16361.30 210
16362.50 221
16363.71 196
16364.92 201
16366.13 230
16367.34 208
16368.54 228
16369.75 213
16370.96 207
16372.17 196
16373.37 213
16374.58 206
16375.79 193
16377.00 214
16378.21 228
16379.42 186
16380.62 213
16381.83 235
16383.04 228
16384.25 243
16385.46 208
16386.67 205
16387.87 220
16389.08 213
16390.29 195
16391.50 196
16392.71 214
16393.92 232
16395.13 229
16396.33 223
16397.54 208
16398.75 240
16399.96 208
16401.17 218
16402.38 206
16403.59 213
16404.80 204
16406.01 218
16407.22 204
16408.42 207
16409.63 236
16410.84 220
16412.05 195
16413.26 214
16414.47 231
16415.68 242
16416.89 235
16418.10 216
16419.31 230
16420.52 219
16421.73 221
16422.94 209
16424.15 224
16425.36 204
16426.57 215
16427.78 228
16428.99 221
16430.20 228
16431.41 226
16432.62 211
16433.83 193
16435.04 217
16436.25 206
16437.46 210
16438.67 199
16439.88 192
16441.09 203
16442.30 203
16443.51 185
16444.72 211
16445.93 200
16447.14 201
16448.36 186
16449.57 213
16450.78 225
16451.99 209
16453.20 224
16454.41 208
16455.62 215
16456.83 207
16458.04 193
16459.25 201
16460.47 205
16461.68 217
16462.89 222
16464.10 198
16465.31 199
16466.52 203
16467.73 181
16468.94 220
16470.16 194
16471.37 198
16472.58 200
16473.79 206
16475.00 192
16476.21 184
16477.43 188
16478.64 218
16479.85 204
16481.06 191
16482.27 188
16483.49 202
16484.70 210
16485.91 183
16487.12 202
16488.33 198
16489.55 207
16490.76 202
16491.97 182
16493.18 179
16494.40 194
16495.61 187
16496.82 196
16498.03 193
16499.25 181
16500.46 199
16501.67 195
16502.88 221
16504.10 198
16505.31 212
16506.52 195
16507.74 219
16508.95 209
16510.16 209
16511.37 208
16512.59 207
16513.80 211
16515.01 217
16516.23 192
16517.44 202
16518.65 213
16519.87 209
16521.08 190
16522.29 181
16523.51 226
16524.72 196
16525.93 204
16527.15 203
16528.36 183
16529.58 193
16530.79 205
16532.00 203
16533.22 209
16534.43 186
16535.64 222
16536.86 213
16538.07 197
16539.29 192
16540.50 198
16541.72 199
16542.93 204
16544.14 220
16545.36 184
16546.57 182
16547.79 196
16549.00 193
16550.22 185
16551.43 206
16552.64 205
16553.86 198
16555.07 191
16556.29 200
16557.50 171
16558.72 174
16559.93 188
16561.15 197
16562.36 198
16563.58 163
16564.79 199
16566.01 227
16567.22 216
16568.44 196
16569.65 195
16570.87 216
16572.08 205
16573.30 199
16574.51 190
16575.73 175
16576.95 208
16578.16 199
16579.38 184
16580.59 184
16581.81 183
16583.02 187
16584.24 174
16585.45 192
16586.67 205
16587.89 180
16589.10 167
16590.32 187
16591.53 204
16592.75 213
16593.97 186
16595.18 208
16596.40 199
16597.61 196
16598.83 180
16600.05 173
16601.26 176
16602.48 201
16603.70 172
16604.91 174
16606.13 185
16607.35 185
16608.56 212
16609.78 184
16611.00 182
16612.21 181
16613.43 193
16614.65 195
16615.86 186
16617.08 174
16618.30 177
16619.51 191
16620.73 193
16621.95 207
16623.17 191
16624.38 171
16625.60 188
16626.82 194
16628.03 185
16629.25 187
16630.47 174
16631.69 199
16632.90 193
16634.12 183
16635.34 217
16636.56 204
16637.77 193
16638.99 197
16640.21 185
16641.43 197
16642.65 181
16643.86 193
16645.08 192
16646.30 176
16647.52 179
16648.74 190
16649.95 191
16651.17 182
16652.39 187
16653.61 174
16654.83 197
16656.05 181
16657.26 207
16658.48 198
16659.70 173
16660.92 194
16662.14 198
16663.36 204
16664.58 189
16665.79 190
16667.01 184
16668.23 187
16669.45 176
16670.67 193
16671.89 192
16673.11 197
16674.33 171
16675.55 198
16676.76 222
16677.98 200
16679.20 194
16680.42 179
16681.64 199
16682.86 178
16684.08 187
16685.30 184
16686.52 190
16687.74 189
16688.96 161
16690.18 169
16691.40 174
16692.62 166
16693.84 174
16695.06 185
16696.28 199
16697.50 206
16698.72 187
16699.94 198
16701.16 195
16702.38 178
16703.60 181
16704.82 181
16706.04 170
16707.26 191
16708.48 199
16709.70 191
16710.92 175
16712.14 188
16713.36 187
16714.58 168
16715.80 192
16717.02 196
16718.24 210
16719.46 173
16720.68 192
16721.90 188
16723.12 182
16724.34 187
16725.57 194
16726.79 195
16728.01 193
16729.23 187
16730.45 214
16731.67 196
16732.89 207
16734.11 185
16735.33 167
16736.56 202
16737.78 176
16739.00 184
16740.22 194
16741.44 187
16742.66 164
16743.88 175
16745.11 179
16746.33 195
16747.55 188
16748.77 207
16749.99 192
16751.21 177
16752.44 192
16753.66 198
16754.88 187
16756.10 184
16757.32 186
16758.55 186
16759.77 199
16760.99 175
16762.21 182
16763.44 184
16764.66 196
16765.88 171
16767.10 188
16768.32 163
16769.55 197
16770.77 211
16771.99 179
16773.22 193
16774.44 164
16775.66 166
16776.88 178
16778.11 197
16779.33 186
16780.55 207
16781.77 208
16783.00 199
16784.22 184
16785.44 189
16786.67 186
16787.89 194
16789.11 195
16790.34 189
16791.56 183
16792.78 181
16794.01 202
16795.23 178
16796.45 175
16797.68 187
16798.90 177
16800.12 175
16801.35 174
16802.57 177
16803.80 181
16805.02 186
16806.24 182
16807.47 191
16808.69 170
16809.91 189
16811.14 164
16812.36 173
16813.59 172
16814.81 165
16816.04 187
16817.26 189
16818.48 208
16819.71 177
16820.93 176
16822.16 191
16823.38 189
16824.61 174
16825.83 181
16827.06 182
16828.28 200
16829.50 173
16830.73 189
16831.95 201
16833.18 176
16834.40 176
16835.63 193
16836.85 183
16838.08 184
16839.30 185
16840.53 202
16841.75 203
16842.98 194
16844.20 194
16845.43 186
16846.65 208
16847.88 205
16849.11 181
16850.33 191
16851.56 172
16852.78 183
16854.01 189
16855.23 177
16856.46 185
16857.68 183
16858.91 193
16860.14 200
16861.36 177
16862.59 208
16863.81 195
16865.04 184
16866.27 185
16867.49 199
16868.72 216
16869.94 218
16871.17 216
16872.40 211
16873.62 201
16874.85 218
16876.08 189
16877.30 213
16878.53 211
16879.76 187
16880.98 198
16882.21 211
16883.43 202
16884.66 196
16885.89 189
16887.12 204
16888.34 183
16889.57 197
16890.80 211
16892.02 223
16893.25 194
16894.48 190
16895.70 202
16896.93 204
16898.16 180
16899.39 188
16900.61 186
16901.84 195
16903.07 199
16904.29 202
16905.52 192
16906.75 196
16907.98 205
16909.20 205
16910.43 172
16911.66 197
16912.89 196
16914.12 196
16915.34 192
16916.57 187
16917.80 198
16919.03 192
16920.26 204
16921.48 193
16922.71 192
16923.94 208
16925.17 177
16926.40 197
16927.62 191
16928.85 189
16930.08 186
16931.31 199
16932.54 184
16933.77 194
16934.99 196
16936.22 184
16937.45 197
16938.68 187
16939.91 186
16941.14 191
16942.37 212
16943.60 205
16944.82 185
16946.05 196
16947.28 200
16948.51 188
16949.74 218
16950.97 187
16952.20 194
16953.43 201
16954.66 185
16955.89 180
16957.12 180
16958.34 194
16959.57 192
16960.80 212
16962.03 206
16963.26 191
16964.49 193
16965.72 197
16966.95 178
16968.18 178
16969.41 190
16970.64 208
16971.87 171
16973.10 188
16974.33 182
16975.56 183
16976.79 177
16978.02 183
16979.25 190
16980.48 184
16981.71 191
16982.94 180
16984.17 185
16985.40 176
16986.63 164
16987.86 182
16989.09 212
16990.32 176
16991.55 188
16992.79 185
16994.02 212
16995.25 212
16996.48 209
16997.71 199
16998.94 205
17000.17 195
17001.40 203
17002.63 200
17003.86 191
17005.09 219
17006.32 201
17007.56 185
17008.79 168
17010.02 197
17011.25 198
17012.48 176
17013.71 182
17014.94 195
17016.18 194
17017.41 197
17018.64 195
17019.87 186
17021.10 194
17022.33 186
17023.57 170
17024.80 193
17026.03 200
17027.26 177
17028.49 200
17029.72 186
17030.96 185
17032.19 185
17033.42 167
17034.65 176
17035.88 160
17037.12 178
17038.35 180
17039.58 195
17040.81 173
17042.05 161
17043.28 170
17044.51 181
17045.74 173
17046.98 204
17048.21 184
17049.44 194
17050.67 161
17051.91 195
17053.14 175
17054.37 178
17055.61 181
17056.84 183
17058.07 198
17059.30 180
17060.54 188
17061.77 190
17063.00 180
17064.24 154
17065.47 191
17066.70 188
17067.94 193
17069.17 173
17070.40 184
17071.64 179
17072.87 170
17074.10 180
17075.34 192
17076.57 211
17077.81 179
17079.04 174
17080.27 197
17081.51 182
17082.74 192
17083.97 183
17085.21 204
17086.44 208
17087.68 204
17088.91 200
17090.15 176
17091.38 162
17092.61 187
17093.85 213
17095.08 181
17096.32 169
17097.55 190
17098.79 191
17100.02 187
17101.25 177
17102.49 189
17103.72 195
17104.96 193
17106.19 162
17107.43 145
17108.66 194
17109.90 187
17111.13 185
17112.37 172
17113.60 181
17114.84 185
17116.07 184
17117.31 181
17118.54 173
17119.78 167
17121.01 200
17122.25 194
17123.48 220
17124.72 189
17125.95 176
17127.19 191
17128.43 188
17129.66 182
17130.90 172
17132.13 179
17133.37 191
17134.60 167
17135.84 170
17137.08 174
17138.31 182
17139.55 196
17140.78 187
17142.02 181
17143.26 174
17144.49 175
17145.73 175
17146.96 178
17148.20 168
17149.44 183
17150.67 198
17151.91 163
17153.15 185
17154.38 180
17155.62 175
17156.85 173
17158.09 178
17159.33 172
17160.56 200
17161.80 174
17163.04 189
17164.28 176
17165.51 187
17166.75 182
17167.99 192
17169.22 172
17170.46 182
17171.70 173
17172.93 189
17174.17 173
17175.41 157
17176.65 185
17177.88 171
17179.12 190
17180.36 163
17181.60 171
17182.83 197
17184.07 181
17185.31 176
17186.55 174
17187.78 170
17189.02 210
17190.26 212
17191.50 188
17192.73 191
17193.97 166
17195.21 188
17196.45 173
17197.69 185
17198.92 141
17200.16 177
17201.40 186
17202.64 168
17203.88 199
17205.12 213
17206.35 164
17207.59 159
17208.83 188
17210.07 168
17211.31 173
17212.55 188
17213.78 202
17215.02 181
17216.26 183
17217.50 178
17218.74 193
17219.98 187
17221.22 162
17222.46 167
17223.69 206
17224.93 164
17226.17 180
17227.41 186
17228.65 178
17229.89 178
17231.13 181
17232.37 193
17233.61 191
17234.85 199
17236.09 159
17237.33 191
17238.57 196
17239.81 187
17241.04 161
17242.28 200
17243.52 181
17244.76 203
17246.00 194
17247.24 173
17248.48 193
17249.72 172
17250.96 202
17252.20 167
17253.44 177
17254.68 156
17255.92 190
17257.16 190
17258.40 184
17259.64 160
17260.88 190
17262.12 177
17263.37 181
17264.61 178
17265.85 184
17267.09 175
17268.33 182
17269.57 172
17270.81 187
17272.05 183
17273.29 177
17274.53 187
17275.77 187
17277.01 180
17278.25 186
17279.49 186
17280.74 187
17281.98 177
17283.22 186
17284.46 202
17285.70 189
17286.94 174
17288.18 181
17289.42 190
17290.66 173
17291.91 192
17293.15 192
17294.39 168
17295.63 163
17296.87 181
17298.11 193
17299.36 172
17300.60 204
17301.84 203
17303.08 189
17304.32 174
17305.56 153
17306.81 181
17308.05 195
17309.29 185
17310.53 185
17311.77 186
17313.02 187
17314.26 198
17315.50 168
17316.74 198
17317.99 158
17319.23 164
17320.47 165
17321.71 169
17322.96 173
17324.20 179
17325.44 169
17326.68 179
17327.93 196
17329.17 173
17330.41 193
17331.65 166
17332.90 193
17334.14 169
17335.38 164
17336.63 154
17337.87 159
17339.11 183
17340.36 162
17341.60 167
17342.84 169
17344.09 188
17345.33 165
17346.57 171
17347.82 158
17349.06 185
17350.30 175
17351.55 169
17352.79 147
17354.03 158
17355.28 162
17356.52 175
17357.76 196
17359.01 154
17360.25 153
17361.50 167
17362.74 173
17363.98 172
17365.23 170
17366.47 159
17367.72 176
17368.96 165
17370.21 187
17371.45 162
17372.69 197
17373.94 184
17375.18 183
17376.43 159
17377.67 172
17378.92 170
17380.16 199
17381.41 184
17382.65 180
17383.89 167
17385.14 163
17386.38 182
17387.63 170
17388.87 166
17390.12 170
17391.36 179
17392.61 158
17393.85 173
17395.10 160
17396.34 176
17397.59 191
17398.83 207
17400.08 195
17401.33 194
17402.57 200
17403.82 199
17405.06 189
17406.31 171
17407.55 208
17408.80 175
17410.04 189
17411.29 189
17412.54 183
17413.78 177
17415.03 171
17416.27 180
17417.52 186
17418.76 167
17420.01 163
17421.26 165
17422.50 174
17423.75 163
17425.00 150
17426.24 197
17427.49 181
17428.73 176
17429.98 176
17431.23 187
17432.47 174
17433.72 196
17434.97 179
17436.21 187
17437.46 173
17438.71 159
17439.95 160
17441.20 167
17442.45 192
17443.69 167
17444.94 192
17446.19 184
17447.43 182
17448.68 182
17449.93 185
17451.18 163
17452.42 169
17453.67 166
17454.92 168
17456.16 168
17457.41 165
17458.66 183
17459.91 188
17461.15 158
17462.40 168
17463.65 155
17464.90 183
17466.14 171
17467.39 181
17468.64 186
17469.89 182
17471.14 210
17472.38 193
17473.63 194
17474.88 181
17476.13 168
17477.38 165
17478.62 192
17479.87 180
17481.12 187
17482.37 184
17483.62 202
17484.86 171
17486.11 159
17487.36 187
17488.61 175
17489.86 180
17491.11 194
17492.36 194
17493.60 175
17494.85 180
17496.10 201
17497.35 195
17498.60 206
17499.85 189
17501.10 193
17502.35 182
17503.59 181
17504.84 195
17506.09 184
17507.34 178
17508.59 198
17509.84 203
17511.09 172
17512.34 194
17513.59 177
17514.84 195
17516.09 182
17517.34 174
17518.59 167
17519.84 187
17521.09 184
17522.33 176
17523.58 175
17524.83 178
17526.08 186
17527.33 198
17528.58 192
17529.83 198
17531.08 204
17532.33 186
17533.58 194
17534.83 192
17536.08 174
17537.33 186
17538.58 200
17539.83 200
17541.09 192
17542.34 204
17543.59 187
17544.84 184
17546.09 202
17547.34 177
17548.59 205
17549.84 184
17551.09 206
17552.34 178
17553.59 181
17554.84 189
17556.09 182
17557.34 196
17558.59 206
17559.85 207
17561.10 209
17562.35 169
17563.60 178
17564.85 199
17566.10 188
17567.35 190
17568.60 176
17569.86 183
17571.11 187
17572.36 184
17573.61 171
17574.86 175
17576.11 197
17577.36 208
17578.62 200
17579.87 196
17581.12 187
17582.37 212
17583.62 191
17584.87 203
17586.13 220
17587.38 174
17588.63 189
17589.88 215
17591.13 195
17592.39 190
17593.64 199
17594.89 182
17596.14 192
17597.40 190
17598.65 170
17599.90 193
17601.15 207
17602.41 199
17603.66 194
17604.91 178
17606.16 192
17607.42 181
17608.67 189
17609.92 207
17611.17 177
17612.43 193
17613.68 191
17614.93 177
17616.19 192
17617.44 177
17618.69 191
17619.95 178
17621.20 172
17622.45 198
17623.71 191
17624.96 195
17626.21 186
17627.47 197
17628.72 175
17629.97 182
17631.23 183
17632.48 196
17633.73 191
17634.99 179
17636.24 175
17637.49 190
17638.75 204
17640.00 173
17641.26 195
17642.51 202
17643.76 184
17645.02 178
17646.27 179
17647.53 190
17648.78 194
17650.03 178
17651.29 193
17652.54 190
17653.80 186
17655.05 178
17656.31 189
17657.56 199
17658.82 185
17660.07 169
17661.32 176
17662.58 174
17663.83 180
17665.09 175
17666.34 185
17667.60 199
17668.85 202
17670.11 177
17671.36 197
17672.62 197
17673.87 173
17675.13 164
17676.38 185
17677.64 187
17678.89 174
17680.15 188
17681.40 194
17682.66 185
17683.92 174
17685.17 166
17686.43 184
17687.68 168
17688.94 190
17690.19 170
17691.45 168
17692.70 194
17693.96 182
17695.22 175
17696.47 193
17697.73 190
17698.98 176
17700.24 175
17701.50 191
17702.75 193
17704.01 176
17705.26 184
17706.52 178
17707.78 186
17709.03 204
17710.29 185
17711.55 176
17712.80 185
17714.06 172
17715.32 197
17716.57 189
17717.83 197
17719.09 181
17720.34 189
17721.60 180
17722.86 152
17724.11 204
17725.37 165
17726.63 174
17727.88 198
17729.14 201
17730.40 169
17731.65 182
17732.91 192
17734.17 188
17735.43 202
17736.68 193
17737.94 181
17739.20 193
17740.46 177
17741.71 185
17742.97 165
17744.23 175
17745.49 169
17746.74 189
17748.00 203
17749.26 187
17750.52 202
17751.77 189
17753.03 158
17754.29 172
17755.55 174
17756.81 184
17758.06 193
17759.32 187
17760.58 187
17761.84 204
17763.10 159
17764.35 191
17765.61 220
17766.87 172
17768.13 165
17769.39 212
17770.65 217
17771.91 189
17773.16 189
17774.42 187
17775.68 198
17776.94 178
17778.20 181
17779.46 177
17780.72 187
17781.98 193
17783.23 211
17784.49 224
17785.75 191
17787.01 195
17788.27 188
17789.53 204
17790.79 201
17792.05 192
17793.31 204
17794.57 221
17795.83 181
17797.09 193
17798.34 188
17799.60 211
17800.86 211
17802.12 189
17803.38 197
17804.64 189
17805.90 198
17807.16 201
17808.42 202
17809.68 197
17810.94 219
17812.20 187
17813.46 200
17814.72 177
17815.98 199
17817.24 189
17818.50 200
17819.76 200
17821.02 197
17822.28 199
17823.54 187
17824.80 158
17826.06 187
17827.33 174
17828.59 168
17829.85 177
17831.11 189
17832.37 178
17833.63 188
17834.89 188
17836.15 176
17837.41 175
17838.67 185
17839.93 196
17841.19 198
17842.45 193
17843.72 182
17844.98 190
17846.24 170
17847.50 181
17848.76 201
17850.02 177
17851.28 167
17852.54 161
17853.81 182
17855.07 188
17856.33 151
17857.59 173
17858.85 193
17860.11 179
17861.38 188
17862.64 176
17863.90 220
17865.16 184
17866.42 176
17867.68 204
17868.95 179
17870.21 174
17871.47 188
17872.73 206
17874.00 191
17875.26 174
17876.52 162
17877.78 202
17879.04 170
17880.31 187
17881.57 157
17882.83 157
17884.09 169
17885.36 168
17886.62 173
17887.88 176
17889.14 157
17890.41 167
17891.67 172
17892.93 168
17894.20 211
17895.46 175
17896.72 168
17897.98 153
17899.25 161
17900.51 176
17901.77 174
17903.04 168
17904.30 176
17905.56 180
17906.83 172
17908.09 175
17909.35 178
17910.62 185
17911.88 163
17913.14 188
17914.41 157
17915.67 171
17916.93 170
17918.20 190
17919.46 170
17920.73 174
17921.99 161
17923.25 181
17924.52 183
17925.78 179
17927.05 179
17928.31 177
17929.57 187
17930.84 189
17932.10 194
17933.37 165
17934.63 178
17935.90 181
17937.16 173
17938.42 160
17939.69 167
17940.95 175
17942.22 190
17943.48 179
17944.75 156
17946.01 154
17947.28 175
17948.54 187
17949.81 162
17951.07 196
17952.34 179
17953.60 160
17954.87 149
17956.13 160
17957.40 169
17958.66 168
17959.93 172
17961.19 177
17962.46 184
17963.72 175
17964.99 143
17966.25 166
17967.52 179
17968.78 161
17970.05 165
17971.31 161
17972.58 193
17973.85 156
17975.11 180
17976.38 150
17977.64 176
17978.91 191
17980.18 195
17981.44 180
17982.71 157
17983.97 179
17985.24 164
17986.51 159
17987.77 165
17989.04 173
17990.30 177
17991.57 196
17992.84 173
17994.10 179
17995.37 182
17996.64 174
17997.90 170
17999.17 178
18000.44 184
18001.70 178
18002.97 183
18004.24 180
18005.50 186
18006.77 189
18008.04 185
18009.30 166
18010.57 171
18011.84 164
18013.10 176
18014.37 171
18015.64 180
18016.91 165
18018.17 193
18019.44 208
18020.71 176
18021.97 187
18023.24 185
18024.51 177
18025.78 164
18027.04 204
18028.31 204
18029.58 195
18030.85 179
18032.12 180
18033.38 171
18034.65 185
18035.92 194
18037.19 167
18038.45 173
18039.72 185
18040.99 170
18042.26 155
18043.53 173
18044.80 167
18046.06 190
18047.33 178
18048.60 184
18049.87 176
18051.14 206
18052.40 186
18053.67 166
18054.94 180
18056.21 184
18057.48 177
18058.75 169
18060.02 173
18061.29 179
18062.55 181
18063.82 172
18065.09 194
18066.36 181
18067.63 198
18068.90 172
18070.17 173
18071.44 159
18072.71 162
18073.98 179
18075.24 198
18076.51 193
18077.78 161
18079.05 207
18080.32 181
18081.59 184
18082.86 184
18084.13 185
18085.40 171
18086.67 171
18087.94 195
18089.21 180
18090.48 193
18091.75 190
18093.02 207
18094.29 185
18095.56 210
18096.83 190
18098.10 192
18099.37 202
18100.64 186
18101.91 178
18103.18 195
18104.45 202
18105.72 182
18106.99 197
18108.26 202
18109.53 214
18110.80 196
18112.07 177
18113.34 191
18114.61 196
18115.88 231
18117.15 221
18118.43 191
18119.70 237
18120.97 216
18122.24 213
18123.51 202
18124.78 199
18126.05 194
18127.32 213
18128.59 213
18129.86 183
18131.14 231
18132.41 208
18133.68 206
18134.95 202
18136.22 181
18137.49 187
18138.76 189
18140.04 205
18141.31 207
18142.58 194
18143.85 204
18145.12 181
18146.39 197
18147.67 204
18148.94 188
18150.21 194
18151.48 205
18152.75 205
18154.02 191
18155.30 191
18156.57 199
18157.84 221
18159.11 212
18160.39 190
18161.66 173
18162.93 199
18164.20 198
18165.47 205
18166.75 200
18168.02 211
18169.29 214
18170.56 188
18171.84 159
18173.11 202
18174.38 188
18175.66 192
18176.93 195
18178.20 196
18179.47 198
18180.75 190
18182.02 188
18183.29 196
18184.57 188
18185.84 170
18187.11 211
18188.39 206
18189.66 180
18190.93 167
18192.21 202
18193.48 197
18194.75 184
18196.03 158
18197.30 191
18198.57 207
18199.85 198
18201.12 201
18202.39 194
18203.67 191
18204.94 208
18206.22 206
18207.49 195
18208.76 187
18210.04 221
18211.31 220
18212.59 196
18213.86 178
18215.13 175
18216.41 205
18217.68 190
18218.96 168
18220.23 202
18221.51 194
18222.78 187
18224.05 184
18225.33 196
18226.60 185
18227.88 192
18229.15 203
18230.43 192
18231.70 203
18232.98 193
18234.25 198
18235.53 193
18236.80 182
18238.08 199
18239.35 191
18240.63 194
18241.90 167
18243.18 176
18244.45 190
18245.73 189
18247.00 207
18248.28 192
18249.55 189
18250.83 192
18252.10 181
18253.38 199
18254.65 181
18255.93 178
18257.21 187
18258.48 157
18259.76 175
18261.03 176
18262.31 163
18263.58 185
18264.86 169
18266.14 168
18267.41 173
18268.69 180
18269.96 174
18271.24 174
18272.52 173
18273.79 191
18275.07 183
18276.35 195
18277.62 190
18278.90 174
18280.17 180
18281.45 171
18282.73 184
18284.00 194
18285.28 187
18286.56 173
18287.83 198
18289.11 207
18290.39 179
18291.66 184
18292.94 179
18294.22 174
18295.50 210
18296.77 195
18298.05 190
18299.33 205
18300.60 197
18301.88 191
18303.16 173
18304.43 175
18305.71 169
18306.99 182
18308.27 174
18309.54 194
18310.82 172
18312.10 185
18313.38 178
18314.65 194
18315.93 182
18317.21 182
18318.49 191
18319.77 173
18321.04 173
18322.32 170
18323.60 175
18324.88 207
18326.16 172
18327.43 161
18328.71 148
18329.99 167
18331.27 175
18332.55 174
18333.82 170
18335.10 167
18336.38 176
18337.66 188
18338.94 183
18340.22 189
18341.50 196
18342.77 183
18344.05 171
18345.33 169
18346.61 178
18347.89 187
18349.17 185
18350.45 185
18351.73 145
18353.00 192
18354.28 167
18355.56 185
18356.84 156
18358.12 173
18359.40 181
18360.68 167
18361.96 175
18363.24 163
18364.52 173
18365.80 183
18367.08 191
18368.36 195
18369.64 171
18370.91 177
18372.19 201
18373.47 165
18374.75 175
18376.03 182
18377.31 179
18378.59 168
18379.87 174
18381.15 184
18382.43 168
18383.71 175
18384.99 187
18386.27 169
18387.55 168
18388.83 184
18390.11 159
18391.39 167
18392.67 183
18393.95 184
18395.24 174
18396.52 190
18397.80 172
18399.08 169
18400.36 169
18401.64 177
18402.92 162
18404.20 164
18405.48 156
18406.76 173
18408.04 174
18409.32 160
18410.60 161
18411.89 160
18413.17 184
18414.45 193
18415.73 183
18417.01 167
18418.29 190
18419.57 165
18420.85 172
18422.13 177
18423.42 160
18424.70 180
18425.98 178
18427.26 192
18428.54 161
18429.82 172
18431.11 157
18432.39 164
18433.67 188
18434.95 151
18436.23 150
18437.51 170
18438.80 166
18440.08 157
18441.36 149
18442.64 180
18443.93 179
18445.21 186
18446.49 198
18447.77 157
18449.05 179
18450.34 188
18451.62 176
18452.90 192
18454.18 159
18455.47 181
18456.75 200
18458.03 168
18459.31 181
18460.60 190
18461.88 174
18463.16 176
18464.45 179
18465.73 175
18467.01 157
18468.29 164
18469.58 197
18470.86 172
18472.14 168
18473.43 185
18474.71 210
18475.99 162
18477.28 190
18478.56 180
18479.84 159
18481.13 183
18482.41 188
18483.69 191
18484.98 179
18486.26 184
18487.54 193
18488.83 179
18490.11 169
18491.40 187
18492.68 185
18493.96 190
18495.25 183
18496.53 171
18497.81 184
18499.10 185
18500.38 181
18501.67 172
18502.95 192
18504.24 178
18505.52 185
18506.80 174
18508.09 168
18509.37 174
18510.66 180
18511.94 182
18513.23 207
18514.51 180
18515.80 179
18517.08 190
18518.37 178
18519.65 168
18520.93 163
18522.22 172
18523.50 190
18524.79 180
18526.07 183
18527.36 184
18528.64 188
18529.93 186
18531.21 163
18532.50 176
18533.79 152
18535.07 182
18536.36 174
18537.64 171
18538.93 181
18540.21 190
18541.50 178
18542.78 184
18544.07 205
18545.35 178
18546.64 174
18547.93 177
18549.21 201
18550.50 189
18551.78 184
18553.07 158
18554.36 187
18555.64 175
18556.93 181
18558.21 190
18559.50 187
18560.79 169
18562.07 210
18563.36 194
18564.64 189
18565.93 194
18567.22 179
18568.50 198
18569.79 198
18571.08 188
18572.36 155
18573.65 204
18574.94 174
18576.22 189
18577.51 202
18578.80 197
18580.08 187
18581.37 199
18582.66 190
18583.95 189
18585.23 182
18586.52 182
18587.81 215
18589.09 167
18590.38 182
18591.67 177
18592.96 193
18594.24 194
18595.53 206
18596.82 219
18598.11 189
18599.39 185
18600.68 210
18601.97 189
18603.26 172
18604.54 182
18605.83 174
18607.12 174
18608.41 187
18609.69 188
18610.98 174
18612.27 172
18613.56 173
18614.85 206
18616.13 186
18617.42 185
18618.71 184
18620.00 193
18621.29 179
18622.58 157
18623.86 192
18625.15 198
18626.44 192
18627.73 184
18629.02 187
18630.31 175
18631.60 169
18632.88 161
18634.17 187
18635.46 188
18636.75 182
18638.04 175
18639.33 171
18640.62 160
18641.91 152
18643.20 183
18644.48 168
18645.77 193
18647.06 173
18648.35 189
18649.64 164
18650.93 164
18652.22 181
18653.51 199
18654.80 191
18656.09 161
18657.38 184
18658.67 177
18659.96 178
18661.25 169
18662.54 168
18663.83 168
18665.12 176
18666.41 165
18667.70 184
18668.99 178
18670.28 173
18671.57 197
18672.86 187
18674.15 165
18675.44 186
18676.73 170
18678.02 195
18679.31 177
18680.60 182
18681.89 187
18683.18 188
18684.47 187
18685.76 176
18687.05 186
18688.34 147
18689.63 202
18690.92 174
18692.21 167
18693.50 166
18694.79 185
18696.08 166
18697.38 166
18698.67 208
18699.96 162
18701.25 179
18702.54 183
18703.83 180
18705.12 154
18706.41 170
18707.70 178
18709.00 193
18710.29 188
18711.58 188
18712.87 163
18714.16 189
18715.45 180
18716.74 172
18718.04 189
18719.33 169
18720.62 183
18721.91 179
18723.20 188
18724.50 169
18725.79 167
18727.08 166
18728.37 160
18729.66 157
18730.96 173
18732.25 166
18733.54 172
18734.83 175
18736.12 151
18737.42 163
18738.71 161
18740.00 185
18741.29 186
18742.59 193
18743.88 159
18745.17 173
18746.46 161
18747.76 167
18749.05 168
18750.34 174
18751.63 168
18752.93 188
18754.22 156
18755.51 172
18756.81 170
18758.10 164
18759.39 160
18760.69 160
18761.98 159
18763.27 154
18764.56 173
18765.86 160
18767.15 169
18768.44 138
18769.74 161
18771.03 145
18772.33 179
18773.62 193
18774.91 151
18776.21 177
18777.50 179
18778.79 181
18780.09 170
18781.38 177
18782.67 177
18783.97 181
18785.26 154
18786.56 177
18787.85 167
18789.14 179
18790.44 187
18791.73 171
18793.03 175
18794.32 157
18795.62 174
18796.91 155
18798.20 183
18799.50 181
18800.79 172
18802.09 173
18803.38 168
18804.68 172
18805.97 167
18807.27 167
18808.56 180
18809.86 183
18811.15 186
18812.45 175
18813.74 186
18815.04 164
18816.33 171
18817.63 155
18818.92 172
18820.22 175
18821.51 161
18822.81 148
18824.10 150
18825.40 150
18826.69 159
18827.99 181
18829.28 146
18830.58 149
18831.87 180
18833.17 173
18834.47 171
18835.76 158
18837.06 180
18838.35 173
18839.65 174
18840.95 163
18842.24 170
18843.54 172
18844.83 192
18846.13 159
18847.43 181
18848.72 157
18850.02 169
18851.31 176
18852.61 178
18853.91 162
18855.20 152
18856.50 161
18857.80 169
18859.09 175
18860.39 171
18861.69 144
18862.98 174
18864.28 170
18865.58 160
18866.87 161
18868.17 152
18869.47 176
18870.76 166
18872.06 163
18873.36 173
18874.65 162
18875.95 170
18877.25 172
18878.54 178
18879.84 172
18881.14 168
18882.44 148
18883.73 160
18885.03 158
18886.33 172
18887.63 154
18888.92 185
18890.22 174
18891.52 165
18892.82 156
18894.11 151
18895.41 171
18896.71 165
18898.01 164
18899.31 180
18900.60 179
18901.90 153
18903.20 173
18904.50 172
18905.80 175
18907.09 167
18908.39 178
18909.69 163
18910.99 165
18912.29 156
18913.59 170
18914.88 167
18916.18 179
18917.48 175
18918.78 195
18920.08 173
18921.38 154
18922.67 168
18923.97 142
18925.27 175
18926.57 141
18927.87 169
18929.17 163
18930.47 182
18931.77 161
18933.07 171
18934.37 164
18935.66 162
18936.96 179
18938.26 181
18939.56 158
18940.86 146
18942.16 161
18943.46 176
18944.76 169
18946.06 172
18947.36 161
18948.66 169
18949.96 161
18951.26 158
18952.56 173
18953.86 169
18955.16 185
18956.46 180
18957.76 160
18959.06 150
18960.36 170
18961.66 174
18962.96 166
18964.26 159
18965.56 160
18966.86 167
18968.16 175
18969.46 181
18970.76 162
18972.06 154
18973.36 171
18974.66 156
18975.96 161
18977.26 174
18978.56 170
18979.86 179
18981.16 164
18982.46 158
18983.76 158
18985.06 153
18986.37 196
18987.67 182
18988.97 165
18990.27 148
18991.57 153
18992.87 162
18994.17 143
18995.47 161
18996.77 157
18998.07 140
18999.38 150
19000.68 160
19001.98 152
19003.28 157
19004.58 157
19005.88 161
19007.18 162
19008.49 161
19009.79 167
19011.09 156
19012.39 152
19013.69 177
19015.00 152
19016.30 153
19017.60 165
19018.90 139
19020.20 126
19021.51 171
19022.81 167
19024.11 169
19025.41 172
19026.71 150
19028.02 168
19029.32 170
19030.62 157
19031.92 162
19033.23 170
19034.53 177
19035.83 160
19037.13 158
19038.44 150
19039.74 173
19041.04 182
19042.34 165
19043.65 153
19044.95 173
19046.25 164
19047.56 172
19048.86 141
19050.16 148
19051.47 162
19052.77 174
19054.07 150
19055.37 145
19056.68 134
19057.98 143
19059.28 166
19060.59 157
19061.89 157
19063.20 138
19064.50 151
19065.80 155
19067.11 150
19068.41 166
19069.71 167
19071.02 151
19072.32 150
19073.62 174
19074.93 162
19076.23 144
19077.54 163
19078.84 164
19080.14 147
19081.45 140
19082.75 158
19084.06 185
19085.36 141
19086.67 170
19087.97 176
19089.27 152
19090.58 153
19091.88 163
19093.19 150
19094.49 167
19095.80 152
19097.10 158
19098.41 153
19099.71 159
19101.02 167
19102.32 162
19103.63 173
19104.93 155
19106.24 137
19107.54 148
19108.85 157
19110.15 144
19111.46 148
19112.76 161
19114.07 164
19115.37 138
19116.68 140
19117.98 171
19119.29 160
19120.59 152
19121.90 158
19123.20 160
19124.51 158
19125.82 138
19127.12 153
19128.43 158
19129.73 160
19131.04 166
19132.34 164
19133.65 161
19134.96 134
19136.26 175
19137.57 168
19138.87 152
19140.18 129
19141.49 166
19142.79 159
19144.10 161
19145.41 153
19146.71 167
19148.02 151
19149.32 162
19150.63 158
19151.94 148
19153.24 142
19154.55 159
19155.86 154
19157.16 157
19158.47 145
19159.78 159
19161.08 181
19162.39 155
19163.70 179
19165.01 155
19166.31 166
19167.62 188
19168.93 171
19170.23 149
19171.54 157
19172.85 163
19174.16 169
19175.46 168
19176.77 170
19178.08 160
19179.39 165
19180.69 178
19182.00 164
19183.31 157
19184.62 158
19185.92 176
19187.23 160
19188.54 155
19189.85 148
19191.15 141
19192.46 164
19193.77 175
19195.08 151
19196.39 156
19197.69 147
19199.00 147
19200.31 164
19201.62 162
19202.93 149
19204.24 154
19205.54 174
19206.85 167
19208.16 159
19209.47 168
19210.78 169
19212.09 163
19213.40 149
19214.70 164
19216.01 160
19217.32 174
19218.63 174
19219.94 149
19221.25 138
19222.56 159
19223.87 150
19225.18 166
19226.48 148
19227.79 147
19229.10 148
19230.41 154
19231.72 158
19233.03 142
19234.34 166
19235.65 161
19236.96 175
19238.27 155
19239.58 157
19240.89 153
19242.20 145
19243.51 145
19244.82 149
19246.13 175
19247.44 149
19248.75 139
19250.06 156
19251.37 143
19252.67 166
19253.98 158
19255.30 148
19256.61 128
19257.92 153
19259.23 160
19260.54 123
19261.85 148
19263.16 153
19264.47 173
19265.78 155
19267.09 150
19268.40 149
19269.71 170
19271.02 162
19272.33 148
19273.64 153
19274.95 152
19276.26 151
19277.57 154
19278.88 169
19280.19 152
19281.51 158
19282.82 180
19284.13 140
19285.44 141
19286.75 150
19288.06 152
19289.37 153
19290.68 146
19291.99 163
19293.31 161
19294.62 144
19295.93 153
19297.24 146
19298.55 169
19299.86 153
19301.18 174
19302.49 166
19303.80 148
19305.11 139
19306.42 177
19307.73 160
19309.05 169
19310.36 153
19311.67 162
19312.98 145
19314.29 156
19315.61 143
19316.92 163
19318.23 154
19319.54 157
19320.85 168
19322.17 174
19323.48 148
19324.79 159
19326.10 145
19327.42 149
19328.73 154
19330.04 126
19331.35 160
19332.67 159
19333.98 160
19335.29 141
19336.61 148
19337.92 159
19339.23 154
19340.54 181
19341.86 166
19343.17 163
19344.48 162
19345.80 171
19347.11 162
19348.42 165
19349.74 145
19351.05 153
19352.36 165
19353.68 157
19354.99 137
19356.30 157
19357.62 143
19358.93 165
19360.24 163
19361.56 151
19362.87 161
19364.19 148
19365.50 153
19366.81 144
19368.13 141
19369.44 166
19370.75 143
19372.07 159
19373.38 145
19374.70 153
19376.01 161
19377.33 164
19378.64 158
19379.95 168
19381.27 158
19382.58 142
19383.90 170
19385.21 146
19386.53 150
19387.84 138
19389.16 142
19390.47 152
19391.78 158
19393.10 138
19394.41 131
19395.73 148
19397.04 149
19398.36 159
19399.67 143
19400.99 139
19402.30 118
19403.62 121
19404.93 145
19406.25 138
19407.56 139
19408.88 144
19410.20 162
19411.51 146
19412.83 138
19414.14 124
19415.46 144
19416.77 164
19418.09 131
19419.40 139
19420.72 161
19422.03 134
19423.35 129
19424.67 144
19425.98 144
19427.30 164
19428.61 142
19429.93 161
19431.25 140
19432.56 136
19433.88 151
19435.19 135
19436.51 149
19437.83 149
19439.14 151
19440.46 144
19441.78 148
19443.09 160
19444.41 138
19445.73 140
19447.04 135
19448.36 143
19449.68 169
19450.99 161
19452.31 163
19453.63 136
19454.94 157
19456.26 145
19457.58 156
19458.89 155
19460.21 154
19461.53 136
19462.84 172
19464.16 166
19465.48 147
19466.80 166
19468.11 172
19469.43 159
19470.75 148
19472.07 135
19473.38 136
19474.70 145
19476.02 156
19477.34 148
19478.65 147
19479.97 174
19481.29 164
19482.61 185
19483.92 153
19485.24 140
19486.56 150
19487.88 148
19489.20 135
19490.51 135
19491.83 135
19493.15 140
19494.47 125
19495.79 141
19497.10 142
19498.42 137
19499.74 156
19501.06 143
19502.38 148
19503.70 169
19505.02 153
19506.33 132
19507.65 151
19508.97 143
19510.29 139
19511.61 148
19512.93 145
19514.25 135
19515.57 123
19516.88 141
19518.20 146
19519.52 148
19520.84 137
19522.16 149
19523.48 163
19524.80 139
19526.12 142
19527.44 148
19528.76 150
19530.08 148
19531.40 146
19532.71 139
19534.03 148
19535.35 176
19536.67 152
19537.99 139
19539.31 156
19540.63 148
19541.95 136
19543.27 135
19544.59 147
19545.91 137
19547.23 150
19548.55 145
19549.87 140
19551.19 138
19552.51 155
19553.83 158
19555.15 140
19556.47 155
19557.79 149
19559.11 140
19560.43 140
19561.75 156
19563.08 147
19564.40 137
19565.72 130
19567.04 136
19568.36 128
19569.68 120
19571.00 128
19572.32 150
19573.64 151
19574.96 147
19576.28 148
19577.60 133
19578.92 149
19580.25 133
19581.57 141
19582.89 127
19584.21 119
19585.53 139
19586.85 134
19588.17 140
19589.49 147
19590.82 151
19592.14 146
19593.46 133
19594.78 138
19596.10 152
19597.42 130
19598.75 146
19600.07 155
19601.39 170
19602.71 146
19604.03 138
19605.35 144
19606.68 151
19608.00 148
19609.32 150
19610.64 140
19611.96 137
19613.29 134
19614.61 120
19615.93 134
19617.25 132
19618.58 136
19619.90 146
19621.22 138
19622.54 147
19623.87 135
19625.19 127
19626.51 144
19627.83 139
19629.16 158
19630.48 153
19631.80 141
19633.13 148
19634.45 144
19635.77 148
19637.09 150
19638.42 138
19639.74 136
19641.06 156
19642.39 140
19643.71 142
19645.03 147
19646.36 147
19647.68 148
19649.00 148
19650.33 147
19651.65 163
19652.97 134
19654.30 139
19655.62 158
19656.94 130
19658.27 149
19659.59 137
19660.92 153
19662.24 183
19663.56 140
19664.89 144
19666.21 139
19667.54 144
19668.86 136
19670.18 123
19671.51 155
19672.83 141
19674.16 137
19675.48 154
19676.80 141
19678.13 160
19679.45 131
19680.78 155
19682.10 147
19683.43 160
19684.75 129
19686.08 143
19687.40 143
19688.73 140
19690.05 139
19691.38 114
19692.70 151
19694.02 136
19695.35 154
19696.67 147
19698.00 146
19699.33 140
19700.65 150
19701.98 156
19703.30 135
19704.63 143
19705.95 152
19707.28 136
19708.60 143
19709.93 141
19711.25 137
19712.58 157
19713.90 154
19715.23 148
19716.56 149
19717.88 168
19719.21 145
19720.53 142
19721.86 135
19723.18 146
19724.51 130
19725.84 155
19727.16 134
19728.49 135
19729.81 125
19731.14 123
19732.47 140
19733.79 141
19735.12 154
19736.45 130
19737.77 144
19739.10 137
19740.42 144
19741.75 146
19743.08 146
19744.40 160
19745.73 162
19747.06 140
19748.38 151
19749.71 154
19751.04 118
19752.37 130
19753.69 143
19755.02 164
19756.35 147
19757.67 148
19759.00 156
19760.33 139
19761.65 121
19762.98 148
19764.31 148
19765.64 149
19766.96 125
19768.29 145
19769.62 141
19770.95 135
19772.27 128
19773.60 142
19774.93 150
19776.26 132
19777.58 163
19778.91 151
19780.24 156
19781.57 146
19782.90 148
19784.22 152
19785.55 150
19786.88 149
19788.21 142
19789.54 130
19790.86 146
19792.19 145
19793.52 170
19794.85 160
19796.18 147
19797.51 150
19798.83 143
19800.16 157
19801.49 137
19802.82 151
19804.15 141
19805.48 149
19806.81 139
19808.13 144
19809.46 133
19810.79 150
19812.12 136
19813.45 139
19814.78 138
19816.11 156
19817.44 159
19818.77 165
19820.10 147
19821.42 139
19822.75 144
19824.08 138
19825.41 126
19826.74 135
19828.07 142
19829.40 143
19830.73 149
19832.06 140
19833.39 147
19834.72 128
19836.05 125
19837.38 141
19838.71 146
19840.04 140
19841.37 139
19842.70 148
19844.03 127
19845.36 141
19846.69 129
19848.02 132
19849.35 119
19850.68 161
19852.01 147
19853.34 148
19854.67 140
19856.00 146
19857.33 151
19858.66 130
19859.99 130
19861.32 127
19862.65 160
19863.98 142
19865.31 135
19866.64 142
19867.97 149
19869.30 145
19870.64 141
19871.97 153
19873.30 149
19874.63 140
19875.96 143
19877.29 142
19878.62 137
19879.95 135
19881.28 155
19882.62 170
19883.95 152
19885.28 153
19886.61 135
19887.94 142
19889.27 149
19890.60 148
19891.94 132
19893.27 143
19894.60 142
19895.93 145
19897.26 130
19898.59 153
19899.93 147
19901.26 148
19902.59 152
19903.92 138
19905.25 146
19906.59 157
19907.92 132
19909.25 158
19910.58 161
19911.91 148
19913.25 141
19914.58 131
19915.91 147
19917.24 151
19918.58 137
19919.91 151
19921.24 163
19922.57 150
19923.91 167
19925.24 144
19926.57 142
19927.90 149
19929.24 143
19930.57 156
19931.90 141
19933.24 149
19934.57 165
19935.90 159
19937.23 159
19938.57 154
19939.90 140
19941.23 141
19942.57 152
19943.90 152
19945.23 145
19946.57 132
19947.90 144
19949.23 130
19950.57 160
19951.90 131
19953.24 154
19954.57 153
19955.90 148
19957.24 139
19958.57 146
19959.90 161
19961.24 137
19962.57 142
19963.91 143
19965.24 158
19966.57 130
19967.91 153
19969.24 149
19970.58 164
19971.91 162
19973.24 142
19974.58 160
19975.91 143
19977.25 138
19978.58 159
19979.92 143
19981.25 146
19982.59 144
19983.92 129
19985.26 139
19986.59 152
19987.92 150
19989.26 146
19990.59 183
19991.93 152
19993.26 156
19994.60 149
19995.93 148
19997.27 142
19998.60 159
19999.94 134
20001.28 151
20002.61 158
20003.95 153
20005.28 165
20006.62 153
20007.95 153
20009.29 133
20010.62 147
20011.96 148
20013.29 141
20014.63 148
20015.97 139
20017.30 156
20018.64 131
20019.97 137
20021.31 156
20022.64 159
20023.98 136
20025.32 146
20026.65 154
20027.99 148
20029.32 148
20030.66 162
20032.00 166
20033.33 148
20034.67 146
20036.01 142
20037.34 156
20038.68 156
20040.02 151
20041.35 162
20042.69 158
20044.03 147
20045.36 145
20046.70 166
20048.04 150
20049.37 149
20050.71 151
20052.05 137
20053.38 146
20054.72 145
20056.06 159
20057.39 169
20058.73 155
20060.07 140
20061.41 162
20062.74 158
20064.08 147
20065.42 171
20066.76 154
20068.09 156
20069.43 169
20070.77 162
20072.11 152
20073.44 159
20074.78 171
20076.12 156
20077.46 124
20078.79 173
20080.13 161
20081.47 157
20082.81 159
20084.15 150
20085.48 160
20086.82 146
20088.16 148
20089.50 150
20090.84 165
20092.17 147
20093.51 145
20094.85 134
20096.19 158
20097.53 159
20098.87 166
20100.20 153
20101.54 150
20102.88 149
20104.22 141
20105.56 143
20106.90 148
20108.24 158
20109.58 163
20110.91 162
20112.25 143
20113.59 119
20114.93 150
20116.27 144
20117.61 160
20118.95 142
20120.29 132
20121.63 153
20122.97 143
20124.31 160
20125.65 152
20126.98 147
20128.32 181
20129.66 156
20131.00 156
20132.34 120
20133.68 113
20135.02 151
20136.36 150
