# Supplementary material for: MALDI-TOF MS typing enables the classification of brewing yeasts of the genus Saccharomyces to major beer styles
Source: PLoS One. 2017 Aug 9;12(8):e0181694. doi: 10.1371/journal.pone.0181694 (PMC5549903; doi:10.1371/journal.pone.0181694)
Supplement: S17 File — The directory includes 90 raw files and was zipped to “.zip”; the folder has three strains with 30 spectra per strain; S1 Text explains the raw files with an example and Table 1 represents the yeast strains used within the experiment. (ZIP) [file pone.0181694.s020.zip › 49-51/30811-PIBB121-Dias-Dias-Dias-YPG-18h-E-E_2016-09-30_1_0_B2_1.dat]

1999.98 1330
2000.40 1355
2000.82 1355
2001.24 1314
2001.66 1276
2002.09 1179
2002.51 1238
2002.93 1309
2003.35 1279
2003.78 1220
2004.20 1195
2004.62 1261
2005.04 1251
2005.47 1233
2005.89 1225
2006.31 1272
2006.73 1291
2007.16 1225
2007.58 1199
2008.00 1209
2008.42 1180
2008.85 1180
2009.27 1240
2009.69 1167
2010.12 1077
2010.54 1224
2010.96 1199
2011.39 1114
2011.81 1129
2012.23 1124
2012.66 1102
2013.08 1031
2013.50 1093
2013.93 1059
2014.35 1106
2014.77 1144
2015.20 1171
2015.62 1127
2016.04 1263
2016.47 1259
2016.89 1167
2017.31 1237
2017.74 1260
2018.16 1225
2018.59 1237
2019.01 1202
2019.43 1229
2019.86 1196
2020.28 1213
2020.71 1233
2021.13 1156
2021.55 1230
2021.98 1181
2022.40 1162
2022.83 1143
2023.25 1121
2023.68 1202
2024.10 1136
2024.52 1080
2024.95 1106
2025.37 1047
2025.80 1104
2026.22 1154
2026.65 1157
2027.07 1023
2027.50 1030
2027.92 1105
2028.35 1101
2028.77 1139
2029.20 1111
2029.62 1121
2030.05 1113
2030.47 1131
2030.90 1071
2031.32 1147
2031.75 1072
2032.17 1094
2032.60 1085
2033.02 1155
2033.45 1189
2033.88 1082
2034.30 1077
2034.73 1081
2035.15 1111
2035.58 1151
2036.00 1141
2036.43 1118
2036.86 1141
2037.28 1178
2037.71 1191
2038.13 1300
2038.56 1225
2038.98 1232
2039.41 1297
2039.84 1261
2040.26 1210
2040.69 1186
2041.12 1177
2041.54 1213
2041.97 1214
2042.39 1189
2042.82 1199
2043.25 1172
2043.67 1193
2044.10 1226
2044.53 1201
2044.95 1150
2045.38 1190
2045.81 1187
2046.23 1178
2046.66 1192
2047.09 1156
2047.51 1145
2047.94 1131
2048.37 1116
2048.80 1135
2049.22 1117
2049.65 1157
2050.08 1107
2050.50 1089
2050.93 1115
2051.36 1171
2051.79 1166
2052.21 1084
2052.64 1101
2053.07 1061
2053.50 1112
2053.92 1111
2054.35 1090
2054.78 973
2055.21 1064
2055.63 1068
2056.06 1092
2056.49 1079
2056.92 1120
2057.35 1152
2057.77 1126
2058.20 1055
2058.63 1111
2059.06 1131
2059.49 1144
2059.92 1114
2060.34 1125
2060.77 1154
2061.20 1170
2061.63 1176
2062.06 1105
2062.49 1156
2062.91 1215
2063.34 1254
2063.77 1326
2064.20 1382
2064.63 1347
2065.06 1317
2065.49 1262
2065.91 1404
2066.34 1357
2066.77 1270
2067.20 1152
2067.63 1192
2068.06 1199
2068.49 1200
2068.92 1175
2069.35 1157
2069.78 1149
2070.21 1137
2070.63 1155
2071.06 1123
2071.49 1149
2071.92 1126
2072.35 1165
2072.78 1122
2073.21 1169
2073.64 1108
2074.07 1173
2074.50 1279
2074.93 1165
2075.36 1207
2075.79 1144
2076.22 1219
2076.65 1260
2077.08 1306
2077.51 1260
2077.94 1283
2078.37 1344
2078.80 1340
2079.23 1314
2079.66 1280
2080.09 1302
2080.52 1283
2080.95 1249
2081.38 1182
2081.81 1245
2082.24 1376
2082.67 1323
2083.10 1203
2083.54 1188
2083.97 1267
2084.40 1277
2084.83 1168
2085.26 1154
2085.69 1124
2086.12 1164
2086.55 1139
2086.98 1200
2087.41 1274
2087.84 1196
2088.28 1221
2088.71 1159
2089.14 1147
2089.57 1239
2090.00 1136
2090.43 1209
2090.86 1205
2091.29 1239
2091.73 1239
2092.16 1261
2092.59 1286
2093.02 1358
2093.45 1332
2093.88 1325
2094.32 1379
2094.75 1323
2095.18 1333
2095.61 1330
2096.04 1286
2096.48 1232
2096.91 1163
2097.34 1148
2097.77 1151
2098.20 1210
2098.64 1135
2099.07 1155
2099.50 1170
2099.93 1115
2100.37 1163
2100.80 1070
2101.23 1158
2101.66 1133
2102.10 1065
2102.53 1089
2102.96 1088
2103.39 1116
2103.83 1196
2104.26 1159
2104.69 1238
2105.13 1274
2105.56 1185
2105.99 1221
2106.42 1243
2106.86 1304
2107.29 1294
2107.72 1268
2108.16 1227
2108.59 1285
2109.02 1163
2109.46 1284
2109.89 1254
2110.32 1239
2110.76 1239
2111.19 1202
2111.62 1182
2112.06 1137
2112.49 1105
2112.92 1149
2113.36 1148
2113.79 1138
2114.23 1136
2114.66 1110
2115.09 1114
2115.53 1086
2115.96 1129
2116.40 1171
2116.83 1081
2117.26 1091
2117.70 1142
2118.13 1046
2118.57 1073
2119.00 1085
2119.44 1055
2119.87 1080
2120.30 1143
2120.74 1113
2121.17 1124
2121.61 1096
2122.04 1102
2122.48 1168
2122.91 1122
2123.35 1127
2123.78 1116
2124.22 1168
2124.65 1169
2125.09 1191
2125.52 1196
2125.96 1164
2126.39 1217
2126.83 1166
2127.26 1259
2127.70 1255
2128.13 1302
2128.57 1292
2129.00 1394
2129.44 1423
2129.87 1311
2130.31 1390
2130.74 1416
2131.18 1291
2131.62 1368
2132.05 1422
2132.49 1361
2132.92 1414
2133.36 1355
2133.79 1322
2134.23 1378
2134.67 1387
2135.10 1417
2135.54 1438
2135.97 1476
2136.41 1425
2136.85 1379
2137.28 1421
2137.72 1321
2138.16 1371
2138.59 1284
2139.03 1296
2139.46 1232
2139.90 1213
2140.34 1266
2140.77 1157
2141.21 1098
2141.65 1160
2142.08 1076
2142.52 1129
2142.96 1072
2143.39 1020
2143.83 1054
2144.27 1025
2144.70 1093
2145.14 1115
2145.58 1189
2146.02 1215
2146.45 1189
2146.89 1272
2147.33 1237
2147.76 1260
2148.20 1360
2148.64 1303
2149.08 1463
2149.51 1474
2149.95 1391
2150.39 1387
2150.83 1386
2151.26 1351
2151.70 1353
2152.14 1402
2152.58 1336
2153.01 1247
2153.45 1265
2153.89 1285
2154.33 1219
2154.77 1260
2155.20 1196
2155.64 1238
2156.08 1240
2156.52 1197
2156.96 1206
2157.40 1270
2157.83 1253
2158.27 1274
2158.71 1216
2159.15 1206
2159.59 1200
2160.03 1218
2160.46 1213
2160.90 1149
2161.34 1239
2161.78 1236
2162.22 1237
2162.66 1160
2163.10 1204
2163.54 1221
2163.97 1280
2164.41 1279
2164.85 1246
2165.29 1227
2165.73 1242
2166.17 1226
2166.61 1256
2167.05 1319
2167.49 1301
2167.93 1316
2168.37 1394
2168.80 1378
2169.24 1332
2169.68 1368
2170.12 1320
2170.56 1348
2171.00 1360
2171.44 1352
2171.88 1391
2172.32 1392
2172.76 1443
2173.20 1524
2173.64 1543
2174.08 1469
2174.52 1425
2174.96 1376
2175.40 1354
2175.84 1395
2176.28 1308
2176.72 1391
2177.16 1374
2177.60 1390
2178.04 1334
2178.48 1399
2178.92 1335
2179.36 1374
2179.80 1355
2180.24 1273
2180.69 1296
2181.13 1273
2181.57 1310
2182.01 1250
2182.45 1249
2182.89 1226
2183.33 1186
2183.77 1256
2184.21 1196
2184.65 1183
2185.09 1187
2185.53 1222
2185.98 1248
2186.42 1219
2186.86 1294
2187.30 1300
2187.74 1312
2188.18 1324
2188.62 1387
2189.07 1398
2189.51 1518
2189.95 1351
2190.39 1265
2190.83 1410
2191.27 1358
2191.71 1360
2192.16 1381
2192.60 1351
2193.04 1324
2193.48 1361
2193.92 1445
2194.37 1298
2194.81 1282
2195.25 1302
2195.69 1328
2196.13 1292
2196.58 1295
2197.02 1330
2197.46 1224
2197.90 1293
2198.35 1325
2198.79 1273
2199.23 1308
2199.67 1259
2200.12 1153
2200.56 1171
2201.00 1244
2201.44 1204
2201.89 1194
2202.33 1309
2202.77 1272
2203.21 1193
2203.66 1310
2204.10 1294
2204.54 1298
2204.99 1335
2205.43 1389
2205.87 1324
2206.32 1358
2206.76 1379
2207.20 1427
2207.65 1414
2208.09 1512
2208.53 1590
2208.98 1497
2209.42 1394
2209.86 1471
2210.31 1410
2210.75 1385
2211.19 1365
2211.64 1347
2212.08 1348
2212.53 1348
2212.97 1360
2213.41 1315
2213.86 1307
2214.30 1293
2214.74 1341
2215.19 1403
2215.63 1279
2216.08 1201
2216.52 1251
2216.97 1248
2217.41 1263
2217.85 1229
2218.30 1184
2218.74 1231
2219.19 1385
2219.63 1282
2220.08 1289
2220.52 1336
2220.97 1401
2221.41 1508
2221.86 1523
2222.30 1537
2222.74 1624
2223.19 1759
2223.63 1818
2224.08 1763
2224.52 1790
2224.97 1952
2225.41 1898
2225.86 1729
2226.30 1763
2226.75 1631
2227.20 1544
2227.64 1449
2228.09 1380
2228.53 1553
2228.98 1443
2229.42 1474
2229.87 1468
2230.31 1435
2230.76 1444
2231.20 1460
2231.65 1436
2232.10 1505
2232.54 1483
2232.99 1441
2233.43 1418
2233.88 1445
2234.33 1471
2234.77 1373
2235.22 1463
2235.66 1408
2236.11 1359
2236.56 1431
2237.00 1463
2237.45 1581
2237.90 1465
2238.34 1483
2238.79 1358
2239.23 1410
2239.68 1433
2240.13 1315
2240.57 1248
2241.02 1206
2241.47 1278
2241.91 1255
2242.36 1262
2242.81 1304
2243.25 1229
2243.70 1329
2244.15 1326
2244.60 1227
2245.04 1269
2245.49 1256
2245.94 1288
2246.38 1341
2246.83 1253
2247.28 1307
2247.73 1333
2248.17 1273
2248.62 1334
2249.07 1337
2249.52 1242
2249.96 1312
2250.41 1278
2250.86 1250
2251.31 1294
2251.75 1278
2252.20 1183
2252.65 1243
2253.10 1257
2253.54 1218
2253.99 1258
2254.44 1174
2254.89 1212
2255.34 1320
2255.79 1247
2256.23 1155
2256.68 1138
2257.13 1178
2257.58 1217
2258.03 1280
2258.47 1249
2258.92 1250
2259.37 1306
2259.82 1421
2260.27 1409
2260.72 1417
2261.17 1423
2261.61 1515
2262.06 1477
2262.51 1553
2262.96 1552
2263.41 1643
2263.86 1505
2264.31 1583
2264.76 1611
2265.21 1546
2265.65 1553
2266.10 1487
2266.55 1516
2267.00 1463
2267.45 1583
2267.90 1451
2268.35 1463
2268.80 1557
2269.25 1584
2269.70 1525
2270.15 1463
2270.60 1472
2271.05 1491
2271.50 1561
2271.95 1474
2272.40 1529
2272.85 1455
2273.30 1382
2273.75 1477
2274.20 1447
2274.65 1252
2275.10 1280
2275.55 1303
2276.00 1321
2276.45 1373
2276.90 1402
2277.35 1358
2277.80 1302
2278.25 1316
2278.70 1319
2279.15 1335
2279.60 1395
2280.05 1456
2280.50 1439
2280.95 1409
2281.40 1405
2281.85 1456
2282.30 1465
2282.75 1599
2283.20 1600
2283.66 1491
2284.11 1463
2284.56 1473
2285.01 1479
2285.46 1492
2285.91 1554
2286.36 1706
2286.81 1843
2287.26 1957
2287.72 2152
2288.17 2417
2288.62 2725
2289.07 3032
2289.52 3320
2289.97 3554
2290.42 3768
2290.88 3838
2291.33 3723
2291.78 3767
2292.23 3624
2292.68 3436
2293.13 3180
2293.59 2921
2294.04 2704
2294.49 2415
2294.94 2303
2295.39 2164
2295.85 2128
2296.30 1927
2296.75 1787
2297.20 1746
2297.65 1651
2298.11 1682
2298.56 1577
2299.01 1532
2299.46 1572
2299.92 1515
2300.37 1479
2300.82 1464
2301.27 1429
2301.73 1346
2302.18 1383
2302.63 1312
2303.09 1418
2303.54 1468
2303.99 1412
2304.44 1402
2304.90 1401
2305.35 1332
2305.80 1292
2306.26 1457
2306.71 1485
2307.16 1432
2307.62 1558
2308.07 1575
2308.52 1645
2308.98 1584
2309.43 1614
2309.88 1695
2310.34 1690
2310.79 1779
2311.24 1750
2311.70 1709
2312.15 1607
2312.60 1665
2313.06 1638
2313.51 1692
2313.97 1557
2314.42 1533
2314.87 1488
2315.33 1467
2315.78 1462
2316.24 1462
2316.69 1487
2317.14 1507
2317.60 1493
2318.05 1499
2318.51 1546
2318.96 1645
2319.42 1558
2319.87 1553
2320.32 1634
2320.78 1576
2321.23 1522
2321.69 1489
2322.14 1479
2322.60 1484
2323.05 1486
2323.51 1454
2323.96 1468
2324.42 1487
2324.87 1462
2325.33 1521
2325.78 1530
2326.24 1602
2326.69 1555
2327.15 1650
2327.60 1753
2328.06 1774
2328.51 1729
2328.97 1762
2329.42 1868
2329.88 1883
2330.33 1811
2330.79 1763
2331.25 1811
2331.70 1681
2332.16 1532
2332.61 1571
2333.07 1606
2333.52 1520
2333.98 1551
2334.44 1536
2334.89 1514
2335.35 1631
2335.80 1558
2336.26 1514
2336.72 1553
2337.17 1578
2337.63 1417
2338.08 1595
2338.54 1738
2339.00 1740
2339.45 1810
2339.91 1840
2340.37 1880
2340.82 1790
2341.28 1816
2341.74 1829
2342.19 1714
2342.65 1692
2343.11 1668
2343.56 1744
2344.02 1736
2344.48 1608
2344.93 1627
2345.39 1639
2345.85 1663
2346.30 1673
2346.76 1629
2347.22 1652
2347.67 1669
2348.13 1629
2348.59 1609
2349.05 1588
2349.50 1568
2349.96 1674
2350.42 1653
2350.88 1516
2351.33 1588
2351.79 1611
2352.25 1556
2352.71 1531
2353.16 1587
2353.62 1580
2354.08 1503
2354.54 1416
2355.00 1463
2355.45 1499
2355.91 1428
2356.37 1414
2356.83 1414
2357.29 1369
2357.74 1339
2358.20 1424
2358.66 1432
2359.12 1468
2359.58 1506
2360.04 1568
2360.49 1623
2360.95 1623
2361.41 1513
2361.87 1488
2362.33 1558
2362.79 1552
2363.24 1499
2363.70 1577
2364.16 1511
2364.62 1491
2365.08 1570
2365.54 1557
2366.00 1572
2366.46 1630
2366.92 1735
2367.37 1724
2367.83 1660
2368.29 1638
2368.75 1564
2369.21 1607
2369.67 1490
2370.13 1490
2370.59 1551
2371.05 1520
2371.51 1497
2371.97 1537
2372.43 1475
2372.89 1458
2373.35 1488
2373.81 1496
2374.27 1532
2374.73 1460
2375.19 1452
2375.65 1515
2376.11 1482
2376.57 1464
2377.03 1496
2377.49 1467
2377.95 1475
2378.41 1476
2378.87 1518
2379.33 1452
2379.79 1390
2380.25 1400
2380.71 1490
2381.17 1383
2381.63 1403
2382.09 1483
2382.55 1499
2383.01 1502
2383.47 1441
2383.93 1406
2384.39 1413
2384.85 1445
2385.31 1438
2385.77 1453
2386.24 1382
2386.70 1348
2387.16 1481
2387.62 1422
2388.08 1359
2388.54 1427
2389.00 1363
2389.46 1476
2389.92 1513
2390.39 1451
2390.85 1324
2391.31 1384
2391.77 1448
2392.23 1348
2392.69 1460
2393.15 1404
2393.62 1367
2394.08 1293
2394.54 1383
2395.00 1380
2395.46 1403
2395.92 1442
2396.39 1368
2396.85 1336
2397.31 1358
2397.77 1411
2398.23 1469
2398.70 1419
2399.16 1484
2399.62 1470
2400.08 1490
2400.55 1374
2401.01 1399
2401.47 1344
2401.93 1416
2402.39 1443
2402.86 1361
2403.32 1398
2403.78 1384
2404.24 1463
2404.71 1508
2405.17 1524
2405.63 1447
2406.10 1533
2406.56 1576
2407.02 1424
2407.48 1417
2407.95 1455
2408.41 1433
2408.87 1430
2409.34 1416
2409.80 1422
2410.26 1433
2410.73 1280
2411.19 1305
2411.65 1351
2412.12 1310
2412.58 1372
2413.04 1381
2413.51 1387
2413.97 1454
2414.43 1512
2414.90 1570
2415.36 1571
2415.83 1594
2416.29 1625
2416.75 1581
2417.22 1722
2417.68 1702
2418.14 1677
2418.61 1649
2419.07 1677
2419.54 1644
2420.00 1636
2420.47 1538
2420.93 1615
2421.39 1635
2421.86 1540
2422.32 1605
2422.79 1628
2423.25 1730
2423.72 1655
2424.18 1658
2424.64 1839
2425.11 1814
2425.57 1895
2426.04 1855
2426.50 1897
2426.97 2020
2427.43 2012
2427.90 1972
2428.36 1907
2428.83 1899
2429.29 1853
2429.76 1742
2430.22 1681
2430.69 1630
2431.15 1601
2431.62 1512
2432.08 1521
2432.55 1567
2433.02 1552
2433.48 1523
2433.95 1511
2434.41 1629
2434.88 1578
2435.34 1591
2435.81 1641
2436.27 1623
2436.74 1722
2437.21 1763
2437.67 1718
2438.14 1759
2438.60 1846
2439.07 1966
2439.54 1956
2440.00 1987
2440.47 1996
2440.93 2011
2441.40 2047
2441.87 1954
2442.33 1909
2442.80 1800
2443.27 1717
2443.73 1618
2444.20 1645
2444.66 1610
2445.13 1528
2445.60 1531
2446.06 1591
2446.53 1554
2447.00 1502
2447.46 1526
2447.93 1537
2448.40 1547
2448.87 1486
2449.33 1535
2449.80 1540
2450.27 1461
2450.73 1491
2451.20 1448
2451.67 1460
2452.13 1370
2452.60 1411
2453.07 1426
2453.54 1456
2454.00 1481
2454.47 1455
2454.94 1474
2455.41 1362
2455.87 1348
2456.34 1380
2456.81 1461
2457.28 1450
2457.74 1438
2458.21 1391
2458.68 1380
2459.15 1250
2459.62 1476
2460.08 1447
2460.55 1387
2461.02 1357
2461.49 1384
2461.96 1436
2462.42 1421
2462.89 1467
2463.36 1427
2463.83 1433
2464.30 1567
2464.77 1547
2465.23 1471
2465.70 1681
2466.17 1633
2466.64 1538
2467.11 1500
2467.58 1516
2468.05 1569
2468.52 1509
2468.98 1537
2469.45 1476
2469.92 1458
2470.39 1483
2470.86 1441
2471.33 1467
2471.80 1373
2472.27 1358
2472.74 1480
2473.21 1473
2473.67 1475
2474.14 1542
2474.61 1443
2475.08 1396
2475.55 1442
2476.02 1471
2476.49 1476
2476.96 1516
2477.43 1627
2477.90 1678
2478.37 1655
2478.84 1780
2479.31 1815
2479.78 1872
2480.25 1928
2480.72 1946
2481.19 1842
2481.66 1826
2482.13 1703
2482.60 1593
2483.07 1603
2483.54 1438
2484.01 1394
2484.48 1452
2484.95 1424
2485.42 1369
2485.89 1460
2486.36 1338
2486.83 1347
2487.30 1391
2487.77 1442
2488.24 1384
2488.72 1330
2489.19 1417
2489.66 1430
2490.13 1430
2490.60 1391
2491.07 1473
2491.54 1480
2492.01 1619
2492.48 1665
2492.95 1552
2493.42 1538
2493.90 1521
2494.37 1662
2494.84 1661
2495.31 1600
2495.78 1568
2496.25 1633
2496.72 1624
2497.20 1569
2497.67 1533
2498.14 1480
2498.61 1565
2499.08 1466
2499.55 1508
2500.03 1472
2500.50 1427
2500.97 1455
2501.44 1434
2501.91 1384
2502.38 1419
2502.86 1479
2503.33 1534
2503.80 1484
2504.27 1541
2504.75 1585
2505.22 1561
2505.69 1578
2506.16 1569
2506.63 1763
2507.11 1735
2507.58 1732
2508.05 1770
2508.52 1748
2509.00 1802
2509.47 1741
2509.94 1728
2510.42 1712
2510.89 1710
2511.36 1754
2511.83 1774
2512.31 1690
2512.78 1737
2513.25 1741
2513.73 1651
2514.20 1628
2514.67 1637
2515.14 1576
2515.62 1583
2516.09 1475
2516.56 1494
2517.04 1496
2517.51 1475
2517.99 1555
2518.46 1610
2518.93 1625
2519.41 1517
2519.88 1487
2520.35 1422
2520.83 1400
2521.30 1426
2521.77 1432
2522.25 1368
2522.72 1430
2523.20 1393
2523.67 1411
2524.14 1421
2524.62 1422
2525.09 1471
2525.57 1503
2526.04 1486
2526.51 1443
2526.99 1439
2527.46 1422
2527.94 1412
2528.41 1419
2528.89 1362
2529.36 1412
2529.84 1403
2530.31 1467
2530.79 1452
2531.26 1478
2531.73 1481
2532.21 1516
2532.68 1530
2533.16 1438
2533.63 1463
2534.11 1501
2534.58 1528
2535.06 1592
2535.53 1523
2536.01 1575
2536.48 1481
2536.96 1571
2537.44 1623
2537.91 1575
2538.39 1579
2538.86 1628
2539.34 1622
2539.81 1608
2540.29 1521
2540.76 1562
2541.24 1650
2541.71 1617
2542.19 1498
2542.67 1585
2543.14 1537
2543.62 1540
2544.09 1567
2544.57 1509
2545.05 1619
2545.52 1626
2546.00 1723
2546.47 1691
2546.95 1790
2547.43 1788
2547.90 1954
2548.38 1846
2548.86 1859
2549.33 1905
2549.81 1779
2550.28 1872
2550.76 1773
2551.24 1728
2551.71 1858
2552.19 1898
2552.67 1955
2553.14 1949
2553.62 2017
2554.10 2064
2554.57 2190
2555.05 2162
2555.53 2244
2556.01 2234
2556.48 2256
2556.96 2115
2557.44 2118
2557.91 2049
2558.39 1956
2558.87 1891
2559.35 1780
2559.82 1677
2560.30 1666
2560.78 1649
2561.26 1596
2561.73 1453
2562.21 1516
2562.69 1521
2563.17 1585
2563.64 1486
2564.12 1526
2564.60 1536
2565.08 1458
2565.56 1459
2566.03 1438
2566.51 1380
2566.99 1497
2567.47 1458
2567.95 1399
2568.42 1442
2568.90 1454
2569.38 1414
2569.86 1576
2570.34 1466
2570.82 1476
2571.29 1479
2571.77 1493
2572.25 1488
2572.73 1452
2573.21 1534
2573.69 1564
2574.17 1545
2574.64 1511
2575.12 1671
2575.60 1629
2576.08 1627
2576.56 1593
2577.04 1577
2577.52 1605
2578.00 1613
2578.48 1524
2578.95 1390
2579.43 1439
2579.91 1509
2580.39 1395
2580.87 1517
2581.35 1481
2581.83 1408
2582.31 1491
2582.79 1452
2583.27 1461
2583.75 1410
2584.23 1497
2584.71 1564
2585.19 1581
2585.67 1540
2586.15 1469
2586.63 1443
2587.11 1541
2587.59 1554
2588.07 1554
2588.55 1496
2589.03 1468
2589.51 1425
2589.99 1508
2590.47 1536
2590.95 1583
2591.43 1558
2591.91 1654
2592.39 1593
2592.87 1636
2593.35 1734
2593.83 1712
2594.31 1771
2594.79 1730
2595.27 1802
2595.75 1750
2596.23 1756
2596.71 1774
2597.20 1668
2597.68 1675
2598.16 1675
2598.64 1702
2599.12 1576
2599.60 1507
2600.08 1497
2600.56 1519
2601.04 1524
2601.53 1471
2602.01 1445
2602.49 1510
2602.97 1427
2603.45 1472
2603.93 1475
2604.41 1417
2604.90 1438
2605.38 1459
2605.86 1551
2606.34 1592
2606.82 1623
2607.30 1637
2607.79 1777
2608.27 1808
2608.75 1916
2609.23 2039
2609.71 2112
2610.20 2051
2610.68 1963
2611.16 1906
2611.64 1833
2612.12 1794
2612.61 1728
2613.09 1730
2613.57 1625
2614.05 1692
2614.54 1675
2615.02 1606
2615.50 1555
2615.98 1486
2616.47 1518
2616.95 1491
2617.43 1436
2617.91 1431
2618.40 1459
2618.88 1430
2619.36 1368
2619.85 1400
2620.33 1378
2620.81 1413
2621.29 1376
2621.78 1510
2622.26 1594
2622.74 1516
2623.23 1391
2623.71 1420
2624.19 1518
2624.68 1506
2625.16 1470
2625.64 1410
2626.13 1468
2626.61 1455
2627.10 1486
2627.58 1442
2628.06 1396
2628.55 1460
2629.03 1429
2629.51 1528
2630.00 1590
2630.48 1535
2630.97 1571
2631.45 1497
2631.93 1507
2632.42 1629
2632.90 1554
2633.39 1506
2633.87 1517
2634.35 1540
2634.84 1491
2635.32 1458
2635.81 1507
2636.29 1560
2636.78 1496
2637.26 1466
2637.75 1542
2638.23 1505
2638.72 1564
2639.20 1531
2639.68 1508
2640.17 1553
2640.65 1578
2641.14 1548
2641.62 1561
2642.11 1494
2642.59 1502
2643.08 1520
2643.56 1488
2644.05 1409
2644.53 1425
2645.02 1474
2645.51 1508
2645.99 1451
2646.48 1419
2646.96 1510
2647.45 1490
2647.93 1612
2648.42 1595
2648.90 1584
2649.39 1588
2649.88 1635
2650.36 1632
2650.85 1651
2651.33 1627
2651.82 1611
2652.30 1725
2652.79 1694
2653.28 1738
2653.76 1719
2654.25 1676
2654.73 1606
2655.22 1732
2655.71 1775
2656.19 1728
2656.68 1648
2657.17 1603
2657.65 1717
2658.14 1647
2658.63 1609
2659.11 1545
2659.60 1566
2660.09 1568
2660.57 1515
2661.06 1624
2661.55 1576
2662.03 1514
2662.52 1588
2663.01 1465
2663.49 1481
2663.98 1465
2664.47 1497
2664.95 1457
2665.44 1495
2665.93 1562
2666.42 1544
2666.90 1593
2667.39 1561
2667.88 1466
2668.36 1515
2668.85 1483
2669.34 1570
2669.83 1576
2670.31 1617
2670.80 1702
2671.29 1770
2671.78 1835
2672.27 1767
2672.75 1789
2673.24 1940
2673.73 1987
2674.22 1977
2674.70 2010
2675.19 1868
2675.68 1854
2676.17 1876
2676.66 1924
2677.15 1911
2677.63 1826
2678.12 1922
2678.61 1941
2679.10 2055
2679.59 2134
2680.08 2216
2680.56 2185
2681.05 2160
2681.54 2376
2682.03 2267
2682.52 2301
2683.01 2422
2683.50 2378
2683.98 2345
2684.47 2240
2684.96 2208
2685.45 2146
2685.94 2239
2686.43 2006
2686.92 1831
2687.41 1868
2687.90 1757
2688.39 1741
2688.88 1690
2689.36 1649
2689.85 1645
2690.34 1598
2690.83 1612
2691.32 1617
2691.81 1608
2692.30 1549
2692.79 1575
2693.28 1584
2693.77 1598
2694.26 1534
2694.75 1528
2695.24 1612
2695.73 1633
2696.22 1648
2696.71 1684
2697.20 1562
2697.69 1560
2698.18 1697
2698.67 1793
2699.16 1809
2699.65 1857
2700.14 1969
2700.63 1964
2701.12 1888
2701.61 1797
2702.10 1794
2702.59 1919
2703.08 1943
2703.57 1839
2704.06 1755
2704.56 1769
2705.05 1734
2705.54 1722
2706.03 1621
2706.52 1662
2707.01 1675
2707.50 1616
2707.99 1570
2708.48 1546
2708.97 1450
2709.46 1423
2709.96 1550
2710.45 1533
2710.94 1460
2711.43 1533
2711.92 1514
2712.41 1445
2712.90 1570
2713.40 1532
2713.89 1614
2714.38 1608
2714.87 1575
2715.36 1552
2715.85 1522
2716.35 1458
2716.84 1434
2717.33 1509
2717.82 1551
2718.31 1617
2718.80 1497
2719.30 1531
2719.79 1659
2720.28 1743
2720.77 1754
2721.27 1883
2721.76 1868
2722.25 1777
2722.74 1768
2723.23 1797
2723.73 1852
2724.22 1813
2724.71 1707
2725.20 1692
2725.70 1720
2726.19 1632
2726.68 1580
2727.18 1665
2727.67 1625
2728.16 1600
2728.65 1553
2729.15 1654
2729.64 1604
2730.13 1566
2730.63 1554
2731.12 1542
2731.61 1647
2732.10 1597
2732.60 1562
2733.09 1716
2733.58 1733
2734.08 1635
2734.57 1647
2735.06 1732
2735.56 1630
2736.05 1672
2736.55 1652
2737.04 1793
2737.53 1743
2738.03 1759
2738.52 1785
2739.01 1774
2739.51 1775
2740.00 1704
2740.50 1660
2740.99 1571
2741.48 1558
2741.98 1554
2742.47 1564
2742.97 1529
2743.46 1534
2743.95 1531
2744.45 1581
2744.94 1506
2745.44 1443
2745.93 1535
2746.43 1478
2746.92 1567
2747.42 1554
2747.91 1538
2748.40 1621
2748.90 1644
2749.39 1678
2749.89 1657
2750.38 1755
2750.88 1615
2751.37 1559
2751.87 1592
2752.36 1607
2752.86 1556
2753.35 1538
2753.85 1660
2754.34 1699
2754.84 1763
2755.33 1797
2755.83 1745
2756.33 1755
2756.82 1802
2757.32 1771
2757.81 1792
2758.31 1675
2758.80 1610
2759.30 1605
2759.79 1627
2760.29 1578
2760.79 1582
2761.28 1636
2761.78 1636
2762.27 1589
2762.77 1680
2763.27 1699
2763.76 1703
2764.26 1738
2764.75 1781
2765.25 1762
2765.75 1737
2766.24 1797
2766.74 1810
2767.23 1805
2767.73 1713
2768.23 1724
2768.72 1674
2769.22 1834
2769.72 1772
2770.21 1689
2770.71 1698
2771.21 1701
2771.70 1761
2772.20 1724
2772.70 1821
2773.19 1784
2773.69 1801
2774.19 1872
2774.69 1951
2775.18 1891
2775.68 1910
2776.18 1969
2776.67 1917
2777.17 1975
2777.67 1995
2778.17 1964
2778.66 1933
2779.16 1896
2779.66 1917
2780.16 1813
2780.65 1831
2781.15 1860
2781.65 1738
2782.15 1778
2782.64 1749
2783.14 1742
2783.64 1844
2784.14 1756
2784.63 1670
2785.13 1745
2785.63 1744
2786.13 1655
2786.63 1677
2787.12 1693
2787.62 1766
2788.12 1669
2788.62 1605
2789.12 1565
2789.62 1552
2790.11 1647
2790.61 1608
2791.11 1603
2791.61 1617
2792.11 1611
2792.61 1643
2793.11 1787
2793.60 1759
2794.10 1852
2794.60 2022
2795.10 2174
2795.60 2327
2796.10 2346
2796.60 2344
2797.10 2430
2797.60 2518
2798.09 2470
2798.59 2343
2799.09 2370
2799.59 2228
2800.09 2178
2800.59 2027
2801.09 2056
2801.59 1983
2802.09 1950
2802.59 1914
2803.09 1992
2803.59 1958
2804.09 1995
2804.59 2003
2805.09 1972
2805.59 2137
2806.09 2304
2806.59 2437
2807.09 2519
2807.59 2732
2808.09 2863
2808.59 2841
2809.09 2846
2809.59 2815
2810.09 2702
2810.59 2574
2811.09 2406
2811.59 2276
2812.09 2188
2812.59 2087
2813.09 2058
2813.59 1960
2814.09 1934
2814.59 1926
2815.09 1882
2815.59 1825
2816.09 1695
2816.59 1765
2817.09 1748
2817.59 1742
2818.10 1799
2818.60 1781
2819.10 1652
2819.60 1668
2820.10 1642
2820.60 1646
2821.10 1629
2821.60 1677
2822.10 1624
2822.61 1716
2823.11 1712
2823.61 1751
2824.11 1679
2824.61 1669
2825.11 1699
2825.61 1696
2826.12 1700
2826.62 1753
2827.12 1682
2827.62 1687
2828.12 1647
2828.62 1731
2829.13 1737
2829.63 1668
2830.13 1704
2830.63 1679
2831.13 1658
2831.64 1740
2832.14 1845
2832.64 1790
2833.14 1846
2833.65 1830
2834.15 1840
2834.65 1855
2835.15 1833
2835.65 1933
2836.16 1823
2836.66 1725
2837.16 1781
2837.66 1785
2838.17 1778
2838.67 1627
2839.17 1621
2839.68 1763
2840.18 1681
2840.68 1569
2841.18 1657
2841.69 1644
2842.19 1662
2842.69 1711
2843.20 1745
2843.70 1793
2844.20 1645
2844.71 1751
2845.21 1741
2845.71 1743
2846.22 1835
2846.72 1759
2847.22 1864
2847.73 1849
2848.23 1821
2848.73 1789
2849.24 1701
2849.74 1712
2850.24 1654
2850.75 1715
2851.25 1630
2851.76 1590
2852.26 1564
2852.76 1637
2853.27 1655
2853.77 1615
2854.28 1647
2854.78 1592
2855.28 1554
2855.79 1598
2856.29 1700
2856.80 1677
2857.30 1720
2857.81 1716
2858.31 1711
2858.82 1804
2859.32 1710
2859.82 1783
2860.33 1677
2860.83 1673
2861.34 1730
2861.84 1760
2862.35 1679
2862.85 1567
2863.36 1553
2863.86 1549
2864.37 1480
2864.87 1473
2865.38 1517
2865.88 1595
2866.39 1613
2866.89 1493
2867.40 1641
2867.90 1700
2868.41 1687
2868.91 1674
2869.42 1626
2869.93 1649
2870.43 1572
2870.94 1676
2871.44 1654
2871.95 1723
2872.45 1683
2872.96 1677
2873.47 1738
2873.97 1673
2874.48 1672
2874.98 1721
2875.49 1652
2875.99 1635
2876.50 1606
2877.01 1732
2877.51 1764
2878.02 1756
2878.53 1815
2879.03 1776
2879.54 1729
2880.04 1738
2880.55 1758
2881.06 1840
2881.56 1764
2882.07 1741
2882.58 1845
2883.08 1872
2883.59 2018
2884.10 2086
2884.60 2144
2885.11 2411
2885.62 2575
2886.12 2678
2886.63 2869
2887.14 2986
2887.65 2967
2888.15 2933
2888.66 2783
2889.17 2863
2889.67 2692
2890.18 2499
2890.69 2372
2891.20 2145
2891.70 2118
2892.21 1981
2892.72 1917
2893.23 1857
2893.73 1812
2894.24 1879
2894.75 1844
2895.26 1872
2895.76 1892
2896.27 2027
2896.78 1961
2897.29 1999
2897.80 2086
2898.30 2228
2898.81 2174
2899.32 2212
2899.83 2176
2900.34 2222
2900.84 2265
2901.35 2302
2901.86 2340
2902.37 2271
2902.88 2399
2903.39 2262
2903.89 2180
2904.40 2202
2904.91 2151
2905.42 2248
2905.93 2235
2906.44 2087
2906.95 2008
2907.45 2002
2907.96 2032
2908.47 1974
2908.98 1910
2909.49 1953
2910.00 1894
2910.51 1785
2911.02 1795
2911.53 1794
2912.03 1846
2912.54 1903
2913.05 1853
2913.56 1884
2914.07 1817
2914.58 1913
2915.09 1915
2915.60 1825
2916.11 1869
2916.62 1844
2917.13 1797
2917.64 1862
2918.15 1835
2918.66 1852
2919.17 1790
2919.68 1786
2920.19 1806
2920.70 1901
2921.21 2014
2921.72 1986
2922.23 2095
2922.74 2356
2923.25 2534
2923.76 2591
2924.27 2861
2924.78 2932
2925.29 3097
2925.80 3102
2926.31 3095
2926.82 3043
2927.33 2847
2927.84 2482
2928.35 2398
2928.86 2218
2929.37 2147
2929.88 2085
2930.39 1962
2930.91 1842
2931.42 1807
2931.93 1710
2932.44 1711
2932.95 1784
2933.46 1757
2933.97 1752
2934.48 1817
2934.99 1745
2935.50 1844
2936.02 1989
2936.53 1975
2937.04 1907
2937.55 2013
2938.06 1950
2938.57 1903
2939.08 1805
2939.60 1795
2940.11 1880
2940.62 1756
2941.13 1716
2941.64 1841
2942.15 1766
2942.67 1839
2943.18 1826
2943.69 1869
2944.20 1971
2944.71 2043
2945.23 2077
2945.74 2136
2946.25 2093
2946.76 2017
2947.28 2020
2947.79 2075
2948.30 1955
2948.81 1924
2949.32 1948
2949.84 1899
2950.35 1811
2950.86 1871
2951.37 1797
2951.89 1733
2952.40 1761
2952.91 1687
2953.43 1691
2953.94 1874
2954.45 1823
2954.96 1796
2955.48 1767
2955.99 1684
2956.50 1731
2957.02 1797
2957.53 1736
2958.04 1810
2958.56 1833
2959.07 1753
2959.58 1723
2960.10 1895
2960.61 1920
2961.12 1941
2961.64 1973
2962.15 1955
2962.66 1901
2963.18 1963
2963.69 1980
2964.20 1991
2964.72 2089
2965.23 1978
2965.75 1869
2966.26 1907
2966.77 1893
2967.29 1829
2967.80 1878
2968.32 1861
2968.83 1811
2969.34 1824
2969.86 1790
2970.37 1796
2970.89 1779
2971.40 1790
2971.92 1807
2972.43 1778
2972.94 1658
2973.46 1660
2973.97 1707
2974.49 1765
2975.00 1746
2975.52 1761
2976.03 1810
2976.55 1874
2977.06 1769
2977.58 1741
2978.09 1729
2978.61 1740
2979.12 1788
2979.64 1787
2980.15 1938
2980.67 1837
2981.18 1847
2981.70 1832
2982.21 1841
2982.73 1890
2983.24 2050
2983.76 1994
2984.27 1964
2984.79 1987
2985.30 2021
2985.82 2090
2986.34 2063
2986.85 2106
2987.37 2064
2987.88 2134
2988.40 2120
2988.91 2025
2989.43 2067
2989.95 2082
2990.46 2118
2990.98 2028
2991.49 1981
2992.01 2108
2992.53 2158
2993.04 2152
2993.56 2202
2994.08 2245
2994.59 2318
2995.11 2265
2995.62 2372
2996.14 2496
2996.66 2593
2997.17 2620
2997.69 2575
2998.21 2693
2998.72 2721
2999.24 2799
2999.76 2739
3000.27 2643
3000.79 2583
3001.31 2559
3001.83 2720
3002.34 2720
3002.86 2900
3003.38 3208
3003.89 3379
3004.41 3510
3004.93 3836
3005.45 4053
3005.96 3734
3006.48 3631
3007.00 3456
3007.51 3240
3008.03 2868
3008.55 2713
3009.07 2484
3009.59 2387
3010.10 2188
3010.62 2074
3011.14 1992
3011.66 2140
3012.17 2071
3012.69 1971
3013.21 1992
3013.73 1960
3014.25 1952
3014.76 2059
3015.28 2050
3015.80 2029
3016.32 2170
3016.84 2173
3017.36 2287
3017.87 2252
3018.39 2296
3018.91 2300
3019.43 2362
3019.95 2460
3020.47 2436
3020.98 2426
3021.50 2355
3022.02 2374
3022.54 2460
3023.06 2448
3023.58 2528
3024.10 2464
3024.62 2569
3025.13 2564
3025.65 2496
3026.17 2363
3026.69 2403
3027.21 2310
3027.73 2268
3028.25 2179
3028.77 2107
3029.29 2080
3029.81 1966
3030.33 1959
3030.85 1998
3031.37 2044
3031.89 2005
3032.41 2105
3032.92 2025
3033.44 2240
3033.96 2387
3034.48 2471
3035.00 2476
3035.52 2516
3036.04 2523
3036.56 2504
3037.08 2435
3037.60 2472
3038.12 2372
3038.64 2326
3039.16 2268
3039.68 2186
3040.20 2074
3040.72 1994
3041.24 1931
3041.77 1982
3042.29 1886
3042.81 1862
3043.33 1917
3043.85 2012
3044.37 1930
3044.89 1870
3045.41 1942
3045.93 1970
3046.45 2017
3046.97 1995
3047.49 2019
3048.01 1963
3048.53 1999
3049.06 1991
3049.58 1851
3050.10 1841
3050.62 1812
3051.14 1854
3051.66 1799
3052.18 1793
3052.70 1781
3053.23 1806
3053.75 1741
3054.27 1748
3054.79 1725
3055.31 1804
3055.83 1748
3056.35 1770
3056.88 1836
3057.40 1831
3057.92 1761
3058.44 1792
3058.96 1854
3059.49 1884
3060.01 1801
3060.53 1830
3061.05 1792
3061.57 1808
3062.10 1884
3062.62 1968
3063.14 2041
3063.66 2065
3064.18 1970
3064.71 1966
3065.23 2044
3065.75 1949
3066.27 1938
3066.80 1950
3067.32 1918
3067.84 2042
3068.36 1957
3068.89 1951
3069.41 1845
3069.93 1724
3070.46 1855
3070.98 1931
3071.50 1966
3072.02 1937
3072.55 1907
3073.07 1957
3073.59 2064
3074.12 2001
3074.64 2056
3075.16 2121
3075.69 1974
3076.21 2012
3076.73 2049
3077.26 2011
3077.78 1995
3078.30 2004
3078.83 2170
3079.35 2141
3079.87 2124
3080.40 2108
3080.92 2115
3081.45 2069
3081.97 2152
3082.49 2162
3083.02 2224
3083.54 2324
3084.06 2277
3084.59 2245
3085.11 2296
3085.64 2143
3086.16 2167
3086.69 2128
3087.21 2077
3087.73 2118
3088.26 2160
3088.78 2267
3089.31 2162
3089.83 2058
3090.36 2070
3090.88 2078
3091.41 2181
3091.93 2174
3092.45 2270
3092.98 2225
3093.50 2107
3094.03 2072
3094.55 2110
3095.08 2310
3095.60 2389
3096.13 2416
3096.65 2293
3097.18 2465
3097.70 2517
3098.23 2459
3098.76 2711
3099.28 2967
3099.81 3165
3100.33 3561
3100.86 3881
3101.38 4418
3101.91 5200
3102.43 5726
3102.96 5856
3103.48 6041
3104.01 6174
3104.54 5741
3105.06 5150
3105.59 4478
3106.11 4126
3106.64 3416
3107.17 3029
3107.69 2829
3108.22 2609
3108.74 2556
3109.27 2447
3109.80 2435
3110.32 2336
3110.85 2284
3111.37 2337
3111.90 2341
3112.43 2371
3112.95 2279
3113.48 2178
3114.01 2113
3114.53 2098
3115.06 2061
3115.59 1969
3116.11 1946
3116.64 1875
3117.17 1909
3117.69 1872
3118.22 1896
3118.75 1936
3119.27 1928
3119.80 1981
3120.33 1961
3120.86 2118
3121.38 2195
3121.91 2165
3122.44 2147
3122.96 2071
3123.49 1998
3124.02 1992
3124.55 2099
3125.07 2019
3125.60 2045
3126.13 2003
3126.66 1980
3127.18 2006
3127.71 1917
3128.24 1967
3128.77 1832
3129.30 1827
3129.82 1866
3130.35 1864
3130.88 1871
3131.41 1894
3131.94 1862
3132.46 1905
3132.99 1853
3133.52 1857
3134.05 1826
3134.58 1812
3135.10 1894
3135.63 1860
3136.16 1905
3136.69 1876
3137.22 1951
3137.75 2040
3138.28 1920
3138.80 2009
3139.33 1968
3139.86 1920
3140.39 1896
3140.92 1887
3141.45 1903
3141.98 1874
3142.51 1868
3143.03 1832
3143.56 1891
3144.09 2008
3144.62 2018
3145.15 2040
3145.68 2035
3146.21 2140
3146.74 2284
3147.27 2365
3147.80 2376
3148.33 2400
3148.86 2473
3149.39 2441
3149.92 2598
3150.45 2498
3150.97 2418
3151.50 2456
3152.03 2249
3152.56 2070
3153.09 2041
3153.62 1959
3154.15 2024
3154.68 1957
3155.21 1895
3155.74 1948
3156.27 2029
3156.80 2021
3157.33 2042
3157.86 2027
3158.39 2057
3158.93 2079
3159.46 2133
3159.99 2183
3160.52 2069
3161.05 2064
3161.58 1999
3162.11 2025
3162.64 2009
3163.17 1973
3163.70 1901
3164.23 1953
3164.76 1926
3165.29 1930
3165.82 1855
3166.35 1938
3166.89 1951
3167.42 1905
3167.95 1865
3168.48 1899
3169.01 1943
3169.54 2027
3170.07 2036
3170.60 1883
3171.13 1784
3171.67 1773
3172.20 1912
3172.73 1860
3173.26 1819
3173.79 1798
3174.32 1888
3174.86 1897
3175.39 1922
3175.92 1899
3176.45 2007
3176.98 1946
3177.51 1894
3178.05 2027
3178.58 1919
3179.11 1905
3179.64 1902
3180.17 1869
3180.71 1802
3181.24 1785
3181.77 1782
3182.30 1820
3182.84 1812
3183.37 1748
3183.90 1749
3184.43 1726
3184.97 1756
3185.50 1743
3186.03 1754
3186.56 1823
3187.10 1842
3187.63 1762
3188.16 1752
3188.69 1782
3189.23 1854
3189.76 1733
3190.29 1777
3190.83 1837
3191.36 1724
3191.89 1814
3192.43 1835
3192.96 1669
3193.49 1693
3194.02 1756
3194.56 1725
3195.09 1834
3195.62 1876
3196.16 1874
3196.69 1820
3197.23 1802
3197.76 1810
3198.29 1833
3198.83 1769
3199.36 1927
3199.89 1929
3200.43 1913
3200.96 1916
3201.50 1927
3202.03 1927
3202.56 1969
3203.10 2000
3203.63 2033
3204.17 1923
3204.70 1912
3205.23 1920
3205.77 1960
3206.30 1931
3206.84 1896
3207.37 1870
3207.91 1872
3208.44 1904
3208.97 2042
3209.51 2149
3210.04 2216
3210.58 2267
3211.11 2230
3211.65 2264
3212.18 2387
3212.72 2274
3213.25 2247
3213.79 2237
3214.32 2178
3214.86 2106
3215.39 2029
3215.93 1953
3216.46 2000
3217.00 1921
3217.53 1955
3218.07 1917
3218.60 1960
3219.14 1916
3219.67 1958
3220.21 2048
3220.74 1922
3221.28 1921
3221.82 2002
3222.35 1969
3222.89 2003
3223.42 2016
3223.96 2069
3224.49 2100
3225.03 2128
3225.57 2095
3226.10 2060
3226.64 2034
3227.17 1992
3227.71 1994
3228.25 1969
3228.78 2010
3229.32 1941
3229.85 1951
3230.39 1894
3230.93 1775
3231.46 1971
3232.00 1950
3232.54 1874
3233.07 1850
3233.61 1941
3234.15 2000
3234.68 1994
3235.22 2082
3235.76 2120
3236.29 2116
3236.83 2259
3237.37 2298
3237.90 2290
3238.44 2259
3238.98 2358
3239.51 2321
3240.05 2293
3240.59 2313
3241.13 2180
3241.66 2092
3242.20 2140
3242.74 2187
3243.28 2018
3243.81 1989
3244.35 2041
3244.89 2075
3245.43 2112
3245.96 2083
3246.50 2086
3247.04 2018
3247.58 2172
3248.11 2139
3248.65 2207
3249.19 2100
3249.73 2120
3250.27 2212
3250.80 2174
3251.34 2205
3251.88 2265
3252.42 2204
3252.96 2168
3253.49 2220
3254.03 2195
3254.57 2279
3255.11 2285
3255.65 2365
3256.19 2377
3256.72 2503
3257.26 2592
3257.80 2772
3258.34 2872
3258.88 2926
3259.42 3118
3259.96 3354
3260.49 3815
3261.03 3992
3261.57 4037
3262.11 4251
3262.65 4323
3263.19 4313
3263.73 4159
3264.27 3897
3264.81 3663
3265.35 3575
3265.88 3296
3266.42 3318
3266.96 3290
3267.50 3109
3268.04 2970
3268.58 2791
3269.12 2766
3269.66 2567
3270.20 2479
3270.74 2457
3271.28 2406
3271.82 2293
3272.36 2344
3272.90 2402
3273.44 2420
3273.98 2284
3274.52 2320
3275.06 2468
3275.60 2433
3276.14 2421
3276.68 2384
3277.22 2437
3277.76 2549
3278.30 2510
3278.84 2524
3279.38 2465
3279.92 2531
3280.46 2504
3281.00 2434
3281.54 2336
3282.08 2382
3282.62 2476
3283.16 2373
3283.70 2309
3284.25 2313
3284.79 2240
3285.33 2132
3285.87 2290
3286.41 2236
3286.95 2194
3287.49 2218
3288.03 2241
3288.57 2280
3289.11 2373
3289.66 2292
3290.20 2324
3290.74 2323
3291.28 2400
3291.82 2479
3292.36 2578
3292.90 2780
3293.44 2636
3293.99 2852
3294.53 3097
3295.07 3274
3295.61 3406
3296.15 3361
3296.69 3365
3297.24 3189
3297.78 3040
3298.32 3000
3298.86 2939
3299.40 2786
3299.95 2611
3300.49 2551
3301.03 2453
3301.57 2350
3302.11 2318
3302.66 2330
3303.20 2271
3303.74 2290
3304.28 2243
3304.83 2300
3305.37 2150
3305.91 2274
3306.45 2216
3307.00 2221
3307.54 2175
3308.08 2151
3308.62 2195
3309.17 2203
3309.71 2257
3310.25 2345
3310.80 2330
3311.34 2272
3311.88 2190
3312.43 2274
3312.97 2358
3313.51 2546
3314.05 2796
3314.60 2836
3315.14 3050
3315.68 3265
3316.23 3248
3316.77 3091
3317.31 3051
3317.86 3025
3318.40 3000
3318.95 2744
3319.49 2693
3320.03 2574
3320.58 2509
3321.12 2517
3321.66 2561
3322.21 2425
3322.75 2449
3323.30 2526
3323.84 2498
3324.38 2341
3324.93 2340
3325.47 2303
3326.02 2240
3326.56 2146
3327.10 2136
3327.65 2104
3328.19 2022
3328.74 2186
3329.28 2065
3329.83 2088
3330.37 2177
3330.92 2086
3331.46 2311
3332.01 2455
3332.55 2549
3333.09 2769
3333.64 2966
3334.18 3308
3334.73 3478
3335.27 3636
3335.82 3739
3336.36 3811
3336.91 3920
3337.45 3791
3338.00 3608
3338.54 3376
3339.09 3244
3339.64 3013
3340.18 2884
3340.73 2685
3341.27 2517
3341.82 2386
3342.36 2315
3342.91 2350
3343.45 2373
3344.00 2225
3344.54 2224
3345.09 2203
3345.64 2138
3346.18 2184
3346.73 2256
3347.27 2165
3347.82 2164
3348.37 2184
3348.91 2132
3349.46 2149
3350.00 2134
3350.55 2168
3351.10 2122
3351.64 2179
3352.19 2210
3352.74 2274
3353.28 2252
3353.83 2258
3354.37 2274
3354.92 2306
3355.47 2345
3356.01 2388
3356.56 2417
3357.11 2281
3357.65 2347
3358.20 2260
3358.75 2150
3359.30 2008
3359.84 2091
3360.39 2020
3360.94 1935
3361.48 1975
3362.03 1916
3362.58 1862
3363.12 1835
3363.67 1822
3364.22 1772
3364.77 1764
3365.31 1851
3365.86 1888
3366.41 1805
3366.96 1784
3367.50 1842
3368.05 1765
3368.60 1875
3369.15 1861
3369.69 1856
3370.24 1939
3370.79 1855
3371.34 1862
3371.89 1953
3372.43 1816
3372.98 1990
3373.53 1916
3374.08 1943
3374.63 1944
3375.17 1979
3375.72 2002
3376.27 1977
3376.82 1885
3377.37 1797
3377.92 1838
3378.46 1744
3379.01 1727
3379.56 1752
3380.11 1734
3380.66 1609
3381.21 1803
3381.76 1716
3382.30 1779
3382.85 1805
3383.40 1832
3383.95 1736
3384.50 1740
3385.05 1737
3385.60 1724
3386.15 1673
3386.70 1785
3387.25 1776
3387.79 1807
3388.34 1766
3388.89 1850
3389.44 1854
3389.99 1853
3390.54 1891
3391.09 1908
3391.64 1889
3392.19 1892
3392.74 1908
3393.29 1856
3393.84 1861
3394.39 1857
3394.94 1860
3395.49 1894
3396.04 1831
3396.59 1786
3397.14 1736
3397.69 1724
3398.24 1710
3398.79 1729
3399.34 1759
3399.89 1751
3400.44 1645
3400.99 1652
3401.54 1533
3402.09 1664
3402.64 1646
3403.19 1642
3403.74 1725
3404.29 1710
3404.84 1614
3405.39 1663
3405.94 1748
3406.49 1721
3407.05 1699
3407.60 1568
3408.15 1524
3408.70 1568
3409.25 1657
3409.80 1611
3410.35 1639
3410.90 1679
3411.45 1685
3412.00 1688
3412.56 1720
3413.11 1789
3413.66 1890
3414.21 1733
3414.76 1755
3415.31 1819
3415.86 1800
3416.41 1710
3416.97 1820
3417.52 1805
3418.07 1814
3418.62 1867
3419.17 1847
3419.73 1744
3420.28 1741
3420.83 1813
3421.38 1835
3421.93 1855
3422.48 1895
3423.04 1857
3423.59 1965
3424.14 2002
3424.69 1977
3425.25 1875
3425.80 1989
3426.35 1817
3426.90 1789
3427.45 1725
3428.01 1772
3428.56 1650
3429.11 1680
3429.66 1700
3430.22 1704
3430.77 1641
3431.32 1642
3431.88 1692
3432.43 1712
3432.98 1782
3433.53 1792
3434.09 1723
3434.64 1756
3435.19 1863
3435.75 1745
3436.30 1664
3436.85 1703
3437.41 1752
3437.96 1781
3438.51 1679
3439.07 1734
3439.62 1768
3440.17 1706
3440.73 1760
3441.28 1771
3441.83 1739
3442.39 1676
3442.94 1598
3443.49 1692
3444.05 1673
3444.60 1725
3445.16 1704
3445.71 1692
3446.26 1721
3446.82 1697
3447.37 1634
3447.93 1637
3448.48 1718
3449.03 1755
3449.59 1650
3450.14 1650
3450.70 1648
3451.25 1621
3451.81 1668
3452.36 1658
3452.91 1655
3453.47 1705
3454.02 1694
3454.58 1618
3455.13 1618
3455.69 1632
3456.24 1661
3456.80 1700
3457.35 1709
3457.91 1653
3458.46 1675
3459.02 1681
3459.57 1695
3460.13 1743
3460.68 1716
3461.24 1776
3461.79 1790
3462.35 1784
3462.90 1854
3463.46 1750
3464.01 1842
3464.57 1801
3465.12 1795
3465.68 1892
3466.23 1760
3466.79 1800
3467.35 1761
3467.90 1777
3468.46 1889
3469.01 1854
3469.57 1870
3470.12 1802
3470.68 1844
3471.24 1839
3471.79 1818
3472.35 1769
3472.90 1832
3473.46 1825
3474.02 1795
3474.57 1891
3475.13 1832
3475.69 1831
3476.24 1823
3476.80 1973
3477.35 1998
3477.91 2011
3478.47 2006
3479.02 2064
3479.58 2130
3480.14 2117
3480.69 2152
3481.25 2038
3481.81 2029
3482.36 2072
3482.92 2075
3483.48 2051
3484.03 2055
3484.59 2010
3485.15 2045
3485.71 2068
3486.26 2053
3486.82 2058
3487.38 2322
3487.93 2436
3488.49 2433
3489.05 2559
3489.61 2812
3490.16 2889
3490.72 2984
3491.28 3232
3491.84 3631
3492.39 3519
3492.95 3611
3493.51 3570
3494.07 3376
3494.63 3235
3495.18 3201
3495.74 3236
3496.30 3243
3496.86 3443
3497.42 3569
3497.97 3910
3498.53 4044
3499.09 4246
3499.65 4512
3500.21 4732
3500.76 4924
3501.32 4893
3501.88 4894
3502.44 5105
3503.00 5483
3503.56 5736
3504.11 6026
3504.67 6205
3505.23 6365
3505.79 6296
3506.35 6125
3506.91 6017
3507.47 5587
3508.03 5155
3508.59 4474
3509.14 4199
3509.70 3806
3510.26 3368
3510.82 3185
3511.38 2914
3511.94 2680
3512.50 2528
3513.06 2514
3513.62 2406
3514.18 2247
3514.74 2280
3515.30 2198
3515.86 2164
3516.41 2180
3516.97 2200
3517.53 2141
3518.09 2202
3518.65 2175
3519.21 2211
3519.77 2280
3520.33 2327
3520.89 2395
3521.45 2398
3522.01 2583
3522.57 2568
3523.13 2624
3523.69 2726
3524.25 2849
3524.81 2752
3525.37 2753
3525.93 2662
3526.49 2535
3527.05 2373
3527.61 2349
3528.18 2329
3528.74 2195
3529.30 2158
3529.86 2104
3530.42 2049
3530.98 2052
3531.54 2058
3532.10 2035
3532.66 2144
3533.22 2150
3533.78 2260
3534.34 2142
3534.90 2249
3535.47 2232
3536.03 2214
3536.59 2242
3537.15 2193
3537.71 2305
3538.27 2237
3538.83 2232
3539.39 2254
3539.96 2218
3540.52 2193
3541.08 2236
3541.64 2253
3542.20 2190
3542.76 2241
3543.32 2244
3543.89 2366
3544.45 2282
3545.01 2314
3545.57 2383
3546.13 2270
3546.70 2262
3547.26 2234
3547.82 2201
3548.38 2224
3548.94 2181
3549.51 2127
3550.07 2079
3550.63 2106
3551.19 2072
3551.76 2041
3552.32 2122
3552.88 2006
3553.44 2082
3554.01 2034
3554.57 1945
3555.13 2077
3555.69 2055
3556.26 1906
3556.82 1870
3557.38 2019
3557.94 1907
3558.51 1919
3559.07 1894
3559.63 1903
3560.20 1926
3560.76 1907
3561.32 1918
3561.89 2005
3562.45 1969
3563.01 2002
3563.57 1967
3564.14 1988
3564.70 1916
3565.26 1975
3565.83 1896
3566.39 1875
3566.96 1816
3567.52 1709
3568.08 1699
3568.65 1783
3569.21 1794
3569.77 1743
3570.34 1720
3570.90 1794
3571.47 1744
3572.03 1837
3572.59 1802
3573.16 1726
3573.72 1868
3574.29 1869
3574.85 1960
3575.41 1863
3575.98 1978
3576.54 2004
3577.11 2006
3577.67 1926
3578.24 1927
3578.80 1937
3579.36 1832
3579.93 1852
3580.49 1932
3581.06 1861
3581.62 1874
3582.19 1857
3582.75 1862
3583.32 1871
3583.88 1793
3584.45 1815
3585.01 1778
3585.58 1755
3586.14 1682
3586.71 1715
3587.27 1820
3587.84 1798
3588.40 1687
3588.97 1725
3589.53 1726
3590.10 1785
3590.66 1826
3591.23 1811
3591.80 1828
3592.36 1773
3592.93 1749
3593.49 1778
3594.06 1819
3594.62 1853
3595.19 1837
3595.76 1829
3596.32 1827
3596.89 1905
3597.45 1900
3598.02 1843
3598.59 1857
3599.15 1780
3599.72 1855
3600.28 1853
3600.85 1793
3601.42 1833
3601.98 1841
3602.55 1858
3603.12 1758
3603.68 1815
3604.25 1688
3604.81 1731
3605.38 1688
3605.95 1684
3606.51 1725
3607.08 1661
3607.65 1659
3608.21 1666
3608.78 1710
3609.35 1671
3609.92 1721
3610.48 1680
3611.05 1757
3611.62 1612
3612.18 1769
3612.75 1906
3613.32 1904
3613.89 2040
3614.45 2199
3615.02 2463
3615.59 2640
3616.15 2905
3616.72 3381
3617.29 3698
3617.86 3915
3618.42 4130
3618.99 4098
3619.56 3887
3620.13 3849
3620.70 3589
3621.26 3306
3621.83 2922
3622.40 2716
3622.97 2519
3623.54 2252
3624.10 2112
3624.67 1944
3625.24 1929
3625.81 1888
3626.38 1921
3626.94 1789
3627.51 1720
3628.08 1843
3628.65 1703
3629.22 1718
3629.79 1775
3630.35 1724
3630.92 1709
3631.49 1844
3632.06 1820
3632.63 1710
3633.20 1714
3633.77 1703
3634.34 1782
3634.90 1668
3635.47 1673
3636.04 1805
3636.61 1841
3637.18 1794
3637.75 1723
3638.32 1819
3638.89 1913
3639.46 1838
3640.03 1869
3640.60 1944
3641.17 1968
3641.73 2050
3642.30 2097
3642.87 2141
3643.44 2115
3644.01 2135
3644.58 2173
3645.15 2186
3645.72 2085
3646.29 2094
3646.86 2202
3647.43 2201
3648.00 2170
3648.57 2166
3649.14 2087
3649.71 2120
3650.28 2181
3650.85 2247
3651.42 2280
3651.99 2196
3652.56 2189
3653.13 2206
3653.70 2239
3654.27 2389
3654.84 2306
3655.41 2324
3655.98 2430
3656.56 2447
3657.13 2470
3657.70 2477
3658.27 2482
3658.84 2469
3659.41 2521
3659.98 2360
3660.55 2361
3661.12 2466
3661.69 2202
3662.26 2141
3662.83 2235
3663.41 2092
3663.98 2070
3664.55 2145
3665.12 2151
3665.69 2119
3666.26 2140
3666.83 2253
3667.41 2262
3667.98 2185
3668.55 2233
3669.12 2173
3669.69 2049
3670.26 2048
3670.83 1898
3671.41 1911
3671.98 1884
3672.55 2101
3673.12 2116
3673.69 2089
3674.27 2141
3674.84 2059
3675.41 2098
3675.98 2203
3676.55 2193
3677.13 2111
3677.70 2093
3678.27 2018
3678.84 2125
3679.42 2112
3679.99 1969
3680.56 2013
3681.13 1942
3681.71 1982
3682.28 1941
3682.85 2037
3683.42 2088
3684.00 2022
3684.57 2049
3685.14 1998
3685.71 2006
3686.29 2104
3686.86 2091
3687.43 2243
3688.01 2248
3688.58 2321
3689.15 2345
3689.73 2266
3690.30 2300
3690.87 2450
3691.45 2284
3692.02 2301
3692.59 2259
3693.17 2182
3693.74 2091
3694.31 2080
3694.89 1926
3695.46 1960
3696.03 1930
3696.61 1924
3697.18 1859
3697.75 1843
3698.33 1884
3698.90 1870
3699.48 1941
3700.05 1804
3700.62 1796
3701.20 1934
3701.77 1915
3702.35 1925
3702.92 1973
3703.50 1907
3704.07 1895
3704.64 1924
3705.22 1829
3705.79 1860
3706.37 1863
3706.94 1798
3707.52 1759
3708.09 1870
3708.67 1857
3709.24 1805
3709.81 1905
3710.39 1876
3710.96 1996
3711.54 1910
3712.11 1875
3712.69 1868
3713.26 1851
3713.84 1857
3714.41 1820
3714.99 1946
3715.56 1976
3716.14 1962
3716.71 1971
3717.29 1893
3717.87 1875
3718.44 1980
3719.02 1949
3719.59 1887
3720.17 1795
3720.74 1841
3721.32 1915
3721.89 1832
3722.47 1840
3723.05 1855
3723.62 1874
3724.20 1766
3724.77 1739
3725.35 1771
3725.93 1805
3726.50 1838
3727.08 1730
3727.65 1850
3728.23 1868
3728.81 1890
3729.38 1969
3729.96 1991
3730.53 2116
3731.11 2154
3731.69 2254
3732.26 2377
3732.84 2528
3733.42 2474
3733.99 2451
3734.57 2429
3735.15 2426
3735.72 2380
3736.30 2298
3736.88 2195
3737.45 2115
3738.03 2104
3738.61 1951
3739.18 1955
3739.76 1947
3740.34 1865
3740.92 1826
3741.49 1761
3742.07 1783
3742.65 1814
3743.23 1841
3743.80 1793
3744.38 1810
3744.96 1779
3745.53 1701
3746.11 1749
3746.69 1747
3747.27 1802
3747.85 1756
3748.42 1817
3749.00 1722
3749.58 1781
3750.16 1771
3750.73 1690
3751.31 1751
3751.89 1802
3752.47 1722
3753.05 1808
3753.62 1621
3754.20 1741
3754.78 1699
3755.36 1684
3755.94 1834
3756.52 1710
3757.09 1643
3757.67 1711
3758.25 1745
3758.83 1777
3759.41 1729
3759.99 1754
3760.57 1835
3761.14 1884
3761.72 1841
3762.30 1741
3762.88 1796
3763.46 1771
3764.04 1749
3764.62 1677
3765.20 1680
3765.77 1739
3766.35 1766
3766.93 1637
3767.51 1728
3768.09 1716
3768.67 1721
3769.25 1689
3769.83 1799
3770.41 1787
3770.99 1741
3771.57 1800
3772.15 1806
3772.73 1742
3773.31 1803
3773.89 1703
3774.47 1735
3775.05 1746
3775.63 1765
3776.21 1771
3776.79 1789
3777.37 1806
3777.95 1820
3778.53 1776
3779.11 1819
3779.69 1770
3780.27 1719
3780.85 1784
3781.43 1703
3782.01 1748
3782.59 1809
3783.17 1666
3783.75 1747
3784.33 1705
3784.91 1690
3785.49 1736
3786.07 1789
3786.65 1753
3787.23 1672
3787.81 1709
3788.39 1736
3788.97 1758
3789.55 1731
3790.14 1603
3790.72 1603
3791.30 1762
3791.88 1782
3792.46 1797
3793.04 1823
3793.62 1825
3794.20 1861
3794.78 1815
3795.37 1800
3795.95 1868
3796.53 1831
3797.11 1815
3797.69 1803
3798.27 1842
3798.85 1973
3799.44 1883
3800.02 1907
3800.60 2007
3801.18 2065
3801.76 2057
3802.34 2054
3802.93 2223
3803.51 2043
3804.09 2056
3804.67 2045
3805.25 1950
3805.84 1945
3806.42 2011
3807.00 2109
3807.58 2082
3808.17 2217
3808.75 2179
3809.33 2077
3809.91 2175
3810.50 2172
3811.08 2233
3811.66 2202
3812.24 2205
3812.83 2171
3813.41 2307
3813.99 2322
3814.57 2336
3815.16 2402
3815.74 2451
3816.32 2439
3816.91 2311
3817.49 2160
3818.07 2114
3818.65 1983
3819.24 1984
3819.82 2023
3820.40 1869
3820.99 1890
3821.57 1903
3822.15 1860
3822.74 1804
3823.32 1723
3823.90 1675
3824.49 1717
3825.07 1725
3825.66 1726
3826.24 1705
3826.82 1777
3827.41 1779
3827.99 1766
3828.57 1863
3829.16 1917
3829.74 1830
3830.33 1755
3830.91 1857
3831.49 1860
3832.08 1873
3832.66 1854
3833.25 1881
3833.83 1872
3834.42 1916
3835.00 1840
3835.58 1891
3836.17 1878
3836.75 1826
3837.34 1867
3837.92 1933
3838.51 1855
3839.09 1897
3839.68 1762
3840.26 1849
3840.85 1846
3841.43 1862
3842.02 1792
3842.60 1782
3843.19 1747
3843.77 1694
3844.36 1724
3844.94 1709
3845.53 1800
3846.11 1696
3846.70 1749
3847.28 1812
3847.87 1814
3848.45 1756
3849.04 1789
3849.62 1796
3850.21 1802
3850.79 1908
3851.38 1878
3851.97 1888
3852.55 1875
3853.14 2003
3853.72 1854
3854.31 1922
3854.89 2000
3855.48 2010
3856.07 2059
3856.65 2085
3857.24 2148
3857.82 2359
3858.41 2498
3859.00 2829
3859.58 3128
3860.17 3450
3860.76 3599
3861.34 3856
3861.93 4024
3862.51 4117
3863.10 3922
3863.69 4000
3864.27 3841
3864.86 3675
3865.45 3507
3866.03 3373
3866.62 3428
3867.21 3377
3867.79 3267
3868.38 3182
3868.97 3003
3869.55 2802
3870.14 2596
3870.73 2528
3871.32 2449
3871.90 2407
3872.49 2461
3873.08 2472
3873.67 2403
3874.25 2450
3874.84 2514
3875.43 2397
3876.01 2270
3876.60 2285
3877.19 2257
3877.78 2162
3878.36 2201
3878.95 2149
3879.54 2124
3880.13 2163
3880.72 2118
3881.30 2075
3881.89 1916
3882.48 1947
3883.07 1914
3883.66 1877
3884.24 1935
3884.83 1847
3885.42 1946
3886.01 1905
3886.60 1860
3887.18 1860
3887.77 2009
3888.36 2005
3888.95 2019
3889.54 2102
3890.13 2198
3890.72 2238
3891.30 2192
3891.89 2198
3892.48 2256
3893.07 2308
3893.66 2369
3894.25 2353
3894.84 2430
3895.43 2391
3896.02 2395
3896.60 2391
3897.19 2363
3897.78 2356
3898.37 2371
3898.96 2410
3899.55 2446
3900.14 2360
3900.73 2363
3901.32 2276
3901.91 2185
3902.50 2056
3903.09 1983
3903.68 1994
3904.27 1925
3904.86 1831
3905.44 1871
3906.03 1873
3906.62 1786
3907.21 1795
3907.80 1774
3908.39 1812
3908.98 1777
3909.57 1773
3910.16 1744
3910.75 1630
3911.34 1660
3911.93 1693
3912.52 1662
3913.11 1705
3913.71 1684
3914.30 1673
3914.89 1692
3915.48 1759
3916.07 1673
3916.66 1635
3917.25 1617
3917.84 1610
3918.43 1724
3919.02 1795
3919.61 1755
3920.20 1722
3920.79 1701
3921.38 1701
3921.97 1722
3922.57 1758
3923.16 1753
3923.75 1633
3924.34 1648
3924.93 1716
3925.52 1663
3926.11 1670
3926.70 1661
3927.29 1764
3927.89 1847
3928.48 1750
3929.07 1749
3929.66 1674
3930.25 1724
3930.84 1784
3931.44 1719
3932.03 1725
3932.62 1662
3933.21 1669
3933.80 1726
3934.39 1656
3934.99 1733
3935.58 1704
3936.17 1749
3936.76 1659
3937.35 1755
3937.95 1735
3938.54 1730
3939.13 1683
3939.72 1730
3940.32 1752
3940.91 1841
3941.50 1787
3942.09 1673
3942.69 1660
3943.28 1749
3943.87 1725
3944.46 1683
3945.06 1634
3945.65 1739
3946.24 1726
3946.83 1737
3947.43 1697
3948.02 1713
3948.61 1811
3949.21 1727
3949.80 1807
3950.39 1787
3950.98 1783
3951.58 1771
3952.17 1722
3952.76 1789
3953.36 1652
3953.95 1732
3954.54 1728
3955.14 1812
3955.73 1761
3956.32 1668
3956.92 1681
3957.51 1735
3958.11 1717
3958.70 1681
3959.29 1710
3959.89 1690
3960.48 1711
3961.07 1657
3961.67 1614
3962.26 1667
3962.86 1729
3963.45 1807
3964.04 1851
3964.64 1928
3965.23 1966
3965.83 2014
3966.42 2141
3967.02 2094
3967.61 2125
3968.20 2090
3968.80 2096
3969.39 1995
3969.99 1952
3970.58 1855
3971.18 1799
3971.77 1745
3972.37 1805
3972.96 1780
3973.56 1731
3974.15 1630
3974.75 1702
3975.34 1686
3975.94 1646
3976.53 1684
3977.13 1739
3977.72 1668
3978.32 1650
3978.91 1651
3979.51 1667
3980.10 1737
3980.70 1704
3981.29 1710
3981.89 1657
3982.48 1614
3983.08 1666
3983.68 1778
3984.27 1730
3984.87 1713
3985.46 1696
3986.06 1733
3986.65 1832
3987.25 1785
3987.85 1739
3988.44 1720
3989.04 1692
3989.63 1756
3990.23 1684
3990.83 1760
3991.42 1821
3992.02 1698
3992.61 1774
3993.21 1810
3993.81 1728
3994.40 1769
3995.00 1848
3995.60 1910
3996.19 1981
3996.79 1869
3997.39 1871
3997.98 1888
3998.58 1860
3999.18 1892
3999.77 1930
4000.37 1856
4000.97 1896
4001.56 1896
4002.16 1869
4002.76 1813
4003.35 1965
4003.95 1914
4004.55 2049
4005.15 1983
4005.74 2043
4006.34 1994
4006.94 2043
4007.53 1974
4008.13 2005
4008.73 2145
4009.33 2091
4009.92 2126
4010.52 2094
4011.12 2045
4011.72 2036
4012.32 2082
4012.91 2071
4013.51 2094
4014.11 2147
4014.71 2339
4015.30 2392
4015.90 2587
4016.50 2628
4017.10 2637
4017.70 2733
4018.29 2680
4018.89 2553
4019.49 2447
4020.09 2239
4020.69 2171
4021.29 2150
4021.88 2020
4022.48 1983
4023.08 1969
4023.68 1942
4024.28 1886
4024.88 1792
4025.48 1863
4026.07 1914
4026.67 1913
4027.27 1939
4027.87 1890
4028.47 1803
4029.07 1833
4029.67 1957
4030.27 1998
4030.87 1870
4031.47 1916
4032.06 1948
4032.66 2007
4033.26 1863
4033.86 1918
4034.46 1889
4035.06 1921
4035.66 1939
4036.26 1910
4036.86 1904
4037.46 1847
4038.06 1885
4038.66 1777
4039.26 1823
4039.86 1769
4040.46 1793
4041.06 1759
4041.66 1809
4042.26 1816
4042.86 1794
4043.46 1770
4044.06 1771
4044.66 1862
4045.26 1790
4045.86 1748
4046.46 1813
4047.06 1919
4047.66 1833
4048.26 1759
4048.86 1842
4049.46 1907
4050.06 2047
4050.66 1964
4051.26 1895
4051.86 1941
4052.46 2025
4053.06 2014
4053.66 1885
4054.27 1954
4054.87 1919
4055.47 1885
4056.07 1845
4056.67 1879
4057.27 1875
4057.87 1735
4058.47 1757
4059.07 1717
4059.67 1702
4060.28 1700
4060.88 1735
4061.48 1784
4062.08 1700
4062.68 1761
4063.28 1847
4063.88 1784
4064.49 1673
4065.09 1664
4065.69 1568
4066.29 1623
4066.89 1671
4067.49 1609
4068.10 1650
4068.70 1712
4069.30 1639
4069.90 1607
4070.50 1621
4071.11 1664
4071.71 1717
4072.31 1745
4072.91 1779
4073.52 1655
4074.12 1680
4074.72 1730
4075.32 1670
4075.92 1658
4076.53 1637
4077.13 1730
4077.73 1688
4078.34 1720
4078.94 1706
4079.54 1720
4080.14 1664
4080.75 1812
4081.35 1803
4081.95 1841
4082.55 1839
4083.16 1765
4083.76 1824
4084.36 1881
4084.97 1857
4085.57 1759
4086.17 1782
4086.78 1849
4087.38 1773
4087.98 1738
4088.59 1785
4089.19 1854
4089.79 1814
4090.40 1859
4091.00 1992
4091.60 1971
4092.21 2099
4092.81 2367
4093.41 2480
4094.02 2600
4094.62 2654
4095.23 2742
4095.83 2693
4096.43 2789
4097.04 2644
4097.64 2519
4098.25 2342
4098.85 2115
4099.45 2126
4100.06 1992
4100.66 1873
4101.27 1641
4101.87 1646
4102.48 1622
4103.08 1572
4103.68 1599
4104.29 1622
4104.89 1613
4105.50 1547
4106.10 1597
4106.71 1556
4107.31 1582
4107.92 1526
4108.52 1525
4109.13 1592
4109.73 1541
4110.34 1464
4110.94 1618
4111.55 1573
4112.15 1492
4112.76 1592
4113.36 1552
4113.97 1589
4114.57 1633
4115.18 1560
4115.78 1568
4116.39 1614
4116.99 1612
4117.60 1623
4118.21 1630
4118.81 1644
4119.42 1594
4120.02 1603
4120.63 1633
4121.23 1719
4121.84 1698
4122.45 1599
4123.05 1764
4123.66 1788
4124.26 1692
4124.87 1757
4125.48 1768
4126.08 1723
4126.69 1731
4127.29 1720
4127.90 1719
4128.51 1770
4129.11 1803
4129.72 1721
4130.33 1691
4130.93 1651
4131.54 1725
4132.15 1767
4132.75 1868
4133.36 1848
4133.97 1853
4134.57 1819
4135.18 1971
4135.79 1891
4136.39 1913
4137.00 1810
4137.61 1803
4138.21 1904
4138.82 1933
4139.43 1932
4140.04 1940
4140.64 1945
4141.25 2021
4141.86 1998
4142.46 2063
4143.07 2003
4143.68 2004
4144.29 1917
4144.89 1954
4145.50 1872
4146.11 1694
4146.72 1706
4147.32 1723
4147.93 1608
4148.54 1557
4149.15 1533
4149.76 1544
4150.36 1607
4150.97 1574
4151.58 1489
4152.19 1553
4152.80 1557
4153.40 1545
4154.01 1553
4154.62 1579
4155.23 1532
4155.84 1520
4156.45 1558
4157.05 1555
4157.66 1579
4158.27 1590
4158.88 1550
4159.49 1494
4160.10 1520
4160.71 1576
4161.31 1618
4161.92 1694
4162.53 1741
4163.14 1693
4163.75 1686
4164.36 1739
4164.97 1830
4165.58 1767
4166.19 1739
4166.79 1741
4167.40 1765
4168.01 1738
4168.62 1774
4169.23 1773
4169.84 1685
4170.45 1706
4171.06 1659
4171.67 1756
4172.28 1748
4172.89 1773
4173.50 1749
4174.11 1736
4174.72 1832
4175.33 1851
4175.94 1886
4176.55 1894
4177.16 1798
4177.77 1859
4178.38 1809
4178.99 1886
4179.60 1885
4180.21 1849
4180.82 1846
4181.43 1807
4182.04 1727
4182.65 1687
4183.26 1675
4183.87 1631
4184.48 1659
4185.09 1649
4185.70 1666
4186.31 1685
4186.92 1661
4187.53 1663
4188.14 1618
4188.75 1720
4189.36 1709
4189.97 1698
4190.58 1814
4191.20 1890
4191.81 1873
4192.42 1987
4193.03 2202
4193.64 2250
4194.25 2258
4194.86 2321
4195.47 2359
4196.08 2314
4196.70 2216
4197.31 2203
4197.92 2184
4198.53 2186
4199.14 2151
4199.75 2053
4200.36 1987
4200.98 1926
4201.59 1918
4202.20 1840
4202.81 1841
4203.42 1873
4204.03 1886
4204.65 1856
4205.26 1858
4205.87 1833
4206.48 1882
4207.09 1894
4207.71 1820
4208.32 1829
4208.93 1813
4209.54 1815
4210.16 1964
4210.77 1845
4211.38 1792
4211.99 1754
4212.60 1842
4213.22 1980
4213.83 1930
4214.44 1975
4215.05 1953
4215.67 2030
4216.28 2103
4216.89 2172
4217.51 2355
4218.12 2492
4218.73 2572
4219.34 2792
4219.96 3116
4220.57 3219
4221.18 3472
4221.80 3851
4222.41 3999
4223.02 4177
4223.64 4396
4224.25 4416
4224.86 4317
4225.48 4312
4226.09 4255
4226.70 4225
4227.32 4243
4227.93 4048
4228.54 3971
4229.16 3996
4229.77 3733
4230.39 3534
4231.00 3349
4231.61 3075
4232.23 2955
4232.84 2735
4233.45 2585
4234.07 2484
4234.68 2405
4235.30 2297
4235.91 2297
4236.53 2147
4237.14 2168
4237.75 2024
4238.37 2110
4238.98 2110
4239.60 2062
4240.21 2027
4240.83 1985
4241.44 1888
4242.05 1829
4242.67 1867
4243.28 1939
4243.90 2017
4244.51 1904
4245.13 1914
4245.74 1922
4246.36 1939
4246.97 1996
4247.59 2001
4248.20 2035
4248.82 2032
4249.43 2005
4250.05 1951
4250.66 1940
4251.28 1881
4251.89 1850
4252.51 1938
4253.13 1862
4253.74 1885
4254.36 1938
4254.97 1913
4255.59 1867
4256.20 1932
4256.82 1927
4257.43 1901
4258.05 1902
4258.67 2008
4259.28 2067
4259.90 2046
4260.51 1992
4261.13 1962
4261.75 2036
4262.36 2037
4262.98 2059
4263.59 2065
4264.21 2001
4264.83 2027
4265.44 2090
4266.06 2005
4266.67 2052
4267.29 2007
4267.91 2060
4268.52 2042
4269.14 2010
4269.76 2011
4270.37 1961
4270.99 1898
4271.61 1985
4272.22 1928
4272.84 1916
4273.46 1792
4274.07 1765
4274.69 1866
4275.31 1916
4275.93 1903
4276.54 1859
4277.16 1972
4277.78 1879
4278.39 1823
4279.01 1761
4279.63 1801
4280.25 1769
4280.86 1809
4281.48 1808
4282.10 1648
4282.72 1674
4283.33 1758
4283.95 1728
4284.57 1705
4285.19 1808
4285.80 1715
4286.42 1734
4287.04 1713
4287.66 1721
4288.28 1680
4288.89 1624
4289.51 1721
4290.13 1661
4290.75 1664
4291.37 1625
4291.98 1666
4292.60 1706
4293.22 1644
4293.84 1596
4294.46 1627
4295.08 1626
4295.69 1667
4296.31 1684
4296.93 1657
4297.55 1691
4298.17 1717
4298.79 1722
4299.41 1702
4300.03 1689
4300.64 1708
4301.26 1689
4301.88 1737
4302.50 1736
4303.12 1681
4303.74 1626
4304.36 1694
4304.98 1613
4305.60 1645
4306.22 1685
4306.83 1726
4307.45 1805
4308.07 1840
4308.69 1873
4309.31 1981
4309.93 2022
4310.55 2099
4311.17 2107
4311.79 1987
4312.41 2035
4313.03 1976
4313.65 1859
4314.27 1807
4314.89 1856
4315.51 1789
4316.13 1764
4316.75 1712
4317.37 1635
4317.99 1648
4318.61 1690
4319.23 1667
4319.85 1745
4320.47 1665
4321.09 1622
4321.71 1617
4322.33 1626
4322.95 1716
4323.57 1714
4324.19 1701
4324.81 1805
4325.43 1717
4326.05 1778
4326.67 1730
4327.30 1648
4327.92 1652
4328.54 1652
4329.16 1694
4329.78 1550
4330.40 1555
4331.02 1668
4331.64 1706
4332.26 1665
4332.88 1585
4333.51 1636
4334.13 1654
4334.75 1642
4335.37 1667
4335.99 1696
4336.61 1745
4337.23 1809
4337.86 1819
4338.48 1821
4339.10 1895
4339.72 1885
4340.34 1824
4340.96 1847
4341.59 1771
4342.21 1950
4342.83 1977
4343.45 1977
4344.07 2217
4344.69 2245
4345.32 2403
4345.94 2566
4346.56 2755
4347.18 2688
4347.81 2801
4348.43 2804
4349.05 2536
4349.67 2408
4350.29 2396
4350.92 2109
4351.54 1973
4352.16 1966
4352.78 1940
4353.41 1966
4354.03 1964
4354.65 1842
4355.28 1785
4355.90 1869
4356.52 1832
4357.14 1873
4357.77 1765
4358.39 1834
4359.01 1812
4359.64 1821
4360.26 1760
4360.88 1741
4361.50 1833
4362.13 1770
4362.75 1745
4363.37 1895
4364.00 1794
4364.62 1826
4365.25 1850
4365.87 1893
4366.49 1847
4367.12 1812
4367.74 1862
4368.36 1824
4368.99 1840
4369.61 1789
4370.23 1820
4370.86 1745
4371.48 1743
4372.11 1738
4372.73 1734
4373.35 1738
4373.98 1727
4374.60 1775
4375.23 1824
4375.85 1839
4376.47 1807
4377.10 1811
4377.72 1950
4378.35 2014
4378.97 2156
4379.60 2173
4380.22 2105
4380.85 2075
4381.47 2238
4382.10 2386
4382.72 2337
4383.34 2342
4383.97 2301
4384.59 2429
4385.22 2521
4385.84 2673
4386.47 2867
4387.09 3157
4387.72 3585
4388.34 4015
4388.97 4485
4389.59 4694
4390.22 4944
4390.85 4988
4391.47 4475
4392.10 4227
4392.72 3715
4393.35 3389
4393.97 3051
4394.60 2718
4395.22 2474
4395.85 2442
4396.47 2492
4397.10 2365
4397.73 2303
4398.35 2295
4398.98 2324
4399.60 2266
4400.23 2297
4400.86 2262
4401.48 2275
4402.11 2179
4402.73 2230
4403.36 2207
4403.99 2221
4404.61 2149
4405.24 2186
4405.87 2158
4406.49 2108
4407.12 2095
4407.74 2202
4408.37 2212
4409.00 2186
4409.62 2170
4410.25 2228
4410.88 2189
4411.50 2054
4412.13 2032
4412.76 1978
4413.38 1933
4414.01 1910
4414.64 1969
4415.27 1820
4415.89 1856
4416.52 1872
4417.15 1873
4417.77 1867
4418.40 1710
4419.03 1695
4419.66 1743
4420.28 1710
4420.91 1798
4421.54 1727
4422.17 1760
4422.79 1735
4423.42 1632
4424.05 1728
4424.68 1720
4425.30 1595
4425.93 1586
4426.56 1590
4427.19 1640
4427.82 1672
4428.44 1633
4429.07 1628
4429.70 1606
4430.33 1725
4430.96 1618
4431.58 1477
4432.21 1562
4432.84 1570
4433.47 1623
4434.10 1677
4434.73 1624
4435.35 1670
4435.98 1666
4436.61 1600
4437.24 1690
4437.87 1675
4438.50 1686
4439.13 1599
4439.75 1588
4440.38 1650
4441.01 1594
4441.64 1607
4442.27 1555
4442.90 1587
4443.53 1659
4444.16 1606
4444.79 1550
4445.42 1566
4446.04 1596
4446.67 1648
4447.30 1549
4447.93 1589
4448.56 1587
4449.19 1584
4449.82 1538
4450.45 1509
4451.08 1610
4451.71 1570
4452.34 1565
4452.97 1499
4453.60 1633
4454.23 1574
4454.86 1590
4455.49 1585
4456.12 1589
4456.75 1589
4457.38 1611
4458.01 1550
4458.64 1588
4459.27 1540
4459.90 1471
4460.53 1508
4461.16 1528
4461.79 1494
4462.42 1386
4463.05 1458
4463.68 1429
4464.31 1434
4464.94 1361
4465.57 1439
4466.20 1463
4466.83 1534
4467.46 1418
4468.09 1449
4468.73 1474
4469.36 1407
4469.99 1509
4470.62 1516
4471.25 1504
4471.88 1498
4472.51 1425
4473.14 1462
4473.77 1424
4474.40 1432
4475.04 1461
4475.67 1344
4476.30 1448
4476.93 1403
4477.56 1450
4478.19 1493
4478.82 1459
4479.46 1462
4480.09 1429
4480.72 1476
4481.35 1549
4481.98 1609
4482.61 1575
4483.25 1497
4483.88 1570
4484.51 1544
4485.14 1468
4485.77 1522
4486.41 1531
4487.04 1599
4487.67 1530
4488.30 1507
4488.93 1526
4489.57 1548
4490.20 1578
4490.83 1666
4491.46 1663
4492.10 1583
4492.73 1588
4493.36 1670
4493.99 1575
4494.63 1517
4495.26 1544
4495.89 1623
4496.52 1635
4497.16 1621
4497.79 1550
4498.42 1574
4499.06 1649
4499.69 1741
4500.32 1796
4500.96 1822
4501.59 1951
4502.22 1945
4502.86 1995
4503.49 2074
4504.12 1992
4504.75 1884
4505.39 1927
4506.02 1853
4506.66 1671
4507.29 1691
4507.92 1726
4508.56 1645
4509.19 1673
4509.82 1734
4510.46 1732
4511.09 1668
4511.72 1666
4512.36 1640
4512.99 1610
4513.63 1631
4514.26 1664
4514.89 1694
4515.53 1693
4516.16 1751
4516.80 1718
4517.43 1621
4518.07 1525
4518.70 1596
4519.33 1624
4519.97 1611
4520.60 1576
4521.24 1549
4521.87 1626
4522.51 1654
4523.14 1701
4523.78 1671
4524.41 1755
4525.05 1835
4525.68 1932
4526.32 1956
4526.95 2181
4527.59 2348
4528.22 2741
4528.86 3093
4529.49 3473
4530.13 4179
4530.76 4582
4531.40 5038
4532.03 5354
4532.67 5199
4533.30 4988
4533.94 4760
4534.57 4323
4535.21 3819
4535.84 3328
4536.48 3032
4537.11 2717
4537.75 2332
4538.39 2132
4539.02 2097
4539.66 1955
4540.29 1937
4540.93 1817
4541.57 1757
4542.20 1715
4542.84 1748
4543.47 1704
4544.11 1654
4544.75 1641
4545.38 1597
4546.02 1581
4546.65 1571
4547.29 1581
4547.93 1509
4548.56 1569
4549.20 1460
4549.84 1527
4550.47 1533
4551.11 1477
4551.75 1560
4552.38 1653
4553.02 1672
4553.66 1710
4554.29 1684
4554.93 1704
4555.57 1692
4556.20 1645
4556.84 1617
4557.48 1651
4558.11 1673
4558.75 1657
4559.39 1695
4560.03 1619
4560.66 1635
4561.30 1665
4561.94 1729
4562.58 1759
4563.21 1749
4563.85 1677
4564.49 1717
4565.13 1806
4565.76 1872
4566.40 1916
4567.04 1980
4567.68 1996
4568.31 2068
4568.95 2065
4569.59 2164
4570.23 2204
4570.87 2218
4571.50 2209
4572.14 2202
4572.78 2122
4573.42 2003
4574.06 1933
4574.69 1854
4575.33 1817
4575.97 1729
4576.61 1695
4577.25 1768
4577.89 1751
4578.53 1655
4579.16 1661
4579.80 1605
4580.44 1575
4581.08 1585
4581.72 1569
4582.36 1529
4583.00 1592
4583.63 1596
4584.27 1602
4584.91 1574
4585.55 1590
4586.19 1546
4586.83 1566
4587.47 1551
4588.11 1559
4588.75 1551
4589.39 1562
4590.03 1602
4590.67 1551
4591.30 1559
4591.94 1606
4592.58 1570
4593.22 1499
4593.86 1492
4594.50 1546
4595.14 1534
4595.78 1517
4596.42 1537
4597.06 1477
4597.70 1575
4598.34 1502
4598.98 1544
4599.62 1479
4600.26 1540
4600.90 1452
4601.54 1567
4602.18 1585
4602.82 1667
4603.46 1562
4604.10 1635
4604.74 1740
4605.38 1712
4606.02 1690
4606.66 1702
4607.30 1776
4607.94 1656
4608.59 1733
4609.23 1773
4609.87 1742
4610.51 1739
4611.15 1674
4611.79 1588
4612.43 1632
4613.07 1580
4613.71 1577
4614.35 1556
4614.99 1558
4615.64 1538
4616.28 1539
4616.92 1458
4617.56 1432
4618.20 1452
4618.84 1453
4619.48 1530
4620.12 1460
4620.77 1446
4621.41 1430
4622.05 1443
4622.69 1440
4623.33 1408
4623.97 1441
4624.62 1429
4625.26 1470
4625.90 1437
4626.54 1490
4627.18 1557
4627.82 1534
4628.47 1441
4629.11 1469
4629.75 1505
4630.39 1574
4631.03 1632
4631.68 1576
4632.32 1555
4632.96 1533
4633.60 1684
4634.25 1653
4634.89 1634
4635.53 1605
4636.17 1665
4636.82 1742
4637.46 1773
4638.10 1640
4638.74 1700
4639.39 1642
4640.03 1674
4640.67 1600
4641.32 1682
4641.96 1727
4642.60 1627
4643.24 1559
4643.89 1542
4644.53 1570
4645.17 1636
4645.82 1569
4646.46 1614
4647.10 1630
4647.75 1607
4648.39 1584
4649.03 1613
4649.68 1647
4650.32 1650
4650.96 1780
4651.61 1842
4652.25 1927
4652.89 1987
4653.54 1905
4654.18 1831
4654.83 1855
4655.47 1675
4656.11 1650
4656.76 1651
4657.40 1525
4658.05 1530
4658.69 1449
4659.33 1369
4659.98 1373
4660.62 1431
4661.27 1408
4661.91 1403
4662.56 1433
4663.20 1463
4663.84 1435
4664.49 1410
4665.13 1379
4665.78 1337
4666.42 1363
4667.07 1274
4667.71 1297
4668.36 1371
4669.00 1407
4669.65 1314
4670.29 1382
4670.94 1388
4671.58 1381
4672.23 1388
4672.87 1327
4673.52 1423
4674.16 1418
4674.81 1360
4675.45 1313
4676.10 1396
4676.74 1339
4677.39 1384
4678.03 1515
4678.68 1521
4679.32 1439
4679.97 1429
4680.62 1454
4681.26 1460
4681.91 1477
4682.55 1443
4683.20 1479
4683.84 1471
4684.49 1385
4685.14 1404
4685.78 1390
4686.43 1456
4687.07 1405
4687.72 1399
4688.37 1360
4689.01 1441
4689.66 1382
4690.30 1347
4690.95 1433
4691.60 1411
4692.24 1343
4692.89 1478
4693.54 1351
4694.18 1347
4694.83 1437
4695.48 1408
4696.12 1429
4696.77 1505
4697.42 1477
4698.06 1447
4698.71 1544
4699.36 1525
4700.00 1658
4700.65 1611
4701.30 1569
4701.94 1475
4702.59 1473
4703.24 1441
4703.89 1497
4704.53 1442
4705.18 1468
4705.83 1389
4706.48 1405
4707.12 1465
4707.77 1401
4708.42 1475
4709.07 1458
4709.71 1587
4710.36 1506
4711.01 1499
4711.66 1506
4712.30 1503
4712.95 1513
4713.60 1483
4714.25 1456
4714.90 1453
4715.54 1444
4716.19 1515
4716.84 1460
4717.49 1399
4718.14 1506
4718.78 1551
4719.43 1564
4720.08 1511
4720.73 1606
4721.38 1653
4722.03 1621
4722.67 1684
4723.32 1634
4723.97 1596
4724.62 1628
4725.27 1715
4725.92 1711
4726.57 1744
4727.22 1668
4727.86 1658
4728.51 1655
4729.16 1686
4729.81 1651
4730.46 1490
4731.11 1482
4731.76 1501
4732.41 1507
4733.06 1515
4733.71 1479
4734.36 1438
4735.00 1483
4735.65 1467
4736.30 1493
4736.95 1472
4737.60 1531
4738.25 1545
4738.90 1629
4739.55 1657
4740.20 1689
4740.85 1613
4741.50 1644
4742.15 1731
4742.80 1666
4743.45 1614
4744.10 1605
4744.75 1460
4745.40 1521
4746.05 1527
4746.70 1559
4747.35 1600
4748.00 1619
4748.65 1631
4749.30 1642
4749.95 1664
4750.60 1744
4751.25 1891
4751.90 1822
4752.55 1928
4753.20 1924
4753.85 1874
4754.51 1728
4755.16 1858
4755.81 1727
4756.46 1674
4757.11 1702
4757.76 1589
4758.41 1622
4759.06 1590
4759.71 1664
4760.36 1625
4761.01 1585
4761.67 1551
4762.32 1517
4762.97 1484
4763.62 1525
4764.27 1575
4764.92 1557
4765.57 1562
4766.22 1577
4766.88 1642
4767.53 1696
4768.18 1742
4768.83 1634
4769.48 1604
4770.13 1535
4770.79 1516
4771.44 1539
4772.09 1518
4772.74 1548
4773.39 1440
4774.05 1399
4774.70 1475
4775.35 1460
4776.00 1335
4776.65 1407
4777.31 1464
4777.96 1385
4778.61 1479
4779.26 1552
4779.92 1516
4780.57 1618
4781.22 1564
4781.87 1549
4782.53 1465
4783.18 1431
4783.83 1378
4784.48 1495
4785.14 1514
4785.79 1415
4786.44 1424
4787.10 1443
4787.75 1413
4788.40 1439
4789.05 1525
4789.71 1488
4790.36 1453
4791.01 1416
4791.67 1403
4792.32 1311
4792.97 1380
4793.63 1394
4794.28 1433
4794.93 1437
4795.59 1357
4796.24 1412
4796.89 1385
4797.55 1470
4798.20 1384
4798.86 1407
4799.51 1263
4800.16 1436
4800.82 1383
4801.47 1392
4802.12 1400
4802.78 1435
4803.43 1415
4804.09 1412
4804.74 1332
4805.39 1336
4806.05 1396
4806.70 1418
4807.36 1398
4808.01 1396
4808.67 1371
4809.32 1417
4809.98 1520
4810.63 1379
4811.28 1363
4811.94 1422
4812.59 1429
4813.25 1406
4813.90 1385
4814.56 1403
4815.21 1443
4815.87 1458
4816.52 1514
4817.18 1533
4817.83 1583
4818.49 1614
4819.14 1539
4819.80 1600
4820.45 1563
4821.11 1650
4821.76 1639
4822.42 1611
4823.07 1611
4823.73 1684
4824.38 1820
4825.04 1745
4825.70 1713
4826.35 1705
4827.01 1728
4827.66 1634
4828.32 1637
4828.97 1548
4829.63 1555
4830.29 1607
4830.94 1612
4831.60 1632
4832.25 1675
4832.91 1707
4833.57 1705
4834.22 1793
4834.88 1876
4835.53 1856
4836.19 2046
4836.85 2013
4837.50 2151
4838.16 2151
4838.82 2167
4839.47 2101
4840.13 2060
4840.79 2005
4841.44 1903
4842.10 1929
4842.76 1832
4843.41 1764
4844.07 1656
4844.73 1732
4845.38 1673
4846.04 1706
4846.70 1790
4847.35 1751
4848.01 1766
4848.67 1892
4849.32 1802
4849.98 1842
4850.64 1847
4851.30 1831
4851.95 1808
4852.61 1757
4853.27 1809
4853.93 1729
4854.58 1714
4855.24 1818
4855.90 1760
4856.56 1831
4857.21 1769
4857.87 1806
4858.53 1940
4859.19 1997
4859.84 1921
4860.50 2065
4861.16 2003
4861.82 1881
4862.48 1917
4863.13 1973
4863.79 1890
4864.45 1821
4865.11 1867
4865.77 1864
4866.43 1831
4867.08 1877
4867.74 1830
4868.40 1816
4869.06 1869
4869.72 1732
4870.38 1804
4871.03 1735
4871.69 1753
4872.35 1735
4873.01 1752
4873.67 1806
4874.33 1874
4874.99 1847
4875.65 1778
4876.31 1834
4876.96 1806
4877.62 1706
4878.28 1756
4878.94 1754
4879.60 1666
4880.26 1640
4880.92 1603
4881.58 1591
4882.24 1597
4882.90 1552
4883.56 1607
4884.22 1575
4884.88 1561
4885.54 1641
4886.19 1494
4886.85 1538
4887.51 1632
4888.17 1652
4888.83 1653
4889.49 1596
4890.15 1715
4890.81 1666
4891.47 1729
4892.13 1800
4892.79 1808
4893.45 1770
4894.11 1740
4894.77 1626
4895.43 1708
4896.09 1642
4896.76 1700
4897.42 1642
4898.08 1593
4898.74 1702
4899.40 1670
4900.06 1671
4900.72 1707
4901.38 1713
4902.04 1733
4902.70 1717
4903.36 1623
4904.02 1615
4904.68 1616
4905.34 1633
4906.00 1579
4906.67 1507
4907.33 1567
4907.99 1605
4908.65 1615
4909.31 1553
4909.97 1550
4910.63 1525
4911.29 1481
4911.96 1511
4912.62 1502
4913.28 1437
4913.94 1583
4914.60 1498
4915.26 1488
4915.92 1423
4916.59 1401
4917.25 1363
4917.91 1412
4918.57 1448
4919.23 1358
4919.90 1471
4920.56 1410
4921.22 1378
4921.88 1414
4922.54 1352
4923.21 1370
4923.87 1374
4924.53 1312
4925.19 1343
4925.85 1359
4926.52 1337
4927.18 1334
4927.84 1456
4928.50 1495
4929.17 1400
4929.83 1394
4930.49 1415
4931.15 1467
4931.82 1336
4932.48 1330
4933.14 1390
4933.81 1495
4934.47 1447
4935.13 1422
4935.79 1432
4936.46 1368
4937.12 1417
4937.78 1487
4938.45 1378
4939.11 1341
4939.77 1445
4940.44 1441
4941.10 1477
4941.76 1419
4942.43 1437
4943.09 1441
4943.75 1494
4944.42 1464
4945.08 1489
4945.74 1465
4946.41 1433
4947.07 1432
4947.74 1406
4948.40 1360
4949.06 1417
4949.73 1341
4950.39 1352
4951.05 1320
4951.72 1264
4952.38 1353
4953.05 1309
4953.71 1430
4954.38 1371
4955.04 1335
4955.70 1343
4956.37 1365
4957.03 1328
4957.70 1334
4958.36 1342
4959.03 1384
4959.69 1318
4960.36 1342
4961.02 1367
4961.68 1357
4962.35 1441
4963.01 1529
4963.68 1542
4964.34 1502
4965.01 1551
4965.67 1632
4966.34 1610
4967.00 1542
4967.67 1535
4968.33 1525
4969.00 1459
4969.66 1460
4970.33 1443
4971.00 1467
4971.66 1582
4972.33 1499
4972.99 1417
4973.66 1465
4974.32 1479
4974.99 1595
4975.65 1510
4976.32 1493
4976.99 1533
4977.65 1572
4978.32 1532
4978.98 1557
4979.65 1531
4980.31 1561
4980.98 1497
4981.65 1562
4982.31 1649
4982.98 1616
4983.64 1634
4984.31 1702
4984.98 1789
4985.64 1942
4986.31 2164
4986.98 2361
4987.64 2646
4988.31 3040
4988.98 3365
4989.64 3549
4990.31 3433
4990.98 3284
4991.64 3121
4992.31 2919
4992.98 2537
4993.64 2357
4994.31 2109
4994.98 1911
4995.64 1823
4996.31 1689
4996.98 1583
4997.64 1533
4998.31 1460
4998.98 1462
4999.65 1447
5000.31 1473
5000.98 1468
5001.65 1439
5002.32 1416
5002.98 1381
5003.65 1403
5004.32 1441
5004.99 1462
5005.65 1378
5006.32 1450
5006.99 1467
5007.66 1405
5008.32 1375
5008.99 1440
5009.66 1500
5010.33 1486
5011.00 1512
5011.66 1474
5012.33 1574
5013.00 1545
5013.67 1605
5014.34 1567
5015.01 1577
5015.67 1608
5016.34 1702
5017.01 1649
5017.68 1738
5018.35 1799
5019.02 1889
5019.68 2030
5020.35 1976
5021.02 2125
5021.69 2181
5022.36 2323
5023.03 2434
5023.70 2464
5024.37 2480
5025.03 2397
5025.70 2319
5026.37 2235
5027.04 2110
5027.71 2014
5028.38 1971
5029.05 1916
5029.72 1870
5030.39 1881
5031.06 1739
5031.73 1722
5032.40 1638
5033.07 1605
5033.73 1585
5034.40 1533
5035.07 1522
5035.74 1501
5036.41 1534
5037.08 1466
5037.75 1470
5038.42 1507
5039.09 1446
5039.76 1469
5040.43 1443
5041.10 1428
5041.77 1459
5042.44 1454
5043.11 1398
5043.78 1483
5044.45 1391
5045.12 1444
5045.79 1488
5046.46 1423
5047.13 1390
5047.81 1451
5048.48 1389
5049.15 1452
5049.82 1450
5050.49 1408
5051.16 1427
5051.83 1433
5052.50 1374
5053.17 1347
5053.84 1392
5054.51 1401
5055.18 1378
5055.85 1358
5056.53 1415
5057.20 1429
5057.87 1382
5058.54 1360
5059.21 1446
5059.88 1415
5060.55 1434
5061.22 1505
5061.89 1484
5062.57 1438
5063.24 1442
5063.91 1399
5064.58 1406
5065.25 1485
5065.92 1423
5066.60 1394
5067.27 1379
5067.94 1367
5068.61 1339
5069.28 1418
5069.96 1372
5070.63 1319
5071.30 1349
5071.97 1356
5072.64 1359
5073.32 1290
5073.99 1344
5074.66 1296
5075.33 1317
5076.00 1349
5076.68 1356
5077.35 1324
5078.02 1322
5078.69 1317
5079.37 1477
5080.04 1450
5080.71 1448
5081.38 1443
5082.06 1420
5082.73 1437
5083.40 1384
5084.08 1354
5084.75 1326
5085.42 1324
5086.09 1392
5086.77 1436
5087.44 1363
5088.11 1425
5088.79 1443
5089.46 1488
5090.13 1543
5090.81 1567
5091.48 1544
5092.15 1576
5092.83 1473
5093.50 1485
5094.17 1576
5094.85 1555
5095.52 1503
5096.19 1451
5096.87 1359
5097.54 1368
5098.22 1365
5098.89 1332
5099.56 1330
5100.24 1367
5100.91 1396
5101.59 1405
5102.26 1464
5102.93 1432
5103.61 1427
5104.28 1488
5104.96 1488
5105.63 1518
5106.31 1497
5106.98 1496
5107.65 1467
5108.33 1437
5109.00 1336
5109.68 1375
5110.35 1335
5111.03 1318
5111.70 1342
5112.38 1395
5113.05 1322
5113.73 1395
5114.40 1376
5115.08 1347
5115.75 1371
5116.43 1387
5117.10 1410
5117.78 1445
5118.45 1391
5119.13 1383
5119.80 1433
5120.48 1474
5121.15 1470
5121.83 1396
5122.50 1415
5123.18 1400
5123.85 1398
5124.53 1356
5125.20 1364
5125.88 1353
5126.56 1390
5127.23 1378
5127.91 1431
5128.58 1323
5129.26 1365
5129.93 1457
5130.61 1374
5131.29 1315
5131.96 1389
5132.64 1372
5133.31 1377
5133.99 1406
5134.67 1401
5135.34 1379
5136.02 1395
5136.70 1423
5137.37 1483
5138.05 1443
5138.73 1545
5139.40 1582
5140.08 1493
5140.75 1622
5141.43 1553
5142.11 1546
5142.78 1467
5143.46 1434
5144.14 1478
5144.82 1452
5145.49 1324
5146.17 1359
5146.85 1345
5147.52 1336
5148.20 1279
5148.88 1257
5149.55 1298
5150.23 1237
5150.91 1267
5151.59 1322
5152.26 1320
5152.94 1245
5153.62 1290
5154.30 1295
5154.97 1236
5155.65 1264
5156.33 1193
5157.01 1244
5157.68 1319
5158.36 1312
5159.04 1253
5159.72 1233
5160.40 1278
5161.07 1246
5161.75 1241
5162.43 1218
5163.11 1212
5163.79 1260
5164.46 1305
5165.14 1313
5165.82 1272
5166.50 1334
5167.18 1314
5167.86 1278
5168.53 1295
5169.21 1299
5169.89 1295
5170.57 1280
5171.25 1276
5171.93 1292
5172.61 1277
5173.28 1277
5173.96 1252
5174.64 1244
5175.32 1183
5176.00 1149
5176.68 1195
5177.36 1277
5178.04 1231
5178.72 1310
5179.39 1298
5180.07 1320
5180.75 1262
5181.43 1290
5182.11 1296
5182.79 1245
5183.47 1216
5184.15 1295
5184.83 1260
5185.51 1307
5186.19 1266
5186.87 1225
5187.55 1183
5188.23 1212
5188.91 1236
5189.59 1242
5190.27 1214
5190.95 1173
5191.63 1217
5192.31 1243
5192.99 1227
5193.67 1196
5194.35 1148
5195.03 1190
5195.71 1191
5196.39 1215
5197.07 1265
5197.75 1272
5198.43 1202
5199.11 1281
5199.79 1306
5200.47 1268
5201.15 1292
5201.83 1319
5202.51 1305
5203.19 1281
5203.87 1317
5204.55 1269
5205.24 1290
5205.92 1338
5206.60 1337
5207.28 1318
5207.96 1299
5208.64 1380
5209.32 1332
5210.00 1347
5210.68 1393
5211.36 1398
5212.05 1387
5212.73 1395
5213.41 1356
5214.09 1344
5214.77 1395
5215.45 1302
5216.13 1358
5216.82 1422
5217.50 1397
5218.18 1364
5218.86 1311
5219.54 1287
5220.22 1263
5220.91 1267
5221.59 1291
5222.27 1311
5222.95 1331
5223.63 1270
5224.32 1310
5225.00 1265
5225.68 1284
5226.36 1288
5227.05 1209
5227.73 1220
5228.41 1200
5229.09 1264
5229.77 1240
5230.46 1246
5231.14 1243
5231.82 1243
5232.50 1280
5233.19 1262
5233.87 1300
5234.55 1230
5235.24 1282
5235.92 1369
5236.60 1371
5237.28 1367
5237.97 1326
5238.65 1296
5239.33 1255
5240.02 1339
5240.70 1307
5241.38 1242
5242.07 1291
5242.75 1268
5243.43 1191
5244.12 1194
5244.80 1293
5245.48 1271
5246.17 1260
5246.85 1322
5247.53 1298
5248.22 1253
5248.90 1253
5249.58 1277
5250.27 1277
5250.95 1349
5251.64 1234
5252.32 1276
5253.00 1258
5253.69 1337
5254.37 1308
5255.06 1329
5255.74 1320
5256.42 1244
5257.11 1225
5257.79 1267
5258.48 1272
5259.16 1303
5259.85 1303
5260.53 1305
5261.21 1347
5261.90 1302
5262.58 1337
5263.27 1325
5263.95 1339
5264.64 1355
5265.32 1369
5266.01 1376
5266.69 1417
5267.38 1402
5268.06 1364
5268.75 1365
5269.43 1378
5270.12 1420
5270.80 1400
5271.49 1330
5272.17 1423
5272.86 1364
5273.54 1349
5274.23 1364
5274.91 1367
5275.60 1384
5276.28 1366
5276.97 1309
5277.66 1390
5278.34 1365
5279.03 1485
5279.71 1514
5280.40 1494
5281.08 1538
5281.77 1627
5282.46 1666
5283.14 1660
5283.83 1639
5284.51 1654
5285.20 1541
5285.89 1410
5286.57 1416
5287.26 1475
5287.94 1499
5288.63 1413
5289.32 1442
5290.00 1367
5290.69 1487
5291.38 1475
5292.06 1476
5292.75 1427
5293.44 1506
5294.12 1518
5294.81 1509
5295.50 1592
5296.18 1590
5296.87 1657
5297.56 1763
5298.24 1878
5298.93 1894
5299.62 2112
5300.30 2345
5300.99 2391
5301.68 2413
5302.37 2308
5303.05 2336
5303.74 2317
5304.43 2174
5305.11 2055
5305.80 1896
5306.49 1803
5307.18 1650
5307.86 1582
5308.55 1492
5309.24 1429
5309.93 1439
5310.61 1464
5311.30 1457
5311.99 1390
5312.68 1446
5313.37 1429
5314.05 1346
5314.74 1424
5315.43 1412
5316.12 1382
5316.81 1422
5317.49 1425
5318.18 1374
5318.87 1387
5319.56 1430
5320.25 1416
5320.94 1330
5321.62 1300
5322.31 1342
5323.00 1410
5323.69 1372
5324.38 1403
5325.07 1375
5325.76 1439
5326.44 1446
5327.13 1430
5327.82 1504
5328.51 1512
5329.20 1532
5329.89 1563
5330.58 1589
5331.27 1614
5331.96 1561
5332.64 1572
5333.33 1630
5334.02 1647
5334.71 1625
5335.40 1659
5336.09 1686
5336.78 1639
5337.47 1607
5338.16 1670
5338.85 1687
5339.54 1653
5340.23 1670
5340.92 1676
5341.61 1786
5342.30 1712
5342.99 1678
5343.68 1770
5344.37 1766
5345.06 1886
5345.75 1950
5346.44 2029
5347.13 2200
5347.82 2421
5348.51 2589
5349.20 2835
5349.89 3077
5350.58 3293
5351.27 3446
5351.96 3492
5352.65 3394
5353.34 3139
5354.03 2950
5354.72 2687
5355.41 2420
5356.10 2144
5356.79 2075
5357.48 1852
5358.17 1690
5358.86 1663
5359.56 1633
5360.25 1699
5360.94 1550
5361.63 1533
5362.32 1499
5363.01 1517
5363.70 1421
5364.39 1482
5365.08 1453
5365.77 1478
5366.47 1454
5367.16 1402
5367.85 1472
5368.54 1428
5369.23 1379
5369.92 1399
5370.61 1399
5371.31 1315
5372.00 1401
5372.69 1376
5373.38 1374
5374.07 1374
5374.77 1389
5375.46 1421
5376.15 1389
5376.84 1389
5377.53 1431
5378.22 1408
5378.92 1423
5379.61 1430
5380.30 1414
5380.99 1397
5381.69 1408
5382.38 1371
5383.07 1368
5383.76 1415
5384.46 1367
5385.15 1463
5385.84 1494
5386.53 1497
5387.23 1495
5387.92 1655
5388.61 1596
5389.30 1634
5390.00 1686
5390.69 1648
5391.38 1680
5392.08 1608
5392.77 1565
5393.46 1517
5394.15 1520
5394.85 1499
5395.54 1474
5396.23 1404
5396.93 1439
5397.62 1407
5398.31 1454
5399.01 1388
5399.70 1402
5400.39 1400
5401.09 1384
5401.78 1379
5402.48 1388
5403.17 1380
5403.86 1373
5404.56 1392
5405.25 1405
5405.94 1447
5406.64 1384
5407.33 1354
5408.03 1405
5408.72 1362
5409.41 1460
5410.11 1374
5410.80 1347
5411.50 1344
5412.19 1287
5412.88 1366
5413.58 1394
5414.27 1314
5414.97 1331
5415.66 1360
5416.36 1397
5417.05 1296
5417.75 1356
5418.44 1360
5419.14 1331
5419.83 1322
5420.52 1374
5421.22 1379
5421.91 1404
5422.61 1314
5423.30 1428
5424.00 1337
5424.69 1337
5425.39 1340
5426.08 1337
5426.78 1352
5427.48 1373
5428.17 1368
5428.87 1357
5429.56 1373
5430.26 1324
5430.95 1355
5431.65 1402
5432.34 1376
5433.04 1347
5433.73 1340
5434.43 1318
5435.13 1340
5435.82 1366
5436.52 1366
5437.21 1406
5437.91 1369
5438.60 1428
5439.30 1457
5440.00 1399
5440.69 1508
5441.39 1441
5442.09 1396
5442.78 1369
5443.48 1419
5444.17 1408
5444.87 1419
5445.57 1417
5446.26 1534
5446.96 1478
5447.66 1528
5448.35 1520
5449.05 1557
5449.75 1572
5450.44 1599
5451.14 1533
5451.84 1582
5452.53 1459
5453.23 1449
5453.93 1424
5454.62 1445
5455.32 1414
5456.02 1420
5456.71 1418
5457.41 1438
5458.11 1479
5458.81 1409
5459.50 1421
5460.20 1466
5460.90 1434
5461.60 1515
5462.29 1552
5462.99 1546
5463.69 1550
5464.39 1527
5465.08 1631
5465.78 1569
5466.48 1568
5467.18 1608
5467.87 1504
5468.57 1567
5469.27 1522
5469.97 1638
5470.67 1585
5471.36 1618
5472.06 1592
5472.76 1533
5473.46 1530
5474.16 1610
5474.85 1572
5475.55 1586
5476.25 1657
5476.95 1640
5477.65 1736
5478.35 1688
5479.05 1768
5479.74 1904
5480.44 1894
5481.14 1861
5481.84 1848
5482.54 1781
5483.24 1791
5483.94 1677
5484.63 1654
5485.33 1668
5486.03 1702
5486.73 1694
5487.43 1709
5488.13 1680
5488.83 1700
5489.53 1700
5490.23 1687
5490.93 1660
5491.63 1637
5492.33 1732
5493.02 1663
5493.72 1743
5494.42 1783
5495.12 1837
5495.82 1823
5496.52 1845
5497.22 1813
5497.92 1988
5498.62 2103
5499.32 2229
5500.02 2431
5500.72 2558
5501.42 2613
5502.12 2649
5502.82 2593
5503.52 2417
5504.22 2385
5504.92 2278
5505.62 2128
5506.32 2089
5507.02 2023
5507.72 1977
5508.42 1987
5509.12 1999
5509.82 2000
5510.52 1860
5511.23 1929
5511.93 1966
5512.63 2001
5513.33 1993
5514.03 2086
5514.73 2135
5515.43 2184
5516.13 2140
5516.83 2069
5517.53 2058
5518.23 1937
5518.93 1865
5519.64 1863
5520.34 1874
5521.04 1780
5521.74 1825
5522.44 1812
5523.14 1640
5523.84 1620
5524.54 1526
5525.25 1498
5525.95 1591
5526.65 1555
5527.35 1515
5528.05 1509
5528.75 1530
5529.46 1551
5530.16 1487
5530.86 1458
5531.56 1479
5532.26 1562
5532.96 1570
5533.67 1518
5534.37 1577
5535.07 1570
5535.77 1508
5536.48 1625
5537.18 1559
5537.88 1522
5538.58 1481
5539.28 1429
5539.99 1490
5540.69 1508
5541.39 1485
5542.09 1481
5542.80 1581
5543.50 1524
5544.20 1504
5544.90 1519
5545.61 1595
5546.31 1684
5547.01 1702
5547.72 1700
5548.42 1725
5549.12 1750
5549.83 1782
5550.53 1746
5551.23 1665
5551.93 1556
5552.64 1549
5553.34 1548
5554.04 1534
5554.75 1449
5555.45 1488
5556.15 1476
5556.86 1472
5557.56 1499
5558.26 1503
5558.97 1434
5559.67 1473
5560.38 1492
5561.08 1589
5561.78 1502
5562.49 1413
5563.19 1381
5563.89 1432
5564.60 1440
5565.30 1475
5566.01 1463
5566.71 1474
5567.41 1451
5568.12 1359
5568.82 1435
5569.53 1369
5570.23 1341
5570.94 1360
5571.64 1371
5572.35 1339
5573.05 1379
5573.75 1389
5574.46 1427
5575.16 1491
5575.87 1467
5576.57 1493
5577.28 1431
5577.98 1493
5578.69 1515
5579.39 1437
5580.10 1427
5580.80 1409
5581.51 1380
5582.21 1340
5582.92 1384
5583.62 1361
5584.33 1296
5585.03 1386
5585.74 1324
5586.44 1296
5587.15 1322
5587.85 1326
5588.56 1434
5589.27 1362
5589.97 1389
5590.68 1336
5591.38 1342
5592.09 1315
5592.79 1345
5593.50 1383
5594.21 1395
5594.91 1344
5595.62 1307
5596.32 1324
5597.03 1258
5597.73 1338
5598.44 1276
5599.15 1293
5599.85 1283
5600.56 1258
5601.27 1297
5601.97 1274
5602.68 1297
5603.38 1294
5604.09 1286
5604.80 1308
5605.50 1304
5606.21 1277
5606.92 1251
5607.62 1164
5608.33 1136
5609.04 1194
5609.74 1248
5610.45 1232
5611.16 1253
5611.87 1255
5612.57 1283
5613.28 1355
5613.99 1285
5614.69 1266
5615.40 1271
5616.11 1239
5616.81 1236
5617.52 1235
5618.23 1266
5618.94 1285
5619.64 1200
5620.35 1194
5621.06 1207
5621.77 1252
5622.47 1217
5623.18 1207
5623.89 1208
5624.60 1199
5625.31 1250
5626.01 1246
5626.72 1242
5627.43 1232
5628.14 1277
5628.85 1213
5629.55 1263
5630.26 1297
5630.97 1379
5631.68 1297
5632.39 1221
5633.09 1270
5633.80 1295
5634.51 1288
5635.22 1217
5635.93 1269
5636.64 1241
5637.34 1191
5638.05 1244
5638.76 1205
5639.47 1228
5640.18 1242
5640.89 1194
5641.60 1216
5642.31 1287
5643.01 1312
5643.72 1284
5644.43 1209
5645.14 1260
5645.85 1300
5646.56 1230
5647.27 1278
5647.98 1290
5648.69 1284
5649.40 1340
5650.11 1309
5650.82 1283
5651.52 1243
5652.23 1292
5652.94 1296
5653.65 1293
5654.36 1328
5655.07 1282
5655.78 1344
5656.49 1299
5657.20 1254
5657.91 1322
5658.62 1356
5659.33 1357
5660.04 1284
5660.75 1294
5661.46 1316
5662.17 1371
5662.88 1243
5663.59 1255
5664.30 1214
5665.01 1288
5665.72 1247
5666.43 1270
5667.14 1236
5667.85 1260
5668.56 1289
5669.28 1281
5669.99 1337
5670.70 1363
5671.41 1357
5672.12 1340
5672.83 1343
5673.54 1339
5674.25 1281
5674.96 1282
5675.67 1316
5676.38 1286
5677.09 1325
5677.81 1259
5678.52 1279
5679.23 1262
5679.94 1236
5680.65 1279
5681.36 1263
5682.07 1299
5682.78 1321
5683.50 1370
5684.21 1357
5684.92 1387
5685.63 1282
5686.34 1298
5687.05 1332
5687.77 1318
5688.48 1375
5689.19 1382
5689.90 1294
5690.61 1272
5691.32 1333
5692.04 1236
5692.75 1266
5693.46 1288
5694.17 1283
5694.88 1331
5695.60 1294
5696.31 1280
5697.02 1301
5697.73 1317
5698.45 1221
5699.16 1245
5699.87 1249
5700.58 1238
5701.30 1282
5702.01 1231
5702.72 1208
5703.43 1196
5704.15 1280
5704.86 1296
5705.57 1357
5706.29 1331
5707.00 1295
5707.71 1237
5708.42 1205
5709.14 1293
5709.85 1287
5710.56 1278
5711.28 1317
5711.99 1263
5712.70 1264
5713.42 1271
5714.13 1275
5714.84 1232
5715.56 1261
5716.27 1277
5716.98 1305
5717.70 1299
5718.41 1317
5719.12 1257
5719.84 1359
5720.55 1386
5721.27 1336
5721.98 1311
5722.69 1350
5723.41 1375
5724.12 1408
5724.84 1412
5725.55 1458
5726.26 1412
5726.98 1380
5727.69 1366
5728.41 1433
5729.12 1390
5729.83 1386
5730.55 1393
5731.26 1403
5731.98 1417
5732.69 1453
5733.41 1423
5734.12 1469
5734.84 1502
5735.55 1506
5736.27 1478
5736.98 1523
5737.70 1614
5738.41 1736
5739.13 1820
5739.84 1998
5740.55 2070
5741.27 2036
5741.99 1956
5742.70 1845
5743.42 1851
5744.13 1901
5744.85 1905
5745.56 1757
5746.28 1707
5746.99 1699
5747.71 1676
5748.42 1632
5749.14 1587
5749.85 1611
5750.57 1578
5751.29 1643
5752.00 1719
5752.72 1670
5753.43 1674
5754.15 1656
5754.86 1636
5755.58 1650
5756.30 1692
5757.01 1746
5757.73 1826
5758.44 1910
5759.16 2023
5759.88 2091
5760.59 2143
5761.31 2209
5762.03 2209
5762.74 2282
5763.46 2232
5764.18 2365
5764.89 2475
5765.61 2348
5766.32 2274
5767.04 2228
5767.76 2298
5768.47 2143
5769.19 2131
5769.91 2071
5770.63 2061
5771.34 1990
5772.06 2030
5772.78 2003
5773.49 1960
5774.21 2002
5774.93 1893
5775.64 2005
5776.36 1991
5777.08 2053
5777.80 2092
5778.51 2070
5779.23 2278
5779.95 2286
5780.67 2281
5781.38 2263
5782.10 2231
5782.82 2292
5783.54 2202
5784.25 2164
5784.97 2220
5785.69 2255
5786.41 2203
5787.13 2214
5787.84 2301
5788.56 2309
5789.28 2318
5790.00 2351
5790.72 2523
5791.43 2546
5792.15 2569
5792.87 2671
5793.59 2816
5794.31 2881
5795.03 3130
5795.74 3237
5796.46 3295
5797.18 3368
5797.90 3470
5798.62 3801
5799.34 4357
5800.06 5180
5800.77 6287
5801.49 7610
5802.21 8901
5802.93 10087
5803.65 10655
5804.37 10426
5805.09 9295
5805.81 8011
5806.53 6649
5807.25 5581
5807.96 4854
5808.68 4240
5809.40 3989
5810.12 3720
5810.84 3507
5811.56 3422
5812.28 3440
5813.00 3464
5813.72 3549
5814.44 3516
5815.16 3631
5815.88 3649
5816.60 3715
5817.32 3800
5818.04 3749
5818.76 3733
5819.48 3737
5820.20 3613
5820.92 3415
5821.64 3393
5822.36 3516
5823.08 3392
5823.80 3381
5824.52 3198
5825.24 3058
5825.96 2924
5826.68 2729
5827.40 2686
5828.12 2611
5828.84 2528
5829.56 2460
5830.28 2410
5831.00 2472
5831.72 2340
5832.44 2299
5833.16 2390
5833.88 2253
5834.61 2219
5835.33 2253
5836.05 2308
5836.77 2384
5837.49 2278
5838.21 2189
5838.93 2236
5839.65 2180
5840.37 2272
5841.10 2324
5841.82 2327
5842.54 2265
5843.26 2169
5843.98 2139
5844.70 2152
5845.42 2077
5846.15 2069
5846.87 2096
5847.59 2041
5848.31 2068
5849.03 2010
5849.75 2001
5850.48 1955
5851.20 1973
5851.92 1948
5852.64 1995
5853.36 1986
5854.09 2018
5854.81 1974
5855.53 1956
5856.25 1909
5856.97 1888
5857.70 1875
5858.42 1943
5859.14 1922
5859.86 1935
5860.59 1865
5861.31 1878
5862.03 1949
5862.75 1876
5863.48 1850
5864.20 1890
5864.92 1824
5865.64 1793
5866.37 1737
5867.09 1762
5867.81 1727
5868.54 1710
5869.26 1717
5869.98 1775
5870.70 1769
5871.43 1760
5872.15 1806
5872.87 1723
5873.60 1815
5874.32 1779
5875.04 1806
5875.77 1866
5876.49 1805
5877.21 1762
5877.94 1752
5878.66 1718
5879.38 1758
5880.11 1750
5880.83 1667
5881.56 1699
5882.28 1735
5883.00 1732
5883.73 1651
5884.45 1626
5885.18 1622
5885.90 1744
5886.62 1673
5887.35 1621
5888.07 1624
5888.80 1674
5889.52 1683
5890.24 1743
5890.97 1650
5891.69 1658
5892.42 1566
5893.14 1565
5893.87 1610
5894.59 1631
5895.32 1620
5896.04 1629
5896.76 1563
5897.49 1606
5898.21 1698
5898.94 1586
5899.66 1603
5900.39 1594
5901.11 1606
5901.84 1527
5902.56 1560
5903.29 1574
5904.01 1584
5904.74 1584
5905.46 1631
5906.19 1699
5906.91 1626
5907.64 1579
5908.37 1548
5909.09 1519
5909.82 1662
5910.54 1599
5911.27 1511
5911.99 1570
5912.72 1539
5913.44 1539
5914.17 1584
5914.90 1655
5915.62 1656
5916.35 1620
5917.07 1569
5917.80 1648
5918.53 1727
5919.25 1613
5919.98 1659
5920.70 1636
5921.43 1708
5922.16 1750
5922.88 1755
5923.61 1755
5924.34 1731
5925.06 1679
5925.79 1728
5926.51 1754
5927.24 1768
5927.97 1751
5928.69 1772
5929.42 1879
5930.15 1822
5930.87 1802
5931.60 1804
5932.33 1850
5933.05 1927
5933.78 1937
5934.51 2021
5935.24 2142
5935.96 2289
5936.69 2349
5937.42 2296
5938.14 2323
5938.87 2371
5939.60 2273
5940.33 2245
5941.05 2164
5941.78 2151
5942.51 2139
5943.24 2133
5943.96 2084
5944.69 2079
5945.42 2083
5946.15 2006
5946.87 2113
5947.60 2094
5948.33 2136
5949.06 2126
5949.79 2206
5950.51 2242
5951.24 2261
5951.97 2316
5952.70 2451
5953.43 2378
5954.15 2330
5954.88 2397
5955.61 2400
5956.34 2364
5957.07 2290
5957.80 2395
5958.52 2475
5959.25 2488
5959.98 2413
5960.71 2438
5961.44 2410
5962.17 2400
5962.90 2479
5963.62 2532
5964.35 2581
5965.08 2664
5965.81 2738
5966.54 2799
5967.27 2736
5968.00 2826
5968.73 2964
5969.46 2932
5970.19 2970
5970.92 2949
5971.64 2986
5972.37 2875
5973.10 2990
5973.83 2987
5974.56 3009
5975.29 2945
5976.02 2904
5976.75 2924
5977.48 2936
5978.21 2976
5978.94 2992
5979.67 3134
5980.40 3243
5981.13 3320
5981.86 3334
5982.59 3351
5983.32 3372
5984.05 3508
5984.78 3518
5985.51 3520
5986.24 3519
5986.97 3399
5987.70 3479
5988.43 3448
5989.16 3456
5989.89 3516
5990.62 3464
5991.35 3416
5992.08 3586
5992.81 3562
5993.54 3601
5994.27 3621
5995.00 3751
5995.73 3765
5996.47 3913
5997.20 3971
5997.93 4000
5998.66 3889
5999.39 3922
6000.12 3977
6000.85 3947
6001.58 3837
6002.31 3819
6003.04 3778
6003.78 3755
6004.51 3685
6005.24 3650
6005.97 3588
6006.70 3688
6007.43 3797
6008.16 4116
6008.90 4484
6009.63 4833
6010.36 5615
6011.09 6578
6011.82 7550
6012.55 8430
6013.29 9270
6014.02 9835
6014.75 9923
6015.48 9822
6016.21 9436
6016.95 8922
6017.68 7888
6018.41 6936
6019.14 6007
6019.87 5206
6020.61 4662
6021.34 4122
6022.07 3599
6022.80 3312
6023.54 3228
6024.27 3030
6025.00 2961
6025.73 2861
6026.47 2811
6027.20 2778
6027.93 2712
6028.66 2758
6029.40 2685
6030.13 2621
6030.86 2550
6031.60 2561
6032.33 2471
6033.06 2406
6033.79 2428
6034.53 2358
6035.26 2282
6035.99 2394
6036.73 2450
6037.46 2351
6038.19 2472
6038.93 2531
6039.66 2451
6040.39 2615
6041.13 2596
6041.86 2642
6042.59 2681
6043.33 2653
6044.06 2728
6044.80 2661
6045.53 2653
6046.26 2802
6047.00 2805
6047.73 2791
6048.46 2941
6049.20 2994
6049.93 3066
6050.67 3035
6051.40 3070
6052.13 3236
6052.87 3278
6053.60 3300
6054.34 3285
6055.07 3313
6055.81 3184
6056.54 3008
6057.28 2993
6058.01 3008
6058.74 2869
6059.48 2854
6060.21 2904
6060.95 2948
6061.68 2821
6062.42 2854
6063.15 2940
6063.89 2809
6064.62 2763
6065.36 2695
6066.09 2759
6066.83 2641
6067.56 2587
6068.30 2575
6069.03 2605
6069.77 2540
6070.50 2503
6071.24 2603
6071.97 2469
6072.71 2462
6073.44 2628
6074.18 2438
6074.92 2475
6075.65 2372
6076.39 2350
6077.12 2392
6077.86 2281
6078.59 2280
6079.33 2360
6080.07 2390
6080.80 2313
6081.54 2315
6082.27 2226
6083.01 2227
6083.75 2278
6084.48 2216
6085.22 2159
6085.95 2122
6086.69 2156
6087.43 2125
6088.16 2173
6088.90 2145
6089.64 2166
6090.37 2196
6091.11 2176
6091.85 2094
6092.58 2124
6093.32 2138
6094.06 2129
6094.79 2122
6095.53 2086
6096.27 2090
6097.00 2085
6097.74 2037
6098.48 2040
6099.21 2015
6099.95 1985
6100.69 2031
6101.43 2005
6102.16 2080
6102.90 2056
6103.64 2051
6104.37 1987
6105.11 2064
6105.85 2031
6106.59 2098
6107.32 2081
6108.06 1984
6108.80 2005
6109.54 2006
6110.27 1989
6111.01 1953
6111.75 2022
6112.49 2050
6113.23 2062
6113.96 2064
6114.70 2018
6115.44 2046
6116.18 2021
6116.92 2034
6117.65 2079
6118.39 2022
6119.13 2054
6119.87 2132
6120.61 2147
6121.35 2085
6122.08 2014
6122.82 2088
6123.56 2118
6124.30 2154
6125.04 2139
6125.78 2136
6126.51 2104
6127.25 2269
6127.99 2194
6128.73 2182
6129.47 2139
6130.21 2127
6130.95 2139
6131.69 2091
6132.43 2165
6133.16 2175
6133.90 2209
6134.64 2213
6135.38 2228
6136.12 2290
6136.86 2421
6137.60 2403
6138.34 2394
6139.08 2399
6139.82 2399
6140.56 2352
6141.30 2468
6142.04 2370
6142.78 2395
6143.52 2362
6144.26 2394
6145.00 2419
6145.74 2332
6146.48 2298
6147.22 2371
6147.96 2410
6148.70 2334
6149.44 2412
6150.18 2445
6150.92 2408
6151.66 2497
6152.40 2459
6153.14 2397
6153.88 2383
6154.62 2414
6155.36 2477
6156.10 2495
6156.84 2499
6157.58 2480
6158.32 2539
6159.06 2591
6159.80 2572
6160.54 2678
6161.28 2692
6162.02 2650
6162.76 2790
6163.50 2957
6164.25 3016
6164.99 3177
6165.73 3348
6166.47 3444
6167.21 3505
6167.95 3604
6168.69 3780
6169.43 3718
6170.17 3649
6170.92 3612
6171.66 3516
6172.40 3510
6173.14 3420
6173.88 3328
6174.62 3425
6175.36 3408
6176.11 3269
6176.85 3282
6177.59 3282
6178.33 3330
6179.07 3300
6179.82 3365
6180.56 3342
6181.30 3377
6182.04 3428
6182.78 3460
6183.53 3442
6184.27 3418
6185.01 3477
6185.75 3517
6186.49 3449
6187.24 3520
6187.98 3562
6188.72 3604
6189.46 3744
6190.21 3791
6190.95 3936
6191.69 4049
6192.43 4074
6193.18 4129
6193.92 4199
6194.66 4238
6195.40 4338
6196.15 4398
6196.89 4296
6197.63 4328
6198.38 4280
6199.12 4261
6199.86 4219
6200.61 4224
6201.35 4195
6202.09 4486
6202.84 4551
6203.58 4819
6204.32 5316
6205.07 6194
6205.81 7345
6206.55 8884
6207.30 11160
6208.04 13276
6208.78 15317
6209.53 16943
6210.27 17446
6211.01 17234
6211.76 16024
6212.50 14546
6213.25 12623
6213.99 10694
6214.73 8952
6215.48 7516
6216.22 6345
6216.97 5482
6217.71 4732
6218.45 4268
6219.20 3897
6219.94 3624
6220.69 3470
6221.43 3241
6222.18 3303
6222.92 3257
6223.66 3227
6224.41 3167
6225.15 3184
6225.90 3029
6226.64 2989
6227.39 2775
6228.13 2690
6228.88 2526
6229.62 2479
6230.37 2498
6231.11 2314
6231.86 2303
6232.60 2353
6233.35 2342
6234.09 2333
6234.84 2442
6235.58 2465
6236.33 2536
6237.07 2440
6237.82 2412
6238.56 2480
6239.31 2475
6240.05 2522
6240.80 2455
6241.55 2576
6242.29 2499
6243.04 2562
6243.78 2684
6244.53 2800
6245.27 2912
6246.02 3107
6246.77 3299
6247.51 3455
6248.26 3516
6249.00 3547
6249.75 3453
6250.50 3409
6251.24 3237
6251.99 3208
6252.73 3029
6253.48 2895
6254.23 2932
6254.97 2881
6255.72 2740
6256.47 2695
6257.21 2762
6257.96 2722
6258.71 2702
6259.45 2573
6260.20 2695
6260.95 2659
6261.69 2718
6262.44 2621
6263.19 2630
6263.93 2709
6264.68 2612
6265.43 2618
6266.17 2560
6266.92 2621
6267.67 2602
6268.42 2554
6269.16 2610
6269.91 2662
6270.66 2599
6271.41 2628
6272.15 2680
6272.90 2737
6273.65 2801
6274.39 2848
6275.14 2929
6275.89 2977
6276.64 3100
6277.39 3163
6278.13 3191
6278.88 3109
6279.63 3169
6280.38 3026
6281.12 2806
6281.87 2715
6282.62 2563
6283.37 2556
6284.12 2578
6284.87 2468
6285.61 2429
6286.36 2363
6287.11 2396
6287.86 2438
6288.61 2445
6289.35 2468
6290.10 2509
6290.85 2604
6291.60 2557
6292.35 2558
6293.10 2530
6293.85 2517
6294.60 2343
6295.34 2360
6296.09 2289
6296.84 2199
6297.59 2120
6298.34 2170
6299.09 2120
6299.84 2095
6300.59 2025
6301.34 2170
6302.08 2206
6302.83 2180
6303.58 2168
6304.33 2159
6305.08 2252
6305.83 2248
6306.58 2189
6307.33 2168
6308.08 2097
6308.83 2040
6309.58 1999
6310.33 2090
6311.08 2030
6311.83 2031
6312.58 2084
6313.33 2063
6314.08 2039
6314.83 2129
6315.58 2112
6316.33 2140
6317.08 2132
6317.83 2193
6318.58 2124
6319.33 2071
6320.08 2031
6320.83 1995
6321.58 1955
6322.33 1956
6323.08 1933
6323.83 1921
6324.58 1891
6325.33 1811
6326.08 1810
6326.83 1834
6327.58 1823
6328.33 1852
6329.08 1859
6329.84 1944
6330.59 1902
6331.34 1856
6332.09 1901
6332.84 1984
6333.59 1970
6334.34 1910
6335.09 1866
6335.84 1781
6336.60 1771
6337.35 1821
6338.10 1798
6338.85 1777
6339.60 1811
6340.35 1849
6341.10 1770
6341.85 1726
6342.61 1776
6343.36 1773
6344.11 1721
6344.86 1778
6345.61 1870
6346.37 1828
6347.12 1765
6347.87 1810
6348.62 1814
6349.37 1829
6350.12 1893
6350.88 1910
6351.63 1939
6352.38 2067
6353.13 2023
6353.89 2098
6354.64 2132
6355.39 2087
6356.14 2021
6356.90 2020
6357.65 1990
6358.40 1869
6359.15 1824
6359.91 1734
6360.66 1753
6361.41 1774
6362.16 1874
6362.92 1819
6363.67 1738
6364.42 1721
6365.17 1703
6365.93 1691
6366.68 1718
6367.43 1734
6368.19 1747
6368.94 1854
6369.69 1757
6370.45 1758
6371.20 1743
6371.95 1709
6372.71 1781
6373.46 1750
6374.21 1802
6374.97 1722
6375.72 1644
6376.47 1736
6377.23 1733
6377.98 1686
6378.73 1707
6379.49 1681
6380.24 1708
6381.00 1763
6381.75 1648
6382.50 1667
6383.26 1678
6384.01 1664
6384.77 1690
6385.52 1653
6386.27 1659
6387.03 1624
6387.78 1603
6388.54 1639
6389.29 1539
6390.05 1558
6390.80 1565
6391.55 1620
6392.31 1616
6393.06 1635
6393.82 1600
6394.57 1619
6395.33 1616
6396.08 1590
6396.84 1580
6397.59 1572
6398.35 1596
6399.10 1516
6399.86 1580
6400.61 1573
6401.37 1560
6402.12 1450
6402.88 1520
6403.63 1557
6404.39 1547
6405.14 1631
6405.90 1549
6406.65 1552
6407.41 1569
6408.16 1553
6408.92 1621
6409.68 1610
6410.43 1579
6411.19 1618
6411.94 1656
6412.70 1655
6413.45 1607
6414.21 1561
6414.97 1557
6415.72 1618
6416.48 1727
6417.23 1631
6417.99 1578
6418.75 1587
6419.50 1576
6420.26 1608
6421.01 1594
6421.77 1625
6422.53 1602
6423.28 1611
6424.04 1665
6424.80 1589
6425.55 1573
6426.31 1643
6427.07 1604
6427.82 1597
6428.58 1630
6429.34 1639
6430.09 1764
6430.85 1703
6431.61 1665
6432.36 1630
6433.12 1704
6433.88 1753
6434.63 1746
6435.39 1734
6436.15 1763
6436.91 1768
6437.66 1738
6438.42 1757
6439.18 1837
6439.93 1825
6440.69 1843
6441.45 1832
6442.21 1813
6442.96 1829
6443.72 1795
6444.48 1838
6445.24 1868
6445.99 1827
6446.75 1814
6447.51 1844
6448.27 1795
6449.03 1846
6449.78 1797
6450.54 1802
6451.30 1823
6452.06 1830
6452.82 1857
6453.57 1858
6454.33 1881
6455.09 1901
6455.85 1890
6456.61 1913
6457.37 1995
6458.12 2038
6458.88 2061
6459.64 2036
6460.40 1991
6461.16 2045
6461.92 2011
6462.67 2008
6463.43 2015
6464.19 2052
6464.95 2068
6465.71 2093
6466.47 2102
6467.23 2128
6467.99 2122
6468.75 2143
6469.50 2166
6470.26 2142
6471.02 2179
6471.78 2293
6472.54 2306
6473.30 2189
6474.06 2207
6474.82 2286
6475.58 2292
6476.34 2318
6477.10 2369
6477.86 2358
6478.62 2281
6479.38 2386
6480.14 2438
6480.90 2451
6481.66 2508
6482.42 2539
6483.18 2503
6483.94 2619
6484.70 2727
6485.46 2748
6486.22 2699
6486.98 2797
6487.74 2843
6488.50 2804
6489.26 2795
6490.02 2829
6490.78 2865
6491.54 2994
6492.30 3003
6493.06 3079
6493.82 3115
6494.58 3207
6495.34 3170
6496.10 3212
6496.86 3325
6497.62 3120
6498.38 3307
6499.14 3290
6499.90 3313
6500.66 3253
6501.43 3395
6502.19 3311
6502.95 3342
6503.71 3424
6504.47 3415
6505.23 3518
6505.99 3584
6506.75 3561
6507.52 3585
6508.28 3728
6509.04 3710
6509.80 3797
6510.56 3819
6511.32 3829
6512.08 3969
6512.85 3861
6513.61 3836
6514.37 3881
6515.13 3902
6515.89 3983
6516.65 3898
6517.42 4073
6518.18 4230
6518.94 4408
6519.70 4817
6520.46 5199
6521.23 5873
6521.99 6388
6522.75 6797
6523.51 7380
6524.27 7807
6525.04 7863
6525.80 8085
6526.56 8469
6527.32 8523
6528.09 8742
6528.85 8522
6529.61 8255
6530.37 7958
6531.14 7367
6531.90 6947
6532.66 6324
6533.43 6067
6534.19 5964
6534.95 6026
6535.71 6308
6536.48 6391
6537.24 6620
6538.00 6270
6538.77 6115
6539.53 5865
6540.29 5299
6541.06 4829
6541.82 4380
6542.58 4023
6543.35 3696
6544.11 3464
6544.87 3326
6545.64 3216
6546.40 3137
6547.16 3000
6547.93 3056
6548.69 3083
6549.45 2930
6550.22 2970
6550.98 3045
6551.75 3094
6552.51 3024
6553.27 3107
6554.04 3071
6554.80 2981
6555.57 3016
6556.33 3058
6557.09 3100
6557.86 3128
6558.62 3166
6559.39 3340
6560.15 3373
6560.92 3381
6561.68 3417
6562.45 3516
6563.21 3491
6563.97 3557
6564.74 3630
6565.50 3728
6566.27 3682
6567.03 3723
6567.80 3584
6568.56 3612
6569.33 3665
6570.09 3730
6570.86 3710
6571.62 3758
6572.39 3713
6573.15 3844
6573.92 3761
6574.68 3776
6575.45 3755
6576.21 3783
6576.98 3867
6577.74 3950
6578.51 3875
6579.28 3917
6580.04 3919
6580.81 3882
6581.57 3886
6582.34 3850
6583.10 3702
6583.87 3706
6584.64 3732
6585.40 3606
6586.17 3621
6586.93 3671
6587.70 3697
6588.47 3675
6589.23 3674
6590.00 3776
6590.76 3993
6591.53 4086
6592.30 4363
6593.06 4607
6593.83 4799
6594.59 5170
6595.36 5202
6596.13 5307
6596.89 5288
6597.66 5006
6598.43 4721
6599.19 4609
6599.96 4510
6600.73 4286
6601.49 4048
6602.26 3927
6603.03 3881
6603.79 3764
6604.56 3784
6605.33 3640
6606.10 3602
6606.86 3531
6607.63 3586
6608.40 3399
6609.16 3444
6609.93 3452
6610.70 3304
6611.47 3247
6612.23 3336
6613.00 3267
6613.77 3202
6614.54 3226
6615.30 3327
6616.07 3400
6616.84 3286
6617.61 3337
6618.37 3459
6619.14 3591
6619.91 3580
6620.68 3568
6621.45 3528
6622.21 3469
6622.98 3522
6623.75 3647
6624.52 3553
6625.29 3448
6626.05 3553
6626.82 3554
6627.59 3496
6628.36 3484
6629.13 3660
6629.90 3727
6630.66 4038
6631.43 4493
6632.20 5080
6632.97 5732
6633.74 6517
6634.51 7258
6635.28 7809
6636.05 7978
6636.81 7589
6637.58 7311
6638.35 6631
6639.12 5900
6639.89 5159
6640.66 4615
6641.43 4122
6642.20 3713
6642.97 3417
6643.74 3197
6644.50 3016
6645.27 2960
6646.04 2859
6646.81 2778
6647.58 2767
6648.35 2747
6649.12 2730
6649.89 2760
6650.66 2715
6651.43 2761
6652.20 2682
6652.97 2663
6653.74 2645
6654.51 2649
6655.28 2622
6656.05 2596
6656.82 2593
6657.59 2519
6658.36 2511
6659.13 2513
6659.90 2569
6660.67 2428
6661.44 2514
6662.21 2484
6662.98 2478
6663.75 2546
6664.52 2523
6665.29 2440
6666.06 2380
6666.83 2374
6667.60 2411
6668.37 2518
6669.14 2570
6669.92 2612
6670.69 2682
6671.46 2764
6672.23 2870
6673.00 2812
6673.77 2805
6674.54 2899
6675.31 2882
6676.08 2826
6676.85 2726
6677.63 2688
6678.40 2555
6679.17 2639
6679.94 2478
6680.71 2442
6681.48 2482
6682.25 2533
6683.03 2597
6683.80 2679
6684.57 2797
6685.34 2818
6686.11 2891
6686.88 3013
6687.66 2992
6688.43 2995
6689.20 2867
6689.97 2852
6690.74 2762
6691.51 2660
6692.29 2473
6693.06 2489
6693.83 2491
6694.60 2436
6695.38 2404
6696.15 2388
6696.92 2349
6697.69 2311
6698.46 2300
6699.24 2344
6700.01 2390
6700.78 2309
6701.55 2322
6702.33 2316
6703.10 2363
6703.87 2339
6704.65 2196
6705.42 2153
6706.19 2187
6706.96 2237
6707.74 2194
6708.51 2127
6709.28 2110
6710.06 2152
6710.83 2218
6711.60 2152
6712.38 2163
6713.15 2169
6713.92 2171
6714.69 2183
6715.47 2132
6716.24 2133
6717.02 2122
6717.79 2034
6718.56 1994
6719.34 2075
6720.11 2044
6720.88 1996
6721.66 2013
6722.43 2032
6723.20 2037
6723.98 2094
6724.75 2078
6725.53 2088
6726.30 1996
6727.07 2029
6727.85 2038
6728.62 2009
6729.40 1943
6730.17 1966
6730.95 1927
6731.72 1919
6732.49 1896
6733.27 1882
6734.04 1894
6734.82 1930
6735.59 1961
6736.37 1932
6737.14 1940
6737.92 1966
6738.69 1941
6739.46 1962
6740.24 1997
6741.01 1972
6741.79 1934
6742.56 1899
6743.34 1948
6744.11 1856
6744.89 1843
6745.66 1859
6746.44 1929
6747.21 1878
6747.99 1973
6748.77 1929
6749.54 1976
6750.32 2028
6751.09 2096
6751.87 2166
6752.64 2247
6753.42 2317
6754.19 2281
6754.97 2225
6755.75 2216
6756.52 2185
6757.30 2078
6758.07 2008
6758.85 1922
6759.62 1777
6760.40 1784
6761.18 1780
6761.95 1756
6762.73 1800
6763.50 1838
6764.28 1780
6765.06 1863
6765.83 1886
6766.61 1872
6767.39 1907
6768.16 1940
6768.94 1908
6769.72 1926
6770.49 1825
6771.27 1847
6772.04 1837
6772.82 1811
6773.60 1872
6774.37 1785
6775.15 1712
6775.93 1723
6776.71 1775
6777.48 1777
6778.26 1804
6779.04 1770
6779.81 1858
6780.59 1866
6781.37 1901
6782.14 1875
6782.92 1785
6783.70 1832
6784.48 1821
6785.25 1823
6786.03 1798
6786.81 1855
6787.59 1861
6788.36 1831
6789.14 1738
6789.92 1793
6790.70 1733
6791.47 1765
6792.25 1735
6793.03 1672
6793.81 1636
6794.59 1714
6795.36 1719
6796.14 1609
6796.92 1609
6797.70 1580
6798.48 1694
6799.25 1613
6800.03 1623
6800.81 1710
6801.59 1671
6802.37 1745
6803.15 1718
6803.92 1695
6804.70 1771
6805.48 1800
6806.26 1662
6807.04 1721
6807.82 1708
6808.60 1717
6809.38 1702
6810.15 1657
6810.93 1577
6811.71 1645
6812.49 1641
6813.27 1604
6814.05 1665
6814.83 1710
6815.61 1703
6816.39 1721
6817.17 1763
6817.94 1770
6818.72 1717
6819.50 1792
6820.28 1742
6821.06 1744
6821.84 1655
6822.62 1645
6823.40 1704
6824.18 1690
6824.96 1708
6825.74 1621
6826.52 1655
6827.30 1644
6828.08 1696
6828.86 1638
6829.64 1693
6830.42 1623
6831.20 1597
6831.98 1649
6832.76 1605
6833.54 1664
6834.32 1651
6835.10 1677
6835.88 1645
6836.66 1578
6837.44 1667
6838.22 1655
6839.00 1579
6839.78 1593
6840.56 1634
6841.34 1659
6842.12 1602
6842.90 1617
6843.68 1656
6844.47 1653
6845.25 1685
6846.03 1718
6846.81 1806
6847.59 1975
6848.37 2190
6849.15 2493
6849.93 2894
6850.71 3144
6851.49 3449
6852.28 3411
6853.06 3253
6853.84 3257
6854.62 2926
6855.40 2644
6856.18 2563
6856.96 2378
6857.75 2280
6858.53 2241
6859.31 2145
6860.09 2117
6860.87 2165
6861.65 2052
6862.44 2003
6863.22 1933
6864.00 1861
6864.78 1887
6865.56 1799
6866.35 1793
6867.13 1716
6867.91 1757
6868.69 1677
6869.47 1727
6870.26 1685
6871.04 1662
6871.82 1717
6872.60 1667
6873.39 1726
6874.17 1659
6874.95 1639
6875.73 1594
6876.52 1667
6877.30 1647
6878.08 1624
6878.86 1650
6879.65 1740
6880.43 1705
6881.21 1727
6881.99 1725
6882.78 1696
6883.56 1696
6884.34 1769
6885.13 1799
6885.91 1751
6886.69 1787
6887.48 1851
6888.26 1969
6889.04 2040
6889.83 1981
6890.61 1892
6891.39 1927
6892.18 1942
6892.96 1847
6893.74 1805
6894.53 1863
6895.31 1786
6896.09 1782
6896.88 1716
6897.66 1759
6898.45 1886
6899.23 1829
6900.01 1867
6900.80 1893
6901.58 1799
6902.37 1776
6903.15 1780
6903.93 1808
6904.72 1812
6905.50 1863
6906.29 1831
6907.07 1796
6907.86 1770
6908.64 1837
6909.42 1810
6910.21 1827
6910.99 1826
6911.78 1778
6912.56 1785
6913.35 1807
6914.13 1763
6914.92 1745
6915.70 1712
6916.49 1763
6917.27 1819
6918.06 1825
6918.84 1865
6919.63 1880
6920.41 1798
6921.20 1885
6921.98 1866
6922.77 1764
6923.55 1805
6924.34 1849
6925.12 1834
6925.91 1820
6926.69 1816
6927.48 1868
6928.27 1881
6929.05 1841
6929.84 1845
6930.62 1894
6931.41 1854
6932.19 1852
6932.98 1889
6933.77 1925
6934.55 1906
6935.34 1899
6936.12 1895
6936.91 1922
6937.69 1870
6938.48 1925
6939.27 1961
6940.05 2074
6940.84 2049
6941.63 2114
6942.41 2154
6943.20 2238
6943.99 2246
6944.77 2259
6945.56 2353
6946.34 2377
6947.13 2322
6947.92 2220
6948.70 2318
6949.49 2451
6950.28 2401
6951.07 2252
6951.85 2322
6952.64 2306
6953.43 2321
6954.21 2414
6955.00 2407
6955.79 2448
6956.57 2517
6957.36 2606
6958.15 2567
6958.94 2617
6959.72 2558
6960.51 2628
6961.30 2587
6962.09 2493
6962.87 2549
6963.66 2601
6964.45 2480
6965.24 2517
6966.02 2616
6966.81 2686
6967.60 2705
6968.39 2784
6969.17 2894
6969.96 2864
6970.75 2862
6971.54 2890
6972.33 2914
6973.11 2838
6973.90 2861
6974.69 2838
6975.48 3031
6976.27 3026
6977.06 3161
6977.84 3214
6978.63 3284
6979.42 3534
6980.21 3715
6981.00 3846
6981.79 4132
6982.57 4521
6983.36 4943
6984.15 5598
6984.94 6173
6985.73 6552
6986.52 6743
6987.31 6671
6988.10 6589
6988.89 6203
6989.67 5749
6990.46 5217
6991.25 4713
6992.04 4320
6992.83 4047
6993.62 4083
6994.41 3994
6995.20 4118
6995.99 4365
6996.78 4726
6997.57 5410
6998.36 6151
6999.15 6901
6999.94 7505
7000.72 7923
7001.51 7969
7002.30 7548
7003.09 6986
7003.88 6239
7004.67 5488
7005.46 4820
7006.25 4210
7007.04 3749
7007.83 3352
7008.62 3018
7009.41 2922
7010.20 2656
7010.99 2607
7011.78 2590
7012.57 2584
7013.37 2588
7014.16 2532
7014.95 2527
7015.74 2487
7016.53 2384
7017.32 2485
7018.11 2403
7018.90 2343
7019.69 2339
7020.48 2322
7021.27 2326
7022.06 2282
7022.85 2332
7023.64 2370
7024.43 2375
7025.23 2437
7026.02 2536
7026.81 2499
7027.60 2478
7028.39 2473
7029.18 2412
7029.97 2471
7030.76 2358
7031.56 2320
7032.35 2244
7033.14 2312
7033.93 2246
7034.72 2230
7035.51 2307
7036.30 2359
7037.10 2480
7037.89 2434
7038.68 2510
7039.47 2553
7040.26 2523
7041.06 2496
7041.85 2511
7042.64 2456
7043.43 2452
7044.22 2453
7045.02 2381
7045.81 2361
7046.60 2358
7047.39 2312
7048.18 2406
7048.98 2490
7049.77 2605
7050.56 2623
7051.35 2560
7052.15 2594
7052.94 2497
7053.73 2527
7054.52 2438
7055.32 2341
7056.11 2214
7056.90 2243
7057.70 2159
7058.49 2278
7059.28 2213
7060.07 2138
7060.87 2184
7061.66 2141
7062.45 2153
7063.25 2193
7064.04 2186
7064.83 2114
7065.63 2158
7066.42 2160
7067.21 2152
7068.01 2113
7068.80 2104
7069.59 2124
7070.39 2092
7071.18 2081
7071.97 2030
7072.77 2107
7073.56 2114
7074.36 2022
7075.15 2037
7075.94 2043
7076.74 2064
7077.53 2058
7078.33 1966
7079.12 2073
7079.91 2008
7080.71 1994
7081.50 1930
7082.30 1913
7083.09 1945
7083.88 1887
7084.68 1851
7085.47 1900
7086.27 1934
7087.06 1948
7087.86 1958
7088.65 2007
7089.45 2084
7090.24 2147
7091.04 2215
7091.83 2318
7092.62 2417
7093.42 2415
7094.21 2418
7095.01 2276
7095.80 2164
7096.60 2146
7097.39 2131
7098.19 2005
7098.98 2052
7099.78 2068
7100.58 2004
7101.37 1923
7102.17 1894
7102.96 1840
7103.76 1864
7104.55 1837
7105.35 1708
7106.14 1668
7106.94 1601
7107.73 1619
7108.53 1611
7109.33 1522
7110.12 1578
7110.92 1538
7111.71 1478
7112.51 1522
7113.31 1513
7114.10 1453
7114.90 1436
7115.69 1502
7116.49 1589
7117.29 1522
7118.08 1525
7118.88 1478
7119.67 1534
7120.47 1578
7121.27 1523
7122.06 1479
7122.86 1515
7123.66 1465
7124.45 1445
7125.25 1436
7126.05 1533
7126.84 1455
7127.64 1452
7128.44 1475
7129.23 1555
7130.03 1554
7130.83 1486
7131.62 1472
7132.42 1527
7133.22 1508
7134.02 1427
7134.81 1519
7135.61 1440
7136.41 1428
7137.21 1389
7138.00 1416
7138.80 1464
7139.60 1494
7140.39 1437
7141.19 1416
7141.99 1443
7142.79 1468
7143.59 1466
7144.38 1454
7145.18 1468
7145.98 1491
7146.78 1508
7147.57 1465
7148.37 1428
7149.17 1446
7149.97 1411
7150.77 1429
7151.56 1444
7152.36 1422
7153.16 1390
7153.96 1351
7154.76 1353
7155.56 1381
7156.35 1417
7157.15 1428
7157.95 1464
7158.75 1400
7159.55 1393
7160.35 1318
7161.14 1303
7161.94 1340
7162.74 1294
7163.54 1318
7164.34 1270
7165.14 1320
7165.94 1327
7166.74 1287
7167.54 1281
7168.33 1334
7169.13 1349
7169.93 1294
7170.73 1306
7171.53 1299
7172.33 1334
7173.13 1312
7173.93 1269
7174.73 1284
7175.53 1285
7176.33 1244
7177.13 1263
7177.93 1273
7178.73 1266
7179.53 1314
7180.33 1344
7181.13 1360
7181.92 1284
7182.72 1338
7183.52 1423
7184.32 1452
7185.12 1439
7185.92 1393
7186.72 1370
7187.52 1353
7188.32 1328
7189.13 1312
7189.93 1290
7190.73 1228
7191.53 1230
7192.33 1173
7193.13 1167
7193.93 1168
7194.73 1196
7195.53 1201
7196.33 1222
7197.13 1184
7197.93 1214
7198.73 1232
7199.53 1195
7200.33 1197
7201.13 1183
7201.93 1169
7202.74 1196
7203.54 1223
7204.34 1186
7205.14 1169
7205.94 1248
7206.74 1167
7207.54 1187
7208.34 1169
7209.14 1164
7209.95 1181
7210.75 1242
7211.55 1205
7212.35 1209
7213.15 1210
7213.95 1232
7214.75 1222
7215.56 1240
7216.36 1190
7217.16 1204
7217.96 1193
7218.76 1213
7219.57 1183
7220.37 1201
7221.17 1176
7221.97 1214
7222.77 1210
7223.58 1279
7224.38 1245
7225.18 1238
7225.98 1260
7226.78 1270
7227.59 1200
7228.39 1205
7229.19 1229
7229.99 1239
7230.80 1174
7231.60 1226
7232.40 1165
7233.20 1176
7234.01 1183
7234.81 1195
7235.61 1160
7236.42 1192
7237.22 1227
7238.02 1291
7238.82 1199
7239.63 1223
7240.43 1283
7241.23 1264
7242.04 1280
7242.84 1291
7243.64 1285
7244.45 1261
7245.25 1289
7246.05 1345
7246.86 1323
7247.66 1282
7248.46 1338
7249.27 1292
7250.07 1227
7250.87 1309
7251.68 1304
7252.48 1272
7253.29 1283
7254.09 1355
7254.89 1300
7255.70 1322
7256.50 1363
7257.30 1368
7258.11 1347
7258.91 1358
7259.72 1453
7260.52 1479
7261.33 1490
7262.13 1464
7262.93 1432
7263.74 1557
7264.54 1552
7265.35 1526
7266.15 1488
7266.96 1545
7267.76 1594
7268.57 1621
7269.37 1507
7270.17 1575
7270.98 1521
7271.78 1506
7272.59 1570
7273.39 1560
7274.20 1632
7275.00 1664
7275.81 1740
7276.61 1733
7277.42 1654
7278.22 1652
7279.03 1699
7279.83 1859
7280.64 1940
7281.44 1948
7282.25 2035
7283.06 2326
7283.86 2543
7284.67 2665
7285.47 2805
7286.28 2811
7287.08 2694
7287.89 2538
7288.69 2375
7289.50 2219
7290.31 2120
7291.11 2015
7291.92 1927
7292.72 1904
7293.53 1840
7294.34 1810
7295.14 1823
7295.95 1759
7296.75 1772
7297.56 1699
7298.37 1822
7299.17 1875
7299.98 1899
7300.79 1917
7301.59 1941
7302.40 1934
7303.21 1920
7304.01 1886
7304.82 1919
7305.63 2029
7306.43 2072
7307.24 2151
7308.05 2198
7308.85 2209
7309.66 2354
7310.47 2466
7311.27 2614
7312.08 2619
7312.89 2523
7313.69 2517
7314.50 2528
7315.31 2455
7316.12 2506
7316.92 2419
7317.73 2435
7318.54 2563
7319.35 2734
7320.15 2918
7320.96 3106
7321.77 3180
7322.58 3183
7323.38 3044
7324.19 2913
7325.00 2733
7325.81 2525
7326.61 2390
7327.42 2227
7328.23 2215
7329.04 2127
7329.85 2109
7330.65 2047
7331.46 2117
7332.27 2112
7333.08 2218
7333.89 2281
7334.69 2505
7335.50 2561
7336.31 2502
7337.12 2571
7337.93 2463
7338.74 2381
7339.54 2281
7340.35 2149
7341.16 2065
7341.97 1990
7342.78 2012
7343.59 1953
7344.40 1910
7345.21 1938
7346.01 1923
7346.82 1946
7347.63 1984
7348.44 2010
7349.25 1978
7350.06 1889
7350.87 1821
7351.68 1862
7352.49 1862
7353.30 1776
7354.11 1744
7354.92 1746
7355.72 1724
7356.53 1697
7357.34 1780
7358.15 1822
7358.96 1851
7359.77 1888
7360.58 1813
7361.39 1865
7362.20 1933
7363.01 1915
7363.82 1945
7364.63 1933
7365.44 1906
7366.25 1887
7367.06 1796
7367.87 1853
7368.68 1782
7369.49 1782
7370.30 1811
7371.11 1863
7371.92 1993
7372.73 1920
7373.54 1892
7374.35 1918
7375.16 1926
7375.97 1940
7376.79 2004
7377.60 2001
7378.41 2050
7379.22 2215
7380.03 2299
7380.84 2466
7381.65 2514
7382.46 2600
7383.27 2490
7384.08 2391
7384.89 2374
7385.70 2186
7386.52 2063
7387.33 2012
7388.14 1999
7388.95 1941
7389.76 1846
7390.57 1807
7391.38 1857
7392.19 1792
7393.01 1771
7393.82 1760
7394.63 1738
7395.44 1708
7396.25 1719
7397.06 1832
7397.88 1838
7398.69 1899
7399.50 2045
7400.31 2218
7401.12 2283
7401.94 2247
7402.75 2203
7403.56 2247
7404.37 2203
7405.18 2143
7406.00 2147
7406.81 2113
7407.62 2103
7408.43 2054
7409.25 1963
7410.06 1951
7410.87 1829
7411.68 1838
7412.49 1759
7413.31 1678
7414.12 1583
7414.93 1619
7415.75 1493
7416.56 1571
7417.37 1520
7418.18 1467
7419.00 1445
7419.81 1462
7420.62 1387
7421.44 1436
7422.25 1369
7423.06 1383
7423.88 1422
7424.69 1378
7425.50 1366
7426.31 1395
7427.13 1347
7427.94 1397
7428.76 1338
7429.57 1300
7430.38 1333
7431.20 1382
7432.01 1450
7432.82 1372
7433.64 1268
7434.45 1258
7435.26 1346
7436.08 1415
7436.89 1367
7437.71 1353
7438.52 1403
7439.33 1376
7440.15 1389
7440.96 1398
7441.78 1411
7442.59 1442
7443.40 1424
7444.22 1380
7445.03 1368
7445.85 1416
7446.66 1417
7447.48 1420
7448.29 1388
7449.11 1394
7449.92 1365
7450.73 1363
7451.55 1324
7452.36 1321
7453.18 1310
7453.99 1300
7454.81 1295
7455.62 1336
7456.44 1333
7457.25 1364
7458.07 1282
7458.88 1326
7459.70 1302
7460.51 1298
7461.33 1273
7462.14 1269
7462.96 1278
7463.77 1324
7464.59 1299
7465.41 1286
7466.22 1355
7467.04 1304
7467.85 1341
7468.67 1304
7469.48 1334
7470.30 1232
7471.11 1270
7471.93 1316
7472.75 1270
7473.56 1228
7474.38 1237
7475.19 1277
7476.01 1267
7476.83 1236
7477.64 1221
7478.46 1233
7479.27 1203
7480.09 1273
7480.91 1248
7481.72 1255
7482.54 1231
7483.36 1177
7484.17 1236
7484.99 1289
7485.81 1274
7486.62 1270
7487.44 1188
7488.26 1222
7489.07 1231
7489.89 1204
7490.71 1245
7491.52 1140
7492.34 1234
7493.16 1280
7493.97 1277
7494.79 1286
7495.61 1280
7496.43 1227
7497.24 1182
7498.06 1189
7498.88 1183
7499.69 1183
7500.51 1126
7501.33 1220
7502.15 1241
7502.96 1265
7503.78 1269
7504.60 1257
7505.42 1246
7506.23 1276
7507.05 1187
7507.87 1239
7508.69 1184
7509.51 1203
7510.32 1238
7511.14 1184
7511.96 1156
7512.78 1208
7513.60 1177
7514.41 1223
7515.23 1177
7516.05 1167
7516.87 1146
7517.69 1132
7518.50 1161
7519.32 1219
7520.14 1111
7520.96 1130
7521.78 1203
7522.60 1202
7523.42 1149
7524.23 1175
7525.05 1182
7525.87 1160
7526.69 1131
7527.51 1178
7528.33 1207
7529.15 1183
7529.97 1150
7530.78 1191
7531.60 1141
7532.42 1170
7533.24 1150
7534.06 1159
7534.88 1192
7535.70 1121
7536.52 1147
7537.34 1133
7538.16 1158
7538.98 1190
7539.80 1244
7540.62 1207
7541.44 1139
7542.26 1173
7543.08 1275
7543.89 1246
7544.71 1229
7545.53 1236
7546.35 1286
7547.17 1311
7547.99 1208
7548.81 1237
7549.63 1267
7550.45 1239
7551.27 1219
7552.09 1313
7552.91 1345
7553.73 1342
7554.56 1409
7555.38 1432
7556.20 1397
7557.02 1433
7557.84 1411
7558.66 1378
7559.48 1379
7560.30 1353
7561.12 1353
7561.94 1408
7562.76 1287
7563.58 1315
7564.40 1375
7565.22 1382
7566.04 1317
7566.86 1347
7567.69 1326
7568.51 1347
7569.33 1283
7570.15 1335
7570.97 1413
7571.79 1374
7572.61 1313
7573.43 1337
7574.26 1306
7575.08 1300
7575.90 1279
7576.72 1348
7577.54 1292
7578.36 1370
7579.18 1341
7580.01 1322
7580.83 1268
7581.65 1282
7582.47 1333
7583.29 1422
7584.12 1398
7584.94 1389
7585.76 1350
7586.58 1404
7587.40 1444
7588.23 1488
7589.05 1487
7589.87 1430
7590.69 1490
7591.51 1568
7592.34 1484
7593.16 1423
7593.98 1428
7594.80 1435
7595.63 1430
7596.45 1432
7597.27 1390
7598.09 1411
7598.92 1439
7599.74 1530
7600.56 1606
7601.39 1631
7602.21 1720
7603.03 1816
7603.85 1924
7604.68 2022
7605.50 2041
7606.32 2055
7607.15 2083
7607.97 2104
7608.79 1998
7609.62 1835
7610.44 1793
7611.26 1748
7612.09 1632
7612.91 1630
7613.73 1635
7614.56 1577
7615.38 1589
7616.20 1635
7617.03 1553
7617.85 1567
7618.68 1580
7619.50 1562
7620.32 1546
7621.15 1524
7621.97 1499
7622.79 1473
7623.62 1471
7624.44 1423
7625.27 1455
7626.09 1511
7626.92 1521
7627.74 1593
7628.56 1661
7629.39 1683
7630.21 1885
7631.04 1953
7631.86 2061
7632.69 2148
7633.51 2109
7634.34 2078
7635.16 1997
7635.98 1916
7636.81 1757
7637.63 1656
7638.46 1605
7639.28 1452
7640.11 1389
7640.93 1381
7641.76 1283
7642.58 1246
7643.41 1318
7644.23 1316
7645.06 1357
7645.88 1273
7646.71 1263
7647.54 1238
7648.36 1243
7649.19 1237
7650.01 1252
7650.84 1209
7651.66 1206
7652.49 1173
7653.31 1153
7654.14 1225
7654.97 1201
7655.79 1206
7656.62 1235
7657.44 1251
7658.27 1170
7659.09 1189
7659.92 1148
7660.75 1214
7661.57 1140
7662.40 1177
7663.22 1178
7664.05 1243
7664.88 1224
7665.70 1228
7666.53 1182
7667.36 1222
7668.18 1221
7669.01 1235
7669.84 1245
7670.66 1267
7671.49 1273
7672.32 1232
7673.14 1206
7673.97 1231
7674.80 1194
7675.62 1116
7676.45 1108
7677.28 1131
7678.10 1113
7678.93 1157
7679.76 1164
7680.58 1086
7681.41 1192
7682.24 1190
7683.07 1194
7683.89 1168
7684.72 1134
7685.55 1141
7686.38 1168
7687.20 1144
7688.03 1173
7688.86 1139
7689.69 1161
7690.51 1117
7691.34 1168
7692.17 1127
7693.00 1121
7693.82 1129
7694.65 1155
7695.48 1193
7696.31 1170
7697.14 1168
7697.96 1172
7698.79 1174
7699.62 1205
7700.45 1168
7701.28 1151
7702.11 1101
7702.93 1156
7703.76 1155
7704.59 1140
7705.42 1164
7706.25 1157
7707.08 1173
7707.90 1195
7708.73 1280
7709.56 1209
7710.39 1179
7711.22 1132
7712.05 1196
7712.88 1150
7713.71 1165
7714.53 1159
7715.36 1153
7716.19 1141
7717.02 1100
7717.85 1085
7718.68 1061
7719.51 1135
7720.34 1158
7721.17 1093
7722.00 1109
7722.83 1060
7723.66 1084
7724.49 1110
7725.32 1120
7726.14 1133
7726.97 1065
7727.80 1119
7728.63 1080
7729.46 1115
7730.29 1125
7731.12 1068
7731.95 1096
7732.78 1079
7733.61 1070
7734.44 1112
7735.27 1135
7736.10 1068
7736.93 1137
7737.76 1135
7738.59 1091
7739.42 1118
7740.25 1063
7741.08 1120
7741.91 1121
7742.75 1153
7743.58 1245
7744.41 1348
7745.24 1495
7746.07 1630
7746.90 1801
7747.73 1910
7748.56 2038
7749.39 1895
7750.22 1822
7751.05 1773
7751.88 1660
7752.71 1555
7753.55 1418
7754.38 1268
7755.21 1305
7756.04 1234
7756.87 1212
7757.70 1124
7758.53 1079
7759.36 1100
7760.20 1095
7761.03 1133
7761.86 1148
7762.69 1142
7763.52 1101
7764.35 1119
7765.18 1146
7766.02 1091
7766.85 1114
7767.68 1041
7768.51 1019
7769.34 1011
7770.18 1016
7771.01 1008
7771.84 1003
7772.67 968
7773.50 995
7774.34 1013
7775.17 996
7776.00 1034
7776.83 1030
7777.66 1048
7778.50 994
7779.33 1013
7780.16 1072
7780.99 1036
7781.83 1020
7782.66 1031
7783.49 1078
7784.32 1086
7785.16 1106
7785.99 1123
7786.82 1066
7787.66 1073
7788.49 1133
7789.32 1115
7790.15 1061
7790.99 1046
7791.82 1077
7792.65 1030
7793.49 1052
7794.32 1037
7795.15 1048
7795.99 1082
7796.82 1004
7797.65 1065
7798.49 1052
7799.32 1069
7800.15 1047
7800.99 1135
7801.82 1163
7802.65 1118
7803.49 1140
7804.32 1078
7805.16 1083
7805.99 1102
7806.82 1083
7807.66 1172
7808.49 1193
7809.33 1139
7810.16 1087
7810.99 1134
7811.83 1126
7812.66 1144
7813.50 1185
7814.33 1217
7815.17 1174
7816.00 1152
7816.83 1229
7817.67 1200
7818.50 1105
7819.34 1133
7820.17 1142
7821.01 1149
7821.84 1193
7822.68 1212
7823.51 1205
7824.35 1194
7825.18 1217
7826.02 1207
7826.85 1224
7827.69 1191
7828.52 1228
7829.36 1206
7830.19 1161
7831.03 1083
7831.86 1154
7832.70 1154
7833.53 1103
7834.37 1119
7835.20 1125
7836.04 1137
7836.87 1136
7837.71 1130
7838.54 1091
7839.38 1108
7840.22 1089
7841.05 1099
7841.89 1135
7842.72 1126
7843.56 1097
7844.39 1104
7845.23 1076
7846.07 1098
7846.90 1086
7847.74 1037
7848.57 1078
7849.41 1074
7850.25 1002
7851.08 1024
7851.92 1036
7852.76 1073
7853.59 1064
7854.43 996
7855.27 1026
7856.10 1032
7856.94 1087
7857.78 1046
7858.61 1028
7859.45 1053
7860.29 1092
7861.12 1097
7861.96 1060
7862.80 1060
7863.63 1077
7864.47 1040
7865.31 1031
7866.14 1020
7866.98 1028
7867.82 1044
7868.66 1022
7869.49 1063
7870.33 1015
7871.17 1073
7872.00 1140
7872.84 1067
7873.68 1056
7874.52 1122
7875.35 1140
7876.19 1112
7877.03 1144
7877.87 1219
7878.70 1184
7879.54 1158
7880.38 1201
7881.22 1189
7882.06 1120
7882.89 1151
7883.73 1137
7884.57 1107
7885.41 1108
7886.25 1069
7887.08 1107
7887.92 1059
7888.76 1070
7889.60 1123
7890.44 1123
7891.28 1115
7892.11 1104
7892.95 1090
7893.79 1049
7894.63 1067
7895.47 1090
7896.31 1058
7897.15 1025
7897.98 1127
7898.82 1116
7899.66 1076
7900.50 1120
7901.34 1069
7902.18 1072
7903.02 1034
7903.86 1040
7904.70 1046
7905.54 1061
7906.37 1091
7907.21 1002
7908.05 976
7908.89 1036
7909.73 1053
7910.57 1067
7911.41 1013
7912.25 1076
7913.09 1040
7913.93 1152
7914.77 1128
7915.61 1127
7916.45 1272
7917.29 1310
7918.13 1264
7918.97 1262
7919.81 1207
7920.65 1210
7921.49 1238
7922.33 1170
7923.17 1174
7924.01 1112
7924.85 1090
7925.69 1092
7926.53 1108
7927.37 1068
7928.21 1020
7929.05 1027
7929.89 1033
7930.73 1045
7931.57 1016
7932.41 996
7933.25 971
7934.09 981
7934.93 975
7935.77 990
7936.61 971
7937.46 939
7938.30 928
7939.14 914
7939.98 976
7940.82 980
7941.66 998
7942.50 1040
7943.34 1054
7944.18 1052
7945.03 1057
7945.87 1078
7946.71 1063
7947.55 1060
7948.39 1007
7949.23 994
7950.07 998
7950.92 1032
7951.76 988
7952.60 993
7953.44 995
7954.28 1003
7955.12 1028
7955.97 1035
7956.81 1045
7957.65 1039
7958.49 993
7959.33 989
7960.18 1007
7961.02 1009
7961.86 1056
7962.70 1026
7963.54 954
7964.39 966
7965.23 1008
7966.07 997
7966.91 1053
7967.76 982
7968.60 1021
7969.44 1023
7970.28 1016
7971.13 993
7971.97 1028
7972.81 1040
7973.65 1018
7974.50 1034
7975.34 1034
7976.18 933
7977.03 986
7977.87 974
7978.71 975
7979.55 999
7980.40 977
7981.24 991
7982.08 989
7982.93 1024
7983.77 969
7984.61 931
7985.46 965
7986.30 940
7987.14 937
7987.99 962
7988.83 942
7989.67 939
7990.52 945
7991.36 926
7992.21 936
7993.05 919
7993.89 916
7994.74 918
7995.58 876
7996.42 874
7997.27 914
7998.11 905
7998.96 861
7999.80 871
8000.65 922
8001.49 890
8002.33 851
8003.18 886
8004.02 931
8004.87 940
8005.71 977
8006.56 928
8007.40 940
8008.24 930
8009.09 903
8009.93 971
8010.78 961
8011.62 910
8012.47 902
8013.31 912
8014.16 927
8015.00 886
8015.85 916
8016.69 896
8017.54 881
8018.38 853
8019.23 855
8020.07 855
8020.92 879
8021.76 889
8022.61 888
8023.45 856
8024.30 835
8025.15 856
8025.99 849
8026.84 848
8027.68 820
8028.53 867
8029.37 856
8030.22 882
8031.07 859
8031.91 905
8032.76 920
8033.60 873
8034.45 844
8035.30 841
8036.14 840
8036.99 873
8037.83 888
8038.68 879
8039.53 834
8040.37 859
8041.22 866
8042.06 820
8042.91 849
8043.76 866
8044.60 855
8045.45 851
8046.30 832
8047.14 837
8047.99 876
8048.84 836
8049.68 850
8050.53 846
8051.38 822
8052.22 879
8053.07 919
8053.92 841
8054.77 804
8055.61 801
8056.46 818
8057.31 851
8058.15 849
8059.00 854
8059.85 854
8060.70 792
8061.54 798
8062.39 827
8063.24 822
8064.09 839
8064.93 829
8065.78 844
8066.63 839
8067.48 806
8068.32 830
8069.17 788
8070.02 837
8070.87 801
8071.72 798
8072.56 790
8073.41 817
8074.26 825
8075.11 835
8075.96 832
8076.80 810
8077.65 809
8078.50 843
8079.35 803
8080.20 820
8081.05 827
8081.89 831
8082.74 834
8083.59 793
8084.44 794
8085.29 791
8086.14 790
8086.99 796
8087.83 822
8088.68 789
8089.53 784
8090.38 772
8091.23 846
8092.08 841
8092.93 837
8093.78 830
8094.63 816
8095.48 778
8096.32 770
8097.17 826
8098.02 825
8098.87 820
8099.72 808
8100.57 850
8101.42 850
8102.27 821
8103.12 801
8103.97 789
8104.82 804
8105.67 793
8106.52 780
8107.37 836
8108.22 840
8109.07 805
8109.92 738
8110.77 793
8111.62 822
8112.47 778
8113.32 793
8114.17 772
8115.02 817
8115.87 839
8116.72 811
8117.57 859
8118.42 851
8119.27 915
8120.12 941
8120.97 909
8121.82 867
8122.67 852
8123.52 866
8124.37 851
8125.22 849
8126.08 887
8126.93 831
8127.78 838
8128.63 792
8129.48 839
8130.33 802
8131.18 802
8132.03 800
8132.88 767
8133.73 813
8134.59 827
8135.44 854
8136.29 779
8137.14 823
8137.99 839
8138.84 849
8139.69 802
8140.55 838
8141.40 875
8142.25 834
8143.10 841
8143.95 842
8144.80 830
8145.66 834
8146.51 838
8147.36 777
8148.21 807
8149.06 865
8149.91 887
8150.77 890
8151.62 815
8152.47 850
8153.32 882
8154.18 908
8155.03 911
8155.88 901
8156.73 953
8157.59 944
8158.44 1002
8159.29 930
8160.14 879
8161.00 911
8161.85 868
8162.70 847
8163.55 810
8164.41 775
8165.26 819
8166.11 825
8166.96 815
8167.82 814
8168.67 826
8169.52 814
8170.38 808
8171.23 814
8172.08 811
8172.94 790
8173.79 806
8174.64 783
8175.50 784
8176.35 756
8177.20 746
8178.06 745
8178.91 762
8179.76 750
8180.62 755
8181.47 785
8182.32 786
8183.18 776
8184.03 733
8184.89 711
8185.74 755
8186.59 734
8187.45 740
8188.30 796
8189.16 765
8190.01 834
8190.86 767
8191.72 755
8192.57 748
8193.43 800
8194.28 743
8195.14 775
8195.99 733
8196.84 744
8197.70 746
8198.55 782
8199.41 737
8200.26 725
8201.12 758
8201.97 723
8202.83 794
8203.68 730
8204.54 725
8205.39 729
8206.25 767
8207.10 750
8207.96 721
8208.81 756
8209.67 745
8210.52 722
8211.38 758
8212.23 762
8213.09 758
8213.94 768
8214.80 744
8215.65 724
8216.51 713
8217.37 754
8218.22 741
8219.08 772
8219.93 779
8220.79 793
8221.64 788
8222.50 770
8223.36 747
8224.21 729
8225.07 775
8225.92 796
8226.78 766
8227.64 785
8228.49 812
8229.35 744
8230.20 731
8231.06 752
8231.92 759
8232.77 717
8233.63 742
8234.49 708
8235.34 733
8236.20 753
8237.06 764
8237.91 795
8238.77 793
8239.63 738
8240.48 742
8241.34 797
8242.20 756
8243.05 802
8243.91 783
8244.77 827
8245.62 779
8246.48 798
8247.34 760
8248.19 733
8249.05 746
8249.91 803
8250.77 794
8251.62 802
8252.48 751
8253.34 750
8254.20 731
8255.05 758
8255.91 780
8256.77 736
8257.63 736
8258.48 699
8259.34 718
8260.20 764
8261.06 772
8261.92 767
8262.77 742
8263.63 748
8264.49 724
8265.35 794
8266.21 784
8267.06 778
8267.92 724
8268.78 766
8269.64 768
8270.50 779
8271.35 784
8272.21 771
8273.07 777
8273.93 799
8274.79 803
8275.65 779
8276.51 801
8277.36 765
8278.22 736
8279.08 737
8279.94 811
8280.80 731
8281.66 742
8282.52 781
8283.38 823
8284.24 775
8285.09 759
8285.95 795
8286.81 781
8287.67 802
8288.53 807
8289.39 791
8290.25 811
8291.11 795
8291.97 766
8292.83 721
8293.69 724
8294.55 742
8295.41 754
8296.27 777
8297.13 751
8297.99 775
8298.85 766
8299.71 780
8300.56 784
8301.42 761
8302.28 778
8303.14 790
8304.00 754
8304.86 828
8305.73 826
8306.59 755
8307.45 757
8308.31 797
8309.17 792
8310.03 824
8310.89 813
8311.75 745
8312.61 790
8313.47 761
8314.33 762
8315.19 859
8316.05 833
8316.91 836
8317.77 856
8318.63 869
8319.49 809
8320.35 808
8321.22 823
8322.08 801
8322.94 809
8323.80 844
8324.66 828
8325.52 811
8326.38 866
8327.24 858
8328.10 823
8328.97 852
8329.83 874
8330.69 873
8331.55 814
8332.41 808
8333.27 860
8334.13 835
8335.00 833
8335.86 808
8336.72 816
8337.58 818
8338.44 868
8339.30 819
8340.17 858
8341.03 887
8341.89 872
8342.75 855
8343.62 837
8344.48 897
8345.34 843
8346.20 866
8347.06 874
8347.93 830
8348.79 861
8349.65 874
8350.51 871
8351.38 887
8352.24 883
8353.10 846
8353.96 900
8354.83 897
8355.69 876
8356.55 879
8357.41 931
8358.28 890
8359.14 886
8360.00 920
8360.87 917
8361.73 882
8362.59 897
8363.46 928
8364.32 962
8365.18 896
8366.05 894
8366.91 929
8367.77 923
8368.64 901
8369.50 919
8370.36 988
8371.23 944
8372.09 955
8372.95 940
8373.82 1012
8374.68 1015
8375.54 996
8376.41 995
8377.27 955
8378.14 986
8379.00 1056
8379.86 1042
8380.73 1037
8381.59 1007
8382.46 1043
8383.32 1106
8384.18 1123
8385.05 1088
8385.91 1028
8386.78 1058
8387.64 1107
8388.51 1150
8389.37 1111
8390.23 1092
8391.10 1121
8391.96 1123
8392.83 1101
8393.69 1129
8394.56 1130
8395.42 1175
8396.29 1128
8397.15 1165
8398.02 1154
8398.88 1149
8399.75 1185
8400.61 1193
8401.48 1181
8402.34 1175
8403.21 1185
8404.07 1246
8404.94 1224
8405.80 1191
8406.67 1165
8407.53 1239
8408.40 1281
8409.26 1290
8410.13 1301
8411.00 1373
8411.86 1321
8412.73 1347
8413.59 1351
8414.46 1347
8415.32 1387
8416.19 1348
8417.06 1330
8417.92 1411
8418.79 1415
8419.65 1411
8420.52 1397
8421.39 1452
8422.25 1361
8423.12 1413
8423.98 1487
8424.85 1472
8425.72 1479
8426.58 1501
8427.45 1537
8428.32 1545
8429.18 1597
8430.05 1596
8430.92 1658
8431.78 1642
8432.65 1656
8433.52 1652
8434.38 1682
8435.25 1772
8436.12 1782
8436.98 1799
8437.85 1895
8438.72 1898
8439.58 1941
8440.45 1972
8441.32 2071
8442.19 2069
8443.05 2044
8443.92 2126
8444.79 2190
8445.65 2189
8446.52 2263
8447.39 2333
8448.26 2223
8449.12 2267
8449.99 2369
8450.86 2514
8451.73 2741
8452.60 3191
8453.46 3727
8454.33 4379
8455.20 4907
8456.07 5308
8456.93 5524
8457.80 5654
8458.67 5352
8459.54 5072
8460.41 4580
8461.27 4057
8462.14 3538
8463.01 3016
8463.88 2665
8464.75 2370
8465.62 2161
8466.48 2009
8467.35 1885
8468.22 1767
8469.09 1679
8469.96 1601
8470.83 1496
8471.70 1481
8472.57 1508
8473.43 1525
8474.30 1492
8475.17 1497
8476.04 1479
8476.91 1471
8477.78 1474
8478.65 1444
8479.52 1481
8480.39 1428
8481.25 1411
8482.12 1384
8482.99 1505
8483.86 1527
8484.73 1491
8485.60 1542
8486.47 1534
8487.34 1498
8488.21 1427
8489.08 1463
8489.95 1556
8490.82 1567
8491.69 1569
8492.56 1651
8493.43 1661
8494.30 1649
8495.17 1693
8496.04 1771
8496.91 1726
8497.78 1626
8498.65 1603
8499.52 1605
8500.39 1546
8501.26 1496
8502.13 1441
8503.00 1443
8503.87 1377
8504.74 1403
8505.61 1450
8506.48 1433
8507.35 1407
8508.22 1373
8509.09 1458
8509.96 1424
8510.83 1425
8511.70 1449
8512.57 1482
8513.45 1508
8514.32 1513
8515.19 1515
8516.06 1562
8516.93 1538
8517.80 1566
8518.67 1630
8519.54 1625
8520.41 1579
8521.29 1596
8522.16 1638
8523.03 1608
8523.90 1604
8524.77 1577
8525.64 1614
8526.51 1629
8527.39 1662
8528.26 1615
8529.13 1641
8530.00 1612
8530.87 1587
8531.74 1595
8532.62 1664
8533.49 1654
8534.36 1567
8535.23 1657
8536.10 1625
8536.98 1626
8537.85 1615
8538.72 1570
8539.59 1513
8540.46 1457
8541.34 1454
8542.21 1480
8543.08 1384
8543.95 1360
8544.83 1375
8545.70 1387
8546.57 1364
8547.44 1380
8548.32 1393
8549.19 1326
8550.06 1341
8550.93 1342
8551.81 1449
8552.68 1514
8553.55 1568
8554.43 1592
8555.30 1599
8556.17 1582
8557.04 1528
8557.92 1530
8558.79 1496
8559.66 1484
8560.54 1420
8561.41 1432
8562.28 1375
8563.16 1349
8564.03 1303
8564.90 1340
8565.78 1275
8566.65 1240
8567.52 1254
8568.40 1260
8569.27 1233
8570.15 1255
8571.02 1202
8571.89 1181
8572.77 1171
8573.64 1253
8574.51 1219
8575.39 1185
8576.26 1179
8577.14 1127
8578.01 1169
8578.88 1076
8579.76 1095
8580.63 1134
8581.51 1168
8582.38 1160
8583.26 1166
8584.13 1165
8585.01 1159
8585.88 1149
8586.75 1115
8587.63 1099
8588.50 1074
8589.38 1153
8590.25 1210
8591.13 1197
8592.00 1189
8592.88 1145
8593.75 1160
8594.63 1165
8595.50 1169
8596.38 1197
8597.25 1221
8598.13 1249
8599.00 1200
8599.88 1190
8600.75 1156
8601.63 1152
8602.50 1197
8603.38 1182
8604.26 1163
8605.13 1140
8606.01 1202
8606.88 1227
8607.76 1180
8608.63 1179
8609.51 1178
8610.38 1214
8611.26 1187
8612.14 1154
8613.01 1131
8613.89 1157
8614.76 1159
8615.64 1121
8616.52 1192
8617.39 1192
8618.27 1197
8619.15 1261
8620.02 1213
8620.90 1192
8621.77 1208
8622.65 1224
8623.53 1194
8624.40 1151
8625.28 1172
8626.16 1248
8627.03 1256
8627.91 1303
8628.79 1288
8629.66 1256
8630.54 1226
8631.42 1275
8632.29 1278
8633.17 1279
8634.05 1245
8634.92 1207
8635.80 1245
8636.68 1277
8637.56 1291
8638.43 1273
8639.31 1316
8640.19 1337
8641.07 1355
8641.94 1336
8642.82 1348
8643.70 1439
8644.57 1407
8645.45 1392
8646.33 1374
8647.21 1458
8648.09 1485
8648.96 1450
8649.84 1399
8650.72 1440
8651.60 1484
8652.47 1537
8653.35 1493
8654.23 1442
8655.11 1394
8655.99 1428
8656.86 1454
8657.74 1438
8658.62 1395
8659.50 1432
8660.38 1382
8661.26 1405
8662.13 1401
8663.01 1428
8663.89 1443
8664.77 1532
8665.65 1525
8666.53 1448
8667.41 1449
8668.28 1474
8669.16 1576
8670.04 1557
8670.92 1576
8671.80 1632
8672.68 1662
8673.56 1680
8674.44 1697
8675.32 1743
8676.20 1738
8677.07 1738
8677.95 1769
8678.83 1726
8679.71 1666
8680.59 1715
8681.47 1640
8682.35 1743
8683.23 1689
8684.11 1728
8684.99 1723
8685.87 1774
8686.75 1835
8687.63 1880
8688.51 2038
8689.39 2198
8690.27 2421
8691.15 2585
8692.03 2755
8692.91 2859
8693.79 2893
8694.67 2886
8695.55 2852
8696.43 2697
8697.31 2512
8698.19 2416
8699.07 2250
8699.95 2113
8700.83 1977
8701.71 1963
8702.59 1854
8703.47 1841
8704.35 1768
8705.23 1802
8706.11 1728
8706.99 1727
8707.87 1660
8708.75 1698
8709.63 1728
8710.52 1706
8711.40 1702
8712.28 1737
8713.16 1703
8714.04 1704
8714.92 1738
8715.80 1728
8716.68 1759
8717.56 1829
8718.45 1769
8719.33 1773
8720.21 1819
8721.09 1844
8721.97 1842
8722.85 1864
8723.73 1920
8724.62 1906
8725.50 1862
8726.38 1858
8727.26 1878
8728.14 1953
8729.02 2008
8729.91 2007
8730.79 2024
8731.67 2099
8732.55 2144
8733.43 2106
8734.32 2041
8735.20 2051
8736.08 2136
8736.96 2082
8737.84 2172
8738.73 2164
8739.61 2102
8740.49 2079
8741.37 2154
8742.26 2184
8743.14 2150
8744.02 2089
8744.90 2115
8745.79 2184
8746.67 2227
8747.55 2193
8748.43 2159
8749.32 2204
8750.20 2310
8751.08 2342
8751.97 2346
8752.85 2327
8753.73 2291
8754.62 2365
8755.50 2368
8756.38 2412
8757.26 2493
8758.15 2556
8759.03 2628
8759.91 2842
8760.80 2958
8761.68 2967
8762.56 3092
8763.45 3181
8764.33 3244
8765.22 3207
8766.10 3185
8766.98 3091
8767.87 3132
8768.75 3038
8769.63 3047
8770.52 3062
8771.40 3034
8772.29 3084
8773.17 3173
8774.05 3513
8774.94 3940
8775.82 4819
8776.71 5789
8777.59 6584
8778.48 7481
8779.36 8121
8780.24 8278
8781.13 8235
8782.01 7832
8782.90 7244
8783.78 6448
8784.67 5625
8785.55 4908
8786.44 4292
8787.32 3795
8788.21 3329
8789.09 2997
8789.98 2810
8790.86 2639
8791.74 2508
8792.63 2479
8793.51 2396
8794.40 2373
8795.29 2408
8796.17 2313
8797.06 2258
8797.94 2199
8798.83 2171
8799.71 2134
8800.60 2079
8801.48 2005
8802.37 1924
8803.25 1911
8804.14 1851
8805.02 1844
8805.91 1886
8806.80 1884
8807.68 1854
8808.57 1912
8809.45 1862
8810.34 1844
8811.23 1843
8812.11 1858
8813.00 1803
8813.88 1846
8814.77 1915
8815.66 1970
8816.54 2000
8817.43 2013
8818.31 2070
8819.20 2078
8820.09 2052
8820.97 2011
8821.86 1946
8822.75 1886
8823.63 1880
8824.52 1812
8825.41 1774
8826.29 1762
8827.18 1758
8828.07 1714
8828.95 1806
8829.84 1727
8830.73 1704
8831.61 1681
8832.50 1725
8833.39 1714
8834.28 1732
8835.16 1736
8836.05 1787
8836.94 1800
8837.82 1810
8838.71 1817
8839.60 1808
8840.49 1924
8841.37 1903
8842.26 1835
8843.15 1864
8844.04 1893
8844.92 1957
8845.81 1933
8846.70 1927
8847.59 1884
8848.47 1831
8849.36 1898
8850.25 1898
8851.14 1982
8852.03 1927
8852.91 1919
8853.80 1842
8854.69 1841
8855.58 1800
8856.47 1841
8857.36 1862
8858.24 1812
8859.13 1820
8860.02 1755
8860.91 1752
8861.80 1742
8862.69 1682
8863.57 1611
8864.46 1589
8865.35 1579
8866.24 1578
8867.13 1530
8868.02 1502
8868.91 1519
8869.80 1512
8870.68 1468
8871.57 1480
8872.46 1486
8873.35 1429
8874.24 1408
8875.13 1421
8876.02 1413
8876.91 1414
8877.80 1407
8878.69 1445
8879.58 1340
8880.47 1353
8881.36 1344
8882.24 1315
8883.13 1337
8884.02 1386
8884.91 1348
8885.80 1302
8886.69 1299
8887.58 1244
8888.47 1284
8889.36 1294
8890.25 1281
8891.14 1264
8892.03 1217
8892.92 1233
8893.81 1288
8894.70 1224
8895.59 1172
8896.48 1215
8897.37 1237
8898.26 1144
8899.15 1124
8900.04 1129
8900.93 1138
8901.82 1097
8902.72 1136
8903.61 1105
8904.50 1113
8905.39 1145
8906.28 1147
8907.17 1139
8908.06 1086
8908.95 1088
8909.84 1089
8910.73 1087
8911.62 1080
8912.51 1101
8913.41 1053
8914.30 1051
8915.19 1094
8916.08 1115
8916.97 1022
8917.86 1036
8918.75 1084
8919.64 1064
8920.54 1046
8921.43 1036
8922.32 1015
8923.21 1033
8924.10 1078
8924.99 1097
8925.88 1097
8926.78 1090
8927.67 1054
8928.56 1032
8929.45 1020
8930.34 1039
8931.24 1009
8932.13 1016
8933.02 995
8933.91 1002
8934.80 986
8935.70 975
8936.59 1010
8937.48 1014
8938.37 967
8939.27 969
8940.16 918
8941.05 918
8941.94 949
8942.84 908
8943.73 928
8944.62 940
8945.51 931
8946.41 923
8947.30 942
8948.19 991
8949.08 965
8949.98 934
8950.87 932
8951.76 991
8952.66 963
8953.55 862
8954.44 905
8955.34 965
8956.23 933
8957.12 892
8958.02 891
8958.91 846
8959.80 909
8960.70 855
8961.59 870
8962.48 879
8963.38 844
8964.27 858
8965.16 846
8966.06 953
8966.95 922
8967.84 908
8968.74 923
8969.63 910
8970.53 858
8971.42 846
8972.31 844
8973.21 813
8974.10 843
8975.00 812
8975.89 805
8976.78 815
8977.68 804
8978.57 808
8979.47 794
8980.36 791
8981.26 818
8982.15 781
8983.05 823
8983.94 765
8984.83 781
8985.73 766
8986.62 792
8987.52 788
8988.41 817
8989.31 791
8990.20 799
8991.10 758
8991.99 756
8992.89 825
8993.78 764
8994.68 791
8995.57 774
8996.47 766
8997.36 748
8998.26 757
8999.15 748
9000.05 749
9000.95 752
9001.84 796
9002.74 745
9003.63 770
9004.53 785
9005.42 746
9006.32 754
9007.21 791
9008.11 732
9009.01 759
9009.90 772
9010.80 706
9011.69 760
9012.59 763
9013.49 808
9014.38 726
9015.28 748
9016.17 751
9017.07 725
9017.97 791
9018.86 750
9019.76 745
9020.66 707
9021.55 721
9022.45 692
9023.35 720
9024.24 747
9025.14 787
9026.04 731
9026.93 748
9027.83 756
9028.73 761
9029.62 714
9030.52 726
9031.42 694
9032.31 705
9033.21 685
9034.11 729
9035.01 728
9035.90 719
9036.80 740
9037.70 736
9038.59 729
9039.49 724
9040.39 762
9041.29 726
9042.18 695
9043.08 667
9043.98 702
9044.88 683
9045.77 714
9046.67 742
9047.57 723
9048.47 719
9049.37 710
9050.26 725
9051.16 688
9052.06 725
9052.96 673
9053.85 694
9054.75 701
9055.65 738
9056.55 757
9057.45 760
9058.35 716
9059.24 700
9060.14 729
9061.04 754
9061.94 721
9062.84 730
9063.74 712
9064.64 757
9065.53 773
9066.43 808
9067.33 814
9068.23 747
9069.13 810
9070.03 740
9070.93 780
9071.83 752
9072.72 762
9073.62 726
9074.52 709
9075.42 738
9076.32 718
9077.22 726
9078.12 714
9079.02 709
9079.92 705
9080.82 713
9081.72 655
9082.62 686
9083.52 730
9084.42 724
9085.32 693
9086.21 725
9087.11 703
9088.01 716
9088.91 733
9089.81 709
9090.71 697
9091.61 698
9092.51 743
9093.41 706
9094.31 708
9095.21 658
9096.11 671
9097.01 671
9097.91 710
9098.81 750
9099.72 708
9100.62 692
9101.52 701
9102.42 679
9103.32 694
9104.22 672
9105.12 695
9106.02 739
9106.92 705
9107.82 674
9108.72 711
9109.62 691
9110.52 669
9111.42 765
9112.32 746
9113.23 718
9114.13 714
9115.03 718
9115.93 721
9116.83 701
9117.73 694
9118.63 698
9119.53 710
9120.44 678
9121.34 729
9122.24 680
9123.14 689
9124.04 726
9124.94 755
9125.84 729
9126.75 730
9127.65 699
9128.55 721
9129.45 717
9130.35 687
9131.25 700
9132.16 739
9133.06 767
9133.96 693
9134.86 758
9135.76 725
9136.67 729
9137.57 690
9138.47 707
9139.37 740
9140.28 719
9141.18 691
9142.08 735
9142.98 739
9143.89 724
9144.79 755
9145.69 758
9146.59 729
9147.50 716
9148.40 735
9149.30 711
9150.20 734
9151.11 758
9152.01 747
9152.91 709
9153.82 720
9154.72 696
9155.62 712
9156.53 659
9157.43 656
9158.33 709
9159.24 735
9160.14 725
9161.04 696
9161.95 716
9162.85 717
9163.75 706
9164.66 685
9165.56 713
9166.46 704
9167.37 680
9168.27 684
9169.17 679
9170.08 731
9170.98 678
9171.89 692
9172.79 670
9173.69 657
9174.60 658
9175.50 699
9176.41 722
9177.31 711
9178.21 643
9179.12 695
9180.02 702
9180.93 706
9181.83 673
9182.74 679
9183.64 719
9184.55 724
9185.45 724
9186.35 711
9187.26 701
9188.16 698
9189.07 733
9189.97 704
9190.88 685
9191.78 661
9192.69 724
9193.59 714
9194.50 720
9195.40 681
9196.31 699
9197.21 695
9198.12 695
9199.02 756
9199.93 736
9200.83 727
9201.74 741
9202.65 704
9203.55 676
9204.46 703
9205.36 741
9206.27 738
9207.17 726
9208.08 708
9208.98 691
9209.89 690
9210.80 727
9211.70 725
9212.61 704
9213.51 683
9214.42 680
9215.33 688
9216.23 709
9217.14 692
9218.04 694
9218.95 689
9219.86 716
9220.76 642
9221.67 687
9222.58 692
9223.48 701
9224.39 708
9225.30 696
9226.20 689
9227.11 688
9228.01 678
9228.92 643
9229.83 687
9230.74 614
9231.64 645
9232.55 651
9233.46 621
9234.36 649
9235.27 725
9236.18 672
9237.08 673
9237.99 635
9238.90 660
9239.81 668
9240.71 673
9241.62 609
9242.53 638
9243.43 668
9244.34 670
9245.25 728
9246.16 686
9247.07 660
9247.97 636
9248.88 675
9249.79 664
9250.70 684
9251.60 635
9252.51 680
9253.42 670
9254.33 678
9255.24 664
9256.14 681
9257.05 730
9257.96 724
9258.87 732
9259.78 667
9260.68 667
9261.59 664
9262.50 677
9263.41 722
9264.32 667
9265.23 661
9266.13 654
9267.04 659
9267.95 745
9268.86 716
9269.77 713
9270.68 745
9271.59 759
9272.50 724
9273.40 717
9274.31 730
9275.22 777
9276.13 789
9277.04 716
9277.95 712
9278.86 718
9279.77 761
9280.68 711
9281.59 733
9282.50 701
9283.41 686
9284.32 744
9285.22 701
9286.13 694
9287.04 674
9287.95 707
9288.86 698
9289.77 717
9290.68 683
9291.59 681
9292.50 704
9293.41 739
9294.32 733
9295.23 722
9296.14 711
9297.05 742
9297.96 769
9298.87 723
9299.78 724
9300.69 714
9301.60 743
9302.51 753
9303.42 723
9304.33 720
9305.24 690
9306.15 698
9307.07 700
9307.98 709
9308.89 740
9309.80 744
9310.71 769
9311.62 758
9312.53 696
9313.44 727
9314.35 672
9315.26 668
9316.17 660
9317.08 703
9318.00 706
9318.91 751
9319.82 729
9320.73 696
9321.64 736
9322.55 726
9323.46 717
9324.37 688
9325.29 693
9326.20 665
9327.11 712
9328.02 731
9328.93 705
9329.84 685
9330.75 719
9331.67 700
9332.58 736
9333.49 693
9334.40 656
9335.31 686
9336.23 670
9337.14 676
9338.05 686
9338.96 715
9339.87 701
9340.79 697
9341.70 701
9342.61 680
9343.52 665
9344.44 697
9345.35 683
9346.26 705
9347.17 667
9348.09 691
9349.00 713
9349.91 683
9350.82 697
9351.74 722
9352.65 707
9353.56 693
9354.47 745
9355.39 752
9356.30 690
9357.21 718
9358.13 735
9359.04 722
9359.95 747
9360.87 708
9361.78 714
9362.69 683
9363.61 706
9364.52 663
9365.43 720
9366.35 744
9367.26 727
9368.17 699
9369.09 732
9370.00 714
9370.91 666
9371.83 727
9372.74 719
9373.65 701
9374.57 708
9375.48 725
9376.40 757
9377.31 683
9378.22 701
9379.14 716
9380.05 688
9380.97 713
9381.88 747
9382.80 717
9383.71 717
9384.62 703
9385.54 737
9386.45 764
9387.37 769
9388.28 760
9389.20 747
9390.11 783
9391.03 764
9391.94 811
9392.85 800
9393.77 807
9394.68 803
9395.60 836
9396.51 816
9397.43 793
9398.34 792
9399.26 780
9400.17 797
9401.09 757
9402.00 754
9402.92 768
9403.84 766
9404.75 727
9405.67 724
9406.58 732
9407.50 746
9408.41 749
9409.33 737
9410.24 751
9411.16 792
9412.07 765
9412.99 737
9413.91 753
9414.82 797
9415.74 753
9416.65 750
9417.57 782
9418.49 783
9419.40 813
9420.32 801
9421.23 771
9422.15 786
9423.07 789
9423.98 731
9424.90 783
9425.81 819
9426.73 823
9427.65 810
9428.56 802
9429.48 781
9430.40 829
9431.31 812
9432.23 792
9433.15 801
9434.06 804
9434.98 820
9435.90 857
9436.81 844
9437.73 805
9438.65 848
9439.57 859
9440.48 825
9441.40 788
9442.32 817
9443.23 839
9444.15 868
9445.07 831
9445.99 820
9446.90 845
9447.82 890
9448.74 913
9449.66 910
9450.57 975
9451.49 977
9452.41 1034
9453.33 1047
9454.24 1098
9455.16 1084
9456.08 1048
9457.00 991
9457.91 1065
9458.83 1031
9459.75 999
9460.67 965
9461.59 922
9462.50 901
9463.42 892
9464.34 905
9465.26 878
9466.18 904
9467.10 899
9468.01 871
9468.93 829
9469.85 865
9470.77 864
9471.69 885
9472.61 885
9473.53 829
9474.44 841
9475.36 937
9476.28 950
9477.20 893
9478.12 886
9479.04 938
9479.96 1005
9480.88 987
9481.80 964
9482.71 972
9483.63 994
9484.55 896
9485.47 980
9486.39 947
9487.31 908
9488.23 871
9489.15 885
9490.07 864
9490.99 885
9491.91 949
9492.83 921
9493.75 911
9494.67 917
9495.59 882
9496.51 858
9497.43 908
9498.35 894
9499.27 856
9500.19 842
9501.11 808
9502.03 840
9502.95 822
9503.87 854
9504.79 841
9505.71 852
9506.63 884
9507.55 857
9508.47 849
9509.39 846
9510.31 854
9511.23 876
9512.15 904
9513.07 885
9513.99 941
9514.91 945
9515.83 923
9516.75 987
9517.67 1002
9518.59 977
9519.52 989
9520.44 993
9521.36 943
9522.28 937
9523.20 951
9524.12 972
9525.04 1006
9525.96 941
9526.88 978
9527.80 1018
9528.73 1039
9529.65 1027
9530.57 1062
9531.49 1139
9532.41 1198
9533.33 1203
9534.26 1163
9535.18 1180
9536.10 1154
9537.02 1168
9537.94 1154
9538.86 1080
9539.79 1042
9540.71 1025
9541.63 1000
9542.55 949
9543.47 921
9544.40 916
9545.32 879
9546.24 885
9547.16 914
9548.08 898
9549.01 939
9549.93 886
9550.85 853
9551.77 882
9552.70 886
9553.62 895
9554.54 891
9555.46 892
9556.39 935
9557.31 974
9558.23 1027
9559.16 1023
9560.08 1052
9561.00 1045
9561.92 1014
9562.85 982
9563.77 949
9564.69 924
9565.62 908
9566.54 948
9567.46 949
9568.39 915
9569.31 858
9570.23 845
9571.16 853
9572.08 899
9573.00 888
9573.93 865
9574.85 836
9575.77 862
9576.70 872
9577.62 856
9578.54 868
9579.47 852
9580.39 849
9581.32 851
9582.24 918
9583.16 898
9584.09 856
9585.01 867
9585.94 864
9586.86 824
9587.78 838
9588.71 849
9589.63 837
9590.56 827
9591.48 838
9592.41 894
9593.33 845
9594.25 859
9595.18 863
9596.10 932
9597.03 887
9597.95 962
9598.88 934
9599.80 903
9600.73 868
9601.65 912
9602.58 973
9603.50 898
9604.43 952
9605.35 964
9606.28 956
9607.20 907
9608.13 968
9609.05 944
9609.98 974
9610.90 964
9611.83 986
9612.75 961
9613.68 941
9614.60 966
9615.53 931
9616.46 991
9617.38 982
9618.31 1005
9619.23 995
9620.16 952
9621.08 1007
9622.01 1017
9622.94 995
9623.86 992
9624.79 993
9625.71 1040
9626.64 1050
9627.57 1054
9628.49 1032
9629.42 1041
9630.34 1106
9631.27 1060
9632.20 1058
9633.12 1068
9634.05 1132
9634.98 1093
9635.90 1141
9636.83 1165
9637.76 1156
9638.68 1117
9639.61 1101
9640.54 1135
9641.46 1141
9642.39 1117
9643.32 1235
9644.24 1217
9645.17 1225
9646.10 1264
9647.02 1323
9647.95 1392
9648.88 1386
9649.81 1415
9650.73 1422
9651.66 1408
9652.59 1315
9653.51 1356
9654.44 1282
9655.37 1261
9656.30 1251
9657.22 1217
9658.15 1197
9659.08 1187
9660.01 1161
9660.93 1182
9661.86 1141
9662.79 1130
9663.72 1203
9664.65 1216
9665.57 1247
9666.50 1189
9667.43 1212
9668.36 1202
9669.29 1201
9670.21 1254
9671.14 1266
9672.07 1260
9673.00 1188
9673.93 1253
9674.86 1246
9675.78 1285
9676.71 1265
9677.64 1300
9678.57 1231
9679.50 1284
9680.43 1238
9681.36 1245
9682.28 1254
9683.21 1288
9684.14 1244
9685.07 1268
9686.00 1281
9686.93 1260
9687.86 1275
9688.79 1271
9689.72 1233
9690.64 1294
9691.57 1335
9692.50 1336
9693.43 1335
9694.36 1315
9695.29 1360
9696.22 1362
9697.15 1438
9698.08 1416
9699.01 1406
9699.94 1433
9700.87 1403
9701.80 1374
9702.73 1372
9703.66 1377
9704.59 1336
9705.52 1265
9706.45 1275
9707.38 1247
9708.31 1223
9709.24 1292
9710.17 1282
9711.10 1301
9712.03 1310
9712.96 1292
9713.89 1317
9714.82 1345
9715.75 1346
9716.68 1372
9717.61 1335
9718.54 1303
9719.47 1283
9720.40 1217
9721.33 1253
9722.26 1173
9723.19 1171
9724.12 1224
9725.05 1208
9725.98 1158
9726.92 1138
9727.85 1121
9728.78 1148
9729.71 1127
9730.64 1160
9731.57 1122
9732.50 1142
9733.43 1156
9734.36 1111
9735.30 1139
9736.23 1083
9737.16 1107
9738.09 1091
9739.02 1044
9739.95 1070
9740.88 1127
9741.82 1049
9742.75 1045
9743.68 988
9744.61 1066
9745.54 1051
9746.47 1074
9747.41 1076
9748.34 1043
9749.27 1070
9750.20 1074
9751.13 1068
9752.07 1045
9753.00 1004
9753.93 1086
9754.86 1079
9755.79 1073
9756.73 1072
9757.66 1037
9758.59 1028
9759.52 1047
9760.46 1032
9761.39 1082
9762.32 1057
9763.25 1073
9764.19 1066
9765.12 1072
9766.05 1070
9766.98 1078
9767.92 1069
9768.85 1117
9769.78 1056
9770.72 1054
9771.65 1105
9772.58 1116
9773.52 1108
9774.45 1104
9775.38 1188
9776.31 1135
9777.25 1189
9778.18 1163
9779.11 1223
9780.05 1297
9780.98 1227
9781.92 1268
9782.85 1210
9783.78 1241
9784.72 1274
9785.65 1247
9786.58 1234
9787.52 1173
9788.45 1111
9789.38 1108
9790.32 1105
9791.25 1081
9792.19 1077
9793.12 1069
9794.05 1082
9794.99 1099
9795.92 1065
9796.86 1087
9797.79 1118
9798.73 1103
9799.66 1063
9800.59 1135
9801.53 1117
9802.46 1043
9803.40 1062
9804.33 1045
9805.27 1021
9806.20 987
9807.14 946
9808.07 940
9809.01 935
9809.94 934
9810.88 914
9811.81 871
9812.75 841
9813.68 873
9814.62 919
9815.55 880
9816.49 878
9817.42 880
9818.36 891
9819.29 879
9820.23 869
9821.16 900
9822.10 833
9823.03 823
9823.97 898
9824.90 863
9825.84 822
9826.78 818
9827.71 823
9828.65 818
9829.58 777
9830.52 831
9831.45 844
9832.39 830
9833.33 827
9834.26 801
9835.20 832
9836.13 822
9837.07 838
9838.01 818
9838.94 833
9839.88 845
9840.82 845
9841.75 824
9842.69 816
9843.62 807
9844.56 871
9845.50 802
9846.43 794
9847.37 802
9848.31 799
9849.24 841
9850.18 847
9851.12 773
9852.05 796
9852.99 856
9853.93 870
9854.87 832
9855.80 826
9856.74 858
9857.68 821
9858.61 814
9859.55 825
9860.49 851
9861.43 821
9862.36 813
9863.30 791
9864.24 787
9865.17 819
9866.11 843
9867.05 837
9867.99 773
9868.93 828
9869.86 798
9870.80 803
9871.74 785
9872.68 784
9873.61 817
9874.55 827
9875.49 797
9876.43 851
9877.37 832
9878.30 838
9879.24 779
9880.18 763
9881.12 793
9882.06 807
9883.00 799
9883.93 851
9884.87 774
9885.81 786
9886.75 780
9887.69 746
9888.63 786
9889.56 782
9890.50 728
9891.44 723
9892.38 711
9893.32 730
9894.26 759
9895.20 786
9896.14 698
9897.07 773
9898.01 738
9898.95 738
9899.89 771
9900.83 748
9901.77 736
9902.71 785
9903.65 815
9904.59 807
9905.53 806
9906.47 777
9907.41 767
9908.35 810
9909.29 747
9910.23 776
9911.16 774
9912.10 768
9913.04 761
9913.98 771
9914.92 809
9915.86 814
9916.80 778
9917.74 845
9918.68 863
9919.62 835
9920.56 851
9921.50 882
9922.44 946
9923.38 997
9924.32 1116
9925.27 1153
9926.21 1190
9927.15 1269
9928.09 1267
9929.03 1250
9929.97 1188
9930.91 1178
9931.85 1049
9932.79 1058
9933.73 924
9934.67 886
9935.61 867
9936.55 866
9937.49 803
9938.43 768
9939.38 732
9940.32 687
9941.26 711
9942.20 725
9943.14 684
9944.08 710
9945.02 694
9945.96 712
9946.90 703
9947.85 670
9948.79 678
9949.73 647
9950.67 668
9951.61 674
9952.55 644
9953.50 654
9954.44 687
9955.38 646
9956.32 705
9957.26 696
9958.20 665
9959.15 717
9960.09 654
9961.03 681
9961.97 654
9962.91 672
9963.86 680
9964.80 726
9965.74 703
9966.68 648
9967.63 675
9968.57 708
9969.51 664
9970.45 628
9971.39 625
9972.34 647
9973.28 642
9974.22 628
9975.17 648
9976.11 600
9977.05 644
9977.99 624
9978.94 663
9979.88 603
9980.82 608
9981.77 615
9982.71 601
9983.65 615
9984.59 582
9985.54 583
9986.48 624
9987.42 603
9988.37 631
9989.31 626
9990.25 643
9991.20 644
9992.14 643
9993.08 641
9994.03 618
9994.97 607
9995.92 621
9996.86 654
9997.80 689
9998.75 634
9999.69 651
10000.63 645
10001.58 648
10002.52 645
10003.47 648
10004.41 654
10005.35 665
10006.30 669
10007.24 696
10008.19 654
10009.13 639
10010.08 658
10011.02 639
10011.96 603
10012.91 639
10013.85 644
10014.80 626
10015.74 658
10016.69 627
10017.63 609
10018.58 580
10019.52 595
10020.47 615
10021.41 646
10022.36 675
10023.30 650
10024.25 626
10025.19 598
10026.14 637
10027.08 595
10028.03 599
10028.97 655
10029.92 624
10030.86 600
10031.81 619
10032.75 653
10033.70 628
10034.64 624
10035.59 632
10036.53 633
10037.48 584
10038.43 586
10039.37 604
10040.32 592
10041.26 597
10042.21 596
10043.16 603
10044.10 643
10045.05 603
10045.99 586
10046.94 594
10047.89 583
10048.83 569
10049.78 579
10050.72 581
10051.67 566
10052.62 605
10053.56 597
10054.51 562
10055.46 553
10056.40 554
10057.35 584
10058.30 558
10059.24 557
10060.19 558
10061.14 553
10062.08 568
10063.03 554
10063.98 550
10064.92 573
10065.87 546
10066.82 559
10067.76 587
10068.71 536
10069.66 573
10070.61 602
10071.55 599
10072.50 548
10073.45 553
10074.39 553
10075.34 565
10076.29 585
10077.24 581
10078.18 602
10079.13 589
10080.08 597
10081.03 562
10081.97 556
10082.92 553
10083.87 576
10084.82 559
10085.77 514
10086.71 528
10087.66 590
10088.61 535
10089.56 540
10090.51 565
10091.45 550
10092.40 560
10093.35 551
10094.30 530
10095.25 545
10096.20 533
10097.14 515
10098.09 538
10099.04 546
10099.99 555
10100.94 528
10101.89 544
10102.84 532
10103.78 528
10104.73 508
10105.68 562
10106.63 544
10107.58 531
10108.53 513
10109.48 509
10110.43 529
10111.38 516
10112.33 535
10113.27 529
10114.22 532
10115.17 528
10116.12 525
10117.07 549
10118.02 539
10118.97 527
10119.92 576
10120.87 562
10121.82 535
10122.77 511
10123.72 523
10124.67 530
10125.62 548
10126.57 550
10127.52 529
10128.47 512
10129.42 514
10130.37 588
10131.32 554
10132.27 538
10133.22 545
10134.17 538
10135.12 569
10136.07 551
10137.02 505
10137.97 546
10138.92 594
10139.87 574
10140.82 564
10141.77 541
10142.72 582
10143.67 566
10144.62 570
10145.57 550
10146.52 539
10147.47 538
10148.43 548
10149.38 577
10150.33 613
10151.28 594
10152.23 579
10153.18 585
10154.13 564
10155.08 570
10156.03 587
10156.99 584
10157.94 556
10158.89 555
10159.84 575
10160.79 566
10161.74 588
10162.69 575
10163.65 561
10164.60 559
10165.55 588
10166.50 594
10167.45 584
10168.40 584
10169.36 582
10170.31 590
10171.26 574
10172.21 616
10173.16 624
10174.11 587
10175.07 590
10176.02 563
10176.97 581
10177.92 563
10178.88 593
10179.83 600
10180.78 590
10181.73 603
10182.69 601
10183.64 651
10184.59 638
10185.54 624
10186.50 643
10187.45 645
10188.40 651
10189.35 650
10190.31 665
10191.26 711
10192.21 715
10193.17 673
10194.12 642
10195.07 715
10196.02 713
10196.98 695
10197.93 652
10198.88 671
10199.84 646
10200.79 696
10201.74 682
10202.70 683
10203.65 685
10204.60 720
10205.56 743
10206.51 723
10207.46 726
10208.42 723
10209.37 679
10210.33 685
10211.28 683
10212.23 654
10213.19 676
10214.14 659
10215.09 654
10216.05 635
10217.00 643
10217.96 680
10218.91 669
10219.87 635
10220.82 671
10221.77 634
10222.73 613
10223.68 666
10224.64 618
10225.59 635
10226.55 644
10227.50 670
10228.45 687
10229.41 684
10230.36 680
10231.32 693
10232.27 703
10233.23 725
10234.18 774
10235.14 725
10236.09 790
10237.05 773
10238.00 793
10238.96 739
10239.91 717
10240.87 667
10241.82 658
10242.78 674
10243.73 621
10244.69 572
10245.64 559
10246.60 586
10247.56 598
10248.51 571
10249.47 605
10250.42 623
10251.38 574
10252.33 594
10253.29 562
10254.25 560
10255.20 538
10256.16 581
10257.11 588
10258.07 572
10259.02 570
10259.98 570
10260.94 571
10261.89 579
10262.85 604
10263.81 589
10264.76 582
10265.72 558
10266.67 614
10267.63 577
10268.59 596
10269.54 595
10270.50 600
10271.46 643
10272.41 573
10273.37 601
10274.33 636
10275.28 616
10276.24 587
10277.20 578
10278.15 592
10279.11 584
10280.07 565
10281.03 547
10281.98 530
10282.94 525
10283.90 537
10284.85 566
10285.81 582
10286.77 567
10287.73 518
10288.68 509
10289.64 556
10290.60 524
10291.56 535
10292.51 561
10293.47 572
10294.43 532
10295.39 580
10296.34 582
10297.30 605
10298.26 538
10299.22 598
10300.18 574
10301.13 514
10302.09 526
10303.05 550
10304.01 548
10304.97 555
10305.92 545
10306.88 563
10307.84 554
10308.80 550
10309.76 540
10310.72 563
10311.67 539
10312.63 539
10313.59 553
10314.55 563
10315.51 556
10316.47 549
10317.43 574
10318.38 518
10319.34 526
10320.30 557
10321.26 539
10322.22 534
10323.18 529
10324.14 534
10325.10 532
10326.06 527
10327.01 505
10327.97 559
10328.93 553
10329.89 524
10330.85 511
10331.81 560
10332.77 509
10333.73 518
10334.69 535
10335.65 532
10336.61 540
10337.57 512
10338.53 508
10339.49 543
10340.45 564
10341.41 502
10342.37 537
10343.33 525
10344.29 537
10345.25 547
10346.21 581
10347.17 513
10348.13 494
10349.09 521
10350.05 534
10351.01 551
10351.97 524
10352.93 550
10353.89 535
10354.85 498
10355.81 523
10356.77 562
10357.73 511
10358.69 555
10359.65 574
10360.61 567
10361.57 551
10362.54 553
10363.50 574
10364.46 544
10365.42 560
10366.38 569
10367.34 516
10368.30 560
10369.26 551
10370.22 502
10371.18 510
10372.15 520
10373.11 511
10374.07 528
10375.03 540
10375.99 552
10376.95 563
10377.91 528
10378.88 537
10379.84 547
10380.80 524
10381.76 557
10382.72 574
10383.68 542
10384.65 535
10385.61 531
10386.57 565
10387.53 548
10388.49 497
10389.46 538
10390.42 527
10391.38 511
10392.34 521
10393.31 522
10394.27 539
10395.23 537
10396.19 540
10397.15 531
10398.12 571
10399.08 544
10400.04 564
10401.00 525
10401.97 549
10402.93 533
10403.89 551
10404.86 554
10405.82 559
10406.78 576
10407.74 586
10408.71 556
10409.67 542
10410.63 560
10411.60 575
10412.56 570
10413.52 571
10414.49 587
10415.45 615
10416.41 576
10417.38 635
10418.34 646
10419.30 621
10420.27 641
10421.23 677
10422.19 651
10423.16 601
10424.12 614
10425.08 646
10426.05 665
10427.01 591
10427.98 595
10428.94 609
10429.90 608
10430.87 617
10431.83 613
10432.80 561
10433.76 573
10434.72 558
10435.69 585
10436.65 580
10437.62 568
10438.58 525
10439.55 537
10440.51 556
10441.47 520
10442.44 477
10443.40 501
10444.37 531
10445.33 498
10446.30 524
10447.26 531
10448.23 500
10449.19 512
10450.16 500
10451.12 524
10452.09 485
10453.05 525
10454.02 545
10454.98 501
10455.95 501
10456.91 513
10457.88 543
10458.84 520
10459.81 524
10460.77 553
10461.74 523
10462.70 499
10463.67 525
10464.64 554
10465.60 501
10466.57 503
10467.53 502
10468.50 525
10469.46 492
10470.43 478
10471.40 486
10472.36 499
10473.33 484
10474.29 527
10475.26 501
10476.23 488
10477.19 514
10478.16 472
10479.12 486
10480.09 484
10481.06 503
10482.02 503
10482.99 511
10483.96 486
10484.92 512
10485.89 521
10486.85 496
10487.82 550
10488.79 529
10489.75 519
10490.72 512
10491.69 532
10492.66 534
10493.62 514
10494.59 527
10495.56 522
10496.52 542
10497.49 516
10498.46 522
10499.42 539
10500.39 531
10501.36 515
10502.33 544
10503.29 509
10504.26 560
10505.23 514
10506.20 542
10507.16 523
10508.13 550
10509.10 517
10510.07 533
10511.03 511
10512.00 554
10512.97 544
10513.94 533
10514.90 533
10515.87 506
10516.84 532
10517.81 507
10518.78 530
10519.74 535
10520.71 525
10521.68 502
10522.65 524
10523.62 534
10524.59 517
10525.55 501
10526.52 533
10527.49 555
10528.46 558
10529.43 553
10530.40 543
10531.37 532
10532.33 530
10533.30 503
10534.27 515
10535.24 524
10536.21 506
10537.18 559
10538.15 522
10539.12 546
10540.08 536
10541.05 557
10542.02 560
10542.99 519
10543.96 546
10544.93 554
10545.90 531
10546.87 585
10547.84 561
10548.81 556
10549.78 537
10550.75 538
10551.72 570
10552.69 569
10553.66 553
10554.63 559
10555.60 607
10556.56 587
10557.53 604
10558.50 621
10559.47 637
10560.44 669
10561.41 662
10562.38 650
10563.35 677
10564.32 658
10565.29 672
10566.27 651
10567.24 596
10568.21 615
10569.18 587
10570.15 573
10571.12 602
10572.09 575
10573.06 567
10574.03 539
10575.00 564
10575.97 565
10576.94 572
10577.91 565
10578.88 571
10579.85 554
10580.82 569
10581.79 544
10582.77 550
10583.74 575
10584.71 610
10585.68 566
10586.65 575
10587.62 586
10588.59 609
10589.56 593
10590.54 602
10591.51 587
10592.48 597
10593.45 581
10594.42 560
10595.39 562
10596.36 550
10597.34 576
10598.31 553
10599.28 533
10600.25 522
10601.22 542
10602.19 503
10603.17 502
10604.14 523
10605.11 545
10606.08 523
10607.05 490
10608.03 474
10609.00 500
10609.97 534
10610.94 531
10611.92 494
10612.89 448
10613.86 517
10614.83 501
10615.81 505
10616.78 504
10617.75 465
10618.72 489
10619.70 478
10620.67 514
10621.64 526
10622.61 512
10623.59 515
10624.56 504
10625.53 514
10626.51 498
10627.48 484
10628.45 497
10629.43 517
10630.40 510
10631.37 526
10632.34 490
10633.32 530
10634.29 520
10635.26 538
10636.24 524
10637.21 532
10638.19 559
10639.16 535
10640.13 503
10641.11 546
10642.08 536
10643.05 524
10644.03 509
10645.00 502
10645.98 500
10646.95 512
10647.92 470
10648.90 527
10649.87 525
10650.85 498
10651.82 476
10652.79 484
10653.77 536
10654.74 542
10655.72 498
10656.69 514
10657.67 538
10658.64 523
10659.61 510
10660.59 532
10661.56 550
10662.54 545
10663.51 524
10664.49 513
10665.46 527
10666.44 593
10667.41 584
10668.39 573
10669.36 550
10670.34 524
10671.31 555
10672.29 514
10673.26 566
10674.24 532
10675.21 514
10676.19 519
10677.16 506
10678.14 535
10679.11 533
10680.09 524
10681.06 505
10682.04 521
10683.02 500
10683.99 498
10684.97 481
10685.94 478
10686.92 505
10687.89 517
10688.87 525
10689.85 500
10690.82 514
10691.80 519
10692.77 501
10693.75 478
10694.73 491
10695.70 482
10696.68 477
10697.65 495
10698.63 503
10699.61 495
10700.58 489
10701.56 479
10702.54 482
10703.51 470
10704.49 503
10705.47 490
10706.44 463
10707.42 491
10708.40 504
10709.37 486
10710.35 508
10711.33 472
10712.30 469
10713.28 497
10714.26 474
10715.23 494
10716.21 509
10717.19 493
10718.17 483
10719.14 485
10720.12 485
10721.10 488
10722.08 515
10723.05 483
10724.03 486
10725.01 459
10725.98 464
10726.96 507
10727.94 467
10728.92 474
10729.90 466
10730.87 480
10731.85 507
10732.83 455
10733.81 473
10734.78 506
10735.76 467
10736.74 462
10737.72 492
10738.70 484
10739.68 477
10740.65 480
10741.63 481
10742.61 516
10743.59 512
10744.57 504
10745.54 501
10746.52 468
10747.50 488
10748.48 495
10749.46 481
10750.44 502
10751.42 486
10752.40 455
10753.37 460
10754.35 491
10755.33 530
10756.31 520
10757.29 470
10758.27 499
10759.25 492
10760.23 509
10761.21 484
10762.19 460
10763.16 496
10764.14 522
10765.12 512
10766.10 494
10767.08 472
10768.06 482
10769.04 497
10770.02 498
10771.00 486
10771.98 478
10772.96 477
10773.94 490
10774.92 501
10775.90 524
10776.88 550
10777.86 517
10778.84 517
10779.82 489
10780.80 505
10781.78 490
10782.76 515
10783.74 502
10784.72 484
10785.70 518
10786.68 498
10787.66 478
10788.64 469
10789.62 472
10790.60 448
10791.58 521
10792.56 511
10793.54 522
10794.52 495
10795.50 509
10796.48 481
10797.47 472
10798.45 501
10799.43 487
10800.41 535
10801.39 486
10802.37 454
10803.35 533
10804.33 528
10805.31 506
10806.29 490
10807.28 522
10808.26 511
10809.24 519
10810.22 521
10811.20 489
10812.18 472
10813.16 509
10814.15 503
10815.13 505
10816.11 495
10817.09 504
10818.07 493
10819.05 482
10820.04 469
10821.02 498
10822.00 502
10822.98 486
10823.96 502
10824.95 511
10825.93 499
10826.91 543
10827.89 530
10828.87 535
10829.86 509
10830.84 527
10831.82 531
10832.80 514
10833.79 471
10834.77 533
10835.75 510
10836.73 518
10837.72 510
10838.70 550
10839.68 532
10840.66 524
10841.65 527
10842.63 518
10843.61 542
10844.60 490
10845.58 517
10846.56 523
10847.54 555
10848.53 535
10849.51 550
10850.49 568
10851.48 557
10852.46 522
10853.44 531
10854.43 548
10855.41 542
10856.39 556
10857.38 539
10858.36 569
10859.34 522
10860.33 529
10861.31 534
10862.30 537
10863.28 531
10864.26 544
10865.25 540
10866.23 596
10867.22 579
10868.20 622
10869.18 567
10870.17 569
10871.15 570
10872.14 574
10873.12 601
10874.10 567
10875.09 547
10876.07 580
10877.06 594
10878.04 556
10879.03 592
10880.01 590
10881.00 607
10881.98 558
10882.96 581
10883.95 602
10884.93 590
10885.92 641
10886.90 576
10887.89 589
10888.87 598
10889.86 578
10890.84 583
10891.83 609
10892.81 624
10893.80 578
10894.78 638
10895.77 639
10896.75 588
10897.74 649
10898.73 627
10899.71 647
10900.70 664
10901.68 627
10902.67 630
10903.65 634
10904.64 668
10905.62 680
10906.61 674
10907.60 664
10908.58 704
10909.57 673
10910.55 703
10911.54 659
10912.53 694
10913.51 706
10914.50 702
10915.48 701
10916.47 667
10917.46 671
10918.44 683
10919.43 694
10920.41 698
10921.40 703
10922.39 701
10923.37 719
10924.36 739
10925.35 713
10926.33 722
10927.32 713
10928.31 732
10929.29 737
10930.28 703
10931.27 716
10932.25 756
10933.24 742
10934.23 728
10935.22 727
10936.20 783
10937.19 795
10938.18 735
10939.16 776
10940.15 810
10941.14 816
10942.13 797
10943.11 828
10944.10 829
10945.09 880
10946.08 902
10947.06 866
10948.05 857
10949.04 912
10950.03 894
10951.01 928
10952.00 887
10952.99 905
10953.98 917
10954.97 940
10955.95 982
10956.94 977
10957.93 980
10958.92 970
10959.91 1004
10960.89 1037
10961.88 964
10962.87 893
10963.86 894
10964.85 905
10965.84 865
10966.82 862
10967.81 863
10968.80 866
10969.79 865
10970.78 835
10971.77 809
10972.76 788
10973.74 817
10974.73 821
10975.72 860
10976.71 856
10977.70 831
10978.69 847
10979.68 821
10980.67 860
10981.66 870
10982.65 865
10983.63 894
10984.62 882
10985.61 873
10986.60 939
10987.59 906
10988.58 886
10989.57 930
10990.56 965
10991.55 956
10992.54 1021
10993.53 1037
10994.52 1084
10995.51 1111
10996.50 1144
10997.49 1232
10998.48 1215
10999.47 1235
11000.46 1217
11001.45 1183
11002.44 1165
11003.43 1155
11004.42 1157
11005.41 1116
11006.40 1044
11007.39 985
11008.38 1001
11009.37 932
11010.36 867
11011.35 864
11012.34 836
11013.33 824
11014.32 801
11015.31 815
11016.30 831
11017.29 828
11018.29 793
11019.28 784
11020.27 746
11021.26 779
11022.25 755
11023.24 747
11024.23 785
11025.22 795
11026.21 771
11027.20 761
11028.20 776
11029.19 767
11030.18 816
11031.17 725
11032.16 773
11033.15 764
11034.14 773
11035.14 762
11036.13 768
11037.12 779
11038.11 746
11039.10 762
11040.09 726
11041.09 742
11042.08 782
11043.07 747
11044.06 703
11045.05 709
11046.04 708
11047.04 688
11048.03 680
11049.02 688
11050.01 704
11051.01 658
11052.00 670
11052.99 697
11053.98 712
11054.98 688
11055.97 687
11056.96 682
11057.95 681
11058.95 689
11059.94 702
11060.93 713
11061.92 693
11062.92 695
11063.91 713
11064.90 681
11065.89 676
11066.89 681
11067.88 720
11068.87 693
11069.87 667
11070.86 686
11071.85 707
11072.85 697
11073.84 702
11074.83 697
11075.83 677
11076.82 667
11077.81 653
11078.81 698
11079.80 703
11080.79 720
11081.79 734
11082.78 740
11083.77 683
11084.77 652
11085.76 698
11086.76 678
11087.75 654
11088.74 642
11089.74 629
11090.73 648
11091.73 642
11092.72 606
11093.71 610
11094.71 635
11095.70 687
11096.70 685
11097.69 660
11098.69 671
11099.68 630
11100.67 676
11101.67 625
11102.66 615
11103.66 611
11104.65 644
11105.65 663
11106.64 649
11107.64 659
11108.63 645
11109.63 640
11110.62 641
11111.62 634
11112.61 619
11113.61 657
11114.60 655
11115.60 640
11116.59 635
11117.59 624
11118.58 636
11119.58 636
11120.57 629
11121.57 629
11122.56 614
11123.56 641
11124.56 637
11125.55 646
11126.55 642
11127.54 649
11128.54 638
11129.53 671
11130.53 665
11131.53 641
11132.52 667
11133.52 670
11134.51 651
11135.51 634
11136.51 634
11137.50 614
11138.50 654
11139.49 642
11140.49 618
11141.49 627
11142.48 596
11143.48 648
11144.48 663
11145.47 609
11146.47 638
11147.47 662
11148.46 643
11149.46 625
11150.46 629
11151.45 627
11152.45 599
11153.45 645
11154.44 629
11155.44 582
11156.44 606
11157.43 627
11158.43 627
11159.43 581
11160.42 589
11161.42 615
11162.42 610
11163.42 579
11164.41 558
11165.41 626
11166.41 618
11167.41 552
11168.40 564
11169.40 609
11170.40 583
11171.40 553
11172.39 554
11173.39 573
11174.39 618
11175.39 622
11176.39 613
11177.38 633
11178.38 607
11179.38 573
11180.38 591
11181.38 592
11182.37 604
11183.37 578
11184.37 571
11185.37 602
11186.37 583
11187.36 541
11188.36 592
11189.36 554
11190.36 521
11191.36 517
11192.36 573
11193.36 576
11194.35 574
11195.35 575
11196.35 574
11197.35 592
11198.35 581
11199.35 574
11200.35 560
11201.35 601
11202.35 609
11203.34 589
11204.34 553
11205.34 593
11206.34 569
11207.34 593
11208.34 581
11209.34 578
11210.34 615
11211.34 625
11212.34 589
11213.34 553
11214.34 604
11215.34 572
11216.34 577
11217.34 585
11218.34 547
11219.34 560
11220.34 570
11221.34 565
11222.34 605
11223.34 577
11224.34 587
11225.34 601
11226.34 595
11227.34 568
11228.34 567
11229.34 589
11230.34 589
11231.34 567
11232.34 600
11233.34 600
11234.34 601
11235.34 598
11236.34 576
11237.34 597
11238.34 587
11239.34 584
11240.34 567
11241.34 547
11242.34 546
11243.34 600
11244.34 618
11245.35 584
11246.35 579
11247.35 596
11248.35 603
11249.35 611
11250.35 607
11251.35 574
11252.35 563
11253.35 586
11254.36 613
11255.36 600
11256.36 603
11257.36 592
11258.36 596
11259.36 592
11260.36 578
11261.37 576
11262.37 581
11263.37 618
11264.37 570
11265.37 592
11266.38 606
11267.38 589
11268.38 622
11269.38 616
11270.38 642
11271.39 643
11272.39 601
11273.39 641
11274.39 664
11275.39 623
11276.40 642
11277.40 621
11278.40 627
11279.40 643
11280.41 660
11281.41 643
11282.41 602
11283.41 633
11284.42 605
11285.42 676
11286.42 632
11287.42 621
11288.43 586
11289.43 637
11290.43 599
11291.44 622
11292.44 651
11293.44 605
11294.45 617
11295.45 633
11296.45 621
11297.46 626
11298.46 630
11299.46 601
11300.47 598
11301.47 621
11302.47 638
11303.48 645
11304.48 656
11305.48 622
11306.49 637
11307.49 623
11308.49 625
11309.50 626
11310.50 611
11311.51 613
11312.51 623
11313.51 671
11314.52 676
11315.52 651
11316.53 658
11317.53 703
11318.53 653
11319.54 684
11320.54 631
11321.55 634
11322.55 654
11323.56 674
11324.56 672
11325.56 649
11326.57 630
11327.57 644
11328.58 647
11329.58 669
11330.59 651
11331.59 652
11332.60 669
11333.60 683
11334.61 704
11335.61 661
11336.62 641
11337.62 636
11338.63 672
11339.63 615
11340.64 673
11341.64 685
11342.65 657
11343.65 692
11344.66 696
11345.66 673
11346.67 699
11347.68 712
11348.68 679
11349.69 674
11350.69 641
11351.70 674
11352.70 699
11353.71 700
11354.71 638
11355.72 719
11356.73 689
11357.73 670
11358.74 666
11359.74 667
11360.75 677
11361.76 704
11362.76 652
11363.77 691
11364.78 704
11365.78 653
11366.79 645
11367.79 700
11368.80 681
11369.81 701
11370.81 671
11371.82 702
11372.83 715
11373.83 693
11374.84 704
11375.85 684
11376.85 723
11377.86 684
11378.87 680
11379.87 737
11380.88 666
11381.89 704
11382.90 711
11383.90 662
11384.91 710
11385.92 685
11386.92 732
11387.93 726
11388.94 745
11389.95 704
11390.95 725
11391.96 727
11392.97 698
11393.98 715
11394.98 738
11395.99 750
11397.00 742
11398.01 719
11399.01 763
11400.02 715
11401.03 767
11402.04 763
11403.05 757
11404.05 769
11405.06 753
11406.07 768
11407.08 760
11408.09 773
11409.09 779
11410.10 836
11411.11 802
11412.12 801
11413.13 792
11414.14 816
11415.14 827
11416.15 809
11417.16 796
11418.17 788
11419.18 817
11420.19 793
11421.20 787
11422.20 788
11423.21 842
11424.22 829
11425.23 828
11426.24 840
11427.25 866
11428.26 889
11429.27 871
11430.28 881
11431.29 879
11432.29 857
11433.30 897
11434.31 904
11435.32 891
11436.33 887
11437.34 856
11438.35 896
11439.36 909
11440.37 887
11441.38 937
11442.39 910
11443.40 923
11444.41 927
11445.42 897
11446.43 958
11447.44 993
11448.45 958
11449.46 946
11450.47 926
11451.48 968
11452.49 964
11453.50 971
11454.51 965
11455.52 967
11456.53 1032
11457.54 961
11458.55 1013
11459.56 1043
11460.57 1020
11461.58 1021
11462.59 1005
11463.60 1024
11464.61 1050
11465.62 1053
11466.64 1053
11467.65 1032
11468.66 1110
11469.67 1065
11470.68 1076
11471.69 1071
11472.70 1107
11473.71 1091
11474.72 1100
11475.73 1081
11476.75 1059
11477.76 1104
11478.77 1108
11479.78 1075
11480.79 1091
11481.80 1099
11482.81 1130
11483.82 1192
11484.84 1080
11485.85 1102
11486.86 1114
11487.87 1176
11488.88 1178
11489.89 1198
11490.91 1112
11491.92 1159
11492.93 1179
11493.94 1193
11494.95 1201
11495.97 1211
11496.98 1191
11497.99 1196
11499.00 1208
11500.01 1186
11501.03 1187
11502.04 1203
11503.05 1179
11504.06 1227
11505.08 1258
11506.09 1237
11507.10 1282
11508.11 1289
11509.13 1335
11510.14 1299
11511.15 1298
11512.16 1296
11513.18 1265
11514.19 1320
11515.20 1317
11516.22 1307
11517.23 1333
11518.24 1307
11519.26 1370
11520.27 1361
11521.28 1414
11522.29 1425
11523.31 1373
11524.32 1384
11525.33 1396
11526.35 1414
11527.36 1458
11528.38 1416
11529.39 1426
11530.40 1417
11531.42 1506
11532.43 1454
11533.44 1552
11534.46 1544
11535.47 1534
11536.48 1556
11537.50 1562
11538.51 1555
11539.53 1587
11540.54 1628
11541.55 1638
11542.57 1629
11543.58 1636
11544.60 1648
11545.61 1719
11546.63 1765
11547.64 1787
11548.65 1753
11549.67 1737
11550.68 1809
11551.70 1884
11552.71 1854
11553.73 1895
11554.74 1853
11555.76 1926
11556.77 1914
11557.78 1943
11558.80 1938
11559.81 1977
11560.83 2086
11561.84 2055
11562.86 2150
11563.87 2155
11564.89 2135
11565.90 2193
11566.92 2165
11567.93 2170
11568.95 2227
11569.97 2246
11570.98 2307
11572.00 2393
11573.01 2349
11574.03 2471
11575.04 2492
11576.06 2527
11577.07 2643
11578.09 2646
11579.11 2764
11580.12 2785
11581.14 2968
11582.15 3060
11583.17 3150
11584.18 3330
11585.20 3394
11586.22 3410
11587.23 3499
11588.25 3607
11589.26 3604
11590.28 3770
11591.30 4008
11592.31 4082
11593.33 4213
11594.35 4528
11595.36 4769
11596.38 5132
11597.40 5564
11598.41 6103
11599.43 6519
11600.44 7011
11601.46 7391
11602.48 7741
11603.50 7881
11604.51 8003
11605.53 7976
11606.55 7616
11607.56 7145
11608.58 6673
11609.60 6112
11610.61 5615
11611.63 5099
11612.65 4577
11613.67 4221
11614.68 3766
11615.70 3509
11616.72 3285
11617.73 2993
11618.75 2834
11619.77 2638
11620.79 2603
11621.80 2589
11622.82 2447
11623.84 2403
11624.86 2402
11625.88 2361
11626.89 2239
11627.91 2215
11628.93 2197
11629.95 2189
11630.96 2200
11631.98 2187
11633.00 2182
11634.02 2208
11635.04 2225
11636.06 2173
11637.07 2196
11638.09 2157
11639.11 2224
11640.13 2176
11641.15 2175
11642.17 2145
11643.18 2192
11644.20 2171
11645.22 2104
11646.24 2036
11647.26 1955
11648.28 2047
11649.30 1967
11650.31 1890
11651.33 1844
11652.35 1837
11653.37 1787
11654.39 1798
11655.41 1743
11656.43 1712
11657.45 1750
11658.47 1748
11659.49 1675
11660.51 1725
11661.52 1823
11662.54 1773
11663.56 1828
11664.58 1803
11665.60 1749
11666.62 1779
11667.64 1810
11668.66 1832
11669.68 1802
11670.70 1848
11671.72 1841
11672.74 1905
11673.76 1952
11674.78 1985
11675.80 1892
11676.82 2003
11677.84 2067
11678.86 2066
11679.88 2011
11680.90 2139
11681.92 2064
11682.94 2098
11683.96 2100
11684.98 2129
11686.00 2070
11687.02 2047
11688.04 2111
11689.06 1952
11690.08 2014
11691.10 2007
11692.12 1956
11693.14 1938
11694.17 1884
11695.19 1901
11696.21 1876
11697.23 1840
11698.25 1820
11699.27 1810
11700.29 1776
11701.31 1792
11702.33 1787
11703.35 1819
11704.38 1761
11705.40 1738
11706.42 1679
11707.44 1753
11708.46 1675
11709.48 1702
11710.50 1647
11711.52 1616
11712.55 1555
11713.57 1578
11714.59 1560
11715.61 1587
11716.63 1594
11717.65 1533
11718.68 1563
11719.70 1527
11720.72 1522
11721.74 1529
11722.76 1488
11723.79 1438
11724.81 1392
11725.83 1429
11726.85 1417
11727.87 1377
11728.90 1346
11729.92 1360
11730.94 1365
11731.96 1351
11732.99 1295
11734.01 1321
11735.03 1293
11736.05 1289
11737.08 1268
11738.10 1253
11739.12 1250
11740.14 1258
11741.17 1212
11742.19 1208
11743.21 1216
11744.24 1251
11745.26 1209
11746.28 1209
11747.31 1182
11748.33 1163
11749.35 1186
11750.37 1159
11751.40 1187
11752.42 1165
11753.44 1156
11754.47 1110
11755.49 1100
11756.51 1107
11757.54 1062
11758.56 1083
11759.59 1114
11760.61 1078
11761.63 1019
11762.66 991
11763.68 1027
11764.70 1028
11765.73 1009
11766.75 1029
11767.78 1006
11768.80 1032
11769.82 988
11770.85 960
11771.87 977
11772.90 991
11773.92 989
11774.94 996
11775.97 962
11776.99 982
11778.02 977
11779.04 950
11780.07 938
11781.09 947
11782.12 912
11783.14 901
11784.16 900
11785.19 903
11786.21 920
11787.24 893
11788.26 936
11789.29 892
11790.31 888
11791.34 892
11792.36 876
11793.39 910
11794.41 877
11795.44 859
11796.46 819
11797.49 878
11798.51 802
11799.54 800
11800.57 813
11801.59 797
11802.62 809
11803.64 788
11804.67 789
11805.69 804
11806.72 817
11807.74 817
11808.77 840
11809.80 796
11810.82 806
11811.85 773
11812.87 775
11813.90 753
11814.92 813
11815.95 777
11816.98 772
11818.00 756
11819.03 780
11820.06 733
11821.08 707
11822.11 749
11823.13 741
11824.16 762
11825.19 732
11826.21 776
11827.24 769
11828.27 756
11829.29 753
11830.32 756
11831.35 732
11832.37 709
11833.40 707
11834.43 743
11835.45 692
11836.48 695
11837.51 708
11838.53 725
11839.56 741
11840.59 736
11841.62 718
11842.64 707
11843.67 726
11844.70 711
11845.73 719
11846.75 704
11847.78 722
11848.81 743
11849.84 741
11850.86 665
11851.89 690
11852.92 727
11853.95 726
11854.97 671
11856.00 667
11857.03 672
11858.06 683
11859.08 691
11860.11 694
11861.14 653
11862.17 669
11863.20 709
11864.22 676
11865.25 695
11866.28 657
11867.31 690
11868.34 683
11869.37 665
11870.39 717
11871.42 668
11872.45 689
11873.48 669
11874.51 652
11875.54 670
11876.57 704
11877.59 687
11878.62 696
11879.65 676
11880.68 702
11881.71 658
11882.74 643
11883.77 713
11884.80 700
11885.83 676
11886.86 669
11887.88 689
11888.91 697
11889.94 684
11890.97 633
11892.00 642
11893.03 683
11894.06 689
11895.09 673
11896.12 726
11897.15 717
11898.18 712
11899.21 683
11900.24 710
11901.27 680
11902.30 715
11903.33 758
11904.36 740
11905.39 730
11906.42 700
11907.45 675
11908.48 639
11909.51 669
11910.54 689
11911.57 693
11912.60 687
11913.63 657
11914.66 692
11915.69 707
11916.72 639
11917.75 657
11918.78 680
11919.81 655
11920.84 671
11921.87 697
11922.90 707
11923.93 677
11924.96 699
11925.99 686
11927.03 733
11928.06 715
11929.09 755
11930.12 717
11931.15 752
11932.18 735
11933.21 754
11934.24 724
11935.27 741
11936.30 684
11937.34 712
11938.37 698
11939.40 716
11940.43 697
11941.46 656
11942.49 657
11943.52 632
11944.56 651
11945.59 656
11946.62 653
11947.65 633
11948.68 652
11949.72 672
11950.75 632
11951.78 603
11952.81 610
11953.84 612
11954.87 614
11955.91 613
11956.94 624
11957.97 633
11959.00 604
11960.04 614
11961.07 594
11962.10 561
11963.13 598
11964.17 604
11965.20 597
11966.23 626
11967.26 625
11968.30 665
11969.33 631
11970.36 604
11971.39 601
11972.43 631
11973.46 609
11974.49 627
11975.53 624
11976.56 632
11977.59 659
11978.62 622
11979.66 624
11980.69 641
11981.72 640
11982.76 650
11983.79 651
11984.82 649
11985.86 649
11986.89 605
11987.92 636
11988.96 621
11989.99 643
11991.02 621
11992.06 645
11993.09 672
11994.13 672
11995.16 610
11996.19 648
11997.23 641
11998.26 651
11999.30 663
12000.33 638
12001.36 623
12002.40 658
12003.43 659
12004.47 628
12005.50 679
12006.53 668
12007.57 715
12008.60 716
12009.64 691
12010.67 664
12011.71 690
12012.74 675
12013.78 675
12014.81 759
12015.85 704
12016.88 684
12017.91 714
12018.95 728
12019.98 726
12021.02 700
12022.05 699
12023.09 697
12024.12 670
12025.16 680
12026.19 702
12027.23 683
12028.26 676
12029.30 687
12030.34 690
12031.37 733
12032.41 669
12033.44 662
12034.48 680
12035.51 657
12036.55 682
12037.58 654
12038.62 702
12039.66 656
12040.69 691
12041.73 646
12042.76 652
12043.80 671
12044.83 645
12045.87 653
12046.91 647
12047.94 656
12048.98 623
12050.01 662
12051.05 622
12052.09 678
12053.12 657
12054.16 657
12055.20 659
12056.23 689
12057.27 686
12058.31 684
12059.34 697
12060.38 698
12061.42 673
12062.45 668
12063.49 635
12064.53 650
12065.56 683
12066.60 669
12067.64 646
12068.67 669
12069.71 656
12070.75 668
12071.78 620
12072.82 648
12073.86 668
12074.90 631
12075.93 668
12076.97 667
12078.01 648
12079.05 658
12080.08 668
12081.12 664
12082.16 667
12083.20 650
12084.23 667
12085.27 658
12086.31 653
12087.35 667
12088.38 699
12089.42 681
12090.46 692
12091.50 708
12092.54 735
12093.57 757
12094.61 797
12095.65 789
12096.69 759
12097.73 741
12098.76 761
12099.80 800
12100.84 778
12101.88 755
12102.92 776
12103.96 748
12104.99 764
12106.03 716
12107.07 702
12108.11 740
12109.15 749
12110.19 717
12111.23 668
12112.27 665
12113.30 665
12114.34 651
12115.38 648
12116.42 668
12117.46 644
12118.50 631
12119.54 663
12120.58 651
12121.62 640
12122.66 629
12123.70 624
12124.74 602
12125.77 608
12126.81 674
12127.85 683
12128.89 602
12129.93 603
12130.97 603
12132.01 618
12133.05 618
12134.09 627
12135.13 608
12136.17 643
12137.21 623
12138.25 649
12139.29 615
12140.33 606
12141.37 614
12142.41 599
12143.45 619
12144.49 633
12145.53 604
12146.57 600
12147.61 636
12148.65 571
12149.69 581
12150.73 592
12151.77 617
12152.81 590
12153.86 590
12154.90 572
12155.94 568
12156.98 577
12158.02 584
12159.06 589
12160.10 615
12161.14 605
12162.18 577
12163.22 568
12164.26 558
12165.31 619
12166.35 631
12167.39 572
12168.43 572
12169.47 588
12170.51 591
12171.55 643
12172.59 573
12173.64 560
12174.68 601
12175.72 612
12176.76 614
12177.80 584
12178.84 589
12179.89 599
12180.93 563
12181.97 570
12183.01 581
12184.05 567
12185.09 580
12186.14 566
12187.18 545
12188.22 528
12189.26 550
12190.31 589
12191.35 597
12192.39 558
12193.43 536
12194.47 566
12195.52 567
12196.56 582
12197.60 553
12198.64 540
12199.69 560
12200.73 588
12201.77 551
12202.81 535
12203.86 540
12204.90 605
12205.94 602
12206.99 592
12208.03 573
12209.07 593
12210.11 568
12211.16 547
12212.20 610
12213.24 554
12214.29 589
12215.33 538
12216.37 591
12217.42 541
12218.46 591
12219.50 531
12220.55 541
12221.59 556
12222.63 566
12223.68 557
12224.72 550
12225.77 564
12226.81 563
12227.85 508
12228.90 516
12229.94 573
12230.98 569
12232.03 541
12233.07 549
12234.12 589
12235.16 572
12236.20 554
12237.25 573
12238.29 564
12239.34 533
12240.38 540
12241.43 574
12242.47 534
12243.52 516
12244.56 526
12245.60 531
12246.65 526
12247.69 553
12248.74 511
12249.78 527
12250.83 469
12251.87 513
12252.92 503
12253.96 543
12255.01 535
12256.05 533
12257.10 499
12258.14 494
12259.19 507
12260.23 514
12261.28 530
12262.32 529
12263.37 499
12264.41 488
12265.46 491
12266.50 515
12267.55 508
12268.60 490
12269.64 491
12270.69 477
12271.73 516
12272.78 512
12273.82 514
12274.87 518
12275.92 494
12276.96 497
12278.01 498
12279.05 477
12280.10 462
12281.14 508
12282.19 524
12283.24 514
12284.28 492
12285.33 517
12286.38 489
12287.42 502
12288.47 466
12289.51 473
12290.56 494
12291.61 502
12292.65 508
12293.70 470
12294.75 487
12295.79 457
12296.84 502
12297.89 460
12298.93 453
12299.98 465
12301.03 482
12302.08 487
12303.12 466
12304.17 439
12305.22 495
12306.26 492
12307.31 492
12308.36 503
12309.41 477
12310.45 494
12311.50 470
12312.55 488
12313.59 442
12314.64 441
12315.69 455
12316.74 459
12317.78 453
12318.83 455
12319.88 447
12320.93 454
12321.98 463
12323.02 472
12324.07 484
12325.12 441
12326.17 466
12327.22 462
12328.26 484
12329.31 470
12330.36 492
12331.41 489
12332.46 464
12333.50 461
12334.55 459
12335.60 445
12336.65 456
12337.70 467
12338.75 432
12339.80 461
12340.84 443
12341.89 464
12342.94 475
12343.99 460
12345.04 460
12346.09 458
12347.14 464
12348.19 493
12349.23 450
12350.28 441
12351.33 421
12352.38 435
12353.43 452
12354.48 431
12355.53 414
12356.58 434
12357.63 443
12358.68 461
12359.73 495
12360.78 463
12361.82 459
12362.87 479
12363.92 451
12364.97 497
12366.02 419
12367.07 463
12368.12 460
12369.17 447
12370.22 434
12371.27 422
12372.32 428
12373.37 454
12374.42 450
12375.47 449
12376.52 460
12377.57 446
12378.62 469
12379.67 459
12380.72 455
12381.77 448
12382.82 436
12383.87 447
12384.92 462
12385.98 465
12387.03 498
12388.08 480
12389.13 453
12390.18 433
12391.23 453
12392.28 478
12393.33 476
12394.38 450
12395.43 438
12396.48 429
12397.53 462
12398.59 472
12399.64 456
12400.69 454
12401.74 466
12402.79 471
12403.84 438
12404.89 443
12405.94 439
12407.00 470
12408.05 455
12409.10 452
12410.15 470
12411.20 423
12412.25 444
12413.30 471
12414.36 422
12415.41 443
12416.46 447
12417.51 452
12418.56 457
12419.62 448
12420.67 439
12421.72 444
12422.77 421
12423.82 437
12424.88 437
12425.93 452
12426.98 455
12428.03 454
12429.08 479
12430.14 433
12431.19 432
12432.24 445
12433.29 440
12434.35 481
12435.40 441
12436.45 447
12437.51 451
12438.56 440
12439.61 452
12440.66 455
12441.72 447
12442.77 475
12443.82 429
12444.88 428
12445.93 453
12446.98 429
12448.03 437
12449.09 482
12450.14 463
12451.19 477
12452.25 421
12453.30 422
12454.35 439
12455.41 443
12456.46 461
12457.51 455
12458.57 462
12459.62 476
12460.68 459
12461.73 452
12462.78 462
12463.84 447
12464.89 443
12465.94 464
12467.00 438
12468.05 465
12469.11 463
12470.16 456
12471.21 475
12472.27 463
12473.32 457
12474.38 447
12475.43 431
12476.49 449
12477.54 451
12478.60 439
12479.65 464
12480.70 447
12481.76 474
12482.81 449
12483.87 478
12484.92 482
12485.98 481
12487.03 501
12488.09 475
12489.14 518
12490.20 508
12491.25 498
12492.31 524
12493.36 575
12494.42 545
12495.47 533
12496.53 557
12497.58 572
12498.64 564
12499.69 522
12500.75 544
12501.80 524
12502.86 511
12503.91 479
12504.97 494
12506.03 515
12507.08 486
12508.14 479
12509.19 447
12510.25 522
12511.30 482
12512.36 465
12513.42 480
12514.47 483
12515.53 457
12516.58 498
12517.64 476
12518.70 472
12519.75 440
12520.81 480
12521.87 494
12522.92 462
12523.98 449
12525.03 466
12526.09 485
12527.15 490
12528.20 476
12529.26 489
12530.32 489
12531.37 493
12532.43 474
12533.49 457
12534.54 467
12535.60 509
12536.66 448
12537.71 418
12538.77 465
12539.83 480
12540.89 468
12541.94 449
12543.00 480
12544.06 503
12545.11 484
12546.17 482
12547.23 492
12548.29 496
12549.34 514
12550.40 477
12551.46 506
12552.52 498
12553.57 511
12554.63 524
12555.69 501
12556.75 486
12557.80 506
12558.86 524
12559.92 531
12560.98 529
12562.04 515
12563.09 536
12564.15 520
12565.21 518
12566.27 554
12567.33 574
12568.39 582
12569.44 567
12570.50 584
12571.56 602
12572.62 610
12573.68 622
12574.74 621
12575.79 601
12576.85 648
12577.91 654
12578.97 673
12580.03 620
12581.09 603
12582.15 584
12583.20 581
12584.26 601
12585.32 607
12586.38 596
12587.44 588
12588.50 581
12589.56 580
12590.62 562
12591.68 549
12592.74 550
12593.80 548
12594.86 538
12595.91 532
12596.97 526
12598.03 559
12599.09 532
12600.15 522
12601.21 528
12602.27 532
12603.33 527
12604.39 508
12605.45 536
12606.51 538
12607.57 538
12608.63 503
12609.69 524
12610.75 523
12611.81 555
12612.87 528
12613.93 551
12614.99 539
12616.05 520
12617.11 506
12618.17 596
12619.23 568
12620.29 576
12621.35 571
12622.41 548
12623.47 540
12624.53 537
12625.60 548
12626.66 546
12627.72 538
12628.78 533
12629.84 495
12630.90 523
12631.96 556
12633.02 532
12634.08 522
12635.14 528
12636.20 509
12637.27 560
12638.33 531
12639.39 496
12640.45 491
12641.51 502
12642.57 562
12643.63 528
12644.69 540
12645.76 568
12646.82 583
12647.88 570
12648.94 565
12650.00 577
12651.06 599
12652.13 590
12653.19 584
12654.25 592
12655.31 602
12656.37 590
12657.44 598
12658.50 628
12659.56 644
12660.62 649
12661.68 632
12662.75 611
12663.81 623
12664.87 604
12665.93 588
12666.99 604
12668.06 569
12669.12 591
12670.18 550
12671.24 582
12672.31 591
12673.37 596
12674.43 568
12675.50 541
12676.56 561
12677.62 578
12678.68 569
12679.75 572
12680.81 572
12681.87 571
12682.94 578
12684.00 567
12685.06 562
12686.13 590
12687.19 575
12688.25 588
12689.31 583
12690.38 607
12691.44 598
12692.51 579
12693.57 614
12694.63 665
12695.70 636
12696.76 601
12697.82 638
12698.89 630
12699.95 653
12701.01 648
12702.08 622
12703.14 622
12704.21 642
12705.27 659
12706.33 636
12707.40 645
12708.46 641
12709.53 644
12710.59 628
12711.65 576
12712.72 635
12713.78 614
12714.85 638
12715.91 611
12716.98 594
12718.04 572
12719.11 578
12720.17 608
12721.23 596
12722.30 618
12723.36 561
12724.43 601
12725.49 634
12726.56 585
12727.62 575
12728.69 585
12729.75 601
12730.82 599
12731.88 590
12732.95 581
12734.01 605
12735.08 555
12736.14 595
12737.21 611
12738.28 574
12739.34 598
12740.41 567
12741.47 587
12742.54 557
12743.60 558
12744.67 527
12745.73 561
12746.80 544
12747.87 533
12748.93 543
12750.00 519
12751.06 518
12752.13 519
12753.19 564
12754.26 504
12755.33 514
12756.39 510
12757.46 516
12758.53 502
12759.59 484
12760.66 513
12761.72 516
12762.79 501
12763.86 506
12764.92 508
12765.99 508
12767.06 470
12768.12 467
12769.19 469
12770.26 493
12771.32 471
12772.39 445
12773.46 486
12774.52 491
12775.59 451
12776.66 471
12777.72 509
12778.79 468
12779.86 475
12780.93 481
12781.99 475
12783.06 448
12784.13 449
12785.20 450
12786.26 455
12787.33 450
12788.40 494
12789.46 491
12790.53 480
12791.60 433
12792.67 447
12793.74 461
12794.80 470
12795.87 467
12796.94 476
12798.01 457
12799.07 452
12800.14 469
12801.21 456
12802.28 426
12803.35 438
12804.41 447
12805.48 439
12806.55 449
12807.62 442
12808.69 465
12809.76 449
12810.82 446
12811.89 469
12812.96 464
12814.03 470
12815.10 443
12816.17 475
12817.24 445
12818.30 437
12819.37 461
12820.44 482
12821.51 450
12822.58 467
12823.65 474
12824.72 458
12825.79 439
12826.86 458
12827.92 424
12828.99 445
12830.06 452
12831.13 424
12832.20 435
12833.27 451
12834.34 433
12835.41 407
12836.48 447
12837.55 435
12838.62 434
12839.69 441
12840.76 448
12841.83 428
12842.90 433
12843.97 432
12845.04 426
12846.11 431
12847.18 452
12848.25 429
12849.32 420
12850.39 436
12851.46 436
12852.53 451
12853.60 386
12854.67 418
12855.74 439
12856.81 435
12857.88 392
12858.95 396
12860.02 395
12861.09 400
12862.16 392
12863.23 418
12864.30 388
12865.37 388
12866.44 398
12867.51 377
12868.58 374
12869.65 377
12870.73 425
12871.80 392
12872.87 391
12873.94 373
12875.01 359
12876.08 405
12877.15 368
12878.22 378
12879.29 364
12880.37 408
12881.44 390
12882.51 347
12883.58 360
12884.65 373
12885.72 414
12886.79 399
12887.87 380
12888.94 404
12890.01 390
12891.08 387
12892.15 371
12893.22 364
12894.30 378
12895.37 388
12896.44 408
12897.51 382
12898.58 409
12899.66 388
12900.73 392
12901.80 380
12902.87 369
12903.94 354
12905.02 381
12906.09 358
12907.16 343
12908.23 360
12909.31 373
12910.38 382
12911.45 364
12912.52 378
12913.60 344
12914.67 363
12915.74 364
12916.82 357
12917.89 389
12918.96 388
12920.03 358
12921.11 350
12922.18 327
12923.25 341
12924.33 344
12925.40 324
12926.47 358
12927.55 385
12928.62 350
12929.69 304
12930.77 358
12931.84 334
12932.91 367
12933.99 387
12935.06 361
12936.13 343
12937.21 381
12938.28 363
12939.35 350
12940.43 339
12941.50 373
12942.58 366
12943.65 373
12944.72 357
12945.80 343
12946.87 352
12947.95 347
12949.02 355
12950.09 346
12951.17 356
12952.24 349
12953.32 325
12954.39 359
12955.47 350
12956.54 342
12957.62 347
12958.69 366
12959.76 360
12960.84 342
12961.91 329
12962.99 345
12964.06 328
12965.14 363
12966.21 359
12967.29 360
12968.36 371
12969.44 375
12970.51 344
12971.59 352
12972.66 360
12973.74 362
12974.81 357
12975.89 334
12976.96 330
12978.04 345
12979.11 336
12980.19 341
12981.27 339
12982.34 336
12983.42 348
12984.49 343
12985.57 344
12986.64 362
12987.72 357
12988.79 350
12989.87 330
12990.95 323
12992.02 346
12993.10 369
12994.17 346
12995.25 342
12996.33 364
12997.40 361
12998.48 359
12999.56 333
13000.63 325
13001.71 335
13002.78 370
13003.86 358
13004.94 349
13006.01 348
13007.09 350
13008.17 354
13009.24 364
13010.32 356
13011.40 386
13012.47 357
13013.55 367
13014.63 337
13015.70 358
13016.78 350
13017.86 349
13018.94 362
13020.01 329
13021.09 366
13022.17 371
13023.24 372
13024.32 357
13025.40 346
13026.48 374
13027.55 375
13028.63 386
13029.71 338
13030.79 363
13031.86 367
13032.94 367
13034.02 342
13035.10 378
13036.17 398
13037.25 396
13038.33 359
13039.41 360
13040.49 338
13041.56 355
13042.64 366
13043.72 371
13044.80 325
13045.88 365
13046.95 359
13048.03 390
13049.11 353
13050.19 391
13051.27 359
13052.35 392
13053.42 381
13054.50 359
13055.58 366
13056.66 356
13057.74 410
13058.82 358
13059.90 329
13060.97 332
13062.05 370
13063.13 362
13064.21 348
13065.29 353
13066.37 367
13067.45 350
13068.53 344
13069.61 348
13070.69 312
13071.76 344
13072.84 365
13073.92 372
13075.00 357
13076.08 367
13077.16 349
13078.24 353
13079.32 364
13080.40 356
13081.48 349
13082.56 367
13083.64 337
13084.72 352
13085.80 377
13086.88 339
13087.96 356
13089.04 337
13090.12 358
13091.20 353
13092.28 328
13093.36 330
13094.44 336
13095.52 334
13096.60 340
13097.68 322
13098.76 354
13099.84 377
13100.92 354
13102.00 349
13103.08 307
13104.16 326
13105.24 372
13106.32 352
13107.40 344
13108.48 365
13109.57 350
13110.65 371
13111.73 326
13112.81 336
13113.89 374
13114.97 348
13116.05 320
13117.13 363
13118.21 361
13119.29 349
13120.38 342
13121.46 312
13122.54 347
13123.62 344
13124.70 386
13125.78 346
13126.86 376
13127.95 363
13129.03 354
13130.11 344
13131.19 336
13132.27 348
13133.35 340
13134.44 362
13135.52 331
13136.60 348
13137.68 346
13138.76 355
13139.85 354
13140.93 355
13142.01 304
13143.09 321
13144.17 327
13145.26 321
13146.34 346
13147.42 334
13148.50 335
13149.59 355
13150.67 355
13151.75 355
13152.83 330
13153.92 339
13155.00 346
13156.08 322
13157.16 322
13158.25 352
13159.33 385
13160.41 341
13161.50 383
13162.58 383
13163.66 349
13164.74 346
13165.83 345
13166.91 362
13167.99 361
13169.08 353
13170.16 337
13171.24 370
13172.33 357
13173.41 380
13174.49 351
13175.58 342
13176.66 358
13177.75 363
13178.83 348
13179.91 359
13181.00 324
13182.08 350
13183.16 337
13184.25 368
13185.33 335
13186.42 335
13187.50 373
13188.58 354
13189.67 349
13190.75 347
13191.84 359
13192.92 339
13194.00 372
13195.09 354
13196.17 330
13197.26 346
13198.34 389
13199.43 350
13200.51 349
13201.60 356
13202.68 350
13203.76 361
13204.85 341
13205.93 359
13207.02 340
13208.10 359
13209.19 323
13210.27 372
13211.36 379
13212.44 373
13213.53 347
13214.61 376
13215.70 361
13216.78 368
13217.87 353
13218.95 357
13220.04 380
13221.13 351
13222.21 348
13223.30 362
13224.38 359
13225.47 355
13226.55 345
13227.64 355
13228.72 366
13229.81 379
13230.90 346
13231.98 346
13233.07 344
13234.15 353
13235.24 353
13236.33 373
13237.41 373
13238.50 362
13239.58 368
13240.67 361
13241.76 344
13242.84 357
13243.93 367
13245.01 383
13246.10 350
13247.19 387
13248.27 390
13249.36 386
13250.45 372
13251.53 371
13252.62 355
13253.71 358
13254.79 354
13255.88 340
13256.97 384
13258.05 368
13259.14 406
13260.23 364
13261.32 378
13262.40 386
13263.49 383
13264.58 387
13265.66 391
13266.75 392
13267.84 389
13268.93 410
13270.01 350
13271.10 384
13272.19 401
13273.28 394
13274.36 362
13275.45 404
13276.54 391
13277.63 412
13278.71 405
13279.80 388
13280.89 412
13281.98 390
13283.07 417
13284.15 390
13285.24 420
13286.33 392
13287.42 418
13288.51 436
13289.59 407
13290.68 402
13291.77 392
13292.86 408
13293.95 406
13295.04 397
13296.12 421
13297.21 438
13298.30 405
13299.39 400
13300.48 405
13301.57 415
13302.66 392
13303.74 412
13304.83 417
13305.92 406
13307.01 421
13308.10 426
13309.19 428
13310.28 431
13311.37 428
13312.46 399
13313.55 416
13314.63 428
13315.72 445
13316.81 430
13317.90 432
13318.99 397
13320.08 433
13321.17 431
13322.26 395
13323.35 405
13324.44 408
13325.53 408
13326.62 424
13327.71 396
13328.80 441
13329.89 447
13330.98 426
13332.07 413
13333.16 441
13334.25 429
13335.34 402
13336.43 416
13337.52 439
13338.61 415
13339.70 392
13340.79 417
13341.88 412
13342.97 391
13344.06 422
13345.15 440
13346.24 419
13347.33 449
13348.42 424
13349.51 440
13350.60 469
13351.69 430
13352.79 424
13353.88 424
13354.97 417
13356.06 442
13357.15 431
13358.24 422
13359.33 436
13360.42 411
13361.51 450
13362.60 427
13363.70 451
13364.79 451
13365.88 467
13366.97 432
13368.06 469
13369.15 471
13370.24 480
13371.34 460
13372.43 470
13373.52 469
13374.61 427
13375.70 450
13376.79 424
13377.89 436
13378.98 461
13380.07 441
13381.16 435
13382.25 411
13383.34 408
13384.44 412
13385.53 427
13386.62 435
13387.71 412
13388.81 392
13389.90 408
13390.99 402
13392.08 421
13393.18 415
13394.27 417
13395.36 382
13396.45 428
13397.55 422
13398.64 416
13399.73 398
13400.82 400
13401.92 391
13403.01 437
13404.10 426
13405.19 410
13406.29 407
13407.38 421
13408.47 417
13409.57 404
13410.66 406
13411.75 421
13412.85 410
13413.94 394
13415.03 397
13416.13 405
13417.22 408
13418.31 418
13419.41 398
13420.50 421
13421.59 394
13422.69 406
13423.78 389
13424.87 427
13425.97 403
13427.06 424
13428.16 417
13429.25 429
13430.34 416
13431.44 402
13432.53 393
13433.63 407
13434.72 433
13435.81 430
13436.91 393
13438.00 429
13439.10 422
13440.19 452
13441.29 426
13442.38 395
13443.47 422
13444.57 408
13445.66 432
13446.76 423
13447.85 414
13448.95 430
13450.04 432
13451.14 433
13452.23 420
13453.33 457
13454.42 442
13455.52 446
13456.61 431
13457.71 417
13458.80 436
13459.90 467
13460.99 446
13462.09 434
13463.18 410
13464.28 446
13465.37 461
13466.47 431
13467.56 464
13468.66 453
13469.76 443
13470.85 453
13471.95 443
13473.04 444
13474.14 425
13475.23 457
13476.33 456
13477.43 428
13478.52 431
13479.62 422
13480.71 418
13481.81 475
13482.91 449
13484.00 426
13485.10 469
13486.19 477
13487.29 447
13488.39 446
13489.48 480
13490.58 471
13491.68 471
13492.77 493
13493.87 469
13494.97 470
13496.06 501
13497.16 509
13498.26 507
13499.35 495
13500.45 506
13501.55 495
13502.64 504
13503.74 530
13504.84 502
13505.93 482
13507.03 475
13508.13 495
13509.22 478
13510.32 481
13511.42 479
13512.52 470
13513.61 487
13514.71 462
13515.81 475
13516.91 425
13518.00 451
13519.10 453
13520.20 453
13521.30 412
13522.39 388
13523.49 420
13524.59 428
13525.69 437
13526.79 430
13527.88 396
13528.98 432
13530.08 421
13531.18 398
13532.28 389
13533.37 385
13534.47 410
13535.57 405
13536.67 429
13537.77 427
13538.86 423
13539.96 395
13541.06 395
13542.16 391
13543.26 422
13544.36 385
13545.46 410
13546.55 388
13547.65 380
13548.75 393
13549.85 404
13550.95 404
13552.05 370
13553.15 390
13554.25 403
13555.35 372
13556.44 382
13557.54 359
13558.64 392
13559.74 384
13560.84 391
13561.94 401
13563.04 406
13564.14 393
13565.24 391
13566.34 419
13567.44 414
13568.54 379
13569.64 400
13570.74 396
13571.84 377
13572.94 398
13574.04 444
13575.14 402
13576.24 374
13577.33 388
13578.43 421
13579.53 406
13580.63 384
13581.74 391
13582.84 371
13583.94 401
13585.04 379
13586.14 393
13587.24 402
13588.34 389
13589.44 371
13590.54 393
13591.64 377
13592.74 388
13593.84 396
13594.94 416
13596.04 405
13597.14 422
13598.24 404
13599.34 408
13600.44 434
13601.54 409
13602.65 381
13603.75 397
13604.85 405
13605.95 412
13607.05 401
13608.15 396
13609.25 422
13610.35 429
13611.45 441
13612.56 405
13613.66 378
13614.76 391
13615.86 403
13616.96 407
13618.06 412
13619.16 392
13620.27 381
13621.37 387
13622.47 380
13623.57 395
13624.67 412
13625.78 390
13626.88 383
13627.98 383
13629.08 373
13630.18 387
13631.29 426
13632.39 418
13633.49 387
13634.59 378
13635.69 409
13636.80 434
13637.90 373
13639.00 397
13640.10 387
13641.21 392
13642.31 421
13643.41 418
13644.51 378
13645.62 386
13646.72 393
13647.82 395
13648.92 399
13650.03 378
13651.13 438
13652.23 408
13653.34 398
13654.44 391
13655.54 434
13656.65 422
13657.75 381
13658.85 412
13659.96 425
13661.06 422
13662.16 388
13663.27 403
13664.37 411
13665.47 403
13666.58 431
13667.68 408
13668.78 419
13669.89 406
13670.99 398
13672.09 399
13673.20 430
13674.30 426
13675.41 411
13676.51 424
13677.61 412
13678.72 440
13679.82 432
13680.93 395
13682.03 434
13683.13 431
13684.24 456
13685.34 429
13686.45 419
13687.55 406
13688.66 395
13689.76 423
13690.86 422
13691.97 448
13693.07 439
13694.18 449
13695.28 414
13696.39 435
13697.49 447
13698.60 445
13699.70 469
13700.81 496
13701.91 492
13703.02 484
13704.12 482
13705.23 462
13706.33 480
13707.44 482
13708.54 499
13709.65 498
13710.75 517
13711.86 505
13712.96 530
13714.07 506
13715.18 517
13716.28 491
13717.39 501
13718.49 507
13719.60 533
13720.70 483
13721.81 475
13722.91 491
13724.02 498
13725.13 485
13726.23 457
13727.34 450
13728.44 456
13729.55 455
13730.66 471
13731.76 457
13732.87 437
13733.98 440
13735.08 414
13736.19 411
13737.29 427
13738.40 438
13739.51 441
13740.61 441
13741.72 402
13742.83 414
13743.93 438
13745.04 422
13746.15 424
13747.25 426
13748.36 432
13749.47 418
13750.57 430
13751.68 423
13752.79 433
13753.90 413
13755.00 415
13756.11 428
13757.22 430
13758.32 440
13759.43 439
13760.54 442
13761.65 419
13762.75 431
13763.86 430
13764.97 442
13766.08 418
13767.18 451
13768.29 457
13769.40 481
13770.51 455
13771.61 456
13772.72 444
13773.83 433
13774.94 418
13776.05 424
13777.15 421
13778.26 413
13779.37 421
13780.48 448
13781.59 421
13782.69 421
13783.80 443
13784.91 407
13786.02 399
13787.13 411
13788.24 395
13789.34 400
13790.45 394
13791.56 380
13792.67 411
13793.78 428
13794.89 413
13796.00 422
13797.10 396
13798.21 383
13799.32 396
13800.43 414
13801.54 396
13802.65 383
13803.76 417
13804.87 422
13805.98 430
13807.09 416
13808.20 419
13809.30 393
13810.41 386
13811.52 373
13812.63 391
13813.74 388
13814.85 384
13815.96 417
13817.07 373
13818.18 384
13819.29 401
13820.40 385
13821.51 386
13822.62 379
13823.73 394
13824.84 421
13825.95 376
13827.06 385
13828.17 383
13829.28 369
13830.39 405
13831.50 387
13832.61 386
13833.72 405
13834.83 380
13835.94 385
13837.05 381
13838.16 391
13839.27 401
13840.38 384
13841.49 390
13842.60 376
13843.71 372
13844.82 377
13845.94 380
13847.05 382
13848.16 365
13849.27 376
13850.38 419
13851.49 373
13852.60 372
13853.71 369
13854.82 417
13855.93 394
13857.05 361
13858.16 385
13859.27 370
13860.38 369
13861.49 393
13862.60 393
13863.71 373
13864.83 376
13865.94 409
13867.05 391
13868.16 371
13869.27 396
13870.38 368
13871.50 430
13872.61 409
13873.72 389
13874.83 386
13875.94 368
13877.05 409
13878.17 375
13879.28 381
13880.39 392
13881.50 408
13882.62 406
13883.73 396
13884.84 396
13885.95 427
13887.06 410
13888.18 438
13889.29 409
13890.40 410
13891.51 398
13892.63 403
13893.74 394
13894.85 439
13895.97 420
13897.08 428
13898.19 425
13899.30 414
13900.42 406
13901.53 430
13902.64 432
13903.76 423
13904.87 412
13905.98 372
13907.10 407
13908.21 410
13909.32 395
13910.44 411
13911.55 375
13912.66 379
13913.78 355
13914.89 359
13916.00 337
13917.12 340
13918.23 373
13919.34 367
13920.46 332
13921.57 368
13922.68 344
13923.80 377
13924.91 391
13926.03 384
13927.14 375
13928.25 377
13929.37 379
13930.48 364
13931.60 371
13932.71 374
13933.83 409
13934.94 420
13936.05 376
13937.17 397
13938.28 380
13939.40 358
13940.51 354
13941.63 353
13942.74 383
13943.86 356
13944.97 341
13946.09 363
13947.20 368
13948.32 382
13949.43 372
13950.55 382
13951.66 371
13952.78 355
13953.89 362
13955.01 366
13956.12 379
13957.24 351
13958.35 345
13959.47 361
13960.58 360
13961.70 349
13962.81 353
13963.93 329
13965.04 390
13966.16 346
13967.27 364
13968.39 389
13969.51 359
13970.62 358
13971.74 379
13972.85 354
13973.97 368
13975.09 329
13976.20 379
13977.32 387
13978.43 362
13979.55 377
13980.67 351
13981.78 339
13982.90 367
13984.01 382
13985.13 384
13986.25 362
13987.36 354
13988.48 346
13989.60 355
13990.71 340
13991.83 346
13992.95 378
13994.06 349
13995.18 354
13996.30 345
13997.41 358
13998.53 324
13999.65 366
14000.76 376
14001.88 359
14003.00 367
14004.11 354
14005.23 378
14006.35 355
14007.47 351
14008.58 345
14009.70 360
14010.82 395
14011.94 368
14013.05 332
14014.17 346
14015.29 340
14016.41 329
14017.52 374
14018.64 383
14019.76 353
14020.88 352
14021.99 361
14023.11 327
14024.23 353
14025.35 356
14026.47 370
14027.58 355
14028.70 379
14029.82 354
14030.94 368
14032.06 338
14033.17 362
14034.29 367
14035.41 373
14036.53 390
14037.65 380
14038.77 372
14039.88 349
14041.00 358
14042.12 352
14043.24 365
14044.36 396
14045.48 395
14046.60 364
14047.72 378
14048.83 356
14049.95 416
14051.07 356
14052.19 369
14053.31 381
14054.43 399
14055.55 406
14056.67 389
14057.79 370
14058.91 407
14060.03 398
14061.14 397
14062.26 393
14063.38 416
14064.50 387
14065.62 392
14066.74 418
14067.86 420
14068.98 403
14070.10 445
14071.22 403
14072.34 424
14073.46 453
14074.58 440
14075.70 404
14076.82 418
14077.94 390
14079.06 408
14080.18 422
14081.30 459
14082.42 425
14083.54 435
14084.66 469
14085.78 491
14086.90 430
14088.02 481
14089.14 459
14090.26 436
14091.38 441
14092.50 464
14093.63 475
14094.75 461
14095.87 509
14096.99 486
14098.11 475
14099.23 477
14100.35 509
14101.47 496
14102.59 488
14103.71 450
14104.83 474
14105.96 472
14107.08 442
14108.20 431
14109.32 428
14110.44 432
14111.56 412
14112.68 395
14113.80 386
14114.93 397
14116.05 403
14117.17 397
14118.29 391
14119.41 378
14120.53 365
14121.66 389
14122.78 374
14123.90 381
14125.02 404
14126.14 377
14127.27 389
14128.39 367
14129.51 384
14130.63 339
14131.75 385
14132.88 369
14134.00 360
14135.12 347
14136.24 361
14137.37 371
14138.49 363
14139.61 362
14140.73 364
14141.86 401
14142.98 350
14144.10 363
14145.22 315
14146.35 344
14147.47 330
14148.59 360
14149.71 340
14150.84 350
14151.96 365
14153.08 342
14154.21 345
14155.33 355
14156.45 355
14157.58 356
14158.70 322
14159.82 355
14160.95 371
14162.07 332
14163.19 350
14164.32 334
14165.44 369
14166.56 334
14167.69 354
14168.81 347
14169.93 348
14171.06 333
14172.18 367
14173.31 371
14174.43 352
14175.55 348
14176.68 337
14177.80 345
14178.93 331
14180.05 361
14181.17 323
14182.30 346
14183.42 330
14184.55 345
14185.67 332
14186.79 346
14187.92 349
14189.04 337
14190.17 342
14191.29 334
14192.42 349
14193.54 351
14194.67 330
14195.79 331
14196.92 352
14198.04 328
14199.17 333
14200.29 320
14201.42 369
14202.54 330
14203.67 331
14204.79 330
14205.92 351
14207.04 311
14208.17 302
14209.29 335
14210.42 330
14211.54 320
14212.67 334
14213.79 310
14214.92 324
14216.04 318
14217.17 314
14218.29 333
14219.42 317
14220.55 313
14221.67 312
14222.80 309
14223.92 298
14225.05 295
14226.17 299
14227.30 327
14228.43 308
14229.55 332
14230.68 313
14231.81 322
14232.93 322
14234.06 330
14235.18 300
14236.31 325
14237.44 295
14238.56 292
14239.69 300
14240.82 299
14241.94 308
14243.07 329
14244.20 326
14245.32 310
14246.45 279
14247.58 287
14248.70 302
14249.83 300
14250.96 308
14252.08 330
14253.21 350
14254.34 335
14255.46 292
14256.59 302
14257.72 310
14258.85 302
14259.97 300
14261.10 315
14262.23 307
14263.35 270
14264.48 306
14265.61 329
14266.74 314
14267.86 292
14268.99 303
14270.12 292
14271.25 292
14272.38 292
14273.50 308
14274.63 290
14275.76 272
14276.89 298
14278.01 307
14279.14 287
14280.27 271
14281.40 302
14282.53 301
14283.66 298
14284.78 284
14285.91 287
14287.04 306
14288.17 293
14289.30 307
14290.43 302
14291.55 284
14292.68 294
14293.81 299
14294.94 301
14296.07 285
14297.20 286
14298.33 303
14299.45 271
14300.58 266
14301.71 277
14302.84 302
14303.97 295
14305.10 281
14306.23 305
14307.36 317
14308.49 283
14309.62 298
14310.75 279
14311.87 287
14313.00 266
14314.13 290
14315.26 286
14316.39 284
14317.52 291
14318.65 330
14319.78 272
14320.91 287
14322.04 289
14323.17 279
14324.30 281
14325.43 286
14326.56 282
14327.69 274
14328.82 272
14329.95 286
14331.08 266
14332.21 279
14333.34 288
14334.47 278
14335.60 305
14336.73 285
14337.86 273
14338.99 247
14340.12 281
14341.25 276
14342.38 287
14343.51 276
14344.64 301
14345.77 274
14346.90 274
14348.04 289
14349.17 270
14350.30 277
14351.43 289
14352.56 276
14353.69 235
14354.82 270
14355.95 288
14357.08 293
14358.21 252
14359.35 279
14360.48 285
14361.61 261
14362.74 290
14363.87 271
14365.00 295
14366.13 301
14367.26 279
14368.40 282
14369.53 300
14370.66 288
14371.79 274
14372.92 279
14374.05 300
14375.19 286
14376.32 304
14377.45 306
14378.58 292
14379.71 280
14380.85 271
14381.98 278
14383.11 286
14384.24 302
14385.37 292
14386.51 303
14387.64 306
14388.77 278
14389.90 256
14391.04 306
14392.17 314
14393.30 307
14394.43 285
14395.57 291
14396.70 308
14397.83 286
14398.96 276
14400.10 287
14401.23 279
14402.36 248
14403.50 285
14404.63 275
14405.76 294
14406.89 279
14408.03 301
14409.16 280
14410.29 286
14411.43 287
14412.56 285
14413.69 272
14414.83 295
14415.96 279
14417.09 269
14418.23 262
14419.36 295
14420.49 286
14421.63 289
14422.76 286
14423.90 281
14425.03 258
14426.16 288
14427.30 302
14428.43 300
14429.56 301
14430.70 273
14431.83 297
14432.97 279
14434.10 312
14435.24 291
14436.37 275
14437.50 306
14438.64 297
14439.77 293
14440.91 254
14442.04 279
14443.18 295
14444.31 295
14445.44 294
14446.58 286
14447.71 271
14448.85 278
14449.98 274
14451.12 281
14452.25 264
14453.39 277
14454.52 287
14455.66 265
14456.79 294
14457.93 276
14459.06 327
14460.20 292
14461.33 264
14462.47 285
14463.60 307
14464.74 281
14465.87 295
14467.01 276
14468.15 273
14469.28 288
14470.42 296
14471.55 295
14472.69 259
14473.82 283
14474.96 293
14476.09 296
14477.23 302
14478.37 318
14479.50 307
14480.64 309
14481.77 292
14482.91 306
14484.05 275
14485.18 276
14486.32 323
14487.45 303
14488.59 300
14489.73 297
14490.86 296
14492.00 295
14493.14 310
14494.27 287
14495.41 332
14496.55 318
14497.68 339
14498.82 295
14499.96 325
14501.09 319
14502.23 320
14503.37 307
14504.50 307
14505.64 306
14506.78 309
14507.91 325
14509.05 300
14510.19 325
14511.33 335
14512.46 315
14513.60 298
14514.74 333
14515.87 355
14517.01 340
14518.15 326
14519.29 370
14520.42 338
14521.56 349
14522.70 316
14523.84 319
14524.97 325
14526.11 333
14527.25 333
14528.39 322
14529.53 322
14530.66 320
14531.80 313
14532.94 339
14534.08 328
14535.22 310
14536.35 320
14537.49 335
14538.63 326
14539.77 318
14540.91 326
14542.05 304
14543.18 331
14544.32 315
14545.46 287
14546.60 301
14547.74 301
14548.88 304
14550.01 317
14551.15 335
14552.29 318
14553.43 330
14554.57 285
14555.71 319
14556.85 282
14557.99 290
14559.13 301
14560.26 299
14561.40 293
14562.54 273
14563.68 300
14564.82 300
14565.96 296
14567.10 308
14568.24 281
14569.38 308
14570.52 308
14571.66 307
14572.80 291
14573.94 311
14575.08 294
14576.22 267
14577.36 287
14578.50 285
14579.64 274
14580.78 307
14581.92 280
14583.06 299
14584.20 292
14585.34 294
14586.48 315
14587.62 271
14588.76 265
14589.90 283
14591.04 273
14592.18 308
14593.32 317
14594.46 289
14595.60 328
14596.74 314
14597.88 282
14599.02 286
14600.16 303
14601.30 308
14602.44 292
14603.58 263
14604.72 270
14605.86 293
14607.00 308
14608.15 280
14609.29 289
14610.43 298
14611.57 280
14612.71 302
14613.85 324
14614.99 305
14616.13 309
14617.27 306
14618.42 301
14619.56 294
14620.70 302
14621.84 303
14622.98 300
14624.12 302
14625.26 277
14626.41 316
14627.55 339
14628.69 327
14629.83 296
14630.97 309
14632.12 313
14633.26 305
14634.40 312
14635.54 319
14636.68 304
14637.83 322
14638.97 330
14640.11 307
14641.25 301
14642.39 320
14643.54 320
14644.68 286
14645.82 273
14646.96 290
14648.11 293
14649.25 289
14650.39 288
14651.53 279
14652.68 287
14653.82 309
14654.96 296
14656.11 266
14657.25 265
14658.39 322
14659.53 263
14660.68 287
14661.82 265
14662.96 268
14664.11 261
14665.25 297
14666.39 297
14667.54 250
14668.68 273
14669.82 283
14670.97 271
14672.11 286
14673.25 269
14674.40 282
14675.54 281
14676.68 271
14677.83 292
14678.97 280
14680.11 262
14681.26 275
14682.40 258
14683.55 243
14684.69 247
14685.83 252
14686.98 242
14688.12 251
14689.27 252
14690.41 267
14691.55 285
14692.70 275
14693.84 243
14694.99 258
14696.13 247
14697.28 289
14698.42 256
14699.56 310
14700.71 275
14701.85 274
14703.00 256
14704.14 249
14705.29 263
14706.43 263
14707.58 259
14708.72 283
14709.87 278
14711.01 252
14712.16 258
14713.30 248
14714.45 291
14715.59 250
14716.74 269
14717.88 295
14719.03 287
14720.17 264
14721.32 275
14722.46 246
14723.61 269
14724.76 286
14725.90 264
14727.05 266
14728.19 269
14729.34 263
14730.48 260
14731.63 249
14732.77 245
14733.92 276
14735.07 248
14736.21 256
14737.36 276
14738.50 300
14739.65 264
14740.80 274
14741.94 284
14743.09 228
14744.24 256
14745.38 271
14746.53 304
14747.67 240
14748.82 246
14749.97 257
14751.11 262
14752.26 254
14753.41 250
14754.55 256
14755.70 272
14756.85 242
14757.99 258
14759.14 272
14760.29 250
14761.43 256
14762.58 273
14763.73 269
14764.88 260
14766.02 250
14767.17 251
14768.32 267
14769.46 277
14770.61 253
14771.76 246
14772.91 259
14774.05 245
14775.20 248
14776.35 230
14777.50 237
14778.64 262
14779.79 267
14780.94 254
14782.09 247
14783.23 240
14784.38 250
14785.53 251
14786.68 237
14787.83 226
14788.97 247
14790.12 258
14791.27 258
14792.42 244
14793.57 252
14794.71 240
14795.86 273
14797.01 252
14798.16 259
14799.31 247
14800.46 284
14801.60 272
14802.75 255
14803.90 247
14805.05 261
14806.20 237
14807.35 249
14808.50 254
14809.64 249
14810.79 255
14811.94 247
14813.09 271
14814.24 252
14815.39 231
14816.54 228
14817.69 245
14818.84 237
14819.99 225
14821.14 223
14822.28 240
14823.43 234
14824.58 222
14825.73 242
14826.88 257
14828.03 264
14829.18 259
14830.33 260
14831.48 235
14832.63 242
14833.78 245
14834.93 260
14836.08 260
14837.23 252
14838.38 263
14839.53 265
14840.68 252
14841.83 243
14842.98 210
14844.13 261
14845.28 225
14846.43 258
14847.58 240
14848.73 225
14849.88 258
14851.03 238
14852.18 239
14853.33 225
14854.48 241
14855.63 240
14856.78 246
14857.93 275
14859.08 265
14860.24 221
14861.39 248
14862.54 230
14863.69 238
14864.84 212
14865.99 269
14867.14 268
14868.29 229
14869.44 239
14870.59 254
14871.75 274
14872.90 281
14874.05 249
14875.20 217
14876.35 259
14877.50 230
14878.65 241
14879.81 237
14880.96 213
14882.11 255
14883.26 259
14884.41 229
14885.56 242
14886.71 232
14887.87 238
14889.02 252
14890.17 234
14891.32 256
14892.47 234
14893.63 228
14894.78 243
14895.93 243
14897.08 263
14898.24 242
14899.39 234
14900.54 255
14901.69 240
14902.84 267
14904.00 267
14905.15 227
14906.30 209
14907.45 248
14908.61 240
14909.76 244
14910.91 264
14912.07 236
14913.22 258
14914.37 245
14915.52 233
14916.68 222
14917.83 227
14918.98 240
14920.14 236
14921.29 248
14922.44 282
14923.60 232
14924.75 258
14925.90 263
14927.06 261
14928.21 273
14929.36 254
14930.52 265
14931.67 266
14932.82 295
14933.98 281
14935.13 259
14936.28 256
14937.44 259
14938.59 250
14939.74 247
14940.90 249
14942.05 263
14943.21 263
14944.36 263
14945.51 254
14946.67 256
14947.82 257
14948.98 226
14950.13 249
14951.29 262
14952.44 273
14953.59 237
14954.75 259
14955.90 257
14957.06 250
14958.21 241
14959.37 261
14960.52 239
14961.68 276
14962.83 254
14963.99 245
14965.14 269
14966.29 241
14967.45 281
14968.60 259
14969.76 254
14970.91 232
14972.07 246
14973.22 244
14974.38 250
14975.54 274
14976.69 241
14977.85 272
14979.00 274
14980.16 244
14981.31 252
14982.47 266
14983.62 256
14984.78 259
14985.93 266
14987.09 268
14988.25 259
14989.40 259
14990.56 238
14991.71 229
14992.87 248
14994.02 259
14995.18 253
14996.34 248
14997.49 244
14998.65 259
14999.80 254
15000.96 239
15002.12 251
15003.27 266
15004.43 225
15005.59 241
15006.74 241
15007.90 263
15009.06 257
15010.21 235
15011.37 249
15012.53 238
15013.68 239
15014.84 263
15016.00 241
15017.15 252
15018.31 212
15019.47 250
15020.62 261
15021.78 234
15022.94 239
15024.09 219
15025.25 231
15026.41 263
15027.57 235
15028.72 237
15029.88 224
15031.04 285
15032.19 268
15033.35 253
15034.51 231
15035.67 251
15036.82 239
15037.98 255
15039.14 233
15040.30 252
15041.46 258
15042.61 236
15043.77 263
15044.93 243
15046.09 245
15047.25 249
15048.40 221
15049.56 241
15050.72 242
15051.88 217
15053.04 239
15054.19 247
15055.35 257
15056.51 224
15057.67 214
15058.83 246
15059.99 232
15061.14 244
15062.30 245
15063.46 245
15064.62 238
15065.78 236
15066.94 240
15068.10 241
15069.26 245
15070.41 264
15071.57 270
15072.73 280
15073.89 242
15075.05 235
15076.21 254
15077.37 249
15078.53 235
15079.69 242
15080.85 237
15082.00 265
15083.16 268
15084.32 268
15085.48 222
15086.64 276
15087.80 240
15088.96 262
15090.12 251
15091.28 233
15092.44 222
15093.60 240
15094.76 238
15095.92 247
15097.08 238
15098.24 228
15099.40 255
15100.56 255
15101.72 260
15102.88 249
15104.04 262
15105.20 225
15106.36 222
15107.52 253
15108.68 260
15109.84 235
15111.00 266
15112.16 272
15113.32 260
15114.48 237
15115.64 222
15116.80 244
15117.97 241
15119.13 236
15120.29 240
15121.45 233
15122.61 243
15123.77 249
15124.93 227
15126.09 232
15127.25 261
15128.41 251
15129.57 247
15130.74 227
15131.90 228
15133.06 202
15134.22 236
15135.38 252
15136.54 251
15137.70 228
15138.87 233
15140.03 236
15141.19 244
15142.35 247
15143.51 206
15144.67 252
15145.84 254
15147.00 267
15148.16 231
15149.32 240
15150.48 225
15151.65 241
15152.81 250
15153.97 229
15155.13 253
15156.29 242
15157.46 232
15158.62 248
15159.78 243
15160.94 235
15162.10 245
15163.27 246
15164.43 213
15165.59 240
15166.75 234
15167.92 236
15169.08 245
15170.24 241
15171.41 256
15172.57 235
15173.73 238
15174.89 236
15176.06 225
15177.22 250
15178.38 247
15179.55 254
15180.71 228
15181.87 226
15183.04 237
15184.20 263
15185.36 250
15186.53 247
15187.69 248
15188.85 258
15190.02 257
15191.18 274
15192.34 260
15193.51 234
15194.67 244
15195.83 222
15197.00 263
15198.16 244
15199.32 222
15200.49 241
15201.65 227
15202.82 245
15203.98 252
15205.14 230
15206.31 262
15207.47 254
15208.64 243
15209.80 259
15210.97 257
15212.13 276
15213.29 237
15214.46 243
15215.62 250
15216.79 263
15217.95 243
15219.12 265
15220.28 256
15221.45 271
15222.61 264
15223.78 245
15224.94 239
15226.10 224
15227.27 260
15228.43 262
15229.60 274
15230.76 253
15231.93 254
15233.09 256
15234.26 258
15235.43 253
15236.59 260
15237.76 267
15238.92 254
15240.09 246
15241.25 263
15242.42 266
15243.58 260
15244.75 292
15245.91 224
15247.08 255
15248.25 230
15249.41 214
15250.58 236
15251.74 233
15252.91 241
15254.07 244
15255.24 251
15256.41 236
15257.57 256
15258.74 247
15259.90 248
15261.07 233
15262.24 251
15263.40 223
15264.57 259
15265.74 238
15266.90 237
15268.07 226
15269.24 239
15270.40 235
15271.57 220
15272.73 251
15273.90 240
15275.07 257
15276.23 250
15277.40 236
15278.57 245
15279.74 260
15280.90 234
15282.07 237
15283.24 261
15284.40 237
15285.57 224
15286.74 235
15287.90 252
15289.07 254
15290.24 218
15291.41 242
15292.57 258
15293.74 255
15294.91 266
15296.08 241
15297.24 256
15298.41 246
15299.58 256
15300.75 241
15301.91 246
15303.08 239
15304.25 242
15305.42 259
15306.59 267
15307.75 243
15308.92 257
15310.09 273
15311.26 258
15312.43 242
15313.59 263
15314.76 253
15315.93 257
15317.10 261
15318.27 247
15319.44 219
15320.60 252
15321.77 237
15322.94 241
15324.11 271
15325.28 249
15326.45 253
15327.62 235
15328.79 263
15329.95 242
15331.12 228
15332.29 234
15333.46 238
15334.63 235
15335.80 239
15336.97 247
15338.14 251
15339.31 242
15340.48 257
15341.64 271
15342.81 259
15343.98 239
15345.15 253
15346.32 232
15347.49 240
15348.66 263
15349.83 241
15351.00 234
15352.17 233
15353.34 231
15354.51 247
15355.68 254
15356.85 253
15358.02 222
15359.19 257
15360.36 236
15361.53 226
15362.70 246
15363.87 237
15365.04 218
15366.21 246
15367.38 239
15368.55 244
15369.72 228
15370.89 249
15372.06 249
15373.23 232
15374.40 252
15375.57 260
15376.74 251
15377.91 250
15379.08 257
15380.25 261
15381.43 266
15382.60 255
15383.77 246
15384.94 251
15386.11 227
15387.28 245
15388.45 243
15389.62 244
15390.79 235
15391.96 275
15393.14 263
15394.31 251
15395.48 244
15396.65 264
15397.82 267
15398.99 252
15400.16 269
15401.34 243
15402.51 256
15403.68 257
15404.85 239
15406.02 247
15407.19 250
15408.37 246
15409.54 258
15410.71 270
15411.88 249
15413.05 221
15414.23 253
15415.40 259
15416.57 266
15417.74 242
15418.91 259
15420.09 241
15421.26 216
15422.43 288
15423.60 247
15424.78 237
15425.95 251
15427.12 258
15428.29 222
15429.47 245
15430.64 241
15431.81 247
15432.98 251
15434.16 257
15435.33 249
15436.50 236
15437.67 237
15438.85 235
15440.02 236
15441.19 245
15442.37 256
15443.54 240
15444.71 250
15445.89 228
15447.06 245
15448.23 240
15449.41 245
15450.58 236
15451.75 251
15452.93 242
15454.10 241
15455.27 261
15456.45 236
15457.62 229
15458.79 241
15459.97 258
15461.14 208
15462.32 256
15463.49 227
15464.66 243
15465.84 241
15467.01 251
15468.19 237
15469.36 235
15470.53 224
15471.71 237
15472.88 233
15474.06 223
15475.23 239
15476.41 243
15477.58 237
15478.75 233
15479.93 260
15481.10 244
15482.28 251
15483.45 237
15484.63 266
15485.80 243
15486.98 255
15488.15 244
15489.33 243
15490.50 249
15491.68 267
15492.85 233
15494.03 250
15495.20 233
15496.38 229
15497.55 234
15498.73 236
15499.90 223
15501.08 205
15502.25 240
15503.43 230
15504.60 224
15505.78 238
15506.96 230
15508.13 251
15509.31 267
15510.48 254
15511.66 253
15512.83 253
15514.01 220
15515.19 253
15516.36 225
15517.54 247
15518.71 261
15519.89 246
15521.07 241
15522.24 238
15523.42 256
15524.59 257
15525.77 250
15526.95 252
15528.12 232
15529.30 238
15530.48 258
15531.65 238
15532.83 258
15534.01 276
15535.18 258
15536.36 246
15537.54 241
15538.71 232
15539.89 238
15541.07 245
15542.24 272
15543.42 249
15544.60 241
15545.77 270
15546.95 278
15548.13 276
15549.30 262
15550.48 253
15551.66 258
15552.84 247
15554.01 265
15555.19 248
15556.37 230
15557.55 249
15558.72 264
15559.90 261
15561.08 233
15562.26 259
15563.43 248
15564.61 266
15565.79 251
15566.97 269
15568.14 247
15569.32 264
15570.50 277
15571.68 258
15572.86 287
15574.03 263
15575.21 258
15576.39 262
15577.57 255
15578.75 221
15579.93 248
15581.10 270
15582.28 272
15583.46 265
15584.64 251
15585.82 286
15587.00 277
15588.18 245
15589.35 263
15590.53 263
15591.71 240
15592.89 259
15594.07 277
15595.25 281
15596.43 253
15597.61 290
15598.78 258
15599.96 268
15601.14 253
15602.32 261
15603.50 276
15604.68 272
15605.86 269
15607.04 245
15608.22 273
15609.40 256
15610.58 282
15611.76 292
15612.94 295
15614.12 277
15615.30 293
15616.48 295
15617.66 281
15618.84 270
15620.01 271
15621.19 299
15622.37 281
15623.55 300
15624.73 291
15625.91 300
15627.09 268
15628.27 284
15629.46 296
15630.64 292
15631.82 285
15633.00 278
15634.18 288
15635.36 306
15636.54 292
15637.72 316
15638.90 314
15640.08 297
15641.26 305
15642.44 299
15643.62 330
15644.80 293
15645.98 294
15647.16 317
15648.34 313
15649.52 312
15650.71 317
15651.89 318
15653.07 335
15654.25 320
15655.43 284
15656.61 320
15657.79 305
15658.97 299
15660.16 322
15661.34 337
15662.52 296
15663.70 304
15664.88 281
15666.06 312
15667.24 309
15668.43 321
15669.61 306
15670.79 316
15671.97 301
15673.15 296
15674.33 306
15675.52 308
15676.70 314
15677.88 318
15679.06 294
15680.24 286
15681.43 297
15682.61 301
15683.79 301
15684.97 286
15686.16 303
15687.34 295
15688.52 305
15689.70 286
15690.89 274
15692.07 304
15693.25 290
15694.43 334
15695.62 300
15696.80 284
15697.98 312
15699.16 299
15700.35 320
15701.53 289
15702.71 308
15703.90 320
15705.08 277
15706.26 297
15707.45 308
15708.63 303
15709.81 312
15711.00 312
15712.18 328
15713.36 296
15714.55 314
15715.73 287
15716.91 301
15718.10 311
15719.28 303
15720.46 310
15721.65 308
15722.83 298
15724.01 284
15725.20 281
15726.38 307
15727.57 288
15728.75 299
15729.93 284
15731.12 289
15732.30 314
15733.49 290
15734.67 310
15735.85 323
15737.04 312
15738.22 330
15739.41 318
15740.59 333
15741.78 345
15742.96 342
15744.14 309
15745.33 333
15746.51 345
15747.70 342
15748.88 321
15750.07 347
15751.25 311
15752.44 324
15753.62 334
15754.81 312
15755.99 323
15757.18 321
15758.36 349
15759.55 327
15760.73 312
15761.92 336
15763.10 329
15764.29 345
15765.47 310
15766.66 291
15767.84 290
15769.03 275
15770.21 320
15771.40 313
15772.59 323
15773.77 331
15774.96 322
15776.14 301
15777.33 303
15778.51 299
15779.70 299
15780.89 291
15782.07 275
15783.26 315
15784.44 311
15785.63 310
15786.82 292
15788.00 292
15789.19 312
15790.37 299
15791.56 307
15792.75 287
15793.93 289
15795.12 295
15796.31 286
15797.49 259
15798.68 296
15799.87 299
15801.05 273
15802.24 274
15803.43 288
15804.61 269
15805.80 258
15806.99 260
15808.17 289
15809.36 285
15810.55 269
15811.73 270
15812.92 304
15814.11 285
15815.30 281
15816.48 303
15817.67 268
15818.86 280
15820.05 252
15821.23 269
15822.42 259
15823.61 256
15824.80 273
15825.98 265
15827.17 269
15828.36 285
15829.55 275
15830.73 290
15831.92 292
15833.11 294
15834.30 266
15835.49 251
15836.67 277
15837.86 290
15839.05 274
15840.24 280
15841.43 274
15842.61 272
15843.80 262
15844.99 273
15846.18 275
15847.37 263
15848.56 262
15849.74 255
15850.93 281
15852.12 278
15853.31 280
15854.50 280
15855.69 264
15856.88 275
15858.06 280
15859.25 279
15860.44 283
15861.63 290
15862.82 278
15864.01 275
15865.20 281
15866.39 266
15867.58 268
15868.77 274
15869.95 271
15871.14 280
15872.33 285
15873.52 272
15874.71 270
15875.90 292
15877.09 267
15878.28 311
15879.47 275
15880.66 270
15881.85 284
15883.04 296
15884.23 292
15885.42 261
15886.61 274
15887.80 271
15888.99 281
15890.18 281
15891.37 283
15892.56 264
15893.75 284
15894.94 295
15896.13 274
15897.32 269
15898.51 250
15899.70 275
15900.89 301
15902.08 281
15903.27 289
15904.46 261
15905.65 297
15906.84 294
15908.03 282
15909.22 288
15910.42 281
15911.61 292
15912.80 290
15913.99 283
15915.18 275
15916.37 304
15917.56 279
15918.75 283
15919.94 290
15921.13 284
15922.32 287
15923.52 284
15924.71 275
15925.90 274
15927.09 272
15928.28 292
15929.47 297
15930.66 283
15931.86 278
15933.05 320
15934.24 290
15935.43 270
15936.62 269
15937.81 285
15939.01 284
15940.20 287
15941.39 300
15942.58 264
15943.77 252
15944.97 251
15946.16 255
15947.35 285
15948.54 266
15949.73 262
15950.93 246
15952.12 260
15953.31 239
15954.50 265
15955.70 244
15956.89 268
15958.08 236
15959.27 245
15960.47 272
15961.66 256
15962.85 255
15964.04 252
15965.24 262
15966.43 235
15967.62 230
15968.82 247
15970.01 253
15971.20 229
15972.40 242
15973.59 263
15974.78 249
15975.97 261
15977.17 244
15978.36 220
15979.55 236
15980.75 219
15981.94 228
15983.13 240
15984.33 254
15985.52 244
15986.72 261
15987.91 241
15989.10 260
15990.30 246
15991.49 247
15992.68 252
15993.88 252
15995.07 256
15996.27 252
15997.46 240
15998.65 247
15999.85 225
16001.04 217
16002.24 256
16003.43 268
16004.63 251
16005.82 249
16007.01 252
16008.21 244
16009.40 250
16010.60 230
16011.79 214
16012.99 245
16014.18 221
16015.38 246
16016.57 257
16017.76 262
16018.96 220
16020.15 230
16021.35 254
16022.54 228
16023.74 230
16024.93 237
16026.13 240
16027.32 255
16028.52 251
16029.72 250
16030.91 232
16032.11 233
16033.30 231
16034.50 225
16035.69 242
16036.89 250
16038.08 240
16039.28 237
16040.47 245
16041.67 253
16042.87 234
16044.06 226
16045.26 239
16046.45 249
16047.65 212
16048.84 233
16050.04 233
16051.24 233
16052.43 252
16053.63 235
16054.82 238
16056.02 225
16057.22 231
16058.41 251
16059.61 248
16060.81 238
16062.00 220
16063.20 231
16064.40 229
16065.59 244
16066.79 252
16067.99 247
16069.18 205
16070.38 236
16071.58 229
16072.77 235
16073.97 222
16075.17 240
16076.36 266
16077.56 235
16078.76 248
16079.95 234
16081.15 234
16082.35 240
16083.55 209
16084.74 235
16085.94 238
16087.14 238
16088.33 220
16089.53 220
16090.73 215
16091.93 233
16093.12 224
16094.32 219
16095.52 226
16096.72 237
16097.92 233
16099.11 237
16100.31 244
16101.51 219
16102.71 241
16103.90 218
16105.10 249
16106.30 220
16107.50 248
16108.70 246
16109.90 256
16111.09 232
16112.29 221
16113.49 220
16114.69 223
16115.89 229
16117.09 225
16118.28 204
16119.48 216
16120.68 254
16121.88 243
16123.08 223
16124.28 226
16125.48 220
16126.67 209
16127.87 226
16129.07 224
16130.27 230
16131.47 235
16132.67 228
16133.87 206
16135.07 232
16136.27 227
16137.47 262
16138.67 234
16139.86 219
16141.06 227
16142.26 240
16143.46 237
16144.66 218
16145.86 231
16147.06 225
16148.26 222
16149.46 221
16150.66 230
16151.86 234
16153.06 218
16154.26 202
16155.46 243
16156.66 232
16157.86 233
16159.06 213
16160.26 233
16161.46 230
16162.66 215
16163.86 229
16165.06 228
16166.26 227
16167.46 245
16168.66 249
16169.86 218
16171.06 229
16172.26 220
16173.46 234
16174.66 234
16175.86 241
16177.07 251
16178.27 231
16179.47 206
16180.67 219
16181.87 242
16183.07 235
16184.27 237
16185.47 227
16186.67 219
16187.87 236
16189.07 232
16190.28 220
16191.48 239
16192.68 231
16193.88 221
16195.08 228
16196.28 273
16197.48 247
16198.69 242
16199.89 230
16201.09 212
16202.29 224
16203.49 219
16204.69 240
16205.90 219
16207.10 233
16208.30 231
16209.50 213
16210.70 219
16211.91 211
16213.11 224
16214.31 226
16215.51 213
16216.71 209
16217.92 230
16219.12 225
16220.32 249
16221.52 221
16222.72 219
16223.93 229
16225.13 236
16226.33 250
16227.53 234
16228.74 235
16229.94 215
16231.14 225
16232.35 213
16233.55 233
16234.75 220
16235.95 239
16237.16 206
16238.36 229
16239.56 238
16240.77 223
16241.97 234
16243.17 239
16244.38 233
16245.58 242
16246.78 241
16247.99 248
16249.19 237
16250.39 251
16251.60 244
16252.80 249
16254.00 249
16255.21 227
16256.41 255
16257.61 258
16258.82 254
16260.02 241
16261.22 246
16262.43 247
16263.63 237
16264.84 227
16266.04 245
16267.24 261
16268.45 250
16269.65 241
16270.86 231
16272.06 248
16273.27 234
16274.47 231
16275.67 238
16276.88 249
16278.08 272
16279.29 231
16280.49 234
16281.70 272
16282.90 234
16284.11 243
16285.31 261
16286.52 271
16287.72 247
16288.92 242
16290.13 264
16291.33 247
16292.54 275
16293.74 255
16294.95 255
16296.15 262
16297.36 246
16298.57 258
16299.77 278
16300.98 239
16302.18 281
16303.39 261
16304.59 272
16305.80 233
16307.00 251
16308.21 244
16309.41 217
16310.62 271
16311.83 219
16313.03 227
16314.24 251
16315.44 239
16316.65 246
16317.85 227
16319.06 247
16320.27 238
16321.47 257
16322.68 259
16323.88 246
16325.09 237
16326.30 264
16327.50 218
16328.71 220
16329.92 244
16331.12 265
16332.33 228
16333.54 226
16334.74 235
16335.95 240
16337.16 215
16338.36 254
16339.57 222
16340.78 249
16341.98 226
16343.19 213
16344.40 223
16345.60 194
16346.81 216
16348.02 216
16349.22 211
16350.43 196
16351.64 229
16352.85 225
16354.05 228
16355.26 234
16356.47 219
16357.67 204
16358.88 215
16360.09 205
16361.30 220
16362.50 221
16363.71 216
16364.92 246
16366.13 219
16367.34 191
16368.54 226
16369.75 215
16370.96 236
16372.17 224
16373.37 215
16374.58 223
16375.79 243
16377.00 226
16378.21 202
16379.42 210
16380.62 212
16381.83 244
16383.04 236
16384.25 204
16385.46 225
16386.67 235
16387.87 236
16389.08 188
16390.29 217
16391.50 226
16392.71 213
16393.92 223
16395.13 219
16396.33 215
16397.54 216
16398.75 219
16399.96 228
16401.17 226
16402.38 234
16403.59 226
16404.80 241
16406.01 220
16407.22 220
16408.42 231
16409.63 221
16410.84 223
16412.05 208
16413.26 219
16414.47 215
16415.68 230
16416.89 208
16418.10 214
16419.31 224
16420.52 230
16421.73 238
16422.94 209
16424.15 224
16425.36 205
16426.57 230
16427.78 218
16428.99 220
16430.20 227
16431.41 201
16432.62 207
16433.83 198
16435.04 209
16436.25 210
16437.46 220
16438.67 197
16439.88 193
16441.09 221
16442.30 224
16443.51 204
16444.72 216
16445.93 209
16447.14 213
16448.36 204
16449.57 216
16450.78 223
16451.99 221
16453.20 200
16454.41 209
16455.62 193
16456.83 224
16458.04 237
16459.25 199
16460.47 223
16461.68 206
16462.89 209
16464.10 202
16465.31 220
16466.52 207
16467.73 211
16468.94 209
16470.16 202
16471.37 204
16472.58 223
16473.79 185
16475.00 190
16476.21 204
16477.43 220
16478.64 208
16479.85 199
16481.06 201
16482.27 215
16483.49 196
16484.70 205
16485.91 187
16487.12 198
16488.33 227
16489.55 205
16490.76 233
16491.97 216
16493.18 208
16494.40 199
16495.61 199
16496.82 208
16498.03 199
16499.25 221
16500.46 211
16501.67 195
16502.88 201
16504.10 221
16505.31 207
16506.52 216
16507.74 232
16508.95 215
16510.16 204
16511.37 218
16512.59 211
16513.80 196
16515.01 211
16516.23 219
16517.44 207
16518.65 215
16519.87 180
16521.08 180
16522.29 196
16523.51 204
16524.72 192
16525.93 193
16527.15 208
16528.36 209
16529.58 200
16530.79 171
16532.00 171
16533.22 189
16534.43 190
16535.64 205
16536.86 190
16538.07 198
16539.29 207
16540.50 177
16541.72 208
16542.93 206
16544.14 194
16545.36 195
16546.57 187
16547.79 224
16549.00 202
16550.22 199
16551.43 214
16552.64 210
16553.86 233
16555.07 223
16556.29 228
16557.50 205
16558.72 201
16559.93 210
16561.15 201
16562.36 180
16563.58 193
16564.79 178
16566.01 215
16567.22 213
16568.44 202
16569.65 187
16570.87 212
16572.08 231
16573.30 188
16574.51 178
16575.73 209
16576.95 194
16578.16 228
16579.38 200
16580.59 179
16581.81 197
16583.02 181
16584.24 190
16585.45 205
16586.67 188
16587.89 175
16589.10 178
16590.32 198
16591.53 217
16592.75 211
16593.97 191
16595.18 203
16596.40 203
16597.61 170
16598.83 183
16600.05 194
16601.26 204
16602.48 198
16603.70 194
16604.91 201
16606.13 198
16607.35 212
16608.56 198
16609.78 195
16611.00 188
16612.21 187
16613.43 189
16614.65 201
16615.86 187
16617.08 160
16618.30 192
16619.51 190
16620.73 215
16621.95 197
16623.17 218
16624.38 213
16625.60 217
16626.82 191
16628.03 187
16629.25 179
16630.47 197
16631.69 197
16632.90 202
16634.12 160
16635.34 197
16636.56 181
16637.77 197
16638.99 219
16640.21 201
16641.43 206
16642.65 203
16643.86 187
16645.08 169
16646.30 206
16647.52 181
16648.74 206
16649.95 196
16651.17 188
16652.39 202
16653.61 196
16654.83 191
16656.05 203
16657.26 191
16658.48 208
16659.70 209
16660.92 192
16662.14 198
16663.36 175
16664.58 176
16665.79 192
16667.01 181
16668.23 180
16669.45 211
16670.67 219
16671.89 186
16673.11 188
16674.33 187
16675.55 194
16676.76 193
16677.98 203
16679.20 178
16680.42 188
16681.64 192
16682.86 199
16684.08 189
16685.30 199
16686.52 176
16687.74 204
16688.96 197
16690.18 180
16691.40 176
16692.62 166
16693.84 194
16695.06 195
16696.28 197
16697.50 196
16698.72 207
16699.94 199
16701.16 190
16702.38 187
16703.60 196
16704.82 192
16706.04 192
16707.26 189
16708.48 195
16709.70 199
16710.92 178
16712.14 183
16713.36 191
16714.58 187
16715.80 189
16717.02 201
16718.24 177
16719.46 186
16720.68 201
16721.90 190
16723.12 193
16724.34 199
16725.57 192
16726.79 169
16728.01 182
16729.23 211
16730.45 192
16731.67 202
16732.89 212
16734.11 176
16735.33 180
16736.56 166
16737.78 196
16739.00 183
16740.22 178
16741.44 182
16742.66 176
16743.88 182
16745.11 182
16746.33 192
16747.55 194
16748.77 187
16749.99 155
16751.21 200
16752.44 191
16753.66 183
16754.88 211
16756.10 205
16757.32 203
16758.55 184
16759.77 189
16760.99 195
16762.21 180
16763.44 184
16764.66 184
16765.88 191
16767.10 179
16768.32 212
16769.55 191
16770.77 203
16771.99 200
16773.22 173
16774.44 189
16775.66 188
16776.88 200
16778.11 187
16779.33 196
16780.55 190
16781.77 180
16783.00 172
16784.22 195
16785.44 172
16786.67 185
16787.89 163
16789.11 177
16790.34 219
16791.56 194
16792.78 197
16794.01 187
16795.23 204
16796.45 185
16797.68 214
16798.90 194
16800.12 186
16801.35 177
16802.57 186
16803.80 169
16805.02 204
16806.24 181
16807.47 206
16808.69 216
16809.91 207
16811.14 196
16812.36 182
16813.59 199
16814.81 162
16816.04 177
16817.26 183
16818.48 179
16819.71 204
16820.93 199
16822.16 173
16823.38 186
16824.61 196
16825.83 196
16827.06 199
16828.28 198
16829.50 197
16830.73 192
16831.95 204
16833.18 190
16834.40 194
16835.63 176
16836.85 201
16838.08 186
16839.30 212
16840.53 205
16841.75 191
16842.98 192
16844.20 174
16845.43 174
16846.65 199
16847.88 205
16849.11 197
16850.33 193
16851.56 176
16852.78 192
16854.01 207
16855.23 200
16856.46 206
16857.68 199
16858.91 192
16860.14 205
16861.36 182
16862.59 174
16863.81 197
16865.04 203
16866.27 196
16867.49 205
16868.72 210
16869.94 215
16871.17 180
16872.40 199
16873.62 186
16874.85 197
16876.08 212
16877.30 203
16878.53 209
16879.76 200
16880.98 216
16882.21 169
16883.43 190
16884.66 198
16885.89 181
16887.12 218
16888.34 219
16889.57 229
16890.80 178
16892.02 204
16893.25 203
16894.48 226
16895.70 218
16896.93 215
16898.16 183
16899.39 204
16900.61 205
16901.84 201
16903.07 201
16904.29 185
16905.52 190
16906.75 192
16907.98 212
16909.20 211
16910.43 222
16911.66 199
16912.89 185
16914.12 203
16915.34 200
16916.57 188
16917.80 202
16919.03 165
16920.26 200
16921.48 205
16922.71 201
16923.94 177
16925.17 210
16926.40 207
16927.62 205
16928.85 213
16930.08 194
16931.31 187
16932.54 188
16933.77 193
16934.99 190
16936.22 186
16937.45 179
16938.68 182
16939.91 185
16941.14 189
16942.37 200
16943.60 181
16944.82 173
16946.05 187
16947.28 207
16948.51 196
16949.74 207
16950.97 187
16952.20 195
16953.43 193
16954.66 205
16955.89 198
16957.12 203
16958.34 173
16959.57 185
16960.80 209
16962.03 191
16963.26 176
16964.49 192
16965.72 222
16966.95 183
16968.18 202
16969.41 197
16970.64 230
16971.87 194
16973.10 202
16974.33 184
16975.56 197
16976.79 199
16978.02 190
16979.25 185
16980.48 202
16981.71 182
16982.94 196
16984.17 193
16985.40 182
16986.63 199
16987.86 209
16989.09 201
16990.32 197
16991.55 194
16992.79 210
16994.02 197
16995.25 182
16996.48 189
16997.71 181
16998.94 198
17000.17 208
17001.40 214
17002.63 190
17003.86 180
17005.09 193
17006.32 184
17007.56 183
17008.79 182
17010.02 178
17011.25 187
17012.48 205
17013.71 187
17014.94 189
17016.18 193
17017.41 195
17018.64 190
17019.87 190
17021.10 196
17022.33 193
17023.57 174
17024.80 200
17026.03 191
17027.26 199
17028.49 185
17029.72 190
17030.96 201
17032.19 190
17033.42 197
17034.65 189
17035.88 200
17037.12 199
17038.35 164
17039.58 172
17040.81 190
17042.05 201
17043.28 183
17044.51 193
17045.74 175
17046.98 194
17048.21 177
17049.44 179
17050.67 191
17051.91 193
17053.14 193
17054.37 185
17055.61 179
17056.84 180
17058.07 188
17059.30 170
17060.54 203
17061.77 184
17063.00 184
17064.24 183
17065.47 194
17066.70 185
17067.94 203
17069.17 182
17070.40 202
17071.64 175
17072.87 188
17074.10 174
17075.34 206
17076.57 221
17077.81 194
17079.04 187
17080.27 179
17081.51 182
17082.74 179
17083.97 188
17085.21 168
17086.44 199
17087.68 179
17088.91 178
17090.15 180
17091.38 192
17092.61 156
17093.85 197
17095.08 177
17096.32 181
17097.55 183
17098.79 161
17100.02 181
17101.25 198
17102.49 186
17103.72 193
17104.96 194
17106.19 186
17107.43 177
17108.66 176
17109.90 175
17111.13 187
17112.37 195
17113.60 180
17114.84 163
17116.07 202
17117.31 209
17118.54 195
17119.78 196
17121.01 186
17122.25 165
17123.48 193
17124.72 188
17125.95 204
17127.19 178
17128.43 179
17129.66 195
17130.90 191
17132.13 192
17133.37 168
17134.60 199
17135.84 187
17137.08 197
17138.31 194
17139.55 202
17140.78 173
17142.02 167
17143.26 185
17144.49 195
17145.73 175
17146.96 191
17148.20 163
17149.44 195
17150.67 181
17151.91 169
17153.15 200
17154.38 182
17155.62 184
17156.85 198
17158.09 165
17159.33 182
17160.56 196
17161.80 196
17163.04 200
17164.28 192
17165.51 205
17166.75 186
17167.99 197
17169.22 162
17170.46 183
17171.70 180
17172.93 188
17174.17 169
17175.41 159
17176.65 189
17177.88 176
17179.12 197
17180.36 194
17181.60 191
17182.83 189
17184.07 196
17185.31 159
17186.55 172
17187.78 191
17189.02 179
17190.26 172
17191.50 172
17192.73 169
17193.97 175
17195.21 174
17196.45 183
17197.69 180
17198.92 192
17200.16 185
17201.40 177
17202.64 189
17203.88 163
17205.12 182
17206.35 183
17207.59 163
17208.83 188
17210.07 176
17211.31 181
17212.55 208
17213.78 200
17215.02 185
17216.26 185
17217.50 182
17218.74 198
17219.98 184
17221.22 214
17222.46 186
17223.69 194
17224.93 199
17226.17 175
17227.41 180
17228.65 166
17229.89 191
17231.13 198
17232.37 183
17233.61 161
17234.85 206
17236.09 170
17237.33 182
17238.57 189
17239.81 178
17241.04 184
17242.28 155
17243.52 178
17244.76 187
17246.00 204
17247.24 190
17248.48 183
17249.72 190
17250.96 192
17252.20 174
17253.44 189
17254.68 171
17255.92 178
17257.16 161
17258.40 174
17259.64 173
17260.88 177
17262.12 175
17263.37 181
17264.61 192
17265.85 172
17267.09 156
17268.33 170
17269.57 168
17270.81 165
17272.05 168
17273.29 166
17274.53 187
17275.77 174
17277.01 177
17278.25 197
17279.49 173
17280.74 172
17281.98 192
17283.22 164
17284.46 203
17285.70 181
17286.94 189
17288.18 161
17289.42 192
17290.66 193
17291.91 166
17293.15 167
17294.39 154
17295.63 184
17296.87 194
17298.11 187
17299.36 176
17300.60 187
17301.84 164
17303.08 170
17304.32 172
17305.56 165
17306.81 173
17308.05 177
17309.29 200
17310.53 183
17311.77 170
17313.02 184
17314.26 180
17315.50 199
17316.74 173
17317.99 184
17319.23 168
17320.47 166
17321.71 170
17322.96 196
17324.20 170
17325.44 172
17326.68 190
17327.93 189
17329.17 191
17330.41 179
17331.65 179
17332.90 190
17334.14 173
17335.38 157
17336.63 165
17337.87 176
17339.11 172
17340.36 166
17341.60 173
17342.84 146
17344.09 178
17345.33 184
17346.57 174
17347.82 172
17349.06 162
17350.30 178
17351.55 154
17352.79 169
17354.03 171
17355.28 189
17356.52 185
17357.76 188
17359.01 183
17360.25 192
17361.50 185
17362.74 180
17363.98 171
17365.23 189
17366.47 166
17367.72 178
17368.96 172
17370.21 174
17371.45 167
17372.69 187
17373.94 190
17375.18 190
17376.43 191
17377.67 167
17378.92 171
17380.16 170
17381.41 172
17382.65 165
17383.89 173
17385.14 195
17386.38 158
17387.63 184
17388.87 210
17390.12 173
17391.36 162
17392.61 187
17393.85 215
17395.10 163
17396.34 164
17397.59 186
17398.83 176
17400.08 175
17401.33 168
17402.57 167
17403.82 182
17405.06 176
17406.31 177
17407.55 177
17408.80 175
17410.04 163
17411.29 177
17412.54 216
17413.78 193
17415.03 170
17416.27 194
17417.52 169
17418.76 169
17420.01 177
17421.26 181
17422.50 180
17423.75 174
17425.00 188
17426.24 165
17427.49 154
17428.73 191
17429.98 178
17431.23 172
17432.47 181
17433.72 189
17434.97 176
17436.21 175
17437.46 174
17438.71 172
17439.95 174
17441.20 182
17442.45 196
17443.69 193
17444.94 165
17446.19 188
17447.43 197
17448.68 182
17449.93 194
17451.18 187
17452.42 193
17453.67 185
17454.92 183
17456.16 180
17457.41 178
17458.66 164
17459.91 171
17461.15 157
17462.40 169
17463.65 173
17464.90 169
17466.14 197
17467.39 176
17468.64 160
17469.89 176
17471.14 190
17472.38 173
17473.63 176
17474.88 188
17476.13 176
17477.38 178
17478.62 195
17479.87 183
17481.12 181
17482.37 187
17483.62 201
17484.86 179
17486.11 192
17487.36 199
17488.61 161
17489.86 190
17491.11 169
17492.36 173
17493.60 165
17494.85 179
17496.10 173
17497.35 181
17498.60 188
17499.85 193
17501.10 186
17502.35 168
17503.59 196
17504.84 172
17506.09 188
17507.34 193
17508.59 200
17509.84 195
17511.09 176
17512.34 178
17513.59 156
17514.84 199
17516.09 184
17517.34 175
17518.59 177
17519.84 199
17521.09 186
17522.33 190
17523.58 182
17524.83 197
17526.08 181
17527.33 204
17528.58 178
17529.83 186
17531.08 181
17532.33 189
17533.58 193
17534.83 210
17536.08 217
17537.33 199
17538.58 192
17539.83 172
17541.09 197
17542.34 196
17543.59 194
17544.84 209
17546.09 193
17547.34 183
17548.59 189
17549.84 182
17551.09 202
17552.34 198
17553.59 185
17554.84 212
17556.09 199
17557.34 215
17558.59 187
17559.85 203
17561.10 193
17562.35 195
17563.60 176
17564.85 169
17566.10 179
17567.35 192
17568.60 198
17569.86 181
17571.11 196
17572.36 196
17573.61 180
17574.86 217
17576.11 185
17577.36 204
17578.62 206
17579.87 183
17581.12 198
17582.37 191
17583.62 209
17584.87 188
17586.13 184
17587.38 191
17588.63 203
17589.88 189
17591.13 209
17592.39 209
17593.64 196
17594.89 190
17596.14 173
17597.40 189
17598.65 198
17599.90 201
17601.15 210
17602.41 188
17603.66 211
17604.91 207
17606.16 194
17607.42 181
17608.67 192
17609.92 195
17611.17 205
17612.43 222
17613.68 196
17614.93 180
17616.19 199
17617.44 196
17618.69 192
17619.95 192
17621.20 191
17622.45 184
17623.71 197
17624.96 182
17626.21 190
17627.47 171
17628.72 177
17629.97 188
17631.23 190
17632.48 186
17633.73 181
17634.99 212
17636.24 169
17637.49 176
17638.75 205
17640.00 201
17641.26 195
17642.51 201
17643.76 187
17645.02 193
17646.27 183
17647.53 188
17648.78 193
17650.03 190
17651.29 178
17652.54 170
17653.80 205
17655.05 191
17656.31 180
17657.56 197
17658.82 189
17660.07 188
17661.32 197
17662.58 179
17663.83 211
17665.09 171
17666.34 178
17667.60 213
17668.85 181
17670.11 195
17671.36 164
17672.62 201
17673.87 180
17675.13 192
17676.38 181
17677.64 185
17678.89 191
17680.15 204
17681.40 187
17682.66 180
17683.92 179
17685.17 186
17686.43 191
17687.68 210
17688.94 209
17690.19 179
17691.45 193
17692.70 164
17693.96 178
17695.22 197
17696.47 200
17697.73 196
17698.98 177
17700.24 179
17701.50 190
17702.75 181
17704.01 205
17705.26 185
17706.52 192
17707.78 188
17709.03 181
17710.29 184
17711.55 172
17712.80 166
17714.06 187
17715.32 164
17716.57 185
17717.83 201
17719.09 163
17720.34 190
17721.60 170
17722.86 180
17724.11 228
17725.37 188
17726.63 172
17727.88 174
17729.14 206
17730.40 189
17731.65 199
17732.91 193
17734.17 173
17735.43 202
17736.68 184
17737.94 170
17739.20 183
17740.46 186
17741.71 205
17742.97 196
17744.23 205
17745.49 187
17746.74 193
17748.00 204
17749.26 165
17750.52 201
17751.77 183
17753.03 191
17754.29 167
17755.55 172
17756.81 167
17758.06 188
17759.32 177
17760.58 195
17761.84 193
17763.10 195
17764.35 207
17765.61 199
17766.87 208
17768.13 181
17769.39 181
17770.65 148
17771.91 191
17773.16 196
17774.42 168
17775.68 183
17776.94 194
17778.20 173
17779.46 192
17780.72 188
17781.98 176
17783.23 183
17784.49 212
17785.75 194
17787.01 179
17788.27 193
17789.53 178
17790.79 194
17792.05 198
17793.31 198
17794.57 166
17795.83 212
17797.09 178
17798.34 200
17799.60 182
17800.86 173
17802.12 199
17803.38 204
17804.64 206
17805.90 190
17807.16 181
17808.42 208
17809.68 187
17810.94 172
17812.20 188
17813.46 186
17814.72 178
17815.98 190
17817.24 182
17818.50 207
17819.76 193
17821.02 203
17822.28 184
17823.54 195
17824.80 201
17826.06 205
17827.33 203
17828.59 183
17829.85 172
17831.11 182
17832.37 164
17833.63 200
17834.89 189
17836.15 203
17837.41 188
17838.67 194
17839.93 183
17841.19 197
17842.45 199
17843.72 193
17844.98 180
17846.24 186
17847.50 191
17848.76 176
17850.02 193
17851.28 189
17852.54 188
17853.81 177
17855.07 181
17856.33 169
17857.59 200
17858.85 177
17860.11 182
17861.38 167
17862.64 192
17863.90 179
17865.16 178
17866.42 182
17867.68 160
17868.95 178
17870.21 183
17871.47 165
17872.73 164
17874.00 193
17875.26 177
17876.52 198
17877.78 188
17879.04 187
17880.31 183
17881.57 185
17882.83 193
17884.09 189
17885.36 183
17886.62 175
17887.88 183
17889.14 196
17890.41 189
17891.67 172
17892.93 198
17894.20 173
17895.46 192
17896.72 191
17897.98 198
17899.25 174
17900.51 159
17901.77 175
17903.04 181
17904.30 169
17905.56 186
17906.83 192
17908.09 192
17909.35 189
17910.62 183
17911.88 204
17913.14 185
17914.41 177
17915.67 177
17916.93 163
17918.20 158
17919.46 170
17920.73 173
17921.99 176
17923.25 165
17924.52 179
17925.78 173
17927.05 177
17928.31 175
17929.57 150
17930.84 187
17932.10 189
17933.37 197
17934.63 171
17935.90 187
17937.16 167
17938.42 172
17939.69 163
17940.95 155
17942.22 178
17943.48 164
17944.75 166
17946.01 176
17947.28 187
17948.54 157
17949.81 175
17951.07 179
17952.34 166
17953.60 166
17954.87 191
17956.13 171
17957.40 194
17958.66 174
17959.93 168
17961.19 186
17962.46 174
17963.72 178
17964.99 170
17966.25 169
17967.52 190
17968.78 201
17970.05 196
17971.31 166
17972.58 165
17973.85 178
17975.11 185
17976.38 152
17977.64 167
17978.91 171
17980.18 178
17981.44 164
17982.71 170
17983.97 206
17985.24 178
17986.51 179
17987.77 181
17989.04 152
17990.30 173
17991.57 160
17992.84 166
17994.10 165
17995.37 164
17996.64 155
17997.90 153
17999.17 159
18000.44 167
18001.70 165
18002.97 175
18004.24 175
18005.50 164
18006.77 156
18008.04 168
18009.30 177
18010.57 173
18011.84 189
18013.10 160
18014.37 177
18015.64 160
18016.91 174
18018.17 183
18019.44 161
18020.71 175
18021.97 175
18023.24 164
18024.51 167
18025.78 176
18027.04 177
18028.31 189
18029.58 180
18030.85 184
18032.12 187
18033.38 178
18034.65 187
18035.92 162
18037.19 179
18038.45 170
18039.72 174
18040.99 159
18042.26 161
18043.53 187
18044.80 171
18046.06 182
18047.33 191
18048.60 193
18049.87 192
18051.14 216
18052.40 172
18053.67 199
18054.94 191
18056.21 171
18057.48 162
18058.75 173
18060.02 205
18061.29 184
18062.55 166
18063.82 157
18065.09 169
18066.36 193
18067.63 192
18068.90 173
18070.17 194
18071.44 175
18072.71 199
18073.98 188
18075.24 176
18076.51 181
18077.78 183
18079.05 156
18080.32 183
18081.59 182
18082.86 181
18084.13 171
18085.40 201
18086.67 182
18087.94 165
18089.21 180
18090.48 195
18091.75 185
18093.02 199
18094.29 174
18095.56 202
18096.83 188
18098.10 196
18099.37 206
18100.64 182
18101.91 187
18103.18 199
18104.45 203
18105.72 170
18106.99 185
18108.26 197
18109.53 189
18110.80 155
18112.07 188
18113.34 196
18114.61 193
18115.88 196
18117.15 213
18118.43 201
18119.70 184
18120.97 206
18122.24 195
18123.51 200
18124.78 179
18126.05 199
18127.32 202
18128.59 219
18129.86 200
18131.14 182
18132.41 210
18133.68 213
18134.95 192
18136.22 181
18137.49 192
18138.76 196
18140.04 188
18141.31 204
18142.58 194
18143.85 181
18145.12 203
18146.39 203
18147.67 176
18148.94 167
18150.21 176
18151.48 171
18152.75 190
18154.02 210
18155.30 204
18156.57 178
18157.84 209
18159.11 192
18160.39 198
18161.66 199
18162.93 185
18164.20 197
18165.47 188
18166.75 208
18168.02 186
18169.29 203
18170.56 202
18171.84 205
18173.11 167
18174.38 184
18175.66 189
18176.93 178
18178.20 194
18179.47 184
18180.75 172
18182.02 173
18183.29 184
18184.57 185
18185.84 202
18187.11 183
18188.39 179
18189.66 193
18190.93 183
18192.21 177
18193.48 177
18194.75 190
18196.03 198
18197.30 197
18198.57 204
18199.85 199
18201.12 189
18202.39 183
18203.67 201
18204.94 178
18206.22 168
18207.49 182
18208.76 204
18210.04 171
18211.31 191
18212.59 192
18213.86 181
18215.13 206
18216.41 202
18217.68 175
18218.96 189
18220.23 200
18221.51 194
18222.78 190
18224.05 187
18225.33 200
18226.60 212
18227.88 190
18229.15 173
18230.43 186
18231.70 211
18232.98 186
18234.25 180
18235.53 186
18236.80 183
18238.08 196
18239.35 200
18240.63 198
18241.90 170
18243.18 189
18244.45 184
18245.73 195
18247.00 210
18248.28 193
18249.55 184
18250.83 198
18252.10 195
18253.38 206
18254.65 194
18255.93 170
18257.21 192
18258.48 166
18259.76 170
18261.03 185
18262.31 208
18263.58 189
18264.86 170
18266.14 168
18267.41 192
18268.69 202
18269.96 201
18271.24 185
18272.52 186
18273.79 169
18275.07 174
18276.35 194
18277.62 172
18278.90 168
18280.17 182
18281.45 174
18282.73 176
18284.00 179
18285.28 170
18286.56 157
18287.83 178
18289.11 186
18290.39 171
18291.66 194
18292.94 192
18294.22 166
18295.50 194
18296.77 188
18298.05 188
18299.33 170
18300.60 202
18301.88 193
18303.16 197
18304.43 166
18305.71 177
18306.99 175
18308.27 202
18309.54 170
18310.82 183
18312.10 185
18313.38 181
18314.65 209
18315.93 182
18317.21 200
18318.49 182
18319.77 170
18321.04 188
18322.32 160
18323.60 203
18324.88 182
18326.16 170
18327.43 190
18328.71 166
18329.99 173
18331.27 168
18332.55 176
18333.82 196
18335.10 150
18336.38 149
18337.66 168
18338.94 172
18340.22 183
18341.50 176
18342.77 172
18344.05 184
18345.33 173
18346.61 177
18347.89 154
18349.17 169
18350.45 176
18351.73 157
18353.00 165
18354.28 172
18355.56 172
18356.84 182
18358.12 172
18359.40 196
18360.68 161
18361.96 167
18363.24 182
18364.52 176
18365.80 174
18367.08 180
18368.36 163
18369.64 162
18370.91 171
18372.19 163
18373.47 166
18374.75 162
18376.03 220
18377.31 194
18378.59 175
18379.87 186
18381.15 187
18382.43 179
18383.71 169
18384.99 181
18386.27 164
18387.55 171
18388.83 173
18390.11 175
18391.39 178
18392.67 152
18393.95 174
18395.24 190
18396.52 148
18397.80 179
18399.08 177
18400.36 168
18401.64 168
18402.92 160
18404.20 161
18405.48 177
18406.76 165
18408.04 192
18409.32 170
18410.60 186
18411.89 175
18413.17 188
18414.45 186
18415.73 180
18417.01 175
18418.29 193
18419.57 172
18420.85 189
18422.13 158
18423.42 159
18424.70 177
18425.98 180
18427.26 175
18428.54 173
18429.82 182
18431.11 189
18432.39 163
18433.67 186
18434.95 186
18436.23 180
18437.51 185
18438.80 167
18440.08 164
18441.36 175
18442.64 170
18443.93 165
18445.21 163
18446.49 178
18447.77 178
18449.05 203
18450.34 149
18451.62 167
18452.90 184
18454.18 179
18455.47 186
18456.75 171
18458.03 171
18459.31 180
18460.60 181
18461.88 167
18463.16 177
18464.45 183
18465.73 169
18467.01 183
18468.29 176
18469.58 179
18470.86 153
18472.14 184
18473.43 180
18474.71 180
18475.99 174
18477.28 150
18478.56 172
18479.84 171
18481.13 150
18482.41 165
18483.69 173
18484.98 159
18486.26 177
18487.54 201
18488.83 175
18490.11 183
18491.40 179
18492.68 174
18493.96 163
18495.25 190
18496.53 171
18497.81 186
18499.10 173
18500.38 162
18501.67 169
18502.95 164
18504.24 169
18505.52 162
18506.80 190
18508.09 183
18509.37 183
18510.66 182
18511.94 176
18513.23 165
18514.51 174
18515.80 170
18517.08 191
18518.37 186
18519.65 169
18520.93 166
18522.22 167
18523.50 185
18524.79 186
18526.07 172
18527.36 182
18528.64 193
18529.93 169
18531.21 194
18532.50 172
18533.79 183
18535.07 166
18536.36 183
18537.64 168
18538.93 184
18540.21 160
18541.50 167
18542.78 188
18544.07 178
18545.35 191
18546.64 166
18547.93 185
18549.21 190
18550.50 171
18551.78 177
18553.07 187
18554.36 177
18555.64 193
18556.93 159
18558.21 188
18559.50 177
18560.79 182
18562.07 177
18563.36 177
18564.64 179
18565.93 186
18567.22 183
18568.50 193
18569.79 175
18571.08 177
18572.36 194
18573.65 184
18574.94 188
18576.22 192
18577.51 175
18578.80 194
18580.08 192
18581.37 180
18582.66 160
18583.95 197
18585.23 170
18586.52 186
18587.81 193
18589.09 195
18590.38 191
18591.67 190
18592.96 193
18594.24 198
18595.53 179
18596.82 191
18598.11 184
18599.39 211
18600.68 197
18601.97 184
18603.26 196
18604.54 186
18605.83 189
18607.12 184
18608.41 185
18609.69 185
18610.98 205
18612.27 191
18613.56 213
18614.85 212
18616.13 167
18617.42 179
18618.71 173
18620.00 198
18621.29 194
18622.58 194
18623.86 172
18625.15 196
18626.44 194
18627.73 186
18629.02 170
18630.31 179
18631.60 166
18632.88 185
18634.17 187
18635.46 183
18636.75 188
18638.04 175
18639.33 182
18640.62 190
18641.91 174
18643.20 184
18644.48 192
18645.77 179
18647.06 169
18648.35 149
18649.64 176
18650.93 164
18652.22 200
18653.51 169
18654.80 181
18656.09 163
18657.38 155
18658.67 187
18659.96 177
18661.25 177
18662.54 169
18663.83 178
18665.12 165
18666.41 168
18667.70 169
18668.99 184
18670.28 178
18671.57 170
18672.86 183
18674.15 191
18675.44 166
18676.73 194
18678.02 167
18679.31 183
18680.60 155
18681.89 179
18683.18 199
18684.47 172
18685.76 173
18687.05 167
18688.34 217
18689.63 172
18690.92 174
18692.21 171
18693.50 166
18694.79 183
18696.08 189
18697.38 170
18698.67 164
18699.96 160
18701.25 162
18702.54 174
18703.83 180
18705.12 174
18706.41 153
18707.70 185
18709.00 200
18710.29 166
18711.58 172
18712.87 177
18714.16 178
18715.45 173
18716.74 163
18718.04 178
18719.33 174
18720.62 178
18721.91 178
18723.20 166
18724.50 178
18725.79 166
18727.08 172
18728.37 193
18729.66 175
18730.96 174
18732.25 167
18733.54 181
18734.83 169
18736.12 157
18737.42 178
18738.71 163
18740.00 178
18741.29 150
18742.59 159
18743.88 167
18745.17 164
18746.46 171
18747.76 175
18749.05 170
18750.34 144
18751.63 159
18752.93 162
18754.22 150
18755.51 171
18756.81 154
18758.10 162
18759.39 167
18760.69 175
18761.98 147
18763.27 149
18764.56 180
18765.86 194
18767.15 157
18768.44 181
18769.74 169
18771.03 173
18772.33 179
18773.62 153
18774.91 165
18776.21 168
18777.50 186
18778.79 169
18780.09 163
18781.38 163
18782.67 166
18783.97 159
18785.26 182
18786.56 156
18787.85 179
18789.14 171
18790.44 181
18791.73 174
18793.03 168
18794.32 159
18795.62 178
18796.91 180
18798.20 169
18799.50 154
18800.79 165
18802.09 171
18803.38 168
18804.68 160
18805.97 149
18807.27 162
18808.56 153
18809.86 189
18811.15 173
18812.45 155
18813.74 152
18815.04 176
18816.33 166
18817.63 174
18818.92 171
18820.22 159
18821.51 167
18822.81 172
18824.10 169
18825.40 158
18826.69 163
18827.99 176
18829.28 174
18830.58 184
18831.87 186
18833.17 151
18834.47 184
18835.76 183
18837.06 167
18838.35 181
18839.65 159
18840.95 176
18842.24 179
18843.54 175
18844.83 177
18846.13 167
18847.43 170
18848.72 192
18850.02 162
18851.31 141
18852.61 170
18853.91 171
18855.20 189
18856.50 153
18857.80 170
18859.09 207
18860.39 184
18861.69 186
18862.98 178
18864.28 159
18865.58 170
18866.87 145
18868.17 172
18869.47 164
18870.76 153
18872.06 145
18873.36 180
18874.65 163
18875.95 159
18877.25 176
18878.54 161
18879.84 173
18881.14 154
18882.44 173
18883.73 176
18885.03 168
18886.33 169
18887.63 174
18888.92 186
18890.22 172
18891.52 152
18892.82 160
18894.11 170
18895.41 195
18896.71 157
18898.01 154
18899.31 176
18900.60 195
18901.90 163
18903.20 168
18904.50 182
18905.80 159
18907.09 164
18908.39 172
18909.69 158
18910.99 152
18912.29 172
18913.59 161
18914.88 174
18916.18 176
18917.48 178
18918.78 164
18920.08 149
18921.38 168
18922.67 176
18923.97 158
18925.27 160
18926.57 170
18927.87 153
18929.17 156
18930.47 157
18931.77 180
18933.07 172
18934.37 156
18935.66 160
18936.96 164
18938.26 186
18939.56 150
18940.86 154
18942.16 159
18943.46 178
18944.76 166
18946.06 156
18947.36 155
18948.66 158
18949.96 154
18951.26 171
18952.56 161
18953.86 159
18955.16 151
18956.46 149
18957.76 173
18959.06 166
18960.36 188
18961.66 174
18962.96 175
18964.26 151
18965.56 178
18966.86 148
18968.16 165
18969.46 167
18970.76 171
18972.06 151
18973.36 150
18974.66 162
18975.96 165
18977.26 181
18978.56 156
18979.86 172
18981.16 174
18982.46 147
18983.76 153
18985.06 170
18986.37 178
18987.67 163
18988.97 166
18990.27 184
18991.57 167
18992.87 143
18994.17 178
18995.47 159
18996.77 157
18998.07 165
18999.38 157
19000.68 153
19001.98 142
19003.28 168
19004.58 155
19005.88 154
19007.18 141
19008.49 156
19009.79 152
19011.09 141
19012.39 158
19013.69 166
19015.00 177
19016.30 174
19017.60 151
19018.90 168
19020.20 188
19021.51 186
19022.81 168
19024.11 153
19025.41 167
19026.71 149
19028.02 161
19029.32 168
19030.62 152
19031.92 141
19033.23 163
19034.53 159
19035.83 152
19037.13 146
19038.44 157
19039.74 145
19041.04 157
19042.34 158
19043.65 167
19044.95 145
19046.25 163
19047.56 148
19048.86 167
19050.16 136
19051.47 149
19052.77 155
19054.07 152
19055.37 150
19056.68 152
19057.98 163
19059.28 156
19060.59 181
19061.89 162
19063.20 169
19064.50 153
19065.80 141
19067.11 135
19068.41 172
19069.71 168
19071.02 153
19072.32 155
19073.62 157
19074.93 153
19076.23 158
19077.54 169
19078.84 160
19080.14 178
19081.45 163
19082.75 164
19084.06 160
19085.36 166
19086.67 128
19087.97 167
19089.27 131
19090.58 157
19091.88 146
19093.19 140
19094.49 179
19095.80 171
19097.10 168
19098.41 143
19099.71 155
19101.02 168
19102.32 166
19103.63 152
19104.93 149
19106.24 176
19107.54 152
19108.85 137
19110.15 153
19111.46 156
19112.76 161
19114.07 141
19115.37 145
19116.68 150
19117.98 162
19119.29 162
19120.59 144
19121.90 161
19123.20 142
19124.51 151
19125.82 157
19127.12 145
19128.43 149
19129.73 178
19131.04 160
19132.34 162
19133.65 154
19134.96 155
19136.26 154
19137.57 155
19138.87 151
19140.18 137
19141.49 167
19142.79 148
19144.10 141
19145.41 147
19146.71 166
19148.02 157
19149.32 152
19150.63 152
19151.94 142
19153.24 145
19154.55 149
19155.86 154
19157.16 168
19158.47 136
19159.78 143
19161.08 161
19162.39 170
19163.70 154
19165.01 143
19166.31 160
19167.62 156
19168.93 149
19170.23 152
19171.54 158
19172.85 154
19174.16 157
19175.46 161
19176.77 144
19178.08 142
19179.39 144
19180.69 176
19182.00 164
19183.31 168
19184.62 169
19185.92 176
19187.23 144
19188.54 147
19189.85 142
19191.15 158
19192.46 158
19193.77 153
19195.08 148
19196.39 135
19197.69 167
19199.00 185
19200.31 149
19201.62 142
19202.93 178
19204.24 154
19205.54 151
19206.85 144
19208.16 152
19209.47 141
19210.78 154
19212.09 156
19213.40 168
19214.70 153
19216.01 168
19217.32 166
19218.63 172
19219.94 180
19221.25 161
19222.56 176
19223.87 141
19225.18 158
19226.48 160
19227.79 178
19229.10 160
19230.41 155
19231.72 150
19233.03 149
19234.34 167
19235.65 179
19236.96 165
19238.27 142
19239.58 152
19240.89 156
19242.20 186
19243.51 160
19244.82 169
19246.13 143
19247.44 152
19248.75 143
19250.06 166
19251.37 149
19252.67 151
19253.98 152
19255.30 152
19256.61 150
19257.92 166
19259.23 174
19260.54 160
19261.85 176
19263.16 171
19264.47 154
19265.78 144
19267.09 153
19268.40 146
19269.71 172
19271.02 171
19272.33 144
19273.64 144
19274.95 164
19276.26 169
19277.57 158
19278.88 161
19280.19 149
19281.51 161
19282.82 153
19284.13 156
19285.44 162
19286.75 165
19288.06 158
19289.37 165
19290.68 143
19291.99 146
19293.31 156
19294.62 167
19295.93 148
19297.24 142
19298.55 148
19299.86 168
19301.18 174
19302.49 159
19303.80 141
19305.11 149
19306.42 160
19307.73 149
19309.05 142
19310.36 158
19311.67 174
19312.98 178
19314.29 173
19315.61 148
19316.92 141
19318.23 198
19319.54 167
19320.85 157
19322.17 132
19323.48 169
19324.79 178
19326.10 164
19327.42 162
19328.73 166
19330.04 169
19331.35 144
19332.67 170
19333.98 157
19335.29 132
19336.61 149
19337.92 144
19339.23 152
19340.54 137
19341.86 152
19343.17 152
19344.48 154
19345.80 160
19347.11 156
19348.42 152
19349.74 173
19351.05 175
19352.36 137
19353.68 151
19354.99 161
19356.30 155
19357.62 165
19358.93 143
19360.24 154
19361.56 154
19362.87 160
19364.19 157
19365.50 148
19366.81 149
19368.13 148
19369.44 150
19370.75 152
19372.07 135
19373.38 156
19374.70 140
19376.01 140
19377.33 143
19378.64 147
19379.95 144
19381.27 151
19382.58 156
19383.90 165
19385.21 164
19386.53 146
19387.84 136
19389.16 159
19390.47 157
19391.78 152
19393.10 151
19394.41 160
19395.73 157
19397.04 161
19398.36 123
19399.67 145
19400.99 146
19402.30 170
19403.62 136
19404.93 144
19406.25 143
19407.56 146
19408.88 146
19410.20 164
19411.51 159
19412.83 147
19414.14 153
19415.46 167
19416.77 172
19418.09 148
19419.40 144
19420.72 153
19422.03 180
19423.35 141
19424.67 134
19425.98 137
19427.30 154
19428.61 137
19429.93 132
19431.25 136
19432.56 170
19433.88 168
19435.19 151
19436.51 155
19437.83 139
19439.14 133
19440.46 136
19441.78 148
19443.09 135
19444.41 155
19445.73 161
19447.04 162
19448.36 159
19449.68 165
19450.99 162
19452.31 137
19453.63 158
19454.94 147
19456.26 137
19457.58 143
19458.89 161
19460.21 141
19461.53 162
19462.84 144
19464.16 166
19465.48 164
19466.80 161
19468.11 150
19469.43 141
19470.75 129
19472.07 140
19473.38 147
19474.70 141
19476.02 148
19477.34 162
19478.65 158
19479.97 145
19481.29 137
19482.61 146
19483.92 163
19485.24 163
19486.56 157
19487.88 133
19489.20 149
19490.51 138
19491.83 131
19493.15 138
19494.47 163
19495.79 155
19497.10 129
19498.42 144
19499.74 156
19501.06 147
19502.38 136
19503.70 125
19505.02 172
19506.33 129
19507.65 147
19508.97 137
19510.29 157
19511.61 148
19512.93 130
19514.25 162
19515.57 156
19516.88 154
19518.20 148
19519.52 159
19520.84 158
19522.16 127
19523.48 141
19524.80 143
19526.12 162
19527.44 146
19528.76 181
19530.08 153
19531.40 138
19532.71 143
19534.03 134
19535.35 157
19536.67 154
19537.99 150
19539.31 159
19540.63 150
19541.95 132
19543.27 152
19544.59 171
19545.91 151
19547.23 136
19548.55 172
19549.87 159
19551.19 154
19552.51 148
19553.83 144
19555.15 140
19556.47 124
19557.79 154
19559.11 147
19560.43 140
19561.75 113
19563.08 146
19564.40 166
19565.72 157
19567.04 132
19568.36 155
19569.68 149
19571.00 162
19572.32 143
19573.64 143
19574.96 162
19576.28 139
19577.60 136
19578.92 157
19580.25 157
19581.57 142
19582.89 165
19584.21 147
19585.53 130
19586.85 145
19588.17 153
19589.49 155
19590.82 136
19592.14 160
19593.46 147
19594.78 164
19596.10 167
19597.42 154
19598.75 149
19600.07 146
19601.39 132
19602.71 159
19604.03 127
19605.35 151
19606.68 158
19608.00 155
19609.32 142
19610.64 153
19611.96 136
19613.29 143
19614.61 146
19615.93 146
19617.25 147
19618.58 159
19619.90 155
19621.22 143
19622.54 143
19623.87 155
19625.19 154
19626.51 130
19627.83 141
19629.16 156
19630.48 134
19631.80 145
19633.13 149
19634.45 148
19635.77 154
19637.09 173
19638.42 131
19639.74 140
19641.06 132
19642.39 151
19643.71 174
19645.03 155
19646.36 145
19647.68 156
19649.00 156
19650.33 139
19651.65 146
19652.97 148
19654.30 153
19655.62 144
19656.94 148
19658.27 158
19659.59 157
19660.92 150
19662.24 153
19663.56 160
19664.89 151
19666.21 158
19667.54 158
19668.86 133
19670.18 153
19671.51 165
19672.83 153
19674.16 176
19675.48 149
19676.80 153
19678.13 152
19679.45 115
19680.78 131
19682.10 147
19683.43 134
19684.75 144
19686.08 137
19687.40 137
19688.73 145
19690.05 137
19691.38 135
19692.70 145
19694.02 160
19695.35 153
19696.67 140
19698.00 151
19699.33 139
19700.65 166
19701.98 157
19703.30 135
19704.63 144
19705.95 148
19707.28 166
19708.60 140
19709.93 146
19711.25 139
19712.58 153
19713.90 141
19715.23 134
19716.56 153
19717.88 135
19719.21 151
19720.53 159
19721.86 157
19723.18 135
19724.51 145
19725.84 160
19727.16 160
19728.49 148
19729.81 139
19731.14 151
19732.47 143
19733.79 150
19735.12 150
19736.45 138
19737.77 172
19739.10 146
19740.42 151
19741.75 157
19743.08 155
19744.40 155
19745.73 151
19747.06 132
19748.38 140
19749.71 163
19751.04 153
19752.37 138
19753.69 147
19755.02 127
19756.35 121
19757.67 126
19759.00 127
19760.33 150
19761.65 155
19762.98 135
19764.31 141
19765.64 147
19766.96 134
19768.29 138
19769.62 138
19770.95 123
19772.27 142
19773.60 164
19774.93 153
19776.26 144
19777.58 141
19778.91 136
19780.24 145
19781.57 134
19782.90 139
19784.22 140
19785.55 142
19786.88 147
19788.21 141
19789.54 153
19790.86 132
19792.19 140
19793.52 157
19794.85 133
19796.18 127
19797.51 148
19798.83 161
19800.16 161
19801.49 131
19802.82 115
19804.15 169
19805.48 133
19806.81 149
19808.13 145
19809.46 149
19810.79 140
19812.12 142
19813.45 146
19814.78 144
19816.11 146
19817.44 131
19818.77 168
19820.10 161
19821.42 150
19822.75 149
19824.08 136
19825.41 147
19826.74 147
19828.07 155
19829.40 164
19830.73 159
19832.06 149
19833.39 155
19834.72 123
19836.05 157
19837.38 153
19838.71 148
19840.04 146
19841.37 158
19842.70 140
19844.03 135
19845.36 143
19846.69 143
19848.02 142
19849.35 147
19850.68 146
19852.01 138
19853.34 144
19854.67 135
19856.00 148
19857.33 146
19858.66 147
19859.99 153
19861.32 138
19862.65 151
19863.98 142
19865.31 150
19866.64 139
19867.97 157
19869.30 139
19870.64 147
19871.97 147
19873.30 140
19874.63 131
19875.96 157
19877.29 152
19878.62 151
19879.95 152
19881.28 132
19882.62 147
19883.95 141
19885.28 154
19886.61 134
19887.94 138
19889.27 158
19890.60 145
19891.94 141
19893.27 145
19894.60 127
19895.93 137
19897.26 144
19898.59 158
19899.93 146
19901.26 148
19902.59 146
19903.92 149
19905.25 144
19906.59 149
19907.92 152
19909.25 143
19910.58 152
19911.91 134
19913.25 136
19914.58 119
19915.91 147
19917.24 143
19918.58 156
19919.91 125
19921.24 145
19922.57 158
19923.91 143
19925.24 162
19926.57 148
19927.90 146
19929.24 147
19930.57 172
19931.90 150
19933.24 157
19934.57 155
19935.90 152
19937.23 153
19938.57 150
19939.90 146
19941.23 165
19942.57 157
19943.90 143
19945.23 148
19946.57 125
19947.90 166
19949.23 152
19950.57 168
19951.90 144
19953.24 147
19954.57 148
19955.90 162
19957.24 145
19958.57 159
19959.90 146
19961.24 153
19962.57 153
19963.91 130
19965.24 142
19966.57 150
19967.91 153
19969.24 140
19970.58 151
19971.91 147
19973.24 163
19974.58 133
19975.91 156
19977.25 163
19978.58 161
19979.92 141
19981.25 169
19982.59 141
19983.92 163
19985.26 147
19986.59 143
19987.92 142
19989.26 133
19990.59 158
19991.93 146
19993.26 161
19994.60 132
19995.93 154
19997.27 130
19998.60 152
19999.94 134
20001.28 142
20002.61 134
20003.95 154
20005.28 150
20006.62 161
20007.95 144
20009.29 145
20010.62 154
20011.96 140
20013.29 167
20014.63 153
20015.97 152
20017.30 155
20018.64 157
20019.97 137
20021.31 162
20022.64 153
20023.98 170
20025.32 166
20026.65 134
20027.99 155
20029.32 162
20030.66 159
20032.00 162
20033.33 153
20034.67 157
20036.01 183
20037.34 168
20038.68 167
20040.02 159
20041.35 174
20042.69 155
20044.03 164
20045.36 172
20046.70 151
20048.04 152
20049.37 154
20050.71 194
20052.05 190
20053.38 169
20054.72 176
20056.06 175
20057.39 178
20058.73 147
20060.07 159
20061.41 188
20062.74 172
20064.08 161
20065.42 163
20066.76 153
20068.09 167
20069.43 165
20070.77 161
20072.11 180
20073.44 169
20074.78 154
20076.12 162
20077.46 154
20078.79 177
20080.13 157
20081.47 162
20082.81 145
20084.15 142
20085.48 159
20086.82 173
20088.16 147
20089.50 150
20090.84 157
20092.17 173
20093.51 160
20094.85 145
20096.19 155
20097.53 165
20098.87 165
20100.20 143
20101.54 154
20102.88 161
20104.22 171
20105.56 160
20106.90 153
20108.24 154
20109.58 139
20110.91 160
20112.25 176
20113.59 184
20114.93 169
20116.27 149
20117.61 150
20118.95 133
20120.29 149
20121.63 148
20122.97 161
20124.31 146
20125.65 147
20126.98 149
20128.32 150
20129.66 160
20131.00 150
20132.34 150
20133.68 161
20135.02 162
20136.36 172
