# Supplementary material for: MALDI-TOF MS typing enables the classification of brewing yeasts of the genus Saccharomyces to major beer styles
Source: PLoS One. 2017 Aug 9;12(8):e0181694. doi: 10.1371/journal.pone.0181694 (PMC5549903; doi:10.1371/journal.pone.0181694)
Supplement: S17 File — The directory includes 90 raw files and was zipped to “.zip”; the folder has three strains with 30 spectra per strain; S1 Text explains the raw files with an example and Table 1 represents the yeast strains used within the experiment. (ZIP) [file pone.0181694.s020.zip › 49-51/30811-PIBB121-Dias-Dias-Dias-YPG-18h-E-E_2016-09-30_1_0_B3_1.dat]

1999.98 1698
2000.40 1663
2000.82 1580
2001.24 1590
2001.66 1583
2002.09 1584
2002.51 1484
2002.93 1489
2003.35 1637
2003.78 1624
2004.20 1473
2004.62 1465
2005.04 1616
2005.47 1566
2005.89 1634
2006.31 1644
2006.73 1670
2007.16 1584
2007.58 1681
2008.00 1687
2008.42 1514
2008.85 1532
2009.27 1652
2009.69 1590
2010.12 1480
2010.54 1470
2010.96 1485
2011.39 1352
2011.81 1429
2012.23 1336
2012.66 1332
2013.08 1342
2013.50 1405
2013.93 1364
2014.35 1302
2014.77 1358
2015.20 1363
2015.62 1440
2016.04 1519
2016.47 1560
2016.89 1536
2017.31 1554
2017.74 1575
2018.16 1485
2018.59 1517
2019.01 1466
2019.43 1506
2019.86 1538
2020.28 1539
2020.71 1560
2021.13 1528
2021.55 1504
2021.98 1474
2022.40 1514
2022.83 1507
2023.25 1493
2023.68 1443
2024.10 1375
2024.52 1469
2024.95 1403
2025.37 1457
2025.80 1435
2026.22 1453
2026.65 1450
2027.07 1453
2027.50 1396
2027.92 1381
2028.35 1396
2028.77 1327
2029.20 1310
2029.62 1369
2030.05 1431
2030.47 1389
2030.90 1308
2031.32 1351
2031.75 1373
2032.17 1404
2032.60 1399
2033.02 1368
2033.45 1427
2033.88 1401
2034.30 1356
2034.73 1395
2035.15 1492
2035.58 1429
2036.00 1445
2036.43 1442
2036.86 1455
2037.28 1550
2037.71 1560
2038.13 1470
2038.56 1555
2038.98 1624
2039.41 1606
2039.84 1599
2040.26 1578
2040.69 1594
2041.12 1583
2041.54 1557
2041.97 1587
2042.39 1557
2042.82 1390
2043.25 1484
2043.67 1527
2044.10 1439
2044.53 1463
2044.95 1428
2045.38 1488
2045.81 1485
2046.23 1377
2046.66 1398
2047.09 1493
2047.51 1511
2047.94 1347
2048.37 1465
2048.80 1493
2049.22 1377
2049.65 1381
2050.08 1460
2050.50 1490
2050.93 1425
2051.36 1377
2051.79 1372
2052.21 1298
2052.64 1353
2053.07 1307
2053.50 1361
2053.92 1283
2054.35 1324
2054.78 1321
2055.21 1380
2055.63 1334
2056.06 1366
2056.49 1423
2056.92 1393
2057.35 1339
2057.77 1330
2058.20 1377
2058.63 1459
2059.06 1399
2059.49 1347
2059.92 1367
2060.34 1413
2060.77 1366
2061.20 1361
2061.63 1447
2062.06 1528
2062.49 1414
2062.91 1552
2063.34 1538
2063.77 1583
2064.20 1553
2064.63 1710
2065.06 1740
2065.49 1819
2065.91 1770
2066.34 1812
2066.77 1709
2067.20 1608
2067.63 1645
2068.06 1597
2068.49 1541
2068.92 1425
2069.35 1485
2069.78 1375
2070.21 1442
2070.63 1468
2071.06 1473
2071.49 1453
2071.92 1435
2072.35 1428
2072.78 1468
2073.21 1422
2073.64 1442
2074.07 1462
2074.50 1463
2074.93 1475
2075.36 1543
2075.79 1577
2076.22 1543
2076.65 1528
2077.08 1527
2077.51 1491
2077.94 1518
2078.37 1547
2078.80 1597
2079.23 1605
2079.66 1597
2080.09 1539
2080.52 1548
2080.95 1533
2081.38 1609
2081.81 1573
2082.24 1627
2082.67 1556
2083.10 1558
2083.54 1601
2083.97 1526
2084.40 1487
2084.83 1576
2085.26 1508
2085.69 1504
2086.12 1535
2086.55 1507
2086.98 1500
2087.41 1529
2087.84 1493
2088.28 1529
2088.71 1517
2089.14 1536
2089.57 1460
2090.00 1451
2090.43 1521
2090.86 1538
2091.29 1553
2091.73 1641
2092.16 1678
2092.59 1536
2093.02 1609
2093.45 1634
2093.88 1644
2094.32 1671
2094.75 1644
2095.18 1640
2095.61 1617
2096.04 1536
2096.48 1586
2096.91 1444
2097.34 1382
2097.77 1403
2098.20 1396
2098.64 1414
2099.07 1425
2099.50 1381
2099.93 1320
2100.37 1257
2100.80 1334
2101.23 1230
2101.66 1388
2102.10 1455
2102.53 1383
2102.96 1421
2103.39 1535
2103.83 1521
2104.26 1452
2104.69 1452
2105.13 1583
2105.56 1627
2105.99 1541
2106.42 1564
2106.86 1536
2107.29 1660
2107.72 1655
2108.16 1641
2108.59 1570
2109.02 1534
2109.46 1506
2109.89 1562
2110.32 1518
2110.76 1614
2111.19 1619
2111.62 1495
2112.06 1457
2112.49 1372
2112.92 1435
2113.36 1484
2113.79 1421
2114.23 1349
2114.66 1325
2115.09 1310
2115.53 1282
2115.96 1330
2116.40 1357
2116.83 1384
2117.26 1335
2117.70 1324
2118.13 1327
2118.57 1432
2119.00 1365
2119.44 1360
2119.87 1348
2120.30 1375
2120.74 1308
2121.17 1399
2121.61 1388
2122.04 1346
2122.48 1364
2122.91 1405
2123.35 1425
2123.78 1389
2124.22 1391
2124.65 1380
2125.09 1337
2125.52 1419
2125.96 1436
2126.39 1483
2126.83 1565
2127.26 1535
2127.70 1540
2128.13 1606
2128.57 1637
2129.00 1632
2129.44 1696
2129.87 1667
2130.31 1668
2130.74 1767
2131.18 1756
2131.62 1756
2132.05 1662
2132.49 1739
2132.92 1686
2133.36 1655
2133.79 1638
2134.23 1670
2134.67 1632
2135.10 1814
2135.54 1831
2135.97 1755
2136.41 1758
2136.85 1774
2137.28 1712
2137.72 1640
2138.16 1596
2138.59 1598
2139.03 1564
2139.46 1614
2139.90 1578
2140.34 1600
2140.77 1494
2141.21 1473
2141.65 1370
2142.08 1334
2142.52 1326
2142.96 1329
2143.39 1341
2143.83 1403
2144.27 1404
2144.70 1345
2145.14 1371
2145.58 1381
2146.02 1400
2146.45 1455
2146.89 1439
2147.33 1581
2147.76 1534
2148.20 1677
2148.64 1647
2149.08 1682
2149.51 1760
2149.95 1881
2150.39 1909
2150.83 1826
2151.26 1863
2151.70 1828
2152.14 1768
2152.58 1656
2153.01 1586
2153.45 1600
2153.89 1649
2154.33 1630
2154.77 1584
2155.20 1449
2155.64 1515
2156.08 1539
2156.52 1440
2156.96 1525
2157.40 1488
2157.83 1538
2158.27 1541
2158.71 1504
2159.15 1591
2159.59 1505
2160.03 1555
2160.46 1529
2160.90 1503
2161.34 1555
2161.78 1554
2162.22 1495
2162.66 1431
2163.10 1545
2163.54 1535
2163.97 1527
2164.41 1615
2164.85 1683
2165.29 1585
2165.73 1614
2166.17 1678
2166.61 1566
2167.05 1542
2167.49 1573
2167.93 1613
2168.37 1618
2168.80 1688
2169.24 1784
2169.68 1731
2170.12 1745
2170.56 1879
2171.00 1812
2171.44 1847
2171.88 1964
2172.32 1902
2172.76 1923
2173.20 1803
2173.64 1792
2174.08 1817
2174.52 1863
2174.96 1801
2175.40 1804
2175.84 1736
2176.28 1752
2176.72 1689
2177.16 1742
2177.60 1690
2178.04 1652
2178.48 1676
2178.92 1691
2179.36 1778
2179.80 1717
2180.24 1628
2180.69 1699
2181.13 1626
2181.57 1482
2182.01 1585
2182.45 1591
2182.89 1490
2183.33 1558
2183.77 1505
2184.21 1500
2184.65 1522
2185.09 1529
2185.53 1563
2185.98 1470
2186.42 1631
2186.86 1686
2187.30 1744
2187.74 1796
2188.18 1745
2188.62 1765
2189.07 1902
2189.51 1813
2189.95 1784
2190.39 1773
2190.83 1832
2191.27 1785
2191.71 1709
2192.16 1792
2192.60 1727
2193.04 1730
2193.48 1699
2193.92 1698
2194.37 1724
2194.81 1657
2195.25 1679
2195.69 1667
2196.13 1711
2196.58 1591
2197.02 1685
2197.46 1647
2197.90 1747
2198.35 1613
2198.79 1622
2199.23 1523
2199.67 1547
2200.12 1519
2200.56 1480
2201.00 1560
2201.44 1563
2201.89 1585
2202.33 1675
2202.77 1667
2203.21 1511
2203.66 1549
2204.10 1620
2204.54 1687
2204.99 1687
2205.43 1683
2205.87 1670
2206.32 1665
2206.76 1769
2207.20 1676
2207.65 1767
2208.09 1803
2208.53 1833
2208.98 1907
2209.42 1872
2209.86 1729
2210.31 1787
2210.75 1874
2211.19 1782
2211.64 1742
2212.08 1749
2212.53 1644
2212.97 1672
2213.41 1772
2213.86 1657
2214.30 1570
2214.74 1562
2215.19 1477
2215.63 1508
2216.08 1486
2216.52 1550
2216.97 1514
2217.41 1582
2217.85 1541
2218.30 1556
2218.74 1508
2219.19 1560
2219.63 1587
2220.08 1596
2220.52 1617
2220.97 1689
2221.41 1789
2221.86 1907
2222.30 1918
2222.74 2093
2223.19 2248
2223.63 2279
2224.08 2271
2224.52 2451
2224.97 2284
2225.41 2331
2225.86 2267
2226.30 2279
2226.75 2077
2227.20 2051
2227.64 1975
2228.09 1890
2228.53 1965
2228.98 1897
2229.42 1923
2229.87 1798
2230.31 1863
2230.76 1927
2231.20 1746
2231.65 1788
2232.10 1862
2232.54 1811
2232.99 1815
2233.43 1717
2233.88 1759
2234.33 1824
2234.77 1868
2235.22 1746
2235.66 1630
2236.11 1651
2236.56 1710
2237.00 1672
2237.45 1639
2237.90 1648
2238.34 1708
2238.79 1736
2239.23 1720
2239.68 1826
2240.13 1851
2240.57 1727
2241.02 1632
2241.47 1603
2241.91 1450
2242.36 1584
2242.81 1553
2243.25 1616
2243.70 1557
2244.15 1529
2244.60 1638
2245.04 1649
2245.49 1647
2245.94 1618
2246.38 1554
2246.83 1526
2247.28 1625
2247.73 1520
2248.17 1463
2248.62 1515
2249.07 1502
2249.52 1522
2249.96 1498
2250.41 1578
2250.86 1552
2251.31 1543
2251.75 1626
2252.20 1637
2252.65 1492
2253.10 1513
2253.54 1478
2253.99 1516
2254.44 1640
2254.89 1518
2255.34 1486
2255.79 1558
2256.23 1511
2256.68 1467
2257.13 1407
2257.58 1411
2258.03 1440
2258.47 1507
2258.92 1506
2259.37 1541
2259.82 1666
2260.27 1805
2260.72 1764
2261.17 1829
2261.61 2044
2262.06 1986
2262.51 1990
2262.96 2006
2263.41 1985
2263.86 1909
2264.31 1962
2264.76 1983
2265.21 1922
2265.65 1988
2266.10 1873
2266.55 1876
2267.00 1891
2267.45 1824
2267.90 1846
2268.35 1842
2268.80 1861
2269.25 1988
2269.70 1885
2270.15 1900
2270.60 1869
2271.05 1904
2271.50 2015
2271.95 1855
2272.40 1912
2272.85 1931
2273.30 1795
2273.75 1788
2274.20 1750
2274.65 1761
2275.10 1733
2275.55 1643
2276.00 1643
2276.45 1593
2276.90 1549
2277.35 1586
2277.80 1694
2278.25 1650
2278.70 1707
2279.15 1771
2279.60 1817
2280.05 1812
2280.50 1870
2280.95 1991
2281.40 1903
2281.85 1923
2282.30 1968
2282.75 1928
2283.20 1923
2283.66 1917
2284.11 1814
2284.56 1825
2285.01 1863
2285.46 1906
2285.91 2010
2286.36 2117
2286.81 2417
2287.26 2635
2287.72 2902
2288.17 3296
2288.62 3871
2289.07 4407
2289.52 4642
2289.97 4947
2290.42 5306
2290.88 5328
2291.33 5265
2291.78 5082
2292.23 5058
2292.68 4907
2293.13 4446
2293.59 4068
2294.04 3814
2294.49 3758
2294.94 3424
2295.39 3057
2295.85 2900
2296.30 2721
2296.75 2487
2297.20 2309
2297.65 2334
2298.11 2136
2298.56 2125
2299.01 1981
2299.46 1991
2299.92 1986
2300.37 1901
2300.82 1782
2301.27 1791
2301.73 1803
2302.18 1822
2302.63 1715
2303.09 1657
2303.54 1716
2303.99 1616
2304.44 1629
2304.90 1753
2305.35 1668
2305.80 1644
2306.26 1744
2306.71 1859
2307.16 1817
2307.62 1887
2308.07 1941
2308.52 2027
2308.98 2041
2309.43 2031
2309.88 2119
2310.34 2131
2310.79 2203
2311.24 2162
2311.70 2152
2312.15 2191
2312.60 2112
2313.06 2089
2313.51 2020
2313.97 1957
2314.42 1922
2314.87 1780
2315.33 1828
2315.78 1837
2316.24 1808
2316.69 1811
2317.14 1849
2317.60 1895
2318.05 1840
2318.51 2001
2318.96 1897
2319.42 1925
2319.87 1933
2320.32 1899
2320.78 1927
2321.23 1982
2321.69 1891
2322.14 1844
2322.60 1830
2323.05 1822
2323.51 1886
2323.96 1893
2324.42 1952
2324.87 1892
2325.33 1964
2325.78 1987
2326.24 2005
2326.69 1965
2327.15 2008
2327.60 1984
2328.06 2111
2328.51 2127
2328.97 2237
2329.42 2185
2329.88 2296
2330.33 2136
2330.79 2216
2331.25 2227
2331.70 1964
2332.16 2082
2332.61 1965
2333.07 1894
2333.52 1893
2333.98 1858
2334.44 1897
2334.89 1797
2335.35 1877
2335.80 1853
2336.26 1933
2336.72 1957
2337.17 2009
2337.63 2071
2338.08 2138
2338.54 2214
2339.00 2286
2339.45 2213
2339.91 2310
2340.37 2373
2340.82 2372
2341.28 2304
2341.74 2330
2342.19 2345
2342.65 2256
2343.11 2153
2343.56 2128
2344.02 2090
2344.48 2082
2344.93 2009
2345.39 2018
2345.85 2067
2346.30 2122
2346.76 2111
2347.22 2077
2347.67 2109
2348.13 1976
2348.59 1943
2349.05 1976
2349.50 2006
2349.96 1969
2350.42 1949
2350.88 2005
2351.33 1955
2351.79 1871
2352.25 1890
2352.71 1810
2353.16 1805
2353.62 1823
2354.08 1782
2354.54 1756
2355.00 1735
2355.45 1795
2355.91 1735
2356.37 1690
2356.83 1792
2357.29 1765
2357.74 1803
2358.20 1768
2358.66 1812
2359.12 1854
2359.58 1957
2360.04 1957
2360.49 1909
2360.95 2009
2361.41 2015
2361.87 1978
2362.33 1896
2362.79 1875
2363.24 2098
2363.70 2097
2364.16 2158
2364.62 2211
2365.08 2129
2365.54 2039
2366.00 2118
2366.46 2137
2366.92 2146
2367.37 2017
2367.83 2027
2368.29 2062
2368.75 2164
2369.21 2066
2369.67 1847
2370.13 1900
2370.59 1889
2371.05 1938
2371.51 1982
2371.97 1890
2372.43 1844
2372.89 1936
2373.35 1977
2373.81 1914
2374.27 1833
2374.73 1933
2375.19 2051
2375.65 1922
2376.11 1861
2376.57 1861
2377.03 1759
2377.49 1857
2377.95 1844
2378.41 1757
2378.87 1862
2379.33 1831
2379.79 1845
2380.25 1859
2380.71 1845
2381.17 1820
2381.63 1792
2382.09 1787
2382.55 1759
2383.01 1699
2383.47 1699
2383.93 1726
2384.39 1716
2384.85 1753
2385.31 1712
2385.77 1713
2386.24 1646
2386.70 1683
2387.16 1691
2387.62 1680
2388.08 1762
2388.54 1656
2389.00 1726
2389.46 1829
2389.92 1705
2390.39 1708
2390.85 1714
2391.31 1805
2391.77 1817
2392.23 1786
2392.69 1708
2393.15 1682
2393.62 1702
2394.08 1671
2394.54 1563
2395.00 1600
2395.46 1698
2395.92 1734
2396.39 1683
2396.85 1677
2397.31 1732
2397.77 1674
2398.23 1698
2398.70 1670
2399.16 1676
2399.62 1745
2400.08 1719
2400.55 1742
2401.01 1771
2401.47 1736
2401.93 1736
2402.39 1836
2402.86 1792
2403.32 1668
2403.78 1735
2404.24 1728
2404.71 1712
2405.17 1844
2405.63 1793
2406.10 1790
2406.56 1805
2407.02 1873
2407.48 1721
2407.95 1782
2408.41 1769
2408.87 1699
2409.34 1683
2409.80 1742
2410.26 1673
2410.73 1696
2411.19 1629
2411.65 1711
2412.12 1738
2412.58 1693
2413.04 1761
2413.51 1776
2413.97 1806
2414.43 1833
2414.90 1797
2415.36 1937
2415.83 2025
2416.29 1987
2416.75 2078
2417.22 2065
2417.68 2126
2418.14 2129
2418.61 2134
2419.07 2023
2419.54 2047
2420.00 2041
2420.47 1940
2420.93 2038
2421.39 2101
2421.86 2036
2422.32 2139
2422.79 2072
2423.25 2143
2423.72 2175
2424.18 2211
2424.64 2298
2425.11 2313
2425.57 2410
2426.04 2500
2426.50 2602
2426.97 2653
2427.43 2639
2427.90 2497
2428.36 2599
2428.83 2552
2429.29 2426
2429.76 2376
2430.22 2341
2430.69 2252
2431.15 2151
2431.62 1994
2432.08 1923
2432.55 1977
2433.02 1932
2433.48 2020
2433.95 1933
2434.41 2043
2434.88 2037
2435.34 1970
2435.81 1960
2436.27 1994
2436.74 2224
2437.21 2287
2437.67 2333
2438.14 2256
2438.60 2470
2439.07 2571
2439.54 2695
2440.00 2727
2440.47 2844
2440.93 2842
2441.40 2694
2441.87 2672
2442.33 2595
2442.80 2455
2443.27 2364
2443.73 2316
2444.20 2189
2444.66 2067
2445.13 2010
2445.60 1970
2446.06 1967
2446.53 1960
2447.00 1943
2447.46 1956
2447.93 1786
2448.40 1833
2448.87 1958
2449.33 2006
2449.80 2001
2450.27 1814
2450.73 1801
2451.20 1871
2451.67 1790
2452.13 1797
2452.60 1802
2453.07 1717
2453.54 1761
2454.00 1760
2454.47 1732
2454.94 1722
2455.41 1714
2455.87 1709
2456.34 1765
2456.81 1650
2457.28 1722
2457.74 1824
2458.21 1792
2458.68 1738
2459.15 1757
2459.62 1684
2460.08 1630
2460.55 1723
2461.02 1769
2461.49 1736
2461.96 1760
2462.42 1843
2462.89 1870
2463.36 1889
2463.83 1892
2464.30 1824
2464.77 1820
2465.23 1885
2465.70 1857
2466.17 1767
2466.64 1915
2467.11 1917
2467.58 1970
2468.05 1956
2468.52 2034
2468.98 1878
2469.45 1868
2469.92 1825
2470.39 1751
2470.86 1752
2471.33 1794
2471.80 1765
2472.27 1810
2472.74 1778
2473.21 1726
2473.67 1658
2474.14 1749
2474.61 1741
2475.08 1701
2475.55 1749
2476.02 1807
2476.49 1880
2476.96 1968
2477.43 2010
2477.90 2077
2478.37 2233
2478.84 2279
2479.31 2267
2479.78 2284
2480.25 2309
2480.72 2331
2481.19 2222
2481.66 2278
2482.13 2182
2482.60 2253
2483.07 2081
2483.54 1980
2484.01 1922
2484.48 1901
2484.95 1788
2485.42 1660
2485.89 1699
2486.36 1742
2486.83 1770
2487.30 1726
2487.77 1788
2488.24 1761
2488.72 1789
2489.19 1621
2489.66 1754
2490.13 1798
2490.60 1796
2491.07 1820
2491.54 1909
2492.01 1962
2492.48 1971
2492.95 1936
2493.42 1982
2493.90 1919
2494.37 1976
2494.84 2021
2495.31 2071
2495.78 2018
2496.25 1890
2496.72 1990
2497.20 1976
2497.67 2004
2498.14 1933
2498.61 1735
2499.08 1711
2499.55 1723
2500.03 1806
2500.50 1817
2500.97 1780
2501.44 1788
2501.91 1776
2502.38 1818
2502.86 1801
2503.33 1726
2503.80 1748
2504.27 1867
2504.75 1944
2505.22 1890
2505.69 1968
2506.16 2070
2506.63 2092
2507.11 2067
2507.58 2101
2508.05 2131
2508.52 2173
2509.00 2282
2509.47 2270
2509.94 2340
2510.42 2269
2510.89 2305
2511.36 2155
2511.83 2298
2512.31 2288
2512.78 2170
2513.25 2110
2513.73 2119
2514.20 2120
2514.67 2012
2515.14 1912
2515.62 2004
2516.09 1953
2516.56 2023
2517.04 1971
2517.51 1925
2517.99 1911
2518.46 1968
2518.93 1825
2519.41 1869
2519.88 1913
2520.35 1857
2520.83 1872
2521.30 1794
2521.77 1745
2522.25 1623
2522.72 1690
2523.20 1768
2523.67 1727
2524.14 1807
2524.62 1880
2525.09 1779
2525.57 1781
2526.04 1734
2526.51 1825
2526.99 1789
2527.46 1824
2527.94 1808
2528.41 1793
2528.89 1852
2529.36 1801
2529.84 1814
2530.31 1700
2530.79 1835
2531.26 1920
2531.73 1871
2532.21 1954
2532.68 1894
2533.16 1876
2533.63 1930
2534.11 1922
2534.58 1937
2535.06 1980
2535.53 1957
2536.01 1861
2536.48 1965
2536.96 1942
2537.44 1957
2537.91 1969
2538.39 2034
2538.86 2046
2539.34 1965
2539.81 1935
2540.29 1938
2540.76 1902
2541.24 1843
2541.71 1857
2542.19 1811
2542.67 1892
2543.14 1931
2543.62 1985
2544.09 1953
2544.57 2040
2545.05 2098
2545.52 2147
2546.00 2171
2546.47 2180
2546.95 2275
2547.43 2205
2547.90 2227
2548.38 2264
2548.86 2288
2549.33 2331
2549.81 2305
2550.28 2406
2550.76 2356
2551.24 2468
2551.71 2366
2552.19 2224
2552.67 2419
2553.14 2517
2553.62 2571
2554.10 2738
2554.57 2875
2555.05 2900
2555.53 2891
2556.01 2958
2556.48 2937
2556.96 2905
2557.44 2729
2557.91 2610
2558.39 2684
2558.87 2486
2559.35 2376
2559.82 2316
2560.30 2168
2560.78 2032
2561.26 1951
2561.73 1959
2562.21 1907
2562.69 1871
2563.17 1911
2563.64 1827
2564.12 1785
2564.60 1775
2565.08 1877
2565.56 1794
2566.03 1737
2566.51 1783
2566.99 1771
2567.47 1808
2567.95 1831
2568.42 1791
2568.90 1732
2569.38 1746
2569.86 1739
2570.34 1744
2570.82 1716
2571.29 1772
2571.77 1825
2572.25 1797
2572.73 1812
2573.21 1808
2573.69 1807
2574.17 1917
2574.64 1942
2575.12 1942
2575.60 1982
2576.08 1963
2576.56 1914
2577.04 1884
2577.52 1959
2578.00 1940
2578.48 1879
2578.95 1853
2579.43 1846
2579.91 1922
2580.39 1936
2580.87 1871
2581.35 1798
2581.83 1855
2582.31 1862
2582.79 1854
2583.27 1816
2583.75 1840
2584.23 1872
2584.71 1759
2585.19 1823
2585.67 1872
2586.15 1933
2586.63 1941
2587.11 1912
2587.59 1819
2588.07 1846
2588.55 1796
2589.03 1848
2589.51 1873
2589.99 1837
2590.47 1869
2590.95 1920
2591.43 1919
2591.91 1954
2592.39 1919
2592.87 1966
2593.35 2052
2593.83 2169
2594.31 2118
2594.79 2089
2595.27 2035
2595.75 2144
2596.23 2071
2596.71 2024
2597.20 2042
2597.68 2087
2598.16 2016
2598.64 1942
2599.12 1971
2599.60 1886
2600.08 1905
2600.56 1875
2601.04 1775
2601.53 1827
2602.01 1767
2602.49 1732
2602.97 1678
2603.45 1710
2603.93 1759
2604.41 1759
2604.90 1856
2605.38 1974
2605.86 2024
2606.34 2072
2606.82 2086
2607.30 2161
2607.79 2378
2608.27 2325
2608.75 2510
2609.23 2427
2609.71 2500
2610.20 2533
2610.68 2479
2611.16 2491
2611.64 2468
2612.12 2490
2612.61 2432
2613.09 2244
2613.57 2160
2614.05 2104
2614.54 2085
2615.02 2036
2615.50 1897
2615.98 1880
2616.47 1895
2616.95 1876
2617.43 1760
2617.91 1818
2618.40 1838
2618.88 1772
2619.36 1784
2619.85 1748
2620.33 1752
2620.81 1748
2621.29 1716
2621.78 1720
2622.26 1787
2622.74 1747
2623.23 1783
2623.71 1773
2624.19 1820
2624.68 1890
2625.16 1818
2625.64 1844
2626.13 1841
2626.61 1752
2627.10 1782
2627.58 1806
2628.06 1680
2628.55 1713
2629.03 1717
2629.51 1701
2630.00 1702
2630.48 1715
2630.97 1715
2631.45 1761
2631.93 1858
2632.42 1776
2632.90 1849
2633.39 1867
2633.87 1897
2634.35 1834
2634.84 1717
2635.32 1690
2635.81 1690
2636.29 1778
2636.78 1833
2637.26 1827
2637.75 1784
2638.23 1831
2638.72 1864
2639.20 1825
2639.68 1886
2640.17 1982
2640.65 1805
2641.14 1769
2641.62 1858
2642.11 1880
2642.59 1788
2643.08 1817
2643.56 1780
2644.05 1830
2644.53 1818
2645.02 1775
2645.51 1740
2645.99 1697
2646.48 1740
2646.96 1909
2647.45 1986
2647.93 1933
2648.42 1878
2648.90 1864
2649.39 2007
2649.88 1973
2650.36 1863
2650.85 1945
2651.33 2016
2651.82 1997
2652.30 2160
2652.79 2152
2653.28 2043
2653.76 2111
2654.25 2120
2654.73 2215
2655.22 2187
2655.71 2178
2656.19 2046
2656.68 2047
2657.17 2124
2657.65 2143
2658.14 1943
2658.63 1897
2659.11 1868
2659.60 1903
2660.09 1866
2660.57 1879
2661.06 1892
2661.55 1855
2662.03 1907
2662.52 1855
2663.01 1868
2663.49 1835
2663.98 1855
2664.47 1792
2664.95 1876
2665.44 1864
2665.93 1835
2666.42 1974
2666.90 1884
2667.39 1881
2667.88 1956
2668.36 1804
2668.85 1802
2669.34 1862
2669.83 1879
2670.31 1983
2670.80 1979
2671.29 2084
2671.78 2106
2672.27 2151
2672.75 2343
2673.24 2440
2673.73 2409
2674.22 2421
2674.70 2455
2675.19 2442
2675.68 2413
2676.17 2413
2676.66 2374
2677.15 2350
2677.63 2264
2678.12 2420
2678.61 2526
2679.10 2616
2679.59 2572
2680.08 2724
2680.56 2754
2681.05 2851
2681.54 2923
2682.03 2993
2682.52 3106
2683.01 3191
2683.50 3108
2683.98 3134
2684.47 3017
2684.96 3061
2685.45 3057
2685.94 2902
2686.43 2568
2686.92 2565
2687.41 2386
2687.90 2369
2688.39 2220
2688.88 2211
2689.36 2189
2689.85 2104
2690.34 2055
2690.83 1989
2691.32 1944
2691.81 2061
2692.30 2090
2692.79 2047
2693.28 1960
2693.77 2012
2694.26 1993
2694.75 1994
2695.24 1993
2695.73 2075
2696.22 2048
2696.71 2058
2697.20 1998
2697.69 2115
2698.18 2054
2698.67 2194
2699.16 2230
2699.65 2326
2700.14 2426
2700.63 2445
2701.12 2517
2701.61 2427
2702.10 2371
2702.59 2503
2703.08 2391
2703.57 2392
2704.06 2361
2704.56 2272
2705.05 2005
2705.54 1999
2706.03 1992
2706.52 1945
2707.01 1962
2707.50 1911
2707.99 1904
2708.48 1877
2708.97 1827
2709.46 1843
2709.96 1804
2710.45 1855
2710.94 1819
2711.43 1854
2711.92 1822
2712.41 1924
2712.90 1885
2713.40 1977
2713.89 1870
2714.38 1845
2714.87 1828
2715.36 1878
2715.85 1965
2716.35 1946
2716.84 1875
2717.33 1800
2717.82 1773
2718.31 1900
2718.80 1935
2719.30 1903
2719.79 1992
2720.28 1984
2720.77 2049
2721.27 2121
2721.76 2160
2722.25 2143
2722.74 2261
2723.23 2191
2723.73 2181
2724.22 2116
2724.71 2091
2725.20 2059
2725.70 2029
2726.19 1916
2726.68 1991
2727.18 1974
2727.67 2024
2728.16 1911
2728.65 1919
2729.15 1930
2729.64 1849
2730.13 1896
2730.63 1991
2731.12 1927
2731.61 1906
2732.10 1961
2732.60 1940
2733.09 1917
2733.58 1941
2734.08 1873
2734.57 1945
2735.06 1905
2735.56 1963
2736.05 2093
2736.55 2137
2737.04 2142
2737.53 2123
2738.03 2182
2738.52 2182
2739.01 2143
2739.51 2046
2740.00 2044
2740.50 2074
2740.99 1937
2741.48 1888
2741.98 1852
2742.47 1841
2742.97 1818
2743.46 1822
2743.95 1797
2744.45 1793
2744.94 1795
2745.44 1703
2745.93 1821
2746.43 1921
2746.92 1865
2747.42 1926
2747.91 1915
2748.40 1889
2748.90 1850
2749.39 1846
2749.89 1895
2750.38 2021
2750.88 2008
2751.37 1991
2751.87 2019
2752.36 2009
2752.86 2086
2753.35 2101
2753.85 2135
2754.34 2142
2754.84 2136
2755.33 2160
2755.83 2255
2756.33 2134
2756.82 2257
2757.32 2030
2757.81 2057
2758.31 2037
2758.80 2004
2759.30 2001
2759.79 1966
2760.29 2028
2760.79 2011
2761.28 2030
2761.78 2023
2762.27 2016
2762.77 2082
2763.27 2094
2763.76 2100
2764.26 2170
2764.75 2197
2765.25 2292
2765.75 2245
2766.24 2211
2766.74 2312
2767.23 2290
2767.73 2209
2768.23 2136
2768.72 2211
2769.22 2165
2769.72 2209
2770.21 2052
2770.71 2020
2771.21 2093
2771.70 2177
2772.20 2142
2772.70 2197
2773.19 2309
2773.69 2284
2774.19 2371
2774.69 2286
2775.18 2357
2775.68 2340
2776.18 2457
2776.67 2454
2777.17 2458
2777.67 2318
2778.17 2365
2778.66 2405
2779.16 2383
2779.66 2198
2780.16 2187
2780.65 2224
2781.15 2205
2781.65 2101
2782.15 2101
2782.64 2228
2783.14 2168
2783.64 2079
2784.14 2098
2784.63 2034
2785.13 2028
2785.63 2073
2786.13 2058
2786.63 2049
2787.12 1998
2787.62 2015
2788.12 1954
2788.62 1896
2789.12 1914
2789.62 1842
2790.11 1925
2790.61 1976
2791.11 1890
2791.61 1908
2792.11 1905
2792.61 2027
2793.11 2106
2793.60 2170
2794.10 2352
2794.60 2460
2795.10 2620
2795.60 2759
2796.10 2863
2796.60 2980
2797.10 2989
2797.60 3062
2798.09 3117
2798.59 3178
2799.09 2933
2799.59 2865
2800.09 2839
2800.59 2846
2801.09 2653
2801.59 2533
2802.09 2447
2802.59 2327
2803.09 2334
2803.59 2376
2804.09 2367
2804.59 2478
2805.09 2654
2805.59 2790
2806.09 2960
2806.59 3176
2807.09 3252
2807.59 3508
2808.09 3774
2808.59 3815
2809.09 3854
2809.59 3884
2810.09 3770
2810.59 3700
2811.09 3494
2811.59 3241
2812.09 3026
2812.59 2875
2813.09 2843
2813.59 2701
2814.09 2490
2814.59 2358
2815.09 2334
2815.59 2281
2816.09 2195
2816.59 2313
2817.09 2340
2817.59 2298
2818.10 2200
2818.60 2133
2819.10 2130
2819.60 2146
2820.10 2074
2820.60 2089
2821.10 2092
2821.60 1955
2822.10 1961
2822.61 1978
2823.11 1896
2823.61 2068
2824.11 2074
2824.61 2040
2825.11 2089
2825.61 2088
2826.12 1972
2826.62 2084
2827.12 2182
2827.62 2029
2828.12 2025
2828.62 2062
2829.13 2042
2829.63 2108
2830.13 2044
2830.63 2045
2831.13 2115
2831.64 2121
2832.14 2204
2832.64 2163
2833.14 2103
2833.65 2225
2834.15 2257
2834.65 2273
2835.15 2277
2835.65 2326
2836.16 2293
2836.66 2143
2837.16 2136
2837.66 2196
2838.17 2223
2838.67 2162
2839.17 2025
2839.68 1989
2840.18 1973
2840.68 2014
2841.18 1994
2841.69 2008
2842.19 1974
2842.69 1945
2843.20 1984
2843.70 2017
2844.20 1961
2844.71 2007
2845.21 2109
2845.71 2167
2846.22 2233
2846.72 2155
2847.22 2163
2847.73 2087
2848.23 2126
2848.73 2114
2849.24 2193
2849.74 2130
2850.24 2163
2850.75 2197
2851.25 2083
2851.76 1965
2852.26 2049
2852.76 1988
2853.27 2021
2853.77 2026
2854.28 2048
2854.78 1948
2855.28 1968
2855.79 2045
2856.29 2088
2856.80 2105
2857.30 2169
2857.81 2191
2858.31 2054
2858.82 2096
2859.32 2174
2859.82 2054
2860.33 2095
2860.83 2162
2861.34 2150
2861.84 2119
2862.35 2123
2862.85 1992
2863.36 1943
2863.86 2022
2864.37 1905
2864.87 1892
2865.38 1841
2865.88 1947
2866.39 1900
2866.89 1917
2867.40 1999
2867.90 2028
2868.41 1987
2868.91 2149
2869.42 2108
2869.93 2107
2870.43 2051
2870.94 2051
2871.44 2124
2871.95 2148
2872.45 2072
2872.96 2054
2873.47 2053
2873.97 2037
2874.48 2120
2874.98 2212
2875.49 2218
2875.99 2224
2876.50 2065
2877.01 2037
2877.51 2196
2878.02 2136
2878.53 2224
2879.03 2244
2879.54 2193
2880.04 2259
2880.55 2209
2881.06 2119
2881.56 2229
2882.07 2411
2882.58 2455
2883.08 2511
2883.59 2558
2884.10 2692
2884.60 2912
2885.11 3202
2885.62 3412
2886.12 3712
2886.63 3883
2887.14 4022
2887.65 4146
2888.15 4018
2888.66 3914
2889.17 3806
2889.67 3577
2890.18 3454
2890.69 3377
2891.20 3028
2891.70 2778
2892.21 2620
2892.72 2555
2893.23 2453
2893.73 2302
2894.24 2379
2894.75 2398
2895.26 2366
2895.76 2354
2896.27 2380
2896.78 2520
2897.29 2512
2897.80 2606
2898.30 2653
2898.81 2725
2899.32 2702
2899.83 2842
2900.34 2847
2900.84 2839
2901.35 2810
2901.86 2939
2902.37 2890
2902.88 2879
2903.39 2742
2903.89 2885
2904.40 2822
2904.91 2830
2905.42 2808
2905.93 2583
2906.44 2636
2906.95 2558
2907.45 2491
2907.96 2440
2908.47 2390
2908.98 2409
2909.49 2335
2910.00 2280
2910.51 2312
2911.02 2314
2911.53 2297
2912.03 2259
2912.54 2263
2913.05 2191
2913.56 2236
2914.07 2196
2914.58 2204
2915.09 2287
2915.60 2180
2916.11 2212
2916.62 2124
2917.13 2147
2917.64 2161
2918.15 2239
2918.66 2213
2919.17 2226
2919.68 2309
2920.19 2242
2920.70 2235
2921.21 2352
2921.72 2521
2922.23 2774
2922.74 2967
2923.25 3378
2923.76 3572
2924.27 3782
2924.78 3869
2925.29 3769
2925.80 3879
2926.31 3797
2926.82 3779
2927.33 3572
2927.84 3399
2928.35 3227
2928.86 3032
2929.37 2877
2929.88 2695
2930.39 2517
2930.91 2339
2931.42 2268
2931.93 2281
2932.44 2249
2932.95 2256
2933.46 2232
2933.97 2297
2934.48 2385
2934.99 2338
2935.50 2312
2936.02 2378
2936.53 2300
2937.04 2266
2937.55 2265
2938.06 2232
2938.57 2243
2939.08 2266
2939.60 2167
2940.11 2118
2940.62 2169
2941.13 2104
2941.64 2107
2942.15 2079
2942.67 2210
2943.18 2220
2943.69 2182
2944.20 2322
2944.71 2334
2945.23 2556
2945.74 2479
2946.25 2437
2946.76 2470
2947.28 2574
2947.79 2550
2948.30 2514
2948.81 2371
2949.32 2391
2949.84 2347
2950.35 2331
2950.86 2247
2951.37 2248
2951.89 2169
2952.40 2193
2952.91 2236
2953.43 2230
2953.94 2263
2954.45 2226
2954.96 2094
2955.48 2099
2955.99 2186
2956.50 2126
2957.02 2115
2957.53 2204
2958.04 2157
2958.56 2133
2959.07 2403
2959.58 2536
2960.10 2479
2960.61 2343
2961.12 2399
2961.64 2461
2962.15 2388
2962.66 2255
2963.18 2468
2963.69 2408
2964.20 2334
2964.72 2301
2965.23 2430
2965.75 2186
2966.26 2242
2966.77 2290
2967.29 2248
2967.80 2253
2968.32 2206
2968.83 2165
2969.34 2184
2969.86 2253
2970.37 2133
2970.89 2117
2971.40 2092
2971.92 2068
2972.43 2082
2972.94 2133
2973.46 2139
2973.97 2140
2974.49 2138
2975.00 2202
2975.52 2165
2976.03 2145
2976.55 2142
2977.06 2167
2977.58 2248
2978.09 2109
2978.61 2073
2979.12 2116
2979.64 2131
2980.15 2228
2980.67 2241
2981.18 2134
2981.70 2150
2982.21 2212
2982.73 2284
2983.24 2282
2983.76 2344
2984.27 2368
2984.79 2391
2985.30 2418
2985.82 2441
2986.34 2501
2986.85 2512
2987.37 2592
2987.88 2511
2988.40 2526
2988.91 2569
2989.43 2438
2989.95 2444
2990.46 2524
2990.98 2501
2991.49 2428
2992.01 2510
2992.53 2587
2993.04 2520
2993.56 2532
2994.08 2728
2994.59 2778
2995.11 2978
2995.62 3113
2996.14 3145
2996.66 3154
2997.17 3142
2997.69 3186
2998.21 3272
2998.72 3376
2999.24 3441
2999.76 3360
3000.27 3245
3000.79 3299
3001.31 3349
3001.83 3521
3002.34 3674
3002.86 3873
3003.38 4216
3003.89 4386
3004.41 4724
3004.93 4967
3005.45 5052
3005.96 4967
3006.48 4754
3007.00 4477
3007.51 4169
3008.03 3914
3008.55 3860
3009.07 3332
3009.59 3097
3010.10 2782
3010.62 2656
3011.14 2582
3011.66 2468
3012.17 2431
3012.69 2310
3013.21 2391
3013.73 2480
3014.25 2469
3014.76 2565
3015.28 2712
3015.80 2581
3016.32 2493
3016.84 2656
3017.36 2676
3017.87 2762
3018.39 2817
3018.91 2851
3019.43 2961
3019.95 2946
3020.47 3062
3020.98 3016
3021.50 3062
3022.02 3129
3022.54 3105
3023.06 3096
3023.58 3086
3024.10 3064
3024.62 3089
3025.13 3090
3025.65 3166
3026.17 3008
3026.69 2839
3027.21 2786
3027.73 2729
3028.25 2574
3028.77 2587
3029.29 2435
3029.81 2478
3030.33 2535
3030.85 2419
3031.37 2487
3031.89 2582
3032.41 2633
3032.92 2773
3033.44 2807
3033.96 2988
3034.48 3027
3035.00 3095
3035.52 3247
3036.04 3263
3036.56 3198
3037.08 3229
3037.60 3153
3038.12 3003
3038.64 2878
3039.16 2725
3039.68 2688
3040.20 2543
3040.72 2632
3041.24 2535
3041.77 2407
3042.29 2384
3042.81 2274
3043.33 2396
3043.85 2428
3044.37 2436
3044.89 2400
3045.41 2403
3045.93 2449
3046.45 2475
3046.97 2449
3047.49 2435
3048.01 2416
3048.53 2355
3049.06 2399
3049.58 2372
3050.10 2275
3050.62 2236
3051.14 2254
3051.66 2256
3052.18 2192
3052.70 2282
3053.23 2228
3053.75 2207
3054.27 2212
3054.79 2161
3055.31 2222
3055.83 2277
3056.35 2329
3056.88 2236
3057.40 2191
3057.92 2137
3058.44 2118
3058.96 2175
3059.49 2155
3060.01 2181
3060.53 2246
3061.05 2330
3061.57 2337
3062.10 2280
3062.62 2272
3063.14 2289
3063.66 2376
3064.18 2339
3064.71 2324
3065.23 2361
3065.75 2360
3066.27 2378
3066.80 2348
3067.32 2420
3067.84 2402
3068.36 2373
3068.89 2317
3069.41 2269
3069.93 2342
3070.46 2358
3070.98 2475
3071.50 2400
3072.02 2353
3072.55 2347
3073.07 2408
3073.59 2411
3074.12 2366
3074.64 2473
3075.16 2495
3075.69 2609
3076.21 2496
3076.73 2542
3077.26 2513
3077.78 2505
3078.30 2616
3078.83 2622
3079.35 2580
3079.87 2693
3080.40 2654
3080.92 2699
3081.45 2673
3081.97 2687
3082.49 2669
3083.02 2788
3083.54 2831
3084.06 2828
3084.59 2776
3085.11 2773
3085.64 2836
3086.16 2781
3086.69 2763
3087.21 2765
3087.73 2695
3088.26 2720
3088.78 2594
3089.31 2536
3089.83 2652
3090.36 2623
3090.88 2577
3091.41 2563
3091.93 2613
3092.45 2563
3092.98 2607
3093.50 2670
3094.03 2640
3094.55 2728
3095.08 2809
3095.60 2972
3096.13 2907
3096.65 3019
3097.18 3082
3097.70 3002
3098.23 3268
3098.76 3242
3099.28 3550
3099.81 4120
3100.33 4557
3100.86 5159
3101.38 5932
3101.91 6630
3102.43 6839
3102.96 7246
3103.48 7735
3104.01 7786
3104.54 7550
3105.06 6979
3105.59 6638
3106.11 6006
3106.64 5121
3107.17 4777
3107.69 4238
3108.22 3664
3108.74 3407
3109.27 3205
3109.80 3042
3110.32 3051
3110.85 3156
3111.37 3038
3111.90 2889
3112.43 2821
3112.95 2800
3113.48 2858
3114.01 2807
3114.53 2714
3115.06 2573
3115.59 2537
3116.11 2437
3116.64 2388
3117.17 2346
3117.69 2311
3118.22 2242
3118.75 2259
3119.27 2297
3119.80 2269
3120.33 2368
3120.86 2450
3121.38 2536
3121.91 2551
3122.44 2558
3122.96 2474
3123.49 2448
3124.02 2468
3124.55 2565
3125.07 2536
3125.60 2479
3126.13 2458
3126.66 2408
3127.18 2357
3127.71 2355
3128.24 2385
3128.77 2411
3129.30 2383
3129.82 2241
3130.35 2169
3130.88 2206
3131.41 2229
3131.94 2262
3132.46 2233
3132.99 2202
3133.52 2262
3134.05 2244
3134.58 2310
3135.10 2280
3135.63 2341
3136.16 2376
3136.69 2342
3137.22 2334
3137.75 2414
3138.28 2457
3138.80 2380
3139.33 2297
3139.86 2307
3140.39 2329
3140.92 2289
3141.45 2301
3141.98 2302
3142.51 2309
3143.03 2296
3143.56 2273
3144.09 2341
3144.62 2473
3145.15 2586
3145.68 2668
3146.21 2697
3146.74 2866
3147.27 2939
3147.80 3059
3148.33 3072
3148.86 3155
3149.39 3121
3149.92 3075
3150.45 3052
3150.97 2960
3151.50 2860
3152.03 2822
3152.56 2771
3153.09 2685
3153.62 2550
3154.15 2392
3154.68 2338
3155.21 2394
3155.74 2435
3156.27 2465
3156.80 2506
3157.33 2487
3157.86 2542
3158.39 2548
3158.93 2499
3159.46 2584
3159.99 2643
3160.52 2658
3161.05 2625
3161.58 2414
3162.11 2508
3162.64 2537
3163.17 2508
3163.70 2521
3164.23 2441
3164.76 2375
3165.29 2351
3165.82 2396
3166.35 2363
3166.89 2319
3167.42 2320
3167.95 2252
3168.48 2201
3169.01 2275
3169.54 2295
3170.07 2205
3170.60 2202
3171.13 2190
3171.67 2277
3172.20 2235
3172.73 2256
3173.26 2212
3173.79 2215
3174.32 2194
3174.86 2273
3175.39 2410
3175.92 2318
3176.45 2378
3176.98 2420
3177.51 2491
3178.05 2469
3178.58 2346
3179.11 2331
3179.64 2261
3180.17 2259
3180.71 2339
3181.24 2233
3181.77 2204
3182.30 2196
3182.84 2177
3183.37 2158
3183.90 1985
3184.43 2037
3184.97 2129
3185.50 2216
3186.03 2224
3186.56 2212
3187.10 2178
3187.63 2165
3188.16 2257
3188.69 2182
3189.23 2111
3189.76 2156
3190.29 2227
3190.83 2085
3191.36 2215
3191.89 2159
3192.43 2118
3192.96 2066
3193.49 2053
3194.02 2109
3194.56 2075
3195.09 2158
3195.62 2136
3196.16 2176
3196.69 2040
3197.23 2190
3197.76 2244
3198.29 2326
3198.83 2336
3199.36 2314
3199.89 2422
3200.43 2404
3200.96 2480
3201.50 2465
3202.03 2513
3202.56 2612
3203.10 2567
3203.63 2540
3204.17 2592
3204.70 2469
3205.23 2404
3205.77 2258
3206.30 2284
3206.84 2276
3207.37 2355
3207.91 2318
3208.44 2402
3208.97 2449
3209.51 2519
3210.04 2649
3210.58 2668
3211.11 2745
3211.65 2827
3212.18 2800
3212.72 2838
3213.25 2796
3213.79 2833
3214.32 2651
3214.86 2558
3215.39 2633
3215.93 2524
3216.46 2478
3217.00 2447
3217.53 2398
3218.07 2437
3218.60 2447
3219.14 2409
3219.67 2398
3220.21 2487
3220.74 2528
3221.28 2614
3221.82 2571
3222.35 2577
3222.89 2692
3223.42 2704
3223.96 2703
3224.49 2598
3225.03 2580
3225.57 2565
3226.10 2492
3226.64 2475
3227.17 2606
3227.71 2506
3228.25 2464
3228.78 2390
3229.32 2288
3229.85 2376
3230.39 2444
3230.93 2396
3231.46 2313
3232.00 2245
3232.54 2163
3233.07 2278
3233.61 2265
3234.15 2369
3234.68 2471
3235.22 2490
3235.76 2437
3236.29 2575
3236.83 2707
3237.37 2678
3237.90 2684
3238.44 2744
3238.98 2822
3239.51 2890
3240.05 2941
3240.59 2829
3241.13 2709
3241.66 2769
3242.20 2636
3242.74 2631
3243.28 2610
3243.81 2474
3244.35 2502
3244.89 2513
3245.43 2530
3245.96 2573
3246.50 2458
3247.04 2557
3247.58 2503
3248.11 2503
3248.65 2505
3249.19 2436
3249.73 2686
3250.27 2727
3250.80 2639
3251.34 2715
3251.88 2827
3252.42 2696
3252.96 2812
3253.49 2958
3254.03 2935
3254.57 2987
3255.11 3040
3255.65 3012
3256.19 3093
3256.72 3189
3257.26 3386
3257.80 3467
3258.34 3664
3258.88 3969
3259.42 4265
3259.96 4483
3260.49 4873
3261.03 5003
3261.57 5527
3262.11 5791
3262.65 5800
3263.19 5764
3263.73 5563
3264.27 5686
3264.81 5407
3265.35 5053
3265.88 5168
3266.42 4839
3266.96 4561
3267.50 4280
3268.04 4209
3268.58 4026
3269.12 3954
3269.66 3500
3270.20 3307
3270.74 3201
3271.28 3179
3271.82 3057
3272.36 3057
3272.90 3043
3273.44 2917
3273.98 2891
3274.52 3039
3275.06 3054
3275.60 3187
3276.14 3041
3276.68 3262
3277.22 3165
3277.76 3216
3278.30 3095
3278.84 3101
3279.38 3110
3279.92 3045
3280.46 3018
3281.00 3040
3281.54 2949
3282.08 2930
3282.62 2822
3283.16 2869
3283.70 2827
3284.25 2873
3284.79 2935
3285.33 2854
3285.87 2784
3286.41 2786
3286.95 2766
3287.49 2817
3288.03 2950
3288.57 2867
3289.11 2872
3289.66 2792
3290.20 2855
3290.74 2960
3291.28 2922
3291.82 3031
3292.36 3175
3292.90 3477
3293.44 3617
3293.99 3874
3294.53 4012
3295.07 3996
3295.61 4197
3296.15 4384
3296.69 4367
3297.24 4262
3297.78 4173
3298.32 3984
3298.86 3787
3299.40 3668
3299.95 3369
3300.49 3342
3301.03 3164
3301.57 3091
3302.11 3090
3302.66 3038
3303.20 2953
3303.74 2828
3304.28 2870
3304.83 2803
3305.37 2734
3305.91 2726
3306.45 2807
3307.00 2854
3307.54 2904
3308.08 2951
3308.62 2929
3309.17 2923
3309.71 2902
3310.25 2902
3310.80 2835
3311.34 2825
3311.88 2730
3312.43 2816
3312.97 3094
3313.51 3268
3314.05 3390
3314.60 3668
3315.14 4067
3315.68 4083
3316.23 4042
3316.77 4141
3317.31 4153
3317.86 4129
3318.40 4050
3318.95 3830
3319.49 3583
3320.03 3273
3320.58 3207
3321.12 3220
3321.66 3268
3322.21 3008
3322.75 2954
3323.30 2949
3323.84 2907
3324.38 2924
3324.93 2897
3325.47 2817
3326.02 2819
3326.56 2662
3327.10 2681
3327.65 2722
3328.19 2652
3328.74 2681
3329.28 2548
3329.83 2525
3330.37 2611
3330.92 2697
3331.46 2674
3332.01 2738
3332.55 2853
3333.09 3146
3333.64 3476
3334.18 3859
3334.73 4074
3335.27 4204
3335.82 4175
3336.36 4285
3336.91 4221
3337.45 4209
3338.00 4188
3338.54 3936
3339.09 3713
3339.64 3534
3340.18 3367
3340.73 3323
3341.27 3320
3341.82 3170
3342.36 2949
3342.91 2974
3343.45 2848
3344.00 2792
3344.54 2781
3345.09 2708
3345.64 2772
3346.18 2783
3346.73 2777
3347.27 2643
3347.82 2651
3348.37 2822
3348.91 2709
3349.46 2648
3350.00 2702
3350.55 2745
3351.10 2744
3351.64 2755
3352.19 2697
3352.74 2828
3353.28 2917
3353.83 3013
3354.37 3039
3354.92 3034
3355.47 3112
3356.01 3210
3356.56 3132
3357.11 3082
3357.65 3059
3358.20 3032
3358.75 2914
3359.30 2790
3359.84 2766
3360.39 2592
3360.94 2541
3361.48 2472
3362.03 2350
3362.58 2341
3363.12 2318
3363.67 2165
3364.22 2152
3364.77 2152
3365.31 2127
3365.86 2169
3366.41 2048
3366.96 2150
3367.50 2273
3368.05 2217
3368.60 2143
3369.15 2257
3369.69 2190
3370.24 2153
3370.79 2194
3371.34 2234
3371.89 2264
3372.43 2299
3372.98 2281
3373.53 2205
3374.08 2208
3374.63 2186
3375.17 2140
3375.72 2160
3376.27 2278
3376.82 2235
3377.37 2089
3377.92 2089
3378.46 2092
3379.01 1992
3379.56 2076
3380.11 2105
3380.66 1980
3381.21 2072
3381.76 2211
3382.30 2141
3382.85 2058
3383.40 2087
3383.95 2081
3384.50 2047
3385.05 2033
3385.60 2045
3386.15 2076
3386.70 2080
3387.25 2103
3387.79 2141
3388.34 2193
3388.89 2112
3389.44 2073
3389.99 2125
3390.54 2066
3391.09 2149
3391.64 2157
3392.19 2079
3392.74 2055
3393.29 2229
3393.84 2145
3394.39 2126
3394.94 2171
3395.49 2048
3396.04 2110
3396.59 2108
3397.14 2089
3397.69 2050
3398.24 2059
3398.79 2133
3399.34 2025
3399.89 2127
3400.44 2032
3400.99 2067
3401.54 2042
3402.09 2013
3402.64 1981
3403.19 1978
3403.74 1960
3404.29 1941
3404.84 2044
3405.39 1979
3405.94 1940
3406.49 2009
3407.05 1941
3407.60 1964
3408.15 1942
3408.70 1960
3409.25 2002
3409.80 2045
3410.35 1958
3410.90 1987
3411.45 2074
3412.00 2036
3412.56 2004
3413.11 2036
3413.66 2168
3414.21 2094
3414.76 2165
3415.31 2142
3415.86 2175
3416.41 2179
3416.97 2132
3417.52 2074
3418.07 2059
3418.62 2121
3419.17 2064
3419.73 2082
3420.28 2082
3420.83 2174
3421.38 2186
3421.93 2290
3422.48 2333
3423.04 2364
3423.59 2439
3424.14 2454
3424.69 2466
3425.25 2528
3425.80 2445
3426.35 2372
3426.90 2248
3427.45 2323
3428.01 2140
3428.56 2276
3429.11 2257
3429.66 2052
3430.22 2027
3430.77 2071
3431.32 2071
3431.88 2091
3432.43 2096
3432.98 2135
3433.53 2165
3434.09 2206
3434.64 2142
3435.19 2117
3435.75 2177
3436.30 2053
3436.85 2048
3437.41 2125
3437.96 2044
3438.51 2133
3439.07 2105
3439.62 2101
3440.17 2132
3440.73 2130
3441.28 2113
3441.83 2059
3442.39 1979
3442.94 2016
3443.49 2046
3444.05 1954
3444.60 1982
3445.16 1981
3445.71 2009
3446.26 1971
3446.82 1941
3447.37 1946
3447.93 1919
3448.48 2023
3449.03 2006
3449.59 1934
3450.14 2004
3450.70 1930
3451.25 1973
3451.81 1953
3452.36 2035
3452.91 2040
3453.47 1907
3454.02 1943
3454.58 1930
3455.13 1941
3455.69 1894
3456.24 1867
3456.80 1970
3457.35 1972
3457.91 1996
3458.46 2059
3459.02 2033
3459.57 2118
3460.13 2043
3460.68 2028
3461.24 2046
3461.79 2075
3462.35 2117
3462.90 2119
3463.46 2053
3464.01 2088
3464.57 2146
3465.12 2144
3465.68 2160
3466.23 2191
3466.79 2148
3467.35 2123
3467.90 2224
3468.46 2146
3469.01 2161
3469.57 2142
3470.12 2184
3470.68 2182
3471.24 2242
3471.79 2216
3472.35 2250
3472.90 2244
3473.46 2230
3474.02 2207
3474.57 2190
3475.13 2300
3475.69 2289
3476.24 2241
3476.80 2357
3477.35 2429
3477.91 2495
3478.47 2358
3479.02 2350
3479.58 2485
3480.14 2513
3480.69 2575
3481.25 2629
3481.81 2499
3482.36 2469
3482.92 2615
3483.48 2549
3484.03 2437
3484.59 2541
3485.15 2613
3485.71 2563
3486.26 2609
3486.82 2803
3487.38 2893
3487.93 2882
3488.49 3039
3489.05 3228
3489.61 3403
3490.16 3606
3490.72 3947
3491.28 4253
3491.84 4473
3492.39 4657
3492.95 4477
3493.51 4489
3494.07 4451
3494.63 4476
3495.18 4250
3495.74 4189
3496.30 4147
3496.86 4283
3497.42 4636
3497.97 5057
3498.53 5467
3499.09 5673
3499.65 5926
3500.21 6256
3500.76 6424
3501.32 6884
3501.88 7111
3502.44 7386
3503.00 7556
3503.56 7932
3504.11 8493
3504.67 8968
3505.23 8986
3505.79 9071
3506.35 8972
3506.91 8723
3507.47 8250
3508.03 7406
3508.59 6933
3509.14 6207
3509.70 5408
3510.26 4904
3510.82 4333
3511.38 3981
3511.94 3664
3512.50 3417
3513.06 3185
3513.62 2913
3514.18 3028
3514.74 2807
3515.30 2745
3515.86 2820
3516.41 2712
3516.97 2647
3517.53 2640
3518.09 2663
3518.65 2700
3519.21 2707
3519.77 2830
3520.33 2937
3520.89 2981
3521.45 3071
3522.01 3184
3522.57 3198
3523.13 3371
3523.69 3369
3524.25 3424
3524.81 3505
3525.37 3302
3525.93 3322
3526.49 3321
3527.05 3071
3527.61 2937
3528.18 2839
3528.74 2694
3529.30 2647
3529.86 2671
3530.42 2636
3530.98 2569
3531.54 2576
3532.10 2558
3532.66 2577
3533.22 2640
3533.78 2648
3534.34 2628
3534.90 2634
3535.47 2799
3536.03 2625
3536.59 2658
3537.15 2723
3537.71 2742
3538.27 2672
3538.83 2572
3539.39 2692
3539.96 2709
3540.52 2727
3541.08 2668
3541.64 2653
3542.20 2688
3542.76 2750
3543.32 2954
3543.89 2976
3544.45 2935
3545.01 2918
3545.57 2908
3546.13 2869
3546.70 2822
3547.26 2632
3547.82 2615
3548.38 2685
3548.94 2633
3549.51 2678
3550.07 2664
3550.63 2737
3551.19 2694
3551.76 2551
3552.32 2557
3552.88 2516
3553.44 2542
3554.01 2548
3554.57 2414
3555.13 2395
3555.69 2501
3556.26 2459
3556.82 2365
3557.38 2315
3557.94 2238
3558.51 2284
3559.07 2302
3559.63 2315
3560.20 2314
3560.76 2307
3561.32 2423
3561.89 2443
3562.45 2501
3563.01 2393
3563.57 2380
3564.14 2393
3564.70 2438
3565.26 2268
3565.83 2269
3566.39 2351
3566.96 2276
3567.52 2198
3568.08 2229
3568.65 2282
3569.21 2242
3569.77 2135
3570.34 2191
3570.90 2110
3571.47 2132
3572.03 2132
3572.59 2125
3573.16 2218
3573.72 2220
3574.29 2262
3574.85 2319
3575.41 2334
3575.98 2317
3576.54 2335
3577.11 2424
3577.67 2383
3578.24 2316
3578.80 2391
3579.36 2306
3579.93 2230
3580.49 2327
3581.06 2287
3581.62 2241
3582.19 2250
3582.75 2240
3583.32 2268
3583.88 2369
3584.45 2218
3585.01 2214
3585.58 2154
3586.14 2183
3586.71 2128
3587.27 2055
3587.84 2142
3588.40 2167
3588.97 2088
3589.53 2127
3590.10 2221
3590.66 2222
3591.23 2162
3591.80 2142
3592.36 2140
3592.93 2149
3593.49 2234
3594.06 2211
3594.62 2116
3595.19 2190
3595.76 2249
3596.32 2262
3596.89 2209
3597.45 2144
3598.02 2203
3598.59 2186
3599.15 2214
3599.72 2156
3600.28 2073
3600.85 2062
3601.42 2194
3601.98 2168
3602.55 2197
3603.12 2148
3603.68 2093
3604.25 2061
3604.81 1958
3605.38 2026
3605.95 2042
3606.51 2103
3607.08 2084
3607.65 2054
3608.21 2014
3608.78 2046
3609.35 1993
3609.92 1950
3610.48 2036
3611.05 2034
3611.62 1948
3612.18 1974
3612.75 2100
3613.32 2298
3613.89 2494
3614.45 2751
3615.02 3173
3615.59 3512
3616.15 3808
3616.72 4300
3617.29 4806
3617.86 5254
3618.42 5372
3618.99 5425
3619.56 5364
3620.13 5101
3620.70 5077
3621.26 4710
3621.83 4221
3622.40 3759
3622.97 3417
3623.54 3095
3624.10 2834
3624.67 2721
3625.24 2440
3625.81 2314
3626.38 2303
3626.94 2276
3627.51 2225
3628.08 2176
3628.65 2112
3629.22 2231
3629.79 2123
3630.35 2014
3630.92 2117
3631.49 2171
3632.06 2145
3632.63 2166
3633.20 2089
3633.77 2030
3634.34 2080
3634.90 2117
3635.47 2041
3636.04 1992
3636.61 2042
3637.18 2177
3637.75 2150
3638.32 2124
3638.89 2195
3639.46 2333
3640.03 2280
3640.60 2501
3641.17 2584
3641.73 2519
3642.30 2651
3642.87 2708
3643.44 2671
3644.01 2686
3644.58 2682
3645.15 2676
3645.72 2661
3646.29 2593
3646.86 2592
3647.43 2630
3648.00 2547
3648.57 2590
3649.14 2574
3649.71 2652
3650.28 2726
3650.85 2729
3651.42 2627
3651.99 2629
3652.56 2682
3653.13 2854
3653.70 2814
3654.27 2822
3654.84 2977
3655.41 3013
3655.98 3055
3656.56 2975
3657.13 2887
3657.70 2891
3658.27 3069
3658.84 3107
3659.41 3081
3659.98 3050
3660.55 3023
3661.12 2979
3661.69 3005
3662.26 2917
3662.83 2772
3663.41 2737
3663.98 2751
3664.55 2751
3665.12 2824
3665.69 2793
3666.26 2893
3666.83 2829
3667.41 2764
3667.98 2813
3668.55 2829
3669.12 2716
3669.69 2563
3670.26 2608
3670.83 2475
3671.41 2487
3671.98 2498
3672.55 2545
3673.12 2651
3673.69 2603
3674.27 2632
3674.84 2596
3675.41 2537
3675.98 2512
3676.55 2723
3677.13 2626
3677.70 2602
3678.27 2506
3678.84 2645
3679.42 2598
3679.99 2507
3680.56 2473
3681.13 2405
3681.71 2402
3682.28 2396
3682.85 2388
3683.42 2243
3684.00 2240
3684.57 2254
3685.14 2351
3685.71 2415
3686.29 2522
3686.86 2627
3687.43 2644
3688.01 2706
3688.58 2886
3689.15 2939
3689.73 2928
3690.30 3036
3690.87 2983
3691.45 2990
3692.02 2817
3692.59 2802
3693.17 2636
3693.74 2598
3694.31 2489
3694.89 2322
3695.46 2326
3696.03 2266
3696.61 2281
3697.18 2292
3697.75 2191
3698.33 2214
3698.90 2335
3699.48 2272
3700.05 2351
3700.62 2269
3701.20 2278
3701.77 2333
3702.35 2369
3702.92 2367
3703.50 2356
3704.07 2396
3704.64 2410
3705.22 2223
3705.79 2226
3706.37 2252
3706.94 2180
3707.52 2231
3708.09 2321
3708.67 2321
3709.24 2364
3709.81 2375
3710.39 2328
3710.96 2271
3711.54 2178
3712.11 2308
3712.69 2203
3713.26 2233
3713.84 2269
3714.41 2264
3714.99 2258
3715.56 2252
3716.14 2185
3716.71 2259
3717.29 2332
3717.87 2308
3718.44 2246
3719.02 2306
3719.59 2392
3720.17 2355
3720.74 2312
3721.32 2250
3721.89 2262
3722.47 2286
3723.05 2319
3723.62 2236
3724.20 2099
3724.77 2039
3725.35 2163
3725.93 2171
3726.50 2091
3727.08 2162
3727.65 2132
3728.23 2208
3728.81 2109
3729.38 2256
3729.96 2372
3730.53 2578
3731.11 2603
3731.69 2617
3732.26 2887
3732.84 2974
3733.42 3065
3733.99 3168
3734.57 2988
3735.15 2968
3735.72 2985
3736.30 2813
3736.88 2821
3737.45 2739
3738.03 2549
3738.61 2469
3739.18 2461
3739.76 2303
3740.34 2321
3740.92 2286
3741.49 2185
3742.07 2121
3742.65 2143
3743.23 2102
3743.80 2097
3744.38 2133
3744.96 2164
3745.53 2070
3746.11 2039
3746.69 2170
3747.27 2121
3747.85 2041
3748.42 2036
3749.00 2155
3749.58 2132
3750.16 2137
3750.73 2082
3751.31 2159
3751.89 2119
3752.47 2111
3753.05 2148
3753.62 2057
3754.20 2004
3754.78 1989
3755.36 2016
3755.94 2065
3756.52 1993
3757.09 1999
3757.67 2145
3758.25 2126
3758.83 2158
3759.41 2084
3759.99 2155
3760.57 2120
3761.14 2179
3761.72 2283
3762.30 2172
3762.88 2194
3763.46 2135
3764.04 2094
3764.62 2084
3765.20 2086
3765.77 2079
3766.35 2099
3766.93 2032
3767.51 2079
3768.09 2018
3768.67 1995
3769.25 1977
3769.83 1977
3770.41 2110
3770.99 2019
3771.57 2053
3772.15 2060
3772.73 2042
3773.31 2051
3773.89 2106
3774.47 2062
3775.05 2045
3775.63 2109
3776.21 2129
3776.79 2105
3777.37 2079
3777.95 2076
3778.53 2024
3779.11 2019
3779.69 2078
3780.27 2114
3780.85 1992
3781.43 2106
3782.01 2110
3782.59 2101
3783.17 2045
3783.75 1975
3784.33 1975
3784.91 1977
3785.49 2087
3786.07 2079
3786.65 2019
3787.23 2059
3787.81 2143
3788.39 2106
3788.97 2094
3789.55 2075
3790.14 2098
3790.72 2103
3791.30 2136
3791.88 2215
3792.46 2216
3793.04 2084
3793.62 2182
3794.20 2253
3794.78 2320
3795.37 2235
3795.95 2216
3796.53 2212
3797.11 2287
3797.69 2302
3798.27 2287
3798.85 2263
3799.44 2431
3800.02 2595
3800.60 2686
3801.18 2794
3801.76 2969
3802.34 2891
3802.93 2866
3803.51 2778
3804.09 2805
3804.67 2743
3805.25 2697
3805.84 2672
3806.42 2620
3807.00 2516
3807.58 2576
3808.17 2743
3808.75 2760
3809.33 2762
3809.91 2717
3810.50 2790
3811.08 2735
3811.66 2756
3812.24 2781
3812.83 2778
3813.41 2890
3813.99 3171
3814.57 3118
3815.16 3186
3815.74 3268
3816.32 3297
3816.91 3217
3817.49 3199
3818.07 3016
3818.65 2758
3819.24 2582
3819.82 2482
3820.40 2359
3820.99 2253
3821.57 2277
3822.15 2115
3822.74 2211
3823.32 2139
3823.90 2081
3824.49 2060
3825.07 2050
3825.66 2058
3826.24 2072
3826.82 2060
3827.41 2115
3827.99 2158
3828.57 2194
3829.16 2216
3829.74 2234
3830.33 2188
3830.91 2245
3831.49 2357
3832.08 2411
3832.66 2341
3833.25 2307
3833.83 2320
3834.42 2381
3835.00 2296
3835.58 2371
3836.17 2366
3836.75 2320
3837.34 2374
3837.92 2241
3838.51 2291
3839.09 2305
3839.68 2238
3840.26 2207
3840.85 2138
3841.43 2115
3842.02 2084
3842.60 2088
3843.19 2047
3843.77 2010
3844.36 2120
3844.94 2064
3845.53 2128
3846.11 2068
3846.70 1970
3847.28 2063
3847.87 2100
3848.45 2053
3849.04 2014
3849.62 2151
3850.21 2165
3850.79 2172
3851.38 2228
3851.97 2302
3852.55 2303
3853.14 2350
3853.72 2374
3854.31 2360
3854.89 2408
3855.48 2451
3856.07 2536
3856.65 2548
3857.24 2825
3857.82 3041
3858.41 3440
3859.00 3719
3859.58 4059
3860.17 4428
3860.76 4890
3861.34 5267
3861.93 5369
3862.51 5515
3863.10 5552
3863.69 5440
3864.27 5281
3864.86 5142
3865.45 5152
3866.03 5161
3866.62 5032
3867.21 5039
3867.79 4875
3868.38 4776
3868.97 4387
3869.55 3880
3870.14 3677
3870.73 3464
3871.32 3304
3871.90 3212
3872.49 3254
3873.08 3231
3873.67 3095
3874.25 3208
3874.84 3188
3875.43 3072
3876.01 3102
3876.60 2988
3877.19 2918
3877.78 2820
3878.36 2816
3878.95 2643
3879.54 2703
3880.13 2683
3880.72 2631
3881.30 2462
3881.89 2406
3882.48 2374
3883.07 2289
3883.66 2281
3884.24 2241
3884.83 2343
3885.42 2250
3886.01 2369
3886.60 2443
3887.18 2394
3887.77 2395
3888.36 2457
3888.95 2566
3889.54 2611
3890.13 2525
3890.72 2640
3891.30 2707
3891.89 2677
3892.48 2784
3893.07 2874
3893.66 2835
3894.25 2851
3894.84 2898
3895.43 2992
3896.02 2968
3896.60 2872
3897.19 2901
3897.78 2934
3898.37 3011
3898.96 2921
3899.55 2775
3900.14 2803
3900.73 2629
3901.32 2609
3901.91 2548
3902.50 2538
3903.09 2412
3903.68 2543
3904.27 2483
3904.86 2291
3905.44 2171
3906.03 2070
3906.62 2076
3907.21 2160
3907.80 2154
3908.39 2139
3908.98 2054
3909.57 2070
3910.16 1985
3910.75 1958
3911.34 1876
3911.93 2004
3912.52 2029
3913.11 1880
3913.71 1919
3914.30 1884
3914.89 1907
3915.48 1925
3916.07 1945
3916.66 1951
3917.25 1920
3917.84 1946
3918.43 1958
3919.02 1988
3919.61 2054
3920.20 2079
3920.79 2004
3921.38 1967
3921.97 1994
3922.57 1998
3923.16 1956
3923.75 2088
3924.34 2119
3924.93 1958
3925.52 1935
3926.11 2083
3926.70 2015
3927.29 2015
3927.89 1895
3928.48 1969
3929.07 1987
3929.66 2074
3930.25 2014
3930.84 2090
3931.44 2122
3932.03 1996
3932.62 2091
3933.21 2009
3933.80 2039
3934.39 1952
3934.99 1922
3935.58 1967
3936.17 1959
3936.76 1976
3937.35 1896
3937.95 2009
3938.54 2110
3939.13 2090
3939.72 2165
3940.32 2092
3940.91 2045
3941.50 2177
3942.09 2049
3942.69 2099
3943.28 2174
3943.87 2179
3944.46 2244
3945.06 2100
3945.65 2064
3946.24 2031
3946.83 1979
3947.43 1927
3948.02 2024
3948.61 2008
3949.21 2016
3949.80 2034
3950.39 2087
3950.98 2073
3951.58 2012
3952.17 2092
3952.76 2211
3953.36 2063
3953.95 2182
3954.54 2077
3955.14 2021
3955.73 2104
3956.32 2118
3956.92 2117
3957.51 2016
3958.11 2015
3958.70 2106
3959.29 2120
3959.89 2010
3960.48 1939
3961.07 2016
3961.67 2038
3962.26 1993
3962.86 2105
3963.45 2114
3964.04 2310
3964.64 2342
3965.23 2419
3965.83 2434
3966.42 2569
3967.02 2603
3967.61 2591
3968.20 2553
3968.80 2529
3969.39 2500
3969.99 2350
3970.58 2251
3971.18 2318
3971.77 2357
3972.37 2167
3972.96 2129
3973.56 1928
3974.15 1984
3974.75 1939
3975.34 1941
3975.94 1983
3976.53 2005
3977.13 1900
3977.72 2013
3978.32 1948
3978.91 1984
3979.51 1934
3980.10 1932
3980.70 1900
3981.29 1923
3981.89 2040
3982.48 1959
3983.08 1997
3983.68 2048
3984.27 1970
3984.87 1982
3985.46 2117
3986.06 2070
3986.65 2045
3987.25 2000
3987.85 1953
3988.44 2028
3989.04 1965
3989.63 1985
3990.23 1991
3990.83 2041
3991.42 2012
3992.02 2033
3992.61 2113
3993.21 2162
3993.81 2160
3994.40 2179
3995.00 2229
3995.60 2237
3996.19 2367
3996.79 2324
3997.39 2196
3997.98 2239
3998.58 2336
3999.18 2306
3999.77 2334
4000.37 2204
4000.97 2243
4001.56 2263
4002.16 2313
4002.76 2449
4003.35 2441
4003.95 2392
4004.55 2516
4005.15 2395
4005.74 2474
4006.34 2557
4006.94 2501
4007.53 2544
4008.13 2519
4008.73 2499
4009.33 2478
4009.92 2405
4010.52 2317
4011.12 2429
4011.72 2436
4012.32 2422
4012.91 2455
4013.51 2613
4014.11 2877
4014.71 2934
4015.30 2896
4015.90 3089
4016.50 3299
4017.10 3405
4017.70 3407
4018.29 3205
4018.89 3381
4019.49 3176
4020.09 3032
4020.69 2797
4021.29 2684
4021.88 2522
4022.48 2482
4023.08 2328
4023.68 2356
4024.28 2257
4024.88 2162
4025.48 2168
4026.07 2236
4026.67 2315
4027.27 2307
4027.87 2346
4028.47 2366
4029.07 2313
4029.67 2343
4030.27 2335
4030.87 2318
4031.47 2330
4032.06 2302
4032.66 2330
4033.26 2427
4033.86 2401
4034.46 2404
4035.06 2251
4035.66 2170
4036.26 2338
4036.86 2298
4037.46 2318
4038.06 2362
4038.66 2299
4039.26 2253
4039.86 2217
4040.46 2212
4041.06 2174
4041.66 2159
4042.26 2139
4042.86 2112
4043.46 2123
4044.06 2083
4044.66 1996
4045.26 2105
4045.86 2163
4046.46 2163
4047.06 2237
4047.66 2172
4048.26 2147
4048.86 2235
4049.46 2231
4050.06 2230
4050.66 2182
4051.26 2240
4051.86 2342
4052.46 2452
4053.06 2373
4053.66 2405
4054.27 2365
4054.87 2369
4055.47 2256
4056.07 2220
4056.67 2205
4057.27 2144
4057.87 2094
4058.47 1987
4059.07 2010
4059.67 2058
4060.28 2043
4060.88 2011
4061.48 1996
4062.08 1959
4062.68 1982
4063.28 1976
4063.88 2013
4064.49 2011
4065.09 2021
4065.69 2032
4066.29 2008
4066.89 1917
4067.49 1925
4068.10 1915
4068.70 1881
4069.30 1908
4069.90 2045
4070.50 1944
4071.11 1864
4071.71 1935
4072.31 2022
4072.91 2021
4073.52 1994
4074.12 2037
4074.72 1984
4075.32 2047
4075.92 1992
4076.53 2043
4077.13 2106
4077.73 2036
4078.34 2141
4078.94 2171
4079.54 2068
4080.14 2079
4080.75 2177
4081.35 2216
4081.95 2264
4082.55 2220
4083.16 2245
4083.76 2192
4084.36 2277
4084.97 2323
4085.57 2180
4086.17 2324
4086.78 2304
4087.38 2233
4087.98 2230
4088.59 2178
4089.19 2148
4089.79 2200
4090.40 2334
4091.00 2403
4091.60 2463
4092.21 2791
4092.81 2929
4093.41 3088
4094.02 3256
4094.62 3447
4095.23 3406
4095.83 3528
4096.43 3543
4097.04 3513
4097.64 3265
4098.25 3154
4098.85 2926
4099.45 2780
4100.06 2618
4100.66 2327
4101.27 2204
4101.87 2116
4102.48 2106
4103.08 1897
4103.68 1881
4104.29 1837
4104.89 1834
4105.50 1952
4106.10 1816
4106.71 1843
4107.31 1827
4107.92 1785
4108.52 1872
4109.13 1830
4109.73 1816
4110.34 1882
4110.94 1899
4111.55 1914
4112.15 1856
4112.76 1836
4113.36 1932
4113.97 1932
4114.57 1900
4115.18 1907
4115.78 1883
4116.39 1807
4116.99 1847
4117.60 1954
4118.21 1912
4118.81 1985
4119.42 1989
4120.02 2011
4120.63 1965
4121.23 2005
4121.84 1957
4122.45 1983
4123.05 2012
4123.66 1920
4124.26 1957
4124.87 1977
4125.48 1949
4126.08 2012
4126.69 1993
4127.29 2100
4127.90 2105
4128.51 1990
4129.11 1961
4129.72 2058
4130.33 2077
4130.93 2112
4131.54 2125
4132.15 2044
4132.75 2083
4133.36 2066
4133.97 2152
4134.57 2116
4135.18 2165
4135.79 2242
4136.39 2175
4137.00 2215
4137.61 2244
4138.21 2200
4138.82 2353
4139.43 2351
4140.04 2329
4140.64 2486
4141.25 2409
4141.86 2597
4142.46 2534
4143.07 2596
4143.68 2583
4144.29 2484
4144.89 2370
4145.50 2354
4146.11 2269
4146.72 2012
4147.32 1936
4147.93 1910
4148.54 1949
4149.15 1936
4149.76 1913
4150.36 1837
4150.97 1847
4151.58 1805
4152.19 1841
4152.80 1786
4153.40 1765
4154.01 1862
4154.62 1792
4155.23 1815
4155.84 1860
4156.45 1772
4157.05 1785
4157.66 1780
4158.27 1756
4158.88 1746
4159.49 1750
4160.10 1715
4160.71 1773
4161.31 1807
4161.92 1809
4162.53 1811
4163.14 1922
4163.75 1957
4164.36 2030
4164.97 2069
4165.58 2104
4166.19 2028
4166.79 2055
4167.40 2048
4168.01 2042
4168.62 2012
4169.23 2080
4169.84 2108
4170.45 2024
4171.06 2003
4171.67 2111
4172.28 2026
4172.89 2021
4173.50 2088
4174.11 2154
4174.72 2158
4175.33 2135
4175.94 2206
4176.55 2181
4177.16 2166
4177.77 2171
4178.38 2145
4178.99 2160
4179.60 2084
4180.21 2125
4180.82 2136
4181.43 2043
4182.04 2068
4182.65 2070
4183.26 1965
4183.87 1959
4184.48 1931
4185.09 1935
4185.70 1930
4186.31 1976
4186.92 2010
4187.53 1992
4188.14 2002
4188.75 1927
4189.36 1995
4189.97 2048
4190.58 2141
4191.20 2242
4191.81 2485
4192.42 2666
4193.03 2793
4193.64 2861
4194.25 2947
4194.86 3000
4195.47 3101
4196.08 2934
4196.70 2963
4197.31 2978
4197.92 2786
4198.53 2746
4199.14 2624
4199.75 2524
4200.36 2519
4200.98 2507
4201.59 2459
4202.20 2305
4202.81 2287
4203.42 2235
4204.03 2181
4204.65 2290
4205.26 2243
4205.87 2177
4206.48 2187
4207.09 2150
4207.71 2179
4208.32 2158
4208.93 2103
4209.54 2095
4210.16 2097
4210.77 2098
4211.38 2124
4211.99 2141
4212.60 2164
4213.22 2240
4213.83 2265
4214.44 2331
4215.05 2401
4215.67 2510
4216.28 2551
4216.89 2744
4217.51 2884
4218.12 3009
4218.73 3193
4219.34 3506
4219.96 3760
4220.57 4138
4221.18 4363
4221.80 4948
4222.41 5293
4223.02 5665
4223.64 5665
4224.25 5752
4224.86 5934
4225.48 5904
4226.09 5953
4226.70 5922
4227.32 5983
4227.93 6066
4228.54 5968
4229.16 5845
4229.77 5660
4230.39 5218
4231.00 4864
4231.61 4403
4232.23 4077
4232.84 3713
4233.45 3542
4234.07 3327
4234.68 3121
4235.30 2993
4235.91 2883
4236.53 2792
4237.14 2825
4237.75 2813
4238.37 2639
4238.98 2607
4239.60 2490
4240.21 2504
4240.83 2551
4241.44 2582
4242.05 2430
4242.67 2403
4243.28 2330
4243.90 2322
4244.51 2297
4245.13 2313
4245.74 2350
4246.36 2391
4246.97 2455
4247.59 2354
4248.20 2479
4248.82 2572
4249.43 2503
4250.05 2359
4250.66 2444
4251.28 2432
4251.89 2326
4252.51 2336
4253.13 2240
4253.74 2201
4254.36 2315
4254.97 2359
4255.59 2256
4256.20 2277
4256.82 2271
4257.43 2257
4258.05 2431
4258.67 2462
4259.28 2352
4259.90 2453
4260.51 2441
4261.13 2461
4261.75 2316
4262.36 2327
4262.98 2442
4263.59 2430
4264.21 2380
4264.83 2360
4265.44 2498
4266.06 2495
4266.67 2479
4267.29 2535
4267.91 2476
4268.52 2526
4269.14 2375
4269.76 2443
4270.37 2363
4270.99 2292
4271.61 2297
4272.22 2245
4272.84 2262
4273.46 2300
4274.07 2264
4274.69 2272
4275.31 2266
4275.93 2321
4276.54 2363
4277.16 2322
4277.78 2277
4278.39 2312
4279.01 2194
4279.63 2169
4280.25 2180
4280.86 2113
4281.48 2150
4282.10 2058
4282.72 1977
4283.33 2063
4283.95 2009
4284.57 1960
4285.19 2091
4285.80 2091
4286.42 2110
4287.04 2062
4287.66 2083
4288.28 2134
4288.89 2046
4289.51 1967
4290.13 1979
4290.75 1946
4291.37 2009
4291.98 1894
4292.60 1862
4293.22 1874
4293.84 2002
4294.46 1963
4295.08 1898
4295.69 2043
4296.31 1962
4296.93 2043
4297.55 2045
4298.17 1975
4298.79 1962
4299.41 1937
4300.03 2074
4300.64 2087
4301.26 2002
4301.88 2013
4302.50 2034
4303.12 1985
4303.74 2062
4304.36 2056
4304.98 2082
4305.60 2056
4306.22 2112
4306.83 2067
4307.45 2306
4308.07 2345
4308.69 2386
4309.31 2459
4309.93 2616
4310.55 2609
4311.17 2646
4311.79 2661
4312.41 2520
4313.03 2575
4313.65 2462
4314.27 2364
4314.89 2329
4315.51 2183
4316.13 2167
4316.75 2053
4317.37 2078
4317.99 2009
4318.61 2027
4319.23 2013
4319.85 2031
4320.47 2078
4321.09 2051
4321.71 2070
4322.33 2112
4322.95 2110
4323.57 2027
4324.19 2143
4324.81 2027
4325.43 2121
4326.05 2154
4326.67 2090
4327.30 2230
4327.92 2118
4328.54 2110
4329.16 2006
4329.78 1970
4330.40 1849
4331.02 1894
4331.64 1941
4332.26 1934
4332.88 1894
4333.51 1947
4334.13 1962
4334.75 1880
4335.37 1943
4335.99 1987
4336.61 2031
4337.23 1998
4337.86 2050
4338.48 2114
4339.10 2186
4339.72 2171
4340.34 2228
4340.96 2203
4341.59 2158
4342.21 2276
4342.83 2266
4343.45 2348
4344.07 2601
4344.69 2838
4345.32 3015
4345.94 3336
4346.56 3501
4347.18 3737
4347.81 3754
4348.43 3673
4349.05 3580
4349.67 3399
4350.29 3118
4350.92 2937
4351.54 2750
4352.16 2638
4352.78 2416
4353.41 2283
4354.03 2255
4354.65 2148
4355.28 2130
4355.90 2139
4356.52 2131
4357.14 2137
4357.77 2146
4358.39 2167
4359.01 2119
4359.64 2167
4360.26 2200
4360.88 2183
4361.50 2060
4362.13 2088
4362.75 2145
4363.37 2171
4364.00 2154
4364.62 2190
4365.25 2303
4365.87 2281
4366.49 2124
4367.12 2264
4367.74 2301
4368.36 2301
4368.99 2247
4369.61 2135
4370.23 2059
4370.86 2107
4371.48 2117
4372.11 2138
4372.73 2128
4373.35 2087
4373.98 2092
4374.60 2085
4375.23 2182
4375.85 2125
4376.47 2148
4377.10 2336
4377.72 2344
4378.35 2393
4378.97 2440
4379.60 2540
4380.22 2616
4380.85 2725
4381.47 2805
4382.10 2884
4382.72 2903
4383.34 2940
4383.97 2960
4384.59 2974
4385.22 3206
4385.84 3312
4386.47 3509
4387.09 3999
4387.72 4487
4388.34 5040
4388.97 5824
4389.59 6479
4390.22 6882
4390.85 7049
4391.47 7067
4392.10 6546
4392.72 5783
4393.35 5378
4393.97 4585
4394.60 4008
4395.22 3599
4395.85 3338
4396.47 3189
4397.10 3115
4397.73 3052
4398.35 3091
4398.98 2959
4399.60 2928
4400.23 2807
4400.86 2715
4401.48 2719
4402.11 2798
4402.73 2733
4403.36 2670
4403.99 2702
4404.61 2691
4405.24 2729
4405.87 2720
4406.49 2695
4407.12 2809
4407.74 2797
4408.37 2656
4409.00 2602
4409.62 2741
4410.25 2700
4410.88 2554
4411.50 2502
4412.13 2553
4412.76 2434
4413.38 2387
4414.01 2328
4414.64 2229
4415.27 2271
4415.89 2261
4416.52 2229
4417.15 2103
4417.77 2058
4418.40 2082
4419.03 1965
4419.66 2040
4420.28 2073
4420.91 2039
4421.54 2079
4422.17 2015
4422.79 2007
4423.42 2031
4424.05 2052
4424.68 1955
4425.30 1942
4425.93 1871
4426.56 1869
4427.19 1918
4427.82 1904
4428.44 1988
4429.07 2003
4429.70 1849
4430.33 1879
4430.96 1815
4431.58 1831
4432.21 1823
4432.84 1753
4433.47 1826
4434.10 1971
4434.73 1937
4435.35 1895
4435.98 1910
4436.61 1893
4437.24 1873
4437.87 1922
4438.50 1907
4439.13 1931
4439.75 1907
4440.38 1826
4441.01 1865
4441.64 1896
4442.27 1849
4442.90 1829
4443.53 1852
4444.16 1749
4444.79 1763
4445.42 1844
4446.04 1825
4446.67 1841
4447.30 1809
4447.93 1835
4448.56 1845
4449.19 1791
4449.82 1741
4450.45 1720
4451.08 1823
4451.71 1809
4452.34 1812
4452.97 1784
4453.60 1798
4454.23 1777
4454.86 1836
4455.49 1925
4456.12 1899
4456.75 1877
4457.38 1802
4458.01 1815
4458.64 1758
4459.27 1743
4459.90 1780
4460.53 1765
4461.16 1748
4461.79 1789
4462.42 1766
4463.05 1802
4463.68 1767
4464.31 1789
4464.94 1688
4465.57 1664
4466.20 1734
4466.83 1703
4467.46 1739
4468.09 1750
4468.73 1716
4469.36 1780
4469.99 1688
4470.62 1685
4471.25 1704
4471.88 1729
4472.51 1750
4473.14 1703
4473.77 1722
4474.40 1798
4475.04 1767
4475.67 1678
4476.30 1757
4476.93 1769
4477.56 1769
4478.19 1811
4478.82 1681
4479.46 1765
4480.09 1712
4480.72 1730
4481.35 1763
4481.98 1732
4482.61 1786
4483.25 1794
4483.88 1803
4484.51 1821
4485.14 1898
4485.77 1809
4486.41 1836
4487.04 1860
4487.67 1784
4488.30 1781
4488.93 1866
4489.57 1831
4490.20 1894
4490.83 1864
4491.46 1880
4492.10 1863
4492.73 1819
4493.36 1869
4493.99 1848
4494.63 1810
4495.26 1824
4495.89 1800
4496.52 1923
4497.16 1887
4497.79 1909
4498.42 1861
4499.06 1960
4499.69 1998
4500.32 2085
4500.96 2200
4501.59 2318
4502.22 2289
4502.86 2327
4503.49 2433
4504.12 2372
4504.75 2291
4505.39 2231
4506.02 2173
4506.66 2138
4507.29 2178
4507.92 2162
4508.56 2069
4509.19 2051
4509.82 1932
4510.46 1976
4511.09 2026
4511.72 2074
4512.36 2130
4512.99 1974
4513.63 1949
4514.26 2041
4514.89 2057
4515.53 1979
4516.16 1917
4516.80 1855
4517.43 1885
4518.07 1845
4518.70 1947
4519.33 1801
4519.97 1814
4520.60 1929
4521.24 1906
4521.87 1950
4522.51 2059
4523.14 1980
4523.78 2014
4524.41 2044
4525.05 2152
4525.68 2311
4526.32 2445
4526.95 2729
4527.59 3170
4528.22 3687
4528.86 4098
4529.49 4932
4530.13 5557
4530.76 6202
4531.40 7002
4532.03 7326
4532.67 7335
4533.30 7322
4533.94 6949
4534.57 6525
4535.21 6059
4535.84 5429
4536.48 4654
4537.11 4023
4537.75 3582
4538.39 3231
4539.02 2837
4539.66 2618
4540.29 2480
4540.93 2335
4541.57 2097
4542.20 2063
4542.84 2061
4543.47 2018
4544.11 2058
4544.75 1964
4545.38 1796
4546.02 1776
4546.65 1753
4547.29 1831
4547.93 1765
4548.56 1788
4549.20 1750
4549.84 1785
4550.47 1814
4551.11 1794
4551.75 1801
4552.38 1869
4553.02 2005
4553.66 1922
4554.29 1873
4554.93 1899
4555.57 1925
4556.20 1934
4556.84 1978
4557.48 1954
4558.11 1984
4558.75 1931
4559.39 1951
4560.03 2037
4560.66 2078
4561.30 2047
4561.94 1970
4562.58 1890
4563.21 1995
4563.85 2024
4564.49 2135
4565.13 2119
4565.76 1996
4566.40 2134
4567.04 2175
4567.68 2381
4568.31 2397
4568.95 2495
4569.59 2552
4570.23 2651
4570.87 2482
4571.50 2436
4572.14 2383
4572.78 2429
4573.42 2381
4574.06 2231
4574.69 2212
4575.33 2141
4575.97 2187
4576.61 2128
4577.25 2018
4577.89 1907
4578.53 2014
4579.16 2018
4579.80 1842
4580.44 1814
4581.08 1930
4581.72 1845
4582.36 1713
4583.00 1792
4583.63 1793
4584.27 1835
4584.91 1868
4585.55 1922
4586.19 1884
4586.83 1774
4587.47 1881
4588.11 1909
4588.75 1836
4589.39 1792
4590.03 1792
4590.67 1825
4591.30 1823
4591.94 1808
4592.58 1772
4593.22 1811
4593.86 1704
4594.50 1827
4595.14 1762
4595.78 1667
4596.42 1762
4597.06 1727
4597.70 1684
4598.34 1709
4598.98 1780
4599.62 1761
4600.26 1797
4600.90 1788
4601.54 1793
4602.18 1835
4602.82 1892
4603.46 1942
4604.10 1934
4604.74 1988
4605.38 1964
4606.02 1970
4606.66 1986
4607.30 1989
4607.94 1929
4608.59 2059
4609.23 2110
4609.87 1990
4610.51 1960
4611.15 1877
4611.79 1832
4612.43 1885
4613.07 1846
4613.71 1840
4614.35 1810
4614.99 1765
4615.64 1731
4616.28 1739
4616.92 1824
4617.56 1754
4618.20 1692
4618.84 1644
4619.48 1718
4620.12 1721
4620.77 1645
4621.41 1519
4622.05 1593
4622.69 1633
4623.33 1657
4623.97 1646
4624.62 1667
4625.26 1720
4625.90 1710
4626.54 1686
4627.18 1679
4627.82 1771
4628.47 1682
4629.11 1673
4629.75 1771
4630.39 1797
4631.03 1724
4631.68 1754
4632.32 1752
4632.96 1796
4633.60 1841
4634.25 1880
4634.89 1914
4635.53 1951
4636.17 1952
4636.82 1881
4637.46 1996
4638.10 2077
4638.74 2037
4639.39 1955
4640.03 2013
4640.67 1962
4641.32 1977
4641.96 1892
4642.60 1891
4643.24 1927
4643.89 1961
4644.53 1838
4645.17 1834
4645.82 1815
4646.46 1865
4647.10 1838
4647.75 1804
4648.39 1857
4649.03 1868
4649.68 1967
4650.32 2079
4650.96 2118
4651.61 2125
4652.25 2247
4652.89 2283
4653.54 2222
4654.18 2217
4654.83 2129
4655.47 2118
4656.11 1985
4656.76 1946
4657.40 1943
4658.05 1826
4658.69 1731
4659.33 1716
4659.98 1679
4660.62 1640
4661.27 1583
4661.91 1652
4662.56 1590
4663.20 1615
4663.84 1616
4664.49 1602
4665.13 1643
4665.78 1560
4666.42 1594
4667.07 1523
4667.71 1580
4668.36 1561
4669.00 1663
4669.65 1654
4670.29 1632
4670.94 1550
4671.58 1542
4672.23 1563
4672.87 1639
4673.52 1590
4674.16 1608
4674.81 1623
4675.45 1648
4676.10 1622
4676.74 1643
4677.39 1610
4678.03 1573
4678.68 1605
4679.32 1632
4679.97 1616
4680.62 1536
4681.26 1654
4681.91 1653
4682.55 1682
4683.20 1600
4683.84 1630
4684.49 1644
4685.14 1657
4685.78 1611
4686.43 1645
4687.07 1580
4687.72 1630
4688.37 1618
4689.01 1614
4689.66 1636
4690.30 1578
4690.95 1614
4691.60 1567
4692.24 1571
4692.89 1594
4693.54 1630
4694.18 1689
4694.83 1669
4695.48 1636
4696.12 1590
4696.77 1717
4697.42 1803
4698.06 1811
4698.71 1959
4699.36 1933
4700.00 1899
4700.65 1972
4701.30 1955
4701.94 1962
4702.59 1825
4703.24 1804
4703.89 1816
4704.53 1816
4705.18 1782
4705.83 1726
4706.48 1764
4707.12 1746
4707.77 1710
4708.42 1723
4709.07 1699
4709.71 1769
4710.36 1785
4711.01 1757
4711.66 1810
4712.30 1774
4712.95 1796
4713.60 1754
4714.25 1793
4714.90 1861
4715.54 1741
4716.19 1685
4716.84 1728
4717.49 1753
4718.14 1809
4718.78 1850
4719.43 1925
4720.08 1869
4720.73 1893
4721.38 1928
4722.03 2018
4722.67 2081
4723.32 1966
4723.97 1962
4724.62 1922
4725.27 1888
4725.92 1975
4726.57 2028
4727.22 2063
4727.86 2038
4728.51 2038
4729.16 2040
4729.81 1947
4730.46 1907
4731.11 1844
4731.76 1797
4732.41 1737
4733.06 1715
4733.71 1728
4734.36 1800
4735.00 1741
4735.65 1709
4736.30 1664
4736.95 1662
4737.60 1760
4738.25 1874
4738.90 1885
4739.55 2021
4740.20 1853
4740.85 1871
4741.50 1984
4742.15 2000
4742.80 2002
4743.45 1981
4744.10 1967
4744.75 1883
4745.40 1874
4746.05 1859
4746.70 1799
4747.35 1850
4748.00 1901
4748.65 1977
4749.30 1995
4749.95 1900
4750.60 2125
4751.25 2204
4751.90 2245
4752.55 2263
4753.20 2313
4753.85 2252
4754.51 2253
4755.16 2230
4755.81 2073
4756.46 2096
4757.11 2078
4757.76 2053
4758.41 1961
4759.06 1967
4759.71 1979
4760.36 1885
4761.01 1854
4761.67 1849
4762.32 1786
4762.97 1765
4763.62 1785
4764.27 1879
4764.92 1849
4765.57 1854
4766.22 1951
4766.88 1962
4767.53 2084
4768.18 2040
4768.83 2031
4769.48 2015
4770.13 1922
4770.79 1891
4771.44 1801
4772.09 1693
4772.74 1730
4773.39 1702
4774.05 1711
4774.70 1675
4775.35 1637
4776.00 1722
4776.65 1717
4777.31 1731
4777.96 1727
4778.61 1793
4779.26 1805
4779.92 1795
4780.57 1851
4781.22 1918
4781.87 1853
4782.53 1826
4783.18 1792
4783.83 1745
4784.48 1730
4785.14 1697
4785.79 1663
4786.44 1725
4787.10 1671
4787.75 1662
4788.40 1705
4789.05 1631
4789.71 1640
4790.36 1698
4791.01 1671
4791.67 1634
4792.32 1710
4792.97 1681
4793.63 1687
4794.28 1684
4794.93 1642
4795.59 1712
4796.24 1693
4796.89 1555
4797.55 1526
4798.20 1545
4798.86 1597
4799.51 1671
4800.16 1686
4800.82 1661
4801.47 1598
4802.12 1566
4802.78 1599
4803.43 1631
4804.09 1565
4804.74 1545
4805.39 1626
4806.05 1576
4806.70 1568
4807.36 1565
4808.01 1536
4808.67 1600
4809.32 1666
4809.98 1635
4810.63 1544
4811.28 1679
4811.94 1622
4812.59 1595
4813.25 1678
4813.90 1569
4814.56 1613
4815.21 1662
4815.87 1708
4816.52 1760
4817.18 1775
4817.83 1773
4818.49 1724
4819.14 1794
4819.80 1854
4820.45 1933
4821.11 2005
4821.76 1950
4822.42 1948
4823.07 2056
4823.73 2102
4824.38 2080
4825.04 2078
4825.70 2091
4826.35 2119
4827.01 2133
4827.66 2059
4828.32 2069
4828.97 1988
4829.63 1992
4830.29 1923
4830.94 1923
4831.60 1952
4832.25 1949
4832.91 1983
4833.57 2076
4834.22 2120
4834.88 2220
4835.53 2364
4836.19 2414
4836.85 2615
4837.50 2687
4838.16 2633
4838.82 2631
4839.47 2536
4840.13 2522
4840.79 2514
4841.44 2330
4842.10 2338
4842.76 2242
4843.41 2260
4844.07 2180
4844.73 2109
4845.38 2062
4846.04 2075
4846.70 2087
4847.35 2085
4848.01 2093
4848.67 2219
4849.32 2182
4849.98 2266
4850.64 2313
4851.30 2220
4851.95 2297
4852.61 2352
4853.27 2221
4853.93 2204
4854.58 2203
4855.24 2128
4855.90 2194
4856.56 2320
4857.21 2336
4857.87 2430
4858.53 2422
4859.19 2561
4859.84 2569
4860.50 2452
4861.16 2357
4861.82 2360
4862.48 2322
4863.13 2318
4863.79 2383
4864.45 2410
4865.11 2422
4865.77 2403
4866.43 2367
4867.08 2381
4867.74 2251
4868.40 2225
4869.06 2169
4869.72 2174
4870.38 2151
4871.03 2188
4871.69 2109
4872.35 2128
4873.01 2194
4873.67 2208
4874.33 2094
4874.99 2155
4875.65 2237
4876.31 2129
4876.96 2129
4877.62 1961
4878.28 2098
4878.94 2157
4879.60 1999
4880.26 1908
4880.92 1932
4881.58 1956
4882.24 1912
4882.90 1908
4883.56 1929
4884.22 1898
4884.88 1816
4885.54 1847
4886.19 1825
4886.85 1853
4887.51 1954
4888.17 2024
4888.83 2088
4889.49 2028
4890.15 2190
4890.81 2237
4891.47 2308
4892.13 2309
4892.79 2262
4893.45 2259
4894.11 2234
4894.77 2186
4895.43 2071
4896.09 2082
4896.76 2033
4897.42 2137
4898.08 2167
4898.74 2152
4899.40 2223
4900.06 2256
4900.72 2255
4901.38 2287
4902.04 2247
4902.70 2130
4903.36 2135
4904.02 2209
4904.68 2067
4905.34 2018
4906.00 1944
4906.67 1922
4907.33 1934
4907.99 1917
4908.65 1928
4909.31 1934
4909.97 1940
4910.63 1924
4911.29 1912
4911.96 1887
4912.62 1842
4913.28 1804
4913.94 1766
4914.60 1755
4915.26 1752
4915.92 1689
4916.59 1618
4917.25 1663
4917.91 1630
4918.57 1621
4919.23 1652
4919.90 1670
4920.56 1672
4921.22 1560
4921.88 1631
4922.54 1657
4923.21 1655
4923.87 1611
4924.53 1589
4925.19 1601
4925.85 1618
4926.52 1618
4927.18 1627
4927.84 1664
4928.50 1610
4929.17 1666
4929.83 1689
4930.49 1633
4931.15 1668
4931.82 1672
4932.48 1637
4933.14 1740
4933.81 1739
4934.47 1752
4935.13 1721
4935.79 1655
4936.46 1624
4937.12 1729
4937.78 1739
4938.45 1723
4939.11 1725
4939.77 1685
4940.44 1714
4941.10 1651
4941.76 1673
4942.43 1615
4943.09 1608
4943.75 1683
4944.42 1721
4945.08 1727
4945.74 1694
4946.41 1678
4947.07 1748
4947.74 1690
4948.40 1672
4949.06 1638
4949.73 1638
4950.39 1642
4951.05 1569
4951.72 1527
4952.38 1509
4953.05 1508
4953.71 1601
4954.38 1544
4955.04 1606
4955.70 1588
4956.37 1636
4957.03 1665
4957.70 1545
4958.36 1574
4959.03 1639
4959.69 1663
4960.36 1725
4961.02 1688
4961.68 1715
4962.35 1782
4963.01 1823
4963.68 1995
4964.34 1981
4965.01 1995
4965.67 2034
4966.34 1932
4967.00 1913
4967.67 1856
4968.33 1841
4969.00 1822
4969.66 1756
4970.33 1759
4971.00 1660
4971.66 1714
4972.33 1742
4972.99 1749
4973.66 1735
4974.32 1703
4974.99 1806
4975.65 1729
4976.32 1730
4976.99 1800
4977.65 1855
4978.32 1849
4978.98 1765
4979.65 1809
4980.31 1862
4980.98 1905
4981.65 1940
4982.31 1935
4982.98 1929
4983.64 2014
4984.31 1985
4984.98 2173
4985.64 2438
4986.31 2786
4986.98 3255
4987.64 3697
4988.31 4102
4988.98 4450
4989.64 4661
4990.31 4741
4990.98 4734
4991.64 4558
4992.31 4278
4992.98 3875
4993.64 3526
4994.31 3046
4994.98 2703
4995.64 2458
4996.31 2144
4996.98 2048
4997.64 1922
4998.31 1846
4998.98 1773
4999.65 1774
5000.31 1634
5000.98 1607
5001.65 1617
5002.32 1575
5002.98 1619
5003.65 1697
5004.32 1685
5004.99 1611
5005.65 1708
5006.32 1716
5006.99 1703
5007.66 1708
5008.32 1784
5008.99 1761
5009.66 1758
5010.33 1750
5011.00 1730
5011.66 1681
5012.33 1659
5013.00 1740
5013.67 1777
5014.34 1722
5015.01 1794
5015.67 1863
5016.34 1903
5017.01 1882
5017.68 1913
5018.35 1945
5019.02 2002
5019.68 2217
5020.35 2300
5021.02 2531
5021.69 2622
5022.36 2761
5023.03 2969
5023.70 3093
5024.37 3074
5025.03 3026
5025.70 2942
5026.37 2796
5027.04 2832
5027.71 2723
5028.38 2565
5029.05 2312
5029.72 2224
5030.39 2121
5031.06 2073
5031.73 1952
5032.40 1878
5033.07 1784
5033.73 1833
5034.40 1860
5035.07 1805
5035.74 1722
5036.41 1645
5037.08 1647
5037.75 1690
5038.42 1744
5039.09 1703
5039.76 1658
5040.43 1674
5041.10 1631
5041.77 1572
5042.44 1630
5043.11 1655
5043.78 1638
5044.45 1613
5045.12 1575
5045.79 1665
5046.46 1579
5047.13 1655
5047.81 1654
5048.48 1661
5049.15 1686
5049.82 1664
5050.49 1763
5051.16 1759
5051.83 1696
5052.50 1598
5053.17 1665
5053.84 1665
5054.51 1619
5055.18 1628
5055.85 1605
5056.53 1569
5057.20 1609
5057.87 1680
5058.54 1669
5059.21 1618
5059.88 1630
5060.55 1633
5061.22 1694
5061.89 1714
5062.57 1613
5063.24 1645
5063.91 1708
5064.58 1596
5065.25 1568
5065.92 1662
5066.60 1603
5067.27 1660
5067.94 1638
5068.61 1603
5069.28 1558
5069.96 1557
5070.63 1571
5071.30 1589
5071.97 1541
5072.64 1585
5073.32 1533
5073.99 1581
5074.66 1505
5075.33 1470
5076.00 1474
5076.68 1539
5077.35 1526
5078.02 1561
5078.69 1628
5079.37 1694
5080.04 1680
5080.71 1633
5081.38 1629
5082.06 1671
5082.73 1655
5083.40 1647
5084.08 1532
5084.75 1630
5085.42 1607
5086.09 1581
5086.77 1599
5087.44 1551
5088.11 1565
5088.79 1621
5089.46 1705
5090.13 1695
5090.81 1836
5091.48 1788
5092.15 1844
5092.83 1826
5093.50 1841
5094.17 1831
5094.85 1804
5095.52 1728
5096.19 1743
5096.87 1633
5097.54 1653
5098.22 1687
5098.89 1594
5099.56 1590
5100.24 1649
5100.91 1637
5101.59 1605
5102.26 1674
5102.93 1654
5103.61 1727
5104.28 1773
5104.96 1835
5105.63 1773
5106.31 1761
5106.98 1718
5107.65 1664
5108.33 1643
5109.00 1720
5109.68 1632
5110.35 1615
5111.03 1637
5111.70 1600
5112.38 1594
5113.05 1629
5113.73 1631
5114.40 1618
5115.08 1717
5115.75 1649
5116.43 1744
5117.10 1821
5117.78 1828
5118.45 1855
5119.13 1913
5119.80 1859
5120.48 1770
5121.15 1812
5121.83 1736
5122.50 1687
5123.18 1651
5123.85 1587
5124.53 1562
5125.20 1503
5125.88 1536
5126.56 1532
5127.23 1542
5127.91 1625
5128.58 1572
5129.26 1653
5129.93 1596
5130.61 1521
5131.29 1652
5131.96 1642
5132.64 1638
5133.31 1560
5133.99 1646
5134.67 1645
5135.34 1555
5136.02 1580
5136.70 1709
5137.37 1727
5138.05 1824
5138.73 1845
5139.40 1912
5140.08 1893
5140.75 1882
5141.43 1877
5142.11 1834
5142.78 1765
5143.46 1741
5144.14 1699
5144.82 1628
5145.49 1628
5146.17 1590
5146.85 1512
5147.52 1557
5148.20 1494
5148.88 1537
5149.55 1547
5150.23 1502
5150.91 1581
5151.59 1496
5152.26 1460
5152.94 1553
5153.62 1566
5154.30 1488
5154.97 1516
5155.65 1440
5156.33 1433
5157.01 1486
5157.68 1498
5158.36 1462
5159.04 1554
5159.72 1486
5160.40 1486
5161.07 1437
5161.75 1395
5162.43 1453
5163.11 1539
5163.79 1525
5164.46 1498
5165.14 1530
5165.82 1535
5166.50 1519
5167.18 1556
5167.86 1569
5168.53 1567
5169.21 1595
5169.89 1576
5170.57 1501
5171.25 1521
5171.93 1491
5172.61 1474
5173.28 1472
5173.96 1425
5174.64 1435
5175.32 1440
5176.00 1424
5176.68 1405
5177.36 1432
5178.04 1481
5178.72 1438
5179.39 1454
5180.07 1563
5180.75 1576
5181.43 1510
5182.11 1548
5182.79 1591
5183.47 1596
5184.15 1456
5184.83 1494
5185.51 1444
5186.19 1507
5186.87 1404
5187.55 1400
5188.23 1361
5188.91 1372
5189.59 1351
5190.27 1364
5190.95 1414
5191.63 1365
5192.31 1425
5192.99 1372
5193.67 1365
5194.35 1412
5195.03 1431
5195.71 1392
5196.39 1410
5197.07 1372
5197.75 1360
5198.43 1327
5199.11 1396
5199.79 1441
5200.47 1412
5201.15 1427
5201.83 1475
5202.51 1456
5203.19 1369
5203.87 1393
5204.55 1407
5205.24 1451
5205.92 1444
5206.60 1474
5207.28 1508
5207.96 1551
5208.64 1519
5209.32 1556
5210.00 1524
5210.68 1619
5211.36 1615
5212.05 1680
5212.73 1600
5213.41 1640
5214.09 1567
5214.77 1643
5215.45 1616
5216.13 1631
5216.82 1624
5217.50 1547
5218.18 1621
5218.86 1676
5219.54 1601
5220.22 1508
5220.91 1590
5221.59 1580
5222.27 1567
5222.95 1519
5223.63 1552
5224.32 1560
5225.00 1496
5225.68 1480
5226.36 1428
5227.05 1387
5227.73 1398
5228.41 1500
5229.09 1505
5229.77 1495
5230.46 1497
5231.14 1519
5231.82 1511
5232.50 1465
5233.19 1517
5233.87 1495
5234.55 1518
5235.24 1662
5235.92 1583
5236.60 1496
5237.28 1578
5237.97 1520
5238.65 1487
5239.33 1528
5240.02 1558
5240.70 1498
5241.38 1498
5242.07 1540
5242.75 1420
5243.43 1370
5244.12 1474
5244.80 1491
5245.48 1490
5246.17 1461
5246.85 1474
5247.53 1504
5248.22 1516
5248.90 1448
5249.58 1480
5250.27 1561
5250.95 1502
5251.64 1553
5252.32 1468
5253.00 1483
5253.69 1515
5254.37 1490
5255.06 1490
5255.74 1431
5256.42 1410
5257.11 1410
5257.79 1400
5258.48 1363
5259.16 1504
5259.85 1461
5260.53 1452
5261.21 1538
5261.90 1462
5262.58 1498
5263.27 1500
5263.95 1518
5264.64 1540
5265.32 1632
5266.01 1599
5266.69 1619
5267.38 1573
5268.06 1574
5268.75 1521
5269.43 1620
5270.12 1592
5270.80 1511
5271.49 1473
5272.17 1507
5272.86 1570
5273.54 1521
5274.23 1553
5274.91 1530
5275.60 1543
5276.28 1580
5276.97 1504
5277.66 1565
5278.34 1667
5279.03 1728
5279.71 1785
5280.40 1894
5281.08 1933
5281.77 1955
5282.46 1953
5283.14 1978
5283.83 1909
5284.51 1898
5285.20 1917
5285.89 1815
5286.57 1763
5287.26 1720
5287.94 1680
5288.63 1700
5289.32 1671
5290.00 1677
5290.69 1609
5291.38 1630
5292.06 1717
5292.75 1654
5293.44 1695
5294.12 1727
5294.81 1735
5295.50 1848
5296.18 1874
5296.87 1900
5297.56 1990
5298.24 2199
5298.93 2344
5299.62 2556
5300.30 2748
5300.99 3125
5301.68 3213
5302.37 3181
5303.05 3234
5303.74 3204
5304.43 2966
5305.11 2755
5305.80 2509
5306.49 2277
5307.18 2114
5307.86 2106
5308.55 1926
5309.24 1811
5309.93 1782
5310.61 1751
5311.30 1681
5311.99 1661
5312.68 1730
5313.37 1717
5314.05 1676
5314.74 1685
5315.43 1657
5316.12 1698
5316.81 1620
5317.49 1663
5318.18 1644
5318.87 1566
5319.56 1653
5320.25 1619
5320.94 1557
5321.62 1565
5322.31 1594
5323.00 1576
5323.69 1561
5324.38 1592
5325.07 1614
5325.76 1613
5326.44 1652
5327.13 1706
5327.82 1738
5328.51 1807
5329.20 1771
5329.89 1758
5330.58 1854
5331.27 1822
5331.96 1936
5332.64 2029
5333.33 1941
5334.02 1941
5334.71 1948
5335.40 1984
5336.09 2006
5336.78 1998
5337.47 1999
5338.16 2026
5338.85 1924
5339.54 1909
5340.23 1963
5340.92 2007
5341.61 2054
5342.30 1995
5342.99 1999
5343.68 2090
5344.37 2207
5345.06 2202
5345.75 2290
5346.44 2568
5347.13 2692
5347.82 2947
5348.51 3197
5349.20 3507
5349.89 3938
5350.58 4206
5351.27 4432
5351.96 4661
5352.65 4694
5353.34 4389
5354.03 4140
5354.72 3873
5355.41 3483
5356.10 3178
5356.79 2821
5357.48 2475
5358.17 2213
5358.86 2083
5359.56 2019
5360.25 1966
5360.94 1909
5361.63 1868
5362.32 1849
5363.01 1878
5363.70 1746
5364.39 1659
5365.08 1670
5365.77 1631
5366.47 1660
5367.16 1691
5367.85 1579
5368.54 1584
5369.23 1544
5369.92 1519
5370.61 1500
5371.31 1564
5372.00 1617
5372.69 1586
5373.38 1565
5374.07 1517
5374.77 1512
5375.46 1631
5376.15 1751
5376.84 1770
5377.53 1724
5378.22 1684
5378.92 1676
5379.61 1664
5380.30 1673
5380.99 1669
5381.69 1681
5382.38 1623
5383.07 1729
5383.76 1612
5384.46 1618
5385.15 1630
5385.84 1707
5386.53 1655
5387.23 1724
5387.92 1783
5388.61 1765
5389.30 1836
5390.00 1780
5390.69 1778
5391.38 1903
5392.08 1937
5392.77 1831
5393.46 1748
5394.15 1752
5394.85 1698
5395.54 1692
5396.23 1706
5396.93 1643
5397.62 1598
5398.31 1567
5399.01 1566
5399.70 1524
5400.39 1575
5401.09 1566
5401.78 1557
5402.48 1552
5403.17 1505
5403.86 1595
5404.56 1520
5405.25 1553
5405.94 1562
5406.64 1517
5407.33 1485
5408.03 1542
5408.72 1543
5409.41 1527
5410.11 1475
5410.80 1509
5411.50 1570
5412.19 1510
5412.88 1519
5413.58 1436
5414.27 1450
5414.97 1460
5415.66 1493
5416.36 1562
5417.05 1552
5417.75 1545
5418.44 1492
5419.14 1522
5419.83 1593
5420.52 1605
5421.22 1534
5421.91 1509
5422.61 1552
5423.30 1486
5424.00 1538
5424.69 1469
5425.39 1525
5426.08 1466
5426.78 1506
5427.48 1484
5428.17 1520
5428.87 1571
5429.56 1550
5430.26 1511
5430.95 1548
5431.65 1536
5432.34 1524
5433.04 1545
5433.73 1527
5434.43 1483
5435.13 1442
5435.82 1501
5436.52 1534
5437.21 1557
5437.91 1639
5438.60 1688
5439.30 1712
5440.00 1706
5440.69 1670
5441.39 1662
5442.09 1634
5442.78 1667
5443.48 1682
5444.17 1636
5444.87 1656
5445.57 1678
5446.26 1646
5446.96 1699
5447.66 1768
5448.35 1708
5449.05 1754
5449.75 1840
5450.44 1801
5451.14 1860
5451.84 1841
5452.53 1763
5453.23 1711
5453.93 1740
5454.62 1698
5455.32 1672
5456.02 1723
5456.71 1625
5457.41 1619
5458.11 1623
5458.81 1734
5459.50 1683
5460.20 1627
5460.90 1711
5461.60 1714
5462.29 1754
5462.99 1791
5463.69 1743
5464.39 1854
5465.08 1910
5465.78 1925
5466.48 1900
5467.18 1890
5467.87 1889
5468.57 1830
5469.27 1888
5469.97 1846
5470.67 1686
5471.36 1751
5472.06 1748
5472.76 1824
5473.46 1910
5474.16 1883
5474.85 1880
5475.55 1936
5476.25 1838
5476.95 1929
5477.65 1930
5478.35 1974
5479.05 1986
5479.74 2237
5480.44 2176
5481.14 2281
5481.84 2247
5482.54 2246
5483.24 2190
5483.94 2231
5484.63 2055
5485.33 2010
5486.03 1976
5486.73 1959
5487.43 1963
5488.13 1980
5488.83 1896
5489.53 1963
5490.23 1942
5490.93 1966
5491.63 1959
5492.33 2017
5493.02 2050
5493.72 2067
5494.42 2105
5495.12 2091
5495.82 2149
5496.52 2097
5497.22 2244
5497.92 2332
5498.62 2525
5499.32 2688
5500.02 2889
5500.72 3117
5501.42 3353
5502.12 3503
5502.82 3397
5503.52 3350
5504.22 3296
5504.92 3068
5505.62 2809
5506.32 2666
5507.02 2684
5507.72 2503
5508.42 2448
5509.12 2336
5509.82 2305
5510.52 2361
5511.23 2406
5511.93 2286
5512.63 2398
5513.33 2528
5514.03 2597
5514.73 2633
5515.43 2656
5516.13 2731
5516.83 2604
5517.53 2491
5518.23 2409
5518.93 2490
5519.64 2410
5520.34 2249
5521.04 2114
5521.74 2142
5522.44 2105
5523.14 1986
5523.84 1998
5524.54 1938
5525.25 1952
5525.95 1874
5526.65 1878
5527.35 1900
5528.05 1893
5528.75 1828
5529.46 1757
5530.16 1755
5530.86 1837
5531.56 1721
5532.26 1702
5532.96 1725
5533.67 1787
5534.37 1821
5535.07 1811
5535.77 1759
5536.48 1854
5537.18 1790
5537.88 1728
5538.58 1783
5539.28 1764
5539.99 1723
5540.69 1758
5541.39 1707
5542.09 1728
5542.80 1711
5543.50 1730
5544.20 1726
5544.90 1757
5545.61 1841
5546.31 1849
5547.01 1988
5547.72 2049
5548.42 2019
5549.12 2042
5549.83 2091
5550.53 2037
5551.23 1962
5551.93 1959
5552.64 1964
5553.34 1845
5554.04 1776
5554.75 1742
5555.45 1681
5556.15 1640
5556.86 1664
5557.56 1685
5558.26 1592
5558.97 1575
5559.67 1667
5560.38 1688
5561.08 1742
5561.78 1750
5562.49 1797
5563.19 1780
5563.89 1664
5564.60 1698
5565.30 1682
5566.01 1671
5566.71 1581
5567.41 1620
5568.12 1638
5568.82 1698
5569.53 1641
5570.23 1534
5570.94 1590
5571.64 1592
5572.35 1551
5573.05 1531
5573.75 1588
5574.46 1629
5575.16 1662
5575.87 1610
5576.57 1646
5577.28 1655
5577.98 1663
5578.69 1648
5579.39 1673
5580.10 1604
5580.80 1672
5581.51 1658
5582.21 1561
5582.92 1505
5583.62 1526
5584.33 1544
5585.03 1567
5585.74 1567
5586.44 1539
5587.15 1552
5587.85 1535
5588.56 1540
5589.27 1536
5589.97 1519
5590.68 1649
5591.38 1493
5592.09 1554
5592.79 1579
5593.50 1559
5594.21 1574
5594.91 1555
5595.62 1551
5596.32 1576
5597.03 1532
5597.73 1533
5598.44 1543
5599.15 1404
5599.85 1391
5600.56 1505
5601.27 1456
5601.97 1444
5602.68 1438
5603.38 1454
5604.09 1404
5604.80 1352
5605.50 1451
5606.21 1420
5606.92 1438
5607.62 1436
5608.33 1451
5609.04 1436
5609.74 1456
5610.45 1442
5611.16 1419
5611.87 1439
5612.57 1525
5613.28 1439
5613.99 1478
5614.69 1453
5615.40 1427
5616.11 1414
5616.81 1382
5617.52 1448
5618.23 1428
5618.94 1333
5619.64 1402
5620.35 1436
5621.06 1390
5621.77 1374
5622.47 1391
5623.18 1411
5623.89 1341
5624.60 1361
5625.31 1415
5626.01 1419
5626.72 1391
5627.43 1353
5628.14 1417
5628.85 1409
5629.55 1480
5630.26 1449
5630.97 1481
5631.68 1504
5632.39 1456
5633.09 1422
5633.80 1483
5634.51 1446
5635.22 1461
5635.93 1397
5636.64 1469
5637.34 1404
5638.05 1363
5638.76 1447
5639.47 1406
5640.18 1411
5640.89 1425
5641.60 1453
5642.31 1482
5643.01 1425
5643.72 1400
5644.43 1399
5645.14 1461
5645.85 1472
5646.56 1481
5647.27 1477
5647.98 1521
5648.69 1580
5649.40 1535
5650.11 1372
5650.82 1448
5651.52 1536
5652.23 1519
5652.94 1481
5653.65 1503
5654.36 1518
5655.07 1438
5655.78 1474
5656.49 1513
5657.20 1514
5657.91 1483
5658.62 1507
5659.33 1475
5660.04 1527
5660.75 1601
5661.46 1481
5662.17 1534
5662.88 1562
5663.59 1503
5664.30 1419
5665.01 1417
5665.72 1456
5666.43 1419
5667.14 1460
5667.85 1405
5668.56 1420
5669.28 1494
5669.99 1481
5670.70 1523
5671.41 1536
5672.12 1580
5672.83 1582
5673.54 1599
5674.25 1533
5674.96 1532
5675.67 1537
5676.38 1551
5677.09 1511
5677.81 1491
5678.52 1400
5679.23 1427
5679.94 1505
5680.65 1456
5681.36 1409
5682.07 1409
5682.78 1443
5683.50 1493
5684.21 1564
5684.92 1505
5685.63 1378
5686.34 1504
5687.05 1542
5687.77 1439
5688.48 1479
5689.19 1512
5689.90 1475
5690.61 1500
5691.32 1488
5692.04 1487
5692.75 1490
5693.46 1467
5694.17 1476
5694.88 1455
5695.60 1437
5696.31 1435
5697.02 1472
5697.73 1460
5698.45 1434
5699.16 1449
5699.87 1426
5700.58 1436
5701.30 1382
5702.01 1441
5702.72 1526
5703.43 1510
5704.15 1456
5704.86 1476
5705.57 1457
5706.29 1451
5707.00 1503
5707.71 1447
5708.42 1428
5709.14 1498
5709.85 1602
5710.56 1469
5711.28 1420
5711.99 1491
5712.70 1502
5713.42 1439
5714.13 1463
5714.84 1511
5715.56 1524
5716.27 1458
5716.98 1480
5717.70 1475
5718.41 1514
5719.12 1481
5719.84 1478
5720.55 1520
5721.27 1603
5721.98 1565
5722.69 1543
5723.41 1531
5724.12 1531
5724.84 1578
5725.55 1577
5726.26 1543
5726.98 1617
5727.69 1680
5728.41 1637
5729.12 1609
5729.83 1588
5730.55 1681
5731.26 1661
5731.98 1672
5732.69 1706
5733.41 1762
5734.12 1769
5734.84 1752
5735.55 1803
5736.27 1958
5736.98 1928
5737.70 2015
5738.41 2163
5739.13 2388
5739.84 2464
5740.55 2625
5741.27 2672
5741.99 2619
5742.70 2627
5743.42 2556
5744.13 2400
5744.85 2492
5745.56 2295
5746.28 2242
5746.99 2192
5747.71 2132
5748.42 2110
5749.14 1963
5749.85 1987
5750.57 2026
5751.29 1954
5752.00 1947
5752.72 1990
5753.43 1946
5754.15 1939
5754.86 2049
5755.58 2022
5756.30 2022
5757.01 2129
5757.73 2148
5758.44 2219
5759.16 2297
5759.88 2391
5760.59 2586
5761.31 2615
5762.03 2729
5762.74 2880
5763.46 2891
5764.18 2947
5764.89 3031
5765.61 3001
5766.32 3078
5767.04 3212
5767.76 3044
5768.47 2828
5769.19 2889
5769.91 2707
5770.63 2551
5771.34 2530
5772.06 2476
5772.78 2448
5773.49 2430
5774.21 2338
5774.93 2394
5775.64 2382
5776.36 2390
5777.08 2510
5777.80 2610
5778.51 2596
5779.23 2550
5779.95 2692
5780.67 2731
5781.38 2693
5782.10 2708
5782.82 2720
5783.54 2681
5784.25 2653
5784.97 2683
5785.69 2666
5786.41 2703
5787.13 2745
5787.84 2871
5788.56 2956
5789.28 2920
5790.00 2896
5790.72 2979
5791.43 3062
5792.15 3140
5792.87 3288
5793.59 3378
5794.31 3637
5795.03 3881
5795.74 3957
5796.46 4132
5797.18 4406
5797.90 4524
5798.62 4867
5799.34 5420
5800.06 6352
5800.77 7730
5801.49 9696
5802.21 12070
5802.93 14474
5803.65 15662
5804.37 15815
5805.09 15143
5805.81 13673
5806.53 11625
5807.25 9557
5807.96 7918
5808.68 6852
5809.40 5866
5810.12 5241
5810.84 5134
5811.56 4763
5812.28 4788
5813.00 4666
5813.72 4546
5814.44 4558
5815.16 4779
5815.88 4775
5816.60 4867
5817.32 5033
5818.04 5069
5818.76 4918
5819.48 4978
5820.20 4815
5820.92 4655
5821.64 4551
5822.36 4636
5823.08 4516
5823.80 4281
5824.52 4188
5825.24 3951
5825.96 3814
5826.68 3680
5827.40 3490
5828.12 3423
5828.84 3287
5829.56 3167
5830.28 3146
5831.00 2954
5831.72 2911
5832.44 2867
5833.16 2847
5833.88 2810
5834.61 2932
5835.33 2893
5836.05 2773
5836.77 2731
5837.49 2776
5838.21 2684
5838.93 2646
5839.65 2594
5840.37 2673
5841.10 2767
5841.82 2693
5842.54 2618
5843.26 2635
5843.98 2568
5844.70 2485
5845.42 2407
5846.15 2418
5846.87 2419
5847.59 2392
5848.31 2384
5849.03 2278
5849.75 2266
5850.48 2234
5851.20 2195
5851.92 2175
5852.64 2274
5853.36 2342
5854.09 2259
5854.81 2329
5855.53 2268
5856.25 2223
5856.97 2298
5857.70 2260
5858.42 2191
5859.14 2205
5859.86 2240
5860.59 2152
5861.31 2178
5862.03 2216
5862.75 2145
5863.48 2091
5864.20 2133
5864.92 2005
5865.64 2022
5866.37 2080
5867.09 2029
5867.81 1998
5868.54 2059
5869.26 2045
5869.98 1937
5870.70 1967
5871.43 2037
5872.15 2084
5872.87 2077
5873.60 2156
5874.32 2104
5875.04 2105
5875.77 2216
5876.49 2250
5877.21 2118
5877.94 2144
5878.66 2098
5879.38 2089
5880.11 2073
5880.83 1944
5881.56 1879
5882.28 1933
5883.00 1932
5883.73 1910
5884.45 2001
5885.18 2018
5885.90 2016
5886.62 1909
5887.35 1988
5888.07 1985
5888.80 2016
5889.52 2051
5890.24 2027
5890.97 1985
5891.69 1886
5892.42 1800
5893.14 1866
5893.87 1843
5894.59 1827
5895.32 1762
5896.04 1862
5896.76 1819
5897.49 1763
5898.21 1824
5898.94 1820
5899.66 1887
5900.39 1879
5901.11 1858
5901.84 1841
5902.56 1960
5903.29 1842
5904.01 1735
5904.74 1802
5905.46 1794
5906.19 1782
5906.91 1748
5907.64 1741
5908.37 1811
5909.09 1799
5909.82 1778
5910.54 1787
5911.27 1838
5911.99 1877
5912.72 1852
5913.44 1814
5914.17 1746
5914.90 1799
5915.62 1817
5916.35 1722
5917.07 1868
5917.80 1875
5918.53 1831
5919.25 1850
5919.98 1873
5920.70 1866
5921.43 1844
5922.16 1837
5922.88 1908
5923.61 1926
5924.34 1957
5925.06 1919
5925.79 1943
5926.51 1948
5927.24 1888
5927.97 1962
5928.69 1961
5929.42 1899
5930.15 1928
5930.87 1981
5931.60 2012
5932.33 1991
5933.05 2065
5933.78 2257
5934.51 2362
5935.24 2396
5935.96 2499
5936.69 2537
5937.42 2668
5938.14 2658
5938.87 2693
5939.60 2640
5940.33 2530
5941.05 2488
5941.78 2415
5942.51 2255
5943.24 2281
5943.96 2308
5944.69 2211
5945.42 2144
5946.15 2229
5946.87 2296
5947.60 2338
5948.33 2286
5949.06 2305
5949.79 2246
5950.51 2337
5951.24 2440
5951.97 2553
5952.70 2709
5953.43 2645
5954.15 2621
5954.88 2647
5955.61 2574
5956.34 2690
5957.07 2598
5957.80 2519
5958.52 2621
5959.25 2547
5959.98 2604
5960.71 2688
5961.44 2696
5962.17 2629
5962.90 2660
5963.62 2697
5964.35 2724
5965.08 2826
5965.81 2878
5966.54 3025
5967.27 3101
5968.00 3247
5968.73 3357
5969.46 3366
5970.19 3262
5970.92 3369
5971.64 3334
5972.37 3240
5973.10 3270
5973.83 3233
5974.56 3308
5975.29 3159
5976.02 3184
5976.75 3245
5977.48 3376
5978.21 3266
5978.94 3336
5979.67 3392
5980.40 3590
5981.13 3686
5981.86 3728
5982.59 3771
5983.32 3914
5984.05 3916
5984.78 3914
5985.51 3966
5986.24 4056
5986.97 3874
5987.70 4021
5988.43 3984
5989.16 3915
5989.89 3993
5990.62 4027
5991.35 4007
5992.08 4101
5992.81 3984
5993.54 4092
5994.27 4094
5995.00 4248
5995.73 4226
5996.47 4309
5997.20 4444
5997.93 4498
5998.66 4509
5999.39 4405
6000.12 4569
6000.85 4342
6001.58 4350
6002.31 4197
6003.04 4144
6003.78 4176
6004.51 4048
6005.24 4203
6005.97 4181
6006.70 4215
6007.43 4370
6008.16 4612
6008.90 5122
6009.63 5707
6010.36 6653
6011.09 7785
6011.82 9064
6012.55 10037
6013.29 11263
6014.02 12161
6014.75 12663
6015.48 12625
6016.21 12210
6016.95 11595
6017.68 10570
6018.41 9492
6019.14 8379
6019.87 7237
6020.61 6279
6021.34 5528
6022.07 4794
6022.80 4242
6023.54 3940
6024.27 3536
6025.00 3477
6025.73 3350
6026.47 3351
6027.20 3176
6027.93 3079
6028.66 2960
6029.40 2981
6030.13 2939
6030.86 2895
6031.60 2806
6032.33 2703
6033.06 2619
6033.79 2596
6034.53 2605
6035.26 2524
6035.99 2550
6036.73 2633
6037.46 2574
6038.19 2587
6038.93 2732
6039.66 2747
6040.39 2827
6041.13 2812
6041.86 2929
6042.59 2949
6043.33 2891
6044.06 2997
6044.80 3012
6045.53 2986
6046.26 3009
6047.00 2977
6047.73 3066
6048.46 3175
6049.20 3297
6049.93 3422
6050.67 3421
6051.40 3527
6052.13 3599
6052.87 3640
6053.60 3775
6054.34 3688
6055.07 3571
6055.81 3454
6056.54 3492
6057.28 3408
6058.01 3280
6058.74 3331
6059.48 3268
6060.21 3135
6060.95 3190
6061.68 3127
6062.42 3187
6063.15 3266
6063.89 3299
6064.62 3133
6065.36 3067
6066.09 3131
6066.83 3003
6067.56 3014
6068.30 2961
6069.03 2947
6069.77 2839
6070.50 2737
6071.24 2791
6071.97 2824
6072.71 2748
6073.44 2718
6074.18 2696
6074.92 2723
6075.65 2730
6076.39 2603
6077.12 2663
6077.86 2639
6078.59 2559
6079.33 2489
6080.07 2528
6080.80 2409
6081.54 2456
6082.27 2521
6083.01 2468
6083.75 2458
6084.48 2439
6085.22 2440
6085.95 2472
6086.69 2389
6087.43 2386
6088.16 2394
6088.90 2419
6089.64 2490
6090.37 2440
6091.11 2429
6091.85 2395
6092.58 2363
6093.32 2436
6094.06 2460
6094.79 2436
6095.53 2376
6096.27 2282
6097.00 2227
6097.74 2307
6098.48 2235
6099.21 2159
6099.95 2192
6100.69 2221
6101.43 2142
6102.16 2172
6102.90 2124
6103.64 2212
6104.37 2261
6105.11 2262
6105.85 2235
6106.59 2224
6107.32 2185
6108.06 2210
6108.80 2270
6109.54 2242
6110.27 2268
6111.01 2279
6111.75 2189
6112.49 2330
6113.23 2337
6113.96 2276
6114.70 2284
6115.44 2397
6116.18 2350
6116.92 2230
6117.65 2255
6118.39 2337
6119.13 2292
6119.87 2281
6120.61 2261
6121.35 2346
6122.08 2338
6122.82 2253
6123.56 2315
6124.30 2378
6125.04 2374
6125.78 2384
6126.51 2269
6127.25 2357
6127.99 2269
6128.73 2281
6129.47 2336
6130.21 2295
6130.95 2240
6131.69 2298
6132.43 2358
6133.16 2347
6133.90 2353
6134.64 2412
6135.38 2441
6136.12 2535
6136.86 2546
6137.60 2591
6138.34 2597
6139.08 2733
6139.82 2679
6140.56 2746
6141.30 2766
6142.04 2641
6142.78 2724
6143.52 2679
6144.26 2767
6145.00 2591
6145.74 2567
6146.48 2564
6147.22 2588
6147.96 2503
6148.70 2564
6149.44 2530
6150.18 2563
6150.92 2663
6151.66 2604
6152.40 2580
6153.14 2563
6153.88 2613
6154.62 2687
6155.36 2724
6156.10 2729
6156.84 2658
6157.58 2731
6158.32 2712
6159.06 2777
6159.80 2764
6160.54 2849
6161.28 2921
6162.02 3029
6162.76 3061
6163.50 3232
6164.25 3410
6164.99 3516
6165.73 3769
6166.47 3792
6167.21 3935
6167.95 4081
6168.69 4114
6169.43 4086
6170.17 4122
6170.92 4081
6171.66 4008
6172.40 3949
6173.14 3838
6173.88 3890
6174.62 3817
6175.36 3804
6176.11 3688
6176.85 3632
6177.59 3682
6178.33 3702
6179.07 3732
6179.82 3766
6180.56 3756
6181.30 3661
6182.04 3702
6182.78 3733
6183.53 3775
6184.27 3737
6185.01 3776
6185.75 3816
6186.49 3877
6187.24 4011
6187.98 3903
6188.72 4005
6189.46 4139
6190.21 4143
6190.95 4294
6191.69 4382
6192.43 4413
6193.18 4504
6193.92 4623
6194.66 4622
6195.40 4730
6196.15 4776
6196.89 4849
6197.63 4805
6198.38 4760
6199.12 4685
6199.86 4742
6200.61 4898
6201.35 4917
6202.09 4967
6202.84 5251
6203.58 5442
6204.32 6180
6205.07 7056
6205.81 8254
6206.55 10045
6207.30 12620
6208.04 15391
6208.78 18246
6209.53 20358
6210.27 22033
6211.01 22359
6211.76 21580
6212.50 20192
6213.25 18120
6213.99 15785
6214.73 13225
6215.48 11085
6216.22 9418
6216.97 7811
6217.71 6702
6218.45 5741
6219.20 5058
6219.94 4616
6220.69 4240
6221.43 4022
6222.18 3894
6222.92 3784
6223.66 3729
6224.41 3764
6225.15 3688
6225.90 3624
6226.64 3513
6227.39 3377
6228.13 3242
6228.88 2962
6229.62 2861
6230.37 2783
6231.11 2673
6231.86 2670
6232.60 2491
6233.35 2426
6234.09 2466
6234.84 2613
6235.58 2701
6236.33 2673
6237.07 2683
6237.82 2630
6238.56 2641
6239.31 2678
6240.05 2769
6240.80 2818
6241.55 2739
6242.29 2843
6243.04 2818
6243.78 2933
6244.53 3051
6245.27 3091
6246.02 3333
6246.77 3603
6247.51 3636
6248.26 3665
6249.00 3683
6249.75 3818
6250.50 3898
6251.24 3833
6251.99 3613
6252.73 3486
6253.48 3347
6254.23 3328
6254.97 3123
6255.72 3052
6256.47 3079
6257.21 3081
6257.96 3042
6258.71 3050
6259.45 3031
6260.20 3025
6260.95 3059
6261.69 3079
6262.44 3102
6263.19 2912
6263.93 2968
6264.68 2999
6265.43 2964
6266.17 2951
6266.92 2924
6267.67 2900
6268.42 2978
6269.16 2947
6269.91 2935
6270.66 3023
6271.41 2942
6272.15 3142
6272.90 3201
6273.65 3312
6274.39 3378
6275.14 3470
6275.89 3690
6276.64 3810
6277.39 3787
6278.13 3808
6278.88 3947
6279.63 3957
6280.38 3711
6281.12 3572
6281.87 3392
6282.62 3300
6283.37 3101
6284.12 3054
6284.87 2874
6285.61 2956
6286.36 2959
6287.11 2794
6287.86 2938
6288.61 2957
6289.35 3093
6290.10 3060
6290.85 3121
6291.60 3101
6292.35 3231
6293.10 3258
6293.85 3177
6294.60 2934
6295.34 2874
6296.09 2740
6296.84 2662
6297.59 2512
6298.34 2530
6299.09 2551
6299.84 2522
6300.59 2445
6301.34 2541
6302.08 2536
6302.83 2468
6303.58 2563
6304.33 2738
6305.08 2717
6305.83 2646
6306.58 2601
6307.33 2597
6308.08 2587
6308.83 2495
6309.58 2444
6310.33 2354
6311.08 2437
6311.83 2492
6312.58 2408
6313.33 2459
6314.08 2477
6314.83 2475
6315.58 2459
6316.33 2491
6317.08 2612
6317.83 2616
6318.58 2643
6319.33 2503
6320.08 2479
6320.83 2501
6321.58 2435
6322.33 2326
6323.08 2264
6323.83 2240
6324.58 2178
6325.33 2108
6326.08 2070
6326.83 2126
6327.58 2143
6328.33 2154
6329.08 2077
6329.84 2090
6330.59 2295
6331.34 2354
6332.09 2261
6332.84 2258
6333.59 2266
6334.34 2275
6335.09 2190
6335.84 2165
6336.60 2137
6337.35 2096
6338.10 2111
6338.85 2180
6339.60 2141
6340.35 2058
6341.10 2075
6341.85 2048
6342.61 2080
6343.36 2136
6344.11 2021
6344.86 2066
6345.61 2138
6346.37 1992
6347.12 2015
6347.87 2114
6348.62 2139
6349.37 2157
6350.12 2214
6350.88 2302
6351.63 2408
6352.38 2441
6353.13 2566
6353.89 2627
6354.64 2625
6355.39 2659
6356.14 2746
6356.90 2529
6357.65 2475
6358.40 2422
6359.15 2293
6359.91 2288
6360.66 2140
6361.41 2160
6362.16 2173
6362.92 2062
6363.67 2049
6364.42 2019
6365.17 1999
6365.93 2005
6366.68 2095
6367.43 2094
6368.19 2131
6368.94 2131
6369.69 2052
6370.45 2083
6371.20 2055
6371.95 2059
6372.71 2121
6373.46 2138
6374.21 2036
6374.97 2027
6375.72 2029
6376.47 2092
6377.23 2087
6377.98 2109
6378.73 2113
6379.49 2015
6380.24 2016
6381.00 2049
6381.75 2078
6382.50 2086
6383.26 2091
6384.01 2001
6384.77 1970
6385.52 1922
6386.27 1846
6387.03 1869
6387.78 1864
6388.54 1867
6389.29 1844
6390.05 1783
6390.80 1776
6391.55 1774
6392.31 1780
6393.06 1807
6393.82 1943
6394.57 1841
6395.33 1822
6396.08 1830
6396.84 1765
6397.59 1832
6398.35 1814
6399.10 1802
6399.86 1747
6400.61 1767
6401.37 1782
6402.12 1667
6402.88 1668
6403.63 1674
6404.39 1752
6405.14 1716
6405.90 1756
6406.65 1771
6407.41 1698
6408.16 1755
6408.92 1736
6409.68 1714
6410.43 1813
6411.19 1812
6411.94 1805
6412.70 1848
6413.45 1764
6414.21 1802
6414.97 1849
6415.72 1904
6416.48 1866
6417.23 1801
6417.99 1867
6418.75 1817
6419.50 1749
6420.26 1816
6421.01 1789
6421.77 1809
6422.53 1762
6423.28 1791
6424.04 1858
6424.80 1782
6425.55 1814
6426.31 1856
6427.07 1835
6427.82 1833
6428.58 1845
6429.34 1887
6430.09 1851
6430.85 1931
6431.61 1904
6432.36 1893
6433.12 1840
6433.88 1953
6434.63 1907
6435.39 1969
6436.15 2013
6436.91 1950
6437.66 1998
6438.42 1978
6439.18 2031
6439.93 2024
6440.69 2140
6441.45 2180
6442.21 2116
6442.96 2179
6443.72 2118
6444.48 2091
6445.24 2126
6445.99 2072
6446.75 2065
6447.51 2006
6448.27 2043
6449.03 2097
6449.78 2044
6450.54 2031
6451.30 2012
6452.06 2018
6452.82 1976
6453.57 2110
6454.33 2065
6455.09 2019
6455.85 2183
6456.61 2205
6457.37 2181
6458.12 2223
6458.88 2315
6459.64 2238
6460.40 2212
6461.16 2252
6461.92 2246
6462.67 2249
6463.43 2227
6464.19 2271
6464.95 2236
6465.71 2296
6466.47 2294
6467.23 2390
6467.99 2421
6468.75 2395
6469.50 2454
6470.26 2445
6471.02 2404
6471.78 2373
6472.54 2404
6473.30 2472
6474.06 2522
6474.82 2491
6475.58 2583
6476.34 2640
6477.10 2605
6477.86 2666
6478.62 2611
6479.38 2661
6480.14 2696
6480.90 2775
6481.66 2872
6482.42 2831
6483.18 2883
6483.94 2954
6484.70 2933
6485.46 2927
6486.22 3052
6486.98 3137
6487.74 3130
6488.50 3203
6489.26 3202
6490.02 3189
6490.78 3197
6491.54 3354
6492.30 3369
6493.06 3540
6493.82 3609
6494.58 3720
6495.34 3679
6496.10 3759
6496.86 3877
6497.62 3900
6498.38 3864
6499.14 3874
6499.90 3880
6500.66 3912
6501.43 3914
6502.19 3873
6502.95 3915
6503.71 3975
6504.47 4020
6505.23 4082
6505.99 4264
6506.75 4347
6507.52 4248
6508.28 4261
6509.04 4386
6509.80 4437
6510.56 4564
6511.32 4514
6512.08 4669
6512.85 4697
6513.61 4698
6514.37 4682
6515.13 4655
6515.89 4715
6516.65 4648
6517.42 4729
6518.18 4906
6518.94 5086
6519.70 5492
6520.46 6221
6521.23 6937
6521.99 7814
6522.75 8583
6523.51 9389
6524.27 9883
6525.04 10357
6525.80 10802
6526.56 11000
6527.32 11302
6528.09 11571
6528.85 11662
6529.61 11350
6530.37 11207
6531.14 10432
6531.90 9633
6532.66 8831
6533.43 8486
6534.19 8111
6534.95 8062
6535.71 8290
6536.48 8471
6537.24 8654
6538.00 8698
6538.77 8401
6539.53 7845
6540.29 7242
6541.06 6639
6541.82 6045
6542.58 5429
6543.35 4924
6544.11 4533
6544.87 4112
6545.64 3889
6546.40 3693
6547.16 3515
6547.93 3379
6548.69 3448
6549.45 3483
6550.22 3484
6550.98 3432
6551.75 3428
6552.51 3445
6553.27 3546
6554.04 3496
6554.80 3438
6555.57 3390
6556.33 3461
6557.09 3378
6557.86 3457
6558.62 3473
6559.39 3600
6560.15 3640
6560.92 3644
6561.68 3794
6562.45 3841
6563.21 3958
6563.97 4039
6564.74 4213
6565.50 4086
6566.27 4199
6567.03 4202
6567.80 4137
6568.56 4221
6569.33 4249
6570.09 4237
6570.86 4283
6571.62 4254
6572.39 4208
6573.15 4231
6573.92 4332
6574.68 4433
6575.45 4352
6576.21 4481
6576.98 4618
6577.74 4648
6578.51 4591
6579.28 4548
6580.04 4548
6580.81 4608
6581.57 4600
6582.34 4706
6583.10 4540
6583.87 4443
6584.64 4377
6585.40 4243
6586.17 4204
6586.93 4212
6587.70 4344
6588.47 4375
6589.23 4425
6590.00 4481
6590.76 4456
6591.53 4681
6592.30 5063
6593.06 5425
6593.83 5686
6594.59 5995
6595.36 6356
6596.13 6511
6596.89 6548
6597.66 6473
6598.43 6157
6599.19 5974
6599.96 5742
6600.73 5279
6601.49 5106
6602.26 4843
6603.03 4822
6603.79 4743
6604.56 4607
6605.33 4447
6606.10 4298
6606.86 4403
6607.63 4222
6608.40 4157
6609.16 4225
6609.93 4192
6610.70 4088
6611.47 3986
6612.23 3918
6613.00 3842
6613.77 3819
6614.54 3859
6615.30 3769
6616.07 3868
6616.84 3942
6617.61 4008
6618.37 4077
6619.14 4145
6619.91 4217
6620.68 4194
6621.45 4390
6622.21 4289
6622.98 4383
6623.75 4259
6624.52 4225
6625.29 4308
6626.05 4208
6626.82 4184
6627.59 4316
6628.36 4275
6629.13 4247
6629.90 4458
6630.66 4761
6631.43 5158
6632.20 5965
6632.97 6901
6633.74 8048
6634.51 9293
6635.28 10082
6636.05 10659
6636.81 10683
6637.58 10457
6638.35 9764
6639.12 8796
6639.89 7750
6640.66 6770
6641.43 5951
6642.20 5259
6642.97 4736
6643.74 4253
6644.50 3942
6645.27 3686
6646.04 3564
6646.81 3486
6647.58 3243
6648.35 3233
6649.12 3305
6649.89 3406
6650.66 3245
6651.43 3188
6652.20 3237
6652.97 3285
6653.74 3167
6654.51 3188
6655.28 3095
6656.05 3091
6656.82 3015
6657.59 3008
6658.36 3018
6659.13 3055
6659.90 2983
6660.67 2887
6661.44 2934
6662.21 2944
6662.98 2889
6663.75 2999
6664.52 2947
6665.29 2922
6666.06 2925
6666.83 2917
6667.60 2905
6668.37 2885
6669.14 2967
6669.92 2964
6670.69 3117
6671.46 3252
6672.23 3196
6673.00 3322
6673.77 3311
6674.54 3406
6675.31 3336
6676.08 3291
6676.85 3221
6677.63 3128
6678.40 3113
6679.17 3005
6679.94 3025
6680.71 2963
6681.48 2948
6682.25 2953
6683.03 3110
6683.80 3187
6684.57 3259
6685.34 3443
6686.11 3592
6686.88 3621
6687.66 3823
6688.43 3790
6689.20 3726
6689.97 3629
6690.74 3379
6691.51 3235
6692.29 3057
6693.06 3003
6693.83 2986
6694.60 2953
6695.38 2932
6696.15 2838
6696.92 2762
6697.69 2719
6698.46 2788
6699.24 2796
6700.01 2760
6700.78 2776
6701.55 2735
6702.33 2692
6703.10 2755
6703.87 2598
6704.65 2656
6705.42 2611
6706.19 2626
6706.96 2584
6707.74 2533
6708.51 2492
6709.28 2510
6710.06 2508
6710.83 2552
6711.60 2482
6712.38 2477
6713.15 2559
6713.92 2595
6714.69 2534
6715.47 2421
6716.24 2487
6717.02 2427
6717.79 2359
6718.56 2342
6719.34 2297
6720.11 2333
6720.88 2374
6721.66 2342
6722.43 2293
6723.20 2278
6723.98 2315
6724.75 2269
6725.53 2231
6726.30 2216
6727.07 2200
6727.85 2249
6728.62 2264
6729.40 2250
6730.17 2227
6730.95 2220
6731.72 2232
6732.49 2222
6733.27 2102
6734.04 2179
6734.82 2194
6735.59 2094
6736.37 2174
6737.14 2138
6737.92 2125
6738.69 2269
6739.46 2290
6740.24 2212
6741.01 2126
6741.79 2155
6742.56 2151
6743.34 2113
6744.11 2187
6744.89 2202
6745.66 2143
6746.44 2108
6747.21 2134
6747.99 2181
6748.77 2211
6749.54 2252
6750.32 2229
6751.09 2280
6751.87 2329
6752.64 2384
6753.42 2428
6754.19 2520
6754.97 2374
6755.75 2459
6756.52 2356
6757.30 2312
6758.07 2234
6758.85 2173
6759.62 2074
6760.40 2073
6761.18 2006
6761.95 2068
6762.73 2057
6763.50 2065
6764.28 2030
6765.06 1984
6765.83 2000
6766.61 1986
6767.39 2063
6768.16 2048
6768.94 1997
6769.72 1987
6770.49 2045
6771.27 1999
6772.04 2037
6772.82 1996
6773.60 2018
6774.37 1947
6775.15 1976
6775.93 2015
6776.71 2072
6777.48 2028
6778.26 2072
6779.04 2041
6779.81 2005
6780.59 2083
6781.37 2049
6782.14 2046
6782.92 2111
6783.70 2128
6784.48 2105
6785.25 1985
6786.03 1981
6786.81 2109
6787.59 2087
6788.36 2023
6789.14 2007
6789.92 1949
6790.70 1985
6791.47 1909
6792.25 1921
6793.03 1872
6793.81 1927
6794.59 1922
6795.36 1896
6796.14 1880
6796.92 1871
6797.70 1874
6798.48 1891
6799.25 1951
6800.03 2032
6800.81 1997
6801.59 2031
6802.37 1990
6803.15 2042
6803.92 2034
6804.70 2021
6805.48 2046
6806.26 1926
6807.04 1981
6807.82 1896
6808.60 1931
6809.38 1850
6810.15 1931
6810.93 1890
6811.71 1899
6812.49 1869
6813.27 1934
6814.05 1983
6814.83 1949
6815.61 1921
6816.39 1897
6817.17 1941
6817.94 2084
6818.72 1975
6819.50 1974
6820.28 1953
6821.06 1893
6821.84 1915
6822.62 1813
6823.40 1787
6824.18 1910
6824.96 1925
6825.74 1880
6826.52 1858
6827.30 1900
6828.08 1866
6828.86 1817
6829.64 1845
6830.42 1852
6831.20 1783
6831.98 1831
6832.76 1869
6833.54 1883
6834.32 1840
6835.10 1846
6835.88 1876
6836.66 1807
6837.44 1842
6838.22 1896
6839.00 1820
6839.78 1778
6840.56 1851
6841.34 1865
6842.12 1799
6842.90 1781
6843.68 1847
6844.47 1826
6845.25 1862
6846.03 1914
6846.81 2056
6847.59 2259
6848.37 2487
6849.15 2863
6849.93 3177
6850.71 3663
6851.49 4109
6852.28 4379
6853.06 4338
6853.84 4278
6854.62 4009
6855.40 3800
6856.18 3440
6856.96 3214
6857.75 2937
6858.53 2808
6859.31 2691
6860.09 2699
6860.87 2625
6861.65 2577
6862.44 2468
6863.22 2411
6864.00 2285
6864.78 2222
6865.56 2158
6866.35 2132
6867.13 2055
6867.91 2057
6868.69 2038
6869.47 2039
6870.26 1946
6871.04 2001
6871.82 1942
6872.60 1884
6873.39 1879
6874.17 1903
6874.95 1849
6875.73 1814
6876.52 1835
6877.30 1801
6878.08 1783
6878.86 1911
6879.65 1966
6880.43 1916
6881.21 1937
6881.99 1935
6882.78 1935
6883.56 1879
6884.34 1876
6885.13 1868
6885.91 1994
6886.69 2047
6887.48 2012
6888.26 2088
6889.04 2261
6889.83 2265
6890.61 2271
6891.39 2207
6892.18 2191
6892.96 2101
6893.74 2033
6894.53 2028
6895.31 1980
6896.09 1953
6896.88 1927
6897.66 1984
6898.45 1997
6899.23 1970
6900.01 2024
6900.80 2016
6901.58 2066
6902.37 2051
6903.15 2039
6903.93 2024
6904.72 2061
6905.50 2080
6906.29 2007
6907.07 1958
6907.86 2068
6908.64 1948
6909.42 1946
6910.21 1971
6910.99 1940
6911.78 1899
6912.56 1898
6913.35 1933
6914.13 1984
6914.92 1972
6915.70 2026
6916.49 1956
6917.27 1978
6918.06 1959
6918.84 1970
6919.63 2017
6920.41 2018
6921.20 2018
6921.98 1972
6922.77 1999
6923.55 1983
6924.34 2030
6925.12 1978
6925.91 1982
6926.69 2044
6927.48 2074
6928.27 2054
6929.05 2079
6929.84 1992
6930.62 2001
6931.41 1971
6932.19 1966
6932.98 2027
6933.77 1942
6934.55 2027
6935.34 2056
6936.12 2081
6936.91 2094
6937.69 2058
6938.48 2099
6939.27 2155
6940.05 2163
6940.84 2247
6941.63 2257
6942.41 2301
6943.20 2429
6943.99 2458
6944.77 2533
6945.56 2495
6946.34 2546
6947.13 2557
6947.92 2631
6948.70 2632
6949.49 2769
6950.28 2695
6951.07 2667
6951.85 2673
6952.64 2738
6953.43 2723
6954.21 2770
6955.00 2750
6955.79 2725
6956.57 2827
6957.36 2813
6958.15 2867
6958.94 2936
6959.72 2897
6960.51 2860
6961.30 2863
6962.09 2821
6962.87 2848
6963.66 2907
6964.45 2903
6965.24 2929
6966.02 2987
6966.81 2976
6967.60 3009
6968.39 3021
6969.17 3099
6969.96 3177
6970.75 3161
6971.54 3239
6972.33 3279
6973.11 3330
6973.90 3337
6974.69 3278
6975.48 3392
6976.27 3548
6977.06 3664
6977.84 3797
6978.63 3913
6979.42 4115
6980.21 4301
6981.00 4602
6981.79 4788
6982.57 5155
6983.36 5859
6984.15 6469
6984.94 7062
6985.73 7616
6986.52 8329
6987.31 8520
6988.10 8499
6988.89 7981
6989.67 7565
6990.46 6909
6991.25 6279
6992.04 5733
6992.83 5178
6993.62 4876
6994.41 4747
6995.20 4767
6995.99 5087
6996.78 5489
6997.57 6047
6998.36 7097
6999.15 8255
6999.94 9315
7000.72 9926
7001.51 10212
7002.30 10130
7003.09 9573
7003.88 8660
7004.67 7866
7005.46 6901
7006.25 6099
7007.04 5307
7007.83 4594
7008.62 4027
7009.41 3696
7010.20 3449
7010.99 3292
7011.78 3115
7012.57 3039
7013.37 2988
7014.16 2990
7014.95 2903
7015.74 2903
7016.53 2842
7017.32 2778
7018.11 2727
7018.90 2670
7019.69 2616
7020.48 2549
7021.27 2562
7022.06 2633
7022.85 2597
7023.64 2646
7024.43 2659
7025.23 2779
7026.02 2924
7026.81 2934
7027.60 2869
7028.39 2734
7029.18 2780
7029.97 2688
7030.76 2621
7031.56 2619
7032.35 2595
7033.14 2555
7033.93 2521
7034.72 2563
7035.51 2564
7036.30 2562
7037.10 2613
7037.89 2685
7038.68 2695
7039.47 2810
7040.26 2811
7041.06 2847
7041.85 2817
7042.64 2831
7043.43 2796
7044.22 2808
7045.02 2778
7045.81 2726
7046.60 2819
7047.39 2765
7048.18 2701
7048.98 2751
7049.77 2850
7050.56 3037
7051.35 3062
7052.15 3195
7052.94 3115
7053.73 3064
7054.52 3092
7055.32 2872
7056.11 2674
7056.90 2697
7057.70 2528
7058.49 2488
7059.28 2607
7060.07 2601
7060.87 2567
7061.66 2477
7062.45 2529
7063.25 2541
7064.04 2524
7064.83 2534
7065.63 2545
7066.42 2508
7067.21 2453
7068.01 2458
7068.80 2423
7069.59 2420
7070.39 2460
7071.18 2496
7071.97 2473
7072.77 2461
7073.56 2448
7074.36 2376
7075.15 2442
7075.94 2362
7076.74 2330
7077.53 2310
7078.33 2341
7079.12 2319
7079.91 2287
7080.71 2286
7081.50 2200
7082.30 2232
7083.09 2203
7083.88 2205
7084.68 2186
7085.47 2217
7086.27 2225
7087.06 2281
7087.86 2300
7088.65 2346
7089.45 2421
7090.24 2470
7091.04 2597
7091.83 2792
7092.62 2836
7093.42 2861
7094.21 2918
7095.01 2976
7095.80 2900
7096.60 2765
7097.39 2726
7098.19 2601
7098.98 2503
7099.78 2416
7100.58 2411
7101.37 2484
7102.17 2412
7102.96 2394
7103.76 2310
7104.55 2259
7105.35 2170
7106.14 1991
7106.94 1906
7107.73 1875
7108.53 1871
7109.33 1820
7110.12 1749
7110.92 1763
7111.71 1762
7112.51 1758
7113.31 1776
7114.10 1664
7114.90 1687
7115.69 1713
7116.49 1760
7117.29 1781
7118.08 1840
7118.88 1722
7119.67 1747
7120.47 1727
7121.27 1734
7122.06 1719
7122.86 1776
7123.66 1751
7124.45 1765
7125.25 1701
7126.05 1703
7126.84 1744
7127.64 1829
7128.44 1763
7129.23 1801
7130.03 1804
7130.83 1726
7131.62 1801
7132.42 1799
7133.22 1761
7134.02 1765
7134.81 1703
7135.61 1715
7136.41 1666
7137.21 1640
7138.00 1700
7138.80 1712
7139.60 1648
7140.39 1662
7141.19 1658
7141.99 1704
7142.79 1626
7143.59 1627
7144.38 1680
7145.18 1721
7145.98 1771
7146.78 1709
7147.57 1635
7148.37 1748
7149.17 1744
7149.97 1688
7150.77 1693
7151.56 1658
7152.36 1689
7153.16 1663
7153.96 1723
7154.76 1707
7155.56 1714
7156.35 1688
7157.15 1712
7157.95 1607
7158.75 1573
7159.55 1584
7160.35 1615
7161.14 1618
7161.94 1566
7162.74 1578
7163.54 1562
7164.34 1582
7165.14 1507
7165.94 1567
7166.74 1538
7167.54 1610
7168.33 1601
7169.13 1588
7169.93 1624
7170.73 1603
7171.53 1613
7172.33 1624
7173.13 1633
7173.93 1563
7174.73 1619
7175.53 1482
7176.33 1550
7177.13 1554
7177.93 1544
7178.73 1527
7179.53 1589
7180.33 1619
7181.13 1624
7181.92 1531
7182.72 1575
7183.52 1640
7184.32 1673
7185.12 1684
7185.92 1731
7186.72 1663
7187.52 1641
7188.32 1571
7189.13 1574
7189.93 1464
7190.73 1470
7191.53 1503
7192.33 1422
7193.13 1423
7193.93 1466
7194.73 1399
7195.53 1405
7196.33 1456
7197.13 1434
7197.93 1418
7198.73 1416
7199.53 1364
7200.33 1372
7201.13 1443
7201.93 1340
7202.74 1339
7203.54 1390
7204.34 1352
7205.14 1358
7205.94 1386
7206.74 1292
7207.54 1323
7208.34 1383
7209.14 1395
7209.95 1342
7210.75 1375
7211.55 1387
7212.35 1421
7213.15 1315
7213.95 1372
7214.75 1345
7215.56 1383
7216.36 1353
7217.16 1370
7217.96 1384
7218.76 1373
7219.57 1371
7220.37 1393
7221.17 1348
7221.97 1375
7222.77 1413
7223.58 1387
7224.38 1431
7225.18 1347
7225.98 1393
7226.78 1427
7227.59 1409
7228.39 1421
7229.19 1378
7229.99 1377
7230.80 1448
7231.60 1467
7232.40 1389
7233.20 1322
7234.01 1271
7234.81 1335
7235.61 1331
7236.42 1332
7237.22 1403
7238.02 1418
7238.82 1420
7239.63 1423
7240.43 1436
7241.23 1473
7242.04 1408
7242.84 1470
7243.64 1490
7244.45 1438
7245.25 1421
7246.05 1451
7246.86 1463
7247.66 1508
7248.46 1436
7249.27 1441
7250.07 1432
7250.87 1440
7251.68 1537
7252.48 1477
7253.29 1501
7254.09 1543
7254.89 1553
7255.70 1570
7256.50 1569
7257.30 1519
7258.11 1617
7258.91 1625
7259.72 1625
7260.52 1602
7261.33 1620
7262.13 1773
7262.93 1758
7263.74 1773
7264.54 1786
7265.35 1821
7266.15 1783
7266.96 1829
7267.76 1822
7268.57 1746
7269.37 1718
7270.17 1793
7270.98 1835
7271.78 1831
7272.59 1841
7273.39 1848
7274.20 1936
7275.00 1899
7275.81 1894
7276.61 2018
7277.42 2053
7278.22 1981
7279.03 2028
7279.83 2070
7280.64 2209
7281.44 2246
7282.25 2431
7283.06 2721
7283.86 2991
7284.67 3276
7285.47 3498
7286.28 3448
7287.08 3357
7287.89 3278
7288.69 3066
7289.50 2953
7290.31 2770
7291.11 2516
7291.92 2397
7292.72 2378
7293.53 2338
7294.34 2234
7295.14 2185
7295.95 2165
7296.75 2205
7297.56 2123
7298.37 2119
7299.17 2156
7299.98 2153
7300.79 2219
7301.59 2204
7302.40 2326
7303.21 2357
7304.01 2370
7304.82 2326
7305.63 2337
7306.43 2468
7307.24 2611
7308.05 2693
7308.85 2703
7309.66 2927
7310.47 3002
7311.27 3208
7312.08 3279
7312.89 3355
7313.69 3479
7314.50 3385
7315.31 3258
7316.12 3139
7316.92 3124
7317.73 3083
7318.54 3199
7319.35 3426
7320.15 3631
7320.96 3909
7321.77 4108
7322.58 4287
7323.38 4316
7324.19 4157
7325.00 4078
7325.81 3780
7326.61 3535
7327.42 3284
7328.23 2955
7329.04 2867
7329.85 2709
7330.65 2631
7331.46 2651
7332.27 2751
7333.08 2806
7333.89 2878
7334.69 3038
7335.50 3160
7336.31 3247
7337.12 3401
7337.93 3311
7338.74 3221
7339.54 3027
7340.35 2942
7341.16 2822
7341.97 2639
7342.78 2486
7343.59 2404
7344.40 2275
7345.21 2301
7346.01 2274
7346.82 2291
7347.63 2337
7348.44 2346
7349.25 2407
7350.06 2444
7350.87 2356
7351.68 2328
7352.49 2250
7353.30 2224
7354.11 2173
7354.92 2161
7355.72 2140
7356.53 2097
7357.34 2064
7358.15 2054
7358.96 2077
7359.77 2097
7360.58 2057
7361.39 2147
7362.20 2199
7363.01 2259
7363.82 2311
7364.63 2265
7365.44 2360
7366.25 2313
7367.06 2191
7367.87 2171
7368.68 2167
7369.49 2288
7370.30 2205
7371.11 2188
7371.92 2206
7372.73 2178
7373.54 2202
7374.35 2222
7375.16 2249
7375.97 2316
7376.79 2373
7377.60 2476
7378.41 2593
7379.22 2712
7380.03 2830
7380.84 2972
7381.65 3153
7382.46 3251
7383.27 3251
7384.08 3153
7384.89 3021
7385.70 3079
7386.52 2812
7387.33 2691
7388.14 2478
7388.95 2458
7389.76 2395
7390.57 2271
7391.38 2209
7392.19 2231
7393.01 2148
7393.82 2180
7394.63 2109
7395.44 2070
7396.25 1967
7397.06 2022
7397.88 2186
7398.69 2328
7399.50 2431
7400.31 2556
7401.12 2826
7401.94 2860
7402.75 2951
7403.56 2967
7404.37 2941
7405.18 2856
7406.00 2820
7406.81 2776
7407.62 2687
7408.43 2632
7409.25 2543
7410.06 2454
7410.87 2372
7411.68 2374
7412.49 2302
7413.31 2095
7414.12 2008
7414.93 1941
7415.75 1902
7416.56 1861
7417.37 1827
7418.18 1716
7419.00 1687
7419.81 1683
7420.62 1726
7421.44 1695
7422.25 1601
7423.06 1652
7423.88 1644
7424.69 1626
7425.50 1611
7426.31 1555
7427.13 1583
7427.94 1593
7428.76 1565
7429.57 1605
7430.38 1576
7431.20 1628
7432.01 1565
7432.82 1536
7433.64 1516
7434.45 1522
7435.26 1590
7436.08 1599
7436.89 1551
7437.71 1624
7438.52 1645
7439.33 1634
7440.15 1621
7440.96 1652
7441.78 1598
7442.59 1626
7443.40 1593
7444.22 1565
7445.03 1646
7445.85 1656
7446.66 1655
7447.48 1628
7448.29 1592
7449.11 1629
7449.92 1551
7450.73 1619
7451.55 1595
7452.36 1593
7453.18 1544
7453.99 1577
7454.81 1568
7455.62 1529
7456.44 1586
7457.25 1555
7458.07 1521
7458.88 1411
7459.70 1517
7460.51 1519
7461.33 1519
7462.14 1527
7462.96 1507
7463.77 1587
7464.59 1461
7465.41 1502
7466.22 1467
7467.04 1477
7467.85 1511
7468.67 1491
7469.48 1500
7470.30 1547
7471.11 1599
7471.93 1577
7472.75 1515
7473.56 1456
7474.38 1563
7475.19 1515
7476.01 1488
7476.83 1496
7477.64 1498
7478.46 1449
7479.27 1431
7480.09 1433
7480.91 1440
7481.72 1480
7482.54 1423
7483.36 1406
7484.17 1413
7484.99 1479
7485.81 1452
7486.62 1455
7487.44 1398
7488.26 1450
7489.07 1460
7489.89 1470
7490.71 1421
7491.52 1440
7492.34 1414
7493.16 1418
7493.97 1417
7494.79 1379
7495.61 1419
7496.43 1506
7497.24 1428
7498.06 1377
7498.88 1367
7499.69 1406
7500.51 1444
7501.33 1479
7502.15 1406
7502.96 1401
7503.78 1397
7504.60 1401
7505.42 1423
7506.23 1403
7507.05 1444
7507.87 1430
7508.69 1394
7509.51 1390
7510.32 1363
7511.14 1335
7511.96 1384
7512.78 1442
7513.60 1385
7514.41 1356
7515.23 1344
7516.05 1383
7516.87 1380
7517.69 1348
7518.50 1357
7519.32 1396
7520.14 1352
7520.96 1389
7521.78 1356
7522.60 1275
7523.42 1348
7524.23 1308
7525.05 1332
7525.87 1367
7526.69 1342
7527.51 1335
7528.33 1355
7529.15 1398
7529.97 1408
7530.78 1350
7531.60 1398
7532.42 1370
7533.24 1343
7534.06 1386
7534.88 1383
7535.70 1441
7536.52 1414
7537.34 1403
7538.16 1389
7538.98 1364
7539.80 1480
7540.62 1460
7541.44 1498
7542.26 1522
7543.08 1502
7543.89 1429
7544.71 1411
7545.53 1427
7546.35 1463
7547.17 1466
7547.99 1482
7548.81 1525
7549.63 1518
7550.45 1510
7551.27 1492
7552.09 1491
7552.91 1560
7553.73 1498
7554.56 1595
7555.38 1699
7556.20 1654
7557.02 1706
7557.84 1750
7558.66 1737
7559.48 1817
7560.30 1758
7561.12 1821
7561.94 1800
7562.76 1746
7563.58 1752
7564.40 1719
7565.22 1731
7566.04 1697
7566.86 1607
7567.69 1604
7568.51 1632
7569.33 1626
7570.15 1623
7570.97 1618
7571.79 1578
7572.61 1658
7573.43 1583
7574.26 1591
7575.08 1602
7575.90 1658
7576.72 1641
7577.54 1545
7578.36 1536
7579.18 1599
7580.01 1640
7580.83 1619
7581.65 1713
7582.47 1695
7583.29 1670
7584.12 1699
7584.94 1762
7585.76 1818
7586.58 1885
7587.40 1823
7588.23 1866
7589.05 1915
7589.87 2022
7590.69 1947
7591.51 1943
7592.34 1954
7593.16 1935
7593.98 1918
7594.80 1885
7595.63 1918
7596.45 1900
7597.27 1924
7598.09 1952
7598.92 1967
7599.74 1998
7600.56 2064
7601.39 2064
7602.21 2265
7603.03 2425
7603.85 2699
7604.68 2959
7605.50 3024
7606.32 3151
7607.15 3104
7607.97 2978
7608.79 2982
7609.62 2825
7610.44 2644
7611.26 2543
7612.09 2306
7612.91 2198
7613.73 2137
7614.56 2158
7615.38 2135
7616.20 2029
7617.03 2123
7617.85 2124
7618.68 2139
7619.50 2124
7620.32 2066
7621.15 1968
7621.97 2021
7622.79 2070
7623.62 1947
7624.44 1943
7625.27 2004
7626.09 2012
7626.92 2046
7627.74 2122
7628.56 2178
7629.39 2356
7630.21 2637
7631.04 2889
7631.86 3033
7632.69 3172
7633.51 3272
7634.34 3293
7635.16 3102
7635.98 3014
7636.81 2734
7637.63 2511
7638.46 2343
7639.28 2184
7640.11 1974
7640.93 1892
7641.76 1799
7642.58 1664
7643.41 1603
7644.23 1620
7645.06 1605
7645.88 1650
7646.71 1582
7647.54 1575
7648.36 1520
7649.19 1507
7650.01 1441
7650.84 1459
7651.66 1525
7652.49 1490
7653.31 1448
7654.14 1424
7654.97 1389
7655.79 1366
7656.62 1416
7657.44 1469
7658.27 1412
7659.09 1410
7659.92 1417
7660.75 1460
7661.57 1477
7662.40 1393
7663.22 1417
7664.05 1396
7664.88 1480
7665.70 1458
7666.53 1404
7667.36 1420
7668.18 1531
7669.01 1468
7669.84 1495
7670.66 1473
7671.49 1467
7672.32 1480
7673.14 1499
7673.97 1432
7674.80 1475
7675.62 1401
7676.45 1436
7677.28 1436
7678.10 1328
7678.93 1408
7679.76 1394
7680.58 1386
7681.41 1360
7682.24 1399
7683.07 1329
7683.89 1339
7684.72 1376
7685.55 1368
7686.38 1342
7687.20 1422
7688.03 1395
7688.86 1363
7689.69 1338
7690.51 1362
7691.34 1403
7692.17 1329
7693.00 1411
7693.82 1379
7694.65 1409
7695.48 1312
7696.31 1286
7697.14 1317
7697.96 1342
7698.79 1372
7699.62 1424
7700.45 1365
7701.28 1361
7702.11 1407
7702.93 1407
7703.76 1405
7704.59 1385
7705.42 1474
7706.25 1453
7707.08 1396
7707.90 1373
7708.73 1381
7709.56 1389
7710.39 1417
7711.22 1370
7712.05 1410
7712.88 1351
7713.71 1391
7714.53 1377
7715.36 1377
7716.19 1331
7717.02 1368
7717.85 1355
7718.68 1321
7719.51 1363
7720.34 1373
7721.17 1330
7722.00 1348
7722.83 1342
7723.66 1395
7724.49 1318
7725.32 1322
7726.14 1374
7726.97 1317
7727.80 1334
7728.63 1325
7729.46 1317
7730.29 1383
7731.12 1399
7731.95 1390
7732.78 1354
7733.61 1336
7734.44 1276
7735.27 1325
7736.10 1367
7736.93 1380
7737.76 1368
7738.59 1305
7739.42 1408
7740.25 1403
7741.08 1367
7741.91 1457
7742.75 1397
7743.58 1510
7744.41 1666
7745.24 1692
7746.07 1934
7746.90 2176
7747.73 2440
7748.56 2719
7749.39 2747
7750.22 2722
7751.05 2686
7751.88 2467
7752.71 2295
7753.55 2042
7754.38 1836
7755.21 1754
7756.04 1657
7756.87 1520
7757.70 1499
7758.53 1472
7759.36 1388
7760.20 1395
7761.03 1381
7761.86 1388
7762.69 1446
7763.52 1420
7764.35 1352
7765.18 1271
7766.02 1281
7766.85 1322
7767.68 1292
7768.51 1263
7769.34 1231
7770.18 1199
7771.01 1161
7771.84 1115
7772.67 1135
7773.50 1171
7774.34 1151
7775.17 1157
7776.00 1205
7776.83 1209
7777.66 1162
7778.50 1208
7779.33 1218
7780.16 1231
7780.99 1252
7781.83 1208
7782.66 1212
7783.49 1268
7784.32 1306
7785.16 1343
7785.99 1318
7786.82 1351
7787.66 1341
7788.49 1317
7789.32 1284
7790.15 1305
7790.99 1268
7791.82 1259
7792.65 1229
7793.49 1218
7794.32 1262
7795.15 1257
7795.99 1250
7796.82 1227
7797.65 1208
7798.49 1294
7799.32 1246
7800.15 1316
7800.99 1291
7801.82 1308
7802.65 1304
7803.49 1301
7804.32 1275
7805.16 1252
7805.99 1251
7806.82 1281
7807.66 1257
7808.49 1318
7809.33 1337
7810.16 1359
7810.99 1305
7811.83 1335
7812.66 1344
7813.50 1401
7814.33 1383
7815.17 1373
7816.00 1383
7816.83 1458
7817.67 1454
7818.50 1410
7819.34 1416
7820.17 1422
7821.01 1400
7821.84 1387
7822.68 1434
7823.51 1323
7824.35 1384
7825.18 1449
7826.02 1343
7826.85 1432
7827.69 1457
7828.52 1523
7829.36 1495
7830.19 1433
7831.03 1419
7831.86 1396
7832.70 1397
7833.53 1349
7834.37 1298
7835.20 1293
7836.04 1388
7836.87 1339
7837.71 1257
7838.54 1309
7839.38 1295
7840.22 1323
7841.05 1336
7841.89 1343
7842.72 1301
7843.56 1238
7844.39 1265
7845.23 1292
7846.07 1216
7846.90 1234
7847.74 1252
7848.57 1261
7849.41 1192
7850.25 1255
7851.08 1228
7851.92 1212
7852.76 1207
7853.59 1210
7854.43 1180
7855.27 1154
7856.10 1166
7856.94 1234
7857.78 1224
7858.61 1227
7859.45 1247
7860.29 1244
7861.12 1236
7861.96 1286
7862.80 1252
7863.63 1244
7864.47 1195
7865.31 1268
7866.14 1189
7866.98 1237
7867.82 1228
7868.66 1222
7869.49 1266
7870.33 1288
7871.17 1215
7872.00 1197
7872.84 1255
7873.68 1236
7874.52 1327
7875.35 1336
7876.19 1328
7877.03 1344
7877.87 1380
7878.70 1443
7879.54 1429
7880.38 1486
7881.22 1462
7882.06 1423
7882.89 1397
7883.73 1377
7884.57 1428
7885.41 1423
7886.25 1422
7887.08 1413
7887.92 1392
7888.76 1376
7889.60 1390
7890.44 1376
7891.28 1310
7892.11 1300
7892.95 1314
7893.79 1356
7894.63 1268
7895.47 1285
7896.31 1227
7897.15 1262
7897.98 1333
7898.82 1289
7899.66 1311
7900.50 1366
7901.34 1315
7902.18 1293
7903.02 1346
7903.86 1323
7904.70 1274
7905.54 1222
7906.37 1198
7907.21 1178
7908.05 1196
7908.89 1216
7909.73 1224
7910.57 1212
7911.41 1259
7912.25 1290
7913.09 1288
7913.93 1309
7914.77 1338
7915.61 1340
7916.45 1520
7917.29 1532
7918.13 1562
7918.97 1507
7919.81 1533
7920.65 1556
7921.49 1574
7922.33 1544
7923.17 1443
7924.01 1433
7924.85 1364
7925.69 1304
7926.53 1273
7927.37 1323
7928.21 1297
7929.05 1310
7929.89 1262
7930.73 1222
7931.57 1195
7932.41 1210
7933.25 1182
7934.09 1154
7934.93 1165
7935.77 1194
7936.61 1151
7937.46 1113
7938.30 1113
7939.14 1119
7939.98 1200
7940.82 1174
7941.66 1198
7942.50 1277
7943.34 1221
7944.18 1308
7945.03 1277
7945.87 1327
7946.71 1299
7947.55 1306
7948.39 1255
7949.23 1265
7950.07 1219
7950.92 1155
7951.76 1206
7952.60 1227
7953.44 1176
7954.28 1185
7955.12 1161
7955.97 1185
7956.81 1190
7957.65 1244
7958.49 1230
7959.33 1257
7960.18 1243
7961.02 1223
7961.86 1141
7962.70 1107
7963.54 1167
7964.39 1160
7965.23 1218
7966.07 1161
7966.91 1187
7967.76 1208
7968.60 1215
7969.44 1269
7970.28 1278
7971.13 1294
7971.97 1236
7972.81 1222
7973.65 1160
7974.50 1193
7975.34 1198
7976.18 1168
7977.03 1176
7977.87 1133
7978.71 1092
7979.55 1151
7980.40 1165
7981.24 1159
7982.08 1128
7982.93 1173
7983.77 1202
7984.61 1162
7985.46 1116
7986.30 1112
7987.14 1116
7987.99 1096
7988.83 1130
7989.67 1147
7990.52 1105
7991.36 1114
7992.21 1107
7993.05 1051
7993.89 1044
7994.74 1081
7995.58 1075
7996.42 1058
7997.27 1076
7998.11 1015
7998.96 1021
7999.80 1077
8000.65 1114
8001.49 1085
8002.33 1075
8003.18 1088
8004.02 1009
8004.87 1034
8005.71 1093
8006.56 1056
8007.40 1202
8008.24 1201
8009.09 1151
8009.93 1141
8010.78 1127
8011.62 1073
8012.47 1064
8013.31 1094
8014.16 1058
8015.00 1039
8015.85 1039
8016.69 1059
8017.54 1030
8018.38 1045
8019.23 1006
8020.07 1052
8020.92 1034
8021.76 955
8022.61 1018
8023.45 1038
8024.30 997
8025.15 991
8025.99 1027
8026.84 1011
8027.68 960
8028.53 971
8029.37 990
8030.22 1000
8031.07 1006
8031.91 1026
8032.76 1116
8033.60 1100
8034.45 969
8035.30 1045
8036.14 1092
8036.99 1064
8037.83 1056
8038.68 1028
8039.53 1023
8040.37 1004
8041.22 1014
8042.06 1065
8042.91 1044
8043.76 974
8044.60 1004
8045.45 993
8046.30 952
8047.14 1034
8047.99 1025
8048.84 1026
8049.68 986
8050.53 979
8051.38 979
8052.22 1015
8053.07 1002
8053.92 955
8054.77 1003
8055.61 969
8056.46 946
8057.31 958
8058.15 928
8059.00 987
8059.85 977
8060.70 994
8061.54 963
8062.39 950
8063.24 942
8064.09 969
8064.93 1017
8065.78 988
8066.63 992
8067.48 956
8068.32 920
8069.17 960
8070.02 1001
8070.87 968
8071.72 951
8072.56 982
8073.41 939
8074.26 947
8075.11 926
8075.96 916
8076.80 898
8077.65 882
8078.50 952
8079.35 969
8080.20 914
8081.05 949
8081.89 953
8082.74 933
8083.59 916
8084.44 933
8085.29 967
8086.14 981
8086.99 919
8087.83 917
8088.68 960
8089.53 951
8090.38 891
8091.23 911
8092.08 919
8092.93 937
8093.78 918
8094.63 887
8095.48 963
8096.32 902
8097.17 915
8098.02 939
8098.87 959
8099.72 956
8100.57 1000
8101.42 1020
8102.27 1042
8103.12 1024
8103.97 964
8104.82 947
8105.67 1013
8106.52 959
8107.37 948
8108.22 953
8109.07 960
8109.92 916
8110.77 922
8111.62 938
8112.47 944
8113.32 937
8114.17 930
8115.02 1032
8115.87 1002
8116.72 952
8117.57 1015
8118.42 1019
8119.27 1046
8120.12 1062
8120.97 1065
8121.82 1074
8122.67 1112
8123.52 1090
8124.37 1072
8125.22 990
8126.08 986
8126.93 989
8127.78 992
8128.63 980
8129.48 953
8130.33 1010
8131.18 971
8132.03 973
8132.88 936
8133.73 923
8134.59 943
8135.44 966
8136.29 993
8137.14 1054
8137.99 1037
8138.84 979
8139.69 965
8140.55 999
8141.40 988
8142.25 962
8143.10 1008
8143.95 980
8144.80 985
8145.66 982
8146.51 992
8147.36 974
8148.21 1022
8149.06 1051
8149.91 1008
8150.77 1004
8151.62 987
8152.47 997
8153.32 1018
8154.18 1090
8155.03 1116
8155.88 1149
8156.73 1153
8157.59 1141
8158.44 1138
8159.29 1122
8160.14 1085
8161.00 1033
8161.85 1013
8162.70 975
8163.55 969
8164.41 920
8165.26 965
8166.11 976
8166.96 979
8167.82 903
8168.67 915
8169.52 917
8170.38 946
8171.23 897
8172.08 954
8172.94 986
8173.79 963
8174.64 905
8175.50 897
8176.35 892
8177.20 901
8178.06 868
8178.91 870
8179.76 865
8180.62 957
8181.47 891
8182.32 877
8183.18 896
8184.03 911
8184.89 897
8185.74 871
8186.59 893
8187.45 857
8188.30 895
8189.16 883
8190.01 910
8190.86 871
8191.72 892
8192.57 829
8193.43 855
8194.28 849
8195.14 847
8195.99 841
8196.84 826
8197.70 843
8198.55 893
8199.41 881
8200.26 867
8201.12 818
8201.97 843
8202.83 851
8203.68 846
8204.54 888
8205.39 857
8206.25 882
8207.10 844
8207.96 821
8208.81 820
8209.67 826
8210.52 858
8211.38 902
8212.23 911
8213.09 859
8213.94 892
8214.80 889
8215.65 863
8216.51 906
8217.37 914
8218.22 911
8219.08 855
8219.93 847
8220.79 874
8221.64 892
8222.50 879
8223.36 919
8224.21 844
8225.07 892
8225.92 902
8226.78 881
8227.64 868
8228.49 872
8229.35 889
8230.20 900
8231.06 899
8231.92 859
8232.77 855
8233.63 909
8234.49 922
8235.34 939
8236.20 908
8237.06 895
8237.91 902
8238.77 877
8239.63 886
8240.48 894
8241.34 928
8242.20 921
8243.05 922
8243.91 910
8244.77 959
8245.62 892
8246.48 856
8247.34 903
8248.19 883
8249.05 899
8249.91 903
8250.77 904
8251.62 880
8252.48 847
8253.34 888
8254.20 880
8255.05 880
8255.91 918
8256.77 899
8257.63 939
8258.48 870
8259.34 907
8260.20 876
8261.06 897
8261.92 907
8262.77 867
8263.63 848
8264.49 876
8265.35 869
8266.21 879
8267.06 902
8267.92 846
8268.78 894
8269.64 929
8270.50 917
8271.35 881
8272.21 880
8273.07 904
8273.93 953
8274.79 887
8275.65 929
8276.51 898
8277.36 910
8278.22 870
8279.08 898
8279.94 902
8280.80 862
8281.66 917
8282.52 909
8283.38 887
8284.24 943
8285.09 902
8285.95 858
8286.81 875
8287.67 879
8288.53 913
8289.39 901
8290.25 909
8291.11 893
8291.97 862
8292.83 882
8293.69 941
8294.55 877
8295.41 895
8296.27 889
8297.13 903
8297.99 909
8298.85 908
8299.71 867
8300.56 908
8301.42 908
8302.28 860
8303.14 883
8304.00 922
8304.86 953
8305.73 943
8306.59 899
8307.45 871
8308.31 959
8309.17 935
8310.03 930
8310.89 914
8311.75 903
8312.61 940
8313.47 914
8314.33 921
8315.19 905
8316.05 929
8316.91 992
8317.77 999
8318.63 954
8319.49 963
8320.35 990
8321.22 996
8322.08 952
8322.94 977
8323.80 938
8324.66 921
8325.52 1011
8326.38 972
8327.24 993
8328.10 995
8328.97 991
8329.83 961
8330.69 953
8331.55 989
8332.41 945
8333.27 972
8334.13 1004
8335.00 959
8335.86 944
8336.72 902
8337.58 912
8338.44 936
8339.30 945
8340.17 919
8341.03 929
8341.89 969
8342.75 968
8343.62 977
8344.48 1013
8345.34 1019
8346.20 1044
8347.06 1014
8347.93 1023
8348.79 1013
8349.65 1015
8350.51 1034
8351.38 1017
8352.24 961
8353.10 994
8353.96 989
8354.83 957
8355.69 1042
8356.55 1026
8357.41 1048
8358.28 1040
8359.14 1047
8360.00 1021
8360.87 1044
8361.73 1013
8362.59 989
8363.46 1016
8364.32 1021
8365.18 1113
8366.05 1092
8366.91 1055
8367.77 1050
8368.64 1097
8369.50 1102
8370.36 1119
8371.23 1127
8372.09 1090
8372.95 1090
8373.82 1130
8374.68 1150
8375.54 1191
8376.41 1142
8377.27 1147
8378.14 1173
8379.00 1145
8379.86 1201
8380.73 1184
8381.59 1205
8382.46 1283
8383.32 1246
8384.18 1241
8385.05 1288
8385.91 1290
8386.78 1271
8387.64 1322
8388.51 1321
8389.37 1361
8390.23 1362
8391.10 1339
8391.96 1328
8392.83 1355
8393.69 1340
8394.56 1324
8395.42 1345
8396.29 1385
8397.15 1446
8398.02 1423
8398.88 1417
8399.75 1403
8400.61 1439
8401.48 1483
8402.34 1539
8403.21 1539
8404.07 1489
8404.94 1544
8405.80 1548
8406.67 1511
8407.53 1511
8408.40 1518
8409.26 1549
8410.13 1546
8411.00 1548
8411.86 1507
8412.73 1599
8413.59 1617
8414.46 1621
8415.32 1638
8416.19 1639
8417.06 1674
8417.92 1696
8418.79 1749
8419.65 1672
8420.52 1655
8421.39 1696
8422.25 1668
8423.12 1747
8423.98 1748
8424.85 1773
8425.72 1804
8426.58 1940
8427.45 1853
8428.32 1916
8429.18 1951
8430.05 1962
8430.92 2014
8431.78 2070
8432.65 2086
8433.52 2132
8434.38 2132
8435.25 2216
8436.12 2179
8436.98 2195
8437.85 2291
8438.72 2379
8439.58 2509
8440.45 2558
8441.32 2615
8442.19 2687
8443.05 2706
8443.92 2770
8444.79 2818
8445.65 2876
8446.52 2936
8447.39 2977
8448.26 3117
8449.12 3186
8449.99 3316
8450.86 3402
8451.73 3681
8452.60 4131
8453.46 4863
8454.33 5684
8455.20 6502
8456.07 7291
8456.93 7979
8457.80 8292
8458.67 8180
8459.54 7909
8460.41 7376
8461.27 6675
8462.14 5996
8463.01 5132
8463.88 4302
8464.75 3789
8465.62 3378
8466.48 3025
8467.35 2749
8468.22 2524
8469.09 2290
8469.96 2182
8470.83 2078
8471.70 1988
8472.57 1968
8473.43 1915
8474.30 1908
8475.17 1882
8476.04 1832
8476.91 1761
8477.78 1820
8478.65 1763
8479.52 1776
8480.39 1772
8481.25 1811
8482.12 1794
8482.99 1810
8483.86 1762
8484.73 1854
8485.60 1875
8486.47 1794
8487.34 1807
8488.21 1775
8489.08 1832
8489.95 1831
8490.82 1767
8491.69 1788
8492.56 1895
8493.43 1991
8494.30 2049
8495.17 2055
8496.04 2007
8496.91 1948
8497.78 1895
8498.65 1887
8499.52 1865
8500.39 1815
8501.26 1721
8502.13 1636
8503.00 1657
8503.87 1673
8504.74 1657
8505.61 1717
8506.48 1594
8507.35 1662
8508.22 1711
8509.09 1723
8509.96 1717
8510.83 1816
8511.70 1742
8512.57 1696
8513.45 1784
8514.32 1783
8515.19 1815
8516.06 1832
8516.93 1910
8517.80 1913
8518.67 1921
8519.54 1938
8520.41 1895
8521.29 1953
8522.16 1941
8523.03 1969
8523.90 1921
8524.77 1978
8525.64 1954
8526.51 1975
8527.39 1926
8528.26 1931
8529.13 1945
8530.00 1952
8530.87 1934
8531.74 1922
8532.62 1895
8533.49 1922
8534.36 1974
8535.23 1973
8536.10 1952
8536.98 1983
8537.85 2029
8538.72 1973
8539.59 1848
8540.46 1799
8541.34 1852
8542.21 1791
8543.08 1697
8543.95 1667
8544.83 1697
8545.70 1600
8546.57 1588
8547.44 1595
8548.32 1640
8549.19 1654
8550.06 1655
8550.93 1687
8551.81 1721
8552.68 1751
8553.55 1864
8554.43 1906
8555.30 1959
8556.17 2028
8557.04 2042
8557.92 2011
8558.79 1876
8559.66 1831
8560.54 1805
8561.41 1762
8562.28 1736
8563.16 1641
8564.03 1631
8564.90 1605
8565.78 1585
8566.65 1531
8567.52 1500
8568.40 1494
8569.27 1464
8570.15 1401
8571.02 1440
8571.89 1365
8572.77 1451
8573.64 1423
8574.51 1347
8575.39 1352
8576.26 1370
8577.14 1370
8578.01 1339
8578.88 1261
8579.76 1295
8580.63 1301
8581.51 1287
8582.38 1302
8583.26 1289
8584.13 1305
8585.01 1325
8585.88 1286
8586.75 1258
8587.63 1259
8588.50 1299
8589.38 1305
8590.25 1297
8591.13 1277
8592.00 1310
8592.88 1276
8593.75 1340
8594.63 1396
8595.50 1378
8596.38 1378
8597.25 1405
8598.13 1401
8599.00 1400
8599.88 1411
8600.75 1354
8601.63 1403
8602.50 1382
8603.38 1417
8604.26 1422
8605.13 1380
8606.01 1339
8606.88 1355
8607.76 1446
8608.63 1353
8609.51 1322
8610.38 1358
8611.26 1383
8612.14 1348
8613.01 1385
8613.89 1346
8614.76 1312
8615.64 1319
8616.52 1328
8617.39 1322
8618.27 1305
8619.15 1347
8620.02 1378
8620.90 1366
8621.77 1308
8622.65 1384
8623.53 1408
8624.40 1375
8625.28 1386
8626.16 1436
8627.03 1430
8627.91 1403
8628.79 1406
8629.66 1474
8630.54 1446
8631.42 1434
8632.29 1450
8633.17 1461
8634.05 1468
8634.92 1428
8635.80 1493
8636.68 1489
8637.56 1428
8638.43 1477
8639.31 1467
8640.19 1555
8641.07 1592
8641.94 1552
8642.82 1547
8643.70 1549
8644.57 1553
8645.45 1659
8646.33 1632
8647.21 1641
8648.09 1616
8648.96 1624
8649.84 1728
8650.72 1694
8651.60 1702
8652.47 1766
8653.35 1751
8654.23 1662
8655.11 1703
8655.99 1685
8656.86 1690
8657.74 1666
8658.62 1693
8659.50 1682
8660.38 1613
8661.26 1559
8662.13 1671
8663.01 1687
8663.89 1678
8664.77 1707
8665.65 1722
8666.53 1685
8667.41 1724
8668.28 1768
8669.16 1836
8670.04 1836
8670.92 1855
8671.80 1890
8672.68 1970
8673.56 1978
8674.44 1970
8675.32 1969
8676.20 2039
8677.07 2114
8677.95 2132
8678.83 2051
8679.71 1961
8680.59 1992
8681.47 2007
8682.35 1995
8683.23 1931
8684.11 1964
8684.99 1995
8685.87 2036
8686.75 2154
8687.63 2210
8688.51 2403
8689.39 2604
8690.27 2776
8691.15 3125
8692.03 3491
8692.91 3665
8693.79 3787
8694.67 3916
8695.55 4018
8696.43 3660
8697.31 3407
8698.19 3235
8699.07 3070
8699.95 2692
8700.83 2567
8701.71 2451
8702.59 2389
8703.47 2155
8704.35 2174
8705.23 2143
8706.11 2086
8706.99 2044
8707.87 2010
8708.75 2049
8709.63 1987
8710.52 1959
8711.40 1966
8712.28 2001
8713.16 1950
8714.04 2045
8714.92 2018
8715.80 1952
8716.68 2053
8717.56 2067
8718.45 2077
8719.33 2049
8720.21 2066
8721.09 2095
8721.97 2200
8722.85 2212
8723.73 2194
8724.62 2162
8725.50 2125
8726.38 2110
8727.26 2180
8728.14 2230
8729.02 2274
8729.91 2258
8730.79 2337
8731.67 2419
8732.55 2458
8733.43 2518
8734.32 2592
8735.20 2558
8736.08 2620
8736.96 2613
8737.84 2537
8738.73 2548
8739.61 2572
8740.49 2535
8741.37 2528
8742.26 2526
8743.14 2523
8744.02 2624
8744.90 2669
8745.79 2646
8746.67 2552
8747.55 2646
8748.43 2563
8749.32 2682
8750.20 2712
8751.08 2736
8751.97 2757
8752.85 2717
8753.73 2853
8754.62 2901
8755.50 2949
8756.38 3063
8757.26 3113
8758.15 3249
8759.03 3344
8759.91 3531
8760.80 3769
8761.68 3910
8762.56 3937
8763.45 4025
8764.33 4162
8765.22 4336
8766.10 4270
8766.98 4115
8767.87 4175
8768.75 4159
8769.63 4106
8770.52 4040
8771.40 4127
8772.29 4109
8773.17 4257
8774.05 4690
8774.94 5107
8775.82 5968
8776.71 7127
8777.59 8276
8778.48 9562
8779.36 10760
8780.24 11419
8781.13 11988
8782.01 11736
8782.90 11339
8783.78 10491
8784.67 9424
8785.55 8161
8786.44 6974
8787.32 6072
8788.21 5291
8789.09 4575
8789.98 4086
8790.86 3747
8791.74 3462
8792.63 3404
8793.51 3296
8794.40 3282
8795.29 3234
8796.17 3217
8797.06 3098
8797.94 3087
8798.83 3004
8799.71 2896
8800.60 2656
8801.48 2565
8802.37 2478
8803.25 2436
8804.14 2319
8805.02 2317
8805.91 2335
8806.80 2288
8807.68 2349
8808.57 2303
8809.45 2358
8810.34 2309
8811.23 2323
8812.11 2278
8813.00 2300
8813.88 2270
8814.77 2296
8815.66 2234
8816.54 2360
8817.43 2404
8818.31 2389
8819.20 2331
8820.09 2369
8820.97 2315
8821.86 2267
8822.75 2176
8823.63 2121
8824.52 2103
8825.41 2085
8826.29 2122
8827.18 2065
8828.07 2044
8828.95 1965
8829.84 2006
8830.73 2025
8831.61 1994
8832.50 2024
8833.39 2086
8834.28 2009
8835.16 2048
8836.05 2153
8836.94 2135
8837.82 2134
8838.71 2126
8839.60 2182
8840.49 2210
8841.37 2191
8842.26 2248
8843.15 2244
8844.04 2264
8844.92 2209
8845.81 2260
8846.70 2256
8847.59 2226
8848.47 2196
8849.36 2251
8850.25 2245
8851.14 2210
8852.03 2233
8852.91 2216
8853.80 2246
8854.69 2269
8855.58 2228
8856.47 2257
8857.36 2230
8858.24 2132
8859.13 2085
8860.02 2110
8860.91 2139
8861.80 2031
8862.69 1940
8863.57 1943
8864.46 1931
8865.35 1901
8866.24 1928
8867.13 1845
8868.02 1796
8868.91 1827
8869.80 1836
8870.68 1781
8871.57 1775
8872.46 1785
8873.35 1706
8874.24 1646
8875.13 1649
8876.02 1651
8876.91 1696
8877.80 1661
8878.69 1610
8879.58 1625
8880.47 1593
8881.36 1545
8882.24 1611
8883.13 1609
8884.02 1539
8884.91 1541
8885.80 1505
8886.69 1506
8887.58 1547
8888.47 1496
8889.36 1450
8890.25 1446
8891.14 1468
8892.03 1438
8892.92 1436
8893.81 1395
8894.70 1410
8895.59 1410
8896.48 1408
8897.37 1425
8898.26 1399
8899.15 1406
8900.04 1383
8900.93 1349
8901.82 1279
8902.72 1297
8903.61 1289
8904.50 1267
8905.39 1336
8906.28 1327
8907.17 1275
8908.06 1265
8908.95 1266
8909.84 1293
8910.73 1292
8911.62 1237
8912.51 1241
8913.41 1266
8914.30 1245
8915.19 1212
8916.08 1215
8916.97 1260
8917.86 1261
8918.75 1255
8919.64 1213
8920.54 1271
8921.43 1285
8922.32 1255
8923.21 1337
8924.10 1308
8924.99 1324
8925.88 1360
8926.78 1384
8927.67 1284
8928.56 1282
8929.45 1260
8930.34 1244
8931.24 1232
8932.13 1214
8933.02 1213
8933.91 1153
8934.80 1188
8935.70 1168
8936.59 1167
8937.48 1163
8938.37 1180
8939.27 1134
8940.16 1141
8941.05 1155
8941.94 1120
8942.84 1134
8943.73 1153
8944.62 1199
8945.51 1156
8946.41 1102
8947.30 1128
8948.19 1101
8949.08 1162
8949.98 1172
8950.87 1105
8951.76 1181
8952.66 1171
8953.55 1132
8954.44 1055
8955.34 1119
8956.23 1132
8957.12 1035
8958.02 1079
8958.91 1053
8959.80 1061
8960.70 1007
8961.59 1057
8962.48 1035
8963.38 1045
8964.27 1082
8965.16 1093
8966.06 1038
8966.95 1080
8967.84 1091
8968.74 1055
8969.63 1037
8970.53 1119
8971.42 1070
8972.31 1012
8973.21 987
8974.10 959
8975.00 948
8975.89 949
8976.78 964
8977.68 972
8978.57 938
8979.47 944
8980.36 933
8981.26 916
8982.15 947
8983.05 956
8983.94 977
8984.83 936
8985.73 928
8986.62 938
8987.52 911
8988.41 889
8989.31 935
8990.20 920
8991.10 928
8991.99 920
8992.89 867
8993.78 877
8994.68 906
8995.57 891
8996.47 876
8997.36 910
8998.26 881
8999.15 831
9000.05 894
9000.95 868
9001.84 876
9002.74 828
9003.63 847
9004.53 861
9005.42 905
9006.32 889
9007.21 859
9008.11 843
9009.01 860
9009.90 846
9010.80 824
9011.69 888
9012.59 865
9013.49 866
9014.38 825
9015.28 838
9016.17 858
9017.07 816
9017.97 820
9018.86 838
9019.76 811
9020.66 812
9021.55 842
9022.45 873
9023.35 825
9024.24 837
9025.14 795
9026.04 832
9026.93 851
9027.83 848
9028.73 814
9029.62 813
9030.52 850
9031.42 844
9032.31 783
9033.21 795
9034.11 771
9035.01 807
9035.90 830
9036.80 851
9037.70 798
9038.59 791
9039.49 820
9040.39 774
9041.29 823
9042.18 807
9043.08 835
9043.98 850
9044.88 834
9045.77 828
9046.67 811
9047.57 783
9048.47 806
9049.37 824
9050.26 784
9051.16 815
9052.06 801
9052.96 776
9053.85 803
9054.75 822
9055.65 838
9056.55 804
9057.45 822
9058.35 837
9059.24 826
9060.14 853
9061.04 861
9061.94 860
9062.84 922
9063.74 903
9064.64 892
9065.53 914
9066.43 891
9067.33 914
9068.23 935
9069.13 901
9070.03 911
9070.93 879
9071.83 847
9072.72 875
9073.62 853
9074.52 876
9075.42 843
9076.32 857
9077.22 809
9078.12 841
9079.02 850
9079.92 798
9080.82 867
9081.72 791
9082.62 779
9083.52 784
9084.42 824
9085.32 827
9086.21 767
9087.11 800
9088.01 819
9088.91 797
9089.81 792
9090.71 835
9091.61 799
9092.51 799
9093.41 800
9094.31 807
9095.21 822
9096.11 812
9097.01 795
9097.91 775
9098.81 810
9099.72 797
9100.62 792
9101.52 761
9102.42 805
9103.32 818
9104.22 776
9105.12 795
9106.02 806
9106.92 788
9107.82 826
9108.72 786
9109.62 807
9110.52 760
9111.42 751
9112.32 786
9113.23 794
9114.13 812
9115.03 772
9115.93 785
9116.83 807
9117.73 811
9118.63 803
9119.53 814
9120.44 798
9121.34 820
9122.24 793
9123.14 795
9124.04 768
9124.94 810
9125.84 818
9126.75 811
9127.65 774
9128.55 793
9129.45 810
9130.35 835
9131.25 772
9132.16 820
9133.06 798
9133.96 803
9134.86 826
9135.76 841
9136.67 825
9137.57 805
9138.47 794
9139.37 799
9140.28 771
9141.18 779
9142.08 806
9142.98 833
9143.89 763
9144.79 742
9145.69 762
9146.59 764
9147.50 776
9148.40 828
9149.30 756
9150.20 819
9151.11 773
9152.01 805
9152.91 840
9153.82 768
9154.72 800
9155.62 791
9156.53 771
9157.43 805
9158.33 791
9159.24 799
9160.14 833
9161.04 773
9161.95 754
9162.85 779
9163.75 782
9164.66 773
9165.56 783
9166.46 789
9167.37 720
9168.27 741
9169.17 755
9170.08 812
9170.98 736
9171.89 757
9172.79 764
9173.69 773
9174.60 758
9175.50 815
9176.41 807
9177.31 789
9178.21 765
9179.12 800
9180.02 802
9180.93 733
9181.83 747
9182.74 781
9183.64 772
9184.55 770
9185.45 820
9186.35 789
9187.26 795
9188.16 769
9189.07 745
9189.97 804
9190.88 821
9191.78 784
9192.69 822
9193.59 838
9194.50 833
9195.40 846
9196.31 870
9197.21 824
9198.12 834
9199.02 873
9199.93 887
9200.83 868
9201.74 818
9202.65 854
9203.55 830
9204.46 842
9205.36 829
9206.27 794
9207.17 782
9208.08 836
9208.98 796
9209.89 774
9210.80 789
9211.70 795
9212.61 846
9213.51 807
9214.42 815
9215.33 791
9216.23 806
9217.14 796
9218.04 830
9218.95 836
9219.86 842
9220.76 852
9221.67 845
9222.58 830
9223.48 769
9224.39 781
9225.30 804
9226.20 809
9227.11 796
9228.01 817
9228.92 734
9229.83 789
9230.74 782
9231.64 710
9232.55 742
9233.46 788
9234.36 753
9235.27 810
9236.18 784
9237.08 773
9237.99 775
9238.90 779
9239.81 781
9240.71 776
9241.62 769
9242.53 740
9243.43 777
9244.34 767
9245.25 786
9246.16 699
9247.07 741
9247.97 777
9248.88 795
9249.79 740
9250.70 755
9251.60 722
9252.51 752
9253.42 792
9254.33 746
9255.24 798
9256.14 768
9257.05 762
9257.96 766
9258.87 748
9259.78 712
9260.68 747
9261.59 801
9262.50 780
9263.41 772
9264.32 806
9265.23 801
9266.13 738
9267.04 773
9267.95 837
9268.86 848
9269.77 797
9270.68 883
9271.59 810
9272.50 848
9273.40 837
9274.31 881
9275.22 882
9276.13 859
9277.04 850
9277.95 899
9278.86 878
9279.77 858
9280.68 891
9281.59 850
9282.50 827
9283.41 829
9284.32 816
9285.22 847
9286.13 806
9287.04 739
9287.95 823
9288.86 850
9289.77 846
9290.68 789
9291.59 799
9292.50 811
9293.41 828
9294.32 876
9295.23 869
9296.14 826
9297.05 840
9297.96 912
9298.87 880
9299.78 863
9300.69 817
9301.60 860
9302.51 802
9303.42 818
9304.33 842
9305.24 846
9306.15 821
9307.07 848
9307.98 888
9308.89 886
9309.80 872
9310.71 841
9311.62 895
9312.53 898
9313.44 845
9314.35 810
9315.26 858
9316.17 832
9317.08 871
9318.00 832
9318.91 831
9319.82 823
9320.73 812
9321.64 839
9322.55 838
9323.46 810
9324.37 803
9325.29 826
9326.20 790
9327.11 767
9328.02 779
9328.93 818
9329.84 787
9330.75 772
9331.67 781
9332.58 773
9333.49 761
9334.40 814
9335.31 774
9336.23 803
9337.14 812
9338.05 796
9338.96 822
9339.87 770
9340.79 806
9341.70 819
9342.61 825
9343.52 777
9344.44 813
9345.35 802
9346.26 852
9347.17 835
9348.09 820
9349.00 848
9349.91 828
9350.82 818
9351.74 788
9352.65 818
9353.56 811
9354.47 771
9355.39 802
9356.30 824
9357.21 767
9358.13 782
9359.04 788
9359.95 822
9360.87 810
9361.78 784
9362.69 787
9363.61 816
9364.52 803
9365.43 758
9366.35 781
9367.26 766
9368.17 767
9369.09 795
9370.00 845
9370.91 802
9371.83 793
9372.74 799
9373.65 804
9374.57 803
9375.48 780
9376.40 800
9377.31 852
9378.22 807
9379.14 817
9380.05 897
9380.97 835
9381.88 815
9382.80 803
9383.71 832
9384.62 791
9385.54 867
9386.45 857
9387.37 917
9388.28 885
9389.20 869
9390.11 904
9391.03 951
9391.94 937
9392.85 968
9393.77 953
9394.68 967
9395.60 944
9396.51 950
9397.43 934
9398.34 917
9399.26 969
9400.17 949
9401.09 939
9402.00 940
9402.92 887
9403.84 964
9404.75 873
9405.67 835
9406.58 863
9407.50 841
9408.41 860
9409.33 884
9410.24 865
9411.16 893
9412.07 874
9412.99 893
9413.91 891
9414.82 880
9415.74 911
9416.65 901
9417.57 848
9418.49 863
9419.40 900
9420.32 883
9421.23 857
9422.15 959
9423.07 909
9423.98 875
9424.90 898
9425.81 931
9426.73 935
9427.65 911
9428.56 914
9429.48 909
9430.40 949
9431.31 957
9432.23 926
9433.15 936
9434.06 947
9434.98 986
9435.90 982
9436.81 962
9437.73 949
9438.65 999
9439.57 962
9440.48 953
9441.40 940
9442.32 1006
9443.23 1031
9444.15 1010
9445.07 997
9445.99 967
9446.90 987
9447.82 992
9448.74 1022
9449.66 1074
9450.57 1125
9451.49 1221
9452.41 1214
9453.33 1233
9454.24 1351
9455.16 1415
9456.08 1390
9457.00 1343
9457.91 1304
9458.83 1273
9459.75 1192
9460.67 1146
9461.59 1118
9462.50 1109
9463.42 1068
9464.34 1069
9465.26 1055
9466.18 1050
9467.10 1035
9468.01 1043
9468.93 975
9469.85 981
9470.77 1019
9471.69 1026
9472.61 1023
9473.53 1009
9474.44 1021
9475.36 1067
9476.28 1065
9477.20 1081
9478.12 1069
9479.04 1092
9479.96 1113
9480.88 1176
9481.80 1219
9482.71 1217
9483.63 1164
9484.55 1192
9485.47 1206
9486.39 1124
9487.31 1142
9488.23 1060
9489.15 1047
9490.07 1077
9490.99 1064
9491.91 1032
9492.83 1022
9493.75 967
9494.67 977
9495.59 992
9496.51 959
9497.43 960
9498.35 917
9499.27 960
9500.19 984
9501.11 986
9502.03 930
9502.95 979
9503.87 947
9504.79 998
9505.71 988
9506.63 967
9507.55 953
9508.47 962
9509.39 1009
9510.31 971
9511.23 998
9512.15 1029
9513.07 1067
9513.99 1069
9514.91 1052
9515.83 1016
9516.75 1085
9517.67 1080
9518.59 1084
9519.52 1106
9520.44 1080
9521.36 1154
9522.28 1091
9523.20 1077
9524.12 1071
9525.04 1114
9525.96 1123
9526.88 1165
9527.80 1119
9528.73 1218
9529.65 1243
9530.57 1277
9531.49 1259
9532.41 1344
9533.33 1426
9534.26 1392
9535.18 1488
9536.10 1442
9537.02 1439
9537.94 1421
9538.86 1354
9539.79 1315
9540.71 1245
9541.63 1196
9542.55 1131
9543.47 1044
9544.40 1071
9545.32 1034
9546.24 1040
9547.16 1045
9548.08 1093
9549.01 1016
9549.93 992
9550.85 1033
9551.77 1067
9552.70 1061
9553.62 1038
9554.54 1080
9555.46 1079
9556.39 1171
9557.31 1142
9558.23 1154
9559.16 1129
9560.08 1198
9561.00 1156
9561.92 1211
9562.85 1199
9563.77 1182
9564.69 1159
9565.62 1094
9566.54 1085
9567.46 1062
9568.39 1018
9569.31 997
9570.23 1035
9571.16 1004
9572.08 975
9573.00 951
9573.93 960
9574.85 965
9575.77 1019
9576.70 987
9577.62 952
9578.54 917
9579.47 905
9580.39 944
9581.32 940
9582.24 954
9583.16 922
9584.09 927
9585.01 978
9585.94 923
9586.86 889
9587.78 941
9588.71 921
9589.63 941
9590.56 998
9591.48 937
9592.41 957
9593.33 939
9594.25 972
9595.18 998
9596.10 962
9597.03 1009
9597.95 1008
9598.88 1007
9599.80 1011
9600.73 1020
9601.65 1067
9602.58 1058
9603.50 1091
9604.43 1029
9605.35 1048
9606.28 1073
9607.20 1088
9608.13 1056
9609.05 1082
9609.98 1063
9610.90 1042
9611.83 1065
9612.75 1089
9613.68 1066
9614.60 1080
9615.53 1143
9616.46 1152
9617.38 1085
9618.31 1099
9619.23 1146
9620.16 1141
9621.08 1106
9622.01 1110
9622.94 1141
9623.86 1149
9624.79 1173
9625.71 1152
9626.64 1173
9627.57 1215
9628.49 1192
9629.42 1208
9630.34 1243
9631.27 1272
9632.20 1241
9633.12 1253
9634.05 1257
9634.98 1303
9635.90 1327
9636.83 1320
9637.76 1277
9638.68 1280
9639.61 1271
9640.54 1283
9641.46 1334
9642.39 1391
9643.32 1398
9644.24 1382
9645.17 1425
9646.10 1533
9647.02 1601
9647.95 1641
9648.88 1747
9649.81 1720
9650.73 1701
9651.66 1750
9652.59 1821
9653.51 1790
9654.44 1701
9655.37 1688
9656.30 1606
9657.22 1517
9658.15 1437
9659.08 1477
9660.01 1431
9660.93 1446
9661.86 1461
9662.79 1324
9663.72 1412
9664.65 1418
9665.57 1392
9666.50 1423
9667.43 1465
9668.36 1478
9669.29 1478
9670.21 1482
9671.14 1512
9672.07 1528
9673.00 1541
9673.93 1521
9674.86 1514
9675.78 1531
9676.71 1542
9677.64 1532
9678.57 1563
9679.50 1510
9680.43 1546
9681.36 1554
9682.28 1548
9683.21 1552
9684.14 1513
9685.07 1552
9686.00 1527
9686.93 1499
9687.86 1523
9688.79 1562
9689.72 1583
9690.64 1598
9691.57 1622
9692.50 1597
9693.43 1602
9694.36 1626
9695.29 1594
9696.22 1622
9697.15 1638
9698.08 1737
9699.01 1762
9699.94 1750
9700.87 1770
9701.80 1724
9702.73 1749
9703.66 1718
9704.59 1713
9705.52 1604
9706.45 1585
9707.38 1526
9708.31 1508
9709.24 1497
9710.17 1511
9711.10 1537
9712.03 1563
9712.96 1592
9713.89 1646
9714.82 1629
9715.75 1656
9716.68 1765
9717.61 1702
9718.54 1624
9719.47 1623
9720.40 1558
9721.33 1525
9722.26 1473
9723.19 1487
9724.12 1417
9725.05 1444
9725.98 1478
9726.92 1413
9727.85 1358
9728.78 1372
9729.71 1400
9730.64 1428
9731.57 1398
9732.50 1389
9733.43 1406
9734.36 1362
9735.30 1369
9736.23 1382
9737.16 1343
9738.09 1308
9739.02 1325
9739.95 1363
9740.88 1388
9741.82 1331
9742.75 1280
9743.68 1354
9744.61 1316
9745.54 1263
9746.47 1293
9747.41 1310
9748.34 1281
9749.27 1310
9750.20 1332
9751.13 1330
9752.07 1325
9753.00 1282
9753.93 1329
9754.86 1299
9755.79 1339
9756.73 1374
9757.66 1326
9758.59 1295
9759.52 1349
9760.46 1332
9761.39 1301
9762.32 1326
9763.25 1368
9764.19 1347
9765.12 1330
9766.05 1334
9766.98 1359
9767.92 1332
9768.85 1375
9769.78 1368
9770.72 1377
9771.65 1404
9772.58 1406
9773.52 1409
9774.45 1448
9775.38 1486
9776.31 1457
9777.25 1528
9778.18 1537
9779.11 1577
9780.05 1579
9780.98 1600
9781.92 1666
9782.85 1709
9783.78 1691
9784.72 1633
9785.65 1656
9786.58 1650
9787.52 1601
9788.45 1540
9789.38 1577
9790.32 1430
9791.25 1404
9792.19 1455
9793.12 1468
9794.05 1412
9794.99 1389
9795.92 1411
9796.86 1476
9797.79 1457
9798.73 1501
9799.66 1532
9800.59 1510
9801.53 1486
9802.46 1474
9803.40 1485
9804.33 1413
9805.27 1381
9806.20 1288
9807.14 1254
9808.07 1200
9809.01 1209
9809.94 1177
9810.88 1139
9811.81 1068
9812.75 1077
9813.68 1074
9814.62 1103
9815.55 1039
9816.49 1072
9817.42 1108
9818.36 1064
9819.29 1024
9820.23 1020
9821.16 1032
9822.10 1038
9823.03 1037
9823.97 990
9824.90 1064
9825.84 1023
9826.78 958
9827.71 969
9828.65 1003
9829.58 989
9830.52 976
9831.45 1034
9832.39 1005
9833.33 1020
9834.26 986
9835.20 979
9836.13 1015
9837.07 1062
9838.01 1076
9838.94 1060
9839.88 1004
9840.82 1022
9841.75 985
9842.69 1007
9843.62 1017
9844.56 1075
9845.50 1109
9846.43 1018
9847.37 999
9848.31 1020
9849.24 1023
9850.18 968
9851.12 1036
9852.05 980
9852.99 1014
9853.93 1014
9854.87 1060
9855.80 1057
9856.74 1034
9857.68 1007
9858.61 994
9859.55 1063
9860.49 1063
9861.43 1059
9862.36 1014
9863.30 1027
9864.24 1052
9865.17 1048
9866.11 1019
9867.05 1013
9867.99 978
9868.93 967
9869.86 980
9870.80 1001
9871.74 1014
9872.68 1021
9873.61 995
9874.55 936
9875.49 960
9876.43 975
9877.37 1021
9878.30 990
9879.24 924
9880.18 922
9881.12 944
9882.06 1000
9883.00 994
9883.93 964
9884.87 950
9885.81 964
9886.75 976
9887.69 951
9888.63 895
9889.56 946
9890.50 945
9891.44 947
9892.38 892
9893.32 940
9894.26 912
9895.20 924
9896.14 924
9897.07 965
9898.01 892
9898.95 887
9899.89 913
9900.83 951
9901.77 956
9902.71 912
9903.65 917
9904.59 914
9905.53 941
9906.47 985
9907.41 940
9908.35 977
9909.29 982
9910.23 958
9911.16 931
9912.10 932
9913.04 963
9913.98 958
9914.92 1009
9915.86 988
9916.80 984
9917.74 987
9918.68 932
9919.62 977
9920.56 997
9921.50 1060
9922.44 1132
9923.38 1213
9924.32 1268
9925.27 1440
9926.21 1462
9927.15 1590
9928.09 1584
9929.03 1727
9929.97 1672
9930.91 1640
9931.85 1586
9932.79 1446
9933.73 1402
9934.67 1216
9935.61 1134
9936.55 1097
9937.49 1041
9938.43 1004
9939.38 967
9940.32 936
9941.26 890
9942.20 903
9943.14 906
9944.08 891
9945.02 866
9945.96 858
9946.90 839
9947.85 847
9948.79 843
9949.73 877
9950.67 848
9951.61 800
9952.55 858
9953.50 862
9954.44 815
9955.38 789
9956.32 762
9957.26 794
9958.20 797
9959.15 774
9960.09 793
9961.03 819
9961.97 800
9962.91 811
9963.86 824
9964.80 794
9965.74 821
9966.68 785
9967.63 793
9968.57 756
9969.51 805
9970.45 761
9971.39 773
9972.34 748
9973.28 760
9974.22 762
9975.17 794
9976.11 742
9977.05 731
9977.99 722
9978.94 738
9979.88 704
9980.82 701
9981.77 766
9982.71 741
9983.65 737
9984.59 736
9985.54 726
9986.48 706
9987.42 783
9988.37 757
9989.31 742
9990.25 715
9991.20 702
9992.14 713
9993.08 693
9994.03 747
9994.97 750
9995.92 768
9996.86 728
9997.80 721
9998.75 744
9999.69 751
10000.63 794
10001.58 793
10002.52 748
10003.47 763
10004.41 730
10005.35 761
10006.30 764
10007.24 756
10008.19 774
10009.13 751
10010.08 773
10011.02 733
10011.96 735
10012.91 742
10013.85 751
10014.80 708
10015.74 731
10016.69 751
10017.63 749
10018.58 758
10019.52 732
10020.47 723
10021.41 748
10022.36 748
10023.30 730
10024.25 727
10025.19 731
10026.14 726
10027.08 748
10028.03 748
10028.97 783
10029.92 741
10030.86 744
10031.81 729
10032.75 711
10033.70 748
10034.64 714
10035.59 705
10036.53 718
10037.48 739
10038.43 716
10039.37 693
10040.32 729
10041.26 705
10042.21 697
10043.16 688
10044.10 697
10045.05 710
10045.99 706
10046.94 670
10047.89 671
10048.83 661
10049.78 700
10050.72 645
10051.67 642
10052.62 702
10053.56 690
10054.51 658
10055.46 694
10056.40 676
10057.35 622
10058.30 702
10059.24 685
10060.19 712
10061.14 685
10062.08 645
10063.03 700
10063.98 682
10064.92 673
10065.87 652
10066.82 683
10067.76 653
10068.71 652
10069.66 696
10070.61 699
10071.55 686
10072.50 668
10073.45 659
10074.39 687
10075.34 598
10076.29 678
10077.24 641
10078.18 587
10079.13 666
10080.08 676
10081.03 668
10081.97 661
10082.92 631
10083.87 651
10084.82 658
10085.77 644
10086.71 632
10087.66 619
10088.61 649
10089.56 593
10090.51 605
10091.45 621
10092.40 675
10093.35 658
10094.30 611
10095.25 586
10096.20 637
10097.14 645
10098.09 597
10099.04 600
10099.99 574
10100.94 656
10101.89 634
10102.84 635
10103.78 625
10104.73 619
10105.68 600
10106.63 610
10107.58 617
10108.53 626
10109.48 603
10110.43 674
10111.38 645
10112.33 613
10113.27 650
10114.22 646
10115.17 632
10116.12 594
10117.07 625
10118.02 618
10118.97 635
10119.92 617
10120.87 613
10121.82 636
10122.77 605
10123.72 585
10124.67 644
10125.62 611
10126.57 595
10127.52 638
10128.47 617
10129.42 596
10130.37 605
10131.32 587
10132.27 608
10133.22 617
10134.17 624
10135.12 630
10136.07 628
10137.02 656
10137.97 644
10138.92 639
10139.87 620
10140.82 621
10141.77 647
10142.72 634
10143.67 631
10144.62 640
10145.57 652
10146.52 673
10147.47 667
10148.43 640
10149.38 651
10150.33 661
10151.28 624
10152.23 657
10153.18 693
10154.13 659
10155.08 640
10156.03 661
10156.99 659
10157.94 674
10158.89 644
10159.84 653
10160.79 640
10161.74 631
10162.69 642
10163.65 672
10164.60 626
10165.55 665
10166.50 653
10167.45 663
10168.40 655
10169.36 675
10170.31 666
10171.26 664
10172.21 656
10173.16 674
10174.11 668
10175.07 706
10176.02 693
10176.97 655
10177.92 732
10178.88 720
10179.83 691
10180.78 697
10181.73 786
10182.69 715
10183.64 722
10184.59 732
10185.54 723
10186.50 750
10187.45 796
10188.40 770
10189.35 771
10190.31 788
10191.26 774
10192.21 770
10193.17 777
10194.12 838
10195.07 791
10196.02 800
10196.98 785
10197.93 773
10198.88 792
10199.84 777
10200.79 760
10201.74 790
10202.70 793
10203.65 794
10204.60 835
10205.56 805
10206.51 827
10207.46 819
10208.42 847
10209.37 836
10210.33 873
10211.28 799
10212.23 791
10213.19 815
10214.14 817
10215.09 773
10216.05 774
10217.00 819
10217.96 761
10218.91 820
10219.87 807
10220.82 825
10221.77 780
10222.73 774
10223.68 785
10224.64 809
10225.59 796
10226.55 758
10227.50 798
10228.45 796
10229.41 813
10230.36 833
10231.32 847
10232.27 887
10233.23 842
10234.18 876
10235.14 961
10236.09 960
10237.05 976
10238.00 935
10238.96 963
10239.91 946
10240.87 940
10241.82 956
10242.78 970
10243.73 876
10244.69 832
10245.64 766
10246.60 736
10247.56 705
10248.51 727
10249.47 670
10250.42 728
10251.38 723
10252.33 705
10253.29 680
10254.25 671
10255.20 706
10256.16 688
10257.11 709
10258.07 687
10259.02 673
10259.98 688
10260.94 674
10261.89 680
10262.85 681
10263.81 680
10264.76 664
10265.72 652
10266.67 656
10267.63 702
10268.59 681
10269.54 656
10270.50 682
10271.46 712
10272.41 730
10273.37 717
10274.33 704
10275.28 738
10276.24 659
10277.20 695
10278.15 684
10279.11 651
10280.07 648
10281.03 660
10281.98 653
10282.94 650
10283.90 646
10284.85 621
10285.81 603
10286.77 611
10287.73 636
10288.68 613
10289.64 624
10290.60 615
10291.56 654
10292.51 636
10293.47 677
10294.43 643
10295.39 581
10296.34 641
10297.30 618
10298.26 611
10299.22 646
10300.18 661
10301.13 622
10302.09 607
10303.05 605
10304.01 603
10304.97 617
10305.92 646
10306.88 617
10307.84 651
10308.80 613
10309.76 623
10310.72 659
10311.67 655
10312.63 631
10313.59 612
10314.55 650
10315.51 668
10316.47 602
10317.43 592
10318.38 618
10319.34 608
10320.30 622
10321.26 629
10322.22 644
10323.18 658
10324.14 636
10325.10 619
10326.06 609
10327.01 638
10327.97 621
10328.93 607
10329.89 595
10330.85 595
10331.81 616
10332.77 654
10333.73 658
10334.69 656
10335.65 622
10336.61 632
10337.57 594
10338.53 608
10339.49 608
10340.45 612
10341.41 630
10342.37 647
10343.33 640
10344.29 609
10345.25 586
10346.21 581
10347.17 635
10348.13 661
10349.09 628
10350.05 614
10351.01 584
10351.97 580
10352.93 608
10353.89 624
10354.85 636
10355.81 626
10356.77 608
10357.73 619
10358.69 633
10359.65 617
10360.61 631
10361.57 626
10362.54 642
10363.50 671
10364.46 679
10365.42 656
10366.38 651
10367.34 624
10368.30 610
10369.26 608
10370.22 591
10371.18 606
10372.15 610
10373.11 626
10374.07 600
10375.03 598
10375.99 621
10376.95 587
10377.91 577
10378.88 609
10379.84 632
10380.80 617
10381.76 569
10382.72 586
10383.68 605
10384.65 596
10385.61 644
10386.57 638
10387.53 627
10388.49 582
10389.46 597
10390.42 601
10391.38 579
10392.34 611
10393.31 589
10394.27 610
10395.23 590
10396.19 583
10397.15 599
10398.12 625
10399.08 585
10400.04 603
10401.00 623
10401.97 636
10402.93 591
10403.89 618
10404.86 638
10405.82 616
10406.78 626
10407.74 618
10408.71 638
10409.67 660
10410.63 665
10411.60 656
10412.56 691
10413.52 685
10414.49 708
10415.45 647
10416.41 731
10417.38 721
10418.34 776
10419.30 795
10420.27 762
10421.23 780
10422.19 821
10423.16 826
10424.12 774
10425.08 779
10426.05 807
10427.01 738
10427.98 758
10428.94 761
10429.90 732
10430.87 728
10431.83 704
10432.80 691
10433.76 661
10434.72 663
10435.69 628
10436.65 634
10437.62 648
10438.58 635
10439.55 631
10440.51 631
10441.47 621
10442.44 595
10443.40 599
10444.37 606
10445.33 566
10446.30 585
10447.26 581
10448.23 586
10449.19 588
10450.16 603
10451.12 604
10452.09 582
10453.05 608
10454.02 579
10454.98 587
10455.95 585
10456.91 549
10457.88 573
10458.84 596
10459.81 594
10460.77 578
10461.74 579
10462.70 576
10463.67 608
10464.64 629
10465.60 603
10466.57 591
10467.53 536
10468.50 559
10469.46 560
10470.43 549
10471.40 575
10472.36 588
10473.33 594
10474.29 556
10475.26 576
10476.23 578
10477.19 585
10478.16 552
10479.12 606
10480.09 599
10481.06 579
10482.02 622
10482.99 621
10483.96 602
10484.92 604
10485.89 604
10486.85 623
10487.82 605
10488.79 613
10489.75 588
10490.72 574
10491.69 616
10492.66 598
10493.62 602
10494.59 595
10495.56 623
10496.52 650
10497.49 623
10498.46 578
10499.42 548
10500.39 545
10501.36 559
10502.33 607
10503.29 604
10504.26 564
10505.23 610
10506.20 640
10507.16 600
10508.13 589
10509.10 618
10510.07 607
10511.03 582
10512.00 582
10512.97 598
10513.94 580
10514.90 591
10515.87 606
10516.84 577
10517.81 579
10518.78 573
10519.74 633
10520.71 618
10521.68 614
10522.65 589
10523.62 593
10524.59 592
10525.55 594
10526.52 562
10527.49 596
10528.46 619
10529.43 623
10530.40 614
10531.37 582
10532.33 626
10533.30 631
10534.27 615
10535.24 603
10536.21 567
10537.18 643
10538.15 597
10539.12 628
10540.08 621
10541.05 648
10542.02 653
10542.99 614
10543.96 647
10544.93 630
10545.90 657
10546.87 620
10547.84 627
10548.81 661
10549.78 676
10550.75 626
10551.72 632
10552.69 617
10553.66 640
10554.63 648
10555.60 682
10556.56 682
10557.53 698
10558.50 678
10559.47 716
10560.44 751
10561.41 781
10562.38 789
10563.35 817
10564.32 823
10565.29 747
10566.27 778
10567.24 749
10568.21 707
10569.18 696
10570.15 689
10571.12 695
10572.09 625
10573.06 699
10574.03 662
10575.00 639
10575.97 638
10576.94 644
10577.91 612
10578.88 621
10579.85 638
10580.82 631
10581.79 696
10582.77 658
10583.74 649
10584.71 699
10585.68 682
10586.65 704
10587.62 686
10588.59 688
10589.56 684
10590.54 678
10591.51 653
10592.48 710
10593.45 703
10594.42 675
10595.39 693
10596.36 678
10597.34 608
10598.31 605
10599.28 609
10600.25 605
10601.22 621
10602.19 648
10603.17 592
10604.14 631
10605.11 624
10606.08 593
10607.05 576
10608.03 602
10609.00 600
10609.97 539
10610.94 545
10611.92 576
10612.89 533
10613.86 570
10614.83 552
10615.81 571
10616.78 528
10617.75 576
10618.72 612
10619.70 563
10620.67 562
10621.64 596
10622.61 592
10623.59 571
10624.56 545
10625.53 596
10626.51 617
10627.48 586
10628.45 607
10629.43 597
10630.40 586
10631.37 601
10632.34 586
10633.32 591
10634.29 569
10635.26 595
10636.24 586
10637.21 588
10638.19 574
10639.16 595
10640.13 595
10641.11 592
10642.08 625
10643.05 624
10644.03 608
10645.00 557
10645.98 578
10646.95 611
10647.92 616
10648.90 603
10649.87 597
10650.85 573
10651.82 605
10652.79 580
10653.77 618
10654.74 612
10655.72 584
10656.69 591
10657.67 600
10658.64 613
10659.61 599
10660.59 582
10661.56 570
10662.54 588
10663.51 610
10664.49 644
10665.46 612
10666.44 605
10667.41 600
10668.39 615
10669.36 577
10670.34 640
10671.31 611
10672.29 615
10673.26 648
10674.24 615
10675.21 560
10676.19 567
10677.16 590
10678.14 589
10679.11 590
10680.09 610
10681.06 601
10682.04 601
10683.02 594
10683.99 585
10684.97 557
10685.94 573
10686.92 582
10687.89 579
10688.87 525
10689.85 532
10690.82 534
10691.80 555
10692.77 579
10693.75 594
10694.73 559
10695.70 546
10696.68 537
10697.65 570
10698.63 527
10699.61 561
10700.58 555
10701.56 574
10702.54 586
10703.51 562
10704.49 524
10705.47 587
10706.44 539
10707.42 522
10708.40 549
10709.37 527
10710.35 551
10711.33 547
10712.30 542
10713.28 558
10714.26 555
10715.23 536
10716.21 549
10717.19 532
10718.17 549
10719.14 533
10720.12 561
10721.10 563
10722.08 561
10723.05 521
10724.03 562
10725.01 583
10725.98 573
10726.96 564
10727.94 511
10728.92 507
10729.90 556
10730.87 533
10731.85 543
10732.83 556
10733.81 534
10734.78 570
10735.76 534
10736.74 555
10737.72 547
10738.70 549
10739.68 557
10740.65 541
10741.63 549
10742.61 527
10743.59 546
10744.57 560
10745.54 587
10746.52 572
10747.50 543
10748.48 537
10749.46 567
10750.44 586
10751.42 530
10752.40 566
10753.37 557
10754.35 575
10755.33 547
10756.31 551
10757.29 539
10758.27 557
10759.25 550
10760.23 536
10761.21 553
10762.19 536
10763.16 524
10764.14 517
10765.12 511
10766.10 551
10767.08 554
10768.06 595
10769.04 536
10770.02 550
10771.00 592
10771.98 571
10772.96 542
10773.94 535
10774.92 533
10775.90 558
10776.88 560
10777.86 545
10778.84 543
10779.82 548
10780.80 573
10781.78 579
10782.76 547
10783.74 579
10784.72 562
10785.70 595
10786.68 575
10787.66 531
10788.64 554
10789.62 565
10790.60 563
10791.58 550
10792.56 501
10793.54 510
10794.52 503
10795.50 507
10796.48 523
10797.47 531
10798.45 531
10799.43 523
10800.41 538
10801.39 539
10802.37 528
10803.35 557
10804.33 565
10805.31 560
10806.29 568
10807.28 558
10808.26 591
10809.24 560
10810.22 543
10811.20 586
10812.18 554
10813.16 559
10814.15 542
10815.13 523
10816.11 542
10817.09 536
10818.07 559
10819.05 542
10820.04 547
10821.02 539
10822.00 509
10822.98 541
10823.96 531
10824.95 537
10825.93 526
10826.91 543
10827.89 550
10828.87 545
10829.86 551
10830.84 543
10831.82 531
10832.80 545
10833.79 565
10834.77 553
10835.75 557
10836.73 546
10837.72 550
10838.70 532
10839.68 576
10840.66 582
10841.65 595
10842.63 585
10843.61 567
10844.60 549
10845.58 563
10846.56 559
10847.54 541
10848.53 544
10849.51 598
10850.49 607
10851.48 566
10852.46 571
10853.44 543
10854.43 549
10855.41 564
10856.39 626
10857.38 570
10858.36 579
10859.34 571
10860.33 588
10861.31 601
10862.30 619
10863.28 591
10864.26 607
10865.25 618
10866.23 636
10867.22 672
10868.20 607
10869.18 597
10870.17 611
10871.15 590
10872.14 599
10873.12 601
10874.10 605
10875.09 653
10876.07 643
10877.06 620
10878.04 614
10879.03 579
10880.01 634
10881.00 660
10881.98 615
10882.96 618
10883.95 678
10884.93 624
10885.92 636
10886.90 609
10887.89 629
10888.87 640
10889.86 658
10890.84 655
10891.83 683
10892.81 652
10893.80 656
10894.78 678
10895.77 707
10896.75 693
10897.74 695
10898.73 709
10899.71 747
10900.70 696
10901.68 715
10902.67 754
10903.65 737
10904.64 748
10905.62 666
10906.61 691
10907.60 730
10908.58 803
10909.57 814
10910.55 746
10911.54 786
10912.53 744
10913.51 755
10914.50 759
10915.48 777
10916.47 716
10917.46 771
10918.44 785
10919.43 755
10920.41 769
10921.40 745
10922.39 808
10923.37 804
10924.36 780
10925.35 783
10926.33 800
10927.32 815
10928.31 826
10929.29 800
10930.28 788
10931.27 797
10932.25 837
10933.24 817
10934.23 810
10935.22 847
10936.20 865
10937.19 862
10938.18 869
10939.16 871
10940.15 893
10941.14 910
10942.13 954
10943.11 958
10944.10 983
10945.09 982
10946.08 989
10947.06 1067
10948.05 1020
10949.04 1046
10950.03 1005
10951.01 1041
10952.00 1069
10952.99 1074
10953.98 1137
10954.97 1159
10955.95 1166
10956.94 1195
10957.93 1147
10958.92 1194
10959.91 1181
10960.89 1195
10961.88 1186
10962.87 1154
10963.86 1166
10964.85 1128
10965.84 1143
10966.82 1094
10967.81 1068
10968.80 999
10969.79 1028
10970.78 994
10971.77 948
10972.76 941
10973.74 928
10974.73 976
10975.72 990
10976.71 993
10977.70 946
10978.69 983
10979.68 995
10980.67 977
10981.66 929
10982.65 1010
10983.63 1011
10984.62 1057
10985.61 1022
10986.60 1076
10987.59 1091
10988.58 1051
10989.57 1081
10990.56 1129
10991.55 1150
10992.54 1177
10993.53 1173
10994.52 1226
10995.51 1274
10996.50 1393
10997.49 1381
10998.48 1474
10999.47 1518
11000.46 1546
11001.45 1544
11002.44 1553
11003.43 1521
11004.42 1506
11005.41 1432
11006.40 1315
11007.39 1299
11008.38 1213
11009.37 1133
11010.36 1085
11011.35 1066
11012.34 1012
11013.33 1020
11014.32 989
11015.31 946
11016.30 935
11017.29 914
11018.29 892
11019.28 936
11020.27 875
11021.26 884
11022.25 908
11023.24 889
11024.23 885
11025.22 858
11026.21 917
11027.20 905
11028.20 890
11029.19 869
11030.18 911
11031.17 843
11032.16 848
11033.15 826
11034.14 838
11035.14 825
11036.13 862
11037.12 865
11038.11 809
11039.10 804
11040.09 827
11041.09 837
11042.08 844
11043.07 781
11044.06 788
11045.05 781
11046.04 727
11047.04 771
11048.03 797
11049.02 746
11050.01 741
11051.01 729
11052.00 736
11052.99 736
11053.98 792
11054.98 782
11055.97 778
11056.96 722
11057.95 739
11058.95 757
11059.94 722
11060.93 743
11061.92 763
11062.92 750
11063.91 740
11064.90 730
11065.89 739
11066.89 719
11067.88 725
11068.87 741
11069.87 761
11070.86 737
11071.85 754
11072.85 776
11073.84 740
11074.83 716
11075.83 744
11076.82 721
11077.81 765
11078.81 744
11079.80 757
11080.79 744
11081.79 717
11082.78 720
11083.77 747
11084.77 737
11085.76 721
11086.76 721
11087.75 756
11088.74 718
11089.74 738
11090.73 709
11091.73 738
11092.72 728
11093.71 723
11094.71 759
11095.70 732
11096.70 733
11097.69 724
11098.69 744
11099.68 736
11100.67 756
11101.67 751
11102.66 742
11103.66 673
11104.65 707
11105.65 724
11106.64 726
11107.64 718
11108.63 739
11109.63 732
11110.62 666
11111.62 703
11112.61 724
11113.61 695
11114.60 669
11115.60 680
11116.59 725
11117.59 708
11118.58 734
11119.58 730
11120.57 709
11121.57 713
11122.56 689
11123.56 687
11124.56 771
11125.55 714
11126.55 748
11127.54 769
11128.54 742
11129.53 701
11130.53 713
11131.53 779
11132.52 729
11133.52 784
11134.51 743
11135.51 745
11136.51 698
11137.50 718
11138.50 733
11139.49 662
11140.49 693
11141.49 763
11142.48 749
11143.48 728
11144.48 726
11145.47 721
11146.47 717
11147.47 685
11148.46 741
11149.46 752
11150.46 716
11151.45 749
11152.45 720
11153.45 724
11154.44 686
11155.44 660
11156.44 683
11157.43 647
11158.43 647
11159.43 628
11160.42 663
11161.42 672
11162.42 654
11163.42 672
11164.41 674
11165.41 672
11166.41 634
11167.41 650
11168.40 666
11169.40 663
11170.40 671
11171.40 697
11172.39 656
11173.39 672
11174.39 683
11175.39 664
11176.39 651
11177.38 642
11178.38 642
11179.38 639
11180.38 630
11181.38 642
11182.37 628
11183.37 646
11184.37 590
11185.37 636
11186.37 618
11187.36 622
11188.36 645
11189.36 633
11190.36 656
11191.36 629
11192.36 623
11193.36 630
11194.35 650
11195.35 651
11196.35 654
11197.35 687
11198.35 672
11199.35 620
11200.35 617
11201.35 626
11202.35 607
11203.34 630
11204.34 583
11205.34 626
11206.34 628
11207.34 650
11208.34 661
11209.34 644
11210.34 656
11211.34 617
11212.34 603
11213.34 605
11214.34 637
11215.34 627
11216.34 640
11217.34 617
11218.34 637
11219.34 624
11220.34 643
11221.34 673
11222.34 614
11223.34 675
11224.34 655
11225.34 637
11226.34 640
11227.34 659
11228.34 638
11229.34 663
11230.34 610
11231.34 622
11232.34 646
11233.34 641
11234.34 635
11235.34 632
11236.34 616
11237.34 640
11238.34 668
11239.34 641
11240.34 630
11241.34 673
11242.34 640
11243.34 623
11244.34 645
11245.35 654
11246.35 647
11247.35 633
11248.35 644
11249.35 640
11250.35 674
11251.35 657
11252.35 652
11253.35 637
11254.36 613
11255.36 610
11256.36 643
11257.36 653
11258.36 652
11259.36 660
11260.36 677
11261.37 666
11262.37 601
11263.37 617
11264.37 687
11265.37 705
11266.38 640
11267.38 657
11268.38 653
11269.38 681
11270.38 674
11271.39 697
11272.39 659
11273.39 654
11274.39 648
11275.39 677
11276.40 718
11277.40 697
11278.40 706
11279.40 681
11280.41 686
11281.41 712
11282.41 700
11283.41 681
11284.42 709
11285.42 679
11286.42 694
11287.42 733
11288.43 733
11289.43 716
11290.43 693
11291.44 689
11292.44 701
11293.44 677
11294.45 664
11295.45 710
11296.45 673
11297.46 642
11298.46 664
11299.46 705
11300.47 678
11301.47 674
11302.47 679
11303.48 685
11304.48 702
11305.48 722
11306.49 697
11307.49 694
11308.49 729
11309.50 736
11310.50 765
11311.51 735
11312.51 743
11313.51 722
11314.52 757
11315.52 771
11316.53 777
11317.53 749
11318.53 741
11319.54 733
11320.54 764
11321.55 735
11322.55 739
11323.56 729
11324.56 737
11325.56 726
11326.57 683
11327.57 711
11328.58 697
11329.58 678
11330.59 710
11331.59 719
11332.60 724
11333.60 706
11334.61 727
11335.61 774
11336.62 752
11337.62 724
11338.63 736
11339.63 744
11340.64 736
11341.64 738
11342.65 771
11343.65 736
11344.66 740
11345.66 722
11346.67 772
11347.68 730
11348.68 720
11349.69 745
11350.69 768
11351.70 715
11352.70 747
11353.71 733
11354.71 737
11355.72 731
11356.73 705
11357.73 722
11358.74 698
11359.74 742
11360.75 691
11361.76 745
11362.76 731
11363.77 685
11364.78 727
11365.78 760
11366.79 737
11367.79 736
11368.80 711
11369.81 730
11370.81 717
11371.82 717
11372.83 736
11373.83 728
11374.84 738
11375.85 760
11376.85 753
11377.86 716
11378.87 720
11379.87 688
11380.88 761
11381.89 749
11382.90 716
11383.90 738
11384.91 760
11385.92 717
11386.92 741
11387.93 752
11388.94 756
11389.95 722
11390.95 724
11391.96 757
11392.97 750
11393.98 773
11394.98 751
11395.99 744
11397.00 779
11398.01 779
11399.01 757
11400.02 767
11401.03 772
11402.04 780
11403.05 818
11404.05 787
11405.06 786
11406.07 805
11407.08 839
11408.09 839
11409.09 815
11410.10 814
11411.11 813
11412.12 781
11413.13 801
11414.14 813
11415.14 845
11416.15 867
11417.16 829
11418.17 838
11419.18 860
11420.19 851
11421.20 856
11422.20 867
11423.21 825
11424.22 801
11425.23 813
11426.24 857
11427.25 885
11428.26 926
11429.27 905
11430.28 858
11431.29 897
11432.29 876
11433.30 885
11434.31 930
11435.32 907
11436.33 924
11437.34 940
11438.35 971
11439.36 958
11440.37 962
11441.38 955
11442.39 968
11443.40 979
11444.41 981
11445.42 975
11446.43 991
11447.44 1032
11448.45 1014
11449.46 986
11450.47 1003
11451.48 1013
11452.49 999
11453.50 1052
11454.51 1073
11455.52 1025
11456.53 1039
11457.54 1056
11458.55 1077
11459.56 1042
11460.57 1119
11461.58 1112
11462.59 1049
11463.60 1061
11464.61 1080
11465.62 1132
11466.64 1109
11467.65 1100
11468.66 1125
11469.67 1128
11470.68 1159
11471.69 1185
11472.70 1148
11473.71 1147
11474.72 1150
11475.73 1160
11476.75 1172
11477.76 1191
11478.77 1203
11479.78 1214
11480.79 1228
11481.80 1216
11482.81 1250
11483.82 1230
11484.84 1224
11485.85 1207
11486.86 1226
11487.87 1257
11488.88 1261
11489.89 1242
11490.91 1225
11491.92 1269
11492.93 1242
11493.94 1215
11494.95 1327
11495.97 1269
11496.98 1260
11497.99 1246
11499.00 1339
11500.01 1362
11501.03 1308
11502.04 1318
11503.05 1312
11504.06 1321
11505.08 1357
11506.09 1335
11507.10 1306
11508.11 1332
11509.13 1322
11510.14 1396
11511.15 1404
11512.16 1392
11513.18 1410
11514.19 1448
11515.20 1465
11516.22 1450
11517.23 1451
11518.24 1369
11519.26 1438
11520.27 1477
11521.28 1494
11522.29 1497
11523.31 1515
11524.32 1536
11525.33 1602
11526.35 1581
11527.36 1557
11528.38 1584
11529.39 1596
11530.40 1573
11531.42 1626
11532.43 1642
11533.44 1697
11534.46 1680
11535.47 1739
11536.48 1705
11537.50 1805
11538.51 1759
11539.53 1791
11540.54 1859
11541.55 1819
11542.57 1850
11543.58 1857
11544.60 1907
11545.61 1902
11546.63 1961
11547.64 1923
11548.65 1998
11549.67 1979
11550.68 2076
11551.70 2081
11552.71 2082
11553.73 2188
11554.74 2149
11555.76 2279
11556.77 2333
11557.78 2365
11558.80 2366
11559.81 2396
11560.83 2430
11561.84 2527
11562.86 2553
11563.87 2581
11564.89 2597
11565.90 2661
11566.92 2701
11567.93 2721
11568.95 2726
11569.97 2824
11570.98 2940
11572.00 2946
11573.01 3059
11574.03 3084
11575.04 3103
11576.06 3204
11577.07 3321
11578.09 3461
11579.11 3502
11580.12 3616
11581.14 3803
11582.15 3942
11583.17 4027
11584.18 4254
11585.20 4430
11586.22 4487
11587.23 4619
11588.25 4839
11589.26 5114
11590.28 5226
11591.30 5237
11592.31 5585
11593.33 5996
11594.35 6301
11595.36 6553
11596.38 6907
11597.40 7470
11598.41 7941
11599.43 8573
11600.44 9207
11601.46 9917
11602.48 10495
11603.50 10840
11604.51 11213
11605.53 11372
11606.55 11285
11607.56 10828
11608.58 10387
11609.60 9776
11610.61 9210
11611.63 8299
11612.65 7487
11613.67 6750
11614.68 6094
11615.70 5403
11616.72 4981
11617.73 4629
11618.75 4231
11619.77 3820
11620.79 3656
11621.80 3471
11622.82 3254
11623.84 3299
11624.86 3227
11625.88 3076
11626.89 2994
11627.91 2983
11628.93 2914
11629.95 2890
11630.96 2803
11631.98 2704
11633.00 2712
11634.02 2723
11635.04 2696
11636.06 2735
11637.07 2729
11638.09 2604
11639.11 2616
11640.13 2662
11641.15 2627
11642.17 2539
11643.18 2522
11644.20 2479
11645.22 2451
11646.24 2376
11647.26 2322
11648.28 2275
11649.30 2242
11650.31 2163
11651.33 2066
11652.35 2026
11653.37 1970
11654.39 1976
11655.41 2002
11656.43 2024
11657.45 1985
11658.47 2019
11659.49 2024
11660.51 1989
11661.52 2048
11662.54 2039
11663.56 1957
11664.58 2034
11665.60 2038
11666.62 2084
11667.64 2099
11668.66 2119
11669.68 2141
11670.70 2123
11671.72 2036
11672.74 2161
11673.76 2208
11674.78 2204
11675.80 2170
11676.82 2255
11677.84 2297
11678.86 2336
11679.88 2333
11680.90 2325
11681.92 2352
11682.94 2422
11683.96 2419
11684.98 2407
11686.00 2415
11687.02 2386
11688.04 2419
11689.06 2362
11690.08 2421
11691.10 2358
11692.12 2228
11693.14 2299
11694.17 2263
11695.19 2213
11696.21 2233
11697.23 2189
11698.25 2201
11699.27 2161
11700.29 2092
11701.31 2103
11702.33 2128
11703.35 2087
11704.38 2062
11705.40 2030
11706.42 2102
11707.44 2005
11708.46 2010
11709.48 1968
11710.50 1977
11711.52 1958
11712.55 1925
11713.57 1908
11714.59 1849
11715.61 1849
11716.63 1864
11717.65 1861
11718.68 1811
11719.70 1778
11720.72 1705
11721.74 1672
11722.76 1742
11723.79 1723
11724.81 1673
11725.83 1650
11726.85 1643
11727.87 1622
11728.90 1577
11729.92 1588
11730.94 1580
11731.96 1577
11732.99 1541
11734.01 1559
11735.03 1483
11736.05 1509
11737.08 1522
11738.10 1444
11739.12 1445
11740.14 1475
11741.17 1440
11742.19 1434
11743.21 1454
11744.24 1505
11745.26 1487
11746.28 1408
11747.31 1461
11748.33 1431
11749.35 1478
11750.37 1454
11751.40 1433
11752.42 1402
11753.44 1375
11754.47 1328
11755.49 1318
11756.51 1353
11757.54 1319
11758.56 1302
11759.59 1235
11760.61 1312
11761.63 1241
11762.66 1235
11763.68 1221
11764.70 1201
11765.73 1167
11766.75 1162
11767.78 1129
11768.80 1137
11769.82 1183
11770.85 1177
11771.87 1167
11772.90 1150
11773.92 1147
11774.94 1179
11775.97 1170
11776.99 1146
11778.02 1135
11779.04 1114
11780.07 1162
11781.09 1166
11782.12 1157
11783.14 1126
11784.16 1061
11785.19 1073
11786.21 1098
11787.24 1125
11788.26 1081
11789.29 1062
11790.31 1061
11791.34 1094
11792.36 1070
11793.39 1056
11794.41 990
11795.44 1031
11796.46 981
11797.49 997
11798.51 967
11799.54 962
11800.57 985
11801.59 960
11802.62 956
11803.64 951
11804.67 917
11805.69 938
11806.72 904
11807.74 888
11808.77 890
11809.80 840
11810.82 883
11811.85 922
11812.87 907
11813.90 881
11814.92 853
11815.95 859
11816.98 835
11818.00 866
11819.03 861
11820.06 872
11821.08 886
11822.11 855
11823.13 819
11824.16 864
11825.19 871
11826.21 855
11827.24 833
11828.27 836
11829.29 850
11830.32 840
11831.35 810
11832.37 850
11833.40 845
11834.43 841
11835.45 830
11836.48 840
11837.51 806
11838.53 794
11839.56 756
11840.59 800
11841.62 812
11842.64 804
11843.67 819
11844.70 764
11845.73 798
11846.75 775
11847.78 761
11848.81 769
11849.84 799
11850.86 780
11851.89 795
11852.92 772
11853.95 781
11854.97 802
11856.00 793
11857.03 779
11858.06 783
11859.08 755
11860.11 752
11861.14 766
11862.17 777
11863.20 745
11864.22 769
11865.25 782
11866.28 793
11867.31 756
11868.34 767
11869.37 730
11870.39 789
11871.42 750
11872.45 759
11873.48 760
11874.51 767
11875.54 742
11876.57 754
11877.59 762
11878.62 760
11879.65 727
11880.68 791
11881.71 776
11882.74 761
11883.77 777
11884.80 689
11885.83 754
11886.86 762
11887.88 787
11888.91 804
11889.94 783
11890.97 812
11892.00 823
11893.03 796
11894.06 803
11895.09 769
11896.12 790
11897.15 799
11898.18 812
11899.21 819
11900.24 780
11901.27 865
11902.30 854
11903.33 814
11904.36 830
11905.39 807
11906.42 818
11907.45 827
11908.48 814
11909.51 815
11910.54 774
11911.57 800
11912.60 778
11913.63 747
11914.66 778
11915.69 762
11916.72 767
11917.75 764
11918.78 773
11919.81 779
11920.84 766
11921.87 788
11922.90 789
11923.93 803
11924.96 833
11925.99 848
11927.03 794
11928.06 849
11929.09 899
11930.12 882
11931.15 897
11932.18 872
11933.21 891
11934.24 908
11935.27 853
11936.30 861
11937.34 911
11938.37 855
11939.40 831
11940.43 842
11941.46 785
11942.49 732
11943.52 771
11944.56 729
11945.59 740
11946.62 728
11947.65 723
11948.68 720
11949.72 713
11950.75 692
11951.78 735
11952.81 741
11953.84 705
11954.87 661
11955.91 707
11956.94 694
11957.97 745
11959.00 701
11960.04 703
11961.07 674
11962.10 642
11963.13 731
11964.17 737
11965.20 686
11966.23 657
11967.26 713
11968.30 716
11969.33 716
11970.36 697
11971.39 727
11972.43 734
11973.46 750
11974.49 736
11975.53 724
11976.56 697
11977.59 705
11978.62 741
11979.66 712
11980.69 674
11981.72 713
11982.76 723
11983.79 704
11984.82 730
11985.86 747
11986.89 737
11987.92 737
11988.96 748
11989.99 739
11991.02 704
11992.06 741
11993.09 751
11994.13 713
11995.16 730
11996.19 728
11997.23 727
11998.26 737
11999.30 749
12000.33 753
12001.36 801
12002.40 752
12003.43 785
12004.47 750
12005.50 761
12006.53 746
12007.57 781
12008.60 765
12009.64 809
12010.67 782
12011.71 796
12012.74 804
12013.78 796
12014.81 838
12015.85 846
12016.88 815
12017.91 866
12018.95 871
12019.98 789
12021.02 824
12022.05 777
12023.09 847
12024.12 809
12025.16 823
12026.19 816
12027.23 800
12028.26 836
12029.30 834
12030.34 798
12031.37 816
12032.41 825
12033.44 811
12034.48 753
12035.51 780
12036.55 767
12037.58 804
12038.62 789
12039.66 765
12040.69 765
12041.73 785
12042.76 814
12043.80 758
12044.83 758
12045.87 706
12046.91 739
12047.94 757
12048.98 763
12050.01 777
12051.05 800
12052.09 777
12053.12 758
12054.16 765
12055.20 737
12056.23 786
12057.27 809
12058.31 787
12059.34 777
12060.38 774
12061.42 749
12062.45 782
12063.49 787
12064.53 808
12065.56 777
12066.60 794
12067.64 766
12068.67 789
12069.71 760
12070.75 762
12071.78 755
12072.82 765
12073.86 803
12074.90 798
12075.93 798
12076.97 781
12078.01 779
12079.05 803
12080.08 815
12081.12 786
12082.16 811
12083.20 783
12084.23 817
12085.27 819
12086.31 808
12087.35 829
12088.38 808
12089.42 835
12090.46 822
12091.50 849
12092.54 829
12093.57 883
12094.61 894
12095.65 882
12096.69 918
12097.73 923
12098.76 937
12099.80 953
12100.84 938
12101.88 967
12102.92 955
12103.96 956
12104.99 910
12106.03 898
12107.07 953
12108.11 903
12109.15 881
12110.19 921
12111.23 894
12112.27 877
12113.30 820
12114.34 857
12115.38 841
12116.42 802
12117.46 813
12118.50 830
12119.54 838
12120.58 818
12121.62 769
12122.66 780
12123.70 770
12124.74 759
12125.77 783
12126.81 788
12127.85 741
12128.89 748
12129.93 757
12130.97 763
12132.01 768
12133.05 783
12134.09 817
12135.13 764
12136.17 768
12137.21 738
12138.25 756
12139.29 701
12140.33 741
12141.37 761
12142.41 715
12143.45 768
12144.49 763
12145.53 715
12146.57 709
12147.61 715
12148.65 715
12149.69 696
12150.73 706
12151.77 690
12152.81 689
12153.86 674
12154.90 707
12155.94 715
12156.98 682
12158.02 699
12159.06 677
12160.10 707
12161.14 688
12162.18 673
12163.22 665
12164.26 692
12165.31 697
12166.35 700
12167.39 698
12168.43 682
12169.47 667
12170.51 693
12171.55 704
12172.59 678
12173.64 717
12174.68 664
12175.72 673
12176.76 674
12177.80 716
12178.84 713
12179.89 692
12180.93 696
12181.97 700
12183.01 679
12184.05 686
12185.09 646
12186.14 656
12187.18 672
12188.22 670
12189.26 642
12190.31 641
12191.35 641
12192.39 641
12193.43 655
12194.47 680
12195.52 662
12196.56 662
12197.60 643
12198.64 656
12199.69 670
12200.73 641
12201.77 689
12202.81 679
12203.86 667
12204.90 696
12205.94 668
12206.99 659
12208.03 665
12209.07 666
12210.11 672
12211.16 680
12212.20 669
12213.24 711
12214.29 682
12215.33 676
12216.37 680
12217.42 652
12218.46 676
12219.50 661
12220.55 653
12221.59 623
12222.63 669
12223.68 680
12224.72 698
12225.77 641
12226.81 675
12227.85 683
12228.90 697
12229.94 661
12230.98 680
12232.03 608
12233.07 644
12234.12 637
12235.16 655
12236.20 651
12237.25 632
12238.29 676
12239.34 616
12240.38 641
12241.43 648
12242.47 639
12243.52 646
12244.56 696
12245.60 659
12246.65 646
12247.69 649
12248.74 626
12249.78 673
12250.83 640
12251.87 628
12252.92 637
12253.96 614
12255.01 627
12256.05 604
12257.10 613
12258.14 649
12259.19 608
12260.23 597
12261.28 549
12262.32 631
12263.37 599
12264.41 569
12265.46 580
12266.50 613
12267.55 612
12268.60 589
12269.64 625
12270.69 588
12271.73 584
12272.78 582
12273.82 596
12274.87 563
12275.92 598
12276.96 591
12278.01 615
12279.05 561
12280.10 564
12281.14 574
12282.19 591
12283.24 557
12284.28 551
12285.33 533
12286.38 555
12287.42 618
12288.47 591
12289.51 568
12290.56 567
12291.61 586
12292.65 572
12293.70 591
12294.75 577
12295.79 592
12296.84 584
12297.89 575
12298.93 530
12299.98 562
12301.03 572
12302.08 571
12303.12 584
12304.17 591
12305.22 569
12306.26 588
12307.31 549
12308.36 505
12309.41 539
12310.45 536
12311.50 540
12312.55 577
12313.59 541
12314.64 556
12315.69 559
12316.74 522
12317.78 549
12318.83 536
12319.88 513
12320.93 569
12321.98 537
12323.02 548
12324.07 520
12325.12 540
12326.17 534
12327.22 520
12328.26 535
12329.31 558
12330.36 570
12331.41 527
12332.46 513
12333.50 532
12334.55 532
12335.60 514
12336.65 571
12337.70 539
12338.75 522
12339.80 517
12340.84 552
12341.89 506
12342.94 505
12343.99 510
12345.04 512
12346.09 500
12347.14 495
12348.19 527
12349.23 540
12350.28 536
12351.33 503
12352.38 512
12353.43 486
12354.48 518
12355.53 518
12356.58 538
12357.63 541
12358.68 534
12359.73 525
12360.78 535
12361.82 489
12362.87 536
12363.92 527
12364.97 532
12366.02 517
12367.07 510
12368.12 502
12369.17 511
12370.22 509
12371.27 527
12372.32 515
12373.37 507
12374.42 503
12375.47 491
12376.52 524
12377.57 475
12378.62 519
12379.67 480
12380.72 501
12381.77 513
12382.82 500
12383.87 505
12384.92 521
12385.98 494
12387.03 518
12388.08 534
12389.13 544
12390.18 531
12391.23 537
12392.28 520
12393.33 498
12394.38 494
12395.43 485
12396.48 531
12397.53 500
12398.59 502
12399.64 511
12400.69 499
12401.74 528
12402.79 519
12403.84 512
12404.89 498
12405.94 525
12407.00 491
12408.05 497
12409.10 488
12410.15 525
12411.20 512
12412.25 532
12413.30 519
12414.36 519
12415.41 521
12416.46 481
12417.51 490
12418.56 501
12419.62 523
12420.67 495
12421.72 496
12422.77 493
12423.82 522
12424.88 490
12425.93 496
12426.98 508
12428.03 492
12429.08 514
12430.14 522
12431.19 498
12432.24 498
12433.29 520
12434.35 536
12435.40 522
12436.45 474
12437.51 523
12438.56 525
12439.61 500
12440.66 503
12441.72 525
12442.77 545
12443.82 524
12444.88 501
12445.93 515
12446.98 510
12448.03 516
12449.09 506
12450.14 526
12451.19 490
12452.25 480
12453.30 476
12454.35 470
12455.41 494
12456.46 505
12457.51 549
12458.57 507
12459.62 508
12460.68 488
12461.73 496
12462.78 523
12463.84 500
12464.89 482
12465.94 491
12467.00 516
12468.05 513
12469.11 553
12470.16 575
12471.21 526
12472.27 556
12473.32 523
12474.38 522
12475.43 530
12476.49 528
12477.54 542
12478.60 516
12479.65 532
12480.70 513
12481.76 527
12482.81 607
12483.87 534
12484.92 526
12485.98 578
12487.03 576
12488.09 531
12489.14 576
12490.20 593
12491.25 583
12492.31 585
12493.36 646
12494.42 637
12495.47 629
12496.53 629
12497.58 621
12498.64 625
12499.69 660
12500.75 646
12501.80 584
12502.86 598
12503.91 605
12504.97 589
12506.03 585
12507.08 559
12508.14 562
12509.19 590
12510.25 545
12511.30 516
12512.36 537
12513.42 521
12514.47 539
12515.53 541
12516.58 533
12517.64 499
12518.70 537
12519.75 544
12520.81 512
12521.87 521
12522.92 519
12523.98 536
12525.03 543
12526.09 518
12527.15 530
12528.20 544
12529.26 534
12530.32 544
12531.37 570
12532.43 519
12533.49 519
12534.54 533
12535.60 523
12536.66 549
12537.71 520
12538.77 572
12539.83 559
12540.89 555
12541.94 525
12543.00 540
12544.06 540
12545.11 525
12546.17 556
12547.23 552
12548.29 519
12549.34 546
12550.40 580
12551.46 554
12552.52 569
12553.57 567
12554.63 575
12555.69 601
12556.75 599
12557.80 588
12558.86 622
12559.92 603
12560.98 571
12562.04 611
12563.09 594
12564.15 618
12565.21 641
12566.27 638
12567.33 658
12568.39 661
12569.44 658
12570.50 675
12571.56 696
12572.62 726
12573.68 700
12574.74 721
12575.79 744
12576.85 687
12577.91 748
12578.97 730
12580.03 762
12581.09 776
12582.15 777
12583.20 776
12584.26 794
12585.32 737
12586.38 676
12587.44 695
12588.50 684
12589.56 665
12590.62 639
12591.68 659
12592.74 636
12593.80 677
12594.86 666
12595.91 617
12596.97 633
12598.03 598
12599.09 593
12600.15 615
12601.21 621
12602.27 573
12603.33 600
12604.39 609
12605.45 584
12606.51 595
12607.57 605
12608.63 586
12609.69 606
12610.75 615
12611.81 613
12612.87 588
12613.93 631
12614.99 607
12616.05 649
12617.11 615
12618.17 626
12619.23 643
12620.29 616
12621.35 635
12622.41 647
12623.47 643
12624.53 606
12625.60 637
12626.66 602
12627.72 592
12628.78 595
12629.84 613
12630.90 601
12631.96 617
12633.02 581
12634.08 607
12635.14 653
12636.20 604
12637.27 609
12638.33 589
12639.39 639
12640.45 628
12641.51 609
12642.57 595
12643.63 621
12644.69 652
12645.76 675
12646.82 650
12647.88 640
12648.94 621
12650.00 646
12651.06 669
12652.13 649
12653.19 698
12654.25 700
12655.31 716
12656.37 718
12657.44 701
12658.50 733
12659.56 754
12660.62 755
12661.68 721
12662.75 730
12663.81 731
12664.87 724
12665.93 740
12666.99 736
12668.06 744
12669.12 705
12670.18 682
12671.24 693
12672.31 660
12673.37 662
12674.43 683
12675.50 685
12676.56 667
12677.62 641
12678.68 676
12679.75 651
12680.81 664
12681.87 668
12682.94 663
12684.00 696
12685.06 647
12686.13 683
12687.19 707
12688.25 676
12689.31 664
12690.38 720
12691.44 719
12692.51 686
12693.57 716
12694.63 728
12695.70 754
12696.76 734
12697.82 711
12698.89 716
12699.95 726
12701.01 736
12702.08 769
12703.14 754
12704.21 769
12705.27 778
12706.33 768
12707.40 781
12708.46 752
12709.53 746
12710.59 770
12711.65 791
12712.72 735
12713.78 734
12714.85 738
12715.91 757
12716.98 719
12718.04 741
12719.11 772
12720.17 739
12721.23 745
12722.30 719
12723.36 733
12724.43 673
12725.49 719
12726.56 713
12727.62 730
12728.69 736
12729.75 660
12730.82 724
12731.88 722
12732.95 721
12734.01 711
12735.08 681
12736.14 671
12737.21 712
12738.28 715
12739.34 682
12740.41 723
12741.47 717
12742.54 665
12743.60 690
12744.67 681
12745.73 637
12746.80 684
12747.87 638
12748.93 657
12750.00 620
12751.06 661
12752.13 639
12753.19 663
12754.26 616
12755.33 608
12756.39 598
12757.46 595
12758.53 583
12759.59 574
12760.66 552
12761.72 582
12762.79 571
12763.86 564
12764.92 559
12765.99 569
12767.06 553
12768.12 539
12769.19 558
12770.26 532
12771.32 564
12772.39 538
12773.46 553
12774.52 529
12775.59 551
12776.66 556
12777.72 547
12778.79 538
12779.86 536
12780.93 552
12781.99 552
12783.06 542
12784.13 539
12785.20 580
12786.26 536
12787.33 541
12788.40 526
12789.46 533
12790.53 517
12791.60 513
12792.67 516
12793.74 503
12794.80 535
12795.87 506
12796.94 513
12798.01 522
12799.07 531
12800.14 494
12801.21 537
12802.28 509
12803.35 504
12804.41 520
12805.48 527
12806.55 510
12807.62 522
12808.69 520
12809.76 524
12810.82 541
12811.89 509
12812.96 514
12814.03 521
12815.10 531
12816.17 540
12817.24 519
12818.30 525
12819.37 526
12820.44 529
12821.51 534
12822.58 510
12823.65 533
12824.72 522
12825.79 513
12826.86 533
12827.92 509
12828.99 512
12830.06 500
12831.13 498
12832.20 507
12833.27 504
12834.34 467
12835.41 496
12836.48 525
12837.55 534
12838.62 518
12839.69 474
12840.76 501
12841.83 500
12842.90 495
12843.97 504
12845.04 487
12846.11 501
12847.18 480
12848.25 460
12849.32 498
12850.39 469
12851.46 484
12852.53 485
12853.60 495
12854.67 465
12855.74 472
12856.81 504
12857.88 481
12858.95 461
12860.02 471
12861.09 479
12862.16 459
12863.23 462
12864.30 452
12865.37 431
12866.44 442
12867.51 456
12868.58 451
12869.65 461
12870.73 432
12871.80 428
12872.87 421
12873.94 454
12875.01 462
12876.08 463
12877.15 469
12878.22 465
12879.29 428
12880.37 437
12881.44 429
12882.51 446
12883.58 429
12884.65 408
12885.72 436
12886.79 415
12887.87 425
12888.94 427
12890.01 387
12891.08 414
12892.15 431
12893.22 438
12894.30 459
12895.37 415
12896.44 423
12897.51 439
12898.58 402
12899.66 407
12900.73 404
12901.80 431
12902.87 409
12903.94 434
12905.02 432
12906.09 412
12907.16 420
12908.23 430
12909.31 409
12910.38 396
12911.45 390
12912.52 419
12913.60 416
12914.67 403
12915.74 377
12916.82 375
12917.89 380
12918.96 390
12920.03 378
12921.11 385
12922.18 417
12923.25 427
12924.33 415
12925.40 401
12926.47 405
12927.55 401
12928.62 405
12929.69 401
12930.77 371
12931.84 394
12932.91 406
12933.99 395
12935.06 372
12936.13 393
12937.21 356
12938.28 396
12939.35 376
12940.43 391
12941.50 351
12942.58 384
12943.65 385
12944.72 372
12945.80 355
12946.87 365
12947.95 378
12949.02 381
12950.09 393
12951.17 403
12952.24 403
12953.32 389
12954.39 391
12955.47 377
12956.54 377
12957.62 383
12958.69 386
12959.76 395
12960.84 382
12961.91 384
12962.99 364
12964.06 384
12965.14 372
12966.21 379
12967.29 345
12968.36 397
12969.44 397
12970.51 384
12971.59 379
12972.66 392
12973.74 376
12974.81 385
12975.89 392
12976.96 405
12978.04 395
12979.11 365
12980.19 395
12981.27 402
12982.34 417
12983.42 429
12984.49 404
12985.57 390
12986.64 394
12987.72 422
12988.79 394
12989.87 389
12990.95 410
12992.02 435
12993.10 414
12994.17 408
12995.25 395
12996.33 361
12997.40 367
12998.48 405
12999.56 382
13000.63 400
13001.71 423
13002.78 392
13003.86 396
13004.94 413
13006.01 373
13007.09 381
13008.17 360
13009.24 407
13010.32 409
13011.40 380
13012.47 398
13013.55 408
13014.63 411
13015.70 412
13016.78 383
13017.86 384
13018.94 389
13020.01 374
13021.09 387
13022.17 370
13023.24 394
13024.32 407
13025.40 394
13026.48 414
13027.55 425
13028.63 389
13029.71 394
13030.79 391
13031.86 399
13032.94 401
13034.02 409
13035.10 361
13036.17 430
13037.25 410
13038.33 411
13039.41 423
13040.49 419
13041.56 422
13042.64 401
13043.72 458
13044.80 412
13045.88 402
13046.95 465
13048.03 434
13049.11 427
13050.19 428
13051.27 413
13052.35 427
13053.42 420
13054.50 437
13055.58 432
13056.66 431
13057.74 415
13058.82 420
13059.90 401
13060.97 399
13062.05 418
13063.13 403
13064.21 375
13065.29 378
13066.37 370
13067.45 398
13068.53 417
13069.61 435
13070.69 403
13071.76 438
13072.84 388
13073.92 390
13075.00 411
13076.08 430
13077.16 414
13078.24 373
13079.32 420
13080.40 399
13081.48 400
13082.56 405
13083.64 405
13084.72 383
13085.80 415
13086.88 398
13087.96 406
13089.04 388
13090.12 416
13091.20 368
13092.28 371
13093.36 396
13094.44 413
13095.52 415
13096.60 383
13097.68 416
13098.76 419
13099.84 408
13100.92 400
13102.00 388
13103.08 390
13104.16 415
13105.24 431
13106.32 388
13107.40 404
13108.48 408
13109.57 375
13110.65 376
13111.73 385
13112.81 395
13113.89 395
13114.97 432
13116.05 400
13117.13 402
13118.21 392
13119.29 386
13120.38 391
13121.46 407
13122.54 400
13123.62 380
13124.70 405
13125.78 392
13126.86 375
13127.95 400
13129.03 388
13130.11 395
13131.19 394
13132.27 384
13133.35 380
13134.44 394
13135.52 378
13136.60 391
13137.68 373
13138.76 374
13139.85 379
13140.93 409
13142.01 396
13143.09 365
13144.17 350
13145.26 348
13146.34 400
13147.42 397
13148.50 363
13149.59 399
13150.67 392
13151.75 356
13152.83 383
13153.92 385
13155.00 377
13156.08 394
13157.16 406
13158.25 400
13159.33 388
13160.41 388
13161.50 372
13162.58 391
13163.66 383
13164.74 404
13165.83 402
13166.91 384
13167.99 370
13169.08 371
13170.16 364
13171.24 362
13172.33 374
13173.41 390
13174.49 375
13175.58 407
13176.66 371
13177.75 399
13178.83 406
13179.91 385
13181.00 383
13182.08 394
13183.16 366
13184.25 367
13185.33 382
13186.42 381
13187.50 413
13188.58 398
13189.67 398
13190.75 377
13191.84 366
13192.92 373
13194.00 375
13195.09 400
13196.17 379
13197.26 428
13198.34 388
13199.43 371
13200.51 369
13201.60 422
13202.68 391
13203.76 407
13204.85 388
13205.93 364
13207.02 382
13208.10 374
13209.19 379
13210.27 395
13211.36 384
13212.44 412
13213.53 417
13214.61 372
13215.70 355
13216.78 406
13217.87 413
13218.95 390
13220.04 370
13221.13 407
13222.21 403
13223.30 374
13224.38 393
13225.47 379
13226.55 390
13227.64 400
13228.72 404
13229.81 389
13230.90 357
13231.98 391
13233.07 387
13234.15 389
13235.24 386
13236.33 393
13237.41 368
13238.50 396
13239.58 411
13240.67 388
13241.76 403
13242.84 378
13243.93 396
13245.01 402
13246.10 399
13247.19 428
13248.27 376
13249.36 409
13250.45 374
13251.53 397
13252.62 381
13253.71 398
13254.79 375
13255.88 362
13256.97 386
13258.05 402
13259.14 388
13260.23 412
13261.32 401
13262.40 415
13263.49 418
13264.58 398
13265.66 396
13266.75 411
13267.84 407
13268.93 424
13270.01 446
13271.10 439
13272.19 428
13273.28 419
13274.36 439
13275.45 415
13276.54 414
13277.63 419
13278.71 401
13279.80 421
13280.89 416
13281.98 412
13283.07 422
13284.15 419
13285.24 422
13286.33 427
13287.42 447
13288.51 446
13289.59 434
13290.68 436
13291.77 469
13292.86 471
13293.95 441
13295.04 405
13296.12 438
13297.21 449
13298.30 428
13299.39 455
13300.48 460
13301.57 442
13302.66 427
13303.74 466
13304.83 476
13305.92 464
13307.01 458
13308.10 464
13309.19 450
13310.28 464
13311.37 423
13312.46 456
13313.55 481
13314.63 476
13315.72 462
13316.81 463
13317.90 476
13318.99 496
13320.08 482
13321.17 517
13322.26 492
13323.35 451
13324.44 461
13325.53 484
13326.62 473
13327.71 466
13328.80 446
13329.89 451
13330.98 466
13332.07 488
13333.16 442
13334.25 480
13335.34 476
13336.43 505
13337.52 477
13338.61 482
13339.70 443
13340.79 441
13341.88 432
13342.97 450
13344.06 481
13345.15 476
13346.24 458
13347.33 467
13348.42 448
13349.51 464
13350.60 476
13351.69 475
13352.79 449
13353.88 481
13354.97 481
13356.06 513
13357.15 497
13358.24 491
13359.33 484
13360.42 472
13361.51 511
13362.60 507
13363.70 496
13364.79 493
13365.88 529
13366.97 539
13368.06 493
13369.15 482
13370.24 518
13371.34 488
13372.43 524
13373.52 552
13374.61 494
13375.70 483
13376.79 479
13377.89 467
13378.98 459
13380.07 475
13381.16 458
13382.25 462
13383.34 477
13384.44 471
13385.53 470
13386.62 454
13387.71 425
13388.81 448
13389.90 419
13390.99 411
13392.08 402
13393.18 449
13394.27 447
13395.36 446
13396.45 442
13397.55 403
13398.64 421
13399.73 420
13400.82 451
13401.92 424
13403.01 447
13404.10 427
13405.19 423
13406.29 439
13407.38 418
13408.47 447
13409.57 426
13410.66 454
13411.75 468
13412.85 470
13413.94 454
13415.03 436
13416.13 448
13417.22 444
13418.31 453
13419.41 476
13420.50 447
13421.59 444
13422.69 466
13423.78 444
13424.87 432
13425.97 459
13427.06 480
13428.16 448
13429.25 460
13430.34 427
13431.44 442
13432.53 469
13433.63 452
13434.72 427
13435.81 439
13436.91 449
13438.00 460
13439.10 445
13440.19 453
13441.29 447
13442.38 440
13443.47 473
13444.57 416
13445.66 487
13446.76 471
13447.85 484
13448.95 467
13450.04 455
13451.14 488
13452.23 475
13453.33 456
13454.42 469
13455.52 503
13456.61 470
13457.71 518
13458.80 482
13459.90 461
13460.99 461
13462.09 498
13463.18 529
13464.28 495
13465.37 508
13466.47 520
13467.56 490
13468.66 482
13469.76 494
13470.85 523
13471.95 536
13473.04 525
13474.14 516
13475.23 496
13476.33 489
13477.43 495
13478.52 525
13479.62 507
13480.71 505
13481.81 509
13482.91 542
13484.00 517
13485.10 516
13486.19 530
13487.29 532
13488.39 535
13489.48 516
13490.58 533
13491.68 553
13492.77 500
13493.87 507
13494.97 540
13496.06 545
13497.16 553
13498.26 564
13499.35 588
13500.45 618
13501.55 599
13502.64 599
13503.74 565
13504.84 576
13505.93 561
13507.03 551
13508.13 585
13509.22 555
13510.32 555
13511.42 531
13512.52 548
13513.61 553
13514.71 523
13515.81 500
13516.91 509
13518.00 516
13519.10 501
13520.20 495
13521.30 475
13522.39 504
13523.49 491
13524.59 484
13525.69 487
13526.79 461
13527.88 470
13528.98 449
13530.08 485
13531.18 469
13532.28 453
13533.37 458
13534.47 465
13535.57 447
13536.67 470
13537.77 460
13538.86 438
13539.96 423
13541.06 410
13542.16 438
13543.26 451
13544.36 450
13545.46 408
13546.55 425
13547.65 426
13548.75 411
13549.85 391
13550.95 383
13552.05 421
13553.15 427
13554.25 417
13555.35 409
13556.44 396
13557.54 424
13558.64 421
13559.74 423
13560.84 421
13561.94 446
13563.04 440
13564.14 405
13565.24 399
13566.34 402
13567.44 393
13568.54 395
13569.64 451
13570.74 438
13571.84 433
13572.94 428
13574.04 431
13575.14 433
13576.24 452
13577.33 416
13578.43 434
13579.53 412
13580.63 423
13581.74 399
13582.84 426
13583.94 410
13585.04 399
13586.14 450
13587.24 427
13588.34 421
13589.44 424
13590.54 431
13591.64 440
13592.74 422
13593.84 432
13594.94 432
13596.04 422
13597.14 418
13598.24 414
13599.34 417
13600.44 456
13601.54 463
13602.65 444
13603.75 435
13604.85 431
13605.95 436
13607.05 436
13608.15 392
13609.25 444
13610.35 411
13611.45 435
13612.56 441
13613.66 442
13614.76 425
13615.86 446
13616.96 460
13618.06 422
13619.16 436
13620.27 458
13621.37 463
13622.47 464
13623.57 416
13624.67 438
13625.78 474
13626.88 423
13627.98 433
13629.08 451
13630.18 467
13631.29 456
13632.39 428
13633.49 460
13634.59 434
13635.69 435
13636.80 436
13637.90 468
13639.00 410
13640.10 452
13641.21 435
13642.31 453
13643.41 446
13644.51 431
13645.62 445
13646.72 404
13647.82 420
13648.92 450
13650.03 443
13651.13 415
13652.23 417
13653.34 411
13654.44 451
13655.54 436
13656.65 459
13657.75 434
13658.85 442
13659.96 443
13661.06 451
13662.16 435
13663.27 414
13664.37 437
13665.47 443
13666.58 448
13667.68 470
13668.78 445
13669.89 473
13670.99 489
13672.09 470
13673.20 465
13674.30 474
13675.41 479
13676.51 475
13677.61 445
13678.72 437
13679.82 459
13680.93 412
13682.03 456
13683.13 460
13684.24 482
13685.34 461
13686.45 456
13687.55 466
13688.66 465
13689.76 467
13690.86 473
13691.97 478
13693.07 458
13694.18 470
13695.28 479
13696.39 488
13697.49 467
13698.60 504
13699.70 504
13700.81 546
13701.91 516
13703.02 519
13704.12 492
13705.23 526
13706.33 530
13707.44 551
13708.54 547
13709.65 548
13710.75 606
13711.86 612
13712.96 595
13714.07 584
13715.18 568
13716.28 589
13717.39 643
13718.49 615
13719.60 551
13720.70 580
13721.81 574
13722.91 560
13724.02 543
13725.13 534
13726.23 520
13727.34 554
13728.44 561
13729.55 535
13730.66 531
13731.76 504
13732.87 533
13733.98 502
13735.08 512
13736.19 485
13737.29 500
13738.40 490
13739.51 467
13740.61 456
13741.72 505
13742.83 456
13743.93 506
13745.04 506
13746.15 506
13747.25 449
13748.36 460
13749.47 492
13750.57 493
13751.68 474
13752.79 452
13753.90 510
13755.00 492
13756.11 450
13757.22 452
13758.32 480
13759.43 480
13760.54 491
13761.65 488
13762.75 503
13763.86 489
13764.97 518
13766.08 518
13767.18 474
13768.29 491
13769.40 530
13770.51 502
13771.61 499
13772.72 507
13773.83 537
13774.94 508
13776.05 500
13777.15 506
13778.26 496
13779.37 494
13780.48 508
13781.59 481
13782.69 478
13783.80 475
13784.91 428
13786.02 410
13787.13 439
13788.24 403
13789.34 457
13790.45 450
13791.56 449
13792.67 439
13793.78 459
13794.89 432
13796.00 448
13797.10 434
13798.21 429
13799.32 450
13800.43 429
13801.54 429
13802.65 460
13803.76 479
13804.87 449
13805.98 482
13807.09 455
13808.20 452
13809.30 448
13810.41 448
13811.52 428
13812.63 458
13813.74 424
13814.85 474
13815.96 482
13817.07 421
13818.18 401
13819.29 423
13820.40 476
13821.51 399
13822.62 431
13823.73 432
13824.84 450
13825.95 405
13827.06 419
13828.17 397
13829.28 441
13830.39 414
13831.50 383
13832.61 432
13833.72 436
13834.83 395
13835.94 418
13837.05 432
13838.16 429
13839.27 405
13840.38 433
13841.49 437
13842.60 431
13843.71 431
13844.82 415
13845.94 425
13847.05 441
13848.16 423
13849.27 443
13850.38 437
13851.49 412
13852.60 447
13853.71 430
13854.82 403
13855.93 408
13857.05 457
13858.16 438
13859.27 455
13860.38 419
13861.49 417
13862.60 425
13863.71 424
13864.83 415
13865.94 451
13867.05 442
13868.16 447
13869.27 436
13870.38 460
13871.50 442
13872.61 412
13873.72 453
13874.83 448
13875.94 458
13877.05 440
13878.17 481
13879.28 448
13880.39 427
13881.50 440
13882.62 460
13883.73 451
13884.84 436
13885.95 491
13887.06 519
13888.18 500
13889.29 498
13890.40 487
13891.51 465
13892.63 512
13893.74 480
13894.85 476
13895.97 513
13897.08 500
13898.19 485
13899.30 545
13900.42 498
13901.53 520
13902.64 518
13903.76 540
13904.87 491
13905.98 491
13907.10 465
13908.21 455
13909.32 426
13910.44 409
13911.55 432
13912.66 400
13913.78 442
13914.89 433
13916.00 431
13917.12 442
13918.23 442
13919.34 425
13920.46 395
13921.57 386
13922.68 402
13923.80 434
13924.91 456
13926.03 422
13927.14 377
13928.25 425
13929.37 406
13930.48 441
13931.60 430
13932.71 427
13933.83 430
13934.94 412
13936.05 440
13937.17 410
13938.28 434
13939.40 382
13940.51 414
13941.63 382
13942.74 399
13943.86 389
13944.97 422
13946.09 404
13947.20 396
13948.32 395
13949.43 386
13950.55 403
13951.66 394
13952.78 410
13953.89 397
13955.01 399
13956.12 379
13957.24 414
13958.35 405
13959.47 399
13960.58 414
13961.70 401
13962.81 375
13963.93 409
13965.04 417
13966.16 413
13967.27 437
13968.39 427
13969.51 429
13970.62 419
13971.74 401
13972.85 418
13973.97 435
13975.09 410
13976.20 410
13977.32 395
13978.43 401
13979.55 432
13980.67 415
13981.78 430
13982.90 430
13984.01 397
13985.13 400
13986.25 387
13987.36 388
13988.48 401
13989.60 410
13990.71 414
13991.83 395
13992.95 373
13994.06 412
13995.18 412
13996.30 389
13997.41 369
13998.53 370
13999.65 391
14000.76 379
14001.88 398
14003.00 387
14004.11 371
14005.23 383
14006.35 390
14007.47 401
14008.58 412
14009.70 367
14010.82 424
14011.94 395
14013.05 420
14014.17 402
14015.29 382
14016.41 425
14017.52 406
14018.64 414
14019.76 417
14020.88 404
14021.99 399
14023.11 399
14024.23 410
14025.35 379
14026.47 421
14027.58 405
14028.70 412
14029.82 410
14030.94 416
14032.06 425
14033.17 393
14034.29 396
14035.41 400
14036.53 416
14037.65 421
14038.77 394
14039.88 433
14041.00 392
14042.12 386
14043.24 412
14044.36 433
14045.48 468
14046.60 423
14047.72 434
14048.83 426
14049.95 425
14051.07 433
14052.19 463
14053.31 467
14054.43 435
14055.55 453
14056.67 441
14057.79 435
14058.91 430
14060.03 441
14061.14 491
14062.26 445
14063.38 457
14064.50 470
14065.62 476
14066.74 457
14067.86 445
14068.98 457
14070.10 466
14071.22 466
14072.34 483
14073.46 467
14074.58 510
14075.70 469
14076.82 471
14077.94 522
14079.06 528
14080.18 539
14081.30 527
14082.42 541
14083.54 535
14084.66 530
14085.78 548
14086.90 559
14088.02 556
14089.14 539
14090.26 577
14091.38 548
14092.50 576
14093.63 552
14094.75 571
14095.87 583
14096.99 591
14098.11 611
14099.23 589
14100.35 608
14101.47 585
14102.59 579
14103.71 562
14104.83 577
14105.96 568
14107.08 568
14108.20 535
14109.32 521
14110.44 507
14111.56 514
14112.68 535
14113.80 487
14114.93 476
14116.05 485
14117.17 467
14118.29 454
14119.41 445
14120.53 457
14121.66 449
14122.78 455
14123.90 460
14125.02 463
14126.14 431
14127.27 415
14128.39 440
14129.51 395
14130.63 408
14131.75 426
14132.88 442
14134.00 421
14135.12 415
14136.24 462
14137.37 439
14138.49 393
14139.61 421
14140.73 396
14141.86 428
14142.98 419
14144.10 404
14145.22 400
14146.35 368
14147.47 360
14148.59 405
14149.71 429
14150.84 393
14151.96 380
14153.08 393
14154.21 385
14155.33 364
14156.45 379
14157.58 388
14158.70 380
14159.82 406
14160.95 388
14162.07 394
14163.19 374
14164.32 428
14165.44 435
14166.56 406
14167.69 388
14168.81 396
14169.93 385
14171.06 435
14172.18 401
14173.31 373
14174.43 387
14175.55 406
14176.68 382
14177.80 406
14178.93 402
14180.05 406
14181.17 375
14182.30 405
14183.42 391
14184.55 385
14185.67 396
14186.79 380
14187.92 422
14189.04 358
14190.17 374
14191.29 405
14192.42 417
14193.54 372
14194.67 369
14195.79 408
14196.92 398
14198.04 385
14199.17 378
14200.29 375
14201.42 373
14202.54 357
14203.67 362
14204.79 386
14205.92 377
14207.04 341
14208.17 359
14209.29 369
14210.42 354
14211.54 350
14212.67 363
14213.79 364
14214.92 353
14216.04 346
14217.17 353
14218.29 351
14219.42 366
14220.55 360
14221.67 353
14222.80 368
14223.92 359
14225.05 349
14226.17 355
14227.30 366
14228.43 380
14229.55 370
14230.68 340
14231.81 362
14232.93 370
14234.06 366
14235.18 375
14236.31 339
14237.44 331
14238.56 372
14239.69 369
14240.82 358
14241.94 321
14243.07 368
14244.20 328
14245.32 336
14246.45 364
14247.58 384
14248.70 341
14249.83 312
14250.96 350
14252.08 371
14253.21 324
14254.34 326
14255.46 366
14256.59 363
14257.72 349
14258.85 320
14259.97 363
14261.10 333
14262.23 355
14263.35 376
14264.48 336
14265.61 334
14266.74 317
14267.86 332
14268.99 369
14270.12 333
14271.25 324
14272.38 331
14273.50 318
14274.63 350
14275.76 352
14276.89 361
14278.01 311
14279.14 346
14280.27 314
14281.40 326
14282.53 343
14283.66 313
14284.78 322
14285.91 316
14287.04 320
14288.17 303
14289.30 341
14290.43 348
14291.55 337
14292.68 334
14293.81 325
14294.94 315
14296.07 336
14297.20 363
14298.33 311
14299.45 305
14300.58 323
14301.71 312
14302.84 313
14303.97 303
14305.10 294
14306.23 320
14307.36 302
14308.49 297
14309.62 307
14310.75 322
14311.87 287
14313.00 314
14314.13 328
14315.26 313
14316.39 324
14317.52 304
14318.65 306
14319.78 298
14320.91 303
14322.04 303
14323.17 331
14324.30 311
14325.43 292
14326.56 293
14327.69 288
14328.82 297
14329.95 307
14331.08 331
14332.21 262
14333.34 286
14334.47 310
14335.60 334
14336.73 296
14337.86 291
14338.99 312
14340.12 319
14341.25 307
14342.38 306
14343.51 311
14344.64 311
14345.77 313
14346.90 278
14348.04 292
14349.17 297
14350.30 312
14351.43 307
14352.56 295
14353.69 301
14354.82 304
14355.95 290
14357.08 295
14358.21 306
14359.35 310
14360.48 310
14361.61 309
14362.74 288
14363.87 270
14365.00 304
14366.13 321
14367.26 330
14368.40 304
14369.53 315
14370.66 301
14371.79 286
14372.92 304
14374.05 333
14375.19 288
14376.32 298
14377.45 303
14378.58 320
14379.71 319
14380.85 321
14381.98 328
14383.11 271
14384.24 302
14385.37 300
14386.51 315
14387.64 327
14388.77 329
14389.90 328
14391.04 318
14392.17 328
14393.30 330
14394.43 317
14395.57 322
14396.70 309
14397.83 323
14398.96 321
14400.10 315
14401.23 320
14402.36 318
14403.50 293
14404.63 297
14405.76 315
14406.89 305
14408.03 325
14409.16 293
14410.29 323
14411.43 310
14412.56 333
14413.69 298
14414.83 315
14415.96 310
14417.09 304
14418.23 300
14419.36 366
14420.49 327
14421.63 311
14422.76 337
14423.90 330
14425.03 322
14426.16 299
14427.30 315
14428.43 314
14429.56 304
14430.70 311
14431.83 300
14432.97 326
14434.10 290
14435.24 315
14436.37 345
14437.50 318
14438.64 306
14439.77 300
14440.91 342
14442.04 338
14443.18 308
14444.31 306
14445.44 295
14446.58 323
14447.71 310
14448.85 301
14449.98 314
14451.12 333
14452.25 321
14453.39 310
14454.52 302
14455.66 309
14456.79 337
14457.93 333
14459.06 339
14460.20 316
14461.33 305
14462.47 337
14463.60 334
14464.74 308
14465.87 348
14467.01 320
14468.15 324
14469.28 330
14470.42 332
14471.55 323
14472.69 314
14473.82 340
14474.96 360
14476.09 334
14477.23 328
14478.37 338
14479.50 326
14480.64 342
14481.77 318
14482.91 317
14484.05 336
14485.18 352
14486.32 344
14487.45 344
14488.59 351
14489.73 328
14490.86 319
14492.00 361
14493.14 361
14494.27 328
14495.41 357
14496.55 354
14497.68 339
14498.82 350
14499.96 378
14501.09 371
14502.23 371
14503.37 377
14504.50 365
14505.64 339
14506.78 354
14507.91 400
14509.05 385
14510.19 361
14511.33 352
14512.46 341
14513.60 339
14514.74 401
14515.87 392
14517.01 382
14518.15 351
14519.29 354
14520.42 385
14521.56 404
14522.70 375
14523.84 394
14524.97 389
14526.11 389
14527.25 385
14528.39 381
14529.53 376
14530.66 379
14531.80 372
14532.94 380
14534.08 347
14535.22 328
14536.35 349
14537.49 353
14538.63 357
14539.77 373
14540.91 338
14542.05 355
14543.18 358
14544.32 371
14545.46 330
14546.60 356
14547.74 358
14548.88 360
14550.01 361
14551.15 339
14552.29 296
14553.43 330
14554.57 364
14555.71 346
14556.85 303
14557.99 332
14559.13 339
14560.26 337
14561.40 323
14562.54 337
14563.68 315
14564.82 324
14565.96 324
14567.10 341
14568.24 313
14569.38 311
14570.52 339
14571.66 335
14572.80 327
14573.94 313
14575.08 326
14576.22 312
14577.36 322
14578.50 312
14579.64 343
14580.78 308
14581.92 330
14583.06 314
14584.20 310
14585.34 327
14586.48 331
14587.62 310
14588.76 313
14589.90 313
14591.04 291
14592.18 334
14593.32 326
14594.46 309
14595.60 359
14596.74 331
14597.88 306
14599.02 354
14600.16 326
14601.30 322
14602.44 307
14603.58 364
14604.72 326
14605.86 342
14607.00 358
14608.15 330
14609.29 354
14610.43 328
14611.57 317
14612.71 326
14613.85 324
14614.99 326
14616.13 331
14617.27 338
14618.42 324
14619.56 328
14620.70 320
14621.84 328
14622.98 344
14624.12 374
14625.26 342
14626.41 323
14627.55 345
14628.69 358
14629.83 331
14630.97 351
14632.12 323
14633.26 347
14634.40 319
14635.54 342
14636.68 350
14637.83 328
14638.97 312
14640.11 339
14641.25 331
14642.39 341
14643.54 348
14644.68 348
14645.82 327
14646.96 329
14648.11 318
14649.25 323
14650.39 323
14651.53 323
14652.68 315
14653.82 323
14654.96 324
14656.11 305
14657.25 341
14658.39 302
14659.53 327
14660.68 331
14661.82 291
14662.96 287
14664.11 324
14665.25 302
14666.39 306
14667.54 305
14668.68 293
14669.82 307
14670.97 325
14672.11 331
14673.25 292
14674.40 302
14675.54 293
14676.68 284
14677.83 296
14678.97 289
14680.11 303
14681.26 324
14682.40 298
14683.55 281
14684.69 302
14685.83 284
14686.98 281
14688.12 270
14689.27 280
14690.41 292
14691.55 286
14692.70 304
14693.84 297
14694.99 289
14696.13 287
14697.28 293
14698.42 311
14699.56 285
14700.71 286
14701.85 300
14703.00 280
14704.14 280
14705.29 270
14706.43 318
14707.58 316
14708.72 297
14709.87 284
14711.01 291
14712.16 280
14713.30 283
14714.45 291
14715.59 305
14716.74 291
14717.88 295
14719.03 319
14720.17 291
14721.32 278
14722.46 287
14723.61 317
14724.76 307
14725.90 280
14727.05 275
14728.19 279
14729.34 286
14730.48 316
14731.63 305
14732.77 298
14733.92 291
14735.07 273
14736.21 284
14737.36 266
14738.50 275
14739.65 293
14740.80 300
14741.94 281
14743.09 267
14744.24 285
14745.38 272
14746.53 276
14747.67 257
14748.82 271
14749.97 296
14751.11 259
14752.26 239
14753.41 263
14754.55 275
14755.70 253
14756.85 280
14757.99 261
14759.14 278
14760.29 271
14761.43 298
14762.58 285
14763.73 274
14764.88 266
14766.02 288
14767.17 269
14768.32 252
14769.46 270
14770.61 289
14771.76 274
14772.91 275
14774.05 293
14775.20 281
14776.35 262
14777.50 281
14778.64 277
14779.79 289
14780.94 266
14782.09 279
14783.23 291
14784.38 267
14785.53 279
14786.68 284
14787.83 270
14788.97 241
14790.12 265
14791.27 265
14792.42 265
14793.57 288
14794.71 274
14795.86 270
14797.01 261
14798.16 275
14799.31 246
14800.46 272
14801.60 271
14802.75 293
14803.90 256
14805.05 299
14806.20 258
14807.35 260
14808.50 270
14809.64 265
14810.79 255
14811.94 255
14813.09 293
14814.24 278
14815.39 259
14816.54 274
14817.69 274
14818.84 258
14819.99 282
14821.14 271
14822.28 273
14823.43 243
14824.58 258
14825.73 278
14826.88 278
14828.03 279
14829.18 260
14830.33 263
14831.48 258
14832.63 257
14833.78 252
14834.93 241
14836.08 263
14837.23 265
14838.38 265
14839.53 276
14840.68 261
14841.83 261
14842.98 272
14844.13 257
14845.28 265
14846.43 253
14847.58 273
14848.73 249
14849.88 262
14851.03 254
14852.18 250
14853.33 268
14854.48 268
14855.63 245
14856.78 266
14857.93 261
14859.08 271
14860.24 272
14861.39 258
14862.54 263
14863.69 290
14864.84 278
14865.99 262
14867.14 229
14868.29 244
14869.44 289
14870.59 255
14871.75 244
14872.90 257
14874.05 255
14875.20 242
14876.35 270
14877.50 283
14878.65 248
14879.81 236
14880.96 262
14882.11 263
14883.26 228
14884.41 265
14885.56 282
14886.71 252
14887.87 259
14889.02 273
14890.17 256
14891.32 227
14892.47 214
14893.63 260
14894.78 284
14895.93 249
14897.08 300
14898.24 254
14899.39 273
14900.54 258
14901.69 257
14902.84 275
14904.00 262
14905.15 221
14906.30 270
14907.45 271
14908.61 262
14909.76 229
14910.91 265
14912.07 262
14913.22 270
14914.37 263
14915.52 262
14916.68 281
14917.83 238
14918.98 240
14920.14 259
14921.29 256
14922.44 253
14923.60 270
14924.75 241
14925.90 267
14927.06 259
14928.21 262
14929.36 245
14930.52 240
14931.67 261
14932.82 271
14933.98 257
14935.13 262
14936.28 258
14937.44 261
14938.59 298
14939.74 239
14940.90 269
14942.05 246
14943.21 251
14944.36 249
14945.51 248
14946.67 254
14947.82 255
14948.98 291
14950.13 278
14951.29 276
14952.44 257
14953.59 255
14954.75 283
14955.90 264
14957.06 265
14958.21 279
14959.37 258
14960.52 262
14961.68 266
14962.83 289
14963.99 289
14965.14 291
14966.29 277
14967.45 291
14968.60 275
14969.76 252
14970.91 286
14972.07 279
14973.22 267
14974.38 272
14975.54 284
14976.69 250
14977.85 253
14979.00 250
14980.16 299
14981.31 274
14982.47 238
14983.62 269
14984.78 261
14985.93 280
14987.09 257
14988.25 261
14989.40 275
14990.56 245
14991.71 261
14992.87 308
14994.02 260
14995.18 275
14996.34 266
14997.49 284
14998.65 272
14999.80 248
15000.96 253
15002.12 288
15003.27 260
15004.43 268
15005.59 262
15006.74 246
15007.90 249
15009.06 254
15010.21 276
15011.37 282
15012.53 282
15013.68 266
15014.84 284
15016.00 262
15017.15 268
15018.31 262
15019.47 255
15020.62 235
15021.78 256
15022.94 261
15024.09 274
15025.25 258
15026.41 275
15027.57 253
15028.72 267
15029.88 245
15031.04 250
15032.19 255
15033.35 279
15034.51 241
15035.67 248
15036.82 263
15037.98 238
15039.14 241
15040.30 244
15041.46 245
15042.61 243
15043.77 279
15044.93 244
15046.09 235
15047.25 265
15048.40 268
15049.56 239
15050.72 253
15051.88 244
15053.04 249
15054.19 272
15055.35 252
15056.51 257
15057.67 251
15058.83 265
15059.99 246
15061.14 253
15062.30 230
15063.46 238
15064.62 248
15065.78 241
15066.94 239
15068.10 259
15069.26 252
15070.41 263
15071.57 271
15072.73 249
15073.89 233
15075.05 271
15076.21 254
15077.37 255
15078.53 251
15079.69 244
15080.85 232
15082.00 285
15083.16 244
15084.32 261
15085.48 267
15086.64 302
15087.80 250
15088.96 237
15090.12 249
15091.28 273
15092.44 244
15093.60 246
15094.76 225
15095.92 273
15097.08 271
15098.24 243
15099.40 259
15100.56 275
15101.72 233
15102.88 245
15104.04 243
15105.20 253
15106.36 251
15107.52 257
15108.68 267
15109.84 249
15111.00 285
15112.16 266
15113.32 279
15114.48 274
15115.64 240
15116.80 285
15117.97 258
15119.13 241
15120.29 240
15121.45 249
15122.61 238
15123.77 254
15124.93 252
15126.09 258
15127.25 226
15128.41 262
15129.57 235
15130.74 261
15131.90 247
15133.06 256
15134.22 247
15135.38 250
15136.54 258
15137.70 243
15138.87 250
15140.03 253
15141.19 221
15142.35 249
15143.51 258
15144.67 233
15145.84 250
15147.00 243
15148.16 255
15149.32 232
15150.48 263
15151.65 269
15152.81 253
15153.97 235
15155.13 237
15156.29 253
15157.46 252
15158.62 262
15159.78 252
15160.94 245
15162.10 269
15163.27 258
15164.43 241
15165.59 265
15166.75 254
15167.92 267
15169.08 244
15170.24 256
15171.41 241
15172.57 250
15173.73 283
15174.89 245
15176.06 269
15177.22 239
15178.38 260
15179.55 264
15180.71 282
15181.87 255
15183.04 252
15184.20 278
15185.36 262
15186.53 270
15187.69 267
15188.85 261
15190.02 252
15191.18 243
15192.34 267
15193.51 269
15194.67 243
15195.83 284
15197.00 263
15198.16 291
15199.32 283
15200.49 242
15201.65 279
15202.82 261
15203.98 261
15205.14 273
15206.31 254
15207.47 263
15208.64 275
15209.80 277
15210.97 287
15212.13 263
15213.29 244
15214.46 280
15215.62 295
15216.79 293
15217.95 275
15219.12 259
15220.28 298
15221.45 287
15222.61 289
15223.78 279
15224.94 283
15226.10 300
15227.27 266
15228.43 273
15229.60 275
15230.76 302
15231.93 265
15233.09 287
15234.26 264
15235.43 281
15236.59 303
15237.76 286
15238.92 271
15240.09 302
15241.25 283
15242.42 258
15243.58 253
15244.75 267
15245.91 251
15247.08 272
15248.25 301
15249.41 251
15250.58 287
15251.74 249
15252.91 260
15254.07 287
15255.24 272
15256.41 275
15257.57 267
15258.74 264
15259.90 274
15261.07 258
15262.24 263
15263.40 261
15264.57 273
15265.74 286
15266.90 272
15268.07 301
15269.24 251
15270.40 257
15271.57 268
15272.73 268
15273.90 278
15275.07 266
15276.23 262
15277.40 278
15278.57 266
15279.74 256
15280.90 245
15282.07 252
15283.24 261
15284.40 299
15285.57 287
15286.74 243
15287.90 253
15289.07 284
15290.24 283
15291.41 271
15292.57 275
15293.74 247
15294.91 259
15296.08 272
15297.24 264
15298.41 272
15299.58 275
15300.75 289
15301.91 266
15303.08 282
15304.25 273
15305.42 283
15306.59 269
15307.75 271
15308.92 220
15310.09 278
15311.26 266
15312.43 248
15313.59 246
15314.76 288
15315.93 262
15317.10 279
15318.27 262
15319.44 282
15320.60 282
15321.77 262
15322.94 269
15324.11 256
15325.28 246
15326.45 275
15327.62 265
15328.79 268
15329.95 262
15331.12 249
15332.29 265
15333.46 266
15334.63 266
15335.80 257
15336.97 243
15338.14 284
15339.31 262
15340.48 257
15341.64 270
15342.81 279
15343.98 271
15345.15 256
15346.32 224
15347.49 239
15348.66 253
15349.83 259
15351.00 250
15352.17 260
15353.34 272
15354.51 250
15355.68 270
15356.85 230
15358.02 265
15359.19 276
15360.36 250
15361.53 283
15362.70 249
15363.87 261
15365.04 253
15366.21 231
15367.38 280
15368.55 267
15369.72 262
15370.89 239
15372.06 251
15373.23 263
15374.40 257
15375.57 250
15376.74 267
15377.91 283
15379.08 273
15380.25 258
15381.43 259
15382.60 266
15383.77 283
15384.94 244
15386.11 285
15387.28 287
15388.45 248
15389.62 262
15390.79 276
15391.96 262
15393.14 257
15394.31 237
15395.48 273
15396.65 274
15397.82 280
15398.99 245
15400.16 266
15401.34 289
15402.51 291
15403.68 243
15404.85 256
15406.02 282
15407.19 272
15408.37 255
15409.54 264
15410.71 251
15411.88 254
15413.05 262
15414.23 257
15415.40 265
15416.57 229
15417.74 246
15418.91 258
15420.09 252
15421.26 233
15422.43 234
15423.60 245
15424.78 288
15425.95 246
15427.12 259
15428.29 264
15429.47 242
15430.64 244
15431.81 259
15432.98 239
15434.16 243
15435.33 258
15436.50 269
15437.67 261
15438.85 253
15440.02 231
15441.19 251
15442.37 233
15443.54 253
15444.71 277
15445.89 249
15447.06 268
15448.23 259
15449.41 278
15450.58 244
15451.75 235
15452.93 257
15454.10 240
15455.27 242
15456.45 243
15457.62 248
15458.79 237
15459.97 252
15461.14 245
15462.32 203
15463.49 250
15464.66 258
15465.84 262
15467.01 264
15468.19 242
15469.36 246
15470.53 251
15471.71 232
15472.88 224
15474.06 231
15475.23 241
15476.41 245
15477.58 248
15478.75 253
15479.93 266
15481.10 262
15482.28 249
15483.45 262
15484.63 248
15485.80 259
15486.98 224
15488.15 240
15489.33 234
15490.50 261
15491.68 256
15492.85 237
15494.03 261
15495.20 250
15496.38 249
15497.55 247
15498.73 242
15499.90 243
15501.08 252
15502.25 276
15503.43 249
15504.60 244
15505.78 257
15506.96 263
15508.13 260
15509.31 235
15510.48 236
15511.66 278
15512.83 274
15514.01 254
15515.19 244
15516.36 231
15517.54 241
15518.71 260
15519.89 252
15521.07 270
15522.24 283
15523.42 273
15524.59 259
15525.77 263
15526.95 229
15528.12 271
15529.30 266
15530.48 260
15531.65 243
15532.83 275
15534.01 251
15535.18 280
15536.36 283
15537.54 272
15538.71 269
15539.89 262
15541.07 252
15542.24 259
15543.42 245
15544.60 242
15545.77 249
15546.95 260
15548.13 277
15549.30 287
15550.48 259
15551.66 260
15552.84 249
15554.01 253
15555.19 262
15556.37 273
15557.55 287
15558.72 306
15559.90 300
15561.08 267
15562.26 267
15563.43 266
15564.61 278
15565.79 256
15566.97 306
15568.14 280
15569.32 272
15570.50 271
15571.68 256
15572.86 276
15574.03 260
15575.21 267
15576.39 287
15577.57 275
15578.75 253
15579.93 263
15581.10 269
15582.28 271
15583.46 257
15584.64 276
15585.82 291
15587.00 290
15588.18 295
15589.35 303
15590.53 269
15591.71 287
15592.89 248
15594.07 291
15595.25 279
15596.43 264
15597.61 292
15598.78 303
15599.96 278
15601.14 278
15602.32 283
15603.50 314
15604.68 294
15605.86 305
15607.04 284
15608.22 303
15609.40 274
15610.58 309
15611.76 306
15612.94 272
15614.12 309
15615.30 287
15616.48 301
15617.66 302
15618.84 331
15620.01 306
15621.19 329
15622.37 294
15623.55 316
15624.73 319
15625.91 315
15627.09 318
15628.27 310
15629.46 303
15630.64 336
15631.82 298
15633.00 305
15634.18 345
15635.36 323
15636.54 319
15637.72 307
15638.90 324
15640.08 326
15641.26 307
15642.44 330
15643.62 338
15644.80 319
15645.98 304
15647.16 323
15648.34 356
15649.52 316
15650.71 322
15651.89 319
15653.07 335
15654.25 338
15655.43 373
15656.61 368
15657.79 357
15658.97 320
15660.16 334
15661.34 346
15662.52 337
15663.70 324
15664.88 350
15666.06 322
15667.24 331
15668.43 335
15669.61 351
15670.79 338
15671.97 325
15673.15 340
15674.33 339
15675.52 327
15676.70 312
15677.88 321
15679.06 315
15680.24 305
15681.43 315
15682.61 318
15683.79 301
15684.97 325
15686.16 304
15687.34 291
15688.52 327
15689.70 314
15690.89 308
15692.07 323
15693.25 305
15694.43 295
15695.62 332
15696.80 311
15697.98 320
15699.16 329
15700.35 304
15701.53 318
15702.71 344
15703.90 317
15705.08 321
15706.26 312
15707.45 327
15708.63 318
15709.81 339
15711.00 342
15712.18 328
15713.36 360
15714.55 361
15715.73 330
15716.91 332
15718.10 339
15719.28 338
15720.46 325
15721.65 338
15722.83 340
15724.01 318
15725.20 306
15726.38 337
15727.57 336
15728.75 340
15729.93 336
15731.12 354
15732.30 343
15733.49 348
15734.67 339
15735.85 347
15737.04 359
15738.22 328
15739.41 346
15740.59 358
15741.78 341
15742.96 364
15744.14 359
15745.33 360
15746.51 348
15747.70 349
15748.88 375
15750.07 395
15751.25 381
15752.44 380
15753.62 371
15754.81 378
15755.99 356
15757.18 363
15758.36 363
15759.55 376
15760.73 353
15761.92 366
15763.10 366
15764.29 339
15765.47 360
15766.66 346
15767.84 355
15769.03 386
15770.21 370
15771.40 359
15772.59 360
15773.77 347
15774.96 318
15776.14 349
15777.33 349
15778.51 321
15779.70 327
15780.89 336
15782.07 315
15783.26 300
15784.44 338
15785.63 326
15786.82 306
15788.00 296
15789.19 340
15790.37 319
15791.56 319
15792.75 311
15793.93 316
15795.12 301
15796.31 288
15797.49 335
15798.68 334
15799.87 331
15801.05 331
15802.24 303
15803.43 296
15804.61 325
15805.80 323
15806.99 315
15808.17 314
15809.36 307
15810.55 287
15811.73 302
15812.92 277
15814.11 293
15815.30 303
15816.48 304
15817.67 310
15818.86 289
15820.05 281
15821.23 292
15822.42 317
15823.61 298
15824.80 284
15825.98 279
15827.17 283
15828.36 278
15829.55 265
15830.73 273
15831.92 294
15833.11 319
15834.30 301
15835.49 266
15836.67 285
15837.86 320
15839.05 293
15840.24 294
15841.43 298
15842.61 292
15843.80 286
15844.99 292
15846.18 290
15847.37 301
15848.56 287
15849.74 285
15850.93 282
15852.12 282
15853.31 277
15854.50 305
15855.69 293
15856.88 282
15858.06 296
15859.25 267
15860.44 305
15861.63 293
15862.82 290
15864.01 302
15865.20 294
15866.39 299
15867.58 295
15868.77 323
15869.95 292
15871.14 299
15872.33 278
15873.52 303
15874.71 278
15875.90 298
15877.09 305
15878.28 326
15879.47 312
15880.66 295
15881.85 281
15883.04 289
15884.23 293
15885.42 266
15886.61 317
15887.80 310
15888.99 296
15890.18 296
15891.37 296
15892.56 312
15893.75 316
15894.94 318
15896.13 302
15897.32 287
15898.51 291
15899.70 321
15900.89 299
15902.08 301
15903.27 301
15904.46 309
15905.65 317
15906.84 292
15908.03 308
15909.22 323
15910.42 319
15911.61 316
15912.80 307
15913.99 296
15915.18 313
15916.37 314
15917.56 310
15918.75 310
15919.94 308
15921.13 343
15922.32 322
15923.52 299
15924.71 310
15925.90 308
15927.09 289
15928.28 309
15929.47 300
15930.66 312
15931.86 346
15933.05 328
15934.24 329
15935.43 323
15936.62 324
15937.81 295
15939.01 294
15940.20 294
15941.39 309
15942.58 289
15943.77 283
15944.97 299
15946.16 274
15947.35 270
15948.54 271
15949.73 281
15950.93 269
15952.12 296
15953.31 266
15954.50 270
15955.70 267
15956.89 269
15958.08 276
15959.27 257
15960.47 268
15961.66 296
15962.85 247
15964.04 249
15965.24 267
15966.43 277
15967.62 263
15968.82 250
15970.01 265
15971.20 242
15972.40 250
15973.59 257
15974.78 287
15975.97 266
15977.17 226
15978.36 264
15979.55 254
15980.75 264
15981.94 252
15983.13 263
15984.33 247
15985.52 262
15986.72 245
15987.91 262
15989.10 244
15990.30 267
15991.49 272
15992.68 251
15993.88 283
15995.07 268
15996.27 252
15997.46 266
15998.65 236
15999.85 233
16001.04 256
16002.24 258
16003.43 286
16004.63 250
16005.82 265
16007.01 273
16008.21 276
16009.40 266
16010.60 233
16011.79 243
16012.99 243
16014.18 248
16015.38 271
16016.57 285
16017.76 268
16018.96 279
16020.15 245
16021.35 248
16022.54 265
16023.74 264
16024.93 253
16026.13 241
16027.32 256
16028.52 242
16029.72 242
16030.91 240
16032.11 227
16033.30 218
16034.50 248
16035.69 255
16036.89 231
16038.08 257
16039.28 256
16040.47 232
16041.67 262
16042.87 253
16044.06 242
16045.26 245
16046.45 227
16047.65 255
16048.84 249
16050.04 224
16051.24 240
16052.43 223
16053.63 229
16054.82 256
16056.02 233
16057.22 282
16058.41 237
16059.61 254
16060.81 246
16062.00 246
16063.20 235
16064.40 249
16065.59 246
16066.79 234
16067.99 236
16069.18 239
16070.38 234
16071.58 258
16072.77 226
16073.97 232
16075.17 272
16076.36 249
16077.56 250
16078.76 255
16079.95 224
16081.15 270
16082.35 219
16083.55 229
16084.74 239
16085.94 253
16087.14 240
16088.33 243
16089.53 256
16090.73 266
16091.93 208
16093.12 248
16094.32 214
16095.52 249
16096.72 233
16097.92 236
16099.11 232
16100.31 218
16101.51 236
16102.71 236
16103.90 267
16105.10 244
16106.30 251
16107.50 256
16108.70 259
16109.90 230
16111.09 231
16112.29 241
16113.49 267
16114.69 243
16115.89 246
16117.09 272
16118.28 229
16119.48 241
16120.68 233
16121.88 232
16123.08 239
16124.28 260
16125.48 251
16126.67 241
16127.87 211
16129.07 230
16130.27 240
16131.47 253
16132.67 238
16133.87 271
16135.07 253
16136.27 239
16137.47 248
16138.67 224
16139.86 218
16141.06 240
16142.26 239
16143.46 258
16144.66 215
16145.86 234
16147.06 225
16148.26 237
16149.46 222
16150.66 209
16151.86 239
16153.06 233
16154.26 242
16155.46 232
16156.66 235
16157.86 219
16159.06 241
16160.26 225
16161.46 239
16162.66 242
16163.86 252
16165.06 235
16166.26 218
16167.46 218
16168.66 252
16169.86 245
16171.06 243
16172.26 253
16173.46 219
16174.66 261
16175.86 257
16177.07 248
16178.27 252
16179.47 232
16180.67 232
16181.87 228
16183.07 251
16184.27 213
16185.47 223
16186.67 227
16187.87 250
16189.07 254
16190.28 226
16191.48 246
16192.68 256
16193.88 227
16195.08 237
16196.28 234
16197.48 228
16198.69 230
16199.89 236
16201.09 251
16202.29 229
16203.49 237
16204.69 237
16205.90 242
16207.10 212
16208.30 231
16209.50 224
16210.70 233
16211.91 250
16213.11 249
16214.31 238
16215.51 239
16216.71 255
16217.92 253
16219.12 269
16220.32 229
16221.52 234
16222.72 253
16223.93 243
16225.13 241
16226.33 246
16227.53 257
16228.74 228
16229.94 243
16231.14 260
16232.35 251
16233.55 241
16234.75 277
16235.95 254
16237.16 236
16238.36 225
16239.56 266
16240.77 262
16241.97 261
16243.17 255
16244.38 265
16245.58 257
16246.78 248
16247.99 248
16249.19 261
16250.39 291
16251.60 269
16252.80 269
16254.00 256
16255.21 259
16256.41 255
16257.61 253
16258.82 271
16260.02 278
16261.22 244
16262.43 240
16263.63 272
16264.84 255
16266.04 266
16267.24 262
16268.45 277
16269.65 245
16270.86 257
16272.06 248
16273.27 272
16274.47 255
16275.67 269
16276.88 289
16278.08 270
16279.29 260
16280.49 285
16281.70 282
16282.90 280
16284.11 236
16285.31 271
16286.52 288
16287.72 275
16288.92 285
16290.13 279
16291.33 293
16292.54 312
16293.74 276
16294.95 285
16296.15 279
16297.36 267
16298.57 308
16299.77 303
16300.98 324
16302.18 319
16303.39 312
16304.59 292
16305.80 280
16307.00 304
16308.21 282
16309.41 318
16310.62 288
16311.83 285
16313.03 263
16314.24 283
16315.44 273
16316.65 278
16317.85 273
16319.06 292
16320.27 270
16321.47 290
16322.68 290
16323.88 298
16325.09 290
16326.30 250
16327.50 272
16328.71 269
16329.92 251
16331.12 268
16332.33 246
16333.54 252
16334.74 252
16335.95 247
16337.16 264
16338.36 247
16339.57 260
16340.78 249
16341.98 227
16343.19 249
16344.40 255
16345.60 267
16346.81 235
16348.02 227
16349.22 249
16350.43 246
16351.64 249
16352.85 256
16354.05 221
16355.26 249
16356.47 224
16357.67 256
16358.88 247
16360.09 237
16361.30 219
16362.50 234
16363.71 233
16364.92 202
16366.13 240
16367.34 242
16368.54 258
16369.75 243
16370.96 225
16372.17 217
16373.37 242
16374.58 279
16375.79 229
16377.00 249
16378.21 237
16379.42 216
16380.62 233
16381.83 240
16383.04 214
16384.25 230
16385.46 228
16386.67 215
16387.87 226
16389.08 242
16390.29 250
16391.50 246
16392.71 222
16393.92 246
16395.13 209
16396.33 216
16397.54 225
16398.75 248
16399.96 233
16401.17 243
16402.38 231
16403.59 233
16404.80 220
16406.01 232
16407.22 230
16408.42 235
16409.63 238
16410.84 209
16412.05 231
16413.26 225
16414.47 215
16415.68 210
16416.89 222
16418.10 246
16419.31 203
16420.52 214
16421.73 227
16422.94 216
16424.15 217
16425.36 228
16426.57 215
16427.78 231
16428.99 220
16430.20 223
16431.41 208
16432.62 230
16433.83 253
16435.04 226
16436.25 217
16437.46 242
16438.67 225
16439.88 225
16441.09 227
16442.30 218
16443.51 244
16444.72 218
16445.93 226
16447.14 209
16448.36 218
16449.57 217
16450.78 205
16451.99 216
16453.20 216
16454.41 208
16455.62 210
16456.83 242
16458.04 212
16459.25 220
16460.47 192
16461.68 211
16462.89 224
16464.10 220
16465.31 230
16466.52 237
16467.73 221
16468.94 197
16470.16 206
16471.37 216
16472.58 223
16473.79 193
16475.00 233
16476.21 203
16477.43 188
16478.64 213
16479.85 199
16481.06 217
16482.27 207
16483.49 209
16484.70 218
16485.91 191
16487.12 217
16488.33 239
16489.55 226
16490.76 212
16491.97 195
16493.18 202
16494.40 179
16495.61 213
16496.82 196
16498.03 217
16499.25 218
16500.46 213
16501.67 197
16502.88 207
16504.10 204
16505.31 193
16506.52 200
16507.74 225
16508.95 197
16510.16 224
16511.37 200
16512.59 181
16513.80 216
16515.01 215
16516.23 217
16517.44 194
16518.65 208
16519.87 196
16521.08 221
16522.29 232
16523.51 212
16524.72 206
16525.93 226
16527.15 224
16528.36 191
16529.58 187
16530.79 226
16532.00 218
16533.22 196
16534.43 197
16535.64 197
16536.86 211
16538.07 175
16539.29 201
16540.50 176
16541.72 204
16542.93 193
16544.14 203
16545.36 198
16546.57 201
16547.79 227
16549.00 211
16550.22 189
16551.43 188
16552.64 195
16553.86 174
16555.07 218
16556.29 215
16557.50 213
16558.72 175
16559.93 190
16561.15 209
16562.36 216
16563.58 206
16564.79 183
16566.01 213
16567.22 221
16568.44 209
16569.65 192
16570.87 211
16572.08 202
16573.30 187
16574.51 196
16575.73 206
16576.95 196
16578.16 182
16579.38 200
16580.59 191
16581.81 211
16583.02 208
16584.24 217
16585.45 220
16586.67 213
16587.89 205
16589.10 200
16590.32 188
16591.53 202
16592.75 198
16593.97 209
16595.18 193
16596.40 185
16597.61 191
16598.83 195
16600.05 196
16601.26 198
16602.48 209
16603.70 211
16604.91 191
16606.13 185
16607.35 169
16608.56 177
16609.78 172
16611.00 204
16612.21 197
16613.43 176
16614.65 179
16615.86 205
16617.08 216
16618.30 191
16619.51 179
16620.73 189
16621.95 208
16623.17 187
16624.38 188
16625.60 208
16626.82 216
16628.03 201
16629.25 185
16630.47 204
16631.69 178
16632.90 162
16634.12 211
16635.34 169
16636.56 188
16637.77 198
16638.99 206
16640.21 213
16641.43 193
16642.65 199
16643.86 180
16645.08 187
16646.30 194
16647.52 185
16648.74 190
16649.95 172
16651.17 201
16652.39 196
16653.61 197
16654.83 204
16656.05 181
16657.26 184
16658.48 190
16659.70 205
16660.92 204
16662.14 199
16663.36 199
16664.58 210
16665.79 180
16667.01 205
16668.23 171
16669.45 160
16670.67 180
16671.89 180
16673.11 187
16674.33 176
16675.55 220
16676.76 190
16677.98 180
16679.20 188
16680.42 201
16681.64 192
16682.86 192
16684.08 178
16685.30 219
16686.52 183
16687.74 183
16688.96 174
16690.18 180
16691.40 179
16692.62 194
16693.84 174
16695.06 169
16696.28 168
16697.50 216
16698.72 202
16699.94 192
16701.16 184
16702.38 191
16703.60 195
16704.82 202
16706.04 185
16707.26 202
16708.48 193
16709.70 204
16710.92 174
16712.14 166
16713.36 176
16714.58 183
16715.80 177
16717.02 195
16718.24 171
16719.46 183
16720.68 169
16721.90 204
16723.12 194
16724.34 174
16725.57 175
16726.79 177
16728.01 182
16729.23 183
16730.45 174
16731.67 198
16732.89 187
16734.11 179
16735.33 203
16736.56 178
16737.78 152
16739.00 187
16740.22 185
16741.44 171
16742.66 186
16743.88 178
16745.11 185
16746.33 202
16747.55 193
16748.77 200
16749.99 187
16751.21 184
16752.44 202
16753.66 206
16754.88 172
16756.10 181
16757.32 168
16758.55 186
16759.77 169
16760.99 179
16762.21 209
16763.44 188
16764.66 185
16765.88 192
16767.10 198
16768.32 198
16769.55 184
16770.77 176
16771.99 210
16773.22 185
16774.44 192
16775.66 182
16776.88 182
16778.11 188
16779.33 188
16780.55 214
16781.77 188
16783.00 173
16784.22 196
16785.44 188
16786.67 197
16787.89 173
16789.11 171
16790.34 182
16791.56 181
16792.78 185
16794.01 190
16795.23 197
16796.45 172
16797.68 186
16798.90 189
16800.12 190
16801.35 199
16802.57 172
16803.80 175
16805.02 185
16806.24 200
16807.47 202
16808.69 203
16809.91 200
16811.14 170
16812.36 177
16813.59 170
16814.81 193
16816.04 200
16817.26 199
16818.48 193
16819.71 186
16820.93 197
16822.16 190
16823.38 202
16824.61 189
16825.83 189
16827.06 200
16828.28 175
16829.50 187
16830.73 193
16831.95 178
16833.18 178
16834.40 188
16835.63 205
16836.85 208
16838.08 192
16839.30 207
16840.53 204
16841.75 192
16842.98 214
16844.20 194
16845.43 219
16846.65 199
16847.88 212
16849.11 183
16850.33 198
16851.56 188
16852.78 170
16854.01 222
16855.23 182
16856.46 182
16857.68 196
16858.91 215
16860.14 198
16861.36 185
16862.59 204
16863.81 231
16865.04 217
16866.27 220
16867.49 207
16868.72 223
16869.94 197
16871.17 219
16872.40 213
16873.62 241
16874.85 221
16876.08 203
16877.30 211
16878.53 216
16879.76 215
16880.98 226
16882.21 253
16883.43 193
16884.66 210
16885.89 214
16887.12 219
16888.34 235
16889.57 214
16890.80 236
16892.02 203
16893.25 204
16894.48 232
16895.70 252
16896.93 225
16898.16 238
16899.39 224
16900.61 220
16901.84 196
16903.07 228
16904.29 221
16905.52 215
16906.75 198
16907.98 204
16909.20 202
16910.43 225
16911.66 209
16912.89 200
16914.12 188
16915.34 193
16916.57 229
16917.80 196
16919.03 193
16920.26 188
16921.48 206
16922.71 227
16923.94 192
16925.17 172
16926.40 188
16927.62 194
16928.85 188
16930.08 213
16931.31 218
16932.54 217
16933.77 202
16934.99 197
16936.22 219
16937.45 205
16938.68 195
16939.91 178
16941.14 209
16942.37 209
16943.60 227
16944.82 204
16946.05 206
16947.28 191
16948.51 180
16949.74 204
16950.97 216
16952.20 212
16953.43 206
16954.66 215
16955.89 182
16957.12 204
16958.34 207
16959.57 197
16960.80 199
16962.03 196
16963.26 198
16964.49 213
16965.72 192
16966.95 180
16968.18 195
16969.41 177
16970.64 188
16971.87 194
16973.10 196
16974.33 192
16975.56 198
16976.79 207
16978.02 172
16979.25 195
16980.48 179
16981.71 203
16982.94 197
16984.17 191
16985.40 190
16986.63 201
16987.86 184
16989.09 201
16990.32 189
16991.55 191
16992.79 200
16994.02 192
16995.25 179
16996.48 173
16997.71 177
16998.94 190
17000.17 184
17001.40 207
17002.63 180
17003.86 208
17005.09 211
17006.32 203
17007.56 182
17008.79 184
17010.02 183
17011.25 183
17012.48 182
17013.71 173
17014.94 180
17016.18 173
17017.41 174
17018.64 199
17019.87 200
17021.10 201
17022.33 198
17023.57 210
17024.80 191
17026.03 188
17027.26 185
17028.49 201
17029.72 199
17030.96 187
17032.19 187
17033.42 171
17034.65 184
17035.88 195
17037.12 172
17038.35 201
17039.58 203
17040.81 170
17042.05 198
17043.28 197
17044.51 186
17045.74 196
17046.98 191
17048.21 175
17049.44 176
17050.67 190
17051.91 202
17053.14 196
17054.37 176
17055.61 172
17056.84 190
17058.07 187
17059.30 185
17060.54 189
17061.77 189
17063.00 192
17064.24 197
17065.47 198
17066.70 166
17067.94 190
17069.17 190
17070.40 166
17071.64 173
17072.87 177
17074.10 190
17075.34 209
17076.57 196
17077.81 182
17079.04 200
17080.27 191
17081.51 194
17082.74 183
17083.97 171
17085.21 186
17086.44 205
17087.68 190
17088.91 197
17090.15 164
17091.38 193
17092.61 185
17093.85 181
17095.08 169
17096.32 176
17097.55 183
17098.79 170
17100.02 198
17101.25 182
17102.49 187
17103.72 173
17104.96 175
17106.19 167
17107.43 191
17108.66 174
17109.90 173
17111.13 169
17112.37 189
17113.60 190
17114.84 195
17116.07 169
17117.31 170
17118.54 174
17119.78 201
17121.01 189
17122.25 191
17123.48 195
17124.72 171
17125.95 178
17127.19 185
17128.43 190
17129.66 189
17130.90 200
17132.13 217
17133.37 193
17134.60 185
17135.84 176
17137.08 188
17138.31 171
17139.55 188
17140.78 157
17142.02 182
17143.26 165
17144.49 170
17145.73 172
17146.96 180
17148.20 170
17149.44 171
17150.67 180
17151.91 182
17153.15 178
17154.38 172
17155.62 168
17156.85 175
17158.09 169
17159.33 168
17160.56 180
17161.80 160
17163.04 205
17164.28 191
17165.51 185
17166.75 171
17167.99 184
17169.22 188
17170.46 185
17171.70 190
17172.93 185
17174.17 197
17175.41 178
17176.65 191
17177.88 177
17179.12 179
17180.36 193
17181.60 185
17182.83 187
17184.07 185
17185.31 174
17186.55 169
17187.78 192
17189.02 174
17190.26 178
17191.50 170
17192.73 183
17193.97 202
17195.21 184
17196.45 184
17197.69 196
17198.92 186
17200.16 174
17201.40 171
17202.64 180
17203.88 159
17205.12 190
17206.35 193
17207.59 173
17208.83 192
17210.07 185
17211.31 188
17212.55 167
17213.78 178
17215.02 187
17216.26 190
17217.50 180
17218.74 175
17219.98 193
17221.22 206
17222.46 195
17223.69 169
17224.93 166
17226.17 172
17227.41 192
17228.65 173
17229.89 175
17231.13 186
17232.37 191
17233.61 199
17234.85 188
17236.09 185
17237.33 192
17238.57 197
17239.81 183
17241.04 161
17242.28 188
17243.52 187
17244.76 195
17246.00 196
17247.24 218
17248.48 179
17249.72 176
17250.96 175
17252.20 191
17253.44 193
17254.68 172
17255.92 186
17257.16 180
17258.40 182
17259.64 154
17260.88 172
17262.12 179
17263.37 185
17264.61 187
17265.85 195
17267.09 184
17268.33 180
17269.57 190
17270.81 181
17272.05 155
17273.29 179
17274.53 154
17275.77 189
17277.01 166
17278.25 168
17279.49 163
17280.74 174
17281.98 188
17283.22 175
17284.46 185
17285.70 181
17286.94 170
17288.18 181
17289.42 170
17290.66 177
17291.91 187
17293.15 162
17294.39 167
17295.63 162
17296.87 174
17298.11 170
17299.36 168
17300.60 180
17301.84 178
17303.08 210
17304.32 183
17305.56 170
17306.81 179
17308.05 157
17309.29 183
17310.53 165
17311.77 167
17313.02 167
17314.26 161
17315.50 184
17316.74 174
17317.99 167
17319.23 160
17320.47 174
17321.71 174
17322.96 180
17324.20 163
17325.44 177
17326.68 177
17327.93 179
17329.17 176
17330.41 151
17331.65 166
17332.90 189
17334.14 185
17335.38 166
17336.63 161
17337.87 191
17339.11 174
17340.36 166
17341.60 160
17342.84 171
17344.09 166
17345.33 162
17346.57 172
17347.82 170
17349.06 171
17350.30 178
17351.55 156
17352.79 164
17354.03 164
17355.28 173
17356.52 186
17357.76 185
17359.01 171
17360.25 163
17361.50 179
17362.74 178
17363.98 184
17365.23 196
17366.47 170
17367.72 165
17368.96 144
17370.21 173
17371.45 173
17372.69 159
17373.94 165
17375.18 168
17376.43 177
17377.67 181
17378.92 174
17380.16 167
17381.41 176
17382.65 180
17383.89 158
17385.14 178
17386.38 171
17387.63 167
17388.87 162
17390.12 162
17391.36 154
17392.61 177
17393.85 170
17395.10 170
17396.34 180
17397.59 167
17398.83 174
17400.08 168
17401.33 167
17402.57 178
17403.82 174
17405.06 155
17406.31 171
17407.55 172
17408.80 160
17410.04 160
17411.29 171
17412.54 184
17413.78 177
17415.03 204
17416.27 168
17417.52 171
17418.76 162
17420.01 160
17421.26 173
17422.50 184
17423.75 183
17425.00 183
17426.24 178
17427.49 160
17428.73 173
17429.98 186
17431.23 165
17432.47 173
17433.72 169
17434.97 175
17436.21 182
17437.46 168
17438.71 164
17439.95 166
17441.20 179
17442.45 194
17443.69 163
17444.94 181
17446.19 176
17447.43 184
17448.68 167
17449.93 166
17451.18 175
17452.42 161
17453.67 175
17454.92 180
17456.16 177
17457.41 182
17458.66 197
17459.91 183
17461.15 171
17462.40 172
17463.65 162
17464.90 158
17466.14 165
17467.39 161
17468.64 161
17469.89 162
17471.14 187
17472.38 177
17473.63 182
17474.88 177
17476.13 165
17477.38 167
17478.62 175
17479.87 181
17481.12 177
17482.37 177
17483.62 172
17484.86 180
17486.11 188
17487.36 175
17488.61 178
17489.86 176
17491.11 172
17492.36 180
17493.60 163
17494.85 164
17496.10 167
17497.35 182
17498.60 167
17499.85 174
17501.10 168
17502.35 200
17503.59 179
17504.84 146
17506.09 169
17507.34 176
17508.59 190
17509.84 194
17511.09 192
17512.34 182
17513.59 169
17514.84 192
17516.09 180
17517.34 176
17518.59 168
17519.84 166
17521.09 169
17522.33 176
17523.58 175
17524.83 188
17526.08 199
17527.33 170
17528.58 170
17529.83 192
17531.08 175
17532.33 190
17533.58 203
17534.83 177
17536.08 158
17537.33 189
17538.58 188
17539.83 182
17541.09 198
17542.34 174
17543.59 192
17544.84 154
17546.09 170
17547.34 175
17548.59 179
17549.84 191
17551.09 182
17552.34 191
17553.59 189
17554.84 190
17556.09 189
17557.34 196
17558.59 190
17559.85 176
17561.10 185
17562.35 189
17563.60 192
17564.85 194
17566.10 179
17567.35 181
17568.60 193
17569.86 175
17571.11 177
17572.36 183
17573.61 201
17574.86 204
17576.11 193
17577.36 184
17578.62 197
17579.87 196
17581.12 212
17582.37 197
17583.62 195
17584.87 206
17586.13 181
17587.38 185
17588.63 192
17589.88 208
17591.13 193
17592.39 180
17593.64 179
17594.89 200
17596.14 176
17597.40 199
17598.65 194
17599.90 172
17601.15 172
17602.41 190
17603.66 197
17604.91 171
17606.16 193
17607.42 217
17608.67 198
17609.92 183
17611.17 175
17612.43 204
17613.68 211
17614.93 197
17616.19 196
17617.44 191
17618.69 185
17619.95 188
17621.20 170
17622.45 197
17623.71 165
17624.96 191
17626.21 174
17627.47 188
17628.72 152
17629.97 200
17631.23 186
17632.48 196
17633.73 181
17634.99 195
17636.24 162
17637.49 188
17638.75 175
17640.00 178
17641.26 154
17642.51 179
17643.76 200
17645.02 190
17646.27 180
17647.53 178
17648.78 172
17650.03 168
17651.29 191
17652.54 203
17653.80 197
17655.05 193
17656.31 175
17657.56 176
17658.82 189
17660.07 197
17661.32 173
17662.58 168
17663.83 182
17665.09 191
17666.34 192
17667.60 194
17668.85 166
17670.11 182
17671.36 180
17672.62 203
17673.87 151
17675.13 184
17676.38 169
17677.64 182
17678.89 178
17680.15 169
17681.40 188
17682.66 200
17683.92 180
17685.17 178
17686.43 172
17687.68 175
17688.94 163
17690.19 163
17691.45 167
17692.70 167
17693.96 170
17695.22 150
17696.47 171
17697.73 163
17698.98 177
17700.24 197
17701.50 195
17702.75 168
17704.01 183
17705.26 185
17706.52 178
17707.78 195
17709.03 172
17710.29 187
17711.55 181
17712.80 179
17714.06 174
17715.32 186
17716.57 190
17717.83 194
17719.09 193
17720.34 176
17721.60 175
17722.86 182
17724.11 195
17725.37 176
17726.63 199
17727.88 183
17729.14 169
17730.40 182
17731.65 184
17732.91 203
17734.17 186
17735.43 180
17736.68 190
17737.94 179
17739.20 162
17740.46 160
17741.71 168
17742.97 174
17744.23 177
17745.49 182
17746.74 172
17748.00 174
17749.26 175
17750.52 153
17751.77 189
17753.03 187
17754.29 198
17755.55 182
17756.81 197
17758.06 200
17759.32 179
17760.58 195
17761.84 190
17763.10 178
17764.35 172
17765.61 175
17766.87 177
17768.13 193
17769.39 194
17770.65 193
17771.91 174
17773.16 173
17774.42 198
17775.68 208
17776.94 176
17778.20 171
17779.46 186
17780.72 172
17781.98 189
17783.23 188
17784.49 185
17785.75 182
17787.01 174
17788.27 208
17789.53 201
17790.79 201
17792.05 192
17793.31 204
17794.57 196
17795.83 199
17797.09 184
17798.34 204
17799.60 200
17800.86 185
17802.12 192
17803.38 178
17804.64 171
17805.90 194
17807.16 183
17808.42 189
17809.68 179
17810.94 170
17812.20 170
17813.46 186
17814.72 191
17815.98 174
17817.24 196
17818.50 195
17819.76 174
17821.02 190
17822.28 194
17823.54 191
17824.80 182
17826.06 188
17827.33 164
17828.59 178
17829.85 182
17831.11 173
17832.37 168
17833.63 173
17834.89 171
17836.15 166
17837.41 154
17838.67 179
17839.93 192
17841.19 169
17842.45 190
17843.72 166
17844.98 176
17846.24 154
17847.50 168
17848.76 181
17850.02 155
17851.28 167
17852.54 166
17853.81 190
17855.07 180
17856.33 166
17857.59 182
17858.85 189
17860.11 181
17861.38 176
17862.64 165
17863.90 186
17865.16 193
17866.42 173
17867.68 186
17868.95 206
17870.21 191
17871.47 167
17872.73 174
17874.00 171
17875.26 162
17876.52 185
17877.78 168
17879.04 160
17880.31 192
17881.57 163
17882.83 165
17884.09 192
17885.36 163
17886.62 170
17887.88 174
17889.14 171
17890.41 172
17891.67 165
17892.93 181
17894.20 182
17895.46 163
17896.72 158
17897.98 145
17899.25 177
17900.51 150
17901.77 165
17903.04 177
17904.30 157
17905.56 202
17906.83 178
17908.09 175
17909.35 194
17910.62 184
17911.88 177
17913.14 154
17914.41 181
17915.67 171
17916.93 162
17918.20 187
17919.46 178
17920.73 177
17921.99 169
17923.25 168
17924.52 160
17925.78 176
17927.05 173
17928.31 170
17929.57 176
17930.84 167
17932.10 165
17933.37 157
17934.63 185
17935.90 178
17937.16 180
17938.42 157
17939.69 151
17940.95 163
17942.22 182
17943.48 151
17944.75 162
17946.01 159
17947.28 197
17948.54 188
17949.81 176
17951.07 166
17952.34 144
17953.60 160
17954.87 164
17956.13 178
17957.40 156
17958.66 163
17959.93 184
17961.19 170
17962.46 177
17963.72 162
17964.99 172
17966.25 178
17967.52 183
17968.78 167
17970.05 164
17971.31 158
17972.58 158
17973.85 162
17975.11 153
17976.38 167
17977.64 185
17978.91 171
17980.18 176
17981.44 159
17982.71 156
17983.97 174
17985.24 178
17986.51 183
17987.77 189
17989.04 164
17990.30 197
17991.57 185
17992.84 161
17994.10 170
17995.37 165
17996.64 177
17997.90 144
17999.17 135
18000.44 158
18001.70 148
18002.97 156
18004.24 161
18005.50 165
18006.77 162
18008.04 166
18009.30 178
18010.57 181
18011.84 152
18013.10 176
18014.37 164
18015.64 173
18016.91 167
18018.17 173
18019.44 172
18020.71 183
18021.97 165
18023.24 169
18024.51 194
18025.78 185
18027.04 173
18028.31 185
18029.58 174
18030.85 167
18032.12 174
18033.38 162
18034.65 178
18035.92 160
18037.19 185
18038.45 186
18039.72 169
18040.99 173
18042.26 171
18043.53 166
18044.80 182
18046.06 200
18047.33 205
18048.60 177
18049.87 174
18051.14 177
18052.40 171
18053.67 182
18054.94 172
18056.21 184
18057.48 189
18058.75 174
18060.02 150
18061.29 174
18062.55 173
18063.82 164
18065.09 181
18066.36 164
18067.63 178
18068.90 192
18070.17 174
18071.44 162
18072.71 174
18073.98 173
18075.24 175
18076.51 161
18077.78 208
18079.05 179
18080.32 177
18081.59 161
18082.86 167
18084.13 169
18085.40 167
18086.67 173
18087.94 163
18089.21 200
18090.48 170
18091.75 179
18093.02 176
18094.29 199
18095.56 186
18096.83 167
18098.10 191
18099.37 192
18100.64 203
18101.91 163
18103.18 181
18104.45 170
18105.72 192
18106.99 182
18108.26 199
18109.53 184
18110.80 167
18112.07 205
18113.34 186
18114.61 202
18115.88 191
18117.15 168
18118.43 192
18119.70 186
18120.97 172
18122.24 183
18123.51 185
18124.78 194
18126.05 184
18127.32 185
18128.59 187
18129.86 177
18131.14 180
18132.41 203
18133.68 191
18134.95 204
18136.22 162
18137.49 208
18138.76 195
18140.04 190
18141.31 204
18142.58 181
18143.85 190
18145.12 201
18146.39 199
18147.67 199
18148.94 182
18150.21 178
18151.48 172
18152.75 190
18154.02 153
18155.30 166
18156.57 193
18157.84 182
18159.11 185
18160.39 188
18161.66 173
18162.93 190
18164.20 191
18165.47 188
18166.75 184
18168.02 193
18169.29 171
18170.56 184
18171.84 180
18173.11 207
18174.38 176
18175.66 196
18176.93 187
18178.20 182
18179.47 188
18180.75 201
18182.02 174
18183.29 206
18184.57 186
18185.84 161
18187.11 185
18188.39 171
18189.66 198
18190.93 164
18192.21 173
18193.48 169
18194.75 190
18196.03 188
18197.30 205
18198.57 177
18199.85 167
18201.12 178
18202.39 189
18203.67 205
18204.94 184
18206.22 171
18207.49 168
18208.76 178
18210.04 173
18211.31 159
18212.59 161
18213.86 193
18215.13 190
18216.41 193
18217.68 186
18218.96 195
18220.23 187
18221.51 178
18222.78 190
18224.05 191
18225.33 195
18226.60 176
18227.88 186
18229.15 188
18230.43 182
18231.70 184
18232.98 203
18234.25 199
18235.53 193
18236.80 193
18238.08 197
18239.35 197
18240.63 162
18241.90 196
18243.18 194
18244.45 182
18245.73 172
18247.00 198
18248.28 196
18249.55 181
18250.83 186
18252.10 202
18253.38 182
18254.65 165
18255.93 175
18257.21 175
18258.48 166
18259.76 179
18261.03 176
18262.31 176
18263.58 171
18264.86 183
18266.14 173
18267.41 177
18268.69 163
18269.96 157
18271.24 159
18272.52 163
18273.79 204
18275.07 192
18276.35 185
18277.62 162
18278.90 146
18280.17 158
18281.45 180
18282.73 176
18284.00 183
18285.28 170
18286.56 178
18287.83 173
18289.11 175
18290.39 197
18291.66 183
18292.94 176
18294.22 173
18295.50 190
18296.77 154
18298.05 175
18299.33 188
18300.60 172
18301.88 171
18303.16 167
18304.43 153
18305.71 158
18306.99 178
18308.27 161
18309.54 182
18310.82 170
18312.10 174
18313.38 167
18314.65 192
18315.93 154
18317.21 175
18318.49 173
18319.77 180
18321.04 164
18322.32 171
18323.60 161
18324.88 140
18326.16 166
18327.43 172
18328.71 190
18329.99 160
18331.27 175
18332.55 163
18333.82 187
18335.10 175
18336.38 168
18337.66 172
18338.94 167
18340.22 162
18341.50 144
18342.77 166
18344.05 182
18345.33 165
18346.61 153
18347.89 177
18349.17 162
18350.45 167
18351.73 170
18353.00 171
18354.28 181
18355.56 205
18356.84 164
18358.12 162
18359.40 164
18360.68 147
18361.96 165
18363.24 160
18364.52 176
18365.80 163
18367.08 145
18368.36 158
18369.64 167
18370.91 157
18372.19 161
18373.47 173
18374.75 164
18376.03 145
18377.31 178
18378.59 162
18379.87 185
18381.15 158
18382.43 184
18383.71 152
18384.99 163
18386.27 171
18387.55 183
18388.83 170
18390.11 169
18391.39 176
18392.67 166
18393.95 186
18395.24 162
18396.52 187
18397.80 161
18399.08 163
18400.36 160
18401.64 186
18402.92 177
18404.20 160
18405.48 156
18406.76 172
18408.04 172
18409.32 147
18410.60 156
18411.89 172
18413.17 170
18414.45 197
18415.73 179
18417.01 170
18418.29 159
18419.57 147
18420.85 160
18422.13 164
18423.42 169
18424.70 174
18425.98 192
18427.26 169
18428.54 171
18429.82 169
18431.11 158
18432.39 165
18433.67 151
18434.95 153
18436.23 165
18437.51 165
18438.80 158
18440.08 161
18441.36 175
18442.64 182
18443.93 168
18445.21 144
18446.49 168
18447.77 152
18449.05 164
18450.34 154
18451.62 158
18452.90 175
18454.18 179
18455.47 148
18456.75 167
18458.03 182
18459.31 151
18460.60 163
18461.88 177
18463.16 176
18464.45 176
18465.73 176
18467.01 192
18468.29 163
18469.58 153
18470.86 171
18472.14 157
18473.43 145
18474.71 157
18475.99 179
18477.28 170
18478.56 173
18479.84 174
18481.13 145
18482.41 160
18483.69 166
18484.98 189
18486.26 164
18487.54 169
18488.83 159
18490.11 179
18491.40 162
18492.68 178
18493.96 182
18495.25 186
18496.53 160
18497.81 161
18499.10 170
18500.38 167
18501.67 152
18502.95 159
18504.24 154
18505.52 162
18506.80 167
18508.09 157
18509.37 158
18510.66 161
18511.94 180
18513.23 154
18514.51 152
18515.80 166
18517.08 198
18518.37 153
18519.65 159
18520.93 157
18522.22 184
18523.50 186
18524.79 177
18526.07 180
18527.36 172
18528.64 154
18529.93 168
18531.21 166
18532.50 154
18533.79 161
18535.07 173
18536.36 188
18537.64 172
18538.93 196
18540.21 170
18541.50 180
18542.78 184
18544.07 177
18545.35 184
18546.64 155
18547.93 163
18549.21 192
18550.50 183
18551.78 164
18553.07 177
18554.36 186
18555.64 164
18556.93 206
18558.21 185
18559.50 182
18560.79 189
18562.07 201
18563.36 176
18564.64 173
18565.93 188
18567.22 184
18568.50 174
18569.79 180
18571.08 161
18572.36 190
18573.65 184
18574.94 199
18576.22 169
18577.51 176
18578.80 203
18580.08 193
18581.37 175
18582.66 181
18583.95 211
18585.23 185
18586.52 192
18587.81 189
18589.09 182
18590.38 176
18591.67 191
18592.96 198
18594.24 208
18595.53 162
18596.82 190
18598.11 217
18599.39 200
18600.68 185
18601.97 171
18603.26 187
18604.54 188
18605.83 196
18607.12 163
18608.41 186
18609.69 217
18610.98 201
18612.27 186
18613.56 182
18614.85 173
18616.13 193
18617.42 193
18618.71 173
18620.00 184
18621.29 186
18622.58 192
18623.86 179
18625.15 176
18626.44 171
18627.73 175
18629.02 199
18630.31 167
18631.60 170
18632.88 162
18634.17 175
18635.46 194
18636.75 181
18638.04 167
18639.33 169
18640.62 186
18641.91 148
18643.20 174
18644.48 165
18645.77 166
18647.06 172
18648.35 170
18649.64 163
18650.93 169
18652.22 176
18653.51 176
18654.80 187
18656.09 166
18657.38 160
18658.67 169
18659.96 161
18661.25 167
18662.54 150
18663.83 166
18665.12 171
18666.41 172
18667.70 152
18668.99 139
18670.28 172
18671.57 156
18672.86 161
18674.15 176
18675.44 175
18676.73 160
18678.02 181
18679.31 167
18680.60 177
18681.89 145
18683.18 153
18684.47 155
18685.76 167
18687.05 180
18688.34 166
18689.63 178
18690.92 188
18692.21 162
18693.50 162
18694.79 166
18696.08 165
18697.38 165
18698.67 166
18699.96 156
18701.25 166
18702.54 178
18703.83 169
18705.12 166
18706.41 156
18707.70 162
18709.00 187
18710.29 160
18711.58 156
18712.87 164
18714.16 168
18715.45 166
18716.74 154
18718.04 161
18719.33 170
18720.62 174
18721.91 169
18723.20 158
18724.50 161
18725.79 157
18727.08 170
18728.37 149
18729.66 141
18730.96 150
18732.25 162
18733.54 157
18734.83 155
18736.12 162
18737.42 172
18738.71 178
18740.00 178
18741.29 170
18742.59 178
18743.88 179
18745.17 178
18746.46 158
18747.76 170
18749.05 180
18750.34 170
18751.63 154
18752.93 144
18754.22 136
18755.51 163
18756.81 160
18758.10 180
18759.39 149
18760.69 193
18761.98 169
18763.27 175
18764.56 169
18765.86 159
18767.15 153
18768.44 178
18769.74 177
18771.03 172
18772.33 149
18773.62 154
18774.91 172
18776.21 154
18777.50 168
18778.79 188
18780.09 176
18781.38 168
18782.67 153
18783.97 155
18785.26 173
18786.56 157
18787.85 158
18789.14 138
18790.44 151
18791.73 170
18793.03 170
18794.32 184
18795.62 169
18796.91 167
18798.20 152
18799.50 158
18800.79 153
18802.09 167
18803.38 189
18804.68 174
18805.97 166
18807.27 184
18808.56 162
18809.86 152
18811.15 176
18812.45 148
18813.74 170
18815.04 169
18816.33 174
18817.63 171
18818.92 174
18820.22 152
18821.51 150
18822.81 150
18824.10 156
18825.40 163
18826.69 164
18827.99 171
18829.28 159
18830.58 154
18831.87 173
18833.17 165
18834.47 163
18835.76 178
18837.06 173
18838.35 162
18839.65 165
18840.95 153
18842.24 165
18843.54 173
18844.83 165
18846.13 163
18847.43 157
18848.72 171
18850.02 157
18851.31 149
18852.61 167
18853.91 145
18855.20 167
18856.50 152
18857.80 153
18859.09 161
18860.39 173
18861.69 172
18862.98 170
18864.28 171
18865.58 154
18866.87 172
18868.17 166
18869.47 155
18870.76 154
18872.06 162
18873.36 181
18874.65 165
18875.95 162
18877.25 183
18878.54 157
18879.84 164
18881.14 144
18882.44 157
18883.73 158
18885.03 160
18886.33 139
18887.63 161
18888.92 161
18890.22 159
18891.52 172
18892.82 147
18894.11 149
18895.41 156
18896.71 136
18898.01 144
18899.31 170
18900.60 171
18901.90 169
18903.20 136
18904.50 163
18905.80 153
18907.09 158
18908.39 147
18909.69 143
18910.99 162
18912.29 159
18913.59 149
18914.88 177
18916.18 175
18917.48 171
18918.78 169
18920.08 168
18921.38 190
18922.67 150
18923.97 160
18925.27 182
18926.57 173
18927.87 148
18929.17 151
18930.47 176
18931.77 154
18933.07 160
18934.37 170
18935.66 160
18936.96 146
18938.26 157
18939.56 141
18940.86 165
18942.16 153
18943.46 161
18944.76 151
18946.06 182
18947.36 137
18948.66 154
18949.96 165
18951.26 157
18952.56 144
18953.86 143
18955.16 161
18956.46 145
18957.76 160
18959.06 163
18960.36 155
18961.66 149
18962.96 167
18964.26 185
18965.56 144
18966.86 160
18968.16 169
18969.46 172
18970.76 155
18972.06 133
18973.36 153
18974.66 151
18975.96 138
18977.26 157
18978.56 142
18979.86 166
18981.16 163
18982.46 167
18983.76 151
18985.06 149
18986.37 161
18987.67 159
18988.97 146
18990.27 148
18991.57 157
18992.87 180
18994.17 147
18995.47 126
18996.77 148
18998.07 144
18999.38 157
19000.68 134
19001.98 160
19003.28 143
19004.58 140
19005.88 150
19007.18 164
19008.49 161
19009.79 147
19011.09 153
19012.39 175
19013.69 166
19015.00 144
19016.30 150
19017.60 136
19018.90 147
19020.20 158
19021.51 138
19022.81 144
19024.11 142
19025.41 157
19026.71 154
19028.02 147
19029.32 133
19030.62 127
19031.92 162
19033.23 148
19034.53 138
19035.83 142
19037.13 159
19038.44 154
19039.74 144
19041.04 151
19042.34 146
19043.65 158
19044.95 147
19046.25 143
19047.56 138
19048.86 139
19050.16 155
19051.47 159
19052.77 145
19054.07 129
19055.37 158
19056.68 142
19057.98 158
19059.28 147
19060.59 162
19061.89 159
19063.20 146
19064.50 138
19065.80 162
19067.11 147
19068.41 135
19069.71 145
19071.02 169
19072.32 154
19073.62 155
19074.93 156
19076.23 162
19077.54 156
19078.84 122
19080.14 143
19081.45 132
19082.75 152
19084.06 140
19085.36 142
19086.67 150
19087.97 136
19089.27 142
19090.58 140
19091.88 152
19093.19 153
19094.49 167
19095.80 148
19097.10 161
19098.41 139
19099.71 132
19101.02 155
19102.32 156
19103.63 169
19104.93 142
19106.24 143
19107.54 163
19108.85 150
19110.15 140
19111.46 140
19112.76 148
19114.07 143
19115.37 133
19116.68 160
19117.98 164
19119.29 140
19120.59 145
19121.90 161
19123.20 151
19124.51 165
19125.82 156
19127.12 134
19128.43 144
19129.73 148
19131.04 154
19132.34 140
19133.65 165
19134.96 146
19136.26 143
19137.57 141
19138.87 151
19140.18 140
19141.49 136
19142.79 152
19144.10 161
19145.41 141
19146.71 141
19148.02 135
19149.32 150
19150.63 132
19151.94 126
19153.24 139
19154.55 143
19155.86 162
19157.16 158
19158.47 146
19159.78 160
19161.08 142
19162.39 137
19163.70 144
19165.01 144
19166.31 161
19167.62 151
19168.93 152
19170.23 153
19171.54 153
19172.85 152
19174.16 149
19175.46 143
19176.77 150
19178.08 132
19179.39 134
19180.69 139
19182.00 143
19183.31 150
19184.62 143
19185.92 149
19187.23 162
19188.54 145
19189.85 141
19191.15 154
19192.46 129
19193.77 150
19195.08 156
19196.39 155
19197.69 144
19199.00 147
19200.31 139
19201.62 155
19202.93 147
19204.24 149
19205.54 141
19206.85 146
19208.16 172
19209.47 149
19210.78 154
19212.09 132
19213.40 157
19214.70 141
19216.01 159
19217.32 149
19218.63 145
19219.94 139
19221.25 142
19222.56 159
19223.87 133
19225.18 161
19226.48 150
19227.79 152
19229.10 156
19230.41 147
19231.72 142
19233.03 133
19234.34 148
19235.65 145
19236.96 158
19238.27 139
19239.58 167
19240.89 140
19242.20 161
19243.51 159
19244.82 165
19246.13 145
19247.44 145
19248.75 126
19250.06 146
19251.37 142
19252.67 144
19253.98 167
19255.30 162
19256.61 159
19257.92 147
19259.23 144
19260.54 127
19261.85 153
19263.16 139
19264.47 144
19265.78 141
19267.09 153
19268.40 144
19269.71 134
19271.02 135
19272.33 144
19273.64 155
19274.95 153
19276.26 157
19277.57 143
19278.88 145
19280.19 155
19281.51 143
19282.82 127
19284.13 145
19285.44 126
19286.75 159
19288.06 141
19289.37 139
19290.68 139
19291.99 138
19293.31 144
19294.62 157
19295.93 133
19297.24 141
19298.55 140
19299.86 148
19301.18 160
19302.49 132
19303.80 141
19305.11 138
19306.42 155
19307.73 136
19309.05 139
19310.36 137
19311.67 139
19312.98 162
19314.29 146
19315.61 146
19316.92 117
19318.23 147
19319.54 143
19320.85 152
19322.17 158
19323.48 162
19324.79 136
19326.10 136
19327.42 130
19328.73 133
19330.04 150
19331.35 158
19332.67 137
19333.98 150
19335.29 141
19336.61 125
19337.92 138
19339.23 159
19340.54 142
19341.86 144
19343.17 142
19344.48 134
19345.80 147
19347.11 142
19348.42 151
19349.74 138
19351.05 141
19352.36 148
19353.68 125
19354.99 124
19356.30 129
19357.62 131
19358.93 131
19360.24 137
19361.56 130
19362.87 124
19364.19 151
19365.50 144
19366.81 152
19368.13 134
19369.44 147
19370.75 143
19372.07 162
19373.38 142
19374.70 130
19376.01 137
19377.33 138
19378.64 141
19379.95 131
19381.27 141
19382.58 143
19383.90 125
19385.21 123
19386.53 114
19387.84 124
19389.16 131
19390.47 133
19391.78 140
19393.10 160
19394.41 153
19395.73 136
19397.04 168
19398.36 136
19399.67 139
19400.99 143
19402.30 148
19403.62 148
19404.93 155
19406.25 150
19407.56 148
19408.88 157
19410.20 161
19411.51 150
19412.83 144
19414.14 140
19415.46 155
19416.77 142
19418.09 134
19419.40 132
19420.72 133
19422.03 121
19423.35 136
19424.67 131
19425.98 138
19427.30 143
19428.61 136
19429.93 151
19431.25 156
19432.56 146
19433.88 145
19435.19 140
19436.51 126
19437.83 144
19439.14 148
19440.46 135
19441.78 131
19443.09 130
19444.41 147
19445.73 154
19447.04 158
19448.36 123
19449.68 135
19450.99 146
19452.31 130
19453.63 136
19454.94 146
19456.26 139
19457.58 126
19458.89 141
19460.21 139
19461.53 136
19462.84 128
19464.16 142
19465.48 137
19466.80 120
19468.11 135
19469.43 159
19470.75 141
19472.07 131
19473.38 141
19474.70 148
19476.02 151
19477.34 136
19478.65 137
19479.97 144
19481.29 136
19482.61 124
19483.92 152
19485.24 141
19486.56 145
19487.88 131
19489.20 132
19490.51 142
19491.83 151
19493.15 146
19494.47 159
19495.79 141
19497.10 139
19498.42 146
19499.74 139
19501.06 151
19502.38 147
19503.70 159
19505.02 142
19506.33 133
19507.65 145
19508.97 147
19510.29 145
19511.61 121
19512.93 133
19514.25 127
19515.57 146
19516.88 140
19518.20 145
19519.52 141
19520.84 130
19522.16 131
19523.48 128
19524.80 154
19526.12 143
19527.44 133
19528.76 148
19530.08 126
19531.40 139
19532.71 130
19534.03 127
19535.35 146
19536.67 122
19537.99 133
19539.31 154
19540.63 144
19541.95 162
19543.27 144
19544.59 135
19545.91 151
19547.23 151
19548.55 146
19549.87 128
19551.19 124
19552.51 134
19553.83 144
19555.15 137
19556.47 130
19557.79 124
19559.11 136
19560.43 142
19561.75 135
19563.08 135
19564.40 140
19565.72 140
19567.04 125
19568.36 147
19569.68 142
19571.00 132
19572.32 134
19573.64 129
19574.96 128
19576.28 119
19577.60 136
19578.92 142
19580.25 142
19581.57 134
19582.89 140
19584.21 144
19585.53 138
19586.85 125
19588.17 120
19589.49 139
19590.82 151
19592.14 120
19593.46 137
19594.78 125
19596.10 146
19597.42 141
19598.75 143
19600.07 150
19601.39 131
19602.71 139
19604.03 118
19605.35 139
19606.68 140
19608.00 176
19609.32 131
19610.64 137
19611.96 131
19613.29 138
19614.61 151
19615.93 136
19617.25 145
19618.58 132
19619.90 115
19621.22 147
19622.54 139
19623.87 157
19625.19 137
19626.51 122
19627.83 149
19629.16 150
19630.48 116
19631.80 154
19633.13 145
19634.45 150
19635.77 146
19637.09 145
19638.42 134
19639.74 121
19641.06 145
19642.39 145
19643.71 136
19645.03 132
19646.36 131
19647.68 131
19649.00 140
19650.33 132
19651.65 135
19652.97 148
19654.30 144
19655.62 123
19656.94 125
19658.27 129
19659.59 128
19660.92 136
19662.24 142
19663.56 140
19664.89 148
19666.21 146
19667.54 157
19668.86 124
19670.18 133
19671.51 153
19672.83 134
19674.16 148
19675.48 130
19676.80 160
19678.13 157
19679.45 155
19680.78 133
19682.10 142
19683.43 146
19684.75 132
19686.08 132
19687.40 133
19688.73 129
19690.05 115
19691.38 130
19692.70 137
19694.02 149
19695.35 133
19696.67 139
19698.00 140
19699.33 130
19700.65 144
19701.98 127
19703.30 130
19704.63 138
19705.95 142
19707.28 146
19708.60 126
19709.93 129
19711.25 153
19712.58 141
19713.90 135
19715.23 124
19716.56 133
19717.88 160
19719.21 133
19720.53 134
19721.86 128
19723.18 129
19724.51 141
19725.84 135
19727.16 149
19728.49 143
19729.81 121
19731.14 139
19732.47 129
19733.79 120
19735.12 140
19736.45 135
19737.77 154
19739.10 108
19740.42 131
19741.75 119
19743.08 123
19744.40 144
19745.73 139
19747.06 122
19748.38 152
19749.71 132
19751.04 124
19752.37 111
19753.69 128
19755.02 133
19756.35 128
19757.67 124
19759.00 133
19760.33 146
19761.65 163
19762.98 140
19764.31 123
19765.64 122
19766.96 140
19768.29 135
19769.62 122
19770.95 127
19772.27 145
19773.60 142
19774.93 145
19776.26 127
19777.58 151
19778.91 152
19780.24 146
19781.57 122
19782.90 138
19784.22 131
19785.55 136
19786.88 143
19788.21 135
19789.54 106
19790.86 126
19792.19 122
19793.52 125
19794.85 142
19796.18 141
19797.51 128
19798.83 128
19800.16 131
19801.49 129
19802.82 131
19804.15 140
19805.48 129
19806.81 126
19808.13 130
19809.46 126
19810.79 142
19812.12 141
19813.45 151
19814.78 124
19816.11 138
19817.44 135
19818.77 139
19820.10 127
19821.42 117
19822.75 141
19824.08 137
19825.41 139
19826.74 138
19828.07 135
19829.40 127
19830.73 120
19832.06 113
19833.39 138
19834.72 138
19836.05 128
19837.38 121
19838.71 123
19840.04 149
19841.37 151
19842.70 108
19844.03 137
19845.36 132
19846.69 131
19848.02 129
19849.35 131
19850.68 117
19852.01 128
19853.34 127
19854.67 127
19856.00 123
19857.33 142
19858.66 139
19859.99 138
19861.32 122
19862.65 108
19863.98 126
19865.31 137
19866.64 104
19867.97 152
19869.30 117
19870.64 135
19871.97 117
19873.30 135
19874.63 131
19875.96 137
19877.29 139
19878.62 121
19879.95 141
19881.28 153
19882.62 125
19883.95 125
19885.28 136
19886.61 123
19887.94 130
19889.27 119
19890.60 122
19891.94 128
19893.27 129
19894.60 124
19895.93 133
19897.26 141
19898.59 127
19899.93 150
19901.26 132
19902.59 123
19903.92 115
19905.25 137
19906.59 143
19907.92 155
19909.25 151
19910.58 135
19911.91 124
19913.25 133
19914.58 143
19915.91 130
19917.24 139
19918.58 131
19919.91 132
19921.24 142
19922.57 147
19923.91 148
19925.24 155
19926.57 131
19927.90 141
19929.24 132
19930.57 138
19931.90 136
19933.24 112
19934.57 128
19935.90 128
19937.23 132
19938.57 135
19939.90 145
19941.23 140
19942.57 118
19943.90 135
19945.23 147
19946.57 132
19947.90 136
19949.23 134
19950.57 136
19951.90 141
19953.24 121
19954.57 153
19955.90 156
19957.24 149
19958.57 141
19959.90 160
19961.24 148
19962.57 137
19963.91 131
19965.24 132
19966.57 132
19967.91 140
19969.24 117
19970.58 131
19971.91 138
19973.24 124
19974.58 132
19975.91 136
19977.25 153
19978.58 142
19979.92 139
19981.25 153
19982.59 114
19983.92 144
19985.26 151
19986.59 137
19987.92 138
19989.26 138
19990.59 129
19991.93 135
19993.26 131
19994.60 142
19995.93 153
19997.27 156
19998.60 145
19999.94 137
20001.28 164
20002.61 141
20003.95 152
20005.28 146
20006.62 157
20007.95 128
20009.29 125
20010.62 139
20011.96 131
20013.29 128
20014.63 139
20015.97 152
20017.30 153
20018.64 126
20019.97 130
20021.31 142
20022.64 123
20023.98 143
20025.32 145
20026.65 141
20027.99 147
20029.32 150
20030.66 158
20032.00 150
20033.33 140
20034.67 136
20036.01 165
20037.34 132
20038.68 164
20040.02 123
20041.35 136
20042.69 131
20044.03 154
20045.36 151
20046.70 146
20048.04 150
20049.37 159
20050.71 159
20052.05 139
20053.38 153
20054.72 147
20056.06 126
20057.39 162
20058.73 141
20060.07 139
20061.41 154
20062.74 133
20064.08 147
20065.42 139
20066.76 133
20068.09 157
20069.43 161
20070.77 162
20072.11 144
20073.44 137
20074.78 135
20076.12 147
20077.46 134
20078.79 153
20080.13 152
20081.47 156
20082.81 130
20084.15 150
20085.48 150
20086.82 150
20088.16 145
20089.50 158
20090.84 139
20092.17 139
20093.51 132
20094.85 153
20096.19 146
20097.53 131
20098.87 134
20100.20 131
20101.54 125
20102.88 128
20104.22 151
20105.56 158
20106.90 145
20108.24 126
20109.58 140
20110.91 142
20112.25 132
20113.59 130
20114.93 135
20116.27 145
20117.61 151
20118.95 141
20120.29 117
20121.63 149
20122.97 129
20124.31 131
20125.65 133
20126.98 147
20128.32 142
20129.66 146
20131.00 161
20132.34 140
20133.68 141
20135.02 127
20136.36 136
