# Supplementary material for: MALDI-TOF MS typing enables the classification of brewing yeasts of the genus Saccharomyces to major beer styles
Source: PLoS One. 2017 Aug 9;12(8):e0181694. doi: 10.1371/journal.pone.0181694 (PMC5549903; doi:10.1371/journal.pone.0181694)
Supplement: S17 File — The directory includes 90 raw files and was zipped to “.zip”; the folder has three strains with 30 spectra per strain; S1 Text explains the raw files with an example and Table 1 represents the yeast strains used within the experiment. (ZIP) [file pone.0181694.s020.zip › 49-51/30811-PIBB121-Dias-Dias-Dias-YPG-18h-E-E_2016-09-30_2_0_B4_1.dat]

1999.98 2258
2000.40 2323
2000.82 2235
2001.24 2207
2001.66 2120
2002.09 2041
2002.51 2019
2002.93 1974
2003.35 2098
2003.78 1989
2004.20 1981
2004.62 2057
2005.04 1949
2005.47 2053
2005.89 2094
2006.31 2005
2006.73 1970
2007.16 2033
2007.58 2076
2008.00 1983
2008.42 2037
2008.85 1952
2009.27 1929
2009.69 1935
2010.12 1896
2010.54 1833
2010.96 1863
2011.39 1796
2011.81 1781
2012.23 1761
2012.66 1791
2013.08 1820
2013.50 1830
2013.93 1770
2014.35 1797
2014.77 1901
2015.20 1850
2015.62 1754
2016.04 1829
2016.47 1883
2016.89 1823
2017.31 1890
2017.74 1935
2018.16 1884
2018.59 1816
2019.01 1907
2019.43 1932
2019.86 1838
2020.28 1900
2020.71 1910
2021.13 1918
2021.55 1987
2021.98 1848
2022.40 1744
2022.83 1756
2023.25 1805
2023.68 1793
2024.10 1848
2024.52 1848
2024.95 1732
2025.37 1677
2025.80 1661
2026.22 1680
2026.65 1734
2027.07 1666
2027.50 1658
2027.92 1699
2028.35 1698
2028.77 1669
2029.20 1669
2029.62 1655
2030.05 1654
2030.47 1726
2030.90 1805
2031.32 1825
2031.75 1855
2032.17 1902
2032.60 1725
2033.02 1738
2033.45 1790
2033.88 1817
2034.30 1784
2034.73 1786
2035.15 1766
2035.58 1719
2036.00 1761
2036.43 1761
2036.86 1851
2037.28 1865
2037.71 1817
2038.13 1784
2038.56 1870
2038.98 1897
2039.41 1822
2039.84 1880
2040.26 1991
2040.69 1940
2041.12 1894
2041.54 1926
2041.97 1903
2042.39 1839
2042.82 1914
2043.25 1946
2043.67 1838
2044.10 1875
2044.53 1813
2044.95 1925
2045.38 1869
2045.81 1859
2046.23 1789
2046.66 1805
2047.09 1734
2047.51 1839
2047.94 1839
2048.37 1753
2048.80 1723
2049.22 1756
2049.65 1679
2050.08 1679
2050.50 1828
2050.93 1771
2051.36 1779
2051.79 1823
2052.21 1883
2052.64 1813
2053.07 1714
2053.50 1819
2053.92 1809
2054.35 1717
2054.78 1842
2055.21 1752
2055.63 1705
2056.06 1753
2056.49 1670
2056.92 1804
2057.35 1746
2057.77 1700
2058.20 1733
2058.63 1728
2059.06 1762
2059.49 1879
2059.92 1845
2060.34 1822
2060.77 1803
2061.20 1802
2061.63 1802
2062.06 1782
2062.49 1847
2062.91 1893
2063.34 1998
2063.77 2062
2064.20 2181
2064.63 2225
2065.06 2317
2065.49 2354
2065.91 2277
2066.34 2260
2066.77 2232
2067.20 2072
2067.63 2145
2068.06 1990
2068.49 1876
2068.92 1933
2069.35 1964
2069.78 1940
2070.21 1959
2070.63 1945
2071.06 1856
2071.49 1964
2071.92 1780
2072.35 1905
2072.78 1907
2073.21 1889
2073.64 1946
2074.07 1863
2074.50 1829
2074.93 1859
2075.36 1811
2075.79 1864
2076.22 1810
2076.65 1870
2077.08 1886
2077.51 1910
2077.94 1921
2078.37 1908
2078.80 1914
2079.23 1931
2079.66 2020
2080.09 1968
2080.52 2006
2080.95 2059
2081.38 2091
2081.81 2066
2082.24 1972
2082.67 1928
2083.10 1936
2083.54 1937
2083.97 1905
2084.40 1868
2084.83 1820
2085.26 1884
2085.69 1856
2086.12 1878
2086.55 1822
2086.98 1836
2087.41 1903
2087.84 1861
2088.28 1927
2088.71 1836
2089.14 1844
2089.57 1851
2090.00 1961
2090.43 2057
2090.86 2046
2091.29 1996
2091.73 2034
2092.16 2015
2092.59 2128
2093.02 2216
2093.45 2311
2093.88 2193
2094.32 2196
2094.75 2181
2095.18 2106
2095.61 2012
2096.04 1962
2096.48 1830
2096.91 1848
2097.34 1790
2097.77 1748
2098.20 1818
2098.64 1812
2099.07 1769
2099.50 1771
2099.93 1782
2100.37 1753
2100.80 1881
2101.23 1706
2101.66 1779
2102.10 1762
2102.53 1823
2102.96 1834
2103.39 1811
2103.83 1884
2104.26 1862
2104.69 1844
2105.13 1941
2105.56 1863
2105.99 1941
2106.42 2020
2106.86 2021
2107.29 2011
2107.72 2175
2108.16 2137
2108.59 2216
2109.02 2153
2109.46 2033
2109.89 2119
2110.32 2018
2110.76 2035
2111.19 1917
2111.62 1953
2112.06 1846
2112.49 1886
2112.92 1776
2113.36 1779
2113.79 1849
2114.23 1809
2114.66 1832
2115.09 1695
2115.53 1741
2115.96 1726
2116.40 1727
2116.83 1707
2117.26 1628
2117.70 1771
2118.13 1792
2118.57 1740
2119.00 1728
2119.44 1871
2119.87 1804
2120.30 1781
2120.74 1737
2121.17 1826
2121.61 1833
2122.04 1781
2122.48 1747
2122.91 1727
2123.35 1739
2123.78 1813
2124.22 1871
2124.65 1735
2125.09 1730
2125.52 1809
2125.96 1821
2126.39 1706
2126.83 1748
2127.26 1775
2127.70 1883
2128.13 1877
2128.57 1924
2129.00 1975
2129.44 1927
2129.87 1921
2130.31 1845
2130.74 1808
2131.18 1982
2131.62 2018
2132.05 1977
2132.49 1997
2132.92 1891
2133.36 1930
2133.79 1962
2134.23 2013
2134.67 2103
2135.10 2048
2135.54 2134
2135.97 2129
2136.41 2083
2136.85 2112
2137.28 2040
2137.72 2082
2138.16 2051
2138.59 2049
2139.03 1950
2139.46 1865
2139.90 1854
2140.34 1805
2140.77 1674
2141.21 1696
2141.65 1738
2142.08 1745
2142.52 1756
2142.96 1733
2143.39 1706
2143.83 1704
2144.27 1693
2144.70 1755
2145.14 1715
2145.58 1797
2146.02 1640
2146.45 1751
2146.89 1899
2147.33 1945
2147.76 1951
2148.20 1931
2148.64 1982
2149.08 2112
2149.51 2204
2149.95 2276
2150.39 2305
2150.83 2217
2151.26 2212
2151.70 2094
2152.14 2014
2152.58 2008
2153.01 2005
2153.45 1974
2153.89 1954
2154.33 1920
2154.77 1954
2155.20 1875
2155.64 1879
2156.08 1914
2156.52 1819
2156.96 1800
2157.40 1840
2157.83 1841
2158.27 1942
2158.71 1877
2159.15 1831
2159.59 1823
2160.03 1823
2160.46 1820
2160.90 1802
2161.34 1818
2161.78 1873
2162.22 1926
2162.66 1940
2163.10 1918
2163.54 1864
2163.97 1948
2164.41 2043
2164.85 2029
2165.29 2018
2165.73 2080
2166.17 1986
2166.61 1942
2167.05 2011
2167.49 2058
2167.93 1992
2168.37 1998
2168.80 2113
2169.24 2133
2169.68 2121
2170.12 2148
2170.56 2265
2171.00 2349
2171.44 2308
2171.88 2304
2172.32 2284
2172.76 2264
2173.20 2320
2173.64 2197
2174.08 2198
2174.52 2125
2174.96 2143
2175.40 2176
2175.84 2096
2176.28 2112
2176.72 2104
2177.16 2159
2177.60 2146
2178.04 2111
2178.48 2153
2178.92 2014
2179.36 2103
2179.80 2131
2180.24 2123
2180.69 1946
2181.13 1988
2181.57 2089
2182.01 2013
2182.45 1880
2182.89 1954
2183.33 1816
2183.77 1878
2184.21 1795
2184.65 1946
2185.09 1948
2185.53 1994
2185.98 1978
2186.42 1892
2186.86 2047
2187.30 2084
2187.74 2114
2188.18 2121
2188.62 2151
2189.07 2043
2189.51 2175
2189.95 2099
2190.39 2077
2190.83 2005
2191.27 1960
2191.71 1996
2192.16 2009
2192.60 2029
2193.04 1963
2193.48 1979
2193.92 2107
2194.37 2066
2194.81 2015
2195.25 2024
2195.69 2062
2196.13 1971
2196.58 1891
2197.02 1968
2197.46 1920
2197.90 2027
2198.35 2003
2198.79 1927
2199.23 1967
2199.67 1984
2200.12 1987
2200.56 2056
2201.00 1920
2201.44 1896
2201.89 1961
2202.33 1963
2202.77 1835
2203.21 1868
2203.66 1941
2204.10 1932
2204.54 1978
2204.99 1935
2205.43 2007
2205.87 2069
2206.32 2087
2206.76 2161
2207.20 2148
2207.65 2299
2208.09 2324
2208.53 2275
2208.98 2194
2209.42 2288
2209.86 2336
2210.31 2225
2210.75 2198
2211.19 2172
2211.64 2080
2212.08 2080
2212.53 2089
2212.97 2070
2213.41 1996
2213.86 1972
2214.30 2037
2214.74 2054
2215.19 2010
2215.63 1885
2216.08 1969
2216.52 2015
2216.97 1986
2217.41 1897
2217.85 1890
2218.30 1892
2218.74 1993
2219.19 1988
2219.63 1938
2220.08 1911
2220.52 1970
2220.97 2136
2221.41 2214
2221.86 2204
2222.30 2364
2222.74 2400
2223.19 2658
2223.63 2751
2224.08 2696
2224.52 2755
2224.97 2867
2225.41 2779
2225.86 2715
2226.30 2626
2226.75 2493
2227.20 2387
2227.64 2308
2228.09 2292
2228.53 2192
2228.98 2188
2229.42 2162
2229.87 2100
2230.31 2235
2230.76 2190
2231.20 2128
2231.65 2277
2232.10 2310
2232.54 2225
2232.99 2223
2233.43 2136
2233.88 2235
2234.33 2144
2234.77 2283
2235.22 2141
2235.66 2043
2236.11 2079
2236.56 2145
2237.00 2114
2237.45 2072
2237.90 2140
2238.34 2180
2238.79 2221
2239.23 2153
2239.68 2131
2240.13 2012
2240.57 2006
2241.02 2099
2241.47 2084
2241.91 2103
2242.36 1955
2242.81 1947
2243.25 2019
2243.70 1996
2244.15 1955
2244.60 1922
2245.04 2027
2245.49 1989
2245.94 1929
2246.38 1926
2246.83 1976
2247.28 1975
2247.73 1976
2248.17 2034
2248.62 2069
2249.07 1959
2249.52 1971
2249.96 1986
2250.41 1915
2250.86 1941
2251.31 1985
2251.75 1947
2252.20 1895
2252.65 1986
2253.10 1993
2253.54 1875
2253.99 1919
2254.44 1986
2254.89 1921
2255.34 1857
2255.79 1916
2256.23 1922
2256.68 1918
2257.13 1966
2257.58 1998
2258.03 1926
2258.47 1884
2258.92 1944
2259.37 2077
2259.82 2078
2260.27 2230
2260.72 2210
2261.17 2384
2261.61 2586
2262.06 2635
2262.51 2638
2262.96 2599
2263.41 2701
2263.86 2628
2264.31 2454
2264.76 2532
2265.21 2472
2265.65 2360
2266.10 2444
2266.55 2339
2267.00 2352
2267.45 2405
2267.90 2471
2268.35 2322
2268.80 2361
2269.25 2226
2269.70 2247
2270.15 2260
2270.60 2252
2271.05 2338
2271.50 2282
2271.95 2228
2272.40 2267
2272.85 2261
2273.30 2089
2273.75 2005
2274.20 2031
2274.65 2036
2275.10 2058
2275.55 2005
2276.00 2003
2276.45 1982
2276.90 2048
2277.35 2009
2277.80 2071
2278.25 1975
2278.70 2124
2279.15 2309
2279.60 2516
2280.05 2488
2280.50 2511
2280.95 2530
2281.40 2428
2281.85 2436
2282.30 2474
2282.75 2408
2283.20 2502
2283.66 2372
2284.11 2387
2284.56 2396
2285.01 2264
2285.46 2311
2285.91 2312
2286.36 2312
2286.81 2469
2287.26 2520
2287.72 2720
2288.17 3036
2288.62 3237
2289.07 3605
2289.52 3919
2289.97 3928
2290.42 4102
2290.88 4258
2291.33 4321
2291.78 4435
2292.23 4313
2292.68 4021
2293.13 3932
2293.59 3819
2294.04 3753
2294.49 3563
2294.94 3283
2295.39 3166
2295.85 2955
2296.30 2905
2296.75 2683
2297.20 2585
2297.65 2509
2298.11 2483
2298.56 2399
2299.01 2485
2299.46 2372
2299.92 2257
2300.37 2406
2300.82 2185
2301.27 2205
2301.73 2186
2302.18 2147
2302.63 2115
2303.09 2123
2303.54 2149
2303.99 2071
2304.44 2055
2304.90 2089
2305.35 2135
2305.80 2249
2306.26 2227
2306.71 2270
2307.16 2340
2307.62 2352
2308.07 2307
2308.52 2401
2308.98 2523
2309.43 2552
2309.88 2663
2310.34 2667
2310.79 2622
2311.24 2632
2311.70 2620
2312.15 2521
2312.60 2482
2313.06 2385
2313.51 2349
2313.97 2297
2314.42 2214
2314.87 2128
2315.33 2240
2315.78 2312
2316.24 2256
2316.69 2203
2317.14 2258
2317.60 2287
2318.05 2249
2318.51 2308
2318.96 2244
2319.42 2264
2319.87 2317
2320.32 2380
2320.78 2295
2321.23 2340
2321.69 2363
2322.14 2296
2322.60 2306
2323.05 2355
2323.51 2238
2323.96 2349
2324.42 2369
2324.87 2408
2325.33 2389
2325.78 2288
2326.24 2259
2326.69 2328
2327.15 2439
2327.60 2525
2328.06 2382
2328.51 2554
2328.97 2574
2329.42 2629
2329.88 2662
2330.33 2599
2330.79 2663
2331.25 2594
2331.70 2563
2332.16 2433
2332.61 2511
2333.07 2542
2333.52 2383
2333.98 2398
2334.44 2440
2334.89 2242
2335.35 2227
2335.80 2238
2336.26 2361
2336.72 2432
2337.17 2436
2337.63 2584
2338.08 2628
2338.54 2817
2339.00 3008
2339.45 3011
2339.91 3068
2340.37 3110
2340.82 3044
2341.28 3002
2341.74 2958
2342.19 2940
2342.65 2808
2343.11 2894
2343.56 2746
2344.02 2722
2344.48 2728
2344.93 2688
2345.39 2720
2345.85 2736
2346.30 2671
2346.76 2644
2347.22 2717
2347.67 2650
2348.13 2603
2348.59 2581
2349.05 2633
2349.50 2533
2349.96 2608
2350.42 2558
2350.88 2585
2351.33 2488
2351.79 2303
2352.25 2468
2352.71 2421
2353.16 2490
2353.62 2376
2354.08 2317
2354.54 2264
2355.00 2249
2355.45 2246
2355.91 2087
2356.37 2057
2356.83 2114
2357.29 2173
2357.74 2216
2358.20 2276
2358.66 2247
2359.12 2291
2359.58 2374
2360.04 2442
2360.49 2388
2360.95 2326
2361.41 2349
2361.87 2432
2362.33 2419
2362.79 2320
2363.24 2297
2363.70 2418
2364.16 2380
2364.62 2345
2365.08 2449
2365.54 2376
2366.00 2446
2366.46 2535
2366.92 2578
2367.37 2475
2367.83 2458
2368.29 2615
2368.75 2681
2369.21 2652
2369.67 2493
2370.13 2426
2370.59 2358
2371.05 2312
2371.51 2200
2371.97 2311
2372.43 2272
2372.89 2215
2373.35 2135
2373.81 2232
2374.27 2206
2374.73 2151
2375.19 2162
2375.65 2246
2376.11 2228
2376.57 2204
2377.03 2167
2377.49 2211
2377.95 2309
2378.41 2288
2378.87 2227
2379.33 2336
2379.79 2271
2380.25 2262
2380.71 2225
2381.17 2180
2381.63 2187
2382.09 2172
2382.55 2175
2383.01 2242
2383.47 2223
2383.93 2185
2384.39 2185
2384.85 2242
2385.31 2159
2385.77 2225
2386.24 2201
2386.70 2263
2387.16 2209
2387.62 2172
2388.08 2159
2388.54 2156
2389.00 2108
2389.46 2166
2389.92 2192
2390.39 2188
2390.85 2152
2391.31 2180
2391.77 2153
2392.23 2107
2392.69 2167
2393.15 2079
2393.62 2088
2394.08 2050
2394.54 2090
2395.00 2167
2395.46 2186
2395.92 2178
2396.39 2165
2396.85 2190
2397.31 2106
2397.77 2074
2398.23 2102
2398.70 2102
2399.16 2095
2399.62 2073
2400.08 2019
2400.55 2023
2401.01 2032
2401.47 2026
2401.93 2045
2402.39 2066
2402.86 2088
2403.32 2033
2403.78 2114
2404.24 2124
2404.71 2098
2405.17 2097
2405.63 2094
2406.10 2108
2406.56 2251
2407.02 2215
2407.48 2139
2407.95 2114
2408.41 2168
2408.87 2171
2409.34 2150
2409.80 2080
2410.26 2225
2410.73 2144
2411.19 2101
2411.65 2137
2412.12 2219
2412.58 2241
2413.04 2200
2413.51 2295
2413.97 2201
2414.43 2292
2414.90 2437
2415.36 2521
2415.83 2415
2416.29 2470
2416.75 2534
2417.22 2687
2417.68 2617
2418.14 2698
2418.61 2746
2419.07 2665
2419.54 2605
2420.00 2561
2420.47 2620
2420.93 2586
2421.39 2603
2421.86 2572
2422.32 2621
2422.79 2597
2423.25 2520
2423.72 2584
2424.18 2688
2424.64 2739
2425.11 2858
2425.57 3100
2426.04 3151
2426.50 3310
2426.97 3441
2427.43 3387
2427.90 3296
2428.36 3272
2428.83 3177
2429.29 2951
2429.76 2874
2430.22 2889
2430.69 2691
2431.15 2703
2431.62 2533
2432.08 2524
2432.55 2461
2433.02 2512
2433.48 2410
2433.95 2455
2434.41 2600
2434.88 2539
2435.34 2538
2435.81 2549
2436.27 2630
2436.74 2748
2437.21 2770
2437.67 2896
2438.14 3040
2438.60 3310
2439.07 3471
2439.54 3457
2440.00 3593
2440.47 3782
2440.93 3788
2441.40 3581
2441.87 3496
2442.33 3383
2442.80 3263
2443.27 3034
2443.73 2797
2444.20 2642
2444.66 2498
2445.13 2468
2445.60 2442
2446.06 2598
2446.53 2462
2447.00 2448
2447.46 2353
2447.93 2289
2448.40 2266
2448.87 2253
2449.33 2257
2449.80 2235
2450.27 2275
2450.73 2120
2451.20 2137
2451.67 2195
2452.13 2205
2452.60 2238
2453.07 2246
2453.54 2175
2454.00 2181
2454.47 2187
2454.94 2231
2455.41 2261
2455.87 2212
2456.34 2273
2456.81 2202
2457.28 2264
2457.74 2231
2458.21 2170
2458.68 2269
2459.15 2297
2459.62 2276
2460.08 2301
2460.55 2289
2461.02 2209
2461.49 2213
2461.96 2291
2462.42 2361
2462.89 2325
2463.36 2365
2463.83 2361
2464.30 2368
2464.77 2358
2465.23 2402
2465.70 2503
2466.17 2477
2466.64 2477
2467.11 2445
2467.58 2319
2468.05 2409
2468.52 2449
2468.98 2311
2469.45 2268
2469.92 2305
2470.39 2316
2470.86 2252
2471.33 2202
2471.80 2204
2472.27 2181
2472.74 2144
2473.21 2060
2473.67 2039
2474.14 2013
2474.61 2210
2475.08 2233
2475.55 2172
2476.02 2219
2476.49 2253
2476.96 2391
2477.43 2600
2477.90 2634
2478.37 2718
2478.84 2906
2479.31 3044
2479.78 3104
2480.25 3067
2480.72 2924
2481.19 2914
2481.66 2943
2482.13 2718
2482.60 2658
2483.07 2570
2483.54 2488
2484.01 2396
2484.48 2315
2484.95 2198
2485.42 2192
2485.89 2218
2486.36 2230
2486.83 2225
2487.30 2267
2487.77 2163
2488.24 2145
2488.72 2231
2489.19 2283
2489.66 2403
2490.13 2429
2490.60 2462
2491.07 2558
2491.54 2609
2492.01 2598
2492.48 2684
2492.95 2780
2493.42 2548
2493.90 2533
2494.37 2496
2494.84 2565
2495.31 2571
2495.78 2433
2496.25 2444
2496.72 2377
2497.20 2449
2497.67 2371
2498.14 2266
2498.61 2241
2499.08 2249
2499.55 2331
2500.03 2349
2500.50 2157
2500.97 2221
2501.44 2212
2501.91 2217
2502.38 2235
2502.86 2267
2503.33 2280
2503.80 2267
2504.27 2234
2504.75 2300
2505.22 2370
2505.69 2384
2506.16 2506
2506.63 2594
2507.11 2693
2507.58 2768
2508.05 2673
2508.52 2694
2509.00 2662
2509.47 2825
2509.94 2781
2510.42 2657
2510.89 2751
2511.36 2741
2511.83 2686
2512.31 2596
2512.78 2653
2513.25 2610
2513.73 2563
2514.20 2525
2514.67 2396
2515.14 2279
2515.62 2351
2516.09 2384
2516.56 2329
2517.04 2341
2517.51 2190
2517.99 2260
2518.46 2279
2518.93 2230
2519.41 2302
2519.88 2252
2520.35 2265
2520.83 2166
2521.30 2196
2521.77 2206
2522.25 2118
2522.72 2218
2523.20 2265
2523.67 2277
2524.14 2249
2524.62 2216
2525.09 2285
2525.57 2319
2526.04 2320
2526.51 2328
2526.99 2309
2527.46 2329
2527.94 2352
2528.41 2253
2528.89 2244
2529.36 2247
2529.84 2222
2530.31 2285
2530.79 2310
2531.26 2288
2531.73 2235
2532.21 2338
2532.68 2411
2533.16 2425
2533.63 2307
2534.11 2259
2534.58 2389
2535.06 2309
2535.53 2477
2536.01 2450
2536.48 2382
2536.96 2364
2537.44 2346
2537.91 2500
2538.39 2431
2538.86 2443
2539.34 2539
2539.81 2588
2540.29 2541
2540.76 2543
2541.24 2492
2541.71 2521
2542.19 2492
2542.67 2512
2543.14 2406
2543.62 2422
2544.09 2457
2544.57 2443
2545.05 2476
2545.52 2442
2546.00 2505
2546.47 2622
2546.95 2632
2547.43 2748
2547.90 2681
2548.38 2546
2548.86 2694
2549.33 2634
2549.81 2660
2550.28 2790
2550.76 2732
2551.24 2692
2551.71 2653
2552.19 2728
2552.67 2768
2553.14 2866
2553.62 2957
2554.10 2953
2554.57 3249
2555.05 3422
2555.53 3587
2556.01 3652
2556.48 3492
2556.96 3441
2557.44 3377
2557.91 3357
2558.39 3132
2558.87 3046
2559.35 2823
2559.82 2674
2560.30 2484
2560.78 2404
2561.26 2448
2561.73 2390
2562.21 2266
2562.69 2256
2563.17 2334
2563.64 2243
2564.12 2187
2564.60 2267
2565.08 2268
2565.56 2245
2566.03 2237
2566.51 2212
2566.99 2211
2567.47 2138
2567.95 2193
2568.42 2229
2568.90 2103
2569.38 2071
2569.86 2119
2570.34 2126
2570.82 2090
2571.29 2082
2571.77 2201
2572.25 2198
2572.73 2201
2573.21 2269
2573.69 2163
2574.17 2212
2574.64 2332
2575.12 2373
2575.60 2265
2576.08 2375
2576.56 2436
2577.04 2486
2577.52 2471
2578.00 2403
2578.48 2356
2578.95 2328
2579.43 2473
2579.91 2388
2580.39 2401
2580.87 2358
2581.35 2197
2581.83 2253
2582.31 2357
2582.79 2280
2583.27 2242
2583.75 2289
2584.23 2328
2584.71 2357
2585.19 2323
2585.67 2361
2586.15 2324
2586.63 2226
2587.11 2304
2587.59 2287
2588.07 2267
2588.55 2185
2589.03 2171
2589.51 2309
2589.99 2233
2590.47 2313
2590.95 2241
2591.43 2358
2591.91 2413
2592.39 2452
2592.87 2456
2593.35 2448
2593.83 2550
2594.31 2589
2594.79 2532
2595.27 2571
2595.75 2653
2596.23 2576
2596.71 2721
2597.20 2648
2597.68 2567
2598.16 2502
2598.64 2486
2599.12 2337
2599.60 2421
2600.08 2425
2600.56 2337
2601.04 2202
2601.53 2253
2602.01 2194
2602.49 2216
2602.97 2243
2603.45 2195
2603.93 2254
2604.41 2273
2604.90 2301
2605.38 2342
2605.86 2347
2606.34 2579
2606.82 2605
2607.30 2658
2607.79 2842
2608.27 3092
2608.75 3208
2609.23 3272
2609.71 3182
2610.20 3104
2610.68 3211
2611.16 3275
2611.64 3036
2612.12 2954
2612.61 2915
2613.09 2753
2613.57 2742
2614.05 2670
2614.54 2596
2615.02 2460
2615.50 2409
2615.98 2538
2616.47 2450
2616.95 2364
2617.43 2383
2617.91 2240
2618.40 2180
2618.88 2204
2619.36 2179
2619.85 2272
2620.33 2251
2620.81 2256
2621.29 2215
2621.78 2187
2622.26 2286
2622.74 2262
2623.23 2183
2623.71 2266
2624.19 2289
2624.68 2282
2625.16 2193
2625.64 2126
2626.13 2174
2626.61 2166
2627.10 2124
2627.58 2170
2628.06 2204
2628.55 2183
2629.03 2231
2629.51 2269
2630.00 2205
2630.48 2261
2630.97 2176
2631.45 2184
2631.93 2309
2632.42 2357
2632.90 2348
2633.39 2237
2633.87 2318
2634.35 2375
2634.84 2298
2635.32 2208
2635.81 2174
2636.29 2304
2636.78 2353
2637.26 2236
2637.75 2221
2638.23 2355
2638.72 2263
2639.20 2240
2639.68 2347
2640.17 2326
2640.65 2268
2641.14 2221
2641.62 2290
2642.11 2233
2642.59 2222
2643.08 2323
2643.56 2355
2644.05 2361
2644.53 2227
2645.02 2255
2645.51 2265
2645.99 2264
2646.48 2407
2646.96 2274
2647.45 2327
2647.93 2263
2648.42 2306
2648.90 2355
2649.39 2377
2649.88 2384
2650.36 2368
2650.85 2301
2651.33 2333
2651.82 2329
2652.30 2351
2652.79 2298
2653.28 2367
2653.76 2326
2654.25 2378
2654.73 2389
2655.22 2410
2655.71 2346
2656.19 2320
2656.68 2320
2657.17 2260
2657.65 2321
2658.14 2245
2658.63 2287
2659.11 2230
2659.60 2216
2660.09 2177
2660.57 2166
2661.06 2284
2661.55 2332
2662.03 2316
2662.52 2221
2663.01 2299
2663.49 2239
2663.98 2266
2664.47 2321
2664.95 2375
2665.44 2409
2665.93 2327
2666.42 2310
2666.90 2350
2667.39 2360
2667.88 2356
2668.36 2374
2668.85 2347
2669.34 2333
2669.83 2351
2670.31 2538
2670.80 2544
2671.29 2655
2671.78 2768
2672.27 2861
2672.75 3048
2673.24 3018
2673.73 3247
2674.22 3221
2674.70 3292
2675.19 3338
2675.68 3208
2676.17 3067
2676.66 3040
2677.15 3085
2677.63 2971
2678.12 3015
2678.61 3079
2679.10 3176
2679.59 3269
2680.08 3339
2680.56 3438
2681.05 3615
2681.54 3756
2682.03 3733
2682.52 3987
2683.01 3837
2683.50 3766
2683.98 3938
2684.47 3730
2684.96 3544
2685.45 3671
2685.94 3477
2686.43 3212
2686.92 3315
2687.41 3064
2687.90 2835
2688.39 2649
2688.88 2617
2689.36 2467
2689.85 2400
2690.34 2482
2690.83 2427
2691.32 2412
2691.81 2450
2692.30 2410
2692.79 2364
2693.28 2370
2693.77 2396
2694.26 2397
2694.75 2397
2695.24 2378
2695.73 2390
2696.22 2622
2696.71 2501
2697.20 2510
2697.69 2537
2698.18 2629
2698.67 2645
2699.16 2710
2699.65 2884
2700.14 3017
2700.63 3098
2701.12 2984
2701.61 3063
2702.10 3205
2702.59 3068
2703.08 2996
2703.57 2834
2704.06 2895
2704.56 2858
2705.05 2680
2705.54 2520
2706.03 2520
2706.52 2421
2707.01 2474
2707.50 2399
2707.99 2319
2708.48 2317
2708.97 2363
2709.46 2328
2709.96 2321
2710.45 2317
2710.94 2239
2711.43 2294
2711.92 2362
2712.41 2241
2712.90 2265
2713.40 2336
2713.89 2340
2714.38 2277
2714.87 2313
2715.36 2224
2715.85 2252
2716.35 2290
2716.84 2272
2717.33 2314
2717.82 2259
2718.31 2257
2718.80 2244
2719.30 2324
2719.79 2394
2720.28 2436
2720.77 2478
2721.27 2510
2721.76 2581
2722.25 2646
2722.74 2676
2723.23 2750
2723.73 2620
2724.22 2557
2724.71 2507
2725.20 2563
2725.70 2433
2726.19 2314
2726.68 2309
2727.18 2401
2727.67 2361
2728.16 2427
2728.65 2332
2729.15 2323
2729.64 2309
2730.13 2330
2730.63 2286
2731.12 2269
2731.61 2173
2732.10 2306
2732.60 2327
2733.09 2163
2733.58 2109
2734.08 2201
2734.57 2293
2735.06 2373
2735.56 2406
2736.05 2438
2736.55 2346
2737.04 2462
2737.53 2448
2738.03 2504
2738.52 2429
2739.01 2475
2739.51 2471
2740.00 2429
2740.50 2410
2740.99 2275
2741.48 2201
2741.98 2243
2742.47 2162
2742.97 2196
2743.46 2186
2743.95 2175
2744.45 2226
2744.94 2197
2745.44 2218
2745.93 2198
2746.43 2170
2746.92 2210
2747.42 2276
2747.91 2391
2748.40 2329
2748.90 2213
2749.39 2297
2749.89 2317
2750.38 2317
2750.88 2274
2751.37 2329
2751.87 2312
2752.36 2308
2752.86 2398
2753.35 2604
2753.85 2562
2754.34 2557
2754.84 2673
2755.33 2694
2755.83 2592
2756.33 2599
2756.82 2685
2757.32 2556
2757.81 2406
2758.31 2307
2758.80 2297
2759.30 2399
2759.79 2367
2760.29 2448
2760.79 2298
2761.28 2254
2761.78 2201
2762.27 2202
2762.77 2294
2763.27 2301
2763.76 2268
2764.26 2323
2764.75 2341
2765.25 2254
2765.75 2240
2766.24 2372
2766.74 2307
2767.23 2264
2767.73 2226
2768.23 2263
2768.72 2358
2769.22 2290
2769.72 2259
2770.21 2366
2770.71 2418
2771.21 2474
2771.70 2429
2772.20 2470
2772.70 2606
2773.19 2596
2773.69 2603
2774.19 2756
2774.69 2767
2775.18 2820
2775.68 2927
2776.18 2973
2776.67 2921
2777.17 2897
2777.67 2952
2778.17 2976
2778.66 3106
2779.16 2898
2779.66 2740
2780.16 2714
2780.65 2655
2781.15 2688
2781.65 2574
2782.15 2542
2782.64 2563
2783.14 2487
2783.64 2638
2784.14 2570
2784.63 2571
2785.13 2589
2785.63 2452
2786.13 2443
2786.63 2463
2787.12 2449
2787.62 2438
2788.12 2404
2788.62 2437
2789.12 2404
2789.62 2376
2790.11 2385
2790.61 2444
2791.11 2453
2791.61 2349
2792.11 2469
2792.61 2571
2793.11 2659
2793.60 2726
2794.10 2941
2794.60 3141
2795.10 3353
2795.60 3689
2796.10 3901
2796.60 4028
2797.10 4213
2797.60 4455
2798.09 4416
2798.59 4316
2799.09 4228
2799.59 4095
2800.09 3877
2800.59 3613
2801.09 3445
2801.59 3337
2802.09 3142
2802.59 3069
2803.09 3035
2803.59 2967
2804.09 3028
2804.59 3067
2805.09 3076
2805.59 3284
2806.09 3547
2806.59 3873
2807.09 4169
2807.59 4504
2808.09 4746
2808.59 5006
2809.09 5082
2809.59 5121
2810.09 4935
2810.59 4707
2811.09 4214
2811.59 3973
2812.09 3801
2812.59 3633
2813.09 3472
2813.59 3227
2814.09 3067
2814.59 2956
2815.09 2950
2815.59 2932
2816.09 2974
2816.59 2862
2817.09 2852
2817.59 2935
2818.10 3002
2818.60 2779
2819.10 2802
2819.60 2856
2820.10 2649
2820.60 2724
2821.10 2684
2821.60 2555
2822.10 2567
2822.61 2674
2823.11 2628
2823.61 2613
2824.11 2634
2824.61 2608
2825.11 2664
2825.61 2696
2826.12 2582
2826.62 2713
2827.12 2572
2827.62 2659
2828.12 2604
2828.62 2595
2829.13 2622
2829.63 2599
2830.13 2644
2830.63 2582
2831.13 2716
2831.64 2609
2832.14 2752
2832.64 2715
2833.14 2723
2833.65 2709
2834.15 2847
2834.65 2886
2835.15 2802
2835.65 2706
2836.16 2811
2836.66 2773
2837.16 2734
2837.66 2730
2838.17 2685
2838.67 2652
2839.17 2522
2839.68 2609
2840.18 2544
2840.68 2524
2841.18 2578
2841.69 2525
2842.19 2425
2842.69 2445
2843.20 2529
2843.70 2467
2844.20 2627
2844.71 2592
2845.21 2596
2845.71 2785
2846.22 2778
2846.72 2764
2847.22 2802
2847.73 2755
2848.23 2916
2848.73 2841
2849.24 2807
2849.74 2814
2850.24 2723
2850.75 2636
2851.25 2571
2851.76 2533
2852.26 2502
2852.76 2431
2853.27 2423
2853.77 2409
2854.28 2514
2854.78 2437
2855.28 2482
2855.79 2534
2856.29 2445
2856.80 2530
2857.30 2558
2857.81 2590
2858.31 2531
2858.82 2521
2859.32 2537
2859.82 2605
2860.33 2628
2860.83 2590
2861.34 2546
2861.84 2472
2862.35 2364
2862.85 2400
2863.36 2428
2863.86 2363
2864.37 2365
2864.87 2268
2865.38 2350
2865.88 2357
2866.39 2346
2866.89 2390
2867.40 2388
2867.90 2424
2868.41 2459
2868.91 2510
2869.42 2483
2869.93 2539
2870.43 2570
2870.94 2674
2871.44 2678
2871.95 2600
2872.45 2515
2872.96 2486
2873.47 2485
2873.97 2498
2874.48 2487
2874.98 2504
2875.49 2613
2875.99 2531
2876.50 2412
2877.01 2451
2877.51 2587
2878.02 2569
2878.53 2604
2879.03 2585
2879.54 2620
2880.04 2657
2880.55 2688
2881.06 2713
2881.56 2864
2882.07 2948
2882.58 2986
2883.08 2949
2883.59 3146
2884.10 3424
2884.60 3792
2885.11 4101
2885.62 4400
2886.12 4775
2886.63 5026
2887.14 5238
2887.65 5286
2888.15 5459
2888.66 5292
2889.17 4912
2889.67 4694
2890.18 4567
2890.69 4071
2891.20 3760
2891.70 3464
2892.21 3243
2892.72 3033
2893.23 3086
2893.73 2992
2894.24 2870
2894.75 2945
2895.26 2939
2895.76 2966
2896.27 3019
2896.78 3034
2897.29 3252
2897.80 3318
2898.30 3470
2898.81 3450
2899.32 3414
2899.83 3578
2900.34 3492
2900.84 3609
2901.35 3842
2901.86 3815
2902.37 3802
2902.88 3739
2903.39 3677
2903.89 3595
2904.40 3608
2904.91 3494
2905.42 3527
2905.93 3407
2906.44 3352
2906.95 3162
2907.45 3042
2907.96 2992
2908.47 3051
2908.98 2946
2909.49 2806
2910.00 2886
2910.51 2895
2911.02 2918
2911.53 3005
2912.03 2872
2912.54 2927
2913.05 2783
2913.56 2817
2914.07 2852
2914.58 2884
2915.09 2933
2915.60 2818
2916.11 2730
2916.62 2814
2917.13 2800
2917.64 2819
2918.15 2741
2918.66 2708
2919.17 2732
2919.68 2704
2920.19 2788
2920.70 2813
2921.21 2859
2921.72 3102
2922.23 3401
2922.74 3811
2923.25 4250
2923.76 4756
2924.27 5201
2924.78 5451
2925.29 5680
2925.80 5886
2926.31 5678
2926.82 5406
2927.33 5096
2927.84 4695
2928.35 4423
2928.86 4099
2929.37 3624
2929.88 3409
2930.39 3257
2930.91 3048
2931.42 2938
2931.93 2877
2932.44 2781
2932.95 2922
2933.46 2828
2933.97 2820
2934.48 2791
2934.99 2646
2935.50 2677
2936.02 2897
2936.53 2855
2937.04 2828
2937.55 2914
2938.06 2793
2938.57 2814
2939.08 2714
2939.60 2701
2940.11 2720
2940.62 2838
2941.13 2687
2941.64 2675
2942.15 2832
2942.67 2790
2943.18 2829
2943.69 2765
2944.20 2812
2944.71 2816
2945.23 2974
2945.74 3101
2946.25 3089
2946.76 2961
2947.28 2942
2947.79 2941
2948.30 2989
2948.81 2978
2949.32 2949
2949.84 2862
2950.35 2902
2950.86 2812
2951.37 2817
2951.89 2716
2952.40 2866
2952.91 2913
2953.43 2908
2953.94 2807
2954.45 2674
2954.96 2775
2955.48 2774
2955.99 2748
2956.50 2752
2957.02 2762
2957.53 2776
2958.04 2859
2958.56 2970
2959.07 2939
2959.58 2959
2960.10 3089
2960.61 3099
2961.12 3113
2961.64 3170
2962.15 3083
2962.66 3228
2963.18 3293
2963.69 3231
2964.20 3214
2964.72 3220
2965.23 3114
2965.75 3073
2966.26 2977
2966.77 2946
2967.29 3037
2967.80 2893
2968.32 2777
2968.83 2691
2969.34 2685
2969.86 2721
2970.37 2603
2970.89 2634
2971.40 2541
2971.92 2600
2972.43 2663
2972.94 2717
2973.46 2699
2973.97 2601
2974.49 2574
2975.00 2582
2975.52 2767
2976.03 2702
2976.55 2705
2977.06 2736
2977.58 2747
2978.09 2665
2978.61 2714
2979.12 2745
2979.64 2877
2980.15 2868
2980.67 2821
2981.18 2727
2981.70 2904
2982.21 2955
2982.73 2949
2983.24 3081
2983.76 2924
2984.27 2974
2984.79 3116
2985.30 3052
2985.82 3070
2986.34 3193
2986.85 3161
2987.37 3315
2987.88 3263
2988.40 3171
2988.91 3199
2989.43 3174
2989.95 3194
2990.46 3196
2990.98 3185
2991.49 3198
2992.01 3129
2992.53 3088
2993.04 3137
2993.56 3195
2994.08 3258
2994.59 3367
2995.11 3570
2995.62 3583
2996.14 3743
2996.66 4090
2997.17 4265
2997.69 4462
2998.21 4425
2998.72 4421
2999.24 4485
2999.76 4426
3000.27 4214
3000.79 4132
3001.31 4243
3001.83 4253
3002.34 4410
3002.86 4732
3003.38 5165
3003.89 5487
3004.41 5848
3004.93 6250
3005.45 6403
3005.96 6295
3006.48 6331
3007.00 6154
3007.51 5460
3008.03 4960
3008.55 4775
3009.07 4200
3009.59 3941
3010.10 3550
3010.62 3307
3011.14 3172
3011.66 3078
3012.17 3206
3012.69 3080
3013.21 3085
3013.73 3120
3014.25 3082
3014.76 3075
3015.28 3180
3015.80 3164
3016.32 3200
3016.84 3246
3017.36 3335
3017.87 3525
3018.39 3375
3018.91 3360
3019.43 3427
3019.95 3454
3020.47 3352
3020.98 3547
3021.50 3611
3022.02 3637
3022.54 3659
3023.06 3774
3023.58 3767
3024.10 3847
3024.62 3998
3025.13 3946
3025.65 3836
3026.17 3809
3026.69 3751
3027.21 3577
3027.73 3547
3028.25 3348
3028.77 3255
3029.29 3122
3029.81 3040
3030.33 3033
3030.85 2947
3031.37 3037
3031.89 2925
3032.41 3098
3032.92 3183
3033.44 3140
3033.96 3309
3034.48 3417
3035.00 3410
3035.52 3533
3036.04 3662
3036.56 3662
3037.08 3515
3037.60 3384
3038.12 3373
3038.64 3427
3039.16 3275
3039.68 3072
3040.20 3006
3040.72 2822
3041.24 2779
3041.77 2997
3042.29 2998
3042.81 2897
3043.33 2934
3043.85 3029
3044.37 3000
3044.89 3147
3045.41 3151
3045.93 3050
3046.45 3089
3046.97 3065
3047.49 3017
3048.01 2966
3048.53 3069
3049.06 2923
3049.58 2728
3050.10 2752
3050.62 2812
3051.14 2735
3051.66 2739
3052.18 2641
3052.70 2683
3053.23 2596
3053.75 2603
3054.27 2710
3054.79 2699
3055.31 2540
3055.83 2683
3056.35 2789
3056.88 2761
3057.40 2694
3057.92 2641
3058.44 2633
3058.96 2673
3059.49 2759
3060.01 2796
3060.53 2824
3061.05 2720
3061.57 2690
3062.10 2780
3062.62 2823
3063.14 2857
3063.66 2985
3064.18 2966
3064.71 2897
3065.23 2999
3065.75 3007
3066.27 2996
3066.80 3011
3067.32 3022
3067.84 3048
3068.36 3178
3068.89 2953
3069.41 2964
3069.93 2945
3070.46 2965
3070.98 3064
3071.50 2957
3072.02 2962
3072.55 2968
3073.07 2941
3073.59 3066
3074.12 3128
3074.64 3141
3075.16 3159
3075.69 3192
3076.21 3154
3076.73 3242
3077.26 3185
3077.78 3152
3078.30 3108
3078.83 3297
3079.35 3306
3079.87 3261
3080.40 3300
3080.92 3360
3081.45 3330
3081.97 3618
3082.49 3482
3083.02 3519
3083.54 3540
3084.06 3555
3084.59 3531
3085.11 3538
3085.64 3452
3086.16 3400
3086.69 3392
3087.21 3327
3087.73 3268
3088.26 3272
3088.78 3294
3089.31 3189
3089.83 3284
3090.36 3210
3090.88 3207
3091.41 3293
3091.93 3264
3092.45 3258
3092.98 3300
3093.50 3347
3094.03 3469
3094.55 3396
3095.08 3585
3095.60 3636
3096.13 3732
3096.65 3831
3097.18 3985
3097.70 4044
3098.23 4169
3098.76 4300
3099.28 4643
3099.81 5090
3100.33 5674
3100.86 6203
3101.38 7179
3101.91 8369
3102.43 9269
3102.96 9938
3103.48 10425
3104.01 10467
3104.54 10143
3105.06 9574
3105.59 8520
3106.11 7392
3106.64 6563
3107.17 6020
3107.69 5172
3108.22 4651
3108.74 4384
3109.27 4124
3109.80 3995
3110.32 3891
3110.85 3907
3111.37 3818
3111.90 3832
3112.43 3899
3112.95 3665
3113.48 3570
3114.01 3519
3114.53 3454
3115.06 3368
3115.59 3282
3116.11 3152
3116.64 3055
3117.17 3029
3117.69 3006
3118.22 2906
3118.75 2890
3119.27 2898
3119.80 2906
3120.33 2963
3120.86 2968
3121.38 3050
3121.91 3090
3122.44 3127
3122.96 3225
3123.49 3270
3124.02 3277
3124.55 3125
3125.07 3158
3125.60 3010
3126.13 2875
3126.66 2966
3127.18 2945
3127.71 2953
3128.24 2950
3128.77 2949
3129.30 2907
3129.82 2970
3130.35 2891
3130.88 2856
3131.41 2930
3131.94 2882
3132.46 2684
3132.99 2739
3133.52 2808
3134.05 2765
3134.58 2801
3135.10 2783
3135.63 2818
3136.16 2915
3136.69 2923
3137.22 2970
3137.75 3025
3138.28 2938
3138.80 3007
3139.33 2969
3139.86 2953
3140.39 2947
3140.92 2910
3141.45 2952
3141.98 2884
3142.51 2875
3143.03 2796
3143.56 2854
3144.09 2910
3144.62 2879
3145.15 2914
3145.68 3202
3146.21 3239
3146.74 3164
3147.27 3344
3147.80 3478
3148.33 3487
3148.86 3579
3149.39 3565
3149.92 3474
3150.45 3530
3150.97 3436
3151.50 3315
3152.03 3308
3152.56 3203
3153.09 3011
3153.62 3028
3154.15 2952
3154.68 3036
3155.21 2945
3155.74 2912
3156.27 2884
3156.80 2839
3157.33 2948
3157.86 3110
3158.39 3047
3158.93 3028
3159.46 3028
3159.99 3013
3160.52 2949
3161.05 2882
3161.58 2784
3162.11 2830
3162.64 2837
3163.17 2741
3163.70 2789
3164.23 2883
3164.76 2909
3165.29 2902
3165.82 2861
3166.35 2780
3166.89 2916
3167.42 3041
3167.95 2948
3168.48 2952
3169.01 2909
3169.54 2902
3170.07 2840
3170.60 2690
3171.13 2650
3171.67 2712
3172.20 2707
3172.73 2721
3173.26 2728
3173.79 2712
3174.32 2759
3174.86 2886
3175.39 2924
3175.92 2931
3176.45 3053
3176.98 2936
3177.51 2940
3178.05 2969
3178.58 2941
3179.11 2993
3179.64 2902
3180.17 2851
3180.71 2813
3181.24 2783
3181.77 2800
3182.30 2715
3182.84 2701
3183.37 2649
3183.90 2712
3184.43 2750
3184.97 2752
3185.50 2765
3186.03 2739
3186.56 2564
3187.10 2657
3187.63 2658
3188.16 2764
3188.69 2690
3189.23 2694
3189.76 2685
3190.29 2736
3190.83 2605
3191.36 2667
3191.89 2705
3192.43 2719
3192.96 2578
3193.49 2634
3194.02 2736
3194.56 2758
3195.09 2751
3195.62 2708
3196.16 2790
3196.69 2937
3197.23 2792
3197.76 2815
3198.29 2767
3198.83 2800
3199.36 2917
3199.89 2950
3200.43 3013
3200.96 3027
3201.50 3092
3202.03 3079
3202.56 3090
3203.10 3044
3203.63 3110
3204.17 3147
3204.70 3132
3205.23 3085
3205.77 2934
3206.30 2962
3206.84 3015
3207.37 2999
3207.91 2975
3208.44 3107
3208.97 3105
3209.51 3207
3210.04 3175
3210.58 3255
3211.11 3325
3211.65 3298
3212.18 3301
3212.72 3321
3213.25 3169
3213.79 3400
3214.32 3344
3214.86 3195
3215.39 3245
3215.93 3082
3216.46 2998
3217.00 3069
3217.53 3033
3218.07 3040
3218.60 3089
3219.14 3218
3219.67 3115
3220.21 3030
3220.74 3043
3221.28 3004
3221.82 2993
3222.35 3070
3222.89 2978
3223.42 2968
3223.96 2877
3224.49 2963
3225.03 2988
3225.57 2983
3226.10 2910
3226.64 2861
3227.17 2885
3227.71 2907
3228.25 2859
3228.78 2849
3229.32 2793
3229.85 2830
3230.39 2811
3230.93 2861
3231.46 2911
3232.00 3001
3232.54 2998
3233.07 2955
3233.61 2979
3234.15 2993
3234.68 3118
3235.22 3193
3235.76 3240
3236.29 3149
3236.83 3337
3237.37 3387
3237.90 3398
3238.44 3306
3238.98 3403
3239.51 3464
3240.05 3361
3240.59 3443
3241.13 3366
3241.66 3297
3242.20 3233
3242.74 3292
3243.28 3304
3243.81 3315
3244.35 3288
3244.89 3250
3245.43 3248
3245.96 3310
3246.50 3319
3247.04 3285
3247.58 3307
3248.11 3275
3248.65 3340
3249.19 3552
3249.73 3449
3250.27 3532
3250.80 3423
3251.34 3401
3251.88 3432
3252.42 3650
3252.96 3664
3253.49 3747
3254.03 3873
3254.57 3939
3255.11 4022
3255.65 4091
3256.19 4286
3256.72 4302
3257.26 4405
3257.80 4635
3258.34 4760
3258.88 4991
3259.42 5514
3259.96 6076
3260.49 6278
3261.03 6568
3261.57 6992
3262.11 7303
3262.65 7292
3263.19 7513
3263.73 7438
3264.27 7220
3264.81 6849
3265.35 6361
3265.88 6154
3266.42 6009
3266.96 5975
3267.50 5669
3268.04 5312
3268.58 5025
3269.12 4921
3269.66 4600
3270.20 4476
3270.74 4266
3271.28 4131
3271.82 3986
3272.36 3850
3272.90 3898
3273.44 3946
3273.98 3900
3274.52 3793
3275.06 3806
3275.60 3910
3276.14 4039
3276.68 3894
3277.22 4048
3277.76 4091
3278.30 4076
3278.84 4193
3279.38 4174
3279.92 4015
3280.46 4214
3281.00 4142
3281.54 3951
3282.08 3975
3282.62 3947
3283.16 3895
3283.70 3883
3284.25 3835
3284.79 3832
3285.33 3939
3285.87 4064
3286.41 4024
3286.95 3963
3287.49 3931
3288.03 3941
3288.57 3847
3289.11 3956
3289.66 4105
3290.20 4050
3290.74 4214
3291.28 4346
3291.82 4467
3292.36 4711
3292.90 4903
3293.44 5188
3293.99 5569
3294.53 5851
3295.07 6020
3295.61 6321
3296.15 6383
3296.69 6444
3297.24 6474
3297.78 6265
3298.32 5851
3298.86 5535
3299.40 5544
3299.95 5143
3300.49 4886
3301.03 4661
3301.57 4475
3302.11 4356
3302.66 4389
3303.20 4187
3303.74 4270
3304.28 4225
3304.83 4098
3305.37 4153
3305.91 4134
3306.45 4244
3307.00 4228
3307.54 4092
3308.08 4215
3308.62 4253
3309.17 4239
3309.71 4124
3310.25 4203
3310.80 4117
3311.34 4254
3311.88 4348
3312.43 4506
3312.97 4540
3313.51 4654
3314.05 4951
3314.60 5461
3315.14 5764
3315.68 6516
3316.23 6650
3316.77 6895
3317.31 6926
3317.86 7117
3318.40 6953
3318.95 6620
3319.49 6490
3320.03 6363
3320.58 6357
3321.12 6345
3321.66 6275
3322.21 6204
3322.75 6055
3323.30 5966
3323.84 5914
3324.38 5804
3324.93 5633
3325.47 5601
3326.02 5417
3326.56 5359
3327.10 5230
3327.65 5146
3328.19 5065
3328.74 4975
3329.28 5087
3329.83 5250
3330.37 5268
3330.92 5743
3331.46 6505
3332.01 7647
3332.55 9027
3333.09 11121
3333.64 14001
3334.18 17009
3334.73 19949
3335.27 22810
3335.82 25119
3336.36 25981
3336.91 26171
3337.45 25181
3338.00 23711
3338.54 21438
3339.09 18885
3339.64 16078
3340.18 13641
3340.73 11537
3341.27 9901
3341.82 8410
3342.36 7517
3342.91 6555
3343.45 5964
3344.00 5689
3344.54 5405
3345.09 5077
3345.64 5014
3346.18 4837
3346.73 4684
3347.27 4589
3347.82 4571
3348.37 4500
3348.91 4273
3349.46 4340
3350.00 4169
3350.55 4169
3351.10 4176
3351.64 4207
3352.19 4174
3352.74 4190
3353.28 4282
3353.83 4634
3354.37 4678
3354.92 4887
3355.47 5053
3356.01 5148
3356.56 5020
3357.11 5074
3357.65 4956
3358.20 4665
3358.75 4710
3359.30 4500
3359.84 4313
3360.39 4194
3360.94 4053
3361.48 4132
3362.03 4173
3362.58 4060
3363.12 3984
3363.67 3905
3364.22 3877
3364.77 3926
3365.31 3914
3365.86 3962
3366.41 3857
3366.96 3794
3367.50 3670
3368.05 3697
3368.60 3713
3369.15 3631
3369.69 3808
3370.24 3912
3370.79 3949
3371.34 4248
3371.89 4495
3372.43 4614
3372.98 4666
3373.53 5020
3374.08 5169
3374.63 5161
3375.17 5164
3375.72 5020
3376.27 4851
3376.82 4632
3377.37 4568
3377.92 4280
3378.46 4016
3379.01 3805
3379.56 3577
3380.11 3546
3380.66 3400
3381.21 3382
3381.76 3367
3382.30 3309
3382.85 3269
3383.40 3203
3383.95 3149
3384.50 3207
3385.05 3213
3385.60 3172
3386.15 3101
3386.70 3107
3387.25 3079
3387.79 3123
3388.34 3170
3388.89 3132
3389.44 3115
3389.99 3233
3390.54 3260
3391.09 3231
3391.64 3202
3392.19 3265
3392.74 3217
3393.29 3306
3393.84 3382
3394.39 3269
3394.94 3359
3395.49 3297
3396.04 3322
3396.59 3374
3397.14 3290
3397.69 3306
3398.24 3305
3398.79 3234
3399.34 3173
3399.89 3195
3400.44 3135
3400.99 3141
3401.54 3195
3402.09 3080
3402.64 3033
3403.19 2949
3403.74 2952
3404.29 3002
3404.84 3010
3405.39 2934
3405.94 2845
3406.49 2959
3407.05 2921
3407.60 2894
3408.15 2916
3408.70 2948
3409.25 2878
3409.80 2986
3410.35 3190
3410.90 3298
3411.45 3164
3412.00 3230
3412.56 3200
3413.11 3297
3413.66 3247
3414.21 3295
3414.76 3111
3415.31 3124
3415.86 3172
3416.41 3105
3416.97 3046
3417.52 3065
3418.07 2985
3418.62 2933
3419.17 2841
3419.73 2856
3420.28 2819
3420.83 2826
3421.38 2860
3421.93 2938
3422.48 3056
3423.04 3033
3423.59 3266
3424.14 3405
3424.69 3401
3425.25 3334
3425.80 3326
3426.35 3273
3426.90 3151
3427.45 3186
3428.01 3035
3428.56 3043
3429.11 2910
3429.66 2756
3430.22 2803
3430.77 2824
3431.32 2809
3431.88 2806
3432.43 2793
3432.98 2785
3433.53 2749
3434.09 2721
3434.64 2791
3435.19 2895
3435.75 2797
3436.30 2803
3436.85 2855
3437.41 2877
3437.96 2846
3438.51 2879
3439.07 2838
3439.62 2759
3440.17 2861
3440.73 2927
3441.28 2909
3441.83 2634
3442.39 2616
3442.94 2589
3443.49 2585
3444.05 2634
3444.60 2640
3445.16 2602
3445.71 2670
3446.26 2650
3446.82 2630
3447.37 2606
3447.93 2605
3448.48 2647
3449.03 2589
3449.59 2553
3450.14 2614
3450.70 2728
3451.25 2638
3451.81 2602
3452.36 2547
3452.91 2571
3453.47 2516
3454.02 2643
3454.58 2580
3455.13 2538
3455.69 2489
3456.24 2538
3456.80 2543
3457.35 2545
3457.91 2477
3458.46 2569
3459.02 2630
3459.57 2697
3460.13 2673
3460.68 2721
3461.24 2757
3461.79 2732
3462.35 2759
3462.90 2779
3463.46 2755
3464.01 2731
3464.57 2821
3465.12 2889
3465.68 2999
3466.23 3001
3466.79 2875
3467.35 2985
3467.90 2946
3468.46 2905
3469.01 2823
3469.57 2914
3470.12 2988
3470.68 2925
3471.24 2899
3471.79 2928
3472.35 2922
3472.90 2981
3473.46 2992
3474.02 3093
3474.57 3082
3475.13 3087
3475.69 3068
3476.24 2976
3476.80 2973
3477.35 3104
3477.91 3212
3478.47 3294
3479.02 3378
3479.58 3303
3480.14 3395
3480.69 3496
3481.25 3564
3481.81 3530
3482.36 3435
3482.92 3421
3483.48 3544
3484.03 3539
3484.59 3502
3485.15 3477
3485.71 3409
3486.26 3658
3486.82 3663
3487.38 3679
3487.93 3822
3488.49 4027
3489.05 4239
3489.61 4387
3490.16 4556
3490.72 4860
3491.28 5017
3491.84 5496
3492.39 5779
3492.95 5738
3493.51 5899
3494.07 5792
3494.63 5730
3495.18 5403
3495.74 5145
3496.30 5178
3496.86 5159
3497.42 5303
3497.97 5761
3498.53 6006
3499.09 6427
3499.65 6764
3500.21 7365
3500.76 7789
3501.32 8135
3501.88 8075
3502.44 8427
3503.00 9105
3503.56 9868
3504.11 10704
3504.67 11179
3505.23 11609
3505.79 12008
3506.35 11753
3506.91 11237
3507.47 10629
3508.03 9898
3508.59 8902
3509.14 7923
3509.70 7138
3510.26 6461
3510.82 5711
3511.38 5255
3511.94 4774
3512.50 4377
3513.06 4182
3513.62 4000
3514.18 3846
3514.74 3671
3515.30 3467
3515.86 3622
3516.41 3554
3516.97 3627
3517.53 3605
3518.09 3589
3518.65 3628
3519.21 3664
3519.77 3760
3520.33 3817
3520.89 3976
3521.45 4171
3522.01 4357
3522.57 4613
3523.13 4755
3523.69 4964
3524.25 5052
3524.81 5205
3525.37 5092
3525.93 4921
3526.49 4762
3527.05 4444
3527.61 4167
3528.18 3980
3528.74 3770
3529.30 3682
3529.86 3520
3530.42 3418
3530.98 3387
3531.54 3290
3532.10 3389
3532.66 3469
3533.22 3388
3533.78 3505
3534.34 3443
3534.90 3373
3535.47 3345
3536.03 3292
3536.59 3450
3537.15 3507
3537.71 3395
3538.27 3417
3538.83 3285
3539.39 3376
3539.96 3424
3540.52 3409
3541.08 3444
3541.64 3468
3542.20 3557
3542.76 3597
3543.32 3592
3543.89 3673
3544.45 3706
3545.01 3761
3545.57 3768
3546.13 3698
3546.70 3607
3547.26 3408
3547.82 3388
3548.38 3290
3548.94 3303
3549.51 3355
3550.07 3375
3550.63 3356
3551.19 3331
3551.76 3365
3552.32 3269
3552.88 3264
3553.44 3248
3554.01 3311
3554.57 3165
3555.13 3117
3555.69 3082
3556.26 2986
3556.82 2969
3557.38 2944
3557.94 3075
3558.51 3191
3559.07 3025
3559.63 3129
3560.20 3085
3560.76 3008
3561.32 3041
3561.89 3145
3562.45 3157
3563.01 3060
3563.57 2928
3564.14 2960
3564.70 3007
3565.26 3002
3565.83 2922
3566.39 2856
3566.96 2819
3567.52 2797
3568.08 2783
3568.65 2744
3569.21 2682
3569.77 2792
3570.34 2631
3570.90 2578
3571.47 2637
3572.03 2614
3572.59 2737
3573.16 2712
3573.72 2777
3574.29 2853
3574.85 2962
3575.41 2939
3575.98 2902
3576.54 3056
3577.11 2999
3577.67 3028
3578.24 3045
3578.80 2989
3579.36 3005
3579.93 2932
3580.49 3000
3581.06 2945
3581.62 2934
3582.19 2885
3582.75 2829
3583.32 2831
3583.88 2818
3584.45 2817
3585.01 2723
3585.58 2759
3586.14 2671
3586.71 2767
3587.27 2638
3587.84 2769
3588.40 2642
3588.97 2650
3589.53 2809
3590.10 2831
3590.66 2789
3591.23 2720
3591.80 2794
3592.36 2881
3592.93 2857
3593.49 2732
3594.06 2779
3594.62 2847
3595.19 2749
3595.76 2690
3596.32 2652
3596.89 2771
3597.45 2824
3598.02 2964
3598.59 2898
3599.15 2770
3599.72 2814
3600.28 2880
3600.85 2935
3601.42 2867
3601.98 2982
3602.55 2887
3603.12 2822
3603.68 2815
3604.25 2765
3604.81 2759
3605.38 2664
3605.95 2695
3606.51 2652
3607.08 2702
3607.65 2674
3608.21 2688
3608.78 2600
3609.35 2573
3609.92 2640
3610.48 2662
3611.05 2642
3611.62 2618
3612.18 2611
3612.75 2720
3613.32 2941
3613.89 3131
3614.45 3416
3615.02 3874
3615.59 4331
3616.15 4876
3616.72 5961
3617.29 6795
3617.86 7393
3618.42 8168
3618.99 8301
3619.56 8106
3620.13 7878
3620.70 7305
3621.26 6696
3621.83 6134
3622.40 5307
3622.97 4791
3623.54 4268
3624.10 3858
3624.67 3489
3625.24 3298
3625.81 3121
3626.38 2988
3626.94 2850
3627.51 2791
3628.08 2865
3628.65 2838
3629.22 2793
3629.79 2918
3630.35 2963
3630.92 2830
3631.49 2831
3632.06 2902
3632.63 2847
3633.20 2772
3633.77 2777
3634.34 2693
3634.90 2815
3635.47 2797
3636.04 2897
3636.61 2832
3637.18 2956
3637.75 2774
3638.32 2872
3638.89 3050
3639.46 3098
3640.03 3102
3640.60 3273
3641.17 3403
3641.73 3586
3642.30 3735
3642.87 3703
3643.44 3823
3644.01 3768
3644.58 3732
3645.15 3703
3645.72 3706
3646.29 3671
3646.86 3620
3647.43 3782
3648.00 3757
3648.57 3804
3649.14 3835
3649.71 3884
3650.28 3728
3650.85 3715
3651.42 3812
3651.99 3737
3652.56 3779
3653.13 3823
3653.70 4061
3654.27 4103
3654.84 4145
3655.41 4221
3655.98 4345
3656.56 4405
3657.13 4361
3657.70 4517
3658.27 4552
3658.84 4443
3659.41 4486
3659.98 4677
3660.55 4813
3661.12 4816
3661.69 4611
3662.26 4379
3662.83 4294
3663.41 4089
3663.98 3904
3664.55 3947
3665.12 4028
3665.69 4001
3666.26 4094
3666.83 4202
3667.41 4245
3667.98 4284
3668.55 4298
3669.12 4196
3669.69 3891
3670.26 3870
3670.83 3670
3671.41 3514
3671.98 3483
3672.55 3549
3673.12 3491
3673.69 3671
3674.27 3736
3674.84 3659
3675.41 3564
3675.98 3502
3676.55 3509
3677.13 3485
3677.70 3447
3678.27 3357
3678.84 3297
3679.42 3312
3679.99 3451
3680.56 3410
3681.13 3327
3681.71 3296
3682.28 3343
3682.85 3312
3683.42 3248
3684.00 3113
3684.57 3177
3685.14 3237
3685.71 3435
3686.29 3403
3686.86 3523
3687.43 3493
3688.01 3587
3688.58 3803
3689.15 3889
3689.73 3923
3690.30 3925
3690.87 4005
3691.45 4061
3692.02 4035
3692.59 3869
3693.17 3698
3693.74 3522
3694.31 3431
3694.89 3426
3695.46 3247
3696.03 3097
3696.61 3148
3697.18 3113
3697.75 3106
3698.33 3068
3698.90 3076
3699.48 3077
3700.05 3160
3700.62 3102
3701.20 3151
3701.77 3183
3702.35 3244
3702.92 3132
3703.50 3169
3704.07 3122
3704.64 3308
3705.22 3201
3705.79 3188
3706.37 2957
3706.94 2952
3707.52 3058
3708.09 3115
3708.67 3062
3709.24 3050
3709.81 3070
3710.39 3011
3710.96 2936
3711.54 2923
3712.11 3174
3712.69 3002
3713.26 3014
3713.84 2949
3714.41 2961
3714.99 3004
3715.56 2985
3716.14 3015
3716.71 3116
3717.29 3245
3717.87 3133
3718.44 3111
3719.02 2992
3719.59 2987
3720.17 3083
3720.74 3053
3721.32 2955
3721.89 3001
3722.47 2848
3723.05 2743
3723.62 2805
3724.20 2748
3724.77 2801
3725.35 2883
3725.93 2886
3726.50 2883
3727.08 2877
3727.65 2837
3728.23 2819
3728.81 2831
3729.38 2965
3729.96 3187
3730.53 3403
3731.11 3567
3731.69 3701
3732.26 3848
3732.84 4226
3733.42 4349
3733.99 4236
3734.57 4172
3735.15 4154
3735.72 4026
3736.30 3838
3736.88 3602
3737.45 3511
3738.03 3337
3738.61 3176
3739.18 3028
3739.76 2840
3740.34 2769
3740.92 2820
3741.49 2803
3742.07 2799
3742.65 2702
3743.23 2804
3743.80 2777
3744.38 2754
3744.96 2753
3745.53 2794
3746.11 2824
3746.69 2811
3747.27 2843
3747.85 2768
3748.42 2748
3749.00 2689
3749.58 2714
3750.16 2817
3750.73 2737
3751.31 2677
3751.89 2714
3752.47 2689
3753.05 2743
3753.62 2646
3754.20 2554
3754.78 2610
3755.36 2566
3755.94 2559
3756.52 2627
3757.09 2558
3757.67 2651
3758.25 2669
3758.83 2683
3759.41 2822
3759.99 2844
3760.57 2783
3761.14 2854
3761.72 2806
3762.30 2825
3762.88 2783
3763.46 2881
3764.04 2950
3764.62 2732
3765.20 2645
3765.77 2555
3766.35 2708
3766.93 2760
3767.51 2696
3768.09 2644
3768.67 2644
3769.25 2725
3769.83 2716
3770.41 2738
3770.99 2722
3771.57 2871
3772.15 2940
3772.73 2826
3773.31 2761
3773.89 2689
3774.47 2801
3775.05 2658
3775.63 2692
3776.21 2772
3776.79 2744
3777.37 2662
3777.95 2817
3778.53 2751
3779.11 2662
3779.69 2658
3780.27 2699
3780.85 2741
3781.43 2719
3782.01 2710
3782.59 2595
3783.17 2661
3783.75 2721
3784.33 2722
3784.91 2697
3785.49 2811
3786.07 2715
3786.65 2769
3787.23 2841
3787.81 2772
3788.39 2772
3788.97 2798
3789.55 2843
3790.14 2788
3790.72 2834
3791.30 2830
3791.88 2776
3792.46 2857
3793.04 2884
3793.62 2987
3794.20 2976
3794.78 2866
3795.37 2921
3795.95 3025
3796.53 2945
3797.11 3001
3797.69 2988
3798.27 3006
3798.85 3073
3799.44 3111
3800.02 3338
3800.60 3371
3801.18 3473
3801.76 3792
3802.34 3828
3802.93 3770
3803.51 3882
3804.09 3837
3804.67 3779
3805.25 3678
3805.84 3591
3806.42 3442
3807.00 3338
3807.58 3431
3808.17 3510
3808.75 3481
3809.33 3620
3809.91 3600
3810.50 3509
3811.08 3500
3811.66 3583
3812.24 3731
3812.83 3629
3813.41 3647
3813.99 3958
3814.57 4175
3815.16 4380
3815.74 4401
3816.32 4328
3816.91 4305
3817.49 4278
3818.07 3999
3818.65 3755
3819.24 3523
3819.82 3355
3820.40 3131
3820.99 3064
3821.57 3101
3822.15 3032
3822.74 2867
3823.32 2899
3823.90 2906
3824.49 2881
3825.07 2877
3825.66 2856
3826.24 2810
3826.82 2935
3827.41 2939
3827.99 2951
3828.57 2899
3829.16 2993
3829.74 3151
3830.33 3224
3830.91 3118
3831.49 3163
3832.08 3163
3832.66 3165
3833.25 3268
3833.83 3151
3834.42 3044
3835.00 3163
3835.58 3088
3836.17 3008
3836.75 2994
3837.34 2978
3837.92 3000
3838.51 2965
3839.09 2902
3839.68 2941
3840.26 3011
3840.85 3023
3841.43 2917
3842.02 2839
3842.60 2805
3843.19 2716
3843.77 2837
3844.36 2884
3844.94 2968
3845.53 2944
3846.11 2841
3846.70 2853
3847.28 2874
3847.87 2810
3848.45 2746
3849.04 2837
3849.62 2822
3850.21 2912
3850.79 2884
3851.38 2979
3851.97 3064
3852.55 3143
3853.14 3175
3853.72 3276
3854.31 3217
3854.89 3247
3855.48 3210
3856.07 3326
3856.65 3300
3857.24 3529
3857.82 3828
3858.41 4218
3859.00 4609
3859.58 5121
3860.17 5898
3860.76 6646
3861.34 7248
3861.93 7750
3862.51 7990
3863.10 8022
3863.69 7701
3864.27 7357
3864.86 6989
3865.45 6769
3866.03 6715
3866.62 6802
3867.21 6734
3867.79 6620
3868.38 6551
3868.97 6203
3869.55 5759
3870.14 5560
3870.73 5036
3871.32 4592
3871.90 4476
3872.49 4402
3873.08 4339
3873.67 4430
3874.25 4360
3874.84 4529
3875.43 4344
3876.01 4189
3876.60 4264
3877.19 4125
3877.78 3848
3878.36 3720
3878.95 3760
3879.54 3714
3880.13 3527
3880.72 3476
3881.30 3455
3881.89 3491
3882.48 3402
3883.07 3365
3883.66 3244
3884.24 3162
3884.83 3070
3885.42 3101
3886.01 3265
3886.60 3246
3887.18 3281
3887.77 3265
3888.36 3346
3888.95 3441
3889.54 3595
3890.13 3746
3890.72 3751
3891.30 3946
3891.89 3717
3892.48 3762
3893.07 3836
3893.66 3878
3894.25 3962
3894.84 3884
3895.43 3970
3896.02 3918
3896.60 3864
3897.19 3938
3897.78 3863
3898.37 3853
3898.96 3811
3899.55 3881
3900.14 3830
3900.73 3719
3901.32 3713
3901.91 3604
3902.50 3394
3903.09 3402
3903.68 3360
3904.27 3264
3904.86 3104
3905.44 3036
3906.03 2885
3906.62 2890
3907.21 2959
3907.80 2945
3908.39 2875
3908.98 2796
3909.57 2753
3910.16 2698
3910.75 2642
3911.34 2658
3911.93 2717
3912.52 2677
3913.11 2653
3913.71 2644
3914.30 2707
3914.89 2669
3915.48 2527
3916.07 2620
3916.66 2631
3917.25 2697
3917.84 2745
3918.43 2584
3919.02 2488
3919.61 2611
3920.20 2612
3920.79 2632
3921.38 2625
3921.97 2655
3922.57 2683
3923.16 2572
3923.75 2588
3924.34 2637
3924.93 2673
3925.52 2632
3926.11 2654
3926.70 2734
3927.29 2747
3927.89 2725
3928.48 2714
3929.07 2727
3929.66 2747
3930.25 2821
3930.84 2923
3931.44 2892
3932.03 2753
3932.62 2772
3933.21 2726
3933.80 2676
3934.39 2645
3934.99 2588
3935.58 2612
3936.17 2628
3936.76 2599
3937.35 2575
3937.95 2575
3938.54 2619
3939.13 2606
3939.72 2590
3940.32 2649
3940.91 2584
3941.50 2706
3942.09 2607
3942.69 2553
3943.28 2636
3943.87 2572
3944.46 2662
3945.06 2501
3945.65 2386
3946.24 2498
3946.83 2497
3947.43 2504
3948.02 2488
3948.61 2483
3949.21 2493
3949.80 2443
3950.39 2378
3950.98 2467
3951.58 2424
3952.17 2505
3952.76 2592
3953.36 2520
3953.95 2570
3954.54 2593
3955.14 2481
3955.73 2496
3956.32 2525
3956.92 2588
3957.51 2571
3958.11 2550
3958.70 2643
3959.29 2720
3959.89 2710
3960.48 2630
3961.07 2477
3961.67 2629
3962.26 2457
3962.86 2527
3963.45 2584
3964.04 2705
3964.64 2792
3965.23 2966
3965.83 3031
3966.42 3105
3967.02 3261
3967.61 3309
3968.20 3223
3968.80 3192
3969.39 3078
3969.99 3005
3970.58 2908
3971.18 2824
3971.77 2825
3972.37 2588
3972.96 2615
3973.56 2564
3974.15 2626
3974.75 2486
3975.34 2517
3975.94 2518
3976.53 2433
3977.13 2535
3977.72 2480
3978.32 2529
3978.91 2622
3979.51 2528
3980.10 2516
3980.70 2557
3981.29 2557
3981.89 2530
3982.48 2482
3983.08 2449
3983.68 2490
3984.27 2477
3984.87 2453
3985.46 2491
3986.06 2477
3986.65 2488
3987.25 2547
3987.85 2471
3988.44 2545
3989.04 2619
3989.63 2602
3990.23 2544
3990.83 2541
3991.42 2620
3992.02 2559
3992.61 2645
3993.21 2615
3993.81 2637
3994.40 2689
3995.00 2751
3995.60 2818
3996.19 2778
3996.79 2748
3997.39 2845
3997.98 2837
3998.58 2792
3999.18 2772
3999.77 2843
4000.37 2858
4000.97 2906
4001.56 2948
4002.16 2851
4002.76 2820
4003.35 2936
4003.95 2916
4004.55 2983
4005.15 2982
4005.74 2980
4006.34 3028
4006.94 3100
4007.53 3078
4008.13 3198
4008.73 3041
4009.33 3019
4009.92 3146
4010.52 3072
4011.12 3104
4011.72 3194
4012.32 3093
4012.91 3123
4013.51 3151
4014.11 3188
4014.71 3309
4015.30 3427
4015.90 3799
4016.50 3951
4017.10 4089
4017.70 4148
4018.29 4033
4018.89 4040
4019.49 3924
4020.09 3745
4020.69 3521
4021.29 3382
4021.88 3134
4022.48 3110
4023.08 2932
4023.68 2800
4024.28 2750
4024.88 2732
4025.48 2777
4026.07 2705
4026.67 2672
4027.27 2680
4027.87 2744
4028.47 2838
4029.07 2948
4029.67 2924
4030.27 2794
4030.87 2813
4031.47 2841
4032.06 2923
4032.66 2887
4033.26 2898
4033.86 2805
4034.46 2809
4035.06 2793
4035.66 2889
4036.26 2868
4036.86 2872
4037.46 2833
4038.06 2829
4038.66 2803
4039.26 2708
4039.86 2680
4040.46 2692
4041.06 2750
4041.66 2654
4042.26 2680
4042.86 2686
4043.46 2789
4044.06 2723
4044.66 2719
4045.26 2724
4045.86 2639
4046.46 2664
4047.06 2621
4047.66 2762
4048.26 2712
4048.86 2684
4049.46 2815
4050.06 2874
4050.66 2883
4051.26 2909
4051.86 3019
4052.46 2985
4053.06 3057
4053.66 2959
4054.27 3006
4054.87 2851
4055.47 2740
4056.07 2764
4056.67 2696
4057.27 2638
4057.87 2651
4058.47 2575
4059.07 2452
4059.67 2461
4060.28 2435
4060.88 2424
4061.48 2426
4062.08 2509
4062.68 2472
4063.28 2494
4063.88 2439
4064.49 2485
4065.09 2542
4065.69 2411
4066.29 2413
4066.89 2466
4067.49 2433
4068.10 2404
4068.70 2419
4069.30 2387
4069.90 2448
4070.50 2341
4071.11 2380
4071.71 2468
4072.31 2415
4072.91 2487
4073.52 2525
4074.12 2482
4074.72 2451
4075.32 2390
4075.92 2455
4076.53 2450
4077.13 2481
4077.73 2466
4078.34 2515
4078.94 2596
4079.54 2549
4080.14 2413
4080.75 2459
4081.35 2605
4081.95 2603
4082.55 2558
4083.16 2572
4083.76 2508
4084.36 2590
4084.97 2655
4085.57 2587
4086.17 2679
4086.78 2705
4087.38 2703
4087.98 2711
4088.59 2756
4089.19 2697
4089.79 2690
4090.40 2761
4091.00 2864
4091.60 2820
4092.21 2969
4092.81 3195
4093.41 3619
4094.02 3814
4094.62 4005
4095.23 4044
4095.83 4421
4096.43 4457
4097.04 4259
4097.64 3962
4098.25 3739
4098.85 3526
4099.45 3239
4100.06 2972
4100.66 2767
4101.27 2620
4101.87 2445
4102.48 2451
4103.08 2277
4103.68 2312
4104.29 2455
4104.89 2422
4105.50 2333
4106.10 2314
4106.71 2271
4107.31 2327
4107.92 2331
4108.52 2308
4109.13 2237
4109.73 2291
4110.34 2319
4110.94 2258
4111.55 2258
4112.15 2210
4112.76 2238
4113.36 2318
4113.97 2284
4114.57 2320
4115.18 2312
4115.78 2241
4116.39 2281
4116.99 2294
4117.60 2233
4118.21 2330
4118.81 2381
4119.42 2339
4120.02 2442
4120.63 2439
4121.23 2413
4121.84 2571
4122.45 2632
4123.05 2613
4123.66 2520
4124.26 2563
4124.87 2522
4125.48 2620
4126.08 2602
4126.69 2640
4127.29 2535
4127.90 2569
4128.51 2571
4129.11 2555
4129.72 2602
4130.33 2588
4130.93 2552
4131.54 2509
4132.15 2574
4132.75 2701
4133.36 2694
4133.97 2636
4134.57 2545
4135.18 2680
4135.79 2628
4136.39 2767
4137.00 2811
4137.61 2784
4138.21 2693
4138.82 2755
4139.43 2784
4140.04 2772
4140.64 2850
4141.25 2808
4141.86 2801
4142.46 2813
4143.07 2836
4143.68 2903
4144.29 2828
4144.89 2816
4145.50 2581
4146.11 2513
4146.72 2462
4147.32 2426
4147.93 2360
4148.54 2424
4149.15 2326
4149.76 2298
4150.36 2281
4150.97 2420
4151.58 2229
4152.19 2228
4152.80 2270
4153.40 2325
4154.01 2313
4154.62 2327
4155.23 2294
4155.84 2340
4156.45 2288
4157.05 2301
4157.66 2337
4158.27 2311
4158.88 2314
4159.49 2219
4160.10 2224
4160.71 2175
4161.31 2260
4161.92 2248
4162.53 2309
4163.14 2378
4163.75 2479
4164.36 2513
4164.97 2463
4165.58 2542
4166.19 2497
4166.79 2555
4167.40 2651
4168.01 2719
4168.62 2637
4169.23 2590
4169.84 2571
4170.45 2545
4171.06 2592
4171.67 2674
4172.28 2626
4172.89 2703
4173.50 2700
4174.11 2708
4174.72 2659
4175.33 2656
4175.94 2705
4176.55 2841
4177.16 2791
4177.77 2770
4178.38 2814
4178.99 2882
4179.60 2844
4180.21 2717
4180.82 2588
4181.43 2511
4182.04 2609
4182.65 2597
4183.26 2522
4183.87 2519
4184.48 2477
4185.09 2389
4185.70 2492
4186.31 2374
4186.92 2488
4187.53 2485
4188.14 2430
4188.75 2521
4189.36 2493
4189.97 2539
4190.58 2807
4191.20 2791
4191.81 2839
4192.42 3033
4193.03 3137
4193.64 3259
4194.25 3537
4194.86 3587
4195.47 3561
4196.08 3589
4196.70 3725
4197.31 3602
4197.92 3466
4198.53 3397
4199.14 3261
4199.75 3126
4200.36 3015
4200.98 3006
4201.59 2931
4202.20 2937
4202.81 3005
4203.42 2863
4204.03 2943
4204.65 2929
4205.26 2877
4205.87 2867
4206.48 2883
4207.09 2952
4207.71 2900
4208.32 2789
4208.93 2916
4209.54 2880
4210.16 2996
4210.77 2917
4211.38 2877
4211.99 2993
4212.60 2963
4213.22 2944
4213.83 3054
4214.44 3134
4215.05 3269
4215.67 3248
4216.28 3348
4216.89 3587
4217.51 3726
4218.12 3864
4218.73 4049
4219.34 4416
4219.96 4755
4220.57 5365
4221.18 5809
4221.80 6254
4222.41 7024
4223.02 7493
4223.64 7991
4224.25 7791
4224.86 7681
4225.48 7535
4226.09 7588
4226.70 7431
4227.32 7361
4227.93 7318
4228.54 7179
4229.16 6943
4229.77 6861
4230.39 6597
4231.00 6088
4231.61 5515
4232.23 5388
4232.84 4801
4233.45 4436
4234.07 4105
4234.68 3884
4235.30 3794
4235.91 3563
4236.53 3574
4237.14 3459
4237.75 3353
4238.37 3311
4238.98 3247
4239.60 3159
4240.21 3229
4240.83 3193
4241.44 3095
4242.05 2974
4242.67 2963
4243.28 3013
4243.90 3007
4244.51 2984
4245.13 3052
4245.74 3066
4246.36 3090
4246.97 3143
4247.59 3167
4248.20 3219
4248.82 3271
4249.43 3204
4250.05 3245
4250.66 3256
4251.28 3123
4251.89 3182
4252.51 3056
4253.13 2978
4253.74 2987
4254.36 2993
4254.97 2937
4255.59 3000
4256.20 2973
4256.82 3053
4257.43 3218
4258.05 3151
4258.67 3087
4259.28 3130
4259.90 3222
4260.51 3254
4261.13 3209
4261.75 3167
4262.36 3066
4262.98 3090
4263.59 3130
4264.21 3126
4264.83 3141
4265.44 3128
4266.06 3020
4266.67 3047
4267.29 3071
4267.91 3181
4268.52 3248
4269.14 3199
4269.76 3217
4270.37 3180
4270.99 3147
4271.61 2972
4272.22 2989
4272.84 3041
4273.46 2932
4274.07 2943
4274.69 2970
4275.31 3043
4275.93 3147
4276.54 3131
4277.16 3143
4277.78 3118
4278.39 3040
4279.01 2985
4279.63 3005
4280.25 2779
4280.86 2811
4281.48 2817
4282.10 2830
4282.72 2690
4283.33 2583
4283.95 2580
4284.57 2614
4285.19 2641
4285.80 2652
4286.42 2670
4287.04 2630
4287.66 2587
4288.28 2536
4288.89 2479
4289.51 2563
4290.13 2492
4290.75 2482
4291.37 2426
4291.98 2403
4292.60 2517
4293.22 2508
4293.84 2475
4294.46 2477
4295.08 2507
4295.69 2539
4296.31 2515
4296.93 2469
4297.55 2526
4298.17 2499
4298.79 2592
4299.41 2716
4300.03 2635
4300.64 2723
4301.26 2604
4301.88 2569
4302.50 2583
4303.12 2545
4303.74 2522
4304.36 2539
4304.98 2543
4305.60 2642
4306.22 2587
4306.83 2669
4307.45 2873
4308.07 2905
4308.69 2916
4309.31 3139
4309.93 3261
4310.55 3315
4311.17 3363
4311.79 3423
4312.41 3215
4313.03 3239
4313.65 3146
4314.27 3034
4314.89 2915
4315.51 2753
4316.13 2780
4316.75 2740
4317.37 2573
4317.99 2625
4318.61 2646
4319.23 2601
4319.85 2642
4320.47 2534
4321.09 2503
4321.71 2625
4322.33 2783
4322.95 2699
4323.57 2590
4324.19 2744
4324.81 2771
4325.43 2820
4326.05 2732
4326.67 2857
4327.30 2773
4327.92 2737
4328.54 2600
4329.16 2662
4329.78 2655
4330.40 2615
4331.02 2542
4331.64 2715
4332.26 2609
4332.88 2673
4333.51 2613
4334.13 2613
4334.75 2628
4335.37 2644
4335.99 2711
4336.61 2813
4337.23 2831
4337.86 2852
4338.48 2924
4339.10 3102
4339.72 3053
4340.34 3116
4340.96 3100
4341.59 3023
4342.21 2934
4342.83 2997
4343.45 3193
4344.07 3242
4344.69 3395
4345.32 3630
4345.94 3931
4346.56 4380
4347.18 4482
4347.81 4572
4348.43 4624
4349.05 4555
4349.67 4250
4350.29 3936
4350.92 3739
4351.54 3469
4352.16 3222
4352.78 3120
4353.41 2911
4354.03 2845
4354.65 2855
4355.28 2861
4355.90 2927
4356.52 2765
4357.14 2841
4357.77 2830
4358.39 2889
4359.01 2876
4359.64 2888
4360.26 2866
4360.88 2860
4361.50 2972
4362.13 2987
4362.75 2965
4363.37 2866
4364.00 2861
4364.62 2872
4365.25 2899
4365.87 3085
4366.49 3028
4367.12 3030
4367.74 2957
4368.36 3067
4368.99 3097
4369.61 2912
4370.23 2944
4370.86 2945
4371.48 2926
4372.11 2855
4372.73 2918
4373.35 2923
4373.98 2913
4374.60 2943
4375.23 3072
4375.85 3156
4376.47 3214
4377.10 3338
4377.72 3370
4378.35 3283
4378.97 3352
4379.60 3508
4380.22 3624
4380.85 3787
4381.47 3855
4382.10 3996
4382.72 4102
4383.34 4296
4383.97 4377
4384.59 4464
4385.22 4545
4385.84 4554
4386.47 4693
4387.09 5232
4387.72 5736
4388.34 6314
4388.97 7177
4389.59 8225
4390.22 9173
4390.85 9705
4391.47 9591
4392.10 9487
4392.72 8717
4393.35 7833
4393.97 6824
4394.60 5884
4395.22 5336
4395.85 4933
4396.47 4671
4397.10 4437
4397.73 4238
4398.35 4163
4398.98 4146
4399.60 4058
4400.23 4143
4400.86 4232
4401.48 4062
4402.11 3952
4402.73 3994
4403.36 4057
4403.99 3918
4404.61 3799
4405.24 3835
4405.87 3921
4406.49 3983
4407.12 3894
4407.74 3787
4408.37 3690
4409.00 3766
4409.62 3589
4410.25 3618
4410.88 3610
4411.50 3581
4412.13 3507
4412.76 3311
4413.38 3220
4414.01 3134
4414.64 3106
4415.27 3027
4415.89 2958
4416.52 2935
4417.15 2902
4417.77 2818
4418.40 2755
4419.03 2883
4419.66 2905
4420.28 2845
4420.91 2767
4421.54 2709
4422.17 2739
4422.79 2813
4423.42 2730
4424.05 2736
4424.68 2709
4425.30 2766
4425.93 2690
4426.56 2665
4427.19 2539
4427.82 2720
4428.44 2626
4429.07 2599
4429.70 2623
4430.33 2651
4430.96 2631
4431.58 2604
4432.21 2643
4432.84 2688
4433.47 2612
4434.10 2605
4434.73 2603
4435.35 2487
4435.98 2627
4436.61 2672
4437.24 2568
4437.87 2519
4438.50 2646
4439.13 2570
4439.75 2543
4440.38 2563
4441.01 2628
4441.64 2545
4442.27 2438
4442.90 2395
4443.53 2461
4444.16 2376
4444.79 2289
4445.42 2359
4446.04 2374
4446.67 2444
4447.30 2533
4447.93 2476
4448.56 2477
4449.19 2607
4449.82 2457
4450.45 2416
4451.08 2410
4451.71 2426
4452.34 2409
4452.97 2422
4453.60 2312
4454.23 2315
4454.86 2334
4455.49 2260
4456.12 2356
4456.75 2389
4457.38 2350
4458.01 2433
4458.64 2326
4459.27 2370
4459.90 2390
4460.53 2352
4461.16 2355
4461.79 2358
4462.42 2306
4463.05 2310
4463.68 2318
4464.31 2293
4464.94 2286
4465.57 2282
4466.20 2214
4466.83 2281
4467.46 2239
4468.09 2163
4468.73 2198
4469.36 2188
4469.99 2215
4470.62 2210
4471.25 2234
4471.88 2189
4472.51 2268
4473.14 2292
4473.77 2260
4474.40 2147
4475.04 2234
4475.67 2253
4476.30 2288
4476.93 2329
4477.56 2280
4478.19 2339
4478.82 2275
4479.46 2316
4480.09 2266
4480.72 2265
4481.35 2237
4481.98 2198
4482.61 2207
4483.25 2307
4483.88 2390
4484.51 2427
4485.14 2446
4485.77 2406
4486.41 2313
4487.04 2341
4487.67 2327
4488.30 2337
4488.93 2381
4489.57 2421
4490.20 2304
4490.83 2282
4491.46 2341
4492.10 2445
4492.73 2430
4493.36 2318
4493.99 2402
4494.63 2476
4495.26 2480
4495.89 2426
4496.52 2399
4497.16 2399
4497.79 2347
4498.42 2512
4499.06 2460
4499.69 2410
4500.32 2543
4500.96 2565
4501.59 2505
4502.22 2638
4502.86 2712
4503.49 2751
4504.12 2751
4504.75 2754
4505.39 2773
4506.02 2664
4506.66 2481
4507.29 2478
4507.92 2603
4508.56 2541
4509.19 2487
4509.82 2518
4510.46 2574
4511.09 2578
4511.72 2595
4512.36 2503
4512.99 2510
4513.63 2596
4514.26 2628
4514.89 2575
4515.53 2615
4516.16 2511
4516.80 2489
4517.43 2503
4518.07 2475
4518.70 2468
4519.33 2540
4519.97 2465
4520.60 2540
4521.24 2543
4521.87 2650
4522.51 2698
4523.14 2660
4523.78 2845
4524.41 2803
4525.05 2915
4525.68 3053
4526.32 3213
4526.95 3542
4527.59 3823
4528.22 4337
4528.86 5075
4529.49 5937
4530.13 6911
4530.76 8169
4531.40 9414
4532.03 10233
4532.67 10732
4533.30 10858
4533.94 10490
4534.57 9607
4535.21 8726
4535.84 7602
4536.48 6566
4537.11 5642
4537.75 4997
4538.39 4227
4539.02 3713
4539.66 3315
4540.29 3047
4540.93 2950
4541.57 2890
4542.20 2771
4542.84 2589
4543.47 2578
4544.11 2598
4544.75 2476
4545.38 2496
4546.02 2472
4546.65 2579
4547.29 2418
4547.93 2303
4548.56 2338
4549.20 2306
4549.84 2250
4550.47 2256
4551.11 2427
4551.75 2407
4552.38 2386
4553.02 2523
4553.66 2592
4554.29 2592
4554.93 2588
4555.57 2572
4556.20 2618
4556.84 2667
4557.48 2565
4558.11 2626
4558.75 2608
4559.39 2584
4560.03 2699
4560.66 2823
4561.30 2858
4561.94 2928
4562.58 2930
4563.21 2854
4563.85 2903
4564.49 2905
4565.13 2885
4565.76 3011
4566.40 3120
4567.04 3226
4567.68 3311
4568.31 3372
4568.95 3541
4569.59 3580
4570.23 3749
4570.87 3763
4571.50 3632
4572.14 3624
4572.78 3551
4573.42 3433
4574.06 3312
4574.69 3310
4575.33 3235
4575.97 3086
4576.61 2980
4577.25 2914
4577.89 2853
4578.53 2692
4579.16 2659
4579.80 2601
4580.44 2569
4581.08 2519
4581.72 2446
4582.36 2499
4583.00 2564
4583.63 2622
4584.27 2507
4584.91 2560
4585.55 2516
4586.19 2585
4586.83 2413
4587.47 2430
4588.11 2551
4588.75 2442
4589.39 2428
4590.03 2480
4590.67 2440
4591.30 2344
4591.94 2339
4592.58 2428
4593.22 2434
4593.86 2424
4594.50 2417
4595.14 2303
4595.78 2275
4596.42 2333
4597.06 2392
4597.70 2319
4598.34 2271
4598.98 2261
4599.62 2260
4600.26 2204
4600.90 2345
4601.54 2365
4602.18 2357
4602.82 2260
4603.46 2422
4604.10 2432
4604.74 2457
4605.38 2507
4606.02 2512
4606.66 2549
4607.30 2640
4607.94 2564
4608.59 2636
4609.23 2699
4609.87 2722
4610.51 2571
4611.15 2766
4611.79 2601
4612.43 2468
4613.07 2436
4613.71 2350
4614.35 2347
4614.99 2337
4615.64 2272
4616.28 2266
4616.92 2305
4617.56 2211
4618.20 2151
4618.84 2257
4619.48 2214
4620.12 2100
4620.77 2083
4621.41 2176
4622.05 2187
4622.69 2115
4623.33 2108
4623.97 2142
4624.62 2109
4625.26 2125
4625.90 2136
4626.54 2242
4627.18 2180
4627.82 2121
4628.47 2257
4629.11 2189
4629.75 2279
4630.39 2282
4631.03 2285
4631.68 2343
4632.32 2375
4632.96 2416
4633.60 2409
4634.25 2471
4634.89 2558
4635.53 2560
4636.17 2611
4636.82 2494
4637.46 2474
4638.10 2516
4638.74 2546
4639.39 2545
4640.03 2553
4640.67 2532
4641.32 2526
4641.96 2462
4642.60 2398
4643.24 2380
4643.89 2307
4644.53 2355
4645.17 2318
4645.82 2285
4646.46 2314
4647.10 2329
4647.75 2312
4648.39 2310
4649.03 2429
4649.68 2509
4650.32 2520
4650.96 2658
4651.61 2924
4652.25 2968
4652.89 3014
4653.54 3041
4654.18 3041
4654.83 3003
4655.47 2853
4656.11 2762
4656.76 2715
4657.40 2594
4658.05 2460
4658.69 2340
4659.33 2278
4659.98 2140
4660.62 2167
4661.27 2238
4661.91 2240
4662.56 2306
4663.20 2278
4663.84 2149
4664.49 2095
4665.13 2080
4665.78 2053
4666.42 1936
4667.07 2001
4667.71 2018
4668.36 2023
4669.00 2003
4669.65 2035
4670.29 2014
4670.94 2061
4671.58 1985
4672.23 2002
4672.87 2008
4673.52 2089
4674.16 2090
4674.81 2028
4675.45 2067
4676.10 2015
4676.74 2079
4677.39 2120
4678.03 2069
4678.68 2088
4679.32 2024
4679.97 2141
4680.62 2162
4681.26 2117
4681.91 2150
4682.55 2179
4683.20 2168
4683.84 2194
4684.49 2164
4685.14 2095
4685.78 2071
4686.43 2085
4687.07 2048
4687.72 2070
4688.37 2035
4689.01 2101
4689.66 2091
4690.30 2100
4690.95 2039
4691.60 2076
4692.24 2095
4692.89 2081
4693.54 2130
4694.18 2086
4694.83 2137
4695.48 2156
4696.12 2105
4696.77 2165
4697.42 2356
4698.06 2438
4698.71 2278
4699.36 2437
4700.00 2488
4700.65 2478
4701.30 2489
4701.94 2495
4702.59 2482
4703.24 2365
4703.89 2280
4704.53 2150
4705.18 2191
4705.83 2225
4706.48 2304
4707.12 2250
4707.77 2198
4708.42 2237
4709.07 2199
4709.71 2171
4710.36 2112
4711.01 2087
4711.66 2124
4712.30 2254
4712.95 2240
4713.60 2231
4714.25 2244
4714.90 2214
4715.54 2251
4716.19 2239
4716.84 2211
4717.49 2372
4718.14 2276
4718.78 2281
4719.43 2314
4720.08 2425
4720.73 2514
4721.38 2529
4722.03 2567
4722.67 2572
4723.32 2560
4723.97 2622
4724.62 2747
4725.27 2522
4725.92 2559
4726.57 2482
4727.22 2576
4727.86 2603
4728.51 2539
4729.16 2486
4729.81 2420
4730.46 2431
4731.11 2380
4731.76 2362
4732.41 2295
4733.06 2255
4733.71 2201
4734.36 2310
4735.00 2217
4735.65 2184
4736.30 2242
4736.95 2314
4737.60 2375
4738.25 2233
4738.90 2263
4739.55 2329
4740.20 2335
4740.85 2454
4741.50 2475
4742.15 2388
4742.80 2450
4743.45 2449
4744.10 2498
4744.75 2447
4745.40 2451
4746.05 2394
4746.70 2261
4747.35 2357
4748.00 2357
4748.65 2308
4749.30 2346
4749.95 2387
4750.60 2517
4751.25 2494
4751.90 2612
4752.55 2669
4753.20 2448
4753.85 2517
4754.51 2622
4755.16 2512
4755.81 2564
4756.46 2517
4757.11 2467
4757.76 2489
4758.41 2462
4759.06 2563
4759.71 2422
4760.36 2379
4761.01 2407
4761.67 2346
4762.32 2373
4762.97 2341
4763.62 2234
4764.27 2244
4764.92 2361
4765.57 2359
4766.22 2454
4766.88 2601
4767.53 2625
4768.18 2604
4768.83 2647
4769.48 2602
4770.13 2584
4770.79 2468
4771.44 2430
4772.09 2331
4772.74 2373
4773.39 2264
4774.05 2278
4774.70 2183
4775.35 2247
4776.00 2185
4776.65 2142
4777.31 2146
4777.96 2193
4778.61 2243
4779.26 2436
4779.92 2430
4780.57 2420
4781.22 2477
4781.87 2504
4782.53 2414
4783.18 2354
4783.83 2479
4784.48 2313
4785.14 2232
4785.79 2159
4786.44 2170
4787.10 2232
4787.75 2105
4788.40 2097
4789.05 2120
4789.71 2160
4790.36 2164
4791.01 2242
4791.67 2142
4792.32 2108
4792.97 2150
4793.63 2194
4794.28 2152
4794.93 2179
4795.59 2131
4796.24 2109
4796.89 2176
4797.55 2195
4798.20 2238
4798.86 2197
4799.51 2148
4800.16 2035
4800.82 2017
4801.47 2078
4802.12 2161
4802.78 2083
4803.43 2019
4804.09 2092
4804.74 2114
4805.39 2116
4806.05 2161
4806.70 2160
4807.36 2134
4808.01 2109
4808.67 2036
4809.32 2007
4809.98 2107
4810.63 2080
4811.28 2017
4811.94 2039
4812.59 2046
4813.25 2110
4813.90 2139
4814.56 2157
4815.21 2127
4815.87 2244
4816.52 2263
4817.18 2263
4817.83 2304
4818.49 2379
4819.14 2412
4819.80 2390
4820.45 2432
4821.11 2447
4821.76 2552
4822.42 2490
4823.07 2582
4823.73 2504
4824.38 2551
4825.04 2618
4825.70 2608
4826.35 2631
4827.01 2645
4827.66 2678
4828.32 2748
4828.97 2682
4829.63 2552
4830.29 2527
4830.94 2484
4831.60 2452
4832.25 2466
4832.91 2561
4833.57 2622
4834.22 2594
4834.88 2813
4835.53 3061
4836.19 3093
4836.85 3232
4837.50 3426
4838.16 3623
4838.82 3605
4839.47 3553
4840.13 3520
4840.79 3404
4841.44 3281
4842.10 3099
4842.76 2988
4843.41 2828
4844.07 2805
4844.73 2649
4845.38 2665
4846.04 2724
4846.70 2712
4847.35 2713
4848.01 2745
4848.67 2740
4849.32 2709
4849.98 2642
4850.64 2763
4851.30 2847
4851.95 2922
4852.61 2766
4853.27 2817
4853.93 2734
4854.58 2708
4855.24 2687
4855.90 2646
4856.56 2701
4857.21 2795
4857.87 2778
4858.53 2848
4859.19 2959
4859.84 3075
4860.50 3035
4861.16 2864
4861.82 2957
4862.48 2980
4863.13 2857
4863.79 2876
4864.45 2919
4865.11 2984
4865.77 2903
4866.43 2824
4867.08 2906
4867.74 2817
4868.40 2721
4869.06 2691
4869.72 2651
4870.38 2580
4871.03 2667
4871.69 2586
4872.35 2509
4873.01 2525
4873.67 2574
4874.33 2583
4874.99 2680
4875.65 2746
4876.31 2626
4876.96 2655
4877.62 2619
4878.28 2640
4878.94 2592
4879.60 2547
4880.26 2498
4880.92 2572
4881.58 2432
4882.24 2438
4882.90 2440
4883.56 2389
4884.22 2296
4884.88 2268
4885.54 2346
4886.19 2345
4886.85 2389
4887.51 2397
4888.17 2397
4888.83 2513
4889.49 2595
4890.15 2615
4890.81 2684
4891.47 2772
4892.13 2870
4892.79 2941
4893.45 2876
4894.11 2816
4894.77 2841
4895.43 2668
4896.09 2514
4896.76 2649
4897.42 2553
4898.08 2616
4898.74 2629
4899.40 2643
4900.06 2681
4900.72 2703
4901.38 2746
4902.04 2871
4902.70 2789
4903.36 2702
4904.02 2642
4904.68 2608
4905.34 2453
4906.00 2511
4906.67 2515
4907.33 2402
4907.99 2355
4908.65 2481
4909.31 2401
4909.97 2336
4910.63 2325
4911.29 2299
4911.96 2218
4912.62 2255
4913.28 2266
4913.94 2237
4914.60 2210
4915.26 2217
4915.92 2225
4916.59 2238
4917.25 2242
4917.91 2119
4918.57 2074
4919.23 2144
4919.90 2123
4920.56 2182
4921.22 2100
4921.88 2161
4922.54 2104
4923.21 2114
4923.87 2184
4924.53 2094
4925.19 2142
4925.85 2071
4926.52 1982
4927.18 2165
4927.84 2134
4928.50 2145
4929.17 2243
4929.83 2236
4930.49 2167
4931.15 2165
4931.82 2137
4932.48 2158
4933.14 2144
4933.81 2188
4934.47 2179
4935.13 2168
4935.79 2179
4936.46 2214
4937.12 2126
4937.78 2096
4938.45 2163
4939.11 2225
4939.77 2130
4940.44 2175
4941.10 2118
4941.76 2297
4942.43 2305
4943.09 2307
4943.75 2347
4944.42 2402
4945.08 2298
4945.74 2271
4946.41 2294
4947.07 2276
4947.74 2249
4948.40 2092
4949.06 2167
4949.73 2154
4950.39 2130
4951.05 2148
4951.72 2149
4952.38 2083
4953.05 2073
4953.71 2095
4954.38 2062
4955.04 2117
4955.70 2183
4956.37 2239
4957.03 2150
4957.70 2124
4958.36 2130
4959.03 2173
4959.69 2051
4960.36 2136
4961.02 2160
4961.68 2272
4962.35 2306
4963.01 2338
4963.68 2469
4964.34 2514
4965.01 2613
4965.67 2637
4966.34 2559
4967.00 2669
4967.67 2671
4968.33 2427
4969.00 2402
4969.66 2445
4970.33 2427
4971.00 2344
4971.66 2422
4972.33 2529
4972.99 2499
4973.66 2506
4974.32 2405
4974.99 2453
4975.65 2559
4976.32 2512
4976.99 2649
4977.65 2582
4978.32 2594
4978.98 2692
4979.65 2838
4980.31 2676
4980.98 2686
4981.65 2693
4982.31 2672
4982.98 2762
4983.64 2760
4984.31 2917
4984.98 3076
4985.64 3405
4986.31 3833
4986.98 4297
4987.64 5177
4988.31 6124
4988.98 6926
4989.64 7648
4990.31 8070
4990.98 8340
4991.64 8040
4992.31 7275
4992.98 6543
4993.64 5762
4994.31 5068
4994.98 4256
4995.64 3728
4996.31 3420
4996.98 3032
4997.64 2890
4998.31 2576
4998.98 2529
4999.65 2434
5000.31 2448
5000.98 2329
5001.65 2366
5002.32 2330
5002.98 2248
5003.65 2296
5004.32 2354
5004.99 2302
5005.65 2389
5006.32 2278
5006.99 2351
5007.66 2257
5008.32 2271
5008.99 2383
5009.66 2247
5010.33 2301
5011.00 2227
5011.66 2286
5012.33 2336
5013.00 2320
5013.67 2388
5014.34 2471
5015.01 2445
5015.67 2519
5016.34 2637
5017.01 2663
5017.68 2776
5018.35 2890
5019.02 2843
5019.68 3064
5020.35 3220
5021.02 3383
5021.69 3445
5022.36 3631
5023.03 3804
5023.70 3904
5024.37 4085
5025.03 3945
5025.70 3960
5026.37 4132
5027.04 3906
5027.71 3793
5028.38 3641
5029.05 3487
5029.72 3324
5030.39 3075
5031.06 3038
5031.73 2907
5032.40 2866
5033.07 2722
5033.73 2639
5034.40 2575
5035.07 2525
5035.74 2496
5036.41 2439
5037.08 2410
5037.75 2351
5038.42 2302
5039.09 2342
5039.76 2247
5040.43 2256
5041.10 2184
5041.77 2311
5042.44 2331
5043.11 2250
5043.78 2206
5044.45 2205
5045.12 2251
5045.79 2196
5046.46 2251
5047.13 2269
5047.81 2264
5048.48 2230
5049.15 2335
5049.82 2203
5050.49 2277
5051.16 2268
5051.83 2262
5052.50 2200
5053.17 2236
5053.84 2225
5054.51 2227
5055.18 2167
5055.85 2088
5056.53 2112
5057.20 2073
5057.87 2149
5058.54 2137
5059.21 2162
5059.88 2070
5060.55 2062
5061.22 2201
5061.89 2314
5062.57 2316
5063.24 2214
5063.91 2146
5064.58 2213
5065.25 2179
5065.92 2128
5066.60 2159
5067.27 2189
5067.94 2121
5068.61 2048
5069.28 2037
5069.96 2036
5070.63 1971
5071.30 1952
5071.97 2134
5072.64 2048
5073.32 1927
5073.99 1949
5074.66 1941
5075.33 1968
5076.00 1972
5076.68 1928
5077.35 2029
5078.02 2012
5078.69 1992
5079.37 2040
5080.04 1956
5080.71 1958
5081.38 1922
5082.06 2037
5082.73 2072
5083.40 2004
5084.08 2013
5084.75 2039
5085.42 1986
5086.09 1965
5086.77 1899
5087.44 1979
5088.11 2014
5088.79 2049
5089.46 2070
5090.13 2101
5090.81 2106
5091.48 2148
5092.15 2136
5092.83 2150
5093.50 2169
5094.17 2145
5094.85 2085
5095.52 2128
5096.19 2106
5096.87 2024
5097.54 1999
5098.22 1954
5098.89 2010
5099.56 2087
5100.24 2075
5100.91 1975
5101.59 1948
5102.26 2012
5102.93 2036
5103.61 2041
5104.28 2059
5104.96 2118
5105.63 2084
5106.31 2108
5106.98 2054
5107.65 2046
5108.33 2060
5109.00 2098
5109.68 2016
5110.35 1990
5111.03 1951
5111.70 1985
5112.38 1977
5113.05 1963
5113.73 1968
5114.40 1986
5115.08 2079
5115.75 2113
5116.43 2177
5117.10 1997
5117.78 2057
5118.45 2159
5119.13 2192
5119.80 2273
5120.48 2195
5121.15 2225
5121.83 2137
5122.50 2079
5123.18 2022
5123.85 2008
5124.53 1922
5125.20 1913
5125.88 1941
5126.56 1929
5127.23 1983
5127.91 1950
5128.58 1962
5129.26 1868
5129.93 1820
5130.61 1903
5131.29 1980
5131.96 1953
5132.64 1928
5133.31 1872
5133.99 1884
5134.67 1920
5135.34 1974
5136.02 1902
5136.70 1975
5137.37 1969
5138.05 1994
5138.73 1944
5139.40 2113
5140.08 2175
5140.75 2224
5141.43 2126
5142.11 2038
5142.78 1991
5143.46 1929
5144.14 1873
5144.82 1903
5145.49 1878
5146.17 1890
5146.85 1919
5147.52 1853
5148.20 1899
5148.88 1833
5149.55 1884
5150.23 1896
5150.91 1887
5151.59 1848
5152.26 1874
5152.94 1861
5153.62 1908
5154.30 1911
5154.97 1824
5155.65 1845
5156.33 1828
5157.01 1768
5157.68 1705
5158.36 1814
5159.04 1802
5159.72 1828
5160.40 1886
5161.07 1896
5161.75 1899
5162.43 1803
5163.11 1818
5163.79 1825
5164.46 1774
5165.14 1790
5165.82 1851
5166.50 1862
5167.18 1847
5167.86 1854
5168.53 1858
5169.21 1840
5169.89 1956
5170.57 1920
5171.25 1846
5171.93 1757
5172.61 1737
5173.28 1825
5173.96 1886
5174.64 1867
5175.32 1767
5176.00 1820
5176.68 1785
5177.36 1849
5178.04 1832
5178.72 1827
5179.39 1814
5180.07 1818
5180.75 1805
5181.43 1837
5182.11 1760
5182.79 1860
5183.47 1900
5184.15 1853
5184.83 1772
5185.51 1712
5186.19 1727
5186.87 1716
5187.55 1709
5188.23 1706
5188.91 1695
5189.59 1739
5190.27 1722
5190.95 1706
5191.63 1730
5192.31 1753
5192.99 1796
5193.67 1761
5194.35 1729
5195.03 1669
5195.71 1737
5196.39 1744
5197.07 1748
5197.75 1715
5198.43 1758
5199.11 1758
5199.79 1783
5200.47 1773
5201.15 1794
5201.83 1778
5202.51 1740
5203.19 1827
5203.87 1852
5204.55 1782
5205.24 1808
5205.92 1850
5206.60 1939
5207.28 1886
5207.96 1919
5208.64 2007
5209.32 2036
5210.00 1926
5210.68 2043
5211.36 2022
5212.05 1944
5212.73 1979
5213.41 2033
5214.09 1949
5214.77 1949
5215.45 2026
5216.13 2003
5216.82 2045
5217.50 2094
5218.18 2093
5218.86 1981
5219.54 2112
5220.22 2072
5220.91 1983
5221.59 1907
5222.27 1823
5222.95 1859
5223.63 1882
5224.32 1965
5225.00 1950
5225.68 1816
5226.36 1863
5227.05 1899
5227.73 1823
5228.41 1795
5229.09 1797
5229.77 1787
5230.46 1779
5231.14 1769
5231.82 1837
5232.50 1835
5233.19 1910
5233.87 1961
5234.55 1852
5235.24 1886
5235.92 1934
5236.60 1902
5237.28 1860
5237.97 1914
5238.65 1993
5239.33 1968
5240.02 1894
5240.70 1988
5241.38 1935
5242.07 1879
5242.75 1930
5243.43 1870
5244.12 1827
5244.80 1850
5245.48 1821
5246.17 1792
5246.85 1790
5247.53 1773
5248.22 1782
5248.90 1835
5249.58 1857
5250.27 1860
5250.95 1802
5251.64 1835
5252.32 1845
5253.00 1902
5253.69 1935
5254.37 1894
5255.06 1881
5255.74 1840
5256.42 1796
5257.11 1861
5257.79 1837
5258.48 1862
5259.16 1836
5259.85 1912
5260.53 1915
5261.21 1800
5261.90 1914
5262.58 1940
5263.27 1893
5263.95 1986
5264.64 2088
5265.32 2025
5266.01 2064
5266.69 1999
5267.38 1970
5268.06 1946
5268.75 1965
5269.43 1955
5270.12 2009
5270.80 1925
5271.49 1958
5272.17 1930
5272.86 1946
5273.54 1971
5274.23 1976
5274.91 1972
5275.60 1967
5276.28 1962
5276.97 1985
5277.66 2014
5278.34 1969
5279.03 2183
5279.71 2168
5280.40 2145
5281.08 2283
5281.77 2352
5282.46 2359
5283.14 2410
5283.83 2440
5284.51 2495
5285.20 2363
5285.89 2338
5286.57 2260
5287.26 2196
5287.94 2118
5288.63 2110
5289.32 2004
5290.00 2120
5290.69 2282
5291.38 2186
5292.06 2188
5292.75 2183
5293.44 2216
5294.12 2238
5294.81 2311
5295.50 2276
5296.18 2301
5296.87 2343
5297.56 2473
5298.24 2623
5298.93 2743
5299.62 2986
5300.30 3293
5300.99 3576
5301.68 3825
5302.37 3815
5303.05 3858
5303.74 3909
5304.43 3604
5305.11 3494
5305.80 3183
5306.49 2940
5307.18 2821
5307.86 2644
5308.55 2379
5309.24 2278
5309.93 2239
5310.61 2240
5311.30 2084
5311.99 2124
5312.68 2131
5313.37 2115
5314.05 2134
5314.74 2140
5315.43 2182
5316.12 2171
5316.81 2080
5317.49 2064
5318.18 2039
5318.87 2040
5319.56 1986
5320.25 2016
5320.94 2073
5321.62 2139
5322.31 2152
5323.00 2116
5323.69 2042
5324.38 2087
5325.07 2117
5325.76 2118
5326.44 2112
5327.13 2229
5327.82 2304
5328.51 2325
5329.20 2276
5329.89 2266
5330.58 2324
5331.27 2450
5331.96 2407
5332.64 2374
5333.33 2446
5334.02 2433
5334.71 2470
5335.40 2456
5336.09 2603
5336.78 2643
5337.47 2614
5338.16 2646
5338.85 2601
5339.54 2611
5340.23 2591
5340.92 2616
5341.61 2666
5342.30 2594
5342.99 2672
5343.68 2744
5344.37 2755
5345.06 2838
5345.75 2913
5346.44 3019
5347.13 3246
5347.82 3499
5348.51 3808
5349.20 4138
5349.89 4557
5350.58 5074
5351.27 5441
5351.96 5754
5352.65 5918
5353.34 5695
5354.03 5411
5354.72 5034
5355.41 4611
5356.10 4007
5356.79 3602
5357.48 3206
5358.17 2933
5358.86 2630
5359.56 2563
5360.25 2406
5360.94 2318
5361.63 2285
5362.32 2252
5363.01 2221
5363.70 2150
5364.39 2117
5365.08 2171
5365.77 2127
5366.47 2028
5367.16 2063
5367.85 2010
5368.54 2038
5369.23 2075
5369.92 2059
5370.61 2035
5371.31 1931
5372.00 1978
5372.69 1985
5373.38 2092
5374.07 2153
5374.77 2098
5375.46 2106
5376.15 2116
5376.84 2144
5377.53 2174
5378.22 2176
5378.92 2249
5379.61 2232
5380.30 2216
5380.99 2196
5381.69 2268
5382.38 2215
5383.07 2203
5383.76 2231
5384.46 2174
5385.15 2096
5385.84 2114
5386.53 2168
5387.23 2230
5387.92 2262
5388.61 2294
5389.30 2290
5390.00 2339
5390.69 2419
5391.38 2394
5392.08 2498
5392.77 2330
5393.46 2358
5394.15 2365
5394.85 2266
5395.54 2282
5396.23 2174
5396.93 2240
5397.62 2100
5398.31 2052
5399.01 2081
5399.70 2102
5400.39 2093
5401.09 1993
5401.78 2043
5402.48 2008
5403.17 1997
5403.86 2039
5404.56 2075
5405.25 1994
5405.94 2002
5406.64 2000
5407.33 2091
5408.03 2062
5408.72 2021
5409.41 1965
5410.11 1995
5410.80 2077
5411.50 2014
5412.19 1933
5412.88 1969
5413.58 1952
5414.27 2023
5414.97 2014
5415.66 1884
5416.36 1950
5417.05 1899
5417.75 1988
5418.44 1942
5419.14 1848
5419.83 1929
5420.52 1987
5421.22 1991
5421.91 1981
5422.61 2039
5423.30 2049
5424.00 2021
5424.69 1952
5425.39 1906
5426.08 1995
5426.78 1975
5427.48 1940
5428.17 1967
5428.87 1981
5429.56 1963
5430.26 1970
5430.95 2028
5431.65 1976
5432.34 1951
5433.04 1895
5433.73 1837
5434.43 1902
5435.13 1974
5435.82 1983
5436.52 2025
5437.21 2093
5437.91 2096
5438.60 2173
5439.30 2201
5440.00 2094
5440.69 2093
5441.39 2035
5442.09 2019
5442.78 1974
5443.48 2070
5444.17 1976
5444.87 2042
5445.57 2006
5446.26 2075
5446.96 2200
5447.66 2216
5448.35 2187
5449.05 2153
5449.75 2129
5450.44 2189
5451.14 2191
5451.84 2182
5452.53 2214
5453.23 2120
5453.93 2111
5454.62 2069
5455.32 2108
5456.02 2064
5456.71 1998
5457.41 2025
5458.11 2047
5458.81 2091
5459.50 2035
5460.20 1974
5460.90 2013
5461.60 2044
5462.29 2070
5462.99 2167
5463.69 2138
5464.39 2145
5465.08 2122
5465.78 2134
5466.48 2187
5467.18 2238
5467.87 2229
5468.57 2213
5469.27 2241
5469.97 2258
5470.67 2107
5471.36 2135
5472.06 2217
5472.76 2247
5473.46 2291
5474.16 2306
5474.85 2341
5475.55 2341
5476.25 2496
5476.95 2417
5477.65 2393
5478.35 2420
5479.05 2458
5479.74 2518
5480.44 2581
5481.14 2613
5481.84 2619
5482.54 2726
5483.24 2671
5483.94 2633
5484.63 2555
5485.33 2529
5486.03 2545
5486.73 2477
5487.43 2492
5488.13 2445
5488.83 2407
5489.53 2463
5490.23 2349
5490.93 2337
5491.63 2434
5492.33 2426
5493.02 2442
5493.72 2427
5494.42 2435
5495.12 2634
5495.82 2555
5496.52 2557
5497.22 2672
5497.92 2647
5498.62 2756
5499.32 2846
5500.02 2949
5500.72 3258
5501.42 3625
5502.12 3628
5502.82 3654
5503.52 3923
5504.22 3730
5504.92 3387
5505.62 3193
5506.32 3033
5507.02 2909
5507.72 2845
5508.42 2781
5509.12 2723
5509.82 2651
5510.52 2704
5511.23 2675
5511.93 2597
5512.63 2677
5513.33 2877
5514.03 3055
5514.73 3111
5515.43 3129
5516.13 3131
5516.83 3011
5517.53 2923
5518.23 2873
5518.93 2754
5519.64 2605
5520.34 2570
5521.04 2534
5521.74 2438
5522.44 2407
5523.14 2482
5523.84 2307
5524.54 2301
5525.25 2291
5525.95 2249
5526.65 2226
5527.35 2199
5528.05 2197
5528.75 2201
5529.46 2138
5530.16 2139
5530.86 2086
5531.56 2100
5532.26 2076
5532.96 2138
5533.67 2163
5534.37 2198
5535.07 2181
5535.77 2194
5536.48 2111
5537.18 2140
5537.88 2132
5538.58 2150
5539.28 2120
5539.99 2112
5540.69 2089
5541.39 2028
5542.09 2032
5542.80 2049
5543.50 2192
5544.20 2122
5544.90 2175
5545.61 2222
5546.31 2286
5547.01 2312
5547.72 2402
5548.42 2431
5549.12 2360
5549.83 2310
5550.53 2250
5551.23 2189
5551.93 2268
5552.64 2250
5553.34 2198
5554.04 2139
5554.75 2061
5555.45 2056
5556.15 1996
5556.86 1984
5557.56 2049
5558.26 2034
5558.97 1926
5559.67 2026
5560.38 2079
5561.08 2158
5561.78 2103
5562.49 2031
5563.19 2064
5563.89 2094
5564.60 2114
5565.30 2161
5566.01 2105
5566.71 2146
5567.41 2092
5568.12 2108
5568.82 2080
5569.53 2117
5570.23 2064
5570.94 2046
5571.64 2044
5572.35 2016
5573.05 1971
5573.75 2016
5574.46 2057
5575.16 2015
5575.87 2018
5576.57 2111
5577.28 1979
5577.98 2026
5578.69 2073
5579.39 2063
5580.10 2068
5580.80 2043
5581.51 2116
5582.21 2042
5582.92 2053
5583.62 1997
5584.33 2029
5585.03 2075
5585.74 1959
5586.44 2033
5587.15 2048
5587.85 1988
5588.56 1940
5589.27 2007
5589.97 1942
5590.68 1856
5591.38 1967
5592.09 1970
5592.79 2003
5593.50 2038
5594.21 1904
5594.91 1860
5595.62 1903
5596.32 1947
5597.03 1938
5597.73 1863
5598.44 1894
5599.15 1829
5599.85 1882
5600.56 1800
5601.27 1726
5601.97 1769
5602.68 1759
5603.38 1882
5604.09 1844
5604.80 1778
5605.50 1827
5606.21 1786
5606.92 1801
5607.62 1780
5608.33 1806
5609.04 1802
5609.74 1829
5610.45 1840
5611.16 1758
5611.87 1776
5612.57 1826
5613.28 1821
5613.99 1843
5614.69 1767
5615.40 1800
5616.11 1818
5616.81 1787
5617.52 1803
5618.23 1787
5618.94 1777
5619.64 1836
5620.35 1773
5621.06 1799
5621.77 1813
5622.47 1870
5623.18 1736
5623.89 1831
5624.60 1813
5625.31 1784
5626.01 1857
5626.72 1824
5627.43 1824
5628.14 1857
5628.85 1852
5629.55 1838
5630.26 1758
5630.97 1793
5631.68 1836
5632.39 1926
5633.09 1909
5633.80 1828
5634.51 1834
5635.22 1814
5635.93 1837
5636.64 1822
5637.34 1700
5638.05 1784
5638.76 1819
5639.47 1842
5640.18 1764
5640.89 1784
5641.60 1866
5642.31 1780
5643.01 1815
5643.72 1817
5644.43 1881
5645.14 1920
5645.85 1869
5646.56 1823
5647.27 1859
5647.98 1852
5648.69 1892
5649.40 1825
5650.11 1860
5650.82 1856
5651.52 1875
5652.23 1899
5652.94 1940
5653.65 1909
5654.36 1799
5655.07 1815
5655.78 1781
5656.49 1744
5657.20 1819
5657.91 1911
5658.62 1936
5659.33 1945
5660.04 2030
5660.75 1969
5661.46 2002
5662.17 1929
5662.88 1939
5663.59 1878
5664.30 1887
5665.01 1885
5665.72 1858
5666.43 1792
5667.14 1809
5667.85 1813
5668.56 1837
5669.28 1819
5669.99 1966
5670.70 1944
5671.41 1986
5672.12 1959
5672.83 2014
5673.54 1978
5674.25 1957
5674.96 1890
5675.67 1889
5676.38 1893
5677.09 1887
5677.81 1908
5678.52 1890
5679.23 1878
5679.94 1917
5680.65 1922
5681.36 1905
5682.07 1976
5682.78 1987
5683.50 1955
5684.21 1934
5684.92 1976
5685.63 1969
5686.34 1980
5687.05 2033
5687.77 2073
5688.48 1991
5689.19 1887
5689.90 1988
5690.61 1983
5691.32 1992
5692.04 2005
5692.75 2057
5693.46 1962
5694.17 1997
5694.88 2013
5695.60 1890
5696.31 1915
5697.02 1952
5697.73 1896
5698.45 1923
5699.16 1842
5699.87 1859
5700.58 1927
5701.30 1980
5702.01 1988
5702.72 1962
5703.43 1946
5704.15 1994
5704.86 1893
5705.57 1909
5706.29 1967
5707.00 1994
5707.71 1977
5708.42 1851
5709.14 1897
5709.85 1948
5710.56 2058
5711.28 2036
5711.99 1962
5712.70 1995
5713.42 1916
5714.13 1966
5714.84 1958
5715.56 1963
5716.27 1945
5716.98 2025
5717.70 1960
5718.41 1992
5719.12 2018
5719.84 1989
5720.55 2011
5721.27 2071
5721.98 2077
5722.69 2102
5723.41 2129
5724.12 2118
5724.84 2144
5725.55 2158
5726.26 2182
5726.98 2214
5727.69 2155
5728.41 2126
5729.12 2113
5729.83 2210
5730.55 2314
5731.26 2269
5731.98 2244
5732.69 2294
5733.41 2332
5734.12 2296
5734.84 2309
5735.55 2328
5736.27 2426
5736.98 2499
5737.70 2682
5738.41 2821
5739.13 3167
5739.84 3492
5740.55 3662
5741.27 3913
5741.99 3918
5742.70 3982
5743.42 3808
5744.13 3652
5744.85 3427
5745.56 3264
5746.28 3088
5746.99 2993
5747.71 2930
5748.42 2864
5749.14 2747
5749.85 2644
5750.57 2692
5751.29 2723
5752.00 2668
5752.72 2608
5753.43 2614
5754.15 2634
5754.86 2647
5755.58 2729
5756.30 2801
5757.01 2811
5757.73 2817
5758.44 2888
5759.16 2985
5759.88 3103
5760.59 3221
5761.31 3376
5762.03 3294
5762.74 3333
5763.46 3443
5764.18 3704
5764.89 3760
5765.61 3847
5766.32 4037
5767.04 4052
5767.76 4042
5768.47 4052
5769.19 3934
5769.91 3948
5770.63 3831
5771.34 3638
5772.06 3472
5772.78 3492
5773.49 3401
5774.21 3340
5774.93 3369
5775.64 3361
5776.36 3445
5777.08 3537
5777.80 3612
5778.51 3547
5779.23 3609
5779.95 3595
5780.67 3706
5781.38 3774
5782.10 3810
5782.82 3807
5783.54 3842
5784.25 3885
5784.97 3877
5785.69 3898
5786.41 3969
5787.13 4014
5787.84 3973
5788.56 4202
5789.28 4208
5790.00 4295
5790.72 4421
5791.43 4448
5792.15 4633
5792.87 4784
5793.59 4882
5794.31 5084
5795.03 5352
5795.74 5554
5796.46 5758
5797.18 5981
5797.90 6247
5798.62 6351
5799.34 6960
5800.06 7723
5800.77 8698
5801.49 10495
5802.21 12933
5802.93 15245
5803.65 17733
5804.37 19421
5805.09 19628
5805.81 18462
5806.53 16357
5807.25 13977
5807.96 12084
5808.68 10066
5809.40 8633
5810.12 7791
5810.84 7427
5811.56 7216
5812.28 6729
5813.00 6498
5813.72 6589
5814.44 6643
5815.16 6544
5815.88 6624
5816.60 6854
5817.32 6863
5818.04 6937
5818.76 6984
5819.48 6928
5820.20 6628
5820.92 6741
5821.64 6688
5822.36 6575
5823.08 6406
5823.80 6330
5824.52 6230
5825.24 5845
5825.96 5550
5826.68 5252
5827.40 5021
5828.12 4842
5828.84 4721
5829.56 4593
5830.28 4518
5831.00 4341
5831.72 4355
5832.44 4238
5833.16 4076
5833.88 4043
5834.61 4009
5835.33 4047
5836.05 3998
5836.77 4026
5837.49 3959
5838.21 3928
5838.93 3798
5839.65 3744
5840.37 3787
5841.10 3851
5841.82 3881
5842.54 3825
5843.26 3733
5843.98 3621
5844.70 3710
5845.42 3721
5846.15 3622
5846.87 3561
5847.59 3360
5848.31 3351
5849.03 3251
5849.75 3215
5850.48 3274
5851.20 3321
5851.92 3272
5852.64 3327
5853.36 3210
5854.09 3239
5854.81 3276
5855.53 3204
5856.25 3266
5856.97 3208
5857.70 3076
5858.42 3082
5859.14 3187
5859.86 3174
5860.59 3120
5861.31 3103
5862.03 3151
5862.75 3107
5863.48 3119
5864.20 3067
5864.92 3002
5865.64 2968
5866.37 2905
5867.09 2951
5867.81 2941
5868.54 2974
5869.26 2886
5869.98 2909
5870.70 2839
5871.43 2806
5872.15 2849
5872.87 2840
5873.60 2888
5874.32 2888
5875.04 2968
5875.77 2946
5876.49 3009
5877.21 2971
5877.94 2962
5878.66 3041
5879.38 2842
5880.11 2878
5880.83 2816
5881.56 2762
5882.28 2782
5883.00 2820
5883.73 2704
5884.45 2725
5885.18 2739
5885.90 2751
5886.62 2675
5887.35 2787
5888.07 2857
5888.80 2726
5889.52 2744
5890.24 2669
5890.97 2779
5891.69 2662
5892.42 2676
5893.14 2607
5893.87 2607
5894.59 2582
5895.32 2519
5896.04 2518
5896.76 2578
5897.49 2663
5898.21 2625
5898.94 2575
5899.66 2655
5900.39 2668
5901.11 2615
5901.84 2588
5902.56 2628
5903.29 2642
5904.01 2622
5904.74 2551
5905.46 2565
5906.19 2511
5906.91 2444
5907.64 2452
5908.37 2520
5909.09 2408
5909.82 2493
5910.54 2604
5911.27 2608
5911.99 2502
5912.72 2471
5913.44 2471
5914.17 2474
5914.90 2508
5915.62 2536
5916.35 2545
5917.07 2494
5917.80 2579
5918.53 2619
5919.25 2512
5919.98 2556
5920.70 2549
5921.43 2670
5922.16 2682
5922.88 2610
5923.61 2647
5924.34 2610
5925.06 2543
5925.79 2713
5926.51 2726
5927.24 2703
5927.97 2677
5928.69 2752
5929.42 2786
5930.15 2668
5930.87 2818
5931.60 2809
5932.33 2789
5933.05 2784
5933.78 2888
5934.51 3026
5935.24 3237
5935.96 3310
5936.69 3569
5937.42 3690
5938.14 3710
5938.87 3786
5939.60 3788
5940.33 3664
5941.05 3587
5941.78 3431
5942.51 3425
5943.24 3152
5943.96 3186
5944.69 3216
5945.42 3206
5946.15 3232
5946.87 3167
5947.60 3253
5948.33 3273
5949.06 3199
5949.79 3262
5950.51 3226
5951.24 3351
5951.97 3367
5952.70 3446
5953.43 3548
5954.15 3582
5954.88 3759
5955.61 3681
5956.34 3600
5957.07 3591
5957.80 3584
5958.52 3581
5959.25 3639
5959.98 3605
5960.71 3670
5961.44 3690
5962.17 3735
5962.90 3634
5963.62 3731
5964.35 3719
5965.08 3764
5965.81 3838
5966.54 3984
5967.27 4030
5968.00 4162
5968.73 4264
5969.46 4427
5970.19 4497
5970.92 4422
5971.64 4438
5972.37 4474
5973.10 4419
5973.83 4458
5974.56 4493
5975.29 4503
5976.02 4550
5976.75 4453
5977.48 4508
5978.21 4499
5978.94 4634
5979.67 4602
5980.40 4745
5981.13 4867
5981.86 4893
5982.59 5016
5983.32 5192
5984.05 5286
5984.78 5276
5985.51 5460
5986.24 5581
5986.97 5539
5987.70 5381
5988.43 5262
5989.16 5289
5989.89 5275
5990.62 5296
5991.35 5277
5992.08 5365
5992.81 5420
5993.54 5409
5994.27 5495
5995.00 5531
5995.73 5533
5996.47 5629
5997.20 5695
5997.93 5661
5998.66 5772
5999.39 5961
6000.12 5918
6000.85 5719
6001.58 5642
6002.31 5736
6003.04 5701
6003.78 5679
6004.51 5445
6005.24 5356
6005.97 5295
6006.70 5448
6007.43 5411
6008.16 5764
6008.90 6007
6009.63 6543
6010.36 7177
6011.09 7957
6011.82 9311
6012.55 10526
6013.29 11977
6014.02 12955
6014.75 13618
6015.48 13693
6016.21 13913
6016.95 13272
6017.68 12301
6018.41 11204
6019.14 10098
6019.87 8831
6020.61 7826
6021.34 6978
6022.07 6183
6022.80 5697
6023.54 5232
6024.27 4794
6025.00 4617
6025.73 4544
6026.47 4308
6027.20 4233
6027.93 4243
6028.66 4057
6029.40 3885
6030.13 4051
6030.86 3927
6031.60 3941
6032.33 3848
6033.06 3834
6033.79 3686
6034.53 3621
6035.26 3650
6035.99 3580
6036.73 3587
6037.46 3618
6038.19 3632
6038.93 3764
6039.66 3707
6040.39 3731
6041.13 3818
6041.86 3894
6042.59 3913
6043.33 3976
6044.06 3997
6044.80 3949
6045.53 3986
6046.26 4125
6047.00 4124
6047.73 4156
6048.46 4226
6049.20 4331
6049.93 4341
6050.67 4543
6051.40 4439
6052.13 4450
6052.87 4534
6053.60 4594
6054.34 4669
6055.07 4668
6055.81 4693
6056.54 4758
6057.28 4569
6058.01 4465
6058.74 4433
6059.48 4410
6060.21 4307
6060.95 4166
6061.68 4225
6062.42 4202
6063.15 4140
6063.89 4187
6064.62 4294
6065.36 4183
6066.09 4105
6066.83 4052
6067.56 4079
6068.30 4075
6069.03 4042
6069.77 4000
6070.50 3959
6071.24 3825
6071.97 3737
6072.71 3689
6073.44 3662
6074.18 3694
6074.92 3668
6075.65 3495
6076.39 3527
6077.12 3520
6077.86 3501
6078.59 3441
6079.33 3471
6080.07 3443
6080.80 3481
6081.54 3465
6082.27 3472
6083.01 3425
6083.75 3347
6084.48 3243
6085.22 3210
6085.95 3159
6086.69 3241
6087.43 3224
6088.16 3284
6088.90 3198
6089.64 3110
6090.37 3212
6091.11 3141
6091.85 3123
6092.58 3130
6093.32 3164
6094.06 3101
6094.79 3108
6095.53 3132
6096.27 3127
6097.00 3098
6097.74 3051
6098.48 3035
6099.21 3018
6099.95 2979
6100.69 3021
6101.43 2937
6102.16 2897
6102.90 2960
6103.64 2992
6104.37 2981
6105.11 2983
6105.85 2989
6106.59 2975
6107.32 3008
6108.06 3050
6108.80 2985
6109.54 2943
6110.27 2996
6111.01 2948
6111.75 3089
6112.49 3088
6113.23 3022
6113.96 3021
6114.70 2962
6115.44 3019
6116.18 3145
6116.92 3094
6117.65 3096
6118.39 3136
6119.13 3145
6119.87 3209
6120.61 3079
6121.35 3155
6122.08 3151
6122.82 3179
6123.56 3166
6124.30 3173
6125.04 3166
6125.78 3156
6126.51 3116
6127.25 3228
6127.99 3271
6128.73 3255
6129.47 3165
6130.21 3214
6130.95 3280
6131.69 3236
6132.43 3236
6133.16 3275
6133.90 3360
6134.64 3318
6135.38 3379
6136.12 3440
6136.86 3510
6137.60 3552
6138.34 3519
6139.08 3626
6139.82 3736
6140.56 3623
6141.30 3712
6142.04 3736
6142.78 3637
6143.52 3685
6144.26 3745
6145.00 3583
6145.74 3741
6146.48 3608
6147.22 3728
6147.96 3640
6148.70 3530
6149.44 3531
6150.18 3650
6150.92 3629
6151.66 3668
6152.40 3632
6153.14 3693
6153.88 3734
6154.62 3654
6155.36 3800
6156.10 3804
6156.84 3851
6157.58 3877
6158.32 3790
6159.06 3781
6159.80 3849
6160.54 3948
6161.28 4046
6162.02 4147
6162.76 4259
6163.50 4341
6164.25 4498
6164.99 4630
6165.73 4775
6166.47 5024
6167.21 5285
6167.95 5447
6168.69 5504
6169.43 5479
6170.17 5531
6170.92 5637
6171.66 5483
6172.40 5291
6173.14 5341
6173.88 5242
6174.62 5207
6175.36 5078
6176.11 5062
6176.85 4953
6177.59 5022
6178.33 4861
6179.07 4966
6179.82 5041
6180.56 5127
6181.30 5098
6182.04 5069
6182.78 5174
6183.53 5219
6184.27 5211
6185.01 5288
6185.75 5342
6186.49 5386
6187.24 5466
6187.98 5500
6188.72 5600
6189.46 5730
6190.21 5564
6190.95 5713
6191.69 5931
6192.43 6174
6193.18 6407
6193.92 6412
6194.66 6488
6195.40 6576
6196.15 6504
6196.89 6403
6197.63 6361
6198.38 6564
6199.12 6596
6199.86 6409
6200.61 6502
6201.35 6468
6202.09 6425
6202.84 6561
6203.58 6830
6204.32 7165
6205.07 7990
6205.81 8864
6206.55 10413
6207.30 12663
6208.04 15036
6208.78 17938
6209.53 20945
6210.27 23222
6211.01 24107
6211.76 24127
6212.50 23241
6213.25 21497
6213.99 19208
6214.73 16458
6215.48 14230
6216.22 11870
6216.97 10040
6217.71 8660
6218.45 7513
6219.20 6759
6219.94 6116
6220.69 5741
6221.43 5362
6222.18 5076
6222.92 4890
6223.66 4763
6224.41 4665
6225.15 4625
6225.90 4463
6226.64 4407
6227.39 4477
6228.13 4133
6228.88 4003
6229.62 3816
6230.37 3617
6231.11 3476
6231.86 3453
6232.60 3490
6233.35 3468
6234.09 3494
6234.84 3549
6235.58 3494
6236.33 3537
6237.07 3571
6237.82 3665
6238.56 3643
6239.31 3698
6240.05 3663
6240.80 3587
6241.55 3566
6242.29 3666
6243.04 3779
6243.78 3882
6244.53 3959
6245.27 4027
6246.02 4184
6246.77 4328
6247.51 4535
6248.26 4773
6249.00 4784
6249.75 4905
6250.50 4907
6251.24 4903
6251.99 4918
6252.73 4694
6253.48 4657
6254.23 4422
6254.97 4217
6255.72 4322
6256.47 4239
6257.21 4195
6257.96 4201
6258.71 4108
6259.45 4098
6260.20 4020
6260.95 4035
6261.69 4043
6262.44 4016
6263.19 4005
6263.93 4072
6264.68 3927
6265.43 3915
6266.17 3935
6266.92 3947
6267.67 3835
6268.42 3797
6269.16 3873
6269.91 3926
6270.66 3917
6271.41 3939
6272.15 3976
6272.90 4021
6273.65 4072
6274.39 4246
6275.14 4227
6275.89 4342
6276.64 4394
6277.39 4397
6278.13 4417
6278.88 4455
6279.63 4432
6280.38 4386
6281.12 4302
6281.87 4265
6282.62 4089
6283.37 3918
6284.12 3789
6284.87 3732
6285.61 3653
6286.36 3517
6287.11 3511
6287.86 3517
6288.61 3616
6289.35 3717
6290.10 3683
6290.85 3789
6291.60 3855
6292.35 3837
6293.10 3839
6293.85 3839
6294.60 3852
6295.34 3707
6296.09 3543
6296.84 3474
6297.59 3370
6298.34 3324
6299.09 3238
6299.84 3251
6300.59 3259
6301.34 3248
6302.08 3294
6302.83 3359
6303.58 3456
6304.33 3494
6305.08 3529
6305.83 3510
6306.58 3430
6307.33 3290
6308.08 3373
6308.83 3188
6309.58 3102
6310.33 3193
6311.08 3220
6311.83 3147
6312.58 3201
6313.33 3225
6314.08 3193
6314.83 3204
6315.58 3267
6316.33 3319
6317.08 3274
6317.83 3294
6318.58 3464
6319.33 3467
6320.08 3422
6320.83 3324
6321.58 3203
6322.33 3159
6323.08 3130
6323.83 3052
6324.58 3002
6325.33 2884
6326.08 2797
6326.83 2778
6327.58 2774
6328.33 2676
6329.08 2864
6329.84 2858
6330.59 2893
6331.34 2915
6332.09 2816
6332.84 2912
6333.59 2927
6334.34 3011
6335.09 3051
6335.84 2872
6336.60 2782
6337.35 2788
6338.10 2811
6338.85 2716
6339.60 2728
6340.35 2754
6341.10 2731
6341.85 2691
6342.61 2712
6343.36 2669
6344.11 2624
6344.86 2604
6345.61 2670
6346.37 2590
6347.12 2669
6347.87 2787
6348.62 2735
6349.37 2741
6350.12 2774
6350.88 2870
6351.63 2911
6352.38 2939
6353.13 2981
6353.89 3059
6354.64 3133
6355.39 3206
6356.14 3187
6356.90 3177
6357.65 3132
6358.40 3054
6359.15 2943
6359.91 2877
6360.66 2874
6361.41 2789
6362.16 2685
6362.92 2745
6363.67 2692
6364.42 2629
6365.17 2671
6365.93 2720
6366.68 2779
6367.43 2672
6368.19 2690
6368.94 2642
6369.69 2665
6370.45 2616
6371.20 2696
6371.95 2695
6372.71 2718
6373.46 2674
6374.21 2736
6374.97 2769
6375.72 2769
6376.47 2676
6377.23 2578
6377.98 2565
6378.73 2642
6379.49 2606
6380.24 2651
6381.00 2685
6381.75 2645
6382.50 2642
6383.26 2627
6384.01 2630
6384.77 2583
6385.52 2610
6386.27 2534
6387.03 2526
6387.78 2515
6388.54 2414
6389.29 2428
6390.05 2429
6390.80 2407
6391.55 2382
6392.31 2444
6393.06 2444
6393.82 2391
6394.57 2413
6395.33 2510
6396.08 2401
6396.84 2401
6397.59 2394
6398.35 2417
6399.10 2389
6399.86 2331
6400.61 2442
6401.37 2392
6402.12 2403
6402.88 2486
6403.63 2372
6404.39 2289
6405.14 2297
6405.90 2276
6406.65 2323
6407.41 2363
6408.16 2457
6408.92 2412
6409.68 2418
6410.43 2503
6411.19 2407
6411.94 2460
6412.70 2427
6413.45 2412
6414.21 2446
6414.97 2412
6415.72 2359
6416.48 2454
6417.23 2457
6417.99 2461
6418.75 2462
6419.50 2404
6420.26 2421
6421.01 2485
6421.77 2601
6422.53 2451
6423.28 2579
6424.04 2553
6424.80 2527
6425.55 2511
6426.31 2550
6427.07 2597
6427.82 2594
6428.58 2565
6429.34 2561
6430.09 2590
6430.85 2562
6431.61 2568
6432.36 2559
6433.12 2618
6433.88 2673
6434.63 2658
6435.39 2677
6436.15 2688
6436.91 2681
6437.66 2714
6438.42 2736
6439.18 2746
6439.93 2779
6440.69 2826
6441.45 2835
6442.21 2942
6442.96 3055
6443.72 3142
6444.48 3163
6445.24 3039
6445.99 2988
6446.75 2910
6447.51 2909
6448.27 2887
6449.03 2891
6449.78 2907
6450.54 2826
6451.30 2839
6452.06 2923
6452.82 2851
6453.57 2926
6454.33 2941
6455.09 2993
6455.85 2926
6456.61 2883
6457.37 2997
6458.12 3093
6458.88 3096
6459.64 3099
6460.40 3247
6461.16 3108
6461.92 3204
6462.67 3259
6463.43 3249
6464.19 3130
6464.95 3093
6465.71 3241
6466.47 3273
6467.23 3348
6467.99 3358
6468.75 3316
6469.50 3414
6470.26 3540
6471.02 3489
6471.78 3373
6472.54 3469
6473.30 3472
6474.06 3496
6474.82 3602
6475.58 3557
6476.34 3632
6477.10 3755
6477.86 3705
6478.62 3681
6479.38 3761
6480.14 3807
6480.90 3825
6481.66 4019
6482.42 4003
6483.18 3976
6483.94 4110
6484.70 4121
6485.46 4127
6486.22 4174
6486.98 4191
6487.74 4294
6488.50 4357
6489.26 4343
6490.02 4413
6490.78 4395
6491.54 4574
6492.30 4563
6493.06 4723
6493.82 4763
6494.58 4936
6495.34 5059
6496.10 5207
6496.86 5244
6497.62 5342
6498.38 5353
6499.14 5351
6499.90 5432
6500.66 5174
6501.43 5348
6502.19 5272
6502.95 5309
6503.71 5349
6504.47 5384
6505.23 5495
6505.99 5669
6506.75 5507
6507.52 5674
6508.28 5728
6509.04 5757
6509.80 5999
6510.56 6131
6511.32 6088
6512.08 6193
6512.85 6256
6513.61 6208
6514.37 6359
6515.13 6224
6515.89 6108
6516.65 6131
6517.42 6257
6518.18 6113
6518.94 6298
6519.70 6795
6520.46 7153
6521.23 7652
6521.99 8250
6522.75 9004
6523.51 9846
6524.27 10695
6525.04 11218
6525.80 11663
6526.56 12095
6527.32 12437
6528.09 12567
6528.85 12874
6529.61 12619
6530.37 12349
6531.14 12062
6531.90 11258
6532.66 10537
6533.43 10006
6534.19 9574
6534.95 9551
6535.71 9431
6536.48 9574
6537.24 9836
6538.00 9913
6538.77 9830
6539.53 9697
6540.29 9066
6541.06 8533
6541.82 7759
6542.58 7140
6543.35 6481
6544.11 5963
6544.87 5573
6545.64 5375
6546.40 5111
6547.16 4945
6547.93 4856
6548.69 4745
6549.45 4654
6550.22 4607
6550.98 4756
6551.75 4843
6552.51 4676
6553.27 4641
6554.04 4681
6554.80 4761
6555.57 4752
6556.33 4712
6557.09 4788
6557.86 4728
6558.62 4820
6559.39 4847
6560.15 5007
6560.92 5074
6561.68 5147
6562.45 5219
6563.21 5278
6563.97 5318
6564.74 5508
6565.50 5594
6566.27 5652
6567.03 5571
6567.80 5499
6568.56 5516
6569.33 5648
6570.09 5584
6570.86 5626
6571.62 5686
6572.39 5717
6573.15 5717
6573.92 5667
6574.68 5805
6575.45 5851
6576.21 5811
6576.98 5908
6577.74 5942
6578.51 5980
6579.28 6098
6580.04 6083
6580.81 6130
6581.57 6209
6582.34 6120
6583.10 6152
6583.87 6123
6584.64 6025
6585.40 5812
6586.17 5852
6586.93 5728
6587.70 5788
6588.47 5826
6589.23 5650
6590.00 5900
6590.76 6063
6591.53 5987
6592.30 6218
6593.06 6550
6593.83 6867
6594.59 7245
6595.36 7430
6596.13 7730
6596.89 7830
6597.66 7733
6598.43 7647
6599.19 7590
6599.96 7287
6600.73 7121
6601.49 6849
6602.26 6572
6603.03 6534
6603.79 6336
6604.56 6149
6605.33 6046
6606.10 5939
6606.86 5943
6607.63 5900
6608.40 5810
6609.16 5606
6609.93 5559
6610.70 5457
6611.47 5284
6612.23 5365
6613.00 5369
6613.77 5325
6614.54 5236
6615.30 5306
6616.07 5357
6616.84 5463
6617.61 5397
6618.37 5551
6619.14 5679
6619.91 5795
6620.68 5699
6621.45 5815
6622.21 5871
6622.98 5822
6623.75 5688
6624.52 5755
6625.29 5765
6626.05 5700
6626.82 5641
6627.59 5635
6628.36 5676
6629.13 5736
6629.90 5877
6630.66 6021
6631.43 6424
6632.20 6919
6632.97 7796
6633.74 8820
6634.51 10083
6635.28 11430
6636.05 12221
6636.81 12689
6637.58 12889
6638.35 12297
6639.12 11505
6639.89 10326
6640.66 9232
6641.43 8246
6642.20 7407
6642.97 6679
6643.74 6147
6644.50 5534
6645.27 5149
6646.04 4993
6646.81 4836
6647.58 4688
6648.35 4626
6649.12 4576
6649.89 4477
6650.66 4388
6651.43 4370
6652.20 4338
6652.97 4390
6653.74 4245
6654.51 4098
6655.28 4132
6656.05 4032
6656.82 4120
6657.59 4097
6658.36 4058
6659.13 3999
6659.90 3979
6660.67 4032
6661.44 3901
6662.21 3956
6662.98 3954
6663.75 3914
6664.52 3994
6665.29 4121
6666.06 3907
6666.83 3994
6667.60 3977
6668.37 3909
6669.14 3878
6669.92 4030
6670.69 4071
6671.46 4150
6672.23 4220
6673.00 4311
6673.77 4427
6674.54 4529
6675.31 4524
6676.08 4516
6676.85 4390
6677.63 4335
6678.40 4248
6679.17 4125
6679.94 4133
6680.71 4131
6681.48 3991
6682.25 4135
6683.03 4233
6683.80 4237
6684.57 4336
6685.34 4355
6686.11 4559
6686.88 4720
6687.66 4722
6688.43 4919
6689.20 4851
6689.97 4779
6690.74 4627
6691.51 4515
6692.29 4338
6693.06 4233
6693.83 4080
6694.60 4031
6695.38 3916
6696.15 3890
6696.92 3829
6697.69 3750
6698.46 3724
6699.24 3742
6700.01 3734
6700.78 3725
6701.55 3594
6702.33 3553
6703.10 3554
6703.87 3520
6704.65 3519
6705.42 3513
6706.19 3455
6706.96 3333
6707.74 3299
6708.51 3353
6709.28 3349
6710.06 3344
6710.83 3389
6711.60 3368
6712.38 3434
6713.15 3530
6713.92 3501
6714.69 3440
6715.47 3350
6716.24 3405
6717.02 3291
6717.79 3180
6718.56 3138
6719.34 3097
6720.11 3062
6720.88 3116
6721.66 3141
6722.43 3096
6723.20 3095
6723.98 3100
6724.75 3162
6725.53 3057
6726.30 3017
6727.07 3045
6727.85 2987
6728.62 2859
6729.40 2792
6730.17 2858
6730.95 2965
6731.72 2894
6732.49 2799
6733.27 2772
6734.04 2783
6734.82 2836
6735.59 2810
6736.37 2843
6737.14 2886
6737.92 2812
6738.69 2903
6739.46 2931
6740.24 2895
6741.01 2847
6741.79 2862
6742.56 2864
6743.34 2828
6744.11 2858
6744.89 2870
6745.66 2790
6746.44 2749
6747.21 2717
6747.99 2788
6748.77 2863
6749.54 2855
6750.32 2887
6751.09 2893
6751.87 3036
6752.64 2958
6753.42 3016
6754.19 3027
6754.97 3036
6755.75 3034
6756.52 2953
6757.30 2957
6758.07 2938
6758.85 2890
6759.62 2838
6760.40 2765
6761.18 2727
6761.95 2776
6762.73 2718
6763.50 2725
6764.28 2756
6765.06 2717
6765.83 2668
6766.61 2702
6767.39 2642
6768.16 2665
6768.94 2697
6769.72 2714
6770.49 2670
6771.27 2685
6772.04 2729
6772.82 2692
6773.60 2633
6774.37 2583
6775.15 2698
6775.93 2682
6776.71 2759
6777.48 2728
6778.26 2746
6779.04 2704
6779.81 2734
6780.59 2845
6781.37 2844
6782.14 2776
6782.92 2792
6783.70 2782
6784.48 2686
6785.25 2710
6786.03 2791
6786.81 2855
6787.59 2809
6788.36 2718
6789.14 2750
6789.92 2763
6790.70 2708
6791.47 2693
6792.25 2611
6793.03 2588
6793.81 2552
6794.59 2578
6795.36 2564
6796.14 2541
6796.92 2567
6797.70 2549
6798.48 2503
6799.25 2552
6800.03 2585
6800.81 2553
6801.59 2626
6802.37 2705
6803.15 2784
6803.92 2718
6804.70 2644
6805.48 2622
6806.26 2645
6807.04 2548
6807.82 2556
6808.60 2540
6809.38 2562
6810.15 2525
6810.93 2433
6811.71 2413
6812.49 2479
6813.27 2527
6814.05 2447
6814.83 2486
6815.61 2542
6816.39 2505
6817.17 2469
6817.94 2464
6818.72 2514
6819.50 2603
6820.28 2637
6821.06 2523
6821.84 2565
6822.62 2574
6823.40 2471
6824.18 2452
6824.96 2527
6825.74 2451
6826.52 2481
6827.30 2500
6828.08 2472
6828.86 2391
6829.64 2450
6830.42 2481
6831.20 2471
6831.98 2485
6832.76 2514
6833.54 2572
6834.32 2533
6835.10 2463
6835.88 2453
6836.66 2488
6837.44 2481
6838.22 2375
6839.00 2447
6839.78 2445
6840.56 2446
6841.34 2481
6842.12 2410
6842.90 2462
6843.68 2538
6844.47 2474
6845.25 2438
6846.03 2505
6846.81 2526
6847.59 2651
6848.37 2884
6849.15 3102
6849.93 3532
6850.71 3985
6851.49 4485
6852.28 4822
6853.06 5102
6853.84 5070
6854.62 5025
6855.40 4671
6856.18 4455
6856.96 4049
6857.75 3741
6858.53 3576
6859.31 3335
6860.09 3216
6860.87 3139
6861.65 3111
6862.44 3078
6863.22 2961
6864.00 2861
6864.78 2815
6865.56 2772
6866.35 2720
6867.13 2691
6867.91 2642
6868.69 2565
6869.47 2597
6870.26 2589
6871.04 2518
6871.82 2487
6872.60 2441
6873.39 2449
6874.17 2455
6874.95 2416
6875.73 2366
6876.52 2308
6877.30 2297
6878.08 2298
6878.86 2276
6879.65 2465
6880.43 2446
6881.21 2504
6881.99 2469
6882.78 2568
6883.56 2522
6884.34 2458
6885.13 2451
6885.91 2540
6886.69 2565
6887.48 2594
6888.26 2773
6889.04 2737
6889.83 2738
6890.61 2785
6891.39 2815
6892.18 2757
6892.96 2833
6893.74 2791
6894.53 2668
6895.31 2700
6896.09 2662
6896.88 2703
6897.66 2697
6898.45 2691
6899.23 2674
6900.01 2708
6900.80 2754
6901.58 2808
6902.37 2789
6903.15 2862
6903.93 2822
6904.72 2843
6905.50 2847
6906.29 2794
6907.07 2749
6907.86 2729
6908.64 2833
6909.42 2803
6910.21 2801
6910.99 2706
6911.78 2713
6912.56 2726
6913.35 2660
6914.13 2620
6914.92 2696
6915.70 2605
6916.49 2729
6917.27 2657
6918.06 2716
6918.84 2637
6919.63 2574
6920.41 2567
6921.20 2639
6921.98 2598
6922.77 2702
6923.55 2726
6924.34 2653
6925.12 2760
6925.91 2672
6926.69 2652
6927.48 2676
6928.27 2764
6929.05 2767
6929.84 2764
6930.62 2699
6931.41 2794
6932.19 2719
6932.98 2700
6933.77 2828
6934.55 2749
6935.34 2720
6936.12 2726
6936.91 2770
6937.69 2727
6938.48 2867
6939.27 2793
6940.05 2855
6940.84 2962
6941.63 3039
6942.41 3121
6943.20 3160
6943.99 3236
6944.77 3255
6945.56 3284
6946.34 3325
6947.13 3301
6947.92 3285
6948.70 3407
6949.49 3406
6950.28 3541
6951.07 3546
6951.85 3457
6952.64 3430
6953.43 3469
6954.21 3508
6955.00 3536
6955.79 3563
6956.57 3554
6957.36 3632
6958.15 3634
6958.94 3727
6959.72 3736
6960.51 3690
6961.30 3740
6962.09 3740
6962.87 3744
6963.66 3779
6964.45 3772
6965.24 3705
6966.02 3718
6966.81 3676
6967.60 3761
6968.39 3899
6969.17 3823
6969.96 3982
6970.75 4047
6971.54 4094
6972.33 4067
6973.11 4021
6973.90 4170
6974.69 4162
6975.48 4189
6976.27 4231
6977.06 4388
6977.84 4554
6978.63 4850
6979.42 4936
6980.21 5070
6981.00 5155
6981.79 5310
6982.57 5650
6983.36 6014
6984.15 6513
6984.94 7106
6985.73 7637
6986.52 8051
6987.31 8504
6988.10 8847
6988.89 8739
6989.67 8418
6990.46 7738
6991.25 7187
6992.04 6680
6992.83 6088
6993.62 5800
6994.41 5544
6995.20 5414
6995.99 5390
6996.78 5644
6997.57 6214
6998.36 6784
6999.15 7516
6999.94 8361
7000.72 9032
7001.51 9613
7002.30 9805
7003.09 9553
7003.88 9303
7004.67 8399
7005.46 7667
7006.25 6976
7007.04 6222
7007.83 5459
7008.62 4921
7009.41 4558
7010.20 4032
7010.99 3941
7011.78 3890
7012.57 3718
7013.37 3640
7014.16 3666
7014.95 3580
7015.74 3468
7016.53 3403
7017.32 3421
7018.11 3282
7018.90 3334
7019.69 3221
7020.48 3283
7021.27 3169
7022.06 3126
7022.85 3164
7023.64 3179
7024.43 3272
7025.23 3377
7026.02 3310
7026.81 3226
7027.60 3464
7028.39 3421
7029.18 3352
7029.97 3331
7030.76 3358
7031.56 3221
7032.35 3192
7033.14 3232
7033.93 3123
7034.72 3097
7035.51 3119
7036.30 3188
7037.10 3241
7037.89 3258
7038.68 3361
7039.47 3331
7040.26 3326
7041.06 3461
7041.85 3396
7042.64 3304
7043.43 3394
7044.22 3403
7045.02 3318
7045.81 3214
7046.60 3200
7047.39 3195
7048.18 3228
7048.98 3221
7049.77 3264
7050.56 3395
7051.35 3425
7052.15 3462
7052.94 3509
7053.73 3533
7054.52 3415
7055.32 3362
7056.11 3221
7056.90 3175
7057.70 3074
7058.49 3026
7059.28 3007
7060.07 3035
7060.87 2976
7061.66 2901
7062.45 2917
7063.25 2952
7064.04 2945
7064.83 2960
7065.63 2944
7066.42 2863
7067.21 2888
7068.01 2860
7068.80 2826
7069.59 2787
7070.39 2818
7071.18 2842
7071.97 2791
7072.77 2722
7073.56 2809
7074.36 2736
7075.15 2853
7075.94 2827
7076.74 2739
7077.53 2745
7078.33 2711
7079.12 2738
7079.91 2639
7080.71 2619
7081.50 2665
7082.30 2741
7083.09 2581
7083.88 2558
7084.68 2590
7085.47 2562
7086.27 2550
7087.06 2617
7087.86 2629
7088.65 2639
7089.45 2686
7090.24 2758
7091.04 2870
7091.83 2952
7092.62 3133
7093.42 3110
7094.21 3163
7095.01 3094
7095.80 3078
7096.60 2995
7097.39 2893
7098.19 2896
7098.98 2782
7099.78 2639
7100.58 2564
7101.37 2469
7102.17 2510
7102.96 2430
7103.76 2396
7104.55 2377
7105.35 2391
7106.14 2301
7106.94 2268
7107.73 2163
7108.53 2189
7109.33 2120
7110.12 2098
7110.92 2140
7111.71 2077
7112.51 2064
7113.31 2021
7114.10 1976
7114.90 2012
7115.69 2025
7116.49 2077
7117.29 2126
7118.08 2022
7118.88 2062
7119.67 2041
7120.47 2036
7121.27 2100
7122.06 2169
7122.86 2089
7123.66 2077
7124.45 2065
7125.25 2020
7126.05 2026
7126.84 1979
7127.64 2066
7128.44 2021
7129.23 2089
7130.03 2058
7130.83 2131
7131.62 2096
7132.42 2057
7133.22 2085
7134.02 2054
7134.81 2083
7135.61 2056
7136.41 2027
7137.21 2015
7138.00 2070
7138.80 1934
7139.60 1985
7140.39 2052
7141.19 1985
7141.99 1988
7142.79 2019
7143.59 2054
7144.38 2070
7145.18 2013
7145.98 2083
7146.78 2132
7147.57 2030
7148.37 2102
7149.17 2047
7149.97 2008
7150.77 1972
7151.56 2027
7152.36 1950
7153.16 1964
7153.96 2011
7154.76 1943
7155.56 1929
7156.35 1947
7157.15 1894
7157.95 1891
7158.75 1969
7159.55 1983
7160.35 1908
7161.14 1947
7161.94 1897
7162.74 1833
7163.54 1886
7164.34 1967
7165.14 1858
7165.94 1918
7166.74 1888
7167.54 1876
7168.33 1865
7169.13 1908
7169.93 1836
7170.73 1938
7171.53 1917
7172.33 1943
7173.13 1986
7173.93 1905
7174.73 1891
7175.53 1880
7176.33 1916
7177.13 1921
7177.93 1882
7178.73 1890
7179.53 1910
7180.33 1862
7181.13 1858
7181.92 1917
7182.72 1972
7183.52 2003
7184.32 2027
7185.12 2067
7185.92 2120
7186.72 2073
7187.52 2005
7188.32 2024
7189.13 2060
7189.93 1940
7190.73 1896
7191.53 1939
7192.33 1831
7193.13 1856
7193.93 1848
7194.73 1778
7195.53 1763
7196.33 1801
7197.13 1750
7197.93 1753
7198.73 1803
7199.53 1815
7200.33 1815
7201.13 1784
7201.93 1746
7202.74 1716
7203.54 1771
7204.34 1740
7205.14 1796
7205.94 1793
7206.74 1793
7207.54 1852
7208.34 1833
7209.14 1768
7209.95 1703
7210.75 1694
7211.55 1806
7212.35 1789
7213.15 1811
7213.95 1754
7214.75 1732
7215.56 1804
7216.36 1806
7217.16 1874
7217.96 1895
7218.76 1830
7219.57 1818
7220.37 1803
7221.17 1869
7221.97 1830
7222.77 1849
7223.58 1877
7224.38 1815
7225.18 1846
7225.98 1833
7226.78 1851
7227.59 1858
7228.39 1833
7229.19 1815
7229.99 1818
7230.80 1847
7231.60 1805
7232.40 1861
7233.20 1804
7234.01 1719
7234.81 1767
7235.61 1813
7236.42 1885
7237.22 1940
7238.02 1890
7238.82 1916
7239.63 1914
7240.43 1940
7241.23 1982
7242.04 1955
7242.84 1994
7243.64 2013
7244.45 1935
7245.25 2003
7246.05 2090
7246.86 2067
7247.66 2097
7248.46 2083
7249.27 2129
7250.07 2151
7250.87 2061
7251.68 2053
7252.48 2085
7253.29 2131
7254.09 2093
7254.89 2104
7255.70 2118
7256.50 2212
7257.30 2186
7258.11 2194
7258.91 2186
7259.72 2275
7260.52 2287
7261.33 2325
7262.13 2366
7262.93 2420
7263.74 2447
7264.54 2408
7265.35 2490
7266.15 2469
7266.96 2549
7267.76 2564
7268.57 2522
7269.37 2607
7270.17 2674
7270.98 2661
7271.78 2696
7272.59 2602
7273.39 2625
7274.20 2730
7275.00 2732
7275.81 2799
7276.61 2771
7277.42 2798
7278.22 2830
7279.03 2769
7279.83 2954
7280.64 3092
7281.44 3050
7282.25 3202
7283.06 3540
7283.86 3737
7284.67 3979
7285.47 4264
7286.28 4375
7287.08 4583
7287.89 4606
7288.69 4517
7289.50 4242
7290.31 4087
7291.11 3953
7291.92 3720
7292.72 3609
7293.53 3340
7294.34 3306
7295.14 3283
7295.95 3250
7296.75 3296
7297.56 3273
7298.37 3256
7299.17 3228
7299.98 3214
7300.79 3311
7301.59 3266
7302.40 3273
7303.21 3349
7304.01 3453
7304.82 3483
7305.63 3519
7306.43 3559
7307.24 3667
7308.05 3742
7308.85 3842
7309.66 4026
7310.47 4192
7311.27 4457
7312.08 4763
7312.89 4877
7313.69 4917
7314.50 4791
7315.31 4770
7316.12 4630
7316.92 4450
7317.73 4602
7318.54 4619
7319.35 4784
7320.15 5048
7320.96 5367
7321.77 5592
7322.58 5868
7323.38 6113
7324.19 6139
7325.00 5887
7325.81 5803
7326.61 5512
7327.42 5110
7328.23 4774
7329.04 4457
7329.85 4316
7330.65 4160
7331.46 4047
7332.27 4009
7333.08 4110
7333.89 4238
7334.69 4442
7335.50 4611
7336.31 4761
7337.12 4819
7337.93 4940
7338.74 4932
7339.54 4782
7340.35 4628
7341.16 4443
7341.97 4225
7342.78 4014
7343.59 3644
7344.40 3559
7345.21 3505
7346.01 3526
7346.82 3529
7347.63 3626
7348.44 3493
7349.25 3510
7350.06 3634
7350.87 3624
7351.68 3400
7352.49 3396
7353.30 3409
7354.11 3264
7354.92 3197
7355.72 3183
7356.53 3164
7357.34 3055
7358.15 3046
7358.96 3196
7359.77 3085
7360.58 3220
7361.39 3444
7362.20 3389
7363.01 3255
7363.82 3417
7364.63 3499
7365.44 3470
7366.25 3388
7367.06 3365
7367.87 3352
7368.68 3375
7369.49 3364
7370.30 3272
7371.11 3325
7371.92 3221
7372.73 3277
7373.54 3316
7374.35 3257
7375.16 3308
7375.97 3424
7376.79 3490
7377.60 3452
7378.41 3431
7379.22 3580
7380.03 3696
7380.84 3809
7381.65 4015
7382.46 4017
7383.27 4137
7384.08 4223
7384.89 4238
7385.70 4090
7386.52 3971
7387.33 3801
7388.14 3641
7388.95 3550
7389.76 3395
7390.57 3386
7391.38 3293
7392.19 3161
7393.01 3078
7393.82 3050
7394.63 3116
7395.44 3072
7396.25 3090
7397.06 3083
7397.88 3097
7398.69 3203
7399.50 3237
7400.31 3310
7401.12 3479
7401.94 3604
7402.75 3781
7403.56 3917
7404.37 3920
7405.18 3837
7406.00 3771
7406.81 3723
7407.62 3611
7408.43 3561
7409.25 3527
7410.06 3377
7410.87 3315
7411.68 3108
7412.49 3008
7413.31 2973
7414.12 2812
7414.93 2727
7415.75 2739
7416.56 2569
7417.37 2536
7418.18 2561
7419.00 2433
7419.81 2347
7420.62 2372
7421.44 2343
7422.25 2366
7423.06 2371
7423.88 2276
7424.69 2289
7425.50 2226
7426.31 2177
7427.13 2181
7427.94 2200
7428.76 2242
7429.57 2178
7430.38 2190
7431.20 2194
7432.01 2172
7432.82 2122
7433.64 2073
7434.45 2132
7435.26 2116
7436.08 2104
7436.89 2158
7437.71 2154
7438.52 2110
7439.33 2148
7440.15 2250
7440.96 2182
7441.78 2230
7442.59 2243
7443.40 2200
7444.22 2162
7445.03 2198
7445.85 2159
7446.66 2083
7447.48 2122
7448.29 2163
7449.11 2150
7449.92 2181
7450.73 2178
7451.55 2146
7452.36 2118
7453.18 2059
7453.99 2075
7454.81 2043
7455.62 2020
7456.44 2099
7457.25 2086
7458.07 2120
7458.88 2091
7459.70 2117
7460.51 2000
7461.33 1983
7462.14 2011
7462.96 2074
7463.77 2075
7464.59 2005
7465.41 1992
7466.22 2042
7467.04 2070
7467.85 1969
7468.67 1982
7469.48 2122
7470.30 2079
7471.11 2100
7471.93 2061
7472.75 2004
7473.56 2077
7474.38 2013
7475.19 2022
7476.01 2036
7476.83 1950
7477.64 1962
7478.46 1911
7479.27 1995
7480.09 2000
7480.91 1946
7481.72 1946
7482.54 1860
7483.36 1890
7484.17 1874
7484.99 1884
7485.81 1926
7486.62 1935
7487.44 1906
7488.26 1888
7489.07 1938
7489.89 1844
7490.71 1855
7491.52 1921
7492.34 1908
7493.16 1921
7493.97 1902
7494.79 1886
7495.61 1834
7496.43 1838
7497.24 1834
7498.06 1840
7498.88 1840
7499.69 1854
7500.51 1878
7501.33 1837
7502.15 1799
7502.96 1855
7503.78 1876
7504.60 1815
7505.42 1835
7506.23 1820
7507.05 1855
7507.87 1906
7508.69 1895
7509.51 1897
7510.32 1844
7511.14 1899
7511.96 1845
7512.78 1880
7513.60 1904
7514.41 1807
7515.23 1809
7516.05 1806
7516.87 1834
7517.69 1929
7518.50 1816
7519.32 1845
7520.14 1819
7520.96 1800
7521.78 1839
7522.60 1836
7523.42 1728
7524.23 1766
7525.05 1871
7525.87 1888
7526.69 1882
7527.51 1839
7528.33 1875
7529.15 1891
7529.97 1844
7530.78 1870
7531.60 1867
7532.42 1814
7533.24 1815
7534.06 1901
7534.88 1868
7535.70 1869
7536.52 1916
7537.34 1953
7538.16 1928
7538.98 1868
7539.80 1945
7540.62 1928
7541.44 1920
7542.26 1947
7543.08 1938
7543.89 1921
7544.71 1928
7545.53 2019
7546.35 1978
7547.17 1987
7547.99 2022
7548.81 2038
7549.63 2004
7550.45 2094
7551.27 2047
7552.09 2019
7552.91 2023
7553.73 2089
7554.56 2064
7555.38 2091
7556.20 2090
7557.02 2180
7557.84 2240
7558.66 2182
7559.48 2282
7560.30 2247
7561.12 2304
7561.94 2298
7562.76 2237
7563.58 2259
7564.40 2237
7565.22 2298
7566.04 2255
7566.86 2248
7567.69 2246
7568.51 2303
7569.33 2283
7570.15 2239
7570.97 2220
7571.79 2246
7572.61 2209
7573.43 2249
7574.26 2343
7575.08 2274
7575.90 2204
7576.72 2231
7577.54 2242
7578.36 2204
7579.18 2267
7580.01 2180
7580.83 2140
7581.65 2131
7582.47 2243
7583.29 2252
7584.12 2277
7584.94 2282
7585.76 2341
7586.58 2433
7587.40 2390
7588.23 2452
7589.05 2504
7589.87 2518
7590.69 2525
7591.51 2526
7592.34 2538
7593.16 2577
7593.98 2608
7594.80 2535
7595.63 2582
7596.45 2439
7597.27 2466
7598.09 2504
7598.92 2473
7599.74 2564
7600.56 2527
7601.39 2595
7602.21 2762
7603.03 2945
7603.85 3038
7604.68 3332
7605.50 3464
7606.32 3459
7607.15 3587
7607.97 3665
7608.79 3560
7609.62 3440
7610.44 3408
7611.26 3193
7612.09 2988
7612.91 2912
7613.73 2922
7614.56 2852
7615.38 2682
7616.20 2724
7617.03 2720
7617.85 2688
7618.68 2647
7619.50 2632
7620.32 2580
7621.15 2552
7621.97 2576
7622.79 2580
7623.62 2526
7624.44 2533
7625.27 2507
7626.09 2537
7626.92 2528
7627.74 2618
7628.56 2596
7629.39 2720
7630.21 2926
7631.04 2978
7631.86 3272
7632.69 3512
7633.51 3592
7634.34 3615
7635.16 3712
7635.98 3566
7636.81 3379
7637.63 3171
7638.46 2968
7639.28 2749
7640.11 2663
7640.93 2621
7641.76 2375
7642.58 2259
7643.41 2242
7644.23 2251
7645.06 2107
7645.88 2133
7646.71 2113
7647.54 2125
7648.36 2107
7649.19 2060
7650.01 2024
7650.84 1987
7651.66 1983
7652.49 1945
7653.31 1988
7654.14 1966
7654.97 1921
7655.79 1963
7656.62 1856
7657.44 1900
7658.27 1965
7659.09 1938
7659.92 1949
7660.75 1955
7661.57 1887
7662.40 1862
7663.22 1893
7664.05 1924
7664.88 1924
7665.70 1827
7666.53 1866
7667.36 1963
7668.18 1924
7669.01 1926
7669.84 1961
7670.66 1954
7671.49 1976
7672.32 2009
7673.14 1957
7673.97 1918
7674.80 1980
7675.62 1936
7676.45 1903
7677.28 1905
7678.10 1946
7678.93 1903
7679.76 1921
7680.58 1879
7681.41 1884
7682.24 1812
7683.07 1813
7683.89 1813
7684.72 1843
7685.55 1857
7686.38 1870
7687.20 1874
7688.03 1833
7688.86 1843
7689.69 1826
7690.51 1792
7691.34 1778
7692.17 1897
7693.00 1864
7693.82 1810
7694.65 1823
7695.48 1871
7696.31 1877
7697.14 1893
7697.96 1840
7698.79 1862
7699.62 1901
7700.45 1896
7701.28 1895
7702.11 1883
7702.93 1919
7703.76 1915
7704.59 1954
7705.42 1937
7706.25 1919
7707.08 1831
7707.90 1850
7708.73 1865
7709.56 1886
7710.39 1910
7711.22 1853
7712.05 1799
7712.88 1856
7713.71 1877
7714.53 1860
7715.36 1825
7716.19 1839
7717.02 1849
7717.85 1828
7718.68 1809
7719.51 1827
7720.34 1809
7721.17 1796
7722.00 1874
7722.83 1808
7723.66 1843
7724.49 1843
7725.32 1755
7726.14 1790
7726.97 1698
7727.80 1718
7728.63 1808
7729.46 1796
7730.29 1792
7731.12 1827
7731.95 1823
7732.78 1774
7733.61 1868
7734.44 1845
7735.27 1866
7736.10 1841
7736.93 1794
7737.76 1779
7738.59 1748
7739.42 1779
7740.25 1769
7741.08 1754
7741.91 1808
7742.75 1787
7743.58 1884
7744.41 1951
7745.24 2010
7746.07 2186
7746.90 2453
7747.73 2682
7748.56 2881
7749.39 3107
7750.22 3238
7751.05 3244
7751.88 3101
7752.71 2922
7753.55 2772
7754.38 2726
7755.21 2453
7756.04 2261
7756.87 2106
7757.70 2016
7758.53 1889
7759.36 1850
7760.20 1764
7761.03 1857
7761.86 1794
7762.69 1759
7763.52 1775
7764.35 1713
7765.18 1668
7766.02 1671
7766.85 1639
7767.68 1687
7768.51 1683
7769.34 1606
7770.18 1576
7771.01 1536
7771.84 1494
7772.67 1475
7773.50 1506
7774.34 1511
7775.17 1534
7776.00 1543
7776.83 1501
7777.66 1525
7778.50 1540
7779.33 1521
7780.16 1524
7780.99 1548
7781.83 1508
7782.66 1599
7783.49 1634
7784.32 1622
7785.16 1630
7785.99 1698
7786.82 1660
7787.66 1676
7788.49 1635
7789.32 1701
7790.15 1687
7790.99 1638
7791.82 1637
7792.65 1680
7793.49 1682
7794.32 1683
7795.15 1680
7795.99 1616
7796.82 1652
7797.65 1603
7798.49 1524
7799.32 1611
7800.15 1673
7800.99 1688
7801.82 1669
7802.65 1673
7803.49 1697
7804.32 1692
7805.16 1712
7805.99 1693
7806.82 1716
7807.66 1757
7808.49 1716
7809.33 1692
7810.16 1696
7810.99 1812
7811.83 1797
7812.66 1737
7813.50 1734
7814.33 1736
7815.17 1763
7816.00 1784
7816.83 1793
7817.67 1815
7818.50 1781
7819.34 1829
7820.17 1789
7821.01 1766
7821.84 1704
7822.68 1744
7823.51 1739
7824.35 1711
7825.18 1711
7826.02 1705
7826.85 1745
7827.69 1791
7828.52 1787
7829.36 1752
7830.19 1804
7831.03 1748
7831.86 1744
7832.70 1709
7833.53 1758
7834.37 1741
7835.20 1684
7836.04 1632
7836.87 1647
7837.71 1691
7838.54 1643
7839.38 1604
7840.22 1621
7841.05 1647
7841.89 1655
7842.72 1599
7843.56 1606
7844.39 1651
7845.23 1626
7846.07 1522
7846.90 1526
7847.74 1541
7848.57 1578
7849.41 1539
7850.25 1560
7851.08 1484
7851.92 1504
7852.76 1483
7853.59 1514
7854.43 1509
7855.27 1516
7856.10 1504
7856.94 1513
7857.78 1575
7858.61 1595
7859.45 1578
7860.29 1561
7861.12 1569
7861.96 1533
7862.80 1565
7863.63 1535
7864.47 1531
7865.31 1579
7866.14 1517
7866.98 1527
7867.82 1468
7868.66 1480
7869.49 1566
7870.33 1525
7871.17 1517
7872.00 1486
7872.84 1519
7873.68 1561
7874.52 1533
7875.35 1574
7876.19 1568
7877.03 1627
7877.87 1597
7878.70 1676
7879.54 1755
7880.38 1766
7881.22 1732
7882.06 1707
7882.89 1766
7883.73 1656
7884.57 1615
7885.41 1608
7886.25 1646
7887.08 1620
7887.92 1606
7888.76 1603
7889.60 1615
7890.44 1595
7891.28 1614
7892.11 1567
7892.95 1601
7893.79 1572
7894.63 1600
7895.47 1651
7896.31 1576
7897.15 1550
7897.98 1607
7898.82 1647
7899.66 1586
7900.50 1565
7901.34 1577
7902.18 1585
7903.02 1584
7903.86 1567
7904.70 1559
7905.54 1570
7906.37 1499
7907.21 1559
7908.05 1570
7908.89 1563
7909.73 1592
7910.57 1531
7911.41 1538
7912.25 1556
7913.09 1561
7913.93 1596
7914.77 1624
7915.61 1676
7916.45 1753
7917.29 1833
7918.13 1918
7918.97 1951
7919.81 1991
7920.65 1993
7921.49 1905
7922.33 1916
7923.17 1916
7924.01 1819
7924.85 1799
7925.69 1816
7926.53 1677
7927.37 1635
7928.21 1633
7929.05 1642
7929.89 1545
7930.73 1464
7931.57 1469
7932.41 1533
7933.25 1484
7934.09 1472
7934.93 1432
7935.77 1420
7936.61 1402
7937.46 1363
7938.30 1407
7939.14 1392
7939.98 1403
7940.82 1431
7941.66 1491
7942.50 1486
7943.34 1464
7944.18 1544
7945.03 1617
7945.87 1605
7946.71 1542
7947.55 1632
7948.39 1595
7949.23 1601
7950.07 1539
7950.92 1551
7951.76 1545
7952.60 1506
7953.44 1518
7954.28 1489
7955.12 1499
7955.97 1471
7956.81 1439
7957.65 1452
7958.49 1496
7959.33 1476
7960.18 1440
7961.02 1473
7961.86 1432
7962.70 1441
7963.54 1384
7964.39 1388
7965.23 1378
7966.07 1401
7966.91 1463
7967.76 1418
7968.60 1520
7969.44 1451
7970.28 1460
7971.13 1439
7971.97 1479
7972.81 1491
7973.65 1457
7974.50 1475
7975.34 1414
7976.18 1396
7977.03 1368
7977.87 1358
7978.71 1384
7979.55 1406
7980.40 1416
7981.24 1402
7982.08 1373
7982.93 1400
7983.77 1429
7984.61 1466
7985.46 1437
7986.30 1400
7987.14 1370
7987.99 1362
7988.83 1345
7989.67 1342
7990.52 1350
7991.36 1339
7992.21 1366
7993.05 1265
7993.89 1317
7994.74 1314
7995.58 1315
7996.42 1286
7997.27 1280
7998.11 1278
7998.96 1288
7999.80 1301
8000.65 1301
8001.49 1307
8002.33 1311
8003.18 1314
8004.02 1259
8004.87 1315
8005.71 1320
8006.56 1351
8007.40 1350
8008.24 1296
8009.09 1338
8009.93 1313
8010.78 1304
8011.62 1322
8012.47 1341
8013.31 1268
8014.16 1234
8015.00 1267
8015.85 1250
8016.69 1253
8017.54 1235
8018.38 1170
8019.23 1195
8020.07 1243
8020.92 1294
8021.76 1286
8022.61 1233
8023.45 1261
8024.30 1240
8025.15 1253
8025.99 1258
8026.84 1225
8027.68 1232
8028.53 1202
8029.37 1225
8030.22 1292
8031.07 1314
8031.91 1275
8032.76 1263
8033.60 1303
8034.45 1273
8035.30 1293
8036.14 1285
8036.99 1272
8037.83 1269
8038.68 1281
8039.53 1227
8040.37 1254
8041.22 1253
8042.06 1258
8042.91 1256
8043.76 1246
8044.60 1198
8045.45 1198
8046.30 1201
8047.14 1278
8047.99 1260
8048.84 1235
8049.68 1229
8050.53 1293
8051.38 1293
8052.22 1239
8053.07 1247
8053.92 1257
8054.77 1304
8055.61 1284
8056.46 1207
8057.31 1199
8058.15 1231
8059.00 1235
8059.85 1188
8060.70 1209
8061.54 1204
8062.39 1226
8063.24 1194
8064.09 1204
8064.93 1228
8065.78 1197
8066.63 1197
8067.48 1174
8068.32 1212
8069.17 1251
8070.02 1240
8070.87 1262
8071.72 1179
8072.56 1190
8073.41 1217
8074.26 1205
8075.11 1197
8075.96 1191
8076.80 1223
8077.65 1159
8078.50 1178
8079.35 1169
8080.20 1171
8081.05 1178
8081.89 1195
8082.74 1223
8083.59 1270
8084.44 1227
8085.29 1204
8086.14 1181
8086.99 1158
8087.83 1187
8088.68 1170
8089.53 1216
8090.38 1181
8091.23 1159
8092.08 1185
8092.93 1217
8093.78 1201
8094.63 1138
8095.48 1184
8096.32 1200
8097.17 1241
8098.02 1215
8098.87 1193
8099.72 1179
8100.57 1268
8101.42 1247
8102.27 1206
8103.12 1201
8103.97 1198
8104.82 1245
8105.67 1203
8106.52 1181
8107.37 1162
8108.22 1181
8109.07 1163
8109.92 1172
8110.77 1136
8111.62 1137
8112.47 1174
8113.32 1159
8114.17 1122
8115.02 1181
8115.87 1221
8116.72 1213
8117.57 1221
8118.42 1256
8119.27 1186
8120.12 1222
8120.97 1249
8121.82 1298
8122.67 1327
8123.52 1285
8124.37 1249
8125.22 1247
8126.08 1262
8126.93 1209
8127.78 1182
8128.63 1225
8129.48 1245
8130.33 1188
8131.18 1218
8132.03 1240
8132.88 1243
8133.73 1223
8134.59 1182
8135.44 1182
8136.29 1229
8137.14 1173
8137.99 1162
8138.84 1210
8139.69 1190
8140.55 1224
8141.40 1253
8142.25 1250
8143.10 1189
8143.95 1221
8144.80 1242
8145.66 1196
8146.51 1232
8147.36 1239
8148.21 1305
8149.06 1246
8149.91 1233
8150.77 1284
8151.62 1280
8152.47 1239
8153.32 1278
8154.18 1279
8155.03 1297
8155.88 1326
8156.73 1325
8157.59 1407
8158.44 1398
8159.29 1356
8160.14 1317
8161.00 1375
8161.85 1274
8162.70 1241
8163.55 1232
8164.41 1199
8165.26 1192
8166.11 1235
8166.96 1178
8167.82 1163
8168.67 1212
8169.52 1138
8170.38 1136
8171.23 1220
8172.08 1216
8172.94 1171
8173.79 1155
8174.64 1213
8175.50 1191
8176.35 1230
8177.20 1179
8178.06 1189
8178.91 1181
8179.76 1126
8180.62 1180
8181.47 1121
8182.32 1039
8183.18 1064
8184.03 1111
8184.89 1129
8185.74 1137
8186.59 1071
8187.45 1123
8188.30 1122
8189.16 1092
8190.01 1089
8190.86 1067
8191.72 1136
8192.57 1135
8193.43 1082
8194.28 1102
8195.14 1115
8195.99 1136
8196.84 1106
8197.70 1047
8198.55 1098
8199.41 1143
8200.26 1125
8201.12 1117
8201.97 1129
8202.83 1082
8203.68 1117
8204.54 1076
8205.39 1083
8206.25 1091
8207.10 1045
8207.96 1098
8208.81 1145
8209.67 1124
8210.52 1095
8211.38 1075
8212.23 1060
8213.09 1112
8213.94 1094
8214.80 1096
8215.65 1071
8216.51 1064
8217.37 1087
8218.22 1101
8219.08 1124
8219.93 1141
8220.79 1199
8221.64 1158
8222.50 1141
8223.36 1108
8224.21 1145
8225.07 1186
8225.92 1127
8226.78 1100
8227.64 1138
8228.49 1171
8229.35 1155
8230.20 1161
8231.06 1117
8231.92 1098
8232.77 1147
8233.63 1101
8234.49 1144
8235.34 1144
8236.20 1097
8237.06 1081
8237.91 1082
8238.77 1063
8239.63 1101
8240.48 1135
8241.34 1140
8242.20 1111
8243.05 1081
8243.91 1100
8244.77 1109
8245.62 1126
8246.48 1133
8247.34 1187
8248.19 1116
8249.05 1114
8249.91 1111
8250.77 1144
8251.62 1182
8252.48 1224
8253.34 1189
8254.20 1157
8255.05 1119
8255.91 1137
8256.77 1150
8257.63 1133
8258.48 1154
8259.34 1137
8260.20 1152
8261.06 1114
8261.92 1128
8262.77 1152
8263.63 1172
8264.49 1126
8265.35 1148
8266.21 1145
8267.06 1128
8267.92 1134
8268.78 1138
8269.64 1147
8270.50 1116
8271.35 1111
8272.21 1115
8273.07 1121
8273.93 1136
8274.79 1173
8275.65 1120
8276.51 1084
8277.36 1128
8278.22 1145
8279.08 1186
8279.94 1196
8280.80 1110
8281.66 1099
8282.52 1112
8283.38 1140
8284.24 1138
8285.09 1143
8285.95 1234
8286.81 1204
8287.67 1193
8288.53 1145
8289.39 1144
8290.25 1123
8291.11 1105
8291.97 1147
8292.83 1191
8293.69 1172
8294.55 1143
8295.41 1113
8296.27 1113
8297.13 1117
8297.99 1123
8298.85 1173
8299.71 1140
8300.56 1087
8301.42 1143
8302.28 1231
8303.14 1164
8304.00 1216
8304.86 1172
8305.73 1162
8306.59 1159
8307.45 1158
8308.31 1170
8309.17 1212
8310.03 1154
8310.89 1192
8311.75 1187
8312.61 1180
8313.47 1194
8314.33 1211
8315.19 1193
8316.05 1197
8316.91 1257
8317.77 1274
8318.63 1218
8319.49 1277
8320.35 1227
8321.22 1223
8322.08 1235
8322.94 1255
8323.80 1255
8324.66 1193
8325.52 1180
8326.38 1234
8327.24 1172
8328.10 1180
8328.97 1171
8329.83 1257
8330.69 1260
8331.55 1250
8332.41 1210
8333.27 1219
8334.13 1280
8335.00 1191
8335.86 1176
8336.72 1287
8337.58 1245
8338.44 1216
8339.30 1220
8340.17 1209
8341.03 1262
8341.89 1273
8342.75 1253
8343.62 1233
8344.48 1270
8345.34 1276
8346.20 1305
8347.06 1325
8347.93 1287
8348.79 1288
8349.65 1298
8350.51 1275
8351.38 1256
8352.24 1233
8353.10 1355
8353.96 1233
8354.83 1268
8355.69 1258
8356.55 1273
8357.41 1282
8358.28 1277
8359.14 1260
8360.00 1308
8360.87 1332
8361.73 1334
8362.59 1360
8363.46 1296
8364.32 1383
8365.18 1332
8366.05 1357
8366.91 1373
8367.77 1349
8368.64 1345
8369.50 1381
8370.36 1470
8371.23 1361
8372.09 1389
8372.95 1427
8373.82 1425
8374.68 1463
8375.54 1485
8376.41 1498
8377.27 1473
8378.14 1436
8379.00 1439
8379.86 1472
8380.73 1546
8381.59 1514
8382.46 1487
8383.32 1459
8384.18 1515
8385.05 1575
8385.91 1498
8386.78 1494
8387.64 1602
8388.51 1619
8389.37 1579
8390.23 1625
8391.10 1639
8391.96 1659
8392.83 1631
8393.69 1596
8394.56 1626
8395.42 1649
8396.29 1638
8397.15 1660
8398.02 1647
8398.88 1705
8399.75 1713
8400.61 1764
8401.48 1796
8402.34 1756
8403.21 1790
8404.07 1774
8404.94 1761
8405.80 1844
8406.67 1823
8407.53 1799
8408.40 1802
8409.26 1837
8410.13 1988
8411.00 1952
8411.86 1950
8412.73 1987
8413.59 1967
8414.46 1993
8415.32 2035
8416.19 2120
8417.06 2135
8417.92 2115
8418.79 2088
8419.65 2131
8420.52 2159
8421.39 2145
8422.25 2226
8423.12 2161
8423.98 2237
8424.85 2187
8425.72 2238
8426.58 2316
8427.45 2346
8428.32 2361
8429.18 2314
8430.05 2398
8430.92 2485
8431.78 2468
8432.65 2544
8433.52 2568
8434.38 2564
8435.25 2591
8436.12 2667
8436.98 2745
8437.85 2689
8438.72 2757
8439.58 2841
8440.45 2971
8441.32 3075
8442.19 3158
8443.05 3248
8443.92 3258
8444.79 3210
8445.65 3393
8446.52 3408
8447.39 3487
8448.26 3540
8449.12 3653
8449.99 3634
8450.86 3793
8451.73 3897
8452.60 4174
8453.46 4576
8454.33 5162
8455.20 5769
8456.07 6481
8456.93 7193
8457.80 7548
8458.67 7887
8459.54 7976
8460.41 7579
8461.27 7019
8462.14 6490
8463.01 5942
8463.88 5413
8464.75 4778
8465.62 4388
8466.48 3885
8467.35 3567
8468.22 3303
8469.09 3015
8469.96 2932
8470.83 2677
8471.70 2573
8472.57 2501
8473.43 2406
8474.30 2297
8475.17 2226
8476.04 2293
8476.91 2287
8477.78 2230
8478.65 2184
8479.52 2206
8480.39 2188
8481.25 2207
8482.12 2225
8482.99 2199
8483.86 2175
8484.73 2224
8485.60 2254
8486.47 2259
8487.34 2238
8488.21 2234
8489.08 2246
8489.95 2210
8490.82 2232
8491.69 2219
8492.56 2267
8493.43 2378
8494.30 2401
8495.17 2425
8496.04 2546
8496.91 2509
8497.78 2455
8498.65 2478
8499.52 2399
8500.39 2381
8501.26 2417
8502.13 2370
8503.00 2243
8503.87 2191
8504.74 2176
8505.61 2194
8506.48 2167
8507.35 2172
8508.22 2175
8509.09 2223
8509.96 2195
8510.83 2230
8511.70 2248
8512.57 2259
8513.45 2276
8514.32 2344
8515.19 2480
8516.06 2402
8516.93 2363
8517.80 2354
8518.67 2408
8519.54 2431
8520.41 2434
8521.29 2389
8522.16 2457
8523.03 2488
8523.90 2495
8524.77 2545
8525.64 2474
8526.51 2482
8527.39 2425
8528.26 2413
8529.13 2397
8530.00 2401
8530.87 2358
8531.74 2477
8532.62 2451
8533.49 2483
8534.36 2500
8535.23 2585
8536.10 2554
8536.98 2591
8537.85 2477
8538.72 2568
8539.59 2512
8540.46 2405
8541.34 2418
8542.21 2365
8543.08 2306
8543.95 2226
8544.83 2182
8545.70 2208
8546.57 2103
8547.44 2074
8548.32 2060
8549.19 2001
8550.06 2002
8550.93 2112
8551.81 2145
8552.68 2159
8553.55 2266
8554.43 2290
8555.30 2326
8556.17 2455
8557.04 2414
8557.92 2482
8558.79 2452
8559.66 2449
8560.54 2266
8561.41 2274
8562.28 2205
8563.16 2211
8564.03 2121
8564.90 2158
8565.78 2058
8566.65 2102
8567.52 2064
8568.40 1951
8569.27 1987
8570.15 1896
8571.02 1873
8571.89 1864
8572.77 1794
8573.64 1844
8574.51 1877
8575.39 1838
8576.26 1777
8577.14 1787
8578.01 1727
8578.88 1742
8579.76 1801
8580.63 1794
8581.51 1731
8582.38 1754
8583.26 1719
8584.13 1780
8585.01 1754
8585.88 1684
8586.75 1706
8587.63 1712
8588.50 1717
8589.38 1748
8590.25 1750
8591.13 1745
8592.00 1755
8592.88 1721
8593.75 1794
8594.63 1821
8595.50 1848
8596.38 1752
8597.25 1858
8598.13 1829
8599.00 1801
8599.88 1810
8600.75 1860
8601.63 1877
8602.50 1887
8603.38 1872
8604.26 1907
8605.13 1824
8606.01 1853
8606.88 1828
8607.76 1816
8608.63 1811
8609.51 1779
8610.38 1777
8611.26 1857
8612.14 1815
8613.01 1900
8613.89 1880
8614.76 1788
8615.64 1831
8616.52 1871
8617.39 1884
8618.27 1842
8619.15 1889
8620.02 1894
8620.90 1845
8621.77 1886
8622.65 1907
8623.53 1897
8624.40 1890
8625.28 1927
8626.16 1889
8627.03 1895
8627.91 1914
8628.79 1959
8629.66 1952
8630.54 1984
8631.42 2006
8632.29 2027
8633.17 1987
8634.05 2034
8634.92 2062
8635.80 2028
8636.68 2081
8637.56 2045
8638.43 2117
8639.31 2189
8640.19 2127
8641.07 2099
8641.94 2080
8642.82 2078
8643.70 2101
8644.57 2109
8645.45 2137
8646.33 2124
8647.21 2084
8648.09 2112
8648.96 2241
8649.84 2226
8650.72 2312
8651.60 2270
8652.47 2239
8653.35 2263
8654.23 2293
8655.11 2286
8655.99 2343
8656.86 2329
8657.74 2260
8658.62 2284
8659.50 2325
8660.38 2323
8661.26 2311
8662.13 2286
8663.01 2316
8663.89 2291
8664.77 2400
8665.65 2396
8666.53 2419
8667.41 2374
8668.28 2403
8669.16 2503
8670.04 2548
8670.92 2598
8671.80 2555
8672.68 2620
8673.56 2687
8674.44 2867
8675.32 2880
8676.20 3020
8677.07 2959
8677.95 2988
8678.83 2957
8679.71 2981
8680.59 2922
8681.47 2857
8682.35 2915
8683.23 2879
8684.11 2840
8684.99 2815
8685.87 2822
8686.75 2951
8687.63 2979
8688.51 2995
8689.39 3122
8690.27 3355
8691.15 3601
8692.03 3783
8692.91 3862
8693.79 4126
8694.67 4284
8695.55 4305
8696.43 4283
8697.31 4177
8698.19 4191
8699.07 4069
8699.95 3735
8700.83 3585
8701.71 3438
8702.59 3331
8703.47 3159
8704.35 3178
8705.23 3099
8706.11 3013
8706.99 2909
8707.87 2928
8708.75 2930
8709.63 2905
8710.52 2929
8711.40 3026
8712.28 2919
8713.16 2946
8714.04 2999
8714.92 2938
8715.80 2919
8716.68 2994
8717.56 2973
8718.45 2959
8719.33 3076
8720.21 3069
8721.09 3036
8721.97 3118
8722.85 3242
8723.73 3136
8724.62 3168
8725.50 3266
8726.38 3216
8727.26 3295
8728.14 3300
8729.02 3251
8729.91 3369
8730.79 3416
8731.67 3413
8732.55 3527
8733.43 3548
8734.32 3645
8735.20 3622
8736.08 3666
8736.96 3741
8737.84 3766
8738.73 3728
8739.61 3746
8740.49 3684
8741.37 3821
8742.26 3704
8743.14 3738
8744.02 3714
8744.90 3728
8745.79 3775
8746.67 3750
8747.55 3773
8748.43 3785
8749.32 3917
8750.20 3828
8751.08 3964
8751.97 3903
8752.85 3928
8753.73 3993
8754.62 4076
8755.50 4186
8756.38 4156
8757.26 4148
8758.15 4313
8759.03 4549
8759.91 4687
8760.80 4778
8761.68 4893
8762.56 5099
8763.45 5228
8764.33 5444
8765.22 5560
8766.10 5499
8766.98 5517
8767.87 5561
8768.75 5462
8769.63 5354
8770.52 5430
8771.40 5392
8772.29 5387
8773.17 5514
8774.05 5757
8774.94 6100
8775.82 6631
8776.71 7329
8777.59 8256
8778.48 9485
8779.36 10562
8780.24 11622
8781.13 12376
8782.01 12758
8782.90 12939
8783.78 12391
8784.67 11827
8785.55 10948
8786.44 9940
8787.32 8998
8788.21 8033
8789.09 7147
8789.98 6401
8790.86 5819
8791.74 5197
8792.63 4919
8793.51 4506
8794.40 4407
8795.29 4260
8796.17 4108
8797.06 3985
8797.94 3905
8798.83 3890
8799.71 3725
8800.60 3741
8801.48 3651
8802.37 3507
8803.25 3372
8804.14 3386
8805.02 3096
8805.91 3102
8806.80 3184
8807.68 3146
8808.57 3172
8809.45 3163
8810.34 3165
8811.23 3126
8812.11 3100
8813.00 3103
8813.88 3034
8814.77 3012
8815.66 3099
8816.54 3123
8817.43 3176
8818.31 3253
8819.20 3367
8820.09 3244
8820.97 3327
8821.86 3301
8822.75 3266
8823.63 3240
8824.52 3170
8825.41 3128
8826.29 3109
8827.18 3055
8828.07 3025
8828.95 3078
8829.84 3047
8830.73 3030
8831.61 2961
8832.50 2893
8833.39 2879
8834.28 3036
8835.16 3022
8836.05 3044
8836.94 3069
8837.82 3125
8838.71 3237
8839.60 3185
8840.49 3177
8841.37 3234
8842.26 3228
8843.15 3276
8844.04 3284
8844.92 3279
8845.81 3288
8846.70 3277
8847.59 3367
8848.47 3364
8849.36 3383
8850.25 3320
8851.14 3444
8852.03 3400
8852.91 3273
8853.80 3297
8854.69 3203
8855.58 3198
8856.47 3208
8857.36 3232
8858.24 3209
8859.13 3191
8860.02 3136
8860.91 3140
8861.80 3090
8862.69 2945
8863.57 2935
8864.46 2822
8865.35 2818
8866.24 2705
8867.13 2711
8868.02 2626
8868.91 2617
8869.80 2551
8870.68 2536
8871.57 2432
8872.46 2404
8873.35 2395
8874.24 2371
8875.13 2373
8876.02 2375
8876.91 2362
8877.80 2384
8878.69 2340
8879.58 2226
8880.47 2272
8881.36 2226
8882.24 2225
8883.13 2197
8884.02 2215
8884.91 2161
8885.80 2113
8886.69 2047
8887.58 2115
8888.47 2067
8889.36 2016
8890.25 1961
8891.14 2003
8892.03 2011
8892.92 1935
8893.81 1970
8894.70 1996
8895.59 1936
8896.48 1983
8897.37 1948
8898.26 1890
8899.15 1855
8900.04 1910
8900.93 1905
8901.82 1864
8902.72 1829
8903.61 1773
8904.50 1812
8905.39 1834
8906.28 1755
8907.17 1721
8908.06 1727
8908.95 1696
8909.84 1691
8910.73 1744
8911.62 1749
8912.51 1720
8913.41 1663
8914.30 1733
8915.19 1658
8916.08 1695
8916.97 1692
8917.86 1640
8918.75 1642
8919.64 1597
8920.54 1625
8921.43 1613
8922.32 1595
8923.21 1642
8924.10 1645
8924.99 1646
8925.88 1668
8926.78 1665
8927.67 1667
8928.56 1662
8929.45 1618
8930.34 1595
8931.24 1618
8932.13 1570
8933.02 1516
8933.91 1518
8934.80 1527
8935.70 1521
8936.59 1453
8937.48 1439
8938.37 1491
8939.27 1450
8940.16 1448
8941.05 1472
8941.94 1402
8942.84 1380
8943.73 1422
8944.62 1376
8945.51 1380
8946.41 1392
8947.30 1368
8948.19 1404
8949.08 1414
8949.98 1345
8950.87 1378
8951.76 1405
8952.66 1378
8953.55 1401
8954.44 1417
8955.34 1382
8956.23 1345
8957.12 1385
8958.02 1359
8958.91 1389
8959.80 1372
8960.70 1283
8961.59 1303
8962.48 1291
8963.38 1260
8964.27 1325
8965.16 1353
8966.06 1309
8966.95 1361
8967.84 1286
8968.74 1260
8969.63 1251
8970.53 1267
8971.42 1301
8972.31 1353
8973.21 1237
8974.10 1222
8975.00 1245
8975.89 1288
8976.78 1226
8977.68 1234
8978.57 1250
8979.47 1195
8980.36 1227
8981.26 1155
8982.15 1204
8983.05 1156
8983.94 1099
8984.83 1182
8985.73 1150
8986.62 1127
8987.52 1176
8988.41 1224
8989.31 1138
8990.20 1115
8991.10 1141
8991.99 1168
8992.89 1159
8993.78 1156
8994.68 1120
8995.57 1170
8996.47 1140
8997.36 1133
8998.26 1164
8999.15 1113
9000.05 1142
9000.95 1099
9001.84 1105
9002.74 1100
9003.63 1060
9004.53 1071
9005.42 1098
9006.32 1096
9007.21 1117
9008.11 1109
9009.01 1096
9009.90 1070
9010.80 1079
9011.69 1106
9012.59 1137
9013.49 1069
9014.38 1085
9015.28 1069
9016.17 1042
9017.07 996
9017.97 1017
9018.86 1053
9019.76 1048
9020.66 1027
9021.55 1065
9022.45 1046
9023.35 1046
9024.24 1047
9025.14 1091
9026.04 1001
9026.93 998
9027.83 1024
9028.73 1043
9029.62 1027
9030.52 1041
9031.42 1036
9032.31 1025
9033.21 1063
9034.11 1050
9035.01 1030
9035.90 1008
9036.80 1022
9037.70 1005
9038.59 1044
9039.49 1036
9040.39 1013
9041.29 1017
9042.18 1033
9043.08 1017
9043.98 1054
9044.88 1100
9045.77 1052
9046.67 1008
9047.57 991
9048.47 1025
9049.37 1004
9050.26 1042
9051.16 1019
9052.06 1039
9052.96 985
9053.85 1029
9054.75 1003
9055.65 971
9056.55 1010
9057.45 1021
9058.35 1026
9059.24 1014
9060.14 995
9061.04 1073
9061.94 1035
9062.84 1022
9063.74 1046
9064.64 1099
9065.53 1086
9066.43 1024
9067.33 1057
9068.23 1086
9069.13 1094
9070.03 1055
9070.93 1074
9071.83 1054
9072.72 1065
9073.62 1010
9074.52 1009
9075.42 1074
9076.32 1044
9077.22 1017
9078.12 968
9079.02 1040
9079.92 1011
9080.82 976
9081.72 956
9082.62 981
9083.52 1029
9084.42 1007
9085.32 983
9086.21 978
9087.11 1004
9088.01 982
9088.91 1009
9089.81 980
9090.71 988
9091.61 968
9092.51 1014
9093.41 1020
9094.31 1037
9095.21 971
9096.11 1025
9097.01 1017
9097.91 1059
9098.81 1024
9099.72 1014
9100.62 999
9101.52 1009
9102.42 976
9103.32 972
9104.22 1014
9105.12 1004
9106.02 1015
9106.92 1008
9107.82 1022
9108.72 1022
9109.62 1011
9110.52 987
9111.42 985
9112.32 975
9113.23 985
9114.13 984
9115.03 987
9115.93 1014
9116.83 994
9117.73 1016
9118.63 996
9119.53 1031
9120.44 964
9121.34 1015
9122.24 1004
9123.14 1022
9124.04 988
9124.94 1016
9125.84 1001
9126.75 1020
9127.65 998
9128.55 985
9129.45 1016
9130.35 963
9131.25 1022
9132.16 1016
9133.06 1028
9133.96 977
9134.86 1021
9135.76 1013
9136.67 1069
9137.57 1017
9138.47 1067
9139.37 1003
9140.28 958
9141.18 1010
9142.08 1009
9142.98 1019
9143.89 1035
9144.79 1034
9145.69 1013
9146.59 986
9147.50 1014
9148.40 992
9149.30 1010
9150.20 1053
9151.11 1002
9152.01 994
9152.91 1001
9153.82 985
9154.72 1039
9155.62 1021
9156.53 999
9157.43 942
9158.33 1018
9159.24 989
9160.14 983
9161.04 975
9161.95 983
9162.85 1020
9163.75 1021
9164.66 1012
9165.56 1012
9166.46 977
9167.37 969
9168.27 977
9169.17 939
9170.08 968
9170.98 974
9171.89 1010
9172.79 962
9173.69 989
9174.60 977
9175.50 939
9176.41 930
9177.31 991
9178.21 984
9179.12 1001
9180.02 1030
9180.93 971
9181.83 930
9182.74 960
9183.64 949
9184.55 983
9185.45 1016
9186.35 1000
9187.26 972
9188.16 1014
9189.07 985
9189.97 977
9190.88 988
9191.78 1001
9192.69 998
9193.59 1008
9194.50 982
9195.40 997
9196.31 981
9197.21 1015
9198.12 1003
9199.02 968
9199.93 1024
9200.83 1020
9201.74 997
9202.65 1010
9203.55 1039
9204.46 1074
9205.36 1004
9206.27 967
9207.17 965
9208.08 1007
9208.98 1027
9209.89 1002
9210.80 996
9211.70 999
9212.61 993
9213.51 976
9214.42 988
9215.33 941
9216.23 955
9217.14 978
9218.04 990
9218.95 970
9219.86 1017
9220.76 967
9221.67 999
9222.58 1018
9223.48 998
9224.39 995
9225.30 997
9226.20 1002
9227.11 1026
9228.01 1003
9228.92 1004
9229.83 974
9230.74 992
9231.64 1003
9232.55 967
9233.46 934
9234.36 930
9235.27 987
9236.18 1007
9237.08 960
9237.99 926
9238.90 926
9239.81 923
9240.71 912
9241.62 922
9242.53 956
9243.43 985
9244.34 961
9245.25 949
9246.16 964
9247.07 971
9247.97 997
9248.88 1014
9249.79 965
9250.70 930
9251.60 912
9252.51 949
9253.42 987
9254.33 951
9255.24 941
9256.14 964
9257.05 993
9257.96 996
9258.87 961
9259.78 968
9260.68 975
9261.59 984
9262.50 1045
9263.41 988
9264.32 971
9265.23 985
9266.13 965
9267.04 952
9267.95 986
9268.86 978
9269.77 972
9270.68 997
9271.59 1045
9272.50 1020
9273.40 987
9274.31 1061
9275.22 1034
9276.13 1034
9277.04 1076
9277.95 1110
9278.86 1034
9279.77 1020
9280.68 1051
9281.59 1062
9282.50 1029
9283.41 1017
9284.32 1018
9285.22 1032
9286.13 1007
9287.04 981
9287.95 974
9288.86 993
9289.77 968
9290.68 983
9291.59 1003
9292.50 1042
9293.41 1004
9294.32 1003
9295.23 1002
9296.14 973
9297.05 987
9297.96 1049
9298.87 1044
9299.78 1044
9300.69 1066
9301.60 1036
9302.51 1059
9303.42 1047
9304.33 1053
9305.24 1047
9306.15 1097
9307.07 1068
9307.98 1079
9308.89 1077
9309.80 1003
9310.71 1003
9311.62 1060
9312.53 1045
9313.44 1049
9314.35 1004
9315.26 1016
9316.17 1035
9317.08 996
9318.00 1022
9318.91 1048
9319.82 1034
9320.73 1024
9321.64 1013
9322.55 1031
9323.46 962
9324.37 969
9325.29 999
9326.20 982
9327.11 1004
9328.02 1003
9328.93 979
9329.84 1005
9330.75 1000
9331.67 1019
9332.58 984
9333.49 1012
9334.40 1041
9335.31 1008
9336.23 1002
9337.14 1032
9338.05 1028
9338.96 1002
9339.87 988
9340.79 1021
9341.70 971
9342.61 987
9343.52 1040
9344.44 1008
9345.35 988
9346.26 975
9347.17 1045
9348.09 1070
9349.00 1040
9349.91 1036
9350.82 1010
9351.74 1050
9352.65 1051
9353.56 968
9354.47 1037
9355.39 1018
9356.30 1026
9357.21 1011
9358.13 990
9359.04 1048
9359.95 1012
9360.87 983
9361.78 985
9362.69 998
9363.61 1047
9364.52 1009
9365.43 1038
9366.35 1019
9367.26 991
9368.17 1033
9369.09 1030
9370.00 1082
9370.91 1064
9371.83 1055
9372.74 1048
9373.65 1043
9374.57 1060
9375.48 1070
9376.40 1078
9377.31 1114
9378.22 1134
9379.14 1086
9380.05 1075
9380.97 1037
9381.88 1066
9382.80 1075
9383.71 1094
9384.62 1050
9385.54 1059
9386.45 1091
9387.37 1107
9388.28 1064
9389.20 1109
9390.11 1110
9391.03 1113
9391.94 1163
9392.85 1118
9393.77 1149
9394.68 1148
9395.60 1213
9396.51 1202
9397.43 1190
9398.34 1217
9399.26 1216
9400.17 1214
9401.09 1149
9402.00 1140
9402.92 1156
9403.84 1136
9404.75 1179
9405.67 1144
9406.58 1128
9407.50 1151
9408.41 1140
9409.33 1148
9410.24 1126
9411.16 1138
9412.07 1133
9412.99 1132
9413.91 1133
9414.82 1158
9415.74 1122
9416.65 1101
9417.57 1121
9418.49 1118
9419.40 1132
9420.32 1105
9421.23 1162
9422.15 1143
9423.07 1141
9423.98 1161
9424.90 1151
9425.81 1115
9426.73 1196
9427.65 1171
9428.56 1176
9429.48 1186
9430.40 1219
9431.31 1195
9432.23 1147
9433.15 1214
9434.06 1237
9434.98 1213
9435.90 1221
9436.81 1287
9437.73 1259
9438.65 1253
9439.57 1268
9440.48 1248
9441.40 1252
9442.32 1253
9443.23 1260
9444.15 1261
9445.07 1271
9445.99 1253
9446.90 1327
9447.82 1279
9448.74 1310
9449.66 1252
9450.57 1310
9451.49 1417
9452.41 1447
9453.33 1462
9454.24 1532
9455.16 1550
9456.08 1582
9457.00 1575
9457.91 1538
9458.83 1545
9459.75 1480
9460.67 1517
9461.59 1506
9462.50 1453
9463.42 1443
9464.34 1490
9465.26 1433
9466.18 1428
9467.10 1388
9468.01 1349
9468.93 1358
9469.85 1325
9470.77 1307
9471.69 1294
9472.61 1276
9473.53 1274
9474.44 1227
9475.36 1309
9476.28 1336
9477.20 1371
9478.12 1300
9479.04 1350
9479.96 1374
9480.88 1389
9481.80 1458
9482.71 1467
9483.63 1476
9484.55 1443
9485.47 1413
9486.39 1395
9487.31 1368
9488.23 1341
9489.15 1343
9490.07 1356
9490.99 1312
9491.91 1361
9492.83 1312
9493.75 1299
9494.67 1324
9495.59 1307
9496.51 1283
9497.43 1296
9498.35 1291
9499.27 1278
9500.19 1255
9501.11 1248
9502.03 1263
9502.95 1253
9503.87 1214
9504.79 1272
9505.71 1269
9506.63 1273
9507.55 1243
9508.47 1268
9509.39 1258
9510.31 1285
9511.23 1321
9512.15 1285
9513.07 1363
9513.99 1345
9514.91 1354
9515.83 1317
9516.75 1373
9517.67 1391
9518.59 1382
9519.52 1383
9520.44 1437
9521.36 1391
9522.28 1437
9523.20 1402
9524.12 1401
9525.04 1370
9525.96 1365
9526.88 1439
9527.80 1411
9528.73 1485
9529.65 1460
9530.57 1493
9531.49 1586
9532.41 1675
9533.33 1686
9534.26 1748
9535.18 1760
9536.10 1802
9537.02 1789
9537.94 1762
9538.86 1764
9539.79 1712
9540.71 1733
9541.63 1670
9542.55 1615
9543.47 1519
9544.40 1447
9545.32 1461
9546.24 1428
9547.16 1405
9548.08 1387
9549.01 1384
9549.93 1345
9550.85 1388
9551.77 1326
9552.70 1366
9553.62 1384
9554.54 1330
9555.46 1357
9556.39 1418
9557.31 1434
9558.23 1460
9559.16 1484
9560.08 1524
9561.00 1502
9561.92 1539
9562.85 1544
9563.77 1541
9564.69 1484
9565.62 1449
9566.54 1467
9567.46 1397
9568.39 1404
9569.31 1408
9570.23 1360
9571.16 1326
9572.08 1348
9573.00 1262
9573.93 1278
9574.85 1258
9575.77 1271
9576.70 1227
9577.62 1274
9578.54 1305
9579.47 1308
9580.39 1305
9581.32 1255
9582.24 1278
9583.16 1249
9584.09 1247
9585.01 1301
9585.94 1285
9586.86 1310
9587.78 1310
9588.71 1279
9589.63 1310
9590.56 1328
9591.48 1300
9592.41 1360
9593.33 1329
9594.25 1267
9595.18 1311
9596.10 1328
9597.03 1325
9597.95 1347
9598.88 1341
9599.80 1405
9600.73 1330
9601.65 1345
9602.58 1314
9603.50 1367
9604.43 1382
9605.35 1386
9606.28 1399
9607.20 1386
9608.13 1358
9609.05 1416
9609.98 1406
9610.90 1426
9611.83 1428
9612.75 1446
9613.68 1405
9614.60 1374
9615.53 1452
9616.46 1455
9617.38 1471
9618.31 1450
9619.23 1476
9620.16 1493
9621.08 1473
9622.01 1456
9622.94 1487
9623.86 1531
9624.79 1505
9625.71 1525
9626.64 1548
9627.57 1533
9628.49 1558
9629.42 1582
9630.34 1574
9631.27 1587
9632.20 1549
9633.12 1617
9634.05 1617
9634.98 1686
9635.90 1658
9636.83 1763
9637.76 1756
9638.68 1705
9639.61 1711
9640.54 1695
9641.46 1744
9642.39 1812
9643.32 1748
9644.24 1766
9645.17 1876
9646.10 1891
9647.02 1971
9647.95 2039
9648.88 2036
9649.81 2103
9650.73 2100
9651.66 2215
9652.59 2199
9653.51 2204
9654.44 2158
9655.37 2163
9656.30 2066
9657.22 2016
9658.15 2008
9659.08 1986
9660.01 1844
9660.93 1839
9661.86 1877
9662.79 1899
9663.72 1872
9664.65 1875
9665.57 1807
9666.50 1736
9667.43 1775
9668.36 1774
9669.29 1749
9670.21 1795
9671.14 1883
9672.07 1868
9673.00 1880
9673.93 1827
9674.86 1799
9675.78 1862
9676.71 1927
9677.64 1932
9678.57 1935
9679.50 1902
9680.43 1846
9681.36 1881
9682.28 1887
9683.21 1876
9684.14 1902
9685.07 1948
9686.00 1883
9686.93 1816
9687.86 1842
9688.79 1881
9689.72 1904
9690.64 1974
9691.57 1913
9692.50 2002
9693.43 1985
9694.36 2005
9695.29 1951
9696.22 1957
9697.15 1935
9698.08 1993
9699.01 2034
9699.94 2046
9700.87 1991
9701.80 2010
9702.73 1942
9703.66 1974
9704.59 2002
9705.52 1931
9706.45 1934
9707.38 1890
9708.31 1897
9709.24 1876
9710.17 1806
9711.10 1809
9712.03 1784
9712.96 1776
9713.89 1778
9714.82 1801
9715.75 1791
9716.68 1734
9717.61 1769
9718.54 1808
9719.47 1865
9720.40 1816
9721.33 1777
9722.26 1803
9723.19 1766
9724.12 1726
9725.05 1661
9725.98 1665
9726.92 1684
9727.85 1625
9728.78 1621
9729.71 1645
9730.64 1630
9731.57 1618
9732.50 1674
9733.43 1639
9734.36 1653
9735.30 1702
9736.23 1626
9737.16 1612
9738.09 1621
9739.02 1600
9739.95 1621
9740.88 1622
9741.82 1597
9742.75 1592
9743.68 1578
9744.61 1652
9745.54 1610
9746.47 1586
9747.41 1601
9748.34 1598
9749.27 1614
9750.20 1639
9751.13 1621
9752.07 1616
9753.00 1602
9753.93 1621
9754.86 1628
9755.79 1559
9756.73 1600
9757.66 1621
9758.59 1585
9759.52 1583
9760.46 1583
9761.39 1645
9762.32 1605
9763.25 1573
9764.19 1523
9765.12 1605
9766.05 1602
9766.98 1607
9767.92 1643
9768.85 1647
9769.78 1645
9770.72 1647
9771.65 1642
9772.58 1640
9773.52 1641
9774.45 1674
9775.38 1662
9776.31 1737
9777.25 1757
9778.18 1723
9779.11 1752
9780.05 1738
9780.98 1831
9781.92 1834
9782.85 1843
9783.78 1925
9784.72 1902
9785.65 1911
9786.58 1869
9787.52 1855
9788.45 1838
9789.38 1837
9790.32 1788
9791.25 1745
9792.19 1739
9793.12 1712
9794.05 1581
9794.99 1631
9795.92 1624
9796.86 1645
9797.79 1693
9798.73 1725
9799.66 1694
9800.59 1676
9801.53 1692
9802.46 1688
9803.40 1675
9804.33 1645
9805.27 1602
9806.20 1622
9807.14 1574
9808.07 1519
9809.01 1490
9809.94 1425
9810.88 1412
9811.81 1379
9812.75 1352
9813.68 1319
9814.62 1346
9815.55 1344
9816.49 1328
9817.42 1304
9818.36 1376
9819.29 1328
9820.23 1275
9821.16 1246
9822.10 1263
9823.03 1292
9823.97 1258
9824.90 1273
9825.84 1253
9826.78 1210
9827.71 1226
9828.65 1222
9829.58 1232
9830.52 1276
9831.45 1265
9832.39 1241
9833.33 1233
9834.26 1211
9835.20 1232
9836.13 1207
9837.07 1189
9838.01 1244
9838.94 1246
9839.88 1253
9840.82 1209
9841.75 1205
9842.69 1203
9843.62 1268
9844.56 1201
9845.50 1205
9846.43 1210
9847.37 1183
9848.31 1237
9849.24 1232
9850.18 1233
9851.12 1215
9852.05 1230
9852.99 1254
9853.93 1227
9854.87 1278
9855.80 1249
9856.74 1245
9857.68 1249
9858.61 1256
9859.55 1286
9860.49 1263
9861.43 1249
9862.36 1249
9863.30 1271
9864.24 1250
9865.17 1240
9866.11 1267
9867.05 1288
9867.99 1277
9868.93 1213
9869.86 1272
9870.80 1236
9871.74 1231
9872.68 1226
9873.61 1215
9874.55 1183
9875.49 1205
9876.43 1227
9877.37 1198
9878.30 1215
9879.24 1153
9880.18 1161
9881.12 1183
9882.06 1218
9883.00 1222
9883.93 1150
9884.87 1155
9885.81 1199
9886.75 1162
9887.69 1162
9888.63 1148
9889.56 1155
9890.50 1162
9891.44 1170
9892.38 1145
9893.32 1156
9894.26 1197
9895.20 1173
9896.14 1167
9897.07 1088
9898.01 1135
9898.95 1145
9899.89 1165
9900.83 1181
9901.77 1131
9902.71 1097
9903.65 1094
9904.59 1146
9905.53 1155
9906.47 1190
9907.41 1168
9908.35 1130
9909.29 1135
9910.23 1190
9911.16 1159
9912.10 1233
9913.04 1217
9913.98 1152
9914.92 1136
9915.86 1154
9916.80 1176
9917.74 1196
9918.68 1164
9919.62 1164
9920.56 1201
9921.50 1222
9922.44 1250
9923.38 1257
9924.32 1422
9925.27 1480
9926.21 1583
9927.15 1690
9928.09 1783
9929.03 1779
9929.97 1856
9930.91 1823
9931.85 1902
9932.79 1834
9933.73 1714
9934.67 1639
9935.61 1604
9936.55 1467
9937.49 1364
9938.43 1307
9939.38 1258
9940.32 1203
9941.26 1135
9942.20 1115
9943.14 1099
9944.08 1073
9945.02 1039
9945.96 1063
9946.90 1045
9947.85 1054
9948.79 1031
9949.73 1037
9950.67 1020
9951.61 965
9952.55 957
9953.50 970
9954.44 967
9955.38 966
9956.32 974
9957.26 925
9958.20 980
9959.15 942
9960.09 941
9961.03 947
9961.97 968
9962.91 962
9963.86 949
9964.80 999
9965.74 939
9966.68 983
9967.63 996
9968.57 992
9969.51 968
9970.45 962
9971.39 972
9972.34 914
9973.28 928
9974.22 891
9975.17 898
9976.11 919
9977.05 943
9977.99 940
9978.94 917
9979.88 918
9980.82 951
9981.77 933
9982.71 900
9983.65 893
9984.59 887
9985.54 895
9986.48 915
9987.42 903
9988.37 896
9989.31 902
9990.25 933
9991.20 942
9992.14 871
9993.08 936
9994.03 907
9994.97 916
9995.92 925
9996.86 930
9997.80 902
9998.75 907
9999.69 964
10000.63 1018
10001.58 928
10002.52 950
10003.47 955
10004.41 966
10005.35 963
10006.30 938
10007.24 962
10008.19 992
10009.13 967
10010.08 934
10011.02 930
10011.96 917
10012.91 942
10013.85 957
10014.80 902
10015.74 959
10016.69 912
10017.63 888
10018.58 886
10019.52 887
10020.47 920
10021.41 930
10022.36 925
10023.30 906
10024.25 927
10025.19 928
10026.14 875
10027.08 907
10028.03 910
10028.97 925
10029.92 936
10030.86 893
10031.81 907
10032.75 859
10033.70 871
10034.64 879
10035.59 881
10036.53 880
10037.48 889
10038.43 905
10039.37 895
10040.32 859
10041.26 873
10042.21 853
10043.16 815
10044.10 857
10045.05 832
10045.99 852
10046.94 827
10047.89 893
10048.83 850
10049.78 852
10050.72 807
10051.67 821
10052.62 805
10053.56 827
10054.51 823
10055.46 802
10056.40 787
10057.35 833
10058.30 847
10059.24 815
10060.19 788
10061.14 820
10062.08 745
10063.03 764
10063.98 779
10064.92 785
10065.87 819
10066.82 791
10067.76 811
10068.71 802
10069.66 819
10070.61 824
10071.55 832
10072.50 809
10073.45 798
10074.39 792
10075.34 804
10076.29 857
10077.24 819
10078.18 825
10079.13 775
10080.08 789
10081.03 831
10081.97 817
10082.92 824
10083.87 783
10084.82 773
10085.77 777
10086.71 818
10087.66 798
10088.61 773
10089.56 774
10090.51 797
10091.45 764
10092.40 785
10093.35 767
10094.30 753
10095.25 753
10096.20 740
10097.14 756
10098.09 739
10099.04 762
10099.99 765
10100.94 768
10101.89 753
10102.84 795
10103.78 778
10104.73 764
10105.68 770
10106.63 785
10107.58 785
10108.53 764
10109.48 787
10110.43 750
10111.38 767
10112.33 757
10113.27 795
10114.22 754
10115.17 769
10116.12 750
10117.07 748
10118.02 743
10118.97 751
10119.92 735
10120.87 733
10121.82 775
10122.77 800
10123.72 786
10124.67 768
10125.62 787
10126.57 779
10127.52 783
10128.47 788
10129.42 789
10130.37 744
10131.32 736
10132.27 760
10133.22 739
10134.17 746
10135.12 733
10136.07 737
10137.02 758
10137.97 759
10138.92 711
10139.87 710
10140.82 754
10141.77 756
10142.72 785
10143.67 765
10144.62 753
10145.57 760
10146.52 771
10147.47 781
10148.43 795
10149.38 786
10150.33 809
10151.28 792
10152.23 775
10153.18 762
10154.13 763
10155.08 768
10156.03 795
10156.99 815
10157.94 788
10158.89 789
10159.84 785
10160.79 775
10161.74 767
10162.69 769
10163.65 766
10164.60 788
10165.55 760
10166.50 804
10167.45 806
10168.40 809
10169.36 793
10170.31 800
10171.26 781
10172.21 817
10173.16 824
10174.11 817
10175.07 792
10176.02 851
10176.97 818
10177.92 842
10178.88 806
10179.83 866
10180.78 848
10181.73 839
10182.69 888
10183.64 872
10184.59 880
10185.54 899
10186.50 889
10187.45 902
10188.40 938
10189.35 874
10190.31 918
10191.26 861
10192.21 885
10193.17 944
10194.12 910
10195.07 970
10196.02 976
10196.98 968
10197.93 967
10198.88 970
10199.84 941
10200.79 907
10201.74 1001
10202.70 981
10203.65 975
10204.60 929
10205.56 933
10206.51 959
10207.46 905
10208.42 959
10209.37 962
10210.33 945
10211.28 946
10212.23 908
10213.19 966
10214.14 903
10215.09 967
10216.05 919
10217.00 895
10217.96 874
10218.91 913
10219.87 917
10220.82 887
10221.77 934
10222.73 897
10223.68 876
10224.64 876
10225.59 856
10226.55 905
10227.50 907
10228.45 882
10229.41 909
10230.36 903
10231.32 935
10232.27 964
10233.23 977
10234.18 959
10235.14 1028
10236.09 992
10237.05 1016
10238.00 1040
10238.96 1051
10239.91 1078
10240.87 1038
10241.82 1058
10242.78 1002
10243.73 997
10244.69 992
10245.64 974
10246.60 915
10247.56 888
10248.51 882
10249.47 854
10250.42 853
10251.38 838
10252.33 858
10253.29 814
10254.25 813
10255.20 825
10256.16 836
10257.11 828
10258.07 806
10259.02 797
10259.98 785
10260.94 819
10261.89 812
10262.85 821
10263.81 811
10264.76 796
10265.72 766
10266.67 726
10267.63 809
10268.59 797
10269.54 813
10270.50 816
10271.46 816
10272.41 800
10273.37 778
10274.33 831
10275.28 806
10276.24 814
10277.20 801
10278.15 790
10279.11 794
10280.07 813
10281.03 801
10281.98 800
10282.94 791
10283.90 788
10284.85 778
10285.81 758
10286.77 777
10287.73 777
10288.68 775
10289.64 765
10290.60 741
10291.56 747
10292.51 750
10293.47 776
10294.43 802
10295.39 760
10296.34 743
10297.30 771
10298.26 776
10299.22 772
10300.18 795
10301.13 766
10302.09 732
10303.05 748
10304.01 761
10304.97 761
10305.92 753
10306.88 763
10307.84 723
10308.80 730
10309.76 737
10310.72 764
10311.67 762
10312.63 730
10313.59 719
10314.55 768
10315.51 775
10316.47 752
10317.43 769
10318.38 736
10319.34 757
10320.30 754
10321.26 772
10322.22 746
10323.18 754
10324.14 753
10325.10 749
10326.06 698
10327.01 763
10327.97 754
10328.93 750
10329.89 713
10330.85 726
10331.81 729
10332.77 746
10333.73 756
10334.69 751
10335.65 744
10336.61 756
10337.57 709
10338.53 694
10339.49 730
10340.45 710
10341.41 712
10342.37 760
10343.33 737
10344.29 706
10345.25 720
10346.21 730
10347.17 734
10348.13 691
10349.09 731
10350.05 757
10351.01 757
10351.97 742
10352.93 728
10353.89 750
10354.85 750
10355.81 736
10356.77 731
10357.73 744
10358.69 777
10359.65 747
10360.61 704
10361.57 717
10362.54 720
10363.50 737
10364.46 746
10365.42 765
10366.38 745
10367.34 748
10368.30 765
10369.26 740
10370.22 747
10371.18 713
10372.15 711
10373.11 726
10374.07 729
10375.03 721
10375.99 661
10376.95 719
10377.91 724
10378.88 697
10379.84 719
10380.80 723
10381.76 706
10382.72 762
10383.68 739
10384.65 745
10385.61 709
10386.57 778
10387.53 708
10388.49 686
10389.46 752
10390.42 725
10391.38 715
10392.34 726
10393.31 691
10394.27 695
10395.23 738
10396.19 653
10397.15 731
10398.12 738
10399.08 716
10400.04 684
10401.00 747
10401.97 698
10402.93 681
10403.89 706
10404.86 756
10405.82 718
10406.78 741
10407.74 724
10408.71 772
10409.67 769
10410.63 766
10411.60 773
10412.56 825
10413.52 812
10414.49 783
10415.45 783
10416.41 791
10417.38 816
10418.34 859
10419.30 901
10420.27 870
10421.23 919
10422.19 874
10423.16 900
10424.12 889
10425.08 889
10426.05 883
10427.01 876
10427.98 867
10428.94 858
10429.90 839
10430.87 799
10431.83 804
10432.80 768
10433.76 821
10434.72 794
10435.69 741
10436.65 759
10437.62 767
10438.58 744
10439.55 759
10440.51 752
10441.47 714
10442.44 730
10443.40 711
10444.37 745
10445.33 716
10446.30 718
10447.26 736
10448.23 716
10449.19 673
10450.16 678
10451.12 668
10452.09 696
10453.05 722
10454.02 707
10454.98 711
10455.95 677
10456.91 717
10457.88 708
10458.84 749
10459.81 695
10460.77 695
10461.74 728
10462.70 687
10463.67 680
10464.64 705
10465.60 678
10466.57 707
10467.53 725
10468.50 735
10469.46 689
10470.43 718
10471.40 704
10472.36 661
10473.33 678
10474.29 662
10475.26 680
10476.23 700
10477.19 690
10478.16 663
10479.12 671
10480.09 725
10481.06 696
10482.02 661
10482.99 697
10483.96 691
10484.92 690
10485.89 680
10486.85 697
10487.82 719
10488.79 728
10489.75 731
10490.72 735
10491.69 737
10492.66 717
10493.62 716
10494.59 714
10495.56 739
10496.52 700
10497.49 716
10498.46 709
10499.42 683
10500.39 711
10501.36 742
10502.33 747
10503.29 724
10504.26 729
10505.23 760
10506.20 730
10507.16 695
10508.13 708
10509.10 723
10510.07 743
10511.03 739
10512.00 745
10512.97 766
10513.94 730
10514.90 704
10515.87 719
10516.84 756
10517.81 722
10518.78 745
10519.74 721
10520.71 721
10521.68 700
10522.65 749
10523.62 716
10524.59 716
10525.55 745
10526.52 714
10527.49 696
10528.46 760
10529.43 699
10530.40 729
10531.37 734
10532.33 718
10533.30 707
10534.27 730
10535.24 767
10536.21 748
10537.18 764
10538.15 719
10539.12 739
10540.08 713
10541.05 748
10542.02 738
10542.99 718
10543.96 779
10544.93 762
10545.90 758
10546.87 729
10547.84 733
10548.81 796
10549.78 774
10550.75 791
10551.72 800
10552.69 761
10553.66 756
10554.63 765
10555.60 781
10556.56 784
10557.53 831
10558.50 806
10559.47 855
10560.44 867
10561.41 845
10562.38 912
10563.35 926
10564.32 940
10565.29 866
10566.27 862
10567.24 904
10568.21 850
10569.18 832
10570.15 846
10571.12 870
10572.09 801
10573.06 843
10574.03 826
10575.00 788
10575.97 796
10576.94 739
10577.91 741
10578.88 745
10579.85 717
10580.82 747
10581.79 737
10582.77 782
10583.74 757
10584.71 744
10585.68 768
10586.65 751
10587.62 801
10588.59 798
10589.56 782
10590.54 803
10591.51 796
10592.48 798
10593.45 807
10594.42 759
10595.39 774
10596.36 735
10597.34 782
10598.31 764
10599.28 744
10600.25 755
10601.22 705
10602.19 721
10603.17 712
10604.14 719
10605.11 673
10606.08 672
10607.05 691
10608.03 738
10609.00 745
10609.97 683
10610.94 720
10611.92 726
10612.89 698
10613.86 686
10614.83 677
10615.81 693
10616.78 704
10617.75 731
10618.72 697
10619.70 671
10620.67 677
10621.64 660
10622.61 707
10623.59 696
10624.56 726
10625.53 699
10626.51 693
10627.48 716
10628.45 704
10629.43 677
10630.40 749
10631.37 698
10632.34 707
10633.32 687
10634.29 685
10635.26 686
10636.24 714
10637.21 705
10638.19 742
10639.16 729
10640.13 744
10641.11 730
10642.08 701
10643.05 700
10644.03 725
10645.00 712
10645.98 726
10646.95 706
10647.92 690
10648.90 710
10649.87 711
10650.85 736
10651.82 717
10652.79 700
10653.77 702
10654.74 704
10655.72 681
10656.69 711
10657.67 764
10658.64 710
10659.61 708
10660.59 701
10661.56 718
10662.54 728
10663.51 689
10664.49 690
10665.46 709
10666.44 704
10667.41 742
10668.39 721
10669.36 745
10670.34 687
10671.31 727
10672.29 745
10673.26 689
10674.24 704
10675.21 704
10676.19 764
10677.16 680
10678.14 737
10679.11 684
10680.09 724
10681.06 694
10682.04 671
10683.02 686
10683.99 678
10684.97 663
10685.94 707
10686.92 675
10687.89 662
10688.87 683
10689.85 712
10690.82 699
10691.80 680
10692.77 650
10693.75 634
10694.73 684
10695.70 674
10696.68 708
10697.65 650
10698.63 697
10699.61 698
10700.58 701
10701.56 673
10702.54 692
10703.51 698
10704.49 666
10705.47 690
10706.44 653
10707.42 652
10708.40 656
10709.37 688
10710.35 683
10711.33 693
10712.30 659
10713.28 717
10714.26 671
10715.23 677
10716.21 638
10717.19 661
10718.17 651
10719.14 669
10720.12 698
10721.10 709
10722.08 664
10723.05 637
10724.03 623
10725.01 666
10725.98 689
10726.96 672
10727.94 704
10728.92 671
10729.90 649
10730.87 655
10731.85 662
10732.83 686
10733.81 678
10734.78 694
10735.76 681
10736.74 698
10737.72 692
10738.70 628
10739.68 667
10740.65 667
10741.63 688
10742.61 679
10743.59 715
10744.57 728
10745.54 708
10746.52 682
10747.50 699
10748.48 692
10749.46 704
10750.44 700
10751.42 717
10752.40 729
10753.37 685
10754.35 682
10755.33 691
10756.31 653
10757.29 666
10758.27 670
10759.25 667
10760.23 671
10761.21 676
10762.19 686
10763.16 682
10764.14 688
10765.12 668
10766.10 661
10767.08 671
10768.06 682
10769.04 690
10770.02 704
10771.00 671
10771.98 684
10772.96 679
10773.94 680
10774.92 683
10775.90 703
10776.88 692
10777.86 684
10778.84 691
10779.82 683
10780.80 690
10781.78 662
10782.76 693
10783.74 670
10784.72 667
10785.70 707
10786.68 710
10787.66 720
10788.64 692
10789.62 695
10790.60 718
10791.58 638
10792.56 658
10793.54 663
10794.52 708
10795.50 673
10796.48 655
10797.47 675
10798.45 687
10799.43 703
10800.41 672
10801.39 701
10802.37 681
10803.35 677
10804.33 696
10805.31 709
10806.29 660
10807.28 695
10808.26 709
10809.24 663
10810.22 657
10811.20 674
10812.18 671
10813.16 662
10814.15 693
10815.13 691
10816.11 685
10817.09 700
10818.07 706
10819.05 678
10820.04 676
10821.02 709
10822.00 731
10822.98 699
10823.96 722
10824.95 703
10825.93 688
10826.91 685
10827.89 678
10828.87 694
10829.86 718
10830.84 719
10831.82 685
10832.80 657
10833.79 685
10834.77 723
10835.75 711
10836.73 694
10837.72 698
10838.70 699
10839.68 676
10840.66 691
10841.65 716
10842.63 685
10843.61 723
10844.60 701
10845.58 725
10846.56 698
10847.54 680
10848.53 737
10849.51 767
10850.49 726
10851.48 714
10852.46 710
10853.44 742
10854.43 714
10855.41 732
10856.39 747
10857.38 733
10858.36 765
10859.34 774
10860.33 763
10861.31 760
10862.30 710
10863.28 731
10864.26 731
10865.25 750
10866.23 771
10867.22 729
10868.20 749
10869.18 790
10870.17 732
10871.15 755
10872.14 759
10873.12 781
10874.10 770
10875.09 777
10876.07 788
10877.06 754
10878.04 755
10879.03 778
10880.01 764
10881.00 785
10881.98 790
10882.96 799
10883.95 813
10884.93 793
10885.92 833
10886.90 831
10887.89 787
10888.87 812
10889.86 790
10890.84 803
10891.83 852
10892.81 830
10893.80 838
10894.78 858
10895.77 849
10896.75 820
10897.74 835
10898.73 848
10899.71 824
10900.70 857
10901.68 832
10902.67 866
10903.65 863
10904.64 880
10905.62 863
10906.61 903
10907.60 861
10908.58 879
10909.57 868
10910.55 873
10911.54 879
10912.53 926
10913.51 904
10914.50 924
10915.48 886
10916.47 891
10917.46 908
10918.44 942
10919.43 957
10920.41 944
10921.40 932
10922.39 927
10923.37 937
10924.36 914
10925.35 944
10926.33 954
10927.32 972
10928.31 960
10929.29 959
10930.28 933
10931.27 919
10932.25 990
10933.24 1012
10934.23 964
10935.22 958
10936.20 980
10937.19 976
10938.18 1016
10939.16 991
10940.15 1004
10941.14 1038
10942.13 1047
10943.11 1065
10944.10 1102
10945.09 1113
10946.08 1071
10947.06 1055
10948.05 1128
10949.04 1147
10950.03 1170
10951.01 1143
10952.00 1131
10952.99 1170
10953.98 1112
10954.97 1124
10955.95 1167
10956.94 1187
10957.93 1212
10958.92 1237
10959.91 1245
10960.89 1206
10961.88 1220
10962.87 1273
10963.86 1200
10964.85 1197
10965.84 1223
10966.82 1241
10967.81 1163
10968.80 1123
10969.79 1151
10970.78 1180
10971.77 1116
10972.76 1120
10973.74 1107
10974.73 1053
10975.72 1049
10976.71 1070
10977.70 1094
10978.69 1076
10979.68 1121
10980.67 1062
10981.66 1075
10982.65 1120
10983.63 1068
10984.62 1125
10985.61 1154
10986.60 1115
10987.59 1133
10988.58 1158
10989.57 1188
10990.56 1189
10991.55 1210
10992.54 1159
10993.53 1161
10994.52 1174
10995.51 1282
10996.50 1278
10997.49 1273
10998.48 1269
10999.47 1351
11000.46 1380
11001.45 1481
11002.44 1460
11003.43 1433
11004.42 1447
11005.41 1423
11006.40 1376
11007.39 1332
11008.38 1351
11009.37 1287
11010.36 1245
11011.35 1210
11012.34 1147
11013.33 1120
11014.32 1111
11015.31 1100
11016.30 1087
11017.29 1079
11018.29 1026
11019.28 1055
11020.27 1020
11021.26 1034
11022.25 1029
11023.24 1020
11024.23 1040
11025.22 1022
11026.21 1003
11027.20 970
11028.20 954
11029.19 1014
11030.18 974
11031.17 965
11032.16 993
11033.15 969
11034.14 978
11035.14 960
11036.13 1001
11037.12 977
11038.11 1004
11039.10 977
11040.09 968
11041.09 998
11042.08 968
11043.07 982
11044.06 980
11045.05 954
11046.04 930
11047.04 927
11048.03 911
11049.02 964
11050.01 912
11051.01 883
11052.00 934
11052.99 903
11053.98 913
11054.98 926
11055.97 932
11056.96 906
11057.95 883
11058.95 916
11059.94 914
11060.93 917
11061.92 887
11062.92 931
11063.91 933
11064.90 908
11065.89 849
11066.89 904
11067.88 935
11068.87 929
11069.87 896
11070.86 898
11071.85 866
11072.85 904
11073.84 904
11074.83 903
11075.83 907
11076.82 931
11077.81 955
11078.81 900
11079.80 927
11080.79 942
11081.79 934
11082.78 923
11083.77 894
11084.77 896
11085.76 878
11086.76 917
11087.75 897
11088.74 859
11089.74 866
11090.73 871
11091.73 873
11092.72 855
11093.71 842
11094.71 907
11095.70 873
11096.70 867
11097.69 887
11098.69 834
11099.68 831
11100.67 866
11101.67 858
11102.66 864
11103.66 886
11104.65 839
11105.65 857
11106.64 846
11107.64 865
11108.63 898
11109.63 871
11110.62 866
11111.62 857
11112.61 827
11113.61 846
11114.60 870
11115.60 930
11116.59 909
11117.59 899
11118.58 861
11119.58 861
11120.57 879
11121.57 844
11122.56 848
11123.56 850
11124.56 880
11125.55 888
11126.55 883
11127.54 916
11128.54 945
11129.53 925
11130.53 924
11131.53 866
11132.52 917
11133.52 913
11134.51 922
11135.51 912
11136.51 892
11137.50 897
11138.50 919
11139.49 899
11140.49 933
11141.49 945
11142.48 904
11143.48 867
11144.48 912
11145.47 920
11146.47 896
11147.47 894
11148.46 894
11149.46 864
11150.46 881
11151.45 891
11152.45 899
11153.45 887
11154.44 894
11155.44 844
11156.44 869
11157.43 846
11158.43 856
11159.43 850
11160.42 866
11161.42 850
11162.42 840
11163.42 870
11164.41 866
11165.41 825
11166.41 815
11167.41 832
11168.40 868
11169.40 827
11170.40 818
11171.40 830
11172.39 811
11173.39 859
11174.39 874
11175.39 850
11176.39 830
11177.38 793
11178.38 821
11179.38 830
11180.38 825
11181.38 821
11182.37 844
11183.37 818
11184.37 794
11185.37 779
11186.37 834
11187.36 819
11188.36 762
11189.36 792
11190.36 792
11191.36 808
11192.36 810
11193.36 843
11194.35 835
11195.35 812
11196.35 771
11197.35 804
11198.35 779
11199.35 794
11200.35 760
11201.35 822
11202.35 818
11203.34 831
11204.34 838
11205.34 827
11206.34 801
11207.34 810
11208.34 809
11209.34 843
11210.34 822
11211.34 797
11212.34 813
11213.34 790
11214.34 813
11215.34 795
11216.34 827
11217.34 826
11218.34 825
11219.34 793
11220.34 810
11221.34 791
11222.34 836
11223.34 825
11224.34 799
11225.34 784
11226.34 794
11227.34 826
11228.34 798
11229.34 777
11230.34 834
11231.34 818
11232.34 821
11233.34 813
11234.34 810
11235.34 861
11236.34 865
11237.34 830
11238.34 857
11239.34 803
11240.34 815
11241.34 836
11242.34 866
11243.34 846
11244.34 830
11245.35 835
11246.35 838
11247.35 831
11248.35 856
11249.35 819
11250.35 869
11251.35 835
11252.35 811
11253.35 856
11254.36 837
11255.36 831
11256.36 862
11257.36 878
11258.36 853
11259.36 884
11260.36 817
11261.37 860
11262.37 836
11263.37 872
11264.37 893
11265.37 880
11266.38 871
11267.38 851
11268.38 896
11269.38 890
11270.38 882
11271.39 895
11272.39 903
11273.39 883
11274.39 869
11275.39 868
11276.40 851
11277.40 904
11278.40 880
11279.40 896
11280.41 913
11281.41 877
11282.41 901
11283.41 865
11284.42 884
11285.42 909
11286.42 875
11287.42 891
11288.43 915
11289.43 904
11290.43 928
11291.44 935
11292.44 885
11293.44 918
11294.45 887
11295.45 885
11296.45 869
11297.46 878
11298.46 902
11299.46 896
11300.47 895
11301.47 892
11302.47 879
11303.48 853
11304.48 872
11305.48 904
11306.49 858
11307.49 885
11308.49 899
11309.50 937
11310.50 967
11311.51 907
11312.51 936
11313.51 942
11314.52 937
11315.52 958
11316.53 921
11317.53 919
11318.53 961
11319.54 942
11320.54 957
11321.55 942
11322.55 985
11323.56 970
11324.56 958
11325.56 929
11326.57 910
11327.57 920
11328.58 928
11329.58 882
11330.59 926
11331.59 935
11332.60 882
11333.60 892
11334.61 963
11335.61 938
11336.62 937
11337.62 940
11338.63 940
11339.63 966
11340.64 991
11341.64 957
11342.65 978
11343.65 1028
11344.66 994
11345.66 996
11346.67 965
11347.68 980
11348.68 968
11349.69 934
11350.69 967
11351.70 975
11352.70 977
11353.71 998
11354.71 1043
11355.72 970
11356.73 972
11357.73 1009
11358.74 1009
11359.74 1001
11360.75 1007
11361.76 1029
11362.76 1030
11363.77 995
11364.78 995
11365.78 1010
11366.79 1039
11367.79 1033
11368.80 990
11369.81 969
11370.81 1017
11371.82 991
11372.83 991
11373.83 972
11374.84 985
11375.85 1075
11376.85 1035
11377.86 1005
11378.87 1046
11379.87 1020
11380.88 1007
11381.89 1060
11382.90 1036
11383.90 1031
11384.91 1065
11385.92 1087
11386.92 1047
11387.93 1030
11388.94 1023
11389.95 1046
11390.95 1107
11391.96 1074
11392.97 1058
11393.98 1038
11394.98 1083
11395.99 1063
11397.00 1089
11398.01 1106
11399.01 1121
11400.02 1148
11401.03 1079
11402.04 1113
11403.05 1108
11404.05 1066
11405.06 1105
11406.07 1127
11407.08 1112
11408.09 1127
11409.09 1142
11410.10 1168
11411.11 1138
11412.12 1199
11413.13 1186
11414.14 1169
11415.14 1156
11416.15 1184
11417.16 1151
11418.17 1186
11419.18 1233
11420.19 1266
11421.20 1238
11422.20 1242
11423.21 1266
11424.22 1240
11425.23 1248
11426.24 1249
11427.25 1265
11428.26 1247
11429.27 1302
11430.28 1288
11431.29 1276
11432.29 1301
11433.30 1324
11434.31 1319
11435.32 1347
11436.33 1344
11437.34 1336
11438.35 1385
11439.36 1417
11440.37 1331
11441.38 1339
11442.39 1359
11443.40 1415
11444.41 1458
11445.42 1479
11446.43 1414
11447.44 1404
11448.45 1446
11449.46 1430
11450.47 1470
11451.48 1437
11452.49 1516
11453.50 1461
11454.51 1485
11455.52 1515
11456.53 1533
11457.54 1553
11458.55 1549
11459.56 1579
11460.57 1538
11461.58 1585
11462.59 1569
11463.60 1595
11464.61 1562
11465.62 1531
11466.64 1547
11467.65 1613
11468.66 1645
11469.67 1612
11470.68 1668
11471.69 1644
11472.70 1607
11473.71 1699
11474.72 1718
11475.73 1728
11476.75 1742
11477.76 1711
11478.77 1790
11479.78 1773
11480.79 1731
11481.80 1786
11482.81 1713
11483.82 1781
11484.84 1791
11485.85 1769
11486.86 1810
11487.87 1769
11488.88 1776
11489.89 1778
11490.91 1856
11491.92 1808
11492.93 1867
11493.94 1880
11494.95 1852
11495.97 1828
11496.98 1858
11497.99 1922
11499.00 1896
11500.01 1916
11501.03 1815
11502.04 1841
11503.05 1948
11504.06 1998
11505.08 1946
11506.09 1963
11507.10 1963
11508.11 1997
11509.13 1973
11510.14 2027
11511.15 2043
11512.16 1998
11513.18 2083
11514.19 2052
11515.20 2055
11516.22 2028
11517.23 2128
11518.24 2134
11519.26 2115
11520.27 2108
11521.28 2123
11522.29 2206
11523.31 2184
11524.32 2241
11525.33 2285
11526.35 2326
11527.36 2269
11528.38 2328
11529.39 2302
11530.40 2315
11531.42 2388
11532.43 2400
11533.44 2397
11534.46 2431
11535.47 2444
11536.48 2414
11537.50 2469
11538.51 2463
11539.53 2572
11540.54 2588
11541.55 2608
11542.57 2571
11543.58 2609
11544.60 2685
11545.61 2647
11546.63 2744
11547.64 2760
11548.65 2786
11549.67 2782
11550.68 2808
11551.70 2858
11552.71 2904
11553.73 2971
11554.74 2977
11555.76 3044
11556.77 3054
11557.78 3132
11558.80 3179
11559.81 3259
11560.83 3328
11561.84 3349
11562.86 3401
11563.87 3493
11564.89 3515
11565.90 3540
11566.92 3535
11567.93 3675
11568.95 3668
11569.97 3741
11570.98 3676
11572.00 3724
11573.01 3776
11574.03 3947
11575.04 3950
11576.06 4003
11577.07 4133
11578.09 4211
11579.11 4287
11580.12 4393
11581.14 4552
11582.15 4658
11583.17 4837
11584.18 5014
11585.20 5099
11586.22 5236
11587.23 5411
11588.25 5528
11589.26 5657
11590.28 5674
11591.30 6084
11592.31 6172
11593.33 6294
11594.35 6621
11595.36 6851
11596.38 7133
11597.40 7655
11598.41 8117
11599.43 8606
11600.44 9252
11601.46 9680
11602.48 10314
11603.50 10815
11604.51 11086
11605.53 11349
11606.55 11535
11607.56 11551
11608.58 11390
11609.60 11047
11610.61 10629
11611.63 10209
11612.65 9664
11613.67 8917
11614.68 8398
11615.70 7567
11616.72 7022
11617.73 6404
11618.75 6006
11619.77 5537
11620.79 5191
11621.80 4858
11622.82 4614
11623.84 4408
11624.86 4238
11625.88 4128
11626.89 4003
11627.91 3762
11628.93 3626
11629.95 3623
11630.96 3533
11631.98 3522
11633.00 3507
11634.02 3453
11635.04 3385
11636.06 3400
11637.07 3356
11638.09 3308
11639.11 3346
11640.13 3314
11641.15 3350
11642.17 3321
11643.18 3305
11644.20 3357
11645.22 3303
11646.24 3273
11647.26 3176
11648.28 3240
11649.30 3171
11650.31 3141
11651.33 3019
11652.35 2962
11653.37 2977
11654.39 3002
11655.41 2889
11656.43 2842
11657.45 2787
11658.47 2782
11659.49 2769
11660.51 2705
11661.52 2787
11662.54 2757
11663.56 2731
11664.58 2770
11665.60 2770
11666.62 2908
11667.64 2910
11668.66 2891
11669.68 2873
11670.70 3010
11671.72 2961
11672.74 2913
11673.76 3050
11674.78 3007
11675.80 3102
11676.82 3133
11677.84 3051
11678.86 3104
11679.88 3171
11680.90 3163
11681.92 3248
11682.94 3294
11683.96 3338
11684.98 3257
11686.00 3333
11687.02 3248
11688.04 3266
11689.06 3287
11690.08 3328
11691.10 3293
11692.12 3232
11693.14 3196
11694.17 3236
11695.19 3208
11696.21 3112
11697.23 3080
11698.25 3116
11699.27 2953
11700.29 2960
11701.31 2975
11702.33 2923
11703.35 2899
11704.38 2842
11705.40 2820
11706.42 2816
11707.44 2728
11708.46 2701
11709.48 2723
11710.50 2718
11711.52 2706
11712.55 2648
11713.57 2559
11714.59 2540
11715.61 2544
11716.63 2552
11717.65 2506
11718.68 2481
11719.70 2450
11720.72 2395
11721.74 2432
11722.76 2420
11723.79 2371
11724.81 2298
11725.83 2288
11726.85 2218
11727.87 2269
11728.90 2186
11729.92 2251
11730.94 2126
11731.96 2101
11732.99 2041
11734.01 2092
11735.03 2033
11736.05 2040
11737.08 2030
11738.10 2023
11739.12 1989
11740.14 1876
11741.17 1891
11742.19 1862
11743.21 1874
11744.24 1884
11745.26 1828
11746.28 1822
11747.31 1793
11748.33 1836
11749.35 1817
11750.37 1811
11751.40 1799
11752.42 1795
11753.44 1802
11754.47 1781
11755.49 1739
11756.51 1716
11757.54 1730
11758.56 1762
11759.59 1686
11760.61 1650
11761.63 1630
11762.66 1617
11763.68 1598
11764.70 1573
11765.73 1554
11766.75 1499
11767.78 1581
11768.80 1506
11769.82 1506
11770.85 1486
11771.87 1526
11772.90 1496
11773.92 1490
11774.94 1519
11775.97 1482
11776.99 1460
11778.02 1466
11779.04 1479
11780.07 1441
11781.09 1414
11782.12 1365
11783.14 1362
11784.16 1370
11785.19 1411
11786.21 1367
11787.24 1370
11788.26 1351
11789.29 1321
11790.31 1311
11791.34 1293
11792.36 1296
11793.39 1270
11794.41 1267
11795.44 1285
11796.46 1270
11797.49 1263
11798.51 1255
11799.54 1246
11800.57 1234
11801.59 1225
11802.62 1213
11803.64 1201
11804.67 1196
11805.69 1177
11806.72 1201
11807.74 1171
11808.77 1136
11809.80 1143
11810.82 1140
11811.85 1098
11812.87 1083
11813.90 1120
11814.92 1095
11815.95 1099
11816.98 1060
11818.00 1127
11819.03 1108
11820.06 1100
11821.08 1065
11822.11 1100
11823.13 1094
11824.16 1073
11825.19 1039
11826.21 1056
11827.24 1087
11828.27 1101
11829.29 1084
11830.32 1047
11831.35 1044
11832.37 996
11833.40 1076
11834.43 1077
11835.45 1019
11836.48 989
11837.51 1072
11838.53 1066
11839.56 997
11840.59 995
11841.62 1021
11842.64 1017
11843.67 982
11844.70 987
11845.73 1013
11846.75 988
11847.78 969
11848.81 990
11849.84 1003
11850.86 969
11851.89 985
11852.92 1005
11853.95 984
11854.97 984
11856.00 983
11857.03 973
11858.06 968
11859.08 947
11860.11 987
11861.14 922
11862.17 947
11863.20 934
11864.22 940
11865.25 935
11866.28 939
11867.31 955
11868.34 976
11869.37 943
11870.39 946
11871.42 944
11872.45 934
11873.48 970
11874.51 900
11875.54 918
11876.57 930
11877.59 918
11878.62 928
11879.65 953
11880.68 945
11881.71 898
11882.74 928
11883.77 900
11884.80 904
11885.83 903
11886.86 872
11887.88 942
11888.91 903
11889.94 941
11890.97 945
11892.00 922
11893.03 919
11894.06 898
11895.09 931
11896.12 934
11897.15 913
11898.18 930
11899.21 917
11900.24 962
11901.27 953
11902.30 904
11903.33 906
11904.36 955
11905.39 933
11906.42 914
11907.45 922
11908.48 947
11909.51 955
11910.54 933
11911.57 939
11912.60 929
11913.63 884
11914.66 879
11915.69 923
11916.72 873
11917.75 889
11918.78 912
11919.81 925
11920.84 945
11921.87 890
11922.90 905
11923.93 898
11924.96 913
11925.99 920
11927.03 919
11928.06 951
11929.09 971
11930.12 975
11931.15 929
11932.18 940
11933.21 971
11934.24 941
11935.27 1002
11936.30 990
11937.34 987
11938.37 973
11939.40 953
11940.43 942
11941.46 902
11942.49 914
11943.52 901
11944.56 889
11945.59 892
11946.62 903
11947.65 873
11948.68 841
11949.72 847
11950.75 853
11951.78 827
11952.81 851
11953.84 838
11954.87 810
11955.91 838
11956.94 824
11957.97 859
11959.00 864
11960.04 855
11961.07 824
11962.10 827
11963.13 819
11964.17 865
11965.20 803
11966.23 830
11967.26 850
11968.30 874
11969.33 850
11970.36 820
11971.39 827
11972.43 863
11973.46 863
11974.49 865
11975.53 841
11976.56 861
11977.59 896
11978.62 863
11979.66 864
11980.69 897
11981.72 850
11982.76 859
11983.79 891
11984.82 874
11985.86 897
11986.89 882
11987.92 866
11988.96 854
11989.99 835
11991.02 880
11992.06 873
11993.09 879
11994.13 900
11995.16 845
11996.19 881
11997.23 882
11998.26 877
11999.30 871
12000.33 879
12001.36 901
12002.40 872
12003.43 902
12004.47 902
12005.50 894
12006.53 886
12007.57 903
12008.60 887
12009.64 882
12010.67 946
12011.71 952
12012.74 911
12013.78 917
12014.81 953
12015.85 960
12016.88 978
12017.91 946
12018.95 982
12019.98 1018
12021.02 992
12022.05 999
12023.09 964
12024.12 978
12025.16 992
12026.19 929
12027.23 997
12028.26 999
12029.30 1019
12030.34 975
12031.37 973
12032.41 978
12033.44 887
12034.48 919
12035.51 920
12036.55 918
12037.58 917
12038.62 928
12039.66 926
12040.69 934
12041.73 893
12042.76 908
12043.80 934
12044.83 931
12045.87 925
12046.91 913
12047.94 944
12048.98 894
12050.01 927
12051.05 948
12052.09 945
12053.12 938
12054.16 911
12055.20 886
12056.23 934
12057.27 901
12058.31 912
12059.34 884
12060.38 918
12061.42 909
12062.45 891
12063.49 883
12064.53 867
12065.56 893
12066.60 888
12067.64 892
12068.67 875
12069.71 929
12070.75 864
12071.78 860
12072.82 910
12073.86 934
12074.90 919
12075.93 883
12076.97 918
12078.01 904
12079.05 882
12080.08 952
12081.12 950
12082.16 946
12083.20 905
12084.23 884
12085.27 934
12086.31 916
12087.35 937
12088.38 925
12089.42 949
12090.46 922
12091.50 915
12092.54 961
12093.57 1008
12094.61 969
12095.65 975
12096.69 1016
12097.73 972
12098.76 997
12099.80 962
12100.84 1012
12101.88 995
12102.92 1043
12103.96 1016
12104.99 1057
12106.03 1037
12107.07 1011
12108.11 1001
12109.15 1054
12110.19 1019
12111.23 1007
12112.27 961
12113.30 960
12114.34 965
12115.38 999
12116.42 951
12117.46 946
12118.50 907
12119.54 916
12120.58 964
12121.62 925
12122.66 900
12123.70 884
12124.74 901
12125.77 873
12126.81 863
12127.85 871
12128.89 906
12129.93 892
12130.97 892
12132.01 913
12133.05 881
12134.09 874
12135.13 840
12136.17 896
12137.21 858
12138.25 849
12139.29 841
12140.33 857
12141.37 843
12142.41 832
12143.45 825
12144.49 825
12145.53 861
12146.57 836
12147.61 834
12148.65 820
12149.69 812
12150.73 861
12151.77 835
12152.81 824
12153.86 809
12154.90 818
12155.94 823
12156.98 807
12158.02 799
12159.06 824
12160.10 827
12161.14 871
12162.18 816
12163.22 825
12164.26 801
12165.31 815
12166.35 799
12167.39 831
12168.43 797
12169.47 799
12170.51 820
12171.55 810
12172.59 768
12173.64 766
12174.68 806
12175.72 797
12176.76 803
12177.80 835
12178.84 816
12179.89 801
12180.93 805
12181.97 791
12183.01 817
12184.05 828
12185.09 826
12186.14 771
12187.18 798
12188.22 792
12189.26 816
12190.31 804
12191.35 802
12192.39 783
12193.43 784
12194.47 816
12195.52 784
12196.56 750
12197.60 745
12198.64 791
12199.69 774
12200.73 788
12201.77 772
12202.81 785
12203.86 778
12204.90 774
12205.94 745
12206.99 808
12208.03 835
12209.07 795
12210.11 735
12211.16 719
12212.20 764
12213.24 769
12214.29 751
12215.33 730
12216.37 769
12217.42 795
12218.46 766
12219.50 756
12220.55 790
12221.59 777
12222.63 785
12223.68 774
12224.72 779
12225.77 736
12226.81 769
12227.85 756
12228.90 776
12229.94 775
12230.98 742
12232.03 752
12233.07 716
12234.12 759
12235.16 769
12236.20 770
12237.25 727
12238.29 764
12239.34 737
12240.38 764
12241.43 736
12242.47 737
12243.52 755
12244.56 737
12245.60 756
12246.65 722
12247.69 715
12248.74 732
12249.78 769
12250.83 735
12251.87 749
12252.92 701
12253.96 743
12255.01 746
12256.05 719
12257.10 727
12258.14 696
12259.19 698
12260.23 711
12261.28 736
12262.32 697
12263.37 703
12264.41 692
12265.46 723
12266.50 681
12267.55 718
12268.60 710
12269.64 686
12270.69 677
12271.73 691
12272.78 722
12273.82 684
12274.87 689
12275.92 680
12276.96 686
12278.01 667
12279.05 664
12280.10 664
12281.14 666
12282.19 636
12283.24 650
12284.28 668
12285.33 674
12286.38 688
12287.42 654
12288.47 687
12289.51 681
12290.56 681
12291.61 649
12292.65 668
12293.70 646
12294.75 655
12295.79 632
12296.84 650
12297.89 637
12298.93 639
12299.98 655
12301.03 680
12302.08 643
12303.12 657
12304.17 702
12305.22 661
12306.26 650
12307.31 639
12308.36 627
12309.41 636
12310.45 655
12311.50 657
12312.55 668
12313.59 637
12314.64 627
12315.69 620
12316.74 641
12317.78 662
12318.83 604
12319.88 626
12320.93 626
12321.98 627
12323.02 618
12324.07 645
12325.12 609
12326.17 630
12327.22 617
12328.26 623
12329.31 638
12330.36 622
12331.41 646
12332.46 633
12333.50 619
12334.55 641
12335.60 620
12336.65 629
12337.70 631
12338.75 618
12339.80 619
12340.84 637
12341.89 614
12342.94 610
12343.99 624
12345.04 584
12346.09 605
12347.14 612
12348.19 601
12349.23 597
12350.28 607
12351.33 600
12352.38 605
12353.43 591
12354.48 597
12355.53 609
12356.58 578
12357.63 602
12358.68 585
12359.73 580
12360.78 579
12361.82 621
12362.87 602
12363.92 630
12364.97 593
12366.02 596
12367.07 588
12368.12 578
12369.17 590
12370.22 573
12371.27 611
12372.32 603
12373.37 584
12374.42 598
12375.47 600
12376.52 579
12377.57 610
12378.62 571
12379.67 600
12380.72 597
12381.77 624
12382.82 634
12383.87 602
12384.92 589
12385.98 570
12387.03 610
12388.08 599
12389.13 609
12390.18 598
12391.23 595
12392.28 615
12393.33 580
12394.38 591
12395.43 577
12396.48 589
12397.53 635
12398.59 587
12399.64 578
12400.69 591
12401.74 613
12402.79 559
12403.84 587
12404.89 622
12405.94 609
12407.00 592
12408.05 590
12409.10 600
12410.15 583
12411.20 586
12412.25 611
12413.30 600
12414.36 545
12415.41 564
12416.46 588
12417.51 592
12418.56 595
12419.62 596
12420.67 604
12421.72 636
12422.77 603
12423.82 584
12424.88 575
12425.93 600
12426.98 605
12428.03 585
12429.08 632
12430.14 608
12431.19 610
12432.24 594
12433.29 578
12434.35 602
12435.40 603
12436.45 605
12437.51 607
12438.56 620
12439.61 593
12440.66 594
12441.72 616
12442.77 605
12443.82 602
12444.88 642
12445.93 595
12446.98 605
12448.03 599
12449.09 580
12450.14 593
12451.19 591
12452.25 599
12453.30 582
12454.35 629
12455.41 601
12456.46 589
12457.51 591
12458.57 597
12459.62 610
12460.68 597
12461.73 565
12462.78 616
12463.84 626
12464.89 599
12465.94 588
12467.00 635
12468.05 636
12469.11 638
12470.16 631
12471.21 626
12472.27 630
12473.32 618
12474.38 598
12475.43 639
12476.49 650
12477.54 644
12478.60 657
12479.65 599
12480.70 618
12481.76 621
12482.81 609
12483.87 674
12484.92 644
12485.98 636
12487.03 658
12488.09 674
12489.14 661
12490.20 636
12491.25 689
12492.31 744
12493.36 740
12494.42 728
12495.47 693
12496.53 718
12497.58 714
12498.64 739
12499.69 739
12500.75 727
12501.80 742
12502.86 717
12503.91 718
12504.97 737
12506.03 684
12507.08 664
12508.14 699
12509.19 647
12510.25 660
12511.30 644
12512.36 655
12513.42 639
12514.47 689
12515.53 675
12516.58 632
12517.64 639
12518.70 627
12519.75 621
12520.81 628
12521.87 630
12522.92 635
12523.98 610
12525.03 618
12526.09 642
12527.15 629
12528.20 655
12529.26 664
12530.32 624
12531.37 656
12532.43 614
12533.49 641
12534.54 679
12535.60 689
12536.66 639
12537.71 647
12538.77 687
12539.83 645
12540.89 650
12541.94 634
12543.00 646
12544.06 669
12545.11 671
12546.17 669
12547.23 671
12548.29 640
12549.34 666
12550.40 687
12551.46 671
12552.52 641
12553.57 667
12554.63 677
12555.69 734
12556.75 681
12557.80 692
12558.86 696
12559.92 676
12560.98 687
12562.04 722
12563.09 717
12564.15 720
12565.21 721
12566.27 725
12567.33 715
12568.39 751
12569.44 735
12570.50 752
12571.56 800
12572.62 783
12573.68 813
12574.74 819
12575.79 836
12576.85 799
12577.91 824
12578.97 891
12580.03 878
12581.09 881
12582.15 914
12583.20 862
12584.26 865
12585.32 889
12586.38 904
12587.44 844
12588.50 863
12589.56 841
12590.62 762
12591.68 760
12592.74 788
12593.80 743
12594.86 746
12595.91 758
12596.97 707
12598.03 721
12599.09 736
12600.15 692
12601.21 709
12602.27 677
12603.33 694
12604.39 707
12605.45 687
12606.51 713
12607.57 706
12608.63 713
12609.69 700
12610.75 711
12611.81 689
12612.87 699
12613.93 715
12614.99 763
12616.05 758
12617.11 736
12618.17 757
12619.23 747
12620.29 762
12621.35 730
12622.41 702
12623.47 682
12624.53 688
12625.60 714
12626.66 715
12627.72 724
12628.78 688
12629.84 714
12630.90 690
12631.96 715
12633.02 711
12634.08 732
12635.14 725
12636.20 706
12637.27 711
12638.33 743
12639.39 712
12640.45 690
12641.51 699
12642.57 746
12643.63 718
12644.69 732
12645.76 755
12646.82 723
12647.88 708
12648.94 754
12650.00 764
12651.06 745
12652.13 806
12653.19 809
12654.25 765
12655.31 791
12656.37 842
12657.44 787
12658.50 813
12659.56 847
12660.62 840
12661.68 818
12662.75 773
12663.81 829
12664.87 859
12665.93 849
12666.99 834
12668.06 870
12669.12 834
12670.18 805
12671.24 770
12672.31 789
12673.37 759
12674.43 771
12675.50 772
12676.56 748
12677.62 762
12678.68 747
12679.75 769
12680.81 757
12681.87 746
12682.94 789
12684.00 771
12685.06 782
12686.13 771
12687.19 757
12688.25 777
12689.31 751
12690.38 763
12691.44 777
12692.51 757
12693.57 789
12694.63 767
12695.70 800
12696.76 809
12697.82 808
12698.89 817
12699.95 823
12701.01 799
12702.08 836
12703.14 795
12704.21 870
12705.27 851
12706.33 814
12707.40 838
12708.46 870
12709.53 844
12710.59 821
12711.65 837
12712.72 843
12713.78 824
12714.85 829
12715.91 823
12716.98 772
12718.04 766
12719.11 794
12720.17 842
12721.23 789
12722.30 781
12723.36 773
12724.43 796
12725.49 796
12726.56 789
12727.62 792
12728.69 755
12729.75 767
12730.82 779
12731.88 753
12732.95 783
12734.01 745
12735.08 757
12736.14 775
12737.21 760
12738.28 765
12739.34 780
12740.41 781
12741.47 764
12742.54 797
12743.60 742
12744.67 745
12745.73 724
12746.80 718
12747.87 718
12748.93 718
12750.00 702
12751.06 683
12752.13 697
12753.19 661
12754.26 688
12755.33 664
12756.39 684
12757.46 666
12758.53 690
12759.59 695
12760.66 653
12761.72 654
12762.79 655
12763.86 662
12764.92 617
12765.99 611
12767.06 621
12768.12 641
12769.19 593
12770.26 619
12771.32 603
12772.39 626
12773.46 612
12774.52 576
12775.59 627
12776.66 597
12777.72 605
12778.79 625
12779.86 618
12780.93 587
12781.99 573
12783.06 597
12784.13 614
12785.20 621
12786.26 617
12787.33 587
12788.40 583
12789.46 571
12790.53 591
12791.60 618
12792.67 608
12793.74 586
12794.80 604
12795.87 580
12796.94 594
12798.01 617
12799.07 572
12800.14 604
12801.21 576
12802.28 592
12803.35 591
12804.41 606
12805.48 603
12806.55 577
12807.62 556
12808.69 572
12809.76 570
12810.82 549
12811.89 553
12812.96 560
12814.03 578
12815.10 586
12816.17 622
12817.24 586
12818.30 614
12819.37 576
12820.44 566
12821.51 538
12822.58 570
12823.65 563
12824.72 547
12825.79 534
12826.86 555
12827.92 570
12828.99 587
12830.06 547
12831.13 574
12832.20 558
12833.27 558
12834.34 545
12835.41 545
12836.48 576
12837.55 577
12838.62 560
12839.69 548
12840.76 546
12841.83 536
12842.90 539
12843.97 555
12845.04 553
12846.11 576
12847.18 547
12848.25 550
12849.32 538
12850.39 529
12851.46 527
12852.53 533
12853.60 529
12854.67 533
12855.74 529
12856.81 516
12857.88 512
12858.95 532
12860.02 494
12861.09 507
12862.16 499
12863.23 500
12864.30 500
12865.37 505
12866.44 511
12867.51 483
12868.58 493
12869.65 518
12870.73 501
12871.80 496
12872.87 453
12873.94 469
12875.01 489
12876.08 466
12877.15 459
12878.22 484
12879.29 464
12880.37 474
12881.44 496
12882.51 503
12883.58 478
12884.65 470
12885.72 488
12886.79 479
12887.87 459
12888.94 493
12890.01 494
12891.08 463
12892.15 485
12893.22 464
12894.30 461
12895.37 471
12896.44 474
12897.51 458
12898.58 467
12899.66 458
12900.73 527
12901.80 496
12902.87 475
12903.94 475
12905.02 458
12906.09 451
12907.16 446
12908.23 432
12909.31 469
12910.38 482
12911.45 431
12912.52 436
12913.60 466
12914.67 438
12915.74 416
12916.82 451
12917.89 456
12918.96 449
12920.03 414
12921.11 439
12922.18 440
12923.25 457
12924.33 451
12925.40 455
12926.47 460
12927.55 446
12928.62 442
12929.69 439
12930.77 435
12931.84 461
12932.91 448
12933.99 470
12935.06 473
12936.13 411
12937.21 440
12938.28 458
12939.35 418
12940.43 443
12941.50 446
12942.58 430
12943.65 413
12944.72 444
12945.80 432
12946.87 450
12947.95 415
12949.02 415
12950.09 436
12951.17 405
12952.24 411
12953.32 423
12954.39 442
12955.47 446
12956.54 418
12957.62 445
12958.69 436
12959.76 441
12960.84 433
12961.91 432
12962.99 410
12964.06 414
12965.14 428
12966.21 446
12967.29 435
12968.36 429
12969.44 412
12970.51 463
12971.59 401
12972.66 421
12973.74 413
12974.81 401
12975.89 417
12976.96 410
12978.04 438
12979.11 450
12980.19 402
12981.27 438
12982.34 428
12983.42 430
12984.49 424
12985.57 447
12986.64 446
12987.72 441
12988.79 453
12989.87 416
12990.95 420
12992.02 424
12993.10 449
12994.17 450
12995.25 433
12996.33 441
12997.40 461
12998.48 438
12999.56 434
13000.63 425
13001.71 450
13002.78 461
13003.86 426
13004.94 442
13006.01 457
13007.09 437
13008.17 441
13009.24 432
13010.32 415
13011.40 430
13012.47 416
13013.55 447
13014.63 451
13015.70 423
13016.78 430
13017.86 428
13018.94 428
13020.01 426
13021.09 467
13022.17 489
13023.24 443
13024.32 431
13025.40 420
13026.48 455
13027.55 479
13028.63 416
13029.71 461
13030.79 453
13031.86 448
13032.94 426
13034.02 456
13035.10 425
13036.17 431
13037.25 432
13038.33 465
13039.41 458
13040.49 433
13041.56 415
13042.64 439
13043.72 442
13044.80 422
13045.88 447
13046.95 452
13048.03 450
13049.11 428
13050.19 466
13051.27 424
13052.35 415
13053.42 464
13054.50 481
13055.58 467
13056.66 451
13057.74 463
13058.82 487
13059.90 461
13060.97 440
13062.05 455
13063.13 423
13064.21 431
13065.29 428
13066.37 461
13067.45 435
13068.53 466
13069.61 442
13070.69 424
13071.76 434
13072.84 408
13073.92 435
13075.00 454
13076.08 430
13077.16 411
13078.24 446
13079.32 418
13080.40 416
13081.48 429
13082.56 480
13083.64 436
13084.72 450
13085.80 482
13086.88 462
13087.96 425
13089.04 434
13090.12 431
13091.20 408
13092.28 405
13093.36 400
13094.44 475
13095.52 465
13096.60 427
13097.68 421
13098.76 432
13099.84 431
13100.92 443
13102.00 421
13103.08 448
13104.16 415
13105.24 412
13106.32 430
13107.40 431
13108.48 453
13109.57 436
13110.65 454
13111.73 449
13112.81 440
13113.89 453
13114.97 467
13116.05 436
13117.13 418
13118.21 415
13119.29 447
13120.38 443
13121.46 432
13122.54 436
13123.62 451
13124.70 459
13125.78 423
13126.86 427
13127.95 422
13129.03 407
13130.11 405
13131.19 451
13132.27 408
13133.35 430
13134.44 400
13135.52 441
13136.60 452
13137.68 428
13138.76 419
13139.85 409
13140.93 432
13142.01 419
13143.09 452
13144.17 444
13145.26 421
13146.34 391
13147.42 443
13148.50 421
13149.59 419
13150.67 438
13151.75 429
13152.83 411
13153.92 421
13155.00 434
13156.08 428
13157.16 420
13158.25 439
13159.33 412
13160.41 427
13161.50 413
13162.58 394
13163.66 440
13164.74 405
13165.83 413
13166.91 412
13167.99 433
13169.08 441
13170.16 445
13171.24 427
13172.33 429
13173.41 402
13174.49 437
13175.58 445
13176.66 401
13177.75 414
13178.83 443
13179.91 469
13181.00 414
13182.08 400
13183.16 424
13184.25 438
13185.33 413
13186.42 429
13187.50 436
13188.58 381
13189.67 444
13190.75 439
13191.84 428
13192.92 427
13194.00 425
13195.09 416
13196.17 441
13197.26 418
13198.34 446
13199.43 462
13200.51 412
13201.60 401
13202.68 456
13203.76 420
13204.85 390
13205.93 408
13207.02 428
13208.10 441
13209.19 438
13210.27 418
13211.36 418
13212.44 443
13213.53 404
13214.61 409
13215.70 399
13216.78 424
13217.87 417
13218.95 454
13220.04 454
13221.13 405
13222.21 422
13223.30 404
13224.38 434
13225.47 409
13226.55 425
13227.64 427
13228.72 441
13229.81 382
13230.90 394
13231.98 362
13233.07 421
13234.15 418
13235.24 429
13236.33 397
13237.41 418
13238.50 402
13239.58 437
13240.67 423
13241.76 440
13242.84 418
13243.93 404
13245.01 412
13246.10 435
13247.19 445
13248.27 415
13249.36 462
13250.45 461
13251.53 443
13252.62 442
13253.71 407
13254.79 430
13255.88 457
13256.97 437
13258.05 402
13259.14 410
13260.23 468
13261.32 450
13262.40 448
13263.49 427
13264.58 428
13265.66 483
13266.75 471
13267.84 428
13268.93 411
13270.01 439
13271.10 439
13272.19 441
13273.28 453
13274.36 437
13275.45 449
13276.54 442
13277.63 444
13278.71 450
13279.80 440
13280.89 472
13281.98 452
13283.07 443
13284.15 435
13285.24 439
13286.33 476
13287.42 472
13288.51 459
13289.59 465
13290.68 468
13291.77 488
13292.86 472
13293.95 451
13295.04 440
13296.12 500
13297.21 462
13298.30 458
13299.39 430
13300.48 447
13301.57 456
13302.66 445
13303.74 469
13304.83 474
13305.92 470
13307.01 461
13308.10 491
13309.19 487
13310.28 492
13311.37 487
13312.46 515
13313.55 500
13314.63 485
13315.72 466
13316.81 462
13317.90 478
13318.99 483
13320.08 466
13321.17 499
13322.26 463
13323.35 481
13324.44 482
13325.53 483
13326.62 480
13327.71 463
13328.80 474
13329.89 465
13330.98 448
13332.07 486
13333.16 502
13334.25 487
13335.34 478
13336.43 462
13337.52 479
13338.61 467
13339.70 471
13340.79 483
13341.88 478
13342.97 494
13344.06 489
13345.15 495
13346.24 477
13347.33 475
13348.42 448
13349.51 492
13350.60 479
13351.69 474
13352.79 514
13353.88 482
13354.97 511
13356.06 512
13357.15 491
13358.24 487
13359.33 489
13360.42 530
13361.51 523
13362.60 500
13363.70 507
13364.79 498
13365.88 501
13366.97 494
13368.06 513
13369.15 513
13370.24 493
13371.34 517
13372.43 518
13373.52 529
13374.61 527
13375.70 521
13376.79 505
13377.89 483
13378.98 516
13380.07 509
13381.16 482
13382.25 489
13383.34 473
13384.44 472
13385.53 486
13386.62 465
13387.71 462
13388.81 501
13389.90 463
13390.99 448
13392.08 455
13393.18 443
13394.27 445
13395.36 443
13396.45 477
13397.55 473
13398.64 454
13399.73 420
13400.82 453
13401.92 476
13403.01 449
13404.10 429
13405.19 449
13406.29 439
13407.38 465
13408.47 456
13409.57 465
13410.66 484
13411.75 465
13412.85 477
13413.94 466
13415.03 461
13416.13 448
13417.22 483
13418.31 440
13419.41 462
13420.50 487
13421.59 473
13422.69 467
13423.78 462
13424.87 463
13425.97 477
13427.06 485
13428.16 477
13429.25 464
13430.34 460
13431.44 456
13432.53 443
13433.63 458
13434.72 443
13435.81 492
13436.91 461
13438.00 477
13439.10 465
13440.19 449
13441.29 492
13442.38 465
13443.47 463
13444.57 495
13445.66 486
13446.76 468
13447.85 478
13448.95 503
13450.04 470
13451.14 493
13452.23 509
13453.33 501
13454.42 511
13455.52 469
13456.61 474
13457.71 500
13458.80 509
13459.90 509
13460.99 467
13462.09 502
13463.18 528
13464.28 483
13465.37 478
13466.47 492
13467.56 488
13468.66 490
13469.76 500
13470.85 516
13471.95 494
13473.04 489
13474.14 488
13475.23 490
13476.33 471
13477.43 503
13478.52 529
13479.62 511
13480.71 494
13481.81 497
13482.91 485
13484.00 500
13485.10 523
13486.19 508
13487.29 534
13488.39 530
13489.48 543
13490.58 528
13491.68 530
13492.77 533
13493.87 513
13494.97 516
13496.06 528
13497.16 541
13498.26 526
13499.35 534
13500.45 510
13501.55 517
13502.64 538
13503.74 590
13504.84 544
13505.93 547
13507.03 500
13508.13 522
13509.22 523
13510.32 543
13511.42 563
13512.52 539
13513.61 499
13514.71 530
13515.81 498
13516.91 500
13518.00 493
13519.10 532
13520.20 512
13521.30 489
13522.39 492
13523.49 493
13524.59 486
13525.69 473
13526.79 442
13527.88 487
13528.98 483
13530.08 473
13531.18 457
13532.28 472
13533.37 463
13534.47 437
13535.57 457
13536.67 442
13537.77 479
13538.86 443
13539.96 453
13541.06 466
13542.16 440
13543.26 456
13544.36 473
13545.46 449
13546.55 433
13547.65 461
13548.75 463
13549.85 437
13550.95 449
13552.05 441
13553.15 435
13554.25 437
13555.35 449
13556.44 437
13557.54 426
13558.64 482
13559.74 453
13560.84 426
13561.94 434
13563.04 457
13564.14 461
13565.24 477
13566.34 424
13567.44 445
13568.54 432
13569.64 414
13570.74 397
13571.84 415
13572.94 468
13574.04 437
13575.14 414
13576.24 441
13577.33 451
13578.43 459
13579.53 481
13580.63 464
13581.74 442
13582.84 459
13583.94 447
13585.04 467
13586.14 421
13587.24 436
13588.34 473
13589.44 470
13590.54 420
13591.64 454
13592.74 431
13593.84 427
13594.94 451
13596.04 447
13597.14 440
13598.24 448
13599.34 439
13600.44 473
13601.54 483
13602.65 455
13603.75 467
13604.85 436
13605.95 423
13607.05 460
13608.15 453
13609.25 451
13610.35 453
13611.45 455
13612.56 418
13613.66 447
13614.76 455
13615.86 471
13616.96 467
13618.06 464
13619.16 448
13620.27 464
13621.37 463
13622.47 444
13623.57 437
13624.67 435
13625.78 441
13626.88 460
13627.98 478
13629.08 457
13630.18 472
13631.29 479
13632.39 454
13633.49 463
13634.59 487
13635.69 436
13636.80 476
13637.90 496
13639.00 464
13640.10 459
13641.21 477
13642.31 457
13643.41 492
13644.51 444
13645.62 435
13646.72 465
13647.82 467
13648.92 462
13650.03 460
13651.13 458
13652.23 446
13653.34 437
13654.44 434
13655.54 418
13656.65 478
13657.75 474
13658.85 469
13659.96 455
13661.06 476
13662.16 439
13663.27 450
13664.37 462
13665.47 455
13666.58 458
13667.68 461
13668.78 465
13669.89 473
13670.99 495
13672.09 434
13673.20 467
13674.30 470
13675.41 480
13676.51 493
13677.61 475
13678.72 450
13679.82 495
13680.93 463
13682.03 491
13683.13 478
13684.24 476
13685.34 469
13686.45 476
13687.55 511
13688.66 461
13689.76 467
13690.86 522
13691.97 502
13693.07 482
13694.18 497
13695.28 519
13696.39 535
13697.49 480
13698.60 529
13699.70 512
13700.81 546
13701.91 488
13703.02 525
13704.12 532
13705.23 521
13706.33 538
13707.44 535
13708.54 549
13709.65 553
13710.75 547
13711.86 526
13712.96 570
13714.07 559
13715.18 575
13716.28 570
13717.39 545
13718.49 549
13719.60 576
13720.70 573
13721.81 524
13722.91 558
13724.02 544
13725.13 534
13726.23 519
13727.34 501
13728.44 522
13729.55 535
13730.66 494
13731.76 498
13732.87 517
13733.98 504
13735.08 493
13736.19 490
13737.29 490
13738.40 502
13739.51 485
13740.61 523
13741.72 505
13742.83 521
13743.93 506
13745.04 490
13746.15 504
13747.25 483
13748.36 507
13749.47 485
13750.57 486
13751.68 449
13752.79 491
13753.90 477
13755.00 475
13756.11 503
13757.22 546
13758.32 517
13759.43 516
13760.54 509
13761.65 495
13762.75 496
13763.86 464
13764.97 482
13766.08 476
13767.18 503
13768.29 502
13769.40 521
13770.51 533
13771.61 492
13772.72 464
13773.83 527
13774.94 542
13776.05 511
13777.15 496
13778.26 512
13779.37 514
13780.48 489
13781.59 517
13782.69 515
13783.80 520
13784.91 509
13786.02 494
13787.13 472
13788.24 500
13789.34 467
13790.45 485
13791.56 507
13792.67 479
13793.78 473
13794.89 476
13796.00 480
13797.10 493
13798.21 498
13799.32 453
13800.43 482
13801.54 485
13802.65 473
13803.76 486
13804.87 484
13805.98 507
13807.09 471
13808.20 457
13809.30 494
13810.41 491
13811.52 503
13812.63 480
13813.74 471
13814.85 480
13815.96 483
13817.07 469
13818.18 488
13819.29 481
13820.40 467
13821.51 453
13822.62 470
13823.73 510
13824.84 453
13825.95 452
13827.06 469
13828.17 480
13829.28 469
13830.39 461
13831.50 501
13832.61 459
13833.72 438
13834.83 434
13835.94 459
13837.05 424
13838.16 419
13839.27 441
13840.38 467
13841.49 478
13842.60 452
13843.71 446
13844.82 426
13845.94 448
13847.05 451
13848.16 468
13849.27 489
13850.38 452
13851.49 449
13852.60 465
13853.71 437
13854.82 443
13855.93 450
13857.05 469
13858.16 439
13859.27 436
13860.38 435
13861.49 443
13862.60 452
13863.71 477
13864.83 449
13865.94 427
13867.05 499
13868.16 508
13869.27 463
13870.38 430
13871.50 472
13872.61 486
13873.72 475
13874.83 428
13875.94 413
13877.05 447
13878.17 468
13879.28 446
13880.39 454
13881.50 453
13882.62 467
13883.73 470
13884.84 507
13885.95 465
13887.06 499
13888.18 501
13889.29 488
13890.40 490
13891.51 492
13892.63 524
13893.74 481
13894.85 496
13895.97 454
13897.08 480
13898.19 507
13899.30 514
13900.42 506
13901.53 489
13902.64 502
13903.76 491
13904.87 495
13905.98 496
13907.10 470
13908.21 473
13909.32 462
13910.44 426
13911.55 469
13912.66 476
13913.78 471
13914.89 443
13916.00 449
13917.12 451
13918.23 470
13919.34 483
13920.46 467
13921.57 432
13922.68 439
13923.80 425
13924.91 451
13926.03 442
13927.14 455
13928.25 441
13929.37 429
13930.48 426
13931.60 434
13932.71 451
13933.83 452
13934.94 442
13936.05 403
13937.17 419
13938.28 428
13939.40 475
13940.51 422
13941.63 431
13942.74 420
13943.86 458
13944.97 442
13946.09 439
13947.20 441
13948.32 460
13949.43 448
13950.55 417
13951.66 446
13952.78 448
13953.89 417
13955.01 430
13956.12 448
13957.24 432
13958.35 391
13959.47 387
13960.58 418
13961.70 420
13962.81 421
13963.93 424
13965.04 455
13966.16 449
13967.27 429
13968.39 414
13969.51 429
13970.62 433
13971.74 455
13972.85 458
13973.97 434
13975.09 422
13976.20 416
13977.32 431
13978.43 403
13979.55 413
13980.67 437
13981.78 412
13982.90 439
13984.01 427
13985.13 415
13986.25 404
13987.36 405
13988.48 411
13989.60 436
13990.71 438
13991.83 427
13992.95 426
13994.06 420
13995.18 432
13996.30 426
13997.41 398
13998.53 408
13999.65 410
14000.76 403
14001.88 420
14003.00 400
14004.11 437
14005.23 455
14006.35 404
14007.47 407
14008.58 404
14009.70 429
14010.82 432
14011.94 433
14013.05 437
14014.17 404
14015.29 410
14016.41 419
14017.52 433
14018.64 393
14019.76 408
14020.88 422
14021.99 425
14023.11 429
14024.23 423
14025.35 447
14026.47 428
14027.58 398
14028.70 434
14029.82 419
14030.94 462
14032.06 449
14033.17 437
14034.29 391
14035.41 431
14036.53 433
14037.65 443
14038.77 472
14039.88 448
14041.00 461
14042.12 428
14043.24 445
14044.36 463
14045.48 446
14046.60 445
14047.72 421
14048.83 449
14049.95 443
14051.07 453
14052.19 445
14053.31 474
14054.43 456
14055.55 442
14056.67 451
14057.79 461
14058.91 433
14060.03 460
14061.14 479
14062.26 489
14063.38 454
14064.50 480
14065.62 419
14066.74 457
14067.86 467
14068.98 477
14070.10 487
14071.22 476
14072.34 488
14073.46 498
14074.58 489
14075.70 501
14076.82 504
14077.94 507
14079.06 487
14080.18 505
14081.30 502
14082.42 495
14083.54 485
14084.66 457
14085.78 486
14086.90 539
14088.02 548
14089.14 501
14090.26 505
14091.38 545
14092.50 545
14093.63 553
14094.75 536
14095.87 560
14096.99 574
14098.11 559
14099.23 552
14100.35 567
14101.47 563
14102.59 548
14103.71 554
14104.83 547
14105.96 528
14107.08 542
14108.20 546
14109.32 538
14110.44 510
14111.56 513
14112.68 508
14113.80 508
14114.93 480
14116.05 468
14117.17 491
14118.29 498
14119.41 453
14120.53 464
14121.66 457
14122.78 460
14123.90 441
14125.02 431
14126.14 406
14127.27 426
14128.39 438
14129.51 424
14130.63 422
14131.75 448
14132.88 399
14134.00 424
14135.12 405
14136.24 443
14137.37 427
14138.49 428
14139.61 420
14140.73 399
14141.86 416
14142.98 430
14144.10 410
14145.22 402
14146.35 424
14147.47 398
14148.59 425
14149.71 393
14150.84 420
14151.96 418
14153.08 406
14154.21 367
14155.33 377
14156.45 371
14157.58 400
14158.70 398
14159.82 386
14160.95 402
14162.07 364
14163.19 427
14164.32 407
14165.44 426
14166.56 423
14167.69 413
14168.81 424
14169.93 406
14171.06 419
14172.18 390
14173.31 399
14174.43 416
14175.55 402
14176.68 409
14177.80 424
14178.93 394
14180.05 423
14181.17 403
14182.30 401
14183.42 389
14184.55 419
14185.67 422
14186.79 365
14187.92 362
14189.04 377
14190.17 392
14191.29 402
14192.42 391
14193.54 391
14194.67 400
14195.79 395
14196.92 375
14198.04 355
14199.17 377
14200.29 409
14201.42 418
14202.54 406
14203.67 399
14204.79 406
14205.92 386
14207.04 425
14208.17 399
14209.29 383
14210.42 383
14211.54 365
14212.67 397
14213.79 398
14214.92 389
14216.04 384
14217.17 406
14218.29 417
14219.42 390
14220.55 361
14221.67 368
14222.80 380
14223.92 396
14225.05 388
14226.17 357
14227.30 371
14228.43 422
14229.55 374
14230.68 377
14231.81 354
14232.93 359
14234.06 374
14235.18 379
14236.31 373
14237.44 358
14238.56 354
14239.69 378
14240.82 348
14241.94 391
14243.07 368
14244.20 353
14245.32 336
14246.45 343
14247.58 367
14248.70 355
14249.83 369
14250.96 359
14252.08 380
14253.21 368
14254.34 376
14255.46 379
14256.59 381
14257.72 385
14258.85 350
14259.97 347
14261.10 337
14262.23 375
14263.35 404
14264.48 369
14265.61 351
14266.74 379
14267.86 365
14268.99 363
14270.12 338
14271.25 332
14272.38 311
14273.50 323
14274.63 326
14275.76 335
14276.89 328
14278.01 335
14279.14 376
14280.27 331
14281.40 337
14282.53 345
14283.66 366
14284.78 342
14285.91 363
14287.04 345
14288.17 355
14289.30 350
14290.43 364
14291.55 317
14292.68 342
14293.81 336
14294.94 339
14296.07 361
14297.20 329
14298.33 350
14299.45 329
14300.58 353
14301.71 347
14302.84 315
14303.97 345
14305.10 367
14306.23 347
14307.36 334
14308.49 339
14309.62 348
14310.75 317
14311.87 344
14313.00 359
14314.13 326
14315.26 347
14316.39 332
14317.52 333
14318.65 330
14319.78 328
14320.91 332
14322.04 336
14323.17 334
14324.30 319
14325.43 351
14326.56 334
14327.69 362
14328.82 323
14329.95 343
14331.08 330
14332.21 338
14333.34 340
14334.47 386
14335.60 342
14336.73 326
14337.86 314
14338.99 355
14340.12 321
14341.25 343
14342.38 336
14343.51 316
14344.64 321
14345.77 352
14346.90 329
14348.04 305
14349.17 329
14350.30 343
14351.43 356
14352.56 331
14353.69 330
14354.82 354
14355.95 341
14357.08 338
14358.21 343
14359.35 315
14360.48 324
14361.61 329
14362.74 307
14363.87 331
14365.00 339
14366.13 345
14367.26 333
14368.40 352
14369.53 341
14370.66 337
14371.79 284
14372.92 330
14374.05 342
14375.19 379
14376.32 345
14377.45 305
14378.58 338
14379.71 329
14380.85 343
14381.98 327
14383.11 309
14384.24 311
14385.37 358
14386.51 339
14387.64 340
14388.77 290
14389.90 332
14391.04 324
14392.17 316
14393.30 328
14394.43 332
14395.57 322
14396.70 340
14397.83 340
14398.96 324
14400.10 332
14401.23 335
14402.36 348
14403.50 324
14404.63 333
14405.76 351
14406.89 362
14408.03 350
14409.16 333
14410.29 336
14411.43 329
14412.56 342
14413.69 350
14414.83 355
14415.96 322
14417.09 352
14418.23 334
14419.36 334
14420.49 359
14421.63 376
14422.76 331
14423.90 356
14425.03 354
14426.16 340
14427.30 333
14428.43 348
14429.56 321
14430.70 338
14431.83 344
14432.97 347
14434.10 331
14435.24 347
14436.37 342
14437.50 338
14438.64 319
14439.77 307
14440.91 327
14442.04 350
14443.18 351
14444.31 351
14445.44 354
14446.58 349
14447.71 331
14448.85 333
14449.98 327
14451.12 344
14452.25 319
14453.39 361
14454.52 329
14455.66 332
14456.79 350
14457.93 385
14459.06 339
14460.20 363
14461.33 346
14462.47 338
14463.60 348
14464.74 348
14465.87 341
14467.01 337
14468.15 359
14469.28 338
14470.42 340
14471.55 357
14472.69 362
14473.82 338
14474.96 362
14476.09 372
14477.23 350
14478.37 376
14479.50 364
14480.64 352
14481.77 368
14482.91 381
14484.05 375
14485.18 387
14486.32 374
14487.45 362
14488.59 354
14489.73 351
14490.86 379
14492.00 381
14493.14 340
14494.27 380
14495.41 369
14496.55 372
14497.68 365
14498.82 390
14499.96 394
14501.09 378
14502.23 362
14503.37 381
14504.50 388
14505.64 372
14506.78 356
14507.91 376
14509.05 395
14510.19 392
14511.33 415
14512.46 404
14513.60 378
14514.74 366
14515.87 382
14517.01 380
14518.15 386
14519.29 401
14520.42 395
14521.56 403
14522.70 410
14523.84 404
14524.97 374
14526.11 399
14527.25 403
14528.39 406
14529.53 415
14530.66 399
14531.80 374
14532.94 428
14534.08 421
14535.22 399
14536.35 392
14537.49 384
14538.63 399
14539.77 382
14540.91 384
14542.05 358
14543.18 387
14544.32 372
14545.46 382
14546.60 389
14547.74 366
14548.88 380
14550.01 388
14551.15 364
14552.29 353
14553.43 354
14554.57 339
14555.71 372
14556.85 372
14557.99 379
14559.13 388
14560.26 376
14561.40 354
14562.54 338
14563.68 352
14564.82 350
14565.96 376
14567.10 370
14568.24 356
14569.38 362
14570.52 368
14571.66 342
14572.80 350
14573.94 335
14575.08 327
14576.22 396
14577.36 355
14578.50 327
14579.64 333
14580.78 352
14581.92 364
14583.06 354
14584.20 347
14585.34 341
14586.48 346
14587.62 368
14588.76 338
14589.90 359
14591.04 325
14592.18 345
14593.32 391
14594.46 366
14595.60 376
14596.74 346
14597.88 366
14599.02 340
14600.16 336
14601.30 357
14602.44 330
14603.58 327
14604.72 352
14605.86 336
14607.00 354
14608.15 372
14609.29 347
14610.43 342
14611.57 348
14612.71 358
14613.85 348
14614.99 347
14616.13 324
14617.27 318
14618.42 310
14619.56 351
14620.70 360
14621.84 377
14622.98 364
14624.12 382
14625.26 353
14626.41 378
14627.55 347
14628.69 343
14629.83 381
14630.97 392
14632.12 380
14633.26 342
14634.40 363
14635.54 358
14636.68 403
14637.83 358
14638.97 390
14640.11 380
14641.25 358
14642.39 354
14643.54 389
14644.68 356
14645.82 342
14646.96 350
14648.11 351
14649.25 378
14650.39 347
14651.53 374
14652.68 358
14653.82 351
14654.96 316
14656.11 346
14657.25 356
14658.39 359
14659.53 330
14660.68 338
14661.82 336
14662.96 344
14664.11 332
14665.25 326
14666.39 344
14667.54 333
14668.68 340
14669.82 343
14670.97 341
14672.11 329
14673.25 337
14674.40 339
14675.54 310
14676.68 312
14677.83 321
14678.97 320
14680.11 327
14681.26 310
14682.40 312
14683.55 308
14684.69 303
14685.83 340
14686.98 336
14688.12 330
14689.27 304
14690.41 328
14691.55 328
14692.70 314
14693.84 308
14694.99 326
14696.13 339
14697.28 326
14698.42 294
14699.56 327
14700.71 325
14701.85 317
14703.00 322
14704.14 294
14705.29 318
14706.43 310
14707.58 327
14708.72 335
14709.87 321
14711.01 304
14712.16 301
14713.30 305
14714.45 302
14715.59 294
14716.74 300
14717.88 333
14719.03 298
14720.17 300
14721.32 302
14722.46 318
14723.61 293
14724.76 324
14725.90 281
14727.05 316
14728.19 311
14729.34 306
14730.48 305
14731.63 302
14732.77 300
14733.92 319
14735.07 284
14736.21 310
14737.36 308
14738.50 309
14739.65 320
14740.80 273
14741.94 313
14743.09 298
14744.24 294
14745.38 296
14746.53 316
14747.67 301
14748.82 301
14749.97 316
14751.11 306
14752.26 295
14753.41 310
14754.55 309
14755.70 317
14756.85 302
14757.99 289
14759.14 316
14760.29 275
14761.43 303
14762.58 315
14763.73 311
14764.88 274
14766.02 262
14767.17 280
14768.32 287
14769.46 295
14770.61 311
14771.76 289
14772.91 289
14774.05 291
14775.20 284
14776.35 280
14777.50 305
14778.64 308
14779.79 315
14780.94 316
14782.09 301
14783.23 303
14784.38 290
14785.53 278
14786.68 283
14787.83 313
14788.97 313
14790.12 275
14791.27 307
14792.42 296
14793.57 290
14794.71 250
14795.86 283
14797.01 263
14798.16 306
14799.31 268
14800.46 267
14801.60 290
14802.75 303
14803.90 306
14805.05 300
14806.20 307
14807.35 285
14808.50 308
14809.64 260
14810.79 275
14811.94 259
14813.09 289
14814.24 296
14815.39 308
14816.54 294
14817.69 287
14818.84 262
14819.99 278
14821.14 275
14822.28 273
14823.43 294
14824.58 292
14825.73 314
14826.88 255
14828.03 270
14829.18 268
14830.33 267
14831.48 284
14832.63 262
14833.78 270
14834.93 298
14836.08 300
14837.23 270
14838.38 277
14839.53 268
14840.68 287
14841.83 251
14842.98 271
14844.13 258
14845.28 276
14846.43 268
14847.58 271
14848.73 253
14849.88 253
14851.03 260
14852.18 278
14853.33 259
14854.48 268
14855.63 272
14856.78 298
14857.93 300
14859.08 252
14860.24 284
14861.39 298
14862.54 297
14863.69 295
14864.84 310
14865.99 286
14867.14 289
14868.29 254
14869.44 271
14870.59 277
14871.75 288
14872.90 307
14874.05 298
14875.20 281
14876.35 287
14877.50 283
14878.65 275
14879.81 291
14880.96 289
14882.11 313
14883.26 290
14884.41 299
14885.56 258
14886.71 293
14887.87 297
14889.02 311
14890.17 296
14891.32 296
14892.47 278
14893.63 282
14894.78 275
14895.93 270
14897.08 278
14898.24 255
14899.39 294
14900.54 267
14901.69 292
14902.84 297
14904.00 308
14905.15 279
14906.30 286
14907.45 265
14908.61 273
14909.76 275
14910.91 271
14912.07 318
14913.22 307
14914.37 304
14915.52 288
14916.68 299
14917.83 293
14918.98 300
14920.14 286
14921.29 286
14922.44 271
14923.60 270
14924.75 245
14925.90 259
14927.06 262
14928.21 278
14929.36 278
14930.52 277
14931.67 297
14932.82 293
14933.98 282
14935.13 292
14936.28 282
14937.44 321
14938.59 307
14939.74 276
14940.90 296
14942.05 277
14943.21 305
14944.36 299
14945.51 278
14946.67 276
14947.82 289
14948.98 300
14950.13 299
14951.29 288
14952.44 295
14953.59 286
14954.75 271
14955.90 314
14957.06 286
14958.21 293
14959.37 290
14960.52 278
14961.68 288
14962.83 308
14963.99 307
14965.14 259
14966.29 271
14967.45 292
14968.60 278
14969.76 301
14970.91 307
14972.07 305
14973.22 311
14974.38 288
14975.54 326
14976.69 283
14977.85 303
14979.00 295
14980.16 289
14981.31 266
14982.47 308
14983.62 278
14984.78 275
14985.93 294
14987.09 309
14988.25 297
14989.40 299
14990.56 286
14991.71 278
14992.87 303
14994.02 287
14995.18 308
14996.34 288
14997.49 306
14998.65 260
14999.80 298
15000.96 289
15002.12 267
15003.27 283
15004.43 296
15005.59 285
15006.74 273
15007.90 300
15009.06 285
15010.21 283
15011.37 274
15012.53 273
15013.68 286
15014.84 271
15016.00 274
15017.15 278
15018.31 293
15019.47 263
15020.62 272
15021.78 271
15022.94 274
15024.09 277
15025.25 277
15026.41 277
15027.57 310
15028.72 289
15029.88 301
15031.04 276
15032.19 271
15033.35 275
15034.51 294
15035.67 286
15036.82 294
15037.98 284
15039.14 299
15040.30 284
15041.46 282
15042.61 283
15043.77 286
15044.93 293
15046.09 263
15047.25 298
15048.40 270
15049.56 287
15050.72 273
15051.88 265
15053.04 282
15054.19 292
15055.35 287
15056.51 271
15057.67 277
15058.83 275
15059.99 290
15061.14 279
15062.30 292
15063.46 263
15064.62 270
15065.78 264
15066.94 280
15068.10 317
15069.26 287
15070.41 271
15071.57 305
15072.73 299
15073.89 247
15075.05 273
15076.21 300
15077.37 320
15078.53 276
15079.69 273
15080.85 259
15082.00 302
15083.16 307
15084.32 283
15085.48 276
15086.64 297
15087.80 289
15088.96 280
15090.12 282
15091.28 281
15092.44 300
15093.60 295
15094.76 289
15095.92 294
15097.08 280
15098.24 276
15099.40 268
15100.56 279
15101.72 283
15102.88 274
15104.04 290
15105.20 269
15106.36 265
15107.52 280
15108.68 297
15109.84 281
15111.00 267
15112.16 298
15113.32 272
15114.48 283
15115.64 281
15116.80 271
15117.97 261
15119.13 244
15120.29 267
15121.45 282
15122.61 273
15123.77 264
15124.93 263
15126.09 256
15127.25 285
15128.41 262
15129.57 254
15130.74 274
15131.90 288
15133.06 283
15134.22 271
15135.38 281
15136.54 288
15137.70 273
15138.87 285
15140.03 260
15141.19 273
15142.35 298
15143.51 252
15144.67 258
15145.84 277
15147.00 263
15148.16 265
15149.32 260
15150.48 255
15151.65 264
15152.81 285
15153.97 274
15155.13 272
15156.29 270
15157.46 277
15158.62 272
15159.78 295
15160.94 283
15162.10 269
15163.27 273
15164.43 273
15165.59 292
15166.75 277
15167.92 270
15169.08 284
15170.24 292
15171.41 283
15172.57 296
15173.73 292
15174.89 269
15176.06 290
15177.22 284
15178.38 292
15179.55 298
15180.71 281
15181.87 290
15183.04 308
15184.20 288
15185.36 274
15186.53 293
15187.69 306
15188.85 304
15190.02 294
15191.18 304
15192.34 286
15193.51 308
15194.67 288
15195.83 257
15197.00 272
15198.16 299
15199.32 286
15200.49 290
15201.65 277
15202.82 282
15203.98 278
15205.14 273
15206.31 280
15207.47 285
15208.64 280
15209.80 289
15210.97 305
15212.13 294
15213.29 293
15214.46 295
15215.62 294
15216.79 289
15217.95 295
15219.12 286
15220.28 276
15221.45 307
15222.61 299
15223.78 293
15224.94 307
15226.10 304
15227.27 288
15228.43 301
15229.60 312
15230.76 296
15231.93 292
15233.09 295
15234.26 325
15235.43 321
15236.59 292
15237.76 290
15238.92 291
15240.09 329
15241.25 287
15242.42 297
15243.58 303
15244.75 277
15245.91 319
15247.08 314
15248.25 324
15249.41 290
15250.58 319
15251.74 292
15252.91 317
15254.07 306
15255.24 289
15256.41 285
15257.57 317
15258.74 279
15259.90 303
15261.07 283
15262.24 253
15263.40 307
15264.57 300
15265.74 267
15266.90 303
15268.07 297
15269.24 307
15270.40 287
15271.57 301
15272.73 282
15273.90 276
15275.07 287
15276.23 265
15277.40 288
15278.57 291
15279.74 273
15280.90 310
15282.07 274
15283.24 281
15284.40 292
15285.57 283
15286.74 286
15287.90 261
15289.07 285
15290.24 281
15291.41 263
15292.57 258
15293.74 304
15294.91 304
15296.08 304
15297.24 266
15298.41 280
15299.58 286
15300.75 299
15301.91 283
15303.08 323
15304.25 288
15305.42 272
15306.59 283
15307.75 304
15308.92 288
15310.09 287
15311.26 282
15312.43 297
15313.59 284
15314.76 270
15315.93 319
15317.10 283
15318.27 293
15319.44 289
15320.60 315
15321.77 313
15322.94 293
15324.11 259
15325.28 278
15326.45 290
15327.62 289
15328.79 263
15329.95 272
15331.12 281
15332.29 288
15333.46 284
15334.63 287
15335.80 275
15336.97 281
15338.14 284
15339.31 266
15340.48 288
15341.64 260
15342.81 270
15343.98 274
15345.15 256
15346.32 283
15347.49 286
15348.66 265
15349.83 265
15351.00 274
15352.17 276
15353.34 286
15354.51 304
15355.68 289
15356.85 286
15358.02 280
15359.19 295
15360.36 287
15361.53 285
15362.70 302
15363.87 287
15365.04 281
15366.21 293
15367.38 300
15368.55 296
15369.72 316
15370.89 284
15372.06 293
15373.23 280
15374.40 293
15375.57 298
15376.74 294
15377.91 283
15379.08 287
15380.25 329
15381.43 297
15382.60 264
15383.77 267
15384.94 263
15386.11 275
15387.28 283
15388.45 283
15389.62 292
15390.79 284
15391.96 290
15393.14 289
15394.31 267
15395.48 302
15396.65 308
15397.82 292
15398.99 302
15400.16 299
15401.34 313
15402.51 295
15403.68 304
15404.85 304
15406.02 298
15407.19 309
15408.37 305
15409.54 295
15410.71 295
15411.88 312
15413.05 320
15414.23 304
15415.40 302
15416.57 295
15417.74 257
15418.91 289
15420.09 288
15421.26 302
15422.43 287
15423.60 266
15424.78 287
15425.95 290
15427.12 287
15428.29 292
15429.47 305
15430.64 287
15431.81 293
15432.98 307
15434.16 284
15435.33 257
15436.50 254
15437.67 267
15438.85 293
15440.02 287
15441.19 263
15442.37 272
15443.54 275
15444.71 299
15445.89 273
15447.06 294
15448.23 286
15449.41 289
15450.58 289
15451.75 285
15452.93 269
15454.10 278
15455.27 310
15456.45 297
15457.62 306
15458.79 284
15459.97 286
15461.14 281
15462.32 275
15463.49 295
15464.66 297
15465.84 268
15467.01 268
15468.19 282
15469.36 271
15470.53 267
15471.71 258
15472.88 287
15474.06 268
15475.23 266
15476.41 261
15477.58 271
15478.75 260
15479.93 254
15481.10 269
15482.28 281
15483.45 265
15484.63 289
15485.80 266
15486.98 295
15488.15 299
15489.33 267
15490.50 287
15491.68 296
15492.85 284
15494.03 288
15495.20 316
15496.38 289
15497.55 270
15498.73 295
15499.90 294
15501.08 292
15502.25 296
15503.43 290
15504.60 287
15505.78 270
15506.96 262
15508.13 252
15509.31 262
15510.48 271
15511.66 279
15512.83 290
15514.01 292
15515.19 305
15516.36 287
15517.54 289
15518.71 285
15519.89 285
15521.07 271
15522.24 300
15523.42 272
15524.59 286
15525.77 297
15526.95 278
15528.12 254
15529.30 287
15530.48 278
15531.65 298
15532.83 309
15534.01 308
15535.18 290
15536.36 320
15537.54 287
15538.71 290
15539.89 294
15541.07 297
15542.24 265
15543.42 299
15544.60 287
15545.77 285
15546.95 306
15548.13 307
15549.30 268
15550.48 292
15551.66 289
15552.84 318
15554.01 319
15555.19 289
15556.37 287
15557.55 278
15558.72 294
15559.90 292
15561.08 293
15562.26 311
15563.43 304
15564.61 306
15565.79 330
15566.97 274
15568.14 305
15569.32 299
15570.50 313
15571.68 304
15572.86 320
15574.03 294
15575.21 299
15576.39 295
15577.57 275
15578.75 300
15579.93 289
15581.10 287
15582.28 301
15583.46 320
15584.64 343
15585.82 312
15587.00 302
15588.18 307
15589.35 305
15590.53 315
15591.71 325
15592.89 314
15594.07 338
15595.25 289
15596.43 344
15597.61 301
15598.78 287
15599.96 301
15601.14 345
15602.32 344
15603.50 326
15604.68 330
15605.86 294
15607.04 302
15608.22 324
15609.40 333
15610.58 323
15611.76 338
15612.94 329
15614.12 342
15615.30 342
15616.48 350
15617.66 330
15618.84 311
15620.01 342
15621.19 342
15622.37 354
15623.55 371
15624.73 339
15625.91 354
15627.09 342
15628.27 349
15629.46 352
15630.64 353
15631.82 359
15633.00 361
15634.18 345
15635.36 364
15636.54 341
15637.72 309
15638.90 339
15640.08 370
15641.26 351
15642.44 350
15643.62 327
15644.80 370
15645.98 377
15647.16 360
15648.34 344
15649.52 349
15650.71 345
15651.89 347
15653.07 345
15654.25 384
15655.43 389
15656.61 365
15657.79 353
15658.97 379
15660.16 379
15661.34 356
15662.52 331
15663.70 349
15664.88 344
15666.06 344
15667.24 352
15668.43 346
15669.61 349
15670.79 344
15671.97 352
15673.15 345
15674.33 356
15675.52 340
15676.70 351
15677.88 357
15679.06 349
15680.24 331
15681.43 335
15682.61 329
15683.79 354
15684.97 355
15686.16 327
15687.34 358
15688.52 356
15689.70 360
15690.89 354
15692.07 357
15693.25 358
15694.43 328
15695.62 326
15696.80 336
15697.98 361
15699.16 339
15700.35 352
15701.53 318
15702.71 343
15703.90 370
15705.08 374
15706.26 340
15707.45 352
15708.63 383
15709.81 354
15711.00 346
15712.18 356
15713.36 366
15714.55 381
15715.73 358
15716.91 384
15718.10 354
15719.28 374
15720.46 379
15721.65 353
15722.83 363
15724.01 359
15725.20 367
15726.38 361
15727.57 344
15728.75 352
15729.93 363
15731.12 400
15732.30 371
15733.49 375
15734.67 350
15735.85 330
15737.04 373
15738.22 378
15739.41 371
15740.59 386
15741.78 374
15742.96 344
15744.14 371
15745.33 382
15746.51 386
15747.70 386
15748.88 393
15750.07 390
15751.25 391
15752.44 354
15753.62 383
15754.81 387
15755.99 384
15757.18 361
15758.36 380
15759.55 359
15760.73 413
15761.92 387
15763.10 402
15764.29 362
15765.47 378
15766.66 364
15767.84 367
15769.03 381
15770.21 383
15771.40 369
15772.59 368
15773.77 325
15774.96 328
15776.14 365
15777.33 346
15778.51 345
15779.70 357
15780.89 372
15782.07 352
15783.26 332
15784.44 356
15785.63 356
15786.82 343
15788.00 333
15789.19 334
15790.37 321
15791.56 348
15792.75 348
15793.93 356
15795.12 340
15796.31 336
15797.49 299
15798.68 337
15799.87 346
15801.05 340
15802.24 310
15803.43 301
15804.61 321
15805.80 321
15806.99 307
15808.17 311
15809.36 318
15810.55 331
15811.73 318
15812.92 341
15814.11 341
15815.30 334
15816.48 317
15817.67 300
15818.86 355
15820.05 338
15821.23 343
15822.42 338
15823.61 329
15824.80 316
15825.98 283
15827.17 302
15828.36 334
15829.55 322
15830.73 331
15831.92 337
15833.11 337
15834.30 346
15835.49 302
15836.67 322
15837.86 305
15839.05 327
15840.24 333
15841.43 326
15842.61 310
15843.80 283
15844.99 301
15846.18 302
15847.37 312
15848.56 283
15849.74 318
15850.93 337
15852.12 318
15853.31 320
15854.50 316
15855.69 317
15856.88 325
15858.06 325
15859.25 315
15860.44 283
15861.63 273
15862.82 298
15864.01 284
15865.20 311
15866.39 307
15867.58 308
15868.77 319
15869.95 316
15871.14 320
15872.33 310
15873.52 326
15874.71 326
15875.90 327
15877.09 327
15878.28 314
15879.47 308
15880.66 307
15881.85 311
15883.04 318
15884.23 315
15885.42 362
15886.61 325
15887.80 325
15888.99 298
15890.18 311
15891.37 314
15892.56 332
15893.75 355
15894.94 346
15896.13 322
15897.32 329
15898.51 340
15899.70 309
15900.89 343
15902.08 319
15903.27 361
15904.46 336
15905.65 337
15906.84 329
15908.03 333
15909.22 326
15910.42 313
15911.61 316
15912.80 320
15913.99 324
15915.18 360
15916.37 321
15917.56 332
15918.75 331
15919.94 302
15921.13 323
15922.32 338
15923.52 326
15924.71 370
15925.90 346
15927.09 294
15928.28 328
15929.47 312
15930.66 330
15931.86 324
15933.05 313
15934.24 299
15935.43 328
15936.62 322
15937.81 322
15939.01 317
15940.20 307
15941.39 330
15942.58 333
15943.77 321
15944.97 314
15946.16 349
15947.35 298
15948.54 303
15949.73 309
15950.93 322
15952.12 292
15953.31 320
15954.50 296
15955.70 283
15956.89 321
15958.08 306
15959.27 311
15960.47 307
15961.66 304
15962.85 294
15964.04 279
15965.24 275
15966.43 285
15967.62 277
15968.82 318
15970.01 300
15971.20 285
15972.40 296
15973.59 279
15974.78 302
15975.97 288
15977.17 312
15978.36 307
15979.55 282
15980.75 295
15981.94 280
15983.13 267
15984.33 297
15985.52 253
15986.72 268
15987.91 252
15989.10 253
15990.30 255
15991.49 297
15992.68 315
15993.88 283
15995.07 288
15996.27 294
15997.46 279
15998.65 273
15999.85 282
16001.04 275
16002.24 278
16003.43 277
16004.63 275
16005.82 291
16007.01 258
16008.21 267
16009.40 277
16010.60 274
16011.79 276
16012.99 274
16014.18 291
16015.38 273
16016.57 281
16017.76 309
16018.96 277
16020.15 261
16021.35 274
16022.54 271
16023.74 254
16024.93 296
16026.13 265
16027.32 275
16028.52 277
16029.72 268
16030.91 284
16032.11 301
16033.30 296
16034.50 245
16035.69 265
16036.89 271
16038.08 259
16039.28 243
16040.47 268
16041.67 271
16042.87 265
16044.06 273
16045.26 265
16046.45 261
16047.65 261
16048.84 274
16050.04 275
16051.24 261
16052.43 251
16053.63 277
16054.82 259
16056.02 272
16057.22 267
16058.41 264
16059.61 254
16060.81 233
16062.00 248
16063.20 269
16064.40 257
16065.59 252
16066.79 282
16067.99 269
16069.18 266
16070.38 254
16071.58 296
16072.77 259
16073.97 260
16075.17 274
16076.36 262
16077.56 270
16078.76 262
16079.95 253
16081.15 277
16082.35 255
16083.55 247
16084.74 238
16085.94 250
16087.14 260
16088.33 254
16089.53 245
16090.73 248
16091.93 280
16093.12 276
16094.32 251
16095.52 256
16096.72 277
16097.92 272
16099.11 249
16100.31 252
16101.51 255
16102.71 255
16103.90 264
16105.10 262
16106.30 256
16107.50 258
16108.70 254
16109.90 248
16111.09 261
16112.29 268
16113.49 249
16114.69 267
16115.89 245
16117.09 263
16118.28 241
16119.48 274
16120.68 253
16121.88 246
16123.08 243
16124.28 237
16125.48 258
16126.67 235
16127.87 256
16129.07 242
16130.27 262
16131.47 250
16132.67 267
16133.87 266
16135.07 251
16136.27 260
16137.47 256
16138.67 244
16139.86 255
16141.06 253
16142.26 247
16143.46 246
16144.66 234
16145.86 247
16147.06 232
16148.26 261
16149.46 251
16150.66 263
16151.86 234
16153.06 253
16154.26 240
16155.46 243
16156.66 263
16157.86 238
16159.06 228
16160.26 224
16161.46 240
16162.66 234
16163.86 240
16165.06 232
16166.26 267
16167.46 246
16168.66 247
16169.86 231
16171.06 253
16172.26 238
16173.46 249
16174.66 249
16175.86 226
16177.07 250
16178.27 263
16179.47 262
16180.67 259
16181.87 232
16183.07 237
16184.27 237
16185.47 258
16186.67 229
16187.87 254
16189.07 273
16190.28 254
16191.48 261
16192.68 246
16193.88 249
16195.08 254
16196.28 265
16197.48 270
16198.69 261
16199.89 270
16201.09 249
16202.29 251
16203.49 265
16204.69 234
16205.90 257
16207.10 245
16208.30 252
16209.50 268
16210.70 270
16211.91 282
16213.11 260
16214.31 262
16215.51 259
16216.71 269
16217.92 237
16219.12 249
16220.32 251
16221.52 264
16222.72 241
16223.93 242
16225.13 247
16226.33 258
16227.53 255
16228.74 246
16229.94 253
16231.14 237
16232.35 252
16233.55 250
16234.75 267
16235.95 282
16237.16 267
16238.36 279
16239.56 257
16240.77 249
16241.97 244
16243.17 276
16244.38 263
16245.58 266
16246.78 258
16247.99 265
16249.19 258
16250.39 267
16251.60 258
16252.80 259
16254.00 246
16255.21 269
16256.41 271
16257.61 267
16258.82 264
16260.02 246
16261.22 277
16262.43 266
16263.63 277
16264.84 276
16266.04 278
16267.24 260
16268.45 266
16269.65 274
16270.86 307
16272.06 281
16273.27 286
16274.47 277
16275.67 267
16276.88 287
16278.08 287
16279.29 282
16280.49 272
16281.70 289
16282.90 294
16284.11 273
16285.31 251
16286.52 301
16287.72 306
16288.92 265
16290.13 251
16291.33 254
16292.54 299
16293.74 277
16294.95 271
16296.15 286
16297.36 253
16298.57 277
16299.77 279
16300.98 293
16302.18 294
16303.39 310
16304.59 306
16305.80 294
16307.00 299
16308.21 272
16309.41 290
16310.62 274
16311.83 255
16313.03 287
16314.24 292
16315.44 286
16316.65 254
16317.85 272
16319.06 259
16320.27 295
16321.47 288
16322.68 265
16323.88 263
16325.09 260
16326.30 292
16327.50 279
16328.71 281
16329.92 259
16331.12 262
16332.33 262
16333.54 276
16334.74 257
16335.95 265
16337.16 266
16338.36 256
16339.57 267
16340.78 244
16341.98 244
16343.19 259
16344.40 271
16345.60 256
16346.81 250
16348.02 244
16349.22 216
16350.43 252
16351.64 254
16352.85 249
16354.05 250
16355.26 245
16356.47 257
16357.67 262
16358.88 240
16360.09 234
16361.30 232
16362.50 254
16363.71 273
16364.92 261
16366.13 258
16367.34 219
16368.54 224
16369.75 243
16370.96 229
16372.17 256
16373.37 259
16374.58 253
16375.79 245
16377.00 241
16378.21 239
16379.42 238
16380.62 223
16381.83 215
16383.04 241
16384.25 220
16385.46 239
16386.67 220
16387.87 257
16389.08 251
16390.29 243
16391.50 255
16392.71 227
16393.92 216
16395.13 227
16396.33 225
16397.54 262
16398.75 214
16399.96 262
16401.17 235
16402.38 232
16403.59 235
16404.80 219
16406.01 230
16407.22 229
16408.42 248
16409.63 230
16410.84 242
16412.05 223
16413.26 217
16414.47 251
16415.68 271
16416.89 229
16418.10 234
16419.31 267
16420.52 245
16421.73 217
16422.94 248
16424.15 262
16425.36 244
16426.57 223
16427.78 229
16428.99 235
16430.20 234
16431.41 216
16432.62 213
16433.83 225
16435.04 211
16436.25 241
16437.46 236
16438.67 202
16439.88 232
16441.09 238
16442.30 236
16443.51 237
16444.72 223
16445.93 238
16447.14 220
16448.36 206
16449.57 235
16450.78 219
16451.99 221
16453.20 199
16454.41 231
16455.62 234
16456.83 226
16458.04 247
16459.25 232
16460.47 238
16461.68 218
16462.89 197
16464.10 232
16465.31 227
16466.52 240
16467.73 210
16468.94 218
16470.16 229
16471.37 207
16472.58 229
16473.79 258
16475.00 214
16476.21 236
16477.43 204
16478.64 223
16479.85 222
16481.06 229
16482.27 236
16483.49 238
16484.70 207
16485.91 210
16487.12 239
16488.33 222
16489.55 229
16490.76 232
16491.97 227
16493.18 220
16494.40 225
16495.61 216
16496.82 232
16498.03 215
16499.25 217
16500.46 237
16501.67 216
16502.88 197
16504.10 232
16505.31 230
16506.52 232
16507.74 215
16508.95 214
16510.16 243
16511.37 227
16512.59 229
16513.80 199
16515.01 203
16516.23 210
16517.44 209
16518.65 242
16519.87 245
16521.08 221
16522.29 231
16523.51 235
16524.72 231
16525.93 205
16527.15 245
16528.36 219
16529.58 220
16530.79 218
16532.00 209
16533.22 225
16534.43 199
16535.64 221
16536.86 206
16538.07 205
16539.29 237
16540.50 214
16541.72 214
16542.93 199
16544.14 220
16545.36 233
16546.57 239
16547.79 203
16549.00 223
16550.22 225
16551.43 210
16552.64 200
16553.86 209
16555.07 238
16556.29 215
16557.50 234
16558.72 189
16559.93 195
16561.15 226
16562.36 223
16563.58 215
16564.79 202
16566.01 210
16567.22 219
16568.44 232
16569.65 209
16570.87 190
16572.08 188
16573.30 223
16574.51 220
16575.73 204
16576.95 204
16578.16 220
16579.38 253
16580.59 214
16581.81 208
16583.02 191
16584.24 213
16585.45 245
16586.67 243
16587.89 203
16589.10 205
16590.32 220
16591.53 231
16592.75 219
16593.97 205
16595.18 195
16596.40 228
16597.61 215
16598.83 218
16600.05 212
16601.26 214
16602.48 215
16603.70 232
16604.91 220
16606.13 195
16607.35 222
16608.56 225
16609.78 222
16611.00 192
16612.21 222
16613.43 212
16614.65 196
16615.86 194
16617.08 188
16618.30 215
16619.51 196
16620.73 186
16621.95 214
16623.17 212
16624.38 215
16625.60 204
16626.82 228
16628.03 226
16629.25 204
16630.47 214
16631.69 224
16632.90 210
16634.12 212
16635.34 217
16636.56 203
16637.77 222
16638.99 200
16640.21 190
16641.43 211
16642.65 206
16643.86 194
16645.08 212
16646.30 214
16647.52 192
16648.74 212
16649.95 213
16651.17 216
16652.39 209
16653.61 229
16654.83 222
16656.05 223
16657.26 194
16658.48 210
16659.70 200
16660.92 195
16662.14 191
16663.36 200
16664.58 202
16665.79 202
16667.01 205
16668.23 222
16669.45 202
16670.67 204
16671.89 211
16673.11 196
16674.33 207
16675.55 221
16676.76 235
16677.98 208
16679.20 207
16680.42 216
16681.64 215
16682.86 221
16684.08 213
16685.30 202
16686.52 196
16687.74 188
16688.96 198
16690.18 196
16691.40 179
16692.62 196
16693.84 207
16695.06 212
16696.28 210
16697.50 187
16698.72 199
16699.94 222
16701.16 194
16702.38 192
16703.60 208
16704.82 190
16706.04 188
16707.26 207
16708.48 232
16709.70 211
16710.92 200
16712.14 192
16713.36 212
16714.58 216
16715.80 194
16717.02 198
16718.24 205
16719.46 222
16720.68 202
16721.90 198
16723.12 214
16724.34 207
16725.57 209
16726.79 216
16728.01 195
16729.23 205
16730.45 215
16731.67 205
16732.89 198
16734.11 186
16735.33 191
16736.56 202
16737.78 218
16739.00 182
16740.22 201
16741.44 208
16742.66 190
16743.88 197
16745.11 228
16746.33 218
16747.55 207
16748.77 243
16749.99 204
16751.21 200
16752.44 198
16753.66 200
16754.88 201
16756.10 219
16757.32 189
16758.55 186
16759.77 193
16760.99 186
16762.21 192
16763.44 203
16764.66 215
16765.88 210
16767.10 214
16768.32 210
16769.55 184
16770.77 192
16771.99 187
16773.22 192
16774.44 195
16775.66 214
16776.88 211
16778.11 221
16779.33 196
16780.55 192
16781.77 210
16783.00 217
16784.22 208
16785.44 201
16786.67 185
16787.89 200
16789.11 196
16790.34 203
16791.56 193
16792.78 183
16794.01 204
16795.23 214
16796.45 199
16797.68 205
16798.90 212
16800.12 193
16801.35 200
16802.57 216
16803.80 207
16805.02 213
16806.24 188
16807.47 203
16808.69 212
16809.91 210
16811.14 224
16812.36 211
16813.59 199
16814.81 199
16816.04 194
16817.26 205
16818.48 233
16819.71 223
16820.93 195
16822.16 199
16823.38 194
16824.61 200
16825.83 171
16827.06 199
16828.28 188
16829.50 186
16830.73 190
16831.95 205
16833.18 216
16834.40 199
16835.63 216
16836.85 228
16838.08 203
16839.30 198
16840.53 191
16841.75 206
16842.98 214
16844.20 206
16845.43 202
16846.65 216
16847.88 216
16849.11 201
16850.33 199
16851.56 194
16852.78 210
16854.01 211
16855.23 211
16856.46 200
16857.68 197
16858.91 221
16860.14 205
16861.36 226
16862.59 200
16863.81 204
16865.04 209
16866.27 224
16867.49 218
16868.72 214
16869.94 212
16871.17 199
16872.40 210
16873.62 204
16874.85 206
16876.08 228
16877.30 236
16878.53 224
16879.76 227
16880.98 223
16882.21 221
16883.43 211
16884.66 226
16885.89 226
16887.12 237
16888.34 239
16889.57 221
16890.80 221
16892.02 226
16893.25 230
16894.48 232
16895.70 212
16896.93 197
16898.16 202
16899.39 228
16900.61 230
16901.84 219
16903.07 236
16904.29 235
16905.52 230
16906.75 201
16907.98 210
16909.20 221
16910.43 222
16911.66 228
16912.89 215
16914.12 218
16915.34 205
16916.57 210
16917.80 189
16919.03 223
16920.26 215
16921.48 210
16922.71 204
16923.94 207
16925.17 211
16926.40 212
16927.62 201
16928.85 214
16930.08 215
16931.31 216
16932.54 203
16933.77 192
16934.99 209
16936.22 196
16937.45 195
16938.68 201
16939.91 212
16941.14 206
16942.37 206
16943.60 200
16944.82 225
16946.05 216
16947.28 197
16948.51 195
16949.74 203
16950.97 202
16952.20 190
16953.43 213
16954.66 213
16955.89 193
16957.12 190
16958.34 220
16959.57 189
16960.80 215
16962.03 194
16963.26 194
16964.49 194
16965.72 200
16966.95 179
16968.18 200
16969.41 206
16970.64 188
16971.87 200
16973.10 191
16974.33 203
16975.56 210
16976.79 199
16978.02 204
16979.25 212
16980.48 204
16981.71 211
16982.94 214
16984.17 206
16985.40 193
16986.63 183
16987.86 216
16989.09 208
16990.32 212
16991.55 191
16992.79 208
16994.02 199
16995.25 199
16996.48 234
16997.71 181
16998.94 187
17000.17 205
17001.40 185
17002.63 206
17003.86 202
17005.09 195
17006.32 195
17007.56 188
17008.79 197
17010.02 186
17011.25 193
17012.48 202
17013.71 199
17014.94 196
17016.18 188
17017.41 203
17018.64 200
17019.87 205
17021.10 219
17022.33 180
17023.57 202
17024.80 204
17026.03 186
17027.26 190
17028.49 180
17029.72 196
17030.96 189
17032.19 207
17033.42 182
17034.65 194
17035.88 198
17037.12 189
17038.35 191
17039.58 203
17040.81 197
17042.05 181
17043.28 198
17044.51 196
17045.74 206
17046.98 171
17048.21 205
17049.44 194
17050.67 187
17051.91 168
17053.14 200
17054.37 192
17055.61 183
17056.84 192
17058.07 193
17059.30 208
17060.54 173
17061.77 188
17063.00 177
17064.24 194
17065.47 167
17066.70 197
17067.94 209
17069.17 192
17070.40 196
17071.64 180
17072.87 179
17074.10 198
17075.34 179
17076.57 191
17077.81 184
17079.04 205
17080.27 198
17081.51 185
17082.74 185
17083.97 182
17085.21 193
17086.44 175
17087.68 198
17088.91 185
17090.15 195
17091.38 195
17092.61 188
17093.85 203
17095.08 223
17096.32 195
17097.55 174
17098.79 187
17100.02 189
17101.25 204
17102.49 191
17103.72 185
17104.96 185
17106.19 179
17107.43 180
17108.66 202
17109.90 200
17111.13 186
17112.37 196
17113.60 205
17114.84 197
17116.07 181
17117.31 202
17118.54 182
17119.78 201
17121.01 198
17122.25 193
17123.48 216
17124.72 166
17125.95 162
17127.19 179
17128.43 192
17129.66 190
17130.90 193
17132.13 198
17133.37 173
17134.60 186
17135.84 201
17137.08 223
17138.31 208
17139.55 161
17140.78 191
17142.02 193
17143.26 186
17144.49 208
17145.73 207
17146.96 187
17148.20 219
17149.44 200
17150.67 183
17151.91 196
17153.15 177
17154.38 214
17155.62 201
17156.85 197
17158.09 186
17159.33 204
17160.56 220
17161.80 197
17163.04 191
17164.28 178
17165.51 195
17166.75 202
17167.99 187
17169.22 207
17170.46 174
17171.70 194
17172.93 206
17174.17 199
17175.41 206
17176.65 202
17177.88 187
17179.12 216
17180.36 188
17181.60 176
17182.83 180
17184.07 183
17185.31 168
17186.55 173
17187.78 188
17189.02 179
17190.26 174
17191.50 176
17192.73 182
17193.97 193
17195.21 181
17196.45 173
17197.69 206
17198.92 184
17200.16 202
17201.40 179
17202.64 183
17203.88 201
17205.12 206
17206.35 177
17207.59 174
17208.83 180
17210.07 186
17211.31 196
17212.55 172
17213.78 195
17215.02 208
17216.26 215
17217.50 197
17218.74 179
17219.98 197
17221.22 200
17222.46 197
17223.69 177
17224.93 194
17226.17 177
17227.41 182
17228.65 189
17229.89 178
17231.13 203
17232.37 209
17233.61 195
17234.85 185
17236.09 186
17237.33 193
17238.57 217
17239.81 202
17241.04 188
17242.28 198
17243.52 205
17244.76 191
17246.00 176
17247.24 188
17248.48 199
17249.72 166
17250.96 170
17252.20 186
17253.44 193
17254.68 196
17255.92 195
17257.16 202
17258.40 193
17259.64 187
17260.88 198
17262.12 191
17263.37 173
17264.61 154
17265.85 167
17267.09 174
17268.33 171
17269.57 170
17270.81 169
17272.05 194
17273.29 181
17274.53 174
17275.77 190
17277.01 200
17278.25 199
17279.49 185
17280.74 173
17281.98 179
17283.22 162
17284.46 181
17285.70 189
17286.94 160
17288.18 188
17289.42 188
17290.66 176
17291.91 177
17293.15 192
17294.39 185
17295.63 193
17296.87 204
17298.11 192
17299.36 177
17300.60 191
17301.84 164
17303.08 189
17304.32 180
17305.56 183
17306.81 188
17308.05 184
17309.29 185
17310.53 175
17311.77 196
17313.02 216
17314.26 187
17315.50 208
17316.74 204
17317.99 201
17319.23 202
17320.47 164
17321.71 193
17322.96 190
17324.20 175
17325.44 179
17326.68 181
17327.93 176
17329.17 177
17330.41 199
17331.65 201
17332.90 189
17334.14 175
17335.38 181
17336.63 174
17337.87 186
17339.11 173
17340.36 193
17341.60 193
17342.84 171
17344.09 193
17345.33 167
17346.57 177
17347.82 181
17349.06 204
17350.30 187
17351.55 170
17352.79 169
17354.03 189
17355.28 170
17356.52 179
17357.76 187
17359.01 197
17360.25 183
17361.50 178
17362.74 165
17363.98 160
17365.23 164
17366.47 170
17367.72 177
17368.96 169
17370.21 164
17371.45 177
17372.69 186
17373.94 174
17375.18 186
17376.43 167
17377.67 168
17378.92 179
17380.16 190
17381.41 198
17382.65 176
17383.89 171
17385.14 173
17386.38 182
17387.63 155
17388.87 165
17390.12 169
17391.36 183
17392.61 182
17393.85 174
17395.10 178
17396.34 189
17397.59 185
17398.83 180
17400.08 187
17401.33 168
17402.57 178
17403.82 190
17405.06 180
17406.31 175
17407.55 193
17408.80 180
17410.04 190
17411.29 180
17412.54 174
17413.78 189
17415.03 193
17416.27 191
17417.52 204
17418.76 181
17420.01 184
17421.26 166
17422.50 189
17423.75 183
17425.00 192
17426.24 178
17427.49 195
17428.73 200
17429.98 188
17431.23 188
17432.47 177
17433.72 182
17434.97 189
17436.21 171
17437.46 188
17438.71 186
17439.95 182
17441.20 183
17442.45 175
17443.69 178
17444.94 180
17446.19 196
17447.43 186
17448.68 211
17449.93 191
17451.18 191
17452.42 192
17453.67 186
17454.92 187
17456.16 187
17457.41 193
17458.66 185
17459.91 182
17461.15 193
17462.40 184
17463.65 161
17464.90 174
17466.14 180
17467.39 200
17468.64 180
17469.89 193
17471.14 185
17472.38 175
17473.63 197
17474.88 193
17476.13 180
17477.38 190
17478.62 190
17479.87 179
17481.12 206
17482.37 181
17483.62 197
17484.86 204
17486.11 189
17487.36 190
17488.61 170
17489.86 178
17491.11 177
17492.36 175
17493.60 203
17494.85 186
17496.10 181
17497.35 208
17498.60 185
17499.85 205
17501.10 191
17502.35 197
17503.59 198
17504.84 204
17506.09 193
17507.34 174
17508.59 194
17509.84 189
17511.09 198
17512.34 206
17513.59 175
17514.84 194
17516.09 209
17517.34 162
17518.59 183
17519.84 177
17521.09 186
17522.33 188
17523.58 197
17524.83 218
17526.08 197
17527.33 205
17528.58 221
17529.83 195
17531.08 211
17532.33 196
17533.58 200
17534.83 200
17536.08 193
17537.33 222
17538.58 198
17539.83 201
17541.09 196
17542.34 209
17543.59 201
17544.84 207
17546.09 177
17547.34 183
17548.59 191
17549.84 200
17551.09 196
17552.34 196
17553.59 199
17554.84 197
17556.09 193
17557.34 202
17558.59 194
17559.85 192
17561.10 195
17562.35 186
17563.60 207
17564.85 210
17566.10 173
17567.35 184
17568.60 198
17569.86 193
17571.11 198
17572.36 205
17573.61 200
17574.86 187
17576.11 193
17577.36 203
17578.62 205
17579.87 190
17581.12 199
17582.37 202
17583.62 191
17584.87 201
17586.13 212
17587.38 205
17588.63 205
17589.88 201
17591.13 200
17592.39 201
17593.64 188
17594.89 190
17596.14 192
17597.40 215
17598.65 217
17599.90 201
17601.15 199
17602.41 206
17603.66 195
17604.91 184
17606.16 198
17607.42 216
17608.67 205
17609.92 215
17611.17 197
17612.43 198
17613.68 185
17614.93 186
17616.19 204
17617.44 212
17618.69 208
17619.95 185
17621.20 201
17622.45 207
17623.71 182
17624.96 195
17626.21 223
17627.47 184
17628.72 200
17629.97 188
17631.23 205
17632.48 197
17633.73 167
17634.99 168
17636.24 179
17637.49 199
17638.75 185
17640.00 188
17641.26 198
17642.51 173
17643.76 184
17645.02 199
17646.27 206
17647.53 184
17648.78 196
17650.03 195
17651.29 175
17652.54 197
17653.80 212
17655.05 208
17656.31 195
17657.56 191
17658.82 203
17660.07 184
17661.32 225
17662.58 179
17663.83 195
17665.09 186
17666.34 198
17667.60 188
17668.85 203
17670.11 179
17671.36 180
17672.62 177
17673.87 180
17675.13 184
17676.38 175
17677.64 195
17678.89 185
17680.15 198
17681.40 192
17682.66 180
17683.92 180
17685.17 198
17686.43 194
17687.68 197
17688.94 193
17690.19 180
17691.45 200
17692.70 185
17693.96 190
17695.22 188
17696.47 192
17697.73 195
17698.98 201
17700.24 178
17701.50 188
17702.75 183
17704.01 199
17705.26 211
17706.52 173
17707.78 193
17709.03 181
17710.29 183
17711.55 183
17712.80 199
17714.06 178
17715.32 210
17716.57 190
17717.83 182
17719.09 213
17720.34 192
17721.60 189
17722.86 206
17724.11 187
17725.37 175
17726.63 182
17727.88 179
17729.14 195
17730.40 189
17731.65 206
17732.91 197
17734.17 171
17735.43 193
17736.68 195
17737.94 222
17739.20 210
17740.46 182
17741.71 192
17742.97 195
17744.23 193
17745.49 218
17746.74 183
17748.00 169
17749.26 178
17750.52 206
17751.77 202
17753.03 191
17754.29 191
17755.55 210
17756.81 186
17758.06 183
17759.32 192
17760.58 181
17761.84 210
17763.10 193
17764.35 188
17765.61 168
17766.87 184
17768.13 175
17769.39 176
17770.65 208
17771.91 182
17773.16 179
17774.42 199
17775.68 192
17776.94 198
17778.20 184
17779.46 176
17780.72 213
17781.98 217
17783.23 185
17784.49 184
17785.75 190
17787.01 185
17788.27 200
17789.53 183
17790.79 224
17792.05 220
17793.31 197
17794.57 189
17795.83 199
17797.09 187
17798.34 206
17799.60 208
17800.86 200
17802.12 213
17803.38 191
17804.64 217
17805.90 189
17807.16 205
17808.42 191
17809.68 196
17810.94 202
17812.20 222
17813.46 211
17814.72 196
17815.98 184
17817.24 205
17818.50 206
17819.76 200
17821.02 184
17822.28 201
17823.54 160
17824.80 177
17826.06 191
17827.33 169
17828.59 174
17829.85 183
17831.11 193
17832.37 198
17833.63 197
17834.89 193
17836.15 190
17837.41 175
17838.67 185
17839.93 193
17841.19 185
17842.45 189
17843.72 179
17844.98 178
17846.24 176
17847.50 177
17848.76 193
17850.02 190
17851.28 193
17852.54 181
17853.81 165
17855.07 197
17856.33 189
17857.59 175
17858.85 183
17860.11 184
17861.38 168
17862.64 178
17863.90 179
17865.16 185
17866.42 193
17867.68 175
17868.95 179
17870.21 187
17871.47 195
17872.73 176
17874.00 195
17875.26 175
17876.52 202
17877.78 184
17879.04 162
17880.31 165
17881.57 170
17882.83 187
17884.09 170
17885.36 159
17886.62 156
17887.88 160
17889.14 161
17890.41 171
17891.67 170
17892.93 195
17894.20 172
17895.46 185
17896.72 177
17897.98 174
17899.25 160
17900.51 179
17901.77 212
17903.04 186
17904.30 154
17905.56 191
17906.83 180
17908.09 165
17909.35 196
17910.62 171
17911.88 177
17913.14 157
17914.41 155
17915.67 178
17916.93 178
17918.20 175
17919.46 179
17920.73 192
17921.99 180
17923.25 183
17924.52 180
17925.78 199
17927.05 170
17928.31 197
17929.57 171
17930.84 174
17932.10 191
17933.37 177
17934.63 200
17935.90 179
17937.16 196
17938.42 175
17939.69 172
17940.95 156
17942.22 176
17943.48 176
17944.75 184
17946.01 167
17947.28 180
17948.54 182
17949.81 211
17951.07 179
17952.34 179
17953.60 173
17954.87 162
17956.13 170
17957.40 196
17958.66 207
17959.93 157
17961.19 185
17962.46 183
17963.72 184
17964.99 160
17966.25 177
17967.52 181
17968.78 195
17970.05 185
17971.31 175
17972.58 159
17973.85 173
17975.11 180
17976.38 168
17977.64 172
17978.91 174
17980.18 173
17981.44 169
17982.71 161
17983.97 158
17985.24 184
17986.51 169
17987.77 212
17989.04 178
17990.30 192
17991.57 180
17992.84 176
17994.10 185
17995.37 181
17996.64 181
17997.90 180
17999.17 190
18000.44 188
18001.70 171
18002.97 169
18004.24 173
18005.50 175
18006.77 201
18008.04 170
18009.30 158
18010.57 169
18011.84 167
18013.10 179
18014.37 170
18015.64 180
18016.91 172
18018.17 178
18019.44 158
18020.71 192
18021.97 161
18023.24 180
18024.51 169
18025.78 184
18027.04 175
18028.31 177
18029.58 156
18030.85 164
18032.12 172
18033.38 178
18034.65 192
18035.92 173
18037.19 173
18038.45 178
18039.72 180
18040.99 166
18042.26 201
18043.53 165
18044.80 194
18046.06 182
18047.33 201
18048.60 178
18049.87 185
18051.14 160
18052.40 166
18053.67 196
18054.94 202
18056.21 178
18057.48 188
18058.75 187
18060.02 184
18061.29 194
18062.55 194
18063.82 185
18065.09 170
18066.36 190
18067.63 162
18068.90 181
18070.17 159
18071.44 188
18072.71 192
18073.98 195
18075.24 180
18076.51 194
18077.78 199
18079.05 192
18080.32 192
18081.59 173
18082.86 194
18084.13 162
18085.40 200
18086.67 165
18087.94 164
18089.21 167
18090.48 202
18091.75 189
18093.02 185
18094.29 196
18095.56 195
18096.83 193
18098.10 195
18099.37 210
18100.64 177
18101.91 203
18103.18 195
18104.45 192
18105.72 176
18106.99 203
18108.26 205
18109.53 208
18110.80 195
18112.07 179
18113.34 205
18114.61 177
18115.88 185
18117.15 195
18118.43 203
18119.70 190
18120.97 206
18122.24 181
18123.51 192
18124.78 204
18126.05 202
18127.32 204
18128.59 207
18129.86 207
18131.14 172
18132.41 170
18133.68 209
18134.95 206
18136.22 194
18137.49 205
18138.76 200
18140.04 209
18141.31 184
18142.58 187
18143.85 184
18145.12 204
18146.39 197
18147.67 196
18148.94 186
18150.21 200
18151.48 202
18152.75 173
18154.02 187
18155.30 189
18156.57 199
18157.84 205
18159.11 196
18160.39 186
18161.66 189
18162.93 180
18164.20 197
18165.47 195
18166.75 208
18168.02 198
18169.29 199
18170.56 202
18171.84 183
18173.11 178
18174.38 169
18175.66 207
18176.93 215
18178.20 195
18179.47 189
18180.75 178
18182.02 192
18183.29 177
18184.57 164
18185.84 192
18187.11 190
18188.39 191
18189.66 169
18190.93 194
18192.21 199
18193.48 203
18194.75 197
18196.03 195
18197.30 176
18198.57 190
18199.85 177
18201.12 176
18202.39 194
18203.67 186
18204.94 214
18206.22 188
18207.49 197
18208.76 190
18210.04 191
18211.31 197
18212.59 196
18213.86 189
18215.13 195
18216.41 194
18217.68 192
18218.96 190
18220.23 214
18221.51 191
18222.78 205
18224.05 212
18225.33 224
18226.60 195
18227.88 182
18229.15 172
18230.43 173
18231.70 173
18232.98 166
18234.25 194
18235.53 195
18236.80 180
18238.08 180
18239.35 179
18240.63 200
18241.90 188
18243.18 196
18244.45 210
18245.73 185
18247.00 168
18248.28 195
18249.55 209
18250.83 183
18252.10 195
18253.38 185
18254.65 213
18255.93 177
18257.21 196
18258.48 191
18259.76 183
18261.03 176
18262.31 203
18263.58 170
18264.86 189
18266.14 186
18267.41 179
18268.69 203
18269.96 190
18271.24 207
18272.52 177
18273.79 177
18275.07 180
18276.35 185
18277.62 188
18278.90 174
18280.17 189
18281.45 180
18282.73 169
18284.00 189
18285.28 172
18286.56 179
18287.83 172
18289.11 176
18290.39 186
18291.66 186
18292.94 170
18294.22 190
18295.50 187
18296.77 199
18298.05 171
18299.33 209
18300.60 185
18301.88 190
18303.16 198
18304.43 174
18305.71 191
18306.99 172
18308.27 177
18309.54 182
18310.82 177
18312.10 173
18313.38 195
18314.65 178
18315.93 199
18317.21 177
18318.49 174
18319.77 167
18321.04 166
18322.32 192
18323.60 178
18324.88 188
18326.16 158
18327.43 189
18328.71 198
18329.99 192
18331.27 185
18332.55 180
18333.82 168
18335.10 173
18336.38 167
18337.66 170
18338.94 174
18340.22 175
18341.50 194
18342.77 174
18344.05 167
18345.33 175
18346.61 175
18347.89 171
18349.17 173
18350.45 171
18351.73 161
18353.00 167
18354.28 189
18355.56 153
18356.84 173
18358.12 176
18359.40 180
18360.68 173
18361.96 168
18363.24 175
18364.52 175
18365.80 174
18367.08 167
18368.36 184
18369.64 165
18370.91 187
18372.19 164
18373.47 202
18374.75 182
18376.03 207
18377.31 190
18378.59 172
18379.87 170
18381.15 186
18382.43 172
18383.71 180
18384.99 177
18386.27 174
18387.55 173
18388.83 177
18390.11 161
18391.39 158
18392.67 170
18393.95 178
18395.24 180
18396.52 214
18397.80 189
18399.08 180
18400.36 191
18401.64 189
18402.92 158
18404.20 164
18405.48 180
18406.76 190
18408.04 171
18409.32 179
18410.60 174
18411.89 177
18413.17 162
18414.45 178
18415.73 175
18417.01 174
18418.29 179
18419.57 167
18420.85 176
18422.13 186
18423.42 193
18424.70 181
18425.98 200
18427.26 175
18428.54 185
18429.82 169
18431.11 172
18432.39 155
18433.67 163
18434.95 184
18436.23 185
18437.51 182
18438.80 185
18440.08 180
18441.36 171
18442.64 161
18443.93 173
18445.21 189
18446.49 162
18447.77 188
18449.05 185
18450.34 188
18451.62 173
18452.90 181
18454.18 175
18455.47 189
18456.75 168
18458.03 193
18459.31 205
18460.60 166
18461.88 164
18463.16 171
18464.45 180
18465.73 171
18467.01 183
18468.29 157
18469.58 165
18470.86 181
18472.14 173
18473.43 185
18474.71 183
18475.99 171
18477.28 165
18478.56 176
18479.84 193
18481.13 177
18482.41 186
18483.69 162
18484.98 178
18486.26 168
18487.54 153
18488.83 161
18490.11 157
18491.40 170
18492.68 171
18493.96 168
18495.25 164
18496.53 199
18497.81 191
18499.10 168
18500.38 171
18501.67 189
18502.95 173
18504.24 151
18505.52 176
18506.80 172
18508.09 181
18509.37 181
18510.66 184
18511.94 167
18513.23 180
18514.51 171
18515.80 174
18517.08 177
18518.37 157
18519.65 173
18520.93 179
18522.22 183
18523.50 159
18524.79 176
18526.07 168
18527.36 186
18528.64 173
18529.93 178
18531.21 174
18532.50 190
18533.79 182
18535.07 208
18536.36 174
18537.64 186
18538.93 174
18540.21 200
18541.50 173
18542.78 163
18544.07 179
18545.35 164
18546.64 168
18547.93 174
18549.21 178
18550.50 162
18551.78 169
18553.07 179
18554.36 203
18555.64 193
18556.93 182
18558.21 164
18559.50 186
18560.79 177
18562.07 178
18563.36 184
18564.64 187
18565.93 192
18567.22 178
18568.50 164
18569.79 191
18571.08 172
18572.36 194
18573.65 202
18574.94 176
18576.22 172
18577.51 171
18578.80 197
18580.08 184
18581.37 177
18582.66 188
18583.95 187
18585.23 191
18586.52 163
18587.81 190
18589.09 194
18590.38 195
18591.67 186
18592.96 202
18594.24 186
18595.53 188
18596.82 198
18598.11 202
18599.39 208
18600.68 195
18601.97 203
18603.26 194
18604.54 199
18605.83 203
18607.12 200
18608.41 195
18609.69 174
18610.98 194
18612.27 201
18613.56 193
18614.85 190
18616.13 195
18617.42 204
18618.71 179
18620.00 188
18621.29 196
18622.58 214
18623.86 184
18625.15 184
18626.44 184
18627.73 182
18629.02 193
18630.31 168
18631.60 180
18632.88 159
18634.17 184
18635.46 192
18636.75 187
18638.04 175
18639.33 177
18640.62 179
18641.91 173
18643.20 176
18644.48 177
18645.77 190
18647.06 185
18648.35 169
18649.64 168
18650.93 193
18652.22 176
18653.51 165
18654.80 172
18656.09 168
18657.38 166
18658.67 178
18659.96 190
18661.25 170
18662.54 166
18663.83 172
18665.12 186
18666.41 158
18667.70 170
18668.99 185
18670.28 199
18671.57 180
18672.86 183
18674.15 176
18675.44 182
18676.73 179
18678.02 167
18679.31 174
18680.60 191
18681.89 171
18683.18 164
18684.47 167
18685.76 163
18687.05 193
18688.34 181
18689.63 173
18690.92 162
18692.21 160
18693.50 175
18694.79 193
18696.08 160
18697.38 176
18698.67 180
18699.96 190
18701.25 188
18702.54 160
18703.83 168
18705.12 169
18706.41 167
18707.70 162
18709.00 159
18710.29 170
18711.58 174
18712.87 170
18714.16 162
18715.45 151
18716.74 164
18718.04 179
18719.33 181
18720.62 173
18721.91 169
18723.20 160
18724.50 173
18725.79 169
18727.08 151
18728.37 163
18729.66 169
18730.96 180
18732.25 145
18733.54 171
18734.83 194
18736.12 156
18737.42 156
18738.71 166
18740.00 169
18741.29 172
18742.59 169
18743.88 160
18745.17 162
18746.46 167
18747.76 185
18749.05 165
18750.34 170
18751.63 150
18752.93 194
18754.22 169
18755.51 159
18756.81 166
18758.10 177
18759.39 157
18760.69 164
18761.98 171
18763.27 174
18764.56 166
18765.86 165
18767.15 169
18768.44 170
18769.74 170
18771.03 168
18772.33 177
18773.62 148
18774.91 159
18776.21 167
18777.50 163
18778.79 166
18780.09 156
18781.38 141
18782.67 184
18783.97 175
18785.26 181
18786.56 172
18787.85 181
18789.14 154
18790.44 141
18791.73 178
18793.03 190
18794.32 169
18795.62 165
18796.91 169
18798.20 153
18799.50 154
18800.79 170
18802.09 182
18803.38 161
18804.68 158
18805.97 159
18807.27 174
18808.56 170
18809.86 146
18811.15 171
18812.45 194
18813.74 164
18815.04 187
18816.33 174
18817.63 158
18818.92 146
18820.22 173
18821.51 172
18822.81 160
18824.10 161
18825.40 180
18826.69 172
18827.99 171
18829.28 163
18830.58 179
18831.87 163
18833.17 141
18834.47 151
18835.76 167
18837.06 178
18838.35 155
18839.65 168
18840.95 188
18842.24 171
18843.54 179
18844.83 182
18846.13 159
18847.43 177
18848.72 174
18850.02 167
18851.31 167
18852.61 151
18853.91 181
18855.20 176
18856.50 163
18857.80 163
18859.09 163
18860.39 185
18861.69 169
18862.98 170
18864.28 174
18865.58 165
18866.87 163
18868.17 159
18869.47 186
18870.76 169
18872.06 182
18873.36 180
18874.65 181
18875.95 144
18877.25 144
18878.54 158
18879.84 177
18881.14 165
18882.44 170
18883.73 189
18885.03 179
18886.33 185
18887.63 145
18888.92 160
18890.22 187
18891.52 172
18892.82 177
18894.11 179
18895.41 170
18896.71 153
18898.01 174
18899.31 174
18900.60 149
18901.90 163
18903.20 175
18904.50 172
18905.80 167
18907.09 177
18908.39 186
18909.69 169
18910.99 176
18912.29 178
18913.59 176
18914.88 156
18916.18 164
18917.48 165
18918.78 156
18920.08 166
18921.38 161
18922.67 169
18923.97 175
18925.27 182
18926.57 160
18927.87 189
18929.17 148
18930.47 185
18931.77 186
18933.07 169
18934.37 175
18935.66 181
18936.96 180
18938.26 167
18939.56 171
18940.86 176
18942.16 187
18943.46 180
18944.76 190
18946.06 163
18947.36 179
18948.66 170
18949.96 166
18951.26 176
18952.56 164
18953.86 149
18955.16 159
18956.46 146
18957.76 166
18959.06 161
18960.36 158
18961.66 169
18962.96 162
18964.26 181
18965.56 139
18966.86 158
18968.16 151
18969.46 156
18970.76 165
18972.06 158
18973.36 181
18974.66 145
18975.96 163
18977.26 155
18978.56 166
18979.86 156
18981.16 168
18982.46 159
18983.76 172
18985.06 183
18986.37 172
18987.67 149
18988.97 163
18990.27 159
18991.57 144
18992.87 146
18994.17 169
18995.47 163
18996.77 144
18998.07 161
18999.38 156
19000.68 167
19001.98 163
19003.28 181
19004.58 175
19005.88 170
19007.18 147
19008.49 183
19009.79 145
19011.09 147
19012.39 152
19013.69 154
19015.00 140
19016.30 146
19017.60 153
19018.90 150
19020.20 165
19021.51 158
19022.81 162
19024.11 145
19025.41 155
19026.71 180
19028.02 192
19029.32 157
19030.62 182
19031.92 147
19033.23 159
19034.53 185
19035.83 162
19037.13 148
19038.44 173
19039.74 159
19041.04 141
19042.34 159
19043.65 183
19044.95 161
19046.25 163
19047.56 170
19048.86 159
19050.16 153
19051.47 138
19052.77 156
19054.07 154
19055.37 161
19056.68 165
19057.98 149
19059.28 168
19060.59 130
19061.89 145
19063.20 159
19064.50 167
19065.80 164
19067.11 160
19068.41 164
19069.71 155
19071.02 175
19072.32 149
19073.62 169
19074.93 139
19076.23 154
19077.54 172
19078.84 160
19080.14 138
19081.45 158
19082.75 161
19084.06 177
19085.36 153
19086.67 173
19087.97 181
19089.27 151
19090.58 136
19091.88 157
19093.19 142
19094.49 167
19095.80 141
19097.10 150
19098.41 164
19099.71 152
19101.02 164
19102.32 169
19103.63 155
19104.93 155
19106.24 181
19107.54 162
19108.85 163
19110.15 153
19111.46 160
19112.76 170
19114.07 171
19115.37 167
19116.68 165
19117.98 157
19119.29 133
19120.59 170
19121.90 140
19123.20 158
19124.51 156
19125.82 164
19127.12 158
19128.43 152
19129.73 154
19131.04 149
19132.34 151
19133.65 161
19134.96 145
19136.26 144
19137.57 145
19138.87 165
19140.18 172
19141.49 172
19142.79 145
19144.10 142
19145.41 193
19146.71 160
19148.02 155
19149.32 153
19150.63 156
19151.94 132
19153.24 154
19154.55 173
19155.86 162
19157.16 163
19158.47 142
19159.78 162
19161.08 149
19162.39 156
19163.70 160
19165.01 163
19166.31 152
19167.62 154
19168.93 172
19170.23 157
19171.54 145
19172.85 127
19174.16 164
19175.46 158
19176.77 158
19178.08 139
19179.39 165
19180.69 155
19182.00 166
19183.31 149
19184.62 140
19185.92 157
19187.23 165
19188.54 161
19189.85 128
19191.15 140
19192.46 172
19193.77 142
19195.08 155
19196.39 156
19197.69 163
19199.00 157
19200.31 162
19201.62 144
19202.93 140
19204.24 164
19205.54 158
19206.85 156
19208.16 157
19209.47 148
19210.78 141
19212.09 154
19213.40 148
19214.70 142
19216.01 161
19217.32 150
19218.63 158
19219.94 157
19221.25 168
19222.56 150
19223.87 172
19225.18 172
19226.48 174
19227.79 155
19229.10 159
19230.41 146
19231.72 158
19233.03 170
19234.34 142
19235.65 164
19236.96 148
19238.27 144
19239.58 141
19240.89 150
19242.20 149
19243.51 170
19244.82 160
19246.13 176
19247.44 167
19248.75 165
19250.06 145
19251.37 144
19252.67 142
19253.98 150
19255.30 170
19256.61 145
19257.92 143
19259.23 152
19260.54 157
19261.85 145
19263.16 149
19264.47 165
19265.78 148
19267.09 143
19268.40 149
19269.71 151
19271.02 169
19272.33 144
19273.64 138
19274.95 144
19276.26 154
19277.57 168
19278.88 147
19280.19 143
19281.51 155
19282.82 146
19284.13 156
19285.44 153
19286.75 136
19288.06 154
19289.37 143
19290.68 164
19291.99 161
19293.31 137
19294.62 151
19295.93 153
19297.24 165
19298.55 158
19299.86 185
19301.18 145
19302.49 155
19303.80 149
19305.11 160
19306.42 142
19307.73 149
19309.05 154
19310.36 133
19311.67 165
19312.98 152
19314.29 145
19315.61 150
19316.92 150
19318.23 148
19319.54 159
19320.85 147
19322.17 161
19323.48 155
19324.79 139
19326.10 153
19327.42 158
19328.73 140
19330.04 153
19331.35 165
19332.67 125
19333.98 167
19335.29 152
19336.61 151
19337.92 157
19339.23 160
19340.54 161
19341.86 146
19343.17 160
19344.48 147
19345.80 147
19347.11 172
19348.42 154
19349.74 163
19351.05 166
19352.36 147
19353.68 152
19354.99 165
19356.30 159
19357.62 155
19358.93 184
19360.24 152
19361.56 138
19362.87 147
19364.19 154
19365.50 147
19366.81 148
19368.13 142
19369.44 142
19370.75 152
19372.07 134
19373.38 150
19374.70 155
19376.01 139
19377.33 143
19378.64 154
19379.95 138
19381.27 138
19382.58 150
19383.90 155
19385.21 149
19386.53 134
19387.84 149
19389.16 150
19390.47 155
19391.78 160
19393.10 132
19394.41 142
19395.73 156
19397.04 147
19398.36 150
19399.67 156
19400.99 166
19402.30 154
19403.62 149
19404.93 137
19406.25 149
19407.56 145
19408.88 156
19410.20 145
19411.51 130
19412.83 150
19414.14 145
19415.46 141
19416.77 140
19418.09 148
19419.40 143
19420.72 155
19422.03 149
19423.35 148
19424.67 139
19425.98 163
19427.30 150
19428.61 128
19429.93 151
19431.25 157
19432.56 157
19433.88 143
19435.19 135
19436.51 142
19437.83 157
19439.14 144
19440.46 131
19441.78 132
19443.09 143
19444.41 149
19445.73 143
19447.04 143
19448.36 148
19449.68 144
19450.99 139
19452.31 142
19453.63 136
19454.94 143
19456.26 133
19457.58 140
19458.89 140
19460.21 165
19461.53 161
19462.84 148
19464.16 128
19465.48 141
19466.80 155
19468.11 140
19469.43 146
19470.75 151
19472.07 149
19473.38 142
19474.70 147
19476.02 153
19477.34 144
19478.65 133
19479.97 149
19481.29 140
19482.61 145
19483.92 147
19485.24 155
19486.56 135
19487.88 137
19489.20 142
19490.51 138
19491.83 147
19493.15 157
19494.47 158
19495.79 135
19497.10 135
19498.42 144
19499.74 151
19501.06 141
19502.38 158
19503.70 145
19505.02 136
19506.33 135
19507.65 149
19508.97 142
19510.29 155
19511.61 142
19512.93 141
19514.25 152
19515.57 142
19516.88 146
19518.20 132
19519.52 156
19520.84 157
19522.16 131
19523.48 134
19524.80 136
19526.12 111
19527.44 119
19528.76 139
19530.08 132
19531.40 129
19532.71 148
19534.03 144
19535.35 127
19536.67 151
19537.99 145
19539.31 138
19540.63 151
19541.95 146
19543.27 137
19544.59 163
19545.91 143
19547.23 136
19548.55 151
19549.87 142
19551.19 150
19552.51 138
19553.83 155
19555.15 143
19556.47 147
19557.79 128
19559.11 149
19560.43 139
19561.75 164
19563.08 167
19564.40 126
19565.72 127
19567.04 140
19568.36 163
19569.68 145
19571.00 142
19572.32 130
19573.64 138
19574.96 145
19576.28 165
19577.60 138
19578.92 141
19580.25 138
19581.57 152
19582.89 121
19584.21 150
19585.53 144
19586.85 130
19588.17 128
19589.49 146
19590.82 141
19592.14 146
19593.46 145
19594.78 157
19596.10 152
19597.42 151
19598.75 138
19600.07 148
19601.39 166
19602.71 145
19604.03 141
19605.35 130
19606.68 118
19608.00 152
19609.32 151
19610.64 116
19611.96 132
19613.29 127
19614.61 139
19615.93 140
19617.25 149
19618.58 138
19619.90 139
19621.22 149
19622.54 139
19623.87 130
19625.19 142
19626.51 140
19627.83 150
19629.16 144
19630.48 149
19631.80 151
19633.13 145
19634.45 127
19635.77 144
19637.09 138
19638.42 164
19639.74 144
19641.06 146
19642.39 139
19643.71 147
19645.03 119
19646.36 158
19647.68 134
19649.00 136
19650.33 144
19651.65 140
19652.97 135
19654.30 155
19655.62 140
19656.94 129
19658.27 136
19659.59 155
19660.92 145
19662.24 151
19663.56 130
19664.89 127
19666.21 138
19667.54 148
19668.86 127
19670.18 136
19671.51 142
19672.83 142
19674.16 139
19675.48 130
19676.80 143
19678.13 140
19679.45 142
19680.78 161
19682.10 139
19683.43 135
19684.75 145
19686.08 146
19687.40 128
19688.73 130
19690.05 144
19691.38 147
19692.70 158
19694.02 137
19695.35 131
19696.67 138
19698.00 149
19699.33 129
19700.65 156
19701.98 144
19703.30 148
19704.63 155
19705.95 150
19707.28 159
19708.60 138
19709.93 143
19711.25 140
19712.58 142
19713.90 140
19715.23 130
19716.56 130
19717.88 168
19719.21 150
19720.53 152
19721.86 139
19723.18 141
19724.51 133
19725.84 125
19727.16 141
19728.49 113
19729.81 138
19731.14 152
19732.47 172
19733.79 138
19735.12 159
19736.45 151
19737.77 135
19739.10 160
19740.42 154
19741.75 139
19743.08 155
19744.40 151
19745.73 144
19747.06 158
19748.38 143
19749.71 140
19751.04 142
19752.37 137
19753.69 136
19755.02 152
19756.35 150
19757.67 163
19759.00 145
19760.33 135
19761.65 137
19762.98 159
19764.31 137
19765.64 139
19766.96 138
19768.29 143
19769.62 142
19770.95 143
19772.27 132
19773.60 144
19774.93 145
19776.26 133
19777.58 135
19778.91 138
19780.24 162
19781.57 139
19782.90 150
19784.22 136
19785.55 144
19786.88 149
19788.21 143
19789.54 149
19790.86 126
19792.19 137
19793.52 143
19794.85 147
19796.18 146
19797.51 146
19798.83 125
19800.16 138
19801.49 142
19802.82 137
19804.15 122
19805.48 145
19806.81 161
19808.13 149
19809.46 124
19810.79 154
19812.12 142
19813.45 148
19814.78 142
19816.11 131
19817.44 135
19818.77 138
19820.10 135
19821.42 133
19822.75 115
19824.08 127
19825.41 152
19826.74 155
19828.07 151
19829.40 124
19830.73 136
19832.06 139
19833.39 129
19834.72 152
19836.05 139
19837.38 159
19838.71 155
19840.04 131
19841.37 136
19842.70 134
19844.03 145
19845.36 149
19846.69 162
19848.02 151
19849.35 134
19850.68 154
19852.01 145
19853.34 125
19854.67 134
19856.00 129
19857.33 140
19858.66 142
19859.99 140
19861.32 127
19862.65 149
19863.98 168
19865.31 137
19866.64 132
19867.97 140
19869.30 129
19870.64 140
19871.97 135
19873.30 146
19874.63 143
19875.96 135
19877.29 150
19878.62 156
19879.95 149
19881.28 148
19882.62 159
19883.95 149
19885.28 119
19886.61 123
19887.94 152
19889.27 124
19890.60 142
19891.94 135
19893.27 144
19894.60 113
19895.93 150
19897.26 142
19898.59 123
19899.93 162
19901.26 149
19902.59 113
19903.92 131
19905.25 140
19906.59 140
19907.92 156
19909.25 140
19910.58 133
19911.91 135
19913.25 148
19914.58 148
19915.91 144
19917.24 141
19918.58 133
19919.91 137
19921.24 141
19922.57 128
19923.91 135
19925.24 147
19926.57 139
19927.90 153
19929.24 137
19930.57 136
19931.90 130
19933.24 121
19934.57 121
19935.90 118
19937.23 149
19938.57 130
19939.90 119
19941.23 146
19942.57 130
19943.90 134
19945.23 156
19946.57 135
19947.90 148
19949.23 141
19950.57 148
19951.90 133
19953.24 125
19954.57 136
19955.90 124
19957.24 160
19958.57 147
19959.90 147
19961.24 143
19962.57 136
19963.91 144
19965.24 145
19966.57 150
19967.91 156
19969.24 152
19970.58 166
19971.91 142
19973.24 158
19974.58 145
19975.91 134
19977.25 141
19978.58 133
19979.92 137
19981.25 146
19982.59 127
19983.92 144
19985.26 155
19986.59 153
19987.92 159
19989.26 143
19990.59 141
19991.93 154
19993.26 158
19994.60 143
19995.93 149
19997.27 136
19998.60 142
19999.94 155
20001.28 141
20002.61 138
20003.95 139
20005.28 157
20006.62 143
20007.95 168
20009.29 154
20010.62 147
20011.96 149
20013.29 169
20014.63 141
20015.97 146
20017.30 182
20018.64 146
20019.97 141
20021.31 160
20022.64 150
20023.98 158
20025.32 159
20026.65 138
20027.99 162
20029.32 154
20030.66 164
20032.00 153
20033.33 147
20034.67 156
20036.01 163
20037.34 160
20038.68 170
20040.02 170
20041.35 155
20042.69 153
20044.03 157
20045.36 162
20046.70 129
20048.04 162
20049.37 143
20050.71 173
20052.05 161
20053.38 148
20054.72 171
20056.06 139
20057.39 146
20058.73 148
20060.07 159
20061.41 164
20062.74 147
20064.08 162
20065.42 157
20066.76 135
20068.09 160
20069.43 149
20070.77 168
20072.11 159
20073.44 177
20074.78 160
20076.12 141
20077.46 153
20078.79 161
20080.13 143
20081.47 143
20082.81 141
20084.15 151
20085.48 154
20086.82 137
20088.16 147
20089.50 138
20090.84 149
20092.17 155
20093.51 140
20094.85 147
20096.19 136
20097.53 154
20098.87 165
20100.20 147
20101.54 131
20102.88 126
20104.22 131
20105.56 163
20106.90 131
20108.24 150
20109.58 145
20110.91 161
20112.25 151
20113.59 148
20114.93 151
20116.27 163
20117.61 151
20118.95 131
20120.29 134
20121.63 149
20122.97 147
20124.31 144
20125.65 150
20126.98 137
20128.32 149
20129.66 142
20131.00 145
20132.34 135
20133.68 136
20135.02 158
20136.36 144
