# Supplementary material for: MALDI-TOF MS typing enables the classification of brewing yeasts of the genus Saccharomyces to major beer styles
Source: PLoS One. 2017 Aug 9;12(8):e0181694. doi: 10.1371/journal.pone.0181694 (PMC5549903; doi:10.1371/journal.pone.0181694)
Supplement: S17 File — The directory includes 90 raw files and was zipped to “.zip”; the folder has three strains with 30 spectra per strain; S1 Text explains the raw files with an example and Table 1 represents the yeast strains used within the experiment. (ZIP) [file pone.0181694.s020.zip › 49-51/30811-PIBB121-Dias-Dias-Dias-YPG-18h-E-E_2016-09-30_2_0_B5_1.dat]

1999.98 1531
2000.40 1571
2000.82 1689
2001.24 1657
2001.66 1578
2002.09 1544
2002.51 1477
2002.93 1440
2003.35 1458
2003.78 1424
2004.20 1405
2004.62 1382
2005.04 1376
2005.47 1416
2005.89 1386
2006.31 1353
2006.73 1388
2007.16 1441
2007.58 1447
2008.00 1493
2008.42 1537
2008.85 1509
2009.27 1511
2009.69 1522
2010.12 1401
2010.54 1392
2010.96 1358
2011.39 1341
2011.81 1312
2012.23 1364
2012.66 1322
2013.08 1304
2013.50 1188
2013.93 1249
2014.35 1278
2014.77 1282
2015.20 1356
2015.62 1336
2016.04 1286
2016.47 1294
2016.89 1306
2017.31 1386
2017.74 1367
2018.16 1316
2018.59 1401
2019.01 1446
2019.43 1382
2019.86 1394
2020.28 1364
2020.71 1345
2021.13 1326
2021.55 1279
2021.98 1360
2022.40 1384
2022.83 1402
2023.25 1344
2023.68 1301
2024.10 1315
2024.52 1290
2024.95 1277
2025.37 1254
2025.80 1255
2026.22 1251
2026.65 1282
2027.07 1377
2027.50 1362
2027.92 1423
2028.35 1255
2028.77 1299
2029.20 1287
2029.62 1282
2030.05 1288
2030.47 1270
2030.90 1315
2031.32 1344
2031.75 1354
2032.17 1378
2032.60 1284
2033.02 1298
2033.45 1321
2033.88 1362
2034.30 1271
2034.73 1274
2035.15 1271
2035.58 1288
2036.00 1314
2036.43 1348
2036.86 1273
2037.28 1305
2037.71 1381
2038.13 1370
2038.56 1406
2038.98 1279
2039.41 1304
2039.84 1310
2040.26 1395
2040.69 1421
2041.12 1395
2041.54 1449
2041.97 1445
2042.39 1408
2042.82 1370
2043.25 1364
2043.67 1431
2044.10 1361
2044.53 1369
2044.95 1300
2045.38 1392
2045.81 1336
2046.23 1317
2046.66 1321
2047.09 1373
2047.51 1320
2047.94 1302
2048.37 1258
2048.80 1324
2049.22 1381
2049.65 1317
2050.08 1354
2050.50 1373
2050.93 1277
2051.36 1276
2051.79 1295
2052.21 1233
2052.64 1213
2053.07 1250
2053.50 1311
2053.92 1277
2054.35 1291
2054.78 1348
2055.21 1315
2055.63 1263
2056.06 1313
2056.49 1270
2056.92 1350
2057.35 1363
2057.77 1257
2058.20 1324
2058.63 1338
2059.06 1327
2059.49 1421
2059.92 1302
2060.34 1301
2060.77 1366
2061.20 1338
2061.63 1329
2062.06 1368
2062.49 1350
2062.91 1396
2063.34 1453
2063.77 1359
2064.20 1452
2064.63 1561
2065.06 1644
2065.49 1569
2065.91 1597
2066.34 1519
2066.77 1513
2067.20 1478
2067.63 1561
2068.06 1506
2068.49 1443
2068.92 1404
2069.35 1417
2069.78 1375
2070.21 1330
2070.63 1357
2071.06 1403
2071.49 1444
2071.92 1357
2072.35 1392
2072.78 1424
2073.21 1348
2073.64 1290
2074.07 1318
2074.50 1368
2074.93 1307
2075.36 1336
2075.79 1440
2076.22 1350
2076.65 1344
2077.08 1440
2077.51 1444
2077.94 1399
2078.37 1432
2078.80 1488
2079.23 1479
2079.66 1499
2080.09 1516
2080.52 1524
2080.95 1419
2081.38 1387
2081.81 1393
2082.24 1465
2082.67 1528
2083.10 1384
2083.54 1392
2083.97 1406
2084.40 1463
2084.83 1406
2085.26 1249
2085.69 1222
2086.12 1293
2086.55 1377
2086.98 1450
2087.41 1410
2087.84 1287
2088.28 1325
2088.71 1375
2089.14 1379
2089.57 1331
2090.00 1385
2090.43 1353
2090.86 1379
2091.29 1461
2091.73 1506
2092.16 1514
2092.59 1556
2093.02 1608
2093.45 1567
2093.88 1508
2094.32 1589
2094.75 1530
2095.18 1553
2095.61 1506
2096.04 1333
2096.48 1329
2096.91 1337
2097.34 1340
2097.77 1360
2098.20 1382
2098.64 1322
2099.07 1332
2099.50 1311
2099.93 1281
2100.37 1229
2100.80 1215
2101.23 1232
2101.66 1291
2102.10 1295
2102.53 1295
2102.96 1406
2103.39 1385
2103.83 1329
2104.26 1336
2104.69 1347
2105.13 1331
2105.56 1354
2105.99 1435
2106.42 1510
2106.86 1510
2107.29 1550
2107.72 1475
2108.16 1388
2108.59 1544
2109.02 1577
2109.46 1519
2109.89 1457
2110.32 1473
2110.76 1476
2111.19 1329
2111.62 1362
2112.06 1329
2112.49 1331
2112.92 1286
2113.36 1290
2113.79 1264
2114.23 1268
2114.66 1271
2115.09 1290
2115.53 1285
2115.96 1250
2116.40 1238
2116.83 1291
2117.26 1298
2117.70 1302
2118.13 1314
2118.57 1277
2119.00 1346
2119.44 1279
2119.87 1330
2120.30 1283
2120.74 1306
2121.17 1354
2121.61 1307
2122.04 1321
2122.48 1271
2122.91 1315
2123.35 1369
2123.78 1321
2124.22 1377
2124.65 1350
2125.09 1278
2125.52 1319
2125.96 1312
2126.39 1259
2126.83 1364
2127.26 1325
2127.70 1328
2128.13 1345
2128.57 1421
2129.00 1379
2129.44 1460
2129.87 1371
2130.31 1416
2130.74 1453
2131.18 1467
2131.62 1474
2132.05 1356
2132.49 1397
2132.92 1448
2133.36 1387
2133.79 1423
2134.23 1428
2134.67 1481
2135.10 1464
2135.54 1518
2135.97 1470
2136.41 1537
2136.85 1584
2137.28 1632
2137.72 1619
2138.16 1499
2138.59 1524
2139.03 1442
2139.46 1385
2139.90 1403
2140.34 1361
2140.77 1320
2141.21 1343
2141.65 1303
2142.08 1231
2142.52 1254
2142.96 1257
2143.39 1231
2143.83 1268
2144.27 1237
2144.70 1247
2145.14 1220
2145.58 1291
2146.02 1254
2146.45 1204
2146.89 1330
2147.33 1375
2147.76 1365
2148.20 1425
2148.64 1524
2149.08 1625
2149.51 1658
2149.95 1656
2150.39 1595
2150.83 1646
2151.26 1572
2151.70 1615
2152.14 1523
2152.58 1550
2153.01 1528
2153.45 1494
2153.89 1430
2154.33 1371
2154.77 1374
2155.20 1427
2155.64 1402
2156.08 1390
2156.52 1317
2156.96 1262
2157.40 1378
2157.83 1388
2158.27 1346
2158.71 1304
2159.15 1318
2159.59 1275
2160.03 1386
2160.46 1365
2160.90 1432
2161.34 1446
2161.78 1306
2162.22 1328
2162.66 1327
2163.10 1364
2163.54 1412
2163.97 1390
2164.41 1422
2164.85 1396
2165.29 1301
2165.73 1371
2166.17 1465
2166.61 1446
2167.05 1520
2167.49 1485
2167.93 1471
2168.37 1504
2168.80 1439
2169.24 1570
2169.68 1574
2170.12 1498
2170.56 1638
2171.00 1583
2171.44 1599
2171.88 1593
2172.32 1740
2172.76 1650
2173.20 1508
2173.64 1626
2174.08 1611
2174.52 1559
2174.96 1486
2175.40 1544
2175.84 1558
2176.28 1534
2176.72 1511
2177.16 1495
2177.60 1582
2178.04 1545
2178.48 1495
2178.92 1546
2179.36 1522
2179.80 1563
2180.24 1534
2180.69 1560
2181.13 1519
2181.57 1424
2182.01 1374
2182.45 1352
2182.89 1353
2183.33 1367
2183.77 1427
2184.21 1414
2184.65 1356
2185.09 1390
2185.53 1428
2185.98 1478
2186.42 1473
2186.86 1478
2187.30 1462
2187.74 1516
2188.18 1469
2188.62 1435
2189.07 1472
2189.51 1523
2189.95 1474
2190.39 1511
2190.83 1478
2191.27 1448
2191.71 1526
2192.16 1475
2192.60 1446
2193.04 1355
2193.48 1446
2193.92 1428
2194.37 1447
2194.81 1525
2195.25 1492
2195.69 1450
2196.13 1401
2196.58 1465
2197.02 1476
2197.46 1484
2197.90 1450
2198.35 1416
2198.79 1427
2199.23 1369
2199.67 1494
2200.12 1442
2200.56 1438
2201.00 1370
2201.44 1348
2201.89 1433
2202.33 1435
2202.77 1404
2203.21 1347
2203.66 1389
2204.10 1472
2204.54 1533
2204.99 1475
2205.43 1455
2205.87 1449
2206.32 1524
2206.76 1457
2207.20 1546
2207.65 1664
2208.09 1618
2208.53 1607
2208.98 1649
2209.42 1651
2209.86 1502
2210.31 1583
2210.75 1614
2211.19 1591
2211.64 1596
2212.08 1510
2212.53 1524
2212.97 1517
2213.41 1564
2213.86 1598
2214.30 1574
2214.74 1497
2215.19 1525
2215.63 1496
2216.08 1428
2216.52 1377
2216.97 1478
2217.41 1506
2217.85 1394
2218.30 1376
2218.74 1449
2219.19 1458
2219.63 1511
2220.08 1546
2220.52 1496
2220.97 1521
2221.41 1550
2221.86 1577
2222.30 1641
2222.74 1791
2223.19 1847
2223.63 1937
2224.08 1981
2224.52 1995
2224.97 2104
2225.41 2088
2225.86 2081
2226.30 2013
2226.75 1909
2227.20 1749
2227.64 1713
2228.09 1668
2228.53 1560
2228.98 1694
2229.42 1622
2229.87 1598
2230.31 1618
2230.76 1599
2231.20 1650
2231.65 1641
2232.10 1564
2232.54 1579
2232.99 1686
2233.43 1608
2233.88 1699
2234.33 1598
2234.77 1626
2235.22 1573
2235.66 1538
2236.11 1494
2236.56 1455
2237.00 1517
2237.45 1519
2237.90 1504
2238.34 1540
2238.79 1555
2239.23 1618
2239.68 1597
2240.13 1656
2240.57 1584
2241.02 1470
2241.47 1503
2241.91 1550
2242.36 1505
2242.81 1431
2243.25 1489
2243.70 1475
2244.15 1416
2244.60 1447
2245.04 1456
2245.49 1468
2245.94 1486
2246.38 1441
2246.83 1513
2247.28 1542
2247.73 1516
2248.17 1525
2248.62 1500
2249.07 1514
2249.52 1404
2249.96 1459
2250.41 1393
2250.86 1424
2251.31 1425
2251.75 1345
2252.20 1380
2252.65 1368
2253.10 1416
2253.54 1384
2253.99 1334
2254.44 1327
2254.89 1377
2255.34 1374
2255.79 1408
2256.23 1365
2256.68 1389
2257.13 1519
2257.58 1482
2258.03 1400
2258.47 1421
2258.92 1446
2259.37 1562
2259.82 1638
2260.27 1628
2260.72 1638
2261.17 1715
2261.61 1797
2262.06 1788
2262.51 1705
2262.96 1847
2263.41 1884
2263.86 1835
2264.31 1770
2264.76 1745
2265.21 1774
2265.65 1813
2266.10 1778
2266.55 1697
2267.00 1755
2267.45 1661
2267.90 1716
2268.35 1737
2268.80 1815
2269.25 1675
2269.70 1696
2270.15 1700
2270.60 1816
2271.05 1685
2271.50 1629
2271.95 1683
2272.40 1628
2272.85 1566
2273.30 1509
2273.75 1578
2274.20 1524
2274.65 1413
2275.10 1441
2275.55 1449
2276.00 1484
2276.45 1452
2276.90 1535
2277.35 1403
2277.80 1401
2278.25 1445
2278.70 1578
2279.15 1643
2279.60 1567
2280.05 1682
2280.50 1726
2280.95 1753
2281.40 1784
2281.85 1708
2282.30 1681
2282.75 1681
2283.20 1743
2283.66 1753
2284.11 1609
2284.56 1605
2285.01 1623
2285.46 1657
2285.91 1657
2286.36 1719
2286.81 1741
2287.26 1881
2287.72 1948
2288.17 2054
2288.62 2302
2289.07 2601
2289.52 2867
2289.97 2960
2290.42 3155
2290.88 3156
2291.33 3187
2291.78 3227
2292.23 3207
2292.68 2939
2293.13 2931
2293.59 2868
2294.04 2741
2294.49 2667
2294.94 2467
2295.39 2348
2295.85 2243
2296.30 2198
2296.75 2034
2297.20 1938
2297.65 1947
2298.11 1986
2298.56 1782
2299.01 1773
2299.46 1703
2299.92 1609
2300.37 1688
2300.82 1595
2301.27 1509
2301.73 1455
2302.18 1520
2302.63 1509
2303.09 1508
2303.54 1685
2303.99 1629
2304.44 1525
2304.90 1506
2305.35 1578
2305.80 1559
2306.26 1567
2306.71 1668
2307.16 1625
2307.62 1686
2308.07 1702
2308.52 1707
2308.98 1811
2309.43 1879
2309.88 1952
2310.34 1865
2310.79 1853
2311.24 1916
2311.70 1883
2312.15 1853
2312.60 1879
2313.06 1796
2313.51 1734
2313.97 1763
2314.42 1714
2314.87 1712
2315.33 1656
2315.78 1680
2316.24 1704
2316.69 1644
2317.14 1574
2317.60 1694
2318.05 1623
2318.51 1644
2318.96 1720
2319.42 1695
2319.87 1665
2320.32 1656
2320.78 1675
2321.23 1617
2321.69 1741
2322.14 1669
2322.60 1668
2323.05 1631
2323.51 1610
2323.96 1677
2324.42 1727
2324.87 1668
2325.33 1620
2325.78 1664
2326.24 1673
2326.69 1678
2327.15 1744
2327.60 1724
2328.06 1771
2328.51 1763
2328.97 1878
2329.42 1865
2329.88 1823
2330.33 1941
2330.79 1895
2331.25 1912
2331.70 1849
2332.16 1824
2332.61 1741
2333.07 1759
2333.52 1778
2333.98 1668
2334.44 1667
2334.89 1688
2335.35 1711
2335.80 1684
2336.26 1726
2336.72 1744
2337.17 1857
2337.63 1826
2338.08 1926
2338.54 1973
2339.00 2019
2339.45 2043
2339.91 2091
2340.37 2235
2340.82 2272
2341.28 2245
2341.74 2211
2342.19 2148
2342.65 2099
2343.11 2059
2343.56 2019
2344.02 2033
2344.48 1977
2344.93 1945
2345.39 1849
2345.85 1878
2346.30 1828
2346.76 1897
2347.22 1896
2347.67 1954
2348.13 1950
2348.59 1817
2349.05 1796
2349.50 1782
2349.96 1787
2350.42 1764
2350.88 1812
2351.33 1821
2351.79 1775
2352.25 1765
2352.71 1749
2353.16 1680
2353.62 1699
2354.08 1635
2354.54 1646
2355.00 1646
2355.45 1554
2355.91 1608
2356.37 1510
2356.83 1566
2357.29 1606
2357.74 1610
2358.20 1679
2358.66 1701
2359.12 1647
2359.58 1607
2360.04 1642
2360.49 1672
2360.95 1753
2361.41 1789
2361.87 1753
2362.33 1836
2362.79 1787
2363.24 1725
2363.70 1816
2364.16 1773
2364.62 1718
2365.08 1766
2365.54 1823
2366.00 1739
2366.46 1765
2366.92 1757
2367.37 1802
2367.83 1758
2368.29 1906
2368.75 1875
2369.21 1847
2369.67 1843
2370.13 1716
2370.59 1741
2371.05 1684
2371.51 1604
2371.97 1633
2372.43 1620
2372.89 1628
2373.35 1637
2373.81 1612
2374.27 1692
2374.73 1643
2375.19 1615
2375.65 1590
2376.11 1577
2376.57 1521
2377.03 1551
2377.49 1577
2377.95 1571
2378.41 1507
2378.87 1586
2379.33 1600
2379.79 1624
2380.25 1679
2380.71 1657
2381.17 1624
2381.63 1594
2382.09 1680
2382.55 1577
2383.01 1548
2383.47 1660
2383.93 1607
2384.39 1516
2384.85 1563
2385.31 1516
2385.77 1515
2386.24 1563
2386.70 1579
2387.16 1609
2387.62 1495
2388.08 1576
2388.54 1602
2389.00 1626
2389.46 1584
2389.92 1655
2390.39 1562
2390.85 1597
2391.31 1643
2391.77 1650
2392.23 1527
2392.69 1565
2393.15 1543
2393.62 1574
2394.08 1533
2394.54 1461
2395.00 1481
2395.46 1482
2395.92 1470
2396.39 1524
2396.85 1541
2397.31 1518
2397.77 1575
2398.23 1483
2398.70 1493
2399.16 1417
2399.62 1458
2400.08 1567
2400.55 1526
2401.01 1509
2401.47 1401
2401.93 1495
2402.39 1421
2402.86 1473
2403.32 1480
2403.78 1538
2404.24 1530
2404.71 1610
2405.17 1469
2405.63 1528
2406.10 1523
2406.56 1579
2407.02 1669
2407.48 1631
2407.95 1486
2408.41 1506
2408.87 1552
2409.34 1587
2409.80 1541
2410.26 1690
2410.73 1625
2411.19 1548
2411.65 1566
2412.12 1538
2412.58 1475
2413.04 1557
2413.51 1699
2413.97 1623
2414.43 1682
2414.90 1633
2415.36 1663
2415.83 1671
2416.29 1821
2416.75 1845
2417.22 1831
2417.68 1962
2418.14 2048
2418.61 1978
2419.07 1958
2419.54 1917
2420.00 1932
2420.47 1780
2420.93 1758
2421.39 1775
2421.86 1788
2422.32 1772
2422.79 1751
2423.25 1763
2423.72 1748
2424.18 1912
2424.64 1890
2425.11 1895
2425.57 2053
2426.04 2061
2426.50 2175
2426.97 2268
2427.43 2281
2427.90 2315
2428.36 2258
2428.83 2158
2429.29 2177
2429.76 2044
2430.22 2051
2430.69 1842
2431.15 1812
2431.62 1762
2432.08 1738
2432.55 1820
2433.02 1801
2433.48 1782
2433.95 1795
2434.41 1761
2434.88 1819
2435.34 1844
2435.81 1780
2436.27 1778
2436.74 1886
2437.21 1951
2437.67 2064
2438.14 2138
2438.60 2152
2439.07 2224
2439.54 2313
2440.00 2412
2440.47 2356
2440.93 2457
2441.40 2481
2441.87 2473
2442.33 2277
2442.80 2195
2443.27 2142
2443.73 1978
2444.20 1868
2444.66 1868
2445.13 1761
2445.60 1772
2446.06 1717
2446.53 1659
2447.00 1613
2447.46 1663
2447.93 1639
2448.40 1625
2448.87 1590
2449.33 1568
2449.80 1640
2450.27 1530
2450.73 1561
2451.20 1558
2451.67 1560
2452.13 1657
2452.60 1533
2453.07 1528
2453.54 1592
2454.00 1607
2454.47 1593
2454.94 1672
2455.41 1647
2455.87 1582
2456.34 1608
2456.81 1605
2457.28 1605
2457.74 1647
2458.21 1612
2458.68 1561
2459.15 1541
2459.62 1653
2460.08 1603
2460.55 1589
2461.02 1576
2461.49 1656
2461.96 1589
2462.42 1619
2462.89 1598
2463.36 1576
2463.83 1666
2464.30 1740
2464.77 1855
2465.23 1745
2465.70 1724
2466.17 1807
2466.64 1726
2467.11 1852
2467.58 1812
2468.05 1787
2468.52 1795
2468.98 1751
2469.45 1699
2469.92 1649
2470.39 1637
2470.86 1579
2471.33 1550
2471.80 1539
2472.27 1512
2472.74 1544
2473.21 1463
2473.67 1497
2474.14 1426
2474.61 1471
2475.08 1558
2475.55 1530
2476.02 1532
2476.49 1663
2476.96 1608
2477.43 1713
2477.90 1818
2478.37 1967
2478.84 2096
2479.31 2073
2479.78 2124
2480.25 2144
2480.72 2143
2481.19 1944
2481.66 2050
2482.13 2031
2482.60 1873
2483.07 1883
2483.54 1842
2484.01 1790
2484.48 1655
2484.95 1588
2485.42 1681
2485.89 1655
2486.36 1624
2486.83 1576
2487.30 1578
2487.77 1583
2488.24 1526
2488.72 1513
2489.19 1619
2489.66 1753
2490.13 1686
2490.60 1583
2491.07 1674
2491.54 1664
2492.01 1780
2492.48 1762
2492.95 1799
2493.42 1820
2493.90 1781
2494.37 1851
2494.84 1839
2495.31 1836
2495.78 1700
2496.25 1720
2496.72 1738
2497.20 1682
2497.67 1728
2498.14 1622
2498.61 1550
2499.08 1619
2499.55 1581
2500.03 1599
2500.50 1542
2500.97 1600
2501.44 1672
2501.91 1597
2502.38 1590
2502.86 1617
2503.33 1630
2503.80 1661
2504.27 1618
2504.75 1680
2505.22 1670
2505.69 1705
2506.16 1864
2506.63 1910
2507.11 1908
2507.58 1921
2508.05 1959
2508.52 2058
2509.00 2020
2509.47 2016
2509.94 1994
2510.42 2071
2510.89 2026
2511.36 1889
2511.83 1911
2512.31 1852
2512.78 1807
2513.25 1830
2513.73 1780
2514.20 1746
2514.67 1691
2515.14 1701
2515.62 1631
2516.09 1551
2516.56 1607
2517.04 1602
2517.51 1667
2517.99 1673
2518.46 1706
2518.93 1682
2519.41 1792
2519.88 1670
2520.35 1623
2520.83 1571
2521.30 1531
2521.77 1629
2522.25 1626
2522.72 1603
2523.20 1614
2523.67 1650
2524.14 1631
2524.62 1630
2525.09 1600
2525.57 1683
2526.04 1755
2526.51 1732
2526.99 1624
2527.46 1641
2527.94 1596
2528.41 1667
2528.89 1759
2529.36 1662
2529.84 1656
2530.31 1630
2530.79 1654
2531.26 1620
2531.73 1536
2532.21 1635
2532.68 1683
2533.16 1740
2533.63 1672
2534.11 1611
2534.58 1640
2535.06 1717
2535.53 1703
2536.01 1666
2536.48 1692
2536.96 1831
2537.44 1825
2537.91 1780
2538.39 1756
2538.86 1773
2539.34 1859
2539.81 1829
2540.29 1876
2540.76 1842
2541.24 1803
2541.71 1778
2542.19 1835
2542.67 1745
2543.14 1773
2543.62 1765
2544.09 1689
2544.57 1688
2545.05 1684
2545.52 1757
2546.00 1859
2546.47 1819
2546.95 1838
2547.43 1954
2547.90 1895
2548.38 1952
2548.86 1907
2549.33 1949
2549.81 1939
2550.28 1950
2550.76 1946
2551.24 1939
2551.71 2033
2552.19 1979
2552.67 2023
2553.14 2038
2553.62 2079
2554.10 2157
2554.57 2359
2555.05 2391
2555.53 2434
2556.01 2474
2556.48 2506
2556.96 2565
2557.44 2486
2557.91 2400
2558.39 2348
2558.87 2217
2559.35 2136
2559.82 1939
2560.30 1823
2560.78 1759
2561.26 1740
2561.73 1683
2562.21 1709
2562.69 1707
2563.17 1707
2563.64 1664
2564.12 1666
2564.60 1764
2565.08 1713
2565.56 1674
2566.03 1643
2566.51 1657
2566.99 1569
2567.47 1586
2567.95 1588
2568.42 1558
2568.90 1627
2569.38 1614
2569.86 1578
2570.34 1531
2570.82 1510
2571.29 1551
2571.77 1574
2572.25 1568
2572.73 1560
2573.21 1654
2573.69 1700
2574.17 1669
2574.64 1697
2575.12 1768
2575.60 1770
2576.08 1765
2576.56 1741
2577.04 1743
2577.52 1778
2578.00 1764
2578.48 1840
2578.95 1769
2579.43 1763
2579.91 1716
2580.39 1634
2580.87 1653
2581.35 1688
2581.83 1650
2582.31 1721
2582.79 1678
2583.27 1612
2583.75 1682
2584.23 1658
2584.71 1619
2585.19 1650
2585.67 1720
2586.15 1716
2586.63 1705
2587.11 1730
2587.59 1661
2588.07 1612
2588.55 1662
2589.03 1687
2589.51 1714
2589.99 1708
2590.47 1726
2590.95 1723
2591.43 1723
2591.91 1744
2592.39 1713
2592.87 1739
2593.35 1787
2593.83 1890
2594.31 1890
2594.79 1870
2595.27 1928
2595.75 1910
2596.23 1883
2596.71 1999
2597.20 1932
2597.68 1886
2598.16 1863
2598.64 1762
2599.12 1804
2599.60 1855
2600.08 1767
2600.56 1647
2601.04 1572
2601.53 1583
2602.01 1581
2602.49 1619
2602.97 1640
2603.45 1563
2603.93 1669
2604.41 1644
2604.90 1677
2605.38 1665
2605.86 1767
2606.34 1835
2606.82 1766
2607.30 2001
2607.79 1980
2608.27 2085
2608.75 2199
2609.23 2129
2609.71 2242
2610.20 2310
2610.68 2293
2611.16 2222
2611.64 2218
2612.12 2134
2612.61 2006
2613.09 2002
2613.57 1942
2614.05 1975
2614.54 1866
2615.02 1772
2615.50 1683
2615.98 1677
2616.47 1747
2616.95 1685
2617.43 1647
2617.91 1682
2618.40 1637
2618.88 1683
2619.36 1648
2619.85 1615
2620.33 1675
2620.81 1635
2621.29 1605
2621.78 1579
2622.26 1594
2622.74 1600
2623.23 1662
2623.71 1588
2624.19 1620
2624.68 1783
2625.16 1733
2625.64 1656
2626.13 1648
2626.61 1756
2627.10 1633
2627.58 1551
2628.06 1599
2628.55 1554
2629.03 1623
2629.51 1636
2630.00 1578
2630.48 1627
2630.97 1644
2631.45 1719
2631.93 1704
2632.42 1560
2632.90 1593
2633.39 1605
2633.87 1579
2634.35 1649
2634.84 1709
2635.32 1605
2635.81 1553
2636.29 1561
2636.78 1597
2637.26 1571
2637.75 1560
2638.23 1663
2638.72 1665
2639.20 1656
2639.68 1654
2640.17 1796
2640.65 1703
2641.14 1744
2641.62 1714
2642.11 1804
2642.59 1667
2643.08 1565
2643.56 1600
2644.05 1624
2644.53 1600
2645.02 1647
2645.51 1675
2645.99 1685
2646.48 1635
2646.96 1685
2647.45 1679
2647.93 1694
2648.42 1731
2648.90 1676
2649.39 1772
2649.88 1740
2650.36 1674
2650.85 1669
2651.33 1695
2651.82 1785
2652.30 1605
2652.79 1676
2653.28 1697
2653.76 1735
2654.25 1639
2654.73 1675
2655.22 1735
2655.71 1786
2656.19 1751
2656.68 1799
2657.17 1786
2657.65 1710
2658.14 1709
2658.63 1569
2659.11 1656
2659.60 1608
2660.09 1656
2660.57 1690
2661.06 1624
2661.55 1620
2662.03 1649
2662.52 1711
2663.01 1635
2663.49 1655
2663.98 1629
2664.47 1671
2664.95 1726
2665.44 1691
2665.93 1626
2666.42 1709
2666.90 1645
2667.39 1668
2667.88 1668
2668.36 1735
2668.85 1633
2669.34 1637
2669.83 1673
2670.31 1690
2670.80 1774
2671.29 1944
2671.78 1965
2672.27 2035
2672.75 2121
2673.24 2267
2673.73 2366
2674.22 2207
2674.70 2269
2675.19 2179
2675.68 2279
2676.17 2172
2676.66 2229
2677.15 2130
2677.63 2114
2678.12 2159
2678.61 2170
2679.10 2276
2679.59 2238
2680.08 2281
2680.56 2315
2681.05 2555
2681.54 2489
2682.03 2569
2682.52 2782
2683.01 2738
2683.50 2660
2683.98 2615
2684.47 2610
2684.96 2655
2685.45 2630
2685.94 2428
2686.43 2444
2686.92 2297
2687.41 2071
2687.90 2077
2688.39 1964
2688.88 1910
2689.36 1873
2689.85 1887
2690.34 1861
2690.83 1700
2691.32 1791
2691.81 1806
2692.30 1765
2692.79 1737
2693.28 1632
2693.77 1756
2694.26 1693
2694.75 1775
2695.24 1774
2695.73 1762
2696.22 1814
2696.71 1803
2697.20 1815
2697.69 1896
2698.18 2040
2698.67 2011
2699.16 2152
2699.65 2008
2700.14 2090
2700.63 2098
2701.12 2211
2701.61 2307
2702.10 2251
2702.59 2322
2703.08 2298
2703.57 2200
2704.06 2123
2704.56 2010
2705.05 1979
2705.54 1928
2706.03 1906
2706.52 1819
2707.01 1799
2707.50 1790
2707.99 1728
2708.48 1645
2708.97 1638
2709.46 1687
2709.96 1715
2710.45 1689
2710.94 1650
2711.43 1696
2711.92 1709
2712.41 1742
2712.90 1673
2713.40 1610
2713.89 1664
2714.38 1674
2714.87 1708
2715.36 1629
2715.85 1541
2716.35 1616
2716.84 1695
2717.33 1694
2717.82 1665
2718.31 1596
2718.80 1659
2719.30 1760
2719.79 1795
2720.28 1795
2720.77 1851
2721.27 1835
2721.76 1784
2722.25 1842
2722.74 1953
2723.23 1937
2723.73 1893
2724.22 1850
2724.71 1920
2725.20 1813
2725.70 1831
2726.19 1832
2726.68 1790
2727.18 1802
2727.67 1643
2728.16 1716
2728.65 1644
2729.15 1676
2729.64 1695
2730.13 1710
2730.63 1684
2731.12 1693
2731.61 1673
2732.10 1597
2732.60 1665
2733.09 1676
2733.58 1668
2734.08 1675
2734.57 1724
2735.06 1691
2735.56 1684
2736.05 1774
2736.55 1779
2737.04 1695
2737.53 1761
2738.03 1883
2738.52 1844
2739.01 1789
2739.51 1940
2740.00 1968
2740.50 1733
2740.99 1691
2741.48 1682
2741.98 1697
2742.47 1725
2742.97 1681
2743.46 1679
2743.95 1645
2744.45 1552
2744.94 1529
2745.44 1568
2745.93 1673
2746.43 1589
2746.92 1538
2747.42 1650
2747.91 1654
2748.40 1653
2748.90 1634
2749.39 1664
2749.89 1653
2750.38 1666
2750.88 1672
2751.37 1701
2751.87 1756
2752.36 1759
2752.86 1767
2753.35 1775
2753.85 1834
2754.34 1796
2754.84 1861
2755.33 1946
2755.83 1943
2756.33 1967
2756.82 1835
2757.32 1803
2757.81 1785
2758.31 1745
2758.80 1723
2759.30 1736
2759.79 1710
2760.29 1773
2760.79 1732
2761.28 1719
2761.78 1701
2762.27 1734
2762.77 1745
2763.27 1740
2763.76 1669
2764.26 1671
2764.75 1626
2765.25 1698
2765.75 1710
2766.24 1762
2766.74 1707
2767.23 1686
2767.73 1730
2768.23 1862
2768.72 1759
2769.22 1689
2769.72 1761
2770.21 1813
2770.71 1782
2771.21 1811
2771.70 1837
2772.20 1751
2772.70 1774
2773.19 1916
2773.69 1967
2774.19 1950
2774.69 1939
2775.18 2029
2775.68 2116
2776.18 2179
2776.67 2167
2777.17 2182
2777.67 2215
2778.17 2147
2778.66 2054
2779.16 2068
2779.66 2149
2780.16 2156
2780.65 2028
2781.15 1971
2781.65 1875
2782.15 1941
2782.64 1913
2783.14 1928
2783.64 1797
2784.14 1750
2784.63 1783
2785.13 1761
2785.63 1819
2786.13 1739
2786.63 1721
2787.12 1842
2787.62 1881
2788.12 1697
2788.62 1730
2789.12 1765
2789.62 1732
2790.11 1660
2790.61 1698
2791.11 1699
2791.61 1762
2792.11 1737
2792.61 1723
2793.11 1872
2793.60 2029
2794.10 2074
2794.60 2163
2795.10 2334
2795.60 2442
2796.10 2658
2796.60 2889
2797.10 2857
2797.60 2887
2798.09 2898
2798.59 2926
2799.09 2880
2799.59 2803
2800.09 2808
2800.59 2670
2801.09 2647
2801.59 2491
2802.09 2341
2802.59 2260
2803.09 2307
2803.59 2221
2804.09 2136
2804.59 2105
2805.09 2314
2805.59 2362
2806.09 2347
2806.59 2581
2807.09 2708
2807.59 2804
2808.09 3111
2808.59 3292
2809.09 3335
2809.59 3240
2810.09 3263
2810.59 3121
2811.09 2978
2811.59 2815
2812.09 2719
2812.59 2431
2813.09 2371
2813.59 2250
2814.09 2156
2814.59 2080
2815.09 2102
2815.59 2041
2816.09 2136
2816.59 2018
2817.09 2023
2817.59 1981
2818.10 1989
2818.60 2018
2819.10 2012
2819.60 1993
2820.10 1936
2820.60 1945
2821.10 1863
2821.60 1854
2822.10 1818
2822.61 1967
2823.11 1886
2823.61 1915
2824.11 1942
2824.61 1915
2825.11 1964
2825.61 1892
2826.12 1964
2826.62 1974
2827.12 1866
2827.62 1858
2828.12 1760
2828.62 1874
2829.13 1875
2829.63 1876
2830.13 1885
2830.63 1894
2831.13 1929
2831.64 1941
2832.14 1823
2832.64 1866
2833.14 1884
2833.65 1868
2834.15 1900
2834.65 2038
2835.15 2077
2835.65 2087
2836.16 2121
2836.66 2039
2837.16 2056
2837.66 2013
2838.17 1914
2838.67 1897
2839.17 1916
2839.68 1913
2840.18 1812
2840.68 1801
2841.18 1907
2841.69 1800
2842.19 1842
2842.69 1857
2843.20 1808
2843.70 1864
2844.20 1938
2844.71 1945
2845.21 1920
2845.71 1962
2846.22 1906
2846.72 2068
2847.22 2154
2847.73 2110
2848.23 2181
2848.73 2157
2849.24 2027
2849.74 2090
2850.24 2057
2850.75 1966
2851.25 1951
2851.76 1935
2852.26 1947
2852.76 1817
2853.27 1823
2853.77 1815
2854.28 1831
2854.78 1764
2855.28 1785
2855.79 1716
2856.29 1736
2856.80 1762
2857.30 1867
2857.81 1914
2858.31 1847
2858.82 1915
2859.32 1868
2859.82 1885
2860.33 1884
2860.83 1828
2861.34 1788
2861.84 1792
2862.35 1846
2862.85 1895
2863.36 1793
2863.86 1700
2864.37 1734
2864.87 1710
2865.38 1755
2865.88 1693
2866.39 1746
2866.89 1702
2867.40 1762
2867.90 1759
2868.41 1756
2868.91 1711
2869.42 1767
2869.93 1817
2870.43 1838
2870.94 1811
2871.44 1876
2871.95 1866
2872.45 1795
2872.96 1816
2873.47 1896
2873.97 1841
2874.48 1742
2874.98 1841
2875.49 1886
2875.99 1866
2876.50 1811
2877.01 1755
2877.51 1921
2878.02 1940
2878.53 1902
2879.03 1925
2879.54 1867
2880.04 1879
2880.55 1891
2881.06 1892
2881.56 2028
2882.07 2109
2882.58 2109
2883.08 2098
2883.59 2177
2884.10 2313
2884.60 2589
2885.11 2743
2885.62 2949
2886.12 3426
2886.63 3522
2887.14 3743
2887.65 3975
2888.15 3990
2888.66 4022
2889.17 3712
2889.67 3621
2890.18 3389
2890.69 3041
2891.20 2792
2891.70 2632
2892.21 2540
2892.72 2334
2893.23 2167
2893.73 2070
2894.24 2124
2894.75 2074
2895.26 2078
2895.76 2073
2896.27 2114
2896.78 2249
2897.29 2241
2897.80 2253
2898.30 2295
2898.81 2449
2899.32 2476
2899.83 2509
2900.34 2548
2900.84 2600
2901.35 2563
2901.86 2772
2902.37 2679
2902.88 2712
2903.39 2744
2903.89 2708
2904.40 2583
2904.91 2490
2905.42 2572
2905.93 2543
2906.44 2373
2906.95 2357
2907.45 2325
2907.96 2150
2908.47 2192
2908.98 2084
2909.49 2086
2910.00 2152
2910.51 2162
2911.02 2136
2911.53 2023
2912.03 2115
2912.54 2056
2913.05 2113
2913.56 2060
2914.07 2015
2914.58 2062
2915.09 2226
2915.60 2185
2916.11 2138
2916.62 2114
2917.13 2110
2917.64 2011
2918.15 1980
2918.66 2063
2919.17 2067
2919.68 2067
2920.19 1943
2920.70 2030
2921.21 2021
2921.72 2121
2922.23 2391
2922.74 2551
2923.25 2724
2923.76 3016
2924.27 3353
2924.78 3693
2925.29 3953
2925.80 3898
2926.31 3944
2926.82 3786
2927.33 3544
2927.84 3404
2928.35 3111
2928.86 2772
2929.37 2577
2929.88 2430
2930.39 2253
2930.91 2130
2931.42 2068
2931.93 2072
2932.44 1960
2932.95 1884
2933.46 1967
2933.97 1966
2934.48 1993
2934.99 2068
2935.50 2039
2936.02 2050
2936.53 2115
2937.04 1981
2937.55 2051
2938.06 2048
2938.57 2060
2939.08 2032
2939.60 2003
2940.11 1918
2940.62 1916
2941.13 2005
2941.64 1993
2942.15 2079
2942.67 1984
2943.18 1994
2943.69 1977
2944.20 2099
2944.71 2208
2945.23 2104
2945.74 2184
2946.25 2237
2946.76 2201
2947.28 2250
2947.79 2186
2948.30 2081
2948.81 2107
2949.32 2213
2949.84 2044
2950.35 2062
2950.86 2141
2951.37 2112
2951.89 2184
2952.40 2040
2952.91 1971
2953.43 2017
2953.94 1976
2954.45 2047
2954.96 2058
2955.48 2010
2955.99 2065
2956.50 1999
2957.02 1935
2957.53 2041
2958.04 2088
2958.56 2122
2959.07 2145
2959.58 2180
2960.10 2202
2960.61 2223
2961.12 2256
2961.64 2313
2962.15 2326
2962.66 2373
2963.18 2295
2963.69 2368
2964.20 2416
2964.72 2250
2965.23 2173
2965.75 2177
2966.26 2127
2966.77 2166
2967.29 2211
2967.80 2173
2968.32 2004
2968.83 2042
2969.34 1991
2969.86 1905
2970.37 1917
2970.89 1947
2971.40 1885
2971.92 1856
2972.43 1868
2972.94 1829
2973.46 1813
2973.97 1864
2974.49 1849
2975.00 1939
2975.52 1856
2976.03 1795
2976.55 1918
2977.06 1931
2977.58 1940
2978.09 2015
2978.61 2121
2979.12 2072
2979.64 2014
2980.15 1993
2980.67 1939
2981.18 2033
2981.70 2095
2982.21 2114
2982.73 2118
2983.24 2108
2983.76 2148
2984.27 2211
2984.79 2213
2985.30 2252
2985.82 2130
2986.34 2220
2986.85 2320
2987.37 2387
2987.88 2375
2988.40 2268
2988.91 2290
2989.43 2345
2989.95 2288
2990.46 2286
2990.98 2250
2991.49 2242
2992.01 2265
2992.53 2209
2993.04 2131
2993.56 2207
2994.08 2385
2994.59 2359
2995.11 2366
2995.62 2529
2996.14 2582
2996.66 2827
2997.17 2846
2997.69 3031
2998.21 3067
2998.72 3129
2999.24 2934
2999.76 3055
3000.27 3022
3000.79 3131
3001.31 3027
3001.83 2943
3002.34 3088
3002.86 3392
3003.38 3556
3003.89 3904
3004.41 4256
3004.93 4474
3005.45 4551
3005.96 4620
3006.48 4657
3007.00 4313
3007.51 4030
3008.03 3825
3008.55 3270
3009.07 3043
3009.59 2866
3010.10 2612
3010.62 2609
3011.14 2506
3011.66 2250
3012.17 2210
3012.69 2240
3013.21 2152
3013.73 2190
3014.25 2178
3014.76 2223
3015.28 2387
3015.80 2381
3016.32 2456
3016.84 2422
3017.36 2467
3017.87 2458
3018.39 2481
3018.91 2554
3019.43 2529
3019.95 2511
3020.47 2564
3020.98 2454
3021.50 2495
3022.02 2605
3022.54 2632
3023.06 2598
3023.58 2643
3024.10 2690
3024.62 2648
3025.13 2622
3025.65 2652
3026.17 2605
3026.69 2565
3027.21 2508
3027.73 2457
3028.25 2470
3028.77 2367
3029.29 2239
3029.81 2320
3030.33 2188
3030.85 2154
3031.37 2192
3031.89 2196
3032.41 2200
3032.92 2162
3033.44 2237
3033.96 2400
3034.48 2465
3035.00 2445
3035.52 2569
3036.04 2642
3036.56 2718
3037.08 2660
3037.60 2554
3038.12 2415
3038.64 2457
3039.16 2334
3039.68 2325
3040.20 2290
3040.72 2096
3041.24 2052
3041.77 2104
3042.29 2054
3042.81 2099
3043.33 2165
3043.85 2136
3044.37 2296
3044.89 2307
3045.41 2223
3045.93 2356
3046.45 2387
3046.97 2298
3047.49 2290
3048.01 2220
3048.53 2194
3049.06 2047
3049.58 2061
3050.10 2030
3050.62 2005
3051.14 2049
3051.66 1977
3052.18 1948
3052.70 1949
3053.23 1946
3053.75 2013
3054.27 2033
3054.79 2062
3055.31 1998
3055.83 1966
3056.35 1983
3056.88 1921
3057.40 1938
3057.92 1954
3058.44 1999
3058.96 2069
3059.49 1940
3060.01 1981
3060.53 2008
3061.05 1885
3061.57 1921
3062.10 2019
3062.62 1940
3063.14 2034
3063.66 2036
3064.18 2088
3064.71 2064
3065.23 2021
3065.75 2115
3066.27 1997
3066.80 2046
3067.32 2150
3067.84 2149
3068.36 2133
3068.89 2173
3069.41 2089
3069.93 2164
3070.46 2041
3070.98 2105
3071.50 2165
3072.02 2140
3072.55 2152
3073.07 2250
3073.59 2282
3074.12 2291
3074.64 2282
3075.16 2299
3075.69 2342
3076.21 2363
3076.73 2404
3077.26 2255
3077.78 2298
3078.30 2389
3078.83 2320
3079.35 2310
3079.87 2519
3080.40 2429
3080.92 2522
3081.45 2533
3081.97 2490
3082.49 2534
3083.02 2473
3083.54 2563
3084.06 2467
3084.59 2489
3085.11 2556
3085.64 2514
3086.16 2473
3086.69 2452
3087.21 2379
3087.73 2381
3088.26 2481
3088.78 2385
3089.31 2357
3089.83 2361
3090.36 2343
3090.88 2298
3091.41 2233
3091.93 2225
3092.45 2286
3092.98 2214
3093.50 2302
3094.03 2333
3094.55 2440
3095.08 2576
3095.60 2501
3096.13 2668
3096.65 2769
3097.18 2804
3097.70 2851
3098.23 2944
3098.76 3108
3099.28 3302
3099.81 3471
3100.33 4016
3100.86 4413
3101.38 5088
3101.91 5855
3102.43 6520
3102.96 6866
3103.48 7286
3104.01 7674
3104.54 7346
3105.06 6673
3105.59 6143
3106.11 5402
3106.64 4855
3107.17 4295
3107.69 3758
3108.22 3369
3108.74 3088
3109.27 2911
3109.80 2800
3110.32 2807
3110.85 2784
3111.37 2891
3111.90 2806
3112.43 2731
3112.95 2627
3113.48 2697
3114.01 2662
3114.53 2530
3115.06 2429
3115.59 2394
3116.11 2221
3116.64 2137
3117.17 2137
3117.69 2030
3118.22 2063
3118.75 2021
3119.27 2080
3119.80 2186
3120.33 2185
3120.86 2185
3121.38 2166
3121.91 2237
3122.44 2201
3122.96 2275
3123.49 2311
3124.02 2323
3124.55 2222
3125.07 2176
3125.60 2161
3126.13 2162
3126.66 2153
3127.18 2217
3127.71 2094
3128.24 2098
3128.77 2105
3129.30 2037
3129.82 1991
3130.35 2067
3130.88 2074
3131.41 2070
3131.94 1972
3132.46 2106
3132.99 2065
3133.52 1972
3134.05 1924
3134.58 1925
3135.10 2046
3135.63 2039
3136.16 2098
3136.69 2026
3137.22 2145
3137.75 2260
3138.28 2146
3138.80 2178
3139.33 2144
3139.86 2080
3140.39 2176
3140.92 2178
3141.45 2158
3141.98 2129
3142.51 2006
3143.03 2005
3143.56 2101
3144.09 2083
3144.62 2176
3145.15 2200
3145.68 2264
3146.21 2268
3146.74 2352
3147.27 2438
3147.80 2573
3148.33 2541
3148.86 2585
3149.39 2555
3149.92 2673
3150.45 2614
3150.97 2430
3151.50 2346
3152.03 2394
3152.56 2231
3153.09 2134
3153.62 2079
3154.15 2197
3154.68 2108
3155.21 2079
3155.74 2079
3156.27 2143
3156.80 2099
3157.33 2048
3157.86 2131
3158.39 2145
3158.93 2209
3159.46 2227
3159.99 2200
3160.52 2144
3161.05 2134
3161.58 2049
3162.11 2061
3162.64 2101
3163.17 2036
3163.70 2010
3164.23 2022
3164.76 1971
3165.29 2035
3165.82 1948
3166.35 2025
3166.89 1983
3167.42 2034
3167.95 2081
3168.48 1980
3169.01 1979
3169.54 2010
3170.07 2081
3170.60 2011
3171.13 2017
3171.67 1972
3172.20 1989
3172.73 1940
3173.26 1936
3173.79 2005
3174.32 2048
3174.86 2047
3175.39 1993
3175.92 2179
3176.45 2083
3176.98 2096
3177.51 2090
3178.05 2144
3178.58 2172
3179.11 2048
3179.64 2073
3180.17 2103
3180.71 2076
3181.24 2140
3181.77 2031
3182.30 1946
3182.84 1908
3183.37 1889
3183.90 1921
3184.43 1923
3184.97 1903
3185.50 1843
3186.03 1833
3186.56 1909
3187.10 2053
3187.63 2010
3188.16 1892
3188.69 1876
3189.23 1897
3189.76 2016
3190.29 1892
3190.83 1875
3191.36 1950
3191.89 1874
3192.43 1892
3192.96 1955
3193.49 1937
3194.02 1927
3194.56 1899
3195.09 1883
3195.62 2009
3196.16 2008
3196.69 2092
3197.23 2127
3197.76 2034
3198.29 2001
3198.83 2063
3199.36 2035
3199.89 2210
3200.43 2165
3200.96 2170
3201.50 2216
3202.03 2308
3202.56 2309
3203.10 2279
3203.63 2281
3204.17 2268
3204.70 2193
3205.23 2272
3205.77 2275
3206.30 2081
3206.84 2116
3207.37 2097
3207.91 2134
3208.44 2144
3208.97 2257
3209.51 2304
3210.04 2435
3210.58 2389
3211.11 2512
3211.65 2468
3212.18 2448
3212.72 2461
3213.25 2432
3213.79 2402
3214.32 2403
3214.86 2405
3215.39 2227
3215.93 2233
3216.46 2245
3217.00 2150
3217.53 2115
3218.07 2174
3218.60 2187
3219.14 2267
3219.67 2252
3220.21 2230
3220.74 2302
3221.28 2225
3221.82 2126
3222.35 2069
3222.89 2077
3223.42 2081
3223.96 2183
3224.49 2145
3225.03 2140
3225.57 2096
3226.10 2083
3226.64 2094
3227.17 2091
3227.71 2161
3228.25 2137
3228.78 2105
3229.32 2092
3229.85 2053
3230.39 2062
3230.93 2136
3231.46 2091
3232.00 2088
3232.54 2119
3233.07 2152
3233.61 2173
3234.15 2319
3234.68 2200
3235.22 2193
3235.76 2259
3236.29 2233
3236.83 2355
3237.37 2394
3237.90 2371
3238.44 2521
3238.98 2377
3239.51 2295
3240.05 2409
3240.59 2401
3241.13 2482
3241.66 2461
3242.20 2459
3242.74 2368
3243.28 2292
3243.81 2333
3244.35 2292
3244.89 2338
3245.43 2348
3245.96 2252
3246.50 2237
3247.04 2303
3247.58 2417
3248.11 2526
3248.65 2364
3249.19 2380
3249.73 2468
3250.27 2433
3250.80 2462
3251.34 2558
3251.88 2598
3252.42 2579
3252.96 2665
3253.49 2624
3254.03 2632
3254.57 2703
3255.11 2848
3255.65 2982
3256.19 2913
3256.72 3047
3257.26 3182
3257.80 3275
3258.34 3303
3258.88 3584
3259.42 3749
3259.96 3927
3260.49 4322
3261.03 4637
3261.57 4813
3262.11 4926
3262.65 5036
3263.19 5097
3263.73 5174
3264.27 5003
3264.81 4901
3265.35 4637
3265.88 4371
3266.42 4121
3266.96 3951
3267.50 3799
3268.04 3749
3268.58 3387
3269.12 3355
3269.66 3243
3270.20 3041
3270.74 2903
3271.28 2695
3271.82 2784
3272.36 2688
3272.90 2679
3273.44 2698
3273.98 2686
3274.52 2753
3275.06 2761
3275.60 2857
3276.14 2847
3276.68 2948
3277.22 2829
3277.76 2800
3278.30 2922
3278.84 2929
3279.38 2892
3279.92 2754
3280.46 2816
3281.00 2860
3281.54 2904
3282.08 2991
3282.62 2918
3283.16 2793
3283.70 2917
3284.25 2874
3284.79 2794
3285.33 2821
3285.87 2718
3286.41 2673
3286.95 2702
3287.49 2678
3288.03 2817
3288.57 2837
3289.11 2825
3289.66 2799
3290.20 2729
3290.74 2858
3291.28 3074
3291.82 3074
3292.36 3154
3292.90 3360
3293.44 3606
3293.99 3824
3294.53 4154
3295.07 4341
3295.61 4451
3296.15 4422
3296.69 4455
3297.24 4561
3297.78 4435
3298.32 4248
3298.86 3937
3299.40 3693
3299.95 3472
3300.49 3391
3301.03 3365
3301.57 3354
3302.11 3130
3302.66 3091
3303.20 3005
3303.74 2928
3304.28 3007
3304.83 3003
3305.37 2936
3305.91 2877
3306.45 2859
3307.00 2892
3307.54 2855
3308.08 2890
3308.62 2786
3309.17 2845
3309.71 2921
3310.25 2900
3310.80 2889
3311.34 2917
3311.88 3053
3312.43 3091
3312.97 2985
3313.51 3087
3314.05 3373
3314.60 3707
3315.14 4000
3315.68 4278
3316.23 4546
3316.77 4627
3317.31 4575
3317.86 4586
3318.40 4612
3318.95 4411
3319.49 4493
3320.03 4494
3320.58 4311
3321.12 4235
3321.66 4253
3322.21 4186
3322.75 4130
3323.30 4129
3323.84 4071
3324.38 4060
3324.93 3798
3325.47 3694
3326.02 3740
3326.56 3706
3327.10 3657
3327.65 3562
3328.19 3448
3328.74 3549
3329.28 3537
3329.83 3425
3330.37 3591
3330.92 3761
3331.46 4223
3332.01 4949
3332.55 5830
3333.09 7063
3333.64 8604
3334.18 10344
3334.73 12298
3335.27 14322
3335.82 15655
3336.36 16886
3336.91 17497
3337.45 16956
3338.00 16132
3338.54 14855
3339.09 13311
3339.64 11852
3340.18 9847
3340.73 8287
3341.27 7082
3341.82 6107
3342.36 5272
3342.91 4660
3343.45 4272
3344.00 3970
3344.54 3566
3345.09 3431
3345.64 3306
3346.18 3252
3346.73 3299
3347.27 3186
3347.82 3140
3348.37 3188
3348.91 3119
3349.46 3020
3350.00 3028
3350.55 2955
3351.10 2874
3351.64 2886
3352.19 2902
3352.74 3004
3353.28 2982
3353.83 3064
3354.37 3140
3354.92 3218
3355.47 3245
3356.01 3255
3356.56 3300
3357.11 3364
3357.65 3345
3358.20 3291
3358.75 3173
3359.30 3090
3359.84 2960
3360.39 2893
3360.94 2930
3361.48 3017
3362.03 2889
3362.58 2843
3363.12 2774
3363.67 2709
3364.22 2733
3364.77 2775
3365.31 2639
3365.86 2679
3366.41 2763
3366.96 2770
3367.50 2783
3368.05 2672
3368.60 2761
3369.15 2635
3369.69 2629
3370.24 2753
3370.79 2830
3371.34 2870
3371.89 2994
3372.43 3215
3372.98 3398
3373.53 3433
3374.08 3648
3374.63 3726
3375.17 3749
3375.72 3566
3376.27 3481
3376.82 3375
3377.37 3239
3377.92 3076
3378.46 2870
3379.01 2715
3379.56 2581
3380.11 2501
3380.66 2497
3381.21 2440
3381.76 2367
3382.30 2410
3382.85 2418
3383.40 2367
3383.95 2269
3384.50 2248
3385.05 2314
3385.60 2199
3386.15 2123
3386.70 2142
3387.25 2210
3387.79 2315
3388.34 2286
3388.89 2171
3389.44 2234
3389.99 2229
3390.54 2189
3391.09 2344
3391.64 2362
3392.19 2326
3392.74 2342
3393.29 2306
3393.84 2376
3394.39 2397
3394.94 2316
3395.49 2307
3396.04 2369
3396.59 2338
3397.14 2390
3397.69 2438
3398.24 2373
3398.79 2265
3399.34 2215
3399.89 2279
3400.44 2306
3400.99 2290
3401.54 2232
3402.09 2215
3402.64 2283
3403.19 2177
3403.74 2329
3404.29 2150
3404.84 2064
3405.39 2079
3405.94 2070
3406.49 2065
3407.05 2039
3407.60 2046
3408.15 2132
3408.70 2064
3409.25 2079
3409.80 2132
3410.35 2162
3410.90 2288
3411.45 2261
3412.00 2291
3412.56 2386
3413.11 2421
3413.66 2509
3414.21 2538
3414.76 2410
3415.31 2368
3415.86 2356
3416.41 2353
3416.97 2166
3417.52 2118
3418.07 2050
3418.62 2092
3419.17 2033
3419.73 2014
3420.28 2034
3420.83 2131
3421.38 2057
3421.93 2091
3422.48 2058
3423.04 2160
3423.59 2324
3424.14 2416
3424.69 2393
3425.25 2296
3425.80 2323
3426.35 2261
3426.90 2289
3427.45 2205
3428.01 2158
3428.56 2068
3429.11 1989
3429.66 2026
3430.22 1930
3430.77 1993
3431.32 2008
3431.88 2053
3432.43 2056
3432.98 2031
3433.53 2070
3434.09 1907
3434.64 1927
3435.19 2022
3435.75 2106
3436.30 2026
3436.85 1961
3437.41 2082
3437.96 1986
3438.51 2117
3439.07 2146
3439.62 2041
3440.17 2049
3440.73 2021
3441.28 2038
3441.83 1990
3442.39 2065
3442.94 2065
3443.49 1987
3444.05 1997
3444.60 2011
3445.16 1968
3445.71 1920
3446.26 1887
3446.82 1823
3447.37 1828
3447.93 1844
3448.48 1945
3449.03 1939
3449.59 1821
3450.14 1868
3450.70 1864
3451.25 1920
3451.81 1800
3452.36 1804
3452.91 1805
3453.47 1819
3454.02 1826
3454.58 1835
3455.13 1947
3455.69 1874
3456.24 1883
3456.80 1875
3457.35 1936
3457.91 1865
3458.46 1874
3459.02 1855
3459.57 1941
3460.13 2014
3460.68 1945
3461.24 1994
3461.79 1946
3462.35 2000
3462.90 2044
3463.46 2003
3464.01 2034
3464.57 2128
3465.12 2124
3465.68 2138
3466.23 2138
3466.79 2190
3467.35 2147
3467.90 2105
3468.46 2122
3469.01 2167
3469.57 2184
3470.12 2096
3470.68 2110
3471.24 2165
3471.79 2141
3472.35 2150
3472.90 2239
3473.46 2098
3474.02 2072
3474.57 2088
3475.13 2123
3475.69 2195
3476.24 2206
3476.80 2268
3477.35 2249
3477.91 2297
3478.47 2381
3479.02 2389
3479.58 2443
3480.14 2458
3480.69 2496
3481.25 2438
3481.81 2544
3482.36 2556
3482.92 2484
3483.48 2442
3484.03 2505
3484.59 2396
3485.15 2456
3485.71 2466
3486.26 2538
3486.82 2504
3487.38 2557
3487.93 2737
3488.49 2929
3489.05 3056
3489.61 3125
3490.16 3196
3490.72 3507
3491.28 3625
3491.84 3916
3492.39 4005
3492.95 4124
3493.51 4346
3494.07 4085
3494.63 3909
3495.18 3808
3495.74 3715
3496.30 3541
3496.86 3624
3497.42 3984
3497.97 4090
3498.53 4315
3499.09 4621
3499.65 4919
3500.21 5048
3500.76 5311
3501.32 5649
3501.88 5817
3502.44 6045
3503.00 6393
3503.56 6806
3504.11 7387
3504.67 7696
3505.23 8211
3505.79 8483
3506.35 8516
3506.91 8338
3507.47 7731
3508.03 7394
3508.59 6826
3509.14 6041
3509.70 5282
3510.26 4835
3510.82 4353
3511.38 3893
3511.94 3487
3512.50 3307
3513.06 3009
3513.62 2922
3514.18 2787
3514.74 2799
3515.30 2685
3515.86 2603
3516.41 2575
3516.97 2632
3517.53 2730
3518.09 2682
3518.65 2601
3519.21 2648
3519.77 2671
3520.33 2795
3520.89 2851
3521.45 3068
3522.01 3213
3522.57 3445
3523.13 3482
3523.69 3688
3524.25 3861
3524.81 3953
3525.37 3866
3525.93 3654
3526.49 3586
3527.05 3497
3527.61 3205
3528.18 2992
3528.74 2877
3529.30 2706
3529.86 2563
3530.42 2465
3530.98 2513
3531.54 2585
3532.10 2512
3532.66 2450
3533.22 2404
3533.78 2502
3534.34 2589
3534.90 2586
3535.47 2554
3536.03 2596
3536.59 2578
3537.15 2549
3537.71 2448
3538.27 2499
3538.83 2538
3539.39 2473
3539.96 2490
3540.52 2450
3541.08 2441
3541.64 2490
3542.20 2604
3542.76 2622
3543.32 2648
3543.89 2754
3544.45 2817
3545.01 2787
3545.57 2697
3546.13 2780
3546.70 2592
3547.26 2598
3547.82 2544
3548.38 2518
3548.94 2538
3549.51 2476
3550.07 2317
3550.63 2346
3551.19 2412
3551.76 2324
3552.32 2343
3552.88 2371
3553.44 2348
3554.01 2378
3554.57 2275
3555.13 2270
3555.69 2277
3556.26 2213
3556.82 2060
3557.38 2067
3557.94 2144
3558.51 2174
3559.07 2158
3559.63 2140
3560.20 2167
3560.76 2187
3561.32 2213
3561.89 2200
3562.45 2284
3563.01 2253
3563.57 2172
3564.14 2287
3564.70 2252
3565.26 2123
3565.83 2105
3566.39 2163
3566.96 2185
3567.52 2076
3568.08 1998
3568.65 2063
3569.21 2054
3569.77 1974
3570.34 1954
3570.90 1963
3571.47 1992
3572.03 1995
3572.59 2049
3573.16 2106
3573.72 2089
3574.29 2097
3574.85 2202
3575.41 2107
3575.98 2126
3576.54 2197
3577.11 2107
3577.67 2170
3578.24 2218
3578.80 2221
3579.36 2215
3579.93 2272
3580.49 2187
3581.06 2161
3581.62 2208
3582.19 2177
3582.75 2144
3583.32 2141
3583.88 2041
3584.45 2035
3585.01 1977
3585.58 1927
3586.14 1968
3586.71 1917
3587.27 1910
3587.84 2013
3588.40 2035
3588.97 2036
3589.53 1931
3590.10 1930
3590.66 1986
3591.23 2002
3591.80 1968
3592.36 1950
3592.93 1979
3593.49 2045
3594.06 2028
3594.62 2091
3595.19 2065
3595.76 2151
3596.32 2051
3596.89 2057
3597.45 2071
3598.02 2016
3598.59 1993
3599.15 2039
3599.72 2082
3600.28 2100
3600.85 2078
3601.42 2152
3601.98 2155
3602.55 2135
3603.12 2119
3603.68 2024
3604.25 2074
3604.81 2078
3605.38 1906
3605.95 1979
3606.51 1921
3607.08 1956
3607.65 1885
3608.21 1851
3608.78 1889
3609.35 1939
3609.92 1943
3610.48 1937
3611.05 1813
3611.62 1864
3612.18 1975
3612.75 1968
3613.32 2137
3613.89 2154
3614.45 2451
3615.02 2694
3615.59 3072
3616.15 3509
3616.72 3931
3617.29 4465
3617.86 4920
3618.42 5191
3618.99 5461
3619.56 5400
3620.13 5368
3620.70 5182
3621.26 4743
3621.83 4401
3622.40 3892
3622.97 3451
3623.54 3067
3624.10 2733
3624.67 2524
3625.24 2357
3625.81 2252
3626.38 2138
3626.94 2099
3627.51 1968
3628.08 2002
3628.65 2074
3629.22 2113
3629.79 2075
3630.35 2071
3630.92 2088
3631.49 2126
3632.06 2061
3632.63 2065
3633.20 2047
3633.77 2058
3634.34 2023
3634.90 2100
3635.47 2056
3636.04 2071
3636.61 1966
3637.18 2032
3637.75 2154
3638.32 2067
3638.89 2091
3639.46 2086
3640.03 2177
3640.60 2272
3641.17 2373
3641.73 2365
3642.30 2371
3642.87 2507
3643.44 2566
3644.01 2678
3644.58 2618
3645.15 2560
3645.72 2605
3646.29 2582
3646.86 2565
3647.43 2506
3648.00 2623
3648.57 2660
3649.14 2703
3649.71 2590
3650.28 2552
3650.85 2655
3651.42 2688
3651.99 2605
3652.56 2693
3653.13 2811
3653.70 2713
3654.27 2743
3654.84 2792
3655.41 2889
3655.98 2886
3656.56 2955
3657.13 2966
3657.70 3027
3658.27 3083
3658.84 3065
3659.41 3216
3659.98 2975
3660.55 3028
3661.12 2981
3661.69 2934
3662.26 3038
3662.83 2810
3663.41 2668
3663.98 2639
3664.55 2552
3665.12 2514
3665.69 2515
3666.26 2643
3666.83 2762
3667.41 2633
3667.98 2648
3668.55 2677
3669.12 2616
3669.69 2560
3670.26 2526
3670.83 2449
3671.41 2347
3671.98 2311
3672.55 2356
3673.12 2336
3673.69 2341
3674.27 2450
3674.84 2398
3675.41 2471
3675.98 2439
3676.55 2400
3677.13 2412
3677.70 2466
3678.27 2421
3678.84 2533
3679.42 2397
3679.99 2376
3680.56 2308
3681.13 2315
3681.71 2280
3682.28 2367
3682.85 2386
3683.42 2267
3684.00 2219
3684.57 2294
3685.14 2325
3685.71 2309
3686.29 2394
3686.86 2422
3687.43 2502
3688.01 2619
3688.58 2681
3689.15 2766
3689.73 2716
3690.30 2757
3690.87 2856
3691.45 2865
3692.02 2751
3692.59 2645
3693.17 2631
3693.74 2488
3694.31 2431
3694.89 2298
3695.46 2279
3696.03 2296
3696.61 2154
3697.18 2137
3697.75 2193
3698.33 2152
3698.90 2148
3699.48 2214
3700.05 2190
3700.62 2206
3701.20 2358
3701.77 2209
3702.35 2221
3702.92 2254
3703.50 2268
3704.07 2349
3704.64 2242
3705.22 2175
3705.79 2176
3706.37 2145
3706.94 2141
3707.52 2230
3708.09 2215
3708.67 2223
3709.24 2253
3709.81 2244
3710.39 2199
3710.96 2259
3711.54 2217
3712.11 2228
3712.69 2137
3713.26 2127
3713.84 2193
3714.41 2173
3714.99 2198
3715.56 2144
3716.14 2096
3716.71 2179
3717.29 2127
3717.87 2139
3718.44 2165
3719.02 2275
3719.59 2205
3720.17 2141
3720.74 2175
3721.32 2112
3721.89 2091
3722.47 1911
3723.05 1959
3723.62 2062
3724.20 1998
3724.77 1916
3725.35 1899
3725.93 1958
3726.50 2009
3727.08 2009
3727.65 2065
3728.23 2070
3728.81 1999
3729.38 2099
3729.96 2100
3730.53 2264
3731.11 2419
3731.69 2522
3732.26 2850
3732.84 3017
3733.42 2997
3733.99 3058
3734.57 3007
3735.15 3021
3735.72 2845
3736.30 2803
3736.88 2625
3737.45 2462
3738.03 2412
3738.61 2324
3739.18 2168
3739.76 2178
3740.34 2073
3740.92 2145
3741.49 2123
3742.07 2067
3742.65 2025
3743.23 1982
3743.80 2017
3744.38 2076
3744.96 2054
3745.53 1972
3746.11 1941
3746.69 1889
3747.27 2051
3747.85 2098
3748.42 1982
3749.00 1879
3749.58 1918
3750.16 2012
3750.73 2032
3751.31 1874
3751.89 1937
3752.47 1942
3753.05 1908
3753.62 1955
3754.20 1920
3754.78 1934
3755.36 1918
3755.94 1862
3756.52 1869
3757.09 1907
3757.67 1970
3758.25 1925
3758.83 1912
3759.41 1963
3759.99 1948
3760.57 1985
3761.14 2088
3761.72 2182
3762.30 2108
3762.88 2071
3763.46 2048
3764.04 2031
3764.62 2030
3765.20 2019
3765.77 2024
3766.35 2003
3766.93 1990
3767.51 1934
3768.09 1983
3768.67 1998
3769.25 1992
3769.83 1981
3770.41 1946
3770.99 2082
3771.57 2154
3772.15 2022
3772.73 2070
3773.31 1999
3773.89 1948
3774.47 1920
3775.05 2021
3775.63 2091
3776.21 2028
3776.79 1925
3777.37 2027
3777.95 1963
3778.53 1926
3779.11 1892
3779.69 1988
3780.27 2001
3780.85 1973
3781.43 1951
3782.01 1889
3782.59 1862
3783.17 2009
3783.75 1917
3784.33 1858
3784.91 1897
3785.49 1964
3786.07 1998
3786.65 1905
3787.23 2003
3787.81 2046
3788.39 1963
3788.97 2062
3789.55 2013
3790.14 1985
3790.72 1865
3791.30 1929
3791.88 1974
3792.46 1996
3793.04 2035
3793.62 2054
3794.20 2076
3794.78 2061
3795.37 2062
3795.95 2218
3796.53 2108
3797.11 2088
3797.69 2062
3798.27 2074
3798.85 2192
3799.44 2172
3800.02 2256
3800.60 2399
3801.18 2505
3801.76 2476
3802.34 2461
3802.93 2533
3803.51 2621
3804.09 2595
3804.67 2460
3805.25 2474
3805.84 2390
3806.42 2430
3807.00 2343
3807.58 2432
3808.17 2446
3808.75 2451
3809.33 2479
3809.91 2517
3810.50 2483
3811.08 2493
3811.66 2490
3812.24 2511
3812.83 2576
3813.41 2703
3813.99 2776
3814.57 2808
3815.16 2746
3815.74 2827
3816.32 2796
3816.91 2900
3817.49 2870
3818.07 2782
3818.65 2496
3819.24 2444
3819.82 2304
3820.40 2230
3820.99 2207
3821.57 2195
3822.15 2159
3822.74 2071
3823.32 2032
3823.90 2103
3824.49 2032
3825.07 1985
3825.66 1998
3826.24 1966
3826.82 1970
3827.41 1998
3827.99 2137
3828.57 2045
3829.16 2143
3829.74 2122
3830.33 2163
3830.91 2294
3831.49 2195
3832.08 2241
3832.66 2281
3833.25 2243
3833.83 2233
3834.42 2214
3835.00 2176
3835.58 2265
3836.17 2207
3836.75 2172
3837.34 2175
3837.92 2112
3838.51 2086
3839.09 2039
3839.68 2128
3840.26 2043
3840.85 1987
3841.43 2043
3842.02 2161
3842.60 2126
3843.19 2034
3843.77 1995
3844.36 2062
3844.94 2124
3845.53 2091
3846.11 1897
3846.70 1906
3847.28 1981
3847.87 1966
3848.45 2086
3849.04 2081
3849.62 2063
3850.21 2075
3850.79 2085
3851.38 2102
3851.97 2107
3852.55 2196
3853.14 2241
3853.72 2319
3854.31 2259
3854.89 2186
3855.48 2348
3856.07 2341
3856.65 2300
3857.24 2416
3857.82 2521
3858.41 2812
3859.00 3018
3859.58 3515
3860.17 3903
3860.76 4491
3861.34 4751
3861.93 5077
3862.51 5269
3863.10 5305
3863.69 5296
3864.27 5020
3864.86 4642
3865.45 4532
3866.03 4444
3866.62 4509
3867.21 4466
3867.79 4556
3868.38 4220
3868.97 4105
3869.55 3897
3870.14 3487
3870.73 3211
3871.32 3045
3871.90 2867
3872.49 2813
3873.08 2863
3873.67 2881
3874.25 2894
3874.84 2922
3875.43 2882
3876.01 2789
3876.60 2759
3877.19 2742
3877.78 2760
3878.36 2755
3878.95 2607
3879.54 2553
3880.13 2542
3880.72 2461
3881.30 2414
3881.89 2249
3882.48 2327
3883.07 2145
3883.66 2195
3884.24 2260
3884.83 2280
3885.42 2242
3886.01 2199
3886.60 2219
3887.18 2277
3887.77 2348
3888.36 2399
3888.95 2567
3889.54 2500
3890.13 2497
3890.72 2627
3891.30 2688
3891.89 2709
3892.48 2670
3893.07 2702
3893.66 2762
3894.25 2806
3894.84 2866
3895.43 2838
3896.02 2800
3896.60 2636
3897.19 2763
3897.78 2749
3898.37 2732
3898.96 2691
3899.55 2712
3900.14 2633
3900.73 2663
3901.32 2550
3901.91 2590
3902.50 2463
3903.09 2395
3903.68 2394
3904.27 2340
3904.86 2215
3905.44 2131
3906.03 2088
3906.62 2050
3907.21 2050
3907.80 1996
3908.39 2048
3908.98 1995
3909.57 2041
3910.16 2060
3910.75 2030
3911.34 1933
3911.93 1892
3912.52 1921
3913.11 1834
3913.71 1866
3914.30 1944
3914.89 1933
3915.48 1889
3916.07 1926
3916.66 1897
3917.25 1870
3917.84 1956
3918.43 1974
3919.02 1908
3919.61 1907
3920.20 1906
3920.79 1904
3921.38 2002
3921.97 2016
3922.57 1902
3923.16 1955
3923.75 2026
3924.34 1953
3924.93 1907
3925.52 1934
3926.11 1937
3926.70 1979
3927.29 1948
3927.89 1922
3928.48 1969
3929.07 1889
3929.66 1923
3930.25 1985
3930.84 1967
3931.44 2025
3932.03 2007
3932.62 2023
3933.21 1920
3933.80 1898
3934.39 2013
3934.99 1939
3935.58 1956
3936.17 1986
3936.76 1866
3937.35 2011
3937.95 1927
3938.54 1861
3939.13 1902
3939.72 1880
3940.32 1930
3940.91 1920
3941.50 1868
3942.09 1861
3942.69 1858
3943.28 1963
3943.87 1874
3944.46 1800
3945.06 1791
3945.65 1822
3946.24 1821
3946.83 1786
3947.43 1855
3948.02 1822
3948.61 1790
3949.21 1829
3949.80 1672
3950.39 1847
3950.98 1835
3951.58 1863
3952.17 1784
3952.76 1803
3953.36 1836
3953.95 1811
3954.54 1860
3955.14 1803
3955.73 1744
3956.32 1738
3956.92 1885
3957.51 1868
3958.11 1815
3958.70 1840
3959.29 1738
3959.89 1831
3960.48 1841
3961.07 1798
3961.67 1830
3962.26 1808
3962.86 1774
3963.45 1791
3964.04 1875
3964.64 1971
3965.23 2088
3965.83 2150
3966.42 2212
3967.02 2297
3967.61 2391
3968.20 2259
3968.80 2194
3969.39 2186
3969.99 2169
3970.58 2144
3971.18 2150
3971.77 2017
3972.37 2051
3972.96 1873
3973.56 1867
3974.15 1800
3974.75 1829
3975.34 1809
3975.94 1861
3976.53 1821
3977.13 1920
3977.72 1909
3978.32 1884
3978.91 1886
3979.51 1839
3980.10 1714
3980.70 1726
3981.29 1837
3981.89 1803
3982.48 1824
3983.08 1761
3983.68 1744
3984.27 1773
3984.87 1815
3985.46 1853
3986.06 1812
3986.65 1920
3987.25 1805
3987.85 1829
3988.44 1913
3989.04 1841
3989.63 1726
3990.23 1827
3990.83 1884
3991.42 1861
3992.02 1856
3992.61 1880
3993.21 1956
3993.81 1946
3994.40 1917
3995.00 1983
3995.60 2056
3996.19 2036
3996.79 1983
3997.39 2038
3997.98 2067
3998.58 2015
3999.18 2041
3999.77 2059
4000.37 2007
4000.97 1985
4001.56 2041
4002.16 2061
4002.76 2023
4003.35 2027
4003.95 2061
4004.55 2082
4005.15 2069
4005.74 2179
4006.34 2311
4006.94 2202
4007.53 2258
4008.13 2292
4008.73 2429
4009.33 2274
4009.92 2215
4010.52 2259
4011.12 2249
4011.72 2240
4012.32 2270
4012.91 2365
4013.51 2338
4014.11 2456
4014.71 2551
4015.30 2588
4015.90 2762
4016.50 2891
4017.10 2964
4017.70 3080
4018.29 3122
4018.89 3034
4019.49 2918
4020.09 2640
4020.69 2571
4021.29 2450
4021.88 2358
4022.48 2213
4023.08 2245
4023.68 2171
4024.28 2096
4024.88 2085
4025.48 2075
4026.07 1981
4026.67 1948
4027.27 2063
4027.87 2044
4028.47 1965
4029.07 2003
4029.67 2031
4030.27 1996
4030.87 2006
4031.47 2043
4032.06 2092
4032.66 2065
4033.26 2097
4033.86 2030
4034.46 2047
4035.06 2058
4035.66 1965
4036.26 2034
4036.86 2067
4037.46 2090
4038.06 2009
4038.66 2060
4039.26 1944
4039.86 1984
4040.46 1966
4041.06 1948
4041.66 1945
4042.26 1872
4042.86 1890
4043.46 1862
4044.06 1912
4044.66 1941
4045.26 2029
4045.86 2105
4046.46 1953
4047.06 2036
4047.66 2048
4048.26 2048
4048.86 2035
4049.46 2063
4050.06 2149
4050.66 2005
4051.26 2128
4051.86 2113
4052.46 2142
4053.06 2196
4053.66 2186
4054.27 2197
4054.87 2140
4055.47 2051
4056.07 2044
4056.67 2108
4057.27 2064
4057.87 1968
4058.47 1963
4059.07 1852
4059.67 1826
4060.28 1817
4060.88 1822
4061.48 1830
4062.08 1775
4062.68 1731
4063.28 1800
4063.88 1773
4064.49 1712
4065.09 1740
4065.69 1673
4066.29 1700
4066.89 1710
4067.49 1773
4068.10 1766
4068.70 1778
4069.30 1841
4069.90 1752
4070.50 1776
4071.11 1731
4071.71 1772
4072.31 1770
4072.91 1753
4073.52 1771
4074.12 1860
4074.72 1831
4075.32 1802
4075.92 1726
4076.53 1763
4077.13 1756
4077.73 1845
4078.34 1761
4078.94 1794
4079.54 1820
4080.14 1857
4080.75 1888
4081.35 1876
4081.95 1814
4082.55 1868
4083.16 1834
4083.76 1901
4084.36 1881
4084.97 1891
4085.57 1887
4086.17 1929
4086.78 1988
4087.38 1912
4087.98 1834
4088.59 1917
4089.19 1859
4089.79 1832
4090.40 1938
4091.00 1957
4091.60 2064
4092.21 2204
4092.81 2318
4093.41 2405
4094.02 2621
4094.62 2772
4095.23 2861
4095.83 2795
4096.43 2920
4097.04 2929
4097.64 2764
4098.25 2609
4098.85 2482
4099.45 2305
4100.06 2118
4100.66 1998
4101.27 1906
4101.87 1836
4102.48 1762
4103.08 1744
4103.68 1717
4104.29 1644
4104.89 1629
4105.50 1662
4106.10 1616
4106.71 1634
4107.31 1655
4107.92 1659
4108.52 1677
4109.13 1662
4109.73 1690
4110.34 1629
4110.94 1748
4111.55 1740
4112.15 1694
4112.76 1654
4113.36 1617
4113.97 1674
4114.57 1695
4115.18 1664
4115.78 1723
4116.39 1712
4116.99 1682
4117.60 1670
4118.21 1697
4118.81 1754
4119.42 1749
4120.02 1655
4120.63 1679
4121.23 1765
4121.84 1789
4122.45 1852
4123.05 1839
4123.66 1851
4124.26 1819
4124.87 1761
4125.48 1834
4126.08 1954
4126.69 1911
4127.29 1784
4127.90 1805
4128.51 1878
4129.11 1879
4129.72 1768
4130.33 1871
4130.93 1986
4131.54 1862
4132.15 1847
4132.75 1845
4133.36 1868
4133.97 1919
4134.57 1912
4135.18 1885
4135.79 2027
4136.39 1917
4137.00 1956
4137.61 1963
4138.21 2025
4138.82 2107
4139.43 2119
4140.04 2058
4140.64 1983
4141.25 2120
4141.86 2242
4142.46 2201
4143.07 2146
4143.68 2068
4144.29 2010
4144.89 1924
4145.50 1927
4146.11 1811
4146.72 1820
4147.32 1861
4147.93 1684
4148.54 1667
4149.15 1669
4149.76 1698
4150.36 1668
4150.97 1639
4151.58 1654
4152.19 1702
4152.80 1666
4153.40 1712
4154.01 1785
4154.62 1680
4155.23 1682
4155.84 1645
4156.45 1695
4157.05 1686
4157.66 1759
4158.27 1628
4158.88 1604
4159.49 1672
4160.10 1584
4160.71 1677
4161.31 1734
4161.92 1769
4162.53 1731
4163.14 1735
4163.75 1772
4164.36 1831
4164.97 1859
4165.58 1738
4166.19 1809
4166.79 1932
4167.40 1925
4168.01 1957
4168.62 1815
4169.23 1752
4169.84 1877
4170.45 1813
4171.06 1852
4171.67 1906
4172.28 1985
4172.89 2002
4173.50 1898
4174.11 1911
4174.72 1902
4175.33 1990
4175.94 1988
4176.55 1987
4177.16 1988
4177.77 2016
4178.38 2137
4178.99 2021
4179.60 2026
4180.21 1976
4180.82 2048
4181.43 1931
4182.04 1877
4182.65 1841
4183.26 1805
4183.87 1889
4184.48 1810
4185.09 1853
4185.70 1816
4186.31 1779
4186.92 1795
4187.53 1861
4188.14 1766
4188.75 1833
4189.36 1905
4189.97 1907
4190.58 1932
4191.20 1972
4191.81 2162
4192.42 2127
4193.03 2384
4193.64 2526
4194.25 2594
4194.86 2569
4195.47 2632
4196.08 2699
4196.70 2700
4197.31 2683
4197.92 2569
4198.53 2559
4199.14 2397
4199.75 2381
4200.36 2228
4200.98 2156
4201.59 2141
4202.20 2088
4202.81 2099
4203.42 2129
4204.03 2091
4204.65 2003
4205.26 2053
4205.87 2072
4206.48 2053
4207.09 2066
4207.71 2085
4208.32 2049
4208.93 2130
4209.54 2134
4210.16 2051
4210.77 2037
4211.38 2089
4211.99 2070
4212.60 2172
4213.22 2137
4213.83 2223
4214.44 2362
4215.05 2326
4215.67 2387
4216.28 2398
4216.89 2444
4217.51 2688
4218.12 2767
4218.73 2976
4219.34 3173
4219.96 3507
4220.57 3923
4221.18 4192
4221.80 4697
4222.41 5016
4223.02 5614
4223.64 5819
4224.25 5840
4224.86 5806
4225.48 5863
4226.09 5799
4226.70 5623
4227.32 5454
4227.93 5322
4228.54 5232
4229.16 5201
4229.77 5084
4230.39 4715
4231.00 4248
4231.61 4011
4232.23 3627
4232.84 3466
4233.45 3213
4234.07 3153
4234.68 2971
4235.30 2667
4235.91 2627
4236.53 2607
4237.14 2463
4237.75 2440
4238.37 2509
4238.98 2431
4239.60 2260
4240.21 2251
4240.83 2179
4241.44 2168
4242.05 2253
4242.67 2237
4243.28 2211
4243.90 2153
4244.51 2141
4245.13 2196
4245.74 2195
4246.36 2315
4246.97 2357
4247.59 2278
4248.20 2440
4248.82 2423
4249.43 2449
4250.05 2465
4250.66 2444
4251.28 2427
4251.89 2335
4252.51 2305
4253.13 2294
4253.74 2207
4254.36 2136
4254.97 2207
4255.59 2251
4256.20 2237
4256.82 2337
4257.43 2308
4258.05 2325
4258.67 2272
4259.28 2338
4259.90 2377
4260.51 2435
4261.13 2380
4261.75 2433
4262.36 2467
4262.98 2422
4263.59 2356
4264.21 2286
4264.83 2220
4265.44 2260
4266.06 2262
4266.67 2270
4267.29 2168
4267.91 2290
4268.52 2317
4269.14 2269
4269.76 2290
4270.37 2342
4270.99 2245
4271.61 2186
4272.22 2241
4272.84 2209
4273.46 2118
4274.07 2105
4274.69 2207
4275.31 2182
4275.93 2233
4276.54 2200
4277.16 2240
4277.78 2226
4278.39 2253
4279.01 2105
4279.63 2155
4280.25 2043
4280.86 1993
4281.48 2042
4282.10 1980
4282.72 1941
4283.33 1875
4283.95 1866
4284.57 1842
4285.19 1827
4285.80 1943
4286.42 1841
4287.04 1896
4287.66 1917
4288.28 1810
4288.89 1803
4289.51 1772
4290.13 1813
4290.75 1807
4291.37 1720
4291.98 1752
4292.60 1758
4293.22 1847
4293.84 1810
4294.46 1776
4295.08 1781
4295.69 1710
4296.31 1797
4296.93 1762
4297.55 1804
4298.17 1886
4298.79 1948
4299.41 1935
4300.03 1999
4300.64 2013
4301.26 1905
4301.88 1904
4302.50 1952
4303.12 1845
4303.74 1766
4304.36 1881
4304.98 1897
4305.60 1903
4306.22 1981
4306.83 1884
4307.45 1969
4308.07 2032
4308.69 2035
4309.31 2171
4309.93 2189
4310.55 2360
4311.17 2334
4311.79 2353
4312.41 2288
4313.03 2218
4313.65 2182
4314.27 2136
4314.89 2109
4315.51 2017
4316.13 1948
4316.75 1908
4317.37 1845
4317.99 1914
4318.61 1840
4319.23 1827
4319.85 1830
4320.47 1774
4321.09 1812
4321.71 1848
4322.33 1975
4322.95 1971
4323.57 2031
4324.19 1999
4324.81 2023
4325.43 1984
4326.05 1960
4326.67 2000
4327.30 1964
4327.92 1937
4328.54 1880
4329.16 1857
4329.78 1830
4330.40 1850
4331.02 1881
4331.64 1812
4332.26 1868
4332.88 2045
4333.51 2019
4334.13 2016
4334.75 1836
4335.37 1903
4335.99 1980
4336.61 2022
4337.23 1996
4337.86 2045
4338.48 2058
4339.10 2162
4339.72 2054
4340.34 2177
4340.96 2128
4341.59 2056
4342.21 1979
4342.83 2115
4343.45 2262
4344.07 2268
4344.69 2465
4345.32 2707
4345.94 2890
4346.56 3031
4347.18 3198
4347.81 3293
4348.43 3281
4349.05 3145
4349.67 2980
4350.29 2777
4350.92 2592
4351.54 2444
4352.16 2318
4352.78 2137
4353.41 2177
4354.03 2160
4354.65 2089
4355.28 1960
4355.90 1973
4356.52 2045
4357.14 2005
4357.77 1982
4358.39 2031
4359.01 2079
4359.64 1994
4360.26 2031
4360.88 2115
4361.50 2043
4362.13 2073
4362.75 1996
4363.37 2034
4364.00 2105
4364.62 2045
4365.25 2141
4365.87 2047
4366.49 2133
4367.12 2111
4367.74 2011
4368.36 2066
4368.99 2088
4369.61 2107
4370.23 1970
4370.86 1939
4371.48 1975
4372.11 2041
4372.73 2051
4373.35 2119
4373.98 2094
4374.60 2108
4375.23 2132
4375.85 2049
4376.47 2108
4377.10 2095
4377.72 2168
4378.35 2184
4378.97 2265
4379.60 2355
4380.22 2475
4380.85 2598
4381.47 2627
4382.10 2655
4382.72 2611
4383.34 2735
4383.97 2819
4384.59 2893
4385.22 2941
4385.84 3017
4386.47 3198
4387.09 3413
4387.72 3693
4388.34 4310
4388.97 4978
4389.59 5490
4390.22 5780
4390.85 6215
4391.47 6243
4392.10 5971
4392.72 5567
4393.35 4865
4393.97 4332
4394.60 3862
4395.22 3533
4395.85 3200
4396.47 2942
4397.10 2891
4397.73 2821
4398.35 2805
4398.98 2776
4399.60 2723
4400.23 2651
4400.86 2608
4401.48 2661
4402.11 2617
4402.73 2643
4403.36 2604
4403.99 2565
4404.61 2562
4405.24 2562
4405.87 2530
4406.49 2616
4407.12 2655
4407.74 2638
4408.37 2509
4409.00 2608
4409.62 2628
4410.25 2576
4410.88 2566
4411.50 2570
4412.13 2446
4412.76 2335
4413.38 2288
4414.01 2306
4414.64 2206
4415.27 2075
4415.89 2000
4416.52 2110
4417.15 1978
4417.77 1973
4418.40 2083
4419.03 2007
4419.66 1946
4420.28 2015
4420.91 2020
4421.54 2025
4422.17 2004
4422.79 2017
4423.42 2019
4424.05 1910
4424.68 1903
4425.30 1892
4425.93 1960
4426.56 1918
4427.19 1875
4427.82 1839
4428.44 1885
4429.07 1868
4429.70 1848
4430.33 1828
4430.96 1824
4431.58 1763
4432.21 1738
4432.84 1822
4433.47 1905
4434.10 1851
4434.73 1801
4435.35 1830
4435.98 1791
4436.61 1839
4437.24 1822
4437.87 1905
4438.50 1824
4439.13 1818
4439.75 1850
4440.38 1779
4441.01 1758
4441.64 1728
4442.27 1737
4442.90 1795
4443.53 1674
4444.16 1630
4444.79 1761
4445.42 1716
4446.04 1698
4446.67 1738
4447.30 1840
4447.93 1745
4448.56 1798
4449.19 1835
4449.82 1788
4450.45 1777
4451.08 1794
4451.71 1658
4452.34 1756
4452.97 1712
4453.60 1688
4454.23 1702
4454.86 1705
4455.49 1762
4456.12 1709
4456.75 1808
4457.38 1764
4458.01 1689
4458.64 1685
4459.27 1723
4459.90 1689
4460.53 1631
4461.16 1558
4461.79 1671
4462.42 1627
4463.05 1597
4463.68 1637
4464.31 1576
4464.94 1572
4465.57 1581
4466.20 1581
4466.83 1656
4467.46 1622
4468.09 1626
4468.73 1610
4469.36 1507
4469.99 1592
4470.62 1617
4471.25 1639
4471.88 1603
4472.51 1604
4473.14 1620
4473.77 1601
4474.40 1597
4475.04 1665
4475.67 1648
4476.30 1610
4476.93 1663
4477.56 1582
4478.19 1527
4478.82 1605
4479.46 1550
4480.09 1588
4480.72 1580
4481.35 1616
4481.98 1604
4482.61 1663
4483.25 1738
4483.88 1733
4484.51 1679
4485.14 1670
4485.77 1727
4486.41 1727
4487.04 1688
4487.67 1762
4488.30 1828
4488.93 1707
4489.57 1735
4490.20 1685
4490.83 1690
4491.46 1690
4492.10 1674
4492.73 1698
4493.36 1663
4493.99 1739
4494.63 1864
4495.26 1846
4495.89 1704
4496.52 1792
4497.16 1851
4497.79 1785
4498.42 1889
4499.06 1820
4499.69 1802
4500.32 1794
4500.96 1791
4501.59 1816
4502.22 1900
4502.86 1907
4503.49 1917
4504.12 1982
4504.75 1915
4505.39 1976
4506.02 1850
4506.66 1865
4507.29 1835
4507.92 1823
4508.56 1846
4509.19 1861
4509.82 1807
4510.46 1813
4511.09 1779
4511.72 1760
4512.36 1850
4512.99 1864
4513.63 1889
4514.26 1902
4514.89 1890
4515.53 1846
4516.16 1816
4516.80 1781
4517.43 1745
4518.07 1738
4518.70 1744
4519.33 1813
4519.97 1825
4520.60 1832
4521.24 1827
4521.87 1889
4522.51 1917
4523.14 1911
4523.78 1972
4524.41 1993
4525.05 2030
4525.68 2039
4526.32 2178
4526.95 2441
4527.59 2717
4528.22 2962
4528.86 3374
4529.49 3898
4530.13 4559
4530.76 5227
4531.40 5978
4532.03 6622
4532.67 6915
4533.30 6936
4533.94 6800
4534.57 6233
4535.21 5686
4535.84 4976
4536.48 4286
4537.11 3720
4537.75 3321
4538.39 2936
4539.02 2601
4539.66 2271
4540.29 2143
4540.93 2036
4541.57 1911
4542.20 1878
4542.84 1830
4543.47 1849
4544.11 1801
4544.75 1837
4545.38 1806
4546.02 1841
4546.65 1739
4547.29 1689
4547.93 1688
4548.56 1653
4549.20 1632
4549.84 1604
4550.47 1635
4551.11 1680
4551.75 1679
4552.38 1713
4553.02 1801
4553.66 1823
4554.29 1778
4554.93 1746
4555.57 1838
4556.20 1889
4556.84 1815
4557.48 1828
4558.11 1932
4558.75 1947
4559.39 1976
4560.03 1875
4560.66 1995
4561.30 1933
4561.94 1981
4562.58 1986
4563.21 1945
4563.85 2056
4564.49 2078
4565.13 2066
4565.76 2165
4566.40 2274
4567.04 2224
4567.68 2227
4568.31 2306
4568.95 2419
4569.59 2425
4570.23 2449
4570.87 2532
4571.50 2465
4572.14 2517
4572.78 2389
4573.42 2349
4574.06 2311
4574.69 2207
4575.33 2084
4575.97 2045
4576.61 2070
4577.25 1945
4577.89 1863
4578.53 1901
4579.16 1912
4579.80 1880
4580.44 1821
4581.08 1836
4581.72 1767
4582.36 1754
4583.00 1844
4583.63 1845
4584.27 1785
4584.91 1730
4585.55 1746
4586.19 1741
4586.83 1738
4587.47 1720
4588.11 1684
4588.75 1655
4589.39 1724
4590.03 1777
4590.67 1749
4591.30 1765
4591.94 1753
4592.58 1879
4593.22 1676
4593.86 1668
4594.50 1776
4595.14 1746
4595.78 1731
4596.42 1696
4597.06 1659
4597.70 1749
4598.34 1659
4598.98 1699
4599.62 1697
4600.26 1661
4600.90 1655
4601.54 1703
4602.18 1737
4602.82 1710
4603.46 1676
4604.10 1717
4604.74 1779
4605.38 1842
4606.02 1846
4606.66 1872
4607.30 1913
4607.94 1908
4608.59 1973
4609.23 1925
4609.87 1877
4610.51 1907
4611.15 1846
4611.79 1773
4612.43 1843
4613.07 1775
4613.71 1752
4614.35 1729
4614.99 1598
4615.64 1640
4616.28 1767
4616.92 1676
4617.56 1596
4618.20 1560
4618.84 1532
4619.48 1479
4620.12 1553
4620.77 1586
4621.41 1583
4622.05 1534
4622.69 1529
4623.33 1567
4623.97 1557
4624.62 1609
4625.26 1624
4625.90 1585
4626.54 1607
4627.18 1584
4627.82 1571
4628.47 1609
4629.11 1604
4629.75 1674
4630.39 1710
4631.03 1733
4631.68 1665
4632.32 1761
4632.96 1775
4633.60 1787
4634.25 1855
4634.89 1965
4635.53 1938
4636.17 1872
4636.82 1887
4637.46 1912
4638.10 1879
4638.74 1908
4639.39 1948
4640.03 1975
4640.67 2009
4641.32 1878
4641.96 1888
4642.60 1838
4643.24 1833
4643.89 1799
4644.53 1800
4645.17 1733
4645.82 1743
4646.46 1728
4647.10 1767
4647.75 1765
4648.39 1794
4649.03 1725
4649.68 1846
4650.32 1956
4650.96 1947
4651.61 2061
4652.25 2104
4652.89 2175
4653.54 2320
4654.18 2316
4654.83 2340
4655.47 2225
4656.11 2032
4656.76 2039
4657.40 1883
4658.05 1834
4658.69 1746
4659.33 1667
4659.98 1586
4660.62 1662
4661.27 1660
4661.91 1623
4662.56 1677
4663.20 1670
4663.84 1563
4664.49 1576
4665.13 1601
4665.78 1462
4666.42 1576
4667.07 1557
4667.71 1577
4668.36 1510
4669.00 1473
4669.65 1496
4670.29 1524
4670.94 1572
4671.58 1509
4672.23 1511
4672.87 1500
4673.52 1472
4674.16 1468
4674.81 1454
4675.45 1474
4676.10 1544
4676.74 1463
4677.39 1462
4678.03 1544
4678.68 1479
4679.32 1561
4679.97 1478
4680.62 1590
4681.26 1593
4681.91 1555
4682.55 1521
4683.20 1574
4683.84 1574
4684.49 1524
4685.14 1593
4685.78 1541
4686.43 1616
4687.07 1542
4687.72 1546
4688.37 1591
4689.01 1614
4689.66 1539
4690.30 1560
4690.95 1537
4691.60 1563
4692.24 1568
4692.89 1544
4693.54 1546
4694.18 1561
4694.83 1595
4695.48 1553
4696.12 1617
4696.77 1623
4697.42 1616
4698.06 1698
4698.71 1730
4699.36 1732
4700.00 1831
4700.65 1906
4701.30 1769
4701.94 1596
4702.59 1723
4703.24 1735
4703.89 1715
4704.53 1676
4705.18 1692
4705.83 1675
4706.48 1600
4707.12 1598
4707.77 1487
4708.42 1532
4709.07 1552
4709.71 1602
4710.36 1626
4711.01 1683
4711.66 1669
4712.30 1662
4712.95 1655
4713.60 1648
4714.25 1680
4714.90 1656
4715.54 1588
4716.19 1638
4716.84 1595
4717.49 1655
4718.14 1690
4718.78 1741
4719.43 1758
4720.08 1857
4720.73 1776
4721.38 1850
4722.03 1933
4722.67 1904
4723.32 1939
4723.97 2001
4724.62 1993
4725.27 1892
4725.92 1875
4726.57 1836
4727.22 1858
4727.86 1830
4728.51 1859
4729.16 1854
4729.81 1820
4730.46 1765
4731.11 1661
4731.76 1676
4732.41 1603
4733.06 1624
4733.71 1721
4734.36 1608
4735.00 1641
4735.65 1641
4736.30 1675
4736.95 1660
4737.60 1644
4738.25 1699
4738.90 1754
4739.55 1756
4740.20 1818
4740.85 1763
4741.50 1762
4742.15 1842
4742.80 1853
4743.45 1744
4744.10 1750
4744.75 1743
4745.40 1675
4746.05 1711
4746.70 1667
4747.35 1689
4748.00 1780
4748.65 1767
4749.30 1799
4749.95 1753
4750.60 1785
4751.25 1843
4751.90 1890
4752.55 1861
4753.20 1924
4753.85 1871
4754.51 1834
4755.16 1792
4755.81 1863
4756.46 1734
4757.11 1772
4757.76 1736
4758.41 1749
4759.06 1764
4759.71 1873
4760.36 1797
4761.01 1787
4761.67 1699
4762.32 1652
4762.97 1716
4763.62 1698
4764.27 1666
4764.92 1728
4765.57 1750
4766.22 1747
4766.88 1807
4767.53 1862
4768.18 1891
4768.83 1948
4769.48 1806
4770.13 1821
4770.79 1793
4771.44 1638
4772.09 1689
4772.74 1645
4773.39 1613
4774.05 1544
4774.70 1625
4775.35 1578
4776.00 1553
4776.65 1566
4777.31 1578
4777.96 1595
4778.61 1649
4779.26 1719
4779.92 1772
4780.57 1805
4781.22 1729
4781.87 1699
4782.53 1748
4783.18 1757
4783.83 1725
4784.48 1623
4785.14 1526
4785.79 1529
4786.44 1477
4787.10 1491
4787.75 1524
4788.40 1590
4789.05 1594
4789.71 1557
4790.36 1525
4791.01 1488
4791.67 1549
4792.32 1504
4792.97 1444
4793.63 1551
4794.28 1565
4794.93 1554
4795.59 1536
4796.24 1559
4796.89 1594
4797.55 1575
4798.20 1492
4798.86 1547
4799.51 1564
4800.16 1522
4800.82 1520
4801.47 1575
4802.12 1543
4802.78 1570
4803.43 1491
4804.09 1497
4804.74 1484
4805.39 1505
4806.05 1515
4806.70 1502
4807.36 1558
4808.01 1544
4808.67 1471
4809.32 1563
4809.98 1518
4810.63 1558
4811.28 1598
4811.94 1550
4812.59 1568
4813.25 1565
4813.90 1498
4814.56 1563
4815.21 1519
4815.87 1484
4816.52 1565
4817.18 1652
4817.83 1632
4818.49 1697
4819.14 1773
4819.80 1744
4820.45 1785
4821.11 1766
4821.76 1858
4822.42 1865
4823.07 1904
4823.73 1900
4824.38 1923
4825.04 1872
4825.70 1908
4826.35 1868
4827.01 1894
4827.66 1947
4828.32 2037
4828.97 1945
4829.63 1863
4830.29 1817
4830.94 1755
4831.60 1810
4832.25 1824
4832.91 1867
4833.57 1940
4834.22 1965
4834.88 2067
4835.53 2212
4836.19 2335
4836.85 2368
4837.50 2527
4838.16 2589
4838.82 2614
4839.47 2539
4840.13 2572
4840.79 2570
4841.44 2365
4842.10 2185
4842.76 2196
4843.41 2153
4844.07 1935
4844.73 1863
4845.38 1927
4846.04 1962
4846.70 2026
4847.35 1930
4848.01 1960
4848.67 1981
4849.32 1928
4849.98 1962
4850.64 2097
4851.30 1977
4851.95 1939
4852.61 2032
4853.27 1988
4853.93 1947
4854.58 2109
4855.24 2043
4855.90 1920
4856.56 1891
4857.21 2147
4857.87 2172
4858.53 2064
4859.19 2035
4859.84 2103
4860.50 2161
4861.16 2167
4861.82 2167
4862.48 2126
4863.13 2122
4863.79 2109
4864.45 2124
4865.11 2038
4865.77 2048
4866.43 2054
4867.08 2004
4867.74 2030
4868.40 2038
4869.06 2001
4869.72 1938
4870.38 1904
4871.03 1957
4871.69 1916
4872.35 1872
4873.01 1902
4873.67 1927
4874.33 1929
4874.99 1870
4875.65 1847
4876.31 1886
4876.96 1848
4877.62 1862
4878.28 1922
4878.94 1808
4879.60 1866
4880.26 1845
4880.92 1785
4881.58 1756
4882.24 1792
4882.90 1799
4883.56 1765
4884.22 1704
4884.88 1649
4885.54 1657
4886.19 1660
4886.85 1703
4887.51 1734
4888.17 1809
4888.83 1846
4889.49 1870
4890.15 1969
4890.81 2020
4891.47 2034
4892.13 2037
4892.79 2033
4893.45 2051
4894.11 1985
4894.77 1964
4895.43 1903
4896.09 1894
4896.76 1945
4897.42 1853
4898.08 1823
4898.74 1881
4899.40 1917
4900.06 1883
4900.72 2013
4901.38 2108
4902.04 2038
4902.70 1945
4903.36 1922
4904.02 1869
4904.68 1771
4905.34 1826
4906.00 1775
4906.67 1775
4907.33 1787
4907.99 1708
4908.65 1683
4909.31 1730
4909.97 1696
4910.63 1760
4911.29 1701
4911.96 1707
4912.62 1615
4913.28 1602
4913.94 1610
4914.60 1564
4915.26 1626
4915.92 1592
4916.59 1521
4917.25 1515
4917.91 1587
4918.57 1602
4919.23 1511
4919.90 1508
4920.56 1479
4921.22 1546
4921.88 1563
4922.54 1560
4923.21 1566
4923.87 1573
4924.53 1554
4925.19 1476
4925.85 1473
4926.52 1495
4927.18 1480
4927.84 1572
4928.50 1502
4929.17 1519
4929.83 1558
4930.49 1482
4931.15 1562
4931.82 1632
4932.48 1589
4933.14 1548
4933.81 1488
4934.47 1537
4935.13 1552
4935.79 1566
4936.46 1538
4937.12 1508
4937.78 1552
4938.45 1563
4939.11 1490
4939.77 1523
4940.44 1609
4941.10 1665
4941.76 1538
4942.43 1575
4943.09 1578
4943.75 1604
4944.42 1590
4945.08 1633
4945.74 1602
4946.41 1580
4947.07 1660
4947.74 1643
4948.40 1559
4949.06 1578
4949.73 1565
4950.39 1503
4951.05 1588
4951.72 1513
4952.38 1541
4953.05 1525
4953.71 1536
4954.38 1517
4955.04 1498
4955.70 1483
4956.37 1482
4957.03 1470
4957.70 1524
4958.36 1515
4959.03 1551
4959.69 1513
4960.36 1549
4961.02 1457
4961.68 1526
4962.35 1593
4963.01 1643
4963.68 1671
4964.34 1844
4965.01 1908
4965.67 1873
4966.34 1823
4967.00 1776
4967.67 1734
4968.33 1670
4969.00 1698
4969.66 1630
4970.33 1709
4971.00 1677
4971.66 1677
4972.33 1647
4972.99 1788
4973.66 1664
4974.32 1739
4974.99 1762
4975.65 1752
4976.32 1741
4976.99 1818
4977.65 1856
4978.32 1988
4978.98 1835
4979.65 1902
4980.31 1882
4980.98 1877
4981.65 1923
4982.31 1912
4982.98 1844
4983.64 1960
4984.31 2116
4984.98 2190
4985.64 2235
4986.31 2572
4986.98 2979
4987.64 3518
4988.31 4089
4988.98 4652
4989.64 5254
4990.31 5465
4990.98 5704
4991.64 5337
4992.31 4993
4992.98 4404
4993.64 3979
4994.31 3460
4994.98 2937
4995.64 2615
4996.31 2306
4996.98 2078
4997.64 1995
4998.31 1840
4998.98 1813
4999.65 1752
5000.31 1752
5000.98 1720
5001.65 1633
5002.32 1570
5002.98 1669
5003.65 1653
5004.32 1677
5004.99 1689
5005.65 1652
5006.32 1719
5006.99 1654
5007.66 1598
5008.32 1621
5008.99 1638
5009.66 1629
5010.33 1677
5011.00 1612
5011.66 1683
5012.33 1679
5013.00 1785
5013.67 1771
5014.34 1780
5015.01 1808
5015.67 1742
5016.34 1846
5017.01 1956
5017.68 2013
5018.35 2045
5019.02 2115
5019.68 2182
5020.35 2269
5021.02 2424
5021.69 2542
5022.36 2650
5023.03 2742
5023.70 2745
5024.37 2951
5025.03 2903
5025.70 2930
5026.37 2948
5027.04 2836
5027.71 2732
5028.38 2662
5029.05 2523
5029.72 2443
5030.39 2326
5031.06 2191
5031.73 2087
5032.40 2000
5033.07 1937
5033.73 1875
5034.40 1820
5035.07 1812
5035.74 1823
5036.41 1782
5037.08 1707
5037.75 1653
5038.42 1659
5039.09 1669
5039.76 1648
5040.43 1653
5041.10 1630
5041.77 1613
5042.44 1633
5043.11 1671
5043.78 1524
5044.45 1473
5045.12 1520
5045.79 1589
5046.46 1660
5047.13 1701
5047.81 1598
5048.48 1604
5049.15 1575
5049.82 1666
5050.49 1676
5051.16 1654
5051.83 1707
5052.50 1619
5053.17 1628
5053.84 1615
5054.51 1517
5055.18 1587
5055.85 1601
5056.53 1535
5057.20 1579
5057.87 1554
5058.54 1551
5059.21 1556
5059.88 1563
5060.55 1588
5061.22 1659
5061.89 1694
5062.57 1709
5063.24 1702
5063.91 1640
5064.58 1645
5065.25 1604
5065.92 1644
5066.60 1609
5067.27 1659
5067.94 1619
5068.61 1627
5069.28 1571
5069.96 1596
5070.63 1503
5071.30 1543
5071.97 1578
5072.64 1505
5073.32 1503
5073.99 1512
5074.66 1471
5075.33 1519
5076.00 1491
5076.68 1446
5077.35 1498
5078.02 1449
5078.69 1501
5079.37 1520
5080.04 1472
5080.71 1486
5081.38 1518
5082.06 1520
5082.73 1445
5083.40 1501
5084.08 1496
5084.75 1478
5085.42 1476
5086.09 1417
5086.77 1444
5087.44 1459
5088.11 1447
5088.79 1426
5089.46 1489
5090.13 1460
5090.81 1533
5091.48 1504
5092.15 1517
5092.83 1533
5093.50 1529
5094.17 1464
5094.85 1528
5095.52 1586
5096.19 1501
5096.87 1478
5097.54 1526
5098.22 1517
5098.89 1533
5099.56 1457
5100.24 1463
5100.91 1467
5101.59 1464
5102.26 1416
5102.93 1505
5103.61 1471
5104.28 1526
5104.96 1569
5105.63 1582
5106.31 1488
5106.98 1558
5107.65 1531
5108.33 1541
5109.00 1446
5109.68 1431
5110.35 1480
5111.03 1410
5111.70 1484
5112.38 1457
5113.05 1401
5113.73 1428
5114.40 1457
5115.08 1385
5115.75 1480
5116.43 1442
5117.10 1480
5117.78 1467
5118.45 1513
5119.13 1510
5119.80 1525
5120.48 1499
5121.15 1541
5121.83 1591
5122.50 1502
5123.18 1502
5123.85 1410
5124.53 1453
5125.20 1429
5125.88 1477
5126.56 1420
5127.23 1343
5127.91 1421
5128.58 1398
5129.26 1444
5129.93 1400
5130.61 1462
5131.29 1461
5131.96 1446
5132.64 1364
5133.31 1443
5133.99 1407
5134.67 1383
5135.34 1442
5136.02 1516
5136.70 1500
5137.37 1433
5138.05 1463
5138.73 1527
5139.40 1564
5140.08 1567
5140.75 1557
5141.43 1561
5142.11 1527
5142.78 1549
5143.46 1493
5144.14 1493
5144.82 1415
5145.49 1390
5146.17 1367
5146.85 1376
5147.52 1432
5148.20 1354
5148.88 1391
5149.55 1294
5150.23 1381
5150.91 1334
5151.59 1348
5152.26 1330
5152.94 1340
5153.62 1269
5154.30 1313
5154.97 1355
5155.65 1316
5156.33 1353
5157.01 1328
5157.68 1336
5158.36 1342
5159.04 1294
5159.72 1363
5160.40 1363
5161.07 1346
5161.75 1340
5162.43 1358
5163.11 1315
5163.79 1399
5164.46 1331
5165.14 1365
5165.82 1331
5166.50 1332
5167.18 1373
5167.86 1336
5168.53 1352
5169.21 1266
5169.89 1302
5170.57 1311
5171.25 1305
5171.93 1335
5172.61 1307
5173.28 1305
5173.96 1337
5174.64 1306
5175.32 1284
5176.00 1260
5176.68 1307
5177.36 1336
5178.04 1297
5178.72 1310
5179.39 1385
5180.07 1371
5180.75 1311
5181.43 1336
5182.11 1336
5182.79 1355
5183.47 1310
5184.15 1322
5184.83 1296
5185.51 1275
5186.19 1253
5186.87 1284
5187.55 1254
5188.23 1225
5188.91 1277
5189.59 1285
5190.27 1255
5190.95 1261
5191.63 1264
5192.31 1216
5192.99 1263
5193.67 1220
5194.35 1226
5195.03 1302
5195.71 1316
5196.39 1243
5197.07 1271
5197.75 1271
5198.43 1275
5199.11 1241
5199.79 1279
5200.47 1278
5201.15 1258
5201.83 1225
5202.51 1280
5203.19 1262
5203.87 1304
5204.55 1369
5205.24 1364
5205.92 1378
5206.60 1348
5207.28 1350
5207.96 1335
5208.64 1397
5209.32 1509
5210.00 1379
5210.68 1383
5211.36 1440
5212.05 1455
5212.73 1447
5213.41 1375
5214.09 1419
5214.77 1468
5215.45 1464
5216.13 1491
5216.82 1556
5217.50 1479
5218.18 1472
5218.86 1412
5219.54 1458
5220.22 1501
5220.91 1461
5221.59 1451
5222.27 1400
5222.95 1376
5223.63 1300
5224.32 1409
5225.00 1447
5225.68 1389
5226.36 1345
5227.05 1356
5227.73 1348
5228.41 1278
5229.09 1362
5229.77 1371
5230.46 1359
5231.14 1299
5231.82 1328
5232.50 1321
5233.19 1374
5233.87 1352
5234.55 1414
5235.24 1402
5235.92 1342
5236.60 1358
5237.28 1411
5237.97 1432
5238.65 1303
5239.33 1335
5240.02 1454
5240.70 1409
5241.38 1325
5242.07 1402
5242.75 1412
5243.43 1321
5244.12 1326
5244.80 1282
5245.48 1312
5246.17 1354
5246.85 1327
5247.53 1374
5248.22 1421
5248.90 1369
5249.58 1397
5250.27 1363
5250.95 1403
5251.64 1406
5252.32 1434
5253.00 1414
5253.69 1421
5254.37 1411
5255.06 1418
5255.74 1382
5256.42 1343
5257.11 1299
5257.79 1301
5258.48 1345
5259.16 1358
5259.85 1410
5260.53 1400
5261.21 1443
5261.90 1381
5262.58 1456
5263.27 1455
5263.95 1432
5264.64 1458
5265.32 1498
5266.01 1456
5266.69 1425
5267.38 1411
5268.06 1397
5268.75 1448
5269.43 1373
5270.12 1483
5270.80 1448
5271.49 1419
5272.17 1474
5272.86 1488
5273.54 1469
5274.23 1443
5274.91 1425
5275.60 1422
5276.28 1392
5276.97 1397
5277.66 1493
5278.34 1575
5279.03 1601
5279.71 1607
5280.40 1633
5281.08 1713
5281.77 1744
5282.46 1746
5283.14 1668
5283.83 1695
5284.51 1704
5285.20 1660
5285.89 1646
5286.57 1687
5287.26 1585
5287.94 1623
5288.63 1614
5289.32 1650
5290.00 1562
5290.69 1550
5291.38 1582
5292.06 1619
5292.75 1554
5293.44 1616
5294.12 1647
5294.81 1644
5295.50 1683
5296.18 1715
5296.87 1771
5297.56 1828
5298.24 1894
5298.93 2046
5299.62 2242
5300.30 2331
5300.99 2523
5301.68 2741
5302.37 2893
5303.05 2872
5303.74 2810
5304.43 2711
5305.11 2542
5305.80 2455
5306.49 2153
5307.18 1963
5307.86 1823
5308.55 1761
5309.24 1689
5309.93 1660
5310.61 1594
5311.30 1631
5311.99 1659
5312.68 1682
5313.37 1582
5314.05 1598
5314.74 1642
5315.43 1649
5316.12 1570
5316.81 1594
5317.49 1554
5318.18 1455
5318.87 1477
5319.56 1544
5320.25 1512
5320.94 1541
5321.62 1523
5322.31 1490
5323.00 1547
5323.69 1524
5324.38 1605
5325.07 1598
5325.76 1532
5326.44 1591
5327.13 1607
5327.82 1655
5328.51 1690
5329.20 1792
5329.89 1770
5330.58 1844
5331.27 1793
5331.96 1835
5332.64 1848
5333.33 1841
5334.02 1748
5334.71 1895
5335.40 1967
5336.09 1984
5336.78 1947
5337.47 1902
5338.16 1927
5338.85 1884
5339.54 1888
5340.23 1872
5340.92 1981
5341.61 1916
5342.30 1930
5342.99 1904
5343.68 1995
5344.37 2080
5345.06 2068
5345.75 2143
5346.44 2225
5347.13 2445
5347.82 2606
5348.51 2831
5349.20 3168
5349.89 3478
5350.58 3833
5351.27 4248
5351.96 4375
5352.65 4411
5353.34 4415
5354.03 4280
5354.72 3816
5355.41 3447
5356.10 2998
5356.79 2643
5357.48 2419
5358.17 2191
5358.86 2034
5359.56 1841
5360.25 1852
5360.94 1754
5361.63 1643
5362.32 1725
5363.01 1651
5363.70 1666
5364.39 1625
5365.08 1645
5365.77 1679
5366.47 1635
5367.16 1624
5367.85 1544
5368.54 1558
5369.23 1511
5369.92 1464
5370.61 1447
5371.31 1483
5372.00 1488
5372.69 1529
5373.38 1477
5374.07 1545
5374.77 1616
5375.46 1665
5376.15 1631
5376.84 1613
5377.53 1649
5378.22 1607
5378.92 1547
5379.61 1580
5380.30 1664
5380.99 1661
5381.69 1595
5382.38 1643
5383.07 1613
5383.76 1612
5384.46 1562
5385.15 1634
5385.84 1657
5386.53 1636
5387.23 1666
5387.92 1750
5388.61 1784
5389.30 1751
5390.00 1800
5390.69 1828
5391.38 1783
5392.08 1798
5392.77 1813
5393.46 1773
5394.15 1743
5394.85 1654
5395.54 1677
5396.23 1727
5396.93 1612
5397.62 1521
5398.31 1548
5399.01 1540
5399.70 1500
5400.39 1473
5401.09 1479
5401.78 1524
5402.48 1528
5403.17 1580
5403.86 1499
5404.56 1501
5405.25 1541
5405.94 1516
5406.64 1529
5407.33 1525
5408.03 1541
5408.72 1530
5409.41 1510
5410.11 1460
5410.80 1467
5411.50 1473
5412.19 1458
5412.88 1437
5413.58 1511
5414.27 1461
5414.97 1488
5415.66 1471
5416.36 1535
5417.05 1453
5417.75 1466
5418.44 1423
5419.14 1475
5419.83 1483
5420.52 1476
5421.22 1468
5421.91 1511
5422.61 1460
5423.30 1466
5424.00 1534
5424.69 1440
5425.39 1462
5426.08 1496
5426.78 1422
5427.48 1453
5428.17 1487
5428.87 1502
5429.56 1474
5430.26 1435
5430.95 1402
5431.65 1446
5432.34 1454
5433.04 1397
5433.73 1426
5434.43 1415
5435.13 1402
5435.82 1514
5436.52 1552
5437.21 1544
5437.91 1582
5438.60 1602
5439.30 1643
5440.00 1603
5440.69 1498
5441.39 1539
5442.09 1569
5442.78 1512
5443.48 1481
5444.17 1449
5444.87 1531
5445.57 1506
5446.26 1578
5446.96 1536
5447.66 1608
5448.35 1678
5449.05 1610
5449.75 1661
5450.44 1611
5451.14 1705
5451.84 1653
5452.53 1658
5453.23 1592
5453.93 1539
5454.62 1549
5455.32 1528
5456.02 1586
5456.71 1528
5457.41 1527
5458.11 1446
5458.81 1501
5459.50 1504
5460.20 1515
5460.90 1495
5461.60 1448
5462.29 1492
5462.99 1523
5463.69 1566
5464.39 1615
5465.08 1599
5465.78 1658
5466.48 1598
5467.18 1638
5467.87 1700
5468.57 1702
5469.27 1606
5469.97 1610
5470.67 1667
5471.36 1701
5472.06 1661
5472.76 1595
5473.46 1672
5474.16 1652
5474.85 1690
5475.55 1756
5476.25 1791
5476.95 1753
5477.65 1745
5478.35 1771
5479.05 1727
5479.74 1812
5480.44 1896
5481.14 1956
5481.84 2055
5482.54 2017
5483.24 1987
5483.94 1968
5484.63 1945
5485.33 1815
5486.03 1801
5486.73 1768
5487.43 1697
5488.13 1758
5488.83 1830
5489.53 1833
5490.23 1802
5490.93 1793
5491.63 1770
5492.33 1810
5493.02 1782
5493.72 1870
5494.42 1899
5495.12 1932
5495.82 1912
5496.52 1862
5497.22 1932
5497.92 2007
5498.62 2012
5499.32 2119
5500.02 2222
5500.72 2547
5501.42 2714
5502.12 2796
5502.82 2764
5503.52 2706
5504.22 2581
5504.92 2518
5505.62 2392
5506.32 2200
5507.02 2156
5507.72 2013
5508.42 2094
5509.12 2004
5509.82 1944
5510.52 1913
5511.23 1910
5511.93 2052
5512.63 1954
5513.33 2044
5514.03 2221
5514.73 2303
5515.43 2398
5516.13 2372
5516.83 2258
5517.53 2214
5518.23 2085
5518.93 2021
5519.64 1971
5520.34 1910
5521.04 1903
5521.74 1884
5522.44 1771
5523.14 1821
5523.84 1760
5524.54 1680
5525.25 1656
5525.95 1602
5526.65 1564
5527.35 1595
5528.05 1567
5528.75 1571
5529.46 1546
5530.16 1557
5530.86 1588
5531.56 1535
5532.26 1546
5532.96 1577
5533.67 1601
5534.37 1531
5535.07 1550
5535.77 1652
5536.48 1619
5537.18 1635
5537.88 1602
5538.58 1591
5539.28 1579
5539.99 1596
5540.69 1570
5541.39 1532
5542.09 1522
5542.80 1558
5543.50 1578
5544.20 1550
5544.90 1630
5545.61 1631
5546.31 1705
5547.01 1778
5547.72 1724
5548.42 1739
5549.12 1786
5549.83 1749
5550.53 1717
5551.23 1748
5551.93 1644
5552.64 1599
5553.34 1625
5554.04 1571
5554.75 1468
5555.45 1478
5556.15 1531
5556.86 1539
5557.56 1513
5558.26 1423
5558.97 1459
5559.67 1495
5560.38 1572
5561.08 1650
5561.78 1542
5562.49 1505
5563.19 1516
5563.89 1575
5564.60 1487
5565.30 1500
5566.01 1515
5566.71 1493
5567.41 1528
5568.12 1552
5568.82 1504
5569.53 1568
5570.23 1547
5570.94 1499
5571.64 1449
5572.35 1511
5573.05 1508
5573.75 1505
5574.46 1537
5575.16 1510
5575.87 1526
5576.57 1554
5577.28 1514
5577.98 1533
5578.69 1602
5579.39 1542
5580.10 1556
5580.80 1520
5581.51 1475
5582.21 1517
5582.92 1460
5583.62 1426
5584.33 1438
5585.03 1406
5585.74 1435
5586.44 1423
5587.15 1461
5587.85 1509
5588.56 1431
5589.27 1394
5589.97 1371
5590.68 1375
5591.38 1445
5592.09 1410
5592.79 1461
5593.50 1419
5594.21 1389
5594.91 1414
5595.62 1421
5596.32 1354
5597.03 1362
5597.73 1395
5598.44 1390
5599.15 1388
5599.85 1321
5600.56 1385
5601.27 1380
5601.97 1387
5602.68 1354
5603.38 1389
5604.09 1417
5604.80 1412
5605.50 1343
5606.21 1360
5606.92 1383
5607.62 1329
5608.33 1306
5609.04 1329
5609.74 1352
5610.45 1350
5611.16 1294
5611.87 1303
5612.57 1340
5613.28 1357
5613.99 1301
5614.69 1364
5615.40 1335
5616.11 1325
5616.81 1369
5617.52 1364
5618.23 1304
5618.94 1381
5619.64 1367
5620.35 1313
5621.06 1303
5621.77 1287
5622.47 1293
5623.18 1345
5623.89 1250
5624.60 1281
5625.31 1303
5626.01 1327
5626.72 1324
5627.43 1308
5628.14 1313
5628.85 1385
5629.55 1442
5630.26 1360
5630.97 1436
5631.68 1356
5632.39 1297
5633.09 1329
5633.80 1346
5634.51 1278
5635.22 1315
5635.93 1329
5636.64 1342
5637.34 1293
5638.05 1298
5638.76 1278
5639.47 1270
5640.18 1393
5640.89 1411
5641.60 1359
5642.31 1391
5643.01 1268
5643.72 1338
5644.43 1309
5645.14 1369
5645.85 1407
5646.56 1401
5647.27 1359
5647.98 1338
5648.69 1353
5649.40 1374
5650.11 1349
5650.82 1344
5651.52 1361
5652.23 1392
5652.94 1341
5653.65 1323
5654.36 1375
5655.07 1325
5655.78 1333
5656.49 1320
5657.20 1405
5657.91 1406
5658.62 1447
5659.33 1463
5660.04 1428
5660.75 1491
5661.46 1478
5662.17 1463
5662.88 1453
5663.59 1377
5664.30 1315
5665.01 1400
5665.72 1430
5666.43 1399
5667.14 1400
5667.85 1407
5668.56 1415
5669.28 1436
5669.99 1395
5670.70 1482
5671.41 1404
5672.12 1412
5672.83 1501
5673.54 1514
5674.25 1514
5674.96 1445
5675.67 1428
5676.38 1406
5677.09 1404
5677.81 1389
5678.52 1402
5679.23 1417
5679.94 1441
5680.65 1424
5681.36 1440
5682.07 1459
5682.78 1475
5683.50 1454
5684.21 1383
5684.92 1385
5685.63 1411
5686.34 1420
5687.05 1392
5687.77 1498
5688.48 1529
5689.19 1436
5689.90 1473
5690.61 1463
5691.32 1467
5692.04 1503
5692.75 1478
5693.46 1457
5694.17 1389
5694.88 1462
5695.60 1448
5696.31 1390
5697.02 1372
5697.73 1375
5698.45 1351
5699.16 1362
5699.87 1374
5700.58 1304
5701.30 1348
5702.01 1410
5702.72 1428
5703.43 1420
5704.15 1417
5704.86 1418
5705.57 1456
5706.29 1552
5707.00 1478
5707.71 1394
5708.42 1446
5709.14 1434
5709.85 1491
5710.56 1425
5711.28 1442
5711.99 1393
5712.70 1464
5713.42 1438
5714.13 1420
5714.84 1445
5715.56 1449
5716.27 1417
5716.98 1437
5717.70 1422
5718.41 1441
5719.12 1437
5719.84 1461
5720.55 1533
5721.27 1456
5721.98 1417
5722.69 1460
5723.41 1557
5724.12 1532
5724.84 1508
5725.55 1577
5726.26 1544
5726.98 1510
5727.69 1557
5728.41 1531
5729.12 1587
5729.83 1553
5730.55 1611
5731.26 1691
5731.98 1659
5732.69 1698
5733.41 1694
5734.12 1791
5734.84 1741
5735.55 1722
5736.27 1700
5736.98 1812
5737.70 1947
5738.41 2072
5739.13 2248
5739.84 2346
5740.55 2481
5741.27 2624
5741.99 2639
5742.70 2580
5743.42 2575
5744.13 2568
5744.85 2428
5745.56 2288
5746.28 2187
5746.99 2139
5747.71 2011
5748.42 1965
5749.14 1874
5749.85 1936
5750.57 1951
5751.29 1900
5752.00 1891
5752.72 1880
5753.43 1933
5754.15 1916
5754.86 1963
5755.58 1930
5756.30 1919
5757.01 1915
5757.73 1971
5758.44 2111
5759.16 2132
5759.88 2236
5760.59 2248
5761.31 2361
5762.03 2489
5762.74 2568
5763.46 2550
5764.18 2514
5764.89 2650
5765.61 2649
5766.32 2665
5767.04 2807
5767.76 2958
5768.47 2797
5769.19 2842
5769.91 2691
5770.63 2655
5771.34 2547
5772.06 2383
5772.78 2451
5773.49 2395
5774.21 2405
5774.93 2550
5775.64 2438
5776.36 2373
5777.08 2425
5777.80 2498
5778.51 2600
5779.23 2526
5779.95 2646
5780.67 2751
5781.38 2769
5782.10 2706
5782.82 2755
5783.54 2851
5784.25 2691
5784.97 2718
5785.69 2741
5786.41 2780
5787.13 2755
5787.84 2772
5788.56 2968
5789.28 3014
5790.00 3037
5790.72 3102
5791.43 3118
5792.15 3255
5792.87 3372
5793.59 3511
5794.31 3664
5795.03 3711
5795.74 3905
5796.46 4086
5797.18 4244
5797.90 4336
5798.62 4531
5799.34 4670
5800.06 5369
5800.77 6512
5801.49 8035
5802.21 9968
5802.93 11853
5803.65 13739
5804.37 14664
5805.09 14305
5805.81 12707
5806.53 11392
5807.25 9649
5807.96 7987
5808.68 6851
5809.40 6043
5810.12 5274
5810.84 4887
5811.56 4716
5812.28 4684
5813.00 4518
5813.72 4511
5814.44 4639
5815.16 4596
5815.88 4673
5816.60 4892
5817.32 4979
5818.04 5048
5818.76 5089
5819.48 5016
5820.20 4945
5820.92 4855
5821.64 4790
5822.36 4784
5823.08 4810
5823.80 4741
5824.52 4388
5825.24 4104
5825.96 4020
5826.68 3946
5827.40 3690
5828.12 3451
5828.84 3352
5829.56 3353
5830.28 3239
5831.00 3136
5831.72 3120
5832.44 3057
5833.16 3010
5833.88 3076
5834.61 3018
5835.33 2905
5836.05 2957
5836.77 3053
5837.49 2967
5838.21 2859
5838.93 2896
5839.65 2905
5840.37 2770
5841.10 2819
5841.82 2828
5842.54 2858
5843.26 2821
5843.98 2782
5844.70 2666
5845.42 2674
5846.15 2618
5846.87 2562
5847.59 2555
5848.31 2443
5849.03 2424
5849.75 2369
5850.48 2339
5851.20 2316
5851.92 2433
5852.64 2348
5853.36 2387
5854.09 2513
5854.81 2391
5855.53 2405
5856.25 2343
5856.97 2423
5857.70 2302
5858.42 2352
5859.14 2382
5859.86 2387
5860.59 2365
5861.31 2293
5862.03 2186
5862.75 2308
5863.48 2293
5864.20 2282
5864.92 2176
5865.64 2186
5866.37 2167
5867.09 2191
5867.81 2148
5868.54 2075
5869.26 2085
5869.98 2113
5870.70 2127
5871.43 2068
5872.15 2133
5872.87 2124
5873.60 2112
5874.32 2153
5875.04 2143
5875.77 2170
5876.49 2235
5877.21 2203
5877.94 2177
5878.66 2155
5879.38 2047
5880.11 2117
5880.83 2169
5881.56 2039
5882.28 1968
5883.00 1971
5883.73 1953
5884.45 1989
5885.18 2019
5885.90 2085
5886.62 2051
5887.35 2015
5888.07 2056
5888.80 1964
5889.52 2006
5890.24 1962
5890.97 2017
5891.69 2063
5892.42 1940
5893.14 1997
5893.87 1931
5894.59 1884
5895.32 1899
5896.04 1838
5896.76 1913
5897.49 1877
5898.21 1925
5898.94 2038
5899.66 2030
5900.39 1928
5901.11 1899
5901.84 1977
5902.56 1908
5903.29 1857
5904.01 1865
5904.74 1927
5905.46 1961
5906.19 1973
5906.91 1985
5907.64 1954
5908.37 1920
5909.09 1892
5909.82 1915
5910.54 1904
5911.27 1966
5911.99 1920
5912.72 1885
5913.44 1863
5914.17 1914
5914.90 1876
5915.62 1900
5916.35 1909
5917.07 1936
5917.80 1924
5918.53 1977
5919.25 1980
5919.98 1952
5920.70 1942
5921.43 1915
5922.16 1975
5922.88 2013
5923.61 1942
5924.34 2024
5925.06 2097
5925.79 2040
5926.51 2009
5927.24 2098
5927.97 2060
5928.69 2179
5929.42 2165
5930.15 2141
5930.87 2157
5931.60 2154
5932.33 2112
5933.05 2196
5933.78 2267
5934.51 2368
5935.24 2461
5935.96 2555
5936.69 2729
5937.42 2846
5938.14 2859
5938.87 2830
5939.60 2816
5940.33 2827
5941.05 2719
5941.78 2718
5942.51 2678
5943.24 2477
5943.96 2516
5944.69 2404
5945.42 2476
5946.15 2481
5946.87 2420
5947.60 2513
5948.33 2533
5949.06 2531
5949.79 2601
5950.51 2569
5951.24 2628
5951.97 2655
5952.70 2727
5953.43 2778
5954.15 2867
5954.88 2794
5955.61 2851
5956.34 2846
5957.07 2769
5957.80 2814
5958.52 2798
5959.25 2914
5959.98 2881
5960.71 2850
5961.44 2838
5962.17 2925
5962.90 2847
5963.62 2958
5964.35 2956
5965.08 2934
5965.81 2929
5966.54 3114
5967.27 3222
5968.00 3232
5968.73 3264
5969.46 3415
5970.19 3451
5970.92 3449
5971.64 3601
5972.37 3609
5973.10 3477
5973.83 3558
5974.56 3566
5975.29 3544
5976.02 3546
5976.75 3569
5977.48 3471
5978.21 3596
5978.94 3591
5979.67 3652
5980.40 3774
5981.13 3925
5981.86 4060
5982.59 4035
5983.32 4146
5984.05 4188
5984.78 4250
5985.51 4232
5986.24 4244
5986.97 4218
5987.70 4328
5988.43 4314
5989.16 4232
5989.89 4324
5990.62 4339
5991.35 4248
5992.08 4243
5992.81 4321
5993.54 4365
5994.27 4558
5995.00 4587
5995.73 4601
5996.47 4579
5997.20 4752
5997.93 4824
5998.66 4769
5999.39 4787
6000.12 4882
6000.85 4807
6001.58 4749
6002.31 4773
6003.04 4625
6003.78 4538
6004.51 4443
6005.24 4411
6005.97 4423
6006.70 4377
6007.43 4469
6008.16 4585
6008.90 4786
6009.63 5189
6010.36 5636
6011.09 6602
6011.82 7592
6012.55 8865
6013.29 10032
6014.02 11226
6014.75 12037
6015.48 12371
6016.21 12174
6016.95 11680
6017.68 10837
6018.41 9856
6019.14 8887
6019.87 7579
6020.61 6627
6021.34 5725
6022.07 5104
6022.80 4581
6023.54 4319
6024.27 3908
6025.00 3858
6025.73 3565
6026.47 3506
6027.20 3410
6027.93 3493
6028.66 3374
6029.40 3218
6030.13 3094
6030.86 3132
6031.60 3114
6032.33 3061
6033.06 3065
6033.79 3010
6034.53 2979
6035.26 2819
6035.99 2839
6036.73 2844
6037.46 2943
6038.19 3006
6038.93 2923
6039.66 2997
6040.39 2995
6041.13 3096
6041.86 3088
6042.59 3072
6043.33 3078
6044.06 3290
6044.80 3260
6045.53 3312
6046.26 3198
6047.00 3312
6047.73 3283
6048.46 3510
6049.20 3503
6049.93 3548
6050.67 3624
6051.40 3751
6052.13 3870
6052.87 3919
6053.60 3987
6054.34 3899
6055.07 3827
6055.81 3946
6056.54 3829
6057.28 3679
6058.01 3609
6058.74 3560
6059.48 3462
6060.21 3519
6060.95 3398
6061.68 3325
6062.42 3447
6063.15 3494
6063.89 3451
6064.62 3474
6065.36 3381
6066.09 3118
6066.83 3260
6067.56 3268
6068.30 3194
6069.03 3152
6069.77 3076
6070.50 3114
6071.24 3106
6071.97 2964
6072.71 2967
6073.44 2917
6074.18 2879
6074.92 2874
6075.65 2827
6076.39 2856
6077.12 2812
6077.86 2847
6078.59 2783
6079.33 2912
6080.07 2822
6080.80 2756
6081.54 2669
6082.27 2660
6083.01 2686
6083.75 2729
6084.48 2626
6085.22 2580
6085.95 2586
6086.69 2494
6087.43 2482
6088.16 2449
6088.90 2522
6089.64 2489
6090.37 2486
6091.11 2534
6091.85 2515
6092.58 2497
6093.32 2450
6094.06 2498
6094.79 2492
6095.53 2433
6096.27 2365
6097.00 2404
6097.74 2485
6098.48 2389
6099.21 2406
6099.95 2369
6100.69 2440
6101.43 2457
6102.16 2322
6102.90 2319
6103.64 2336
6104.37 2371
6105.11 2318
6105.85 2251
6106.59 2339
6107.32 2387
6108.06 2364
6108.80 2300
6109.54 2281
6110.27 2314
6111.01 2353
6111.75 2371
6112.49 2344
6113.23 2360
6113.96 2369
6114.70 2365
6115.44 2371
6116.18 2352
6116.92 2381
6117.65 2455
6118.39 2413
6119.13 2419
6119.87 2437
6120.61 2420
6121.35 2408
6122.08 2345
6122.82 2399
6123.56 2467
6124.30 2436
6125.04 2460
6125.78 2476
6126.51 2437
6127.25 2461
6127.99 2544
6128.73 2467
6129.47 2524
6130.21 2615
6130.95 2487
6131.69 2529
6132.43 2441
6133.16 2500
6133.90 2553
6134.64 2485
6135.38 2525
6136.12 2652
6136.86 2685
6137.60 2723
6138.34 2731
6139.08 2800
6139.82 2751
6140.56 2766
6141.30 2792
6142.04 2712
6142.78 2812
6143.52 2870
6144.26 2817
6145.00 2809
6145.74 2673
6146.48 2710
6147.22 2668
6147.96 2736
6148.70 2780
6149.44 2782
6150.18 2809
6150.92 2914
6151.66 2757
6152.40 2775
6153.14 2795
6153.88 2813
6154.62 2798
6155.36 2902
6156.10 2967
6156.84 2894
6157.58 2873
6158.32 2973
6159.06 3007
6159.80 3004
6160.54 2955
6161.28 3080
6162.02 3224
6162.76 3206
6163.50 3362
6164.25 3537
6164.99 3616
6165.73 3827
6166.47 4092
6167.21 4112
6167.95 4164
6168.69 4369
6169.43 4447
6170.17 4385
6170.92 4248
6171.66 4297
6172.40 4169
6173.14 4123
6173.88 4062
6174.62 3953
6175.36 4062
6176.11 3973
6176.85 3900
6177.59 3873
6178.33 3755
6179.07 3845
6179.82 3876
6180.56 3872
6181.30 3835
6182.04 4006
6182.78 3988
6183.53 3973
6184.27 4085
6185.01 4188
6185.75 4204
6186.49 4299
6187.24 4323
6187.98 4238
6188.72 4292
6189.46 4340
6190.21 4454
6190.95 4454
6191.69 4541
6192.43 4779
6193.18 4923
6193.92 5101
6194.66 5077
6195.40 5125
6196.15 5054
6196.89 5057
6197.63 5050
6198.38 5166
6199.12 4976
6199.86 4939
6200.61 5003
6201.35 5015
6202.09 5067
6202.84 5229
6203.58 5280
6204.32 5615
6205.07 6089
6205.81 6932
6206.55 8302
6207.30 10060
6208.04 12406
6208.78 15173
6209.53 17360
6210.27 19344
6211.01 20677
6211.76 20504
6212.50 19578
6213.25 17824
6213.99 15696
6214.73 13434
6215.48 11151
6216.22 9186
6216.97 7818
6217.71 6605
6218.45 5737
6219.20 5114
6219.94 4664
6220.69 4362
6221.43 4241
6222.18 3938
6222.92 3745
6223.66 3699
6224.41 3678
6225.15 3712
6225.90 3635
6226.64 3536
6227.39 3449
6228.13 3211
6228.88 3039
6229.62 3027
6230.37 3013
6231.11 2796
6231.86 2671
6232.60 2596
6233.35 2684
6234.09 2660
6234.84 2711
6235.58 2689
6236.33 2739
6237.07 2790
6237.82 2824
6238.56 2862
6239.31 2918
6240.05 2953
6240.80 2923
6241.55 2917
6242.29 2940
6243.04 3038
6243.78 3021
6244.53 3123
6245.27 3290
6246.02 3373
6246.77 3589
6247.51 3748
6248.26 3875
6249.00 4039
6249.75 3993
6250.50 4091
6251.24 3963
6251.99 3914
6252.73 3772
6253.48 3664
6254.23 3491
6254.97 3344
6255.72 3251
6256.47 3157
6257.21 3155
6257.96 3201
6258.71 3128
6259.45 3141
6260.20 3173
6260.95 3099
6261.69 3156
6262.44 3098
6263.19 3064
6263.93 3072
6264.68 3056
6265.43 3035
6266.17 3167
6266.92 3010
6267.67 2953
6268.42 3022
6269.16 3029
6269.91 3046
6270.66 3089
6271.41 3076
6272.15 3036
6272.90 3149
6273.65 3246
6274.39 3236
6275.14 3252
6275.89 3289
6276.64 3337
6277.39 3374
6278.13 3376
6278.88 3305
6279.63 3336
6280.38 3265
6281.12 3179
6281.87 3094
6282.62 2878
6283.37 2797
6284.12 2826
6284.87 2791
6285.61 2689
6286.36 2745
6287.11 2662
6287.86 2775
6288.61 2855
6289.35 2817
6290.10 2932
6290.85 2863
6291.60 2911
6292.35 2949
6293.10 3029
6293.85 2880
6294.60 2778
6295.34 2766
6296.09 2716
6296.84 2566
6297.59 2498
6298.34 2424
6299.09 2434
6299.84 2423
6300.59 2409
6301.34 2434
6302.08 2440
6302.83 2514
6303.58 2589
6304.33 2710
6305.08 2664
6305.83 2621
6306.58 2596
6307.33 2535
6308.08 2460
6308.83 2417
6309.58 2416
6310.33 2323
6311.08 2280
6311.83 2311
6312.58 2431
6313.33 2433
6314.08 2336
6314.83 2420
6315.58 2476
6316.33 2402
6317.08 2509
6317.83 2522
6318.58 2470
6319.33 2441
6320.08 2415
6320.83 2440
6321.58 2414
6322.33 2343
6323.08 2307
6323.83 2194
6324.58 2168
6325.33 2177
6326.08 2123
6326.83 2120
6327.58 2105
6328.33 2105
6329.08 2117
6329.84 2177
6330.59 2111
6331.34 2170
6332.09 2226
6332.84 2223
6333.59 2215
6334.34 2284
6335.09 2221
6335.84 2133
6336.60 2120
6337.35 2126
6338.10 2078
6338.85 2060
6339.60 1961
6340.35 1992
6341.10 1969
6341.85 2051
6342.61 2007
6343.36 2050
6344.11 1986
6344.86 2019
6345.61 2071
6346.37 2106
6347.12 2111
6347.87 2109
6348.62 2141
6349.37 2116
6350.12 2172
6350.88 2124
6351.63 2127
6352.38 2174
6353.13 2350
6353.89 2386
6354.64 2342
6355.39 2436
6356.14 2402
6356.90 2316
6357.65 2333
6358.40 2216
6359.15 2191
6359.91 2187
6360.66 2159
6361.41 2127
6362.16 2026
6362.92 2051
6363.67 1996
6364.42 2065
6365.17 2062
6365.93 2028
6366.68 2007
6367.43 2046
6368.19 1980
6368.94 2021
6369.69 2037
6370.45 2080
6371.20 2012
6371.95 2075
6372.71 2082
6373.46 2037
6374.21 2054
6374.97 2116
6375.72 2056
6376.47 2000
6377.23 1957
6377.98 1922
6378.73 1990
6379.49 2020
6380.24 1976
6381.00 1961
6381.75 1980
6382.50 2001
6383.26 1994
6384.01 1959
6384.77 1975
6385.52 1891
6386.27 1913
6387.03 1937
6387.78 1859
6388.54 1817
6389.29 1806
6390.05 1899
6390.80 1765
6391.55 1748
6392.31 1806
6393.06 1860
6393.82 1834
6394.57 1821
6395.33 1881
6396.08 1902
6396.84 1864
6397.59 1897
6398.35 1914
6399.10 1869
6399.86 1792
6400.61 1738
6401.37 1833
6402.12 1781
6402.88 1762
6403.63 1800
6404.39 1779
6405.14 1826
6405.90 1838
6406.65 1803
6407.41 1790
6408.16 1748
6408.92 1877
6409.68 1880
6410.43 1889
6411.19 1859
6411.94 1886
6412.70 1831
6413.45 1894
6414.21 1865
6414.97 1798
6415.72 1811
6416.48 1833
6417.23 1856
6417.99 1821
6418.75 1794
6419.50 1862
6420.26 1983
6421.01 1893
6421.77 1867
6422.53 1920
6423.28 1878
6424.04 1819
6424.80 1843
6425.55 1876
6426.31 1958
6427.07 1910
6427.82 1915
6428.58 1919
6429.34 1929
6430.09 1958
6430.85 1976
6431.61 1927
6432.36 1978
6433.12 2014
6433.88 2007
6434.63 1953
6435.39 1990
6436.15 2061
6436.91 2121
6437.66 2162
6438.42 2111
6439.18 2188
6439.93 2117
6440.69 2136
6441.45 2208
6442.21 2172
6442.96 2275
6443.72 2251
6444.48 2246
6445.24 2221
6445.99 2188
6446.75 2133
6447.51 2093
6448.27 2156
6449.03 2153
6449.78 2128
6450.54 2107
6451.30 2151
6452.06 2236
6452.82 2224
6453.57 2151
6454.33 2153
6455.09 2225
6455.85 2324
6456.61 2281
6457.37 2290
6458.12 2385
6458.88 2386
6459.64 2499
6460.40 2414
6461.16 2331
6461.92 2424
6462.67 2386
6463.43 2395
6464.19 2495
6464.95 2405
6465.71 2484
6466.47 2542
6467.23 2544
6467.99 2492
6468.75 2569
6469.50 2632
6470.26 2596
6471.02 2669
6471.78 2663
6472.54 2648
6473.30 2678
6474.06 2653
6474.82 2682
6475.58 2668
6476.34 2695
6477.10 2832
6477.86 2763
6478.62 2800
6479.38 2827
6480.14 2961
6480.90 2963
6481.66 2964
6482.42 2963
6483.18 3082
6483.94 3087
6484.70 3174
6485.46 3247
6486.22 3264
6486.98 3275
6487.74 3276
6488.50 3194
6489.26 3399
6490.02 3359
6490.78 3363
6491.54 3464
6492.30 3433
6493.06 3605
6493.82 3620
6494.58 3719
6495.34 3776
6496.10 3966
6496.86 4108
6497.62 4090
6498.38 4034
6499.14 4094
6499.90 4159
6500.66 3958
6501.43 4020
6502.19 4157
6502.95 4033
6503.71 4083
6504.47 4147
6505.23 4243
6505.99 4228
6506.75 4255
6507.52 4398
6508.28 4446
6509.04 4531
6509.80 4627
6510.56 4735
6511.32 4797
6512.08 4767
6512.85 4842
6513.61 4912
6514.37 4864
6515.13 4877
6515.89 4835
6516.65 4797
6517.42 4830
6518.18 4804
6518.94 4908
6519.70 5050
6520.46 5453
6521.23 6075
6521.99 6480
6522.75 7285
6523.51 7817
6524.27 8463
6525.04 8896
6525.80 9177
6526.56 9510
6527.32 9903
6528.09 10315
6528.85 10680
6529.61 10801
6530.37 10272
6531.14 9867
6531.90 9361
6532.66 8792
6533.43 8016
6534.19 7473
6534.95 7270
6535.71 7184
6536.48 7564
6537.24 7695
6538.00 7711
6538.77 7449
6539.53 7316
6540.29 6939
6541.06 6335
6541.82 5920
6542.58 5340
6543.35 4913
6544.11 4489
6544.87 4376
6545.64 4069
6546.40 3919
6547.16 3698
6547.93 3648
6548.69 3641
6549.45 3629
6550.22 3647
6550.98 3573
6551.75 3466
6552.51 3534
6553.27 3550
6554.04 3586
6554.80 3627
6555.57 3561
6556.33 3646
6557.09 3719
6557.86 3696
6558.62 3665
6559.39 3763
6560.15 3760
6560.92 3844
6561.68 3921
6562.45 4017
6563.21 4104
6563.97 4284
6564.74 4420
6565.50 4470
6566.27 4454
6567.03 4504
6567.80 4476
6568.56 4606
6569.33 4421
6570.09 4304
6570.86 4335
6571.62 4355
6572.39 4354
6573.15 4390
6573.92 4556
6574.68 4569
6575.45 4536
6576.21 4578
6576.98 4689
6577.74 4594
6578.51 4716
6579.28 4796
6580.04 4802
6580.81 4838
6581.57 4717
6582.34 4739
6583.10 4757
6583.87 4592
6584.64 4598
6585.40 4577
6586.17 4515
6586.93 4443
6587.70 4420
6588.47 4351
6589.23 4417
6590.00 4515
6590.76 4663
6591.53 4737
6592.30 4844
6593.06 5081
6593.83 5397
6594.59 5775
6595.36 6115
6596.13 6368
6596.89 6499
6597.66 6474
6598.43 6244
6599.19 6007
6599.96 5699
6600.73 5553
6601.49 5458
6602.26 5234
6603.03 5033
6603.79 4767
6604.56 4724
6605.33 4608
6606.10 4579
6606.86 4483
6607.63 4442
6608.40 4465
6609.16 4397
6609.93 4399
6610.70 4220
6611.47 4236
6612.23 4185
6613.00 4167
6613.77 4079
6614.54 4087
6615.30 4134
6616.07 4101
6616.84 4159
6617.61 4257
6618.37 4299
6619.14 4448
6619.91 4545
6620.68 4543
6621.45 4392
6622.21 4352
6622.98 4470
6623.75 4555
6624.52 4447
6625.29 4524
6626.05 4425
6626.82 4424
6627.59 4358
6628.36 4347
6629.13 4377
6629.90 4466
6630.66 4620
6631.43 5052
6632.20 5440
6632.97 6240
6633.74 7092
6634.51 8364
6635.28 9374
6636.05 10201
6636.81 10609
6637.58 10456
6638.35 9990
6639.12 9154
6639.89 8240
6640.66 7180
6641.43 6499
6642.20 5694
6642.97 4905
6643.74 4460
6644.50 4163
6645.27 3941
6646.04 3676
6646.81 3639
6647.58 3512
6648.35 3545
6649.12 3549
6649.89 3421
6650.66 3414
6651.43 3330
6652.20 3287
6652.97 3218
6653.74 3283
6654.51 3248
6655.28 3153
6656.05 3176
6656.82 3159
6657.59 3008
6658.36 3031
6659.13 3048
6659.90 3030
6660.67 3033
6661.44 3014
6662.21 3026
6662.98 3031
6663.75 3035
6664.52 3024
6665.29 2953
6666.06 2997
6666.83 3074
6667.60 2984
6668.37 2988
6669.14 3026
6669.92 3104
6670.69 3219
6671.46 3305
6672.23 3354
6673.00 3365
6673.77 3440
6674.54 3507
6675.31 3658
6676.08 3627
6676.85 3505
6677.63 3379
6678.40 3312
6679.17 3255
6679.94 3125
6680.71 3263
6681.48 3169
6682.25 3105
6683.03 3129
6683.80 3141
6684.57 3280
6685.34 3410
6686.11 3559
6686.88 3591
6687.66 3669
6688.43 3661
6689.20 3698
6689.97 3618
6690.74 3403
6691.51 3345
6692.29 3279
6693.06 3166
6693.83 3085
6694.60 2993
6695.38 3042
6696.15 2963
6696.92 2901
6697.69 2870
6698.46 2894
6699.24 2813
6700.01 2851
6700.78 2854
6701.55 2737
6702.33 2694
6703.10 2673
6703.87 2719
6704.65 2684
6705.42 2662
6706.19 2715
6706.96 2672
6707.74 2550
6708.51 2559
6709.28 2505
6710.06 2580
6710.83 2611
6711.60 2623
6712.38 2577
6713.15 2552
6713.92 2630
6714.69 2602
6715.47 2567
6716.24 2519
6717.02 2512
6717.79 2452
6718.56 2489
6719.34 2397
6720.11 2314
6720.88 2323
6721.66 2341
6722.43 2373
6723.20 2232
6723.98 2276
6724.75 2328
6725.53 2326
6726.30 2323
6727.07 2321
6727.85 2341
6728.62 2335
6729.40 2294
6730.17 2214
6730.95 2210
6731.72 2166
6732.49 2178
6733.27 2137
6734.04 2170
6734.82 2193
6735.59 2191
6736.37 2195
6737.14 2119
6737.92 2153
6738.69 2170
6739.46 2169
6740.24 2161
6741.01 2189
6741.79 2145
6742.56 2106
6743.34 2212
6744.11 2180
6744.89 2094
6745.66 2118
6746.44 2095
6747.21 2148
6747.99 2202
6748.77 2132
6749.54 2197
6750.32 2245
6751.09 2259
6751.87 2214
6752.64 2328
6753.42 2394
6754.19 2280
6754.97 2272
6755.75 2262
6756.52 2261
6757.30 2196
6758.07 2145
6758.85 2087
6759.62 2033
6760.40 1954
6761.18 2024
6761.95 2043
6762.73 2053
6763.50 2020
6764.28 1977
6765.06 1981
6765.83 1986
6766.61 1996
6767.39 2007
6768.16 1982
6768.94 2004
6769.72 1928
6770.49 1950
6771.27 1977
6772.04 1977
6772.82 1885
6773.60 1924
6774.37 1914
6775.15 1917
6775.93 1983
6776.71 2019
6777.48 1959
6778.26 1937
6779.04 2028
6779.81 2109
6780.59 2062
6781.37 2114
6782.14 2098
6782.92 2054
6783.70 2021
6784.48 2060
6785.25 2072
6786.03 2074
6786.81 2072
6787.59 2092
6788.36 2005
6789.14 2007
6789.92 1989
6790.70 2004
6791.47 2015
6792.25 1865
6793.03 1856
6793.81 1901
6794.59 1918
6795.36 1845
6796.14 1893
6796.92 1870
6797.70 1895
6798.48 1886
6799.25 1910
6800.03 1918
6800.81 1951
6801.59 1979
6802.37 1991
6803.15 2008
6803.92 1954
6804.70 2034
6805.48 2030
6806.26 1946
6807.04 1938
6807.82 1960
6808.60 1958
6809.38 1848
6810.15 1825
6810.93 1874
6811.71 1957
6812.49 1858
6813.27 1878
6814.05 1859
6814.83 1868
6815.61 1938
6816.39 1926
6817.17 1937
6817.94 1909
6818.72 1926
6819.50 1962
6820.28 1985
6821.06 1912
6821.84 1865
6822.62 1893
6823.40 1903
6824.18 1886
6824.96 1908
6825.74 1830
6826.52 1903
6827.30 1863
6828.08 1952
6828.86 1930
6829.64 1864
6830.42 1827
6831.20 1874
6831.98 1938
6832.76 1845
6833.54 1921
6834.32 1871
6835.10 1840
6835.88 1880
6836.66 1852
6837.44 1858
6838.22 1863
6839.00 1785
6839.78 1855
6840.56 1900
6841.34 1778
6842.12 1761
6842.90 1799
6843.68 1789
6844.47 1860
6845.25 1818
6846.03 1833
6846.81 1851
6847.59 1972
6848.37 2123
6849.15 2406
6849.93 2821
6850.71 3073
6851.49 3478
6852.28 3914
6853.06 4163
6853.84 3921
6854.62 3772
6855.40 3574
6856.18 3281
6856.96 3003
6857.75 2811
6858.53 2779
6859.31 2565
6860.09 2494
6860.87 2419
6861.65 2373
6862.44 2274
6863.22 2224
6864.00 2084
6864.78 1997
6865.56 2003
6866.35 2020
6867.13 1992
6867.91 1878
6868.69 1907
6869.47 1888
6870.26 1853
6871.04 1834
6871.82 1858
6872.60 1838
6873.39 1774
6874.17 1814
6874.95 1794
6875.73 1743
6876.52 1718
6877.30 1838
6878.08 1839
6878.86 1754
6879.65 1851
6880.43 1813
6881.21 1845
6881.99 1775
6882.78 1882
6883.56 1877
6884.34 1873
6885.13 1879
6885.91 1865
6886.69 1881
6887.48 1955
6888.26 2067
6889.04 2090
6889.83 2121
6890.61 2127
6891.39 2197
6892.18 2232
6892.96 2148
6893.74 2003
6894.53 2023
6895.31 2022
6896.09 2029
6896.88 2043
6897.66 1975
6898.45 1975
6899.23 2013
6900.01 2034
6900.80 1982
6901.58 2052
6902.37 2096
6903.15 2169
6903.93 2093
6904.72 2111
6905.50 2091
6906.29 2069
6907.07 2115
6907.86 2127
6908.64 2029
6909.42 2030
6910.21 2057
6910.99 2012
6911.78 2071
6912.56 2014
6913.35 2000
6914.13 1965
6914.92 2057
6915.70 2061
6916.49 1972
6917.27 2017
6918.06 2036
6918.84 2019
6919.63 2049
6920.41 2084
6921.20 2088
6921.98 2126
6922.77 2027
6923.55 2000
6924.34 2049
6925.12 2058
6925.91 2022
6926.69 2075
6927.48 2040
6928.27 2032
6929.05 2080
6929.84 2106
6930.62 2116
6931.41 2152
6932.19 2145
6932.98 2138
6933.77 2175
6934.55 2129
6935.34 2081
6936.12 2101
6936.91 2197
6937.69 2158
6938.48 2209
6939.27 2216
6940.05 2274
6940.84 2262
6941.63 2312
6942.41 2422
6943.20 2408
6943.99 2379
6944.77 2526
6945.56 2526
6946.34 2499
6947.13 2560
6947.92 2607
6948.70 2663
6949.49 2590
6950.28 2603
6951.07 2621
6951.85 2688
6952.64 2675
6953.43 2664
6954.21 2639
6955.00 2644
6955.79 2732
6956.57 2786
6957.36 2805
6958.15 2857
6958.94 2875
6959.72 2910
6960.51 2941
6961.30 2885
6962.09 2897
6962.87 2939
6963.66 2919
6964.45 2887
6965.24 2973
6966.02 2940
6966.81 2878
6967.60 2874
6968.39 3073
6969.17 3008
6969.96 3036
6970.75 3132
6971.54 3177
6972.33 3240
6973.11 3155
6973.90 3200
6974.69 3201
6975.48 3165
6976.27 3193
6977.06 3375
6977.84 3546
6978.63 3616
6979.42 3760
6980.21 4022
6981.00 4083
6981.79 4160
6982.57 4370
6983.36 4788
6984.15 5269
6984.94 5692
6985.73 6338
6986.52 6736
6987.31 7040
6988.10 7200
6988.89 7133
6989.67 6740
6990.46 6340
6991.25 5703
6992.04 5181
6992.83 4737
6993.62 4554
6994.41 4346
6995.20 4102
6995.99 4233
6996.78 4379
6997.57 4735
6998.36 5435
6999.15 6079
6999.94 6934
7000.72 7760
7001.51 8240
7002.30 8342
7003.09 8187
7003.88 7655
7004.67 6994
7005.46 6202
7006.25 5455
7007.04 4691
7007.83 4214
7008.62 3862
7009.41 3466
7010.20 3139
7010.99 3078
7011.78 3085
7012.57 2929
7013.37 2858
7014.16 2891
7014.95 2816
7015.74 2796
7016.53 2769
7017.32 2695
7018.11 2658
7018.90 2621
7019.69 2676
7020.48 2625
7021.27 2506
7022.06 2461
7022.85 2467
7023.64 2520
7024.43 2676
7025.23 2823
7026.02 2779
7026.81 2793
7027.60 2768
7028.39 2749
7029.18 2706
7029.97 2686
7030.76 2605
7031.56 2516
7032.35 2551
7033.14 2502
7033.93 2429
7034.72 2420
7035.51 2426
7036.30 2408
7037.10 2525
7037.89 2591
7038.68 2628
7039.47 2709
7040.26 2740
7041.06 2712
7041.85 2720
7042.64 2638
7043.43 2677
7044.22 2616
7045.02 2560
7045.81 2569
7046.60 2538
7047.39 2531
7048.18 2500
7048.98 2602
7049.77 2698
7050.56 2691
7051.35 2688
7052.15 2801
7052.94 2703
7053.73 2741
7054.52 2718
7055.32 2638
7056.11 2539
7056.90 2450
7057.70 2469
7058.49 2443
7059.28 2408
7060.07 2350
7060.87 2255
7061.66 2290
7062.45 2322
7063.25 2266
7064.04 2303
7064.83 2279
7065.63 2233
7066.42 2284
7067.21 2261
7068.01 2277
7068.80 2236
7069.59 2238
7070.39 2240
7071.18 2208
7071.97 2266
7072.77 2191
7073.56 2171
7074.36 2193
7075.15 2141
7075.94 2229
7076.74 2154
7077.53 2099
7078.33 2044
7079.12 2111
7079.91 2090
7080.71 2151
7081.50 2088
7082.30 2081
7083.09 2041
7083.88 2031
7084.68 1967
7085.47 2068
7086.27 2003
7087.06 2087
7087.86 2116
7088.65 2103
7089.45 2064
7090.24 2135
7091.04 2244
7091.83 2278
7092.62 2428
7093.42 2510
7094.21 2486
7095.01 2540
7095.80 2442
7096.60 2292
7097.39 2239
7098.19 2167
7098.98 2029
7099.78 1949
7100.58 1934
7101.37 1921
7102.17 1898
7102.96 1807
7103.76 1769
7104.55 1780
7105.35 1789
7106.14 1709
7106.94 1717
7107.73 1700
7108.53 1729
7109.33 1629
7110.12 1643
7110.92 1534
7111.71 1596
7112.51 1597
7113.31 1547
7114.10 1568
7114.90 1612
7115.69 1589
7116.49 1545
7117.29 1557
7118.08 1597
7118.88 1621
7119.67 1575
7120.47 1584
7121.27 1529
7122.06 1538
7122.86 1554
7123.66 1582
7124.45 1599
7125.25 1591
7126.05 1579
7126.84 1517
7127.64 1552
7128.44 1593
7129.23 1590
7130.03 1683
7130.83 1699
7131.62 1649
7132.42 1623
7133.22 1611
7134.02 1621
7134.81 1605
7135.61 1584
7136.41 1535
7137.21 1592
7138.00 1525
7138.80 1574
7139.60 1535
7140.39 1504
7141.19 1500
7141.99 1506
7142.79 1578
7143.59 1492
7144.38 1511
7145.18 1554
7145.98 1601
7146.78 1535
7147.57 1577
7148.37 1538
7149.17 1567
7149.97 1476
7150.77 1551
7151.56 1586
7152.36 1485
7153.16 1500
7153.96 1492
7154.76 1497
7155.56 1518
7156.35 1464
7157.15 1480
7157.95 1491
7158.75 1420
7159.55 1489
7160.35 1467
7161.14 1516
7161.94 1515
7162.74 1517
7163.54 1474
7164.34 1428
7165.14 1436
7165.94 1429
7166.74 1462
7167.54 1456
7168.33 1516
7169.13 1505
7169.93 1447
7170.73 1470
7171.53 1532
7172.33 1467
7173.13 1422
7173.93 1426
7174.73 1453
7175.53 1472
7176.33 1468
7177.13 1460
7177.93 1386
7178.73 1364
7179.53 1402
7180.33 1485
7181.13 1438
7181.92 1423
7182.72 1437
7183.52 1494
7184.32 1464
7185.12 1461
7185.92 1585
7186.72 1562
7187.52 1604
7188.32 1512
7189.13 1548
7189.93 1487
7190.73 1392
7191.53 1373
7192.33 1452
7193.13 1431
7193.93 1365
7194.73 1344
7195.53 1300
7196.33 1349
7197.13 1347
7197.93 1291
7198.73 1333
7199.53 1351
7200.33 1321
7201.13 1338
7201.93 1360
7202.74 1330
7203.54 1345
7204.34 1321
7205.14 1280
7205.94 1315
7206.74 1322
7207.54 1306
7208.34 1309
7209.14 1323
7209.95 1306
7210.75 1360
7211.55 1366
7212.35 1350
7213.15 1414
7213.95 1355
7214.75 1308
7215.56 1305
7216.36 1330
7217.16 1287
7217.96 1344
7218.76 1360
7219.57 1357
7220.37 1338
7221.17 1350
7221.97 1377
7222.77 1363
7223.58 1367
7224.38 1380
7225.18 1383
7225.98 1373
7226.78 1408
7227.59 1390
7228.39 1378
7229.19 1346
7229.99 1445
7230.80 1430
7231.60 1483
7232.40 1474
7233.20 1384
7234.01 1418
7234.81 1410
7235.61 1393
7236.42 1456
7237.22 1425
7238.02 1454
7238.82 1459
7239.63 1459
7240.43 1468
7241.23 1426
7242.04 1415
7242.84 1482
7243.64 1531
7244.45 1478
7245.25 1498
7246.05 1492
7246.86 1500
7247.66 1523
7248.46 1548
7249.27 1523
7250.07 1522
7250.87 1546
7251.68 1538
7252.48 1570
7253.29 1578
7254.09 1567
7254.89 1598
7255.70 1623
7256.50 1546
7257.30 1557
7258.11 1563
7258.91 1628
7259.72 1643
7260.52 1717
7261.33 1693
7262.13 1776
7262.93 1771
7263.74 1783
7264.54 1711
7265.35 1787
7266.15 1906
7266.96 1893
7267.76 1836
7268.57 1865
7269.37 1868
7270.17 1869
7270.98 1942
7271.78 1971
7272.59 1946
7273.39 1882
7274.20 1934
7275.00 1934
7275.81 1999
7276.61 1958
7277.42 2031
7278.22 2024
7279.03 1992
7279.83 2116
7280.64 2167
7281.44 2244
7282.25 2331
7283.06 2631
7283.86 2790
7284.67 3026
7285.47 3347
7286.28 3475
7287.08 3459
7287.89 3373
7288.69 3343
7289.50 3250
7290.31 3015
7291.11 2705
7291.92 2629
7292.72 2484
7293.53 2479
7294.34 2323
7295.14 2298
7295.95 2274
7296.75 2248
7297.56 2239
7298.37 2283
7299.17 2351
7299.98 2353
7300.79 2336
7301.59 2242
7302.40 2320
7303.21 2344
7304.01 2399
7304.82 2415
7305.63 2451
7306.43 2502
7307.24 2680
7308.05 2825
7308.85 2853
7309.66 2950
7310.47 3132
7311.27 3378
7312.08 3468
7312.89 3538
7313.69 3631
7314.50 3556
7315.31 3405
7316.12 3210
7316.92 3197
7317.73 3190
7318.54 3225
7319.35 3383
7320.15 3565
7320.96 3922
7321.77 3954
7322.58 4104
7323.38 4355
7324.19 4305
7325.00 4159
7325.81 3874
7326.61 3656
7327.42 3477
7328.23 3242
7329.04 2999
7329.85 2895
7330.65 2820
7331.46 2827
7332.27 2742
7333.08 2725
7333.89 2857
7334.69 3067
7335.50 3189
7336.31 3330
7337.12 3419
7337.93 3462
7338.74 3539
7339.54 3391
7340.35 3210
7341.16 3091
7341.97 2915
7342.78 2670
7343.59 2616
7344.40 2523
7345.21 2445
7346.01 2385
7346.82 2558
7347.63 2489
7348.44 2615
7349.25 2572
7350.06 2676
7350.87 2590
7351.68 2577
7352.49 2518
7353.30 2448
7354.11 2326
7354.92 2274
7355.72 2327
7356.53 2317
7357.34 2252
7358.15 2284
7358.96 2274
7359.77 2276
7360.58 2320
7361.39 2346
7362.20 2439
7363.01 2497
7363.82 2461
7364.63 2493
7365.44 2497
7366.25 2464
7367.06 2411
7367.87 2418
7368.68 2419
7369.49 2374
7370.30 2371
7371.11 2353
7371.92 2239
7372.73 2342
7373.54 2383
7374.35 2366
7375.16 2363
7375.97 2410
7376.79 2417
7377.60 2475
7378.41 2498
7379.22 2586
7380.03 2751
7380.84 2796
7381.65 2973
7382.46 3081
7383.27 3187
7384.08 3143
7384.89 3028
7385.70 3022
7386.52 2957
7387.33 2831
7388.14 2670
7388.95 2550
7389.76 2442
7390.57 2369
7391.38 2311
7392.19 2334
7393.01 2256
7393.82 2223
7394.63 2211
7395.44 2257
7396.25 2287
7397.06 2216
7397.88 2311
7398.69 2362
7399.50 2422
7400.31 2553
7401.12 2631
7401.94 2764
7402.75 2819
7403.56 2908
7404.37 2949
7405.18 2866
7406.00 2763
7406.81 2705
7407.62 2710
7408.43 2714
7409.25 2599
7410.06 2504
7410.87 2513
7411.68 2422
7412.49 2321
7413.31 2183
7414.12 2135
7414.93 2082
7415.75 1986
7416.56 1895
7417.37 1866
7418.18 1813
7419.00 1847
7419.81 1811
7420.62 1778
7421.44 1804
7422.25 1837
7423.06 1704
7423.88 1731
7424.69 1748
7425.50 1713
7426.31 1645
7427.13 1661
7427.94 1690
7428.76 1775
7429.57 1697
7430.38 1760
7431.20 1673
7432.01 1600
7432.82 1602
7433.64 1651
7434.45 1619
7435.26 1591
7436.08 1670
7436.89 1621
7437.71 1606
7438.52 1624
7439.33 1699
7440.15 1719
7440.96 1689
7441.78 1702
7442.59 1718
7443.40 1673
7444.22 1742
7445.03 1716
7445.85 1673
7446.66 1627
7447.48 1571
7448.29 1624
7449.11 1578
7449.92 1571
7450.73 1651
7451.55 1607
7452.36 1569
7453.18 1572
7453.99 1578
7454.81 1586
7455.62 1609
7456.44 1576
7457.25 1575
7458.07 1556
7458.88 1526
7459.70 1536
7460.51 1579
7461.33 1564
7462.14 1508
7462.96 1519
7463.77 1541
7464.59 1526
7465.41 1581
7466.22 1585
7467.04 1514
7467.85 1527
7468.67 1584
7469.48 1522
7470.30 1598
7471.11 1558
7471.93 1533
7472.75 1550
7473.56 1549
7474.38 1580
7475.19 1518
7476.01 1516
7476.83 1512
7477.64 1518
7478.46 1473
7479.27 1493
7480.09 1460
7480.91 1485
7481.72 1458
7482.54 1464
7483.36 1452
7484.17 1433
7484.99 1528
7485.81 1426
7486.62 1470
7487.44 1491
7488.26 1457
7489.07 1412
7489.89 1489
7490.71 1477
7491.52 1421
7492.34 1445
7493.16 1420
7493.97 1460
7494.79 1444
7495.61 1428
7496.43 1409
7497.24 1383
7498.06 1358
7498.88 1361
7499.69 1335
7500.51 1376
7501.33 1386
7502.15 1358
7502.96 1478
7503.78 1386
7504.60 1386
7505.42 1410
7506.23 1412
7507.05 1392
7507.87 1421
7508.69 1414
7509.51 1359
7510.32 1361
7511.14 1365
7511.96 1405
7512.78 1447
7513.60 1347
7514.41 1355
7515.23 1381
7516.05 1414
7516.87 1353
7517.69 1331
7518.50 1363
7519.32 1415
7520.14 1340
7520.96 1333
7521.78 1397
7522.60 1388
7523.42 1348
7524.23 1353
7525.05 1364
7525.87 1366
7526.69 1442
7527.51 1385
7528.33 1407
7529.15 1375
7529.97 1390
7530.78 1361
7531.60 1374
7532.42 1359
7533.24 1395
7534.06 1450
7534.88 1390
7535.70 1364
7536.52 1428
7537.34 1481
7538.16 1358
7538.98 1356
7539.80 1443
7540.62 1478
7541.44 1437
7542.26 1465
7543.08 1465
7543.89 1415
7544.71 1471
7545.53 1523
7546.35 1539
7547.17 1481
7547.99 1465
7548.81 1521
7549.63 1548
7550.45 1466
7551.27 1488
7552.09 1475
7552.91 1513
7553.73 1610
7554.56 1631
7555.38 1579
7556.20 1582
7557.02 1572
7557.84 1597
7558.66 1632
7559.48 1607
7560.30 1711
7561.12 1718
7561.94 1715
7562.76 1652
7563.58 1720
7564.40 1673
7565.22 1621
7566.04 1650
7566.86 1567
7567.69 1592
7568.51 1606
7569.33 1616
7570.15 1662
7570.97 1598
7571.79 1583
7572.61 1629
7573.43 1654
7574.26 1627
7575.08 1650
7575.90 1616
7576.72 1588
7577.54 1574
7578.36 1572
7579.18 1631
7580.01 1631
7580.83 1572
7581.65 1624
7582.47 1734
7583.29 1628
7584.12 1681
7584.94 1708
7585.76 1792
7586.58 1768
7587.40 1812
7588.23 1847
7589.05 1858
7589.87 1835
7590.69 1804
7591.51 1867
7592.34 1912
7593.16 1925
7593.98 1808
7594.80 1822
7595.63 1749
7596.45 1758
7597.27 1725
7598.09 1847
7598.92 1904
7599.74 1891
7600.56 1928
7601.39 1878
7602.21 2022
7603.03 2141
7603.85 2320
7604.68 2466
7605.50 2622
7606.32 2698
7607.15 2696
7607.97 2681
7608.79 2724
7609.62 2592
7610.44 2359
7611.26 2238
7612.09 2167
7612.91 2136
7613.73 2039
7614.56 1983
7615.38 1976
7616.20 1933
7617.03 1958
7617.85 1898
7618.68 1948
7619.50 1972
7620.32 1878
7621.15 1861
7621.97 1900
7622.79 1860
7623.62 1867
7624.44 1850
7625.27 1857
7626.09 1762
7626.92 1762
7627.74 1855
7628.56 1981
7629.39 2051
7630.21 2184
7631.04 2315
7631.86 2535
7632.69 2643
7633.51 2761
7634.34 2785
7635.16 2827
7635.98 2695
7636.81 2503
7637.63 2318
7638.46 2123
7639.28 2021
7640.11 1860
7640.93 1753
7641.76 1732
7642.58 1694
7643.41 1651
7644.23 1626
7645.06 1574
7645.88 1598
7646.71 1565
7647.54 1533
7648.36 1495
7649.19 1571
7650.01 1574
7650.84 1492
7651.66 1497
7652.49 1507
7653.31 1494
7654.14 1455
7654.97 1525
7655.79 1499
7656.62 1496
7657.44 1466
7658.27 1498
7659.09 1439
7659.92 1469
7660.75 1496
7661.57 1438
7662.40 1416
7663.22 1456
7664.05 1451
7664.88 1565
7665.70 1501
7666.53 1437
7667.36 1439
7668.18 1450
7669.01 1428
7669.84 1455
7670.66 1475
7671.49 1504
7672.32 1506
7673.14 1515
7673.97 1533
7674.80 1423
7675.62 1418
7676.45 1433
7677.28 1457
7678.10 1386
7678.93 1444
7679.76 1455
7680.58 1406
7681.41 1384
7682.24 1380
7683.07 1409
7683.89 1411
7684.72 1402
7685.55 1389
7686.38 1399
7687.20 1430
7688.03 1378
7688.86 1397
7689.69 1415
7690.51 1403
7691.34 1417
7692.17 1428
7693.00 1448
7693.82 1397
7694.65 1366
7695.48 1437
7696.31 1354
7697.14 1382
7697.96 1372
7698.79 1445
7699.62 1394
7700.45 1373
7701.28 1437
7702.11 1473
7702.93 1419
7703.76 1474
7704.59 1408
7705.42 1403
7706.25 1417
7707.08 1411
7707.90 1374
7708.73 1480
7709.56 1454
7710.39 1385
7711.22 1376
7712.05 1381
7712.88 1385
7713.71 1413
7714.53 1404
7715.36 1403
7716.19 1347
7717.02 1404
7717.85 1414
7718.68 1407
7719.51 1410
7720.34 1399
7721.17 1379
7722.00 1340
7722.83 1331
7723.66 1317
7724.49 1345
7725.32 1360
7726.14 1364
7726.97 1375
7727.80 1305
7728.63 1341
7729.46 1348
7730.29 1390
7731.12 1395
7731.95 1402
7732.78 1409
7733.61 1378
7734.44 1367
7735.27 1330
7736.10 1342
7736.93 1388
7737.76 1363
7738.59 1345
7739.42 1332
7740.25 1316
7741.08 1329
7741.91 1353
7742.75 1363
7743.58 1374
7744.41 1498
7745.24 1592
7746.07 1715
7746.90 2032
7747.73 2277
7748.56 2453
7749.39 2551
7750.22 2614
7751.05 2636
7751.88 2447
7752.71 2256
7753.55 2108
7754.38 1986
7755.21 1810
7756.04 1659
7756.87 1557
7757.70 1500
7758.53 1363
7759.36 1381
7760.20 1343
7761.03 1398
7761.86 1354
7762.69 1389
7763.52 1380
7764.35 1338
7765.18 1329
7766.02 1312
7766.85 1287
7767.68 1278
7768.51 1247
7769.34 1237
7770.18 1222
7771.01 1204
7771.84 1159
7772.67 1107
7773.50 1196
7774.34 1101
7775.17 1142
7776.00 1210
7776.83 1259
7777.66 1226
7778.50 1235
7779.33 1281
7780.16 1206
7780.99 1207
7781.83 1194
7782.66 1189
7783.49 1159
7784.32 1254
7785.16 1275
7785.99 1338
7786.82 1349
7787.66 1372
7788.49 1360
7789.32 1378
7790.15 1296
7790.99 1320
7791.82 1293
7792.65 1225
7793.49 1234
7794.32 1241
7795.15 1244
7795.99 1200
7796.82 1241
7797.65 1202
7798.49 1240
7799.32 1172
7800.15 1229
7800.99 1304
7801.82 1294
7802.65 1362
7803.49 1310
7804.32 1247
7805.16 1251
7805.99 1266
7806.82 1334
7807.66 1296
7808.49 1254
7809.33 1263
7810.16 1283
7810.99 1317
7811.83 1324
7812.66 1277
7813.50 1329
7814.33 1375
7815.17 1314
7816.00 1354
7816.83 1368
7817.67 1349
7818.50 1374
7819.34 1354
7820.17 1355
7821.01 1313
7821.84 1360
7822.68 1335
7823.51 1267
7824.35 1363
7825.18 1311
7826.02 1395
7826.85 1359
7827.69 1342
7828.52 1405
7829.36 1355
7830.19 1392
7831.03 1389
7831.86 1400
7832.70 1410
7833.53 1305
7834.37 1293
7835.20 1321
7836.04 1297
7836.87 1227
7837.71 1313
7838.54 1266
7839.38 1265
7840.22 1297
7841.05 1247
7841.89 1228
7842.72 1200
7843.56 1212
7844.39 1205
7845.23 1178
7846.07 1149
7846.90 1208
7847.74 1219
7848.57 1170
7849.41 1206
7850.25 1162
7851.08 1176
7851.92 1187
7852.76 1204
7853.59 1170
7854.43 1152
7855.27 1111
7856.10 1152
7856.94 1196
7857.78 1185
7858.61 1184
7859.45 1229
7860.29 1243
7861.12 1198
7861.96 1211
7862.80 1111
7863.63 1167
7864.47 1116
7865.31 1174
7866.14 1154
7866.98 1180
7867.82 1121
7868.66 1131
7869.49 1124
7870.33 1160
7871.17 1168
7872.00 1156
7872.84 1168
7873.68 1164
7874.52 1214
7875.35 1242
7876.19 1187
7877.03 1245
7877.87 1301
7878.70 1270
7879.54 1281
7880.38 1251
7881.22 1307
7882.06 1274
7882.89 1234
7883.73 1249
7884.57 1139
7885.41 1202
7886.25 1190
7887.08 1158
7887.92 1220
7888.76 1175
7889.60 1222
7890.44 1237
7891.28 1225
7892.11 1215
7892.95 1180
7893.79 1208
7894.63 1193
7895.47 1203
7896.31 1226
7897.15 1191
7897.98 1239
7898.82 1222
7899.66 1223
7900.50 1255
7901.34 1230
7902.18 1171
7903.02 1162
7903.86 1142
7904.70 1192
7905.54 1208
7906.37 1229
7907.21 1178
7908.05 1172
7908.89 1162
7909.73 1143
7910.57 1190
7911.41 1141
7912.25 1151
7913.09 1199
7913.93 1258
7914.77 1244
7915.61 1308
7916.45 1402
7917.29 1371
7918.13 1377
7918.97 1426
7919.81 1489
7920.65 1491
7921.49 1478
7922.33 1430
7923.17 1433
7924.01 1359
7924.85 1301
7925.69 1236
7926.53 1220
7927.37 1285
7928.21 1261
7929.05 1212
7929.89 1163
7930.73 1168
7931.57 1157
7932.41 1089
7933.25 1133
7934.09 1133
7934.93 1106
7935.77 1072
7936.61 1093
7937.46 1101
7938.30 1081
7939.14 1103
7939.98 1116
7940.82 1104
7941.66 1109
7942.50 1161
7943.34 1164
7944.18 1183
7945.03 1154
7945.87 1198
7946.71 1179
7947.55 1224
7948.39 1213
7949.23 1223
7950.07 1167
7950.92 1153
7951.76 1147
7952.60 1195
7953.44 1158
7954.28 1096
7955.12 1104
7955.97 1166
7956.81 1161
7957.65 1139
7958.49 1162
7959.33 1143
7960.18 1101
7961.02 1134
7961.86 1116
7962.70 1085
7963.54 1089
7964.39 1095
7965.23 1085
7966.07 1092
7966.91 1149
7967.76 1206
7968.60 1151
7969.44 1207
7970.28 1179
7971.13 1166
7971.97 1157
7972.81 1123
7973.65 1140
7974.50 1114
7975.34 1102
7976.18 1090
7977.03 1087
7977.87 1058
7978.71 1107
7979.55 1070
7980.40 1052
7981.24 1045
7982.08 1098
7982.93 1034
7983.77 1076
7984.61 1053
7985.46 1042
7986.30 1059
7987.14 1038
7987.99 1063
7988.83 1042
7989.67 1076
7990.52 1033
7991.36 1041
7992.21 1037
7993.05 1081
7993.89 1006
7994.74 1014
7995.58 1018
7996.42 991
7997.27 1019
7998.11 963
7998.96 1049
7999.80 1002
8000.65 952
8001.49 1016
8002.33 1019
8003.18 1014
8004.02 992
8004.87 1014
8005.71 1016
8006.56 1010
8007.40 1026
8008.24 1062
8009.09 1071
8009.93 996
8010.78 998
8011.62 977
8012.47 994
8013.31 979
8014.16 958
8015.00 973
8015.85 999
8016.69 926
8017.54 947
8018.38 908
8019.23 889
8020.07 967
8020.92 912
8021.76 942
8022.61 920
8023.45 968
8024.30 984
8025.15 971
8025.99 932
8026.84 921
8027.68 938
8028.53 933
8029.37 906
8030.22 944
8031.07 977
8031.91 992
8032.76 1002
8033.60 915
8034.45 962
8035.30 973
8036.14 1004
8036.99 973
8037.83 951
8038.68 957
8039.53 961
8040.37 910
8041.22 932
8042.06 939
8042.91 926
8043.76 920
8044.60 936
8045.45 914
8046.30 928
8047.14 947
8047.99 920
8048.84 956
8049.68 984
8050.53 970
8051.38 979
8052.22 955
8053.07 924
8053.92 948
8054.77 945
8055.61 942
8056.46 950
8057.31 885
8058.15 887
8059.00 877
8059.85 893
8060.70 881
8061.54 952
8062.39 926
8063.24 927
8064.09 932
8064.93 920
8065.78 872
8066.63 928
8067.48 909
8068.32 927
8069.17 958
8070.02 922
8070.87 897
8071.72 913
8072.56 930
8073.41 886
8074.26 935
8075.11 930
8075.96 946
8076.80 940
8077.65 916
8078.50 927
8079.35 876
8080.20 873
8081.05 905
8081.89 931
8082.74 890
8083.59 836
8084.44 922
8085.29 900
8086.14 900
8086.99 926
8087.83 930
8088.68 926
8089.53 926
8090.38 892
8091.23 938
8092.08 902
8092.93 911
8093.78 942
8094.63 872
8095.48 889
8096.32 928
8097.17 914
8098.02 904
8098.87 897
8099.72 866
8100.57 878
8101.42 888
8102.27 896
8103.12 945
8103.97 903
8104.82 898
8105.67 886
8106.52 880
8107.37 893
8108.22 881
8109.07 935
8109.92 931
8110.77 887
8111.62 915
8112.47 891
8113.32 921
8114.17 891
8115.02 898
8115.87 887
8116.72 892
8117.57 927
8118.42 914
8119.27 931
8120.12 953
8120.97 997
8121.82 1014
8122.67 983
8123.52 990
8124.37 969
8125.22 998
8126.08 966
8126.93 970
8127.78 914
8128.63 917
8129.48 966
8130.33 960
8131.18 954
8132.03 954
8132.88 962
8133.73 927
8134.59 922
8135.44 927
8136.29 882
8137.14 945
8137.99 941
8138.84 914
8139.69 921
8140.55 916
8141.40 892
8142.25 933
8143.10 956
8143.95 990
8144.80 979
8145.66 1000
8146.51 938
8147.36 946
8148.21 962
8149.06 871
8149.91 895
8150.77 915
8151.62 946
8152.47 959
8153.32 998
8154.18 989
8155.03 947
8155.88 1014
8156.73 1038
8157.59 1030
8158.44 1007
8159.29 1033
8160.14 993
8161.00 974
8161.85 979
8162.70 972
8163.55 951
8164.41 955
8165.26 928
8166.11 935
8166.96 934
8167.82 934
8168.67 908
8169.52 889
8170.38 966
8171.23 936
8172.08 902
8172.94 896
8173.79 904
8174.64 832
8175.50 869
8176.35 890
8177.20 907
8178.06 819
8178.91 856
8179.76 895
8180.62 826
8181.47 882
8182.32 876
8183.18 832
8184.03 889
8184.89 863
8185.74 827
8186.59 841
8187.45 877
8188.30 874
8189.16 877
8190.01 848
8190.86 887
8191.72 801
8192.57 818
8193.43 822
8194.28 909
8195.14 867
8195.99 884
8196.84 832
8197.70 872
8198.55 850
8199.41 847
8200.26 851
8201.12 840
8201.97 806
8202.83 794
8203.68 822
8204.54 834
8205.39 859
8206.25 824
8207.10 815
8207.96 823
8208.81 863
8209.67 843
8210.52 859
8211.38 857
8212.23 887
8213.09 836
8213.94 846
8214.80 896
8215.65 893
8216.51 894
8217.37 849
8218.22 845
8219.08 843
8219.93 872
8220.79 889
8221.64 878
8222.50 861
8223.36 846
8224.21 866
8225.07 893
8225.92 852
8226.78 914
8227.64 894
8228.49 881
8229.35 827
8230.20 831
8231.06 884
8231.92 875
8232.77 894
8233.63 843
8234.49 853
8235.34 836
8236.20 868
8237.06 813
8237.91 849
8238.77 868
8239.63 855
8240.48 841
8241.34 859
8242.20 874
8243.05 901
8243.91 869
8244.77 866
8245.62 841
8246.48 878
8247.34 810
8248.19 861
8249.05 842
8249.91 859
8250.77 858
8251.62 861
8252.48 869
8253.34 866
8254.20 880
8255.05 848
8255.91 835
8256.77 822
8257.63 838
8258.48 841
8259.34 845
8260.20 828
8261.06 842
8261.92 817
8262.77 827
8263.63 861
8264.49 863
8265.35 855
8266.21 845
8267.06 824
8267.92 886
8268.78 858
8269.64 851
8270.50 832
8271.35 830
8272.21 843
8273.07 888
8273.93 867
8274.79 855
8275.65 811
8276.51 844
8277.36 900
8278.22 883
8279.08 866
8279.94 866
8280.80 883
8281.66 879
8282.52 885
8283.38 895
8284.24 841
8285.09 864
8285.95 866
8286.81 852
8287.67 898
8288.53 891
8289.39 866
8290.25 842
8291.11 882
8291.97 848
8292.83 830
8293.69 872
8294.55 922
8295.41 892
8296.27 881
8297.13 859
8297.99 881
8298.85 904
8299.71 854
8300.56 896
8301.42 897
8302.28 920
8303.14 850
8304.00 875
8304.86 886
8305.73 918
8306.59 913
8307.45 900
8308.31 936
8309.17 869
8310.03 863
8310.89 847
8311.75 833
8312.61 882
8313.47 928
8314.33 915
8315.19 910
8316.05 906
8316.91 897
8317.77 917
8318.63 929
8319.49 921
8320.35 900
8321.22 923
8322.08 897
8322.94 886
8323.80 910
8324.66 892
8325.52 905
8326.38 961
8327.24 930
8328.10 941
8328.97 937
8329.83 924
8330.69 969
8331.55 974
8332.41 949
8333.27 969
8334.13 941
8335.00 942
8335.86 943
8336.72 945
8337.58 915
8338.44 887
8339.30 955
8340.17 957
8341.03 929
8341.89 961
8342.75 952
8343.62 985
8344.48 951
8345.34 954
8346.20 966
8347.06 974
8347.93 976
8348.79 951
8349.65 962
8350.51 985
8351.38 987
8352.24 1021
8353.10 997
8353.96 1043
8354.83 1017
8355.69 1027
8356.55 1011
8357.41 1045
8358.28 980
8359.14 1020
8360.00 981
8360.87 1022
8361.73 1053
8362.59 1001
8363.46 1043
8364.32 1025
8365.18 1037
8366.05 1034
8366.91 1067
8367.77 1075
8368.64 1084
8369.50 1036
8370.36 1030
8371.23 1070
8372.09 1101
8372.95 1056
8373.82 1049
8374.68 1068
8375.54 1156
8376.41 1145
8377.27 1117
8378.14 1154
8379.00 1126
8379.86 1143
8380.73 1168
8381.59 1190
8382.46 1202
8383.32 1156
8384.18 1147
8385.05 1160
8385.91 1171
8386.78 1178
8387.64 1171
8388.51 1206
8389.37 1183
8390.23 1186
8391.10 1221
8391.96 1201
8392.83 1234
8393.69 1260
8394.56 1229
8395.42 1265
8396.29 1278
8397.15 1244
8398.02 1239
8398.88 1327
8399.75 1326
8400.61 1329
8401.48 1310
8402.34 1293
8403.21 1297
8404.07 1376
8404.94 1352
8405.80 1351
8406.67 1389
8407.53 1436
8408.40 1431
8409.26 1454
8410.13 1504
8411.00 1528
8411.86 1516
8412.73 1535
8413.59 1536
8414.46 1506
8415.32 1597
8416.19 1598
8417.06 1667
8417.92 1586
8418.79 1554
8419.65 1624
8420.52 1658
8421.39 1673
8422.25 1684
8423.12 1693
8423.98 1737
8424.85 1673
8425.72 1690
8426.58 1800
8427.45 1784
8428.32 1817
8429.18 1833
8430.05 1829
8430.92 1815
8431.78 1944
8432.65 1945
8433.52 1979
8434.38 2052
8435.25 2023
8436.12 2061
8436.98 2224
8437.85 2230
8438.72 2223
8439.58 2311
8440.45 2303
8441.32 2414
8442.19 2468
8443.05 2493
8443.92 2485
8444.79 2467
8445.65 2599
8446.52 2645
8447.39 2678
8448.26 2711
8449.12 2751
8449.99 2786
8450.86 2863
8451.73 3010
8452.60 3281
8453.46 3644
8454.33 4109
8455.20 4695
8456.07 5514
8456.93 6179
8457.80 6497
8458.67 6585
8459.54 6475
8460.41 6205
8461.27 5776
8462.14 5235
8463.01 4617
8463.88 4053
8464.75 3584
8465.62 3226
8466.48 2849
8467.35 2607
8468.22 2382
8469.09 2276
8469.96 2085
8470.83 1968
8471.70 1923
8472.57 1810
8473.43 1795
8474.30 1777
8475.17 1779
8476.04 1714
8476.91 1765
8477.78 1714
8478.65 1731
8479.52 1680
8480.39 1680
8481.25 1738
8482.12 1740
8482.99 1731
8483.86 1745
8484.73 1806
8485.60 1845
8486.47 1769
8487.34 1789
8488.21 1777
8489.08 1853
8489.95 1810
8490.82 1791
8491.69 1774
8492.56 1858
8493.43 1938
8494.30 1985
8495.17 2007
8496.04 1998
8496.91 2082
8497.78 2095
8498.65 1991
8499.52 1980
8500.39 1929
8501.26 1856
8502.13 1769
8503.00 1745
8503.87 1753
8504.74 1680
8505.61 1681
8506.48 1699
8507.35 1698
8508.22 1711
8509.09 1691
8509.96 1665
8510.83 1682
8511.70 1757
8512.57 1754
8513.45 1711
8514.32 1771
8515.19 1843
8516.06 1837
8516.93 1873
8517.80 1876
8518.67 1925
8519.54 1882
8520.41 1890
8521.29 1921
8522.16 1919
8523.03 1891
8523.90 1970
8524.77 1987
8525.64 1906
8526.51 1916
8527.39 1923
8528.26 1894
8529.13 1866
8530.00 1900
8530.87 1892
8531.74 1844
8532.62 1957
8533.49 2005
8534.36 1912
8535.23 1963
8536.10 2053
8536.98 2075
8537.85 2011
8538.72 1947
8539.59 1882
8540.46 1827
8541.34 1842
8542.21 1778
8543.08 1767
8543.95 1732
8544.83 1693
8545.70 1655
8546.57 1673
8547.44 1668
8548.32 1605
8549.19 1542
8550.06 1607
8550.93 1648
8551.81 1649
8552.68 1713
8553.55 1752
8554.43 1785
8555.30 1948
8556.17 1886
8557.04 1899
8557.92 1934
8558.79 1924
8559.66 1841
8560.54 1765
8561.41 1686
8562.28 1676
8563.16 1663
8564.03 1610
8564.90 1559
8565.78 1575
8566.65 1517
8567.52 1520
8568.40 1500
8569.27 1502
8570.15 1440
8571.02 1455
8571.89 1457
8572.77 1429
8573.64 1417
8574.51 1430
8575.39 1428
8576.26 1410
8577.14 1443
8578.01 1382
8578.88 1369
8579.76 1381
8580.63 1348
8581.51 1324
8582.38 1395
8583.26 1385
8584.13 1289
8585.01 1264
8585.88 1313
8586.75 1285
8587.63 1287
8588.50 1277
8589.38 1351
8590.25 1359
8591.13 1351
8592.00 1379
8592.88 1371
8593.75 1342
8594.63 1336
8595.50 1435
8596.38 1417
8597.25 1402
8598.13 1386
8599.00 1427
8599.88 1395
8600.75 1393
8601.63 1395
8602.50 1411
8603.38 1425
8604.26 1464
8605.13 1436
8606.01 1465
8606.88 1437
8607.76 1438
8608.63 1420
8609.51 1396
8610.38 1377
8611.26 1395
8612.14 1432
8613.01 1429
8613.89 1426
8614.76 1474
8615.64 1406
8616.52 1401
8617.39 1410
8618.27 1459
8619.15 1457
8620.02 1450
8620.90 1457
8621.77 1423
8622.65 1468
8623.53 1472
8624.40 1436
8625.28 1442
8626.16 1439
8627.03 1441
8627.91 1551
8628.79 1469
8629.66 1520
8630.54 1563
8631.42 1491
8632.29 1465
8633.17 1475
8634.05 1543
8634.92 1563
8635.80 1561
8636.68 1536
8637.56 1567
8638.43 1567
8639.31 1555
8640.19 1541
8641.07 1654
8641.94 1655
8642.82 1612
8643.70 1653
8644.57 1651
8645.45 1621
8646.33 1691
8647.21 1668
8648.09 1619
8648.96 1674
8649.84 1702
8650.72 1754
8651.60 1755
8652.47 1722
8653.35 1707
8654.23 1715
8655.11 1721
8655.99 1736
8656.86 1722
8657.74 1727
8658.62 1765
8659.50 1736
8660.38 1778
8661.26 1829
8662.13 1815
8663.01 1823
8663.89 1838
8664.77 1755
8665.65 1753
8666.53 1805
8667.41 1852
8668.28 1878
8669.16 1850
8670.04 1930
8670.92 1994
8671.80 2006
8672.68 2008
8673.56 2170
8674.44 2243
8675.32 2261
8676.20 2231
8677.07 2274
8677.95 2339
8678.83 2328
8679.71 2335
8680.59 2310
8681.47 2262
8682.35 2172
8683.23 2144
8684.11 2073
8684.99 2074
8685.87 2071
8686.75 2160
8687.63 2242
8688.51 2329
8689.39 2431
8690.27 2601
8691.15 2813
8692.03 2948
8692.91 3280
8693.79 3500
8694.67 3573
8695.55 3603
8696.43 3500
8697.31 3361
8698.19 3261
8699.07 3086
8699.95 2939
8700.83 2821
8701.71 2657
8702.59 2493
8703.47 2358
8704.35 2296
8705.23 2295
8706.11 2269
8706.99 2244
8707.87 2258
8708.75 2224
8709.63 2187
8710.52 2223
8711.40 2245
8712.28 2182
8713.16 2250
8714.04 2264
8714.92 2176
8715.80 2249
8716.68 2239
8717.56 2307
8718.45 2248
8719.33 2265
8720.21 2321
8721.09 2320
8721.97 2353
8722.85 2363
8723.73 2328
8724.62 2348
8725.50 2381
8726.38 2352
8727.26 2494
8728.14 2466
8729.02 2505
8729.91 2577
8730.79 2536
8731.67 2561
8732.55 2631
8733.43 2689
8734.32 2697
8735.20 2693
8736.08 2706
8736.96 2784
8737.84 2811
8738.73 2783
8739.61 2803
8740.49 2822
8741.37 2769
8742.26 2794
8743.14 2763
8744.02 2769
8744.90 2788
8745.79 2857
8746.67 2776
8747.55 2804
8748.43 2883
8749.32 2873
8750.20 2932
8751.08 2922
8751.97 2881
8752.85 2986
8753.73 3064
8754.62 3087
8755.50 3054
8756.38 3117
8757.26 3191
8758.15 3294
8759.03 3385
8759.91 3461
8760.80 3559
8761.68 3708
8762.56 3961
8763.45 3962
8764.33 4076
8765.22 4148
8766.10 4148
8766.98 4177
8767.87 4109
8768.75 4165
8769.63 4143
8770.52 4027
8771.40 3950
8772.29 3949
8773.17 4001
8774.05 4163
8774.94 4480
8775.82 4855
8776.71 5559
8777.59 6516
8778.48 7641
8779.36 8785
8780.24 9555
8781.13 10217
8782.01 10337
8782.90 10287
8783.78 9840
8784.67 8952
8785.55 8172
8786.44 7176
8787.32 6309
8788.21 5537
8789.09 4811
8789.98 4320
8790.86 3906
8791.74 3646
8792.63 3386
8793.51 3260
8794.40 3300
8795.29 3067
8796.17 3053
8797.06 3013
8797.94 2983
8798.83 2966
8799.71 2961
8800.60 2754
8801.48 2694
8802.37 2582
8803.25 2547
8804.14 2487
8805.02 2419
8805.91 2454
8806.80 2445
8807.68 2398
8808.57 2459
8809.45 2417
8810.34 2397
8811.23 2436
8812.11 2527
8813.00 2367
8813.88 2392
8814.77 2426
8815.66 2417
8816.54 2452
8817.43 2528
8818.31 2496
8819.20 2613
8820.09 2660
8820.97 2623
8821.86 2667
8822.75 2512
8823.63 2433
8824.52 2440
8825.41 2380
8826.29 2314
8827.18 2355
8828.07 2324
8828.95 2275
8829.84 2207
8830.73 2306
8831.61 2323
8832.50 2305
8833.39 2257
8834.28 2276
8835.16 2358
8836.05 2327
8836.94 2350
8837.82 2351
8838.71 2364
8839.60 2446
8840.49 2399
8841.37 2427
8842.26 2529
8843.15 2494
8844.04 2535
8844.92 2599
8845.81 2556
8846.70 2482
8847.59 2561
8848.47 2526
8849.36 2455
8850.25 2500
8851.14 2526
8852.03 2509
8852.91 2430
8853.80 2464
8854.69 2442
8855.58 2504
8856.47 2494
8857.36 2419
8858.24 2340
8859.13 2339
8860.02 2361
8860.91 2346
8861.80 2317
8862.69 2319
8863.57 2216
8864.46 2140
8865.35 2082
8866.24 2031
8867.13 2041
8868.02 2058
8868.91 1948
8869.80 1882
8870.68 1947
8871.57 1952
8872.46 1839
8873.35 1857
8874.24 1835
8875.13 1785
8876.02 1741
8876.91 1780
8877.80 1825
8878.69 1791
8879.58 1773
8880.47 1733
8881.36 1804
8882.24 1721
8883.13 1685
8884.02 1649
8884.91 1667
8885.80 1621
8886.69 1601
8887.58 1618
8888.47 1552
8889.36 1525
8890.25 1530
8891.14 1570
8892.03 1558
8892.92 1541
8893.81 1525
8894.70 1472
8895.59 1555
8896.48 1531
8897.37 1470
8898.26 1531
8899.15 1522
8900.04 1512
8900.93 1465
8901.82 1424
8902.72 1447
8903.61 1378
8904.50 1379
8905.39 1454
8906.28 1436
8907.17 1401
8908.06 1377
8908.95 1346
8909.84 1359
8910.73 1317
8911.62 1368
8912.51 1356
8913.41 1318
8914.30 1318
8915.19 1311
8916.08 1293
8916.97 1277
8917.86 1254
8918.75 1258
8919.64 1300
8920.54 1288
8921.43 1299
8922.32 1280
8923.21 1322
8924.10 1344
8924.99 1322
8925.88 1316
8926.78 1229
8927.67 1236
8928.56 1271
8929.45 1237
8930.34 1232
8931.24 1239
8932.13 1239
8933.02 1252
8933.91 1210
8934.80 1174
8935.70 1185
8936.59 1216
8937.48 1124
8938.37 1240
8939.27 1173
8940.16 1118
8941.05 1164
8941.94 1130
8942.84 1119
8943.73 1154
8944.62 1109
8945.51 1104
8946.41 1120
8947.30 1127
8948.19 1141
8949.08 1085
8949.98 1157
8950.87 1160
8951.76 1137
8952.66 1134
8953.55 1124
8954.44 1129
8955.34 1088
8956.23 1084
8957.12 1079
8958.02 1048
8958.91 1082
8959.80 1067
8960.70 1050
8961.59 1033
8962.48 1022
8963.38 1035
8964.27 1022
8965.16 1050
8966.06 1039
8966.95 1040
8967.84 1061
8968.74 1115
8969.63 1051
8970.53 1008
8971.42 1028
8972.31 989
8973.21 1028
8974.10 982
8975.00 982
8975.89 967
8976.78 960
8977.68 986
8978.57 964
8979.47 970
8980.36 948
8981.26 907
8982.15 925
8983.05 906
8983.94 951
8984.83 890
8985.73 922
8986.62 918
8987.52 894
8988.41 900
8989.31 880
8990.20 922
8991.10 922
8991.99 883
8992.89 934
8993.78 929
8994.68 923
8995.57 895
8996.47 913
8997.36 928
8998.26 882
8999.15 861
9000.05 842
9000.95 864
9001.84 876
9002.74 901
9003.63 859
9004.53 863
9005.42 876
9006.32 830
9007.21 855
9008.11 839
9009.01 838
9009.90 869
9010.80 906
9011.69 883
9012.59 848
9013.49 828
9014.38 830
9015.28 842
9016.17 870
9017.07 808
9017.97 830
9018.86 807
9019.76 821
9020.66 839
9021.55 846
9022.45 828
9023.35 798
9024.24 827
9025.14 836
9026.04 822
9026.93 787
9027.83 778
9028.73 812
9029.62 816
9030.52 818
9031.42 805
9032.31 803
9033.21 820
9034.11 803
9035.01 846
9035.90 828
9036.80 797
9037.70 840
9038.59 806
9039.49 817
9040.39 794
9041.29 766
9042.18 792
9043.08 806
9043.98 810
9044.88 763
9045.77 797
9046.67 767
9047.57 806
9048.47 809
9049.37 860
9050.26 831
9051.16 829
9052.06 828
9052.96 832
9053.85 828
9054.75 808
9055.65 814
9056.55 786
9057.45 866
9058.35 851
9059.24 833
9060.14 837
9061.04 832
9061.94 817
9062.84 823
9063.74 842
9064.64 812
9065.53 880
9066.43 835
9067.33 825
9068.23 855
9069.13 890
9070.03 865
9070.93 861
9071.83 841
9072.72 867
9073.62 845
9074.52 831
9075.42 825
9076.32 854
9077.22 882
9078.12 829
9079.02 791
9079.92 759
9080.82 792
9081.72 828
9082.62 788
9083.52 788
9084.42 783
9085.32 793
9086.21 815
9087.11 765
9088.01 795
9088.91 781
9089.81 806
9090.71 766
9091.61 802
9092.51 774
9093.41 747
9094.31 775
9095.21 789
9096.11 802
9097.01 806
9097.91 768
9098.81 777
9099.72 767
9100.62 765
9101.52 741
9102.42 749
9103.32 768
9104.22 796
9105.12 786
9106.02 778
9106.92 781
9107.82 768
9108.72 776
9109.62 756
9110.52 761
9111.42 799
9112.32 777
9113.23 768
9114.13 760
9115.03 752
9115.93 784
9116.83 826
9117.73 782
9118.63 781
9119.53 804
9120.44 845
9121.34 863
9122.24 817
9123.14 807
9124.04 819
9124.94 850
9125.84 829
9126.75 809
9127.65 843
9128.55 789
9129.45 787
9130.35 809
9131.25 792
9132.16 749
9133.06 795
9133.96 805
9134.86 759
9135.76 766
9136.67 808
9137.57 769
9138.47 793
9139.37 831
9140.28 821
9141.18 792
9142.08 771
9142.98 779
9143.89 752
9144.79 736
9145.69 778
9146.59 779
9147.50 765
9148.40 769
9149.30 794
9150.20 820
9151.11 788
9152.01 781
9152.91 781
9153.82 823
9154.72 808
9155.62 807
9156.53 759
9157.43 738
9158.33 777
9159.24 791
9160.14 772
9161.04 786
9161.95 751
9162.85 786
9163.75 795
9164.66 772
9165.56 770
9166.46 750
9167.37 738
9168.27 796
9169.17 793
9170.08 760
9170.98 767
9171.89 761
9172.79 755
9173.69 781
9174.60 809
9175.50 746
9176.41 767
9177.31 799
9178.21 769
9179.12 774
9180.02 786
9180.93 758
9181.83 782
9182.74 777
9183.64 742
9184.55 784
9185.45 776
9186.35 766
9187.26 771
9188.16 759
9189.07 737
9189.97 755
9190.88 784
9191.78 737
9192.69 757
9193.59 770
9194.50 728
9195.40 741
9196.31 782
9197.21 800
9198.12 822
9199.02 770
9199.93 783
9200.83 847
9201.74 817
9202.65 807
9203.55 861
9204.46 851
9205.36 821
9206.27 813
9207.17 817
9208.08 800
9208.98 801
9209.89 794
9210.80 731
9211.70 770
9212.61 758
9213.51 798
9214.42 739
9215.33 753
9216.23 773
9217.14 759
9218.04 756
9218.95 761
9219.86 801
9220.76 804
9221.67 762
9222.58 783
9223.48 805
9224.39 756
9225.30 761
9226.20 774
9227.11 738
9228.01 759
9228.92 749
9229.83 741
9230.74 747
9231.64 752
9232.55 755
9233.46 735
9234.36 754
9235.27 753
9236.18 747
9237.08 713
9237.99 736
9238.90 753
9239.81 761
9240.71 772
9241.62 758
9242.53 788
9243.43 775
9244.34 756
9245.25 709
9246.16 767
9247.07 745
9247.97 720
9248.88 718
9249.79 773
9250.70 710
9251.60 745
9252.51 733
9253.42 703
9254.33 692
9255.24 770
9256.14 762
9257.05 774
9257.96 735
9258.87 721
9259.78 786
9260.68 803
9261.59 732
9262.50 736
9263.41 760
9264.32 789
9265.23 752
9266.13 738
9267.04 780
9267.95 796
9268.86 808
9269.77 820
9270.68 864
9271.59 823
9272.50 855
9273.40 841
9274.31 805
9275.22 825
9276.13 822
9277.04 864
9277.95 853
9278.86 863
9279.77 854
9280.68 850
9281.59 808
9282.50 800
9283.41 825
9284.32 812
9285.22 838
9286.13 797
9287.04 725
9287.95 777
9288.86 785
9289.77 764
9290.68 774
9291.59 761
9292.50 783
9293.41 749
9294.32 781
9295.23 766
9296.14 808
9297.05 818
9297.96 805
9298.87 785
9299.78 791
9300.69 848
9301.60 841
9302.51 811
9303.42 818
9304.33 820
9305.24 837
9306.15 809
9307.07 800
9307.98 815
9308.89 788
9309.80 858
9310.71 842
9311.62 828
9312.53 791
9313.44 826
9314.35 794
9315.26 809
9316.17 815
9317.08 807
9318.00 786
9318.91 772
9319.82 789
9320.73 789
9321.64 764
9322.55 788
9323.46 769
9324.37 776
9325.29 781
9326.20 769
9327.11 763
9328.02 778
9328.93 743
9329.84 802
9330.75 754
9331.67 761
9332.58 789
9333.49 793
9334.40 792
9335.31 798
9336.23 776
9337.14 789
9338.05 828
9338.96 803
9339.87 810
9340.79 803
9341.70 799
9342.61 764
9343.52 777
9344.44 789
9345.35 799
9346.26 781
9347.17 792
9348.09 787
9349.00 773
9349.91 788
9350.82 829
9351.74 773
9352.65 773
9353.56 788
9354.47 771
9355.39 805
9356.30 797
9357.21 801
9358.13 785
9359.04 831
9359.95 815
9360.87 792
9361.78 801
9362.69 779
9363.61 812
9364.52 788
9365.43 804
9366.35 759
9367.26 808
9368.17 829
9369.09 779
9370.00 816
9370.91 810
9371.83 794
9372.74 845
9373.65 832
9374.57 838
9375.48 850
9376.40 793
9377.31 794
9378.22 824
9379.14 841
9380.05 848
9380.97 868
9381.88 842
9382.80 795
9383.71 822
9384.62 847
9385.54 844
9386.45 875
9387.37 884
9388.28 831
9389.20 853
9390.11 857
9391.03 943
9391.94 971
9392.85 917
9393.77 922
9394.68 921
9395.60 910
9396.51 866
9397.43 921
9398.34 944
9399.26 923
9400.17 952
9401.09 932
9402.00 933
9402.92 901
9403.84 896
9404.75 902
9405.67 881
9406.58 898
9407.50 898
9408.41 888
9409.33 868
9410.24 847
9411.16 887
9412.07 898
9412.99 902
9413.91 938
9414.82 874
9415.74 835
9416.65 883
9417.57 915
9418.49 877
9419.40 924
9420.32 888
9421.23 955
9422.15 941
9423.07 877
9423.98 890
9424.90 919
9425.81 923
9426.73 913
9427.65 907
9428.56 935
9429.48 927
9430.40 960
9431.31 957
9432.23 928
9433.15 940
9434.06 901
9434.98 963
9435.90 953
9436.81 946
9437.73 996
9438.65 990
9439.57 1025
9440.48 1010
9441.40 967
9442.32 1011
9443.23 1019
9444.15 979
9445.07 975
9445.99 982
9446.90 1049
9447.82 998
9448.74 967
9449.66 978
9450.57 1047
9451.49 1076
9452.41 1093
9453.33 1112
9454.24 1228
9455.16 1273
9456.08 1288
9457.00 1228
9457.91 1227
9458.83 1198
9459.75 1210
9460.67 1202
9461.59 1186
9462.50 1093
9463.42 1086
9464.34 1109
9465.26 1100
9466.18 1067
9467.10 1083
9468.01 1051
9468.93 1036
9469.85 1010
9470.77 1043
9471.69 961
9472.61 1039
9473.53 1041
9474.44 993
9475.36 1031
9476.28 1001
9477.20 1000
9478.12 1063
9479.04 1056
9479.96 1080
9480.88 1147
9481.80 1097
9482.71 1215
9483.63 1156
9484.55 1135
9485.47 1172
9486.39 1099
9487.31 1122
9488.23 1094
9489.15 1069
9490.07 1098
9490.99 1059
9491.91 1036
9492.83 1015
9493.75 1027
9494.67 1018
9495.59 964
9496.51 1021
9497.43 980
9498.35 979
9499.27 962
9500.19 978
9501.11 995
9502.03 1016
9502.95 979
9503.87 988
9504.79 987
9505.71 986
9506.63 1062
9507.55 987
9508.47 985
9509.39 1005
9510.31 1042
9511.23 1035
9512.15 1046
9513.07 1076
9513.99 1065
9514.91 1047
9515.83 1087
9516.75 1106
9517.67 1177
9518.59 1182
9519.52 1136
9520.44 1128
9521.36 1134
9522.28 1145
9523.20 1132
9524.12 1135
9525.04 1133
9525.96 1104
9526.88 1087
9527.80 1209
9528.73 1194
9529.65 1223
9530.57 1219
9531.49 1302
9532.41 1315
9533.33 1357
9534.26 1392
9535.18 1438
9536.10 1425
9537.02 1448
9537.94 1458
9538.86 1397
9539.79 1375
9540.71 1283
9541.63 1295
9542.55 1170
9543.47 1128
9544.40 1196
9545.32 1152
9546.24 1149
9547.16 1134
9548.08 1076
9549.01 1069
9549.93 1043
9550.85 1069
9551.77 1066
9552.70 1064
9553.62 1061
9554.54 1111
9555.46 1138
9556.39 1106
9557.31 1161
9558.23 1150
9559.16 1209
9560.08 1229
9561.00 1271
9561.92 1228
9562.85 1179
9563.77 1183
9564.69 1193
9565.62 1193
9566.54 1160
9567.46 1135
9568.39 1109
9569.31 1090
9570.23 1077
9571.16 1106
9572.08 1090
9573.00 1037
9573.93 1049
9574.85 1006
9575.77 1005
9576.70 983
9577.62 1009
9578.54 1036
9579.47 1048
9580.39 1011
9581.32 1048
9582.24 965
9583.16 1016
9584.09 1017
9585.01 1012
9585.94 1006
9586.86 994
9587.78 1007
9588.71 1005
9589.63 989
9590.56 1018
9591.48 1050
9592.41 1034
9593.33 1031
9594.25 1068
9595.18 1055
9596.10 1061
9597.03 1078
9597.95 1084
9598.88 1067
9599.80 1061
9600.73 1086
9601.65 1045
9602.58 1084
9603.50 1088
9604.43 1077
9605.35 1055
9606.28 1082
9607.20 1095
9608.13 1137
9609.05 1144
9609.98 1132
9610.90 1127
9611.83 1144
9612.75 1154
9613.68 1135
9614.60 1174
9615.53 1145
9616.46 1156
9617.38 1173
9618.31 1162
9619.23 1133
9620.16 1136
9621.08 1171
9622.01 1225
9622.94 1259
9623.86 1216
9624.79 1217
9625.71 1212
9626.64 1178
9627.57 1204
9628.49 1258
9629.42 1220
9630.34 1176
9631.27 1285
9632.20 1321
9633.12 1294
9634.05 1286
9634.98 1310
9635.90 1315
9636.83 1347
9637.76 1351
9638.68 1375
9639.61 1392
9640.54 1372
9641.46 1376
9642.39 1443
9643.32 1430
9644.24 1362
9645.17 1453
9646.10 1516
9647.02 1556
9647.95 1614
9648.88 1617
9649.81 1730
9650.73 1745
9651.66 1786
9652.59 1823
9653.51 1809
9654.44 1817
9655.37 1782
9656.30 1680
9657.22 1617
9658.15 1529
9659.08 1516
9660.01 1462
9660.93 1448
9661.86 1384
9662.79 1422
9663.72 1388
9664.65 1389
9665.57 1419
9666.50 1435
9667.43 1458
9668.36 1495
9669.29 1441
9670.21 1428
9671.14 1464
9672.07 1492
9673.00 1451
9673.93 1463
9674.86 1463
9675.78 1542
9676.71 1513
9677.64 1473
9678.57 1488
9679.50 1449
9680.43 1512
9681.36 1493
9682.28 1530
9683.21 1544
9684.14 1470
9685.07 1497
9686.00 1487
9686.93 1484
9687.86 1503
9688.79 1440
9689.72 1477
9690.64 1458
9691.57 1465
9692.50 1558
9693.43 1551
9694.36 1523
9695.29 1516
9696.22 1542
9697.15 1550
9698.08 1635
9699.01 1624
9699.94 1662
9700.87 1670
9701.80 1612
9702.73 1573
9703.66 1642
9704.59 1591
9705.52 1548
9706.45 1500
9707.38 1528
9708.31 1510
9709.24 1470
9710.17 1446
9711.10 1438
9712.03 1418
9712.96 1464
9713.89 1452
9714.82 1431
9715.75 1470
9716.68 1476
9717.61 1542
9718.54 1522
9719.47 1518
9720.40 1523
9721.33 1462
9722.26 1400
9723.19 1346
9724.12 1344
9725.05 1349
9725.98 1380
9726.92 1324
9727.85 1328
9728.78 1290
9729.71 1309
9730.64 1283
9731.57 1344
9732.50 1333
9733.43 1236
9734.36 1284
9735.30 1322
9736.23 1348
9737.16 1349
9738.09 1318
9739.02 1327
9739.95 1292
9740.88 1339
9741.82 1321
9742.75 1214
9743.68 1189
9744.61 1230
9745.54 1246
9746.47 1244
9747.41 1229
9748.34 1234
9749.27 1267
9750.20 1295
9751.13 1276
9752.07 1275
9753.00 1319
9753.93 1255
9754.86 1227
9755.79 1262
9756.73 1262
9757.66 1245
9758.59 1262
9759.52 1256
9760.46 1229
9761.39 1235
9762.32 1227
9763.25 1241
9764.19 1255
9765.12 1283
9766.05 1231
9766.98 1311
9767.92 1301
9768.85 1244
9769.78 1315
9770.72 1308
9771.65 1351
9772.58 1302
9773.52 1294
9774.45 1290
9775.38 1375
9776.31 1399
9777.25 1331
9778.18 1418
9779.11 1449
9780.05 1418
9780.98 1494
9781.92 1489
9782.85 1461
9783.78 1552
9784.72 1548
9785.65 1566
9786.58 1518
9787.52 1505
9788.45 1489
9789.38 1445
9790.32 1405
9791.25 1351
9792.19 1345
9793.12 1332
9794.05 1309
9794.99 1293
9795.92 1288
9796.86 1257
9797.79 1295
9798.73 1338
9799.66 1301
9800.59 1324
9801.53 1292
9802.46 1344
9803.40 1314
9804.33 1302
9805.27 1219
9806.20 1210
9807.14 1171
9808.07 1176
9809.01 1144
9809.94 1062
9810.88 1095
9811.81 1101
9812.75 1060
9813.68 1045
9814.62 1035
9815.55 1056
9816.49 1044
9817.42 1032
9818.36 1043
9819.29 1026
9820.23 982
9821.16 990
9822.10 982
9823.03 991
9823.97 962
9824.90 988
9825.84 992
9826.78 934
9827.71 909
9828.65 949
9829.58 949
9830.52 995
9831.45 950
9832.39 920
9833.33 962
9834.26 946
9835.20 975
9836.13 963
9837.07 953
9838.01 925
9838.94 978
9839.88 1013
9840.82 1007
9841.75 1004
9842.69 1008
9843.62 969
9844.56 955
9845.50 987
9846.43 967
9847.37 975
9848.31 1022
9849.24 995
9850.18 945
9851.12 981
9852.05 1002
9852.99 1013
9853.93 997
9854.87 941
9855.80 973
9856.74 987
9857.68 969
9858.61 939
9859.55 967
9860.49 1001
9861.43 970
9862.36 989
9863.30 1009
9864.24 980
9865.17 970
9866.11 957
9867.05 947
9867.99 955
9868.93 949
9869.86 957
9870.80 961
9871.74 963
9872.68 1010
9873.61 997
9874.55 961
9875.49 954
9876.43 935
9877.37 960
9878.30 963
9879.24 947
9880.18 930
9881.12 926
9882.06 945
9883.00 927
9883.93 886
9884.87 932
9885.81 925
9886.75 885
9887.69 869
9888.63 898
9889.56 924
9890.50 919
9891.44 909
9892.38 874
9893.32 864
9894.26 841
9895.20 887
9896.14 878
9897.07 853
9898.01 863
9898.95 866
9899.89 919
9900.83 915
9901.77 875
9902.71 884
9903.65 904
9904.59 849
9905.53 911
9906.47 897
9907.41 869
9908.35 875
9909.29 897
9910.23 885
9911.16 902
9912.10 950
9913.04 982
9913.98 880
9914.92 892
9915.86 877
9916.80 892
9917.74 911
9918.68 904
9919.62 925
9920.56 956
9921.50 975
9922.44 947
9923.38 1079
9924.32 1157
9925.27 1195
9926.21 1244
9927.15 1283
9928.09 1358
9929.03 1427
9929.97 1427
9930.91 1431
9931.85 1403
9932.79 1350
9933.73 1267
9934.67 1209
9935.61 1150
9936.55 1062
9937.49 1002
9938.43 1008
9939.38 967
9940.32 904
9941.26 903
9942.20 900
9943.14 883
9944.08 795
9945.02 805
9945.96 827
9946.90 833
9947.85 801
9948.79 804
9949.73 823
9950.67 794
9951.61 762
9952.55 763
9953.50 777
9954.44 782
9955.38 817
9956.32 743
9957.26 783
9958.20 774
9959.15 774
9960.09 778
9961.03 785
9961.97 785
9962.91 792
9963.86 781
9964.80 767
9965.74 779
9966.68 751
9967.63 775
9968.57 792
9969.51 752
9970.45 768
9971.39 764
9972.34 766
9973.28 786
9974.22 732
9975.17 775
9976.11 701
9977.05 728
9977.99 742
9978.94 744
9979.88 717
9980.82 668
9981.77 679
9982.71 699
9983.65 716
9984.59 706
9985.54 701
9986.48 681
9987.42 683
9988.37 705
9989.31 728
9990.25 670
9991.20 678
9992.14 675
9993.08 697
9994.03 696
9994.97 681
9995.92 688
9996.86 699
9997.80 732
9998.75 727
9999.69 696
10000.63 705
10001.58 737
10002.52 753
10003.47 720
10004.41 698
10005.35 730
10006.30 717
10007.24 723
10008.19 713
10009.13 759
10010.08 700
10011.02 729
10011.96 718
10012.91 733
10013.85 758
10014.80 736
10015.74 759
10016.69 727
10017.63 678
10018.58 726
10019.52 736
10020.47 736
10021.41 702
10022.36 696
10023.30 688
10024.25 682
10025.19 689
10026.14 686
10027.08 702
10028.03 731
10028.97 706
10029.92 678
10030.86 695
10031.81 737
10032.75 716
10033.70 711
10034.64 739
10035.59 707
10036.53 715
10037.48 715
10038.43 699
10039.37 672
10040.32 725
10041.26 687
10042.21 663
10043.16 681
10044.10 654
10045.05 663
10045.99 646
10046.94 642
10047.89 682
10048.83 637
10049.78 674
10050.72 637
10051.67 653
10052.62 672
10053.56 680
10054.51 664
10055.46 696
10056.40 683
10057.35 684
10058.30 692
10059.24 676
10060.19 653
10061.14 660
10062.08 664
10063.03 678
10063.98 617
10064.92 617
10065.87 655
10066.82 684
10067.76 633
10068.71 635
10069.66 660
10070.61 638
10071.55 677
10072.50 659
10073.45 651
10074.39 646
10075.34 608
10076.29 630
10077.24 631
10078.18 650
10079.13 666
10080.08 658
10081.03 587
10081.97 643
10082.92 620
10083.87 631
10084.82 660
10085.77 637
10086.71 654
10087.66 667
10088.61 655
10089.56 610
10090.51 615
10091.45 612
10092.40 621
10093.35 606
10094.30 618
10095.25 593
10096.20 606
10097.14 638
10098.09 637
10099.04 625
10099.99 617
10100.94 591
10101.89 634
10102.84 633
10103.78 618
10104.73 617
10105.68 623
10106.63 614
10107.58 598
10108.53 630
10109.48 644
10110.43 617
10111.38 598
10112.33 600
10113.27 609
10114.22 662
10115.17 608
10116.12 651
10117.07 598
10118.02 558
10118.97 593
10119.92 596
10120.87 637
10121.82 602
10122.77 569
10123.72 589
10124.67 613
10125.62 588
10126.57 596
10127.52 632
10128.47 636
10129.42 616
10130.37 637
10131.32 631
10132.27 620
10133.22 605
10134.17 614
10135.12 614
10136.07 625
10137.02 613
10137.97 653
10138.92 630
10139.87 617
10140.82 591
10141.77 613
10142.72 658
10143.67 628
10144.62 603
10145.57 602
10146.52 602
10147.47 632
10148.43 632
10149.38 630
10150.33 642
10151.28 661
10152.23 590
10153.18 646
10154.13 601
10155.08 656
10156.03 660
10156.99 667
10157.94 636
10158.89 663
10159.84 643
10160.79 633
10161.74 655
10162.69 635
10163.65 624
10164.60 638
10165.55 682
10166.50 657
10167.45 647
10168.40 664
10169.36 678
10170.31 656
10171.26 685
10172.21 675
10173.16 647
10174.11 631
10175.07 664
10176.02 652
10176.97 650
10177.92 667
10178.88 708
10179.83 690
10180.78 650
10181.73 707
10182.69 661
10183.64 706
10184.59 717
10185.54 718
10186.50 709
10187.45 720
10188.40 719
10189.35 733
10190.31 716
10191.26 745
10192.21 732
10193.17 804
10194.12 797
10195.07 791
10196.02 787
10196.98 764
10197.93 750
10198.88 777
10199.84 787
10200.79 739
10201.74 769
10202.70 788
10203.65 785
10204.60 747
10205.56 745
10206.51 769
10207.46 758
10208.42 774
10209.37 758
10210.33 774
10211.28 760
10212.23 793
10213.19 758
10214.14 758
10215.09 706
10216.05 764
10217.00 748
10217.96 755
10218.91 720
10219.87 735
10220.82 725
10221.77 732
10222.73 734
10223.68 732
10224.64 714
10225.59 697
10226.55 712
10227.50 713
10228.45 755
10229.41 760
10230.36 722
10231.32 719
10232.27 719
10233.23 746
10234.18 813
10235.14 819
10236.09 829
10237.05 858
10238.00 902
10238.96 820
10239.91 819
10240.87 825
10241.82 823
10242.78 802
10243.73 788
10244.69 769
10245.64 747
10246.60 711
10247.56 679
10248.51 673
10249.47 701
10250.42 673
10251.38 653
10252.33 659
10253.29 687
10254.25 673
10255.20 667
10256.16 628
10257.11 653
10258.07 617
10259.02 663
10259.98 640
10260.94 634
10261.89 645
10262.85 644
10263.81 612
10264.76 588
10265.72 627
10266.67 667
10267.63 663
10268.59 657
10269.54 630
10270.50 653
10271.46 669
10272.41 640
10273.37 666
10274.33 686
10275.28 658
10276.24 640
10277.20 682
10278.15 621
10279.11 602
10280.07 637
10281.03 656
10281.98 648
10282.94 638
10283.90 646
10284.85 596
10285.81 627
10286.77 642
10287.73 636
10288.68 643
10289.64 624
10290.60 640
10291.56 625
10292.51 614
10293.47 646
10294.43 625
10295.39 603
10296.34 610
10297.30 611
10298.26 609
10299.22 620
10300.18 618
10301.13 631
10302.09 615
10303.05 606
10304.01 575
10304.97 620
10305.92 641
10306.88 657
10307.84 609
10308.80 600
10309.76 611
10310.72 599
10311.67 589
10312.63 621
10313.59 598
10314.55 629
10315.51 605
10316.47 591
10317.43 565
10318.38 610
10319.34 602
10320.30 614
10321.26 631
10322.22 610
10323.18 582
10324.14 604
10325.10 606
10326.06 619
10327.01 598
10327.97 600
10328.93 594
10329.89 596
10330.85 593
10331.81 562
10332.77 560
10333.73 607
10334.69 604
10335.65 597
10336.61 630
10337.57 598
10338.53 620
10339.49 632
10340.45 569
10341.41 563
10342.37 583
10343.33 588
10344.29 585
10345.25 587
10346.21 586
10347.17 579
10348.13 657
10349.09 621
10350.05 567
10351.01 533
10351.97 573
10352.93 578
10353.89 614
10354.85 600
10355.81 567
10356.77 574
10357.73 571
10358.69 601
10359.65 622
10360.61 604
10361.57 601
10362.54 592
10363.50 551
10364.46 578
10365.42 603
10366.38 597
10367.34 573
10368.30 568
10369.26 578
10370.22 585
10371.18 609
10372.15 588
10373.11 548
10374.07 554
10375.03 584
10375.99 582
10376.95 565
10377.91 551
10378.88 553
10379.84 587
10380.80 573
10381.76 579
10382.72 595
10383.68 579
10384.65 566
10385.61 586
10386.57 608
10387.53 613
10388.49 614
10389.46 589
10390.42 594
10391.38 549
10392.34 544
10393.31 592
10394.27 596
10395.23 586
10396.19 546
10397.15 532
10398.12 552
10399.08 555
10400.04 597
10401.00 587
10401.97 594
10402.93 590
10403.89 582
10404.86 572
10405.82 580
10406.78 583
10407.74 616
10408.71 597
10409.67 601
10410.63 588
10411.60 611
10412.56 603
10413.52 620
10414.49 660
10415.45 634
10416.41 687
10417.38 715
10418.34 675
10419.30 732
10420.27 724
10421.23 728
10422.19 734
10423.16 701
10424.12 689
10425.08 678
10426.05 664
10427.01 694
10427.98 707
10428.94 651
10429.90 621
10430.87 600
10431.83 629
10432.80 668
10433.76 637
10434.72 609
10435.69 600
10436.65 617
10437.62 629
10438.58 558
10439.55 579
10440.51 606
10441.47 583
10442.44 629
10443.40 601
10444.37 579
10445.33 578
10446.30 611
10447.26 581
10448.23 579
10449.19 557
10450.16 561
10451.12 592
10452.09 577
10453.05 604
10454.02 537
10454.98 574
10455.95 558
10456.91 534
10457.88 572
10458.84 574
10459.81 533
10460.77 577
10461.74 573
10462.70 529
10463.67 557
10464.64 576
10465.60 564
10466.57 543
10467.53 529
10468.50 577
10469.46 554
10470.43 552
10471.40 588
10472.36 552
10473.33 562
10474.29 544
10475.26 519
10476.23 570
10477.19 556
10478.16 577
10479.12 546
10480.09 535
10481.06 540
10482.02 573
10482.99 587
10483.96 572
10484.92 592
10485.89 608
10486.85 555
10487.82 586
10488.79 600
10489.75 570
10490.72 570
10491.69 571
10492.66 584
10493.62 570
10494.59 568
10495.56 555
10496.52 582
10497.49 576
10498.46 555
10499.42 553
10500.39 570
10501.36 608
10502.33 596
10503.29 582
10504.26 588
10505.23 558
10506.20 583
10507.16 633
10508.13 592
10509.10 557
10510.07 561
10511.03 595
10512.00 595
10512.97 586
10513.94 608
10514.90 599
10515.87 613
10516.84 611
10517.81 563
10518.78 550
10519.74 578
10520.71 577
10521.68 605
10522.65 562
10523.62 602
10524.59 585
10525.55 595
10526.52 614
10527.49 593
10528.46 535
10529.43 585
10530.40 576
10531.37 586
10532.33 549
10533.30 567
10534.27 586
10535.24 561
10536.21 587
10537.18 584
10538.15 626
10539.12 577
10540.08 587
10541.05 551
10542.02 594
10542.99 604
10543.96 585
10544.93 571
10545.90 570
10546.87 555
10547.84 603
10548.81 572
10549.78 605
10550.75 591
10551.72 639
10552.69 603
10553.66 581
10554.63 633
10555.60 619
10556.56 631
10557.53 589
10558.50 648
10559.47 700
10560.44 720
10561.41 728
10562.38 742
10563.35 737
10564.32 770
10565.29 747
10566.27 720
10567.24 683
10568.21 687
10569.18 634
10570.15 640
10571.12 661
10572.09 604
10573.06 590
10574.03 611
10575.00 609
10575.97 590
10576.94 619
10577.91 627
10578.88 593
10579.85 615
10580.82 605
10581.79 621
10582.77 601
10583.74 586
10584.71 620
10585.68 599
10586.65 625
10587.62 642
10588.59 629
10589.56 641
10590.54 619
10591.51 699
10592.48 646
10593.45 663
10594.42 618
10595.39 617
10596.36 623
10597.34 615
10598.31 612
10599.28 621
10600.25 577
10601.22 586
10602.19 583
10603.17 575
10604.14 585
10605.11 581
10606.08 563
10607.05 572
10608.03 536
10609.00 552
10609.97 590
10610.94 566
10611.92 580
10612.89 609
10613.86 575
10614.83 573
10615.81 573
10616.78 575
10617.75 520
10618.72 538
10619.70 587
10620.67 585
10621.64 579
10622.61 574
10623.59 580
10624.56 553
10625.53 569
10626.51 574
10627.48 569
10628.45 579
10629.43 587
10630.40 615
10631.37 539
10632.34 583
10633.32 593
10634.29 583
10635.26 631
10636.24 567
10637.21 595
10638.19 606
10639.16 590
10640.13 599
10641.11 590
10642.08 601
10643.05 590
10644.03 615
10645.00 599
10645.98 559
10646.95 567
10647.92 595
10648.90 611
10649.87 599
10650.85 554
10651.82 577
10652.79 601
10653.77 586
10654.74 541
10655.72 565
10656.69 577
10657.67 568
10658.64 588
10659.61 589
10660.59 591
10661.56 614
10662.54 555
10663.51 555
10664.49 620
10665.46 564
10666.44 575
10667.41 597
10668.39 597
10669.36 636
10670.34 653
10671.31 603
10672.29 598
10673.26 585
10674.24 624
10675.21 593
10676.19 564
10677.16 598
10678.14 617
10679.11 566
10680.09 545
10681.06 587
10682.04 568
10683.02 555
10683.99 557
10684.97 595
10685.94 566
10686.92 562
10687.89 566
10688.87 555
10689.85 577
10690.82 553
10691.80 574
10692.77 581
10693.75 561
10694.73 547
10695.70 553
10696.68 555
10697.65 568
10698.63 554
10699.61 552
10700.58 524
10701.56 559
10702.54 547
10703.51 577
10704.49 533
10705.47 545
10706.44 523
10707.42 558
10708.40 572
10709.37 540
10710.35 573
10711.33 563
10712.30 575
10713.28 562
10714.26 575
10715.23 517
10716.21 526
10717.19 519
10718.17 509
10719.14 542
10720.12 521
10721.10 516
10722.08 527
10723.05 508
10724.03 526
10725.01 538
10725.98 521
10726.96 544
10727.94 557
10728.92 561
10729.90 521
10730.87 516
10731.85 561
10732.83 571
10733.81 552
10734.78 556
10735.76 555
10736.74 565
10737.72 539
10738.70 513
10739.68 521
10740.65 560
10741.63 563
10742.61 551
10743.59 557
10744.57 550
10745.54 542
10746.52 562
10747.50 581
10748.48 580
10749.46 559
10750.44 571
10751.42 573
10752.40 566
10753.37 528
10754.35 565
10755.33 552
10756.31 546
10757.29 537
10758.27 538
10759.25 496
10760.23 545
10761.21 527
10762.19 545
10763.16 572
10764.14 519
10765.12 519
10766.10 566
10767.08 538
10768.06 524
10769.04 540
10770.02 570
10771.00 583
10771.98 553
10772.96 561
10773.94 562
10774.92 566
10775.90 587
10776.88 558
10777.86 568
10778.84 569
10779.82 577
10780.80 595
10781.78 589
10782.76 565
10783.74 549
10784.72 565
10785.70 534
10786.68 517
10787.66 578
10788.64 575
10789.62 556
10790.60 598
10791.58 569
10792.56 570
10793.54 561
10794.52 540
10795.50 560
10796.48 554
10797.47 565
10798.45 557
10799.43 567
10800.41 579
10801.39 600
10802.37 596
10803.35 551
10804.33 541
10805.31 517
10806.29 537
10807.28 537
10808.26 551
10809.24 556
10810.22 555
10811.20 555
10812.18 584
10813.16 566
10814.15 583
10815.13 563
10816.11 569
10817.09 561
10818.07 603
10819.05 576
10820.04 600
10821.02 556
10822.00 590
10822.98 560
10823.96 557
10824.95 569
10825.93 571
10826.91 568
10827.89 542
10828.87 569
10829.86 556
10830.84 581
10831.82 584
10832.80 611
10833.79 580
10834.77 559
10835.75 592
10836.73 555
10837.72 539
10838.70 575
10839.68 585
10840.66 600
10841.65 612
10842.63 573
10843.61 563
10844.60 563
10845.58 610
10846.56 588
10847.54 597
10848.53 569
10849.51 587
10850.49 580
10851.48 615
10852.46 578
10853.44 629
10854.43 613
10855.41 606
10856.39 572
10857.38 607
10858.36 618
10859.34 609
10860.33 628
10861.31 568
10862.30 636
10863.28 627
10864.26 604
10865.25 559
10866.23 567
10867.22 650
10868.20 646
10869.18 587
10870.17 621
10871.15 629
10872.14 623
10873.12 645
10874.10 671
10875.09 683
10876.07 652
10877.06 680
10878.04 654
10879.03 669
10880.01 673
10881.00 669
10881.98 651
10882.96 613
10883.95 661
10884.93 659
10885.92 673
10886.90 664
10887.89 663
10888.87 645
10889.86 634
10890.84 637
10891.83 667
10892.81 665
10893.80 657
10894.78 644
10895.77 644
10896.75 640
10897.74 677
10898.73 684
10899.71 708
10900.70 733
10901.68 714
10902.67 706
10903.65 705
10904.64 719
10905.62 722
10906.61 746
10907.60 732
10908.58 722
10909.57 729
10910.55 738
10911.54 755
10912.53 770
10913.51 799
10914.50 769
10915.48 761
10916.47 761
10917.46 752
10918.44 770
10919.43 779
10920.41 796
10921.40 806
10922.39 770
10923.37 794
10924.36 788
10925.35 760
10926.33 771
10927.32 845
10928.31 848
10929.29 788
10930.28 820
10931.27 833
10932.25 831
10933.24 818
10934.23 817
10935.22 829
10936.20 818
10937.19 828
10938.18 835
10939.16 830
10940.15 850
10941.14 865
10942.13 869
10943.11 891
10944.10 901
10945.09 902
10946.08 936
10947.06 972
10948.05 973
10949.04 915
10950.03 936
10951.01 969
10952.00 993
10952.99 952
10953.98 967
10954.97 1003
10955.95 975
10956.94 967
10957.93 1025
10958.92 1052
10959.91 1051
10960.89 1074
10961.88 1059
10962.87 984
10963.86 1018
10964.85 1023
10965.84 1006
10966.82 991
10967.81 998
10968.80 1000
10969.79 929
10970.78 906
10971.77 909
10972.76 930
10973.74 918
10974.73 932
10975.72 916
10976.71 918
10977.70 922
10978.69 894
10979.68 878
10980.67 920
10981.66 925
10982.65 916
10983.63 947
10984.62 929
10985.61 955
10986.60 963
10987.59 942
10988.58 979
10989.57 964
10990.56 1001
10991.55 958
10992.54 935
10993.53 1051
10994.52 1068
10995.51 1087
10996.50 1088
10997.49 1092
10998.48 1168
10999.47 1236
11000.46 1252
11001.45 1296
11002.44 1341
11003.43 1280
11004.42 1274
11005.41 1249
11006.40 1196
11007.39 1206
11008.38 1135
11009.37 1106
11010.36 1048
11011.35 1000
11012.34 980
11013.33 912
11014.32 948
11015.31 923
11016.30 898
11017.29 909
11018.29 915
11019.28 882
11020.27 860
11021.26 801
11022.25 839
11023.24 849
11024.23 841
11025.22 845
11026.21 864
11027.20 849
11028.20 813
11029.19 820
11030.18 819
11031.17 842
11032.16 843
11033.15 835
11034.14 787
11035.14 812
11036.13 798
11037.12 841
11038.11 826
11039.10 825
11040.09 849
11041.09 760
11042.08 798
11043.07 803
11044.06 787
11045.05 804
11046.04 817
11047.04 798
11048.03 783
11049.02 790
11050.01 766
11051.01 756
11052.00 747
11052.99 736
11053.98 747
11054.98 759
11055.97 762
11056.96 751
11057.95 739
11058.95 755
11059.94 747
11060.93 773
11061.92 772
11062.92 778
11063.91 729
11064.90 774
11065.89 777
11066.89 759
11067.88 723
11068.87 748
11069.87 746
11070.86 811
11071.85 774
11072.85 788
11073.84 716
11074.83 766
11075.83 775
11076.82 772
11077.81 768
11078.81 781
11079.80 785
11080.79 785
11081.79 775
11082.78 786
11083.77 776
11084.77 779
11085.76 760
11086.76 765
11087.75 789
11088.74 712
11089.74 753
11090.73 748
11091.73 759
11092.72 744
11093.71 740
11094.71 713
11095.70 732
11096.70 747
11097.69 715
11098.69 736
11099.68 741
11100.67 751
11101.67 729
11102.66 782
11103.66 775
11104.65 727
11105.65 734
11106.64 750
11107.64 735
11108.63 731
11109.63 692
11110.62 682
11111.62 725
11112.61 711
11113.61 713
11114.60 719
11115.60 751
11116.59 683
11117.59 731
11118.58 756
11119.58 708
11120.57 709
11121.57 754
11122.56 743
11123.56 739
11124.56 723
11125.55 757
11126.55 742
11127.54 749
11128.54 725
11129.53 726
11130.53 765
11131.53 719
11132.52 757
11133.52 741
11134.51 765
11135.51 761
11136.51 730
11137.50 723
11138.50 750
11139.49 725
11140.49 764
11141.49 792
11142.48 732
11143.48 727
11144.48 717
11145.47 748
11146.47 735
11147.47 764
11148.46 720
11149.46 743
11150.46 741
11151.45 716
11152.45 728
11153.45 731
11154.44 677
11155.44 687
11156.44 716
11157.43 691
11158.43 702
11159.43 682
11160.42 711
11161.42 682
11162.42 682
11163.42 692
11164.41 694
11165.41 689
11166.41 679
11167.41 673
11168.40 710
11169.40 683
11170.40 691
11171.40 650
11172.39 660
11173.39 659
11174.39 682
11175.39 703
11176.39 689
11177.38 717
11178.38 666
11179.38 669
11180.38 696
11181.38 697
11182.37 665
11183.37 685
11184.37 673
11185.37 664
11186.37 679
11187.36 643
11188.36 652
11189.36 668
11190.36 650
11191.36 687
11192.36 685
11193.36 650
11194.35 672
11195.35 691
11196.35 713
11197.35 649
11198.35 677
11199.35 705
11200.35 680
11201.35 677
11202.35 689
11203.34 675
11204.34 676
11205.34 695
11206.34 677
11207.34 692
11208.34 646
11209.34 719
11210.34 691
11211.34 684
11212.34 648
11213.34 683
11214.34 662
11215.34 695
11216.34 682
11217.34 657
11218.34 677
11219.34 697
11220.34 701
11221.34 654
11222.34 674
11223.34 684
11224.34 696
11225.34 697
11226.34 721
11227.34 678
11228.34 658
11229.34 679
11230.34 697
11231.34 701
11232.34 709
11233.34 696
11234.34 686
11235.34 657
11236.34 707
11237.34 689
11238.34 696
11239.34 715
11240.34 652
11241.34 655
11242.34 631
11243.34 673
11244.34 697
11245.35 687
11246.35 703
11247.35 699
11248.35 704
11249.35 684
11250.35 691
11251.35 661
11252.35 728
11253.35 715
11254.36 710
11255.36 746
11256.36 716
11257.36 685
11258.36 675
11259.36 704
11260.36 676
11261.37 678
11262.37 726
11263.37 716
11264.37 678
11265.37 677
11266.38 722
11267.38 710
11268.38 729
11269.38 700
11270.38 738
11271.39 690
11272.39 733
11273.39 709
11274.39 724
11275.39 755
11276.40 704
11277.40 762
11278.40 799
11279.40 770
11280.41 751
11281.41 736
11282.41 752
11283.41 771
11284.42 750
11285.42 744
11286.42 791
11287.42 759
11288.43 755
11289.43 772
11290.43 788
11291.44 752
11292.44 720
11293.44 725
11294.45 759
11295.45 753
11296.45 719
11297.46 794
11298.46 779
11299.46 800
11300.47 792
11301.47 806
11302.47 754
11303.48 764
11304.48 737
11305.48 780
11306.49 732
11307.49 751
11308.49 805
11309.50 791
11310.50 772
11311.51 796
11312.51 770
11313.51 811
11314.52 819
11315.52 833
11316.53 791
11317.53 733
11318.53 789
11319.54 779
11320.54 775
11321.55 756
11322.55 827
11323.56 808
11324.56 781
11325.56 800
11326.57 795
11327.57 787
11328.58 822
11329.58 813
11330.59 773
11331.59 785
11332.60 792
11333.60 799
11334.61 831
11335.61 810
11336.62 794
11337.62 821
11338.63 831
11339.63 805
11340.64 799
11341.64 857
11342.65 809
11343.65 815
11344.66 789
11345.66 811
11346.67 809
11347.68 805
11348.68 816
11349.69 808
11350.69 835
11351.70 791
11352.70 841
11353.71 830
11354.71 801
11355.72 807
11356.73 812
11357.73 828
11358.74 847
11359.74 826
11360.75 832
11361.76 860
11362.76 823
11363.77 839
11364.78 850
11365.78 870
11366.79 871
11367.79 839
11368.80 822
11369.81 792
11370.81 841
11371.82 842
11372.83 843
11373.83 875
11374.84 888
11375.85 838
11376.85 825
11377.86 828
11378.87 837
11379.87 871
11380.88 900
11381.89 864
11382.90 865
11383.90 871
11384.91 852
11385.92 876
11386.92 896
11387.93 887
11388.94 879
11389.95 858
11390.95 879
11391.96 896
11392.97 879
11393.98 933
11394.98 936
11395.99 909
11397.00 910
11398.01 889
11399.01 897
11400.02 942
11401.03 924
11402.04 937
11403.05 971
11404.05 906
11405.06 961
11406.07 967
11407.08 950
11408.09 949
11409.09 968
11410.10 968
11411.11 959
11412.12 954
11413.13 1047
11414.14 1035
11415.14 1005
11416.15 1013
11417.16 1042
11418.17 1015
11419.18 1001
11420.19 1014
11421.20 1014
11422.20 1017
11423.21 1009
11424.22 1050
11425.23 1063
11426.24 1038
11427.25 1075
11428.26 1043
11429.27 1064
11430.28 1016
11431.29 1101
11432.29 1150
11433.30 1124
11434.31 1105
11435.32 1119
11436.33 1165
11437.34 1115
11438.35 1145
11439.36 1111
11440.37 1099
11441.38 1154
11442.39 1197
11443.40 1178
11444.41 1122
11445.42 1149
11446.43 1190
11447.44 1188
11448.45 1176
11449.46 1176
11450.47 1245
11451.48 1216
11452.49 1205
11453.50 1260
11454.51 1254
11455.52 1307
11456.53 1274
11457.54 1324
11458.55 1305
11459.56 1320
11460.57 1332
11461.58 1351
11462.59 1369
11463.60 1385
11464.61 1335
11465.62 1323
11466.64 1304
11467.65 1329
11468.66 1365
11469.67 1337
11470.68 1391
11471.69 1356
11472.70 1374
11473.71 1420
11474.72 1461
11475.73 1384
11476.75 1418
11477.76 1454
11478.77 1485
11479.78 1481
11480.79 1464
11481.80 1436
11482.81 1474
11483.82 1491
11484.84 1541
11485.85 1497
11486.86 1476
11487.87 1455
11488.88 1498
11489.89 1556
11490.91 1506
11491.92 1528
11492.93 1489
11493.94 1497
11494.95 1549
11495.97 1559
11496.98 1603
11497.99 1553
11499.00 1560
11500.01 1580
11501.03 1618
11502.04 1620
11503.05 1702
11504.06 1634
11505.08 1636
11506.09 1680
11507.10 1651
11508.11 1681
11509.13 1653
11510.14 1679
11511.15 1703
11512.16 1673
11513.18 1699
11514.19 1687
11515.20 1723
11516.22 1715
11517.23 1671
11518.24 1684
11519.26 1778
11520.27 1820
11521.28 1824
11522.29 1806
11523.31 1826
11524.32 1869
11525.33 1869
11526.35 1948
11527.36 1921
11528.38 1929
11529.39 1899
11530.40 1887
11531.42 1958
11532.43 2033
11533.44 2015
11534.46 2030
11535.47 2037
11536.48 2053
11537.50 2140
11538.51 2086
11539.53 2096
11540.54 2150
11541.55 2128
11542.57 2194
11543.58 2199
11544.60 2223
11545.61 2271
11546.63 2278
11547.64 2298
11548.65 2298
11549.67 2357
11550.68 2386
11551.70 2424
11552.71 2455
11553.73 2420
11554.74 2614
11555.76 2574
11556.77 2589
11557.78 2531
11558.80 2643
11559.81 2602
11560.83 2679
11561.84 2773
11562.86 2809
11563.87 2873
11564.89 2908
11565.90 2903
11566.92 2945
11567.93 3024
11568.95 3123
11569.97 3087
11570.98 3240
11572.00 3229
11573.01 3153
11574.03 3257
11575.04 3361
11576.06 3403
11577.07 3414
11578.09 3538
11579.11 3652
11580.12 3817
11581.14 3878
11582.15 4020
11583.17 4142
11584.18 4303
11585.20 4411
11586.22 4479
11587.23 4598
11588.25 4700
11589.26 4855
11590.28 5061
11591.30 5159
11592.31 5253
11593.33 5419
11594.35 5567
11595.36 5913
11596.38 6312
11597.40 6599
11598.41 6965
11599.43 7514
11600.44 8082
11601.46 8570
11602.48 9127
11603.50 9594
11604.51 10108
11605.53 10439
11606.55 10636
11607.56 10359
11608.58 10149
11609.60 9734
11610.61 9272
11611.63 8774
11612.65 7955
11613.67 7432
11614.68 6690
11615.70 6062
11616.72 5616
11617.73 5110
11618.75 4731
11619.77 4421
11620.79 4147
11621.80 3892
11622.82 3750
11623.84 3498
11624.86 3499
11625.88 3377
11626.89 3341
11627.91 3260
11628.93 3146
11629.95 3126
11630.96 3143
11631.98 3052
11633.00 3046
11634.02 3038
11635.04 3061
11636.06 3002
11637.07 2938
11638.09 2930
11639.11 2946
11640.13 2944
11641.15 2972
11642.17 3042
11643.18 2979
11644.20 2942
11645.22 2932
11646.24 2958
11647.26 2953
11648.28 2855
11649.30 2775
11650.31 2719
11651.33 2599
11652.35 2604
11653.37 2581
11654.39 2557
11655.41 2421
11656.43 2489
11657.45 2500
11658.47 2369
11659.49 2329
11660.51 2402
11661.52 2442
11662.54 2434
11663.56 2434
11664.58 2488
11665.60 2491
11666.62 2461
11667.64 2556
11668.66 2528
11669.68 2543
11670.70 2524
11671.72 2495
11672.74 2533
11673.76 2636
11674.78 2614
11675.80 2618
11676.82 2692
11677.84 2669
11678.86 2669
11679.88 2760
11680.90 2850
11681.92 2877
11682.94 2831
11683.96 2802
11684.98 2862
11686.00 2863
11687.02 2879
11688.04 2904
11689.06 2869
11690.08 2820
11691.10 2816
11692.12 2819
11693.14 2680
11694.17 2709
11695.19 2706
11696.21 2636
11697.23 2644
11698.25 2594
11699.27 2502
11700.29 2486
11701.31 2491
11702.33 2483
11703.35 2398
11704.38 2415
11705.40 2348
11706.42 2377
11707.44 2378
11708.46 2320
11709.48 2273
11710.50 2281
11711.52 2240
11712.55 2159
11713.57 2201
11714.59 2234
11715.61 2157
11716.63 2103
11717.65 2146
11718.68 2126
11719.70 2108
11720.72 2148
11721.74 2079
11722.76 2015
11723.79 1953
11724.81 1912
11725.83 2002
11726.85 1945
11727.87 1899
11728.90 1875
11729.92 1884
11730.94 1871
11731.96 1837
11732.99 1730
11734.01 1730
11735.03 1689
11736.05 1690
11737.08 1676
11738.10 1663
11739.12 1666
11740.14 1653
11741.17 1580
11742.19 1594
11743.21 1610
11744.24 1601
11745.26 1554
11746.28 1621
11747.31 1582
11748.33 1615
11749.35 1637
11750.37 1587
11751.40 1549
11752.42 1539
11753.44 1518
11754.47 1534
11755.49 1497
11756.51 1485
11757.54 1441
11758.56 1466
11759.59 1435
11760.61 1373
11761.63 1385
11762.66 1386
11763.68 1358
11764.70 1360
11765.73 1356
11766.75 1312
11767.78 1274
11768.80 1282
11769.82 1329
11770.85 1228
11771.87 1240
11772.90 1267
11773.92 1286
11774.94 1252
11775.97 1242
11776.99 1230
11778.02 1216
11779.04 1253
11780.07 1189
11781.09 1172
11782.12 1194
11783.14 1175
11784.16 1166
11785.19 1156
11786.21 1157
11787.24 1136
11788.26 1111
11789.29 1091
11790.31 1128
11791.34 1145
11792.36 1162
11793.39 1083
11794.41 1152
11795.44 1110
11796.46 1134
11797.49 1099
11798.51 1107
11799.54 1112
11800.57 1078
11801.59 1093
11802.62 1039
11803.64 1020
11804.67 1032
11805.69 978
11806.72 991
11807.74 981
11808.77 983
11809.80 1002
11810.82 1005
11811.85 966
11812.87 948
11813.90 960
11814.92 950
11815.95 1010
11816.98 1036
11818.00 936
11819.03 922
11820.06 951
11821.08 969
11822.11 973
11823.13 927
11824.16 948
11825.19 958
11826.21 900
11827.24 903
11828.27 917
11829.29 920
11830.32 924
11831.35 945
11832.37 902
11833.40 879
11834.43 894
11835.45 921
11836.48 909
11837.51 881
11838.53 902
11839.56 825
11840.59 870
11841.62 861
11842.64 868
11843.67 828
11844.70 867
11845.73 834
11846.75 870
11847.78 827
11848.81 880
11849.84 896
11850.86 845
11851.89 848
11852.92 880
11853.95 889
11854.97 865
11856.00 850
11857.03 808
11858.06 813
11859.08 825
11860.11 826
11861.14 808
11862.17 851
11863.20 785
11864.22 856
11865.25 808
11866.28 814
11867.31 804
11868.34 787
11869.37 773
11870.39 817
11871.42 839
11872.45 838
11873.48 820
11874.51 793
11875.54 828
11876.57 814
11877.59 804
11878.62 783
11879.65 772
11880.68 796
11881.71 784
11882.74 749
11883.77 771
11884.80 747
11885.83 740
11886.86 717
11887.88 732
11888.91 744
11889.94 751
11890.97 802
11892.00 818
11893.03 841
11894.06 787
11895.09 804
11896.12 848
11897.15 821
11898.18 783
11899.21 844
11900.24 849
11901.27 832
11902.30 794
11903.33 810
11904.36 785
11905.39 811
11906.42 820
11907.45 851
11908.48 817
11909.51 828
11910.54 837
11911.57 826
11912.60 803
11913.63 779
11914.66 765
11915.69 793
11916.72 762
11917.75 748
11918.78 780
11919.81 777
11920.84 753
11921.87 796
11922.90 797
11923.93 794
11924.96 767
11925.99 802
11927.03 789
11928.06 792
11929.09 778
11930.12 816
11931.15 825
11932.18 825
11933.21 817
11934.24 826
11935.27 845
11936.30 811
11937.34 819
11938.37 846
11939.40 819
11940.43 787
11941.46 839
11942.49 828
11943.52 815
11944.56 742
11945.59 761
11946.62 726
11947.65 733
11948.68 704
11949.72 754
11950.75 751
11951.78 726
11952.81 723
11953.84 722
11954.87 744
11955.91 721
11956.94 766
11957.97 721
11959.00 726
11960.04 722
11961.07 735
11962.10 714
11963.13 716
11964.17 734
11965.20 681
11966.23 715
11967.26 701
11968.30 732
11969.33 746
11970.36 772
11971.39 719
11972.43 786
11973.46 764
11974.49 751
11975.53 734
11976.56 708
11977.59 742
11978.62 754
11979.66 769
11980.69 790
11981.72 755
11982.76 768
11983.79 783
11984.82 756
11985.86 745
11986.89 712
11987.92 766
11988.96 758
11989.99 777
11991.02 745
11992.06 756
11993.09 708
11994.13 733
11995.16 769
11996.19 803
11997.23 762
11998.26 725
11999.30 791
12000.33 751
12001.36 758
12002.40 776
12003.43 762
12004.47 784
12005.50 777
12006.53 771
12007.57 776
12008.60 763
12009.64 765
12010.67 769
12011.71 764
12012.74 814
12013.78 852
12014.81 817
12015.85 802
12016.88 843
12017.91 834
12018.95 870
12019.98 867
12021.02 842
12022.05 811
12023.09 874
12024.12 837
12025.16 838
12026.19 854
12027.23 892
12028.26 837
12029.30 793
12030.34 802
12031.37 803
12032.41 826
12033.44 837
12034.48 824
12035.51 816
12036.55 772
12037.58 798
12038.62 812
12039.66 775
12040.69 811
12041.73 801
12042.76 811
12043.80 806
12044.83 778
12045.87 783
12046.91 786
12047.94 759
12048.98 747
12050.01 755
12051.05 766
12052.09 794
12053.12 811
12054.16 791
12055.20 774
12056.23 786
12057.27 781
12058.31 779
12059.34 768
12060.38 769
12061.42 826
12062.45 857
12063.49 813
12064.53 797
12065.56 766
12066.60 782
12067.64 797
12068.67 805
12069.71 776
12070.75 791
12071.78 784
12072.82 761
12073.86 767
12074.90 759
12075.93 785
12076.97 775
12078.01 799
12079.05 802
12080.08 780
12081.12 788
12082.16 789
12083.20 777
12084.23 802
12085.27 830
12086.31 813
12087.35 750
12088.38 801
12089.42 837
12090.46 828
12091.50 826
12092.54 814
12093.57 856
12094.61 892
12095.65 834
12096.69 896
12097.73 864
12098.76 917
12099.80 942
12100.84 902
12101.88 931
12102.92 928
12103.96 920
12104.99 948
12106.03 926
12107.07 915
12108.11 886
12109.15 870
12110.19 833
12111.23 873
12112.27 844
12113.30 835
12114.34 837
12115.38 844
12116.42 847
12117.46 814
12118.50 799
12119.54 787
12120.58 770
12121.62 795
12122.66 819
12123.70 819
12124.74 798
12125.77 749
12126.81 770
12127.85 802
12128.89 779
12129.93 791
12130.97 800
12132.01 749
12133.05 732
12134.09 773
12135.13 755
12136.17 781
12137.21 765
12138.25 746
12139.29 775
12140.33 770
12141.37 764
12142.41 746
12143.45 742
12144.49 762
12145.53 760
12146.57 760
12147.61 761
12148.65 742
12149.69 726
12150.73 717
12151.77 723
12152.81 718
12153.86 697
12154.90 711
12155.94 731
12156.98 706
12158.02 697
12159.06 694
12160.10 715
12161.14 704
12162.18 689
12163.22 671
12164.26 675
12165.31 699
12166.35 721
12167.39 696
12168.43 719
12169.47 707
12170.51 689
12171.55 702
12172.59 700
12173.64 699
12174.68 717
12175.72 691
12176.76 690
12177.80 695
12178.84 650
12179.89 701
12180.93 705
12181.97 685
12183.01 658
12184.05 695
12185.09 692
12186.14 670
12187.18 691
12188.22 665
12189.26 702
12190.31 659
12191.35 698
12192.39 694
12193.43 719
12194.47 667
12195.52 621
12196.56 658
12197.60 685
12198.64 679
12199.69 691
12200.73 692
12201.77 650
12202.81 702
12203.86 688
12204.90 693
12205.94 686
12206.99 675
12208.03 667
12209.07 671
12210.11 660
12211.16 661
12212.20 659
12213.24 680
12214.29 648
12215.33 665
12216.37 672
12217.42 713
12218.46 658
12219.50 618
12220.55 629
12221.59 651
12222.63 623
12223.68 662
12224.72 643
12225.77 663
12226.81 666
12227.85 649
12228.90 679
12229.94 630
12230.98 671
12232.03 639
12233.07 661
12234.12 636
12235.16 616
12236.20 651
12237.25 656
12238.29 631
12239.34 633
12240.38 653
12241.43 633
12242.47 649
12243.52 660
12244.56 682
12245.60 679
12246.65 667
12247.69 633
12248.74 625
12249.78 637
12250.83 653
12251.87 615
12252.92 603
12253.96 597
12255.01 630
12256.05 609
12257.10 594
12258.14 597
12259.19 604
12260.23 602
12261.28 591
12262.32 618
12263.37 578
12264.41 595
12265.46 565
12266.50 584
12267.55 575
12268.60 580
12269.64 606
12270.69 598
12271.73 594
12272.78 580
12273.82 579
12274.87 565
12275.92 619
12276.96 589
12278.01 589
12279.05 583
12280.10 585
12281.14 567
12282.19 584
12283.24 578
12284.28 579
12285.33 573
12286.38 598
12287.42 548
12288.47 538
12289.51 551
12290.56 605
12291.61 598
12292.65 566
12293.70 581
12294.75 576
12295.79 571
12296.84 606
12297.89 586
12298.93 554
12299.98 564
12301.03 583
12302.08 565
12303.12 543
12304.17 544
12305.22 579
12306.26 562
12307.31 587
12308.36 568
12309.41 553
12310.45 555
12311.50 597
12312.55 565
12313.59 563
12314.64 542
12315.69 571
12316.74 563
12317.78 564
12318.83 573
12319.88 559
12320.93 532
12321.98 539
12323.02 568
12324.07 517
12325.12 543
12326.17 567
12327.22 565
12328.26 536
12329.31 541
12330.36 538
12331.41 572
12332.46 539
12333.50 549
12334.55 548
12335.60 527
12336.65 552
12337.70 553
12338.75 546
12339.80 511
12340.84 501
12341.89 532
12342.94 521
12343.99 507
12345.04 517
12346.09 535
12347.14 525
12348.19 537
12349.23 537
12350.28 520
12351.33 533
12352.38 530
12353.43 530
12354.48 536
12355.53 539
12356.58 555
12357.63 520
12358.68 549
12359.73 491
12360.78 484
12361.82 524
12362.87 539
12363.92 528
12364.97 522
12366.02 508
12367.07 527
12368.12 522
12369.17 517
12370.22 516
12371.27 477
12372.32 513
12373.37 523
12374.42 508
12375.47 507
12376.52 557
12377.57 537
12378.62 530
12379.67 502
12380.72 517
12381.77 516
12382.82 520
12383.87 538
12384.92 526
12385.98 531
12387.03 506
12388.08 523
12389.13 525
12390.18 534
12391.23 518
12392.28 504
12393.33 489
12394.38 528
12395.43 530
12396.48 530
12397.53 514
12398.59 508
12399.64 524
12400.69 489
12401.74 500
12402.79 501
12403.84 505
12404.89 500
12405.94 515
12407.00 536
12408.05 507
12409.10 484
12410.15 504
12411.20 496
12412.25 490
12413.30 482
12414.36 495
12415.41 495
12416.46 493
12417.51 491
12418.56 510
12419.62 515
12420.67 532
12421.72 542
12422.77 515
12423.82 523
12424.88 503
12425.93 550
12426.98 516
12428.03 485
12429.08 524
12430.14 535
12431.19 533
12432.24 510
12433.29 550
12434.35 496
12435.40 508
12436.45 519
12437.51 544
12438.56 557
12439.61 531
12440.66 534
12441.72 553
12442.77 529
12443.82 517
12444.88 502
12445.93 526
12446.98 519
12448.03 526
12449.09 548
12450.14 518
12451.19 533
12452.25 512
12453.30 547
12454.35 526
12455.41 511
12456.46 508
12457.51 513
12458.57 554
12459.62 547
12460.68 548
12461.73 534
12462.78 540
12463.84 515
12464.89 530
12465.94 564
12467.00 557
12468.05 532
12469.11 572
12470.16 548
12471.21 559
12472.27 528
12473.32 541
12474.38 517
12475.43 524
12476.49 546
12477.54 563
12478.60 547
12479.65 525
12480.70 491
12481.76 529
12482.81 544
12483.87 571
12484.92 578
12485.98 575
12487.03 579
12488.09 565
12489.14 574
12490.20 584
12491.25 587
12492.31 604
12493.36 594
12494.42 612
12495.47 616
12496.53 629
12497.58 625
12498.64 642
12499.69 626
12500.75 617
12501.80 611
12502.86 622
12503.91 637
12504.97 618
12506.03 616
12507.08 614
12508.14 573
12509.19 570
12510.25 552
12511.30 562
12512.36 561
12513.42 555
12514.47 534
12515.53 556
12516.58 554
12517.64 543
12518.70 544
12519.75 525
12520.81 519
12521.87 557
12522.92 527
12523.98 547
12525.03 546
12526.09 544
12527.15 549
12528.20 551
12529.26 567
12530.32 601
12531.37 544
12532.43 557
12533.49 534
12534.54 549
12535.60 552
12536.66 564
12537.71 563
12538.77 536
12539.83 579
12540.89 588
12541.94 564
12543.00 533
12544.06 528
12545.11 560
12546.17 578
12547.23 590
12548.29 586
12549.34 563
12550.40 604
12551.46 563
12552.52 558
12553.57 587
12554.63 598
12555.69 613
12556.75 594
12557.80 580
12558.86 596
12559.92 584
12560.98 581
12562.04 621
12563.09 605
12564.15 621
12565.21 611
12566.27 623
12567.33 633
12568.39 651
12569.44 637
12570.50 651
12571.56 673
12572.62 710
12573.68 743
12574.74 739
12575.79 754
12576.85 755
12577.91 775
12578.97 744
12580.03 797
12581.09 754
12582.15 814
12583.20 826
12584.26 767
12585.32 761
12586.38 737
12587.44 753
12588.50 750
12589.56 691
12590.62 676
12591.68 674
12592.74 652
12593.80 646
12594.86 639
12595.91 640
12596.97 652
12598.03 634
12599.09 604
12600.15 595
12601.21 606
12602.27 596
12603.33 595
12604.39 577
12605.45 629
12606.51 632
12607.57 624
12608.63 604
12609.69 616
12610.75 638
12611.81 639
12612.87 644
12613.93 640
12614.99 628
12616.05 673
12617.11 650
12618.17 668
12619.23 637
12620.29 613
12621.35 640
12622.41 614
12623.47 666
12624.53 659
12625.60 644
12626.66 624
12627.72 627
12628.78 608
12629.84 657
12630.90 616
12631.96 621
12633.02 617
12634.08 580
12635.14 584
12636.20 606
12637.27 607
12638.33 622
12639.39 605
12640.45 633
12641.51 628
12642.57 620
12643.63 625
12644.69 624
12645.76 597
12646.82 601
12647.88 650
12648.94 628
12650.00 664
12651.06 662
12652.13 691
12653.19 696
12654.25 688
12655.31 700
12656.37 690
12657.44 721
12658.50 729
12659.56 755
12660.62 696
12661.68 728
12662.75 706
12663.81 748
12664.87 738
12665.93 761
12666.99 714
12668.06 733
12669.12 742
12670.18 723
12671.24 690
12672.31 677
12673.37 705
12674.43 669
12675.50 657
12676.56 650
12677.62 664
12678.68 645
12679.75 665
12680.81 652
12681.87 699
12682.94 669
12684.00 677
12685.06 651
12686.13 683
12687.19 682
12688.25 657
12689.31 705
12690.38 665
12691.44 695
12692.51 686
12693.57 712
12694.63 673
12695.70 678
12696.76 668
12697.82 671
12698.89 684
12699.95 723
12701.01 724
12702.08 741
12703.14 711
12704.21 715
12705.27 739
12706.33 750
12707.40 719
12708.46 753
12709.53 685
12710.59 702
12711.65 732
12712.72 674
12713.78 738
12714.85 727
12715.91 720
12716.98 726
12718.04 700
12719.11 679
12720.17 686
12721.23 705
12722.30 650
12723.36 696
12724.43 661
12725.49 676
12726.56 683
12727.62 677
12728.69 641
12729.75 671
12730.82 658
12731.88 711
12732.95 669
12734.01 671
12735.08 660
12736.14 671
12737.21 678
12738.28 694
12739.34 665
12740.41 684
12741.47 701
12742.54 697
12743.60 681
12744.67 641
12745.73 646
12746.80 675
12747.87 636
12748.93 648
12750.00 651
12751.06 616
12752.13 610
12753.19 598
12754.26 594
12755.33 574
12756.39 599
12757.46 584
12758.53 550
12759.59 579
12760.66 588
12761.72 578
12762.79 531
12763.86 558
12764.92 546
12765.99 562
12767.06 536
12768.12 538
12769.19 556
12770.26 531
12771.32 540
12772.39 545
12773.46 531
12774.52 531
12775.59 528
12776.66 505
12777.72 503
12778.79 522
12779.86 547
12780.93 487
12781.99 497
12783.06 501
12784.13 506
12785.20 533
12786.26 528
12787.33 524
12788.40 486
12789.46 493
12790.53 510
12791.60 533
12792.67 504
12793.74 509
12794.80 474
12795.87 504
12796.94 490
12798.01 515
12799.07 480
12800.14 511
12801.21 496
12802.28 516
12803.35 513
12804.41 501
12805.48 465
12806.55 493
12807.62 489
12808.69 510
12809.76 512
12810.82 503
12811.89 512
12812.96 492
12814.03 491
12815.10 507
12816.17 515
12817.24 498
12818.30 529
12819.37 475
12820.44 484
12821.51 522
12822.58 485
12823.65 515
12824.72 502
12825.79 491
12826.86 512
12827.92 512
12828.99 477
12830.06 463
12831.13 460
12832.20 503
12833.27 468
12834.34 475
12835.41 489
12836.48 491
12837.55 489
12838.62 477
12839.69 479
12840.76 492
12841.83 492
12842.90 497
12843.97 496
12845.04 455
12846.11 454
12847.18 442
12848.25 468
12849.32 468
12850.39 460
12851.46 470
12852.53 487
12853.60 444
12854.67 467
12855.74 460
12856.81 453
12857.88 492
12858.95 465
12860.02 475
12861.09 427
12862.16 442
12863.23 431
12864.30 420
12865.37 405
12866.44 456
12867.51 441
12868.58 421
12869.65 411
12870.73 439
12871.80 420
12872.87 443
12873.94 448
12875.01 438
12876.08 427
12877.15 416
12878.22 421
12879.29 423
12880.37 442
12881.44 455
12882.51 426
12883.58 385
12884.65 420
12885.72 416
12886.79 415
12887.87 410
12888.94 400
12890.01 394
12891.08 421
12892.15 372
12893.22 373
12894.30 397
12895.37 397
12896.44 405
12897.51 366
12898.58 397
12899.66 405
12900.73 420
12901.80 411
12902.87 405
12903.94 403
12905.02 398
12906.09 431
12907.16 394
12908.23 426
12909.31 412
12910.38 411
12911.45 391
12912.52 407
12913.60 390
12914.67 422
12915.74 421
12916.82 412
12917.89 369
12918.96 369
12920.03 363
12921.11 365
12922.18 392
12923.25 407
12924.33 414
12925.40 414
12926.47 396
12927.55 385
12928.62 386
12929.69 351
12930.77 386
12931.84 374
12932.91 375
12933.99 392
12935.06 390
12936.13 359
12937.21 363
12938.28 376
12939.35 398
12940.43 385
12941.50 379
12942.58 367
12943.65 371
12944.72 384
12945.80 385
12946.87 412
12947.95 375
12949.02 392
12950.09 351
12951.17 398
12952.24 410
12953.32 383
12954.39 415
12955.47 380
12956.54 379
12957.62 374
12958.69 361
12959.76 366
12960.84 388
12961.91 408
12962.99 361
12964.06 359
12965.14 385
12966.21 363
12967.29 361
12968.36 367
12969.44 372
12970.51 390
12971.59 400
12972.66 388
12973.74 367
12974.81 362
12975.89 379
12976.96 374
12978.04 369
12979.11 384
12980.19 401
12981.27 378
12982.34 355
12983.42 385
12984.49 387
12985.57 408
12986.64 383
12987.72 388
12988.79 388
12989.87 380
12990.95 373
12992.02 391
12993.10 393
12994.17 378
12995.25 384
12996.33 378
12997.40 384
12998.48 390
12999.56 361
13000.63 367
13001.71 380
13002.78 391
13003.86 382
13004.94 350
13006.01 389
13007.09 396
13008.17 376
13009.24 368
13010.32 373
13011.40 394
13012.47 382
13013.55 403
13014.63 386
13015.70 375
13016.78 390
13017.86 382
13018.94 414
13020.01 387
13021.09 399
13022.17 391
13023.24 366
13024.32 356
13025.40 397
13026.48 378
13027.55 380
13028.63 406
13029.71 383
13030.79 369
13031.86 388
13032.94 399
13034.02 378
13035.10 390
13036.17 406
13037.25 400
13038.33 377
13039.41 379
13040.49 388
13041.56 394
13042.64 415
13043.72 389
13044.80 403
13045.88 397
13046.95 413
13048.03 408
13049.11 384
13050.19 374
13051.27 404
13052.35 406
13053.42 374
13054.50 415
13055.58 404
13056.66 409
13057.74 387
13058.82 400
13059.90 424
13060.97 389
13062.05 367
13063.13 396
13064.21 405
13065.29 399
13066.37 430
13067.45 417
13068.53 369
13069.61 392
13070.69 384
13071.76 397
13072.84 403
13073.92 375
13075.00 378
13076.08 391
13077.16 379
13078.24 375
13079.32 383
13080.40 392
13081.48 359
13082.56 382
13083.64 390
13084.72 360
13085.80 355
13086.88 366
13087.96 372
13089.04 383
13090.12 379
13091.20 349
13092.28 397
13093.36 361
13094.44 378
13095.52 369
13096.60 379
13097.68 385
13098.76 389
13099.84 386
13100.92 383
13102.00 398
13103.08 361
13104.16 367
13105.24 382
13106.32 364
13107.40 381
13108.48 404
13109.57 391
13110.65 366
13111.73 365
13112.81 396
13113.89 358
13114.97 362
13116.05 403
13117.13 392
13118.21 408
13119.29 368
13120.38 388
13121.46 400
13122.54 373
13123.62 384
13124.70 372
13125.78 406
13126.86 384
13127.95 346
13129.03 381
13130.11 369
13131.19 362
13132.27 361
13133.35 406
13134.44 385
13135.52 389
13136.60 399
13137.68 361
13138.76 330
13139.85 362
13140.93 341
13142.01 348
13143.09 386
13144.17 386
13145.26 366
13146.34 341
13147.42 353
13148.50 365
13149.59 374
13150.67 378
13151.75 380
13152.83 366
13153.92 370
13155.00 365
13156.08 363
13157.16 388
13158.25 390
13159.33 382
13160.41 365
13161.50 356
13162.58 370
13163.66 390
13164.74 376
13165.83 380
13166.91 409
13167.99 385
13169.08 391
13170.16 372
13171.24 338
13172.33 366
13173.41 350
13174.49 374
13175.58 366
13176.66 368
13177.75 386
13178.83 379
13179.91 373
13181.00 375
13182.08 377
13183.16 379
13184.25 417
13185.33 379
13186.42 351
13187.50 373
13188.58 364
13189.67 424
13190.75 399
13191.84 369
13192.92 371
13194.00 368
13195.09 385
13196.17 376
13197.26 364
13198.34 380
13199.43 388
13200.51 398
13201.60 385
13202.68 394
13203.76 357
13204.85 398
13205.93 373
13207.02 374
13208.10 371
13209.19 384
13210.27 407
13211.36 393
13212.44 373
13213.53 381
13214.61 401
13215.70 358
13216.78 352
13217.87 371
13218.95 346
13220.04 362
13221.13 372
13222.21 397
13223.30 384
13224.38 372
13225.47 383
13226.55 378
13227.64 407
13228.72 393
13229.81 424
13230.90 381
13231.98 365
13233.07 370
13234.15 377
13235.24 368
13236.33 383
13237.41 403
13238.50 363
13239.58 365
13240.67 377
13241.76 398
13242.84 373
13243.93 370
13245.01 349
13246.10 388
13247.19 375
13248.27 372
13249.36 369
13250.45 371
13251.53 386
13252.62 368
13253.71 378
13254.79 398
13255.88 364
13256.97 371
13258.05 385
13259.14 396
13260.23 391
13261.32 395
13262.40 402
13263.49 350
13264.58 369
13265.66 392
13266.75 395
13267.84 398
13268.93 387
13270.01 386
13271.10 370
13272.19 378
13273.28 390
13274.36 427
13275.45 394
13276.54 404
13277.63 394
13278.71 415
13279.80 392
13280.89 370
13281.98 378
13283.07 412
13284.15 382
13285.24 418
13286.33 410
13287.42 407
13288.51 407
13289.59 388
13290.68 410
13291.77 414
13292.86 424
13293.95 417
13295.04 387
13296.12 415
13297.21 444
13298.30 440
13299.39 441
13300.48 433
13301.57 418
13302.66 399
13303.74 420
13304.83 431
13305.92 418
13307.01 426
13308.10 443
13309.19 421
13310.28 438
13311.37 423
13312.46 446
13313.55 418
13314.63 419
13315.72 421
13316.81 423
13317.90 440
13318.99 417
13320.08 428
13321.17 421
13322.26 404
13323.35 411
13324.44 406
13325.53 421
13326.62 437
13327.71 428
13328.80 420
13329.89 431
13330.98 401
13332.07 389
13333.16 425
13334.25 427
13335.34 418
13336.43 426
13337.52 452
13338.61 410
13339.70 442
13340.79 445
13341.88 388
13342.97 411
13344.06 418
13345.15 411
13346.24 429
13347.33 438
13348.42 416
13349.51 414
13350.60 427
13351.69 447
13352.79 460
13353.88 428
13354.97 414
13356.06 462
13357.15 442
13358.24 423
13359.33 418
13360.42 405
13361.51 416
13362.60 443
13363.70 437
13364.79 435
13365.88 447
13366.97 467
13368.06 482
13369.15 472
13370.24 460
13371.34 452
13372.43 456
13373.52 474
13374.61 438
13375.70 476
13376.79 422
13377.89 449
13378.98 467
13380.07 450
13381.16 444
13382.25 450
13383.34 420
13384.44 411
13385.53 396
13386.62 422
13387.71 401
13388.81 444
13389.90 408
13390.99 412
13392.08 432
13393.18 380
13394.27 407
13395.36 395
13396.45 430
13397.55 380
13398.64 394
13399.73 410
13400.82 456
13401.92 419
13403.01 397
13404.10 415
13405.19 407
13406.29 413
13407.38 433
13408.47 407
13409.57 387
13410.66 404
13411.75 433
13412.85 423
13413.94 399
13415.03 384
13416.13 400
13417.22 392
13418.31 428
13419.41 446
13420.50 425
13421.59 384
13422.69 409
13423.78 390
13424.87 426
13425.97 437
13427.06 412
13428.16 429
13429.25 411
13430.34 412
13431.44 394
13432.53 425
13433.63 405
13434.72 419
13435.81 440
13436.91 426
13438.00 422
13439.10 432
13440.19 419
13441.29 397
13442.38 450
13443.47 463
13444.57 421
13445.66 420
13446.76 381
13447.85 424
13448.95 420
13450.04 441
13451.14 408
13452.23 415
13453.33 422
13454.42 439
13455.52 404
13456.61 434
13457.71 456
13458.80 449
13459.90 442
13460.99 444
13462.09 461
13463.18 428
13464.28 444
13465.37 478
13466.47 488
13467.56 444
13468.66 450
13469.76 456
13470.85 465
13471.95 434
13473.04 447
13474.14 418
13475.23 451
13476.33 445
13477.43 451
13478.52 441
13479.62 466
13480.71 461
13481.81 455
13482.91 443
13484.00 473
13485.10 492
13486.19 455
13487.29 437
13488.39 458
13489.48 496
13490.58 488
13491.68 503
13492.77 471
13493.87 477
13494.97 498
13496.06 497
13497.16 491
13498.26 485
13499.35 490
13500.45 485
13501.55 510
13502.64 471
13503.74 482
13504.84 481
13505.93 509
13507.03 481
13508.13 518
13509.22 493
13510.32 486
13511.42 479
13512.52 488
13513.61 461
13514.71 510
13515.81 460
13516.91 456
13518.00 445
13519.10 418
13520.20 445
13521.30 415
13522.39 420
13523.49 419
13524.59 416
13525.69 411
13526.79 412
13527.88 431
13528.98 442
13530.08 447
13531.18 420
13532.28 413
13533.37 410
13534.47 418
13535.57 411
13536.67 415
13537.77 399
13538.86 412
13539.96 407
13541.06 412
13542.16 410
13543.26 409
13544.36 436
13545.46 429
13546.55 370
13547.65 393
13548.75 403
13549.85 399
13550.95 386
13552.05 407
13553.15 398
13554.25 416
13555.35 405
13556.44 376
13557.54 408
13558.64 389
13559.74 398
13560.84 364
13561.94 399
13563.04 387
13564.14 397
13565.24 412
13566.34 417
13567.44 429
13568.54 403
13569.64 413
13570.74 425
13571.84 423
13572.94 383
13574.04 410
13575.14 393
13576.24 431
13577.33 417
13578.43 446
13579.53 393
13580.63 401
13581.74 426
13582.84 419
13583.94 421
13585.04 381
13586.14 407
13587.24 381
13588.34 402
13589.44 404
13590.54 401
13591.64 393
13592.74 434
13593.84 375
13594.94 401
13596.04 441
13597.14 406
13598.24 374
13599.34 392
13600.44 400
13601.54 381
13602.65 404
13603.75 415
13604.85 414
13605.95 385
13607.05 403
13608.15 425
13609.25 418
13610.35 378
13611.45 405
13612.56 393
13613.66 425
13614.76 420
13615.86 408
13616.96 415
13618.06 412
13619.16 413
13620.27 405
13621.37 448
13622.47 420
13623.57 398
13624.67 399
13625.78 409
13626.88 407
13627.98 409
13629.08 406
13630.18 385
13631.29 431
13632.39 378
13633.49 410
13634.59 375
13635.69 403
13636.80 400
13637.90 382
13639.00 376
13640.10 403
13641.21 419
13642.31 437
13643.41 383
13644.51 399
13645.62 399
13646.72 402
13647.82 409
13648.92 379
13650.03 391
13651.13 384
13652.23 391
13653.34 395
13654.44 425
13655.54 383
13656.65 388
13657.75 375
13658.85 377
13659.96 382
13661.06 410
13662.16 394
13663.27 403
13664.37 397
13665.47 409
13666.58 414
13667.68 406
13668.78 420
13669.89 432
13670.99 446
13672.09 385
13673.20 424
13674.30 457
13675.41 437
13676.51 394
13677.61 434
13678.72 441
13679.82 429
13680.93 443
13682.03 418
13683.13 443
13684.24 384
13685.34 397
13686.45 390
13687.55 413
13688.66 410
13689.76 430
13690.86 420
13691.97 436
13693.07 414
13694.18 444
13695.28 423
13696.39 418
13697.49 394
13698.60 406
13699.70 448
13700.81 439
13701.91 451
13703.02 439
13704.12 467
13705.23 422
13706.33 433
13707.44 475
13708.54 473
13709.65 438
13710.75 487
13711.86 508
13712.96 492
13714.07 482
13715.18 507
13716.28 519
13717.39 507
13718.49 518
13719.60 487
13720.70 480
13721.81 481
13722.91 467
13724.02 479
13725.13 506
13726.23 502
13727.34 501
13728.44 474
13729.55 456
13730.66 442
13731.76 454
13732.87 450
13733.98 419
13735.08 444
13736.19 434
13737.29 422
13738.40 395
13739.51 424
13740.61 412
13741.72 439
13742.83 404
13743.93 446
13745.04 393
13746.15 410
13747.25 428
13748.36 420
13749.47 424
13750.57 415
13751.68 419
13752.79 426
13753.90 417
13755.00 400
13756.11 389
13757.22 461
13758.32 435
13759.43 407
13760.54 450
13761.65 446
13762.75 448
13763.86 445
13764.97 449
13766.08 458
13767.18 435
13768.29 447
13769.40 470
13770.51 445
13771.61 472
13772.72 454
13773.83 420
13774.94 456
13776.05 435
13777.15 473
13778.26 414
13779.37 425
13780.48 423
13781.59 433
13782.69 440
13783.80 410
13784.91 407
13786.02 438
13787.13 440
13788.24 389
13789.34 419
13790.45 419
13791.56 439
13792.67 435
13793.78 420
13794.89 439
13796.00 453
13797.10 408
13798.21 423
13799.32 411
13800.43 389
13801.54 400
13802.65 410
13803.76 402
13804.87 411
13805.98 428
13807.09 439
13808.20 435
13809.30 408
13810.41 419
13811.52 432
13812.63 437
13813.74 398
13814.85 424
13815.96 380
13817.07 412
13818.18 399
13819.29 401
13820.40 407
13821.51 398
13822.62 403
13823.73 396
13824.84 419
13825.95 394
13827.06 434
13828.17 410
13829.28 410
13830.39 438
13831.50 394
13832.61 400
13833.72 429
13834.83 418
13835.94 404
13837.05 401
13838.16 414
13839.27 416
13840.38 386
13841.49 409
13842.60 378
13843.71 408
13844.82 391
13845.94 401
13847.05 389
13848.16 413
13849.27 431
13850.38 405
13851.49 402
13852.60 411
13853.71 415
13854.82 392
13855.93 374
13857.05 406
13858.16 432
13859.27 410
13860.38 430
13861.49 401
13862.60 429
13863.71 405
13864.83 401
13865.94 405
13867.05 391
13868.16 390
13869.27 410
13870.38 427
13871.50 393
13872.61 404
13873.72 405
13874.83 427
13875.94 403
13877.05 442
13878.17 385
13879.28 411
13880.39 415
13881.50 433
13882.62 410
13883.73 418
13884.84 388
13885.95 395
13887.06 368
13888.18 426
13889.29 416
13890.40 413
13891.51 437
13892.63 452
13893.74 438
13894.85 414
13895.97 393
13897.08 438
13898.19 465
13899.30 426
13900.42 430
13901.53 451
13902.64 501
13903.76 431
13904.87 414
13905.98 436
13907.10 442
13908.21 428
13909.32 408
13910.44 408
13911.55 415
13912.66 403
13913.78 414
13914.89 413
13916.00 384
13917.12 423
13918.23 385
13919.34 440
13920.46 367
13921.57 378
13922.68 371
13923.80 416
13924.91 421
13926.03 373
13927.14 393
13928.25 403
13929.37 421
13930.48 398
13931.60 407
13932.71 400
13933.83 409
13934.94 383
13936.05 407
13937.17 372
13938.28 372
13939.40 382
13940.51 397
13941.63 368
13942.74 377
13943.86 387
13944.97 389
13946.09 367
13947.20 382
13948.32 377
13949.43 381
13950.55 399
13951.66 390
13952.78 379
13953.89 367
13955.01 381
13956.12 392
13957.24 399
13958.35 376
13959.47 378
13960.58 421
13961.70 387
13962.81 361
13963.93 385
13965.04 390
13966.16 364
13967.27 370
13968.39 343
13969.51 380
13970.62 363
13971.74 383
13972.85 387
13973.97 365
13975.09 397
13976.20 378
13977.32 391
13978.43 370
13979.55 373
13980.67 377
13981.78 397
13982.90 382
13984.01 384
13985.13 401
13986.25 408
13987.36 367
13988.48 373
13989.60 355
13990.71 371
13991.83 384
13992.95 392
13994.06 390
13995.18 389
13996.30 387
13997.41 388
13998.53 409
13999.65 387
14000.76 380
14001.88 359
14003.00 357
14004.11 356
14005.23 387
14006.35 366
14007.47 381
14008.58 376
14009.70 386
14010.82 352
14011.94 369
14013.05 370
14014.17 382
14015.29 356
14016.41 346
14017.52 373
14018.64 387
14019.76 380
14020.88 365
14021.99 350
14023.11 363
14024.23 401
14025.35 353
14026.47 372
14027.58 380
14028.70 355
14029.82 393
14030.94 372
14032.06 412
14033.17 370
14034.29 355
14035.41 389
14036.53 382
14037.65 384
14038.77 390
14039.88 372
14041.00 427
14042.12 386
14043.24 361
14044.36 372
14045.48 389
14046.60 401
14047.72 387
14048.83 384
14049.95 401
14051.07 369
14052.19 372
14053.31 406
14054.43 388
14055.55 376
14056.67 402
14057.79 407
14058.91 368
14060.03 389
14061.14 411
14062.26 414
14063.38 400
14064.50 392
14065.62 410
14066.74 404
14067.86 410
14068.98 411
14070.10 464
14071.22 439
14072.34 422
14073.46 438
14074.58 417
14075.70 417
14076.82 401
14077.94 456
14079.06 428
14080.18 414
14081.30 491
14082.42 468
14083.54 460
14084.66 467
14085.78 461
14086.90 502
14088.02 470
14089.14 458
14090.26 437
14091.38 459
14092.50 458
14093.63 507
14094.75 514
14095.87 484
14096.99 471
14098.11 471
14099.23 506
14100.35 507
14101.47 515
14102.59 527
14103.71 514
14104.83 487
14105.96 519
14107.08 488
14108.20 484
14109.32 461
14110.44 469
14111.56 465
14112.68 439
14113.80 453
14114.93 418
14116.05 430
14117.17 382
14118.29 400
14119.41 376
14120.53 402
14121.66 397
14122.78 423
14123.90 399
14125.02 399
14126.14 403
14127.27 403
14128.39 398
14129.51 373
14130.63 425
14131.75 393
14132.88 390
14134.00 353
14135.12 357
14136.24 407
14137.37 421
14138.49 377
14139.61 399
14140.73 370
14141.86 386
14142.98 377
14144.10 389
14145.22 355
14146.35 378
14147.47 363
14148.59 389
14149.71 374
14150.84 380
14151.96 388
14153.08 383
14154.21 371
14155.33 367
14156.45 359
14157.58 362
14158.70 362
14159.82 388
14160.95 357
14162.07 395
14163.19 395
14164.32 375
14165.44 387
14166.56 378
14167.69 353
14168.81 351
14169.93 356
14171.06 363
14172.18 318
14173.31 354
14174.43 350
14175.55 359
14176.68 349
14177.80 378
14178.93 364
14180.05 339
14181.17 360
14182.30 341
14183.42 360
14184.55 361
14185.67 356
14186.79 377
14187.92 351
14189.04 343
14190.17 317
14191.29 346
14192.42 350
14193.54 356
14194.67 344
14195.79 366
14196.92 373
14198.04 374
14199.17 334
14200.29 334
14201.42 341
14202.54 356
14203.67 368
14204.79 368
14205.92 336
14207.04 350
14208.17 342
14209.29 336
14210.42 340
14211.54 325
14212.67 362
14213.79 359
14214.92 335
14216.04 306
14217.17 346
14218.29 347
14219.42 333
14220.55 346
14221.67 354
14222.80 341
14223.92 334
14225.05 339
14226.17 331
14227.30 351
14228.43 342
14229.55 345
14230.68 358
14231.81 314
14232.93 324
14234.06 355
14235.18 347
14236.31 322
14237.44 336
14238.56 326
14239.69 332
14240.82 334
14241.94 324
14243.07 340
14244.20 319
14245.32 330
14246.45 330
14247.58 337
14248.70 325
14249.83 335
14250.96 323
14252.08 338
14253.21 342
14254.34 331
14255.46 326
14256.59 336
14257.72 326
14258.85 326
14259.97 332
14261.10 315
14262.23 301
14263.35 312
14264.48 352
14265.61 309
14266.74 319
14267.86 331
14268.99 304
14270.12 318
14271.25 326
14272.38 333
14273.50 297
14274.63 292
14275.76 313
14276.89 300
14278.01 294
14279.14 313
14280.27 331
14281.40 301
14282.53 323
14283.66 337
14284.78 324
14285.91 325
14287.04 303
14288.17 331
14289.30 302
14290.43 300
14291.55 303
14292.68 311
14293.81 310
14294.94 294
14296.07 273
14297.20 277
14298.33 308
14299.45 291
14300.58 298
14301.71 292
14302.84 291
14303.97 302
14305.10 317
14306.23 286
14307.36 323
14308.49 304
14309.62 305
14310.75 292
14311.87 305
14313.00 293
14314.13 317
14315.26 304
14316.39 316
14317.52 297
14318.65 311
14319.78 275
14320.91 298
14322.04 286
14323.17 297
14324.30 305
14325.43 319
14326.56 312
14327.69 276
14328.82 295
14329.95 304
14331.08 304
14332.21 281
14333.34 295
14334.47 306
14335.60 323
14336.73 302
14337.86 279
14338.99 281
14340.12 281
14341.25 302
14342.38 275
14343.51 315
14344.64 297
14345.77 307
14346.90 271
14348.04 299
14349.17 280
14350.30 276
14351.43 315
14352.56 317
14353.69 280
14354.82 294
14355.95 325
14357.08 272
14358.21 265
14359.35 295
14360.48 288
14361.61 286
14362.74 280
14363.87 287
14365.00 300
14366.13 296
14367.26 295
14368.40 304
14369.53 315
14370.66 302
14371.79 284
14372.92 304
14374.05 297
14375.19 297
14376.32 290
14377.45 288
14378.58 288
14379.71 299
14380.85 302
14381.98 315
14383.11 296
14384.24 285
14385.37 290
14386.51 310
14387.64 305
14388.77 301
14389.90 321
14391.04 315
14392.17 274
14393.30 290
14394.43 327
14395.57 309
14396.70 287
14397.83 306
14398.96 298
14400.10 272
14401.23 291
14402.36 288
14403.50 294
14404.63 291
14405.76 301
14406.89 307
14408.03 292
14409.16 271
14410.29 275
14411.43 277
14412.56 281
14413.69 283
14414.83 319
14415.96 325
14417.09 303
14418.23 307
14419.36 294
14420.49 312
14421.63 289
14422.76 315
14423.90 308
14425.03 296
14426.16 317
14427.30 325
14428.43 298
14429.56 295
14430.70 312
14431.83 307
14432.97 305
14434.10 308
14435.24 310
14436.37 311
14437.50 310
14438.64 302
14439.77 314
14440.91 309
14442.04 345
14443.18 268
14444.31 287
14445.44 333
14446.58 317
14447.71 313
14448.85 293
14449.98 318
14451.12 295
14452.25 334
14453.39 312
14454.52 304
14455.66 296
14456.79 298
14457.93 302
14459.06 321
14460.20 293
14461.33 310
14462.47 316
14463.60 307
14464.74 284
14465.87 310
14467.01 307
14468.15 310
14469.28 304
14470.42 330
14471.55 299
14472.69 287
14473.82 303
14474.96 349
14476.09 324
14477.23 276
14478.37 310
14479.50 309
14480.64 320
14481.77 317
14482.91 324
14484.05 310
14485.18 289
14486.32 291
14487.45 308
14488.59 325
14489.73 320
14490.86 321
14492.00 360
14493.14 318
14494.27 307
14495.41 345
14496.55 342
14497.68 341
14498.82 359
14499.96 343
14501.09 326
14502.23 345
14503.37 333
14504.50 365
14505.64 350
14506.78 326
14507.91 350
14509.05 341
14510.19 354
14511.33 356
14512.46 348
14513.60 356
14514.74 349
14515.87 368
14517.01 367
14518.15 359
14519.29 360
14520.42 359
14521.56 371
14522.70 365
14523.84 312
14524.97 354
14526.11 380
14527.25 353
14528.39 361
14529.53 376
14530.66 353
14531.80 329
14532.94 344
14534.08 358
14535.22 331
14536.35 338
14537.49 323
14538.63 327
14539.77 348
14540.91 339
14542.05 347
14543.18 343
14544.32 339
14545.46 319
14546.60 306
14547.74 337
14548.88 331
14550.01 320
14551.15 333
14552.29 330
14553.43 330
14554.57 327
14555.71 363
14556.85 353
14557.99 330
14559.13 331
14560.26 325
14561.40 323
14562.54 322
14563.68 312
14564.82 315
14565.96 339
14567.10 321
14568.24 339
14569.38 320
14570.52 321
14571.66 328
14572.80 328
14573.94 337
14575.08 337
14576.22 315
14577.36 305
14578.50 337
14579.64 310
14580.78 325
14581.92 337
14583.06 318
14584.20 305
14585.34 286
14586.48 308
14587.62 324
14588.76 295
14589.90 307
14591.04 331
14592.18 317
14593.32 337
14594.46 302
14595.60 319
14596.74 285
14597.88 311
14599.02 297
14600.16 342
14601.30 321
14602.44 317
14603.58 321
14604.72 344
14605.86 292
14607.00 328
14608.15 336
14609.29 307
14610.43 306
14611.57 306
14612.71 325
14613.85 324
14614.99 317
14616.13 318
14617.27 308
14618.42 335
14619.56 334
14620.70 317
14621.84 307
14622.98 321
14624.12 338
14625.26 337
14626.41 319
14627.55 337
14628.69 327
14629.83 353
14630.97 356
14632.12 358
14633.26 335
14634.40 317
14635.54 350
14636.68 367
14637.83 340
14638.97 335
14640.11 345
14641.25 339
14642.39 359
14643.54 333
14644.68 326
14645.82 327
14646.96 332
14648.11 312
14649.25 315
14650.39 323
14651.53 303
14652.68 295
14653.82 308
14654.96 308
14656.11 305
14657.25 322
14658.39 316
14659.53 308
14660.68 284
14661.82 302
14662.96 282
14664.11 275
14665.25 282
14666.39 299
14667.54 295
14668.68 287
14669.82 292
14670.97 293
14672.11 293
14673.25 313
14674.40 303
14675.54 303
14676.68 286
14677.83 314
14678.97 294
14680.11 294
14681.26 285
14682.40 285
14683.55 299
14684.69 312
14685.83 278
14686.98 284
14688.12 296
14689.27 302
14690.41 316
14691.55 288
14692.70 288
14693.84 297
14694.99 305
14696.13 277
14697.28 278
14698.42 273
14699.56 291
14700.71 279
14701.85 280
14703.00 288
14704.14 279
14705.29 287
14706.43 285
14707.58 303
14708.72 268
14709.87 275
14711.01 296
14712.16 279
14713.30 278
14714.45 295
14715.59 298
14716.74 281
14717.88 302
14719.03 281
14720.17 317
14721.32 277
14722.46 290
14723.61 275
14724.76 266
14725.90 276
14727.05 291
14728.19 280
14729.34 285
14730.48 304
14731.63 283
14732.77 297
14733.92 276
14735.07 278
14736.21 301
14737.36 302
14738.50 256
14739.65 277
14740.80 308
14741.94 300
14743.09 279
14744.24 276
14745.38 280
14746.53 274
14747.67 287
14748.82 277
14749.97 295
14751.11 284
14752.26 281
14753.41 262
14754.55 293
14755.70 264
14756.85 307
14757.99 271
14759.14 279
14760.29 264
14761.43 265
14762.58 287
14763.73 269
14764.88 268
14766.02 271
14767.17 261
14768.32 265
14769.46 274
14770.61 279
14771.76 301
14772.91 267
14774.05 284
14775.20 282
14776.35 273
14777.50 277
14778.64 279
14779.79 291
14780.94 258
14782.09 287
14783.23 273
14784.38 272
14785.53 260
14786.68 295
14787.83 290
14788.97 262
14790.12 265
14791.27 286
14792.42 271
14793.57 276
14794.71 260
14795.86 261
14797.01 264
14798.16 275
14799.31 272
14800.46 266
14801.60 278
14802.75 254
14803.90 267
14805.05 265
14806.20 264
14807.35 263
14808.50 266
14809.64 270
14810.79 259
14811.94 273
14813.09 254
14814.24 251
14815.39 250
14816.54 267
14817.69 241
14818.84 263
14819.99 221
14821.14 239
14822.28 227
14823.43 246
14824.58 242
14825.73 250
14826.88 250
14828.03 276
14829.18 271
14830.33 244
14831.48 264
14832.63 255
14833.78 295
14834.93 255
14836.08 259
14837.23 266
14838.38 257
14839.53 255
14840.68 244
14841.83 241
14842.98 253
14844.13 263
14845.28 276
14846.43 264
14847.58 227
14848.73 254
14849.88 251
14851.03 238
14852.18 271
14853.33 264
14854.48 253
14855.63 250
14856.78 268
14857.93 271
14859.08 250
14860.24 270
14861.39 276
14862.54 258
14863.69 278
14864.84 263
14865.99 235
14867.14 227
14868.29 251
14869.44 264
14870.59 270
14871.75 245
14872.90 274
14874.05 273
14875.20 285
14876.35 257
14877.50 242
14878.65 246
14879.81 286
14880.96 272
14882.11 258
14883.26 232
14884.41 250
14885.56 232
14886.71 257
14887.87 280
14889.02 269
14890.17 259
14891.32 257
14892.47 270
14893.63 249
14894.78 242
14895.93 269
14897.08 263
14898.24 263
14899.39 232
14900.54 262
14901.69 281
14902.84 279
14904.00 257
14905.15 250
14906.30 250
14907.45 254
14908.61 271
14909.76 236
14910.91 226
14912.07 238
14913.22 224
14914.37 247
14915.52 283
14916.68 288
14917.83 266
14918.98 227
14920.14 260
14921.29 236
14922.44 260
14923.60 248
14924.75 295
14925.90 250
14927.06 297
14928.21 262
14929.36 260
14930.52 259
14931.67 261
14932.82 273
14933.98 269
14935.13 285
14936.28 250
14937.44 264
14938.59 261
14939.74 274
14940.90 278
14942.05 288
14943.21 270
14944.36 279
14945.51 233
14946.67 283
14947.82 249
14948.98 285
14950.13 287
14951.29 256
14952.44 255
14953.59 253
14954.75 266
14955.90 269
14957.06 271
14958.21 279
14959.37 277
14960.52 271
14961.68 274
14962.83 274
14963.99 271
14965.14 263
14966.29 272
14967.45 274
14968.60 276
14969.76 266
14970.91 249
14972.07 282
14973.22 263
14974.38 275
14975.54 277
14976.69 272
14977.85 266
14979.00 279
14980.16 279
14981.31 265
14982.47 269
14983.62 267
14984.78 306
14985.93 272
14987.09 271
14988.25 278
14989.40 244
14990.56 238
14991.71 273
14992.87 261
14994.02 245
14995.18 270
14996.34 274
14997.49 241
14998.65 262
14999.80 265
15000.96 255
15002.12 246
15003.27 243
15004.43 278
15005.59 271
15006.74 270
15007.90 271
15009.06 250
15010.21 237
15011.37 246
15012.53 225
15013.68 261
15014.84 271
15016.00 226
15017.15 266
15018.31 244
15019.47 254
15020.62 261
15021.78 268
15022.94 250
15024.09 271
15025.25 250
15026.41 235
15027.57 246
15028.72 245
15029.88 256
15031.04 263
15032.19 264
15033.35 269
15034.51 259
15035.67 254
15036.82 277
15037.98 261
15039.14 253
15040.30 247
15041.46 252
15042.61 256
15043.77 266
15044.93 262
15046.09 230
15047.25 252
15048.40 263
15049.56 254
15050.72 242
15051.88 275
15053.04 263
15054.19 263
15055.35 253
15056.51 288
15057.67 257
15058.83 249
15059.99 274
15061.14 257
15062.30 253
15063.46 256
15064.62 290
15065.78 286
15066.94 255
15068.10 252
15069.26 270
15070.41 281
15071.57 271
15072.73 278
15073.89 272
15075.05 247
15076.21 270
15077.37 305
15078.53 261
15079.69 265
15080.85 305
15082.00 264
15083.16 263
15084.32 239
15085.48 260
15086.64 265
15087.80 272
15088.96 278
15090.12 307
15091.28 276
15092.44 252
15093.60 263
15094.76 269
15095.92 260
15097.08 234
15098.24 280
15099.40 247
15100.56 244
15101.72 229
15102.88 246
15104.04 274
15105.20 256
15106.36 286
15107.52 274
15108.68 260
15109.84 252
15111.00 254
15112.16 262
15113.32 252
15114.48 263
15115.64 250
15116.80 263
15117.97 267
15119.13 249
15120.29 253
15121.45 254
15122.61 267
15123.77 254
15124.93 262
15126.09 281
15127.25 234
15128.41 275
15129.57 277
15130.74 271
15131.90 269
15133.06 270
15134.22 250
15135.38 260
15136.54 249
15137.70 274
15138.87 250
15140.03 260
15141.19 250
15142.35 273
15143.51 285
15144.67 257
15145.84 271
15147.00 281
15148.16 270
15149.32 262
15150.48 253
15151.65 251
15152.81 271
15153.97 268
15155.13 255
15156.29 266
15157.46 263
15158.62 261
15159.78 270
15160.94 247
15162.10 253
15163.27 280
15164.43 275
15165.59 275
15166.75 250
15167.92 261
15169.08 254
15170.24 262
15171.41 260
15172.57 280
15173.73 248
15174.89 243
15176.06 252
15177.22 268
15178.38 262
15179.55 258
15180.71 272
15181.87 271
15183.04 275
15184.20 275
15185.36 266
15186.53 274
15187.69 240
15188.85 231
15190.02 276
15191.18 248
15192.34 233
15193.51 270
15194.67 262
15195.83 273
15197.00 253
15198.16 292
15199.32 262
15200.49 242
15201.65 269
15202.82 281
15203.98 272
15205.14 260
15206.31 248
15207.47 270
15208.64 266
15209.80 262
15210.97 281
15212.13 298
15213.29 295
15214.46 283
15215.62 281
15216.79 278
15217.95 265
15219.12 269
15220.28 290
15221.45 299
15222.61 292
15223.78 291
15224.94 267
15226.10 295
15227.27 267
15228.43 279
15229.60 297
15230.76 309
15231.93 303
15233.09 282
15234.26 297
15235.43 276
15236.59 286
15237.76 303
15238.92 285
15240.09 280
15241.25 294
15242.42 289
15243.58 290
15244.75 295
15245.91 265
15247.08 291
15248.25 280
15249.41 255
15250.58 297
15251.74 261
15252.91 259
15254.07 260
15255.24 279
15256.41 255
15257.57 270
15258.74 286
15259.90 268
15261.07 277
15262.24 281
15263.40 302
15264.57 303
15265.74 283
15266.90 268
15268.07 276
15269.24 265
15270.40 265
15271.57 286
15272.73 291
15273.90 254
15275.07 257
15276.23 244
15277.40 256
15278.57 243
15279.74 248
15280.90 268
15282.07 252
15283.24 267
15284.40 276
15285.57 265
15286.74 251
15287.90 279
15289.07 270
15290.24 276
15291.41 265
15292.57 265
15293.74 279
15294.91 276
15296.08 282
15297.24 271
15298.41 275
15299.58 267
15300.75 285
15301.91 253
15303.08 267
15304.25 274
15305.42 278
15306.59 263
15307.75 297
15308.92 275
15310.09 273
15311.26 265
15312.43 282
15313.59 258
15314.76 253
15315.93 271
15317.10 252
15318.27 257
15319.44 266
15320.60 271
15321.77 256
15322.94 263
15324.11 242
15325.28 244
15326.45 265
15327.62 280
15328.79 284
15329.95 291
15331.12 291
15332.29 273
15333.46 256
15334.63 271
15335.80 260
15336.97 268
15338.14 264
15339.31 263
15340.48 302
15341.64 291
15342.81 281
15343.98 284
15345.15 261
15346.32 268
15347.49 275
15348.66 280
15349.83 272
15351.00 266
15352.17 274
15353.34 272
15354.51 234
15355.68 293
15356.85 289
15358.02 262
15359.19 246
15360.36 271
15361.53 277
15362.70 294
15363.87 261
15365.04 264
15366.21 252
15367.38 259
15368.55 268
15369.72 247
15370.89 266
15372.06 279
15373.23 271
15374.40 258
15375.57 278
15376.74 257
15377.91 275
15379.08 284
15380.25 285
15381.43 275
15382.60 294
15383.77 270
15384.94 281
15386.11 278
15387.28 284
15388.45 267
15389.62 256
15390.79 294
15391.96 261
15393.14 287
15394.31 266
15395.48 287
15396.65 282
15397.82 292
15398.99 292
15400.16 286
15401.34 283
15402.51 283
15403.68 258
15404.85 292
15406.02 308
15407.19 290
15408.37 280
15409.54 253
15410.71 278
15411.88 262
15413.05 270
15414.23 272
15415.40 276
15416.57 274
15417.74 275
15418.91 273
15420.09 276
15421.26 259
15422.43 306
15423.60 307
15424.78 265
15425.95 290
15427.12 271
15428.29 285
15429.47 264
15430.64 258
15431.81 285
15432.98 282
15434.16 238
15435.33 263
15436.50 258
15437.67 266
15438.85 276
15440.02 256
15441.19 279
15442.37 271
15443.54 280
15444.71 284
15445.89 262
15447.06 260
15448.23 278
15449.41 273
15450.58 282
15451.75 275
15452.93 271
15454.10 250
15455.27 270
15456.45 290
15457.62 267
15458.79 271
15459.97 234
15461.14 273
15462.32 268
15463.49 274
15464.66 260
15465.84 277
15467.01 267
15468.19 269
15469.36 253
15470.53 273
15471.71 258
15472.88 260
15474.06 286
15475.23 283
15476.41 275
15477.58 253
15478.75 279
15479.93 258
15481.10 278
15482.28 245
15483.45 270
15484.63 285
15485.80 275
15486.98 273
15488.15 274
15489.33 256
15490.50 271
15491.68 284
15492.85 259
15494.03 270
15495.20 274
15496.38 274
15497.55 277
15498.73 269
15499.90 264
15501.08 287
15502.25 270
15503.43 286
15504.60 243
15505.78 269
15506.96 246
15508.13 243
15509.31 265
15510.48 253
15511.66 265
15512.83 264
15514.01 261
15515.19 268
15516.36 274
15517.54 273
15518.71 260
15519.89 275
15521.07 266
15522.24 243
15523.42 276
15524.59 287
15525.77 263
15526.95 266
15528.12 259
15529.30 273
15530.48 277
15531.65 278
15532.83 274
15534.01 272
15535.18 267
15536.36 279
15537.54 248
15538.71 263
15539.89 279
15541.07 310
15542.24 282
15543.42 265
15544.60 267
15545.77 250
15546.95 255
15548.13 285
15549.30 306
15550.48 280
15551.66 267
15552.84 313
15554.01 279
15555.19 274
15556.37 291
15557.55 279
15558.72 285
15559.90 263
15561.08 274
15562.26 282
15563.43 280
15564.61 293
15565.79 254
15566.97 266
15568.14 279
15569.32 278
15570.50 260
15571.68 315
15572.86 287
15574.03 287
15575.21 253
15576.39 297
15577.57 269
15578.75 261
15579.93 270
15581.10 277
15582.28 288
15583.46 287
15584.64 292
15585.82 277
15587.00 296
15588.18 310
15589.35 280
15590.53 303
15591.71 312
15592.89 309
15594.07 294
15595.25 274
15596.43 310
15597.61 321
15598.78 280
15599.96 277
15601.14 291
15602.32 314
15603.50 317
15604.68 286
15605.86 291
15607.04 295
15608.22 313
15609.40 316
15610.58 302
15611.76 357
15612.94 308
15614.12 336
15615.30 330
15616.48 332
15617.66 323
15618.84 306
15620.01 337
15621.19 321
15622.37 308
15623.55 307
15624.73 340
15625.91 320
15627.09 309
15628.27 301
15629.46 326
15630.64 310
15631.82 324
15633.00 318
15634.18 323
15635.36 302
15636.54 313
15637.72 317
15638.90 329
15640.08 319
15641.26 309
15642.44 300
15643.62 311
15644.80 336
15645.98 325
15647.16 329
15648.34 314
15649.52 315
15650.71 329
15651.89 321
15653.07 322
15654.25 350
15655.43 346
15656.61 323
15657.79 329
15658.97 329
15660.16 346
15661.34 344
15662.52 334
15663.70 317
15664.88 354
15666.06 336
15667.24 334
15668.43 325
15669.61 317
15670.79 341
15671.97 337
15673.15 339
15674.33 356
15675.52 313
15676.70 317
15677.88 339
15679.06 333
15680.24 332
15681.43 330
15682.61 354
15683.79 297
15684.97 328
15686.16 314
15687.34 310
15688.52 307
15689.70 325
15690.89 328
15692.07 339
15693.25 311
15694.43 326
15695.62 313
15696.80 300
15697.98 329
15699.16 328
15700.35 323
15701.53 319
15702.71 304
15703.90 330
15705.08 323
15706.26 300
15707.45 333
15708.63 327
15709.81 351
15711.00 343
15712.18 331
15713.36 319
15714.55 338
15715.73 342
15716.91 307
15718.10 316
15719.28 312
15720.46 334
15721.65 347
15722.83 338
15724.01 342
15725.20 349
15726.38 329
15727.57 320
15728.75 325
15729.93 320
15731.12 328
15732.30 346
15733.49 325
15734.67 326
15735.85 345
15737.04 327
15738.22 340
15739.41 362
15740.59 322
15741.78 342
15742.96 346
15744.14 362
15745.33 377
15746.51 363
15747.70 350
15748.88 373
15750.07 372
15751.25 338
15752.44 348
15753.62 345
15754.81 365
15755.99 345
15757.18 393
15758.36 390
15759.55 385
15760.73 335
15761.92 340
15763.10 356
15764.29 351
15765.47 347
15766.66 361
15767.84 361
15769.03 366
15770.21 356
15771.40 333
15772.59 326
15773.77 336
15774.96 350
15776.14 341
15777.33 301
15778.51 319
15779.70 323
15780.89 327
15782.07 319
15783.26 311
15784.44 325
15785.63 332
15786.82 319
15788.00 345
15789.19 324
15790.37 294
15791.56 299
15792.75 309
15793.93 318
15795.12 285
15796.31 332
15797.49 320
15798.68 319
15799.87 302
15801.05 310
15802.24 303
15803.43 310
15804.61 309
15805.80 310
15806.99 278
15808.17 305
15809.36 312
15810.55 295
15811.73 279
15812.92 283
15814.11 295
15815.30 301
15816.48 277
15817.67 316
15818.86 323
15820.05 280
15821.23 314
15822.42 308
15823.61 298
15824.80 284
15825.98 258
15827.17 308
15828.36 321
15829.55 288
15830.73 261
15831.92 290
15833.11 294
15834.30 299
15835.49 271
15836.67 306
15837.86 310
15839.05 309
15840.24 294
15841.43 288
15842.61 299
15843.80 316
15844.99 307
15846.18 291
15847.37 305
15848.56 295
15849.74 305
15850.93 324
15852.12 288
15853.31 273
15854.50 310
15855.69 296
15856.88 289
15858.06 298
15859.25 312
15860.44 307
15861.63 296
15862.82 292
15864.01 280
15865.20 282
15866.39 288
15867.58 318
15868.77 296
15869.95 266
15871.14 289
15872.33 305
15873.52 297
15874.71 317
15875.90 291
15877.09 282
15878.28 287
15879.47 294
15880.66 277
15881.85 286
15883.04 308
15884.23 289
15885.42 317
15886.61 303
15887.80 275
15888.99 290
15890.18 315
15891.37 306
15892.56 315
15893.75 334
15894.94 318
15896.13 319
15897.32 325
15898.51 301
15899.70 316
15900.89 310
15902.08 328
15903.27 339
15904.46 315
15905.65 323
15906.84 302
15908.03 301
15909.22 292
15910.42 317
15911.61 312
15912.80 355
15913.99 304
15915.18 323
15916.37 327
15917.56 302
15918.75 301
15919.94 304
15921.13 309
15922.32 310
15923.52 309
15924.71 298
15925.90 321
15927.09 293
15928.28 350
15929.47 324
15930.66 332
15931.86 316
15933.05 286
15934.24 321
15935.43 329
15936.62 318
15937.81 317
15939.01 320
15940.20 324
15941.39 343
15942.58 317
15943.77 306
15944.97 300
15946.16 295
15947.35 311
15948.54 294
15949.73 264
15950.93 285
15952.12 281
15953.31 287
15954.50 299
15955.70 290
15956.89 276
15958.08 250
15959.27 267
15960.47 270
15961.66 289
15962.85 302
15964.04 272
15965.24 287
15966.43 288
15967.62 286
15968.82 263
15970.01 259
15971.20 263
15972.40 277
15973.59 253
15974.78 268
15975.97 259
15977.17 268
15978.36 290
15979.55 276
15980.75 250
15981.94 267
15983.13 287
15984.33 271
15985.52 259
15986.72 272
15987.91 267
15989.10 270
15990.30 286
15991.49 265
15992.68 272
15993.88 284
15995.07 273
15996.27 261
15997.46 273
15998.65 287
15999.85 297
16001.04 264
16002.24 239
16003.43 237
16004.63 285
16005.82 247
16007.01 233
16008.21 244
16009.40 243
16010.60 271
16011.79 257
16012.99 267
16014.18 270
16015.38 277
16016.57 290
16017.76 257
16018.96 273
16020.15 250
16021.35 262
16022.54 262
16023.74 260
16024.93 269
16026.13 259
16027.32 295
16028.52 263
16029.72 242
16030.91 249
16032.11 257
16033.30 273
16034.50 257
16035.69 254
16036.89 252
16038.08 268
16039.28 240
16040.47 249
16041.67 241
16042.87 259
16044.06 256
16045.26 286
16046.45 256
16047.65 268
16048.84 260
16050.04 226
16051.24 230
16052.43 264
16053.63 263
16054.82 240
16056.02 267
16057.22 265
16058.41 247
16059.61 264
16060.81 250
16062.00 255
16063.20 226
16064.40 248
16065.59 247
16066.79 249
16067.99 259
16069.18 254
16070.38 246
16071.58 261
16072.77 263
16073.97 272
16075.17 257
16076.36 244
16077.56 245
16078.76 254
16079.95 264
16081.15 234
16082.35 227
16083.55 258
16084.74 227
16085.94 222
16087.14 209
16088.33 241
16089.53 250
16090.73 257
16091.93 257
16093.12 243
16094.32 246
16095.52 264
16096.72 244
16097.92 235
16099.11 233
16100.31 232
16101.51 242
16102.71 246
16103.90 248
16105.10 225
16106.30 268
16107.50 251
16108.70 245
16109.90 258
16111.09 256
16112.29 247
16113.49 252
16114.69 262
16115.89 238
16117.09 245
16118.28 263
16119.48 233
16120.68 252
16121.88 253
16123.08 238
16124.28 267
16125.48 212
16126.67 260
16127.87 255
16129.07 235
16130.27 260
16131.47 252
16132.67 235
16133.87 233
16135.07 227
16136.27 257
16137.47 241
16138.67 246
16139.86 252
16141.06 264
16142.26 271
16143.46 249
16144.66 255
16145.86 246
16147.06 238
16148.26 226
16149.46 248
16150.66 246
16151.86 249
16153.06 251
16154.26 224
16155.46 256
16156.66 248
16157.86 234
16159.06 227
16160.26 270
16161.46 238
16162.66 245
16163.86 248
16165.06 249
16166.26 237
16167.46 220
16168.66 244
16169.86 260
16171.06 256
16172.26 256
16173.46 264
16174.66 243
16175.86 224
16177.07 259
16178.27 286
16179.47 237
16180.67 273
16181.87 247
16183.07 249
16184.27 231
16185.47 246
16186.67 233
16187.87 243
16189.07 245
16190.28 233
16191.48 233
16192.68 263
16193.88 239
16195.08 238
16196.28 236
16197.48 215
16198.69 251
16199.89 260
16201.09 255
16202.29 245
16203.49 264
16204.69 238
16205.90 223
16207.10 235
16208.30 232
16209.50 261
16210.70 240
16211.91 241
16213.11 228
16214.31 245
16215.51 224
16216.71 240
16217.92 263
16219.12 220
16220.32 219
16221.52 256
16222.72 234
16223.93 264
16225.13 245
16226.33 244
16227.53 267
16228.74 268
16229.94 249
16231.14 243
16232.35 265
16233.55 238
16234.75 250
16235.95 248
16237.16 250
16238.36 272
16239.56 262
16240.77 258
16241.97 244
16243.17 243
16244.38 246
16245.58 253
16246.78 253
16247.99 242
16249.19 230
16250.39 256
16251.60 254
16252.80 271
16254.00 269
16255.21 249
16256.41 259
16257.61 267
16258.82 256
16260.02 266
16261.22 260
16262.43 244
16263.63 267
16264.84 262
16266.04 275
16267.24 280
16268.45 260
16269.65 232
16270.86 262
16272.06 254
16273.27 278
16274.47 264
16275.67 272
16276.88 275
16278.08 274
16279.29 246
16280.49 266
16281.70 259
16282.90 257
16284.11 259
16285.31 271
16286.52 268
16287.72 267
16288.92 306
16290.13 256
16291.33 281
16292.54 267
16293.74 287
16294.95 266
16296.15 274
16297.36 273
16298.57 284
16299.77 278
16300.98 265
16302.18 269
16303.39 259
16304.59 262
16305.80 247
16307.00 271
16308.21 256
16309.41 275
16310.62 282
16311.83 290
16313.03 275
16314.24 271
16315.44 258
16316.65 274
16317.85 279
16319.06 274
16320.27 289
16321.47 258
16322.68 254
16323.88 242
16325.09 284
16326.30 277
16327.50 272
16328.71 242
16329.92 254
16331.12 248
16332.33 255
16333.54 226
16334.74 241
16335.95 230
16337.16 250
16338.36 251
16339.57 240
16340.78 232
16341.98 228
16343.19 255
16344.40 242
16345.60 254
16346.81 244
16348.02 225
16349.22 232
16350.43 236
16351.64 229
16352.85 248
16354.05 248
16355.26 236
16356.47 229
16357.67 245
16358.88 254
16360.09 257
16361.30 253
16362.50 242
16363.71 245
16364.92 239
16366.13 212
16367.34 227
16368.54 233
16369.75 223
16370.96 204
16372.17 214
16373.37 223
16374.58 236
16375.79 239
16377.00 240
16378.21 226
16379.42 229
16380.62 219
16381.83 207
16383.04 214
16384.25 253
16385.46 245
16386.67 209
16387.87 227
16389.08 225
16390.29 208
16391.50 231
16392.71 247
16393.92 227
16395.13 215
16396.33 219
16397.54 228
16398.75 239
16399.96 216
16401.17 234
16402.38 232
16403.59 240
16404.80 237
16406.01 223
16407.22 231
16408.42 237
16409.63 218
16410.84 223
16412.05 212
16413.26 230
16414.47 216
16415.68 235
16416.89 217
16418.10 215
16419.31 232
16420.52 217
16421.73 225
16422.94 226
16424.15 225
16425.36 230
16426.57 223
16427.78 236
16428.99 227
16430.20 202
16431.41 201
16432.62 237
16433.83 217
16435.04 218
16436.25 213
16437.46 227
16438.67 237
16439.88 226
16441.09 202
16442.30 208
16443.51 231
16444.72 194
16445.93 225
16447.14 211
16448.36 225
16449.57 227
16450.78 217
16451.99 226
16453.20 211
16454.41 214
16455.62 225
16456.83 207
16458.04 235
16459.25 206
16460.47 208
16461.68 217
16462.89 219
16464.10 236
16465.31 222
16466.52 199
16467.73 230
16468.94 227
16470.16 223
16471.37 199
16472.58 228
16473.79 230
16475.00 204
16476.21 221
16477.43 189
16478.64 209
16479.85 196
16481.06 203
16482.27 239
16483.49 213
16484.70 215
16485.91 230
16487.12 203
16488.33 209
16489.55 188
16490.76 197
16491.97 217
16493.18 210
16494.40 207
16495.61 227
16496.82 198
16498.03 187
16499.25 208
16500.46 203
16501.67 217
16502.88 205
16504.10 201
16505.31 221
16506.52 223
16507.74 207
16508.95 213
16510.16 212
16511.37 220
16512.59 214
16513.80 204
16515.01 195
16516.23 204
16517.44 220
16518.65 213
16519.87 213
16521.08 202
16522.29 209
16523.51 222
16524.72 222
16525.93 199
16527.15 208
16528.36 219
16529.58 176
16530.79 206
16532.00 198
16533.22 197
16534.43 203
16535.64 200
16536.86 192
16538.07 218
16539.29 223
16540.50 206
16541.72 186
16542.93 195
16544.14 222
16545.36 211
16546.57 222
16547.79 202
16549.00 197
16550.22 178
16551.43 209
16552.64 219
16553.86 210
16555.07 218
16556.29 220
16557.50 223
16558.72 210
16559.93 215
16561.15 209
16562.36 196
16563.58 219
16564.79 221
16566.01 203
16567.22 226
16568.44 194
16569.65 205
16570.87 213
16572.08 206
16573.30 192
16574.51 200
16575.73 211
16576.95 198
16578.16 198
16579.38 199
16580.59 212
16581.81 200
16583.02 195
16584.24 218
16585.45 211
16586.67 215
16587.89 194
16589.10 215
16590.32 208
16591.53 195
16592.75 218
16593.97 219
16595.18 201
16596.40 193
16597.61 209
16598.83 179
16600.05 224
16601.26 211
16602.48 193
16603.70 197
16604.91 193
16606.13 206
16607.35 202
16608.56 187
16609.78 199
16611.00 210
16612.21 203
16613.43 205
16614.65 197
16615.86 209
16617.08 207
16618.30 195
16619.51 214
16620.73 192
16621.95 210
16623.17 201
16624.38 214
16625.60 198
16626.82 217
16628.03 195
16629.25 206
16630.47 183
16631.69 188
16632.90 194
16634.12 198
16635.34 199
16636.56 181
16637.77 218
16638.99 198
16640.21 201
16641.43 193
16642.65 199
16643.86 191
16645.08 203
16646.30 211
16647.52 202
16648.74 197
16649.95 187
16651.17 186
16652.39 214
16653.61 165
16654.83 192
16656.05 212
16657.26 209
16658.48 193
16659.70 188
16660.92 197
16662.14 211
16663.36 217
16664.58 217
16665.79 206
16667.01 188
16668.23 198
16669.45 190
16670.67 208
16671.89 197
16673.11 186
16674.33 193
16675.55 193
16676.76 204
16677.98 177
16679.20 182
16680.42 197
16681.64 204
16682.86 188
16684.08 195
16685.30 211
16686.52 197
16687.74 199
16688.96 194
16690.18 190
16691.40 205
16692.62 186
16693.84 179
16695.06 178
16696.28 187
16697.50 206
16698.72 200
16699.94 197
16701.16 208
16702.38 190
16703.60 192
16704.82 185
16706.04 178
16707.26 203
16708.48 188
16709.70 215
16710.92 219
16712.14 196
16713.36 187
16714.58 193
16715.80 200
16717.02 189
16718.24 214
16719.46 193
16720.68 212
16721.90 197
16723.12 195
16724.34 189
16725.57 212
16726.79 196
16728.01 202
16729.23 184
16730.45 201
16731.67 187
16732.89 198
16734.11 192
16735.33 195
16736.56 190
16737.78 211
16739.00 204
16740.22 180
16741.44 204
16742.66 191
16743.88 186
16745.11 206
16746.33 192
16747.55 205
16748.77 205
16749.99 180
16751.21 203
16752.44 191
16753.66 210
16754.88 213
16756.10 208
16757.32 188
16758.55 190
16759.77 196
16760.99 177
16762.21 190
16763.44 189
16764.66 208
16765.88 193
16767.10 172
16768.32 189
16769.55 200
16770.77 210
16771.99 191
16773.22 179
16774.44 195
16775.66 207
16776.88 198
16778.11 215
16779.33 201
16780.55 197
16781.77 205
16783.00 195
16784.22 190
16785.44 194
16786.67 174
16787.89 164
16789.11 176
16790.34 162
16791.56 186
16792.78 178
16794.01 205
16795.23 179
16796.45 181
16797.68 185
16798.90 185
16800.12 182
16801.35 207
16802.57 196
16803.80 222
16805.02 193
16806.24 202
16807.47 198
16808.69 201
16809.91 205
16811.14 201
16812.36 193
16813.59 204
16814.81 224
16816.04 198
16817.26 216
16818.48 192
16819.71 181
16820.93 203
16822.16 195
16823.38 200
16824.61 178
16825.83 180
16827.06 172
16828.28 194
16829.50 226
16830.73 193
16831.95 189
16833.18 194
16834.40 181
16835.63 202
16836.85 195
16838.08 217
16839.30 202
16840.53 197
16841.75 194
16842.98 216
16844.20 216
16845.43 220
16846.65 187
16847.88 213
16849.11 183
16850.33 200
16851.56 211
16852.78 201
16854.01 208
16855.23 204
16856.46 201
16857.68 176
16858.91 193
16860.14 180
16861.36 203
16862.59 200
16863.81 199
16865.04 209
16866.27 201
16867.49 211
16868.72 194
16869.94 204
16871.17 196
16872.40 226
16873.62 198
16874.85 208
16876.08 182
16877.30 196
16878.53 215
16879.76 214
16880.98 201
16882.21 213
16883.43 215
16884.66 215
16885.89 213
16887.12 204
16888.34 227
16889.57 194
16890.80 188
16892.02 224
16893.25 217
16894.48 208
16895.70 185
16896.93 197
16898.16 223
16899.39 214
16900.61 195
16901.84 216
16903.07 212
16904.29 201
16905.52 214
16906.75 201
16907.98 188
16909.20 193
16910.43 205
16911.66 181
16912.89 189
16914.12 210
16915.34 189
16916.57 223
16917.80 211
16919.03 229
16920.26 199
16921.48 222
16922.71 190
16923.94 207
16925.17 200
16926.40 212
16927.62 215
16928.85 202
16930.08 184
16931.31 191
16932.54 200
16933.77 182
16934.99 198
16936.22 190
16937.45 185
16938.68 187
16939.91 202
16941.14 207
16942.37 207
16943.60 233
16944.82 223
16946.05 215
16947.28 219
16948.51 180
16949.74 172
16950.97 194
16952.20 192
16953.43 188
16954.66 189
16955.89 205
16957.12 207
16958.34 190
16959.57 191
16960.80 197
16962.03 182
16963.26 187
16964.49 204
16965.72 195
16966.95 188
16968.18 194
16969.41 189
16970.64 172
16971.87 178
16973.10 199
16974.33 214
16975.56 222
16976.79 191
16978.02 177
16979.25 181
16980.48 189
16981.71 192
16982.94 179
16984.17 194
16985.40 200
16986.63 211
16987.86 206
16989.09 206
16990.32 208
16991.55 204
16992.79 199
16994.02 186
16995.25 194
16996.48 237
16997.71 224
16998.94 201
17000.17 185
17001.40 188
17002.63 207
17003.86 185
17005.09 198
17006.32 210
17007.56 162
17008.79 193
17010.02 196
17011.25 208
17012.48 207
17013.71 196
17014.94 179
17016.18 181
17017.41 198
17018.64 192
17019.87 194
17021.10 203
17022.33 180
17023.57 197
17024.80 197
17026.03 175
17027.26 188
17028.49 195
17029.72 204
17030.96 180
17032.19 197
17033.42 194
17034.65 218
17035.88 202
17037.12 174
17038.35 182
17039.58 182
17040.81 186
17042.05 182
17043.28 191
17044.51 189
17045.74 193
17046.98 194
17048.21 187
17049.44 187
17050.67 186
17051.91 179
17053.14 176
17054.37 200
17055.61 180
17056.84 197
17058.07 206
17059.30 178
17060.54 187
17061.77 205
17063.00 177
17064.24 176
17065.47 207
17066.70 210
17067.94 186
17069.17 176
17070.40 173
17071.64 170
17072.87 183
17074.10 208
17075.34 196
17076.57 190
17077.81 198
17079.04 182
17080.27 190
17081.51 175
17082.74 188
17083.97 201
17085.21 209
17086.44 198
17087.68 157
17088.91 197
17090.15 185
17091.38 181
17092.61 206
17093.85 201
17095.08 191
17096.32 176
17097.55 180
17098.79 185
17100.02 172
17101.25 180
17102.49 178
17103.72 194
17104.96 173
17106.19 183
17107.43 182
17108.66 196
17109.90 202
17111.13 163
17112.37 185
17113.60 181
17114.84 181
17116.07 194
17117.31 200
17118.54 195
17119.78 213
17121.01 205
17122.25 181
17123.48 178
17124.72 180
17125.95 198
17127.19 200
17128.43 173
17129.66 196
17130.90 187
17132.13 195
17133.37 200
17134.60 196
17135.84 195
17137.08 178
17138.31 201
17139.55 188
17140.78 164
17142.02 168
17143.26 195
17144.49 212
17145.73 174
17146.96 190
17148.20 188
17149.44 201
17150.67 203
17151.91 188
17153.15 190
17154.38 202
17155.62 200
17156.85 178
17158.09 166
17159.33 171
17160.56 172
17161.80 175
17163.04 200
17164.28 178
17165.51 189
17166.75 207
17167.99 190
17169.22 185
17170.46 175
17171.70 200
17172.93 194
17174.17 168
17175.41 172
17176.65 180
17177.88 175
17179.12 192
17180.36 191
17181.60 193
17182.83 174
17184.07 169
17185.31 205
17186.55 199
17187.78 180
17189.02 198
17190.26 200
17191.50 204
17192.73 197
17193.97 184
17195.21 193
17196.45 199
17197.69 195
17198.92 192
17200.16 213
17201.40 203
17202.64 176
17203.88 189
17205.12 178
17206.35 194
17207.59 179
17208.83 182
17210.07 195
17211.31 190
17212.55 197
17213.78 183
17215.02 179
17216.26 188
17217.50 189
17218.74 181
17219.98 187
17221.22 185
17222.46 192
17223.69 184
17224.93 189
17226.17 195
17227.41 199
17228.65 197
17229.89 176
17231.13 182
17232.37 184
17233.61 181
17234.85 181
17236.09 204
17237.33 209
17238.57 183
17239.81 183
17241.04 159
17242.28 211
17243.52 184
17244.76 182
17246.00 188
17247.24 193
17248.48 164
17249.72 184
17250.96 178
17252.20 181
17253.44 204
17254.68 171
17255.92 195
17257.16 181
17258.40 163
17259.64 188
17260.88 187
17262.12 188
17263.37 192
17264.61 200
17265.85 178
17267.09 201
17268.33 164
17269.57 163
17270.81 153
17272.05 180
17273.29 164
17274.53 178
17275.77 171
17277.01 181
17278.25 147
17279.49 185
17280.74 177
17281.98 181
17283.22 171
17284.46 180
17285.70 178
17286.94 176
17288.18 182
17289.42 172
17290.66 192
17291.91 171
17293.15 185
17294.39 155
17295.63 171
17296.87 181
17298.11 166
17299.36 166
17300.60 178
17301.84 182
17303.08 184
17304.32 190
17305.56 183
17306.81 162
17308.05 172
17309.29 189
17310.53 160
17311.77 182
17313.02 188
17314.26 200
17315.50 167
17316.74 194
17317.99 202
17319.23 164
17320.47 167
17321.71 174
17322.96 171
17324.20 188
17325.44 149
17326.68 177
17327.93 183
17329.17 169
17330.41 180
17331.65 191
17332.90 181
17334.14 171
17335.38 169
17336.63 166
17337.87 179
17339.11 189
17340.36 166
17341.60 177
17342.84 180
17344.09 160
17345.33 168
17346.57 166
17347.82 167
17349.06 203
17350.30 174
17351.55 188
17352.79 189
17354.03 197
17355.28 165
17356.52 186
17357.76 161
17359.01 180
17360.25 189
17361.50 219
17362.74 176
17363.98 182
17365.23 186
17366.47 175
17367.72 163
17368.96 176
17370.21 178
17371.45 176
17372.69 179
17373.94 189
17375.18 188
17376.43 188
17377.67 205
17378.92 193
17380.16 191
17381.41 182
17382.65 189
17383.89 175
17385.14 178
17386.38 183
17387.63 179
17388.87 194
17390.12 169
17391.36 179
17392.61 177
17393.85 174
17395.10 164
17396.34 159
17397.59 196
17398.83 190
17400.08 195
17401.33 186
17402.57 186
17403.82 191
17405.06 180
17406.31 169
17407.55 184
17408.80 180
17410.04 193
17411.29 185
17412.54 183
17413.78 166
17415.03 162
17416.27 167
17417.52 164
17418.76 178
17420.01 184
17421.26 190
17422.50 181
17423.75 177
17425.00 179
17426.24 182
17427.49 159
17428.73 174
17429.98 178
17431.23 183
17432.47 191
17433.72 173
17434.97 174
17436.21 175
17437.46 167
17438.71 188
17439.95 183
17441.20 161
17442.45 164
17443.69 187
17444.94 182
17446.19 171
17447.43 174
17448.68 179
17449.93 182
17451.18 192
17452.42 209
17453.67 183
17454.92 174
17456.16 190
17457.41 193
17458.66 197
17459.91 179
17461.15 182
17462.40 173
17463.65 167
17464.90 187
17466.14 177
17467.39 177
17468.64 178
17469.89 180
17471.14 172
17472.38 178
17473.63 186
17474.88 194
17476.13 187
17477.38 192
17478.62 188
17479.87 184
17481.12 176
17482.37 182
17483.62 172
17484.86 178
17486.11 186
17487.36 195
17488.61 183
17489.86 193
17491.11 199
17492.36 195
17493.60 200
17494.85 203
17496.10 177
17497.35 173
17498.60 169
17499.85 168
17501.10 174
17502.35 176
17503.59 205
17504.84 198
17506.09 182
17507.34 186
17508.59 193
17509.84 198
17511.09 168
17512.34 177
17513.59 183
17514.84 197
17516.09 162
17517.34 178
17518.59 201
17519.84 181
17521.09 208
17522.33 191
17523.58 173
17524.83 179
17526.08 198
17527.33 184
17528.58 195
17529.83 199
17531.08 202
17532.33 195
17533.58 180
17534.83 192
17536.08 169
17537.33 187
17538.58 175
17539.83 176
17541.09 206
17542.34 205
17543.59 194
17544.84 203
17546.09 200
17547.34 206
17548.59 202
17549.84 194
17551.09 236
17552.34 205
17553.59 183
17554.84 181
17556.09 167
17557.34 207
17558.59 207
17559.85 219
17561.10 224
17562.35 201
17563.60 218
17564.85 204
17566.10 196
17567.35 197
17568.60 209
17569.86 194
17571.11 200
17572.36 171
17573.61 188
17574.86 202
17576.11 216
17577.36 193
17578.62 211
17579.87 198
17581.12 201
17582.37 199
17583.62 203
17584.87 219
17586.13 193
17587.38 186
17588.63 193
17589.88 188
17591.13 195
17592.39 186
17593.64 179
17594.89 200
17596.14 199
17597.40 203
17598.65 204
17599.90 210
17601.15 207
17602.41 211
17603.66 181
17604.91 201
17606.16 210
17607.42 208
17608.67 205
17609.92 205
17611.17 216
17612.43 200
17613.68 191
17614.93 199
17616.19 209
17617.44 203
17618.69 203
17619.95 206
17621.20 202
17622.45 189
17623.71 209
17624.96 200
17626.21 201
17627.47 187
17628.72 186
17629.97 180
17631.23 183
17632.48 201
17633.73 192
17634.99 199
17636.24 196
17637.49 181
17638.75 195
17640.00 196
17641.26 195
17642.51 215
17643.76 201
17645.02 216
17646.27 198
17647.53 190
17648.78 181
17650.03 187
17651.29 192
17652.54 208
17653.80 211
17655.05 187
17656.31 198
17657.56 204
17658.82 193
17660.07 196
17661.32 199
17662.58 205
17663.83 171
17665.09 192
17666.34 179
17667.60 197
17668.85 204
17670.11 179
17671.36 185
17672.62 188
17673.87 185
17675.13 189
17676.38 194
17677.64 185
17678.89 188
17680.15 171
17681.40 193
17682.66 194
17683.92 201
17685.17 227
17686.43 201
17687.68 187
17688.94 189
17690.19 194
17691.45 188
17692.70 199
17693.96 199
17695.22 191
17696.47 188
17697.73 181
17698.98 182
17700.24 171
17701.50 189
17702.75 185
17704.01 192
17705.26 189
17706.52 181
17707.78 185
17709.03 195
17710.29 176
17711.55 192
17712.80 194
17714.06 173
17715.32 200
17716.57 177
17717.83 199
17719.09 198
17720.34 198
17721.60 181
17722.86 183
17724.11 189
17725.37 204
17726.63 183
17727.88 191
17729.14 173
17730.40 166
17731.65 187
17732.91 215
17734.17 176
17735.43 206
17736.68 212
17737.94 202
17739.20 191
17740.46 177
17741.71 188
17742.97 185
17744.23 170
17745.49 187
17746.74 199
17748.00 181
17749.26 185
17750.52 182
17751.77 207
17753.03 196
17754.29 206
17755.55 204
17756.81 189
17758.06 184
17759.32 195
17760.58 205
17761.84 190
17763.10 198
17764.35 173
17765.61 183
17766.87 190
17768.13 174
17769.39 197
17770.65 194
17771.91 207
17773.16 192
17774.42 207
17775.68 188
17776.94 180
17778.20 189
17779.46 195
17780.72 198
17781.98 206
17783.23 187
17784.49 187
17785.75 178
17787.01 195
17788.27 197
17789.53 190
17790.79 196
17792.05 170
17793.31 188
17794.57 182
17795.83 183
17797.09 178
17798.34 221
17799.60 221
17800.86 213
17802.12 197
17803.38 188
17804.64 182
17805.90 211
17807.16 211
17808.42 202
17809.68 200
17810.94 175
17812.20 196
17813.46 221
17814.72 219
17815.98 180
17817.24 199
17818.50 198
17819.76 204
17821.02 190
17822.28 190
17823.54 187
17824.80 204
17826.06 206
17827.33 188
17828.59 196
17829.85 181
17831.11 221
17832.37 208
17833.63 193
17834.89 177
17836.15 195
17837.41 189
17838.67 175
17839.93 194
17841.19 195
17842.45 191
17843.72 200
17844.98 177
17846.24 180
17847.50 195
17848.76 195
17850.02 204
17851.28 191
17852.54 177
17853.81 169
17855.07 193
17856.33 177
17857.59 186
17858.85 159
17860.11 190
17861.38 178
17862.64 184
17863.90 179
17865.16 178
17866.42 184
17867.68 190
17868.95 178
17870.21 177
17871.47 180
17872.73 176
17874.00 200
17875.26 158
17876.52 169
17877.78 188
17879.04 188
17880.31 195
17881.57 193
17882.83 163
17884.09 191
17885.36 209
17886.62 193
17887.88 190
17889.14 160
17890.41 168
17891.67 199
17892.93 171
17894.20 177
17895.46 198
17896.72 187
17897.98 183
17899.25 185
17900.51 203
17901.77 190
17903.04 170
17904.30 204
17905.56 182
17906.83 176
17908.09 168
17909.35 198
17910.62 186
17911.88 174
17913.14 176
17914.41 186
17915.67 172
17916.93 175
17918.20 183
17919.46 187
17920.73 171
17921.99 183
17923.25 163
17924.52 179
17925.78 167
17927.05 177
17928.31 183
17929.57 190
17930.84 178
17932.10 188
17933.37 172
17934.63 165
17935.90 179
17937.16 178
17938.42 161
17939.69 167
17940.95 161
17942.22 177
17943.48 195
17944.75 170
17946.01 161
17947.28 178
17948.54 171
17949.81 172
17951.07 184
17952.34 170
17953.60 163
17954.87 191
17956.13 176
17957.40 149
17958.66 155
17959.93 174
17961.19 184
17962.46 174
17963.72 172
17964.99 169
17966.25 174
17967.52 167
17968.78 190
17970.05 192
17971.31 174
17972.58 192
17973.85 198
17975.11 176
17976.38 164
17977.64 191
17978.91 176
17980.18 176
17981.44 173
17982.71 184
17983.97 196
17985.24 205
17986.51 175
17987.77 175
17989.04 169
17990.30 179
17991.57 168
17992.84 171
17994.10 158
17995.37 164
17996.64 172
17997.90 175
17999.17 152
18000.44 170
18001.70 177
18002.97 192
18004.24 179
18005.50 164
18006.77 162
18008.04 183
18009.30 184
18010.57 165
18011.84 184
18013.10 156
18014.37 188
18015.64 184
18016.91 194
18018.17 176
18019.44 186
18020.71 188
18021.97 166
18023.24 163
18024.51 181
18025.78 182
18027.04 191
18028.31 167
18029.58 153
18030.85 178
18032.12 185
18033.38 189
18034.65 188
18035.92 185
18037.19 163
18038.45 198
18039.72 187
18040.99 185
18042.26 161
18043.53 165
18044.80 186
18046.06 189
18047.33 173
18048.60 178
18049.87 177
18051.14 202
18052.40 183
18053.67 190
18054.94 187
18056.21 161
18057.48 190
18058.75 197
18060.02 174
18061.29 154
18062.55 179
18063.82 171
18065.09 180
18066.36 180
18067.63 188
18068.90 204
18070.17 186
18071.44 178
18072.71 176
18073.98 206
18075.24 189
18076.51 192
18077.78 169
18079.05 186
18080.32 180
18081.59 176
18082.86 188
18084.13 216
18085.40 183
18086.67 178
18087.94 187
18089.21 194
18090.48 203
18091.75 187
18093.02 196
18094.29 185
18095.56 235
18096.83 209
18098.10 187
18099.37 181
18100.64 189
18101.91 185
18103.18 184
18104.45 195
18105.72 200
18106.99 185
18108.26 192
18109.53 201
18110.80 178
18112.07 178
18113.34 193
18114.61 203
18115.88 194
18117.15 198
18118.43 187
18119.70 200
18120.97 187
18122.24 184
18123.51 206
18124.78 195
18126.05 201
18127.32 206
18128.59 179
18129.86 185
18131.14 211
18132.41 190
18133.68 213
18134.95 187
18136.22 184
18137.49 188
18138.76 200
18140.04 206
18141.31 201
18142.58 205
18143.85 199
18145.12 203
18146.39 198
18147.67 213
18148.94 193
18150.21 215
18151.48 200
18152.75 186
18154.02 170
18155.30 177
18156.57 190
18157.84 190
18159.11 185
18160.39 198
18161.66 206
18162.93 213
18164.20 192
18165.47 165
18166.75 185
18168.02 200
18169.29 208
18170.56 193
18171.84 199
18173.11 193
18174.38 194
18175.66 182
18176.93 195
18178.20 195
18179.47 197
18180.75 215
18182.02 203
18183.29 182
18184.57 192
18185.84 205
18187.11 210
18188.39 184
18189.66 173
18190.93 220
18192.21 192
18193.48 210
18194.75 186
18196.03 200
18197.30 191
18198.57 216
18199.85 210
18201.12 202
18202.39 191
18203.67 199
18204.94 207
18206.22 207
18207.49 204
18208.76 209
18210.04 221
18211.31 198
18212.59 205
18213.86 200
18215.13 216
18216.41 200
18217.68 219
18218.96 220
18220.23 226
18221.51 202
18222.78 189
18224.05 199
18225.33 202
18226.60 226
18227.88 211
18229.15 204
18230.43 186
18231.70 191
18232.98 211
18234.25 216
18235.53 200
18236.80 211
18238.08 194
18239.35 215
18240.63 207
18241.90 202
18243.18 183
18244.45 200
18245.73 210
18247.00 187
18248.28 194
18249.55 189
18250.83 201
18252.10 196
18253.38 186
18254.65 194
18255.93 221
18257.21 215
18258.48 187
18259.76 196
18261.03 193
18262.31 193
18263.58 199
18264.86 216
18266.14 194
18267.41 190
18268.69 194
18269.96 193
18271.24 178
18272.52 185
18273.79 198
18275.07 192
18276.35 198
18277.62 194
18278.90 171
18280.17 183
18281.45 201
18282.73 191
18284.00 183
18285.28 160
18286.56 179
18287.83 176
18289.11 208
18290.39 183
18291.66 190
18292.94 155
18294.22 187
18295.50 179
18296.77 188
18298.05 174
18299.33 188
18300.60 176
18301.88 169
18303.16 204
18304.43 191
18305.71 201
18306.99 168
18308.27 174
18309.54 161
18310.82 179
18312.10 172
18313.38 217
18314.65 184
18315.93 188
18317.21 191
18318.49 172
18319.77 173
18321.04 163
18322.32 185
18323.60 168
18324.88 153
18326.16 204
18327.43 202
18328.71 210
18329.99 187
18331.27 175
18332.55 212
18333.82 181
18335.10 170
18336.38 173
18337.66 196
18338.94 178
18340.22 189
18341.50 211
18342.77 189
18344.05 183
18345.33 175
18346.61 186
18347.89 195
18349.17 186
18350.45 175
18351.73 196
18353.00 189
18354.28 161
18355.56 172
18356.84 177
18358.12 188
18359.40 191
18360.68 206
18361.96 165
18363.24 186
18364.52 171
18365.80 202
18367.08 180
18368.36 157
18369.64 164
18370.91 169
18372.19 178
18373.47 180
18374.75 182
18376.03 196
18377.31 176
18378.59 167
18379.87 172
18381.15 192
18382.43 191
18383.71 188
18384.99 212
18386.27 182
18387.55 199
18388.83 162
18390.11 180
18391.39 193
18392.67 189
18393.95 181
18395.24 176
18396.52 167
18397.80 177
18399.08 195
18400.36 181
18401.64 175
18402.92 168
18404.20 183
18405.48 202
18406.76 195
18408.04 165
18409.32 169
18410.60 174
18411.89 176
18413.17 164
18414.45 185
18415.73 174
18417.01 169
18418.29 177
18419.57 196
18420.85 177
18422.13 172
18423.42 181
18424.70 180
18425.98 191
18427.26 173
18428.54 183
18429.82 168
18431.11 174
18432.39 177
18433.67 184
18434.95 199
18436.23 184
18437.51 173
18438.80 183
18440.08 178
18441.36 182
18442.64 178
18443.93 185
18445.21 199
18446.49 176
18447.77 181
18449.05 171
18450.34 183
18451.62 195
18452.90 188
18454.18 180
18455.47 174
18456.75 169
18458.03 204
18459.31 172
18460.60 175
18461.88 185
18463.16 175
18464.45 181
18465.73 155
18467.01 185
18468.29 183
18469.58 176
18470.86 200
18472.14 188
18473.43 173
18474.71 169
18475.99 185
18477.28 183
18478.56 175
18479.84 186
18481.13 189
18482.41 170
18483.69 183
18484.98 197
18486.26 184
18487.54 186
18488.83 190
18490.11 177
18491.40 170
18492.68 173
18493.96 184
18495.25 182
18496.53 183
18497.81 171
18499.10 156
18500.38 166
18501.67 150
18502.95 181
18504.24 185
18505.52 178
18506.80 175
18508.09 170
18509.37 169
18510.66 173
18511.94 183
18513.23 166
18514.51 180
18515.80 187
18517.08 174
18518.37 177
18519.65 202
18520.93 179
18522.22 189
18523.50 185
18524.79 181
18526.07 187
18527.36 184
18528.64 175
18529.93 179
18531.21 170
18532.50 163
18533.79 164
18535.07 173
18536.36 170
18537.64 191
18538.93 175
18540.21 181
18541.50 180
18542.78 187
18544.07 196
18545.35 189
18546.64 183
18547.93 186
18549.21 161
18550.50 195
18551.78 186
18553.07 176
18554.36 196
18555.64 186
18556.93 192
18558.21 188
18559.50 191
18560.79 176
18562.07 201
18563.36 199
18564.64 168
18565.93 177
18567.22 182
18568.50 196
18569.79 203
18571.08 179
18572.36 199
18573.65 211
18574.94 171
18576.22 183
18577.51 191
18578.80 167
18580.08 163
18581.37 202
18582.66 189
18583.95 187
18585.23 166
18586.52 194
18587.81 192
18589.09 190
18590.38 183
18591.67 201
18592.96 191
18594.24 197
18595.53 193
18596.82 187
18598.11 193
18599.39 184
18600.68 184
18601.97 200
18603.26 192
18604.54 193
18605.83 167
18607.12 179
18608.41 201
18609.69 211
18610.98 216
18612.27 220
18613.56 203
18614.85 192
18616.13 208
18617.42 199
18618.71 195
18620.00 176
18621.29 185
18622.58 181
18623.86 179
18625.15 181
18626.44 184
18627.73 167
18629.02 178
18630.31 198
18631.60 201
18632.88 182
18634.17 206
18635.46 186
18636.75 209
18638.04 219
18639.33 185
18640.62 184
18641.91 205
18643.20 178
18644.48 183
18645.77 181
18647.06 180
18648.35 189
18649.64 161
18650.93 184
18652.22 187
18653.51 196
18654.80 184
18656.09 192
18657.38 190
18658.67 169
18659.96 188
18661.25 188
18662.54 163
18663.83 191
18665.12 160
18666.41 181
18667.70 171
18668.99 170
18670.28 189
18671.57 179
18672.86 171
18674.15 175
18675.44 188
18676.73 187
18678.02 185
18679.31 179
18680.60 165
18681.89 182
18683.18 192
18684.47 189
18685.76 185
18687.05 158
18688.34 185
18689.63 187
18690.92 187
18692.21 160
18693.50 170
18694.79 178
18696.08 186
18697.38 149
18698.67 179
18699.96 181
18701.25 168
18702.54 179
18703.83 185
18705.12 177
18706.41 190
18707.70 183
18709.00 194
18710.29 156
18711.58 169
18712.87 174
18714.16 176
18715.45 172
18716.74 163
18718.04 173
18719.33 184
18720.62 189
18721.91 183
18723.20 176
18724.50 160
18725.79 174
18727.08 186
18728.37 192
18729.66 166
18730.96 151
18732.25 178
18733.54 161
18734.83 171
18736.12 176
18737.42 184
18738.71 184
18740.00 176
18741.29 166
18742.59 152
18743.88 166
18745.17 181
18746.46 174
18747.76 167
18749.05 151
18750.34 169
18751.63 169
18752.93 166
18754.22 167
18755.51 163
18756.81 189
18758.10 174
18759.39 160
18760.69 170
18761.98 162
18763.27 173
18764.56 174
18765.86 172
18767.15 172
18768.44 173
18769.74 169
18771.03 180
18772.33 176
18773.62 165
18774.91 187
18776.21 162
18777.50 144
18778.79 158
18780.09 167
18781.38 176
18782.67 171
18783.97 171
18785.26 168
18786.56 182
18787.85 165
18789.14 186
18790.44 174
18791.73 176
18793.03 180
18794.32 159
18795.62 176
18796.91 169
18798.20 178
18799.50 174
18800.79 174
18802.09 164
18803.38 179
18804.68 190
18805.97 167
18807.27 165
18808.56 171
18809.86 178
18811.15 161
18812.45 184
18813.74 177
18815.04 164
18816.33 169
18817.63 153
18818.92 174
18820.22 176
18821.51 170
18822.81 182
18824.10 158
18825.40 177
18826.69 176
18827.99 184
18829.28 168
18830.58 203
18831.87 183
18833.17 179
18834.47 165
18835.76 172
18837.06 180
18838.35 164
18839.65 148
18840.95 150
18842.24 177
18843.54 157
18844.83 185
18846.13 166
18847.43 154
18848.72 164
18850.02 180
18851.31 172
18852.61 165
18853.91 163
18855.20 174
18856.50 182
18857.80 170
18859.09 184
18860.39 176
18861.69 158
18862.98 142
18864.28 182
18865.58 176
18866.87 154
18868.17 167
18869.47 157
18870.76 170
18872.06 137
18873.36 178
18874.65 171
18875.95 162
18877.25 175
18878.54 188
18879.84 162
18881.14 164
18882.44 196
18883.73 175
18885.03 171
18886.33 154
18887.63 164
18888.92 155
18890.22 187
18891.52 184
18892.82 174
18894.11 180
18895.41 161
18896.71 189
18898.01 182
18899.31 175
18900.60 181
18901.90 162
18903.20 175
18904.50 183
18905.80 176
18907.09 154
18908.39 159
18909.69 180
18910.99 169
18912.29 165
18913.59 176
18914.88 182
18916.18 171
18917.48 178
18918.78 154
18920.08 166
18921.38 163
18922.67 170
18923.97 189
18925.27 171
18926.57 154
18927.87 159
18929.17 177
18930.47 180
18931.77 154
18933.07 165
18934.37 176
18935.66 162
18936.96 172
18938.26 151
18939.56 160
18940.86 185
18942.16 181
18943.46 180
18944.76 167
18946.06 163
18947.36 193
18948.66 169
18949.96 169
18951.26 159
18952.56 170
18953.86 167
18955.16 177
18956.46 179
18957.76 164
18959.06 173
18960.36 159
18961.66 182
18962.96 176
18964.26 166
18965.56 160
18966.86 161
18968.16 158
18969.46 178
18970.76 161
18972.06 165
18973.36 183
18974.66 171
18975.96 164
18977.26 158
18978.56 163
18979.86 160
18981.16 178
18982.46 176
18983.76 181
18985.06 148
18986.37 163
18987.67 158
18988.97 160
18990.27 171
18991.57 145
18992.87 164
18994.17 155
18995.47 183
18996.77 167
18998.07 159
18999.38 146
19000.68 156
19001.98 154
19003.28 152
19004.58 179
19005.88 174
19007.18 166
19008.49 165
19009.79 180
19011.09 164
19012.39 177
19013.69 156
19015.00 171
19016.30 137
19017.60 173
19018.90 163
19020.20 152
19021.51 165
19022.81 164
19024.11 176
19025.41 154
19026.71 149
19028.02 169
19029.32 164
19030.62 152
19031.92 163
19033.23 144
19034.53 176
19035.83 170
19037.13 169
19038.44 147
19039.74 168
19041.04 153
19042.34 177
19043.65 171
19044.95 153
19046.25 146
19047.56 151
19048.86 168
19050.16 151
19051.47 164
19052.77 155
19054.07 161
19055.37 151
19056.68 172
19057.98 160
19059.28 153
19060.59 153
19061.89 156
19063.20 139
19064.50 156
19065.80 164
19067.11 150
19068.41 142
19069.71 179
19071.02 172
19072.32 167
19073.62 169
19074.93 153
19076.23 162
19077.54 152
19078.84 161
19080.14 146
19081.45 187
19082.75 161
19084.06 187
19085.36 168
19086.67 174
19087.97 160
19089.27 159
19090.58 157
19091.88 177
19093.19 132
19094.49 150
19095.80 150
19097.10 150
19098.41 161
19099.71 145
19101.02 164
19102.32 165
19103.63 167
19104.93 165
19106.24 179
19107.54 157
19108.85 151
19110.15 155
19111.46 152
19112.76 160
19114.07 152
19115.37 182
19116.68 152
19117.98 166
19119.29 137
19120.59 163
19121.90 172
19123.20 140
19124.51 143
19125.82 152
19127.12 162
19128.43 171
19129.73 160
19131.04 173
19132.34 164
19133.65 152
19134.96 156
19136.26 170
19137.57 162
19138.87 157
19140.18 177
19141.49 161
19142.79 179
19144.10 162
19145.41 160
19146.71 171
19148.02 151
19149.32 148
19150.63 146
19151.94 145
19153.24 180
19154.55 171
19155.86 150
19157.16 167
19158.47 166
19159.78 187
19161.08 157
19162.39 171
19163.70 155
19165.01 182
19166.31 141
19167.62 158
19168.93 166
19170.23 152
19171.54 154
19172.85 160
19174.16 168
19175.46 153
19176.77 170
19178.08 147
19179.39 168
19180.69 140
19182.00 144
19183.31 159
19184.62 164
19185.92 162
19187.23 156
19188.54 178
19189.85 174
19191.15 171
19192.46 176
19193.77 167
19195.08 160
19196.39 174
19197.69 168
19199.00 180
19200.31 159
19201.62 170
19202.93 164
19204.24 171
19205.54 145
19206.85 171
19208.16 154
19209.47 164
19210.78 139
19212.09 172
19213.40 165
19214.70 143
19216.01 177
19217.32 171
19218.63 166
19219.94 153
19221.25 158
19222.56 154
19223.87 168
19225.18 147
19226.48 166
19227.79 153
19229.10 153
19230.41 169
19231.72 172
19233.03 153
19234.34 154
19235.65 140
19236.96 146
19238.27 179
19239.58 145
19240.89 174
19242.20 147
19243.51 163
19244.82 159
19246.13 149
19247.44 160
19248.75 160
19250.06 144
19251.37 158
19252.67 143
19253.98 157
19255.30 165
19256.61 161
19257.92 144
19259.23 141
19260.54 161
19261.85 160
19263.16 167
19264.47 144
19265.78 155
19267.09 161
19268.40 172
19269.71 148
19271.02 155
19272.33 128
19273.64 152
19274.95 167
19276.26 146
19277.57 158
19278.88 147
19280.19 149
19281.51 146
19282.82 154
19284.13 167
19285.44 156
19286.75 141
19288.06 153
19289.37 138
19290.68 152
19291.99 136
19293.31 143
19294.62 134
19295.93 161
19297.24 175
19298.55 140
19299.86 147
19301.18 148
19302.49 179
19303.80 142
19305.11 155
19306.42 151
19307.73 160
19309.05 168
19310.36 151
19311.67 164
19312.98 145
19314.29 159
19315.61 163
19316.92 159
19318.23 161
19319.54 149
19320.85 151
19322.17 151
19323.48 147
19324.79 177
19326.10 150
19327.42 153
19328.73 165
19330.04 169
19331.35 156
19332.67 155
19333.98 161
19335.29 146
19336.61 148
19337.92 147
19339.23 149
19340.54 124
19341.86 175
19343.17 142
19344.48 140
19345.80 163
19347.11 145
19348.42 155
19349.74 146
19351.05 162
19352.36 165
19353.68 148
19354.99 143
19356.30 160
19357.62 150
19358.93 155
19360.24 146
19361.56 171
19362.87 156
19364.19 160
19365.50 140
19366.81 140
19368.13 166
19369.44 151
19370.75 166
19372.07 165
19373.38 147
19374.70 161
19376.01 153
19377.33 148
19378.64 149
19379.95 154
19381.27 151
19382.58 143
19383.90 147
19385.21 158
19386.53 153
19387.84 150
19389.16 146
19390.47 145
19391.78 163
19393.10 138
19394.41 170
19395.73 156
19397.04 172
19398.36 152
19399.67 154
19400.99 159
19402.30 150
19403.62 159
19404.93 165
19406.25 154
19407.56 145
19408.88 167
19410.20 147
19411.51 145
19412.83 142
19414.14 163
19415.46 162
19416.77 147
19418.09 149
19419.40 139
19420.72 170
19422.03 144
19423.35 155
19424.67 148
19425.98 163
19427.30 145
19428.61 174
19429.93 147
19431.25 140
19432.56 143
19433.88 138
19435.19 142
19436.51 153
19437.83 166
19439.14 154
19440.46 161
19441.78 128
19443.09 145
19444.41 147
19445.73 166
19447.04 162
19448.36 148
19449.68 147
19450.99 186
19452.31 160
19453.63 149
19454.94 138
19456.26 153
19457.58 167
19458.89 147
19460.21 143
19461.53 146
19462.84 170
19464.16 148
19465.48 121
19466.80 166
19468.11 180
19469.43 164
19470.75 144
19472.07 154
19473.38 153
19474.70 153
19476.02 161
19477.34 171
19478.65 146
19479.97 148
19481.29 134
19482.61 164
19483.92 137
19485.24 156
19486.56 139
19487.88 159
19489.20 145
19490.51 162
19491.83 143
19493.15 153
19494.47 139
19495.79 131
19497.10 141
19498.42 173
19499.74 152
19501.06 152
19502.38 140
19503.70 134
19505.02 146
19506.33 144
19507.65 139
19508.97 131
19510.29 141
19511.61 154
19512.93 168
19514.25 151
19515.57 152
19516.88 139
19518.20 141
19519.52 155
19520.84 144
19522.16 126
19523.48 133
19524.80 138
19526.12 137
19527.44 128
19528.76 131
19530.08 152
19531.40 134
19532.71 140
19534.03 123
19535.35 137
19536.67 125
19537.99 141
19539.31 150
19540.63 156
19541.95 159
19543.27 138
19544.59 151
19545.91 143
19547.23 147
19548.55 125
19549.87 139
19551.19 145
19552.51 139
19553.83 144
19555.15 144
19556.47 135
19557.79 150
19559.11 158
19560.43 149
19561.75 145
19563.08 149
19564.40 155
19565.72 150
19567.04 139
19568.36 153
19569.68 142
19571.00 143
19572.32 157
19573.64 116
19574.96 147
19576.28 157
19577.60 144
19578.92 154
19580.25 145
19581.57 156
19582.89 144
19584.21 134
19585.53 150
19586.85 121
19588.17 130
19589.49 152
19590.82 147
19592.14 135
19593.46 131
19594.78 147
19596.10 131
19597.42 161
19598.75 154
19600.07 154
19601.39 136
19602.71 157
19604.03 148
19605.35 147
19606.68 137
19608.00 136
19609.32 136
19610.64 136
19611.96 150
19613.29 146
19614.61 154
19615.93 129
19617.25 139
19618.58 141
19619.90 136
19621.22 147
19622.54 158
19623.87 178
19625.19 164
19626.51 150
19627.83 136
19629.16 147
19630.48 152
19631.80 152
19633.13 139
19634.45 137
19635.77 154
19637.09 153
19638.42 149
19639.74 148
19641.06 117
19642.39 145
19643.71 143
19645.03 138
19646.36 144
19647.68 141
19649.00 161
19650.33 137
19651.65 159
19652.97 134
19654.30 152
19655.62 149
19656.94 126
19658.27 139
19659.59 128
19660.92 144
19662.24 172
19663.56 132
19664.89 143
19666.21 158
19667.54 139
19668.86 143
19670.18 124
19671.51 143
19672.83 152
19674.16 160
19675.48 149
19676.80 145
19678.13 142
19679.45 155
19680.78 143
19682.10 147
19683.43 146
19684.75 137
19686.08 127
19687.40 141
19688.73 135
19690.05 156
19691.38 140
19692.70 140
19694.02 137
19695.35 145
19696.67 141
19698.00 164
19699.33 160
19700.65 148
19701.98 140
19703.30 161
19704.63 142
19705.95 139
19707.28 145
19708.60 155
19709.93 152
19711.25 143
19712.58 137
19713.90 132
19715.23 144
19716.56 145
19717.88 148
19719.21 158
19720.53 145
19721.86 138
19723.18 129
19724.51 136
19725.84 143
19727.16 137
19728.49 141
19729.81 138
19731.14 148
19732.47 137
19733.79 136
19735.12 131
19736.45 141
19737.77 143
19739.10 127
19740.42 138
19741.75 149
19743.08 152
19744.40 148
19745.73 144
19747.06 157
19748.38 148
19749.71 148
19751.04 142
19752.37 140
19753.69 145
19755.02 145
19756.35 130
19757.67 148
19759.00 166
19760.33 143
19761.65 134
19762.98 158
19764.31 157
19765.64 143
19766.96 150
19768.29 151
19769.62 140
19770.95 140
19772.27 138
19773.60 132
19774.93 153
19776.26 140
19777.58 145
19778.91 145
19780.24 133
19781.57 145
19782.90 141
19784.22 142
19785.55 151
19786.88 148
19788.21 155
19789.54 148
19790.86 143
19792.19 138
19793.52 123
19794.85 142
19796.18 161
19797.51 151
19798.83 133
19800.16 137
19801.49 161
19802.82 144
19804.15 142
19805.48 150
19806.81 130
19808.13 139
19809.46 115
19810.79 125
19812.12 155
19813.45 139
19814.78 136
19816.11 119
19817.44 142
19818.77 165
19820.10 127
19821.42 127
19822.75 134
19824.08 119
19825.41 145
19826.74 143
19828.07 155
19829.40 128
19830.73 130
19832.06 142
19833.39 138
19834.72 151
19836.05 133
19837.38 139
19838.71 146
19840.04 149
19841.37 141
19842.70 144
19844.03 139
19845.36 150
19846.69 143
19848.02 139
19849.35 145
19850.68 156
19852.01 145
19853.34 144
19854.67 129
19856.00 151
19857.33 150
19858.66 148
19859.99 132
19861.32 136
19862.65 165
19863.98 139
19865.31 138
19866.64 139
19867.97 142
19869.30 133
19870.64 141
19871.97 135
19873.30 140
19874.63 139
19875.96 149
19877.29 148
19878.62 143
19879.95 137
19881.28 128
19882.62 143
19883.95 141
19885.28 167
19886.61 132
19887.94 150
19889.27 141
19890.60 130
19891.94 128
19893.27 149
19894.60 137
19895.93 125
19897.26 124
19898.59 133
19899.93 148
19901.26 128
19902.59 131
19903.92 135
19905.25 133
19906.59 133
19907.92 155
19909.25 156
19910.58 151
19911.91 131
19913.25 147
19914.58 141
19915.91 133
19917.24 135
19918.58 133
19919.91 137
19921.24 144
19922.57 140
19923.91 148
19925.24 159
19926.57 161
19927.90 158
19929.24 151
19930.57 161
19931.90 153
19933.24 136
19934.57 147
19935.90 134
19937.23 152
19938.57 158
19939.90 140
19941.23 153
19942.57 154
19943.90 143
19945.23 149
19946.57 136
19947.90 156
19949.23 140
19950.57 142
19951.90 134
19953.24 162
19954.57 144
19955.90 150
19957.24 139
19958.57 172
19959.90 157
19961.24 146
19962.57 150
19963.91 131
19965.24 136
19966.57 149
19967.91 145
19969.24 154
19970.58 149
19971.91 135
19973.24 146
19974.58 165
19975.91 141
19977.25 137
19978.58 169
19979.92 125
19981.25 144
19982.59 144
19983.92 148
19985.26 152
19986.59 128
19987.92 162
19989.26 152
19990.59 147
19991.93 137
19993.26 153
19994.60 146
19995.93 162
19997.27 152
19998.60 147
19999.94 150
20001.28 148
20002.61 170
20003.95 159
20005.28 150
20006.62 170
20007.95 149
20009.29 142
20010.62 147
20011.96 150
20013.29 142
20014.63 143
20015.97 169
20017.30 181
20018.64 157
20019.97 126
20021.31 172
20022.64 152
20023.98 145
20025.32 159
20026.65 161
20027.99 167
20029.32 181
20030.66 177
20032.00 165
20033.33 157
20034.67 158
20036.01 150
20037.34 138
20038.68 156
20040.02 150
20041.35 180
20042.69 156
20044.03 165
20045.36 159
20046.70 148
20048.04 153
20049.37 160
20050.71 160
20052.05 140
20053.38 163
20054.72 157
20056.06 162
20057.39 165
20058.73 163
20060.07 146
20061.41 139
20062.74 147
20064.08 153
20065.42 164
20066.76 176
20068.09 171
20069.43 147
20070.77 167
20072.11 166
20073.44 187
20074.78 157
20076.12 185
20077.46 152
20078.79 171
20080.13 140
20081.47 162
20082.81 159
20084.15 158
20085.48 177
20086.82 177
20088.16 157
20089.50 163
20090.84 150
20092.17 149
20093.51 151
20094.85 145
20096.19 153
20097.53 141
20098.87 148
20100.20 128
20101.54 162
20102.88 134
20104.22 145
20105.56 172
20106.90 171
20108.24 140
20109.58 152
20110.91 149
20112.25 143
20113.59 142
20114.93 143
20116.27 136
20117.61 153
20118.95 134
20120.29 143
20121.63 149
20122.97 150
20124.31 130
20125.65 139
20126.98 159
20128.32 160
20129.66 168
20131.00 149
20132.34 142
20133.68 155
20135.02 154
20136.36 137
