# Supplementary material for: MALDI-TOF MS typing enables the classification of brewing yeasts of the genus Saccharomyces to major beer styles
Source: PLoS One. 2017 Aug 9;12(8):e0181694. doi: 10.1371/journal.pone.0181694 (PMC5549903; doi:10.1371/journal.pone.0181694)
Supplement: S17 File — The directory includes 90 raw files and was zipped to “.zip”; the folder has three strains with 30 spectra per strain; S1 Text explains the raw files with an example and Table 1 represents the yeast strains used within the experiment. (ZIP) [file pone.0181694.s020.zip › 49-51/30811-PIBB121-Dias-Dias-Dias-YPG-18h-E-E_2016-09-30_2_0_B6_1.dat]

1999.98 1213
2000.40 1215
2000.82 1329
2001.24 1303
2001.66 1343
2002.09 1288
2002.51 1303
2002.93 1184
2003.35 1201
2003.78 1292
2004.20 1199
2004.62 1216
2005.04 1181
2005.47 1226
2005.89 1161
2006.31 1163
2006.73 1168
2007.16 1243
2007.58 1310
2008.00 1216
2008.42 1175
2008.85 1139
2009.27 1151
2009.69 1273
2010.12 1193
2010.54 1153
2010.96 1157
2011.39 1076
2011.81 1104
2012.23 1007
2012.66 1038
2013.08 1030
2013.50 965
2013.93 1074
2014.35 1025
2014.77 1112
2015.20 1048
2015.62 1092
2016.04 1100
2016.47 1122
2016.89 1076
2017.31 1181
2017.74 1179
2018.16 1227
2018.59 1179
2019.01 1120
2019.43 1199
2019.86 1207
2020.28 1166
2020.71 1136
2021.13 1143
2021.55 1133
2021.98 1123
2022.40 1090
2022.83 1142
2023.25 1104
2023.68 1094
2024.10 1060
2024.52 1049
2024.95 1051
2025.37 1101
2025.80 1028
2026.22 1011
2026.65 1119
2027.07 1079
2027.50 1016
2027.92 1054
2028.35 1136
2028.77 1109
2029.20 1100
2029.62 977
2030.05 1094
2030.47 1023
2030.90 1057
2031.32 975
2031.75 992
2032.17 1067
2032.60 1118
2033.02 1075
2033.45 1081
2033.88 1072
2034.30 1020
2034.73 1009
2035.15 1098
2035.58 1125
2036.00 1066
2036.43 1062
2036.86 1099
2037.28 1078
2037.71 1121
2038.13 1136
2038.56 1161
2038.98 1110
2039.41 1169
2039.84 1172
2040.26 1143
2040.69 1172
2041.12 1226
2041.54 1174
2041.97 1151
2042.39 1138
2042.82 1178
2043.25 1123
2043.67 1163
2044.10 1081
2044.53 1180
2044.95 1106
2045.38 1102
2045.81 1101
2046.23 1097
2046.66 1123
2047.09 1113
2047.51 1111
2047.94 1099
2048.37 1056
2048.80 1065
2049.22 1141
2049.65 1129
2050.08 1093
2050.50 1094
2050.93 1131
2051.36 1173
2051.79 1136
2052.21 1128
2052.64 1112
2053.07 1096
2053.50 1054
2053.92 1077
2054.35 1074
2054.78 1072
2055.21 1124
2055.63 1115
2056.06 1132
2056.49 1100
2056.92 1080
2057.35 1037
2057.77 990
2058.20 1028
2058.63 1050
2059.06 1000
2059.49 990
2059.92 987
2060.34 1087
2060.77 1118
2061.20 1069
2061.63 1057
2062.06 1092
2062.49 1200
2062.91 1178
2063.34 1301
2063.77 1260
2064.20 1301
2064.63 1386
2065.06 1351
2065.49 1407
2065.91 1413
2066.34 1400
2066.77 1420
2067.20 1375
2067.63 1265
2068.06 1190
2068.49 1219
2068.92 1139
2069.35 1143
2069.78 1133
2070.21 1127
2070.63 1155
2071.06 1133
2071.49 1092
2071.92 1141
2072.35 1042
2072.78 1054
2073.21 1057
2073.64 1090
2074.07 1075
2074.50 1060
2074.93 1148
2075.36 1117
2075.79 1106
2076.22 1129
2076.65 1161
2077.08 1135
2077.51 1117
2077.94 1146
2078.37 1229
2078.80 1221
2079.23 1106
2079.66 1126
2080.09 1176
2080.52 1249
2080.95 1230
2081.38 1330
2081.81 1231
2082.24 1124
2082.67 1227
2083.10 1277
2083.54 1129
2083.97 1132
2084.40 1149
2084.83 1209
2085.26 1104
2085.69 1181
2086.12 1192
2086.55 1132
2086.98 1162
2087.41 1101
2087.84 1101
2088.28 1141
2088.71 1145
2089.14 1135
2089.57 1096
2090.00 1120
2090.43 1127
2090.86 1204
2091.29 1237
2091.73 1278
2092.16 1221
2092.59 1242
2093.02 1220
2093.45 1221
2093.88 1235
2094.32 1370
2094.75 1335
2095.18 1185
2095.61 1202
2096.04 1180
2096.48 1218
2096.91 1166
2097.34 1220
2097.77 1138
2098.20 1040
2098.64 1001
2099.07 1106
2099.50 1157
2099.93 1088
2100.37 1067
2100.80 1170
2101.23 1140
2101.66 1143
2102.10 1098
2102.53 1060
2102.96 1090
2103.39 1142
2103.83 1165
2104.26 1133
2104.69 1164
2105.13 1198
2105.56 1191
2105.99 1196
2106.42 1175
2106.86 1250
2107.29 1221
2107.72 1183
2108.16 1287
2108.59 1273
2109.02 1227
2109.46 1254
2109.89 1233
2110.32 1185
2110.76 1172
2111.19 1155
2111.62 1146
2112.06 1144
2112.49 1134
2112.92 1039
2113.36 1110
2113.79 1170
2114.23 1208
2114.66 1118
2115.09 1092
2115.53 1079
2115.96 1138
2116.40 1121
2116.83 980
2117.26 1005
2117.70 1025
2118.13 1046
2118.57 1065
2119.00 1067
2119.44 1153
2119.87 1124
2120.30 1124
2120.74 1049
2121.17 1129
2121.61 1101
2122.04 1052
2122.48 1073
2122.91 1142
2123.35 1094
2123.78 1089
2124.22 1091
2124.65 1084
2125.09 1049
2125.52 1087
2125.96 1044
2126.39 1066
2126.83 1044
2127.26 1048
2127.70 1008
2128.13 1045
2128.57 1092
2129.00 1202
2129.44 1177
2129.87 1199
2130.31 1218
2130.74 1242
2131.18 1254
2131.62 1151
2132.05 1193
2132.49 1188
2132.92 1235
2133.36 1155
2133.79 1162
2134.23 1203
2134.67 1289
2135.10 1306
2135.54 1303
2135.97 1358
2136.41 1331
2136.85 1272
2137.28 1330
2137.72 1348
2138.16 1262
2138.59 1296
2139.03 1318
2139.46 1246
2139.90 1193
2140.34 1177
2140.77 1105
2141.21 1172
2141.65 1101
2142.08 1061
2142.52 1123
2142.96 1057
2143.39 1117
2143.83 1080
2144.27 1052
2144.70 1010
2145.14 1072
2145.58 1069
2146.02 1144
2146.45 1125
2146.89 1117
2147.33 1073
2147.76 1149
2148.20 1190
2148.64 1211
2149.08 1215
2149.51 1242
2149.95 1291
2150.39 1308
2150.83 1235
2151.26 1259
2151.70 1221
2152.14 1273
2152.58 1261
2153.01 1203
2153.45 1189
2153.89 1171
2154.33 1111
2154.77 1138
2155.20 1174
2155.64 1172
2156.08 1083
2156.52 1111
2156.96 1161
2157.40 1117
2157.83 1066
2158.27 1109
2158.71 1169
2159.15 1106
2159.59 1058
2160.03 1065
2160.46 1106
2160.90 1151
2161.34 1106
2161.78 1109
2162.22 1158
2162.66 1178
2163.10 1171
2163.54 1150
2163.97 1147
2164.41 1123
2164.85 1142
2165.29 1186
2165.73 1309
2166.17 1275
2166.61 1230
2167.05 1252
2167.49 1258
2167.93 1223
2168.37 1352
2168.80 1270
2169.24 1332
2169.68 1362
2170.12 1368
2170.56 1394
2171.00 1358
2171.44 1327
2171.88 1424
2172.32 1460
2172.76 1402
2173.20 1390
2173.64 1266
2174.08 1332
2174.52 1227
2174.96 1208
2175.40 1397
2175.84 1396
2176.28 1339
2176.72 1323
2177.16 1318
2177.60 1259
2178.04 1288
2178.48 1333
2178.92 1351
2179.36 1328
2179.80 1328
2180.24 1301
2180.69 1289
2181.13 1192
2181.57 1182
2182.01 1153
2182.45 1083
2182.89 1101
2183.33 1153
2183.77 1141
2184.21 1171
2184.65 1135
2185.09 1127
2185.53 1196
2185.98 1222
2186.42 1262
2186.86 1229
2187.30 1225
2187.74 1304
2188.18 1381
2188.62 1407
2189.07 1266
2189.51 1306
2189.95 1248
2190.39 1309
2190.83 1256
2191.27 1188
2191.71 1246
2192.16 1238
2192.60 1215
2193.04 1258
2193.48 1184
2193.92 1191
2194.37 1237
2194.81 1220
2195.25 1252
2195.69 1297
2196.13 1278
2196.58 1275
2197.02 1353
2197.46 1262
2197.90 1229
2198.35 1202
2198.79 1250
2199.23 1248
2199.67 1178
2200.12 1172
2200.56 1248
2201.00 1180
2201.44 1138
2201.89 1082
2202.33 1149
2202.77 1194
2203.21 1136
2203.66 1137
2204.10 1146
2204.54 1233
2204.99 1199
2205.43 1214
2205.87 1231
2206.32 1342
2206.76 1335
2207.20 1367
2207.65 1406
2208.09 1407
2208.53 1400
2208.98 1363
2209.42 1339
2209.86 1339
2210.31 1368
2210.75 1393
2211.19 1371
2211.64 1365
2212.08 1261
2212.53 1253
2212.97 1301
2213.41 1244
2213.86 1170
2214.30 1204
2214.74 1280
2215.19 1218
2215.63 1197
2216.08 1176
2216.52 1191
2216.97 1176
2217.41 1234
2217.85 1227
2218.30 1235
2218.74 1243
2219.19 1131
2219.63 1163
2220.08 1198
2220.52 1167
2220.97 1298
2221.41 1311
2221.86 1306
2222.30 1417
2222.74 1427
2223.19 1473
2223.63 1560
2224.08 1609
2224.52 1597
2224.97 1679
2225.41 1680
2225.86 1619
2226.30 1605
2226.75 1544
2227.20 1556
2227.64 1505
2228.09 1466
2228.53 1399
2228.98 1315
2229.42 1352
2229.87 1423
2230.31 1397
2230.76 1458
2231.20 1321
2231.65 1331
2232.10 1386
2232.54 1359
2232.99 1358
2233.43 1346
2233.88 1395
2234.33 1417
2234.77 1289
2235.22 1250
2235.66 1345
2236.11 1360
2236.56 1284
2237.00 1276
2237.45 1310
2237.90 1237
2238.34 1297
2238.79 1246
2239.23 1251
2239.68 1257
2240.13 1216
2240.57 1246
2241.02 1246
2241.47 1255
2241.91 1215
2242.36 1280
2242.81 1281
2243.25 1192
2243.70 1205
2244.15 1287
2244.60 1189
2245.04 1248
2245.49 1280
2245.94 1144
2246.38 1222
2246.83 1285
2247.28 1240
2247.73 1261
2248.17 1206
2248.62 1301
2249.07 1247
2249.52 1167
2249.96 1226
2250.41 1223
2250.86 1235
2251.31 1206
2251.75 1178
2252.20 1210
2252.65 1289
2253.10 1221
2253.54 1147
2253.99 1128
2254.44 1154
2254.89 1183
2255.34 1150
2255.79 1128
2256.23 1074
2256.68 1081
2257.13 1169
2257.58 1162
2258.03 1141
2258.47 1114
2258.92 1103
2259.37 1160
2259.82 1297
2260.27 1335
2260.72 1366
2261.17 1437
2261.61 1421
2262.06 1437
2262.51 1482
2262.96 1555
2263.41 1561
2263.86 1512
2264.31 1529
2264.76 1502
2265.21 1521
2265.65 1464
2266.10 1430
2266.55 1487
2267.00 1483
2267.45 1490
2267.90 1488
2268.35 1498
2268.80 1434
2269.25 1390
2269.70 1399
2270.15 1424
2270.60 1387
2271.05 1385
2271.50 1414
2271.95 1454
2272.40 1288
2272.85 1318
2273.30 1306
2273.75 1330
2274.20 1291
2274.65 1312
2275.10 1261
2275.55 1178
2276.00 1246
2276.45 1184
2276.90 1197
2277.35 1223
2277.80 1177
2278.25 1279
2278.70 1296
2279.15 1298
2279.60 1354
2280.05 1406
2280.50 1418
2280.95 1516
2281.40 1535
2281.85 1469
2282.30 1477
2282.75 1436
2283.20 1393
2283.66 1487
2284.11 1399
2284.56 1421
2285.01 1450
2285.46 1408
2285.91 1437
2286.36 1402
2286.81 1415
2287.26 1535
2287.72 1707
2288.17 1799
2288.62 1844
2289.07 2028
2289.52 2318
2289.97 2514
2290.42 2717
2290.88 2667
2291.33 2811
2291.78 2822
2292.23 2837
2292.68 2755
2293.13 2544
2293.59 2334
2294.04 2307
2294.49 2287
2294.94 2144
2295.39 1990
2295.85 1882
2296.30 1806
2296.75 1793
2297.20 1709
2297.65 1637
2298.11 1590
2298.56 1511
2299.01 1482
2299.46 1455
2299.92 1430
2300.37 1442
2300.82 1385
2301.27 1313
2301.73 1346
2302.18 1307
2302.63 1389
2303.09 1283
2303.54 1194
2303.99 1204
2304.44 1215
2304.90 1276
2305.35 1349
2305.80 1267
2306.26 1308
2306.71 1310
2307.16 1431
2307.62 1391
2308.07 1468
2308.52 1491
2308.98 1499
2309.43 1577
2309.88 1610
2310.34 1716
2310.79 1597
2311.24 1628
2311.70 1665
2312.15 1659
2312.60 1601
2313.06 1567
2313.51 1425
2313.97 1384
2314.42 1474
2314.87 1439
2315.33 1407
2315.78 1401
2316.24 1389
2316.69 1321
2317.14 1273
2317.60 1273
2318.05 1339
2318.51 1379
2318.96 1430
2319.42 1478
2319.87 1491
2320.32 1454
2320.78 1447
2321.23 1474
2321.69 1536
2322.14 1414
2322.60 1386
2323.05 1428
2323.51 1337
2323.96 1446
2324.42 1420
2324.87 1442
2325.33 1379
2325.78 1464
2326.24 1444
2326.69 1454
2327.15 1440
2327.60 1572
2328.06 1636
2328.51 1535
2328.97 1560
2329.42 1598
2329.88 1541
2330.33 1609
2330.79 1656
2331.25 1659
2331.70 1627
2332.16 1666
2332.61 1511
2333.07 1452
2333.52 1416
2333.98 1413
2334.44 1469
2334.89 1486
2335.35 1414
2335.80 1386
2336.26 1381
2336.72 1465
2337.17 1524
2337.63 1621
2338.08 1569
2338.54 1615
2339.00 1717
2339.45 1726
2339.91 1681
2340.37 1747
2340.82 1881
2341.28 1926
2341.74 1910
2342.19 1724
2342.65 1730
2343.11 1682
2343.56 1678
2344.02 1643
2344.48 1668
2344.93 1617
2345.39 1571
2345.85 1621
2346.30 1597
2346.76 1551
2347.22 1485
2347.67 1582
2348.13 1547
2348.59 1591
2349.05 1580
2349.50 1515
2349.96 1515
2350.42 1467
2350.88 1479
2351.33 1447
2351.79 1439
2352.25 1396
2352.71 1430
2353.16 1388
2353.62 1346
2354.08 1349
2354.54 1459
2355.00 1418
2355.45 1378
2355.91 1338
2356.37 1299
2356.83 1333
2357.29 1370
2357.74 1369
2358.20 1365
2358.66 1348
2359.12 1346
2359.58 1401
2360.04 1399
2360.49 1447
2360.95 1477
2361.41 1467
2361.87 1425
2362.33 1492
2362.79 1473
2363.24 1426
2363.70 1436
2364.16 1439
2364.62 1368
2365.08 1401
2365.54 1373
2366.00 1491
2366.46 1535
2366.92 1543
2367.37 1537
2367.83 1563
2368.29 1464
2368.75 1466
2369.21 1493
2369.67 1414
2370.13 1406
2370.59 1565
2371.05 1389
2371.51 1459
2371.97 1478
2372.43 1357
2372.89 1318
2373.35 1372
2373.81 1425
2374.27 1350
2374.73 1299
2375.19 1352
2375.65 1346
2376.11 1316
2376.57 1334
2377.03 1393
2377.49 1360
2377.95 1367
2378.41 1402
2378.87 1457
2379.33 1492
2379.79 1476
2380.25 1372
2380.71 1405
2381.17 1374
2381.63 1369
2382.09 1359
2382.55 1362
2383.01 1349
2383.47 1329
2383.93 1301
2384.39 1316
2384.85 1344
2385.31 1336
2385.77 1301
2386.24 1347
2386.70 1364
2387.16 1219
2387.62 1221
2388.08 1267
2388.54 1270
2389.00 1223
2389.46 1327
2389.92 1340
2390.39 1301
2390.85 1306
2391.31 1235
2391.77 1216
2392.23 1280
2392.69 1289
2393.15 1271
2393.62 1221
2394.08 1205
2394.54 1215
2395.00 1287
2395.46 1217
2395.92 1144
2396.39 1189
2396.85 1212
2397.31 1274
2397.77 1338
2398.23 1288
2398.70 1207
2399.16 1219
2399.62 1291
2400.08 1248
2400.55 1247
2401.01 1288
2401.47 1258
2401.93 1221
2402.39 1246
2402.86 1296
2403.32 1181
2403.78 1244
2404.24 1326
2404.71 1309
2405.17 1282
2405.63 1276
2406.10 1338
2406.56 1242
2407.02 1295
2407.48 1310
2407.95 1310
2408.41 1322
2408.87 1396
2409.34 1414
2409.80 1290
2410.26 1271
2410.73 1243
2411.19 1305
2411.65 1278
2412.12 1194
2412.58 1277
2413.04 1332
2413.51 1313
2413.97 1300
2414.43 1341
2414.90 1449
2415.36 1440
2415.83 1501
2416.29 1511
2416.75 1611
2417.22 1571
2417.68 1543
2418.14 1570
2418.61 1581
2419.07 1607
2419.54 1622
2420.00 1562
2420.47 1547
2420.93 1535
2421.39 1469
2421.86 1520
2422.32 1525
2422.79 1537
2423.25 1585
2423.72 1640
2424.18 1688
2424.64 1620
2425.11 1636
2425.57 1759
2426.04 1879
2426.50 1829
2426.97 1936
2427.43 1948
2427.90 1970
2428.36 1986
2428.83 2007
2429.29 1879
2429.76 1730
2430.22 1628
2430.69 1563
2431.15 1422
2431.62 1523
2432.08 1593
2432.55 1596
2433.02 1479
2433.48 1470
2433.95 1549
2434.41 1465
2434.88 1460
2435.34 1488
2435.81 1535
2436.27 1555
2436.74 1540
2437.21 1540
2437.67 1651
2438.14 1701
2438.60 1742
2439.07 1798
2439.54 2021
2440.00 2132
2440.47 2106
2440.93 2097
2441.40 2147
2441.87 2051
2442.33 1993
2442.80 1962
2443.27 1833
2443.73 1720
2444.20 1564
2444.66 1507
2445.13 1484
2445.60 1524
2446.06 1463
2446.53 1437
2447.00 1405
2447.46 1345
2447.93 1345
2448.40 1356
2448.87 1325
2449.33 1332
2449.80 1335
2450.27 1320
2450.73 1345
2451.20 1325
2451.67 1298
2452.13 1358
2452.60 1421
2453.07 1318
2453.54 1351
2454.00 1333
2454.47 1374
2454.94 1296
2455.41 1359
2455.87 1365
2456.34 1400
2456.81 1434
2457.28 1407
2457.74 1432
2458.21 1326
2458.68 1265
2459.15 1308
2459.62 1383
2460.08 1350
2460.55 1302
2461.02 1353
2461.49 1369
2461.96 1372
2462.42 1416
2462.89 1456
2463.36 1382
2463.83 1428
2464.30 1419
2464.77 1449
2465.23 1364
2465.70 1453
2466.17 1411
2466.64 1450
2467.11 1521
2467.58 1483
2468.05 1400
2468.52 1437
2468.98 1384
2469.45 1363
2469.92 1443
2470.39 1378
2470.86 1393
2471.33 1338
2471.80 1249
2472.27 1285
2472.74 1276
2473.21 1256
2473.67 1287
2474.14 1317
2474.61 1331
2475.08 1377
2475.55 1294
2476.02 1294
2476.49 1316
2476.96 1412
2477.43 1443
2477.90 1577
2478.37 1588
2478.84 1582
2479.31 1641
2479.78 1670
2480.25 1729
2480.72 1795
2481.19 1635
2481.66 1591
2482.13 1659
2482.60 1585
2483.07 1538
2483.54 1429
2484.01 1417
2484.48 1411
2484.95 1424
2485.42 1402
2485.89 1395
2486.36 1417
2486.83 1376
2487.30 1351
2487.77 1376
2488.24 1248
2488.72 1311
2489.19 1398
2489.66 1410
2490.13 1461
2490.60 1509
2491.07 1508
2491.54 1451
2492.01 1534
2492.48 1608
2492.95 1545
2493.42 1550
2493.90 1569
2494.37 1559
2494.84 1483
2495.31 1509
2495.78 1466
2496.25 1494
2496.72 1459
2497.20 1401
2497.67 1444
2498.14 1471
2498.61 1422
2499.08 1365
2499.55 1312
2500.03 1336
2500.50 1343
2500.97 1290
2501.44 1357
2501.91 1359
2502.38 1352
2502.86 1363
2503.33 1369
2503.80 1368
2504.27 1371
2504.75 1425
2505.22 1444
2505.69 1478
2506.16 1483
2506.63 1551
2507.11 1508
2507.58 1583
2508.05 1588
2508.52 1633
2509.00 1665
2509.47 1810
2509.94 1724
2510.42 1730
2510.89 1640
2511.36 1562
2511.83 1600
2512.31 1636
2512.78 1623
2513.25 1548
2513.73 1564
2514.20 1415
2514.67 1427
2515.14 1374
2515.62 1336
2516.09 1393
2516.56 1377
2517.04 1346
2517.51 1408
2517.99 1391
2518.46 1305
2518.93 1365
2519.41 1349
2519.88 1425
2520.35 1290
2520.83 1316
2521.30 1379
2521.77 1432
2522.25 1335
2522.72 1213
2523.20 1300
2523.67 1365
2524.14 1393
2524.62 1339
2525.09 1302
2525.57 1374
2526.04 1408
2526.51 1346
2526.99 1396
2527.46 1412
2527.94 1364
2528.41 1369
2528.89 1361
2529.36 1298
2529.84 1382
2530.31 1362
2530.79 1371
2531.26 1365
2531.73 1401
2532.21 1406
2532.68 1431
2533.16 1427
2533.63 1419
2534.11 1406
2534.58 1500
2535.06 1456
2535.53 1396
2536.01 1440
2536.48 1490
2536.96 1543
2537.44 1544
2537.91 1518
2538.39 1467
2538.86 1499
2539.34 1486
2539.81 1437
2540.29 1435
2540.76 1482
2541.24 1539
2541.71 1553
2542.19 1537
2542.67 1486
2543.14 1413
2543.62 1469
2544.09 1487
2544.57 1418
2545.05 1399
2545.52 1455
2546.00 1529
2546.47 1580
2546.95 1624
2547.43 1625
2547.90 1607
2548.38 1768
2548.86 1661
2549.33 1613
2549.81 1673
2550.28 1676
2550.76 1593
2551.24 1571
2551.71 1602
2552.19 1595
2552.67 1716
2553.14 1678
2553.62 1761
2554.10 1800
2554.57 1937
2555.05 2051
2555.53 2115
2556.01 2225
2556.48 2165
2556.96 1996
2557.44 2095
2557.91 2084
2558.39 1773
2558.87 1791
2559.35 1751
2559.82 1675
2560.30 1562
2560.78 1486
2561.26 1451
2561.73 1472
2562.21 1434
2562.69 1440
2563.17 1367
2563.64 1419
2564.12 1372
2564.60 1497
2565.08 1503
2565.56 1470
2566.03 1426
2566.51 1381
2566.99 1376
2567.47 1329
2567.95 1396
2568.42 1379
2568.90 1311
2569.38 1319
2569.86 1301
2570.34 1320
2570.82 1306
2571.29 1328
2571.77 1341
2572.25 1259
2572.73 1316
2573.21 1427
2573.69 1421
2574.17 1318
2574.64 1433
2575.12 1465
2575.60 1428
2576.08 1437
2576.56 1471
2577.04 1418
2577.52 1488
2578.00 1516
2578.48 1420
2578.95 1450
2579.43 1422
2579.91 1506
2580.39 1476
2580.87 1486
2581.35 1390
2581.83 1430
2582.31 1437
2582.79 1386
2583.27 1357
2583.75 1377
2584.23 1387
2584.71 1445
2585.19 1393
2585.67 1379
2586.15 1442
2586.63 1441
2587.11 1437
2587.59 1444
2588.07 1398
2588.55 1339
2589.03 1313
2589.51 1338
2589.99 1331
2590.47 1396
2590.95 1447
2591.43 1436
2591.91 1457
2592.39 1514
2592.87 1472
2593.35 1412
2593.83 1547
2594.31 1592
2594.79 1564
2595.27 1576
2595.75 1587
2596.23 1629
2596.71 1648
2597.20 1577
2597.68 1548
2598.16 1547
2598.64 1470
2599.12 1497
2599.60 1533
2600.08 1384
2600.56 1404
2601.04 1349
2601.53 1378
2602.01 1336
2602.49 1311
2602.97 1271
2603.45 1339
2603.93 1303
2604.41 1407
2604.90 1445
2605.38 1386
2605.86 1422
2606.34 1487
2606.82 1567
2607.30 1580
2607.79 1668
2608.27 1818
2608.75 1863
2609.23 1839
2609.71 1862
2610.20 1870
2610.68 1937
2611.16 1883
2611.64 1763
2612.12 1777
2612.61 1776
2613.09 1639
2613.57 1645
2614.05 1641
2614.54 1549
2615.02 1491
2615.50 1461
2615.98 1487
2616.47 1565
2616.95 1493
2617.43 1420
2617.91 1359
2618.40 1408
2618.88 1336
2619.36 1399
2619.85 1348
2620.33 1336
2620.81 1372
2621.29 1359
2621.78 1322
2622.26 1318
2622.74 1349
2623.23 1290
2623.71 1270
2624.19 1378
2624.68 1388
2625.16 1334
2625.64 1328
2626.13 1345
2626.61 1401
2627.10 1407
2627.58 1370
2628.06 1444
2628.55 1416
2629.03 1247
2629.51 1269
2630.00 1339
2630.48 1408
2630.97 1433
2631.45 1472
2631.93 1470
2632.42 1404
2632.90 1413
2633.39 1406
2633.87 1445
2634.35 1392
2634.84 1406
2635.32 1422
2635.81 1429
2636.29 1323
2636.78 1341
2637.26 1422
2637.75 1353
2638.23 1378
2638.72 1405
2639.20 1380
2639.68 1424
2640.17 1360
2640.65 1448
2641.14 1426
2641.62 1354
2642.11 1344
2642.59 1326
2643.08 1438
2643.56 1372
2644.05 1377
2644.53 1309
2645.02 1343
2645.51 1364
2645.99 1407
2646.48 1427
2646.96 1368
2647.45 1357
2647.93 1449
2648.42 1427
2648.90 1434
2649.39 1417
2649.88 1464
2650.36 1475
2650.85 1435
2651.33 1385
2651.82 1457
2652.30 1498
2652.79 1381
2653.28 1387
2653.76 1374
2654.25 1454
2654.73 1437
2655.22 1478
2655.71 1438
2656.19 1481
2656.68 1451
2657.17 1486
2657.65 1446
2658.14 1392
2658.63 1353
2659.11 1327
2659.60 1293
2660.09 1308
2660.57 1395
2661.06 1335
2661.55 1365
2662.03 1389
2662.52 1387
2663.01 1397
2663.49 1469
2663.98 1495
2664.47 1466
2664.95 1445
2665.44 1417
2665.93 1415
2666.42 1425
2666.90 1496
2667.39 1476
2667.88 1440
2668.36 1442
2668.85 1433
2669.34 1423
2669.83 1486
2670.31 1512
2670.80 1529
2671.29 1585
2671.78 1681
2672.27 1835
2672.75 1927
2673.24 1888
2673.73 2022
2674.22 2117
2674.70 2061
2675.19 2045
2675.68 2145
2676.17 2006
2676.66 1849
2677.15 1868
2677.63 1798
2678.12 1865
2678.61 1865
2679.10 1972
2679.59 1930
2680.08 1919
2680.56 1986
2681.05 2158
2681.54 2317
2682.03 2252
2682.52 2325
2683.01 2285
2683.50 2317
2683.98 2257
2684.47 2293
2684.96 2228
2685.45 2149
2685.94 2017
2686.43 1921
2686.92 1996
2687.41 1969
2687.90 1806
2688.39 1665
2688.88 1658
2689.36 1674
2689.85 1595
2690.34 1560
2690.83 1481
2691.32 1517
2691.81 1559
2692.30 1558
2692.79 1528
2693.28 1506
2693.77 1531
2694.26 1473
2694.75 1521
2695.24 1452
2695.73 1458
2696.22 1536
2696.71 1455
2697.20 1529
2697.69 1600
2698.18 1566
2698.67 1607
2699.16 1700
2699.65 1751
2700.14 1816
2700.63 1893
2701.12 1931
2701.61 1944
2702.10 1955
2702.59 1965
2703.08 1904
2703.57 1772
2704.06 1821
2704.56 1725
2705.05 1655
2705.54 1530
2706.03 1533
2706.52 1531
2707.01 1461
2707.50 1458
2707.99 1444
2708.48 1452
2708.97 1382
2709.46 1420
2709.96 1495
2710.45 1414
2710.94 1408
2711.43 1418
2711.92 1395
2712.41 1417
2712.90 1432
2713.40 1402
2713.89 1429
2714.38 1420
2714.87 1444
2715.36 1488
2715.85 1398
2716.35 1338
2716.84 1395
2717.33 1467
2717.82 1352
2718.31 1406
2718.80 1417
2719.30 1500
2719.79 1511
2720.28 1458
2720.77 1527
2721.27 1518
2721.76 1584
2722.25 1601
2722.74 1675
2723.23 1627
2723.73 1520
2724.22 1459
2724.71 1457
2725.20 1614
2725.70 1589
2726.19 1482
2726.68 1400
2727.18 1353
2727.67 1434
2728.16 1384
2728.65 1330
2729.15 1398
2729.64 1413
2730.13 1457
2730.63 1437
2731.12 1432
2731.61 1358
2732.10 1328
2732.60 1383
2733.09 1446
2733.58 1498
2734.08 1405
2734.57 1406
2735.06 1397
2735.56 1458
2736.05 1450
2736.55 1484
2737.04 1541
2737.53 1577
2738.03 1600
2738.52 1487
2739.01 1533
2739.51 1513
2740.00 1534
2740.50 1434
2740.99 1375
2741.48 1387
2741.98 1390
2742.47 1364
2742.97 1292
2743.46 1328
2743.95 1332
2744.45 1299
2744.94 1337
2745.44 1350
2745.93 1378
2746.43 1411
2746.92 1387
2747.42 1385
2747.91 1451
2748.40 1479
2748.90 1466
2749.39 1373
2749.89 1458
2750.38 1471
2750.88 1483
2751.37 1419
2751.87 1482
2752.36 1406
2752.86 1493
2753.35 1477
2753.85 1553
2754.34 1517
2754.84 1523
2755.33 1492
2755.83 1553
2756.33 1567
2756.82 1582
2757.32 1557
2757.81 1590
2758.31 1538
2758.80 1493
2759.30 1407
2759.79 1372
2760.29 1471
2760.79 1380
2761.28 1440
2761.78 1396
2762.27 1329
2762.77 1428
2763.27 1437
2763.76 1382
2764.26 1438
2764.75 1412
2765.25 1443
2765.75 1524
2766.24 1487
2766.74 1456
2767.23 1418
2767.73 1467
2768.23 1401
2768.72 1426
2769.22 1535
2769.72 1506
2770.21 1522
2770.71 1450
2771.21 1424
2771.70 1549
2772.20 1602
2772.70 1643
2773.19 1723
2773.69 1730
2774.19 1787
2774.69 1773
2775.18 1766
2775.68 1751
2776.18 1894
2776.67 1978
2777.17 1981
2777.67 1879
2778.17 1802
2778.66 1894
2779.16 1819
2779.66 1728
2780.16 1653
2780.65 1677
2781.15 1602
2781.65 1594
2782.15 1547
2782.64 1586
2783.14 1609
2783.64 1606
2784.14 1556
2784.63 1578
2785.13 1537
2785.63 1642
2786.13 1555
2786.63 1537
2787.12 1547
2787.62 1456
2788.12 1444
2788.62 1506
2789.12 1472
2789.62 1458
2790.11 1453
2790.61 1419
2791.11 1428
2791.61 1520
2792.11 1554
2792.61 1557
2793.11 1542
2793.60 1725
2794.10 1792
2794.60 1881
2795.10 1880
2795.60 2061
2796.10 2134
2796.60 2290
2797.10 2345
2797.60 2442
2798.09 2474
2798.59 2392
2799.09 2450
2799.59 2358
2800.09 2362
2800.59 2240
2801.09 2072
2801.59 2068
2802.09 1918
2802.59 1824
2803.09 1814
2803.59 1831
2804.09 1749
2804.59 1808
2805.09 1814
2805.59 1848
2806.09 2029
2806.59 2218
2807.09 2265
2807.59 2488
2808.09 2595
2808.59 2740
2809.09 2891
2809.59 2877
2810.09 2733
2810.59 2676
2811.09 2561
2811.59 2341
2812.09 2293
2812.59 2105
2813.09 1963
2813.59 1947
2814.09 1812
2814.59 1733
2815.09 1784
2815.59 1832
2816.09 1678
2816.59 1704
2817.09 1716
2817.59 1696
2818.10 1769
2818.60 1645
2819.10 1619
2819.60 1629
2820.10 1622
2820.60 1616
2821.10 1558
2821.60 1570
2822.10 1570
2822.61 1540
2823.11 1604
2823.61 1536
2824.11 1521
2824.61 1657
2825.11 1565
2825.61 1617
2826.12 1561
2826.62 1601
2827.12 1614
2827.62 1624
2828.12 1579
2828.62 1473
2829.13 1487
2829.63 1588
2830.13 1585
2830.63 1600
2831.13 1525
2831.64 1527
2832.14 1484
2832.64 1606
2833.14 1602
2833.65 1622
2834.15 1647
2834.65 1708
2835.15 1743
2835.65 1702
2836.16 1704
2836.66 1712
2837.16 1735
2837.66 1686
2838.17 1604
2838.67 1646
2839.17 1693
2839.68 1631
2840.18 1652
2840.68 1645
2841.18 1509
2841.69 1522
2842.19 1592
2842.69 1641
2843.20 1597
2843.70 1485
2844.20 1515
2844.71 1537
2845.21 1738
2845.71 1616
2846.22 1597
2846.72 1682
2847.22 1651
2847.73 1726
2848.23 1778
2848.73 1795
2849.24 1727
2849.74 1630
2850.24 1683
2850.75 1673
2851.25 1634
2851.76 1607
2852.26 1617
2852.76 1621
2853.27 1595
2853.77 1492
2854.28 1524
2854.78 1529
2855.28 1557
2855.79 1492
2856.29 1515
2856.80 1511
2857.30 1548
2857.81 1507
2858.31 1620
2858.82 1615
2859.32 1499
2859.82 1607
2860.33 1605
2860.83 1581
2861.34 1626
2861.84 1619
2862.35 1568
2862.85 1485
2863.36 1441
2863.86 1439
2864.37 1455
2864.87 1487
2865.38 1454
2865.88 1385
2866.39 1381
2866.89 1366
2867.40 1419
2867.90 1427
2868.41 1474
2868.91 1538
2869.42 1498
2869.93 1583
2870.43 1585
2870.94 1524
2871.44 1527
2871.95 1548
2872.45 1601
2872.96 1532
2873.47 1507
2873.97 1562
2874.48 1504
2874.98 1571
2875.49 1569
2875.99 1583
2876.50 1592
2877.01 1618
2877.51 1558
2878.02 1541
2878.53 1648
2879.03 1580
2879.54 1589
2880.04 1662
2880.55 1628
2881.06 1659
2881.56 1599
2882.07 1725
2882.58 1685
2883.08 1808
2883.59 1844
2884.10 1945
2884.60 2219
2885.11 2442
2885.62 2543
2886.12 2759
2886.63 3044
2887.14 3222
2887.65 3267
2888.15 3301
2888.66 3305
2889.17 3198
2889.67 3080
2890.18 2752
2890.69 2563
2891.20 2362
2891.70 2208
2892.21 2053
2892.72 1908
2893.23 1903
2893.73 1868
2894.24 1797
2894.75 1894
2895.26 1910
2895.76 1918
2896.27 1822
2896.78 1824
2897.29 1884
2897.80 1944
2898.30 2090
2898.81 2187
2899.32 2145
2899.83 2106
2900.34 2246
2900.84 2359
2901.35 2328
2901.86 2343
2902.37 2355
2902.88 2433
2903.39 2426
2903.89 2296
2904.40 2181
2904.91 2206
2905.42 2083
2905.93 2081
2906.44 1964
2906.95 1924
2907.45 1845
2907.96 1910
2908.47 1891
2908.98 1837
2909.49 1825
2910.00 1795
2910.51 1715
2911.02 1718
2911.53 1717
2912.03 1719
2912.54 1732
2913.05 1743
2913.56 1832
2914.07 1839
2914.58 1815
2915.09 1799
2915.60 1810
2916.11 1766
2916.62 1828
2917.13 1760
2917.64 1776
2918.15 1713
2918.66 1756
2919.17 1752
2919.68 1687
2920.19 1610
2920.70 1679
2921.21 1831
2921.72 1855
2922.23 1895
2922.74 2197
2923.25 2399
2923.76 2642
2924.27 2802
2924.78 2820
2925.29 3032
2925.80 3202
2926.31 3229
2926.82 3144
2927.33 3005
2927.84 2858
2928.35 2633
2928.86 2451
2929.37 2219
2929.88 2072
2930.39 1920
2930.91 1779
2931.42 1756
2931.93 1684
2932.44 1640
2932.95 1656
2933.46 1788
2933.97 1729
2934.48 1722
2934.99 1689
2935.50 1738
2936.02 1805
2936.53 1784
2937.04 1717
2937.55 1788
2938.06 1720
2938.57 1779
2939.08 1748
2939.60 1793
2940.11 1758
2940.62 1692
2941.13 1696
2941.64 1608
2942.15 1586
2942.67 1633
2943.18 1676
2943.69 1767
2944.20 1833
2944.71 1717
2945.23 1713
2945.74 1801
2946.25 1768
2946.76 1806
2947.28 1819
2947.79 1918
2948.30 1877
2948.81 1788
2949.32 1770
2949.84 1753
2950.35 1735
2950.86 1676
2951.37 1791
2951.89 1656
2952.40 1652
2952.91 1737
2953.43 1717
2953.94 1730
2954.45 1775
2954.96 1672
2955.48 1720
2955.99 1636
2956.50 1711
2957.02 1708
2957.53 1648
2958.04 1557
2958.56 1634
2959.07 1722
2959.58 1786
2960.10 1850
2960.61 1878
2961.12 1883
2961.64 1867
2962.15 2013
2962.66 1991
2963.18 2027
2963.69 2031
2964.20 1975
2964.72 1874
2965.23 1933
2965.75 1980
2966.26 1963
2966.77 1879
2967.29 1760
2967.80 1749
2968.32 1819
2968.83 1740
2969.34 1666
2969.86 1640
2970.37 1660
2970.89 1750
2971.40 1696
2971.92 1648
2972.43 1533
2972.94 1602
2973.46 1592
2973.97 1625
2974.49 1600
2975.00 1615
2975.52 1632
2976.03 1724
2976.55 1657
2977.06 1588
2977.58 1567
2978.09 1662
2978.61 1668
2979.12 1654
2979.64 1714
2980.15 1715
2980.67 1722
2981.18 1710
2981.70 1726
2982.21 1774
2982.73 1822
2983.24 1876
2983.76 1762
2984.27 1837
2984.79 1789
2985.30 1812
2985.82 2046
2986.34 1982
2986.85 1981
2987.37 2047
2987.88 2116
2988.40 2121
2988.91 2049
2989.43 1962
2989.95 2074
2990.46 2128
2990.98 2090
2991.49 1995
2992.01 1999
2992.53 1990
2993.04 1962
2993.56 1992
2994.08 1962
2994.59 2092
2995.11 1999
2995.62 2090
2996.14 2204
2996.66 2430
2997.17 2441
2997.69 2480
2998.21 2573
2998.72 2629
2999.24 2666
2999.76 2577
3000.27 2580
3000.79 2499
3001.31 2669
3001.83 2690
3002.34 2691
3002.86 2831
3003.38 3062
3003.89 3395
3004.41 3745
3004.93 3864
3005.45 4148
3005.96 4187
3006.48 4318
3007.00 3997
3007.51 3551
3008.03 3460
3008.55 3094
3009.07 2767
3009.59 2513
3010.10 2333
3010.62 2153
3011.14 2035
3011.66 2006
3012.17 1989
3012.69 1856
3013.21 1870
3013.73 1937
3014.25 1928
3014.76 1952
3015.28 1981
3015.80 1954
3016.32 1895
3016.84 1956
3017.36 2020
3017.87 2134
3018.39 2137
3018.91 2094
3019.43 2100
3019.95 2109
3020.47 2070
3020.98 2015
3021.50 2075
3022.02 2160
3022.54 2135
3023.06 2073
3023.58 2221
3024.10 2268
3024.62 2281
3025.13 2331
3025.65 2397
3026.17 2352
3026.69 2285
3027.21 2253
3027.73 2060
3028.25 2104
3028.77 2000
3029.29 1927
3029.81 1964
3030.33 1923
3030.85 1828
3031.37 1818
3031.89 1853
3032.41 1876
3032.92 1881
3033.44 1889
3033.96 2021
3034.48 2099
3035.00 2156
3035.52 2138
3036.04 2209
3036.56 2137
3037.08 2181
3037.60 2185
3038.12 2142
3038.64 1962
3039.16 2019
3039.68 1951
3040.20 1818
3040.72 1799
3041.24 1830
3041.77 1816
3042.29 1873
3042.81 1925
3043.33 1846
3043.85 1848
3044.37 1764
3044.89 1819
3045.41 1837
3045.93 1920
3046.45 1949
3046.97 1895
3047.49 1855
3048.01 1812
3048.53 1813
3049.06 1801
3049.58 1794
3050.10 1747
3050.62 1793
3051.14 1691
3051.66 1690
3052.18 1704
3052.70 1752
3053.23 1763
3053.75 1684
3054.27 1643
3054.79 1650
3055.31 1684
3055.83 1729
3056.35 1747
3056.88 1690
3057.40 1577
3057.92 1568
3058.44 1624
3058.96 1714
3059.49 1682
3060.01 1707
3060.53 1701
3061.05 1667
3061.57 1664
3062.10 1680
3062.62 1712
3063.14 1741
3063.66 1737
3064.18 1704
3064.71 1727
3065.23 1746
3065.75 1807
3066.27 1847
3066.80 1780
3067.32 1716
3067.84 1800
3068.36 1808
3068.89 1840
3069.41 1786
3069.93 1776
3070.46 1833
3070.98 1800
3071.50 1752
3072.02 1928
3072.55 1825
3073.07 1843
3073.59 1847
3074.12 1849
3074.64 1906
3075.16 1880
3075.69 1865
3076.21 1887
3076.73 1921
3077.26 1971
3077.78 2000
3078.30 1978
3078.83 1986
3079.35 2021
3079.87 1985
3080.40 2137
3080.92 2139
3081.45 2151
3081.97 2249
3082.49 2261
3083.02 2239
3083.54 2230
3084.06 2152
3084.59 2241
3085.11 2231
3085.64 2138
3086.16 2145
3086.69 2002
3087.21 2031
3087.73 2080
3088.26 2107
3088.78 2074
3089.31 2123
3089.83 2110
3090.36 2063
3090.88 2071
3091.41 2085
3091.93 2023
3092.45 2091
3092.98 2057
3093.50 2127
3094.03 2126
3094.55 2181
3095.08 2247
3095.60 2299
3096.13 2344
3096.65 2349
3097.18 2361
3097.70 2575
3098.23 2590
3098.76 2627
3099.28 2800
3099.81 3309
3100.33 3591
3100.86 3956
3101.38 4606
3101.91 5162
3102.43 5617
3102.96 6154
3103.48 6816
3104.01 6785
3104.54 6781
3105.06 6240
3105.59 5953
3106.11 5221
3106.64 4510
3107.17 3937
3107.69 3461
3108.22 2947
3108.74 2846
3109.27 2646
3109.80 2480
3110.32 2460
3110.85 2366
3111.37 2358
3111.90 2317
3112.43 2277
3112.95 2394
3113.48 2234
3114.01 2203
3114.53 2097
3115.06 2122
3115.59 2154
3116.11 1953
3116.64 1929
3117.17 1837
3117.69 1818
3118.22 1810
3118.75 1720
3119.27 1754
3119.80 1835
3120.33 1831
3120.86 1945
3121.38 1928
3121.91 2020
3122.44 1898
3122.96 2003
3123.49 2056
3124.02 2113
3124.55 2039
3125.07 1997
3125.60 1862
3126.13 1944
3126.66 1951
3127.18 1896
3127.71 1850
3128.24 1835
3128.77 1911
3129.30 1923
3129.82 1809
3130.35 1781
3130.88 1779
3131.41 1759
3131.94 1704
3132.46 1627
3132.99 1720
3133.52 1628
3134.05 1620
3134.58 1748
3135.10 1776
3135.63 1841
3136.16 1775
3136.69 1757
3137.22 1756
3137.75 1818
3138.28 1898
3138.80 2006
3139.33 1859
3139.86 1827
3140.39 1906
3140.92 1883
3141.45 1886
3141.98 1792
3142.51 1746
3143.03 1708
3143.56 1824
3144.09 1898
3144.62 1800
3145.15 1869
3145.68 1904
3146.21 1966
3146.74 1972
3147.27 1966
3147.80 2023
3148.33 2137
3148.86 2227
3149.39 2184
3149.92 2222
3150.45 2153
3150.97 2068
3151.50 2082
3152.03 2076
3152.56 2044
3153.09 1916
3153.62 1868
3154.15 1703
3154.68 1767
3155.21 1724
3155.74 1706
3156.27 1880
3156.80 1889
3157.33 1778
3157.86 1810
3158.39 1877
3158.93 1896
3159.46 1891
3159.99 1869
3160.52 1849
3161.05 1774
3161.58 1857
3162.11 1690
3162.64 1748
3163.17 1747
3163.70 1646
3164.23 1678
3164.76 1723
3165.29 1718
3165.82 1712
3166.35 1756
3166.89 1686
3167.42 1724
3167.95 1875
3168.48 1805
3169.01 1690
3169.54 1666
3170.07 1735
3170.60 1757
3171.13 1775
3171.67 1698
3172.20 1607
3172.73 1659
3173.26 1662
3173.79 1738
3174.32 1727
3174.86 1769
3175.39 1731
3175.92 1814
3176.45 1851
3176.98 1832
3177.51 1852
3178.05 1816
3178.58 1932
3179.11 1970
3179.64 1817
3180.17 1811
3180.71 1706
3181.24 1784
3181.77 1752
3182.30 1651
3182.84 1570
3183.37 1682
3183.90 1631
3184.43 1770
3184.97 1695
3185.50 1697
3186.03 1729
3186.56 1794
3187.10 1809
3187.63 1696
3188.16 1633
3188.69 1708
3189.23 1730
3189.76 1651
3190.29 1629
3190.83 1697
3191.36 1682
3191.89 1646
3192.43 1603
3192.96 1631
3193.49 1694
3194.02 1627
3194.56 1707
3195.09 1665
3195.62 1695
3196.16 1765
3196.69 1720
3197.23 1746
3197.76 1782
3198.29 1757
3198.83 1678
3199.36 1794
3199.89 1738
3200.43 1875
3200.96 1869
3201.50 1972
3202.03 1994
3202.56 1935
3203.10 2025
3203.63 1978
3204.17 1962
3204.70 1928
3205.23 1999
3205.77 1895
3206.30 1880
3206.84 1894
3207.37 1866
3207.91 1846
3208.44 1957
3208.97 1924
3209.51 1989
3210.04 2006
3210.58 2074
3211.11 2223
3211.65 2128
3212.18 2102
3212.72 2153
3213.25 2061
3213.79 2050
3214.32 2038
3214.86 2063
3215.39 2033
3215.93 1956
3216.46 1868
3217.00 1898
3217.53 1845
3218.07 1953
3218.60 1912
3219.14 1895
3219.67 1894
3220.21 1940
3220.74 1819
3221.28 1896
3221.82 1882
3222.35 1851
3222.89 1854
3223.42 1856
3223.96 1838
3224.49 1843
3225.03 1958
3225.57 1918
3226.10 1871
3226.64 1816
3227.17 1755
3227.71 1774
3228.25 1701
3228.78 1808
3229.32 1822
3229.85 1810
3230.39 1843
3230.93 1765
3231.46 1775
3232.00 1825
3232.54 1878
3233.07 1847
3233.61 1897
3234.15 1981
3234.68 1936
3235.22 1901
3235.76 1921
3236.29 1919
3236.83 2078
3237.37 2135
3237.90 2253
3238.44 2189
3238.98 2131
3239.51 2143
3240.05 2217
3240.59 2234
3241.13 2165
3241.66 2154
3242.20 2153
3242.74 2095
3243.28 2116
3243.81 2055
3244.35 1967
3244.89 1946
3245.43 1976
3245.96 2099
3246.50 2014
3247.04 1956
3247.58 2071
3248.11 2112
3248.65 2074
3249.19 1983
3249.73 2194
3250.27 2122
3250.80 2171
3251.34 2219
3251.88 2257
3252.42 2174
3252.96 2168
3253.49 2397
3254.03 2246
3254.57 2377
3255.11 2464
3255.65 2513
3256.19 2592
3256.72 2710
3257.26 2815
3257.80 2842
3258.34 3103
3258.88 3308
3259.42 3418
3259.96 3631
3260.49 3925
3261.03 4178
3261.57 4482
3262.11 4469
3262.65 4606
3263.19 4859
3263.73 4670
3264.27 4613
3264.81 4477
3265.35 4423
3265.88 4068
3266.42 3851
3266.96 3828
3267.50 3447
3268.04 3412
3268.58 3193
3269.12 3033
3269.66 3002
3270.20 2746
3270.74 2618
3271.28 2561
3271.82 2473
3272.36 2425
3272.90 2379
3273.44 2243
3273.98 2301
3274.52 2294
3275.06 2447
3275.60 2401
3276.14 2403
3276.68 2494
3277.22 2446
3277.76 2499
3278.30 2507
3278.84 2500
3279.38 2459
3279.92 2487
3280.46 2403
3281.00 2488
3281.54 2576
3282.08 2596
3282.62 2341
3283.16 2428
3283.70 2361
3284.25 2384
3284.79 2398
3285.33 2316
3285.87 2323
3286.41 2423
3286.95 2334
3287.49 2455
3288.03 2428
3288.57 2518
3289.11 2522
3289.66 2493
3290.20 2541
3290.74 2510
3291.28 2556
3291.82 2650
3292.36 2868
3292.90 3015
3293.44 3155
3293.99 3316
3294.53 3712
3295.07 3867
3295.61 4008
3296.15 3952
3296.69 4010
3297.24 4126
3297.78 4005
3298.32 3840
3298.86 3664
3299.40 3469
3299.95 3129
3300.49 3036
3301.03 2943
3301.57 2790
3302.11 2675
3302.66 2636
3303.20 2594
3303.74 2604
3304.28 2558
3304.83 2603
3305.37 2533
3305.91 2543
3306.45 2551
3307.00 2477
3307.54 2462
3308.08 2469
3308.62 2415
3309.17 2476
3309.71 2576
3310.25 2527
3310.80 2539
3311.34 2497
3311.88 2602
3312.43 2802
3312.97 2882
3313.51 2998
3314.05 3203
3314.60 3298
3315.14 3545
3315.68 3707
3316.23 4027
3316.77 4167
3317.31 4276
3317.86 4234
3318.40 4118
3318.95 4302
3319.49 4136
3320.03 4133
3320.58 3779
3321.12 3672
3321.66 3569
3322.21 3606
3322.75 3586
3323.30 3585
3323.84 3582
3324.38 3451
3324.93 3299
3325.47 3313
3326.02 3280
3326.56 3235
3327.10 3073
3327.65 3126
3328.19 3083
3328.74 3030
3329.28 2935
3329.83 3037
3330.37 3291
3330.92 3357
3331.46 3791
3332.01 4560
3332.55 5451
3333.09 6540
3333.64 8109
3334.18 9615
3334.73 11300
3335.27 13154
3335.82 14938
3336.36 15959
3336.91 16536
3337.45 16401
3338.00 15137
3338.54 13733
3339.09 12168
3339.64 10458
3340.18 9021
3340.73 7633
3341.27 6548
3341.82 5470
3342.36 4852
3342.91 4141
3343.45 3686
3344.00 3428
3344.54 3160
3345.09 3084
3345.64 2859
3346.18 2767
3346.73 2710
3347.27 2711
3347.82 2669
3348.37 2713
3348.91 2642
3349.46 2564
3350.00 2645
3350.55 2517
3351.10 2275
3351.64 2410
3352.19 2535
3352.74 2512
3353.28 2535
3353.83 2521
3354.37 2576
3354.92 2648
3355.47 2743
3356.01 2869
3356.56 2797
3357.11 2757
3357.65 2722
3358.20 2705
3358.75 2745
3359.30 2627
3359.84 2585
3360.39 2507
3360.94 2491
3361.48 2375
3362.03 2467
3362.58 2449
3363.12 2431
3363.67 2415
3364.22 2271
3364.77 2357
3365.31 2399
3365.86 2410
3366.41 2329
3366.96 2313
3367.50 2309
3368.05 2201
3368.60 2297
3369.15 2366
3369.69 2445
3370.24 2388
3370.79 2307
3371.34 2485
3371.89 2591
3372.43 2708
3372.98 2836
3373.53 2888
3374.08 3303
3374.63 3155
3375.17 3151
3375.72 3068
3376.27 3005
3376.82 2845
3377.37 2783
3377.92 2648
3378.46 2438
3379.01 2444
3379.56 2222
3380.11 2182
3380.66 2220
3381.21 2149
3381.76 2079
3382.30 2046
3382.85 1929
3383.40 1951
3383.95 1853
3384.50 1936
3385.05 1971
3385.60 1900
3386.15 1934
3386.70 1874
3387.25 1864
3387.79 1853
3388.34 2000
3388.89 2015
3389.44 1950
3389.99 2010
3390.54 1974
3391.09 1933
3391.64 1975
3392.19 2039
3392.74 2045
3393.29 1934
3393.84 2020
3394.39 1977
3394.94 1988
3395.49 1963
3396.04 2038
3396.59 1991
3397.14 1970
3397.69 1983
3398.24 2041
3398.79 2162
3399.34 2031
3399.89 1945
3400.44 1919
3400.99 1998
3401.54 1892
3402.09 1983
3402.64 1923
3403.19 1918
3403.74 1903
3404.29 1881
3404.84 1829
3405.39 1848
3405.94 1869
3406.49 1769
3407.05 1793
3407.60 1767
3408.15 1825
3408.70 1952
3409.25 1858
3409.80 1858
3410.35 1947
3410.90 1953
3411.45 1987
3412.00 2024
3412.56 2063
3413.11 2081
3413.66 2098
3414.21 2080
3414.76 2052
3415.31 2056
3415.86 1969
3416.41 1955
3416.97 1894
3417.52 1959
3418.07 1935
3418.62 1793
3419.17 1737
3419.73 1766
3420.28 1718
3420.83 1688
3421.38 1714
3421.93 1827
3422.48 1811
3423.04 1859
3423.59 1861
3424.14 1969
3424.69 2060
3425.25 2006
3425.80 2004
3426.35 2023
3426.90 1891
3427.45 1909
3428.01 1872
3428.56 1809
3429.11 1671
3429.66 1683
3430.22 1668
3430.77 1666
3431.32 1675
3431.88 1726
3432.43 1743
3432.98 1758
3433.53 1708
3434.09 1702
3434.64 1720
3435.19 1725
3435.75 1814
3436.30 1820
3436.85 1734
3437.41 1828
3437.96 1863
3438.51 1814
3439.07 1846
3439.62 1828
3440.17 1749
3440.73 1702
3441.28 1602
3441.83 1695
3442.39 1638
3442.94 1637
3443.49 1758
3444.05 1656
3444.60 1702
3445.16 1693
3445.71 1634
3446.26 1539
3446.82 1537
3447.37 1605
3447.93 1639
3448.48 1584
3449.03 1658
3449.59 1641
3450.14 1718
3450.70 1669
3451.25 1646
3451.81 1605
3452.36 1617
3452.91 1657
3453.47 1580
3454.02 1622
3454.58 1639
3455.13 1489
3455.69 1549
3456.24 1596
3456.80 1661
3457.35 1727
3457.91 1743
3458.46 1578
3459.02 1615
3459.57 1743
3460.13 1747
3460.68 1703
3461.24 1784
3461.79 1768
3462.35 1652
3462.90 1727
3463.46 1871
3464.01 1883
3464.57 1878
3465.12 1830
3465.68 1759
3466.23 1760
3466.79 1853
3467.35 1878
3467.90 1963
3468.46 1767
3469.01 1780
3469.57 1774
3470.12 1841
3470.68 1790
3471.24 1845
3471.79 1824
3472.35 1838
3472.90 1943
3473.46 1889
3474.02 1844
3474.57 1814
3475.13 1832
3475.69 1924
3476.24 1892
3476.80 1968
3477.35 2033
3477.91 2151
3478.47 2044
3479.02 2115
3479.58 2035
3480.14 2084
3480.69 2076
3481.25 2172
3481.81 2229
3482.36 2228
3482.92 2082
3483.48 2145
3484.03 2189
3484.59 2206
3485.15 2132
3485.71 2196
3486.26 2270
3486.82 2260
3487.38 2298
3487.93 2374
3488.49 2411
3489.05 2607
3489.61 2759
3490.16 2832
3490.72 3037
3491.28 3163
3491.84 3389
3492.39 3563
3492.95 3684
3493.51 3630
3494.07 3657
3494.63 3483
3495.18 3308
3495.74 3238
3496.30 3343
3496.86 3325
3497.42 3409
3497.97 3513
3498.53 3851
3499.09 4117
3499.65 4271
3500.21 4507
3500.76 4815
3501.32 5036
3501.88 5147
3502.44 5404
3503.00 5651
3503.56 6094
3504.11 6478
3504.67 6875
3505.23 7075
3505.79 7365
3506.35 7297
3506.91 7127
3507.47 6663
3508.03 6198
3508.59 5541
3509.14 4960
3509.70 4508
3510.26 4059
3510.82 3627
3511.38 3270
3511.94 2989
3512.50 2688
3513.06 2586
3513.62 2510
3514.18 2332
3514.74 2274
3515.30 2233
3515.86 2160
3516.41 2219
3516.97 2182
3517.53 2211
3518.09 2245
3518.65 2212
3519.21 2295
3519.77 2328
3520.33 2366
3520.89 2458
3521.45 2618
3522.01 2724
3522.57 3014
3523.13 3232
3523.69 3221
3524.25 3354
3524.81 3414
3525.37 3364
3525.93 3326
3526.49 3177
3527.05 2965
3527.61 2756
3528.18 2623
3528.74 2423
3529.30 2333
3529.86 2323
3530.42 2158
3530.98 1990
3531.54 2023
3532.10 2153
3532.66 2215
3533.22 2199
3533.78 2104
3534.34 2195
3534.90 2140
3535.47 2063
3536.03 2089
3536.59 2153
3537.15 2104
3537.71 2123
3538.27 2186
3538.83 2197
3539.39 2165
3539.96 2093
3540.52 2130
3541.08 2123
3541.64 2211
3542.20 2140
3542.76 2177
3543.32 2254
3543.89 2248
3544.45 2245
3545.01 2256
3545.57 2328
3546.13 2265
3546.70 2266
3547.26 2141
3547.82 2132
3548.38 2106
3548.94 2145
3549.51 2037
3550.07 2037
3550.63 2095
3551.19 2073
3551.76 2064
3552.32 2035
3552.88 1941
3553.44 1890
3554.01 2013
3554.57 1940
3555.13 1934
3555.69 1885
3556.26 1829
3556.82 1818
3557.38 1833
3557.94 1711
3558.51 1803
3559.07 1858
3559.63 1957
3560.20 1915
3560.76 1869
3561.32 1893
3561.89 1947
3562.45 1969
3563.01 2016
3563.57 2004
3564.14 2025
3564.70 1949
3565.26 1845
3565.83 1784
3566.39 1845
3566.96 1822
3567.52 1777
3568.08 1768
3568.65 1675
3569.21 1666
3569.77 1749
3570.34 1745
3570.90 1625
3571.47 1622
3572.03 1758
3572.59 1774
3573.16 1742
3573.72 1696
3574.29 1838
3574.85 1832
3575.41 1862
3575.98 1957
3576.54 1920
3577.11 1972
3577.67 1904
3578.24 1881
3578.80 1921
3579.36 1902
3579.93 1882
3580.49 1827
3581.06 1842
3581.62 1825
3582.19 1725
3582.75 1775
3583.32 1796
3583.88 1681
3584.45 1729
3585.01 1694
3585.58 1734
3586.14 1740
3586.71 1784
3587.27 1690
3587.84 1615
3588.40 1655
3588.97 1675
3589.53 1664
3590.10 1710
3590.66 1751
3591.23 1683
3591.80 1723
3592.36 1752
3592.93 1738
3593.49 1700
3594.06 1658
3594.62 1648
3595.19 1638
3595.76 1719
3596.32 1683
3596.89 1698
3597.45 1768
3598.02 1797
3598.59 1774
3599.15 1791
3599.72 1778
3600.28 1827
3600.85 1736
3601.42 1823
3601.98 1802
3602.55 1775
3603.12 1746
3603.68 1701
3604.25 1781
3604.81 1759
3605.38 1695
3605.95 1679
3606.51 1705
3607.08 1633
3607.65 1672
3608.21 1668
3608.78 1654
3609.35 1661
3609.92 1562
3610.48 1646
3611.05 1644
3611.62 1691
3612.18 1708
3612.75 1738
3613.32 1868
3613.89 1895
3614.45 2000
3615.02 2314
3615.59 2686
3616.15 2879
3616.72 3348
3617.29 3730
3617.86 4074
3618.42 4362
3618.99 4575
3619.56 4675
3620.13 4827
3620.70 4389
3621.26 4024
3621.83 3621
3622.40 3289
3622.97 2917
3623.54 2516
3624.10 2372
3624.67 2180
3625.24 2162
3625.81 1878
3626.38 1840
3626.94 1781
3627.51 1790
3628.08 1746
3628.65 1811
3629.22 1794
3629.79 1832
3630.35 1751
3630.92 1814
3631.49 1791
3632.06 1697
3632.63 1820
3633.20 1828
3633.77 1777
3634.34 1758
3634.90 1776
3635.47 1718
3636.04 1720
3636.61 1727
3637.18 1818
3637.75 1839
3638.32 1764
3638.89 1789
3639.46 1858
3640.03 2024
3640.60 1928
3641.17 2061
3641.73 2147
3642.30 2179
3642.87 2317
3643.44 2318
3644.01 2237
3644.58 2235
3645.15 2189
3645.72 2210
3646.29 2228
3646.86 2408
3647.43 2255
3648.00 2204
3648.57 2242
3649.14 2195
3649.71 2251
3650.28 2239
3650.85 2277
3651.42 2264
3651.99 2350
3652.56 2309
3653.13 2344
3653.70 2396
3654.27 2448
3654.84 2486
3655.41 2592
3655.98 2465
3656.56 2552
3657.13 2538
3657.70 2543
3658.27 2593
3658.84 2574
3659.41 2653
3659.98 2678
3660.55 2557
3661.12 2556
3661.69 2696
3662.26 2605
3662.83 2487
3663.41 2343
3663.98 2300
3664.55 2215
3665.12 2203
3665.69 2345
3666.26 2440
3666.83 2370
3667.41 2398
3667.98 2333
3668.55 2412
3669.12 2384
3669.69 2338
3670.26 2255
3670.83 2117
3671.41 2049
3671.98 2027
3672.55 2099
3673.12 2157
3673.69 2066
3674.27 2088
3674.84 2131
3675.41 2257
3675.98 2151
3676.55 2083
3677.13 2161
3677.70 2056
3678.27 2044
3678.84 2044
3679.42 2000
3679.99 2005
3680.56 2051
3681.13 2055
3681.71 1930
3682.28 2004
3682.85 1967
3683.42 1937
3684.00 1971
3684.57 2083
3685.14 2084
3685.71 1984
3686.29 2013
3686.86 2073
3687.43 2200
3688.01 2224
3688.58 2375
3689.15 2432
3689.73 2466
3690.30 2494
3690.87 2404
3691.45 2366
3692.02 2307
3692.59 2273
3693.17 2167
3693.74 2096
3694.31 2089
3694.89 2033
3695.46 1934
3696.03 1859
3696.61 1929
3697.18 1930
3697.75 1913
3698.33 1905
3698.90 1873
3699.48 1932
3700.05 1854
3700.62 1881
3701.20 1972
3701.77 1939
3702.35 1926
3702.92 2038
3703.50 1903
3704.07 1977
3704.64 1960
3705.22 1938
3705.79 1887
3706.37 1839
3706.94 1938
3707.52 2025
3708.09 1930
3708.67 1904
3709.24 1894
3709.81 1914
3710.39 1838
3710.96 1899
3711.54 2040
3712.11 1838
3712.69 1847
3713.26 1886
3713.84 1906
3714.41 1903
3714.99 1879
3715.56 1832
3716.14 1874
3716.71 1865
3717.29 1841
3717.87 1881
3718.44 1957
3719.02 2052
3719.59 1851
3720.17 1796
3720.74 1885
3721.32 1855
3721.89 1853
3722.47 1753
3723.05 1791
3723.62 1868
3724.20 1690
3724.77 1672
3725.35 1727
3725.93 1793
3726.50 1753
3727.08 1750
3727.65 1689
3728.23 1701
3728.81 1811
3729.38 1807
3729.96 1864
3730.53 1944
3731.11 1998
3731.69 2145
3732.26 2188
3732.84 2359
3733.42 2406
3733.99 2471
3734.57 2533
3735.15 2613
3735.72 2560
3736.30 2352
3736.88 2322
3737.45 2248
3738.03 2071
3738.61 2033
3739.18 1961
3739.76 1795
3740.34 1730
3740.92 1750
3741.49 1806
3742.07 1776
3742.65 1746
3743.23 1752
3743.80 1730
3744.38 1807
3744.96 1720
3745.53 1722
3746.11 1874
3746.69 1845
3747.27 1702
3747.85 1747
3748.42 1771
3749.00 1742
3749.58 1673
3750.16 1675
3750.73 1700
3751.31 1654
3751.89 1706
3752.47 1762
3753.05 1808
3753.62 1745
3754.20 1662
3754.78 1656
3755.36 1685
3755.94 1632
3756.52 1681
3757.09 1652
3757.67 1681
3758.25 1667
3758.83 1732
3759.41 1690
3759.99 1658
3760.57 1725
3761.14 1737
3761.72 1729
3762.30 1722
3762.88 1703
3763.46 1700
3764.04 1763
3764.62 1714
3765.20 1742
3765.77 1591
3766.35 1608
3766.93 1623
3767.51 1679
3768.09 1697
3768.67 1688
3769.25 1675
3769.83 1625
3770.41 1732
3770.99 1704
3771.57 1699
3772.15 1760
3772.73 1669
3773.31 1698
3773.89 1711
3774.47 1795
3775.05 1704
3775.63 1690
3776.21 1682
3776.79 1643
3777.37 1624
3777.95 1649
3778.53 1705
3779.11 1763
3779.69 1698
3780.27 1663
3780.85 1637
3781.43 1568
3782.01 1737
3782.59 1780
3783.17 1678
3783.75 1723
3784.33 1700
3784.91 1671
3785.49 1662
3786.07 1653
3786.65 1692
3787.23 1669
3787.81 1746
3788.39 1718
3788.97 1748
3789.55 1767
3790.14 1733
3790.72 1725
3791.30 1753
3791.88 1735
3792.46 1801
3793.04 1715
3793.62 1752
3794.20 1770
3794.78 1793
3795.37 1847
3795.95 1811
3796.53 1833
3797.11 1838
3797.69 1935
3798.27 1798
3798.85 1848
3799.44 2018
3800.02 2074
3800.60 2062
3801.18 2053
3801.76 2214
3802.34 2287
3802.93 2203
3803.51 2274
3804.09 2196
3804.67 2184
3805.25 2129
3805.84 2015
3806.42 2091
3807.00 2055
3807.58 2049
3808.17 2090
3808.75 2203
3809.33 2256
3809.91 2159
3810.50 2159
3811.08 2226
3811.66 2225
3812.24 2217
3812.83 2265
3813.41 2315
3813.99 2358
3814.57 2324
3815.16 2450
3815.74 2541
3816.32 2520
3816.91 2394
3817.49 2327
3818.07 2306
3818.65 2197
3819.24 2095
3819.82 1955
3820.40 1799
3820.99 1866
3821.57 1779
3822.15 1885
3822.74 1829
3823.32 1779
3823.90 1770
3824.49 1791
3825.07 1779
3825.66 1755
3826.24 1836
3826.82 1823
3827.41 1788
3827.99 1834
3828.57 1783
3829.16 1849
3829.74 1879
3830.33 1880
3830.91 1893
3831.49 1971
3832.08 1962
3832.66 1971
3833.25 1940
3833.83 1927
3834.42 1927
3835.00 1895
3835.58 1876
3836.17 1887
3836.75 1787
3837.34 1938
3837.92 1942
3838.51 1863
3839.09 1896
3839.68 1916
3840.26 1839
3840.85 1826
3841.43 1761
3842.02 1764
3842.60 1725
3843.19 1661
3843.77 1674
3844.36 1692
3844.94 1729
3845.53 1829
3846.11 1704
3846.70 1701
3847.28 1726
3847.87 1705
3848.45 1798
3849.04 1760
3849.62 1694
3850.21 1682
3850.79 1761
3851.38 1826
3851.97 1875
3852.55 1937
3853.14 1940
3853.72 1914
3854.31 1885
3854.89 1914
3855.48 1928
3856.07 1916
3856.65 1955
3857.24 2127
3857.82 2224
3858.41 2409
3859.00 2836
3859.58 2972
3860.17 3181
3860.76 3510
3861.34 3928
3861.93 4230
3862.51 4422
3863.10 4532
3863.69 4377
3864.27 4325
3864.86 4063
3865.45 3940
3866.03 4069
3866.62 4045
3867.21 3985
3867.79 4064
3868.38 4191
3868.97 3937
3869.55 3533
3870.14 3438
3870.73 3103
3871.32 2859
3871.90 2667
3872.49 2579
3873.08 2620
3873.67 2778
3874.25 2816
3874.84 2813
3875.43 2585
3876.01 2538
3876.60 2604
3877.19 2495
3877.78 2418
3878.36 2303
3878.95 2208
3879.54 2238
3880.13 2250
3880.72 2129
3881.30 2226
3881.89 2177
3882.48 2109
3883.07 2032
3883.66 1946
3884.24 1915
3884.83 1936
3885.42 1936
3886.01 1965
3886.60 1899
3887.18 1855
3887.77 2008
3888.36 2078
3888.95 2102
3889.54 2256
3890.13 2235
3890.72 2238
3891.30 2241
3891.89 2229
3892.48 2271
3893.07 2336
3893.66 2334
3894.25 2234
3894.84 2218
3895.43 2311
3896.02 2384
3896.60 2413
3897.19 2311
3897.78 2323
3898.37 2324
3898.96 2385
3899.55 2221
3900.14 2296
3900.73 2298
3901.32 2204
3901.91 2050
3902.50 2094
3903.09 2094
3903.68 2025
3904.27 2003
3904.86 1877
3905.44 1887
3906.03 1682
3906.62 1695
3907.21 1618
3907.80 1675
3908.39 1755
3908.98 1741
3909.57 1674
3910.16 1652
3910.75 1687
3911.34 1600
3911.93 1600
3912.52 1634
3913.11 1554
3913.71 1589
3914.30 1647
3914.89 1651
3915.48 1659
3916.07 1660
3916.66 1570
3917.25 1577
3917.84 1612
3918.43 1605
3919.02 1626
3919.61 1648
3920.20 1664
3920.79 1719
3921.38 1609
3921.97 1661
3922.57 1693
3923.16 1766
3923.75 1756
3924.34 1711
3924.93 1688
3925.52 1664
3926.11 1678
3926.70 1719
3927.29 1677
3927.89 1690
3928.48 1644
3929.07 1670
3929.66 1703
3930.25 1783
3930.84 1747
3931.44 1669
3932.03 1655
3932.62 1739
3933.21 1705
3933.80 1610
3934.39 1637
3934.99 1649
3935.58 1628
3936.17 1640
3936.76 1651
3937.35 1601
3937.95 1606
3938.54 1587
3939.13 1612
3939.72 1594
3940.32 1635
3940.91 1646
3941.50 1645
3942.09 1682
3942.69 1665
3943.28 1651
3943.87 1642
3944.46 1664
3945.06 1639
3945.65 1596
3946.24 1515
3946.83 1551
3947.43 1542
3948.02 1560
3948.61 1532
3949.21 1514
3949.80 1552
3950.39 1522
3950.98 1562
3951.58 1513
3952.17 1524
3952.76 1579
3953.36 1567
3953.95 1613
3954.54 1609
3955.14 1540
3955.73 1524
3956.32 1519
3956.92 1565
3957.51 1553
3958.11 1619
3958.70 1633
3959.29 1656
3959.89 1632
3960.48 1595
3961.07 1550
3961.67 1553
3962.26 1547
3962.86 1560
3963.45 1628
3964.04 1658
3964.64 1700
3965.23 1784
3965.83 1831
3966.42 1900
3967.02 1943
3967.61 1994
3968.20 2074
3968.80 1976
3969.39 1924
3969.99 1893
3970.58 1818
3971.18 1714
3971.77 1745
3972.37 1614
3972.96 1562
3973.56 1606
3974.15 1617
3974.75 1577
3975.34 1515
3975.94 1521
3976.53 1660
3977.13 1591
3977.72 1577
3978.32 1533
3978.91 1521
3979.51 1542
3980.10 1534
3980.70 1544
3981.29 1598
3981.89 1481
3982.48 1506
3983.08 1500
3983.68 1619
3984.27 1555
3984.87 1603
3985.46 1635
3986.06 1641
3986.65 1668
3987.25 1619
3987.85 1668
3988.44 1611
3989.04 1626
3989.63 1565
3990.23 1616
3990.83 1592
3991.42 1610
3992.02 1566
3992.61 1602
3993.21 1666
3993.81 1679
3994.40 1706
3995.00 1724
3995.60 1715
3996.19 1704
3996.79 1678
3997.39 1770
3997.98 1810
3998.58 1805
3999.18 1768
3999.77 1794
4000.37 1741
4000.97 1755
4001.56 1721
4002.16 1828
4002.76 1838
4003.35 1772
4003.95 1764
4004.55 1830
4005.15 1896
4005.74 1892
4006.34 1826
4006.94 1872
4007.53 1872
4008.13 1917
4008.73 1857
4009.33 1890
4009.92 1938
4010.52 1951
4011.12 1906
4011.72 1972
4012.32 1942
4012.91 1935
4013.51 1955
4014.11 2062
4014.71 2143
4015.30 2253
4015.90 2381
4016.50 2483
4017.10 2579
4017.70 2674
4018.29 2721
4018.89 2701
4019.49 2510
4020.09 2382
4020.69 2263
4021.29 1983
4021.88 2076
4022.48 1903
4023.08 1735
4023.68 1762
4024.28 1828
4024.88 1780
4025.48 1715
4026.07 1767
4026.67 1755
4027.27 1747
4027.87 1752
4028.47 1785
4029.07 1739
4029.67 1682
4030.27 1725
4030.87 1727
4031.47 1782
4032.06 1733
4032.66 1852
4033.26 1787
4033.86 1847
4034.46 1886
4035.06 1868
4035.66 1772
4036.26 1830
4036.86 1717
4037.46 1701
4038.06 1775
4038.66 1816
4039.26 1681
4039.86 1718
4040.46 1760
4041.06 1747
4041.66 1671
4042.26 1635
4042.86 1584
4043.46 1666
4044.06 1686
4044.66 1601
4045.26 1620
4045.86 1678
4046.46 1699
4047.06 1698
4047.66 1724
4048.26 1766
4048.86 1807
4049.46 1816
4050.06 1753
4050.66 1785
4051.26 1784
4051.86 1794
4052.46 1750
4053.06 1806
4053.66 1807
4054.27 1808
4054.87 1773
4055.47 1813
4056.07 1717
4056.67 1665
4057.27 1636
4057.87 1656
4058.47 1525
4059.07 1612
4059.67 1572
4060.28 1611
4060.88 1602
4061.48 1607
4062.08 1569
4062.68 1562
4063.28 1555
4063.88 1555
4064.49 1579
4065.09 1571
4065.69 1543
4066.29 1491
4066.89 1474
4067.49 1520
4068.10 1474
4068.70 1443
4069.30 1433
4069.90 1435
4070.50 1504
4071.11 1485
4071.71 1504
4072.31 1580
4072.91 1556
4073.52 1461
4074.12 1528
4074.72 1599
4075.32 1602
4075.92 1588
4076.53 1583
4077.13 1598
4077.73 1660
4078.34 1598
4078.94 1609
4079.54 1605
4080.14 1595
4080.75 1599
4081.35 1621
4081.95 1702
4082.55 1686
4083.16 1616
4083.76 1594
4084.36 1749
4084.97 1625
4085.57 1651
4086.17 1660
4086.78 1722
4087.38 1670
4087.98 1672
4088.59 1674
4089.19 1688
4089.79 1727
4090.40 1729
4091.00 1715
4091.60 1776
4092.21 1761
4092.81 1885
4093.41 2018
4094.02 2140
4094.62 2342
4095.23 2433
4095.83 2526
4096.43 2506
4097.04 2481
4097.64 2317
4098.25 2171
4098.85 2052
4099.45 1910
4100.06 1786
4100.66 1680
4101.27 1622
4101.87 1556
4102.48 1530
4103.08 1514
4103.68 1494
4104.29 1484
4104.89 1528
4105.50 1461
4106.10 1378
4106.71 1388
4107.31 1387
4107.92 1414
4108.52 1490
4109.13 1342
4109.73 1350
4110.34 1413
4110.94 1388
4111.55 1364
4112.15 1383
4112.76 1400
4113.36 1400
4113.97 1416
4114.57 1445
4115.18 1403
4115.78 1371
4116.39 1430
4116.99 1552
4117.60 1537
4118.21 1536
4118.81 1539
4119.42 1555
4120.02 1572
4120.63 1551
4121.23 1561
4121.84 1633
4122.45 1594
4123.05 1536
4123.66 1541
4124.26 1484
4124.87 1569
4125.48 1586
4126.08 1588
4126.69 1603
4127.29 1554
4127.90 1539
4128.51 1558
4129.11 1628
4129.72 1497
4130.33 1551
4130.93 1687
4131.54 1739
4132.15 1699
4132.75 1630
4133.36 1635
4133.97 1683
4134.57 1650
4135.18 1744
4135.79 1643
4136.39 1678
4137.00 1663
4137.61 1708
4138.21 1774
4138.82 1727
4139.43 1698
4140.04 1758
4140.64 1812
4141.25 1776
4141.86 1854
4142.46 1833
4143.07 1800
4143.68 1792
4144.29 1821
4144.89 1832
4145.50 1747
4146.11 1590
4146.72 1612
4147.32 1575
4147.93 1544
4148.54 1524
4149.15 1565
4149.76 1513
4150.36 1498
4150.97 1464
4151.58 1523
4152.19 1459
4152.80 1433
4153.40 1398
4154.01 1504
4154.62 1492
4155.23 1495
4155.84 1445
4156.45 1428
4157.05 1529
4157.66 1431
4158.27 1465
4158.88 1463
4159.49 1423
4160.10 1408
4160.71 1460
4161.31 1497
4161.92 1477
4162.53 1434
4163.14 1361
4163.75 1508
4164.36 1472
4164.97 1576
4165.58 1621
4166.19 1615
4166.79 1597
4167.40 1673
4168.01 1731
4168.62 1674
4169.23 1599
4169.84 1622
4170.45 1544
4171.06 1660
4171.67 1624
4172.28 1622
4172.89 1626
4173.50 1633
4174.11 1692
4174.72 1742
4175.33 1688
4175.94 1661
4176.55 1761
4177.16 1774
4177.77 1789
4178.38 1740
4178.99 1726
4179.60 1797
4180.21 1733
4180.82 1730
4181.43 1698
4182.04 1715
4182.65 1630
4183.26 1662
4183.87 1605
4184.48 1548
4185.09 1543
4185.70 1580
4186.31 1610
4186.92 1621
4187.53 1588
4188.14 1616
4188.75 1596
4189.36 1647
4189.97 1683
4190.58 1750
4191.20 1707
4191.81 1771
4192.42 1932
4193.03 2037
4193.64 2155
4194.25 2195
4194.86 2272
4195.47 2268
4196.08 2278
4196.70 2307
4197.31 2320
4197.92 2245
4198.53 2110
4199.14 2079
4199.75 2038
4200.36 1925
4200.98 1850
4201.59 1879
4202.20 1884
4202.81 1849
4203.42 1766
4204.03 1771
4204.65 1758
4205.26 1752
4205.87 1807
4206.48 1852
4207.09 1926
4207.71 1935
4208.32 1878
4208.93 1858
4209.54 1855
4210.16 1843
4210.77 1867
4211.38 1806
4211.99 1870
4212.60 1864
4213.22 1902
4213.83 1895
4214.44 2041
4215.05 2034
4215.67 2118
4216.28 2090
4216.89 2146
4217.51 2328
4218.12 2558
4218.73 2707
4219.34 2826
4219.96 3128
4220.57 3398
4221.18 3780
4221.80 4224
4222.41 4465
4223.02 4858
4223.64 5048
4224.25 5279
4224.86 5400
4225.48 5381
4226.09 5294
4226.70 5178
4227.32 4977
4227.93 4873
4228.54 4935
4229.16 4525
4229.77 4422
4230.39 4462
4231.00 3999
4231.61 3650
4232.23 3459
4232.84 3197
4233.45 2863
4234.07 2705
4234.68 2527
4235.30 2416
4235.91 2346
4236.53 2283
4237.14 2163
4237.75 2119
4238.37 2162
4238.98 2068
4239.60 2027
4240.21 2016
4240.83 2051
4241.44 1974
4242.05 1908
4242.67 1955
4243.28 1925
4243.90 1939
4244.51 2091
4245.13 1996
4245.74 1937
4246.36 2004
4246.97 2043
4247.59 2065
4248.20 1992
4248.82 2069
4249.43 2145
4250.05 2161
4250.66 2091
4251.28 2110
4251.89 1994
4252.51 1980
4253.13 1891
4253.74 1887
4254.36 1888
4254.97 2033
4255.59 1980
4256.20 1942
4256.82 2006
4257.43 1888
4258.05 1942
4258.67 1973
4259.28 1994
4259.90 1954
4260.51 2048
4261.13 1970
4261.75 1990
4262.36 2023
4262.98 2029
4263.59 2067
4264.21 2039
4264.83 1988
4265.44 1990
4266.06 2014
4266.67 2005
4267.29 2006
4267.91 2078
4268.52 2008
4269.14 1931
4269.76 2047
4270.37 1992
4270.99 1980
4271.61 1908
4272.22 1904
4272.84 1876
4273.46 1880
4274.07 1869
4274.69 1837
4275.31 1885
4275.93 1835
4276.54 1829
4277.16 1851
4277.78 1906
4278.39 1952
4279.01 1890
4279.63 1784
4280.25 1768
4280.86 1703
4281.48 1662
4282.10 1676
4282.72 1671
4283.33 1676
4283.95 1682
4284.57 1638
4285.19 1658
4285.80 1670
4286.42 1665
4287.04 1665
4287.66 1582
4288.28 1652
4288.89 1578
4289.51 1528
4290.13 1548
4290.75 1691
4291.37 1604
4291.98 1600
4292.60 1462
4293.22 1543
4293.84 1540
4294.46 1546
4295.08 1489
4295.69 1548
4296.31 1577
4296.93 1587
4297.55 1622
4298.17 1617
4298.79 1606
4299.41 1602
4300.03 1560
4300.64 1638
4301.26 1617
4301.88 1517
4302.50 1585
4303.12 1735
4303.74 1746
4304.36 1653
4304.98 1647
4305.60 1674
4306.22 1650
4306.83 1637
4307.45 1721
4308.07 1712
4308.69 1753
4309.31 1840
4309.93 1864
4310.55 1987
4311.17 1886
4311.79 1983
4312.41 1891
4313.03 1898
4313.65 1808
4314.27 1891
4314.89 1811
4315.51 1677
4316.13 1723
4316.75 1597
4317.37 1664
4317.99 1617
4318.61 1583
4319.23 1545
4319.85 1580
4320.47 1618
4321.09 1578
4321.71 1585
4322.33 1714
4322.95 1696
4323.57 1665
4324.19 1700
4324.81 1695
4325.43 1729
4326.05 1716
4326.67 1808
4327.30 1733
4327.92 1736
4328.54 1771
4329.16 1650
4329.78 1529
4330.40 1648
4331.02 1639
4331.64 1663
4332.26 1615
4332.88 1661
4333.51 1587
4334.13 1627
4334.75 1642
4335.37 1663
4335.99 1670
4336.61 1683
4337.23 1789
4337.86 1804
4338.48 1839
4339.10 1772
4339.72 1822
4340.34 1842
4340.96 1842
4341.59 1876
4342.21 1818
4342.83 1878
4343.45 1914
4344.07 2011
4344.69 2102
4345.32 2349
4345.94 2554
4346.56 2651
4347.18 2708
4347.81 2921
4348.43 2906
4349.05 2785
4349.67 2593
4350.29 2474
4350.92 2245
4351.54 2313
4352.16 2028
4352.78 1977
4353.41 1951
4354.03 1889
4354.65 1880
4355.28 1798
4355.90 1775
4356.52 1812
4357.14 1747
4357.77 1749
4358.39 1784
4359.01 1733
4359.64 1775
4360.26 1774
4360.88 1759
4361.50 1799
4362.13 1812
4362.75 1723
4363.37 1823
4364.00 1855
4364.62 1853
4365.25 1862
4365.87 1758
4366.49 1851
4367.12 1848
4367.74 1861
4368.36 1836
4368.99 1858
4369.61 1847
4370.23 1756
4370.86 1822
4371.48 1801
4372.11 1760
4372.73 1817
4373.35 1839
4373.98 1903
4374.60 1878
4375.23 1914
4375.85 1933
4376.47 1929
4377.10 1961
4377.72 1940
4378.35 2029
4378.97 2042
4379.60 2153
4380.22 2134
4380.85 2170
4381.47 2358
4382.10 2417
4382.72 2545
4383.34 2615
4383.97 2602
4384.59 2605
4385.22 2670
4385.84 2747
4386.47 2839
4387.09 3023
4387.72 3468
4388.34 3984
4388.97 4420
4389.59 5044
4390.22 5432
4390.85 5885
4391.47 6012
4392.10 5409
4392.72 5158
4393.35 4715
4393.97 4248
4394.60 3752
4395.22 3334
4395.85 3085
4396.47 2818
4397.10 2701
4397.73 2622
4398.35 2576
4398.98 2544
4399.60 2526
4400.23 2497
4400.86 2474
4401.48 2376
4402.11 2363
4402.73 2376
4403.36 2447
4403.99 2378
4404.61 2311
4405.24 2203
4405.87 2141
4406.49 2363
4407.12 2327
4407.74 2231
4408.37 2290
4409.00 2302
4409.62 2182
4410.25 2267
4410.88 2206
4411.50 2261
4412.13 2204
4412.76 2086
4413.38 2054
4414.01 1914
4414.64 1793
4415.27 1766
4415.89 1813
4416.52 1799
4417.15 1738
4417.77 1650
4418.40 1726
4419.03 1683
4419.66 1792
4420.28 1799
4420.91 1750
4421.54 1762
4422.17 1731
4422.79 1775
4423.42 1722
4424.05 1684
4424.68 1649
4425.30 1691
4425.93 1736
4426.56 1676
4427.19 1631
4427.82 1612
4428.44 1518
4429.07 1565
4429.70 1521
4430.33 1617
4430.96 1620
4431.58 1601
4432.21 1644
4432.84 1522
4433.47 1561
4434.10 1629
4434.73 1615
4435.35 1574
4435.98 1595
4436.61 1608
4437.24 1587
4437.87 1592
4438.50 1595
4439.13 1550
4439.75 1595
4440.38 1565
4441.01 1503
4441.64 1486
4442.27 1443
4442.90 1483
4443.53 1490
4444.16 1565
4444.79 1567
4445.42 1531
4446.04 1542
4446.67 1486
4447.30 1568
4447.93 1574
4448.56 1553
4449.19 1599
4449.82 1675
4450.45 1540
4451.08 1523
4451.71 1583
4452.34 1518
4452.97 1497
4453.60 1485
4454.23 1451
4454.86 1490
4455.49 1478
4456.12 1563
4456.75 1553
4457.38 1552
4458.01 1518
4458.64 1483
4459.27 1468
4459.90 1530
4460.53 1517
4461.16 1462
4461.79 1516
4462.42 1473
4463.05 1494
4463.68 1450
4464.31 1426
4464.94 1430
4465.57 1459
4466.20 1485
4466.83 1447
4467.46 1346
4468.09 1490
4468.73 1448
4469.36 1428
4469.99 1415
4470.62 1462
4471.25 1395
4471.88 1402
4472.51 1403
4473.14 1359
4473.77 1416
4474.40 1397
4475.04 1455
4475.67 1422
4476.30 1324
4476.93 1316
4477.56 1425
4478.19 1392
4478.82 1399
4479.46 1442
4480.09 1415
4480.72 1413
4481.35 1442
4481.98 1404
4482.61 1444
4483.25 1468
4483.88 1427
4484.51 1482
4485.14 1518
4485.77 1506
4486.41 1475
4487.04 1461
4487.67 1544
4488.30 1600
4488.93 1499
4489.57 1562
4490.20 1499
4490.83 1467
4491.46 1517
4492.10 1484
4492.73 1459
4493.36 1433
4493.99 1455
4494.63 1463
4495.26 1456
4495.89 1416
4496.52 1493
4497.16 1504
4497.79 1491
4498.42 1469
4499.06 1503
4499.69 1513
4500.32 1461
4500.96 1526
4501.59 1597
4502.22 1684
4502.86 1698
4503.49 1739
4504.12 1712
4504.75 1716
4505.39 1727
4506.02 1636
4506.66 1626
4507.29 1526
4507.92 1609
4508.56 1530
4509.19 1528
4509.82 1595
4510.46 1612
4511.09 1528
4511.72 1560
4512.36 1623
4512.99 1653
4513.63 1597
4514.26 1551
4514.89 1585
4515.53 1609
4516.16 1552
4516.80 1566
4517.43 1620
4518.07 1563
4518.70 1559
4519.33 1549
4519.97 1538
4520.60 1579
4521.24 1611
4521.87 1564
4522.51 1571
4523.14 1610
4523.78 1673
4524.41 1683
4525.05 1806
4525.68 1850
4526.32 1890
4526.95 2018
4527.59 2210
4528.22 2481
4528.86 2838
4529.49 3317
4530.13 3918
4530.76 4492
4531.40 5071
4532.03 5553
4532.67 5815
4533.30 5880
4533.94 5779
4534.57 5290
4535.21 4824
4535.84 4229
4536.48 3664
4537.11 3232
4537.75 2755
4538.39 2395
4539.02 2324
4539.66 2080
4540.29 1869
4540.93 1766
4541.57 1689
4542.20 1635
4542.84 1523
4543.47 1550
4544.11 1655
4544.75 1672
4545.38 1534
4546.02 1516
4546.65 1424
4547.29 1420
4547.93 1429
4548.56 1384
4549.20 1455
4549.84 1422
4550.47 1478
4551.11 1426
4551.75 1446
4552.38 1491
4553.02 1582
4553.66 1518
4554.29 1513
4554.93 1553
4555.57 1570
4556.20 1574
4556.84 1594
4557.48 1501
4558.11 1550
4558.75 1603
4559.39 1669
4560.03 1700
4560.66 1652
4561.30 1631
4561.94 1705
4562.58 1678
4563.21 1701
4563.85 1744
4564.49 1773
4565.13 1797
4565.76 1716
4566.40 1832
4567.04 1831
4567.68 1917
4568.31 1993
4568.95 2070
4569.59 1981
4570.23 2104
4570.87 2117
4571.50 2124
4572.14 2151
4572.78 2051
4573.42 2108
4574.06 1998
4574.69 1881
4575.33 1756
4575.97 1753
4576.61 1679
4577.25 1713
4577.89 1668
4578.53 1538
4579.16 1575
4579.80 1575
4580.44 1606
4581.08 1497
4581.72 1470
4582.36 1547
4583.00 1496
4583.63 1515
4584.27 1503
4584.91 1566
4585.55 1578
4586.19 1612
4586.83 1478
4587.47 1510
4588.11 1490
4588.75 1477
4589.39 1469
4590.03 1449
4590.67 1469
4591.30 1503
4591.94 1517
4592.58 1577
4593.22 1538
4593.86 1468
4594.50 1465
4595.14 1448
4595.78 1418
4596.42 1437
4597.06 1389
4597.70 1418
4598.34 1389
4598.98 1399
4599.62 1434
4600.26 1442
4600.90 1411
4601.54 1491
4602.18 1441
4602.82 1503
4603.46 1486
4604.10 1438
4604.74 1540
4605.38 1559
4606.02 1514
4606.66 1612
4607.30 1612
4607.94 1624
4608.59 1565
4609.23 1595
4609.87 1591
4610.51 1662
4611.15 1596
4611.79 1566
4612.43 1491
4613.07 1457
4613.71 1486
4614.35 1402
4614.99 1469
4615.64 1415
4616.28 1342
4616.92 1425
4617.56 1407
4618.20 1386
4618.84 1326
4619.48 1373
4620.12 1351
4620.77 1338
4621.41 1350
4622.05 1296
4622.69 1288
4623.33 1316
4623.97 1290
4624.62 1333
4625.26 1374
4625.90 1341
4626.54 1323
4627.18 1336
4627.82 1360
4628.47 1425
4629.11 1374
4629.75 1374
4630.39 1390
4631.03 1392
4631.68 1371
4632.32 1463
4632.96 1438
4633.60 1472
4634.25 1491
4634.89 1516
4635.53 1486
4636.17 1563
4636.82 1604
4637.46 1633
4638.10 1605
4638.74 1648
4639.39 1687
4640.03 1634
4640.67 1631
4641.32 1678
4641.96 1622
4642.60 1561
4643.24 1515
4643.89 1509
4644.53 1501
4645.17 1489
4645.82 1527
4646.46 1521
4647.10 1464
4647.75 1516
4648.39 1458
4649.03 1505
4649.68 1538
4650.32 1648
4650.96 1690
4651.61 1734
4652.25 1770
4652.89 1897
4653.54 1885
4654.18 1885
4654.83 1959
4655.47 1898
4656.11 1824
4656.76 1617
4657.40 1653
4658.05 1593
4658.69 1465
4659.33 1483
4659.98 1501
4660.62 1542
4661.27 1448
4661.91 1392
4662.56 1420
4663.20 1393
4663.84 1387
4664.49 1384
4665.13 1352
4665.78 1362
4666.42 1368
4667.07 1282
4667.71 1332
4668.36 1290
4669.00 1324
4669.65 1240
4670.29 1334
4670.94 1316
4671.58 1264
4672.23 1254
4672.87 1241
4673.52 1318
4674.16 1295
4674.81 1276
4675.45 1315
4676.10 1374
4676.74 1333
4677.39 1294
4678.03 1361
4678.68 1414
4679.32 1320
4679.97 1378
4680.62 1422
4681.26 1330
4681.91 1324
4682.55 1376
4683.20 1347
4683.84 1378
4684.49 1367
4685.14 1323
4685.78 1384
4686.43 1312
4687.07 1258
4687.72 1294
4688.37 1316
4689.01 1232
4689.66 1273
4690.30 1361
4690.95 1324
4691.60 1296
4692.24 1278
4692.89 1330
4693.54 1362
4694.18 1401
4694.83 1391
4695.48 1415
4696.12 1458
4696.77 1415
4697.42 1389
4698.06 1493
4698.71 1439
4699.36 1538
4700.00 1547
4700.65 1548
4701.30 1632
4701.94 1627
4702.59 1603
4703.24 1518
4703.89 1487
4704.53 1505
4705.18 1389
4705.83 1330
4706.48 1364
4707.12 1394
4707.77 1437
4708.42 1382
4709.07 1434
4709.71 1442
4710.36 1311
4711.01 1303
4711.66 1396
4712.30 1407
4712.95 1382
4713.60 1357
4714.25 1369
4714.90 1416
4715.54 1359
4716.19 1379
4716.84 1448
4717.49 1453
4718.14 1487
4718.78 1549
4719.43 1503
4720.08 1492
4720.73 1605
4721.38 1610
4722.03 1636
4722.67 1547
4723.32 1592
4723.97 1652
4724.62 1563
4725.27 1571
4725.92 1597
4726.57 1635
4727.22 1679
4727.86 1687
4728.51 1667
4729.16 1571
4729.81 1516
4730.46 1543
4731.11 1500
4731.76 1413
4732.41 1371
4733.06 1413
4733.71 1402
4734.36 1336
4735.00 1399
4735.65 1393
4736.30 1440
4736.95 1355
4737.60 1361
4738.25 1485
4738.90 1434
4739.55 1513
4740.20 1543
4740.85 1592
4741.50 1546
4742.15 1624
4742.80 1571
4743.45 1556
4744.10 1517
4744.75 1406
4745.40 1467
4746.05 1500
4746.70 1489
4747.35 1518
4748.00 1525
4748.65 1528
4749.30 1511
4749.95 1517
4750.60 1554
4751.25 1587
4751.90 1604
4752.55 1676
4753.20 1649
4753.85 1684
4754.51 1693
4755.16 1676
4755.81 1600
4756.46 1582
4757.11 1596
4757.76 1548
4758.41 1532
4759.06 1559
4759.71 1560
4760.36 1517
4761.01 1524
4761.67 1504
4762.32 1466
4762.97 1405
4763.62 1386
4764.27 1442
4764.92 1446
4765.57 1406
4766.22 1564
4766.88 1530
4767.53 1647
4768.18 1629
4768.83 1678
4769.48 1658
4770.13 1676
4770.79 1487
4771.44 1491
4772.09 1438
4772.74 1441
4773.39 1372
4774.05 1432
4774.70 1471
4775.35 1407
4776.00 1356
4776.65 1340
4777.31 1413
4777.96 1464
4778.61 1436
4779.26 1480
4779.92 1559
4780.57 1565
4781.22 1590
4781.87 1625
4782.53 1579
4783.18 1511
4783.83 1471
4784.48 1430
4785.14 1339
4785.79 1397
4786.44 1331
4787.10 1346
4787.75 1379
4788.40 1419
4789.05 1396
4789.71 1376
4790.36 1387
4791.01 1338
4791.67 1296
4792.32 1343
4792.97 1363
4793.63 1341
4794.28 1355
4794.93 1362
4795.59 1311
4796.24 1318
4796.89 1325
4797.55 1379
4798.20 1322
4798.86 1311
4799.51 1366
4800.16 1343
4800.82 1363
4801.47 1326
4802.12 1325
4802.78 1378
4803.43 1363
4804.09 1333
4804.74 1317
4805.39 1297
4806.05 1286
4806.70 1316
4807.36 1310
4808.01 1363
4808.67 1351
4809.32 1384
4809.98 1423
4810.63 1317
4811.28 1353
4811.94 1358
4812.59 1434
4813.25 1314
4813.90 1396
4814.56 1379
4815.21 1392
4815.87 1417
4816.52 1431
4817.18 1425
4817.83 1466
4818.49 1525
4819.14 1575
4819.80 1526
4820.45 1563
4821.11 1615
4821.76 1621
4822.42 1673
4823.07 1675
4823.73 1651
4824.38 1729
4825.04 1709
4825.70 1703
4826.35 1783
4827.01 1800
4827.66 1763
4828.32 1783
4828.97 1742
4829.63 1623
4830.29 1643
4830.94 1569
4831.60 1554
4832.25 1576
4832.91 1605
4833.57 1656
4834.22 1688
4834.88 1845
4835.53 2027
4836.19 2016
4836.85 2066
4837.50 2198
4838.16 2252
4838.82 2331
4839.47 2332
4840.13 2294
4840.79 2367
4841.44 2307
4842.10 2063
4842.76 1928
4843.41 1844
4844.07 1709
4844.73 1786
4845.38 1772
4846.04 1689
4846.70 1724
4847.35 1710
4848.01 1754
4848.67 1751
4849.32 1750
4849.98 1842
4850.64 1907
4851.30 1879
4851.95 1806
4852.61 1789
4853.27 1852
4853.93 1828
4854.58 1730
4855.24 1728
4855.90 1782
4856.56 1765
4857.21 1823
4857.87 1769
4858.53 1813
4859.19 1909
4859.84 1906
4860.50 1957
4861.16 1947
4861.82 1918
4862.48 1925
4863.13 1903
4863.79 1908
4864.45 1840
4865.11 1829
4865.77 1860
4866.43 1938
4867.08 1924
4867.74 1816
4868.40 1778
4869.06 1699
4869.72 1748
4870.38 1718
4871.03 1748
4871.69 1665
4872.35 1622
4873.01 1673
4873.67 1677
4874.33 1672
4874.99 1698
4875.65 1668
4876.31 1732
4876.96 1723
4877.62 1712
4878.28 1687
4878.94 1627
4879.60 1646
4880.26 1723
4880.92 1636
4881.58 1614
4882.24 1632
4882.90 1536
4883.56 1552
4884.22 1526
4884.88 1585
4885.54 1512
4886.19 1558
4886.85 1549
4887.51 1537
4888.17 1626
4888.83 1617
4889.49 1630
4890.15 1666
4890.81 1843
4891.47 1787
4892.13 1802
4892.79 1912
4893.45 1827
4894.11 1819
4894.77 1790
4895.43 1671
4896.09 1644
4896.76 1625
4897.42 1602
4898.08 1639
4898.74 1620
4899.40 1639
4900.06 1725
4900.72 1803
4901.38 1743
4902.04 1684
4902.70 1687
4903.36 1640
4904.02 1692
4904.68 1686
4905.34 1558
4906.00 1581
4906.67 1551
4907.33 1478
4907.99 1573
4908.65 1598
4909.31 1492
4909.97 1474
4910.63 1444
4911.29 1507
4911.96 1391
4912.62 1399
4913.28 1432
4913.94 1410
4914.60 1417
4915.26 1422
4915.92 1370
4916.59 1345
4917.25 1347
4917.91 1324
4918.57 1317
4919.23 1334
4919.90 1277
4920.56 1291
4921.22 1321
4921.88 1302
4922.54 1350
4923.21 1325
4923.87 1317
4924.53 1290
4925.19 1283
4925.85 1323
4926.52 1296
4927.18 1266
4927.84 1357
4928.50 1340
4929.17 1304
4929.83 1349
4930.49 1417
4931.15 1320
4931.82 1312
4932.48 1226
4933.14 1270
4933.81 1324
4934.47 1323
4935.13 1276
4935.79 1342
4936.46 1317
4937.12 1290
4937.78 1234
4938.45 1305
4939.11 1391
4939.77 1350
4940.44 1312
4941.10 1297
4941.76 1424
4942.43 1402
4943.09 1450
4943.75 1402
4944.42 1351
4945.08 1433
4945.74 1401
4946.41 1392
4947.07 1354
4947.74 1322
4948.40 1433
4949.06 1420
4949.73 1338
4950.39 1323
4951.05 1276
4951.72 1318
4952.38 1355
4953.05 1340
4953.71 1316
4954.38 1372
4955.04 1337
4955.70 1348
4956.37 1251
4957.03 1337
4957.70 1300
4958.36 1315
4959.03 1346
4959.69 1335
4960.36 1372
4961.02 1315
4961.68 1332
4962.35 1371
4963.01 1387
4963.68 1454
4964.34 1520
4965.01 1601
4965.67 1547
4966.34 1555
4967.00 1508
4967.67 1578
4968.33 1564
4969.00 1482
4969.66 1451
4970.33 1485
4971.00 1512
4971.66 1466
4972.33 1508
4972.99 1513
4973.66 1487
4974.32 1463
4974.99 1488
4975.65 1536
4976.32 1538
4976.99 1582
4977.65 1646
4978.32 1624
4978.98 1698
4979.65 1657
4980.31 1575
4980.98 1553
4981.65 1577
4982.31 1632
4982.98 1660
4983.64 1658
4984.31 1788
4984.98 1912
4985.64 2010
4986.31 2271
4986.98 2582
4987.64 3052
4988.31 3513
4988.98 4105
4989.64 4552
4990.31 4830
4990.98 4829
4991.64 4747
4992.31 4405
4992.98 3895
4993.64 3468
4994.31 3084
4994.98 2762
4995.64 2367
4996.31 2058
4996.98 1774
4997.64 1647
4998.31 1630
4998.98 1582
4999.65 1511
5000.31 1525
5000.98 1557
5001.65 1486
5002.32 1395
5002.98 1478
5003.65 1438
5004.32 1414
5004.99 1415
5005.65 1398
5006.32 1414
5006.99 1418
5007.66 1426
5008.32 1368
5008.99 1404
5009.66 1396
5010.33 1437
5011.00 1445
5011.66 1480
5012.33 1505
5013.00 1479
5013.67 1474
5014.34 1500
5015.01 1506
5015.67 1553
5016.34 1658
5017.01 1690
5017.68 1711
5018.35 1791
5019.02 1877
5019.68 1914
5020.35 2011
5021.02 2088
5021.69 2249
5022.36 2284
5023.03 2422
5023.70 2408
5024.37 2479
5025.03 2553
5025.70 2557
5026.37 2417
5027.04 2416
5027.71 2415
5028.38 2191
5029.05 2162
5029.72 2035
5030.39 1986
5031.06 1745
5031.73 1705
5032.40 1688
5033.07 1642
5033.73 1580
5034.40 1546
5035.07 1601
5035.74 1528
5036.41 1522
5037.08 1542
5037.75 1505
5038.42 1460
5039.09 1506
5039.76 1451
5040.43 1399
5041.10 1372
5041.77 1377
5042.44 1351
5043.11 1328
5043.78 1371
5044.45 1426
5045.12 1411
5045.79 1366
5046.46 1408
5047.13 1388
5047.81 1474
5048.48 1418
5049.15 1506
5049.82 1462
5050.49 1447
5051.16 1396
5051.83 1427
5052.50 1424
5053.17 1346
5053.84 1348
5054.51 1411
5055.18 1371
5055.85 1410
5056.53 1389
5057.20 1396
5057.87 1374
5058.54 1327
5059.21 1355
5059.88 1364
5060.55 1551
5061.22 1526
5061.89 1456
5062.57 1421
5063.24 1348
5063.91 1328
5064.58 1381
5065.25 1428
5065.92 1354
5066.60 1334
5067.27 1363
5067.94 1331
5068.61 1341
5069.28 1345
5069.96 1360
5070.63 1392
5071.30 1327
5071.97 1268
5072.64 1295
5073.32 1295
5073.99 1313
5074.66 1285
5075.33 1294
5076.00 1283
5076.68 1223
5077.35 1235
5078.02 1278
5078.69 1196
5079.37 1271
5080.04 1345
5080.71 1344
5081.38 1275
5082.06 1333
5082.73 1296
5083.40 1274
5084.08 1210
5084.75 1255
5085.42 1235
5086.09 1205
5086.77 1222
5087.44 1264
5088.11 1292
5088.79 1262
5089.46 1219
5090.13 1291
5090.81 1314
5091.48 1240
5092.15 1387
5092.83 1464
5093.50 1436
5094.17 1352
5094.85 1366
5095.52 1365
5096.19 1358
5096.87 1338
5097.54 1323
5098.22 1269
5098.89 1272
5099.56 1311
5100.24 1248
5100.91 1292
5101.59 1315
5102.26 1364
5102.93 1305
5103.61 1282
5104.28 1302
5104.96 1349
5105.63 1375
5106.31 1307
5106.98 1283
5107.65 1348
5108.33 1383
5109.00 1342
5109.68 1318
5110.35 1252
5111.03 1255
5111.70 1201
5112.38 1284
5113.05 1270
5113.73 1256
5114.40 1266
5115.08 1289
5115.75 1358
5116.43 1345
5117.10 1330
5117.78 1407
5118.45 1324
5119.13 1301
5119.80 1395
5120.48 1414
5121.15 1298
5121.83 1283
5122.50 1350
5123.18 1266
5123.85 1283
5124.53 1290
5125.20 1311
5125.88 1205
5126.56 1232
5127.23 1206
5127.91 1243
5128.58 1190
5129.26 1166
5129.93 1207
5130.61 1181
5131.29 1246
5131.96 1238
5132.64 1182
5133.31 1157
5133.99 1273
5134.67 1271
5135.34 1265
5136.02 1328
5136.70 1361
5137.37 1293
5138.05 1301
5138.73 1356
5139.40 1433
5140.08 1363
5140.75 1352
5141.43 1308
5142.11 1271
5142.78 1325
5143.46 1379
5144.14 1315
5144.82 1249
5145.49 1268
5146.17 1188
5146.85 1253
5147.52 1221
5148.20 1194
5148.88 1193
5149.55 1246
5150.23 1154
5150.91 1143
5151.59 1135
5152.26 1174
5152.94 1210
5153.62 1183
5154.30 1155
5154.97 1157
5155.65 1210
5156.33 1196
5157.01 1119
5157.68 1182
5158.36 1157
5159.04 1134
5159.72 1180
5160.40 1208
5161.07 1196
5161.75 1184
5162.43 1127
5163.11 1203
5163.79 1228
5164.46 1103
5165.14 1184
5165.82 1116
5166.50 1215
5167.18 1210
5167.86 1264
5168.53 1259
5169.21 1243
5169.89 1187
5170.57 1174
5171.25 1223
5171.93 1192
5172.61 1156
5173.28 1123
5173.96 1107
5174.64 1165
5175.32 1097
5176.00 1137
5176.68 1189
5177.36 1197
5178.04 1180
5178.72 1155
5179.39 1107
5180.07 1215
5180.75 1233
5181.43 1212
5182.11 1224
5182.79 1166
5183.47 1148
5184.15 1142
5184.83 1178
5185.51 1139
5186.19 1115
5186.87 1114
5187.55 1090
5188.23 1088
5188.91 1108
5189.59 1172
5190.27 1162
5190.95 1103
5191.63 1083
5192.31 1133
5192.99 1129
5193.67 1146
5194.35 1116
5195.03 1078
5195.71 1092
5196.39 1126
5197.07 1105
5197.75 1098
5198.43 1068
5199.11 1170
5199.79 1179
5200.47 1191
5201.15 1023
5201.83 1126
5202.51 1163
5203.19 1161
5203.87 1151
5204.55 1149
5205.24 1134
5205.92 1140
5206.60 1165
5207.28 1235
5207.96 1316
5208.64 1277
5209.32 1288
5210.00 1245
5210.68 1277
5211.36 1271
5212.05 1282
5212.73 1293
5213.41 1281
5214.09 1307
5214.77 1316
5215.45 1286
5216.13 1291
5216.82 1285
5217.50 1251
5218.18 1269
5218.86 1230
5219.54 1255
5220.22 1193
5220.91 1217
5221.59 1215
5222.27 1189
5222.95 1265
5223.63 1259
5224.32 1221
5225.00 1246
5225.68 1257
5226.36 1145
5227.05 1134
5227.73 1145
5228.41 1131
5229.09 1158
5229.77 1124
5230.46 1174
5231.14 1158
5231.82 1146
5232.50 1105
5233.19 1191
5233.87 1214
5234.55 1205
5235.24 1200
5235.92 1190
5236.60 1198
5237.28 1274
5237.97 1173
5238.65 1239
5239.33 1235
5240.02 1303
5240.70 1230
5241.38 1248
5242.07 1245
5242.75 1148
5243.43 1137
5244.12 1137
5244.80 1172
5245.48 1195
5246.17 1185
5246.85 1141
5247.53 1156
5248.22 1172
5248.90 1153
5249.58 1151
5250.27 1166
5250.95 1122
5251.64 1256
5252.32 1214
5253.00 1175
5253.69 1167
5254.37 1260
5255.06 1207
5255.74 1203
5256.42 1167
5257.11 1176
5257.79 1164
5258.48 1199
5259.16 1180
5259.85 1184
5260.53 1191
5261.21 1208
5261.90 1202
5262.58 1257
5263.27 1307
5263.95 1311
5264.64 1297
5265.32 1303
5266.01 1329
5266.69 1320
5267.38 1330
5268.06 1347
5268.75 1268
5269.43 1259
5270.12 1348
5270.80 1272
5271.49 1248
5272.17 1297
5272.86 1267
5273.54 1274
5274.23 1237
5274.91 1243
5275.60 1290
5276.28 1316
5276.97 1340
5277.66 1299
5278.34 1332
5279.03 1296
5279.71 1395
5280.40 1424
5281.08 1516
5281.77 1544
5282.46 1536
5283.14 1540
5283.83 1485
5284.51 1451
5285.20 1419
5285.89 1424
5286.57 1416
5287.26 1349
5287.94 1380
5288.63 1381
5289.32 1385
5290.00 1384
5290.69 1396
5291.38 1484
5292.06 1374
5292.75 1370
5293.44 1316
5294.12 1454
5294.81 1410
5295.50 1447
5296.18 1488
5296.87 1526
5297.56 1552
5298.24 1663
5298.93 1742
5299.62 1861
5300.30 1981
5300.99 2208
5301.68 2452
5302.37 2521
5303.05 2474
5303.74 2489
5304.43 2363
5305.11 2218
5305.80 2064
5306.49 1872
5307.18 1720
5307.86 1702
5308.55 1588
5309.24 1506
5309.93 1506
5310.61 1416
5311.30 1323
5311.99 1421
5312.68 1421
5313.37 1366
5314.05 1325
5314.74 1306
5315.43 1265
5316.12 1326
5316.81 1336
5317.49 1311
5318.18 1359
5318.87 1327
5319.56 1307
5320.25 1388
5320.94 1361
5321.62 1351
5322.31 1362
5323.00 1339
5323.69 1356
5324.38 1330
5325.07 1360
5325.76 1437
5326.44 1372
5327.13 1404
5327.82 1429
5328.51 1416
5329.20 1513
5329.89 1494
5330.58 1548
5331.27 1588
5331.96 1611
5332.64 1552
5333.33 1675
5334.02 1605
5334.71 1643
5335.40 1676
5336.09 1617
5336.78 1654
5337.47 1629
5338.16 1727
5338.85 1668
5339.54 1764
5340.23 1782
5340.92 1802
5341.61 1848
5342.30 1754
5342.99 1697
5343.68 1782
5344.37 1862
5345.06 1845
5345.75 1929
5346.44 1972
5347.13 2073
5347.82 2282
5348.51 2533
5349.20 2845
5349.89 3214
5350.58 3386
5351.27 3570
5351.96 3855
5352.65 3952
5353.34 3903
5354.03 3778
5354.72 3373
5355.41 3001
5356.10 2750
5356.79 2511
5357.48 2151
5358.17 1963
5358.86 1771
5359.56 1676
5360.25 1685
5360.94 1580
5361.63 1537
5362.32 1479
5363.01 1526
5363.70 1505
5364.39 1503
5365.08 1434
5365.77 1426
5366.47 1443
5367.16 1454
5367.85 1431
5368.54 1416
5369.23 1417
5369.92 1336
5370.61 1288
5371.31 1340
5372.00 1377
5372.69 1390
5373.38 1438
5374.07 1428
5374.77 1362
5375.46 1385
5376.15 1483
5376.84 1479
5377.53 1381
5378.22 1381
5378.92 1397
5379.61 1470
5380.30 1484
5380.99 1479
5381.69 1489
5382.38 1403
5383.07 1329
5383.76 1302
5384.46 1393
5385.15 1405
5385.84 1451
5386.53 1404
5387.23 1461
5387.92 1599
5388.61 1580
5389.30 1658
5390.00 1669
5390.69 1689
5391.38 1771
5392.08 1726
5392.77 1691
5393.46 1589
5394.15 1598
5394.85 1587
5395.54 1586
5396.23 1517
5396.93 1418
5397.62 1513
5398.31 1425
5399.01 1382
5399.70 1354
5400.39 1353
5401.09 1327
5401.78 1326
5402.48 1412
5403.17 1372
5403.86 1339
5404.56 1350
5405.25 1308
5405.94 1360
5406.64 1367
5407.33 1457
5408.03 1419
5408.72 1326
5409.41 1283
5410.11 1276
5410.80 1280
5411.50 1265
5412.19 1275
5412.88 1320
5413.58 1333
5414.27 1289
5414.97 1312
5415.66 1340
5416.36 1301
5417.05 1393
5417.75 1323
5418.44 1323
5419.14 1312
5419.83 1314
5420.52 1369
5421.22 1379
5421.91 1362
5422.61 1269
5423.30 1288
5424.00 1347
5424.69 1429
5425.39 1341
5426.08 1341
5426.78 1370
5427.48 1367
5428.17 1329
5428.87 1306
5429.56 1336
5430.26 1296
5430.95 1291
5431.65 1391
5432.34 1410
5433.04 1303
5433.73 1327
5434.43 1276
5435.13 1306
5435.82 1350
5436.52 1369
5437.21 1333
5437.91 1380
5438.60 1460
5439.30 1433
5440.00 1423
5440.69 1364
5441.39 1349
5442.09 1360
5442.78 1308
5443.48 1329
5444.17 1365
5444.87 1390
5445.57 1471
5446.26 1437
5446.96 1473
5447.66 1502
5448.35 1506
5449.05 1467
5449.75 1511
5450.44 1529
5451.14 1502
5451.84 1476
5452.53 1486
5453.23 1390
5453.93 1363
5454.62 1361
5455.32 1391
5456.02 1345
5456.71 1332
5457.41 1378
5458.11 1400
5458.81 1369
5459.50 1292
5460.20 1297
5460.90 1333
5461.60 1410
5462.29 1398
5462.99 1404
5463.69 1419
5464.39 1405
5465.08 1418
5465.78 1389
5466.48 1408
5467.18 1436
5467.87 1476
5468.57 1376
5469.27 1377
5469.97 1417
5470.67 1377
5471.36 1401
5472.06 1414
5472.76 1413
5473.46 1408
5474.16 1490
5474.85 1552
5475.55 1517
5476.25 1555
5476.95 1577
5477.65 1525
5478.35 1627
5479.05 1601
5479.74 1670
5480.44 1746
5481.14 1692
5481.84 1760
5482.54 1762
5483.24 1796
5483.94 1712
5484.63 1692
5485.33 1602
5486.03 1564
5486.73 1535
5487.43 1544
5488.13 1622
5488.83 1598
5489.53 1597
5490.23 1641
5490.93 1643
5491.63 1649
5492.33 1601
5493.02 1629
5493.72 1672
5494.42 1645
5495.12 1642
5495.82 1680
5496.52 1682
5497.22 1762
5497.92 1760
5498.62 1708
5499.32 1932
5500.02 2014
5500.72 2210
5501.42 2322
5502.12 2332
5502.82 2410
5503.52 2411
5504.22 2318
5504.92 2327
5505.62 2163
5506.32 2027
5507.02 1926
5507.72 1845
5508.42 1751
5509.12 1707
5509.82 1733
5510.52 1732
5511.23 1813
5511.93 1764
5512.63 1723
5513.33 1833
5514.03 1882
5514.73 1910
5515.43 1889
5516.13 2011
5516.83 2000
5517.53 1989
5518.23 1970
5518.93 1872
5519.64 1833
5520.34 1806
5521.04 1678
5521.74 1645
5522.44 1562
5523.14 1555
5523.84 1541
5524.54 1534
5525.25 1459
5525.95 1478
5526.65 1505
5527.35 1452
5528.05 1451
5528.75 1464
5529.46 1434
5530.16 1387
5530.86 1427
5531.56 1368
5532.26 1407
5532.96 1364
5533.67 1342
5534.37 1402
5535.07 1424
5535.77 1452
5536.48 1406
5537.18 1460
5537.88 1399
5538.58 1419
5539.28 1377
5539.99 1353
5540.69 1370
5541.39 1415
5542.09 1372
5542.80 1396
5543.50 1371
5544.20 1451
5544.90 1422
5545.61 1440
5546.31 1480
5547.01 1557
5547.72 1510
5548.42 1492
5549.12 1512
5549.83 1574
5550.53 1527
5551.23 1470
5551.93 1481
5552.64 1441
5553.34 1485
5554.04 1413
5554.75 1389
5555.45 1348
5556.15 1284
5556.86 1270
5557.56 1290
5558.26 1295
5558.97 1393
5559.67 1400
5560.38 1323
5561.08 1410
5561.78 1434
5562.49 1398
5563.19 1407
5563.89 1391
5564.60 1369
5565.30 1446
5566.01 1422
5566.71 1363
5567.41 1347
5568.12 1365
5568.82 1417
5569.53 1402
5570.23 1336
5570.94 1324
5571.64 1253
5572.35 1354
5573.05 1310
5573.75 1323
5574.46 1342
5575.16 1390
5575.87 1364
5576.57 1381
5577.28 1314
5577.98 1394
5578.69 1371
5579.39 1326
5580.10 1325
5580.80 1339
5581.51 1386
5582.21 1303
5582.92 1340
5583.62 1301
5584.33 1355
5585.03 1281
5585.74 1228
5586.44 1258
5587.15 1281
5587.85 1206
5588.56 1234
5589.27 1264
5589.97 1282
5590.68 1262
5591.38 1332
5592.09 1278
5592.79 1275
5593.50 1299
5594.21 1259
5594.91 1249
5595.62 1235
5596.32 1256
5597.03 1217
5597.73 1284
5598.44 1264
5599.15 1278
5599.85 1274
5600.56 1210
5601.27 1217
5601.97 1181
5602.68 1176
5603.38 1185
5604.09 1211
5604.80 1196
5605.50 1207
5606.21 1240
5606.92 1202
5607.62 1204
5608.33 1279
5609.04 1254
5609.74 1172
5610.45 1157
5611.16 1158
5611.87 1212
5612.57 1179
5613.28 1195
5613.99 1234
5614.69 1236
5615.40 1179
5616.11 1265
5616.81 1191
5617.52 1225
5618.23 1177
5618.94 1192
5619.64 1186
5620.35 1178
5621.06 1190
5621.77 1180
5622.47 1218
5623.18 1149
5623.89 1133
5624.60 1191
5625.31 1211
5626.01 1202
5626.72 1209
5627.43 1128
5628.14 1117
5628.85 1154
5629.55 1192
5630.26 1219
5630.97 1165
5631.68 1222
5632.39 1173
5633.09 1181
5633.80 1221
5634.51 1206
5635.22 1195
5635.93 1177
5636.64 1171
5637.34 1196
5638.05 1191
5638.76 1195
5639.47 1171
5640.18 1235
5640.89 1222
5641.60 1220
5642.31 1222
5643.01 1201
5643.72 1147
5644.43 1180
5645.14 1234
5645.85 1202
5646.56 1220
5647.27 1206
5647.98 1225
5648.69 1200
5649.40 1255
5650.11 1302
5650.82 1196
5651.52 1212
5652.23 1235
5652.94 1215
5653.65 1234
5654.36 1192
5655.07 1227
5655.78 1251
5656.49 1181
5657.20 1160
5657.91 1248
5658.62 1282
5659.33 1245
5660.04 1270
5660.75 1252
5661.46 1239
5662.17 1261
5662.88 1276
5663.59 1247
5664.30 1194
5665.01 1211
5665.72 1223
5666.43 1224
5667.14 1223
5667.85 1188
5668.56 1271
5669.28 1217
5669.99 1200
5670.70 1257
5671.41 1241
5672.12 1310
5672.83 1261
5673.54 1311
5674.25 1373
5674.96 1323
5675.67 1226
5676.38 1200
5677.09 1215
5677.81 1225
5678.52 1241
5679.23 1276
5679.94 1253
5680.65 1209
5681.36 1280
5682.07 1184
5682.78 1258
5683.50 1279
5684.21 1233
5684.92 1259
5685.63 1315
5686.34 1216
5687.05 1191
5687.77 1286
5688.48 1239
5689.19 1273
5689.90 1272
5690.61 1285
5691.32 1206
5692.04 1293
5692.75 1287
5693.46 1267
5694.17 1259
5694.88 1266
5695.60 1264
5696.31 1310
5697.02 1246
5697.73 1259
5698.45 1309
5699.16 1273
5699.87 1243
5700.58 1254
5701.30 1286
5702.01 1238
5702.72 1265
5703.43 1234
5704.15 1254
5704.86 1244
5705.57 1267
5706.29 1246
5707.00 1248
5707.71 1292
5708.42 1335
5709.14 1276
5709.85 1323
5710.56 1281
5711.28 1229
5711.99 1347
5712.70 1258
5713.42 1199
5714.13 1282
5714.84 1255
5715.56 1254
5716.27 1281
5716.98 1288
5717.70 1410
5718.41 1356
5719.12 1303
5719.84 1354
5720.55 1354
5721.27 1298
5721.98 1413
5722.69 1445
5723.41 1349
5724.12 1437
5724.84 1379
5725.55 1338
5726.26 1427
5726.98 1321
5727.69 1441
5728.41 1403
5729.12 1420
5729.83 1386
5730.55 1435
5731.26 1475
5731.98 1465
5732.69 1455
5733.41 1477
5734.12 1491
5734.84 1499
5735.55 1543
5736.27 1511
5736.98 1563
5737.70 1628
5738.41 1735
5739.13 1826
5739.84 2010
5740.55 2000
5741.27 2202
5741.99 2186
5742.70 2083
5743.42 2153
5744.13 2039
5744.85 1973
5745.56 1940
5746.28 1830
5746.99 1788
5747.71 1821
5748.42 1758
5749.14 1680
5749.85 1679
5750.57 1724
5751.29 1712
5752.00 1688
5752.72 1641
5753.43 1642
5754.15 1685
5754.86 1720
5755.58 1724
5756.30 1643
5757.01 1785
5757.73 1856
5758.44 1942
5759.16 1939
5759.88 1920
5760.59 1934
5761.31 2037
5762.03 2123
5762.74 2164
5763.46 2236
5764.18 2237
5764.89 2324
5765.61 2424
5766.32 2501
5767.04 2491
5767.76 2391
5768.47 2411
5769.19 2492
5769.91 2345
5770.63 2231
5771.34 2136
5772.06 2140
5772.78 2049
5773.49 2109
5774.21 2169
5774.93 2068
5775.64 2174
5776.36 2225
5777.08 2260
5777.80 2340
5778.51 2384
5779.23 2399
5779.95 2343
5780.67 2422
5781.38 2382
5782.10 2450
5782.82 2491
5783.54 2452
5784.25 2433
5784.97 2446
5785.69 2446
5786.41 2574
5787.13 2629
5787.84 2521
5788.56 2668
5789.28 2662
5790.00 2771
5790.72 2843
5791.43 2770
5792.15 2868
5792.87 3077
5793.59 3141
5794.31 3265
5795.03 3244
5795.74 3559
5796.46 3664
5797.18 3811
5797.90 4090
5798.62 4198
5799.34 4472
5800.06 4889
5800.77 5785
5801.49 7097
5802.21 8834
5802.93 10858
5803.65 12494
5804.37 13656
5805.09 13817
5805.81 12747
5806.53 11196
5807.25 9481
5807.96 7730
5808.68 6524
5809.40 5646
5810.12 5045
5810.84 4690
5811.56 4554
5812.28 4369
5813.00 4305
5813.72 4342
5814.44 4311
5815.16 4339
5815.88 4354
5816.60 4358
5817.32 4500
5818.04 4463
5818.76 4495
5819.48 4531
5820.20 4501
5820.92 4398
5821.64 4344
5822.36 4281
5823.08 4332
5823.80 4130
5824.52 4015
5825.24 3956
5825.96 3721
5826.68 3586
5827.40 3312
5828.12 3219
5828.84 3147
5829.56 2990
5830.28 2915
5831.00 2879
5831.72 2823
5832.44 2773
5833.16 2752
5833.88 2658
5834.61 2689
5835.33 2656
5836.05 2659
5836.77 2642
5837.49 2587
5838.21 2542
5838.93 2529
5839.65 2470
5840.37 2463
5841.10 2506
5841.82 2462
5842.54 2491
5843.26 2452
5843.98 2508
5844.70 2464
5845.42 2448
5846.15 2307
5846.87 2292
5847.59 2216
5848.31 2186
5849.03 2208
5849.75 2167
5850.48 2050
5851.20 2183
5851.92 2133
5852.64 2158
5853.36 2154
5854.09 2145
5854.81 2136
5855.53 2109
5856.25 2150
5856.97 2096
5857.70 2057
5858.42 2058
5859.14 1986
5859.86 2007
5860.59 2009
5861.31 2044
5862.03 2037
5862.75 2078
5863.48 2029
5864.20 2056
5864.92 1950
5865.64 1913
5866.37 1935
5867.09 1969
5867.81 1933
5868.54 1867
5869.26 1846
5869.98 1823
5870.70 1846
5871.43 1837
5872.15 1847
5872.87 1909
5873.60 1910
5874.32 1937
5875.04 1964
5875.77 1951
5876.49 1955
5877.21 1960
5877.94 1905
5878.66 1946
5879.38 1951
5880.11 1887
5880.83 1865
5881.56 1830
5882.28 1787
5883.00 1748
5883.73 1762
5884.45 1860
5885.18 1848
5885.90 1797
5886.62 1772
5887.35 1773
5888.07 1880
5888.80 1830
5889.52 1790
5890.24 1829
5890.97 1786
5891.69 1773
5892.42 1793
5893.14 1783
5893.87 1782
5894.59 1688
5895.32 1743
5896.04 1778
5896.76 1688
5897.49 1777
5898.21 1807
5898.94 1754
5899.66 1756
5900.39 1736
5901.11 1759
5901.84 1809
5902.56 1781
5903.29 1755
5904.01 1687
5904.74 1805
5905.46 1813
5906.19 1672
5906.91 1708
5907.64 1745
5908.37 1667
5909.09 1708
5909.82 1735
5910.54 1758
5911.27 1668
5911.99 1687
5912.72 1670
5913.44 1663
5914.17 1701
5914.90 1761
5915.62 1770
5916.35 1701
5917.07 1681
5917.80 1742
5918.53 1706
5919.25 1762
5919.98 1833
5920.70 1820
5921.43 1795
5922.16 1850
5922.88 1805
5923.61 1764
5924.34 1757
5925.06 1762
5925.79 1898
5926.51 1928
5927.24 1929
5927.97 1882
5928.69 1848
5929.42 1870
5930.15 1968
5930.87 1940
5931.60 1932
5932.33 1965
5933.05 1934
5933.78 1991
5934.51 2123
5935.24 2210
5935.96 2314
5936.69 2355
5937.42 2438
5938.14 2532
5938.87 2490
5939.60 2573
5940.33 2592
5941.05 2460
5941.78 2493
5942.51 2406
5943.24 2326
5943.96 2148
5944.69 2141
5945.42 2213
5946.15 2162
5946.87 2207
5947.60 2162
5948.33 2116
5949.06 2258
5949.79 2323
5950.51 2365
5951.24 2297
5951.97 2357
5952.70 2487
5953.43 2458
5954.15 2503
5954.88 2537
5955.61 2474
5956.34 2578
5957.07 2621
5957.80 2544
5958.52 2470
5959.25 2582
5959.98 2658
5960.71 2574
5961.44 2507
5962.17 2586
5962.90 2576
5963.62 2610
5964.35 2670
5965.08 2671
5965.81 2743
5966.54 2871
5967.27 2861
5968.00 2985
5968.73 2997
5969.46 3095
5970.19 3155
5970.92 3133
5971.64 3197
5972.37 3258
5973.10 3226
5973.83 3140
5974.56 3188
5975.29 3191
5976.02 3273
5976.75 3249
5977.48 3153
5978.21 3141
5978.94 3219
5979.67 3380
5980.40 3441
5981.13 3511
5981.86 3697
5982.59 3612
5983.32 3660
5984.05 3788
5984.78 3948
5985.51 3880
5986.24 3804
5986.97 3852
5987.70 3878
5988.43 3847
5989.16 3857
5989.89 3871
5990.62 3886
5991.35 3871
5992.08 3823
5992.81 3898
5993.54 3927
5994.27 3920
5995.00 4098
5995.73 4070
5996.47 4136
5997.20 4197
5997.93 4314
5998.66 4392
5999.39 4475
6000.12 4434
6000.85 4391
6001.58 4292
6002.31 4240
6003.04 4124
6003.78 4123
6004.51 4063
6005.24 3857
6005.97 3983
6006.70 3984
6007.43 4059
6008.16 4010
6008.90 4238
6009.63 4664
6010.36 5084
6011.09 5952
6011.82 6744
6012.55 7928
6013.29 8952
6014.02 9850
6014.75 10795
6015.48 11254
6016.21 11239
6016.95 10656
6017.68 9910
6018.41 8929
6019.14 7999
6019.87 7046
6020.61 6071
6021.34 5293
6022.07 4754
6022.80 4306
6023.54 3838
6024.27 3589
6025.00 3370
6025.73 3216
6026.47 3153
6027.20 3091
6027.93 3002
6028.66 2909
6029.40 2825
6030.13 2712
6030.86 2820
6031.60 2682
6032.33 2603
6033.06 2558
6033.79 2593
6034.53 2466
6035.26 2467
6035.99 2461
6036.73 2491
6037.46 2462
6038.19 2497
6038.93 2544
6039.66 2584
6040.39 2649
6041.13 2664
6041.86 2686
6042.59 2825
6043.33 2775
6044.06 2827
6044.80 2794
6045.53 2884
6046.26 2880
6047.00 2835
6047.73 2852
6048.46 2959
6049.20 3049
6049.93 3201
6050.67 3183
6051.40 3263
6052.13 3171
6052.87 3351
6053.60 3451
6054.34 3558
6055.07 3512
6055.81 3406
6056.54 3348
6057.28 3275
6058.01 3136
6058.74 3201
6059.48 3117
6060.21 2998
6060.95 2967
6061.68 3073
6062.42 3155
6063.15 3078
6063.89 3041
6064.62 2974
6065.36 3068
6066.09 2932
6066.83 3028
6067.56 2913
6068.30 2887
6069.03 2900
6069.77 2788
6070.50 2798
6071.24 2749
6071.97 2649
6072.71 2689
6073.44 2593
6074.18 2573
6074.92 2605
6075.65 2556
6076.39 2471
6077.12 2486
6077.86 2485
6078.59 2450
6079.33 2485
6080.07 2460
6080.80 2406
6081.54 2379
6082.27 2330
6083.01 2329
6083.75 2295
6084.48 2279
6085.22 2296
6085.95 2198
6086.69 2141
6087.43 2168
6088.16 2162
6088.90 2183
6089.64 2215
6090.37 2258
6091.11 2237
6091.85 2220
6092.58 2219
6093.32 2204
6094.06 2135
6094.79 2150
6095.53 2162
6096.27 2092
6097.00 2134
6097.74 2163
6098.48 2142
6099.21 2079
6099.95 2087
6100.69 2074
6101.43 2102
6102.16 2138
6102.90 2102
6103.64 2132
6104.37 2063
6105.11 2090
6105.85 2004
6106.59 2041
6107.32 2058
6108.06 2006
6108.80 1995
6109.54 2064
6110.27 2068
6111.01 2030
6111.75 2149
6112.49 2164
6113.23 1973
6113.96 2010
6114.70 2063
6115.44 2056
6116.18 2032
6116.92 2088
6117.65 2054
6118.39 2025
6119.13 2043
6119.87 2107
6120.61 2115
6121.35 2043
6122.08 2145
6122.82 2162
6123.56 2128
6124.30 2181
6125.04 2171
6125.78 2069
6126.51 2094
6127.25 2106
6127.99 2189
6128.73 2243
6129.47 2189
6130.21 2265
6130.95 2244
6131.69 2190
6132.43 2276
6133.16 2178
6133.90 2185
6134.64 2246
6135.38 2301
6136.12 2307
6136.86 2334
6137.60 2392
6138.34 2448
6139.08 2384
6139.82 2386
6140.56 2539
6141.30 2514
6142.04 2578
6142.78 2485
6143.52 2488
6144.26 2521
6145.00 2459
6145.74 2475
6146.48 2431
6147.22 2349
6147.96 2429
6148.70 2445
6149.44 2394
6150.18 2491
6150.92 2546
6151.66 2584
6152.40 2613
6153.14 2616
6153.88 2616
6154.62 2515
6155.36 2489
6156.10 2512
6156.84 2645
6157.58 2565
6158.32 2639
6159.06 2724
6159.80 2692
6160.54 2800
6161.28 2808
6162.02 2890
6162.76 2921
6163.50 3014
6164.25 3239
6164.99 3199
6165.73 3418
6166.47 3568
6167.21 3708
6167.95 3836
6168.69 4033
6169.43 4078
6170.17 4015
6170.92 3968
6171.66 3865
6172.40 3784
6173.14 3745
6173.88 3673
6174.62 3619
6175.36 3491
6176.11 3500
6176.85 3632
6177.59 3402
6178.33 3408
6179.07 3529
6179.82 3506
6180.56 3466
6181.30 3500
6182.04 3488
6182.78 3562
6183.53 3681
6184.27 3658
6185.01 3578
6185.75 3773
6186.49 3834
6187.24 3838
6187.98 3935
6188.72 3871
6189.46 4013
6190.21 4044
6190.95 4138
6191.69 4159
6192.43 4403
6193.18 4512
6193.92 4574
6194.66 4581
6195.40 4654
6196.15 4652
6196.89 4643
6197.63 4523
6198.38 4557
6199.12 4574
6199.86 4519
6200.61 4568
6201.35 4595
6202.09 4601
6202.84 4734
6203.58 4912
6204.32 4948
6205.07 5466
6205.81 6398
6206.55 7449
6207.30 9198
6208.04 10897
6208.78 13217
6209.53 15554
6210.27 17377
6211.01 18717
6211.76 18794
6212.50 17662
6213.25 16090
6213.99 14369
6214.73 12186
6215.48 10245
6216.22 8780
6216.97 7270
6217.71 6011
6218.45 5208
6219.20 4712
6219.94 4214
6220.69 3829
6221.43 3552
6222.18 3472
6222.92 3387
6223.66 3332
6224.41 3241
6225.15 3216
6225.90 3300
6226.64 3049
6227.39 2971
6228.13 2935
6228.88 2837
6229.62 2736
6230.37 2668
6231.11 2535
6231.86 2371
6232.60 2306
6233.35 2285
6234.09 2372
6234.84 2390
6235.58 2309
6236.33 2332
6237.07 2434
6237.82 2470
6238.56 2572
6239.31 2538
6240.05 2542
6240.80 2584
6241.55 2557
6242.29 2553
6243.04 2621
6243.78 2623
6244.53 2698
6245.27 2795
6246.02 2941
6246.77 3102
6247.51 3253
6248.26 3423
6249.00 3512
6249.75 3462
6250.50 3497
6251.24 3433
6251.99 3338
6252.73 3293
6253.48 3157
6254.23 3053
6254.97 2929
6255.72 2969
6256.47 2919
6257.21 2833
6257.96 2788
6258.71 2837
6259.45 2791
6260.20 2765
6260.95 2782
6261.69 2726
6262.44 2756
6263.19 2776
6263.93 2719
6264.68 2658
6265.43 2711
6266.17 2691
6266.92 2765
6267.67 2639
6268.42 2629
6269.16 2591
6269.91 2617
6270.66 2707
6271.41 2684
6272.15 2774
6272.90 2795
6273.65 2780
6274.39 2831
6275.14 2845
6275.89 2883
6276.64 2936
6277.39 2982
6278.13 3019
6278.88 3034
6279.63 3029
6280.38 2945
6281.12 2829
6281.87 2777
6282.62 2635
6283.37 2551
6284.12 2480
6284.87 2477
6285.61 2435
6286.36 2420
6287.11 2428
6287.86 2349
6288.61 2382
6289.35 2434
6290.10 2484
6290.85 2427
6291.60 2516
6292.35 2612
6293.10 2629
6293.85 2597
6294.60 2497
6295.34 2348
6296.09 2393
6296.84 2312
6297.59 2305
6298.34 2247
6299.09 2141
6299.84 2060
6300.59 2112
6301.34 2124
6302.08 2161
6302.83 2183
6303.58 2262
6304.33 2210
6305.08 2239
6305.83 2175
6306.58 2242
6307.33 2246
6308.08 2139
6308.83 2129
6309.58 2116
6310.33 2071
6311.08 2089
6311.83 2018
6312.58 1990
6313.33 2161
6314.08 2176
6314.83 2152
6315.58 2157
6316.33 2190
6317.08 2241
6317.83 2214
6318.58 2235
6319.33 2230
6320.08 2231
6320.83 2114
6321.58 2058
6322.33 2089
6323.08 1950
6323.83 1947
6324.58 1942
6325.33 1864
6326.08 1865
6326.83 1889
6327.58 1883
6328.33 1813
6329.08 1818
6329.84 1871
6330.59 1852
6331.34 1835
6332.09 1830
6332.84 1863
6333.59 1925
6334.34 1980
6335.09 2050
6335.84 1938
6336.60 1865
6337.35 1791
6338.10 1853
6338.85 1811
6339.60 1773
6340.35 1798
6341.10 1818
6341.85 1768
6342.61 1778
6343.36 1801
6344.11 1745
6344.86 1817
6345.61 1830
6346.37 1848
6347.12 1832
6347.87 1845
6348.62 1833
6349.37 1848
6350.12 1783
6350.88 1818
6351.63 1861
6352.38 1974
6353.13 1972
6353.89 2080
6354.64 2204
6355.39 2140
6356.14 2189
6356.90 2160
6357.65 2037
6358.40 2043
6359.15 1930
6359.91 1944
6360.66 1913
6361.41 1865
6362.16 1863
6362.92 1875
6363.67 1866
6364.42 1764
6365.17 1726
6365.93 1836
6366.68 1832
6367.43 1709
6368.19 1760
6368.94 1783
6369.69 1721
6370.45 1790
6371.20 1824
6371.95 1801
6372.71 1844
6373.46 1808
6374.21 1713
6374.97 1738
6375.72 1777
6376.47 1728
6377.23 1726
6377.98 1712
6378.73 1734
6379.49 1751
6380.24 1752
6381.00 1800
6381.75 1785
6382.50 1791
6383.26 1703
6384.01 1668
6384.77 1757
6385.52 1806
6386.27 1753
6387.03 1677
6387.78 1717
6388.54 1674
6389.29 1669
6390.05 1611
6390.80 1623
6391.55 1637
6392.31 1606
6393.06 1653
6393.82 1626
6394.57 1569
6395.33 1669
6396.08 1618
6396.84 1643
6397.59 1647
6398.35 1596
6399.10 1609
6399.86 1607
6400.61 1622
6401.37 1611
6402.12 1618
6402.88 1584
6403.63 1553
6404.39 1517
6405.14 1575
6405.90 1544
6406.65 1572
6407.41 1548
6408.16 1574
6408.92 1568
6409.68 1541
6410.43 1601
6411.19 1578
6411.94 1538
6412.70 1607
6413.45 1671
6414.21 1614
6414.97 1630
6415.72 1589
6416.48 1603
6417.23 1658
6417.99 1660
6418.75 1670
6419.50 1657
6420.26 1621
6421.01 1615
6421.77 1668
6422.53 1659
6423.28 1634
6424.04 1677
6424.80 1710
6425.55 1658
6426.31 1672
6427.07 1651
6427.82 1716
6428.58 1689
6429.34 1655
6430.09 1660
6430.85 1718
6431.61 1669
6432.36 1688
6433.12 1731
6433.88 1750
6434.63 1775
6435.39 1758
6436.15 1858
6436.91 1806
6437.66 1797
6438.42 1845
6439.18 1825
6439.93 1862
6440.69 1872
6441.45 1849
6442.21 1920
6442.96 2025
6443.72 1962
6444.48 1945
6445.24 1917
6445.99 1894
6446.75 1960
6447.51 1935
6448.27 1898
6449.03 1898
6449.78 1886
6450.54 1925
6451.30 1878
6452.06 1930
6452.82 1943
6453.57 1928
6454.33 1884
6455.09 2034
6455.85 2042
6456.61 2063
6457.37 2049
6458.12 2080
6458.88 2009
6459.64 2081
6460.40 2132
6461.16 2146
6461.92 2224
6462.67 2216
6463.43 2218
6464.19 2165
6464.95 2258
6465.71 2286
6466.47 2303
6467.23 2351
6467.99 2309
6468.75 2367
6469.50 2406
6470.26 2363
6471.02 2380
6471.78 2424
6472.54 2425
6473.30 2346
6474.06 2436
6474.82 2464
6475.58 2459
6476.34 2412
6477.10 2484
6477.86 2593
6478.62 2592
6479.38 2504
6480.14 2593
6480.90 2654
6481.66 2645
6482.42 2781
6483.18 2784
6483.94 2792
6484.70 2927
6485.46 2831
6486.22 2910
6486.98 2962
6487.74 2985
6488.50 3047
6489.26 3086
6490.02 3128
6490.78 3137
6491.54 3140
6492.30 3188
6493.06 3265
6493.82 3360
6494.58 3432
6495.34 3453
6496.10 3588
6496.86 3648
6497.62 3664
6498.38 3702
6499.14 3648
6499.90 3678
6500.66 3772
6501.43 3686
6502.19 3730
6502.95 3773
6503.71 3651
6504.47 3699
6505.23 3769
6505.99 3889
6506.75 3870
6507.52 3916
6508.28 4078
6509.04 4015
6509.80 4179
6510.56 4227
6511.32 4341
6512.08 4376
6512.85 4359
6513.61 4364
6514.37 4324
6515.13 4472
6515.89 4423
6516.65 4444
6517.42 4545
6518.18 4575
6518.94 4661
6519.70 4753
6520.46 5077
6521.23 5534
6521.99 6165
6522.75 6620
6523.51 7271
6524.27 7714
6525.04 8345
6525.80 8834
6526.56 9016
6527.32 9250
6528.09 9549
6528.85 9905
6529.61 9921
6530.37 9623
6531.14 9186
6531.90 8632
6532.66 7937
6533.43 7478
6534.19 7047
6534.95 6647
6535.71 6634
6536.48 6891
6537.24 7111
6538.00 7202
6538.77 7275
6539.53 7122
6540.29 6787
6541.06 6186
6541.82 5555
6542.58 5041
6543.35 4632
6544.11 4164
6544.87 3928
6545.64 3795
6546.40 3551
6547.16 3393
6547.93 3296
6548.69 3329
6549.45 3235
6550.22 3176
6550.98 3226
6551.75 3249
6552.51 3246
6553.27 3223
6554.04 3156
6554.80 3190
6555.57 3147
6556.33 3198
6557.09 3317
6557.86 3377
6558.62 3313
6559.39 3301
6560.15 3459
6560.92 3463
6561.68 3462
6562.45 3600
6563.21 3752
6563.97 3828
6564.74 3764
6565.50 3876
6566.27 3957
6567.03 3792
6567.80 3890
6568.56 3930
6569.33 3899
6570.09 3896
6570.86 3875
6571.62 3840
6572.39 3838
6573.15 3902
6573.92 4028
6574.68 4074
6575.45 4037
6576.21 4105
6576.98 4169
6577.74 4145
6578.51 4116
6579.28 4220
6580.04 4331
6580.81 4393
6581.57 4363
6582.34 4407
6583.10 4390
6583.87 4256
6584.64 4240
6585.40 4123
6586.17 4045
6586.93 4009
6587.70 4037
6588.47 4018
6589.23 3944
6590.00 3991
6590.76 4075
6591.53 4169
6592.30 4355
6593.06 4581
6593.83 4832
6594.59 5083
6595.36 5422
6596.13 5607
6596.89 5740
6597.66 5847
6598.43 5721
6599.19 5608
6599.96 5381
6600.73 5060
6601.49 4818
6602.26 4726
6603.03 4555
6603.79 4362
6604.56 4254
6605.33 4003
6606.10 4025
6606.86 4078
6607.63 3904
6608.40 3907
6609.16 3925
6609.93 3867
6610.70 3816
6611.47 3656
6612.23 3673
6613.00 3641
6613.77 3692
6614.54 3592
6615.30 3609
6616.07 3637
6616.84 3607
6617.61 3728
6618.37 3776
6619.14 3893
6619.91 3915
6620.68 3999
6621.45 3962
6622.21 3991
6622.98 4044
6623.75 3990
6624.52 3920
6625.29 3858
6626.05 3832
6626.82 3821
6627.59 3810
6628.36 3792
6629.13 3877
6629.90 4089
6630.66 4285
6631.43 4491
6632.20 4865
6632.97 5479
6633.74 6123
6634.51 7049
6635.28 8044
6636.05 8776
6636.81 9145
6637.58 9222
6638.35 8954
6639.12 8246
6639.89 7285
6640.66 6405
6641.43 5648
6642.20 4994
6642.97 4437
6643.74 4017
6644.50 3762
6645.27 3516
6646.04 3358
6646.81 3160
6647.58 3027
6648.35 3009
6649.12 2994
6649.89 2889
6650.66 2891
6651.43 2828
6652.20 2879
6652.97 2959
6653.74 2947
6654.51 2758
6655.28 2806
6656.05 2725
6656.82 2717
6657.59 2751
6658.36 2695
6659.13 2722
6659.90 2581
6660.67 2572
6661.44 2611
6662.21 2682
6662.98 2650
6663.75 2683
6664.52 2659
6665.29 2640
6666.06 2678
6666.83 2649
6667.60 2684
6668.37 2622
6669.14 2656
6669.92 2627
6670.69 2738
6671.46 2816
6672.23 2876
6673.00 2876
6673.77 2968
6674.54 3031
6675.31 3045
6676.08 3026
6676.85 2978
6677.63 2911
6678.40 2814
6679.17 2767
6679.94 2791
6680.71 2716
6681.48 2651
6682.25 2668
6683.03 2685
6683.80 2786
6684.57 2832
6685.34 2918
6686.11 3123
6686.88 3147
6687.66 3089
6688.43 3179
6689.20 3249
6689.97 3134
6690.74 3004
6691.51 2935
6692.29 2837
6693.06 2753
6693.83 2592
6694.60 2601
6695.38 2677
6696.15 2545
6696.92 2525
6697.69 2492
6698.46 2430
6699.24 2376
6700.01 2433
6700.78 2444
6701.55 2375
6702.33 2451
6703.10 2356
6703.87 2355
6704.65 2361
6705.42 2412
6706.19 2263
6706.96 2244
6707.74 2190
6708.51 2165
6709.28 2244
6710.06 2145
6710.83 2219
6711.60 2287
6712.38 2261
6713.15 2257
6713.92 2208
6714.69 2218
6715.47 2198
6716.24 2108
6717.02 2182
6717.79 2060
6718.56 2006
6719.34 1961
6720.11 1989
6720.88 1957
6721.66 1954
6722.43 1990
6723.20 2027
6723.98 1966
6724.75 1977
6725.53 1987
6726.30 1963
6727.07 1913
6727.85 1887
6728.62 1922
6729.40 2002
6730.17 1908
6730.95 1934
6731.72 1858
6732.49 1846
6733.27 1807
6734.04 1861
6734.82 1909
6735.59 1858
6736.37 1819
6737.14 1791
6737.92 1810
6738.69 1852
6739.46 1896
6740.24 1833
6741.01 1867
6741.79 1872
6742.56 1841
6743.34 1781
6744.11 1769
6744.89 1799
6745.66 1808
6746.44 1879
6747.21 1896
6747.99 1915
6748.77 1901
6749.54 1881
6750.32 1906
6751.09 1868
6751.87 1900
6752.64 2004
6753.42 1955
6754.19 1952
6754.97 1986
6755.75 1987
6756.52 1939
6757.30 1866
6758.07 1915
6758.85 1905
6759.62 1767
6760.40 1787
6761.18 1796
6761.95 1788
6762.73 1737
6763.50 1760
6764.28 1750
6765.06 1721
6765.83 1734
6766.61 1657
6767.39 1720
6768.16 1747
6768.94 1721
6769.72 1680
6770.49 1756
6771.27 1759
6772.04 1702
6772.82 1707
6773.60 1729
6774.37 1697
6775.15 1687
6775.93 1737
6776.71 1784
6777.48 1706
6778.26 1754
6779.04 1733
6779.81 1805
6780.59 1787
6781.37 1742
6782.14 1804
6782.92 1873
6783.70 1824
6784.48 1734
6785.25 1757
6786.03 1739
6786.81 1728
6787.59 1741
6788.36 1849
6789.14 1748
6789.92 1745
6790.70 1815
6791.47 1743
6792.25 1664
6793.03 1679
6793.81 1627
6794.59 1643
6795.36 1561
6796.14 1561
6796.92 1585
6797.70 1571
6798.48 1553
6799.25 1561
6800.03 1666
6800.81 1637
6801.59 1657
6802.37 1642
6803.15 1722
6803.92 1665
6804.70 1674
6805.48 1611
6806.26 1641
6807.04 1628
6807.82 1624
6808.60 1652
6809.38 1576
6810.15 1569
6810.93 1626
6811.71 1662
6812.49 1598
6813.27 1557
6814.05 1537
6814.83 1648
6815.61 1594
6816.39 1610
6817.17 1590
6817.94 1617
6818.72 1623
6819.50 1596
6820.28 1638
6821.06 1650
6821.84 1682
6822.62 1558
6823.40 1637
6824.18 1589
6824.96 1634
6825.74 1659
6826.52 1635
6827.30 1669
6828.08 1681
6828.86 1659
6829.64 1644
6830.42 1588
6831.20 1642
6831.98 1677
6832.76 1646
6833.54 1603
6834.32 1602
6835.10 1699
6835.88 1653
6836.66 1618
6837.44 1556
6838.22 1603
6839.00 1634
6839.78 1616
6840.56 1650
6841.34 1551
6842.12 1530
6842.90 1558
6843.68 1530
6844.47 1581
6845.25 1637
6846.03 1646
6846.81 1643
6847.59 1717
6848.37 1848
6849.15 2040
6849.93 2262
6850.71 2653
6851.49 2986
6852.28 3244
6853.06 3551
6853.84 3565
6854.62 3415
6855.40 3167
6856.18 2965
6856.96 2729
6857.75 2476
6858.53 2330
6859.31 2256
6860.09 2220
6860.87 2175
6861.65 2184
6862.44 1977
6863.22 1940
6864.00 1906
6864.78 1776
6865.56 1770
6866.35 1732
6867.13 1748
6867.91 1678
6868.69 1685
6869.47 1714
6870.26 1657
6871.04 1621
6871.82 1607
6872.60 1627
6873.39 1671
6874.17 1630
6874.95 1560
6875.73 1562
6876.52 1543
6877.30 1539
6878.08 1564
6878.86 1610
6879.65 1548
6880.43 1607
6881.21 1653
6881.99 1576
6882.78 1670
6883.56 1687
6884.34 1635
6885.13 1623
6885.91 1604
6886.69 1689
6887.48 1692
6888.26 1764
6889.04 1790
6889.83 1866
6890.61 1840
6891.39 1842
6892.18 1847
6892.96 1815
6893.74 1802
6894.53 1745
6895.31 1662
6896.09 1759
6896.88 1749
6897.66 1772
6898.45 1777
6899.23 1761
6900.01 1754
6900.80 1823
6901.58 1801
6902.37 1819
6903.15 1791
6903.93 1787
6904.72 1831
6905.50 1858
6906.29 1869
6907.07 1861
6907.86 1842
6908.64 1785
6909.42 1770
6910.21 1800
6910.99 1797
6911.78 1791
6912.56 1786
6913.35 1756
6914.13 1719
6914.92 1703
6915.70 1704
6916.49 1711
6917.27 1742
6918.06 1783
6918.84 1775
6919.63 1773
6920.41 1785
6921.20 1815
6921.98 1858
6922.77 1746
6923.55 1721
6924.34 1738
6925.12 1807
6925.91 1810
6926.69 1809
6927.48 1858
6928.27 1777
6929.05 1845
6929.84 1830
6930.62 1760
6931.41 1872
6932.19 1812
6932.98 1929
6933.77 1862
6934.55 1899
6935.34 1848
6936.12 1844
6936.91 1807
6937.69 1838
6938.48 1899
6939.27 1893
6940.05 1877
6940.84 1985
6941.63 2016
6942.41 2008
6943.20 2046
6943.99 2089
6944.77 2164
6945.56 2118
6946.34 2194
6947.13 2237
6947.92 2255
6948.70 2282
6949.49 2271
6950.28 2403
6951.07 2353
6951.85 2263
6952.64 2366
6953.43 2292
6954.21 2253
6955.00 2317
6955.79 2292
6956.57 2304
6957.36 2356
6958.15 2418
6958.94 2473
6959.72 2480
6960.51 2523
6961.30 2625
6962.09 2636
6962.87 2493
6963.66 2514
6964.45 2474
6965.24 2515
6966.02 2559
6966.81 2547
6967.60 2618
6968.39 2670
6969.17 2655
6969.96 2681
6970.75 2672
6971.54 2680
6972.33 2834
6973.11 2860
6973.90 2792
6974.69 2790
6975.48 2857
6976.27 2866
6977.06 2981
6977.84 3116
6978.63 3114
6979.42 3228
6980.21 3335
6981.00 3471
6981.79 3704
6982.57 3760
6983.36 4100
6984.15 4520
6984.94 4939
6985.73 5592
6986.52 6049
6987.31 6106
6988.10 6273
6988.89 6223
6989.67 6069
6990.46 5594
6991.25 5213
6992.04 4783
6992.83 4332
6993.62 3978
6994.41 3772
6995.20 3672
6995.99 3774
6996.78 4024
6997.57 4338
6998.36 4837
6999.15 5477
6999.94 6179
7000.72 6810
7001.51 7306
7002.30 7552
7003.09 7317
7003.88 6853
7004.67 6253
7005.46 5745
7006.25 4800
7007.04 4361
7007.83 3821
7008.62 3344
7009.41 3023
7010.20 2770
7010.99 2651
7011.78 2470
7012.57 2528
7013.37 2494
7014.16 2464
7014.95 2364
7015.74 2449
7016.53 2372
7017.32 2248
7018.11 2213
7018.90 2277
7019.69 2200
7020.48 2204
7021.27 2127
7022.06 2122
7022.85 2134
7023.64 2213
7024.43 2228
7025.23 2280
7026.02 2268
7026.81 2277
7027.60 2432
7028.39 2467
7029.18 2453
7029.97 2343
7030.76 2241
7031.56 2226
7032.35 2296
7033.14 2212
7033.93 2140
7034.72 2206
7035.51 2199
7036.30 2084
7037.10 2127
7037.89 2261
7038.68 2220
7039.47 2246
7040.26 2277
7041.06 2266
7041.85 2273
7042.64 2298
7043.43 2262
7044.22 2235
7045.02 2199
7045.81 2247
7046.60 2223
7047.39 2175
7048.18 2209
7048.98 2190
7049.77 2197
7050.56 2240
7051.35 2276
7052.15 2339
7052.94 2387
7053.73 2371
7054.52 2298
7055.32 2269
7056.11 2193
7056.90 2124
7057.70 2034
7058.49 2023
7059.28 2011
7060.07 1939
7060.87 1937
7061.66 1976
7062.45 1942
7063.25 2000
7064.04 1979
7064.83 1998
7065.63 2032
7066.42 2035
7067.21 1959
7068.01 2001
7068.80 1973
7069.59 1965
7070.39 1857
7071.18 1972
7071.97 1953
7072.77 1904
7073.56 1871
7074.36 1910
7075.15 1894
7075.94 1821
7076.74 1849
7077.53 1826
7078.33 1819
7079.12 1813
7079.91 1806
7080.71 1756
7081.50 1817
7082.30 1792
7083.09 1722
7083.88 1715
7084.68 1790
7085.47 1705
7086.27 1744
7087.06 1767
7087.86 1690
7088.65 1788
7089.45 1788
7090.24 1832
7091.04 1877
7091.83 1965
7092.62 2040
7093.42 2123
7094.21 2102
7095.01 2204
7095.80 2169
7096.60 2144
7097.39 1950
7098.19 1896
7098.98 1868
7099.78 1736
7100.58 1707
7101.37 1656
7102.17 1608
7102.96 1661
7103.76 1606
7104.55 1569
7105.35 1587
7106.14 1561
7106.94 1465
7107.73 1455
7108.53 1511
7109.33 1461
7110.12 1438
7110.92 1447
7111.71 1423
7112.51 1371
7113.31 1402
7114.10 1428
7114.90 1345
7115.69 1370
7116.49 1315
7117.29 1378
7118.08 1319
7118.88 1422
7119.67 1356
7120.47 1400
7121.27 1382
7122.06 1354
7122.86 1382
7123.66 1354
7124.45 1298
7125.25 1302
7126.05 1296
7126.84 1349
7127.64 1393
7128.44 1399
7129.23 1402
7130.03 1400
7130.83 1403
7131.62 1394
7132.42 1451
7133.22 1395
7134.02 1390
7134.81 1344
7135.61 1349
7136.41 1445
7137.21 1331
7138.00 1334
7138.80 1295
7139.60 1337
7140.39 1363
7141.19 1363
7141.99 1361
7142.79 1381
7143.59 1378
7144.38 1372
7145.18 1343
7145.98 1386
7146.78 1421
7147.57 1430
7148.37 1388
7149.17 1354
7149.97 1321
7150.77 1405
7151.56 1397
7152.36 1382
7153.16 1377
7153.96 1302
7154.76 1319
7155.56 1366
7156.35 1317
7157.15 1347
7157.95 1338
7158.75 1354
7159.55 1352
7160.35 1324
7161.14 1282
7161.94 1285
7162.74 1316
7163.54 1335
7164.34 1234
7165.14 1289
7165.94 1267
7166.74 1260
7167.54 1262
7168.33 1224
7169.13 1254
7169.93 1268
7170.73 1232
7171.53 1263
7172.33 1267
7173.13 1237
7173.93 1220
7174.73 1251
7175.53 1237
7176.33 1222
7177.13 1251
7177.93 1216
7178.73 1228
7179.53 1206
7180.33 1295
7181.13 1228
7181.92 1258
7182.72 1259
7183.52 1369
7184.32 1362
7185.12 1374
7185.92 1379
7186.72 1379
7187.52 1368
7188.32 1375
7189.13 1333
7189.93 1337
7190.73 1214
7191.53 1236
7192.33 1211
7193.13 1210
7193.93 1202
7194.73 1168
7195.53 1202
7196.33 1173
7197.13 1195
7197.93 1177
7198.73 1161
7199.53 1166
7200.33 1137
7201.13 1197
7201.93 1187
7202.74 1177
7203.54 1252
7204.34 1256
7205.14 1181
7205.94 1200
7206.74 1165
7207.54 1151
7208.34 1160
7209.14 1141
7209.95 1117
7210.75 1138
7211.55 1146
7212.35 1156
7213.15 1150
7213.95 1175
7214.75 1161
7215.56 1181
7216.36 1156
7217.16 1243
7217.96 1231
7218.76 1169
7219.57 1261
7220.37 1251
7221.17 1220
7221.97 1246
7222.77 1248
7223.58 1215
7224.38 1185
7225.18 1154
7225.98 1206
7226.78 1216
7227.59 1191
7228.39 1242
7229.19 1207
7229.99 1217
7230.80 1243
7231.60 1222
7232.40 1231
7233.20 1202
7234.01 1237
7234.81 1238
7235.61 1208
7236.42 1234
7237.22 1252
7238.02 1259
7238.82 1262
7239.63 1243
7240.43 1266
7241.23 1279
7242.04 1318
7242.84 1328
7243.64 1327
7244.45 1305
7245.25 1226
7246.05 1339
7246.86 1355
7247.66 1299
7248.46 1361
7249.27 1322
7250.07 1343
7250.87 1310
7251.68 1376
7252.48 1347
7253.29 1392
7254.09 1394
7254.89 1491
7255.70 1496
7256.50 1424
7257.30 1387
7258.11 1458
7258.91 1475
7259.72 1457
7260.52 1483
7261.33 1499
7262.13 1500
7262.93 1515
7263.74 1590
7264.54 1650
7265.35 1576
7266.15 1625
7266.96 1613
7267.76 1634
7268.57 1625
7269.37 1623
7270.17 1660
7270.98 1677
7271.78 1697
7272.59 1695
7273.39 1685
7274.20 1739
7275.00 1761
7275.81 1777
7276.61 1683
7277.42 1792
7278.22 1871
7279.03 1913
7279.83 1836
7280.64 1904
7281.44 2073
7282.25 2090
7283.06 2236
7283.86 2379
7284.67 2695
7285.47 2889
7286.28 3070
7287.08 3191
7287.89 3172
7288.69 3048
7289.50 2874
7290.31 2624
7291.11 2535
7291.92 2402
7292.72 2285
7293.53 2192
7294.34 2079
7295.14 2044
7295.95 2127
7296.75 2026
7297.56 2031
7298.37 2106
7299.17 2096
7299.98 2037
7300.79 2077
7301.59 2034
7302.40 2093
7303.21 2114
7304.01 2173
7304.82 2195
7305.63 2211
7306.43 2208
7307.24 2229
7308.05 2316
7308.85 2512
7309.66 2666
7310.47 2792
7311.27 2909
7312.08 3045
7312.89 3100
7313.69 3173
7314.50 3096
7315.31 3017
7316.12 2978
7316.92 2923
7317.73 2891
7318.54 2903
7319.35 3021
7320.15 3115
7320.96 3343
7321.77 3524
7322.58 3639
7323.38 3680
7324.19 3763
7325.00 3679
7325.81 3470
7326.61 3287
7327.42 3092
7328.23 2935
7329.04 2659
7329.85 2600
7330.65 2528
7331.46 2466
7332.27 2499
7333.08 2505
7333.89 2572
7334.69 2656
7335.50 2798
7336.31 2902
7337.12 2991
7337.93 3063
7338.74 2978
7339.54 3059
7340.35 2916
7341.16 2663
7341.97 2553
7342.78 2412
7343.59 2329
7344.40 2191
7345.21 2186
7346.01 2209
7346.82 2151
7347.63 2124
7348.44 2256
7349.25 2286
7350.06 2256
7350.87 2259
7351.68 2163
7352.49 2204
7353.30 2136
7354.11 2097
7354.92 2169
7355.72 2109
7356.53 1918
7357.34 1920
7358.15 1962
7358.96 2010
7359.77 2003
7360.58 2054
7361.39 2074
7362.20 2139
7363.01 2144
7363.82 2178
7364.63 2233
7365.44 2184
7366.25 2227
7367.06 2200
7367.87 2144
7368.68 2118
7369.49 2115
7370.30 2099
7371.11 2055
7371.92 2049
7372.73 2017
7373.54 2136
7374.35 2057
7375.16 2078
7375.97 2113
7376.79 2123
7377.60 2208
7378.41 2218
7379.22 2180
7380.03 2290
7380.84 2446
7381.65 2533
7382.46 2656
7383.27 2753
7384.08 2749
7384.89 2706
7385.70 2625
7386.52 2535
7387.33 2360
7388.14 2371
7388.95 2314
7389.76 2227
7390.57 2064
7391.38 2022
7392.19 1962
7393.01 1945
7393.82 1977
7394.63 1914
7395.44 1888
7396.25 1927
7397.06 1949
7397.88 1988
7398.69 2071
7399.50 2110
7400.31 2289
7401.12 2297
7401.94 2440
7402.75 2489
7403.56 2599
7404.37 2579
7405.18 2478
7406.00 2510
7406.81 2364
7407.62 2321
7408.43 2374
7409.25 2386
7410.06 2269
7410.87 2244
7411.68 2169
7412.49 2034
7413.31 1961
7414.12 1882
7414.93 1772
7415.75 1752
7416.56 1607
7417.37 1618
7418.18 1596
7419.00 1558
7419.81 1590
7420.62 1637
7421.44 1557
7422.25 1495
7423.06 1500
7423.88 1450
7424.69 1454
7425.50 1451
7426.31 1436
7427.13 1447
7427.94 1483
7428.76 1483
7429.57 1466
7430.38 1421
7431.20 1412
7432.01 1443
7432.82 1408
7433.64 1328
7434.45 1420
7435.26 1376
7436.08 1384
7436.89 1455
7437.71 1440
7438.52 1366
7439.33 1431
7440.15 1508
7440.96 1498
7441.78 1458
7442.59 1455
7443.40 1426
7444.22 1374
7445.03 1382
7445.85 1378
7446.66 1462
7447.48 1441
7448.29 1432
7449.11 1406
7449.92 1379
7450.73 1360
7451.55 1408
7452.36 1387
7453.18 1435
7453.99 1375
7454.81 1358
7455.62 1327
7456.44 1351
7457.25 1358
7458.07 1312
7458.88 1373
7459.70 1390
7460.51 1352
7461.33 1387
7462.14 1367
7462.96 1350
7463.77 1357
7464.59 1360
7465.41 1378
7466.22 1332
7467.04 1353
7467.85 1433
7468.67 1326
7469.48 1370
7470.30 1397
7471.11 1388
7471.93 1345
7472.75 1405
7473.56 1433
7474.38 1400
7475.19 1292
7476.01 1285
7476.83 1327
7477.64 1338
7478.46 1310
7479.27 1294
7480.09 1277
7480.91 1284
7481.72 1266
7482.54 1214
7483.36 1280
7484.17 1268
7484.99 1365
7485.81 1316
7486.62 1260
7487.44 1266
7488.26 1268
7489.07 1243
7489.89 1323
7490.71 1294
7491.52 1280
7492.34 1280
7493.16 1304
7493.97 1312
7494.79 1206
7495.61 1263
7496.43 1230
7497.24 1197
7498.06 1213
7498.88 1226
7499.69 1232
7500.51 1258
7501.33 1275
7502.15 1186
7502.96 1241
7503.78 1243
7504.60 1259
7505.42 1203
7506.23 1222
7507.05 1207
7507.87 1224
7508.69 1181
7509.51 1210
7510.32 1253
7511.14 1209
7511.96 1214
7512.78 1202
7513.60 1177
7514.41 1216
7515.23 1267
7516.05 1187
7516.87 1202
7517.69 1188
7518.50 1211
7519.32 1239
7520.14 1205
7520.96 1228
7521.78 1203
7522.60 1194
7523.42 1219
7524.23 1212
7525.05 1223
7525.87 1195
7526.69 1155
7527.51 1220
7528.33 1236
7529.15 1221
7529.97 1181
7530.78 1216
7531.60 1203
7532.42 1193
7533.24 1213
7534.06 1222
7534.88 1207
7535.70 1218
7536.52 1253
7537.34 1300
7538.16 1227
7538.98 1190
7539.80 1236
7540.62 1314
7541.44 1315
7542.26 1259
7543.08 1252
7543.89 1329
7544.71 1315
7545.53 1300
7546.35 1342
7547.17 1359
7547.99 1345
7548.81 1322
7549.63 1320
7550.45 1295
7551.27 1286
7552.09 1356
7552.91 1364
7553.73 1337
7554.56 1301
7555.38 1309
7556.20 1332
7557.02 1459
7557.84 1458
7558.66 1458
7559.48 1512
7560.30 1468
7561.12 1522
7561.94 1470
7562.76 1495
7563.58 1480
7564.40 1386
7565.22 1467
7566.04 1400
7566.86 1421
7567.69 1468
7568.51 1434
7569.33 1441
7570.15 1429
7570.97 1361
7571.79 1416
7572.61 1444
7573.43 1386
7574.26 1388
7575.08 1369
7575.90 1409
7576.72 1447
7577.54 1435
7578.36 1402
7579.18 1395
7580.01 1431
7580.83 1433
7581.65 1446
7582.47 1386
7583.29 1386
7584.12 1461
7584.94 1479
7585.76 1470
7586.58 1571
7587.40 1561
7588.23 1568
7589.05 1653
7589.87 1589
7590.69 1640
7591.51 1647
7592.34 1643
7593.16 1681
7593.98 1674
7594.80 1613
7595.63 1579
7596.45 1617
7597.27 1601
7598.09 1623
7598.92 1716
7599.74 1614
7600.56 1632
7601.39 1734
7602.21 1808
7603.03 1914
7603.85 2005
7604.68 2145
7605.50 2186
7606.32 2313
7607.15 2416
7607.97 2365
7608.79 2261
7609.62 2202
7610.44 2213
7611.26 2035
7612.09 1913
7612.91 1880
7613.73 1899
7614.56 1771
7615.38 1796
7616.20 1704
7617.03 1676
7617.85 1725
7618.68 1742
7619.50 1769
7620.32 1673
7621.15 1677
7621.97 1665
7622.79 1681
7623.62 1631
7624.44 1625
7625.27 1642
7626.09 1656
7626.92 1654
7627.74 1698
7628.56 1667
7629.39 1822
7630.21 1863
7631.04 2014
7631.86 2123
7632.69 2245
7633.51 2320
7634.34 2386
7635.16 2376
7635.98 2197
7636.81 2126
7637.63 2109
7638.46 1914
7639.28 1797
7640.11 1698
7640.93 1598
7641.76 1522
7642.58 1499
7643.41 1472
7644.23 1443
7645.06 1418
7645.88 1429
7646.71 1368
7647.54 1277
7648.36 1289
7649.19 1330
7650.01 1309
7650.84 1272
7651.66 1273
7652.49 1305
7653.31 1250
7654.14 1275
7654.97 1257
7655.79 1188
7656.62 1278
7657.44 1300
7658.27 1236
7659.09 1280
7659.92 1267
7660.75 1280
7661.57 1291
7662.40 1261
7663.22 1243
7664.05 1252
7664.88 1243
7665.70 1235
7666.53 1257
7667.36 1284
7668.18 1339
7669.01 1331
7669.84 1265
7670.66 1225
7671.49 1279
7672.32 1303
7673.14 1347
7673.97 1273
7674.80 1230
7675.62 1292
7676.45 1291
7677.28 1278
7678.10 1217
7678.93 1185
7679.76 1241
7680.58 1220
7681.41 1181
7682.24 1193
7683.07 1179
7683.89 1226
7684.72 1235
7685.55 1212
7686.38 1184
7687.20 1188
7688.03 1197
7688.86 1248
7689.69 1227
7690.51 1208
7691.34 1226
7692.17 1187
7693.00 1251
7693.82 1241
7694.65 1211
7695.48 1192
7696.31 1243
7697.14 1244
7697.96 1228
7698.79 1261
7699.62 1291
7700.45 1262
7701.28 1244
7702.11 1244
7702.93 1238
7703.76 1235
7704.59 1236
7705.42 1269
7706.25 1276
7707.08 1217
7707.90 1236
7708.73 1262
7709.56 1223
7710.39 1222
7711.22 1182
7712.05 1236
7712.88 1228
7713.71 1171
7714.53 1202
7715.36 1213
7716.19 1221
7717.02 1169
7717.85 1208
7718.68 1221
7719.51 1190
7720.34 1203
7721.17 1178
7722.00 1182
7722.83 1213
7723.66 1236
7724.49 1215
7725.32 1209
7726.14 1262
7726.97 1200
7727.80 1172
7728.63 1200
7729.46 1188
7730.29 1178
7731.12 1224
7731.95 1160
7732.78 1222
7733.61 1214
7734.44 1221
7735.27 1255
7736.10 1255
7736.93 1228
7737.76 1201
7738.59 1241
7739.42 1292
7740.25 1224
7741.08 1190
7741.91 1175
7742.75 1267
7743.58 1276
7744.41 1314
7745.24 1377
7746.07 1549
7746.90 1665
7747.73 1935
7748.56 2124
7749.39 2312
7750.22 2337
7751.05 2323
7751.88 2148
7752.71 1975
7753.55 1983
7754.38 1747
7755.21 1581
7756.04 1441
7756.87 1392
7757.70 1305
7758.53 1285
7759.36 1255
7760.20 1221
7761.03 1184
7761.86 1151
7762.69 1171
7763.52 1194
7764.35 1150
7765.18 1148
7766.02 1120
7766.85 1103
7767.68 1127
7768.51 1109
7769.34 1097
7770.18 1029
7771.01 1054
7771.84 1009
7772.67 992
7773.50 1006
7774.34 1033
7775.17 1058
7776.00 1064
7776.83 1043
7777.66 1072
7778.50 1033
7779.33 1023
7780.16 1054
7780.99 1030
7781.83 1072
7782.66 1069
7783.49 1007
7784.32 1052
7785.16 1082
7785.99 1108
7786.82 1117
7787.66 1161
7788.49 1175
7789.32 1142
7790.15 1084
7790.99 1092
7791.82 1039
7792.65 1056
7793.49 1054
7794.32 1080
7795.15 1071
7795.99 1097
7796.82 1066
7797.65 1076
7798.49 1047
7799.32 1096
7800.15 1091
7800.99 1096
7801.82 1082
7802.65 1115
7803.49 1072
7804.32 1095
7805.16 1094
7805.99 1133
7806.82 1130
7807.66 1101
7808.49 1152
7809.33 1107
7810.16 1099
7810.99 1165
7811.83 1156
7812.66 1151
7813.50 1182
7814.33 1183
7815.17 1156
7816.00 1184
7816.83 1177
7817.67 1208
7818.50 1163
7819.34 1131
7820.17 1182
7821.01 1136
7821.84 1122
7822.68 1140
7823.51 1173
7824.35 1148
7825.18 1133
7826.02 1150
7826.85 1173
7827.69 1178
7828.52 1173
7829.36 1199
7830.19 1192
7831.03 1196
7831.86 1147
7832.70 1103
7833.53 1095
7834.37 1116
7835.20 1106
7836.04 1086
7836.87 1102
7837.71 1058
7838.54 1106
7839.38 1131
7840.22 1089
7841.05 1075
7841.89 1091
7842.72 1092
7843.56 1038
7844.39 1066
7845.23 1076
7846.07 1075
7846.90 1052
7847.74 1069
7848.57 1057
7849.41 1064
7850.25 1008
7851.08 1002
7851.92 964
7852.76 984
7853.59 976
7854.43 988
7855.27 948
7856.10 1026
7856.94 999
7857.78 1003
7858.61 1017
7859.45 1076
7860.29 1033
7861.12 959
7861.96 1038
7862.80 1029
7863.63 1027
7864.47 1009
7865.31 1007
7866.14 1067
7866.98 989
7867.82 936
7868.66 984
7869.49 976
7870.33 1000
7871.17 1006
7872.00 993
7872.84 992
7873.68 1008
7874.52 1005
7875.35 1020
7876.19 986
7877.03 990
7877.87 1006
7878.70 1084
7879.54 1016
7880.38 1040
7881.22 1051
7882.06 1019
7882.89 1031
7883.73 1023
7884.57 1020
7885.41 1052
7886.25 1042
7887.08 1042
7887.92 1030
7888.76 1030
7889.60 1014
7890.44 1022
7891.28 1000
7892.11 1068
7892.95 1029
7893.79 1058
7894.63 1097
7895.47 1027
7896.31 1034
7897.15 964
7897.98 928
7898.82 977
7899.66 1039
7900.50 1016
7901.34 1093
7902.18 1023
7903.02 1027
7903.86 1067
7904.70 1033
7905.54 1013
7906.37 1060
7907.21 1033
7908.05 1038
7908.89 1026
7909.73 945
7910.57 972
7911.41 1015
7912.25 962
7913.09 1009
7913.93 1030
7914.77 1038
7915.61 1007
7916.45 1098
7917.29 1178
7918.13 1257
7918.97 1254
7919.81 1288
7920.65 1292
7921.49 1305
7922.33 1290
7923.17 1254
7924.01 1169
7924.85 1104
7925.69 1128
7926.53 1056
7927.37 1073
7928.21 1049
7929.05 1028
7929.89 1001
7930.73 985
7931.57 975
7932.41 974
7933.25 997
7934.09 968
7934.93 933
7935.77 972
7936.61 995
7937.46 989
7938.30 942
7939.14 933
7939.98 938
7940.82 911
7941.66 917
7942.50 957
7943.34 976
7944.18 1038
7945.03 1032
7945.87 1019
7946.71 1021
7947.55 1063
7948.39 1044
7949.23 1034
7950.07 1025
7950.92 953
7951.76 989
7952.60 1008
7953.44 1023
7954.28 1012
7955.12 932
7955.97 995
7956.81 1003
7957.65 984
7958.49 977
7959.33 999
7960.18 946
7961.02 938
7961.86 960
7962.70 974
7963.54 910
7964.39 874
7965.23 901
7966.07 970
7966.91 942
7967.76 958
7968.60 956
7969.44 970
7970.28 954
7971.13 948
7971.97 990
7972.81 996
7973.65 950
7974.50 937
7975.34 954
7976.18 928
7977.03 898
7977.87 905
7978.71 938
7979.55 940
7980.40 924
7981.24 906
7982.08 845
7982.93 857
7983.77 886
7984.61 895
7985.46 928
7986.30 930
7987.14 911
7987.99 965
7988.83 883
7989.67 875
7990.52 898
7991.36 883
7992.21 914
7993.05 924
7993.89 888
7994.74 916
7995.58 843
7996.42 868
7997.27 866
7998.11 854
7998.96 898
7999.80 875
8000.65 849
8001.49 848
8002.33 895
8003.18 892
8004.02 797
8004.87 881
8005.71 910
8006.56 893
8007.40 895
8008.24 835
8009.09 864
8009.93 880
8010.78 827
8011.62 859
8012.47 812
8013.31 853
8014.16 846
8015.00 862
8015.85 844
8016.69 798
8017.54 835
8018.38 837
8019.23 829
8020.07 824
8020.92 768
8021.76 844
8022.61 813
8023.45 817
8024.30 807
8025.15 814
8025.99 772
8026.84 769
8027.68 777
8028.53 759
8029.37 813
8030.22 778
8031.07 776
8031.91 795
8032.76 830
8033.60 800
8034.45 814
8035.30 867
8036.14 830
8036.99 804
8037.83 806
8038.68 825
8039.53 792
8040.37 772
8041.22 770
8042.06 772
8042.91 820
8043.76 818
8044.60 796
8045.45 817
8046.30 815
8047.14 833
8047.99 820
8048.84 832
8049.68 837
8050.53 855
8051.38 818
8052.22 830
8053.07 819
8053.92 779
8054.77 780
8055.61 857
8056.46 827
8057.31 826
8058.15 801
8059.00 756
8059.85 777
8060.70 801
8061.54 807
8062.39 803
8063.24 770
8064.09 819
8064.93 822
8065.78 812
8066.63 800
8067.48 767
8068.32 767
8069.17 803
8070.02 780
8070.87 804
8071.72 816
8072.56 829
8073.41 795
8074.26 802
8075.11 788
8075.96 792
8076.80 849
8077.65 846
8078.50 810
8079.35 827
8080.20 749
8081.05 798
8081.89 796
8082.74 726
8083.59 781
8084.44 775
8085.29 816
8086.14 762
8086.99 750
8087.83 780
8088.68 823
8089.53 812
8090.38 801
8091.23 800
8092.08 790
8092.93 753
8093.78 787
8094.63 764
8095.48 762
8096.32 785
8097.17 744
8098.02 771
8098.87 783
8099.72 753
8100.57 756
8101.42 763
8102.27 776
8103.12 771
8103.97 784
8104.82 767
8105.67 789
8106.52 784
8107.37 808
8108.22 770
8109.07 786
8109.92 786
8110.77 814
8111.62 785
8112.47 744
8113.32 779
8114.17 777
8115.02 779
8115.87 787
8116.72 782
8117.57 815
8118.42 797
8119.27 802
8120.12 851
8120.97 861
8121.82 860
8122.67 868
8123.52 830
8124.37 812
8125.22 792
8126.08 842
8126.93 803
8127.78 753
8128.63 808
8129.48 758
8130.33 823
8131.18 807
8132.03 824
8132.88 819
8133.73 806
8134.59 811
8135.44 775
8136.29 783
8137.14 813
8137.99 820
8138.84 813
8139.69 784
8140.55 810
8141.40 799
8142.25 814
8143.10 799
8143.95 798
8144.80 793
8145.66 870
8146.51 805
8147.36 794
8148.21 805
8149.06 852
8149.91 800
8150.77 826
8151.62 824
8152.47 819
8153.32 852
8154.18 834
8155.03 866
8155.88 864
8156.73 933
8157.59 935
8158.44 895
8159.29 876
8160.14 925
8161.00 860
8161.85 852
8162.70 826
8163.55 872
8164.41 818
8165.26 776
8166.11 771
8166.96 769
8167.82 829
8168.67 801
8169.52 772
8170.38 794
8171.23 797
8172.08 818
8172.94 773
8173.79 747
8174.64 802
8175.50 752
8176.35 758
8177.20 783
8178.06 810
8178.91 759
8179.76 755
8180.62 719
8181.47 730
8182.32 723
8183.18 708
8184.03 709
8184.89 749
8185.74 781
8186.59 754
8187.45 742
8188.30 699
8189.16 735
8190.01 730
8190.86 742
8191.72 744
8192.57 748
8193.43 739
8194.28 743
8195.14 691
8195.99 704
8196.84 682
8197.70 729
8198.55 697
8199.41 700
8200.26 712
8201.12 732
8201.97 693
8202.83 693
8203.68 740
8204.54 710
8205.39 753
8206.25 741
8207.10 722
8207.96 716
8208.81 742
8209.67 756
8210.52 730
8211.38 751
8212.23 729
8213.09 720
8213.94 746
8214.80 738
8215.65 740
8216.51 737
8217.37 731
8218.22 720
8219.08 729
8219.93 715
8220.79 736
8221.64 705
8222.50 747
8223.36 775
8224.21 764
8225.07 761
8225.92 799
8226.78 814
8227.64 794
8228.49 749
8229.35 753
8230.20 735
8231.06 809
8231.92 743
8232.77 750
8233.63 734
8234.49 762
8235.34 752
8236.20 771
8237.06 764
8237.91 764
8238.77 784
8239.63 764
8240.48 736
8241.34 704
8242.20 742
8243.05 780
8243.91 783
8244.77 733
8245.62 729
8246.48 744
8247.34 760
8248.19 723
8249.05 731
8249.91 763
8250.77 754
8251.62 760
8252.48 783
8253.34 776
8254.20 722
8255.05 715
8255.91 734
8256.77 766
8257.63 745
8258.48 758
8259.34 713
8260.20 741
8261.06 775
8261.92 727
8262.77 751
8263.63 775
8264.49 738
8265.35 752
8266.21 748
8267.06 723
8267.92 690
8268.78 731
8269.64 751
8270.50 702
8271.35 720
8272.21 769
8273.07 721
8273.93 749
8274.79 756
8275.65 749
8276.51 748
8277.36 743
8278.22 743
8279.08 738
8279.94 776
8280.80 768
8281.66 767
8282.52 707
8283.38 693
8284.24 758
8285.09 725
8285.95 739
8286.81 737
8287.67 749
8288.53 769
8289.39 747
8290.25 738
8291.11 796
8291.97 779
8292.83 798
8293.69 773
8294.55 753
8295.41 774
8296.27 765
8297.13 763
8297.99 785
8298.85 776
8299.71 750
8300.56 768
8301.42 786
8302.28 747
8303.14 759
8304.00 746
8304.86 781
8305.73 800
8306.59 760
8307.45 776
8308.31 800
8309.17 796
8310.03 823
8310.89 836
8311.75 821
8312.61 772
8313.47 750
8314.33 758
8315.19 791
8316.05 810
8316.91 840
8317.77 794
8318.63 835
8319.49 827
8320.35 828
8321.22 817
8322.08 841
8322.94 824
8323.80 799
8324.66 842
8325.52 885
8326.38 887
8327.24 825
8328.10 785
8328.97 784
8329.83 817
8330.69 811
8331.55 786
8332.41 871
8333.27 858
8334.13 849
8335.00 826
8335.86 853
8336.72 831
8337.58 818
8338.44 835
8339.30 792
8340.17 803
8341.03 809
8341.89 824
8342.75 845
8343.62 807
8344.48 828
8345.34 885
8346.20 858
8347.06 881
8347.93 839
8348.79 879
8349.65 859
8350.51 855
8351.38 838
8352.24 897
8353.10 858
8353.96 868
8354.83 879
8355.69 908
8356.55 848
8357.41 857
8358.28 888
8359.14 910
8360.00 895
8360.87 874
8361.73 902
8362.59 943
8363.46 923
8364.32 832
8365.18 894
8366.05 914
8366.91 941
8367.77 952
8368.64 924
8369.50 925
8370.36 966
8371.23 937
8372.09 970
8372.95 963
8373.82 954
8374.68 982
8375.54 976
8376.41 982
8377.27 952
8378.14 971
8379.00 1006
8379.86 979
8380.73 969
8381.59 1001
8382.46 954
8383.32 1004
8384.18 1082
8385.05 1043
8385.91 1043
8386.78 985
8387.64 985
8388.51 1060
8389.37 1068
8390.23 1079
8391.10 1107
8391.96 1118
8392.83 1120
8393.69 1123
8394.56 1126
8395.42 1133
8396.29 1124
8397.15 1151
8398.02 1121
8398.88 1145
8399.75 1180
8400.61 1119
8401.48 1167
8402.34 1240
8403.21 1225
8404.07 1302
8404.94 1215
8405.80 1240
8406.67 1255
8407.53 1327
8408.40 1343
8409.26 1261
8410.13 1261
8411.00 1255
8411.86 1296
8412.73 1322
8413.59 1328
8414.46 1331
8415.32 1381
8416.19 1425
8417.06 1385
8417.92 1420
8418.79 1434
8419.65 1376
8420.52 1460
8421.39 1484
8422.25 1468
8423.12 1406
8423.98 1410
8424.85 1471
8425.72 1468
8426.58 1568
8427.45 1619
8428.32 1606
8429.18 1591
8430.05 1641
8430.92 1648
8431.78 1710
8432.65 1754
8433.52 1718
8434.38 1752
8435.25 1738
8436.12 1861
8436.98 1842
8437.85 1860
8438.72 1937
8439.58 1931
8440.45 2074
8441.32 2112
8442.19 2170
8443.05 2166
8443.92 2240
8444.79 2194
8445.65 2254
8446.52 2318
8447.39 2399
8448.26 2405
8449.12 2414
8449.99 2513
8450.86 2610
8451.73 2663
8452.60 2822
8453.46 3219
8454.33 3657
8455.20 4162
8456.07 4852
8456.93 5418
8457.80 5775
8458.67 5915
8459.54 5868
8460.41 5548
8461.27 5123
8462.14 4561
8463.01 4098
8463.88 3694
8464.75 3188
8465.62 2797
8466.48 2568
8467.35 2274
8468.22 2080
8469.09 1942
8469.96 1779
8470.83 1743
8471.70 1746
8472.57 1602
8473.43 1514
8474.30 1489
8475.17 1519
8476.04 1508
8476.91 1532
8477.78 1539
8478.65 1547
8479.52 1499
8480.39 1466
8481.25 1496
8482.12 1469
8482.99 1487
8483.86 1552
8484.73 1465
8485.60 1550
8486.47 1578
8487.34 1474
8488.21 1455
8489.08 1443
8489.95 1458
8490.82 1453
8491.69 1531
8492.56 1585
8493.43 1577
8494.30 1658
8495.17 1692
8496.04 1722
8496.91 1701
8497.78 1708
8498.65 1716
8499.52 1663
8500.39 1579
8501.26 1565
8502.13 1499
8503.00 1504
8503.87 1507
8504.74 1515
8505.61 1490
8506.48 1463
8507.35 1474
8508.22 1461
8509.09 1452
8509.96 1521
8510.83 1533
8511.70 1539
8512.57 1562
8513.45 1523
8514.32 1606
8515.19 1594
8516.06 1622
8516.93 1571
8517.80 1552
8518.67 1574
8519.54 1657
8520.41 1667
8521.29 1630
8522.16 1637
8523.03 1647
8523.90 1651
8524.77 1683
8525.64 1708
8526.51 1637
8527.39 1697
8528.26 1657
8529.13 1663
8530.00 1604
8530.87 1657
8531.74 1728
8532.62 1667
8533.49 1706
8534.36 1686
8535.23 1733
8536.10 1734
8536.98 1641
8537.85 1633
8538.72 1697
8539.59 1685
8540.46 1641
8541.34 1605
8542.21 1548
8543.08 1478
8543.95 1488
8544.83 1432
8545.70 1379
8546.57 1359
8547.44 1401
8548.32 1377
8549.19 1392
8550.06 1373
8550.93 1415
8551.81 1409
8552.68 1432
8553.55 1534
8554.43 1545
8555.30 1575
8556.17 1624
8557.04 1645
8557.92 1632
8558.79 1586
8559.66 1563
8560.54 1533
8561.41 1540
8562.28 1484
8563.16 1421
8564.03 1368
8564.90 1386
8565.78 1374
8566.65 1365
8567.52 1334
8568.40 1322
8569.27 1295
8570.15 1304
8571.02 1298
8571.89 1269
8572.77 1262
8573.64 1225
8574.51 1223
8575.39 1220
8576.26 1240
8577.14 1242
8578.01 1208
8578.88 1204
8579.76 1165
8580.63 1146
8581.51 1159
8582.38 1200
8583.26 1144
8584.13 1129
8585.01 1179
8585.88 1191
8586.75 1179
8587.63 1184
8588.50 1140
8589.38 1170
8590.25 1185
8591.13 1171
8592.00 1190
8592.88 1194
8593.75 1214
8594.63 1210
8595.50 1169
8596.38 1170
8597.25 1161
8598.13 1202
8599.00 1221
8599.88 1280
8600.75 1231
8601.63 1272
8602.50 1220
8603.38 1250
8604.26 1233
8605.13 1248
8606.01 1207
8606.88 1192
8607.76 1264
8608.63 1229
8609.51 1240
8610.38 1258
8611.26 1275
8612.14 1257
8613.01 1236
8613.89 1191
8614.76 1229
8615.64 1274
8616.52 1223
8617.39 1236
8618.27 1274
8619.15 1299
8620.02 1242
8620.90 1249
8621.77 1241
8622.65 1280
8623.53 1345
8624.40 1299
8625.28 1266
8626.16 1277
8627.03 1287
8627.91 1269
8628.79 1284
8629.66 1297
8630.54 1325
8631.42 1330
8632.29 1394
8633.17 1390
8634.05 1388
8634.92 1379
8635.80 1437
8636.68 1363
8637.56 1357
8638.43 1394
8639.31 1421
8640.19 1417
8641.07 1451
8641.94 1444
8642.82 1434
8643.70 1428
8644.57 1460
8645.45 1518
8646.33 1432
8647.21 1458
8648.09 1515
8648.96 1465
8649.84 1507
8650.72 1515
8651.60 1483
8652.47 1586
8653.35 1585
8654.23 1622
8655.11 1578
8655.99 1553
8656.86 1471
8657.74 1530
8658.62 1514
8659.50 1535
8660.38 1535
8661.26 1552
8662.13 1582
8663.01 1559
8663.89 1537
8664.77 1579
8665.65 1612
8666.53 1616
8667.41 1631
8668.28 1664
8669.16 1686
8670.04 1678
8670.92 1668
8671.80 1809
8672.68 1777
8673.56 1848
8674.44 1975
8675.32 1967
8676.20 2050
8677.07 1993
8677.95 2008
8678.83 2017
8679.71 2001
8680.59 1985
8681.47 2023
8682.35 1964
8683.23 1912
8684.11 1858
8684.99 1801
8685.87 1832
8686.75 1961
8687.63 1954
8688.51 2047
8689.39 2135
8690.27 2245
8691.15 2440
8692.03 2611
8692.91 2865
8693.79 2953
8694.67 3061
8695.55 3112
8696.43 3162
8697.31 3026
8698.19 2908
8699.07 2730
8699.95 2499
8700.83 2427
8701.71 2317
8702.59 2227
8703.47 2191
8704.35 2045
8705.23 1973
8706.11 1962
8706.99 2014
8707.87 1943
8708.75 1939
8709.63 1859
8710.52 1906
8711.40 1947
8712.28 1912
8713.16 1936
8714.04 1961
8714.92 1970
8715.80 1942
8716.68 1987
8717.56 1981
8718.45 1994
8719.33 2050
8720.21 2101
8721.09 2113
8721.97 2078
8722.85 2072
8723.73 2041
8724.62 2093
8725.50 2128
8726.38 2123
8727.26 2177
8728.14 2093
8729.02 2197
8729.91 2246
8730.79 2224
8731.67 2327
8732.55 2344
8733.43 2307
8734.32 2388
8735.20 2374
8736.08 2366
8736.96 2402
8737.84 2388
8738.73 2502
8739.61 2408
8740.49 2462
8741.37 2429
8742.26 2455
8743.14 2405
8744.02 2430
8744.90 2466
8745.79 2493
8746.67 2504
8747.55 2487
8748.43 2487
8749.32 2497
8750.20 2492
8751.08 2570
8751.97 2628
8752.85 2573
8753.73 2591
8754.62 2614
8755.50 2731
8756.38 2858
8757.26 2820
8758.15 2893
8759.03 3038
8759.91 3053
8760.80 3160
8761.68 3399
8762.56 3493
8763.45 3678
8764.33 3722
8765.22 3688
8766.10 3620
8766.98 3749
8767.87 3694
8768.75 3696
8769.63 3627
8770.52 3556
8771.40 3516
8772.29 3565
8773.17 3555
8774.05 3613
8774.94 3981
8775.82 4395
8776.71 4974
8777.59 5783
8778.48 6684
8779.36 7723
8780.24 8548
8781.13 9066
8782.01 9297
8782.90 9258
8783.78 8624
8784.67 8143
8785.55 7361
8786.44 6561
8787.32 5702
8788.21 4995
8789.09 4408
8789.98 3904
8790.86 3509
8791.74 3189
8792.63 2964
8793.51 2868
8794.40 2718
8795.29 2654
8796.17 2727
8797.06 2728
8797.94 2636
8798.83 2530
8799.71 2488
8800.60 2498
8801.48 2401
8802.37 2279
8803.25 2175
8804.14 2203
8805.02 2088
8805.91 2064
8806.80 2091
8807.68 2084
8808.57 2096
8809.45 2110
8810.34 2191
8811.23 2094
8812.11 2066
8813.00 2068
8813.88 2049
8814.77 2021
8815.66 2069
8816.54 2121
8817.43 2186
8818.31 2209
8819.20 2199
8820.09 2159
8820.97 2164
8821.86 2160
8822.75 2136
8823.63 2124
8824.52 2061
8825.41 2007
8826.29 1968
8827.18 2039
8828.07 1959
8828.95 1930
8829.84 1969
8830.73 2011
8831.61 2008
8832.50 1966
8833.39 2031
8834.28 1901
8835.16 1912
8836.05 1992
8836.94 2037
8837.82 2040
8838.71 1995
8839.60 2081
8840.49 2116
8841.37 2097
8842.26 2188
8843.15 2190
8844.04 2201
8844.92 2186
8845.81 2255
8846.70 2211
8847.59 2179
8848.47 2129
8849.36 2161
8850.25 2183
8851.14 2202
8852.03 2186
8852.91 2154
8853.80 2194
8854.69 2084
8855.58 2120
8856.47 2125
8857.36 2159
8858.24 2121
8859.13 2103
8860.02 2101
8860.91 2044
8861.80 1959
8862.69 1947
8863.57 1893
8864.46 1893
8865.35 1801
8866.24 1798
8867.13 1811
8868.02 1763
8868.91 1687
8869.80 1648
8870.68 1612
8871.57 1577
8872.46 1627
8873.35 1632
8874.24 1574
8875.13 1585
8876.02 1586
8876.91 1558
8877.80 1519
8878.69 1479
8879.58 1529
8880.47 1581
8881.36 1478
8882.24 1458
8883.13 1454
8884.02 1428
8884.91 1429
8885.80 1434
8886.69 1375
8887.58 1378
8888.47 1391
8889.36 1375
8890.25 1359
8891.14 1335
8892.03 1336
8892.92 1319
8893.81 1387
8894.70 1298
8895.59 1275
8896.48 1244
8897.37 1241
8898.26 1271
8899.15 1280
8900.04 1277
8900.93 1211
8901.82 1198
8902.72 1230
8903.61 1239
8904.50 1170
8905.39 1216
8906.28 1230
8907.17 1214
8908.06 1187
8908.95 1166
8909.84 1137
8910.73 1168
8911.62 1176
8912.51 1132
8913.41 1178
8914.30 1156
8915.19 1157
8916.08 1119
8916.97 1131
8917.86 1130
8918.75 1110
8919.64 1092
8920.54 1065
8921.43 1081
8922.32 1133
8923.21 1101
8924.10 1059
8924.99 1109
8925.88 1146
8926.78 1134
8927.67 1177
8928.56 1098
8929.45 1074
8930.34 1039
8931.24 1076
8932.13 1063
8933.02 1094
8933.91 1053
8934.80 1000
8935.70 975
8936.59 960
8937.48 1011
8938.37 931
8939.27 977
8940.16 1007
8941.05 993
8941.94 954
8942.84 979
8943.73 960
8944.62 960
8945.51 977
8946.41 979
8947.30 1008
8948.19 969
8949.08 997
8949.98 983
8950.87 993
8951.76 981
8952.66 978
8953.55 998
8954.44 947
8955.34 963
8956.23 975
8957.12 986
8958.02 951
8958.91 917
8959.80 928
8960.70 909
8961.59 870
8962.48 919
8963.38 903
8964.27 844
8965.16 896
8966.06 905
8966.95 891
8967.84 913
8968.74 887
8969.63 963
8970.53 938
8971.42 877
8972.31 886
8973.21 884
8974.10 904
8975.00 907
8975.89 847
8976.78 838
8977.68 810
8978.57 836
8979.47 796
8980.36 822
8981.26 826
8982.15 834
8983.05 830
8983.94 775
8984.83 764
8985.73 749
8986.62 768
8987.52 743
8988.41 787
8989.31 779
8990.20 750
8991.10 751
8991.99 771
8992.89 782
8993.78 794
8994.68 817
8995.57 763
8996.47 757
8997.36 766
8998.26 804
8999.15 774
9000.05 764
9000.95 768
9001.84 808
9002.74 753
9003.63 779
9004.53 746
9005.42 740
9006.32 718
9007.21 739
9008.11 722
9009.01 741
9009.90 782
9010.80 756
9011.69 769
9012.59 739
9013.49 746
9014.38 724
9015.28 733
9016.17 711
9017.07 729
9017.97 727
9018.86 753
9019.76 677
9020.66 717
9021.55 754
9022.45 737
9023.35 768
9024.24 700
9025.14 671
9026.04 688
9026.93 712
9027.83 708
9028.73 740
9029.62 694
9030.52 718
9031.42 724
9032.31 681
9033.21 694
9034.11 703
9035.01 714
9035.90 679
9036.80 708
9037.70 739
9038.59 708
9039.49 690
9040.39 688
9041.29 671
9042.18 709
9043.08 751
9043.98 744
9044.88 688
9045.77 661
9046.67 656
9047.57 702
9048.47 694
9049.37 693
9050.26 715
9051.16 675
9052.06 710
9052.96 693
9053.85 692
9054.75 690
9055.65 672
9056.55 715
9057.45 751
9058.35 701
9059.24 677
9060.14 685
9061.04 711
9061.94 715
9062.84 698
9063.74 694
9064.64 719
9065.53 741
9066.43 736
9067.33 712
9068.23 731
9069.13 789
9070.03 743
9070.93 789
9071.83 745
9072.72 723
9073.62 740
9074.52 702
9075.42 695
9076.32 671
9077.22 652
9078.12 651
9079.02 696
9079.92 694
9080.82 685
9081.72 634
9082.62 661
9083.52 667
9084.42 713
9085.32 693
9086.21 712
9087.11 686
9088.01 691
9088.91 660
9089.81 690
9090.71 679
9091.61 688
9092.51 687
9093.41 671
9094.31 727
9095.21 730
9096.11 711
9097.01 677
9097.91 671
9098.81 700
9099.72 695
9100.62 685
9101.52 703
9102.42 646
9103.32 671
9104.22 677
9105.12 656
9106.02 676
9106.92 666
9107.82 651
9108.72 664
9109.62 646
9110.52 701
9111.42 708
9112.32 650
9113.23 663
9114.13 645
9115.03 672
9115.93 686
9116.83 680
9117.73 694
9118.63 677
9119.53 693
9120.44 669
9121.34 689
9122.24 707
9123.14 692
9124.04 726
9124.94 681
9125.84 699
9126.75 664
9127.65 658
9128.55 706
9129.45 657
9130.35 704
9131.25 672
9132.16 679
9133.06 679
9133.96 653
9134.86 713
9135.76 704
9136.67 690
9137.57 686
9138.47 715
9139.37 687
9140.28 685
9141.18 661
9142.08 722
9142.98 684
9143.89 675
9144.79 703
9145.69 705
9146.59 695
9147.50 663
9148.40 666
9149.30 673
9150.20 676
9151.11 684
9152.01 704
9152.91 689
9153.82 683
9154.72 676
9155.62 712
9156.53 676
9157.43 678
9158.33 648
9159.24 670
9160.14 631
9161.04 676
9161.95 704
9162.85 677
9163.75 642
9164.66 657
9165.56 711
9166.46 645
9167.37 648
9168.27 656
9169.17 680
9170.08 660
9170.98 672
9171.89 662
9172.79 718
9173.69 661
9174.60 678
9175.50 677
9176.41 684
9177.31 711
9178.21 714
9179.12 668
9180.02 644
9180.93 675
9181.83 688
9182.74 667
9183.64 672
9184.55 669
9185.45 665
9186.35 700
9187.26 642
9188.16 688
9189.07 644
9189.97 715
9190.88 688
9191.78 674
9192.69 690
9193.59 668
9194.50 682
9195.40 626
9196.31 704
9197.21 686
9198.12 691
9199.02 708
9199.93 772
9200.83 727
9201.74 690
9202.65 689
9203.55 692
9204.46 696
9205.36 719
9206.27 716
9207.17 704
9208.08 700
9208.98 692
9209.89 682
9210.80 663
9211.70 677
9212.61 670
9213.51 722
9214.42 626
9215.33 664
9216.23 676
9217.14 672
9218.04 657
9218.95 703
9219.86 718
9220.76 693
9221.67 718
9222.58 704
9223.48 717
9224.39 652
9225.30 698
9226.20 659
9227.11 699
9228.01 659
9228.92 691
9229.83 641
9230.74 651
9231.64 650
9232.55 642
9233.46 668
9234.36 672
9235.27 647
9236.18 668
9237.08 655
9237.99 667
9238.90 644
9239.81 668
9240.71 655
9241.62 606
9242.53 663
9243.43 687
9244.34 645
9245.25 673
9246.16 698
9247.07 703
9247.97 686
9248.88 711
9249.79 657
9250.70 668
9251.60 672
9252.51 682
9253.42 668
9254.33 662
9255.24 613
9256.14 683
9257.05 653
9257.96 616
9258.87 628
9259.78 621
9260.68 670
9261.59 634
9262.50 641
9263.41 659
9264.32 665
9265.23 677
9266.13 675
9267.04 653
9267.95 707
9268.86 687
9269.77 710
9270.68 676
9271.59 682
9272.50 672
9273.40 707
9274.31 707
9275.22 712
9276.13 745
9277.04 754
9277.95 728
9278.86 671
9279.77 709
9280.68 697
9281.59 724
9282.50 720
9283.41 713
9284.32 740
9285.22 728
9286.13 726
9287.04 697
9287.95 689
9288.86 683
9289.77 664
9290.68 668
9291.59 712
9292.50 694
9293.41 707
9294.32 682
9295.23 720
9296.14 721
9297.05 722
9297.96 684
9298.87 733
9299.78 739
9300.69 711
9301.60 752
9302.51 742
9303.42 718
9304.33 718
9305.24 738
9306.15 689
9307.07 736
9307.98 720
9308.89 774
9309.80 698
9310.71 704
9311.62 706
9312.53 705
9313.44 752
9314.35 745
9315.26 707
9316.17 701
9317.08 723
9318.00 715
9318.91 735
9319.82 684
9320.73 664
9321.64 704
9322.55 704
9323.46 698
9324.37 666
9325.29 666
9326.20 700
9327.11 696
9328.02 693
9328.93 691
9329.84 687
9330.75 649
9331.67 631
9332.58 680
9333.49 675
9334.40 665
9335.31 684
9336.23 690
9337.14 632
9338.05 699
9338.96 688
9339.87 707
9340.79 654
9341.70 729
9342.61 670
9343.52 715
9344.44 673
9345.35 698
9346.26 727
9347.17 694
9348.09 719
9349.00 712
9349.91 682
9350.82 699
9351.74 728
9352.65 724
9353.56 739
9354.47 703
9355.39 716
9356.30 707
9357.21 691
9358.13 687
9359.04 684
9359.95 726
9360.87 678
9361.78 692
9362.69 703
9363.61 683
9364.52 686
9365.43 668
9366.35 660
9367.26 669
9368.17 679
9369.09 668
9370.00 674
9370.91 708
9371.83 725
9372.74 702
9373.65 701
9374.57 718
9375.48 711
9376.40 688
9377.31 718
9378.22 660
9379.14 735
9380.05 733
9380.97 782
9381.88 729
9382.80 753
9383.71 730
9384.62 708
9385.54 700
9386.45 733
9387.37 733
9388.28 719
9389.20 750
9390.11 717
9391.03 744
9391.94 779
9392.85 792
9393.77 833
9394.68 814
9395.60 785
9396.51 827
9397.43 796
9398.34 780
9399.26 780
9400.17 822
9401.09 792
9402.00 785
9402.92 785
9403.84 792
9404.75 769
9405.67 767
9406.58 717
9407.50 733
9408.41 747
9409.33 718
9410.24 749
9411.16 726
9412.07 765
9412.99 736
9413.91 750
9414.82 774
9415.74 713
9416.65 726
9417.57 736
9418.49 764
9419.40 759
9420.32 792
9421.23 824
9422.15 809
9423.07 761
9423.98 766
9424.90 775
9425.81 759
9426.73 776
9427.65 769
9428.56 750
9429.48 784
9430.40 795
9431.31 793
9432.23 759
9433.15 801
9434.06 784
9434.98 847
9435.90 817
9436.81 837
9437.73 865
9438.65 856
9439.57 872
9440.48 892
9441.40 852
9442.32 887
9443.23 862
9444.15 834
9445.07 852
9445.99 799
9446.90 868
9447.82 859
9448.74 931
9449.66 899
9450.57 937
9451.49 954
9452.41 959
9453.33 1019
9454.24 1035
9455.16 1052
9456.08 1091
9457.00 1131
9457.91 1130
9458.83 1109
9459.75 1047
9460.67 1021
9461.59 978
9462.50 944
9463.42 964
9464.34 945
9465.26 921
9466.18 904
9467.10 898
9468.01 879
9468.93 860
9469.85 884
9470.77 861
9471.69 853
9472.61 894
9473.53 874
9474.44 888
9475.36 910
9476.28 927
9477.20 900
9478.12 969
9479.04 973
9479.96 967
9480.88 967
9481.80 1000
9482.71 1004
9483.63 1007
9484.55 1034
9485.47 1043
9486.39 1004
9487.31 984
9488.23 1002
9489.15 987
9490.07 954
9490.99 933
9491.91 930
9492.83 898
9493.75 876
9494.67 879
9495.59 900
9496.51 923
9497.43 893
9498.35 903
9499.27 873
9500.19 850
9501.11 867
9502.03 855
9502.95 902
9503.87 855
9504.79 838
9505.71 834
9506.63 849
9507.55 887
9508.47 870
9509.39 914
9510.31 921
9511.23 896
9512.15 921
9513.07 929
9513.99 929
9514.91 905
9515.83 918
9516.75 964
9517.67 926
9518.59 941
9519.52 1002
9520.44 978
9521.36 974
9522.28 921
9523.20 940
9524.12 952
9525.04 933
9525.96 953
9526.88 945
9527.80 1020
9528.73 1008
9529.65 1025
9530.57 1132
9531.49 1115
9532.41 1133
9533.33 1171
9534.26 1252
9535.18 1270
9536.10 1294
9537.02 1263
9537.94 1220
9538.86 1255
9539.79 1143
9540.71 1130
9541.63 1076
9542.55 1015
9543.47 1051
9544.40 1010
9545.32 1007
9546.24 961
9547.16 968
9548.08 906
9549.01 935
9549.93 946
9550.85 959
9551.77 922
9552.70 902
9553.62 936
9554.54 944
9555.46 958
9556.39 947
9557.31 1021
9558.23 1010
9559.16 979
9560.08 1088
9561.00 1089
9561.92 1075
9562.85 1095
9563.77 1098
9564.69 1041
9565.62 1012
9566.54 990
9567.46 990
9568.39 920
9569.31 1003
9570.23 953
9571.16 964
9572.08 912
9573.00 911
9573.93 916
9574.85 890
9575.77 892
9576.70 897
9577.62 892
9578.54 870
9579.47 900
9580.39 919
9581.32 890
9582.24 866
9583.16 868
9584.09 891
9585.01 879
9585.94 861
9586.86 886
9587.78 848
9588.71 843
9589.63 850
9590.56 870
9591.48 930
9592.41 926
9593.33 883
9594.25 885
9595.18 937
9596.10 933
9597.03 965
9597.95 913
9598.88 929
9599.80 948
9600.73 892
9601.65 957
9602.58 942
9603.50 916
9604.43 954
9605.35 985
9606.28 982
9607.20 983
9608.13 1010
9609.05 1052
9609.98 1012
9610.90 1003
9611.83 1038
9612.75 1016
9613.68 1009
9614.60 953
9615.53 965
9616.46 977
9617.38 1012
9618.31 1060
9619.23 1036
9620.16 955
9621.08 1085
9622.01 1107
9622.94 1051
9623.86 1088
9624.79 1099
9625.71 1136
9626.64 1068
9627.57 1089
9628.49 1091
9629.42 1140
9630.34 1079
9631.27 1121
9632.20 1160
9633.12 1135
9634.05 1106
9634.98 1171
9635.90 1171
9636.83 1164
9637.76 1209
9638.68 1146
9639.61 1185
9640.54 1208
9641.46 1185
9642.39 1190
9643.32 1197
9644.24 1198
9645.17 1250
9646.10 1264
9647.02 1401
9647.95 1422
9648.88 1468
9649.81 1504
9650.73 1597
9651.66 1541
9652.59 1584
9653.51 1563
9654.44 1607
9655.37 1540
9656.30 1481
9657.22 1400
9658.15 1409
9659.08 1364
9660.01 1318
9660.93 1292
9661.86 1238
9662.79 1215
9663.72 1213
9664.65 1195
9665.57 1176
9666.50 1206
9667.43 1266
9668.36 1266
9669.29 1254
9670.21 1272
9671.14 1266
9672.07 1239
9673.00 1252
9673.93 1302
9674.86 1336
9675.78 1349
9676.71 1336
9677.64 1333
9678.57 1286
9679.50 1305
9680.43 1332
9681.36 1357
9682.28 1299
9683.21 1288
9684.14 1278
9685.07 1322
9686.00 1282
9686.93 1330
9687.86 1396
9688.79 1367
9689.72 1359
9690.64 1322
9691.57 1315
9692.50 1328
9693.43 1367
9694.36 1380
9695.29 1398
9696.22 1442
9697.15 1425
9698.08 1450
9699.01 1429
9699.94 1463
9700.87 1434
9701.80 1440
9702.73 1443
9703.66 1425
9704.59 1377
9705.52 1398
9706.45 1382
9707.38 1322
9708.31 1295
9709.24 1299
9710.17 1254
9711.10 1263
9712.03 1208
9712.96 1282
9713.89 1264
9714.82 1327
9715.75 1380
9716.68 1302
9717.61 1293
9718.54 1345
9719.47 1351
9720.40 1289
9721.33 1305
9722.26 1253
9723.19 1267
9724.12 1208
9725.05 1178
9725.98 1185
9726.92 1176
9727.85 1181
9728.78 1108
9729.71 1171
9730.64 1204
9731.57 1124
9732.50 1132
9733.43 1151
9734.36 1137
9735.30 1116
9736.23 1186
9737.16 1157
9738.09 1222
9739.02 1139
9739.95 1148
9740.88 1120
9741.82 1068
9742.75 1171
9743.68 1142
9744.61 1107
9745.54 1051
9746.47 1086
9747.41 1095
9748.34 1056
9749.27 1072
9750.20 1026
9751.13 1075
9752.07 1060
9753.00 1061
9753.93 1079
9754.86 1045
9755.79 1056
9756.73 1067
9757.66 1082
9758.59 1097
9759.52 1087
9760.46 1161
9761.39 1136
9762.32 1102
9763.25 1098
9764.19 1073
9765.12 1150
9766.05 1135
9766.98 1158
9767.92 1168
9768.85 1164
9769.78 1125
9770.72 1065
9771.65 1075
9772.58 1137
9773.52 1126
9774.45 1171
9775.38 1162
9776.31 1169
9777.25 1208
9778.18 1193
9779.11 1186
9780.05 1221
9780.98 1243
9781.92 1332
9782.85 1296
9783.78 1340
9784.72 1306
9785.65 1342
9786.58 1281
9787.52 1271
9788.45 1254
9789.38 1293
9790.32 1190
9791.25 1133
9792.19 1124
9793.12 1083
9794.05 1073
9794.99 1117
9795.92 1054
9796.86 1092
9797.79 1078
9798.73 1121
9799.66 1197
9800.59 1184
9801.53 1137
9802.46 1108
9803.40 1144
9804.33 1126
9805.27 1076
9806.20 1077
9807.14 1045
9808.07 1036
9809.01 988
9809.94 945
9810.88 921
9811.81 893
9812.75 916
9813.68 938
9814.62 863
9815.55 838
9816.49 880
9817.42 843
9818.36 873
9819.29 848
9820.23 844
9821.16 832
9822.10 861
9823.03 833
9823.97 859
9824.90 855
9825.84 856
9826.78 802
9827.71 830
9828.65 855
9829.58 828
9830.52 859
9831.45 825
9832.39 824
9833.33 831
9834.26 831
9835.20 879
9836.13 833
9837.07 836
9838.01 843
9838.94 840
9839.88 831
9840.82 828
9841.75 841
9842.69 859
9843.62 845
9844.56 811
9845.50 806
9846.43 801
9847.37 820
9848.31 828
9849.24 881
9850.18 833
9851.12 794
9852.05 820
9852.99 843
9853.93 875
9854.87 826
9855.80 843
9856.74 826
9857.68 835
9858.61 854
9859.55 878
9860.49 845
9861.43 865
9862.36 812
9863.30 791
9864.24 825
9865.17 855
9866.11 834
9867.05 775
9867.99 809
9868.93 834
9869.86 843
9870.80 825
9871.74 806
9872.68 776
9873.61 793
9874.55 816
9875.49 823
9876.43 813
9877.37 811
9878.30 790
9879.24 785
9880.18 778
9881.12 770
9882.06 775
9883.00 804
9883.93 826
9884.87 767
9885.81 778
9886.75 779
9887.69 761
9888.63 767
9889.56 796
9890.50 755
9891.44 750
9892.38 756
9893.32 741
9894.26 797
9895.20 739
9896.14 750
9897.07 765
9898.01 784
9898.95 778
9899.89 782
9900.83 782
9901.77 778
9902.71 749
9903.65 782
9904.59 772
9905.53 804
9906.47 819
9907.41 796
9908.35 851
9909.29 782
9910.23 787
9911.16 772
9912.10 755
9913.04 797
9913.98 799
9914.92 808
9915.86 802
9916.80 816
9917.74 821
9918.68 821
9919.62 851
9920.56 843
9921.50 820
9922.44 850
9923.38 887
9924.32 943
9925.27 1007
9926.21 1082
9927.15 1126
9928.09 1186
9929.03 1235
9929.97 1288
9930.91 1259
9931.85 1223
9932.79 1150
9933.73 1104
9934.67 1004
9935.61 930
9936.55 936
9937.49 877
9938.43 813
9939.38 790
9940.32 761
9941.26 744
9942.20 737
9943.14 699
9944.08 707
9945.02 680
9945.96 692
9946.90 667
9947.85 698
9948.79 660
9949.73 662
9950.67 684
9951.61 660
9952.55 671
9953.50 634
9954.44 667
9955.38 679
9956.32 683
9957.26 668
9958.20 671
9959.15 655
9960.09 677
9961.03 683
9961.97 650
9962.91 660
9963.86 654
9964.80 670
9965.74 708
9966.68 681
9967.63 640
9968.57 655
9969.51 668
9970.45 653
9971.39 624
9972.34 619
9973.28 625
9974.22 623
9975.17 614
9976.11 636
9977.05 623
9977.99 638
9978.94 641
9979.88 644
9980.82 643
9981.77 602
9982.71 622
9983.65 625
9984.59 634
9985.54 631
9986.48 623
9987.42 602
9988.37 639
9989.31 614
9990.25 603
9991.20 589
9992.14 675
9993.08 615
9994.03 596
9994.97 611
9995.92 607
9996.86 637
9997.80 601
9998.75 641
9999.69 620
10000.63 651
10001.58 655
10002.52 656
10003.47 632
10004.41 642
10005.35 663
10006.30 661
10007.24 642
10008.19 613
10009.13 633
10010.08 628
10011.02 643
10011.96 598
10012.91 635
10013.85 656
10014.80 623
10015.74 626
10016.69 631
10017.63 603
10018.58 648
10019.52 655
10020.47 616
10021.41 640
10022.36 693
10023.30 636
10024.25 630
10025.19 568
10026.14 611
10027.08 645
10028.03 643
10028.97 647
10029.92 629
10030.86 638
10031.81 611
10032.75 646
10033.70 603
10034.64 605
10035.59 634
10036.53 617
10037.48 604
10038.43 566
10039.37 578
10040.32 603
10041.26 621
10042.21 567
10043.16 597
10044.10 564
10045.05 621
10045.99 571
10046.94 616
10047.89 527
10048.83 538
10049.78 572
10050.72 591
10051.67 560
10052.62 522
10053.56 555
10054.51 551
10055.46 574
10056.40 557
10057.35 537
10058.30 573
10059.24 572
10060.19 558
10061.14 562
10062.08 559
10063.03 582
10063.98 548
10064.92 535
10065.87 554
10066.82 545
10067.76 582
10068.71 534
10069.66 525
10070.61 523
10071.55 586
10072.50 510
10073.45 565
10074.39 543
10075.34 554
10076.29 521
10077.24 549
10078.18 532
10079.13 555
10080.08 569
10081.03 527
10081.97 540
10082.92 528
10083.87 557
10084.82 538
10085.77 512
10086.71 501
10087.66 576
10088.61 533
10089.56 528
10090.51 518
10091.45 537
10092.40 541
10093.35 524
10094.30 512
10095.25 546
10096.20 566
10097.14 514
10098.09 514
10099.04 536
10099.99 542
10100.94 531
10101.89 530
10102.84 513
10103.78 540
10104.73 533
10105.68 533
10106.63 487
10107.58 529
10108.53 569
10109.48 536
10110.43 448
10111.38 478
10112.33 533
10113.27 520
10114.22 521
10115.17 509
10116.12 522
10117.07 509
10118.02 516
10118.97 519
10119.92 554
10120.87 532
10121.82 555
10122.77 570
10123.72 499
10124.67 505
10125.62 525
10126.57 486
10127.52 504
10128.47 550
10129.42 519
10130.37 536
10131.32 530
10132.27 536
10133.22 489
10134.17 535
10135.12 545
10136.07 530
10137.02 566
10137.97 542
10138.92 529
10139.87 531
10140.82 554
10141.77 553
10142.72 541
10143.67 535
10144.62 548
10145.57 532
10146.52 549
10147.47 543
10148.43 570
10149.38 541
10150.33 561
10151.28 545
10152.23 539
10153.18 523
10154.13 543
10155.08 540
10156.03 530
10156.99 564
10157.94 561
10158.89 587
10159.84 557
10160.79 555
10161.74 561
10162.69 562
10163.65 559
10164.60 572
10165.55 577
10166.50 561
10167.45 546
10168.40 567
10169.36 612
10170.31 577
10171.26 583
10172.21 580
10173.16 544
10174.11 560
10175.07 585
10176.02 531
10176.97 564
10177.92 586
10178.88 613
10179.83 585
10180.78 592
10181.73 599
10182.69 574
10183.64 637
10184.59 620
10185.54 630
10186.50 647
10187.45 633
10188.40 618
10189.35 627
10190.31 599
10191.26 635
10192.21 655
10193.17 648
10194.12 654
10195.07 654
10196.02 665
10196.98 648
10197.93 621
10198.88 693
10199.84 641
10200.79 626
10201.74 628
10202.70 606
10203.65 641
10204.60 601
10205.56 586
10206.51 631
10207.46 591
10208.42 587
10209.37 606
10210.33 640
10211.28 607
10212.23 626
10213.19 603
10214.14 624
10215.09 619
10216.05 632
10217.00 608
10217.96 637
10218.91 616
10219.87 587
10220.82 612
10221.77 615
10222.73 569
10223.68 606
10224.64 588
10225.59 593
10226.55 621
10227.50 588
10228.45 586
10229.41 582
10230.36 609
10231.32 633
10232.27 670
10233.23 710
10234.18 627
10235.14 638
10236.09 687
10237.05 692
10238.00 672
10238.96 720
10239.91 706
10240.87 709
10241.82 684
10242.78 669
10243.73 687
10244.69 589
10245.64 626
10246.60 648
10247.56 570
10248.51 580
10249.47 598
10250.42 576
10251.38 546
10252.33 541
10253.29 559
10254.25 562
10255.20 573
10256.16 538
10257.11 558
10258.07 514
10259.02 533
10259.98 553
10260.94 563
10261.89 553
10262.85 522
10263.81 506
10264.76 538
10265.72 533
10266.67 594
10267.63 541
10268.59 594
10269.54 583
10270.50 557
10271.46 554
10272.41 590
10273.37 584
10274.33 580
10275.28 535
10276.24 553
10277.20 558
10278.15 537
10279.11 553
10280.07 546
10281.03 515
10281.98 546
10282.94 526
10283.90 548
10284.85 573
10285.81 556
10286.77 559
10287.73 537
10288.68 526
10289.64 536
10290.60 539
10291.56 534
10292.51 535
10293.47 494
10294.43 489
10295.39 547
10296.34 512
10297.30 504
10298.26 521
10299.22 523
10300.18 519
10301.13 544
10302.09 523
10303.05 519
10304.01 532
10304.97 505
10305.92 472
10306.88 515
10307.84 546
10308.80 506
10309.76 507
10310.72 538
10311.67 544
10312.63 514
10313.59 500
10314.55 493
10315.51 519
10316.47 509
10317.43 520
10318.38 499
10319.34 494
10320.30 528
10321.26 530
10322.22 535
10323.18 516
10324.14 502
10325.10 511
10326.06 499
10327.01 517
10327.97 496
10328.93 531
10329.89 504
10330.85 482
10331.81 491
10332.77 519
10333.73 534
10334.69 528
10335.65 494
10336.61 455
10337.57 482
10338.53 525
10339.49 492
10340.45 457
10341.41 486
10342.37 497
10343.33 516
10344.29 509
10345.25 502
10346.21 483
10347.17 445
10348.13 487
10349.09 478
10350.05 484
10351.01 499
10351.97 505
10352.93 512
10353.89 546
10354.85 493
10355.81 482
10356.77 482
10357.73 520
10358.69 520
10359.65 547
10360.61 486
10361.57 522
10362.54 532
10363.50 512
10364.46 490
10365.42 513
10366.38 467
10367.34 496
10368.30 509
10369.26 485
10370.22 488
10371.18 500
10372.15 489
10373.11 474
10374.07 477
10375.03 467
10375.99 481
10376.95 486
10377.91 521
10378.88 485
10379.84 460
10380.80 458
10381.76 470
10382.72 465
10383.68 473
10384.65 491
10385.61 472
10386.57 480
10387.53 495
10388.49 504
10389.46 491
10390.42 490
10391.38 494
10392.34 477
10393.31 486
10394.27 526
10395.23 507
10396.19 492
10397.15 486
10398.12 454
10399.08 511
10400.04 517
10401.00 482
10401.97 486
10402.93 512
10403.89 468
10404.86 513
10405.82 504
10406.78 499
10407.74 504
10408.71 506
10409.67 500
10410.63 515
10411.60 514
10412.56 544
10413.52 594
10414.49 575
10415.45 558
10416.41 560
10417.38 618
10418.34 611
10419.30 603
10420.27 578
10421.23 606
10422.19 557
10423.16 594
10424.12 578
10425.08 575
10426.05 588
10427.01 623
10427.98 603
10428.94 523
10429.90 565
10430.87 542
10431.83 551
10432.80 524
10433.76 572
10434.72 530
10435.69 569
10436.65 532
10437.62 505
10438.58 505
10439.55 531
10440.51 509
10441.47 484
10442.44 477
10443.40 519
10444.37 493
10445.33 474
10446.30 481
10447.26 508
10448.23 492
10449.19 475
10450.16 466
10451.12 440
10452.09 469
10453.05 469
10454.02 478
10454.98 454
10455.95 463
10456.91 446
10457.88 484
10458.84 443
10459.81 465
10460.77 460
10461.74 450
10462.70 487
10463.67 461
10464.64 501
10465.60 457
10466.57 461
10467.53 491
10468.50 504
10469.46 510
10470.43 482
10471.40 505
10472.36 466
10473.33 479
10474.29 469
10475.26 486
10476.23 495
10477.19 498
10478.16 504
10479.12 491
10480.09 477
10481.06 469
10482.02 456
10482.99 489
10483.96 491
10484.92 469
10485.89 496
10486.85 501
10487.82 486
10488.79 466
10489.75 489
10490.72 487
10491.69 517
10492.66 478
10493.62 504
10494.59 457
10495.56 506
10496.52 452
10497.49 467
10498.46 507
10499.42 520
10500.39 531
10501.36 526
10502.33 528
10503.29 494
10504.26 529
10505.23 490
10506.20 511
10507.16 515
10508.13 506
10509.10 493
10510.07 495
10511.03 496
10512.00 488
10512.97 484
10513.94 474
10514.90 521
10515.87 492
10516.84 486
10517.81 501
10518.78 483
10519.74 489
10520.71 505
10521.68 489
10522.65 486
10523.62 510
10524.59 454
10525.55 489
10526.52 477
10527.49 460
10528.46 517
10529.43 510
10530.40 511
10531.37 480
10532.33 480
10533.30 502
10534.27 493
10535.24 522
10536.21 520
10537.18 461
10538.15 509
10539.12 532
10540.08 477
10541.05 506
10542.02 512
10542.99 529
10543.96 529
10544.93 500
10545.90 531
10546.87 533
10547.84 528
10548.81 531
10549.78 532
10550.75 517
10551.72 479
10552.69 527
10553.66 490
10554.63 525
10555.60 508
10556.56 520
10557.53 540
10558.50 547
10559.47 575
10560.44 581
10561.41 599
10562.38 632
10563.35 639
10564.32 633
10565.29 617
10566.27 608
10567.24 629
10568.21 591
10569.18 555
10570.15 538
10571.12 543
10572.09 522
10573.06 508
10574.03 500
10575.00 534
10575.97 545
10576.94 534
10577.91 522
10578.88 516
10579.85 522
10580.82 511
10581.79 524
10582.77 529
10583.74 523
10584.71 500
10585.68 514
10586.65 530
10587.62 536
10588.59 547
10589.56 551
10590.54 548
10591.51 504
10592.48 525
10593.45 524
10594.42 524
10595.39 540
10596.36 515
10597.34 518
10598.31 506
10599.28 495
10600.25 507
10601.22 488
10602.19 511
10603.17 488
10604.14 491
10605.11 503
10606.08 509
10607.05 476
10608.03 477
10609.00 481
10609.97 465
10610.94 463
10611.92 469
10612.89 496
10613.86 479
10614.83 495
10615.81 489
10616.78 497
10617.75 489
10618.72 472
10619.70 477
10620.67 467
10621.64 474
10622.61 486
10623.59 521
10624.56 477
10625.53 501
10626.51 484
10627.48 472
10628.45 454
10629.43 448
10630.40 468
10631.37 462
10632.34 487
10633.32 494
10634.29 497
10635.26 491
10636.24 479
10637.21 461
10638.19 472
10639.16 480
10640.13 491
10641.11 482
10642.08 495
10643.05 509
10644.03 509
10645.00 478
10645.98 493
10646.95 501
10647.92 519
10648.90 498
10649.87 535
10650.85 481
10651.82 502
10652.79 524
10653.77 494
10654.74 467
10655.72 487
10656.69 493
10657.67 476
10658.64 492
10659.61 493
10660.59 499
10661.56 468
10662.54 475
10663.51 510
10664.49 491
10665.46 494
10666.44 508
10667.41 494
10668.39 479
10669.36 530
10670.34 523
10671.31 513
10672.29 470
10673.26 518
10674.24 498
10675.21 510
10676.19 520
10677.16 512
10678.14 507
10679.11 500
10680.09 483
10681.06 463
10682.04 465
10683.02 486
10683.99 517
10684.97 501
10685.94 476
10686.92 514
10687.89 511
10688.87 477
10689.85 476
10690.82 460
10691.80 462
10692.77 474
10693.75 504
10694.73 495
10695.70 504
10696.68 505
10697.65 495
10698.63 466
10699.61 505
10700.58 473
10701.56 458
10702.54 460
10703.51 458
10704.49 463
10705.47 447
10706.44 472
10707.42 463
10708.40 481
10709.37 469
10710.35 473
10711.33 501
10712.30 486
10713.28 484
10714.26 487
10715.23 476
10716.21 483
10717.19 457
10718.17 477
10719.14 486
10720.12 444
10721.10 461
10722.08 467
10723.05 454
10724.03 447
10725.01 445
10725.98 493
10726.96 464
10727.94 468
10728.92 465
10729.90 449
10730.87 492
10731.85 465
10732.83 484
10733.81 507
10734.78 470
10735.76 501
10736.74 476
10737.72 457
10738.70 469
10739.68 443
10740.65 455
10741.63 462
10742.61 479
10743.59 491
10744.57 485
10745.54 462
10746.52 452
10747.50 475
10748.48 491
10749.46 464
10750.44 512
10751.42 503
10752.40 486
10753.37 483
10754.35 456
10755.33 467
10756.31 472
10757.29 477
10758.27 473
10759.25 463
10760.23 454
10761.21 483
10762.19 462
10763.16 477
10764.14 464
10765.12 463
10766.10 484
10767.08 465
10768.06 431
10769.04 448
10770.02 472
10771.00 465
10771.98 444
10772.96 486
10773.94 464
10774.92 493
10775.90 479
10776.88 492
10777.86 482
10778.84 467
10779.82 512
10780.80 516
10781.78 465
10782.76 450
10783.74 457
10784.72 494
10785.70 519
10786.68 459
10787.66 469
10788.64 455
10789.62 451
10790.60 491
10791.58 497
10792.56 481
10793.54 490
10794.52 468
10795.50 436
10796.48 456
10797.47 500
10798.45 484
10799.43 494
10800.41 521
10801.39 469
10802.37 466
10803.35 475
10804.33 460
10805.31 455
10806.29 439
10807.28 458
10808.26 476
10809.24 497
10810.22 474
10811.20 485
10812.18 476
10813.16 522
10814.15 460
10815.13 456
10816.11 460
10817.09 504
10818.07 510
10819.05 502
10820.04 445
10821.02 479
10822.00 484
10822.98 454
10823.96 480
10824.95 497
10825.93 521
10826.91 478
10827.89 476
10828.87 445
10829.86 470
10830.84 506
10831.82 504
10832.80 503
10833.79 458
10834.77 471
10835.75 466
10836.73 475
10837.72 473
10838.70 502
10839.68 489
10840.66 525
10841.65 523
10842.63 498
10843.61 482
10844.60 498
10845.58 500
10846.56 508
10847.54 524
10848.53 558
10849.51 489
10850.49 485
10851.48 499
10852.46 491
10853.44 508
10854.43 497
10855.41 518
10856.39 503
10857.38 503
10858.36 534
10859.34 525
10860.33 487
10861.31 530
10862.30 529
10863.28 512
10864.26 546
10865.25 515
10866.23 530
10867.22 550
10868.20 535
10869.18 498
10870.17 551
10871.15 526
10872.14 527
10873.12 562
10874.10 530
10875.09 538
10876.07 542
10877.06 532
10878.04 578
10879.03 524
10880.01 561
10881.00 604
10881.98 577
10882.96 530
10883.95 531
10884.93 551
10885.92 580
10886.90 546
10887.89 563
10888.87 605
10889.86 541
10890.84 567
10891.83 569
10892.81 618
10893.80 621
10894.78 571
10895.77 598
10896.75 584
10897.74 599
10898.73 602
10899.71 573
10900.70 562
10901.68 579
10902.67 554
10903.65 612
10904.64 635
10905.62 620
10906.61 613
10907.60 626
10908.58 600
10909.57 633
10910.55 607
10911.54 601
10912.53 623
10913.51 597
10914.50 678
10915.48 623
10916.47 631
10917.46 616
10918.44 645
10919.43 655
10920.41 632
10921.40 665
10922.39 658
10923.37 682
10924.36 687
10925.35 674
10926.33 672
10927.32 635
10928.31 632
10929.29 687
10930.28 685
10931.27 680
10932.25 670
10933.24 691
10934.23 668
10935.22 704
10936.20 746
10937.19 762
10938.18 742
10939.16 697
10940.15 703
10941.14 708
10942.13 763
10943.11 759
10944.10 782
10945.09 763
10946.08 770
10947.06 740
10948.05 785
10949.04 813
10950.03 830
10951.01 828
10952.00 867
10952.99 852
10953.98 853
10954.97 845
10955.95 880
10956.94 874
10957.93 832
10958.92 881
10959.91 894
10960.89 876
10961.88 855
10962.87 930
10963.86 884
10964.85 864
10965.84 857
10966.82 845
10967.81 820
10968.80 826
10969.79 818
10970.78 789
10971.77 782
10972.76 797
10973.74 780
10974.73 748
10975.72 738
10976.71 750
10977.70 780
10978.69 736
10979.68 760
10980.67 765
10981.66 776
10982.65 776
10983.63 805
10984.62 785
10985.61 761
10986.60 758
10987.59 775
10988.58 861
10989.57 850
10990.56 842
10991.55 905
10992.54 888
10993.53 856
10994.52 913
10995.51 915
10996.50 909
10997.49 948
10998.48 1004
10999.47 1044
11000.46 1111
11001.45 1096
11002.44 1095
11003.43 1097
11004.42 1037
11005.41 1074
11006.40 1073
11007.39 980
11008.38 958
11009.37 915
11010.36 885
11011.35 872
11012.34 805
11013.33 810
11014.32 779
11015.31 730
11016.30 816
11017.29 776
11018.29 743
11019.28 752
11020.27 727
11021.26 729
11022.25 711
11023.24 701
11024.23 701
11025.22 695
11026.21 702
11027.20 687
11028.20 716
11029.19 727
11030.18 726
11031.17 728
11032.16 729
11033.15 764
11034.14 737
11035.14 718
11036.13 712
11037.12 716
11038.11 675
11039.10 704
11040.09 705
11041.09 730
11042.08 683
11043.07 707
11044.06 693
11045.05 669
11046.04 649
11047.04 642
11048.03 660
11049.02 654
11050.01 645
11051.01 648
11052.00 650
11052.99 627
11053.98 654
11054.98 623
11055.97 663
11056.96 663
11057.95 657
11058.95 638
11059.94 685
11060.93 645
11061.92 668
11062.92 641
11063.91 603
11064.90 614
11065.89 647
11066.89 643
11067.88 649
11068.87 635
11069.87 668
11070.86 647
11071.85 613
11072.85 614
11073.84 647
11074.83 661
11075.83 649
11076.82 644
11077.81 679
11078.81 650
11079.80 664
11080.79 602
11081.79 606
11082.78 631
11083.77 639
11084.77 641
11085.76 638
11086.76 602
11087.75 640
11088.74 616
11089.74 599
11090.73 634
11091.73 623
11092.72 625
11093.71 607
11094.71 620
11095.70 611
11096.70 609
11097.69 626
11098.69 619
11099.68 601
11100.67 640
11101.67 613
11102.66 621
11103.66 586
11104.65 631
11105.65 607
11106.64 601
11107.64 619
11108.63 614
11109.63 620
11110.62 631
11111.62 635
11112.61 656
11113.61 658
11114.60 623
11115.60 630
11116.59 613
11117.59 609
11118.58 605
11119.58 608
11120.57 621
11121.57 590
11122.56 642
11123.56 609
11124.56 646
11125.55 622
11126.55 653
11127.54 643
11128.54 617
11129.53 624
11130.53 643
11131.53 638
11132.52 646
11133.52 656
11134.51 637
11135.51 626
11136.51 633
11137.50 659
11138.50 611
11139.49 640
11140.49 641
11141.49 640
11142.48 647
11143.48 630
11144.48 632
11145.47 629
11146.47 609
11147.47 580
11148.46 627
11149.46 610
11150.46 609
11151.45 602
11152.45 634
11153.45 618
11154.44 611
11155.44 607
11156.44 585
11157.43 586
11158.43 587
11159.43 595
11160.42 597
11161.42 608
11162.42 584
11163.42 619
11164.41 588
11165.41 584
11166.41 598
11167.41 608
11168.40 593
11169.40 554
11170.40 627
11171.40 607
11172.39 546
11173.39 562
11174.39 563
11175.39 577
11176.39 566
11177.38 579
11178.38 609
11179.38 581
11180.38 600
11181.38 600
11182.37 601
11183.37 553
11184.37 556
11185.37 560
11186.37 562
11187.36 573
11188.36 595
11189.36 584
11190.36 592
11191.36 556
11192.36 551
11193.36 527
11194.35 575
11195.35 588
11196.35 587
11197.35 619
11198.35 578
11199.35 569
11200.35 594
11201.35 564
11202.35 557
11203.34 570
11204.34 591
11205.34 548
11206.34 572
11207.34 559
11208.34 593
11209.34 590
11210.34 601
11211.34 592
11212.34 574
11213.34 575
11214.34 563
11215.34 577
11216.34 615
11217.34 602
11218.34 593
11219.34 613
11220.34 603
11221.34 590
11222.34 563
11223.34 565
11224.34 564
11225.34 578
11226.34 577
11227.34 539
11228.34 538
11229.34 577
11230.34 538
11231.34 554
11232.34 577
11233.34 601
11234.34 601
11235.34 607
11236.34 598
11237.34 556
11238.34 562
11239.34 572
11240.34 577
11241.34 606
11242.34 593
11243.34 608
11244.34 625
11245.35 623
11246.35 591
11247.35 585
11248.35 624
11249.35 586
11250.35 596
11251.35 566
11252.35 584
11253.35 612
11254.36 576
11255.36 615
11256.36 626
11257.36 639
11258.36 607
11259.36 581
11260.36 563
11261.37 611
11262.37 637
11263.37 631
11264.37 563
11265.37 590
11266.38 650
11267.38 604
11268.38 625
11269.38 588
11270.38 609
11271.39 597
11272.39 614
11273.39 610
11274.39 633
11275.39 612
11276.40 601
11277.40 608
11278.40 648
11279.40 664
11280.41 665
11281.41 626
11282.41 628
11283.41 623
11284.42 631
11285.42 621
11286.42 644
11287.42 656
11288.43 676
11289.43 685
11290.43 662
11291.44 632
11292.44 664
11293.44 669
11294.45 652
11295.45 623
11296.45 618
11297.46 638
11298.46 671
11299.46 669
11300.47 655
11301.47 663
11302.47 649
11303.48 647
11304.48 637
11305.48 698
11306.49 630
11307.49 645
11308.49 707
11309.50 641
11310.50 647
11311.51 639
11312.51 692
11313.51 683
11314.52 677
11315.52 678
11316.53 677
11317.53 699
11318.53 724
11319.54 661
11320.54 689
11321.55 619
11322.55 627
11323.56 683
11324.56 641
11325.56 655
11326.57 670
11327.57 685
11328.58 667
11329.58 652
11330.59 641
11331.59 660
11332.60 675
11333.60 659
11334.61 686
11335.61 692
11336.62 690
11337.62 683
11338.63 707
11339.63 715
11340.64 667
11341.64 686
11342.65 691
11343.65 703
11344.66 695
11345.66 698
11346.67 721
11347.68 719
11348.68 722
11349.69 700
11350.69 683
11351.70 710
11352.70 665
11353.71 731
11354.71 699
11355.72 720
11356.73 692
11357.73 678
11358.74 713
11359.74 705
11360.75 701
11361.76 722
11362.76 744
11363.77 720
11364.78 728
11365.78 734
11366.79 696
11367.79 730
11368.80 733
11369.81 689
11370.81 736
11371.82 704
11372.83 737
11373.83 741
11374.84 715
11375.85 713
11376.85 765
11377.86 706
11378.87 756
11379.87 768
11380.88 750
11381.89 738
11382.90 735
11383.90 778
11384.91 788
11385.92 748
11386.92 738
11387.93 767
11388.94 736
11389.95 760
11390.95 759
11391.96 768
11392.97 727
11393.98 767
11394.98 735
11395.99 775
11397.00 732
11398.01 788
11399.01 795
11400.02 777
11401.03 798
11402.04 788
11403.05 808
11404.05 857
11405.06 843
11406.07 813
11407.08 821
11408.09 824
11409.09 836
11410.10 847
11411.11 859
11412.12 860
11413.13 870
11414.14 878
11415.14 829
11416.15 866
11417.16 869
11418.17 888
11419.18 881
11420.19 911
11421.20 912
11422.20 925
11423.21 904
11424.22 922
11425.23 921
11426.24 940
11427.25 982
11428.26 907
11429.27 931
11430.28 849
11431.29 924
11432.29 960
11433.30 969
11434.31 962
11435.32 983
11436.33 1011
11437.34 991
11438.35 992
11439.36 998
11440.37 1025
11441.38 1030
11442.39 936
11443.40 977
11444.41 1001
11445.42 1011
11446.43 1046
11447.44 1026
11448.45 1034
11449.46 1048
11450.47 1066
11451.48 996
11452.49 1067
11453.50 1066
11454.51 1103
11455.52 1063
11456.53 1074
11457.54 1098
11458.55 1086
11459.56 1112
11460.57 1122
11461.58 1113
11462.59 1123
11463.60 1175
11464.61 1138
11465.62 1149
11466.64 1161
11467.65 1194
11468.66 1179
11469.67 1204
11470.68 1213
11471.69 1211
11472.70 1201
11473.71 1169
11474.72 1248
11475.73 1208
11476.75 1293
11477.76 1269
11478.77 1255
11479.78 1241
11480.79 1226
11481.80 1203
11482.81 1212
11483.82 1235
11484.84 1293
11485.85 1239
11486.86 1294
11487.87 1290
11488.88 1301
11489.89 1303
11490.91 1358
11491.92 1345
11492.93 1347
11493.94 1338
11494.95 1295
11495.97 1322
11496.98 1303
11497.99 1411
11499.00 1406
11500.01 1404
11501.03 1360
11502.04 1396
11503.05 1376
11504.06 1366
11505.08 1411
11506.09 1469
11507.10 1451
11508.11 1455
11509.13 1456
11510.14 1413
11511.15 1436
11512.16 1427
11513.18 1501
11514.19 1528
11515.20 1549
11516.22 1478
11517.23 1475
11518.24 1514
11519.26 1527
11520.27 1580
11521.28 1569
11522.29 1583
11523.31 1608
11524.32 1600
11525.33 1628
11526.35 1667
11527.36 1603
11528.38 1657
11529.39 1662
11530.40 1707
11531.42 1683
11532.43 1651
11533.44 1736
11534.46 1717
11535.47 1704
11536.48 1745
11537.50 1842
11538.51 1828
11539.53 1809
11540.54 1829
11541.55 1824
11542.57 1851
11543.58 1947
11544.60 1925
11545.61 1963
11546.63 1928
11547.64 2033
11548.65 2081
11549.67 2075
11550.68 2060
11551.70 2074
11552.71 2114
11553.73 2135
11554.74 2126
11555.76 2283
11556.77 2280
11557.78 2294
11558.80 2312
11559.81 2381
11560.83 2384
11561.84 2401
11562.86 2414
11563.87 2468
11564.89 2513
11565.90 2638
11566.92 2617
11567.93 2632
11568.95 2695
11569.97 2711
11570.98 2708
11572.00 2755
11573.01 2815
11574.03 2944
11575.04 2819
11576.06 2880
11577.07 2936
11578.09 3104
11579.11 3207
11580.12 3297
11581.14 3325
11582.15 3475
11583.17 3658
11584.18 3692
11585.20 3868
11586.22 4027
11587.23 4184
11588.25 4192
11589.26 4413
11590.28 4424
11591.30 4574
11592.31 4648
11593.33 4848
11594.35 5118
11595.36 5222
11596.38 5465
11597.40 5809
11598.41 6262
11599.43 6651
11600.44 7078
11601.46 7652
11602.48 8289
11603.50 8619
11604.51 8985
11605.53 9267
11606.55 9405
11607.56 9393
11608.58 9257
11609.60 8919
11610.61 8257
11611.63 7823
11612.65 7055
11613.67 6378
11614.68 5851
11615.70 5278
11616.72 4859
11617.73 4495
11618.75 4139
11619.77 3815
11620.79 3602
11621.80 3394
11622.82 3136
11623.84 2990
11624.86 3035
11625.88 2925
11626.89 2816
11627.91 2798
11628.93 2743
11629.95 2662
11630.96 2625
11631.98 2596
11633.00 2617
11634.02 2511
11635.04 2522
11636.06 2512
11637.07 2433
11638.09 2416
11639.11 2486
11640.13 2486
11641.15 2458
11642.17 2475
11643.18 2454
11644.20 2503
11645.22 2483
11646.24 2450
11647.26 2366
11648.28 2349
11649.30 2271
11650.31 2274
11651.33 2165
11652.35 2165
11653.37 2113
11654.39 2080
11655.41 2046
11656.43 2053
11657.45 2006
11658.47 2013
11659.49 2034
11660.51 2018
11661.52 2068
11662.54 1982
11663.56 2053
11664.58 2073
11665.60 2094
11666.62 2047
11667.64 2162
11668.66 2170
11669.68 2145
11670.70 2102
11671.72 2120
11672.74 2175
11673.76 2232
11674.78 2204
11675.80 2164
11676.82 2238
11677.84 2280
11678.86 2222
11679.88 2359
11680.90 2395
11681.92 2345
11682.94 2422
11683.96 2453
11684.98 2456
11686.00 2445
11687.02 2434
11688.04 2459
11689.06 2442
11690.08 2433
11691.10 2386
11692.12 2342
11693.14 2348
11694.17 2304
11695.19 2231
11696.21 2257
11697.23 2232
11698.25 2220
11699.27 2218
11700.29 2133
11701.31 2152
11702.33 2177
11703.35 2099
11704.38 2091
11705.40 2034
11706.42 2061
11707.44 2028
11708.46 2070
11709.48 2066
11710.50 1994
11711.52 1914
11712.55 1918
11713.57 1873
11714.59 1891
11715.61 1913
11716.63 1830
11717.65 1807
11718.68 1819
11719.70 1763
11720.72 1765
11721.74 1735
11722.76 1764
11723.79 1699
11724.81 1712
11725.83 1662
11726.85 1663
11727.87 1634
11728.90 1584
11729.92 1557
11730.94 1567
11731.96 1509
11732.99 1542
11734.01 1521
11735.03 1420
11736.05 1448
11737.08 1450
11738.10 1369
11739.12 1379
11740.14 1424
11741.17 1418
11742.19 1405
11743.21 1336
11744.24 1407
11745.26 1347
11746.28 1328
11747.31 1334
11748.33 1395
11749.35 1366
11750.37 1329
11751.40 1325
11752.42 1345
11753.44 1298
11754.47 1307
11755.49 1268
11756.51 1232
11757.54 1254
11758.56 1217
11759.59 1197
11760.61 1210
11761.63 1195
11762.66 1127
11763.68 1141
11764.70 1137
11765.73 1151
11766.75 1131
11767.78 1114
11768.80 1126
11769.82 1111
11770.85 1134
11771.87 1086
11772.90 1078
11773.92 1087
11774.94 1113
11775.97 1037
11776.99 1059
11778.02 1059
11779.04 998
11780.07 1010
11781.09 1030
11782.12 964
11783.14 946
11784.16 994
11785.19 992
11786.21 961
11787.24 953
11788.26 965
11789.29 959
11790.31 996
11791.34 958
11792.36 955
11793.39 952
11794.41 915
11795.44 964
11796.46 916
11797.49 948
11798.51 899
11799.54 870
11800.57 908
11801.59 892
11802.62 878
11803.64 884
11804.67 869
11805.69 871
11806.72 899
11807.74 820
11808.77 801
11809.80 837
11810.82 844
11811.85 797
11812.87 844
11813.90 817
11814.92 774
11815.95 780
11816.98 825
11818.00 810
11819.03 813
11820.06 793
11821.08 782
11822.11 800
11823.13 751
11824.16 774
11825.19 768
11826.21 772
11827.24 783
11828.27 788
11829.29 748
11830.32 780
11831.35 754
11832.37 790
11833.40 753
11834.43 761
11835.45 712
11836.48 753
11837.51 742
11838.53 771
11839.56 736
11840.59 691
11841.62 711
11842.64 729
11843.67 746
11844.70 719
11845.73 708
11846.75 733
11847.78 695
11848.81 684
11849.84 714
11850.86 703
11851.89 689
11852.92 761
11853.95 672
11854.97 706
11856.00 712
11857.03 728
11858.06 717
11859.08 690
11860.11 692
11861.14 691
11862.17 718
11863.20 724
11864.22 698
11865.25 659
11866.28 664
11867.31 732
11868.34 707
11869.37 673
11870.39 695
11871.42 704
11872.45 677
11873.48 725
11874.51 696
11875.54 726
11876.57 710
11877.59 690
11878.62 700
11879.65 675
11880.68 687
11881.71 650
11882.74 696
11883.77 652
11884.80 634
11885.83 665
11886.86 717
11887.88 698
11888.91 672
11889.94 670
11890.97 647
11892.00 671
11893.03 662
11894.06 666
11895.09 662
11896.12 686
11897.15 674
11898.18 691
11899.21 663
11900.24 722
11901.27 691
11902.30 648
11903.33 692
11904.36 708
11905.39 676
11906.42 673
11907.45 691
11908.48 685
11909.51 678
11910.54 637
11911.57 659
11912.60 667
11913.63 687
11914.66 635
11915.69 692
11916.72 657
11917.75 632
11918.78 630
11919.81 665
11920.84 655
11921.87 641
11922.90 643
11923.93 632
11924.96 656
11925.99 660
11927.03 707
11928.06 685
11929.09 688
11930.12 704
11931.15 719
11932.18 723
11933.21 708
11934.24 712
11935.27 733
11936.30 696
11937.34 704
11938.37 709
11939.40 656
11940.43 687
11941.46 678
11942.49 656
11943.52 619
11944.56 639
11945.59 631
11946.62 612
11947.65 602
11948.68 643
11949.72 605
11950.75 587
11951.78 620
11952.81 620
11953.84 606
11954.87 607
11955.91 625
11956.94 620
11957.97 588
11959.00 588
11960.04 574
11961.07 544
11962.10 568
11963.13 615
11964.17 618
11965.20 605
11966.23 583
11967.26 599
11968.30 595
11969.33 632
11970.36 597
11971.39 620
11972.43 597
11973.46 609
11974.49 606
11975.53 634
11976.56 622
11977.59 616
11978.62 631
11979.66 584
11980.69 590
11981.72 609
11982.76 612
11983.79 626
11984.82 644
11985.86 626
11986.89 651
11987.92 631
11988.96 628
11989.99 605
11991.02 654
11992.06 638
11993.09 620
11994.13 591
11995.16 629
11996.19 629
11997.23 632
11998.26 611
11999.30 597
12000.33 623
12001.36 650
12002.40 667
12003.43 631
12004.47 679
12005.50 653
12006.53 688
12007.57 637
12008.60 675
12009.64 657
12010.67 674
12011.71 681
12012.74 659
12013.78 651
12014.81 679
12015.85 698
12016.88 683
12017.91 689
12018.95 632
12019.98 701
12021.02 655
12022.05 687
12023.09 707
12024.12 683
12025.16 688
12026.19 676
12027.23 690
12028.26 649
12029.30 637
12030.34 682
12031.37 672
12032.41 668
12033.44 694
12034.48 639
12035.51 640
12036.55 683
12037.58 702
12038.62 676
12039.66 679
12040.69 654
12041.73 673
12042.76 697
12043.80 691
12044.83 639
12045.87 632
12046.91 675
12047.94 670
12048.98 636
12050.01 612
12051.05 618
12052.09 655
12053.12 656
12054.16 651
12055.20 642
12056.23 613
12057.27 635
12058.31 655
12059.34 671
12060.38 695
12061.42 666
12062.45 623
12063.49 612
12064.53 632
12065.56 642
12066.60 676
12067.64 652
12068.67 631
12069.71 630
12070.75 659
12071.78 676
12072.82 681
12073.86 637
12074.90 665
12075.93 671
12076.97 683
12078.01 652
12079.05 640
12080.08 683
12081.12 659
12082.16 673
12083.20 680
12084.23 718
12085.27 690
12086.31 642
12087.35 679
12088.38 668
12089.42 709
12090.46 695
12091.50 676
12092.54 700
12093.57 737
12094.61 724
12095.65 742
12096.69 731
12097.73 741
12098.76 786
12099.80 757
12100.84 735
12101.88 743
12102.92 798
12103.96 814
12104.99 809
12106.03 771
12107.07 769
12108.11 749
12109.15 787
12110.19 769
12111.23 746
12112.27 752
12113.30 738
12114.34 722
12115.38 690
12116.42 692
12117.46 691
12118.50 657
12119.54 652
12120.58 672
12121.62 654
12122.66 674
12123.70 634
12124.74 656
12125.77 676
12126.81 694
12127.85 668
12128.89 664
12129.93 637
12130.97 648
12132.01 632
12133.05 652
12134.09 625
12135.13 664
12136.17 643
12137.21 608
12138.25 632
12139.29 644
12140.33 618
12141.37 564
12142.41 616
12143.45 611
12144.49 617
12145.53 600
12146.57 582
12147.61 562
12148.65 624
12149.69 610
12150.73 605
12151.77 598
12152.81 607
12153.86 566
12154.90 590
12155.94 625
12156.98 598
12158.02 598
12159.06 609
12160.10 629
12161.14 569
12162.18 592
12163.22 615
12164.26 623
12165.31 575
12166.35 592
12167.39 612
12168.43 614
12169.47 632
12170.51 621
12171.55 584
12172.59 605
12173.64 620
12174.68 581
12175.72 596
12176.76 588
12177.80 564
12178.84 581
12179.89 588
12180.93 586
12181.97 576
12183.01 583
12184.05 546
12185.09 577
12186.14 568
12187.18 559
12188.22 563
12189.26 554
12190.31 569
12191.35 593
12192.39 565
12193.43 553
12194.47 591
12195.52 577
12196.56 568
12197.60 551
12198.64 584
12199.69 558
12200.73 549
12201.77 565
12202.81 582
12203.86 590
12204.90 595
12205.94 565
12206.99 580
12208.03 572
12209.07 585
12210.11 571
12211.16 564
12212.20 552
12213.24 578
12214.29 548
12215.33 561
12216.37 579
12217.42 577
12218.46 560
12219.50 530
12220.55 564
12221.59 569
12222.63 573
12223.68 584
12224.72 607
12225.77 584
12226.81 578
12227.85 550
12228.90 559
12229.94 560
12230.98 551
12232.03 535
12233.07 554
12234.12 549
12235.16 508
12236.20 541
12237.25 544
12238.29 538
12239.34 538
12240.38 516
12241.43 568
12242.47 554
12243.52 531
12244.56 546
12245.60 556
12246.65 547
12247.69 547
12248.74 527
12249.78 523
12250.83 526
12251.87 555
12252.92 541
12253.96 519
12255.01 543
12256.05 520
12257.10 495
12258.14 525
12259.19 547
12260.23 531
12261.28 522
12262.32 494
12263.37 512
12264.41 526
12265.46 523
12266.50 494
12267.55 490
12268.60 543
12269.64 516
12270.69 516
12271.73 522
12272.78 505
12273.82 490
12274.87 503
12275.92 506
12276.96 496
12278.01 506
12279.05 515
12280.10 491
12281.14 504
12282.19 472
12283.24 491
12284.28 511
12285.33 536
12286.38 483
12287.42 470
12288.47 490
12289.51 532
12290.56 499
12291.61 495
12292.65 481
12293.70 491
12294.75 502
12295.79 502
12296.84 465
12297.89 453
12298.93 502
12299.98 466
12301.03 493
12302.08 476
12303.12 495
12304.17 494
12305.22 462
12306.26 497
12307.31 470
12308.36 485
12309.41 486
12310.45 484
12311.50 478
12312.55 480
12313.59 465
12314.64 472
12315.69 453
12316.74 479
12317.78 449
12318.83 482
12319.88 427
12320.93 447
12321.98 470
12323.02 465
12324.07 451
12325.12 465
12326.17 483
12327.22 439
12328.26 474
12329.31 429
12330.36 474
12331.41 454
12332.46 486
12333.50 472
12334.55 440
12335.60 472
12336.65 475
12337.70 441
12338.75 432
12339.80 450
12340.84 427
12341.89 426
12342.94 429
12343.99 454
12345.04 435
12346.09 431
12347.14 436
12348.19 431
12349.23 424
12350.28 438
12351.33 407
12352.38 433
12353.43 445
12354.48 441
12355.53 438
12356.58 436
12357.63 418
12358.68 426
12359.73 423
12360.78 393
12361.82 436
12362.87 432
12363.92 437
12364.97 426
12366.02 398
12367.07 430
12368.12 445
12369.17 431
12370.22 423
12371.27 482
12372.32 468
12373.37 469
12374.42 457
12375.47 444
12376.52 388
12377.57 450
12378.62 443
12379.67 477
12380.72 423
12381.77 467
12382.82 446
12383.87 434
12384.92 441
12385.98 430
12387.03 424
12388.08 433
12389.13 430
12390.18 414
12391.23 446
12392.28 450
12393.33 474
12394.38 441
12395.43 432
12396.48 431
12397.53 443
12398.59 412
12399.64 435
12400.69 421
12401.74 442
12402.79 418
12403.84 411
12404.89 442
12405.94 423
12407.00 438
12408.05 446
12409.10 420
12410.15 394
12411.20 409
12412.25 443
12413.30 434
12414.36 446
12415.41 454
12416.46 436
12417.51 474
12418.56 423
12419.62 431
12420.67 438
12421.72 425
12422.77 438
12423.82 420
12424.88 439
12425.93 440
12426.98 442
12428.03 433
12429.08 430
12430.14 426
12431.19 438
12432.24 416
12433.29 425
12434.35 443
12435.40 415
12436.45 457
12437.51 459
12438.56 451
12439.61 428
12440.66 467
12441.72 440
12442.77 454
12443.82 418
12444.88 431
12445.93 408
12446.98 420
12448.03 426
12449.09 412
12450.14 441
12451.19 432
12452.25 441
12453.30 415
12454.35 415
12455.41 421
12456.46 455
12457.51 443
12458.57 435
12459.62 445
12460.68 462
12461.73 419
12462.78 416
12463.84 428
12464.89 469
12465.94 429
12467.00 458
12468.05 452
12469.11 434
12470.16 437
12471.21 446
12472.27 454
12473.32 458
12474.38 455
12475.43 461
12476.49 474
12477.54 458
12478.60 449
12479.65 453
12480.70 488
12481.76 435
12482.81 451
12483.87 466
12484.92 495
12485.98 467
12487.03 488
12488.09 506
12489.14 514
12490.20 528
12491.25 510
12492.31 557
12493.36 521
12494.42 569
12495.47 583
12496.53 538
12497.58 536
12498.64 543
12499.69 558
12500.75 526
12501.80 535
12502.86 513
12503.91 548
12504.97 499
12506.03 520
12507.08 499
12508.14 490
12509.19 475
12510.25 480
12511.30 481
12512.36 473
12513.42 447
12514.47 465
12515.53 443
12516.58 461
12517.64 471
12518.70 455
12519.75 460
12520.81 462
12521.87 448
12522.92 447
12523.98 430
12525.03 442
12526.09 444
12527.15 469
12528.20 485
12529.26 495
12530.32 457
12531.37 486
12532.43 487
12533.49 473
12534.54 502
12535.60 493
12536.66 479
12537.71 496
12538.77 472
12539.83 486
12540.89 491
12541.94 475
12543.00 480
12544.06 474
12545.11 454
12546.17 463
12547.23 478
12548.29 503
12549.34 495
12550.40 478
12551.46 454
12552.52 496
12553.57 492
12554.63 493
12555.69 476
12556.75 520
12557.80 482
12558.86 517
12559.92 560
12560.98 529
12562.04 514
12563.09 508
12564.15 513
12565.21 504
12566.27 563
12567.33 548
12568.39 552
12569.44 563
12570.50 552
12571.56 557
12572.62 594
12573.68 597
12574.74 635
12575.79 637
12576.85 650
12577.91 647
12578.97 656
12580.03 670
12581.09 651
12582.15 648
12583.20 637
12584.26 639
12585.32 633
12586.38 638
12587.44 651
12588.50 587
12589.56 584
12590.62 573
12591.68 580
12592.74 568
12593.80 568
12594.86 516
12595.91 516
12596.97 541
12598.03 538
12599.09 497
12600.15 512
12601.21 522
12602.27 521
12603.33 531
12604.39 502
12605.45 532
12606.51 513
12607.57 501
12608.63 512
12609.69 520
12610.75 494
12611.81 505
12612.87 518
12613.93 537
12614.99 530
12616.05 531
12617.11 565
12618.17 581
12619.23 519
12620.29 518
12621.35 550
12622.41 572
12623.47 527
12624.53 509
12625.60 538
12626.66 542
12627.72 513
12628.78 524
12629.84 517
12630.90 515
12631.96 518
12633.02 504
12634.08 526
12635.14 540
12636.20 545
12637.27 495
12638.33 546
12639.39 543
12640.45 536
12641.51 515
12642.57 512
12643.63 512
12644.69 524
12645.76 586
12646.82 563
12647.88 568
12648.94 551
12650.00 552
12651.06 543
12652.13 554
12653.19 553
12654.25 570
12655.31 597
12656.37 595
12657.44 613
12658.50 583
12659.56 586
12660.62 602
12661.68 616
12662.75 605
12663.81 636
12664.87 658
12665.93 649
12666.99 647
12668.06 610
12669.12 616
12670.18 629
12671.24 579
12672.31 604
12673.37 564
12674.43 576
12675.50 594
12676.56 575
12677.62 549
12678.68 597
12679.75 585
12680.81 572
12681.87 543
12682.94 569
12684.00 572
12685.06 578
12686.13 543
12687.19 553
12688.25 562
12689.31 547
12690.38 567
12691.44 519
12692.51 566
12693.57 571
12694.63 545
12695.70 568
12696.76 562
12697.82 574
12698.89 603
12699.95 584
12701.01 640
12702.08 609
12703.14 580
12704.21 633
12705.27 626
12706.33 598
12707.40 626
12708.46 634
12709.53 607
12710.59 622
12711.65 637
12712.72 626
12713.78 585
12714.85 620
12715.91 597
12716.98 570
12718.04 566
12719.11 547
12720.17 533
12721.23 554
12722.30 597
12723.36 553
12724.43 563
12725.49 533
12726.56 548
12727.62 535
12728.69 536
12729.75 513
12730.82 533
12731.88 542
12732.95 555
12734.01 539
12735.08 558
12736.14 543
12737.21 543
12738.28 538
12739.34 551
12740.41 554
12741.47 553
12742.54 567
12743.60 542
12744.67 513
12745.73 535
12746.80 502
12747.87 491
12748.93 537
12750.00 531
12751.06 519
12752.13 504
12753.19 492
12754.26 478
12755.33 500
12756.39 503
12757.46 448
12758.53 484
12759.59 449
12760.66 469
12761.72 442
12762.79 464
12763.86 456
12764.92 445
12765.99 483
12767.06 425
12768.12 417
12769.19 450
12770.26 460
12771.32 468
12772.39 476
12773.46 443
12774.52 449
12775.59 442
12776.66 426
12777.72 427
12778.79 433
12779.86 414
12780.93 445
12781.99 444
12783.06 447
12784.13 428
12785.20 443
12786.26 430
12787.33 411
12788.40 404
12789.46 432
12790.53 448
12791.60 419
12792.67 461
12793.74 430
12794.80 420
12795.87 416
12796.94 429
12798.01 415
12799.07 420
12800.14 415
12801.21 415
12802.28 425
12803.35 415
12804.41 403
12805.48 413
12806.55 427
12807.62 398
12808.69 426
12809.76 437
12810.82 450
12811.89 435
12812.96 428
12814.03 434
12815.10 427
12816.17 419
12817.24 431
12818.30 415
12819.37 398
12820.44 404
12821.51 432
12822.58 435
12823.65 430
12824.72 404
12825.79 413
12826.86 406
12827.92 429
12828.99 415
12830.06 386
12831.13 402
12832.20 411
12833.27 417
12834.34 418
12835.41 424
12836.48 397
12837.55 413
12838.62 418
12839.69 404
12840.76 402
12841.83 381
12842.90 398
12843.97 358
12845.04 399
12846.11 383
12847.18 403
12848.25 384
12849.32 357
12850.39 358
12851.46 379
12852.53 399
12853.60 365
12854.67 366
12855.74 384
12856.81 366
12857.88 364
12858.95 416
12860.02 376
12861.09 395
12862.16 368
12863.23 388
12864.30 377
12865.37 359
12866.44 364
12867.51 344
12868.58 310
12869.65 372
12870.73 384
12871.80 345
12872.87 354
12873.94 373
12875.01 384
12876.08 353
12877.15 335
12878.22 339
12879.29 316
12880.37 358
12881.44 361
12882.51 361
12883.58 351
12884.65 328
12885.72 360
12886.79 360
12887.87 366
12888.94 372
12890.01 364
12891.08 354
12892.15 316
12893.22 357
12894.30 323
12895.37 325
12896.44 323
12897.51 334
12898.58 333
12899.66 351
12900.73 343
12901.80 339
12902.87 305
12903.94 303
12905.02 300
12906.09 352
12907.16 340
12908.23 323
12909.31 326
12910.38 339
12911.45 321
12912.52 340
12913.60 352
12914.67 325
12915.74 336
12916.82 327
12917.89 319
12918.96 336
12920.03 332
12921.11 336
12922.18 347
12923.25 324
12924.33 323
12925.40 332
12926.47 338
12927.55 323
12928.62 317
12929.69 309
12930.77 310
12931.84 314
12932.91 298
12933.99 337
12935.06 303
12936.13 339
12937.21 357
12938.28 304
12939.35 330
12940.43 354
12941.50 346
12942.58 328
12943.65 330
12944.72 312
12945.80 331
12946.87 319
12947.95 330
12949.02 353
12950.09 325
12951.17 330
12952.24 320
12953.32 361
12954.39 324
12955.47 320
12956.54 304
12957.62 326
12958.69 316
12959.76 307
12960.84 336
12961.91 322
12962.99 309
12964.06 279
12965.14 307
12966.21 321
12967.29 301
12968.36 315
12969.44 314
12970.51 315
12971.59 326
12972.66 285
12973.74 327
12974.81 340
12975.89 318
12976.96 299
12978.04 321
12979.11 329
12980.19 340
12981.27 328
12982.34 318
12983.42 323
12984.49 335
12985.57 323
12986.64 323
12987.72 327
12988.79 314
12989.87 346
12990.95 332
12992.02 321
12993.10 316
12994.17 337
12995.25 308
12996.33 318
12997.40 313
12998.48 342
12999.56 326
13000.63 312
13001.71 321
13002.78 284
13003.86 297
13004.94 303
13006.01 307
13007.09 314
13008.17 306
13009.24 311
13010.32 336
13011.40 305
13012.47 328
13013.55 334
13014.63 333
13015.70 317
13016.78 334
13017.86 314
13018.94 332
13020.01 330
13021.09 341
13022.17 316
13023.24 328
13024.32 343
13025.40 297
13026.48 332
13027.55 336
13028.63 311
13029.71 328
13030.79 299
13031.86 323
13032.94 316
13034.02 325
13035.10 308
13036.17 312
13037.25 335
13038.33 335
13039.41 350
13040.49 338
13041.56 336
13042.64 386
13043.72 346
13044.80 345
13045.88 347
13046.95 329
13048.03 354
13049.11 361
13050.19 329
13051.27 298
13052.35 318
13053.42 348
13054.50 346
13055.58 345
13056.66 325
13057.74 360
13058.82 363
13059.90 335
13060.97 320
13062.05 342
13063.13 371
13064.21 327
13065.29 374
13066.37 345
13067.45 319
13068.53 313
13069.61 348
13070.69 326
13071.76 331
13072.84 330
13073.92 354
13075.00 321
13076.08 329
13077.16 322
13078.24 307
13079.32 319
13080.40 315
13081.48 340
13082.56 336
13083.64 312
13084.72 309
13085.80 344
13086.88 321
13087.96 303
13089.04 333
13090.12 335
13091.20 335
13092.28 341
13093.36 324
13094.44 337
13095.52 326
13096.60 314
13097.68 336
13098.76 316
13099.84 308
13100.92 304
13102.00 307
13103.08 311
13104.16 303
13105.24 314
13106.32 351
13107.40 361
13108.48 321
13109.57 328
13110.65 316
13111.73 323
13112.81 292
13113.89 307
13114.97 316
13116.05 344
13117.13 293
13118.21 304
13119.29 321
13120.38 299
13121.46 320
13122.54 337
13123.62 311
13124.70 327
13125.78 318
13126.86 325
13127.95 325
13129.03 288
13130.11 329
13131.19 334
13132.27 306
13133.35 324
13134.44 295
13135.52 329
13136.60 328
13137.68 309
13138.76 319
13139.85 327
13140.93 302
13142.01 287
13143.09 318
13144.17 315
13145.26 328
13146.34 330
13147.42 307
13148.50 288
13149.59 316
13150.67 339
13151.75 343
13152.83 330
13153.92 306
13155.00 306
13156.08 312
13157.16 305
13158.25 320
13159.33 339
13160.41 345
13161.50 334
13162.58 327
13163.66 338
13164.74 272
13165.83 298
13166.91 305
13167.99 337
13169.08 330
13170.16 342
13171.24 325
13172.33 327
13173.41 316
13174.49 327
13175.58 294
13176.66 305
13177.75 312
13178.83 345
13179.91 317
13181.00 290
13182.08 337
13183.16 341
13184.25 326
13185.33 301
13186.42 322
13187.50 308
13188.58 334
13189.67 325
13190.75 304
13191.84 290
13192.92 332
13194.00 336
13195.09 326
13196.17 325
13197.26 325
13198.34 334
13199.43 323
13200.51 301
13201.60 307
13202.68 323
13203.76 328
13204.85 316
13205.93 299
13207.02 322
13208.10 317
13209.19 353
13210.27 329
13211.36 295
13212.44 323
13213.53 321
13214.61 340
13215.70 340
13216.78 312
13217.87 327
13218.95 327
13220.04 304
13221.13 310
13222.21 321
13223.30 310
13224.38 302
13225.47 315
13226.55 327
13227.64 316
13228.72 321
13229.81 327
13230.90 339
13231.98 310
13233.07 330
13234.15 317
13235.24 334
13236.33 299
13237.41 328
13238.50 318
13239.58 322
13240.67 328
13241.76 318
13242.84 335
13243.93 325
13245.01 323
13246.10 314
13247.19 330
13248.27 308
13249.36 310
13250.45 315
13251.53 315
13252.62 331
13253.71 315
13254.79 311
13255.88 316
13256.97 336
13258.05 336
13259.14 347
13260.23 340
13261.32 329
13262.40 310
13263.49 305
13264.58 292
13265.66 317
13266.75 319
13267.84 327
13268.93 318
13270.01 318
13271.10 341
13272.19 343
13273.28 342
13274.36 344
13275.45 301
13276.54 335
13277.63 352
13278.71 329
13279.80 346
13280.89 344
13281.98 332
13283.07 327
13284.15 344
13285.24 333
13286.33 344
13287.42 330
13288.51 338
13289.59 338
13290.68 354
13291.77 326
13292.86 348
13293.95 368
13295.04 339
13296.12 369
13297.21 322
13298.30 356
13299.39 343
13300.48 355
13301.57 357
13302.66 331
13303.74 344
13304.83 340
13305.92 332
13307.01 372
13308.10 385
13309.19 359
13310.28 347
13311.37 345
13312.46 363
13313.55 352
13314.63 364
13315.72 363
13316.81 354
13317.90 372
13318.99 384
13320.08 397
13321.17 358
13322.26 343
13323.35 356
13324.44 362
13325.53 355
13326.62 342
13327.71 327
13328.80 343
13329.89 334
13330.98 335
13332.07 326
13333.16 327
13334.25 325
13335.34 332
13336.43 329
13337.52 326
13338.61 334
13339.70 366
13340.79 365
13341.88 348
13342.97 351
13344.06 330
13345.15 352
13346.24 336
13347.33 342
13348.42 338
13349.51 366
13350.60 355
13351.69 406
13352.79 355
13353.88 365
13354.97 325
13356.06 346
13357.15 372
13358.24 364
13359.33 394
13360.42 378
13361.51 335
13362.60 371
13363.70 354
13364.79 372
13365.88 401
13366.97 373
13368.06 362
13369.15 354
13370.24 384
13371.34 389
13372.43 384
13373.52 383
13374.61 366
13375.70 376
13376.79 349
13377.89 350
13378.98 350
13380.07 389
13381.16 335
13382.25 353
13383.34 338
13384.44 327
13385.53 356
13386.62 373
13387.71 328
13388.81 339
13389.90 330
13390.99 325
13392.08 328
13393.18 335
13394.27 353
13395.36 371
13396.45 366
13397.55 356
13398.64 365
13399.73 334
13400.82 351
13401.92 365
13403.01 326
13404.10 356
13405.19 339
13406.29 339
13407.38 336
13408.47 313
13409.57 331
13410.66 326
13411.75 330
13412.85 314
13413.94 323
13415.03 328
13416.13 342
13417.22 372
13418.31 351
13419.41 337
13420.50 328
13421.59 341
13422.69 350
13423.78 345
13424.87 376
13425.97 372
13427.06 371
13428.16 349
13429.25 339
13430.34 364
13431.44 365
13432.53 345
13433.63 373
13434.72 341
13435.81 367
13436.91 348
13438.00 331
13439.10 338
13440.19 352
13441.29 337
13442.38 336
13443.47 334
13444.57 348
13445.66 355
13446.76 348
13447.85 349
13448.95 351
13450.04 354
13451.14 357
13452.23 361
13453.33 386
13454.42 367
13455.52 348
13456.61 374
13457.71 362
13458.80 383
13459.90 368
13460.99 374
13462.09 361
13463.18 352
13464.28 375
13465.37 365
13466.47 368
13467.56 349
13468.66 348
13469.76 339
13470.85 353
13471.95 381
13473.04 362
13474.14 372
13475.23 396
13476.33 364
13477.43 355
13478.52 388
13479.62 360
13480.71 379
13481.81 354
13482.91 390
13484.00 387
13485.10 389
13486.19 396
13487.29 389
13488.39 369
13489.48 404
13490.58 396
13491.68 386
13492.77 395
13493.87 376
13494.97 400
13496.06 424
13497.16 427
13498.26 408
13499.35 384
13500.45 418
13501.55 400
13502.64 408
13503.74 400
13504.84 431
13505.93 434
13507.03 425
13508.13 397
13509.22 408
13510.32 393
13511.42 384
13512.52 401
13513.61 399
13514.71 394
13515.81 380
13516.91 366
13518.00 355
13519.10 367
13520.20 341
13521.30 357
13522.39 357
13523.49 375
13524.59 370
13525.69 357
13526.79 352
13527.88 330
13528.98 346
13530.08 371
13531.18 363
13532.28 391
13533.37 344
13534.47 344
13535.57 340
13536.67 351
13537.77 355
13538.86 354
13539.96 359
13541.06 356
13542.16 348
13543.26 343
13544.36 338
13545.46 348
13546.55 315
13547.65 328
13548.75 327
13549.85 345
13550.95 337
13552.05 340
13553.15 318
13554.25 330
13555.35 329
13556.44 332
13557.54 331
13558.64 342
13559.74 304
13560.84 323
13561.94 350
13563.04 345
13564.14 358
13565.24 338
13566.34 307
13567.44 368
13568.54 335
13569.64 340
13570.74 341
13571.84 308
13572.94 321
13574.04 336
13575.14 322
13576.24 343
13577.33 336
13578.43 349
13579.53 341
13580.63 356
13581.74 371
13582.84 349
13583.94 327
13585.04 337
13586.14 341
13587.24 323
13588.34 329
13589.44 343
13590.54 351
13591.64 352
13592.74 323
13593.84 316
13594.94 353
13596.04 361
13597.14 347
13598.24 332
13599.34 335
13600.44 315
13601.54 366
13602.65 382
13603.75 344
13604.85 365
13605.95 334
13607.05 344
13608.15 318
13609.25 343
13610.35 349
13611.45 331
13612.56 332
13613.66 322
13614.76 330
13615.86 321
13616.96 356
13618.06 342
13619.16 336
13620.27 335
13621.37 325
13622.47 318
13623.57 332
13624.67 364
13625.78 343
13626.88 351
13627.98 322
13629.08 334
13630.18 329
13631.29 341
13632.39 330
13633.49 350
13634.59 351
13635.69 332
13636.80 327
13637.90 326
13639.00 318
13640.10 320
13641.21 344
13642.31 338
13643.41 351
13644.51 332
13645.62 369
13646.72 319
13647.82 302
13648.92 310
13650.03 344
13651.13 331
13652.23 330
13653.34 327
13654.44 311
13655.54 323
13656.65 328
13657.75 339
13658.85 336
13659.96 337
13661.06 341
13662.16 350
13663.27 343
13664.37 330
13665.47 355
13666.58 354
13667.68 341
13668.78 336
13669.89 337
13670.99 368
13672.09 365
13673.20 341
13674.30 386
13675.41 355
13676.51 355
13677.61 328
13678.72 334
13679.82 333
13680.93 379
13682.03 355
13683.13 336
13684.24 330
13685.34 340
13686.45 377
13687.55 361
13688.66 356
13689.76 351
13690.86 377
13691.97 355
13693.07 360
13694.18 346
13695.28 367
13696.39 366
13697.49 397
13698.60 360
13699.70 354
13700.81 424
13701.91 399
13703.02 382
13704.12 360
13705.23 360
13706.33 402
13707.44 409
13708.54 401
13709.65 393
13710.75 397
13711.86 443
13712.96 384
13714.07 434
13715.18 443
13716.28 430
13717.39 416
13718.49 419
13719.60 406
13720.70 394
13721.81 410
13722.91 404
13724.02 397
13725.13 392
13726.23 382
13727.34 358
13728.44 374
13729.55 338
13730.66 378
13731.76 372
13732.87 367
13733.98 373
13735.08 356
13736.19 363
13737.29 345
13738.40 337
13739.51 372
13740.61 360
13741.72 355
13742.83 366
13743.93 352
13745.04 376
13746.15 333
13747.25 364
13748.36 382
13749.47 374
13750.57 366
13751.68 380
13752.79 358
13753.90 344
13755.00 362
13756.11 382
13757.22 366
13758.32 366
13759.43 385
13760.54 352
13761.65 372
13762.75 326
13763.86 335
13764.97 389
13766.08 387
13767.18 349
13768.29 348
13769.40 351
13770.51 352
13771.61 362
13772.72 378
13773.83 369
13774.94 350
13776.05 390
13777.15 378
13778.26 381
13779.37 390
13780.48 370
13781.59 369
13782.69 367
13783.80 349
13784.91 387
13786.02 334
13787.13 354
13788.24 344
13789.34 343
13790.45 362
13791.56 340
13792.67 346
13793.78 322
13794.89 365
13796.00 323
13797.10 334
13798.21 333
13799.32 340
13800.43 330
13801.54 353
13802.65 336
13803.76 344
13804.87 347
13805.98 350
13807.09 361
13808.20 322
13809.30 329
13810.41 320
13811.52 333
13812.63 341
13813.74 335
13814.85 321
13815.96 342
13817.07 318
13818.18 338
13819.29 339
13820.40 326
13821.51 329
13822.62 343
13823.73 351
13824.84 299
13825.95 308
13827.06 314
13828.17 343
13829.28 330
13830.39 340
13831.50 309
13832.61 334
13833.72 305
13834.83 325
13835.94 315
13837.05 336
13838.16 322
13839.27 314
13840.38 296
13841.49 310
13842.60 331
13843.71 322
13844.82 332
13845.94 337
13847.05 372
13848.16 332
13849.27 348
13850.38 331
13851.49 348
13852.60 308
13853.71 345
13854.82 320
13855.93 321
13857.05 342
13858.16 348
13859.27 329
13860.38 312
13861.49 330
13862.60 317
13863.71 367
13864.83 310
13865.94 341
13867.05 333
13868.16 323
13869.27 316
13870.38 318
13871.50 332
13872.61 344
13873.72 339
13874.83 332
13875.94 310
13877.05 325
13878.17 326
13879.28 312
13880.39 364
13881.50 345
13882.62 351
13883.73 355
13884.84 314
13885.95 337
13887.06 360
13888.18 358
13889.29 355
13890.40 353
13891.51 331
13892.63 337
13893.74 341
13894.85 358
13895.97 384
13897.08 388
13898.19 393
13899.30 402
13900.42 413
13901.53 376
13902.64 353
13903.76 361
13904.87 343
13905.98 335
13907.10 336
13908.21 328
13909.32 326
13910.44 345
13911.55 353
13912.66 328
13913.78 311
13914.89 328
13916.00 316
13917.12 314
13918.23 329
13919.34 323
13920.46 320
13921.57 295
13922.68 318
13923.80 328
13924.91 328
13926.03 329
13927.14 340
13928.25 307
13929.37 324
13930.48 334
13931.60 296
13932.71 301
13933.83 333
13934.94 331
13936.05 295
13937.17 341
13938.28 324
13939.40 347
13940.51 335
13941.63 301
13942.74 305
13943.86 299
13944.97 298
13946.09 316
13947.20 331
13948.32 296
13949.43 313
13950.55 313
13951.66 304
13952.78 303
13953.89 330
13955.01 299
13956.12 308
13957.24 298
13958.35 290
13959.47 303
13960.58 300
13961.70 301
13962.81 303
13963.93 330
13965.04 315
13966.16 305
13967.27 304
13968.39 320
13969.51 306
13970.62 331
13971.74 319
13972.85 306
13973.97 288
13975.09 316
13976.20 292
13977.32 297
13978.43 300
13979.55 305
13980.67 300
13981.78 295
13982.90 309
13984.01 282
13985.13 306
13986.25 290
13987.36 298
13988.48 297
13989.60 307
13990.71 318
13991.83 296
13992.95 294
13994.06 290
13995.18 292
13996.30 280
13997.41 277
13998.53 313
13999.65 309
14000.76 314
14001.88 328
14003.00 280
14004.11 306
14005.23 292
14006.35 316
14007.47 307
14008.58 308
14009.70 274
14010.82 300
14011.94 300
14013.05 330
14014.17 296
14015.29 285
14016.41 277
14017.52 301
14018.64 320
14019.76 301
14020.88 310
14021.99 289
14023.11 313
14024.23 311
14025.35 320
14026.47 311
14027.58 320
14028.70 302
14029.82 309
14030.94 333
14032.06 330
14033.17 322
14034.29 296
14035.41 310
14036.53 304
14037.65 320
14038.77 307
14039.88 334
14041.00 326
14042.12 336
14043.24 327
14044.36 319
14045.48 268
14046.60 312
14047.72 365
14048.83 332
14049.95 322
14051.07 311
14052.19 333
14053.31 323
14054.43 323
14055.55 323
14056.67 324
14057.79 332
14058.91 362
14060.03 323
14061.14 336
14062.26 301
14063.38 322
14064.50 370
14065.62 370
14066.74 352
14067.86 366
14068.98 343
14070.10 352
14071.22 360
14072.34 347
14073.46 347
14074.58 383
14075.70 352
14076.82 326
14077.94 360
14079.06 338
14080.18 367
14081.30 400
14082.42 360
14083.54 366
14084.66 360
14085.78 398
14086.90 395
14088.02 367
14089.14 372
14090.26 374
14091.38 393
14092.50 404
14093.63 400
14094.75 403
14095.87 389
14096.99 404
14098.11 427
14099.23 416
14100.35 398
14101.47 396
14102.59 423
14103.71 419
14104.83 441
14105.96 415
14107.08 398
14108.20 376
14109.32 399
14110.44 362
14111.56 343
14112.68 340
14113.80 353
14114.93 346
14116.05 339
14117.17 298
14118.29 339
14119.41 357
14120.53 298
14121.66 326
14122.78 331
14123.90 322
14125.02 318
14126.14 338
14127.27 313
14128.39 293
14129.51 278
14130.63 274
14131.75 322
14132.88 304
14134.00 306
14135.12 312
14136.24 316
14137.37 308
14138.49 305
14139.61 308
14140.73 308
14141.86 307
14142.98 311
14144.10 303
14145.22 277
14146.35 300
14147.47 332
14148.59 286
14149.71 271
14150.84 288
14151.96 284
14153.08 321
14154.21 332
14155.33 318
14156.45 298
14157.58 293
14158.70 260
14159.82 279
14160.95 266
14162.07 298
14163.19 313
14164.32 314
14165.44 306
14166.56 281
14167.69 295
14168.81 281
14169.93 280
14171.06 279
14172.18 275
14173.31 311
14174.43 277
14175.55 290
14176.68 279
14177.80 282
14178.93 311
14180.05 312
14181.17 304
14182.30 322
14183.42 289
14184.55 301
14185.67 313
14186.79 305
14187.92 312
14189.04 314
14190.17 309
14191.29 295
14192.42 313
14193.54 316
14194.67 286
14195.79 266
14196.92 279
14198.04 280
14199.17 282
14200.29 290
14201.42 306
14202.54 290
14203.67 279
14204.79 286
14205.92 296
14207.04 268
14208.17 265
14209.29 282
14210.42 277
14211.54 260
14212.67 278
14213.79 277
14214.92 259
14216.04 260
14217.17 265
14218.29 289
14219.42 266
14220.55 288
14221.67 260
14222.80 307
14223.92 265
14225.05 244
14226.17 278
14227.30 269
14228.43 258
14229.55 265
14230.68 247
14231.81 258
14232.93 263
14234.06 262
14235.18 277
14236.31 274
14237.44 270
14238.56 261
14239.69 273
14240.82 248
14241.94 258
14243.07 274
14244.20 270
14245.32 267
14246.45 253
14247.58 258
14248.70 274
14249.83 258
14250.96 259
14252.08 275
14253.21 242
14254.34 269
14255.46 267
14256.59 281
14257.72 248
14258.85 264
14259.97 255
14261.10 252
14262.23 244
14263.35 240
14264.48 252
14265.61 269
14266.74 255
14267.86 222
14268.99 257
14270.12 248
14271.25 261
14272.38 265
14273.50 279
14274.63 242
14275.76 254
14276.89 272
14278.01 275
14279.14 268
14280.27 248
14281.40 250
14282.53 241
14283.66 256
14284.78 250
14285.91 281
14287.04 237
14288.17 255
14289.30 231
14290.43 240
14291.55 236
14292.68 257
14293.81 262
14294.94 238
14296.07 251
14297.20 248
14298.33 277
14299.45 267
14300.58 259
14301.71 229
14302.84 240
14303.97 263
14305.10 260
14306.23 254
14307.36 267
14308.49 251
14309.62 245
14310.75 241
14311.87 233
14313.00 236
14314.13 226
14315.26 273
14316.39 265
14317.52 247
14318.65 240
14319.78 271
14320.91 237
14322.04 253
14323.17 246
14324.30 266
14325.43 251
14326.56 272
14327.69 267
14328.82 272
14329.95 247
14331.08 231
14332.21 228
14333.34 245
14334.47 234
14335.60 226
14336.73 261
14337.86 248
14338.99 245
14340.12 217
14341.25 231
14342.38 236
14343.51 240
14344.64 244
14345.77 250
14346.90 243
14348.04 249
14349.17 241
14350.30 235
14351.43 250
14352.56 234
14353.69 223
14354.82 242
14355.95 243
14357.08 233
14358.21 262
14359.35 230
14360.48 250
14361.61 231
14362.74 221
14363.87 245
14365.00 232
14366.13 248
14367.26 241
14368.40 251
14369.53 241
14370.66 245
14371.79 234
14372.92 240
14374.05 236
14375.19 237
14376.32 238
14377.45 237
14378.58 247
14379.71 218
14380.85 226
14381.98 245
14383.11 244
14384.24 231
14385.37 238
14386.51 265
14387.64 252
14388.77 232
14389.90 234
14391.04 246
14392.17 268
14393.30 237
14394.43 244
14395.57 215
14396.70 244
14397.83 238
14398.96 264
14400.10 234
14401.23 236
14402.36 252
14403.50 233
14404.63 227
14405.76 258
14406.89 243
14408.03 258
14409.16 272
14410.29 259
14411.43 229
14412.56 236
14413.69 251
14414.83 233
14415.96 227
14417.09 226
14418.23 248
14419.36 228
14420.49 248
14421.63 256
14422.76 264
14423.90 244
14425.03 226
14426.16 261
14427.30 238
14428.43 254
14429.56 231
14430.70 277
14431.83 281
14432.97 270
14434.10 256
14435.24 253
14436.37 248
14437.50 238
14438.64 251
14439.77 263
14440.91 252
14442.04 242
14443.18 241
14444.31 226
14445.44 245
14446.58 231
14447.71 240
14448.85 254
14449.98 247
14451.12 253
14452.25 247
14453.39 261
14454.52 239
14455.66 263
14456.79 259
14457.93 263
14459.06 238
14460.20 238
14461.33 242
14462.47 233
14463.60 255
14464.74 283
14465.87 267
14467.01 246
14468.15 250
14469.28 262
14470.42 267
14471.55 267
14472.69 272
14473.82 244
14474.96 244
14476.09 243
14477.23 249
14478.37 253
14479.50 272
14480.64 260
14481.77 273
14482.91 264
14484.05 271
14485.18 270
14486.32 268
14487.45 244
14488.59 251
14489.73 285
14490.86 276
14492.00 277
14493.14 256
14494.27 273
14495.41 272
14496.55 277
14497.68 262
14498.82 276
14499.96 294
14501.09 300
14502.23 259
14503.37 282
14504.50 300
14505.64 301
14506.78 295
14507.91 309
14509.05 301
14510.19 274
14511.33 303
14512.46 299
14513.60 270
14514.74 287
14515.87 310
14517.01 278
14518.15 287
14519.29 284
14520.42 305
14521.56 323
14522.70 316
14523.84 311
14524.97 317
14526.11 302
14527.25 327
14528.39 316
14529.53 276
14530.66 291
14531.80 303
14532.94 313
14534.08 274
14535.22 271
14536.35 286
14537.49 309
14538.63 264
14539.77 307
14540.91 291
14542.05 276
14543.18 297
14544.32 265
14545.46 281
14546.60 297
14547.74 279
14548.88 273
14550.01 301
14551.15 262
14552.29 269
14553.43 266
14554.57 260
14555.71 251
14556.85 260
14557.99 277
14559.13 271
14560.26 251
14561.40 224
14562.54 260
14563.68 280
14564.82 257
14565.96 253
14567.10 273
14568.24 240
14569.38 242
14570.52 275
14571.66 278
14572.80 235
14573.94 259
14575.08 234
14576.22 269
14577.36 252
14578.50 253
14579.64 282
14580.78 253
14581.92 254
14583.06 264
14584.20 273
14585.34 271
14586.48 249
14587.62 251
14588.76 261
14589.90 268
14591.04 278
14592.18 266
14593.32 239
14594.46 248
14595.60 253
14596.74 256
14597.88 238
14599.02 233
14600.16 268
14601.30 260
14602.44 239
14603.58 263
14604.72 258
14605.86 272
14607.00 264
14608.15 279
14609.29 272
14610.43 255
14611.57 240
14612.71 249
14613.85 257
14614.99 263
14616.13 298
14617.27 297
14618.42 273
14619.56 275
14620.70 275
14621.84 261
14622.98 273
14624.12 261
14625.26 263
14626.41 290
14627.55 284
14628.69 300
14629.83 270
14630.97 295
14632.12 288
14633.26 248
14634.40 287
14635.54 278
14636.68 280
14637.83 296
14638.97 297
14640.11 259
14641.25 257
14642.39 294
14643.54 278
14644.68 266
14645.82 281
14646.96 258
14648.11 228
14649.25 237
14650.39 261
14651.53 306
14652.68 248
14653.82 260
14654.96 251
14656.11 268
14657.25 267
14658.39 255
14659.53 247
14660.68 236
14661.82 259
14662.96 268
14664.11 253
14665.25 269
14666.39 247
14667.54 243
14668.68 254
14669.82 296
14670.97 254
14672.11 238
14673.25 254
14674.40 281
14675.54 250
14676.68 235
14677.83 266
14678.97 263
14680.11 243
14681.26 233
14682.40 237
14683.55 258
14684.69 228
14685.83 240
14686.98 238
14688.12 241
14689.27 245
14690.41 240
14691.55 247
14692.70 228
14693.84 242
14694.99 250
14696.13 257
14697.28 230
14698.42 235
14699.56 220
14700.71 203
14701.85 219
14703.00 236
14704.14 221
14705.29 197
14706.43 230
14707.58 252
14708.72 234
14709.87 206
14711.01 225
14712.16 240
14713.30 240
14714.45 206
14715.59 222
14716.74 221
14717.88 241
14719.03 228
14720.17 223
14721.32 222
14722.46 228
14723.61 248
14724.76 237
14725.90 243
14727.05 226
14728.19 242
14729.34 239
14730.48 246
14731.63 226
14732.77 243
14733.92 220
14735.07 242
14736.21 235
14737.36 223
14738.50 233
14739.65 218
14740.80 235
14741.94 233
14743.09 241
14744.24 225
14745.38 228
14746.53 232
14747.67 225
14748.82 218
14749.97 214
14751.11 222
14752.26 201
14753.41 214
14754.55 202
14755.70 234
14756.85 230
14757.99 218
14759.14 222
14760.29 230
14761.43 190
14762.58 230
14763.73 220
14764.88 207
14766.02 221
14767.17 222
14768.32 220
14769.46 209
14770.61 224
14771.76 216
14772.91 227
14774.05 219
14775.20 220
14776.35 217
14777.50 223
14778.64 216
14779.79 230
14780.94 223
14782.09 235
14783.23 200
14784.38 213
14785.53 233
14786.68 227
14787.83 200
14788.97 225
14790.12 222
14791.27 230
14792.42 239
14793.57 231
14794.71 239
14795.86 243
14797.01 222
14798.16 238
14799.31 218
14800.46 204
14801.60 220
14802.75 226
14803.90 239
14805.05 225
14806.20 226
14807.35 230
14808.50 232
14809.64 224
14810.79 216
14811.94 239
14813.09 226
14814.24 212
14815.39 219
14816.54 247
14817.69 214
14818.84 201
14819.99 227
14821.14 215
14822.28 250
14823.43 228
14824.58 227
14825.73 225
14826.88 223
14828.03 224
14829.18 204
14830.33 226
14831.48 211
14832.63 209
14833.78 211
14834.93 207
14836.08 213
14837.23 228
14838.38 200
14839.53 210
14840.68 210
14841.83 213
14842.98 203
14844.13 213
14845.28 218
14846.43 233
14847.58 196
14848.73 207
14849.88 216
14851.03 212
14852.18 202
14853.33 193
14854.48 221
14855.63 208
14856.78 217
14857.93 224
14859.08 223
14860.24 201
14861.39 206
14862.54 226
14863.69 231
14864.84 196
14865.99 209
14867.14 228
14868.29 222
14869.44 214
14870.59 217
14871.75 206
14872.90 219
14874.05 216
14875.20 201
14876.35 231
14877.50 197
14878.65 180
14879.81 186
14880.96 193
14882.11 203
14883.26 207
14884.41 206
14885.56 210
14886.71 221
14887.87 218
14889.02 220
14890.17 219
14891.32 215
14892.47 216
14893.63 220
14894.78 227
14895.93 245
14897.08 206
14898.24 221
14899.39 195
14900.54 211
14901.69 214
14902.84 200
14904.00 207
14905.15 209
14906.30 216
14907.45 198
14908.61 189
14909.76 225
14910.91 223
14912.07 195
14913.22 216
14914.37 215
14915.52 209
14916.68 204
14917.83 216
14918.98 207
14920.14 217
14921.29 210
14922.44 213
14923.60 237
14924.75 219
14925.90 218
14927.06 237
14928.21 213
14929.36 219
14930.52 214
14931.67 204
14932.82 215
14933.98 202
14935.13 237
14936.28 243
14937.44 220
14938.59 215
14939.74 228
14940.90 247
14942.05 193
14943.21 236
14944.36 208
14945.51 223
14946.67 215
14947.82 226
14948.98 221
14950.13 230
14951.29 217
14952.44 229
14953.59 238
14954.75 219
14955.90 212
14957.06 227
14958.21 227
14959.37 213
14960.52 232
14961.68 233
14962.83 239
14963.99 213
14965.14 225
14966.29 233
14967.45 212
14968.60 239
14969.76 219
14970.91 223
14972.07 210
14973.22 226
14974.38 227
14975.54 240
14976.69 232
14977.85 213
14979.00 233
14980.16 233
14981.31 210
14982.47 237
14983.62 228
14984.78 221
14985.93 229
14987.09 231
14988.25 226
14989.40 235
14990.56 245
14991.71 232
14992.87 228
14994.02 212
14995.18 218
14996.34 220
14997.49 232
14998.65 206
14999.80 201
15000.96 210
15002.12 239
15003.27 225
15004.43 206
15005.59 210
15006.74 206
15007.90 212
15009.06 215
15010.21 201
15011.37 221
15012.53 197
15013.68 201
15014.84 243
15016.00 222
15017.15 223
15018.31 212
15019.47 217
15020.62 215
15021.78 202
15022.94 198
15024.09 221
15025.25 233
15026.41 234
15027.57 224
15028.72 193
15029.88 222
15031.04 230
15032.19 223
15033.35 200
15034.51 233
15035.67 235
15036.82 205
15037.98 201
15039.14 223
15040.30 215
15041.46 211
15042.61 218
15043.77 211
15044.93 208
15046.09 210
15047.25 196
15048.40 209
15049.56 200
15050.72 224
15051.88 242
15053.04 217
15054.19 221
15055.35 210
15056.51 229
15057.67 221
15058.83 217
15059.99 216
15061.14 236
15062.30 191
15063.46 234
15064.62 222
15065.78 193
15066.94 189
15068.10 196
15069.26 235
15070.41 204
15071.57 207
15072.73 197
15073.89 216
15075.05 204
15076.21 217
15077.37 232
15078.53 217
15079.69 205
15080.85 222
15082.00 208
15083.16 202
15084.32 225
15085.48 226
15086.64 227
15087.80 198
15088.96 209
15090.12 225
15091.28 207
15092.44 221
15093.60 206
15094.76 233
15095.92 232
15097.08 226
15098.24 219
15099.40 219
15100.56 218
15101.72 233
15102.88 234
15104.04 249
15105.20 189
15106.36 214
15107.52 239
15108.68 229
15109.84 210
15111.00 224
15112.16 246
15113.32 227
15114.48 200
15115.64 223
15116.80 207
15117.97 204
15119.13 192
15120.29 213
15121.45 218
15122.61 218
15123.77 208
15124.93 236
15126.09 219
15127.25 200
15128.41 194
15129.57 226
15130.74 237
15131.90 221
15133.06 233
15134.22 212
15135.38 219
15136.54 189
15137.70 220
15138.87 220
15140.03 216
15141.19 212
15142.35 218
15143.51 217
15144.67 203
15145.84 218
15147.00 214
15148.16 213
15149.32 208
15150.48 213
15151.65 204
15152.81 213
15153.97 215
15155.13 201
15156.29 224
15157.46 218
15158.62 219
15159.78 232
15160.94 234
15162.10 226
15163.27 221
15164.43 212
15165.59 227
15166.75 226
15167.92 212
15169.08 226
15170.24 200
15171.41 196
15172.57 215
15173.73 208
15174.89 209
15176.06 220
15177.22 207
15178.38 216
15179.55 210
15180.71 197
15181.87 211
15183.04 209
15184.20 221
15185.36 204
15186.53 207
15187.69 211
15188.85 207
15190.02 212
15191.18 201
15192.34 192
15193.51 210
15194.67 201
15195.83 233
15197.00 221
15198.16 198
15199.32 205
15200.49 213
15201.65 205
15202.82 216
15203.98 203
15205.14 228
15206.31 216
15207.47 211
15208.64 207
15209.80 220
15210.97 228
15212.13 232
15213.29 195
15214.46 217
15215.62 215
15216.79 223
15217.95 228
15219.12 217
15220.28 240
15221.45 244
15222.61 255
15223.78 217
15224.94 225
15226.10 240
15227.27 242
15228.43 238
15229.60 240
15230.76 253
15231.93 232
15233.09 244
15234.26 228
15235.43 242
15236.59 223
15237.76 245
15238.92 236
15240.09 259
15241.25 222
15242.42 245
15243.58 239
15244.75 237
15245.91 221
15247.08 227
15248.25 241
15249.41 223
15250.58 195
15251.74 198
15252.91 220
15254.07 198
15255.24 224
15256.41 247
15257.57 237
15258.74 215
15259.90 219
15261.07 229
15262.24 241
15263.40 239
15264.57 214
15265.74 202
15266.90 244
15268.07 209
15269.24 220
15270.40 221
15271.57 225
15272.73 220
15273.90 218
15275.07 241
15276.23 229
15277.40 239
15278.57 211
15279.74 241
15280.90 217
15282.07 219
15283.24 220
15284.40 208
15285.57 225
15286.74 217
15287.90 222
15289.07 201
15290.24 213
15291.41 222
15292.57 226
15293.74 210
15294.91 212
15296.08 226
15297.24 208
15298.41 213
15299.58 242
15300.75 221
15301.91 216
15303.08 209
15304.25 211
15305.42 214
15306.59 205
15307.75 211
15308.92 219
15310.09 228
15311.26 238
15312.43 211
15313.59 202
15314.76 216
15315.93 197
15317.10 210
15318.27 230
15319.44 230
15320.60 215
15321.77 209
15322.94 208
15324.11 220
15325.28 224
15326.45 216
15327.62 225
15328.79 195
15329.95 220
15331.12 201
15332.29 233
15333.46 212
15334.63 203
15335.80 202
15336.97 212
15338.14 230
15339.31 246
15340.48 251
15341.64 234
15342.81 227
15343.98 224
15345.15 220
15346.32 199
15347.49 194
15348.66 224
15349.83 230
15351.00 233
15352.17 210
15353.34 217
15354.51 209
15355.68 201
15356.85 214
15358.02 221
15359.19 225
15360.36 236
15361.53 220
15362.70 216
15363.87 224
15365.04 220
15366.21 200
15367.38 214
15368.55 202
15369.72 216
15370.89 229
15372.06 222
15373.23 228
15374.40 225
15375.57 231
15376.74 210
15377.91 215
15379.08 208
15380.25 240
15381.43 231
15382.60 183
15383.77 229
15384.94 233
15386.11 215
15387.28 227
15388.45 225
15389.62 231
15390.79 222
15391.96 215
15393.14 213
15394.31 232
15395.48 237
15396.65 220
15397.82 224
15398.99 234
15400.16 231
15401.34 224
15402.51 221
15403.68 230
15404.85 218
15406.02 249
15407.19 236
15408.37 236
15409.54 218
15410.71 252
15411.88 224
15413.05 226
15414.23 215
15415.40 248
15416.57 244
15417.74 226
15418.91 239
15420.09 209
15421.26 214
15422.43 232
15423.60 214
15424.78 238
15425.95 197
15427.12 208
15428.29 221
15429.47 210
15430.64 226
15431.81 223
15432.98 195
15434.16 194
15435.33 212
15436.50 215
15437.67 239
15438.85 227
15440.02 218
15441.19 218
15442.37 228
15443.54 216
15444.71 225
15445.89 234
15447.06 213
15448.23 220
15449.41 205
15450.58 229
15451.75 213
15452.93 206
15454.10 223
15455.27 225
15456.45 210
15457.62 227
15458.79 225
15459.97 228
15461.14 211
15462.32 216
15463.49 197
15464.66 224
15465.84 217
15467.01 207
15468.19 200
15469.36 198
15470.53 214
15471.71 213
15472.88 196
15474.06 209
15475.23 214
15476.41 220
15477.58 223
15478.75 206
15479.93 222
15481.10 240
15482.28 214
15483.45 205
15484.63 213
15485.80 232
15486.98 223
15488.15 226
15489.33 226
15490.50 210
15491.68 204
15492.85 214
15494.03 202
15495.20 203
15496.38 216
15497.55 212
15498.73 205
15499.90 194
15501.08 222
15502.25 205
15503.43 194
15504.60 193
15505.78 211
15506.96 197
15508.13 197
15509.31 200
15510.48 217
15511.66 214
15512.83 224
15514.01 195
15515.19 187
15516.36 192
15517.54 229
15518.71 205
15519.89 207
15521.07 211
15522.24 214
15523.42 235
15524.59 225
15525.77 206
15526.95 223
15528.12 207
15529.30 226
15530.48 206
15531.65 224
15532.83 210
15534.01 210
15535.18 215
15536.36 200
15537.54 231
15538.71 252
15539.89 231
15541.07 187
15542.24 220
15543.42 184
15544.60 218
15545.77 218
15546.95 230
15548.13 214
15549.30 225
15550.48 225
15551.66 210
15552.84 227
15554.01 212
15555.19 191
15556.37 221
15557.55 213
15558.72 227
15559.90 231
15561.08 229
15562.26 230
15563.43 239
15564.61 248
15565.79 232
15566.97 214
15568.14 234
15569.32 217
15570.50 219
15571.68 243
15572.86 213
15574.03 230
15575.21 228
15576.39 211
15577.57 233
15578.75 220
15579.93 240
15581.10 246
15582.28 241
15583.46 255
15584.64 258
15585.82 235
15587.00 211
15588.18 207
15589.35 228
15590.53 236
15591.71 252
15592.89 233
15594.07 238
15595.25 263
15596.43 245
15597.61 262
15598.78 250
15599.96 267
15601.14 236
15602.32 257
15603.50 221
15604.68 227
15605.86 250
15607.04 239
15608.22 233
15609.40 242
15610.58 259
15611.76 228
15612.94 277
15614.12 254
15615.30 269
15616.48 221
15617.66 251
15618.84 256
15620.01 272
15621.19 261
15622.37 249
15623.55 280
15624.73 249
15625.91 257
15627.09 248
15628.27 253
15629.46 265
15630.64 254
15631.82 248
15633.00 272
15634.18 258
15635.36 246
15636.54 271
15637.72 249
15638.90 263
15640.08 266
15641.26 285
15642.44 254
15643.62 289
15644.80 261
15645.98 271
15647.16 260
15648.34 283
15649.52 256
15650.71 273
15651.89 263
15653.07 266
15654.25 291
15655.43 290
15656.61 279
15657.79 270
15658.97 269
15660.16 254
15661.34 282
15662.52 258
15663.70 262
15664.88 261
15666.06 280
15667.24 264
15668.43 266
15669.61 249
15670.79 245
15671.97 267
15673.15 248
15674.33 258
15675.52 255
15676.70 270
15677.88 261
15679.06 274
15680.24 277
15681.43 264
15682.61 253
15683.79 234
15684.97 262
15686.16 257
15687.34 263
15688.52 258
15689.70 240
15690.89 222
15692.07 229
15693.25 279
15694.43 250
15695.62 221
15696.80 236
15697.98 236
15699.16 264
15700.35 257
15701.53 265
15702.71 245
15703.90 283
15705.08 256
15706.26 253
15707.45 256
15708.63 242
15709.81 259
15711.00 255
15712.18 258
15713.36 258
15714.55 251
15715.73 260
15716.91 267
15718.10 242
15719.28 244
15720.46 258
15721.65 278
15722.83 269
15724.01 259
15725.20 250
15726.38 258
15727.57 267
15728.75 270
15729.93 271
15731.12 287
15732.30 272
15733.49 259
15734.67 273
15735.85 252
15737.04 271
15738.22 242
15739.41 257
15740.59 242
15741.78 253
15742.96 271
15744.14 250
15745.33 282
15746.51 250
15747.70 254
15748.88 273
15750.07 288
15751.25 277
15752.44 262
15753.62 269
15754.81 274
15755.99 264
15757.18 274
15758.36 271
15759.55 271
15760.73 254
15761.92 263
15763.10 285
15764.29 278
15765.47 269
15766.66 252
15767.84 265
15769.03 257
15770.21 255
15771.40 264
15772.59 265
15773.77 233
15774.96 267
15776.14 251
15777.33 270
15778.51 265
15779.70 275
15780.89 249
15782.07 226
15783.26 243
15784.44 257
15785.63 237
15786.82 244
15788.00 250
15789.19 255
15790.37 252
15791.56 222
15792.75 240
15793.93 241
15795.12 245
15796.31 248
15797.49 253
15798.68 261
15799.87 232
15801.05 254
15802.24 259
15803.43 233
15804.61 254
15805.80 240
15806.99 222
15808.17 249
15809.36 217
15810.55 219
15811.73 230
15812.92 263
15814.11 246
15815.30 254
15816.48 206
15817.67 209
15818.86 244
15820.05 240
15821.23 235
15822.42 239
15823.61 224
15824.80 226
15825.98 265
15827.17 249
15828.36 228
15829.55 227
15830.73 222
15831.92 244
15833.11 260
15834.30 248
15835.49 231
15836.67 238
15837.86 249
15839.05 231
15840.24 234
15841.43 237
15842.61 253
15843.80 250
15844.99 231
15846.18 219
15847.37 243
15848.56 220
15849.74 236
15850.93 238
15852.12 229
15853.31 264
15854.50 247
15855.69 251
15856.88 208
15858.06 225
15859.25 251
15860.44 240
15861.63 257
15862.82 237
15864.01 253
15865.20 254
15866.39 237
15867.58 232
15868.77 267
15869.95 234
15871.14 253
15872.33 243
15873.52 240
15874.71 240
15875.90 250
15877.09 273
15878.28 269
15879.47 250
15880.66 221
15881.85 247
15883.04 222
15884.23 231
15885.42 231
15886.61 228
15887.80 236
15888.99 223
15890.18 246
15891.37 250
15892.56 221
15893.75 241
15894.94 235
15896.13 235
15897.32 257
15898.51 237
15899.70 208
15900.89 228
15902.08 244
15903.27 238
15904.46 242
15905.65 255
15906.84 266
15908.03 264
15909.22 248
15910.42 236
15911.61 216
15912.80 258
15913.99 235
15915.18 255
15916.37 255
15917.56 249
15918.75 227
15919.94 249
15921.13 252
15922.32 239
15923.52 225
15924.71 253
15925.90 245
15927.09 262
15928.28 234
15929.47 263
15930.66 217
15931.86 234
15933.05 246
15934.24 242
15935.43 231
15936.62 259
15937.81 256
15939.01 255
15940.20 251
15941.39 249
15942.58 261
15943.77 253
15944.97 267
15946.16 230
15947.35 251
15948.54 234
15949.73 220
15950.93 228
15952.12 217
15953.31 219
15954.50 224
15955.70 213
15956.89 210
15958.08 215
15959.27 197
15960.47 217
15961.66 206
15962.85 219
15964.04 205
15965.24 218
15966.43 210
15967.62 195
15968.82 191
15970.01 218
15971.20 228
15972.40 221
15973.59 205
15974.78 197
15975.97 213
15977.17 200
15978.36 195
15979.55 200
15980.75 202
15981.94 195
15983.13 205
15984.33 208
15985.52 220
15986.72 188
15987.91 198
15989.10 197
15990.30 217
15991.49 222
15992.68 206
15993.88 215
15995.07 203
15996.27 213
15997.46 205
15998.65 191
15999.85 217
16001.04 207
16002.24 212
16003.43 203
16004.63 226
16005.82 221
16007.01 186
16008.21 222
16009.40 213
16010.60 189
16011.79 216
16012.99 194
16014.18 214
16015.38 208
16016.57 216
16017.76 216
16018.96 213
16020.15 201
16021.35 207
16022.54 209
16023.74 204
16024.93 210
16026.13 216
16027.32 213
16028.52 203
16029.72 211
16030.91 212
16032.11 228
16033.30 202
16034.50 196
16035.69 220
16036.89 228
16038.08 193
16039.28 215
16040.47 222
16041.67 209
16042.87 219
16044.06 189
16045.26 214
16046.45 209
16047.65 225
16048.84 202
16050.04 209
16051.24 208
16052.43 203
16053.63 203
16054.82 205
16056.02 184
16057.22 204
16058.41 200
16059.61 192
16060.81 191
16062.00 207
16063.20 182
16064.40 183
16065.59 204
16066.79 214
16067.99 219
16069.18 220
16070.38 212
16071.58 193
16072.77 189
16073.97 219
16075.17 201
16076.36 191
16077.56 202
16078.76 207
16079.95 194
16081.15 201
16082.35 206
16083.55 230
16084.74 195
16085.94 222
16087.14 181
16088.33 202
16089.53 187
16090.73 208
16091.93 194
16093.12 191
16094.32 196
16095.52 209
16096.72 205
16097.92 205
16099.11 179
16100.31 201
16101.51 192
16102.71 179
16103.90 184
16105.10 167
16106.30 200
16107.50 206
16108.70 205
16109.90 196
16111.09 214
16112.29 200
16113.49 200
16114.69 193
16115.89 202
16117.09 172
16118.28 208
16119.48 220
16120.68 196
16121.88 211
16123.08 209
16124.28 203
16125.48 188
16126.67 201
16127.87 205
16129.07 210
16130.27 201
16131.47 211
16132.67 199
16133.87 200
16135.07 200
16136.27 208
16137.47 197
16138.67 209
16139.86 194
16141.06 191
16142.26 190
16143.46 193
16144.66 212
16145.86 209
16147.06 195
16148.26 206
16149.46 202
16150.66 218
16151.86 197
16153.06 197
16154.26 208
16155.46 223
16156.66 206
16157.86 197
16159.06 192
16160.26 216
16161.46 185
16162.66 198
16163.86 192
16165.06 194
16166.26 199
16167.46 203
16168.66 204
16169.86 196
16171.06 189
16172.26 192
16173.46 214
16174.66 187
16175.86 200
16177.07 197
16178.27 195
16179.47 190
16180.67 204
16181.87 209
16183.07 188
16184.27 205
16185.47 231
16186.67 204
16187.87 202
16189.07 190
16190.28 190
16191.48 181
16192.68 205
16193.88 197
16195.08 184
16196.28 203
16197.48 196
16198.69 179
16199.89 191
16201.09 179
16202.29 194
16203.49 197
16204.69 198
16205.90 190
16207.10 194
16208.30 210
16209.50 200
16210.70 231
16211.91 213
16213.11 183
16214.31 194
16215.51 201
16216.71 182
16217.92 162
16219.12 178
16220.32 194
16221.52 209
16222.72 201
16223.93 196
16225.13 209
16226.33 205
16227.53 223
16228.74 215
16229.94 224
16231.14 215
16232.35 205
16233.55 205
16234.75 212
16235.95 225
16237.16 208
16238.36 200
16239.56 215
16240.77 207
16241.97 189
16243.17 218
16244.38 214
16245.58 204
16246.78 192
16247.99 207
16249.19 196
16250.39 215
16251.60 215
16252.80 207
16254.00 204
16255.21 205
16256.41 218
16257.61 224
16258.82 193
16260.02 204
16261.22 199
16262.43 210
16263.63 206
16264.84 220
16266.04 216
16267.24 195
16268.45 209
16269.65 188
16270.86 207
16272.06 186
16273.27 214
16274.47 229
16275.67 232
16276.88 231
16278.08 219
16279.29 207
16280.49 234
16281.70 234
16282.90 210
16284.11 206
16285.31 209
16286.52 225
16287.72 225
16288.92 221
16290.13 198
16291.33 223
16292.54 219
16293.74 232
16294.95 213
16296.15 194
16297.36 212
16298.57 213
16299.77 238
16300.98 236
16302.18 240
16303.39 217
16304.59 245
16305.80 250
16307.00 231
16308.21 225
16309.41 223
16310.62 224
16311.83 228
16313.03 241
16314.24 227
16315.44 258
16316.65 223
16317.85 217
16319.06 221
16320.27 224
16321.47 201
16322.68 233
16323.88 197
16325.09 187
16326.30 191
16327.50 194
16328.71 216
16329.92 186
16331.12 187
16332.33 198
16333.54 218
16334.74 210
16335.95 188
16337.16 193
16338.36 201
16339.57 207
16340.78 193
16341.98 202
16343.19 175
16344.40 189
16345.60 197
16346.81 199
16348.02 177
16349.22 189
16350.43 182
16351.64 186
16352.85 188
16354.05 190
16355.26 218
16356.47 195
16357.67 191
16358.88 197
16360.09 193
16361.30 219
16362.50 207
16363.71 209
16364.92 191
16366.13 186
16367.34 187
16368.54 179
16369.75 182
16370.96 185
16372.17 186
16373.37 207
16374.58 212
16375.79 189
16377.00 202
16378.21 171
16379.42 188
16380.62 182
16381.83 201
16383.04 176
16384.25 173
16385.46 198
16386.67 170
16387.87 185
16389.08 171
16390.29 192
16391.50 181
16392.71 195
16393.92 179
16395.13 174
16396.33 173
16397.54 206
16398.75 193
16399.96 196
16401.17 202
16402.38 180
16403.59 185
16404.80 181
16406.01 201
16407.22 177
16408.42 178
16409.63 161
16410.84 192
16412.05 210
16413.26 190
16414.47 190
16415.68 176
16416.89 184
16418.10 181
16419.31 178
16420.52 182
16421.73 179
16422.94 211
16424.15 193
16425.36 189
16426.57 189
16427.78 187
16428.99 194
16430.20 163
16431.41 197
16432.62 181
16433.83 180
16435.04 181
16436.25 208
16437.46 169
16438.67 162
16439.88 200
16441.09 196
16442.30 195
16443.51 179
16444.72 172
16445.93 176
16447.14 191
16448.36 179
16449.57 183
16450.78 167
16451.99 164
16453.20 202
16454.41 197
16455.62 188
16456.83 181
16458.04 184
16459.25 184
16460.47 183
16461.68 192
16462.89 167
16464.10 190
16465.31 182
16466.52 161
16467.73 164
16468.94 176
16470.16 153
16471.37 176
16472.58 211
16473.79 181
16475.00 159
16476.21 159
16477.43 184
16478.64 167
16479.85 165
16481.06 156
16482.27 177
16483.49 184
16484.70 157
16485.91 191
16487.12 178
16488.33 174
16489.55 160
16490.76 167
16491.97 177
16493.18 169
16494.40 168
16495.61 185
16496.82 196
16498.03 186
16499.25 179
16500.46 168
16501.67 163
16502.88 164
16504.10 167
16505.31 182
16506.52 177
16507.74 197
16508.95 181
16510.16 184
16511.37 177
16512.59 171
16513.80 180
16515.01 190
16516.23 183
16517.44 173
16518.65 177
16519.87 172
16521.08 179
16522.29 184
16523.51 182
16524.72 172
16525.93 182
16527.15 156
16528.36 202
16529.58 161
16530.79 172
16532.00 179
16533.22 167
16534.43 174
16535.64 176
16536.86 187
16538.07 170
16539.29 167
16540.50 158
16541.72 190
16542.93 176
16544.14 162
16545.36 180
16546.57 159
16547.79 160
16549.00 177
16550.22 151
16551.43 155
16552.64 174
16553.86 165
16555.07 168
16556.29 164
16557.50 157
16558.72 169
16559.93 171
16561.15 162
16562.36 166
16563.58 157
16564.79 156
16566.01 160
16567.22 177
16568.44 155
16569.65 166
16570.87 171
16572.08 172
16573.30 172
16574.51 169
16575.73 163
16576.95 189
16578.16 158
16579.38 157
16580.59 190
16581.81 175
16583.02 188
16584.24 170
16585.45 184
16586.67 183
16587.89 178
16589.10 180
16590.32 179
16591.53 178
16592.75 183
16593.97 187
16595.18 175
16596.40 156
16597.61 187
16598.83 173
16600.05 178
16601.26 200
16602.48 181
16603.70 185
16604.91 181
16606.13 173
16607.35 172
16608.56 183
16609.78 170
16611.00 175
16612.21 179
16613.43 178
16614.65 155
16615.86 169
16617.08 170
16618.30 155
16619.51 182
16620.73 166
16621.95 155
16623.17 168
16624.38 172
16625.60 164
16626.82 184
16628.03 181
16629.25 164
16630.47 176
16631.69 175
16632.90 172
16634.12 164
16635.34 161
16636.56 164
16637.77 173
16638.99 162
16640.21 160
16641.43 171
16642.65 153
16643.86 147
16645.08 159
16646.30 161
16647.52 182
16648.74 152
16649.95 142
16651.17 164
16652.39 140
16653.61 150
16654.83 168
16656.05 164
16657.26 161
16658.48 169
16659.70 180
16660.92 151
16662.14 152
16663.36 156
16664.58 161
16665.79 162
16667.01 148
16668.23 163
16669.45 162
16670.67 166
16671.89 156
16673.11 151
16674.33 164
16675.55 173
16676.76 165
16677.98 140
16679.20 168
16680.42 153
16681.64 161
16682.86 167
16684.08 162
16685.30 151
16686.52 182
16687.74 192
16688.96 178
16690.18 150
16691.40 154
16692.62 170
16693.84 144
16695.06 127
16696.28 141
16697.50 166
16698.72 162
16699.94 154
16701.16 147
16702.38 156
16703.60 165
16704.82 171
16706.04 155
16707.26 144
16708.48 155
16709.70 163
16710.92 171
16712.14 148
16713.36 140
16714.58 168
16715.80 161
16717.02 159
16718.24 159
16719.46 148
16720.68 164
16721.90 149
16723.12 151
16724.34 155
16725.57 151
16726.79 165
16728.01 170
16729.23 164
16730.45 138
16731.67 173
16732.89 159
16734.11 144
16735.33 148
16736.56 156
16737.78 158
16739.00 175
16740.22 151
16741.44 147
16742.66 161
16743.88 165
16745.11 163
16746.33 134
16747.55 159
16748.77 141
16749.99 152
16751.21 171
16752.44 161
16753.66 158
16754.88 165
16756.10 160
16757.32 179
16758.55 149
16759.77 169
16760.99 163
16762.21 171
16763.44 157
16764.66 154
16765.88 165
16767.10 167
16768.32 145
16769.55 173
16770.77 167
16771.99 154
16773.22 166
16774.44 160
16775.66 169
16776.88 149
16778.11 157
16779.33 158
16780.55 165
16781.77 173
16783.00 161
16784.22 175
16785.44 157
16786.67 173
16787.89 176
16789.11 156
16790.34 149
16791.56 158
16792.78 144
16794.01 167
16795.23 168
16796.45 176
16797.68 171
16798.90 173
16800.12 150
16801.35 139
16802.57 181
16803.80 145
16805.02 152
16806.24 151
16807.47 170
16808.69 168
16809.91 159
16811.14 133
16812.36 159
16813.59 148
16814.81 160
16816.04 164
16817.26 149
16818.48 164
16819.71 159
16820.93 176
16822.16 138
16823.38 160
16824.61 146
16825.83 180
16827.06 156
16828.28 158
16829.50 165
16830.73 169
16831.95 157
16833.18 147
16834.40 154
16835.63 160
16836.85 196
16838.08 160
16839.30 187
16840.53 163
16841.75 161
16842.98 177
16844.20 189
16845.43 145
16846.65 161
16847.88 181
16849.11 171
16850.33 147
16851.56 175
16852.78 174
16854.01 150
16855.23 165
16856.46 177
16857.68 162
16858.91 156
16860.14 163
16861.36 139
16862.59 169
16863.81 165
16865.04 174
16866.27 163
16867.49 155
16868.72 170
16869.94 181
16871.17 146
16872.40 169
16873.62 177
16874.85 164
16876.08 163
16877.30 153
16878.53 165
16879.76 164
16880.98 177
16882.21 166
16883.43 200
16884.66 172
16885.89 173
16887.12 163
16888.34 183
16889.57 159
16890.80 154
16892.02 184
16893.25 161
16894.48 169
16895.70 159
16896.93 177
16898.16 176
16899.39 160
16900.61 158
16901.84 182
16903.07 183
16904.29 182
16905.52 167
16906.75 170
16907.98 168
16909.20 179
16910.43 165
16911.66 162
16912.89 169
16914.12 185
16915.34 176
16916.57 162
16917.80 154
16919.03 157
16920.26 188
16921.48 164
16922.71 175
16923.94 135
16925.17 170
16926.40 163
16927.62 174
16928.85 182
16930.08 175
16931.31 180
16932.54 192
16933.77 175
16934.99 165
16936.22 160
16937.45 146
16938.68 186
16939.91 170
16941.14 173
16942.37 164
16943.60 178
16944.82 171
16946.05 181
16947.28 156
16948.51 157
16949.74 170
16950.97 160
16952.20 163
16953.43 186
16954.66 167
16955.89 163
16957.12 168
16958.34 177
16959.57 176
16960.80 162
16962.03 168
16963.26 160
16964.49 147
16965.72 170
16966.95 163
16968.18 163
16969.41 163
16970.64 162
16971.87 164
16973.10 168
16974.33 157
16975.56 178
16976.79 169
16978.02 183
16979.25 160
16980.48 162
16981.71 146
16982.94 131
16984.17 173
16985.40 171
16986.63 155
16987.86 157
16989.09 164
16990.32 160
16991.55 163
16992.79 164
16994.02 183
16995.25 168
16996.48 186
16997.71 165
16998.94 148
17000.17 175
17001.40 161
17002.63 159
17003.86 161
17005.09 139
17006.32 151
17007.56 140
17008.79 168
17010.02 146
17011.25 158
17012.48 182
17013.71 167
17014.94 163
17016.18 149
17017.41 175
17018.64 157
17019.87 172
17021.10 148
17022.33 148
17023.57 153
17024.80 161
17026.03 180
17027.26 171
17028.49 154
17029.72 163
17030.96 179
17032.19 160
17033.42 153
17034.65 134
17035.88 168
17037.12 170
17038.35 164
17039.58 185
17040.81 157
17042.05 179
17043.28 176
17044.51 180
17045.74 167
17046.98 176
17048.21 153
17049.44 167
17050.67 147
17051.91 154
17053.14 163
17054.37 171
17055.61 147
17056.84 170
17058.07 154
17059.30 141
17060.54 161
17061.77 147
17063.00 148
17064.24 156
17065.47 145
17066.70 140
17067.94 168
17069.17 155
17070.40 162
17071.64 148
17072.87 155
17074.10 157
17075.34 154
17076.57 175
17077.81 163
17079.04 172
17080.27 177
17081.51 172
17082.74 153
17083.97 138
17085.21 149
17086.44 171
17087.68 157
17088.91 168
17090.15 174
17091.38 179
17092.61 156
17093.85 164
17095.08 149
17096.32 152
17097.55 160
17098.79 159
17100.02 178
17101.25 146
17102.49 156
17103.72 160
17104.96 190
17106.19 164
17107.43 174
17108.66 157
17109.90 145
17111.13 148
17112.37 164
17113.60 159
17114.84 165
17116.07 181
17117.31 166
17118.54 155
17119.78 164
17121.01 153
17122.25 161
17123.48 142
17124.72 144
17125.95 152
17127.19 150
17128.43 137
17129.66 163
17130.90 171
17132.13 166
17133.37 176
17134.60 167
17135.84 167
17137.08 163
17138.31 138
17139.55 146
17140.78 144
17142.02 159
17143.26 141
17144.49 153
17145.73 169
17146.96 149
17148.20 153
17149.44 156
17150.67 146
17151.91 164
17153.15 160
17154.38 149
17155.62 166
17156.85 154
17158.09 145
17159.33 148
17160.56 151
17161.80 146
17163.04 144
17164.28 148
17165.51 157
17166.75 144
17167.99 145
17169.22 142
17170.46 160
17171.70 166
17172.93 144
17174.17 145
17175.41 181
17176.65 158
17177.88 142
17179.12 156
17180.36 153
17181.60 134
17182.83 155
17184.07 155
17185.31 154
17186.55 166
17187.78 145
17189.02 142
17190.26 158
17191.50 147
17192.73 156
17193.97 150
17195.21 148
17196.45 144
17197.69 150
17198.92 147
17200.16 143
17201.40 159
17202.64 158
17203.88 148
17205.12 150
17206.35 156
17207.59 155
17208.83 148
17210.07 146
17211.31 157
17212.55 162
17213.78 147
17215.02 164
17216.26 148
17217.50 145
17218.74 147
17219.98 153
17221.22 155
17222.46 141
17223.69 169
17224.93 167
17226.17 166
17227.41 173
17228.65 152
17229.89 167
17231.13 147
17232.37 165
17233.61 162
17234.85 153
17236.09 156
17237.33 162
17238.57 156
17239.81 143
17241.04 163
17242.28 171
17243.52 164
17244.76 164
17246.00 163
17247.24 169
17248.48 164
17249.72 164
17250.96 153
17252.20 138
17253.44 168
17254.68 168
17255.92 155
17257.16 144
17258.40 144
17259.64 173
17260.88 162
17262.12 152
17263.37 148
17264.61 168
17265.85 168
17267.09 168
17268.33 157
17269.57 141
17270.81 143
17272.05 182
17273.29 152
17274.53 164
17275.77 139
17277.01 147
17278.25 173
17279.49 167
17280.74 150
17281.98 148
17283.22 134
17284.46 156
17285.70 162
17286.94 150
17288.18 154
17289.42 177
17290.66 152
17291.91 133
17293.15 136
17294.39 145
17295.63 162
17296.87 173
17298.11 152
17299.36 136
17300.60 148
17301.84 169
17303.08 178
17304.32 134
17305.56 149
17306.81 150
17308.05 153
17309.29 146
17310.53 150
17311.77 145
17313.02 147
17314.26 152
17315.50 167
17316.74 143
17317.99 170
17319.23 162
17320.47 145
17321.71 155
17322.96 147
17324.20 145
17325.44 141
17326.68 171
17327.93 144
17329.17 150
17330.41 142
17331.65 159
17332.90 156
17334.14 159
17335.38 148
17336.63 145
17337.87 145
17339.11 150
17340.36 148
17341.60 142
17342.84 159
17344.09 140
17345.33 178
17346.57 139
17347.82 153
17349.06 156
17350.30 173
17351.55 119
17352.79 140
17354.03 150
17355.28 137
17356.52 146
17357.76 134
17359.01 169
17360.25 154
17361.50 140
17362.74 152
17363.98 152
17365.23 148
17366.47 153
17367.72 138
17368.96 144
17370.21 164
17371.45 150
17372.69 141
17373.94 149
17375.18 142
17376.43 149
17377.67 156
17378.92 132
17380.16 143
17381.41 143
17382.65 153
17383.89 150
17385.14 136
17386.38 131
17387.63 150
17388.87 153
17390.12 151
17391.36 138
17392.61 155
17393.85 138
17395.10 140
17396.34 160
17397.59 141
17398.83 156
17400.08 149
17401.33 141
17402.57 144
17403.82 148
17405.06 149
17406.31 155
17407.55 150
17408.80 142
17410.04 134
17411.29 150
17412.54 148
17413.78 139
17415.03 154
17416.27 149
17417.52 160
17418.76 144
17420.01 151
17421.26 167
17422.50 148
17423.75 149
17425.00 158
17426.24 148
17427.49 165
17428.73 155
17429.98 144
17431.23 144
17432.47 157
17433.72 156
17434.97 141
17436.21 154
17437.46 147
17438.71 163
17439.95 154
17441.20 177
17442.45 150
17443.69 159
17444.94 142
17446.19 152
17447.43 151
17448.68 136
17449.93 148
17451.18 169
17452.42 164
17453.67 142
17454.92 157
17456.16 152
17457.41 149
17458.66 161
17459.91 158
17461.15 153
17462.40 167
17463.65 157
17464.90 178
17466.14 166
17467.39 166
17468.64 164
17469.89 168
17471.14 161
17472.38 170
17473.63 168
17474.88 138
17476.13 138
17477.38 156
17478.62 152
17479.87 152
17481.12 150
17482.37 147
17483.62 146
17484.86 140
17486.11 143
17487.36 144
17488.61 134
17489.86 179
17491.11 162
17492.36 149
17493.60 162
17494.85 160
17496.10 171
17497.35 161
17498.60 155
17499.85 145
17501.10 162
17502.35 152
17503.59 157
17504.84 162
17506.09 154
17507.34 159
17508.59 162
17509.84 146
17511.09 161
17512.34 152
17513.59 160
17514.84 155
17516.09 157
17517.34 152
17518.59 163
17519.84 156
17521.09 158
17522.33 153
17523.58 155
17524.83 164
17526.08 158
17527.33 171
17528.58 177
17529.83 172
17531.08 147
17532.33 146
17533.58 157
17534.83 155
17536.08 165
17537.33 179
17538.58 152
17539.83 158
17541.09 152
17542.34 152
17543.59 165
17544.84 156
17546.09 167
17547.34 169
17548.59 178
17549.84 167
17551.09 167
17552.34 165
17553.59 183
17554.84 159
17556.09 147
17557.34 173
17558.59 163
17559.85 171
17561.10 143
17562.35 158
17563.60 160
17564.85 148
17566.10 180
17567.35 189
17568.60 169
17569.86 142
17571.11 143
17572.36 167
17573.61 168
17574.86 158
17576.11 164
17577.36 158
17578.62 166
17579.87 164
17581.12 175
17582.37 161
17583.62 172
17584.87 181
17586.13 188
17587.38 178
17588.63 157
17589.88 152
17591.13 161
17592.39 147
17593.64 176
17594.89 174
17596.14 166
17597.40 168
17598.65 157
17599.90 148
17601.15 142
17602.41 163
17603.66 164
17604.91 172
17606.16 161
17607.42 176
17608.67 166
17609.92 180
17611.17 183
17612.43 174
17613.68 171
17614.93 175
17616.19 178
17617.44 174
17618.69 174
17619.95 175
17621.20 176
17622.45 193
17623.71 192
17624.96 169
17626.21 157
17627.47 177
17628.72 200
17629.97 166
17631.23 162
17632.48 164
17633.73 183
17634.99 153
17636.24 163
17637.49 158
17638.75 176
17640.00 172
17641.26 161
17642.51 182
17643.76 133
17645.02 144
17646.27 177
17647.53 174
17648.78 169
17650.03 149
17651.29 176
17652.54 174
17653.80 162
17655.05 168
17656.31 167
17657.56 166
17658.82 179
17660.07 166
17661.32 165
17662.58 142
17663.83 161
17665.09 162
17666.34 184
17667.60 150
17668.85 171
17670.11 153
17671.36 178
17672.62 146
17673.87 162
17675.13 155
17676.38 174
17677.64 165
17678.89 133
17680.15 168
17681.40 140
17682.66 162
17683.92 151
17685.17 170
17686.43 168
17687.68 163
17688.94 166
17690.19 171
17691.45 155
17692.70 153
17693.96 154
17695.22 148
17696.47 170
17697.73 157
17698.98 151
17700.24 174
17701.50 172
17702.75 169
17704.01 160
17705.26 167
17706.52 172
17707.78 174
17709.03 161
17710.29 163
17711.55 166
17712.80 146
17714.06 150
17715.32 177
17716.57 160
17717.83 160
17719.09 147
17720.34 147
17721.60 167
17722.86 166
17724.11 165
17725.37 159
17726.63 164
17727.88 153
17729.14 151
17730.40 168
17731.65 175
17732.91 157
17734.17 150
17735.43 153
17736.68 159
17737.94 153
17739.20 132
17740.46 162
17741.71 161
17742.97 178
17744.23 146
17745.49 179
17746.74 156
17748.00 155
17749.26 137
17750.52 155
17751.77 164
17753.03 152
17754.29 167
17755.55 161
17756.81 154
17758.06 165
17759.32 139
17760.58 161
17761.84 177
17763.10 186
17764.35 164
17765.61 153
17766.87 157
17768.13 157
17769.39 160
17770.65 175
17771.91 154
17773.16 165
17774.42 194
17775.68 152
17776.94 153
17778.20 145
17779.46 191
17780.72 176
17781.98 179
17783.23 173
17784.49 171
17785.75 152
17787.01 190
17788.27 184
17789.53 153
17790.79 167
17792.05 167
17793.31 186
17794.57 153
17795.83 189
17797.09 156
17798.34 167
17799.60 170
17800.86 172
17802.12 177
17803.38 163
17804.64 170
17805.90 168
17807.16 154
17808.42 170
17809.68 165
17810.94 171
17812.20 173
17813.46 156
17814.72 165
17815.98 155
17817.24 170
17818.50 173
17819.76 185
17821.02 174
17822.28 165
17823.54 143
17824.80 159
17826.06 158
17827.33 152
17828.59 154
17829.85 174
17831.11 168
17832.37 158
17833.63 178
17834.89 163
17836.15 193
17837.41 156
17838.67 168
17839.93 168
17841.19 179
17842.45 152
17843.72 149
17844.98 144
17846.24 143
17847.50 161
17848.76 161
17850.02 158
17851.28 155
17852.54 167
17853.81 148
17855.07 150
17856.33 136
17857.59 158
17858.85 166
17860.11 170
17861.38 162
17862.64 159
17863.90 154
17865.16 151
17866.42 147
17867.68 138
17868.95 160
17870.21 137
17871.47 155
17872.73 153
17874.00 156
17875.26 153
17876.52 150
17877.78 170
17879.04 187
17880.31 160
17881.57 157
17882.83 165
17884.09 147
17885.36 169
17886.62 153
17887.88 143
17889.14 141
17890.41 148
17891.67 155
17892.93 150
17894.20 141
17895.46 161
17896.72 145
17897.98 166
17899.25 181
17900.51 156
17901.77 138
17903.04 147
17904.30 180
17905.56 149
17906.83 157
17908.09 148
17909.35 165
17910.62 165
17911.88 161
17913.14 150
17914.41 140
17915.67 150
17916.93 144
17918.20 155
17919.46 149
17920.73 162
17921.99 160
17923.25 133
17924.52 154
17925.78 167
17927.05 148
17928.31 152
17929.57 143
17930.84 162
17932.10 159
17933.37 149
17934.63 161
17935.90 161
17937.16 143
17938.42 160
17939.69 160
17940.95 142
17942.22 159
17943.48 134
17944.75 147
17946.01 141
17947.28 119
17948.54 135
17949.81 151
17951.07 139
17952.34 158
17953.60 154
17954.87 165
17956.13 150
17957.40 146
17958.66 160
17959.93 157
17961.19 164
17962.46 139
17963.72 160
17964.99 169
17966.25 155
17967.52 139
17968.78 131
17970.05 147
17971.31 150
17972.58 155
17973.85 138
17975.11 131
17976.38 163
17977.64 156
17978.91 166
17980.18 145
17981.44 156
17982.71 157
17983.97 148
17985.24 147
17986.51 145
17987.77 141
17989.04 147
17990.30 161
17991.57 151
17992.84 159
17994.10 140
17995.37 151
17996.64 159
17997.90 148
17999.17 155
18000.44 128
18001.70 153
18002.97 133
18004.24 146
18005.50 151
18006.77 135
18008.04 148
18009.30 150
18010.57 142
18011.84 156
18013.10 151
18014.37 154
18015.64 130
18016.91 148
18018.17 154
18019.44 163
18020.71 165
18021.97 142
18023.24 154
18024.51 130
18025.78 146
18027.04 163
18028.31 146
18029.58 152
18030.85 161
18032.12 168
18033.38 152
18034.65 140
18035.92 147
18037.19 143
18038.45 154
18039.72 167
18040.99 146
18042.26 145
18043.53 149
18044.80 157
18046.06 143
18047.33 162
18048.60 149
18049.87 150
18051.14 132
18052.40 177
18053.67 153
18054.94 157
18056.21 163
18057.48 164
18058.75 168
18060.02 148
18061.29 171
18062.55 155
18063.82 144
18065.09 160
18066.36 153
18067.63 156
18068.90 171
18070.17 140
18071.44 165
18072.71 161
18073.98 163
18075.24 174
18076.51 171
18077.78 168
18079.05 163
18080.32 133
18081.59 138
18082.86 146
18084.13 154
18085.40 139
18086.67 179
18087.94 163
18089.21 154
18090.48 182
18091.75 166
18093.02 154
18094.29 147
18095.56 169
18096.83 175
18098.10 163
18099.37 149
18100.64 158
18101.91 172
18103.18 169
18104.45 162
18105.72 182
18106.99 167
18108.26 154
18109.53 165
18110.80 185
18112.07 159
18113.34 166
18114.61 199
18115.88 187
18117.15 146
18118.43 150
18119.70 155
18120.97 165
18122.24 170
18123.51 161
18124.78 148
18126.05 189
18127.32 155
18128.59 162
18129.86 183
18131.14 174
18132.41 158
18133.68 181
18134.95 178
18136.22 166
18137.49 153
18138.76 155
18140.04 150
18141.31 172
18142.58 177
18143.85 184
18145.12 163
18146.39 167
18147.67 183
18148.94 171
18150.21 186
18151.48 163
18152.75 173
18154.02 161
18155.30 178
18156.57 161
18157.84 162
18159.11 170
18160.39 150
18161.66 175
18162.93 171
18164.20 188
18165.47 170
18166.75 163
18168.02 177
18169.29 160
18170.56 164
18171.84 172
18173.11 166
18174.38 173
18175.66 151
18176.93 151
18178.20 148
18179.47 170
18180.75 160
18182.02 169
18183.29 174
18184.57 144
18185.84 182
18187.11 161
18188.39 175
18189.66 148
18190.93 190
18192.21 182
18193.48 155
18194.75 168
18196.03 176
18197.30 176
18198.57 153
18199.85 169
18201.12 172
18202.39 192
18203.67 164
18204.94 167
18206.22 172
18207.49 165
18208.76 174
18210.04 179
18211.31 171
18212.59 162
18213.86 171
18215.13 179
18216.41 162
18217.68 173
18218.96 163
18220.23 187
18221.51 160
18222.78 165
18224.05 172
18225.33 168
18226.60 177
18227.88 158
18229.15 162
18230.43 167
18231.70 168
18232.98 176
18234.25 172
18235.53 179
18236.80 146
18238.08 161
18239.35 168
18240.63 160
18241.90 177
18243.18 194
18244.45 182
18245.73 155
18247.00 174
18248.28 163
18249.55 169
18250.83 184
18252.10 164
18253.38 166
18254.65 170
18255.93 163
18257.21 162
18258.48 160
18259.76 163
18261.03 179
18262.31 155
18263.58 174
18264.86 146
18266.14 153
18267.41 172
18268.69 179
18269.96 159
18271.24 156
18272.52 176
18273.79 151
18275.07 164
18276.35 169
18277.62 149
18278.90 160
18280.17 178
18281.45 165
18282.73 160
18284.00 155
18285.28 162
18286.56 194
18287.83 150
18289.11 165
18290.39 148
18291.66 163
18292.94 154
18294.22 151
18295.50 141
18296.77 162
18298.05 164
18299.33 162
18300.60 162
18301.88 172
18303.16 146
18304.43 150
18305.71 178
18306.99 143
18308.27 152
18309.54 150
18310.82 168
18312.10 147
18313.38 154
18314.65 156
18315.93 162
18317.21 138
18318.49 131
18319.77 150
18321.04 158
18322.32 150
18323.60 156
18324.88 159
18326.16 155
18327.43 159
18328.71 161
18329.99 148
18331.27 144
18332.55 142
18333.82 147
18335.10 153
18336.38 144
18337.66 147
18338.94 144
18340.22 153
18341.50 141
18342.77 147
18344.05 148
18345.33 155
18346.61 153
18347.89 156
18349.17 165
18350.45 146
18351.73 139
18353.00 154
18354.28 170
18355.56 145
18356.84 146
18358.12 152
18359.40 148
18360.68 140
18361.96 145
18363.24 150
18364.52 154
18365.80 166
18367.08 154
18368.36 134
18369.64 152
18370.91 139
18372.19 149
18373.47 163
18374.75 154
18376.03 157
18377.31 156
18378.59 145
18379.87 140
18381.15 156
18382.43 155
18383.71 142
18384.99 152
18386.27 154
18387.55 148
18388.83 148
18390.11 150
18391.39 173
18392.67 151
18393.95 128
18395.24 130
18396.52 149
18397.80 170
18399.08 151
18400.36 133
18401.64 152
18402.92 144
18404.20 159
18405.48 160
18406.76 154
18408.04 145
18409.32 151
18410.60 164
18411.89 135
18413.17 127
18414.45 144
18415.73 170
18417.01 160
18418.29 150
18419.57 137
18420.85 157
18422.13 156
18423.42 152
18424.70 165
18425.98 164
18427.26 162
18428.54 149
18429.82 151
18431.11 147
18432.39 170
18433.67 163
18434.95 141
18436.23 153
18437.51 162
18438.80 142
18440.08 157
18441.36 137
18442.64 154
18443.93 164
18445.21 149
18446.49 160
18447.77 166
18449.05 162
18450.34 148
18451.62 143
18452.90 136
18454.18 163
18455.47 156
18456.75 159
18458.03 172
18459.31 149
18460.60 153
18461.88 152
18463.16 156
18464.45 133
18465.73 137
18467.01 159
18468.29 157
18469.58 148
18470.86 142
18472.14 139
18473.43 147
18474.71 167
18475.99 167
18477.28 158
18478.56 149
18479.84 154
18481.13 144
18482.41 161
18483.69 161
18484.98 161
18486.26 152
18487.54 137
18488.83 148
18490.11 155
18491.40 156
18492.68 162
18493.96 162
18495.25 132
18496.53 143
18497.81 143
18499.10 138
18500.38 150
18501.67 136
18502.95 143
18504.24 140
18505.52 145
18506.80 147
18508.09 128
18509.37 136
18510.66 152
18511.94 145
18513.23 152
18514.51 145
18515.80 161
18517.08 151
18518.37 136
18519.65 174
18520.93 165
18522.22 149
18523.50 156
18524.79 155
18526.07 143
18527.36 144
18528.64 133
18529.93 130
18531.21 141
18532.50 142
18533.79 153
18535.07 150
18536.36 161
18537.64 162
18538.93 161
18540.21 153
18541.50 154
18542.78 151
18544.07 148
18545.35 150
18546.64 144
18547.93 158
18549.21 169
18550.50 163
18551.78 144
18553.07 142
18554.36 171
18555.64 183
18556.93 158
18558.21 146
18559.50 179
18560.79 132
18562.07 142
18563.36 149
18564.64 145
18565.93 162
18567.22 157
18568.50 157
18569.79 165
18571.08 179
18572.36 155
18573.65 158
18574.94 155
18576.22 168
18577.51 167
18578.80 156
18580.08 148
18581.37 155
18582.66 165
18583.95 202
18585.23 184
18586.52 166
18587.81 164
18589.09 169
18590.38 161
18591.67 145
18592.96 143
18594.24 177
18595.53 160
18596.82 146
18598.11 174
18599.39 159
18600.68 148
18601.97 157
18603.26 148
18604.54 162
18605.83 147
18607.12 151
18608.41 158
18609.69 161
18610.98 155
18612.27 170
18613.56 177
18614.85 162
18616.13 153
18617.42 157
18618.71 150
18620.00 156
18621.29 151
18622.58 157
18623.86 166
18625.15 144
18626.44 162
18627.73 177
18629.02 160
18630.31 158
18631.60 145
18632.88 149
18634.17 157
18635.46 161
18636.75 178
18638.04 151
18639.33 151
18640.62 139
18641.91 174
18643.20 142
18644.48 152
18645.77 148
18647.06 153
18648.35 159
18649.64 153
18650.93 163
18652.22 148
18653.51 137
18654.80 127
18656.09 153
18657.38 155
18658.67 155
18659.96 155
18661.25 144
18662.54 140
18663.83 146
18665.12 159
18666.41 142
18667.70 135
18668.99 148
18670.28 126
18671.57 132
18672.86 157
18674.15 149
18675.44 153
18676.73 141
18678.02 134
18679.31 151
18680.60 140
18681.89 157
18683.18 169
18684.47 151
18685.76 162
18687.05 141
18688.34 139
18689.63 153
18690.92 164
18692.21 151
18693.50 135
18694.79 160
18696.08 148
18697.38 159
18698.67 158
18699.96 153
18701.25 148
18702.54 131
18703.83 167
18705.12 141
18706.41 143
18707.70 141
18709.00 139
18710.29 152
18711.58 149
18712.87 170
18714.16 176
18715.45 147
18716.74 147
18718.04 143
18719.33 135
18720.62 134
18721.91 130
18723.20 144
18724.50 138
18725.79 132
18727.08 122
18728.37 135
18729.66 156
18730.96 145
18732.25 124
18733.54 162
18734.83 150
18736.12 149
18737.42 159
18738.71 137
18740.00 128
18741.29 127
18742.59 143
18743.88 148
18745.17 131
18746.46 141
18747.76 153
18749.05 156
18750.34 134
18751.63 136
18752.93 166
18754.22 139
18755.51 157
18756.81 159
18758.10 159
18759.39 123
18760.69 147
18761.98 147
18763.27 168
18764.56 135
18765.86 132
18767.15 143
18768.44 150
18769.74 128
18771.03 125
18772.33 144
18773.62 137
18774.91 153
18776.21 134
18777.50 139
18778.79 117
18780.09 133
18781.38 145
18782.67 159
18783.97 148
18785.26 139
18786.56 143
18787.85 127
18789.14 131
18790.44 126
18791.73 140
18793.03 137
18794.32 153
18795.62 140
18796.91 146
18798.20 126
18799.50 153
18800.79 153
18802.09 124
18803.38 141
18804.68 150
18805.97 146
18807.27 126
18808.56 135
18809.86 123
18811.15 131
18812.45 143
18813.74 152
18815.04 144
18816.33 133
18817.63 131
18818.92 170
18820.22 177
18821.51 134
18822.81 124
18824.10 140
18825.40 157
18826.69 154
18827.99 155
18829.28 141
18830.58 142
18831.87 138
18833.17 132
18834.47 155
18835.76 147
18837.06 154
18838.35 142
18839.65 148
18840.95 145
18842.24 133
18843.54 141
18844.83 157
18846.13 123
18847.43 141
18848.72 144
18850.02 129
18851.31 131
18852.61 131
18853.91 146
18855.20 142
18856.50 148
18857.80 149
18859.09 144
18860.39 142
18861.69 134
18862.98 152
18864.28 135
18865.58 129
18866.87 139
18868.17 149
18869.47 155
18870.76 144
18872.06 145
18873.36 144
18874.65 142
18875.95 150
18877.25 146
18878.54 140
18879.84 141
18881.14 146
18882.44 152
18883.73 147
18885.03 138
18886.33 137
18887.63 155
18888.92 149
18890.22 157
18891.52 147
18892.82 123
18894.11 144
18895.41 147
18896.71 137
18898.01 135
18899.31 148
18900.60 139
18901.90 141
18903.20 137
18904.50 124
18905.80 139
18907.09 141
18908.39 144
18909.69 134
18910.99 139
18912.29 131
18913.59 148
18914.88 154
18916.18 151
18917.48 147
18918.78 169
18920.08 149
18921.38 134
18922.67 152
18923.97 145
18925.27 156
18926.57 148
18927.87 126
18929.17 141
18930.47 151
18931.77 152
18933.07 140
18934.37 125
18935.66 149
18936.96 147
18938.26 125
18939.56 137
18940.86 155
18942.16 137
18943.46 153
18944.76 150
18946.06 148
18947.36 154
18948.66 159
18949.96 149
18951.26 129
18952.56 136
18953.86 135
18955.16 152
18956.46 128
18957.76 143
18959.06 130
18960.36 157
18961.66 141
18962.96 149
18964.26 129
18965.56 142
18966.86 125
18968.16 152
18969.46 155
18970.76 131
18972.06 135
18973.36 138
18974.66 138
18975.96 139
18977.26 126
18978.56 146
18979.86 144
18981.16 154
18982.46 150
18983.76 129
18985.06 153
18986.37 141
18987.67 131
18988.97 142
18990.27 134
18991.57 137
18992.87 147
18994.17 145
18995.47 133
18996.77 118
18998.07 148
18999.38 164
19000.68 158
19001.98 135
19003.28 154
19004.58 167
19005.88 161
19007.18 143
19008.49 154
19009.79 142
19011.09 147
19012.39 168
19013.69 160
19015.00 136
19016.30 140
19017.60 140
19018.90 143
19020.20 144
19021.51 124
19022.81 127
19024.11 127
19025.41 148
19026.71 136
19028.02 133
19029.32 139
19030.62 135
19031.92 137
19033.23 134
19034.53 129
19035.83 129
19037.13 142
19038.44 137
19039.74 142
19041.04 135
19042.34 137
19043.65 146
19044.95 110
19046.25 136
19047.56 130
19048.86 134
19050.16 141
19051.47 136
19052.77 127
19054.07 132
19055.37 141
19056.68 123
19057.98 138
19059.28 113
19060.59 123
19061.89 116
19063.20 117
19064.50 140
19065.80 166
19067.11 135
19068.41 149
19069.71 143
19071.02 146
19072.32 137
19073.62 139
19074.93 123
19076.23 130
19077.54 134
19078.84 136
19080.14 138
19081.45 128
19082.75 130
19084.06 122
19085.36 149
19086.67 134
19087.97 140
19089.27 139
19090.58 148
19091.88 128
19093.19 133
19094.49 139
19095.80 138
19097.10 145
19098.41 135
19099.71 113
19101.02 143
19102.32 139
19103.63 146
19104.93 144
19106.24 116
19107.54 158
19108.85 136
19110.15 148
19111.46 134
19112.76 113
19114.07 129
19115.37 145
19116.68 130
19117.98 137
19119.29 137
19120.59 135
19121.90 134
19123.20 122
19124.51 125
19125.82 133
19127.12 120
19128.43 136
19129.73 142
19131.04 140
19132.34 116
19133.65 148
19134.96 138
19136.26 133
19137.57 119
19138.87 136
19140.18 117
19141.49 134
19142.79 132
19144.10 127
19145.41 126
19146.71 131
19148.02 152
19149.32 139
19150.63 147
19151.94 129
19153.24 115
19154.55 128
19155.86 145
19157.16 119
19158.47 125
19159.78 141
19161.08 142
19162.39 142
19163.70 148
19165.01 136
19166.31 142
19167.62 133
19168.93 129
19170.23 135
19171.54 137
19172.85 153
19174.16 120
19175.46 127
19176.77 149
19178.08 141
19179.39 138
19180.69 138
19182.00 121
19183.31 129
19184.62 139
19185.92 149
19187.23 148
19188.54 135
19189.85 133
19191.15 133
19192.46 133
19193.77 152
19195.08 126
19196.39 130
19197.69 141
19199.00 155
19200.31 136
19201.62 127
19202.93 130
19204.24 131
19205.54 142
19206.85 136
19208.16 140
19209.47 133
19210.78 129
19212.09 122
19213.40 145
19214.70 128
19216.01 147
19217.32 138
19218.63 137
19219.94 138
19221.25 124
19222.56 137
19223.87 121
19225.18 139
19226.48 148
19227.79 142
19229.10 128
19230.41 136
19231.72 127
19233.03 138
19234.34 126
19235.65 137
19236.96 135
19238.27 133
19239.58 134
19240.89 140
19242.20 141
19243.51 129
19244.82 139
19246.13 138
19247.44 156
19248.75 135
19250.06 148
19251.37 133
19252.67 137
19253.98 143
19255.30 150
19256.61 121
19257.92 139
19259.23 143
19260.54 162
19261.85 137
19263.16 138
19264.47 135
19265.78 135
19267.09 138
19268.40 143
19269.71 133
19271.02 124
19272.33 123
19273.64 126
19274.95 134
19276.26 126
19277.57 133
19278.88 132
19280.19 150
19281.51 149
19282.82 119
19284.13 117
19285.44 103
19286.75 140
19288.06 144
19289.37 115
19290.68 129
19291.99 130
19293.31 110
19294.62 153
19295.93 142
19297.24 145
19298.55 140
19299.86 149
19301.18 134
19302.49 137
19303.80 124
19305.11 135
19306.42 123
19307.73 106
19309.05 131
19310.36 123
19311.67 122
19312.98 118
19314.29 151
19315.61 139
19316.92 115
19318.23 142
19319.54 121
19320.85 120
19322.17 115
19323.48 131
19324.79 145
19326.10 154
19327.42 120
19328.73 143
19330.04 121
19331.35 137
19332.67 126
19333.98 146
19335.29 134
19336.61 125
19337.92 122
19339.23 140
19340.54 125
19341.86 127
19343.17 127
19344.48 125
19345.80 125
19347.11 123
19348.42 114
19349.74 138
19351.05 138
19352.36 123
19353.68 126
19354.99 130
19356.30 140
19357.62 131
19358.93 141
19360.24 119
19361.56 126
19362.87 145
19364.19 127
19365.50 132
19366.81 138
19368.13 134
19369.44 129
19370.75 126
19372.07 99
19373.38 115
19374.70 125
19376.01 132
19377.33 115
19378.64 130
19379.95 125
19381.27 134
19382.58 122
19383.90 119
19385.21 143
19386.53 154
19387.84 149
19389.16 129
19390.47 132
19391.78 128
19393.10 133
19394.41 117
19395.73 133
19397.04 109
19398.36 123
19399.67 123
19400.99 114
19402.30 127
19403.62 134
19404.93 131
19406.25 139
19407.56 122
19408.88 122
19410.20 150
19411.51 125
19412.83 142
19414.14 129
19415.46 119
19416.77 107
19418.09 127
19419.40 116
19420.72 121
19422.03 119
19423.35 127
19424.67 142
19425.98 125
19427.30 127
19428.61 125
19429.93 153
19431.25 120
19432.56 136
19433.88 116
19435.19 122
19436.51 117
19437.83 127
19439.14 136
19440.46 140
19441.78 116
19443.09 115
19444.41 126
19445.73 130
19447.04 115
19448.36 128
19449.68 148
19450.99 127
19452.31 136
19453.63 128
19454.94 148
19456.26 128
19457.58 115
19458.89 100
19460.21 119
19461.53 133
19462.84 132
19464.16 132
19465.48 128
19466.80 129
19468.11 128
19469.43 144
19470.75 113
19472.07 142
19473.38 115
19474.70 120
19476.02 123
19477.34 124
19478.65 129
19479.97 137
19481.29 121
19482.61 119
19483.92 127
19485.24 124
19486.56 113
19487.88 125
19489.20 142
19490.51 121
19491.83 130
19493.15 130
19494.47 143
19495.79 116
19497.10 123
19498.42 128
19499.74 132
19501.06 123
19502.38 121
19503.70 127
19505.02 121
19506.33 124
19507.65 117
19508.97 134
19510.29 113
19511.61 123
19512.93 117
19514.25 123
19515.57 127
19516.88 132
19518.20 106
19519.52 125
19520.84 122
19522.16 133
19523.48 133
19524.80 130
19526.12 109
19527.44 122
19528.76 137
19530.08 111
19531.40 118
19532.71 119
19534.03 124
19535.35 116
19536.67 135
19537.99 111
19539.31 128
19540.63 127
19541.95 121
19543.27 118
19544.59 98
19545.91 111
19547.23 128
19548.55 119
19549.87 109
19551.19 117
19552.51 115
19553.83 117
19555.15 122
19556.47 142
19557.79 117
19559.11 112
19560.43 106
19561.75 116
19563.08 117
19564.40 114
19565.72 116
19567.04 106
19568.36 121
19569.68 114
19571.00 132
19572.32 137
19573.64 110
19574.96 112
19576.28 122
19577.60 122
19578.92 109
19580.25 123
19581.57 122
19582.89 132
19584.21 126
19585.53 126
19586.85 125
19588.17 115
19589.49 113
19590.82 121
19592.14 101
19593.46 111
19594.78 130
19596.10 129
19597.42 111
19598.75 121
19600.07 140
19601.39 141
19602.71 123
19604.03 109
19605.35 113
19606.68 107
19608.00 131
19609.32 143
19610.64 164
19611.96 110
19613.29 118
19614.61 118
19615.93 125
19617.25 121
19618.58 120
19619.90 126
19621.22 115
19622.54 119
19623.87 117
19625.19 114
19626.51 115
19627.83 125
19629.16 146
19630.48 120
19631.80 112
19633.13 107
19634.45 135
19635.77 124
19637.09 130
19638.42 130
19639.74 115
19641.06 130
19642.39 116
19643.71 111
19645.03 115
19646.36 129
19647.68 121
19649.00 114
19650.33 136
19651.65 125
19652.97 123
19654.30 125
19655.62 128
19656.94 126
19658.27 121
19659.59 114
19660.92 139
19662.24 120
19663.56 112
19664.89 111
19666.21 127
19667.54 110
19668.86 130
19670.18 133
19671.51 125
19672.83 128
19674.16 119
19675.48 131
19676.80 114
19678.13 142
19679.45 122
19680.78 131
19682.10 101
19683.43 113
19684.75 135
19686.08 117
19687.40 132
19688.73 117
19690.05 122
19691.38 128
19692.70 135
19694.02 134
19695.35 114
19696.67 110
19698.00 123
19699.33 121
19700.65 143
19701.98 119
19703.30 125
19704.63 122
19705.95 128
19707.28 128
19708.60 128
19709.93 130
19711.25 131
19712.58 117
19713.90 110
19715.23 116
19716.56 108
19717.88 114
19719.21 106
19720.53 98
19721.86 115
19723.18 123
19724.51 144
19725.84 120
19727.16 113
19728.49 112
19729.81 108
19731.14 112
19732.47 116
19733.79 103
19735.12 110
19736.45 127
19737.77 125
19739.10 132
19740.42 117
19741.75 117
19743.08 136
19744.40 125
19745.73 126
19747.06 124
19748.38 143
19749.71 127
19751.04 105
19752.37 106
19753.69 127
19755.02 117
19756.35 113
19757.67 110
19759.00 112
19760.33 107
19761.65 109
19762.98 127
19764.31 120
19765.64 121
19766.96 118
19768.29 108
19769.62 110
19770.95 133
19772.27 110
19773.60 120
19774.93 114
19776.26 113
19777.58 106
19778.91 116
19780.24 126
19781.57 120
19782.90 105
19784.22 110
19785.55 131
19786.88 124
19788.21 127
19789.54 123
19790.86 131
19792.19 118
19793.52 142
19794.85 124
19796.18 118
19797.51 114
19798.83 114
19800.16 146
19801.49 124
19802.82 143
19804.15 117
19805.48 104
19806.81 117
19808.13 108
19809.46 120
19810.79 124
19812.12 100
19813.45 100
19814.78 126
19816.11 113
19817.44 96
19818.77 132
19820.10 130
19821.42 118
19822.75 115
19824.08 118
19825.41 115
19826.74 120
19828.07 111
19829.40 113
19830.73 117
19832.06 118
19833.39 122
19834.72 106
19836.05 120
19837.38 110
19838.71 117
19840.04 132
19841.37 124
19842.70 121
19844.03 103
19845.36 112
19846.69 103
19848.02 109
19849.35 128
19850.68 105
19852.01 117
19853.34 112
19854.67 116
19856.00 113
19857.33 98
19858.66 115
19859.99 118
19861.32 113
19862.65 123
19863.98 110
19865.31 111
19866.64 135
19867.97 119
19869.30 111
19870.64 127
19871.97 122
19873.30 101
19874.63 97
19875.96 107
19877.29 115
19878.62 116
19879.95 121
19881.28 125
19882.62 115
19883.95 127
19885.28 125
19886.61 140
19887.94 139
19889.27 106
19890.60 136
19891.94 127
19893.27 122
19894.60 120
19895.93 114
19897.26 114
19898.59 131
19899.93 122
19901.26 101
19902.59 129
19903.92 118
19905.25 116
19906.59 102
19907.92 125
19909.25 115
19910.58 134
19911.91 127
19913.25 102
19914.58 112
19915.91 114
19917.24 121
19918.58 117
19919.91 133
19921.24 123
19922.57 131
19923.91 132
19925.24 134
19926.57 120
19927.90 133
19929.24 117
19930.57 121
19931.90 125
19933.24 122
19934.57 123
19935.90 119
19937.23 117
19938.57 133
19939.90 118
19941.23 135
19942.57 127
19943.90 107
19945.23 130
19946.57 113
19947.90 126
19949.23 100
19950.57 114
19951.90 127
19953.24 129
19954.57 117
19955.90 91
19957.24 118
19958.57 126
19959.90 141
19961.24 125
19962.57 142
19963.91 128
19965.24 152
19966.57 124
19967.91 123
19969.24 125
19970.58 123
19971.91 116
19973.24 106
19974.58 100
19975.91 112
19977.25 126
19978.58 125
19979.92 105
19981.25 138
19982.59 113
19983.92 131
19985.26 117
19986.59 110
19987.92 107
19989.26 121
19990.59 136
19991.93 127
19993.26 113
19994.60 113
19995.93 101
19997.27 117
19998.60 138
19999.94 117
20001.28 132
20002.61 121
20003.95 128
20005.28 149
20006.62 114
20007.95 123
20009.29 129
20010.62 132
20011.96 132
20013.29 125
20014.63 121
20015.97 132
20017.30 125
20018.64 129
20019.97 146
20021.31 133
20022.64 141
20023.98 132
20025.32 140
20026.65 127
20027.99 146
20029.32 134
20030.66 130
20032.00 145
20033.33 133
20034.67 132
20036.01 116
20037.34 135
20038.68 159
20040.02 135
20041.35 145
20042.69 131
20044.03 123
20045.36 155
20046.70 120
20048.04 121
20049.37 128
20050.71 135
20052.05 163
20053.38 133
20054.72 140
20056.06 127
20057.39 132
20058.73 135
20060.07 154
20061.41 146
20062.74 147
20064.08 149
20065.42 145
20066.76 118
20068.09 142
20069.43 138
20070.77 137
20072.11 127
20073.44 120
20074.78 132
20076.12 140
20077.46 119
20078.79 133
20080.13 127
20081.47 115
20082.81 119
20084.15 124
20085.48 139
20086.82 125
20088.16 139
20089.50 116
20090.84 152
20092.17 122
20093.51 120
20094.85 147
20096.19 133
20097.53 143
20098.87 123
20100.20 123
20101.54 125
20102.88 128
20104.22 131
20105.56 144
20106.90 125
20108.24 128
20109.58 126
20110.91 131
20112.25 117
20113.59 132
20114.93 135
20116.27 127
20117.61 136
20118.95 134
20120.29 111
20121.63 133
20122.97 139
20124.31 123
20125.65 124
20126.98 120
20128.32 112
20129.66 115
20131.00 120
20132.34 135
20133.68 136
20135.02 137
20136.36 128
