# Supplementary material for: MALDI-TOF MS typing enables the classification of brewing yeasts of the genus Saccharomyces to major beer styles
Source: PLoS One. 2017 Aug 9;12(8):e0181694. doi: 10.1371/journal.pone.0181694 (PMC5549903; doi:10.1371/journal.pone.0181694)
Supplement: S17 File — The directory includes 90 raw files and was zipped to “.zip”; the folder has three strains with 30 spectra per strain; S1 Text explains the raw files with an example and Table 1 represents the yeast strains used within the experiment. (ZIP) [file pone.0181694.s020.zip › 49-51/30811-PIBB121-Dias-Dias-Dias-YPG-18h-E-E_2016-10-03_5_0_F1_1.dat]

1998.43 1899
1998.85 1840
1999.27 1776
1999.69 1775
2000.11 1817
2000.54 1787
2000.96 1792
2001.38 1746
2001.80 1663
2002.23 1727
2002.65 1785
2003.07 1747
2003.49 1815
2003.92 1822
2004.34 1834
2004.76 1763
2005.18 1877
2005.61 1905
2006.03 1948
2006.45 1917
2006.87 1869
2007.30 1871
2007.72 1810
2008.14 1807
2008.57 1810
2008.99 1834
2009.41 1622
2009.84 1696
2010.26 1649
2010.68 1698
2011.11 1678
2011.53 1626
2011.95 1516
2012.38 1548
2012.80 1633
2013.22 1659
2013.65 1667
2014.07 1623
2014.49 1631
2014.92 1697
2015.34 1721
2015.77 1682
2016.19 1698
2016.61 1719
2017.04 1767
2017.46 1692
2017.89 1714
2018.31 1812
2018.73 1771
2019.16 1683
2019.58 1628
2020.01 1565
2020.43 1664
2020.85 1700
2021.28 1693
2021.70 1706
2022.13 1652
2022.55 1699
2022.98 1666
2023.40 1628
2023.83 1608
2024.25 1604
2024.68 1593
2025.10 1728
2025.53 1702
2025.95 1723
2026.38 1694
2026.80 1616
2027.23 1712
2027.65 1709
2028.08 1653
2028.50 1767
2028.93 1740
2029.35 1773
2029.78 1783
2030.20 1723
2030.63 1727
2031.05 1821
2031.48 1749
2031.90 1771
2032.33 1773
2032.75 1649
2033.18 1655
2033.61 1743
2034.03 1695
2034.46 1713
2034.88 1770
2035.31 1823
2035.74 1810
2036.16 1763
2036.59 1785
2037.01 1892
2037.44 1854
2037.87 1812
2038.29 1842
2038.72 1804
2039.14 1724
2039.57 1752
2040.00 1747
2040.42 1763
2040.85 1699
2041.28 1686
2041.70 1670
2042.13 1608
2042.56 1609
2042.98 1691
2043.41 1731
2043.84 1628
2044.26 1660
2044.69 1692
2045.12 1710
2045.54 1735
2045.97 1734
2046.40 1728
2046.82 1638
2047.25 1567
2047.68 1616
2048.11 1665
2048.53 1610
2048.96 1534
2049.39 1590
2049.82 1661
2050.24 1574
2050.67 1606
2051.10 1664
2051.53 1601
2051.95 1560
2052.38 1663
2052.81 1716
2053.24 1648
2053.66 1632
2054.09 1697
2054.52 1738
2054.95 1700
2055.38 1723
2055.80 1715
2056.23 1706
2056.66 1715
2057.09 1625
2057.52 1700
2057.94 1705
2058.37 1629
2058.80 1638
2059.23 1707
2059.66 1713
2060.09 1661
2060.51 1672
2060.94 1658
2061.37 1853
2061.80 1890
2062.23 1954
2062.66 2073
2063.09 1996
2063.52 2104
2063.94 2040
2064.37 2113
2064.80 2005
2065.23 1910
2065.66 1980
2066.09 1846
2066.52 1856
2066.95 1823
2067.38 1719
2067.81 1724
2068.24 1726
2068.66 1688
2069.09 1676
2069.52 1685
2069.95 1632
2070.38 1682
2070.81 1694
2071.24 1750
2071.67 1836
2072.10 1809
2072.53 1729
2072.96 1759
2073.39 1770
2073.82 1704
2074.25 1791
2074.68 1861
2075.11 1833
2075.54 1849
2075.97 1775
2076.40 1858
2076.83 1892
2077.26 1933
2077.69 1951
2078.12 1960
2078.55 1964
2078.98 1983
2079.41 1907
2079.84 1764
2080.27 1802
2080.70 1784
2081.14 1777
2081.57 1637
2082.00 1663
2082.43 1751
2082.86 1689
2083.29 1626
2083.72 1653
2084.15 1655
2084.58 1602
2085.01 1663
2085.44 1600
2085.88 1595
2086.31 1631
2086.74 1641
2087.17 1674
2087.60 1728
2088.03 1617
2088.46 1671
2088.89 1752
2089.33 1887
2089.76 1796
2090.19 1745
2090.62 1850
2091.05 1908
2091.48 1955
2091.92 1981
2092.35 1932
2092.78 1954
2093.21 2002
2093.64 1979
2094.07 1924
2094.51 1846
2094.94 1797
2095.37 1710
2095.80 1687
2096.24 1700
2096.67 1733
2097.10 1749
2097.53 1696
2097.96 1626
2098.40 1617
2098.83 1679
2099.26 1645
2099.69 1696
2100.13 1722
2100.56 1661
2100.99 1660
2101.43 1733
2101.86 1689
2102.29 1642
2102.72 1726
2103.16 1660
2103.59 1709
2104.02 1685
2104.46 1677
2104.89 1709
2105.32 1682
2105.76 1684
2106.19 1812
2106.62 1727
2107.05 1754
2107.49 1842
2107.92 1793
2108.36 1756
2108.79 1745
2109.22 1695
2109.66 1674
2110.09 1631
2110.52 1664
2110.96 1641
2111.39 1613
2111.82 1662
2112.26 1617
2112.69 1532
2113.13 1561
2113.56 1579
2113.99 1580
2114.43 1559
2114.86 1503
2115.30 1559
2115.73 1586
2116.16 1582
2116.60 1656
2117.03 1593
2117.47 1646
2117.90 1577
2118.34 1637
2118.77 1601
2119.21 1575
2119.64 1539
2120.07 1595
2120.51 1584
2120.94 1605
2121.38 1699
2121.81 1638
2122.25 1658
2122.68 1677
2123.12 1676
2123.55 1567
2123.99 1650
2124.42 1643
2124.86 1530
2125.29 1484
2125.73 1591
2126.16 1607
2126.60 1593
2127.04 1603
2127.47 1609
2127.91 1574
2128.34 1579
2128.78 1646
2129.21 1710
2129.65 1665
2130.08 1712
2130.52 1744
2130.96 1655
2131.39 1810
2131.83 1932
2132.26 1917
2132.70 1928
2133.14 1914
2133.57 2027
2134.01 1994
2134.44 2068
2134.88 2138
2135.32 2105
2135.75 2055
2136.19 1966
2136.62 1927
2137.06 1942
2137.50 1926
2137.93 1783
2138.37 1748
2138.81 1701
2139.24 1688
2139.68 1583
2140.12 1554
2140.55 1525
2140.99 1553
2141.43 1501
2141.86 1482
2142.30 1529
2142.74 1578
2143.18 1556
2143.61 1521
2144.05 1568
2144.49 1608
2144.92 1635
2145.36 1661
2145.80 1704
2146.24 1710
2146.67 1783
2147.11 1913
2147.55 1997
2147.99 2030
2148.42 2008
2148.86 2040
2149.30 1952
2149.74 1928
2150.17 1903
2150.61 1883
2151.05 1785
2151.49 1872
2151.92 1854
2152.36 1774
2152.80 1632
2153.24 1595
2153.68 1689
2154.11 1701
2154.55 1589
2154.99 1676
2155.43 1633
2155.87 1674
2156.31 1713
2156.74 1698
2157.18 1716
2157.62 1713
2158.06 1758
2158.50 1735
2158.94 1818
2159.38 1756
2159.81 1725
2160.25 1681
2160.69 1794
2161.13 1819
2161.57 1810
2162.01 1743
2162.45 1721
2162.89 1786
2163.33 1749
2163.76 1807
2164.20 1741
2164.64 1729
2165.08 1701
2165.52 1742
2165.96 1703
2166.40 1799
2166.84 1751
2167.28 1684
2167.72 1768
2168.16 1887
2168.60 1928
2169.04 1888
2169.48 1991
2169.92 1938
2170.36 1985
2170.80 1890
2171.24 1837
2171.68 1900
2172.12 1895
2172.56 1907
2173.00 1960
2173.44 1919
2173.88 1887
2174.32 1900
2174.76 1889
2175.20 1930
2175.64 1830
2176.08 1822
2176.52 1895
2176.96 1975
2177.40 2017
2177.84 1951
2178.28 1966
2178.72 1953
2179.16 1788
2179.60 1831
2180.04 1712
2180.48 1642
2180.92 1610
2181.37 1693
2181.81 1624
2182.25 1647
2182.69 1602
2183.13 1695
2183.57 1736
2184.01 1734
2184.45 1689
2184.89 1762
2185.34 1831
2185.78 1781
2186.22 1780
2186.66 1887
2187.10 1961
2187.54 1943
2187.98 1902
2188.43 1836
2188.87 1879
2189.31 1867
2189.75 1772
2190.19 1729
2190.63 1808
2191.08 1715
2191.52 1826
2191.96 1861
2192.40 1787
2192.84 1735
2193.29 1810
2193.73 1821
2194.17 1852
2194.61 1840
2195.05 1817
2195.50 1815
2195.94 1812
2196.38 1850
2196.82 1811
2197.27 1782
2197.71 1846
2198.15 1849
2198.59 1814
2199.04 1672
2199.48 1726
2199.92 1710
2200.37 1880
2200.81 1784
2201.25 1764
2201.69 1831
2202.14 1824
2202.58 1866
2203.02 1796
2203.47 1821
2203.91 1861
2204.35 1843
2204.80 1821
2205.24 1857
2205.68 1890
2206.13 1907
2206.57 1902
2207.01 1886
2207.46 1930
2207.90 1987
2208.34 2038
2208.79 1933
2209.23 2057
2209.67 1937
2210.12 1969
2210.56 1899
2211.01 1934
2211.45 1817
2211.89 1773
2212.34 1824
2212.78 1825
2213.23 1839
2213.67 1726
2214.11 1754
2214.56 1703
2215.00 1645
2215.45 1670
2215.89 1723
2216.34 1673
2216.78 1679
2217.22 1651
2217.67 1636
2218.11 1691
2218.56 1767
2219.00 1777
2219.45 1772
2219.89 1873
2220.34 1981
2220.78 2113
2221.23 2126
2221.67 2123
2222.12 2220
2222.56 2212
2223.01 2203
2223.45 2182
2223.90 2175
2224.34 2182
2224.79 2069
2225.23 2058
2225.68 2141
2226.12 2029
2226.57 2032
2227.01 1948
2227.46 1966
2227.91 1998
2228.35 1979
2228.80 1926
2229.24 1928
2229.69 1977
2230.13 2114
2230.58 2138
2231.03 2197
2231.47 2181
2231.92 2161
2232.36 2212
2232.81 2236
2233.26 2131
2233.70 2154
2234.15 2167
2234.59 2117
2235.04 2239
2235.49 2274
2235.93 2225
2236.38 2220
2236.83 2171
2237.27 2145
2237.72 2167
2238.17 2095
2238.61 2083
2239.06 1988
2239.51 1991
2239.95 1968
2240.40 1890
2240.85 1930
2241.29 1891
2241.74 1892
2242.19 1831
2242.63 1687
2243.08 1704
2243.53 1736
2243.98 1747
2244.42 1752
2244.87 1753
2245.32 1743
2245.76 1673
2246.21 1716
2246.66 1709
2247.11 1684
2247.55 1762
2248.00 1749
2248.45 1750
2248.90 1721
2249.35 1753
2249.79 1768
2250.24 1680
2250.69 1755
2251.14 1730
2251.58 1714
2252.03 1701
2252.48 1725
2252.93 1639
2253.38 1721
2253.82 1617
2254.27 1683
2254.72 1621
2255.17 1635
2255.62 1613
2256.07 1603
2256.51 1575
2256.96 1660
2257.41 1626
2257.86 1708
2258.31 1767
2258.76 1862
2259.21 1857
2259.65 1806
2260.10 1826
2260.55 1925
2261.00 1959
2261.45 1886
2261.90 1940
2262.35 1917
2262.80 2004
2263.25 2011
2263.69 2084
2264.14 2027
2264.59 1966
2265.04 1944
2265.49 1988
2265.94 2063
2266.39 1943
2266.84 1897
2267.29 2020
2267.74 1994
2268.19 1987
2268.64 1944
2269.09 1899
2269.54 1961
2269.99 1986
2270.44 2013
2270.89 1925
2271.34 1872
2271.79 1796
2272.24 1763
2272.69 1785
2273.14 1838
2273.59 1773
2274.04 1752
2274.49 1759
2274.94 1769
2275.39 1739
2275.84 1658
2276.29 1717
2276.74 1858
2277.19 1932
2277.64 2024
2278.09 1992
2278.54 2051
2278.99 2098
2279.44 1973
2279.89 1913
2280.34 2079
2280.79 1989
2281.25 1891
2281.70 1931
2282.15 1940
2282.60 1969
2283.05 2011
2283.50 1876
2283.95 1971
2284.40 1999
2284.85 2062
2285.31 2022
2285.76 2215
2286.21 2389
2286.66 2565
2287.11 2719
2287.56 2652
2288.01 2788
2288.47 3019
2288.92 3208
2289.37 3287
2289.82 3422
2290.27 3349
2290.72 3337
2291.18 3286
2291.63 3329
2292.08 3286
2292.53 3120
2292.98 3206
2293.44 2950
2293.89 2966
2294.34 2703
2294.79 2693
2295.24 2533
2295.70 2365
2296.15 2274
2296.60 2271
2297.05 2195
2297.51 2166
2297.96 2054
2298.41 2021
2298.86 1918
2299.32 1871
2299.77 1932
2300.22 1844
2300.67 1804
2301.13 1833
2301.58 1786
2302.03 1762
2302.49 1763
2302.94 1797
2303.39 1758
2303.85 1765
2304.30 1809
2304.75 1862
2305.20 1958
2305.66 2049
2306.11 2113
2306.56 2154
2307.02 2269
2307.47 2357
2307.93 2408
2308.38 2421
2308.83 2385
2309.29 2482
2309.74 2497
2310.19 2388
2310.65 2253
2311.10 2251
2311.55 2128
2312.01 2119
2312.46 2050
2312.92 1959
2313.37 2024
2313.82 2076
2314.28 2080
2314.73 2127
2315.19 1973
2315.64 2047
2316.10 2157
2316.55 2142
2317.00 2146
2317.46 2052
2317.91 2142
2318.37 2122
2318.82 2080
2319.28 2138
2319.73 2112
2320.19 2053
2320.64 2027
2321.10 2060
2321.55 1996
2322.01 2022
2322.46 2018
2322.92 2120
2323.37 2088
2323.83 2077
2324.28 2115
2324.74 2142
2325.19 2107
2325.65 2068
2326.10 2074
2326.56 2180
2327.01 2190
2327.47 2171
2327.92 2182
2328.38 2213
2328.83 2177
2329.29 2288
2329.74 2220
2330.20 2212
2330.66 2086
2331.11 2135
2331.57 2035
2332.02 2063
2332.48 1956
2332.94 1931
2333.39 1994
2333.85 1999
2334.30 1966
2334.76 2002
2335.22 1989
2335.67 2059
2336.13 2046
2336.58 2082
2337.04 2058
2337.50 2012
2337.95 2185
2338.41 2205
2338.87 2275
2339.32 2274
2339.78 2292
2340.24 2158
2340.69 2147
2341.15 2061
2341.61 2116
2342.06 2120
2342.52 2077
2342.98 2078
2343.43 2129
2343.89 2016
2344.35 2000
2344.81 2074
2345.26 2049
2345.72 2164
2346.18 2098
2346.63 2023
2347.09 1981
2347.55 2027
2348.01 2033
2348.46 2047
2348.92 1960
2349.38 1981
2349.84 2062
2350.29 2046
2350.75 1953
2351.21 1992
2351.67 2012
2352.13 1974
2352.58 1874
2353.04 1847
2353.50 1887
2353.96 1840
2354.41 1856
2354.87 1927
2355.33 1911
2355.79 1913
2356.25 1909
2356.71 1983
2357.16 1977
2357.62 1885
2358.08 2011
2358.54 2049
2359.00 2034
2359.46 2025
2359.91 1927
2360.37 1946
2360.83 2008
2361.29 2052
2361.75 2045
2362.21 2096
2362.67 2104
2363.13 2130
2363.58 2099
2364.04 2086
2364.50 2142
2364.96 2110
2365.42 2134
2365.88 2042
2366.34 1971
2366.80 1992
2367.26 1971
2367.72 1972
2368.18 1924
2368.64 1937
2369.10 1898
2369.55 1882
2370.01 1878
2370.47 1862
2370.93 1845
2371.39 1866
2371.85 1796
2372.31 1789
2372.77 1815
2373.23 1809
2373.69 1791
2374.15 1808
2374.61 1829
2375.07 1757
2375.53 1796
2375.99 1839
2376.45 1916
2376.91 1909
2377.37 1884
2377.83 1803
2378.29 1737
2378.75 1862
2379.21 1851
2379.68 1854
2380.14 1808
2380.60 1824
2381.06 1820
2381.52 1916
2381.98 1919
2382.44 1952
2382.90 1864
2383.36 1827
2383.82 1886
2384.28 1861
2384.74 1803
2385.20 1833
2385.67 1806
2386.13 1830
2386.59 1805
2387.05 1831
2387.51 1765
2387.97 1851
2388.43 1834
2388.89 1829
2389.36 1823
2389.82 1824
2390.28 1733
2390.74 1738
2391.20 1894
2391.66 1843
2392.13 1856
2392.59 1802
2393.05 1705
2393.51 1682
2393.97 1691
2394.43 1763
2394.90 1622
2395.36 1685
2395.82 1735
2396.28 1694
2396.74 1758
2397.21 1750
2397.67 1679
2398.13 1696
2398.59 1726
2399.06 1716
2399.52 1665
2399.98 1670
2400.44 1696
2400.91 1663
2401.37 1687
2401.83 1681
2402.29 1703
2402.76 1795
2403.22 1843
2403.68 1823
2404.14 1753
2404.61 1805
2405.07 1812
2405.53 1797
2406.00 1842
2406.46 1869
2406.92 1803
2407.39 1750
2407.85 1731
2408.31 1676
2408.78 1746
2409.24 1727
2409.70 1669
2410.17 1725
2410.63 1731
2411.09 1758
2411.56 1755
2412.02 1805
2412.48 1805
2412.95 1726
2413.41 1795
2413.87 1945
2414.34 1973
2414.80 2003
2415.27 2080
2415.73 2059
2416.19 2125
2416.66 2212
2417.12 2172
2417.59 2116
2418.05 2136
2418.51 2101
2418.98 2101
2419.44 2094
2419.91 2071
2420.37 2171
2420.84 2077
2421.30 2183
2421.77 2194
2422.23 2163
2422.69 2091
2423.16 2173
2423.62 2221
2424.09 2297
2424.55 2352
2425.02 2319
2425.48 2332
2425.95 2357
2426.41 2367
2426.88 2330
2427.34 2212
2427.81 2157
2428.27 2041
2428.74 2031
2429.20 2056
2429.67 2082
2430.13 2058
2430.60 1989
2431.07 1892
2431.53 1876
2432.00 1930
2432.46 2007
2432.93 1979
2433.39 1993
2433.86 1930
2434.32 1984
2434.79 2064
2435.26 2147
2435.72 2219
2436.19 2300
2436.65 2393
2437.12 2397
2437.59 2445
2438.05 2491
2438.52 2577
2438.98 2665
2439.45 2655
2439.92 2639
2440.38 2469
2440.85 2518
2441.32 2454
2441.78 2261
2442.25 2166
2442.72 2198
2443.18 2070
2443.65 2066
2444.12 2078
2444.58 1916
2445.05 1989
2445.52 1925
2445.98 1901
2446.45 1857
2446.92 1799
2447.38 1836
2447.85 1821
2448.32 1781
2448.78 1780
2449.25 1806
2449.72 1835
2450.19 1793
2450.65 1797
2451.12 1818
2451.59 1800
2452.06 1784
2452.52 1817
2452.99 1833
2453.46 1823
2453.93 1842
2454.39 1860
2454.86 1890
2455.33 1831
2455.80 1808
2456.26 1720
2456.73 1866
2457.20 1856
2457.67 1804
2458.14 1756
2458.60 1829
2459.07 1854
2459.54 1834
2460.01 1826
2460.48 1942
2460.95 1960
2461.41 1953
2461.88 1940
2462.35 1939
2462.82 1950
2463.29 2069
2463.76 2013
2464.22 1986
2464.69 2067
2465.16 2112
2465.63 2052
2466.10 2000
2466.57 1970
2467.04 1949
2467.51 2000
2467.97 1891
2468.44 1860
2468.91 1864
2469.38 1859
2469.85 1802
2470.32 1749
2470.79 1748
2471.26 1686
2471.73 1740
2472.20 1694
2472.67 1707
2473.14 1803
2473.61 1776
2474.07 1762
2474.54 1930
2475.01 1919
2475.48 1959
2475.95 2027
2476.42 2027
2476.89 2117
2477.36 2150
2477.83 2189
2478.30 2302
2478.77 2278
2479.24 2274
2479.71 2196
2480.18 2181
2480.65 2141
2481.12 2055
2481.59 1949
2482.06 1982
2482.53 1867
2483.00 1780
2483.47 1822
2483.95 1843
2484.42 1789
2484.89 1764
2485.36 1756
2485.83 1695
2486.30 1707
2486.77 1844
2487.24 1768
2487.71 1813
2488.18 1841
2488.65 1868
2489.12 1821
2489.59 1896
2490.07 2057
2490.54 2088
2491.01 2052
2491.48 2173
2491.95 2133
2492.42 2057
2492.89 1994
2493.36 1933
2493.84 1967
2494.31 1985
2494.78 1958
2495.25 1878
2495.72 1912
2496.19 1886
2496.66 1914
2497.14 1845
2497.61 1899
2498.08 1830
2498.55 1808
2499.02 1776
2499.50 1730
2499.97 1820
2500.44 1786
2500.91 1734
2501.38 1844
2501.86 1835
2502.33 1916
2502.80 1959
2503.27 1940
2503.74 1961
2504.22 1976
2504.69 2078
2505.16 2146
2505.63 2239
2506.11 2185
2506.58 2255
2507.05 2352
2507.52 2346
2508.00 2357
2508.47 2244
2508.94 2173
2509.42 2196
2509.89 2190
2510.36 2154
2510.83 2136
2511.31 2015
2511.78 1994
2512.25 2037
2512.73 2014
2513.20 2012
2513.67 1933
2514.15 1793
2514.62 1846
2515.09 1931
2515.57 1947
2516.04 1985
2516.51 1879
2516.99 1885
2517.46 1933
2517.94 1988
2518.41 2016
2518.88 1962
2519.36 1997
2519.83 1873
2520.30 1891
2520.78 1990
2521.25 1841
2521.73 1814
2522.20 1868
2522.67 1863
2523.15 1843
2523.62 1874
2524.10 1861
2524.57 1844
2525.05 1798
2525.52 1818
2525.99 1694
2526.47 1728
2526.94 1769
2527.42 1771
2527.89 1804
2528.37 1846
2528.84 1931
2529.32 1906
2529.79 2008
2530.27 1939
2530.74 1920
2531.22 1957
2531.69 1935
2532.17 1979
2532.64 1967
2533.12 1992
2533.59 2089
2534.07 2080
2534.54 2065
2535.02 2161
2535.49 2213
2535.97 2082
2536.44 2157
2536.92 2150
2537.39 2149
2537.87 2141
2538.34 2078
2538.82 2034
2539.30 2109
2539.77 2068
2540.25 2047
2540.72 2072
2541.20 1891
2541.68 1921
2542.15 1925
2542.63 1873
2543.10 1875
2543.58 1945
2544.06 1981
2544.53 1974
2545.01 2065
2545.48 2047
2545.96 1989
2546.44 2042
2546.91 1977
2547.39 2076
2547.87 2085
2548.34 2133
2548.82 2169
2549.30 2202
2549.77 2111
2550.25 2099
2550.73 2144
2551.20 2212
2551.68 2241
2552.16 2273
2552.63 2306
2553.11 2382
2553.59 2400
2554.06 2300
2554.54 2330
2555.02 2386
2555.50 2231
2555.97 2199
2556.45 2222
2556.93 2045
2557.40 2044
2557.88 2059
2558.36 1954
2558.84 1969
2559.31 1881
2559.79 1912
2560.27 1932
2560.75 1911
2561.23 1862
2561.70 1902
2562.18 1872
2562.66 1812
2563.14 1907
2563.61 1898
2564.09 1785
2564.57 1813
2565.05 1832
2565.53 1848
2566.00 1894
2566.48 1884
2566.96 1848
2567.44 1847
2567.92 1818
2568.40 1848
2568.87 1953
2569.35 1830
2569.83 1841
2570.31 1866
2570.79 1886
2571.27 1864
2571.75 1788
2572.22 1875
2572.70 1923
2573.18 1882
2573.66 1865
2574.14 1893
2574.62 1928
2575.10 1880
2575.58 1944
2576.06 1915
2576.54 1934
2577.01 1813
2577.49 1789
2577.97 1835
2578.45 1866
2578.93 1872
2579.41 1879
2579.89 1848
2580.37 1831
2580.85 1838
2581.33 1906
2581.81 1829
2582.29 1829
2582.77 1753
2583.25 1718
2583.73 1792
2584.21 1780
2584.69 1898
2585.17 1768
2585.65 1721
2586.13 1759
2586.61 1744
2587.09 1798
2587.57 1764
2588.05 1855
2588.53 1974
2589.01 1918
2589.49 1866
2589.97 1925
2590.45 1823
2590.93 1953
2591.41 1974
2591.89 1987
2592.37 1955
2592.85 1983
2593.33 2018
2593.81 1933
2594.30 1898
2594.78 1913
2595.26 1935
2595.74 1880
2596.22 1874
2596.70 1912
2597.18 1874
2597.66 1860
2598.14 1810
2598.62 1821
2599.11 1852
2599.59 1784
2600.07 1773
2600.55 1751
2601.03 1820
2601.51 1803
2601.99 1715
2602.48 1743
2602.96 1801
2603.44 1880
2603.92 1951
2604.40 2021
2604.88 2030
2605.37 2104
2605.85 2131
2606.33 2193
2606.81 2218
2607.29 2213
2607.78 2249
2608.26 2280
2608.74 2214
2609.22 2215
2609.70 2106
2610.19 2052
2610.67 2031
2611.15 2096
2611.63 2078
2612.12 1957
2612.60 1966
2613.08 1949
2613.56 1922
2614.05 1766
2614.53 1772
2615.01 1774
2615.49 1852
2615.98 1816
2616.46 1760
2616.94 1823
2617.43 1760
2617.91 1798
2618.39 1894
2618.87 1807
2619.36 1818
2619.84 1841
2620.32 1877
2620.81 1820
2621.29 1883
2621.77 1852
2622.26 1843
2622.74 1893
2623.22 1903
2623.71 1804
2624.19 1810
2624.67 1733
2625.16 1750
2625.64 1790
2626.13 1786
2626.61 1796
2627.09 1782
2627.58 1822
2628.06 1876
2628.55 1881
2629.03 1805
2629.51 1808
2630.00 1782
2630.48 1827
2630.97 1838
2631.45 1741
2631.93 1735
2632.42 1704
2632.90 1735
2633.39 1757
2633.87 1696
2634.36 1685
2634.84 1756
2635.33 1707
2635.81 1647
2636.29 1779
2636.78 1776
2637.26 1809
2637.75 1834
2638.23 1780
2638.72 1920
2639.20 1864
2639.69 1802
2640.17 1825
2640.66 1824
2641.14 1886
2641.63 1878
2642.11 1789
2642.60 1824
2643.08 1653
2643.57 1751
2644.05 1727
2644.54 1779
2645.03 1749
2645.51 1753
2646.00 1768
2646.48 1756
2646.97 1780
2647.45 1772
2647.94 1808
2648.43 1878
2648.91 1854
2649.40 1776
2649.88 1740
2650.37 1696
2650.85 1732
2651.34 1682
2651.83 1716
2652.31 1780
2652.80 1747
2653.29 1786
2653.77 1786
2654.26 1803
2654.74 1703
2655.23 1732
2655.72 1740
2656.20 1741
2656.69 1815
2657.18 1765
2657.66 1759
2658.15 1736
2658.64 1749
2659.12 1787
2659.61 1748
2660.10 1780
2660.58 1696
2661.07 1776
2661.56 1852
2662.05 1801
2662.53 1752
2663.02 1776
2663.51 1841
2663.99 1841
2664.48 1900
2664.97 1806
2665.46 1957
2665.94 1860
2666.43 1906
2666.92 1889
2667.41 1870
2667.89 1829
2668.38 1888
2668.87 1896
2669.36 1937
2669.84 2025
2670.33 2147
2670.82 2231
2671.31 2231
2671.80 2263
2672.28 2137
2672.77 2202
2673.26 2166
2673.75 2198
2674.24 2153
2674.72 2137
2675.21 2037
2675.70 2087
2676.19 2117
2676.68 2181
2677.17 2185
2677.65 2234
2678.14 2343
2678.63 2281
2679.12 2349
2679.61 2415
2680.10 2516
2680.59 2422
2681.07 2504
2681.56 2528
2682.05 2541
2682.54 2433
2683.03 2261
2683.52 2259
2684.01 2241
2684.50 2194
2684.99 2223
2685.47 2139
2685.96 2148
2686.45 1994
2686.94 1924
2687.43 1934
2687.92 1891
2688.41 1853
2688.90 1888
2689.39 1800
2689.88 1769
2690.37 1809
2690.86 1907
2691.35 1922
2691.84 1896
2692.33 1886
2692.82 1872
2693.31 1917
2693.80 1961
2694.29 1942
2694.78 2057
2695.27 2079
2695.76 2131
2696.25 2422
2696.74 2537
2697.23 2693
2697.72 2881
2698.21 2960
2698.70 3007
2699.19 3098
2699.68 3181
2700.17 3184
2700.66 3025
2701.15 3016
2701.64 2791
2702.13 2725
2702.62 2585
2703.11 2411
2703.61 2271
2704.10 2258
2704.59 2186
2705.08 2159
2705.57 1996
2706.06 1913
2706.55 2014
2707.04 2000
2707.53 1933
2708.02 1804
2708.52 1755
2709.01 1812
2709.50 1728
2709.99 1712
2710.48 1687
2710.97 1704
2711.46 1771
2711.96 1752
2712.45 1775
2712.94 1717
2713.43 1771
2713.92 1721
2714.41 1769
2714.91 1767
2715.40 1714
2715.89 1701
2716.38 1747
2716.87 1765
2717.37 1773
2717.86 1812
2718.35 1846
2718.84 1850
2719.33 1835
2719.83 1879
2720.32 1959
2720.81 1865
2721.30 1935
2721.80 2021
2722.29 1935
2722.78 1928
2723.27 1895
2723.77 1865
2724.26 1874
2724.75 1835
2725.24 1859
2725.74 1917
2726.23 1844
2726.72 1831
2727.22 1801
2727.71 1801
2728.20 1764
2728.70 1840
2729.19 1884
2729.68 1936
2730.18 1879
2730.67 1888
2731.16 1849
2731.65 1911
2732.15 1842
2732.64 1886
2733.14 1861
2733.63 1931
2734.12 1805
2734.62 1949
2735.11 1907
2735.60 1868
2736.10 1911
2736.59 1877
2737.08 1876
2737.58 1915
2738.07 1894
2738.57 1745
2739.06 1898
2739.55 1879
2740.05 1789
2740.54 1757
2741.04 1760
2741.53 1727
2742.03 1721
2742.52 1715
2743.01 1796
2743.51 1725
2744.00 1666
2744.50 1815
2744.99 1758
2745.49 1756
2745.98 1769
2746.48 1800
2746.97 1810
2747.47 1818
2747.96 1723
2748.46 1802
2748.95 1836
2749.45 1790
2749.94 1723
2750.44 1854
2750.93 1811
2751.43 1711
2751.92 1742
2752.42 1859
2752.91 1880
2753.41 1878
2753.90 1928
2754.40 1872
2754.89 1816
2755.39 1860
2755.88 1825
2756.38 1842
2756.87 1773
2757.37 1750
2757.87 1756
2758.36 1760
2758.86 1779
2759.35 1811
2759.85 1747
2760.35 1764
2760.84 1848
2761.34 1763
2761.83 1765
2762.33 1766
2762.83 1738
2763.32 1733
2763.82 1789
2764.31 1792
2764.81 1709
2765.31 1696
2765.80 1762
2766.30 1774
2766.80 1817
2767.29 1783
2767.79 1862
2768.29 1807
2768.78 1823
2769.28 1992
2769.78 1967
2770.27 1917
2770.77 2014
2771.27 2076
2771.76 2004
2772.26 2010
2772.76 2066
2773.26 2041
2773.75 2092
2774.25 2124
2774.75 2159
2775.24 2225
2775.74 2071
2776.24 2170
2776.74 2125
2777.23 1995
2777.73 2062
2778.23 2053
2778.73 2073
2779.22 2034
2779.72 2064
2780.22 2047
2780.72 1969
2781.21 1959
2781.71 1883
2782.21 1937
2782.71 1878
2783.21 1899
2783.70 1872
2784.20 1836
2784.70 1914
2785.20 1909
2785.70 1848
2786.20 1813
2786.69 1876
2787.19 1860
2787.69 1880
2788.19 1790
2788.69 1833
2789.19 1878
2789.68 1912
2790.18 1820
2790.68 1948
2791.18 2001
2791.68 1990
2792.18 2084
2792.68 2169
2793.18 2222
2793.67 2266
2794.17 2428
2794.67 2584
2795.17 2622
2795.67 2716
2796.17 2940
2796.67 2908
2797.17 2899
2797.67 2940
2798.17 2927
2798.67 2923
2799.17 2829
2799.66 2710
2800.16 2673
2800.66 2744
2801.16 2511
2801.66 2348
2802.16 2344
2802.66 2331
2803.16 2331
2803.66 2299
2804.16 2446
2804.66 2498
2805.16 2546
2805.66 2719
2806.16 2822
2806.66 2867
2807.16 3020
2807.66 2968
2808.16 2911
2808.66 2881
2809.16 2727
2809.66 2574
2810.16 2577
2810.66 2487
2811.16 2307
2811.66 2254
2812.17 2184
2812.67 2112
2813.17 2083
2813.67 2106
2814.17 2230
2814.67 2238
2815.17 2143
2815.67 2134
2816.17 2131
2816.67 2204
2817.17 2151
2817.67 1977
2818.18 2037
2818.68 2114
2819.18 2126
2819.68 2100
2820.18 2083
2820.68 2015
2821.18 2057
2821.68 2009
2822.19 2028
2822.69 2055
2823.19 2011
2823.69 2057
2824.19 2027
2824.69 1988
2825.20 2016
2825.70 1958
2826.20 1937
2826.70 2004
2827.20 2002
2827.70 2009
2828.21 1994
2828.71 1999
2829.21 1949
2829.71 1951
2830.22 2012
2830.72 1965
2831.22 1903
2831.72 1973
2832.22 2022
2832.73 1902
2833.23 1965
2833.73 1889
2834.23 1978
2834.74 1954
2835.24 1964
2835.74 1920
2836.24 1913
2836.75 1924
2837.25 1909
2837.75 1876
2838.26 1994
2838.76 1943
2839.26 1830
2839.76 1893
2840.27 1892
2840.77 1882
2841.27 1909
2841.78 1857
2842.28 1915
2842.78 1780
2843.29 1802
2843.79 1842
2844.29 1923
2844.80 1937
2845.30 1870
2845.80 1940
2846.31 1911
2846.81 1962
2847.32 2023
2847.82 2010
2848.32 2009
2848.83 1926
2849.33 1921
2849.83 1825
2850.34 1906
2850.84 1961
2851.35 1818
2851.85 1784
2852.35 1886
2852.86 1917
2853.36 1833
2853.87 1814
2854.37 1814
2854.88 1839
2855.38 1849
2855.88 1906
2856.39 1882
2856.89 1933
2857.40 1904
2857.90 1954
2858.41 1996
2858.91 1970
2859.42 2063
2859.92 1953
2860.43 1997
2860.93 1915
2861.44 1913
2861.94 1865
2862.45 1865
2862.95 1835
2863.46 1827
2863.96 1933
2864.47 1886
2864.97 1760
2865.48 1821
2865.98 1826
2866.49 1793
2866.99 1821
2867.50 1831
2868.00 1950
2868.51 1827
2869.02 1821
2869.52 1941
2870.03 1859
2870.53 1826
2871.04 1775
2871.54 1721
2872.05 1920
2872.56 1889
2873.06 1834
2873.57 1782
2874.07 1861
2874.58 1934
2875.09 1877
2875.59 1891
2876.10 1859
2876.61 1861
2877.11 1848
2877.62 1924
2878.12 2007
2878.63 1969
2879.14 2052
2879.64 2059
2880.15 2024
2880.66 2155
2881.16 2168
2881.67 2277
2882.18 2397
2882.68 2637
2883.19 2799
2883.70 3028
2884.20 3245
2884.71 3399
2885.22 3538
2885.73 3536
2886.23 3636
2886.74 3654
2887.25 3567
2887.75 3378
2888.26 3165
2888.77 3003
2889.28 2837
2889.78 2697
2890.29 2658
2890.80 2562
2891.31 2456
2891.81 2384
2892.32 2252
2892.83 2367
2893.34 2313
2893.84 2290
2894.35 2342
2894.86 2471
2895.37 2456
2895.88 2463
2896.38 2476
2896.89 2588
2897.40 2770
2897.91 2913
2898.42 2945
2898.92 2939
2899.43 2968
2899.94 3075
2900.45 3125
2900.96 3260
2901.47 3133
2901.98 3083
2902.48 3008
2902.99 3053
2903.50 2833
2904.01 2874
2904.52 2707
2905.03 2576
2905.54 2496
2906.04 2514
2906.55 2465
2907.06 2393
2907.57 2279
2908.08 2213
2908.59 2161
2909.10 2094
2909.61 2124
2910.12 2034
2910.63 2110
2911.14 2103
2911.64 2100
2912.15 2176
2912.66 2181
2913.17 2072
2913.68 2120
2914.19 2103
2914.70 2101
2915.21 2036
2915.72 2069
2916.23 1996
2916.74 1972
2917.25 1922
2917.76 1964
2918.27 1981
2918.78 1994
2919.29 2078
2919.80 2198
2920.31 2268
2920.82 2380
2921.33 2517
2921.84 2711
2922.35 2829
2922.86 2979
2923.37 2952
2923.88 2955
2924.39 2922
2924.90 2845
2925.41 2841
2925.92 2759
2926.44 2584
2926.95 2583
2927.46 2499
2927.97 2389
2928.48 2313
2928.99 2257
2929.50 2220
2930.01 2121
2930.52 1967
2931.03 2031
2931.54 2111
2932.05 2103
2932.57 2065
2933.08 1974
2933.59 2097
2934.10 2127
2934.61 2262
2935.12 2157
2935.63 2030
2936.15 2035
2936.66 2149
2937.17 1996
2937.68 2046
2938.19 2052
2938.70 2072
2939.22 2034
2939.73 2055
2940.24 2073
2940.75 2155
2941.26 2190
2941.77 2199
2942.29 2310
2942.80 2336
2943.31 2415
2943.82 2406
2944.34 2430
2944.85 2312
2945.36 2328
2945.87 2299
2946.38 2344
2946.90 2320
2947.41 2253
2947.92 2251
2948.43 2167
2948.95 2175
2949.46 2181
2949.97 2101
2950.48 2079
2951.00 1979
2951.51 2076
2952.02 1987
2952.54 2041
2953.05 1961
2953.56 1903
2954.08 1918
2954.59 1922
2955.10 1873
2955.61 1780
2956.13 1924
2956.64 1928
2957.15 1920
2957.67 2033
2958.18 1965
2958.69 2007
2959.21 2044
2959.72 2050
2960.23 2032
2960.75 2145
2961.26 2211
2961.78 2222
2962.29 2198
2962.80 2204
2963.32 2234
2963.83 2228
2964.35 2117
2964.86 2154
2965.37 2107
2965.89 2107
2966.40 2105
2966.92 2081
2967.43 2065
2967.94 2015
2968.46 1996
2968.97 2014
2969.49 1968
2970.00 1942
2970.52 2000
2971.03 2030
2971.54 2050
2972.06 2076
2972.57 2085
2973.09 2059
2973.60 1979
2974.12 1962
2974.63 2053
2975.15 1892
2975.66 1896
2976.18 2002
2976.69 1984
2977.21 2006
2977.72 2036
2978.24 1944
2978.75 2036
2979.27 2126
2979.78 2096
2980.30 2236
2980.81 2278
2981.33 2187
2981.84 2177
2982.36 2326
2982.88 2331
2983.39 2319
2983.91 2354
2984.42 2442
2984.94 2439
2985.45 2379
2985.97 2417
2986.49 2377
2987.00 2398
2987.52 2372
2988.03 2367
2988.55 2277
2989.07 2224
2989.58 2192
2990.10 2202
2990.61 2150
2991.13 2227
2991.65 2363
2992.16 2372
2992.68 2357
2993.20 2487
2993.71 2646
2994.23 2762
2994.75 2948
2995.26 3016
2995.78 3032
2996.30 3091
2996.81 3281
2997.33 3298
2997.85 3260
2998.36 3369
2998.88 3340
2999.40 3289
2999.91 3401
3000.43 3289
3000.95 3541
3001.46 3767
3001.98 3949
3002.50 4069
3003.02 4196
3003.53 4431
3004.05 4085
3004.57 4187
3005.09 3942
3005.60 3721
3006.12 3566
3006.64 3258
3007.16 3007
3007.67 2766
3008.19 2536
3008.71 2473
3009.23 2406
3009.74 2376
3010.26 2307
3010.78 2383
3011.30 2317
3011.82 2368
3012.33 2322
3012.85 2419
3013.37 2472
3013.89 2486
3014.41 2458
3014.93 2468
3015.44 2572
3015.96 2524
3016.48 2509
3017.00 2554
3017.52 2565
3018.04 2638
3018.55 2645
3019.07 2641
3019.59 2557
3020.11 2555
3020.63 2555
3021.15 2572
3021.67 2639
3022.19 2605
3022.71 2620
3023.22 2719
3023.74 2586
3024.26 2599
3024.78 2498
3025.30 2474
3025.82 2374
3026.34 2344
3026.86 2322
3027.38 2272
3027.90 2212
3028.42 2242
3028.94 2150
3029.46 2116
3029.98 2031
3030.49 2103
3031.01 2173
3031.53 2226
3032.05 2190
3032.57 2248
3033.09 2383
3033.61 2425
3034.13 2423
3034.65 2444
3035.17 2523
3035.69 2493
3036.21 2435
3036.73 2336
3037.25 2317
3037.77 2188
3038.29 2193
3038.81 2203
3039.34 2137
3039.86 2139
3040.38 2211
3040.90 2119
3041.42 2243
3041.94 2257
3042.46 2293
3042.98 2338
3043.50 2350
3044.02 2308
3044.54 2243
3045.06 2256
3045.58 2146
3046.10 2236
3046.63 2114
3047.15 2202
3047.67 2118
3048.19 2043
3048.71 2082
3049.23 2040
3049.75 2074
3050.27 2078
3050.79 2046
3051.32 2027
3051.84 2067
3052.36 2030
3052.88 1901
3053.40 1906
3053.92 1974
3054.45 1978
3054.97 1909
3055.49 1968
3056.01 1955
3056.53 2013
3057.05 1980
3057.58 2005
3058.10 1997
3058.62 1988
3059.14 1995
3059.66 2065
3060.19 2018
3060.71 2023
3061.23 2059
3061.75 2146
3062.28 2120
3062.80 2154
3063.32 2075
3063.84 2096
3064.37 2049
3064.89 2133
3065.41 2109
3065.93 2184
3066.46 2114
3066.98 2082
3067.50 2124
3068.02 2176
3068.55 2142
3069.07 2190
3069.59 2172
3070.12 2210
3070.64 2190
3071.16 2253
3071.69 2264
3072.21 2297
3072.73 2403
3073.26 2406
3073.78 2303
3074.30 2301
3074.83 2304
3075.35 2354
3075.87 2460
3076.40 2380
3076.92 2408
3077.44 2482
3077.97 2648
3078.49 2592
3079.01 2595
3079.54 2652
3080.06 2724
3080.59 2665
3081.11 2609
3081.63 2611
3082.16 2744
3082.68 2730
3083.21 2762
3083.73 2627
3084.25 2603
3084.78 2482
3085.30 2589
3085.83 2548
3086.35 2471
3086.88 2458
3087.40 2559
3087.93 2426
3088.45 2513
3088.97 2560
3089.50 2518
3090.02 2505
3090.55 2603
3091.07 2634
3091.60 2622
3092.12 2689
3092.65 2846
3093.17 2907
3093.70 2925
3094.22 3021
3094.75 3142
3095.27 3283
3095.80 3401
3096.32 3348
3096.85 3628
3097.37 3933
3097.90 4424
3098.43 4704
3098.95 5545
3099.48 6244
3100.00 6994
3100.53 7710
3101.05 8339
3101.58 9017
3102.10 8984
3102.63 8775
3103.16 8474
3103.68 7605
3104.21 6882
3104.73 6235
3105.26 5270
3105.79 4583
3106.31 4179
3106.84 3795
3107.36 3531
3107.89 3444
3108.42 3319
3108.94 3242
3109.47 3214
3110.00 3196
3110.52 3137
3111.05 3160
3111.57 3142
3112.10 2963
3112.63 2728
3113.15 2614
3113.68 2617
3114.21 2541
3114.74 2398
3115.26 2380
3115.79 2272
3116.32 2319
3116.84 2350
3117.37 2330
3117.90 2341
3118.42 2385
3118.95 2512
3119.48 2487
3120.01 2530
3120.53 2542
3121.06 2541
3121.59 2666
3122.11 2620
3122.64 2561
3123.17 2512
3123.70 2432
3124.22 2412
3124.75 2482
3125.28 2467
3125.81 2481
3126.34 2414
3126.86 2382
3127.39 2341
3127.92 2370
3128.45 2295
3128.98 2284
3129.50 2285
3130.03 2317
3130.56 2289
3131.09 2237
3131.62 2278
3132.14 2279
3132.67 2251
3133.20 2197
3133.73 2329
3134.26 2235
3134.79 2234
3135.31 2247
3135.84 2345
3136.37 2395
3136.90 2362
3137.43 2332
3137.96 2362
3138.49 2278
3139.02 2271
3139.54 2262
3140.07 2201
3140.60 2263
3141.13 2364
3141.66 2414
3142.19 2396
3142.72 2348
3143.25 2367
3143.78 2424
3144.31 2446
3144.84 2587
3145.37 2577
3145.89 2616
3146.42 2586
3146.95 2614
3147.48 2672
3148.01 2594
3148.54 2606
3149.07 2651
3149.60 2580
3150.13 2505
3150.66 2447
3151.19 2428
3151.72 2397
3152.25 2417
3152.78 2369
3153.31 2328
3153.84 2425
3154.37 2507
3154.90 2360
3155.43 2482
3155.96 2535
3156.49 2489
3157.02 2362
3157.55 2380
3158.08 2390
3158.61 2296
3159.14 2285
3159.68 2275
3160.21 2185
3160.74 2245
3161.27 2135
3161.80 2131
3162.33 2081
3162.86 2149
3163.39 2153
3163.92 2097
3164.45 2057
3164.98 2097
3165.51 2097
3166.05 2092
3166.58 2036
3167.11 2027
3167.64 2035
3168.17 2127
3168.70 2074
3169.23 1999
3169.76 2016
3170.30 2007
3170.83 2092
3171.36 2044
3171.89 2032
3172.42 2136
3172.95 2065
3173.49 2093
3174.02 2122
3174.55 2138
3175.08 2124
3175.61 2153
3176.15 2189
3176.68 2298
3177.21 2127
3177.74 2167
3178.27 2205
3178.81 2108
3179.34 2098
3179.87 2116
3180.40 2132
3180.93 2090
3181.47 2103
3182.00 2103
3182.53 2006
3183.06 2048
3183.60 2044
3184.13 2032
3184.66 1994
3185.20 1957
3185.73 1942
3186.26 1960
3186.79 1936
3187.33 1981
3187.86 1921
3188.39 2039
3188.93 2002
3189.46 1931
3189.99 1976
3190.52 1986
3191.06 1974
3191.59 2022
3192.12 2040
3192.66 2040
3193.19 1969
3193.72 2035
3194.26 2056
3194.79 2001
3195.33 2005
3195.86 2047
3196.39 2135
3196.93 2123
3197.46 2146
3197.99 2271
3198.53 2338
3199.06 2346
3199.60 2362
3200.13 2335
3200.66 2374
3201.20 2419
3201.73 2387
3202.27 2348
3202.80 2429
3203.33 2337
3203.87 2274
3204.40 2292
3204.94 2297
3205.47 2264
3206.01 2320
3206.54 2371
3207.07 2486
3207.61 2508
3208.14 2718
3208.68 2818
3209.21 2827
3209.75 2760
3210.28 2803
3210.82 2798
3211.35 2698
3211.89 2679
3212.42 2632
3212.96 2508
3213.49 2396
3214.03 2347
3214.56 2307
3215.10 2229
3215.63 2320
3216.17 2253
3216.70 2180
3217.24 2190
3217.78 2194
3218.31 2229
3218.85 2189
3219.38 2121
3219.92 2137
3220.45 2224
3220.99 2229
3221.52 2183
3222.06 2205
3222.60 2287
3223.13 2201
3223.67 2200
3224.20 2227
3224.74 2204
3225.28 2190
3225.81 2190
3226.35 2223
3226.88 2188
3227.42 2097
3227.96 2120
3228.49 2143
3229.03 2149
3229.57 2118
3230.10 2140
3230.64 2146
3231.18 2143
3231.71 2168
3232.25 2178
3232.79 2153
3233.32 2242
3233.86 2198
3234.40 2323
3234.93 2334
3235.47 2421
3236.01 2462
3236.54 2571
3237.08 2576
3237.62 2538
3238.15 2622
3238.69 2524
3239.23 2569
3239.77 2395
3240.30 2477
3240.84 2404
3241.38 2323
3241.92 2289
3242.45 2196
3242.99 2236
3243.53 2292
3244.07 2300
3244.60 2241
3245.14 2171
3245.68 2292
3246.22 2435
3246.75 2386
3247.29 2319
3247.83 2340
3248.37 2368
3248.91 2401
3249.44 2457
3249.98 2484
3250.52 2457
3251.06 2494
3251.60 2471
3252.14 2563
3252.67 2601
3253.21 2727
3253.75 2763
3254.29 2764
3254.83 2866
3255.37 3002
3255.90 3319
3256.44 3412
3256.98 3469
3257.52 3816
3258.06 4129
3258.60 4479
3259.14 4683
3259.68 4913
3260.21 4912
3260.75 5058
3261.29 5132
3261.83 5021
3262.37 4798
3262.91 4647
3263.45 4629
3263.99 4296
3264.53 4238
3265.07 3987
3265.61 3883
3266.15 3628
3266.69 3535
3267.23 3333
3267.76 3161
3268.30 3116
3268.84 3002
3269.38 2826
3269.92 2811
3270.46 2702
3271.00 2689
3271.54 2604
3272.08 2664
3272.62 2685
3273.16 2657
3273.70 2735
3274.24 2753
3274.78 2612
3275.32 2792
3275.86 2707
3276.40 2747
3276.94 2648
3277.48 2634
3278.03 2755
3278.57 2798
3279.11 2684
3279.65 2696
3280.19 2612
3280.73 2653
3281.27 2613
3281.81 2528
3282.35 2620
3282.89 2540
3283.43 2549
3283.97 2557
3284.51 2611
3285.05 2542
3285.60 2464
3286.14 2542
3286.68 2552
3287.22 2588
3287.76 2554
3288.30 2598
3288.84 2612
3289.38 2659
3289.93 2879
3290.47 2959
3291.01 3082
3291.55 3142
3292.09 3367
3292.63 3499
3293.18 3726
3293.72 3965
3294.26 3939
3294.80 3924
3295.34 3974
3295.88 3914
3296.43 3823
3296.97 3611
3297.51 3437
3298.05 3375
3298.59 3167
3299.14 2881
3299.68 2861
3300.22 2876
3300.76 2754
3301.31 2670
3301.85 2703
3302.39 2660
3302.93 2672
3303.48 2568
3304.02 2552
3304.56 2598
3305.10 2569
3305.65 2563
3306.19 2535
3306.73 2675
3307.27 2652
3307.82 2684
3308.36 2646
3308.90 2787
3309.45 2822
3309.99 2774
3310.53 2942
3311.07 2871
3311.62 3054
3312.16 3128
3312.70 3207
3313.25 3343
3313.79 3579
3314.33 3646
3314.88 3616
3315.42 3803
3315.97 3839
3316.51 3767
3317.05 3587
3317.60 3561
3318.14 3509
3318.68 3620
3319.23 3558
3319.77 3429
3320.32 3432
3320.86 3410
3321.40 3477
3321.95 3396
3322.49 3283
3323.04 3205
3323.58 3093
3324.12 3085
3324.67 3003
3325.21 2908
3325.76 2720
3326.30 2788
3326.85 2918
3327.39 2914
3327.93 2819
3328.48 2974
3329.02 3220
3329.57 3600
3330.11 4161
3330.66 4782
3331.20 5742
3331.75 6933
3332.29 8009
3332.84 9130
3333.38 10271
3333.93 11102
3334.47 11755
3335.02 12132
3335.56 11900
3336.11 11499
3336.65 10830
3337.20 9773
3337.74 8582
3338.29 7582
3338.83 6621
3339.38 5810
3339.92 5083
3340.47 4358
3341.02 3915
3341.56 3641
3342.11 3394
3342.65 3214
3343.20 2965
3343.74 2851
3344.29 2833
3344.84 2885
3345.38 2789
3345.93 2789
3346.47 2800
3347.02 2749
3347.57 2748
3348.11 2751
3348.66 2808
3349.21 2874
3349.75 2879
3350.30 2835
3350.84 2978
3351.39 2974
3351.94 2946
3352.48 3030
3353.03 2937
3353.58 2932
3354.12 2902
3354.67 2900
3355.22 2946
3355.76 2779
3356.31 2679
3356.86 2660
3357.40 2643
3357.95 2566
3358.50 2531
3359.05 2407
3359.59 2398
3360.14 2377
3360.69 2431
3361.23 2387
3361.78 2368
3362.33 2432
3362.88 2447
3363.42 2407
3363.97 2429
3364.52 2409
3365.07 2452
3365.61 2403
3366.16 2426
3366.71 2412
3367.26 2421
3367.80 2455
3368.35 2383
3368.90 2413
3369.45 2415
3370.00 2577
3370.54 2656
3371.09 2579
3371.64 2613
3372.19 2747
3372.74 2803
3373.28 2798
3373.83 2757
3374.38 2669
3374.93 2516
3375.48 2472
3376.03 2566
3376.57 2542
3377.12 2330
3377.67 2256
3378.22 2211
3378.77 2155
3379.32 2250
3379.87 2246
3380.42 2178
3380.96 2133
3381.51 2105
3382.06 2196
3382.61 2105
3383.16 2107
3383.71 2090
3384.26 2076
3384.81 2117
3385.36 2074
3385.91 2007
3386.45 2094
3387.00 2091
3387.55 2173
3388.10 2035
3388.65 2069
3389.20 2165
3389.75 2113
3390.30 2258
3390.85 2164
3391.40 2177
3391.95 2236
3392.50 2157
3393.05 2114
3393.60 2062
3394.15 2102
3394.70 2254
3395.25 2177
3395.80 2223
3396.35 2223
3396.90 2146
3397.45 2201
3398.00 2079
3398.55 2113
3399.10 2153
3399.65 2059
3400.20 2158
3400.75 2091
3401.30 2125
3401.85 2116
3402.40 2001
3402.95 1987
3403.50 2014
3404.06 1955
3404.61 2047
3405.16 2068
3405.71 1986
3406.26 1983
3406.81 2006
3407.36 2086
3407.91 2068
3408.46 2059
3409.01 2069
3409.56 2081
3410.12 2123
3410.67 2081
3411.22 2256
3411.77 2243
3412.32 2316
3412.87 2335
3413.42 2270
3413.98 2292
3414.53 2237
3415.08 2187
3415.63 2161
3416.18 2130
3416.73 2040
3417.29 2055
3417.84 1947
3418.39 1967
3418.94 2066
3419.49 2040
3420.05 2070
3420.60 2136
3421.15 2201
3421.70 2303
3422.25 2400
3422.81 2482
3423.36 2457
3423.91 2449
3424.46 2371
3425.01 2284
3425.57 2189
3426.12 2186
3426.67 2116
3427.23 2143
3427.78 2067
3428.33 2103
3428.88 2117
3429.44 2099
3429.99 2134
3430.54 2044
3431.09 2079
3431.65 2070
3432.20 2044
3432.75 2065
3433.31 2109
3433.86 2025
3434.41 1982
3434.97 2086
3435.52 2069
3436.07 2130
3436.63 2155
3437.18 2118
3437.73 1995
3438.29 2024
3438.84 2006
3439.39 2071
3439.95 2034
3440.50 2009
3441.05 2003
3441.61 2014
3442.16 1935
3442.72 1904
3443.27 1873
3443.82 1959
3444.38 2014
3444.93 1900
3445.48 1914
3446.04 1853
3446.59 1975
3447.15 2016
3447.70 2044
3448.26 2059
3448.81 2077
3449.36 1942
3449.92 1956
3450.47 2002
3451.03 2014
3451.58 1934
3452.14 1945
3452.69 1855
3453.25 1819
3453.80 1855
3454.36 1866
3454.91 1868
3455.47 1910
3456.02 1924
3456.58 1956
3457.13 1924
3457.69 1946
3458.24 2075
3458.80 2142
3459.35 2025
3459.91 2073
3460.46 2131
3461.02 2081
3461.57 2073
3462.13 2025
3462.68 2074
3463.24 2170
3463.79 2187
3464.35 2230
3464.90 2170
3465.46 2063
3466.02 2186
3466.57 2158
3467.13 2170
3467.68 2170
3468.24 2223
3468.80 2264
3469.35 2179
3469.91 2231
3470.46 2220
3471.02 2177
3471.58 2205
3472.13 2196
3472.69 2182
3473.24 2198
3473.80 2262
3474.36 2305
3474.91 2269
3475.47 2325
3476.03 2417
3476.58 2417
3477.14 2420
3477.70 2464
3478.25 2505
3478.81 2623
3479.37 2661
3479.92 2713
3480.48 2722
3481.04 2705
3481.59 2705
3482.15 2499
3482.71 2609
3483.26 2644
3483.82 2630
3484.38 2688
3484.94 2771
3485.49 2836
3486.05 2877
3486.61 3133
3487.17 3285
3487.72 3702
3488.28 4023
3488.84 4153
3489.40 4315
3489.95 4638
3490.51 4840
3491.07 4953
3491.63 5064
3492.18 4886
3492.74 4685
3493.30 4613
3493.86 4526
3494.42 4642
3494.97 4612
3495.53 4972
3496.09 5120
3496.65 5400
3497.21 5825
3497.76 6141
3498.32 6435
3498.88 6626
3499.44 7035
3500.00 7406
3500.56 7923
3501.11 8337
3501.67 8833
3502.23 9453
3502.79 10083
3503.35 10384
3503.91 10542
3504.47 10624
3505.03 10335
3505.58 9733
3506.14 9078
3506.70 8343
3507.26 7429
3507.82 6497
3508.38 5801
3508.94 5142
3509.50 4654
3510.06 4170
3510.62 3676
3511.17 3474
3511.73 3284
3512.29 3125
3512.85 2988
3513.41 2853
3513.97 2811
3514.53 2801
3515.09 2748
3515.65 2782
3516.21 2785
3516.77 2931
3517.33 3176
3517.89 3228
3518.45 3376
3519.01 3747
3519.57 4035
3520.13 4373
3520.69 4611
3521.25 4848
3521.81 5200
3522.37 5330
3522.93 5512
3523.49 5715
3524.05 5483
3524.61 5146
3525.17 4723
3525.73 4423
3526.29 3996
3526.85 3737
3527.41 3422
3527.97 3147
3528.54 3031
3529.10 2991
3529.66 2976
3530.22 2959
3530.78 2903
3531.34 2802
3531.90 2868
3532.46 2771
3533.02 2800
3533.58 2691
3534.14 2669
3534.71 2709
3535.27 2646
3535.83 2542
3536.39 2553
3536.95 2609
3537.51 2552
3538.07 2489
3538.64 2561
3539.20 2628
3539.76 2524
3540.32 2549
3540.88 2577
3541.44 2709
3542.00 2672
3542.57 2663
3543.13 2661
3543.69 2605
3544.25 2605
3544.81 2594
3545.38 2492
3545.94 2514
3546.50 2508
3547.06 2571
3547.62 2575
3548.19 2579
3548.75 2474
3549.31 2589
3549.87 2688
3550.44 2629
3551.00 2578
3551.56 2582
3552.12 2634
3552.69 2441
3553.25 2461
3553.81 2465
3554.37 2321
3554.94 2431
3555.50 2287
3556.06 2299
3556.63 2322
3557.19 2391
3557.75 2372
3558.31 2339
3558.88 2374
3559.44 2416
3560.00 2422
3560.57 2405
3561.13 2331
3561.69 2465
3562.26 2422
3562.82 2338
3563.38 2395
3563.95 2277
3564.51 2208
3565.07 2196
3565.64 2199
3566.20 2176
3566.77 2195
3567.33 2081
3567.89 2050
3568.46 2052
3569.02 2091
3569.59 2007
3570.15 2091
3570.71 2084
3571.28 2006
3571.84 1985
3572.41 2117
3572.97 2165
3573.53 2168
3574.10 2204
3574.66 2221
3575.23 2248
3575.79 2217
3576.36 2238
3576.92 2230
3577.48 2244
3578.05 2207
3578.61 2163
3579.18 2121
3579.74 2100
3580.31 2132
3580.87 2114
3581.44 2137
3582.00 2123
3582.57 2088
3583.13 1899
3583.70 1878
3584.26 1940
3584.83 1898
3585.39 1873
3585.96 1970
3586.52 1943
3587.09 2002
3587.65 1917
3588.22 1978
3588.79 2015
3589.35 1933
3589.92 1948
3590.48 1906
3591.05 1938
3591.61 1954
3592.18 1986
3592.74 2015
3593.31 1955
3593.88 1942
3594.44 2021
3595.01 1964
3595.57 2031
3596.14 1957
3596.71 1958
3597.27 1891
3597.84 1879
3598.40 1977
3598.97 2003
3599.54 1981
3600.10 2083
3600.67 1981
3601.24 1961
3601.80 1871
3602.37 1855
3602.94 1872
3603.50 1810
3604.07 1846
3604.64 1808
3605.20 1761
3605.77 1773
3606.34 1806
3606.90 1782
3607.47 1717
3608.04 1718
3608.60 1685
3609.17 1719
3609.74 1751
3610.30 1765
3610.87 1722
3611.44 1810
3612.01 1904
3612.57 2014
3613.14 2084
3613.71 2304
3614.28 2510
3614.84 2708
3615.41 2823
3615.98 2928
3616.55 3115
3617.11 3138
3617.68 3188
3618.25 3174
3618.82 3164
3619.39 2977
3619.95 2878
3620.52 2645
3621.09 2448
3621.66 2368
3622.23 2245
3622.79 2203
3623.36 2017
3623.93 1910
3624.50 1856
3625.07 1843
3625.63 1834
3626.20 1889
3626.77 1819
3627.34 1855
3627.91 1801
3628.48 1871
3629.05 1856
3629.61 1903
3630.18 1933
3630.75 1974
3631.32 1922
3631.89 1878
3632.46 1954
3633.03 1889
3633.60 1916
3634.16 1953
3634.73 2021
3635.30 1986
3635.87 1944
3636.44 2070
3637.01 2176
3637.58 2076
3638.15 2181
3638.72 2324
3639.29 2371
3639.86 2504
3640.43 2490
3641.00 2485
3641.57 2530
3642.14 2586
3642.71 2468
3643.27 2469
3643.84 2429
3644.41 2344
3644.98 2338
3645.55 2338
3646.12 2355
3646.69 2401
3647.26 2434
3647.83 2425
3648.40 2344
3648.97 2394
3649.54 2415
3650.12 2449
3650.69 2546
3651.26 2541
3651.83 2599
3652.40 2755
3652.97 2903
3653.54 2906
3654.11 2829
3654.68 2894
3655.25 2865
3655.82 2933
3656.39 3003
3656.96 3173
3657.53 3157
3658.10 3200
3658.67 3145
3659.25 3200
3659.82 3011
3660.39 2983
3660.96 2970
3661.53 2965
3662.10 2926
3662.67 2767
3663.24 2844
3663.81 2977
3664.39 2974
3664.96 2940
3665.53 3002
3666.10 3038
3666.67 3071
3667.24 2936
3667.81 2713
3668.39 2666
3668.96 2591
3669.53 2643
3670.10 2585
3670.67 2470
3671.25 2462
3671.82 2450
3672.39 2482
3672.96 2508
3673.53 2475
3674.11 2498
3674.68 2550
3675.25 2402
3675.82 2478
3676.39 2415
3676.97 2389
3677.54 2430
3678.11 2349
3678.68 2342
3679.26 2353
3679.83 2256
3680.40 2259
3680.97 2236
3681.55 2162
3682.12 2149
3682.69 2238
3683.27 2243
3683.84 2320
3684.41 2385
3684.98 2379
3685.56 2509
3686.13 2642
3686.70 2820
3687.28 2891
3687.85 2944
3688.42 2948
3689.00 2929
3689.57 2984
3690.14 2910
3690.72 2766
3691.29 2674
3691.86 2700
3692.44 2546
3693.01 2453
3693.58 2382
3694.16 2306
3694.73 2374
3695.31 2327
3695.88 2260
3696.45 2271
3697.03 2247
3697.60 2275
3698.18 2339
3698.75 2357
3699.32 2375
3699.90 2455
3700.47 2382
3701.05 2411
3701.62 2413
3702.19 2375
3702.77 2464
3703.34 2409
3703.92 2435
3704.49 2462
3705.07 2379
3705.64 2385
3706.22 2465
3706.79 2471
3707.37 2422
3707.94 2502
3708.51 2566
3709.09 2523
3709.66 2482
3710.24 2548
3710.81 2523
3711.39 2439
3711.96 2379
3712.54 2247
3713.11 2244
3713.69 2160
3714.27 2191
3714.84 2181
3715.42 2189
3715.99 2257
3716.57 2115
3717.14 2166
3717.72 2110
3718.29 2083
3718.87 2104
3719.44 2123
3720.02 2090
3720.60 1982
3721.17 1950
3721.75 1974
3722.32 1991
3722.90 1934
3723.47 1905
3724.05 1833
3724.63 1963
3725.20 1935
3725.78 1953
3726.36 2081
3726.93 2093
3727.51 2021
3728.08 2056
3728.66 2092
3729.24 2211
3729.81 2203
3730.39 2280
3730.97 2274
3731.54 2283
3732.12 2398
3732.70 2403
3733.27 2377
3733.85 2305
3734.43 2320
3735.00 2210
3735.58 2203
3736.16 2081
3736.73 1950
3737.31 1968
3737.89 1974
3738.47 1894
3739.04 1881
3739.62 1817
3740.20 1875
3740.77 1883
3741.35 1917
3741.93 1852
3742.51 1992
3743.08 2015
3743.66 2018
3744.24 1942
3744.82 1940
3745.39 1919
3745.97 2041
3746.55 2003
3747.13 1939
3747.71 1909
3748.28 1957
3748.86 2063
3749.44 2002
3750.02 1877
3750.59 1889
3751.17 1918
3751.75 1851
3752.33 1723
3752.91 1761
3753.49 1807
3754.06 1836
3754.64 1779
3755.22 1779
3755.80 1779
3756.38 1733
3756.96 1751
3757.53 1863
3758.11 1920
3758.69 1982
3759.27 1985
3759.85 2005
3760.43 2016
3761.01 1891
3761.59 1888
3762.17 1858
3762.74 1893
3763.32 1975
3763.90 1785
3764.48 1757
3765.06 1794
3765.64 1820
3766.22 1779
3766.80 1708
3767.38 1787
3767.96 1789
3768.54 1813
3769.12 1888
3769.70 1742
3770.27 1790
3770.85 1800
3771.43 1815
3772.01 1799
3772.59 1780
3773.17 1770
3773.75 1857
3774.33 1881
3774.91 1868
3775.49 1872
3776.07 1766
3776.65 1793
3777.23 1807
3777.81 1792
3778.39 1727
3778.97 1741
3779.55 1754
3780.13 1807
3780.71 1848
3781.29 1779
3781.88 1841
3782.46 1813
3783.04 1867
3783.62 1824
3784.20 1789
3784.78 1853
3785.36 1860
3785.94 1859
3786.52 1843
3787.10 1847
3787.68 1825
3788.26 1818
3788.84 1830
3789.43 1810
3790.01 1831
3790.59 1902
3791.17 1952
3791.75 1860
3792.33 1872
3792.91 1913
3793.49 1942
3794.08 1995
3794.66 1989
3795.24 1951
3795.82 1976
3796.40 1916
3796.98 1926
3797.56 2033
3798.15 2108
3798.73 2278
3799.31 2403
3799.89 2453
3800.47 2513
3801.06 2541
3801.64 2514
3802.22 2500
3802.80 2432
3803.38 2483
3803.97 2364
3804.55 2302
3805.13 2317
3805.71 2305
3806.29 2329
3806.88 2301
3807.46 2362
3808.04 2380
3808.62 2498
3809.21 2383
3809.79 2349
3810.37 2448
3810.95 2584
3811.54 2562
3812.12 2636
3812.70 2688
3813.29 2757
3813.87 2793
3814.45 2784
3815.03 2840
3815.62 2713
3816.20 2618
3816.78 2460
3817.37 2266
3817.95 2165
3818.53 2104
3819.12 1991
3819.70 1950
3820.28 1903
3820.87 1960
3821.45 1896
3822.03 1814
3822.62 1876
3823.20 1941
3823.78 1878
3824.37 1880
3824.95 1920
3825.54 1861
3826.12 1847
3826.70 1923
3827.29 2010
3827.87 2069
3828.46 2109
3829.04 2155
3829.62 2198
3830.21 2107
3830.79 2136
3831.38 2144
3831.96 2138
3832.54 2169
3833.13 2098
3833.71 2021
3834.30 2009
3834.88 1998
3835.47 1992
3836.05 1872
3836.64 1862
3837.22 1835
3837.81 1894
3838.39 1813
3838.98 1785
3839.56 1807
3840.15 1742
3840.73 1847
3841.31 1862
3841.90 1811
3842.49 1775
3843.07 1756
3843.66 1795
3844.24 1764
3844.83 1729
3845.41 1818
3846.00 1758
3846.58 1772
3847.17 1857
3847.75 1778
3848.34 1793
3848.92 1824
3849.51 1860
3850.10 1829
3850.68 1796
3851.27 1961
3851.85 1938
3852.44 1925
3853.02 1908
3853.61 1968
3854.20 2063
3854.78 2140
3855.37 2188
3855.95 2142
3856.54 2203
3857.13 2309
3857.71 2448
3858.30 2666
3858.89 2880
3859.47 2989
3860.06 2993
3860.64 3136
3861.23 3097
3861.82 3079
3862.40 3298
3862.99 3430
3863.58 3596
3864.16 3803
3864.75 4213
3865.34 4477
3865.92 4356
3866.51 4270
3867.10 4235
3867.69 4056
3868.27 3730
3868.86 3450
3869.45 3241
3870.03 3027
3870.62 2989
3871.21 3013
3871.80 2950
3872.38 3009
3872.97 2963
3873.56 2892
3874.15 2941
3874.73 2786
3875.32 2687
3875.91 2691
3876.50 2593
3877.08 2509
3877.67 2421
3878.26 2373
3878.85 2451
3879.43 2276
3880.02 2280
3880.61 2292
3881.20 2190
3881.79 2189
3882.37 2056
3882.96 1953
3883.55 1921
3884.14 1977
3884.73 2135
3885.32 2116
3885.90 2183
3886.49 2238
3887.08 2171
3887.67 2179
3888.26 2213
3888.85 2278
3889.44 2341
3890.02 2282
3890.61 2283
3891.20 2302
3891.79 2241
3892.38 2225
3892.97 2339
3893.56 2305
3894.15 2235
3894.74 2159
3895.32 2063
3895.91 2111
3896.50 2126
3897.09 2025
3897.68 1934
3898.27 1993
3898.86 2033
3899.45 2055
3900.04 2001
3900.63 2092
3901.22 1914
3901.81 1948
3902.40 1914
3902.99 1864
3903.58 1896
3904.17 1956
3904.76 1899
3905.35 1857
3905.94 1852
3906.53 1805
3907.12 1792
3907.71 1726
3908.30 1715
3908.89 1644
3909.48 1688
3910.07 1701
3910.66 1614
3911.25 1674
3911.84 1663
3912.43 1676
3913.02 1698
3913.61 1665
3914.20 1692
3914.79 1768
3915.38 1738
3915.97 1742
3916.56 1710
3917.15 1664
3917.74 1695
3918.33 1680
3918.92 1774
3919.52 1789
3920.11 1710
3920.70 1678
3921.29 1716
3921.88 1717
3922.47 1765
3923.06 1716
3923.65 1689
3924.24 1689
3924.84 1802
3925.43 1765
3926.02 1739
3926.61 1740
3927.20 1862
3927.79 1834
3928.38 1802
3928.98 1852
3929.57 1809
3930.16 1776
3930.75 1775
3931.34 1692
3931.93 1725
3932.53 1709
3933.12 1708
3933.71 1685
3934.30 1625
3934.89 1636
3935.49 1702
3936.08 1739
3936.67 1705
3937.26 1717
3937.86 1677
3938.45 1667
3939.04 1671
3939.63 1734
3940.23 1694
3940.82 1738
3941.41 1668
3942.00 1683
3942.60 1725
3943.19 1664
3943.78 1641
3944.37 1574
3944.97 1554
3945.56 1547
3946.15 1566
3946.75 1599
3947.34 1629
3947.93 1682
3948.52 1727
3949.12 1682
3949.71 1684
3950.30 1606
3950.90 1629
3951.49 1614
3952.08 1631
3952.68 1673
3953.27 1694
3953.86 1592
3954.46 1638
3955.05 1659
3955.65 1721
3956.24 1824
3956.83 1774
3957.43 1728
3958.02 1682
3958.61 1700
3959.21 1713
3959.80 1685
3960.40 1569
3960.99 1697
3961.58 1771
3962.18 1675
3962.77 1657
3963.37 1735
3963.96 1789
3964.55 1831
3965.15 1779
3965.74 1877
3966.34 1899
3966.93 1806
3967.53 1817
3968.12 1814
3968.72 1769
3969.31 1722
3969.91 1655
3970.50 1644
3971.10 1638
3971.69 1699
3972.28 1668
3972.88 1678
3973.47 1665
3974.07 1682
3974.66 1636
3975.26 1716
3975.85 1746
3976.45 1667
3977.05 1650
3977.64 1725
3978.24 1684
3978.83 1698
3979.43 1621
3980.02 1684
3980.62 1710
3981.21 1684
3981.81 1731
3982.40 1765
3983.00 1817
3983.60 1688
3984.19 1759
3984.79 1748
3985.38 1724
3985.98 1674
3986.58 1730
3987.17 1729
3987.77 1756
3988.36 1772
3988.96 1702
3989.56 1733
3990.15 1723
3990.75 1768
3991.34 1754
3991.94 1769
3992.54 1864
3993.13 1810
3993.73 1737
3994.33 1838
3994.92 1804
3995.52 1805
3996.12 1797
3996.71 1831
3997.31 1780
3997.91 1793
3998.50 1829
3999.10 1856
3999.70 1840
4000.29 1819
4000.89 1788
4001.49 1842
4002.09 1857
4002.68 1790
4003.28 1838
4003.88 1851
4004.47 1903
4005.07 1861
4005.67 1917
4006.27 1897
4006.86 1987
4007.46 2003
4008.06 2004
4008.66 1967
4009.25 1962
4009.85 2007
4010.45 1939
4011.05 1946
4011.64 1974
4012.24 1981
4012.84 2056
4013.44 2104
4014.04 2173
4014.63 2315
4015.23 2275
4015.83 2262
4016.43 2250
4017.03 2179
4017.63 2181
4018.22 2129
4018.82 2009
4019.42 1938
4020.02 1820
4020.62 1776
4021.22 1767
4021.81 1762
4022.41 1797
4023.01 1716
4023.61 1794
4024.21 1762
4024.81 1762
4025.41 1677
4026.01 1720
4026.60 1727
4027.20 1668
4027.80 1625
4028.40 1654
4029.00 1729
4029.60 1746
4030.20 1782
4030.80 1694
4031.40 1791
4032.00 1755
4032.60 1743
4033.20 1784
4033.80 1812
4034.39 1849
4034.99 1769
4035.59 1752
4036.19 1700
4036.79 1770
4037.39 1692
4037.99 1702
4038.59 1686
4039.19 1774
4039.79 1695
4040.39 1658
4040.99 1644
4041.59 1739
4042.19 1648
4042.79 1625
4043.39 1626
4043.99 1639
4044.59 1729
4045.19 1642
4045.79 1715
4046.39 1695
4046.99 1721
4047.60 1759
4048.20 1791
4048.80 1751
4049.40 1741
4050.00 1793
4050.60 1782
4051.20 1881
4051.80 1892
4052.40 1837
4053.00 1813
4053.60 1758
4054.20 1687
4054.80 1695
4055.41 1617
4056.01 1649
4056.61 1626
4057.21 1554
4057.81 1575
4058.41 1582
4059.01 1522
4059.61 1512
4060.22 1548
4060.82 1516
4061.42 1548
4062.02 1539
4062.62 1513
4063.22 1539
4063.82 1460
4064.43 1468
4065.03 1476
4065.63 1433
4066.23 1408
4066.83 1427
4067.44 1507
4068.04 1496
4068.64 1503
4069.24 1492
4069.84 1553
4070.45 1631
4071.05 1557
4071.65 1576
4072.25 1615
4072.86 1583
4073.46 1570
4074.06 1617
4074.66 1599
4075.27 1645
4075.87 1559
4076.47 1525
4077.07 1621
4077.68 1610
4078.28 1562
4078.88 1506
4079.48 1584
4080.09 1470
4080.69 1481
4081.29 1551
4081.90 1513
4082.50 1470
4083.10 1556
4083.71 1534
4084.31 1528
4084.91 1599
4085.52 1583
4086.12 1547
4086.72 1577
4087.33 1570
4087.93 1548
4088.53 1507
4089.14 1527
4089.74 1496
4090.34 1531
4090.95 1581
4091.55 1490
4092.15 1661
4092.76 1672
4093.36 1736
4093.97 1657
4094.57 1659
4095.17 1679
4095.78 1703
4096.38 1677
4096.99 1641
4097.59 1573
4098.19 1560
4098.80 1484
4099.40 1453
4100.01 1449
4100.61 1479
4101.22 1408
4101.82 1419
4102.43 1393
4103.03 1366
4103.63 1472
4104.24 1361
4104.84 1412
4105.45 1457
4106.05 1447
4106.66 1499
4107.26 1505
4107.87 1445
4108.47 1425
4109.08 1448
4109.68 1556
4110.29 1509
4110.89 1508
4111.50 1521
4112.10 1474
4112.71 1552
4113.31 1489
4113.92 1481
4114.53 1508
4115.13 1554
4115.74 1508
4116.34 1463
4116.95 1433
4117.55 1461
4118.16 1549
4118.76 1518
4119.37 1533
4119.98 1526
4120.58 1508
4121.19 1548
4121.79 1568
4122.40 1576
4123.01 1526
4123.61 1565
4124.22 1589
4124.82 1586
4125.43 1595
4126.04 1597
4126.64 1656
4127.25 1666
4127.86 1602
4128.46 1554
4129.07 1496
4129.68 1592
4130.28 1615
4130.89 1705
4131.50 1739
4132.10 1699
4132.71 1717
4133.32 1761
4133.92 1703
4134.53 1725
4135.14 1765
4135.74 1849
4136.35 1945
4136.96 2023
4137.56 2004
4138.17 2109
4138.78 2150
4139.39 2076
4139.99 2044
4140.60 2039
4141.21 2099
4141.82 1965
4142.42 1883
4143.03 1830
4143.64 1807
4144.25 1801
4144.85 1759
4145.46 1632
4146.07 1589
4146.68 1600
4147.28 1535
4147.89 1557
4148.50 1551
4149.11 1603
4149.72 1509
4150.32 1522
4150.93 1509
4151.54 1460
4152.15 1466
4152.76 1595
4153.37 1606
4153.97 1537
4154.58 1478
4155.19 1437
4155.80 1462
4156.41 1475
4157.02 1442
4157.62 1500
4158.23 1523
4158.84 1484
4159.45 1449
4160.06 1537
4160.67 1570
4161.28 1537
4161.89 1549
4162.49 1553
4163.10 1662
4163.71 1652
4164.32 1663
4164.93 1759
4165.54 1767
4166.15 1741
4166.76 1710
4167.37 1685
4167.98 1811
4168.59 1704
4169.20 1732
4169.81 1755
4170.42 1783
4171.02 1717
4171.63 1691
4172.24 1703
4172.85 1666
4173.46 1718
4174.07 1649
4174.68 1644
4175.29 1733
4175.90 1709
4176.51 1690
4177.12 1660
4177.73 1672
4178.34 1633
4178.95 1715
4179.56 1585
4180.17 1633
4180.78 1658
4181.39 1595
4182.00 1563
4182.61 1532
4183.23 1495
4183.84 1526
4184.45 1568
4185.06 1640
4185.67 1666
4186.28 1553
4186.89 1538
4187.50 1599
4188.11 1705
4188.72 1704
4189.33 1806
4189.94 1854
4190.55 1994
4191.17 2008
4191.78 2132
4192.39 2195
4193.00 2289
4193.61 2284
4194.22 2184
4194.83 2208
4195.44 2245
4196.06 2283
4196.67 2193
4197.28 2114
4197.89 1968
4198.50 2003
4199.11 1954
4199.72 1866
4200.34 1840
4200.95 1886
4201.56 1809
4202.17 1784
4202.78 1829
4203.40 1835
4204.01 1834
4204.62 1837
4205.23 1764
4205.84 1710
4206.46 1713
4207.07 1759
4207.68 1713
4208.29 1802
4208.90 1785
4209.52 1873
4210.13 1868
4210.74 1742
4211.35 1860
4211.97 1975
4212.58 1950
4213.19 1924
4213.80 2062
4214.42 2132
4215.03 2087
4215.64 2181
4216.26 2234
4216.87 2362
4217.48 2492
4218.09 2766
4218.71 2999
4219.32 3247
4219.93 3336
4220.55 3433
4221.16 3676
4221.77 3847
4222.39 4106
4223.00 4106
4223.61 4179
4224.23 4347
4224.84 4465
4225.45 4504
4226.07 4636
4226.68 4947
4227.30 4885
4227.91 4674
4228.52 4428
4229.14 4212
4229.75 3993
4230.36 3670
4230.98 3295
4231.59 2932
4232.21 2792
4232.82 2660
4233.43 2571
4234.05 2481
4234.66 2454
4235.28 2371
4235.89 2337
4236.51 2359
4237.12 2265
4237.73 2342
4238.35 2178
4238.96 2037
4239.58 2168
4240.19 2180
4240.81 2094
4241.42 2094
4242.04 2062
4242.65 1993
4243.27 2055
4243.88 2029
4244.50 2069
4245.11 2037
4245.73 2136
4246.34 2097
4246.96 2128
4247.57 2075
4248.19 2064
4248.80 2106
4249.42 2069
4250.03 2076
4250.65 1930
4251.26 1925
4251.88 1969
4252.49 1936
4253.11 1944
4253.72 1968
4254.34 1993
4254.96 1909
4255.57 1969
4256.19 1982
4256.80 1968
4257.42 1976
4258.03 2014
4258.65 1891
4259.27 1874
4259.88 1901
4260.50 1936
4261.12 1911
4261.73 1877
4262.35 1882
4262.96 1883
4263.58 1927
4264.20 1951
4264.81 1954
4265.43 1986
4266.05 1990
4266.66 1968
4267.28 1974
4267.90 2038
4268.51 1939
4269.13 1892
4269.75 1914
4270.36 1891
4270.98 1858
4271.60 1858
4272.21 1835
4272.83 1856
4273.45 1895
4274.06 1916
4274.68 1993
4275.30 2072
4275.92 1945
4276.53 1993
4277.15 2000
4277.77 1954
4278.38 1996
4279.00 1934
4279.62 1899
4280.24 1783
4280.85 1662
4281.47 1650
4282.09 1669
4282.71 1710
4283.32 1806
4283.94 1786
4284.56 1768
4285.18 1758
4285.80 1798
4286.41 1721
4287.03 1699
4287.65 1663
4288.27 1654
4288.89 1666
4289.50 1609
4290.12 1605
4290.74 1638
4291.36 1579
4291.98 1570
4292.60 1609
4293.21 1605
4293.83 1631
4294.45 1707
4295.07 1673
4295.69 1699
4296.31 1725
4296.93 1719
4297.54 1711
4298.16 1619
4298.78 1772
4299.40 1751
4300.02 1742
4300.64 1727
4301.26 1725
4301.88 1792
4302.50 1722
4303.12 1773
4303.73 1809
4304.35 1809
4304.97 1808
4305.59 1733
4306.21 1803
4306.83 1793
4307.45 1783
4308.07 1864
4308.69 1885
4309.31 1830
4309.93 1852
4310.55 1801
4311.17 1803
4311.79 1765
4312.41 1759
4313.03 1797
4313.65 1802
4314.27 1713
4314.89 1719
4315.51 1735
4316.13 1745
4316.75 1734
4317.37 1785
4317.99 1791
4318.61 1833
4319.23 1833
4319.85 1864
4320.47 1934
4321.09 1933
4321.71 1983
4322.33 1990
4322.95 2067
4323.57 1941
4324.19 2000
4324.81 2071
4325.43 2015
4326.05 1847
4326.68 1935
4327.30 1915
4327.92 1804
4328.54 1766
4329.16 1724
4329.78 1713
4330.40 1692
4331.02 1749
4331.64 1752
4332.26 1667
4332.89 1675
4333.51 1798
4334.13 1830
4334.75 1810
4335.37 1854
4335.99 1835
4336.61 1865
4337.24 1934
4337.86 1860
4338.48 1937
4339.10 1840
4339.72 1895
4340.34 1945
4340.97 1980
4341.59 2016
4342.21 2205
4342.83 2301
4343.45 2457
4344.08 2665
4344.70 2965
4345.32 3056
4345.94 3076
4346.57 3081
4347.19 2983
4347.81 2859
4348.43 2585
4349.05 2408
4349.68 2253
4350.30 2196
4350.92 2081
4351.54 1961
4352.17 1938
4352.79 1876
4353.41 1851
4354.04 1824
4354.66 1791
4355.28 1841
4355.90 1886
4356.53 1887
4357.15 1874
4357.77 1930
4358.40 1963
4359.02 1975
4359.64 1971
4360.27 1922
4360.89 2000
4361.51 2020
4362.14 1908
4362.76 1892
4363.38 1994
4364.01 2036
4364.63 2023
4365.25 2048
4365.88 2030
4366.50 2031
4367.12 2010
4367.75 2075
4368.37 2043
4369.00 1975
4369.62 2004
4370.24 1954
4370.87 2029
4371.49 2041
4372.12 2079
4372.74 2100
4373.36 2149
4373.99 2156
4374.61 2200
4375.24 2283
4375.86 2353
4376.49 2436
4377.11 2576
4377.73 2586
4378.36 2658
4378.98 2788
4379.61 2860
4380.23 2838
4380.86 3028
4381.48 3044
4382.11 3008
4382.73 3100
4383.36 3160
4383.98 3286
4384.61 3706
4385.23 4303
4385.86 4678
4386.48 5248
4387.11 5871
4387.73 6343
4388.36 6705
4388.98 7000
4389.61 7092
4390.23 6625
4390.86 6075
4391.48 5516
4392.11 4981
4392.74 4555
4393.36 4363
4393.99 4130
4394.61 4162
4395.24 4183
4395.86 4160
4396.49 4228
4397.12 4165
4397.74 4064
4398.37 4039
4398.99 3762
4399.62 3617
4400.25 3641
4400.87 3448
4401.50 3345
4402.12 3213
4402.75 3191
4403.38 3104
4404.00 3112
4404.63 3066
4405.26 3116
4405.88 3060
4406.51 2884
4407.14 2870
4407.76 2986
4408.39 2868
4409.02 2789
4409.64 2753
4410.27 2726
4410.90 2582
4411.52 2509
4412.15 2425
4412.78 2320
4413.40 2343
4414.03 2283
4414.66 2166
4415.29 2204
4415.91 2243
4416.54 2142
4417.17 2049
4417.79 2108
4418.42 2103
4419.05 2041
4419.68 2003
4420.30 2070
4420.93 2038
4421.56 2000
4422.19 1985
4422.81 1980
4423.44 1923
4424.07 1849
4424.70 1923
4425.33 1931
4425.95 1888
4426.58 1874
4427.21 1872
4427.84 1839
4428.47 1825
4429.09 1849
4429.72 1916
4430.35 1827
4430.98 1927
4431.61 1910
4432.23 1764
4432.86 1734
4433.49 1792
4434.12 1911
4434.75 1926
4435.38 1845
4436.01 1837
4436.63 1792
4437.26 1782
4437.89 1783
4438.52 1828
4439.15 1687
4439.78 1751
4440.41 1716
4441.04 1682
4441.67 1725
4442.29 1686
4442.92 1701
4443.55 1767
4444.18 1737
4444.81 1706
4445.44 1751
4446.07 1687
4446.70 1751
4447.33 1712
4447.96 1670
4448.59 1732
4449.22 1698
4449.85 1673
4450.48 1654
4451.11 1629
4451.74 1696
4452.37 1649
4453.00 1650
4453.63 1635
4454.26 1634
4454.89 1658
4455.52 1655
4456.15 1586
4456.78 1577
4457.41 1569
4458.04 1602
4458.67 1621
4459.30 1606
4459.93 1605
4460.56 1606
4461.19 1540
4461.82 1555
4462.45 1595
4463.08 1622
4463.71 1511
4464.34 1491
4464.97 1506
4465.60 1543
4466.23 1528
4466.86 1629
4467.49 1538
4468.12 1564
4468.76 1495
4469.39 1590
4470.02 1563
4470.65 1466
4471.28 1461
4471.91 1483
4472.54 1450
4473.17 1509
4473.80 1553
4474.44 1499
4475.07 1526
4475.70 1537
4476.33 1519
4476.96 1559
4477.59 1559
4478.22 1524
4478.86 1521
4479.49 1522
4480.12 1633
4480.75 1641
4481.38 1697
4482.02 1781
4482.65 1651
4483.28 1722
4483.91 1668
4484.54 1653
4485.18 1577
4485.81 1540
4486.44 1608
4487.07 1574
4487.70 1481
4488.34 1515
4488.97 1500
4489.60 1557
4490.23 1480
4490.87 1501
4491.50 1546
4492.13 1520
4492.76 1438
4493.40 1451
4494.03 1468
4494.66 1435
4495.30 1510
4495.93 1424
4496.56 1430
4497.19 1541
4497.83 1491
4498.46 1497
4499.09 1521
4499.73 1612
4500.36 1548
4500.99 1533
4501.63 1642
4502.26 1589
4502.89 1631
4503.53 1575
4504.16 1549
4504.79 1546
4505.43 1510
4506.06 1485
4506.69 1517
4507.33 1530
4507.96 1464
4508.59 1460
4509.23 1478
4509.86 1465
4510.50 1440
4511.13 1466
4511.76 1432
4512.40 1519
4513.03 1534
4513.67 1476
4514.30 1558
4514.93 1494
4515.57 1464
4516.20 1360
4516.84 1395
4517.47 1427
4518.11 1458
4518.74 1443
4519.37 1480
4520.01 1481
4520.64 1477
4521.28 1483
4521.91 1488
4522.55 1490
4523.18 1556
4523.82 1617
4524.45 1616
4525.09 1699
4525.72 1895
4526.36 2061
4526.99 2271
4527.63 2524
4528.26 2797
4528.90 3046
4529.53 3325
4530.17 3486
4530.80 3514
4531.44 3365
4532.07 3338
4532.71 3290
4533.34 3042
4533.98 2883
4534.62 2603
4535.25 2408
4535.89 2076
4536.52 2007
4537.16 1842
4537.79 1746
4538.43 1567
4539.07 1524
4539.70 1525
4540.34 1475
4540.97 1514
4541.61 1438
4542.25 1488
4542.88 1490
4543.52 1494
4544.15 1480
4544.79 1474
4545.43 1342
4546.06 1328
4546.70 1308
4547.34 1325
4547.97 1431
4548.61 1348
4549.25 1337
4549.88 1427
4550.52 1435
4551.16 1485
4551.79 1507
4552.43 1530
4553.07 1578
4553.70 1590
4554.34 1534
4554.98 1517
4555.61 1533
4556.25 1524
4556.89 1503
4557.53 1516
4558.16 1530
4558.80 1483
4559.44 1482
4560.07 1474
4560.71 1483
4561.35 1490
4561.99 1498
4562.62 1476
4563.26 1448
4563.90 1486
4564.54 1594
4565.18 1667
4565.81 1655
4566.45 1721
4567.09 1712
4567.73 1688
4568.36 1715
4569.00 1721
4569.64 1786
4570.28 1795
4570.92 1726
4571.55 1650
4572.19 1723
4572.83 1692
4573.47 1613
4574.11 1494
4574.75 1449
4575.38 1467
4576.02 1464
4576.66 1471
4577.30 1369
4577.94 1334
4578.58 1382
4579.22 1455
4579.85 1404
4580.49 1383
4581.13 1369
4581.77 1463
4582.41 1416
4583.05 1401
4583.69 1386
4584.33 1379
4584.97 1404
4585.61 1390
4586.24 1388
4586.88 1452
4587.52 1416
4588.16 1366
4588.80 1441
4589.44 1402
4590.08 1410
4590.72 1466
4591.36 1405
4592.00 1366
4592.64 1369
4593.28 1340
4593.92 1314
4594.56 1396
4595.20 1397
4595.84 1428
4596.48 1428
4597.12 1405
4597.76 1319
4598.40 1397
4599.04 1395
4599.68 1360
4600.32 1399
4600.96 1453
4601.60 1447
4602.24 1461
4602.88 1445
4603.52 1459
4604.16 1393
4604.80 1508
4605.44 1548
4606.08 1476
4606.72 1478
4607.36 1536
4608.00 1478
4608.64 1535
4609.28 1521
4609.93 1462
4610.57 1446
4611.21 1471
4611.85 1465
4612.49 1422
4613.13 1444
4613.77 1398
4614.41 1443
4615.05 1394
4615.69 1431
4616.34 1378
4616.98 1351
4617.62 1416
4618.26 1381
4618.90 1335
4619.54 1333
4620.18 1341
4620.83 1410
4621.47 1405
4622.11 1348
4622.75 1398
4623.39 1408
4624.03 1325
4624.68 1338
4625.32 1381
4625.96 1416
4626.60 1376
4627.24 1377
4627.89 1459
4628.53 1443
4629.17 1484
4629.81 1466
4630.45 1458
4631.10 1435
4631.74 1437
4632.38 1496
4633.02 1595
4633.67 1600
4634.31 1613
4634.95 1556
4635.59 1620
4636.24 1607
4636.88 1624
4637.52 1634
4638.17 1657
4638.81 1622
4639.45 1662
4640.09 1611
4640.74 1626
4641.38 1472
4642.02 1514
4642.67 1575
4643.31 1545
4643.95 1572
4644.60 1534
4645.24 1499
4645.88 1539
4646.53 1622
4647.17 1693
4647.81 1765
4648.46 1875
4649.10 2015
4649.74 2168
4650.39 2394
4651.03 2352
4651.67 2363
4652.32 2359
4652.96 2417
4653.61 2279
4654.25 2181
4654.89 2025
4655.54 1969
4656.18 1862
4656.83 1823
4657.47 1754
4658.11 1572
4658.76 1536
4659.40 1421
4660.05 1428
4660.69 1385
4661.33 1428
4661.98 1425
4662.62 1422
4663.27 1294
4663.91 1322
4664.56 1335
4665.20 1341
4665.85 1343
4666.49 1287
4667.14 1402
4667.78 1326
4668.43 1363
4669.07 1377
4669.72 1304
4670.36 1274
4671.01 1337
4671.65 1364
4672.30 1359
4672.94 1373
4673.59 1315
4674.23 1297
4674.88 1372
4675.52 1397
4676.17 1392
4676.81 1368
4677.46 1375
4678.10 1460
4678.75 1416
4679.40 1398
4680.04 1380
4680.69 1421
4681.33 1412
4681.98 1417
4682.62 1342
4683.27 1380
4683.92 1376
4684.56 1419
4685.21 1429
4685.85 1362
4686.50 1469
4687.15 1445
4687.79 1448
4688.44 1396
4689.09 1441
4689.73 1466
4690.38 1385
4691.02 1403
4691.67 1415
4692.32 1409
4692.96 1518
4693.61 1554
4694.26 1472
4694.90 1445
4695.55 1505
4696.20 1543
4696.84 1529
4697.49 1632
4698.14 1651
4698.78 1633
4699.43 1609
4700.08 1600
4700.73 1601
4701.37 1565
4702.02 1446
4702.67 1458
4703.31 1472
4703.96 1491
4704.61 1402
4705.26 1413
4705.90 1439
4706.55 1426
4707.20 1442
4707.85 1445
4708.49 1458
4709.14 1442
4709.79 1455
4710.44 1432
4711.09 1442
4711.73 1480
4712.38 1444
4713.03 1452
4713.68 1449
4714.33 1426
4714.97 1439
4715.62 1551
4716.27 1461
4716.92 1426
4717.57 1498
4718.21 1564
4718.86 1482
4719.51 1452
4720.16 1464
4720.81 1527
4721.46 1618
4722.11 1600
4722.75 1561
4723.40 1533
4724.05 1564
4724.70 1642
4725.35 1655
4726.00 1712
4726.65 1652
4727.30 1674
4727.94 1613
4728.59 1609
4729.24 1515
4729.89 1532
4730.54 1499
4731.19 1478
4731.84 1425
4732.49 1442
4733.14 1399
4733.79 1500
4734.44 1514
4735.09 1517
4735.74 1468
4736.38 1573
4737.03 1590
4737.68 1543
4738.33 1568
4738.98 1594
4739.63 1689
4740.28 1658
4740.93 1610
4741.58 1592
4742.23 1633
4742.88 1656
4743.53 1576
4744.18 1583
4744.83 1567
4745.48 1599
4746.13 1676
4746.78 1620
4747.43 1599
4748.08 1661
4748.73 1738
4749.39 1793
4750.04 1805
4750.69 1776
4751.34 1804
4751.99 1807
4752.64 1822
4753.29 1861
4753.94 1773
4754.59 1683
4755.24 1665
4755.89 1630
4756.54 1576
4757.19 1623
4757.84 1500
4758.50 1592
4759.15 1551
4759.80 1567
4760.45 1516
4761.10 1538
4761.75 1550
4762.40 1572
4763.05 1564
4763.71 1647
4764.36 1738
4765.01 1761
4765.66 1767
4766.31 1860
4766.96 1845
4767.62 1797
4768.27 1726
4768.92 1748
4769.57 1661
4770.22 1613
4770.87 1549
4771.53 1532
4772.18 1461
4772.83 1453
4773.48 1448
4774.13 1495
4774.79 1522
4775.44 1554
4776.09 1540
4776.74 1628
4777.40 1648
4778.05 1696
4778.70 1692
4779.35 1669
4780.01 1716
4780.66 1750
4781.31 1639
4781.96 1582
4782.62 1566
4783.27 1524
4783.92 1510
4784.57 1472
4785.23 1509
4785.88 1510
4786.53 1457
4787.19 1411
4787.84 1346
4788.49 1376
4789.15 1385
4789.80 1432
4790.45 1475
4791.11 1409
4791.76 1379
4792.41 1445
4793.07 1456
4793.72 1385
4794.37 1393
4795.03 1371
4795.68 1369
4796.33 1422
4796.99 1326
4797.64 1338
4798.29 1422
4798.95 1453
4799.60 1346
4800.26 1374
4800.91 1441
4801.56 1381
4802.22 1365
4802.87 1353
4803.53 1401
4804.18 1389
4804.83 1395
4805.49 1390
4806.14 1361
4806.80 1348
4807.45 1409
4808.11 1392
4808.76 1376
4809.42 1300
4810.07 1287
4810.72 1381
4811.38 1321
4812.03 1425
4812.69 1468
4813.34 1411
4814.00 1480
4814.65 1532
4815.31 1518
4815.96 1532
4816.62 1533
4817.27 1538
4817.93 1600
4818.58 1633
4819.24 1701
4819.89 1768
4820.55 1695
4821.20 1730
4821.86 1804
4822.52 1838
4823.17 1861
4823.83 1892
4824.48 1885
4825.14 1817
4825.79 1789
4826.45 1698
4827.10 1737
4827.76 1728
4828.42 1694
4829.07 1640
4829.73 1672
4830.38 1658
4831.04 1652
4831.70 1662
4832.35 1828
4833.01 1900
4833.66 1886
4834.32 2017
4834.98 2012
4835.63 2088
4836.29 2192
4836.95 2122
4837.60 2139
4838.26 2122
4838.92 2162
4839.57 2058
4840.23 2005
4840.89 1929
4841.54 1824
4842.20 1799
4842.86 1758
4843.51 1686
4844.17 1699
4844.83 1749
4845.48 1784
4846.14 1809
4846.80 1796
4847.45 1764
4848.11 1793
4848.77 1956
4849.43 1970
4850.08 1881
4850.74 1853
4851.40 1833
4852.06 1839
4852.71 1847
4853.37 1863
4854.03 1855
4854.69 1892
4855.34 1887
4856.00 1942
4856.66 1928
4857.32 1952
4857.97 1916
4858.63 1969
4859.29 1982
4859.95 1979
4860.61 1989
4861.26 1880
4861.92 1862
4862.58 1915
4863.24 1879
4863.90 1933
4864.55 1914
4865.21 1868
4865.87 1847
4866.53 1737
4867.19 1717
4867.85 1708
4868.51 1642
4869.16 1643
4869.82 1692
4870.48 1694
4871.14 1642
4871.80 1719
4872.46 1760
4873.12 1787
4873.78 1718
4874.43 1704
4875.09 1734
4875.75 1690
4876.41 1674
4877.07 1678
4877.73 1646
4878.39 1632
4879.05 1651
4879.71 1607
4880.37 1602
4881.03 1586
4881.69 1528
4882.34 1552
4883.00 1601
4883.66 1643
4884.32 1545
4884.98 1598
4885.64 1635
4886.30 1605
4886.96 1661
4887.62 1795
4888.28 1857
4888.94 1837
4889.60 1857
4890.26 1945
4890.92 1861
4891.58 1951
4892.24 1847
4892.90 1777
4893.56 1699
4894.22 1715
4894.88 1793
4895.54 1685
4896.20 1762
4896.86 1711
4897.52 1728
4898.19 1812
4898.85 1879
4899.51 1855
4900.17 1862
4900.83 1799
4901.49 1747
4902.15 1666
4902.81 1704
4903.47 1647
4904.13 1582
4904.79 1555
4905.45 1473
4906.12 1558
4906.78 1518
4907.44 1523
4908.10 1513
4908.76 1546
4909.42 1553
4910.08 1464
4910.74 1454
4911.41 1398
4912.07 1417
4912.73 1428
4913.39 1456
4914.05 1381
4914.71 1401
4915.38 1417
4916.04 1424
4916.70 1365
4917.36 1367
4918.02 1359
4918.68 1377
4919.35 1324
4920.01 1347
4920.67 1385
4921.33 1403
4921.99 1346
4922.66 1333
4923.32 1331
4923.98 1314
4924.64 1294
4925.31 1368
4925.97 1412
4926.63 1356
4927.29 1408
4927.96 1355
4928.62 1363
4929.28 1385
4929.94 1343
4930.61 1358
4931.27 1403
4931.93 1416
4932.59 1389
4933.26 1396
4933.92 1355
4934.58 1380
4935.25 1345
4935.91 1442
4936.57 1409
4937.24 1370
4937.90 1437
4938.56 1440
4939.23 1369
4939.89 1388
4940.55 1382
4941.22 1401
4941.88 1407
4942.54 1429
4943.21 1386
4943.87 1399
4944.53 1348
4945.20 1341
4945.86 1361
4946.52 1358
4947.19 1356
4947.85 1333
4948.52 1371
4949.18 1367
4949.84 1335
4950.51 1343
4951.17 1357
4951.84 1256
4952.50 1274
4953.17 1299
4953.83 1320
4954.49 1330
4955.16 1327
4955.82 1287
4956.49 1297
4957.15 1357
4957.82 1372
4958.48 1362
4959.15 1339
4959.81 1469
4960.47 1440
4961.14 1579
4961.80 1659
4962.47 1633
4963.13 1686
4963.80 1765
4964.46 1738
4965.13 1573
4965.79 1568
4966.46 1561
4967.12 1574
4967.79 1544
4968.45 1527
4969.12 1434
4969.79 1523
4970.45 1510
4971.12 1520
4971.78 1529
4972.45 1530
4973.11 1560
4973.78 1567
4974.44 1594
4975.11 1544
4975.78 1512
4976.44 1546
4977.11 1594
4977.77 1488
4978.44 1526
4979.11 1554
4979.77 1521
4980.44 1517
4981.10 1606
4981.77 1575
4982.44 1628
4983.10 1744
4983.77 1929
4984.43 2134
4985.10 2382
4985.77 2689
4986.43 3099
4987.10 3390
4987.77 3607
4988.43 3712
4989.10 3560
4989.77 3593
4990.43 3330
4991.10 3109
4991.77 2803
4992.43 2463
4993.10 2149
4993.77 2007
4994.43 1788
4995.10 1626
4995.77 1543
4996.44 1507
4997.10 1448
4997.77 1423
4998.44 1452
4999.10 1459
4999.77 1397
5000.44 1411
5001.11 1365
5001.77 1387
5002.44 1353
5003.11 1404
5003.78 1372
5004.44 1348
5005.11 1425
5005.78 1404
5006.45 1388
5007.12 1394
5007.78 1402
5008.45 1423
5009.12 1382
5009.79 1440
5010.46 1427
5011.12 1489
5011.79 1448
5012.46 1470
5013.13 1485
5013.80 1501
5014.47 1556
5015.13 1580
5015.80 1710
5016.47 1746
5017.14 1760
5017.81 1884
5018.48 1971
5019.14 2091
5019.81 2226
5020.48 2352
5021.15 2408
5021.82 2579
5022.49 2554
5023.16 2535
5023.83 2435
5024.50 2273
5025.16 2238
5025.83 2100
5026.50 1980
5027.17 1899
5027.84 1804
5028.51 1794
5029.18 1657
5029.85 1635
5030.52 1576
5031.19 1489
5031.86 1478
5032.53 1435
5033.20 1487
5033.87 1431
5034.54 1405
5035.21 1472
5035.88 1453
5036.54 1468
5037.21 1447
5037.88 1433
5038.55 1376
5039.22 1365
5039.89 1372
5040.56 1358
5041.23 1365
5041.90 1390
5042.58 1387
5043.25 1353
5043.92 1381
5044.59 1376
5045.26 1431
5045.93 1362
5046.60 1390
5047.27 1422
5047.94 1381
5048.61 1343
5049.28 1415
5049.95 1452
5050.62 1386
5051.29 1401
5051.96 1377
5052.63 1373
5053.30 1318
5053.98 1370
5054.65 1356
5055.32 1352
5055.99 1319
5056.66 1389
5057.33 1341
5058.00 1447
5058.67 1398
5059.34 1398
5060.02 1400
5060.69 1354
5061.36 1376
5062.03 1375
5062.70 1344
5063.37 1361
5064.04 1393
5064.72 1379
5065.39 1409
5066.06 1381
5066.73 1327
5067.40 1288
5068.08 1279
5068.75 1294
5069.42 1281
5070.09 1264
5070.76 1286
5071.44 1235
5072.11 1262
5072.78 1219
5073.45 1267
5074.12 1325
5074.80 1303
5075.47 1262
5076.14 1258
5076.81 1257
5077.49 1284
5078.16 1370
5078.83 1330
5079.50 1322
5080.18 1362
5080.85 1280
5081.52 1239
5082.20 1234
5082.87 1282
5083.54 1241
5084.21 1238
5084.89 1233
5085.56 1204
5086.23 1303
5086.91 1311
5087.58 1364
5088.25 1411
5088.93 1411
5089.60 1360
5090.27 1339
5090.95 1403
5091.62 1337
5092.29 1314
5092.97 1345
5093.64 1317
5094.31 1324
5094.99 1305
5095.66 1307
5096.34 1260
5097.01 1234
5097.68 1252
5098.36 1262
5099.03 1264
5099.70 1279
5100.38 1320
5101.05 1304
5101.73 1280
5102.40 1315
5103.08 1340
5103.75 1357
5104.42 1404
5105.10 1353
5105.77 1325
5106.45 1304
5107.12 1304
5107.80 1267
5108.47 1232
5109.15 1211
5109.82 1270
5110.49 1219
5111.17 1202
5111.84 1238
5112.52 1242
5113.19 1300
5113.87 1308
5114.54 1266
5115.22 1287
5115.89 1371
5116.57 1384
5117.24 1392
5117.92 1393
5118.59 1445
5119.27 1460
5119.94 1425
5120.62 1339
5121.30 1310
5121.97 1263
5122.65 1316
5123.32 1388
5124.00 1229
5124.67 1214
5125.35 1257
5126.02 1236
5126.70 1220
5127.38 1259
5128.05 1172
5128.73 1201
5129.40 1285
5130.08 1241
5130.76 1234
5131.43 1300
5132.11 1357
5132.78 1296
5133.46 1231
5134.14 1235
5134.81 1243
5135.49 1242
5136.17 1383
5136.84 1338
5137.52 1321
5138.20 1296
5138.87 1398
5139.55 1320
5140.22 1319
5140.90 1264
5141.58 1290
5142.26 1286
5142.93 1264
5143.61 1217
5144.29 1233
5144.96 1211
5145.64 1208
5146.32 1226
5146.99 1158
5147.67 1161
5148.35 1168
5149.03 1209
5149.70 1165
5150.38 1160
5151.06 1135
5151.73 1124
5152.41 1167
5153.09 1192
5153.77 1145
5154.44 1189
5155.12 1200
5155.80 1169
5156.48 1143
5157.16 1141
5157.83 1181
5158.51 1159
5159.19 1150
5159.87 1151
5160.55 1152
5161.22 1146
5161.90 1094
5162.58 1118
5163.26 1163
5163.94 1148
5164.61 1151
5165.29 1164
5165.97 1090
5166.65 1141
5167.33 1151
5168.01 1128
5168.68 1127
5169.36 1149
5170.04 1132
5170.72 1153
5171.40 1093
5172.08 1104
5172.76 1124
5173.44 1113
5174.11 1111
5174.79 1136
5175.47 1143
5176.15 1150
5176.83 1166
5177.51 1154
5178.19 1193
5178.87 1165
5179.55 1166
5180.23 1129
5180.91 1071
5181.58 1170
5182.26 1184
5182.94 1132
5183.62 1138
5184.30 1134
5184.98 1125
5185.66 1100
5186.34 1129
5187.02 1134
5187.70 1078
5188.38 1152
5189.06 1158
5189.74 1127
5190.42 1063
5191.10 1128
5191.78 1216
5192.46 1142
5193.14 1134
5193.82 1152
5194.50 1148
5195.18 1130
5195.86 1103
5196.54 1119
5197.22 1063
5197.90 1121
5198.58 1126
5199.26 1158
5199.94 1169
5200.63 1120
5201.31 1245
5201.99 1225
5202.67 1205
5203.35 1237
5204.03 1176
5204.71 1189
5205.39 1180
5206.07 1197
5206.75 1261
5207.43 1277
5208.11 1248
5208.80 1291
5209.48 1311
5210.16 1299
5210.84 1305
5211.52 1328
5212.20 1324
5212.88 1311
5213.57 1263
5214.25 1340
5214.93 1391
5215.61 1424
5216.29 1361
5216.97 1347
5217.66 1309
5218.34 1377
5219.02 1303
5219.70 1372
5220.38 1360
5221.06 1283
5221.75 1295
5222.43 1292
5223.11 1269
5223.79 1231
5224.47 1201
5225.16 1252
5225.84 1250
5226.52 1251
5227.20 1256
5227.89 1233
5228.57 1247
5229.25 1203
5229.93 1266
5230.62 1286
5231.30 1254
5231.98 1289
5232.66 1320
5233.35 1317
5234.03 1307
5234.71 1395
5235.40 1331
5236.08 1295
5236.76 1291
5237.44 1236
5238.13 1278
5238.81 1264
5239.49 1244
5240.18 1246
5240.86 1252
5241.54 1301
5242.23 1304
5242.91 1226
5243.59 1238
5244.28 1152
5244.96 1192
5245.64 1174
5246.33 1136
5247.01 1172
5247.70 1188
5248.38 1158
5249.06 1197
5249.75 1182
5250.43 1249
5251.11 1213
5251.80 1130
5252.48 1224
5253.17 1199
5253.85 1200
5254.53 1209
5255.22 1145
5255.90 1147
5256.59 1189
5257.27 1231
5257.96 1222
5258.64 1331
5259.32 1244
5260.01 1273
5260.69 1319
5261.38 1291
5262.06 1271
5262.75 1288
5263.43 1296
5264.12 1246
5264.80 1231
5265.49 1219
5266.17 1301
5266.86 1282
5267.54 1300
5268.23 1291
5268.91 1251
5269.60 1231
5270.28 1289
5270.97 1227
5271.65 1170
5272.34 1222
5273.02 1209
5273.71 1208
5274.39 1235
5275.08 1270
5275.76 1236
5276.45 1273
5277.14 1292
5277.82 1319
5278.51 1419
5279.19 1394
5279.88 1477
5280.56 1494
5281.25 1481
5281.94 1426
5282.62 1441
5283.31 1406
5283.99 1341
5284.68 1305
5285.37 1303
5286.05 1321
5286.74 1297
5287.43 1324
5288.11 1336
5288.80 1294
5289.48 1334
5290.17 1334
5290.86 1392
5291.54 1353
5292.23 1343
5292.92 1349
5293.60 1430
5294.29 1439
5294.98 1419
5295.66 1385
5296.35 1496
5297.04 1607
5297.72 1577
5298.41 1656
5299.10 1732
5299.79 1797
5300.47 1763
5301.16 1805
5301.85 1753
5302.53 1666
5303.22 1585
5303.91 1551
5304.60 1441
5305.28 1465
5305.97 1318
5306.66 1398
5307.35 1320
5308.03 1316
5308.72 1309
5309.41 1324
5310.10 1265
5310.78 1320
5311.47 1300
5312.16 1317
5312.85 1225
5313.54 1268
5314.22 1269
5314.91 1281
5315.60 1256
5316.29 1270
5316.98 1308
5317.66 1266
5318.35 1277
5319.04 1281
5319.73 1259
5320.42 1304
5321.11 1322
5321.80 1304
5322.48 1371
5323.17 1287
5323.86 1293
5324.55 1305
5325.24 1311
5325.93 1254
5326.62 1326
5327.30 1328
5327.99 1380
5328.68 1428
5329.37 1383
5330.06 1425
5330.75 1454
5331.44 1491
5332.13 1509
5332.82 1477
5333.51 1518
5334.20 1607
5334.88 1538
5335.57 1453
5336.26 1485
5336.95 1430
5337.64 1409
5338.33 1385
5339.02 1452
5339.71 1493
5340.40 1495
5341.09 1513
5341.78 1589
5342.47 1523
5343.16 1690
5343.85 1769
5344.54 1886
5345.23 2061
5345.92 2252
5346.61 2409
5347.30 2793
5347.99 2905
5348.68 3129
5349.37 3256
5350.06 3397
5350.75 3306
5351.44 3151
5352.13 2973
5352.82 2721
5353.51 2504
5354.20 2291
5354.90 2098
5355.59 1798
5356.28 1682
5356.97 1644
5357.66 1594
5358.35 1487
5359.04 1420
5359.73 1403
5360.42 1382
5361.11 1386
5361.80 1352
5362.49 1338
5363.19 1349
5363.88 1350
5364.57 1344
5365.26 1323
5365.95 1305
5366.64 1292
5367.33 1236
5368.03 1229
5368.72 1211
5369.41 1213
5370.10 1252
5370.79 1242
5371.48 1328
5372.18 1271
5372.87 1253
5373.56 1284
5374.25 1298
5374.94 1271
5375.63 1321
5376.33 1377
5377.02 1362
5377.71 1373
5378.40 1409
5379.10 1347
5379.79 1399
5380.48 1398
5381.17 1342
5381.86 1291
5382.56 1320
5383.25 1304
5383.94 1315
5384.63 1349
5385.33 1358
5386.02 1388
5386.71 1395
5387.40 1443
5388.10 1484
5388.79 1498
5389.48 1439
5390.18 1425
5390.87 1479
5391.56 1470
5392.26 1348
5392.95 1316
5393.64 1363
5394.33 1385
5395.03 1297
5395.72 1338
5396.41 1310
5397.11 1265
5397.80 1258
5398.49 1286
5399.19 1291
5399.88 1216
5400.58 1235
5401.27 1268
5401.96 1290
5402.66 1258
5403.35 1264
5404.04 1267
5404.74 1331
5405.43 1297
5406.13 1254
5406.82 1275
5407.51 1253
5408.21 1228
5408.90 1287
5409.60 1250
5410.29 1267
5410.98 1221
5411.68 1270
5412.37 1238
5413.07 1221
5413.76 1235
5414.46 1297
5415.15 1255
5415.84 1301
5416.54 1323
5417.23 1263
5417.93 1281
5418.62 1288
5419.32 1245
5420.01 1253
5420.71 1237
5421.40 1226
5422.10 1243
5422.79 1250
5423.49 1305
5424.18 1244
5424.88 1199
5425.57 1258
5426.27 1216
5426.96 1267
5427.66 1273
5428.35 1204
5429.05 1234
5429.74 1280
5430.44 1291
5431.14 1254
5431.83 1294
5432.53 1294
5433.22 1266
5433.92 1276
5434.61 1282
5435.31 1321
5436.01 1375
5436.70 1371
5437.40 1366
5438.09 1320
5438.79 1313
5439.49 1364
5440.18 1348
5440.88 1268
5441.57 1255
5442.27 1289
5442.97 1420
5443.66 1392
5444.36 1419
5445.06 1420
5445.75 1541
5446.45 1546
5447.15 1570
5447.84 1513
5448.54 1497
5449.24 1485
5449.93 1532
5450.63 1516
5451.33 1448
5452.02 1359
5452.72 1317
5453.42 1373
5454.11 1369
5454.81 1319
5455.51 1375
5456.20 1367
5456.90 1376
5457.60 1349
5458.30 1334
5458.99 1348
5459.69 1292
5460.39 1396
5461.09 1457
5461.78 1417
5462.48 1397
5463.18 1394
5463.88 1380
5464.57 1399
5465.27 1370
5465.97 1332
5466.67 1384
5467.36 1392
5468.06 1470
5468.76 1422
5469.46 1436
5470.16 1459
5470.85 1478
5471.55 1582
5472.25 1637
5472.95 1588
5473.65 1625
5474.35 1643
5475.04 1699
5475.74 1704
5476.44 1744
5477.14 1771
5477.84 1811
5478.54 1955
5479.23 1967
5479.93 1948
5480.63 1876
5481.33 1884
5482.03 1768
5482.73 1690
5483.43 1733
5484.13 1750
5484.83 1692
5485.52 1683
5486.22 1644
5486.92 1583
5487.62 1614
5488.32 1565
5489.02 1591
5489.72 1634
5490.42 1736
5491.12 1802
5491.82 1749
5492.52 1833
5493.22 1837
5493.92 1838
5494.62 1866
5495.31 1867
5496.01 1930
5496.71 2022
5497.41 2183
5498.11 2472
5498.81 2562
5499.51 2710
5500.21 2742
5500.91 2727
5501.61 2807
5502.31 2504
5503.01 2334
5503.71 2185
5504.41 2073
5505.11 1949
5505.81 1923
5506.51 1901
5507.22 1821
5507.92 1840
5508.62 1735
5509.32 1729
5510.02 1748
5510.72 1760
5511.42 1767
5512.12 1756
5512.82 1826
5513.52 1830
5514.22 1803
5514.92 1823
5515.62 1811
5516.32 1758
5517.03 1702
5517.73 1726
5518.43 1787
5519.13 1759
5519.83 1701
5520.53 1646
5521.23 1591
5521.93 1546
5522.63 1554
5523.34 1494
5524.04 1424
5524.74 1408
5525.44 1449
5526.14 1482
5526.84 1464
5527.55 1378
5528.25 1395
5528.95 1337
5529.65 1473
5530.35 1585
5531.05 1451
5531.76 1475
5532.46 1505
5533.16 1468
5533.86 1454
5534.56 1469
5535.27 1421
5535.97 1408
5536.67 1469
5537.37 1464
5538.08 1413
5538.78 1434
5539.48 1356
5540.18 1339
5540.89 1387
5541.59 1402
5542.29 1358
5542.99 1425
5543.70 1527
5544.40 1549
5545.10 1603
5545.80 1628
5546.51 1539
5547.21 1572
5547.91 1503
5548.62 1486
5549.32 1458
5550.02 1478
5550.73 1484
5551.43 1430
5552.13 1402
5552.84 1336
5553.54 1252
5554.24 1334
5554.95 1369
5555.65 1347
5556.35 1428
5557.06 1405
5557.76 1452
5558.46 1443
5559.17 1553
5559.87 1513
5560.57 1473
5561.28 1466
5561.98 1411
5562.69 1459
5563.39 1492
5564.09 1469
5564.80 1443
5565.50 1390
5566.21 1396
5566.91 1360
5567.61 1389
5568.32 1410
5569.02 1392
5569.73 1339
5570.43 1391
5571.14 1342
5571.84 1378
5572.54 1362
5573.25 1417
5573.95 1443
5574.66 1443
5575.36 1452
5576.07 1362
5576.77 1447
5577.48 1451
5578.18 1371
5578.89 1372
5579.59 1355
5580.30 1382
5581.00 1401
5581.71 1335
5582.41 1324
5583.12 1250
5583.82 1351
5584.53 1360
5585.23 1368
5585.94 1332
5586.64 1266
5587.35 1258
5588.06 1312
5588.76 1247
5589.47 1245
5590.17 1283
5590.88 1307
5591.58 1311
5592.29 1309
5592.99 1309
5593.70 1243
5594.41 1300
5595.11 1326
5595.82 1301
5596.52 1222
5597.23 1187
5597.94 1251
5598.64 1240
5599.35 1281
5600.06 1234
5600.76 1212
5601.47 1255
5602.17 1232
5602.88 1217
5603.59 1248
5604.29 1158
5605.00 1220
5605.71 1217
5606.41 1233
5607.12 1212
5607.83 1162
5608.53 1165
5609.24 1194
5609.95 1157
5610.65 1155
5611.36 1208
5612.07 1224
5612.78 1299
5613.48 1130
5614.19 1198
5614.90 1174
5615.60 1234
5616.31 1182
5617.02 1140
5617.73 1163
5618.43 1155
5619.14 1226
5619.85 1137
5620.56 1189
5621.26 1195
5621.97 1268
5622.68 1188
5623.39 1234
5624.09 1219
5624.80 1194
5625.51 1202
5626.22 1173
5626.93 1211
5627.63 1212
5628.34 1251
5629.05 1215
5629.76 1242
5630.47 1245
5631.17 1157
5631.88 1129
5632.59 1168
5633.30 1132
5634.01 1132
5634.72 1150
5635.42 1195
5636.13 1177
5636.84 1188
5637.55 1239
5638.26 1238
5638.97 1294
5639.68 1246
5640.39 1217
5641.09 1269
5641.80 1279
5642.51 1236
5643.22 1258
5643.93 1251
5644.64 1207
5645.35 1176
5646.06 1220
5646.77 1197
5647.48 1215
5648.19 1237
5648.89 1234
5649.60 1297
5650.31 1256
5651.02 1214
5651.73 1198
5652.44 1208
5653.15 1209
5653.86 1193
5654.57 1273
5655.28 1283
5655.99 1294
5656.70 1294
5657.41 1330
5658.12 1335
5658.83 1321
5659.54 1270
5660.25 1247
5660.96 1235
5661.67 1288
5662.38 1333
5663.09 1309
5663.80 1235
5664.51 1254
5665.22 1216
5665.93 1196
5666.64 1298
5667.35 1344
5668.06 1314
5668.77 1350
5669.48 1432
5670.19 1352
5670.91 1386
5671.62 1379
5672.33 1326
5673.04 1324
5673.75 1317
5674.46 1328
5675.17 1263
5675.88 1292
5676.59 1259
5677.30 1223
5678.01 1229
5678.73 1200
5679.44 1238
5680.15 1272
5680.86 1319
5681.57 1346
5682.28 1293
5682.99 1285
5683.71 1325
5684.42 1313
5685.13 1314
5685.84 1265
5686.55 1303
5687.26 1298
5687.98 1377
5688.69 1357
5689.40 1270
5690.11 1334
5690.82 1390
5691.54 1349
5692.25 1278
5692.96 1275
5693.67 1266
5694.38 1251
5695.10 1228
5695.81 1322
5696.52 1256
5697.23 1248
5697.95 1250
5698.66 1232
5699.37 1295
5700.08 1328
5700.80 1276
5701.51 1287
5702.22 1285
5702.93 1232
5703.65 1294
5704.36 1286
5705.07 1327
5705.78 1269
5706.50 1295
5707.21 1325
5707.92 1289
5708.64 1375
5709.35 1321
5710.06 1295
5710.78 1238
5711.49 1266
5712.20 1348
5712.92 1309
5713.63 1269
5714.34 1350
5715.06 1330
5715.77 1378
5716.48 1357
5717.20 1330
5717.91 1348
5718.62 1318
5719.34 1310
5720.05 1304
5720.77 1389
5721.48 1383
5722.19 1487
5722.91 1440
5723.62 1413
5724.33 1417
5725.05 1455
5725.76 1446
5726.48 1476
5727.19 1442
5727.91 1555
5728.62 1531
5729.33 1498
5730.05 1526
5730.76 1533
5731.48 1480
5732.19 1555
5732.91 1531
5733.62 1548
5734.34 1615
5735.05 1698
5735.77 1786
5736.48 1878
5737.20 2118
5737.91 2189
5738.63 2208
5739.34 2211
5740.06 2245
5740.77 2255
5741.49 2273
5742.20 2236
5742.92 2134
5743.63 2024
5744.35 1884
5745.06 1928
5745.78 1836
5746.49 1823
5747.21 1816
5747.92 1766
5748.64 1780
5749.35 1766
5750.07 1742
5750.79 1804
5751.50 1769
5752.22 1784
5752.93 1883
5753.65 1818
5754.36 1808
5755.08 1793
5755.80 1859
5756.51 1848
5757.23 1924
5757.95 1964
5758.66 2008
5759.38 2019
5760.09 2070
5760.81 2077
5761.53 2136
5762.24 2277
5762.96 2235
5763.68 2341
5764.39 2407
5765.11 2388
5765.83 2494
5766.54 2471
5767.26 2457
5767.98 2378
5768.69 2291
5769.41 2303
5770.13 2287
5770.84 2314
5771.56 2207
5772.28 2203
5772.99 2190
5773.71 2274
5774.43 2246
5775.15 2313
5775.86 2480
5776.58 2554
5777.30 2554
5778.01 2661
5778.73 2680
5779.45 2695
5780.17 2786
5780.88 2803
5781.60 2844
5782.32 2725
5783.04 2721
5783.76 2713
5784.47 2845
5785.19 2930
5785.91 2899
5786.63 2883
5787.34 3018
5788.06 3105
5788.78 3101
5789.50 3197
5790.22 3274
5790.94 3583
5791.65 3777
5792.37 3969
5793.09 4106
5793.81 4277
5794.53 4597
5795.25 4596
5795.96 4898
5796.68 5521
5797.40 6374
5798.12 7712
5798.84 9478
5799.56 11651
5800.28 14021
5800.99 16218
5801.71 17559
5802.43 17366
5803.15 16238
5803.87 14511
5804.59 12477
5805.31 10307
5806.03 8416
5806.75 7373
5807.47 6456
5808.18 6090
5808.90 5713
5809.62 5612
5810.34 5650
5811.06 5556
5811.78 5421
5812.50 5322
5813.22 5401
5813.94 5608
5814.66 5679
5815.38 5724
5816.10 5549
5816.82 5512
5817.54 5428
5818.26 5437
5818.98 5385
5819.70 5124
5820.42 5045
5821.14 4745
5821.86 4508
5822.58 4380
5823.30 4299
5824.02 4101
5824.74 3920
5825.46 3660
5826.18 3619
5826.90 3511
5827.62 3424
5828.34 3310
5829.06 3219
5829.78 3169
5830.50 3161
5831.22 3161
5831.95 3011
5832.67 3014
5833.39 2988
5834.11 2948
5834.83 2914
5835.55 2856
5836.27 2867
5836.99 2832
5837.71 2742
5838.43 2800
5839.15 2739
5839.88 2782
5840.60 2741
5841.32 2642
5842.04 2673
5842.76 2599
5843.48 2461
5844.20 2451
5844.93 2385
5845.65 2315
5846.37 2286
5847.09 2373
5847.81 2376
5848.53 2377
5849.26 2328
5849.98 2366
5850.70 2351
5851.42 2331
5852.14 2271
5852.87 2423
5853.59 2357
5854.31 2358
5855.03 2305
5855.75 2348
5856.48 2287
5857.20 2344
5857.92 2223
5858.64 2186
5859.37 2185
5860.09 2266
5860.81 2280
5861.53 2254
5862.26 2174
5862.98 2111
5863.70 2172
5864.42 2150
5865.15 2116
5865.87 2088
5866.59 2057
5867.31 2075
5868.04 2109
5868.76 2136
5869.48 2079
5870.21 2081
5870.93 2167
5871.65 2275
5872.38 2224
5873.10 2177
5873.82 2228
5874.55 2245
5875.27 2195
5875.99 2209
5876.72 2301
5877.44 2242
5878.16 2114
5878.89 2226
5879.61 2151
5880.33 2030
5881.06 2004
5881.78 2056
5882.51 1952
5883.23 2002
5883.95 2070
5884.68 2063
5885.40 2112
5886.13 2080
5886.85 2104
5887.57 2052
5888.30 2027
5889.02 2023
5889.75 1961
5890.47 1927
5891.20 1902
5891.92 1987
5892.64 1967
5893.37 1934
5894.09 1935
5894.82 1900
5895.54 1880
5896.27 1889
5896.99 1980
5897.72 1948
5898.44 1946
5899.17 1896
5899.89 1826
5900.62 1861
5901.34 1913
5902.07 1883
5902.79 1861
5903.52 1825
5904.24 1844
5904.97 1797
5905.69 1773
5906.42 1732
5907.14 1771
5907.87 1710
5908.59 1785
5909.32 1695
5910.04 1755
5910.77 1757
5911.50 1688
5912.22 1705
5912.95 1802
5913.67 1814
5914.40 1734
5915.12 1707
5915.85 1801
5916.58 1783
5917.30 1780
5918.03 1682
5918.75 1692
5919.48 1812
5920.21 1788
5920.93 1787
5921.66 1705
5922.39 1702
5923.11 1722
5923.84 1809
5924.56 1819
5925.29 1785
5926.02 1737
5926.74 1887
5927.47 1826
5928.20 1789
5928.92 1743
5929.65 1799
5930.38 1892
5931.10 1903
5931.83 2010
5932.56 2020
5933.28 2124
5934.01 2254
5934.74 2402
5935.47 2368
5936.19 2513
5936.92 2435
5937.65 2385
5938.37 2390
5939.10 2322
5939.83 2330
5940.56 2305
5941.28 2147
5942.01 2068
5942.74 2118
5943.47 2213
5944.19 2190
5944.92 2250
5945.65 2171
5946.38 2215
5947.11 2280
5947.83 2237
5948.56 2214
5949.29 2263
5950.02 2316
5950.74 2337
5951.47 2360
5952.20 2409
5952.93 2406
5953.66 2416
5954.39 2434
5955.11 2437
5955.84 2456
5956.57 2496
5957.30 2411
5958.03 2373
5958.76 2392
5959.48 2353
5960.21 2482
5960.94 2447
5961.67 2498
5962.40 2468
5963.13 2537
5963.86 2632
5964.59 2754
5965.31 2834
5966.04 2898
5966.77 2917
5967.50 2879
5968.23 2828
5968.96 2853
5969.69 2798
5970.42 2843
5971.15 2795
5971.88 2866
5972.61 2936
5973.34 2900
5974.06 2898
5974.79 2930
5975.52 2950
5976.25 2967
5976.98 3018
5977.71 3120
5978.44 3169
5979.17 3169
5979.90 3235
5980.63 3369
5981.36 3442
5982.09 3406
5982.82 3376
5983.55 3311
5984.28 3426
5985.01 3515
5985.74 3397
5986.47 3457
5987.20 3573
5987.93 3490
5988.66 3565
5989.39 3634
5990.12 3579
5990.85 3627
5991.58 3511
5992.32 3633
5993.05 3760
5993.78 3813
5994.51 3782
5995.24 3913
5995.97 3859
5996.70 3933
5997.43 3948
5998.16 3845
5998.89 3812
5999.62 3809
6000.35 3701
6001.09 3642
6001.82 3664
6002.55 3641
6003.28 3612
6004.01 3709
6004.74 3830
6005.47 4044
6006.20 4364
6006.94 4960
6007.67 5462
6008.40 6193
6009.13 7097
6009.86 8066
6010.59 8894
6011.33 9470
6012.06 9998
6012.79 9963
6013.52 9712
6014.25 9451
6014.98 8762
6015.72 7802
6016.45 7124
6017.18 6179
6017.91 5404
6018.64 4880
6019.38 4340
6020.11 3942
6020.84 3538
6021.57 3331
6022.31 3206
6023.04 3066
6023.77 3008
6024.50 2901
6025.24 2817
6025.97 2706
6026.70 2736
6027.43 2676
6028.17 2692
6028.90 2586
6029.63 2536
6030.37 2474
6031.10 2391
6031.83 2384
6032.56 2452
6033.30 2430
6034.03 2360
6034.76 2334
6035.50 2428
6036.23 2438
6036.96 2480
6037.70 2538
6038.43 2588
6039.16 2545
6039.90 2668
6040.63 2619
6041.36 2650
6042.10 2706
6042.83 2760
6043.56 2691
6044.30 2729
6045.03 2776
6045.77 2824
6046.50 2804
6047.23 2858
6047.97 2809
6048.70 2989
6049.44 3069
6050.17 3052
6050.90 3108
6051.64 3093
6052.37 3017
6053.11 3057
6053.84 3004
6054.57 3059
6055.31 3005
6056.04 2971
6056.78 2962
6057.51 2917
6058.25 2859
6058.98 2887
6059.72 2893
6060.45 2832
6061.19 2895
6061.92 2758
6062.66 2854
6063.39 2879
6064.13 2833
6064.86 2692
6065.60 2672
6066.33 2769
6067.07 2726
6067.80 2613
6068.54 2595
6069.27 2613
6070.01 2521
6070.74 2467
6071.48 2486
6072.21 2486
6072.95 2440
6073.68 2445
6074.42 2421
6075.15 2393
6075.89 2386
6076.63 2413
6077.36 2387
6078.10 2483
6078.83 2465
6079.57 2388
6080.30 2336
6081.04 2323
6081.78 2378
6082.51 2338
6083.25 2245
6083.98 2167
6084.72 2303
6085.46 2168
6086.19 2151
6086.93 2198
6087.67 2251
6088.40 2228
6089.14 2231
6089.88 2293
6090.61 2210
6091.35 2216
6092.09 2191
6092.82 2240
6093.56 2130
6094.30 2140
6095.03 2120
6095.77 2170
6096.51 2046
6097.24 2048
6097.98 2115
6098.72 2128
6099.45 2145
6100.19 2102
6100.93 2079
6101.67 2121
6102.40 2079
6103.14 2027
6103.88 2076
6104.61 2092
6105.35 2021
6106.09 2064
6106.83 2097
6107.56 2181
6108.30 2186
6109.04 2126
6109.78 2215
6110.51 2207
6111.25 2147
6111.99 2100
6112.73 2124
6113.47 2201
6114.20 2077
6114.94 2149
6115.68 2150
6116.42 2129
6117.16 2152
6117.89 2136
6118.63 2114
6119.37 2255
6120.11 2285
6120.85 2291
6121.59 2323
6122.32 2312
6123.06 2326
6123.80 2255
6124.54 2277
6125.28 2332
6126.02 2253
6126.76 2347
6127.49 2407
6128.23 2334
6128.97 2375
6129.71 2365
6130.45 2415
6131.19 2456
6131.93 2370
6132.67 2498
6133.41 2620
6134.15 2574
6134.88 2540
6135.62 2472
6136.36 2581
6137.10 2585
6137.84 2685
6138.58 2555
6139.32 2615
6140.06 2633
6140.80 2555
6141.54 2528
6142.28 2596
6143.02 2540
6143.76 2474
6144.50 2593
6145.24 2576
6145.98 2588
6146.72 2587
6147.46 2701
6148.20 2755
6148.94 2693
6149.68 2771
6150.42 2723
6151.16 2835
6151.90 2893
6152.64 2840
6153.38 2812
6154.12 2933
6154.86 2975
6155.60 2930
6156.34 2876
6157.08 2971
6157.82 2982
6158.56 2999
6159.30 3097
6160.04 3197
6160.78 3375
6161.52 3553
6162.27 3762
6163.01 4007
6163.75 4105
6164.49 4264
6165.23 4448
6165.97 4557
6166.71 4632
6167.45 4621
6168.19 4560
6168.94 4524
6169.68 4443
6170.42 4349
6171.16 4222
6171.90 4076
6172.64 4098
6173.38 3887
6174.13 3910
6174.87 4147
6175.61 4107
6176.35 3855
6177.09 4035
6177.83 4062
6178.58 4180
6179.32 4173
6180.06 4240
6180.80 4220
6181.54 4216
6182.28 4308
6183.03 4370
6183.77 4468
6184.51 4455
6185.25 4448
6186.00 4404
6186.74 4507
6187.48 4724
6188.22 4711
6188.97 4910
6189.71 5049
6190.45 5249
6191.19 5361
6191.94 5393
6192.68 5473
6193.42 5631
6194.16 5558
6194.91 5538
6195.65 5499
6196.39 5534
6197.13 5619
6197.88 5446
6198.62 5581
6199.36 5632
6200.11 5646
6200.85 5901
6201.59 6429
6202.34 7070
6203.08 8175
6203.82 9946
6204.57 12246
6205.31 15198
6206.05 18213
6206.80 21387
6207.54 23862
6208.28 25361
6209.03 25442
6209.77 24747
6210.52 22753
6211.26 20070
6212.00 17330
6212.75 14822
6213.49 12386
6214.23 10185
6214.98 8489
6215.72 7462
6216.47 6456
6217.21 5758
6217.95 5307
6218.70 4951
6219.44 4781
6220.19 4716
6220.93 4751
6221.68 4650
6222.42 4720
6223.17 4757
6223.91 4734
6224.65 4723
6225.40 4440
6226.14 4185
6226.89 3981
6227.63 3746
6228.38 3533
6229.12 3316
6229.87 3057
6230.61 3021
6231.36 2951
6232.10 2947
6232.85 3044
6233.59 3001
6234.34 3027
6235.08 3105
6235.83 3270
6236.57 3103
6237.32 3073
6238.06 3171
6238.81 3184
6239.56 3238
6240.30 3224
6241.05 3258
6241.79 3364
6242.54 3445
6243.28 3599
6244.03 3621
6244.77 3799
6245.52 3888
6246.27 4009
6247.01 4081
6247.76 4207
6248.50 4196
6249.25 4071
6250.00 3869
6250.74 3758
6251.49 3716
6252.23 3635
6252.98 3494
6253.73 3595
6254.47 3522
6255.22 3591
6255.97 3588
6256.71 3541
6257.46 3586
6258.21 3609
6258.95 3600
6259.70 3562
6260.45 3556
6261.19 3477
6261.94 3403
6262.69 3438
6263.43 3414
6264.18 3368
6264.93 3315
6265.67 3221
6266.42 3275
6267.17 3306
6267.92 3304
6268.66 3360
6269.41 3405
6270.16 3450
6270.90 3502
6271.65 3528
6272.40 3661
6273.15 3756
6273.89 3751
6274.64 3810
6275.39 3833
6276.14 3775
6276.89 3707
6277.63 3689
6278.38 3650
6279.13 3530
6279.88 3418
6280.62 3298
6281.37 3244
6282.12 3132
6282.87 3229
6283.62 3167
6284.36 3139
6285.11 3176
6285.86 3202
6286.61 3280
6287.36 3156
6288.11 3238
6288.85 3335
6289.60 3291
6290.35 3304
6291.10 3297
6291.85 3235
6292.60 3213
6293.35 3079
6294.09 2918
6294.84 2832
6295.59 2803
6296.34 2763
6297.09 2733
6297.84 2737
6298.59 2732
6299.34 2812
6300.09 2857
6300.83 2866
6301.58 2861
6302.33 2942
6303.08 2957
6303.83 2895
6304.58 2815
6305.33 2727
6306.08 2692
6306.83 2723
6307.58 2780
6308.33 2733
6309.08 2743
6309.83 2818
6310.58 2884
6311.33 2916
6312.08 2932
6312.83 3085
6313.58 3081
6314.33 3149
6315.08 3204
6315.83 3165
6316.58 3262
6317.33 3166
6318.08 2915
6318.83 2925
6319.58 2872
6320.33 2754
6321.08 2633
6321.83 2600
6322.58 2471
6323.33 2382
6324.08 2372
6324.83 2422
6325.58 2414
6326.33 2329
6327.08 2251
6327.83 2335
6328.58 2393
6329.33 2374
6330.08 2382
6330.84 2314
6331.59 2331
6332.34 2326
6333.09 2289
6333.84 2257
6334.59 2246
6335.34 2228
6336.09 2207
6336.84 2172
6337.60 2181
6338.35 2154
6339.10 2183
6339.85 2149
6340.60 2113
6341.35 2137
6342.10 2070
6342.86 2171
6343.61 2192
6344.36 2163
6345.11 2159
6345.86 2114
6346.61 2070
6347.37 2118
6348.12 2154
6348.87 2176
6349.62 2273
6350.37 2354
6351.13 2431
6351.88 2482
6352.63 2450
6353.38 2453
6354.14 2419
6354.89 2337
6355.64 2322
6356.39 2287
6357.14 2314
6357.90 2271
6358.65 2218
6359.40 2201
6360.16 2165
6360.91 2125
6361.66 2141
6362.41 2193
6363.17 2199
6363.92 2147
6364.67 2150
6365.42 2168
6366.18 2178
6366.93 2178
6367.68 2123
6368.44 2182
6369.19 2110
6369.94 2132
6370.70 2121
6371.45 2123
6372.20 2091
6372.96 2054
6373.71 2035
6374.46 2115
6375.22 2112
6375.97 2100
6376.72 2074
6377.48 2102
6378.23 2146
6378.99 2123
6379.74 2136
6380.49 2173
6381.25 2170
6382.00 2186
6382.75 2139
6383.51 2069
6384.26 2042
6385.02 1983
6385.77 1929
6386.53 1945
6387.28 1980
6388.03 1816
6388.79 1865
6389.54 1888
6390.30 1854
6391.05 1877
6391.81 1827
6392.56 1844
6393.31 1898
6394.07 1868
6394.82 1877
6395.58 1804
6396.33 1713
6397.09 1813
6397.84 1836
6398.60 1757
6399.35 1753
6400.11 1661
6400.86 1754
6401.62 1731
6402.37 1718
6403.13 1712
6403.88 1761
6404.64 1806
6405.39 1804
6406.15 1792
6406.90 1794
6407.66 1843
6408.42 1819
6409.17 1798
6409.93 1806
6410.68 1773
6411.44 1854
6412.19 1786
6412.95 1751
6413.71 1819
6414.46 1798
6415.22 1723
6415.97 1791
6416.73 1794
6417.48 1748
6418.24 1712
6419.00 1775
6419.75 1735
6420.51 1824
6421.27 1834
6422.02 1802
6422.78 1796
6423.53 1847
6424.29 1804
6425.05 1780
6425.80 1793
6426.56 1770
6427.32 1809
6428.07 1754
6428.83 1839
6429.59 1776
6430.34 1842
6431.10 1819
6431.86 1861
6432.61 1816
6433.37 1943
6434.13 1926
6434.89 1878
6435.64 1888
6436.40 1983
6437.16 1955
6437.91 1923
6438.67 2019
6439.43 2058
6440.19 2025
6440.94 2075
6441.70 2083
6442.46 2020
6443.22 1929
6443.97 1951
6444.73 2022
6445.49 1898
6446.25 1906
6447.00 1949
6447.76 1930
6448.52 1910
6449.28 1875
6450.04 1962
6450.79 1990
6451.55 1938
6452.31 1994
6453.07 2021
6453.83 2052
6454.58 2012
6455.34 2005
6456.10 2007
6456.86 2032
6457.62 2100
6458.38 2074
6459.13 2070
6459.89 2107
6460.65 2109
6461.41 2195
6462.17 2164
6462.93 2080
6463.69 2181
6464.44 2290
6465.20 2313
6465.96 2164
6466.72 2245
6467.48 2302
6468.24 2258
6469.00 2288
6469.76 2324
6470.52 2337
6471.28 2363
6472.03 2318
6472.79 2346
6473.55 2407
6474.31 2345
6475.07 2434
6475.83 2399
6476.59 2381
6477.35 2404
6478.11 2401
6478.87 2464
6479.63 2583
6480.39 2646
6481.15 2721
6481.91 2692
6482.67 2655
6483.43 2652
6484.19 2700
6484.95 2825
6485.71 2792
6486.47 2761
6487.23 2829
6487.99 2940
6488.75 2977
6489.51 3003
6490.27 3032
6491.03 3116
6491.79 3258
6492.55 3255
6493.31 3361
6494.07 3358
6494.83 3440
6495.59 3498
6496.35 3463
6497.11 3386
6497.87 3522
6498.64 3496
6499.40 3428
6500.16 3483
6500.92 3417
6501.68 3459
6502.44 3587
6503.20 3603
6503.96 3639
6504.72 3693
6505.48 3745
6506.25 3692
6507.01 3849
6507.77 4002
6508.53 4041
6509.29 4086
6510.05 4135
6510.81 4116
6511.57 4135
6512.34 4217
6513.10 4167
6513.86 4083
6514.62 4100
6515.38 4190
6516.15 4350
6516.91 4642
6517.67 5018
6518.43 5482
6519.19 6050
6519.95 6648
6520.72 7393
6521.48 7889
6522.24 8353
6523.00 8826
6523.77 9334
6524.53 9546
6525.29 9805
6526.05 9774
6526.81 9721
6527.58 9443
6528.34 8835
6529.10 8347
6529.86 7667
6530.63 7109
6531.39 6805
6532.15 6552
6532.92 6417
6533.68 6752
6534.44 6789
6535.20 6886
6535.97 6784
6536.73 6725
6537.49 6282
6538.26 5751
6539.02 5382
6539.78 4974
6540.55 4409
6541.31 4050
6542.07 3722
6542.84 3496
6543.60 3362
6544.36 3189
6545.13 3098
6545.89 3026
6546.65 3035
6547.42 3017
6548.18 2983
6548.94 2993
6549.71 3142
6550.47 3075
6551.24 3027
6552.00 3038
6552.76 2987
6553.53 3089
6554.29 3080
6555.06 3134
6555.82 3123
6556.58 3128
6557.35 3215
6558.11 3420
6558.88 3408
6559.64 3425
6560.41 3436
6561.17 3627
6561.93 3637
6562.70 3683
6563.46 3760
6564.23 3750
6564.99 3599
6565.76 3590
6566.52 3647
6567.29 3649
6568.05 3742
6568.82 3726
6569.58 3561
6570.35 3650
6571.11 3730
6571.88 3742
6572.64 3852
6573.41 3767
6574.17 3785
6574.94 3823
6575.70 3822
6576.47 3966
6577.23 4047
6578.00 4129
6578.76 4069
6579.53 4024
6580.29 4098
6581.06 3934
6581.83 3870
6582.59 3903
6583.36 3871
6584.12 3813
6584.89 3772
6585.65 3843
6586.42 3889
6587.19 4013
6587.95 4070
6588.72 4216
6589.48 4517
6590.25 4682
6591.02 5025
6591.78 5379
6592.55 5483
6593.32 5669
6594.08 5729
6594.85 5693
6595.61 5545
6596.38 5359
6597.15 5164
6597.91 4907
6598.68 4799
6599.45 4456
6600.21 4379
6600.98 4292
6601.75 4228
6602.51 4096
6603.28 3947
6604.05 3831
6604.82 3863
6605.58 3834
6606.35 3652
6607.12 3549
6607.88 3427
6608.65 3389
6609.42 3372
6610.19 3250
6610.95 3175
6611.72 3228
6612.49 3315
6613.25 3250
6614.02 3234
6614.79 3267
6615.56 3230
6616.32 3244
6617.09 3343
6617.86 3398
6618.63 3470
6619.40 3499
6620.16 3417
6620.93 3421
6621.70 3466
6622.47 3391
6623.24 3363
6624.00 3380
6624.77 3348
6625.54 3467
6626.31 3439
6627.08 3477
6627.84 3578
6628.61 3901
6629.38 4207
6630.15 4598
6630.92 5273
6631.69 5849
6632.46 6419
6633.22 7089
6633.99 7158
6634.76 7077
6635.53 6881
6636.30 6334
6637.07 5744
6637.84 5189
6638.61 4669
6639.37 4195
6640.14 3858
6640.91 3502
6641.68 3363
6642.45 3201
6643.22 3014
6643.99 2919
6644.76 2949
6645.53 2813
6646.30 2873
6647.07 2903
6647.84 2924
6648.61 2838
6649.37 2831
6650.14 2787
6650.91 2794
6651.68 2701
6652.45 2724
6653.22 2731
6653.99 2666
6654.76 2633
6655.53 2642
6656.30 2574
6657.07 2571
6657.84 2514
6658.61 2522
6659.38 2522
6660.15 2513
6660.92 2545
6661.69 2568
6662.46 2610
6663.23 2534
6664.00 2448
6664.77 2561
6665.55 2589
6666.32 2501
6667.09 2564
6667.86 2614
6668.63 2634
6669.40 2720
6670.17 2736
6670.94 2685
6671.71 2775
6672.48 2738
6673.25 2749
6674.02 2692
6674.79 2621
6675.57 2612
6676.34 2545
6677.11 2562
6677.88 2560
6678.65 2608
6679.42 2618
6680.19 2640
6680.96 2705
6681.74 2797
6682.51 2821
6683.28 3029
6684.05 3118
6684.82 3059
6685.59 3066
6686.37 3068
6687.14 2949
6687.91 2843
6688.68 2739
6689.45 2716
6690.22 2628
6691.00 2510
6691.77 2512
6692.54 2475
6693.31 2507
6694.08 2386
6694.86 2358
6695.63 2385
6696.40 2385
6697.17 2391
6697.95 2346
6698.72 2368
6699.49 2393
6700.26 2365
6701.04 2295
6701.81 2301
6702.58 2320
6703.35 2269
6704.13 2220
6704.90 2159
6705.67 2143
6706.44 2173
6707.22 2189
6707.99 2215
6708.76 2195
6709.54 2242
6710.31 2159
6711.08 2170
6711.86 2122
6712.63 2141
6713.40 2128
6714.17 2084
6714.95 2054
6715.72 2057
6716.50 2015
6717.27 2087
6718.04 2018
6718.82 1957
6719.59 1979
6720.36 1971
6721.14 1959
6721.91 1988
6722.68 1980
6723.46 1950
6724.23 1946
6725.01 1916
6725.78 1899
6726.55 1898
6727.33 1881
6728.10 1924
6728.88 1895
6729.65 1876
6730.42 1872
6731.20 1913
6731.97 1911
6732.75 1897
6733.52 1886
6734.30 1949
6735.07 1910
6735.84 1882
6736.62 1908
6737.39 1933
6738.17 1905
6738.94 1913
6739.72 1907
6740.49 1920
6741.27 1888
6742.04 1974
6742.82 1979
6743.59 1915
6744.37 1938
6745.14 1934
6745.92 1937
6746.69 1955
6747.47 2026
6748.24 2023
6749.02 2045
6749.79 2077
6750.57 2061
6751.34 2108
6752.12 2109
6752.90 2099
6753.67 2065
6754.45 1981
6755.22 1934
6756.00 1896
6756.77 1904
6757.55 1932
6758.33 1849
6759.10 1865
6759.88 1905
6760.65 1874
6761.43 1858
6762.20 1906
6762.98 1807
6763.76 1892
6764.53 1897
6765.31 1839
6766.09 1826
6766.86 1801
6767.64 1831
6768.41 1861
6769.19 1866
6769.97 1869
6770.74 1855
6771.52 1888
6772.30 1922
6773.07 1917
6773.85 1919
6774.63 1960
6775.40 1894
6776.18 1859
6776.96 1920
6777.74 2050
6778.51 1947
6779.29 1875
6780.07 1877
6780.84 1983
6781.62 1921
6782.40 1903
6783.17 1919
6783.95 1962
6784.73 2019
6785.51 1966
6786.28 2006
6787.06 1947
6787.84 1986
6788.62 1940
6789.39 1904
6790.17 1910
6790.95 1885
6791.73 1826
6792.51 1831
6793.28 1891
6794.06 1852
6794.84 1842
6795.62 1839
6796.39 1843
6797.17 1906
6797.95 1936
6798.73 1926
6799.51 1911
6800.29 1907
6801.06 1957
6801.84 1914
6802.62 1972
6803.40 1888
6804.18 1882
6804.96 1823
6805.73 1793
6806.51 1863
6807.29 1898
6808.07 1859
6808.85 1793
6809.63 1762
6810.41 1824
6811.18 1791
6811.96 1854
6812.74 1844
6813.52 1857
6814.30 1866
6815.08 1898
6815.86 1930
6816.64 1878
6817.42 1864
6818.20 1912
6818.98 1925
6819.76 1857
6820.53 1856
6821.31 1853
6822.09 1859
6822.87 1923
6823.65 1924
6824.43 1972
6825.21 1936
6825.99 1958
6826.77 1964
6827.55 1963
6828.33 1948
6829.11 1994
6829.89 2043
6830.67 2015
6831.45 1958
6832.23 1996
6833.01 1955
6833.79 1966
6834.57 1897
6835.35 1925
6836.13 1908
6836.91 1885
6837.69 1929
6838.47 1945
6839.25 1980
6840.03 1944
6840.81 1861
6841.59 1874
6842.37 1923
6843.16 1988
6843.94 2087
6844.72 2245
6845.50 2421
6846.28 2704
6847.06 3153
6847.84 3651
6848.62 4172
6849.40 4427
6850.18 4592
6850.96 4609
6851.75 4460
6852.53 4113
6853.31 3839
6854.09 3459
6854.87 3221
6855.65 3034
6856.43 2897
6857.22 2769
6858.00 2625
6858.78 2621
6859.56 2529
6860.34 2349
6861.12 2319
6861.90 2199
6862.69 2224
6863.47 2321
6864.25 2184
6865.03 2130
6865.81 2218
6866.60 2228
6867.38 2110
6868.16 2036
6868.94 1997
6869.72 1993
6870.51 2016
6871.29 1976
6872.07 1852
6872.85 1902
6873.64 1891
6874.42 1868
6875.20 1932
6875.98 1886
6876.77 1884
6877.55 1962
6878.33 1944
6879.11 1913
6879.90 1941
6880.68 1937
6881.46 1973
6882.25 1988
6883.03 1982
6883.81 1985
6884.59 2086
6885.38 2113
6886.16 2164
6886.94 2242
6887.73 2216
6888.51 2253
6889.29 2199
6890.08 2102
6890.86 2166
6891.64 2123
6892.43 2130
6893.21 2020
6893.99 2037
6894.78 2056
6895.56 2116
6896.35 2147
6897.13 2140
6897.91 2124
6898.70 2198
6899.48 2201
6900.26 2138
6901.05 2212
6901.83 2187
6902.62 2161
6903.40 2142
6904.18 2231
6904.97 2119
6905.75 2097
6906.54 2166
6907.32 2172
6908.11 2099
6908.89 2082
6909.67 2089
6910.46 1998
6911.24 2022
6912.03 2029
6912.81 2047
6913.60 2032
6914.38 2041
6915.17 2031
6915.95 2001
6916.74 2025
6917.52 2019
6918.31 2101
6919.09 2082
6919.88 2059
6920.66 2025
6921.45 2129
6922.23 2077
6923.02 1977
6923.80 2069
6924.59 2047
6925.37 2037
6926.16 2129
6926.94 2084
6927.73 2021
6928.51 2097
6929.30 2029
6930.09 2064
6930.87 2062
6931.66 2021
6932.44 2104
6933.23 2081
6934.01 2088
6934.80 2096
6935.59 2083
6936.37 2113
6937.16 2199
6937.94 2292
6938.73 2212
6939.52 2322
6940.30 2401
6941.09 2444
6941.88 2409
6942.66 2443
6943.45 2511
6944.23 2521
6945.02 2598
6945.81 2585
6946.59 2571
6947.38 2546
6948.17 2655
6948.95 2610
6949.74 2615
6950.53 2585
6951.31 2645
6952.10 2719
6952.89 2712
6953.67 2742
6954.46 2742
6955.25 2857
6956.04 2866
6956.82 2875
6957.61 2910
6958.40 2906
6959.18 3001
6959.97 2931
6960.76 2861
6961.55 2764
6962.33 2851
6963.12 2900
6963.91 2900
6964.70 2877
6965.48 3026
6966.27 3046
6967.06 3081
6967.85 3049
6968.63 3080
6969.42 3210
6970.21 3221
6971.00 3285
6971.79 3304
6972.57 3235
6973.36 3337
6974.15 3375
6974.94 3452
6975.73 3652
6976.52 3723
6977.30 3786
6978.09 4079
6978.88 4437
6979.67 4586
6980.46 5181
6981.25 5776
6982.03 6441
6982.82 7147
6983.61 7844
6984.40 8227
6985.19 8345
6985.98 8045
6986.77 7773
6987.55 7253
6988.34 6593
6989.13 6026
6989.92 5359
6990.71 5046
6991.50 4744
6992.29 4599
6993.08 4763
6993.87 4989
6994.66 5532
6995.45 6359
6996.24 7210
6997.02 8370
6997.81 9293
6998.60 10003
6999.39 10096
7000.18 9748
7000.97 9157
7001.76 8396
7002.55 7303
7003.34 6532
7004.13 5700
7004.92 4832
7005.71 4241
7006.50 3899
7007.29 3552
7008.08 3344
7008.87 3152
7009.66 3081
7010.45 3076
7011.24 3054
7012.03 3090
7012.82 2980
7013.61 3083
7014.40 2915
7015.19 2858
7015.98 2744
7016.77 2605
7017.56 2581
7018.35 2537
7019.15 2447
7019.94 2388
7020.73 2482
7021.52 2526
7022.31 2601
7023.10 2725
7023.89 2644
7024.68 2738
7025.47 2747
7026.26 2718
7027.05 2690
7027.85 2637
7028.64 2540
7029.43 2532
7030.22 2412
7031.01 2274
7031.80 2303
7032.59 2362
7033.38 2363
7034.18 2396
7034.97 2485
7035.76 2548
7036.55 2619
7037.34 2601
7038.13 2538
7038.93 2542
7039.72 2611
7040.51 2587
7041.30 2577
7042.09 2502
7042.89 2471
7043.68 2474
7044.47 2512
7045.26 2507
7046.05 2492
7046.85 2516
7047.64 2645
7048.43 2821
7049.22 2787
7050.01 2792
7050.81 2718
7051.60 2657
7052.39 2620
7053.18 2507
7053.98 2474
7054.77 2385
7055.56 2335
7056.36 2347
7057.15 2317
7057.94 2336
7058.73 2292
7059.53 2282
7060.32 2288
7061.11 2308
7061.91 2292
7062.70 2279
7063.49 2279
7064.29 2304
7065.08 2247
7065.87 2202
7066.66 2146
7067.46 2128
7068.25 2068
7069.04 2033
7069.84 2044
7070.63 2077
7071.43 2018
7072.22 2040
7073.01 2010
7073.81 2078
7074.60 2026
7075.39 2088
7076.19 2126
7076.98 2086
7077.78 1995
7078.57 1924
7079.36 1969
7080.16 1943
7080.95 1962
7081.75 1932
7082.54 1908
7083.33 1916
7084.13 1951
7084.92 1906
7085.72 1853
7086.51 1883
7087.31 1879
7088.10 1902
7088.90 1921
7089.69 2008
7090.48 2033
7091.28 2069
7092.07 2092
7092.87 1965
7093.66 1955
7094.46 1884
7095.25 1833
7096.05 1782
7096.84 1796
7097.64 1809
7098.43 1799
7099.23 1828
7100.02 1707
7100.82 1727
7101.61 1684
7102.41 1722
7103.20 1670
7104.00 1609
7104.80 1576
7105.59 1566
7106.39 1602
7107.18 1562
7107.98 1548
7108.77 1539
7109.57 1589
7110.36 1552
7111.16 1608
7111.96 1595
7112.75 1540
7113.55 1538
7114.34 1565
7115.14 1568
7115.94 1522
7116.73 1563
7117.53 1565
7118.32 1507
7119.12 1554
7119.92 1550
7120.71 1504
7121.51 1486
7122.31 1529
7123.10 1525
7123.90 1479
7124.70 1437
7125.49 1538
7126.29 1549
7127.09 1510
7127.88 1588
7128.68 1572
7129.48 1523
7130.27 1528
7131.07 1522
7131.87 1522
7132.66 1502
7133.46 1539
7134.26 1535
7135.06 1470
7135.85 1463
7136.65 1537
7137.45 1526
7138.24 1588
7139.04 1543
7139.84 1580
7140.64 1548
7141.43 1584
7142.23 1577
7143.03 1559
7143.83 1576
7144.62 1586
7145.42 1540
7146.22 1533
7147.02 1466
7147.82 1467
7148.61 1484
7149.41 1422
7150.21 1543
7151.01 1508
7151.81 1549
7152.60 1499
7153.40 1429
7154.20 1503
7155.00 1484
7155.80 1445
7156.59 1404
7157.39 1390
7158.19 1442
7158.99 1451
7159.79 1397
7160.59 1423
7161.39 1388
7162.18 1379
7162.98 1404
7163.78 1400
7164.58 1360
7165.38 1413
7166.18 1427
7166.98 1479
7167.78 1477
7168.57 1479
7169.37 1427
7170.17 1465
7170.97 1458
7171.77 1418
7172.57 1482
7173.37 1415
7174.17 1396
7174.97 1425
7175.77 1403
7176.57 1441
7177.37 1427
7178.17 1434
7178.97 1488
7179.77 1454
7180.56 1561
7181.36 1548
7182.16 1569
7182.96 1613
7183.76 1544
7184.56 1495
7185.36 1469
7186.16 1499
7186.96 1453
7187.76 1421
7188.56 1405
7189.36 1430
7190.16 1358
7190.96 1335
7191.76 1282
7192.57 1298
7193.37 1305
7194.17 1316
7194.97 1352
7195.77 1323
7196.57 1335
7197.37 1285
7198.17 1303
7198.97 1299
7199.77 1307
7200.57 1323
7201.37 1351
7202.17 1333
7202.97 1384
7203.77 1324
7204.58 1292
7205.38 1310
7206.18 1341
7206.98 1349
7207.78 1351
7208.58 1382
7209.38 1306
7210.18 1357
7210.99 1307
7211.79 1352
7212.59 1284
7213.39 1335
7214.19 1308
7214.99 1327
7215.79 1290
7216.60 1326
7217.40 1304
7218.20 1371
7219.00 1351
7219.80 1351
7220.60 1348
7221.41 1345
7222.21 1384
7223.01 1312
7223.81 1390
7224.62 1414
7225.42 1319
7226.22 1279
7227.02 1364
7227.82 1370
7228.63 1340
7229.43 1360
7230.23 1353
7231.03 1381
7231.84 1385
7232.64 1411
7233.44 1460
7234.24 1418
7235.05 1381
7235.85 1506
7236.65 1484
7237.45 1517
7238.26 1404
7239.06 1483
7239.86 1484
7240.67 1479
7241.47 1466
7242.27 1521
7243.08 1516
7243.88 1509
7244.68 1604
7245.49 1565
7246.29 1543
7247.09 1509
7247.90 1557
7248.70 1538
7249.50 1553
7250.31 1543
7251.11 1614
7251.91 1581
7252.72 1662
7253.52 1686
7254.32 1687
7255.13 1693
7255.93 1694
7256.74 1689
7257.54 1761
7258.34 1754
7259.15 1732
7259.95 1805
7260.76 1870
7261.56 1882
7262.36 1932
7263.17 1958
7263.97 1873
7264.78 1950
7265.58 1958
7266.39 1954
7267.19 1927
7268.00 1982
7268.80 1987
7269.60 2024
7270.41 2056
7271.21 2034
7272.02 2069
7272.82 2205
7273.63 2195
7274.43 2180
7275.24 2180
7276.04 2246
7276.85 2298
7277.65 2316
7278.46 2509
7279.26 2787
7280.07 3059
7280.87 3395
7281.68 3782
7282.48 4099
7283.29 4233
7284.09 4342
7284.90 4249
7285.71 3942
7286.51 3689
7287.32 3458
7288.12 3163
7288.93 2925
7289.73 2797
7290.54 2702
7291.35 2572
7292.15 2499
7292.96 2515
7293.76 2422
7294.57 2419
7295.38 2401
7296.18 2451
7296.99 2488
7297.79 2437
7298.60 2434
7299.41 2476
7300.21 2553
7301.02 2532
7301.82 2634
7302.63 2702
7303.44 2762
7304.24 2914
7305.05 3112
7305.86 3243
7306.66 3392
7307.47 3673
7308.28 4026
7309.08 4198
7309.89 4233
7310.70 4079
7311.50 4092
7312.31 3985
7313.12 3849
7313.93 3769
7314.73 3718
7315.54 3682
7316.35 3875
7317.15 4122
7317.96 4507
7318.77 4820
7319.58 5099
7320.38 5105
7321.19 5035
7322.00 4800
7322.81 4570
7323.61 4239
7324.42 4021
7325.23 3731
7326.04 3455
7326.84 3283
7327.65 3139
7328.46 3110
7329.27 3052
7330.08 3146
7330.88 3336
7331.69 3603
7332.50 3912
7333.31 4028
7334.12 4170
7334.92 4125
7335.73 4070
7336.54 3935
7337.35 3668
7338.16 3378
7338.97 3230
7339.78 3022
7340.58 2857
7341.39 2752
7342.20 2646
7343.01 2617
7343.82 2650
7344.63 2728
7345.44 2805
7346.24 2774
7347.05 2773
7347.86 2772
7348.67 2715
7349.48 2608
7350.29 2591
7351.10 2613
7351.91 2550
7352.72 2473
7353.53 2457
7354.34 2402
7355.14 2411
7355.95 2502
7356.76 2410
7357.57 2508
7358.38 2580
7359.19 2552
7360.00 2632
7360.81 2628
7361.62 2676
7362.43 2694
7363.24 2632
7364.05 2665
7364.86 2614
7365.67 2655
7366.48 2700
7367.29 2563
7368.10 2575
7368.91 2574
7369.72 2592
7370.53 2682
7371.34 2623
7372.15 2664
7372.96 2715
7373.77 2775
7374.58 2834
7375.39 2915
7376.20 3097
7377.01 3238
7377.82 3498
7378.63 3693
7379.44 3897
7380.26 4028
7381.07 4037
7381.88 3890
7382.69 3688
7383.50 3478
7384.31 3351
7385.12 3151
7385.93 2943
7386.74 2768
7387.55 2679
7388.36 2562
7389.18 2492
7389.99 2587
7390.80 2512
7391.61 2511
7392.42 2513
7393.23 2477
7394.04 2483
7394.86 2535
7395.67 2626
7396.48 2809
7397.29 2980
7398.10 3123
7398.91 3298
7399.73 3404
7400.54 3401
7401.35 3536
7402.16 3394
7402.97 3433
7403.79 3264
7404.60 3219
7405.41 3221
7406.22 3105
7407.03 3106
7407.85 2923
7408.66 2809
7409.47 2687
7410.28 2553
7411.10 2445
7411.91 2330
7412.72 2187
7413.53 2163
7414.35 2085
7415.16 2031
7415.97 1966
7416.78 1970
7417.60 1936
7418.41 1913
7419.22 1874
7420.03 1818
7420.85 1803
7421.66 1782
7422.47 1756
7423.29 1755
7424.10 1764
7424.91 1762
7425.73 1694
7426.54 1689
7427.35 1643
7428.17 1716
7428.98 1695
7429.79 1648
7430.61 1677
7431.42 1671
7432.23 1614
7433.05 1650
7433.86 1663
7434.67 1660
7435.49 1732
7436.30 1708
7437.12 1726
7437.93 1733
7438.74 1735
7439.56 1719
7440.37 1715
7441.18 1734
7442.00 1686
7442.81 1686
7443.63 1681
7444.44 1694
7445.26 1654
7446.07 1666
7446.88 1663
7447.70 1678
7448.51 1701
7449.33 1662
7450.14 1609
7450.96 1578
7451.77 1581
7452.59 1665
7453.40 1676
7454.22 1637
7455.03 1675
7455.85 1676
7456.66 1660
7457.47 1650
7458.29 1604
7459.10 1639
7459.92 1651
7460.74 1626
7461.55 1666
7462.37 1660
7463.18 1613
7464.00 1722
7464.81 1739
7465.63 1707
7466.44 1753
7467.26 1708
7468.07 1698
7468.89 1802
7469.70 1775
7470.52 1687
7471.34 1663
7472.15 1588
7472.97 1560
7473.78 1572
7474.60 1569
7475.41 1525
7476.23 1513
7477.05 1543
7477.86 1504
7478.68 1534
7479.49 1510
7480.31 1547
7481.13 1552
7481.94 1459
7482.76 1498
7483.58 1473
7484.39 1486
7485.21 1525
7486.03 1472
7486.84 1457
7487.66 1446
7488.48 1421
7489.29 1452
7490.11 1438
7490.93 1464
7491.74 1452
7492.56 1454
7493.38 1462
7494.19 1414
7495.01 1432
7495.83 1416
7496.64 1416
7497.46 1389
7498.28 1345
7499.10 1386
7499.91 1393
7500.73 1372
7501.55 1363
7502.36 1317
7503.18 1349
7504.00 1374
7504.82 1300
7505.63 1309
7506.45 1358
7507.27 1368
7508.09 1355
7508.90 1345
7509.72 1281
7510.54 1358
7511.36 1300
7512.18 1267
7512.99 1294
7513.81 1307
7514.63 1285
7515.45 1295
7516.27 1290
7517.08 1290
7517.90 1282
7518.72 1279
7519.54 1310
7520.36 1302
7521.18 1293
7521.99 1292
7522.81 1292
7523.63 1313
7524.45 1278
7525.27 1308
7526.09 1294
7526.91 1342
7527.72 1300
7528.54 1271
7529.36 1276
7530.18 1316
7531.00 1312
7531.82 1337
7532.64 1366
7533.46 1318
7534.28 1325
7535.10 1294
7535.91 1313
7536.73 1359
7537.55 1344
7538.37 1357
7539.19 1391
7540.01 1462
7540.83 1371
7541.65 1371
7542.47 1375
7543.29 1440
7544.11 1458
7544.93 1428
7545.75 1437
7546.57 1422
7547.39 1411
7548.21 1441
7549.03 1378
7549.85 1466
7550.67 1412
7551.49 1445
7552.31 1461
7553.13 1456
7553.95 1482
7554.77 1504
7555.59 1527
7556.41 1535
7557.23 1554
7558.05 1506
7558.87 1557
7559.69 1544
7560.51 1577
7561.33 1548
7562.15 1513
7562.97 1541
7563.79 1509
7564.61 1484
7565.44 1514
7566.26 1563
7567.08 1521
7567.90 1472
7568.72 1523
7569.54 1544
7570.36 1548
7571.18 1507
7572.00 1536
7572.82 1494
7573.65 1534
7574.47 1622
7575.29 1567
7576.11 1523
7576.93 1514
7577.75 1500
7578.57 1456
7579.40 1537
7580.22 1547
7581.04 1548
7581.86 1612
7582.68 1602
7583.50 1633
7584.33 1669
7585.15 1762
7585.97 1776
7586.79 1766
7587.61 1762
7588.44 1780
7589.26 1708
7590.08 1705
7590.90 1705
7591.72 1761
7592.55 1680
7593.37 1698
7594.19 1659
7595.01 1674
7595.84 1774
7596.66 1770
7597.48 1834
7598.30 1858
7599.13 2012
7599.95 2141
7600.77 2289
7601.59 2400
7602.42 2480
7603.24 2577
7604.06 2712
7604.89 2676
7605.71 2570
7606.53 2428
7607.36 2321
7608.18 2221
7609.00 2141
7609.82 2095
7610.65 2023
7611.47 1957
7612.29 1914
7613.12 1832
7613.94 1830
7614.77 1922
7615.59 1915
7616.41 1999
7617.24 1920
7618.06 1831
7618.88 1811
7619.71 1820
7620.53 1813
7621.35 1789
7622.18 1782
7623.00 1768
7623.83 1817
7624.65 1849
7625.47 1880
7626.30 2031
7627.12 2218
7627.95 2358
7628.77 2474
7629.60 2603
7630.42 2708
7631.24 2763
7632.07 2670
7632.89 2538
7633.72 2457
7634.54 2354
7635.37 2106
7636.19 2050
7637.02 1879
7637.84 1755
7638.67 1652
7639.49 1575
7640.31 1596
7641.14 1521
7641.96 1529
7642.79 1543
7643.61 1548
7644.44 1493
7645.26 1483
7646.09 1455
7646.92 1500
7647.74 1491
7648.57 1478
7649.39 1503
7650.22 1417
7651.04 1413
7651.87 1341
7652.69 1339
7653.52 1362
7654.34 1354
7655.17 1366
7656.00 1377
7656.82 1310
7657.65 1331
7658.47 1371
7659.30 1304
7660.12 1293
7660.95 1303
7661.78 1382
7662.60 1341
7663.43 1336
7664.25 1311
7665.08 1370
7665.91 1373
7666.73 1348
7667.56 1322
7668.39 1380
7669.21 1379
7670.04 1331
7670.87 1315
7671.69 1277
7672.52 1335
7673.35 1310
7674.17 1293
7675.00 1280
7675.83 1256
7676.65 1263
7677.48 1302
7678.31 1327
7679.13 1344
7679.96 1314
7680.79 1318
7681.61 1268
7682.44 1263
7683.27 1301
7684.10 1318
7684.92 1293
7685.75 1288
7686.58 1271
7687.40 1325
7688.23 1299
7689.06 1323
7689.89 1244
7690.71 1340
7691.54 1367
7692.37 1319
7693.20 1300
7694.03 1296
7694.85 1348
7695.68 1337
7696.51 1318
7697.34 1382
7698.16 1333
7698.99 1323
7699.82 1326
7700.65 1319
7701.48 1336
7702.31 1339
7703.13 1275
7703.96 1309
7704.79 1289
7705.62 1353
7706.45 1339
7707.28 1354
7708.10 1341
7708.93 1318
7709.76 1341
7710.59 1293
7711.42 1284
7712.25 1342
7713.08 1329
7713.90 1316
7714.73 1247
7715.56 1260
7716.39 1263
7717.22 1280
7718.05 1314
7718.88 1261
7719.71 1258
7720.54 1225
7721.37 1265
7722.20 1295
7723.02 1291
7723.85 1273
7724.68 1277
7725.51 1311
7726.34 1288
7727.17 1325
7728.00 1375
7728.83 1261
7729.66 1298
7730.49 1278
7731.32 1297
7732.15 1287
7732.98 1244
7733.81 1314
7734.64 1339
7735.47 1311
7736.30 1286
7737.13 1289
7737.96 1301
7738.79 1296
7739.62 1322
7740.45 1365
7741.28 1486
7742.11 1568
7742.94 1736
7743.77 2026
7744.60 2284
7745.43 2491
7746.26 2583
7747.09 2643
7747.92 2585
7748.75 2355
7749.59 2207
7750.42 2075
7751.25 1936
7752.08 1704
7752.91 1643
7753.74 1493
7754.57 1443
7755.40 1391
7756.23 1357
7757.06 1355
7757.90 1291
7758.73 1268
7759.56 1294
7760.39 1299
7761.22 1341
7762.05 1300
7762.88 1275
7763.71 1293
7764.55 1242
7765.38 1248
7766.21 1125
7767.04 1147
7767.87 1162
7768.70 1136
7769.54 1132
7770.37 1121
7771.20 1095
7772.03 1161
7772.86 1163
7773.70 1159
7774.53 1114
7775.36 1126
7776.19 1137
7777.02 1143
7777.86 1183
7778.69 1141
7779.52 1149
7780.35 1124
7781.19 1156
7782.02 1196
7782.85 1212
7783.68 1230
7784.52 1261
7785.35 1195
7786.18 1236
7787.01 1214
7787.85 1218
7788.68 1238
7789.51 1157
7790.35 1194
7791.18 1178
7792.01 1145
7792.84 1102
7793.68 1112
7794.51 1150
7795.34 1158
7796.18 1139
7797.01 1155
7797.84 1137
7798.68 1155
7799.51 1211
7800.34 1232
7801.18 1202
7802.01 1192
7802.84 1204
7803.68 1217
7804.51 1162
7805.35 1228
7806.18 1231
7807.01 1207
7807.85 1211
7808.68 1221
7809.51 1253
7810.35 1247
7811.18 1267
7812.02 1272
7812.85 1235
7813.68 1267
7814.52 1263
7815.35 1326
7816.19 1328
7817.02 1343
7817.86 1296
7818.69 1349
7819.52 1358
7820.36 1300
7821.19 1252
7822.03 1285
7822.86 1275
7823.70 1356
7824.53 1352
7825.37 1344
7826.20 1309
7827.04 1307
7827.87 1323
7828.71 1250
7829.54 1246
7830.38 1229
7831.21 1238
7832.05 1260
7832.88 1241
7833.72 1219
7834.55 1232
7835.39 1227
7836.22 1220
7837.06 1195
7837.89 1190
7838.73 1187
7839.57 1135
7840.40 1184
7841.24 1133
7842.07 1098
7842.91 1144
7843.74 1157
7844.58 1092
7845.42 1114
7846.25 1078
7847.09 1137
7847.92 1119
7848.76 1112
7849.60 1073
7850.43 1091
7851.27 1130
7852.10 1143
7852.94 1116
7853.78 1082
7854.61 1161
7855.45 1107
7856.29 1131
7857.12 1150
7857.96 1124
7858.79 1111
7859.63 1110
7860.47 1071
7861.30 1091
7862.14 1103
7862.98 1082
7863.81 1084
7864.65 1080
7865.49 1073
7866.33 1101
7867.16 1106
7868.00 1071
7868.84 1054
7869.67 1109
7870.51 1089
7871.35 1109
7872.19 1119
7873.02 1183
7873.86 1204
7874.70 1160
7875.54 1261
7876.37 1237
7877.21 1173
7878.05 1184
7878.89 1168
7879.72 1199
7880.56 1141
7881.40 1172
7882.24 1196
7883.07 1158
7883.91 1121
7884.75 1165
7885.59 1131
7886.43 1112
7887.26 1171
7888.10 1144
7888.94 1130
7889.78 1147
7890.62 1139
7891.45 1136
7892.29 1162
7893.13 1148
7893.97 1099
7894.81 1140
7895.65 1102
7896.49 1099
7897.32 1120
7898.16 1097
7899.00 1159
7899.84 1151
7900.68 1174
7901.52 1119
7902.36 1132
7903.20 1119
7904.03 1112
7904.87 1051
7905.71 1097
7906.55 1131
7907.39 1102
7908.23 1080
7909.07 1118
7909.91 1203
7910.75 1180
7911.59 1311
7912.43 1333
7913.27 1408
7914.11 1434
7914.94 1388
7915.78 1436
7916.62 1401
7917.46 1376
7918.30 1345
7919.14 1285
7919.98 1253
7920.82 1214
7921.66 1216
7922.50 1135
7923.34 1121
7924.18 1131
7925.02 1125
7925.86 1052
7926.70 1041
7927.54 1056
7928.38 1062
7929.22 1079
7930.06 1024
7930.90 1028
7931.74 1014
7932.59 1046
7933.43 1055
7934.27 1023
7935.11 1053
7935.95 993
7936.79 1001
7937.63 1065
7938.47 1058
7939.31 1032
7940.15 1082
7940.99 1120
7941.83 1111
7942.67 1069
7943.52 1049
7944.36 1088
7945.20 1075
7946.04 1057
7946.88 1033
7947.72 1049
7948.56 1079
7949.40 1089
7950.25 1041
7951.09 1063
7951.93 1056
7952.77 1040
7953.61 1002
7954.45 1094
7955.29 1041
7956.14 1018
7956.98 1015
7957.82 1060
7958.66 1029
7959.50 976
7960.35 970
7961.19 959
7962.03 989
7962.87 1060
7963.71 1051
7964.56 990
7965.40 1048
7966.24 1044
7967.08 1095
7967.93 1069
7968.77 1039
7969.61 1011
7970.45 1025
7971.29 992
7972.14 966
7972.98 993
7973.82 986
7974.67 955
7975.51 990
7976.35 1026
7977.19 1066
7978.04 1023
7978.88 996
7979.72 946
7980.57 954
7981.41 947
7982.25 942
7983.09 962
7983.94 1037
7984.78 968
7985.62 988
7986.47 1007
7987.31 998
7988.15 953
7989.00 992
7989.84 961
7990.68 952
7991.53 903
7992.37 950
7993.22 910
7994.06 913
7994.90 968
7995.75 892
7996.59 921
7997.43 905
7998.28 925
7999.12 876
7999.97 930
8000.81 941
8001.65 946
8002.50 927
8003.34 915
8004.19 924
8005.03 915
8005.88 968
8006.72 977
8007.57 900
8008.41 922
8009.25 945
8010.10 948
8010.94 901
8011.79 898
8012.63 892
8013.48 893
8014.32 921
8015.17 891
8016.01 887
8016.86 915
8017.70 870
8018.55 921
8019.39 931
8020.24 906
8021.08 893
8021.93 839
8022.77 895
8023.62 903
8024.46 921
8025.31 949
8026.15 923
8027.00 891
8027.84 892
8028.69 947
8029.54 909
8030.38 854
8031.23 880
8032.07 896
8032.92 891
8033.76 900
8034.61 934
8035.46 893
8036.30 904
8037.15 912
8037.99 855
8038.84 852
8039.69 897
8040.53 935
8041.38 939
8042.22 889
8043.07 902
8043.92 887
8044.76 859
8045.61 923
8046.46 917
8047.30 945
8048.15 912
8049.00 948
8049.84 851
8050.69 841
8051.54 893
8052.38 872
8053.23 917
8054.08 893
8054.92 883
8055.77 859
8056.62 839
8057.46 890
8058.31 859
8059.16 860
8060.01 921
8060.85 863
8061.70 895
8062.55 881
8063.40 912
8064.24 905
8065.09 916
8065.94 896
8066.79 907
8067.63 880
8068.48 898
8069.33 875
8070.18 847
8071.02 915
8071.87 877
8072.72 823
8073.57 786
8074.42 848
8075.26 856
8076.11 864
8076.96 888
8077.81 882
8078.66 882
8079.50 850
8080.35 848
8081.20 868
8082.05 881
8082.90 876
8083.75 890
8084.59 869
8085.44 918
8086.29 856
8087.14 900
8087.99 841
8088.84 822
8089.69 829
8090.53 879
8091.38 863
8092.23 855
8093.08 891
8093.93 882
8094.78 851
8095.63 816
8096.48 854
8097.33 859
8098.18 862
8099.02 880
8099.87 899
8100.72 912
8101.57 880
8102.42 878
8103.27 865
8104.12 851
8104.97 840
8105.82 835
8106.67 877
8107.52 872
8108.37 853
8109.22 848
8110.07 883
8110.92 873
8111.77 855
8112.62 904
8113.47 896
8114.32 905
8115.17 935
8116.02 994
8116.87 973
8117.72 996
8118.57 1027
8119.42 995
8120.27 972
8121.12 972
8121.97 985
8122.82 923
8123.67 963
8124.52 957
8125.37 910
8126.22 905
8127.07 956
8127.93 921
8128.78 956
8129.63 902
8130.48 892
8131.33 963
8132.18 916
8133.03 919
8133.88 907
8134.73 909
8135.58 883
8136.44 920
8137.29 955
8138.14 932
8138.99 929
8139.84 958
8140.69 970
8141.54 942
8142.39 941
8143.25 925
8144.10 963
8144.95 994
8145.80 931
8146.65 955
8147.50 965
8148.36 1014
8149.21 986
8150.06 971
8150.91 1045
8151.76 1067
8152.62 1068
8153.47 1119
8154.32 1073
8155.17 1036
8156.02 1068
8156.88 1086
8157.73 1018
8158.58 939
8159.43 921
8160.29 943
8161.14 936
8161.99 916
8162.84 891
8163.70 929
8164.55 910
8165.40 973
8166.25 916
8167.11 859
8167.96 892
8168.81 883
8169.67 897
8170.52 859
8171.37 860
8172.23 854
8173.08 882
8173.93 879
8174.78 839
8175.64 813
8176.49 885
8177.34 887
8178.20 803
8179.05 821
8179.90 852
8180.76 818
8181.61 831
8182.47 822
8183.32 830
8184.17 840
8185.03 811
8185.88 802
8186.73 798
8187.59 796
8188.44 794
8189.30 858
8190.15 813
8191.00 816
8191.86 806
8192.71 806
8193.57 808
8194.42 821
8195.27 851
8196.13 836
8196.98 816
8197.84 759
8198.69 820
8199.55 796
8200.40 839
8201.26 814
8202.11 867
8202.96 847
8203.82 846
8204.67 823
8205.53 840
8206.38 814
8207.24 862
8208.09 814
8208.95 758
8209.80 846
8210.66 840
8211.51 854
8212.37 839
8213.22 818
8214.08 821
8214.93 830
8215.79 822
8216.65 857
8217.50 873
8218.36 898
8219.21 905
8220.07 871
8220.92 866
8221.78 891
8222.63 916
8223.49 946
8224.35 921
8225.20 903
8226.06 871
8226.91 861
8227.77 841
8228.63 819
8229.48 845
8230.34 860
8231.19 852
8232.05 854
8232.91 825
8233.76 805
8234.62 846
8235.47 890
8236.33 864
8237.19 798
8238.04 770
8238.90 846
8239.76 859
8240.61 825
8241.47 848
8242.33 856
8243.18 864
8244.04 848
8244.90 897
8245.75 878
8246.61 863
8247.47 866
8248.33 861
8249.18 842
8250.04 908
8250.90 900
8251.75 871
8252.61 840
8253.47 832
8254.33 824
8255.18 878
8256.04 857
8256.90 874
8257.76 825
8258.61 812
8259.47 836
8260.33 829
8261.19 838
8262.04 849
8262.90 845
8263.76 817
8264.62 828
8265.48 853
8266.33 868
8267.19 866
8268.05 860
8268.91 835
8269.77 825
8270.62 818
8271.48 790
8272.34 824
8273.20 864
8274.06 884
8274.92 836
8275.77 871
8276.63 864
8277.49 911
8278.35 829
8279.21 890
8280.07 848
8280.93 874
8281.78 866
8282.64 831
8283.50 808
8284.36 830
8285.22 885
8286.08 863
8286.94 893
8287.80 848
8288.66 904
8289.51 837
8290.37 807
8291.23 872
8292.09 874
8292.95 812
8293.81 875
8294.67 849
8295.53 901
8296.39 838
8297.25 861
8298.11 842
8298.97 869
8299.83 875
8300.69 876
8301.55 844
8302.41 870
8303.27 844
8304.13 871
8304.99 846
8305.85 850
8306.71 892
8307.57 874
8308.43 840
8309.29 854
8310.15 909
8311.01 895
8311.87 959
8312.73 907
8313.59 891
8314.45 892
8315.31 914
8316.17 883
8317.03 881
8317.89 891
8318.75 908
8319.61 891
8320.47 909
8321.33 911
8322.20 872
8323.06 894
8323.92 920
8324.78 891
8325.64 852
8326.50 899
8327.36 899
8328.22 907
8329.08 913
8329.94 950
8330.81 912
8331.67 913
8332.53 888
8333.39 883
8334.25 911
8335.11 880
8335.97 921
8336.84 919
8337.70 911
8338.56 883
8339.42 885
8340.28 883
8341.15 921
8342.01 952
8342.87 929
8343.73 955
8344.59 939
8345.45 970
8346.32 895
8347.18 920
8348.04 968
8348.90 980
8349.77 935
8350.63 962
8351.49 897
8352.35 907
8353.22 975
8354.08 988
8354.94 951
8355.80 992
8356.67 996
8357.53 962
8358.39 958
8359.25 967
8360.12 966
8360.98 951
8361.84 995
8362.71 991
8363.57 1008
8364.43 978
8365.29 949
8366.16 982
8367.02 1016
8367.88 1029
8368.75 1034
8369.61 1007
8370.47 1049
8371.34 1006
8372.20 1032
8373.06 1029
8373.93 1013
8374.79 1057
8375.65 1030
8376.52 1044
8377.38 1038
8378.25 1113
8379.11 1054
8379.97 1095
8380.84 1116
8381.70 1120
8382.56 1097
8383.43 1124
8384.29 1134
8385.16 1120
8386.02 1142
8386.89 1159
8387.75 1178
8388.61 1154
8389.48 1234
8390.34 1171
8391.21 1223
8392.07 1274
8392.94 1266
8393.80 1169
8394.67 1207
8395.53 1242
8396.39 1297
8397.26 1310
8398.12 1328
8398.99 1315
8399.85 1315
8400.72 1335
8401.58 1361
8402.45 1377
8403.31 1421
8404.18 1396
8405.04 1425
8405.91 1453
8406.77 1474
8407.64 1468
8408.50 1530
8409.37 1525
8410.24 1542
8411.10 1510
8411.97 1510
8412.83 1538
8413.70 1593
8414.56 1571
8415.43 1564
8416.29 1541
8417.16 1598
8418.03 1662
8418.89 1675
8419.76 1647
8420.62 1679
8421.49 1702
8422.36 1740
8423.22 1764
8424.09 1758
8424.95 1770
8425.82 1880
8426.69 1859
8427.55 1901
8428.42 1969
8429.28 1961
8430.15 2060
8431.02 1964
8431.88 2019
8432.75 2110
8433.62 2201
8434.48 2219
8435.35 2344
8436.22 2382
8437.08 2458
8437.95 2501
8438.82 2527
8439.68 2634
8440.55 2685
8441.42 2751
8442.29 2817
8443.15 2851
8444.02 2961
8444.89 3010
8445.75 2959
8446.62 3074
8447.49 3099
8448.36 3382
8449.22 3645
8450.09 4287
8450.96 5138
8451.83 6076
8452.69 6797
8453.56 7611
8454.43 7856
8455.30 7975
8456.16 7765
8457.03 7058
8457.90 6331
8458.77 5711
8459.64 5079
8460.50 4417
8461.37 3924
8462.24 3445
8463.11 3024
8463.98 2726
8464.84 2492
8465.71 2307
8466.58 2103
8467.45 2119
8468.32 2067
8469.19 1968
8470.05 1900
8470.92 1898
8471.79 1808
8472.66 1820
8473.53 1755
8474.40 1813
8475.27 1729
8476.13 1794
8477.00 1735
8477.87 1716
8478.74 1716
8479.61 1722
8480.48 1793
8481.35 1730
8482.22 1786
8483.09 1810
8483.96 1808
8484.82 1789
8485.69 1756
8486.56 1718
8487.43 1663
8488.30 1714
8489.17 1693
8490.04 1794
8490.91 1838
8491.78 1848
8492.65 1828
8493.52 1977
8494.39 1938
8495.26 1827
8496.13 1746
8497.00 1757
8497.87 1711
8498.74 1633
8499.61 1569
8500.48 1570
8501.35 1568
8502.22 1619
8503.09 1571
8503.96 1546
8504.83 1555
8505.70 1563
8506.57 1615
8507.44 1664
8508.31 1726
8509.18 1669
8510.05 1748
8510.92 1759
8511.79 1736
8512.66 1774
8513.53 1751
8514.40 1763
8515.27 1875
8516.15 1869
8517.02 1802
8517.89 1772
8518.76 1814
8519.63 1830
8520.50 1865
8521.37 1801
8522.24 1850
8523.11 1925
8523.98 1878
8524.86 1841
8525.73 1867
8526.60 1859
8527.47 1862
8528.34 1883
8529.21 1879
8530.08 1920
8530.96 1930
8531.83 1981
8532.70 1953
8533.57 1933
8534.44 1936
8535.31 1986
8536.19 1932
8537.06 1875
8537.93 1859
8538.80 1742
8539.67 1725
8540.55 1664
8541.42 1622
8542.29 1587
8543.16 1615
8544.03 1608
8544.91 1587
8545.78 1569
8546.65 1588
8547.52 1648
8548.40 1695
8549.27 1745
8550.14 1785
8551.01 1922
8551.89 1881
8552.76 1932
8553.63 1959
8554.51 1967
8555.38 1914
8556.25 1853
8557.12 1775
8558.00 1721
8558.87 1694
8559.74 1703
8560.62 1636
8561.49 1587
8562.36 1517
8563.24 1505
8564.11 1522
8564.98 1423
8565.86 1441
8566.73 1413
8567.60 1473
8568.48 1450
8569.35 1445
8570.22 1415
8571.10 1420
8571.97 1351
8572.84 1382
8573.72 1354
8574.59 1350
8575.46 1401
8576.34 1329
8577.21 1398
8578.09 1336
8578.96 1330
8579.83 1327
8580.71 1352
8581.58 1316
8582.46 1366
8583.33 1290
8584.21 1307
8585.08 1324
8585.95 1351
8586.83 1318
8587.70 1346
8588.58 1339
8589.45 1332
8590.33 1358
8591.20 1346
8592.08 1386
8592.95 1371
8593.83 1397
8594.70 1400
8595.58 1402
8596.45 1402
8597.33 1406
8598.20 1401
8599.08 1452
8599.95 1425
8600.83 1421
8601.70 1434
8602.58 1422
8603.45 1423
8604.33 1410
8605.20 1507
8606.08 1459
8606.95 1518
8607.83 1505
8608.70 1529
8609.58 1480
8610.45 1543
8611.33 1525
8612.21 1504
8613.08 1471
8613.96 1442
8614.83 1423
8615.71 1397
8616.59 1472
8617.46 1417
8618.34 1453
8619.21 1435
8620.09 1434
8620.97 1414
8621.84 1462
8622.72 1447
8623.59 1426
8624.47 1498
8625.35 1548
8626.22 1556
8627.10 1499
8627.98 1568
8628.85 1556
8629.73 1544
8630.61 1538
8631.48 1562
8632.36 1552
8633.24 1505
8634.11 1489
8634.99 1569
8635.87 1505
8636.74 1545
8637.62 1564
8638.50 1652
8639.37 1631
8640.25 1587
8641.13 1553
8642.01 1658
8642.88 1621
8643.76 1597
8644.64 1711
8645.52 1696
8646.39 1745
8647.27 1701
8648.15 1795
8649.03 1751
8649.90 1773
8650.78 1747
8651.66 1729
8652.54 1728
8653.41 1721
8654.29 1723
8655.17 1712
8656.05 1664
8656.93 1685
8657.80 1741
8658.68 1677
8659.56 1704
8660.44 1727
8661.32 1760
8662.19 1749
8663.07 1736
8663.95 1814
8664.83 1783
8665.71 1892
8666.59 1874
8667.46 1841
8668.34 2000
8669.22 2086
8670.10 2097
8670.98 2104
8671.86 2089
8672.74 2134
8673.62 2162
8674.49 2185
8675.37 2157
8676.25 2143
8677.13 2106
8678.01 2142
8678.89 2053
8679.77 2064
8680.65 2005
8681.53 2114
8682.41 2094
8683.29 2188
8684.16 2198
8685.04 2287
8685.92 2522
8686.80 2727
8687.68 2970
8688.56 3180
8689.44 3419
8690.32 3630
8691.20 3659
8692.08 3573
8692.96 3510
8693.84 3480
8694.72 3193
8695.60 2930
8696.48 2867
8697.36 2657
8698.24 2526
8699.12 2438
8700.00 2307
8700.88 2265
8701.76 2286
8702.64 2312
8703.52 2230
8704.40 2199
8705.28 2273
8706.16 2234
8707.04 2175
8707.92 2160
8708.80 2174
8709.69 2188
8710.57 2232
8711.45 2263
8712.33 2301
8713.21 2227
8714.09 2283
8714.97 2355
8715.85 2315
8716.73 2376
8717.61 2433
8718.49 2398
8719.38 2445
8720.26 2410
8721.14 2502
8722.02 2459
8722.90 2497
8723.78 2539
8724.66 2572
8725.54 2577
8726.43 2639
8727.31 2673
8728.19 2733
8729.07 2780
8729.95 2833
8730.83 2955
8731.72 2892
8732.60 2919
8733.48 3030
8734.36 2969
8735.24 2992
8736.13 2941
8737.01 2957
8737.89 3007
8738.77 2989
8739.65 2982
8740.54 2973
8741.42 2955
8742.30 3033
8743.18 2988
8744.07 3073
8744.95 3144
8745.83 3170
8746.71 3227
8747.60 3276
8748.48 3320
8749.36 3361
8750.24 3350
8751.13 3402
8752.01 3521
8752.89 3562
8753.77 3626
8754.66 3793
8755.54 3908
8756.42 4052
8757.31 4215
8758.19 4319
8759.07 4503
8759.96 4650
8760.84 4772
8761.72 4703
8762.61 4754
8763.49 4666
8764.37 4573
8765.26 4637
8766.14 4562
8767.02 4507
8767.91 4523
8768.79 4662
8769.67 4852
8770.56 5052
8771.44 5438
8772.32 6249
8773.21 7466
8774.09 8744
8774.98 10042
8775.86 11337
8776.74 12017
8777.63 12477
8778.51 12439
8779.40 11913
8780.28 10998
8781.17 9811
8782.05 8734
8782.93 7721
8783.82 6706
8784.70 6001
8785.59 5495
8786.47 5114
8787.36 4954
8788.24 4801
8789.13 4733
8790.01 4960
8790.89 5259
8791.78 5369
8792.66 5417
8793.55 5467
8794.43 5466
8795.32 5250
8796.20 5099
8797.09 4815
8797.97 4358
8798.86 4125
8799.74 3819
8800.63 3587
8801.52 3327
8802.40 3207
8803.29 3206
8804.17 3205
8805.06 3238
8805.94 3246
8806.83 3235
8807.71 3236
8808.60 3142
8809.48 3158
8810.37 3218
8811.26 3050
8812.14 3098
8813.03 3100
8813.91 3117
8814.80 3018
8815.69 3014
8816.57 2971
8817.46 2850
8818.34 2805
8819.23 2812
8820.12 2702
8821.00 2651
8821.89 2671
8822.77 2660
8823.66 2563
8824.55 2606
8825.43 2639
8826.32 2582
8827.21 2635
8828.09 2616
8828.98 2629
8829.87 2640
8830.75 2542
8831.64 2575
8832.53 2523
8833.41 2578
8834.30 2606
8835.19 2645
8836.08 2596
8836.96 2589
8837.85 2661
8838.74 2611
8839.62 2644
8840.51 2708
8841.40 2683
8842.29 2658
8843.17 2647
8844.06 2676
8844.95 2715
8845.84 2689
8846.72 2669
8847.61 2690
8848.50 2590
8849.39 2638
8850.27 2645
8851.16 2669
8852.05 2625
8852.94 2651
8853.82 2622
8854.71 2608
8855.60 2606
8856.49 2606
8857.38 2540
8858.26 2495
8859.15 2422
8860.04 2441
8860.93 2410
8861.82 2395
8862.71 2349
8863.59 2256
8864.48 2310
8865.37 2287
8866.26 2193
8867.15 2223
8868.04 2190
8868.93 2166
8869.81 2157
8870.70 2157
8871.59 2117
8872.48 2034
8873.37 2073
8874.26 2086
8875.15 2085
8876.04 2004
8876.93 1995
8877.81 2012
8878.70 1887
8879.59 1917
8880.48 1909
8881.37 1876
8882.26 1851
8883.15 1834
8884.04 1831
8884.93 1812
8885.82 1802
8886.71 1836
8887.60 1791
8888.49 1747
8889.38 1772
8890.27 1729
8891.16 1689
8892.05 1699
8892.94 1681
8893.83 1688
8894.72 1678
8895.61 1673
8896.50 1639
8897.39 1602
8898.28 1570
8899.17 1599
8900.06 1586
8900.95 1592
8901.84 1547
8902.73 1595
8903.62 1611
8904.51 1583
8905.40 1560
8906.29 1566
8907.18 1568
8908.07 1569
8908.96 1493
8909.85 1488
8910.74 1445
8911.63 1487
8912.52 1474
8913.41 1458
8914.31 1483
8915.20 1423
8916.09 1448
8916.98 1502
8917.87 1438
8918.76 1443
8919.65 1462
8920.54 1554
8921.43 1492
8922.33 1483
8923.22 1542
8924.11 1460
8925.00 1469
8925.89 1432
8926.78 1438
8927.67 1459
8928.57 1362
8929.46 1363
8930.35 1372
8931.24 1309
8932.13 1305
8933.03 1313
8933.92 1306
8934.81 1324
8935.70 1257
8936.59 1237
8937.49 1232
8938.38 1287
8939.27 1246
8940.16 1273
8941.05 1232
8941.95 1162
8942.84 1203
8943.73 1302
8944.62 1262
8945.52 1261
8946.41 1252
8947.30 1256
8948.19 1268
8949.09 1239
8949.98 1236
8950.87 1175
8951.76 1203
8952.66 1228
8953.55 1220
8954.44 1166
8955.34 1176
8956.23 1164
8957.12 1125
8958.02 1152
8958.91 1146
8959.80 1125
8960.69 1186
8961.59 1167
8962.48 1159
8963.37 1127
8964.27 1147
8965.16 1212
8966.05 1212
8966.95 1130
8967.84 1141
8968.74 1095
8969.63 1134
8970.52 1105
8971.42 1087
8972.31 1040
8973.20 1051
8974.10 1055
8974.99 1011
8975.89 1004
8976.78 989
8977.67 989
8978.57 1032
8979.46 1005
8980.36 1051
8981.25 1026
8982.15 1007
8983.04 1010
8983.93 1049
8984.83 986
8985.72 990
8986.62 1021
8987.51 972
8988.41 967
8989.30 974
8990.20 990
8991.09 957
8991.99 969
8992.88 984
8993.78 920
8994.67 913
8995.57 902
8996.46 882
8997.36 923
8998.25 935
8999.15 955
9000.04 938
9000.94 946
9001.83 888
9002.73 860
9003.62 884
9004.52 881
9005.41 940
9006.31 935
9007.20 882
9008.10 852
9009.00 899
9009.89 881
9010.79 861
9011.68 887
9012.58 854
9013.47 881
9014.37 893
9015.27 868
9016.16 872
9017.06 893
9017.95 881
9018.85 879
9019.75 925
9020.64 915
9021.54 868
9022.43 865
9023.33 878
9024.23 882
9025.12 863
9026.02 837
9026.92 855
9027.81 833
9028.71 855
9029.61 843
9030.50 837
9031.40 834
9032.30 816
9033.19 815
9034.09 863
9034.99 845
9035.88 816
9036.78 876
9037.68 856
9038.58 807
9039.47 802
9040.37 808
9041.27 820
9042.16 835
9043.06 832
9043.96 836
9044.86 828
9045.75 804
9046.65 852
9047.55 846
9048.45 823
9049.34 829
9050.24 803
9051.14 818
9052.04 844
9052.94 849
9053.83 831
9054.73 877
9055.63 819
9056.53 786
9057.43 878
9058.32 874
9059.22 907
9060.12 868
9061.02 868
9061.92 896
9062.81 923
9063.71 896
9064.61 905
9065.51 860
9066.41 851
9067.31 860
9068.21 850
9069.10 814
9070.00 804
9070.90 855
9071.80 838
9072.70 836
9073.60 892
9074.50 840
9075.40 832
9076.29 844
9077.19 842
9078.09 821
9078.99 806
9079.89 812
9080.79 812
9081.69 812
9082.59 825
9083.49 834
9084.39 850
9085.29 795
9086.19 794
9087.09 809
9087.98 830
9088.88 798
9089.78 809
9090.68 822
9091.58 819
9092.48 816
9093.38 842
9094.28 838
9095.18 830
9096.08 772
9096.98 802
9097.88 801
9098.78 767
9099.68 730
9100.58 789
9101.48 788
9102.38 798
9103.28 786
9104.18 795
9105.08 807
9105.99 804
9106.89 858
9107.79 749
9108.69 766
9109.59 774
9110.49 778
9111.39 804
9112.29 782
9113.19 805
9114.09 770
9114.99 791
9115.89 774
9116.79 810
9117.69 795
9118.60 828
9119.50 823
9120.40 788
9121.30 797
9122.20 764
9123.10 799
9124.00 802
9124.90 807
9125.81 801
9126.71 806
9127.61 782
9128.51 760
9129.41 779
9130.31 785
9131.22 817
9132.12 835
9133.02 775
9133.92 762
9134.82 780
9135.72 750
9136.63 722
9137.53 755
9138.43 768
9139.33 778
9140.23 766
9141.14 799
9142.04 760
9142.94 757
9143.84 773
9144.75 790
9145.65 809
9146.55 811
9147.45 814
9148.36 814
9149.26 781
9150.16 738
9151.06 767
9151.97 798
9152.87 794
9153.77 770
9154.67 821
9155.58 756
9156.48 783
9157.38 731
9158.29 775
9159.19 756
9160.09 755
9161.00 761
9161.90 755
9162.80 721
9163.71 733
9164.61 744
9165.51 775
9166.42 776
9167.32 751
9168.22 764
9169.13 772
9170.03 774
9170.93 781
9171.84 761
9172.74 754
9173.64 732
9174.55 749
9175.45 751
9176.36 763
9177.26 758
9178.16 772
9179.07 725
9179.97 762
9180.88 766
9181.78 820
9182.69 785
9183.59 809
9184.49 817
9185.40 816
9186.30 782
9187.21 824
9188.11 795
9189.02 785
9189.92 801
9190.82 805
9191.73 807
9192.63 846
9193.54 856
9194.44 804
9195.35 848
9196.25 881
9197.16 808
9198.06 842
9198.97 798
9199.87 832
9200.78 796
9201.68 790
9202.59 765
9203.49 774
9204.40 797
9205.30 824
9206.21 802
9207.12 761
9208.02 804
9208.93 799
9209.83 778
9210.74 817
9211.64 817
9212.55 860
9213.45 832
9214.36 849
9215.27 834
9216.17 818
9217.08 864
9217.98 853
9218.89 826
9219.80 761
9220.70 778
9221.61 772
9222.51 811
9223.42 767
9224.33 794
9225.23 814
9226.14 833
9227.05 777
9227.95 771
9228.86 800
9229.77 839
9230.67 780
9231.58 803
9232.49 808
9233.39 749
9234.30 814
9235.21 763
9236.11 795
9237.02 797
9237.93 835
9238.83 813
9239.74 766
9240.65 745
9241.55 791
9242.46 805
9243.37 792
9244.28 783
9245.18 746
9246.09 727
9247.00 750
9247.91 779
9248.81 787
9249.72 764
9250.63 752
9251.54 732
9252.44 759
9253.35 743
9254.26 753
9255.17 747
9256.07 755
9256.98 754
9257.89 768
9258.80 772
9259.71 760
9260.61 745
9261.52 746
9262.43 780
9263.34 805
9264.25 801
9265.16 787
9266.06 790
9266.97 763
9267.88 770
9268.79 815
9269.70 785
9270.61 782
9271.51 804
9272.42 823
9273.33 813
9274.24 793
9275.15 800
9276.06 807
9276.97 832
9277.88 792
9278.78 848
9279.69 821
9280.60 814
9281.51 817
9282.42 820
9283.33 808
9284.24 821
9285.15 798
9286.06 773
9286.97 806
9287.88 792
9288.79 825
9289.70 842
9290.60 800
9291.51 829
9292.42 826
9293.33 874
9294.24 862
9295.15 852
9296.06 856
9296.97 844
9297.88 848
9298.79 814
9299.70 858
9300.61 880
9301.52 913
9302.43 840
9303.34 840
9304.25 880
9305.16 876
9306.07 870
9306.98 852
9307.89 882
9308.80 841
9309.71 851
9310.63 853
9311.54 857
9312.45 803
9313.36 823
9314.27 833
9315.18 828
9316.09 785
9317.00 821
9317.91 830
9318.82 814
9319.73 827
9320.64 806
9321.55 796
9322.47 800
9323.38 804
9324.29 813
9325.20 785
9326.11 775
9327.02 789
9327.93 792
9328.84 779
9329.76 786
9330.67 800
9331.58 778
9332.49 760
9333.40 793
9334.31 818
9335.23 786
9336.14 815
9337.05 820
9337.96 842
9338.87 860
9339.78 758
9340.70 840
9341.61 819
9342.52 790
9343.43 799
9344.34 766
9345.26 793
9346.17 820
9347.08 772
9347.99 805
9348.91 804
9349.82 794
9350.73 822
9351.64 827
9352.56 803
9353.47 799
9354.38 815
9355.29 775
9356.21 785
9357.12 814
9358.03 838
9358.94 815
9359.86 747
9360.77 808
9361.68 827
9362.60 853
9363.51 836
9364.42 805
9365.34 799
9366.25 799
9367.16 858
9368.08 854
9368.99 811
9369.90 797
9370.82 807
9371.73 802
9372.64 815
9373.56 789
9374.47 789
9375.38 836
9376.30 831
9377.21 822
9378.12 863
9379.04 888
9379.95 819
9380.87 846
9381.78 849
9382.69 823
9383.61 869
9384.52 885
9385.44 922
9386.35 869
9387.27 946
9388.18 924
9389.09 975
9390.01 971
9390.92 1004
9391.84 964
9392.75 1018
9393.67 1001
9394.58 1008
9395.50 936
9396.41 987
9397.32 961
9398.24 942
9399.15 916
9400.07 872
9400.98 859
9401.90 888
9402.81 913
9403.73 882
9404.64 885
9405.56 914
9406.47 939
9407.39 959
9408.30 895
9409.22 881
9410.14 896
9411.05 900
9411.97 898
9412.88 899
9413.80 882
9414.71 892
9415.63 871
9416.54 880
9417.46 893
9418.38 928
9419.29 904
9420.21 883
9421.12 880
9422.04 915
9422.95 937
9423.87 920
9424.79 915
9425.70 939
9426.62 928
9427.54 940
9428.45 968
9429.37 1001
9430.28 1001
9431.20 978
9432.12 1008
9433.03 1037
9433.95 995
9434.87 966
9435.78 999
9436.70 1027
9437.62 1016
9438.53 1003
9439.45 967
9440.37 963
9441.28 969
9442.20 1009
9443.12 1001
9444.03 1038
9444.95 1045
9445.87 1065
9446.79 1130
9447.70 1182
9448.62 1168
9449.54 1260
9450.45 1387
9451.37 1313
9452.29 1321
9453.21 1276
9454.12 1244
9455.04 1222
9455.96 1185
9456.88 1142
9457.79 1132
9458.71 1061
9459.63 1075
9460.55 1090
9461.47 1064
9462.38 1053
9463.30 1078
9464.22 1081
9465.14 1041
9466.06 1049
9466.97 1020
9467.89 1022
9468.81 1014
9469.73 1044
9470.65 1090
9471.56 1037
9472.48 1063
9473.40 1060
9474.32 1105
9475.24 1215
9476.16 1207
9477.08 1237
9477.99 1247
9478.91 1201
9479.83 1165
9480.75 1171
9481.67 1185
9482.59 1142
9483.51 1090
9484.43 1065
9485.34 1082
9486.26 1039
9487.18 1044
9488.10 1012
9489.02 1019
9489.94 1018
9490.86 1056
9491.78 1042
9492.70 996
9493.62 979
9494.54 1037
9495.46 1008
9496.38 1008
9497.30 986
9498.22 1007
9499.13 975
9500.05 999
9500.97 1036
9501.89 994
9502.81 977
9503.73 1037
9504.65 1052
9505.57 1033
9506.49 1023
9507.41 1023
9508.33 1057
9509.25 1128
9510.17 1087
9511.09 1086
9512.01 1077
9512.93 1071
9513.86 1107
9514.78 1116
9515.70 1134
9516.62 1166
9517.54 1109
9518.46 1128
9519.38 1112
9520.30 1128
9521.22 1141
9522.14 1159
9523.06 1146
9523.98 1190
9524.90 1207
9525.82 1248
9526.75 1383
9527.67 1387
9528.59 1474
9529.51 1528
9530.43 1608
9531.35 1680
9532.27 1639
9533.19 1619
9534.11 1510
9535.04 1405
9535.96 1383
9536.88 1310
9537.80 1283
9538.72 1196
9539.64 1221
9540.57 1195
9541.49 1148
9542.41 1136
9543.33 1090
9544.25 1104
9545.17 1084
9546.10 1082
9547.02 1065
9547.94 1126
9548.86 1151
9549.78 1103
9550.71 1086
9551.63 1164
9552.55 1199
9553.47 1227
9554.40 1310
9555.32 1328
9556.24 1359
9557.16 1350
9558.09 1328
9559.01 1304
9559.93 1306
9560.85 1279
9561.78 1231
9562.70 1160
9563.62 1150
9564.54 1129
9565.47 1088
9566.39 1050
9567.31 1040
9568.24 1052
9569.16 1030
9570.08 1013
9571.00 1016
9571.93 977
9572.85 1002
9573.77 1014
9574.70 976
9575.62 1006
9576.54 996
9577.47 1002
9578.39 974
9579.31 988
9580.24 944
9581.16 900
9582.09 952
9583.01 1008
9583.93 965
9584.86 961
9585.78 981
9586.70 974
9587.63 938
9588.55 995
9589.48 1016
9590.40 1002
9591.32 1026
9592.25 1022
9593.17 1024
9594.10 1024
9595.02 1058
9595.95 1012
9596.87 1063
9597.79 1037
9598.72 1000
9599.64 997
9600.57 1060
9601.49 1032
9602.42 1046
9603.34 1074
9604.27 1071
9605.19 1126
9606.12 1108
9607.04 1112
9607.97 1088
9608.89 1047
9609.82 1085
9610.74 1131
9611.67 1063
9612.59 1094
9613.52 1152
9614.44 1132
9615.37 1140
9616.29 1138
9617.22 1131
9618.14 1152
9619.07 1175
9619.99 1153
9620.92 1158
9621.85 1160
9622.77 1149
9623.70 1172
9624.62 1199
9625.55 1217
9626.47 1225
9627.40 1189
9628.33 1226
9629.25 1255
9630.18 1218
9631.10 1201
9632.03 1239
9632.96 1277
9633.88 1271
9634.81 1268
9635.73 1360
9636.66 1283
9637.59 1312
9638.51 1298
9639.44 1361
9640.37 1394
9641.29 1449
9642.22 1489
9643.15 1580
9644.07 1604
9645.00 1709
9645.93 1787
9646.85 1835
9647.78 1820
9648.71 1813
9649.63 1804
9650.56 1697
9651.49 1650
9652.41 1620
9653.34 1529
9654.27 1462
9655.20 1439
9656.12 1394
9657.05 1326
9657.98 1381
9658.90 1357
9659.83 1333
9660.76 1345
9661.69 1320
9662.61 1381
9663.54 1341
9664.47 1367
9665.40 1415
9666.32 1425
9667.25 1404
9668.18 1408
9669.11 1347
9670.04 1354
9670.96 1469
9671.89 1380
9672.82 1399
9673.75 1379
9674.68 1425
9675.60 1431
9676.53 1410
9677.46 1390
9678.39 1397
9679.32 1407
9680.25 1350
9681.17 1367
9682.10 1363
9683.03 1380
9683.96 1424
9684.89 1398
9685.82 1435
9686.75 1361
9687.67 1460
9688.60 1466
9689.53 1461
9690.46 1506
9691.39 1506
9692.32 1492
9693.25 1505
9694.18 1498
9695.11 1515
9696.03 1521
9696.96 1473
9697.89 1496
9698.82 1485
9699.75 1473
9700.68 1432
9701.61 1397
9702.54 1424
9703.47 1357
9704.40 1360
9705.33 1326
9706.26 1312
9707.19 1273
9708.12 1284
9709.05 1351
9709.98 1408
9710.91 1383
9711.84 1468
9712.77 1452
9713.70 1404
9714.63 1376
9715.56 1363
9716.49 1347
9717.42 1317
9718.35 1301
9719.28 1271
9720.21 1209
9721.14 1195
9722.07 1243
9723.00 1243
9723.93 1267
9724.86 1201
9725.79 1230
9726.72 1232
9727.65 1237
9728.58 1181
9729.51 1206
9730.44 1216
9731.37 1217
9732.31 1209
9733.24 1239
9734.17 1202
9735.10 1202
9736.03 1179
9736.96 1199
9737.89 1131
9738.82 1150
9739.75 1147
9740.69 1144
9741.62 1165
9742.55 1176
9743.48 1115
9744.41 1153
9745.34 1156
9746.27 1153
9747.21 1168
9748.14 1091
9749.07 1098
9750.00 1128
9750.93 1112
9751.86 1107
9752.80 1136
9753.73 1146
9754.66 1187
9755.59 1186
9756.52 1197
9757.46 1222
9758.39 1198
9759.32 1210
9760.25 1196
9761.18 1170
9762.12 1163
9763.05 1174
9763.98 1191
9764.91 1179
9765.85 1191
9766.78 1207
9767.71 1205
9768.64 1201
9769.58 1192
9770.51 1240
9771.44 1292
9772.37 1218
9773.31 1303
9774.24 1349
9775.17 1391
9776.11 1397
9777.04 1476
9777.97 1470
9778.91 1496
9779.84 1470
9780.77 1445
9781.71 1424
9782.64 1385
9783.57 1340
9784.51 1361
9785.44 1340
9786.37 1269
9787.31 1285
9788.24 1285
9789.17 1211
9790.11 1217
9791.04 1241
9791.97 1189
9792.91 1242
9793.84 1275
9794.77 1342
9795.71 1305
9796.64 1293
9797.58 1282
9798.51 1262
9799.44 1246
9800.38 1248
9801.31 1212
9802.25 1118
9803.18 1124
9804.12 1107
9805.05 1058
9805.98 1036
9806.92 1024
9807.85 1018
9808.79 1049
9809.72 1016
9810.66 978
9811.59 982
9812.53 982
9813.46 934
9814.40 939
9815.33 927
9816.27 969
9817.20 992
9818.14 982
9819.07 943
9820.01 961
9820.94 953
9821.88 902
9822.81 933
9823.75 952
9824.68 914
9825.62 923
9826.55 902
9827.49 909
9828.42 932
9829.36 899
9830.29 911
9831.23 882
9832.17 894
9833.10 903
9834.04 873
9834.97 873
9835.91 933
9836.84 967
9837.78 937
9838.72 910
9839.65 955
9840.59 925
9841.52 888
9842.46 885
9843.40 990
9844.33 892
9845.27 918
9846.20 919
9847.14 934
9848.08 939
9849.01 947
9849.95 910
9850.89 952
9851.82 962
9852.76 941
9853.70 965
9854.63 951
9855.57 984
9856.51 981
9857.44 969
9858.38 955
9859.32 937
9860.25 921
9861.19 939
9862.13 903
9863.07 937
9864.00 942
9864.94 921
9865.88 907
9866.81 963
9867.75 929
9868.69 896
9869.63 921
9870.56 932
9871.50 932
9872.44 944
9873.38 933
9874.31 917
9875.25 893
9876.19 884
9877.13 947
9878.07 908
9879.00 871
9879.94 894
9880.88 911
9881.82 926
9882.75 899
9883.69 865
9884.63 899
9885.57 878
9886.51 899
9887.45 880
9888.38 842
9889.32 884
9890.26 905
9891.20 893
9892.14 882
9893.08 886
9894.01 894
9894.95 865
9895.89 859
9896.83 877
9897.77 863
9898.71 860
9899.65 886
9900.59 938
9901.52 877
9902.46 896
9903.40 883
9904.34 875
9905.28 905
9906.22 912
9907.16 910
9908.10 912
9909.04 933
9909.98 939
9910.92 903
9911.86 887
9912.80 906
9913.73 946
9914.67 925
9915.61 933
9916.55 965
9917.49 964
9918.43 1074
9919.37 1178
9920.31 1275
9921.25 1390
9922.19 1449
9923.13 1591
9924.07 1637
9925.01 1634
9925.95 1610
9926.89 1529
9927.83 1438
9928.77 1376
9929.71 1263
9930.65 1158
9931.59 1056
9932.53 1034
9933.47 1030
9934.41 964
9935.36 911
9936.30 931
9937.24 861
9938.18 824
9939.12 828
9940.06 867
9941.00 882
9941.94 839
9942.88 836
9943.82 841
9944.76 821
9945.70 790
9946.64 790
9947.59 788
9948.53 796
9949.47 795
9950.41 760
9951.35 766
9952.29 798
9953.23 766
9954.17 795
9955.12 772
9956.06 771
9957.00 810
9957.94 771
9958.88 755
9959.82 759
9960.77 776
9961.71 812
9962.65 774
9963.59 753
9964.53 723
9965.48 746
9966.42 781
9967.36 752
9968.30 721
9969.24 730
9970.19 753
9971.13 743
9972.07 724
9973.01 733
9973.95 744
9974.90 727
9975.84 716
9976.78 750
9977.72 706
9978.67 723
9979.61 736
9980.55 750
9981.50 707
9982.44 694
9983.38 723
9984.32 729
9985.27 722
9986.21 692
9987.15 721
9988.10 722
9989.04 742
9989.98 728
9990.92 751
9991.87 738
9992.81 735
9993.75 726
9994.70 718
9995.64 732
9996.58 768
9997.53 761
9998.47 710
9999.41 740
10000.36 758
10001.30 785
10002.25 781
10003.19 751
10004.13 784
10005.08 750
10006.02 725
10006.96 737
10007.91 731
10008.85 772
10009.80 699
10010.74 687
10011.68 758
10012.63 752
10013.57 703
10014.52 707
10015.46 745
10016.41 741
10017.35 716
10018.29 751
10019.24 757
10020.18 775
10021.13 772
10022.07 711
10023.02 727
10023.96 752
10024.91 745
10025.85 724
10026.80 736
10027.74 712
10028.69 682
10029.63 730
10030.58 723
10031.52 716
10032.47 731
10033.41 723
10034.36 713
10035.30 737
10036.25 693
10037.19 710
10038.14 723
10039.08 705
10040.03 706
10040.97 703
10041.92 738
10042.87 717
10043.81 733
10044.76 697
10045.70 701
10046.65 703
10047.59 699
10048.54 684
10049.49 696
10050.43 690
10051.38 734
10052.32 684
10053.27 662
10054.22 672
10055.16 681
10056.11 697
10057.05 651
10058.00 660
10058.95 656
10059.89 654
10060.84 655
10061.79 673
10062.73 655
10063.68 664
10064.63 658
10065.57 688
10066.52 692
10067.47 708
10068.41 652
10069.36 653
10070.31 643
10071.25 616
10072.20 673
10073.15 652
10074.10 650
10075.04 660
10075.99 654
10076.94 621
10077.88 647
10078.83 649
10079.78 639
10080.73 624
10081.67 630
10082.62 639
10083.57 627
10084.52 624
10085.46 630
10086.41 617
10087.36 614
10088.31 566
10089.25 618
10090.20 646
10091.15 619
10092.10 614
10093.05 586
10093.99 628
10094.94 650
10095.89 631
10096.84 663
10097.79 630
10098.73 662
10099.68 647
10100.63 638
10101.58 631
10102.53 669
10103.48 630
10104.42 621
10105.37 619
10106.32 616
10107.27 617
10108.22 614
10109.17 633
10110.12 596
10111.06 618
10112.01 621
10112.96 618
10113.91 588
10114.86 600
10115.81 645
10116.76 614
10117.71 631
10118.66 614
10119.61 605
10120.56 625
10121.50 632
10122.45 653
10123.40 621
10124.35 628
10125.30 631
10126.25 648
10127.20 642
10128.15 588
10129.10 638
10130.05 636
10131.00 618
10131.95 630
10132.90 629
10133.85 613
10134.80 646
10135.75 585
10136.70 616
10137.65 658
10138.60 635
10139.55 650
10140.50 647
10141.45 630
10142.40 648
10143.35 624
10144.30 625
10145.25 618
10146.20 629
10147.15 644
10148.10 654
10149.05 613
10150.00 692
10150.95 656
10151.90 655
10152.86 631
10153.81 644
10154.76 649
10155.71 649
10156.66 639
10157.61 660
10158.56 678
10159.51 646
10160.46 683
10161.41 637
10162.37 640
10163.32 664
10164.27 688
10165.22 666
10166.17 640
10167.12 641
10168.07 639
10169.03 673
10169.98 667
10170.93 684
10171.88 678
10172.83 709
10173.78 705
10174.74 717
10175.69 710
10176.64 687
10177.59 708
10178.54 717
10179.49 707
10180.45 742
10181.40 699
10182.35 781
10183.30 747
10184.26 758
10185.21 733
10186.16 762
10187.11 787
10188.06 820
10189.02 856
10189.97 781
10190.92 778
10191.87 785
10192.83 815
10193.78 873
10194.73 815
10195.69 792
10196.64 765
10197.59 807
10198.54 780
10199.50 768
10200.45 775
10201.40 815
10202.36 755
10203.31 822
10204.26 785
10205.22 796
10206.17 738
10207.12 815
10208.08 795
10209.03 773
10209.98 748
10210.94 776
10211.89 778
10212.84 747
10213.80 751
10214.75 745
10215.70 758
10216.66 753
10217.61 780
10218.56 785
10219.52 736
10220.47 758
10221.43 752
10222.38 751
10223.33 745
10224.29 732
10225.24 758
10226.20 818
10227.15 809
10228.11 852
10229.06 868
10230.01 860
10230.97 879
10231.92 910
10232.88 933
10233.83 930
10234.79 914
10235.74 949
10236.70 921
10237.65 866
10238.60 806
10239.56 814
10240.51 754
10241.47 736
10242.42 740
10243.38 742
10244.33 655
10245.29 680
10246.24 717
10247.20 681
10248.15 635
10249.11 681
10250.07 714
10251.02 716
10251.98 660
10252.93 623
10253.89 649
10254.84 661
10255.80 639
10256.75 659
10257.71 671
10258.67 660
10259.62 621
10260.58 643
10261.53 607
10262.49 634
10263.44 627
10264.40 699
10265.36 677
10266.31 683
10267.27 673
10268.22 629
10269.18 631
10270.14 608
10271.09 595
10272.05 620
10273.01 636
10273.96 647
10274.92 642
10275.87 626
10276.83 640
10277.79 612
10278.74 632
10279.70 627
10280.66 577
10281.61 548
10282.57 612
10283.53 580
10284.49 601
10285.44 593
10286.40 617
10287.36 587
10288.31 589
10289.27 638
10290.23 617
10291.18 579
10292.14 625
10293.10 617
10294.06 597
10295.01 594
10295.97 605
10296.93 610
10297.89 620
10298.84 616
10299.80 591
10300.76 651
10301.72 602
10302.67 595
10303.63 597
10304.59 594
10305.55 563
10306.51 586
10307.46 619
10308.42 579
10309.38 608
10310.34 583
10311.30 599
10312.25 595
10313.21 596
10314.17 610
10315.13 587
10316.09 604
10317.05 610
10318.00 623
10318.96 588
10319.92 589
10320.88 613
10321.84 636
10322.80 605
10323.76 630
10324.71 607
10325.67 630
10326.63 595
10327.59 605
10328.55 608
10329.51 579
10330.47 584
10331.43 610
10332.39 603
10333.35 629
10334.30 595
10335.26 613
10336.22 598
10337.18 578
10338.14 576
10339.10 563
10340.06 626
10341.02 613
10341.98 620
10342.94 607
10343.90 605
10344.86 570
10345.82 581
10346.78 618
10347.74 612
10348.70 603
10349.66 585
10350.62 607
10351.58 600
10352.54 603
10353.50 602
10354.46 575
10355.42 588
10356.38 616
10357.34 615
10358.30 629
10359.26 598
10360.22 561
10361.18 613
10362.14 594
10363.10 589
10364.06 564
10365.02 622
10365.98 618
10366.94 614
10367.90 571
10368.87 600
10369.83 555
10370.79 597
10371.75 581
10372.71 625
10373.67 539
10374.63 574
10375.59 575
10376.55 602
10377.51 585
10378.48 555
10379.44 608
10380.40 600
10381.36 542
10382.32 561
10383.28 570
10384.24 589
10385.21 588
10386.17 588
10387.13 594
10388.09 542
10389.05 585
10390.01 574
10390.98 588
10391.94 582
10392.90 584
10393.86 591
10394.82 574
10395.79 589
10396.75 572
10397.71 562
10398.67 583
10399.63 587
10400.60 576
10401.56 576
10402.52 593
10403.48 608
10404.45 585
10405.41 651
10406.37 626
10407.33 662
10408.30 628
10409.26 646
10410.22 643
10411.18 678
10412.15 700
10413.11 697
10414.07 740
10415.04 733
10416.00 750
10416.96 752
10417.93 771
10418.89 776
10419.85 737
10420.81 719
10421.78 697
10422.74 685
10423.70 686
10424.67 664
10425.63 682
10426.59 681
10427.56 653
10428.52 647
10429.49 653
10430.45 635
10431.41 657
10432.38 627
10433.34 601
10434.30 611
10435.27 622
10436.23 602
10437.20 564
10438.16 588
10439.12 599
10440.09 572
10441.05 586
10442.02 558
10442.98 558
10443.94 538
10444.91 584
10445.87 589
10446.84 573
10447.80 579
10448.77 609
10449.73 562
10450.70 559
10451.66 560
10452.63 552
10453.59 559
10454.55 560
10455.52 522
10456.48 551
10457.45 535
10458.41 555
10459.38 577
10460.34 546
10461.31 542
10462.27 527
10463.24 527
10464.20 506
10465.17 531
10466.14 557
10467.10 560
10468.07 512
10469.03 543
10470.00 567
10470.96 543
10471.93 555
10472.89 575
10473.86 578
10474.82 531
10475.79 544
10476.76 554
10477.72 554
10478.69 535
10479.65 554
10480.62 561
10481.59 566
10482.55 577
10483.52 535
10484.48 575
10485.45 531
10486.42 525
10487.38 552
10488.35 570
10489.32 583
10490.28 601
10491.25 548
10492.21 533
10493.18 546
10494.15 571
10495.11 539
10496.08 553
10497.05 557
10498.01 560
10498.98 562
10499.95 555
10500.92 583
10501.88 570
10502.85 594
10503.82 581
10504.78 598
10505.75 553
10506.72 567
10507.68 531
10508.65 564
10509.62 554
10510.59 570
10511.55 604
10512.52 583
10513.49 622
10514.46 570
10515.42 570
10516.39 599
10517.36 598
10518.33 605
10519.29 598
10520.26 600
10521.23 578
10522.20 557
10523.17 602
10524.13 612
10525.10 579
10526.07 572
10527.04 561
10528.01 575
10528.97 568
10529.94 596
10530.91 575
10531.88 604
10532.85 613
10533.82 583
10534.78 574
10535.75 603
10536.72 586
10537.69 582
10538.66 614
10539.63 612
10540.60 600
10541.56 637
10542.53 576
10543.50 569
10544.47 568
10545.44 606
10546.41 592
10547.38 582
10548.35 630
10549.32 637
10550.29 631
10551.25 657
10552.22 654
10553.19 660
10554.16 724
10555.13 702
10556.10 703
10557.07 685
10558.04 721
10559.01 720
10559.98 757
10560.95 719
10561.92 698
10562.89 675
10563.86 661
10564.83 666
10565.80 641
10566.77 655
10567.74 646
10568.71 630
10569.68 578
10570.65 640
10571.62 579
10572.59 617
10573.56 579
10574.53 606
10575.50 602
10576.47 617
10577.44 594
10578.41 585
10579.38 584
10580.35 628
10581.32 688
10582.29 639
10583.26 648
10584.23 610
10585.21 659
10586.18 653
10587.15 637
10588.12 625
10589.09 631
10590.06 611
10591.03 630
10592.00 589
10592.97 598
10593.94 607
10594.92 606
10595.89 569
10596.86 543
10597.83 593
10598.80 572
10599.77 590
10600.74 537
10601.71 552
10602.69 529
10603.66 567
10604.63 576
10605.60 563
10606.57 560
10607.54 564
10608.52 543
10609.49 544
10610.46 567
10611.43 561
10612.40 546
10613.38 553
10614.35 571
10615.32 523
10616.29 541
10617.27 570
10618.24 565
10619.21 548
10620.18 567
10621.15 605
10622.13 578
10623.10 560
10624.07 577
10625.04 561
10626.02 531
10626.99 572
10627.96 579
10628.94 603
10629.91 568
10630.88 557
10631.85 600
10632.83 613
10633.80 585
10634.77 604
10635.75 578
10636.72 602
10637.69 591
10638.67 594
10639.64 614
10640.61 568
10641.59 585
10642.56 576
10643.53 547
10644.51 554
10645.48 575
10646.45 538
10647.43 583
10648.40 572
10649.37 561
10650.35 581
10651.32 571
10652.30 549
10653.27 581
10654.24 549
10655.22 573
10656.19 577
10657.16 557
10658.14 602
10659.11 612
10660.09 579
10661.06 591
10662.04 607
10663.01 597
10663.98 611
10664.96 593
10665.93 583
10666.91 589
10667.88 589
10668.86 614
10669.83 572
10670.81 562
10671.78 574
10672.76 593
10673.73 589
10674.71 561
10675.68 548
10676.66 559
10677.63 533
10678.61 552
10679.58 592
10680.56 578
10681.53 590
10682.51 528
10683.48 552
10684.46 591
10685.43 566
10686.41 566
10687.38 560
10688.36 560
10689.33 572
10690.31 559
10691.28 548
10692.26 580
10693.24 563
10694.21 544
10695.19 571
10696.16 556
10697.14 535
10698.12 562
10699.09 525
10700.07 558
10701.04 544
10702.02 519
10703.00 524
10703.97 557
10704.95 552
10705.92 525
10706.90 514
10707.88 510
10708.85 521
10709.83 498
10710.81 518
10711.78 527
10712.76 502
10713.74 519
10714.71 525
10715.69 544
10716.67 528
10717.64 518
10718.62 524
10719.60 535
10720.57 563
10721.55 518
10722.53 536
10723.50 518
10724.48 566
10725.46 545
10726.44 566
10727.41 522
10728.39 524
10729.37 527
10730.35 536
10731.32 522
10732.30 544
10733.28 536
10734.26 554
10735.23 550
10736.21 571
10737.19 540
10738.17 539
10739.14 554
10740.12 537
10741.10 534
10742.08 603
10743.06 591
10744.03 568
10745.01 568
10745.99 553
10746.97 613
10747.95 570
10748.92 547
10749.90 547
10750.88 550
10751.86 549
10752.84 587
10753.82 608
10754.79 539
10755.77 528
10756.75 547
10757.73 539
10758.71 527
10759.69 552
10760.67 544
10761.65 531
10762.62 516
10763.60 499
10764.58 534
10765.56 487
10766.54 523
10767.52 553
10768.50 568
10769.48 538
10770.46 540
10771.44 561
10772.42 557
10773.39 563
10774.37 547
10775.35 518
10776.33 551
10777.31 554
10778.29 572
10779.27 520
10780.25 548
10781.23 562
10782.21 524
10783.19 527
10784.17 513
10785.15 532
10786.13 514
10787.11 510
10788.09 530
10789.07 522
10790.05 526
10791.03 503
10792.01 519
10792.99 530
10793.97 523
10794.95 527
10795.93 526
10796.91 508
10797.89 543
10798.87 551
10799.85 535
10800.83 545
10801.82 545
10802.80 576
10803.78 561
10804.76 542
10805.74 528
10806.72 557
10807.70 548
10808.68 532
10809.66 563
10810.64 549
10811.62 546
10812.61 569
10813.59 552
10814.57 552
10815.55 514
10816.53 541
10817.51 555
10818.49 560
10819.47 541
10820.46 520
10821.44 535
10822.42 556
10823.40 580
10824.38 585
10825.36 556
10826.35 549
10827.33 559
10828.31 555
10829.29 559
10830.27 590
10831.25 580
10832.24 541
10833.22 566
10834.20 536
10835.18 549
10836.17 554
10837.15 561
10838.13 596
10839.11 621
10840.09 591
10841.08 571
10842.06 555
10843.04 586
10844.02 591
10845.01 553
10845.99 590
10846.97 606
10847.96 613
10848.94 598
10849.92 609
10850.90 609
10851.89 610
10852.87 646
10853.85 601
10854.84 599
10855.82 581
10856.80 603
10857.78 575
10858.77 575
10859.75 613
10860.73 601
10861.72 619
10862.70 583
10863.68 589
10864.67 598
10865.65 607
10866.64 597
10867.62 631
10868.60 633
10869.59 612
10870.57 583
10871.55 626
10872.54 655
10873.52 636
10874.51 638
10875.49 615
10876.47 655
10877.46 635
10878.44 635
10879.43 638
10880.41 602
10881.39 625
10882.38 659
10883.36 649
10884.35 647
10885.33 657
10886.32 712
10887.30 728
10888.29 723
10889.27 618
10890.25 679
10891.24 722
10892.22 698
10893.21 686
10894.19 683
10895.18 703
10896.16 689
10897.15 691
10898.13 722
10899.12 728
10900.10 702
10901.09 731
10902.07 744
10903.06 752
10904.04 748
10905.03 764
10906.01 723
10907.00 733
10907.99 734
10908.97 699
10909.96 717
10910.94 726
10911.93 757
10912.91 759
10913.90 781
10914.88 761
10915.87 818
10916.86 795
10917.84 779
10918.83 831
10919.81 770
10920.80 793
10921.79 780
10922.77 829
10923.76 842
10924.74 814
10925.73 808
10926.72 824
10927.70 820
10928.69 838
10929.68 855
10930.66 857
10931.65 873
10932.64 878
10933.62 865
10934.61 908
10935.60 932
10936.58 913
10937.57 935
10938.56 938
10939.54 973
10940.53 1009
10941.52 1041
10942.50 1038
10943.49 1047
10944.48 1035
10945.47 1065
10946.45 1093
10947.44 1071
10948.43 1125
10949.41 1094
10950.40 1088
10951.39 1125
10952.38 1124
10953.36 1137
10954.35 1107
10955.34 1141
10956.33 1177
10957.31 1097
10958.30 1158
10959.29 1161
10960.28 1113
10961.27 1097
10962.25 1003
10963.24 1028
10964.23 997
10965.22 995
10966.21 978
10967.19 965
10968.18 982
10969.17 965
10970.16 955
10971.15 981
10972.13 983
10973.12 953
10974.11 955
10975.10 947
10976.09 963
10977.08 952
10978.07 978
10979.05 1013
10980.04 1016
10981.03 1015
10982.02 1025
10983.01 1058
10984.00 1042
10984.99 1025
10985.98 1075
10986.96 1076
10987.95 1087
10988.94 1140
10989.93 1210
10990.92 1248
10991.91 1271
10992.90 1313
10993.89 1418
10994.88 1436
10995.87 1495
10996.86 1509
10997.85 1513
10998.84 1502
10999.83 1426
11000.82 1307
11001.81 1297
11002.79 1229
11003.78 1197
11004.77 1112
11005.76 1075
11006.75 1062
11007.74 1000
11008.73 985
11009.72 917
11010.71 934
11011.70 910
11012.69 948
11013.68 951
11014.67 950
11015.67 941
11016.66 868
11017.65 919
11018.64 922
11019.63 918
11020.62 890
11021.61 877
11022.60 839
11023.59 846
11024.58 872
11025.57 893
11026.56 875
11027.55 880
11028.54 839
11029.53 859
11030.52 853
11031.52 841
11032.51 831
11033.50 815
11034.49 831
11035.48 838
11036.47 867
11037.46 826
11038.45 818
11039.45 768
11040.44 740
11041.43 806
11042.42 775
11043.41 742
11044.40 773
11045.39 787
11046.39 783
11047.38 760
11048.37 762
11049.36 756
11050.35 752
11051.35 748
11052.34 763
11053.33 729
11054.32 762
11055.31 794
11056.31 779
11057.30 789
11058.29 766
11059.28 756
11060.27 749
11061.27 745
11062.26 783
11063.25 728
11064.24 760
11065.24 729
11066.23 778
11067.22 756
11068.21 759
11069.21 758
11070.20 756
11071.19 745
11072.19 795
11073.18 793
11074.17 796
11075.16 781
11076.16 752
11077.15 776
11078.14 774
11079.14 766
11080.13 738
11081.12 771
11082.12 754
11083.11 752
11084.10 697
11085.10 710
11086.09 728
11087.08 753
11088.08 745
11089.07 758
11090.06 738
11091.06 731
11092.05 747
11093.04 728
11094.04 708
11095.03 726
11096.03 715
11097.02 711
11098.01 715
11099.01 707
11100.00 736
11101.00 703
11101.99 732
11102.98 713
11103.98 744
11104.97 710
11105.97 756
11106.96 770
11107.96 763
11108.95 736
11109.95 731
11110.94 718
11111.93 716
11112.93 726
11113.92 730
11114.92 732
11115.91 700
11116.91 733
11117.90 706
11118.90 718
11119.89 714
11120.89 770
11121.88 771
11122.88 737
11123.87 756
11124.87 739
11125.86 753
11126.86 725
11127.85 764
11128.85 766
11129.84 741
11130.84 757
11131.84 744
11132.83 744
11133.83 763
11134.82 750
11135.82 761
11136.81 724
11137.81 726
11138.81 748
11139.80 749
11140.80 739
11141.79 731
11142.79 766
11143.79 739
11144.78 757
11145.78 727
11146.77 727
11147.77 737
11148.77 741
11149.76 686
11150.76 664
11151.75 677
11152.75 694
11153.75 651
11154.74 632
11155.74 681
11156.74 686
11157.73 693
11158.73 669
11159.73 678
11160.72 645
11161.72 653
11162.72 635
11163.71 652
11164.71 651
11165.71 652
11166.71 665
11167.70 626
11168.70 653
11169.70 648
11170.69 658
11171.69 637
11172.69 684
11173.69 650
11174.68 674
11175.68 639
11176.68 643
11177.68 633
11178.67 660
11179.67 659
11180.67 652
11181.67 641
11182.66 624
11183.66 639
11184.66 647
11185.66 658
11186.66 636
11187.65 663
11188.65 625
11189.65 677
11190.65 637
11191.65 633
11192.64 635
11193.64 665
11194.64 674
11195.64 637
11196.64 652
11197.64 684
11198.63 704
11199.63 646
11200.63 678
11201.63 639
11202.63 653
11203.63 645
11204.63 648
11205.63 635
11206.62 646
11207.62 638
11208.62 643
11209.62 621
11210.62 649
11211.62 652
11212.62 636
11213.62 648
11214.62 673
11215.62 623
11216.61 612
11217.61 643
11218.61 599
11219.61 642
11220.61 651
11221.61 688
11222.61 609
11223.61 604
11224.61 637
11225.61 651
11226.61 623
11227.61 655
11228.61 687
11229.61 655
11230.61 629
11231.61 598
11232.61 636
11233.61 618
11234.61 649
11235.61 656
11236.61 677
11237.61 633
11238.61 647
11239.61 654
11240.61 644
11241.61 666
11242.61 690
11243.61 676
11244.61 664
11245.61 696
11246.61 642
11247.61 679
11248.62 660
11249.62 700
11250.62 665
11251.62 682
11252.62 671
11253.62 673
11254.62 653
11255.62 670
11256.62 687
11257.62 661
11258.62 692
11259.63 671
11260.63 670
11261.63 672
11262.63 702
11263.63 699
11264.63 688
11265.63 688
11266.64 716
11267.64 696
11268.64 720
11269.64 733
11270.64 734
11271.64 728
11272.65 727
11273.65 746
11274.65 756
11275.65 757
11276.65 766
11277.65 755
11278.66 714
11279.66 731
11280.66 717
11281.66 730
11282.67 737
11283.67 762
11284.67 734
11285.67 729
11286.67 734
11287.68 732
11288.68 697
11289.68 730
11290.68 696
11291.69 706
11292.69 729
11293.69 702
11294.70 714
11295.70 741
11296.70 765
11297.70 724
11298.71 730
11299.71 728
11300.71 725
11301.72 720
11302.72 703
11303.72 735
11304.72 740
11305.73 751
11306.73 785
11307.73 762
11308.74 742
11309.74 787
11310.74 816
11311.75 768
11312.75 767
11313.76 784
11314.76 784
11315.76 788
11316.77 733
11317.77 740
11318.77 759
11319.78 743
11320.78 734
11321.79 737
11322.79 693
11323.79 774
11324.80 754
11325.80 771
11326.81 762
11327.81 690
11328.81 728
11329.82 778
11330.82 763
11331.83 723
11332.83 752
11333.84 797
11334.84 796
11335.85 828
11336.85 752
11337.85 757
11338.86 801
11339.86 806
11340.87 785
11341.87 754
11342.88 771
11343.88 780
11344.89 768
11345.89 753
11346.90 754
11347.90 791
11348.91 804
11349.91 796
11350.92 733
11351.92 773
11352.93 796
11353.94 762
11354.94 777
11355.95 778
11356.95 805
11357.96 817
11358.96 824
11359.97 821
11360.97 778
11361.98 747
11362.99 797
11363.99 816
11365.00 788
11366.00 825
11367.01 832
11368.02 759
11369.02 788
11370.03 791
11371.03 785
11372.04 781
11373.05 820
11374.05 810
11375.06 812
11376.06 782
11377.07 778
11378.08 825
11379.08 799
11380.09 801
11381.10 786
11382.10 839
11383.11 825
11384.12 815
11385.12 816
11386.13 813
11387.14 811
11388.14 845
11389.15 901
11390.16 830
11391.17 850
11392.17 829
11393.18 842
11394.19 862
11395.19 847
11396.20 814
11397.21 873
11398.22 863
11399.22 858
11400.23 859
11401.24 897
11402.25 891
11403.25 930
11404.26 904
11405.27 873
11406.28 849
11407.28 883
11408.29 906
11409.30 851
11410.31 901
11411.31 900
11412.32 917
11413.33 856
11414.34 941
11415.35 951
11416.35 970
11417.36 963
11418.37 982
11419.38 969
11420.39 965
11421.40 956
11422.40 946
11423.41 938
11424.42 959
11425.43 1047
11426.44 1001
11427.45 1041
11428.46 1029
11429.46 1021
11430.47 1090
11431.48 1024
11432.49 1025
11433.50 1060
11434.51 1051
11435.52 1038
11436.53 1006
11437.54 1017
11438.54 1059
11439.55 1137
11440.56 1139
11441.57 1070
11442.58 1091
11443.59 1095
11444.60 1166
11445.61 1209
11446.62 1140
11447.63 1116
11448.64 1153
11449.65 1190
11450.66 1149
11451.67 1160
11452.68 1161
11453.69 1188
11454.70 1231
11455.71 1210
11456.72 1194
11457.73 1221
11458.74 1234
11459.75 1231
11460.76 1253
11461.77 1220
11462.78 1261
11463.79 1243
11464.80 1252
11465.81 1280
11466.82 1269
11467.83 1272
11468.84 1323
11469.85 1360
11470.86 1361
11471.87 1327
11472.88 1332
11473.89 1327
11474.90 1370
11475.91 1358
11476.92 1376
11477.93 1353
11478.95 1365
11479.96 1374
11480.97 1428
11481.98 1389
11482.99 1375
11484.00 1399
11485.01 1436
11486.02 1437
11487.03 1439
11488.05 1371
11489.06 1444
11490.07 1489
11491.08 1451
11492.09 1508
11493.10 1455
11494.11 1529
11495.13 1490
11496.14 1478
11497.15 1506
11498.16 1525
11499.17 1487
11500.18 1455
11501.20 1495
11502.21 1514
11503.22 1530
11504.23 1590
11505.24 1594
11506.26 1583
11507.27 1550
11508.28 1571
11509.29 1628
11510.30 1628
11511.32 1670
11512.33 1637
11513.34 1687
11514.35 1653
11515.37 1637
11516.38 1680
11517.39 1767
11518.40 1719
11519.42 1738
11520.43 1722
11521.44 1787
11522.45 1819
11523.47 1803
11524.48 1817
11525.49 1817
11526.51 1836
11527.52 1875
11528.53 1916
11529.55 1895
11530.56 1934
11531.57 1940
11532.59 1966
11533.60 2023
11534.61 2066
11535.63 2133
11536.64 2166
11537.65 2118
11538.67 2172
11539.68 2233
11540.69 2231
11541.71 2239
11542.72 2277
11543.73 2315
11544.75 2402
11545.76 2401
11546.78 2330
11547.79 2327
11548.80 2415
11549.82 2536
11550.83 2504
11551.85 2493
11552.86 2639
11553.87 2722
11554.89 2741
11555.90 2754
11556.92 2774
11557.93 2824
11558.95 2911
11559.96 2992
11560.97 3006
11561.99 3034
11563.00 3115
11564.02 3150
11565.03 3131
11566.05 3202
11567.06 3289
11568.08 3424
11569.09 3470
11570.11 3656
11571.12 3610
11572.14 3663
11573.15 3808
11574.17 3963
11575.18 4124
11576.20 4251
11577.21 4458
11578.23 4595
11579.24 4785
11580.26 4950
11581.27 5007
11582.29 5207
11583.30 5284
11584.32 5546
11585.33 5760
11586.35 5791
11587.37 6139
11588.38 6465
11589.40 6862
11590.41 7273
11591.43 7854
11592.44 8425
11593.46 9126
11594.48 10116
11595.49 10901
11596.51 11723
11597.52 12204
11598.54 12617
11599.56 12853
11600.57 12862
11601.59 12634
11602.61 12032
11603.62 11429
11604.64 10693
11605.66 9767
11606.67 8924
11607.69 8150
11608.70 7284
11609.72 6618
11610.74 6027
11611.75 5654
11612.77 5264
11613.79 4834
11614.81 4635
11615.82 4357
11616.84 4122
11617.86 4043
11618.87 3955
11619.89 3794
11620.91 3601
11621.92 3544
11622.94 3465
11623.96 3346
11624.98 3310
11625.99 3173
11627.01 3194
11628.03 3098
11629.05 3128
11630.06 3131
11631.08 2975
11632.10 3069
11633.12 2978
11634.13 2931
11635.15 2944
11636.17 2877
11637.19 2902
11638.20 2961
11639.22 2805
11640.24 2731
11641.26 2713
11642.28 2629
11643.29 2564
11644.31 2559
11645.33 2483
11646.35 2446
11647.37 2388
11648.39 2316
11649.40 2256
11650.42 2250
11651.44 2256
11652.46 2277
11653.48 2224
11654.50 2267
11655.51 2201
11656.53 2219
11657.55 2229
11658.57 2290
11659.59 2370
11660.61 2376
11661.63 2357
11662.65 2405
11663.67 2345
11664.68 2384
11665.70 2457
11666.72 2451
11667.74 2416
11668.76 2413
11669.78 2478
11670.80 2567
11671.82 2602
11672.84 2591
11673.86 2646
11674.88 2604
11675.90 2596
11676.92 2643
11677.94 2706
11678.96 2698
11679.98 2729
11680.99 2660
11682.01 2650
11683.03 2651
11684.05 2620
11685.07 2656
11686.09 2650
11687.11 2624
11688.13 2591
11689.15 2528
11690.17 2514
11691.19 2470
11692.21 2519
11693.24 2531
11694.26 2528
11695.28 2461
11696.30 2470
11697.32 2409
11698.34 2431
11699.36 2422
11700.38 2325
11701.40 2330
11702.42 2323
11703.44 2336
11704.46 2295
11705.48 2289
11706.50 2299
11707.52 2257
11708.54 2269
11709.57 2208
11710.59 2145
11711.61 2131
11712.63 2120
11713.65 2123
11714.67 2087
11715.69 2089
11716.71 2050
11717.73 1997
11718.76 1949
11719.78 1902
11720.80 1904
11721.82 1886
11722.84 1863
11723.86 1868
11724.89 1803
11725.91 1836
11726.93 1823
11727.95 1818
11728.97 1754
11729.99 1737
11731.02 1694
11732.04 1691
11733.06 1740
11734.08 1692
11735.10 1727
11736.13 1716
11737.15 1680
11738.17 1725
11739.19 1725
11740.22 1731
11741.24 1681
11742.26 1636
11743.28 1691
11744.30 1627
11745.33 1636
11746.35 1650
11747.37 1635
11748.40 1601
11749.42 1562
11750.44 1639
11751.46 1586
11752.49 1560
11753.51 1538
11754.53 1531
11755.56 1519
11756.58 1446
11757.60 1456
11758.62 1431
11759.65 1369
11760.67 1344
11761.69 1347
11762.72 1355
11763.74 1380
11764.76 1365
11765.79 1376
11766.81 1360
11767.83 1330
11768.86 1302
11769.88 1338
11770.91 1329
11771.93 1316
11772.95 1315
11773.98 1270
11775.00 1250
11776.02 1246
11777.05 1242
11778.07 1225
11779.10 1203
11780.12 1150
11781.14 1216
11782.17 1216
11783.19 1170
11784.22 1199
11785.24 1175
11786.26 1156
11787.29 1175
11788.31 1119
11789.34 1094
11790.36 1113
11791.39 1159
11792.41 1136
11793.44 1096
11794.46 1124
11795.49 1039
11796.51 1076
11797.54 1087
11798.56 1051
11799.59 1002
11800.61 988
11801.63 966
11802.66 979
11803.69 1020
11804.71 1013
11805.74 995
11806.76 1026
11807.79 951
11808.81 994
11809.84 964
11810.86 1011
11811.89 1002
11812.91 940
11813.94 983
11814.96 970
11815.99 949
11817.01 977
11818.04 997
11819.07 965
11820.09 971
11821.12 905
11822.14 937
11823.17 915
11824.20 904
11825.22 886
11826.25 870
11827.27 883
11828.30 935
11829.33 885
11830.35 916
11831.38 914
11832.40 837
11833.43 855
11834.46 896
11835.48 873
11836.51 833
11837.54 859
11838.56 840
11839.59 864
11840.62 863
11841.64 827
11842.67 806
11843.70 877
11844.72 850
11845.75 883
11846.78 837
11847.80 859
11848.83 835
11849.86 862
11850.89 847
11851.91 825
11852.94 831
11853.97 833
11854.99 816
11856.02 826
11857.05 865
11858.08 819
11859.10 804
11860.13 759
11861.16 802
11862.19 829
11863.21 818
11864.24 793
11865.27 782
11866.30 822
11867.33 822
11868.35 790
11869.38 791
11870.41 810
11871.44 820
11872.47 825
11873.49 762
11874.52 754
11875.55 778
11876.58 826
11877.61 854
11878.63 806
11879.66 795
11880.69 793
11881.72 826
11882.75 803
11883.78 792
11884.81 798
11885.83 805
11886.86 800
11887.89 804
11888.92 794
11889.95 801
11890.98 775
11892.01 834
11893.04 852
11894.06 801
11895.09 793
11896.12 818
11897.15 852
11898.18 853
11899.21 830
11900.24 799
11901.27 855
11902.30 821
11903.33 797
11904.36 787
11905.39 761
11906.42 803
11907.45 792
11908.48 792
11909.50 781
11910.53 772
11911.56 758
11912.59 768
11913.62 809
11914.65 783
11915.68 786
11916.71 796
11917.74 787
11918.77 769
11919.80 763
11920.83 772
11921.86 767
11922.89 800
11923.92 768
11924.95 810
11925.99 832
11927.02 865
11928.05 867
11929.08 838
11930.11 839
11931.14 817
11932.17 821
11933.20 790
11934.23 797
11935.26 791
11936.29 807
11937.32 738
11938.35 782
11939.38 752
11940.41 744
11941.45 735
11942.48 731
11943.51 775
11944.54 726
11945.57 745
11946.60 753
11947.63 718
11948.66 733
11949.70 727
11950.73 689
11951.76 710
11952.79 712
11953.82 687
11954.85 704
11955.88 687
11956.92 713
11957.95 731
11958.98 707
11960.01 735
11961.04 709
11962.08 701
11963.11 716
11964.14 713
11965.17 730
11966.20 701
11967.24 711
11968.27 748
11969.30 772
11970.33 710
11971.36 729
11972.40 736
11973.43 704
11974.46 696
11975.49 742
11976.53 711
11977.56 711
11978.59 734
11979.62 751
11980.66 742
11981.69 649
11982.72 695
11983.76 724
11984.79 727
11985.82 733
11986.85 719
11987.89 732
11988.92 758
11989.95 730
11990.99 741
11992.02 726
11993.05 734
11994.09 726
11995.12 746
11996.15 788
11997.19 770
11998.22 745
11999.25 754
12000.29 755
12001.32 712
12002.35 735
12003.39 764
12004.42 782
12005.46 778
12006.49 783
12007.52 834
12008.56 816
12009.59 789
12010.63 833
12011.66 793
12012.69 824
12013.73 833
12014.76 811
12015.80 799
12016.83 817
12017.86 793
12018.90 815
12019.93 829
12020.97 842
12022.00 813
12023.04 787
12024.07 793
12025.11 827
12026.14 794
12027.18 828
12028.21 826
12029.25 794
12030.28 802
12031.32 785
12032.35 805
12033.39 808
12034.42 798
12035.46 801
12036.49 772
12037.53 811
12038.56 800
12039.60 806
12040.63 844
12041.67 777
12042.70 795
12043.74 802
12044.77 814
12045.81 786
12046.84 740
12047.88 779
12048.92 786
12049.95 799
12050.99 761
12052.02 761
12053.06 779
12054.09 812
12055.13 771
12056.17 766
12057.20 771
12058.24 779
12059.27 805
12060.31 778
12061.35 766
12062.38 778
12063.42 787
12064.46 800
12065.49 751
12066.53 794
12067.56 735
12068.60 777
12069.64 787
12070.67 757
12071.71 757
12072.75 743
12073.78 761
12074.82 770
12075.86 785
12076.89 790
12077.93 755
12078.97 755
12080.01 798
12081.04 790
12082.08 771
12083.12 781
12084.15 780
12085.19 795
12086.23 805
12087.27 836
12088.30 808
12089.34 803
12090.38 830
12091.41 796
12092.45 817
12093.49 834
12094.53 845
12095.57 875
12096.60 869
12097.64 850
12098.68 860
12099.72 830
12100.75 824
12101.79 824
12102.83 847
12103.87 814
12104.91 825
12105.94 799
12106.98 793
12108.02 744
12109.06 811
12110.10 766
12111.14 769
12112.17 751
12113.21 738
12114.25 797
12115.29 782
12116.33 740
12117.37 769
12118.40 741
12119.44 740
12120.48 749
12121.52 764
12122.56 767
12123.60 782
12124.64 750
12125.68 735
12126.72 752
12127.75 723
12128.79 720
12129.83 733
12130.87 690
12131.91 732
12132.95 705
12133.99 732
12135.03 705
12136.07 704
12137.11 748
12138.15 721
12139.19 750
12140.23 777
12141.27 742
12142.31 723
12143.35 700
12144.38 709
12145.42 697
12146.46 670
12147.50 709
12148.54 687
12149.58 644
12150.62 694
12151.66 676
12152.70 702
12153.74 697
12154.78 694
12155.82 682
12156.87 689
12157.91 681
12158.95 692
12159.99 680
12161.03 717
12162.07 712
12163.11 743
12164.15 701
12165.19 709
12166.23 724
12167.27 712
12168.31 727
12169.35 709
12170.39 671
12171.43 723
12172.47 698
12173.52 705
12174.56 723
12175.60 740
12176.64 756
12177.68 726
12178.72 689
12179.76 678
12180.80 722
12181.85 717
12182.89 724
12183.93 693
12184.97 684
12186.01 700
12187.05 719
12188.09 709
12189.14 745
12190.18 720
12191.22 677
12192.26 743
12193.30 704
12194.34 682
12195.39 708
12196.43 719
12197.47 703
12198.51 725
12199.55 689
12200.60 689
12201.64 724
12202.68 685
12203.72 718
12204.77 731
12205.81 722
12206.85 767
12207.89 731
12208.94 733
12209.98 717
12211.02 730
12212.06 749
12213.11 750
12214.15 720
12215.19 767
12216.23 701
12217.28 698
12218.32 746
12219.36 717
12220.41 716
12221.45 737
12222.49 770
12223.54 742
12224.58 691
12225.62 677
12226.66 697
12227.71 724
12228.75 726
12229.79 730
12230.84 715
12231.88 721
12232.93 689
12233.97 692
12235.01 699
12236.06 705
12237.10 707
12238.14 702
12239.19 718
12240.23 725
12241.28 723
12242.32 695
12243.36 680
12244.41 692
12245.45 703
12246.50 708
12247.54 708
12248.58 678
12249.63 652
12250.67 666
12251.72 669
12252.76 666
12253.80 654
12254.85 677
12255.89 686
12256.94 682
12257.98 680
12259.03 647
12260.07 673
12261.12 676
12262.16 639
12263.21 645
12264.25 623
12265.30 671
12266.34 655
12267.39 635
12268.43 619
12269.48 632
12270.52 628
12271.57 637
12272.61 648
12273.66 643
12274.70 616
12275.75 633
12276.79 635
12277.84 606
12278.88 599
12279.93 611
12280.98 611
12282.02 591
12283.07 645
12284.11 630
12285.16 648
12286.20 598
12287.25 580
12288.30 614
12289.34 631
12290.39 608
12291.43 594
12292.48 570
12293.53 581
12294.57 623
12295.62 575
12296.66 620
12297.71 615
12298.76 613
12299.80 647
12300.85 640
12301.90 595
12302.94 604
12303.99 616
12305.04 594
12306.08 600
12307.13 602
12308.18 638
12309.22 634
12310.27 595
12311.32 600
12312.36 603
12313.41 589
12314.46 593
12315.50 600
12316.55 580
12317.60 568
12318.65 569
12319.69 588
12320.74 583
12321.79 557
12322.83 555
12323.88 624
12324.93 574
12325.98 562
12327.02 531
12328.07 582
12329.12 576
12330.17 560
12331.21 566
12332.26 598
12333.31 580
12334.36 579
12335.41 582
12336.45 582
12337.50 565
12338.55 537
12339.60 562
12340.65 563
12341.69 540
12342.74 571
12343.79 582
12344.84 552
12345.89 562
12346.94 599
12347.98 531
12349.03 521
12350.08 520
12351.13 560
12352.18 546
12353.23 523
12354.28 568
12355.32 554
12356.37 561
12357.42 551
12358.47 554
12359.52 563
12360.57 552
12361.62 565
12362.67 577
12363.72 548
12364.76 535
12365.81 539
12366.86 536
12367.91 554
12368.96 562
12370.01 561
12371.06 573
12372.11 534
12373.16 564
12374.21 554
12375.26 576
12376.31 514
12377.36 529
12378.41 551
12379.46 532
12380.51 525
12381.56 549
12382.61 538
12383.66 515
12384.71 525
12385.76 559
12386.81 528
12387.86 525
12388.91 554
12389.96 545
12391.01 525
12392.06 539
12393.11 537
12394.16 555
12395.21 573
12396.26 528
12397.31 564
12398.36 559
12399.41 544
12400.46 539
12401.51 550
12402.56 564
12403.61 541
12404.66 530
12405.71 540
12406.77 536
12407.82 510
12408.87 556
12409.92 568
12410.97 551
12412.02 534
12413.07 562
12414.12 568
12415.17 523
12416.23 514
12417.28 587
12418.33 541
12419.38 553
12420.43 532
12421.48 535
12422.53 536
12423.59 542
12424.64 568
12425.69 523
12426.74 543
12427.79 516
12428.84 524
12429.90 528
12430.95 541
12432.00 532
12433.05 545
12434.10 536
12435.16 556
12436.21 533
12437.26 549
12438.31 548
12439.37 530
12440.42 547
12441.47 511
12442.52 557
12443.58 515
12444.63 473
12445.68 511
12446.73 525
12447.79 559
12448.84 556
12449.89 548
12450.94 509
12452.00 527
12453.05 579
12454.10 551
12455.16 527
12456.21 523
12457.26 513
12458.31 554
12459.37 543
12460.42 511
12461.47 518
12462.53 521
12463.58 524
12464.63 546
12465.69 523
12466.74 550
12467.79 539
12468.85 573
12469.90 533
12470.95 543
12472.01 575
12473.06 578
12474.12 555
12475.17 530
12476.22 564
12477.28 573
12478.33 556
12479.39 602
12480.44 626
12481.49 603
12482.55 580
12483.60 584
12484.66 615
12485.71 619
12486.76 627
12487.82 657
12488.87 672
12489.93 642
12490.98 647
12492.04 696
12493.09 643
12494.15 666
12495.20 683
12496.25 644
12497.31 638
12498.36 633
12499.42 601
12500.47 584
12501.53 574
12502.58 606
12503.64 585
12504.69 552
12505.75 557
12506.80 562
12507.86 574
12508.91 569
12509.97 551
12511.03 583
12512.08 601
12513.14 544
12514.19 561
12515.25 547
12516.30 517
12517.36 521
12518.41 545
12519.47 536
12520.52 547
12521.58 540
12522.64 521
12523.69 509
12524.75 541
12525.80 578
12526.86 556
12527.92 547
12528.97 530
12530.03 561
12531.08 567
12532.14 565
12533.20 572
12534.25 569
12535.31 587
12536.37 557
12537.42 553
12538.48 555
12539.54 595
12540.59 578
12541.65 559
12542.70 570
12543.76 577
12544.82 577
12545.88 588
12546.93 585
12547.99 581
12549.05 562
12550.10 613
12551.16 638
12552.22 620
12553.27 624
12554.33 636
12555.39 634
12556.45 615
12557.50 627
12558.56 586
12559.62 599
12560.67 626
12561.73 661
12562.79 654
12563.85 659
12564.90 685
12565.96 715
12567.02 729
12568.08 745
12569.14 759
12570.19 779
12571.25 774
12572.31 814
12573.37 778
12574.42 791
12575.48 810
12576.54 792
12577.60 754
12578.66 742
12579.72 740
12580.77 730
12581.83 701
12582.89 703
12583.95 684
12585.01 669
12586.07 680
12587.12 642
12588.18 646
12589.24 621
12590.30 593
12591.36 608
12592.42 577
12593.48 610
12594.53 605
12595.59 602
12596.65 549
12597.71 582
12598.77 591
12599.83 602
12600.89 588
12601.95 580
12603.01 583
12604.07 560
12605.13 584
12606.18 583
12607.24 589
12608.30 623
12609.36 629
12610.42 614
12611.48 596
12612.54 590
12613.60 618
12614.66 605
12615.72 607
12616.78 602
12617.84 616
12618.90 587
12619.96 604
12621.02 587
12622.08 589
12623.14 599
12624.20 590
12625.26 601
12626.32 600
12627.38 579
12628.44 558
12629.50 577
12630.56 571
12631.62 575
12632.68 566
12633.74 603
12634.80 558
12635.86 609
12636.92 594
12637.98 557
12639.04 635
12640.11 612
12641.17 618
12642.23 648
12643.29 587
12644.35 639
12645.41 627
12646.47 607
12647.53 661
12648.59 691
12649.65 683
12650.72 722
12651.78 716
12652.84 747
12653.90 757
12654.96 728
12656.02 734
12657.08 753
12658.14 758
12659.21 746
12660.27 683
12661.33 696
12662.39 690
12663.45 724
12664.51 668
12665.58 675
12666.64 637
12667.70 656
12668.76 625
12669.82 598
12670.89 609
12671.95 642
12673.01 638
12674.07 641
12675.13 630
12676.20 624
12677.26 649
12678.32 622
12679.38 639
12680.45 597
12681.51 598
12682.57 589
12683.63 624
12684.70 643
12685.76 596
12686.82 606
12687.88 636
12688.95 628
12690.01 608
12691.07 626
12692.14 625
12693.20 663
12694.26 640
12695.32 662
12696.39 627
12697.45 664
12698.51 629
12699.58 677
12700.64 629
12701.70 634
12702.77 671
12703.83 629
12704.89 624
12705.96 621
12707.02 619
12708.08 632
12709.15 641
12710.21 600
12711.28 637
12712.34 642
12713.40 652
12714.47 668
12715.53 642
12716.59 613
12717.66 662
12718.72 641
12719.79 642
12720.85 631
12721.92 611
12722.98 624
12724.04 606
12725.11 611
12726.17 620
12727.24 657
12728.30 638
12729.37 635
12730.43 601
12731.49 662
12732.56 642
12733.62 655
12734.69 621
12735.75 609
12736.82 613
12737.88 631
12738.95 633
12740.01 644
12741.08 635
12742.14 611
12743.21 618
12744.27 623
12745.34 584
12746.40 606
12747.47 586
12748.53 569
12749.60 582
12750.66 552
12751.73 583
12752.79 543
12753.86 557
12754.93 546
12755.99 539
12757.06 546
12758.12 546
12759.19 543
12760.25 523
12761.32 530
12762.39 515
12763.45 540
12764.52 521
12765.58 547
12766.65 540
12767.72 529
12768.78 521
12769.85 501
12770.91 514
12771.98 532
12773.05 550
12774.11 532
12775.18 513
12776.25 514
12777.31 551
12778.38 529
12779.45 510
12780.51 487
12781.58 552
12782.65 527
12783.71 525
12784.78 521
12785.85 507
12786.91 513
12787.98 484
12789.05 476
12790.11 505
12791.18 501
12792.25 496
12793.31 491
12794.38 487
12795.45 501
12796.52 434
12797.58 471
12798.65 488
12799.72 515
12800.79 480
12801.85 445
12802.92 480
12803.99 477
12805.06 482
12806.12 486
12807.19 518
12808.26 517
12809.33 477
12810.39 496
12811.46 494
12812.53 480
12813.60 515
12814.67 476
12815.73 514
12816.80 489
12817.87 476
12818.94 474
12820.01 485
12821.08 473
12822.14 453
12823.21 497
12824.28 488
12825.35 505
12826.42 488
12827.49 469
12828.55 476
12829.62 506
12830.69 479
12831.76 483
12832.83 514
12833.90 493
12834.97 478
12836.04 462
12837.11 486
12838.17 480
12839.24 450
12840.31 446
12841.38 492
12842.45 474
12843.52 490
12844.59 450
12845.66 465
12846.73 436
12847.80 459
12848.87 472
12849.94 479
12851.01 448
12852.08 466
12853.14 461
12854.21 452
12855.28 455
12856.35 462
12857.42 489
12858.49 477
12859.56 427
12860.63 424
12861.70 467
12862.77 446
12863.84 452
12864.91 437
12865.98 458
12867.05 432
12868.12 443
12869.19 440
12870.26 424
12871.34 443
12872.41 428
12873.48 455
12874.55 426
12875.62 421
12876.69 399
12877.76 433
12878.83 424
12879.90 421
12880.97 425
12882.04 445
12883.11 460
12884.18 431
12885.25 411
12886.33 408
12887.40 419
12888.47 409
12889.54 421
12890.61 402
12891.68 400
12892.75 404
12893.82 398
12894.89 394
12895.97 393
12897.04 401
12898.11 418
12899.18 401
12900.25 407
12901.32 391
12902.40 392
12903.47 429
12904.54 405
12905.61 361
12906.68 399
12907.75 405
12908.83 405
12909.90 417
12910.97 420
12912.04 406
12913.11 379
12914.19 407
12915.26 407
12916.33 405
12917.40 412
12918.48 405
12919.55 383
12920.62 393
12921.69 388
12922.77 392
12923.84 383
12924.91 403
12925.98 419
12927.06 389
12928.13 410
12929.20 400
12930.27 412
12931.35 387
12932.42 381
12933.49 402
12934.57 399
12935.64 400
12936.71 372
12937.79 383
12938.86 407
12939.93 380
12941.01 368
12942.08 368
12943.15 383
12944.23 395
12945.30 407
12946.37 407
12947.45 380
12948.52 370
12949.59 382
12950.67 407
12951.74 401
12952.81 382
12953.89 356
12954.96 403
12956.04 385
12957.11 399
12958.18 409
12959.26 414
12960.33 393
12961.41 394
12962.48 393
12963.55 388
12964.63 412
12965.70 401
12966.78 389
12967.85 387
12968.93 382
12970.00 384
12971.07 371
12972.15 389
12973.22 369
12974.30 404
12975.37 377
12976.45 407
12977.52 387
12978.60 380
12979.67 386
12980.75 400
12981.82 384
12982.90 413
12983.97 391
12985.05 388
12986.12 414
12987.20 413
12988.27 392
12989.35 380
12990.42 378
12991.50 365
12992.57 412
12993.65 400
12994.73 387
12995.80 373
12996.88 419
12997.95 420
12999.03 436
13000.10 390
13001.18 400
13002.25 392
13003.33 391
13004.41 385
13005.48 386
13006.56 369
13007.63 403
13008.71 403
13009.79 381
13010.86 396
13011.94 413
13013.02 398
13014.09 408
13015.17 423
13016.24 413
13017.32 390
13018.40 434
13019.47 384
13020.55 404
13021.63 384
13022.70 351
13023.78 376
13024.86 395
13025.93 388
13027.01 394
13028.09 408
13029.16 392
13030.24 370
13031.32 390
13032.40 391
13033.47 391
13034.55 402
13035.63 392
13036.70 407
13037.78 406
13038.86 395
13039.94 407
13041.01 402
13042.09 412
13043.17 410
13044.25 368
13045.32 421
13046.40 407
13047.48 404
13048.56 403
13049.63 432
13050.71 420
13051.79 426
13052.87 409
13053.95 409
13055.02 424
13056.10 407
13057.18 402
13058.26 404
13059.34 422
13060.41 395
13061.49 424
13062.57 383
13063.65 400
13064.73 365
13065.81 402
13066.88 389
13067.96 401
13069.04 394
13070.12 409
13071.20 389
13072.28 385
13073.36 381
13074.43 376
13075.51 364
13076.59 391
13077.67 406
13078.75 354
13079.83 391
13080.91 388
13081.99 402
13083.07 391
13084.15 362
13085.23 378
13086.30 373
13087.38 387
13088.46 375
13089.54 392
13090.62 385
13091.70 385
13092.78 377
13093.86 366
13094.94 391
13096.02 416
13097.10 418
13098.18 385
13099.26 375
13100.34 395
13101.42 387
13102.50 392
13103.58 386
13104.66 410
13105.74 405
13106.82 371
13107.90 355
13108.98 390
13110.06 405
13111.14 389
13112.22 419
13113.30 416
13114.38 420
13115.46 393
13116.54 408
13117.62 408
13118.70 414
13119.78 418
13120.86 403
13121.95 420
13123.03 386
13124.11 429
13125.19 408
13126.27 385
13127.35 372
13128.43 359
13129.51 373
13130.59 365
13131.67 379
13132.76 387
13133.84 391
13134.92 386
13136.00 386
13137.08 366
13138.16 363
13139.24 395
13140.32 384
13141.41 377
13142.49 367
13143.57 392
13144.65 373
13145.73 369
13146.81 394
13147.90 367
13148.98 371
13150.06 375
13151.14 372
13152.22 359
13153.31 365
13154.39 381
13155.47 371
13156.55 395
13157.63 373
13158.72 376
13159.80 363
13160.88 374
13161.96 361
13163.05 372
13164.13 338
13165.21 396
13166.29 401
13167.38 394
13168.46 387
13169.54 387
13170.62 397
13171.71 376
13172.79 360
13173.87 373
13174.96 384
13176.04 397
13177.12 409
13178.20 385
13179.29 399
13180.37 373
13181.45 389
13182.54 411
13183.62 395
13184.70 387
13185.79 410
13186.87 381
13187.95 351
13189.04 363
13190.12 393
13191.20 424
13192.29 392
13193.37 401
13194.46 381
13195.54 398
13196.62 373
13197.71 385
13198.79 372
13199.88 402
13200.96 396
13202.04 385
13203.13 399
13204.21 402
13205.30 384
13206.38 377
13207.46 389
13208.55 397
13209.63 401
13210.72 354
13211.80 384
13212.89 377
13213.97 417
13215.05 382
13216.14 382
13217.22 393
13218.31 376
13219.39 372
13220.48 355
13221.56 386
13222.65 365
13223.73 390
13224.82 371
13225.90 377
13226.99 355
13228.07 386
13229.16 405
13230.24 410
13231.33 409
13232.41 382
13233.50 373
13234.58 333
13235.67 354
13236.76 321
13237.84 410
13238.93 359
13240.01 388
13241.10 345
13242.18 391
13243.27 366
13244.35 401
13245.44 382
13246.53 403
13247.61 402
13248.70 385
13249.78 381
13250.87 389
13251.96 378
13253.04 384
13254.13 397
13255.21 405
13256.30 373
13257.39 373
13258.47 384
13259.56 401
13260.65 409
13261.73 393
13262.82 389
13263.91 403
13264.99 389
13266.08 395
13267.17 390
13268.25 425
13269.34 411
13270.43 413
13271.51 410
13272.60 394
13273.69 420
13274.77 423
13275.86 390
13276.95 414
13278.04 391
13279.12 403
13280.21 410
13281.30 405
13282.38 402
13283.47 383
13284.56 436
13285.65 414
13286.73 420
13287.82 390
13288.91 401
13290.00 384
13291.08 374
13292.17 408
13293.26 420
13294.35 447
13295.44 422
13296.52 405
13297.61 425
13298.70 437
13299.79 398
13300.88 412
13301.96 452
13303.05 439
13304.14 440
13305.23 430
13306.32 415
13307.41 446
13308.49 444
13309.58 466
13310.67 434
13311.76 432
13312.85 414
13313.94 432
13315.02 415
13316.11 425
13317.20 413
13318.29 405
13319.38 433
13320.47 410
13321.56 424
13322.65 405
13323.74 398
13324.82 438
13325.91 449
13327.00 430
13328.09 448
13329.18 420
13330.27 459
13331.36 428
13332.45 416
13333.54 423
13334.63 420
13335.72 429
13336.81 422
13337.90 429
13338.99 390
13340.08 406
13341.17 413
13342.26 440
13343.35 440
13344.44 411
13345.53 416
13346.61 421
13347.70 441
13348.79 423
13349.89 450
13350.98 429
13352.07 441
13353.16 458
13354.25 450
13355.34 448
13356.43 461
13357.52 445
13358.61 489
13359.70 459
13360.79 447
13361.88 476
13362.97 452
13364.06 450
13365.15 459
13366.24 456
13367.33 455
13368.42 439
13369.51 465
13370.60 459
13371.70 441
13372.79 438
13373.88 427
13374.97 429
13376.06 416
13377.15 427
13378.24 412
13379.33 403
13380.43 357
13381.52 421
13382.61 419
13383.70 389
13384.79 402
13385.88 421
13386.97 438
13388.07 413
13389.16 423
13390.25 386
13391.34 402
13392.43 420
13393.52 407
13394.62 414
13395.71 426
13396.80 399
13397.89 407
13398.98 406
13400.08 369
13401.17 380
13402.26 431
13403.35 411
13404.45 402
13405.54 385
13406.63 422
13407.72 419
13408.82 389
13409.91 409
13411.00 409
13412.09 429
13413.19 421
13414.28 415
13415.37 412
13416.46 413
13417.56 397
13418.65 427
13419.74 393
13420.84 415
13421.93 420
13423.02 415
13424.11 401
13425.21 421
13426.30 393
13427.39 423
13428.49 413
13429.58 407
13430.67 432
13431.77 408
13432.86 401
13433.95 408
13435.05 430
13436.14 412
13437.24 410
13438.33 402
13439.42 414
13440.52 408
13441.61 405
13442.70 443
13443.80 429
13444.89 426
13445.99 415
13447.08 425
13448.17 422
13449.27 440
13450.36 451
13451.46 434
13452.55 431
13453.64 398
13454.74 416
13455.83 434
13456.93 430
13458.02 427
13459.12 439
13460.21 464
13461.31 439
13462.40 425
13463.50 434
13464.59 440
13465.69 453
13466.78 469
13467.87 463
13468.97 476
13470.06 441
13471.16 435
13472.25 451
13473.35 416
13474.44 428
13475.54 455
13476.64 443
13477.73 402
13478.83 428
13479.92 463
13481.02 424
13482.11 433
13483.21 452
13484.30 466
13485.40 473
13486.49 505
13487.59 491
13488.69 470
13489.78 475
13490.88 479
13491.97 469
13493.07 455
13494.17 488
13495.26 476
13496.36 486
13497.45 482
13498.55 505
13499.65 506
13500.74 511
13501.84 473
13502.93 461
13504.03 464
13505.13 473
13506.22 438
13507.32 453
13508.42 454
13509.51 465
13510.61 462
13511.71 431
13512.80 427
13513.90 431
13515.00 455
13516.09 437
13517.19 458
13518.29 410
13519.38 430
13520.48 419
13521.58 411
13522.68 406
13523.77 422
13524.87 417
13525.97 410
13527.06 429
13528.16 391
13529.26 399
13530.36 372
13531.45 364
13532.55 405
13533.65 422
13534.75 436
13535.84 397
13536.94 395
13538.04 365
13539.14 406
13540.23 416
13541.33 396
13542.43 395
13543.53 386
13544.63 382
13545.72 407
13546.82 357
13547.92 408
13549.02 394
13550.12 385
13551.22 373
13552.31 389
13553.41 383
13554.51 391
13555.61 396
13556.71 403
13557.81 417
13558.90 374
13560.00 388
13561.10 415
13562.20 408
13563.30 378
13564.40 380
13565.50 392
13566.60 378
13567.69 368
13568.79 372
13569.89 390
13570.99 403
13572.09 402
13573.19 394
13574.29 396
13575.39 395
13576.49 413
13577.59 398
13578.69 420
13579.79 411
13580.89 403
13581.98 390
13583.08 406
13584.18 421
13585.28 408
13586.38 429
13587.48 404
13588.58 407
13589.68 408
13590.78 413
13591.88 416
13592.98 401
13594.08 399
13595.18 407
13596.28 401
13597.38 410
13598.48 429
13599.58 398
13600.68 398
13601.78 410
13602.88 411
13603.98 405
13605.08 419
13606.18 459
13607.29 421
13608.39 421
13609.49 447
13610.59 391
13611.69 420
13612.79 444
13613.89 443
13614.99 416
13616.09 415
13617.19 420
13618.29 414
13619.39 414
13620.50 397
13621.60 437
13622.70 412
13623.80 428
13624.90 423
13626.00 409
13627.10 402
13628.20 402
13629.31 396
13630.41 425
13631.51 428
13632.61 400
13633.71 406
13634.81 439
13635.91 403
13637.02 428
13638.12 388
13639.22 393
13640.32 411
13641.42 425
13642.53 431
13643.63 447
13644.73 440
13645.83 407
13646.93 408
13648.04 443
13649.14 434
13650.24 457
13651.34 434
13652.45 419
13653.55 418
13654.65 426
13655.75 455
13656.85 404
13657.96 424
13659.06 409
13660.16 434
13661.27 423
13662.37 429
13663.47 435
13664.57 449
13665.68 452
13666.78 418
13667.88 440
13668.99 433
13670.09 425
13671.19 459
13672.29 466
13673.40 453
13674.50 449
13675.60 482
13676.71 435
13677.81 424
13678.91 457
13680.02 452
13681.12 444
13682.23 472
13683.33 446
13684.43 445
13685.54 460
13686.64 467
13687.74 478
13688.85 525
13689.95 489
13691.06 446
13692.16 494
13693.26 478
13694.37 497
13695.47 504
13696.58 510
13697.68 517
13698.78 534
13699.89 522
13700.99 522
13702.10 537
13703.20 548
13704.31 587
13705.41 558
13706.51 536
13707.62 551
13708.72 592
13709.83 608
13710.93 591
13712.04 589
13713.14 573
13714.25 557
13715.35 546
13716.46 553
13717.56 523
13718.67 534
13719.77 534
13720.88 494
13721.98 474
13723.09 508
13724.19 489
13725.30 476
13726.40 482
13727.51 484
13728.61 479
13729.72 459
13730.83 450
13731.93 476
13733.04 493
13734.14 468
13735.25 463
13736.35 457
13737.46 466
13738.57 461
13739.67 476
13740.78 470
13741.88 476
13742.99 460
13744.09 459
13745.20 466
13746.31 475
13747.41 482
13748.52 452
13749.63 476
13750.73 460
13751.84 477
13752.94 468
13754.05 462
13755.16 476
13756.26 471
13757.37 497
13758.48 480
13759.58 485
13760.69 479
13761.80 510
13762.90 495
13764.01 524
13765.12 483
13766.22 495
13767.33 499
13768.44 481
13769.55 457
13770.65 478
13771.76 473
13772.87 493
13773.97 493
13775.08 456
13776.19 465
13777.30 468
13778.40 434
13779.51 417
13780.62 455
13781.73 445
13782.83 441
13783.94 425
13785.05 457
13786.16 457
13787.26 461
13788.37 427
13789.48 431
13790.59 422
13791.70 455
13792.80 425
13793.91 462
13795.02 445
13796.13 446
13797.24 435
13798.35 453
13799.45 430
13800.56 448
13801.67 482
13802.78 460
13803.89 442
13805.00 442
13806.10 455
13807.21 481
13808.32 462
13809.43 416
13810.54 417
13811.65 430
13812.76 426
13813.86 463
13814.97 451
13816.08 413
13817.19 383
13818.30 439
13819.41 441
13820.52 403
13821.63 388
13822.74 414
13823.85 421
13824.96 415
13826.06 400
13827.17 422
13828.28 406
13829.39 410
13830.50 450
13831.61 432
13832.72 415
13833.83 410
13834.94 444
13836.05 420
13837.16 379
13838.27 436
13839.38 434
13840.49 414
13841.60 423
13842.71 418
13843.82 399
13844.93 433
13846.04 412
13847.15 433
13848.26 385
13849.37 406
13850.48 399
13851.59 423
13852.70 394
13853.81 423
13854.92 443
13856.03 436
13857.14 410
13858.25 415
13859.37 389
13860.48 410
13861.59 401
13862.70 428
13863.81 413
13864.92 411
13866.03 421
13867.14 411
13868.25 412
13869.36 435
13870.47 416
13871.59 403
13872.70 411
13873.81 420
13874.92 439
13876.03 423
13877.14 478
13878.25 465
13879.36 427
13880.48 466
13881.59 449
13882.70 461
13883.81 465
13884.92 500
13886.03 466
13887.15 452
13888.26 482
13889.37 482
13890.48 443
13891.59 445
13892.71 451
13893.82 436
13894.93 448
13896.04 446
13897.15 462
13898.27 396
13899.38 445
13900.49 438
13901.60 414
13902.72 407
13903.83 394
13904.94 420
13906.05 398
13907.17 396
13908.28 405
13909.39 378
13910.50 402
13911.62 377
13912.73 374
13913.84 408
13914.95 409
13916.07 384
13917.18 389
13918.29 405
13919.41 401
13920.52 386
13921.63 380
13922.75 422
13923.86 410
13924.97 399
13926.09 415
13927.20 435
13928.31 404
13929.43 428
13930.54 418
13931.65 399
13932.77 401
13933.88 394
13934.99 399
13936.11 412
13937.22 392
13938.34 399
13939.45 388
13940.56 400
13941.68 410
13942.79 400
13943.91 401
13945.02 403
13946.13 381
13947.25 378
13948.36 385
13949.48 389
13950.59 402
13951.70 395
13952.82 384
13953.93 376
13955.05 387
13956.16 389
13957.28 369
13958.39 378
13959.51 376
13960.62 367
13961.74 406
13962.85 383
13963.97 372
13965.08 411
13966.20 391
13967.31 403
13968.43 383
13969.54 374
13970.66 385
13971.77 373
13972.89 401
13974.00 373
13975.12 373
13976.23 386
13977.35 382
13978.46 383
13979.58 373
13980.69 372
13981.81 383
13982.92 378
13984.04 362
13985.16 388
13986.27 367
13987.39 387
13988.50 413
13989.62 364
13990.74 360
13991.85 374
13992.97 389
13994.08 398
13995.20 376
13996.32 395
13997.43 393
13998.55 388
13999.66 370
14000.78 381
14001.90 377
14003.01 386
14004.13 411
14005.25 360
14006.36 381
14007.48 377
14008.60 377
14009.71 373
14010.83 379
14011.95 370
14013.06 371
14014.18 353
14015.30 381
14016.41 370
14017.53 384
14018.65 402
14019.76 378
14020.88 402
14022.00 400
14023.12 400
14024.23 418
14025.35 384
14026.47 364
14027.59 364
14028.70 372
14029.82 367
14030.94 389
14032.06 400
14033.17 394
14034.29 405
14035.41 397
14036.53 404
14037.64 380
14038.76 382
14039.88 386
14041.00 394
14042.11 405
14043.23 401
14044.35 417
14045.47 419
14046.59 391
14047.71 397
14048.82 417
14049.94 414
14051.06 419
14052.18 420
14053.30 438
14054.42 414
14055.53 421
14056.65 431
14057.77 424
14058.89 436
14060.01 424
14061.13 426
14062.25 435
14063.36 444
14064.48 427
14065.60 447
14066.72 416
14067.84 465
14068.96 469
14070.08 467
14071.20 459
14072.32 434
14073.44 443
14074.55 453
14075.67 455
14076.79 459
14077.91 488
14079.03 505
14080.15 469
14081.27 485
14082.39 500
14083.51 517
14084.63 518
14085.75 518
14086.87 516
14087.99 509
14089.11 549
14090.23 550
14091.35 547
14092.47 537
14093.59 518
14094.71 533
14095.83 547
14096.95 523
14098.07 528
14099.19 471
14100.31 478
14101.43 467
14102.55 463
14103.67 500
14104.79 468
14105.91 444
14107.03 433
14108.15 425
14109.27 411
14110.39 414
14111.51 388
14112.64 421
14113.76 402
14114.88 408
14116.00 412
14117.12 405
14118.24 382
14119.36 406
14120.48 375
14121.60 389
14122.72 397
14123.85 392
14124.97 382
14126.09 424
14127.21 386
14128.33 384
14129.45 330
14130.57 362
14131.70 386
14132.82 360
14133.94 370
14135.06 382
14136.18 381
14137.30 373
14138.43 365
14139.55 364
14140.67 379
14141.79 375
14142.91 349
14144.03 363
14145.16 387
14146.28 356
14147.40 351
14148.52 370
14149.65 372
14150.77 392
14151.89 362
14153.01 370
14154.13 356
14155.26 363
14156.38 375
14157.50 401
14158.62 372
14159.75 385
14160.87 383
14161.99 351
14163.12 364
14164.24 372
14165.36 370
14166.48 360
14167.61 342
14168.73 350
14169.85 368
14170.98 381
14172.10 347
14173.22 378
14174.35 389
14175.47 372
14176.59 361
14177.72 334
14178.84 363
14179.96 353
14181.09 362
14182.21 353
14183.33 353
14184.46 357
14185.58 358
14186.70 357
14187.83 364
14188.95 360
14190.07 375
14191.20 357
14192.32 341
14193.45 337
14194.57 355
14195.69 341
14196.82 341
14197.94 363
14199.07 334
14200.19 338
14201.32 334
14202.44 372
14203.56 326
14204.69 322
14205.81 331
14206.94 314
14208.06 325
14209.19 343
14210.31 312
14211.44 339
14212.56 373
14213.69 341
14214.81 304
14215.93 308
14217.06 327
14218.18 353
14219.31 340
14220.43 354
14221.56 349
14222.68 331
14223.81 345
14224.94 323
14226.06 320
14227.19 323
14228.31 317
14229.44 328
14230.56 328
14231.69 343
14232.81 339
14233.94 335
14235.06 331
14236.19 346
14237.32 315
14238.44 309
14239.57 328
14240.69 354
14241.82 332
14242.94 333
14244.07 327
14245.20 351
14246.32 318
14247.45 325
14248.57 348
14249.70 343
14250.83 329
14251.95 360
14253.08 336
14254.21 332
14255.33 298
14256.46 345
14257.59 321
14258.71 309
14259.84 308
14260.97 345
14262.09 350
14263.22 332
14264.35 333
14265.47 310
14266.60 290
14267.73 308
14268.85 329
14269.98 328
14271.11 293
14272.23 309
14273.36 322
14274.49 311
14275.62 297
14276.74 312
14277.87 334
14279.00 319
14280.12 315
14281.25 311
14282.38 315
14283.51 327
14284.63 312
14285.76 323
14286.89 296
14288.02 297
14289.15 323
14290.27 304
14291.40 288
14292.53 308
14293.66 311
14294.78 301
14295.91 337
14297.04 313
14298.17 329
14299.30 293
14300.42 288
14301.55 287
14302.68 313
14303.81 306
14304.94 312
14306.07 308
14307.19 281
14308.32 303
14309.45 289
14310.58 289
14311.71 294
14312.84 300
14313.97 313
14315.10 310
14316.22 308
14317.35 310
14318.48 308
14319.61 330
14320.74 304
14321.87 296
14323.00 297
14324.13 291
14325.26 309
14326.39 305
14327.51 307
14328.64 322
14329.77 316
14330.90 302
14332.03 305
14333.16 312
14334.29 294
14335.42 314
14336.55 280
14337.68 292
14338.81 322
14339.94 305
14341.07 300
14342.20 316
14343.33 331
14344.46 307
14345.59 300
14346.72 306
14347.85 291
14348.98 286
14350.11 290
14351.24 300
14352.37 295
14353.50 315
14354.63 307
14355.76 326
14356.89 324
14358.02 321
14359.15 290
14360.28 304
14361.41 279
14362.54 299
14363.67 294
14364.80 313
14365.94 307
14367.07 318
14368.20 315
14369.33 322
14370.46 314
14371.59 302
14372.72 300
14373.85 269
14374.98 302
14376.11 301
14377.25 306
14378.38 303
14379.51 298
14380.64 298
14381.77 289
14382.90 289
14384.03 319
14385.16 301
14386.30 313
14387.43 337
14388.56 317
14389.69 319
14390.82 304
14391.95 316
14393.09 307
14394.22 289
14395.35 307
14396.48 286
14397.61 282
14398.75 294
14399.88 301
14401.01 317
14402.14 301
14403.27 308
14404.41 318
14405.54 309
14406.67 290
14407.80 295
14408.94 294
14410.07 307
14411.20 301
14412.33 289
14413.47 293
14414.60 297
14415.73 310
14416.87 287
14418.00 291
14419.13 309
14420.26 313
14421.40 349
14422.53 328
14423.66 306
14424.80 327
14425.93 307
14427.06 339
14428.20 311
14429.33 308
14430.46 307
14431.59 313
14432.73 328
14433.86 323
14435.00 317
14436.13 327
14437.26 335
14438.40 315
14439.53 320
14440.66 312
14441.80 317
14442.93 313
14444.06 312
14445.20 319
14446.33 302
14447.47 313
14448.60 283
14449.73 321
14450.87 295
14452.00 305
14453.14 331
14454.27 324
14455.41 324
14456.54 310
14457.67 328
14458.81 317
14459.94 322
14461.08 333
14462.21 312
14463.35 306
14464.48 328
14465.62 334
14466.75 324
14467.89 309
14469.02 323
14470.15 324
14471.29 329
14472.42 332
14473.56 313
14474.69 317
14475.83 331
14476.96 351
14478.10 340
14479.24 330
14480.37 317
14481.51 346
14482.64 318
14483.78 327
14484.91 319
14486.05 333
14487.18 354
14488.32 343
14489.45 353
14490.59 352
14491.73 368
14492.86 359
14494.00 396
14495.13 377
14496.27 361
14497.40 350
14498.54 403
14499.68 385
14500.81 396
14501.95 361
14503.08 376
14504.22 382
14505.36 378
14506.49 371
14507.63 377
14508.77 403
14509.90 381
14511.04 367
14512.18 401
14513.31 384
14514.45 368
14515.58 360
14516.72 387
14517.86 391
14519.00 363
14520.13 362
14521.27 356
14522.41 359
14523.54 365
14524.68 393
14525.82 368
14526.95 357
14528.09 366
14529.23 335
14530.37 352
14531.50 376
14532.64 350
14533.78 348
14534.91 369
14536.05 342
14537.19 337
14538.33 339
14539.46 362
14540.60 357
14541.74 347
14542.88 326
14544.02 354
14545.15 363
14546.29 352
14547.43 342
14548.57 333
14549.70 360
14550.84 351
14551.98 344
14553.12 323
14554.26 330
14555.39 319
14556.53 325
14557.67 318
14558.81 338
14559.95 314
14561.09 315
14562.22 329
14563.36 302
14564.50 337
14565.64 326
14566.78 342
14567.92 325
14569.06 343
14570.20 310
14571.33 298
14572.47 292
14573.61 331
14574.75 333
14575.89 320
14577.03 309
14578.17 310
14579.31 313
14580.45 310
14581.59 318
14582.72 320
14583.86 322
14585.00 329
14586.14 328
14587.28 301
14588.42 324
14589.56 310
14590.70 331
14591.84 339
14592.98 334
14594.12 307
14595.26 335
14596.40 333
14597.54 325
14598.68 315
14599.82 309
14600.96 342
14602.10 327
14603.24 331
14604.38 342
14605.52 309
14606.66 317
14607.80 330
14608.94 350
14610.08 315
14611.22 317
14612.36 311
14613.50 338
14614.64 329
14615.78 319
14616.92 331
14618.06 327
14619.20 349
14620.34 325
14621.49 352
14622.63 361
14623.77 355
14624.91 332
14626.05 358
14627.19 324
14628.33 337
14629.47 333
14630.61 350
14631.75 363
14632.90 337
14634.04 335
14635.18 361
14636.32 341
14637.46 322
14638.60 333
14639.74 342
14640.88 332
14642.03 313
14643.17 321
14644.31 327
14645.45 316
14646.59 284
14647.73 313
14648.88 325
14650.02 324
14651.16 300
14652.30 304
14653.44 321
14654.59 325
14655.73 306
14656.87 306
14658.01 303
14659.16 299
14660.30 311
14661.44 286
14662.58 284
14663.72 284
14664.87 293
14666.01 288
14667.15 285
14668.29 294
14669.44 307
14670.58 274
14671.72 316
14672.87 288
14674.01 273
14675.15 298
14676.29 296
14677.44 311
14678.58 294
14679.72 300
14680.87 301
14682.01 340
14683.15 294
14684.30 299
14685.44 297
14686.58 284
14687.73 254
14688.87 293
14690.01 297
14691.16 298
14692.30 306
14693.44 282
14694.59 299
14695.73 297
14696.87 322
14698.02 285
14699.16 295
14700.30 313
14701.45 281
14702.59 298
14703.74 301
14704.88 275
14706.02 287
14707.17 276
14708.31 295
14709.46 311
14710.60 286
14711.75 282
14712.89 305
14714.03 290
14715.18 268
14716.32 294
14717.47 292
14718.61 285
14719.76 261
14720.90 269
14722.05 286
14723.19 290
14724.34 263
14725.48 275
14726.63 287
14727.77 273
14728.92 291
14730.06 269
14731.21 257
14732.35 263
14733.50 271
14734.64 277
14735.79 279
14736.93 311
14738.08 309
14739.22 313
14740.37 317
14741.51 289
14742.66 285
14743.80 260
14744.95 277
14746.09 296
14747.24 285
14748.39 268
14749.53 276
14750.68 287
14751.82 269
14752.97 268
14754.11 299
14755.26 303
14756.41 261
14757.55 292
14758.70 302
14759.85 302
14760.99 297
14762.14 294
14763.28 272
14764.43 304
14765.58 280
14766.72 291
14767.87 274
14769.02 297
14770.16 280
14771.31 265
14772.46 294
14773.60 268
14774.75 263
14775.90 279
14777.04 282
14778.19 272
14779.34 286
14780.48 295
14781.63 307
14782.78 278
14783.92 297
14785.07 302
14786.22 290
14787.37 283
14788.51 314
14789.66 278
14790.81 270
14791.96 293
14793.10 287
14794.25 296
14795.40 295
14796.54 308
14797.69 284
14798.84 285
14799.99 297
14801.14 280
14802.28 284
14803.43 277
14804.58 280
14805.73 248
14806.88 288
14808.02 265
14809.17 274
14810.32 263
14811.47 263
14812.62 260
14813.76 250
14814.91 251
14816.06 282
14817.21 282
14818.36 296
14819.51 272
14820.65 259
14821.80 269
14822.95 249
14824.10 263
14825.25 259
14826.40 245
14827.55 254
14828.69 267
14829.84 267
14830.99 274
14832.14 248
14833.29 281
14834.44 280
14835.59 273
14836.74 273
14837.89 264
14839.04 283
14840.19 282
14841.33 279
14842.48 297
14843.63 282
14844.78 276
14845.93 264
14847.08 262
14848.23 249
14849.38 256
14850.53 266
14851.68 284
14852.83 287
14853.98 276
14855.13 265
14856.28 245
14857.43 236
14858.58 269
14859.73 260
14860.88 292
14862.03 260
14863.18 265
14864.33 293
14865.48 305
14866.63 274
14867.78 280
14868.93 283
14870.08 270
14871.23 290
14872.38 270
14873.53 271
14874.68 260
14875.83 277
14876.98 283
14878.14 270
14879.29 246
14880.44 264
14881.59 267
14882.74 244
14883.89 267
14885.04 287
14886.19 276
14887.34 265
14888.49 267
14889.64 266
14890.80 252
14891.95 288
14893.10 275
14894.25 265
14895.40 290
14896.55 287
14897.70 255
14898.86 265
14900.01 304
14901.16 272
14902.31 279
14903.46 275
14904.61 274
14905.77 273
14906.92 274
14908.07 263
14909.22 278
14910.37 266
14911.53 280
14912.68 283
14913.83 281
14914.98 275
14916.13 285
14917.29 292
14918.44 268
14919.59 300
14920.74 275
14921.90 300
14923.05 283
14924.20 274
14925.35 267
14926.51 278
14927.66 266
14928.81 269
14929.96 259
14931.12 288
14932.27 289
14933.42 291
14934.57 271
14935.73 284
14936.88 290
14938.03 275
14939.19 301
14940.34 301
14941.49 296
14942.65 291
14943.80 278
14944.95 293
14946.11 288
14947.26 282
14948.41 281
14949.57 287
14950.72 272
14951.87 246
14953.03 275
14954.18 306
14955.33 301
14956.49 278
14957.64 269
14958.80 273
14959.95 281
14961.10 300
14962.26 302
14963.41 293
14964.57 278
14965.72 289
14966.87 271
14968.03 308
14969.18 264
14970.34 276
14971.49 286
14972.65 295
14973.80 286
14974.95 292
14976.11 300
14977.26 280
14978.42 284
14979.57 290
14980.73 296
14981.88 325
14983.04 301
14984.19 287
14985.35 289
14986.50 279
14987.66 262
14988.81 291
14989.97 254
14991.12 278
14992.28 281
14993.43 303
14994.59 270
14995.74 270
14996.90 291
14998.05 301
14999.21 250
15000.36 255
15001.52 257
15002.67 279
15003.83 263
15004.99 233
15006.14 255
15007.30 268
15008.45 295
15009.61 258
15010.76 243
15011.92 273
15013.08 256
15014.23 265
15015.39 277
15016.54 249
15017.70 262
15018.86 239
15020.01 278
15021.17 268
15022.32 251
15023.48 280
15024.64 258
15025.79 268
15026.95 281
15028.11 273
15029.26 249
15030.42 265
15031.58 259
15032.73 252
15033.89 292
15035.05 293
15036.20 272
15037.36 271
15038.52 250
15039.67 251
15040.83 270
15041.99 260
15043.15 288
15044.30 286
15045.46 261
15046.62 271
15047.77 250
15048.93 256
15050.09 256
15051.25 264
15052.40 273
15053.56 277
15054.72 289
15055.88 272
15057.03 254
15058.19 305
15059.35 288
15060.51 251
15061.66 273
15062.82 287
15063.98 296
15065.14 258
15066.30 266
15067.45 261
15068.61 287
15069.77 286
15070.93 268
15072.09 262
15073.24 261
15074.40 270
15075.56 261
15076.72 268
15077.88 286
15079.04 291
15080.20 276
15081.35 261
15082.51 246
15083.67 276
15084.83 280
15085.99 278
15087.15 276
15088.31 264
15089.46 267
15090.62 268
15091.78 272
15092.94 263
15094.10 278
15095.26 271
15096.42 271
15097.58 269
15098.74 277
15099.90 275
15101.06 265
15102.22 285
15103.37 299
15104.53 284
15105.69 290
15106.85 276
15108.01 265
15109.17 250
15110.33 279
15111.49 297
15112.65 267
15113.81 279
15114.97 268
15116.13 297
15117.29 272
15118.45 286
15119.61 251
15120.77 278
15121.93 265
15123.09 246
15124.25 257
15125.41 267
15126.57 277
15127.73 256
15128.89 285
15130.05 287
15131.21 260
15132.37 259
15133.53 267
15134.69 236
15135.86 234
15137.02 258
15138.18 267
15139.34 255
15140.50 261
15141.66 257
15142.82 272
15143.98 239
15145.14 242
15146.30 298
15147.46 279
15148.63 272
15149.79 259
15150.95 268
15152.11 257
15153.27 254
15154.43 257
15155.59 252
15156.75 264
15157.92 267
15159.08 254
15160.24 267
15161.40 249
15162.56 252
15163.72 293
15164.89 270
15166.05 270
15167.21 242
15168.37 269
15169.53 244
15170.69 255
15171.86 272
15173.02 260
15174.18 259
15175.34 287
15176.51 253
15177.67 280
15178.83 256
15179.99 265
15181.15 270
15182.32 260
15183.48 265
15184.64 259
15185.80 284
15186.97 267
15188.13 278
15189.29 271
15190.46 274
15191.62 268
15192.78 288
15193.94 292
15195.11 283
15196.27 271
15197.43 264
15198.60 264
15199.76 269
15200.92 290
15202.08 269
15203.25 256
15204.41 278
15205.57 288
15206.74 267
15207.90 282
15209.06 273
15210.23 276
15211.39 270
15212.56 273
15213.72 263
15214.88 269
15216.05 269
15217.21 280
15218.37 258
15219.54 279
15220.70 292
15221.87 293
15223.03 273
15224.19 270
15225.36 289
15226.52 274
15227.69 308
15228.85 321
15230.01 286
15231.18 261
15232.34 271
15233.51 275
15234.67 270
15235.84 287
15237.00 256
15238.16 280
15239.33 278
15240.49 265
15241.66 258
15242.82 259
15243.99 288
15245.15 255
15246.32 263
15247.48 267
15248.65 272
15249.81 258
15250.98 251
15252.14 255
15253.31 266
15254.47 245
15255.64 266
15256.80 254
15257.97 269
15259.13 260
15260.30 274
15261.46 288
15262.63 271
15263.80 264
15264.96 278
15266.13 266
15267.29 282
15268.46 273
15269.62 253
15270.79 276
15271.96 286
15273.12 306
15274.29 256
15275.45 263
15276.62 271
15277.79 260
15278.95 252
15280.12 248
15281.28 267
15282.45 265
15283.62 271
15284.78 269
15285.95 260
15287.12 275
15288.28 265
15289.45 267
15290.62 260
15291.78 278
15292.95 269
15294.12 271
15295.28 287
15296.45 259
15297.62 254
15298.78 265
15299.95 264
15301.12 257
15302.28 265
15303.45 253
15304.62 263
15305.78 274
15306.95 297
15308.12 270
15309.29 268
15310.45 253
15311.62 230
15312.79 248
15313.96 262
15315.12 261
15316.29 261
15317.46 263
15318.63 261
15319.79 226
15320.96 252
15322.13 280
15323.30 257
15324.46 268
15325.63 272
15326.80 242
15327.97 268
15329.14 244
15330.30 259
15331.47 264
15332.64 271
15333.81 264
15334.98 267
15336.14 253
15337.31 246
15338.48 253
15339.65 251
15340.82 219
15341.99 250
15343.16 242
15344.32 244
15345.49 270
15346.66 236
15347.83 263
15349.00 242
15350.17 266
15351.34 258
15352.51 267
15353.67 266
15354.84 284
15356.01 252
15357.18 243
15358.35 257
15359.52 238
15360.69 262
15361.86 269
15363.03 251
15364.20 259
15365.37 257
15366.54 276
15367.71 265
15368.87 264
15370.04 281
15371.21 268
15372.38 266
15373.55 244
15374.72 249
15375.89 262
15377.06 251
15378.23 277
15379.40 312
15380.57 239
15381.74 257
15382.91 248
15384.08 245
15385.25 279
15386.42 267
15387.59 259
15388.76 257
15389.93 266
15391.10 263
15392.27 283
15393.44 265
15394.62 290
15395.79 259
15396.96 256
15398.13 252
15399.30 240
15400.47 270
15401.64 263
15402.81 261
15403.98 252
15405.15 264
15406.32 260
15407.49 260
15408.66 251
15409.84 274
15411.01 246
15412.18 247
15413.35 233
15414.52 255
15415.69 251
15416.86 271
15418.03 264
15419.21 264
15420.38 259
15421.55 257
15422.72 265
15423.89 264
15425.06 266
15426.24 273
15427.41 262
15428.58 281
15429.75 242
15430.92 272
15432.09 265
15433.27 259
15434.44 253
15435.61 256
15436.78 264
15437.96 268
15439.13 274
15440.30 265
15441.47 235
15442.64 241
15443.82 237
15444.99 264
15446.16 255
15447.33 242
15448.51 300
15449.68 261
15450.85 247
15452.02 245
15453.20 231
15454.37 282
15455.54 257
15456.72 277
15457.89 248
15459.06 245
15460.23 254
15461.41 269
15462.58 256
15463.75 263
15464.93 274
15466.10 256
15467.27 241
15468.45 255
15469.62 240
15470.79 270
15471.97 242
15473.14 256
15474.31 264
15475.49 244
15476.66 248
15477.83 240
15479.01 239
15480.18 239
15481.36 253
15482.53 246
15483.70 246
15484.88 250
15486.05 235
15487.23 257
15488.40 239
15489.57 251
15490.75 254
15491.92 280
15493.10 265
15494.27 254
15495.44 247
15496.62 246
15497.79 266
15498.97 253
15500.14 266
15501.32 253
15502.49 244
15503.67 244
15504.84 243
15506.02 261
15507.19 241
15508.36 247
15509.54 262
15510.71 257
15511.89 262
15513.06 237
15514.24 253
15515.41 266
15516.59 251
15517.77 249
15518.94 278
15520.12 252
15521.29 274
15522.47 270
15523.64 232
15524.82 259
15525.99 254
15527.17 281
15528.34 246
15529.52 246
15530.69 261
15531.87 275
15533.05 249
15534.22 257
15535.40 258
15536.57 250
15537.75 266
15538.93 262
15540.10 269
15541.28 252
15542.45 245
15543.63 281
15544.81 263
15545.98 253
15547.16 266
15548.33 269
15549.51 259
15550.69 277
15551.86 280
15553.04 272
15554.22 277
15555.39 254
15556.57 258
15557.75 257
15558.92 286
15560.10 275
15561.28 248
15562.45 247
15563.63 262
15564.81 293
15565.99 288
15567.16 256
15568.34 280
15569.52 254
15570.69 252
15571.87 269
15573.05 255
15574.23 261
15575.40 281
15576.58 274
15577.76 273
15578.93 290
15580.11 274
15581.29 271
15582.47 293
15583.65 285
15584.82 286
15586.00 275
15587.18 288
15588.36 276
15589.53 277
15590.71 273
15591.89 304
15593.07 309
15594.25 290
15595.42 282
15596.60 270
15597.78 294
15598.96 335
15600.14 302
15601.32 305
15602.49 311
15603.67 287
15604.85 305
15606.03 310
15607.21 307
15608.39 282
15609.56 302
15610.74 298
15611.92 301
15613.10 289
15614.28 308
15615.46 317
15616.64 291
15617.82 309
15619.00 297
15620.17 305
15621.35 286
15622.53 323
15623.71 308
15624.89 310
15626.07 294
15627.25 332
15628.43 304
15629.61 305
15630.79 295
15631.97 312
15633.15 322
15634.33 303
15635.51 345
15636.69 302
15637.87 311
15639.05 325
15640.22 359
15641.40 314
15642.58 332
15643.76 346
15644.94 367
15646.12 312
15647.30 314
15648.48 326
15649.66 322
15650.85 343
15652.03 318
15653.21 311
15654.39 294
15655.57 345
15656.75 318
15657.93 346
15659.11 320
15660.29 324
15661.47 305
15662.65 314
15663.83 309
15665.01 310
15666.19 324
15667.37 325
15668.55 313
15669.73 317
15670.92 294
15672.10 282
15673.28 307
15674.46 275
15675.64 301
15676.82 309
15678.00 326
15679.18 301
15680.36 284
15681.55 286
15682.73 302
15683.91 270
15685.09 288
15686.27 286
15687.45 299
15688.63 279
15689.82 298
15691.00 292
15692.18 296
15693.36 322
15694.54 304
15695.73 329
15696.91 306
15698.09 319
15699.27 305
15700.45 330
15701.64 284
15702.82 311
15704.00 306
15705.18 324
15706.36 324
15707.55 342
15708.73 324
15709.91 285
15711.09 328
15712.28 315
15713.46 313
15714.64 279
15715.82 292
15717.01 298
15718.19 314
15719.37 312
15720.55 325
15721.74 320
15722.92 323
15724.10 349
15725.29 311
15726.47 317
15727.65 296
15728.84 336
15730.02 327
15731.20 352
15732.39 320
15733.57 325
15734.75 325
15735.94 350
15737.12 347
15738.30 345
15739.49 352
15740.67 332
15741.85 340
15743.04 351
15744.22 330
15745.40 307
15746.59 361
15747.77 359
15748.96 349
15750.14 311
15751.32 347
15752.51 311
15753.69 340
15754.88 329
15756.06 314
15757.24 309
15758.43 308
15759.61 323
15760.80 316
15761.98 322
15763.17 316
15764.35 349
15765.53 344
15766.72 313
15767.90 316
15769.09 295
15770.27 318
15771.46 319
15772.64 295
15773.83 340
15775.01 341
15776.20 310
15777.38 297
15778.57 314
15779.75 326
15780.94 310
15782.12 322
15783.31 314
15784.49 316
15785.68 294
15786.86 290
15788.05 278
15789.23 314
15790.42 258
15791.60 311
15792.79 293
15793.98 295
15795.16 292
15796.35 290
15797.53 276
15798.72 294
15799.90 283
15801.09 288
15802.28 276
15803.46 282
15804.65 291
15805.83 270
15807.02 264
15808.21 268
15809.39 280
15810.58 271
15811.76 287
15812.95 295
15814.14 259
15815.32 247
15816.51 283
15817.70 282
15818.88 289
15820.07 270
15821.26 264
15822.44 284
15823.63 274
15824.82 294
15826.00 254
15827.19 305
15828.38 291
15829.56 278
15830.75 254
15831.94 297
15833.12 283
15834.31 273
15835.50 271
15836.69 281
15837.87 277
15839.06 280
15840.25 289
15841.44 284
15842.62 298
15843.81 282
15845.00 300
15846.18 290
15847.37 296
15848.56 267
15849.75 299
15850.94 276
15852.12 251
15853.31 294
15854.50 293
15855.69 288
15856.87 263
15858.06 264
15859.25 300
15860.44 315
15861.63 271
15862.81 294
15864.00 247
15865.19 283
15866.38 266
15867.57 289
15868.76 284
15869.94 303
15871.13 283
15872.32 307
15873.51 289
15874.70 296
15875.89 294
15877.08 297
15878.26 279
15879.45 267
15880.64 287
15881.83 287
15883.02 288
15884.21 272
15885.40 274
15886.59 234
15887.78 272
15888.97 304
15890.15 304
15891.34 297
15892.53 284
15893.72 302
15894.91 311
15896.10 290
15897.29 315
15898.48 296
15899.67 293
15900.86 294
15902.05 271
15903.24 309
15904.43 284
15905.62 294
15906.81 302
15908.00 295
15909.19 291
15910.38 307
15911.57 288
15912.76 282
15913.95 304
15915.14 306
15916.33 299
15917.52 293
15918.71 295
15919.90 305
15921.09 283
15922.28 282
15923.47 300
15924.66 281
15925.85 277
15927.04 295
15928.23 292
15929.42 283
15930.61 272
15931.80 283
15932.99 270
15934.18 281
15935.38 264
15936.57 263
15937.76 248
15938.95 259
15940.14 229
15941.33 253
15942.52 270
15943.71 265
15944.90 256
15946.10 266
15947.29 259
15948.48 261
15949.67 278
15950.86 258
15952.05 260
15953.24 252
15954.44 277
15955.63 257
15956.82 270
15958.01 245
15959.20 242
15960.39 240
15961.59 255
15962.78 229
15963.97 246
15965.16 248
15966.35 238
15967.55 261
15968.74 262
15969.93 247
15971.12 246
15972.31 250
15973.51 240
15974.70 240
15975.89 226
15977.08 252
15978.28 260
15979.47 253
15980.66 239
15981.85 245
15983.05 248
15984.24 260
15985.43 251
15986.62 245
15987.82 255
15989.01 239
15990.20 252
15991.40 258
15992.59 234
15993.78 243
15994.98 246
15996.17 234
15997.36 257
15998.55 215
15999.75 259
16000.94 262
16002.13 251
16003.33 252
16004.52 266
16005.72 275
16006.91 232
16008.10 266
16009.30 250
16010.49 231
16011.68 230
16012.88 242
16014.07 239
16015.26 260
16016.46 257
16017.65 246
16018.85 241
16020.04 242
16021.23 250
16022.43 255
16023.62 264
16024.82 256
16026.01 239
16027.21 260
16028.40 250
16029.59 260
16030.79 265
16031.98 249
16033.18 252
16034.37 208
16035.57 245
16036.76 257
16037.96 247
16039.15 243
16040.35 245
16041.54 257
16042.73 268
16043.93 260
16045.12 251
16046.32 258
16047.51 244
16048.71 240
16049.91 256
16051.10 238
16052.30 248
16053.49 245
16054.69 258
16055.88 261
16057.08 262
16058.27 272
16059.47 270
16060.66 246
16061.86 218
16063.05 244
16064.25 237
16065.45 247
16066.64 245
16067.84 239
16069.03 238
16070.23 241
16071.42 251
16072.62 230
16073.82 223
16075.01 233
16076.21 237
16077.41 234
16078.60 266
16079.80 266
16080.99 251
16082.19 250
16083.39 267
16084.58 272
16085.78 243
16086.98 237
16088.17 225
16089.37 245
16090.57 255
16091.76 254
16092.96 248
16094.16 222
16095.35 240
16096.55 244
16097.75 232
16098.94 230
16100.14 260
16101.34 237
16102.53 256
16103.73 265
16104.93 252
16106.13 227
16107.32 247
16108.52 228
16109.72 226
16110.92 222
16112.11 248
16113.31 244
16114.51 238
16115.71 237
16116.90 246
16118.10 228
16119.30 230
16120.50 249
16121.69 244
16122.89 275
16124.09 259
16125.29 231
16126.49 231
16127.68 250
16128.88 252
16130.08 244
16131.28 260
16132.48 237
16133.67 229
16134.87 252
16136.07 243
16137.27 222
16138.47 248
16139.67 254
16140.86 249
16142.06 236
16143.26 263
16144.46 239
16145.66 227
16146.86 210
16148.06 229
16149.26 232
16150.45 232
16151.65 249
16152.85 253
16154.05 231
16155.25 245
16156.45 237
16157.65 245
16158.85 229
16160.05 252
16161.25 230
16162.45 225
16163.64 239
16164.84 222
16166.04 246
16167.24 235
16168.44 231
16169.64 247
16170.84 232
16172.04 242
16173.24 243
16174.44 257
16175.64 266
16176.84 285
16178.04 243
16179.24 237
16180.44 229
16181.64 267
16182.84 232
16184.04 252
16185.24 236
16186.44 265
16187.64 260
16188.84 271
16190.04 247
16191.24 212
16192.44 238
16193.64 238
16194.84 263
16196.04 239
16197.24 241
16198.44 238
16199.65 260
16200.85 231
16202.05 236
16203.25 228
16204.45 229
16205.65 253
16206.85 247
16208.05 239
16209.25 251
16210.45 225
16211.65 251
16212.86 255
16214.06 232
16215.26 259
16216.46 231
16217.66 232
16218.86 244
16220.06 232
16221.27 250
16222.47 245
16223.67 279
16224.87 270
16226.07 257
16227.27 238
16228.48 250
16229.68 231
16230.88 248
16232.08 235
16233.28 231
16234.48 244
16235.69 264
16236.89 268
16238.09 259
16239.29 244
16240.50 261
16241.70 259
16242.90 275
16244.10 239
16245.30 236
16246.51 244
16247.71 246
16248.91 269
16250.11 262
16251.32 254
16252.52 274
16253.72 260
16254.92 255
16256.13 262
16257.33 263
16258.53 256
16259.74 265
16260.94 275
16262.14 250
16263.35 268
16264.55 273
16265.75 246
16266.95 252
16268.16 271
16269.36 252
16270.56 242
16271.77 279
16272.97 279
16274.17 276
16275.38 270
16276.58 271
16277.79 275
16278.99 288
16280.19 290
16281.40 276
16282.60 279
16283.80 262
16285.01 284
16286.21 263
16287.42 275
16288.62 278
16289.82 287
16291.03 303
16292.23 309
16293.44 285
16294.64 263
16295.84 274
16297.05 288
16298.25 289
16299.46 274
16300.66 276
16301.87 295
16303.07 277
16304.27 293
16305.48 278
16306.68 288
16307.89 276
16309.09 260
16310.30 279
16311.50 244
16312.71 298
16313.91 274
16315.12 280
16316.32 273
16317.53 278
16318.73 270
16319.94 296
16321.14 258
16322.35 254
16323.55 251
16324.76 244
16325.96 231
16327.17 267
16328.38 233
16329.58 260
16330.79 248
16331.99 252
16333.20 250
16334.40 234
16335.61 240
16336.81 256
16338.02 275
16339.23 241
16340.43 244
16341.64 241
16342.84 221
16344.05 226
16345.26 239
16346.46 238
16347.67 244
16348.87 223
16350.08 236
16351.29 232
16352.49 238
16353.70 247
16354.91 218
16356.11 240
16357.32 251
16358.53 227
16359.73 231
16360.94 233
16362.15 248
16363.35 243
16364.56 220
16365.77 207
16366.97 240
16368.18 262
16369.39 250
16370.59 237
16371.80 233
16373.01 231
16374.21 252
16375.42 207
16376.63 244
16377.84 265
16379.04 244
16380.25 229
16381.46 216
16382.67 208
16383.87 201
16385.08 227
16386.29 228
16387.50 228
16388.70 217
16389.91 229
16391.12 253
16392.33 225
16393.53 242
16394.74 246
16395.95 226
16397.16 240
16398.37 237
16399.57 217
16400.78 210
16401.99 239
16403.20 247
16404.41 206
16405.62 226
16406.82 211
16408.03 236
16409.24 230
16410.45 222
16411.66 240
16412.87 223
16414.07 243
16415.28 212
16416.49 229
16417.70 241
16418.91 222
16420.12 220
16421.33 221
16422.54 219
16423.75 238
16424.95 229
16426.16 245
16427.37 220
16428.58 239
16429.79 235
16431.00 243
16432.21 223
16433.42 224
16434.63 228
16435.84 229
16437.05 220
16438.26 233
16439.47 227
16440.68 235
16441.88 201
16443.09 224
16444.30 222
16445.51 197
16446.72 214
16447.93 222
16449.14 203
16450.35 228
16451.56 222
16452.77 231
16453.98 237
16455.19 207
16456.40 227
16457.61 233
16458.82 208
16460.03 226
16461.24 233
16462.45 236
16463.67 190
16464.88 205
16466.09 210
16467.30 224
16468.51 214
16469.72 216
16470.93 227
16472.14 225
16473.35 223
16474.56 230
16475.77 233
16476.98 225
16478.19 221
16479.40 184
16480.62 210
16481.83 210
16483.04 219
16484.25 241
16485.46 222
16486.67 202
16487.88 211
16489.09 228
16490.31 216
16491.52 249
16492.73 221
16493.94 227
16495.15 217
16496.36 230
16497.57 209
16498.79 206
16500.00 207
16501.21 212
16502.42 201
16503.63 194
16504.85 176
16506.06 205
16507.27 224
16508.48 217
16509.69 211
16510.91 210
16512.12 215
16513.33 214
16514.54 215
16515.76 218
16516.97 208
16518.18 227
16519.39 242
16520.60 210
16521.82 214
16523.03 193
16524.24 217
16525.46 214
16526.67 219
16527.88 220
16529.09 209
16530.31 238
16531.52 199
16532.73 224
16533.95 215
16535.16 196
16536.37 203
16537.58 205
16538.80 208
16540.01 205
16541.22 200
16542.44 224
16543.65 210
16544.86 212
16546.08 206
16547.29 228
16548.50 221
16549.72 200
16550.93 212
16552.15 214
16553.36 224
16554.57 209
16555.79 227
16557.00 196
16558.21 197
16559.43 218
16560.64 187
16561.86 191
16563.07 218
16564.28 216
16565.50 209
16566.71 204
16567.93 212
16569.14 204
16570.36 189
16571.57 196
16572.78 198
16574.00 212
16575.21 201
16576.43 204
16577.64 211
16578.86 210
16580.07 186
16581.29 213
16582.50 189
16583.72 206
16584.93 182
16586.15 211
16587.36 220
16588.58 182
16589.79 215
16591.01 208
16592.22 206
16593.44 199
16594.65 184
16595.87 175
16597.08 195
16598.30 170
16599.51 199
16600.73 203
16601.94 195
16603.16 203
16604.37 186
16605.59 196
16606.81 198
16608.02 206
16609.24 206
16610.45 197
16611.67 179
16612.89 187
16614.10 194
16615.32 205
16616.53 195
16617.75 197
16618.97 182
16620.18 203
16621.40 190
16622.61 205
16623.83 192
16625.05 188
16626.26 184
16627.48 193
16628.70 203
16629.91 196
16631.13 207
16632.35 190
16633.56 204
16634.78 200
16636.00 205
16637.21 199
16638.43 191
16639.65 199
16640.86 211
16642.08 192
16643.30 198
16644.51 192
16645.73 187
16646.95 219
16648.17 196
16649.38 205
16650.60 189
16651.82 189
16653.03 199
16654.25 202
16655.47 205
16656.69 186
16657.90 180
16659.12 190
16660.34 178
16661.56 155
16662.77 177
16663.99 185
16665.21 189
16666.43 171
16667.65 172
16668.86 178
16670.08 198
16671.30 203
16672.52 189
16673.74 194
16674.95 200
16676.17 199
16677.39 169
16678.61 183
16679.83 197
16681.05 185
16682.26 196
16683.48 184
16684.70 172
16685.92 177
16687.14 177
16688.36 179
16689.58 190
16690.79 216
16692.01 180
16693.23 182
16694.45 178
16695.67 180
16696.89 201
16698.11 205
16699.33 192
16700.55 200
16701.76 199
16702.98 204
16704.20 209
16705.42 184
16706.64 209
16707.86 193
16709.08 189
16710.30 175
16711.52 167
16712.74 194
16713.96 202
16715.18 177
16716.40 180
16717.62 173
16718.84 202
16720.06 170
16721.28 186
16722.50 198
16723.72 194
16724.94 213
16726.16 186
16727.38 210
16728.60 183
16729.82 187
16731.04 175
16732.26 202
16733.48 171
16734.70 188
16735.92 174
16737.14 198
16738.36 182
16739.58 172
16740.80 182
16742.02 195
16743.24 193
16744.46 172
16745.68 195
16746.90 193
16748.12 185
16749.35 187
16750.57 188
16751.79 187
16753.01 174
16754.23 184
16755.45 192
16756.67 197
16757.89 192
16759.11 178
16760.33 180
16761.56 164
16762.78 178
16764.00 172
16765.22 176
16766.44 173
16767.66 186
16768.88 184
16770.11 179
16771.33 195
16772.55 177
16773.77 205
16774.99 180
16776.22 209
16777.44 176
16778.66 183
16779.88 202
16781.10 192
16782.33 210
16783.55 179
16784.77 184
16785.99 185
16787.21 184
16788.44 183
16789.66 181
16790.88 194
16792.10 205
16793.33 208
16794.55 191
16795.77 184
16796.99 184
16798.22 178
16799.44 170
16800.66 189
16801.88 197
16803.11 210
16804.33 202
16805.55 197
16806.78 170
16808.00 197
16809.22 184
16810.44 203
16811.67 199
16812.89 203
16814.11 194
16815.34 210
16816.56 201
16817.78 183
16819.01 191
16820.23 192
16821.45 181
16822.68 194
16823.90 196
16825.13 177
16826.35 185
16827.57 193
16828.80 215
16830.02 214
16831.24 195
16832.47 201
16833.69 189
16834.92 208
16836.14 211
16837.36 201
16838.59 202
16839.81 194
16841.04 187
16842.26 171
16843.48 174
16844.71 217
16845.93 185
16847.16 186
16848.38 200
16849.61 205
16850.83 194
16852.06 188
16853.28 205
16854.51 195
16855.73 193
16856.95 204
16858.18 235
16859.40 217
16860.63 182
16861.85 207
16863.08 210
16864.30 185
16865.53 213
16866.75 213
16867.98 224
16869.21 224
16870.43 211
16871.66 223
16872.88 213
16874.11 217
16875.33 205
16876.56 190
16877.78 194
16879.01 215
16880.23 203
16881.46 214
16882.69 210
16883.91 205
16885.14 195
16886.36 220
16887.59 205
16888.81 203
16890.04 191
16891.27 207
16892.49 191
16893.72 217
16894.94 196
16896.17 219
16897.40 204
16898.62 189
16899.85 207
16901.08 185
16902.30 201
16903.53 200
16904.76 199
16905.98 206
16907.21 189
16908.44 204
16909.66 188
16910.89 183
16912.12 194
16913.34 186
16914.57 191
16915.80 193
16917.02 203
16918.25 205
16919.48 205
16920.70 194
16921.93 197
16923.16 183
16924.39 182
16925.61 181
16926.84 182
16928.07 183
16929.30 192
16930.52 199
16931.75 195
16932.98 186
16934.21 202
16935.43 180
16936.66 175
16937.89 194
16939.12 211
16940.34 196
16941.57 208
16942.80 191
16944.03 188
16945.26 179
16946.48 182
16947.71 175
16948.94 190
16950.17 188
16951.40 187
16952.62 190
16953.85 176
16955.08 191
16956.31 179
16957.54 217
16958.77 200
16959.99 194
16961.22 200
16962.45 181
16963.68 194
16964.91 193
16966.14 185
16967.37 194
16968.60 190
16969.82 231
16971.05 205
16972.28 178
16973.51 197
16974.74 183
16975.97 182
16977.20 189
16978.43 210
16979.66 190
16980.89 193
16982.11 206
16983.34 176
16984.57 186
16985.80 195
16987.03 194
16988.26 186
16989.49 215
16990.72 188
16991.95 201
16993.18 186
16994.41 172
16995.64 190
16996.87 183
16998.10 191
16999.33 186
17000.56 194
17001.79 185
17003.02 166
17004.25 195
17005.48 187
17006.71 189
17007.94 178
17009.17 184
17010.40 209
17011.63 185
17012.86 206
17014.09 190
17015.32 212
17016.55 212
17017.78 199
17019.01 183
17020.25 175
17021.48 189
17022.71 213
17023.94 169
17025.17 184
17026.40 202
17027.63 169
17028.86 183
17030.09 180
17031.32 190
17032.55 185
17033.79 184
17035.02 174
17036.25 187
17037.48 186
17038.71 194
17039.94 200
17041.17 204
17042.41 194
17043.64 182
17044.87 210
17046.10 193
17047.33 192
17048.56 183
17049.80 179
17051.03 176
17052.26 197
17053.49 186
17054.72 183
17055.95 175
17057.19 182
17058.42 190
17059.65 185
17060.88 195
17062.12 206
17063.35 191
17064.58 171
17065.81 186
17067.04 176
17068.28 202
17069.51 206
17070.74 202
17071.97 187
17073.21 197
17074.44 179
17075.67 189
17076.90 179
17078.14 185
17079.37 202
17080.60 170
17081.84 192
17083.07 193
17084.30 183
17085.54 177
17086.77 193
17088.00 178
17089.23 184
17090.47 191
17091.70 180
17092.93 194
17094.17 191
17095.40 181
17096.63 184
17097.87 185
17099.10 195
17100.34 198
17101.57 200
17102.80 197
17104.04 176
17105.27 190
17106.50 185
17107.74 180
17108.97 195
17110.21 172
17111.44 179
17112.67 181
17113.91 165
17115.14 211
17116.38 201
17117.61 190
17118.84 190
17120.08 178
17121.31 201
17122.55 176
17123.78 186
17125.02 184
17126.25 183
17127.48 166
17128.72 182
17129.95 184
17131.19 181
17132.42 188
17133.66 193
17134.89 194
17136.13 175
17137.36 204
17138.60 185
17139.83 202
17141.07 198
17142.30 174
17143.54 189
17144.77 191
17146.01 188
17147.24 177
17148.48 184
17149.71 192
17150.95 166
17152.19 187
17153.42 218
17154.66 166
17155.89 201
17157.13 202
17158.36 191
17159.60 196
17160.83 206
17162.07 203
17163.31 180
17164.54 165
17165.78 173
17167.01 185
17168.25 180
17169.49 177
17170.72 170
17171.96 214
17173.19 192
17174.43 194
17175.67 183
17176.90 208
17178.14 188
17179.38 179
17180.61 194
17181.85 195
17183.09 177
17184.32 165
17185.56 166
17186.80 201
17188.03 200
17189.27 161
17190.51 183
17191.74 187
17192.98 169
17194.22 187
17195.45 193
17196.69 185
17197.93 201
17199.16 194
17200.40 193
17201.64 191
17202.88 183
17204.11 174
17205.35 192
17206.59 179
17207.83 207
17209.06 206
17210.30 190
17211.54 192
17212.78 171
17214.01 187
17215.25 193
17216.49 190
17217.73 210
17218.96 189
17220.20 197
17221.44 188
17222.68 202
17223.92 199
17225.15 189
17226.39 196
17227.63 200
17228.87 170
17230.11 183
17231.35 187
17232.58 186
17233.82 198
17235.06 207
17236.30 189
17237.54 188
17238.78 178
17240.01 189
17241.25 176
17242.49 190
17243.73 160
17244.97 180
17246.21 218
17247.45 185
17248.69 201
17249.93 202
17251.16 185
17252.40 181
17253.64 188
17254.88 184
17256.12 186
17257.36 183
17258.60 183
17259.84 182
17261.08 172
17262.32 169
17263.56 190
17264.80 206
17266.04 183
17267.28 204
17268.51 184
17269.75 187
17270.99 194
17272.23 188
17273.47 179
17274.71 181
17275.95 179
17277.19 175
17278.43 175
17279.67 164
17280.91 151
17282.15 172
17283.39 195
17284.63 182
17285.87 186
17287.11 174
17288.35 196
17289.60 189
17290.84 181
17292.08 189
17293.32 174
17294.56 169
17295.80 177
17297.04 184
17298.28 187
17299.52 182
17300.76 198
17302.00 205
17303.24 162
17304.48 183
17305.72 173
17306.96 202
17308.21 196
17309.45 175
17310.69 172
17311.93 194
17313.17 180
17314.41 180
17315.65 183
17316.89 181
17318.14 198
17319.38 177
17320.62 175
17321.86 173
17323.10 194
17324.34 183
17325.59 169
17326.83 182
17328.07 183
17329.31 184
17330.55 193
17331.79 171
17333.04 180
17334.28 181
17335.52 178
17336.76 167
17338.00 169
17339.25 199
17340.49 171
17341.73 189
17342.97 190
17344.22 198
17345.46 181
17346.70 169
17347.94 181
17349.19 177
17350.43 171
17351.67 161
17352.91 181
17354.16 176
17355.40 182
17356.64 188
17357.88 187
17359.13 175
17360.37 195
17361.61 182
17362.86 174
17364.10 174
17365.34 179
17366.58 164
17367.83 163
17369.07 171
17370.31 187
17371.56 183
17372.80 183
17374.04 182
17375.29 178
17376.53 173
17377.78 185
17379.02 197
17380.26 188
17381.51 189
17382.75 181
17383.99 178
17385.24 172
17386.48 156
17387.72 184
17388.97 186
17390.21 172
17391.46 169
17392.70 174
17393.94 187
17395.19 193
17396.43 159
17397.68 168
17398.92 190
17400.17 187
17401.41 169
17402.65 190
17403.90 197
17405.14 200
17406.39 187
17407.63 182
17408.88 199
17410.12 182
17411.37 180
17412.61 167
17413.86 166
17415.10 149
17416.35 203
17417.59 212
17418.84 173
17420.08 180
17421.33 205
17422.57 178
17423.82 167
17425.06 180
17426.31 181
17427.55 192
17428.80 182
17430.04 196
17431.29 175
17432.53 194
17433.78 163
17435.03 168
17436.27 190
17437.52 166
17438.76 187
17440.01 184
17441.25 197
17442.50 198
17443.75 193
17444.99 190
17446.24 175
17447.48 179
17448.73 181
17449.98 197
17451.22 197
17452.47 174
17453.71 203
17454.96 199
17456.21 196
17457.45 194
17458.70 196
17459.95 176
17461.19 179
17462.44 181
17463.69 191
17464.93 170
17466.18 218
17467.43 224
17468.67 201
17469.92 179
17471.17 150
17472.41 177
17473.66 191
17474.91 195
17476.15 188
17477.40 201
17478.65 201
17479.90 191
17481.14 158
17482.39 194
17483.64 171
17484.88 186
17486.13 181
17487.38 185
17488.63 172
17489.87 194
17491.12 192
17492.37 203
17493.62 184
17494.86 179
17496.11 219
17497.36 179
17498.61 205
17499.86 185
17501.10 182
17502.35 187
17503.60 198
17504.85 197
17506.10 205
17507.34 184
17508.59 196
17509.84 203
17511.09 190
17512.34 184
17513.59 183
17514.83 199
17516.08 185
17517.33 204
17518.58 186
17519.83 221
17521.08 183
17522.33 181
17523.57 183
17524.82 227
17526.07 197
17527.32 187
17528.57 186
17529.82 192
17531.07 179
17532.32 195
17533.57 196
17534.82 187
17536.06 181
17537.31 168
17538.56 199
17539.81 208
17541.06 201
17542.31 195
17543.56 205
17544.81 199
17546.06 224
17547.31 230
17548.56 202
17549.81 220
17551.06 215
17552.31 206
17553.56 201
17554.81 198
17556.06 180
17557.31 209
17558.56 195
17559.81 201
17561.06 192
17562.31 215
17563.56 222
17564.81 205
17566.06 188
17567.31 209
17568.56 196
17569.81 205
17571.06 187
17572.31 204
17573.56 186
17574.81 192
17576.06 205
17577.31 207
17578.56 217
17579.81 214
17581.06 204
17582.31 198
17583.57 184
17584.82 197
17586.07 192
17587.32 193
17588.57 196
17589.82 214
17591.07 192
17592.32 196
17593.57 205
17594.83 217
17596.08 204
17597.33 208
17598.58 187
17599.83 202
17601.08 177
17602.33 206
17603.59 214
17604.84 195
17606.09 177
17607.34 205
17608.59 201
17609.84 196
17611.10 168
17612.35 215
17613.60 218
17614.85 180
17616.10 179
17617.36 190
17618.61 198
17619.86 184
17621.11 184
17622.36 168
17623.62 182
17624.87 199
17626.12 192
17627.37 211
17628.63 175
17629.88 172
17631.13 178
17632.38 202
17633.64 182
17634.89 178
17636.14 207
17637.39 201
17638.65 169
17639.90 223
17641.15 196
17642.41 189
17643.66 187
17644.91 207
17646.17 194
17647.42 190
17648.67 193
17649.92 193
17651.18 184
17652.43 204
17653.68 194
17654.94 202
17656.19 198
17657.44 179
17658.70 193
17659.95 185
17661.21 180
17662.46 187
17663.71 184
17664.97 199
17666.22 167
17667.47 178
17668.73 185
17669.98 203
17671.24 207
17672.49 172
17673.74 181
17675.00 217
17676.25 208
17677.51 195
17678.76 191
17680.02 206
17681.27 164
17682.52 210
17683.78 176
17685.03 188
17686.29 200
17687.54 209
17688.80 200
17690.05 171
17691.31 173
17692.56 186
17693.82 200
17695.07 181
17696.32 190
17697.58 189
17698.83 196
17700.09 180
17701.34 193
17702.60 210
17703.86 185
17705.11 176
17706.37 197
17707.62 163
17708.88 185
17710.13 195
17711.39 209
17712.64 192
17713.90 196
17715.15 200
17716.41 207
17717.66 203
17718.92 191
17720.18 195
17721.43 175
17722.69 181
17723.94 169
17725.20 195
17726.45 171
17727.71 204
17728.97 194
17730.22 184
17731.48 217
17732.74 181
17733.99 190
17735.25 198
17736.50 186
17737.76 187
17739.02 189
17740.27 214
17741.53 202
17742.79 193
17744.04 198
17745.30 188
17746.56 206
17747.81 203
17749.07 206
17750.33 213
17751.58 173
17752.84 212
17754.10 203
17755.35 215
17756.61 211
17757.87 227
17759.12 213
17760.38 174
17761.64 211
17762.90 201
17764.15 202
17765.41 218
17766.67 209
17767.93 224
17769.18 236
17770.44 210
17771.70 213
17772.96 203
17774.21 190
17775.47 194
17776.73 216
17777.99 202
17779.24 201
17780.50 197
17781.76 213
17783.02 188
17784.28 193
17785.53 228
17786.79 225
17788.05 201
17789.31 201
17790.57 206
17791.82 219
17793.08 203
17794.34 208
17795.60 209
17796.86 217
17798.12 218
17799.37 208
17800.63 229
17801.89 208
17803.15 228
17804.41 199
17805.67 220
17806.93 218
17808.19 210
17809.44 206
17810.70 218
17811.96 202
17813.22 224
17814.48 218
17815.74 211
17817.00 204
17818.26 212
17819.52 200
17820.78 196
17822.04 223
17823.29 201
17824.55 196
17825.81 192
17827.07 187
17828.33 193
17829.59 195
17830.85 191
17832.11 194
17833.37 199
17834.63 196
17835.89 190
17837.15 188
17838.41 193
17839.67 173
17840.93 180
17842.19 194
17843.45 203
17844.71 194
17845.97 196
17847.23 211
17848.49 201
17849.75 179
17851.01 208
17852.27 200
17853.53 188
17854.79 191
17856.05 192
17857.31 209
17858.57 186
17859.84 189
17861.10 183
17862.36 170
17863.62 183
17864.88 190
17866.14 203
17867.40 184
17868.66 171
17869.92 199
17871.18 190
17872.44 172
17873.71 187
17874.97 218
17876.23 192
17877.49 160
17878.75 194
17880.01 198
17881.27 174
17882.53 164
17883.80 162
17885.06 183
17886.32 198
17887.58 141
17888.84 169
17890.10 175
17891.37 187
17892.63 156
17893.89 197
17895.15 202
17896.41 188
17897.67 175
17898.94 193
17900.20 181
17901.46 192
17902.72 196
17903.99 200
17905.25 180
17906.51 161
17907.77 187
17909.03 186
17910.30 178
17911.56 156
17912.82 177
17914.08 204
17915.35 180
17916.61 190
17917.87 197
17919.14 184
17920.40 196
17921.66 188
17922.92 189
17924.19 189
17925.45 155
17926.71 176
17927.98 185
17929.24 193
17930.50 194
17931.76 189
17933.03 193
17934.29 200
17935.55 177
17936.82 212
17938.08 182
17939.34 165
17940.61 179
17941.87 191
17943.14 192
17944.40 183
17945.66 175
17946.93 184
17948.19 180
17949.45 190
17950.72 186
17951.98 182
17953.25 162
17954.51 188
17955.77 173
17957.04 186
17958.30 190
17959.57 184
17960.83 207
17962.09 191
17963.36 172
17964.62 192
17965.89 180
17967.15 200
17968.42 170
17969.68 189
17970.95 163
17972.21 167
17973.47 177
17974.74 185
17976.00 158
17977.27 167
17978.53 206
17979.80 194
17981.06 164
17982.33 148
17983.59 182
17984.86 187
17986.12 172
17987.39 168
17988.65 177
17989.92 165
17991.18 161
17992.45 196
17993.71 197
17994.98 174
17996.25 172
17997.51 175
17998.78 173
18000.04 166
18001.31 149
18002.57 182
18003.84 156
18005.10 186
18006.37 174
18007.64 182
18008.90 175
18010.17 205
18011.43 202
18012.70 215
18013.97 171
18015.23 170
18016.50 199
18017.76 181
18019.03 171
18020.30 153
18021.56 188
18022.83 188
18024.10 173
18025.36 181
18026.63 173
18027.90 168
18029.16 188
18030.43 179
18031.70 186
18032.96 175
18034.23 198
18035.50 184
18036.76 202
18038.03 189
18039.30 176
18040.56 194
18041.83 186
18043.10 196
18044.37 187
18045.63 207
18046.90 185
18048.17 188
18049.43 168
18050.70 202
18051.97 182
18053.24 192
18054.50 183
18055.77 195
18057.04 183
18058.31 171
18059.57 200
18060.84 185
18062.11 185
18063.38 188
18064.65 179
18065.91 187
18067.18 205
18068.45 182
18069.72 181
18070.98 189
18072.25 186
18073.52 201
18074.79 193
18076.06 206
18077.33 195
18078.59 182
18079.86 171
18081.13 194
18082.40 190
18083.67 195
18084.94 151
18086.21 191
18087.47 202
18088.74 218
18090.01 180
18091.28 200
18092.55 197
18093.82 198
18095.09 191
18096.36 195
18097.62 193
18098.89 209
18100.16 178
18101.43 171
18102.70 193
18103.97 196
18105.24 225
18106.51 199
18107.78 205
18109.05 181
18110.32 182
18111.59 188
18112.86 213
18114.13 209
18115.40 205
18116.66 214
18117.93 232
18119.20 220
18120.47 216
18121.74 193
18123.01 190
18124.28 207
18125.55 203
18126.82 177
18128.09 201
18129.36 209
18130.63 204
18131.90 231
18133.17 192
18134.44 198
18135.71 212
18136.99 217
18138.26 195
18139.53 209
18140.80 199
18142.07 195
18143.34 214
18144.61 226
18145.88 186
18147.15 193
18148.42 208
18149.69 183
18150.96 190
18152.23 195
18153.50 210
18154.78 185
18156.05 199
18157.32 181
18158.59 188
18159.86 187
18161.13 195
18162.40 187
18163.67 177
18164.94 179
18166.22 201
18167.49 208
18168.76 177
18170.03 202
18171.30 199
18172.57 193
18173.85 204
18175.12 212
18176.39 193
18177.66 196
18178.93 180
18180.20 167
18181.48 187
18182.75 201
18184.02 203
18185.29 203
18186.56 199
18187.84 202
18189.11 198
18190.38 222
18191.65 194
18192.93 195
18194.20 212
18195.47 206
18196.74 198
18198.02 187
18199.29 187
18200.56 175
18201.83 210
18203.11 203
18204.38 186
18205.65 199
18206.92 190
18208.20 206
18209.47 207
18210.74 206
18212.02 199
18213.29 209
18214.56 194
18215.84 188
18217.11 194
18218.38 215
18219.65 205
18220.93 200
18222.20 198
18223.47 188
18224.75 215
18226.02 198
18227.30 186
18228.57 197
18229.84 192
18231.12 190
18232.39 195
18233.66 195
18234.94 195
18236.21 186
18237.48 185
18238.76 197
18240.03 183
18241.31 181
18242.58 182
18243.86 193
18245.13 179
18246.40 179
18247.68 204
18248.95 209
18250.23 185
18251.50 187
18252.77 184
18254.05 179
18255.32 186
18256.60 189
18257.87 191
18259.15 202
18260.42 195
18261.70 202
18262.97 190
18264.25 168
18265.52 166
18266.80 196
18268.07 216
18269.35 185
18270.62 194
18271.90 187
18273.17 198
18274.45 191
18275.72 176
18277.00 187
18278.27 191
18279.55 194
18280.82 192
18282.10 178
18283.37 189
18284.65 199
18285.93 203
18287.20 197
18288.48 183
18289.75 191
18291.03 173
18292.30 214
18293.58 178
18294.86 176
18296.13 191
18297.41 197
18298.68 167
18299.96 189
18301.24 167
18302.51 191
18303.79 189
18305.06 190
18306.34 198
18307.62 180
18308.89 191
18310.17 178
18311.45 172
18312.72 173
18314.00 215
18315.28 208
18316.55 180
18317.83 182
18319.11 196
18320.38 171
18321.66 178
18322.94 212
18324.21 189
18325.49 170
18326.77 183
18328.04 197
18329.32 188
18330.60 188
18331.88 178
18333.15 191
18334.43 177
18335.71 200
18336.98 169
18338.26 187
18339.54 171
18340.82 185
18342.09 181
18343.37 186
18344.65 177
18345.93 203
18347.20 191
18348.48 189
18349.76 176
18351.04 177
18352.32 176
18353.59 190
18354.87 194
18356.15 189
18357.43 219
18358.71 178
18359.98 182
18361.26 187
18362.54 208
18363.82 172
18365.10 186
18366.38 212
18367.65 194
18368.93 161
18370.21 170
18371.49 176
18372.77 166
18374.05 178
18375.33 174
18376.60 184
18377.88 181
18379.16 189
18380.44 161
18381.72 175
18383.00 181
18384.28 204
18385.56 203
18386.84 171
18388.11 180
18389.39 177
18390.67 160
18391.95 163
18393.23 193
18394.51 183
18395.79 184
18397.07 177
18398.35 181
18399.63 209
18400.91 172
18402.19 167
18403.47 183
18404.75 174
18406.03 167
18407.31 176
18408.59 209
18409.87 184
18411.15 169
18412.43 170
18413.71 172
18414.99 173
18416.27 184
18417.55 199
18418.83 160
18420.11 179
18421.39 164
18422.67 204
18423.95 208
18425.23 192
18426.51 184
18427.79 188
18429.07 175
18430.35 183
18431.63 180
18432.91 205
18434.19 189
18435.47 187
18436.75 191
18438.04 179
18439.32 184
18440.60 150
18441.88 178
18443.16 164
18444.44 179
18445.72 208
18447.00 192
18448.28 170
18449.57 189
18450.85 189
18452.13 188
18453.41 188
18454.69 187
18455.97 196
18457.25 179
18458.54 179
18459.82 183
18461.10 186
18462.38 183
18463.66 196
18464.94 194
18466.23 206
18467.51 188
18468.79 169
18470.07 185
18471.35 188
18472.64 205
18473.92 189
18475.20 160
18476.48 159
18477.76 190
18479.05 194
18480.33 185
18481.61 156
18482.89 167
18484.18 180
18485.46 210
18486.74 188
18488.02 183
18489.31 157
18490.59 195
18491.87 181
18493.15 187
18494.44 178
18495.72 170
18497.00 200
18498.29 164
18499.57 188
18500.85 165
18502.13 199
18503.42 187
18504.70 197
18505.98 173
18507.27 178
18508.55 193
18509.83 201
18511.12 179
18512.40 207
18513.68 207
18514.97 190
18516.25 203
18517.54 172
18518.82 182
18520.10 182
18521.39 211
18522.67 207
18523.95 183
18525.24 179
18526.52 197
18527.81 216
18529.09 210
18530.37 164
18531.66 198
18532.94 182
18534.23 195
18535.51 208
18536.79 185
18538.08 187
18539.36 192
18540.65 215
18541.93 183
18543.22 201
18544.50 187
18545.79 186
18547.07 180
18548.36 192
18549.64 192
18550.92 201
18552.21 183
18553.49 210
18554.78 195
18556.06 202
18557.35 196
18558.63 189
18559.92 221
18561.20 203
18562.49 201
18563.77 191
18565.06 217
18566.35 207
18567.63 230
18568.92 183
18570.20 219
18571.49 190
18572.77 187
18574.06 206
18575.34 206
18576.63 208
18577.92 182
18579.20 209
18580.49 190
18581.77 222
18583.06 205
18584.34 226
18585.63 196
18586.92 220
18588.20 194
18589.49 194
18590.77 199
18592.06 211
18593.35 196
18594.63 199
18595.92 233
18597.21 201
18598.49 210
18599.78 173
18601.07 226
18602.35 171
18603.64 177
18604.93 181
18606.21 242
18607.50 192
18608.79 197
18610.07 215
18611.36 195
18612.65 201
18613.93 189
18615.22 171
18616.51 198
18617.79 189
18619.08 157
18620.37 189
18621.66 182
18622.94 179
18624.23 192
18625.52 202
18626.80 186
18628.09 199
18629.38 214
18630.67 177
18631.95 181
18633.24 159
18634.53 171
18635.82 177
18637.11 187
18638.39 180
18639.68 186
18640.97 193
18642.26 195
18643.54 183
18644.83 201
18646.12 186
18647.41 194
18648.70 190
18649.99 195
18651.27 168
18652.56 178
18653.85 180
18655.14 185
18656.43 183
18657.72 150
18659.00 193
18660.29 159
18661.58 188
18662.87 165
18664.16 201
18665.45 157
18666.74 163
18668.02 161
18669.31 202
18670.60 178
18671.89 184
18673.18 180
18674.47 173
18675.76 194
18677.05 165
18678.34 183
18679.63 180
18680.92 175
18682.20 191
18683.49 207
18684.78 157
18686.07 192
18687.36 181
18688.65 188
18689.94 172
18691.23 175
18692.52 187
18693.81 182
18695.10 186
18696.39 160
18697.68 198
18698.97 161
18700.26 184
18701.55 156
18702.84 193
18704.13 156
18705.42 188
18706.71 179
18708.00 185
18709.29 182
18710.58 183
18711.87 176
18713.16 168
18714.45 189
18715.74 172
18717.03 183
18718.32 173
18719.61 191
18720.90 174
18722.20 168
18723.49 151
18724.78 205
18726.07 166
18727.36 178
18728.65 171
18729.94 173
18731.23 164
18732.52 190
18733.81 162
18735.10 157
18736.40 160
18737.69 159
18738.98 190
18740.27 165
18741.56 189
18742.85 159
18744.14 152
18745.43 155
18746.73 167
18748.02 154
18749.31 147
18750.60 146
18751.89 181
18753.18 167
18754.48 158
18755.77 170
18757.06 167
18758.35 183
18759.64 191
18760.94 181
18762.23 160
18763.52 176
18764.81 161
18766.10 177
18767.40 174
18768.69 182
18769.98 170
18771.27 180
18772.57 170
18773.86 179
18775.15 166
18776.44 178
18777.74 155
18779.03 173
18780.32 185
18781.61 159
18782.91 184
18784.20 182
18785.49 195
18786.79 161
18788.08 189
18789.37 161
18790.66 131
18791.96 161
18793.25 181
18794.54 193
18795.84 189
18797.13 165
18798.42 173
18799.72 176
18801.01 174
18802.30 192
18803.60 160
18804.89 178
18806.18 162
18807.48 178
18808.77 163
18810.07 184
18811.36 163
18812.65 179
18813.95 158
18815.24 152
18816.53 180
18817.83 168
18819.12 173
18820.42 159
18821.71 166
18823.00 157
18824.30 149
18825.59 151
18826.89 177
18828.18 163
18829.48 182
18830.77 176
18832.07 175
18833.36 176
18834.65 167
18835.95 177
18837.24 160
18838.54 175
18839.83 164
18841.13 181
18842.42 176
18843.72 178
18845.01 159
18846.31 178
18847.60 169
18848.90 163
18850.19 153
18851.49 171
18852.78 174
18854.08 193
18855.37 173
18856.67 191
18857.96 188
18859.26 175
18860.55 173
18861.85 175
18863.15 178
18864.44 166
18865.74 189
18867.03 170
18868.33 178
18869.62 181
18870.92 201
18872.22 170
18873.51 181
18874.81 183
18876.10 164
18877.40 175
18878.70 165
18879.99 188
18881.29 195
18882.58 184
18883.88 170
18885.18 176
18886.47 189
18887.77 185
18889.07 162
18890.36 160
18891.66 177
18892.95 204
18894.25 203
18895.55 189
18896.84 186
18898.14 190
18899.44 195
18900.73 194
18902.03 179
18903.33 172
18904.63 189
18905.92 199
18907.22 188
18908.52 161
18909.81 159
18911.11 157
18912.41 172
18913.71 191
18915.00 178
18916.30 174
18917.60 174
18918.89 178
18920.19 180
18921.49 182
18922.79 183
18924.09 200
18925.38 171
18926.68 173
18927.98 155
18929.28 180
18930.57 161
18931.87 194
18933.17 179
18934.47 185
18935.77 185
18937.06 179
18938.36 179
18939.66 190
18940.96 158
18942.26 166
18943.55 163
18944.85 156
18946.15 181
18947.45 157
18948.75 148
18950.05 159
18951.35 175
18952.64 187
18953.94 175
18955.24 189
18956.54 172
18957.84 155
18959.14 170
18960.44 170
18961.74 165
18963.03 175
18964.33 185
18965.63 167
18966.93 172
18968.23 166
18969.53 164
18970.83 194
18972.13 161
18973.43 156
18974.73 161
18976.03 163
18977.33 176
18978.62 169
18979.92 151
18981.22 167
18982.52 172
18983.82 161
18985.12 154
18986.42 164
18987.72 181
18989.02 155
18990.32 176
18991.62 170
18992.92 155
18994.22 176
18995.52 184
18996.82 183
18998.12 189
18999.42 160
19000.72 166
19002.02 173
19003.32 155
19004.62 193
19005.92 177
19007.22 160
19008.53 140
19009.83 159
19011.13 170
19012.43 152
19013.73 174
19015.03 170
19016.33 179
19017.63 158
19018.93 155
19020.23 151
19021.53 188
19022.83 168
19024.13 149
19025.44 159
19026.74 144
19028.04 162
19029.34 165
19030.64 156
19031.94 158
19033.24 158
19034.54 148
19035.85 156
19037.15 160
19038.45 159
19039.75 158
19041.05 169
19042.35 176
19043.66 170
19044.96 162
19046.26 167
19047.56 169
19048.86 169
19050.16 155
19051.47 150
19052.77 170
19054.07 164
19055.37 153
19056.67 165
19057.98 164
19059.28 149
19060.58 150
19061.88 163
19063.19 148
19064.49 166
19065.79 154
19067.09 166
19068.40 154
19069.70 166
19071.00 139
19072.30 159
19073.61 179
19074.91 168
19076.21 163
19077.52 150
19078.82 158
19080.12 169
19081.42 157
19082.73 146
19084.03 163
19085.33 167
19086.64 172
19087.94 160
19089.24 148
19090.55 159
19091.85 164
19093.15 163
19094.46 177
19095.76 145
19097.06 173
19098.37 165
19099.67 141
19100.97 147
19102.28 159
19103.58 146
19104.89 159
19106.19 191
19107.49 165
19108.80 159
19110.10 165
19111.40 173
19112.71 154
19114.01 156
19115.32 148
19116.62 168
19117.93 163
19119.23 147
19120.53 167
19121.84 166
19123.14 164
19124.45 154
19125.75 156
19127.06 152
19128.36 157
19129.67 127
19130.97 151
19132.28 168
19133.58 151
19134.88 147
19136.19 166
19137.49 156
19138.80 150
19140.10 165
19141.41 161
19142.71 152
19144.02 134
19145.32 145
19146.63 146
19147.94 161
19149.24 139
19150.55 156
19151.85 155
19153.16 157
19154.46 156
19155.77 170
19157.07 135
19158.38 147
19159.68 158
19160.99 156
19162.30 170
19163.60 176
19164.91 169
19166.21 159
19167.52 156
19168.83 157
19170.13 167
19171.44 169
19172.74 163
19174.05 157
19175.36 161
19176.66 157
19177.97 153
19179.27 164
19180.58 176
19181.89 146
19183.19 139
19184.50 143
19185.81 148
19187.11 159
19188.42 159
19189.73 166
19191.03 162
19192.34 171
19193.65 154
19194.95 154
19196.26 137
19197.57 162
19198.87 152
19200.18 152
19201.49 154
19202.80 162
19204.10 164
19205.41 170
19206.72 172
19208.03 151
19209.33 179
19210.64 156
19211.95 166
19213.25 141
19214.56 168
19215.87 154
19217.18 142
19218.49 153
19219.79 164
19221.10 152
19222.41 162
19223.72 158
19225.02 162
19226.33 177
19227.64 152
19228.95 156
19230.26 178
19231.56 180
19232.87 144
19234.18 157
19235.49 143
19236.80 167
19238.11 170
19239.41 147
19240.72 131
19242.03 145
19243.34 157
19244.65 173
19245.96 157
19247.26 145
19248.57 158
19249.88 138
19251.19 147
19252.50 152
19253.81 169
19255.12 157
19256.43 151
19257.74 148
19259.04 157
19260.35 153
19261.66 182
19262.97 152
19264.28 155
19265.59 151
19266.90 146
19268.21 166
19269.52 146
19270.83 142
19272.14 155
19273.45 163
19274.76 157
19276.07 159
19277.38 166
19278.69 154
19279.99 149
19281.30 157
19282.61 160
19283.92 163
19285.23 161
19286.54 145
19287.85 147
19289.16 160
19290.47 160
19291.78 129
19293.09 165
19294.40 153
19295.72 153
19297.03 153
19298.34 148
19299.65 138
19300.96 148
19302.27 140
19303.58 162
19304.89 163
19306.20 169
19307.51 148
19308.82 133
19310.13 150
19311.44 138
19312.75 146
19314.06 165
19315.37 176
19316.69 153
19318.00 154
19319.31 155
19320.62 159
19321.93 146
19323.24 143
19324.55 166
19325.86 162
19327.18 152
19328.49 149
19329.80 165
19331.11 142
19332.42 172
19333.73 157
19335.04 189
19336.36 159
19337.67 144
19338.98 140
19340.29 148
19341.60 147
19342.91 154
19344.23 136
19345.54 155
19346.85 172
19348.16 149
19349.47 168
19350.79 163
19352.10 166
19353.41 155
19354.72 155
19356.04 151
19357.35 161
19358.66 154
19359.97 153
19361.29 165
19362.60 167
19363.91 148
19365.22 142
19366.54 149
19367.85 138
19369.16 180
19370.47 158
19371.79 170
19373.10 145
19374.41 146
19375.73 149
19377.04 175
19378.35 141
19379.67 146
19380.98 134
19382.29 146
19383.60 132
19384.92 153
19386.23 141
19387.54 155
19388.86 140
19390.17 128
19391.49 150
19392.80 150
19394.11 146
19395.43 156
19396.74 131
19398.05 137
19399.37 146
19400.68 159
19402.00 150
19403.31 145
19404.62 144
19405.94 144
19407.25 147
19408.57 142
19409.88 149
19411.19 147
19412.51 132
19413.82 150
19415.14 116
19416.45 142
19417.77 134
19419.08 142
19420.39 136
19421.71 155
19423.02 161
19424.34 155
19425.65 155
19426.97 139
19428.28 153
19429.60 159
19430.91 153
19432.23 137
19433.54 140
19434.86 142
19436.17 152
19437.49 139
19438.80 134
19440.12 156
19441.43 177
19442.75 135
19444.06 137
19445.38 149
19446.69 139
19448.01 154
19449.32 164
19450.64 136
19451.96 151
19453.27 147
19454.59 140
19455.90 158
19457.22 137
19458.53 134
19459.85 138
19461.17 157
19462.48 143
19463.80 147
19465.11 157
19466.43 149
19467.75 159
19469.06 149
19470.38 155
19471.69 157
19473.01 155
19474.33 152
19475.64 141
19476.96 157
19478.28 155
19479.59 156
19480.91 148
19482.23 157
19483.54 155
19484.86 147
19486.18 147
19487.49 143
19488.81 144
19490.13 156
19491.44 148
19492.76 151
19494.08 151
19495.39 157
19496.71 125
19498.03 141
19499.35 143
19500.66 147
19501.98 124
19503.30 134
19504.61 146
19505.93 140
19507.25 138
19508.57 150
19509.88 147
19511.20 137
19512.52 131
19513.84 131
19515.15 135
19516.47 126
19517.79 141
19519.11 152
19520.43 144
19521.74 120
19523.06 123
19524.38 148
19525.70 136
19527.02 146
19528.33 141
19529.65 152
19530.97 157
19532.29 142
19533.61 141
19534.93 142
19536.24 147
19537.56 134
19538.88 156
19540.20 135
19541.52 119
19542.84 147
19544.16 153
19545.47 147
19546.79 137
19548.11 140
19549.43 138
19550.75 149
19552.07 152
19553.39 144
19554.71 144
19556.03 138
19557.34 151
19558.66 142
19559.98 149
19561.30 147
19562.62 150
19563.94 139
19565.26 130
19566.58 148
19567.90 132
19569.22 136
19570.54 150
19571.86 130
19573.18 162
19574.50 167
19575.82 133
19577.14 141
19578.46 144
19579.78 157
19581.10 144
19582.42 140
19583.74 143
19585.06 136
19586.38 152
19587.70 146
19589.02 123
19590.34 142
19591.66 159
19592.98 134
19594.30 137
19595.62 164
19596.94 148
19598.26 149
19599.58 158
19600.90 150
19602.22 130
19603.54 155
19604.86 155
19606.18 141
19607.50 142
19608.82 134
19610.15 151
19611.47 144
19612.79 134
19614.11 141
19615.43 141
19616.75 142
19618.07 142
19619.39 144
19620.71 132
19622.04 154
19623.36 142
19624.68 135
19626.00 144
19627.32 153
19628.64 130
19629.96 146
19631.29 145
19632.61 130
19633.93 148
19635.25 143
19636.57 162
19637.89 154
19639.22 145
19640.54 134
19641.86 138
19643.18 137
19644.50 151
19645.83 159
19647.15 145
19648.47 127
19649.79 138
19651.12 128
19652.44 147
19653.76 145
19655.08 141
19656.40 146
19657.73 144
19659.05 139
19660.37 144
19661.70 150
19663.02 140
19664.34 134
19665.66 132
19666.99 152
19668.31 154
19669.63 172
19670.95 136
19672.28 133
19673.60 142
19674.92 154
19676.25 145
19677.57 133
19678.89 143
19680.22 158
19681.54 165
19682.86 141
19684.19 137
19685.51 155
19686.83 152
19688.16 149
19689.48 139
19690.80 137
19692.13 132
19693.45 151
19694.78 144
19696.10 144
19697.42 131
19698.75 150
19700.07 155
19701.39 151
19702.72 155
19704.04 150
19705.37 162
19706.69 151
19708.02 145
19709.34 148
19710.66 144
19711.99 134
19713.31 133
19714.64 163
19715.96 155
19717.29 155
19718.61 159
19719.93 149
19721.26 126
19722.58 155
19723.91 134
19725.23 145
19726.56 131
19727.88 146
19729.21 161
19730.53 146
19731.86 124
19733.18 124
19734.51 145
19735.83 139
19737.16 135
19738.48 156
19739.81 138
19741.13 132
19742.46 153
19743.78 151
19745.11 139
19746.44 144
19747.76 134
19749.09 132
19750.41 166
19751.74 157
19753.06 151
19754.39 141
19755.72 142
19757.04 126
19758.37 145
19759.69 140
19761.02 134
19762.34 152
19763.67 163
19765.00 157
19766.32 162
19767.65 154
19768.98 168
19770.30 152
19771.63 143
19772.95 134
19774.28 144
19775.61 148
19776.93 144
19778.26 132
19779.59 134
19780.91 146
19782.24 150
19783.57 123
19784.89 126
19786.22 143
19787.55 156
19788.87 156
19790.20 154
19791.53 140
19792.86 124
19794.18 137
19795.51 134
19796.84 151
19798.16 141
19799.49 157
19800.82 131
19802.15 151
19803.47 128
19804.80 140
19806.13 151
19807.46 131
19808.78 122
19810.11 137
19811.44 145
19812.77 136
19814.09 146
19815.42 133
19816.75 135
19818.08 120
19819.41 132
19820.73 128
19822.06 142
19823.39 143
19824.72 149
19826.05 151
19827.37 137
19828.70 146
19830.03 149
19831.36 147
19832.69 128
19834.02 129
19835.34 124
19836.67 135
19838.00 136
19839.33 151
19840.66 121
19841.99 141
19843.32 119
19844.64 142
19845.97 143
19847.30 145
19848.63 141
19849.96 150
19851.29 135
19852.62 137
19853.95 129
19855.28 126
19856.60 142
19857.93 153
19859.26 145
19860.59 143
19861.92 150
19863.25 145
19864.58 141
19865.91 151
19867.24 136
19868.57 144
19869.90 148
19871.23 136
19872.56 151
19873.89 132
19875.22 158
19876.55 146
19877.88 127
19879.21 159
19880.54 162
19881.87 167
19883.20 140
19884.53 138
19885.86 150
19887.19 138
19888.52 168
19889.85 134
19891.18 152
19892.51 137
19893.84 136
19895.17 141
19896.50 139
19897.83 161
19899.16 168
19900.49 149
19901.82 137
19903.15 138
19904.48 145
19905.81 144
19907.15 153
19908.48 136
19909.81 147
19911.14 130
19912.47 148
19913.80 140
19915.13 130
19916.46 160
19917.79 147
19919.13 146
19920.46 157
19921.79 132
19923.12 157
19924.45 148
19925.78 151
19927.11 130
19928.45 129
19929.78 157
19931.11 149
19932.44 140
19933.77 126
19935.10 153
19936.44 147
19937.77 151
19939.10 144
19940.43 148
19941.76 136
19943.10 129
19944.43 120
19945.76 137
19947.09 128
19948.42 153
19949.76 159
19951.09 140
19952.42 134
19953.75 125
19955.09 166
19956.42 143
19957.75 164
19959.08 153
19960.42 147
19961.75 173
19963.08 153
19964.41 140
19965.75 162
19967.08 159
19968.41 148
19969.75 172
19971.08 156
19972.41 139
19973.74 143
19975.08 127
19976.41 144
19977.74 126
19979.08 155
19980.41 149
19981.74 141
19983.08 159
19984.41 170
19985.74 149
19987.08 140
19988.41 152
19989.75 149
19991.08 155
19992.41 157
19993.75 145
19995.08 153
19996.41 153
19997.75 141
19999.08 160
20000.42 154
20001.75 143
20003.08 136
20004.42 156
20005.75 151
20007.09 146
20008.42 131
20009.75 153
20011.09 140
20012.42 134
20013.76 155
20015.09 139
20016.43 151
20017.76 159
20019.10 184
20020.43 167
20021.76 162
20023.10 151
20024.43 158
20025.77 164
20027.10 145
20028.44 159
20029.77 160
20031.11 175
20032.44 166
20033.78 160
20035.11 165
20036.45 163
20037.78 139
20039.12 170
20040.46 169
20041.79 163
20043.13 155
20044.46 160
20045.80 172
20047.13 151
20048.47 159
20049.80 140
20051.14 164
20052.47 154
20053.81 190
20055.15 164
20056.48 151
20057.82 140
20059.15 163
20060.49 159
20061.83 141
20063.16 143
20064.50 146
20065.83 163
20067.17 165
20068.51 167
20069.84 176
20071.18 148
20072.52 151
20073.85 174
20075.19 160
20076.52 170
20077.86 147
20079.20 177
20080.53 152
20081.87 151
20083.21 157
20084.54 162
20085.88 148
20087.22 125
20088.56 170
20089.89 173
20091.23 170
20092.57 163
20093.90 162
20095.24 182
20096.58 168
20097.91 147
20099.25 147
20100.59 162
20101.93 149
20103.26 163
20104.60 148
20105.94 148
20107.28 155
20108.61 148
20109.95 151
20111.29 153
20112.63 161
20113.96 147
20115.30 157
20116.64 150
20117.98 143
20119.32 149
20120.65 145
20121.99 135
20123.33 150
20124.67 145
20126.01 157
