# Supplementary material for: MALDI-TOF MS typing enables the classification of brewing yeasts of the genus Saccharomyces to major beer styles
Source: PLoS One. 2017 Aug 9;12(8):e0181694. doi: 10.1371/journal.pone.0181694 (PMC5549903; doi:10.1371/journal.pone.0181694)
Supplement: S17 File — The directory includes 90 raw files and was zipped to “.zip”; the folder has three strains with 30 spectra per strain; S1 Text explains the raw files with an example and Table 1 represents the yeast strains used within the experiment. (ZIP) [file pone.0181694.s020.zip › 49-51/30811-PIBB121-Dias-Dias-Dias-YPG-18h-E-E_2016-10-03_5_0_F2_1.dat]

1998.43 2539
1998.85 2503
1999.27 2426
1999.69 2437
2000.11 2310
2000.54 2346
2000.96 2288
2001.38 2393
2001.80 2319
2002.23 2361
2002.65 2500
2003.07 2401
2003.49 2428
2003.92 2487
2004.34 2564
2004.76 2584
2005.18 2641
2005.61 2667
2006.03 2626
2006.45 2600
2006.87 2639
2007.30 2620
2007.72 2633
2008.14 2493
2008.57 2512
2008.99 2374
2009.41 2368
2009.84 2372
2010.26 2259
2010.68 2299
2011.11 2150
2011.53 2089
2011.95 2070
2012.38 2087
2012.80 2246
2013.22 2277
2013.65 2229
2014.07 2184
2014.49 2266
2014.92 2349
2015.34 2317
2015.77 2186
2016.19 2372
2016.61 2411
2017.04 2343
2017.46 2271
2017.89 2341
2018.31 2346
2018.73 2209
2019.16 2325
2019.58 2463
2020.01 2269
2020.43 2253
2020.85 2267
2021.28 2297
2021.70 2291
2022.13 2327
2022.55 2284
2022.98 2314
2023.40 2227
2023.83 2230
2024.25 2308
2024.68 2264
2025.10 2405
2025.53 2360
2025.95 2387
2026.38 2284
2026.80 2343
2027.23 2305
2027.65 2320
2028.08 2344
2028.50 2288
2028.93 2333
2029.35 2358
2029.78 2307
2030.20 2331
2030.63 2465
2031.05 2373
2031.48 2433
2031.90 2371
2032.33 2333
2032.75 2331
2033.18 2314
2033.61 2436
2034.03 2449
2034.46 2364
2034.88 2384
2035.31 2475
2035.74 2486
2036.16 2458
2036.59 2559
2037.01 2546
2037.44 2451
2037.87 2473
2038.29 2490
2038.72 2530
2039.14 2525
2039.57 2420
2040.00 2441
2040.42 2412
2040.85 2490
2041.28 2313
2041.70 2262
2042.13 2327
2042.56 2403
2042.98 2325
2043.41 2272
2043.84 2259
2044.26 2337
2044.69 2294
2045.12 2378
2045.54 2435
2045.97 2352
2046.40 2287
2046.82 2352
2047.25 2294
2047.68 2221
2048.11 2368
2048.53 2349
2048.96 2256
2049.39 2260
2049.82 2188
2050.24 2209
2050.67 2136
2051.10 2129
2051.53 2178
2051.95 2107
2052.38 2223
2052.81 2304
2053.24 2266
2053.66 2229
2054.09 2312
2054.52 2258
2054.95 2333
2055.38 2342
2055.80 2331
2056.23 2281
2056.66 2294
2057.09 2285
2057.52 2322
2057.94 2297
2058.37 2272
2058.80 2294
2059.23 2216
2059.66 2287
2060.09 2359
2060.51 2290
2060.94 2287
2061.37 2415
2061.80 2444
2062.23 2494
2062.66 2486
2063.09 2572
2063.52 2567
2063.94 2600
2064.37 2652
2064.80 2542
2065.23 2564
2065.66 2557
2066.09 2415
2066.52 2334
2066.95 2399
2067.38 2379
2067.81 2275
2068.24 2302
2068.66 2351
2069.09 2314
2069.52 2287
2069.95 2296
2070.38 2311
2070.81 2254
2071.24 2225
2071.67 2315
2072.10 2360
2072.53 2353
2072.96 2465
2073.39 2466
2073.82 2464
2074.25 2374
2074.68 2491
2075.11 2529
2075.54 2400
2075.97 2546
2076.40 2551
2076.83 2560
2077.26 2472
2077.69 2538
2078.12 2525
2078.55 2542
2078.98 2484
2079.41 2503
2079.84 2483
2080.27 2397
2080.70 2402
2081.14 2317
2081.57 2417
2082.00 2394
2082.43 2334
2082.86 2202
2083.29 2333
2083.72 2378
2084.15 2258
2084.58 2241
2085.01 2285
2085.44 2227
2085.88 2349
2086.31 2347
2086.74 2351
2087.17 2290
2087.60 2307
2088.03 2377
2088.46 2493
2088.89 2457
2089.33 2531
2089.76 2442
2090.19 2419
2090.62 2498
2091.05 2516
2091.48 2581
2091.92 2565
2092.35 2671
2092.78 2635
2093.21 2531
2093.64 2489
2094.07 2481
2094.51 2423
2094.94 2444
2095.37 2387
2095.80 2220
2096.24 2283
2096.67 2297
2097.10 2324
2097.53 2330
2097.96 2323
2098.40 2316
2098.83 2359
2099.26 2315
2099.69 2306
2100.13 2241
2100.56 2240
2100.99 2250
2101.43 2231
2101.86 2239
2102.29 2275
2102.72 2249
2103.16 2326
2103.59 2261
2104.02 2213
2104.46 2348
2104.89 2375
2105.32 2527
2105.76 2441
2106.19 2424
2106.62 2390
2107.05 2383
2107.49 2348
2107.92 2337
2108.36 2355
2108.79 2290
2109.22 2281
2109.66 2229
2110.09 2185
2110.52 2201
2110.96 2179
2111.39 2347
2111.82 2317
2112.26 2258
2112.69 2293
2113.13 2261
2113.56 2188
2113.99 2174
2114.43 2342
2114.86 2262
2115.30 2303
2115.73 2258
2116.16 2236
2116.60 2138
2117.03 2128
2117.47 2171
2117.90 2246
2118.34 2359
2118.77 2291
2119.21 2302
2119.64 2298
2120.07 2278
2120.51 2220
2120.94 2215
2121.38 2252
2121.81 2217
2122.25 2272
2122.68 2316
2123.12 2350
2123.55 2250
2123.99 2285
2124.42 2251
2124.86 2295
2125.29 2289
2125.73 2323
2126.16 2300
2126.60 2247
2127.04 2372
2127.47 2402
2127.91 2313
2128.34 2342
2128.78 2385
2129.21 2342
2129.65 2371
2130.08 2418
2130.52 2410
2130.96 2472
2131.39 2560
2131.83 2623
2132.26 2766
2132.70 2931
2133.14 3063
2133.57 3127
2134.01 3169
2134.44 3031
2134.88 3041
2135.32 3020
2135.75 3088
2136.19 2939
2136.62 2860
2137.06 2812
2137.50 2665
2137.93 2599
2138.37 2521
2138.81 2444
2139.24 2261
2139.68 2314
2140.12 2332
2140.55 2324
2140.99 2260
2141.43 2283
2141.86 2267
2142.30 2211
2142.74 2214
2143.18 2262
2143.61 2244
2144.05 2300
2144.49 2398
2144.92 2309
2145.36 2386
2145.80 2546
2146.24 2615
2146.67 2596
2147.11 2700
2147.55 2745
2147.99 2858
2148.42 2913
2148.86 2913
2149.30 2922
2149.74 2801
2150.17 2775
2150.61 2778
2151.05 2729
2151.49 2593
2151.92 2523
2152.36 2440
2152.80 2485
2153.24 2414
2153.68 2327
2154.11 2274
2154.55 2318
2154.99 2497
2155.43 2490
2155.87 2510
2156.31 2419
2156.74 2350
2157.18 2382
2157.62 2446
2158.06 2375
2158.50 2508
2158.94 2624
2159.38 2673
2159.81 2634
2160.25 2653
2160.69 2597
2161.13 2545
2161.57 2513
2162.01 2633
2162.45 2509
2162.89 2531
2163.33 2526
2163.76 2568
2164.20 2549
2164.64 2512
2165.08 2486
2165.52 2560
2165.96 2513
2166.40 2501
2166.84 2612
2167.28 2537
2167.72 2616
2168.16 2732
2168.60 2644
2169.04 2588
2169.48 2658
2169.92 2780
2170.36 2851
2170.80 2861
2171.24 2686
2171.68 2749
2172.12 2692
2172.56 2644
2173.00 2705
2173.44 2637
2173.88 2743
2174.32 2775
2174.76 2647
2175.20 2774
2175.64 2723
2176.08 2760
2176.52 2803
2176.96 2686
2177.40 2785
2177.84 2783
2178.28 2592
2178.72 2704
2179.16 2652
2179.60 2618
2180.04 2578
2180.48 2484
2180.92 2435
2181.37 2397
2181.81 2502
2182.25 2468
2182.69 2413
2183.13 2336
2183.57 2509
2184.01 2572
2184.45 2619
2184.89 2711
2185.34 2590
2185.78 2648
2186.22 2744
2186.66 2762
2187.10 2730
2187.54 2695
2187.98 2749
2188.43 2716
2188.87 2747
2189.31 2734
2189.75 2742
2190.19 2643
2190.63 2684
2191.08 2652
2191.52 2726
2191.96 2729
2192.40 2662
2192.84 2552
2193.29 2705
2193.73 2662
2194.17 2524
2194.61 2762
2195.05 2792
2195.50 2665
2195.94 2697
2196.38 2539
2196.82 2631
2197.27 2633
2197.71 2560
2198.15 2572
2198.59 2702
2199.04 2686
2199.48 2668
2199.92 2573
2200.37 2527
2200.81 2533
2201.25 2515
2201.69 2610
2202.14 2638
2202.58 2642
2203.02 2627
2203.47 2608
2203.91 2644
2204.35 2793
2204.80 2737
2205.24 2680
2205.68 2794
2206.13 2808
2206.57 2891
2207.01 2962
2207.46 2994
2207.90 2833
2208.34 2819
2208.79 2858
2209.23 2868
2209.67 2938
2210.12 2937
2210.56 2787
2211.01 2796
2211.45 2770
2211.89 2588
2212.34 2560
2212.78 2630
2213.23 2595
2213.67 2554
2214.11 2581
2214.56 2493
2215.00 2521
2215.45 2447
2215.89 2407
2216.34 2392
2216.78 2519
2217.22 2390
2217.67 2414
2218.11 2386
2218.56 2560
2219.00 2655
2219.45 2665
2219.89 2817
2220.34 2874
2220.78 2986
2221.23 2971
2221.67 3052
2222.12 3130
2222.56 3096
2223.01 3209
2223.45 3185
2223.90 3191
2224.34 3081
2224.79 3156
2225.23 3104
2225.68 3016
2226.12 2938
2226.57 2931
2227.01 2811
2227.46 2825
2227.91 2867
2228.35 2925
2228.80 2883
2229.24 3002
2229.69 3005
2230.13 3122
2230.58 3111
2231.03 3123
2231.47 3149
2231.92 3212
2232.36 3309
2232.81 3182
2233.26 3166
2233.70 3202
2234.15 3118
2234.59 3080
2235.04 3025
2235.49 3049
2235.93 3037
2236.38 2989
2236.83 3102
2237.27 3125
2237.72 2957
2238.17 2970
2238.61 2847
2239.06 2797
2239.51 2805
2239.95 2669
2240.40 2587
2240.85 2648
2241.29 2554
2241.74 2487
2242.19 2474
2242.63 2450
2243.08 2441
2243.53 2486
2243.98 2498
2244.42 2511
2244.87 2444
2245.32 2539
2245.76 2578
2246.21 2512
2246.66 2549
2247.11 2535
2247.55 2564
2248.00 2569
2248.45 2532
2248.90 2378
2249.35 2428
2249.79 2349
2250.24 2454
2250.69 2477
2251.14 2401
2251.58 2400
2252.03 2364
2252.48 2464
2252.93 2414
2253.38 2369
2253.82 2417
2254.27 2343
2254.72 2362
2255.17 2416
2255.62 2463
2256.07 2425
2256.51 2335
2256.96 2428
2257.41 2400
2257.86 2390
2258.31 2500
2258.76 2550
2259.21 2717
2259.65 2672
2260.10 2867
2260.55 2864
2261.00 2956
2261.45 2929
2261.90 2915
2262.35 2875
2262.80 2909
2263.25 2809
2263.69 2921
2264.14 2974
2264.59 2992
2265.04 2935
2265.49 2873
2265.94 2912
2266.39 2847
2266.84 2920
2267.29 2836
2267.74 2809
2268.19 2702
2268.64 2884
2269.09 2977
2269.54 2890
2269.99 2822
2270.44 2835
2270.89 2708
2271.34 2711
2271.79 2737
2272.24 2721
2272.69 2674
2273.14 2604
2273.59 2551
2274.04 2597
2274.49 2484
2274.94 2572
2275.39 2469
2275.84 2592
2276.29 2642
2276.74 2624
2277.19 2702
2277.64 2669
2278.09 2809
2278.54 2837
2278.99 2831
2279.44 2902
2279.89 2894
2280.34 2828
2280.79 2824
2281.25 2856
2281.70 2832
2282.15 2800
2282.60 2907
2283.05 2878
2283.50 2850
2283.95 2757
2284.40 2811
2284.85 2925
2285.31 3033
2285.76 3194
2286.21 3525
2286.66 3806
2287.11 4025
2287.56 4328
2288.01 4552
2288.47 4724
2288.92 4901
2289.37 4940
2289.82 4983
2290.27 5096
2290.72 5036
2291.18 5185
2291.63 5060
2292.08 4960
2292.53 4994
2292.98 4751
2293.44 4448
2293.89 4330
2294.34 4048
2294.79 4018
2295.24 3907
2295.70 3776
2296.15 3717
2296.60 3459
2297.05 3336
2297.51 3196
2297.96 3132
2298.41 3006
2298.86 2832
2299.32 2734
2299.77 2726
2300.22 2852
2300.67 2736
2301.13 2721
2301.58 2820
2302.03 2719
2302.49 2719
2302.94 2636
2303.39 2613
2303.85 2686
2304.30 2732
2304.75 2834
2305.20 2733
2305.66 2959
2306.11 3014
2306.56 3200
2307.02 3237
2307.47 3274
2307.93 3247
2308.38 3305
2308.83 3306
2309.29 3393
2309.74 3286
2310.19 3248
2310.65 3095
2311.10 3082
2311.55 3064
2312.01 2995
2312.46 2983
2312.92 3048
2313.37 3047
2313.82 2991
2314.28 3104
2314.73 3006
2315.19 3155
2315.64 3042
2316.10 3050
2316.55 3060
2317.00 3096
2317.46 3139
2317.91 3145
2318.37 3164
2318.82 3058
2319.28 3158
2319.73 3058
2320.19 3084
2320.64 3080
2321.10 3062
2321.55 2982
2322.01 2883
2322.46 2978
2322.92 3099
2323.37 3005
2323.83 2852
2324.28 2857
2324.74 2895
2325.19 2924
2325.65 2837
2326.10 3006
2326.56 3090
2327.01 3087
2327.47 3043
2327.92 3115
2328.38 3169
2328.83 3116
2329.29 3129
2329.74 3029
2330.20 2900
2330.66 3017
2331.11 3050
2331.57 2964
2332.02 3129
2332.48 2864
2332.94 2870
2333.39 2897
2333.85 2998
2334.30 2971
2334.76 2937
2335.22 2896
2335.67 2907
2336.13 2936
2336.58 2929
2337.04 3012
2337.50 3136
2337.95 3077
2338.41 3103
2338.87 3086
2339.32 3031
2339.78 3062
2340.24 2992
2340.69 3014
2341.15 2916
2341.61 2961
2342.06 3008
2342.52 2913
2342.98 2894
2343.43 3062
2343.89 3044
2344.35 2969
2344.81 3068
2345.26 3116
2345.72 3038
2346.18 2968
2346.63 2923
2347.09 3020
2347.55 2890
2348.01 2807
2348.46 2907
2348.92 2857
2349.38 2804
2349.84 2724
2350.29 2827
2350.75 2851
2351.21 2719
2351.67 2802
2352.13 2782
2352.58 2752
2353.04 2702
2353.50 2778
2353.96 2795
2354.41 2753
2354.87 2742
2355.33 2754
2355.79 2770
2356.25 2697
2356.71 2794
2357.16 2855
2357.62 2774
2358.08 2933
2358.54 3023
2359.00 3073
2359.46 3082
2359.91 3169
2360.37 3004
2360.83 3103
2361.29 3035
2361.75 2993
2362.21 3141
2362.67 3151
2363.13 3080
2363.58 3071
2364.04 3057
2364.50 3156
2364.96 3049
2365.42 3184
2365.88 2999
2366.34 2962
2366.80 2883
2367.26 2912
2367.72 2724
2368.18 2769
2368.64 2701
2369.10 2607
2369.55 2644
2370.01 2669
2370.47 2626
2370.93 2573
2371.39 2672
2371.85 2702
2372.31 2732
2372.77 2702
2373.23 2727
2373.69 2691
2374.15 2727
2374.61 2687
2375.07 2696
2375.53 2781
2375.99 2755
2376.45 2642
2376.91 2667
2377.37 2683
2377.83 2758
2378.29 2750
2378.75 2669
2379.21 2757
2379.68 2761
2380.14 2585
2380.60 2632
2381.06 2744
2381.52 2739
2381.98 2815
2382.44 2817
2382.90 2780
2383.36 2811
2383.82 2734
2384.28 2858
2384.74 2864
2385.20 2882
2385.67 2756
2386.13 2699
2386.59 2747
2387.05 2660
2387.51 2606
2387.97 2751
2388.43 2679
2388.89 2679
2389.36 2690
2389.82 2588
2390.28 2599
2390.74 2585
2391.20 2640
2391.66 2552
2392.13 2546
2392.59 2524
2393.05 2576
2393.51 2411
2393.97 2505
2394.43 2640
2394.90 2474
2395.36 2483
2395.82 2470
2396.28 2560
2396.74 2607
2397.21 2590
2397.67 2471
2398.13 2542
2398.59 2564
2399.06 2517
2399.52 2592
2399.98 2615
2400.44 2535
2400.91 2564
2401.37 2491
2401.83 2527
2402.29 2534
2402.76 2462
2403.22 2634
2403.68 2585
2404.14 2522
2404.61 2578
2405.07 2513
2405.53 2615
2406.00 2671
2406.46 2756
2406.92 2684
2407.39 2652
2407.85 2636
2408.31 2552
2408.78 2563
2409.24 2568
2409.70 2549
2410.17 2519
2410.63 2554
2411.09 2577
2411.56 2608
2412.02 2568
2412.48 2724
2412.95 2699
2413.41 2747
2413.87 2958
2414.34 3073
2414.80 3106
2415.27 3065
2415.73 3037
2416.19 3183
2416.66 3345
2417.12 3362
2417.59 3251
2418.05 3198
2418.51 3180
2418.98 3169
2419.44 3176
2419.91 3146
2420.37 3260
2420.84 3136
2421.30 3225
2421.77 3159
2422.23 3110
2422.69 3105
2423.16 3093
2423.62 3132
2424.09 3304
2424.55 3202
2425.02 3135
2425.48 3020
2425.95 2930
2426.41 2945
2426.88 2935
2427.34 2952
2427.81 2914
2428.27 2800
2428.74 2794
2429.20 2867
2429.67 2864
2430.13 2914
2430.60 2955
2431.07 2941
2431.53 2841
2432.00 2814
2432.46 2813
2432.93 2896
2433.39 2932
2433.86 2994
2434.32 3083
2434.79 3070
2435.26 3220
2435.72 3163
2436.19 3159
2436.65 3372
2437.12 3450
2437.59 3438
2438.05 3541
2438.52 3642
2438.98 3691
2439.45 3653
2439.92 3589
2440.38 3595
2440.85 3434
2441.32 3408
2441.78 3252
2442.25 3232
2442.72 3132
2443.18 3197
2443.65 2956
2444.12 2829
2444.58 2826
2445.05 2862
2445.52 2942
2445.98 2856
2446.45 2777
2446.92 2847
2447.38 2836
2447.85 2991
2448.32 2875
2448.78 2741
2449.25 2801
2449.72 2770
2450.19 2827
2450.65 2763
2451.12 2699
2451.59 2617
2452.06 2710
2452.52 2729
2452.99 2612
2453.46 2545
2453.93 2634
2454.39 2603
2454.86 2709
2455.33 2711
2455.80 2690
2456.26 2710
2456.73 2654
2457.20 2629
2457.67 2711
2458.14 2732
2458.60 2781
2459.07 2774
2459.54 2701
2460.01 2803
2460.48 2920
2460.95 2821
2461.41 2818
2461.88 2752
2462.35 2907
2462.82 2875
2463.29 2883
2463.76 2871
2464.22 2784
2464.69 2932
2465.16 2990
2465.63 2786
2466.10 2964
2466.57 3016
2467.04 2834
2467.51 2853
2467.97 2839
2468.44 2783
2468.91 2807
2469.38 2799
2469.85 2709
2470.32 2687
2470.79 2703
2471.26 2639
2471.73 2670
2472.20 2638
2472.67 2584
2473.14 2588
2473.61 2607
2474.07 2681
2474.54 2651
2475.01 2676
2475.48 2701
2475.95 2824
2476.42 2985
2476.89 2957
2477.36 3001
2477.83 3123
2478.30 3125
2478.77 3153
2479.24 3048
2479.71 3034
2480.18 3076
2480.65 3018
2481.12 2849
2481.59 2827
2482.06 2762
2482.53 2779
2483.00 2736
2483.47 2591
2483.95 2703
2484.42 2533
2484.89 2571
2485.36 2666
2485.83 2629
2486.30 2706
2486.77 2685
2487.24 2624
2487.71 2670
2488.18 2869
2488.65 2842
2489.12 2836
2489.59 2823
2490.07 3026
2490.54 3059
2491.01 2964
2491.48 2970
2491.95 3065
2492.42 3096
2492.89 3054
2493.36 2975
2493.84 2970
2494.31 3006
2494.78 3020
2495.25 2965
2495.72 2965
2496.19 2918
2496.66 2774
2497.14 2832
2497.61 2766
2498.08 2675
2498.55 2740
2499.02 2758
2499.50 2690
2499.97 2783
2500.44 2666
2500.91 2748
2501.38 2803
2501.86 2837
2502.33 2940
2502.80 2838
2503.27 2971
2503.74 2943
2504.22 2947
2504.69 2960
2505.16 3086
2505.63 3154
2506.11 3334
2506.58 3392
2507.05 3366
2507.52 3423
2508.00 3276
2508.47 3317
2508.94 3241
2509.42 3285
2509.89 3166
2510.36 3153
2510.83 3143
2511.31 3158
2511.78 3076
2512.25 2969
2512.73 3046
2513.20 2981
2513.67 2892
2514.15 2818
2514.62 2868
2515.09 2890
2515.57 2824
2516.04 2846
2516.51 2885
2516.99 2843
2517.46 2881
2517.94 2896
2518.41 2900
2518.88 2950
2519.36 2963
2519.83 2841
2520.30 2781
2520.78 2804
2521.25 2724
2521.73 2740
2522.20 2834
2522.67 2789
2523.15 2838
2523.62 2755
2524.10 2726
2524.57 2766
2525.05 2716
2525.52 2667
2525.99 2791
2526.47 2878
2526.94 2763
2527.42 2735
2527.89 2785
2528.37 2844
2528.84 2769
2529.32 2837
2529.79 2822
2530.27 2878
2530.74 2972
2531.22 2919
2531.69 2956
2532.17 2853
2532.64 2936
2533.12 3100
2533.59 3170
2534.07 3204
2534.54 3216
2535.02 3281
2535.49 3218
2535.97 3252
2536.44 3242
2536.92 3071
2537.39 3117
2537.87 3083
2538.34 3134
2538.82 3077
2539.30 2878
2539.77 3062
2540.25 3005
2540.72 2918
2541.20 2930
2541.68 2927
2542.15 2773
2542.63 2730
2543.10 2858
2543.58 2900
2544.06 2888
2544.53 2970
2545.01 3068
2545.48 3016
2545.96 2968
2546.44 3021
2546.91 3130
2547.39 3085
2547.87 3155
2548.34 3223
2548.82 3105
2549.30 3171
2549.77 3141
2550.25 3220
2550.73 3252
2551.20 3242
2551.68 3230
2552.16 3241
2552.63 3310
2553.11 3432
2553.59 3453
2554.06 3326
2554.54 3353
2555.02 3229
2555.50 3204
2555.97 3165
2556.45 3046
2556.93 3000
2557.40 3022
2557.88 2835
2558.36 2759
2558.84 2889
2559.31 2960
2559.79 2816
2560.27 2782
2560.75 2833
2561.23 2783
2561.70 2876
2562.18 2880
2562.66 2781
2563.14 2860
2563.61 2845
2564.09 2881
2564.57 2682
2565.05 2684
2565.53 2678
2566.00 2754
2566.48 2837
2566.96 2727
2567.44 2785
2567.92 2704
2568.40 2730
2568.87 2830
2569.35 2783
2569.83 2764
2570.31 2865
2570.79 2823
2571.27 2868
2571.75 2826
2572.22 2974
2572.70 2967
2573.18 2918
2573.66 2910
2574.14 3079
2574.62 3018
2575.10 2909
2575.58 2876
2576.06 2926
2576.54 2946
2577.01 2837
2577.49 2859
2577.97 2799
2578.45 2900
2578.93 2815
2579.41 2774
2579.89 2850
2580.37 2769
2580.85 2832
2581.33 2685
2581.81 2773
2582.29 2755
2582.77 2794
2583.25 2668
2583.73 2646
2584.21 2695
2584.69 2832
2585.17 2892
2585.65 2664
2586.13 2639
2586.61 2780
2587.09 2754
2587.57 2849
2588.05 2992
2588.53 3009
2589.01 2918
2589.49 3009
2589.97 2980
2590.45 2934
2590.93 3060
2591.41 3147
2591.89 3223
2592.37 3186
2592.85 3097
2593.33 3067
2593.81 3074
2594.30 3057
2594.78 3038
2595.26 2972
2595.74 2764
2596.22 2894
2596.70 2913
2597.18 2826
2597.66 2808
2598.14 2784
2598.62 2840
2599.11 2745
2599.59 2736
2600.07 2776
2600.55 2739
2601.03 2879
2601.51 2811
2601.99 2765
2602.48 2737
2602.96 2816
2603.44 2901
2603.92 2885
2604.40 2919
2604.88 2961
2605.37 3003
2605.85 3052
2606.33 3049
2606.81 3164
2607.29 3235
2607.78 3244
2608.26 3364
2608.74 3232
2609.22 3158
2609.70 3124
2610.19 3236
2610.67 3106
2611.15 3147
2611.63 3095
2612.12 3001
2612.60 2875
2613.08 2848
2613.56 2791
2614.05 2713
2614.53 2754
2615.01 2781
2615.49 2783
2615.98 2783
2616.46 2640
2616.94 2694
2617.43 2667
2617.91 2604
2618.39 2785
2618.87 2809
2619.36 2853
2619.84 2815
2620.32 2846
2620.81 2874
2621.29 2823
2621.77 2864
2622.26 2887
2622.74 2832
2623.22 2896
2623.71 2812
2624.19 2731
2624.67 2715
2625.16 2765
2625.64 2738
2626.13 2815
2626.61 2783
2627.09 2701
2627.58 2682
2628.06 2685
2628.55 2708
2629.03 2737
2629.51 2781
2630.00 2664
2630.48 2745
2630.97 2701
2631.45 2705
2631.93 2737
2632.42 2738
2632.90 2703
2633.39 2854
2633.87 2714
2634.36 2722
2634.84 2663
2635.33 2704
2635.81 2650
2636.29 2713
2636.78 2747
2637.26 2847
2637.75 2892
2638.23 2874
2638.72 2900
2639.20 2913
2639.69 2874
2640.17 2972
2640.66 2943
2641.14 2848
2641.63 2815
2642.11 2895
2642.60 2753
2643.08 2724
2643.57 2684
2644.05 2695
2644.54 2735
2645.03 2695
2645.51 2824
2646.00 2859
2646.48 2700
2646.97 2768
2647.45 2891
2647.94 2748
2648.43 2814
2648.91 2923
2649.40 2762
2649.88 2688
2650.37 2754
2650.85 2675
2651.34 2770
2651.83 2846
2652.31 2784
2652.80 2787
2653.29 2796
2653.77 2826
2654.26 2825
2654.74 2808
2655.23 2752
2655.72 2674
2656.20 2678
2656.69 2698
2657.18 2630
2657.66 2653
2658.15 2724
2658.64 2699
2659.12 2650
2659.61 2718
2660.10 2743
2660.58 2735
2661.07 2664
2661.56 2799
2662.05 2816
2662.53 2852
2663.02 2907
2663.51 2715
2663.99 2841
2664.48 2931
2664.97 2906
2665.46 2973
2665.94 2890
2666.43 2737
2666.92 2837
2667.41 2815
2667.89 2830
2668.38 3024
2668.87 3029
2669.36 2919
2669.84 2961
2670.33 3090
2670.82 3203
2671.31 3260
2671.80 3365
2672.28 3325
2672.77 3317
2673.26 3364
2673.75 3447
2674.24 3413
2674.72 3311
2675.21 3340
2675.70 3271
2676.19 3335
2676.68 3351
2677.17 3387
2677.65 3304
2678.14 3520
2678.63 3663
2679.12 3543
2679.61 3665
2680.10 3631
2680.59 3684
2681.07 3675
2681.56 3603
2682.05 3586
2682.54 3531
2683.03 3508
2683.52 3455
2684.01 3467
2684.50 3322
2684.99 3188
2685.47 3288
2685.96 3043
2686.45 2998
2686.94 3000
2687.43 2954
2687.92 2990
2688.41 2897
2688.90 2859
2689.39 2834
2689.88 2866
2690.37 2967
2690.86 3003
2691.35 2977
2691.84 2924
2692.33 2905
2692.82 3014
2693.31 2984
2693.80 2919
2694.29 3103
2694.78 3257
2695.27 3451
2695.76 3529
2696.25 3769
2696.74 4107
2697.23 4434
2697.72 4563
2698.21 4838
2698.70 4930
2699.19 5135
2699.68 5212
2700.17 5148
2700.66 4952
2701.15 4938
2701.64 4670
2702.13 4532
2702.62 4185
2703.11 3903
2703.61 3813
2704.10 3670
2704.59 3499
2705.08 3420
2705.57 3288
2706.06 3200
2706.55 2960
2707.04 2910
2707.53 2939
2708.02 2898
2708.52 2749
2709.01 2714
2709.50 2834
2709.99 2778
2710.48 2791
2710.97 2681
2711.46 2670
2711.96 2764
2712.45 2795
2712.94 2699
2713.43 2659
2713.92 2730
2714.41 2634
2714.91 2744
2715.40 2720
2715.89 2676
2716.38 2903
2716.87 2787
2717.37 2828
2717.86 2935
2718.35 2955
2718.84 2994
2719.33 2983
2719.83 2975
2720.32 2986
2720.81 3041
2721.30 3038
2721.80 3100
2722.29 3067
2722.78 3163
2723.27 3106
2723.77 2945
2724.26 2980
2724.75 2971
2725.24 2848
2725.74 2940
2726.23 2967
2726.72 2906
2727.22 2865
2727.71 2928
2728.20 2904
2728.70 2989
2729.19 2969
2729.68 2997
2730.18 2923
2730.67 2901
2731.16 3076
2731.65 3088
2732.15 3089
2732.64 3026
2733.14 3042
2733.63 3104
2734.12 3040
2734.62 2974
2735.11 3085
2735.60 3112
2736.10 2985
2736.59 3017
2737.08 3008
2737.58 3041
2738.07 2967
2738.57 2883
2739.06 2887
2739.55 2839
2740.05 2821
2740.54 2747
2741.04 2625
2741.53 2536
2742.03 2642
2742.52 2610
2743.01 2684
2743.51 2689
2744.00 2632
2744.50 2623
2744.99 2712
2745.49 2763
2745.98 2913
2746.48 2953
2746.97 2868
2747.47 2774
2747.96 2852
2748.46 2759
2748.95 2685
2749.45 2847
2749.94 2932
2750.44 2889
2750.93 2962
2751.43 2843
2751.92 2953
2752.42 2887
2752.91 2868
2753.41 2893
2753.90 3020
2754.40 2870
2754.89 2854
2755.39 2947
2755.88 2757
2756.38 2794
2756.87 2883
2757.37 2952
2757.87 2907
2758.36 2894
2758.86 2913
2759.35 2814
2759.85 2769
2760.35 2703
2760.84 2782
2761.34 2864
2761.83 2828
2762.33 2705
2762.83 2838
2763.32 2758
2763.82 2729
2764.31 2738
2764.81 2756
2765.31 2819
2765.80 2790
2766.30 2794
2766.80 2830
2767.29 2803
2767.79 2877
2768.29 2872
2768.78 2938
2769.28 2935
2769.78 3125
2770.27 3161
2770.77 3172
2771.27 3212
2771.76 3358
2772.26 3303
2772.76 3235
2773.26 3333
2773.75 3428
2774.25 3446
2774.75 3437
2775.24 3377
2775.74 3367
2776.24 3345
2776.74 3448
2777.23 3458
2777.73 3322
2778.23 3337
2778.73 3368
2779.22 3296
2779.72 3187
2780.22 3152
2780.72 3349
2781.21 3361
2781.71 3121
2782.21 3144
2782.71 3146
2783.21 3172
2783.70 3135
2784.20 3047
2784.70 3115
2785.20 3117
2785.70 3083
2786.20 3024
2786.69 2970
2787.19 3063
2787.69 3025
2788.19 2950
2788.69 3027
2789.19 2981
2789.68 3041
2790.18 3085
2790.68 3222
2791.18 3199
2791.68 3141
2792.18 3333
2792.68 3418
2793.18 3615
2793.67 3752
2794.17 3912
2794.67 3996
2795.17 4206
2795.67 4184
2796.17 4459
2796.67 4477
2797.17 4677
2797.67 4735
2798.17 4656
2798.67 4780
2799.17 4730
2799.66 4474
2800.16 4459
2800.66 4340
2801.16 4117
2801.66 4056
2802.16 3922
2802.66 3804
2803.16 3737
2803.66 3777
2804.16 3695
2804.66 3802
2805.16 4043
2805.66 4161
2806.16 4148
2806.66 4053
2807.16 4081
2807.66 4263
2808.16 4112
2808.66 4203
2809.16 4012
2809.66 3919
2810.16 3663
2810.66 3646
2811.16 3541
2811.66 3524
2812.17 3348
2812.67 3235
2813.17 3238
2813.67 3221
2814.17 3268
2814.67 3220
2815.17 3352
2815.67 3309
2816.17 3302
2816.67 3302
2817.17 3301
2817.67 3154
2818.18 3187
2818.68 3250
2819.18 3229
2819.68 3368
2820.18 3311
2820.68 3290
2821.18 3270
2821.68 3305
2822.19 3273
2822.69 3363
2823.19 3239
2823.69 3252
2824.19 3257
2824.69 3286
2825.20 3349
2825.70 3303
2826.20 3355
2826.70 3200
2827.20 3153
2827.70 3278
2828.21 3177
2828.71 3095
2829.21 3028
2829.71 3084
2830.22 3141
2830.72 3060
2831.22 3093
2831.72 3046
2832.22 3012
2832.73 2980
2833.23 3048
2833.73 3110
2834.23 3085
2834.74 3119
2835.24 3102
2835.74 2969
2836.24 3016
2836.75 3025
2837.25 3018
2837.75 2973
2838.26 3116
2838.76 3030
2839.26 3080
2839.76 3085
2840.27 2988
2840.77 2925
2841.27 2990
2841.78 2905
2842.28 2951
2842.78 3054
2843.29 3021
2843.79 3067
2844.29 3119
2844.80 3004
2845.30 3110
2845.80 3072
2846.31 3067
2846.81 3168
2847.32 3180
2847.82 3115
2848.32 3094
2848.83 3109
2849.33 3002
2849.83 3061
2850.34 2949
2850.84 2919
2851.35 2920
2851.85 3013
2852.35 2873
2852.86 2861
2853.36 2942
2853.87 2888
2854.37 2839
2854.88 3113
2855.38 3015
2855.88 2947
2856.39 3001
2856.89 2958
2857.40 3104
2857.90 3088
2858.41 3165
2858.91 3078
2859.42 3115
2859.92 3137
2860.43 3132
2860.93 3148
2861.44 2989
2861.94 2943
2862.45 2799
2862.95 2948
2863.46 2948
2863.96 2896
2864.47 3004
2864.97 2968
2865.48 3076
2865.98 3072
2866.49 3047
2866.99 2991
2867.50 3194
2868.00 3057
2868.51 3050
2869.02 2965
2869.52 3012
2870.03 3050
2870.53 2972
2871.04 3012
2871.54 3062
2872.05 3041
2872.56 2952
2873.06 2980
2873.57 3017
2874.07 2995
2874.58 2962
2875.09 2975
2875.59 3122
2876.10 3039
2876.61 3133
2877.11 3090
2877.62 3218
2878.12 3236
2878.63 3304
2879.14 3351
2879.64 3356
2880.15 3477
2880.66 3460
2881.16 3677
2881.67 3686
2882.18 4022
2882.68 4224
2883.19 4520
2883.70 5004
2884.20 5327
2884.71 5556
2885.22 5828
2885.73 5868
2886.23 6046
2886.74 6088
2887.25 5843
2887.75 5593
2888.26 5395
2888.77 5114
2889.28 4726
2889.78 4410
2890.29 4115
2890.80 3965
2891.31 3868
2891.81 3696
2892.32 3620
2892.83 3572
2893.34 3524
2893.84 3590
2894.35 3553
2894.86 3627
2895.37 3617
2895.88 3648
2896.38 3716
2896.89 3867
2897.40 4044
2897.91 4268
2898.42 4390
2898.92 4384
2899.43 4512
2899.94 4655
2900.45 4766
2900.96 4836
2901.47 4861
2901.98 5005
2902.48 4878
2902.99 4811
2903.50 4655
2904.01 4698
2904.52 4494
2905.03 4374
2905.54 4301
2906.04 4128
2906.55 4053
2907.06 3911
2907.57 3868
2908.08 3724
2908.59 3641
2909.10 3475
2909.61 3381
2910.12 3368
2910.63 3310
2911.14 3484
2911.64 3422
2912.15 3302
2912.66 3387
2913.17 3586
2913.68 3522
2914.19 3561
2914.70 3547
2915.21 3279
2915.72 3431
2916.23 3373
2916.74 3277
2917.25 3225
2917.76 3204
2918.27 3155
2918.78 3119
2919.29 3135
2919.80 3266
2920.31 3464
2920.82 3664
2921.33 3869
2921.84 4073
2922.35 4212
2922.86 4277
2923.37 4638
2923.88 4580
2924.39 4367
2924.90 4178
2925.41 4129
2925.92 4102
2926.44 3951
2926.95 3774
2927.46 3834
2927.97 3585
2928.48 3569
2928.99 3397
2929.50 3322
2930.01 3180
2930.52 3299
2931.03 3176
2931.54 3256
2932.05 3314
2932.57 3381
2933.08 3348
2933.59 3310
2934.10 3375
2934.61 3346
2935.12 3406
2935.63 3263
2936.15 3339
2936.66 3308
2937.17 3185
2937.68 3178
2938.19 3273
2938.70 3273
2939.22 3182
2939.73 3078
2940.24 3336
2940.75 3355
2941.26 3250
2941.77 3394
2942.29 3462
2942.80 3481
2943.31 3609
2943.82 3601
2944.34 3553
2944.85 3507
2945.36 3506
2945.87 3508
2946.38 3542
2946.90 3447
2947.41 3444
2947.92 3465
2948.43 3477
2948.95 3429
2949.46 3463
2949.97 3500
2950.48 3472
2951.00 3400
2951.51 3315
2952.02 3237
2952.54 3215
2953.05 3150
2953.56 3182
2954.08 3123
2954.59 3052
2955.10 2960
2955.61 3071
2956.13 3183
2956.64 3107
2957.15 3117
2957.67 3179
2958.18 3165
2958.69 3203
2959.21 3179
2959.72 3284
2960.23 3379
2960.75 3319
2961.26 3335
2961.78 3395
2962.29 3368
2962.80 3407
2963.32 3383
2963.83 3280
2964.35 3356
2964.86 3270
2965.37 3286
2965.89 3317
2966.40 3224
2966.92 3317
2967.43 3318
2967.94 3220
2968.46 3225
2968.97 3125
2969.49 3232
2970.00 3335
2970.52 3159
2971.03 3168
2971.54 3150
2972.06 3148
2972.57 3181
2973.09 3179
2973.60 3216
2974.12 3137
2974.63 3221
2975.15 3209
2975.66 3199
2976.18 3346
2976.69 3419
2977.21 3261
2977.72 3242
2978.24 3239
2978.75 3266
2979.27 3261
2979.78 3296
2980.30 3502
2980.81 3601
2981.33 3474
2981.84 3698
2982.36 3557
2982.88 3797
2983.39 3803
2983.91 3859
2984.42 3745
2984.94 3933
2985.45 3937
2985.97 3853
2986.49 3933
2987.00 3879
2987.52 3906
2988.03 3736
2988.55 3583
2989.07 3649
2989.58 3488
2990.10 3422
2990.61 3512
2991.13 3538
2991.65 3609
2992.16 3626
2992.68 3845
2993.20 3924
2993.71 3999
2994.23 4157
2994.75 4409
2995.26 4521
2995.78 4604
2996.30 4728
2996.81 4659
2997.33 4589
2997.85 4692
2998.36 4550
2998.88 4371
2999.40 4484
2999.91 4640
3000.43 4722
3000.95 4944
3001.46 5158
3001.98 5477
3002.50 5723
3003.02 5817
3003.53 6082
3004.05 6090
3004.57 5789
3005.09 5905
3005.60 5655
3006.12 5447
3006.64 5100
3007.16 4664
3007.67 4418
3008.19 4223
3008.71 3910
3009.23 3727
3009.74 3707
3010.26 3587
3010.78 3568
3011.30 3538
3011.82 3745
3012.33 3706
3012.85 3749
3013.37 3774
3013.89 3852
3014.41 3906
3014.93 4081
3015.44 4030
3015.96 4117
3016.48 4138
3017.00 4113
3017.52 4254
3018.04 4127
3018.55 4037
3019.07 3913
3019.59 3943
3020.11 3966
3020.63 4101
3021.15 4084
3021.67 3963
3022.19 4015
3022.71 4037
3023.22 4017
3023.74 4030
3024.26 4054
3024.78 3933
3025.30 3869
3025.82 3803
3026.34 3753
3026.86 3665
3027.38 3596
3027.90 3513
3028.42 3537
3028.94 3529
3029.46 3497
3029.98 3430
3030.49 3544
3031.01 3532
3031.53 3479
3032.05 3529
3032.57 3606
3033.09 3660
3033.61 3729
3034.13 3782
3034.65 3772
3035.17 3665
3035.69 3676
3036.21 3652
3036.73 3633
3037.25 3651
3037.77 3609
3038.29 3487
3038.81 3510
3039.34 3413
3039.86 3397
3040.38 3409
3040.90 3481
3041.42 3382
3041.94 3416
3042.46 3547
3042.98 3575
3043.50 3544
3044.02 3606
3044.54 3548
3045.06 3626
3045.58 3521
3046.10 3538
3046.63 3465
3047.15 3431
3047.67 3346
3048.19 3340
3048.71 3089
3049.23 3129
3049.75 3290
3050.27 3279
3050.79 3188
3051.32 3254
3051.84 3142
3052.36 3104
3052.88 3214
3053.40 3154
3053.92 3215
3054.45 3092
3054.97 3032
3055.49 3094
3056.01 3058
3056.53 3096
3057.05 3127
3057.58 3181
3058.10 3079
3058.62 3130
3059.14 3110
3059.66 3216
3060.19 3069
3060.71 3255
3061.23 3261
3061.75 3287
3062.28 3329
3062.80 3324
3063.32 3215
3063.84 3304
3064.37 3318
3064.89 3261
3065.41 3286
3065.93 3333
3066.46 3241
3066.98 3262
3067.50 3360
3068.02 3366
3068.55 3372
3069.07 3376
3069.59 3469
3070.12 3591
3070.64 3609
3071.16 3606
3071.69 3780
3072.21 3711
3072.73 3644
3073.26 3665
3073.78 3661
3074.30 3710
3074.83 3834
3075.35 3880
3075.87 3820
3076.40 3827
3076.92 3761
3077.44 3804
3077.97 3907
3078.49 4010
3079.01 4114
3079.54 4220
3080.06 4161
3080.59 4275
3081.11 4176
3081.63 4165
3082.16 4093
3082.68 4104
3083.21 3980
3083.73 3941
3084.25 3923
3084.78 3957
3085.30 3923
3085.83 3906
3086.35 3928
3086.88 3854
3087.40 3809
3087.93 3814
3088.45 3836
3088.97 3757
3089.50 3824
3090.02 3862
3090.55 3816
3091.07 3922
3091.60 4071
3092.12 4160
3092.65 4256
3093.17 4336
3093.70 4423
3094.22 4709
3094.75 4788
3095.27 4743
3095.80 5067
3096.32 5198
3096.85 5404
3097.37 5654
3097.90 5924
3098.43 6346
3098.95 7115
3099.48 8084
3100.00 9150
3100.53 9789
3101.05 10685
3101.58 11226
3102.10 11391
3102.63 11012
3103.16 10650
3103.68 10027
3104.21 9388
3104.73 8258
3105.26 7299
3105.79 6482
3106.31 5955
3106.84 5579
3107.36 5215
3107.89 4844
3108.42 4625
3108.94 4575
3109.47 4522
3110.00 4481
3110.52 4462
3111.05 4412
3111.57 4255
3112.10 4152
3112.63 4041
3113.15 3955
3113.68 3782
3114.21 3702
3114.74 3594
3115.26 3617
3115.79 3508
3116.32 3546
3116.84 3434
3117.37 3571
3117.90 3518
3118.42 3472
3118.95 3488
3119.48 3604
3120.01 3700
3120.53 3717
3121.06 3580
3121.59 3749
3122.11 3604
3122.64 3659
3123.17 3622
3123.70 3539
3124.22 3626
3124.75 3639
3125.28 3621
3125.81 3610
3126.34 3616
3126.86 3658
3127.39 3564
3127.92 3650
3128.45 3579
3128.98 3478
3129.50 3364
3130.03 3417
3130.56 3377
3131.09 3369
3131.62 3342
3132.14 3294
3132.67 3355
3133.20 3345
3133.73 3257
3134.26 3422
3134.79 3495
3135.31 3414
3135.84 3460
3136.37 3374
3136.90 3460
3137.43 3392
3137.96 3330
3138.49 3413
3139.02 3477
3139.54 3365
3140.07 3398
3140.60 3367
3141.13 3360
3141.66 3420
3142.19 3421
3142.72 3398
3143.25 3586
3143.78 3673
3144.31 3755
3144.84 3946
3145.37 3821
3145.89 3960
3146.42 4150
3146.95 3998
3147.48 3909
3148.01 3961
3148.54 3993
3149.07 4051
3149.60 3809
3150.13 3747
3150.66 3683
3151.19 3565
3151.72 3599
3152.25 3477
3152.78 3510
3153.31 3588
3153.84 3695
3154.37 3620
3154.90 3610
3155.43 3570
3155.96 3701
3156.49 3668
3157.02 3643
3157.55 3616
3158.08 3605
3158.61 3483
3159.14 3445
3159.68 3392
3160.21 3264
3160.74 3230
3161.27 3268
3161.80 3198
3162.33 3312
3162.86 3276
3163.39 3248
3163.92 3267
3164.45 3235
3164.98 3264
3165.51 3387
3166.05 3455
3166.58 3429
3167.11 3199
3167.64 3125
3168.17 3162
3168.70 3218
3169.23 3171
3169.76 3275
3170.30 3236
3170.83 3339
3171.36 3218
3171.89 3222
3172.42 3255
3172.95 3212
3173.49 3274
3174.02 3432
3174.55 3365
3175.08 3422
3175.61 3311
3176.15 3474
3176.68 3539
3177.21 3337
3177.74 3324
3178.27 3351
3178.81 3329
3179.34 3327
3179.87 3195
3180.40 3162
3180.93 3160
3181.47 3200
3182.00 3153
3182.53 3158
3183.06 3122
3183.60 3109
3184.13 2989
3184.66 3066
3185.20 2959
3185.73 3104
3186.26 3090
3186.79 3007
3187.33 3063
3187.86 3145
3188.39 3144
3188.93 3193
3189.46 3107
3189.99 3028
3190.52 3227
3191.06 3139
3191.59 3090
3192.12 3105
3192.66 3099
3193.19 3221
3193.72 3253
3194.26 3151
3194.79 3205
3195.33 3192
3195.86 3233
3196.39 3305
3196.93 3307
3197.46 3367
3197.99 3372
3198.53 3445
3199.06 3536
3199.60 3622
3200.13 3681
3200.66 3837
3201.20 3923
3201.73 3808
3202.27 3861
3202.80 3766
3203.33 3685
3203.87 3675
3204.40 3704
3204.94 3622
3205.47 3636
3206.01 3673
3206.54 3757
3207.07 3933
3207.61 4076
3208.14 4246
3208.68 4281
3209.21 4379
3209.75 4517
3210.28 4588
3210.82 4483
3211.35 4266
3211.89 4253
3212.42 4201
3212.96 4091
3213.49 3908
3214.03 3809
3214.56 3724
3215.10 3580
3215.63 3653
3216.17 3622
3216.70 3557
3217.24 3664
3217.78 3483
3218.31 3511
3218.85 3422
3219.38 3499
3219.92 3505
3220.45 3536
3220.99 3504
3221.52 3530
3222.06 3610
3222.60 3582
3223.13 3573
3223.67 3589
3224.20 3381
3224.74 3502
3225.28 3613
3225.81 3585
3226.35 3542
3226.88 3415
3227.42 3391
3227.96 3400
3228.49 3352
3229.03 3366
3229.57 3335
3230.10 3432
3230.64 3383
3231.18 3487
3231.71 3523
3232.25 3449
3232.79 3433
3233.32 3552
3233.86 3546
3234.40 3677
3234.93 3621
3235.47 3823
3236.01 3890
3236.54 3934
3237.08 3923
3237.62 3883
3238.15 3998
3238.69 4025
3239.23 4027
3239.77 4061
3240.30 3858
3240.84 3683
3241.38 3822
3241.92 3600
3242.45 3457
3242.99 3543
3243.53 3573
3244.07 3492
3244.60 3593
3245.14 3507
3245.68 3588
3246.22 3713
3246.75 3643
3247.29 3710
3247.83 3550
3248.37 3740
3248.91 3774
3249.44 3680
3249.98 3799
3250.52 3844
3251.06 3845
3251.60 3946
3252.14 4089
3252.67 4060
3253.21 4300
3253.75 4302
3254.29 4403
3254.83 4369
3255.37 4549
3255.90 4757
3256.44 5041
3256.98 5234
3257.52 5608
3258.06 5696
3258.60 6103
3259.14 6257
3259.68 6536
3260.21 6721
3260.75 6890
3261.29 6963
3261.83 7043
3262.37 6752
3262.91 6574
3263.45 6444
3263.99 6123
3264.53 5934
3265.07 5774
3265.61 5772
3266.15 5511
3266.69 5199
3267.23 4949
3267.76 4778
3268.30 4393
3268.84 4338
3269.38 4227
3269.92 4151
3270.46 4112
3271.00 4189
3271.54 4085
3272.08 4142
3272.62 4013
3273.16 3941
3273.70 4102
3274.24 4251
3274.78 4153
3275.32 4111
3275.86 4109
3276.40 4046
3276.94 4299
3277.48 4241
3278.03 4183
3278.57 4291
3279.11 4219
3279.65 4233
3280.19 4132
3280.73 3984
3281.27 4042
3281.81 4064
3282.35 3956
3282.89 4100
3283.43 4059
3283.97 3977
3284.51 3959
3285.05 3946
3285.60 3928
3286.14 3874
3286.68 4053
3287.22 3990
3287.76 4028
3288.30 3996
3288.84 4143
3289.38 4250
3289.93 4444
3290.47 4700
3291.01 4890
3291.55 4821
3292.09 5036
3292.63 5399
3293.18 5559
3293.72 5752
3294.26 5847
3294.80 5909
3295.34 5970
3295.88 6050
3296.43 5796
3296.97 5335
3297.51 5385
3298.05 5056
3298.59 4804
3299.14 4646
3299.68 4592
3300.22 4428
3300.76 4264
3301.31 4231
3301.85 4089
3302.39 4042
3302.93 4107
3303.48 4070
3304.02 4027
3304.56 4061
3305.10 4030
3305.65 3987
3306.19 4130
3306.73 4173
3307.27 4141
3307.82 4110
3308.36 4130
3308.90 4119
3309.45 4140
3309.99 4171
3310.53 4232
3311.07 4333
3311.62 4621
3312.16 4484
3312.70 4653
3313.25 5150
3313.79 5205
3314.33 5506
3314.88 5539
3315.42 5644
3315.97 5711
3316.51 5605
3317.05 5624
3317.60 5613
3318.14 5485
3318.68 5441
3319.23 5727
3319.77 5594
3320.32 5470
3320.86 5261
3321.40 5257
3321.95 5349
3322.49 5353
3323.04 5137
3323.58 5047
3324.12 4863
3324.67 4814
3325.21 4673
3325.76 4476
3326.30 4513
3326.85 4404
3327.39 4393
3327.93 4546
3328.48 4590
3329.02 4969
3329.57 5493
3330.11 5957
3330.66 6995
3331.20 7992
3331.75 9008
3332.29 10338
3332.84 11531
3333.38 12750
3333.93 13648
3334.47 13860
3335.02 14044
3335.56 14170
3336.11 13399
3336.65 12530
3337.20 11706
3337.74 10593
3338.29 9578
3338.83 8552
3339.38 7637
3339.92 6907
3340.47 6266
3341.02 5619
3341.56 5243
3342.11 4935
3342.65 4646
3343.20 4537
3343.74 4449
3344.29 4232
3344.84 4230
3345.38 4123
3345.93 4021
3346.47 4295
3347.02 4302
3347.57 4056
3348.11 3995
3348.66 4058
3349.21 4115
3349.75 4226
3350.30 4159
3350.84 4137
3351.39 4131
3351.94 4114
3352.48 4199
3353.03 4181
3353.58 4188
3354.12 4285
3354.67 4189
3355.22 4204
3355.76 4056
3356.31 4032
3356.86 4012
3357.40 3921
3357.95 3805
3358.50 3739
3359.05 3664
3359.59 3568
3360.14 3617
3360.69 3560
3361.23 3570
3361.78 3654
3362.33 3587
3362.88 3670
3363.42 3724
3363.97 3657
3364.52 3606
3365.07 3603
3365.61 3559
3366.16 3607
3366.71 3544
3367.26 3550
3367.80 3527
3368.35 3590
3368.90 3533
3369.45 3643
3370.00 3718
3370.54 3596
3371.09 3668
3371.64 3681
3372.19 3776
3372.74 3597
3373.28 3604
3373.83 3587
3374.38 3545
3374.93 3451
3375.48 3354
3376.03 3372
3376.57 3386
3377.12 3419
3377.67 3308
3378.22 3113
3378.77 3177
3379.32 3199
3379.87 3296
3380.42 3259
3380.96 3291
3381.51 3309
3382.06 3279
3382.61 3201
3383.16 3232
3383.71 3179
3384.26 3207
3384.81 3197
3385.36 3106
3385.91 3061
3386.45 3188
3387.00 3216
3387.55 3266
3388.10 3420
3388.65 3379
3389.20 3317
3389.75 3341
3390.30 3319
3390.85 3312
3391.40 3275
3391.95 3166
3392.50 3309
3393.05 3356
3393.60 3257
3394.15 3272
3394.70 3317
3395.25 3314
3395.80 3363
3396.35 3377
3396.90 3461
3397.45 3485
3398.00 3441
3398.55 3371
3399.10 3314
3399.65 3332
3400.20 3327
3400.75 3229
3401.30 3332
3401.85 3250
3402.40 3233
3402.95 3144
3403.50 3156
3404.06 3193
3404.61 3094
3405.16 3044
3405.71 3016
3406.26 3147
3406.81 3105
3407.36 3129
3407.91 3059
3408.46 3093
3409.01 3102
3409.56 3229
3410.12 3208
3410.67 3262
3411.22 3263
3411.77 3310
3412.32 3307
3412.87 3278
3413.42 3268
3413.98 3314
3414.53 3343
3415.08 3320
3415.63 3237
3416.18 3263
3416.73 3156
3417.29 3176
3417.84 3049
3418.39 3103
3418.94 3188
3419.49 3138
3420.05 3207
3420.60 3276
3421.15 3279
3421.70 3541
3422.25 3529
3422.81 3567
3423.36 3662
3423.91 3641
3424.46 3775
3425.01 3597
3425.57 3534
3426.12 3534
3426.67 3298
3427.23 3229
3427.78 3189
3428.33 3126
3428.88 3201
3429.44 3245
3429.99 3131
3430.54 3187
3431.09 3065
3431.65 3167
3432.20 3266
3432.75 3271
3433.31 3095
3433.86 3180
3434.41 3230
3434.97 3203
3435.52 3136
3436.07 3219
3436.63 3233
3437.18 3256
3437.73 3247
3438.29 3276
3438.84 3190
3439.39 3083
3439.95 3150
3440.50 3079
3441.05 3124
3441.61 3131
3442.16 3144
3442.72 3107
3443.27 3085
3443.82 3035
3444.38 3075
3444.93 3146
3445.48 3193
3446.04 3091
3446.59 3108
3447.15 3073
3447.70 2984
3448.26 3034
3448.81 2940
3449.36 2975
3449.92 2932
3450.47 3074
3451.03 2978
3451.58 2962
3452.14 2933
3452.69 2896
3453.25 2878
3453.80 2935
3454.36 2995
3454.91 3011
3455.47 3073
3456.02 3119
3456.58 3023
3457.13 3021
3457.69 3094
3458.24 3150
3458.80 3173
3459.35 3200
3459.91 3262
3460.46 3323
3461.02 3327
3461.57 3309
3462.13 3388
3462.68 3288
3463.24 3473
3463.79 3389
3464.35 3496
3464.90 3447
3465.46 3383
3466.02 3381
3466.57 3441
3467.13 3393
3467.68 3481
3468.24 3451
3468.80 3498
3469.35 3725
3469.91 3562
3470.46 3432
3471.02 3528
3471.58 3429
3472.13 3531
3472.69 3482
3473.24 3478
3473.80 3496
3474.36 3553
3474.91 3443
3475.47 3730
3476.03 3896
3476.58 3797
3477.14 3949
3477.70 4081
3478.25 4099
3478.81 4114
3479.37 3947
3479.92 4046
3480.48 4217
3481.04 4097
3481.59 4177
3482.15 4161
3482.71 4102
3483.26 4211
3483.82 4221
3484.38 4324
3484.94 4463
3485.49 4551
3486.05 4613
3486.61 4838
3487.17 5188
3487.72 5475
3488.28 5662
3488.84 6051
3489.40 6499
3489.95 6877
3490.51 6978
3491.07 7149
3491.63 7304
3492.18 7294
3492.74 7353
3493.30 6983
3493.86 6963
3494.42 6918
3494.97 6835
3495.53 6983
3496.09 7300
3496.65 7426
3497.21 7946
3497.76 8682
3498.32 8871
3498.88 9309
3499.44 9738
3500.00 10322
3500.56 11157
3501.11 12201
3501.67 13052
3502.23 14253
3502.79 15186
3503.35 16114
3503.91 16417
3504.47 16620
3505.03 16099
3505.58 15681
3506.14 14718
3506.70 13493
3507.26 12300
3507.82 10925
3508.38 9566
3508.94 8589
3509.50 7507
3510.06 6630
3510.62 6059
3511.17 5476
3511.73 5286
3512.29 5043
3512.85 4835
3513.41 4629
3513.97 4511
3514.53 4656
3515.09 4488
3515.65 4298
3516.21 4413
3516.77 4420
3517.33 4634
3517.89 4885
3518.45 5307
3519.01 5595
3519.57 5989
3520.13 6729
3520.69 7483
3521.25 7882
3521.81 8302
3522.37 8546
3522.93 8932
3523.49 8797
3524.05 8606
3524.61 8354
3525.17 7773
3525.73 7346
3526.29 6743
3526.85 6214
3527.41 5772
3527.97 5287
3528.54 4953
3529.10 4872
3529.66 4729
3530.22 4503
3530.78 4532
3531.34 4507
3531.90 4433
3532.46 4425
3533.02 4532
3533.58 4317
3534.14 4342
3534.71 4514
3535.27 4411
3535.83 4299
3536.39 4181
3536.95 3997
3537.51 3986
3538.07 4022
3538.64 3930
3539.20 3969
3539.76 3921
3540.32 3965
3540.88 4047
3541.44 4097
3542.00 3997
3542.57 4026
3543.13 3983
3543.69 4094
3544.25 4039
3544.81 4015
3545.38 3953
3545.94 4011
3546.50 3984
3547.06 4012
3547.62 3903
3548.19 4012
3548.75 4197
3549.31 4038
3549.87 3991
3550.44 4093
3551.00 4168
3551.56 4115
3552.12 3995
3552.69 3893
3553.25 3944
3553.81 3858
3554.37 3744
3554.94 3640
3555.50 3775
3556.06 3754
3556.63 3689
3557.19 3799
3557.75 3762
3558.31 3760
3558.88 3760
3559.44 3735
3560.00 3676
3560.57 3789
3561.13 3786
3561.69 3720
3562.26 3685
3562.82 3729
3563.38 3652
3563.95 3597
3564.51 3472
3565.07 3439
3565.64 3385
3566.20 3331
3566.77 3295
3567.33 3377
3567.89 3234
3568.46 3264
3569.02 3236
3569.59 3275
3570.15 3354
3570.71 3261
3571.28 3326
3571.84 3273
3572.41 3263
3572.97 3231
3573.53 3404
3574.10 3389
3574.66 3446
3575.23 3438
3575.79 3490
3576.36 3595
3576.92 3615
3577.48 3527
3578.05 3582
3578.61 3429
3579.18 3379
3579.74 3426
3580.31 3324
3580.87 3290
3581.44 3197
3582.00 3117
3582.57 3157
3583.13 3020
3583.70 2946
3584.26 3013
3584.83 3000
3585.39 2949
3585.96 3015
3586.52 2993
3587.09 2972
3587.65 3085
3588.22 3083
3588.79 3033
3589.35 3138
3589.92 3135
3590.48 3042
3591.05 3054
3591.61 3101
3592.18 2994
3592.74 3078
3593.31 3102
3593.88 3089
3594.44 3060
3595.01 3088
3595.57 3168
3596.14 3100
3596.71 3185
3597.27 3191
3597.84 3109
3598.40 3113
3598.97 3119
3599.54 3148
3600.10 3168
3600.67 3057
3601.24 3015
3601.80 3127
3602.37 3000
3602.94 3068
3603.50 3031
3604.07 3070
3604.64 2996
3605.20 2953
3605.77 2848
3606.34 2875
3606.90 2895
3607.47 2884
3608.04 2845
3608.60 2721
3609.17 2726
3609.74 2852
3610.30 2807
3610.87 2905
3611.44 2980
3612.01 3123
3612.57 3363
3613.14 3617
3613.71 3791
3614.28 4141
3614.84 4616
3615.41 4969
3615.98 5227
3616.55 5462
3617.11 5709
3617.68 5789
3618.25 5692
3618.82 5513
3619.39 5288
3619.95 4980
3620.52 4616
3621.09 4243
3621.66 3919
3622.23 3509
3622.79 3363
3623.36 3198
3623.93 3206
3624.50 3219
3625.07 3030
3625.63 3043
3626.20 2953
3626.77 3012
3627.34 2963
3627.91 2951
3628.48 3023
3629.05 3015
3629.61 3028
3630.18 3063
3630.75 3086
3631.32 3019
3631.89 3129
3632.46 3139
3633.03 3140
3633.60 3107
3634.16 3234
3634.73 3239
3635.30 3194
3635.87 3149
3636.44 3191
3637.01 3231
3637.58 3325
3638.15 3455
3638.72 3441
3639.29 3565
3639.86 3833
3640.43 3857
3641.00 3845
3641.57 3787
3642.14 3825
3642.71 3900
3643.27 3790
3643.84 3793
3644.41 3725
3644.98 3976
3645.55 3880
3646.12 3713
3646.69 3717
3647.26 3798
3647.83 3811
3648.40 3741
3648.97 3869
3649.54 3773
3650.12 3923
3650.69 4062
3651.26 4043
3651.83 4165
3652.40 4226
3652.97 4165
3653.54 4227
3654.11 4303
3654.68 4379
3655.25 4452
3655.82 4568
3656.39 4632
3656.96 4754
3657.53 4805
3658.10 4876
3658.67 5051
3659.25 4940
3659.82 4732
3660.39 4688
3660.96 4554
3661.53 4594
3662.10 4574
3662.67 4427
3663.24 4455
3663.81 4484
3664.39 4439
3664.96 4576
3665.53 4664
3666.10 4697
3666.67 4568
3667.24 4525
3667.81 4394
3668.39 4164
3668.96 4175
3669.53 4184
3670.10 3976
3670.67 3922
3671.25 3987
3671.82 4039
3672.39 4024
3672.96 4078
3673.53 4069
3674.11 3998
3674.68 3868
3675.25 3922
3675.82 3942
3676.39 3927
3676.97 3849
3677.54 3947
3678.11 3767
3678.68 3702
3679.26 3712
3679.83 3612
3680.40 3598
3680.97 3649
3681.55 3590
3682.12 3596
3682.69 3523
3683.27 3638
3683.84 3534
3684.41 3535
3684.98 3789
3685.56 3766
3686.13 3935
3686.70 4150
3687.28 4286
3687.85 4303
3688.42 4412
3689.00 4456
3689.57 4431
3690.14 4372
3690.72 4306
3691.29 4186
3691.86 4058
3692.44 3867
3693.01 3754
3693.58 3681
3694.16 3503
3694.73 3467
3695.31 3532
3695.88 3396
3696.45 3472
3697.03 3485
3697.60 3515
3698.18 3516
3698.75 3643
3699.32 3577
3699.90 3479
3700.47 3667
3701.05 3856
3701.62 3848
3702.19 3712
3702.77 3740
3703.34 3779
3703.92 3771
3704.49 3796
3705.07 3802
3705.64 3785
3706.22 3912
3706.79 4007
3707.37 4062
3707.94 3981
3708.51 4084
3709.09 4174
3709.66 3982
3710.24 3998
3710.81 3953
3711.39 3842
3711.96 3812
3712.54 3670
3713.11 3563
3713.69 3559
3714.27 3533
3714.84 3449
3715.42 3466
3715.99 3514
3716.57 3385
3717.14 3370
3717.72 3426
3718.29 3397
3718.87 3368
3719.44 3359
3720.02 3312
3720.60 3299
3721.17 3284
3721.75 3229
3722.32 3134
3722.90 3122
3723.47 3111
3724.05 3122
3724.63 3209
3725.20 3033
3725.78 3065
3726.36 3109
3726.93 3202
3727.51 3204
3728.08 3362
3728.66 3381
3729.24 3541
3729.81 3642
3730.39 3803
3730.97 3856
3731.54 3896
3732.12 4015
3732.70 3972
3733.27 3907
3733.85 3879
3734.43 3765
3735.00 3607
3735.58 3482
3736.16 3396
3736.73 3350
3737.31 3292
3737.89 3269
3738.47 3238
3739.04 3093
3739.62 3150
3740.20 3153
3740.77 3159
3741.35 3110
3741.93 2979
3742.51 3093
3743.08 3212
3743.66 3188
3744.24 3022
3744.82 3176
3745.39 3321
3745.97 3229
3746.55 3281
3747.13 3163
3747.71 3197
3748.28 3206
3748.86 3179
3749.44 3084
3750.02 3110
3750.59 3172
3751.17 3036
3751.75 2857
3752.33 2894
3752.91 2922
3753.49 2884
3754.06 2879
3754.64 2825
3755.22 2903
3755.80 2943
3756.38 2850
3756.96 2875
3757.53 2990
3758.11 3019
3758.69 3012
3759.27 3084
3759.85 3065
3760.43 3044
3761.01 3143
3761.59 3194
3762.17 3112
3762.74 3013
3763.32 2866
3763.90 2935
3764.48 2901
3765.06 2954
3765.64 2954
3766.22 2868
3766.80 2852
3767.38 2873
3767.96 2902
3768.54 2846
3769.12 2798
3769.70 2951
3770.27 2905
3770.85 2902
3771.43 2875
3772.01 2821
3772.59 2923
3773.17 2949
3773.75 2943
3774.33 2919
3774.91 2920
3775.49 3011
3776.07 2920
3776.65 2861
3777.23 2893
3777.81 2874
3778.39 2785
3778.97 2800
3779.55 2850
3780.13 2818
3780.71 2881
3781.29 2939
3781.88 2857
3782.46 2941
3783.04 2869
3783.62 2948
3784.20 2982
3784.78 2886
3785.36 2981
3785.94 3103
3786.52 3046
3787.10 2976
3787.68 3048
3788.26 2954
3788.84 2927
3789.43 2938
3790.01 2952
3790.59 3027
3791.17 2988
3791.75 3013
3792.33 3050
3792.91 3073
3793.49 3110
3794.08 3111
3794.66 3197
3795.24 3156
3795.82 3272
3796.40 3162
3796.98 3170
3797.56 3293
3798.15 3318
3798.73 3464
3799.31 3583
3799.89 3655
3800.47 3654
3801.06 3770
3801.64 3797
3802.22 3796
3802.80 3765
3803.38 3537
3803.97 3585
3804.55 3554
3805.13 3592
3805.71 3558
3806.29 3564
3806.88 3605
3807.46 3714
3808.04 3640
3808.62 3761
3809.21 3759
3809.79 3702
3810.37 3841
3810.95 3949
3811.54 4142
3812.12 4110
3812.70 4134
3813.29 4201
3813.87 4257
3814.45 4286
3815.03 4245
3815.62 4100
3816.20 3817
3816.78 3689
3817.37 3608
3817.95 3423
3818.53 3251
3819.12 3206
3819.70 3169
3820.28 3108
3820.87 3035
3821.45 2955
3822.03 2987
3822.62 2970
3823.20 2905
3823.78 3085
3824.37 3059
3824.95 2922
3825.54 2950
3826.12 3111
3826.70 3161
3827.29 3280
3827.87 3251
3828.46 3311
3829.04 3317
3829.62 3344
3830.21 3472
3830.79 3525
3831.38 3443
3831.96 3349
3832.54 3415
3833.13 3240
3833.71 3154
3834.30 3181
3834.88 3156
3835.47 3128
3836.05 3049
3836.64 3014
3837.22 3079
3837.81 3123
3838.39 3093
3838.98 2966
3839.56 2848
3840.15 2985
3840.73 2953
3841.31 2898
3841.90 2829
3842.49 2845
3843.07 2857
3843.66 2795
3844.24 2764
3844.83 2802
3845.41 2747
3846.00 2732
3846.58 2801
3847.17 2865
3847.75 2788
3848.34 2856
3848.92 2937
3849.51 2859
3850.10 2908
3850.68 3004
3851.27 3004
3851.85 3079
3852.44 3099
3853.02 3026
3853.61 2999
3854.20 3039
3854.78 3199
3855.37 3333
3855.95 3356
3856.54 3509
3857.13 3664
3857.71 3955
3858.30 4324
3858.89 4611
3859.47 4884
3860.06 5072
3860.64 5227
3861.23 5097
3861.82 5208
3862.40 5435
3862.99 5234
3863.58 5267
3864.16 5363
3864.75 5262
3865.34 5437
3865.92 5607
3866.51 5624
3867.10 5423
3867.69 5090
3868.27 5002
3868.86 4711
3869.45 4393
3870.03 4355
3870.62 4234
3871.21 4152
3871.80 4078
3872.38 3984
3872.97 4044
3873.56 3983
3874.15 4141
3874.73 4041
3875.32 3967
3875.91 3852
3876.50 3757
3877.08 3595
3877.67 3535
3878.26 3459
3878.85 3407
3879.43 3198
3880.02 3243
3880.61 3358
3881.20 3305
3881.79 3164
3882.37 3101
3882.96 3051
3883.55 3001
3884.14 3087
3884.73 3050
3885.32 3107
3885.90 3366
3886.49 3400
3887.08 3385
3887.67 3550
3888.26 3589
3888.85 3640
3889.44 3658
3890.02 3662
3890.61 3788
3891.20 3622
3891.79 3571
3892.38 3529
3892.97 3518
3893.56 3501
3894.15 3402
3894.74 3369
3895.32 3390
3895.91 3300
3896.50 3335
3897.09 3291
3897.68 3162
3898.27 3158
3898.86 3213
3899.45 3247
3900.04 3084
3900.63 3113
3901.22 3014
3901.81 2975
3902.40 3063
3902.99 3042
3903.58 2941
3904.17 2884
3904.76 2891
3905.35 2841
3905.94 2896
3906.53 2834
3907.12 2883
3907.71 2782
3908.30 2732
3908.89 2729
3909.48 2716
3910.07 2780
3910.66 2667
3911.25 2642
3911.84 2689
3912.43 2680
3913.02 2637
3913.61 2570
3914.20 2712
3914.79 2696
3915.38 2707
3915.97 2706
3916.56 2741
3917.15 2761
3917.74 2835
3918.33 2819
3918.92 2806
3919.52 2755
3920.11 2770
3920.70 2706
3921.29 2662
3921.88 2728
3922.47 2775
3923.06 2717
3923.65 2739
3924.24 2797
3924.84 2841
3925.43 2722
3926.02 2783
3926.61 2816
3927.20 2882
3927.79 2905
3928.38 2850
3928.98 2925
3929.57 2879
3930.16 2791
3930.75 2903
3931.34 2859
3931.93 2786
3932.53 2814
3933.12 2711
3933.71 2608
3934.30 2730
3934.89 2699
3935.49 2635
3936.08 2561
3936.67 2552
3937.26 2597
3937.86 2713
3938.45 2566
3939.04 2576
3939.63 2598
3940.23 2685
3940.82 2683
3941.41 2825
3942.00 2649
3942.60 2723
3943.19 2748
3943.78 2679
3944.37 2704
3944.97 2649
3945.56 2550
3946.15 2529
3946.75 2533
3947.34 2488
3947.93 2503
3948.52 2549
3949.12 2623
3949.71 2604
3950.30 2608
3950.90 2572
3951.49 2593
3952.08 2634
3952.68 2623
3953.27 2613
3953.86 2688
3954.46 2752
3955.05 2718
3955.65 2859
3956.24 2781
3956.83 2825
3957.43 2704
3958.02 2713
3958.61 2693
3959.21 2660
3959.80 2625
3960.40 2665
3960.99 2602
3961.58 2600
3962.18 2719
3962.77 2687
3963.37 2836
3963.96 2911
3964.55 2883
3965.15 2982
3965.74 3069
3966.34 3029
3966.93 2980
3967.53 3007
3968.12 2865
3968.72 2866
3969.31 2776
3969.91 2696
3970.50 2760
3971.10 2689
3971.69 2577
3972.28 2545
3972.88 2595
3973.47 2578
3974.07 2625
3974.66 2502
3975.26 2564
3975.85 2573
3976.45 2570
3977.05 2606
3977.64 2478
3978.24 2565
3978.83 2665
3979.43 2673
3980.02 2634
3980.62 2662
3981.21 2596
3981.81 2698
3982.40 2766
3983.00 2768
3983.60 2806
3984.19 2813
3984.79 2815
3985.38 2767
3985.98 2607
3986.58 2819
3987.17 2823
3987.77 2801
3988.36 2804
3988.96 2856
3989.56 2839
3990.15 2771
3990.75 2827
3991.34 2875
3991.94 2806
3992.54 2888
3993.13 2863
3993.73 2936
3994.33 3036
3994.92 2992
3995.52 3000
3996.12 2984
3996.71 2979
3997.31 3022
3997.91 2986
3998.50 2933
3999.10 2846
3999.70 2992
4000.29 3028
4000.89 2949
4001.49 2945
4002.09 2996
4002.68 2991
4003.28 3091
4003.88 3066
4004.47 3000
4005.07 3042
4005.67 3050
4006.27 3134
4006.86 3228
4007.46 3286
4008.06 3176
4008.66 3206
4009.25 3116
4009.85 3176
4010.45 3271
4011.05 3195
4011.64 3195
4012.24 3304
4012.84 3430
4013.44 3468
4014.04 3566
4014.63 3603
4015.23 3685
4015.83 3974
4016.43 3939
4017.03 3802
4017.63 3560
4018.22 3502
4018.82 3384
4019.42 3261
4020.02 3119
4020.62 3129
4021.22 3018
4021.81 2834
4022.41 2949
4023.01 2927
4023.61 2795
4024.21 2863
4024.81 2898
4025.41 2785
4026.01 2803
4026.60 2822
4027.20 2835
4027.80 2820
4028.40 2896
4029.00 2836
4029.60 2827
4030.20 2858
4030.80 2891
4031.40 2813
4032.00 2912
4032.60 2920
4033.20 2852
4033.80 2911
4034.39 2894
4034.99 2943
4035.59 2906
4036.19 2926
4036.79 2907
4037.39 2980
4037.99 2868
4038.59 2823
4039.19 2883
4039.79 2840
4040.39 2772
4040.99 2721
4041.59 2731
4042.19 2706
4042.79 2749
4043.39 2799
4043.99 2761
4044.59 2637
4045.19 2715
4045.79 2683
4046.39 2724
4046.99 2800
4047.60 2759
4048.20 2761
4048.80 2890
4049.40 2998
4050.00 2979
4050.60 2994
4051.20 2842
4051.80 2911
4052.40 2804
4053.00 2816
4053.60 2866
4054.20 2738
4054.80 2728
4055.41 2571
4056.01 2637
4056.61 2616
4057.21 2528
4057.81 2543
4058.41 2524
4059.01 2437
4059.61 2476
4060.22 2474
4060.82 2533
4061.42 2341
4062.02 2388
4062.62 2406
4063.22 2376
4063.82 2392
4064.43 2318
4065.03 2273
4065.63 2212
4066.23 2278
4066.83 2343
4067.44 2280
4068.04 2351
4068.64 2405
4069.24 2372
4069.84 2449
4070.45 2419
4071.05 2459
4071.65 2456
4072.25 2597
4072.86 2528
4073.46 2620
4074.06 2647
4074.66 2504
4075.27 2548
4075.87 2588
4076.47 2652
4077.07 2580
4077.68 2528
4078.28 2522
4078.88 2513
4079.48 2496
4080.09 2616
4080.69 2562
4081.29 2552
4081.90 2560
4082.50 2510
4083.10 2532
4083.71 2492
4084.31 2532
4084.91 2559
4085.52 2567
4086.12 2543
4086.72 2598
4087.33 2593
4087.93 2514
4088.53 2541
4089.14 2520
4089.74 2475
4090.34 2554
4090.95 2584
4091.55 2634
4092.15 2771
4092.76 2716
4093.36 2786
4093.97 2901
4094.57 2858
4095.17 2890
4095.78 2845
4096.38 2718
4096.99 2767
4097.59 2894
4098.19 2679
4098.80 2504
4099.40 2463
4100.01 2436
4100.61 2471
4101.22 2423
4101.82 2339
4102.43 2334
4103.03 2372
4103.63 2318
4104.24 2261
4104.84 2253
4105.45 2276
4106.05 2285
4106.66 2362
4107.26 2412
4107.87 2350
4108.47 2398
4109.08 2308
4109.68 2366
4110.29 2354
4110.89 2278
4111.50 2392
4112.10 2398
4112.71 2446
4113.31 2428
4113.92 2415
4114.53 2439
4115.13 2443
4115.74 2458
4116.34 2441
4116.95 2414
4117.55 2434
4118.16 2480
4118.76 2515
4119.37 2517
4119.98 2469
4120.58 2532
4121.19 2558
4121.79 2547
4122.40 2588
4123.01 2556
4123.61 2544
4124.22 2534
4124.82 2532
4125.43 2540
4126.04 2449
4126.64 2579
4127.25 2453
4127.86 2542
4128.46 2586
4129.07 2446
4129.68 2526
4130.28 2752
4130.89 2625
4131.50 2641
4132.10 2701
4132.71 2697
4133.32 2739
4133.92 2775
4134.53 2792
4135.14 2868
4135.74 3029
4136.35 3081
4136.96 3182
4137.56 3261
4138.17 3452
4138.78 3403
4139.39 3368
4139.99 3361
4140.60 3245
4141.21 3254
4141.82 3184
4142.42 3114
4143.03 3168
4143.64 3056
4144.25 2866
4144.85 2750
4145.46 2666
4146.07 2524
4146.68 2430
4147.28 2335
4147.89 2397
4148.50 2420
4149.11 2381
4149.72 2400
4150.32 2334
4150.93 2450
4151.54 2416
4152.15 2395
4152.76 2361
4153.37 2436
4153.97 2398
4154.58 2454
4155.19 2357
4155.80 2394
4156.41 2401
4157.02 2355
4157.62 2305
4158.23 2271
4158.84 2382
4159.45 2365
4160.06 2443
4160.67 2482
4161.28 2465
4161.89 2533
4162.49 2599
4163.10 2637
4163.71 2663
4164.32 2699
4164.93 2619
4165.54 2803
4166.15 2766
4166.76 2768
4167.37 2832
4167.98 2866
4168.59 2822
4169.20 2742
4169.81 2748
4170.42 2732
4171.02 2724
4171.63 2698
4172.24 2779
4172.85 2785
4173.46 2706
4174.07 2645
4174.68 2812
4175.29 2663
4175.90 2714
4176.51 2701
4177.12 2800
4177.73 2780
4178.34 2693
4178.95 2621
4179.56 2646
4180.17 2548
4180.78 2595
4181.39 2599
4182.00 2538
4182.61 2639
4183.23 2601
4183.84 2538
4184.45 2561
4185.06 2578
4185.67 2428
4186.28 2470
4186.89 2609
4187.50 2647
4188.11 2736
4188.72 2834
4189.33 2770
4189.94 2908
4190.55 2989
4191.17 3181
4191.78 3331
4192.39 3379
4193.00 3615
4193.61 3595
4194.22 3632
4194.83 3629
4195.44 3520
4196.06 3464
4196.67 3517
4197.28 3539
4197.89 3323
4198.50 3180
4199.11 3073
4199.72 2946
4200.34 2944
4200.95 2925
4201.56 2915
4202.17 2912
4202.78 2809
4203.40 2817
4204.01 2905
4204.62 2971
4205.23 2941
4205.84 2918
4206.46 2838
4207.07 2868
4207.68 2879
4208.29 2862
4208.90 2874
4209.52 2954
4210.13 2851
4210.74 2921
4211.35 2902
4211.97 2994
4212.58 2919
4213.19 2986
4213.80 3152
4214.42 3315
4215.03 3372
4215.64 3433
4216.26 3576
4216.87 3645
4217.48 3872
4218.09 4059
4218.71 4398
4219.32 4852
4219.93 5137
4220.55 5417
4221.16 5678
4221.77 5955
4222.39 6164
4223.00 6182
4223.61 6317
4224.23 6409
4224.84 6554
4225.45 6669
4226.07 6788
4226.68 6745
4227.30 6748
4227.91 6667
4228.52 6418
4229.14 6206
4229.75 5810
4230.36 5353
4230.98 4775
4231.59 4444
4232.21 4316
4232.82 3951
4233.43 3904
4234.05 3758
4234.66 3603
4235.28 3607
4235.89 3511
4236.51 3399
4237.12 3372
4237.73 3422
4238.35 3315
4238.96 3317
4239.58 3402
4240.19 3284
4240.81 3161
4241.42 3202
4242.04 3199
4242.65 3228
4243.27 3197
4243.88 3089
4244.50 3114
4245.11 3185
4245.73 3094
4246.34 3129
4246.96 3120
4247.57 3070
4248.19 3157
4248.80 3150
4249.42 3033
4250.03 2948
4250.65 2864
4251.26 2987
4251.88 2913
4252.49 2929
4253.11 3006
4253.72 2993
4254.34 2993
4254.96 2901
4255.57 2847
4256.19 2898
4256.80 2939
4257.42 2904
4258.03 3011
4258.65 3012
4259.27 2953
4259.88 2933
4260.50 2916
4261.12 2955
4261.73 2925
4262.35 2834
4262.96 2956
4263.58 3026
4264.20 3039
4264.81 3046
4265.43 3002
4266.05 3020
4266.66 3118
4267.28 3098
4267.90 3098
4268.51 3072
4269.13 3092
4269.75 3010
4270.36 3048
4270.98 3040
4271.60 2973
4272.21 2852
4272.83 2970
4273.45 2943
4274.06 3012
4274.68 2982
4275.30 3020
4275.92 3034
4276.53 3042
4277.15 3073
4277.77 2949
4278.38 2977
4279.00 2800
4279.62 2745
4280.24 2721
4280.85 2686
4281.47 2761
4282.09 2675
4282.71 2614
4283.32 2569
4283.94 2632
4284.56 2576
4285.18 2630
4285.80 2635
4286.41 2615
4287.03 2595
4287.65 2609
4288.27 2558
4288.89 2572
4289.50 2425
4290.12 2499
4290.74 2524
4291.36 2494
4291.98 2436
4292.60 2512
4293.21 2597
4293.83 2494
4294.45 2448
4295.07 2462
4295.69 2577
4296.31 2693
4296.93 2677
4297.54 2621
4298.16 2720
4298.78 2729
4299.40 2702
4300.02 2781
4300.64 2772
4301.26 2688
4301.88 2876
4302.50 2781
4303.12 2727
4303.73 2785
4304.35 2860
4304.97 2958
4305.59 2961
4306.21 2868
4306.83 2850
4307.45 2861
4308.07 2935
4308.69 2894
4309.31 2868
4309.93 2861
4310.55 2860
4311.17 2815
4311.79 2849
4312.41 2855
4313.03 2801
4313.65 2819
4314.27 2762
4314.89 2815
4315.51 2731
4316.13 2675
4316.75 2731
4317.37 2782
4317.99 2716
4318.61 2760
4319.23 2909
4319.85 2864
4320.47 2830
4321.09 2864
4321.71 3039
4322.33 3119
4322.95 3213
4323.57 3196
4324.19 3278
4324.81 3269
4325.43 3164
4326.05 3120
4326.68 3047
4327.30 3033
4327.92 2916
4328.54 2838
4329.16 2832
4329.78 2858
4330.40 2766
4331.02 2774
4331.64 2775
4332.26 2854
4332.89 2729
4333.51 2820
4334.13 2860
4334.75 2873
4335.37 2958
4335.99 2898
4336.61 2926
4337.24 3035
4337.86 2980
4338.48 3004
4339.10 3076
4339.72 2862
4340.34 3022
4340.97 3125
4341.59 3197
4342.21 3277
4342.83 3412
4343.45 3534
4344.08 3836
4344.70 3959
4345.32 4143
4345.94 4315
4346.57 4424
4347.19 4411
4347.81 4086
4348.43 3984
4349.05 3826
4349.68 3575
4350.30 3426
4350.92 3176
4351.54 3057
4352.17 3122
4352.79 3060
4353.41 2981
4354.04 2979
4354.66 2976
4355.28 2959
4355.90 2908
4356.53 2931
4357.15 2886
4357.77 2990
4358.40 3024
4359.02 2982
4359.64 3060
4360.27 3017
4360.89 3167
4361.51 3084
4362.14 3060
4362.76 3003
4363.38 3088
4364.01 3203
4364.63 3095
4365.25 3191
4365.88 3163
4366.50 3187
4367.12 3258
4367.75 3218
4368.37 3232
4369.00 3178
4369.62 3141
4370.24 3204
4370.87 3287
4371.49 3247
4372.12 3174
4372.74 3257
4373.36 3210
4373.99 3358
4374.61 3439
4375.24 3630
4375.86 3586
4376.49 3723
4377.11 3768
4377.73 3843
4378.36 3950
4378.98 4164
4379.61 4279
4380.23 4371
4380.86 4439
4381.48 4603
4382.11 4694
4382.73 4670
4383.36 4674
4383.98 5032
4384.61 5381
4385.23 5799
4385.86 6320
4386.48 7010
4387.11 7791
4387.73 8765
4388.36 9538
4388.98 9843
4389.61 10146
4390.23 10047
4390.86 9384
4391.48 8616
4392.11 8063
4392.74 7201
4393.36 6689
4393.99 6141
4394.61 6004
4395.24 6063
4395.86 5847
4396.49 5970
4397.12 5913
4397.74 5799
4398.37 5656
4398.99 5410
4399.62 5264
4400.25 5226
4400.87 5029
4401.50 4725
4402.12 4682
4402.75 4541
4403.38 4449
4404.00 4524
4404.63 4469
4405.26 4361
4405.88 4380
4406.51 4407
4407.14 4293
4407.76 4307
4408.39 4158
4409.02 4159
4409.64 4006
4410.27 3828
4410.90 3759
4411.52 3688
4412.15 3667
4412.78 3606
4413.40 3481
4414.03 3395
4414.66 3395
4415.29 3336
4415.91 3274
4416.54 3275
4417.17 3188
4417.79 3131
4418.42 3143
4419.05 3058
4419.68 3103
4420.30 3099
4420.93 3106
4421.56 3090
4422.19 3072
4422.81 3052
4423.44 2989
4424.07 2903
4424.70 2971
4425.33 2874
4425.95 2836
4426.58 2825
4427.21 2840
4427.84 2882
4428.47 2770
4429.09 2803
4429.72 2735
4430.35 2793
4430.98 2763
4431.61 2781
4432.23 2710
4432.86 2774
4433.49 2868
4434.12 2696
4434.75 2770
4435.38 2843
4436.01 2807
4436.63 2766
4437.26 2741
4437.89 2775
4438.52 2734
4439.15 2728
4439.78 2785
4440.41 2707
4441.04 2700
4441.67 2724
4442.29 2572
4442.92 2656
4443.55 2730
4444.18 2666
4444.81 2682
4445.44 2595
4446.07 2645
4446.70 2658
4447.33 2652
4447.96 2698
4448.59 2579
4449.22 2613
4449.85 2588
4450.48 2495
4451.11 2537
4451.74 2553
4452.37 2578
4453.00 2645
4453.63 2600
4454.26 2479
4454.89 2484
4455.52 2440
4456.15 2476
4456.78 2394
4457.41 2467
4458.04 2429
4458.67 2437
4459.30 2438
4459.93 2509
4460.56 2379
4461.19 2469
4461.82 2436
4462.45 2482
4463.08 2463
4463.71 2443
4464.34 2307
4464.97 2313
4465.60 2413
4466.23 2315
4466.86 2358
4467.49 2309
4468.12 2348
4468.76 2371
4469.39 2332
4470.02 2336
4470.65 2319
4471.28 2296
4471.91 2333
4472.54 2363
4473.17 2420
4473.80 2421
4474.44 2453
4475.07 2488
4475.70 2484
4476.33 2375
4476.96 2348
4477.59 2342
4478.22 2361
4478.86 2378
4479.49 2423
4480.12 2415
4480.75 2452
4481.38 2486
4482.02 2609
4482.65 2598
4483.28 2644
4483.91 2587
4484.54 2546
4485.18 2433
4485.81 2396
4486.44 2498
4487.07 2478
4487.70 2471
4488.34 2375
4488.97 2366
4489.60 2417
4490.23 2378
4490.87 2378
4491.50 2372
4492.13 2356
4492.76 2337
4493.40 2364
4494.03 2320
4494.66 2394
4495.30 2352
4495.93 2359
4496.56 2392
4497.19 2423
4497.83 2381
4498.46 2395
4499.09 2457
4499.73 2404
4500.36 2487
4500.99 2528
4501.63 2484
4502.26 2603
4502.89 2554
4503.53 2484
4504.16 2445
4504.79 2373
4505.43 2327
4506.06 2337
4506.69 2402
4507.33 2359
4507.96 2358
4508.59 2360
4509.23 2380
4509.86 2338
4510.50 2461
4511.13 2475
4511.76 2512
4512.40 2527
4513.03 2484
4513.67 2482
4514.30 2469
4514.93 2490
4515.57 2360
4516.20 2315
4516.84 2267
4517.47 2366
4518.11 2361
4518.74 2331
4519.37 2350
4520.01 2389
4520.64 2425
4521.28 2494
4521.91 2534
4522.55 2524
4523.18 2522
4523.82 2665
4524.45 2740
4525.09 2865
4525.72 3152
4526.36 3403
4526.99 3681
4527.63 4111
4528.26 4658
4528.90 5243
4529.53 5670
4530.17 5996
4530.80 6291
4531.44 6270
4532.07 6137
4532.71 5984
4533.34 5549
4533.98 4995
4534.62 4555
4535.25 4101
4535.89 3704
4536.52 3317
4537.16 3085
4537.79 2898
4538.43 2739
4539.07 2594
4539.70 2509
4540.34 2416
4540.97 2449
4541.61 2386
4542.25 2259
4542.88 2356
4543.52 2363
4544.15 2361
4544.79 2320
4545.43 2205
4546.06 2252
4546.70 2254
4547.34 2190
4547.97 2251
4548.61 2183
4549.25 2191
4549.88 2303
4550.52 2374
4551.16 2429
4551.79 2367
4552.43 2448
4553.07 2467
4553.70 2539
4554.34 2464
4554.98 2442
4555.61 2523
4556.25 2441
4556.89 2419
4557.53 2470
4558.16 2507
4558.80 2470
4559.44 2438
4560.07 2471
4560.71 2434
4561.35 2416
4561.99 2464
4562.62 2435
4563.26 2526
4563.90 2467
4564.54 2535
4565.18 2547
4565.81 2692
4566.45 2778
4567.09 2768
4567.73 2796
4568.36 2869
4569.00 2837
4569.64 2781
4570.28 2842
4570.92 2788
4571.55 2726
4572.19 2694
4572.83 2623
4573.47 2696
4574.11 2543
4574.75 2525
4575.38 2446
4576.02 2362
4576.66 2347
4577.30 2260
4577.94 2231
4578.58 2300
4579.22 2332
4579.85 2238
4580.49 2317
4581.13 2256
4581.77 2263
4582.41 2284
4583.05 2321
4583.69 2280
4584.33 2277
4584.97 2276
4585.61 2266
4586.24 2276
4586.88 2270
4587.52 2201
4588.16 2278
4588.80 2254
4589.44 2264
4590.08 2273
4590.72 2313
4591.36 2306
4592.00 2262
4592.64 2321
4593.28 2249
4593.92 2238
4594.56 2257
4595.20 2156
4595.84 2146
4596.48 2198
4597.12 2341
4597.76 2332
4598.40 2256
4599.04 2266
4599.68 2250
4600.32 2280
4600.96 2344
4601.60 2385
4602.24 2364
4602.88 2454
4603.52 2472
4604.16 2517
4604.80 2441
4605.44 2440
4606.08 2448
4606.72 2441
4607.36 2461
4608.00 2514
4608.64 2496
4609.28 2469
4609.93 2376
4610.57 2360
4611.21 2358
4611.85 2430
4612.49 2390
4613.13 2331
4613.77 2194
4614.41 2231
4615.05 2259
4615.69 2242
4616.34 2203
4616.98 2161
4617.62 2289
4618.26 2257
4618.90 2155
4619.54 2225
4620.18 2165
4620.83 2107
4621.47 2230
4622.11 2197
4622.75 2245
4623.39 2194
4624.03 2279
4624.68 2212
4625.32 2177
4625.96 2151
4626.60 2290
4627.24 2229
4627.89 2226
4628.53 2286
4629.17 2256
4629.81 2325
4630.45 2394
4631.10 2406
4631.74 2443
4632.38 2477
4633.02 2382
4633.67 2471
4634.31 2412
4634.95 2507
4635.59 2536
4636.24 2629
4636.88 2608
4637.52 2599
4638.17 2609
4638.81 2630
4639.45 2666
4640.09 2613
4640.74 2553
4641.38 2508
4642.02 2463
4642.67 2439
4643.31 2375
4643.95 2416
4644.60 2488
4645.24 2453
4645.88 2421
4646.53 2439
4647.17 2581
4647.81 2715
4648.46 2936
4649.10 3027
4649.74 3353
4650.39 3680
4651.03 3762
4651.67 3724
4652.32 3916
4652.96 3846
4653.61 3721
4654.25 3561
4654.89 3406
4655.54 3274
4656.18 3036
4656.83 2838
4657.47 2599
4658.11 2538
4658.76 2468
4659.40 2489
4660.05 2325
4660.69 2360
4661.33 2356
4661.98 2251
4662.62 2215
4663.27 2185
4663.91 2289
4664.56 2312
4665.20 2166
4665.85 2133
4666.49 2005
4667.14 2024
4667.78 2030
4668.43 2026
4669.07 2067
4669.72 2108
4670.36 2081
4671.01 2045
4671.65 2075
4672.30 2109
4672.94 2101
4673.59 2137
4674.23 2040
4674.88 2110
4675.52 2078
4676.17 2146
4676.81 2212
4677.46 2262
4678.10 2264
4678.75 2271
4679.40 2263
4680.04 2337
4680.69 2302
4681.33 2293
4681.98 2264
4682.62 2272
4683.27 2279
4683.92 2265
4684.56 2214
4685.21 2257
4685.85 2257
4686.50 2247
4687.15 2272
4687.79 2195
4688.44 2231
4689.09 2222
4689.73 2232
4690.38 2287
4691.02 2266
4691.67 2119
4692.32 2216
4692.96 2249
4693.61 2299
4694.26 2240
4694.90 2280
4695.55 2331
4696.20 2368
4696.84 2449
4697.49 2410
4698.14 2385
4698.78 2442
4699.43 2415
4700.08 2414
4700.73 2307
4701.37 2335
4702.02 2310
4702.67 2276
4703.31 2251
4703.96 2182
4704.61 2212
4705.26 2252
4705.90 2298
4706.55 2171
4707.20 2216
4707.85 2260
4708.49 2264
4709.14 2251
4709.79 2234
4710.44 2244
4711.09 2310
4711.73 2253
4712.38 2265
4713.03 2184
4713.68 2228
4714.33 2292
4714.97 2250
4715.62 2263
4716.27 2354
4716.92 2328
4717.57 2343
4718.21 2377
4718.86 2461
4719.51 2383
4720.16 2461
4720.81 2388
4721.46 2362
4722.11 2516
4722.75 2509
4723.40 2546
4724.05 2482
4724.70 2519
4725.35 2435
4726.00 2520
4726.65 2474
4727.30 2639
4727.94 2591
4728.59 2511
4729.24 2410
4729.89 2360
4730.54 2346
4731.19 2394
4731.84 2277
4732.49 2221
4733.14 2295
4733.79 2322
4734.44 2306
4735.09 2339
4735.74 2335
4736.38 2335
4737.03 2347
4737.68 2408
4738.33 2456
4738.98 2524
4739.63 2511
4740.28 2543
4740.93 2546
4741.58 2511
4742.23 2423
4742.88 2452
4743.53 2438
4744.18 2374
4744.83 2340
4745.48 2476
4746.13 2496
4746.78 2495
4747.43 2523
4748.08 2671
4748.73 2581
4749.39 2677
4750.04 2712
4750.69 2733
4751.34 2771
4751.99 2752
4752.64 2796
4753.29 2755
4753.94 2755
4754.59 2732
4755.24 2698
4755.89 2618
4756.54 2610
4757.19 2599
4757.84 2536
4758.50 2543
4759.15 2392
4759.80 2487
4760.45 2451
4761.10 2425
4761.75 2358
4762.40 2374
4763.05 2421
4763.71 2433
4764.36 2548
4765.01 2541
4765.66 2622
4766.31 2692
4766.96 2751
4767.62 2752
4768.27 2694
4768.92 2647
4769.57 2507
4770.22 2504
4770.87 2509
4771.53 2423
4772.18 2384
4772.83 2348
4773.48 2317
4774.13 2340
4774.79 2277
4775.44 2344
4776.09 2392
4776.74 2438
4777.40 2473
4778.05 2510
4778.70 2569
4779.35 2650
4780.01 2633
4780.66 2460
4781.31 2497
4781.96 2472
4782.62 2440
4783.27 2348
4783.92 2251
4784.57 2317
4785.23 2257
4785.88 2261
4786.53 2298
4787.19 2254
4787.84 2136
4788.49 2242
4789.15 2217
4789.80 2319
4790.45 2252
4791.11 2196
4791.76 2225
4792.41 2281
4793.07 2157
4793.72 2177
4794.37 2216
4795.03 2305
4795.68 2287
4796.33 2182
4796.99 2129
4797.64 2161
4798.29 2193
4798.95 2193
4799.60 2194
4800.26 2113
4800.91 2186
4801.56 2192
4802.22 2220
4802.87 2126
4803.53 2171
4804.18 2143
4804.83 2194
4805.49 2249
4806.14 2133
4806.80 2152
4807.45 2135
4808.11 2150
4808.76 2174
4809.42 2096
4810.07 2145
4810.72 2212
4811.38 2161
4812.03 2140
4812.69 2189
4813.34 2212
4814.00 2295
4814.65 2343
4815.31 2293
4815.96 2317
4816.62 2500
4817.27 2518
4817.93 2519
4818.58 2533
4819.24 2552
4819.89 2607
4820.55 2668
4821.20 2728
4821.86 2624
4822.52 2708
4823.17 2757
4823.83 2764
4824.48 2664
4825.14 2735
4825.79 2729
4826.45 2740
4827.10 2677
4827.76 2656
4828.42 2578
4829.07 2504
4829.73 2501
4830.38 2465
4831.04 2515
4831.70 2600
4832.35 2672
4833.01 2838
4833.66 2886
4834.32 3017
4834.98 3138
4835.63 3355
4836.29 3502
4836.95 3521
4837.60 3432
4838.26 3454
4838.92 3338
4839.57 3161
4840.23 3008
4840.89 2983
4841.54 3007
4842.20 2799
4842.86 2776
4843.51 2667
4844.17 2696
4844.83 2620
4845.48 2585
4846.14 2665
4846.80 2679
4847.45 2673
4848.11 2720
4848.77 2756
4849.43 2744
4850.08 2709
4850.74 2738
4851.40 2729
4852.06 2755
4852.71 2722
4853.37 2716
4854.03 2621
4854.69 2645
4855.34 2714
4856.00 2814
4856.66 2836
4857.32 2830
4857.97 2867
4858.63 2941
4859.29 2966
4859.95 2797
4860.61 2790
4861.26 2821
4861.92 2816
4862.58 2855
4863.24 2910
4863.90 2791
4864.55 2743
4865.21 2843
4865.87 2775
4866.53 2725
4867.19 2643
4867.85 2679
4868.51 2657
4869.16 2656
4869.82 2594
4870.48 2603
4871.14 2598
4871.80 2585
4872.46 2637
4873.12 2554
4873.78 2569
4874.43 2523
4875.09 2570
4875.75 2578
4876.41 2577
4877.07 2442
4877.73 2504
4878.39 2353
4879.05 2415
4879.71 2457
4880.37 2444
4881.03 2433
4881.69 2391
4882.34 2347
4883.00 2364
4883.66 2353
4884.32 2347
4884.98 2446
4885.64 2389
4886.30 2478
4886.96 2540
4887.62 2614
4888.28 2622
4888.94 2740
4889.60 2753
4890.26 2830
4890.92 2901
4891.58 2822
4892.24 2831
4892.90 2836
4893.56 2751
4894.22 2562
4894.88 2672
4895.54 2608
4896.20 2712
4896.86 2690
4897.52 2692
4898.19 2762
4898.85 2816
4899.51 2754
4900.17 2690
4900.83 2665
4901.49 2682
4902.15 2628
4902.81 2548
4903.47 2414
4904.13 2510
4904.79 2405
4905.45 2487
4906.12 2370
4906.78 2316
4907.44 2402
4908.10 2326
4908.76 2284
4909.42 2347
4910.08 2323
4910.74 2194
4911.41 2200
4912.07 2225
4912.73 2239
4913.39 2159
4914.05 2169
4914.71 2180
4915.38 2087
4916.04 2094
4916.70 2142
4917.36 2140
4918.02 2036
4918.68 2075
4919.35 2065
4920.01 2040
4920.67 2100
4921.33 2142
4921.99 2121
4922.66 2088
4923.32 2070
4923.98 2085
4924.64 2174
4925.31 2151
4925.97 2117
4926.63 2205
4927.29 2124
4927.96 2193
4928.62 2199
4929.28 2133
4929.94 2100
4930.61 2071
4931.27 2145
4931.93 2195
4932.59 2217
4933.26 2189
4933.92 2248
4934.58 2213
4935.25 2119
4935.91 2181
4936.57 2214
4937.24 2238
4937.90 2192
4938.56 2246
4939.23 2165
4939.89 2232
4940.55 2209
4941.22 2257
4941.88 2255
4942.54 2220
4943.21 2293
4943.87 2262
4944.53 2298
4945.20 2257
4945.86 2212
4946.52 2182
4947.19 2103
4947.85 2134
4948.52 2201
4949.18 2191
4949.84 2199
4950.51 2113
4951.17 2191
4951.84 2170
4952.50 2061
4953.17 2071
4953.83 2171
4954.49 2095
4955.16 2075
4955.82 2103
4956.49 2158
4957.15 2196
4957.82 2155
4958.48 2151
4959.15 2139
4959.81 2244
4960.47 2387
4961.14 2439
4961.80 2426
4962.47 2575
4963.13 2637
4963.80 2748
4964.46 2707
4965.13 2644
4965.79 2753
4966.46 2683
4967.12 2575
4967.79 2389
4968.45 2334
4969.12 2418
4969.79 2407
4970.45 2366
4971.12 2420
4971.78 2518
4972.45 2429
4973.11 2420
4973.78 2456
4974.44 2471
4975.11 2565
4975.78 2531
4976.44 2572
4977.11 2511
4977.77 2547
4978.44 2582
4979.11 2577
4979.77 2587
4980.44 2599
4981.10 2686
4981.77 2705
4982.44 2849
4983.10 3003
4983.77 3134
4984.43 3504
4985.10 3982
4985.77 4387
4986.43 5052
4987.10 5703
4987.77 6205
4988.43 6460
4989.10 6606
4989.77 6399
4990.43 6049
4991.10 5558
4991.77 5162
4992.43 4502
4993.10 3966
4993.77 3485
4994.43 3218
4995.10 2830
4995.77 2636
4996.44 2516
4997.10 2393
4997.77 2329
4998.44 2253
4999.10 2254
4999.77 2273
5000.44 2287
5001.11 2296
5001.77 2209
5002.44 2265
5003.11 2287
5003.78 2232
5004.44 2233
5005.11 2283
5005.78 2334
5006.45 2299
5007.12 2278
5007.78 2358
5008.45 2396
5009.12 2380
5009.79 2339
5010.46 2371
5011.12 2391
5011.79 2410
5012.46 2425
5013.13 2514
5013.80 2579
5014.47 2556
5015.13 2583
5015.80 2688
5016.47 2873
5017.14 2909
5017.81 2925
5018.48 3155
5019.14 3473
5019.81 3628
5020.48 3812
5021.15 3964
5021.82 4196
5022.49 4158
5023.16 4003
5023.83 4013
5024.50 4044
5025.16 3909
5025.83 3654
5026.50 3508
5027.17 3337
5027.84 3109
5028.51 2932
5029.18 2768
5029.85 2749
5030.52 2665
5031.19 2593
5031.86 2531
5032.53 2536
5033.20 2519
5033.87 2489
5034.54 2389
5035.21 2499
5035.88 2325
5036.54 2344
5037.21 2350
5037.88 2360
5038.55 2326
5039.22 2357
5039.89 2257
5040.56 2258
5041.23 2201
5041.90 2212
5042.58 2228
5043.25 2197
5043.92 2205
5044.59 2208
5045.26 2202
5045.93 2139
5046.60 2230
5047.27 2212
5047.94 2272
5048.61 2229
5049.28 2310
5049.95 2228
5050.62 2267
5051.29 2234
5051.96 2201
5052.63 2310
5053.30 2297
5053.98 2251
5054.65 2171
5055.32 2135
5055.99 2205
5056.66 2220
5057.33 2263
5058.00 2260
5058.67 2245
5059.34 2217
5060.02 2261
5060.69 2229
5061.36 2286
5062.03 2205
5062.70 2147
5063.37 2176
5064.04 2185
5064.72 2167
5065.39 2157
5066.06 2138
5066.73 2039
5067.40 2090
5068.08 2101
5068.75 2068
5069.42 2066
5070.09 2043
5070.76 1994
5071.44 2025
5072.11 1975
5072.78 1962
5073.45 1985
5074.12 2011
5074.80 2054
5075.47 2119
5076.14 2076
5076.81 2126
5077.49 2113
5078.16 2098
5078.83 2102
5079.50 2105
5080.18 2090
5080.85 2126
5081.52 2088
5082.20 2046
5082.87 2006
5083.54 2066
5084.21 1956
5084.89 1948
5085.56 1994
5086.23 2003
5086.91 2071
5087.58 2083
5088.25 2095
5088.93 2158
5089.60 2194
5090.27 2254
5090.95 2237
5091.62 2260
5092.29 2249
5092.97 2108
5093.64 2095
5094.31 2113
5094.99 2118
5095.66 2134
5096.34 2044
5097.01 2030
5097.68 1978
5098.36 2113
5099.03 2012
5099.70 2032
5100.38 2036
5101.05 2014
5101.73 1976
5102.40 2095
5103.08 2050
5103.75 2118
5104.42 2101
5105.10 2077
5105.77 2054
5106.45 2103
5107.12 2091
5107.80 2047
5108.47 2063
5109.15 2075
5109.82 2042
5110.49 1993
5111.17 2042
5111.84 2028
5112.52 2071
5113.19 2023
5113.87 2047
5114.54 2085
5115.22 2136
5115.89 2207
5116.57 2202
5117.24 2267
5117.92 2173
5118.59 2226
5119.27 2273
5119.94 2280
5120.62 2262
5121.30 2174
5121.97 2114
5122.65 2056
5123.32 2138
5124.00 2025
5124.67 1981
5125.35 2027
5126.02 1968
5126.70 1920
5127.38 1960
5128.05 1929
5128.73 1960
5129.40 1933
5130.08 2022
5130.76 1968
5131.43 2025
5132.11 1966
5132.78 1974
5133.46 2002
5134.14 2043
5134.81 2054
5135.49 2063
5136.17 2161
5136.84 2093
5137.52 2199
5138.20 2164
5138.87 2176
5139.55 2112
5140.22 2099
5140.90 2080
5141.58 1962
5142.26 2004
5142.93 1951
5143.61 1924
5144.29 1931
5144.96 1886
5145.64 1856
5146.32 1882
5146.99 1891
5147.67 1974
5148.35 1890
5149.03 1913
5149.70 1943
5150.38 1905
5151.06 1907
5151.73 1869
5152.41 1820
5153.09 1948
5153.77 1927
5154.44 1873
5155.12 1926
5155.80 1809
5156.48 1829
5157.16 1882
5157.83 1828
5158.51 1847
5159.19 1820
5159.87 1841
5160.55 1874
5161.22 1937
5161.90 1868
5162.58 1880
5163.26 1833
5163.94 1888
5164.61 1823
5165.29 1838
5165.97 1838
5166.65 1859
5167.33 1940
5168.01 1883
5168.68 1815
5169.36 1861
5170.04 1746
5170.72 1776
5171.40 1785
5172.08 1801
5172.76 1829
5173.44 1851
5174.11 1838
5174.79 1826
5175.47 1921
5176.15 1856
5176.83 1822
5177.51 1844
5178.19 1870
5178.87 1866
5179.55 1949
5180.23 1941
5180.91 1938
5181.58 1823
5182.26 1805
5182.94 1811
5183.62 1779
5184.30 1872
5184.98 1811
5185.66 1845
5186.34 1885
5187.02 1795
5187.70 1776
5188.38 1754
5189.06 1704
5189.74 1771
5190.42 1831
5191.10 1804
5191.78 1898
5192.46 1868
5193.14 1806
5193.82 1880
5194.50 1814
5195.18 1742
5195.86 1753
5196.54 1920
5197.22 1920
5197.90 1897
5198.58 1861
5199.26 1869
5199.94 1862
5200.63 1950
5201.31 1876
5201.99 1939
5202.67 1917
5203.35 1830
5204.03 1890
5204.71 1981
5205.39 1930
5206.07 1914
5206.75 2003
5207.43 2006
5208.11 2066
5208.80 2051
5209.48 2058
5210.16 2074
5210.84 2099
5211.52 2126
5212.20 2083
5212.88 2111
5213.57 2212
5214.25 2152
5214.93 2099
5215.61 2174
5216.29 2227
5216.97 2162
5217.66 2135
5218.34 2136
5219.02 2123
5219.70 2024
5220.38 2101
5221.06 2093
5221.75 2071
5222.43 1992
5223.11 2035
5223.79 2031
5224.47 1960
5225.16 1929
5225.84 1948
5226.52 1948
5227.20 1910
5227.89 1951
5228.57 1912
5229.25 1910
5229.93 1981
5230.62 1969
5231.30 2003
5231.98 2032
5232.66 2065
5233.35 2084
5234.03 2078
5234.71 2057
5235.40 2042
5236.08 2050
5236.76 2065
5237.44 2053
5238.13 2068
5238.81 2005
5239.49 1984
5240.18 1993
5240.86 1981
5241.54 1905
5242.23 1977
5242.91 1957
5243.59 1925
5244.28 1967
5244.96 1942
5245.64 1911
5246.33 1847
5247.01 1921
5247.70 1913
5248.38 1862
5249.06 1867
5249.75 1903
5250.43 2011
5251.11 2040
5251.80 1973
5252.48 2007
5253.17 1844
5253.85 1833
5254.53 1890
5255.22 1962
5255.90 1880
5256.59 1915
5257.27 1911
5257.96 1989
5258.64 1935
5259.32 1929
5260.01 1947
5260.69 2011
5261.38 2023
5262.06 2118
5262.75 2061
5263.43 2094
5264.12 2016
5264.80 2068
5265.49 2031
5266.17 2080
5266.86 2084
5267.54 2069
5268.23 2100
5268.91 1995
5269.60 2010
5270.28 1996
5270.97 1974
5271.65 2001
5272.34 1970
5273.02 2046
5273.71 1966
5274.39 1902
5275.08 1996
5275.76 2024
5276.45 1990
5277.14 2187
5277.82 2203
5278.51 2206
5279.19 2280
5279.88 2376
5280.56 2452
5281.25 2491
5281.94 2491
5282.62 2377
5283.31 2324
5283.99 2330
5284.68 2340
5285.37 2192
5286.05 2134
5286.74 2171
5287.43 2195
5288.11 2131
5288.80 2107
5289.48 2092
5290.17 2046
5290.86 2106
5291.54 2145
5292.23 2219
5292.92 2292
5293.60 2313
5294.29 2321
5294.98 2454
5295.66 2417
5296.35 2495
5297.04 2321
5297.72 2457
5298.41 2584
5299.10 2627
5299.79 2779
5300.47 2862
5301.16 2874
5301.85 2928
5302.53 2945
5303.22 2700
5303.91 2609
5304.60 2550
5305.28 2446
5305.97 2347
5306.66 2299
5307.35 2320
5308.03 2231
5308.72 2134
5309.41 2145
5310.10 2089
5310.78 2048
5311.47 2172
5312.16 2066
5312.85 2137
5313.54 2112
5314.22 2035
5314.91 1999
5315.60 2086
5316.29 2094
5316.98 2036
5317.66 2041
5318.35 2088
5319.04 2017
5319.73 2111
5320.42 2059
5321.11 2070
5321.80 2046
5322.48 2117
5323.17 2141
5323.86 2152
5324.55 2190
5325.24 2204
5325.93 2173
5326.62 2226
5327.30 2214
5327.99 2287
5328.68 2300
5329.37 2322
5330.06 2347
5330.75 2300
5331.44 2379
5332.13 2502
5332.82 2363
5333.51 2374
5334.20 2422
5334.88 2465
5335.57 2512
5336.26 2472
5336.95 2439
5337.64 2433
5338.33 2520
5339.02 2491
5339.71 2353
5340.40 2419
5341.09 2558
5341.78 2556
5342.47 2591
5343.16 2760
5343.85 2778
5344.54 3079
5345.23 3216
5345.92 3412
5346.61 3601
5347.30 3907
5347.99 4361
5348.68 4702
5349.37 4967
5350.06 5120
5350.75 5309
5351.44 5144
5352.13 5046
5352.82 4783
5353.51 4412
5354.20 3996
5354.90 3518
5355.59 3150
5356.28 2874
5356.97 2670
5357.66 2482
5358.35 2333
5359.04 2273
5359.73 2335
5360.42 2230
5361.11 2209
5361.80 2222
5362.49 2226
5363.19 2196
5363.88 2193
5364.57 2220
5365.26 2164
5365.95 2124
5366.64 2064
5367.33 2074
5368.03 2012
5368.72 2009
5369.41 2067
5370.10 2021
5370.79 1969
5371.48 2004
5372.18 2103
5372.87 2122
5373.56 2142
5374.25 2110
5374.94 2126
5375.63 2171
5376.33 2164
5377.02 2193
5377.71 2271
5378.40 2208
5379.10 2278
5379.79 2285
5380.48 2287
5381.17 2222
5381.86 2124
5382.56 2090
5383.25 2109
5383.94 2159
5384.63 2111
5385.33 2231
5386.02 2138
5386.71 2193
5387.40 2179
5388.10 2230
5388.79 2281
5389.48 2263
5390.18 2276
5390.87 2328
5391.56 2307
5392.26 2223
5392.95 2231
5393.64 2198
5394.33 2202
5395.03 2198
5395.72 2127
5396.41 2042
5397.11 2066
5397.80 2068
5398.49 1974
5399.19 2016
5399.88 2027
5400.58 1977
5401.27 1986
5401.96 1980
5402.66 2110
5403.35 2057
5404.04 2048
5404.74 2037
5405.43 1979
5406.13 1992
5406.82 2071
5407.51 2063
5408.21 2010
5408.90 2028
5409.60 2053
5410.29 2012
5410.98 1941
5411.68 2047
5412.37 1989
5413.07 2014
5413.76 2079
5414.46 2073
5415.15 2055
5415.84 1971
5416.54 2070
5417.23 1987
5417.93 2018
5418.62 2002
5419.32 2018
5420.01 2012
5420.71 2009
5421.40 2105
5422.10 2070
5422.79 2004
5423.49 2039
5424.18 1988
5424.88 2018
5425.57 1936
5426.27 1959
5426.96 1985
5427.66 2048
5428.35 1986
5429.05 1976
5429.74 1962
5430.44 1932
5431.14 1905
5431.83 1919
5432.53 1970
5433.22 2047
5433.92 1997
5434.61 2066
5435.31 2013
5436.01 2041
5436.70 2089
5437.40 2106
5438.09 2167
5438.79 2169
5439.49 2099
5440.18 2070
5440.88 2117
5441.57 2082
5442.27 1995
5442.97 2149
5443.66 2254
5444.36 2287
5445.06 2283
5445.75 2334
5446.45 2369
5447.15 2372
5447.84 2387
5448.54 2445
5449.24 2406
5449.93 2390
5450.63 2271
5451.33 2303
5452.02 2260
5452.72 2187
5453.42 2245
5454.11 2194
5454.81 2139
5455.51 2116
5456.20 2100
5456.90 2071
5457.60 2048
5458.30 2043
5458.99 2114
5459.69 2163
5460.39 2131
5461.09 2105
5461.78 2194
5462.48 2252
5463.18 2290
5463.88 2236
5464.57 2188
5465.27 2257
5465.97 2188
5466.67 2158
5467.36 2242
5468.06 2241
5468.76 2219
5469.46 2296
5470.16 2397
5470.85 2329
5471.55 2276
5472.25 2343
5472.95 2345
5473.65 2410
5474.35 2463
5475.04 2596
5475.74 2602
5476.44 2523
5477.14 2579
5477.84 2622
5478.54 2734
5479.23 2782
5479.93 2745
5480.63 2846
5481.33 2792
5482.03 2656
5482.73 2699
5483.43 2551
5484.13 2620
5484.83 2575
5485.52 2529
5486.22 2484
5486.92 2521
5487.62 2472
5488.32 2543
5489.02 2443
5489.72 2447
5490.42 2535
5491.12 2544
5491.82 2638
5492.52 2612
5493.22 2623
5493.92 2656
5494.62 2665
5495.31 2780
5496.01 2837
5496.71 2889
5497.41 3073
5498.11 3245
5498.81 3396
5499.51 3623
5500.21 3808
5500.91 3990
5501.61 3895
5502.31 3759
5503.01 3665
5503.71 3472
5504.41 3336
5505.11 3004
5505.81 2889
5506.51 2919
5507.22 2856
5507.92 2714
5508.62 2729
5509.32 2664
5510.02 2668
5510.72 2677
5511.42 2697
5512.12 2701
5512.82 2694
5513.52 2718
5514.22 2656
5514.92 2670
5515.62 2723
5516.32 2641
5517.03 2622
5517.73 2707
5518.43 2656
5519.13 2626
5519.83 2594
5520.53 2624
5521.23 2615
5521.93 2551
5522.63 2459
5523.34 2396
5524.04 2385
5524.74 2273
5525.44 2252
5526.14 2246
5526.84 2188
5527.55 2190
5528.25 2264
5528.95 2245
5529.65 2224
5530.35 2247
5531.05 2305
5531.76 2334
5532.46 2316
5533.16 2274
5533.86 2399
5534.56 2335
5535.27 2417
5535.97 2328
5536.67 2339
5537.37 2233
5538.08 2225
5538.78 2199
5539.48 2226
5540.18 2188
5540.89 2242
5541.59 2166
5542.29 2249
5542.99 2273
5543.70 2321
5544.40 2400
5545.10 2471
5545.80 2608
5546.51 2527
5547.21 2538
5547.91 2538
5548.62 2529
5549.32 2532
5550.02 2457
5550.73 2413
5551.43 2318
5552.13 2201
5552.84 2226
5553.54 2159
5554.24 2126
5554.95 2115
5555.65 2207
5556.35 2191
5557.06 2113
5557.76 2249
5558.46 2354
5559.17 2418
5559.87 2345
5560.57 2342
5561.28 2442
5561.98 2437
5562.69 2343
5563.39 2358
5564.09 2269
5564.80 2245
5565.50 2159
5566.21 2197
5566.91 2222
5567.61 2288
5568.32 2183
5569.02 2172
5569.73 2110
5570.43 2137
5571.14 2201
5571.84 2251
5572.54 2188
5573.25 2152
5573.95 2128
5574.66 2294
5575.36 2390
5576.07 2360
5576.77 2277
5577.48 2332
5578.18 2283
5578.89 2304
5579.59 2238
5580.30 2125
5581.00 2119
5581.71 2163
5582.41 2128
5583.12 2078
5583.82 2076
5584.53 2140
5585.23 2058
5585.94 2038
5586.64 2065
5587.35 2106
5588.06 2107
5588.76 2180
5589.47 2066
5590.17 2030
5590.88 2124
5591.58 2051
5592.29 1995
5592.99 2064
5593.70 2060
5594.41 1998
5595.11 1972
5595.82 2001
5596.52 1978
5597.23 1878
5597.94 1930
5598.64 2004
5599.35 1932
5600.06 1878
5600.76 1882
5601.47 1916
5602.17 1974
5602.88 1975
5603.59 1883
5604.29 1982
5605.00 1988
5605.71 1849
5606.41 1904
5607.12 1927
5607.83 1818
5608.53 1889
5609.24 1881
5609.95 1888
5610.65 1873
5611.36 1826
5612.07 1836
5612.78 1884
5613.48 1942
5614.19 1929
5614.90 1949
5615.60 1983
5616.31 1929
5617.02 1911
5617.73 1939
5618.43 1869
5619.14 1901
5619.85 1917
5620.56 1938
5621.26 1887
5621.97 1890
5622.68 1942
5623.39 1960
5624.09 2006
5624.80 1993
5625.51 1905
5626.22 1914
5626.93 1908
5627.63 1927
5628.34 2022
5629.05 2032
5629.76 2007
5630.47 1971
5631.17 1972
5631.88 1887
5632.59 1878
5633.30 1933
5634.01 1937
5634.72 1908
5635.42 1909
5636.13 1969
5636.84 1945
5637.55 1979
5638.26 1989
5638.97 1988
5639.68 1949
5640.39 1959
5641.09 2043
5641.80 2054
5642.51 1987
5643.22 2028
5643.93 1966
5644.64 2029
5645.35 1944
5646.06 1997
5646.77 1958
5647.48 1970
5648.19 1986
5648.89 1938
5649.60 2009
5650.31 2027
5651.02 1997
5651.73 1976
5652.44 1938
5653.15 1996
5653.86 2056
5654.57 1982
5655.28 1945
5655.99 2028
5656.70 2021
5657.41 2139
5658.12 2145
5658.83 2170
5659.54 2126
5660.25 2105
5660.96 2033
5661.67 2070
5662.38 1991
5663.09 1970
5663.80 1944
5664.51 1946
5665.22 1989
5665.93 2026
5666.64 1976
5667.35 2005
5668.06 2004
5668.77 1995
5669.48 2114
5670.19 2073
5670.91 2077
5671.62 2162
5672.33 2091
5673.04 2106
5673.75 2192
5674.46 2148
5675.17 2066
5675.88 2062
5676.59 2060
5677.30 2005
5678.01 2025
5678.73 1991
5679.44 1981
5680.15 2043
5680.86 2012
5681.57 2101
5682.28 2116
5682.99 1980
5683.71 2029
5684.42 2028
5685.13 2028
5685.84 2051
5686.55 2071
5687.26 2084
5687.98 2083
5688.69 2084
5689.40 2163
5690.11 2051
5690.82 2073
5691.54 2116
5692.25 2055
5692.96 2026
5693.67 2006
5694.38 2040
5695.10 2031
5695.81 2155
5696.52 2121
5697.23 2079
5697.95 2073
5698.66 2120
5699.37 2126
5700.08 2043
5700.80 2056
5701.51 2065
5702.22 2150
5702.93 2083
5703.65 2054
5704.36 2083
5705.07 2068
5705.78 2104
5706.50 2085
5707.21 2101
5707.92 2186
5708.64 2085
5709.35 2098
5710.06 2106
5710.78 2101
5711.49 2096
5712.20 2222
5712.92 2234
5713.63 2176
5714.34 2221
5715.06 2155
5715.77 2179
5716.48 2242
5717.20 2243
5717.91 2258
5718.62 2222
5719.34 2281
5720.05 2222
5720.77 2323
5721.48 2321
5722.19 2322
5722.91 2363
5723.62 2345
5724.33 2376
5725.05 2383
5725.76 2432
5726.48 2345
5727.19 2477
5727.91 2515
5728.62 2492
5729.33 2567
5730.05 2544
5730.76 2565
5731.48 2592
5732.19 2643
5732.91 2696
5733.62 2802
5734.34 2807
5735.05 3020
5735.77 3313
5736.48 3593
5737.20 3968
5737.91 4362
5738.63 4833
5739.34 5216
5740.06 5209
5740.77 5295
5741.49 5092
5742.20 4952
5742.92 4675
5743.63 4343
5744.35 4017
5745.06 3698
5745.78 3484
5746.49 3369
5747.21 3223
5747.92 3099
5748.64 2992
5749.35 3002
5750.07 2933
5750.79 2927
5751.50 3006
5752.22 2901
5752.93 2929
5753.65 2955
5754.36 2962
5755.08 2866
5755.80 3003
5756.51 3137
5757.23 3176
5757.95 3197
5758.66 3151
5759.38 3282
5760.09 3374
5760.81 3479
5761.53 3646
5762.24 3795
5762.96 4087
5763.68 4436
5764.39 4652
5765.11 4847
5765.83 5078
5766.54 5108
5767.26 5028
5767.98 4801
5768.69 4607
5769.41 4555
5770.13 4304
5770.84 4151
5771.56 3948
5772.28 3776
5772.99 3659
5773.71 3892
5774.43 3856
5775.15 3786
5775.86 3739
5776.58 3841
5777.30 3895
5778.01 4085
5778.73 4099
5779.45 4074
5780.17 4077
5780.88 4142
5781.60 4238
5782.32 4224
5783.04 4204
5783.76 4217
5784.47 4272
5785.19 4333
5785.91 4368
5786.63 4416
5787.34 4466
5788.06 4490
5788.78 4668
5789.50 4716
5790.22 4913
5790.94 5071
5791.65 5421
5792.37 5671
5793.09 5948
5793.81 6029
5794.53 6301
5795.25 6417
5795.96 6917
5796.68 7262
5797.40 7825
5798.12 9133
5798.84 10218
5799.56 11874
5800.28 14470
5800.99 17086
5801.71 19483
5802.43 20871
5803.15 20879
5803.87 19624
5804.59 17428
5805.31 14920
5806.03 12748
5806.75 11015
5807.47 9662
5808.18 8648
5808.90 8042
5809.62 7582
5810.34 7497
5811.06 7456
5811.78 7204
5812.50 7093
5813.22 7176
5813.94 7227
5814.66 7423
5815.38 7392
5816.10 7411
5816.82 7491
5817.54 7475
5818.26 7156
5818.98 6855
5819.70 6731
5820.42 6379
5821.14 6098
5821.86 5931
5822.58 5930
5823.30 5654
5824.02 5437
5824.74 5258
5825.46 5163
5826.18 5002
5826.90 4934
5827.62 4702
5828.34 4535
5829.06 4351
5829.78 4376
5830.50 4413
5831.22 4300
5831.95 4251
5832.67 4128
5833.39 4098
5834.11 4091
5834.83 4053
5835.55 3986
5836.27 3902
5836.99 3943
5837.71 3918
5838.43 3901
5839.15 3734
5839.88 3713
5840.60 3777
5841.32 3716
5842.04 3812
5842.76 3805
5843.48 3682
5844.20 3605
5844.93 3571
5845.65 3404
5846.37 3518
5847.09 3481
5847.81 3403
5848.53 3348
5849.26 3422
5849.98 3543
5850.70 3471
5851.42 3517
5852.14 3469
5852.87 3387
5853.59 3432
5854.31 3325
5855.03 3337
5855.75 3313
5856.48 3328
5857.20 3297
5857.92 3313
5858.64 3313
5859.37 3269
5860.09 3215
5860.81 3302
5861.53 3163
5862.26 3158
5862.98 3248
5863.70 3173
5864.42 3108
5865.15 3150
5865.87 3177
5866.59 3109
5867.31 3068
5868.04 3064
5868.76 3013
5869.48 3105
5870.21 3067
5870.93 3060
5871.65 3053
5872.38 3098
5873.10 3176
5873.82 3293
5874.55 3282
5875.27 3206
5875.99 3292
5876.72 3243
5877.44 3099
5878.16 3189
5878.89 3139
5879.61 3082
5880.33 3094
5881.06 3030
5881.78 3008
5882.51 3121
5883.23 3025
5883.95 3052
5884.68 3067
5885.40 3113
5886.13 3140
5886.85 3154
5887.57 3113
5888.30 3053
5889.02 3026
5889.75 3002
5890.47 3018
5891.20 2871
5891.92 2872
5892.64 2865
5893.37 2873
5894.09 2913
5894.82 2885
5895.54 2880
5896.27 2907
5896.99 2940
5897.72 2900
5898.44 2836
5899.17 2856
5899.89 2860
5900.62 2843
5901.34 2866
5902.07 2856
5902.79 2813
5903.52 2818
5904.24 2719
5904.97 2759
5905.69 2727
5906.42 2728
5907.14 2690
5907.87 2752
5908.59 2801
5909.32 2748
5910.04 2753
5910.77 2781
5911.50 2757
5912.22 2755
5912.95 2754
5913.67 2727
5914.40 2740
5915.12 2674
5915.85 2766
5916.58 2802
5917.30 2789
5918.03 2828
5918.75 2792
5919.48 2768
5920.21 2712
5920.93 2796
5921.66 2897
5922.39 2830
5923.11 2955
5923.84 2928
5924.56 2905
5925.29 2874
5926.02 2877
5926.74 2913
5927.47 2946
5928.20 2999
5928.92 2956
5929.65 2970
5930.38 3072
5931.10 3144
5931.83 3185
5932.56 3210
5933.28 3365
5934.01 3507
5934.74 3685
5935.47 3826
5936.19 3862
5936.92 3865
5937.65 3935
5938.37 3835
5939.10 3803
5939.83 3569
5940.56 3643
5941.28 3751
5942.01 3594
5942.74 3513
5943.47 3450
5944.19 3524
5944.92 3657
5945.65 3614
5946.38 3602
5947.11 3509
5947.83 3573
5948.56 3692
5949.29 3598
5950.02 3755
5950.74 3873
5951.47 3936
5952.20 3931
5952.93 3947
5953.66 3951
5954.39 3850
5955.11 3850
5955.84 3904
5956.57 4020
5957.30 3881
5958.03 3926
5958.76 4015
5959.48 3956
5960.21 3922
5960.94 3968
5961.67 4024
5962.40 3960
5963.13 4069
5963.86 4155
5964.59 4387
5965.31 4459
5966.04 4537
5966.77 4521
5967.50 4525
5968.23 4549
5968.96 4618
5969.69 4663
5970.42 4647
5971.15 4636
5971.88 4642
5972.61 4684
5973.34 4633
5974.06 4742
5974.79 4769
5975.52 4842
5976.25 4863
5976.98 4860
5977.71 4884
5978.44 5026
5979.17 5185
5979.90 5228
5980.63 5477
5981.36 5498
5982.09 5615
5982.82 5713
5983.55 5669
5984.28 5648
5985.01 5583
5985.74 5618
5986.47 5784
5987.20 5849
5987.93 5768
5988.66 5738
5989.39 5758
5990.12 5804
5990.85 5806
5991.58 5998
5992.32 5949
5993.05 6123
5993.78 6179
5994.51 6230
5995.24 6213
5995.97 6147
5996.70 6174
5997.43 6185
5998.16 6307
5998.89 6241
5999.62 6142
6000.35 6106
6001.09 6065
6001.82 5902
6002.55 5990
6003.28 5890
6004.01 5744
6004.74 6059
6005.47 6231
6006.20 6495
6006.94 6883
6007.67 7773
6008.40 8540
6009.13 9551
6009.86 10709
6010.59 12105
6011.33 12967
6012.06 13904
6012.79 14420
6013.52 14663
6014.25 14205
6014.98 13421
6015.72 12426
6016.45 11195
6017.18 10212
6017.91 9098
6018.64 8030
6019.38 7279
6020.11 6546
6020.84 6024
6021.57 5517
6022.31 5073
6023.04 4865
6023.77 4701
6024.50 4523
6025.24 4520
6025.97 4348
6026.70 4354
6027.43 4282
6028.17 4244
6028.90 4122
6029.63 4021
6030.37 3957
6031.10 3980
6031.83 3749
6032.56 3760
6033.30 3819
6034.03 3699
6034.76 3817
6035.50 3850
6036.23 3777
6036.96 3826
6037.70 3938
6038.43 4044
6039.16 4125
6039.90 4063
6040.63 4174
6041.36 4171
6042.10 4040
6042.83 4283
6043.56 4295
6044.30 4262
6045.03 4170
6045.77 4130
6046.50 4347
6047.23 4378
6047.97 4391
6048.70 4471
6049.44 4579
6050.17 4628
6050.90 4605
6051.64 4618
6052.37 4583
6053.11 4652
6053.84 4644
6054.57 4638
6055.31 4580
6056.04 4561
6056.78 4568
6057.51 4439
6058.25 4454
6058.98 4458
6059.72 4400
6060.45 4437
6061.19 4440
6061.92 4406
6062.66 4300
6063.39 4342
6064.13 4268
6064.86 4249
6065.60 4144
6066.33 4219
6067.07 4148
6067.80 4122
6068.54 3977
6069.27 3886
6070.01 3826
6070.74 4020
6071.48 3918
6072.21 3871
6072.95 3772
6073.68 3817
6074.42 3711
6075.15 3713
6075.89 3730
6076.63 3710
6077.36 3763
6078.10 3713
6078.83 3750
6079.57 3691
6080.30 3668
6081.04 3632
6081.78 3633
6082.51 3616
6083.25 3617
6083.98 3622
6084.72 3611
6085.46 3467
6086.19 3316
6086.93 3377
6087.67 3295
6088.40 3403
6089.14 3394
6089.88 3432
6090.61 3463
6091.35 3477
6092.09 3360
6092.82 3326
6093.56 3394
6094.30 3452
6095.03 3377
6095.77 3327
6096.51 3415
6097.24 3360
6097.98 3309
6098.72 3332
6099.45 3226
6100.19 3133
6100.93 3178
6101.67 3247
6102.40 3223
6103.14 3259
6103.88 3278
6104.61 3226
6105.35 3199
6106.09 3321
6106.83 3286
6107.56 3302
6108.30 3425
6109.04 3311
6109.78 3306
6110.51 3326
6111.25 3357
6111.99 3420
6112.73 3353
6113.47 3332
6114.20 3413
6114.94 3348
6115.68 3307
6116.42 3353
6117.16 3414
6117.89 3497
6118.63 3534
6119.37 3550
6120.11 3516
6120.85 3553
6121.59 3564
6122.32 3600
6123.06 3578
6123.80 3617
6124.54 3687
6125.28 3541
6126.02 3619
6126.76 3693
6127.49 3707
6128.23 3730
6128.97 3755
6129.71 3815
6130.45 3790
6131.19 3811
6131.93 3842
6132.67 3885
6133.41 3903
6134.15 3933
6134.88 4036
6135.62 4050
6136.36 4025
6137.10 4026
6137.84 4006
6138.58 4065
6139.32 4040
6140.06 4030
6140.80 4072
6141.54 4105
6142.28 4036
6143.02 4220
6143.76 4196
6144.50 4122
6145.24 4031
6145.98 4160
6146.72 4128
6147.46 4189
6148.20 4306
6148.94 4381
6149.68 4502
6150.42 4444
6151.16 4427
6151.90 4510
6152.64 4535
6153.38 4515
6154.12 4608
6154.86 4665
6155.60 4616
6156.34 4664
6157.08 4680
6157.82 4681
6158.56 4750
6159.30 4889
6160.04 4942
6160.78 5204
6161.52 5406
6162.27 5684
6163.01 5872
6163.75 6209
6164.49 6590
6165.23 6847
6165.97 7052
6166.71 7011
6167.45 7118
6168.19 7082
6168.94 6953
6169.68 6961
6170.42 6714
6171.16 6637
6171.90 6621
6172.64 6555
6173.38 6370
6174.13 6363
6174.87 6177
6175.61 6219
6176.35 6152
6177.09 6029
6177.83 6212
6178.58 6407
6179.32 6322
6180.06 6413
6180.80 6424
6181.54 6525
6182.28 6511
6183.03 6647
6183.77 6823
6184.51 6969
6185.25 6999
6186.00 7108
6186.74 7097
6187.48 7233
6188.22 7194
6188.97 7495
6189.71 7767
6190.45 7828
6191.19 8058
6191.94 8215
6192.68 8493
6193.42 8483
6194.16 8550
6194.91 8486
6195.65 8424
6196.39 8342
6197.13 8424
6197.88 8376
6198.62 8279
6199.36 8409
6200.11 8549
6200.85 8630
6201.59 9016
6202.34 9779
6203.08 10793
6203.82 12168
6204.57 14305
6205.31 17166
6206.05 20742
6206.80 24848
6207.54 28398
6208.28 30902
6209.03 32223
6209.77 32482
6210.52 31491
6211.26 29257
6212.00 26136
6212.75 22556
6213.49 19195
6214.23 16219
6214.98 13567
6215.72 11606
6216.47 10095
6217.21 8860
6217.95 8173
6218.70 7467
6219.44 7101
6220.19 6807
6220.93 6458
6221.68 6466
6222.42 6455
6223.17 6507
6223.91 6478
6224.65 6336
6225.40 6408
6226.14 6175
6226.89 5876
6227.63 5413
6228.38 5118
6229.12 4861
6229.87 4718
6230.61 4366
6231.36 4211
6232.10 4388
6232.85 4269
6233.59 4294
6234.34 4352
6235.08 4356
6235.83 4444
6236.57 4559
6237.32 4472
6238.06 4446
6238.81 4566
6239.56 4635
6240.30 4627
6241.05 4643
6241.79 4663
6242.54 4649
6243.28 4766
6244.03 4821
6244.77 4939
6245.52 5148
6246.27 5381
6247.01 5591
6247.76 5538
6248.50 5509
6249.25 5601
6250.00 5578
6250.74 5393
6251.49 5266
6252.23 5329
6252.98 5296
6253.73 5320
6254.47 5369
6255.22 5334
6255.97 5236
6256.71 5161
6257.46 5210
6258.21 5323
6258.95 5248
6259.70 5259
6260.45 5156
6261.19 5136
6261.94 5005
6262.69 5052
6263.43 5112
6264.18 5083
6264.93 5046
6265.67 4958
6266.42 4892
6267.17 4975
6267.92 4933
6268.66 4839
6269.41 4897
6270.16 5062
6270.90 5173
6271.65 5179
6272.40 5202
6273.15 5364
6273.89 5425
6274.64 5618
6275.39 5590
6276.14 5592
6276.89 5561
6277.63 5621
6278.38 5363
6279.13 5299
6279.88 5161
6280.62 5153
6281.37 4981
6282.12 4841
6282.87 4717
6283.62 4623
6284.36 4505
6285.11 4487
6285.86 4496
6286.61 4617
6287.36 4590
6288.11 4710
6288.85 4683
6289.60 4756
6290.35 4868
6291.10 4946
6291.85 4846
6292.60 4750
6293.35 4602
6294.09 4430
6294.84 4499
6295.59 4377
6296.34 4183
6297.09 4095
6297.84 4056
6298.59 4028
6299.34 4071
6300.09 4194
6300.83 4309
6301.58 4282
6302.33 4424
6303.08 4429
6303.83 4463
6304.58 4502
6305.33 4272
6306.08 4174
6306.83 4148
6307.58 4070
6308.33 4010
6309.08 4028
6309.83 4142
6310.58 4111
6311.33 4123
6312.08 4164
6312.83 4260
6313.58 4402
6314.33 4400
6315.08 4421
6315.83 4497
6316.58 4562
6317.33 4514
6318.08 4464
6318.83 4358
6319.58 4378
6320.33 4247
6321.08 3919
6321.83 3860
6322.58 3838
6323.33 3637
6324.08 3483
6324.83 3490
6325.58 3458
6326.33 3482
6327.08 3472
6327.83 3375
6328.58 3449
6329.33 3475
6330.08 3542
6330.84 3481
6331.59 3438
6332.34 3522
6333.09 3408
6333.84 3371
6334.59 3356
6335.34 3357
6336.09 3334
6336.84 3276
6337.60 3300
6338.35 3279
6339.10 3270
6339.85 3305
6340.60 3278
6341.35 3267
6342.10 3325
6342.86 3261
6343.61 3272
6344.36 3266
6345.11 3310
6345.86 3322
6346.61 3347
6347.37 3297
6348.12 3272
6348.87 3360
6349.62 3427
6350.37 3462
6351.13 3544
6351.88 3721
6352.63 3697
6353.38 3720
6354.14 3735
6354.89 3709
6355.64 3558
6356.39 3538
6357.14 3492
6357.90 3448
6358.65 3431
6359.40 3276
6360.16 3310
6360.91 3296
6361.66 3372
6362.41 3383
6363.17 3241
6363.92 3255
6364.67 3296
6365.42 3331
6366.18 3314
6366.93 3302
6367.68 3281
6368.44 3342
6369.19 3250
6369.94 3219
6370.70 3396
6371.45 3209
6372.20 3268
6372.96 3172
6373.71 3140
6374.46 3180
6375.22 3251
6375.97 3125
6376.72 3109
6377.48 3084
6378.23 3186
6378.99 3153
6379.74 3158
6380.49 3285
6381.25 3444
6382.00 3435
6382.75 3376
6383.51 3277
6384.26 3106
6385.02 3088
6385.77 3048
6386.53 3121
6387.28 3017
6388.03 2905
6388.79 2862
6389.54 2850
6390.30 2920
6391.05 2885
6391.81 2815
6392.56 2812
6393.31 2854
6394.07 2842
6394.82 2775
6395.58 2804
6396.33 2773
6397.09 2920
6397.84 2868
6398.60 2909
6399.35 2812
6400.11 2755
6400.86 2901
6401.62 2868
6402.37 2866
6403.13 2839
6403.88 2778
6404.64 2734
6405.39 2731
6406.15 2803
6406.90 2775
6407.66 2769
6408.42 2784
6409.17 2870
6409.93 2914
6410.68 2874
6411.44 2985
6412.19 3009
6412.95 2850
6413.71 2800
6414.46 2893
6415.22 2871
6415.97 2881
6416.73 2954
6417.48 2867
6418.24 2878
6419.00 2893
6419.75 2896
6420.51 2832
6421.27 2814
6422.02 2918
6422.78 2933
6423.53 2918
6424.29 2946
6425.05 2978
6425.80 2965
6426.56 2846
6427.32 2881
6428.07 2896
6428.83 2935
6429.59 3009
6430.34 2998
6431.10 3025
6431.86 3141
6432.61 3128
6433.37 3121
6434.13 3158
6434.89 3228
6435.64 3184
6436.40 3168
6437.16 3345
6437.91 3377
6438.67 3320
6439.43 3506
6440.19 3575
6440.94 3597
6441.70 3715
6442.46 3662
6443.22 3643
6443.97 3644
6444.73 3597
6445.49 3476
6446.25 3449
6447.00 3342
6447.76 3370
6448.52 3315
6449.28 3306
6450.04 3274
6450.79 3343
6451.55 3346
6452.31 3308
6453.07 3374
6453.83 3295
6454.58 3336
6455.34 3315
6456.10 3339
6456.86 3373
6457.62 3487
6458.38 3512
6459.13 3523
6459.89 3542
6460.65 3517
6461.41 3626
6462.17 3561
6462.93 3529
6463.69 3746
6464.44 3750
6465.20 3812
6465.96 3871
6466.72 3833
6467.48 3963
6468.24 3976
6469.00 3935
6469.76 4047
6470.52 3963
6471.28 4010
6472.03 4010
6472.79 3964
6473.55 3991
6474.31 4013
6475.07 4049
6475.83 4031
6476.59 4073
6477.35 4129
6478.11 4242
6478.87 4261
6479.63 4263
6480.39 4362
6481.15 4452
6481.91 4486
6482.67 4436
6483.43 4446
6484.19 4539
6484.95 4581
6485.71 4680
6486.47 4695
6487.23 4751
6487.99 4902
6488.75 4919
6489.51 4939
6490.27 4978
6491.03 5160
6491.79 5205
6492.55 5300
6493.31 5505
6494.07 5581
6494.83 5559
6495.59 5587
6496.35 5545
6497.11 5589
6497.87 5654
6498.64 5720
6499.40 5747
6500.16 5783
6500.92 5664
6501.68 5754
6502.44 5721
6503.20 5857
6503.96 5865
6504.72 5939
6505.48 6186
6506.25 6222
6507.01 6260
6507.77 6309
6508.53 6448
6509.29 6411
6510.05 6599
6510.81 6712
6511.57 6716
6512.34 6610
6513.10 6711
6513.86 6718
6514.62 6541
6515.38 6542
6516.15 6741
6516.91 6975
6517.67 7303
6518.43 7838
6519.19 8525
6519.95 9260
6520.72 10066
6521.48 11177
6522.24 11951
6523.00 12519
6523.77 12898
6524.53 13202
6525.29 13448
6526.05 13497
6526.81 13737
6527.58 13645
6528.34 13220
6529.10 12474
6529.86 11900
6530.63 11143
6531.39 10487
6532.15 9954
6532.92 9786
6533.68 9759
6534.44 9834
6535.20 10129
6535.97 10422
6536.73 10270
6537.49 9951
6538.26 9514
6539.02 8725
6539.78 8001
6540.55 7445
6541.31 6725
6542.07 6144
6542.84 5897
6543.60 5521
6544.36 5187
6545.13 4982
6545.89 5077
6546.65 4774
6547.42 4746
6548.18 4708
6548.94 4751
6549.71 4723
6550.47 4668
6551.24 4738
6552.00 4700
6552.76 4816
6553.53 4937
6554.29 4796
6555.06 4785
6555.82 4879
6556.58 4906
6557.35 4923
6558.11 5089
6558.88 5203
6559.64 5188
6560.41 5169
6561.17 5319
6561.93 5393
6562.70 5549
6563.46 5563
6564.23 5498
6564.99 5581
6565.76 5608
6566.52 5537
6567.29 5543
6568.05 5494
6568.82 5634
6569.58 5685
6570.35 5628
6571.11 5776
6571.88 5901
6572.64 5845
6573.41 5913
6574.17 5851
6574.94 6051
6575.70 6089
6576.47 6011
6577.23 6093
6578.00 6226
6578.76 6371
6579.53 6274
6580.29 6195
6581.06 6328
6581.83 6226
6582.59 6033
6583.36 6036
6584.12 6070
6584.89 5992
6585.65 6001
6586.42 5969
6587.19 6156
6587.95 6018
6588.72 6194
6589.48 6426
6590.25 6777
6591.02 6903
6591.78 7358
6592.55 7612
6593.32 8032
6594.08 8132
6594.85 8220
6595.61 8133
6596.38 7899
6597.15 7708
6597.91 7515
6598.68 7393
6599.45 7182
6600.21 6947
6600.98 6645
6601.75 6499
6602.51 6261
6603.28 6109
6604.05 6071
6604.82 5960
6605.58 5682
6606.35 5675
6607.12 5658
6607.88 5535
6608.65 5455
6609.42 5281
6610.19 5167
6610.95 5027
6611.72 5039
6612.49 4984
6613.25 4963
6614.02 4832
6614.79 4951
6615.56 5085
6616.32 5323
6617.09 5307
6617.86 5152
6618.63 5115
6619.40 5274
6620.16 5342
6620.93 5328
6621.70 5338
6622.47 5252
6623.24 5233
6624.00 5275
6624.77 5126
6625.54 5150
6626.31 5234
6627.08 5259
6627.84 5366
6628.61 5433
6629.38 5813
6630.15 6218
6630.92 6675
6631.69 7266
6632.46 8213
6633.22 9214
6633.99 9778
6634.76 10000
6635.53 9923
6636.30 9745
6637.07 9043
6637.84 8334
6638.61 7655
6639.37 6843
6640.14 6014
6640.91 5616
6641.68 5417
6642.45 5056
6643.22 4775
6643.99 4620
6644.76 4411
6645.53 4273
6646.30 4296
6647.07 4278
6647.84 4228
6648.61 4184
6649.37 4236
6650.14 4211
6650.91 4154
6651.68 4182
6652.45 4167
6653.22 4052
6653.99 4015
6654.76 3922
6655.53 3924
6656.30 3832
6657.07 3808
6657.84 3830
6658.61 3872
6659.38 3870
6660.15 3856
6660.92 3923
6661.69 3807
6662.46 3843
6663.23 3958
6664.00 3885
6664.77 3843
6665.55 3901
6666.32 3982
6667.09 3981
6667.86 3970
6668.63 4004
6669.40 4041
6670.17 4083
6670.94 4050
6671.71 4116
6672.48 4199
6673.25 4198
6674.02 4157
6674.79 4179
6675.57 4142
6676.34 4102
6677.11 4033
6677.88 3981
6678.65 3889
6679.42 3946
6680.19 4054
6680.96 4035
6681.74 4116
6682.51 4313
6683.28 4469
6684.05 4526
6684.82 4793
6685.59 4960
6686.37 5007
6687.14 5008
6687.91 4847
6688.68 4689
6689.45 4584
6690.22 4406
6691.00 4155
6691.77 4121
6692.54 3997
6693.31 3823
6694.08 3721
6694.86 3691
6695.63 3654
6696.40 3623
6697.17 3634
6697.95 3617
6698.72 3663
6699.49 3654
6700.26 3576
6701.04 3509
6701.81 3501
6702.58 3545
6703.35 3513
6704.13 3414
6704.90 3377
6705.67 3392
6706.44 3380
6707.22 3290
6707.99 3258
6708.76 3287
6709.54 3285
6710.31 3356
6711.08 3312
6711.86 3380
6712.63 3382
6713.40 3389
6714.17 3376
6714.95 3369
6715.72 3271
6716.50 3256
6717.27 3127
6718.04 3086
6718.82 3077
6719.59 3021
6720.36 3000
6721.14 3029
6721.91 2988
6722.68 3017
6723.46 3031
6724.23 2997
6725.01 2992
6725.78 2989
6726.55 2968
6727.33 2974
6728.10 2904
6728.88 2918
6729.65 2890
6730.42 2882
6731.20 2984
6731.97 2922
6732.75 2881
6733.52 2925
6734.30 2954
6735.07 2934
6735.84 2977
6736.62 2908
6737.39 2962
6738.17 2917
6738.94 2933
6739.72 2986
6740.49 2897
6741.27 2888
6742.04 2957
6742.82 2900
6743.59 2909
6744.37 2973
6745.14 2921
6745.92 2876
6746.69 2975
6747.47 2977
6748.24 2987
6749.02 3003
6749.79 2992
6750.57 3045
6751.34 3024
6752.12 3158
6752.90 3180
6753.67 3136
6754.45 3106
6755.22 3116
6756.00 3019
6756.77 2967
6757.55 2973
6758.33 2986
6759.10 2907
6759.88 2917
6760.65 2947
6761.43 2924
6762.20 2868
6762.98 2946
6763.76 2802
6764.53 2822
6765.31 2856
6766.09 2877
6766.86 2885
6767.64 2872
6768.41 2882
6769.19 2844
6769.97 2853
6770.74 2841
6771.52 2849
6772.30 2938
6773.07 2892
6773.85 2824
6774.63 2848
6775.40 2926
6776.18 3003
6776.96 2909
6777.74 2936
6778.51 3050
6779.29 3099
6780.07 3069
6780.84 3104
6781.62 3122
6782.40 3098
6783.17 3162
6783.95 3196
6784.73 3168
6785.51 3073
6786.28 3145
6787.06 3186
6787.84 3130
6788.62 3015
6789.39 3022
6790.17 3010
6790.95 2952
6791.73 2915
6792.51 2901
6793.28 2894
6794.06 2868
6794.84 3056
6795.62 2992
6796.39 3135
6797.17 3248
6797.95 3438
6798.73 3717
6799.51 3856
6800.29 3926
6801.06 3877
6801.84 3810
6802.62 3766
6803.40 3659
6804.18 3503
6804.96 3327
6805.73 3283
6806.51 3184
6807.29 3056
6808.07 3036
6808.85 2925
6809.63 2919
6810.41 2960
6811.18 2986
6811.96 2929
6812.74 2955
6813.52 2948
6814.30 3000
6815.08 3019
6815.86 3012
6816.64 2979
6817.42 3063
6818.20 3014
6818.98 3101
6819.76 3049
6820.53 3028
6821.31 3063
6822.09 2978
6822.87 2973
6823.65 2964
6824.43 2997
6825.21 2966
6825.99 3036
6826.77 3055
6827.55 3059
6828.33 3134
6829.11 3153
6829.89 3160
6830.67 3164
6831.45 3139
6832.23 3058
6833.01 3053
6833.79 3082
6834.57 3077
6835.35 2976
6836.13 3040
6836.91 2968
6837.69 2906
6838.47 2931
6839.25 3022
6840.03 2961
6840.81 2887
6841.59 2899
6842.37 2995
6843.16 2973
6843.94 3090
6844.72 3174
6845.50 3277
6846.28 3568
6847.06 4058
6847.84 4706
6848.62 5402
6849.40 5963
6850.18 6604
6850.96 6871
6851.75 6740
6852.53 6643
6853.31 6300
6854.09 5720
6854.87 5323
6855.65 4856
6856.43 4530
6857.22 4314
6858.00 4075
6858.78 4019
6859.56 3918
6860.34 3764
6861.12 3652
6861.90 3611
6862.69 3448
6863.47 3344
6864.25 3308
6865.03 3362
6865.81 3366
6866.60 3318
6867.38 3149
6868.16 3226
6868.94 3186
6869.72 3073
6870.51 3037
6871.29 3053
6872.07 2991
6872.85 2902
6873.64 2905
6874.42 2955
6875.20 2898
6875.98 2899
6876.77 2951
6877.55 3003
6878.33 3009
6879.11 3055
6879.90 3063
6880.68 3059
6881.46 3026
6882.25 3020
6883.03 3155
6883.81 3175
6884.59 3182
6885.38 3201
6886.16 3210
6886.94 3277
6887.73 3345
6888.51 3376
6889.29 3366
6890.08 3404
6890.86 3281
6891.64 3246
6892.43 3232
6893.21 3148
6893.99 3185
6894.78 3263
6895.56 3272
6896.35 3297
6897.13 3337
6897.91 3326
6898.70 3427
6899.48 3491
6900.26 3433
6901.05 3456
6901.83 3463
6902.62 3497
6903.40 3593
6904.18 3615
6904.97 3527
6905.75 3629
6906.54 3707
6907.32 3709
6908.11 3786
6908.89 3742
6909.67 3713
6910.46 3635
6911.24 3649
6912.03 3472
6912.81 3396
6913.60 3375
6914.38 3394
6915.17 3348
6915.95 3276
6916.74 3379
6917.52 3358
6918.31 3295
6919.09 3351
6919.88 3374
6920.66 3371
6921.45 3358
6922.23 3388
6923.02 3432
6923.80 3342
6924.59 3377
6925.37 3308
6926.16 3417
6926.94 3350
6927.73 3375
6928.51 3321
6929.30 3327
6930.09 3214
6930.87 3238
6931.66 3287
6932.44 3256
6933.23 3411
6934.01 3333
6934.80 3311
6935.59 3319
6936.37 3362
6937.16 3500
6937.94 3539
6938.73 3586
6939.52 3712
6940.30 3703
6941.09 3785
6941.88 3802
6942.66 3854
6943.45 3920
6944.23 3957
6945.02 3910
6945.81 4046
6946.59 4069
6947.38 4161
6948.17 4231
6948.95 4257
6949.74 4149
6950.53 4181
6951.31 4134
6952.10 4250
6952.89 4312
6953.67 4215
6954.46 4325
6955.25 4348
6956.04 4422
6956.82 4501
6957.61 4551
6958.40 4625
6959.18 4605
6959.97 4563
6960.76 4555
6961.55 4630
6962.33 4608
6963.12 4651
6963.91 4683
6964.70 4639
6965.48 4784
6966.27 4821
6967.06 4754
6967.85 4824
6968.63 4954
6969.42 5002
6970.21 5205
6971.00 5127
6971.79 5134
6972.57 5215
6973.36 5231
6974.15 5395
6974.94 5508
6975.73 5603
6976.52 5837
6977.30 6112
6978.09 6349
6978.88 6581
6979.67 6896
6980.46 7315
6981.25 7847
6982.03 8273
6982.82 9175
6983.61 9916
6984.40 10805
6985.19 11346
6985.98 11559
6986.77 11622
6987.55 10978
6988.34 10290
6989.13 9455
6989.92 8684
6990.71 7937
6991.50 7589
6992.29 7275
6993.08 7170
6993.87 7188
6994.66 7611
6995.45 8226
6996.24 9187
6997.02 10246
6997.81 11369
6998.60 12320
6999.39 13035
7000.18 13402
7000.97 13087
7001.76 12535
7002.55 11387
7003.34 10229
7004.13 9140
7004.92 8240
7005.71 7113
7006.50 6307
7007.29 5626
7008.08 5253
7008.87 4932
7009.66 4634
7010.45 4455
7011.24 4440
7012.03 4399
7012.82 4261
7013.61 4268
7014.40 4237
7015.19 4203
7015.98 4168
7016.77 3987
7017.56 3919
7018.35 3772
7019.15 3666
7019.94 3619
7020.73 3607
7021.52 3546
7022.31 3519
7023.10 3608
7023.89 3690
7024.68 3701
7025.47 3764
7026.26 3762
7027.05 3875
7027.85 3862
7028.64 3738
7029.43 3694
7030.22 3646
7031.01 3631
7031.80 3524
7032.59 3418
7033.38 3381
7034.18 3437
7034.97 3462
7035.76 3479
7036.55 3496
7037.34 3615
7038.13 3619
7038.93 3629
7039.72 3558
7040.51 3615
7041.30 3689
7042.09 3713
7042.89 3645
7043.68 3545
7044.47 3605
7045.26 3525
7046.05 3536
7046.85 3628
7047.64 3736
7048.43 3692
7049.22 3848
7050.01 3955
7050.81 3822
7051.60 3811
7052.39 3788
7053.18 3695
7053.98 3538
7054.77 3551
7055.56 3538
7056.36 3392
7057.15 3419
7057.94 3337
7058.73 3333
7059.53 3183
7060.32 3142
7061.11 3182
7061.91 3213
7062.70 3179
7063.49 3297
7064.29 3247
7065.08 3156
7065.87 3194
7066.66 3146
7067.46 3150
7068.25 3109
7069.04 3109
7069.84 3168
7070.63 3079
7071.43 3045
7072.22 3038
7073.01 2906
7073.81 2952
7074.60 2974
7075.39 2864
7076.19 2904
7076.98 3030
7077.78 2961
7078.57 2896
7079.36 2853
7080.16 2863
7080.95 2903
7081.75 2956
7082.54 2912
7083.33 2829
7084.13 2802
7084.92 2843
7085.72 2765
7086.51 2753
7087.31 2860
7088.10 2882
7088.90 2847
7089.69 2896
7090.48 2862
7091.28 2902
7092.07 2999
7092.87 2974
7093.66 2956
7094.46 2946
7095.25 2820
7096.05 2780
7096.84 2711
7097.64 2688
7098.43 2771
7099.23 2703
7100.02 2675
7100.82 2687
7101.61 2635
7102.41 2546
7103.20 2520
7104.00 2507
7104.80 2469
7105.59 2497
7106.39 2386
7107.18 2312
7107.98 2256
7108.77 2293
7109.57 2352
7110.36 2287
7111.16 2303
7111.96 2243
7112.75 2279
7113.55 2277
7114.34 2271
7115.14 2309
7115.94 2339
7116.73 2232
7117.53 2236
7118.32 2301
7119.12 2323
7119.92 2269
7120.71 2226
7121.51 2285
7122.31 2294
7123.10 2258
7123.90 2233
7124.70 2252
7125.49 2284
7126.29 2237
7127.09 2278
7127.88 2416
7128.68 2365
7129.48 2308
7130.27 2354
7131.07 2303
7131.87 2264
7132.66 2308
7133.46 2348
7134.26 2287
7135.06 2276
7135.85 2249
7136.65 2262
7137.45 2317
7138.24 2282
7139.04 2339
7139.84 2308
7140.64 2321
7141.43 2306
7142.23 2348
7143.03 2358
7143.83 2391
7144.62 2403
7145.42 2341
7146.22 2335
7147.02 2350
7147.82 2320
7148.61 2333
7149.41 2264
7150.21 2201
7151.01 2200
7151.81 2197
7152.60 2263
7153.40 2194
7154.20 2191
7155.00 2202
7155.80 2298
7156.59 2221
7157.39 2214
7158.19 2282
7158.99 2265
7159.79 2168
7160.59 2128
7161.39 2144
7162.18 2143
7162.98 2191
7163.78 2157
7164.58 2123
7165.38 2116
7166.18 2077
7166.98 2177
7167.78 2184
7168.57 2139
7169.37 2176
7170.17 2238
7170.97 2267
7171.77 2254
7172.57 2216
7173.37 2164
7174.17 2133
7174.97 2205
7175.77 2151
7176.57 2120
7177.37 2158
7178.17 2186
7178.97 2148
7179.77 2212
7180.56 2213
7181.36 2291
7182.16 2353
7182.96 2391
7183.76 2408
7184.56 2349
7185.36 2292
7186.16 2202
7186.96 2250
7187.76 2252
7188.56 2146
7189.36 2149
7190.16 2133
7190.96 2066
7191.76 2059
7192.57 2004
7193.37 2072
7194.17 2018
7194.97 2057
7195.77 2088
7196.57 2098
7197.37 2089
7198.17 2075
7198.97 2061
7199.77 2118
7200.57 2071
7201.37 2061
7202.17 2083
7202.97 2056
7203.77 2081
7204.58 2004
7205.38 2162
7206.18 2118
7206.98 2044
7207.78 2013
7208.58 2102
7209.38 2136
7210.18 2134
7210.99 2122
7211.79 2091
7212.59 2103
7213.39 2072
7214.19 2147
7214.99 2129
7215.79 2165
7216.60 2163
7217.40 2165
7218.20 2216
7219.00 2156
7219.80 2146
7220.60 2155
7221.41 2226
7222.21 2213
7223.01 2230
7223.81 2207
7224.62 2154
7225.42 2179
7226.22 2244
7227.02 2275
7227.82 2331
7228.63 2282
7229.43 2256
7230.23 2209
7231.03 2146
7231.84 2164
7232.64 2233
7233.44 2247
7234.24 2317
7235.05 2223
7235.85 2332
7236.65 2334
7237.45 2254
7238.26 2327
7239.06 2415
7239.86 2476
7240.67 2433
7241.47 2454
7242.27 2461
7243.08 2455
7243.88 2441
7244.68 2445
7245.49 2492
7246.29 2524
7247.09 2606
7247.90 2569
7248.70 2531
7249.50 2580
7250.31 2617
7251.11 2638
7251.91 2610
7252.72 2632
7253.52 2628
7254.32 2598
7255.13 2651
7255.93 2700
7256.74 2744
7257.54 2736
7258.34 2820
7259.15 2955
7259.95 2966
7260.76 2980
7261.56 3015
7262.36 3027
7263.17 3004
7263.97 3107
7264.78 3143
7265.58 3203
7266.39 3293
7267.19 3232
7268.00 3243
7268.80 3180
7269.60 3332
7270.41 3403
7271.21 3332
7272.02 3363
7272.82 3490
7273.63 3428
7274.43 3469
7275.24 3479
7276.04 3582
7276.85 3695
7277.65 3731
7278.46 3825
7279.26 4050
7280.07 4427
7280.87 4771
7281.68 5090
7282.48 5609
7283.29 5884
7284.09 6234
7284.90 6366
7285.71 6297
7286.51 6091
7287.32 5708
7288.12 5474
7288.93 5102
7289.73 4784
7290.54 4418
7291.35 4371
7292.15 4310
7292.96 4193
7293.76 4089
7294.57 4022
7295.38 4043
7296.18 4010
7296.99 3996
7297.79 4111
7298.60 4179
7299.41 4143
7300.21 4129
7301.02 4290
7301.82 4332
7302.63 4374
7303.44 4519
7304.24 4661
7305.05 4842
7305.86 4866
7306.66 5099
7307.47 5427
7308.28 5784
7309.08 5983
7309.89 6276
7310.70 6441
7311.50 6385
7312.31 6241
7313.12 6181
7313.93 6050
7314.73 6042
7315.54 5970
7316.35 6085
7317.15 6296
7317.96 6650
7318.77 7071
7319.58 7390
7320.38 7767
7321.19 7886
7322.00 7959
7322.81 7744
7323.61 7324
7324.42 6828
7325.23 6387
7326.04 5977
7326.84 5592
7327.65 5289
7328.46 5244
7329.27 5077
7330.08 5006
7330.88 5147
7331.69 5301
7332.50 5559
7333.31 5907
7334.12 6175
7334.92 6433
7335.73 6441
7336.54 6312
7337.35 6222
7338.16 5923
7338.97 5613
7339.78 5226
7340.58 4908
7341.39 4592
7342.20 4438
7343.01 4370
7343.82 4193
7344.63 4166
7345.44 4130
7346.24 4192
7347.05 4266
7347.86 4327
7348.67 4280
7349.48 4106
7350.29 4122
7351.10 3989
7351.91 3966
7352.72 3926
7353.53 3814
7354.34 3817
7355.14 3811
7355.95 3787
7356.76 3711
7357.57 3725
7358.38 3856
7359.19 3977
7360.00 4006
7360.81 4042
7361.62 4112
7362.43 4183
7363.24 4194
7364.05 4150
7364.86 4176
7365.67 4077
7366.48 4077
7367.29 4103
7368.10 4074
7368.91 4023
7369.72 4038
7370.53 4096
7371.34 4119
7372.15 4216
7372.96 4259
7373.77 4222
7374.58 4340
7375.39 4461
7376.20 4462
7377.01 4626
7377.82 4857
7378.63 5020
7379.44 5391
7380.26 5642
7381.07 5714
7381.88 5721
7382.69 5665
7383.50 5553
7384.31 5368
7385.12 5072
7385.93 4865
7386.74 4603
7387.55 4450
7388.36 4246
7389.18 4177
7389.99 4120
7390.80 4021
7391.61 3878
7392.42 3903
7393.23 3881
7394.04 3823
7394.86 3833
7395.67 3933
7396.48 4053
7397.29 4192
7398.10 4345
7398.91 4405
7399.73 4619
7400.54 4776
7401.35 4922
7402.16 4922
7402.97 4934
7403.79 4832
7404.60 4696
7405.41 4778
7406.22 4631
7407.03 4698
7407.85 4505
7408.66 4302
7409.47 4166
7410.28 4115
7411.10 3905
7411.91 3680
7412.72 3491
7413.53 3397
7414.35 3189
7415.16 3155
7415.97 3065
7416.78 2898
7417.60 2834
7418.41 2810
7419.22 2812
7420.03 2832
7420.85 2801
7421.66 2692
7422.47 2728
7423.29 2712
7424.10 2640
7424.91 2662
7425.73 2670
7426.54 2622
7427.35 2677
7428.17 2625
7428.98 2633
7429.79 2602
7430.61 2626
7431.42 2584
7432.23 2534
7433.05 2566
7433.86 2569
7434.67 2579
7435.49 2634
7436.30 2594
7437.12 2569
7437.93 2586
7438.74 2640
7439.56 2593
7440.37 2567
7441.18 2489
7442.00 2539
7442.81 2531
7443.63 2485
7444.44 2557
7445.26 2610
7446.07 2547
7446.88 2451
7447.70 2449
7448.51 2451
7449.33 2520
7450.14 2532
7450.96 2547
7451.77 2495
7452.59 2487
7453.40 2463
7454.22 2441
7455.03 2516
7455.85 2509
7456.66 2470
7457.47 2507
7458.29 2457
7459.10 2420
7459.92 2473
7460.74 2425
7461.55 2483
7462.37 2481
7463.18 2516
7464.00 2523
7464.81 2609
7465.63 2536
7466.44 2577
7467.26 2635
7468.07 2652
7468.89 2563
7469.70 2502
7470.52 2563
7471.34 2475
7472.15 2451
7472.97 2345
7473.78 2395
7474.60 2395
7475.41 2329
7476.23 2306
7477.05 2370
7477.86 2400
7478.68 2342
7479.49 2361
7480.31 2276
7481.13 2292
7481.94 2307
7482.76 2297
7483.58 2276
7484.39 2294
7485.21 2278
7486.03 2212
7486.84 2179
7487.66 2200
7488.48 2194
7489.29 2189
7490.11 2153
7490.93 2210
7491.74 2196
7492.56 2168
7493.38 2199
7494.19 2246
7495.01 2192
7495.83 2147
7496.64 2180
7497.46 2103
7498.28 2154
7499.10 2129
7499.91 2063
7500.73 2092
7501.55 2135
7502.36 2109
7503.18 2106
7504.00 2062
7504.82 2158
7505.63 2119
7506.45 2100
7507.27 2130
7508.09 2038
7508.90 2018
7509.72 2076
7510.54 2095
7511.36 2020
7512.18 2081
7512.99 2038
7513.81 2032
7514.63 2087
7515.45 2041
7516.27 2042
7517.08 2038
7517.90 2059
7518.72 2002
7519.54 2021
7520.36 2089
7521.18 2121
7521.99 2074
7522.81 2042
7523.63 2063
7524.45 2116
7525.27 2114
7526.09 1998
7526.91 1995
7527.72 2081
7528.54 2131
7529.36 2071
7530.18 2071
7531.00 2038
7531.82 2072
7532.64 2161
7533.46 2097
7534.28 2107
7535.10 2078
7535.91 2103
7536.73 2192
7537.55 2210
7538.37 2143
7539.19 2162
7540.01 2203
7540.83 2152
7541.65 2200
7542.47 2201
7543.29 2253
7544.11 2270
7544.93 2272
7545.75 2259
7546.57 2267
7547.39 2317
7548.21 2366
7549.03 2334
7549.85 2322
7550.67 2299
7551.49 2337
7552.31 2349
7553.13 2289
7553.95 2386
7554.77 2364
7555.59 2392
7556.41 2436
7557.23 2470
7558.05 2544
7558.87 2521
7559.69 2462
7560.51 2528
7561.33 2473
7562.15 2534
7562.97 2488
7563.79 2467
7564.61 2509
7565.44 2458
7566.26 2461
7567.08 2429
7567.90 2522
7568.72 2507
7569.54 2498
7570.36 2480
7571.18 2545
7572.00 2520
7572.82 2456
7573.65 2468
7574.47 2559
7575.29 2529
7576.11 2447
7576.93 2415
7577.75 2480
7578.57 2506
7579.40 2518
7580.22 2504
7581.04 2511
7581.86 2571
7582.68 2487
7583.50 2645
7584.33 2684
7585.15 2716
7585.97 2737
7586.79 2789
7587.61 2806
7588.44 2897
7589.26 2937
7590.08 2862
7590.90 2859
7591.72 2830
7592.55 2808
7593.37 2737
7594.19 2755
7595.01 2756
7595.84 2748
7596.66 2831
7597.48 2876
7598.30 2990
7599.13 3092
7599.95 3212
7600.77 3385
7601.59 3491
7602.42 3586
7603.24 3775
7604.06 4057
7604.89 4112
7605.71 4091
7606.53 4035
7607.36 3865
7608.18 3692
7609.00 3459
7609.82 3338
7610.65 3312
7611.47 3141
7612.29 3048
7613.12 2985
7613.94 2982
7614.77 2959
7615.59 2938
7616.41 3051
7617.24 3075
7618.06 3076
7618.88 3037
7619.71 2827
7620.53 2865
7621.35 2869
7622.18 2844
7623.00 2761
7623.83 2822
7624.65 2806
7625.47 2899
7626.30 2977
7627.12 3081
7627.95 3335
7628.77 3478
7629.60 3700
7630.42 3943
7631.24 4107
7632.07 4169
7632.89 4086
7633.72 3964
7634.54 3839
7635.37 3481
7636.19 3175
7637.02 3092
7637.84 2827
7638.67 2672
7639.49 2543
7640.31 2421
7641.14 2383
7641.96 2343
7642.79 2314
7643.61 2308
7644.44 2253
7645.26 2248
7646.09 2214
7646.92 2211
7647.74 2217
7648.57 2248
7649.39 2184
7650.22 2121
7651.04 2098
7651.87 2106
7652.69 2164
7653.52 2059
7654.34 2048
7655.17 2037
7656.00 2018
7656.82 2086
7657.65 2043
7658.47 2043
7659.30 2113
7660.12 1991
7660.95 2050
7661.78 2018
7662.60 2054
7663.43 2082
7664.25 1998
7665.08 2005
7665.91 1999
7666.73 1991
7667.56 2092
7668.39 2058
7669.21 2151
7670.04 2089
7670.87 2078
7671.69 2029
7672.52 2073
7673.35 2075
7674.17 2022
7675.00 1967
7675.83 1989
7676.65 1996
7677.48 1965
7678.31 1987
7679.13 2030
7679.96 2058
7680.79 2010
7681.61 1935
7682.44 1953
7683.27 2023
7684.10 2065
7684.92 2062
7685.75 2010
7686.58 2033
7687.40 2095
7688.23 2101
7689.06 2057
7689.89 2051
7690.71 2031
7691.54 2030
7692.37 2073
7693.20 2046
7694.03 1987
7694.85 1968
7695.68 2048
7696.51 2036
7697.34 2101
7698.16 2026
7698.99 2106
7699.82 2101
7700.65 2084
7701.48 2138
7702.31 2037
7703.13 1969
7703.96 1974
7704.79 1999
7705.62 1988
7706.45 2035
7707.28 2087
7708.10 2086
7708.93 2040
7709.76 2022
7710.59 2073
7711.42 2032
7712.25 2013
7713.08 2017
7713.90 1973
7714.73 1951
7715.56 1977
7716.39 2009
7717.22 2032
7718.05 1944
7718.88 1969
7719.71 2015
7720.54 2025
7721.37 1892
7722.20 1948
7723.02 1962
7723.85 1951
7724.68 1964
7725.51 1918
7726.34 1941
7727.17 1965
7728.00 1959
7728.83 2007
7729.66 2011
7730.49 1976
7731.32 1960
7732.15 2027
7732.98 1996
7733.81 2004
7734.64 2010
7735.47 1994
7736.30 1970
7737.13 1975
7737.96 2014
7738.79 1985
7739.62 1966
7740.45 2006
7741.28 2127
7742.11 2177
7742.94 2340
7743.77 2487
7744.60 2756
7745.43 3021
7746.26 3339
7747.09 3575
7747.92 3571
7748.75 3570
7749.59 3413
7750.42 3193
7751.25 3000
7752.08 2794
7752.91 2565
7753.74 2330
7754.57 2225
7755.40 2145
7756.23 2059
7757.06 2090
7757.90 2029
7758.73 2070
7759.56 1992
7760.39 1994
7761.22 2020
7762.05 1935
7762.88 1984
7763.71 2004
7764.55 1894
7765.38 1909
7766.21 1867
7767.04 1794
7767.87 1722
7768.70 1747
7769.54 1780
7770.37 1742
7771.20 1685
7772.03 1651
7772.86 1759
7773.70 1708
7774.53 1705
7775.36 1754
7776.19 1747
7777.02 1756
7777.86 1759
7778.69 1788
7779.52 1806
7780.35 1787
7781.19 1698
7782.02 1729
7782.85 1755
7783.68 1789
7784.52 1868
7785.35 1815
7786.18 1819
7787.01 1887
7787.85 1860
7788.68 1862
7789.51 1807
7790.35 1787
7791.18 1820
7792.01 1854
7792.84 1781
7793.68 1818
7794.51 1778
7795.34 1820
7796.18 1786
7797.01 1792
7797.84 1782
7798.68 1801
7799.51 1819
7800.34 1786
7801.18 1833
7802.01 1861
7802.84 1851
7803.68 1926
7804.51 1902
7805.35 1954
7806.18 1984
7807.01 1941
7807.85 1922
7808.68 1889
7809.51 1975
7810.35 1987
7811.18 2004
7812.02 1993
7812.85 2003
7813.68 2038
7814.52 2101
7815.35 1981
7816.19 1999
7817.02 2014
7817.86 2086
7818.69 2064
7819.52 2054
7820.36 1979
7821.19 2034
7822.03 2012
7822.86 2004
7823.70 1973
7824.53 2003
7825.37 2078
7826.20 2117
7827.04 2059
7827.87 2087
7828.71 2037
7829.54 1987
7830.38 1993
7831.21 2027
7832.05 1988
7832.88 1970
7833.72 1977
7834.55 1904
7835.39 1913
7836.22 1863
7837.06 1899
7837.89 1893
7838.73 1841
7839.57 1824
7840.40 1796
7841.24 1743
7842.07 1784
7842.91 1792
7843.74 1758
7844.58 1775
7845.42 1838
7846.25 1784
7847.09 1755
7847.92 1738
7848.76 1755
7849.60 1673
7850.43 1701
7851.27 1729
7852.10 1714
7852.94 1679
7853.78 1688
7854.61 1740
7855.45 1804
7856.29 1774
7857.12 1773
7857.96 1724
7858.79 1806
7859.63 1789
7860.47 1736
7861.30 1727
7862.14 1665
7862.98 1714
7863.81 1685
7864.65 1676
7865.49 1688
7866.33 1705
7867.16 1749
7868.00 1719
7868.84 1725
7869.67 1752
7870.51 1757
7871.35 1749
7872.19 1784
7873.02 1816
7873.86 1854
7874.70 1884
7875.54 1905
7876.37 1968
7877.21 2056
7878.05 2002
7878.89 1961
7879.72 1925
7880.56 1934
7881.40 1948
7882.24 1864
7883.07 1815
7883.91 1777
7884.75 1812
7885.59 1819
7886.43 1779
7887.26 1776
7888.10 1873
7888.94 1808
7889.78 1799
7890.62 1757
7891.45 1781
7892.29 1816
7893.13 1841
7893.97 1815
7894.81 1826
7895.65 1777
7896.49 1814
7897.32 1885
7898.16 1822
7899.00 1844
7899.84 1838
7900.68 1774
7901.52 1773
7902.36 1799
7903.20 1799
7904.03 1780
7904.87 1789
7905.71 1777
7906.55 1753
7907.39 1734
7908.23 1819
7909.07 1838
7909.91 1816
7910.75 1857
7911.59 1838
7912.43 1996
7913.27 2099
7914.11 2134
7914.94 2130
7915.78 2167
7916.62 2245
7917.46 2290
7918.30 2215
7919.14 2195
7919.98 2186
7920.82 2090
7921.66 1985
7922.50 1921
7923.34 1865
7924.18 1833
7925.02 1777
7925.86 1786
7926.70 1741
7927.54 1694
7928.38 1712
7929.22 1687
7930.06 1660
7930.90 1673
7931.74 1597
7932.59 1629
7933.43 1623
7934.27 1633
7935.11 1636
7935.95 1621
7936.79 1553
7937.63 1651
7938.47 1693
7939.31 1687
7940.15 1759
7940.99 1802
7941.83 1750
7942.67 1763
7943.52 1862
7944.36 1883
7945.20 1809
7946.04 1745
7946.88 1757
7947.72 1654
7948.56 1719
7949.40 1726
7950.25 1692
7951.09 1719
7951.93 1702
7952.77 1727
7953.61 1795
7954.45 1733
7955.29 1768
7956.14 1735
7956.98 1676
7957.82 1638
7958.66 1622
7959.50 1652
7960.35 1620
7961.19 1586
7962.03 1556
7962.87 1583
7963.71 1590
7964.56 1663
7965.40 1682
7966.24 1685
7967.08 1674
7967.93 1685
7968.77 1696
7969.61 1673
7970.45 1721
7971.29 1717
7972.14 1646
7972.98 1596
7973.82 1605
7974.67 1552
7975.51 1514
7976.35 1585
7977.19 1565
7978.04 1588
7978.88 1543
7979.72 1520
7980.57 1560
7981.41 1580
7982.25 1567
7983.09 1528
7983.94 1592
7984.78 1557
7985.62 1484
7986.47 1472
7987.31 1484
7988.15 1483
7989.00 1478
7989.84 1508
7990.68 1509
7991.53 1512
7992.37 1482
7993.22 1433
7994.06 1438
7994.90 1437
7995.75 1457
7996.59 1409
7997.43 1416
7998.28 1411
7999.12 1410
7999.97 1390
8000.81 1381
8001.65 1390
8002.50 1411
8003.34 1504
8004.19 1524
8005.03 1485
8005.88 1494
8006.72 1458
8007.57 1426
8008.41 1438
8009.25 1467
8010.10 1446
8010.94 1373
8011.79 1362
8012.63 1403
8013.48 1432
8014.32 1385
8015.17 1367
8016.01 1364
8016.86 1426
8017.70 1393
8018.55 1387
8019.39 1378
8020.24 1365
8021.08 1421
8021.93 1362
8022.77 1396
8023.62 1345
8024.46 1370
8025.31 1424
8026.15 1381
8027.00 1344
8027.84 1342
8028.69 1349
8029.54 1401
8030.38 1462
8031.23 1424
8032.07 1389
8032.92 1432
8033.76 1477
8034.61 1384
8035.46 1391
8036.30 1337
8037.15 1307
8037.99 1336
8038.84 1318
8039.69 1307
8040.53 1364
8041.38 1428
8042.22 1372
8043.07 1386
8043.92 1388
8044.76 1369
8045.61 1345
8046.46 1402
8047.30 1398
8048.15 1371
8049.00 1382
8049.84 1425
8050.69 1378
8051.54 1367
8052.38 1390
8053.23 1377
8054.08 1380
8054.92 1328
8055.77 1313
8056.62 1321
8057.46 1347
8058.31 1332
8059.16 1355
8060.01 1357
8060.85 1357
8061.70 1344
8062.55 1363
8063.40 1359
8064.24 1369
8065.09 1335
8065.94 1330
8066.79 1316
8067.63 1305
8068.48 1321
8069.33 1335
8070.18 1295
8071.02 1309
8071.87 1319
8072.72 1315
8073.57 1341
8074.42 1368
8075.26 1335
8076.11 1308
8076.96 1319
8077.81 1383
8078.66 1296
8079.50 1256
8080.35 1344
8081.20 1323
8082.05 1305
8082.90 1303
8083.75 1334
8084.59 1347
8085.44 1331
8086.29 1299
8087.14 1306
8087.99 1334
8088.84 1334
8089.69 1349
8090.53 1314
8091.38 1378
8092.23 1326
8093.08 1334
8093.93 1292
8094.78 1277
8095.63 1279
8096.48 1320
8097.33 1372
8098.18 1289
8099.02 1277
8099.87 1301
8100.72 1285
8101.57 1328
8102.42 1304
8103.27 1300
8104.12 1365
8104.97 1318
8105.82 1361
8106.67 1325
8107.52 1301
8108.37 1282
8109.22 1324
8110.07 1329
8110.92 1285
8111.77 1309
8112.62 1312
8113.47 1335
8114.32 1330
8115.17 1373
8116.02 1394
8116.87 1453
8117.72 1452
8118.57 1446
8119.42 1424
8120.27 1469
8121.12 1469
8121.97 1476
8122.82 1450
8123.67 1479
8124.52 1439
8125.37 1396
8126.22 1432
8127.07 1379
8127.93 1344
8128.78 1345
8129.63 1348
8130.48 1358
8131.33 1384
8132.18 1362
8133.03 1435
8133.88 1363
8134.73 1420
8135.58 1388
8136.44 1388
8137.29 1375
8138.14 1379
8138.99 1385
8139.84 1314
8140.69 1343
8141.54 1361
8142.39 1343
8143.25 1287
8144.10 1349
8144.95 1377
8145.80 1380
8146.65 1377
8147.50 1400
8148.36 1377
8149.21 1439
8150.06 1415
8150.91 1417
8151.76 1442
8152.62 1459
8153.47 1428
8154.32 1529
8155.17 1536
8156.02 1500
8156.88 1515
8157.73 1462
8158.58 1458
8159.43 1427
8160.29 1386
8161.14 1374
8161.99 1372
8162.84 1329
8163.70 1328
8164.55 1344
8165.40 1306
8166.25 1356
8167.11 1288
8167.96 1288
8168.81 1310
8169.67 1385
8170.52 1366
8171.37 1306
8172.23 1350
8173.08 1315
8173.93 1322
8174.78 1323
8175.64 1296
8176.49 1278
8177.34 1288
8178.20 1292
8179.05 1259
8179.90 1210
8180.76 1245
8181.61 1270
8182.47 1232
8183.32 1214
8184.17 1218
8185.03 1207
8185.88 1256
8186.73 1293
8187.59 1244
8188.44 1205
8189.30 1234
8190.15 1237
8191.00 1284
8191.86 1264
8192.71 1273
8193.57 1279
8194.42 1257
8195.27 1229
8196.13 1271
8196.98 1275
8197.84 1239
8198.69 1209
8199.55 1231
8200.40 1214
8201.26 1192
8202.11 1206
8202.96 1241
8203.82 1257
8204.67 1255
8205.53 1261
8206.38 1255
8207.24 1259
8208.09 1258
8208.95 1259
8209.80 1284
8210.66 1265
8211.51 1255
8212.37 1247
8213.22 1276
8214.08 1272
8214.93 1279
8215.79 1273
8216.65 1260
8217.50 1301
8218.36 1378
8219.21 1421
8220.07 1340
8220.92 1388
8221.78 1377
8222.63 1392
8223.49 1387
8224.35 1398
8225.20 1394
8226.06 1405
8226.91 1353
8227.77 1335
8228.63 1326
8229.48 1286
8230.34 1261
8231.19 1248
8232.05 1317
8232.91 1278
8233.76 1277
8234.62 1299
8235.47 1294
8236.33 1248
8237.19 1261
8238.04 1258
8238.90 1324
8239.76 1265
8240.61 1283
8241.47 1274
8242.33 1274
8243.18 1252
8244.04 1307
8244.90 1291
8245.75 1343
8246.61 1297
8247.47 1329
8248.33 1390
8249.18 1331
8250.04 1312
8250.90 1298
8251.75 1297
8252.61 1277
8253.47 1285
8254.33 1262
8255.18 1296
8256.04 1287
8256.90 1280
8257.76 1272
8258.61 1301
8259.47 1293
8260.33 1299
8261.19 1290
8262.04 1347
8262.90 1324
8263.76 1234
8264.62 1289
8265.48 1238
8266.33 1224
8267.19 1281
8268.05 1280
8268.91 1213
8269.77 1315
8270.62 1281
8271.48 1317
8272.34 1288
8273.20 1293
8274.06 1339
8274.92 1300
8275.77 1300
8276.63 1336
8277.49 1356
8278.35 1361
8279.21 1380
8280.07 1335
8280.93 1340
8281.78 1298
8282.64 1300
8283.50 1308
8284.36 1328
8285.22 1313
8286.08 1321
8286.94 1320
8287.80 1340
8288.66 1333
8289.51 1298
8290.37 1363
8291.23 1286
8292.09 1346
8292.95 1354
8293.81 1369
8294.67 1322
8295.53 1336
8296.39 1302
8297.25 1387
8298.11 1333
8298.97 1310
8299.83 1364
8300.69 1381
8301.55 1368
8302.41 1296
8303.27 1318
8304.13 1310
8304.99 1395
8305.85 1324
8306.71 1360
8307.57 1316
8308.43 1319
8309.29 1352
8310.15 1418
8311.01 1402
8311.87 1391
8312.73 1372
8313.59 1340
8314.45 1389
8315.31 1409
8316.17 1414
8317.03 1412
8317.89 1402
8318.75 1394
8319.61 1411
8320.47 1409
8321.33 1461
8322.20 1427
8323.06 1400
8323.92 1374
8324.78 1405
8325.64 1430
8326.50 1427
8327.36 1407
8328.22 1438
8329.08 1460
8329.94 1435
8330.81 1432
8331.67 1414
8332.53 1448
8333.39 1371
8334.25 1418
8335.11 1404
8335.97 1437
8336.84 1461
8337.70 1485
8338.56 1367
8339.42 1389
8340.28 1425
8341.15 1427
8342.01 1467
8342.87 1469
8343.73 1493
8344.59 1489
8345.45 1543
8346.32 1534
8347.18 1504
8348.04 1487
8348.90 1522
8349.77 1493
8350.63 1453
8351.49 1493
8352.35 1522
8353.22 1547
8354.08 1520
8354.94 1529
8355.80 1561
8356.67 1573
8357.53 1484
8358.39 1509
8359.25 1516
8360.12 1532
8360.98 1501
8361.84 1589
8362.71 1600
8363.57 1594
8364.43 1589
8365.29 1576
8366.16 1599
8367.02 1609
8367.88 1649
8368.75 1626
8369.61 1654
8370.47 1677
8371.34 1625
8372.20 1672
8373.06 1683
8373.93 1723
8374.79 1711
8375.65 1721
8376.52 1702
8377.38 1660
8378.25 1691
8379.11 1743
8379.97 1824
8380.84 1811
8381.70 1812
8382.56 1831
8383.43 1786
8384.29 1837
8385.16 1891
8386.02 1861
8386.89 1841
8387.75 1875
8388.61 1884
8389.48 1937
8390.34 1937
8391.21 1978
8392.07 2031
8392.94 1983
8393.80 2006
8394.67 1982
8395.53 1954
8396.39 2060
8397.26 2054
8398.12 2011
8398.99 2092
8399.85 2105
8400.72 2130
8401.58 2161
8402.45 2213
8403.31 2208
8404.18 2276
8405.04 2277
8405.91 2318
8406.77 2359
8407.64 2406
8408.50 2389
8409.37 2377
8410.24 2416
8411.10 2498
8411.97 2508
8412.83 2466
8413.70 2595
8414.56 2647
8415.43 2655
8416.29 2589
8417.16 2542
8418.03 2591
8418.89 2702
8419.76 2695
8420.62 2717
8421.49 2695
8422.36 2708
8423.22 2810
8424.09 2841
8424.95 2867
8425.82 2912
8426.69 2911
8427.55 3020
8428.42 3076
8429.28 3161
8430.15 3214
8431.02 3236
8431.88 3253
8432.75 3284
8433.62 3395
8434.48 3478
8435.35 3537
8436.22 3673
8437.08 3833
8437.95 3788
8438.82 3885
8439.68 3980
8440.55 4039
8441.42 4177
8442.29 4258
8443.15 4399
8444.02 4396
8444.89 4542
8445.75 4572
8446.62 4741
8447.49 4863
8448.36 4928
8449.22 5190
8450.09 5575
8450.96 6190
8451.83 6932
8452.69 7862
8453.56 8834
8454.43 9554
8455.30 10272
8456.16 10378
8457.03 10198
8457.90 9788
8458.77 9026
8459.64 8432
8460.50 7692
8461.37 6793
8462.24 6074
8463.11 5490
8463.98 4903
8464.84 4382
8465.71 4118
8466.58 3724
8467.45 3509
8468.32 3259
8469.19 3163
8470.05 3059
8470.92 2937
8471.79 2874
8472.66 2814
8473.53 2779
8474.40 2747
8475.27 2680
8476.13 2635
8477.00 2600
8477.87 2556
8478.74 2540
8479.61 2635
8480.48 2633
8481.35 2576
8482.22 2642
8483.09 2669
8483.96 2632
8484.82 2609
8485.69 2670
8486.56 2689
8487.43 2570
8488.30 2601
8489.17 2548
8490.04 2622
8490.91 2624
8491.78 2671
8492.65 2636
8493.52 2622
8494.39 2535
8495.26 2611
8496.13 2599
8497.00 2589
8497.87 2488
8498.74 2546
8499.61 2448
8500.48 2488
8501.35 2517
8502.22 2538
8503.09 2481
8503.96 2498
8504.83 2505
8505.70 2511
8506.57 2574
8507.44 2629
8508.31 2660
8509.18 2689
8510.05 2647
8510.92 2667
8511.79 2753
8512.66 2763
8513.53 2777
8514.40 2814
8515.27 2795
8516.15 2750
8517.02 2794
8517.89 2916
8518.76 2986
8519.63 2926
8520.50 2958
8521.37 2920
8522.24 2969
8523.11 2886
8523.98 2802
8524.86 2892
8525.73 2871
8526.60 2802
8527.47 2848
8528.34 2794
8529.21 2912
8530.08 2844
8530.96 2952
8531.83 2992
8532.70 2933
8533.57 2990
8534.44 2938
8535.31 2958
8536.19 2926
8537.06 2923
8537.93 2881
8538.80 2933
8539.67 2773
8540.55 2741
8541.42 2663
8542.29 2618
8543.16 2598
8544.03 2598
8544.91 2537
8545.78 2530
8546.65 2528
8547.52 2559
8548.40 2539
8549.27 2570
8550.14 2580
8551.01 2740
8551.89 2778
8552.76 2830
8553.63 2879
8554.51 2852
8555.38 2822
8556.25 2785
8557.12 2729
8558.00 2746
8558.87 2653
8559.74 2655
8560.62 2574
8561.49 2477
8562.36 2480
8563.24 2414
8564.11 2389
8564.98 2356
8565.86 2303
8566.73 2244
8567.60 2181
8568.48 2206
8569.35 2201
8570.22 2168
8571.10 2124
8571.97 2114
8572.84 2064
8573.72 2107
8574.59 2125
8575.46 2091
8576.34 2087
8577.21 2116
8578.09 2033
8578.96 2088
8579.83 2092
8580.71 2095
8581.58 2069
8582.46 2059
8583.33 2053
8584.21 2014
8585.08 2094
8585.95 2075
8586.83 2082
8587.70 2130
8588.58 2135
8589.45 2059
8590.33 2054
8591.20 2070
8592.08 2112
8592.95 2140
8593.83 2125
8594.70 2176
8595.58 2187
8596.45 2258
8597.33 2227
8598.20 2240
8599.08 2224
8599.95 2177
8600.83 2216
8601.70 2271
8602.58 2240
8603.45 2240
8604.33 2276
8605.20 2322
8606.08 2309
8606.95 2331
8607.83 2359
8608.70 2354
8609.58 2340
8610.45 2355
8611.33 2342
8612.21 2347
8613.08 2247
8613.96 2280
8614.83 2312
8615.71 2311
8616.59 2334
8617.46 2254
8618.34 2358
8619.21 2338
8620.09 2286
8620.97 2240
8621.84 2263
8622.72 2294
8623.59 2253
8624.47 2293
8625.35 2364
8626.22 2404
8627.10 2452
8627.98 2390
8628.85 2436
8629.73 2369
8630.61 2382
8631.48 2407
8632.36 2350
8633.24 2415
8634.11 2540
8634.99 2471
8635.87 2459
8636.74 2440
8637.62 2469
8638.50 2524
8639.37 2498
8640.25 2589
8641.13 2547
8642.01 2508
8642.88 2609
8643.76 2570
8644.64 2610
8645.52 2636
8646.39 2738
8647.27 2669
8648.15 2761
8649.03 2766
8649.90 2785
8650.78 2828
8651.66 2819
8652.54 2725
8653.41 2710
8654.29 2732
8655.17 2790
8656.05 2710
8656.93 2744
8657.80 2767
8658.68 2769
8659.56 2825
8660.44 2841
8661.32 2822
8662.19 2884
8663.07 2850
8663.95 2868
8664.83 2919
8665.71 2896
8666.59 2910
8667.46 2985
8668.34 3075
8669.22 3132
8670.10 3298
8670.98 3347
8671.86 3354
8672.74 3422
8673.62 3492
8674.49 3481
8675.37 3552
8676.25 3538
8677.13 3509
8678.01 3501
8678.89 3466
8679.77 3400
8680.65 3412
8681.53 3394
8682.41 3461
8683.29 3499
8684.16 3548
8685.04 3569
8685.92 3746
8686.80 3960
8687.68 4181
8688.56 4428
8689.44 4590
8690.32 4885
8691.20 5174
8692.08 5227
8692.96 5293
8693.84 5230
8694.72 5098
8695.60 4952
8696.48 4707
8697.36 4539
8698.24 4278
8699.12 4183
8700.00 4005
8700.88 3964
8701.76 3910
8702.64 3815
8703.52 3819
8704.40 3728
8705.28 3775
8706.16 3750
8707.04 3777
8707.92 3704
8708.80 3595
8709.69 3647
8710.57 3770
8711.45 3739
8712.33 3708
8713.21 3755
8714.09 3816
8714.97 3844
8715.85 3958
8716.73 3982
8717.61 3929
8718.49 4026
8719.38 4007
8720.26 4056
8721.14 4123
8722.02 4175
8722.90 4147
8723.78 4243
8724.66 4317
8725.54 4342
8726.43 4396
8727.31 4536
8728.19 4569
8729.07 4598
8729.95 4627
8730.83 4749
8731.72 4813
8732.60 4873
8733.48 4982
8734.36 4905
8735.24 4939
8736.13 4959
8737.01 5031
8737.89 4981
8738.77 4982
8739.65 5014
8740.54 5059
8741.42 4976
8742.30 4963
8743.18 5025
8744.07 5075
8744.95 5026
8745.83 5145
8746.71 5278
8747.60 5423
8748.48 5295
8749.36 5350
8750.24 5417
8751.13 5539
8752.01 5667
8752.89 5799
8753.77 5875
8754.66 6009
8755.54 6182
8756.42 6342
8757.31 6568
8758.19 6679
8759.07 6853
8759.96 7087
8760.84 7123
8761.72 7283
8762.61 7434
8763.49 7539
8764.37 7451
8765.26 7424
8766.14 7380
8767.02 7385
8767.91 7404
8768.79 7234
8769.67 7325
8770.56 7648
8771.44 8040
8772.32 8528
8773.21 9459
8774.09 10569
8774.98 12008
8775.86 13491
8776.74 14971
8777.63 16049
8778.51 16707
8779.40 16865
8780.28 16671
8781.17 15853
8782.05 14847
8782.93 13640
8783.82 12476
8784.70 11297
8785.59 10123
8786.47 9131
8787.36 8392
8788.24 7902
8789.13 7583
8790.01 7247
8790.89 7342
8791.78 7350
8792.66 7438
8793.55 7591
8794.43 7671
8795.32 7479
8796.20 7232
8797.09 6987
8797.97 6783
8798.86 6290
8799.74 5944
8800.63 5588
8801.52 5344
8802.40 5095
8803.29 4784
8804.17 4705
8805.06 4715
8805.94 4639
8806.83 4634
8807.71 4509
8808.60 4447
8809.48 4555
8810.37 4532
8811.26 4561
8812.14 4465
8813.03 4439
8813.91 4355
8814.80 4370
8815.69 4306
8816.57 4174
8817.46 4190
8818.34 4103
8819.23 4021
8820.12 4136
8821.00 4023
8821.89 3963
8822.77 3912
8823.66 4055
8824.55 4044
8825.43 3906
8826.32 3905
8827.21 3957
8828.09 3988
8828.98 4050
8829.87 3993
8830.75 3962
8831.64 4021
8832.53 3990
8833.41 4050
8834.30 4019
8835.19 4046
8836.08 4036
8836.96 4060
8837.85 4096
8838.74 4174
8839.62 4228
8840.51 4269
8841.40 4290
8842.29 4281
8843.17 4274
8844.06 4308
8844.95 4268
8845.84 4312
8846.72 4261
8847.61 4236
8848.50 4190
8849.39 4177
8850.27 4247
8851.16 4134
8852.05 4204
8852.94 4154
8853.82 4077
8854.71 4103
8855.60 4093
8856.49 4052
8857.38 4030
8858.26 3938
8859.15 3929
8860.04 3808
8860.93 3781
8861.82 3711
8862.71 3752
8863.59 3690
8864.48 3667
8865.37 3593
8866.26 3557
8867.15 3420
8868.04 3419
8868.93 3397
8869.81 3369
8870.70 3263
8871.59 3251
8872.48 3184
8873.37 3123
8874.26 3154
8875.15 3146
8876.04 3071
8876.93 3073
8877.81 3093
8878.70 3101
8879.59 3015
8880.48 2872
8881.37 2916
8882.26 2925
8883.15 2831
8884.04 2896
8884.93 2864
8885.82 2841
8886.71 2697
8887.60 2695
8888.49 2661
8889.38 2610
8890.27 2615
8891.16 2598
8892.05 2579
8892.94 2546
8893.83 2466
8894.72 2462
8895.61 2501
8896.50 2429
8897.39 2414
8898.28 2450
8899.17 2363
8900.06 2385
8900.95 2408
8901.84 2383
8902.73 2324
8903.62 2279
8904.51 2340
8905.40 2313
8906.29 2286
8907.18 2231
8908.07 2152
8908.96 2241
8909.85 2269
8910.74 2233
8911.63 2227
8912.52 2203
8913.41 2096
8914.31 2130
8915.20 2104
8916.09 2079
8916.98 2059
8917.87 2100
8918.76 2085
8919.65 2068
8920.54 2133
8921.43 2179
8922.33 2180
8923.22 2174
8924.11 2149
8925.00 2167
8925.89 2191
8926.78 2123
8927.67 2078
8928.57 2056
8929.46 2045
8930.35 1967
8931.24 1999
8932.13 1940
8933.03 1927
8933.92 1949
8934.81 1888
8935.70 1862
8936.59 1848
8937.49 1935
8938.38 1929
8939.27 1865
8940.16 1831
8941.05 1807
8941.95 1806
8942.84 1794
8943.73 1797
8944.62 1807
8945.52 1809
8946.41 1816
8947.30 1806
8948.19 1858
8949.09 1773
8949.98 1766
8950.87 1795
8951.76 1777
8952.66 1709
8953.55 1755
8954.44 1767
8955.34 1664
8956.23 1676
8957.12 1664
8958.02 1640
8958.91 1629
8959.80 1685
8960.69 1649
8961.59 1602
8962.48 1616
8963.37 1617
8964.27 1673
8965.16 1625
8966.05 1663
8966.95 1697
8967.84 1666
8968.74 1647
8969.63 1574
8970.52 1567
8971.42 1588
8972.31 1532
8973.20 1532
8974.10 1523
8974.99 1560
8975.89 1499
8976.78 1447
8977.67 1389
8978.57 1455
8979.46 1452
8980.36 1429
8981.25 1462
8982.15 1427
8983.04 1478
8983.93 1442
8984.83 1389
8985.72 1430
8986.62 1366
8987.51 1356
8988.41 1361
8989.30 1414
8990.20 1382
8991.09 1361
8991.99 1325
8992.88 1343
8993.78 1391
8994.67 1365
8995.57 1320
8996.46 1332
8997.36 1330
8998.25 1296
8999.15 1363
9000.04 1317
9000.94 1292
9001.83 1291
9002.73 1264
9003.62 1340
9004.52 1333
9005.41 1270
9006.31 1288
9007.20 1295
9008.10 1292
9009.00 1251
9009.89 1274
9010.79 1269
9011.68 1291
9012.58 1247
9013.47 1230
9014.37 1245
9015.27 1278
9016.16 1238
9017.06 1248
9017.95 1220
9018.85 1183
9019.75 1196
9020.64 1224
9021.54 1254
9022.43 1203
9023.33 1254
9024.23 1250
9025.12 1252
9026.02 1268
9026.92 1240
9027.81 1201
9028.71 1208
9029.61 1240
9030.50 1193
9031.40 1190
9032.30 1203
9033.19 1187
9034.09 1187
9034.99 1170
9035.88 1144
9036.78 1188
9037.68 1207
9038.58 1213
9039.47 1169
9040.37 1185
9041.27 1128
9042.16 1132
9043.06 1170
9043.96 1146
9044.86 1154
9045.75 1144
9046.65 1176
9047.55 1184
9048.45 1155
9049.34 1149
9050.24 1185
9051.14 1222
9052.04 1183
9052.94 1202
9053.83 1226
9054.73 1193
9055.63 1210
9056.53 1202
9057.43 1213
9058.32 1199
9059.22 1235
9060.12 1204
9061.02 1203
9061.92 1264
9062.81 1253
9063.71 1225
9064.61 1213
9065.51 1235
9066.41 1245
9067.31 1227
9068.21 1216
9069.10 1242
9070.00 1247
9070.90 1208
9071.80 1194
9072.70 1177
9073.60 1151
9074.50 1196
9075.40 1178
9076.29 1155
9077.19 1183
9078.09 1184
9078.99 1171
9079.89 1148
9080.79 1169
9081.69 1200
9082.59 1138
9083.49 1125
9084.39 1119
9085.29 1207
9086.19 1198
9087.09 1179
9087.98 1156
9088.88 1158
9089.78 1206
9090.68 1168
9091.58 1101
9092.48 1129
9093.38 1146
9094.28 1180
9095.18 1125
9096.08 1099
9096.98 1137
9097.88 1154
9098.78 1107
9099.68 1136
9100.58 1111
9101.48 1134
9102.38 1122
9103.28 1115
9104.18 1133
9105.08 1144
9105.99 1145
9106.89 1097
9107.79 1137
9108.69 1107
9109.59 1151
9110.49 1084
9111.39 1085
9112.29 1088
9113.19 1093
9114.09 1117
9114.99 1139
9115.89 1139
9116.79 1112
9117.69 1107
9118.60 1052
9119.50 1100
9120.40 1092
9121.30 1114
9122.20 1112
9123.10 1091
9124.00 1152
9124.90 1121
9125.81 1088
9126.71 1052
9127.61 1094
9128.51 1123
9129.41 1081
9130.31 1095
9131.22 1106
9132.12 1063
9133.02 1082
9133.92 1097
9134.82 1079
9135.72 1104
9136.63 1108
9137.53 1126
9138.43 1080
9139.33 1087
9140.23 1093
9141.14 1107
9142.04 1089
9142.94 1097
9143.84 1082
9144.75 1096
9145.65 1113
9146.55 1123
9147.45 1124
9148.36 1105
9149.26 1087
9150.16 1105
9151.06 1101
9151.97 1130
9152.87 1123
9153.77 1099
9154.67 1130
9155.58 1128
9156.48 1057
9157.38 1071
9158.29 1098
9159.19 1047
9160.09 1097
9161.00 1088
9161.90 1107
9162.80 1085
9163.71 1118
9164.61 1136
9165.51 1112
9166.42 1084
9167.32 1127
9168.22 1131
9169.13 1114
9170.03 1119
9170.93 1099
9171.84 1110
9172.74 1059
9173.64 1105
9174.55 1074
9175.45 1100
9176.36 1060
9177.26 1106
9178.16 1120
9179.07 1093
9179.97 1083
9180.88 1146
9181.78 1118
9182.69 1070
9183.59 1117
9184.49 1087
9185.40 1087
9186.30 1063
9187.21 1111
9188.11 1139
9189.02 1150
9189.92 1145
9190.82 1142
9191.73 1119
9192.63 1148
9193.54 1110
9194.44 1165
9195.35 1122
9196.25 1105
9197.16 1155
9198.06 1212
9198.97 1167
9199.87 1170
9200.78 1181
9201.68 1201
9202.59 1168
9203.49 1198
9204.40 1159
9205.30 1182
9206.21 1166
9207.12 1141
9208.02 1138
9208.93 1147
9209.83 1121
9210.74 1147
9211.64 1144
9212.55 1144
9213.45 1147
9214.36 1139
9215.27 1190
9216.17 1171
9217.08 1157
9217.98 1236
9218.89 1180
9219.80 1192
9220.70 1160
9221.61 1186
9222.51 1129
9223.42 1116
9224.33 1150
9225.23 1149
9226.14 1145
9227.05 1118
9227.95 1133
9228.86 1117
9229.77 1180
9230.67 1179
9231.58 1122
9232.49 1121
9233.39 1077
9234.30 1107
9235.21 1082
9236.11 1124
9237.02 1137
9237.93 1134
9238.83 1102
9239.74 1078
9240.65 1095
9241.55 1136
9242.46 1065
9243.37 1100
9244.28 1131
9245.18 1138
9246.09 1120
9247.00 1125
9247.91 1115
9248.81 1127
9249.72 1114
9250.63 1084
9251.54 1114
9252.44 1113
9253.35 1088
9254.26 1116
9255.17 1115
9256.07 1072
9256.98 1090
9257.89 1070
9258.80 1114
9259.71 1120
9260.61 1076
9261.52 1072
9262.43 1089
9263.34 1092
9264.25 1065
9265.16 1055
9266.06 1070
9266.97 1115
9267.88 1094
9268.79 1120
9269.70 1137
9270.61 1169
9271.51 1138
9272.42 1171
9273.33 1145
9274.24 1148
9275.15 1172
9276.06 1177
9276.97 1150
9277.88 1172
9278.78 1156
9279.69 1158
9280.60 1192
9281.51 1167
9282.42 1160
9283.33 1136
9284.24 1138
9285.15 1101
9286.06 1158
9286.97 1126
9287.88 1137
9288.79 1149
9289.70 1154
9290.60 1198
9291.51 1176
9292.42 1152
9293.33 1185
9294.24 1179
9295.15 1167
9296.06 1130
9296.97 1197
9297.88 1219
9298.79 1168
9299.70 1199
9300.61 1182
9301.52 1212
9302.43 1177
9303.34 1190
9304.25 1180
9305.16 1251
9306.07 1212
9306.98 1151
9307.89 1191
9308.80 1214
9309.71 1212
9310.63 1251
9311.54 1273
9312.45 1180
9313.36 1191
9314.27 1151
9315.18 1200
9316.09 1217
9317.00 1174
9317.91 1152
9318.82 1188
9319.73 1177
9320.64 1179
9321.55 1143
9322.47 1171
9323.38 1153
9324.29 1113
9325.20 1187
9326.11 1175
9327.02 1200
9327.93 1169
9328.84 1161
9329.76 1171
9330.67 1172
9331.58 1137
9332.49 1166
9333.40 1210
9334.31 1177
9335.23 1173
9336.14 1182
9337.05 1148
9337.96 1166
9338.87 1218
9339.78 1197
9340.70 1203
9341.61 1179
9342.52 1148
9343.43 1120
9344.34 1168
9345.26 1190
9346.17 1164
9347.08 1170
9347.99 1189
9348.91 1241
9349.82 1200
9350.73 1237
9351.64 1164
9352.56 1223
9353.47 1174
9354.38 1191
9355.29 1196
9356.21 1209
9357.12 1191
9358.03 1163
9358.94 1181
9359.86 1240
9360.77 1203
9361.68 1134
9362.60 1154
9363.51 1188
9364.42 1163
9365.34 1189
9366.25 1221
9367.16 1201
9368.08 1201
9368.99 1189
9369.90 1233
9370.82 1218
9371.73 1218
9372.64 1281
9373.56 1249
9374.47 1211
9375.38 1199
9376.30 1245
9377.21 1247
9378.12 1257
9379.04 1262
9379.95 1200
9380.87 1222
9381.78 1351
9382.69 1274
9383.61 1302
9384.52 1331
9385.44 1317
9386.35 1332
9387.27 1323
9388.18 1348
9389.09 1380
9390.01 1394
9390.92 1408
9391.84 1454
9392.75 1416
9393.67 1440
9394.58 1451
9395.50 1431
9396.41 1397
9397.32 1319
9398.24 1341
9399.15 1411
9400.07 1402
9400.98 1344
9401.90 1317
9402.81 1330
9403.73 1289
9404.64 1287
9405.56 1347
9406.47 1348
9407.39 1330
9408.30 1342
9409.22 1324
9410.14 1272
9411.05 1292
9411.97 1325
9412.88 1340
9413.80 1326
9414.71 1325
9415.63 1307
9416.54 1319
9417.46 1340
9418.38 1349
9419.29 1330
9420.21 1286
9421.12 1323
9422.04 1309
9422.95 1300
9423.87 1334
9424.79 1319
9425.70 1365
9426.62 1366
9427.54 1346
9428.45 1401
9429.37 1412
9430.28 1406
9431.20 1426
9432.12 1473
9433.03 1488
9433.95 1491
9434.87 1484
9435.78 1467
9436.70 1492
9437.62 1460
9438.53 1453
9439.45 1483
9440.37 1471
9441.28 1514
9442.20 1544
9443.12 1531
9444.03 1505
9444.95 1473
9445.87 1534
9446.79 1518
9447.70 1568
9448.62 1666
9449.54 1730
9450.45 1755
9451.37 1818
9452.29 1890
9453.21 1816
9454.12 1863
9455.04 1861
9455.96 1835
9456.88 1747
9457.79 1745
9458.71 1707
9459.63 1649
9460.55 1664
9461.47 1662
9462.38 1564
9463.30 1558
9464.22 1564
9465.14 1542
9466.06 1468
9466.97 1482
9467.89 1495
9468.81 1478
9469.73 1498
9470.65 1454
9471.56 1460
9472.48 1519
9473.40 1590
9474.32 1579
9475.24 1602
9476.16 1660
9477.08 1665
9477.99 1675
9478.91 1736
9479.83 1684
9480.75 1650
9481.67 1687
9482.59 1731
9483.51 1712
9484.43 1650
9485.34 1633
9486.26 1602
9487.18 1560
9488.10 1516
9489.02 1476
9489.94 1550
9490.86 1565
9491.78 1517
9492.70 1446
9493.62 1533
9494.54 1528
9495.46 1536
9496.38 1531
9497.30 1482
9498.22 1457
9499.13 1466
9500.05 1460
9500.97 1428
9501.89 1455
9502.81 1515
9503.73 1516
9504.65 1526
9505.57 1517
9506.49 1517
9507.41 1543
9508.33 1577
9509.25 1533
9510.17 1534
9511.09 1573
9512.01 1603
9512.93 1617
9513.86 1634
9514.78 1668
9515.70 1677
9516.62 1713
9517.54 1688
9518.46 1620
9519.38 1684
9520.30 1651
9521.22 1683
9522.14 1664
9523.06 1708
9523.98 1673
9524.90 1666
9525.82 1766
9526.75 1830
9527.67 1871
9528.59 1964
9529.51 2070
9530.43 2134
9531.35 2189
9532.27 2204
9533.19 2322
9534.11 2259
9535.04 2201
9535.96 2081
9536.88 2050
9537.80 2019
9538.72 1941
9539.64 1857
9540.57 1881
9541.49 1801
9542.41 1719
9543.33 1712
9544.25 1683
9545.17 1657
9546.10 1629
9547.02 1664
9547.94 1624
9548.86 1629
9549.78 1632
9550.71 1675
9551.63 1660
9552.55 1694
9553.47 1666
9554.40 1706
9555.32 1750
9556.24 1810
9557.16 1804
9558.09 1893
9559.01 1886
9559.93 1869
9560.85 1915
9561.78 1818
9562.70 1773
9563.62 1802
9564.54 1719
9565.47 1658
9566.39 1651
9567.31 1608
9568.24 1519
9569.16 1494
9570.08 1530
9571.00 1472
9571.93 1495
9572.85 1528
9573.77 1527
9574.70 1492
9575.62 1450
9576.54 1423
9577.47 1424
9578.39 1417
9579.31 1414
9580.24 1410
9581.16 1395
9582.09 1387
9583.01 1413
9583.93 1464
9584.86 1430
9585.78 1480
9586.70 1447
9587.63 1461
9588.55 1452
9589.48 1456
9590.40 1432
9591.32 1485
9592.25 1505
9593.17 1477
9594.10 1548
9595.02 1503
9595.95 1539
9596.87 1491
9597.79 1527
9598.72 1594
9599.64 1533
9600.57 1583
9601.49 1533
9602.42 1554
9603.34 1589
9604.27 1627
9605.19 1568
9606.12 1625
9607.04 1606
9607.97 1634
9608.89 1613
9609.82 1668
9610.74 1649
9611.67 1615
9612.59 1688
9613.52 1679
9614.44 1681
9615.37 1708
9616.29 1645
9617.22 1700
9618.14 1670
9619.07 1665
9619.99 1675
9620.92 1718
9621.85 1741
9622.77 1689
9623.70 1734
9624.62 1724
9625.55 1775
9626.47 1784
9627.40 1806
9628.33 1855
9629.25 1838
9630.18 1820
9631.10 1829
9632.03 1874
9632.96 1873
9633.88 1825
9634.81 1869
9635.73 1947
9636.66 1942
9637.59 1974
9638.51 1912
9639.44 1989
9640.37 2028
9641.29 2088
9642.22 2141
9643.15 2200
9644.07 2225
9645.00 2326
9645.93 2331
9646.85 2445
9647.78 2492
9648.71 2522
9649.63 2526
9650.56 2435
9651.49 2480
9652.41 2446
9653.34 2405
9654.27 2275
9655.20 2280
9656.12 2209
9657.05 2124
9657.98 2136
9658.90 2064
9659.83 2010
9660.76 1996
9661.69 2025
9662.61 2036
9663.54 2038
9664.47 2020
9665.40 1995
9666.32 2099
9667.25 2042
9668.18 1992
9669.11 2015
9670.04 1983
9670.96 2040
9671.89 2087
9672.82 2093
9673.75 2078
9674.68 2078
9675.60 2055
9676.53 2044
9677.46 2016
9678.39 2005
9679.32 2014
9680.25 2075
9681.17 2050
9682.10 2023
9683.03 2089
9683.96 2014
9684.89 2002
9685.82 2035
9686.75 2046
9687.67 2008
9688.60 2056
9689.53 2079
9690.46 2090
9691.39 2090
9692.32 2051
9693.25 2117
9694.18 2098
9695.11 2137
9696.03 2151
9696.96 2209
9697.89 2213
9698.82 2243
9699.75 2132
9700.68 2147
9701.61 2071
9702.54 2065
9703.47 2051
9704.40 2048
9705.33 1991
9706.26 1964
9707.19 1980
9708.12 2018
9709.05 1995
9709.98 1982
9710.91 2026
9711.84 2003
9712.77 1988
9713.70 1988
9714.63 1944
9715.56 1972
9716.49 1991
9717.42 1990
9718.35 1982
9719.28 1978
9720.21 1875
9721.14 1892
9722.07 1826
9723.00 1837
9723.93 1798
9724.86 1817
9725.79 1794
9726.72 1844
9727.65 1814
9728.58 1782
9729.51 1779
9730.44 1786
9731.37 1775
9732.31 1780
9733.24 1821
9734.17 1792
9735.10 1756
9736.03 1685
9736.96 1752
9737.89 1706
9738.82 1699
9739.75 1724
9740.69 1734
9741.62 1681
9742.55 1702
9743.48 1737
9744.41 1678
9745.34 1718
9746.27 1752
9747.21 1789
9748.14 1767
9749.07 1796
9750.00 1755
9750.93 1735
9751.86 1697
9752.80 1735
9753.73 1765
9754.66 1782
9755.59 1711
9756.52 1750
9757.46 1779
9758.39 1818
9759.32 1801
9760.25 1762
9761.18 1731
9762.12 1733
9763.05 1772
9763.98 1761
9764.91 1822
9765.85 1768
9766.78 1802
9767.71 1797
9768.64 1830
9769.58 1793
9770.51 1815
9771.44 1825
9772.37 1855
9773.31 1844
9774.24 1890
9775.17 1930
9776.11 2011
9777.04 1991
9777.97 2039
9778.91 2104
9779.84 2066
9780.77 2076
9781.71 2084
9782.64 2106
9783.57 2062
9784.51 2083
9785.44 1985
9786.37 1915
9787.31 1847
9788.24 1882
9789.17 1824
9790.11 1843
9791.04 1775
9791.97 1761
9792.91 1784
9793.84 1776
9794.77 1810
9795.71 1836
9796.64 1904
9797.58 1867
9798.51 1877
9799.44 1869
9800.38 1855
9801.31 1816
9802.25 1706
9803.18 1641
9804.12 1625
9805.05 1639
9805.98 1587
9806.92 1557
9807.85 1519
9808.79 1537
9809.72 1471
9810.66 1487
9811.59 1459
9812.53 1417
9813.46 1415
9814.40 1403
9815.33 1397
9816.27 1384
9817.20 1371
9818.14 1389
9819.07 1433
9820.01 1396
9820.94 1407
9821.88 1413
9822.81 1385
9823.75 1313
9824.68 1325
9825.62 1368
9826.55 1333
9827.49 1298
9828.42 1344
9829.36 1381
9830.29 1364
9831.23 1382
9832.17 1370
9833.10 1356
9834.04 1347
9834.97 1345
9835.91 1320
9836.84 1356
9837.78 1374
9838.72 1400
9839.65 1359
9840.59 1331
9841.52 1381
9842.46 1363
9843.40 1395
9844.33 1379
9845.27 1349
9846.20 1355
9847.14 1388
9848.08 1360
9849.01 1367
9849.95 1355
9850.89 1390
9851.82 1384
9852.76 1379
9853.70 1368
9854.63 1335
9855.57 1370
9856.51 1402
9857.44 1373
9858.38 1396
9859.32 1419
9860.25 1417
9861.19 1426
9862.13 1402
9863.07 1422
9864.00 1371
9864.94 1332
9865.88 1416
9866.81 1405
9867.75 1410
9868.69 1394
9869.63 1358
9870.56 1335
9871.50 1410
9872.44 1402
9873.38 1366
9874.31 1381
9875.25 1378
9876.19 1374
9877.13 1357
9878.07 1350
9879.00 1347
9879.94 1350
9880.88 1375
9881.82 1349
9882.75 1381
9883.69 1388
9884.63 1309
9885.57 1345
9886.51 1330
9887.45 1321
9888.38 1337
9889.32 1294
9890.26 1340
9891.20 1309
9892.14 1322
9893.08 1327
9894.01 1334
9894.95 1299
9895.89 1266
9896.83 1264
9897.77 1344
9898.71 1332
9899.65 1376
9900.59 1355
9901.52 1347
9902.46 1335
9903.40 1353
9904.34 1327
9905.28 1350
9906.22 1341
9907.16 1362
9908.10 1415
9909.04 1381
9909.98 1418
9910.92 1364
9911.86 1383
9912.80 1359
9913.73 1349
9914.67 1404
9915.61 1396
9916.55 1413
9917.49 1503
9918.43 1549
9919.37 1634
9920.31 1669
9921.25 1759
9922.19 1901
9923.13 2042
9924.07 2121
9925.01 2156
9925.95 2169
9926.89 2259
9927.83 2241
9928.77 2168
9929.71 2036
9930.65 2013
9931.59 1891
9932.53 1815
9933.47 1671
9934.41 1580
9935.36 1511
9936.30 1532
9937.24 1492
9938.18 1340
9939.12 1347
9940.06 1334
9941.00 1319
9941.94 1277
9942.88 1216
9943.82 1244
9944.76 1230
9945.70 1166
9946.64 1155
9947.59 1190
9948.53 1168
9949.47 1180
9950.41 1181
9951.35 1143
9952.29 1150
9953.23 1101
9954.17 1133
9955.12 1186
9956.06 1133
9957.00 1090
9957.94 1104
9958.88 1119
9959.82 1114
9960.77 1100
9961.71 1079
9962.65 1006
9963.59 1089
9964.53 1101
9965.48 1101
9966.42 1121
9967.36 1073
9968.30 1067
9969.24 1088
9970.19 1107
9971.13 1060
9972.07 1049
9973.01 1051
9973.95 1000
9974.90 1017
9975.84 1069
9976.78 1063
9977.72 1075
9978.67 1032
9979.61 1056
9980.55 1004
9981.50 1039
9982.44 1038
9983.38 1056
9984.32 1075
9985.27 1071
9986.21 1073
9987.15 1054
9988.10 1087
9989.04 1067
9989.98 1055
9990.92 1073
9991.87 1051
9992.81 1072
9993.75 1093
9994.70 1081
9995.64 1072
9996.58 1108
9997.53 1096
9998.47 1108
9999.41 1088
10000.36 1125
10001.30 1101
10002.25 1101
10003.19 1104
10004.13 1137
10005.08 1084
10006.02 1091
10006.96 1111
10007.91 1107
10008.85 1095
10009.80 1063
10010.74 1063
10011.68 1055
10012.63 1070
10013.57 1056
10014.52 1074
10015.46 1050
10016.41 1031
10017.35 1054
10018.29 1028
10019.24 1042
10020.18 981
10021.13 1048
10022.07 1059
10023.02 1042
10023.96 1083
10024.91 1024
10025.85 1071
10026.80 1055
10027.74 1041
10028.69 1064
10029.63 1086
10030.58 1062
10031.52 1048
10032.47 1046
10033.41 1057
10034.36 1045
10035.30 1028
10036.25 1068
10037.19 1013
10038.14 990
10039.08 1007
10040.03 1022
10040.97 984
10041.92 931
10042.87 952
10043.81 970
10044.76 927
10045.70 980
10046.65 971
10047.59 958
10048.54 920
10049.49 967
10050.43 948
10051.38 933
10052.32 916
10053.27 984
10054.22 952
10055.16 948
10056.11 975
10057.05 970
10058.00 945
10058.95 966
10059.89 952
10060.84 929
10061.79 932
10062.73 934
10063.68 930
10064.63 966
10065.57 959
10066.52 923
10067.47 902
10068.41 907
10069.36 918
10070.31 944
10071.25 977
10072.20 933
10073.15 950
10074.10 905
10075.04 913
10075.99 936
10076.94 945
10077.88 893
10078.83 934
10079.78 908
10080.73 870
10081.67 873
10082.62 880
10083.57 929
10084.52 891
10085.46 917
10086.41 897
10087.36 911
10088.31 930
10089.25 887
10090.20 907
10091.15 855
10092.10 876
10093.05 905
10093.99 894
10094.94 890
10095.89 888
10096.84 904
10097.79 927
10098.73 946
10099.68 907
10100.63 879
10101.58 932
10102.53 904
10103.48 925
10104.42 905
10105.37 921
10106.32 929
10107.27 929
10108.22 879
10109.17 891
10110.12 919
10111.06 929
10112.01 915
10112.96 849
10113.91 897
10114.86 903
10115.81 919
10116.76 871
10117.71 870
10118.66 896
10119.61 901
10120.56 918
10121.50 892
10122.45 910
10123.40 925
10124.35 915
10125.30 865
10126.25 857
10127.20 912
10128.15 888
10129.10 912
10130.05 909
10131.00 899
10131.95 892
10132.90 902
10133.85 892
10134.80 860
10135.75 855
10136.70 893
10137.65 910
10138.60 893
10139.55 906
10140.50 935
10141.45 919
10142.40 904
10143.35 897
10144.30 973
10145.25 947
10146.20 937
10147.15 938
10148.10 985
10149.05 955
10150.00 931
10150.95 903
10151.90 960
10152.86 1006
10153.81 950
10154.76 906
10155.71 929
10156.66 1015
10157.61 997
10158.56 947
10159.51 931
10160.46 966
10161.41 992
10162.37 999
10163.32 967
10164.27 966
10165.22 961
10166.17 973
10167.12 1013
10168.07 974
10169.03 960
10169.98 970
10170.93 988
10171.88 1008
10172.83 999
10173.78 978
10174.74 990
10175.69 1014
10176.64 1047
10177.59 1014
10178.54 986
10179.49 1040
10180.45 1041
10181.40 1067
10182.35 1070
10183.30 1068
10184.26 1123
10185.21 1096
10186.16 1127
10187.11 1103
10188.06 1116
10189.02 1152
10189.97 1155
10190.92 1166
10191.87 1109
10192.83 1166
10193.78 1179
10194.73 1147
10195.69 1182
10196.64 1185
10197.59 1156
10198.54 1142
10199.50 1116
10200.45 1138
10201.40 1168
10202.36 1144
10203.31 1185
10204.26 1158
10205.22 1197
10206.17 1179
10207.12 1198
10208.08 1136
10209.03 1137
10209.98 1166
10210.94 1163
10211.89 1129
10212.84 1114
10213.80 1089
10214.75 1069
10215.70 1078
10216.66 1105
10217.61 1103
10218.56 1093
10219.52 1124
10220.47 1107
10221.43 1123
10222.38 1091
10223.33 1072
10224.29 1123
10225.24 1081
10226.20 1079
10227.15 1106
10228.11 1154
10229.06 1169
10230.01 1161
10230.97 1213
10231.92 1264
10232.88 1274
10233.83 1310
10234.79 1313
10235.74 1295
10236.70 1270
10237.65 1284
10238.60 1233
10239.56 1207
10240.51 1180
10241.47 1126
10242.42 1128
10243.38 1110
10244.33 1084
10245.29 1097
10246.24 1061
10247.20 1013
10248.15 1030
10249.11 984
10250.07 989
10251.02 963
10251.98 955
10252.93 965
10253.89 986
10254.84 951
10255.80 951
10256.75 924
10257.71 972
10258.67 990
10259.62 965
10260.58 957
10261.53 930
10262.49 940
10263.44 956
10264.40 924
10265.36 910
10266.31 955
10267.27 942
10268.22 954
10269.18 951
10270.14 931
10271.09 906
10272.05 898
10273.01 860
10273.96 898
10274.92 922
10275.87 889
10276.83 892
10277.79 900
10278.74 924
10279.70 866
10280.66 905
10281.61 881
10282.57 909
10283.53 865
10284.49 896
10285.44 894
10286.40 843
10287.36 862
10288.31 902
10289.27 918
10290.23 877
10291.18 888
10292.14 831
10293.10 880
10294.06 861
10295.01 859
10295.97 841
10296.93 874
10297.89 837
10298.84 895
10299.80 902
10300.76 893
10301.72 886
10302.67 869
10303.63 873
10304.59 866
10305.55 856
10306.51 894
10307.46 886
10308.42 855
10309.38 870
10310.34 923
10311.30 880
10312.25 857
10313.21 895
10314.17 803
10315.13 845
10316.09 866
10317.05 844
10318.00 852
10318.96 843
10319.92 876
10320.88 897
10321.84 897
10322.80 846
10323.76 895
10324.71 870
10325.67 831
10326.63 801
10327.59 844
10328.55 824
10329.51 859
10330.47 848
10331.43 858
10332.39 888
10333.35 860
10334.30 850
10335.26 809
10336.22 785
10337.18 806
10338.14 849
10339.10 890
10340.06 853
10341.02 804
10341.98 837
10342.94 883
10343.90 838
10344.86 863
10345.82 863
10346.78 873
10347.74 849
10348.70 898
10349.66 873
10350.62 848
10351.58 819
10352.54 864
10353.50 834
10354.46 901
10355.42 843
10356.38 871
10357.34 862
10358.30 868
10359.26 840
10360.22 846
10361.18 879
10362.14 914
10363.10 843
10364.06 882
10365.02 864
10365.98 797
10366.94 817
10367.90 837
10368.87 842
10369.83 873
10370.79 886
10371.75 820
10372.71 846
10373.67 844
10374.63 802
10375.59 829
10376.55 865
10377.51 828
10378.48 812
10379.44 837
10380.40 831
10381.36 843
10382.32 842
10383.28 833
10384.24 795
10385.21 842
10386.17 823
10387.13 873
10388.09 870
10389.05 792
10390.01 819
10390.98 823
10391.94 851
10392.90 903
10393.86 875
10394.82 888
10395.79 841
10396.75 864
10397.71 867
10398.67 872
10399.63 893
10400.60 850
10401.56 850
10402.52 878
10403.48 861
10404.45 865
10405.41 893
10406.37 901
10407.33 902
10408.30 899
10409.26 912
10410.22 924
10411.18 918
10412.15 939
10413.11 994
10414.07 991
10415.04 1008
10416.00 963
10416.96 1009
10417.93 1044
10418.89 1072
10419.85 1068
10420.81 1068
10421.78 985
10422.74 1042
10423.70 1073
10424.67 1049
10425.63 1015
10426.59 999
10427.56 964
10428.52 965
10429.49 930
10430.45 949
10431.41 936
10432.38 907
10433.34 893
10434.30 899
10435.27 879
10436.23 857
10437.20 899
10438.16 871
10439.12 845
10440.09 832
10441.05 843
10442.02 843
10442.98 824
10443.94 833
10444.91 798
10445.87 842
10446.84 842
10447.80 788
10448.77 803
10449.73 806
10450.70 833
10451.66 835
10452.63 775
10453.59 786
10454.55 798
10455.52 788
10456.48 797
10457.45 833
10458.41 816
10459.38 789
10460.34 820
10461.31 785
10462.27 800
10463.24 805
10464.20 819
10465.17 771
10466.14 824
10467.10 813
10468.07 756
10469.03 772
10470.00 806
10470.96 804
10471.93 804
10472.89 784
10473.86 803
10474.82 779
10475.79 776
10476.76 784
10477.72 831
10478.69 831
10479.65 829
10480.62 841
10481.59 833
10482.55 826
10483.52 851
10484.48 842
10485.45 839
10486.42 894
10487.38 879
10488.35 842
10489.32 863
10490.28 827
10491.25 864
10492.21 869
10493.18 880
10494.15 854
10495.11 857
10496.08 826
10497.05 851
10498.01 849
10498.98 833
10499.95 812
10500.92 854
10501.88 845
10502.85 855
10503.82 854
10504.78 848
10505.75 872
10506.72 845
10507.68 890
10508.65 868
10509.62 820
10510.59 849
10511.55 833
10512.52 862
10513.49 871
10514.46 893
10515.42 869
10516.39 905
10517.36 896
10518.33 852
10519.29 847
10520.26 870
10521.23 883
10522.20 869
10523.17 865
10524.13 835
10525.10 871
10526.07 838
10527.04 866
10528.01 858
10528.97 848
10529.94 835
10530.91 846
10531.88 859
10532.85 887
10533.82 881
10534.78 902
10535.75 927
10536.72 906
10537.69 889
10538.66 892
10539.63 915
10540.60 922
10541.56 922
10542.53 914
10543.50 899
10544.47 904
10545.44 940
10546.41 925
10547.38 922
10548.35 902
10549.32 952
10550.29 947
10551.25 917
10552.22 960
10553.19 987
10554.16 1034
10555.13 1013
10556.10 1037
10557.07 1030
10558.04 1057
10559.01 1123
10559.98 1095
10560.95 1035
10561.92 1068
10562.89 1071
10563.86 1064
10564.83 1065
10565.80 1041
10566.77 1022
10567.74 997
10568.71 973
10569.68 920
10570.65 902
10571.62 956
10572.59 943
10573.56 926
10574.53 879
10575.50 882
10576.47 930
10577.44 923
10578.41 884
10579.38 967
10580.35 962
10581.32 932
10582.29 974
10583.26 930
10584.23 941
10585.21 931
10586.18 908
10587.15 957
10588.12 928
10589.09 943
10590.06 899
10591.03 925
10592.00 950
10592.97 910
10593.94 841
10594.92 870
10595.89 845
10596.86 842
10597.83 897
10598.80 828
10599.77 865
10600.74 853
10601.71 838
10602.69 845
10603.66 846
10604.63 841
10605.60 855
10606.57 839
10607.54 776
10608.52 826
10609.49 812
10610.46 817
10611.43 804
10612.40 805
10613.38 787
10614.35 805
10615.32 777
10616.29 813
10617.27 811
10618.24 782
10619.21 783
10620.18 831
10621.15 807
10622.13 838
10623.10 812
10624.07 843
10625.04 867
10626.02 810
10626.99 815
10627.96 815
10628.94 826
10629.91 835
10630.88 807
10631.85 837
10632.83 846
10633.80 848
10634.77 807
10635.75 886
10636.72 853
10637.69 887
10638.67 854
10639.64 876
10640.61 882
10641.59 907
10642.56 838
10643.53 848
10644.51 864
10645.48 857
10646.45 881
10647.43 855
10648.40 832
10649.37 819
10650.35 871
10651.32 838
10652.30 859
10653.27 869
10654.24 889
10655.22 850
10656.19 841
10657.16 839
10658.14 838
10659.11 871
10660.09 882
10661.06 856
10662.04 869
10663.01 859
10663.98 858
10664.96 884
10665.93 874
10666.91 846
10667.88 873
10668.86 871
10669.83 843
10670.81 859
10671.78 884
10672.76 846
10673.73 816
10674.71 824
10675.68 806
10676.66 815
10677.63 834
10678.61 820
10679.58 839
10680.56 793
10681.53 844
10682.51 825
10683.48 827
10684.46 826
10685.43 806
10686.41 800
10687.38 820
10688.36 807
10689.33 805
10690.31 822
10691.28 850
10692.26 832
10693.24 814
10694.21 797
10695.19 808
10696.16 828
10697.14 824
10698.12 774
10699.09 822
10700.07 828
10701.04 794
10702.02 825
10703.00 805
10703.97 796
10704.95 800
10705.92 788
10706.90 816
10707.88 782
10708.85 793
10709.83 763
10710.81 770
10711.78 809
10712.76 823
10713.74 782
10714.71 800
10715.69 799
10716.67 786
10717.64 786
10718.62 774
10719.60 786
10720.57 768
10721.55 807
10722.53 822
10723.50 792
10724.48 793
10725.46 805
10726.44 799
10727.41 800
10728.39 752
10729.37 853
10730.35 818
10731.32 791
10732.30 819
10733.28 798
10734.26 812
10735.23 828
10736.21 819
10737.19 768
10738.17 804
10739.14 831
10740.12 838
10741.10 824
10742.08 820
10743.06 790
10744.03 830
10745.01 798
10745.99 802
10746.97 824
10747.95 863
10748.92 827
10749.90 818
10750.88 818
10751.86 809
10752.84 806
10753.82 798
10754.79 830
10755.77 844
10756.75 782
10757.73 811
10758.71 811
10759.69 816
10760.67 790
10761.65 784
10762.62 780
10763.60 836
10764.58 843
10765.56 790
10766.54 792
10767.52 815
10768.50 837
10769.48 841
10770.46 796
10771.44 818
10772.42 815
10773.39 824
10774.37 829
10775.35 834
10776.33 829
10777.31 801
10778.29 839
10779.27 855
10780.25 866
10781.23 874
10782.21 873
10783.19 854
10784.17 889
10785.15 870
10786.13 863
10787.11 781
10788.09 828
10789.07 804
10790.05 805
10791.03 800
10792.01 795
10792.99 818
10793.97 800
10794.95 829
10795.93 836
10796.91 840
10797.89 809
10798.87 813
10799.85 835
10800.83 833
10801.82 806
10802.80 825
10803.78 817
10804.76 855
10805.74 843
10806.72 831
10807.70 857
10808.68 837
10809.66 862
10810.64 796
10811.62 852
10812.61 860
10813.59 831
10814.57 875
10815.55 851
10816.53 803
10817.51 818
10818.49 838
10819.47 853
10820.46 850
10821.44 842
10822.42 794
10823.40 807
10824.38 814
10825.36 866
10826.35 861
10827.33 869
10828.31 877
10829.29 837
10830.27 833
10831.25 866
10832.24 893
10833.22 842
10834.20 852
10835.18 826
10836.17 844
10837.15 852
10838.13 867
10839.11 884
10840.09 905
10841.08 882
10842.06 855
10843.04 890
10844.02 913
10845.01 950
10845.99 872
10846.97 876
10847.96 895
10848.94 897
10849.92 910
10850.90 924
10851.89 897
10852.87 900
10853.85 921
10854.84 934
10855.82 894
10856.80 903
10857.78 876
10858.77 894
10859.75 891
10860.73 896
10861.72 936
10862.70 949
10863.68 965
10864.67 984
10865.65 920
10866.64 917
10867.62 886
10868.60 900
10869.59 945
10870.57 903
10871.55 930
10872.54 931
10873.52 973
10874.51 951
10875.49 964
10876.47 1002
10877.46 1004
10878.44 1004
10879.43 973
10880.41 982
10881.39 983
10882.38 975
10883.36 989
10884.35 937
10885.33 960
10886.32 1002
10887.30 1013
10888.29 1008
10889.27 984
10890.25 1043
10891.24 1058
10892.22 1042
10893.21 1053
10894.19 1027
10895.18 1066
10896.16 1082
10897.15 1094
10898.13 1121
10899.12 1062
10900.10 1043
10901.09 1129
10902.07 1086
10903.06 1113
10904.04 1153
10905.03 1150
10906.01 1160
10907.00 1118
10907.99 1088
10908.97 1105
10909.96 1155
10910.94 1120
10911.93 1144
10912.91 1136
10913.90 1139
10914.88 1173
10915.87 1165
10916.86 1168
10917.84 1173
10918.83 1177
10919.81 1191
10920.80 1207
10921.79 1182
10922.77 1184
10923.76 1216
10924.74 1259
10925.73 1253
10926.72 1222
10927.70 1217
10928.69 1261
10929.68 1255
10930.66 1203
10931.65 1232
10932.64 1268
10933.62 1267
10934.61 1313
10935.60 1301
10936.58 1257
10937.57 1347
10938.56 1360
10939.54 1354
10940.53 1378
10941.52 1429
10942.50 1488
10943.49 1517
10944.48 1523
10945.47 1493
10946.45 1502
10947.44 1517
10948.43 1479
10949.41 1508
10950.40 1522
10951.39 1570
10952.38 1585
10953.36 1610
10954.35 1649
10955.34 1679
10956.33 1652
10957.31 1615
10958.30 1606
10959.29 1604
10960.28 1618
10961.27 1582
10962.25 1583
10963.24 1512
10964.23 1519
10965.22 1504
10966.21 1436
10967.19 1455
10968.18 1460
10969.17 1396
10970.16 1408
10971.15 1420
10972.13 1416
10973.12 1413
10974.11 1402
10975.10 1357
10976.09 1441
10977.08 1477
10978.07 1471
10979.05 1439
10980.04 1474
10981.03 1484
10982.02 1450
10983.01 1457
10984.00 1445
10984.99 1525
10985.98 1512
10986.96 1538
10987.95 1529
10988.94 1580
10989.93 1575
10990.92 1626
10991.91 1648
10992.90 1732
10993.89 1841
10994.88 1906
10995.87 1909
10996.86 1840
10997.85 1872
10998.84 1935
10999.83 1923
11000.82 1903
11001.81 1841
11002.79 1776
11003.78 1746
11004.77 1734
11005.76 1678
11006.75 1595
11007.74 1505
11008.73 1507
11009.72 1460
11010.71 1409
11011.70 1370
11012.69 1382
11013.68 1376
11014.67 1369
11015.67 1310
11016.66 1306
11017.65 1320
11018.64 1311
11019.63 1320
11020.62 1315
11021.61 1217
11022.60 1268
11023.59 1276
11024.58 1289
11025.57 1295
11026.56 1283
11027.55 1252
11028.54 1230
11029.53 1233
11030.52 1218
11031.52 1225
11032.51 1233
11033.50 1191
11034.49 1203
11035.48 1275
11036.47 1235
11037.46 1234
11038.45 1192
11039.45 1153
11040.44 1191
11041.43 1136
11042.42 1156
11043.41 1160
11044.40 1153
11045.39 1185
11046.39 1165
11047.38 1156
11048.37 1096
11049.36 1161
11050.35 1200
11051.35 1158
11052.34 1153
11053.33 1122
11054.32 1119
11055.31 1135
11056.31 1123
11057.30 1125
11058.29 1135
11059.28 1111
11060.27 1155
11061.27 1179
11062.26 1168
11063.25 1156
11064.24 1145
11065.24 1160
11066.23 1157
11067.22 1107
11068.21 1161
11069.21 1182
11070.20 1159
11071.19 1145
11072.19 1165
11073.18 1144
11074.17 1116
11075.16 1120
11076.16 1143
11077.15 1168
11078.14 1132
11079.14 1123
11080.13 1155
11081.12 1119
11082.12 1084
11083.11 1138
11084.10 1097
11085.10 1096
11086.09 1085
11087.08 1118
11088.08 1117
11089.07 1083
11090.06 1079
11091.06 1108
11092.05 1088
11093.04 1028
11094.04 1056
11095.03 1121
11096.03 1091
11097.02 1057
11098.01 1121
11099.01 1102
11100.00 1119
11101.00 1129
11101.99 1100
11102.98 1105
11103.98 1050
11104.97 1091
11105.97 1103
11106.96 1098
11107.96 1085
11108.95 1097
11109.95 1133
11110.94 1097
11111.93 1096
11112.93 1145
11113.92 1068
11114.92 1107
11115.91 1098
11116.91 1092
11117.90 1058
11118.90 1061
11119.89 1105
11120.89 1130
11121.88 1116
11122.88 1119
11123.87 1134
11124.87 1141
11125.86 1164
11126.86 1137
11127.85 1127
11128.85 1115
11129.84 1199
11130.84 1151
11131.84 1101
11132.83 1122
11133.83 1129
11134.82 1104
11135.82 1100
11136.81 1109
11137.81 1106
11138.81 1144
11139.80 1163
11140.80 1114
11141.79 1079
11142.79 1130
11143.79 1092
11144.78 1088
11145.78 1103
11146.77 1081
11147.77 1083
11148.77 1107
11149.76 1115
11150.76 1132
11151.75 1048
11152.75 1032
11153.75 1061
11154.74 1083
11155.74 1089
11156.74 1091
11157.73 1068
11158.73 1057
11159.73 1041
11160.72 1028
11161.72 1009
11162.72 1003
11163.71 1014
11164.71 1001
11165.71 1016
11166.71 1005
11167.70 1045
11168.70 1014
11169.70 1021
11170.69 1041
11171.69 1026
11172.69 1018
11173.69 997
11174.68 992
11175.68 1014
11176.68 1031
11177.68 969
11178.67 977
11179.67 985
11180.67 1020
11181.67 993
11182.66 958
11183.66 970
11184.66 991
11185.66 1005
11186.66 1002
11187.65 980
11188.65 988
11189.65 985
11190.65 972
11191.65 984
11192.64 961
11193.64 1017
11194.64 1014
11195.64 1049
11196.64 1016
11197.64 978
11198.63 991
11199.63 1005
11200.63 950
11201.63 974
11202.63 1006
11203.63 974
11204.63 990
11205.63 1000
11206.62 992
11207.62 1042
11208.62 1016
11209.62 1024
11210.62 986
11211.62 985
11212.62 1007
11213.62 1000
11214.62 994
11215.62 1006
11216.61 1047
11217.61 991
11218.61 1002
11219.61 1025
11220.61 1034
11221.61 1036
11222.61 1005
11223.61 993
11224.61 996
11225.61 974
11226.61 968
11227.61 986
11228.61 997
11229.61 1017
11230.61 964
11231.61 984
11232.61 941
11233.61 973
11234.61 996
11235.61 1005
11236.61 1013
11237.61 1043
11238.61 1004
11239.61 1012
11240.61 1030
11241.61 1036
11242.61 1062
11243.61 1023
11244.61 1030
11245.61 1028
11246.61 988
11247.61 1026
11248.62 1072
11249.62 1029
11250.62 1010
11251.62 1027
11252.62 1025
11253.62 1013
11254.62 1016
11255.62 1068
11256.62 1074
11257.62 1084
11258.62 1110
11259.63 1111
11260.63 1054
11261.63 1051
11262.63 1069
11263.63 1110
11264.63 1091
11265.63 1112
11266.64 1097
11267.64 1128
11268.64 1140
11269.64 1063
11270.64 1145
11271.64 1095
11272.65 1138
11273.65 1117
11274.65 1133
11275.65 1134
11276.65 1093
11277.65 1155
11278.66 1142
11279.66 1153
11280.66 1161
11281.66 1124
11282.67 1178
11283.67 1158
11284.67 1182
11285.67 1120
11286.67 1114
11287.68 1077
11288.68 1094
11289.68 1137
11290.68 1111
11291.69 1076
11292.69 1066
11293.69 1093
11294.70 1106
11295.70 1110
11296.70 1099
11297.70 1130
11298.71 1126
11299.71 1097
11300.71 1117
11301.72 1085
11302.72 1104
11303.72 1152
11304.72 1139
11305.73 1132
11306.73 1110
11307.73 1157
11308.74 1168
11309.74 1135
11310.74 1137
11311.75 1169
11312.75 1187
11313.76 1181
11314.76 1185
11315.76 1218
11316.77 1167
11317.77 1162
11318.77 1125
11319.78 1136
11320.78 1159
11321.79 1120
11322.79 1152
11323.79 1207
11324.80 1143
11325.80 1103
11326.81 1141
11327.81 1183
11328.81 1195
11329.82 1150
11330.82 1155
11331.83 1181
11332.83 1169
11333.84 1180
11334.84 1188
11335.85 1162
11336.85 1170
11337.85 1221
11338.86 1240
11339.86 1200
11340.87 1114
11341.87 1199
11342.88 1226
11343.88 1183
11344.89 1217
11345.89 1181
11346.90 1251
11347.90 1197
11348.91 1195
11349.91 1231
11350.92 1207
11351.92 1247
11352.93 1241
11353.94 1191
11354.94 1198
11355.95 1199
11356.95 1217
11357.96 1230
11358.96 1201
11359.97 1243
11360.97 1235
11361.98 1249
11362.99 1217
11363.99 1258
11365.00 1248
11366.00 1253
11367.01 1201
11368.02 1215
11369.02 1257
11370.03 1233
11371.03 1213
11372.04 1211
11373.05 1253
11374.05 1220
11375.06 1232
11376.06 1283
11377.07 1229
11378.08 1251
11379.08 1259
11380.09 1272
11381.10 1251
11382.10 1256
11383.11 1304
11384.12 1308
11385.12 1295
11386.13 1271
11387.14 1263
11388.14 1284
11389.15 1314
11390.16 1304
11391.17 1322
11392.17 1347
11393.18 1337
11394.19 1303
11395.19 1344
11396.20 1363
11397.21 1345
11398.22 1346
11399.22 1375
11400.23 1416
11401.24 1400
11402.25 1356
11403.25 1343
11404.26 1350
11405.27 1381
11406.28 1435
11407.28 1384
11408.29 1412
11409.30 1435
11410.31 1397
11411.31 1429
11412.32 1452
11413.33 1467
11414.34 1513
11415.35 1520
11416.35 1503
11417.36 1500
11418.37 1565
11419.38 1519
11420.39 1548
11421.40 1527
11422.40 1547
11423.41 1519
11424.42 1548
11425.43 1578
11426.44 1575
11427.45 1563
11428.46 1632
11429.46 1573
11430.47 1545
11431.48 1599
11432.49 1616
11433.50 1641
11434.51 1683
11435.52 1668
11436.53 1695
11437.54 1711
11438.54 1683
11439.55 1731
11440.56 1737
11441.57 1784
11442.58 1802
11443.59 1780
11444.60 1769
11445.61 1739
11446.62 1802
11447.63 1855
11448.64 1842
11449.65 1805
11450.66 1793
11451.67 1881
11452.68 1842
11453.69 1891
11454.70 1918
11455.71 1864
11456.72 1938
11457.73 1901
11458.74 1877
11459.75 1964
11460.76 1982
11461.77 1997
11462.78 2009
11463.79 1980
11464.80 2004
11465.81 2051
11466.82 2054
11467.83 2051
11468.84 2058
11469.85 2061
11470.86 2087
11471.87 2071
11472.88 2132
11473.89 2182
11474.90 2141
11475.91 2183
11476.92 2146
11477.93 2180
11478.95 2230
11479.96 2239
11480.97 2191
11481.98 2198
11482.99 2200
11484.00 2185
11485.01 2209
11486.02 2203
11487.03 2188
11488.05 2221
11489.06 2229
11490.07 2276
11491.08 2251
11492.09 2320
11493.10 2322
11494.11 2366
11495.13 2398
11496.14 2357
11497.15 2381
11498.16 2352
11499.17 2370
11500.18 2406
11501.20 2338
11502.21 2422
11503.22 2461
11504.23 2432
11505.24 2514
11506.26 2535
11507.27 2524
11508.28 2545
11509.29 2497
11510.30 2518
11511.32 2587
11512.33 2621
11513.34 2621
11514.35 2609
11515.37 2602
11516.38 2680
11517.39 2793
11518.40 2713
11519.42 2679
11520.43 2712
11521.44 2745
11522.45 2762
11523.47 2822
11524.48 2807
11525.49 2805
11526.51 2901
11527.52 2948
11528.53 2958
11529.55 2967
11530.56 2997
11531.57 2950
11532.59 3023
11533.60 3019
11534.61 3106
11535.63 3131
11536.64 3242
11537.65 3248
11538.67 3237
11539.68 3298
11540.69 3321
11541.71 3395
11542.72 3449
11543.73 3506
11544.75 3523
11545.76 3609
11546.78 3637
11547.79 3643
11548.80 3636
11549.82 3798
11550.83 3833
11551.85 3914
11552.86 3951
11553.87 4051
11554.89 4076
11555.90 4158
11556.92 4213
11557.93 4268
11558.95 4361
11559.96 4515
11560.97 4475
11561.99 4517
11563.00 4600
11564.02 4658
11565.03 4700
11566.05 4729
11567.06 4767
11568.08 4873
11569.09 5064
11570.11 5166
11571.12 5246
11572.14 5274
11573.15 5484
11574.17 5615
11575.18 5729
11576.20 5764
11577.21 5977
11578.23 6196
11579.24 6328
11580.26 6537
11581.27 6697
11582.29 6926
11583.30 7124
11584.32 7262
11585.33 7437
11586.35 7733
11587.37 8076
11588.38 8291
11589.40 8610
11590.41 9023
11591.43 9499
11592.44 10062
11593.46 10713
11594.48 11254
11595.49 11882
11596.51 12753
11597.52 13332
11598.54 13916
11599.56 14414
11600.57 14706
11601.59 14695
11602.61 14608
11603.62 14375
11604.64 14012
11605.66 13387
11606.67 12872
11607.69 12149
11608.70 11431
11609.72 10584
11610.74 9978
11611.75 9339
11612.77 8751
11613.79 8065
11614.81 7632
11615.82 7132
11616.84 6721
11617.86 6235
11618.87 5881
11619.89 5635
11620.91 5385
11621.92 5174
11622.94 4952
11623.96 4846
11624.98 4692
11625.99 4537
11627.01 4358
11628.03 4209
11629.05 4148
11630.06 4170
11631.08 3954
11632.10 3965
11633.12 3895
11634.13 3810
11635.15 3827
11636.17 3762
11637.19 3687
11638.20 3696
11639.22 3600
11640.24 3620
11641.26 3536
11642.28 3423
11643.29 3412
11644.31 3388
11645.33 3339
11646.35 3324
11647.37 3352
11648.39 3282
11649.40 3245
11650.42 3205
11651.44 3266
11652.46 3229
11653.48 3263
11654.50 3181
11655.51 3105
11656.53 3173
11657.55 3239
11658.57 3258
11659.59 3248
11660.61 3172
11661.63 3302
11662.65 3347
11663.67 3282
11664.68 3320
11665.70 3426
11666.72 3437
11667.74 3476
11668.76 3493
11669.78 3466
11670.80 3482
11671.82 3557
11672.84 3666
11673.86 3628
11674.88 3637
11675.90 3731
11676.92 3740
11677.94 3816
11678.96 3818
11679.98 3831
11680.99 3877
11682.01 3861
11683.03 3906
11684.05 3920
11685.07 3906
11686.09 3862
11687.11 3779
11688.13 3857
11689.15 3843
11690.17 3749
11691.19 3756
11692.21 3701
11693.24 3724
11694.26 3672
11695.28 3725
11696.30 3728
11697.32 3641
11698.34 3553
11699.36 3554
11700.38 3490
11701.40 3459
11702.42 3482
11703.44 3511
11704.46 3413
11705.48 3383
11706.50 3373
11707.52 3324
11708.54 3267
11709.57 3187
11710.59 3210
11711.61 3134
11712.63 3171
11713.65 3170
11714.67 3079
11715.69 2967
11716.71 2923
11717.73 2829
11718.76 2908
11719.78 2886
11720.80 2868
11721.82 2761
11722.84 2734
11723.86 2699
11724.89 2680
11725.91 2651
11726.93 2560
11727.95 2585
11728.97 2536
11729.99 2537
11731.02 2465
11732.04 2453
11733.06 2480
11734.08 2454
11735.10 2474
11736.13 2477
11737.15 2387
11738.17 2395
11739.19 2389
11740.22 2343
11741.24 2379
11742.26 2365
11743.28 2335
11744.30 2342
11745.33 2311
11746.35 2262
11747.37 2279
11748.40 2287
11749.42 2213
11750.44 2222
11751.46 2201
11752.49 2165
11753.51 2174
11754.53 2127
11755.56 2116
11756.58 2127
11757.60 2084
11758.62 2011
11759.65 1975
11760.67 1965
11761.69 1927
11762.72 1934
11763.74 1894
11764.76 1893
11765.79 1851
11766.81 1863
11767.83 1815
11768.86 1858
11769.88 1809
11770.91 1780
11771.93 1789
11772.95 1761
11773.98 1739
11775.00 1726
11776.02 1735
11777.05 1793
11778.07 1718
11779.10 1673
11780.12 1726
11781.14 1712
11782.17 1671
11783.19 1707
11784.22 1670
11785.24 1582
11786.26 1575
11787.29 1620
11788.31 1558
11789.34 1523
11790.36 1565
11791.39 1551
11792.41 1566
11793.44 1515
11794.46 1493
11795.49 1484
11796.51 1466
11797.54 1437
11798.56 1424
11799.59 1414
11800.61 1414
11801.63 1417
11802.66 1432
11803.69 1408
11804.71 1357
11805.74 1356
11806.76 1358
11807.79 1348
11808.81 1361
11809.84 1374
11810.86 1342
11811.89 1318
11812.91 1351
11813.94 1331
11814.96 1309
11815.99 1298
11817.01 1313
11818.04 1297
11819.07 1260
11820.09 1286
11821.12 1289
11822.14 1262
11823.17 1233
11824.20 1239
11825.22 1269
11826.25 1292
11827.27 1249
11828.30 1243
11829.33 1269
11830.35 1256
11831.38 1237
11832.40 1189
11833.43 1224
11834.46 1180
11835.48 1223
11836.51 1160
11837.54 1232
11838.56 1246
11839.59 1249
11840.62 1246
11841.64 1206
11842.67 1176
11843.70 1190
11844.72 1203
11845.75 1181
11846.78 1128
11847.80 1159
11848.83 1179
11849.86 1180
11850.89 1157
11851.91 1130
11852.94 1187
11853.97 1141
11854.99 1141
11856.02 1143
11857.05 1122
11858.08 1184
11859.10 1165
11860.13 1155
11861.16 1138
11862.19 1194
11863.21 1196
11864.24 1188
11865.27 1165
11866.30 1176
11867.33 1179
11868.35 1170
11869.38 1135
11870.41 1149
11871.44 1141
11872.47 1167
11873.49 1149
11874.52 1116
11875.55 1161
11876.58 1143
11877.61 1125
11878.63 1108
11879.66 1129
11880.69 1150
11881.72 1147
11882.75 1088
11883.78 1081
11884.81 1089
11885.83 1096
11886.86 1114
11887.89 1111
11888.92 1119
11889.95 1124
11890.98 1153
11892.01 1105
11893.04 1126
11894.06 1142
11895.09 1182
11896.12 1200
11897.15 1150
11898.18 1097
11899.21 1116
11900.24 1169
11901.27 1172
11902.30 1130
11903.33 1126
11904.36 1124
11905.39 1075
11906.42 1105
11907.45 1132
11908.48 1131
11909.50 1122
11910.53 1134
11911.56 1112
11912.59 1144
11913.62 1098
11914.65 1069
11915.68 1097
11916.71 1098
11917.74 1109
11918.77 1156
11919.80 1143
11920.83 1093
11921.86 1105
11922.89 1130
11923.92 1175
11924.95 1140
11925.99 1141
11927.02 1171
11928.05 1162
11929.08 1136
11930.11 1161
11931.14 1104
11932.17 1155
11933.20 1172
11934.23 1141
11935.26 1086
11936.29 1097
11937.32 1108
11938.35 1081
11939.38 1082
11940.41 1062
11941.45 1055
11942.48 1104
11943.51 1061
11944.54 1013
11945.57 1027
11946.60 1025
11947.63 988
11948.66 978
11949.70 1029
11950.73 1019
11951.76 1019
11952.79 1020
11953.82 1016
11954.85 1015
11955.88 1041
11956.92 1034
11957.95 1030
11958.98 1022
11960.01 1011
11961.04 1008
11962.08 1030
11963.11 1020
11964.14 993
11965.17 991
11966.20 1020
11967.24 1003
11968.27 1033
11969.30 1014
11970.33 1018
11971.36 1050
11972.40 997
11973.43 1035
11974.46 1069
11975.49 1031
11976.53 1046
11977.56 1070
11978.59 1085
11979.62 1065
11980.66 1065
11981.69 1071
11982.72 1086
11983.76 1095
11984.79 1059
11985.82 1047
11986.85 1086
11987.89 1098
11988.92 1100
11989.95 1117
11990.99 1089
11992.02 1116
11993.05 1135
11994.09 1140
11995.12 1128
11996.15 1113
11997.19 1122
11998.22 1121
11999.25 1119
12000.29 1137
12001.32 1143
12002.35 1155
12003.39 1167
12004.42 1142
12005.46 1171
12006.49 1220
12007.52 1200
12008.56 1230
12009.59 1207
12010.63 1261
12011.66 1291
12012.69 1225
12013.73 1308
12014.76 1268
12015.80 1215
12016.83 1280
12017.86 1253
12018.90 1287
12019.93 1234
12020.97 1265
12022.00 1226
12023.04 1244
12024.07 1216
12025.11 1206
12026.14 1181
12027.18 1161
12028.21 1135
12029.25 1188
12030.28 1226
12031.32 1161
12032.35 1155
12033.39 1160
12034.42 1149
12035.46 1145
12036.49 1174
12037.53 1160
12038.56 1129
12039.60 1131
12040.63 1144
12041.67 1142
12042.70 1126
12043.74 1115
12044.77 1125
12045.81 1131
12046.84 1071
12047.88 1102
12048.92 1120
12049.95 1098
12050.99 1093
12052.02 1058
12053.06 1082
12054.09 1101
12055.13 1113
12056.17 1114
12057.20 1084
12058.24 1097
12059.27 1093
12060.31 1134
12061.35 1168
12062.38 1109
12063.42 1097
12064.46 1088
12065.49 1115
12066.53 1078
12067.56 1062
12068.60 1097
12069.64 1118
12070.67 1051
12071.71 1068
12072.75 1059
12073.78 1102
12074.82 1099
12075.86 1093
12076.89 1137
12077.93 1065
12078.97 1131
12080.01 1140
12081.04 1103
12082.08 1119
12083.12 1108
12084.15 1092
12085.19 1127
12086.23 1117
12087.27 1125
12088.30 1122
12089.34 1149
12090.38 1153
12091.41 1121
12092.45 1155
12093.49 1126
12094.53 1135
12095.57 1142
12096.60 1170
12097.64 1144
12098.68 1200
12099.72 1174
12100.75 1158
12101.79 1101
12102.83 1151
12103.87 1178
12104.91 1173
12105.94 1112
12106.98 1146
12108.02 1130
12109.06 1121
12110.10 1136
12111.14 1100
12112.17 1088
12113.21 1104
12114.25 1118
12115.29 1088
12116.33 1047
12117.37 1048
12118.40 1029
12119.44 1037
12120.48 1040
12121.52 1059
12122.56 1073
12123.60 1028
12124.64 1028
12125.68 1061
12126.72 1026
12127.75 1056
12128.79 992
12129.83 1028
12130.87 1019
12131.91 1020
12132.95 1015
12133.99 1054
12135.03 993
12136.07 1020
12137.11 988
12138.15 1011
12139.19 995
12140.23 1012
12141.27 1026
12142.31 1002
12143.35 987
12144.38 977
12145.42 999
12146.46 966
12147.50 1004
12148.54 973
12149.58 971
12150.62 967
12151.66 977
12152.70 981
12153.74 978
12154.78 975
12155.82 989
12156.87 993
12157.91 968
12158.95 963
12159.99 986
12161.03 1004
12162.07 1012
12163.11 987
12164.15 942
12165.19 967
12166.23 975
12167.27 1012
12168.31 988
12169.35 967
12170.39 990
12171.43 967
12172.47 979
12173.52 941
12174.56 976
12175.60 959
12176.64 1014
12177.68 968
12178.72 957
12179.76 956
12180.80 985
12181.85 1007
12182.89 972
12183.93 958
12184.97 972
12186.01 969
12187.05 954
12188.09 996
12189.14 966
12190.18 978
12191.22 935
12192.26 968
12193.30 957
12194.34 994
12195.39 960
12196.43 1013
12197.47 991
12198.51 993
12199.55 994
12200.60 994
12201.64 969
12202.68 971
12203.72 1019
12204.77 974
12205.81 1029
12206.85 1025
12207.89 1036
12208.94 1025
12209.98 1010
12211.02 975
12212.06 1049
12213.11 1041
12214.15 988
12215.19 991
12216.23 966
12217.28 1021
12218.32 971
12219.36 1007
12220.41 1026
12221.45 1027
12222.49 985
12223.54 994
12224.58 952
12225.62 982
12226.66 946
12227.71 987
12228.75 969
12229.79 952
12230.84 953
12231.88 956
12232.93 958
12233.97 928
12235.01 933
12236.06 950
12237.10 937
12238.14 924
12239.19 962
12240.23 915
12241.28 953
12242.32 919
12243.36 969
12244.41 948
12245.45 946
12246.50 932
12247.54 930
12248.58 929
12249.63 893
12250.67 909
12251.72 941
12252.76 899
12253.80 902
12254.85 877
12255.89 910
12256.94 912
12257.98 897
12259.03 918
12260.07 867
12261.12 904
12262.16 873
12263.21 870
12264.25 891
12265.30 891
12266.34 855
12267.39 889
12268.43 901
12269.48 875
12270.52 878
12271.57 843
12272.61 854
12273.66 854
12274.70 856
12275.75 835
12276.79 822
12277.84 821
12278.88 839
12279.93 811
12280.98 841
12282.02 865
12283.07 852
12284.11 804
12285.16 815
12286.20 828
12287.25 810
12288.30 814
12289.34 831
12290.39 816
12291.43 779
12292.48 783
12293.53 793
12294.57 819
12295.62 811
12296.66 804
12297.71 820
12298.76 849
12299.80 836
12300.85 786
12301.90 804
12302.94 822
12303.99 835
12305.04 834
12306.08 855
12307.13 850
12308.18 829
12309.22 818
12310.27 797
12311.32 801
12312.36 805
12313.41 801
12314.46 775
12315.50 788
12316.55 777
12317.60 766
12318.65 794
12319.69 782
12320.74 760
12321.79 764
12322.83 781
12323.88 773
12324.93 753
12325.98 788
12327.02 778
12328.07 738
12329.12 766
12330.17 777
12331.21 800
12332.26 770
12333.31 757
12334.36 750
12335.41 760
12336.45 766
12337.50 782
12338.55 759
12339.60 774
12340.65 775
12341.69 769
12342.74 773
12343.79 725
12344.84 744
12345.89 779
12346.94 752
12347.98 760
12349.03 754
12350.08 755
12351.13 776
12352.18 753
12353.23 773
12354.28 739
12355.32 770
12356.37 740
12357.42 788
12358.47 763
12359.52 785
12360.57 749
12361.62 784
12362.67 762
12363.72 764
12364.76 756
12365.81 761
12366.86 789
12367.91 762
12368.96 766
12370.01 750
12371.06 759
12372.11 760
12373.16 751
12374.21 763
12375.26 762
12376.31 750
12377.36 758
12378.41 751
12379.46 764
12380.51 759
12381.56 780
12382.61 794
12383.66 786
12384.71 729
12385.76 730
12386.81 734
12387.86 743
12388.91 737
12389.96 718
12391.01 739
12392.06 733
12393.11 744
12394.16 738
12395.21 772
12396.26 745
12397.31 736
12398.36 721
12399.41 696
12400.46 738
12401.51 756
12402.56 737
12403.61 724
12404.66 775
12405.71 747
12406.77 754
12407.82 733
12408.87 774
12409.92 718
12410.97 706
12412.02 732
12413.07 716
12414.12 744
12415.17 738
12416.23 746
12417.28 711
12418.33 756
12419.38 712
12420.43 714
12421.48 688
12422.53 738
12423.59 732
12424.64 772
12425.69 755
12426.74 740
12427.79 739
12428.84 727
12429.90 733
12430.95 729
12432.00 755
12433.05 769
12434.10 759
12435.16 736
12436.21 747
12437.26 716
12438.31 752
12439.37 699
12440.42 744
12441.47 735
12442.52 718
12443.58 720
12444.63 716
12445.68 731
12446.73 714
12447.79 748
12448.84 721
12449.89 731
12450.94 726
12452.00 703
12453.05 711
12454.10 748
12455.16 740
12456.21 742
12457.26 728
12458.31 719
12459.37 760
12460.42 765
12461.47 746
12462.53 722
12463.58 771
12464.63 744
12465.69 750
12466.74 784
12467.79 780
12468.85 718
12469.90 781
12470.95 765
12472.01 765
12473.06 783
12474.12 796
12475.17 835
12476.22 773
12477.28 765
12478.33 767
12479.39 780
12480.44 794
12481.49 820
12482.55 821
12483.60 851
12484.66 808
12485.71 844
12486.76 821
12487.82 900
12488.87 909
12489.93 882
12490.98 850
12492.04 843
12493.09 897
12494.15 874
12495.20 893
12496.25 882
12497.31 856
12498.36 869
12499.42 884
12500.47 848
12501.53 834
12502.58 804
12503.64 818
12504.69 802
12505.75 800
12506.80 786
12507.86 773
12508.91 814
12509.97 815
12511.03 797
12512.08 750
12513.14 798
12514.19 754
12515.25 767
12516.30 790
12517.36 742
12518.41 731
12519.47 759
12520.52 781
12521.58 785
12522.64 802
12523.69 788
12524.75 754
12525.80 796
12526.86 769
12527.92 764
12528.97 780
12530.03 753
12531.08 793
12532.14 741
12533.20 735
12534.25 760
12535.31 802
12536.37 791
12537.42 793
12538.48 822
12539.54 808
12540.59 796
12541.65 824
12542.70 826
12543.76 798
12544.82 793
12545.88 815
12546.93 791
12547.99 795
12549.05 819
12550.10 818
12551.16 831
12552.22 847
12553.27 843
12554.33 796
12555.39 811
12556.45 867
12557.50 868
12558.56 886
12559.62 900
12560.67 897
12561.73 879
12562.79 891
12563.85 907
12564.90 926
12565.96 958
12567.02 937
12568.08 957
12569.14 987
12570.19 982
12571.25 1008
12572.31 1015
12573.37 1027
12574.42 1039
12575.48 1041
12576.54 1077
12577.60 1089
12578.66 1035
12579.72 1029
12580.77 1063
12581.83 1030
12582.89 969
12583.95 983
12585.01 961
12586.07 970
12587.12 977
12588.18 947
12589.24 919
12590.30 917
12591.36 858
12592.42 886
12593.48 869
12594.53 916
12595.59 892
12596.65 876
12597.71 855
12598.77 895
12599.83 829
12600.89 837
12601.95 822
12603.01 865
12604.07 856
12605.13 855
12606.18 898
12607.24 862
12608.30 858
12609.36 828
12610.42 835
12611.48 871
12612.54 891
12613.60 854
12614.66 879
12615.72 857
12616.78 888
12617.84 852
12618.90 853
12619.96 847
12621.02 868
12622.08 889
12623.14 842
12624.20 874
12625.26 832
12626.32 858
12627.38 836
12628.44 874
12629.50 854
12630.56 843
12631.62 848
12632.68 850
12633.74 847
12634.80 876
12635.86 904
12636.92 870
12637.98 897
12639.04 863
12640.11 908
12641.17 938
12642.23 913
12643.29 905
12644.35 872
12645.41 914
12646.47 875
12647.53 876
12648.59 882
12649.65 923
12650.72 903
12651.78 914
12652.84 950
12653.90 936
12654.96 965
12656.02 987
12657.08 987
12658.14 968
12659.21 1007
12660.27 986
12661.33 999
12662.39 1000
12663.45 995
12664.51 955
12665.58 951
12666.64 946
12667.70 946
12668.76 918
12669.82 906
12670.89 939
12671.95 933
12673.01 886
12674.07 880
12675.13 904
12676.20 866
12677.26 903
12678.32 848
12679.38 889
12680.45 863
12681.51 872
12682.57 897
12683.63 891
12684.70 924
12685.76 869
12686.82 876
12687.88 857
12688.95 896
12690.01 878
12691.07 888
12692.14 911
12693.20 868
12694.26 864
12695.32 886
12696.39 902
12697.45 916
12698.51 925
12699.58 905
12700.64 921
12701.70 882
12702.77 937
12703.83 924
12704.89 900
12705.96 905
12707.02 886
12708.08 896
12709.15 881
12710.21 858
12711.28 896
12712.34 886
12713.40 894
12714.47 883
12715.53 895
12716.59 895
12717.66 903
12718.72 916
12719.79 903
12720.85 899
12721.92 878
12722.98 853
12724.04 835
12725.11 889
12726.17 890
12727.24 901
12728.30 924
12729.37 935
12730.43 939
12731.49 893
12732.56 895
12733.62 885
12734.69 923
12735.75 871
12736.82 902
12737.88 887
12738.95 877
12740.01 870
12741.08 865
12742.14 875
12743.21 824
12744.27 849
12745.34 868
12746.40 860
12747.47 863
12748.53 825
12749.60 780
12750.66 780
12751.73 822
12752.79 803
12753.86 794
12754.93 804
12755.99 767
12757.06 754
12758.12 749
12759.19 735
12760.25 796
12761.32 772
12762.39 771
12763.45 747
12764.52 712
12765.58 723
12766.65 728
12767.72 711
12768.78 711
12769.85 737
12770.91 720
12771.98 720
12773.05 691
12774.11 755
12775.18 726
12776.25 733
12777.31 695
12778.38 733
12779.45 725
12780.51 697
12781.58 700
12782.65 713
12783.71 706
12784.78 708
12785.85 707
12786.91 674
12787.98 686
12789.05 730
12790.11 696
12791.18 730
12792.25 730
12793.31 720
12794.38 707
12795.45 742
12796.52 681
12797.58 664
12798.65 686
12799.72 710
12800.79 701
12801.85 701
12802.92 718
12803.99 686
12805.06 715
12806.12 682
12807.19 697
12808.26 699
12809.33 686
12810.39 731
12811.46 683
12812.53 669
12813.60 694
12814.67 703
12815.73 708
12816.80 735
12817.87 716
12818.94 691
12820.01 680
12821.08 728
12822.14 734
12823.21 697
12824.28 700
12825.35 696
12826.42 679
12827.49 649
12828.55 694
12829.62 707
12830.69 680
12831.76 682
12832.83 728
12833.90 709
12834.97 680
12836.04 678
12837.11 682
12838.17 663
12839.24 647
12840.31 683
12841.38 656
12842.45 667
12843.52 638
12844.59 676
12845.66 662
12846.73 669
12847.80 649
12848.87 639
12849.94 644
12851.01 650
12852.08 640
12853.14 634
12854.21 626
12855.28 629
12856.35 631
12857.42 647
12858.49 638
12859.56 613
12860.63 615
12861.70 611
12862.77 627
12863.84 614
12864.91 608
12865.98 633
12867.05 619
12868.12 605
12869.19 593
12870.26 595
12871.34 616
12872.41 594
12873.48 604
12874.55 611
12875.62 582
12876.69 616
12877.76 640
12878.83 608
12879.90 621
12880.97 631
12882.04 558
12883.11 616
12884.18 583
12885.25 616
12886.33 620
12887.40 570
12888.47 590
12889.54 604
12890.61 583
12891.68 571
12892.75 590
12893.82 601
12894.89 579
12895.97 563
12897.04 584
12898.11 580
12899.18 597
12900.25 556
12901.32 546
12902.40 580
12903.47 582
12904.54 548
12905.61 587
12906.68 574
12907.75 594
12908.83 536
12909.90 584
12910.97 579
12912.04 602
12913.11 551
12914.19 560
12915.26 554
12916.33 555
12917.40 548
12918.48 545
12919.55 533
12920.62 535
12921.69 550
12922.77 535
12923.84 548
12924.91 536
12925.98 558
12927.06 565
12928.13 547
12929.20 551
12930.27 542
12931.35 582
12932.42 554
12933.49 550
12934.57 533
12935.64 512
12936.71 535
12937.79 542
12938.86 539
12939.93 529
12941.01 549
12942.08 535
12943.15 556
12944.23 549
12945.30 546
12946.37 528
12947.45 531
12948.52 533
12949.59 521
12950.67 508
12951.74 547
12952.81 537
12953.89 552
12954.96 514
12956.04 545
12957.11 563
12958.18 557
12959.26 516
12960.33 507
12961.41 547
12962.48 552
12963.55 562
12964.63 559
12965.70 524
12966.78 546
12967.85 559
12968.93 520
12970.00 518
12971.07 494
12972.15 556
12973.22 532
12974.30 545
12975.37 519
12976.45 558
12977.52 567
12978.60 550
12979.67 551
12980.75 515
12981.82 550
12982.90 547
12983.97 535
12985.05 531
12986.12 538
12987.20 534
12988.27 577
12989.35 551
12990.42 511
12991.50 549
12992.57 534
12993.65 557
12994.73 581
12995.80 542
12996.88 509
12997.95 499
12999.03 527
13000.10 590
13001.18 506
13002.25 546
13003.33 548
13004.41 572
13005.48 528
13006.56 527
13007.63 537
13008.71 513
13009.79 544
13010.86 542
13011.94 543
13013.02 530
13014.09 543
13015.17 566
13016.24 559
13017.32 508
13018.40 532
13019.47 537
13020.55 518
13021.63 512
13022.70 536
13023.78 546
13024.86 555
13025.93 538
13027.01 532
13028.09 530
13029.16 509
13030.24 518
13031.32 522
13032.40 554
13033.47 520
13034.55 541
13035.63 566
13036.70 560
13037.78 533
13038.86 540
13039.94 550
13041.01 539
13042.09 535
13043.17 559
13044.25 537
13045.32 563
13046.40 563
13047.48 556
13048.56 533
13049.63 532
13050.71 563
13051.79 546
13052.87 548
13053.95 514
13055.02 539
13056.10 516
13057.18 559
13058.26 550
13059.34 550
13060.41 552
13061.49 534
13062.57 533
13063.65 511
13064.73 532
13065.81 526
13066.88 532
13067.96 532
13069.04 518
13070.12 501
13071.20 565
13072.28 595
13073.36 547
13074.43 515
13075.51 520
13076.59 541
13077.67 523
13078.75 501
13079.83 542
13080.91 538
13081.99 530
13083.07 529
13084.15 526
13085.23 519
13086.30 506
13087.38 520
13088.46 519
13089.54 528
13090.62 530
13091.70 531
13092.78 528
13093.86 536
13094.94 528
13096.02 528
13097.10 539
13098.18 527
13099.26 546
13100.34 520
13101.42 517
13102.50 512
13103.58 532
13104.66 514
13105.74 538
13106.82 532
13107.90 547
13108.98 521
13110.06 539
13111.14 518
13112.22 544
13113.30 495
13114.38 525
13115.46 515
13116.54 528
13117.62 542
13118.70 535
13119.78 537
13120.86 523
13121.95 525
13123.03 498
13124.11 511
13125.19 507
13126.27 496
13127.35 510
13128.43 494
13129.51 505
13130.59 496
13131.67 510
13132.76 500
13133.84 532
13134.92 521
13136.00 514
13137.08 486
13138.16 510
13139.24 518
13140.32 554
13141.41 519
13142.49 517
13143.57 542
13144.65 524
13145.73 552
13146.81 504
13147.90 532
13148.98 541
13150.06 513
13151.14 506
13152.22 565
13153.31 502
13154.39 544
13155.47 522
13156.55 550
13157.63 524
13158.72 510
13159.80 528
13160.88 545
13161.96 524
13163.05 481
13164.13 522
13165.21 545
13166.29 520
13167.38 535
13168.46 526
13169.54 525
13170.62 498
13171.71 489
13172.79 507
13173.87 496
13174.96 512
13176.04 503
13177.12 524
13178.20 494
13179.29 517
13180.37 521
13181.45 540
13182.54 526
13183.62 548
13184.70 554
13185.79 535
13186.87 535
13187.95 508
13189.04 514
13190.12 504
13191.20 511
13192.29 518
13193.37 502
13194.46 481
13195.54 547
13196.62 549
13197.71 525
13198.79 509
13199.88 535
13200.96 541
13202.04 522
13203.13 504
13204.21 496
13205.30 514
13206.38 521
13207.46 527
13208.55 529
13209.63 514
13210.72 490
13211.80 510
13212.89 507
13213.97 541
13215.05 544
13216.14 532
13217.22 520
13218.31 497
13219.39 516
13220.48 514
13221.56 518
13222.65 474
13223.73 490
13224.82 504
13225.90 503
13226.99 510
13228.07 490
13229.16 538
13230.24 516
13231.33 508
13232.41 536
13233.50 536
13234.58 505
13235.67 513
13236.76 511
13237.84 499
13238.93 515
13240.01 509
13241.10 482
13242.18 521
13243.27 497
13244.35 531
13245.44 506
13246.53 527
13247.61 536
13248.70 510
13249.78 519
13250.87 516
13251.96 547
13253.04 542
13254.13 532
13255.21 514
13256.30 546
13257.39 526
13258.47 534
13259.56 527
13260.65 541
13261.73 534
13262.82 543
13263.91 557
13264.99 544
13266.08 554
13267.17 549
13268.25 507
13269.34 528
13270.43 562
13271.51 536
13272.60 534
13273.69 547
13274.77 529
13275.86 535
13276.95 567
13278.04 556
13279.12 548
13280.21 574
13281.30 559
13282.38 577
13283.47 551
13284.56 565
13285.65 558
13286.73 566
13287.82 541
13288.91 529
13290.00 547
13291.08 542
13292.17 558
13293.26 577
13294.35 587
13295.44 568
13296.52 559
13297.61 578
13298.70 577
13299.79 565
13300.88 574
13301.96 597
13303.05 590
13304.14 599
13305.23 616
13306.32 597
13307.41 566
13308.49 578
13309.58 604
13310.67 581
13311.76 585
13312.85 581
13313.94 566
13315.02 612
13316.11 599
13317.20 594
13318.29 584
13319.38 562
13320.47 584
13321.56 585
13322.65 582
13323.74 590
13324.82 589
13325.91 552
13327.00 609
13328.09 557
13329.18 583
13330.27 609
13331.36 590
13332.45 586
13333.54 618
13334.63 574
13335.72 611
13336.81 591
13337.90 584
13338.99 585
13340.08 584
13341.17 597
13342.26 596
13343.35 621
13344.44 582
13345.53 604
13346.61 643
13347.70 598
13348.79 625
13349.89 609
13350.98 591
13352.07 587
13353.16 593
13354.25 629
13355.34 638
13356.43 649
13357.52 599
13358.61 622
13359.70 611
13360.79 632
13361.88 613
13362.97 633
13364.06 617
13365.15 626
13366.24 599
13367.33 606
13368.42 608
13369.51 593
13370.60 611
13371.70 585
13372.79 625
13373.88 587
13374.97 584
13376.06 597
13377.15 592
13378.24 555
13379.33 603
13380.43 525
13381.52 574
13382.61 591
13383.70 572
13384.79 571
13385.88 555
13386.97 542
13388.07 565
13389.16 524
13390.25 535
13391.34 565
13392.43 535
13393.52 539
13394.62 529
13395.71 545
13396.80 538
13397.89 554
13398.98 539
13400.08 537
13401.17 588
13402.26 585
13403.35 561
13404.45 533
13405.54 559
13406.63 575
13407.72 577
13408.82 584
13409.91 564
13411.00 552
13412.09 551
13413.19 560
13414.28 545
13415.37 546
13416.46 527
13417.56 532
13418.65 547
13419.74 565
13420.84 560
13421.93 579
13423.02 556
13424.11 551
13425.21 574
13426.30 572
13427.39 535
13428.49 546
13429.58 579
13430.67 552
13431.77 559
13432.86 573
13433.95 589
13435.05 560
13436.14 575
13437.24 579
13438.33 548
13439.42 582
13440.52 601
13441.61 589
13442.70 596
13443.80 568
13444.89 590
13445.99 599
13447.08 598
13448.17 542
13449.27 551
13450.36 598
13451.46 618
13452.55 608
13453.64 586
13454.74 580
13455.83 607
13456.93 624
13458.02 623
13459.12 607
13460.21 601
13461.31 611
13462.40 591
13463.50 600
13464.59 600
13465.69 610
13466.78 640
13467.87 614
13468.97 590
13470.06 606
13471.16 598
13472.25 584
13473.35 597
13474.44 655
13475.54 595
13476.64 617
13477.73 624
13478.83 586
13479.92 617
13481.02 633
13482.11 639
13483.21 630
13484.30 612
13485.40 621
13486.49 649
13487.59 635
13488.69 630
13489.78 636
13490.88 648
13491.97 669
13493.07 626
13494.17 657
13495.26 631
13496.36 687
13497.45 655
13498.55 667
13499.65 663
13500.74 648
13501.84 641
13502.93 664
13504.03 686
13505.13 641
13506.22 679
13507.32 638
13508.42 595
13509.51 638
13510.61 634
13511.71 614
13512.80 638
13513.90 622
13515.00 621
13516.09 617
13517.19 585
13518.29 613
13519.38 596
13520.48 577
13521.58 557
13522.68 592
13523.77 639
13524.87 599
13525.97 583
13527.06 571
13528.16 583
13529.26 582
13530.36 559
13531.45 580
13532.55 562
13533.65 575
13534.75 553
13535.84 541
13536.94 560
13538.04 561
13539.14 552
13540.23 554
13541.33 541
13542.43 553
13543.53 560
13544.63 544
13545.72 582
13546.82 546
13547.92 551
13549.02 561
13550.12 546
13551.22 543
13552.31 560
13553.41 539
13554.51 566
13555.61 555
13556.71 526
13557.81 534
13558.90 581
13560.00 572
13561.10 565
13562.20 602
13563.30 557
13564.40 570
13565.50 574
13566.60 580
13567.69 571
13568.79 593
13569.89 564
13570.99 573
13572.09 567
13573.19 609
13574.29 559
13575.39 561
13576.49 561
13577.59 571
13578.69 575
13579.79 564
13580.89 561
13581.98 554
13583.08 578
13584.18 598
13585.28 556
13586.38 560
13587.48 589
13588.58 581
13589.68 569
13590.78 549
13591.88 554
13592.98 607
13594.08 591
13595.18 587
13596.28 580
13597.38 567
13598.48 582
13599.58 566
13600.68 565
13601.78 599
13602.88 599
13603.98 588
13605.08 613
13606.18 577
13607.29 537
13608.39 582
13609.49 585
13610.59 602
13611.69 597
13612.79 589
13613.89 617
13614.99 585
13616.09 600
13617.19 603
13618.29 600
13619.39 603
13620.50 614
13621.60 616
13622.70 595
13623.80 565
13624.90 603
13626.00 586
13627.10 595
13628.20 582
13629.31 607
13630.41 636
13631.51 624
13632.61 629
13633.71 621
13634.81 593
13635.91 590
13637.02 594
13638.12 617
13639.22 608
13640.32 606
13641.42 617
13642.53 625
13643.63 649
13644.73 576
13645.83 605
13646.93 628
13648.04 614
13649.14 609
13650.24 605
13651.34 640
13652.45 629
13653.55 621
13654.65 638
13655.75 649
13656.85 637
13657.96 652
13659.06 626
13660.16 657
13661.27 631
13662.37 663
13663.47 655
13664.57 667
13665.68 636
13666.78 651
13667.88 641
13668.99 615
13670.09 665
13671.19 657
13672.29 667
13673.40 645
13674.50 640
13675.60 658
13676.71 650
13677.81 660
13678.91 667
13680.02 656
13681.12 648
13682.23 665
13683.33 703
13684.43 683
13685.54 670
13686.64 697
13687.74 708
13688.85 676
13689.95 671
13691.06 723
13692.16 718
13693.26 685
13694.37 686
13695.47 724
13696.58 698
13697.68 756
13698.78 722
13699.89 778
13700.99 743
13702.10 795
13703.20 784
13704.31 783
13705.41 805
13706.51 814
13707.62 788
13708.72 823
13709.83 835
13710.93 797
13712.04 826
13713.14 811
13714.25 791
13715.35 806
13716.46 790
13717.56 792
13718.67 766
13719.77 788
13720.88 791
13721.98 798
13723.09 783
13724.19 811
13725.30 748
13726.40 747
13727.51 758
13728.61 768
13729.72 739
13730.83 766
13731.93 739
13733.04 755
13734.14 679
13735.25 698
13736.35 729
13737.46 712
13738.57 727
13739.67 711
13740.78 723
13741.88 724
13742.99 747
13744.09 712
13745.20 709
13746.31 678
13747.41 739
13748.52 723
13749.63 726
13750.73 689
13751.84 698
13752.94 728
13754.05 757
13755.16 723
13756.26 775
13757.37 750
13758.48 755
13759.58 759
13760.69 749
13761.80 767
13762.90 754
13764.01 761
13765.12 810
13766.22 782
13767.33 777
13768.44 774
13769.55 784
13770.65 803
13771.76 796
13772.87 782
13773.97 801
13775.08 749
13776.19 774
13777.30 748
13778.40 769
13779.51 757
13780.62 793
13781.73 777
13782.83 781
13783.94 763
13785.05 767
13786.16 785
13787.26 767
13788.37 743
13789.48 772
13790.59 766
13791.70 747
13792.80 765
13793.91 766
13795.02 780
13796.13 745
13797.24 781
13798.35 794
13799.45 818
13800.56 836
13801.67 821
13802.78 823
13803.89 881
13805.00 838
13806.10 870
13807.21 882
13808.32 872
13809.43 828
13810.54 831
13811.65 849
13812.76 875
13813.86 844
13814.97 837
13816.08 831
13817.19 777
13818.30 799
13819.41 779
13820.52 811
13821.63 736
13822.74 724
13823.85 752
13824.96 753
13826.06 723
13827.17 732
13828.28 726
13829.39 709
13830.50 702
13831.61 688
13832.72 713
13833.83 696
13834.94 676
13836.05 643
13837.16 670
13838.27 663
13839.38 690
13840.49 698
13841.60 651
13842.71 675
13843.82 656
13844.93 695
13846.04 686
13847.15 667
13848.26 648
13849.37 642
13850.48 666
13851.59 670
13852.70 646
13853.81 680
13854.92 664
13856.03 625
13857.14 641
13858.25 653
13859.37 651
13860.48 643
13861.59 691
13862.70 644
13863.81 683
13864.92 633
13866.03 656
13867.14 642
13868.25 667
13869.36 675
13870.47 684
13871.59 628
13872.70 656
13873.81 655
13874.92 644
13876.03 680
13877.14 696
13878.25 684
13879.36 668
13880.48 705
13881.59 700
13882.70 694
13883.81 696
13884.92 686
13886.03 687
13887.15 716
13888.26 697
13889.37 710
13890.48 718
13891.59 712
13892.71 730
13893.82 701
13894.93 722
13896.04 719
13897.15 721
13898.27 697
13899.38 704
13900.49 688
13901.60 690
13902.72 672
13903.83 667
13904.94 624
13906.05 682
13907.17 659
13908.28 675
13909.39 645
13910.50 650
13911.62 646
13912.73 635
13913.84 644
13914.95 595
13916.07 637
13917.18 624
13918.29 635
13919.41 635
13920.52 668
13921.63 647
13922.75 639
13923.86 601
13924.97 609
13926.09 632
13927.20 623
13928.31 643
13929.43 634
13930.54 607
13931.65 620
13932.77 610
13933.88 574
13934.99 564
13936.11 574
13937.22 618
13938.34 569
13939.45 569
13940.56 574
13941.68 579
13942.79 610
13943.91 591
13945.02 593
13946.13 582
13947.25 594
13948.36 562
13949.48 580
13950.59 572
13951.70 571
13952.82 589
13953.93 588
13955.05 585
13956.16 584
13957.28 592
13958.39 595
13959.51 562
13960.62 580
13961.74 594
13962.85 596
13963.97 552
13965.08 580
13966.20 538
13967.31 570
13968.43 589
13969.54 562
13970.66 586
13971.77 566
13972.89 577
13974.00 546
13975.12 549
13976.23 569
13977.35 578
13978.46 558
13979.58 590
13980.69 582
13981.81 556
13982.92 571
13984.04 544
13985.16 579
13986.27 573
13987.39 591
13988.50 540
13989.62 563
13990.74 581
13991.85 594
13992.97 546
13994.08 566
13995.20 567
13996.32 555
13997.43 523
13998.55 539
13999.66 538
14000.78 549
14001.90 536
14003.01 526
14004.13 532
14005.25 569
14006.36 557
14007.48 509
14008.60 557
14009.71 537
14010.83 540
14011.95 522
14013.06 553
14014.18 540
14015.30 554
14016.41 537
14017.53 540
14018.65 549
14019.76 529
14020.88 575
14022.00 557
14023.12 547
14024.23 553
14025.35 541
14026.47 559
14027.59 549
14028.70 558
14029.82 567
14030.94 552
14032.06 550
14033.17 552
14034.29 522
14035.41 555
14036.53 541
14037.64 564
14038.76 587
14039.88 568
14041.00 589
14042.11 582
14043.23 584
14044.35 596
14045.47 593
14046.59 590
14047.71 614
14048.82 591
14049.94 581
14051.06 576
14052.18 592
14053.30 591
14054.42 580
14055.53 611
14056.65 611
14057.77 582
14058.89 591
14060.01 561
14061.13 574
14062.25 596
14063.36 602
14064.48 602
14065.60 603
14066.72 644
14067.84 617
14068.96 650
14070.08 633
14071.20 655
14072.32 643
14073.44 626
14074.55 667
14075.67 660
14076.79 668
14077.91 679
14079.03 665
14080.15 698
14081.27 701
14082.39 682
14083.51 704
14084.63 650
14085.75 708
14086.87 703
14087.99 668
14089.11 712
14090.23 709
14091.35 721
14092.47 733
14093.59 688
14094.71 700
14095.83 678
14096.95 711
14098.07 737
14099.19 696
14100.31 716
14101.43 723
14102.55 701
14103.67 671
14104.79 612
14105.91 635
14107.03 623
14108.15 630
14109.27 651
14110.39 595
14111.51 585
14112.64 564
14113.76 588
14114.88 603
14116.00 573
14117.12 555
14118.24 568
14119.36 559
14120.48 529
14121.60 521
14122.72 527
14123.85 518
14124.97 512
14126.09 541
14127.21 523
14128.33 531
14129.45 528
14130.57 545
14131.70 513
14132.82 552
14133.94 560
14135.06 535
14136.18 520
14137.30 540
14138.43 514
14139.55 522
14140.67 515
14141.79 520
14142.91 511
14144.03 509
14145.16 517
14146.28 512
14147.40 518
14148.52 515
14149.65 503
14150.77 482
14151.89 492
14153.01 491
14154.13 530
14155.26 501
14156.38 524
14157.50 537
14158.62 517
14159.75 532
14160.87 536
14161.99 517
14163.12 483
14164.24 517
14165.36 509
14166.48 503
14167.61 510
14168.73 519
14169.85 525
14170.98 525
14172.10 510
14173.22 521
14174.35 520
14175.47 520
14176.59 530
14177.72 494
14178.84 486
14179.96 530
14181.09 529
14182.21 515
14183.33 505
14184.46 506
14185.58 502
14186.70 509
14187.83 498
14188.95 469
14190.07 481
14191.20 489
14192.32 511
14193.45 514
14194.57 479
14195.69 472
14196.82 488
14197.94 529
14199.07 485
14200.19 513
14201.32 477
14202.44 500
14203.56 505
14204.69 496
14205.81 461
14206.94 463
14208.06 502
14209.19 477
14210.31 479
14211.44 512
14212.56 482
14213.69 467
14214.81 471
14215.93 489
14217.06 498
14218.18 472
14219.31 476
14220.43 462
14221.56 476
14222.68 492
14223.81 463
14224.94 495
14226.06 491
14227.19 466
14228.31 480
14229.44 464
14230.56 473
14231.69 485
14232.81 488
14233.94 478
14235.06 456
14236.19 479
14237.32 486
14238.44 494
14239.57 469
14240.69 451
14241.82 453
14242.94 468
14244.07 456
14245.20 451
14246.32 471
14247.45 474
14248.57 487
14249.70 486
14250.83 490
14251.95 468
14253.08 459
14254.21 479
14255.33 471
14256.46 428
14257.59 459
14258.71 458
14259.84 436
14260.97 454
14262.09 451
14263.22 477
14264.35 429
14265.47 452
14266.60 468
14267.73 464
14268.85 452
14269.98 468
14271.11 429
14272.23 435
14273.36 461
14274.49 446
14275.62 468
14276.74 462
14277.87 475
14279.00 470
14280.12 449
14281.25 454
14282.38 432
14283.51 463
14284.63 480
14285.76 442
14286.89 458
14288.02 462
14289.15 470
14290.27 459
14291.40 472
14292.53 430
14293.66 467
14294.78 450
14295.91 475
14297.04 444
14298.17 437
14299.30 447
14300.42 468
14301.55 447
14302.68 447
14303.81 448
14304.94 423
14306.07 433
14307.19 456
14308.32 429
14309.45 423
14310.58 449
14311.71 430
14312.84 428
14313.97 435
14315.10 430
14316.22 443
14317.35 435
14318.48 419
14319.61 445
14320.74 438
14321.87 423
14323.00 424
14324.13 435
14325.26 438
14326.39 447
14327.51 406
14328.64 421
14329.77 420
14330.90 405
14332.03 423
14333.16 446
14334.29 418
14335.42 440
14336.55 449
14337.68 426
14338.81 423
14339.94 439
14341.07 424
14342.20 420
14343.33 430
14344.46 417
14345.59 439
14346.72 435
14347.85 425
14348.98 422
14350.11 433
14351.24 431
14352.37 436
14353.50 417
14354.63 430
14355.76 422
14356.89 432
14358.02 433
14359.15 417
14360.28 440
14361.41 445
14362.54 436
14363.67 458
14364.80 457
14365.94 462
14367.07 452
14368.20 432
14369.33 429
14370.46 429
14371.59 456
14372.72 454
14373.85 419
14374.98 456
14376.11 436
14377.25 461
14378.38 427
14379.51 417
14380.64 437
14381.77 460
14382.90 450
14384.03 428
14385.16 455
14386.30 429
14387.43 440
14388.56 460
14389.69 463
14390.82 442
14391.95 461
14393.09 447
14394.22 460
14395.35 453
14396.48 426
14397.61 464
14398.75 448
14399.88 451
14401.01 457
14402.14 443
14403.27 447
14404.41 442
14405.54 454
14406.67 446
14407.80 462
14408.94 448
14410.07 458
14411.20 474
14412.33 470
14413.47 466
14414.60 453
14415.73 461
14416.87 480
14418.00 460
14419.13 478
14420.26 468
14421.40 465
14422.53 430
14423.66 471
14424.80 451
14425.93 472
14427.06 484
14428.20 479
14429.33 448
14430.46 457
14431.59 464
14432.73 468
14433.86 497
14435.00 482
14436.13 447
14437.26 457
14438.40 458
14439.53 461
14440.66 468
14441.80 459
14442.93 476
14444.06 487
14445.20 466
14446.33 467
14447.47 464
14448.60 477
14449.73 465
14450.87 479
14452.00 470
14453.14 475
14454.27 475
14455.41 458
14456.54 489
14457.67 490
14458.81 500
14459.94 499
14461.08 462
14462.21 484
14463.35 471
14464.48 471
14465.62 438
14466.75 469
14467.89 463
14469.02 462
14470.15 471
14471.29 463
14472.42 476
14473.56 468
14474.69 476
14475.83 473
14476.96 522
14478.10 487
14479.24 487
14480.37 475
14481.51 494
14482.64 494
14483.78 515
14484.91 503
14486.05 490
14487.18 466
14488.32 498
14489.45 473
14490.59 478
14491.73 492
14492.86 492
14494.00 497
14495.13 486
14496.27 512
14497.40 512
14498.54 529
14499.68 506
14500.81 530
14501.95 504
14503.08 518
14504.22 529
14505.36 519
14506.49 511
14507.63 550
14508.77 526
14509.90 534
14511.04 540
14512.18 547
14513.31 525
14514.45 517
14515.58 552
14516.72 543
14517.86 530
14519.00 506
14520.13 549
14521.27 537
14522.41 530
14523.54 536
14524.68 520
14525.82 509
14526.95 508
14528.09 526
14529.23 502
14530.37 533
14531.50 498
14532.64 484
14533.78 469
14534.91 517
14536.05 505
14537.19 492
14538.33 476
14539.46 495
14540.60 467
14541.74 485
14542.88 475
14544.02 454
14545.15 482
14546.29 527
14547.43 501
14548.57 450
14549.70 488
14550.84 483
14551.98 493
14553.12 461
14554.26 442
14555.39 473
14556.53 487
14557.67 452
14558.81 465
14559.95 446
14561.09 459
14562.22 472
14563.36 434
14564.50 431
14565.64 469
14566.78 479
14567.92 457
14569.06 450
14570.20 429
14571.33 442
14572.47 451
14573.61 464
14574.75 472
14575.89 428
14577.03 449
14578.17 459
14579.31 469
14580.45 464
14581.59 449
14582.72 436
14583.86 435
14585.00 467
14586.14 453
14587.28 446
14588.42 447
14589.56 477
14590.70 455
14591.84 461
14592.98 443
14594.12 444
14595.26 453
14596.40 481
14597.54 457
14598.68 433
14599.82 445
14600.96 467
14602.10 443
14603.24 468
14604.38 453
14605.52 449
14606.66 460
14607.80 472
14608.94 453
14610.08 455
14611.22 453
14612.36 423
14613.50 442
14614.64 454
14615.78 439
14616.92 460
14618.06 458
14619.20 472
14620.34 466
14621.49 486
14622.63 457
14623.77 461
14624.91 473
14626.05 457
14627.19 484
14628.33 443
14629.47 458
14630.61 449
14631.75 467
14632.90 463
14634.04 458
14635.18 459
14636.32 452
14637.46 471
14638.60 474
14639.74 444
14640.88 457
14642.03 460
14643.17 441
14644.31 454
14645.45 433
14646.59 426
14647.73 424
14648.88 424
14650.02 420
14651.16 401
14652.30 416
14653.44 411
14654.59 433
14655.73 417
14656.87 432
14658.01 443
14659.16 428
14660.30 410
14661.44 405
14662.58 423
14663.72 436
14664.87 414
14666.01 404
14667.15 380
14668.29 379
14669.44 412
14670.58 374
14671.72 393
14672.87 409
14674.01 389
14675.15 391
14676.29 386
14677.44 380
14678.58 405
14679.72 422
14680.87 395
14682.01 385
14683.15 411
14684.30 376
14685.44 393
14686.58 392
14687.73 411
14688.87 414
14690.01 388
14691.16 395
14692.30 400
14693.44 429
14694.59 381
14695.73 374
14696.87 410
14698.02 354
14699.16 395
14700.30 383
14701.45 401
14702.59 409
14703.74 390
14704.88 386
14706.02 413
14707.17 398
14708.31 402
14709.46 391
14710.60 405
14711.75 395
14712.89 379
14714.03 367
14715.18 374
14716.32 403
14717.47 383
14718.61 360
14719.76 392
14720.90 383
14722.05 398
14723.19 383
14724.34 395
14725.48 430
14726.63 364
14727.77 387
14728.92 395
14730.06 404
14731.21 391
14732.35 371
14733.50 379
14734.64 375
14735.79 380
14736.93 389
14738.08 391
14739.22 389
14740.37 377
14741.51 372
14742.66 394
14743.80 389
14744.95 394
14746.09 371
14747.24 403
14748.39 383
14749.53 398
14750.68 403
14751.82 422
14752.97 390
14754.11 374
14755.26 364
14756.41 376
14757.55 393
14758.70 389
14759.85 385
14760.99 373
14762.14 403
14763.28 370
14764.43 369
14765.58 375
14766.72 363
14767.87 359
14769.02 407
14770.16 382
14771.31 368
14772.46 380
14773.60 368
14774.75 378
14775.90 376
14777.04 375
14778.19 367
14779.34 366
14780.48 414
14781.63 413
14782.78 375
14783.92 370
14785.07 380
14786.22 375
14787.37 358
14788.51 365
14789.66 385
14790.81 389
14791.96 370
14793.10 368
14794.25 378
14795.40 373
14796.54 361
14797.69 356
14798.84 364
14799.99 380
14801.14 365
14802.28 397
14803.43 363
14804.58 358
14805.73 366
14806.88 389
14808.02 363
14809.17 373
14810.32 381
14811.47 374
14812.62 344
14813.76 361
14814.91 368
14816.06 346
14817.21 348
14818.36 379
14819.51 372
14820.65 360
14821.80 351
14822.95 345
14824.10 350
14825.25 360
14826.40 342
14827.55 350
14828.69 367
14829.84 371
14830.99 347
14832.14 343
14833.29 345
14834.44 323
14835.59 364
14836.74 368
14837.89 343
14839.04 365
14840.19 364
14841.33 361
14842.48 350
14843.63 355
14844.78 343
14845.93 348
14847.08 346
14848.23 346
14849.38 338
14850.53 339
14851.68 356
14852.83 375
14853.98 390
14855.13 360
14856.28 333
14857.43 338
14858.58 348
14859.73 357
14860.88 378
14862.03 357
14863.18 328
14864.33 338
14865.48 351
14866.63 347
14867.78 346
14868.93 347
14870.08 359
14871.23 349
14872.38 351
14873.53 354
14874.68 359
14875.83 368
14876.98 337
14878.14 331
14879.29 335
14880.44 371
14881.59 371
14882.74 349
14883.89 346
14885.04 345
14886.19 347
14887.34 367
14888.49 386
14889.64 362
14890.80 357
14891.95 363
14893.10 364
14894.25 334
14895.40 351
14896.55 356
14897.70 354
14898.86 347
14900.01 380
14901.16 360
14902.31 332
14903.46 331
14904.61 370
14905.77 370
14906.92 346
14908.07 352
14909.22 371
14910.37 372
14911.53 356
14912.68 361
14913.83 335
14914.98 337
14916.13 358
14917.29 381
14918.44 382
14919.59 364
14920.74 355
14921.90 378
14923.05 368
14924.20 374
14925.35 374
14926.51 362
14927.66 395
14928.81 379
14929.96 374
14931.12 352
14932.27 355
14933.42 381
14934.57 376
14935.73 354
14936.88 339
14938.03 341
14939.19 361
14940.34 358
14941.49 375
14942.65 385
14943.80 352
14944.95 371
14946.11 354
14947.26 366
14948.41 362
14949.57 371
14950.72 385
14951.87 364
14953.03 373
14954.18 376
14955.33 347
14956.49 371
14957.64 350
14958.80 376
14959.95 367
14961.10 390
14962.26 346
14963.41 378
14964.57 360
14965.72 376
14966.87 355
14968.03 370
14969.18 371
14970.34 372
14971.49 375
14972.65 368
14973.80 387
14974.95 353
14976.11 378
14977.26 384
14978.42 372
14979.57 361
14980.73 381
14981.88 356
14983.04 380
14984.19 356
14985.35 345
14986.50 399
14987.66 375
14988.81 356
14989.97 356
14991.12 371
14992.28 352
14993.43 365
14994.59 350
14995.74 365
14996.90 358
14998.05 369
14999.21 355
15000.36 367
15001.52 377
15002.67 359
15003.83 337
15004.99 337
15006.14 357
15007.30 335
15008.45 373
15009.61 323
15010.76 328
15011.92 364
15013.08 373
15014.23 348
15015.39 369
15016.54 346
15017.70 356
15018.86 355
15020.01 352
15021.17 378
15022.32 363
15023.48 346
15024.64 356
15025.79 334
15026.95 333
15028.11 349
15029.26 364
15030.42 347
15031.58 351
15032.73 354
15033.89 362
15035.05 367
15036.20 349
15037.36 340
15038.52 373
15039.67 351
15040.83 360
15041.99 363
15043.15 352
15044.30 347
15045.46 369
15046.62 377
15047.77 358
15048.93 354
15050.09 392
15051.25 376
15052.40 359
15053.56 347
15054.72 369
15055.88 346
15057.03 347
15058.19 336
15059.35 360
15060.51 355
15061.66 342
15062.82 349
15063.98 373
15065.14 391
15066.30 367
15067.45 340
15068.61 334
15069.77 376
15070.93 374
15072.09 360
15073.24 386
15074.40 355
15075.56 352
15076.72 360
15077.88 361
15079.04 335
15080.20 351
15081.35 354
15082.51 352
15083.67 352
15084.83 355
15085.99 339
15087.15 355
15088.31 351
15089.46 374
15090.62 360
15091.78 344
15092.94 359
15094.10 349
15095.26 365
15096.42 356
15097.58 349
15098.74 367
15099.90 355
15101.06 354
15102.22 376
15103.37 368
15104.53 348
15105.69 372
15106.85 393
15108.01 372
15109.17 355
15110.33 328
15111.49 360
15112.65 359
15113.81 355
15114.97 367
15116.13 387
15117.29 370
15118.45 354
15119.61 344
15120.77 377
15121.93 395
15123.09 378
15124.25 358
15125.41 348
15126.57 342
15127.73 345
15128.89 351
15130.05 341
15131.21 363
15132.37 355
15133.53 383
15134.69 346
15135.86 350
15137.02 332
15138.18 337
15139.34 355
15140.50 376
15141.66 380
15142.82 355
15143.98 341
15145.14 354
15146.30 357
15147.46 344
15148.63 369
15149.79 357
15150.95 353
15152.11 368
15153.27 371
15154.43 376
15155.59 352
15156.75 376
15157.92 352
15159.08 367
15160.24 380
15161.40 368
15162.56 358
15163.72 366
15164.89 345
15166.05 354
15167.21 368
15168.37 362
15169.53 348
15170.69 363
15171.86 347
15173.02 350
15174.18 348
15175.34 356
15176.51 388
15177.67 368
15178.83 374
15179.99 346
15181.15 362
15182.32 378
15183.48 389
15184.64 368
15185.80 380
15186.97 395
15188.13 375
15189.29 357
15190.46 368
15191.62 370
15192.78 368
15193.94 381
15195.11 393
15196.27 375
15197.43 372
15198.60 388
15199.76 377
15200.92 363
15202.08 361
15203.25 366
15204.41 393
15205.57 397
15206.74 371
15207.90 362
15209.06 371
15210.23 425
15211.39 388
15212.56 365
15213.72 376
15214.88 404
15216.05 414
15217.21 400
15218.37 399
15219.54 387
15220.70 422
15221.87 404
15223.03 408
15224.19 392
15225.36 403
15226.52 392
15227.69 391
15228.85 382
15230.01 384
15231.18 394
15232.34 402
15233.51 400
15234.67 410
15235.84 367
15237.00 378
15238.16 406
15239.33 388
15240.49 367
15241.66 372
15242.82 398
15243.99 368
15245.15 364
15246.32 387
15247.48 383
15248.65 401
15249.81 374
15250.98 377
15252.14 354
15253.31 398
15254.47 351
15255.64 391
15256.80 377
15257.97 360
15259.13 361
15260.30 361
15261.46 340
15262.63 372
15263.80 355
15264.96 353
15266.13 349
15267.29 362
15268.46 364
15269.62 323
15270.79 373
15271.96 380
15273.12 387
15274.29 359
15275.45 343
15276.62 358
15277.79 353
15278.95 351
15280.12 349
15281.28 359
15282.45 363
15283.62 360
15284.78 349
15285.95 367
15287.12 374
15288.28 385
15289.45 369
15290.62 376
15291.78 370
15292.95 386
15294.12 379
15295.28 390
15296.45 349
15297.62 350
15298.78 382
15299.95 392
15301.12 384
15302.28 364
15303.45 377
15304.62 330
15305.78 368
15306.95 359
15308.12 363
15309.29 352
15310.45 369
15311.62 342
15312.79 371
15313.96 355
15315.12 363
15316.29 371
15317.46 392
15318.63 350
15319.79 368
15320.96 381
15322.13 376
15323.30 385
15324.46 358
15325.63 350
15326.80 362
15327.97 380
15329.14 355
15330.30 380
15331.47 368
15332.64 396
15333.81 364
15334.98 372
15336.14 368
15337.31 371
15338.48 363
15339.65 364
15340.82 339
15341.99 387
15343.16 383
15344.32 368
15345.49 382
15346.66 402
15347.83 398
15349.00 382
15350.17 369
15351.34 378
15352.51 362
15353.67 369
15354.84 369
15356.01 386
15357.18 410
15358.35 417
15359.52 391
15360.69 352
15361.86 374
15363.03 371
15364.20 351
15365.37 380
15366.54 364
15367.71 398
15368.87 431
15370.04 388
15371.21 392
15372.38 377
15373.55 404
15374.72 388
15375.89 369
15377.06 380
15378.23 391
15379.40 407
15380.57 405
15381.74 397
15382.91 414
15384.08 385
15385.25 403
15386.42 380
15387.59 406
15388.76 380
15389.93 402
15391.10 391
15392.27 389
15393.44 385
15394.62 416
15395.79 398
15396.96 363
15398.13 363
15399.30 347
15400.47 406
15401.64 381
15402.81 391
15403.98 407
15405.15 406
15406.32 386
15407.49 392
15408.66 392
15409.84 377
15411.01 393
15412.18 389
15413.35 351
15414.52 355
15415.69 380
15416.86 371
15418.03 383
15419.21 362
15420.38 380
15421.55 377
15422.72 379
15423.89 386
15425.06 380
15426.24 371
15427.41 391
15428.58 365
15429.75 358
15430.92 359
15432.09 357
15433.27 371
15434.44 350
15435.61 375
15436.78 366
15437.96 387
15439.13 377
15440.30 370
15441.47 357
15442.64 382
15443.82 379
15444.99 392
15446.16 397
15447.33 381
15448.51 380
15449.68 361
15450.85 375
15452.02 350
15453.20 382
15454.37 365
15455.54 365
15456.72 391
15457.89 375
15459.06 376
15460.23 378
15461.41 364
15462.58 358
15463.75 367
15464.93 379
15466.10 356
15467.27 367
15468.45 401
15469.62 361
15470.79 351
15471.97 341
15473.14 366
15474.31 387
15475.49 390
15476.66 380
15477.83 361
15479.01 351
15480.18 360
15481.36 379
15482.53 400
15483.70 372
15484.88 357
15486.05 381
15487.23 358
15488.40 343
15489.57 351
15490.75 378
15491.92 362
15493.10 352
15494.27 373
15495.44 399
15496.62 380
15497.79 364
15498.97 362
15500.14 383
15501.32 381
15502.49 369
15503.67 360
15504.84 358
15506.02 396
15507.19 372
15508.36 370
15509.54 383
15510.71 359
15511.89 353
15513.06 387
15514.24 376
15515.41 357
15516.59 382
15517.77 376
15518.94 368
15520.12 391
15521.29 386
15522.47 382
15523.64 405
15524.82 366
15525.99 389
15527.17 389
15528.34 390
15529.52 363
15530.69 370
15531.87 376
15533.05 401
15534.22 394
15535.40 411
15536.57 395
15537.75 414
15538.93 399
15540.10 380
15541.28 336
15542.45 380
15543.63 374
15544.81 392
15545.98 383
15547.16 371
15548.33 398
15549.51 370
15550.69 388
15551.86 365
15553.04 417
15554.22 428
15555.39 412
15556.57 410
15557.75 386
15558.92 402
15560.10 379
15561.28 409
15562.45 405
15563.63 393
15564.81 387
15565.99 400
15567.16 421
15568.34 422
15569.52 391
15570.69 415
15571.87 445
15573.05 436
15574.23 406
15575.40 400
15576.58 410
15577.76 425
15578.93 418
15580.11 418
15581.29 443
15582.47 427
15583.65 431
15584.82 418
15586.00 434
15587.18 426
15588.36 425
15589.53 421
15590.71 451
15591.89 453
15593.07 413
15594.25 430
15595.42 453
15596.60 483
15597.78 457
15598.96 455
15600.14 466
15601.32 432
15602.49 473
15603.67 483
15604.85 464
15606.03 491
15607.21 457
15608.39 475
15609.56 473
15610.74 470
15611.92 449
15613.10 492
15614.28 472
15615.46 472
15616.64 450
15617.82 500
15619.00 484
15620.17 474
15621.35 469
15622.53 476
15623.71 519
15624.89 509
15626.07 509
15627.25 505
15628.43 495
15629.61 483
15630.79 526
15631.97 494
15633.15 514
15634.33 537
15635.51 526
15636.69 531
15637.87 505
15639.05 512
15640.22 540
15641.40 565
15642.58 523
15643.76 523
15644.94 509
15646.12 512
15647.30 518
15648.48 521
15649.66 523
15650.85 523
15652.03 499
15653.21 511
15654.39 514
15655.57 498
15656.75 505
15657.93 495
15659.11 509
15660.29 535
15661.47 494
15662.65 489
15663.83 500
15665.01 489
15666.19 532
15667.37 493
15668.55 515
15669.73 495
15670.92 512
15672.10 505
15673.28 495
15674.46 493
15675.64 494
15676.82 497
15678.00 489
15679.18 493
15680.36 488
15681.55 484
15682.73 486
15683.91 498
15685.09 490
15686.27 472
15687.45 479
15688.63 493
15689.82 475
15691.00 492
15692.18 477
15693.36 489
15694.54 479
15695.73 516
15696.91 503
15698.09 505
15699.27 494
15700.45 499
15701.64 502
15702.82 483
15704.00 517
15705.18 527
15706.36 518
15707.55 496
15708.73 502
15709.91 524
15711.09 498
15712.28 493
15713.46 508
15714.64 522
15715.82 518
15717.01 484
15718.19 504
15719.37 483
15720.55 534
15721.74 541
15722.92 534
15724.10 526
15725.29 515
15726.47 516
15727.65 553
15728.84 540
15730.02 527
15731.20 545
15732.39 503
15733.57 524
15734.75 561
15735.94 548
15737.12 538
15738.30 545
15739.49 567
15740.67 555
15741.85 556
15743.04 541
15744.22 538
15745.40 511
15746.59 564
15747.77 565
15748.96 608
15750.14 560
15751.32 533
15752.51 528
15753.69 507
15754.88 527
15756.06 527
15757.24 549
15758.43 534
15759.61 496
15760.80 540
15761.98 526
15763.17 545
15764.35 543
15765.53 525
15766.72 545
15767.90 518
15769.09 507
15770.27 504
15771.46 487
15772.64 496
15773.83 513
15775.01 516
15776.20 470
15777.38 461
15778.57 487
15779.75 484
15780.94 451
15782.12 478
15783.31 510
15784.49 533
15785.68 489
15786.86 476
15788.05 507
15789.23 474
15790.42 455
15791.60 461
15792.79 468
15793.98 467
15795.16 470
15796.35 456
15797.53 468
15798.72 479
15799.90 439
15801.09 450
15802.28 458
15803.46 436
15804.65 444
15805.83 444
15807.02 417
15808.21 438
15809.39 459
15810.58 462
15811.76 438
15812.95 451
15814.14 453
15815.32 461
15816.51 438
15817.70 454
15818.88 437
15820.07 466
15821.26 430
15822.44 409
15823.63 426
15824.82 431
15826.00 449
15827.19 461
15828.38 430
15829.56 421
15830.75 419
15831.94 446
15833.12 416
15834.31 433
15835.50 439
15836.69 453
15837.87 457
15839.06 430
15840.25 444
15841.44 444
15842.62 449
15843.81 406
15845.00 443
15846.18 417
15847.37 439
15848.56 428
15849.75 455
15850.94 460
15852.12 446
15853.31 461
15854.50 460
15855.69 441
15856.87 421
15858.06 501
15859.25 469
15860.44 437
15861.63 443
15862.81 468
15864.00 466
15865.19 442
15866.38 471
15867.57 453
15868.76 449
15869.94 444
15871.13 456
15872.32 434
15873.51 414
15874.70 435
15875.89 480
15877.08 470
15878.26 441
15879.45 454
15880.64 468
15881.83 433
15883.02 447
15884.21 467
15885.40 432
15886.59 467
15887.78 459
15888.97 464
15890.15 450
15891.34 474
15892.53 494
15893.72 478
15894.91 461
15896.10 475
15897.29 461
15898.48 493
15899.67 456
15900.86 462
15902.05 487
15903.24 469
15904.43 454
15905.62 487
15906.81 507
15908.00 493
15909.19 489
15910.38 484
15911.57 495
15912.76 516
15913.95 496
15915.14 483
15916.33 466
15917.52 460
15918.71 462
15919.90 452
15921.09 470
15922.28 481
15923.47 459
15924.66 478
15925.85 444
15927.04 433
15928.23 441
15929.42 445
15930.61 459
15931.80 451
15932.99 435
15934.18 443
15935.38 440
15936.57 458
15937.76 453
15938.95 435
15940.14 435
15941.33 449
15942.52 417
15943.71 446
15944.90 426
15946.10 425
15947.29 429
15948.48 385
15949.67 396
15950.86 426
15952.05 418
15953.24 397
15954.44 388
15955.63 408
15956.82 401
15958.01 367
15959.20 373
15960.39 371
15961.59 382
15962.78 389
15963.97 378
15965.16 399
15966.35 361
15967.55 349
15968.74 359
15969.93 351
15971.12 387
15972.31 381
15973.51 374
15974.70 367
15975.89 372
15977.08 373
15978.28 391
15979.47 371
15980.66 388
15981.85 348
15983.05 358
15984.24 369
15985.43 373
15986.62 355
15987.82 360
15989.01 368
15990.20 369
15991.40 360
15992.59 378
15993.78 356
15994.98 386
15996.17 364
15997.36 363
15998.55 378
15999.75 374
16000.94 354
16002.13 361
16003.33 343
16004.52 340
16005.72 377
16006.91 358
16008.10 359
16009.30 352
16010.49 334
16011.68 343
16012.88 354
16014.07 359
16015.26 348
16016.46 359
16017.65 347
16018.85 336
16020.04 344
16021.23 371
16022.43 376
16023.62 391
16024.82 385
16026.01 369
16027.21 372
16028.40 333
16029.59 369
16030.79 372
16031.98 363
16033.18 334
16034.37 391
16035.57 366
16036.76 352
16037.96 352
16039.15 369
16040.35 329
16041.54 356
16042.73 354
16043.93 354
16045.12 318
16046.32 343
16047.51 355
16048.71 381
16049.91 353
16051.10 346
16052.30 391
16053.49 337
16054.69 350
16055.88 363
16057.08 384
16058.27 357
16059.47 358
16060.66 344
16061.86 345
16063.05 361
16064.25 333
16065.45 356
16066.64 348
16067.84 362
16069.03 347
16070.23 363
16071.42 353
16072.62 334
16073.82 342
16075.01 368
16076.21 338
16077.41 352
16078.60 346
16079.80 339
16080.99 341
16082.19 362
16083.39 353
16084.58 360
16085.78 339
16086.98 315
16088.17 341
16089.37 338
16090.57 351
16091.76 324
16092.96 334
16094.16 334
16095.35 334
16096.55 345
16097.75 343
16098.94 333
16100.14 321
16101.34 361
16102.53 317
16103.73 323
16104.93 298
16106.13 351
16107.32 313
16108.52 325
16109.72 335
16110.92 341
16112.11 320
16113.31 338
16114.51 326
16115.71 341
16116.90 335
16118.10 363
16119.30 365
16120.50 323
16121.69 319
16122.89 327
16124.09 335
16125.29 318
16126.49 326
16127.68 342
16128.88 355
16130.08 330
16131.28 355
16132.48 301
16133.67 314
16134.87 337
16136.07 332
16137.27 334
16138.47 321
16139.67 312
16140.86 357
16142.06 344
16143.26 335
16144.46 345
16145.66 335
16146.86 332
16148.06 338
16149.26 334
16150.45 337
16151.65 307
16152.85 306
16154.05 322
16155.25 332
16156.45 349
16157.65 332
16158.85 347
16160.05 339
16161.25 363
16162.45 349
16163.64 345
16164.84 326
16166.04 350
16167.24 346
16168.44 342
16169.64 330
16170.84 318
16172.04 350
16173.24 349
16174.44 316
16175.64 327
16176.84 330
16178.04 331
16179.24 318
16180.44 346
16181.64 339
16182.84 324
16184.04 351
16185.24 346
16186.44 348
16187.64 318
16188.84 314
16190.04 350
16191.24 343
16192.44 326
16193.64 314
16194.84 335
16196.04 349
16197.24 348
16198.44 327
16199.65 339
16200.85 325
16202.05 327
16203.25 321
16204.45 308
16205.65 316
16206.85 360
16208.05 334
16209.25 331
16210.45 313
16211.65 303
16212.86 341
16214.06 335
16215.26 336
16216.46 323
16217.66 321
16218.86 355
16220.06 331
16221.27 349
16222.47 344
16223.67 345
16224.87 350
16226.07 335
16227.27 346
16228.48 330
16229.68 339
16230.88 374
16232.08 344
16233.28 314
16234.48 350
16235.69 373
16236.89 344
16238.09 359
16239.29 326
16240.50 335
16241.70 369
16242.90 336
16244.10 350
16245.30 354
16246.51 350
16247.71 339
16248.91 386
16250.11 363
16251.32 370
16252.52 360
16253.72 361
16254.92 357
16256.13 349
16257.33 351
16258.53 377
16259.74 366
16260.94 356
16262.14 374
16263.35 370
16264.55 359
16265.75 374
16266.95 384
16268.16 351
16269.36 334
16270.56 405
16271.77 366
16272.97 344
16274.17 345
16275.38 359
16276.58 361
16277.79 363
16278.99 367
16280.19 379
16281.40 368
16282.60 371
16283.80 357
16285.01 356
16286.21 364
16287.42 381
16288.62 386
16289.82 386
16291.03 384
16292.23 387
16293.44 401
16294.64 368
16295.84 358
16297.05 356
16298.25 386
16299.46 397
16300.66 388
16301.87 390
16303.07 382
16304.27 375
16305.48 357
16306.68 367
16307.89 389
16309.09 357
16310.30 398
16311.50 383
16312.71 357
16313.91 350
16315.12 369
16316.32 372
16317.53 355
16318.73 334
16319.94 343
16321.14 340
16322.35 342
16323.55 347
16324.76 327
16325.96 348
16327.17 338
16328.38 367
16329.58 336
16330.79 338
16331.99 336
16333.20 321
16334.40 344
16335.61 320
16336.81 295
16338.02 338
16339.23 340
16340.43 352
16341.64 323
16342.84 325
16344.05 347
16345.26 322
16346.46 329
16347.67 311
16348.87 341
16350.08 311
16351.29 326
16352.49 344
16353.70 323
16354.91 308
16356.11 303
16357.32 291
16358.53 313
16359.73 316
16360.94 304
16362.15 299
16363.35 301
16364.56 301
16365.77 295
16366.97 305
16368.18 315
16369.39 298
16370.59 292
16371.80 301
16373.01 289
16374.21 307
16375.42 293
16376.63 314
16377.84 295
16379.04 301
16380.25 320
16381.46 289
16382.67 304
16383.87 299
16385.08 308
16386.29 301
16387.50 314
16388.70 324
16389.91 307
16391.12 296
16392.33 295
16393.53 328
16394.74 305
16395.95 302
16397.16 318
16398.37 302
16399.57 302
16400.78 306
16401.99 290
16403.20 284
16404.41 319
16405.62 323
16406.82 327
16408.03 312
16409.24 284
16410.45 308
16411.66 314
16412.87 320
16414.07 281
16415.28 298
16416.49 301
16417.70 281
16418.91 315
16420.12 297
16421.33 319
16422.54 316
16423.75 320
16424.95 294
16426.16 293
16427.37 312
16428.58 311
16429.79 305
16431.00 313
16432.21 303
16433.42 296
16434.63 295
16435.84 293
16437.05 278
16438.26 286
16439.47 307
16440.68 280
16441.88 296
16443.09 311
16444.30 292
16445.51 296
16446.72 296
16447.93 310
16449.14 300
16450.35 318
16451.56 290
16452.77 277
16453.98 290
16455.19 292
16456.40 294
16457.61 287
16458.82 299
16460.03 291
16461.24 301
16462.45 291
16463.67 297
16464.88 296
16466.09 300
16467.30 318
16468.51 302
16469.72 308
16470.93 276
16472.14 283
16473.35 281
16474.56 290
16475.77 295
16476.98 281
16478.19 291
16479.40 289
16480.62 270
16481.83 279
16483.04 288
16484.25 302
16485.46 285
16486.67 285
16487.88 282
16489.09 294
16490.31 271
16491.52 269
16492.73 289
16493.94 309
16495.15 275
16496.36 270
16497.57 288
16498.79 305
16500.00 302
16501.21 289
16502.42 280
16503.63 273
16504.85 255
16506.06 280
16507.27 272
16508.48 271
16509.69 275
16510.91 291
16512.12 267
16513.33 299
16514.54 275
16515.76 296
16516.97 292
16518.18 284
16519.39 297
16520.60 279
16521.82 295
16523.03 270
16524.24 292
16525.46 293
16526.67 283
16527.88 282
16529.09 276
16530.31 273
16531.52 281
16532.73 301
16533.95 288
16535.16 285
16536.37 288
16537.58 282
16538.80 273
16540.01 282
16541.22 297
16542.44 291
16543.65 272
16544.86 261
16546.08 286
16547.29 280
16548.50 276
16549.72 281
16550.93 288
16552.15 252
16553.36 281
16554.57 277
16555.79 268
16557.00 266
16558.21 264
16559.43 289
16560.64 294
16561.86 286
16563.07 267
16564.28 267
16565.50 268
16566.71 275
16567.93 263
16569.14 268
16570.36 270
16571.57 275
16572.78 278
16574.00 268
16575.21 272
16576.43 287
16577.64 259
16578.86 265
16580.07 286
16581.29 284
16582.50 260
16583.72 302
16584.93 274
16586.15 274
16587.36 274
16588.58 292
16589.79 281
16591.01 276
16592.22 268
16593.44 285
16594.65 282
16595.87 266
16597.08 262
16598.30 263
16599.51 248
16600.73 269
16601.94 297
16603.16 246
16604.37 287
16605.59 258
16606.81 278
16608.02 243
16609.24 251
16610.45 260
16611.67 274
16612.89 267
16614.10 268
16615.32 290
16616.53 263
16617.75 252
16618.97 250
16620.18 275
16621.40 245
16622.61 275
16623.83 254
16625.05 272
16626.26 288
16627.48 258
16628.70 265
16629.91 267
16631.13 263
16632.35 260
16633.56 280
16634.78 281
16636.00 266
16637.21 262
16638.43 266
16639.65 257
16640.86 279
16642.08 267
16643.30 296
16644.51 285
16645.73 275
16646.95 275
16648.17 264
16649.38 257
16650.60 260
16651.82 271
16653.03 274
16654.25 256
16655.47 257
16656.69 244
16657.90 263
16659.12 276
16660.34 249
16661.56 254
16662.77 260
16663.99 271
16665.21 263
16666.43 255
16667.65 250
16668.86 274
16670.08 250
16671.30 250
16672.52 232
16673.74 262
16674.95 253
16676.17 244
16677.39 234
16678.61 257
16679.83 271
16681.05 283
16682.26 256
16683.48 243
16684.70 245
16685.92 266
16687.14 267
16688.36 259
16689.58 273
16690.79 241
16692.01 265
16693.23 263
16694.45 258
16695.67 273
16696.89 255
16698.11 277
16699.33 269
16700.55 263
16701.76 258
16702.98 266
16704.20 250
16705.42 264
16706.64 248
16707.86 275
16709.08 262
16710.30 259
16711.52 259
16712.74 269
16713.96 253
16715.18 246
16716.40 269
16717.62 254
16718.84 242
16720.06 254
16721.28 253
16722.50 256
16723.72 259
16724.94 259
16726.16 248
16727.38 260
16728.60 259
16729.82 258
16731.04 230
16732.26 256
16733.48 228
16734.70 250
16735.92 243
16737.14 250
16738.36 230
16739.58 261
16740.80 252
16742.02 255
16743.24 243
16744.46 255
16745.68 245
16746.90 254
16748.12 266
16749.35 248
16750.57 233
16751.79 243
16753.01 272
16754.23 218
16755.45 232
16756.67 265
16757.89 251
16759.11 243
16760.33 255
16761.56 250
16762.78 253
16764.00 255
16765.22 245
16766.44 266
16767.66 246
16768.88 240
16770.11 250
16771.33 258
16772.55 234
16773.77 251
16774.99 256
16776.22 241
16777.44 241
16778.66 246
16779.88 239
16781.10 231
16782.33 241
16783.55 248
16784.77 248
16785.99 254
16787.21 236
16788.44 239
16789.66 256
16790.88 246
16792.10 251
16793.33 239
16794.55 266
16795.77 246
16796.99 261
16798.22 241
16799.44 257
16800.66 253
16801.88 271
16803.11 261
16804.33 243
16805.55 253
16806.78 240
16808.00 264
16809.22 250
16810.44 243
16811.67 258
16812.89 262
16814.11 247
16815.34 286
16816.56 254
16817.78 260
16819.01 278
16820.23 268
16821.45 287
16822.68 264
16823.90 228
16825.13 251
16826.35 277
16827.57 246
16828.80 261
16830.02 272
16831.24 268
16832.47 279
16833.69 263
16834.92 251
16836.14 271
16837.36 253
16838.59 254
16839.81 254
16841.04 268
16842.26 271
16843.48 255
16844.71 271
16845.93 263
16847.16 294
16848.38 291
16849.61 270
16850.83 249
16852.06 278
16853.28 277
16854.51 280
16855.73 262
16856.95 275
16858.18 269
16859.40 270
16860.63 266
16861.85 261
16863.08 286
16864.30 270
16865.53 280
16866.75 280
16867.98 266
16869.21 271
16870.43 280
16871.66 277
16872.88 265
16874.11 282
16875.33 270
16876.56 290
16877.78 285
16879.01 278
16880.23 280
16881.46 293
16882.69 293
16883.91 285
16885.14 305
16886.36 279
16887.59 270
16888.81 292
16890.04 278
16891.27 278
16892.49 271
16893.72 279
16894.94 284
16896.17 302
16897.40 282
16898.62 289
16899.85 263
16901.08 275
16902.30 245
16903.53 271
16904.76 277
16905.98 280
16907.21 269
16908.44 265
16909.66 265
16910.89 262
16912.12 258
16913.34 257
16914.57 254
16915.80 264
16917.02 287
16918.25 275
16919.48 261
16920.70 273
16921.93 268
16923.16 266
16924.39 252
16925.61 255
16926.84 243
16928.07 263
16929.30 256
16930.52 251
16931.75 276
16932.98 267
16934.21 273
16935.43 271
16936.66 254
16937.89 251
16939.12 260
16940.34 261
16941.57 240
16942.80 253
16944.03 278
16945.26 250
16946.48 265
16947.71 270
16948.94 248
16950.17 263
16951.40 264
16952.62 231
16953.85 251
16955.08 264
16956.31 263
16957.54 266
16958.77 243
16959.99 238
16961.22 233
16962.45 249
16963.68 250
16964.91 262
16966.14 262
16967.37 269
16968.60 261
16969.82 257
16971.05 244
16972.28 259
16973.51 262
16974.74 251
16975.97 254
16977.20 254
16978.43 243
16979.66 217
16980.89 249
16982.11 254
16983.34 273
16984.57 241
16985.80 246
16987.03 234
16988.26 246
16989.49 255
16990.72 236
16991.95 242
16993.18 257
16994.41 238
16995.64 239
16996.87 250
16998.10 217
16999.33 244
17000.56 235
17001.79 239
17003.02 264
17004.25 256
17005.48 271
17006.71 259
17007.94 257
17009.17 255
17010.40 245
17011.63 274
17012.86 264
17014.09 264
17015.32 245
17016.55 247
17017.78 259
17019.01 257
17020.25 243
17021.48 230
17022.71 257
17023.94 256
17025.17 254
17026.40 247
17027.63 240
17028.86 244
17030.09 258
17031.32 272
17032.55 241
17033.79 229
17035.02 232
17036.25 264
17037.48 240
17038.71 239
17039.94 256
17041.17 245
17042.41 221
17043.64 244
17044.87 244
17046.10 254
17047.33 235
17048.56 255
17049.80 220
17051.03 232
17052.26 245
17053.49 252
17054.72 240
17055.95 224
17057.19 225
17058.42 262
17059.65 247
17060.88 226
17062.12 245
17063.35 257
17064.58 249
17065.81 263
17067.04 270
17068.28 235
17069.51 237
17070.74 223
17071.97 237
17073.21 244
17074.44 245
17075.67 250
17076.90 278
17078.14 249
17079.37 237
17080.60 225
17081.84 255
17083.07 269
17084.30 250
17085.54 220
17086.77 240
17088.00 229
17089.23 241
17090.47 243
17091.70 238
17092.93 243
17094.17 227
17095.40 250
17096.63 229
17097.87 227
17099.10 219
17100.34 234
17101.57 224
17102.80 221
17104.04 223
17105.27 230
17106.50 231
17107.74 242
17108.97 214
17110.21 250
17111.44 271
17112.67 249
17113.91 257
17115.14 240
17116.38 218
17117.61 221
17118.84 258
17120.08 258
17121.31 262
17122.55 225
17123.78 238
17125.02 249
17126.25 245
17127.48 225
17128.72 239
17129.95 251
17131.19 232
17132.42 260
17133.66 227
17134.89 258
17136.13 242
17137.36 243
17138.60 228
17139.83 226
17141.07 256
17142.30 249
17143.54 208
17144.77 237
17146.01 242
17147.24 273
17148.48 239
17149.71 247
17150.95 218
17152.19 226
17153.42 250
17154.66 259
17155.89 251
17157.13 228
17158.36 253
17159.60 252
17160.83 238
17162.07 221
17163.31 228
17164.54 232
17165.78 239
17167.01 236
17168.25 225
17169.49 264
17170.72 236
17171.96 234
17173.19 249
17174.43 257
17175.67 205
17176.90 226
17178.14 239
17179.38 233
17180.61 243
17181.85 248
17183.09 251
17184.32 243
17185.56 231
17186.80 238
17188.03 255
17189.27 215
17190.51 250
17191.74 246
17192.98 253
17194.22 218
17195.45 256
17196.69 224
17197.93 249
17199.16 266
17200.40 248
17201.64 249
17202.88 235
17204.11 221
17205.35 234
17206.59 264
17207.83 237
17209.06 233
17210.30 255
17211.54 258
17212.78 224
17214.01 260
17215.25 243
17216.49 238
17217.73 254
17218.96 244
17220.20 231
17221.44 223
17222.68 225
17223.92 250
17225.15 268
17226.39 242
17227.63 253
17228.87 234
17230.11 241
17231.35 231
17232.58 244
17233.82 222
17235.06 257
17236.30 247
17237.54 251
17238.78 239
17240.01 238
17241.25 248
17242.49 255
17243.73 245
17244.97 237
17246.21 241
17247.45 242
17248.69 257
17249.93 233
17251.16 245
17252.40 231
17253.64 249
17254.88 240
17256.12 250
17257.36 232
17258.60 257
17259.84 242
17261.08 243
17262.32 228
17263.56 237
17264.80 251
17266.04 228
17267.28 225
17268.51 236
17269.75 242
17270.99 241
17272.23 237
17273.47 237
17274.71 238
17275.95 231
17277.19 246
17278.43 251
17279.67 243
17280.91 242
17282.15 235
17283.39 241
17284.63 230
17285.87 244
17287.11 230
17288.35 223
17289.60 243
17290.84 220
17292.08 195
17293.32 240
17294.56 209
17295.80 239
17297.04 230
17298.28 232
17299.52 222
17300.76 225
17302.00 254
17303.24 213
17304.48 212
17305.72 234
17306.96 228
17308.21 214
17309.45 241
17310.69 222
17311.93 243
17313.17 218
17314.41 228
17315.65 214
17316.89 240
17318.14 234
17319.38 245
17320.62 232
17321.86 239
17323.10 233
17324.34 220
17325.59 212
17326.83 229
17328.07 220
17329.31 227
17330.55 235
17331.79 221
17333.04 211
17334.28 221
17335.52 252
17336.76 245
17338.00 244
17339.25 197
17340.49 223
17341.73 250
17342.97 264
17344.22 233
17345.46 221
17346.70 248
17347.94 240
17349.19 245
17350.43 218
17351.67 222
17352.91 248
17354.16 261
17355.40 234
17356.64 240
17357.88 259
17359.13 252
17360.37 217
17361.61 242
17362.86 231
17364.10 227
17365.34 234
17366.58 221
17367.83 246
17369.07 217
17370.31 222
17371.56 240
17372.80 239
17374.04 221
17375.29 232
17376.53 225
17377.78 234
17379.02 238
17380.26 238
17381.51 240
17382.75 239
17383.99 236
17385.24 233
17386.48 253
17387.72 227
17388.97 234
17390.21 226
17391.46 222
17392.70 241
17393.94 233
17395.19 234
17396.43 250
17397.68 219
17398.92 221
17400.17 242
17401.41 249
17402.65 247
17403.90 245
17405.14 238
17406.39 221
17407.63 226
17408.88 236
17410.12 243
17411.37 247
17412.61 223
17413.86 237
17415.10 216
17416.35 224
17417.59 242
17418.84 226
17420.08 243
17421.33 245
17422.57 231
17423.82 210
17425.06 243
17426.31 236
17427.55 233
17428.80 239
17430.04 224
17431.29 241
17432.53 239
17433.78 218
17435.03 222
17436.27 261
17437.52 266
17438.76 245
17440.01 227
17441.25 227
17442.50 217
17443.75 229
17444.99 220
17446.24 232
17447.48 248
17448.73 226
17449.98 224
17451.22 212
17452.47 229
17453.71 231
17454.96 253
17456.21 225
17457.45 243
17458.70 244
17459.95 227
17461.19 248
17462.44 223
17463.69 248
17464.93 247
17466.18 252
17467.43 233
17468.67 243
17469.92 224
17471.17 230
17472.41 213
17473.66 251
17474.91 261
17476.15 269
17477.40 235
17478.65 232
17479.90 221
17481.14 226
17482.39 215
17483.64 225
17484.88 233
17486.13 227
17487.38 268
17488.63 237
17489.87 233
17491.12 248
17492.37 245
17493.62 240
17494.86 268
17496.11 265
17497.36 239
17498.61 245
17499.86 251
17501.10 243
17502.35 244
17503.60 244
17504.85 248
17506.10 245
17507.34 258
17508.59 258
17509.84 233
17511.09 246
17512.34 226
17513.59 221
17514.83 250
17516.08 248
17517.33 262
17518.58 268
17519.83 246
17521.08 268
17522.33 249
17523.57 241
17524.82 279
17526.07 251
17527.32 251
17528.57 244
17529.82 257
17531.07 220
17532.32 259
17533.57 247
17534.82 267
17536.06 251
17537.31 254
17538.56 233
17539.81 253
17541.06 261
17542.31 252
17543.56 275
17544.81 275
17546.06 265
17547.31 249
17548.56 267
17549.81 258
17551.06 264
17552.31 265
17553.56 261
17554.81 250
17556.06 268
17557.31 251
17558.56 256
17559.81 265
17561.06 259
17562.31 284
17563.56 251
17564.81 265
17566.06 245
17567.31 290
17568.56 270
17569.81 265
17571.06 254
17572.31 257
17573.56 268
17574.81 275
17576.06 235
17577.31 250
17578.56 276
17579.81 275
17581.06 280
17582.31 263
17583.57 253
17584.82 260
17586.07 279
17587.32 263
17588.57 268
17589.82 258
17591.07 270
17592.32 282
17593.57 280
17594.83 257
17596.08 262
17597.33 255
17598.58 279
17599.83 251
17601.08 243
17602.33 262
17603.59 253
17604.84 252
17606.09 245
17607.34 253
17608.59 277
17609.84 278
17611.10 270
17612.35 274
17613.60 260
17614.85 291
17616.10 259
17617.36 246
17618.61 273
17619.86 262
17621.11 268
17622.36 277
17623.62 253
17624.87 249
17626.12 255
17627.37 279
17628.63 249
17629.88 264
17631.13 264
17632.38 265
17633.64 267
17634.89 262
17636.14 279
17637.39 261
17638.65 246
17639.90 260
17641.15 262
17642.41 267
17643.66 261
17644.91 244
17646.17 248
17647.42 265
17648.67 244
17649.92 256
17651.18 253
17652.43 269
17653.68 243
17654.94 243
17656.19 245
17657.44 263
17658.70 276
17659.95 238
17661.21 240
17662.46 256
17663.71 267
17664.97 257
17666.22 239
17667.47 225
17668.73 264
17669.98 239
17671.24 271
17672.49 258
17673.74 277
17675.00 260
17676.25 256
17677.51 242
17678.76 252
17680.02 235
17681.27 252
17682.52 252
17683.78 259
17685.03 240
17686.29 239
17687.54 247
17688.80 229
17690.05 223
17691.31 241
17692.56 251
17693.82 241
17695.07 260
17696.32 255
17697.58 255
17698.83 253
17700.09 238
17701.34 249
17702.60 274
17703.86 241
17705.11 227
17706.37 247
17707.62 253
17708.88 248
17710.13 272
17711.39 237
17712.64 232
17713.90 246
17715.15 252
17716.41 244
17717.66 232
17718.92 242
17720.18 242
17721.43 246
17722.69 252
17723.94 236
17725.20 247
17726.45 221
17727.71 259
17728.97 284
17730.22 250
17731.48 233
17732.74 239
17733.99 260
17735.25 255
17736.50 224
17737.76 252
17739.02 254
17740.27 252
17741.53 235
17742.79 248
17744.04 244
17745.30 251
17746.56 262
17747.81 250
17749.07 270
17750.33 271
17751.58 265
17752.84 262
17754.10 269
17755.35 266
17756.61 255
17757.87 261
17759.12 264
17760.38 274
17761.64 245
17762.90 255
17764.15 246
17765.41 261
17766.67 260
17767.93 258
17769.18 259
17770.44 265
17771.70 270
17772.96 272
17774.21 253
17775.47 265
17776.73 242
17777.99 256
17779.24 276
17780.50 259
17781.76 264
17783.02 250
17784.28 273
17785.53 267
17786.79 245
17788.05 256
17789.31 272
17790.57 260
17791.82 255
17793.08 242
17794.34 262
17795.60 257
17796.86 257
17798.12 241
17799.37 263
17800.63 254
17801.89 268
17803.15 260
17804.41 249
17805.67 257
17806.93 254
17808.19 255
17809.44 244
17810.70 238
17811.96 232
17813.22 258
17814.48 244
17815.74 253
17817.00 276
17818.26 246
17819.52 292
17820.78 231
17822.04 246
17823.29 247
17824.55 271
17825.81 272
17827.07 264
17828.33 267
17829.59 243
17830.85 234
17832.11 251
17833.37 249
17834.63 238
17835.89 246
17837.15 258
17838.41 247
17839.67 270
17840.93 245
17842.19 249
17843.45 242
17844.71 243
17845.97 237
17847.23 254
17848.49 246
17849.75 248
17851.01 265
17852.27 237
17853.53 236
17854.79 229
17856.05 241
17857.31 224
17858.57 219
17859.84 261
17861.10 239
17862.36 219
17863.62 257
17864.88 226
17866.14 226
17867.40 236
17868.66 217
17869.92 244
17871.18 223
17872.44 240
17873.71 233
17874.97 234
17876.23 235
17877.49 246
17878.75 222
17880.01 242
17881.27 231
17882.53 230
17883.80 252
17885.06 255
17886.32 217
17887.58 228
17888.84 221
17890.10 253
17891.37 263
17892.63 244
17893.89 243
17895.15 233
17896.41 239
17897.67 228
17898.94 233
17900.20 233
17901.46 230
17902.72 243
17903.99 248
17905.25 225
17906.51 235
17907.77 242
17909.03 218
17910.30 200
17911.56 225
17912.82 218
17914.08 241
17915.35 221
17916.61 226
17917.87 215
17919.14 226
17920.40 231
17921.66 219
17922.92 226
17924.19 221
17925.45 216
17926.71 235
17927.98 203
17929.24 218
17930.50 226
17931.76 220
17933.03 234
17934.29 237
17935.55 211
17936.82 239
17938.08 237
17939.34 240
17940.61 231
17941.87 223
17943.14 243
17944.40 226
17945.66 260
17946.93 225
17948.19 230
17949.45 238
17950.72 221
17951.98 196
17953.25 234
17954.51 228
17955.77 222
17957.04 235
17958.30 236
17959.57 233
17960.83 237
17962.09 220
17963.36 218
17964.62 246
17965.89 218
17967.15 235
17968.42 243
17969.68 225
17970.95 249
17972.21 234
17973.47 243
17974.74 217
17976.00 216
17977.27 229
17978.53 223
17979.80 232
17981.06 235
17982.33 235
17983.59 222
17984.86 225
17986.12 241
17987.39 228
17988.65 222
17989.92 235
17991.18 234
17992.45 233
17993.71 229
17994.98 226
17996.25 247
17997.51 222
17998.78 216
18000.04 221
18001.31 241
18002.57 211
18003.84 200
18005.10 220
18006.37 209
18007.64 215
18008.90 235
18010.17 249
18011.43 231
18012.70 221
18013.97 212
18015.23 219
18016.50 218
18017.76 243
18019.03 229
18020.30 243
18021.56 240
18022.83 225
18024.10 209
18025.36 225
18026.63 223
18027.90 235
18029.16 240
18030.43 216
18031.70 231
18032.96 237
18034.23 227
18035.50 220
18036.76 219
18038.03 236
18039.30 202
18040.56 206
18041.83 208
18043.10 218
18044.37 258
18045.63 219
18046.90 230
18048.17 230
18049.43 222
18050.70 226
18051.97 215
18053.24 225
18054.50 237
18055.77 227
18057.04 226
18058.31 242
18059.57 215
18060.84 232
18062.11 245
18063.38 207
18064.65 218
18065.91 248
18067.18 230
18068.45 235
18069.72 252
18070.98 245
18072.25 249
18073.52 235
18074.79 242
18076.06 252
18077.33 244
18078.59 257
18079.86 215
18081.13 238
18082.40 242
18083.67 238
18084.94 243
18086.21 246
18087.47 240
18088.74 227
18090.01 243
18091.28 230
18092.55 244
18093.82 255
18095.09 252
18096.36 260
18097.62 229
18098.89 246
18100.16 240
18101.43 249
18102.70 248
18103.97 268
18105.24 256
18106.51 268
18107.78 267
18109.05 249
18110.32 224
18111.59 239
18112.86 236
18114.13 246
18115.40 232
18116.66 258
18117.93 258
18119.20 243
18120.47 248
18121.74 233
18123.01 264
18124.28 248
18125.55 242
18126.82 236
18128.09 220
18129.36 233
18130.63 258
18131.90 229
18133.17 248
18134.44 265
18135.71 236
18136.99 254
18138.26 236
18139.53 250
18140.80 245
18142.07 254
18143.34 230
18144.61 255
18145.88 226
18147.15 243
18148.42 204
18149.69 258
18150.96 247
18152.23 232
18153.50 238
18154.78 242
18156.05 215
18157.32 228
18158.59 227
18159.86 254
18161.13 267
18162.40 231
18163.67 229
18164.94 227
18166.22 243
18167.49 231
18168.76 218
18170.03 236
18171.30 238
18172.57 255
18173.85 228
18175.12 264
18176.39 236
18177.66 259
18178.93 255
18180.20 263
18181.48 242
18182.75 246
18184.02 236
18185.29 243
18186.56 218
18187.84 251
18189.11 229
18190.38 234
18191.65 234
18192.93 261
18194.20 242
18195.47 236
18196.74 236
18198.02 231
18199.29 239
18200.56 236
18201.83 239
18203.11 223
18204.38 246
18205.65 254
18206.92 249
18208.20 249
18209.47 254
18210.74 259
18212.02 268
18213.29 228
18214.56 218
18215.84 227
18217.11 254
18218.38 240
18219.65 232
18220.93 260
18222.20 245
18223.47 242
18224.75 230
18226.02 241
18227.30 221
18228.57 224
18229.84 244
18231.12 241
18232.39 228
18233.66 237
18234.94 224
18236.21 246
18237.48 238
18238.76 228
18240.03 223
18241.31 239
18242.58 245
18243.86 222
18245.13 249
18246.40 223
18247.68 243
18248.95 227
18250.23 229
18251.50 234
18252.77 250
18254.05 235
18255.32 208
18256.60 232
18257.87 248
18259.15 246
18260.42 248
18261.70 244
18262.97 245
18264.25 245
18265.52 237
18266.80 225
18268.07 248
18269.35 210
18270.62 210
18271.90 228
18273.17 218
18274.45 212
18275.72 207
18277.00 231
18278.27 208
18279.55 234
18280.82 222
18282.10 234
18283.37 222
18284.65 222
18285.93 252
18287.20 234
18288.48 234
18289.75 220
18291.03 229
18292.30 208
18293.58 246
18294.86 243
18296.13 216
18297.41 234
18298.68 241
18299.96 228
18301.24 233
18302.51 220
18303.79 210
18305.06 224
18306.34 223
18307.62 241
18308.89 231
18310.17 228
18311.45 240
18312.72 238
18314.00 226
18315.28 222
18316.55 235
18317.83 236
18319.11 228
18320.38 237
18321.66 217
18322.94 213
18324.21 217
18325.49 210
18326.77 229
18328.04 215
18329.32 241
18330.60 241
18331.88 217
18333.15 214
18334.43 235
18335.71 249
18336.98 240
18338.26 232
18339.54 221
18340.82 227
18342.09 236
18343.37 245
18344.65 255
18345.93 227
18347.20 228
18348.48 228
18349.76 209
18351.04 223
18352.32 222
18353.59 228
18354.87 224
18356.15 242
18357.43 215
18358.71 204
18359.98 219
18361.26 215
18362.54 214
18363.82 214
18365.10 236
18366.38 241
18367.65 242
18368.93 229
18370.21 231
18371.49 211
18372.77 227
18374.05 237
18375.33 206
18376.60 206
18377.88 227
18379.16 214
18380.44 221
18381.72 227
18383.00 248
18384.28 236
18385.56 224
18386.84 246
18388.11 205
18389.39 217
18390.67 220
18391.95 216
18393.23 217
18394.51 218
18395.79 228
18397.07 231
18398.35 224
18399.63 229
18400.91 216
18402.19 224
18403.47 251
18404.75 221
18406.03 216
18407.31 229
18408.59 234
18409.87 225
18411.15 217
18412.43 240
18413.71 237
18414.99 235
18416.27 252
18417.55 236
18418.83 211
18420.11 221
18421.39 228
18422.67 253
18423.95 221
18425.23 231
18426.51 227
18427.79 229
18429.07 240
18430.35 242
18431.63 230
18432.91 249
18434.19 225
18435.47 235
18436.75 220
18438.04 229
18439.32 233
18440.60 224
18441.88 239
18443.16 211
18444.44 235
18445.72 237
18447.00 244
18448.28 204
18449.57 224
18450.85 237
18452.13 222
18453.41 217
18454.69 217
18455.97 240
18457.25 226
18458.54 230
18459.82 252
18461.10 231
18462.38 231
18463.66 230
18464.94 213
18466.23 225
18467.51 228
18468.79 224
18470.07 228
18471.35 248
18472.64 243
18473.92 247
18475.20 224
18476.48 240
18477.76 242
18479.05 253
18480.33 240
18481.61 217
18482.89 221
18484.18 226
18485.46 226
18486.74 237
18488.02 206
18489.31 233
18490.59 225
18491.87 233
18493.15 221
18494.44 189
18495.72 226
18497.00 256
18498.29 236
18499.57 208
18500.85 212
18502.13 242
18503.42 215
18504.70 227
18505.98 202
18507.27 227
18508.55 224
18509.83 242
18511.12 224
18512.40 215
18513.68 208
18514.97 224
18516.25 275
18517.54 232
18518.82 217
18520.10 220
18521.39 228
18522.67 254
18523.95 238
18525.24 223
18526.52 243
18527.81 244
18529.09 254
18530.37 240
18531.66 229
18532.94 221
18534.23 268
18535.51 253
18536.79 234
18538.08 237
18539.36 237
18540.65 248
18541.93 239
18543.22 212
18544.50 235
18545.79 247
18547.07 253
18548.36 241
18549.64 232
18550.92 249
18552.21 258
18553.49 251
18554.78 237
18556.06 253
18557.35 250
18558.63 243
18559.92 242
18561.20 216
18562.49 234
18563.77 259
18565.06 242
18566.35 262
18567.63 260
18568.92 229
18570.20 256
18571.49 244
18572.77 260
18574.06 241
18575.34 252
18576.63 265
18577.92 261
18579.20 238
18580.49 253
18581.77 245
18583.06 250
18584.34 256
18585.63 237
18586.92 251
18588.20 256
18589.49 256
18590.77 236
18592.06 237
18593.35 254
18594.63 263
18595.92 265
18597.21 247
18598.49 239
18599.78 268
18601.07 242
18602.35 243
18603.64 256
18604.93 222
18606.21 241
18607.50 242
18608.79 287
18610.07 249
18611.36 250
18612.65 251
18613.93 253
18615.22 252
18616.51 244
18617.79 256
18619.08 237
18620.37 235
18621.66 246
18622.94 235
18624.23 248
18625.52 272
18626.80 232
18628.09 251
18629.38 225
18630.67 240
18631.95 211
18633.24 235
18634.53 239
18635.82 258
18637.11 241
18638.39 226
18639.68 221
18640.97 215
18642.26 252
18643.54 233
18644.83 247
18646.12 215
18647.41 216
18648.70 221
18649.99 213
18651.27 250
18652.56 251
18653.85 251
18655.14 232
18656.43 221
18657.72 223
18659.00 236
18660.29 191
18661.58 224
18662.87 232
18664.16 247
18665.45 195
18666.74 232
18668.02 224
18669.31 257
18670.60 233
18671.89 220
18673.18 228
18674.47 223
18675.76 216
18677.05 224
18678.34 225
18679.63 221
18680.92 245
18682.20 239
18683.49 228
18684.78 212
18686.07 225
18687.36 234
18688.65 219
18689.94 240
18691.23 228
18692.52 233
18693.81 234
18695.10 219
18696.39 201
18697.68 220
18698.97 239
18700.26 243
18701.55 228
18702.84 206
18704.13 220
18705.42 220
18706.71 227
18708.00 238
18709.29 228
18710.58 236
18711.87 246
18713.16 220
18714.45 222
18715.74 213
18717.03 209
18718.32 216
18719.61 222
18720.90 221
18722.20 226
18723.49 232
18724.78 232
18726.07 242
18727.36 211
18728.65 238
18729.94 240
18731.23 245
18732.52 226
18733.81 190
18735.10 224
18736.40 191
18737.69 210
18738.98 223
18740.27 203
18741.56 217
18742.85 217
18744.14 225
18745.43 206
18746.73 215
18748.02 221
18749.31 218
18750.60 210
18751.89 223
18753.18 207
18754.48 216
18755.77 241
18757.06 223
18758.35 222
18759.64 217
18760.94 212
18762.23 218
18763.52 224
18764.81 227
18766.10 219
18767.40 229
18768.69 232
18769.98 225
18771.27 219
18772.57 212
18773.86 207
18775.15 224
18776.44 217
18777.74 218
18779.03 216
18780.32 228
18781.61 201
18782.91 199
18784.20 195
18785.49 195
18786.79 211
18788.08 227
18789.37 218
18790.66 200
18791.96 215
18793.25 208
18794.54 208
18795.84 219
18797.13 222
18798.42 212
18799.72 224
18801.01 222
18802.30 206
18803.60 238
18804.89 221
18806.18 206
18807.48 216
18808.77 233
18810.07 224
18811.36 218
18812.65 252
18813.95 203
18815.24 217
18816.53 209
18817.83 207
18819.12 224
18820.42 233
18821.71 219
18823.00 211
18824.30 212
18825.59 230
18826.89 236
18828.18 231
18829.48 211
18830.77 225
18832.07 201
18833.36 203
18834.65 228
18835.95 223
18837.24 196
18838.54 201
18839.83 195
18841.13 182
18842.42 217
18843.72 212
18845.01 217
18846.31 210
18847.60 219
18848.90 224
18850.19 209
18851.49 214
18852.78 225
18854.08 184
18855.37 228
18856.67 221
18857.96 207
18859.26 185
18860.55 202
18861.85 202
18863.15 204
18864.44 217
18865.74 207
18867.03 224
18868.33 211
18869.62 224
18870.92 206
18872.22 222
18873.51 202
18874.81 225
18876.10 213
18877.40 214
18878.70 209
18879.99 213
18881.29 245
18882.58 202
18883.88 202
18885.18 218
18886.47 222
18887.77 222
18889.07 226
18890.36 239
18891.66 230
18892.95 212
18894.25 221
18895.55 208
18896.84 207
18898.14 217
18899.44 224
18900.73 218
18902.03 229
18903.33 232
18904.63 220
18905.92 209
18907.22 212
18908.52 207
18909.81 233
18911.11 241
18912.41 210
18913.71 202
18915.00 230
18916.30 196
18917.60 223
18918.89 236
18920.19 212
18921.49 211
18922.79 204
18924.09 219
18925.38 202
18926.68 235
18927.98 232
18929.28 225
18930.57 200
18931.87 213
18933.17 205
18934.47 217
18935.77 225
18937.06 206
18938.36 185
18939.66 194
18940.96 199
18942.26 213
18943.55 221
18944.85 223
18946.15 208
18947.45 208
18948.75 193
18950.05 219
18951.35 212
18952.64 205
18953.94 217
18955.24 218
18956.54 201
18957.84 213
18959.14 206
18960.44 204
18961.74 218
18963.03 206
18964.33 224
18965.63 202
18966.93 203
18968.23 204
18969.53 211
18970.83 189
18972.13 205
18973.43 178
18974.73 203
18976.03 198
18977.33 202
18978.62 201
18979.92 218
18981.22 207
18982.52 201
18983.82 203
18985.12 190
18986.42 199
18987.72 200
18989.02 208
18990.32 205
18991.62 201
18992.92 195
18994.22 184
18995.52 226
18996.82 192
18998.12 200
18999.42 190
19000.72 214
19002.02 195
19003.32 203
19004.62 205
19005.92 204
19007.22 208
19008.53 189
19009.83 183
19011.13 197
19012.43 191
19013.73 181
19015.03 200
19016.33 187
19017.63 208
19018.93 207
19020.23 212
19021.53 219
19022.83 224
19024.13 205
19025.44 210
19026.74 214
19028.04 191
19029.34 209
19030.64 190
19031.94 204
19033.24 198
19034.54 201
19035.85 200
19037.15 192
19038.45 182
19039.75 200
19041.05 212
19042.35 218
19043.66 199
19044.96 208
19046.26 196
19047.56 222
19048.86 205
19050.16 213
19051.47 194
19052.77 191
19054.07 192
19055.37 211
19056.67 224
19057.98 201
19059.28 200
19060.58 189
19061.88 206
19063.19 205
19064.49 200
19065.79 209
19067.09 208
19068.40 203
19069.70 206
19071.00 209
19072.30 185
19073.61 217
19074.91 204
19076.21 203
19077.52 199
19078.82 205
19080.12 207
19081.42 184
19082.73 210
19084.03 195
19085.33 198
19086.64 191
19087.94 182
19089.24 184
19090.55 213
19091.85 193
19093.15 202
19094.46 195
19095.76 191
19097.06 203
19098.37 198
19099.67 184
19100.97 208
19102.28 226
19103.58 219
19104.89 200
19106.19 204
19107.49 216
19108.80 196
19110.10 189
19111.40 190
19112.71 211
19114.01 176
19115.32 188
19116.62 220
19117.93 202
19119.23 211
19120.53 193
19121.84 200
19123.14 176
19124.45 173
19125.75 192
19127.06 166
19128.36 212
19129.67 197
19130.97 166
19132.28 192
19133.58 206
19134.88 181
19136.19 195
19137.49 214
19138.80 207
19140.10 206
19141.41 195
19142.71 202
19144.02 182
19145.32 197
19146.63 234
19147.94 188
19149.24 188
19150.55 209
19151.85 218
19153.16 193
19154.46 218
19155.77 223
19157.07 208
19158.38 215
19159.68 195
19160.99 200
19162.30 192
19163.60 191
19164.91 193
19166.21 210
19167.52 195
19168.83 198
19170.13 205
19171.44 219
19172.74 193
19174.05 223
19175.36 200
19176.66 199
19177.97 193
19179.27 219
19180.58 194
19181.89 224
19183.19 215
19184.50 206
19185.81 220
19187.11 181
19188.42 212
19189.73 197
19191.03 209
19192.34 190
19193.65 217
19194.95 202
19196.26 195
19197.57 206
19198.87 204
19200.18 192
19201.49 192
19202.80 211
19204.10 199
19205.41 207
19206.72 196
19208.03 201
19209.33 208
19210.64 210
19211.95 190
19213.25 196
19214.56 198
19215.87 232
19217.18 206
19218.49 197
19219.79 207
19221.10 193
19222.41 191
19223.72 191
19225.02 206
19226.33 200
19227.64 210
19228.95 190
19230.26 215
19231.56 204
19232.87 205
19234.18 199
19235.49 215
19236.80 193
19238.11 214
19239.41 220
19240.72 198
19242.03 186
19243.34 192
19244.65 188
19245.96 193
19247.26 211
19248.57 180
19249.88 207
19251.19 188
19252.50 187
19253.81 190
19255.12 187
19256.43 188
19257.74 210
19259.04 213
19260.35 184
19261.66 187
19262.97 205
19264.28 205
19265.59 190
19266.90 188
19268.21 189
19269.52 193
19270.83 190
19272.14 207
19273.45 191
19274.76 205
19276.07 188
19277.38 203
19278.69 208
19279.99 184
19281.30 197
19282.61 200
19283.92 197
19285.23 186
19286.54 196
19287.85 193
19289.16 191
19290.47 191
19291.78 192
19293.09 191
19294.40 196
19295.72 183
19297.03 214
19298.34 190
19299.65 201
19300.96 182
19302.27 180
19303.58 163
19304.89 179
19306.20 184
19307.51 192
19308.82 210
19310.13 182
19311.44 175
19312.75 185
19314.06 203
19315.37 185
19316.69 220
19318.00 203
19319.31 194
19320.62 190
19321.93 194
19323.24 198
19324.55 201
19325.86 194
19327.18 196
19328.49 204
19329.80 196
19331.11 197
19332.42 192
19333.73 185
19335.04 173
19336.36 189
19337.67 186
19338.98 185
19340.29 188
19341.60 198
19342.91 198
19344.23 201
19345.54 193
19346.85 174
19348.16 187
19349.47 182
19350.79 205
19352.10 193
19353.41 169
19354.72 170
19356.04 176
19357.35 193
19358.66 180
19359.97 172
19361.29 182
19362.60 193
19363.91 202
19365.22 206
19366.54 195
19367.85 169
19369.16 178
19370.47 214
19371.79 199
19373.10 176
19374.41 186
19375.73 207
19377.04 198
19378.35 199
19379.67 199
19380.98 196
19382.29 197
19383.60 186
19384.92 177
19386.23 184
19387.54 186
19388.86 188
19390.17 193
19391.49 195
19392.80 203
19394.11 180
19395.43 192
19396.74 176
19398.05 193
19399.37 176
19400.68 188
19402.00 203
19403.31 179
19404.62 198
19405.94 185
19407.25 202
19408.57 187
19409.88 193
19411.19 179
19412.51 171
19413.82 196
19415.14 218
19416.45 175
19417.77 177
19419.08 168
19420.39 181
19421.71 181
19423.02 178
19424.34 175
19425.65 162
19426.97 181
19428.28 179
19429.60 192
19430.91 199
19432.23 168
19433.54 172
19434.86 198
19436.17 169
19437.49 185
19438.80 180
19440.12 199
19441.43 204
19442.75 191
19444.06 183
19445.38 182
19446.69 184
19448.01 175
19449.32 167
19450.64 180
19451.96 195
19453.27 182
19454.59 189
19455.90 163
19457.22 177
19458.53 193
19459.85 179
19461.17 193
19462.48 176
19463.80 183
19465.11 183
19466.43 188
19467.75 190
19469.06 178
19470.38 187
19471.69 193
19473.01 178
19474.33 192
19475.64 193
19476.96 195
19478.28 210
19479.59 175
19480.91 193
19482.23 191
19483.54 203
19484.86 197
19486.18 195
19487.49 172
19488.81 180
19490.13 193
19491.44 192
19492.76 184
19494.08 192
19495.39 176
19496.71 185
19498.03 199
19499.35 162
19500.66 173
19501.98 157
19503.30 184
19504.61 180
19505.93 174
19507.25 189
19508.57 188
19509.88 180
19511.20 176
19512.52 157
19513.84 183
19515.15 216
19516.47 188
19517.79 173
19519.11 192
19520.43 207
19521.74 177
19523.06 190
19524.38 198
19525.70 188
19527.02 178
19528.33 193
19529.65 181
19530.97 173
19532.29 186
19533.61 189
19534.93 200
19536.24 179
19537.56 180
19538.88 191
19540.20 197
19541.52 173
19542.84 175
19544.16 201
19545.47 178
19546.79 190
19548.11 168
19549.43 176
19550.75 171
19552.07 184
19553.39 177
19554.71 176
19556.03 190
19557.34 177
19558.66 179
19559.98 171
19561.30 176
19562.62 178
19563.94 188
19565.26 187
19566.58 180
19567.90 175
19569.22 179
19570.54 187
19571.86 179
19573.18 188
19574.50 184
19575.82 199
19577.14 198
19578.46 166
19579.78 190
19581.10 166
19582.42 181
19583.74 200
19585.06 176
19586.38 203
19587.70 190
19589.02 185
19590.34 193
19591.66 178
19592.98 171
19594.30 174
19595.62 189
19596.94 184
19598.26 174
19599.58 182
19600.90 190
19602.22 183
19603.54 182
19604.86 168
19606.18 179
19607.50 190
19608.82 195
19610.15 196
19611.47 187
19612.79 180
19614.11 174
19615.43 190
19616.75 171
19618.07 169
19619.39 189
19620.71 174
19622.04 176
19623.36 199
19624.68 187
19626.00 200
19627.32 173
19628.64 171
19629.96 196
19631.29 181
19632.61 198
19633.93 176
19635.25 199
19636.57 203
19637.89 164
19639.22 212
19640.54 201
19641.86 183
19643.18 194
19644.50 177
19645.83 181
19647.15 173
19648.47 187
19649.79 181
19651.12 190
19652.44 209
19653.76 168
19655.08 184
19656.40 185
19657.73 180
19659.05 167
19660.37 172
19661.70 185
19663.02 184
19664.34 186
19665.66 186
19666.99 185
19668.31 167
19669.63 183
19670.95 166
19672.28 179
19673.60 173
19674.92 179
19676.25 182
19677.57 167
19678.89 175
19680.22 182
19681.54 193
19682.86 156
19684.19 170
19685.51 181
19686.83 178
19688.16 176
19689.48 165
19690.80 187
19692.13 184
19693.45 180
19694.78 193
19696.10 195
19697.42 185
19698.75 170
19700.07 176
19701.39 184
19702.72 176
19704.04 171
19705.37 190
19706.69 208
19708.02 186
19709.34 183
19710.66 190
19711.99 181
19713.31 179
19714.64 167
19715.96 186
19717.29 185
19718.61 166
19719.93 169
19721.26 162
19722.58 191
19723.91 176
19725.23 184
19726.56 177
19727.88 176
19729.21 184
19730.53 177
19731.86 179
19733.18 187
19734.51 166
19735.83 178
19737.16 187
19738.48 149
19739.81 164
19741.13 173
19742.46 183
19743.78 171
19745.11 201
19746.44 183
19747.76 172
19749.09 159
19750.41 173
19751.74 190
19753.06 190
19754.39 164
19755.72 159
19757.04 194
19758.37 160
19759.69 161
19761.02 185
19762.34 190
19763.67 172
19765.00 191
19766.32 196
19767.65 179
19768.98 201
19770.30 193
19771.63 182
19772.95 200
19774.28 187
19775.61 190
19776.93 197
19778.26 152
19779.59 191
19780.91 179
19782.24 190
19783.57 170
19784.89 191
19786.22 201
19787.55 177
19788.87 194
19790.20 187
19791.53 187
19792.86 182
19794.18 187
19795.51 189
19796.84 177
19798.16 176
19799.49 186
19800.82 172
19802.15 184
19803.47 179
19804.80 199
19806.13 177
19807.46 173
19808.78 180
19810.11 198
19811.44 191
19812.77 203
19814.09 203
19815.42 190
19816.75 198
19818.08 178
19819.41 191
19820.73 187
19822.06 185
19823.39 187
19824.72 179
19826.05 184
19827.37 169
19828.70 178
19830.03 197
19831.36 174
19832.69 178
19834.02 187
19835.34 207
19836.67 186
19838.00 157
19839.33 167
19840.66 178
19841.99 183
19843.32 180
19844.64 176
19845.97 191
19847.30 202
19848.63 180
19849.96 161
19851.29 189
19852.62 184
19853.95 190
19855.28 183
19856.60 196
19857.93 194
19859.26 186
19860.59 178
19861.92 184
19863.25 196
19864.58 185
19865.91 174
19867.24 176
19868.57 181
19869.90 163
19871.23 170
19872.56 179
19873.89 192
19875.22 181
19876.55 187
19877.88 182
19879.21 190
19880.54 178
19881.87 190
19883.20 174
19884.53 184
19885.86 173
19887.19 167
19888.52 187
19889.85 177
19891.18 179
19892.51 165
19893.84 181
19895.17 181
19896.50 198
19897.83 176
19899.16 178
19900.49 175
19901.82 182
19903.15 169
19904.48 192
19905.81 193
19907.15 170
19908.48 177
19909.81 173
19911.14 188
19912.47 204
19913.80 190
19915.13 197
19916.46 203
19917.79 189
19919.13 178
19920.46 200
19921.79 199
19923.12 187
19924.45 151
19925.78 174
19927.11 194
19928.45 170
19929.78 197
19931.11 207
19932.44 198
19933.77 172
19935.10 175
19936.44 184
19937.77 175
19939.10 201
19940.43 194
19941.76 188
19943.10 179
19944.43 187
19945.76 187
19947.09 202
19948.42 177
19949.76 175
19951.09 184
19952.42 193
19953.75 203
19955.09 198
19956.42 208
19957.75 175
19959.08 197
19960.42 185
19961.75 201
19963.08 203
19964.41 182
19965.75 185
19967.08 175
19968.41 187
19969.75 184
19971.08 166
19972.41 197
19973.74 191
19975.08 190
19976.41 179
19977.74 172
19979.08 203
19980.41 192
19981.74 197
19983.08 172
19984.41 192
19985.74 199
19987.08 189
19988.41 180
19989.75 177
19991.08 207
19992.41 190
19993.75 211
19995.08 205
19996.41 205
19997.75 185
19999.08 212
20000.42 194
20001.75 203
20003.08 200
20004.42 193
20005.75 206
20007.09 211
20008.42 201
20009.75 196
20011.09 185
20012.42 206
20013.76 196
20015.09 212
20016.43 204
20017.76 198
20019.10 195
20020.43 209
20021.76 202
20023.10 219
20024.43 205
20025.77 201
20027.10 214
20028.44 192
20029.77 197
20031.11 195
20032.44 208
20033.78 202
20035.11 180
20036.45 194
20037.78 222
20039.12 190
20040.46 193
20041.79 212
20043.13 212
20044.46 215
20045.80 200
20047.13 206
20048.47 205
20049.80 206
20051.14 214
20052.47 206
20053.81 205
20055.15 212
20056.48 214
20057.82 179
20059.15 203
20060.49 185
20061.83 198
20063.16 188
20064.50 195
20065.83 201
20067.17 186
20068.51 200
20069.84 192
20071.18 227
20072.52 214
20073.85 208
20075.19 213
20076.52 194
20077.86 217
20079.20 193
20080.53 202
20081.87 210
20083.21 184
20084.54 187
20085.88 190
20087.22 177
20088.56 195
20089.89 176
20091.23 188
20092.57 178
20093.90 178
20095.24 182
20096.58 183
20097.91 181
20099.25 172
20100.59 183
20101.93 191
20103.26 180
20104.60 193
20105.94 194
20107.28 229
20108.61 207
20109.95 195
20111.29 177
20112.63 181
20113.96 184
20115.30 204
20116.64 200
20117.98 175
20119.32 196
20120.65 186
20121.99 194
20123.33 199
20124.67 196
20126.01 192
