# Supplementary material for: MALDI-TOF MS typing enables the classification of brewing yeasts of the genus Saccharomyces to major beer styles
Source: PLoS One. 2017 Aug 9;12(8):e0181694. doi: 10.1371/journal.pone.0181694 (PMC5549903; doi:10.1371/journal.pone.0181694)
Supplement: S17 File — The directory includes 90 raw files and was zipped to “.zip”; the folder has three strains with 30 spectra per strain; S1 Text explains the raw files with an example and Table 1 represents the yeast strains used within the experiment. (ZIP) [file pone.0181694.s020.zip › 49-51/30811-PIBB121-Dias-Dias-Dias-YPG-18h-E-E_2016-10-03_5_0_F3_1.dat]

1998.43 2107
1998.85 2123
1999.27 2056
1999.69 2133
2000.11 2227
2000.54 2055
2000.96 1993
2001.38 2155
2001.80 2087
2002.23 1986
2002.65 2106
2003.07 2139
2003.49 2216
2003.92 2186
2004.34 2214
2004.76 2207
2005.18 2294
2005.61 2418
2006.03 2346
2006.45 2519
2006.87 2438
2007.30 2474
2007.72 2405
2008.14 2227
2008.57 2328
2008.99 2258
2009.41 2232
2009.84 2189
2010.26 2098
2010.68 2003
2011.11 1941
2011.53 2020
2011.95 1890
2012.38 1972
2012.80 1969
2013.22 1937
2013.65 1933
2014.07 2014
2014.49 2086
2014.92 2186
2015.34 2086
2015.77 2079
2016.19 2122
2016.61 2091
2017.04 2158
2017.46 2174
2017.89 2173
2018.31 2075
2018.73 2080
2019.16 2110
2019.58 2066
2020.01 2083
2020.43 2134
2020.85 2067
2021.28 2104
2021.70 2062
2022.13 2001
2022.55 2064
2022.98 2133
2023.40 2096
2023.83 2036
2024.25 2200
2024.68 2174
2025.10 2132
2025.53 2064
2025.95 2080
2026.38 2143
2026.80 2071
2027.23 2067
2027.65 2055
2028.08 2055
2028.50 2101
2028.93 2126
2029.35 2122
2029.78 2121
2030.20 2149
2030.63 2165
2031.05 2100
2031.48 2103
2031.90 2028
2032.33 2080
2032.75 2136
2033.18 2105
2033.61 2152
2034.03 2114
2034.46 2131
2034.88 2142
2035.31 2072
2035.74 2123
2036.16 2136
2036.59 2114
2037.01 2148
2037.44 2215
2037.87 2215
2038.29 2244
2038.72 2232
2039.14 2234
2039.57 2193
2040.00 2156
2040.42 2197
2040.85 2225
2041.28 2155
2041.70 2046
2042.13 2012
2042.56 2041
2042.98 2077
2043.41 1982
2043.84 1988
2044.26 2078
2044.69 2099
2045.12 2125
2045.54 2064
2045.97 2054
2046.40 2051
2046.82 2010
2047.25 1942
2047.68 1941
2048.11 1934
2048.53 2125
2048.96 1983
2049.39 1993
2049.82 2135
2050.24 2027
2050.67 2047
2051.10 1943
2051.53 2005
2051.95 1983
2052.38 1924
2052.81 1909
2053.24 2001
2053.66 2019
2054.09 1968
2054.52 2068
2054.95 2083
2055.38 2114
2055.80 2000
2056.23 2022
2056.66 2093
2057.09 2082
2057.52 2029
2057.94 2126
2058.37 1985
2058.80 1992
2059.23 1972
2059.66 2076
2060.09 2133
2060.51 1969
2060.94 2054
2061.37 2022
2061.80 2109
2062.23 2140
2062.66 2126
2063.09 2189
2063.52 2252
2063.94 2288
2064.37 2192
2064.80 2293
2065.23 2177
2065.66 2310
2066.09 2239
2066.52 2083
2066.95 2118
2067.38 2070
2067.81 2081
2068.24 2056
2068.66 2105
2069.09 2027
2069.52 2015
2069.95 2034
2070.38 2058
2070.81 2093
2071.24 1939
2071.67 2033
2072.10 2112
2072.53 2086
2072.96 2057
2073.39 2052
2073.82 2008
2074.25 2120
2074.68 2223
2075.11 2122
2075.54 2239
2075.97 2259
2076.40 2317
2076.83 2319
2077.26 2484
2077.69 2488
2078.12 2384
2078.55 2413
2078.98 2400
2079.41 2319
2079.84 2356
2080.27 2303
2080.70 2343
2081.14 2131
2081.57 2114
2082.00 2236
2082.43 2140
2082.86 2048
2083.29 1976
2083.72 1985
2084.15 2107
2084.58 1993
2085.01 1936
2085.44 2028
2085.88 2039
2086.31 2031
2086.74 1917
2087.17 1938
2087.60 1984
2088.03 2009
2088.46 2064
2088.89 2058
2089.33 2157
2089.76 2150
2090.19 2216
2090.62 2319
2091.05 2304
2091.48 2335
2091.92 2392
2092.35 2356
2092.78 2358
2093.21 2388
2093.64 2338
2094.07 2283
2094.51 2290
2094.94 2265
2095.37 2147
2095.80 2149
2096.24 2086
2096.67 2043
2097.10 2119
2097.53 2070
2097.96 2007
2098.40 1981
2098.83 1935
2099.26 2000
2099.69 1954
2100.13 2107
2100.56 2065
2100.99 2027
2101.43 1989
2101.86 1922
2102.29 2008
2102.72 2024
2103.16 2037
2103.59 2039
2104.02 1993
2104.46 2043
2104.89 1978
2105.32 2069
2105.76 2142
2106.19 2087
2106.62 2064
2107.05 2062
2107.49 2053
2107.92 2044
2108.36 2070
2108.79 2022
2109.22 1991
2109.66 1980
2110.09 1897
2110.52 1892
2110.96 2003
2111.39 2017
2111.82 1971
2112.26 1958
2112.69 1983
2113.13 2006
2113.56 1999
2113.99 1994
2114.43 1977
2114.86 1989
2115.30 2007
2115.73 2016
2116.16 2051
2116.60 1959
2117.03 1913
2117.47 1941
2117.90 2025
2118.34 2038
2118.77 1987
2119.21 1979
2119.64 2124
2120.07 1979
2120.51 2022
2120.94 2099
2121.38 2092
2121.81 2007
2122.25 2074
2122.68 2033
2123.12 2147
2123.55 2049
2123.99 2005
2124.42 1884
2124.86 1949
2125.29 1926
2125.73 1980
2126.16 1996
2126.60 1945
2127.04 1977
2127.47 1945
2127.91 2034
2128.34 2069
2128.78 2094
2129.21 2128
2129.65 2123
2130.08 2054
2130.52 2026
2130.96 2103
2131.39 2176
2131.83 2176
2132.26 2244
2132.70 2233
2133.14 2431
2133.57 2521
2134.01 2587
2134.44 2656
2134.88 2764
2135.32 2633
2135.75 2571
2136.19 2573
2136.62 2528
2137.06 2526
2137.50 2429
2137.93 2391
2138.37 2221
2138.81 2150
2139.24 2110
2139.68 1985
2140.12 1921
2140.55 1958
2140.99 1944
2141.43 1959
2141.86 1999
2142.30 1969
2142.74 1942
2143.18 1920
2143.61 1916
2144.05 1922
2144.49 1966
2144.92 1942
2145.36 1947
2145.80 2057
2146.24 2039
2146.67 2147
2147.11 2230
2147.55 2279
2147.99 2365
2148.42 2419
2148.86 2429
2149.30 2448
2149.74 2368
2150.17 2311
2150.61 2259
2151.05 2308
2151.49 2227
2151.92 2216
2152.36 2180
2152.80 2203
2153.24 2163
2153.68 2045
2154.11 2084
2154.55 2046
2154.99 2053
2155.43 2091
2155.87 2058
2156.31 2080
2156.74 2174
2157.18 2136
2157.62 2068
2158.06 2073
2158.50 2115
2158.94 2022
2159.38 1967
2159.81 2062
2160.25 2082
2160.69 2202
2161.13 2106
2161.57 2121
2162.01 2152
2162.45 2224
2162.89 2223
2163.33 2194
2163.76 2162
2164.20 2088
2164.64 2043
2165.08 2186
2165.52 2082
2165.96 2114
2166.40 2116
2166.84 2096
2167.28 2122
2167.72 2147
2168.16 2165
2168.60 2140
2169.04 2276
2169.48 2236
2169.92 2363
2170.36 2265
2170.80 2381
2171.24 2343
2171.68 2362
2172.12 2301
2172.56 2213
2173.00 2179
2173.44 2218
2173.88 2413
2174.32 2356
2174.76 2371
2175.20 2370
2175.64 2317
2176.08 2210
2176.52 2262
2176.96 2283
2177.40 2315
2177.84 2293
2178.28 2278
2178.72 2229
2179.16 2196
2179.60 2105
2180.04 2075
2180.48 2130
2180.92 2080
2181.37 2131
2181.81 2013
2182.25 2086
2182.69 2075
2183.13 2019
2183.57 2010
2184.01 2095
2184.45 2067
2184.89 2163
2185.34 2177
2185.78 2196
2186.22 2223
2186.66 2139
2187.10 2299
2187.54 2303
2187.98 2381
2188.43 2327
2188.87 2173
2189.31 2218
2189.75 2159
2190.19 2164
2190.63 2045
2191.08 2157
2191.52 2196
2191.96 2177
2192.40 2181
2192.84 2238
2193.29 2220
2193.73 2133
2194.17 2164
2194.61 2217
2195.05 2202
2195.50 2242
2195.94 2165
2196.38 2146
2196.82 2178
2197.27 2125
2197.71 2160
2198.15 2159
2198.59 2106
2199.04 2184
2199.48 2102
2199.92 2117
2200.37 2165
2200.81 2146
2201.25 2171
2201.69 2142
2202.14 2146
2202.58 2283
2203.02 2230
2203.47 2166
2203.91 2267
2204.35 2331
2204.80 2232
2205.24 2218
2205.68 2278
2206.13 2264
2206.57 2374
2207.01 2312
2207.46 2329
2207.90 2293
2208.34 2339
2208.79 2425
2209.23 2492
2209.67 2396
2210.12 2407
2210.56 2383
2211.01 2337
2211.45 2200
2211.89 2243
2212.34 2234
2212.78 2177
2213.23 2196
2213.67 2216
2214.11 2188
2214.56 2187
2215.00 2186
2215.45 2137
2215.89 2120
2216.34 2142
2216.78 2200
2217.22 2099
2217.67 2030
2218.11 1978
2218.56 2071
2219.00 2091
2219.45 2244
2219.89 2300
2220.34 2267
2220.78 2443
2221.23 2487
2221.67 2594
2222.12 2689
2222.56 2707
2223.01 2791
2223.45 2913
2223.90 2814
2224.34 2818
2224.79 2706
2225.23 2779
2225.68 2739
2226.12 2638
2226.57 2558
2227.01 2522
2227.46 2480
2227.91 2512
2228.35 2473
2228.80 2438
2229.24 2433
2229.69 2567
2230.13 2591
2230.58 2716
2231.03 2649
2231.47 2654
2231.92 2668
2232.36 2701
2232.81 2590
2233.26 2725
2233.70 2791
2234.15 2723
2234.59 2639
2235.04 2599
2235.49 2659
2235.93 2739
2236.38 2749
2236.83 2749
2237.27 2792
2237.72 2724
2238.17 2637
2238.61 2525
2239.06 2449
2239.51 2575
2239.95 2467
2240.40 2443
2240.85 2420
2241.29 2341
2241.74 2255
2242.19 2250
2242.63 2216
2243.08 2218
2243.53 2172
2243.98 2242
2244.42 2268
2244.87 2137
2245.32 2195
2245.76 2190
2246.21 2215
2246.66 2173
2247.11 2155
2247.55 2276
2248.00 2181
2248.45 2110
2248.90 2222
2249.35 2212
2249.79 2052
2250.24 2185
2250.69 2096
2251.14 2148
2251.58 2069
2252.03 2143
2252.48 2142
2252.93 2102
2253.38 2030
2253.82 2078
2254.27 2054
2254.72 2077
2255.17 2048
2255.62 2102
2256.07 2049
2256.51 2069
2256.96 2059
2257.41 2020
2257.86 2090
2258.31 2133
2258.76 2142
2259.21 2218
2259.65 2287
2260.10 2400
2260.55 2389
2261.00 2360
2261.45 2292
2261.90 2330
2262.35 2376
2262.80 2344
2263.25 2419
2263.69 2377
2264.14 2579
2264.59 2659
2265.04 2557
2265.49 2625
2265.94 2526
2266.39 2599
2266.84 2531
2267.29 2467
2267.74 2505
2268.19 2446
2268.64 2502
2269.09 2482
2269.54 2502
2269.99 2460
2270.44 2495
2270.89 2311
2271.34 2307
2271.79 2263
2272.24 2234
2272.69 2251
2273.14 2306
2273.59 2325
2274.04 2117
2274.49 2123
2274.94 2150
2275.39 2110
2275.84 2108
2276.29 2130
2276.74 2167
2277.19 2190
2277.64 2252
2278.09 2288
2278.54 2301
2278.99 2367
2279.44 2467
2279.89 2455
2280.34 2396
2280.79 2562
2281.25 2554
2281.70 2512
2282.15 2517
2282.60 2408
2283.05 2427
2283.50 2444
2283.95 2355
2284.40 2291
2284.85 2395
2285.31 2412
2285.76 2441
2286.21 2530
2286.66 2642
2287.11 2941
2287.56 3335
2288.01 3243
2288.47 3404
2288.92 3583
2289.37 3666
2289.82 3865
2290.27 4003
2290.72 3904
2291.18 3911
2291.63 3819
2292.08 3753
2292.53 3740
2292.98 3758
2293.44 3650
2293.89 3643
2294.34 3511
2294.79 3421
2295.24 3358
2295.70 3037
2296.15 2910
2296.60 2803
2297.05 2652
2297.51 2596
2297.96 2513
2298.41 2433
2298.86 2478
2299.32 2436
2299.77 2353
2300.22 2381
2300.67 2323
2301.13 2223
2301.58 2216
2302.03 2241
2302.49 2232
2302.94 2240
2303.39 2322
2303.85 2296
2304.30 2287
2304.75 2264
2305.20 2236
2305.66 2268
2306.11 2501
2306.56 2599
2307.02 2727
2307.47 2838
2307.93 2942
2308.38 2976
2308.83 2912
2309.29 3039
2309.74 3000
2310.19 2860
2310.65 2797
2311.10 2842
2311.55 2702
2312.01 2588
2312.46 2589
2312.92 2526
2313.37 2462
2313.82 2445
2314.28 2536
2314.73 2505
2315.19 2456
2315.64 2605
2316.10 2478
2316.55 2533
2317.00 2512
2317.46 2540
2317.91 2573
2318.37 2526
2318.82 2651
2319.28 2555
2319.73 2520
2320.19 2525
2320.64 2559
2321.10 2389
2321.55 2386
2322.01 2456
2322.46 2491
2322.92 2493
2323.37 2478
2323.83 2389
2324.28 2302
2324.74 2302
2325.19 2423
2325.65 2465
2326.10 2325
2326.56 2487
2327.01 2526
2327.47 2579
2327.92 2564
2328.38 2690
2328.83 2708
2329.29 2644
2329.74 2655
2330.20 2604
2330.66 2574
2331.11 2617
2331.57 2520
2332.02 2553
2332.48 2481
2332.94 2479
2333.39 2429
2333.85 2370
2334.30 2411
2334.76 2388
2335.22 2334
2335.67 2494
2336.13 2518
2336.58 2533
2337.04 2637
2337.50 2641
2337.95 2664
2338.41 2741
2338.87 2937
2339.32 2829
2339.78 2771
2340.24 2867
2340.69 2777
2341.15 2711
2341.61 2621
2342.06 2607
2342.52 2587
2342.98 2568
2343.43 2520
2343.89 2496
2344.35 2551
2344.81 2476
2345.26 2559
2345.72 2597
2346.18 2602
2346.63 2570
2347.09 2478
2347.55 2579
2348.01 2655
2348.46 2488
2348.92 2487
2349.38 2480
2349.84 2448
2350.29 2498
2350.75 2523
2351.21 2442
2351.67 2399
2352.13 2409
2352.58 2283
2353.04 2292
2353.50 2290
2353.96 2287
2354.41 2294
2354.87 2203
2355.33 2163
2355.79 2264
2356.25 2255
2356.71 2185
2357.16 2327
2357.62 2395
2358.08 2401
2358.54 2439
2359.00 2520
2359.46 2503
2359.91 2536
2360.37 2541
2360.83 2538
2361.29 2513
2361.75 2460
2362.21 2554
2362.67 2550
2363.13 2496
2363.58 2525
2364.04 2535
2364.50 2594
2364.96 2607
2365.42 2564
2365.88 2594
2366.34 2536
2366.80 2472
2367.26 2578
2367.72 2499
2368.18 2366
2368.64 2363
2369.10 2353
2369.55 2306
2370.01 2250
2370.47 2227
2370.93 2244
2371.39 2223
2371.85 2235
2372.31 2256
2372.77 2271
2373.23 2236
2373.69 2150
2374.15 2296
2374.61 2260
2375.07 2226
2375.53 2197
2375.99 2247
2376.45 2380
2376.91 2399
2377.37 2198
2377.83 2216
2378.29 2220
2378.75 2251
2379.21 2284
2379.68 2306
2380.14 2264
2380.60 2220
2381.06 2295
2381.52 2218
2381.98 2172
2382.44 2305
2382.90 2411
2383.36 2391
2383.82 2341
2384.28 2245
2384.74 2338
2385.20 2327
2385.67 2258
2386.13 2205
2386.59 2112
2387.05 2201
2387.51 2256
2387.97 2082
2388.43 2254
2388.89 2176
2389.36 2178
2389.82 2267
2390.28 2246
2390.74 2244
2391.20 2178
2391.66 2217
2392.13 2167
2392.59 2271
2393.05 2202
2393.51 2255
2393.97 2210
2394.43 2229
2394.90 2176
2395.36 2107
2395.82 2070
2396.28 2076
2396.74 2186
2397.21 2166
2397.67 2112
2398.13 2120
2398.59 2111
2399.06 2088
2399.52 2048
2399.98 1940
2400.44 1956
2400.91 2009
2401.37 2102
2401.83 2175
2402.29 2140
2402.76 2139
2403.22 2340
2403.68 2298
2404.14 2213
2404.61 2268
2405.07 2389
2405.53 2372
2406.00 2406
2406.46 2416
2406.92 2234
2407.39 2160
2407.85 2261
2408.31 2110
2408.78 2090
2409.24 2046
2409.70 2227
2410.17 2248
2410.63 2170
2411.09 2093
2411.56 2188
2412.02 2346
2412.48 2233
2412.95 2199
2413.41 2316
2413.87 2304
2414.34 2450
2414.80 2462
2415.27 2464
2415.73 2544
2416.19 2643
2416.66 2674
2417.12 2760
2417.59 2765
2418.05 2775
2418.51 2592
2418.98 2599
2419.44 2597
2419.91 2641
2420.37 2567
2420.84 2644
2421.30 2520
2421.77 2522
2422.23 2613
2422.69 2665
2423.16 2558
2423.62 2616
2424.09 2692
2424.55 2720
2425.02 2750
2425.48 2813
2425.95 2709
2426.41 2771
2426.88 2666
2427.34 2572
2427.81 2605
2428.27 2510
2428.74 2409
2429.20 2437
2429.67 2359
2430.13 2370
2430.60 2319
2431.07 2350
2431.53 2462
2432.00 2478
2432.46 2397
2432.93 2321
2433.39 2342
2433.86 2380
2434.32 2304
2434.79 2462
2435.26 2568
2435.72 2562
2436.19 2677
2436.65 2773
2437.12 2857
2437.59 2897
2438.05 3097
2438.52 3152
2438.98 3143
2439.45 3129
2439.92 3159
2440.38 3086
2440.85 3079
2441.32 3050
2441.78 2944
2442.25 2756
2442.72 2638
2443.18 2608
2443.65 2534
2444.12 2419
2444.58 2339
2445.05 2411
2445.52 2390
2445.98 2283
2446.45 2255
2446.92 2257
2447.38 2222
2447.85 2324
2448.32 2275
2448.78 2244
2449.25 2283
2449.72 2234
2450.19 2282
2450.65 2262
2451.12 2294
2451.59 2296
2452.06 2293
2452.52 2232
2452.99 2177
2453.46 2284
2453.93 2225
2454.39 2259
2454.86 2243
2455.33 2257
2455.80 2325
2456.26 2296
2456.73 2231
2457.20 2312
2457.67 2377
2458.14 2237
2458.60 2233
2459.07 2188
2459.54 2274
2460.01 2335
2460.48 2336
2460.95 2393
2461.41 2458
2461.88 2315
2462.35 2433
2462.82 2464
2463.29 2459
2463.76 2519
2464.22 2534
2464.69 2597
2465.16 2465
2465.63 2554
2466.10 2570
2466.57 2569
2467.04 2446
2467.51 2433
2467.97 2429
2468.44 2462
2468.91 2296
2469.38 2209
2469.85 2200
2470.32 2230
2470.79 2186
2471.26 2166
2471.73 2028
2472.20 2060
2472.67 2205
2473.14 2160
2473.61 2157
2474.07 2134
2474.54 2162
2475.01 2276
2475.48 2213
2475.95 2321
2476.42 2478
2476.89 2586
2477.36 2537
2477.83 2651
2478.30 2801
2478.77 2791
2479.24 2842
2479.71 2799
2480.18 2750
2480.65 2691
2481.12 2619
2481.59 2474
2482.06 2442
2482.53 2404
2483.00 2422
2483.47 2364
2483.95 2286
2484.42 2263
2484.89 2221
2485.36 2112
2485.83 2120
2486.30 2137
2486.77 2191
2487.24 2146
2487.71 2169
2488.18 2283
2488.65 2299
2489.12 2246
2489.59 2230
2490.07 2303
2490.54 2397
2491.01 2350
2491.48 2507
2491.95 2500
2492.42 2494
2492.89 2499
2493.36 2512
2493.84 2539
2494.31 2496
2494.78 2480
2495.25 2445
2495.72 2406
2496.19 2353
2496.66 2245
2497.14 2295
2497.61 2375
2498.08 2238
2498.55 2210
2499.02 2221
2499.50 2266
2499.97 2152
2500.44 2201
2500.91 2309
2501.38 2267
2501.86 2255
2502.33 2340
2502.80 2393
2503.27 2300
2503.74 2369
2504.22 2492
2504.69 2631
2505.16 2596
2505.63 2656
2506.11 2668
2506.58 2685
2507.05 2786
2507.52 2876
2508.00 2770
2508.47 2781
2508.94 2770
2509.42 2658
2509.89 2644
2510.36 2624
2510.83 2610
2511.31 2652
2511.78 2559
2512.25 2638
2512.73 2567
2513.20 2516
2513.67 2462
2514.15 2444
2514.62 2287
2515.09 2416
2515.57 2400
2516.04 2434
2516.51 2504
2516.99 2411
2517.46 2417
2517.94 2409
2518.41 2509
2518.88 2460
2519.36 2355
2519.83 2349
2520.30 2403
2520.78 2563
2521.25 2497
2521.73 2430
2522.20 2321
2522.67 2259
2523.15 2204
2523.62 2277
2524.10 2304
2524.57 2225
2525.05 2287
2525.52 2195
2525.99 2193
2526.47 2309
2526.94 2342
2527.42 2270
2527.89 2270
2528.37 2338
2528.84 2380
2529.32 2314
2529.79 2300
2530.27 2255
2530.74 2233
2531.22 2249
2531.69 2322
2532.17 2323
2532.64 2381
2533.12 2462
2533.59 2494
2534.07 2600
2534.54 2622
2535.02 2728
2535.49 2753
2535.97 2828
2536.44 2705
2536.92 2770
2537.39 2795
2537.87 2770
2538.34 2661
2538.82 2586
2539.30 2603
2539.77 2476
2540.25 2461
2540.72 2397
2541.20 2397
2541.68 2307
2542.15 2269
2542.63 2264
2543.10 2421
2543.58 2420
2544.06 2378
2544.53 2443
2545.01 2471
2545.48 2607
2545.96 2545
2546.44 2533
2546.91 2691
2547.39 2618
2547.87 2685
2548.34 2610
2548.82 2510
2549.30 2443
2549.77 2582
2550.25 2630
2550.73 2652
2551.20 2639
2551.68 2708
2552.16 2754
2552.63 2756
2553.11 2870
2553.59 2876
2554.06 2983
2554.54 3093
2555.02 2953
2555.50 2720
2555.97 2691
2556.45 2798
2556.93 2722
2557.40 2514
2557.88 2450
2558.36 2366
2558.84 2341
2559.31 2287
2559.79 2342
2560.27 2322
2560.75 2348
2561.23 2364
2561.70 2309
2562.18 2273
2562.66 2257
2563.14 2358
2563.61 2412
2564.09 2342
2564.57 2344
2565.05 2249
2565.53 2188
2566.00 2190
2566.48 2215
2566.96 2222
2567.44 2292
2567.92 2245
2568.40 2215
2568.87 2268
2569.35 2316
2569.83 2273
2570.31 2223
2570.79 2214
2571.27 2327
2571.75 2357
2572.22 2348
2572.70 2381
2573.18 2551
2573.66 2445
2574.14 2454
2574.62 2451
2575.10 2371
2575.58 2394
2576.06 2339
2576.54 2305
2577.01 2322
2577.49 2338
2577.97 2438
2578.45 2455
2578.93 2394
2579.41 2341
2579.89 2417
2580.37 2295
2580.85 2269
2581.33 2224
2581.81 2214
2582.29 2267
2582.77 2313
2583.25 2274
2583.73 2294
2584.21 2169
2584.69 2188
2585.17 2285
2585.65 2329
2586.13 2285
2586.61 2301
2587.09 2269
2587.57 2273
2588.05 2290
2588.53 2391
2589.01 2299
2589.49 2398
2589.97 2442
2590.45 2291
2590.93 2442
2591.41 2546
2591.89 2643
2592.37 2574
2592.85 2569
2593.33 2579
2593.81 2632
2594.30 2494
2594.78 2461
2595.26 2430
2595.74 2437
2596.22 2475
2596.70 2537
2597.18 2409
2597.66 2326
2598.14 2298
2598.62 2308
2599.11 2251
2599.59 2219
2600.07 2212
2600.55 2246
2601.03 2149
2601.51 2216
2601.99 2234
2602.48 2332
2602.96 2224
2603.44 2330
2603.92 2309
2604.40 2246
2604.88 2295
2605.37 2400
2605.85 2579
2606.33 2712
2606.81 2669
2607.29 2837
2607.78 2818
2608.26 2874
2608.74 2851
2609.22 2783
2609.70 2680
2610.19 2696
2610.67 2592
2611.15 2598
2611.63 2505
2612.12 2513
2612.60 2543
2613.08 2359
2613.56 2353
2614.05 2204
2614.53 2256
2615.01 2287
2615.49 2181
2615.98 2231
2616.46 2232
2616.94 2265
2617.43 2247
2617.91 2217
2618.39 2274
2618.87 2329
2619.36 2310
2619.84 2333
2620.32 2290
2620.81 2332
2621.29 2340
2621.77 2287
2622.26 2354
2622.74 2421
2623.22 2359
2623.71 2318
2624.19 2387
2624.67 2267
2625.16 2223
2625.64 2222
2626.13 2155
2626.61 2194
2627.09 2281
2627.58 2335
2628.06 2209
2628.55 2264
2629.03 2245
2629.51 2338
2630.00 2262
2630.48 2266
2630.97 2278
2631.45 2154
2631.93 2217
2632.42 2296
2632.90 2347
2633.39 2216
2633.87 2240
2634.36 2200
2634.84 2210
2635.33 2154
2635.81 2132
2636.29 2176
2636.78 2267
2637.26 2279
2637.75 2300
2638.23 2246
2638.72 2271
2639.20 2339
2639.69 2413
2640.17 2327
2640.66 2389
2641.14 2404
2641.63 2367
2642.11 2350
2642.60 2330
2643.08 2350
2643.57 2292
2644.05 2235
2644.54 2195
2645.03 2272
2645.51 2195
2646.00 2181
2646.48 2262
2646.97 2327
2647.45 2297
2647.94 2321
2648.43 2347
2648.91 2362
2649.40 2354
2649.88 2291
2650.37 2301
2650.85 2251
2651.34 2248
2651.83 2321
2652.31 2308
2652.80 2281
2653.29 2345
2653.77 2364
2654.26 2291
2654.74 2362
2655.23 2262
2655.72 2237
2656.20 2257
2656.69 2306
2657.18 2271
2657.66 2269
2658.15 2309
2658.64 2207
2659.12 2172
2659.61 2105
2660.10 2167
2660.58 2300
2661.07 2224
2661.56 2215
2662.05 2261
2662.53 2252
2663.02 2161
2663.51 2247
2663.99 2240
2664.48 2303
2664.97 2358
2665.46 2345
2665.94 2399
2666.43 2222
2666.92 2241
2667.41 2290
2667.89 2253
2668.38 2408
2668.87 2366
2669.36 2303
2669.84 2356
2670.33 2342
2670.82 2522
2671.31 2515
2671.80 2513
2672.28 2717
2672.77 2641
2673.26 2643
2673.75 2746
2674.24 2671
2674.72 2680
2675.21 2717
2675.70 2735
2676.19 2707
2676.68 2721
2677.17 2777
2677.65 2696
2678.14 2756
2678.63 2896
2679.12 3019
2679.61 3044
2680.10 3079
2680.59 3098
2681.07 3192
2681.56 3086
2682.05 3013
2682.54 3039
2683.03 2968
2683.52 2920
2684.01 2877
2684.50 2798
2684.99 2712
2685.47 2791
2685.96 2690
2686.45 2572
2686.94 2598
2687.43 2536
2687.92 2498
2688.41 2446
2688.90 2400
2689.39 2308
2689.88 2308
2690.37 2326
2690.86 2399
2691.35 2381
2691.84 2425
2692.33 2441
2692.82 2342
2693.31 2358
2693.80 2452
2694.29 2339
2694.78 2499
2695.27 2638
2695.76 2692
2696.25 2834
2696.74 3042
2697.23 3355
2697.72 3505
2698.21 3648
2698.70 3701
2699.19 4006
2699.68 3983
2700.17 4153
2700.66 4242
2701.15 3967
2701.64 3761
2702.13 3637
2702.62 3502
2703.11 3194
2703.61 3004
2704.10 2824
2704.59 2719
2705.08 2655
2705.57 2658
2706.06 2542
2706.55 2404
2707.04 2382
2707.53 2417
2708.02 2355
2708.52 2341
2709.01 2378
2709.50 2324
2709.99 2252
2710.48 2320
2710.97 2296
2711.46 2358
2711.96 2283
2712.45 2270
2712.94 2378
2713.43 2247
2713.92 2307
2714.41 2267
2714.91 2210
2715.40 2200
2715.89 2221
2716.38 2187
2716.87 2223
2717.37 2216
2717.86 2291
2718.35 2359
2718.84 2372
2719.33 2372
2719.83 2391
2720.32 2422
2720.81 2480
2721.30 2512
2721.80 2551
2722.29 2483
2722.78 2498
2723.27 2465
2723.77 2542
2724.26 2524
2724.75 2402
2725.24 2361
2725.74 2305
2726.23 2380
2726.72 2426
2727.22 2476
2727.71 2396
2728.20 2358
2728.70 2360
2729.19 2327
2729.68 2389
2730.18 2433
2730.67 2419
2731.16 2439
2731.65 2455
2732.15 2553
2732.64 2509
2733.14 2481
2733.63 2420
2734.12 2411
2734.62 2466
2735.11 2493
2735.60 2460
2736.10 2439
2736.59 2445
2737.08 2540
2737.58 2451
2738.07 2427
2738.57 2441
2739.06 2459
2739.55 2293
2740.05 2166
2740.54 2184
2741.04 2241
2741.53 2173
2742.03 2153
2742.52 2105
2743.01 2205
2743.51 2147
2744.00 2121
2744.50 2166
2744.99 2126
2745.49 2170
2745.98 2151
2746.48 2269
2746.97 2220
2747.47 2161
2747.96 2216
2748.46 2196
2748.95 2230
2749.45 2139
2749.94 2110
2750.44 2190
2750.93 2238
2751.43 2183
2751.92 2099
2752.42 2257
2752.91 2303
2753.41 2275
2753.90 2247
2754.40 2179
2754.89 2237
2755.39 2291
2755.88 2271
2756.38 2273
2756.87 2360
2757.37 2333
2757.87 2394
2758.36 2338
2758.86 2312
2759.35 2333
2759.85 2250
2760.35 2272
2760.84 2337
2761.34 2267
2761.83 2293
2762.33 2210
2762.83 2204
2763.32 2305
2763.82 2244
2764.31 2178
2764.81 2193
2765.31 2148
2765.80 2248
2766.30 2224
2766.80 2255
2767.29 2193
2767.79 2273
2768.29 2347
2768.78 2332
2769.28 2286
2769.78 2273
2770.27 2436
2770.77 2399
2771.27 2404
2771.76 2512
2772.26 2519
2772.76 2469
2773.26 2681
2773.75 2700
2774.25 2770
2774.75 2704
2775.24 2699
2775.74 2764
2776.24 2729
2776.74 2758
2777.23 2750
2777.73 2673
2778.23 2585
2778.73 2578
2779.22 2636
2779.72 2521
2780.22 2526
2780.72 2546
2781.21 2558
2781.71 2566
2782.21 2572
2782.71 2529
2783.21 2488
2783.70 2451
2784.20 2376
2784.70 2427
2785.20 2369
2785.70 2291
2786.20 2311
2786.69 2428
2787.19 2407
2787.69 2383
2788.19 2342
2788.69 2291
2789.19 2332
2789.68 2353
2790.18 2455
2790.68 2359
2791.18 2434
2791.68 2611
2792.18 2700
2792.68 2667
2793.18 2695
2793.67 2753
2794.17 3032
2794.67 3141
2795.17 3294
2795.67 3274
2796.17 3547
2796.67 3667
2797.17 3775
2797.67 3826
2798.17 3905
2798.67 3891
2799.17 3934
2799.66 3841
2800.16 3800
2800.66 3581
2801.16 3378
2801.66 3343
2802.16 3164
2802.66 2891
2803.16 2815
2803.66 2908
2804.16 3008
2804.66 3012
2805.16 3078
2805.66 3193
2806.16 3319
2806.66 3631
2807.16 3542
2807.66 3766
2808.16 3699
2808.66 3855
2809.16 3772
2809.66 3642
2810.16 3531
2810.66 3243
2811.16 3253
2811.66 3063
2812.17 2819
2812.67 2732
2813.17 2734
2813.67 2572
2814.17 2545
2814.67 2586
2815.17 2609
2815.67 2612
2816.17 2512
2816.67 2508
2817.17 2471
2817.67 2580
2818.18 2640
2818.68 2550
2819.18 2536
2819.68 2617
2820.18 2583
2820.68 2614
2821.18 2527
2821.68 2482
2822.19 2509
2822.69 2507
2823.19 2489
2823.69 2658
2824.19 2612
2824.69 2492
2825.20 2545
2825.70 2569
2826.20 2434
2826.70 2533
2827.20 2505
2827.70 2477
2828.21 2514
2828.71 2485
2829.21 2462
2829.71 2529
2830.22 2516
2830.72 2467
2831.22 2418
2831.72 2492
2832.22 2479
2832.73 2428
2833.23 2430
2833.73 2551
2834.23 2609
2834.74 2511
2835.24 2456
2835.74 2524
2836.24 2537
2836.75 2448
2837.25 2458
2837.75 2538
2838.26 2513
2838.76 2470
2839.26 2400
2839.76 2338
2840.27 2332
2840.77 2464
2841.27 2418
2841.78 2400
2842.28 2368
2842.78 2403
2843.29 2417
2843.79 2462
2844.29 2399
2844.80 2498
2845.30 2560
2845.80 2488
2846.31 2557
2846.81 2553
2847.32 2575
2847.82 2500
2848.32 2508
2848.83 2426
2849.33 2413
2849.83 2419
2850.34 2403
2850.84 2434
2851.35 2328
2851.85 2277
2852.35 2254
2852.86 2227
2853.36 2305
2853.87 2207
2854.37 2238
2854.88 2252
2855.38 2295
2855.88 2399
2856.39 2415
2856.89 2344
2857.40 2431
2857.90 2436
2858.41 2545
2858.91 2483
2859.42 2535
2859.92 2602
2860.43 2506
2860.93 2533
2861.44 2452
2861.94 2518
2862.45 2340
2862.95 2261
2863.46 2246
2863.96 2206
2864.47 2228
2864.97 2263
2865.48 2307
2865.98 2283
2866.49 2277
2866.99 2350
2867.50 2396
2868.00 2298
2868.51 2240
2869.02 2325
2869.52 2305
2870.03 2399
2870.53 2353
2871.04 2293
2871.54 2384
2872.05 2391
2872.56 2294
2873.06 2339
2873.57 2439
2874.07 2488
2874.58 2380
2875.09 2363
2875.59 2370
2876.10 2299
2876.61 2317
2877.11 2251
2877.62 2406
2878.12 2434
2878.63 2461
2879.14 2564
2879.64 2506
2880.15 2525
2880.66 2617
2881.16 2574
2881.67 2663
2882.18 2798
2882.68 2993
2883.19 3223
2883.70 3611
2884.20 3951
2884.71 4172
2885.22 4425
2885.73 4584
2886.23 4691
2886.74 4895
2887.25 4647
2887.75 4512
2888.26 4451
2888.77 4110
2889.28 3794
2889.78 3484
2890.29 3405
2890.80 3286
2891.31 3029
2891.81 2986
2892.32 2813
2892.83 2823
2893.34 2880
2893.84 2872
2894.35 2696
2894.86 2735
2895.37 2801
2895.88 2832
2896.38 2955
2896.89 2908
2897.40 3065
2897.91 3170
2898.42 3375
2898.92 3407
2899.43 3573
2899.94 3712
2900.45 3811
2900.96 3785
2901.47 3828
2901.98 3787
2902.48 3877
2902.99 3886
2903.50 3778
2904.01 3749
2904.52 3515
2905.03 3408
2905.54 3342
2906.04 3328
2906.55 3285
2907.06 3156
2907.57 2991
2908.08 2878
2908.59 2873
2909.10 2801
2909.61 2820
2910.12 2802
2910.63 2652
2911.14 2614
2911.64 2614
2912.15 2698
2912.66 2729
2913.17 2573
2913.68 2685
2914.19 2680
2914.70 2581
2915.21 2606
2915.72 2648
2916.23 2527
2916.74 2475
2917.25 2466
2917.76 2571
2918.27 2547
2918.78 2438
2919.29 2516
2919.80 2535
2920.31 2604
2920.82 2722
2921.33 2944
2921.84 3143
2922.35 3243
2922.86 3431
2923.37 3557
2923.88 3752
2924.39 3754
2924.90 3683
2925.41 3720
2925.92 3603
2926.44 3522
2926.95 3301
2927.46 3213
2927.97 2983
2928.48 2870
2928.99 2811
2929.50 2703
2930.01 2556
2930.52 2550
2931.03 2517
2931.54 2555
2932.05 2550
2932.57 2527
2933.08 2627
2933.59 2617
2934.10 2637
2934.61 2625
2935.12 2708
2935.63 2651
2936.15 2621
2936.66 2675
2937.17 2660
2937.68 2606
2938.19 2664
2938.70 2605
2939.22 2509
2939.73 2606
2940.24 2522
2940.75 2536
2941.26 2603
2941.77 2560
2942.29 2699
2942.80 2799
2943.31 2870
2943.82 2961
2944.34 2954
2944.85 3015
2945.36 3027
2945.87 3107
2946.38 3031
2946.90 2950
2947.41 2892
2947.92 2819
2948.43 2734
2948.95 2776
2949.46 2744
2949.97 2735
2950.48 2657
2951.00 2636
2951.51 2626
2952.02 2629
2952.54 2582
2953.05 2532
2953.56 2512
2954.08 2582
2954.59 2476
2955.10 2365
2955.61 2357
2956.13 2343
2956.64 2341
2957.15 2292
2957.67 2350
2958.18 2378
2958.69 2490
2959.21 2491
2959.72 2515
2960.23 2586
2960.75 2603
2961.26 2678
2961.78 2776
2962.29 2743
2962.80 2640
2963.32 2693
2963.83 2753
2964.35 2669
2964.86 2676
2965.37 2570
2965.89 2702
2966.40 2689
2966.92 2745
2967.43 2722
2967.94 2616
2968.46 2562
2968.97 2527
2969.49 2533
2970.00 2541
2970.52 2441
2971.03 2452
2971.54 2523
2972.06 2494
2972.57 2463
2973.09 2499
2973.60 2520
2974.12 2421
2974.63 2460
2975.15 2532
2975.66 2631
2976.18 2575
2976.69 2506
2977.21 2585
2977.72 2559
2978.24 2609
2978.75 2583
2979.27 2575
2979.78 2577
2980.30 2699
2980.81 2736
2981.33 2700
2981.84 2713
2982.36 2801
2982.88 2928
2983.39 2971
2983.91 2978
2984.42 3096
2984.94 3119
2985.45 3100
2985.97 3137
2986.49 3129
2987.00 3117
2987.52 2939
2988.03 2897
2988.55 2843
2989.07 2824
2989.58 2707
2990.10 2789
2990.61 2791
2991.13 2787
2991.65 2815
2992.16 2877
2992.68 2767
2993.20 2901
2993.71 3006
2994.23 3253
2994.75 3407
2995.26 3647
2995.78 3784
2996.30 3984
2996.81 4121
2997.33 3981
2997.85 4063
2998.36 4096
2998.88 4050
2999.40 3923
2999.91 4000
3000.43 3941
3000.95 3980
3001.46 4143
3001.98 4357
3002.50 4606
3003.02 4878
3003.53 5034
3004.05 5180
3004.57 5368
3005.09 5061
3005.60 4667
3006.12 4435
3006.64 4271
3007.16 3954
3007.67 3566
3008.19 3372
3008.71 3266
3009.23 3040
3009.74 3019
3010.26 2850
3010.78 2668
3011.30 2707
3011.82 2798
3012.33 2726
3012.85 2825
3013.37 2932
3013.89 2818
3014.41 2932
3014.93 3030
3015.44 3133
3015.96 3094
3016.48 3301
3017.00 3276
3017.52 3315
3018.04 3296
3018.55 3287
3019.07 3225
3019.59 3209
3020.11 3233
3020.63 3121
3021.15 3081
3021.67 3348
3022.19 3379
3022.71 3306
3023.22 3300
3023.74 3485
3024.26 3519
3024.78 3323
3025.30 3237
3025.82 3254
3026.34 3120
3026.86 2963
3027.38 2960
3027.90 2889
3028.42 2865
3028.94 2841
3029.46 2735
3029.98 2612
3030.49 2600
3031.01 2684
3031.53 2723
3032.05 2869
3032.57 2867
3033.09 2961
3033.61 2991
3034.13 3010
3034.65 3185
3035.17 3149
3035.69 3085
3036.21 3129
3036.73 3126
3037.25 3021
3037.77 2924
3038.29 2976
3038.81 2911
3039.34 2800
3039.86 2734
3040.38 2725
3040.90 2657
3041.42 2647
3041.94 2670
3042.46 2670
3042.98 2816
3043.50 2796
3044.02 2789
3044.54 2860
3045.06 2851
3045.58 2806
3046.10 2830
3046.63 2735
3047.15 2611
3047.67 2581
3048.19 2549
3048.71 2525
3049.23 2566
3049.75 2489
3050.27 2455
3050.79 2461
3051.32 2526
3051.84 2516
3052.36 2522
3052.88 2424
3053.40 2429
3053.92 2642
3054.45 2521
3054.97 2526
3055.49 2451
3056.01 2505
3056.53 2558
3057.05 2424
3057.58 2510
3058.10 2548
3058.62 2475
3059.14 2455
3059.66 2416
3060.19 2481
3060.71 2547
3061.23 2596
3061.75 2533
3062.28 2563
3062.80 2585
3063.32 2701
3063.84 2665
3064.37 2566
3064.89 2519
3065.41 2584
3065.93 2572
3066.46 2603
3066.98 2574
3067.50 2545
3068.02 2507
3068.55 2628
3069.07 2529
3069.59 2679
3070.12 2638
3070.64 2748
3071.16 2788
3071.69 2855
3072.21 2822
3072.73 2883
3073.26 2860
3073.78 2826
3074.30 2783
3074.83 2823
3075.35 2961
3075.87 2953
3076.40 2917
3076.92 2917
3077.44 3018
3077.97 2938
3078.49 3040
3079.01 3054
3079.54 3147
3080.06 3138
3080.59 3113
3081.11 3252
3081.63 3190
3082.16 3252
3082.68 3174
3083.21 3271
3083.73 3192
3084.25 2962
3084.78 3015
3085.30 3016
3085.83 3077
3086.35 2972
3086.88 3001
3087.40 3052
3087.93 2984
3088.45 2846
3088.97 2807
3089.50 3000
3090.02 2957
3090.55 2991
3091.07 2972
3091.60 3006
3092.12 3162
3092.65 3258
3093.17 3241
3093.70 3308
3094.22 3398
3094.75 3610
3095.27 3665
3095.80 3767
3096.32 3908
3096.85 3951
3097.37 4027
3097.90 4269
3098.43 4603
3098.95 5229
3099.48 5870
3100.00 6591
3100.53 7351
3101.05 8294
3101.58 8679
3102.10 9303
3102.63 9475
3103.16 9151
3103.68 8622
3104.21 7802
3104.73 7105
3105.26 6193
3105.79 5483
3106.31 4807
3106.84 4226
3107.36 4024
3107.89 3825
3108.42 3744
3108.94 3688
3109.47 3632
3110.00 3579
3110.52 3493
3111.05 3467
3111.57 3388
3112.10 3312
3112.63 3271
3113.15 3201
3113.68 3075
3114.21 3055
3114.74 2986
3115.26 2952
3115.79 2893
3116.32 2804
3116.84 2708
3117.37 2766
3117.90 2680
3118.42 2814
3118.95 2915
3119.48 2927
3120.01 2899
3120.53 3046
3121.06 3171
3121.59 3065
3122.11 3135
3122.64 3078
3123.17 3099
3123.70 2983
3124.22 2931
3124.75 2855
3125.28 2761
3125.81 2817
3126.34 2886
3126.86 2779
3127.39 2838
3127.92 2881
3128.45 2932
3128.98 2881
3129.50 2726
3130.03 2545
3130.56 2604
3131.09 2609
3131.62 2624
3132.14 2571
3132.67 2536
3133.20 2560
3133.73 2688
3134.26 2672
3134.79 2661
3135.31 2698
3135.84 2780
3136.37 2828
3136.90 2899
3137.43 2841
3137.96 2720
3138.49 2709
3139.02 2796
3139.54 2745
3140.07 2635
3140.60 2646
3141.13 2697
3141.66 2701
3142.19 2700
3142.72 2830
3143.25 2787
3143.78 2824
3144.31 2848
3144.84 2949
3145.37 2987
3145.89 3117
3146.42 3096
3146.95 3200
3147.48 3149
3148.01 3185
3148.54 3182
3149.07 3072
3149.60 3044
3150.13 2883
3150.66 2896
3151.19 2797
3151.72 2768
3152.25 2668
3152.78 2657
3153.31 2669
3153.84 2754
3154.37 2740
3154.90 2730
3155.43 2784
3155.96 2761
3156.49 2767
3157.02 2889
3157.55 2820
3158.08 2748
3158.61 2705
3159.14 2709
3159.68 2649
3160.21 2624
3160.74 2579
3161.27 2571
3161.80 2572
3162.33 2465
3162.86 2431
3163.39 2487
3163.92 2542
3164.45 2547
3164.98 2487
3165.51 2487
3166.05 2456
3166.58 2417
3167.11 2495
3167.64 2616
3168.17 2563
3168.70 2488
3169.23 2610
3169.76 2464
3170.30 2457
3170.83 2375
3171.36 2349
3171.89 2401
3172.42 2442
3172.95 2611
3173.49 2577
3174.02 2612
3174.55 2515
3175.08 2732
3175.61 2730
3176.15 2736
3176.68 2706
3177.21 2642
3177.74 2602
3178.27 2623
3178.81 2691
3179.34 2703
3179.87 2594
3180.40 2491
3180.93 2466
3181.47 2531
3182.00 2544
3182.53 2417
3183.06 2357
3183.60 2472
3184.13 2462
3184.66 2554
3185.20 2453
3185.73 2407
3186.26 2365
3186.79 2510
3187.33 2443
3187.86 2469
3188.39 2475
3188.93 2462
3189.46 2320
3189.99 2324
3190.52 2364
3191.06 2424
3191.59 2383
3192.12 2457
3192.66 2416
3193.19 2439
3193.72 2446
3194.26 2328
3194.79 2497
3195.33 2427
3195.86 2534
3196.39 2556
3196.93 2556
3197.46 2540
3197.99 2576
3198.53 2580
3199.06 2743
3199.60 2766
3200.13 2875
3200.66 2977
3201.20 2911
3201.73 2990
3202.27 2895
3202.80 2787
3203.33 2759
3203.87 2785
3204.40 2792
3204.94 2801
3205.47 2744
3206.01 2729
3206.54 2851
3207.07 2878
3207.61 2994
3208.14 3155
3208.68 3216
3209.21 3459
3209.75 3585
3210.28 3512
3210.82 3493
3211.35 3616
3211.89 3479
3212.42 3319
3212.96 3139
3213.49 3072
3214.03 2853
3214.56 2846
3215.10 2969
3215.63 2849
3216.17 2840
3216.70 2774
3217.24 2634
3217.78 2701
3218.31 2697
3218.85 2660
3219.38 2711
3219.92 2630
3220.45 2578
3220.99 2603
3221.52 2626
3222.06 2529
3222.60 2729
3223.13 2681
3223.67 2595
3224.20 2669
3224.74 2721
3225.28 2718
3225.81 2620
3226.35 2668
3226.88 2709
3227.42 2634
3227.96 2571
3228.49 2620
3229.03 2632
3229.57 2616
3230.10 2575
3230.64 2583
3231.18 2627
3231.71 2607
3232.25 2509
3232.79 2438
3233.32 2455
3233.86 2616
3234.40 2706
3234.93 2746
3235.47 2680
3236.01 2926
3236.54 2910
3237.08 3019
3237.62 2987
3238.15 3068
3238.69 3050
3239.23 2985
3239.77 2891
3240.30 2944
3240.84 2817
3241.38 2747
3241.92 2689
3242.45 2656
3242.99 2568
3243.53 2674
3244.07 2588
3244.60 2545
3245.14 2641
3245.68 2561
3246.22 2603
3246.75 2651
3247.29 2669
3247.83 2683
3248.37 2774
3248.91 2835
3249.44 2739
3249.98 2699
3250.52 2831
3251.06 2864
3251.60 2802
3252.14 2861
3252.67 2863
3253.21 2957
3253.75 3098
3254.29 3241
3254.83 3309
3255.37 3286
3255.90 3312
3256.44 3387
3256.98 3558
3257.52 3876
3258.06 3818
3258.60 4119
3259.14 4458
3259.68 4681
3260.21 4847
3260.75 4984
3261.29 4775
3261.83 4838
3262.37 4837
3262.91 4695
3263.45 4559
3263.99 4402
3264.53 4269
3265.07 4095
3265.61 3993
3266.15 3979
3266.69 3860
3267.23 3835
3267.76 3693
3268.30 3546
3268.84 3338
3269.38 3160
3269.92 3067
3270.46 3127
3271.00 3097
3271.54 2950
3272.08 2958
3272.62 3035
3273.16 2947
3273.70 3008
3274.24 3029
3274.78 2972
3275.32 3048
3275.86 3111
3276.40 3226
3276.94 3234
3277.48 3198
3278.03 3169
3278.57 3179
3279.11 3126
3279.65 3160
3280.19 3133
3280.73 3145
3281.27 3088
3281.81 2966
3282.35 2872
3282.89 2909
3283.43 2958
3283.97 2836
3284.51 3022
3285.05 2908
3285.60 3014
3286.14 2990
3286.68 3021
3287.22 2982
3287.76 2909
3288.30 2912
3288.84 2998
3289.38 3116
3289.93 3228
3290.47 3298
3291.01 3458
3291.55 3469
3292.09 3788
3292.63 4054
3293.18 4225
3293.72 4246
3294.26 4401
3294.80 4621
3295.34 4781
3295.88 4578
3296.43 4484
3296.97 4257
3297.51 3954
3298.05 3935
3298.59 3673
3299.14 3578
3299.68 3451
3300.22 3346
3300.76 3270
3301.31 3224
3301.85 3328
3302.39 3237
3302.93 3107
3303.48 3035
3304.02 2913
3304.56 2949
3305.10 3059
3305.65 3053
3306.19 3120
3306.73 3047
3307.27 3073
3307.82 3130
3308.36 3125
3308.90 3244
3309.45 3152
3309.99 3255
3310.53 3284
3311.07 3325
3311.62 3308
3312.16 3300
3312.70 3562
3313.25 3697
3313.79 3766
3314.33 3958
3314.88 4024
3315.42 4053
3315.97 4283
3316.51 4275
3317.05 4158
3317.60 4318
3318.14 4298
3318.68 4362
3319.23 4307
3319.77 4282
3320.32 4280
3320.86 4231
3321.40 4322
3321.95 4363
3322.49 4303
3323.04 4147
3323.58 4100
3324.12 3957
3324.67 3866
3325.21 3945
3325.76 3543
3326.30 3505
3326.85 3548
3327.39 3494
3327.93 3560
3328.48 3555
3329.02 3534
3329.57 3871
3330.11 4196
3330.66 4921
3331.20 5676
3331.75 6869
3332.29 8272
3332.84 10198
3333.38 11792
3333.93 13482
3334.47 15098
3335.02 16107
3335.56 16578
3336.11 16255
3336.65 15485
3337.20 14305
3337.74 13088
3338.29 11590
3338.83 9871
3339.38 8424
3339.92 7323
3340.47 6372
3341.02 5410
3341.56 4928
3342.11 4469
3342.65 4133
3343.20 3766
3343.74 3696
3344.29 3628
3344.84 3468
3345.38 3403
3345.93 3426
3346.47 3272
3347.02 3305
3347.57 3258
3348.11 3288
3348.66 3334
3349.21 3165
3349.75 3251
3350.30 3263
3350.84 3240
3351.39 3278
3351.94 3265
3352.48 3471
3353.03 3508
3353.58 3439
3354.12 3524
3354.67 3601
3355.22 3498
3355.76 3421
3356.31 3357
3356.86 3384
3357.40 3322
3357.95 3181
3358.50 3001
3359.05 2960
3359.59 3035
3360.14 2994
3360.69 2858
3361.23 2951
3361.78 3035
3362.33 2811
3362.88 2831
3363.42 2862
3363.97 3016
3364.52 3022
3365.07 2909
3365.61 2943
3366.16 2963
3366.71 2851
3367.26 2862
3367.80 2981
3368.35 2963
3368.90 2941
3369.45 2976
3370.00 3092
3370.54 3265
3371.09 3317
3371.64 3433
3372.19 3525
3372.74 3673
3373.28 3656
3373.83 3545
3374.38 3479
3374.93 3563
3375.48 3400
3376.03 3425
3376.57 3227
3377.12 3114
3377.67 2948
3378.22 2880
3378.77 2862
3379.32 2664
3379.87 2738
3380.42 2654
3380.96 2572
3381.51 2661
3382.06 2676
3382.61 2653
3383.16 2687
3383.71 2688
3384.26 2608
3384.81 2521
3385.36 2510
3385.91 2534
3386.45 2545
3387.00 2566
3387.55 2512
3388.10 2541
3388.65 2506
3389.20 2547
3389.75 2593
3390.30 2634
3390.85 2499
3391.40 2522
3391.95 2570
3392.50 2645
3393.05 2654
3393.60 2677
3394.15 2644
3394.70 2593
3395.25 2762
3395.80 2786
3396.35 2741
3396.90 2815
3397.45 2815
3398.00 2799
3398.55 2835
3399.10 2841
3399.65 2797
3400.20 2597
3400.75 2600
3401.30 2597
3401.85 2589
3402.40 2591
3402.95 2568
3403.50 2527
3404.06 2520
3404.61 2469
3405.16 2400
3405.71 2451
3406.26 2407
3406.81 2336
3407.36 2298
3407.91 2380
3408.46 2319
3409.01 2392
3409.56 2472
3410.12 2621
3410.67 2677
3411.22 2640
3411.77 2794
3412.32 2802
3412.87 2835
3413.42 2841
3413.98 2850
3414.53 2710
3415.08 2773
3415.63 2705
3416.18 2688
3416.73 2588
3417.29 2504
3417.84 2387
3418.39 2444
3418.94 2439
3419.49 2422
3420.05 2457
3420.60 2518
3421.15 2711
3421.70 2722
3422.25 2670
3422.81 2732
3423.36 2782
3423.91 2840
3424.46 2762
3425.01 2681
3425.57 2628
3426.12 2608
3426.67 2531
3427.23 2484
3427.78 2438
3428.33 2428
3428.88 2362
3429.44 2398
3429.99 2373
3430.54 2387
3431.09 2507
3431.65 2427
3432.20 2464
3432.75 2407
3433.31 2493
3433.86 2466
3434.41 2472
3434.97 2524
3435.52 2470
3436.07 2484
3436.63 2444
3437.18 2440
3437.73 2341
3438.29 2441
3438.84 2498
3439.39 2459
3439.95 2491
3440.50 2490
3441.05 2471
3441.61 2392
3442.16 2395
3442.72 2332
3443.27 2338
3443.82 2337
3444.38 2417
3444.93 2416
3445.48 2393
3446.04 2330
3446.59 2307
3447.15 2363
3447.70 2376
3448.26 2440
3448.81 2355
3449.36 2356
3449.92 2286
3450.47 2257
3451.03 2251
3451.58 2355
3452.14 2396
3452.69 2375
3453.25 2285
3453.80 2339
3454.36 2208
3454.91 2191
3455.47 2256
3456.02 2283
3456.58 2188
3457.13 2273
3457.69 2335
3458.24 2376
3458.80 2327
3459.35 2384
3459.91 2417
3460.46 2305
3461.02 2334
3461.57 2450
3462.13 2502
3462.68 2511
3463.24 2603
3463.79 2559
3464.35 2525
3464.90 2631
3465.46 2628
3466.02 2720
3466.57 2638
3467.13 2675
3467.68 2613
3468.24 2509
3468.80 2628
3469.35 2635
3469.91 2519
3470.46 2503
3471.02 2461
3471.58 2500
3472.13 2573
3472.69 2659
3473.24 2685
3473.80 2491
3474.36 2597
3474.91 2627
3475.47 2764
3476.03 2655
3476.58 2770
3477.14 2813
3477.70 2986
3478.25 2996
3478.81 3045
3479.37 3031
3479.92 3149
3480.48 3169
3481.04 3102
3481.59 3165
3482.15 3124
3482.71 3085
3483.26 3055
3483.82 3030
3484.38 3116
3484.94 3167
3485.49 3210
3486.05 3157
3486.61 3337
3487.17 3501
3487.72 3654
3488.28 3868
3488.84 4124
3489.40 4524
3489.95 4709
3490.51 4883
3491.07 4954
3491.63 5219
3492.18 5246
3492.74 5183
3493.30 5103
3493.86 4982
3494.42 4873
3494.97 4668
3495.53 4543
3496.09 4888
3496.65 5132
3497.21 5281
3497.76 5757
3498.32 6170
3498.88 6433
3499.44 6751
3500.00 6714
3500.56 7012
3501.11 7693
3501.67 8349
3502.23 9038
3502.79 9698
3503.35 10509
3503.91 11207
3504.47 11529
3505.03 11422
3505.58 10991
3506.14 10631
3506.70 9845
3507.26 8970
3507.82 7766
3508.38 6814
3508.94 6136
3509.50 5420
3510.06 4835
3510.62 4423
3511.17 4021
3511.73 3723
3512.29 3656
3512.85 3572
3513.41 3436
3513.97 3339
3514.53 3294
3515.09 3268
3515.65 3337
3516.21 3312
3516.77 3399
3517.33 3426
3517.89 3576
3518.45 3683
3519.01 3921
3519.57 4220
3520.13 4695
3520.69 5334
3521.25 5816
3521.81 6344
3522.37 6818
3522.93 7266
3523.49 7353
3524.05 7308
3524.61 7003
3525.17 6442
3525.73 6310
3526.29 5695
3526.85 5148
3527.41 4612
3527.97 4267
3528.54 3977
3529.10 3645
3529.66 3402
3530.22 3325
3530.78 3333
3531.34 3415
3531.90 3309
3532.46 3307
3533.02 3348
3533.58 3293
3534.14 3159
3534.71 3210
3535.27 3278
3535.83 3143
3536.39 3145
3536.95 3095
3537.51 3079
3538.07 2999
3538.64 2994
3539.20 3019
3539.76 3185
3540.32 3268
3540.88 3143
3541.44 3234
3542.00 3329
3542.57 3410
3543.13 3278
3543.69 3410
3544.25 3334
3544.81 3304
3545.38 3176
3545.94 3125
3546.50 3103
3547.06 3158
3547.62 3017
3548.19 3016
3548.75 3047
3549.31 3219
3549.87 3133
3550.44 3164
3551.00 3204
3551.56 3219
3552.12 3186
3552.69 3178
3553.25 3160
3553.81 3036
3554.37 3012
3554.94 3075
3555.50 3047
3556.06 2797
3556.63 2784
3557.19 2819
3557.75 2904
3558.31 2768
3558.88 2896
3559.44 2896
3560.00 2924
3560.57 2944
3561.13 3016
3561.69 3021
3562.26 3038
3562.82 2977
3563.38 2970
3563.95 2976
3564.51 2881
3565.07 2799
3565.64 2704
3566.20 2620
3566.77 2618
3567.33 2595
3567.89 2568
3568.46 2479
3569.02 2516
3569.59 2563
3570.15 2500
3570.71 2416
3571.28 2516
3571.84 2451
3572.41 2546
3572.97 2586
3573.53 2472
3574.10 2459
3574.66 2567
3575.23 2664
3575.79 2656
3576.36 2627
3576.92 2661
3577.48 2709
3578.05 2594
3578.61 2543
3579.18 2585
3579.74 2523
3580.31 2517
3580.87 2464
3581.44 2450
3582.00 2487
3582.57 2358
3583.13 2464
3583.70 2369
3584.26 2405
3584.83 2379
3585.39 2387
3585.96 2405
3586.52 2497
3587.09 2435
3587.65 2412
3588.22 2422
3588.79 2450
3589.35 2433
3589.92 2454
3590.48 2432
3591.05 2432
3591.61 2362
3592.18 2371
3592.74 2428
3593.31 2471
3593.88 2316
3594.44 2331
3595.01 2392
3595.57 2454
3596.14 2332
3596.71 2494
3597.27 2513
3597.84 2537
3598.40 2496
3598.97 2456
3599.54 2435
3600.10 2423
3600.67 2342
3601.24 2466
3601.80 2486
3602.37 2305
3602.94 2251
3603.50 2221
3604.07 2242
3604.64 2285
3605.20 2190
3605.77 2212
3606.34 2204
3606.90 2193
3607.47 2100
3608.04 2034
3608.60 2063
3609.17 2042
3609.74 2165
3610.30 2152
3610.87 2172
3611.44 2195
3612.01 2251
3612.57 2289
3613.14 2414
3613.71 2584
3614.28 2792
3614.84 3194
3615.41 3287
3615.98 3548
3616.55 3973
3617.11 4217
3617.68 4237
3618.25 4307
3618.82 4114
3619.39 3919
3619.95 3771
3620.52 3645
3621.09 3425
3621.66 3117
3622.23 2940
3622.79 2796
3623.36 2576
3623.93 2390
3624.50 2362
3625.07 2304
3625.63 2233
3626.20 2268
3626.77 2309
3627.34 2214
3627.91 2196
3628.48 2305
3629.05 2303
3629.61 2308
3630.18 2260
3630.75 2346
3631.32 2299
3631.89 2255
3632.46 2318
3633.03 2286
3633.60 2251
3634.16 2267
3634.73 2285
3635.30 2379
3635.87 2396
3636.44 2351
3637.01 2386
3637.58 2500
3638.15 2542
3638.72 2565
3639.29 2714
3639.86 2813
3640.43 2913
3641.00 2919
3641.57 2842
3642.14 2868
3642.71 2993
3643.27 2934
3643.84 2852
3644.41 2819
3644.98 2784
3645.55 2758
3646.12 2712
3646.69 2971
3647.26 2947
3647.83 2749
3648.40 2816
3648.97 2783
3649.54 2772
3650.12 2787
3650.69 2867
3651.26 3048
3651.83 2969
3652.40 2960
3652.97 2998
3653.54 3101
3654.11 3141
3654.68 3156
3655.25 3240
3655.82 3229
3656.39 3118
3656.96 3195
3657.53 3279
3658.10 3428
3658.67 3505
3659.25 3539
3659.82 3545
3660.39 3526
3660.96 3336
3661.53 3311
3662.10 3139
3662.67 3163
3663.24 3159
3663.81 3129
3664.39 3119
3664.96 3039
3665.53 3244
3666.10 3265
3666.67 3244
3667.24 3246
3667.81 3134
3668.39 3093
3668.96 3005
3669.53 2876
3670.10 2873
3670.67 2744
3671.25 2718
3671.82 2810
3672.39 2778
3672.96 2881
3673.53 2982
3674.11 3004
3674.68 2951
3675.25 2929
3675.82 3053
3676.39 2977
3676.97 2848
3677.54 2832
3678.11 2919
3678.68 2882
3679.26 2912
3679.83 2885
3680.40 2750
3680.97 2749
3681.55 2765
3682.12 2717
3682.69 2723
3683.27 2636
3683.84 2652
3684.41 2690
3684.98 2697
3685.56 2770
3686.13 2778
3686.70 2948
3687.28 3016
3687.85 3105
3688.42 3298
3689.00 3422
3689.57 3485
3690.14 3410
3690.72 3261
3691.29 3217
3691.86 3165
3692.44 3019
3693.01 2889
3693.58 2729
3694.16 2725
3694.73 2689
3695.31 2607
3695.88 2548
3696.45 2580
3697.03 2570
3697.60 2670
3698.18 2621
3698.75 2680
3699.32 2734
3699.90 2721
3700.47 2750
3701.05 2731
3701.62 2727
3702.19 2774
3702.77 2846
3703.34 2842
3703.92 2893
3704.49 2765
3705.07 2807
3705.64 2775
3706.22 2856
3706.79 2904
3707.37 3046
3707.94 3081
3708.51 3139
3709.09 3217
3709.66 3132
3710.24 3179
3710.81 2960
3711.39 2984
3711.96 2955
3712.54 2832
3713.11 2816
3713.69 2672
3714.27 2596
3714.84 2659
3715.42 2480
3715.99 2662
3716.57 2563
3717.14 2608
3717.72 2522
3718.29 2577
3718.87 2519
3719.44 2482
3720.02 2403
3720.60 2449
3721.17 2318
3721.75 2270
3722.32 2336
3722.90 2337
3723.47 2353
3724.05 2301
3724.63 2318
3725.20 2307
3725.78 2321
3726.36 2327
3726.93 2489
3727.51 2432
3728.08 2452
3728.66 2415
3729.24 2650
3729.81 2731
3730.39 2660
3730.97 2890
3731.54 2995
3732.12 2942
3732.70 3000
3733.27 3101
3733.85 2965
3734.43 2947
3735.00 2724
3735.58 2764
3736.16 2671
3736.73 2541
3737.31 2534
3737.89 2480
3738.47 2424
3739.04 2467
3739.62 2402
3740.20 2281
3740.77 2389
3741.35 2464
3741.93 2392
3742.51 2266
3743.08 2365
3743.66 2390
3744.24 2373
3744.82 2415
3745.39 2483
3745.97 2400
3746.55 2492
3747.13 2409
3747.71 2414
3748.28 2374
3748.86 2456
3749.44 2329
3750.02 2329
3750.59 2373
3751.17 2399
3751.75 2380
3752.33 2158
3752.91 2135
3753.49 2243
3754.06 2222
3754.64 2186
3755.22 2177
3755.80 2091
3756.38 2175
3756.96 2149
3757.53 2102
3758.11 2278
3758.69 2452
3759.27 2302
3759.85 2257
3760.43 2350
3761.01 2372
3761.59 2385
3762.17 2374
3762.74 2417
3763.32 2300
3763.90 2241
3764.48 2180
3765.06 2143
3765.64 2094
3766.22 2150
3766.80 2145
3767.38 2146
3767.96 2156
3768.54 2214
3769.12 2277
3769.70 2280
3770.27 2181
3770.85 2226
3771.43 2124
3772.01 2120
3772.59 2201
3773.17 2285
3773.75 2239
3774.33 2206
3774.91 2224
3775.49 2262
3776.07 2139
3776.65 2168
3777.23 2188
3777.81 2111
3778.39 2173
3778.97 2157
3779.55 2083
3780.13 2086
3780.71 2063
3781.29 2010
3781.88 2105
3782.46 2155
3783.04 2163
3783.62 2190
3784.20 2147
3784.78 2162
3785.36 2105
3785.94 2155
3786.52 2175
3787.10 2248
3787.68 2302
3788.26 2101
3788.84 2046
3789.43 2133
3790.01 2074
3790.59 2140
3791.17 2180
3791.75 2122
3792.33 2167
3792.91 2174
3793.49 2168
3794.08 2090
3794.66 2183
3795.24 2148
3795.82 2153
3796.40 2234
3796.98 2257
3797.56 2238
3798.15 2231
3798.73 2157
3799.31 2227
3799.89 2228
3800.47 2204
3801.06 2309
3801.64 2397
3802.22 2406
3802.80 2417
3803.38 2417
3803.97 2407
3804.55 2304
3805.13 2392
3805.71 2388
3806.29 2358
3806.88 2456
3807.46 2460
3808.04 2475
3808.62 2561
3809.21 2544
3809.79 2506
3810.37 2621
3810.95 2549
3811.54 2548
3812.12 2622
3812.70 2616
3813.29 2728
3813.87 2735
3814.45 2688
3815.03 2588
3815.62 2659
3816.20 2524
3816.78 2411
3817.37 2421
3817.95 2306
3818.53 2232
3819.12 2172
3819.70 2154
3820.28 2155
3820.87 2145
3821.45 2124
3822.03 2048
3822.62 2105
3823.20 2139
3823.78 2085
3824.37 2127
3824.95 2160
3825.54 2054
3826.12 2063
3826.70 2188
3827.29 2307
3827.87 2373
3828.46 2351
3829.04 2522
3829.62 2437
3830.21 2604
3830.79 2621
3831.38 2558
3831.96 2590
3832.54 2475
3833.13 2360
3833.71 2459
3834.30 2371
3834.88 2351
3835.47 2290
3836.05 2264
3836.64 2307
3837.22 2299
3837.81 2243
3838.39 2131
3838.98 2052
3839.56 2114
3840.15 2171
3840.73 2071
3841.31 2100
3841.90 2075
3842.49 2113
3843.07 2132
3843.66 2117
3844.24 2129
3844.83 2043
3845.41 2068
3846.00 2074
3846.58 2077
3847.17 2105
3847.75 2085
3848.34 2181
3848.92 2257
3849.51 2229
3850.10 2262
3850.68 2122
3851.27 2153
3851.85 2156
3852.44 2219
3853.02 2248
3853.61 2289
3854.20 2258
3854.78 2315
3855.37 2317
3855.95 2344
3856.54 2400
3857.13 2552
3857.71 2771
3858.30 2826
3858.89 3046
3859.47 3277
3860.06 3470
3860.64 3556
3861.23 3695
3861.82 3789
3862.40 3748
3862.99 3715
3863.58 3496
3864.16 3528
3864.75 3624
3865.34 3728
3865.92 3672
3866.51 3612
3867.10 3615
3867.69 3568
3868.27 3407
3868.86 3236
3869.45 3016
3870.03 2903
3870.62 2703
3871.21 2799
3871.80 2786
3872.38 2883
3872.97 2862
3873.56 2809
3874.15 2787
3874.73 2778
3875.32 2649
3875.91 2710
3876.50 2639
3877.08 2505
3877.67 2494
3878.26 2540
3878.85 2466
3879.43 2390
3880.02 2355
3880.61 2332
3881.20 2315
3881.79 2281
3882.37 2193
3882.96 2268
3883.55 2237
3884.14 2142
3884.73 2130
3885.32 2151
3885.90 2244
3886.49 2374
3887.08 2488
3887.67 2472
3888.26 2546
3888.85 2635
3889.44 2635
3890.02 2664
3890.61 2705
3891.20 2605
3891.79 2671
3892.38 2670
3892.97 2684
3893.56 2540
3894.15 2519
3894.74 2534
3895.32 2588
3895.91 2510
3896.50 2477
3897.09 2360
3897.68 2408
3898.27 2400
3898.86 2471
3899.45 2514
3900.04 2424
3900.63 2411
3901.22 2407
3901.81 2331
3902.40 2388
3902.99 2350
3903.58 2133
3904.17 2130
3904.76 2260
3905.35 2248
3905.94 2094
3906.53 2044
3907.12 2065
3907.71 2099
3908.30 2052
3908.89 2022
3909.48 2003
3910.07 1979
3910.66 2024
3911.25 2098
3911.84 2028
3912.43 1954
3913.02 1960
3913.61 1986
3914.20 1925
3914.79 2027
3915.38 2007
3915.97 2001
3916.56 1968
3917.15 2009
3917.74 2046
3918.33 2017
3918.92 2067
3919.52 2145
3920.11 2065
3920.70 2097
3921.29 2035
3921.88 2002
3922.47 2063
3923.06 2068
3923.65 2145
3924.24 2114
3924.84 2035
3925.43 2048
3926.02 2070
3926.61 2051
3927.20 2076
3927.79 2143
3928.38 2134
3928.98 2219
3929.57 2196
3930.16 2194
3930.75 2203
3931.34 2182
3931.93 1981
3932.53 1966
3933.12 2002
3933.71 2000
3934.30 2020
3934.89 2010
3935.49 1981
3936.08 2034
3936.67 1999
3937.26 2004
3937.86 2062
3938.45 2168
3939.04 2108
3939.63 2122
3940.23 2107
3940.82 2063
3941.41 2092
3942.00 2122
3942.60 2069
3943.19 2014
3943.78 1952
3944.37 1921
3944.97 1909
3945.56 1960
3946.15 1897
3946.75 1935
3947.34 1927
3947.93 1857
3948.52 1967
3949.12 1993
3949.71 1928
3950.30 1949
3950.90 1949
3951.49 2062
3952.08 2017
3952.68 1936
3953.27 1904
3953.86 2031
3954.46 2060
3955.05 1991
3955.65 1984
3956.24 2040
3956.83 2104
3957.43 2084
3958.02 2056
3958.61 2081
3959.21 2070
3959.80 2014
3960.40 1993
3960.99 2022
3961.58 1974
3962.18 2008
3962.77 2046
3963.37 2199
3963.96 2183
3964.55 2238
3965.15 2207
3965.74 2215
3966.34 2277
3966.93 2215
3967.53 2262
3968.12 2184
3968.72 2148
3969.31 2079
3969.91 2086
3970.50 2170
3971.10 2056
3971.69 2055
3972.28 2026
3972.88 2017
3973.47 2003
3974.07 1895
3974.66 1891
3975.26 1967
3975.85 2002
3976.45 2004
3977.05 1941
3977.64 1919
3978.24 1935
3978.83 1979
3979.43 2035
3980.02 2103
3980.62 2002
3981.21 2055
3981.81 2121
3982.40 2099
3983.00 2114
3983.60 2112
3984.19 2029
3984.79 2151
3985.38 2145
3985.98 2079
3986.58 2121
3987.17 2131
3987.77 2115
3988.36 2127
3988.96 2056
3989.56 2064
3990.15 2035
3990.75 2088
3991.34 2077
3991.94 2088
3992.54 2162
3993.13 2184
3993.73 2249
3994.33 2275
3994.92 2228
3995.52 2265
3996.12 2333
3996.71 2259
3997.31 2167
3997.91 2252
3998.50 2250
3999.10 2324
3999.70 2296
4000.29 2322
4000.89 2267
4001.49 2238
4002.09 2193
4002.68 2244
4003.28 2317
4003.88 2340
4004.47 2272
4005.07 2239
4005.67 2271
4006.27 2333
4006.86 2269
4007.46 2253
4008.06 2287
4008.66 2403
4009.25 2430
4009.85 2406
4010.45 2335
4011.05 2402
4011.64 2422
4012.24 2310
4012.84 2408
4013.44 2488
4014.04 2562
4014.63 2706
4015.23 2711
4015.83 2903
4016.43 2872
4017.03 2927
4017.63 2886
4018.22 2819
4018.82 2570
4019.42 2537
4020.02 2453
4020.62 2334
4021.22 2325
4021.81 2245
4022.41 2203
4023.01 2153
4023.61 2096
4024.21 2113
4024.81 2073
4025.41 2098
4026.01 2178
4026.60 2205
4027.20 2182
4027.80 2183
4028.40 2168
4029.00 2144
4029.60 2222
4030.20 2114
4030.80 2026
4031.40 2165
4032.00 2247
4032.60 2196
4033.20 2161
4033.80 2108
4034.39 2067
4034.99 2129
4035.59 2203
4036.19 2188
4036.79 2116
4037.39 2122
4037.99 2107
4038.59 2033
4039.19 2094
4039.79 2170
4040.39 2048
4040.99 2051
4041.59 1997
4042.19 2063
4042.79 1977
4043.39 1928
4043.99 1976
4044.59 2053
4045.19 2027
4045.79 2113
4046.39 2051
4046.99 2130
4047.60 2236
4048.20 2119
4048.80 2225
4049.40 2283
4050.00 2284
4050.60 2267
4051.20 2258
4051.80 2208
4052.40 2283
4053.00 2320
4053.60 2207
4054.20 2182
4054.80 2143
4055.41 2119
4056.01 2034
4056.61 1988
4057.21 1901
4057.81 1936
4058.41 1973
4059.01 1964
4059.61 1972
4060.22 1841
4060.82 1806
4061.42 1855
4062.02 1929
4062.62 1896
4063.22 1928
4063.82 1886
4064.43 1876
4065.03 1739
4065.63 1873
4066.23 1938
4066.83 1847
4067.44 1838
4068.04 1804
4068.64 1827
4069.24 1813
4069.84 1833
4070.45 1735
4071.05 1806
4071.65 1797
4072.25 1792
4072.86 1876
4073.46 1947
4074.06 1991
4074.66 1893
4075.27 1904
4075.87 1971
4076.47 1879
4077.07 1894
4077.68 1937
4078.28 1879
4078.88 1843
4079.48 1832
4080.09 1954
4080.69 1919
4081.29 1838
4081.90 1860
4082.50 1803
4083.10 1875
4083.71 1958
4084.31 1866
4084.91 1900
4085.52 1943
4086.12 1841
4086.72 1882
4087.33 1942
4087.93 1857
4088.53 1961
4089.14 1943
4089.74 2008
4090.34 2030
4090.95 1994
4091.55 2042
4092.15 2047
4092.76 2076
4093.36 2247
4093.97 2243
4094.57 2125
4095.17 2196
4095.78 2232
4096.38 2213
4096.99 2181
4097.59 2083
4098.19 2039
4098.80 1910
4099.40 1841
4100.01 1858
4100.61 1764
4101.22 1824
4101.82 1759
4102.43 1772
4103.03 1754
4103.63 1717
4104.24 1644
4104.84 1756
4105.45 1829
4106.05 1779
4106.66 1796
4107.26 1775
4107.87 1766
4108.47 1816
4109.08 1820
4109.68 1855
4110.29 1809
4110.89 1891
4111.50 1831
4112.10 1878
4112.71 1806
4113.31 1861
4113.92 1829
4114.53 1781
4115.13 1868
4115.74 1861
4116.34 1879
4116.95 1883
4117.55 1820
4118.16 1849
4118.76 1884
4119.37 1905
4119.98 1996
4120.58 1924
4121.19 1894
4121.79 1930
4122.40 1933
4123.01 1965
4123.61 1904
4124.22 2007
4124.82 2032
4125.43 1970
4126.04 1907
4126.64 1915
4127.25 1983
4127.86 2016
4128.46 1980
4129.07 2013
4129.68 1981
4130.28 2002
4130.89 1931
4131.50 2047
4132.10 1973
4132.71 2010
4133.32 2058
4133.92 2059
4134.53 2118
4135.14 2184
4135.74 2256
4136.35 2257
4136.96 2277
4137.56 2428
4138.17 2460
4138.78 2466
4139.39 2614
4139.99 2610
4140.60 2544
4141.21 2508
4141.82 2492
4142.42 2432
4143.03 2442
4143.64 2288
4144.25 2228
4144.85 2142
4145.46 2110
4146.07 2098
4146.68 2041
4147.28 2004
4147.89 1964
4148.50 1880
4149.11 1844
4149.72 1856
4150.32 1788
4150.93 1822
4151.54 1846
4152.15 1818
4152.76 1797
4153.37 1880
4153.97 1918
4154.58 1883
4155.19 1887
4155.80 1770
4156.41 1773
4157.02 1797
4157.62 1837
4158.23 1745
4158.84 1762
4159.45 1833
4160.06 1893
4160.67 1847
4161.28 1933
4161.89 1928
4162.49 1956
4163.10 2024
4163.71 1999
4164.32 1953
4164.93 2015
4165.54 2070
4166.15 2090
4166.76 2086
4167.37 2154
4167.98 2127
4168.59 2141
4169.20 2113
4169.81 2155
4170.42 2118
4171.02 2057
4171.63 1988
4172.24 2039
4172.85 2051
4173.46 2084
4174.07 2055
4174.68 2140
4175.29 2112
4175.90 2008
4176.51 2092
4177.12 2111
4177.73 2067
4178.34 2135
4178.95 2061
4179.56 2042
4180.17 1976
4180.78 2049
4181.39 1919
4182.00 1906
4182.61 2007
4183.23 1971
4183.84 1896
4184.45 2008
4185.06 2016
4185.67 1799
4186.28 1859
4186.89 1965
4187.50 1975
4188.11 1939
4188.72 2064
4189.33 1993
4189.94 2124
4190.55 2160
4191.17 2273
4191.78 2336
4192.39 2451
4193.00 2439
4193.61 2673
4194.22 2701
4194.83 2644
4195.44 2669
4196.06 2600
4196.67 2582
4197.28 2534
4197.89 2491
4198.50 2422
4199.11 2362
4199.72 2295
4200.34 2350
4200.95 2265
4201.56 2132
4202.17 2098
4202.78 2175
4203.40 2155
4204.01 2127
4204.62 2044
4205.23 2114
4205.84 2082
4206.46 2071
4207.07 2067
4207.68 2145
4208.29 2144
4208.90 2159
4209.52 2178
4210.13 2106
4210.74 2125
4211.35 2263
4211.97 2246
4212.58 2179
4213.19 2166
4213.80 2200
4214.42 2246
4215.03 2293
4215.64 2347
4216.26 2390
4216.87 2465
4217.48 2560
4218.09 2845
4218.71 3062
4219.32 3303
4219.93 3413
4220.55 3769
4221.16 4240
4221.77 4512
4222.39 4561
4223.00 4520
4223.61 4636
4224.23 4631
4224.84 4529
4225.45 4504
4226.07 4389
4226.68 4460
4227.30 4377
4227.91 4284
4228.52 4129
4229.14 3992
4229.75 3915
4230.36 3790
4230.98 3372
4231.59 3181
4232.21 3065
4232.82 2852
4233.43 2753
4234.05 2576
4234.66 2510
4235.28 2498
4235.89 2472
4236.51 2392
4237.12 2418
4237.73 2401
4238.35 2344
4238.96 2341
4239.58 2273
4240.19 2244
4240.81 2210
4241.42 2249
4242.04 2122
4242.65 2193
4243.27 2114
4243.88 2166
4244.50 2148
4245.11 2147
4245.73 2263
4246.34 2245
4246.96 2275
4247.57 2391
4248.19 2337
4248.80 2322
4249.42 2177
4250.03 2187
4250.65 2254
4251.26 2226
4251.88 2218
4252.49 2148
4253.11 2137
4253.72 2131
4254.34 2143
4254.96 2206
4255.57 2150
4256.19 2129
4256.80 2129
4257.42 2197
4258.03 2313
4258.65 2195
4259.27 2256
4259.88 2235
4260.50 2212
4261.12 2297
4261.73 2298
4262.35 2275
4262.96 2249
4263.58 2198
4264.20 2210
4264.81 2362
4265.43 2286
4266.05 2215
4266.66 2199
4267.28 2310
4267.90 2287
4268.51 2310
4269.13 2338
4269.75 2214
4270.36 2260
4270.98 2206
4271.60 2138
4272.21 2110
4272.83 2158
4273.45 2179
4274.06 2221
4274.68 2170
4275.30 2172
4275.92 2177
4276.53 2116
4277.15 2031
4277.77 2070
4278.38 2087
4279.00 2073
4279.62 2013
4280.24 2046
4280.85 1977
4281.47 1962
4282.09 1881
4282.71 1939
4283.32 2019
4283.94 1974
4284.56 1964
4285.18 1878
4285.80 1943
4286.41 1897
4287.03 1936
4287.65 1932
4288.27 1902
4288.89 1847
4289.50 1902
4290.12 1833
4290.74 1814
4291.36 1744
4291.98 1794
4292.60 1892
4293.21 1952
4293.83 1890
4294.45 1851
4295.07 1803
4295.69 1834
4296.31 1931
4296.93 1831
4297.54 1893
4298.16 1929
4298.78 1944
4299.40 1878
4300.02 2040
4300.64 1965
4301.26 1897
4301.88 2048
4302.50 1990
4303.12 2003
4303.73 2051
4304.35 2062
4304.97 2054
4305.59 2109
4306.21 2049
4306.83 2153
4307.45 2125
4308.07 2159
4308.69 2192
4309.31 2151
4309.93 2229
4310.55 2251
4311.17 2189
4311.79 2182
4312.41 2117
4313.03 2111
4313.65 2109
4314.27 2018
4314.89 2003
4315.51 2045
4316.13 1971
4316.75 1925
4317.37 2062
4317.99 2086
4318.61 2060
4319.23 1996
4319.85 2046
4320.47 2098
4321.09 2107
4321.71 2237
4322.33 2270
4322.95 2463
4323.57 2375
4324.19 2453
4324.81 2431
4325.43 2407
4326.05 2322
4326.68 2272
4327.30 2164
4327.92 2128
4328.54 2035
4329.16 2046
4329.78 2065
4330.40 2041
4331.02 2068
4331.64 2055
4332.26 2020
4332.89 1954
4333.51 1938
4334.13 2007
4334.75 2034
4335.37 2043
4335.99 2089
4336.61 2076
4337.24 2083
4337.86 2152
4338.48 2095
4339.10 2135
4339.72 2088
4340.34 2125
4340.97 2111
4341.59 2051
4342.21 2061
4342.83 2167
4343.45 2284
4344.08 2422
4344.70 2540
4345.32 2691
4345.94 2921
4346.57 2845
4347.19 2752
4347.81 2720
4348.43 2715
4349.05 2519
4349.68 2400
4350.30 2293
4350.92 2316
4351.54 2198
4352.17 2149
4352.79 2169
4353.41 2147
4354.04 2162
4354.66 2087
4355.28 1973
4355.90 2128
4356.53 2154
4357.15 2035
4357.77 2059
4358.40 2095
4359.02 2052
4359.64 2186
4360.27 2235
4360.89 2185
4361.51 2200
4362.14 2218
4362.76 2168
4363.38 2292
4364.01 2239
4364.63 2206
4365.25 2297
4365.88 2354
4366.50 2342
4367.12 2293
4367.75 2325
4368.37 2256
4369.00 2269
4369.62 2288
4370.24 2239
4370.87 2225
4371.49 2313
4372.12 2238
4372.74 2373
4373.36 2415
4373.99 2358
4374.61 2350
4375.24 2430
4375.86 2600
4376.49 2637
4377.11 2585
4377.73 2790
4378.36 2864
4378.98 2899
4379.61 2834
4380.23 2921
4380.86 3042
4381.48 3102
4382.11 3331
4382.73 3223
4383.36 3110
4383.98 3313
4384.61 3388
4385.23 3558
4385.86 4046
4386.48 4480
4387.11 5033
4387.73 5777
4388.36 6381
4388.98 7111
4389.61 7284
4390.23 7251
4390.86 6952
4391.48 6474
4392.11 5875
4392.74 5123
4393.36 4612
4393.99 4086
4394.61 4066
4395.24 3778
4395.86 3788
4396.49 3741
4397.12 3745
4397.74 3793
4398.37 3624
4398.99 3606
4399.62 3490
4400.25 3448
4400.87 3364
4401.50 3319
4402.12 3219
4402.75 3123
4403.38 3167
4404.00 3097
4404.63 3090
4405.26 3080
4405.88 3039
4406.51 3101
4407.14 3137
4407.76 3108
4408.39 3031
4409.02 3033
4409.64 2991
4410.27 2837
4410.90 2773
4411.52 2684
4412.15 2698
4412.78 2610
4413.40 2563
4414.03 2459
4414.66 2418
4415.29 2398
4415.91 2390
4416.54 2449
4417.17 2438
4417.79 2294
4418.42 2289
4419.05 2307
4419.68 2278
4420.30 2306
4420.93 2254
4421.56 2177
4422.19 2190
4422.81 2214
4423.44 2174
4424.07 2057
4424.70 2046
4425.33 2069
4425.95 2135
4426.58 2235
4427.21 2123
4427.84 2002
4428.47 2026
4429.09 2093
4429.72 1982
4430.35 2089
4430.98 2071
4431.61 1994
4432.23 2038
4432.86 2079
4433.49 2088
4434.12 2042
4434.75 2022
4435.38 1966
4436.01 1969
4436.63 2019
4437.26 2066
4437.89 2036
4438.52 1969
4439.15 2081
4439.78 2071
4440.41 1931
4441.04 1976
4441.67 2032
4442.29 2015
4442.92 1889
4443.55 1966
4444.18 1922
4444.81 1987
4445.44 2101
4446.07 2072
4446.70 1990
4447.33 2022
4447.96 2129
4448.59 2039
4449.22 2057
4449.85 1999
4450.48 1946
4451.11 1943
4451.74 1974
4452.37 1867
4453.00 1906
4453.63 1880
4454.26 1893
4454.89 1854
4455.52 1851
4456.15 1830
4456.78 1831
4457.41 1814
4458.04 1848
4458.67 1879
4459.30 1860
4459.93 1852
4460.56 1837
4461.19 1814
4461.82 1783
4462.45 1787
4463.08 1778
4463.71 1826
4464.34 1888
4464.97 1767
4465.60 1731
4466.23 1740
4466.86 1738
4467.49 1683
4468.12 1779
4468.76 1772
4469.39 1698
4470.02 1668
4470.65 1738
4471.28 1725
4471.91 1754
4472.54 1720
4473.17 1724
4473.80 1677
4474.44 1741
4475.07 1733
4475.70 1736
4476.33 1738
4476.96 1791
4477.59 1709
4478.22 1700
4478.86 1779
4479.49 1796
4480.12 1715
4480.75 1901
4481.38 1933
4482.02 1966
4482.65 1937
4483.28 1963
4483.91 2033
4484.54 1945
4485.18 1848
4485.81 1927
4486.44 1867
4487.07 1766
4487.70 1761
4488.34 1829
4488.97 1804
4489.60 1784
4490.23 1775
4490.87 1739
4491.50 1746
4492.13 1751
4492.76 1769
4493.40 1744
4494.03 1684
4494.66 1741
4495.30 1752
4495.93 1763
4496.56 1640
4497.19 1688
4497.83 1757
4498.46 1724
4499.09 1774
4499.73 1794
4500.36 1888
4500.99 1969
4501.63 1932
4502.26 1962
4502.89 1932
4503.53 1901
4504.16 1904
4504.79 1902
4505.43 1821
4506.06 1806
4506.69 1859
4507.33 1764
4507.96 1795
4508.59 1851
4509.23 1794
4509.86 1862
4510.50 1818
4511.13 1759
4511.76 1829
4512.40 1786
4513.03 1814
4513.67 1836
4514.30 1882
4514.93 1799
4515.57 1810
4516.20 1743
4516.84 1821
4517.47 1766
4518.11 1751
4518.74 1673
4519.37 1627
4520.01 1697
4520.64 1779
4521.28 1811
4521.91 1804
4522.55 1816
4523.18 1866
4523.82 1881
4524.45 1884
4525.09 1998
4525.72 2104
4526.36 2161
4526.99 2369
4527.63 2571
4528.26 2904
4528.90 3319
4529.53 3710
4530.17 4267
4530.80 4438
4531.44 4496
4532.07 4400
4532.71 4426
4533.34 4235
4533.98 3905
4534.62 3549
4535.25 3202
4535.89 2933
4536.52 2736
4537.16 2468
4537.79 2241
4538.43 2107
4539.07 2031
4539.70 1844
4540.34 1876
4540.97 1773
4541.61 1804
4542.25 1790
4542.88 1827
4543.52 1775
4544.15 1704
4544.79 1679
4545.43 1787
4546.06 1770
4546.70 1722
4547.34 1726
4547.97 1655
4548.61 1764
4549.25 1757
4549.88 1677
4550.52 1856
4551.16 1842
4551.79 1860
4552.43 1944
4553.07 1916
4553.70 1925
4554.34 1942
4554.98 1928
4555.61 1907
4556.25 1860
4556.89 1879
4557.53 1862
4558.16 1844
4558.80 1881
4559.44 1880
4560.07 1800
4560.71 1836
4561.35 1743
4561.99 1869
4562.62 1878
4563.26 1919
4563.90 1824
4564.54 1908
4565.18 1892
4565.81 1962
4566.45 1961
4567.09 2019
4567.73 2110
4568.36 2121
4569.00 2236
4569.64 2215
4570.28 2163
4570.92 2275
4571.55 2258
4572.19 2140
4572.83 2063
4573.47 1983
4574.11 2037
4574.75 1884
4575.38 1782
4576.02 1911
4576.66 1842
4577.30 1656
4577.94 1796
4578.58 1794
4579.22 1698
4579.85 1739
4580.49 1705
4581.13 1782
4581.77 1830
4582.41 1751
4583.05 1706
4583.69 1649
4584.33 1655
4584.97 1736
4585.61 1765
4586.24 1702
4586.88 1726
4587.52 1662
4588.16 1684
4588.80 1702
4589.44 1655
4590.08 1712
4590.72 1749
4591.36 1767
4592.00 1758
4592.64 1717
4593.28 1793
4593.92 1719
4594.56 1720
4595.20 1741
4595.84 1689
4596.48 1715
4597.12 1710
4597.76 1649
4598.40 1729
4599.04 1681
4599.68 1724
4600.32 1729
4600.96 1680
4601.60 1764
4602.24 1802
4602.88 1770
4603.52 1826
4604.16 1838
4604.80 1791
4605.44 1845
4606.08 1857
4606.72 1949
4607.36 1919
4608.00 1948
4608.64 1931
4609.28 1806
4609.93 1847
4610.57 1891
4611.21 1832
4611.85 1823
4612.49 1770
4613.13 1650
4613.77 1633
4614.41 1737
4615.05 1723
4615.69 1696
4616.34 1616
4616.98 1568
4617.62 1589
4618.26 1626
4618.90 1553
4619.54 1584
4620.18 1635
4620.83 1638
4621.47 1628
4622.11 1686
4622.75 1702
4623.39 1651
4624.03 1640
4624.68 1665
4625.32 1694
4625.96 1736
4626.60 1713
4627.24 1676
4627.89 1738
4628.53 1757
4629.17 1735
4629.81 1757
4630.45 1755
4631.10 1756
4631.74 1725
4632.38 1769
4633.02 1747
4633.67 1802
4634.31 1830
4634.95 1942
4635.59 1921
4636.24 1924
4636.88 1928
4637.52 1941
4638.17 1961
4638.81 1862
4639.45 1896
4640.09 1934
4640.74 1901
4641.38 1855
4642.02 1792
4642.67 1804
4643.31 1830
4643.95 1791
4644.60 1843
4645.24 1836
4645.88 1808
4646.53 1886
4647.17 1861
4647.81 2009
4648.46 2131
4649.10 2235
4649.74 2368
4650.39 2617
4651.03 2822
4651.67 3025
4652.32 3131
4652.96 3156
4653.61 3052
4654.25 2873
4654.89 2692
4655.54 2595
4656.18 2500
4656.83 2250
4657.47 2097
4658.11 1986
4658.76 2006
4659.40 1913
4660.05 1886
4660.69 1837
4661.33 1724
4661.98 1733
4662.62 1678
4663.27 1700
4663.91 1704
4664.56 1671
4665.20 1614
4665.85 1687
4666.49 1628
4667.14 1584
4667.78 1556
4668.43 1616
4669.07 1557
4669.72 1649
4670.36 1574
4671.01 1559
4671.65 1474
4672.30 1649
4672.94 1645
4673.59 1655
4674.23 1667
4674.88 1542
4675.52 1636
4676.17 1560
4676.81 1659
4677.46 1657
4678.10 1658
4678.75 1687
4679.40 1723
4680.04 1794
4680.69 1734
4681.33 1745
4681.98 1689
4682.62 1825
4683.27 1816
4683.92 1739
4684.56 1765
4685.21 1793
4685.85 1721
4686.50 1634
4687.15 1728
4687.79 1720
4688.44 1757
4689.09 1755
4689.73 1717
4690.38 1697
4691.02 1650
4691.67 1731
4692.32 1755
4692.96 1741
4693.61 1767
4694.26 1705
4694.90 1743
4695.55 1723
4696.20 1692
4696.84 1689
4697.49 1710
4698.14 1850
4698.78 1763
4699.43 1719
4700.08 1777
4700.73 1760
4701.37 1674
4702.02 1687
4702.67 1740
4703.31 1657
4703.96 1622
4704.61 1712
4705.26 1693
4705.90 1605
4706.55 1662
4707.20 1696
4707.85 1728
4708.49 1686
4709.14 1706
4709.79 1642
4710.44 1678
4711.09 1701
4711.73 1722
4712.38 1728
4713.03 1685
4713.68 1744
4714.33 1793
4714.97 1776
4715.62 1714
4716.27 1658
4716.92 1733
4717.57 1687
4718.21 1725
4718.86 1707
4719.51 1815
4720.16 1748
4720.81 1761
4721.46 1822
4722.11 1782
4722.75 1844
4723.40 1732
4724.05 1844
4724.70 1846
4725.35 1953
4726.00 1918
4726.65 1938
4727.30 2005
4727.94 1965
4728.59 1879
4729.24 1855
4729.89 1842
4730.54 1811
4731.19 1713
4731.84 1692
4732.49 1647
4733.14 1652
4733.79 1651
4734.44 1738
4735.09 1676
4735.74 1686
4736.38 1771
4737.03 1797
4737.68 1749
4738.33 1787
4738.98 1918
4739.63 1908
4740.28 1928
4740.93 1873
4741.58 1855
4742.23 1867
4742.88 1799
4743.53 1738
4744.18 1771
4744.83 1768
4745.48 1758
4746.13 1759
4746.78 1737
4747.43 1767
4748.08 1875
4748.73 1952
4749.39 1963
4750.04 1975
4750.69 1922
4751.34 1985
4751.99 1984
4752.64 1984
4753.29 2032
4753.94 2069
4754.59 2030
4755.24 2026
4755.89 1988
4756.54 1956
4757.19 1914
4757.84 1917
4758.50 1874
4759.15 1838
4759.80 1908
4760.45 1885
4761.10 1858
4761.75 1756
4762.40 1815
4763.05 1837
4763.71 1829
4764.36 1825
4765.01 1918
4765.66 1980
4766.31 2085
4766.96 2096
4767.62 2058
4768.27 2046
4768.92 2039
4769.57 1919
4770.22 1935
4770.87 1882
4771.53 1763
4772.18 1795
4772.83 1697
4773.48 1678
4774.13 1650
4774.79 1709
4775.44 1708
4776.09 1721
4776.74 1718
4777.40 1744
4778.05 1807
4778.70 1865
4779.35 1953
4780.01 1940
4780.66 1944
4781.31 2043
4781.96 1919
4782.62 1805
4783.27 1766
4783.92 1803
4784.57 1748
4785.23 1733
4785.88 1715
4786.53 1734
4787.19 1746
4787.84 1803
4788.49 1750
4789.15 1653
4789.80 1694
4790.45 1689
4791.11 1663
4791.76 1716
4792.41 1742
4793.07 1669
4793.72 1720
4794.37 1766
4795.03 1737
4795.68 1701
4796.33 1628
4796.99 1671
4797.64 1599
4798.29 1625
4798.95 1676
4799.60 1621
4800.26 1625
4800.91 1715
4801.56 1658
4802.22 1638
4802.87 1599
4803.53 1633
4804.18 1615
4804.83 1661
4805.49 1678
4806.14 1710
4806.80 1656
4807.45 1684
4808.11 1647
4808.76 1645
4809.42 1639
4810.07 1590
4810.72 1664
4811.38 1634
4812.03 1548
4812.69 1614
4813.34 1651
4814.00 1609
4814.65 1640
4815.31 1679
4815.96 1788
4816.62 1772
4817.27 1808
4817.93 1826
4818.58 1871
4819.24 1966
4819.89 1883
4820.55 1919
4821.20 1995
4821.86 1973
4822.52 2037
4823.17 1991
4823.83 1981
4824.48 2102
4825.14 2106
4825.79 2038
4826.45 1932
4827.10 1995
4827.76 2006
4828.42 1859
4829.07 1780
4829.73 1838
4830.38 1904
4831.04 1976
4831.70 1938
4832.35 1976
4833.01 2060
4833.66 2149
4834.32 2212
4834.98 2330
4835.63 2337
4836.29 2428
4836.95 2540
4837.60 2610
4838.26 2574
4838.92 2469
4839.57 2474
4840.23 2385
4840.89 2195
4841.54 2198
4842.20 2177
4842.86 2146
4843.51 2017
4844.17 1871
4844.83 1800
4845.48 1844
4846.14 1879
4846.80 1935
4847.45 2016
4848.11 2038
4848.77 2064
4849.43 1985
4850.08 1946
4850.74 1995
4851.40 2129
4852.06 2030
4852.71 1991
4853.37 1934
4854.03 1923
4854.69 2004
4855.34 1856
4856.00 1939
4856.66 1963
4857.32 1897
4857.97 2141
4858.63 2176
4859.29 1978
4859.95 2087
4860.61 2128
4861.26 2152
4861.92 2135
4862.58 2177
4863.24 2179
4863.90 2101
4864.55 2060
4865.21 2108
4865.87 2093
4866.53 1996
4867.19 2054
4867.85 1943
4868.51 1900
4869.16 1938
4869.82 1875
4870.48 1903
4871.14 1889
4871.80 1932
4872.46 1873
4873.12 1940
4873.78 1995
4874.43 1841
4875.09 1884
4875.75 1842
4876.41 1899
4877.07 1826
4877.73 1845
4878.39 1874
4879.05 1840
4879.71 1843
4880.37 1840
4881.03 1797
4881.69 1806
4882.34 1728
4883.00 1754
4883.66 1767
4884.32 1746
4884.98 1714
4885.64 1726
4886.30 1781
4886.96 1761
4887.62 1833
4888.28 1880
4888.94 1904
4889.60 1975
4890.26 2019
4890.92 1951
4891.58 1997
4892.24 1937
4892.90 1910
4893.56 1958
4894.22 1911
4894.88 1804
4895.54 1766
4896.20 1762
4896.86 1737
4897.52 1821
4898.19 1815
4898.85 1858
4899.51 1895
4900.17 1907
4900.83 1828
4901.49 1877
4902.15 1829
4902.81 1789
4903.47 1759
4904.13 1709
4904.79 1714
4905.45 1664
4906.12 1573
4906.78 1559
4907.44 1619
4908.10 1603
4908.76 1618
4909.42 1711
4910.08 1696
4910.74 1643
4911.41 1612
4912.07 1548
4912.73 1640
4913.39 1599
4914.05 1597
4914.71 1499
4915.38 1473
4916.04 1495
4916.70 1492
4917.36 1600
4918.02 1487
4918.68 1490
4919.35 1507
4920.01 1569
4920.67 1534
4921.33 1499
4921.99 1518
4922.66 1507
4923.32 1527
4923.98 1503
4924.64 1535
4925.31 1485
4925.97 1581
4926.63 1652
4927.29 1552
4927.96 1563
4928.62 1569
4929.28 1604
4929.94 1591
4930.61 1550
4931.27 1625
4931.93 1641
4932.59 1620
4933.26 1595
4933.92 1576
4934.58 1507
4935.25 1587
4935.91 1574
4936.57 1513
4937.24 1600
4937.90 1534
4938.56 1534
4939.23 1490
4939.89 1572
4940.55 1539
4941.22 1554
4941.88 1613
4942.54 1663
4943.21 1713
4943.87 1661
4944.53 1658
4945.20 1665
4945.86 1608
4946.52 1587
4947.19 1570
4947.85 1528
4948.52 1645
4949.18 1650
4949.84 1597
4950.51 1540
4951.17 1535
4951.84 1487
4952.50 1547
4953.17 1535
4953.83 1556
4954.49 1475
4955.16 1519
4955.82 1552
4956.49 1564
4957.15 1545
4957.82 1553
4958.48 1590
4959.15 1583
4959.81 1546
4960.47 1562
4961.14 1548
4961.80 1725
4962.47 1764
4963.13 1770
4963.80 1874
4964.46 1873
4965.13 1829
4965.79 1885
4966.46 1718
4967.12 1783
4967.79 1682
4968.45 1717
4969.12 1671
4969.79 1736
4970.45 1701
4971.12 1721
4971.78 1765
4972.45 1776
4973.11 1746
4973.78 1784
4974.44 1773
4975.11 1765
4975.78 1772
4976.44 1698
4977.11 1793
4977.77 1791
4978.44 1802
4979.11 1851
4979.77 1897
4980.44 1981
4981.10 1947
4981.77 1860
4982.44 1815
4983.10 1931
4983.77 2146
4984.43 2178
4985.10 2362
4985.77 2736
4986.43 3163
4987.10 3679
4987.77 4095
4988.43 4553
4989.10 4738
4989.77 4608
4990.43 4402
4991.10 4129
4991.77 3808
4992.43 3539
4993.10 3066
4993.77 2737
4994.43 2407
4995.10 2184
4995.77 2093
4996.44 1937
4997.10 1792
4997.77 1761
4998.44 1829
4999.10 1771
4999.77 1725
5000.44 1730
5001.11 1611
5001.77 1693
5002.44 1738
5003.11 1706
5003.78 1730
5004.44 1745
5005.11 1770
5005.78 1824
5006.45 1847
5007.12 1770
5007.78 1786
5008.45 1711
5009.12 1727
5009.79 1725
5010.46 1761
5011.12 1806
5011.79 1850
5012.46 1818
5013.13 1899
5013.80 1871
5014.47 1820
5015.13 1945
5015.80 1982
5016.47 2139
5017.14 2224
5017.81 2205
5018.48 2351
5019.14 2418
5019.81 2533
5020.48 2785
5021.15 2976
5021.82 3176
5022.49 3263
5023.16 3278
5023.83 3367
5024.50 3262
5025.16 3186
5025.83 3012
5026.50 2875
5027.17 2786
5027.84 2508
5028.51 2241
5029.18 2244
5029.85 2210
5030.52 2122
5031.19 2024
5031.86 1926
5032.53 1878
5033.20 1859
5033.87 1823
5034.54 1806
5035.21 1741
5035.88 1746
5036.54 1792
5037.21 1806
5037.88 1818
5038.55 1760
5039.22 1679
5039.89 1721
5040.56 1689
5041.23 1675
5041.90 1641
5042.58 1681
5043.25 1735
5043.92 1704
5044.59 1673
5045.26 1671
5045.93 1763
5046.60 1769
5047.27 1823
5047.94 1791
5048.61 1811
5049.28 1811
5049.95 1688
5050.62 1748
5051.29 1789
5051.96 1816
5052.63 1767
5053.30 1645
5053.98 1662
5054.65 1696
5055.32 1672
5055.99 1682
5056.66 1660
5057.33 1736
5058.00 1771
5058.67 1740
5059.34 1702
5060.02 1690
5060.69 1728
5061.36 1627
5062.03 1662
5062.70 1716
5063.37 1804
5064.04 1715
5064.72 1679
5065.39 1707
5066.06 1745
5066.73 1774
5067.40 1721
5068.08 1676
5068.75 1690
5069.42 1647
5070.09 1600
5070.76 1586
5071.44 1519
5072.11 1465
5072.78 1537
5073.45 1538
5074.12 1541
5074.80 1599
5075.47 1507
5076.14 1528
5076.81 1475
5077.49 1504
5078.16 1592
5078.83 1626
5079.50 1602
5080.18 1564
5080.85 1572
5081.52 1528
5082.20 1524
5082.87 1493
5083.54 1481
5084.21 1555
5084.89 1611
5085.56 1518
5086.23 1437
5086.91 1477
5087.58 1519
5088.25 1556
5088.93 1561
5089.60 1628
5090.27 1585
5090.95 1612
5091.62 1711
5092.29 1690
5092.97 1629
5093.64 1570
5094.31 1634
5094.99 1579
5095.66 1594
5096.34 1558
5097.01 1551
5097.68 1557
5098.36 1535
5099.03 1573
5099.70 1543
5100.38 1591
5101.05 1593
5101.73 1544
5102.40 1619
5103.08 1622
5103.75 1684
5104.42 1606
5105.10 1609
5105.77 1646
5106.45 1644
5107.12 1618
5107.80 1581
5108.47 1555
5109.15 1546
5109.82 1553
5110.49 1465
5111.17 1446
5111.84 1465
5112.52 1510
5113.19 1436
5113.87 1471
5114.54 1565
5115.22 1592
5115.89 1587
5116.57 1596
5117.24 1583
5117.92 1603
5118.59 1668
5119.27 1728
5119.94 1738
5120.62 1709
5121.30 1594
5121.97 1567
5122.65 1566
5123.32 1550
5124.00 1545
5124.67 1529
5125.35 1479
5126.02 1485
5126.70 1434
5127.38 1470
5128.05 1450
5128.73 1445
5129.40 1421
5130.08 1488
5130.76 1484
5131.43 1483
5132.11 1483
5132.78 1473
5133.46 1477
5134.14 1466
5134.81 1555
5135.49 1558
5136.17 1583
5136.84 1617
5137.52 1483
5138.20 1518
5138.87 1524
5139.55 1588
5140.22 1564
5140.90 1518
5141.58 1532
5142.26 1500
5142.93 1491
5143.61 1446
5144.29 1445
5144.96 1519
5145.64 1388
5146.32 1358
5146.99 1432
5147.67 1372
5148.35 1432
5149.03 1443
5149.70 1506
5150.38 1410
5151.06 1451
5151.73 1473
5152.41 1341
5153.09 1395
5153.77 1385
5154.44 1391
5155.12 1387
5155.80 1354
5156.48 1346
5157.16 1383
5157.83 1375
5158.51 1402
5159.19 1360
5159.87 1370
5160.55 1399
5161.22 1407
5161.90 1422
5162.58 1422
5163.26 1377
5163.94 1404
5164.61 1369
5165.29 1405
5165.97 1393
5166.65 1395
5167.33 1401
5168.01 1462
5168.68 1385
5169.36 1406
5170.04 1413
5170.72 1394
5171.40 1369
5172.08 1334
5172.76 1347
5173.44 1359
5174.11 1419
5174.79 1386
5175.47 1376
5176.15 1366
5176.83 1329
5177.51 1398
5178.19 1359
5178.87 1430
5179.55 1442
5180.23 1370
5180.91 1332
5181.58 1417
5182.26 1396
5182.94 1417
5183.62 1317
5184.30 1335
5184.98 1270
5185.66 1250
5186.34 1339
5187.02 1382
5187.70 1331
5188.38 1295
5189.06 1315
5189.74 1335
5190.42 1356
5191.10 1346
5191.78 1363
5192.46 1326
5193.14 1364
5193.82 1335
5194.50 1396
5195.18 1313
5195.86 1338
5196.54 1412
5197.22 1346
5197.90 1359
5198.58 1396
5199.26 1409
5199.94 1402
5200.63 1436
5201.31 1414
5201.99 1438
5202.67 1399
5203.35 1433
5204.03 1429
5204.71 1389
5205.39 1373
5206.07 1406
5206.75 1505
5207.43 1482
5208.11 1419
5208.80 1464
5209.48 1452
5210.16 1514
5210.84 1499
5211.52 1463
5212.20 1488
5212.88 1479
5213.57 1511
5214.25 1505
5214.93 1553
5215.61 1484
5216.29 1519
5216.97 1551
5217.66 1542
5218.34 1512
5219.02 1471
5219.70 1524
5220.38 1451
5221.06 1424
5221.75 1493
5222.43 1434
5223.11 1401
5223.79 1383
5224.47 1434
5225.16 1440
5225.84 1388
5226.52 1454
5227.20 1474
5227.89 1422
5228.57 1466
5229.25 1473
5229.93 1465
5230.62 1482
5231.30 1520
5231.98 1514
5232.66 1484
5233.35 1517
5234.03 1549
5234.71 1543
5235.40 1529
5236.08 1523
5236.76 1509
5237.44 1512
5238.13 1419
5238.81 1517
5239.49 1472
5240.18 1472
5240.86 1478
5241.54 1441
5242.23 1428
5242.91 1441
5243.59 1377
5244.28 1446
5244.96 1388
5245.64 1417
5246.33 1402
5247.01 1378
5247.70 1384
5248.38 1458
5249.06 1425
5249.75 1371
5250.43 1377
5251.11 1369
5251.80 1375
5252.48 1413
5253.17 1316
5253.85 1386
5254.53 1426
5255.22 1378
5255.90 1389
5256.59 1373
5257.27 1384
5257.96 1417
5258.64 1371
5259.32 1446
5260.01 1440
5260.69 1439
5261.38 1488
5262.06 1522
5262.75 1483
5263.43 1427
5264.12 1453
5264.80 1558
5265.49 1552
5266.17 1545
5266.86 1586
5267.54 1561
5268.23 1565
5268.91 1581
5269.60 1492
5270.28 1590
5270.97 1578
5271.65 1488
5272.34 1437
5273.02 1394
5273.71 1421
5274.39 1446
5275.08 1431
5275.76 1509
5276.45 1508
5277.14 1454
5277.82 1415
5278.51 1495
5279.19 1582
5279.88 1623
5280.56 1630
5281.25 1613
5281.94 1638
5282.62 1652
5283.31 1618
5283.99 1614
5284.68 1611
5285.37 1595
5286.05 1509
5286.74 1513
5287.43 1561
5288.11 1528
5288.80 1554
5289.48 1556
5290.17 1549
5290.86 1621
5291.54 1534
5292.23 1563
5292.92 1598
5293.60 1593
5294.29 1613
5294.98 1569
5295.66 1662
5296.35 1667
5297.04 1675
5297.72 1791
5298.41 1834
5299.10 1928
5299.79 1964
5300.47 2065
5301.16 2202
5301.85 2217
5302.53 2091
5303.22 1934
5303.91 1947
5304.60 1876
5305.28 1821
5305.97 1772
5306.66 1712
5307.35 1669
5308.03 1649
5308.72 1559
5309.41 1561
5310.10 1576
5310.78 1570
5311.47 1505
5312.16 1537
5312.85 1608
5313.54 1585
5314.22 1526
5314.91 1508
5315.60 1594
5316.29 1561
5316.98 1480
5317.66 1542
5318.35 1531
5319.04 1508
5319.73 1551
5320.42 1501
5321.11 1547
5321.80 1570
5322.48 1522
5323.17 1473
5323.86 1499
5324.55 1483
5325.24 1549
5325.93 1656
5326.62 1569
5327.30 1608
5327.99 1709
5328.68 1736
5329.37 1720
5330.06 1779
5330.75 1835
5331.44 1813
5332.13 1786
5332.82 1809
5333.51 1848
5334.20 1762
5334.88 1869
5335.57 1792
5336.26 1858
5336.95 1761
5337.64 1772
5338.33 1782
5339.02 1837
5339.71 1889
5340.40 1814
5341.09 1829
5341.78 1885
5342.47 1903
5343.16 1957
5343.85 2017
5344.54 2080
5345.23 2243
5345.92 2381
5346.61 2532
5347.30 2780
5347.99 3121
5348.68 3539
5349.37 3823
5350.06 4098
5350.75 4250
5351.44 4208
5352.13 4015
5352.82 3940
5353.51 3697
5354.20 3272
5354.90 2953
5355.59 2677
5356.28 2234
5356.97 2151
5357.66 2070
5358.35 1864
5359.04 1764
5359.73 1754
5360.42 1681
5361.11 1749
5361.80 1675
5362.49 1640
5363.19 1677
5363.88 1629
5364.57 1671
5365.26 1644
5365.95 1633
5366.64 1547
5367.33 1597
5368.03 1545
5368.72 1479
5369.41 1441
5370.10 1442
5370.79 1539
5371.48 1534
5372.18 1552
5372.87 1515
5373.56 1572
5374.25 1657
5374.94 1602
5375.63 1570
5376.33 1606
5377.02 1597
5377.71 1584
5378.40 1638
5379.10 1612
5379.79 1598
5380.48 1635
5381.17 1638
5381.86 1608
5382.56 1577
5383.25 1639
5383.94 1691
5384.63 1604
5385.33 1601
5386.02 1644
5386.71 1671
5387.40 1712
5388.10 1817
5388.79 1798
5389.48 1841
5390.18 1868
5390.87 1867
5391.56 1763
5392.26 1761
5392.95 1771
5393.64 1782
5394.33 1741
5395.03 1667
5395.72 1712
5396.41 1606
5397.11 1597
5397.80 1509
5398.49 1540
5399.19 1592
5399.88 1456
5400.58 1454
5401.27 1489
5401.96 1515
5402.66 1508
5403.35 1524
5404.04 1586
5404.74 1583
5405.43 1568
5406.13 1507
5406.82 1523
5407.51 1515
5408.21 1522
5408.90 1506
5409.60 1567
5410.29 1539
5410.98 1531
5411.68 1500
5412.37 1513
5413.07 1515
5413.76 1525
5414.46 1522
5415.15 1555
5415.84 1568
5416.54 1622
5417.23 1597
5417.93 1539
5418.62 1489
5419.32 1536
5420.01 1571
5420.71 1594
5421.40 1611
5422.10 1584
5422.79 1533
5423.49 1532
5424.18 1473
5424.88 1464
5425.57 1473
5426.27 1524
5426.96 1529
5427.66 1560
5428.35 1547
5429.05 1589
5429.74 1511
5430.44 1558
5431.14 1492
5431.83 1423
5432.53 1479
5433.22 1432
5433.92 1537
5434.61 1545
5435.31 1509
5436.01 1639
5436.70 1657
5437.40 1672
5438.09 1607
5438.79 1612
5439.49 1553
5440.18 1531
5440.88 1574
5441.57 1605
5442.27 1543
5442.97 1627
5443.66 1696
5444.36 1597
5445.06 1641
5445.75 1797
5446.45 1932
5447.15 1964
5447.84 1960
5448.54 1855
5449.24 1895
5449.93 1902
5450.63 1902
5451.33 1855
5452.02 1750
5452.72 1710
5453.42 1692
5454.11 1592
5454.81 1651
5455.51 1614
5456.20 1699
5456.90 1613
5457.60 1597
5458.30 1646
5458.99 1604
5459.69 1602
5460.39 1622
5461.09 1689
5461.78 1587
5462.48 1595
5463.18 1586
5463.88 1645
5464.57 1649
5465.27 1622
5465.97 1629
5466.67 1713
5467.36 1709
5468.06 1617
5468.76 1634
5469.46 1617
5470.16 1669
5470.85 1727
5471.55 1761
5472.25 1799
5472.95 1797
5473.65 1840
5474.35 1789
5475.04 1881
5475.74 1850
5476.44 1865
5477.14 1929
5477.84 1937
5478.54 1975
5479.23 1994
5479.93 2066
5480.63 2017
5481.33 2070
5482.03 1973
5482.73 2000
5483.43 1987
5484.13 1942
5484.83 1858
5485.52 1835
5486.22 1843
5486.92 1788
5487.62 1792
5488.32 1831
5489.02 1842
5489.72 1878
5490.42 1902
5491.12 1882
5491.82 1906
5492.52 1903
5493.22 1975
5493.92 1914
5494.62 1997
5495.31 2035
5496.01 1974
5496.71 2015
5497.41 2116
5498.11 2177
5498.81 2314
5499.51 2516
5500.21 2733
5500.91 2836
5501.61 2831
5502.31 2780
5503.01 2689
5503.71 2535
5504.41 2360
5505.11 2235
5505.81 2199
5506.51 2155
5507.22 2060
5507.92 1982
5508.62 1985
5509.32 1956
5510.02 1932
5510.72 1929
5511.42 1961
5512.12 2034
5512.82 2073
5513.52 2034
5514.22 2097
5514.92 2144
5515.62 2014
5516.32 2015
5517.03 1970
5517.73 1955
5518.43 2044
5519.13 2026
5519.83 2027
5520.53 2048
5521.23 1940
5521.93 1945
5522.63 2006
5523.34 1797
5524.04 1765
5524.74 1736
5525.44 1742
5526.14 1711
5526.84 1746
5527.55 1661
5528.25 1620
5528.95 1599
5529.65 1635
5530.35 1621
5531.05 1711
5531.76 1717
5532.46 1718
5533.16 1730
5533.86 1815
5534.56 1763
5535.27 1720
5535.97 1748
5536.67 1723
5537.37 1738
5538.08 1742
5538.78 1686
5539.48 1637
5540.18 1665
5540.89 1606
5541.59 1657
5542.29 1695
5542.99 1740
5543.70 1814
5544.40 1871
5545.10 1910
5545.80 2018
5546.51 2042
5547.21 1912
5547.91 1879
5548.62 1862
5549.32 1911
5550.02 1788
5550.73 1822
5551.43 1800
5552.13 1742
5552.84 1669
5553.54 1688
5554.24 1654
5554.95 1632
5555.65 1619
5556.35 1644
5557.06 1674
5557.76 1726
5558.46 1721
5559.17 1783
5559.87 1704
5560.57 1788
5561.28 1806
5561.98 1785
5562.69 1742
5563.39 1698
5564.09 1703
5564.80 1676
5565.50 1620
5566.21 1696
5566.91 1664
5567.61 1563
5568.32 1562
5569.02 1553
5569.73 1605
5570.43 1548
5571.14 1627
5571.84 1616
5572.54 1607
5573.25 1632
5573.95 1653
5574.66 1660
5575.36 1699
5576.07 1677
5576.77 1662
5577.48 1702
5578.18 1727
5578.89 1679
5579.59 1640
5580.30 1594
5581.00 1546
5581.71 1527
5582.41 1501
5583.12 1544
5583.82 1608
5584.53 1527
5585.23 1526
5585.94 1570
5586.64 1562
5587.35 1564
5588.06 1559
5588.76 1545
5589.47 1520
5590.17 1497
5590.88 1557
5591.58 1576
5592.29 1572
5592.99 1572
5593.70 1536
5594.41 1533
5595.11 1487
5595.82 1502
5596.52 1439
5597.23 1499
5597.94 1476
5598.64 1413
5599.35 1440
5600.06 1500
5600.76 1489
5601.47 1503
5602.17 1514
5602.88 1453
5603.59 1479
5604.29 1492
5605.00 1496
5605.71 1447
5606.41 1413
5607.12 1405
5607.83 1399
5608.53 1422
5609.24 1521
5609.95 1483
5610.65 1442
5611.36 1466
5612.07 1471
5612.78 1397
5613.48 1401
5614.19 1458
5614.90 1466
5615.60 1404
5616.31 1445
5617.02 1467
5617.73 1464
5618.43 1440
5619.14 1427
5619.85 1455
5620.56 1405
5621.26 1394
5621.97 1450
5622.68 1453
5623.39 1447
5624.09 1436
5624.80 1383
5625.51 1409
5626.22 1441
5626.93 1366
5627.63 1411
5628.34 1513
5629.05 1426
5629.76 1353
5630.47 1403
5631.17 1436
5631.88 1445
5632.59 1499
5633.30 1521
5634.01 1394
5634.72 1416
5635.42 1400
5636.13 1414
5636.84 1446
5637.55 1390
5638.26 1413
5638.97 1484
5639.68 1440
5640.39 1436
5641.09 1436
5641.80 1299
5642.51 1474
5643.22 1413
5643.93 1430
5644.64 1402
5645.35 1446
5646.06 1402
5646.77 1501
5647.48 1459
5648.19 1457
5648.89 1516
5649.60 1542
5650.31 1510
5651.02 1443
5651.73 1427
5652.44 1448
5653.15 1385
5653.86 1494
5654.57 1468
5655.28 1431
5655.99 1515
5656.70 1483
5657.41 1498
5658.12 1542
5658.83 1562
5659.54 1571
5660.25 1528
5660.96 1529
5661.67 1554
5662.38 1423
5663.09 1432
5663.80 1438
5664.51 1434
5665.22 1458
5665.93 1478
5666.64 1467
5667.35 1472
5668.06 1552
5668.77 1468
5669.48 1505
5670.19 1547
5670.91 1652
5671.62 1602
5672.33 1649
5673.04 1602
5673.75 1551
5674.46 1523
5675.17 1538
5675.88 1491
5676.59 1497
5677.30 1554
5678.01 1497
5678.73 1530
5679.44 1479
5680.15 1492
5680.86 1471
5681.57 1520
5682.28 1475
5682.99 1473
5683.71 1502
5684.42 1497
5685.13 1553
5685.84 1517
5686.55 1469
5687.26 1523
5687.98 1556
5688.69 1594
5689.40 1509
5690.11 1486
5690.82 1455
5691.54 1544
5692.25 1483
5692.96 1480
5693.67 1535
5694.38 1505
5695.10 1416
5695.81 1431
5696.52 1522
5697.23 1544
5697.95 1474
5698.66 1465
5699.37 1486
5700.08 1515
5700.80 1473
5701.51 1551
5702.22 1487
5702.93 1530
5703.65 1478
5704.36 1519
5705.07 1539
5705.78 1492
5706.50 1520
5707.21 1541
5707.92 1521
5708.64 1536
5709.35 1539
5710.06 1475
5710.78 1477
5711.49 1560
5712.20 1544
5712.92 1529
5713.63 1495
5714.34 1538
5715.06 1521
5715.77 1509
5716.48 1551
5717.20 1524
5717.91 1549
5718.62 1561
5719.34 1609
5720.05 1582
5720.77 1588
5721.48 1643
5722.19 1658
5722.91 1639
5723.62 1708
5724.33 1611
5725.05 1634
5725.76 1614
5726.48 1754
5727.19 1660
5727.91 1668
5728.62 1675
5729.33 1657
5730.05 1566
5730.76 1645
5731.48 1726
5732.19 1745
5732.91 1735
5733.62 1723
5734.34 1752
5735.05 1867
5735.77 1884
5736.48 1996
5737.20 2056
5737.91 2195
5738.63 2357
5739.34 2489
5740.06 2579
5740.77 2670
5741.49 2636
5742.20 2645
5742.92 2523
5743.63 2430
5744.35 2368
5745.06 2295
5745.78 2128
5746.49 2030
5747.21 2051
5747.92 1949
5748.64 1977
5749.35 1922
5750.07 1938
5750.79 1932
5751.50 1975
5752.22 1965
5752.93 2001
5753.65 1957
5754.36 1972
5755.08 1955
5755.80 1966
5756.51 2036
5757.23 2003
5757.95 2102
5758.66 2141
5759.38 2157
5760.09 2214
5760.81 2226
5761.53 2368
5762.24 2450
5762.96 2507
5763.68 2522
5764.39 2614
5765.11 2739
5765.83 2676
5766.54 2697
5767.26 2662
5767.98 2600
5768.69 2600
5769.41 2577
5770.13 2588
5770.84 2459
5771.56 2454
5772.28 2397
5772.99 2338
5773.71 2391
5774.43 2487
5775.15 2497
5775.86 2431
5776.58 2492
5777.30 2530
5778.01 2559
5778.73 2628
5779.45 2637
5780.17 2663
5780.88 2647
5781.60 2686
5782.32 2635
5783.04 2667
5783.76 2670
5784.47 2624
5785.19 2667
5785.91 2677
5786.63 2702
5787.34 2831
5788.06 2877
5788.78 2934
5789.50 2948
5790.22 2973
5790.94 3104
5791.65 3197
5792.37 3241
5793.09 3468
5793.81 3608
5794.53 3694
5795.25 3755
5795.96 3954
5796.68 4070
5797.40 4402
5798.12 4689
5798.84 5489
5799.56 6593
5800.28 8099
5800.99 9932
5801.71 11710
5802.43 13290
5803.15 13590
5803.87 13142
5804.59 11894
5805.31 10406
5806.03 8799
5806.75 7501
5807.47 6429
5808.18 5628
5808.90 5175
5809.62 4974
5810.34 4744
5811.06 4666
5811.78 4680
5812.50 4564
5813.22 4597
5813.94 4481
5814.66 4494
5815.38 4594
5816.10 4721
5816.82 4714
5817.54 4850
5818.26 4866
5818.98 4572
5819.70 4568
5820.42 4507
5821.14 4232
5821.86 4217
5822.58 4172
5823.30 4066
5824.02 3929
5824.74 3796
5825.46 3497
5826.18 3431
5826.90 3389
5827.62 3198
5828.34 3080
5829.06 3066
5829.78 2975
5830.50 3114
5831.22 3153
5831.95 2990
5832.67 2837
5833.39 2960
5834.11 2959
5834.83 2913
5835.55 3026
5836.27 2959
5836.99 2923
5837.71 2895
5838.43 2810
5839.15 2848
5839.88 2772
5840.60 2776
5841.32 2680
5842.04 2756
5842.76 2746
5843.48 2789
5844.20 2667
5844.93 2621
5845.65 2606
5846.37 2498
5847.09 2524
5847.81 2491
5848.53 2387
5849.26 2476
5849.98 2365
5850.70 2409
5851.42 2384
5852.14 2380
5852.87 2458
5853.59 2487
5854.31 2460
5855.03 2516
5855.75 2346
5856.48 2389
5857.20 2444
5857.92 2471
5858.64 2407
5859.37 2439
5860.09 2439
5860.81 2463
5861.53 2397
5862.26 2397
5862.98 2396
5863.70 2351
5864.42 2207
5865.15 2310
5865.87 2208
5866.59 2215
5867.31 2187
5868.04 2158
5868.76 2135
5869.48 2120
5870.21 2180
5870.93 2154
5871.65 2236
5872.38 2254
5873.10 2348
5873.82 2338
5874.55 2341
5875.27 2352
5875.99 2297
5876.72 2327
5877.44 2403
5878.16 2261
5878.89 2258
5879.61 2298
5880.33 2286
5881.06 2108
5881.78 2149
5882.51 2188
5883.23 2274
5883.95 2209
5884.68 2180
5885.40 2156
5886.13 2158
5886.85 2238
5887.57 2251
5888.30 2284
5889.02 2182
5889.75 2251
5890.47 2102
5891.20 2160
5891.92 2142
5892.64 2156
5893.37 2136
5894.09 2132
5894.82 2140
5895.54 2169
5896.27 2138
5896.99 2095
5897.72 2111
5898.44 2162
5899.17 2152
5899.89 2101
5900.62 2114
5901.34 2115
5902.07 2209
5902.79 2195
5903.52 2166
5904.24 2136
5904.97 2093
5905.69 2104
5906.42 2064
5907.14 2058
5907.87 2158
5908.59 2187
5909.32 2129
5910.04 2110
5910.77 2085
5911.50 2069
5912.22 2055
5912.95 2160
5913.67 2154
5914.40 2079
5915.12 2112
5915.85 2121
5916.58 2081
5917.30 2173
5918.03 2191
5918.75 2128
5919.48 2210
5920.21 2202
5920.93 2261
5921.66 2262
5922.39 2223
5923.11 2134
5923.84 2222
5924.56 2300
5925.29 2312
5926.02 2283
5926.74 2275
5927.47 2330
5928.20 2324
5928.92 2411
5929.65 2445
5930.38 2461
5931.10 2339
5931.83 2470
5932.56 2567
5933.28 2679
5934.01 2819
5934.74 2937
5935.47 3005
5936.19 3167
5936.92 3267
5937.65 3207
5938.37 3082
5939.10 3125
5939.83 3015
5940.56 2900
5941.28 2889
5942.01 2870
5942.74 2894
5943.47 2867
5944.19 2880
5944.92 2917
5945.65 2845
5946.38 2917
5947.11 2882
5947.83 2922
5948.56 3033
5949.29 3031
5950.02 3030
5950.74 3025
5951.47 3123
5952.20 3220
5952.93 3236
5953.66 3163
5954.39 3155
5955.11 3239
5955.84 3267
5956.57 3181
5957.30 3243
5958.03 3287
5958.76 3258
5959.48 3257
5960.21 3196
5960.94 3189
5961.67 3265
5962.40 3309
5963.13 3302
5963.86 3429
5964.59 3476
5965.31 3600
5966.04 3656
5966.77 3711
5967.50 3849
5968.23 3860
5968.96 3882
5969.69 3916
5970.42 3786
5971.15 3818
5971.88 3954
5972.61 4058
5973.34 4069
5974.06 4001
5974.79 4099
5975.52 4090
5976.25 4158
5976.98 4247
5977.71 4255
5978.44 4307
5979.17 4515
5979.90 4677
5980.63 4780
5981.36 4683
5982.09 4731
5982.82 4849
5983.55 4933
5984.28 4982
5985.01 4981
5985.74 5006
5986.47 4909
5987.20 4960
5987.93 5038
5988.66 5068
5989.39 5116
5990.12 5095
5990.85 5139
5991.58 5303
5992.32 5318
5993.05 5387
5993.78 5453
5994.51 5511
5995.24 5508
5995.97 5633
5996.70 5751
5997.43 5728
5998.16 5710
5998.89 5748
5999.62 5631
6000.35 5568
6001.09 5523
6001.82 5385
6002.55 5273
6003.28 5191
6004.01 5191
6004.74 5055
6005.47 5139
6006.20 5352
6006.94 5648
6007.67 6153
6008.40 6774
6009.13 7602
6009.86 8764
6010.59 10258
6011.33 11716
6012.06 13102
6012.79 14140
6013.52 14893
6014.25 14789
6014.98 14344
6015.72 13461
6016.45 12348
6017.18 11280
6017.91 9793
6018.64 8734
6019.38 7621
6020.11 6646
6020.84 6033
6021.57 5430
6022.31 4942
6023.04 4640
6023.77 4382
6024.50 4185
6025.24 4030
6025.97 4030
6026.70 3841
6027.43 3713
6028.17 3774
6028.90 3749
6029.63 3556
6030.37 3481
6031.10 3394
6031.83 3347
6032.56 3344
6033.30 3193
6034.03 3215
6034.76 3254
6035.50 3295
6036.23 3230
6036.96 3328
6037.70 3367
6038.43 3460
6039.16 3480
6039.90 3619
6040.63 3708
6041.36 3639
6042.10 3693
6042.83 3728
6043.56 3691
6044.30 3694
6045.03 3663
6045.77 3733
6046.50 3778
6047.23 3875
6047.97 3845
6048.70 3933
6049.44 4034
6050.17 4107
6050.90 4271
6051.64 4258
6052.37 4298
6053.11 4362
6053.84 4457
6054.57 4502
6055.31 4357
6056.04 4147
6056.78 4118
6057.51 4034
6058.25 4116
6058.98 4092
6059.72 4141
6060.45 4155
6061.19 3982
6061.92 3968
6062.66 3951
6063.39 4031
6064.13 3862
6064.86 3839
6065.60 3818
6066.33 3748
6067.07 3854
6067.80 3738
6068.54 3687
6069.27 3734
6070.01 3593
6070.74 3546
6071.48 3590
6072.21 3529
6072.95 3595
6073.68 3468
6074.42 3404
6075.15 3460
6075.89 3527
6076.63 3436
6077.36 3378
6078.10 3412
6078.83 3339
6079.57 3361
6080.30 3428
6081.04 3321
6081.78 3234
6082.51 3271
6083.25 3155
6083.98 3190
6084.72 3119
6085.46 3042
6086.19 2986
6086.93 3065
6087.67 3071
6088.40 3070
6089.14 3017
6089.88 3106
6090.61 3106
6091.35 2961
6092.09 3060
6092.82 2936
6093.56 2901
6094.30 2990
6095.03 3010
6095.77 2916
6096.51 2863
6097.24 2912
6097.98 2932
6098.72 2980
6099.45 2903
6100.19 2819
6100.93 2892
6101.67 2907
6102.40 2868
6103.14 2909
6103.88 2843
6104.61 2837
6105.35 2729
6106.09 2796
6106.83 2864
6107.56 2881
6108.30 2950
6109.04 2818
6109.78 2862
6110.51 2823
6111.25 2913
6111.99 2898
6112.73 2873
6113.47 2857
6114.20 2851
6114.94 2775
6115.68 2847
6116.42 2840
6117.16 2903
6117.89 2938
6118.63 2894
6119.37 3005
6120.11 3029
6120.85 2932
6121.59 2996
6122.32 3090
6123.06 3026
6123.80 3032
6124.54 3079
6125.28 3053
6126.02 3125
6126.76 3073
6127.49 3074
6128.23 3172
6128.97 3087
6129.71 3214
6130.45 3273
6131.19 3269
6131.93 3313
6132.67 3267
6133.41 3406
6134.15 3429
6134.88 3467
6135.62 3418
6136.36 3561
6137.10 3490
6137.84 3532
6138.58 3663
6139.32 3550
6140.06 3546
6140.80 3544
6141.54 3635
6142.28 3645
6143.02 3600
6143.76 3518
6144.50 3605
6145.24 3613
6145.98 3624
6146.72 3554
6147.46 3671
6148.20 3671
6148.94 3921
6149.68 3874
6150.42 3871
6151.16 3991
6151.90 3959
6152.64 3956
6153.38 3942
6154.12 3945
6154.86 4078
6155.60 4043
6156.34 4092
6157.08 4116
6157.82 4092
6158.56 4165
6159.30 4180
6160.04 4221
6160.78 4377
6161.52 4523
6162.27 4770
6163.01 4995
6163.75 5214
6164.49 5597
6165.23 5881
6165.97 6129
6166.71 6367
6167.45 6480
6168.19 6555
6168.94 6535
6169.68 6348
6170.42 6206
6171.16 6078
6171.90 5933
6172.64 5675
6173.38 5670
6174.13 5677
6174.87 5755
6175.61 5584
6176.35 5488
6177.09 5558
6177.83 5637
6178.58 5660
6179.32 5669
6180.06 5796
6180.80 5922
6181.54 5955
6182.28 5874
6183.03 5927
6183.77 6079
6184.51 6023
6185.25 5972
6186.00 5990
6186.74 6174
6187.48 6391
6188.22 6540
6188.97 6518
6189.71 6569
6190.45 6800
6191.19 7301
6191.94 7496
6192.68 7548
6193.42 7605
6194.16 7724
6194.91 7752
6195.65 7853
6196.39 7722
6197.13 7647
6197.88 7681
6198.62 7460
6199.36 7552
6200.11 7692
6200.85 7656
6201.59 7926
6202.34 8165
6203.08 8735
6203.82 9762
6204.57 11169
6205.31 13727
6206.05 17009
6206.80 20964
6207.54 25092
6208.28 28344
6209.03 30206
6209.77 30979
6210.52 30328
6211.26 29078
6212.00 27101
6212.75 24490
6213.49 21210
6214.23 17906
6214.98 15083
6215.72 12667
6216.47 10631
6217.21 9424
6217.95 8219
6218.70 7475
6219.44 6886
6220.19 6596
6220.93 6340
6221.68 6063
6222.42 5949
6223.17 5975
6223.91 6027
6224.65 5942
6225.40 5918
6226.14 5744
6226.89 5423
6227.63 5063
6228.38 4809
6229.12 4497
6229.87 4344
6230.61 4073
6231.36 3888
6232.10 3815
6232.85 3934
6233.59 4006
6234.34 3960
6235.08 4044
6235.83 4095
6236.57 4129
6237.32 4057
6238.06 4076
6238.81 4148
6239.56 4171
6240.30 4304
6241.05 4317
6241.79 4358
6242.54 4401
6243.28 4547
6244.03 4621
6244.77 4802
6245.52 5121
6246.27 5388
6247.01 5601
6247.76 5653
6248.50 5724
6249.25 5763
6250.00 5677
6250.74 5469
6251.49 5375
6252.23 5289
6252.98 5002
6253.73 4914
6254.47 4941
6255.22 4830
6255.97 4809
6256.71 4706
6257.46 4817
6258.21 4748
6258.95 4680
6259.70 4739
6260.45 4666
6261.19 4684
6261.94 4666
6262.69 4622
6263.43 4554
6264.18 4499
6264.93 4447
6265.67 4462
6266.42 4365
6267.17 4277
6267.92 4236
6268.66 4275
6269.41 4319
6270.16 4503
6270.90 4551
6271.65 4645
6272.40 4716
6273.15 4766
6273.89 4723
6274.64 4838
6275.39 4974
6276.14 4995
6276.89 4991
6277.63 4906
6278.38 4880
6279.13 4772
6279.88 4714
6280.62 4443
6281.37 4303
6282.12 4202
6282.87 4071
6283.62 4056
6284.36 4036
6285.11 4039
6285.86 4135
6286.61 4078
6287.36 3969
6288.11 4058
6288.85 4194
6289.60 4152
6290.35 4198
6291.10 4271
6291.85 4184
6292.60 4066
6293.35 4023
6294.09 3937
6294.84 3778
6295.59 3676
6296.34 3662
6297.09 3599
6297.84 3511
6298.59 3540
6299.34 3569
6300.09 3500
6300.83 3541
6301.58 3739
6302.33 3723
6303.08 3787
6303.83 3747
6304.58 3674
6305.33 3736
6306.08 3608
6306.83 3485
6307.58 3518
6308.33 3414
6309.08 3314
6309.83 3340
6310.58 3403
6311.33 3475
6312.08 3361
6312.83 3594
6313.58 3634
6314.33 3705
6315.08 3794
6315.83 3896
6316.58 3992
6317.33 3883
6318.08 3837
6318.83 3913
6319.58 3846
6320.33 3752
6321.08 3616
6321.83 3446
6322.58 3348
6323.33 3245
6324.08 3099
6324.83 3118
6325.58 2952
6326.33 2846
6327.08 2837
6327.83 2815
6328.58 2886
6329.33 2980
6330.08 2872
6330.84 2901
6331.59 2895
6332.34 2912
6333.09 2926
6333.84 2899
6334.59 2822
6335.34 2853
6336.09 2709
6336.84 2715
6337.60 2697
6338.35 2697
6339.10 2773
6339.85 2745
6340.60 2751
6341.35 2819
6342.10 2781
6342.86 2633
6343.61 2651
6344.36 2600
6345.11 2614
6345.86 2635
6346.61 2667
6347.37 2796
6348.12 2749
6348.87 2737
6349.62 2766
6350.37 2832
6351.13 2987
6351.88 3023
6352.63 3082
6353.38 3091
6354.14 3111
6354.89 3129
6355.64 3080
6356.39 2951
6357.14 2845
6357.90 2891
6358.65 2754
6359.40 2745
6360.16 2750
6360.91 2735
6361.66 2627
6362.41 2624
6363.17 2631
6363.92 2625
6364.67 2582
6365.42 2560
6366.18 2622
6366.93 2582
6367.68 2510
6368.44 2495
6369.19 2536
6369.94 2681
6370.70 2570
6371.45 2522
6372.20 2524
6372.96 2525
6373.71 2452
6374.46 2526
6375.22 2485
6375.97 2448
6376.72 2427
6377.48 2537
6378.23 2626
6378.99 2585
6379.74 2577
6380.49 2547
6381.25 2623
6382.00 2579
6382.75 2674
6383.51 2641
6384.26 2664
6385.02 2504
6385.77 2520
6386.53 2425
6387.28 2431
6388.03 2358
6388.79 2311
6389.54 2294
6390.30 2284
6391.05 2333
6391.81 2292
6392.56 2263
6393.31 2268
6394.07 2363
6394.82 2204
6395.58 2167
6396.33 2299
6397.09 2330
6397.84 2251
6398.60 2223
6399.35 2235
6400.11 2189
6400.86 2168
6401.62 2223
6402.37 2166
6403.13 2158
6403.88 2156
6404.64 2154
6405.39 2203
6406.15 2176
6406.90 2158
6407.66 2204
6408.42 2088
6409.17 2181
6409.93 2173
6410.68 2162
6411.44 2177
6412.19 2171
6412.95 2162
6413.71 2150
6414.46 2141
6415.22 2166
6415.97 2229
6416.73 2176
6417.48 2183
6418.24 2208
6419.00 2210
6419.75 2245
6420.51 2246
6421.27 2202
6422.02 2196
6422.78 2233
6423.53 2217
6424.29 2230
6425.05 2222
6425.80 2176
6426.56 2188
6427.32 2204
6428.07 2259
6428.83 2253
6429.59 2291
6430.34 2277
6431.10 2318
6431.86 2397
6432.61 2373
6433.37 2395
6434.13 2343
6434.89 2410
6435.64 2448
6436.40 2528
6437.16 2455
6437.91 2317
6438.67 2417
6439.43 2488
6440.19 2497
6440.94 2490
6441.70 2535
6442.46 2576
6443.22 2476
6443.97 2504
6444.73 2413
6445.49 2448
6446.25 2438
6447.00 2407
6447.76 2403
6448.52 2451
6449.28 2546
6450.04 2493
6450.79 2492
6451.55 2439
6452.31 2426
6453.07 2487
6453.83 2540
6454.58 2554
6455.34 2580
6456.10 2614
6456.86 2625
6457.62 2582
6458.38 2630
6459.13 2742
6459.89 2700
6460.65 2722
6461.41 2684
6462.17 2698
6462.93 2769
6463.69 2761
6464.44 2623
6465.20 2707
6465.96 2809
6466.72 2889
6467.48 2853
6468.24 2848
6469.00 2850
6469.76 2827
6470.52 2819
6471.28 2963
6472.03 2991
6472.79 3006
6473.55 3008
6474.31 2957
6475.07 3023
6475.83 3029
6476.59 3093
6477.35 3130
6478.11 3188
6478.87 3177
6479.63 3281
6480.39 3138
6481.15 3221
6481.91 3253
6482.67 3205
6483.43 3331
6484.19 3345
6484.95 3439
6485.71 3604
6486.47 3645
6487.23 3577
6487.99 3533
6488.75 3483
6489.51 3635
6490.27 3845
6491.03 3843
6491.79 3975
6492.55 3966
6493.31 4127
6494.07 4254
6494.83 4297
6495.59 4282
6496.35 4350
6497.11 4362
6497.87 4263
6498.64 4334
6499.40 4242
6500.16 4324
6500.92 4328
6501.68 4297
6502.44 4457
6503.20 4424
6503.96 4464
6504.72 4494
6505.48 4565
6506.25 4669
6507.01 4757
6507.77 4827
6508.53 5048
6509.29 5099
6510.05 4980
6510.81 4916
6511.57 4987
6512.34 5092
6513.10 4954
6513.86 4930
6514.62 4947
6515.38 4992
6516.15 5112
6516.91 5155
6517.67 5376
6518.43 5648
6519.19 6282
6519.95 6910
6520.72 7856
6521.48 8427
6522.24 9249
6523.00 9887
6523.77 10359
6524.53 10589
6525.29 10858
6526.05 11084
6526.81 11004
6527.58 10896
6528.34 10633
6529.10 10340
6529.86 9750
6530.63 9156
6531.39 8415
6532.15 7987
6532.92 7788
6533.68 7897
6534.44 8013
6535.20 8530
6535.97 8697
6536.73 8857
6537.49 8796
6538.26 8427
6539.02 7952
6539.78 7297
6540.55 6592
6541.31 6038
6542.07 5506
6542.84 4989
6543.60 4660
6544.36 4384
6545.13 4259
6545.89 4029
6546.65 3971
6547.42 3860
6548.18 3789
6548.94 3787
6549.71 3749
6550.47 3792
6551.24 3820
6552.00 3818
6552.76 3851
6553.53 3909
6554.29 3888
6555.06 3802
6555.82 3838
6556.58 3850
6557.35 3884
6558.11 3995
6558.88 4163
6559.64 4232
6560.41 4372
6561.17 4385
6561.93 4435
6562.70 4505
6563.46 4647
6564.23 4565
6564.99 4564
6565.76 4612
6566.52 4525
6567.29 4483
6568.05 4488
6568.82 4538
6569.58 4567
6570.35 4501
6571.11 4502
6571.88 4582
6572.64 4703
6573.41 4779
6574.17 4764
6574.94 4753
6575.70 4844
6576.47 4812
6577.23 4794
6578.00 4843
6578.76 4721
6579.53 4840
6580.29 4905
6581.06 4888
6581.83 4930
6582.59 4783
6583.36 4741
6584.12 4678
6584.89 4712
6585.65 4719
6586.42 4794
6587.19 4657
6587.95 4644
6588.72 4664
6589.48 4806
6590.25 4995
6591.02 5154
6591.78 5473
6592.55 5862
6593.32 6039
6594.08 6411
6594.85 6548
6595.61 6466
6596.38 6427
6597.15 6235
6597.91 6099
6598.68 5927
6599.45 5801
6600.21 5667
6600.98 5385
6601.75 5333
6602.51 5085
6603.28 4936
6604.05 4883
6604.82 4715
6605.58 4521
6606.35 4550
6607.12 4386
6607.88 4504
6608.65 4377
6609.42 4183
6610.19 4049
6610.95 4112
6611.72 4152
6612.49 3975
6613.25 3912
6614.02 3925
6614.79 3968
6615.56 3957
6616.32 3996
6617.09 4004
6617.86 4005
6618.63 4143
6619.40 4148
6620.16 4233
6620.93 4253
6621.70 4141
6622.47 4126
6623.24 4080
6624.00 3993
6624.77 4142
6625.54 4067
6626.31 4032
6627.08 4079
6627.84 3998
6628.61 4189
6629.38 4479
6630.15 4594
6630.92 5027
6631.69 5600
6632.46 6223
6633.22 7133
6633.99 7851
6634.76 8493
6635.53 8577
6636.30 8429
6637.07 8079
6637.84 7337
6638.61 6587
6639.37 5912
6640.14 5376
6640.91 4934
6641.68 4566
6642.45 4204
6643.22 3942
6643.99 3885
6644.76 3669
6645.53 3659
6646.30 3417
6647.07 3394
6647.84 3423
6648.61 3358
6649.37 3310
6650.14 3382
6650.91 3297
6651.68 3283
6652.45 3280
6653.22 3229
6653.99 3159
6654.76 3159
6655.53 3185
6656.30 3145
6657.07 3111
6657.84 3019
6658.61 3082
6659.38 3100
6660.15 3008
6660.92 2972
6661.69 3039
6662.46 3077
6663.23 3049
6664.00 3038
6664.77 3052
6665.55 3076
6666.32 3070
6667.09 3116
6667.86 3147
6668.63 3142
6669.40 3180
6670.17 3228
6670.94 3356
6671.71 3277
6672.48 3292
6673.25 3367
6674.02 3428
6674.79 3420
6675.57 3201
6676.34 3288
6677.11 3223
6677.88 3170
6678.65 3136
6679.42 3146
6680.19 3166
6680.96 3091
6681.74 3083
6682.51 3134
6683.28 3189
6684.05 3244
6684.82 3321
6685.59 3435
6686.37 3486
6687.14 3498
6687.91 3468
6688.68 3371
6689.45 3313
6690.22 3184
6691.00 3166
6691.77 3171
6692.54 3043
6693.31 2951
6694.08 2899
6694.86 2955
6695.63 2868
6696.40 2938
6697.17 2852
6697.95 2790
6698.72 2830
6699.49 2890
6700.26 2858
6701.04 2827
6701.81 2864
6702.58 2765
6703.35 2731
6704.13 2717
6704.90 2700
6705.67 2617
6706.44 2622
6707.22 2536
6707.99 2587
6708.76 2583
6709.54 2653
6710.31 2649
6711.08 2600
6711.86 2614
6712.63 2600
6713.40 2603
6714.17 2583
6714.95 2589
6715.72 2510
6716.50 2476
6717.27 2466
6718.04 2450
6718.82 2418
6719.59 2370
6720.36 2395
6721.14 2382
6721.91 2379
6722.68 2329
6723.46 2286
6724.23 2267
6725.01 2243
6725.78 2314
6726.55 2380
6727.33 2336
6728.10 2369
6728.88 2293
6729.65 2301
6730.42 2289
6731.20 2310
6731.97 2203
6732.75 2300
6733.52 2270
6734.30 2371
6735.07 2330
6735.84 2238
6736.62 2203
6737.39 2267
6738.17 2266
6738.94 2275
6739.72 2292
6740.49 2317
6741.27 2206
6742.04 2197
6742.82 2292
6743.59 2266
6744.37 2206
6745.14 2246
6745.92 2262
6746.69 2263
6747.47 2279
6748.24 2337
6749.02 2312
6749.79 2355
6750.57 2381
6751.34 2442
6752.12 2272
6752.90 2318
6753.67 2381
6754.45 2404
6755.22 2267
6756.00 2290
6756.77 2324
6757.55 2212
6758.33 2234
6759.10 2183
6759.88 2135
6760.65 2171
6761.43 2120
6762.20 2196
6762.98 2209
6763.76 2188
6764.53 2174
6765.31 2236
6766.09 2284
6766.86 2263
6767.64 2302
6768.41 2300
6769.19 2225
6769.97 2222
6770.74 2215
6771.52 2193
6772.30 2225
6773.07 2327
6773.85 2289
6774.63 2329
6775.40 2250
6776.18 2239
6776.96 2238
6777.74 2348
6778.51 2382
6779.29 2360
6780.07 2304
6780.84 2279
6781.62 2344
6782.40 2370
6783.17 2337
6783.95 2319
6784.73 2297
6785.51 2380
6786.28 2414
6787.06 2401
6787.84 2398
6788.62 2315
6789.39 2353
6790.17 2286
6790.95 2305
6791.73 2247
6792.51 2277
6793.28 2189
6794.06 2157
6794.84 2223
6795.62 2205
6796.39 2272
6797.17 2185
6797.95 2194
6798.73 2286
6799.51 2311
6800.29 2264
6801.06 2314
6801.84 2377
6802.62 2298
6803.40 2244
6804.18 2284
6804.96 2356
6805.73 2318
6806.51 2263
6807.29 2255
6808.07 2241
6808.85 2220
6809.63 2232
6810.41 2237
6811.18 2179
6811.96 2295
6812.74 2302
6813.52 2264
6814.30 2276
6815.08 2253
6815.86 2328
6816.64 2292
6817.42 2256
6818.20 2286
6818.98 2294
6819.76 2306
6820.53 2395
6821.31 2357
6822.09 2316
6822.87 2408
6823.65 2326
6824.43 2301
6825.21 2338
6825.99 2363
6826.77 2341
6827.55 2432
6828.33 2425
6829.11 2488
6829.89 2515
6830.67 2502
6831.45 2505
6832.23 2441
6833.01 2407
6833.79 2408
6834.57 2394
6835.35 2401
6836.13 2325
6836.91 2336
6837.69 2410
6838.47 2408
6839.25 2305
6840.03 2322
6840.81 2226
6841.59 2275
6842.37 2219
6843.16 2315
6843.94 2323
6844.72 2322
6845.50 2526
6846.28 2641
6847.06 2927
6847.84 3398
6848.62 4093
6849.40 4944
6850.18 5502
6850.96 5918
6851.75 6096
6852.53 5884
6853.31 5638
6854.09 5176
6854.87 4739
6855.65 4404
6856.43 3996
6857.22 3656
6858.00 3363
6858.78 3279
6859.56 3107
6860.34 3032
6861.12 3021
6861.90 2861
6862.69 2708
6863.47 2693
6864.25 2671
6865.03 2613
6865.81 2642
6866.60 2643
6867.38 2563
6868.16 2566
6868.94 2508
6869.72 2448
6870.51 2394
6871.29 2424
6872.07 2431
6872.85 2354
6873.64 2309
6874.42 2294
6875.20 2295
6875.98 2271
6876.77 2286
6877.55 2352
6878.33 2280
6879.11 2379
6879.90 2372
6880.68 2382
6881.46 2337
6882.25 2367
6883.03 2388
6883.81 2367
6884.59 2340
6885.38 2454
6886.16 2571
6886.94 2524
6887.73 2593
6888.51 2688
6889.29 2828
6890.08 2808
6890.86 2794
6891.64 2628
6892.43 2579
6893.21 2598
6893.99 2574
6894.78 2581
6895.56 2551
6896.35 2636
6897.13 2603
6897.91 2640
6898.70 2663
6899.48 2670
6900.26 2634
6901.05 2724
6901.83 2797
6902.62 2740
6903.40 2759
6904.18 2732
6904.97 2689
6905.75 2695
6906.54 2709
6907.32 2671
6908.11 2604
6908.89 2665
6909.67 2612
6910.46 2661
6911.24 2670
6912.03 2606
6912.81 2622
6913.60 2550
6914.38 2609
6915.17 2613
6915.95 2600
6916.74 2659
6917.52 2553
6918.31 2604
6919.09 2536
6919.88 2604
6920.66 2595
6921.45 2653
6922.23 2618
6923.02 2586
6923.80 2663
6924.59 2618
6925.37 2655
6926.16 2650
6926.94 2612
6927.73 2681
6928.51 2588
6929.30 2629
6930.09 2761
6930.87 2693
6931.66 2749
6932.44 2683
6933.23 2687
6934.01 2602
6934.80 2651
6935.59 2705
6936.37 2699
6937.16 2691
6937.94 2752
6938.73 2882
6939.52 2877
6940.30 2982
6941.09 3116
6941.88 3110
6942.66 3078
6943.45 3110
6944.23 3138
6945.02 3121
6945.81 3219
6946.59 3262
6947.38 3193
6948.17 3261
6948.95 3318
6949.74 3349
6950.53 3314
6951.31 3241
6952.10 3279
6952.89 3229
6953.67 3362
6954.46 3466
6955.25 3438
6956.04 3572
6956.82 3665
6957.61 3718
6958.40 3707
6959.18 3631
6959.97 3702
6960.76 3556
6961.55 3606
6962.33 3662
6963.12 3651
6963.91 3650
6964.70 3720
6965.48 3721
6966.27 3771
6967.06 3838
6967.85 3902
6968.63 3847
6969.42 3953
6970.21 4126
6971.00 4012
6971.79 4019
6972.57 4172
6973.36 4177
6974.15 4110
6974.94 4208
6975.73 4338
6976.52 4489
6977.30 4491
6978.09 4655
6978.88 4782
6979.67 5093
6980.46 5295
6981.25 5717
6982.03 6213
6982.82 7117
6983.61 7917
6984.40 8776
6985.19 9593
6985.98 9931
6986.77 9908
6987.55 9705
6988.34 9386
6989.13 8278
6989.92 7875
6990.71 7143
6991.50 6485
6992.29 6032
6993.08 5908
6993.87 5773
6994.66 5848
6995.45 6315
6996.24 7064
6997.02 7988
6997.81 9063
6998.60 10410
6999.39 11200
7000.18 11883
7000.97 11776
7001.76 11300
7002.55 10652
7003.34 9649
7004.13 8528
7004.92 7410
7005.71 6618
7006.50 5721
7007.29 5053
7008.08 4681
7008.87 4323
7009.66 4059
7010.45 3986
7011.24 3859
7012.03 3767
7012.82 3648
7013.61 3640
7014.40 3627
7015.19 3506
7015.98 3436
7016.77 3423
7017.56 3304
7018.35 3231
7019.15 3172
7019.94 3062
7020.73 3058
7021.52 3057
7022.31 3081
7023.10 3171
7023.89 3259
7024.68 3353
7025.47 3333
7026.26 3407
7027.05 3380
7027.85 3379
7028.64 3277
7029.43 3215
7030.22 3181
7031.01 3048
7031.80 3004
7032.59 2911
7033.38 2881
7034.18 3014
7034.97 3008
7035.76 3076
7036.55 3092
7037.34 3108
7038.13 3139
7038.93 3146
7039.72 3203
7040.51 3184
7041.30 3044
7042.09 3061
7042.89 3001
7043.68 2953
7044.47 2891
7045.26 2894
7046.05 2921
7046.85 2943
7047.64 3057
7048.43 3028
7049.22 2979
7050.01 2980
7050.81 3016
7051.60 3013
7052.39 3069
7053.18 3048
7053.98 2843
7054.77 2876
7055.56 2752
7056.36 2758
7057.15 2818
7057.94 2676
7058.73 2736
7059.53 2614
7060.32 2657
7061.11 2687
7061.91 2786
7062.70 2784
7063.49 2787
7064.29 2641
7065.08 2673
7065.87 2696
7066.66 2600
7067.46 2643
7068.25 2665
7069.04 2611
7069.84 2616
7070.63 2533
7071.43 2519
7072.22 2478
7073.01 2510
7073.81 2477
7074.60 2470
7075.39 2473
7076.19 2476
7076.98 2515
7077.78 2434
7078.57 2427
7079.36 2391
7080.16 2369
7080.95 2306
7081.75 2308
7082.54 2291
7083.33 2305
7084.13 2307
7084.92 2344
7085.72 2302
7086.51 2264
7087.31 2301
7088.10 2322
7088.90 2333
7089.69 2395
7090.48 2435
7091.28 2510
7092.07 2487
7092.87 2479
7093.66 2501
7094.46 2443
7095.25 2448
7096.05 2373
7096.84 2279
7097.64 2216
7098.43 2243
7099.23 2271
7100.02 2276
7100.82 2317
7101.61 2271
7102.41 2160
7103.20 2164
7104.00 2160
7104.80 2038
7105.59 1993
7106.39 2000
7107.18 2000
7107.98 1943
7108.77 1865
7109.57 1903
7110.36 1863
7111.16 1819
7111.96 1891
7112.75 1859
7113.55 1842
7114.34 1901
7115.14 1879
7115.94 1818
7116.73 1855
7117.53 1879
7118.32 1859
7119.12 1869
7119.92 1883
7120.71 1863
7121.51 1867
7122.31 1814
7123.10 1777
7123.90 1774
7124.70 1788
7125.49 1853
7126.29 1838
7127.09 1875
7127.88 1933
7128.68 1830
7129.48 1841
7130.27 1864
7131.07 1835
7131.87 1882
7132.66 1783
7133.46 1871
7134.26 1885
7135.06 1872
7135.85 1779
7136.65 1850
7137.45 1797
7138.24 1812
7139.04 1812
7139.84 1838
7140.64 1884
7141.43 1911
7142.23 1940
7143.03 1890
7143.83 1924
7144.62 1911
7145.42 1891
7146.22 1873
7147.02 1911
7147.82 1885
7148.61 1823
7149.41 1789
7150.21 1785
7151.01 1744
7151.81 1754
7152.60 1745
7153.40 1809
7154.20 1777
7155.00 1840
7155.80 1889
7156.59 1824
7157.39 1817
7158.19 1767
7158.99 1777
7159.79 1712
7160.59 1781
7161.39 1780
7162.18 1650
7162.98 1697
7163.78 1705
7164.58 1664
7165.38 1714
7166.18 1762
7166.98 1796
7167.78 1811
7168.57 1734
7169.37 1693
7170.17 1819
7170.97 1774
7171.77 1825
7172.57 1736
7173.37 1749
7174.17 1737
7174.97 1759
7175.77 1753
7176.57 1731
7177.37 1765
7178.17 1742
7178.97 1807
7179.77 1743
7180.56 1786
7181.36 1809
7182.16 1911
7182.96 1935
7183.76 1948
7184.56 1899
7185.36 1852
7186.16 1849
7186.96 1813
7187.76 1758
7188.56 1739
7189.36 1834
7190.16 1768
7190.96 1780
7191.76 1699
7192.57 1674
7193.37 1665
7194.17 1632
7194.97 1666
7195.77 1652
7196.57 1642
7197.37 1714
7198.17 1699
7198.97 1677
7199.77 1660
7200.57 1679
7201.37 1691
7202.17 1719
7202.97 1657
7203.77 1683
7204.58 1679
7205.38 1691
7206.18 1705
7206.98 1691
7207.78 1663
7208.58 1731
7209.38 1715
7210.18 1676
7210.99 1717
7211.79 1688
7212.59 1672
7213.39 1689
7214.19 1739
7214.99 1706
7215.79 1718
7216.60 1680
7217.40 1667
7218.20 1698
7219.00 1665
7219.80 1632
7220.60 1752
7221.41 1696
7222.21 1700
7223.01 1657
7223.81 1721
7224.62 1735
7225.42 1684
7226.22 1741
7227.02 1762
7227.82 1668
7228.63 1721
7229.43 1734
7230.23 1688
7231.03 1759
7231.84 1739
7232.64 1752
7233.44 1747
7234.24 1723
7235.05 1775
7235.85 1811
7236.65 1837
7237.45 1836
7238.26 1827
7239.06 1761
7239.86 1872
7240.67 1888
7241.47 1885
7242.27 1884
7243.08 1903
7243.88 1951
7244.68 1996
7245.49 1903
7246.29 2010
7247.09 1897
7247.90 1943
7248.70 2055
7249.50 2060
7250.31 1940
7251.11 2025
7251.91 2044
7252.72 2081
7253.52 2121
7254.32 2148
7255.13 2105
7255.93 2098
7256.74 2135
7257.54 2157
7258.34 2186
7259.15 2264
7259.95 2333
7260.76 2342
7261.56 2357
7262.36 2418
7263.17 2407
7263.97 2521
7264.78 2469
7265.58 2391
7266.39 2417
7267.19 2582
7268.00 2624
7268.80 2609
7269.60 2531
7270.41 2655
7271.21 2748
7272.02 2651
7272.82 2699
7273.63 2680
7274.43 2733
7275.24 2775
7276.04 2785
7276.85 2836
7277.65 2938
7278.46 3029
7279.26 3114
7280.07 3320
7280.87 3568
7281.68 3965
7282.48 4364
7283.29 4813
7284.09 5094
7284.90 5348
7285.71 5351
7286.51 5249
7287.32 4914
7288.12 4689
7288.93 4329
7289.73 4100
7290.54 3752
7291.35 3591
7292.15 3543
7292.96 3502
7293.76 3403
7294.57 3338
7295.38 3274
7296.18 3296
7296.99 3274
7297.79 3232
7298.60 3309
7299.41 3213
7300.21 3248
7301.02 3363
7301.82 3424
7302.63 3502
7303.44 3476
7304.24 3546
7305.05 3602
7305.86 3827
7306.66 4043
7307.47 4277
7308.28 4467
7309.08 4705
7309.89 4994
7310.70 5295
7311.50 5255
7312.31 5418
7313.12 5292
7313.93 4996
7314.73 4850
7315.54 4767
7316.35 4710
7317.15 4818
7317.96 5180
7318.77 5462
7319.58 5721
7320.38 6250
7321.19 6430
7322.00 6489
7322.81 6396
7323.61 6149
7324.42 5862
7325.23 5406
7326.04 5067
7326.84 4768
7327.65 4447
7328.46 4114
7329.27 3968
7330.08 3935
7330.88 4043
7331.69 4147
7332.50 4303
7333.31 4480
7334.12 4920
7334.92 5179
7335.73 5210
7336.54 5249
7337.35 5144
7338.16 5036
7338.97 4655
7339.78 4424
7340.58 4212
7341.39 4060
7342.20 3780
7343.01 3570
7343.82 3502
7344.63 3529
7345.44 3601
7346.24 3655
7347.05 3654
7347.86 3586
7348.67 3594
7349.48 3618
7350.29 3617
7351.10 3515
7351.91 3487
7352.72 3411
7353.53 3313
7354.34 3161
7355.14 3207
7355.95 3188
7356.76 3175
7357.57 3237
7358.38 3349
7359.19 3407
7360.00 3440
7360.81 3507
7361.62 3557
7362.43 3635
7363.24 3508
7364.05 3604
7364.86 3552
7365.67 3486
7366.48 3545
7367.29 3482
7368.10 3425
7368.91 3374
7369.72 3432
7370.53 3478
7371.34 3487
7372.15 3432
7372.96 3494
7373.77 3544
7374.58 3567
7375.39 3700
7376.20 3654
7377.01 3850
7377.82 3933
7378.63 4020
7379.44 4369
7380.26 4764
7381.07 4820
7381.88 4813
7382.69 4814
7383.50 4725
7384.31 4601
7385.12 4368
7385.93 4154
7386.74 3988
7387.55 3826
7388.36 3640
7389.18 3492
7389.99 3420
7390.80 3309
7391.61 3281
7392.42 3198
7393.23 3128
7394.04 3046
7394.86 3089
7395.67 3213
7396.48 3276
7397.29 3488
7398.10 3629
7398.91 3749
7399.73 3876
7400.54 4024
7401.35 4248
7402.16 4191
7402.97 4102
7403.79 4096
7404.60 3964
7405.41 3958
7406.22 3983
7407.03 3976
7407.85 3924
7408.66 3860
7409.47 3802
7410.28 3617
7411.10 3307
7411.91 3248
7412.72 3114
7413.53 2952
7414.35 2860
7415.16 2700
7415.97 2581
7416.78 2594
7417.60 2557
7418.41 2510
7419.22 2499
7420.03 2513
7420.85 2451
7421.66 2406
7422.47 2434
7423.29 2415
7424.10 2255
7424.91 2281
7425.73 2336
7426.54 2270
7427.35 2197
7428.17 2193
7428.98 2179
7429.79 2282
7430.61 2186
7431.42 2205
7432.23 2224
7433.05 2223
7433.86 2202
7434.67 2223
7435.49 2318
7436.30 2335
7437.12 2325
7437.93 2258
7438.74 2228
7439.56 2263
7440.37 2238
7441.18 2202
7442.00 2217
7442.81 2243
7443.63 2216
7444.44 2240
7445.26 2142
7446.07 2131
7446.88 2161
7447.70 2149
7448.51 2176
7449.33 2102
7450.14 2115
7450.96 2092
7451.77 2127
7452.59 2091
7453.40 2078
7454.22 2074
7455.03 2049
7455.85 2083
7456.66 2060
7457.47 2111
7458.29 2038
7459.10 2009
7459.92 2037
7460.74 2083
7461.55 2012
7462.37 2035
7463.18 2154
7464.00 2088
7464.81 1988
7465.63 2138
7466.44 2182
7467.26 2143
7468.07 2149
7468.89 2125
7469.70 2177
7470.52 2213
7471.34 2122
7472.15 2097
7472.97 2066
7473.78 2127
7474.60 2057
7475.41 1940
7476.23 1926
7477.05 1942
7477.86 1895
7478.68 1926
7479.49 1913
7480.31 1858
7481.13 1889
7481.94 1852
7482.76 1828
7483.58 1829
7484.39 1880
7485.21 1823
7486.03 1779
7486.84 1805
7487.66 1787
7488.48 1849
7489.29 1817
7490.11 1768
7490.93 1824
7491.74 1836
7492.56 1830
7493.38 1762
7494.19 1832
7495.01 1778
7495.83 1793
7496.64 1710
7497.46 1697
7498.28 1708
7499.10 1728
7499.91 1656
7500.73 1682
7501.55 1679
7502.36 1671
7503.18 1711
7504.00 1692
7504.82 1676
7505.63 1688
7506.45 1647
7507.27 1629
7508.09 1655
7508.90 1666
7509.72 1651
7510.54 1630
7511.36 1619
7512.18 1573
7512.99 1582
7513.81 1604
7514.63 1553
7515.45 1629
7516.27 1528
7517.08 1544
7517.90 1542
7518.72 1532
7519.54 1533
7520.36 1548
7521.18 1563
7521.99 1618
7522.81 1598
7523.63 1526
7524.45 1551
7525.27 1511
7526.09 1578
7526.91 1560
7527.72 1593
7528.54 1547
7529.36 1554
7530.18 1576
7531.00 1589
7531.82 1565
7532.64 1562
7533.46 1543
7534.28 1573
7535.10 1573
7535.91 1542
7536.73 1569
7537.55 1567
7538.37 1511
7539.19 1540
7540.01 1580
7540.83 1598
7541.65 1585
7542.47 1542
7543.29 1564
7544.11 1633
7544.93 1640
7545.75 1610
7546.57 1636
7547.39 1613
7548.21 1550
7549.03 1536
7549.85 1548
7550.67 1554
7551.49 1633
7552.31 1657
7553.13 1627
7553.95 1691
7554.77 1687
7555.59 1632
7556.41 1702
7557.23 1672
7558.05 1649
7558.87 1623
7559.69 1702
7560.51 1658
7561.33 1658
7562.15 1651
7562.97 1652
7563.79 1664
7564.61 1597
7565.44 1546
7566.26 1589
7567.08 1594
7567.90 1643
7568.72 1679
7569.54 1659
7570.36 1583
7571.18 1578
7572.00 1616
7572.82 1599
7573.65 1606
7574.47 1619
7575.29 1586
7576.11 1599
7576.93 1550
7577.75 1588
7578.57 1651
7579.40 1645
7580.22 1618
7581.04 1632
7581.86 1625
7582.68 1607
7583.50 1639
7584.33 1647
7585.15 1660
7585.97 1617
7586.79 1653
7587.61 1706
7588.44 1652
7589.26 1653
7590.08 1670
7590.90 1718
7591.72 1635
7592.55 1655
7593.37 1654
7594.19 1705
7595.01 1687
7595.84 1648
7596.66 1662
7597.48 1700
7598.30 1691
7599.13 1759
7599.95 1754
7600.77 1804
7601.59 1884
7602.42 1901
7603.24 2057
7604.06 2125
7604.89 2183
7605.71 2126
7606.53 2156
7607.36 2116
7608.18 2051
7609.00 2003
7609.82 1965
7610.65 1914
7611.47 1848
7612.29 1868
7613.12 1783
7613.94 1767
7614.77 1809
7615.59 1804
7616.41 1762
7617.24 1775
7618.06 1754
7618.88 1774
7619.71 1753
7620.53 1705
7621.35 1791
7622.18 1755
7623.00 1723
7623.83 1637
7624.65 1668
7625.47 1684
7626.30 1703
7627.12 1746
7627.95 1785
7628.77 1886
7629.60 1968
7630.42 2058
7631.24 2142
7632.07 2188
7632.89 2131
7633.72 2184
7634.54 2086
7635.37 2064
7636.19 1997
7637.02 1858
7637.84 1777
7638.67 1703
7639.49 1604
7640.31 1625
7641.14 1578
7641.96 1552
7642.79 1499
7643.61 1522
7644.44 1476
7645.26 1442
7646.09 1531
7646.92 1480
7647.74 1465
7648.57 1519
7649.39 1500
7650.22 1425
7651.04 1517
7651.87 1414
7652.69 1454
7653.52 1440
7654.34 1421
7655.17 1429
7656.00 1488
7656.82 1424
7657.65 1393
7658.47 1434
7659.30 1435
7660.12 1451
7660.95 1391
7661.78 1462
7662.60 1388
7663.43 1405
7664.25 1384
7665.08 1393
7665.91 1432
7666.73 1451
7667.56 1432
7668.39 1457
7669.21 1438
7670.04 1430
7670.87 1385
7671.69 1429
7672.52 1423
7673.35 1426
7674.17 1431
7675.00 1456
7675.83 1423
7676.65 1376
7677.48 1365
7678.31 1371
7679.13 1424
7679.96 1387
7680.79 1355
7681.61 1393
7682.44 1424
7683.27 1415
7684.10 1407
7684.92 1379
7685.75 1368
7686.58 1430
7687.40 1438
7688.23 1425
7689.06 1389
7689.89 1417
7690.71 1474
7691.54 1455
7692.37 1361
7693.20 1388
7694.03 1435
7694.85 1475
7695.68 1462
7696.51 1410
7697.34 1441
7698.16 1407
7698.99 1510
7699.82 1440
7700.65 1498
7701.48 1440
7702.31 1449
7703.13 1428
7703.96 1458
7704.79 1403
7705.62 1486
7706.45 1473
7707.28 1471
7708.10 1489
7708.93 1481
7709.76 1432
7710.59 1453
7711.42 1439
7712.25 1406
7713.08 1404
7713.90 1402
7714.73 1476
7715.56 1480
7716.39 1468
7717.22 1476
7718.05 1477
7718.88 1467
7719.71 1495
7720.54 1437
7721.37 1464
7722.20 1454
7723.02 1401
7723.85 1448
7724.68 1506
7725.51 1464
7726.34 1475
7727.17 1511
7728.00 1504
7728.83 1488
7729.66 1458
7730.49 1461
7731.32 1450
7732.15 1419
7732.98 1465
7733.81 1419
7734.64 1468
7735.47 1496
7736.30 1539
7737.13 1481
7737.96 1445
7738.79 1506
7739.62 1478
7740.45 1453
7741.28 1493
7742.11 1567
7742.94 1607
7743.77 1706
7744.60 1942
7745.43 2190
7746.26 2352
7747.09 2580
7747.92 2678
7748.75 2773
7749.59 2635
7750.42 2473
7751.25 2358
7752.08 2191
7752.91 2088
7753.74 1902
7754.57 1781
7755.40 1670
7756.23 1625
7757.06 1503
7757.90 1506
7758.73 1515
7759.56 1490
7760.39 1467
7761.22 1475
7762.05 1524
7762.88 1509
7763.71 1510
7764.55 1438
7765.38 1391
7766.21 1361
7767.04 1347
7767.87 1343
7768.70 1315
7769.54 1305
7770.37 1290
7771.20 1244
7772.03 1276
7772.86 1325
7773.70 1308
7774.53 1310
7775.36 1288
7776.19 1347
7777.02 1324
7777.86 1345
7778.69 1338
7779.52 1322
7780.35 1359
7781.19 1346
7782.02 1325
7782.85 1415
7783.68 1408
7784.52 1381
7785.35 1448
7786.18 1420
7787.01 1511
7787.85 1534
7788.68 1389
7789.51 1400
7790.35 1449
7791.18 1429
7792.01 1385
7792.84 1415
7793.68 1349
7794.51 1336
7795.34 1327
7796.18 1382
7797.01 1413
7797.84 1368
7798.68 1359
7799.51 1392
7800.34 1395
7801.18 1379
7802.01 1421
7802.84 1437
7803.68 1478
7804.51 1409
7805.35 1378
7806.18 1472
7807.01 1436
7807.85 1410
7808.68 1374
7809.51 1434
7810.35 1436
7811.18 1461
7812.02 1428
7812.85 1478
7813.68 1485
7814.52 1493
7815.35 1463
7816.19 1471
7817.02 1499
7817.86 1493
7818.69 1473
7819.52 1524
7820.36 1446
7821.19 1450
7822.03 1400
7822.86 1443
7823.70 1464
7824.53 1480
7825.37 1465
7826.20 1498
7827.04 1477
7827.87 1459
7828.71 1441
7829.54 1464
7830.38 1431
7831.21 1445
7832.05 1364
7832.88 1390
7833.72 1421
7834.55 1376
7835.39 1407
7836.22 1388
7837.06 1385
7837.89 1453
7838.73 1401
7839.57 1369
7840.40 1337
7841.24 1342
7842.07 1371
7842.91 1342
7843.74 1315
7844.58 1334
7845.42 1322
7846.25 1311
7847.09 1284
7847.92 1276
7848.76 1247
7849.60 1232
7850.43 1267
7851.27 1291
7852.10 1253
7852.94 1310
7853.78 1268
7854.61 1263
7855.45 1324
7856.29 1330
7857.12 1263
7857.96 1277
7858.79 1287
7859.63 1304
7860.47 1322
7861.30 1297
7862.14 1258
7862.98 1251
7863.81 1261
7864.65 1259
7865.49 1239
7866.33 1262
7867.16 1233
7868.00 1261
7868.84 1279
7869.67 1303
7870.51 1247
7871.35 1232
7872.19 1295
7873.02 1324
7873.86 1339
7874.70 1284
7875.54 1284
7876.37 1310
7877.21 1312
7878.05 1324
7878.89 1299
7879.72 1334
7880.56 1340
7881.40 1327
7882.24 1305
7883.07 1287
7883.91 1288
7884.75 1324
7885.59 1293
7886.43 1240
7887.26 1295
7888.10 1334
7888.94 1316
7889.78 1320
7890.62 1352
7891.45 1358
7892.29 1343
7893.13 1390
7893.97 1355
7894.81 1364
7895.65 1331
7896.49 1315
7897.32 1314
7898.16 1379
7899.00 1341
7899.84 1314
7900.68 1342
7901.52 1374
7902.36 1360
7903.20 1306
7904.03 1253
7904.87 1310
7905.71 1344
7906.55 1268
7907.39 1302
7908.23 1296
7909.07 1337
7909.91 1378
7910.75 1410
7911.59 1378
7912.43 1455
7913.27 1524
7914.11 1556
7914.94 1621
7915.78 1617
7916.62 1688
7917.46 1816
7918.30 1844
7919.14 1776
7919.98 1688
7920.82 1643
7921.66 1580
7922.50 1585
7923.34 1497
7924.18 1428
7925.02 1419
7925.86 1388
7926.70 1285
7927.54 1307
7928.38 1299
7929.22 1263
7930.06 1242
7930.90 1264
7931.74 1246
7932.59 1244
7933.43 1246
7934.27 1290
7935.11 1245
7935.95 1216
7936.79 1218
7937.63 1218
7938.47 1236
7939.31 1208
7940.15 1275
7940.99 1296
7941.83 1305
7942.67 1364
7943.52 1345
7944.36 1325
7945.20 1333
7946.04 1342
7946.88 1337
7947.72 1334
7948.56 1367
7949.40 1376
7950.25 1339
7951.09 1281
7951.93 1245
7952.77 1230
7953.61 1227
7954.45 1222
7955.29 1187
7956.14 1202
7956.98 1259
7957.82 1228
7958.66 1221
7959.50 1203
7960.35 1188
7961.19 1212
7962.03 1171
7962.87 1203
7963.71 1205
7964.56 1197
7965.40 1262
7966.24 1215
7967.08 1211
7967.93 1228
7968.77 1180
7969.61 1147
7970.45 1158
7971.29 1127
7972.14 1159
7972.98 1177
7973.82 1159
7974.67 1141
7975.51 1092
7976.35 1152
7977.19 1166
7978.04 1167
7978.88 1175
7979.72 1149
7980.57 1120
7981.41 1193
7982.25 1170
7983.09 1162
7983.94 1190
7984.78 1146
7985.62 1127
7986.47 1156
7987.31 1173
7988.15 1117
7989.00 1133
7989.84 1148
7990.68 1111
7991.53 1133
7992.37 1153
7993.22 1103
7994.06 1041
7994.90 1101
7995.75 1104
7996.59 1144
7997.43 1116
7998.28 1108
7999.12 1026
7999.97 1070
8000.81 1071
8001.65 1104
8002.50 1113
8003.34 1136
8004.19 1151
8005.03 1138
8005.88 1146
8006.72 1130
8007.57 1115
8008.41 1072
8009.25 1089
8010.10 1046
8010.94 1146
8011.79 1149
8012.63 1127
8013.48 1078
8014.32 1099
8015.17 1078
8016.01 1117
8016.86 1044
8017.70 1073
8018.55 1079
8019.39 1077
8020.24 1052
8021.08 1052
8021.93 1095
8022.77 1064
8023.62 1075
8024.46 1100
8025.31 1079
8026.15 1077
8027.00 1110
8027.84 1077
8028.69 1128
8029.54 1137
8030.38 1112
8031.23 1102
8032.07 1082
8032.92 1067
8033.76 1083
8034.61 1145
8035.46 1131
8036.30 1121
8037.15 1080
8037.99 1079
8038.84 1074
8039.69 1095
8040.53 1075
8041.38 1078
8042.22 1012
8043.07 1039
8043.92 1051
8044.76 1085
8045.61 1120
8046.46 1087
8047.30 1108
8048.15 1115
8049.00 1125
8049.84 1074
8050.69 1058
8051.54 1053
8052.38 1065
8053.23 1017
8054.08 1044
8054.92 1058
8055.77 1039
8056.62 1014
8057.46 1046
8058.31 1034
8059.16 1016
8060.01 1059
8060.85 1049
8061.70 1063
8062.55 1062
8063.40 1046
8064.24 1016
8065.09 1052
8065.94 1001
8066.79 1062
8067.63 1021
8068.48 1050
8069.33 1048
8070.18 1047
8071.02 1042
8071.87 1112
8072.72 1067
8073.57 1034
8074.42 1062
8075.26 1055
8076.11 1051
8076.96 1092
8077.81 1029
8078.66 1057
8079.50 1121
8080.35 1019
8081.20 1069
8082.05 1075
8082.90 999
8083.75 1000
8084.59 1020
8085.44 1000
8086.29 1035
8087.14 1099
8087.99 1066
8088.84 1046
8089.69 1017
8090.53 1031
8091.38 1028
8092.23 1048
8093.08 1038
8093.93 1044
8094.78 1078
8095.63 1090
8096.48 1064
8097.33 1048
8098.18 1055
8099.02 1059
8099.87 1067
8100.72 1051
8101.57 1054
8102.42 1066
8103.27 1076
8104.12 997
8104.97 1070
8105.82 1013
8106.67 1022
8107.52 1018
8108.37 1036
8109.22 1049
8110.07 1048
8110.92 969
8111.77 1009
8112.62 986
8113.47 1024
8114.32 1066
8115.17 1088
8116.02 1060
8116.87 1116
8117.72 1145
8118.57 1126
8119.42 1185
8120.27 1157
8121.12 1170
8121.97 1135
8122.82 1119
8123.67 1177
8124.52 1134
8125.37 1165
8126.22 1189
8127.07 1163
8127.93 1070
8128.78 1066
8129.63 1083
8130.48 1076
8131.33 1013
8132.18 1062
8133.03 1074
8133.88 1072
8134.73 1057
8135.58 1045
8136.44 1068
8137.29 1097
8138.14 1012
8138.99 1066
8139.84 1064
8140.69 1059
8141.54 1083
8142.39 1011
8143.25 1028
8144.10 1081
8144.95 1074
8145.80 1062
8146.65 1089
8147.50 1030
8148.36 1040
8149.21 1071
8150.06 1045
8150.91 1075
8151.76 1088
8152.62 1123
8153.47 1130
8154.32 1143
8155.17 1085
8156.02 1152
8156.88 1156
8157.73 1160
8158.58 1095
8159.43 1129
8160.29 1081
8161.14 1085
8161.99 1042
8162.84 1003
8163.70 1019
8164.55 1046
8165.40 1035
8166.25 1032
8167.11 1039
8167.96 1055
8168.81 1050
8169.67 1046
8170.52 990
8171.37 976
8172.23 1027
8173.08 1049
8173.93 1019
8174.78 994
8175.64 992
8176.49 1040
8177.34 1041
8178.20 1076
8179.05 1049
8179.90 1027
8180.76 992
8181.61 990
8182.47 990
8183.32 971
8184.17 966
8185.03 976
8185.88 938
8186.73 946
8187.59 968
8188.44 986
8189.30 1014
8190.15 963
8191.00 1000
8191.86 992
8192.71 944
8193.57 1008
8194.42 1015
8195.27 980
8196.13 938
8196.98 956
8197.84 1002
8198.69 980
8199.55 998
8200.40 965
8201.26 1001
8202.11 940
8202.96 949
8203.82 977
8204.67 978
8205.53 994
8206.38 964
8207.24 1010
8208.09 947
8208.95 1020
8209.80 935
8210.66 1001
8211.51 1001
8212.37 974
8213.22 992
8214.08 928
8214.93 991
8215.79 980
8216.65 1061
8217.50 985
8218.36 1014
8219.21 1015
8220.07 993
8220.92 1039
8221.78 1089
8222.63 1095
8223.49 1109
8224.35 1062
8225.20 1075
8226.06 1071
8226.91 1040
8227.77 1035
8228.63 1021
8229.48 980
8230.34 961
8231.19 1003
8232.05 1040
8232.91 1053
8233.76 974
8234.62 979
8235.47 988
8236.33 981
8237.19 951
8238.04 1003
8238.90 985
8239.76 947
8240.61 995
8241.47 971
8242.33 983
8243.18 996
8244.04 1057
8244.90 1038
8245.75 1064
8246.61 1041
8247.47 1039
8248.33 1061
8249.18 1054
8250.04 999
8250.90 1039
8251.75 1016
8252.61 1016
8253.47 980
8254.33 970
8255.18 1027
8256.04 1023
8256.90 1048
8257.76 1018
8258.61 1020
8259.47 1001
8260.33 1034
8261.19 1009
8262.04 1001
8262.90 1008
8263.76 1041
8264.62 970
8265.48 922
8266.33 960
8267.19 1033
8268.05 1052
8268.91 965
8269.77 1009
8270.62 1032
8271.48 1025
8272.34 1050
8273.20 1012
8274.06 1000
8274.92 980
8275.77 986
8276.63 956
8277.49 1014
8278.35 994
8279.21 991
8280.07 1004
8280.93 988
8281.78 981
8282.64 1001
8283.50 1008
8284.36 1000
8285.22 972
8286.08 1004
8286.94 986
8287.80 1013
8288.66 996
8289.51 993
8290.37 1004
8291.23 979
8292.09 1011
8292.95 1032
8293.81 995
8294.67 980
8295.53 1034
8296.39 1051
8297.25 1035
8298.11 1018
8298.97 1056
8299.83 1049
8300.69 1045
8301.55 1068
8302.41 1075
8303.27 1115
8304.13 1077
8304.99 1076
8305.85 1073
8306.71 1045
8307.57 1055
8308.43 1041
8309.29 1090
8310.15 1079
8311.01 1069
8311.87 1025
8312.73 1050
8313.59 1091
8314.45 1064
8315.31 1097
8316.17 1088
8317.03 1037
8317.89 1040
8318.75 1059
8319.61 1051
8320.47 1092
8321.33 1115
8322.20 1051
8323.06 1068
8323.92 1105
8324.78 1173
8325.64 1075
8326.50 1089
8327.36 1086
8328.22 1133
8329.08 1139
8329.94 1077
8330.81 1111
8331.67 1144
8332.53 1086
8333.39 1078
8334.25 1117
8335.11 1089
8335.97 1078
8336.84 1110
8337.70 1089
8338.56 1133
8339.42 1123
8340.28 1105
8341.15 1149
8342.01 1150
8342.87 1130
8343.73 1116
8344.59 1142
8345.45 1139
8346.32 1113
8347.18 1146
8348.04 1151
8348.90 1180
8349.77 1151
8350.63 1123
8351.49 1151
8352.35 1140
8353.22 1152
8354.08 1196
8354.94 1149
8355.80 1141
8356.67 1180
8357.53 1172
8358.39 1136
8359.25 1198
8360.12 1239
8360.98 1181
8361.84 1184
8362.71 1158
8363.57 1188
8364.43 1160
8365.29 1215
8366.16 1197
8367.02 1213
8367.88 1219
8368.75 1213
8369.61 1196
8370.47 1198
8371.34 1223
8372.20 1309
8373.06 1322
8373.93 1318
8374.79 1319
8375.65 1255
8376.52 1258
8377.38 1216
8378.25 1302
8379.11 1329
8379.97 1244
8380.84 1266
8381.70 1299
8382.56 1335
8383.43 1381
8384.29 1360
8385.16 1373
8386.02 1429
8386.89 1362
8387.75 1368
8388.61 1420
8389.48 1422
8390.34 1331
8391.21 1408
8392.07 1430
8392.94 1428
8393.80 1454
8394.67 1480
8395.53 1469
8396.39 1476
8397.26 1454
8398.12 1514
8398.99 1539
8399.85 1503
8400.72 1538
8401.58 1531
8402.45 1508
8403.31 1513
8404.18 1536
8405.04 1559
8405.91 1593
8406.77 1605
8407.64 1608
8408.50 1657
8409.37 1700
8410.24 1723
8411.10 1780
8411.97 1710
8412.83 1812
8413.70 1772
8414.56 1711
8415.43 1787
8416.29 1779
8417.16 1811
8418.03 1790
8418.89 1801
8419.76 1793
8420.62 1894
8421.49 1880
8422.36 1924
8423.22 1912
8424.09 1885
8424.95 1979
8425.82 2066
8426.69 1970
8427.55 1990
8428.42 2085
8429.28 2116
8430.15 2205
8431.02 2221
8431.88 2263
8432.75 2249
8433.62 2327
8434.48 2322
8435.35 2453
8436.22 2465
8437.08 2495
8437.95 2511
8438.82 2660
8439.68 2754
8440.55 2763
8441.42 2815
8442.29 2840
8443.15 3002
8444.02 3006
8444.89 3136
8445.75 3180
8446.62 3283
8447.49 3409
8448.36 3371
8449.22 3440
8450.09 3508
8450.96 3794
8451.83 4226
8452.69 4925
8453.56 5569
8454.43 6222
8455.30 6820
8456.16 7029
8457.03 7131
8457.90 6873
8458.77 6582
8459.64 6124
8460.50 5525
8461.37 4970
8462.24 4417
8463.11 4093
8463.98 3666
8464.84 3303
8465.71 3085
8466.58 2887
8467.45 2637
8468.32 2489
8469.19 2388
8470.05 2262
8470.92 2178
8471.79 2167
8472.66 2134
8473.53 2180
8474.40 2109
8475.27 2075
8476.13 2015
8477.00 1976
8477.87 1988
8478.74 2029
8479.61 1912
8480.48 1926
8481.35 1907
8482.22 2010
8483.09 2050
8483.96 1961
8484.82 2075
8485.69 1935
8486.56 1923
8487.43 1972
8488.30 1984
8489.17 2003
8490.04 1953
8490.91 2008
8491.78 2148
8492.65 2173
8493.52 2221
8494.39 2152
8495.26 2198
8496.13 2119
8497.00 2123
8497.87 2106
8498.74 2044
8499.61 2020
8500.48 1911
8501.35 1949
8502.22 1927
8503.09 1992
8503.96 1865
8504.83 1909
8505.70 1921
8506.57 1966
8507.44 1874
8508.31 1889
8509.18 1900
8510.05 2019
8510.92 2057
8511.79 2008
8512.66 1996
8513.53 2055
8514.40 2025
8515.27 2038
8516.15 2013
8517.02 2127
8517.89 2113
8518.76 2080
8519.63 2119
8520.50 2148
8521.37 2142
8522.24 2161
8523.11 2120
8523.98 2165
8524.86 2138
8525.73 2091
8526.60 2114
8527.47 2155
8528.34 2109
8529.21 2078
8530.08 2123
8530.96 2136
8531.83 2124
8532.70 2173
8533.57 2244
8534.44 2218
8535.31 2162
8536.19 2171
8537.06 2137
8537.93 2131
8538.80 2091
8539.67 2028
8540.55 2039
8541.42 1936
8542.29 1928
8543.16 1917
8544.03 1889
8544.91 1821
8545.78 1812
8546.65 1771
8547.52 1779
8548.40 1800
8549.27 1862
8550.14 1840
8551.01 1937
8551.89 1907
8552.76 1885
8553.63 1956
8554.51 2029
8555.38 2022
8556.25 2033
8557.12 2072
8558.00 1908
8558.87 1865
8559.74 1872
8560.62 1852
8561.49 1913
8562.36 1903
8563.24 1841
8564.11 1792
8564.98 1785
8565.86 1762
8566.73 1699
8567.60 1775
8568.48 1737
8569.35 1662
8570.22 1681
8571.10 1675
8571.97 1687
8572.84 1639
8573.72 1650
8574.59 1632
8575.46 1636
8576.34 1572
8577.21 1647
8578.09 1568
8578.96 1562
8579.83 1586
8580.71 1575
8581.58 1571
8582.46 1634
8583.33 1617
8584.21 1543
8585.08 1597
8585.95 1585
8586.83 1576
8587.70 1542
8588.58 1587
8589.45 1565
8590.33 1603
8591.20 1599
8592.08 1553
8592.95 1607
8593.83 1557
8594.70 1577
8595.58 1656
8596.45 1715
8597.33 1615
8598.20 1644
8599.08 1647
8599.95 1633
8600.83 1620
8601.70 1675
8602.58 1631
8603.45 1596
8604.33 1661
8605.20 1745
8606.08 1711
8606.95 1766
8607.83 1791
8608.70 1686
8609.58 1718
8610.45 1702
8611.33 1741
8612.21 1682
8613.08 1761
8613.96 1761
8614.83 1758
8615.71 1730
8616.59 1729
8617.46 1695
8618.34 1733
8619.21 1718
8620.09 1698
8620.97 1678
8621.84 1647
8622.72 1680
8623.59 1694
8624.47 1728
8625.35 1755
8626.22 1855
8627.10 1809
8627.98 1749
8628.85 1830
8629.73 1861
8630.61 1831
8631.48 1814
8632.36 1775
8633.24 1863
8634.11 1855
8634.99 1847
8635.87 1888
8636.74 1913
8637.62 1888
8638.50 1876
8639.37 1911
8640.25 1909
8641.13 1971
8642.01 1912
8642.88 1986
8643.76 1964
8644.64 1926
8645.52 1963
8646.39 2006
8647.27 1973
8648.15 2008
8649.03 2016
8649.90 2002
8650.78 2118
8651.66 2012
8652.54 2042
8653.41 2044
8654.29 2046
8655.17 1984
8656.05 2032
8656.93 2080
8657.80 2069
8658.68 2066
8659.56 2148
8660.44 2116
8661.32 2115
8662.19 2149
8663.07 2183
8663.95 2192
8664.83 2153
8665.71 2192
8666.59 2198
8667.46 2239
8668.34 2222
8669.22 2271
8670.10 2295
8670.98 2431
8671.86 2444
8672.74 2516
8673.62 2522
8674.49 2570
8675.37 2545
8676.25 2550
8677.13 2634
8678.01 2553
8678.89 2558
8679.77 2523
8680.65 2453
8681.53 2520
8682.41 2510
8683.29 2496
8684.16 2487
8685.04 2551
8685.92 2613
8686.80 2719
8687.68 2781
8688.56 2897
8689.44 3189
8690.32 3361
8691.20 3520
8692.08 3615
8692.96 3648
8693.84 3683
8694.72 3594
8695.60 3494
8696.48 3376
8697.36 3291
8698.24 3191
8699.12 3140
8700.00 2961
8700.88 2969
8701.76 2917
8702.64 2840
8703.52 2774
8704.40 2807
8705.28 2811
8706.16 2847
8707.04 2903
8707.92 2882
8708.80 2941
8709.69 2908
8710.57 2876
8711.45 2877
8712.33 2916
8713.21 2896
8714.09 2917
8714.97 2912
8715.85 2957
8716.73 3000
8717.61 3087
8718.49 3093
8719.38 3190
8720.26 3127
8721.14 3084
8722.02 3117
8722.90 3192
8723.78 3181
8724.66 3286
8725.54 3256
8726.43 3267
8727.31 3372
8728.19 3437
8729.07 3428
8729.95 3511
8730.83 3573
8731.72 3727
8732.60 3819
8733.48 3747
8734.36 3809
8735.24 3871
8736.13 3812
8737.01 3811
8737.89 3846
8738.77 3952
8739.65 3894
8740.54 3834
8741.42 3890
8742.30 3863
8743.18 3919
8744.07 3869
8744.95 3921
8745.83 3998
8746.71 4042
8747.60 4079
8748.48 4225
8749.36 4214
8750.24 4236
8751.13 4261
8752.01 4365
8752.89 4458
8753.77 4446
8754.66 4535
8755.54 4735
8756.42 4883
8757.31 4998
8758.19 5178
8759.07 5398
8759.96 5575
8760.84 5630
8761.72 5764
8762.61 5786
8763.49 5780
8764.37 5870
8765.26 5919
8766.14 5921
8767.02 5897
8767.91 5880
8768.79 5792
8769.67 5852
8770.56 5975
8771.44 6175
8772.32 6581
8773.21 7100
8774.09 7982
8774.98 9464
8775.86 10778
8776.74 12505
8777.63 13853
8778.51 14760
8779.40 15312
8780.28 15268
8781.17 14770
8782.05 13891
8782.93 12438
8783.82 11345
8784.70 10204
8785.59 9137
8786.47 8306
8787.36 7490
8788.24 6782
8789.13 6226
8790.01 5964
8790.89 5804
8791.78 5792
8792.66 5735
8793.55 5813
8794.43 5797
8795.32 5731
8796.20 5680
8797.09 5350
8797.97 5138
8798.86 4970
8799.74 4767
8800.63 4563
8801.52 4392
8802.40 4027
8803.29 3986
8804.17 3835
8805.06 3820
8805.94 3812
8806.83 3719
8807.71 3658
8808.60 3674
8809.48 3688
8810.37 3589
8811.26 3718
8812.14 3629
8813.03 3680
8813.91 3580
8814.80 3718
8815.69 3721
8816.57 3704
8817.46 3705
8818.34 3623
8819.23 3660
8820.12 3608
8821.00 3532
8821.89 3522
8822.77 3483
8823.66 3378
8824.55 3384
8825.43 3375
8826.32 3289
8827.21 3286
8828.09 3298
8828.98 3315
8829.87 3321
8830.75 3270
8831.64 3271
8832.53 3347
8833.41 3335
8834.30 3258
8835.19 3342
8836.08 3391
8836.96 3404
8837.85 3521
8838.74 3423
8839.62 3627
8840.51 3641
8841.40 3598
8842.29 3554
8843.17 3566
8844.06 3549
8844.95 3634
8845.84 3544
8846.72 3582
8847.61 3471
8848.50 3488
8849.39 3559
8850.27 3567
8851.16 3556
8852.05 3488
8852.94 3522
8853.82 3573
8854.71 3553
8855.60 3521
8856.49 3511
8857.38 3464
8858.26 3445
8859.15 3350
8860.04 3357
8860.93 3305
8861.82 3174
8862.71 3199
8863.59 3163
8864.48 3052
8865.37 2919
8866.26 2909
8867.15 2880
8868.04 2835
8868.93 2817
8869.81 2805
8870.70 2765
8871.59 2757
8872.48 2766
8873.37 2706
8874.26 2662
8875.15 2697
8876.04 2678
8876.93 2622
8877.81 2651
8878.70 2588
8879.59 2590
8880.48 2564
8881.37 2592
8882.26 2474
8883.15 2450
8884.04 2371
8884.93 2391
8885.82 2340
8886.71 2336
8887.60 2324
8888.49 2243
8889.38 2272
8890.27 2273
8891.16 2260
8892.05 2244
8892.94 2286
8893.83 2175
8894.72 2184
8895.61 2135
8896.50 2188
8897.39 2100
8898.28 2077
8899.17 2069
8900.06 2049
8900.95 1993
8901.84 2003
8902.73 2036
8903.62 2052
8904.51 1999
8905.40 2029
8906.29 2045
8907.18 2031
8908.07 1992
8908.96 1982
8909.85 1947
8910.74 1962
8911.63 1932
8912.52 1901
8913.41 1824
8914.31 1803
8915.20 1888
8916.09 1761
8916.98 1747
8917.87 1787
8918.76 1783
8919.65 1834
8920.54 1859
8921.43 1829
8922.33 1860
8923.22 1893
8924.11 1872
8925.00 1873
8925.89 1801
8926.78 1790
8927.67 1838
8928.57 1817
8929.46 1679
8930.35 1725
8931.24 1775
8932.13 1721
8933.03 1695
8933.92 1722
8934.81 1640
8935.70 1594
8936.59 1619
8937.49 1571
8938.38 1599
8939.27 1628
8940.16 1613
8941.05 1567
8941.95 1574
8942.84 1550
8943.73 1599
8944.62 1555
8945.52 1522
8946.41 1496
8947.30 1527
8948.19 1526
8949.09 1543
8949.98 1614
8950.87 1536
8951.76 1560
8952.66 1489
8953.55 1545
8954.44 1485
8955.34 1428
8956.23 1475
8957.12 1466
8958.02 1428
8958.91 1416
8959.80 1434
8960.69 1430
8961.59 1446
8962.48 1504
8963.37 1510
8964.27 1484
8965.16 1511
8966.05 1475
8966.95 1466
8967.84 1447
8968.74 1458
8969.63 1399
8970.52 1417
8971.42 1406
8972.31 1378
8973.20 1298
8974.10 1327
8974.99 1315
8975.89 1308
8976.78 1231
8977.67 1248
8978.57 1276
8979.46 1284
8980.36 1279
8981.25 1242
8982.15 1232
8983.04 1254
8983.93 1255
8984.83 1253
8985.72 1237
8986.62 1276
8987.51 1213
8988.41 1130
8989.30 1198
8990.20 1217
8991.09 1157
8991.99 1180
8992.88 1113
8993.78 1157
8994.67 1157
8995.57 1177
8996.46 1166
8997.36 1169
8998.25 1130
8999.15 1161
9000.04 1105
9000.94 1137
9001.83 1138
9002.73 1114
9003.62 1160
9004.52 1153
9005.41 1163
9006.31 1134
9007.20 1156
9008.10 1104
9009.00 1137
9009.89 1084
9010.79 1050
9011.68 1098
9012.58 1103
9013.47 1138
9014.37 1081
9015.27 1059
9016.16 1056
9017.06 1099
9017.95 1052
9018.85 1073
9019.75 1039
9020.64 1044
9021.54 1064
9022.43 1074
9023.33 1009
9024.23 1044
9025.12 1081
9026.02 1042
9026.92 1036
9027.81 1032
9028.71 1044
9029.61 1072
9030.50 1087
9031.40 1087
9032.30 1050
9033.19 1080
9034.09 1088
9034.99 1065
9035.88 1056
9036.78 1038
9037.68 1045
9038.58 1005
9039.47 1021
9040.37 1040
9041.27 1020
9042.16 1007
9043.06 1026
9043.96 1008
9044.86 1019
9045.75 997
9046.65 976
9047.55 1065
9048.45 1036
9049.34 1089
9050.24 1034
9051.14 1087
9052.04 1004
9052.94 1007
9053.83 1034
9054.73 1019
9055.63 1006
9056.53 1042
9057.43 1016
9058.32 1040
9059.22 1073
9060.12 1045
9061.02 1010
9061.92 1088
9062.81 1089
9063.71 1014
9064.61 1097
9065.51 1089
9066.41 1127
9067.31 1077
9068.21 1077
9069.10 1072
9070.00 1020
9070.90 1072
9071.80 1028
9072.70 994
9073.60 948
9074.50 930
9075.40 963
9076.29 944
9077.19 956
9078.09 957
9078.99 961
9079.89 947
9080.79 961
9081.69 994
9082.59 974
9083.49 1001
9084.39 987
9085.29 992
9086.19 978
9087.09 962
9087.98 988
9088.88 946
9089.78 972
9090.68 1019
9091.58 994
9092.48 950
9093.38 1015
9094.28 967
9095.18 972
9096.08 990
9096.98 950
9097.88 917
9098.78 971
9099.68 972
9100.58 938
9101.48 989
9102.38 960
9103.28 1026
9104.18 1026
9105.08 953
9105.99 897
9106.89 969
9107.79 917
9108.69 952
9109.59 970
9110.49 988
9111.39 966
9112.29 935
9113.19 935
9114.09 952
9114.99 937
9115.89 956
9116.79 938
9117.69 958
9118.60 932
9119.50 930
9120.40 961
9121.30 971
9122.20 961
9123.10 965
9124.00 997
9124.90 959
9125.81 970
9126.71 984
9127.61 957
9128.51 958
9129.41 976
9130.31 964
9131.22 966
9132.12 988
9133.02 966
9133.92 931
9134.82 931
9135.72 956
9136.63 956
9137.53 931
9138.43 968
9139.33 994
9140.23 965
9141.14 936
9142.04 966
9142.94 980
9143.84 963
9144.75 915
9145.65 948
9146.55 964
9147.45 983
9148.36 922
9149.26 929
9150.16 939
9151.06 973
9151.97 914
9152.87 958
9153.77 989
9154.67 992
9155.58 1016
9156.48 973
9157.38 959
9158.29 952
9159.19 959
9160.09 935
9161.00 974
9161.90 914
9162.80 986
9163.71 968
9164.61 909
9165.51 950
9166.42 974
9167.32 933
9168.22 915
9169.13 921
9170.03 931
9170.93 926
9171.84 924
9172.74 986
9173.64 944
9174.55 937
9175.45 948
9176.36 951
9177.26 928
9178.16 914
9179.07 918
9179.97 1006
9180.88 966
9181.78 962
9182.69 949
9183.59 918
9184.49 965
9185.40 953
9186.30 966
9187.21 958
9188.11 937
9189.02 973
9189.92 998
9190.82 1024
9191.73 937
9192.63 918
9193.54 942
9194.44 933
9195.35 957
9196.25 1015
9197.16 988
9198.06 992
9198.97 982
9199.87 980
9200.78 998
9201.68 1034
9202.59 960
9203.49 980
9204.40 971
9205.30 1001
9206.21 983
9207.12 983
9208.02 944
9208.93 969
9209.83 979
9210.74 983
9211.64 992
9212.55 1018
9213.45 960
9214.36 976
9215.27 1020
9216.17 986
9217.08 987
9217.98 1064
9218.89 1010
9219.80 977
9220.70 978
9221.61 1013
9222.51 1012
9223.42 981
9224.33 983
9225.23 1002
9226.14 1022
9227.05 993
9227.95 975
9228.86 939
9229.77 968
9230.67 970
9231.58 955
9232.49 946
9233.39 913
9234.30 936
9235.21 959
9236.11 927
9237.02 952
9237.93 965
9238.83 955
9239.74 1015
9240.65 977
9241.55 965
9242.46 954
9243.37 942
9244.28 976
9245.18 1000
9246.09 956
9247.00 966
9247.91 955
9248.81 963
9249.72 933
9250.63 952
9251.54 929
9252.44 915
9253.35 906
9254.26 920
9255.17 945
9256.07 934
9256.98 950
9257.89 958
9258.80 984
9259.71 950
9260.61 968
9261.52 927
9262.43 890
9263.34 927
9264.25 959
9265.16 987
9266.06 932
9266.97 960
9267.88 1013
9268.79 951
9269.70 992
9270.61 947
9271.51 1003
9272.42 1058
9273.33 1028
9274.24 992
9275.15 1004
9276.06 1033
9276.97 1023
9277.88 1020
9278.78 987
9279.69 998
9280.60 1031
9281.51 998
9282.42 1002
9283.33 974
9284.24 955
9285.15 955
9286.06 954
9286.97 937
9287.88 976
9288.79 997
9289.70 999
9290.60 980
9291.51 998
9292.42 987
9293.33 1015
9294.24 976
9295.15 983
9296.06 987
9296.97 1038
9297.88 1015
9298.79 1005
9299.70 1017
9300.61 1036
9301.52 997
9302.43 989
9303.34 1055
9304.25 1016
9305.16 1047
9306.07 1108
9306.98 1089
9307.89 1069
9308.80 1020
9309.71 1017
9310.63 1006
9311.54 1026
9312.45 1025
9313.36 998
9314.27 1011
9315.18 1017
9316.09 991
9317.00 1041
9317.91 1014
9318.82 987
9319.73 961
9320.64 973
9321.55 1009
9322.47 973
9323.38 966
9324.29 1012
9325.20 1025
9326.11 977
9327.02 981
9327.93 983
9328.84 985
9329.76 990
9330.67 941
9331.58 969
9332.49 966
9333.40 989
9334.31 942
9335.23 950
9336.14 973
9337.05 974
9337.96 977
9338.87 943
9339.78 996
9340.70 1025
9341.61 992
9342.52 1028
9343.43 1002
9344.34 1005
9345.26 976
9346.17 1031
9347.08 974
9347.99 977
9348.91 950
9349.82 957
9350.73 1026
9351.64 979
9352.56 987
9353.47 1038
9354.38 991
9355.29 998
9356.21 972
9357.12 955
9358.03 1009
9358.94 1013
9359.86 1020
9360.77 1021
9361.68 974
9362.60 982
9363.51 1014
9364.42 947
9365.34 975
9366.25 1009
9367.16 1014
9368.08 945
9368.99 984
9369.90 1038
9370.82 971
9371.73 982
9372.64 980
9373.56 1006
9374.47 994
9375.38 1033
9376.30 1035
9377.21 1038
9378.12 1066
9379.04 999
9379.95 1063
9380.87 1032
9381.78 1082
9382.69 1069
9383.61 1087
9384.52 1061
9385.44 1059
9386.35 1073
9387.27 1080
9388.18 1121
9389.09 1140
9390.01 1143
9390.92 1112
9391.84 1219
9392.75 1159
9393.67 1108
9394.58 1130
9395.50 1167
9396.41 1176
9397.32 1145
9398.24 1174
9399.15 1147
9400.07 1147
9400.98 1093
9401.90 1136
9402.81 1121
9403.73 1076
9404.64 1092
9405.56 1117
9406.47 1118
9407.39 1080
9408.30 1091
9409.22 1114
9410.14 1122
9411.05 1110
9411.97 1024
9412.88 1080
9413.80 1105
9414.71 1120
9415.63 1138
9416.54 1061
9417.46 1088
9418.38 1133
9419.29 1082
9420.21 1115
9421.12 1151
9422.04 1107
9422.95 1064
9423.87 1136
9424.79 1152
9425.70 1176
9426.62 1198
9427.54 1136
9428.45 1129
9429.37 1131
9430.28 1192
9431.20 1212
9432.12 1217
9433.03 1234
9433.95 1308
9434.87 1270
9435.78 1214
9436.70 1249
9437.62 1237
9438.53 1262
9439.45 1210
9440.37 1276
9441.28 1260
9442.20 1265
9443.12 1268
9444.03 1271
9444.95 1309
9445.87 1327
9446.79 1303
9447.70 1314
9448.62 1376
9449.54 1431
9450.45 1429
9451.37 1459
9452.29 1501
9453.21 1574
9454.12 1611
9455.04 1575
9455.96 1529
9456.88 1560
9457.79 1512
9458.71 1443
9459.63 1423
9460.55 1429
9461.47 1381
9462.38 1297
9463.30 1328
9464.22 1304
9465.14 1318
9466.06 1349
9466.97 1358
9467.89 1325
9468.81 1285
9469.73 1268
9470.65 1299
9471.56 1285
9472.48 1252
9473.40 1324
9474.32 1340
9475.24 1330
9476.16 1329
9477.08 1334
9477.99 1408
9478.91 1480
9479.83 1432
9480.75 1428
9481.67 1428
9482.59 1459
9483.51 1464
9484.43 1420
9485.34 1414
9486.26 1365
9487.18 1367
9488.10 1335
9489.02 1336
9489.94 1302
9490.86 1320
9491.78 1281
9492.70 1307
9493.62 1303
9494.54 1242
9495.46 1268
9496.38 1286
9497.30 1238
9498.22 1268
9499.13 1295
9500.05 1279
9500.97 1224
9501.89 1278
9502.81 1265
9503.73 1285
9504.65 1337
9505.57 1334
9506.49 1288
9507.41 1300
9508.33 1254
9509.25 1292
9510.17 1267
9511.09 1321
9512.01 1410
9512.93 1364
9513.86 1318
9514.78 1375
9515.70 1437
9516.62 1412
9517.54 1414
9518.46 1358
9519.38 1411
9520.30 1429
9521.22 1393
9522.14 1373
9523.06 1451
9523.98 1441
9524.90 1470
9525.82 1484
9526.75 1503
9527.67 1542
9528.59 1642
9529.51 1714
9530.43 1787
9531.35 1867
9532.27 1836
9533.19 1953
9534.11 1950
9535.04 1909
9535.96 1787
9536.88 1852
9537.80 1735
9538.72 1717
9539.64 1639
9540.57 1552
9541.49 1586
9542.41 1536
9543.33 1516
9544.25 1456
9545.17 1383
9546.10 1415
9547.02 1448
9547.94 1384
9548.86 1330
9549.78 1413
9550.71 1413
9551.63 1439
9552.55 1418
9553.47 1466
9554.40 1439
9555.32 1536
9556.24 1592
9557.16 1587
9558.09 1603
9559.01 1677
9559.93 1671
9560.85 1645
9561.78 1580
9562.70 1543
9563.62 1531
9564.54 1578
9565.47 1485
9566.39 1403
9567.31 1358
9568.24 1367
9569.16 1360
9570.08 1291
9571.00 1307
9571.93 1303
9572.85 1315
9573.77 1262
9574.70 1223
9575.62 1233
9576.54 1234
9577.47 1241
9578.39 1263
9579.31 1230
9580.24 1194
9581.16 1210
9582.09 1215
9583.01 1271
9583.93 1252
9584.86 1252
9585.78 1244
9586.70 1254
9587.63 1238
9588.55 1227
9589.48 1222
9590.40 1252
9591.32 1278
9592.25 1237
9593.17 1273
9594.10 1332
9595.02 1238
9595.95 1312
9596.87 1252
9597.79 1299
9598.72 1319
9599.64 1296
9600.57 1323
9601.49 1296
9602.42 1324
9603.34 1351
9604.27 1370
9605.19 1336
9606.12 1356
9607.04 1349
9607.97 1362
9608.89 1329
9609.82 1405
9610.74 1394
9611.67 1406
9612.59 1424
9613.52 1415
9614.44 1408
9615.37 1441
9616.29 1418
9617.22 1376
9618.14 1439
9619.07 1419
9619.99 1431
9620.92 1403
9621.85 1428
9622.77 1453
9623.70 1499
9624.62 1455
9625.55 1435
9626.47 1455
9627.40 1498
9628.33 1501
9629.25 1559
9630.18 1569
9631.10 1567
9632.03 1635
9632.96 1597
9633.88 1553
9634.81 1613
9635.73 1592
9636.66 1568
9637.59 1597
9638.51 1597
9639.44 1643
9640.37 1664
9641.29 1661
9642.22 1673
9643.15 1752
9644.07 1805
9645.00 1860
9645.93 1990
9646.85 2026
9647.78 2069
9648.71 2125
9649.63 2135
9650.56 2134
9651.49 2098
9652.41 2122
9653.34 2056
9654.27 1956
9655.20 1936
9656.12 1832
9657.05 1788
9657.98 1755
9658.90 1674
9659.83 1750
9660.76 1704
9661.69 1699
9662.61 1696
9663.54 1707
9664.47 1677
9665.40 1648
9666.32 1705
9667.25 1736
9668.18 1660
9669.11 1608
9670.04 1702
9670.96 1730
9671.89 1764
9672.82 1727
9673.75 1662
9674.68 1656
9675.60 1699
9676.53 1738
9677.46 1693
9678.39 1691
9679.32 1672
9680.25 1684
9681.17 1753
9682.10 1673
9683.03 1708
9683.96 1680
9684.89 1643
9685.82 1614
9686.75 1668
9687.67 1734
9688.60 1717
9689.53 1692
9690.46 1671
9691.39 1638
9692.32 1724
9693.25 1837
9694.18 1759
9695.11 1826
9696.03 1819
9696.96 1824
9697.89 1802
9698.82 1770
9699.75 1834
9700.68 1837
9701.61 1791
9702.54 1762
9703.47 1731
9704.40 1660
9705.33 1661
9706.26 1628
9707.19 1590
9708.12 1596
9709.05 1616
9709.98 1643
9710.91 1653
9711.84 1603
9712.77 1686
9713.70 1638
9714.63 1655
9715.56 1628
9716.49 1574
9717.42 1609
9718.35 1577
9719.28 1571
9720.21 1528
9721.14 1574
9722.07 1512
9723.00 1521
9723.93 1503
9724.86 1499
9725.79 1463
9726.72 1445
9727.65 1465
9728.58 1444
9729.51 1437
9730.44 1447
9731.37 1470
9732.31 1469
9733.24 1428
9734.17 1452
9735.10 1443
9736.03 1433
9736.96 1423
9737.89 1380
9738.82 1383
9739.75 1355
9740.69 1326
9741.62 1373
9742.55 1347
9743.48 1313
9744.41 1349
9745.34 1385
9746.27 1310
9747.21 1338
9748.14 1365
9749.07 1361
9750.00 1427
9750.93 1352
9751.86 1344
9752.80 1378
9753.73 1303
9754.66 1318
9755.59 1297
9756.52 1294
9757.46 1301
9758.39 1358
9759.32 1372
9760.25 1339
9761.18 1361
9762.12 1351
9763.05 1350
9763.98 1285
9764.91 1302
9765.85 1326
9766.78 1342
9767.71 1346
9768.64 1320
9769.58 1323
9770.51 1343
9771.44 1360
9772.37 1361
9773.31 1320
9774.24 1422
9775.17 1454
9776.11 1437
9777.04 1460
9777.97 1538
9778.91 1604
9779.84 1544
9780.77 1511
9781.71 1531
9782.64 1552
9783.57 1511
9784.51 1505
9785.44 1470
9786.37 1441
9787.31 1369
9788.24 1359
9789.17 1344
9790.11 1340
9791.04 1328
9791.97 1306
9792.91 1297
9793.84 1305
9794.77 1335
9795.71 1349
9796.64 1286
9797.58 1280
9798.51 1301
9799.44 1302
9800.38 1329
9801.31 1265
9802.25 1208
9803.18 1232
9804.12 1251
9805.05 1216
9805.98 1197
9806.92 1178
9807.85 1206
9808.79 1190
9809.72 1167
9810.66 1183
9811.59 1202
9812.53 1172
9813.46 1111
9814.40 1081
9815.33 1124
9816.27 1090
9817.20 1103
9818.14 1061
9819.07 1083
9820.01 1096
9820.94 1096
9821.88 1092
9822.81 1081
9823.75 1027
9824.68 1050
9825.62 1049
9826.55 1041
9827.49 1037
9828.42 1082
9829.36 1077
9830.29 1040
9831.23 1046
9832.17 1057
9833.10 1057
9834.04 1078
9834.97 1061
9835.91 1046
9836.84 1037
9837.78 1074
9838.72 1032
9839.65 1037
9840.59 1024
9841.52 1013
9842.46 1061
9843.40 1108
9844.33 1074
9845.27 1028
9846.20 1034
9847.14 1084
9848.08 1057
9849.01 1125
9849.95 1082
9850.89 1033
9851.82 1054
9852.76 1053
9853.70 1075
9854.63 1082
9855.57 1064
9856.51 1101
9857.44 1089
9858.38 1034
9859.32 1079
9860.25 1097
9861.19 1081
9862.13 1125
9863.07 1095
9864.00 1035
9864.94 1115
9865.88 1081
9866.81 1091
9867.75 1014
9868.69 1021
9869.63 1042
9870.56 1035
9871.50 1084
9872.44 1024
9873.38 975
9874.31 1000
9875.25 1074
9876.19 1050
9877.13 1027
9878.07 999
9879.00 1046
9879.94 1041
9880.88 1050
9881.82 1036
9882.75 1011
9883.69 1040
9884.63 1047
9885.57 1050
9886.51 1070
9887.45 1008
9888.38 994
9889.32 985
9890.26 1020
9891.20 1042
9892.14 1009
9893.08 1002
9894.01 1010
9894.95 937
9895.89 923
9896.83 1007
9897.77 1017
9898.71 983
9899.65 1013
9900.59 1015
9901.52 1030
9902.46 1021
9903.40 1035
9904.34 998
9905.28 984
9906.22 1029
9907.16 1014
9908.10 1016
9909.04 1076
9909.98 1124
9910.92 1043
9911.86 1060
9912.80 1049
9913.73 1057
9914.67 1050
9915.61 1027
9916.55 1050
9917.49 1067
9918.43 1089
9919.37 1188
9920.31 1199
9921.25 1213
9922.19 1357
9923.13 1425
9924.07 1567
9925.01 1582
9925.95 1623
9926.89 1674
9927.83 1673
9928.77 1619
9929.71 1503
9930.65 1471
9931.59 1420
9932.53 1348
9933.47 1259
9934.41 1250
9935.36 1191
9936.30 1161
9937.24 1081
9938.18 1025
9939.12 978
9940.06 1000
9941.00 1055
9941.94 984
9942.88 960
9943.82 952
9944.76 973
9945.70 957
9946.64 952
9947.59 970
9948.53 967
9949.47 896
9950.41 932
9951.35 911
9952.29 963
9953.23 942
9954.17 916
9955.12 908
9956.06 886
9957.00 949
9957.94 938
9958.88 937
9959.82 931
9960.77 910
9961.71 916
9962.65 920
9963.59 916
9964.53 916
9965.48 890
9966.42 903
9967.36 865
9968.30 886
9969.24 923
9970.19 851
9971.13 853
9972.07 881
9973.01 849
9973.95 871
9974.90 902
9975.84 866
9976.78 862
9977.72 828
9978.67 850
9979.61 851
9980.55 846
9981.50 821
9982.44 867
9983.38 880
9984.32 881
9985.27 856
9986.21 886
9987.15 865
9988.10 873
9989.04 862
9989.98 833
9990.92 813
9991.87 882
9992.81 859
9993.75 856
9994.70 830
9995.64 875
9996.58 861
9997.53 905
9998.47 903
9999.41 879
10000.36 899
10001.30 861
10002.25 884
10003.19 896
10004.13 880
10005.08 916
10006.02 896
10006.96 900
10007.91 909
10008.85 892
10009.80 922
10010.74 952
10011.68 903
10012.63 863
10013.57 865
10014.52 908
10015.46 837
10016.41 859
10017.35 868
10018.29 891
10019.24 910
10020.18 879
10021.13 892
10022.07 873
10023.02 870
10023.96 879
10024.91 881
10025.85 880
10026.80 885
10027.74 926
10028.69 878
10029.63 868
10030.58 869
10031.52 879
10032.47 852
10033.41 837
10034.36 906
10035.30 869
10036.25 841
10037.19 832
10038.14 830
10039.08 839
10040.03 833
10040.97 827
10041.92 798
10042.87 835
10043.81 774
10044.76 806
10045.70 810
10046.65 853
10047.59 846
10048.54 844
10049.49 812
10050.43 811
10051.38 818
10052.32 801
10053.27 823
10054.22 794
10055.16 787
10056.11 749
10057.05 806
10058.00 819
10058.95 807
10059.89 791
10060.84 794
10061.79 802
10062.73 821
10063.68 777
10064.63 727
10065.57 770
10066.52 799
10067.47 818
10068.41 791
10069.36 791
10070.31 781
10071.25 767
10072.20 750
10073.15 786
10074.10 784
10075.04 784
10075.99 777
10076.94 788
10077.88 787
10078.83 779
10079.78 737
10080.73 770
10081.67 788
10082.62 753
10083.57 752
10084.52 766
10085.46 792
10086.41 769
10087.36 764
10088.31 764
10089.25 760
10090.20 734
10091.15 760
10092.10 785
10093.05 779
10093.99 772
10094.94 759
10095.89 733
10096.84 730
10097.79 745
10098.73 770
10099.68 761
10100.63 728
10101.58 707
10102.53 739
10103.48 753
10104.42 735
10105.37 754
10106.32 737
10107.27 775
10108.22 761
10109.17 723
10110.12 733
10111.06 753
10112.01 736
10112.96 714
10113.91 751
10114.86 763
10115.81 783
10116.76 756
10117.71 709
10118.66 709
10119.61 752
10120.56 761
10121.50 760
10122.45 742
10123.40 766
10124.35 764
10125.30 750
10126.25 736
10127.20 751
10128.15 737
10129.10 753
10130.05 747
10131.00 766
10131.95 717
10132.90 711
10133.85 816
10134.80 767
10135.75 803
10136.70 755
10137.65 789
10138.60 765
10139.55 747
10140.50 777
10141.45 763
10142.40 733
10143.35 748
10144.30 803
10145.25 772
10146.20 744
10147.15 799
10148.10 768
10149.05 770
10150.00 765
10150.95 770
10151.90 786
10152.86 749
10153.81 783
10154.76 809
10155.71 799
10156.66 803
10157.61 743
10158.56 731
10159.51 742
10160.46 754
10161.41 743
10162.37 783
10163.32 761
10164.27 777
10165.22 796
10166.17 787
10167.12 791
10168.07 794
10169.03 767
10169.98 800
10170.93 811
10171.88 779
10172.83 821
10173.78 856
10174.74 826
10175.69 773
10176.64 825
10177.59 841
10178.54 824
10179.49 855
10180.45 822
10181.40 822
10182.35 797
10183.30 838
10184.26 900
10185.21 869
10186.16 834
10187.11 922
10188.06 908
10189.02 964
10189.97 936
10190.92 970
10191.87 925
10192.83 943
10193.78 936
10194.73 948
10195.69 937
10196.64 938
10197.59 959
10198.54 891
10199.50 924
10200.45 898
10201.40 945
10202.36 915
10203.31 891
10204.26 880
10205.22 891
10206.17 892
10207.12 917
10208.08 897
10209.03 849
10209.98 844
10210.94 897
10211.89 901
10212.84 871
10213.80 870
10214.75 899
10215.70 910
10216.66 867
10217.61 912
10218.56 888
10219.52 877
10220.47 863
10221.43 839
10222.38 863
10223.33 901
10224.29 852
10225.24 876
10226.20 879
10227.15 891
10228.11 959
10229.06 929
10230.01 943
10230.97 971
10231.92 1012
10232.88 998
10233.83 1040
10234.79 1038
10235.74 1078
10236.70 1064
10237.65 1067
10238.60 1051
10239.56 987
10240.51 993
10241.47 946
10242.42 901
10243.38 872
10244.33 868
10245.29 840
10246.24 835
10247.20 850
10248.15 833
10249.11 794
10250.07 806
10251.02 813
10251.98 855
10252.93 815
10253.89 803
10254.84 739
10255.80 797
10256.75 776
10257.71 767
10258.67 761
10259.62 762
10260.58 750
10261.53 724
10262.49 767
10263.44 787
10264.40 780
10265.36 731
10266.31 770
10267.27 780
10268.22 833
10269.18 805
10270.14 791
10271.09 785
10272.05 813
10273.01 790
10273.96 725
10274.92 752
10275.87 724
10276.83 762
10277.79 771
10278.74 748
10279.70 747
10280.66 734
10281.61 729
10282.57 738
10283.53 721
10284.49 759
10285.44 740
10286.40 730
10287.36 772
10288.31 762
10289.27 707
10290.23 727
10291.18 770
10292.14 697
10293.10 738
10294.06 755
10295.01 790
10295.97 751
10296.93 734
10297.89 709
10298.84 736
10299.80 709
10300.76 751
10301.72 801
10302.67 725
10303.63 736
10304.59 706
10305.55 766
10306.51 713
10307.46 729
10308.42 697
10309.38 748
10310.34 753
10311.30 750
10312.25 721
10313.21 753
10314.17 741
10315.13 714
10316.09 745
10317.05 728
10318.00 727
10318.96 719
10319.92 719
10320.88 683
10321.84 752
10322.80 739
10323.76 722
10324.71 684
10325.67 694
10326.63 709
10327.59 747
10328.55 690
10329.51 650
10330.47 742
10331.43 733
10332.39 747
10333.35 708
10334.30 704
10335.26 669
10336.22 707
10337.18 681
10338.14 693
10339.10 639
10340.06 687
10341.02 701
10341.98 699
10342.94 692
10343.90 719
10344.86 721
10345.82 716
10346.78 708
10347.74 703
10348.70 733
10349.66 732
10350.62 705
10351.58 703
10352.54 722
10353.50 717
10354.46 724
10355.42 701
10356.38 736
10357.34 690
10358.30 723
10359.26 733
10360.22 727
10361.18 677
10362.14 686
10363.10 720
10364.06 676
10365.02 709
10365.98 703
10366.94 674
10367.90 717
10368.87 698
10369.83 719
10370.79 745
10371.75 692
10372.71 702
10373.67 695
10374.63 700
10375.59 693
10376.55 711
10377.51 671
10378.48 663
10379.44 702
10380.40 687
10381.36 678
10382.32 665
10383.28 698
10384.24 666
10385.21 678
10386.17 661
10387.13 714
10388.09 682
10389.05 685
10390.01 680
10390.98 664
10391.94 664
10392.90 686
10393.86 670
10394.82 705
10395.79 684
10396.75 650
10397.71 710
10398.67 739
10399.63 714
10400.60 719
10401.56 693
10402.52 712
10403.48 717
10404.45 679
10405.41 702
10406.37 752
10407.33 698
10408.30 694
10409.26 685
10410.22 733
10411.18 735
10412.15 771
10413.11 752
10414.07 791
10415.04 724
10416.00 745
10416.96 758
10417.93 738
10418.89 761
10419.85 800
10420.81 830
10421.78 809
10422.74 843
10423.70 802
10424.67 814
10425.63 767
10426.59 811
10427.56 770
10428.52 770
10429.49 776
10430.45 753
10431.41 743
10432.38 703
10433.34 730
10434.30 740
10435.27 731
10436.23 737
10437.20 729
10438.16 707
10439.12 655
10440.09 684
10441.05 667
10442.02 672
10442.98 708
10443.94 688
10444.91 672
10445.87 666
10446.84 666
10447.80 681
10448.77 679
10449.73 684
10450.70 645
10451.66 682
10452.63 696
10453.59 643
10454.55 659
10455.52 698
10456.48 701
10457.45 693
10458.41 630
10459.38 665
10460.34 660
10461.31 675
10462.27 657
10463.24 661
10464.20 707
10465.17 674
10466.14 706
10467.10 706
10468.07 686
10469.03 647
10470.00 678
10470.96 680
10471.93 675
10472.89 670
10473.86 672
10474.82 686
10475.79 658
10476.76 684
10477.72 690
10478.69 669
10479.65 686
10480.62 670
10481.59 651
10482.55 671
10483.52 665
10484.48 685
10485.45 697
10486.42 678
10487.38 701
10488.35 685
10489.32 670
10490.28 668
10491.25 675
10492.21 675
10493.18 690
10494.15 648
10495.11 676
10496.08 665
10497.05 664
10498.01 677
10498.98 627
10499.95 670
10500.92 696
10501.88 690
10502.85 721
10503.82 683
10504.78 690
10505.75 707
10506.72 727
10507.68 672
10508.65 670
10509.62 715
10510.59 732
10511.55 654
10512.52 699
10513.49 678
10514.46 659
10515.42 681
10516.39 711
10517.36 715
10518.33 668
10519.29 663
10520.26 679
10521.23 716
10522.20 649
10523.17 677
10524.13 712
10525.10 684
10526.07 678
10527.04 678
10528.01 732
10528.97 724
10529.94 686
10530.91 708
10531.88 720
10532.85 741
10533.82 717
10534.78 739
10535.75 728
10536.72 708
10537.69 677
10538.66 706
10539.63 704
10540.60 699
10541.56 735
10542.53 783
10543.50 709
10544.47 697
10545.44 690
10546.41 696
10547.38 702
10548.35 688
10549.32 688
10550.29 712
10551.25 754
10552.22 724
10553.19 779
10554.16 745
10555.13 755
10556.10 784
10557.07 800
10558.04 800
10559.01 812
10559.98 838
10560.95 807
10561.92 807
10562.89 810
10563.86 828
10564.83 813
10565.80 809
10566.77 780
10567.74 789
10568.71 772
10569.68 750
10570.65 755
10571.62 780
10572.59 745
10573.56 727
10574.53 733
10575.50 695
10576.47 728
10577.44 711
10578.41 784
10579.38 738
10580.35 746
10581.32 716
10582.29 762
10583.26 732
10584.23 734
10585.21 763
10586.18 805
10587.15 765
10588.12 737
10589.09 756
10590.06 749
10591.03 744
10592.00 716
10592.97 770
10593.94 733
10594.92 747
10595.89 710
10596.86 749
10597.83 716
10598.80 710
10599.77 726
10600.74 743
10601.71 692
10602.69 662
10603.66 758
10604.63 706
10605.60 683
10606.57 691
10607.54 677
10608.52 693
10609.49 681
10610.46 685
10611.43 701
10612.40 657
10613.38 691
10614.35 697
10615.32 692
10616.29 677
10617.27 688
10618.24 687
10619.21 718
10620.18 709
10621.15 688
10622.13 716
10623.10 688
10624.07 719
10625.04 693
10626.02 732
10626.99 714
10627.96 695
10628.94 706
10629.91 719
10630.88 737
10631.85 687
10632.83 717
10633.80 728
10634.77 714
10635.75 726
10636.72 728
10637.69 716
10638.67 672
10639.64 722
10640.61 721
10641.59 748
10642.56 710
10643.53 729
10644.51 718
10645.48 730
10646.45 710
10647.43 711
10648.40 707
10649.37 712
10650.35 706
10651.32 734
10652.30 726
10653.27 702
10654.24 704
10655.22 693
10656.19 695
10657.16 731
10658.14 756
10659.11 714
10660.09 675
10661.06 731
10662.04 742
10663.01 748
10663.98 732
10664.96 755
10665.93 712
10666.91 716
10667.88 736
10668.86 735
10669.83 721
10670.81 731
10671.78 714
10672.76 699
10673.73 724
10674.71 744
10675.68 749
10676.66 716
10677.63 718
10678.61 706
10679.58 680
10680.56 739
10681.53 709
10682.51 656
10683.48 689
10684.46 699
10685.43 684
10686.41 663
10687.38 682
10688.36 668
10689.33 693
10690.31 693
10691.28 661
10692.26 684
10693.24 664
10694.21 689
10695.19 686
10696.16 705
10697.14 689
10698.12 673
10699.09 709
10700.07 691
10701.04 664
10702.02 665
10703.00 714
10703.97 673
10704.95 668
10705.92 680
10706.90 654
10707.88 666
10708.85 692
10709.83 695
10710.81 695
10711.78 639
10712.76 675
10713.74 646
10714.71 665
10715.69 674
10716.67 642
10717.64 666
10718.62 667
10719.60 693
10720.57 646
10721.55 691
10722.53 646
10723.50 642
10724.48 649
10725.46 654
10726.44 650
10727.41 648
10728.39 693
10729.37 728
10730.35 709
10731.32 691
10732.30 680
10733.28 689
10734.26 696
10735.23 688
10736.21 684
10737.19 714
10738.17 735
10739.14 688
10740.12 687
10741.10 728
10742.08 714
10743.06 731
10744.03 724
10745.01 738
10745.99 666
10746.97 675
10747.95 685
10748.92 664
10749.90 668
10750.88 734
10751.86 701
10752.84 671
10753.82 685
10754.79 678
10755.77 653
10756.75 693
10757.73 679
10758.71 692
10759.69 714
10760.67 650
10761.65 722
10762.62 705
10763.60 719
10764.58 697
10765.56 700
10766.54 705
10767.52 681
10768.50 685
10769.48 670
10770.46 688
10771.44 701
10772.42 692
10773.39 702
10774.37 655
10775.35 688
10776.33 672
10777.31 716
10778.29 716
10779.27 676
10780.25 736
10781.23 726
10782.21 742
10783.19 689
10784.17 706
10785.15 692
10786.13 675
10787.11 696
10788.09 696
10789.07 689
10790.05 685
10791.03 718
10792.01 686
10792.99 696
10793.97 681
10794.95 658
10795.93 645
10796.91 666
10797.89 677
10798.87 726
10799.85 715
10800.83 686
10801.82 689
10802.80 718
10803.78 708
10804.76 711
10805.74 696
10806.72 673
10807.70 669
10808.68 721
10809.66 715
10810.64 698
10811.62 701
10812.61 697
10813.59 722
10814.57 706
10815.55 722
10816.53 723
10817.51 690
10818.49 679
10819.47 660
10820.46 680
10821.44 705
10822.42 714
10823.40 701
10824.38 700
10825.36 716
10826.35 695
10827.33 727
10828.31 708
10829.29 709
10830.27 738
10831.25 721
10832.24 711
10833.22 690
10834.20 711
10835.18 766
10836.17 703
10837.15 716
10838.13 705
10839.11 744
10840.09 733
10841.08 769
10842.06 736
10843.04 766
10844.02 764
10845.01 765
10845.99 750
10846.97 755
10847.96 741
10848.94 709
10849.92 785
10850.90 731
10851.89 787
10852.87 757
10853.85 766
10854.84 710
10855.82 741
10856.80 739
10857.78 754
10858.77 798
10859.75 744
10860.73 772
10861.72 785
10862.70 737
10863.68 751
10864.67 763
10865.65 779
10866.64 732
10867.62 802
10868.60 808
10869.59 824
10870.57 813
10871.55 826
10872.54 812
10873.52 770
10874.51 804
10875.49 781
10876.47 763
10877.46 800
10878.44 785
10879.43 792
10880.41 790
10881.39 828
10882.38 832
10883.36 871
10884.35 846
10885.33 835
10886.32 830
10887.30 844
10888.29 844
10889.27 845
10890.25 837
10891.24 854
10892.22 851
10893.21 831
10894.19 841
10895.18 857
10896.16 858
10897.15 923
10898.13 913
10899.12 830
10900.10 880
10901.09 869
10902.07 844
10903.06 871
10904.04 921
10905.03 884
10906.01 968
10907.00 958
10907.99 995
10908.97 936
10909.96 985
10910.94 975
10911.93 977
10912.91 954
10913.90 931
10914.88 956
10915.87 876
10916.86 925
10917.84 926
10918.83 987
10919.81 987
10920.80 984
10921.79 952
10922.77 968
10923.76 981
10924.74 966
10925.73 984
10926.72 1056
10927.70 1014
10928.69 1021
10929.68 1003
10930.66 1063
10931.65 1042
10932.64 1029
10933.62 1050
10934.61 1010
10935.60 1095
10936.58 1121
10937.57 1149
10938.56 1135
10939.54 1179
10940.53 1162
10941.52 1143
10942.50 1167
10943.49 1165
10944.48 1175
10945.47 1237
10946.45 1285
10947.44 1302
10948.43 1346
10949.41 1279
10950.40 1247
10951.39 1257
10952.38 1312
10953.36 1308
10954.35 1329
10955.34 1317
10956.33 1350
10957.31 1364
10958.30 1302
10959.29 1352
10960.28 1344
10961.27 1352
10962.25 1293
10963.24 1289
10964.23 1239
10965.22 1217
10966.21 1194
10967.19 1220
10968.18 1188
10969.17 1200
10970.16 1171
10971.15 1184
10972.13 1162
10973.12 1171
10974.11 1207
10975.10 1183
10976.09 1200
10977.08 1182
10978.07 1235
10979.05 1205
10980.04 1250
10981.03 1243
10982.02 1219
10983.01 1197
10984.00 1210
10984.99 1253
10985.98 1185
10986.96 1191
10987.95 1229
10988.94 1233
10989.93 1299
10990.92 1343
10991.91 1394
10992.90 1446
10993.89 1439
10994.88 1469
10995.87 1572
10996.86 1668
10997.85 1687
10998.84 1692
10999.83 1716
11000.82 1697
11001.81 1599
11002.79 1608
11003.78 1572
11004.77 1488
11005.76 1471
11006.75 1405
11007.74 1345
11008.73 1296
11009.72 1267
11010.71 1222
11011.70 1216
11012.69 1127
11013.68 1148
11014.67 1199
11015.67 1092
11016.66 1075
11017.65 1101
11018.64 1129
11019.63 1122
11020.62 1127
11021.61 1103
11022.60 1117
11023.59 1090
11024.58 1079
11025.57 1091
11026.56 1086
11027.55 1042
11028.54 1042
11029.53 1059
11030.52 1034
11031.52 1066
11032.51 1112
11033.50 1032
11034.49 1026
11035.48 1008
11036.47 1027
11037.46 1027
11038.45 995
11039.45 1004
11040.44 1050
11041.43 1001
11042.42 948
11043.41 980
11044.40 976
11045.39 968
11046.39 982
11047.38 942
11048.37 982
11049.36 944
11050.35 943
11051.35 944
11052.34 961
11053.33 965
11054.32 895
11055.31 994
11056.31 947
11057.30 935
11058.29 934
11059.28 983
11060.27 937
11061.27 949
11062.26 964
11063.25 967
11064.24 920
11065.24 925
11066.23 962
11067.22 934
11068.21 946
11069.21 939
11070.20 1000
11071.19 927
11072.19 968
11073.18 982
11074.17 997
11075.16 969
11076.16 948
11077.15 939
11078.14 949
11079.14 953
11080.13 954
11081.12 939
11082.12 910
11083.11 893
11084.10 910
11085.10 934
11086.09 932
11087.08 948
11088.08 924
11089.07 918
11090.06 918
11091.06 880
11092.05 886
11093.04 913
11094.04 934
11095.03 898
11096.03 939
11097.02 938
11098.01 919
11099.01 918
11100.00 939
11101.00 900
11101.99 901
11102.98 891
11103.98 940
11104.97 893
11105.97 903
11106.96 881
11107.96 908
11108.95 897
11109.95 901
11110.94 883
11111.93 867
11112.93 878
11113.92 915
11114.92 904
11115.91 875
11116.91 826
11117.90 848
11118.90 901
11119.89 876
11120.89 903
11121.88 915
11122.88 891
11123.87 901
11124.87 924
11125.86 918
11126.86 935
11127.85 915
11128.85 914
11129.84 929
11130.84 905
11131.84 943
11132.83 901
11133.83 905
11134.82 894
11135.82 935
11136.81 894
11137.81 861
11138.81 869
11139.80 882
11140.80 901
11141.79 867
11142.79 925
11143.79 925
11144.78 872
11145.78 869
11146.77 902
11147.77 844
11148.77 875
11149.76 855
11150.76 854
11151.75 892
11152.75 891
11153.75 853
11154.74 856
11155.74 802
11156.74 842
11157.73 834
11158.73 826
11159.73 801
11160.72 806
11161.72 810
11162.72 800
11163.71 840
11164.71 824
11165.71 793
11166.71 809
11167.70 809
11168.70 822
11169.70 805
11170.69 792
11171.69 839
11172.69 856
11173.69 808
11174.68 816
11175.68 828
11176.68 858
11177.68 823
11178.67 813
11179.67 809
11180.67 849
11181.67 792
11182.66 773
11183.66 740
11184.66 822
11185.66 842
11186.66 824
11187.65 786
11188.65 833
11189.65 847
11190.65 778
11191.65 800
11192.64 778
11193.64 834
11194.64 796
11195.64 782
11196.64 815
11197.64 811
11198.63 802
11199.63 822
11200.63 810
11201.63 826
11202.63 852
11203.63 812
11204.63 852
11205.63 823
11206.62 854
11207.62 859
11208.62 845
11209.62 810
11210.62 800
11211.62 803
11212.62 816
11213.62 805
11214.62 797
11215.62 767
11216.61 773
11217.61 780
11218.61 795
11219.61 756
11220.61 782
11221.61 821
11222.61 757
11223.61 796
11224.61 806
11225.61 856
11226.61 829
11227.61 853
11228.61 837
11229.61 829
11230.61 832
11231.61 836
11232.61 835
11233.61 830
11234.61 855
11235.61 821
11236.61 813
11237.61 776
11238.61 836
11239.61 863
11240.61 838
11241.61 833
11242.61 849
11243.61 805
11244.61 854
11245.61 830
11246.61 850
11247.61 843
11248.62 880
11249.62 815
11250.62 793
11251.62 809
11252.62 763
11253.62 846
11254.62 866
11255.62 828
11256.62 807
11257.62 818
11258.62 813
11259.63 801
11260.63 793
11261.63 854
11262.63 822
11263.63 794
11264.63 874
11265.63 823
11266.64 828
11267.64 825
11268.64 884
11269.64 847
11270.64 841
11271.64 854
11272.65 882
11273.65 881
11274.65 896
11275.65 896
11276.65 880
11277.65 923
11278.66 880
11279.66 898
11280.66 945
11281.66 930
11282.67 915
11283.67 873
11284.67 910
11285.67 907
11286.67 886
11287.68 936
11288.68 919
11289.68 910
11290.68 912
11291.69 931
11292.69 889
11293.69 879
11294.70 927
11295.70 879
11296.70 904
11297.70 922
11298.71 914
11299.71 937
11300.71 887
11301.72 869
11302.72 893
11303.72 911
11304.72 922
11305.73 920
11306.73 960
11307.73 932
11308.74 870
11309.74 931
11310.74 931
11311.75 959
11312.75 911
11313.76 934
11314.76 965
11315.76 974
11316.77 946
11317.77 935
11318.77 909
11319.78 896
11320.78 925
11321.79 926
11322.79 947
11323.79 924
11324.80 915
11325.80 928
11326.81 937
11327.81 928
11328.81 953
11329.82 941
11330.82 941
11331.83 926
11332.83 1000
11333.84 979
11334.84 961
11335.85 1010
11336.85 988
11337.85 954
11338.86 957
11339.86 1000
11340.87 991
11341.87 986
11342.88 961
11343.88 961
11344.89 1006
11345.89 971
11346.90 909
11347.90 975
11348.91 944
11349.91 996
11350.92 980
11351.92 1031
11352.93 991
11353.94 952
11354.94 957
11355.95 979
11356.95 992
11357.96 975
11358.96 984
11359.97 947
11360.97 974
11361.98 962
11362.99 1002
11363.99 1009
11365.00 1029
11366.00 993
11367.01 1036
11368.02 1022
11369.02 979
11370.03 972
11371.03 1031
11372.04 1005
11373.05 1023
11374.05 1025
11375.06 1024
11376.06 1026
11377.07 1005
11378.08 1006
11379.08 996
11380.09 948
11381.10 1029
11382.10 1012
11383.11 1002
11384.12 1040
11385.12 1044
11386.13 992
11387.14 1040
11388.14 1051
11389.15 1011
11390.16 1021
11391.17 1048
11392.17 1060
11393.18 1098
11394.19 1043
11395.19 1057
11396.20 1065
11397.21 1119
11398.22 1026
11399.22 1027
11400.23 1075
11401.24 1113
11402.25 1127
11403.25 1100
11404.26 1130
11405.27 1096
11406.28 1090
11407.28 1083
11408.29 1111
11409.30 1163
11410.31 1125
11411.31 1146
11412.32 1151
11413.33 1108
11414.34 1170
11415.35 1148
11416.35 1166
11417.36 1151
11418.37 1156
11419.38 1148
11420.39 1127
11421.40 1151
11422.40 1229
11423.41 1202
11424.42 1208
11425.43 1230
11426.44 1220
11427.45 1220
11428.46 1230
11429.46 1251
11430.47 1269
11431.48 1282
11432.49 1321
11433.50 1328
11434.51 1354
11435.52 1377
11436.53 1347
11437.54 1336
11438.54 1386
11439.55 1399
11440.56 1353
11441.57 1335
11442.58 1341
11443.59 1392
11444.60 1440
11445.61 1408
11446.62 1339
11447.63 1458
11448.64 1439
11449.65 1423
11450.66 1398
11451.67 1439
11452.68 1422
11453.69 1471
11454.70 1484
11455.71 1477
11456.72 1517
11457.73 1503
11458.74 1488
11459.75 1501
11460.76 1497
11461.77 1534
11462.78 1504
11463.79 1535
11464.80 1574
11465.81 1586
11466.82 1579
11467.83 1581
11468.84 1550
11469.85 1617
11470.86 1559
11471.87 1604
11472.88 1643
11473.89 1636
11474.90 1661
11475.91 1671
11476.92 1600
11477.93 1659
11478.95 1697
11479.96 1692
11480.97 1598
11481.98 1624
11482.99 1667
11484.00 1651
11485.01 1725
11486.02 1739
11487.03 1703
11488.05 1683
11489.06 1675
11490.07 1717
11491.08 1729
11492.09 1712
11493.10 1761
11494.11 1797
11495.13 1749
11496.14 1729
11497.15 1842
11498.16 1843
11499.17 1849
11500.18 1804
11501.20 1804
11502.21 1891
11503.22 1823
11504.23 1917
11505.24 1865
11506.26 1883
11507.27 1874
11508.28 1887
11509.29 1914
11510.30 1915
11511.32 1934
11512.33 1958
11513.34 1911
11514.35 1947
11515.37 2003
11516.38 1952
11517.39 1948
11518.40 2016
11519.42 2057
11520.43 2062
11521.44 2101
11522.45 2130
11523.47 2125
11524.48 2140
11525.49 2101
11526.51 2129
11527.52 2190
11528.53 2249
11529.55 2294
11530.56 2227
11531.57 2266
11532.59 2257
11533.60 2285
11534.61 2361
11535.63 2397
11536.64 2402
11537.65 2425
11538.67 2433
11539.68 2433
11540.69 2399
11541.71 2450
11542.72 2544
11543.73 2490
11544.75 2615
11545.76 2641
11546.78 2593
11547.79 2738
11548.80 2735
11549.82 2731
11550.83 2796
11551.85 2902
11552.86 2931
11553.87 2952
11554.89 3059
11555.90 2999
11556.92 3028
11557.93 3149
11558.95 3170
11559.96 3202
11560.97 3253
11561.99 3222
11563.00 3228
11564.02 3309
11565.03 3395
11566.05 3444
11567.06 3500
11568.08 3532
11569.09 3601
11570.11 3635
11571.12 3675
11572.14 3736
11573.15 3883
11574.17 4024
11575.18 3997
11576.20 4157
11577.21 4283
11578.23 4433
11579.24 4592
11580.26 4739
11581.27 4873
11582.29 5063
11583.30 5085
11584.32 5171
11585.33 5397
11586.35 5554
11587.37 5765
11588.38 6000
11589.40 6161
11590.41 6397
11591.43 6626
11592.44 6957
11593.46 7444
11594.48 8045
11595.49 8700
11596.51 9469
11597.52 10050
11598.54 10721
11599.56 11261
11600.57 11612
11601.59 12008
11602.61 11939
11603.62 11682
11604.64 11239
11605.66 10997
11606.67 10380
11607.69 9953
11608.70 9252
11609.72 8416
11610.74 7984
11611.75 7418
11612.77 6990
11613.79 6534
11614.81 6103
11615.82 5737
11616.84 5338
11617.86 5125
11618.87 4857
11619.89 4595
11620.91 4414
11621.92 4334
11622.94 4111
11623.96 3927
11624.98 3761
11625.99 3696
11627.01 3564
11628.03 3533
11629.05 3528
11630.06 3474
11631.08 3429
11632.10 3447
11633.12 3378
11634.13 3399
11635.15 3339
11636.17 3339
11637.19 3319
11638.20 3248
11639.22 3267
11640.24 3281
11641.26 3183
11642.28 3248
11643.29 3157
11644.31 3122
11645.33 3052
11646.35 2950
11647.37 2908
11648.39 2849
11649.40 2795
11650.42 2755
11651.44 2686
11652.46 2731
11653.48 2678
11654.50 2696
11655.51 2710
11656.53 2669
11657.55 2673
11658.57 2699
11659.59 2730
11660.61 2694
11661.63 2717
11662.65 2698
11663.67 2778
11664.68 2837
11665.70 2796
11666.72 2799
11667.74 2859
11668.76 2877
11669.78 2794
11670.80 2828
11671.82 2923
11672.84 2899
11673.86 2972
11674.88 3017
11675.90 3021
11676.92 3070
11677.94 3080
11678.96 3079
11679.98 3117
11680.99 3059
11682.01 3145
11683.03 3158
11684.05 3089
11685.07 3022
11686.09 3023
11687.11 3051
11688.13 3106
11689.15 3023
11690.17 3029
11691.19 2945
11692.21 2936
11693.24 2933
11694.26 2924
11695.28 2917
11696.30 2945
11697.32 2947
11698.34 2834
11699.36 2884
11700.38 2819
11701.40 2795
11702.42 2818
11703.44 2791
11704.46 2718
11705.48 2657
11706.50 2618
11707.52 2644
11708.54 2625
11709.57 2554
11710.59 2565
11711.61 2544
11712.63 2485
11713.65 2507
11714.67 2506
11715.69 2437
11716.71 2403
11717.73 2398
11718.76 2344
11719.78 2325
11720.80 2369
11721.82 2216
11722.84 2212
11723.86 2237
11724.89 2197
11725.91 2240
11726.93 2206
11727.95 2141
11728.97 2082
11729.99 2077
11731.02 2075
11732.04 2096
11733.06 2036
11734.08 2075
11735.10 1999
11736.13 2015
11737.15 2019
11738.17 1949
11739.19 1941
11740.22 1978
11741.24 1933
11742.26 1960
11743.28 1914
11744.30 1922
11745.33 1925
11746.35 1880
11747.37 1935
11748.40 1839
11749.42 1859
11750.44 1877
11751.46 1844
11752.49 1786
11753.51 1839
11754.53 1780
11755.56 1750
11756.58 1770
11757.60 1749
11758.62 1639
11759.65 1617
11760.67 1656
11761.69 1619
11762.72 1576
11763.74 1565
11764.76 1630
11765.79 1638
11766.81 1596
11767.83 1636
11768.86 1585
11769.88 1558
11770.91 1538
11771.93 1563
11772.95 1485
11773.98 1478
11775.00 1455
11776.02 1523
11777.05 1439
11778.07 1477
11779.10 1498
11780.12 1423
11781.14 1421
11782.17 1451
11783.19 1434
11784.22 1462
11785.24 1395
11786.26 1376
11787.29 1405
11788.31 1392
11789.34 1344
11790.36 1320
11791.39 1318
11792.41 1328
11793.44 1263
11794.46 1282
11795.49 1326
11796.51 1288
11797.54 1271
11798.56 1214
11799.59 1206
11800.61 1221
11801.63 1219
11802.66 1217
11803.69 1202
11804.71 1178
11805.74 1166
11806.76 1168
11807.79 1154
11808.81 1163
11809.84 1150
11810.86 1203
11811.89 1172
11812.91 1150
11813.94 1144
11814.96 1136
11815.99 1162
11817.01 1102
11818.04 1146
11819.07 1133
11820.09 1104
11821.12 1087
11822.14 1103
11823.17 1101
11824.20 1120
11825.22 1175
11826.25 1108
11827.27 1086
11828.30 1078
11829.33 1133
11830.35 1125
11831.38 1111
11832.40 1121
11833.43 1054
11834.46 1120
11835.48 1049
11836.51 1038
11837.54 1054
11838.56 1060
11839.59 984
11840.62 1020
11841.64 1060
11842.67 1010
11843.70 1056
11844.72 1057
11845.75 1015
11846.78 1037
11847.80 1014
11848.83 1056
11849.86 1063
11850.89 1039
11851.91 1003
11852.94 984
11853.97 998
11854.99 1026
11856.02 1024
11857.05 1006
11858.08 1005
11859.10 1015
11860.13 996
11861.16 1000
11862.19 954
11863.21 960
11864.24 960
11865.27 953
11866.30 976
11867.33 956
11868.35 984
11869.38 955
11870.41 943
11871.44 945
11872.47 976
11873.49 961
11874.52 976
11875.55 919
11876.58 922
11877.61 972
11878.63 910
11879.66 879
11880.69 961
11881.72 949
11882.75 897
11883.78 916
11884.81 944
11885.83 872
11886.86 938
11887.89 950
11888.92 974
11889.95 936
11890.98 935
11892.01 916
11893.04 980
11894.06 961
11895.09 938
11896.12 932
11897.15 970
11898.18 923
11899.21 961
11900.24 956
11901.27 888
11902.30 925
11903.33 974
11904.36 919
11905.39 891
11906.42 965
11907.45 994
11908.48 942
11909.50 919
11910.53 925
11911.56 929
11912.59 865
11913.62 895
11914.65 896
11915.68 914
11916.71 907
11917.74 945
11918.77 879
11919.80 868
11920.83 878
11921.86 924
11922.89 920
11923.92 920
11924.95 929
11925.99 946
11927.02 921
11928.05 947
11929.08 925
11930.11 972
11931.14 980
11932.17 947
11933.20 943
11934.23 943
11935.26 928
11936.29 920
11937.32 895
11938.35 911
11939.38 912
11940.41 896
11941.45 875
11942.48 904
11943.51 864
11944.54 893
11945.57 871
11946.60 852
11947.63 883
11948.66 874
11949.70 845
11950.73 846
11951.76 816
11952.79 832
11953.82 808
11954.85 820
11955.88 822
11956.92 817
11957.95 810
11958.98 808
11960.01 821
11961.04 809
11962.08 822
11963.11 833
11964.14 852
11965.17 806
11966.20 857
11967.24 846
11968.27 841
11969.30 834
11970.33 843
11971.36 822
11972.40 843
11973.43 856
11974.46 779
11975.49 828
11976.53 828
11977.56 857
11978.59 858
11979.62 854
11980.66 848
11981.69 821
11982.72 845
11983.76 836
11984.79 867
11985.82 831
11986.85 854
11987.89 844
11988.92 851
11989.95 835
11990.99 850
11992.02 855
11993.05 871
11994.09 835
11995.12 891
11996.15 845
11997.19 849
11998.22 855
11999.25 884
12000.29 875
12001.32 898
12002.35 922
12003.39 877
12004.42 868
12005.46 872
12006.49 903
12007.52 915
12008.56 977
12009.59 900
12010.63 902
12011.66 890
12012.69 911
12013.73 901
12014.76 943
12015.80 916
12016.83 906
12017.86 908
12018.90 910
12019.93 929
12020.97 964
12022.00 919
12023.04 919
12024.07 934
12025.11 903
12026.14 901
12027.18 911
12028.21 919
12029.25 904
12030.28 937
12031.32 909
12032.35 910
12033.39 897
12034.42 895
12035.46 895
12036.49 855
12037.53 900
12038.56 933
12039.60 917
12040.63 887
12041.67 903
12042.70 888
12043.74 877
12044.77 869
12045.81 879
12046.84 895
12047.88 897
12048.92 888
12049.95 930
12050.99 936
12052.02 919
12053.06 900
12054.09 942
12055.13 888
12056.17 915
12057.20 923
12058.24 898
12059.27 913
12060.31 903
12061.35 884
12062.38 844
12063.42 891
12064.46 891
12065.49 930
12066.53 898
12067.56 928
12068.60 907
12069.64 957
12070.67 899
12071.71 887
12072.75 926
12073.78 901
12074.82 930
12075.86 874
12076.89 920
12077.93 893
12078.97 907
12080.01 904
12081.04 897
12082.08 880
12083.12 917
12084.15 913
12085.19 968
12086.23 945
12087.27 964
12088.30 975
12089.34 964
12090.38 987
12091.41 982
12092.45 969
12093.49 932
12094.53 1005
12095.57 986
12096.60 984
12097.64 1025
12098.68 1000
12099.72 979
12100.75 1028
12101.79 991
12102.83 1001
12103.87 1004
12104.91 981
12105.94 963
12106.98 951
12108.02 1006
12109.06 913
12110.10 942
12111.14 930
12112.17 935
12113.21 909
12114.25 964
12115.29 939
12116.33 911
12117.37 889
12118.40 872
12119.44 870
12120.48 867
12121.52 874
12122.56 916
12123.60 908
12124.64 893
12125.68 888
12126.72 886
12127.75 933
12128.79 903
12129.83 876
12130.87 861
12131.91 891
12132.95 878
12133.99 904
12135.03 878
12136.07 858
12137.11 881
12138.15 871
12139.19 857
12140.23 872
12141.27 884
12142.31 843
12143.35 854
12144.38 881
12145.42 886
12146.46 856
12147.50 893
12148.54 855
12149.58 859
12150.62 850
12151.66 850
12152.70 835
12153.74 844
12154.78 835
12155.82 854
12156.87 837
12157.91 901
12158.95 870
12159.99 816
12161.03 869
12162.07 819
12163.11 848
12164.15 887
12165.19 851
12166.23 871
12167.27 860
12168.31 832
12169.35 838
12170.39 863
12171.43 840
12172.47 832
12173.52 855
12174.56 862
12175.60 834
12176.64 846
12177.68 857
12178.72 858
12179.76 839
12180.80 870
12181.85 830
12182.89 866
12183.93 830
12184.97 840
12186.01 817
12187.05 833
12188.09 847
12189.14 863
12190.18 836
12191.22 838
12192.26 838
12193.30 848
12194.34 874
12195.39 827
12196.43 777
12197.47 829
12198.51 826
12199.55 816
12200.60 844
12201.64 874
12202.68 840
12203.72 833
12204.77 865
12205.81 868
12206.85 850
12207.89 850
12208.94 841
12209.98 870
12211.02 873
12212.06 880
12213.11 844
12214.15 864
12215.19 863
12216.23 860
12217.28 874
12218.32 875
12219.36 837
12220.41 880
12221.45 841
12222.49 871
12223.54 829
12224.58 832
12225.62 856
12226.66 865
12227.71 862
12228.75 844
12229.79 884
12230.84 859
12231.88 835
12232.93 809
12233.97 832
12235.01 829
12236.06 818
12237.10 840
12238.14 821
12239.19 818
12240.23 826
12241.28 851
12242.32 823
12243.36 826
12244.41 839
12245.45 864
12246.50 852
12247.54 847
12248.58 815
12249.63 830
12250.67 863
12251.72 871
12252.76 814
12253.80 766
12254.85 793
12255.89 822
12256.94 804
12257.98 823
12259.03 801
12260.07 807
12261.12 794
12262.16 799
12263.21 793
12264.25 806
12265.30 806
12266.34 795
12267.39 792
12268.43 795
12269.48 768
12270.52 792
12271.57 751
12272.61 795
12273.66 764
12274.70 784
12275.75 759
12276.79 763
12277.84 723
12278.88 763
12279.93 757
12280.98 762
12282.02 731
12283.07 751
12284.11 735
12285.16 737
12286.20 707
12287.25 751
12288.30 710
12289.34 756
12290.39 768
12291.43 758
12292.48 790
12293.53 754
12294.57 752
12295.62 715
12296.66 730
12297.71 769
12298.76 766
12299.80 753
12300.85 699
12301.90 722
12302.94 708
12303.99 721
12305.04 725
12306.08 749
12307.13 761
12308.18 740
12309.22 698
12310.27 751
12311.32 725
12312.36 715
12313.41 723
12314.46 748
12315.50 704
12316.55 746
12317.60 746
12318.65 719
12319.69 697
12320.74 714
12321.79 693
12322.83 728
12323.88 724
12324.93 742
12325.98 702
12327.02 705
12328.07 716
12329.12 713
12330.17 729
12331.21 715
12332.26 703
12333.31 661
12334.36 678
12335.41 688
12336.45 694
12337.50 705
12338.55 698
12339.60 696
12340.65 701
12341.69 737
12342.74 686
12343.79 712
12344.84 712
12345.89 658
12346.94 739
12347.98 718
12349.03 716
12350.08 720
12351.13 660
12352.18 682
12353.23 685
12354.28 673
12355.32 658
12356.37 703
12357.42 672
12358.47 677
12359.52 669
12360.57 679
12361.62 679
12362.67 661
12363.72 679
12364.76 685
12365.81 705
12366.86 689
12367.91 725
12368.96 726
12370.01 694
12371.06 697
12372.11 681
12373.16 707
12374.21 686
12375.26 671
12376.31 699
12377.36 683
12378.41 696
12379.46 711
12380.51 691
12381.56 680
12382.61 672
12383.66 649
12384.71 679
12385.76 657
12386.81 601
12387.86 669
12388.91 680
12389.96 694
12391.01 696
12392.06 733
12393.11 726
12394.16 696
12395.21 679
12396.26 720
12397.31 714
12398.36 684
12399.41 678
12400.46 687
12401.51 685
12402.56 681
12403.61 655
12404.66 651
12405.71 670
12406.77 684
12407.82 696
12408.87 703
12409.92 697
12410.97 672
12412.02 698
12413.07 687
12414.12 703
12415.17 676
12416.23 680
12417.28 667
12418.33 674
12419.38 672
12420.43 691
12421.48 693
12422.53 692
12423.59 688
12424.64 685
12425.69 667
12426.74 708
12427.79 683
12428.84 646
12429.90 692
12430.95 692
12432.00 676
12433.05 687
12434.10 698
12435.16 694
12436.21 668
12437.26 662
12438.31 689
12439.37 661
12440.42 662
12441.47 692
12442.52 687
12443.58 685
12444.63 631
12445.68 653
12446.73 671
12447.79 675
12448.84 671
12449.89 659
12450.94 672
12452.00 684
12453.05 678
12454.10 685
12455.16 701
12456.21 694
12457.26 733
12458.31 693
12459.37 705
12460.42 731
12461.47 643
12462.53 707
12463.58 706
12464.63 709
12465.69 696
12466.74 695
12467.79 696
12468.85 726
12469.90 659
12470.95 672
12472.01 701
12473.06 683
12474.12 706
12475.17 711
12476.22 721
12477.28 732
12478.33 717
12479.39 757
12480.44 712
12481.49 739
12482.55 733
12483.60 759
12484.66 770
12485.71 754
12486.76 801
12487.82 803
12488.87 810
12489.93 837
12490.98 823
12492.04 815
12493.09 795
12494.15 824
12495.20 815
12496.25 774
12497.31 796
12498.36 792
12499.42 794
12500.47 824
12501.53 808
12502.58 775
12503.64 741
12504.69 739
12505.75 750
12506.80 749
12507.86 728
12508.91 668
12509.97 695
12511.03 766
12512.08 729
12513.14 721
12514.19 730
12515.25 734
12516.30 678
12517.36 718
12518.41 723
12519.47 679
12520.52 668
12521.58 664
12522.64 756
12523.69 706
12524.75 746
12525.80 717
12526.86 741
12527.92 680
12528.97 708
12530.03 688
12531.08 720
12532.14 753
12533.20 738
12534.25 743
12535.31 723
12536.37 733
12537.42 711
12538.48 738
12539.54 744
12540.59 712
12541.65 721
12542.70 705
12543.76 700
12544.82 735
12545.88 765
12546.93 729
12547.99 732
12549.05 735
12550.10 770
12551.16 729
12552.22 772
12553.27 731
12554.33 788
12555.39 776
12556.45 757
12557.50 744
12558.56 798
12559.62 768
12560.67 756
12561.73 840
12562.79 816
12563.85 814
12564.90 837
12565.96 862
12567.02 843
12568.08 859
12569.14 861
12570.19 886
12571.25 883
12572.31 882
12573.37 928
12574.42 960
12575.48 916
12576.54 937
12577.60 954
12578.66 971
12579.72 903
12580.77 914
12581.83 919
12582.89 884
12583.95 889
12585.01 922
12586.07 890
12587.12 864
12588.18 884
12589.24 837
12590.30 794
12591.36 806
12592.42 857
12593.48 813
12594.53 771
12595.59 811
12596.65 821
12597.71 766
12598.77 750
12599.83 737
12600.89 743
12601.95 770
12603.01 768
12604.07 773
12605.13 714
12606.18 740
12607.24 741
12608.30 790
12609.36 800
12610.42 768
12611.48 797
12612.54 809
12613.60 786
12614.66 795
12615.72 826
12616.78 815
12617.84 793
12618.90 744
12619.96 765
12621.02 783
12622.08 781
12623.14 760
12624.20 759
12625.26 736
12626.32 769
12627.38 748
12628.44 773
12629.50 762
12630.56 760
12631.62 764
12632.68 795
12633.74 775
12634.80 792
12635.86 769
12636.92 780
12637.98 770
12639.04 778
12640.11 808
12641.17 780
12642.23 764
12643.29 752
12644.35 807
12645.41 761
12646.47 774
12647.53 804
12648.59 820
12649.65 806
12650.72 854
12651.78 875
12652.84 862
12653.90 879
12654.96 851
12656.02 877
12657.08 890
12658.14 900
12659.21 880
12660.27 906
12661.33 845
12662.39 865
12663.45 873
12664.51 878
12665.58 891
12666.64 860
12667.70 837
12668.76 829
12669.82 834
12670.89 798
12671.95 825
12673.01 802
12674.07 813
12675.13 850
12676.20 812
12677.26 789
12678.32 788
12679.38 793
12680.45 781
12681.51 800
12682.57 798
12683.63 794
12684.70 781
12685.76 830
12686.82 779
12687.88 761
12688.95 750
12690.01 816
12691.07 782
12692.14 825
12693.20 773
12694.26 856
12695.32 861
12696.39 853
12697.45 801
12698.51 818
12699.58 842
12700.64 822
12701.70 799
12702.77 838
12703.83 842
12704.89 794
12705.96 763
12707.02 786
12708.08 817
12709.15 825
12710.21 804
12711.28 812
12712.34 796
12713.40 773
12714.47 803
12715.53 776
12716.59 756
12717.66 777
12718.72 779
12719.79 798
12720.85 759
12721.92 801
12722.98 829
12724.04 835
12725.11 780
12726.17 758
12727.24 767
12728.30 811
12729.37 793
12730.43 779
12731.49 778
12732.56 779
12733.62 806
12734.69 782
12735.75 771
12736.82 771
12737.88 790
12738.95 782
12740.01 777
12741.08 754
12742.14 776
12743.21 762
12744.27 728
12745.34 731
12746.40 726
12747.47 735
12748.53 723
12749.60 738
12750.66 809
12751.73 774
12752.79 715
12753.86 714
12754.93 695
12755.99 687
12757.06 670
12758.12 674
12759.19 685
12760.25 696
12761.32 657
12762.39 685
12763.45 652
12764.52 701
12765.58 663
12766.65 647
12767.72 695
12768.78 648
12769.85 645
12770.91 633
12771.98 692
12773.05 673
12774.11 627
12775.18 627
12776.25 659
12777.31 659
12778.38 657
12779.45 633
12780.51 632
12781.58 659
12782.65 669
12783.71 644
12784.78 666
12785.85 655
12786.91 665
12787.98 656
12789.05 623
12790.11 628
12791.18 662
12792.25 678
12793.31 634
12794.38 646
12795.45 629
12796.52 640
12797.58 624
12798.65 626
12799.72 623
12800.79 600
12801.85 610
12802.92 602
12803.99 655
12805.06 624
12806.12 617
12807.19 587
12808.26 609
12809.33 637
12810.39 652
12811.46 625
12812.53 653
12813.60 667
12814.67 622
12815.73 625
12816.80 616
12817.87 597
12818.94 623
12820.01 637
12821.08 600
12822.14 602
12823.21 623
12824.28 641
12825.35 641
12826.42 630
12827.49 599
12828.55 600
12829.62 605
12830.69 631
12831.76 615
12832.83 618
12833.90 636
12834.97 622
12836.04 601
12837.11 602
12838.17 621
12839.24 618
12840.31 622
12841.38 610
12842.45 582
12843.52 610
12844.59 618
12845.66 616
12846.73 605
12847.80 602
12848.87 585
12849.94 616
12851.01 582
12852.08 583
12853.14 577
12854.21 604
12855.28 625
12856.35 619
12857.42 602
12858.49 600
12859.56 561
12860.63 606
12861.70 606
12862.77 581
12863.84 579
12864.91 574
12865.98 587
12867.05 619
12868.12 569
12869.19 534
12870.26 571
12871.34 587
12872.41 583
12873.48 536
12874.55 581
12875.62 566
12876.69 531
12877.76 549
12878.83 572
12879.90 558
12880.97 587
12882.04 568
12883.11 558
12884.18 566
12885.25 553
12886.33 547
12887.40 543
12888.47 556
12889.54 567
12890.61 553
12891.68 536
12892.75 536
12893.82 532
12894.89 561
12895.97 522
12897.04 541
12898.11 512
12899.18 552
12900.25 536
12901.32 567
12902.40 577
12903.47 563
12904.54 541
12905.61 548
12906.68 545
12907.75 526
12908.83 518
12909.90 550
12910.97 537
12912.04 533
12913.11 544
12914.19 518
12915.26 537
12916.33 542
12917.40 563
12918.48 543
12919.55 519
12920.62 545
12921.69 564
12922.77 545
12923.84 534
12924.91 547
12925.98 534
12927.06 521
12928.13 531
12929.20 532
12930.27 524
12931.35 547
12932.42 540
12933.49 572
12934.57 521
12935.64 544
12936.71 553
12937.79 546
12938.86 521
12939.93 536
12941.01 528
12942.08 546
12943.15 539
12944.23 525
12945.30 547
12946.37 489
12947.45 498
12948.52 527
12949.59 537
12950.67 524
12951.74 550
12952.81 535
12953.89 516
12954.96 519
12956.04 544
12957.11 558
12958.18 510
12959.26 514
12960.33 497
12961.41 540
12962.48 507
12963.55 501
12964.63 515
12965.70 529
12966.78 471
12967.85 520
12968.93 496
12970.00 516
12971.07 519
12972.15 535
12973.22 538
12974.30 518
12975.37 506
12976.45 513
12977.52 531
12978.60 527
12979.67 533
12980.75 519
12981.82 514
12982.90 528
12983.97 544
12985.05 521
12986.12 496
12987.20 516
12988.27 527
12989.35 512
12990.42 532
12991.50 520
12992.57 510
12993.65 516
12994.73 492
12995.80 499
12996.88 520
12997.95 551
12999.03 540
13000.10 511
13001.18 501
13002.25 526
13003.33 545
13004.41 574
13005.48 522
13006.56 509
13007.63 524
13008.71 512
13009.79 522
13010.86 526
13011.94 510
13013.02 531
13014.09 545
13015.17 499
13016.24 504
13017.32 500
13018.40 527
13019.47 526
13020.55 490
13021.63 528
13022.70 518
13023.78 557
13024.86 547
13025.93 513
13027.01 530
13028.09 540
13029.16 524
13030.24 546
13031.32 542
13032.40 536
13033.47 510
13034.55 544
13035.63 558
13036.70 490
13037.78 505
13038.86 534
13039.94 574
13041.01 509
13042.09 567
13043.17 564
13044.25 582
13045.32 562
13046.40 592
13047.48 544
13048.56 541
13049.63 523
13050.71 527
13051.79 518
13052.87 508
13053.95 531
13055.02 537
13056.10 557
13057.18 530
13058.26 541
13059.34 520
13060.41 541
13061.49 547
13062.57 534
13063.65 524
13064.73 538
13065.81 543
13066.88 548
13067.96 523
13069.04 533
13070.12 511
13071.20 506
13072.28 519
13073.36 526
13074.43 524
13075.51 505
13076.59 515
13077.67 497
13078.75 532
13079.83 505
13080.91 533
13081.99 548
13083.07 524
13084.15 515
13085.23 511
13086.30 536
13087.38 512
13088.46 520
13089.54 511
13090.62 524
13091.70 505
13092.78 512
13093.86 508
13094.94 506
13096.02 508
13097.10 523
13098.18 529
13099.26 509
13100.34 550
13101.42 535
13102.50 543
13103.58 522
13104.66 555
13105.74 576
13106.82 523
13107.90 558
13108.98 501
13110.06 509
13111.14 519
13112.22 508
13113.30 509
13114.38 513
13115.46 490
13116.54 502
13117.62 540
13118.70 546
13119.78 519
13120.86 537
13121.95 547
13123.03 558
13124.11 548
13125.19 515
13126.27 520
13127.35 523
13128.43 529
13129.51 495
13130.59 516
13131.67 507
13132.76 514
13133.84 508
13134.92 515
13136.00 507
13137.08 499
13138.16 522
13139.24 537
13140.32 538
13141.41 507
13142.49 536
13143.57 506
13144.65 507
13145.73 495
13146.81 486
13147.90 509
13148.98 531
13150.06 479
13151.14 504
13152.22 486
13153.31 496
13154.39 496
13155.47 513
13156.55 553
13157.63 511
13158.72 514
13159.80 519
13160.88 500
13161.96 510
13163.05 522
13164.13 503
13165.21 523
13166.29 520
13167.38 495
13168.46 533
13169.54 536
13170.62 538
13171.71 520
13172.79 526
13173.87 523
13174.96 514
13176.04 488
13177.12 509
13178.20 536
13179.29 517
13180.37 513
13181.45 512
13182.54 519
13183.62 508
13184.70 542
13185.79 516
13186.87 501
13187.95 531
13189.04 527
13190.12 524
13191.20 514
13192.29 501
13193.37 544
13194.46 528
13195.54 525
13196.62 505
13197.71 558
13198.79 537
13199.88 534
13200.96 495
13202.04 501
13203.13 506
13204.21 508
13205.30 523
13206.38 522
13207.46 514
13208.55 475
13209.63 514
13210.72 502
13211.80 520
13212.89 491
13213.97 538
13215.05 533
13216.14 531
13217.22 527
13218.31 498
13219.39 534
13220.48 509
13221.56 521
13222.65 498
13223.73 524
13224.82 527
13225.90 504
13226.99 523
13228.07 511
13229.16 540
13230.24 533
13231.33 548
13232.41 521
13233.50 469
13234.58 531
13235.67 538
13236.76 498
13237.84 554
13238.93 506
13240.01 522
13241.10 520
13242.18 539
13243.27 539
13244.35 541
13245.44 470
13246.53 499
13247.61 511
13248.70 524
13249.78 533
13250.87 499
13251.96 503
13253.04 536
13254.13 531
13255.21 490
13256.30 542
13257.39 518
13258.47 521
13259.56 518
13260.65 539
13261.73 498
13262.82 511
13263.91 539
13264.99 542
13266.08 539
13267.17 509
13268.25 529
13269.34 581
13270.43 568
13271.51 517
13272.60 537
13273.69 540
13274.77 572
13275.86 508
13276.95 525
13278.04 542
13279.12 590
13280.21 569
13281.30 548
13282.38 551
13283.47 555
13284.56 547
13285.65 542
13286.73 573
13287.82 509
13288.91 538
13290.00 589
13291.08 597
13292.17 545
13293.26 511
13294.35 548
13295.44 568
13296.52 572
13297.61 550
13298.70 549
13299.79 588
13300.88 586
13301.96 579
13303.05 569
13304.14 567
13305.23 544
13306.32 564
13307.41 580
13308.49 562
13309.58 567
13310.67 561
13311.76 560
13312.85 556
13313.94 564
13315.02 552
13316.11 568
13317.20 587
13318.29 582
13319.38 560
13320.47 570
13321.56 573
13322.65 556
13323.74 575
13324.82 565
13325.91 590
13327.00 574
13328.09 580
13329.18 571
13330.27 587
13331.36 558
13332.45 579
13333.54 568
13334.63 566
13335.72 521
13336.81 571
13337.90 535
13338.99 557
13340.08 564
13341.17 533
13342.26 585
13343.35 559
13344.44 549
13345.53 557
13346.61 599
13347.70 525
13348.79 552
13349.89 584
13350.98 589
13352.07 555
13353.16 565
13354.25 572
13355.34 591
13356.43 623
13357.52 573
13358.61 600
13359.70 639
13360.79 637
13361.88 600
13362.97 643
13364.06 618
13365.15 620
13366.24 614
13367.33 611
13368.42 582
13369.51 605
13370.60 586
13371.70 604
13372.79 606
13373.88 603
13374.97 605
13376.06 543
13377.15 566
13378.24 582
13379.33 596
13380.43 548
13381.52 586
13382.61 599
13383.70 576
13384.79 547
13385.88 564
13386.97 518
13388.07 518
13389.16 543
13390.25 539
13391.34 544
13392.43 535
13393.52 553
13394.62 544
13395.71 536
13396.80 543
13397.89 573
13398.98 551
13400.08 559
13401.17 539
13402.26 565
13403.35 544
13404.45 563
13405.54 565
13406.63 572
13407.72 559
13408.82 526
13409.91 527
13411.00 527
13412.09 549
13413.19 528
13414.28 562
13415.37 548
13416.46 552
13417.56 525
13418.65 516
13419.74 520
13420.84 554
13421.93 593
13423.02 565
13424.11 564
13425.21 547
13426.30 575
13427.39 565
13428.49 585
13429.58 551
13430.67 563
13431.77 546
13432.86 551
13433.95 543
13435.05 562
13436.14 580
13437.24 537
13438.33 547
13439.42 560
13440.52 562
13441.61 528
13442.70 565
13443.80 582
13444.89 563
13445.99 536
13447.08 545
13448.17 560
13449.27 589
13450.36 580
13451.46 607
13452.55 549
13453.64 542
13454.74 545
13455.83 564
13456.93 553
13458.02 574
13459.12 586
13460.21 581
13461.31 594
13462.40 573
13463.50 595
13464.59 616
13465.69 590
13466.78 560
13467.87 589
13468.97 619
13470.06 623
13471.16 587
13472.25 585
13473.35 561
13474.44 596
13475.54 589
13476.64 593
13477.73 563
13478.83 579
13479.92 594
13481.02 594
13482.11 579
13483.21 591
13484.30 591
13485.40 590
13486.49 594
13487.59 611
13488.69 568
13489.78 590
13490.88 610
13491.97 619
13493.07 628
13494.17 606
13495.26 604
13496.36 626
13497.45 628
13498.55 638
13499.65 617
13500.74 645
13501.84 598
13502.93 580
13504.03 605
13505.13 641
13506.22 603
13507.32 625
13508.42 618
13509.51 600
13510.61 614
13511.71 582
13512.80 584
13513.90 564
13515.00 572
13516.09 553
13517.19 589
13518.29 580
13519.38 568
13520.48 539
13521.58 564
13522.68 566
13523.77 587
13524.87 543
13525.97 574
13527.06 569
13528.16 577
13529.26 587
13530.36 554
13531.45 554
13532.55 555
13533.65 569
13534.75 533
13535.84 556
13536.94 556
13538.04 537
13539.14 544
13540.23 523
13541.33 554
13542.43 549
13543.53 529
13544.63 542
13545.72 538
13546.82 562
13547.92 555
13549.02 543
13550.12 524
13551.22 512
13552.31 526
13553.41 534
13554.51 544
13555.61 505
13556.71 536
13557.81 539
13558.90 535
13560.00 546
13561.10 536
13562.20 553
13563.30 522
13564.40 566
13565.50 541
13566.60 555
13567.69 527
13568.79 545
13569.89 557
13570.99 541
13572.09 551
13573.19 588
13574.29 546
13575.39 546
13576.49 513
13577.59 521
13578.69 562
13579.79 546
13580.89 565
13581.98 546
13583.08 574
13584.18 552
13585.28 571
13586.38 537
13587.48 533
13588.58 519
13589.68 560
13590.78 566
13591.88 548
13592.98 509
13594.08 560
13595.18 535
13596.28 545
13597.38 573
13598.48 559
13599.58 562
13600.68 571
13601.78 576
13602.88 526
13603.98 540
13605.08 560
13606.18 575
13607.29 572
13608.39 587
13609.49 572
13610.59 556
13611.69 573
13612.79 553
13613.89 571
13614.99 576
13616.09 560
13617.19 543
13618.29 565
13619.39 543
13620.50 542
13621.60 557
13622.70 592
13623.80 532
13624.90 543
13626.00 526
13627.10 550
13628.20 608
13629.31 585
13630.41 562
13631.51 557
13632.61 580
13633.71 550
13634.81 554
13635.91 539
13637.02 587
13638.12 582
13639.22 579
13640.32 539
13641.42 544
13642.53 523
13643.63 556
13644.73 546
13645.83 563
13646.93 559
13648.04 567
13649.14 568
13650.24 556
13651.34 538
13652.45 516
13653.55 558
13654.65 554
13655.75 563
13656.85 594
13657.96 581
13659.06 560
13660.16 575
13661.27 581
13662.37 572
13663.47 584
13664.57 598
13665.68 560
13666.78 554
13667.88 579
13668.99 565
13670.09 587
13671.19 585
13672.29 573
13673.40 580
13674.50 614
13675.60 585
13676.71 565
13677.81 597
13678.91 576
13680.02 598
13681.12 584
13682.23 607
13683.33 612
13684.43 599
13685.54 589
13686.64 607
13687.74 553
13688.85 586
13689.95 611
13691.06 629
13692.16 596
13693.26 612
13694.37 597
13695.47 629
13696.58 624
13697.68 616
13698.78 638
13699.89 655
13700.99 663
13702.10 662
13703.20 676
13704.31 676
13705.41 678
13706.51 719
13707.62 708
13708.72 682
13709.83 693
13710.93 704
13712.04 719
13713.14 689
13714.25 678
13715.35 684
13716.46 706
13717.56 697
13718.67 674
13719.77 726
13720.88 713
13721.98 678
13723.09 646
13724.19 631
13725.30 661
13726.40 632
13727.51 633
13728.61 645
13729.72 634
13730.83 613
13731.93 614
13733.04 627
13734.14 627
13735.25 616
13736.35 613
13737.46 583
13738.57 618
13739.67 616
13740.78 621
13741.88 601
13742.99 609
13744.09 574
13745.20 617
13746.31 643
13747.41 612
13748.52 613
13749.63 586
13750.73 623
13751.84 611
13752.94 618
13754.05 593
13755.16 633
13756.26 620
13757.37 624
13758.48 613
13759.58 621
13760.69 620
13761.80 632
13762.90 629
13764.01 621
13765.12 672
13766.22 651
13767.33 626
13768.44 607
13769.55 655
13770.65 640
13771.76 601
13772.87 637
13773.97 639
13775.08 568
13776.19 609
13777.30 593
13778.40 607
13779.51 615
13780.62 584
13781.73 602
13782.83 619
13783.94 627
13785.05 593
13786.16 569
13787.26 563
13788.37 609
13789.48 579
13790.59 583
13791.70 567
13792.80 544
13793.91 617
13795.02 598
13796.13 586
13797.24 574
13798.35 586
13799.45 582
13800.56 592
13801.67 596
13802.78 576
13803.89 589
13805.00 591
13806.10 578
13807.21 551
13808.32 574
13809.43 601
13810.54 573
13811.65 552
13812.76 555
13813.86 565
13814.97 583
13816.08 574
13817.19 534
13818.30 557
13819.41 579
13820.52 570
13821.63 555
13822.74 534
13823.85 575
13824.96 555
13826.06 542
13827.17 533
13828.28 553
13829.39 569
13830.50 554
13831.61 553
13832.72 561
13833.83 559
13834.94 584
13836.05 597
13837.16 525
13838.27 561
13839.38 553
13840.49 566
13841.60 546
13842.71 547
13843.82 523
13844.93 545
13846.04 549
13847.15 564
13848.26 572
13849.37 541
13850.48 557
13851.59 581
13852.70 534
13853.81 554
13854.92 558
13856.03 559
13857.14 550
13858.25 539
13859.37 587
13860.48 540
13861.59 563
13862.70 577
13863.81 558
13864.92 541
13866.03 551
13867.14 568
13868.25 544
13869.36 542
13870.47 523
13871.59 539
13872.70 528
13873.81 580
13874.92 569
13876.03 536
13877.14 584
13878.25 541
13879.36 539
13880.48 545
13881.59 579
13882.70 595
13883.81 590
13884.92 546
13886.03 566
13887.15 580
13888.26 607
13889.37 590
13890.48 588
13891.59 627
13892.71 608
13893.82 575
13894.93 572
13896.04 548
13897.15 571
13898.27 582
13899.38 567
13900.49 572
13901.60 544
13902.72 557
13903.83 561
13904.94 535
13906.05 529
13907.17 577
13908.28 550
13909.39 557
13910.50 529
13911.62 506
13912.73 514
13913.84 544
13914.95 525
13916.07 532
13917.18 520
13918.29 517
13919.41 518
13920.52 543
13921.63 525
13922.75 531
13923.86 568
13924.97 503
13926.09 501
13927.20 512
13928.31 538
13929.43 512
13930.54 537
13931.65 545
13932.77 514
13933.88 519
13934.99 527
13936.11 554
13937.22 515
13938.34 523
13939.45 522
13940.56 513
13941.68 523
13942.79 544
13943.91 507
13945.02 514
13946.13 532
13947.25 534
13948.36 560
13949.48 529
13950.59 532
13951.70 515
13952.82 518
13953.93 457
13955.05 485
13956.16 547
13957.28 503
13958.39 517
13959.51 516
13960.62 516
13961.74 518
13962.85 512
13963.97 498
13965.08 495
13966.20 523
13967.31 478
13968.43 456
13969.54 510
13970.66 516
13971.77 513
13972.89 499
13974.00 526
13975.12 493
13976.23 533
13977.35 525
13978.46 498
13979.58 510
13980.69 474
13981.81 509
13982.92 486
13984.04 503
13985.16 502
13986.27 480
13987.39 504
13988.50 530
13989.62 529
13990.74 488
13991.85 504
13992.97 534
13994.08 526
13995.20 478
13996.32 488
13997.43 508
13998.55 505
13999.66 518
14000.78 502
14001.90 508
14003.01 506
14004.13 496
14005.25 494
14006.36 502
14007.48 494
14008.60 503
14009.71 482
14010.83 507
14011.95 473
14013.06 480
14014.18 472
14015.30 485
14016.41 459
14017.53 480
14018.65 480
14019.76 476
14020.88 487
14022.00 469
14023.12 516
14024.23 481
14025.35 465
14026.47 473
14027.59 495
14028.70 485
14029.82 481
14030.94 498
14032.06 502
14033.17 508
14034.29 514
14035.41 481
14036.53 481
14037.64 488
14038.76 471
14039.88 478
14041.00 502
14042.11 501
14043.23 504
14044.35 489
14045.47 491
14046.59 483
14047.71 511
14048.82 474
14049.94 506
14051.06 498
14052.18 499
14053.30 539
14054.42 485
14055.53 495
14056.65 499
14057.77 532
14058.89 495
14060.01 509
14061.13 499
14062.25 504
14063.36 520
14064.48 503
14065.60 496
14066.72 525
14067.84 469
14068.96 497
14070.08 506
14071.20 480
14072.32 493
14073.44 532
14074.55 501
14075.67 541
14076.79 548
14077.91 514
14079.03 501
14080.15 542
14081.27 567
14082.39 543
14083.51 554
14084.63 560
14085.75 557
14086.87 579
14087.99 576
14089.11 552
14090.23 549
14091.35 593
14092.47 565
14093.59 550
14094.71 517
14095.83 560
14096.95 606
14098.07 593
14099.19 571
14100.31 550
14101.43 567
14102.55 573
14103.67 524
14104.79 560
14105.91 519
14107.03 567
14108.15 504
14109.27 532
14110.39 499
14111.51 535
14112.64 510
14113.76 498
14114.88 503
14116.00 517
14117.12 508
14118.24 528
14119.36 487
14120.48 484
14121.60 480
14122.72 489
14123.85 478
14124.97 490
14126.09 495
14127.21 488
14128.33 485
14129.45 493
14130.57 487
14131.70 475
14132.82 446
14133.94 461
14135.06 481
14136.18 470
14137.30 479
14138.43 430
14139.55 466
14140.67 433
14141.79 476
14142.91 505
14144.03 436
14145.16 428
14146.28 458
14147.40 463
14148.52 445
14149.65 501
14150.77 478
14151.89 443
14153.01 477
14154.13 468
14155.26 449
14156.38 449
14157.50 468
14158.62 461
14159.75 438
14160.87 442
14161.99 457
14163.12 454
14164.24 456
14165.36 431
14166.48 435
14167.61 444
14168.73 461
14169.85 445
14170.98 455
14172.10 455
14173.22 479
14174.35 445
14175.47 434
14176.59 456
14177.72 446
14178.84 451
14179.96 471
14181.09 469
14182.21 445
14183.33 461
14184.46 444
14185.58 439
14186.70 484
14187.83 477
14188.95 430
14190.07 444
14191.20 457
14192.32 436
14193.45 439
14194.57 451
14195.69 417
14196.82 446
14197.94 458
14199.07 448
14200.19 446
14201.32 411
14202.44 435
14203.56 431
14204.69 451
14205.81 488
14206.94 437
14208.06 424
14209.19 443
14210.31 471
14211.44 424
14212.56 421
14213.69 445
14214.81 483
14215.93 455
14217.06 444
14218.18 421
14219.31 450
14220.43 452
14221.56 427
14222.68 428
14223.81 442
14224.94 419
14226.06 446
14227.19 452
14228.31 429
14229.44 455
14230.56 467
14231.69 447
14232.81 453
14233.94 438
14235.06 453
14236.19 428
14237.32 434
14238.44 447
14239.57 436
14240.69 446
14241.82 427
14242.94 420
14244.07 421
14245.20 434
14246.32 444
14247.45 449
14248.57 429
14249.70 453
14250.83 453
14251.95 411
14253.08 431
14254.21 426
14255.33 434
14256.46 445
14257.59 413
14258.71 417
14259.84 426
14260.97 427
14262.09 418
14263.22 419
14264.35 435
14265.47 431
14266.60 427
14267.73 427
14268.85 443
14269.98 449
14271.11 436
14272.23 461
14273.36 433
14274.49 438
14275.62 468
14276.74 421
14277.87 425
14279.00 455
14280.12 416
14281.25 417
14282.38 408
14283.51 405
14284.63 408
14285.76 413
14286.89 427
14288.02 434
14289.15 410
14290.27 427
14291.40 413
14292.53 409
14293.66 393
14294.78 411
14295.91 419
14297.04 416
14298.17 436
14299.30 463
14300.42 424
14301.55 443
14302.68 413
14303.81 399
14304.94 444
14306.07 413
14307.19 427
14308.32 435
14309.45 417
14310.58 416
14311.71 439
14312.84 444
14313.97 413
14315.10 422
14316.22 426
14317.35 421
14318.48 445
14319.61 425
14320.74 429
14321.87 437
14323.00 424
14324.13 419
14325.26 426
14326.39 427
14327.51 423
14328.64 421
14329.77 421
14330.90 394
14332.03 407
14333.16 440
14334.29 456
14335.42 457
14336.55 405
14337.68 439
14338.81 417
14339.94 397
14341.07 405
14342.20 399
14343.33 404
14344.46 428
14345.59 435
14346.72 396
14347.85 407
14348.98 418
14350.11 411
14351.24 401
14352.37 418
14353.50 414
14354.63 425
14355.76 421
14356.89 426
14358.02 418
14359.15 411
14360.28 428
14361.41 432
14362.54 425
14363.67 423
14364.80 406
14365.94 459
14367.07 432
14368.20 427
14369.33 410
14370.46 390
14371.59 418
14372.72 394
14373.85 410
14374.98 402
14376.11 409
14377.25 437
14378.38 407
14379.51 403
14380.64 416
14381.77 417
14382.90 431
14384.03 437
14385.16 422
14386.30 431
14387.43 414
14388.56 432
14389.69 416
14390.82 395
14391.95 407
14393.09 410
14394.22 399
14395.35 423
14396.48 408
14397.61 418
14398.75 426
14399.88 428
14401.01 405
14402.14 412
14403.27 392
14404.41 400
14405.54 406
14406.67 396
14407.80 397
14408.94 422
14410.07 422
14411.20 436
14412.33 433
14413.47 408
14414.60 426
14415.73 426
14416.87 422
14418.00 447
14419.13 428
14420.26 399
14421.40 420
14422.53 443
14423.66 419
14424.80 434
14425.93 422
14427.06 427
14428.20 410
14429.33 448
14430.46 431
14431.59 405
14432.73 420
14433.86 443
14435.00 431
14436.13 437
14437.26 418
14438.40 415
14439.53 415
14440.66 410
14441.80 423
14442.93 404
14444.06 438
14445.20 434
14446.33 441
14447.47 431
14448.60 443
14449.73 420
14450.87 422
14452.00 432
14453.14 417
14454.27 426
14455.41 453
14456.54 433
14457.67 406
14458.81 423
14459.94 434
14461.08 437
14462.21 422
14463.35 420
14464.48 442
14465.62 424
14466.75 406
14467.89 459
14469.02 426
14470.15 430
14471.29 414
14472.42 450
14473.56 444
14474.69 437
14475.83 432
14476.96 425
14478.10 433
14479.24 446
14480.37 457
14481.51 474
14482.64 473
14483.78 415
14484.91 446
14486.05 410
14487.18 443
14488.32 437
14489.45 436
14490.59 444
14491.73 424
14492.86 463
14494.00 409
14495.13 414
14496.27 473
14497.40 451
14498.54 484
14499.68 476
14500.81 457
14501.95 477
14503.08 480
14504.22 490
14505.36 450
14506.49 494
14507.63 497
14508.77 500
14509.90 471
14511.04 491
14512.18 506
14513.31 481
14514.45 487
14515.58 472
14516.72 477
14517.86 463
14519.00 482
14520.13 503
14521.27 527
14522.41 510
14523.54 497
14524.68 521
14525.82 475
14526.95 477
14528.09 499
14529.23 497
14530.37 461
14531.50 477
14532.64 449
14533.78 491
14534.91 467
14536.05 432
14537.19 476
14538.33 472
14539.46 457
14540.60 483
14541.74 475
14542.88 450
14544.02 425
14545.15 452
14546.29 472
14547.43 468
14548.57 450
14549.70 429
14550.84 456
14551.98 449
14553.12 465
14554.26 440
14555.39 442
14556.53 428
14557.67 447
14558.81 437
14559.95 419
14561.09 441
14562.22 461
14563.36 458
14564.50 455
14565.64 435
14566.78 449
14567.92 448
14569.06 464
14570.20 431
14571.33 443
14572.47 441
14573.61 463
14574.75 430
14575.89 416
14577.03 436
14578.17 427
14579.31 432
14580.45 437
14581.59 418
14582.72 434
14583.86 423
14585.00 463
14586.14 437
14587.28 408
14588.42 427
14589.56 429
14590.70 440
14591.84 428
14592.98 435
14594.12 466
14595.26 430
14596.40 445
14597.54 451
14598.68 431
14599.82 441
14600.96 444
14602.10 439
14603.24 425
14604.38 451
14605.52 452
14606.66 423
14607.80 439
14608.94 452
14610.08 458
14611.22 450
14612.36 418
14613.50 443
14614.64 444
14615.78 427
14616.92 435
14618.06 454
14619.20 446
14620.34 424
14621.49 467
14622.63 434
14623.77 450
14624.91 491
14626.05 435
14627.19 443
14628.33 450
14629.47 411
14630.61 425
14631.75 423
14632.90 450
14634.04 436
14635.18 436
14636.32 463
14637.46 448
14638.60 466
14639.74 422
14640.88 459
14642.03 445
14643.17 445
14644.31 423
14645.45 432
14646.59 411
14647.73 455
14648.88 431
14650.02 436
14651.16 447
14652.30 436
14653.44 449
14654.59 448
14655.73 466
14656.87 454
14658.01 441
14659.16 457
14660.30 458
14661.44 432
14662.58 440
14663.72 437
14664.87 433
14666.01 425
14667.15 400
14668.29 428
14669.44 403
14670.58 420
14671.72 428
14672.87 438
14674.01 422
14675.15 429
14676.29 423
14677.44 408
14678.58 406
14679.72 407
14680.87 425
14682.01 394
14683.15 420
14684.30 416
14685.44 433
14686.58 401
14687.73 429
14688.87 452
14690.01 444
14691.16 431
14692.30 440
14693.44 420
14694.59 432
14695.73 445
14696.87 440
14698.02 433
14699.16 416
14700.30 400
14701.45 410
14702.59 414
14703.74 423
14704.88 410
14706.02 430
14707.17 424
14708.31 430
14709.46 431
14710.60 420
14711.75 430
14712.89 413
14714.03 404
14715.18 417
14716.32 407
14717.47 404
14718.61 402
14719.76 425
14720.90 432
14722.05 405
14723.19 405
14724.34 379
14725.48 432
14726.63 426
14727.77 400
14728.92 425
14730.06 410
14731.21 453
14732.35 415
14733.50 397
14734.64 395
14735.79 399
14736.93 400
14738.08 411
14739.22 402
14740.37 425
14741.51 425
14742.66 415
14743.80 429
14744.95 433
14746.09 418
14747.24 422
14748.39 433
14749.53 400
14750.68 401
14751.82 435
14752.97 407
14754.11 426
14755.26 401
14756.41 404
14757.55 413
14758.70 406
14759.85 418
14760.99 428
14762.14 404
14763.28 434
14764.43 423
14765.58 417
14766.72 423
14767.87 410
14769.02 392
14770.16 411
14771.31 430
14772.46 393
14773.60 394
14774.75 397
14775.90 416
14777.04 404
14778.19 420
14779.34 388
14780.48 423
14781.63 405
14782.78 424
14783.92 387
14785.07 403
14786.22 415
14787.37 399
14788.51 404
14789.66 395
14790.81 370
14791.96 376
14793.10 393
14794.25 379
14795.40 416
14796.54 431
14797.69 409
14798.84 406
14799.99 421
14801.14 407
14802.28 429
14803.43 394
14804.58 385
14805.73 390
14806.88 413
14808.02 379
14809.17 381
14810.32 405
14811.47 401
14812.62 384
14813.76 380
14814.91 407
14816.06 361
14817.21 426
14818.36 389
14819.51 394
14820.65 381
14821.80 391
14822.95 386
14824.10 382
14825.25 380
14826.40 374
14827.55 379
14828.69 367
14829.84 406
14830.99 388
14832.14 397
14833.29 397
14834.44 391
14835.59 381
14836.74 350
14837.89 400
14839.04 409
14840.19 395
14841.33 388
14842.48 363
14843.63 393
14844.78 390
14845.93 366
14847.08 371
14848.23 377
14849.38 404
14850.53 367
14851.68 383
14852.83 365
14853.98 383
14855.13 384
14856.28 379
14857.43 372
14858.58 388
14859.73 393
14860.88 381
14862.03 383
14863.18 399
14864.33 405
14865.48 383
14866.63 415
14867.78 377
14868.93 367
14870.08 334
14871.23 396
14872.38 394
14873.53 388
14874.68 387
14875.83 397
14876.98 387
14878.14 418
14879.29 344
14880.44 370
14881.59 408
14882.74 373
14883.89 395
14885.04 383
14886.19 387
14887.34 414
14888.49 400
14889.64 371
14890.80 400
14891.95 368
14893.10 394
14894.25 377
14895.40 378
14896.55 390
14897.70 395
14898.86 396
14900.01 423
14901.16 402
14902.31 406
14903.46 422
14904.61 385
14905.77 388
14906.92 390
14908.07 385
14909.22 382
14910.37 367
14911.53 385
14912.68 404
14913.83 397
14914.98 382
14916.13 377
14917.29 368
14918.44 412
14919.59 401
14920.74 381
14921.90 392
14923.05 399
14924.20 382
14925.35 419
14926.51 400
14927.66 416
14928.81 403
14929.96 420
14931.12 413
14932.27 383
14933.42 424
14934.57 408
14935.73 395
14936.88 401
14938.03 401
14939.19 384
14940.34 405
14941.49 408
14942.65 408
14943.80 412
14944.95 398
14946.11 423
14947.26 399
14948.41 422
14949.57 385
14950.72 418
14951.87 439
14953.03 407
14954.18 435
14955.33 411
14956.49 423
14957.64 422
14958.80 408
14959.95 432
14961.10 422
14962.26 408
14963.41 414
14964.57 371
14965.72 392
14966.87 411
14968.03 423
14969.18 426
14970.34 418
14971.49 408
14972.65 465
14973.80 413
14974.95 408
14976.11 422
14977.26 420
14978.42 400
14979.57 418
14980.73 426
14981.88 407
14983.04 440
14984.19 418
14985.35 403
14986.50 416
14987.66 413
14988.81 417
14989.97 390
14991.12 407
14992.28 419
14993.43 407
14994.59 446
14995.74 403
14996.90 390
14998.05 405
14999.21 409
15000.36 423
15001.52 372
15002.67 404
15003.83 416
15004.99 414
15006.14 404
15007.30 390
15008.45 381
15009.61 425
15010.76 408
15011.92 388
15013.08 392
15014.23 403
15015.39 405
15016.54 378
15017.70 389
15018.86 367
15020.01 410
15021.17 401
15022.32 407
15023.48 377
15024.64 384
15025.79 389
15026.95 392
15028.11 375
15029.26 400
15030.42 419
15031.58 397
15032.73 380
15033.89 355
15035.05 387
15036.20 398
15037.36 386
15038.52 395
15039.67 413
15040.83 407
15041.99 396
15043.15 408
15044.30 384
15045.46 386
15046.62 369
15047.77 367
15048.93 382
15050.09 381
15051.25 414
15052.40 397
15053.56 385
15054.72 403
15055.88 384
15057.03 393
15058.19 383
15059.35 398
15060.51 402
15061.66 363
15062.82 389
15063.98 398
15065.14 433
15066.30 381
15067.45 403
15068.61 383
15069.77 385
15070.93 379
15072.09 378
15073.24 367
15074.40 357
15075.56 399
15076.72 385
15077.88 390
15079.04 384
15080.20 387
15081.35 401
15082.51 389
15083.67 402
15084.83 419
15085.99 416
15087.15 387
15088.31 379
15089.46 399
15090.62 388
15091.78 364
15092.94 384
15094.10 396
15095.26 378
15096.42 370
15097.58 386
15098.74 384
15099.90 384
15101.06 387
15102.22 414
15103.37 381
15104.53 388
15105.69 395
15106.85 373
15108.01 386
15109.17 390
15110.33 403
15111.49 396
15112.65 432
15113.81 398
15114.97 385
15116.13 395
15117.29 382
15118.45 381
15119.61 397
15120.77 388
15121.93 387
15123.09 403
15124.25 387
15125.41 389
15126.57 393
15127.73 371
15128.89 375
15130.05 369
15131.21 360
15132.37 367
15133.53 390
15134.69 407
15135.86 370
15137.02 384
15138.18 374
15139.34 367
15140.50 385
15141.66 378
15142.82 372
15143.98 366
15145.14 369
15146.30 378
15147.46 424
15148.63 377
15149.79 392
15150.95 364
15152.11 397
15153.27 380
15154.43 385
15155.59 346
15156.75 365
15157.92 339
15159.08 351
15160.24 318
15161.40 341
15162.56 368
15163.72 343
15164.89 373
15166.05 374
15167.21 358
15168.37 353
15169.53 358
15170.69 374
15171.86 368
15173.02 392
15174.18 395
15175.34 368
15176.51 352
15177.67 352
15178.83 374
15179.99 379
15181.15 351
15182.32 382
15183.48 348
15184.64 366
15185.80 368
15186.97 382
15188.13 358
15189.29 385
15190.46 360
15191.62 377
15192.78 393
15193.94 388
15195.11 375
15196.27 352
15197.43 347
15198.60 357
15199.76 349
15200.92 373
15202.08 353
15203.25 377
15204.41 381
15205.57 377
15206.74 381
15207.90 391
15209.06 354
15210.23 376
15211.39 397
15212.56 381
15213.72 361
15214.88 369
15216.05 355
15217.21 392
15218.37 361
15219.54 367
15220.70 380
15221.87 409
15223.03 379
15224.19 409
15225.36 400
15226.52 408
15227.69 406
15228.85 381
15230.01 390
15231.18 384
15232.34 392
15233.51 400
15234.67 386
15235.84 356
15237.00 385
15238.16 402
15239.33 396
15240.49 397
15241.66 380
15242.82 385
15243.99 384
15245.15 368
15246.32 380
15247.48 382
15248.65 377
15249.81 366
15250.98 395
15252.14 374
15253.31 391
15254.47 372
15255.64 360
15256.80 358
15257.97 370
15259.13 382
15260.30 355
15261.46 366
15262.63 379
15263.80 380
15264.96 403
15266.13 411
15267.29 388
15268.46 376
15269.62 353
15270.79 359
15271.96 371
15273.12 357
15274.29 366
15275.45 347
15276.62 380
15277.79 406
15278.95 388
15280.12 393
15281.28 387
15282.45 371
15283.62 361
15284.78 336
15285.95 371
15287.12 386
15288.28 415
15289.45 388
15290.62 374
15291.78 385
15292.95 390
15294.12 367
15295.28 384
15296.45 363
15297.62 374
15298.78 399
15299.95 369
15301.12 398
15302.28 388
15303.45 394
15304.62 395
15305.78 394
15306.95 390
15308.12 370
15309.29 404
15310.45 393
15311.62 357
15312.79 362
15313.96 355
15315.12 371
15316.29 366
15317.46 407
15318.63 352
15319.79 382
15320.96 352
15322.13 377
15323.30 375
15324.46 379
15325.63 388
15326.80 386
15327.97 367
15329.14 392
15330.30 411
15331.47 381
15332.64 363
15333.81 372
15334.98 352
15336.14 365
15337.31 360
15338.48 389
15339.65 392
15340.82 371
15341.99 371
15343.16 362
15344.32 357
15345.49 396
15346.66 379
15347.83 357
15349.00 364
15350.17 374
15351.34 382
15352.51 365
15353.67 349
15354.84 371
15356.01 355
15357.18 389
15358.35 340
15359.52 383
15360.69 372
15361.86 398
15363.03 352
15364.20 352
15365.37 378
15366.54 359
15367.71 400
15368.87 370
15370.04 333
15371.21 367
15372.38 362
15373.55 385
15374.72 372
15375.89 370
15377.06 386
15378.23 400
15379.40 392
15380.57 364
15381.74 399
15382.91 336
15384.08 373
15385.25 390
15386.42 379
15387.59 379
15388.76 376
15389.93 378
15391.10 393
15392.27 393
15393.44 380
15394.62 374
15395.79 383
15396.96 381
15398.13 406
15399.30 384
15400.47 407
15401.64 369
15402.81 367
15403.98 386
15405.15 387
15406.32 383
15407.49 365
15408.66 389
15409.84 355
15411.01 376
15412.18 370
15413.35 375
15414.52 355
15415.69 376
15416.86 378
15418.03 358
15419.21 376
15420.38 368
15421.55 369
15422.72 347
15423.89 379
15425.06 395
15426.24 365
15427.41 347
15428.58 357
15429.75 375
15430.92 372
15432.09 369
15433.27 368
15434.44 351
15435.61 359
15436.78 359
15437.96 364
15439.13 364
15440.30 356
15441.47 399
15442.64 366
15443.82 376
15444.99 352
15446.16 354
15447.33 364
15448.51 362
15449.68 362
15450.85 382
15452.02 379
15453.20 361
15454.37 364
15455.54 363
15456.72 381
15457.89 357
15459.06 388
15460.23 353
15461.41 363
15462.58 364
15463.75 348
15464.93 365
15466.10 361
15467.27 342
15468.45 361
15469.62 378
15470.79 341
15471.97 363
15473.14 378
15474.31 356
15475.49 374
15476.66 376
15477.83 366
15479.01 385
15480.18 414
15481.36 366
15482.53 369
15483.70 377
15484.88 356
15486.05 362
15487.23 357
15488.40 360
15489.57 379
15490.75 367
15491.92 356
15493.10 348
15494.27 400
15495.44 373
15496.62 364
15497.79 393
15498.97 353
15500.14 349
15501.32 358
15502.49 361
15503.67 376
15504.84 394
15506.02 377
15507.19 357
15508.36 361
15509.54 363
15510.71 380
15511.89 356
15513.06 384
15514.24 393
15515.41 372
15516.59 348
15517.77 367
15518.94 370
15520.12 323
15521.29 366
15522.47 357
15523.64 347
15524.82 366
15525.99 367
15527.17 393
15528.34 382
15529.52 392
15530.69 361
15531.87 357
15533.05 347
15534.22 381
15535.40 391
15536.57 352
15537.75 360
15538.93 375
15540.10 387
15541.28 335
15542.45 344
15543.63 381
15544.81 382
15545.98 375
15547.16 371
15548.33 365
15549.51 363
15550.69 357
15551.86 366
15553.04 389
15554.22 372
15555.39 383
15556.57 381
15557.75 376
15558.92 396
15560.10 391
15561.28 363
15562.45 391
15563.63 374
15564.81 359
15565.99 353
15567.16 382
15568.34 395
15569.52 363
15570.69 373
15571.87 381
15573.05 379
15574.23 406
15575.40 404
15576.58 375
15577.76 412
15578.93 407
15580.11 383
15581.29 372
15582.47 398
15583.65 397
15584.82 391
15586.00 389
15587.18 351
15588.36 371
15589.53 402
15590.71 405
15591.89 407
15593.07 373
15594.25 395
15595.42 394
15596.60 393
15597.78 380
15598.96 408
15600.14 393
15601.32 387
15602.49 405
15603.67 376
15604.85 381
15606.03 383
15607.21 398
15608.39 386
15609.56 442
15610.74 397
15611.92 432
15613.10 407
15614.28 396
15615.46 389
15616.64 383
15617.82 409
15619.00 399
15620.17 418
15621.35 414
15622.53 413
15623.71 421
15624.89 418
15626.07 411
15627.25 430
15628.43 422
15629.61 414
15630.79 422
15631.97 399
15633.15 406
15634.33 418
15635.51 435
15636.69 419
15637.87 430
15639.05 407
15640.22 425
15641.40 404
15642.58 454
15643.76 396
15644.94 407
15646.12 410
15647.30 408
15648.48 417
15649.66 394
15650.85 402
15652.03 400
15653.21 424
15654.39 423
15655.57 413
15656.75 424
15657.93 417
15659.11 406
15660.29 449
15661.47 430
15662.65 422
15663.83 387
15665.01 383
15666.19 411
15667.37 396
15668.55 380
15669.73 411
15670.92 411
15672.10 408
15673.28 406
15674.46 414
15675.64 431
15676.82 434
15678.00 426
15679.18 397
15680.36 398
15681.55 405
15682.73 399
15683.91 382
15685.09 408
15686.27 412
15687.45 416
15688.63 419
15689.82 390
15691.00 395
15692.18 386
15693.36 413
15694.54 415
15695.73 382
15696.91 383
15698.09 425
15699.27 407
15700.45 390
15701.64 403
15702.82 372
15704.00 398
15705.18 428
15706.36 400
15707.55 403
15708.73 405
15709.91 386
15711.09 398
15712.28 419
15713.46 412
15714.64 420
15715.82 432
15717.01 408
15718.19 414
15719.37 419
15720.55 427
15721.74 390
15722.92 402
15724.10 384
15725.29 365
15726.47 438
15727.65 392
15728.84 395
15730.02 431
15731.20 440
15732.39 415
15733.57 422
15734.75 435
15735.94 435
15737.12 428
15738.30 420
15739.49 412
15740.67 440
15741.85 424
15743.04 417
15744.22 417
15745.40 435
15746.59 437
15747.77 409
15748.96 406
15750.14 433
15751.32 425
15752.51 444
15753.69 460
15754.88 435
15756.06 440
15757.24 441
15758.43 455
15759.61 415
15760.80 430
15761.98 459
15763.17 463
15764.35 425
15765.53 414
15766.72 417
15767.90 434
15769.09 444
15770.27 423
15771.46 438
15772.64 445
15773.83 458
15775.01 422
15776.20 427
15777.38 413
15778.57 392
15779.75 437
15780.94 423
15782.12 447
15783.31 413
15784.49 412
15785.68 412
15786.86 413
15788.05 413
15789.23 427
15790.42 414
15791.60 400
15792.79 372
15793.98 392
15795.16 404
15796.35 409
15797.53 398
15798.72 399
15799.90 409
15801.09 420
15802.28 410
15803.46 385
15804.65 399
15805.83 383
15807.02 412
15808.21 398
15809.39 424
15810.58 392
15811.76 385
15812.95 382
15814.14 383
15815.32 405
15816.51 407
15817.70 401
15818.88 396
15820.07 382
15821.26 391
15822.44 419
15823.63 392
15824.82 376
15826.00 392
15827.19 383
15828.38 405
15829.56 364
15830.75 352
15831.94 381
15833.12 387
15834.31 420
15835.50 398
15836.69 376
15837.87 365
15839.06 396
15840.25 405
15841.44 393
15842.62 379
15843.81 351
15845.00 384
15846.18 337
15847.37 403
15848.56 400
15849.75 334
15850.94 387
15852.12 379
15853.31 379
15854.50 403
15855.69 402
15856.87 403
15858.06 412
15859.25 370
15860.44 348
15861.63 381
15862.81 387
15864.00 365
15865.19 377
15866.38 391
15867.57 386
15868.76 365
15869.94 377
15871.13 391
15872.32 399
15873.51 394
15874.70 367
15875.89 404
15877.08 377
15878.26 369
15879.45 401
15880.64 378
15881.83 397
15883.02 394
15884.21 371
15885.40 407
15886.59 376
15887.78 404
15888.97 402
15890.15 396
15891.34 402
15892.53 389
15893.72 372
15894.91 376
15896.10 386
15897.29 406
15898.48 374
15899.67 381
15900.86 398
15902.05 390
15903.24 399
15904.43 426
15905.62 391
15906.81 368
15908.00 377
15909.19 382
15910.38 404
15911.57 409
15912.76 389
15913.95 396
15915.14 395
15916.33 436
15917.52 373
15918.71 387
15919.90 395
15921.09 355
15922.28 381
15923.47 392
15924.66 407
15925.85 364
15927.04 383
15928.23 415
15929.42 399
15930.61 359
15931.80 400
15932.99 380
15934.18 387
15935.38 368
15936.57 384
15937.76 375
15938.95 369
15940.14 396
15941.33 368
15942.52 357
15943.71 358
15944.90 371
15946.10 346
15947.29 365
15948.48 377
15949.67 368
15950.86 362
15952.05 385
15953.24 333
15954.44 324
15955.63 346
15956.82 346
15958.01 394
15959.20 379
15960.39 350
15961.59 351
15962.78 349
15963.97 385
15965.16 350
15966.35 350
15967.55 354
15968.74 343
15969.93 329
15971.12 334
15972.31 358
15973.51 371
15974.70 333
15975.89 366
15977.08 366
15978.28 359
15979.47 365
15980.66 329
15981.85 387
15983.05 372
15984.24 353
15985.43 358
15986.62 356
15987.82 345
15989.01 360
15990.20 357
15991.40 336
15992.59 351
15993.78 362
15994.98 384
15996.17 363
15997.36 352
15998.55 366
15999.75 363
16000.94 343
16002.13 362
16003.33 356
16004.52 364
16005.72 365
16006.91 370
16008.10 375
16009.30 342
16010.49 321
16011.68 360
16012.88 347
16014.07 369
16015.26 357
16016.46 360
16017.65 389
16018.85 340
16020.04 341
16021.23 365
16022.43 344
16023.62 343
16024.82 364
16026.01 354
16027.21 369
16028.40 328
16029.59 345
16030.79 371
16031.98 327
16033.18 369
16034.37 350
16035.57 367
16036.76 379
16037.96 358
16039.15 349
16040.35 335
16041.54 365
16042.73 368
16043.93 363
16045.12 344
16046.32 315
16047.51 377
16048.71 355
16049.91 337
16051.10 362
16052.30 351
16053.49 355
16054.69 347
16055.88 367
16057.08 364
16058.27 343
16059.47 372
16060.66 411
16061.86 372
16063.05 348
16064.25 366
16065.45 371
16066.64 347
16067.84 353
16069.03 355
16070.23 319
16071.42 339
16072.62 348
16073.82 359
16075.01 362
16076.21 357
16077.41 385
16078.60 380
16079.80 390
16080.99 385
16082.19 345
16083.39 337
16084.58 355
16085.78 376
16086.98 379
16088.17 343
16089.37 379
16090.57 342
16091.76 355
16092.96 370
16094.16 350
16095.35 363
16096.55 338
16097.75 366
16098.94 358
16100.14 312
16101.34 363
16102.53 375
16103.73 325
16104.93 383
16106.13 369
16107.32 368
16108.52 364
16109.72 340
16110.92 365
16112.11 361
16113.31 379
16114.51 354
16115.71 362
16116.90 368
16118.10 343
16119.30 336
16120.50 346
16121.69 352
16122.89 355
16124.09 372
16125.29 355
16126.49 343
16127.68 365
16128.88 347
16130.08 354
16131.28 379
16132.48 356
16133.67 340
16134.87 378
16136.07 368
16137.27 351
16138.47 343
16139.67 335
16140.86 357
16142.06 376
16143.26 322
16144.46 337
16145.66 340
16146.86 357
16148.06 366
16149.26 348
16150.45 336
16151.65 307
16152.85 340
16154.05 326
16155.25 352
16156.45 340
16157.65 346
16158.85 357
16160.05 368
16161.25 355
16162.45 349
16163.64 343
16164.84 352
16166.04 347
16167.24 351
16168.44 347
16169.64 325
16170.84 342
16172.04 330
16173.24 353
16174.44 350
16175.64 375
16176.84 374
16178.04 354
16179.24 363
16180.44 366
16181.64 346
16182.84 360
16184.04 362
16185.24 332
16186.44 345
16187.64 336
16188.84 330
16190.04 347
16191.24 358
16192.44 359
16193.64 355
16194.84 360
16196.04 359
16197.24 385
16198.44 323
16199.65 342
16200.85 363
16202.05 369
16203.25 343
16204.45 348
16205.65 348
16206.85 341
16208.05 330
16209.25 340
16210.45 367
16211.65 357
16212.86 371
16214.06 371
16215.26 375
16216.46 352
16217.66 381
16218.86 351
16220.06 358
16221.27 364
16222.47 340
16223.67 350
16224.87 380
16226.07 365
16227.27 366
16228.48 351
16229.68 340
16230.88 340
16232.08 361
16233.28 358
16234.48 351
16235.69 341
16236.89 372
16238.09 356
16239.29 365
16240.50 355
16241.70 367
16242.90 346
16244.10 336
16245.30 336
16246.51 350
16247.71 360
16248.91 401
16250.11 362
16251.32 362
16252.52 346
16253.72 375
16254.92 384
16256.13 330
16257.33 330
16258.53 361
16259.74 355
16260.94 355
16262.14 360
16263.35 369
16264.55 330
16265.75 370
16266.95 358
16268.16 372
16269.36 368
16270.56 358
16271.77 349
16272.97 386
16274.17 382
16275.38 392
16276.58 375
16277.79 383
16278.99 375
16280.19 332
16281.40 340
16282.60 350
16283.80 331
16285.01 383
16286.21 362
16287.42 336
16288.62 389
16289.82 371
16291.03 375
16292.23 364
16293.44 353
16294.64 381
16295.84 381
16297.05 386
16298.25 344
16299.46 381
16300.66 379
16301.87 392
16303.07 396
16304.27 386
16305.48 424
16306.68 360
16307.89 390
16309.09 373
16310.30 362
16311.50 355
16312.71 382
16313.91 343
16315.12 358
16316.32 316
16317.53 356
16318.73 372
16319.94 369
16321.14 371
16322.35 361
16323.55 360
16324.76 332
16325.96 355
16327.17 351
16328.38 360
16329.58 353
16330.79 362
16331.99 327
16333.20 349
16334.40 348
16335.61 340
16336.81 342
16338.02 305
16339.23 345
16340.43 330
16341.64 330
16342.84 355
16344.05 313
16345.26 344
16346.46 342
16347.67 330
16348.87 328
16350.08 332
16351.29 349
16352.49 336
16353.70 331
16354.91 332
16356.11 337
16357.32 326
16358.53 332
16359.73 341
16360.94 351
16362.15 342
16363.35 323
16364.56 341
16365.77 308
16366.97 346
16368.18 370
16369.39 344
16370.59 353
16371.80 330
16373.01 338
16374.21 324
16375.42 335
16376.63 333
16377.84 345
16379.04 325
16380.25 335
16381.46 339
16382.67 313
16383.87 313
16385.08 335
16386.29 315
16387.50 327
16388.70 320
16389.91 328
16391.12 355
16392.33 337
16393.53 337
16394.74 351
16395.95 341
16397.16 325
16398.37 305
16399.57 348
16400.78 308
16401.99 321
16403.20 329
16404.41 323
16405.62 320
16406.82 315
16408.03 319
16409.24 323
16410.45 330
16411.66 317
16412.87 320
16414.07 300
16415.28 326
16416.49 328
16417.70 319
16418.91 291
16420.12 286
16421.33 325
16422.54 308
16423.75 346
16424.95 350
16426.16 327
16427.37 303
16428.58 302
16429.79 311
16431.00 319
16432.21 306
16433.42 315
16434.63 325
16435.84 333
16437.05 318
16438.26 328
16439.47 358
16440.68 326
16441.88 327
16443.09 325
16444.30 330
16445.51 340
16446.72 333
16447.93 307
16449.14 336
16450.35 328
16451.56 313
16452.77 327
16453.98 332
16455.19 306
16456.40 304
16457.61 315
16458.82 332
16460.03 314
16461.24 303
16462.45 305
16463.67 310
16464.88 311
16466.09 323
16467.30 324
16468.51 294
16469.72 310
16470.93 299
16472.14 304
16473.35 308
16474.56 320
16475.77 330
16476.98 305
16478.19 302
16479.40 310
16480.62 322
16481.83 306
16483.04 311
16484.25 308
16485.46 334
16486.67 292
16487.88 302
16489.09 315
16490.31 343
16491.52 324
16492.73 321
16493.94 310
16495.15 294
16496.36 284
16497.57 293
16498.79 329
16500.00 290
16501.21 304
16502.42 315
16503.63 308
16504.85 315
16506.06 283
16507.27 298
16508.48 317
16509.69 303
16510.91 298
16512.12 305
16513.33 321
16514.54 304
16515.76 297
16516.97 333
16518.18 298
16519.39 308
16520.60 287
16521.82 317
16523.03 279
16524.24 309
16525.46 337
16526.67 338
16527.88 300
16529.09 305
16530.31 316
16531.52 308
16532.73 298
16533.95 293
16535.16 287
16536.37 303
16537.58 317
16538.80 304
16540.01 339
16541.22 279
16542.44 315
16543.65 306
16544.86 319
16546.08 309
16547.29 327
16548.50 319
16549.72 309
16550.93 305
16552.15 300
16553.36 319
16554.57 310
16555.79 314
16557.00 297
16558.21 297
16559.43 323
16560.64 301
16561.86 284
16563.07 311
16564.28 317
16565.50 316
16566.71 320
16567.93 313
16569.14 298
16570.36 298
16571.57 309
16572.78 307
16574.00 289
16575.21 295
16576.43 314
16577.64 302
16578.86 302
16580.07 295
16581.29 304
16582.50 316
16583.72 325
16584.93 294
16586.15 294
16587.36 287
16588.58 307
16589.79 303
16591.01 294
16592.22 298
16593.44 285
16594.65 328
16595.87 309
16597.08 316
16598.30 303
16599.51 303
16600.73 303
16601.94 304
16603.16 302
16604.37 316
16605.59 302
16606.81 294
16608.02 309
16609.24 322
16610.45 293
16611.67 314
16612.89 323
16614.10 320
16615.32 308
16616.53 296
16617.75 309
16618.97 308
16620.18 265
16621.40 285
16622.61 291
16623.83 292
16625.05 308
16626.26 295
16627.48 291
16628.70 291
16629.91 296
16631.13 323
16632.35 315
16633.56 294
16634.78 297
16636.00 295
16637.21 284
16638.43 289
16639.65 284
16640.86 299
16642.08 275
16643.30 286
16644.51 282
16645.73 288
16646.95 320
16648.17 307
16649.38 283
16650.60 285
16651.82 273
16653.03 307
16654.25 299
16655.47 286
16656.69 291
16657.90 283
16659.12 285
16660.34 254
16661.56 278
16662.77 312
16663.99 307
16665.21 304
16666.43 300
16667.65 303
16668.86 303
16670.08 275
16671.30 279
16672.52 313
16673.74 290
16674.95 306
16676.17 277
16677.39 295
16678.61 288
16679.83 291
16681.05 281
16682.26 283
16683.48 278
16684.70 292
16685.92 286
16687.14 318
16688.36 310
16689.58 294
16690.79 296
16692.01 271
16693.23 304
16694.45 282
16695.67 277
16696.89 283
16698.11 313
16699.33 290
16700.55 272
16701.76 288
16702.98 288
16704.20 308
16705.42 285
16706.64 268
16707.86 281
16709.08 275
16710.30 295
16711.52 305
16712.74 283
16713.96 302
16715.18 289
16716.40 291
16717.62 281
16718.84 292
16720.06 277
16721.28 303
16722.50 299
16723.72 276
16724.94 300
16726.16 295
16727.38 267
16728.60 283
16729.82 280
16731.04 270
16732.26 269
16733.48 280
16734.70 273
16735.92 291
16737.14 307
16738.36 271
16739.58 302
16740.80 286
16742.02 293
16743.24 269
16744.46 302
16745.68 288
16746.90 290
16748.12 307
16749.35 268
16750.57 288
16751.79 290
16753.01 292
16754.23 279
16755.45 311
16756.67 318
16757.89 279
16759.11 287
16760.33 298
16761.56 277
16762.78 300
16764.00 290
16765.22 305
16766.44 310
16767.66 296
16768.88 289
16770.11 315
16771.33 321
16772.55 307
16773.77 277
16774.99 290
16776.22 318
16777.44 275
16778.66 295
16779.88 278
16781.10 309
16782.33 288
16783.55 289
16784.77 284
16785.99 292
16787.21 309
16788.44 286
16789.66 286
16790.88 310
16792.10 266
16793.33 286
16794.55 273
16795.77 259
16796.99 280
16798.22 300
16799.44 284
16800.66 287
16801.88 290
16803.11 311
16804.33 298
16805.55 270
16806.78 289
16808.00 278
16809.22 295
16810.44 280
16811.67 269
16812.89 297
16814.11 292
16815.34 276
16816.56 263
16817.78 278
16819.01 314
16820.23 292
16821.45 276
16822.68 276
16823.90 264
16825.13 290
16826.35 278
16827.57 265
16828.80 272
16830.02 301
16831.24 309
16832.47 275
16833.69 285
16834.92 288
16836.14 304
16837.36 304
16838.59 305
16839.81 313
16841.04 280
16842.26 285
16843.48 296
16844.71 324
16845.93 313
16847.16 265
16848.38 295
16849.61 288
16850.83 308
16852.06 278
16853.28 285
16854.51 283
16855.73 274
16856.95 311
16858.18 307
16859.40 271
16860.63 287
16861.85 294
16863.08 307
16864.30 316
16865.53 311
16866.75 315
16867.98 295
16869.21 290
16870.43 291
16871.66 301
16872.88 306
16874.11 319
16875.33 307
16876.56 318
16877.78 315
16879.01 292
16880.23 295
16881.46 316
16882.69 328
16883.91 294
16885.14 318
16886.36 305
16887.59 301
16888.81 287
16890.04 319
16891.27 276
16892.49 275
16893.72 283
16894.94 303
16896.17 307
16897.40 294
16898.62 316
16899.85 311
16901.08 290
16902.30 287
16903.53 293
16904.76 296
16905.98 299
16907.21 298
16908.44 306
16909.66 317
16910.89 308
16912.12 312
16913.34 297
16914.57 293
16915.80 302
16917.02 314
16918.25 311
16919.48 277
16920.70 314
16921.93 299
16923.16 287
16924.39 320
16925.61 293
16926.84 302
16928.07 308
16929.30 315
16930.52 271
16931.75 298
16932.98 306
16934.21 282
16935.43 273
16936.66 285
16937.89 291
16939.12 292
16940.34 260
16941.57 271
16942.80 280
16944.03 292
16945.26 307
16946.48 279
16947.71 301
16948.94 293
16950.17 303
16951.40 314
16952.62 306
16953.85 305
16955.08 292
16956.31 294
16957.54 299
16958.77 307
16959.99 305
16961.22 300
16962.45 300
16963.68 286
16964.91 289
16966.14 316
16967.37 284
16968.60 291
16969.82 299
16971.05 298
16972.28 320
16973.51 305
16974.74 288
16975.97 294
16977.20 296
16978.43 294
16979.66 291
16980.89 314
16982.11 288
16983.34 289
16984.57 299
16985.80 294
16987.03 273
16988.26 314
16989.49 286
16990.72 277
16991.95 297
16993.18 268
16994.41 279
16995.64 264
16996.87 303
16998.10 322
16999.33 288
17000.56 290
17001.79 289
17003.02 284
17004.25 297
17005.48 316
17006.71 283
17007.94 299
17009.17 307
17010.40 290
17011.63 275
17012.86 307
17014.09 289
17015.32 288
17016.55 295
17017.78 305
17019.01 280
17020.25 301
17021.48 283
17022.71 278
17023.94 262
17025.17 271
17026.40 274
17027.63 306
17028.86 293
17030.09 295
17031.32 299
17032.55 297
17033.79 298
17035.02 278
17036.25 286
17037.48 288
17038.71 296
17039.94 308
17041.17 284
17042.41 273
17043.64 264
17044.87 282
17046.10 283
17047.33 289
17048.56 268
17049.80 265
17051.03 276
17052.26 279
17053.49 292
17054.72 293
17055.95 276
17057.19 272
17058.42 277
17059.65 289
17060.88 297
17062.12 292
17063.35 302
17064.58 303
17065.81 278
17067.04 294
17068.28 305
17069.51 295
17070.74 285
17071.97 293
17073.21 296
17074.44 287
17075.67 259
17076.90 262
17078.14 290
17079.37 282
17080.60 301
17081.84 281
17083.07 262
17084.30 287
17085.54 280
17086.77 279
17088.00 265
17089.23 298
17090.47 294
17091.70 297
17092.93 308
17094.17 293
17095.40 290
17096.63 262
17097.87 288
17099.10 307
17100.34 280
17101.57 276
17102.80 279
17104.04 290
17105.27 284
17106.50 259
17107.74 299
17108.97 292
17110.21 293
17111.44 302
17112.67 307
17113.91 289
17115.14 271
17116.38 268
17117.61 334
17118.84 303
17120.08 293
17121.31 275
17122.55 267
17123.78 268
17125.02 266
17126.25 308
17127.48 281
17128.72 278
17129.95 299
17131.19 306
17132.42 307
17133.66 299
17134.89 296
17136.13 294
17137.36 280
17138.60 293
17139.83 292
17141.07 296
17142.30 276
17143.54 273
17144.77 271
17146.01 297
17147.24 314
17148.48 283
17149.71 271
17150.95 287
17152.19 262
17153.42 256
17154.66 288
17155.89 276
17157.13 276
17158.36 271
17159.60 281
17160.83 271
17162.07 274
17163.31 301
17164.54 292
17165.78 283
17167.01 253
17168.25 273
17169.49 293
17170.72 276
17171.96 267
17173.19 286
17174.43 282
17175.67 288
17176.90 293
17178.14 289
17179.38 284
17180.61 300
17181.85 309
17183.09 310
17184.32 297
17185.56 287
17186.80 292
17188.03 294
17189.27 286
17190.51 268
17191.74 300
17192.98 297
17194.22 318
17195.45 297
17196.69 288
17197.93 296
17199.16 296
17200.40 299
17201.64 276
17202.88 297
17204.11 278
17205.35 294
17206.59 319
17207.83 289
17209.06 280
17210.30 306
17211.54 310
17212.78 302
17214.01 303
17215.25 320
17216.49 308
17217.73 306
17218.96 322
17220.20 344
17221.44 285
17222.68 310
17223.92 325
17225.15 285
17226.39 298
17227.63 304
17228.87 295
17230.11 296
17231.35 293
17232.58 308
17233.82 302
17235.06 282
17236.30 290
17237.54 279
17238.78 285
17240.01 291
17241.25 295
17242.49 306
17243.73 290
17244.97 294
17246.21 291
17247.45 297
17248.69 281
17249.93 275
17251.16 311
17252.40 286
17253.64 305
17254.88 306
17256.12 296
17257.36 270
17258.60 304
17259.84 296
17261.08 268
17262.32 281
17263.56 294
17264.80 325
17266.04 302
17267.28 272
17268.51 302
17269.75 274
17270.99 302
17272.23 284
17273.47 300
17274.71 297
17275.95 272
17277.19 266
17278.43 297
17279.67 311
17280.91 277
17282.15 283
17283.39 277
17284.63 291
17285.87 269
17287.11 293
17288.35 292
17289.60 277
17290.84 280
17292.08 283
17293.32 271
17294.56 270
17295.80 273
17297.04 296
17298.28 280
17299.52 264
17300.76 280
17302.00 302
17303.24 289
17304.48 271
17305.72 280
17306.96 276
17308.21 316
17309.45 294
17310.69 289
17311.93 278
17313.17 279
17314.41 291
17315.65 298
17316.89 285
17318.14 266
17319.38 297
17320.62 314
17321.86 277
17323.10 280
17324.34 305
17325.59 294
17326.83 298
17328.07 286
17329.31 286
17330.55 303
17331.79 290
17333.04 280
17334.28 270
17335.52 261
17336.76 283
17338.00 294
17339.25 291
17340.49 280
17341.73 282
17342.97 285
17344.22 285
17345.46 266
17346.70 281
17347.94 265
17349.19 278
17350.43 297
17351.67 282
17352.91 270
17354.16 267
17355.40 291
17356.64 298
17357.88 265
17359.13 281
17360.37 283
17361.61 292
17362.86 281
17364.10 278
17365.34 289
17366.58 296
17367.83 280
17369.07 267
17370.31 284
17371.56 273
17372.80 293
17374.04 286
17375.29 279
17376.53 281
17377.78 288
17379.02 297
17380.26 289
17381.51 286
17382.75 267
17383.99 268
17385.24 285
17386.48 280
17387.72 281
17388.97 279
17390.21 298
17391.46 264
17392.70 275
17393.94 274
17395.19 300
17396.43 284
17397.68 285
17398.92 278
17400.17 289
17401.41 291
17402.65 271
17403.90 294
17405.14 289
17406.39 278
17407.63 283
17408.88 303
17410.12 305
17411.37 281
17412.61 301
17413.86 293
17415.10 295
17416.35 292
17417.59 293
17418.84 305
17420.08 323
17421.33 311
17422.57 285
17423.82 289
17425.06 273
17426.31 277
17427.55 288
17428.80 256
17430.04 277
17431.29 296
17432.53 306
17433.78 284
17435.03 273
17436.27 303
17437.52 279
17438.76 273
17440.01 267
17441.25 317
17442.50 288
17443.75 279
17444.99 277
17446.24 300
17447.48 315
17448.73 286
17449.98 269
17451.22 280
17452.47 316
17453.71 290
17454.96 292
17456.21 286
17457.45 263
17458.70 293
17459.95 298
17461.19 327
17462.44 293
17463.69 294
17464.93 296
17466.18 301
17467.43 295
17468.67 295
17469.92 295
17471.17 299
17472.41 286
17473.66 306
17474.91 288
17476.15 283
17477.40 275
17478.65 280
17479.90 295
17481.14 319
17482.39 292
17483.64 283
17484.88 282
17486.13 294
17487.38 304
17488.63 315
17489.87 318
17491.12 277
17492.37 310
17493.62 290
17494.86 304
17496.11 300
17497.36 298
17498.61 311
17499.86 304
17501.10 284
17502.35 284
17503.60 297
17504.85 328
17506.10 294
17507.34 300
17508.59 307
17509.84 323
17511.09 314
17512.34 307
17513.59 301
17514.83 291
17516.08 323
17517.33 311
17518.58 327
17519.83 318
17521.08 346
17522.33 312
17523.57 314
17524.82 294
17526.07 320
17527.32 310
17528.57 314
17529.82 299
17531.07 308
17532.32 316
17533.57 334
17534.82 325
17536.06 331
17537.31 306
17538.56 297
17539.81 309
17541.06 303
17542.31 307
17543.56 320
17544.81 318
17546.06 329
17547.31 299
17548.56 340
17549.81 339
17551.06 329
17552.31 324
17553.56 326
17554.81 323
17556.06 323
17557.31 332
17558.56 351
17559.81 344
17561.06 332
17562.31 347
17563.56 328
17564.81 322
17566.06 316
17567.31 324
17568.56 309
17569.81 334
17571.06 325
17572.31 330
17573.56 307
17574.81 324
17576.06 321
17577.31 329
17578.56 308
17579.81 301
17581.06 322
17582.31 309
17583.57 296
17584.82 316
17586.07 306
17587.32 316
17588.57 296
17589.82 303
17591.07 304
17592.32 323
17593.57 329
17594.83 359
17596.08 317
17597.33 310
17598.58 323
17599.83 299
17601.08 315
17602.33 332
17603.59 327
17604.84 330
17606.09 332
17607.34 322
17608.59 308
17609.84 342
17611.10 331
17612.35 328
17613.60 316
17614.85 329
17616.10 318
17617.36 328
17618.61 306
17619.86 297
17621.11 308
17622.36 300
17623.62 313
17624.87 310
17626.12 307
17627.37 319
17628.63 323
17629.88 322
17631.13 310
17632.38 296
17633.64 327
17634.89 313
17636.14 294
17637.39 293
17638.65 307
17639.90 312
17641.15 329
17642.41 311
17643.66 301
17644.91 311
17646.17 313
17647.42 291
17648.67 293
17649.92 278
17651.18 288
17652.43 322
17653.68 312
17654.94 292
17656.19 278
17657.44 276
17658.70 337
17659.95 316
17661.21 292
17662.46 284
17663.71 323
17664.97 302
17666.22 292
17667.47 305
17668.73 297
17669.98 309
17671.24 295
17672.49 299
17673.74 295
17675.00 299
17676.25 320
17677.51 321
17678.76 323
17680.02 298
17681.27 318
17682.52 314
17683.78 342
17685.03 295
17686.29 292
17687.54 300
17688.80 307
17690.05 329
17691.31 321
17692.56 295
17693.82 294
17695.07 321
17696.32 303
17697.58 301
17698.83 318
17700.09 303
17701.34 302
17702.60 306
17703.86 311
17705.11 298
17706.37 305
17707.62 329
17708.88 306
17710.13 276
17711.39 296
17712.64 293
17713.90 315
17715.15 318
17716.41 302
17717.66 290
17718.92 332
17720.18 309
17721.43 310
17722.69 315
17723.94 315
17725.20 321
17726.45 301
17727.71 302
17728.97 290
17730.22 330
17731.48 301
17732.74 307
17733.99 311
17735.25 303
17736.50 303
17737.76 322
17739.02 298
17740.27 299
17741.53 321
17742.79 298
17744.04 324
17745.30 302
17746.56 320
17747.81 307
17749.07 303
17750.33 311
17751.58 327
17752.84 311
17754.10 321
17755.35 296
17756.61 337
17757.87 292
17759.12 312
17760.38 324
17761.64 302
17762.90 338
17764.15 332
17765.41 319
17766.67 305
17767.93 308
17769.18 313
17770.44 340
17771.70 322
17772.96 320
17774.21 321
17775.47 352
17776.73 311
17777.99 329
17779.24 323
17780.50 334
17781.76 345
17783.02 325
17784.28 347
17785.53 328
17786.79 336
17788.05 336
17789.31 354
17790.57 351
17791.82 304
17793.08 322
17794.34 376
17795.60 332
17796.86 335
17798.12 329
17799.37 340
17800.63 356
17801.89 315
17803.15 333
17804.41 348
17805.67 376
17806.93 350
17808.19 347
17809.44 326
17810.70 367
17811.96 342
17813.22 335
17814.48 331
17815.74 336
17817.00 331
17818.26 320
17819.52 304
17820.78 293
17822.04 324
17823.29 328
17824.55 332
17825.81 328
17827.07 318
17828.33 318
17829.59 330
17830.85 321
17832.11 334
17833.37 296
17834.63 328
17835.89 317
17837.15 315
17838.41 318
17839.67 299
17840.93 307
17842.19 307
17843.45 319
17844.71 301
17845.97 315
17847.23 313
17848.49 293
17849.75 316
17851.01 328
17852.27 304
17853.53 306
17854.79 302
17856.05 307
17857.31 304
17858.57 297
17859.84 309
17861.10 294
17862.36 298
17863.62 288
17864.88 299
17866.14 277
17867.40 321
17868.66 310
17869.92 291
17871.18 281
17872.44 291
17873.71 298
17874.97 287
17876.23 316
17877.49 284
17878.75 289
17880.01 300
17881.27 297
17882.53 286
17883.80 291
17885.06 291
17886.32 307
17887.58 292
17888.84 316
17890.10 293
17891.37 303
17892.63 282
17893.89 278
17895.15 302
17896.41 290
17897.67 276
17898.94 302
17900.20 300
17901.46 295
17902.72 318
17903.99 308
17905.25 311
17906.51 293
17907.77 301
17909.03 287
17910.30 303
17911.56 285
17912.82 294
17914.08 300
17915.35 294
17916.61 286
17917.87 325
17919.14 286
17920.40 291
17921.66 299
17922.92 288
17924.19 286
17925.45 301
17926.71 308
17927.98 307
17929.24 307
17930.50 317
17931.76 281
17933.03 295
17934.29 297
17935.55 301
17936.82 319
17938.08 295
17939.34 279
17940.61 301
17941.87 266
17943.14 299
17944.40 268
17945.66 300
17946.93 289
17948.19 291
17949.45 280
17950.72 295
17951.98 289
17953.25 291
17954.51 290
17955.77 292
17957.04 274
17958.30 279
17959.57 286
17960.83 289
17962.09 278
17963.36 281
17964.62 270
17965.89 273
17967.15 299
17968.42 282
17969.68 268
17970.95 284
17972.21 281
17973.47 284
17974.74 281
17976.00 286
17977.27 287
17978.53 318
17979.80 291
17981.06 297
17982.33 310
17983.59 309
17984.86 274
17986.12 318
17987.39 284
17988.65 298
17989.92 272
17991.18 276
17992.45 285
17993.71 279
17994.98 316
17996.25 301
17997.51 296
17998.78 297
18000.04 302
18001.31 303
18002.57 294
18003.84 286
18005.10 295
18006.37 302
18007.64 322
18008.90 285
18010.17 296
18011.43 283
18012.70 278
18013.97 295
18015.23 284
18016.50 289
18017.76 275
18019.03 290
18020.30 268
18021.56 275
18022.83 270
18024.10 279
18025.36 267
18026.63 289
18027.90 287
18029.16 279
18030.43 275
18031.70 284
18032.96 284
18034.23 305
18035.50 285
18036.76 295
18038.03 311
18039.30 317
18040.56 310
18041.83 310
18043.10 290
18044.37 289
18045.63 266
18046.90 262
18048.17 273
18049.43 274
18050.70 282
18051.97 291
18053.24 321
18054.50 315
18055.77 300
18057.04 268
18058.31 301
18059.57 304
18060.84 292
18062.11 301
18063.38 289
18064.65 329
18065.91 305
18067.18 326
18068.45 297
18069.72 294
18070.98 312
18072.25 270
18073.52 279
18074.79 296
18076.06 326
18077.33 337
18078.59 307
18079.86 308
18081.13 320
18082.40 308
18083.67 306
18084.94 311
18086.21 320
18087.47 304
18088.74 288
18090.01 296
18091.28 298
18092.55 298
18093.82 302
18095.09 296
18096.36 316
18097.62 317
18098.89 314
18100.16 327
18101.43 272
18102.70 298
18103.97 302
18105.24 337
18106.51 321
18107.78 306
18109.05 333
18110.32 303
18111.59 314
18112.86 296
18114.13 287
18115.40 305
18116.66 324
18117.93 331
18119.20 321
18120.47 309
18121.74 322
18123.01 310
18124.28 335
18125.55 320
18126.82 310
18128.09 314
18129.36 299
18130.63 314
18131.90 315
18133.17 302
18134.44 332
18135.71 295
18136.99 296
18138.26 327
18139.53 305
18140.80 349
18142.07 307
18143.34 312
18144.61 285
18145.88 318
18147.15 304
18148.42 315
18149.69 301
18150.96 312
18152.23 300
18153.50 303
18154.78 322
18156.05 296
18157.32 284
18158.59 305
18159.86 311
18161.13 310
18162.40 297
18163.67 287
18164.94 282
18166.22 301
18167.49 300
18168.76 319
18170.03 293
18171.30 316
18172.57 308
18173.85 320
18175.12 310
18176.39 278
18177.66 291
18178.93 298
18180.20 264
18181.48 299
18182.75 286
18184.02 321
18185.29 319
18186.56 328
18187.84 308
18189.11 307
18190.38 279
18191.65 278
18192.93 315
18194.20 288
18195.47 305
18196.74 316
18198.02 325
18199.29 315
18200.56 304
18201.83 290
18203.11 309
18204.38 309
18205.65 306
18206.92 330
18208.20 298
18209.47 300
18210.74 325
18212.02 293
18213.29 305
18214.56 300
18215.84 297
18217.11 298
18218.38 290
18219.65 304
18220.93 316
18222.20 318
18223.47 311
18224.75 319
18226.02 305
18227.30 310
18228.57 283
18229.84 307
18231.12 317
18232.39 282
18233.66 320
18234.94 319
18236.21 317
18237.48 314
18238.76 296
18240.03 290
18241.31 319
18242.58 308
18243.86 294
18245.13 298
18246.40 309
18247.68 330
18248.95 328
18250.23 283
18251.50 307
18252.77 303
18254.05 311
18255.32 312
18256.60 289
18257.87 314
18259.15 310
18260.42 302
18261.70 306
18262.97 304
18264.25 327
18265.52 322
18266.80 297
18268.07 314
18269.35 290
18270.62 314
18271.90 327
18273.17 295
18274.45 293
18275.72 300
18277.00 296
18278.27 292
18279.55 298
18280.82 308
18282.10 293
18283.37 300
18284.65 291
18285.93 274
18287.20 301
18288.48 291
18289.75 316
18291.03 305
18292.30 300
18293.58 306
18294.86 303
18296.13 272
18297.41 271
18298.68 300
18299.96 314
18301.24 308
18302.51 279
18303.79 294
18305.06 274
18306.34 309
18307.62 325
18308.89 323
18310.17 305
18311.45 308
18312.72 291
18314.00 301
18315.28 287
18316.55 292
18317.83 307
18319.11 290
18320.38 256
18321.66 273
18322.94 289
18324.21 282
18325.49 300
18326.77 281
18328.04 291
18329.32 278
18330.60 289
18331.88 281
18333.15 303
18334.43 282
18335.71 297
18336.98 315
18338.26 316
18339.54 288
18340.82 294
18342.09 321
18343.37 290
18344.65 287
18345.93 295
18347.20 286
18348.48 309
18349.76 307
18351.04 292
18352.32 283
18353.59 287
18354.87 324
18356.15 303
18357.43 282
18358.71 292
18359.98 290
18361.26 310
18362.54 286
18363.82 300
18365.10 290
18366.38 264
18367.65 283
18368.93 273
18370.21 282
18371.49 293
18372.77 287
18374.05 306
18375.33 302
18376.60 319
18377.88 285
18379.16 301
18380.44 289
18381.72 273
18383.00 290
18384.28 318
18385.56 302
18386.84 284
18388.11 301
18389.39 291
18390.67 299
18391.95 294
18393.23 321
18394.51 294
18395.79 278
18397.07 279
18398.35 291
18399.63 301
18400.91 295
18402.19 312
18403.47 308
18404.75 288
18406.03 271
18407.31 296
18408.59 287
18409.87 277
18411.15 288
18412.43 277
18413.71 290
18414.99 293
18416.27 283
18417.55 272
18418.83 273
18420.11 312
18421.39 301
18422.67 305
18423.95 277
18425.23 296
18426.51 311
18427.79 300
18429.07 317
18430.35 296
18431.63 305
18432.91 297
18434.19 288
18435.47 314
18436.75 279
18438.04 295
18439.32 308
18440.60 307
18441.88 318
18443.16 286
18444.44 321
18445.72 304
18447.00 300
18448.28 275
18449.57 289
18450.85 321
18452.13 290
18453.41 303
18454.69 285
18455.97 285
18457.25 281
18458.54 286
18459.82 269
18461.10 289
18462.38 297
18463.66 314
18464.94 297
18466.23 297
18467.51 270
18468.79 284
18470.07 282
18471.35 295
18472.64 301
18473.92 293
18475.20 290
18476.48 307
18477.76 283
18479.05 281
18480.33 300
18481.61 272
18482.89 309
18484.18 308
18485.46 274
18486.74 298
18488.02 271
18489.31 260
18490.59 284
18491.87 295
18493.15 294
18494.44 293
18495.72 304
18497.00 281
18498.29 300
18499.57 283
18500.85 270
18502.13 289
18503.42 274
18504.70 283
18505.98 281
18507.27 309
18508.55 306
18509.83 291
18511.12 291
18512.40 265
18513.68 315
18514.97 275
18516.25 264
18517.54 297
18518.82 282
18520.10 314
18521.39 294
18522.67 310
18523.95 283
18525.24 283
18526.52 318
18527.81 313
18529.09 291
18530.37 300
18531.66 307
18532.94 297
18534.23 323
18535.51 290
18536.79 279
18538.08 325
18539.36 288
18540.65 342
18541.93 319
18543.22 294
18544.50 311
18545.79 298
18547.07 313
18548.36 300
18549.64 294
18550.92 305
18552.21 290
18553.49 290
18554.78 302
18556.06 308
18557.35 302
18558.63 309
18559.92 321
18561.20 288
18562.49 300
18563.77 302
18565.06 314
18566.35 326
18567.63 305
18568.92 319
18570.20 327
18571.49 299
18572.77 298
18574.06 310
18575.34 334
18576.63 330
18577.92 302
18579.20 316
18580.49 332
18581.77 319
18583.06 315
18584.34 320
18585.63 292
18586.92 282
18588.20 301
18589.49 304
18590.77 295
18592.06 298
18593.35 315
18594.63 301
18595.92 297
18597.21 301
18598.49 334
18599.78 305
18601.07 293
18602.35 295
18603.64 306
18604.93 317
18606.21 289
18607.50 321
18608.79 301
18610.07 270
18611.36 285
18612.65 296
18613.93 333
18615.22 321
18616.51 290
18617.79 291
18619.08 313
18620.37 298
18621.66 296
18622.94 321
18624.23 298
18625.52 300
18626.80 290
18628.09 284
18629.38 277
18630.67 278
18631.95 299
18633.24 316
18634.53 300
18635.82 290
18637.11 302
18638.39 265
18639.68 289
18640.97 295
18642.26 304
18643.54 294
18644.83 276
18646.12 280
18647.41 299
18648.70 302
18649.99 289
18651.27 313
18652.56 281
18653.85 287
18655.14 268
18656.43 291
18657.72 270
18659.00 267
18660.29 298
18661.58 289
18662.87 290
18664.16 277
18665.45 303
18666.74 299
18668.02 276
18669.31 293
18670.60 287
18671.89 267
18673.18 283
18674.47 252
18675.76 296
18677.05 273
18678.34 284
18679.63 283
18680.92 320
18682.20 312
18683.49 264
18684.78 291
18686.07 263
18687.36 280
18688.65 278
18689.94 284
18691.23 256
18692.52 285
18693.81 287
18695.10 281
18696.39 289
18697.68 287
18698.97 313
18700.26 262
18701.55 266
18702.84 264
18704.13 264
18705.42 272
18706.71 274
18708.00 283
18709.29 264
18710.58 277
18711.87 267
18713.16 266
18714.45 278
18715.74 261
18717.03 277
18718.32 263
18719.61 305
18720.90 290
18722.20 241
18723.49 268
18724.78 267
18726.07 272
18727.36 269
18728.65 303
18729.94 287
18731.23 275
18732.52 252
18733.81 277
18735.10 280
18736.40 250
18737.69 272
18738.98 259
18740.27 282
18741.56 291
18742.85 280
18744.14 280
18745.43 277
18746.73 273
18748.02 291
18749.31 279
18750.60 283
18751.89 263
18753.18 288
18754.48 272
18755.77 277
18757.06 283
18758.35 295
18759.64 266
18760.94 285
18762.23 292
18763.52 302
18764.81 272
18766.10 265
18767.40 283
18768.69 247
18769.98 283
18771.27 281
18772.57 290
18773.86 288
18775.15 307
18776.44 275
18777.74 287
18779.03 264
18780.32 273
18781.61 268
18782.91 258
18784.20 282
18785.49 268
18786.79 288
18788.08 287
18789.37 257
18790.66 268
18791.96 286
18793.25 270
18794.54 263
18795.84 276
18797.13 278
18798.42 280
18799.72 272
18801.01 261
18802.30 278
18803.60 267
18804.89 275
18806.18 286
18807.48 259
18808.77 235
18810.07 259
18811.36 286
18812.65 276
18813.95 272
18815.24 266
18816.53 295
18817.83 264
18819.12 263
18820.42 251
18821.71 265
18823.00 273
18824.30 262
18825.59 272
18826.89 264
18828.18 278
18829.48 241
18830.77 280
18832.07 268
18833.36 274
18834.65 287
18835.95 281
18837.24 259
18838.54 253
18839.83 272
18841.13 282
18842.42 266
18843.72 273
18845.01 276
18846.31 265
18847.60 271
18848.90 267
18850.19 296
18851.49 275
18852.78 281
18854.08 286
18855.37 300
18856.67 271
18857.96 294
18859.26 270
18860.55 283
18861.85 296
18863.15 281
18864.44 287
18865.74 279
18867.03 273
18868.33 288
18869.62 313
18870.92 287
18872.22 268
18873.51 286
18874.81 287
18876.10 253
18877.40 283
18878.70 291
18879.99 286
18881.29 238
18882.58 299
18883.88 271
18885.18 304
18886.47 306
18887.77 266
18889.07 285
18890.36 250
18891.66 261
18892.95 270
18894.25 288
18895.55 283
18896.84 296
18898.14 283
18899.44 305
18900.73 311
18902.03 280
18903.33 299
18904.63 288
18905.92 325
18907.22 297
18908.52 271
18909.81 283
18911.11 266
18912.41 277
18913.71 282
18915.00 296
18916.30 300
18917.60 294
18918.89 306
18920.19 282
18921.49 301
18922.79 311
18924.09 291
18925.38 285
18926.68 275
18927.98 278
18929.28 296
18930.57 299
18931.87 300
18933.17 305
18934.47 281
18935.77 297
18937.06 277
18938.36 287
18939.66 269
18940.96 278
18942.26 292
18943.55 268
18944.85 290
18946.15 291
18947.45 269
18948.75 275
18950.05 274
18951.35 292
18952.64 280
18953.94 276
18955.24 277
18956.54 275
18957.84 279
18959.14 261
18960.44 282
18961.74 283
18963.03 291
18964.33 289
18965.63 261
18966.93 269
18968.23 265
18969.53 273
18970.83 283
18972.13 280
18973.43 265
18974.73 275
18976.03 281
18977.33 268
18978.62 281
18979.92 270
18981.22 272
18982.52 265
18983.82 289
18985.12 275
18986.42 318
18987.72 265
18989.02 284
18990.32 263
18991.62 267
18992.92 274
18994.22 289
18995.52 291
18996.82 282
18998.12 282
18999.42 274
19000.72 283
19002.02 240
19003.32 278
19004.62 276
19005.92 253
19007.22 268
19008.53 255
19009.83 287
19011.13 291
19012.43 260
19013.73 269
19015.03 267
19016.33 250
19017.63 256
19018.93 283
19020.23 264
19021.53 258
19022.83 295
19024.13 258
19025.44 250
19026.74 241
19028.04 261
19029.34 261
19030.64 259
19031.94 256
19033.24 276
19034.54 255
19035.85 250
19037.15 282
19038.45 257
19039.75 269
19041.05 256
19042.35 285
19043.66 253
19044.96 245
19046.26 228
19047.56 263
19048.86 287
19050.16 261
19051.47 258
19052.77 267
19054.07 257
19055.37 277
19056.67 250
19057.98 269
19059.28 259
19060.58 251
19061.88 243
19063.19 226
19064.49 266
19065.79 233
19067.09 261
19068.40 233
19069.70 238
19071.00 249
19072.30 258
19073.61 239
19074.91 246
19076.21 257
19077.52 241
19078.82 268
19080.12 262
19081.42 291
19082.73 256
19084.03 250
19085.33 236
19086.64 236
19087.94 254
19089.24 241
19090.55 251
19091.85 263
19093.15 237
19094.46 238
19095.76 250
19097.06 248
19098.37 248
19099.67 255
19100.97 264
19102.28 253
19103.58 259
19104.89 237
19106.19 266
19107.49 252
19108.80 252
19110.10 251
19111.40 253
19112.71 259
19114.01 244
19115.32 240
19116.62 269
19117.93 252
19119.23 263
19120.53 251
19121.84 239
19123.14 260
19124.45 251
19125.75 246
19127.06 263
19128.36 236
19129.67 221
19130.97 240
19132.28 253
19133.58 242
19134.88 262
19136.19 251
19137.49 273
19138.80 269
19140.10 279
19141.41 246
19142.71 225
19144.02 259
19145.32 265
19146.63 249
19147.94 247
19149.24 246
19150.55 256
19151.85 242
19153.16 238
19154.46 240
19155.77 269
19157.07 234
19158.38 268
19159.68 259
19160.99 238
19162.30 240
19163.60 255
19164.91 278
19166.21 221
19167.52 234
19168.83 235
19170.13 262
19171.44 250
19172.74 237
19174.05 259
19175.36 255
19176.66 240
19177.97 256
19179.27 266
19180.58 250
19181.89 254
19183.19 266
19184.50 276
19185.81 245
19187.11 233
19188.42 242
19189.73 245
19191.03 229
19192.34 246
19193.65 269
19194.95 264
19196.26 210
19197.57 266
19198.87 249
19200.18 232
19201.49 235
19202.80 247
19204.10 260
19205.41 269
19206.72 271
19208.03 277
19209.33 245
19210.64 246
19211.95 256
19213.25 244
19214.56 252
19215.87 244
19217.18 247
19218.49 243
19219.79 253
19221.10 256
19222.41 253
19223.72 271
19225.02 262
19226.33 254
19227.64 253
19228.95 248
19230.26 233
19231.56 236
19232.87 272
19234.18 264
19235.49 234
19236.80 224
19238.11 232
19239.41 251
19240.72 247
19242.03 234
19243.34 245
19244.65 253
19245.96 267
19247.26 238
19248.57 246
19249.88 231
19251.19 253
19252.50 245
19253.81 227
19255.12 247
19256.43 278
19257.74 250
19259.04 238
19260.35 238
19261.66 232
19262.97 257
19264.28 238
19265.59 249
19266.90 217
19268.21 243
19269.52 233
19270.83 249
19272.14 238
19273.45 229
19274.76 243
19276.07 258
19277.38 245
19278.69 249
19279.99 253
19281.30 245
19282.61 241
19283.92 248
19285.23 271
19286.54 247
19287.85 244
19289.16 230
19290.47 257
19291.78 237
19293.09 241
19294.40 241
19295.72 247
19297.03 225
19298.34 252
19299.65 234
19300.96 269
19302.27 275
19303.58 238
19304.89 247
19306.20 244
19307.51 255
19308.82 227
19310.13 227
19311.44 246
19312.75 270
19314.06 250
19315.37 241
19316.69 278
19318.00 241
19319.31 235
19320.62 253
19321.93 220
19323.24 245
19324.55 237
19325.86 243
19327.18 231
19328.49 250
19329.80 267
19331.11 238
19332.42 261
19333.73 233
19335.04 238
19336.36 248
19337.67 248
19338.98 243
19340.29 258
19341.60 244
19342.91 243
19344.23 255
19345.54 233
19346.85 235
19348.16 230
19349.47 252
19350.79 253
19352.10 254
19353.41 252
19354.72 245
19356.04 238
19357.35 224
19358.66 225
19359.97 258
19361.29 246
19362.60 232
19363.91 249
19365.22 234
19366.54 257
19367.85 241
19369.16 246
19370.47 227
19371.79 249
19373.10 209
19374.41 250
19375.73 226
19377.04 233
19378.35 236
19379.67 239
19380.98 255
19382.29 255
19383.60 242
19384.92 261
19386.23 243
19387.54 236
19388.86 256
19390.17 221
19391.49 263
19392.80 227
19394.11 253
19395.43 232
19396.74 253
19398.05 230
19399.37 219
19400.68 232
19402.00 242
19403.31 244
19404.62 230
19405.94 214
19407.25 216
19408.57 225
19409.88 225
19411.19 239
19412.51 238
19413.82 237
19415.14 214
19416.45 235
19417.77 214
19419.08 225
19420.39 231
19421.71 248
19423.02 245
19424.34 229
19425.65 218
19426.97 224
19428.28 223
19429.60 236
19430.91 226
19432.23 241
19433.54 240
19434.86 243
19436.17 235
19437.49 214
19438.80 255
19440.12 234
19441.43 255
19442.75 248
19444.06 250
19445.38 229
19446.69 243
19448.01 261
19449.32 248
19450.64 237
19451.96 216
19453.27 223
19454.59 248
19455.90 229
19457.22 248
19458.53 238
19459.85 256
19461.17 256
19462.48 235
19463.80 212
19465.11 229
19466.43 249
19467.75 267
19469.06 254
19470.38 231
19471.69 226
19473.01 241
19474.33 253
19475.64 282
19476.96 235
19478.28 264
19479.59 255
19480.91 245
19482.23 228
19483.54 219
19484.86 228
19486.18 234
19487.49 268
19488.81 224
19490.13 236
19491.44 217
19492.76 223
19494.08 228
19495.39 275
19496.71 260
19498.03 261
19499.35 234
19500.66 236
19501.98 238
19503.30 243
19504.61 232
19505.93 233
19507.25 246
19508.57 247
19509.88 246
19511.20 204
19512.52 236
19513.84 235
19515.15 232
19516.47 209
19517.79 214
19519.11 221
19520.43 227
19521.74 214
19523.06 238
19524.38 231
19525.70 239
19527.02 231
19528.33 227
19529.65 224
19530.97 217
19532.29 239
19533.61 230
19534.93 230
19536.24 218
19537.56 251
19538.88 232
19540.20 230
19541.52 230
19542.84 249
19544.16 214
19545.47 223
19546.79 223
19548.11 243
19549.43 230
19550.75 232
19552.07 229
19553.39 227
19554.71 255
19556.03 215
19557.34 233
19558.66 257
19559.98 238
19561.30 249
19562.62 235
19563.94 212
19565.26 243
19566.58 252
19567.90 224
19569.22 224
19570.54 229
19571.86 225
19573.18 241
19574.50 231
19575.82 237
19577.14 220
19578.46 255
19579.78 227
19581.10 229
19582.42 238
19583.74 221
19585.06 233
19586.38 243
19587.70 204
19589.02 229
19590.34 237
19591.66 252
19592.98 233
19594.30 229
19595.62 210
19596.94 251
19598.26 222
19599.58 237
19600.90 228
19602.22 249
19603.54 230
19604.86 241
19606.18 220
19607.50 236
19608.82 229
19610.15 229
19611.47 227
19612.79 221
19614.11 237
19615.43 223
19616.75 238
19618.07 234
19619.39 224
19620.71 237
19622.04 244
19623.36 221
19624.68 228
19626.00 235
19627.32 216
19628.64 202
19629.96 215
19631.29 229
19632.61 235
19633.93 249
19635.25 208
19636.57 247
19637.89 213
19639.22 231
19640.54 246
19641.86 219
19643.18 204
19644.50 217
19645.83 237
19647.15 224
19648.47 196
19649.79 246
19651.12 243
19652.44 211
19653.76 225
19655.08 228
19656.40 225
19657.73 226
19659.05 256
19660.37 232
19661.70 229
19663.02 239
19664.34 226
19665.66 215
19666.99 229
19668.31 221
19669.63 265
19670.95 256
19672.28 246
19673.60 244
19674.92 238
19676.25 245
19677.57 211
19678.89 222
19680.22 244
19681.54 234
19682.86 228
19684.19 246
19685.51 232
19686.83 219
19688.16 234
19689.48 233
19690.80 240
19692.13 226
19693.45 231
19694.78 239
19696.10 236
19697.42 263
19698.75 254
19700.07 256
19701.39 242
19702.72 229
19704.04 240
19705.37 238
19706.69 220
19708.02 225
19709.34 263
19710.66 242
19711.99 240
19713.31 236
19714.64 235
19715.96 229
19717.29 224
19718.61 239
19719.93 233
19721.26 229
19722.58 207
19723.91 237
19725.23 238
19726.56 240
19727.88 210
19729.21 225
19730.53 219
19731.86 224
19733.18 225
19734.51 237
19735.83 220
19737.16 255
19738.48 256
19739.81 247
19741.13 216
19742.46 246
19743.78 255
19745.11 235
19746.44 226
19747.76 222
19749.09 236
19750.41 255
19751.74 220
19753.06 255
19754.39 231
19755.72 240
19757.04 253
19758.37 219
19759.69 225
19761.02 237
19762.34 263
19763.67 241
19765.00 227
19766.32 219
19767.65 226
19768.98 267
19770.30 225
19771.63 251
19772.95 229
19774.28 212
19775.61 224
19776.93 245
19778.26 232
19779.59 225
19780.91 225
19782.24 238
19783.57 238
19784.89 229
19786.22 230
19787.55 235
19788.87 259
19790.20 231
19791.53 259
19792.86 222
19794.18 241
19795.51 228
19796.84 242
19798.16 228
19799.49 239
19800.82 229
19802.15 209
19803.47 235
19804.80 233
19806.13 226
19807.46 229
19808.78 247
19810.11 232
19811.44 222
19812.77 225
19814.09 234
19815.42 211
19816.75 227
19818.08 231
19819.41 210
19820.73 226
19822.06 215
19823.39 222
19824.72 227
19826.05 194
19827.37 220
19828.70 213
19830.03 226
19831.36 225
19832.69 220
19834.02 227
19835.34 225
19836.67 255
19838.00 256
19839.33 261
19840.66 222
19841.99 258
19843.32 237
19844.64 235
19845.97 238
19847.30 217
19848.63 263
19849.96 224
19851.29 229
19852.62 253
19853.95 225
19855.28 223
19856.60 254
19857.93 217
19859.26 239
19860.59 236
19861.92 217
19863.25 217
19864.58 215
19865.91 211
19867.24 215
19868.57 226
19869.90 231
19871.23 218
19872.56 232
19873.89 210
19875.22 233
19876.55 235
19877.88 220
19879.21 224
19880.54 228
19881.87 227
19883.20 229
19884.53 254
19885.86 221
19887.19 229
19888.52 240
19889.85 227
19891.18 236
19892.51 232
19893.84 226
19895.17 218
19896.50 231
19897.83 227
19899.16 250
19900.49 216
19901.82 226
19903.15 234
19904.48 225
19905.81 227
19907.15 227
19908.48 236
19909.81 216
19911.14 212
19912.47 252
19913.80 236
19915.13 236
19916.46 237
19917.79 232
19919.13 239
19920.46 227
19921.79 245
19923.12 230
19924.45 238
19925.78 236
19927.11 235
19928.45 229
19929.78 230
19931.11 235
19932.44 227
19933.77 230
19935.10 220
19936.44 254
19937.77 223
19939.10 245
19940.43 237
19941.76 236
19943.10 226
19944.43 256
19945.76 238
19947.09 220
19948.42 228
19949.76 245
19951.09 232
19952.42 242
19953.75 213
19955.09 233
19956.42 224
19957.75 220
19959.08 246
19960.42 224
19961.75 251
19963.08 242
19964.41 256
19965.75 243
19967.08 239
19968.41 225
19969.75 244
19971.08 230
19972.41 239
19973.74 247
19975.08 212
19976.41 236
19977.74 228
19979.08 233
19980.41 235
19981.74 247
19983.08 221
19984.41 236
19985.74 233
19987.08 244
19988.41 226
19989.75 244
19991.08 237
19992.41 245
19993.75 246
19995.08 246
19996.41 255
19997.75 266
19999.08 239
20000.42 243
20001.75 246
20003.08 242
20004.42 246
20005.75 233
20007.09 254
20008.42 231
20009.75 237
20011.09 240
20012.42 253
20013.76 233
20015.09 264
20016.43 266
20017.76 253
20019.10 263
20020.43 220
20021.76 264
20023.10 245
20024.43 261
20025.77 261
20027.10 261
20028.44 242
20029.77 245
20031.11 242
20032.44 251
20033.78 267
20035.11 254
20036.45 266
20037.78 249
20039.12 227
20040.46 235
20041.79 245
20043.13 254
20044.46 227
20045.80 259
20047.13 273
20048.47 286
20049.80 262
20051.14 257
20052.47 254
20053.81 245
20055.15 266
20056.48 244
20057.82 247
20059.15 284
20060.49 264
20061.83 243
20063.16 235
20064.50 240
20065.83 246
20067.17 255
20068.51 238
20069.84 265
20071.18 264
20072.52 255
20073.85 259
20075.19 261
20076.52 251
20077.86 256
20079.20 227
20080.53 242
20081.87 256
20083.21 231
20084.54 238
20085.88 267
20087.22 253
20088.56 237
20089.89 264
20091.23 232
20092.57 238
20093.90 226
20095.24 248
20096.58 236
20097.91 239
20099.25 242
20100.59 278
20101.93 272
20103.26 228
20104.60 258
20105.94 255
20107.28 260
20108.61 229
20109.95 245
20111.29 230
20112.63 232
20113.96 231
20115.30 263
20116.64 216
20117.98 239
20119.32 230
20120.65 264
20121.99 238
20123.33 241
20124.67 243
20126.01 234
