# Supplementary material for: MALDI-TOF MS typing enables the classification of brewing yeasts of the genus Saccharomyces to major beer styles
Source: PLoS One. 2017 Aug 9;12(8):e0181694. doi: 10.1371/journal.pone.0181694 (PMC5549903; doi:10.1371/journal.pone.0181694)
Supplement: S17 File — The directory includes 90 raw files and was zipped to “.zip”; the folder has three strains with 30 spectra per strain; S1 Text explains the raw files with an example and Table 1 represents the yeast strains used within the experiment. (ZIP) [file pone.0181694.s020.zip › 49-51/30811-PIBB121-Dias-Dias-Dias-YPG-18h-E-E_2016-10-03_6_0_F4_1.dat]

1998.43 3499
1998.85 3546
1999.27 3535
1999.69 3432
2000.11 3446
2000.54 3558
2000.96 3440
2001.38 3363
2001.80 3386
2002.23 3343
2002.65 3280
2003.07 3338
2003.49 3381
2003.92 3473
2004.34 3574
2004.76 3849
2005.18 3745
2005.61 3851
2006.03 3822
2006.45 3810
2006.87 3816
2007.30 3710
2007.72 3707
2008.14 3778
2008.57 3608
2008.99 3523
2009.41 3362
2009.84 3333
2010.26 3335
2010.68 3354
2011.11 3208
2011.53 3173
2011.95 3196
2012.38 3089
2012.80 3198
2013.22 3251
2013.65 3244
2014.07 3226
2014.49 3229
2014.92 3281
2015.34 3402
2015.77 3439
2016.19 3524
2016.61 3594
2017.04 3489
2017.46 3448
2017.89 3440
2018.31 3464
2018.73 3516
2019.16 3416
2019.58 3430
2020.01 3410
2020.43 3371
2020.85 3382
2021.28 3422
2021.70 3362
2022.13 3283
2022.55 3262
2022.98 3182
2023.40 3253
2023.83 3194
2024.25 3335
2024.68 3205
2025.10 3279
2025.53 3184
2025.95 3342
2026.38 3283
2026.80 3332
2027.23 3388
2027.65 3311
2028.08 3217
2028.50 3286
2028.93 3293
2029.35 3406
2029.78 3308
2030.20 3386
2030.63 3429
2031.05 3366
2031.48 3472
2031.90 3438
2032.33 3481
2032.75 3392
2033.18 3346
2033.61 3431
2034.03 3338
2034.46 3272
2034.88 3258
2035.31 3262
2035.74 3400
2036.16 3380
2036.59 3484
2037.01 3527
2037.44 3663
2037.87 3598
2038.29 3530
2038.72 3558
2039.14 3481
2039.57 3441
2040.00 3424
2040.42 3450
2040.85 3485
2041.28 3383
2041.70 3298
2042.13 3232
2042.56 3242
2042.98 3266
2043.41 3288
2043.84 3352
2044.26 3353
2044.69 3295
2045.12 3417
2045.54 3383
2045.97 3295
2046.40 3305
2046.82 3292
2047.25 3223
2047.68 3174
2048.11 3097
2048.53 3087
2048.96 3218
2049.39 3262
2049.82 3235
2050.24 3075
2050.67 3081
2051.10 3242
2051.53 3152
2051.95 3157
2052.38 3201
2052.81 3240
2053.24 3129
2053.66 3152
2054.09 3321
2054.52 3264
2054.95 3243
2055.38 3358
2055.80 3219
2056.23 3192
2056.66 3293
2057.09 3306
2057.52 3231
2057.94 3181
2058.37 3343
2058.80 3222
2059.23 3197
2059.66 3170
2060.09 3229
2060.51 3280
2060.94 3305
2061.37 3356
2061.80 3363
2062.23 3463
2062.66 3504
2063.09 3751
2063.52 3769
2063.94 3732
2064.37 3734
2064.80 3686
2065.23 3634
2065.66 3505
2066.09 3390
2066.52 3378
2066.95 3483
2067.38 3420
2067.81 3340
2068.24 3420
2068.66 3415
2069.09 3376
2069.52 3377
2069.95 3259
2070.38 3172
2070.81 3296
2071.24 3451
2071.67 3429
2072.10 3440
2072.53 3356
2072.96 3519
2073.39 3426
2073.82 3433
2074.25 3377
2074.68 3403
2075.11 3500
2075.54 3494
2075.97 3633
2076.40 3665
2076.83 3730
2077.26 3811
2077.69 3813
2078.12 3814
2078.55 3972
2078.98 3887
2079.41 3913
2079.84 3860
2080.27 3842
2080.70 3605
2081.14 3580
2081.57 3467
2082.00 3464
2082.43 3383
2082.86 3341
2083.29 3248
2083.72 3238
2084.15 3354
2084.58 3243
2085.01 3341
2085.44 3257
2085.88 3268
2086.31 3189
2086.74 3141
2087.17 3137
2087.60 3229
2088.03 3350
2088.46 3287
2088.89 3312
2089.33 3445
2089.76 3451
2090.19 3486
2090.62 3653
2091.05 3694
2091.48 3681
2091.92 3708
2092.35 3913
2092.78 3778
2093.21 3742
2093.64 3879
2094.07 3843
2094.51 3766
2094.94 3560
2095.37 3525
2095.80 3478
2096.24 3390
2096.67 3241
2097.10 3263
2097.53 3227
2097.96 3205
2098.40 3140
2098.83 3200
2099.26 3247
2099.69 3202
2100.13 3179
2100.56 3166
2100.99 3282
2101.43 3350
2101.86 3250
2102.29 3279
2102.72 3318
2103.16 3306
2103.59 3235
2104.02 3177
2104.46 3317
2104.89 3343
2105.32 3369
2105.76 3407
2106.19 3449
2106.62 3379
2107.05 3491
2107.49 3395
2107.92 3386
2108.36 3415
2108.79 3311
2109.22 3287
2109.66 3270
2110.09 3310
2110.52 3238
2110.96 3236
2111.39 3175
2111.82 3183
2112.26 3118
2112.69 3055
2113.13 3188
2113.56 3233
2113.99 3136
2114.43 3131
2114.86 3019
2115.30 3060
2115.73 3204
2116.16 3148
2116.60 3164
2117.03 3137
2117.47 3145
2117.90 3143
2118.34 3200
2118.77 3257
2119.21 3260
2119.64 3326
2120.07 3308
2120.51 3276
2120.94 3183
2121.38 3221
2121.81 3225
2122.25 3121
2122.68 3171
2123.12 3268
2123.55 3144
2123.99 3143
2124.42 3110
2124.86 3067
2125.29 3068
2125.73 3137
2126.16 3197
2126.60 3181
2127.04 3211
2127.47 3164
2127.91 3172
2128.34 3225
2128.78 3215
2129.21 3180
2129.65 3363
2130.08 3406
2130.52 3447
2130.96 3377
2131.39 3383
2131.83 3483
2132.26 3503
2132.70 3615
2133.14 3733
2133.57 3770
2134.01 3880
2134.44 3985
2134.88 4088
2135.32 4140
2135.75 4057
2136.19 4138
2136.62 3992
2137.06 4010
2137.50 4025
2137.93 3712
2138.37 3426
2138.81 3360
2139.24 3284
2139.68 3205
2140.12 3180
2140.55 3037
2140.99 3144
2141.43 3069
2141.86 3046
2142.30 2885
2142.74 2874
2143.18 2964
2143.61 3059
2144.05 3002
2144.49 3032
2144.92 3114
2145.36 3087
2145.80 3113
2146.24 3264
2146.67 3571
2147.11 3751
2147.55 3676
2147.99 3760
2148.42 3820
2148.86 3825
2149.30 3816
2149.74 3884
2150.17 3906
2150.61 3757
2151.05 3692
2151.49 3632
2151.92 3490
2152.36 3444
2152.80 3460
2153.24 3346
2153.68 3298
2154.11 3202
2154.55 3266
2154.99 3289
2155.43 3288
2155.87 3228
2156.31 3342
2156.74 3317
2157.18 3404
2157.62 3366
2158.06 3378
2158.50 3294
2158.94 3313
2159.38 3323
2159.81 3249
2160.25 3315
2160.69 3354
2161.13 3303
2161.57 3293
2162.01 3318
2162.45 3317
2162.89 3322
2163.33 3534
2163.76 3527
2164.20 3485
2164.64 3461
2165.08 3340
2165.52 3481
2165.96 3449
2166.40 3246
2166.84 3277
2167.28 3491
2167.72 3621
2168.16 3533
2168.60 3541
2169.04 3574
2169.48 3533
2169.92 3714
2170.36 3589
2170.80 3610
2171.24 3607
2171.68 3592
2172.12 3484
2172.56 3491
2173.00 3489
2173.44 3377
2173.88 3507
2174.32 3502
2174.76 3528
2175.20 3757
2175.64 3557
2176.08 3529
2176.52 3565
2176.96 3511
2177.40 3522
2177.84 3634
2178.28 3650
2178.72 3491
2179.16 3484
2179.60 3388
2180.04 3434
2180.48 3345
2180.92 3264
2181.37 3230
2181.81 3169
2182.25 3076
2182.69 3151
2183.13 3093
2183.57 3252
2184.01 3266
2184.45 3248
2184.89 3356
2185.34 3470
2185.78 3555
2186.22 3447
2186.66 3519
2187.10 3605
2187.54 3611
2187.98 3605
2188.43 3619
2188.87 3448
2189.31 3400
2189.75 3451
2190.19 3383
2190.63 3561
2191.08 3416
2191.52 3390
2191.96 3344
2192.40 3470
2192.84 3516
2193.29 3523
2193.73 3546
2194.17 3493
2194.61 3470
2195.05 3550
2195.50 3449
2195.94 3543
2196.38 3702
2196.82 3542
2197.27 3573
2197.71 3517
2198.15 3538
2198.59 3500
2199.04 3394
2199.48 3448
2199.92 3408
2200.37 3392
2200.81 3316
2201.25 3437
2201.69 3447
2202.14 3548
2202.58 3517
2203.02 3474
2203.47 3505
2203.91 3457
2204.35 3535
2204.80 3509
2205.24 3652
2205.68 3636
2206.13 3617
2206.57 3683
2207.01 3716
2207.46 3726
2207.90 3736
2208.34 3734
2208.79 3637
2209.23 3692
2209.67 3771
2210.12 3677
2210.56 3611
2211.01 3506
2211.45 3544
2211.89 3500
2212.34 3425
2212.78 3482
2213.23 3440
2213.67 3497
2214.11 3465
2214.56 3390
2215.00 3471
2215.45 3414
2215.89 3252
2216.34 3363
2216.78 3285
2217.22 3311
2217.67 3237
2218.11 3203
2218.56 3324
2219.00 3447
2219.45 3460
2219.89 3527
2220.34 3777
2220.78 3810
2221.23 4001
2221.67 4211
2222.12 4281
2222.56 4322
2223.01 4451
2223.45 4561
2223.90 4476
2224.34 4477
2224.79 4575
2225.23 4269
2225.68 4234
2226.12 4076
2226.57 4043
2227.01 3817
2227.46 3818
2227.91 3849
2228.35 3800
2228.80 3740
2229.24 3841
2229.69 3846
2230.13 4015
2230.58 3997
2231.03 4110
2231.47 4229
2231.92 4223
2232.36 4211
2232.81 4244
2233.26 4291
2233.70 4085
2234.15 4247
2234.59 4270
2235.04 4222
2235.49 4348
2235.93 4281
2236.38 4254
2236.83 4511
2237.27 4416
2237.72 4322
2238.17 4178
2238.61 4097
2239.06 3914
2239.51 3986
2239.95 3851
2240.40 3866
2240.85 3745
2241.29 3617
2241.74 3581
2242.19 3464
2242.63 3466
2243.08 3453
2243.53 3356
2243.98 3404
2244.42 3354
2244.87 3409
2245.32 3384
2245.76 3314
2246.21 3414
2246.66 3403
2247.11 3436
2247.55 3407
2248.00 3286
2248.45 3309
2248.90 3315
2249.35 3387
2249.79 3424
2250.24 3342
2250.69 3317
2251.14 3262
2251.58 3329
2252.03 3282
2252.48 3205
2252.93 3268
2253.38 3083
2253.82 3058
2254.27 3087
2254.72 3050
2255.17 3155
2255.62 3196
2256.07 3127
2256.51 3106
2256.96 3189
2257.41 3267
2257.86 3255
2258.31 3325
2258.76 3392
2259.21 3494
2259.65 3612
2260.10 3649
2260.55 3875
2261.00 3837
2261.45 3781
2261.90 3964
2262.35 4017
2262.80 3881
2263.25 3974
2263.69 3852
2264.14 3888
2264.59 3875
2265.04 3919
2265.49 3910
2265.94 3903
2266.39 3952
2266.84 3927
2267.29 3929
2267.74 3850
2268.19 3891
2268.64 3989
2269.09 3988
2269.54 3936
2269.99 3769
2270.44 3808
2270.89 3654
2271.34 3718
2271.79 3671
2272.24 3690
2272.69 3481
2273.14 3397
2273.59 3447
2274.04 3432
2274.49 3485
2274.94 3464
2275.39 3385
2275.84 3354
2276.29 3383
2276.74 3675
2277.19 3719
2277.64 3650
2278.09 3771
2278.54 3884
2278.99 3918
2279.44 4048
2279.89 4203
2280.34 4149
2280.79 4036
2281.25 4043
2281.70 4049
2282.15 3915
2282.60 3680
2283.05 3757
2283.50 3750
2283.95 3630
2284.40 3552
2284.85 3619
2285.31 3670
2285.76 3889
2286.21 4002
2286.66 4206
2287.11 4530
2287.56 4876
2288.01 5081
2288.47 5474
2288.92 5619
2289.37 5892
2289.82 6200
2290.27 6155
2290.72 6283
2291.18 6187
2291.63 6140
2292.08 6000
2292.53 6199
2292.98 6015
2293.44 5887
2293.89 5713
2294.34 5553
2294.79 5299
2295.24 4889
2295.70 4765
2296.15 4674
2296.60 4528
2297.05 4253
2297.51 4109
2297.96 3898
2298.41 3752
2298.86 3757
2299.32 3711
2299.77 3628
2300.22 3573
2300.67 3519
2301.13 3509
2301.58 3508
2302.03 3508
2302.49 3411
2302.94 3325
2303.39 3423
2303.85 3448
2304.30 3311
2304.75 3493
2305.20 3532
2305.66 3591
2306.11 3694
2306.56 3891
2307.02 4139
2307.47 4456
2307.93 4463
2308.38 4378
2308.83 4361
2309.29 4563
2309.74 4751
2310.19 4699
2310.65 4440
2311.10 4457
2311.55 4320
2312.01 4250
2312.46 3989
2312.92 3964
2313.37 3860
2313.82 3940
2314.28 3801
2314.73 3844
2315.19 3832
2315.64 3886
2316.10 3893
2316.55 3963
2317.00 3904
2317.46 3983
2317.91 4047
2318.37 4022
2318.82 3935
2319.28 3999
2319.73 4012
2320.19 3842
2320.64 3853
2321.10 3842
2321.55 3790
2322.01 3837
2322.46 3794
2322.92 3722
2323.37 3822
2323.83 3717
2324.28 3752
2324.74 3632
2325.19 3646
2325.65 3666
2326.10 3900
2326.56 3938
2327.01 3920
2327.47 3914
2327.92 4000
2328.38 3922
2328.83 3966
2329.29 3998
2329.74 4015
2330.20 3992
2330.66 4039
2331.11 3916
2331.57 3823
2332.02 3841
2332.48 3690
2332.94 3697
2333.39 3800
2333.85 3866
2334.30 3910
2334.76 3896
2335.22 3910
2335.67 4021
2336.13 4000
2336.58 4064
2337.04 4095
2337.50 4254
2337.95 4488
2338.41 4612
2338.87 4634
2339.32 4635
2339.78 4690
2340.24 4601
2340.69 4434
2341.15 4566
2341.61 4426
2342.06 4283
2342.52 4171
2342.98 4139
2343.43 4238
2343.89 4167
2344.35 4308
2344.81 4245
2345.26 4223
2345.72 4238
2346.18 4096
2346.63 4130
2347.09 4059
2347.55 4097
2348.01 4155
2348.46 4138
2348.92 3965
2349.38 3881
2349.84 3885
2350.29 3973
2350.75 3725
2351.21 3754
2351.67 3734
2352.13 3719
2352.58 3597
2353.04 3618
2353.50 3663
2353.96 3672
2354.41 3551
2354.87 3651
2355.33 3568
2355.79 3681
2356.25 3672
2356.71 3621
2357.16 3637
2357.62 3720
2358.08 3734
2358.54 3905
2359.00 3878
2359.46 3853
2359.91 3947
2360.37 3995
2360.83 3827
2361.29 3850
2361.75 3943
2362.21 3961
2362.67 3887
2363.13 3831
2363.58 4032
2364.04 4111
2364.50 4100
2364.96 3981
2365.42 3840
2365.88 3927
2366.34 4070
2366.80 3934
2367.26 4030
2367.72 3922
2368.18 3750
2368.64 3693
2369.10 3804
2369.55 3645
2370.01 3544
2370.47 3550
2370.93 3534
2371.39 3570
2371.85 3517
2372.31 3399
2372.77 3571
2373.23 3430
2373.69 3426
2374.15 3503
2374.61 3435
2375.07 3393
2375.53 3352
2375.99 3526
2376.45 3567
2376.91 3517
2377.37 3627
2377.83 3584
2378.29 3588
2378.75 3696
2379.21 3639
2379.68 3559
2380.14 3642
2380.60 3545
2381.06 3559
2381.52 3508
2381.98 3562
2382.44 3681
2382.90 3654
2383.36 3565
2383.82 3570
2384.28 3588
2384.74 3533
2385.20 3568
2385.67 3474
2386.13 3556
2386.59 3566
2387.05 3547
2387.51 3519
2387.97 3534
2388.43 3437
2388.89 3452
2389.36 3560
2389.82 3516
2390.28 3449
2390.74 3468
2391.20 3405
2391.66 3494
2392.13 3578
2392.59 3363
2393.05 3326
2393.51 3314
2393.97 3339
2394.43 3355
2394.90 3371
2395.36 3364
2395.82 3515
2396.28 3445
2396.74 3329
2397.21 3335
2397.67 3326
2398.13 3327
2398.59 3271
2399.06 3357
2399.52 3348
2399.98 3314
2400.44 3182
2400.91 3243
2401.37 3278
2401.83 3338
2402.29 3468
2402.76 3363
2403.22 3392
2403.68 3426
2404.14 3580
2404.61 3528
2405.07 3581
2405.53 3468
2406.00 3560
2406.46 3636
2406.92 3581
2407.39 3485
2407.85 3484
2408.31 3401
2408.78 3365
2409.24 3378
2409.70 3351
2410.17 3374
2410.63 3291
2411.09 3241
2411.56 3394
2412.02 3431
2412.48 3497
2412.95 3527
2413.41 3689
2413.87 3705
2414.34 3760
2414.80 3935
2415.27 4135
2415.73 4163
2416.19 4221
2416.66 4252
2417.12 4169
2417.59 4227
2418.05 4120
2418.51 4148
2418.98 4077
2419.44 4119
2419.91 4079
2420.37 3928
2420.84 4096
2421.30 4050
2421.77 4067
2422.23 4210
2422.69 4317
2423.16 4350
2423.62 4575
2424.09 4594
2424.55 4794
2425.02 4824
2425.48 4707
2425.95 4723
2426.41 4958
2426.88 4857
2427.34 4647
2427.81 4529
2428.27 4467
2428.74 4219
2429.20 4095
2429.67 3982
2430.13 3957
2430.60 3809
2431.07 3778
2431.53 3896
2432.00 3840
2432.46 3709
2432.93 3821
2433.39 3807
2433.86 3778
2434.32 3837
2434.79 3893
2435.26 4115
2435.72 4162
2436.19 4273
2436.65 4495
2437.12 4777
2437.59 4919
2438.05 5051
2438.52 5317
2438.98 5351
2439.45 5637
2439.92 5582
2440.38 5450
2440.85 5130
2441.32 4965
2441.78 4716
2442.25 4609
2442.72 4434
2443.18 4230
2443.65 4117
2444.12 3935
2444.58 3851
2445.05 3794
2445.52 3644
2445.98 3674
2446.45 3688
2446.92 3605
2447.38 3561
2447.85 3637
2448.32 3517
2448.78 3459
2449.25 3570
2449.72 3462
2450.19 3537
2450.65 3513
2451.12 3442
2451.59 3417
2452.06 3403
2452.52 3518
2452.99 3420
2453.46 3375
2453.93 3375
2454.39 3476
2454.86 3564
2455.33 3609
2455.80 3515
2456.26 3611
2456.73 3484
2457.20 3536
2457.67 3564
2458.14 3565
2458.60 3612
2459.07 3538
2459.54 3636
2460.01 3601
2460.48 3606
2460.95 3578
2461.41 3669
2461.88 3813
2462.35 3831
2462.82 3911
2463.29 3900
2463.76 3992
2464.22 4030
2464.69 4061
2465.16 4027
2465.63 4170
2466.10 4107
2466.57 3922
2467.04 3965
2467.51 3991
2467.97 3686
2468.44 3755
2468.91 3698
2469.38 3660
2469.85 3592
2470.32 3516
2470.79 3447
2471.26 3415
2471.73 3312
2472.20 3381
2472.67 3256
2473.14 3306
2473.61 3350
2474.07 3436
2474.54 3467
2475.01 3565
2475.48 3677
2475.95 3793
2476.42 3898
2476.89 4120
2477.36 4198
2477.83 4532
2478.30 4584
2478.77 4623
2479.24 4680
2479.71 4514
2480.18 4381
2480.65 4397
2481.12 4378
2481.59 4160
2482.06 3995
2482.53 3864
2483.00 3613
2483.47 3612
2483.95 3625
2484.42 3554
2484.89 3472
2485.36 3441
2485.83 3442
2486.30 3437
2486.77 3378
2487.24 3315
2487.71 3414
2488.18 3415
2488.65 3417
2489.12 3567
2489.59 3592
2490.07 3752
2490.54 3899
2491.01 3934
2491.48 3824
2491.95 3811
2492.42 3812
2492.89 3853
2493.36 3686
2493.84 3724
2494.31 3704
2494.78 3718
2495.25 3720
2495.72 3717
2496.19 3738
2496.66 3654
2497.14 3614
2497.61 3603
2498.08 3489
2498.55 3532
2499.02 3501
2499.50 3447
2499.97 3519
2500.44 3472
2500.91 3475
2501.38 3476
2501.86 3694
2502.33 3806
2502.80 3677
2503.27 3614
2503.74 3726
2504.22 3689
2504.69 3816
2505.16 3933
2505.63 4107
2506.11 4009
2506.58 4211
2507.05 4216
2507.52 4214
2508.00 4366
2508.47 4182
2508.94 4135
2509.42 4047
2509.89 3956
2510.36 3952
2510.83 4006
2511.31 4053
2511.78 3876
2512.25 3709
2512.73 3744
2513.20 3860
2513.67 3749
2514.15 3605
2514.62 3690
2515.09 3636
2515.57 3644
2516.04 3677
2516.51 3770
2516.99 3856
2517.46 3868
2517.94 3731
2518.41 3722
2518.88 3705
2519.36 3796
2519.83 3776
2520.30 3781
2520.78 3823
2521.25 3722
2521.73 3503
2522.20 3591
2522.67 3580
2523.15 3442
2523.62 3545
2524.10 3640
2524.57 3472
2525.05 3453
2525.52 3517
2525.99 3666
2526.47 3499
2526.94 3463
2527.42 3328
2527.89 3396
2528.37 3420
2528.84 3338
2529.32 3452
2529.79 3432
2530.27 3419
2530.74 3493
2531.22 3629
2531.69 3564
2532.17 3567
2532.64 3764
2533.12 3816
2533.59 3833
2534.07 3851
2534.54 3901
2535.02 3905
2535.49 4005
2535.97 4095
2536.44 4163
2536.92 4060
2537.39 3999
2537.87 4044
2538.34 4077
2538.82 3957
2539.30 3851
2539.77 3882
2540.25 3725
2540.72 3689
2541.20 3732
2541.68 3735
2542.15 3748
2542.63 3587
2543.10 3576
2543.58 3642
2544.06 3650
2544.53 3677
2545.01 3760
2545.48 3845
2545.96 4048
2546.44 3939
2546.91 4049
2547.39 3994
2547.87 3946
2548.34 3949
2548.82 4010
2549.30 3993
2549.77 4050
2550.25 4033
2550.73 4086
2551.20 4047
2551.68 4102
2552.16 4380
2552.63 4411
2553.11 4553
2553.59 4607
2554.06 4687
2554.54 4732
2555.02 4661
2555.50 4603
2555.97 4407
2556.45 4342
2556.93 4277
2557.40 4044
2557.88 4049
2558.36 3825
2558.84 3715
2559.31 3689
2559.79 3597
2560.27 3756
2560.75 3644
2561.23 3555
2561.70 3716
2562.18 3571
2562.66 3529
2563.14 3510
2563.61 3450
2564.09 3471
2564.57 3522
2565.05 3427
2565.53 3392
2566.00 3344
2566.48 3254
2566.96 3275
2567.44 3403
2567.92 3288
2568.40 3318
2568.87 3187
2569.35 3298
2569.83 3268
2570.31 3377
2570.79 3474
2571.27 3438
2571.75 3460
2572.22 3469
2572.70 3503
2573.18 3584
2573.66 3634
2574.14 3680
2574.62 3610
2575.10 3621
2575.58 3509
2576.06 3670
2576.54 3594
2577.01 3479
2577.49 3425
2577.97 3490
2578.45 3531
2578.93 3571
2579.41 3565
2579.89 3543
2580.37 3376
2580.85 3461
2581.33 3421
2581.81 3359
2582.29 3387
2582.77 3383
2583.25 3339
2583.73 3373
2584.21 3380
2584.69 3371
2585.17 3442
2585.65 3396
2586.13 3391
2586.61 3396
2587.09 3384
2587.57 3480
2588.05 3537
2588.53 3561
2589.01 3459
2589.49 3468
2589.97 3517
2590.45 3733
2590.93 3827
2591.41 3775
2591.89 3842
2592.37 3934
2592.85 3873
2593.33 3930
2593.81 3951
2594.30 4024
2594.78 3871
2595.26 3825
2595.74 3836
2596.22 3690
2596.70 3575
2597.18 3636
2597.66 3594
2598.14 3596
2598.62 3507
2599.11 3378
2599.59 3466
2600.07 3416
2600.55 3305
2601.03 3387
2601.51 3387
2601.99 3356
2602.48 3429
2602.96 3344
2603.44 3518
2603.92 3597
2604.40 3624
2604.88 3692
2605.37 3806
2605.85 3951
2606.33 4258
2606.81 4487
2607.29 4441
2607.78 4486
2608.26 4633
2608.74 4579
2609.22 4513
2609.70 4369
2610.19 4296
2610.67 4169
2611.15 4190
2611.63 4014
2612.12 3895
2612.60 3759
2613.08 3783
2613.56 3704
2614.05 3590
2614.53 3558
2615.01 3494
2615.49 3420
2615.98 3323
2616.46 3357
2616.94 3410
2617.43 3256
2617.91 3300
2618.39 3350
2618.87 3340
2619.36 3393
2619.84 3415
2620.32 3479
2620.81 3548
2621.29 3419
2621.77 3575
2622.26 3570
2622.74 3639
2623.22 3486
2623.71 3363
2624.19 3485
2624.67 3344
2625.16 3343
2625.64 3363
2626.13 3306
2626.61 3367
2627.09 3251
2627.58 3267
2628.06 3434
2628.55 3437
2629.03 3389
2629.51 3342
2630.00 3443
2630.48 3359
2630.97 3433
2631.45 3392
2631.93 3301
2632.42 3355
2632.90 3415
2633.39 3359
2633.87 3292
2634.36 3295
2634.84 3358
2635.33 3301
2635.81 3246
2636.29 3293
2636.78 3362
2637.26 3370
2637.75 3437
2638.23 3462
2638.72 3555
2639.20 3526
2639.69 3421
2640.17 3641
2640.66 3674
2641.14 3608
2641.63 3509
2642.11 3424
2642.60 3417
2643.08 3356
2643.57 3322
2644.05 3445
2644.54 3343
2645.03 3364
2645.51 3497
2646.00 3347
2646.48 3323
2646.97 3346
2647.45 3425
2647.94 3469
2648.43 3453
2648.91 3397
2649.40 3473
2649.88 3389
2650.37 3378
2650.85 3394
2651.34 3516
2651.83 3387
2652.31 3457
2652.80 3435
2653.29 3399
2653.77 3444
2654.26 3404
2654.74 3387
2655.23 3350
2655.72 3296
2656.20 3338
2656.69 3367
2657.18 3212
2657.66 3204
2658.15 3235
2658.64 3302
2659.12 3208
2659.61 3207
2660.10 3268
2660.58 3252
2661.07 3195
2661.56 3324
2662.05 3270
2662.53 3381
2663.02 3448
2663.51 3400
2663.99 3440
2664.48 3536
2664.97 3549
2665.46 3482
2665.94 3601
2666.43 3423
2666.92 3376
2667.41 3359
2667.89 3440
2668.38 3535
2668.87 3413
2669.36 3552
2669.84 3618
2670.33 3733
2670.82 3747
2671.31 3991
2671.80 4034
2672.28 4148
2672.77 4179
2673.26 4200
2673.75 4215
2674.24 4219
2674.72 4213
2675.21 4099
2675.70 4122
2676.19 4185
2676.68 4090
2677.17 4281
2677.65 4267
2678.14 4292
2678.63 4528
2679.12 4639
2679.61 4653
2680.10 4796
2680.59 4898
2681.07 4837
2681.56 5008
2682.05 4886
2682.54 4854
2683.03 4832
2683.52 4867
2684.01 4797
2684.50 4605
2684.99 4509
2685.47 4326
2685.96 4269
2686.45 4092
2686.94 3908
2687.43 3641
2687.92 3568
2688.41 3640
2688.90 3551
2689.39 3511
2689.88 3476
2690.37 3527
2690.86 3507
2691.35 3486
2691.84 3564
2692.33 3587
2692.82 3539
2693.31 3647
2693.80 3767
2694.29 3716
2694.78 3697
2695.27 3821
2695.76 4034
2696.25 4291
2696.74 4412
2697.23 4741
2697.72 5221
2698.21 5441
2698.70 5828
2699.19 5964
2699.68 6103
2700.17 6162
2700.66 6169
2701.15 6014
2701.64 5850
2702.13 5589
2702.62 5273
2703.11 4922
2703.61 4683
2704.10 4427
2704.59 4292
2705.08 4139
2705.57 3997
2706.06 3863
2706.55 3808
2707.04 3612
2707.53 3565
2708.02 3540
2708.52 3459
2709.01 3431
2709.50 3378
2709.99 3380
2710.48 3480
2710.97 3470
2711.46 3294
2711.96 3327
2712.45 3320
2712.94 3387
2713.43 3438
2713.92 3302
2714.41 3364
2714.91 3321
2715.40 3413
2715.89 3333
2716.38 3257
2716.87 3408
2717.37 3428
2717.86 3468
2718.35 3481
2718.84 3431
2719.33 3463
2719.83 3579
2720.32 3724
2720.81 3793
2721.30 3780
2721.80 3763
2722.29 3732
2722.78 3788
2723.27 3790
2723.77 3749
2724.26 3623
2724.75 3610
2725.24 3665
2725.74 3533
2726.23 3468
2726.72 3504
2727.22 3471
2727.71 3471
2728.20 3469
2728.70 3440
2729.19 3517
2729.68 3435
2730.18 3427
2730.67 3415
2731.16 3507
2731.65 3512
2732.15 3571
2732.64 3532
2733.14 3556
2733.63 3578
2734.12 3562
2734.62 3593
2735.11 3612
2735.60 3699
2736.10 3719
2736.59 3575
2737.08 3697
2737.58 3661
2738.07 3698
2738.57 3588
2739.06 3641
2739.55 3525
2740.05 3465
2740.54 3437
2741.04 3397
2741.53 3344
2742.03 3399
2742.52 3248
2743.01 3190
2743.51 3181
2744.00 3087
2744.50 3190
2744.99 3221
2745.49 3226
2745.98 3257
2746.48 3254
2746.97 3280
2747.47 3324
2747.96 3347
2748.46 3244
2748.95 3356
2749.45 3374
2749.94 3389
2750.44 3412
2750.93 3401
2751.43 3396
2751.92 3329
2752.42 3269
2752.91 3414
2753.41 3439
2753.90 3554
2754.40 3591
2754.89 3526
2755.39 3566
2755.88 3609
2756.38 3466
2756.87 3482
2757.37 3535
2757.87 3480
2758.36 3496
2758.86 3375
2759.35 3374
2759.85 3160
2760.35 3239
2760.84 3232
2761.34 3265
2761.83 3353
2762.33 3308
2762.83 3311
2763.32 3262
2763.82 3200
2764.31 3195
2764.81 3311
2765.31 3243
2765.80 3276
2766.30 3206
2766.80 3184
2767.29 3226
2767.79 3279
2768.29 3290
2768.78 3292
2769.28 3392
2769.78 3490
2770.27 3577
2770.77 3584
2771.27 3622
2771.76 3566
2772.26 3709
2772.76 3874
2773.26 3852
2773.75 3795
2774.25 3899
2774.75 4022
2775.24 4087
2775.74 4012
2776.24 3963
2776.74 3935
2777.23 4032
2777.73 3923
2778.23 3726
2778.73 3793
2779.22 3841
2779.72 3864
2780.22 3663
2780.72 3769
2781.21 3711
2781.71 3622
2782.21 3612
2782.71 3527
2783.21 3552
2783.70 3562
2784.20 3696
2784.70 3653
2785.20 3511
2785.70 3531
2786.20 3576
2786.69 3504
2787.19 3433
2787.69 3424
2788.19 3557
2788.69 3458
2789.19 3437
2789.68 3314
2790.18 3481
2790.68 3398
2791.18 3548
2791.68 3748
2792.18 3978
2792.68 4010
2793.18 4098
2793.67 4418
2794.17 4725
2794.67 4940
2795.17 5177
2795.67 5467
2796.17 5672
2796.67 5790
2797.17 6110
2797.67 6223
2798.17 6052
2798.67 6103
2799.17 6209
2799.66 5941
2800.16 5700
2800.66 5527
2801.16 5361
2801.66 5066
2802.16 4786
2802.66 4543
2803.16 4414
2803.66 4389
2804.16 4469
2804.66 4717
2805.16 4935
2805.66 5321
2806.16 5555
2806.66 5795
2807.16 6109
2807.66 6093
2808.16 6172
2808.66 6249
2809.16 6004
2809.66 5863
2810.16 5548
2810.66 5326
2811.16 5069
2811.66 4678
2812.17 4447
2812.67 4245
2813.17 4094
2813.67 3981
2814.17 4107
2814.67 3828
2815.17 3982
2815.67 3965
2816.17 3953
2816.67 3995
2817.17 4032
2817.67 3945
2818.18 4021
2818.68 4003
2819.18 3990
2819.68 3964
2820.18 3832
2820.68 3902
2821.18 3941
2821.68 3984
2822.19 3941
2822.69 3948
2823.19 3978
2823.69 3988
2824.19 3945
2824.69 3816
2825.20 3827
2825.70 3964
2826.20 3877
2826.70 3943
2827.20 3901
2827.70 3789
2828.21 3759
2828.71 3867
2829.21 3806
2829.71 3669
2830.22 3656
2830.72 3679
2831.22 3717
2831.72 3713
2832.22 3846
2832.73 3870
2833.23 3827
2833.73 3774
2834.23 3800
2834.74 3738
2835.24 3767
2835.74 3859
2836.24 3811
2836.75 3724
2837.25 3693
2837.75 3658
2838.26 3718
2838.76 3711
2839.26 3574
2839.76 3512
2840.27 3490
2840.77 3451
2841.27 3536
2841.78 3563
2842.28 3513
2842.78 3580
2843.29 3562
2843.79 3549
2844.29 3659
2844.80 3795
2845.30 3747
2845.80 3843
2846.31 3782
2846.81 3897
2847.32 3982
2847.82 3726
2848.32 3660
2848.83 3643
2849.33 3701
2849.83 3678
2850.34 3548
2850.84 3398
2851.35 3371
2851.85 3403
2852.35 3429
2852.86 3276
2853.36 3292
2853.87 3370
2854.37 3352
2854.88 3426
2855.38 3393
2855.88 3446
2856.39 3473
2856.89 3637
2857.40 3648
2857.90 3631
2858.41 3572
2858.91 3710
2859.42 3801
2859.92 3611
2860.43 3724
2860.93 3683
2861.44 3518
2861.94 3526
2862.45 3505
2862.95 3492
2863.46 3439
2863.96 3435
2864.47 3364
2864.97 3409
2865.48 3468
2865.98 3519
2866.49 3540
2866.99 3548
2867.50 3441
2868.00 3497
2868.51 3486
2869.02 3528
2869.52 3470
2870.03 3453
2870.53 3607
2871.04 3580
2871.54 3490
2872.05 3515
2872.56 3460
2873.06 3454
2873.57 3422
2874.07 3467
2874.58 3515
2875.09 3500
2875.59 3562
2876.10 3559
2876.61 3553
2877.11 3448
2877.62 3506
2878.12 3563
2878.63 3516
2879.14 3571
2879.64 3609
2880.15 3752
2880.66 3807
2881.16 3911
2881.67 3987
2882.18 4207
2882.68 4541
2883.19 4935
2883.70 5480
2884.20 5902
2884.71 6709
2885.22 7093
2885.73 7232
2886.23 7372
2886.74 7554
2887.25 7521
2887.75 7346
2888.26 6917
2888.77 6699
2889.28 6254
2889.78 5661
2890.29 5227
2890.80 4921
2891.31 4627
2891.81 4336
2892.32 4266
2892.83 4127
2893.34 4024
2893.84 4036
2894.35 3950
2894.86 4061
2895.37 4151
2895.88 4247
2896.38 4227
2896.89 4360
2897.40 4425
2897.91 4550
2898.42 4915
2898.92 4909
2899.43 4844
2899.94 5092
2900.45 5171
2900.96 5259
2901.47 5500
2901.98 5298
2902.48 5242
2902.99 5455
2903.50 5347
2904.01 5236
2904.52 5013
2905.03 4957
2905.54 4853
2906.04 4821
2906.55 4533
2907.06 4439
2907.57 4393
2908.08 4243
2908.59 4229
2909.10 3979
2909.61 3927
2910.12 3991
2910.63 3985
2911.14 3907
2911.64 3897
2912.15 3817
2912.66 3892
2913.17 3860
2913.68 3960
2914.19 3920
2914.70 3851
2915.21 3993
2915.72 3787
2916.23 3760
2916.74 3731
2917.25 3833
2917.76 3744
2918.27 3544
2918.78 3723
2919.29 3686
2919.80 3716
2920.31 3790
2920.82 4123
2921.33 4292
2921.84 4801
2922.35 5185
2922.86 5585
2923.37 5904
2923.88 6067
2924.39 6073
2924.90 6238
2925.41 6043
2925.92 6035
2926.44 5818
2926.95 5584
2927.46 5128
2927.97 4826
2928.48 4599
2928.99 4335
2929.50 4127
2930.01 3876
2930.52 3865
2931.03 3822
2931.54 3782
2932.05 3822
2932.57 3832
2933.08 3821
2933.59 3760
2934.10 3898
2934.61 3980
2935.12 3925
2935.63 3830
2936.15 3912
2936.66 3920
2937.17 3873
2937.68 3727
2938.19 3851
2938.70 3815
2939.22 3738
2939.73 3752
2940.24 3735
2940.75 3860
2941.26 3836
2941.77 3965
2942.29 4166
2942.80 4320
2943.31 4403
2943.82 4488
2944.34 4527
2944.85 4610
2945.36 4668
2945.87 4676
2946.38 4433
2946.90 4432
2947.41 4375
2947.92 4183
2948.43 4069
2948.95 4021
2949.46 4133
2949.97 4105
2950.48 4016
2951.00 3861
2951.51 3911
2952.02 3816
2952.54 3857
2953.05 3888
2953.56 3734
2954.08 3736
2954.59 3776
2955.10 3614
2955.61 3639
2956.13 3597
2956.64 3615
2957.15 3720
2957.67 3690
2958.18 3736
2958.69 3806
2959.21 3821
2959.72 3777
2960.23 3888
2960.75 3964
2961.26 4042
2961.78 4063
2962.29 4079
2962.80 4197
2963.32 4150
2963.83 4016
2964.35 4033
2964.86 4050
2965.37 3950
2965.89 3818
2966.40 3910
2966.92 3878
2967.43 3677
2967.94 3688
2968.46 3686
2968.97 3674
2969.49 3659
2970.00 3704
2970.52 3700
2971.03 3658
2971.54 3746
2972.06 3645
2972.57 3583
2973.09 3559
2973.60 3533
2974.12 3597
2974.63 3537
2975.15 3488
2975.66 3550
2976.18 3593
2976.69 3667
2977.21 3675
2977.72 3570
2978.24 3645
2978.75 3821
2979.27 3902
2979.78 3718
2980.30 3681
2980.81 3963
2981.33 4057
2981.84 4251
2982.36 4229
2982.88 4171
2983.39 4384
2983.91 4480
2984.42 4574
2984.94 4559
2985.45 4583
2985.97 4485
2986.49 4542
2987.00 4466
2987.52 4449
2988.03 4299
2988.55 4199
2989.07 4267
2989.58 4072
2990.10 4054
2990.61 3994
2991.13 3955
2991.65 4040
2992.16 4084
2992.68 4206
2993.20 4323
2993.71 4493
2994.23 4726
2994.75 5167
2995.26 5400
2995.78 5753
2996.30 5874
2996.81 6081
2997.33 6103
2997.85 6156
2998.36 6015
2998.88 6078
2999.40 5929
2999.91 5683
3000.43 5686
3000.95 5767
3001.46 5746
3001.98 5991
3002.50 6544
3003.02 6559
3003.53 6796
3004.05 7086
3004.57 7110
3005.09 6826
3005.60 6686
3006.12 6413
3006.64 6044
3007.16 5491
3007.67 5169
3008.19 4817
3008.71 4523
3009.23 4419
3009.74 4296
3010.26 4173
3010.78 4017
3011.30 3936
3011.82 4131
3012.33 4045
3012.85 4001
3013.37 4164
3013.89 4216
3014.41 4267
3014.93 4344
3015.44 4516
3015.96 4602
3016.48 4598
3017.00 4593
3017.52 4617
3018.04 4678
3018.55 4567
3019.07 4610
3019.59 4689
3020.11 4780
3020.63 4735
3021.15 4874
3021.67 5047
3022.19 4881
3022.71 5170
3023.22 5136
3023.74 5002
3024.26 5086
3024.78 5153
3025.30 4991
3025.82 4830
3026.34 4772
3026.86 4432
3027.38 4351
3027.90 4354
3028.42 4152
3028.94 4130
3029.46 3973
3029.98 3948
3030.49 3950
3031.01 3919
3031.53 4148
3032.05 4252
3032.57 4275
3033.09 4310
3033.61 4526
3034.13 4641
3034.65 4829
3035.17 4941
3035.69 4874
3036.21 4569
3036.73 4808
3037.25 4742
3037.77 4519
3038.29 4272
3038.81 4275
3039.34 4335
3039.86 4086
3040.38 4025
3040.90 3970
3041.42 3915
3041.94 3874
3042.46 3871
3042.98 4012
3043.50 4041
3044.02 4056
3044.54 4150
3045.06 4035
3045.58 4124
3046.10 4073
3046.63 3966
3047.15 3758
3047.67 3769
3048.19 3811
3048.71 3682
3049.23 3625
3049.75 3643
3050.27 3619
3050.79 3527
3051.32 3487
3051.84 3486
3052.36 3542
3052.88 3522
3053.40 3547
3053.92 3556
3054.45 3621
3054.97 3688
3055.49 3717
3056.01 3679
3056.53 3690
3057.05 3744
3057.58 3628
3058.10 3634
3058.62 3513
3059.14 3595
3059.66 3792
3060.19 3740
3060.71 3759
3061.23 3711
3061.75 3806
3062.28 3918
3062.80 3934
3063.32 3892
3063.84 3869
3064.37 3872
3064.89 3846
3065.41 3856
3065.93 3793
3066.46 3938
3066.98 3888
3067.50 3753
3068.02 3799
3068.55 3726
3069.07 3786
3069.59 3846
3070.12 3978
3070.64 4024
3071.16 4190
3071.69 4186
3072.21 4394
3072.73 4290
3073.26 4412
3073.78 4464
3074.30 4357
3074.83 4425
3075.35 4390
3075.87 4425
3076.40 4551
3076.92 4476
3077.44 4562
3077.97 4550
3078.49 4712
3079.01 4653
3079.54 4722
3080.06 4674
3080.59 4697
3081.11 4586
3081.63 4688
3082.16 4640
3082.68 4507
3083.21 4451
3083.73 4387
3084.25 4350
3084.78 4413
3085.30 4343
3085.83 4398
3086.35 4353
3086.88 4261
3087.40 4182
3087.93 4515
3088.45 4386
3088.97 4311
3089.50 4341
3090.02 4258
3090.55 4229
3091.07 4151
3091.60 4270
3092.12 4302
3092.65 4484
3093.17 4704
3093.70 4959
3094.22 4966
3094.75 5098
3095.27 5250
3095.80 5324
3096.32 5638
3096.85 5794
3097.37 5887
3097.90 6180
3098.43 6352
3098.95 6994
3099.48 7938
3100.00 8780
3100.53 9739
3101.05 10677
3101.58 12105
3102.10 12625
3102.63 13186
3103.16 12879
3103.68 12054
3104.21 11199
3104.73 9738
3105.26 8720
3105.79 7641
3106.31 6869
3106.84 6362
3107.36 5735
3107.89 5360
3108.42 5354
3108.94 5176
3109.47 5221
3110.00 5196
3110.52 5192
3111.05 5178
3111.57 5188
3112.10 4886
3112.63 4677
3113.15 4706
3113.68 4358
3114.21 4244
3114.74 4171
3115.26 3974
3115.79 4076
3116.32 3941
3116.84 3917
3117.37 3938
3117.90 3906
3118.42 4101
3118.95 4190
3119.48 4086
3120.01 4291
3120.53 4364
3121.06 4537
3121.59 4524
3122.11 4412
3122.64 4436
3123.17 4298
3123.70 4301
3124.22 4291
3124.75 4270
3125.28 4175
3125.81 4190
3126.34 4216
3126.86 4143
3127.39 4091
3127.92 3975
3128.45 4023
3128.98 3891
3129.50 3838
3130.03 3970
3130.56 3833
3131.09 3879
3131.62 3760
3132.14 3694
3132.67 3744
3133.20 3745
3133.73 3698
3134.26 3827
3134.79 3916
3135.31 3887
3135.84 3845
3136.37 3965
3136.90 4001
3137.43 4005
3137.96 3949
3138.49 3998
3139.02 4134
3139.54 4136
3140.07 3886
3140.60 3954
3141.13 3885
3141.66 3832
3142.19 3872
3142.72 3811
3143.25 3956
3143.78 4194
3144.31 4139
3144.84 4305
3145.37 4338
3145.89 4475
3146.42 4454
3146.95 4594
3147.48 4480
3148.01 4533
3148.54 4764
3149.07 4629
3149.60 4483
3150.13 4380
3150.66 4148
3151.19 4113
3151.72 4045
3152.25 3999
3152.78 4042
3153.31 4062
3153.84 3963
3154.37 3913
3154.90 3945
3155.43 4072
3155.96 4123
3156.49 3948
3157.02 4095
3157.55 4094
3158.08 3945
3158.61 3945
3159.14 3898
3159.68 3752
3160.21 3631
3160.74 3634
3161.27 3649
3161.80 3784
3162.33 3723
3162.86 3644
3163.39 3495
3163.92 3545
3164.45 3655
3164.98 3598
3165.51 3649
3166.05 3681
3166.58 3615
3167.11 3647
3167.64 3763
3168.17 3646
3168.70 3617
3169.23 3583
3169.76 3559
3170.30 3415
3170.83 3398
3171.36 3441
3171.89 3541
3172.42 3458
3172.95 3576
3173.49 3631
3174.02 3586
3174.55 3520
3175.08 3832
3175.61 3886
3176.15 3763
3176.68 3744
3177.21 3828
3177.74 3748
3178.27 3811
3178.81 3827
3179.34 3793
3179.87 3769
3180.40 3650
3180.93 3658
3181.47 3507
3182.00 3514
3182.53 3476
3183.06 3474
3183.60 3478
3184.13 3422
3184.66 3441
3185.20 3423
3185.73 3501
3186.26 3416
3186.79 3438
3187.33 3433
3187.86 3489
3188.39 3389
3188.93 3279
3189.46 3354
3189.99 3418
3190.52 3434
3191.06 3471
3191.59 3409
3192.12 3453
3192.66 3485
3193.19 3454
3193.72 3474
3194.26 3480
3194.79 3528
3195.33 3638
3195.86 3640
3196.39 3569
3196.93 3629
3197.46 3707
3197.99 3744
3198.53 3768
3199.06 3826
3199.60 3943
3200.13 3999
3200.66 4157
3201.20 4201
3201.73 4210
3202.27 4191
3202.80 4075
3203.33 4093
3203.87 4070
3204.40 4017
3204.94 4044
3205.47 3883
3206.01 3945
3206.54 4119
3207.07 4176
3207.61 4369
3208.14 4487
3208.68 4659
3209.21 4634
3209.75 4669
3210.28 4755
3210.82 4858
3211.35 4758
3211.89 4740
3212.42 4660
3212.96 4503
3213.49 4264
3214.03 4199
3214.56 4154
3215.10 3977
3215.63 3823
3216.17 3813
3216.70 3808
3217.24 3728
3217.78 3877
3218.31 3820
3218.85 3743
3219.38 3695
3219.92 3714
3220.45 3723
3220.99 3674
3221.52 3637
3222.06 3605
3222.60 3709
3223.13 3765
3223.67 3764
3224.20 3913
3224.74 3858
3225.28 3925
3225.81 3925
3226.35 3799
3226.88 3744
3227.42 3696
3227.96 3653
3228.49 3573
3229.03 3659
3229.57 3714
3230.10 3640
3230.64 3570
3231.18 3683
3231.71 3623
3232.25 3704
3232.79 3764
3233.32 3663
3233.86 3754
3234.40 3880
3234.93 3823
3235.47 3927
3236.01 4014
3236.54 4035
3237.08 4271
3237.62 4124
3238.15 4206
3238.69 4226
3239.23 4400
3239.77 4154
3240.30 4108
3240.84 4083
3241.38 3931
3241.92 3908
3242.45 3791
3242.99 3817
3243.53 3660
3244.07 3650
3244.60 3591
3245.14 3645
3245.68 3717
3246.22 3794
3246.75 3896
3247.29 3893
3247.83 3981
3248.37 3965
3248.91 4076
3249.44 3982
3249.98 3987
3250.52 4001
3251.06 3970
3251.60 4165
3252.14 4183
3252.67 4370
3253.21 4418
3253.75 4354
3254.29 4386
3254.83 4560
3255.37 4658
3255.90 4675
3256.44 5046
3256.98 5134
3257.52 5314
3258.06 5677
3258.60 5980
3259.14 6315
3259.68 6547
3260.21 6918
3260.75 7140
3261.29 7285
3261.83 7297
3262.37 7188
3262.91 7036
3263.45 6976
3263.99 6777
3264.53 6590
3265.07 6217
3265.61 5829
3266.15 5623
3266.69 5655
3267.23 5531
3267.76 5458
3268.30 5125
3268.84 5109
3269.38 4653
3269.92 4448
3270.46 4465
3271.00 4253
3271.54 4322
3272.08 4231
3272.62 4310
3273.16 4341
3273.70 4357
3274.24 4276
3274.78 4351
3275.32 4339
3275.86 4510
3276.40 4455
3276.94 4495
3277.48 4668
3278.03 4692
3278.57 4610
3279.11 4631
3279.65 4659
3280.19 4682
3280.73 4748
3281.27 4658
3281.81 4625
3282.35 4488
3282.89 4370
3283.43 4343
3283.97 4406
3284.51 4452
3285.05 4379
3285.60 4477
3286.14 4523
3286.68 4478
3287.22 4349
3287.76 4329
3288.30 4374
3288.84 4540
3289.38 4493
3289.93 4606
3290.47 4810
3291.01 4969
3291.55 5090
3292.09 5316
3292.63 5504
3293.18 5916
3293.72 6239
3294.26 6732
3294.80 6820
3295.34 6641
3295.88 6721
3296.43 6596
3296.97 6363
3297.51 6051
3298.05 5730
3298.59 5390
3299.14 5131
3299.68 4979
3300.22 4844
3300.76 4673
3301.31 4696
3301.85 4657
3302.39 4566
3302.93 4422
3303.48 4368
3304.02 4260
3304.56 4250
3305.10 4331
3305.65 4358
3306.19 4414
3306.73 4426
3307.27 4524
3307.82 4571
3308.36 4738
3308.90 4696
3309.45 4707
3309.99 4734
3310.53 4853
3311.07 4879
3311.62 4800
3312.16 5057
3312.70 5231
3313.25 5433
3313.79 5768
3314.33 6075
3314.88 6358
3315.42 6480
3315.97 6575
3316.51 6571
3317.05 6520
3317.60 6538
3318.14 6314
3318.68 6149
3319.23 6351
3319.77 6360
3320.32 6263
3320.86 6001
3321.40 5884
3321.95 5937
3322.49 5810
3323.04 5796
3323.58 5642
3324.12 5538
3324.67 5441
3325.21 5186
3325.76 5204
3326.30 5162
3326.85 4895
3327.39 5035
3327.93 4969
3328.48 4914
3329.02 5098
3329.57 5247
3330.11 5688
3330.66 6412
3331.20 7489
3331.75 8933
3332.29 10770
3332.84 12935
3333.38 15182
3333.93 17400
3334.47 19096
3335.02 20604
3335.56 21090
3336.11 21013
3336.65 20003
3337.20 18338
3337.74 17021
3338.29 15404
3338.83 13318
3339.38 11534
3339.92 10006
3340.47 8699
3341.02 7764
3341.56 6921
3342.11 6358
3342.65 5850
3343.20 5473
3343.74 5277
3344.29 5083
3344.84 5058
3345.38 4913
3345.93 4834
3346.47 4826
3347.02 4837
3347.57 4831
3348.11 4682
3348.66 4753
3349.21 4733
3349.75 4727
3350.30 4814
3350.84 4906
3351.39 5040
3351.94 5151
3352.48 5327
3353.03 5267
3353.58 5462
3354.12 5412
3354.67 5440
3355.22 5450
3355.76 5546
3356.31 5379
3356.86 5205
3357.40 5081
3357.95 4889
3358.50 4766
3359.05 4596
3359.59 4427
3360.14 4345
3360.69 4363
3361.23 4360
3361.78 4274
3362.33 4255
3362.88 4257
3363.42 4165
3363.97 4088
3364.52 4313
3365.07 4243
3365.61 4313
3366.16 4220
3366.71 4160
3367.26 4106
3367.80 4212
3368.35 4261
3368.90 4355
3369.45 4348
3370.00 4366
3370.54 4411
3371.09 4552
3371.64 4718
3372.19 4912
3372.74 5016
3373.28 5068
3373.83 5194
3374.38 5200
3374.93 5036
3375.48 4817
3376.03 4788
3376.57 4590
3377.12 4316
3377.67 4234
3378.22 4133
3378.77 4064
3379.32 3960
3379.87 3891
3380.42 3764
3380.96 3851
3381.51 3745
3382.06 3845
3382.61 3700
3383.16 3670
3383.71 3669
3384.26 3624
3384.81 3705
3385.36 3630
3385.91 3657
3386.45 3640
3387.00 3573
3387.55 3576
3388.10 3637
3388.65 3555
3389.20 3598
3389.75 3775
3390.30 3761
3390.85 3676
3391.40 3771
3391.95 3777
3392.50 3798
3393.05 3811
3393.60 3750
3394.15 3744
3394.70 3846
3395.25 3885
3395.80 3918
3396.35 3930
3396.90 4006
3397.45 3951
3398.00 3874
3398.55 3765
3399.10 3728
3399.65 3836
3400.20 3813
3400.75 3696
3401.30 3647
3401.85 3596
3402.40 3633
3402.95 3609
3403.50 3553
3404.06 3512
3404.61 3474
3405.16 3466
3405.71 3410
3406.26 3350
3406.81 3414
3407.36 3476
3407.91 3374
3408.46 3521
3409.01 3393
3409.56 3522
3410.12 3646
3410.67 3748
3411.22 3804
3411.77 3870
3412.32 3918
3412.87 4021
3413.42 3953
3413.98 3888
3414.53 3913
3415.08 3900
3415.63 3826
3416.18 3858
3416.73 3744
3417.29 3586
3417.84 3660
3418.39 3466
3418.94 3479
3419.49 3514
3420.05 3466
3420.60 3627
3421.15 3705
3421.70 3721
3422.25 3966
3422.81 3865
3423.36 3925
3423.91 4047
3424.46 3875
3425.01 3817
3425.57 3780
3426.12 3696
3426.67 3635
3427.23 3630
3427.78 3596
3428.33 3510
3428.88 3481
3429.44 3402
3429.99 3571
3430.54 3548
3431.09 3457
3431.65 3436
3432.20 3614
3432.75 3752
3433.31 3627
3433.86 3506
3434.41 3525
3434.97 3500
3435.52 3603
3436.07 3622
3436.63 3561
3437.18 3488
3437.73 3562
3438.29 3543
3438.84 3665
3439.39 3594
3439.95 3560
3440.50 3528
3441.05 3538
3441.61 3512
3442.16 3374
3442.72 3370
3443.27 3458
3443.82 3221
3444.38 3250
3444.93 3409
3445.48 3403
3446.04 3364
3446.59 3389
3447.15 3355
3447.70 3482
3448.26 3430
3448.81 3409
3449.36 3393
3449.92 3352
3450.47 3270
3451.03 3205
3451.58 3286
3452.14 3231
3452.69 3224
3453.25 3155
3453.80 3205
3454.36 3180
3454.91 3164
3455.47 3182
3456.02 3317
3456.58 3430
3457.13 3272
3457.69 3219
3458.24 3219
3458.80 3253
3459.35 3307
3459.91 3464
3460.46 3305
3461.02 3391
3461.57 3422
3462.13 3363
3462.68 3365
3463.24 3494
3463.79 3566
3464.35 3597
3464.90 3560
3465.46 3584
3466.02 3461
3466.57 3449
3467.13 3617
3467.68 3706
3468.24 3541
3468.80 3534
3469.35 3587
3469.91 3510
3470.46 3480
3471.02 3478
3471.58 3608
3472.13 3671
3472.69 3529
3473.24 3488
3473.80 3564
3474.36 3586
3474.91 3589
3475.47 3769
3476.03 3802
3476.58 3763
3477.14 3936
3477.70 3973
3478.25 4135
3478.81 4290
3479.37 4255
3479.92 4212
3480.48 4255
3481.04 4295
3481.59 4299
3482.15 4248
3482.71 4337
3483.26 4113
3483.82 4233
3484.38 4314
3484.94 4366
3485.49 4438
3486.05 4367
3486.61 4586
3487.17 4842
3487.72 5037
3488.28 5169
3488.84 5479
3489.40 5908
3489.95 6344
3490.51 6601
3491.07 6741
3491.63 7119
3492.18 7230
3492.74 7233
3493.30 6923
3493.86 6660
3494.42 6562
3494.97 6490
3495.53 6497
3496.09 6789
3496.65 6922
3497.21 7405
3497.76 7701
3498.32 8300
3498.88 8712
3499.44 8911
3500.00 9413
3500.56 9697
3501.11 10133
3501.67 10863
3502.23 11769
3502.79 12234
3503.35 13114
3503.91 13721
3504.47 14362
3505.03 14531
3505.58 14083
3506.14 13535
3506.70 12727
3507.26 11564
3507.82 10423
3508.38 9547
3508.94 8415
3509.50 7528
3510.06 6768
3510.62 6219
3511.17 5723
3511.73 5508
3512.29 5202
3512.85 4929
3513.41 4789
3513.97 4610
3514.53 4418
3515.09 4539
3515.65 4662
3516.21 4497
3516.77 4634
3517.33 4801
3517.89 4917
3518.45 5145
3519.01 5529
3519.57 6096
3520.13 6660
3520.69 7184
3521.25 8090
3521.81 8837
3522.37 9318
3522.93 10052
3523.49 10389
3524.05 10459
3524.61 10024
3525.17 9754
3525.73 8919
3526.29 8058
3526.85 7453
3527.41 6609
3527.97 6094
3528.54 5541
3529.10 5157
3529.66 4848
3530.22 4691
3530.78 4525
3531.34 4483
3531.90 4467
3532.46 4506
3533.02 4631
3533.58 4448
3534.14 4531
3534.71 4474
3535.27 4448
3535.83 4360
3536.39 4283
3536.95 4258
3537.51 4261
3538.07 4282
3538.64 4130
3539.20 4131
3539.76 4219
3540.32 4236
3540.88 4381
3541.44 4433
3542.00 4543
3542.57 4756
3543.13 4573
3543.69 4562
3544.25 4606
3544.81 4521
3545.38 4411
3545.94 4379
3546.50 4372
3547.06 4264
3547.62 4202
3548.19 4232
3548.75 4341
3549.31 4475
3549.87 4424
3550.44 4542
3551.00 4587
3551.56 4581
3552.12 4518
3552.69 4479
3553.25 4386
3553.81 4202
3554.37 4154
3554.94 4138
3555.50 4077
3556.06 3933
3556.63 3940
3557.19 3935
3557.75 3954
3558.31 4075
3558.88 3972
3559.44 4135
3560.00 4222
3560.57 4195
3561.13 4206
3561.69 4287
3562.26 4222
3562.82 4189
3563.38 4203
3563.95 4250
3564.51 4056
3565.07 3882
3565.64 3813
3566.20 3796
3566.77 3841
3567.33 3727
3567.89 3676
3568.46 3578
3569.02 3566
3569.59 3451
3570.15 3438
3570.71 3464
3571.28 3503
3571.84 3522
3572.41 3482
3572.97 3640
3573.53 3658
3574.10 3544
3574.66 3597
3575.23 3608
3575.79 3735
3576.36 3721
3576.92 3710
3577.48 3760
3578.05 3790
3578.61 3725
3579.18 3723
3579.74 3756
3580.31 3686
3580.87 3621
3581.44 3559
3582.00 3603
3582.57 3523
3583.13 3513
3583.70 3490
3584.26 3426
3584.83 3391
3585.39 3382
3585.96 3361
3586.52 3266
3587.09 3182
3587.65 3253
3588.22 3365
3588.79 3409
3589.35 3324
3589.92 3400
3590.48 3471
3591.05 3330
3591.61 3381
3592.18 3448
3592.74 3426
3593.31 3332
3593.88 3452
3594.44 3380
3595.01 3439
3595.57 3409
3596.14 3331
3596.71 3438
3597.27 3476
3597.84 3400
3598.40 3411
3598.97 3499
3599.54 3567
3600.10 3439
3600.67 3433
3601.24 3449
3601.80 3468
3602.37 3386
3602.94 3270
3603.50 3300
3604.07 3284
3604.64 3233
3605.20 3126
3605.77 3027
3606.34 3039
3606.90 3048
3607.47 3004
3608.04 2904
3608.60 2932
3609.17 2990
3609.74 2968
3610.30 3079
3610.87 3121
3611.44 3152
3612.01 3270
3612.57 3323
3613.14 3415
3613.71 3668
3614.28 4053
3614.84 4581
3615.41 5163
3615.98 5482
3616.55 5942
3617.11 6432
3617.68 6679
3618.25 6686
3618.82 6630
3619.39 6392
3619.95 6071
3620.52 5570
3621.09 5181
3621.66 4773
3622.23 4541
3622.79 4240
3623.36 3764
3623.93 3560
3624.50 3425
3625.07 3328
3625.63 3318
3626.20 3147
3626.77 3207
3627.34 3232
3627.91 3169
3628.48 3139
3629.05 3319
3629.61 3269
3630.18 3162
3630.75 3198
3631.32 3258
3631.89 3181
3632.46 3243
3633.03 3190
3633.60 3316
3634.16 3325
3634.73 3400
3635.30 3333
3635.87 3396
3636.44 3343
3637.01 3467
3637.58 3510
3638.15 3649
3638.72 3620
3639.29 3912
3639.86 3895
3640.43 3969
3641.00 4210
3641.57 4155
3642.14 4179
3642.71 4179
3643.27 4118
3643.84 4120
3644.41 4164
3644.98 3993
3645.55 4038
3646.12 3961
3646.69 4010
3647.26 4026
3647.83 3905
3648.40 3917
3648.97 3945
3649.54 3930
3650.12 4078
3650.69 4013
3651.26 4091
3651.83 4315
3652.40 4390
3652.97 4556
3653.54 4594
3654.11 4605
3654.68 4746
3655.25 4858
3655.82 4782
3656.39 4875
3656.96 4713
3657.53 4969
3658.10 5048
3658.67 5109
3659.25 5300
3659.82 5235
3660.39 5145
3660.96 5051
3661.53 4861
3662.10 4659
3662.67 4532
3663.24 4412
3663.81 4409
3664.39 4464
3664.96 4528
3665.53 4720
3666.10 4834
3666.67 4665
3667.24 4693
3667.81 4664
3668.39 4575
3668.96 4300
3669.53 4229
3670.10 4129
3670.67 4027
3671.25 4149
3671.82 4221
3672.39 4104
3672.96 4190
3673.53 4131
3674.11 4252
3674.68 4271
3675.25 4316
3675.82 4220
3676.39 4181
3676.97 4026
3677.54 4039
3678.11 4106
3678.68 4034
3679.26 3917
3679.83 3853
3680.40 3931
3680.97 4017
3681.55 3868
3682.12 3815
3682.69 3810
3683.27 3771
3683.84 3761
3684.41 3844
3684.98 3946
3685.56 3942
3686.13 4054
3686.70 4211
3687.28 4449
3687.85 4672
3688.42 4804
3689.00 4710
3689.57 4905
3690.14 4994
3690.72 4858
3691.29 4812
3691.86 4643
3692.44 4441
3693.01 4257
3693.58 4165
3694.16 4066
3694.73 3948
3695.31 3774
3695.88 3714
3696.45 3704
3697.03 3721
3697.60 3666
3698.18 3685
3698.75 3811
3699.32 3905
3699.90 3868
3700.47 3808
3701.05 3901
3701.62 3850
3702.19 3824
3702.77 3938
3703.34 3788
3703.92 3801
3704.49 3782
3705.07 3890
3705.64 3938
3706.22 3880
3706.79 4112
3707.37 4208
3707.94 4286
3708.51 4417
3709.09 4371
3709.66 4359
3710.24 4477
3710.81 4395
3711.39 4345
3711.96 4173
3712.54 4059
3713.11 3891
3713.69 3799
3714.27 3605
3714.84 3632
3715.42 3759
3715.99 3691
3716.57 3553
3717.14 3578
3717.72 3671
3718.29 3640
3718.87 3644
3719.44 3620
3720.02 3569
3720.60 3545
3721.17 3421
3721.75 3515
3722.32 3409
3722.90 3358
3723.47 3242
3724.05 3352
3724.63 3344
3725.20 3217
3725.78 3397
3726.36 3358
3726.93 3405
3727.51 3443
3728.08 3582
3728.66 3565
3729.24 3749
3729.81 3934
3730.39 3990
3730.97 4230
3731.54 4280
3732.12 4297
3732.70 4305
3733.27 4425
3733.85 4386
3734.43 4304
3735.00 4088
3735.58 3946
3736.16 3868
3736.73 3818
3737.31 3602
3737.89 3485
3738.47 3503
3739.04 3412
3739.62 3422
3740.20 3246
3740.77 3272
3741.35 3328
3741.93 3321
3742.51 3317
3743.08 3304
3743.66 3198
3744.24 3219
3744.82 3322
3745.39 3353
3745.97 3542
3746.55 3384
3747.13 3420
3747.71 3433
3748.28 3462
3748.86 3406
3749.44 3327
3750.02 3314
3750.59 3276
3751.17 3213
3751.75 3193
3752.33 3235
3752.91 3149
3753.49 3101
3754.06 3077
3754.64 3031
3755.22 3041
3755.80 3051
3756.38 2969
3756.96 3107
3757.53 3137
3758.11 3248
3758.69 3220
3759.27 3284
3759.85 3333
3760.43 3321
3761.01 3344
3761.59 3291
3762.17 3214
3762.74 3269
3763.32 3211
3763.90 3174
3764.48 3196
3765.06 3225
3765.64 3180
3766.22 3165
3766.80 3133
3767.38 3196
3767.96 3143
3768.54 3159
3769.12 3163
3769.70 3078
3770.27 3162
3770.85 3149
3771.43 3138
3772.01 3131
3772.59 3085
3773.17 3107
3773.75 3141
3774.33 3202
3774.91 3079
3775.49 3106
3776.07 3059
3776.65 2958
3777.23 3016
3777.81 3111
3778.39 3011
3778.97 3049
3779.55 3039
3780.13 3006
3780.71 2988
3781.29 3096
3781.88 3077
3782.46 3042
3783.04 3092
3783.62 2996
3784.20 3044
3784.78 3060
3785.36 3064
3785.94 3173
3786.52 3169
3787.10 3150
3787.68 3112
3788.26 3044
3788.84 3086
3789.43 3018
3790.01 3140
3790.59 3162
3791.17 3161
3791.75 3188
3792.33 3157
3792.91 3230
3793.49 3232
3794.08 3276
3794.66 3178
3795.24 3284
3795.82 3221
3796.40 3356
3796.98 3338
3797.56 3478
3798.15 3395
3798.73 3459
3799.31 3536
3799.89 3649
3800.47 3746
3801.06 3866
3801.64 3901
3802.22 3933
3802.80 3955
3803.38 3792
3803.97 3702
3804.55 3565
3805.13 3512
3805.71 3613
3806.29 3669
3806.88 3763
3807.46 3795
3808.04 3905
3808.62 3755
3809.21 3790
3809.79 3849
3810.37 3884
3810.95 4019
3811.54 4104
3812.12 4154
3812.70 4201
3813.29 4327
3813.87 4387
3814.45 4400
3815.03 4385
3815.62 4388
3816.20 4193
3816.78 4114
3817.37 3799
3817.95 3668
3818.53 3672
3819.12 3450
3819.70 3288
3820.28 3197
3820.87 3203
3821.45 3150
3822.03 3093
3822.62 3092
3823.20 3092
3823.78 3201
3824.37 3158
3824.95 3081
3825.54 3097
3826.12 3146
3826.70 3188
3827.29 3252
3827.87 3383
3828.46 3489
3829.04 3484
3829.62 3718
3830.21 3806
3830.79 3681
3831.38 3608
3831.96 3672
3832.54 3721
3833.13 3631
3833.71 3638
3834.30 3567
3834.88 3510
3835.47 3379
3836.05 3313
3836.64 3209
3837.22 3322
3837.81 3251
3838.39 3261
3838.98 3205
3839.56 3236
3840.15 3124
3840.73 3126
3841.31 3134
3841.90 3074
3842.49 3090
3843.07 3009
3843.66 2975
3844.24 3056
3844.83 3018
3845.41 3024
3846.00 3071
3846.58 3110
3847.17 3087
3847.75 3062
3848.34 3110
3848.92 3148
3849.51 3100
3850.10 3290
3850.68 3260
3851.27 3264
3851.85 3135
3852.44 3152
3853.02 3155
3853.61 3290
3854.20 3303
3854.78 3288
3855.37 3395
3855.95 3465
3856.54 3481
3857.13 3789
3857.71 3944
3858.30 4364
3858.89 4791
3859.47 5200
3860.06 5603
3860.64 5891
3861.23 6111
3861.82 6117
3862.40 6029
3862.99 6137
3863.58 6003
3864.16 5675
3864.75 5820
3865.34 5989
3865.92 6115
3866.51 6427
3867.10 6560
3867.69 6425
3868.27 6005
3868.86 5494
3869.45 5135
3870.03 4825
3870.62 4660
3871.21 4582
3871.80 4385
3872.38 4522
3872.97 4461
3873.56 4471
3874.15 4325
3874.73 4397
3875.32 4384
3875.91 4091
3876.50 4145
3877.08 4026
3877.67 3943
3878.26 3977
3878.85 3975
3879.43 3912
3880.02 3695
3880.61 3667
3881.20 3615
3881.79 3564
3882.37 3403
3882.96 3302
3883.55 3355
3884.14 3255
3884.73 3283
3885.32 3527
3885.90 3541
3886.49 3505
3887.08 3480
3887.67 3553
3888.26 3676
3888.85 3755
3889.44 3871
3890.02 3815
3890.61 3896
3891.20 3942
3891.79 4006
3892.38 4046
3892.97 3931
3893.56 3790
3894.15 3791
3894.74 3796
3895.32 3740
3895.91 3590
3896.50 3691
3897.09 3656
3897.68 3805
3898.27 3650
3898.86 3692
3899.45 3620
3900.04 3661
3900.63 3643
3901.22 3521
3901.81 3371
3902.40 3323
3902.99 3292
3903.58 3233
3904.17 3244
3904.76 3190
3905.35 3163
3905.94 3105
3906.53 2986
3907.12 3004
3907.71 3036
3908.30 3013
3908.89 2972
3909.48 2953
3910.07 2971
3910.66 2914
3911.25 2800
3911.84 2859
3912.43 2821
3913.02 2814
3913.61 2984
3914.20 2930
3914.79 2841
3915.38 2882
3915.97 2855
3916.56 2917
3917.15 2879
3917.74 2866
3918.33 2862
3918.92 2906
3919.52 2883
3920.11 2843
3920.70 2956
3921.29 2984
3921.88 2941
3922.47 2853
3923.06 2970
3923.65 2902
3924.24 2932
3924.84 3032
3925.43 2956
3926.02 3027
3926.61 3194
3927.20 3168
3927.79 3118
3928.38 3064
3928.98 3205
3929.57 3142
3930.16 3161
3930.75 3286
3931.34 3236
3931.93 3146
3932.53 3053
3933.12 3046
3933.71 3068
3934.30 2969
3934.89 2948
3935.49 2973
3936.08 2869
3936.67 2935
3937.26 2891
3937.86 2930
3938.45 3023
3939.04 2930
3939.63 2851
3940.23 2886
3940.82 2956
3941.41 2875
3942.00 2981
3942.60 2960
3943.19 2899
3943.78 2896
3944.37 2796
3944.97 2842
3945.56 2886
3946.15 2824
3946.75 2841
3947.34 2804
3947.93 2828
3948.52 2837
3949.12 2838
3949.71 2853
3950.30 2805
3950.90 2742
3951.49 2786
3952.08 2954
3952.68 2865
3953.27 2869
3953.86 2851
3954.46 2871
3955.05 2902
3955.65 2855
3956.24 2934
3956.83 2891
3957.43 2962
3958.02 2921
3958.61 2888
3959.21 2845
3959.80 2956
3960.40 2867
3960.99 2852
3961.58 2871
3962.18 2874
3962.77 2854
3963.37 2879
3963.96 3053
3964.55 3111
3965.15 3157
3965.74 3247
3966.34 3279
3966.93 3206
3967.53 3189
3968.12 3223
3968.72 3146
3969.31 3206
3969.91 3119
3970.50 3020
3971.10 2977
3971.69 2840
3972.28 2863
3972.88 2755
3973.47 2821
3974.07 2748
3974.66 2809
3975.26 2748
3975.85 2750
3976.45 2739
3977.05 2776
3977.64 2780
3978.24 2782
3978.83 2804
3979.43 2861
3980.02 2911
3980.62 2832
3981.21 2878
3981.81 2914
3982.40 2889
3983.00 2991
3983.60 2942
3984.19 3057
3984.79 3109
3985.38 3148
3985.98 3155
3986.58 3221
3987.17 3112
3987.77 3030
3988.36 3040
3988.96 3104
3989.56 3029
3990.15 2980
3990.75 3009
3991.34 2994
3991.94 3120
3992.54 3060
3993.13 3201
3993.73 3219
3994.33 3118
3994.92 3116
3995.52 3172
3996.12 3199
3996.71 3164
3997.31 3146
3997.91 3167
3998.50 3106
3999.10 3191
3999.70 3212
4000.29 3081
4000.89 3127
4001.49 3242
4002.09 3132
4002.68 3207
4003.28 3155
4003.88 3282
4004.47 3377
4005.07 3375
4005.67 3415
4006.27 3349
4006.86 3461
4007.46 3398
4008.06 3511
4008.66 3497
4009.25 3523
4009.85 3524
4010.45 3494
4011.05 3504
4011.64 3554
4012.24 3556
4012.84 3604
4013.44 3712
4014.04 3748
4014.63 3944
4015.23 4214
4015.83 4278
4016.43 4361
4017.03 4400
4017.63 4434
4018.22 4433
4018.82 4109
4019.42 3854
4020.02 3735
4020.62 3443
4021.22 3392
4021.81 3300
4022.41 3245
4023.01 3197
4023.61 3109
4024.21 3091
4024.81 3127
4025.41 3012
4026.01 2987
4026.60 3045
4027.20 3101
4027.80 3170
4028.40 3109
4029.00 3103
4029.60 3140
4030.20 3068
4030.80 2944
4031.40 3036
4032.00 2992
4032.60 3048
4033.20 3085
4033.80 3086
4034.39 3082
4034.99 3181
4035.59 3205
4036.19 3126
4036.79 3128
4037.39 3122
4037.99 3138
4038.59 3096
4039.19 3072
4039.79 3071
4040.39 3087
4040.99 3067
4041.59 2952
4042.19 2880
4042.79 2846
4043.39 2829
4043.99 2936
4044.59 2950
4045.19 2922
4045.79 2977
4046.39 2992
4046.99 3015
4047.60 3112
4048.20 3111
4048.80 3092
4049.40 3177
4050.00 3231
4050.60 3209
4051.20 3141
4051.80 3178
4052.40 3181
4053.00 3228
4053.60 3059
4054.20 3093
4054.80 3080
4055.41 3089
4056.01 2937
4056.61 2877
4057.21 2816
4057.81 2941
4058.41 2869
4059.01 2726
4059.61 2772
4060.22 2669
4060.82 2752
4061.42 2734
4062.02 2662
4062.62 2674
4063.22 2686
4063.82 2687
4064.43 2603
4065.03 2616
4065.63 2602
4066.23 2642
4066.83 2552
4067.44 2519
4068.04 2520
4068.64 2498
4069.24 2499
4069.84 2575
4070.45 2588
4071.05 2553
4071.65 2569
4072.25 2678
4072.86 2772
4073.46 2878
4074.06 2812
4074.66 2803
4075.27 2806
4075.87 2771
4076.47 2714
4077.07 2674
4077.68 2742
4078.28 2681
4078.88 2725
4079.48 2672
4080.09 2675
4080.69 2753
4081.29 2803
4081.90 2689
4082.50 2744
4083.10 2736
4083.71 2704
4084.31 2709
4084.91 2793
4085.52 2805
4086.12 2757
4086.72 2783
4087.33 2723
4087.93 2804
4088.53 2697
4089.14 2695
4089.74 2694
4090.34 2791
4090.95 2897
4091.55 2944
4092.15 3000
4092.76 3111
4093.36 3101
4093.97 3200
4094.57 3216
4095.17 3316
4095.78 3272
4096.38 3167
4096.99 3162
4097.59 3093
4098.19 2925
4098.80 2851
4099.40 2877
4100.01 2683
4100.61 2581
4101.22 2499
4101.82 2603
4102.43 2497
4103.03 2450
4103.63 2440
4104.24 2520
4104.84 2489
4105.45 2504
4106.05 2388
4106.66 2426
4107.26 2530
4107.87 2492
4108.47 2507
4109.08 2474
4109.68 2495
4110.29 2464
4110.89 2608
4111.50 2600
4112.10 2579
4112.71 2500
4113.31 2559
4113.92 2560
4114.53 2520
4115.13 2619
4115.74 2630
4116.34 2616
4116.95 2608
4117.55 2695
4118.16 2602
4118.76 2635
4119.37 2567
4119.98 2611
4120.58 2615
4121.19 2566
4121.79 2572
4122.40 2535
4123.01 2647
4123.61 2661
4124.22 2710
4124.82 2726
4125.43 2636
4126.04 2686
4126.64 2702
4127.25 2812
4127.86 2738
4128.46 2724
4129.07 2798
4129.68 2748
4130.28 2872
4130.89 2825
4131.50 2763
4132.10 2865
4132.71 2804
4133.32 2858
4133.92 2944
4134.53 2927
4135.14 3093
4135.74 3171
4136.35 3284
4136.96 3381
4137.56 3446
4138.17 3551
4138.78 3496
4139.39 3569
4139.99 3633
4140.60 3579
4141.21 3409
4141.82 3474
4142.42 3361
4143.03 3317
4143.64 3252
4144.25 3098
4144.85 3043
4145.46 2856
4146.07 2770
4146.68 2703
4147.28 2763
4147.89 2597
4148.50 2507
4149.11 2585
4149.72 2632
4150.32 2633
4150.93 2579
4151.54 2624
4152.15 2632
4152.76 2587
4153.37 2622
4153.97 2569
4154.58 2654
4155.19 2621
4155.80 2504
4156.41 2510
4157.02 2449
4157.62 2462
4158.23 2515
4158.84 2536
4159.45 2526
4160.06 2550
4160.67 2548
4161.28 2536
4161.89 2649
4162.49 2756
4163.10 2748
4163.71 2674
4164.32 2799
4164.93 2940
4165.54 2961
4166.15 3028
4166.76 2999
4167.37 3043
4167.98 3061
4168.59 3028
4169.20 2890
4169.81 2912
4170.42 2986
4171.02 2948
4171.63 2963
4172.24 2976
4172.85 2924
4173.46 2971
4174.07 2873
4174.68 3009
4175.29 2974
4175.90 2889
4176.51 2848
4177.12 2782
4177.73 2918
4178.34 2849
4178.95 2852
4179.56 2881
4180.17 2837
4180.78 2880
4181.39 2775
4182.00 2765
4182.61 2704
4183.23 2658
4183.84 2676
4184.45 2674
4185.06 2655
4185.67 2723
4186.28 2683
4186.89 2676
4187.50 2668
4188.11 2749
4188.72 2694
4189.33 2817
4189.94 2949
4190.55 2928
4191.17 3056
4191.78 3170
4192.39 3312
4193.00 3365
4193.61 3473
4194.22 3807
4194.83 3847
4195.44 3945
4196.06 3823
4196.67 3706
4197.28 3599
4197.89 3640
4198.50 3630
4199.11 3390
4199.72 3402
4200.34 3215
4200.95 3234
4201.56 3183
4202.17 3133
4202.78 3054
4203.40 3139
4204.01 3073
4204.62 3194
4205.23 3200
4205.84 3130
4206.46 3172
4207.07 3071
4207.68 3040
4208.29 3055
4208.90 3025
4209.52 3162
4210.13 3173
4210.74 3036
4211.35 3111
4211.97 3126
4212.58 3066
4213.19 3167
4213.80 3128
4214.42 3211
4215.03 3364
4215.64 3388
4216.26 3477
4216.87 3525
4217.48 3753
4218.09 4099
4218.71 4263
4219.32 4650
4219.93 5153
4220.55 5603
4221.16 6144
4221.77 6535
4222.39 6861
4223.00 7204
4223.61 7198
4224.23 7197
4224.84 7250
4225.45 7446
4226.07 7268
4226.68 7184
4227.30 7079
4227.91 7123
4228.52 7057
4229.14 6755
4229.75 6434
4230.36 6040
4230.98 5592
4231.59 5274
4232.21 4837
4232.82 4499
4233.43 4188
4234.05 3988
4234.66 3846
4235.28 3710
4235.89 3780
4236.51 3729
4237.12 3669
4237.73 3602
4238.35 3535
4238.96 3424
4239.58 3383
4240.19 3477
4240.81 3419
4241.42 3283
4242.04 3323
4242.65 3248
4243.27 3258
4243.88 3191
4244.50 3305
4245.11 3269
4245.73 3262
4246.34 3249
4246.96 3287
4247.57 3477
4248.19 3450
4248.80 3339
4249.42 3283
4250.03 3298
4250.65 3269
4251.26 3203
4251.88 3146
4252.49 3163
4253.11 3183
4253.72 3233
4254.34 3156
4254.96 3153
4255.57 3218
4256.19 3202
4256.80 3232
4257.42 3246
4258.03 3285
4258.65 3267
4259.27 3195
4259.88 3308
4260.50 3315
4261.12 3192
4261.73 3278
4262.35 3310
4262.96 3308
4263.58 3205
4264.20 3241
4264.81 3186
4265.43 3247
4266.05 3239
4266.66 3443
4267.28 3453
4267.90 3400
4268.51 3415
4269.13 3315
4269.75 3302
4270.36 3268
4270.98 3167
4271.60 3110
4272.21 3190
4272.83 3112
4273.45 3051
4274.06 3184
4274.68 3173
4275.30 3180
4275.92 3201
4276.53 3181
4277.15 3202
4277.77 3179
4278.38 3189
4279.00 3207
4279.62 3001
4280.24 2954
4280.85 2968
4281.47 2969
4282.09 2875
4282.71 2821
4283.32 2940
4283.94 2924
4284.56 2784
4285.18 2813
4285.80 2800
4286.41 2742
4287.03 2785
4287.65 2882
4288.27 2864
4288.89 2803
4289.50 2702
4290.12 2609
4290.74 2730
4291.36 2692
4291.98 2694
4292.60 2681
4293.21 2672
4293.83 2673
4294.45 2719
4295.07 2724
4295.69 2722
4296.31 2828
4296.93 2860
4297.54 2803
4298.16 2721
4298.78 2803
4299.40 2888
4300.02 2808
4300.64 2815
4301.26 2863
4301.88 2745
4302.50 2810
4303.12 2868
4303.73 2885
4304.35 2921
4304.97 3016
4305.59 3057
4306.21 3118
4306.83 3049
4307.45 3105
4308.07 3172
4308.69 3212
4309.31 3098
4309.93 3141
4310.55 3260
4311.17 3171
4311.79 3089
4312.41 3013
4313.03 3050
4313.65 3019
4314.27 2937
4314.89 3029
4315.51 3042
4316.13 3057
4316.75 2927
4317.37 2951
4317.99 2886
4318.61 2874
4319.23 2990
4319.85 2920
4320.47 3012
4321.09 3145
4321.71 3221
4322.33 3309
4322.95 3268
4323.57 3392
4324.19 3461
4324.81 3432
4325.43 3300
4326.05 3343
4326.68 3282
4327.30 3152
4327.92 3098
4328.54 3073
4329.16 3007
4329.78 2934
4330.40 2844
4331.02 2824
4331.64 2885
4332.26 2917
4332.89 2991
4333.51 2993
4334.13 2983
4334.75 2916
4335.37 2858
4335.99 2909
4336.61 2974
4337.24 2986
4337.86 3019
4338.48 3083
4339.10 3066
4339.72 3083
4340.34 3064
4340.97 3047
4341.59 2976
4342.21 3202
4342.83 3249
4343.45 3359
4344.08 3565
4344.70 3931
4345.32 4238
4345.94 4317
4346.57 4513
4347.19 4525
4347.81 4349
4348.43 4364
4349.05 4135
4349.68 3766
4350.30 3619
4350.92 3412
4351.54 3263
4352.17 3227
4352.79 3095
4353.41 3047
4354.04 3045
4354.66 3059
4355.28 3066
4355.90 3004
4356.53 3062
4357.15 3123
4357.77 3158
4358.40 3082
4359.02 2953
4359.64 3063
4360.27 3186
4360.89 3216
4361.51 3177
4362.14 3219
4362.76 3285
4363.38 3254
4364.01 3266
4364.63 3317
4365.25 3370
4365.88 3395
4366.50 3395
4367.12 3466
4367.75 3385
4368.37 3340
4369.00 3348
4369.62 3416
4370.24 3362
4370.87 3300
4371.49 3303
4372.12 3361
4372.74 3411
4373.36 3348
4373.99 3409
4374.61 3373
4375.24 3466
4375.86 3518
4376.49 3735
4377.11 3809
4377.73 3875
4378.36 3991
4378.98 4118
4379.61 4424
4380.23 4516
4380.86 4582
4381.48 4608
4382.11 4612
4382.73 4710
4383.36 4920
4383.98 4887
4384.61 5135
4385.23 5474
4385.86 5841
4386.48 6462
4387.11 7133
4387.73 8082
4388.36 9221
4388.98 10162
4389.61 11007
4390.23 11131
4390.86 10902
4391.48 10168
4392.11 9492
4392.74 8409
4393.36 7634
4393.99 6873
4394.61 6287
4395.24 6008
4395.86 6015
4396.49 6120
4397.12 6184
4397.74 6261
4398.37 6089
4398.99 6101
4399.62 5832
4400.25 5652
4400.87 5409
4401.50 5313
4402.12 5109
4402.75 5031
4403.38 5094
4404.00 4953
4404.63 4926
4405.26 4915
4405.88 4994
4406.51 4956
4407.14 4934
4407.76 4802
4408.39 4934
4409.02 5034
4409.64 4861
4410.27 4618
4410.90 4413
4411.52 4360
4412.15 4162
4412.78 4017
4413.40 3813
4414.03 3849
4414.66 3735
4415.29 3698
4415.91 3603
4416.54 3539
4417.17 3558
4417.79 3589
4418.42 3591
4419.05 3418
4419.68 3290
4420.30 3405
4420.93 3433
4421.56 3431
4422.19 3288
4422.81 3295
4423.44 3303
4424.07 3239
4424.70 3161
4425.33 3229
4425.95 3164
4426.58 3157
4427.21 3119
4427.84 3185
4428.47 3182
4429.09 3147
4429.72 3124
4430.35 3098
4430.98 3044
4431.61 2958
4432.23 3041
4432.86 3084
4433.49 3068
4434.12 3069
4434.75 3004
4435.38 2996
4436.01 2991
4436.63 2935
4437.26 2825
4437.89 2922
4438.52 2933
4439.15 2870
4439.78 2936
4440.41 2875
4441.04 2889
4441.67 2831
4442.29 2794
4442.92 2773
4443.55 2850
4444.18 2880
4444.81 2951
4445.44 2963
4446.07 2958
4446.70 2901
4447.33 3026
4447.96 2932
4448.59 2865
4449.22 2870
4449.85 2725
4450.48 2785
4451.11 2705
4451.74 2652
4452.37 2743
4453.00 2739
4453.63 2747
4454.26 2705
4454.89 2674
4455.52 2649
4456.15 2648
4456.78 2640
4457.41 2641
4458.04 2732
4458.67 2584
4459.30 2624
4459.93 2627
4460.56 2601
4461.19 2587
4461.82 2614
4462.45 2643
4463.08 2570
4463.71 2582
4464.34 2672
4464.97 2618
4465.60 2507
4466.23 2429
4466.86 2442
4467.49 2571
4468.12 2595
4468.76 2564
4469.39 2563
4470.02 2502
4470.65 2488
4471.28 2475
4471.91 2415
4472.54 2459
4473.17 2460
4473.80 2425
4474.44 2366
4475.07 2478
4475.70 2492
4476.33 2418
4476.96 2463
4477.59 2508
4478.22 2489
4478.86 2512
4479.49 2446
4480.12 2585
4480.75 2668
4481.38 2729
4482.02 2719
4482.65 2831
4483.28 2810
4483.91 2711
4484.54 2700
4485.18 2774
4485.81 2705
4486.44 2688
4487.07 2614
4487.70 2640
4488.34 2618
4488.97 2552
4489.60 2503
4490.23 2564
4490.87 2563
4491.50 2548
4492.13 2483
4492.76 2515
4493.40 2498
4494.03 2493
4494.66 2499
4495.30 2550
4495.93 2433
4496.56 2459
4497.19 2466
4497.83 2533
4498.46 2556
4499.09 2547
4499.73 2563
4500.36 2524
4500.99 2539
4501.63 2650
4502.26 2724
4502.89 2714
4503.53 2735
4504.16 2635
4504.79 2549
4505.43 2552
4506.06 2581
4506.69 2619
4507.33 2615
4507.96 2470
4508.59 2612
4509.23 2556
4509.86 2551
4510.50 2722
4511.13 2702
4511.76 2597
4512.40 2626
4513.03 2693
4513.67 2704
4514.30 2592
4514.93 2637
4515.57 2592
4516.20 2601
4516.84 2512
4517.47 2493
4518.11 2478
4518.74 2495
4519.37 2461
4520.01 2496
4520.64 2464
4521.28 2491
4521.91 2662
4522.55 2641
4523.18 2723
4523.82 2752
4524.45 2768
4525.09 2876
4525.72 3048
4526.36 3301
4526.99 3529
4527.63 3974
4528.26 4442
4528.90 5079
4529.53 5790
4530.17 6538
4530.80 7309
4531.44 7717
4532.07 7913
4532.71 7633
4533.34 7094
4533.98 6597
4534.62 5979
4535.25 5406
4535.89 4726
4536.52 4211
4537.16 3799
4537.79 3468
4538.43 3172
4539.07 3084
4539.70 2812
4540.34 2647
4540.97 2634
4541.61 2658
4542.25 2625
4542.88 2564
4543.52 2494
4544.15 2451
4544.79 2573
4545.43 2556
4546.06 2378
4546.70 2303
4547.34 2355
4547.97 2289
4548.61 2257
4549.25 2347
4549.88 2416
4550.52 2376
4551.16 2446
4551.79 2574
4552.43 2571
4553.07 2633
4553.70 2710
4554.34 2666
4554.98 2679
4555.61 2639
4556.25 2564
4556.89 2612
4557.53 2620
4558.16 2648
4558.80 2678
4559.44 2658
4560.07 2522
4560.71 2608
4561.35 2643
4561.99 2573
4562.62 2650
4563.26 2673
4563.90 2755
4564.54 2691
4565.18 2786
4565.81 2819
4566.45 2999
4567.09 3010
4567.73 3105
4568.36 3168
4569.00 3064
4569.64 3127
4570.28 3194
4570.92 3200
4571.55 3091
4572.19 3041
4572.83 3020
4573.47 2898
4574.11 2789
4574.75 2764
4575.38 2717
4576.02 2611
4576.66 2501
4577.30 2586
4577.94 2490
4578.58 2531
4579.22 2407
4579.85 2390
4580.49 2431
4581.13 2411
4581.77 2338
4582.41 2410
4583.05 2406
4583.69 2420
4584.33 2403
4584.97 2419
4585.61 2416
4586.24 2361
4586.88 2321
4587.52 2357
4588.16 2394
4588.80 2428
4589.44 2399
4590.08 2430
4590.72 2267
4591.36 2373
4592.00 2468
4592.64 2431
4593.28 2424
4593.92 2376
4594.56 2341
4595.20 2393
4595.84 2383
4596.48 2400
4597.12 2322
4597.76 2388
4598.40 2302
4599.04 2364
4599.68 2361
4600.32 2451
4600.96 2520
4601.60 2502
4602.24 2400
4602.88 2472
4603.52 2556
4604.16 2561
4604.80 2583
4605.44 2594
4606.08 2599
4606.72 2621
4607.36 2610
4608.00 2626
4608.64 2604
4609.28 2633
4609.93 2695
4610.57 2655
4611.21 2622
4611.85 2565
4612.49 2512
4613.13 2482
4613.77 2388
4614.41 2400
4615.05 2345
4615.69 2364
4616.34 2261
4616.98 2294
4617.62 2275
4618.26 2286
4618.90 2307
4619.54 2278
4620.18 2314
4620.83 2197
4621.47 2253
4622.11 2285
4622.75 2276
4623.39 2298
4624.03 2274
4624.68 2229
4625.32 2337
4625.96 2328
4626.60 2343
4627.24 2354
4627.89 2357
4628.53 2436
4629.17 2470
4629.81 2487
4630.45 2525
4631.10 2395
4631.74 2470
4632.38 2519
4633.02 2491
4633.67 2669
4634.31 2616
4634.95 2613
4635.59 2646
4636.24 2762
4636.88 2739
4637.52 2754
4638.17 2749
4638.81 2802
4639.45 2765
4640.09 2758
4640.74 2793
4641.38 2687
4642.02 2673
4642.67 2590
4643.31 2536
4643.95 2436
4644.60 2517
4645.24 2530
4645.88 2468
4646.53 2511
4647.17 2677
4647.81 2768
4648.46 2915
4649.10 3052
4649.74 3409
4650.39 3792
4651.03 3982
4651.67 4327
4652.32 4488
4652.96 4516
4653.61 4343
4654.25 4305
4654.89 4102
4655.54 3796
4656.18 3485
4656.83 3299
4657.47 3015
4658.11 2857
4658.76 2799
4659.40 2699
4660.05 2598
4660.69 2580
4661.33 2461
4661.98 2342
4662.62 2403
4663.27 2337
4663.91 2339
4664.56 2308
4665.20 2268
4665.85 2216
4666.49 2228
4667.14 2278
4667.78 2270
4668.43 2180
4669.07 2154
4669.72 2143
4670.36 2175
4671.01 2151
4671.65 2255
4672.30 2272
4672.94 2274
4673.59 2286
4674.23 2215
4674.88 2269
4675.52 2273
4676.17 2306
4676.81 2312
4677.46 2384
4678.10 2372
4678.75 2363
4679.40 2367
4680.04 2387
4680.69 2334
4681.33 2407
4681.98 2476
4682.62 2477
4683.27 2395
4683.92 2432
4684.56 2439
4685.21 2362
4685.85 2363
4686.50 2360
4687.15 2403
4687.79 2253
4688.44 2347
4689.09 2436
4689.73 2396
4690.38 2392
4691.02 2400
4691.67 2350
4692.32 2371
4692.96 2358
4693.61 2312
4694.26 2334
4694.90 2367
4695.55 2411
4696.20 2446
4696.84 2514
4697.49 2646
4698.14 2611
4698.78 2600
4699.43 2602
4700.08 2599
4700.73 2570
4701.37 2390
4702.02 2409
4702.67 2418
4703.31 2344
4703.96 2418
4704.61 2392
4705.26 2402
4705.90 2341
4706.55 2360
4707.20 2254
4707.85 2336
4708.49 2378
4709.14 2311
4709.79 2373
4710.44 2353
4711.09 2450
4711.73 2408
4712.38 2395
4713.03 2357
4713.68 2410
4714.33 2380
4714.97 2369
4715.62 2381
4716.27 2367
4716.92 2388
4717.57 2485
4718.21 2479
4718.86 2535
4719.51 2538
4720.16 2541
4720.81 2622
4721.46 2520
4722.11 2521
4722.75 2572
4723.40 2506
4724.05 2470
4724.70 2656
4725.35 2710
4726.00 2790
4726.65 2705
4727.30 2817
4727.94 2794
4728.59 2704
4729.24 2591
4729.89 2503
4730.54 2504
4731.19 2439
4731.84 2397
4732.49 2371
4733.14 2391
4733.79 2341
4734.44 2293
4735.09 2341
4735.74 2403
4736.38 2439
4737.03 2477
4737.68 2470
4738.33 2468
4738.98 2587
4739.63 2623
4740.28 2651
4740.93 2632
4741.58 2656
4742.23 2669
4742.88 2589
4743.53 2536
4744.18 2543
4744.83 2531
4745.48 2545
4746.13 2494
4746.78 2565
4747.43 2533
4748.08 2661
4748.73 2685
4749.39 2645
4750.04 2703
4750.69 2772
4751.34 2784
4751.99 2885
4752.64 2751
4753.29 2916
4753.94 2816
4754.59 2809
4755.24 2843
4755.89 2817
4756.54 2784
4757.19 2709
4757.84 2734
4758.50 2698
4759.15 2671
4759.80 2562
4760.45 2538
4761.10 2557
4761.75 2499
4762.40 2485
4763.05 2363
4763.71 2487
4764.36 2522
4765.01 2619
4765.66 2634
4766.31 2724
4766.96 2883
4767.62 2884
4768.27 2834
4768.92 2630
4769.57 2636
4770.22 2697
4770.87 2583
4771.53 2443
4772.18 2362
4772.83 2382
4773.48 2380
4774.13 2398
4774.79 2403
4775.44 2347
4776.09 2430
4776.74 2370
4777.40 2476
4778.05 2453
4778.70 2532
4779.35 2616
4780.01 2598
4780.66 2699
4781.31 2596
4781.96 2546
4782.62 2592
4783.27 2557
4783.92 2499
4784.57 2415
4785.23 2495
4785.88 2461
4786.53 2406
4787.19 2435
4787.84 2252
4788.49 2345
4789.15 2339
4789.80 2340
4790.45 2297
4791.11 2369
4791.76 2343
4792.41 2352
4793.07 2298
4793.72 2225
4794.37 2278
4795.03 2323
4795.68 2366
4796.33 2359
4796.99 2361
4797.64 2312
4798.29 2210
4798.95 2218
4799.60 2219
4800.26 2235
4800.91 2272
4801.56 2276
4802.22 2259
4802.87 2271
4803.53 2277
4804.18 2340
4804.83 2344
4805.49 2344
4806.14 2262
4806.80 2276
4807.45 2285
4808.11 2203
4808.76 2157
4809.42 2104
4810.07 2212
4810.72 2253
4811.38 2314
4812.03 2266
4812.69 2297
4813.34 2306
4814.00 2252
4814.65 2336
4815.31 2390
4815.96 2428
4816.62 2470
4817.27 2573
4817.93 2634
4818.58 2632
4819.24 2622
4819.89 2638
4820.55 2648
4821.20 2820
4821.86 2792
4822.52 2824
4823.17 2843
4823.83 2840
4824.48 2899
4825.14 2999
4825.79 2886
4826.45 2891
4827.10 2809
4827.76 2830
4828.42 2754
4829.07 2786
4829.73 2666
4830.38 2654
4831.04 2560
4831.70 2658
4832.35 2645
4833.01 2772
4833.66 2932
4834.32 3094
4834.98 3138
4835.63 3354
4836.29 3555
4836.95 3576
4837.60 3678
4838.26 3715
4838.92 3688
4839.57 3629
4840.23 3456
4840.89 3363
4841.54 3314
4842.20 3069
4842.86 3009
4843.51 2847
4844.17 2833
4844.83 2780
4845.48 2725
4846.14 2780
4846.80 2724
4847.45 2787
4848.11 2775
4848.77 2808
4849.43 2905
4850.08 2930
4850.74 2938
4851.40 2984
4852.06 2900
4852.71 2845
4853.37 2869
4854.03 2822
4854.69 2767
4855.34 2916
4856.00 2874
4856.66 2811
4857.32 2940
4857.97 2975
4858.63 2991
4859.29 3023
4859.95 2977
4860.61 2909
4861.26 2969
4861.92 2970
4862.58 3030
4863.24 2967
4863.90 2896
4864.55 2911
4865.21 2933
4865.87 2816
4866.53 2809
4867.19 2909
4867.85 2778
4868.51 2731
4869.16 2753
4869.82 2699
4870.48 2656
4871.14 2747
4871.80 2693
4872.46 2679
4873.12 2740
4873.78 2751
4874.43 2699
4875.09 2713
4875.75 2605
4876.41 2639
4877.07 2664
4877.73 2523
4878.39 2644
4879.05 2611
4879.71 2563
4880.37 2582
4881.03 2489
4881.69 2467
4882.34 2422
4883.00 2460
4883.66 2412
4884.32 2395
4884.98 2441
4885.64 2481
4886.30 2491
4886.96 2519
4887.62 2605
4888.28 2677
4888.94 2696
4889.60 2917
4890.26 2927
4890.92 2908
4891.58 2939
4892.24 2849
4892.90 3027
4893.56 2769
4894.22 2737
4894.88 2734
4895.54 2759
4896.20 2667
4896.86 2673
4897.52 2765
4898.19 2789
4898.85 2800
4899.51 2907
4900.17 2852
4900.83 2803
4901.49 2821
4902.15 2751
4902.81 2771
4903.47 2776
4904.13 2625
4904.79 2585
4905.45 2542
4906.12 2534
4906.78 2487
4907.44 2495
4908.10 2460
4908.76 2559
4909.42 2565
4910.08 2420
4910.74 2416
4911.41 2463
4912.07 2511
4912.73 2382
4913.39 2368
4914.05 2396
4914.71 2335
4915.38 2295
4916.04 2246
4916.70 2182
4917.36 2298
4918.02 2261
4918.68 2253
4919.35 2281
4920.01 2208
4920.67 2142
4921.33 2239
4921.99 2261
4922.66 2201
4923.32 2233
4923.98 2277
4924.64 2300
4925.31 2323
4925.97 2197
4926.63 2241
4927.29 2268
4927.96 2338
4928.62 2256
4929.28 2271
4929.94 2248
4930.61 2292
4931.27 2300
4931.93 2325
4932.59 2390
4933.26 2310
4933.92 2343
4934.58 2289
4935.25 2272
4935.91 2317
4936.57 2267
4937.24 2254
4937.90 2286
4938.56 2336
4939.23 2301
4939.89 2338
4940.55 2223
4941.22 2259
4941.88 2317
4942.54 2325
4943.21 2348
4943.87 2313
4944.53 2330
4945.20 2339
4945.86 2299
4946.52 2236
4947.19 2282
4947.85 2257
4948.52 2177
4949.18 2164
4949.84 2147
4950.51 2142
4951.17 2228
4951.84 2188
4952.50 2130
4953.17 2192
4953.83 2220
4954.49 2188
4955.16 2181
4955.82 2107
4956.49 2121
4957.15 2108
4957.82 2140
4958.48 2221
4959.15 2289
4959.81 2251
4960.47 2312
4961.14 2302
4961.80 2332
4962.47 2452
4963.13 2535
4963.80 2514
4964.46 2699
4965.13 2729
4965.79 2630
4966.46 2536
4967.12 2533
4967.79 2520
4968.45 2505
4969.12 2396
4969.79 2436
4970.45 2558
4971.12 2493
4971.78 2498
4972.45 2548
4973.11 2538
4973.78 2462
4974.44 2526
4975.11 2650
4975.78 2586
4976.44 2568
4977.11 2575
4977.77 2607
4978.44 2570
4979.11 2584
4979.77 2528
4980.44 2653
4981.10 2648
4981.77 2736
4982.44 2727
4983.10 2733
4983.77 2987
4984.43 3122
4985.10 3537
4985.77 4038
4986.43 4768
4987.10 5564
4987.77 6086
4988.43 6757
4989.10 7427
4989.77 7633
4990.43 7383
4991.10 6905
4991.77 6363
4992.43 5631
4993.10 5096
4993.77 4426
4994.43 3914
4995.10 3469
4995.77 3145
4996.44 2960
4997.10 2792
4997.77 2543
4998.44 2464
4999.10 2421
4999.77 2408
5000.44 2342
5001.11 2393
5001.77 2390
5002.44 2412
5003.11 2402
5003.78 2288
5004.44 2333
5005.11 2322
5005.78 2354
5006.45 2338
5007.12 2248
5007.78 2329
5008.45 2321
5009.12 2389
5009.79 2409
5010.46 2360
5011.12 2405
5011.79 2466
5012.46 2447
5013.13 2413
5013.80 2474
5014.47 2552
5015.13 2675
5015.80 2845
5016.47 2825
5017.14 3010
5017.81 3009
5018.48 3023
5019.14 3239
5019.81 3479
5020.48 3673
5021.15 3984
5021.82 4293
5022.49 4396
5023.16 4365
5023.83 4395
5024.50 4461
5025.16 4303
5025.83 4273
5026.50 3982
5027.17 3862
5027.84 3718
5028.51 3492
5029.18 3249
5029.85 3135
5030.52 2956
5031.19 2912
5031.86 2823
5032.53 2666
5033.20 2662
5033.87 2569
5034.54 2520
5035.21 2391
5035.88 2364
5036.54 2459
5037.21 2420
5037.88 2418
5038.55 2370
5039.22 2371
5039.89 2412
5040.56 2382
5041.23 2301
5041.90 2252
5042.58 2209
5043.25 2310
5043.92 2342
5044.59 2326
5045.26 2264
5045.93 2290
5046.60 2334
5047.27 2375
5047.94 2368
5048.61 2374
5049.28 2320
5049.95 2386
5050.62 2354
5051.29 2404
5051.96 2467
5052.63 2318
5053.30 2362
5053.98 2343
5054.65 2306
5055.32 2280
5055.99 2339
5056.66 2310
5057.33 2435
5058.00 2310
5058.67 2335
5059.34 2447
5060.02 2510
5060.69 2393
5061.36 2424
5062.03 2445
5062.70 2415
5063.37 2400
5064.04 2340
5064.72 2332
5065.39 2371
5066.06 2360
5066.73 2371
5067.40 2350
5068.08 2279
5068.75 2241
5069.42 2171
5070.09 2153
5070.76 2111
5071.44 2140
5072.11 2042
5072.78 2069
5073.45 2044
5074.12 2086
5074.80 2139
5075.47 2124
5076.14 2174
5076.81 2121
5077.49 2122
5078.16 2118
5078.83 2178
5079.50 2175
5080.18 2189
5080.85 2146
5081.52 2125
5082.20 2080
5082.87 2092
5083.54 2084
5084.21 2051
5084.89 1998
5085.56 2098
5086.23 2149
5086.91 2128
5087.58 2106
5088.25 2163
5088.93 2244
5089.60 2271
5090.27 2237
5090.95 2277
5091.62 2209
5092.29 2261
5092.97 2227
5093.64 2172
5094.31 2147
5094.99 2126
5095.66 2117
5096.34 2184
5097.01 2146
5097.68 2173
5098.36 2146
5099.03 2204
5099.70 2193
5100.38 2166
5101.05 2194
5101.73 2233
5102.40 2183
5103.08 2195
5103.75 2172
5104.42 2191
5105.10 2194
5105.77 2181
5106.45 2157
5107.12 2115
5107.80 2121
5108.47 2118
5109.15 2087
5109.82 2076
5110.49 1959
5111.17 2044
5111.84 1998
5112.52 2021
5113.19 2093
5113.87 2099
5114.54 2138
5115.22 2153
5115.89 2088
5116.57 2194
5117.24 2214
5117.92 2263
5118.59 2333
5119.27 2301
5119.94 2235
5120.62 2220
5121.30 2200
5121.97 2097
5122.65 2128
5123.32 2063
5124.00 2041
5124.67 2023
5125.35 2070
5126.02 2071
5126.70 2013
5127.38 2069
5128.05 2029
5128.73 2005
5129.40 2058
5130.08 2011
5130.76 2017
5131.43 2025
5132.11 1996
5132.78 2071
5133.46 1996
5134.14 2031
5134.81 2107
5135.49 2075
5136.17 2122
5136.84 2055
5137.52 2050
5138.20 2089
5138.87 2160
5139.55 2250
5140.22 2199
5140.90 2055
5141.58 2092
5142.26 2098
5142.93 2094
5143.61 1905
5144.29 1954
5144.96 1928
5145.64 1979
5146.32 2007
5146.99 1926
5147.67 1873
5148.35 1908
5149.03 1936
5149.70 1980
5150.38 1955
5151.06 1984
5151.73 1998
5152.41 1978
5153.09 2014
5153.77 1939
5154.44 1934
5155.12 1911
5155.80 1896
5156.48 1873
5157.16 1877
5157.83 1851
5158.51 1844
5159.19 1850
5159.87 1815
5160.55 1899
5161.22 1852
5161.90 1899
5162.58 1910
5163.26 1918
5163.94 1985
5164.61 1971
5165.29 1964
5165.97 1978
5166.65 1961
5167.33 1872
5168.01 1909
5168.68 2018
5169.36 1936
5170.04 1935
5170.72 1916
5171.40 1891
5172.08 1861
5172.76 1906
5173.44 1892
5174.11 1909
5174.79 1880
5175.47 1908
5176.15 1834
5176.83 1977
5177.51 1998
5178.19 1999
5178.87 1937
5179.55 1885
5180.23 1929
5180.91 1946
5181.58 1893
5182.26 1922
5182.94 1890
5183.62 1916
5184.30 1944
5184.98 1847
5185.66 1867
5186.34 1847
5187.02 1793
5187.70 1849
5188.38 1776
5189.06 1791
5189.74 1845
5190.42 1905
5191.10 1825
5191.78 1797
5192.46 1822
5193.14 1864
5193.82 1909
5194.50 1905
5195.18 1902
5195.86 1841
5196.54 1791
5197.22 1825
5197.90 1883
5198.58 1861
5199.26 1876
5199.94 1865
5200.63 1891
5201.31 1878
5201.99 1874
5202.67 1936
5203.35 1915
5204.03 1890
5204.71 1933
5205.39 1920
5206.07 1947
5206.75 1972
5207.43 2013
5208.11 1984
5208.80 2017
5209.48 2078
5210.16 2075
5210.84 2117
5211.52 2187
5212.20 2101
5212.88 2157
5213.57 2162
5214.25 2209
5214.93 2150
5215.61 2129
5216.29 2138
5216.97 2077
5217.66 2155
5218.34 2095
5219.02 2062
5219.70 2068
5220.38 2117
5221.06 2052
5221.75 1991
5222.43 1982
5223.11 2016
5223.79 1936
5224.47 1943
5225.16 1993
5225.84 1909
5226.52 1826
5227.20 1877
5227.89 1929
5228.57 1929
5229.25 1999
5229.93 2096
5230.62 2056
5231.30 1976
5231.98 1998
5232.66 1998
5233.35 2088
5234.03 2095
5234.71 2134
5235.40 2195
5236.08 2084
5236.76 2075
5237.44 2131
5238.13 2115
5238.81 2177
5239.49 2079
5240.18 2065
5240.86 2037
5241.54 2006
5242.23 2040
5242.91 2001
5243.59 1945
5244.28 1894
5244.96 1947
5245.64 1911
5246.33 1835
5247.01 1808
5247.70 1826
5248.38 1898
5249.06 1886
5249.75 1934
5250.43 1975
5251.11 1903
5251.80 1958
5252.48 1891
5253.17 1912
5253.85 1935
5254.53 1959
5255.22 1938
5255.90 1955
5256.59 2022
5257.27 1938
5257.96 1963
5258.64 2002
5259.32 2085
5260.01 2076
5260.69 2063
5261.38 2047
5262.06 2108
5262.75 2040
5263.43 2135
5264.12 2115
5264.80 2148
5265.49 2170
5266.17 2167
5266.86 2157
5267.54 2123
5268.23 2079
5268.91 2120
5269.60 2111
5270.28 2140
5270.97 2120
5271.65 2035
5272.34 2082
5273.02 1982
5273.71 2001
5274.39 2034
5275.08 2031
5275.76 2026
5276.45 2035
5277.14 2077
5277.82 2155
5278.51 2153
5279.19 2198
5279.88 2256
5280.56 2239
5281.25 2335
5281.94 2346
5282.62 2288
5283.31 2349
5283.99 2292
5284.68 2247
5285.37 2207
5286.05 2161
5286.74 2135
5287.43 2156
5288.11 2047
5288.80 2102
5289.48 2119
5290.17 2133
5290.86 2111
5291.54 2148
5292.23 2214
5292.92 2178
5293.60 2172
5294.29 2156
5294.98 2237
5295.66 2242
5296.35 2259
5297.04 2287
5297.72 2483
5298.41 2587
5299.10 2772
5299.79 2959
5300.47 3051
5301.16 3110
5301.85 3166
5302.53 3075
5303.22 3065
5303.91 2961
5304.60 2719
5305.28 2688
5305.97 2541
5306.66 2434
5307.35 2384
5308.03 2258
5308.72 2129
5309.41 2186
5310.10 2191
5310.78 2121
5311.47 2043
5312.16 2058
5312.85 2145
5313.54 2047
5314.22 2013
5314.91 2079
5315.60 2018
5316.29 2114
5316.98 2117
5317.66 2054
5318.35 2053
5319.04 2073
5319.73 2094
5320.42 2190
5321.11 2178
5321.80 2117
5322.48 2058
5323.17 2084
5323.86 2174
5324.55 2173
5325.24 2241
5325.93 2216
5326.62 2259
5327.30 2316
5327.99 2324
5328.68 2347
5329.37 2333
5330.06 2350
5330.75 2371
5331.44 2440
5332.13 2484
5332.82 2568
5333.51 2542
5334.20 2571
5334.88 2637
5335.57 2619
5336.26 2543
5336.95 2459
5337.64 2528
5338.33 2569
5339.02 2580
5339.71 2612
5340.40 2574
5341.09 2576
5341.78 2527
5342.47 2639
5343.16 2755
5343.85 2902
5344.54 2980
5345.23 3152
5345.92 3329
5346.61 3633
5347.30 3834
5347.99 4379
5348.68 4872
5349.37 5417
5350.06 5825
5350.75 6109
5351.44 6440
5352.13 6403
5352.82 6106
5353.51 5647
5354.20 5118
5354.90 4568
5355.59 4232
5356.28 3713
5356.97 3299
5357.66 2991
5358.35 2773
5359.04 2673
5359.73 2460
5360.42 2330
5361.11 2307
5361.80 2340
5362.49 2298
5363.19 2263
5363.88 2232
5364.57 2228
5365.26 2260
5365.95 2226
5366.64 2205
5367.33 2183
5368.03 2160
5368.72 2142
5369.41 2116
5370.10 2141
5370.79 2046
5371.48 2107
5372.18 2151
5372.87 2160
5373.56 2121
5374.25 2107
5374.94 2161
5375.63 2248
5376.33 2230
5377.02 2247
5377.71 2250
5378.40 2305
5379.10 2330
5379.79 2285
5380.48 2320
5381.17 2365
5381.86 2219
5382.56 2248
5383.25 2325
5383.94 2236
5384.63 2228
5385.33 2268
5386.02 2320
5386.71 2374
5387.40 2377
5388.10 2416
5388.79 2530
5389.48 2624
5390.18 2597
5390.87 2588
5391.56 2552
5392.26 2508
5392.95 2406
5393.64 2269
5394.33 2307
5395.03 2282
5395.72 2256
5396.41 2200
5397.11 2261
5397.80 2205
5398.49 2142
5399.19 2125
5399.88 2066
5400.58 2097
5401.27 2061
5401.96 2098
5402.66 1951
5403.35 2026
5404.04 2023
5404.74 2032
5405.43 2063
5406.13 2064
5406.82 2086
5407.51 2122
5408.21 2159
5408.90 2132
5409.60 2106
5410.29 2085
5410.98 2064
5411.68 2094
5412.37 2101
5413.07 2109
5413.76 2089
5414.46 2050
5415.15 2004
5415.84 2049
5416.54 2028
5417.23 2017
5417.93 2104
5418.62 2059
5419.32 1960
5420.01 2056
5420.71 2132
5421.40 2179
5422.10 2091
5422.79 2134
5423.49 2069
5424.18 2062
5424.88 2023
5425.57 2047
5426.27 2065
5426.96 2086
5427.66 2057
5428.35 2108
5429.05 2019
5429.74 2032
5430.44 2068
5431.14 2058
5431.83 2020
5432.53 2037
5433.22 2076
5433.92 2018
5434.61 2049
5435.31 1988
5436.01 2107
5436.70 2180
5437.40 2135
5438.09 2124
5438.79 2159
5439.49 2147
5440.18 2140
5440.88 2059
5441.57 2047
5442.27 2068
5442.97 2073
5443.66 2152
5444.36 2174
5445.06 2179
5445.75 2222
5446.45 2245
5447.15 2310
5447.84 2386
5448.54 2330
5449.24 2361
5449.93 2391
5450.63 2316
5451.33 2239
5452.02 2237
5452.72 2276
5453.42 2284
5454.11 2120
5454.81 2111
5455.51 2139
5456.20 2080
5456.90 2053
5457.60 2060
5458.30 2098
5458.99 2118
5459.69 2087
5460.39 2106
5461.09 2123
5461.78 2106
5462.48 2163
5463.18 2167
5463.88 2167
5464.57 2300
5465.27 2250
5465.97 2278
5466.67 2256
5467.36 2261
5468.06 2174
5468.76 2204
5469.46 2188
5470.16 2134
5470.85 2170
5471.55 2271
5472.25 2294
5472.95 2245
5473.65 2403
5474.35 2459
5475.04 2572
5475.74 2488
5476.44 2558
5477.14 2561
5477.84 2550
5478.54 2500
5479.23 2633
5479.93 2742
5480.63 2729
5481.33 2748
5482.03 2664
5482.73 2667
5483.43 2640
5484.13 2505
5484.83 2559
5485.52 2507
5486.22 2472
5486.92 2415
5487.62 2406
5488.32 2324
5489.02 2428
5489.72 2419
5490.42 2496
5491.12 2511
5491.82 2451
5492.52 2539
5493.22 2576
5493.92 2613
5494.62 2653
5495.31 2676
5496.01 2653
5496.71 2644
5497.41 2744
5498.11 2794
5498.81 3099
5499.51 3189
5500.21 3560
5500.91 3736
5501.61 3701
5502.31 3816
5503.01 3624
5503.71 3604
5504.41 3380
5505.11 3151
5505.81 3014
5506.51 2928
5507.22 2797
5507.92 2761
5508.62 2707
5509.32 2606
5510.02 2666
5510.72 2556
5511.42 2615
5512.12 2686
5512.82 2656
5513.52 2702
5514.22 2750
5514.92 2829
5515.62 2782
5516.32 2722
5517.03 2756
5517.73 2648
5518.43 2688
5519.13 2713
5519.83 2635
5520.53 2655
5521.23 2632
5521.93 2529
5522.63 2471
5523.34 2474
5524.04 2513
5524.74 2440
5525.44 2324
5526.14 2272
5526.84 2230
5527.55 2189
5528.25 2215
5528.95 2224
5529.65 2142
5530.35 2181
5531.05 2222
5531.76 2277
5532.46 2290
5533.16 2356
5533.86 2401
5534.56 2425
5535.27 2350
5535.97 2356
5536.67 2283
5537.37 2264
5538.08 2369
5538.78 2243
5539.48 2255
5540.18 2237
5540.89 2135
5541.59 2197
5542.29 2147
5542.99 2140
5543.70 2220
5544.40 2256
5545.10 2318
5545.80 2435
5546.51 2576
5547.21 2590
5547.91 2505
5548.62 2572
5549.32 2496
5550.02 2521
5550.73 2468
5551.43 2420
5552.13 2317
5552.84 2219
5553.54 2189
5554.24 2166
5554.95 2145
5555.65 2187
5556.35 2166
5557.06 2134
5557.76 2139
5558.46 2167
5559.17 2266
5559.87 2277
5560.57 2278
5561.28 2336
5561.98 2326
5562.69 2237
5563.39 2241
5564.09 2248
5564.80 2223
5565.50 2270
5566.21 2263
5566.91 2182
5567.61 2126
5568.32 2155
5569.02 2107
5569.73 2095
5570.43 2120
5571.14 2152
5571.84 2076
5572.54 2101
5573.25 2123
5573.95 2171
5574.66 2122
5575.36 2237
5576.07 2303
5576.77 2285
5577.48 2297
5578.18 2248
5578.89 2191
5579.59 2203
5580.30 2229
5581.00 2238
5581.71 2142
5582.41 2053
5583.12 2066
5583.82 2020
5584.53 2092
5585.23 2136
5585.94 2155
5586.64 2120
5587.35 2156
5588.06 2094
5588.76 2131
5589.47 2134
5590.17 2060
5590.88 2110
5591.58 2043
5592.29 2011
5592.99 2007
5593.70 2074
5594.41 2110
5595.11 2012
5595.82 2016
5596.52 2045
5597.23 2014
5597.94 1973
5598.64 1985
5599.35 1927
5600.06 1917
5600.76 1926
5601.47 1950
5602.17 1898
5602.88 1918
5603.59 1951
5604.29 1965
5605.00 1985
5605.71 1905
5606.41 1869
5607.12 1927
5607.83 1986
5608.53 1904
5609.24 1949
5609.95 1955
5610.65 1973
5611.36 2026
5612.07 1963
5612.78 1962
5613.48 1850
5614.19 1900
5614.90 1926
5615.60 1866
5616.31 1887
5617.02 1960
5617.73 1951
5618.43 1937
5619.14 1939
5619.85 1893
5620.56 1909
5621.26 1910
5621.97 1934
5622.68 1904
5623.39 1933
5624.09 1858
5624.80 1870
5625.51 1897
5626.22 1846
5626.93 1863
5627.63 1912
5628.34 1929
5629.05 1964
5629.76 2004
5630.47 1864
5631.17 1869
5631.88 1909
5632.59 1980
5633.30 1949
5634.01 1913
5634.72 1897
5635.42 1895
5636.13 1893
5636.84 1861
5637.55 1925
5638.26 1874
5638.97 1850
5639.68 1941
5640.39 1939
5641.09 1914
5641.80 1938
5642.51 1983
5643.22 1928
5643.93 1860
5644.64 1917
5645.35 1909
5646.06 1933
5646.77 1906
5647.48 1839
5648.19 1870
5648.89 1928
5649.60 1992
5650.31 1948
5651.02 1941
5651.73 1886
5652.44 1902
5653.15 1943
5653.86 1885
5654.57 1896
5655.28 1946
5655.99 1977
5656.70 2014
5657.41 2068
5658.12 1992
5658.83 1959
5659.54 2019
5660.25 1998
5660.96 1996
5661.67 1986
5662.38 1902
5663.09 1932
5663.80 1910
5664.51 1973
5665.22 1989
5665.93 1926
5666.64 1917
5667.35 1940
5668.06 1941
5668.77 1956
5669.48 1959
5670.19 2013
5670.91 2115
5671.62 2134
5672.33 2127
5673.04 2119
5673.75 2090
5674.46 2072
5675.17 2127
5675.88 2052
5676.59 1956
5677.30 1931
5678.01 2000
5678.73 1969
5679.44 2031
5680.15 2053
5680.86 2025
5681.57 2054
5682.28 2043
5682.99 1955
5683.71 1957
5684.42 2015
5685.13 2036
5685.84 1963
5686.55 1985
5687.26 1958
5687.98 1938
5688.69 2051
5689.40 2095
5690.11 2146
5690.82 2043
5691.54 2034
5692.25 2067
5692.96 2059
5693.67 2038
5694.38 2105
5695.10 2066
5695.81 2044
5696.52 2020
5697.23 2006
5697.95 1991
5698.66 2018
5699.37 1955
5700.08 1956
5700.80 1958
5701.51 1956
5702.22 1949
5702.93 1981
5703.65 2000
5704.36 1973
5705.07 1994
5705.78 1955
5706.50 2026
5707.21 1962
5707.92 2084
5708.64 2085
5709.35 2042
5710.06 2062
5710.78 1976
5711.49 1967
5712.20 1996
5712.92 1988
5713.63 2038
5714.34 2072
5715.06 2034
5715.77 2021
5716.48 2042
5717.20 2012
5717.91 2158
5718.62 2111
5719.34 2139
5720.05 2163
5720.77 2126
5721.48 2121
5722.19 2237
5722.91 2117
5723.62 2176
5724.33 2248
5725.05 2275
5725.76 2250
5726.48 2245
5727.19 2235
5727.91 2218
5728.62 2242
5729.33 2242
5730.05 2291
5730.76 2235
5731.48 2284
5732.19 2330
5732.91 2352
5733.62 2399
5734.34 2335
5735.05 2433
5735.77 2604
5736.48 2551
5737.20 2624
5737.91 2851
5738.63 2983
5739.34 3209
5740.06 3394
5740.77 3453
5741.49 3542
5742.20 3514
5742.92 3407
5743.63 3242
5744.35 3090
5745.06 3101
5745.78 2900
5746.49 2892
5747.21 2846
5747.92 2764
5748.64 2664
5749.35 2608
5750.07 2738
5750.79 2673
5751.50 2675
5752.22 2659
5752.93 2675
5753.65 2678
5754.36 2639
5755.08 2702
5755.80 2761
5756.51 2824
5757.23 2796
5757.95 2715
5758.66 2939
5759.38 3108
5760.09 3107
5760.81 3146
5761.53 3154
5762.24 3205
5762.96 3297
5763.68 3370
5764.39 3431
5765.11 3450
5765.83 3486
5766.54 3524
5767.26 3510
5767.98 3599
5768.69 3600
5769.41 3504
5770.13 3400
5770.84 3379
5771.56 3325
5772.28 3429
5772.99 3481
5773.71 3483
5774.43 3375
5775.15 3416
5775.86 3439
5776.58 3576
5777.30 3614
5778.01 3652
5778.73 3733
5779.45 3914
5780.17 3883
5780.88 3925
5781.60 3916
5782.32 3910
5783.04 3913
5783.76 3954
5784.47 3964
5785.19 3954
5785.91 4065
5786.63 4172
5787.34 4113
5788.06 4132
5788.78 4173
5789.50 4354
5790.22 4471
5790.94 4621
5791.65 4789
5792.37 4942
5793.09 5206
5793.81 5572
5794.53 5573
5795.25 5864
5795.96 6050
5796.68 6120
5797.40 6541
5798.12 6949
5798.84 7741
5799.56 9300
5800.28 11172
5800.99 13458
5801.71 16445
5802.43 19512
5803.15 21557
5803.87 22536
5804.59 21654
5805.31 19301
5806.03 16749
5806.75 13923
5807.47 11755
5808.18 9993
5808.90 8951
5809.62 8198
5810.34 7758
5811.06 7560
5811.78 7395
5812.50 7255
5813.22 7232
5813.94 7216
5814.66 7282
5815.38 7353
5816.10 7535
5816.82 7637
5817.54 7682
5818.26 7777
5818.98 7628
5819.70 7568
5820.42 7401
5821.14 7419
5821.86 7279
5822.58 7173
5823.30 7115
5824.02 6674
5824.74 6380
5825.46 5975
5826.18 5763
5826.90 5530
5827.62 5088
5828.34 4964
5829.06 4887
5829.78 4672
5830.50 4726
5831.22 4704
5831.95 4637
5832.67 4515
5833.39 4564
5834.11 4561
5834.83 4524
5835.55 4422
5836.27 4405
5836.99 4373
5837.71 4241
5838.43 4183
5839.15 4180
5839.88 4225
5840.60 4240
5841.32 4258
5842.04 4182
5842.76 4180
5843.48 4144
5844.20 4051
5844.93 3907
5845.65 3797
5846.37 3793
5847.09 3696
5847.81 3647
5848.53 3545
5849.26 3420
5849.98 3480
5850.70 3534
5851.42 3483
5852.14 3508
5852.87 3574
5853.59 3638
5854.31 3714
5855.03 3543
5855.75 3549
5856.48 3421
5857.20 3380
5857.92 3273
5858.64 3302
5859.37 3399
5860.09 3412
5860.81 3429
5861.53 3365
5862.26 3351
5862.98 3337
5863.70 3327
5864.42 3326
5865.15 3206
5865.87 3123
5866.59 3097
5867.31 3101
5868.04 3073
5868.76 3082
5869.48 3100
5870.21 3117
5870.93 3026
5871.65 2952
5872.38 3039
5873.10 3008
5873.82 3177
5874.55 3174
5875.27 3330
5875.99 3255
5876.72 3258
5877.44 3243
5878.16 3228
5878.89 3259
5879.61 3260
5880.33 3219
5881.06 3146
5881.78 3091
5882.51 3094
5883.23 2996
5883.95 3003
5884.68 2970
5885.40 2940
5886.13 3039
5886.85 3025
5887.57 3013
5888.30 3044
5889.02 3048
5889.75 2962
5890.47 2979
5891.20 2979
5891.92 2898
5892.64 2834
5893.37 2871
5894.09 2936
5894.82 2912
5895.54 2931
5896.27 2905
5896.99 2952
5897.72 2929
5898.44 3011
5899.17 2973
5899.89 2877
5900.62 2842
5901.34 2887
5902.07 2828
5902.79 2790
5903.52 2812
5904.24 2841
5904.97 2739
5905.69 2685
5906.42 2796
5907.14 2715
5907.87 2731
5908.59 2678
5909.32 2725
5910.04 2711
5910.77 2661
5911.50 2641
5912.22 2649
5912.95 2701
5913.67 2604
5914.40 2651
5915.12 2628
5915.85 2645
5916.58 2643
5917.30 2622
5918.03 2665
5918.75 2687
5919.48 2721
5920.21 2743
5920.93 2749
5921.66 2744
5922.39 2711
5923.11 2722
5923.84 2650
5924.56 2800
5925.29 2821
5926.02 2765
5926.74 2748
5927.47 2861
5928.20 2860
5928.92 2816
5929.65 2842
5930.38 2814
5931.10 2944
5931.83 3040
5932.56 3117
5933.28 3177
5934.01 3365
5934.74 3408
5935.47 3588
5936.19 3761
5936.92 3949
5937.65 3961
5938.37 3815
5939.10 3876
5939.83 3685
5940.56 3632
5941.28 3601
5942.01 3547
5942.74 3410
5943.47 3387
5944.19 3358
5944.92 3277
5945.65 3317
5946.38 3264
5947.11 3278
5947.83 3313
5948.56 3387
5949.29 3319
5950.02 3333
5950.74 3414
5951.47 3463
5952.20 3472
5952.93 3572
5953.66 3559
5954.39 3562
5955.11 3566
5955.84 3558
5956.57 3524
5957.30 3494
5958.03 3546
5958.76 3576
5959.48 3653
5960.21 3601
5960.94 3637
5961.67 3586
5962.40 3705
5963.13 3741
5963.86 3842
5964.59 3952
5965.31 3927
5966.04 3997
5966.77 4038
5967.50 4075
5968.23 4215
5968.96 4247
5969.69 4173
5970.42 4183
5971.15 4129
5971.88 4354
5972.61 4268
5973.34 4376
5974.06 4346
5974.79 4348
5975.52 4268
5976.25 4360
5976.98 4425
5977.71 4537
5978.44 4655
5979.17 4681
5979.90 4661
5980.63 4847
5981.36 4901
5982.09 5090
5982.82 5241
5983.55 5246
5984.28 5237
5985.01 5166
5985.74 5254
5986.47 5166
5987.20 5078
5987.93 5254
5988.66 5322
5989.39 5364
5990.12 5317
5990.85 5317
5991.58 5386
5992.32 5403
5993.05 5639
5993.78 5601
5994.51 5662
5995.24 5731
5995.97 5744
5996.70 5917
5997.43 5944
5998.16 5922
5998.89 5942
5999.62 5802
6000.35 5726
6001.09 5664
6001.82 5535
6002.55 5430
6003.28 5525
6004.01 5418
6004.74 5387
6005.47 5359
6006.20 5585
6006.94 5767
6007.67 6199
6008.40 6821
6009.13 7657
6009.86 8588
6010.59 9996
6011.33 11280
6012.06 12469
6012.79 13642
6013.52 14540
6014.25 14626
6014.98 14525
6015.72 13905
6016.45 13051
6017.18 11760
6017.91 10432
6018.64 9416
6019.38 8210
6020.11 7210
6020.84 6436
6021.57 5860
6022.31 5439
6023.04 5115
6023.77 4841
6024.50 4574
6025.24 4420
6025.97 4384
6026.70 4345
6027.43 4154
6028.17 4093
6028.90 4103
6029.63 4029
6030.37 3839
6031.10 3799
6031.83 3756
6032.56 3640
6033.30 3648
6034.03 3554
6034.76 3576
6035.50 3612
6036.23 3661
6036.96 3640
6037.70 3702
6038.43 3831
6039.16 3864
6039.90 3909
6040.63 3873
6041.36 4005
6042.10 4116
6042.83 4028
6043.56 4016
6044.30 4205
6045.03 4145
6045.77 4164
6046.50 4145
6047.23 4228
6047.97 4301
6048.70 4395
6049.44 4423
6050.17 4570
6050.90 4616
6051.64 4704
6052.37 4642
6053.11 4792
6053.84 4762
6054.57 4808
6055.31 4750
6056.04 4612
6056.78 4539
6057.51 4465
6058.25 4432
6058.98 4380
6059.72 4344
6060.45 4311
6061.19 4309
6061.92 4198
6062.66 4251
6063.39 4374
6064.13 4263
6064.86 4107
6065.60 4127
6066.33 4107
6067.07 4082
6067.80 4036
6068.54 3939
6069.27 3877
6070.01 3922
6070.74 3980
6071.48 3949
6072.21 3914
6072.95 3843
6073.68 3852
6074.42 3781
6075.15 3810
6075.89 3838
6076.63 3849
6077.36 3827
6078.10 3715
6078.83 3716
6079.57 3746
6080.30 3704
6081.04 3695
6081.78 3643
6082.51 3603
6083.25 3538
6083.98 3522
6084.72 3495
6085.46 3417
6086.19 3362
6086.93 3403
6087.67 3472
6088.40 3435
6089.14 3344
6089.88 3478
6090.61 3491
6091.35 3421
6092.09 3520
6092.82 3414
6093.56 3404
6094.30 3453
6095.03 3466
6095.77 3555
6096.51 3313
6097.24 3233
6097.98 3207
6098.72 3295
6099.45 3244
6100.19 3227
6100.93 3173
6101.67 3184
6102.40 3172
6103.14 3320
6103.88 3242
6104.61 3206
6105.35 3237
6106.09 3265
6106.83 3235
6107.56 3157
6108.30 3178
6109.04 3299
6109.78 3335
6110.51 3323
6111.25 3263
6111.99 3370
6112.73 3363
6113.47 3405
6114.20 3284
6114.94 3281
6115.68 3360
6116.42 3427
6117.16 3367
6117.89 3349
6118.63 3353
6119.37 3289
6120.11 3371
6120.85 3425
6121.59 3418
6122.32 3498
6123.06 3487
6123.80 3449
6124.54 3474
6125.28 3574
6126.02 3570
6126.76 3567
6127.49 3547
6128.23 3701
6128.97 3665
6129.71 3744
6130.45 3717
6131.19 3630
6131.93 3715
6132.67 3677
6133.41 3733
6134.15 3710
6134.88 3805
6135.62 3859
6136.36 3810
6137.10 3876
6137.84 3880
6138.58 3938
6139.32 3950
6140.06 3939
6140.80 3913
6141.54 3891
6142.28 3847
6143.02 3860
6143.76 3817
6144.50 3799
6145.24 3875
6145.98 3958
6146.72 3978
6147.46 4007
6148.20 4043
6148.94 4116
6149.68 4014
6150.42 4109
6151.16 4283
6151.90 4226
6152.64 4219
6153.38 4275
6154.12 4367
6154.86 4419
6155.60 4465
6156.34 4526
6157.08 4554
6157.82 4642
6158.56 4639
6159.30 4718
6160.04 4791
6160.78 4783
6161.52 4887
6162.27 4943
6163.01 5217
6163.75 5425
6164.49 5704
6165.23 5946
6165.97 6158
6166.71 6399
6167.45 6483
6168.19 6579
6168.94 6554
6169.68 6455
6170.42 6201
6171.16 6231
6171.90 6119
6172.64 6089
6173.38 5998
6174.13 5781
6174.87 5592
6175.61 5583
6176.35 5713
6177.09 5597
6177.83 5540
6178.58 5692
6179.32 5864
6180.06 5846
6180.80 5783
6181.54 5989
6182.28 6008
6183.03 6095
6183.77 6039
6184.51 6191
6185.25 6247
6186.00 6273
6186.74 6396
6187.48 6479
6188.22 6339
6188.97 6493
6189.71 6768
6190.45 6867
6191.19 7022
6191.94 7191
6192.68 7526
6193.42 7720
6194.16 7776
6194.91 7770
6195.65 7820
6196.39 7748
6197.13 7728
6197.88 7668
6198.62 7742
6199.36 7764
6200.11 7740
6200.85 7814
6201.59 7803
6202.34 8235
6203.08 8731
6203.82 9603
6204.57 10697
6205.31 12675
6206.05 15402
6206.80 18851
6207.54 22587
6208.28 26831
6209.03 30324
6209.77 32239
6210.52 32507
6211.26 31522
6212.00 29514
6212.75 26695
6213.49 23409
6214.23 20144
6214.98 16921
6215.72 14393
6216.47 12222
6217.21 10516
6217.95 9300
6218.70 8322
6219.44 7622
6220.19 7124
6220.93 6767
6221.68 6550
6222.42 6461
6223.17 6344
6223.91 6432
6224.65 6563
6225.40 6538
6226.14 6367
6226.89 6054
6227.63 5766
6228.38 5476
6229.12 5295
6229.87 4996
6230.61 4719
6231.36 4463
6232.10 4499
6232.85 4456
6233.59 4325
6234.34 4240
6235.08 4359
6235.83 4442
6236.57 4536
6237.32 4531
6238.06 4502
6238.81 4641
6239.56 4641
6240.30 4523
6241.05 4545
6241.79 4624
6242.54 4779
6243.28 4835
6244.03 4925
6244.77 5280
6245.52 5420
6246.27 5583
6247.01 5869
6247.76 6155
6248.50 6243
6249.25 6279
6250.00 6268
6250.74 6088
6251.49 5934
6252.23 5880
6252.98 5665
6253.73 5351
6254.47 5346
6255.22 5242
6255.97 5157
6256.71 5087
6257.46 5171
6258.21 5137
6258.95 5064
6259.70 5080
6260.45 5049
6261.19 4993
6261.94 4956
6262.69 4999
6263.43 5035
6264.18 4913
6264.93 4931
6265.67 4794
6266.42 4774
6267.17 4766
6267.92 4760
6268.66 4726
6269.41 4841
6270.16 4967
6270.90 4846
6271.65 4985
6272.40 5165
6273.15 5328
6273.89 5552
6274.64 5493
6275.39 5691
6276.14 5731
6276.89 5839
6277.63 5829
6278.38 5736
6279.13 5686
6279.88 5471
6280.62 5267
6281.37 5084
6282.12 4929
6282.87 4797
6283.62 4651
6284.36 4597
6285.11 4661
6285.86 4600
6286.61 4558
6287.36 4556
6288.11 4504
6288.85 4619
6289.60 4943
6290.35 4865
6291.10 4855
6291.85 4997
6292.60 4992
6293.35 4741
6294.09 4782
6294.84 4485
6295.59 4425
6296.34 4258
6297.09 4201
6297.84 4263
6298.59 4110
6299.34 4053
6300.09 4104
6300.83 4170
6301.58 4233
6302.33 4289
6303.08 4299
6303.83 4323
6304.58 4345
6305.33 4282
6306.08 4252
6306.83 4116
6307.58 4090
6308.33 4008
6309.08 4046
6309.83 4029
6310.58 3988
6311.33 4004
6312.08 4010
6312.83 4198
6313.58 4265
6314.33 4359
6315.08 4367
6315.83 4526
6316.58 4503
6317.33 4541
6318.08 4539
6318.83 4539
6319.58 4366
6320.33 4262
6321.08 4104
6321.83 3954
6322.58 3906
6323.33 3823
6324.08 3672
6324.83 3568
6325.58 3543
6326.33 3472
6327.08 3412
6327.83 3466
6328.58 3414
6329.33 3456
6330.08 3406
6330.84 3331
6331.59 3397
6332.34 3503
6333.09 3565
6333.84 3448
6334.59 3396
6335.34 3385
6336.09 3249
6336.84 3258
6337.60 3272
6338.35 3161
6339.10 3139
6339.85 3217
6340.60 3258
6341.35 3220
6342.10 3132
6342.86 3148
6343.61 3194
6344.36 3177
6345.11 3102
6345.86 3146
6346.61 3124
6347.37 3220
6348.12 3184
6348.87 3209
6349.62 3243
6350.37 3379
6351.13 3536
6351.88 3491
6352.63 3561
6353.38 3669
6354.14 3703
6354.89 3737
6355.64 3630
6356.39 3594
6357.14 3534
6357.90 3456
6358.65 3329
6359.40 3293
6360.16 3213
6360.91 3168
6361.66 3179
6362.41 3276
6363.17 3257
6363.92 3258
6364.67 3222
6365.42 3131
6366.18 3124
6366.93 3134
6367.68 3122
6368.44 3097
6369.19 3158
6369.94 3135
6370.70 3142
6371.45 3132
6372.20 3082
6372.96 3001
6373.71 2985
6374.46 2956
6375.22 3034
6375.97 3029
6376.72 3027
6377.48 3025
6378.23 3094
6378.99 3133
6379.74 3144
6380.49 3140
6381.25 3152
6382.00 3244
6382.75 3161
6383.51 3119
6384.26 3156
6385.02 3150
6385.77 3005
6386.53 2986
6387.28 2878
6388.03 2949
6388.79 2834
6389.54 2782
6390.30 2792
6391.05 2842
6391.81 2842
6392.56 2849
6393.31 2730
6394.07 2792
6394.82 2791
6395.58 2751
6396.33 2714
6397.09 2728
6397.84 2711
6398.60 2743
6399.35 2750
6400.11 2727
6400.86 2700
6401.62 2751
6402.37 2723
6403.13 2727
6403.88 2704
6404.64 2679
6405.39 2676
6406.15 2624
6406.90 2612
6407.66 2712
6408.42 2664
6409.17 2718
6409.93 2710
6410.68 2771
6411.44 2745
6412.19 2770
6412.95 2698
6413.71 2705
6414.46 2769
6415.22 2681
6415.97 2721
6416.73 2740
6417.48 2646
6418.24 2708
6419.00 2750
6419.75 2727
6420.51 2698
6421.27 2642
6422.02 2695
6422.78 2753
6423.53 2753
6424.29 2838
6425.05 2774
6425.80 2740
6426.56 2828
6427.32 2886
6428.07 2799
6428.83 2756
6429.59 2725
6430.34 2758
6431.10 2855
6431.86 2851
6432.61 2953
6433.37 2982
6434.13 2877
6434.89 2942
6435.64 2898
6436.40 2932
6437.16 3010
6437.91 2948
6438.67 2941
6439.43 3028
6440.19 3087
6440.94 3033
6441.70 3046
6442.46 3098
6443.22 3066
6443.97 3043
6444.73 3062
6445.49 2993
6446.25 2928
6447.00 2967
6447.76 2896
6448.52 2927
6449.28 2993
6450.04 2967
6450.79 2959
6451.55 2941
6452.31 2962
6453.07 3029
6453.83 3014
6454.58 3028
6455.34 3082
6456.10 3116
6456.86 3138
6457.62 3120
6458.38 3065
6459.13 3188
6459.89 3186
6460.65 3183
6461.41 3324
6462.17 3264
6462.93 3246
6463.69 3237
6464.44 3383
6465.20 3360
6465.96 3282
6466.72 3391
6467.48 3319
6468.24 3316
6469.00 3412
6469.76 3452
6470.52 3365
6471.28 3409
6472.03 3408
6472.79 3431
6473.55 3432
6474.31 3502
6475.07 3531
6475.83 3551
6476.59 3510
6477.35 3666
6478.11 3697
6478.87 3742
6479.63 3771
6480.39 3819
6481.15 3813
6481.91 3859
6482.67 3912
6483.43 3925
6484.19 3972
6484.95 4096
6485.71 4033
6486.47 4157
6487.23 4195
6487.99 4191
6488.75 4258
6489.51 4229
6490.27 4324
6491.03 4412
6491.79 4507
6492.55 4617
6493.31 4702
6494.07 4742
6494.83 4909
6495.59 4980
6496.35 5076
6497.11 4986
6497.87 5078
6498.64 5135
6499.40 4983
6500.16 4974
6500.92 4996
6501.68 5057
6502.44 5133
6503.20 5192
6503.96 5291
6504.72 5340
6505.48 5431
6506.25 5474
6507.01 5539
6507.77 5592
6508.53 5664
6509.29 5786
6510.05 5870
6510.81 5962
6511.57 5958
6512.34 5967
6513.10 5933
6513.86 6029
6514.62 5973
6515.38 5921
6516.15 5939
6516.91 6112
6517.67 6259
6518.43 6525
6519.19 6737
6519.95 7340
6520.72 8254
6521.48 9142
6522.24 9876
6523.00 10661
6523.77 11486
6524.53 11927
6525.29 12480
6526.05 13001
6526.81 13165
6527.58 13550
6528.34 13609
6529.10 13182
6529.86 12666
6530.63 11871
6531.39 11068
6532.15 10362
6532.92 9882
6533.68 9520
6534.44 9314
6535.20 9317
6535.97 9687
6536.73 9942
6537.49 9945
6538.26 9522
6539.02 9084
6539.78 8544
6540.55 7849
6541.31 7287
6542.07 6691
6542.84 6161
6543.60 5803
6544.36 5464
6545.13 5247
6545.89 5013
6546.65 4799
6547.42 4756
6548.18 4574
6548.94 4502
6549.71 4695
6550.47 4574
6551.24 4676
6552.00 4658
6552.76 4598
6553.53 4650
6554.29 4673
6555.06 4733
6555.82 4775
6556.58 4758
6557.35 4775
6558.11 4815
6558.88 4854
6559.64 4986
6560.41 5139
6561.17 5248
6561.93 5397
6562.70 5415
6563.46 5349
6564.23 5506
6564.99 5630
6565.76 5669
6566.52 5616
6567.29 5598
6568.05 5553
6568.82 5590
6569.58 5635
6570.35 5732
6571.11 5628
6571.88 5679
6572.64 5739
6573.41 5754
6574.17 5739
6574.94 5749
6575.70 5793
6576.47 5848
6577.23 5954
6578.00 6042
6578.76 6098
6579.53 6067
6580.29 6150
6581.06 6188
6581.83 6041
6582.59 6059
6583.36 6000
6584.12 5870
6584.89 5778
6585.65 5675
6586.42 5817
6587.19 5710
6587.95 5698
6588.72 5743
6589.48 5993
6590.25 6098
6591.02 6240
6591.78 6601
6592.55 6957
6593.32 7491
6594.08 7789
6594.85 7957
6595.61 8146
6596.38 8181
6597.15 8060
6597.91 7882
6598.68 7586
6599.45 7228
6600.21 7028
6600.98 6816
6601.75 6677
6602.51 6475
6603.28 6269
6604.05 6083
6604.82 6023
6605.58 5906
6606.35 5758
6607.12 5811
6607.88 5660
6608.65 5595
6609.42 5503
6610.19 5314
6610.95 5286
6611.72 5109
6612.49 5147
6613.25 5216
6614.02 5204
6614.79 5153
6615.56 5230
6616.32 5177
6617.09 5276
6617.86 5386
6618.63 5368
6619.40 5540
6620.16 5599
6620.93 5548
6621.70 5569
6622.47 5520
6623.24 5677
6624.00 5562
6624.77 5563
6625.54 5419
6626.31 5382
6627.08 5350
6627.84 5582
6628.61 5643
6629.38 5813
6630.15 6133
6630.92 6480
6631.69 7041
6632.46 7977
6633.22 9079
6633.99 10206
6634.76 11324
6635.53 11900
6636.30 11963
6637.07 11695
6637.84 11056
6638.61 10001
6639.37 9034
6640.14 8162
6640.91 7274
6641.68 6548
6642.45 6015
6643.22 5536
6643.99 5227
6644.76 4959
6645.53 4714
6646.30 4688
6647.07 4592
6647.84 4576
6648.61 4446
6649.37 4484
6650.14 4489
6650.91 4443
6651.68 4385
6652.45 4468
6653.22 4374
6653.99 4278
6654.76 4169
6655.53 4154
6656.30 4180
6657.07 4098
6657.84 4024
6658.61 4014
6659.38 4085
6660.15 4045
6660.92 4118
6661.69 4115
6662.46 4160
6663.23 4139
6664.00 4109
6664.77 4111
6665.55 4143
6666.32 4059
6667.09 4024
6667.86 4045
6668.63 4048
6669.40 4179
6670.17 4328
6670.94 4425
6671.71 4402
6672.48 4465
6673.25 4576
6674.02 4613
6674.79 4754
6675.57 4652
6676.34 4503
6677.11 4398
6677.88 4290
6678.65 4189
6679.42 4115
6680.19 4130
6680.96 4166
6681.74 4094
6682.51 4115
6683.28 4199
6684.05 4307
6684.82 4457
6685.59 4572
6686.37 4743
6687.14 4778
6687.91 4805
6688.68 4706
6689.45 4563
6690.22 4449
6691.00 4403
6691.77 4250
6692.54 4032
6693.31 4012
6694.08 3973
6694.86 3881
6695.63 3787
6696.40 3812
6697.17 3773
6697.95 3842
6698.72 3754
6699.49 3764
6700.26 3853
6701.04 3756
6701.81 3663
6702.58 3572
6703.35 3527
6704.13 3577
6704.90 3422
6705.67 3514
6706.44 3462
6707.22 3363
6707.99 3470
6708.76 3520
6709.54 3491
6710.31 3530
6711.08 3521
6711.86 3492
6712.63 3370
6713.40 3488
6714.17 3512
6714.95 3420
6715.72 3296
6716.50 3364
6717.27 3305
6718.04 3260
6718.82 3185
6719.59 3123
6720.36 3145
6721.14 3140
6721.91 3175
6722.68 3079
6723.46 3048
6724.23 3107
6725.01 3033
6725.78 3082
6726.55 3110
6727.33 3093
6728.10 3049
6728.88 3049
6729.65 3019
6730.42 2975
6731.20 2977
6731.97 2916
6732.75 2999
6733.52 2977
6734.30 2953
6735.07 2995
6735.84 3026
6736.62 3056
6737.39 2916
6738.17 2847
6738.94 2964
6739.72 2963
6740.49 2953
6741.27 2954
6742.04 2985
6742.82 3022
6743.59 2980
6744.37 2929
6745.14 2863
6745.92 2930
6746.69 2988
6747.47 2981
6748.24 2972
6749.02 3055
6749.79 3089
6750.57 3054
6751.34 3012
6752.12 3175
6752.90 3106
6753.67 3062
6754.45 3078
6755.22 3014
6756.00 3011
6756.77 3027
6757.55 2944
6758.33 2850
6759.10 2866
6759.88 2832
6760.65 2842
6761.43 2741
6762.20 2848
6762.98 2866
6763.76 2836
6764.53 2848
6765.31 2849
6766.09 2880
6766.86 2854
6767.64 2809
6768.41 2798
6769.19 2792
6769.97 2818
6770.74 2785
6771.52 2817
6772.30 2828
6773.07 2881
6773.85 2771
6774.63 2796
6775.40 2814
6776.18 2771
6776.96 2892
6777.74 2882
6778.51 2962
6779.29 2944
6780.07 2936
6780.84 3008
6781.62 2930
6782.40 2987
6783.17 2985
6783.95 2922
6784.73 2996
6785.51 3014
6786.28 3022
6787.06 2975
6787.84 2961
6788.62 2980
6789.39 2950
6790.17 2973
6790.95 2928
6791.73 2878
6792.51 2831
6793.28 2839
6794.06 2823
6794.84 2784
6795.62 2687
6796.39 2768
6797.17 2784
6797.95 2806
6798.73 2751
6799.51 2835
6800.29 2918
6801.06 2869
6801.84 2870
6802.62 2789
6803.40 2850
6804.18 2872
6804.96 2803
6805.73 2855
6806.51 2774
6807.29 2721
6808.07 2807
6808.85 2743
6809.63 2737
6810.41 2808
6811.18 2752
6811.96 2716
6812.74 2751
6813.52 2793
6814.30 2814
6815.08 2807
6815.86 2779
6816.64 2901
6817.42 2923
6818.20 2869
6818.98 2926
6819.76 2932
6820.53 2853
6821.31 2885
6822.09 2944
6822.87 2871
6823.65 2890
6824.43 2912
6825.21 2964
6825.99 3020
6826.77 3027
6827.55 2928
6828.33 2998
6829.11 2947
6829.89 2970
6830.67 2978
6831.45 2947
6832.23 3026
6833.01 3009
6833.79 3001
6834.57 2929
6835.35 2920
6836.13 2904
6836.91 2931
6837.69 2865
6838.47 2749
6839.25 2776
6840.03 2739
6840.81 2779
6841.59 2768
6842.37 2787
6843.16 2849
6843.94 2883
6844.72 2886
6845.50 2899
6846.28 3149
6847.06 3394
6847.84 3833
6848.62 4360
6849.40 4896
6850.18 5583
6850.96 6164
6851.75 6649
6852.53 6712
6853.31 6541
6854.09 6231
6854.87 5752
6855.65 5229
6856.43 4847
6857.22 4497
6858.00 4331
6858.78 4083
6859.56 3898
6860.34 3788
6861.12 3631
6861.90 3572
6862.69 3381
6863.47 3334
6864.25 3311
6865.03 3326
6865.81 3249
6866.60 3243
6867.38 3102
6868.16 3128
6868.94 3039
6869.72 3030
6870.51 2969
6871.29 2974
6872.07 2935
6872.85 2893
6873.64 2961
6874.42 2869
6875.20 2766
6875.98 2811
6876.77 2906
6877.55 2888
6878.33 2851
6879.11 2894
6879.90 2929
6880.68 2916
6881.46 2917
6882.25 2939
6883.03 2858
6883.81 2912
6884.59 2962
6885.38 2955
6886.16 3004
6886.94 3060
6887.73 3199
6888.51 3318
6889.29 3323
6890.08 3247
6890.86 3365
6891.64 3253
6892.43 3206
6893.21 3099
6893.99 3106
6894.78 3124
6895.56 3094
6896.35 3023
6897.13 3167
6897.91 3167
6898.70 3152
6899.48 3119
6900.26 3140
6901.05 3202
6901.83 3232
6902.62 3196
6903.40 3211
6904.18 3233
6904.97 3151
6905.75 3140
6906.54 3129
6907.32 3131
6908.11 3064
6908.89 3131
6909.67 3124
6910.46 2967
6911.24 2930
6912.03 3024
6912.81 2991
6913.60 3003
6914.38 3081
6915.17 3027
6915.95 3000
6916.74 3005
6917.52 3132
6918.31 3059
6919.09 3030
6919.88 3092
6920.66 3101
6921.45 3039
6922.23 3106
6923.02 3085
6923.80 3058
6924.59 3034
6925.37 3125
6926.16 3061
6926.94 3094
6927.73 3058
6928.51 2992
6929.30 3051
6930.09 3073
6930.87 3046
6931.66 3052
6932.44 3086
6933.23 3062
6934.01 3071
6934.80 3078
6935.59 3077
6936.37 3095
6937.16 3140
6937.94 3114
6938.73 3160
6939.52 3128
6940.30 3290
6941.09 3359
6941.88 3445
6942.66 3437
6943.45 3498
6944.23 3583
6945.02 3618
6945.81 3566
6946.59 3690
6947.38 3749
6948.17 3635
6948.95 3736
6949.74 3750
6950.53 3810
6951.31 3729
6952.10 3782
6952.89 3806
6953.67 3781
6954.46 3748
6955.25 3824
6956.04 3971
6956.82 3979
6957.61 4026
6958.40 4033
6959.18 4042
6959.97 4176
6960.76 4118
6961.55 4175
6962.33 4144
6963.12 4013
6963.91 4050
6964.70 4182
6965.48 4066
6966.27 4268
6967.06 4298
6967.85 4389
6968.63 4288
6969.42 4454
6970.21 4495
6971.00 4607
6971.79 4522
6972.57 4525
6973.36 4594
6974.15 4698
6974.94 4749
6975.73 4814
6976.52 5015
6977.30 5161
6978.09 5342
6978.88 5566
6979.67 5818
6980.46 6097
6981.25 6305
6982.03 6639
6982.82 7309
6983.61 8090
6984.40 8990
6985.19 9868
6985.98 10519
6986.77 10844
6987.55 10861
6988.34 10605
6989.13 9800
6989.92 9011
6990.71 8308
6991.50 7792
6992.29 7128
6993.08 6737
6993.87 6595
6994.66 6580
6995.45 6816
6996.24 7354
6997.02 8028
6997.81 9032
6998.60 10407
6999.39 11481
7000.18 12467
7000.97 12832
7001.76 12914
7002.55 12288
7003.34 11195
7004.13 10154
7004.92 8999
7005.71 7991
7006.50 7073
7007.29 6342
7008.08 5803
7008.87 5260
7009.66 4943
7010.45 4665
7011.24 4536
7012.03 4371
7012.82 4341
7013.61 4246
7014.40 4297
7015.19 4232
7015.98 4224
7016.77 4010
7017.56 4017
7018.35 3968
7019.15 3916
7019.94 3799
7020.73 3675
7021.52 3783
7022.31 3754
7023.10 3745
7023.89 3821
7024.68 3966
7025.47 3956
7026.26 3964
7027.05 4008
7027.85 3928
7028.64 3928
7029.43 3920
7030.22 3745
7031.01 3641
7031.80 3647
7032.59 3565
7033.38 3546
7034.18 3509
7034.97 3581
7035.76 3577
7036.55 3612
7037.34 3683
7038.13 3763
7038.93 3782
7039.72 3898
7040.51 3934
7041.30 3914
7042.09 3956
7042.89 3789
7043.68 3737
7044.47 3690
7045.26 3624
7046.05 3650
7046.85 3628
7047.64 3669
7048.43 3607
7049.22 3569
7050.01 3755
7050.81 3732
7051.60 3859
7052.39 3821
7053.18 3819
7053.98 3752
7054.77 3556
7055.56 3512
7056.36 3443
7057.15 3374
7057.94 3305
7058.73 3407
7059.53 3381
7060.32 3422
7061.11 3362
7061.91 3444
7062.70 3434
7063.49 3436
7064.29 3361
7065.08 3356
7065.87 3304
7066.66 3298
7067.46 3221
7068.25 3226
7069.04 3240
7069.84 3205
7070.63 3232
7071.43 3212
7072.22 3170
7073.01 3079
7073.81 3064
7074.60 3130
7075.39 3102
7076.19 3142
7076.98 3212
7077.78 3181
7078.57 3077
7079.36 3102
7080.16 3048
7080.95 2982
7081.75 3044
7082.54 3109
7083.33 2943
7084.13 2914
7084.92 2892
7085.72 2875
7086.51 2885
7087.31 2919
7088.10 2846
7088.90 2837
7089.69 2904
7090.48 3024
7091.28 3125
7092.07 3122
7092.87 3066
7093.66 3131
7094.46 3043
7095.25 3040
7096.05 3049
7096.84 2933
7097.64 2991
7098.43 2817
7099.23 2783
7100.02 2792
7100.82 2792
7101.61 2790
7102.41 2779
7103.20 2788
7104.00 2614
7104.80 2555
7105.59 2526
7106.39 2506
7107.18 2426
7107.98 2386
7108.77 2430
7109.57 2388
7110.36 2360
7111.16 2343
7111.96 2345
7112.75 2308
7113.55 2376
7114.34 2418
7115.14 2414
7115.94 2406
7116.73 2395
7117.53 2365
7118.32 2381
7119.12 2433
7119.92 2333
7120.71 2359
7121.51 2358
7122.31 2316
7123.10 2318
7123.90 2357
7124.70 2352
7125.49 2357
7126.29 2290
7127.09 2219
7127.88 2278
7128.68 2303
7129.48 2394
7130.27 2368
7131.07 2396
7131.87 2485
7132.66 2365
7133.46 2452
7134.26 2424
7135.06 2378
7135.85 2338
7136.65 2308
7137.45 2301
7138.24 2318
7139.04 2354
7139.84 2410
7140.64 2345
7141.43 2373
7142.23 2415
7143.03 2398
7143.83 2338
7144.62 2424
7145.42 2380
7146.22 2407
7147.02 2409
7147.82 2281
7148.61 2318
7149.41 2238
7150.21 2298
7151.01 2224
7151.81 2207
7152.60 2213
7153.40 2272
7154.20 2206
7155.00 2300
7155.80 2305
7156.59 2307
7157.39 2281
7158.19 2211
7158.99 2218
7159.79 2260
7160.59 2254
7161.39 2226
7162.18 2260
7162.98 2151
7163.78 2207
7164.58 2176
7165.38 2161
7166.18 2180
7166.98 2243
7167.78 2195
7168.57 2194
7169.37 2223
7170.17 2322
7170.97 2311
7171.77 2333
7172.57 2213
7173.37 2299
7174.17 2262
7174.97 2221
7175.77 2237
7176.57 2198
7177.37 2214
7178.17 2180
7178.97 2249
7179.77 2260
7180.56 2155
7181.36 2256
7182.16 2307
7182.96 2337
7183.76 2377
7184.56 2385
7185.36 2369
7186.16 2282
7186.96 2327
7187.76 2232
7188.56 2223
7189.36 2221
7190.16 2201
7190.96 2149
7191.76 2142
7192.57 2095
7193.37 2107
7194.17 2059
7194.97 2083
7195.77 2095
7196.57 2154
7197.37 2088
7198.17 2124
7198.97 2077
7199.77 2095
7200.57 2145
7201.37 2110
7202.17 2144
7202.97 2117
7203.77 2079
7204.58 2121
7205.38 2145
7206.18 2059
7206.98 2080
7207.78 2081
7208.58 2047
7209.38 2048
7210.18 2082
7210.99 2090
7211.79 2054
7212.59 2056
7213.39 2123
7214.19 2079
7214.99 2072
7215.79 2105
7216.60 2079
7217.40 2000
7218.20 2055
7219.00 2088
7219.80 2097
7220.60 2066
7221.41 2104
7222.21 2120
7223.01 2121
7223.81 2157
7224.62 2049
7225.42 2155
7226.22 2187
7227.02 2172
7227.82 2108
7228.63 2065
7229.43 2066
7230.23 2124
7231.03 2072
7231.84 2056
7232.64 2072
7233.44 2079
7234.24 2130
7235.05 2162
7235.85 2275
7236.65 2279
7237.45 2215
7238.26 2220
7239.06 2282
7239.86 2253
7240.67 2234
7241.47 2325
7242.27 2296
7243.08 2299
7243.88 2305
7244.68 2323
7245.49 2390
7246.29 2371
7247.09 2340
7247.90 2329
7248.70 2369
7249.50 2402
7250.31 2336
7251.11 2357
7251.91 2355
7252.72 2437
7253.52 2429
7254.32 2508
7255.13 2439
7255.93 2451
7256.74 2505
7257.54 2543
7258.34 2477
7259.15 2526
7259.95 2628
7260.76 2675
7261.56 2847
7262.36 2823
7263.17 2760
7263.97 2818
7264.78 2918
7265.58 2907
7266.39 2885
7267.19 2969
7268.00 2953
7268.80 2966
7269.60 3019
7270.41 3023
7271.21 2968
7272.02 3037
7272.82 3059
7273.63 3060
7274.43 3032
7275.24 3120
7276.04 3181
7276.85 3257
7277.65 3220
7278.46 3293
7279.26 3397
7280.07 3614
7280.87 3838
7281.68 4141
7282.48 4528
7283.29 5108
7284.09 5556
7284.90 5945
7285.71 5952
7286.51 5883
7287.32 5775
7288.12 5456
7288.93 5104
7289.73 4724
7290.54 4510
7291.35 4203
7292.15 4016
7292.96 3951
7293.76 3803
7294.57 3698
7295.38 3707
7296.18 3726
7296.99 3810
7297.79 3708
7298.60 3758
7299.41 3696
7300.21 3704
7301.02 3745
7301.82 3914
7302.63 3868
7303.44 3968
7304.24 3965
7305.05 4015
7305.86 4237
7306.66 4336
7307.47 4557
7308.28 4833
7309.08 5025
7309.89 5160
7310.70 5516
7311.50 5797
7312.31 5657
7313.12 5614
7313.93 5482
7314.73 5446
7315.54 5348
7316.35 5323
7317.15 5440
7317.96 5595
7318.77 5959
7319.58 6315
7320.38 6973
7321.19 7234
7322.00 7485
7322.81 7576
7323.61 7441
7324.42 7173
7325.23 6827
7326.04 6194
7326.84 5727
7327.65 5379
7328.46 4946
7329.27 4792
7330.08 4706
7330.88 4662
7331.69 4700
7332.50 4715
7333.31 5026
7334.12 5491
7334.92 5692
7335.73 5874
7336.54 6179
7337.35 6148
7338.16 5909
7338.97 5676
7339.78 5419
7340.58 5071
7341.39 4845
7342.20 4412
7343.01 4166
7343.82 4041
7344.63 3991
7345.44 3905
7346.24 3890
7347.05 3973
7347.86 3870
7348.67 3971
7349.48 3903
7350.29 3889
7351.10 3889
7351.91 3819
7352.72 3760
7353.53 3674
7354.34 3608
7355.14 3567
7355.95 3543
7356.76 3534
7357.57 3569
7358.38 3635
7359.19 3679
7360.00 3760
7360.81 3800
7361.62 3800
7362.43 3974
7363.24 3917
7364.05 3808
7364.86 3908
7365.67 3921
7366.48 3817
7367.29 3848
7368.10 3756
7368.91 3745
7369.72 3687
7370.53 3714
7371.34 3836
7372.15 3858
7372.96 3869
7373.77 3892
7374.58 3921
7375.39 4089
7376.20 4124
7377.01 4139
7377.82 4329
7378.63 4421
7379.44 4591
7380.26 4855
7381.07 5122
7381.88 5309
7382.69 5340
7383.50 5458
7384.31 5227
7385.12 5080
7385.93 4824
7386.74 4609
7387.55 4386
7388.36 4214
7389.18 4079
7389.99 3934
7390.80 3904
7391.61 3805
7392.42 3641
7393.23 3481
7394.04 3524
7394.86 3603
7395.67 3670
7396.48 3614
7397.29 3701
7398.10 3860
7398.91 4084
7399.73 4238
7400.54 4460
7401.35 4699
7402.16 4722
7402.97 4752
7403.79 4606
7404.60 4602
7405.41 4473
7406.22 4422
7407.03 4396
7407.85 4348
7408.66 4324
7409.47 4068
7410.28 3963
7411.10 3820
7411.91 3718
7412.72 3548
7413.53 3366
7414.35 3276
7415.16 3161
7415.97 3097
7416.78 3061
7417.60 3028
7418.41 2873
7419.22 2882
7420.03 2860
7420.85 2806
7421.66 2740
7422.47 2689
7423.29 2687
7424.10 2707
7424.91 2691
7425.73 2607
7426.54 2692
7427.35 2651
7428.17 2587
7428.98 2615
7429.79 2605
7430.61 2606
7431.42 2590
7432.23 2522
7433.05 2500
7433.86 2477
7434.67 2512
7435.49 2482
7436.30 2607
7437.12 2663
7437.93 2658
7438.74 2695
7439.56 2656
7440.37 2642
7441.18 2631
7442.00 2608
7442.81 2615
7443.63 2638
7444.44 2637
7445.26 2654
7446.07 2576
7446.88 2568
7447.70 2525
7448.51 2527
7449.33 2464
7450.14 2497
7450.96 2497
7451.77 2445
7452.59 2524
7453.40 2499
7454.22 2446
7455.03 2442
7455.85 2421
7456.66 2443
7457.47 2464
7458.29 2476
7459.10 2460
7459.92 2448
7460.74 2470
7461.55 2419
7462.37 2464
7463.18 2472
7464.00 2459
7464.81 2492
7465.63 2567
7466.44 2476
7467.26 2493
7468.07 2508
7468.89 2619
7469.70 2547
7470.52 2576
7471.34 2664
7472.15 2508
7472.97 2486
7473.78 2507
7474.60 2457
7475.41 2405
7476.23 2362
7477.05 2351
7477.86 2339
7478.68 2317
7479.49 2321
7480.31 2303
7481.13 2319
7481.94 2275
7482.76 2244
7483.58 2295
7484.39 2274
7485.21 2215
7486.03 2284
7486.84 2224
7487.66 2182
7488.48 2120
7489.29 2301
7490.11 2259
7490.93 2223
7491.74 2132
7492.56 2222
7493.38 2225
7494.19 2220
7495.01 2201
7495.83 2163
7496.64 2132
7497.46 2049
7498.28 2128
7499.10 2045
7499.91 2094
7500.73 2150
7501.55 2115
7502.36 2117
7503.18 2111
7504.00 2103
7504.82 2102
7505.63 2143
7506.45 2123
7507.27 2070
7508.09 2112
7508.90 2064
7509.72 2128
7510.54 2141
7511.36 2118
7512.18 2059
7512.99 2095
7513.81 2047
7514.63 2027
7515.45 2011
7516.27 2008
7517.08 2088
7517.90 1978
7518.72 1938
7519.54 1989
7520.36 2018
7521.18 1958
7521.99 1978
7522.81 1990
7523.63 1959
7524.45 1955
7525.27 1990
7526.09 1991
7526.91 1948
7527.72 1980
7528.54 2013
7529.36 1977
7530.18 1968
7531.00 2006
7531.82 2043
7532.64 2063
7533.46 2068
7534.28 2052
7535.10 2116
7535.91 2079
7536.73 2016
7537.55 2023
7538.37 2071
7539.19 2077
7540.01 2051
7540.83 2030
7541.65 2023
7542.47 2109
7543.29 2120
7544.11 2087
7544.93 2201
7545.75 2155
7546.57 2136
7547.39 2152
7548.21 2149
7549.03 2070
7549.85 2065
7550.67 2136
7551.49 2175
7552.31 2068
7553.13 2104
7553.95 2125
7554.77 2210
7555.59 2270
7556.41 2258
7557.23 2247
7558.05 2297
7558.87 2289
7559.69 2259
7560.51 2302
7561.33 2280
7562.15 2308
7562.97 2328
7563.79 2296
7564.61 2300
7565.44 2251
7566.26 2262
7567.08 2281
7567.90 2203
7568.72 2284
7569.54 2244
7570.36 2262
7571.18 2360
7572.00 2232
7572.82 2257
7573.65 2277
7574.47 2311
7575.29 2240
7576.11 2248
7576.93 2253
7577.75 2243
7578.57 2259
7579.40 2196
7580.22 2256
7581.04 2218
7581.86 2232
7582.68 2250
7583.50 2350
7584.33 2323
7585.15 2359
7585.97 2389
7586.79 2454
7587.61 2512
7588.44 2486
7589.26 2502
7590.08 2535
7590.90 2541
7591.72 2565
7592.55 2532
7593.37 2465
7594.19 2474
7595.01 2455
7595.84 2375
7596.66 2445
7597.48 2488
7598.30 2491
7599.13 2480
7599.95 2580
7600.77 2710
7601.59 2773
7602.42 2953
7603.24 3113
7604.06 3306
7604.89 3545
7605.71 3619
7606.53 3575
7607.36 3668
7608.18 3519
7609.00 3369
7609.82 3244
7610.65 3133
7611.47 3014
7612.29 2824
7613.12 2727
7613.94 2711
7614.77 2698
7615.59 2712
7616.41 2700
7617.24 2631
7618.06 2641
7618.88 2703
7619.71 2604
7620.53 2625
7621.35 2619
7622.18 2537
7623.00 2618
7623.83 2591
7624.65 2583
7625.47 2581
7626.30 2523
7627.12 2699
7627.95 2858
7628.77 2895
7629.60 3049
7630.42 3293
7631.24 3496
7632.07 3553
7632.89 3643
7633.72 3732
7634.54 3566
7635.37 3513
7636.19 3340
7637.02 3133
7637.84 2944
7638.67 2800
7639.49 2633
7640.31 2597
7641.14 2495
7641.96 2376
7642.79 2307
7643.61 2246
7644.44 2309
7645.26 2269
7646.09 2269
7646.92 2267
7647.74 2249
7648.57 2182
7649.39 2169
7650.22 2123
7651.04 2204
7651.87 2169
7652.69 2086
7653.52 2033
7654.34 2086
7655.17 2068
7656.00 2058
7656.82 2009
7657.65 2013
7658.47 2030
7659.30 2006
7660.12 2013
7660.95 2032
7661.78 2024
7662.60 2016
7663.43 2007
7664.25 2010
7665.08 2009
7665.91 1992
7666.73 2010
7667.56 2059
7668.39 2034
7669.21 2090
7670.04 2063
7670.87 2087
7671.69 2113
7672.52 2045
7673.35 2025
7674.17 2093
7675.00 2048
7675.83 2068
7676.65 2040
7677.48 2015
7678.31 1938
7679.13 1923
7679.96 1955
7680.79 1927
7681.61 1964
7682.44 1962
7683.27 1958
7684.10 1990
7684.92 2026
7685.75 2026
7686.58 1991
7687.40 1966
7688.23 2028
7689.06 1964
7689.89 1930
7690.71 1959
7691.54 2025
7692.37 2016
7693.20 1934
7694.03 1977
7694.85 1981
7695.68 1972
7696.51 1939
7697.34 1952
7698.16 2019
7698.99 2050
7699.82 2014
7700.65 2008
7701.48 2100
7702.31 2061
7703.13 1976
7703.96 1935
7704.79 1992
7705.62 1967
7706.45 1992
7707.28 2053
7708.10 2033
7708.93 2026
7709.76 2000
7710.59 1926
7711.42 1985
7712.25 2017
7713.08 2039
7713.90 1996
7714.73 2002
7715.56 2011
7716.39 1996
7717.22 1938
7718.05 1920
7718.88 1962
7719.71 1972
7720.54 1935
7721.37 1889
7722.20 2006
7723.02 1962
7723.85 1964
7724.68 1976
7725.51 2007
7726.34 2000
7727.17 1969
7728.00 1960
7728.83 2001
7729.66 2037
7730.49 2009
7731.32 1980
7732.15 2018
7732.98 2009
7733.81 1967
7734.64 1949
7735.47 1945
7736.30 1944
7737.13 1960
7737.96 1990
7738.79 1958
7739.62 1901
7740.45 2025
7741.28 2078
7742.11 2139
7742.94 2106
7743.77 2241
7744.60 2578
7745.43 2699
7746.26 2948
7747.09 3338
7747.92 3571
7748.75 3722
7749.59 3724
7750.42 3632
7751.25 3422
7752.08 3250
7752.91 2965
7753.74 2736
7754.57 2516
7755.40 2405
7756.23 2396
7757.06 2213
7757.90 2133
7758.73 2036
7759.56 2044
7760.39 2004
7761.22 1986
7762.05 1962
7762.88 1973
7763.71 2043
7764.55 2013
7765.38 1975
7766.21 1952
7767.04 1930
7767.87 1936
7768.70 1832
7769.54 1778
7770.37 1710
7771.20 1734
7772.03 1687
7772.86 1706
7773.70 1804
7774.53 1798
7775.36 1783
7776.19 1719
7777.02 1817
7777.86 1769
7778.69 1740
7779.52 1788
7780.35 1758
7781.19 1740
7782.02 1782
7782.85 1806
7783.68 1781
7784.52 1823
7785.35 1799
7786.18 1837
7787.01 1892
7787.85 1943
7788.68 1896
7789.51 1873
7790.35 1967
7791.18 1875
7792.01 1808
7792.84 1866
7793.68 1832
7794.51 1841
7795.34 1820
7796.18 1763
7797.01 1770
7797.84 1716
7798.68 1765
7799.51 1824
7800.34 1811
7801.18 1822
7802.01 1801
7802.84 1857
7803.68 1809
7804.51 1790
7805.35 1828
7806.18 1843
7807.01 1842
7807.85 1856
7808.68 1875
7809.51 1856
7810.35 1833
7811.18 1874
7812.02 1879
7812.85 1985
7813.68 1882
7814.52 1914
7815.35 1876
7816.19 1938
7817.02 1998
7817.86 1951
7818.69 1990
7819.52 1985
7820.36 1977
7821.19 1902
7822.03 1890
7822.86 1894
7823.70 1835
7824.53 1894
7825.37 1906
7826.20 1841
7827.04 1922
7827.87 1920
7828.71 1887
7829.54 1895
7830.38 1870
7831.21 1899
7832.05 1848
7832.88 1799
7833.72 1839
7834.55 1831
7835.39 1809
7836.22 1817
7837.06 1770
7837.89 1720
7838.73 1760
7839.57 1733
7840.40 1715
7841.24 1731
7842.07 1712
7842.91 1751
7843.74 1805
7844.58 1804
7845.42 1783
7846.25 1785
7847.09 1701
7847.92 1717
7848.76 1694
7849.60 1620
7850.43 1663
7851.27 1727
7852.10 1699
7852.94 1669
7853.78 1702
7854.61 1739
7855.45 1682
7856.29 1691
7857.12 1664
7857.96 1745
7858.79 1709
7859.63 1739
7860.47 1692
7861.30 1714
7862.14 1714
7862.98 1677
7863.81 1636
7864.65 1641
7865.49 1685
7866.33 1654
7867.16 1642
7868.00 1640
7868.84 1674
7869.67 1626
7870.51 1681
7871.35 1728
7872.19 1735
7873.02 1707
7873.86 1795
7874.70 1724
7875.54 1664
7876.37 1732
7877.21 1759
7878.05 1745
7878.89 1781
7879.72 1768
7880.56 1724
7881.40 1792
7882.24 1741
7883.07 1683
7883.91 1705
7884.75 1681
7885.59 1704
7886.43 1669
7887.26 1678
7888.10 1681
7888.94 1703
7889.78 1773
7890.62 1737
7891.45 1764
7892.29 1762
7893.13 1727
7893.97 1706
7894.81 1720
7895.65 1697
7896.49 1722
7897.32 1678
7898.16 1757
7899.00 1780
7899.84 1722
7900.68 1712
7901.52 1755
7902.36 1753
7903.20 1665
7904.03 1665
7904.87 1697
7905.71 1643
7906.55 1625
7907.39 1683
7908.23 1687
7909.07 1707
7909.91 1676
7910.75 1757
7911.59 1708
7912.43 1784
7913.27 1846
7914.11 1937
7914.94 1987
7915.78 1978
7916.62 2125
7917.46 2130
7918.30 2176
7919.14 2119
7919.98 2114
7920.82 2061
7921.66 2001
7922.50 1961
7923.34 1868
7924.18 1792
7925.02 1729
7925.86 1729
7926.70 1655
7927.54 1628
7928.38 1648
7929.22 1680
7930.06 1603
7930.90 1591
7931.74 1563
7932.59 1584
7933.43 1516
7934.27 1564
7935.11 1565
7935.95 1541
7936.79 1618
7937.63 1544
7938.47 1497
7939.31 1532
7940.15 1597
7940.99 1552
7941.83 1573
7942.67 1625
7943.52 1648
7944.36 1649
7945.20 1673
7946.04 1611
7946.88 1648
7947.72 1645
7948.56 1619
7949.40 1590
7950.25 1580
7951.09 1593
7951.93 1597
7952.77 1585
7953.61 1554
7954.45 1590
7955.29 1558
7956.14 1548
7956.98 1525
7957.82 1545
7958.66 1500
7959.50 1500
7960.35 1552
7961.19 1578
7962.03 1561
7962.87 1486
7963.71 1453
7964.56 1511
7965.40 1497
7966.24 1509
7967.08 1571
7967.93 1562
7968.77 1604
7969.61 1564
7970.45 1530
7971.29 1530
7972.14 1557
7972.98 1549
7973.82 1486
7974.67 1528
7975.51 1510
7976.35 1480
7977.19 1491
7978.04 1468
7978.88 1514
7979.72 1574
7980.57 1509
7981.41 1510
7982.25 1505
7983.09 1488
7983.94 1514
7984.78 1515
7985.62 1510
7986.47 1486
7987.31 1473
7988.15 1449
7989.00 1429
7989.84 1452
7990.68 1423
7991.53 1432
7992.37 1465
7993.22 1412
7994.06 1426
7994.90 1389
7995.75 1460
7996.59 1410
7997.43 1436
7998.28 1429
7999.12 1439
7999.97 1396
8000.81 1398
8001.65 1429
8002.50 1409
8003.34 1445
8004.19 1442
8005.03 1423
8005.88 1416
8006.72 1457
8007.57 1464
8008.41 1446
8009.25 1432
8010.10 1444
8010.94 1435
8011.79 1414
8012.63 1420
8013.48 1447
8014.32 1424
8015.17 1382
8016.01 1387
8016.86 1372
8017.70 1407
8018.55 1409
8019.39 1402
8020.24 1370
8021.08 1344
8021.93 1367
8022.77 1349
8023.62 1373
8024.46 1355
8025.31 1324
8026.15 1386
8027.00 1401
8027.84 1376
8028.69 1358
8029.54 1378
8030.38 1350
8031.23 1433
8032.07 1427
8032.92 1427
8033.76 1507
8034.61 1442
8035.46 1415
8036.30 1374
8037.15 1395
8037.99 1346
8038.84 1344
8039.69 1336
8040.53 1403
8041.38 1321
8042.22 1303
8043.07 1308
8043.92 1321
8044.76 1332
8045.61 1328
8046.46 1371
8047.30 1409
8048.15 1388
8049.00 1380
8049.84 1335
8050.69 1337
8051.54 1387
8052.38 1352
8053.23 1329
8054.08 1361
8054.92 1344
8055.77 1324
8056.62 1316
8057.46 1324
8058.31 1303
8059.16 1339
8060.01 1337
8060.85 1324
8061.70 1325
8062.55 1357
8063.40 1333
8064.24 1398
8065.09 1439
8065.94 1336
8066.79 1304
8067.63 1362
8068.48 1351
8069.33 1327
8070.18 1332
8071.02 1335
8071.87 1385
8072.72 1350
8073.57 1310
8074.42 1295
8075.26 1367
8076.11 1283
8076.96 1342
8077.81 1345
8078.66 1374
8079.50 1326
8080.35 1341
8081.20 1356
8082.05 1309
8082.90 1321
8083.75 1311
8084.59 1357
8085.44 1406
8086.29 1350
8087.14 1369
8087.99 1341
8088.84 1323
8089.69 1381
8090.53 1377
8091.38 1394
8092.23 1395
8093.08 1376
8093.93 1296
8094.78 1277
8095.63 1296
8096.48 1319
8097.33 1300
8098.18 1286
8099.02 1348
8099.87 1309
8100.72 1372
8101.57 1368
8102.42 1349
8103.27 1372
8104.12 1377
8104.97 1344
8105.82 1356
8106.67 1339
8107.52 1352
8108.37 1312
8109.22 1311
8110.07 1334
8110.92 1291
8111.77 1330
8112.62 1365
8113.47 1339
8114.32 1370
8115.17 1374
8116.02 1375
8116.87 1385
8117.72 1375
8118.57 1385
8119.42 1432
8120.27 1519
8121.12 1524
8121.97 1489
8122.82 1462
8123.67 1452
8124.52 1464
8125.37 1372
8126.22 1392
8127.07 1379
8127.93 1394
8128.78 1368
8129.63 1322
8130.48 1369
8131.33 1339
8132.18 1344
8133.03 1363
8133.88 1343
8134.73 1306
8135.58 1310
8136.44 1327
8137.29 1379
8138.14 1323
8138.99 1343
8139.84 1352
8140.69 1354
8141.54 1324
8142.39 1306
8143.25 1369
8144.10 1442
8144.95 1356
8145.80 1380
8146.65 1427
8147.50 1406
8148.36 1421
8149.21 1405
8150.06 1396
8150.91 1402
8151.76 1380
8152.62 1368
8153.47 1414
8154.32 1446
8155.17 1474
8156.02 1482
8156.88 1442
8157.73 1489
8158.58 1439
8159.43 1445
8160.29 1418
8161.14 1384
8161.99 1354
8162.84 1333
8163.70 1354
8164.55 1303
8165.40 1342
8166.25 1336
8167.11 1314
8167.96 1361
8168.81 1314
8169.67 1300
8170.52 1370
8171.37 1402
8172.23 1308
8173.08 1305
8173.93 1310
8174.78 1313
8175.64 1336
8176.49 1366
8177.34 1323
8178.20 1251
8179.05 1337
8179.90 1275
8180.76 1264
8181.61 1299
8182.47 1258
8183.32 1220
8184.17 1254
8185.03 1237
8185.88 1244
8186.73 1292
8187.59 1314
8188.44 1264
8189.30 1271
8190.15 1281
8191.00 1250
8191.86 1236
8192.71 1262
8193.57 1247
8194.42 1285
8195.27 1266
8196.13 1292
8196.98 1288
8197.84 1249
8198.69 1317
8199.55 1329
8200.40 1292
8201.26 1295
8202.11 1276
8202.96 1262
8203.82 1254
8204.67 1209
8205.53 1226
8206.38 1258
8207.24 1277
8208.09 1289
8208.95 1264
8209.80 1266
8210.66 1239
8211.51 1259
8212.37 1237
8213.22 1256
8214.08 1280
8214.93 1261
8215.79 1266
8216.65 1337
8217.50 1337
8218.36 1293
8219.21 1223
8220.07 1276
8220.92 1321
8221.78 1371
8222.63 1370
8223.49 1371
8224.35 1366
8225.20 1325
8226.06 1313
8226.91 1319
8227.77 1326
8228.63 1378
8229.48 1330
8230.34 1367
8231.19 1312
8232.05 1303
8232.91 1298
8233.76 1375
8234.62 1346
8235.47 1248
8236.33 1263
8237.19 1273
8238.04 1282
8238.90 1282
8239.76 1247
8240.61 1287
8241.47 1279
8242.33 1312
8243.18 1297
8244.04 1269
8244.90 1282
8245.75 1267
8246.61 1296
8247.47 1267
8248.33 1278
8249.18 1362
8250.04 1338
8250.90 1292
8251.75 1279
8252.61 1282
8253.47 1333
8254.33 1276
8255.18 1265
8256.04 1232
8256.90 1306
8257.76 1301
8258.61 1288
8259.47 1303
8260.33 1342
8261.19 1287
8262.04 1204
8262.90 1236
8263.76 1310
8264.62 1288
8265.48 1322
8266.33 1293
8267.19 1319
8268.05 1288
8268.91 1272
8269.77 1275
8270.62 1247
8271.48 1264
8272.34 1302
8273.20 1284
8274.06 1336
8274.92 1292
8275.77 1255
8276.63 1315
8277.49 1320
8278.35 1283
8279.21 1270
8280.07 1277
8280.93 1278
8281.78 1295
8282.64 1249
8283.50 1309
8284.36 1273
8285.22 1310
8286.08 1316
8286.94 1317
8287.80 1322
8288.66 1296
8289.51 1295
8290.37 1302
8291.23 1310
8292.09 1263
8292.95 1237
8293.81 1270
8294.67 1285
8295.53 1315
8296.39 1295
8297.25 1308
8298.11 1334
8298.97 1351
8299.83 1297
8300.69 1299
8301.55 1310
8302.41 1319
8303.27 1342
8304.13 1348
8304.99 1334
8305.85 1377
8306.71 1367
8307.57 1379
8308.43 1349
8309.29 1306
8310.15 1336
8311.01 1382
8311.87 1361
8312.73 1358
8313.59 1389
8314.45 1414
8315.31 1452
8316.17 1436
8317.03 1387
8317.89 1377
8318.75 1433
8319.61 1345
8320.47 1378
8321.33 1375
8322.20 1383
8323.06 1412
8323.92 1437
8324.78 1396
8325.64 1414
8326.50 1392
8327.36 1395
8328.22 1405
8329.08 1386
8329.94 1456
8330.81 1401
8331.67 1403
8332.53 1402
8333.39 1362
8334.25 1409
8335.11 1407
8335.97 1403
8336.84 1405
8337.70 1363
8338.56 1362
8339.42 1405
8340.28 1452
8341.15 1408
8342.01 1417
8342.87 1445
8343.73 1417
8344.59 1437
8345.45 1480
8346.32 1474
8347.18 1477
8348.04 1404
8348.90 1433
8349.77 1438
8350.63 1455
8351.49 1458
8352.35 1446
8353.22 1428
8354.08 1462
8354.94 1477
8355.80 1517
8356.67 1464
8357.53 1499
8358.39 1442
8359.25 1441
8360.12 1476
8360.98 1475
8361.84 1514
8362.71 1535
8363.57 1492
8364.43 1482
8365.29 1536
8366.16 1526
8367.02 1572
8367.88 1522
8368.75 1526
8369.61 1529
8370.47 1509
8371.34 1584
8372.20 1573
8373.06 1600
8373.93 1524
8374.79 1544
8375.65 1556
8376.52 1599
8377.38 1619
8378.25 1620
8379.11 1636
8379.97 1662
8380.84 1589
8381.70 1645
8382.56 1624
8383.43 1607
8384.29 1672
8385.16 1680
8386.02 1742
8386.89 1732
8387.75 1721
8388.61 1727
8389.48 1715
8390.34 1765
8391.21 1756
8392.07 1758
8392.94 1747
8393.80 1842
8394.67 1822
8395.53 1813
8396.39 1864
8397.26 1860
8398.12 1933
8398.99 1958
8399.85 1976
8400.72 1910
8401.58 1929
8402.45 1988
8403.31 2018
8404.18 1977
8405.04 2030
8405.91 2050
8406.77 2062
8407.64 2091
8408.50 2100
8409.37 2161
8410.24 2178
8411.10 2188
8411.97 2262
8412.83 2235
8413.70 2192
8414.56 2314
8415.43 2261
8416.29 2256
8417.16 2233
8418.03 2298
8418.89 2398
8419.76 2353
8420.62 2370
8421.49 2428
8422.36 2406
8423.22 2462
8424.09 2539
8424.95 2605
8425.82 2567
8426.69 2632
8427.55 2581
8428.42 2625
8429.28 2745
8430.15 2783
8431.02 2820
8431.88 2882
8432.75 2852
8433.62 2910
8434.48 3043
8435.35 3061
8436.22 3150
8437.08 3225
8437.95 3354
8438.82 3391
8439.68 3445
8440.55 3539
8441.42 3714
8442.29 3816
8443.15 3798
8444.02 3762
8444.89 3956
8445.75 4118
8446.62 4168
8447.49 4298
8448.36 4313
8449.22 4463
8450.09 4629
8450.96 5038
8451.83 5420
8452.69 6124
8453.56 6973
8454.43 7912
8455.30 8710
8456.16 9430
8457.03 9748
8457.90 9726
8458.77 9509
8459.64 8807
8460.50 8236
8461.37 7448
8462.24 6670
8463.11 5997
8463.98 5484
8464.84 4860
8465.71 4385
8466.58 4016
8467.45 3785
8468.32 3536
8469.19 3246
8470.05 3128
8470.92 2984
8471.79 2895
8472.66 2809
8473.53 2725
8474.40 2660
8475.27 2693
8476.13 2681
8477.00 2645
8477.87 2527
8478.74 2572
8479.61 2539
8480.48 2505
8481.35 2585
8482.22 2580
8483.09 2612
8483.96 2700
8484.82 2646
8485.69 2622
8486.56 2651
8487.43 2520
8488.30 2607
8489.17 2684
8490.04 2679
8490.91 2689
8491.78 2817
8492.65 2839
8493.52 2937
8494.39 2985
8495.26 2972
8496.13 2909
8497.00 2887
8497.87 2808
8498.74 2818
8499.61 2712
8500.48 2701
8501.35 2618
8502.22 2567
8503.09 2569
8503.96 2434
8504.83 2426
8505.70 2407
8506.57 2459
8507.44 2498
8508.31 2475
8509.18 2446
8510.05 2460
8510.92 2545
8511.79 2539
8512.66 2578
8513.53 2584
8514.40 2629
8515.27 2761
8516.15 2777
8517.02 2743
8517.89 2679
8518.76 2698
8519.63 2729
8520.50 2771
8521.37 2729
8522.24 2816
8523.11 2804
8523.98 2816
8524.86 2741
8525.73 2769
8526.60 2763
8527.47 2737
8528.34 2753
8529.21 2761
8530.08 2794
8530.96 2818
8531.83 2785
8532.70 2801
8533.57 2891
8534.44 2841
8535.31 2828
8536.19 2899
8537.06 2819
8537.93 2805
8538.80 2792
8539.67 2744
8540.55 2704
8541.42 2638
8542.29 2603
8543.16 2490
8544.03 2475
8544.91 2520
8545.78 2512
8546.65 2404
8547.52 2343
8548.40 2362
8549.27 2352
8550.14 2418
8551.01 2508
8551.89 2574
8552.76 2538
8553.63 2645
8554.51 2698
8555.38 2712
8556.25 2743
8557.12 2709
8558.00 2704
8558.87 2558
8559.74 2608
8560.62 2577
8561.49 2452
8562.36 2431
8563.24 2454
8564.11 2347
8564.98 2318
8565.86 2298
8566.73 2313
8567.60 2264
8568.48 2207
8569.35 2205
8570.22 2109
8571.10 2142
8571.97 2185
8572.84 2186
8573.72 2133
8574.59 2114
8575.46 2102
8576.34 2070
8577.21 2112
8578.09 2081
8578.96 2081
8579.83 2041
8580.71 2067
8581.58 2047
8582.46 1996
8583.33 2017
8584.21 2083
8585.08 2085
8585.95 2018
8586.83 1977
8587.70 2084
8588.58 2067
8589.45 2010
8590.33 2010
8591.20 2057
8592.08 2092
8592.95 2118
8593.83 2093
8594.70 2163
8595.58 2168
8596.45 2106
8597.33 2177
8598.20 2174
8599.08 2158
8599.95 2142
8600.83 2102
8601.70 2146
8602.58 2092
8603.45 2105
8604.33 2158
8605.20 2205
8606.08 2203
8606.95 2209
8607.83 2241
8608.70 2258
8609.58 2238
8610.45 2240
8611.33 2265
8612.21 2333
8613.08 2275
8613.96 2200
8614.83 2221
8615.71 2218
8616.59 2198
8617.46 2200
8618.34 2223
8619.21 2211
8620.09 2200
8620.97 2149
8621.84 2176
8622.72 2162
8623.59 2150
8624.47 2147
8625.35 2202
8626.22 2214
8627.10 2199
8627.98 2166
8628.85 2227
8629.73 2249
8630.61 2285
8631.48 2331
8632.36 2286
8633.24 2277
8634.11 2227
8634.99 2279
8635.87 2250
8636.74 2283
8637.62 2278
8638.50 2367
8639.37 2398
8640.25 2408
8641.13 2387
8642.01 2438
8642.88 2438
8643.76 2437
8644.64 2445
8645.52 2453
8646.39 2510
8647.27 2479
8648.15 2498
8649.03 2473
8649.90 2511
8650.78 2528
8651.66 2501
8652.54 2588
8653.41 2533
8654.29 2526
8655.17 2541
8656.05 2627
8656.93 2565
8657.80 2534
8658.68 2582
8659.56 2647
8660.44 2610
8661.32 2616
8662.19 2675
8663.07 2674
8663.95 2687
8664.83 2655
8665.71 2657
8666.59 2691
8667.46 2763
8668.34 2766
8669.22 2853
8670.10 2908
8670.98 2901
8671.86 3007
8672.74 3133
8673.62 3052
8674.49 3112
8675.37 3179
8676.25 3196
8677.13 3139
8678.01 3143
8678.89 3117
8679.77 3024
8680.65 3035
8681.53 3070
8682.41 3095
8683.29 3106
8684.16 3149
8685.04 3239
8685.92 3341
8686.80 3304
8687.68 3484
8688.56 3650
8689.44 3933
8690.32 4085
8691.20 4345
8692.08 4712
8692.96 4821
8693.84 4896
8694.72 4922
8695.60 4786
8696.48 4676
8697.36 4513
8698.24 4289
8699.12 4140
8700.00 3926
8700.88 3787
8701.76 3685
8702.64 3562
8703.52 3537
8704.40 3534
8705.28 3456
8706.16 3400
8707.04 3428
8707.92 3414
8708.80 3414
8709.69 3404
8710.57 3383
8711.45 3407
8712.33 3526
8713.21 3561
8714.09 3511
8714.97 3563
8715.85 3557
8716.73 3554
8717.61 3665
8718.49 3599
8719.38 3663
8720.26 3701
8721.14 3818
8722.02 3833
8722.90 3777
8723.78 3882
8724.66 3869
8725.54 3924
8726.43 4036
8727.31 3973
8728.19 4152
8729.07 4262
8729.95 4225
8730.83 4354
8731.72 4382
8732.60 4461
8733.48 4489
8734.36 4540
8735.24 4711
8736.13 4613
8737.01 4635
8737.89 4639
8738.77 4576
8739.65 4464
8740.54 4554
8741.42 4575
8742.30 4570
8743.18 4550
8744.07 4651
8744.95 4773
8745.83 4747
8746.71 4768
8747.60 4709
8748.48 4856
8749.36 4969
8750.24 4978
8751.13 5051
8752.01 5202
8752.89 5184
8753.77 5290
8754.66 5356
8755.54 5571
8756.42 5625
8757.31 5783
8758.19 6079
8759.07 6305
8759.96 6460
8760.84 6655
8761.72 6804
8762.61 6930
8763.49 7077
8764.37 7151
8765.26 7137
8766.14 7108
8767.02 7081
8767.91 7213
8768.79 7193
8769.67 7067
8770.56 7062
8771.44 7275
8772.32 7507
8773.21 7998
8774.09 8918
8774.98 9974
8775.86 11536
8776.74 12970
8777.63 14635
8778.51 16233
8779.40 17593
8780.28 18078
8781.17 17806
8782.05 17157
8782.93 16166
8783.82 14845
8784.70 13587
8785.59 12318
8786.47 11267
8787.36 10143
8788.24 9172
8789.13 8474
8790.01 8007
8790.89 7642
8791.78 7552
8792.66 7646
8793.55 7806
8794.43 7781
8795.32 7734
8796.20 7861
8797.09 7745
8797.97 7551
8798.86 7201
8799.74 6866
8800.63 6579
8801.52 6138
8802.40 5762
8803.29 5446
8804.17 5254
8805.06 5134
8805.94 5094
8806.83 5014
8807.71 4954
8808.60 5026
8809.48 4902
8810.37 4997
8811.26 4919
8812.14 4830
8813.03 4809
8813.91 4851
8814.80 4897
8815.69 4957
8816.57 5016
8817.46 4984
8818.34 4820
8819.23 4832
8820.12 4769
8821.00 4727
8821.89 4557
8822.77 4443
8823.66 4427
8824.55 4362
8825.43 4348
8826.32 4292
8827.21 4221
8828.09 4225
8828.98 4201
8829.87 4173
8830.75 4088
8831.64 4130
8832.53 4193
8833.41 4142
8834.30 4139
8835.19 4171
8836.08 4131
8836.96 4151
8837.85 4224
8838.74 4217
8839.62 4347
8840.51 4299
8841.40 4341
8842.29 4318
8843.17 4288
8844.06 4371
8844.95 4292
8845.84 4331
8846.72 4377
8847.61 4283
8848.50 4310
8849.39 4409
8850.27 4307
8851.16 4333
8852.05 4197
8852.94 4108
8853.82 4171
8854.71 4192
8855.60 4273
8856.49 4184
8857.38 4211
8858.26 4191
8859.15 4095
8860.04 4018
8860.93 3937
8861.82 3865
8862.71 3767
8863.59 3847
8864.48 3837
8865.37 3736
8866.26 3631
8867.15 3634
8868.04 3512
8868.93 3539
8869.81 3471
8870.70 3382
8871.59 3409
8872.48 3384
8873.37 3312
8874.26 3318
8875.15 3333
8876.04 3296
8876.93 3259
8877.81 3143
8878.70 3111
8879.59 3166
8880.48 3122
8881.37 3168
8882.26 3061
8883.15 3075
8884.04 3046
8884.93 3012
8885.82 2961
8886.71 2830
8887.60 2825
8888.49 2765
8889.38 2880
8890.27 2801
8891.16 2723
8892.05 2771
8892.94 2817
8893.83 2805
8894.72 2712
8895.61 2798
8896.50 2685
8897.39 2603
8898.28 2589
8899.17 2675
8900.06 2582
8900.95 2533
8901.84 2516
8902.73 2511
8903.62 2535
8904.51 2484
8905.40 2491
8906.29 2497
8907.18 2462
8908.07 2451
8908.96 2449
8909.85 2410
8910.74 2356
8911.63 2312
8912.52 2303
8913.41 2230
8914.31 2334
8915.20 2296
8916.09 2284
8916.98 2286
8917.87 2225
8918.76 2264
8919.65 2281
8920.54 2270
8921.43 2285
8922.33 2247
8923.22 2286
8924.11 2392
8925.00 2368
8925.89 2322
8926.78 2240
8927.67 2271
8928.57 2248
8929.46 2186
8930.35 2181
8931.24 2212
8932.13 2135
8933.03 2151
8933.92 2176
8934.81 2061
8935.70 2053
8936.59 2028
8937.49 2017
8938.38 1978
8939.27 2036
8940.16 2087
8941.05 1977
8941.95 1963
8942.84 1977
8943.73 2003
8944.62 1928
8945.52 1914
8946.41 1961
8947.30 1923
8948.19 1947
8949.09 1954
8949.98 1948
8950.87 1931
8951.76 1939
8952.66 1910
8953.55 1868
8954.44 1895
8955.34 1852
8956.23 1851
8957.12 1863
8958.02 1831
8958.91 1801
8959.80 1768
8960.69 1784
8961.59 1805
8962.48 1834
8963.37 1771
8964.27 1814
8965.16 1766
8966.05 1802
8966.95 1784
8967.84 1774
8968.74 1787
8969.63 1813
8970.52 1804
8971.42 1763
8972.31 1674
8973.20 1715
8974.10 1720
8974.99 1648
8975.89 1660
8976.78 1604
8977.67 1626
8978.57 1621
8979.46 1586
8980.36 1570
8981.25 1608
8982.15 1583
8983.04 1591
8983.93 1583
8984.83 1537
8985.72 1523
8986.62 1511
8987.51 1501
8988.41 1531
8989.30 1553
8990.20 1512
8991.09 1516
8991.99 1501
8992.88 1518
8993.78 1483
8994.67 1509
8995.57 1479
8996.46 1486
8997.36 1464
8998.25 1473
8999.15 1477
9000.04 1421
9000.94 1421
9001.83 1400
9002.73 1424
9003.62 1409
9004.52 1382
9005.41 1391
9006.31 1442
9007.20 1423
9008.10 1398
9009.00 1396
9009.89 1377
9010.79 1409
9011.68 1386
9012.58 1385
9013.47 1368
9014.37 1346
9015.27 1349
9016.16 1331
9017.06 1332
9017.95 1356
9018.85 1346
9019.75 1311
9020.64 1336
9021.54 1303
9022.43 1325
9023.33 1328
9024.23 1309
9025.12 1298
9026.02 1323
9026.92 1307
9027.81 1315
9028.71 1301
9029.61 1310
9030.50 1345
9031.40 1300
9032.30 1269
9033.19 1284
9034.09 1358
9034.99 1286
9035.88 1270
9036.78 1291
9037.68 1307
9038.58 1284
9039.47 1241
9040.37 1277
9041.27 1258
9042.16 1274
9043.06 1231
9043.96 1262
9044.86 1261
9045.75 1281
9046.65 1265
9047.55 1273
9048.45 1260
9049.34 1218
9050.24 1223
9051.14 1258
9052.04 1292
9052.94 1269
9053.83 1232
9054.73 1251
9055.63 1230
9056.53 1251
9057.43 1266
9058.32 1240
9059.22 1276
9060.12 1311
9061.02 1331
9061.92 1321
9062.81 1295
9063.71 1298
9064.61 1365
9065.51 1320
9066.41 1326
9067.31 1350
9068.21 1310
9069.10 1308
9070.00 1269
9070.90 1258
9071.80 1236
9072.70 1244
9073.60 1270
9074.50 1257
9075.40 1201
9076.29 1248
9077.19 1256
9078.09 1211
9078.99 1228
9079.89 1231
9080.79 1249
9081.69 1190
9082.59 1216
9083.49 1197
9084.39 1210
9085.29 1221
9086.19 1198
9087.09 1190
9087.98 1224
9088.88 1213
9089.78 1184
9090.68 1212
9091.58 1233
9092.48 1221
9093.38 1196
9094.28 1166
9095.18 1190
9096.08 1223
9096.98 1222
9097.88 1226
9098.78 1206
9099.68 1243
9100.58 1199
9101.48 1211
9102.38 1201
9103.28 1205
9104.18 1236
9105.08 1197
9105.99 1170
9106.89 1206
9107.79 1197
9108.69 1213
9109.59 1164
9110.49 1230
9111.39 1219
9112.29 1211
9113.19 1111
9114.09 1174
9114.99 1162
9115.89 1183
9116.79 1184
9117.69 1210
9118.60 1184
9119.50 1176
9120.40 1207
9121.30 1243
9122.20 1216
9123.10 1175
9124.00 1197
9124.90 1167
9125.81 1176
9126.71 1202
9127.61 1233
9128.51 1176
9129.41 1199
9130.31 1202
9131.22 1201
9132.12 1166
9133.02 1146
9133.92 1115
9134.82 1143
9135.72 1157
9136.63 1199
9137.53 1168
9138.43 1158
9139.33 1192
9140.23 1210
9141.14 1166
9142.04 1186
9142.94 1177
9143.84 1167
9144.75 1182
9145.65 1186
9146.55 1160
9147.45 1125
9148.36 1173
9149.26 1210
9150.16 1181
9151.06 1162
9151.97 1122
9152.87 1168
9153.77 1184
9154.67 1162
9155.58 1138
9156.48 1165
9157.38 1165
9158.29 1126
9159.19 1179
9160.09 1154
9161.00 1188
9161.90 1199
9162.80 1141
9163.71 1176
9164.61 1179
9165.51 1146
9166.42 1190
9167.32 1167
9168.22 1215
9169.13 1182
9170.03 1169
9170.93 1159
9171.84 1135
9172.74 1199
9173.64 1198
9174.55 1236
9175.45 1221
9176.36 1187
9177.26 1129
9178.16 1145
9179.07 1126
9179.97 1154
9180.88 1193
9181.78 1187
9182.69 1164
9183.59 1137
9184.49 1162
9185.40 1185
9186.30 1174
9187.21 1150
9188.11 1152
9189.02 1132
9189.92 1161
9190.82 1149
9191.73 1171
9192.63 1144
9193.54 1202
9194.44 1185
9195.35 1218
9196.25 1193
9197.16 1210
9198.06 1170
9198.97 1196
9199.87 1206
9200.78 1210
9201.68 1247
9202.59 1244
9203.49 1196
9204.40 1199
9205.30 1186
9206.21 1221
9207.12 1227
9208.02 1203
9208.93 1216
9209.83 1221
9210.74 1214
9211.64 1197
9212.55 1222
9213.45 1164
9214.36 1181
9215.27 1165
9216.17 1185
9217.08 1193
9217.98 1242
9218.89 1226
9219.80 1212
9220.70 1220
9221.61 1238
9222.51 1218
9223.42 1195
9224.33 1244
9225.23 1228
9226.14 1182
9227.05 1197
9227.95 1161
9228.86 1163
9229.77 1165
9230.67 1211
9231.58 1194
9232.49 1167
9233.39 1143
9234.30 1183
9235.21 1161
9236.11 1183
9237.02 1144
9237.93 1138
9238.83 1179
9239.74 1135
9240.65 1198
9241.55 1144
9242.46 1153
9243.37 1163
9244.28 1174
9245.18 1186
9246.09 1185
9247.00 1156
9247.91 1187
9248.81 1157
9249.72 1172
9250.63 1105
9251.54 1134
9252.44 1108
9253.35 1150
9254.26 1126
9255.17 1147
9256.07 1095
9256.98 1126
9257.89 1176
9258.80 1112
9259.71 1163
9260.61 1198
9261.52 1184
9262.43 1170
9263.34 1136
9264.25 1128
9265.16 1151
9266.06 1131
9266.97 1181
9267.88 1180
9268.79 1164
9269.70 1172
9270.61 1199
9271.51 1173
9272.42 1166
9273.33 1195
9274.24 1205
9275.15 1236
9276.06 1212
9276.97 1232
9277.88 1184
9278.78 1245
9279.69 1230
9280.60 1171
9281.51 1189
9282.42 1224
9283.33 1221
9284.24 1221
9285.15 1172
9286.06 1183
9286.97 1181
9287.88 1199
9288.79 1227
9289.70 1169
9290.60 1187
9291.51 1244
9292.42 1229
9293.33 1171
9294.24 1164
9295.15 1238
9296.06 1209
9296.97 1239
9297.88 1206
9298.79 1208
9299.70 1290
9300.61 1265
9301.52 1202
9302.43 1214
9303.34 1202
9304.25 1263
9305.16 1257
9306.07 1200
9306.98 1216
9307.89 1228
9308.80 1255
9309.71 1251
9310.63 1185
9311.54 1254
9312.45 1236
9313.36 1266
9314.27 1228
9315.18 1173
9316.09 1225
9317.00 1247
9317.91 1228
9318.82 1182
9319.73 1223
9320.64 1205
9321.55 1242
9322.47 1199
9323.38 1216
9324.29 1208
9325.20 1193
9326.11 1238
9327.02 1204
9327.93 1167
9328.84 1156
9329.76 1207
9330.67 1219
9331.58 1213
9332.49 1162
9333.40 1191
9334.31 1162
9335.23 1159
9336.14 1177
9337.05 1125
9337.96 1151
9338.87 1125
9339.78 1187
9340.70 1231
9341.61 1196
9342.52 1189
9343.43 1176
9344.34 1154
9345.26 1153
9346.17 1170
9347.08 1144
9347.99 1207
9348.91 1189
9349.82 1157
9350.73 1174
9351.64 1163
9352.56 1180
9353.47 1202
9354.38 1230
9355.29 1180
9356.21 1175
9357.12 1174
9358.03 1166
9358.94 1207
9359.86 1168
9360.77 1214
9361.68 1226
9362.60 1208
9363.51 1207
9364.42 1168
9365.34 1250
9366.25 1198
9367.16 1181
9368.08 1230
9368.99 1211
9369.90 1235
9370.82 1224
9371.73 1223
9372.64 1207
9373.56 1195
9374.47 1206
9375.38 1194
9376.30 1196
9377.21 1221
9378.12 1284
9379.04 1244
9379.95 1179
9380.87 1257
9381.78 1233
9382.69 1200
9383.61 1226
9384.52 1248
9385.44 1253
9386.35 1254
9387.27 1308
9388.18 1347
9389.09 1373
9390.01 1349
9390.92 1395
9391.84 1433
9392.75 1387
9393.67 1317
9394.58 1363
9395.50 1376
9396.41 1377
9397.32 1398
9398.24 1415
9399.15 1417
9400.07 1314
9400.98 1293
9401.90 1326
9402.81 1352
9403.73 1320
9404.64 1352
9405.56 1333
9406.47 1289
9407.39 1266
9408.30 1288
9409.22 1314
9410.14 1326
9411.05 1297
9411.97 1320
9412.88 1314
9413.80 1290
9414.71 1303
9415.63 1357
9416.54 1349
9417.46 1331
9418.38 1342
9419.29 1336
9420.21 1321
9421.12 1316
9422.04 1322
9422.95 1293
9423.87 1269
9424.79 1290
9425.70 1327
9426.62 1369
9427.54 1413
9428.45 1455
9429.37 1363
9430.28 1420
9431.20 1451
9432.12 1511
9433.03 1396
9433.95 1462
9434.87 1466
9435.78 1412
9436.70 1480
9437.62 1500
9438.53 1511
9439.45 1461
9440.37 1457
9441.28 1471
9442.20 1485
9443.12 1525
9444.03 1484
9444.95 1474
9445.87 1509
9446.79 1557
9447.70 1514
9448.62 1543
9449.54 1557
9450.45 1713
9451.37 1786
9452.29 1838
9453.21 1883
9454.12 1899
9455.04 1856
9455.96 1915
9456.88 1855
9457.79 1773
9458.71 1787
9459.63 1748
9460.55 1703
9461.47 1623
9462.38 1614
9463.30 1579
9464.22 1560
9465.14 1529
9466.06 1582
9466.97 1497
9467.89 1494
9468.81 1503
9469.73 1506
9470.65 1451
9471.56 1449
9472.48 1467
9473.40 1513
9474.32 1524
9475.24 1503
9476.16 1592
9477.08 1616
9477.99 1627
9478.91 1621
9479.83 1651
9480.75 1702
9481.67 1723
9482.59 1668
9483.51 1674
9484.43 1686
9485.34 1637
9486.26 1607
9487.18 1635
9488.10 1637
9489.02 1587
9489.94 1566
9490.86 1521
9491.78 1572
9492.70 1524
9493.62 1459
9494.54 1508
9495.46 1449
9496.38 1420
9497.30 1415
9498.22 1437
9499.13 1445
9500.05 1424
9500.97 1470
9501.89 1433
9502.81 1456
9503.73 1433
9504.65 1403
9505.57 1476
9506.49 1461
9507.41 1507
9508.33 1502
9509.25 1510
9510.17 1487
9511.09 1536
9512.01 1537
9512.93 1547
9513.86 1603
9514.78 1628
9515.70 1597
9516.62 1618
9517.54 1579
9518.46 1556
9519.38 1580
9520.30 1527
9521.22 1625
9522.14 1587
9523.06 1556
9523.98 1547
9524.90 1626
9525.82 1624
9526.75 1696
9527.67 1696
9528.59 1784
9529.51 1821
9530.43 1909
9531.35 1989
9532.27 2082
9533.19 2199
9534.11 2128
9535.04 2149
9535.96 2188
9536.88 2124
9537.80 2048
9538.72 2015
9539.64 1894
9540.57 1783
9541.49 1782
9542.41 1759
9543.33 1702
9544.25 1605
9545.17 1615
9546.10 1610
9547.02 1602
9547.94 1604
9548.86 1578
9549.78 1598
9550.71 1640
9551.63 1557
9552.55 1573
9553.47 1639
9554.40 1653
9555.32 1648
9556.24 1695
9557.16 1693
9558.09 1753
9559.01 1781
9559.93 1778
9560.85 1799
9561.78 1769
9562.70 1776
9563.62 1709
9564.54 1699
9565.47 1621
9566.39 1692
9567.31 1611
9568.24 1581
9569.16 1546
9570.08 1546
9571.00 1533
9571.93 1506
9572.85 1532
9573.77 1453
9574.70 1416
9575.62 1471
9576.54 1506
9577.47 1437
9578.39 1409
9579.31 1457
9580.24 1465
9581.16 1440
9582.09 1405
9583.01 1442
9583.93 1435
9584.86 1400
9585.78 1373
9586.70 1424
9587.63 1415
9588.55 1468
9589.48 1463
9590.40 1458
9591.32 1524
9592.25 1498
9593.17 1442
9594.10 1490
9595.02 1458
9595.95 1451
9596.87 1492
9597.79 1533
9598.72 1508
9599.64 1527
9600.57 1512
9601.49 1509
9602.42 1508
9603.34 1500
9604.27 1513
9605.19 1550
9606.12 1532
9607.04 1554
9607.97 1525
9608.89 1538
9609.82 1586
9610.74 1591
9611.67 1600
9612.59 1604
9613.52 1566
9614.44 1572
9615.37 1590
9616.29 1587
9617.22 1622
9618.14 1576
9619.07 1567
9619.99 1632
9620.92 1654
9621.85 1694
9622.77 1631
9623.70 1613
9624.62 1645
9625.55 1742
9626.47 1650
9627.40 1679
9628.33 1747
9629.25 1741
9630.18 1757
9631.10 1736
9632.03 1769
9632.96 1800
9633.88 1788
9634.81 1815
9635.73 1795
9636.66 1823
9637.59 1814
9638.51 1824
9639.44 1893
9640.37 1885
9641.29 1897
9642.22 1938
9643.15 1916
9644.07 1964
9645.00 2097
9645.93 2173
9646.85 2250
9647.78 2340
9648.71 2417
9649.63 2467
9650.56 2449
9651.49 2465
9652.41 2446
9653.34 2423
9654.27 2325
9655.20 2244
9656.12 2217
9657.05 2162
9657.98 2062
9658.90 1991
9659.83 1969
9660.76 1936
9661.69 1937
9662.61 1948
9663.54 1910
9664.47 1919
9665.40 1944
9666.32 1949
9667.25 2018
9668.18 2044
9669.11 2014
9670.04 1963
9670.96 2024
9671.89 1986
9672.82 2013
9673.75 2025
9674.68 1990
9675.60 1990
9676.53 1989
9677.46 2006
9678.39 1989
9679.32 1998
9680.25 2034
9681.17 2038
9682.10 1971
9683.03 2017
9683.96 2007
9684.89 1949
9685.82 1973
9686.75 1984
9687.67 1999
9688.60 1998
9689.53 2038
9690.46 2069
9691.39 2011
9692.32 2041
9693.25 2022
9694.18 2095
9695.11 2113
9696.03 2090
9696.96 2197
9697.89 2261
9698.82 2265
9699.75 2286
9700.68 2284
9701.61 2183
9702.54 2218
9703.47 2139
9704.40 2104
9705.33 2033
9706.26 2022
9707.19 1986
9708.12 1946
9709.05 1993
9709.98 1919
9710.91 1892
9711.84 1941
9712.77 1991
9713.70 1945
9714.63 1963
9715.56 1928
9716.49 1970
9717.42 1956
9718.35 1952
9719.28 1908
9720.21 1837
9721.14 1882
9722.07 1856
9723.00 1831
9723.93 1734
9724.86 1763
9725.79 1827
9726.72 1795
9727.65 1783
9728.58 1794
9729.51 1803
9730.44 1762
9731.37 1777
9732.31 1755
9733.24 1712
9734.17 1757
9735.10 1878
9736.03 1738
9736.96 1712
9737.89 1777
9738.82 1762
9739.75 1725
9740.69 1730
9741.62 1709
9742.55 1657
9743.48 1676
9744.41 1756
9745.34 1701
9746.27 1732
9747.21 1697
9748.14 1732
9749.07 1704
9750.00 1696
9750.93 1695
9751.86 1673
9752.80 1682
9753.73 1666
9754.66 1676
9755.59 1628
9756.52 1709
9757.46 1694
9758.39 1697
9759.32 1719
9760.25 1733
9761.18 1712
9762.12 1742
9763.05 1752
9763.98 1763
9764.91 1757
9765.85 1714
9766.78 1728
9767.71 1704
9768.64 1670
9769.58 1686
9770.51 1758
9771.44 1700
9772.37 1753
9773.31 1821
9774.24 1816
9775.17 1823
9776.11 1838
9777.04 1943
9777.97 1962
9778.91 2041
9779.84 2051
9780.77 2054
9781.71 2103
9782.64 2082
9783.57 1997
9784.51 2032
9785.44 2004
9786.37 2018
9787.31 2022
9788.24 1941
9789.17 1929
9790.11 1873
9791.04 1773
9791.97 1800
9792.91 1796
9793.84 1732
9794.77 1773
9795.71 1826
9796.64 1776
9797.58 1808
9798.51 1816
9799.44 1840
9800.38 1830
9801.31 1806
9802.25 1752
9803.18 1717
9804.12 1641
9805.05 1665
9805.98 1604
9806.92 1574
9807.85 1556
9808.79 1542
9809.72 1505
9810.66 1521
9811.59 1478
9812.53 1456
9813.46 1428
9814.40 1407
9815.33 1403
9816.27 1392
9817.20 1439
9818.14 1410
9819.07 1411
9820.01 1428
9820.94 1393
9821.88 1397
9822.81 1335
9823.75 1357
9824.68 1325
9825.62 1375
9826.55 1461
9827.49 1380
9828.42 1350
9829.36 1338
9830.29 1368
9831.23 1360
9832.17 1368
9833.10 1365
9834.04 1346
9834.97 1356
9835.91 1404
9836.84 1348
9837.78 1332
9838.72 1318
9839.65 1347
9840.59 1344
9841.52 1361
9842.46 1361
9843.40 1327
9844.33 1315
9845.27 1293
9846.20 1292
9847.14 1339
9848.08 1321
9849.01 1278
9849.95 1306
9850.89 1352
9851.82 1355
9852.76 1360
9853.70 1358
9854.63 1405
9855.57 1414
9856.51 1365
9857.44 1369
9858.38 1330
9859.32 1387
9860.25 1423
9861.19 1356
9862.13 1346
9863.07 1423
9864.00 1371
9864.94 1281
9865.88 1319
9866.81 1332
9867.75 1318
9868.69 1353
9869.63 1342
9870.56 1347
9871.50 1353
9872.44 1281
9873.38 1299
9874.31 1297
9875.25 1308
9876.19 1325
9877.13 1339
9878.07 1333
9879.00 1297
9879.94 1312
9880.88 1310
9881.82 1346
9882.75 1349
9883.69 1308
9884.63 1324
9885.57 1291
9886.51 1301
9887.45 1256
9888.38 1287
9889.32 1293
9890.26 1302
9891.20 1245
9892.14 1270
9893.08 1303
9894.01 1273
9894.95 1295
9895.89 1246
9896.83 1298
9897.77 1275
9898.71 1331
9899.65 1262
9900.59 1181
9901.52 1268
9902.46 1301
9903.40 1296
9904.34 1291
9905.28 1338
9906.22 1332
9907.16 1317
9908.10 1299
9909.04 1304
9909.98 1308
9910.92 1311
9911.86 1335
9912.80 1298
9913.73 1321
9914.67 1286
9915.61 1309
9916.55 1368
9917.49 1380
9918.43 1328
9919.37 1379
9920.31 1438
9921.25 1450
9922.19 1545
9923.13 1686
9924.07 1807
9925.01 1941
9925.95 1991
9926.89 2030
9927.83 1978
9928.77 2076
9929.71 2092
9930.65 1976
9931.59 1872
9932.53 1859
9933.47 1738
9934.41 1605
9935.36 1548
9936.30 1497
9937.24 1451
9938.18 1405
9939.12 1422
9940.06 1335
9941.00 1321
9941.94 1310
9942.88 1200
9943.82 1241
9944.76 1230
9945.70 1219
9946.64 1157
9947.59 1161
9948.53 1208
9949.47 1157
9950.41 1158
9951.35 1086
9952.29 1164
9953.23 1144
9954.17 1158
9955.12 1082
9956.06 1107
9957.00 1121
9957.94 1108
9958.88 1133
9959.82 1099
9960.77 1091
9961.71 1112
9962.65 1164
9963.59 1173
9964.53 1121
9965.48 1133
9966.42 1133
9967.36 1132
9968.30 1151
9969.24 1117
9970.19 1079
9971.13 1074
9972.07 1072
9973.01 1100
9973.95 1108
9974.90 1073
9975.84 1081
9976.78 1083
9977.72 1058
9978.67 1043
9979.61 1045
9980.55 1061
9981.50 1058
9982.44 1037
9983.38 1069
9984.32 1057
9985.27 1048
9986.21 1031
9987.15 1067
9988.10 1071
9989.04 1050
9989.98 980
9990.92 1021
9991.87 1014
9992.81 1062
9993.75 1072
9994.70 1020
9995.64 1056
9996.58 1077
9997.53 1021
9998.47 1076
9999.41 1098
10000.36 1097
10001.30 1129
10002.25 1114
10003.19 1123
10004.13 1093
10005.08 1072
10006.02 1090
10006.96 1067
10007.91 1082
10008.85 1095
10009.80 1106
10010.74 1075
10011.68 1039
10012.63 1058
10013.57 1060
10014.52 1057
10015.46 1083
10016.41 1064
10017.35 1080
10018.29 1087
10019.24 1054
10020.18 1036
10021.13 1053
10022.07 1057
10023.02 1038
10023.96 1039
10024.91 1040
10025.85 1032
10026.80 1042
10027.74 1053
10028.69 1047
10029.63 1074
10030.58 1034
10031.52 1043
10032.47 1041
10033.41 1058
10034.36 1043
10035.30 1015
10036.25 991
10037.19 1044
10038.14 1036
10039.08 1037
10040.03 1066
10040.97 1053
10041.92 1021
10042.87 1002
10043.81 991
10044.76 1012
10045.70 957
10046.65 995
10047.59 1011
10048.54 996
10049.49 986
10050.43 972
10051.38 950
10052.32 946
10053.27 986
10054.22 965
10055.16 991
10056.11 956
10057.05 959
10058.00 951
10058.95 966
10059.89 956
10060.84 977
10061.79 933
10062.73 927
10063.68 966
10064.63 981
10065.57 954
10066.52 948
10067.47 966
10068.41 999
10069.36 909
10070.31 898
10071.25 965
10072.20 976
10073.15 965
10074.10 953
10075.04 938
10075.99 916
10076.94 954
10077.88 955
10078.83 957
10079.78 888
10080.73 929
10081.67 924
10082.62 909
10083.57 933
10084.52 936
10085.46 899
10086.41 905
10087.36 924
10088.31 931
10089.25 913
10090.20 906
10091.15 893
10092.10 893
10093.05 892
10093.99 868
10094.94 844
10095.89 906
10096.84 969
10097.79 887
10098.73 913
10099.68 959
10100.63 879
10101.58 892
10102.53 894
10103.48 860
10104.42 940
10105.37 958
10106.32 908
10107.27 892
10108.22 952
10109.17 923
10110.12 912
10111.06 891
10112.01 896
10112.96 866
10113.91 868
10114.86 887
10115.81 932
10116.76 916
10117.71 914
10118.66 935
10119.61 908
10120.56 907
10121.50 867
10122.45 886
10123.40 879
10124.35 926
10125.30 909
10126.25 869
10127.20 922
10128.15 879
10129.10 870
10130.05 847
10131.00 870
10131.95 877
10132.90 880
10133.85 863
10134.80 885
10135.75 897
10136.70 894
10137.65 898
10138.60 917
10139.55 906
10140.50 882
10141.45 903
10142.40 906
10143.35 917
10144.30 925
10145.25 885
10146.20 882
10147.15 885
10148.10 931
10149.05 960
10150.00 932
10150.95 895
10151.90 900
10152.86 914
10153.81 925
10154.76 903
10155.71 911
10156.66 941
10157.61 955
10158.56 915
10159.51 929
10160.46 947
10161.41 928
10162.37 950
10163.32 954
10164.27 941
10165.22 938
10166.17 948
10167.12 897
10168.07 942
10169.03 911
10169.98 915
10170.93 947
10171.88 904
10172.83 966
10173.78 942
10174.74 941
10175.69 961
10176.64 894
10177.59 962
10178.54 988
10179.49 1010
10180.45 974
10181.40 964
10182.35 978
10183.30 1023
10184.26 993
10185.21 1061
10186.16 1013
10187.11 1036
10188.06 1037
10189.02 1086
10189.97 1069
10190.92 1090
10191.87 1079
10192.83 1109
10193.78 1098
10194.73 1129
10195.69 1102
10196.64 1085
10197.59 1112
10198.54 1075
10199.50 1118
10200.45 1091
10201.40 1100
10202.36 1084
10203.31 1104
10204.26 1109
10205.22 1104
10206.17 1105
10207.12 1064
10208.08 1034
10209.03 1082
10209.98 1097
10210.94 1058
10211.89 1043
10212.84 1086
10213.80 1050
10214.75 1008
10215.70 1002
10216.66 1043
10217.61 1054
10218.56 1035
10219.52 994
10220.47 1047
10221.43 1041
10222.38 992
10223.33 1002
10224.29 993
10225.24 968
10226.20 977
10227.15 1032
10228.11 1089
10229.06 1093
10230.01 1104
10230.97 1136
10231.92 1151
10232.88 1126
10233.83 1177
10234.79 1232
10235.74 1197
10236.70 1261
10237.65 1258
10238.60 1251
10239.56 1225
10240.51 1163
10241.47 1134
10242.42 1112
10243.38 1084
10244.33 1105
10245.29 1080
10246.24 1025
10247.20 1019
10248.15 985
10249.11 1009
10250.07 991
10251.02 932
10251.98 949
10252.93 967
10253.89 990
10254.84 948
10255.80 946
10256.75 935
10257.71 926
10258.67 925
10259.62 933
10260.58 911
10261.53 894
10262.49 921
10263.44 941
10264.40 930
10265.36 905
10266.31 953
10267.27 968
10268.22 937
10269.18 942
10270.14 943
10271.09 964
10272.05 946
10273.01 916
10273.96 930
10274.92 975
10275.87 968
10276.83 915
10277.79 908
10278.74 911
10279.70 911
10280.66 952
10281.61 899
10282.57 884
10283.53 844
10284.49 862
10285.44 893
10286.40 868
10287.36 873
10288.31 879
10289.27 857
10290.23 891
10291.18 898
10292.14 883
10293.10 915
10294.06 898
10295.01 894
10295.97 857
10296.93 903
10297.89 905
10298.84 908
10299.80 858
10300.76 884
10301.72 887
10302.67 894
10303.63 887
10304.59 890
10305.55 872
10306.51 865
10307.46 874
10308.42 873
10309.38 897
10310.34 869
10311.30 854
10312.25 898
10313.21 878
10314.17 874
10315.13 907
10316.09 871
10317.05 863
10318.00 884
10318.96 870
10319.92 890
10320.88 866
10321.84 861
10322.80 855
10323.76 904
10324.71 915
10325.67 874
10326.63 879
10327.59 830
10328.55 869
10329.51 882
10330.47 910
10331.43 876
10332.39 871
10333.35 873
10334.30 827
10335.26 873
10336.22 844
10337.18 873
10338.14 882
10339.10 858
10340.06 796
10341.02 853
10341.98 885
10342.94 881
10343.90 892
10344.86 830
10345.82 848
10346.78 857
10347.74 857
10348.70 858
10349.66 866
10350.62 824
10351.58 853
10352.54 888
10353.50 883
10354.46 889
10355.42 864
10356.38 863
10357.34 855
10358.30 848
10359.26 877
10360.22 854
10361.18 863
10362.14 871
10363.10 890
10364.06 863
10365.02 863
10365.98 828
10366.94 863
10367.90 844
10368.87 853
10369.83 862
10370.79 832
10371.75 852
10372.71 841
10373.67 821
10374.63 841
10375.59 851
10376.55 869
10377.51 829
10378.48 836
10379.44 837
10380.40 815
10381.36 831
10382.32 852
10383.28 794
10384.24 849
10385.21 866
10386.17 827
10387.13 849
10388.09 845
10389.05 872
10390.01 871
10390.98 860
10391.94 818
10392.90 818
10393.86 831
10394.82 871
10395.79 856
10396.75 852
10397.71 830
10398.67 867
10399.63 857
10400.60 857
10401.56 865
10402.52 821
10403.48 874
10404.45 839
10405.41 852
10406.37 859
10407.33 875
10408.30 891
10409.26 892
10410.22 912
10411.18 889
10412.15 903
10413.11 946
10414.07 970
10415.04 961
10416.00 963
10416.96 999
10417.93 1040
10418.89 1038
10419.85 1012
10420.81 1025
10421.78 1046
10422.74 1056
10423.70 1014
10424.67 972
10425.63 959
10426.59 1019
10427.56 1010
10428.52 980
10429.49 972
10430.45 973
10431.41 988
10432.38 947
10433.34 978
10434.30 923
10435.27 908
10436.23 872
10437.20 899
10438.16 885
10439.12 889
10440.09 851
10441.05 844
10442.02 894
10442.98 851
10443.94 828
10444.91 847
10445.87 813
10446.84 869
10447.80 830
10448.77 817
10449.73 811
10450.70 844
10451.66 822
10452.63 792
10453.59 828
10454.55 856
10455.52 829
10456.48 843
10457.45 834
10458.41 803
10459.38 808
10460.34 833
10461.31 787
10462.27 835
10463.24 822
10464.20 819
10465.17 861
10466.14 824
10467.10 818
10468.07 820
10469.03 808
10470.00 797
10470.96 819
10471.93 801
10472.89 780
10473.86 779
10474.82 753
10475.79 791
10476.76 809
10477.72 834
10478.69 805
10479.65 833
10480.62 835
10481.59 813
10482.55 795
10483.52 798
10484.48 827
10485.45 809
10486.42 791
10487.38 811
10488.35 813
10489.32 803
10490.28 756
10491.25 795
10492.21 833
10493.18 796
10494.15 773
10495.11 821
10496.08 827
10497.05 795
10498.01 820
10498.98 841
10499.95 794
10500.92 767
10501.88 776
10502.85 812
10503.82 810
10504.78 829
10505.75 835
10506.72 811
10507.68 859
10508.65 836
10509.62 854
10510.59 878
10511.55 827
10512.52 858
10513.49 873
10514.46 844
10515.42 797
10516.39 800
10517.36 812
10518.33 836
10519.29 828
10520.26 864
10521.23 852
10522.20 836
10523.17 828
10524.13 829
10525.10 828
10526.07 862
10527.04 837
10528.01 815
10528.97 843
10529.94 815
10530.91 853
10531.88 860
10532.85 826
10533.82 852
10534.78 849
10535.75 828
10536.72 816
10537.69 815
10538.66 816
10539.63 834
10540.60 867
10541.56 899
10542.53 838
10543.50 844
10544.47 839
10545.44 853
10546.41 812
10547.38 862
10548.35 864
10549.32 885
10550.29 875
10551.25 866
10552.22 911
10553.19 881
10554.16 924
10555.13 917
10556.10 886
10557.07 945
10558.04 1012
10559.01 1009
10559.98 998
10560.95 1026
10561.92 989
10562.89 973
10563.86 1002
10564.83 1011
10565.80 993
10566.77 955
10567.74 955
10568.71 912
10569.68 873
10570.65 844
10571.62 901
10572.59 912
10573.56 906
10574.53 853
10575.50 858
10576.47 838
10577.44 833
10578.41 847
10579.38 904
10580.35 885
10581.32 902
10582.29 831
10583.26 852
10584.23 858
10585.21 882
10586.18 918
10587.15 837
10588.12 885
10589.09 883
10590.06 909
10591.03 866
10592.00 874
10592.97 912
10593.94 869
10594.92 874
10595.89 830
10596.86 840
10597.83 853
10598.80 846
10599.77 882
10600.74 834
10601.71 837
10602.69 831
10603.66 823
10604.63 834
10605.60 848
10606.57 836
10607.54 818
10608.52 813
10609.49 822
10610.46 828
10611.43 811
10612.40 771
10613.38 789
10614.35 831
10615.32 858
10616.29 853
10617.27 805
10618.24 839
10619.21 830
10620.18 786
10621.15 813
10622.13 843
10623.10 819
10624.07 845
10625.04 812
10626.02 806
10626.99 774
10627.96 827
10628.94 834
10629.91 795
10630.88 815
10631.85 809
10632.83 797
10633.80 806
10634.77 826
10635.75 834
10636.72 856
10637.69 827
10638.67 814
10639.64 848
10640.61 865
10641.59 819
10642.56 809
10643.53 850
10644.51 851
10645.48 787
10646.45 851
10647.43 858
10648.40 835
10649.37 814
10650.35 858
10651.32 840
10652.30 819
10653.27 830
10654.24 844
10655.22 812
10656.19 830
10657.16 827
10658.14 836
10659.11 815
10660.09 825
10661.06 842
10662.04 848
10663.01 799
10663.98 844
10664.96 887
10665.93 851
10666.91 841
10667.88 845
10668.86 904
10669.83 852
10670.81 867
10671.78 856
10672.76 831
10673.73 838
10674.71 837
10675.68 858
10676.66 870
10677.63 812
10678.61 841
10679.58 833
10680.56 838
10681.53 814
10682.51 836
10683.48 819
10684.46 788
10685.43 799
10686.41 776
10687.38 823
10688.36 799
10689.33 785
10690.31 833
10691.28 793
10692.26 786
10693.24 806
10694.21 788
10695.19 809
10696.16 796
10697.14 800
10698.12 769
10699.09 810
10700.07 823
10701.04 818
10702.02 813
10703.00 790
10703.97 747
10704.95 798
10705.92 805
10706.90 812
10707.88 780
10708.85 749
10709.83 773
10710.81 796
10711.78 785
10712.76 742
10713.74 797
10714.71 790
10715.69 785
10716.67 756
10717.64 780
10718.62 750
10719.60 784
10720.57 776
10721.55 765
10722.53 835
10723.50 807
10724.48 821
10725.46 795
10726.44 799
10727.41 762
10728.39 755
10729.37 790
10730.35 797
10731.32 755
10732.30 792
10733.28 770
10734.26 790
10735.23 770
10736.21 763
10737.19 822
10738.17 803
10739.14 800
10740.12 802
10741.10 830
10742.08 852
10743.06 863
10744.03 836
10745.01 812
10745.99 803
10746.97 824
10747.95 789
10748.92 792
10749.90 755
10750.88 792
10751.86 809
10752.84 753
10753.82 741
10754.79 788
10755.77 793
10756.75 788
10757.73 789
10758.71 808
10759.69 819
10760.67 787
10761.65 760
10762.62 755
10763.60 721
10764.58 753
10765.56 780
10766.54 756
10767.52 768
10768.50 791
10769.48 804
10770.46 803
10771.44 798
10772.42 785
10773.39 778
10774.37 804
10775.35 795
10776.33 794
10777.31 799
10778.29 792
10779.27 795
10780.25 791
10781.23 816
10782.21 802
10783.19 787
10784.17 797
10785.15 808
10786.13 819
10787.11 790
10788.09 796
10789.07 767
10790.05 780
10791.03 747
10792.01 783
10792.99 808
10793.97 793
10794.95 805
10795.93 803
10796.91 781
10797.89 774
10798.87 782
10799.85 784
10800.83 763
10801.82 801
10802.80 769
10803.78 782
10804.76 754
10805.74 770
10806.72 771
10807.70 797
10808.68 797
10809.66 783
10810.64 800
10811.62 810
10812.61 786
10813.59 776
10814.57 823
10815.55 818
10816.53 779
10817.51 811
10818.49 767
10819.47 786
10820.46 787
10821.44 781
10822.42 797
10823.40 786
10824.38 757
10825.36 767
10826.35 754
10827.33 799
10828.31 765
10829.29 810
10830.27 748
10831.25 811
10832.24 777
10833.22 780
10834.20 819
10835.18 790
10836.17 787
10837.15 796
10838.13 785
10839.11 815
10840.09 818
10841.08 807
10842.06 793
10843.04 780
10844.02 823
10845.01 832
10845.99 788
10846.97 816
10847.96 786
10848.94 820
10849.92 817
10850.90 842
10851.89 852
10852.87 827
10853.85 815
10854.84 839
10855.82 838
10856.80 827
10857.78 822
10858.77 825
10859.75 852
10860.73 858
10861.72 863
10862.70 889
10863.68 895
10864.67 884
10865.65 868
10866.64 863
10867.62 818
10868.60 858
10869.59 898
10870.57 856
10871.55 883
10872.54 887
10873.52 883
10874.51 866
10875.49 900
10876.47 916
10877.46 873
10878.44 924
10879.43 893
10880.41 875
10881.39 910
10882.38 909
10883.36 930
10884.35 938
10885.33 902
10886.32 916
10887.30 935
10888.29 904
10889.27 935
10890.25 915
10891.24 939
10892.22 978
10893.21 928
10894.19 937
10895.18 910
10896.16 1014
10897.15 1033
10898.13 973
10899.12 1004
10900.10 962
10901.09 992
10902.07 1014
10903.06 1013
10904.04 980
10905.03 953
10906.01 1022
10907.00 1043
10907.99 981
10908.97 996
10909.96 1022
10910.94 1041
10911.93 1046
10912.91 1061
10913.90 1049
10914.88 1037
10915.87 1039
10916.86 1065
10917.84 1060
10918.83 1069
10919.81 1046
10920.80 1079
10921.79 1053
10922.77 1071
10923.76 1061
10924.74 1099
10925.73 1087
10926.72 1071
10927.70 1069
10928.69 1151
10929.68 1091
10930.66 1102
10931.65 1124
10932.64 1113
10933.62 1111
10934.61 1193
10935.60 1169
10936.58 1207
10937.57 1207
10938.56 1200
10939.54 1224
10940.53 1231
10941.52 1294
10942.50 1298
10943.49 1298
10944.48 1344
10945.47 1311
10946.45 1353
10947.44 1424
10948.43 1371
10949.41 1398
10950.40 1378
10951.39 1407
10952.38 1402
10953.36 1436
10954.35 1466
10955.34 1463
10956.33 1491
10957.31 1451
10958.30 1488
10959.29 1464
10960.28 1434
10961.27 1435
10962.25 1431
10963.24 1410
10964.23 1393
10965.22 1352
10966.21 1358
10967.19 1366
10968.18 1324
10969.17 1332
10970.16 1274
10971.15 1292
10972.13 1272
10973.12 1252
10974.11 1279
10975.10 1231
10976.09 1242
10977.08 1329
10978.07 1315
10979.05 1265
10980.04 1304
10981.03 1326
10982.02 1353
10983.01 1322
10984.00 1374
10984.99 1341
10985.98 1367
10986.96 1345
10987.95 1353
10988.94 1355
10989.93 1350
10990.92 1443
10991.91 1504
10992.90 1436
10993.89 1558
10994.88 1621
10995.87 1744
10996.86 1658
10997.85 1711
10998.84 1747
10999.83 1777
11000.82 1755
11001.81 1722
11002.79 1693
11003.78 1646
11004.77 1634
11005.76 1611
11006.75 1578
11007.74 1467
11008.73 1455
11009.72 1434
11010.71 1409
11011.70 1375
11012.69 1327
11013.68 1272
11014.67 1287
11015.67 1302
11016.66 1261
11017.65 1294
11018.64 1246
11019.63 1242
11020.62 1244
11021.61 1227
11022.60 1221
11023.59 1173
11024.58 1171
11025.57 1164
11026.56 1171
11027.55 1173
11028.54 1173
11029.53 1229
11030.52 1207
11031.52 1190
11032.51 1199
11033.50 1180
11034.49 1172
11035.48 1133
11036.47 1150
11037.46 1143
11038.45 1107
11039.45 1121
11040.44 1122
11041.43 1099
11042.42 1088
11043.41 1084
11044.40 1089
11045.39 1093
11046.39 1091
11047.38 1097
11048.37 1052
11049.36 1096
11050.35 1105
11051.35 1077
11052.34 1079
11053.33 1098
11054.32 1110
11055.31 1097
11056.31 1053
11057.30 1036
11058.29 1041
11059.28 1030
11060.27 1041
11061.27 1054
11062.26 1044
11063.25 1033
11064.24 1073
11065.24 1053
11066.23 1024
11067.22 1006
11068.21 1028
11069.21 1041
11070.20 1026
11071.19 1018
11072.19 1051
11073.18 1058
11074.17 1033
11075.16 1052
11076.16 1032
11077.15 1070
11078.14 1032
11079.14 1043
11080.13 1039
11081.12 1017
11082.12 1066
11083.11 1056
11084.10 1071
11085.10 1055
11086.09 1032
11087.08 1049
11088.08 1027
11089.07 1009
11090.06 1008
11091.06 1034
11092.05 1062
11093.04 1050
11094.04 1061
11095.03 1057
11096.03 1026
11097.02 1043
11098.01 1052
11099.01 989
11100.00 1008
11101.00 1015
11101.99 1029
11102.98 1028
11103.98 1030
11104.97 994
11105.97 988
11106.96 1009
11107.96 991
11108.95 1037
11109.95 1010
11110.94 1028
11111.93 992
11112.93 1059
11113.92 999
11114.92 995
11115.91 1002
11116.91 1044
11117.90 1005
11118.90 1028
11119.89 1029
11120.89 1050
11121.88 1044
11122.88 1027
11123.87 1020
11124.87 1023
11125.86 1061
11126.86 1047
11127.85 1019
11128.85 1072
11129.84 1028
11130.84 1048
11131.84 1072
11132.83 1045
11133.83 1003
11134.82 1037
11135.82 1080
11136.81 1050
11137.81 1034
11138.81 1020
11139.80 1033
11140.80 1060
11141.79 1039
11142.79 1006
11143.79 1014
11144.78 1025
11145.78 1049
11146.77 1090
11147.77 1020
11148.77 995
11149.76 988
11150.76 1005
11151.75 975
11152.75 973
11153.75 989
11154.74 1016
11155.74 1027
11156.74 991
11157.73 1002
11158.73 990
11159.73 983
11160.72 987
11161.72 976
11162.72 967
11163.71 1015
11164.71 996
11165.71 968
11166.71 922
11167.70 910
11168.70 939
11169.70 981
11170.69 939
11171.69 927
11172.69 932
11173.69 953
11174.68 963
11175.68 962
11176.68 986
11177.68 978
11178.67 977
11179.67 953
11180.67 906
11181.67 924
11182.66 969
11183.66 905
11184.66 923
11185.66 925
11186.66 933
11187.65 974
11188.65 925
11189.65 884
11190.65 915
11191.65 922
11192.64 927
11193.64 950
11194.64 926
11195.64 939
11196.64 900
11197.64 942
11198.63 943
11199.63 934
11200.63 956
11201.63 944
11202.63 918
11203.63 926
11204.63 915
11205.63 910
11206.62 943
11207.62 915
11208.62 898
11209.62 903
11210.62 927
11211.62 932
11212.62 892
11213.62 894
11214.62 912
11215.62 923
11216.61 906
11217.61 915
11218.61 947
11219.61 959
11220.61 936
11221.61 925
11222.61 893
11223.61 928
11224.61 973
11225.61 934
11226.61 931
11227.61 957
11228.61 938
11229.61 956
11230.61 929
11231.61 922
11232.61 942
11233.61 913
11234.61 929
11235.61 916
11236.61 927
11237.61 957
11238.61 925
11239.61 933
11240.61 939
11241.61 944
11242.61 962
11243.61 974
11244.61 938
11245.61 956
11246.61 926
11247.61 930
11248.62 948
11249.62 940
11250.62 944
11251.62 959
11252.62 953
11253.62 978
11254.62 951
11255.62 923
11256.62 907
11257.62 984
11258.62 978
11259.63 971
11260.63 988
11261.63 995
11262.63 1003
11263.63 983
11264.63 961
11265.63 948
11266.64 976
11267.64 991
11268.64 990
11269.64 1020
11270.64 991
11271.64 1026
11272.65 1005
11273.65 1000
11274.65 1033
11275.65 1043
11276.65 994
11277.65 979
11278.66 1006
11279.66 1042
11280.66 1060
11281.66 1055
11282.67 1019
11283.67 1044
11284.67 1057
11285.67 982
11286.67 1032
11287.68 1028
11288.68 983
11289.68 1017
11290.68 1016
11291.69 1011
11292.69 1000
11293.69 1067
11294.70 1051
11295.70 1044
11296.70 1053
11297.70 1019
11298.71 1041
11299.71 1016
11300.71 1024
11301.72 1051
11302.72 1073
11303.72 1064
11304.72 1098
11305.73 1089
11306.73 1092
11307.73 1055
11308.74 1028
11309.74 1095
11310.74 1094
11311.75 1111
11312.75 1121
11313.76 1099
11314.76 1072
11315.76 1115
11316.77 1077
11317.77 1087
11318.77 1064
11319.78 1083
11320.78 1066
11321.79 1079
11322.79 1090
11323.79 1067
11324.80 1067
11325.80 1058
11326.81 1060
11327.81 1038
11328.81 1061
11329.82 1066
11330.82 1074
11331.83 1053
11332.83 1074
11333.84 1016
11334.84 1129
11335.85 1129
11336.85 1110
11337.85 1092
11338.86 1108
11339.86 1127
11340.87 1096
11341.87 1107
11342.88 1143
11343.88 1099
11344.89 1110
11345.89 1114
11346.90 1123
11347.90 1124
11348.91 1093
11349.91 1086
11350.92 1125
11351.92 1121
11352.93 1088
11353.94 1128
11354.94 1157
11355.95 1096
11356.95 1135
11357.96 1169
11358.96 1158
11359.97 1146
11360.97 1147
11361.98 1116
11362.99 1121
11363.99 1109
11365.00 1109
11366.00 1149
11367.01 1184
11368.02 1186
11369.02 1149
11370.03 1152
11371.03 1168
11372.04 1109
11373.05 1180
11374.05 1188
11375.06 1108
11376.06 1145
11377.07 1174
11378.08 1178
11379.08 1141
11380.09 1265
11381.10 1162
11382.10 1198
11383.11 1178
11384.12 1193
11385.12 1175
11386.13 1194
11387.14 1193
11388.14 1209
11389.15 1178
11390.16 1196
11391.17 1228
11392.17 1217
11393.18 1181
11394.19 1171
11395.19 1221
11396.20 1230
11397.21 1284
11398.22 1255
11399.22 1248
11400.23 1263
11401.24 1252
11402.25 1244
11403.25 1313
11404.26 1266
11405.27 1276
11406.28 1347
11407.28 1290
11408.29 1270
11409.30 1307
11410.31 1318
11411.31 1343
11412.32 1318
11413.33 1281
11414.34 1374
11415.35 1356
11416.35 1344
11417.36 1312
11418.37 1369
11419.38 1377
11420.39 1409
11421.40 1377
11422.40 1419
11423.41 1412
11424.42 1418
11425.43 1460
11426.44 1432
11427.45 1444
11428.46 1414
11429.46 1448
11430.47 1475
11431.48 1507
11432.49 1527
11433.50 1533
11434.51 1472
11435.52 1515
11436.53 1527
11437.54 1497
11438.54 1526
11439.55 1550
11440.56 1538
11441.57 1546
11442.58 1543
11443.59 1584
11444.60 1605
11445.61 1603
11446.62 1594
11447.63 1646
11448.64 1663
11449.65 1616
11450.66 1587
11451.67 1676
11452.68 1688
11453.69 1694
11454.70 1726
11455.71 1682
11456.72 1685
11457.73 1742
11458.74 1681
11459.75 1745
11460.76 1792
11461.77 1760
11462.78 1770
11463.79 1840
11464.80 1857
11465.81 1803
11466.82 1807
11467.83 1812
11468.84 1844
11469.85 1847
11470.86 1941
11471.87 1919
11472.88 1939
11473.89 2011
11474.90 1966
11475.91 1941
11476.92 1994
11477.93 1971
11478.95 1943
11479.96 2003
11480.97 1954
11481.98 1961
11482.99 1994
11484.00 1984
11485.01 2033
11486.02 2068
11487.03 2118
11488.05 2049
11489.06 2009
11490.07 2060
11491.08 2043
11492.09 2055
11493.10 2061
11494.11 2140
11495.13 2158
11496.14 2185
11497.15 2220
11498.16 2180
11499.17 2156
11500.18 2225
11501.20 2242
11502.21 2189
11503.22 2171
11504.23 2226
11505.24 2278
11506.26 2194
11507.27 2244
11508.28 2224
11509.29 2253
11510.30 2290
11511.32 2317
11512.33 2287
11513.34 2328
11514.35 2304
11515.37 2380
11516.38 2416
11517.39 2435
11518.40 2417
11519.42 2497
11520.43 2517
11521.44 2533
11522.45 2495
11523.47 2598
11524.48 2603
11525.49 2528
11526.51 2534
11527.52 2524
11528.53 2566
11529.55 2642
11530.56 2646
11531.57 2677
11532.59 2718
11533.60 2742
11534.61 2807
11535.63 2788
11536.64 2812
11537.65 2860
11538.67 2941
11539.68 3038
11540.69 3018
11541.71 3036
11542.72 3049
11543.73 3088
11544.75 3106
11545.76 3135
11546.78 3198
11547.79 3240
11548.80 3263
11549.82 3349
11550.83 3455
11551.85 3429
11552.86 3524
11553.87 3571
11554.89 3566
11555.90 3616
11556.92 3690
11557.93 3784
11558.95 3812
11559.96 3911
11560.97 3941
11561.99 4029
11563.00 4084
11564.02 4152
11565.03 4194
11566.05 4240
11567.06 4329
11568.08 4354
11569.09 4462
11570.11 4531
11571.12 4599
11572.14 4721
11573.15 4735
11574.17 4981
11575.18 5077
11576.20 5154
11577.21 5304
11578.23 5509
11579.24 5607
11580.26 5814
11581.27 6018
11582.29 6211
11583.30 6511
11584.32 6647
11585.33 6902
11586.35 6925
11587.37 7231
11588.38 7533
11589.40 7704
11590.41 7926
11591.43 8340
11592.44 8779
11593.46 9309
11594.48 9915
11595.49 10494
11596.51 11180
11597.52 12058
11598.54 12840
11599.56 13570
11600.57 14276
11601.59 14814
11602.61 15231
11603.62 15426
11604.64 15277
11605.66 15234
11606.67 14544
11607.69 13893
11608.70 13145
11609.72 12362
11610.74 11606
11611.75 10913
11612.77 10152
11613.79 9429
11614.81 8787
11615.82 8160
11616.84 7786
11617.86 7306
11618.87 6889
11619.89 6444
11620.91 6066
11621.92 5907
11622.94 5650
11623.96 5444
11624.98 5238
11625.99 5145
11627.01 5024
11628.03 4935
11629.05 4768
11630.06 4799
11631.08 4745
11632.10 4723
11633.12 4695
11634.13 4537
11635.15 4533
11636.17 4449
11637.19 4523
11638.20 4585
11639.22 4514
11640.24 4395
11641.26 4367
11642.28 4261
11643.29 4252
11644.31 4209
11645.33 4094
11646.35 4005
11647.37 3942
11648.39 3957
11649.40 3922
11650.42 3730
11651.44 3769
11652.46 3663
11653.48 3579
11654.50 3519
11655.51 3514
11656.53 3497
11657.55 3504
11658.57 3402
11659.59 3448
11660.61 3439
11661.63 3601
11662.65 3533
11663.67 3563
11664.68 3523
11665.70 3505
11666.72 3589
11667.74 3653
11668.76 3595
11669.78 3622
11670.80 3637
11671.82 3704
11672.84 3701
11673.86 3672
11674.88 3708
11675.90 3758
11676.92 3812
11677.94 3834
11678.96 3856
11679.98 3830
11680.99 3854
11682.01 3967
11683.03 3960
11684.05 3910
11685.07 3885
11686.09 3869
11687.11 3909
11688.13 3853
11689.15 3811
11690.17 3807
11691.19 3763
11692.21 3731
11693.24 3670
11694.26 3643
11695.28 3675
11696.30 3620
11697.32 3561
11698.34 3597
11699.36 3567
11700.38 3486
11701.40 3403
11702.42 3417
11703.44 3377
11704.46 3320
11705.48 3315
11706.50 3366
11707.52 3343
11708.54 3262
11709.57 3226
11710.59 3257
11711.61 3238
11712.63 3208
11713.65 3230
11714.67 3142
11715.69 3116
11716.71 3074
11717.73 3044
11718.76 2952
11719.78 3014
11720.80 2976
11721.82 2941
11722.84 2921
11723.86 2838
11724.89 2852
11725.91 2780
11726.93 2768
11727.95 2761
11728.97 2693
11729.99 2607
11731.02 2675
11732.04 2614
11733.06 2620
11734.08 2561
11735.10 2578
11736.13 2543
11737.15 2495
11738.17 2474
11739.19 2496
11740.22 2554
11741.24 2468
11742.26 2446
11743.28 2425
11744.30 2427
11745.33 2440
11746.35 2474
11747.37 2418
11748.40 2463
11749.42 2457
11750.44 2386
11751.46 2312
11752.49 2318
11753.51 2365
11754.53 2296
11755.56 2253
11756.58 2277
11757.60 2248
11758.62 2195
11759.65 2163
11760.67 2146
11761.69 2083
11762.72 2112
11763.74 2034
11764.76 2048
11765.79 2001
11766.81 2009
11767.83 2019
11768.86 1984
11769.88 2039
11770.91 1950
11771.93 1964
11772.95 1922
11773.98 1908
11775.00 1919
11776.02 1835
11777.05 1854
11778.07 1901
11779.10 1893
11780.12 1880
11781.14 1819
11782.17 1877
11783.19 1839
11784.22 1767
11785.24 1772
11786.26 1826
11787.29 1754
11788.31 1753
11789.34 1727
11790.36 1707
11791.39 1758
11792.41 1707
11793.44 1700
11794.46 1684
11795.49 1680
11796.51 1615
11797.54 1609
11798.56 1635
11799.59 1585
11800.61 1581
11801.63 1564
11802.66 1566
11803.69 1593
11804.71 1531
11805.74 1490
11806.76 1511
11807.79 1491
11808.81 1483
11809.84 1454
11810.86 1484
11811.89 1473
11812.91 1478
11813.94 1442
11814.96 1462
11815.99 1402
11817.01 1381
11818.04 1440
11819.07 1382
11820.09 1393
11821.12 1434
11822.14 1399
11823.17 1395
11824.20 1379
11825.22 1407
11826.25 1387
11827.27 1387
11828.30 1393
11829.33 1368
11830.35 1366
11831.38 1377
11832.40 1338
11833.43 1371
11834.46 1341
11835.48 1337
11836.51 1356
11837.54 1266
11838.56 1280
11839.59 1292
11840.62 1309
11841.64 1264
11842.67 1272
11843.70 1228
11844.72 1292
11845.75 1267
11846.78 1292
11847.80 1228
11848.83 1231
11849.86 1253
11850.89 1268
11851.91 1226
11852.94 1222
11853.97 1183
11854.99 1170
11856.02 1242
11857.05 1221
11858.08 1219
11859.10 1198
11860.13 1196
11861.16 1233
11862.19 1224
11863.21 1185
11864.24 1223
11865.27 1188
11866.30 1150
11867.33 1199
11868.35 1186
11869.38 1175
11870.41 1196
11871.44 1234
11872.47 1189
11873.49 1176
11874.52 1181
11875.55 1196
11876.58 1140
11877.61 1184
11878.63 1180
11879.66 1173
11880.69 1134
11881.72 1194
11882.75 1133
11883.78 1120
11884.81 1173
11885.83 1138
11886.86 1171
11887.89 1136
11888.92 1167
11889.95 1144
11890.98 1142
11892.01 1163
11893.04 1139
11894.06 1119
11895.09 1147
11896.12 1163
11897.15 1128
11898.18 1143
11899.21 1146
11900.24 1106
11901.27 1143
11902.30 1159
11903.33 1165
11904.36 1166
11905.39 1148
11906.42 1152
11907.45 1186
11908.48 1146
11909.50 1114
11910.53 1120
11911.56 1116
11912.59 1134
11913.62 1062
11914.65 1081
11915.68 1096
11916.71 1112
11917.74 1091
11918.77 1097
11919.80 1073
11920.83 1094
11921.86 1121
11922.89 1130
11923.92 1122
11924.95 1144
11925.99 1130
11927.02 1119
11928.05 1123
11929.08 1140
11930.11 1151
11931.14 1189
11932.17 1159
11933.20 1145
11934.23 1143
11935.26 1096
11936.29 1127
11937.32 1165
11938.35 1076
11939.38 1080
11940.41 1065
11941.45 1048
11942.48 1039
11943.51 1068
11944.54 1066
11945.57 1008
11946.60 1019
11947.63 1039
11948.66 1020
11949.70 1027
11950.73 1010
11951.76 997
11952.79 988
11953.82 1007
11954.85 990
11955.88 987
11956.92 1018
11957.95 1008
11958.98 994
11960.01 989
11961.04 975
11962.08 1002
11963.11 972
11964.14 1033
11965.17 1057
11966.20 1052
11967.24 999
11968.27 1034
11969.30 981
11970.33 998
11971.36 999
11972.40 997
11973.43 1053
11974.46 1039
11975.49 1016
11976.53 1023
11977.56 1034
11978.59 1039
11979.62 1047
11980.66 1029
11981.69 1022
11982.72 989
11983.76 1026
11984.79 1044
11985.82 1061
11986.85 980
11987.89 1018
11988.92 1034
11989.95 1065
11990.99 1012
11992.02 1040
11993.05 1035
11994.09 999
11995.12 1044
11996.15 1090
11997.19 1032
11998.22 1032
11999.25 1051
12000.29 1067
12001.32 1084
12002.35 1066
12003.39 1082
12004.42 1070
12005.46 1081
12006.49 1090
12007.52 1109
12008.56 1114
12009.59 1123
12010.63 1075
12011.66 1112
12012.69 1097
12013.73 1143
12014.76 1162
12015.80 1092
12016.83 1121
12017.86 1125
12018.90 1132
12019.93 1141
12020.97 1157
12022.00 1161
12023.04 1142
12024.07 1130
12025.11 1124
12026.14 1095
12027.18 1148
12028.21 1168
12029.25 1114
12030.28 1124
12031.32 1075
12032.35 1154
12033.39 1123
12034.42 1136
12035.46 1114
12036.49 1091
12037.53 1137
12038.56 1075
12039.60 1104
12040.63 1079
12041.67 1088
12042.70 1049
12043.74 1117
12044.77 1088
12045.81 1084
12046.84 1098
12047.88 1076
12048.92 1067
12049.95 1034
12050.99 1068
12052.02 1084
12053.06 1092
12054.09 1099
12055.13 1082
12056.17 1068
12057.20 1082
12058.24 1050
12059.27 1028
12060.31 1021
12061.35 1064
12062.38 1035
12063.42 1091
12064.46 1088
12065.49 1053
12066.53 1036
12067.56 1071
12068.60 1071
12069.64 1067
12070.67 1085
12071.71 1041
12072.75 1105
12073.78 1079
12074.82 1070
12075.86 1128
12076.89 1135
12077.93 1106
12078.97 1071
12080.01 1059
12081.04 1089
12082.08 1092
12083.12 1109
12084.15 1076
12085.19 1139
12086.23 1075
12087.27 1093
12088.30 1134
12089.34 1091
12090.38 1106
12091.41 1119
12092.45 1130
12093.49 1138
12094.53 1125
12095.57 1145
12096.60 1132
12097.64 1161
12098.68 1165
12099.72 1145
12100.75 1161
12101.79 1156
12102.83 1150
12103.87 1155
12104.91 1143
12105.94 1162
12106.98 1161
12108.02 1167
12109.06 1094
12110.10 1157
12111.14 1129
12112.17 1094
12113.21 1060
12114.25 1056
12115.29 1047
12116.33 1066
12117.37 1034
12118.40 1067
12119.44 1056
12120.48 1065
12121.52 1045
12122.56 1046
12123.60 1078
12124.64 1084
12125.68 1055
12126.72 1038
12127.75 1063
12128.79 1030
12129.83 1026
12130.87 992
12131.91 1029
12132.95 1024
12133.99 1048
12135.03 1058
12136.07 1036
12137.11 1011
12138.15 1001
12139.19 1011
12140.23 1005
12141.27 1039
12142.31 1044
12143.35 1017
12144.38 1032
12145.42 1032
12146.46 1023
12147.50 1013
12148.54 1054
12149.58 998
12150.62 1009
12151.66 1052
12152.70 1031
12153.74 949
12154.78 954
12155.82 975
12156.87 1008
12157.91 1017
12158.95 984
12159.99 1030
12161.03 1001
12162.07 996
12163.11 1001
12164.15 1010
12165.19 1012
12166.23 976
12167.27 972
12168.31 1012
12169.35 1002
12170.39 1011
12171.43 961
12172.47 982
12173.52 987
12174.56 996
12175.60 990
12176.64 1029
12177.68 1000
12178.72 1013
12179.76 1007
12180.80 995
12181.85 1001
12182.89 972
12183.93 980
12184.97 951
12186.01 969
12187.05 992
12188.09 988
12189.14 978
12190.18 979
12191.22 972
12192.26 989
12193.30 997
12194.34 1036
12195.39 1029
12196.43 983
12197.47 981
12198.51 982
12199.55 984
12200.60 972
12201.64 976
12202.68 968
12203.72 978
12204.77 978
12205.81 1006
12206.85 978
12207.89 986
12208.94 1023
12209.98 1021
12211.02 1042
12212.06 1024
12213.11 1028
12214.15 1032
12215.19 1014
12216.23 987
12217.28 958
12218.32 958
12219.36 959
12220.41 982
12221.45 1006
12222.49 1012
12223.54 1052
12224.58 1033
12225.62 1008
12226.66 987
12227.71 979
12228.75 988
12229.79 1006
12230.84 984
12231.88 1012
12232.93 1004
12233.97 961
12235.01 973
12236.06 973
12237.10 981
12238.14 947
12239.19 992
12240.23 972
12241.28 1003
12242.32 963
12243.36 991
12244.41 999
12245.45 996
12246.50 1004
12247.54 995
12248.58 959
12249.63 983
12250.67 950
12251.72 968
12252.76 955
12253.80 996
12254.85 970
12255.89 944
12256.94 975
12257.98 991
12259.03 914
12260.07 919
12261.12 960
12262.16 910
12263.21 961
12264.25 931
12265.30 932
12266.34 888
12267.39 877
12268.43 908
12269.48 900
12270.52 919
12271.57 924
12272.61 910
12273.66 887
12274.70 883
12275.75 913
12276.79 890
12277.84 915
12278.88 918
12279.93 899
12280.98 906
12282.02 852
12283.07 857
12284.11 863
12285.16 905
12286.20 894
12287.25 868
12288.30 859
12289.34 895
12290.39 878
12291.43 870
12292.48 836
12293.53 893
12294.57 869
12295.62 854
12296.66 817
12297.71 835
12298.76 885
12299.80 858
12300.85 825
12301.90 838
12302.94 828
12303.99 867
12305.04 868
12306.08 885
12307.13 851
12308.18 865
12309.22 892
12310.27 838
12311.32 846
12312.36 821
12313.41 837
12314.46 849
12315.50 843
12316.55 848
12317.60 834
12318.65 829
12319.69 785
12320.74 818
12321.79 814
12322.83 814
12323.88 856
12324.93 870
12325.98 822
12327.02 829
12328.07 812
12329.12 794
12330.17 801
12331.21 813
12332.26 812
12333.31 795
12334.36 803
12335.41 796
12336.45 803
12337.50 800
12338.55 802
12339.60 822
12340.65 830
12341.69 798
12342.74 827
12343.79 799
12344.84 787
12345.89 845
12346.94 812
12347.98 778
12349.03 789
12350.08 812
12351.13 818
12352.18 759
12353.23 788
12354.28 763
12355.32 785
12356.37 823
12357.42 801
12358.47 750
12359.52 775
12360.57 825
12361.62 788
12362.67 773
12363.72 761
12364.76 789
12365.81 801
12366.86 806
12367.91 796
12368.96 780
12370.01 762
12371.06 756
12372.11 775
12373.16 775
12374.21 788
12375.26 738
12376.31 762
12377.36 760
12378.41 788
12379.46 805
12380.51 788
12381.56 759
12382.61 796
12383.66 795
12384.71 794
12385.76 786
12386.81 775
12387.86 793
12388.91 791
12389.96 798
12391.01 759
12392.06 761
12393.11 781
12394.16 763
12395.21 795
12396.26 765
12397.31 776
12398.36 794
12399.41 742
12400.46 776
12401.51 760
12402.56 749
12403.61 792
12404.66 774
12405.71 745
12406.77 754
12407.82 765
12408.87 776
12409.92 785
12410.97 751
12412.02 791
12413.07 783
12414.12 766
12415.17 747
12416.23 739
12417.28 750
12418.33 733
12419.38 740
12420.43 763
12421.48 749
12422.53 751
12423.59 773
12424.64 759
12425.69 735
12426.74 756
12427.79 782
12428.84 772
12429.90 770
12430.95 797
12432.00 764
12433.05 750
12434.10 770
12435.16 767
12436.21 745
12437.26 756
12438.31 764
12439.37 743
12440.42 773
12441.47 771
12442.52 751
12443.58 756
12444.63 733
12445.68 731
12446.73 776
12447.79 751
12448.84 733
12449.89 754
12450.94 726
12452.00 733
12453.05 758
12454.10 736
12455.16 761
12456.21 775
12457.26 779
12458.31 762
12459.37 783
12460.42 763
12461.47 770
12462.53 776
12463.58 746
12464.63 745
12465.69 732
12466.74 771
12467.79 761
12468.85 769
12469.90 800
12470.95 758
12472.01 729
12473.06 753
12474.12 768
12475.17 787
12476.22 766
12477.28 798
12478.33 787
12479.39 782
12480.44 779
12481.49 797
12482.55 797
12483.60 789
12484.66 796
12485.71 829
12486.76 849
12487.82 825
12488.87 825
12489.93 854
12490.98 882
12492.04 859
12493.09 799
12494.15 830
12495.20 855
12496.25 902
12497.31 929
12498.36 846
12499.42 857
12500.47 844
12501.53 828
12502.58 844
12503.64 816
12504.69 796
12505.75 787
12506.80 820
12507.86 820
12508.91 775
12509.97 755
12511.03 779
12512.08 813
12513.14 799
12514.19 731
12515.25 778
12516.30 761
12517.36 757
12518.41 760
12519.47 789
12520.52 739
12521.58 764
12522.64 762
12523.69 720
12524.75 752
12525.80 775
12526.86 770
12527.92 767
12528.97 753
12530.03 758
12531.08 786
12532.14 761
12533.20 772
12534.25 753
12535.31 764
12536.37 770
12537.42 804
12538.48 756
12539.54 728
12540.59 763
12541.65 756
12542.70 762
12543.76 787
12544.82 790
12545.88 794
12546.93 821
12547.99 780
12549.05 764
12550.10 788
12551.16 779
12552.22 831
12553.27 836
12554.33 820
12555.39 806
12556.45 800
12557.50 810
12558.56 804
12559.62 808
12560.67 878
12561.73 864
12562.79 857
12563.85 844
12564.90 871
12565.96 868
12567.02 857
12568.08 946
12569.14 956
12570.19 969
12571.25 957
12572.31 1007
12573.37 1013
12574.42 984
12575.48 989
12576.54 1016
12577.60 1023
12578.66 1010
12579.72 1039
12580.77 1014
12581.83 1019
12582.89 1026
12583.95 995
12585.01 964
12586.07 906
12587.12 888
12588.18 928
12589.24 925
12590.30 863
12591.36 850
12592.42 857
12593.48 903
12594.53 885
12595.59 861
12596.65 855
12597.71 831
12598.77 811
12599.83 825
12600.89 832
12601.95 792
12603.01 819
12604.07 802
12605.13 826
12606.18 785
12607.24 813
12608.30 791
12609.36 777
12610.42 797
12611.48 828
12612.54 844
12613.60 826
12614.66 844
12615.72 850
12616.78 837
12617.84 828
12618.90 836
12619.96 842
12621.02 812
12622.08 820
12623.14 848
12624.20 809
12625.26 816
12626.32 809
12627.38 805
12628.44 841
12629.50 832
12630.56 780
12631.62 856
12632.68 785
12633.74 796
12634.80 782
12635.86 827
12636.92 791
12637.98 825
12639.04 827
12640.11 800
12641.17 782
12642.23 858
12643.29 844
12644.35 817
12645.41 838
12646.47 838
12647.53 895
12648.59 845
12649.65 865
12650.72 871
12651.78 932
12652.84 921
12653.90 915
12654.96 927
12656.02 939
12657.08 889
12658.14 898
12659.21 924
12660.27 942
12661.33 898
12662.39 933
12663.45 981
12664.51 903
12665.58 952
12666.64 919
12667.70 930
12668.76 892
12669.82 884
12670.89 886
12671.95 874
12673.01 871
12674.07 914
12675.13 884
12676.20 889
12677.26 835
12678.32 834
12679.38 841
12680.45 877
12681.51 852
12682.57 828
12683.63 855
12684.70 862
12685.76 883
12686.82 885
12687.88 873
12688.95 858
12690.01 917
12691.07 838
12692.14 822
12693.20 835
12694.26 900
12695.32 830
12696.39 830
12697.45 861
12698.51 879
12699.58 896
12700.64 861
12701.70 859
12702.77 839
12703.83 847
12704.89 855
12705.96 870
12707.02 871
12708.08 875
12709.15 887
12710.21 896
12711.28 880
12712.34 840
12713.40 863
12714.47 878
12715.53 851
12716.59 852
12717.66 892
12718.72 852
12719.79 865
12720.85 880
12721.92 871
12722.98 852
12724.04 895
12725.11 835
12726.17 849
12727.24 887
12728.30 842
12729.37 827
12730.43 860
12731.49 835
12732.56 848
12733.62 891
12734.69 821
12735.75 822
12736.82 823
12737.88 813
12738.95 841
12740.01 850
12741.08 839
12742.14 849
12743.21 825
12744.27 843
12745.34 809
12746.40 806
12747.47 808
12748.53 806
12749.60 810
12750.66 749
12751.73 781
12752.79 744
12753.86 781
12754.93 752
12755.99 746
12757.06 756
12758.12 773
12759.19 747
12760.25 755
12761.32 721
12762.39 703
12763.45 742
12764.52 740
12765.58 732
12766.65 717
12767.72 749
12768.78 733
12769.85 743
12770.91 723
12771.98 761
12773.05 696
12774.11 715
12775.18 707
12776.25 709
12777.31 679
12778.38 716
12779.45 696
12780.51 698
12781.58 726
12782.65 697
12783.71 724
12784.78 724
12785.85 712
12786.91 665
12787.98 658
12789.05 701
12790.11 691
12791.18 714
12792.25 708
12793.31 695
12794.38 677
12795.45 648
12796.52 654
12797.58 686
12798.65 674
12799.72 661
12800.79 651
12801.85 664
12802.92 651
12803.99 712
12805.06 690
12806.12 676
12807.19 684
12808.26 621
12809.33 669
12810.39 721
12811.46 669
12812.53 681
12813.60 724
12814.67 648
12815.73 682
12816.80 662
12817.87 706
12818.94 697
12820.01 676
12821.08 684
12822.14 667
12823.21 671
12824.28 675
12825.35 644
12826.42 694
12827.49 675
12828.55 690
12829.62 679
12830.69 667
12831.76 692
12832.83 674
12833.90 695
12834.97 670
12836.04 665
12837.11 662
12838.17 707
12839.24 633
12840.31 689
12841.38 667
12842.45 693
12843.52 672
12844.59 658
12845.66 690
12846.73 641
12847.80 624
12848.87 653
12849.94 652
12851.01 660
12852.08 656
12853.14 645
12854.21 660
12855.28 624
12856.35 663
12857.42 671
12858.49 647
12859.56 645
12860.63 639
12861.70 624
12862.77 613
12863.84 629
12864.91 638
12865.98 625
12867.05 633
12868.12 630
12869.19 635
12870.26 635
12871.34 637
12872.41 593
12873.48 603
12874.55 620
12875.62 588
12876.69 623
12877.76 622
12878.83 610
12879.90 621
12880.97 590
12882.04 612
12883.11 606
12884.18 615
12885.25 605
12886.33 621
12887.40 621
12888.47 595
12889.54 629
12890.61 616
12891.68 619
12892.75 600
12893.82 618
12894.89 586
12895.97 586
12897.04 611
12898.11 605
12899.18 602
12900.25 579
12901.32 604
12902.40 597
12903.47 581
12904.54 584
12905.61 575
12906.68 571
12907.75 559
12908.83 552
12909.90 589
12910.97 554
12912.04 568
12913.11 575
12914.19 551
12915.26 611
12916.33 548
12917.40 584
12918.48 562
12919.55 581
12920.62 587
12921.69 568
12922.77 566
12923.84 559
12924.91 581
12925.98 564
12927.06 563
12928.13 540
12929.20 584
12930.27 558
12931.35 572
12932.42 540
12933.49 566
12934.57 566
12935.64 553
12936.71 555
12937.79 557
12938.86 550
12939.93 542
12941.01 554
12942.08 576
12943.15 584
12944.23 556
12945.30 535
12946.37 567
12947.45 542
12948.52 526
12949.59 556
12950.67 534
12951.74 538
12952.81 560
12953.89 551
12954.96 535
12956.04 532
12957.11 555
12958.18 557
12959.26 549
12960.33 533
12961.41 515
12962.48 521
12963.55 532
12964.63 532
12965.70 562
12966.78 557
12967.85 559
12968.93 547
12970.00 544
12971.07 558
12972.15 542
12973.22 572
12974.30 545
12975.37 579
12976.45 564
12977.52 542
12978.60 556
12979.67 551
12980.75 539
12981.82 579
12982.90 584
12983.97 542
12985.05 567
12986.12 566
12987.20 568
12988.27 545
12989.35 594
12990.42 581
12991.50 564
12992.57 560
12993.65 540
12994.73 549
12995.80 562
12996.88 538
12997.95 549
12999.03 564
13000.10 540
13001.18 552
13002.25 562
13003.33 531
13004.41 547
13005.48 547
13006.56 529
13007.63 584
13008.71 546
13009.79 571
13010.86 560
13011.94 600
13013.02 581
13014.09 583
13015.17 570
13016.24 538
13017.32 547
13018.40 548
13019.47 537
13020.55 553
13021.63 563
13022.70 536
13023.78 558
13024.86 540
13025.93 539
13027.01 544
13028.09 581
13029.16 546
13030.24 566
13031.32 569
13032.40 555
13033.47 549
13034.55 540
13035.63 525
13036.70 526
13037.78 559
13038.86 559
13039.94 565
13041.01 529
13042.09 530
13043.17 557
13044.25 569
13045.32 549
13046.40 572
13047.48 563
13048.56 570
13049.63 558
13050.71 574
13051.79 559
13052.87 601
13053.95 612
13055.02 598
13056.10 567
13057.18 541
13058.26 551
13059.34 565
13060.41 585
13061.49 537
13062.57 554
13063.65 550
13064.73 546
13065.81 572
13066.88 563
13067.96 539
13069.04 558
13070.12 532
13071.20 533
13072.28 532
13073.36 504
13074.43 556
13075.51 584
13076.59 560
13077.67 567
13078.75 556
13079.83 577
13080.91 563
13081.99 489
13083.07 538
13084.15 546
13085.23 554
13086.30 563
13087.38 567
13088.46 521
13089.54 511
13090.62 574
13091.70 565
13092.78 529
13093.86 507
13094.94 532
13096.02 545
13097.10 546
13098.18 534
13099.26 536
13100.34 564
13101.42 539
13102.50 510
13103.58 535
13104.66 540
13105.74 541
13106.82 528
13107.90 533
13108.98 531
13110.06 536
13111.14 557
13112.22 532
13113.30 516
13114.38 541
13115.46 561
13116.54 553
13117.62 543
13118.70 519
13119.78 507
13120.86 562
13121.95 568
13123.03 588
13124.11 558
13125.19 538
13126.27 563
13127.35 549
13128.43 547
13129.51 531
13130.59 559
13131.67 534
13132.76 528
13133.84 522
13134.92 508
13136.00 531
13137.08 538
13138.16 482
13139.24 534
13140.32 559
13141.41 551
13142.49 550
13143.57 535
13144.65 535
13145.73 551
13146.81 544
13147.90 525
13148.98 519
13150.06 509
13151.14 504
13152.22 510
13153.31 523
13154.39 568
13155.47 572
13156.55 560
13157.63 521
13158.72 509
13159.80 548
13160.88 556
13161.96 520
13163.05 554
13164.13 534
13165.21 502
13166.29 534
13167.38 532
13168.46 560
13169.54 534
13170.62 539
13171.71 514
13172.79 502
13173.87 521
13174.96 536
13176.04 517
13177.12 514
13178.20 519
13179.29 548
13180.37 530
13181.45 479
13182.54 511
13183.62 536
13184.70 560
13185.79 544
13186.87 488
13187.95 522
13189.04 538
13190.12 533
13191.20 520
13192.29 530
13193.37 535
13194.46 536
13195.54 574
13196.62 554
13197.71 531
13198.79 537
13199.88 513
13200.96 548
13202.04 550
13203.13 548
13204.21 543
13205.30 536
13206.38 533
13207.46 541
13208.55 522
13209.63 513
13210.72 528
13211.80 549
13212.89 540
13213.97 541
13215.05 539
13216.14 527
13217.22 538
13218.31 511
13219.39 503
13220.48 539
13221.56 542
13222.65 523
13223.73 510
13224.82 514
13225.90 539
13226.99 513
13228.07 510
13229.16 522
13230.24 522
13231.33 532
13232.41 497
13233.50 533
13234.58 523
13235.67 519
13236.76 540
13237.84 562
13238.93 514
13240.01 500
13241.10 517
13242.18 550
13243.27 500
13244.35 526
13245.44 520
13246.53 533
13247.61 530
13248.70 540
13249.78 530
13250.87 545
13251.96 542
13253.04 552
13254.13 542
13255.21 516
13256.30 562
13257.39 535
13258.47 546
13259.56 548
13260.65 561
13261.73 551
13262.82 547
13263.91 548
13264.99 577
13266.08 519
13267.17 521
13268.25 539
13269.34 523
13270.43 529
13271.51 522
13272.60 561
13273.69 521
13274.77 555
13275.86 547
13276.95 548
13278.04 528
13279.12 537
13280.21 563
13281.30 567
13282.38 561
13283.47 542
13284.56 557
13285.65 558
13286.73 574
13287.82 566
13288.91 576
13290.00 565
13291.08 572
13292.17 583
13293.26 560
13294.35 564
13295.44 548
13296.52 550
13297.61 561
13298.70 555
13299.79 530
13300.88 557
13301.96 584
13303.05 595
13304.14 540
13305.23 564
13306.32 544
13307.41 582
13308.49 589
13309.58 576
13310.67 592
13311.76 622
13312.85 597
13313.94 557
13315.02 579
13316.11 584
13317.20 580
13318.29 553
13319.38 570
13320.47 557
13321.56 554
13322.65 578
13323.74 580
13324.82 604
13325.91 572
13327.00 580
13328.09 574
13329.18 575
13330.27 589
13331.36 580
13332.45 575
13333.54 601
13334.63 556
13335.72 585
13336.81 559
13337.90 618
13338.99 585
13340.08 546
13341.17 560
13342.26 573
13343.35 546
13344.44 530
13345.53 600
13346.61 593
13347.70 586
13348.79 555
13349.89 581
13350.98 588
13352.07 577
13353.16 594
13354.25 590
13355.34 554
13356.43 623
13357.52 622
13358.61 581
13359.70 592
13360.79 572
13361.88 603
13362.97 598
13364.06 586
13365.15 592
13366.24 623
13367.33 611
13368.42 595
13369.51 620
13370.60 580
13371.70 591
13372.79 591
13373.88 615
13374.97 601
13376.06 588
13377.15 593
13378.24 565
13379.33 552
13380.43 583
13381.52 576
13382.61 549
13383.70 540
13384.79 577
13385.88 571
13386.97 561
13388.07 554
13389.16 568
13390.25 571
13391.34 585
13392.43 535
13393.52 549
13394.62 505
13395.71 534
13396.80 545
13397.89 525
13398.98 535
13400.08 511
13401.17 570
13402.26 556
13403.35 547
13404.45 519
13405.54 521
13406.63 581
13407.72 557
13408.82 531
13409.91 543
13411.00 524
13412.09 569
13413.19 562
13414.28 548
13415.37 543
13416.46 544
13417.56 542
13418.65 524
13419.74 548
13420.84 584
13421.93 563
13423.02 535
13424.11 561
13425.21 538
13426.30 559
13427.39 528
13428.49 552
13429.58 560
13430.67 560
13431.77 540
13432.86 538
13433.95 543
13435.05 562
13436.14 570
13437.24 529
13438.33 565
13439.42 537
13440.52 568
13441.61 557
13442.70 567
13443.80 563
13444.89 573
13445.99 549
13447.08 564
13448.17 546
13449.27 568
13450.36 531
13451.46 553
13452.55 561
13453.64 575
13454.74 582
13455.83 591
13456.93 591
13458.02 561
13459.12 586
13460.21 600
13461.31 609
13462.40 530
13463.50 577
13464.59 600
13465.69 594
13466.78 568
13467.87 550
13468.97 592
13470.06 571
13471.16 559
13472.25 582
13473.35 599
13474.44 549
13475.54 590
13476.64 568
13477.73 585
13478.83 596
13479.92 588
13481.02 559
13482.11 614
13483.21 598
13484.30 606
13485.40 601
13486.49 587
13487.59 592
13488.69 618
13489.78 591
13490.88 601
13491.97 613
13493.07 578
13494.17 627
13495.26 606
13496.36 662
13497.45 615
13498.55 624
13499.65 629
13500.74 644
13501.84 660
13502.93 685
13504.03 630
13505.13 637
13506.22 659
13507.32 638
13508.42 643
13509.51 600
13510.61 622
13511.71 588
13512.80 596
13513.90 586
13515.00 616
13516.09 583
13517.19 575
13518.29 567
13519.38 544
13520.48 563
13521.58 601
13522.68 581
13523.77 582
13524.87 576
13525.97 561
13527.06 556
13528.16 536
13529.26 584
13530.36 554
13531.45 557
13532.55 525
13533.65 535
13534.75 514
13535.84 556
13536.94 557
13538.04 552
13539.14 545
13540.23 544
13541.33 567
13542.43 514
13543.53 552
13544.63 546
13545.72 560
13546.82 545
13547.92 536
13549.02 533
13550.12 556
13551.22 500
13552.31 516
13553.41 505
13554.51 529
13555.61 555
13556.71 516
13557.81 555
13558.90 532
13560.00 554
13561.10 528
13562.20 527
13563.30 540
13564.40 531
13565.50 511
13566.60 524
13567.69 529
13568.79 546
13569.89 556
13570.99 539
13572.09 523
13573.19 507
13574.29 511
13575.39 526
13576.49 542
13577.59 517
13578.69 515
13579.79 503
13580.89 543
13581.98 547
13583.08 528
13584.18 521
13585.28 508
13586.38 542
13587.48 539
13588.58 534
13589.68 483
13590.78 554
13591.88 557
13592.98 555
13594.08 514
13595.18 542
13596.28 554
13597.38 535
13598.48 567
13599.58 556
13600.68 533
13601.78 563
13602.88 537
13603.98 573
13605.08 544
13606.18 551
13607.29 549
13608.39 551
13609.49 558
13610.59 576
13611.69 572
13612.79 521
13613.89 530
13614.99 534
13616.09 569
13617.19 552
13618.29 582
13619.39 555
13620.50 549
13621.60 510
13622.70 509
13623.80 520
13624.90 531
13626.00 576
13627.10 535
13628.20 535
13629.31 533
13630.41 527
13631.51 530
13632.61 578
13633.71 565
13634.81 573
13635.91 526
13637.02 550
13638.12 567
13639.22 551
13640.32 582
13641.42 541
13642.53 557
13643.63 565
13644.73 547
13645.83 534
13646.93 572
13648.04 528
13649.14 563
13650.24 564
13651.34 542
13652.45 547
13653.55 546
13654.65 532
13655.75 540
13656.85 518
13657.96 532
13659.06 556
13660.16 569
13661.27 573
13662.37 577
13663.47 553
13664.57 576
13665.68 561
13666.78 584
13667.88 605
13668.99 567
13670.09 593
13671.19 583
13672.29 559
13673.40 579
13674.50 578
13675.60 596
13676.71 610
13677.81 584
13678.91 591
13680.02 602
13681.12 604
13682.23 617
13683.33 582
13684.43 595
13685.54 571
13686.64 593
13687.74 545
13688.85 597
13689.95 606
13691.06 601
13692.16 580
13693.26 583
13694.37 589
13695.47 594
13696.58 590
13697.68 609
13698.78 579
13699.89 620
13700.99 651
13702.10 608
13703.20 645
13704.31 656
13705.41 632
13706.51 675
13707.62 672
13708.72 667
13709.83 667
13710.93 656
13712.04 719
13713.14 695
13714.25 670
13715.35 717
13716.46 660
13717.56 679
13718.67 685
13719.77 675
13720.88 686
13721.98 656
13723.09 638
13724.19 626
13725.30 660
13726.40 624
13727.51 616
13728.61 660
13729.72 642
13730.83 600
13731.93 598
13733.04 605
13734.14 621
13735.25 577
13736.35 587
13737.46 595
13738.57 585
13739.67 614
13740.78 564
13741.88 564
13742.99 605
13744.09 613
13745.20 583
13746.31 588
13747.41 577
13748.52 602
13749.63 608
13750.73 611
13751.84 601
13752.94 636
13754.05 578
13755.16 584
13756.26 582
13757.37 624
13758.48 601
13759.58 599
13760.69 581
13761.80 574
13762.90 619
13764.01 586
13765.12 627
13766.22 629
13767.33 617
13768.44 613
13769.55 610
13770.65 637
13771.76 641
13772.87 602
13773.97 614
13775.08 652
13776.19 649
13777.30 628
13778.40 619
13779.51 598
13780.62 572
13781.73 573
13782.83 600
13783.94 599
13785.05 569
13786.16 562
13787.26 577
13788.37 580
13789.48 576
13790.59 578
13791.70 570
13792.80 596
13793.91 592
13795.02 563
13796.13 606
13797.24 546
13798.35 576
13799.45 612
13800.56 576
13801.67 578
13802.78 563
13803.89 566
13805.00 543
13806.10 541
13807.21 577
13808.32 606
13809.43 590
13810.54 564
13811.65 595
13812.76 610
13813.86 558
13814.97 592
13816.08 571
13817.19 584
13818.30 543
13819.41 590
13820.52 559
13821.63 563
13822.74 561
13823.85 557
13824.96 565
13826.06 579
13827.17 568
13828.28 581
13829.39 562
13830.50 517
13831.61 542
13832.72 547
13833.83 548
13834.94 535
13836.05 548
13837.16 556
13838.27 520
13839.38 538
13840.49 562
13841.60 573
13842.71 537
13843.82 560
13844.93 557
13846.04 545
13847.15 574
13848.26 549
13849.37 551
13850.48 578
13851.59 571
13852.70 559
13853.81 570
13854.92 539
13856.03 528
13857.14 577
13858.25 564
13859.37 589
13860.48 572
13861.59 578
13862.70 572
13863.81 558
13864.92 523
13866.03 534
13867.14 556
13868.25 524
13869.36 583
13870.47 599
13871.59 556
13872.70 564
13873.81 575
13874.92 569
13876.03 584
13877.14 616
13878.25 568
13879.36 583
13880.48 558
13881.59 573
13882.70 577
13883.81 592
13884.92 587
13886.03 593
13887.15 607
13888.26 575
13889.37 564
13890.48 591
13891.59 579
13892.71 600
13893.82 603
13894.93 588
13896.04 590
13897.15 606
13898.27 615
13899.38 570
13900.49 569
13901.60 580
13902.72 561
13903.83 557
13904.94 551
13906.05 531
13907.17 560
13908.28 586
13909.39 574
13910.50 567
13911.62 526
13912.73 543
13913.84 563
13914.95 561
13916.07 531
13917.18 546
13918.29 521
13919.41 555
13920.52 525
13921.63 525
13922.75 512
13923.86 592
13924.97 520
13926.09 523
13927.20 553
13928.31 534
13929.43 585
13930.54 521
13931.65 539
13932.77 529
13933.88 528
13934.99 540
13936.11 550
13937.22 534
13938.34 551
13939.45 522
13940.56 519
13941.68 534
13942.79 527
13943.91 532
13945.02 559
13946.13 542
13947.25 531
13948.36 550
13949.48 515
13950.59 539
13951.70 509
13952.82 512
13953.93 550
13955.05 564
13956.16 533
13957.28 535
13958.39 515
13959.51 550
13960.62 525
13961.74 530
13962.85 510
13963.97 505
13965.08 519
13966.20 536
13967.31 514
13968.43 524
13969.54 521
13970.66 528
13971.77 535
13972.89 494
13974.00 522
13975.12 509
13976.23 534
13977.35 512
13978.46 485
13979.58 490
13980.69 483
13981.81 497
13982.92 486
13984.04 476
13985.16 515
13986.27 516
13987.39 491
13988.50 487
13989.62 498
13990.74 503
13991.85 522
13992.97 527
13994.08 526
13995.20 503
13996.32 511
13997.43 507
13998.55 519
13999.66 502
14000.78 517
14001.90 506
14003.01 495
14004.13 494
14005.25 492
14006.36 480
14007.48 482
14008.60 504
14009.71 490
14010.83 485
14011.95 508
14013.06 511
14014.18 520
14015.30 523
14016.41 489
14017.53 508
14018.65 534
14019.76 556
14020.88 508
14022.00 481
14023.12 525
14024.23 506
14025.35 482
14026.47 481
14027.59 526
14028.70 506
14029.82 494
14030.94 515
14032.06 533
14033.17 523
14034.29 522
14035.41 528
14036.53 502
14037.64 479
14038.76 507
14039.88 505
14041.00 496
14042.11 505
14043.23 561
14044.35 526
14045.47 506
14046.59 496
14047.71 528
14048.82 548
14049.94 540
14051.06 556
14052.18 546
14053.30 545
14054.42 532
14055.53 552
14056.65 546
14057.77 555
14058.89 562
14060.01 576
14061.13 567
14062.25 564
14063.36 547
14064.48 564
14065.60 597
14066.72 553
14067.84 574
14068.96 553
14070.08 555
14071.20 571
14072.32 604
14073.44 605
14074.55 586
14075.67 570
14076.79 551
14077.91 567
14079.03 587
14080.15 615
14081.27 623
14082.39 633
14083.51 608
14084.63 620
14085.75 599
14086.87 616
14087.99 621
14089.11 621
14090.23 675
14091.35 653
14092.47 624
14093.59 665
14094.71 666
14095.83 658
14096.95 648
14098.07 687
14099.19 677
14100.31 615
14101.43 649
14102.55 644
14103.67 627
14104.79 637
14105.91 619
14107.03 596
14108.15 590
14109.27 577
14110.39 571
14111.51 577
14112.64 590
14113.76 581
14114.88 563
14116.00 556
14117.12 547
14118.24 520
14119.36 531
14120.48 516
14121.60 539
14122.72 558
14123.85 545
14124.97 536
14126.09 522
14127.21 521
14128.33 523
14129.45 521
14130.57 509
14131.70 546
14132.82 537
14133.94 490
14135.06 507
14136.18 536
14137.30 548
14138.43 516
14139.55 499
14140.67 507
14141.79 495
14142.91 502
14144.03 529
14145.16 521
14146.28 523
14147.40 513
14148.52 506
14149.65 483
14150.77 493
14151.89 508
14153.01 501
14154.13 510
14155.26 498
14156.38 525
14157.50 534
14158.62 512
14159.75 500
14160.87 493
14161.99 497
14163.12 520
14164.24 476
14165.36 509
14166.48 518
14167.61 475
14168.73 517
14169.85 478
14170.98 486
14172.10 503
14173.22 532
14174.35 515
14175.47 473
14176.59 491
14177.72 516
14178.84 511
14179.96 487
14181.09 502
14182.21 490
14183.33 502
14184.46 505
14185.58 507
14186.70 514
14187.83 470
14188.95 481
14190.07 492
14191.20 462
14192.32 488
14193.45 499
14194.57 487
14195.69 513
14196.82 500
14197.94 498
14199.07 489
14200.19 510
14201.32 467
14202.44 473
14203.56 471
14204.69 506
14205.81 471
14206.94 455
14208.06 452
14209.19 454
14210.31 473
14211.44 495
14212.56 465
14213.69 475
14214.81 442
14215.93 452
14217.06 467
14218.18 463
14219.31 465
14220.43 460
14221.56 476
14222.68 471
14223.81 482
14224.94 442
14226.06 450
14227.19 486
14228.31 485
14229.44 474
14230.56 468
14231.69 480
14232.81 475
14233.94 443
14235.06 453
14236.19 482
14237.32 437
14238.44 427
14239.57 466
14240.69 470
14241.82 468
14242.94 484
14244.07 476
14245.20 463
14246.32 430
14247.45 465
14248.57 474
14249.70 469
14250.83 465
14251.95 458
14253.08 492
14254.21 460
14255.33 441
14256.46 454
14257.59 440
14258.71 485
14259.84 445
14260.97 487
14262.09 455
14263.22 463
14264.35 476
14265.47 441
14266.60 470
14267.73 468
14268.85 460
14269.98 485
14271.11 471
14272.23 412
14273.36 465
14274.49 436
14275.62 435
14276.74 429
14277.87 457
14279.00 441
14280.12 457
14281.25 459
14282.38 447
14283.51 446
14284.63 428
14285.76 423
14286.89 435
14288.02 444
14289.15 458
14290.27 444
14291.40 454
14292.53 418
14293.66 429
14294.78 433
14295.91 442
14297.04 425
14298.17 432
14299.30 421
14300.42 428
14301.55 422
14302.68 421
14303.81 433
14304.94 412
14306.07 452
14307.19 419
14308.32 440
14309.45 431
14310.58 433
14311.71 441
14312.84 472
14313.97 428
14315.10 437
14316.22 445
14317.35 418
14318.48 414
14319.61 418
14320.74 454
14321.87 438
14323.00 419
14324.13 432
14325.26 426
14326.39 420
14327.51 412
14328.64 437
14329.77 450
14330.90 426
14332.03 410
14333.16 416
14334.29 381
14335.42 419
14336.55 405
14337.68 390
14338.81 460
14339.94 430
14341.07 427
14342.20 403
14343.33 414
14344.46 399
14345.59 402
14346.72 413
14347.85 451
14348.98 452
14350.11 430
14351.24 419
14352.37 428
14353.50 391
14354.63 434
14355.76 451
14356.89 410
14358.02 401
14359.15 416
14360.28 417
14361.41 454
14362.54 433
14363.67 433
14364.80 444
14365.94 441
14367.07 422
14368.20 432
14369.33 425
14370.46 428
14371.59 452
14372.72 414
14373.85 443
14374.98 427
14376.11 437
14377.25 439
14378.38 450
14379.51 417
14380.64 420
14381.77 448
14382.90 398
14384.03 421
14385.16 421
14386.30 443
14387.43 424
14388.56 407
14389.69 412
14390.82 403
14391.95 440
14393.09 441
14394.22 399
14395.35 428
14396.48 403
14397.61 435
14398.75 431
14399.88 441
14401.01 438
14402.14 435
14403.27 431
14404.41 408
14405.54 453
14406.67 447
14407.80 454
14408.94 424
14410.07 434
14411.20 443
14412.33 444
14413.47 430
14414.60 408
14415.73 463
14416.87 423
14418.00 444
14419.13 416
14420.26 432
14421.40 449
14422.53 431
14423.66 443
14424.80 446
14425.93 439
14427.06 428
14428.20 439
14429.33 440
14430.46 419
14431.59 442
14432.73 426
14433.86 456
14435.00 420
14436.13 447
14437.26 428
14438.40 417
14439.53 440
14440.66 454
14441.80 458
14442.93 453
14444.06 459
14445.20 438
14446.33 438
14447.47 415
14448.60 407
14449.73 413
14450.87 442
14452.00 430
14453.14 439
14454.27 422
14455.41 423
14456.54 443
14457.67 448
14458.81 445
14459.94 426
14461.08 446
14462.21 444
14463.35 447
14464.48 444
14465.62 441
14466.75 471
14467.89 472
14469.02 468
14470.15 462
14471.29 459
14472.42 442
14473.56 471
14474.69 435
14475.83 468
14476.96 461
14478.10 453
14479.24 453
14480.37 470
14481.51 482
14482.64 472
14483.78 446
14484.91 451
14486.05 473
14487.18 478
14488.32 505
14489.45 486
14490.59 485
14491.73 486
14492.86 483
14494.00 483
14495.13 479
14496.27 486
14497.40 480
14498.54 463
14499.68 496
14500.81 491
14501.95 481
14503.08 490
14504.22 489
14505.36 514
14506.49 501
14507.63 511
14508.77 501
14509.90 495
14511.04 484
14512.18 539
14513.31 534
14514.45 522
14515.58 513
14516.72 538
14517.86 525
14519.00 509
14520.13 509
14521.27 516
14522.41 531
14523.54 575
14524.68 540
14525.82 540
14526.95 535
14528.09 508
14529.23 504
14530.37 503
14531.50 500
14532.64 490
14533.78 484
14534.91 498
14536.05 523
14537.19 509
14538.33 501
14539.46 472
14540.60 488
14541.74 490
14542.88 462
14544.02 461
14545.15 469
14546.29 498
14547.43 477
14548.57 470
14549.70 464
14550.84 476
14551.98 476
14553.12 473
14554.26 486
14555.39 467
14556.53 433
14557.67 454
14558.81 460
14559.95 475
14561.09 484
14562.22 451
14563.36 456
14564.50 446
14565.64 473
14566.78 444
14567.92 450
14569.06 434
14570.20 452
14571.33 431
14572.47 457
14573.61 456
14574.75 454
14575.89 464
14577.03 452
14578.17 468
14579.31 438
14580.45 425
14581.59 436
14582.72 419
14583.86 440
14585.00 479
14586.14 441
14587.28 422
14588.42 422
14589.56 441
14590.70 430
14591.84 426
14592.98 439
14594.12 455
14595.26 462
14596.40 456
14597.54 444
14598.68 467
14599.82 448
14600.96 456
14602.10 422
14603.24 458
14604.38 421
14605.52 438
14606.66 428
14607.80 462
14608.94 457
14610.08 459
14611.22 463
14612.36 469
14613.50 447
14614.64 446
14615.78 465
14616.92 453
14618.06 451
14619.20 445
14620.34 468
14621.49 494
14622.63 442
14623.77 457
14624.91 451
14626.05 472
14627.19 445
14628.33 455
14629.47 455
14630.61 480
14631.75 471
14632.90 474
14634.04 469
14635.18 451
14636.32 466
14637.46 462
14638.60 455
14639.74 458
14640.88 459
14642.03 466
14643.17 420
14644.31 444
14645.45 443
14646.59 458
14647.73 427
14648.88 448
14650.02 443
14651.16 455
14652.30 428
14653.44 463
14654.59 438
14655.73 402
14656.87 406
14658.01 434
14659.16 418
14660.30 425
14661.44 437
14662.58 454
14663.72 463
14664.87 421
14666.01 420
14667.15 436
14668.29 442
14669.44 432
14670.58 426
14671.72 423
14672.87 445
14674.01 446
14675.15 437
14676.29 442
14677.44 429
14678.58 441
14679.72 416
14680.87 408
14682.01 435
14683.15 425
14684.30 436
14685.44 412
14686.58 404
14687.73 405
14688.87 429
14690.01 431
14691.16 412
14692.30 447
14693.44 433
14694.59 404
14695.73 405
14696.87 401
14698.02 413
14699.16 393
14700.30 422
14701.45 391
14702.59 391
14703.74 419
14704.88 380
14706.02 400
14707.17 402
14708.31 403
14709.46 421
14710.60 420
14711.75 407
14712.89 406
14714.03 421
14715.18 405
14716.32 411
14717.47 411
14718.61 428
14719.76 418
14720.90 374
14722.05 391
14723.19 414
14724.34 399
14725.48 414
14726.63 426
14727.77 400
14728.92 366
14730.06 392
14731.21 383
14732.35 415
14733.50 390
14734.64 364
14735.79 390
14736.93 409
14738.08 376
14739.22 418
14740.37 406
14741.51 387
14742.66 408
14743.80 395
14744.95 410
14746.09 412
14747.24 407
14748.39 407
14749.53 396
14750.68 397
14751.82 404
14752.97 422
14754.11 399
14755.26 392
14756.41 404
14757.55 410
14758.70 391
14759.85 419
14760.99 395
14762.14 389
14763.28 381
14764.43 375
14765.58 386
14766.72 413
14767.87 429
14769.02 401
14770.16 430
14771.31 415
14772.46 408
14773.60 422
14774.75 400
14775.90 384
14777.04 408
14778.19 411
14779.34 396
14780.48 409
14781.63 430
14782.78 401
14783.92 368
14785.07 392
14786.22 384
14787.37 385
14788.51 413
14789.66 410
14790.81 359
14791.96 402
14793.10 376
14794.25 393
14795.40 396
14796.54 379
14797.69 381
14798.84 422
14799.99 387
14801.14 373
14802.28 391
14803.43 390
14804.58 392
14805.73 387
14806.88 381
14808.02 378
14809.17 388
14810.32 371
14811.47 373
14812.62 393
14813.76 379
14814.91 362
14816.06 378
14817.21 404
14818.36 404
14819.51 413
14820.65 381
14821.80 375
14822.95 379
14824.10 389
14825.25 387
14826.40 386
14827.55 361
14828.69 395
14829.84 379
14830.99 389
14832.14 364
14833.29 384
14834.44 367
14835.59 359
14836.74 361
14837.89 352
14839.04 372
14840.19 377
14841.33 366
14842.48 399
14843.63 389
14844.78 372
14845.93 340
14847.08 361
14848.23 384
14849.38 369
14850.53 372
14851.68 391
14852.83 386
14853.98 369
14855.13 365
14856.28 377
14857.43 359
14858.58 381
14859.73 371
14860.88 397
14862.03 385
14863.18 366
14864.33 383
14865.48 376
14866.63 386
14867.78 385
14868.93 359
14870.08 368
14871.23 379
14872.38 390
14873.53 346
14874.68 373
14875.83 368
14876.98 341
14878.14 367
14879.29 368
14880.44 392
14881.59 386
14882.74 379
14883.89 385
14885.04 378
14886.19 396
14887.34 391
14888.49 359
14889.64 375
14890.80 382
14891.95 372
14893.10 380
14894.25 376
14895.40 363
14896.55 379
14897.70 408
14898.86 377
14900.01 374
14901.16 347
14902.31 385
14903.46 390
14904.61 382
14905.77 369
14906.92 386
14908.07 384
14909.22 380
14910.37 400
14911.53 413
14912.68 400
14913.83 365
14914.98 397
14916.13 387
14917.29 376
14918.44 378
14919.59 377
14920.74 375
14921.90 394
14923.05 421
14924.20 385
14925.35 358
14926.51 370
14927.66 401
14928.81 416
14929.96 377
14931.12 339
14932.27 387
14933.42 401
14934.57 395
14935.73 396
14936.88 391
14938.03 410
14939.19 409
14940.34 377
14941.49 383
14942.65 382
14943.80 385
14944.95 406
14946.11 389
14947.26 376
14948.41 409
14949.57 404
14950.72 402
14951.87 361
14953.03 398
14954.18 404
14955.33 375
14956.49 371
14957.64 388
14958.80 398
14959.95 393
14961.10 395
14962.26 416
14963.41 395
14964.57 390
14965.72 409
14966.87 386
14968.03 376
14969.18 367
14970.34 393
14971.49 416
14972.65 395
14973.80 396
14974.95 398
14976.11 379
14977.26 384
14978.42 400
14979.57 406
14980.73 394
14981.88 401
14983.04 407
14984.19 386
14985.35 367
14986.50 404
14987.66 398
14988.81 398
14989.97 402
14991.12 409
14992.28 384
14993.43 384
14994.59 390
14995.74 364
14996.90 381
14998.05 382
14999.21 383
15000.36 384
15001.52 383
15002.67 372
15003.83 368
15004.99 371
15006.14 368
15007.30 375
15008.45 368
15009.61 378
15010.76 365
15011.92 393
15013.08 372
15014.23 360
15015.39 372
15016.54 359
15017.70 384
15018.86 379
15020.01 379
15021.17 358
15022.32 390
15023.48 367
15024.64 345
15025.79 385
15026.95 362
15028.11 352
15029.26 347
15030.42 365
15031.58 366
15032.73 369
15033.89 382
15035.05 364
15036.20 365
15037.36 370
15038.52 362
15039.67 380
15040.83 385
15041.99 359
15043.15 378
15044.30 390
15045.46 386
15046.62 391
15047.77 352
15048.93 361
15050.09 370
15051.25 353
15052.40 372
15053.56 383
15054.72 349
15055.88 358
15057.03 361
15058.19 342
15059.35 370
15060.51 396
15061.66 380
15062.82 376
15063.98 358
15065.14 369
15066.30 342
15067.45 380
15068.61 386
15069.77 351
15070.93 366
15072.09 360
15073.24 366
15074.40 388
15075.56 376
15076.72 362
15077.88 377
15079.04 367
15080.20 364
15081.35 370
15082.51 376
15083.67 379
15084.83 373
15085.99 344
15087.15 372
15088.31 380
15089.46 385
15090.62 367
15091.78 405
15092.94 381
15094.10 388
15095.26 357
15096.42 380
15097.58 388
15098.74 376
15099.90 392
15101.06 368
15102.22 382
15103.37 379
15104.53 371
15105.69 367
15106.85 356
15108.01 374
15109.17 400
15110.33 365
15111.49 349
15112.65 352
15113.81 344
15114.97 358
15116.13 389
15117.29 360
15118.45 369
15119.61 362
15120.77 372
15121.93 377
15123.09 360
15124.25 359
15125.41 380
15126.57 411
15127.73 370
15128.89 376
15130.05 382
15131.21 380
15132.37 354
15133.53 372
15134.69 386
15135.86 386
15137.02 382
15138.18 341
15139.34 369
15140.50 359
15141.66 339
15142.82 340
15143.98 348
15145.14 372
15146.30 345
15147.46 342
15148.63 333
15149.79 378
15150.95 359
15152.11 350
15153.27 351
15154.43 363
15155.59 366
15156.75 356
15157.92 341
15159.08 343
15160.24 361
15161.40 359
15162.56 366
15163.72 379
15164.89 350
15166.05 341
15167.21 365
15168.37 386
15169.53 353
15170.69 367
15171.86 346
15173.02 380
15174.18 354
15175.34 357
15176.51 381
15177.67 358
15178.83 369
15179.99 345
15181.15 362
15182.32 377
15183.48 364
15184.64 352
15185.80 383
15186.97 379
15188.13 389
15189.29 370
15190.46 368
15191.62 367
15192.78 354
15193.94 350
15195.11 366
15196.27 366
15197.43 351
15198.60 361
15199.76 399
15200.92 395
15202.08 358
15203.25 345
15204.41 352
15205.57 354
15206.74 363
15207.90 372
15209.06 362
15210.23 363
15211.39 371
15212.56 368
15213.72 411
15214.88 386
15216.05 352
15217.21 371
15218.37 369
15219.54 387
15220.70 353
15221.87 359
15223.03 398
15224.19 410
15225.36 387
15226.52 392
15227.69 395
15228.85 390
15230.01 386
15231.18 374
15232.34 379
15233.51 382
15234.67 343
15235.84 380
15237.00 381
15238.16 362
15239.33 385
15240.49 348
15241.66 389
15242.82 382
15243.99 367
15245.15 373
15246.32 366
15247.48 392
15248.65 374
15249.81 381
15250.98 342
15252.14 379
15253.31 372
15254.47 353
15255.64 355
15256.80 351
15257.97 373
15259.13 363
15260.30 368
15261.46 376
15262.63 384
15263.80 368
15264.96 378
15266.13 349
15267.29 339
15268.46 351
15269.62 385
15270.79 377
15271.96 369
15273.12 350
15274.29 368
15275.45 343
15276.62 361
15277.79 376
15278.95 349
15280.12 334
15281.28 371
15282.45 394
15283.62 336
15284.78 364
15285.95 363
15287.12 383
15288.28 373
15289.45 363
15290.62 342
15291.78 338
15292.95 361
15294.12 387
15295.28 390
15296.45 361
15297.62 370
15298.78 364
15299.95 367
15301.12 364
15302.28 367
15303.45 349
15304.62 376
15305.78 375
15306.95 372
15308.12 353
15309.29 386
15310.45 363
15311.62 367
15312.79 391
15313.96 379
15315.12 360
15316.29 361
15317.46 354
15318.63 360
15319.79 360
15320.96 348
15322.13 392
15323.30 346
15324.46 372
15325.63 362
15326.80 380
15327.97 352
15329.14 352
15330.30 345
15331.47 370
15332.64 386
15333.81 376
15334.98 346
15336.14 350
15337.31 370
15338.48 353
15339.65 363
15340.82 351
15341.99 343
15343.16 347
15344.32 405
15345.49 386
15346.66 372
15347.83 377
15349.00 347
15350.17 344
15351.34 364
15352.51 356
15353.67 340
15354.84 343
15356.01 333
15357.18 371
15358.35 369
15359.52 363
15360.69 366
15361.86 375
15363.03 364
15364.20 352
15365.37 315
15366.54 361
15367.71 356
15368.87 356
15370.04 382
15371.21 374
15372.38 380
15373.55 363
15374.72 362
15375.89 391
15377.06 401
15378.23 381
15379.40 376
15380.57 368
15381.74 372
15382.91 378
15384.08 381
15385.25 407
15386.42 394
15387.59 396
15388.76 381
15389.93 376
15391.10 345
15392.27 373
15393.44 349
15394.62 349
15395.79 348
15396.96 372
15398.13 386
15399.30 371
15400.47 352
15401.64 374
15402.81 374
15403.98 367
15405.15 362
15406.32 367
15407.49 364
15408.66 340
15409.84 371
15411.01 360
15412.18 355
15413.35 359
15414.52 361
15415.69 368
15416.86 339
15418.03 385
15419.21 388
15420.38 377
15421.55 376
15422.72 334
15423.89 333
15425.06 354
15426.24 347
15427.41 367
15428.58 367
15429.75 378
15430.92 353
15432.09 385
15433.27 372
15434.44 340
15435.61 322
15436.78 356
15437.96 390
15439.13 399
15440.30 337
15441.47 353
15442.64 359
15443.82 359
15444.99 360
15446.16 342
15447.33 344
15448.51 359
15449.68 349
15450.85 368
15452.02 353
15453.20 347
15454.37 360
15455.54 338
15456.72 355
15457.89 340
15459.06 355
15460.23 360
15461.41 383
15462.58 382
15463.75 343
15464.93 367
15466.10 347
15467.27 359
15468.45 367
15469.62 376
15470.79 337
15471.97 360
15473.14 353
15474.31 326
15475.49 360
15476.66 365
15477.83 378
15479.01 336
15480.18 365
15481.36 330
15482.53 366
15483.70 355
15484.88 347
15486.05 346
15487.23 344
15488.40 342
15489.57 354
15490.75 351
15491.92 347
15493.10 349
15494.27 341
15495.44 383
15496.62 345
15497.79 350
15498.97 343
15500.14 353
15501.32 343
15502.49 352
15503.67 336
15504.84 349
15506.02 363
15507.19 378
15508.36 363
15509.54 322
15510.71 340
15511.89 376
15513.06 357
15514.24 341
15515.41 351
15516.59 347
15517.77 354
15518.94 358
15520.12 353
15521.29 346
15522.47 360
15523.64 332
15524.82 382
15525.99 371
15527.17 356
15528.34 353
15529.52 335
15530.69 378
15531.87 358
15533.05 364
15534.22 361
15535.40 367
15536.57 377
15537.75 344
15538.93 350
15540.10 357
15541.28 342
15542.45 359
15543.63 361
15544.81 360
15545.98 357
15547.16 378
15548.33 353
15549.51 345
15550.69 355
15551.86 353
15553.04 369
15554.22 355
15555.39 361
15556.57 365
15557.75 348
15558.92 375
15560.10 382
15561.28 390
15562.45 367
15563.63 349
15564.81 377
15565.99 371
15567.16 368
15568.34 385
15569.52 349
15570.69 369
15571.87 383
15573.05 364
15574.23 346
15575.40 355
15576.58 361
15577.76 373
15578.93 369
15580.11 355
15581.29 366
15582.47 350
15583.65 350
15584.82 357
15586.00 365
15587.18 392
15588.36 388
15589.53 387
15590.71 390
15591.89 368
15593.07 348
15594.25 371
15595.42 374
15596.60 381
15597.78 409
15598.96 409
15600.14 363
15601.32 403
15602.49 380
15603.67 397
15604.85 387
15606.03 400
15607.21 376
15608.39 412
15609.56 393
15610.74 362
15611.92 371
15613.10 389
15614.28 412
15615.46 409
15616.64 401
15617.82 402
15619.00 389
15620.17 393
15621.35 384
15622.53 397
15623.71 452
15624.89 422
15626.07 400
15627.25 390
15628.43 430
15629.61 428
15630.79 437
15631.97 397
15633.15 407
15634.33 438
15635.51 411
15636.69 405
15637.87 413
15639.05 390
15640.22 402
15641.40 413
15642.58 440
15643.76 415
15644.94 434
15646.12 419
15647.30 428
15648.48 437
15649.66 431
15650.85 434
15652.03 426
15653.21 411
15654.39 422
15655.57 423
15656.75 413
15657.93 421
15659.11 428
15660.29 423
15661.47 432
15662.65 430
15663.83 431
15665.01 421
15666.19 430
15667.37 436
15668.55 397
15669.73 412
15670.92 407
15672.10 437
15673.28 410
15674.46 416
15675.64 408
15676.82 399
15678.00 391
15679.18 404
15680.36 418
15681.55 427
15682.73 415
15683.91 420
15685.09 414
15686.27 434
15687.45 441
15688.63 417
15689.82 407
15691.00 405
15692.18 410
15693.36 420
15694.54 388
15695.73 381
15696.91 415
15698.09 422
15699.27 433
15700.45 421
15701.64 421
15702.82 414
15704.00 410
15705.18 389
15706.36 398
15707.55 420
15708.73 426
15709.91 420
15711.09 440
15712.28 434
15713.46 413
15714.64 423
15715.82 425
15717.01 430
15718.19 419
15719.37 419
15720.55 414
15721.74 412
15722.92 426
15724.10 414
15725.29 426
15726.47 447
15727.65 432
15728.84 461
15730.02 428
15731.20 433
15732.39 452
15733.57 460
15734.75 449
15735.94 428
15737.12 441
15738.30 411
15739.49 387
15740.67 425
15741.85 436
15743.04 451
15744.22 439
15745.40 433
15746.59 437
15747.77 446
15748.96 428
15750.14 478
15751.32 480
15752.51 455
15753.69 439
15754.88 458
15756.06 451
15757.24 480
15758.43 443
15759.61 457
15760.80 440
15761.98 443
15763.17 447
15764.35 468
15765.53 444
15766.72 423
15767.90 436
15769.09 431
15770.27 438
15771.46 427
15772.64 428
15773.83 444
15775.01 432
15776.20 434
15777.38 427
15778.57 434
15779.75 400
15780.94 418
15782.12 409
15783.31 429
15784.49 390
15785.68 390
15786.86 405
15788.05 410
15789.23 376
15790.42 407
15791.60 394
15792.79 392
15793.98 421
15795.16 413
15796.35 396
15797.53 376
15798.72 399
15799.90 404
15801.09 372
15802.28 390
15803.46 388
15804.65 388
15805.83 392
15807.02 386
15808.21 399
15809.39 390
15810.58 405
15811.76 386
15812.95 385
15814.14 375
15815.32 408
15816.51 390
15817.70 356
15818.88 366
15820.07 386
15821.26 405
15822.44 408
15823.63 378
15824.82 392
15826.00 377
15827.19 407
15828.38 422
15829.56 381
15830.75 386
15831.94 404
15833.12 397
15834.31 387
15835.50 394
15836.69 404
15837.87 372
15839.06 354
15840.25 385
15841.44 395
15842.62 389
15843.81 405
15845.00 399
15846.18 372
15847.37 373
15848.56 398
15849.75 390
15850.94 365
15852.12 388
15853.31 396
15854.50 378
15855.69 380
15856.87 394
15858.06 377
15859.25 396
15860.44 357
15861.63 363
15862.81 368
15864.00 375
15865.19 388
15866.38 398
15867.57 378
15868.76 368
15869.94 397
15871.13 405
15872.32 371
15873.51 364
15874.70 392
15875.89 408
15877.08 363
15878.26 365
15879.45 382
15880.64 382
15881.83 385
15883.02 362
15884.21 352
15885.40 365
15886.59 365
15887.78 394
15888.97 368
15890.15 379
15891.34 375
15892.53 380
15893.72 379
15894.91 354
15896.10 373
15897.29 396
15898.48 418
15899.67 371
15900.86 398
15902.05 397
15903.24 374
15904.43 398
15905.62 363
15906.81 398
15908.00 386
15909.19 380
15910.38 396
15911.57 394
15912.76 342
15913.95 392
15915.14 398
15916.33 383
15917.52 394
15918.71 395
15919.90 387
15921.09 390
15922.28 388
15923.47 367
15924.66 373
15925.85 396
15927.04 378
15928.23 403
15929.42 392
15930.61 360
15931.80 360
15932.99 365
15934.18 377
15935.38 397
15936.57 368
15937.76 390
15938.95 376
15940.14 379
15941.33 365
15942.52 357
15943.71 358
15944.90 359
15946.10 338
15947.29 340
15948.48 358
15949.67 347
15950.86 374
15952.05 366
15953.24 347
15954.44 353
15955.63 352
15956.82 326
15958.01 348
15959.20 341
15960.39 322
15961.59 346
15962.78 343
15963.97 365
15965.16 321
15966.35 346
15967.55 352
15968.74 363
15969.93 318
15971.12 352
15972.31 347
15973.51 365
15974.70 353
15975.89 363
15977.08 342
15978.28 356
15979.47 317
15980.66 340
15981.85 346
15983.05 370
15984.24 327
15985.43 367
15986.62 385
15987.82 326
15989.01 321
15990.20 347
15991.40 344
15992.59 346
15993.78 338
15994.98 348
15996.17 325
15997.36 329
15998.55 308
15999.75 343
16000.94 354
16002.13 350
16003.33 343
16004.52 364
16005.72 305
16006.91 327
16008.10 333
16009.30 322
16010.49 345
16011.68 297
16012.88 338
16014.07 339
16015.26 314
16016.46 339
16017.65 350
16018.85 314
16020.04 352
16021.23 358
16022.43 341
16023.62 344
16024.82 330
16026.01 326
16027.21 364
16028.40 346
16029.59 343
16030.79 343
16031.98 317
16033.18 310
16034.37 333
16035.57 356
16036.76 328
16037.96 334
16039.15 349
16040.35 366
16041.54 358
16042.73 323
16043.93 341
16045.12 337
16046.32 330
16047.51 347
16048.71 347
16049.91 345
16051.10 327
16052.30 349
16053.49 355
16054.69 355
16055.88 350
16057.08 355
16058.27 343
16059.47 335
16060.66 340
16061.86 341
16063.05 343
16064.25 347
16065.45 313
16066.64 331
16067.84 348
16069.03 365
16070.23 340
16071.42 335
16072.62 345
16073.82 349
16075.01 335
16076.21 347
16077.41 322
16078.60 333
16079.80 341
16080.99 333
16082.19 325
16083.39 327
16084.58 334
16085.78 327
16086.98 339
16088.17 349
16089.37 322
16090.57 328
16091.76 300
16092.96 356
16094.16 329
16095.35 334
16096.55 335
16097.75 366
16098.94 350
16100.14 333
16101.34 325
16102.53 334
16103.73 319
16104.93 332
16106.13 345
16107.32 356
16108.52 338
16109.72 349
16110.92 334
16112.11 344
16113.31 337
16114.51 307
16115.71 346
16116.90 358
16118.10 346
16119.30 327
16120.50 347
16121.69 353
16122.89 352
16124.09 340
16125.29 318
16126.49 343
16127.68 355
16128.88 322
16130.08 314
16131.28 312
16132.48 312
16133.67 362
16134.87 332
16136.07 323
16137.27 328
16138.47 333
16139.67 332
16140.86 340
16142.06 323
16143.26 331
16144.46 338
16145.66 324
16146.86 321
16148.06 314
16149.26 327
16150.45 368
16151.65 311
16152.85 326
16154.05 346
16155.25 340
16156.45 346
16157.65 328
16158.85 327
16160.05 310
16161.25 315
16162.45 326
16163.64 317
16164.84 339
16166.04 325
16167.24 327
16168.44 328
16169.64 332
16170.84 301
16172.04 328
16173.24 340
16174.44 345
16175.64 311
16176.84 296
16178.04 319
16179.24 337
16180.44 330
16181.64 324
16182.84 336
16184.04 332
16185.24 325
16186.44 326
16187.64 313
16188.84 325
16190.04 344
16191.24 339
16192.44 356
16193.64 336
16194.84 330
16196.04 339
16197.24 353
16198.44 335
16199.65 350
16200.85 334
16202.05 315
16203.25 333
16204.45 344
16205.65 350
16206.85 345
16208.05 350
16209.25 330
16210.45 331
16211.65 340
16212.86 340
16214.06 326
16215.26 319
16216.46 350
16217.66 357
16218.86 343
16220.06 337
16221.27 317
16222.47 350
16223.67 316
16224.87 341
16226.07 314
16227.27 374
16228.48 327
16229.68 328
16230.88 345
16232.08 343
16233.28 331
16234.48 350
16235.69 348
16236.89 331
16238.09 327
16239.29 343
16240.50 331
16241.70 367
16242.90 360
16244.10 355
16245.30 344
16246.51 342
16247.71 351
16248.91 341
16250.11 325
16251.32 345
16252.52 351
16253.72 371
16254.92 356
16256.13 325
16257.33 333
16258.53 346
16259.74 341
16260.94 331
16262.14 353
16263.35 336
16264.55 345
16265.75 360
16266.95 363
16268.16 366
16269.36 361
16270.56 363
16271.77 363
16272.97 359
16274.17 343
16275.38 361
16276.58 393
16277.79 355
16278.99 372
16280.19 387
16281.40 388
16282.60 363
16283.80 362
16285.01 378
16286.21 368
16287.42 386
16288.62 348
16289.82 359
16291.03 365
16292.23 379
16293.44 351
16294.64 361
16295.84 363
16297.05 376
16298.25 356
16299.46 401
16300.66 375
16301.87 350
16303.07 363
16304.27 360
16305.48 358
16306.68 371
16307.89 389
16309.09 370
16310.30 339
16311.50 375
16312.71 382
16313.91 340
16315.12 369
16316.32 367
16317.53 387
16318.73 350
16319.94 340
16321.14 373
16322.35 351
16323.55 377
16324.76 342
16325.96 352
16327.17 328
16328.38 365
16329.58 340
16330.79 350
16331.99 331
16333.20 345
16334.40 331
16335.61 359
16336.81 338
16338.02 334
16339.23 330
16340.43 322
16341.64 347
16342.84 331
16344.05 346
16345.26 332
16346.46 346
16347.67 340
16348.87 340
16350.08 328
16351.29 344
16352.49 332
16353.70 306
16354.91 309
16356.11 339
16357.32 335
16358.53 340
16359.73 336
16360.94 310
16362.15 349
16363.35 314
16364.56 314
16365.77 312
16366.97 338
16368.18 321
16369.39 329
16370.59 316
16371.80 330
16373.01 319
16374.21 324
16375.42 316
16376.63 313
16377.84 312
16379.04 332
16380.25 340
16381.46 307
16382.67 318
16383.87 322
16385.08 310
16386.29 307
16387.50 338
16388.70 317
16389.91 316
16391.12 305
16392.33 307
16393.53 342
16394.74 310
16395.95 301
16397.16 323
16398.37 327
16399.57 328
16400.78 317
16401.99 306
16403.20 303
16404.41 312
16405.62 322
16406.82 317
16408.03 323
16409.24 311
16410.45 323
16411.66 309
16412.87 290
16414.07 307
16415.28 306
16416.49 316
16417.70 326
16418.91 299
16420.12 330
16421.33 306
16422.54 296
16423.75 312
16424.95 315
16426.16 317
16427.37 300
16428.58 301
16429.79 304
16431.00 298
16432.21 307
16433.42 327
16434.63 317
16435.84 295
16437.05 308
16438.26 305
16439.47 316
16440.68 308
16441.88 306
16443.09 324
16444.30 295
16445.51 291
16446.72 301
16447.93 306
16449.14 300
16450.35 296
16451.56 303
16452.77 305
16453.98 291
16455.19 312
16456.40 329
16457.61 293
16458.82 291
16460.03 295
16461.24 280
16462.45 274
16463.67 301
16464.88 295
16466.09 294
16467.30 285
16468.51 291
16469.72 277
16470.93 268
16472.14 279
16473.35 288
16474.56 295
16475.77 316
16476.98 296
16478.19 316
16479.40 282
16480.62 285
16481.83 306
16483.04 314
16484.25 298
16485.46 290
16486.67 294
16487.88 278
16489.09 301
16490.31 285
16491.52 298
16492.73 271
16493.94 279
16495.15 307
16496.36 294
16497.57 265
16498.79 288
16500.00 287
16501.21 317
16502.42 274
16503.63 286
16504.85 276
16506.06 306
16507.27 297
16508.48 278
16509.69 315
16510.91 312
16512.12 284
16513.33 293
16514.54 319
16515.76 273
16516.97 270
16518.18 313
16519.39 318
16520.60 269
16521.82 282
16523.03 304
16524.24 297
16525.46 282
16526.67 308
16527.88 308
16529.09 293
16530.31 280
16531.52 272
16532.73 265
16533.95 263
16535.16 285
16536.37 309
16537.58 293
16538.80 279
16540.01 287
16541.22 282
16542.44 278
16543.65 259
16544.86 272
16546.08 288
16547.29 267
16548.50 303
16549.72 314
16550.93 292
16552.15 281
16553.36 273
16554.57 301
16555.79 300
16557.00 273
16558.21 275
16559.43 310
16560.64 286
16561.86 305
16563.07 281
16564.28 297
16565.50 271
16566.71 283
16567.93 294
16569.14 303
16570.36 293
16571.57 283
16572.78 311
16574.00 298
16575.21 284
16576.43 271
16577.64 252
16578.86 262
16580.07 265
16581.29 268
16582.50 310
16583.72 299
16584.93 292
16586.15 308
16587.36 285
16588.58 279
16589.79 299
16591.01 274
16592.22 291
16593.44 271
16594.65 267
16595.87 266
16597.08 259
16598.30 272
16599.51 284
16600.73 297
16601.94 292
16603.16 251
16604.37 282
16605.59 274
16606.81 237
16608.02 271
16609.24 269
16610.45 277
16611.67 268
16612.89 269
16614.10 265
16615.32 274
16616.53 309
16617.75 310
16618.97 286
16620.18 271
16621.40 277
16622.61 281
16623.83 268
16625.05 260
16626.26 267
16627.48 280
16628.70 269
16629.91 248
16631.13 262
16632.35 269
16633.56 256
16634.78 266
16636.00 271
16637.21 256
16638.43 284
16639.65 289
16640.86 253
16642.08 261
16643.30 249
16644.51 266
16645.73 301
16646.95 261
16648.17 263
16649.38 257
16650.60 265
16651.82 261
16653.03 271
16654.25 260
16655.47 256
16656.69 270
16657.90 290
16659.12 276
16660.34 284
16661.56 281
16662.77 280
16663.99 268
16665.21 257
16666.43 253
16667.65 268
16668.86 279
16670.08 248
16671.30 259
16672.52 264
16673.74 257
16674.95 265
16676.17 239
16677.39 273
16678.61 237
16679.83 288
16681.05 280
16682.26 280
16683.48 282
16684.70 259
16685.92 268
16687.14 263
16688.36 267
16689.58 244
16690.79 271
16692.01 282
16693.23 265
16694.45 267
16695.67 270
16696.89 244
16698.11 247
16699.33 273
16700.55 281
16701.76 287
16702.98 257
16704.20 281
16705.42 263
16706.64 264
16707.86 254
16709.08 266
16710.30 276
16711.52 261
16712.74 265
16713.96 280
16715.18 254
16716.40 255
16717.62 259
16718.84 265
16720.06 275
16721.28 253
16722.50 278
16723.72 253
16724.94 256
16726.16 262
16727.38 259
16728.60 255
16729.82 260
16731.04 274
16732.26 255
16733.48 244
16734.70 267
16735.92 259
16737.14 274
16738.36 296
16739.58 259
16740.80 252
16742.02 249
16743.24 259
16744.46 241
16745.68 250
16746.90 260
16748.12 260
16749.35 263
16750.57 265
16751.79 251
16753.01 273
16754.23 259
16755.45 274
16756.67 261
16757.89 264
16759.11 277
16760.33 265
16761.56 271
16762.78 275
16764.00 256
16765.22 261
16766.44 269
16767.66 256
16768.88 251
16770.11 248
16771.33 239
16772.55 241
16773.77 269
16774.99 288
16776.22 263
16777.44 259
16778.66 255
16779.88 261
16781.10 256
16782.33 256
16783.55 251
16784.77 273
16785.99 261
16787.21 281
16788.44 279
16789.66 280
16790.88 263
16792.10 292
16793.33 282
16794.55 278
16795.77 258
16796.99 256
16798.22 288
16799.44 240
16800.66 267
16801.88 242
16803.11 268
16804.33 276
16805.55 265
16806.78 261
16808.00 250
16809.22 259
16810.44 250
16811.67 261
16812.89 232
16814.11 266
16815.34 273
16816.56 256
16817.78 240
16819.01 248
16820.23 242
16821.45 280
16822.68 266
16823.90 251
16825.13 260
16826.35 246
16827.57 250
16828.80 264
16830.02 255
16831.24 261
16832.47 277
16833.69 285
16834.92 285
16836.14 288
16837.36 268
16838.59 253
16839.81 250
16841.04 255
16842.26 241
16843.48 253
16844.71 269
16845.93 284
16847.16 278
16848.38 264
16849.61 260
16850.83 307
16852.06 260
16853.28 262
16854.51 258
16855.73 275
16856.95 271
16858.18 273
16859.40 256
16860.63 305
16861.85 270
16863.08 253
16864.30 274
16865.53 299
16866.75 281
16867.98 288
16869.21 300
16870.43 271
16871.66 284
16872.88 283
16874.11 286
16875.33 275
16876.56 253
16877.78 279
16879.01 258
16880.23 277
16881.46 290
16882.69 283
16883.91 284
16885.14 280
16886.36 272
16887.59 300
16888.81 274
16890.04 285
16891.27 293
16892.49 285
16893.72 256
16894.94 266
16896.17 282
16897.40 282
16898.62 278
16899.85 278
16901.08 264
16902.30 290
16903.53 295
16904.76 270
16905.98 285
16907.21 277
16908.44 279
16909.66 274
16910.89 244
16912.12 278
16913.34 247
16914.57 245
16915.80 274
16917.02 268
16918.25 275
16919.48 263
16920.70 284
16921.93 291
16923.16 262
16924.39 264
16925.61 259
16926.84 276
16928.07 272
16929.30 269
16930.52 273
16931.75 258
16932.98 283
16934.21 257
16935.43 262
16936.66 252
16937.89 261
16939.12 283
16940.34 257
16941.57 246
16942.80 268
16944.03 260
16945.26 270
16946.48 289
16947.71 253
16948.94 257
16950.17 257
16951.40 286
16952.62 270
16953.85 257
16955.08 260
16956.31 281
16957.54 277
16958.77 269
16959.99 273
16961.22 271
16962.45 268
16963.68 255
16964.91 264
16966.14 265
16967.37 276
16968.60 274
16969.82 258
16971.05 248
16972.28 257
16973.51 295
16974.74 300
16975.97 257
16977.20 283
16978.43 257
16979.66 294
16980.89 283
16982.11 254
16983.34 295
16984.57 279
16985.80 282
16987.03 275
16988.26 267
16989.49 270
16990.72 248
16991.95 280
16993.18 284
16994.41 263
16995.64 258
16996.87 262
16998.10 279
16999.33 239
17000.56 260
17001.79 262
17003.02 274
17004.25 268
17005.48 278
17006.71 274
17007.94 273
17009.17 229
17010.40 245
17011.63 255
17012.86 278
17014.09 270
17015.32 252
17016.55 265
17017.78 296
17019.01 276
17020.25 263
17021.48 267
17022.71 265
17023.94 262
17025.17 285
17026.40 267
17027.63 259
17028.86 249
17030.09 254
17031.32 265
17032.55 267
17033.79 254
17035.02 260
17036.25 257
17037.48 252
17038.71 264
17039.94 243
17041.17 250
17042.41 288
17043.64 246
17044.87 233
17046.10 233
17047.33 252
17048.56 247
17049.80 248
17051.03 270
17052.26 283
17053.49 278
17054.72 244
17055.95 246
17057.19 259
17058.42 262
17059.65 258
17060.88 239
17062.12 252
17063.35 244
17064.58 246
17065.81 266
17067.04 265
17068.28 248
17069.51 253
17070.74 270
17071.97 258
17073.21 294
17074.44 261
17075.67 261
17076.90 232
17078.14 266
17079.37 253
17080.60 238
17081.84 258
17083.07 256
17084.30 237
17085.54 254
17086.77 253
17088.00 254
17089.23 252
17090.47 263
17091.70 259
17092.93 244
17094.17 255
17095.40 269
17096.63 280
17097.87 280
17099.10 247
17100.34 248
17101.57 249
17102.80 267
17104.04 268
17105.27 253
17106.50 271
17107.74 279
17108.97 254
17110.21 257
17111.44 239
17112.67 271
17113.91 266
17115.14 282
17116.38 262
17117.61 257
17118.84 254
17120.08 260
17121.31 295
17122.55 254
17123.78 249
17125.02 270
17126.25 261
17127.48 258
17128.72 257
17129.95 267
17131.19 266
17132.42 258
17133.66 255
17134.89 224
17136.13 249
17137.36 248
17138.60 262
17139.83 268
17141.07 280
17142.30 252
17143.54 240
17144.77 273
17146.01 229
17147.24 257
17148.48 245
17149.71 267
17150.95 261
17152.19 263
17153.42 259
17154.66 251
17155.89 261
17157.13 277
17158.36 265
17159.60 259
17160.83 254
17162.07 268
17163.31 258
17164.54 232
17165.78 233
17167.01 247
17168.25 267
17169.49 295
17170.72 275
17171.96 249
17173.19 235
17174.43 266
17175.67 256
17176.90 245
17178.14 244
17179.38 249
17180.61 260
17181.85 250
17183.09 256
17184.32 245
17185.56 270
17186.80 257
17188.03 267
17189.27 236
17190.51 245
17191.74 254
17192.98 262
17194.22 260
17195.45 291
17196.69 256
17197.93 284
17199.16 255
17200.40 236
17201.64 251
17202.88 271
17204.11 285
17205.35 255
17206.59 256
17207.83 259
17209.06 263
17210.30 264
17211.54 265
17212.78 275
17214.01 285
17215.25 281
17216.49 268
17217.73 272
17218.96 278
17220.20 266
17221.44 260
17222.68 254
17223.92 258
17225.15 265
17226.39 257
17227.63 255
17228.87 274
17230.11 268
17231.35 246
17232.58 256
17233.82 271
17235.06 260
17236.30 274
17237.54 269
17238.78 244
17240.01 273
17241.25 241
17242.49 248
17243.73 264
17244.97 250
17246.21 257
17247.45 250
17248.69 257
17249.93 274
17251.16 233
17252.40 242
17253.64 255
17254.88 303
17256.12 262
17257.36 248
17258.60 253
17259.84 276
17261.08 254
17262.32 249
17263.56 258
17264.80 283
17266.04 259
17267.28 261
17268.51 260
17269.75 240
17270.99 262
17272.23 253
17273.47 279
17274.71 246
17275.95 245
17277.19 258
17278.43 230
17279.67 237
17280.91 257
17282.15 263
17283.39 264
17284.63 256
17285.87 249
17287.11 251
17288.35 235
17289.60 252
17290.84 240
17292.08 253
17293.32 252
17294.56 263
17295.80 277
17297.04 249
17298.28 244
17299.52 250
17300.76 250
17302.00 244
17303.24 235
17304.48 252
17305.72 241
17306.96 260
17308.21 232
17309.45 257
17310.69 227
17311.93 233
17313.17 250
17314.41 249
17315.65 239
17316.89 234
17318.14 251
17319.38 248
17320.62 249
17321.86 246
17323.10 232
17324.34 252
17325.59 245
17326.83 285
17328.07 241
17329.31 244
17330.55 261
17331.79 250
17333.04 257
17334.28 242
17335.52 221
17336.76 239
17338.00 243
17339.25 251
17340.49 246
17341.73 252
17342.97 237
17344.22 259
17345.46 251
17346.70 249
17347.94 235
17349.19 237
17350.43 248
17351.67 251
17352.91 235
17354.16 239
17355.40 244
17356.64 249
17357.88 262
17359.13 260
17360.37 252
17361.61 263
17362.86 242
17364.10 274
17365.34 270
17366.58 246
17367.83 243
17369.07 278
17370.31 227
17371.56 277
17372.80 247
17374.04 257
17375.29 228
17376.53 231
17377.78 256
17379.02 256
17380.26 258
17381.51 231
17382.75 254
17383.99 249
17385.24 252
17386.48 250
17387.72 257
17388.97 245
17390.21 251
17391.46 241
17392.70 265
17393.94 245
17395.19 227
17396.43 241
17397.68 246
17398.92 256
17400.17 233
17401.41 270
17402.65 245
17403.90 251
17405.14 247
17406.39 255
17407.63 260
17408.88 249
17410.12 251
17411.37 249
17412.61 241
17413.86 233
17415.10 258
17416.35 254
17417.59 259
17418.84 258
17420.08 276
17421.33 256
17422.57 246
17423.82 250
17425.06 253
17426.31 259
17427.55 263
17428.80 263
17430.04 252
17431.29 262
17432.53 251
17433.78 241
17435.03 241
17436.27 249
17437.52 240
17438.76 255
17440.01 250
17441.25 267
17442.50 231
17443.75 253
17444.99 232
17446.24 270
17447.48 246
17448.73 274
17449.98 244
17451.22 240
17452.47 252
17453.71 230
17454.96 242
17456.21 267
17457.45 277
17458.70 244
17459.95 238
17461.19 235
17462.44 243
17463.69 255
17464.93 255
17466.18 268
17467.43 295
17468.67 252
17469.92 237
17471.17 233
17472.41 254
17473.66 293
17474.91 277
17476.15 281
17477.40 258
17478.65 256
17479.90 256
17481.14 274
17482.39 251
17483.64 274
17484.88 270
17486.13 258
17487.38 260
17488.63 249
17489.87 244
17491.12 214
17492.37 263
17493.62 258
17494.86 260
17496.11 258
17497.36 251
17498.61 270
17499.86 266
17501.10 266
17502.35 264
17503.60 274
17504.85 292
17506.10 264
17507.34 284
17508.59 272
17509.84 245
17511.09 254
17512.34 251
17513.59 266
17514.83 272
17516.08 274
17517.33 284
17518.58 265
17519.83 272
17521.08 269
17522.33 273
17523.57 285
17524.82 268
17526.07 263
17527.32 245
17528.57 260
17529.82 289
17531.07 270
17532.32 250
17533.57 251
17534.82 281
17536.06 282
17537.31 261
17538.56 259
17539.81 257
17541.06 284
17542.31 285
17543.56 265
17544.81 262
17546.06 264
17547.31 274
17548.56 267
17549.81 271
17551.06 276
17552.31 279
17553.56 283
17554.81 275
17556.06 280
17557.31 286
17558.56 282
17559.81 283
17561.06 290
17562.31 302
17563.56 277
17564.81 281
17566.06 296
17567.31 282
17568.56 284
17569.81 269
17571.06 279
17572.31 289
17573.56 284
17574.81 275
17576.06 283
17577.31 286
17578.56 267
17579.81 278
17581.06 277
17582.31 271
17583.57 256
17584.82 274
17586.07 290
17587.32 286
17588.57 264
17589.82 276
17591.07 243
17592.32 274
17593.57 277
17594.83 253
17596.08 249
17597.33 259
17598.58 283
17599.83 267
17601.08 270
17602.33 277
17603.59 282
17604.84 288
17606.09 272
17607.34 262
17608.59 275
17609.84 271
17611.10 282
17612.35 261
17613.60 279
17614.85 283
17616.10 274
17617.36 275
17618.61 286
17619.86 271
17621.11 254
17622.36 256
17623.62 260
17624.87 279
17626.12 262
17627.37 257
17628.63 264
17629.88 254
17631.13 274
17632.38 270
17633.64 278
17634.89 237
17636.14 245
17637.39 274
17638.65 269
17639.90 273
17641.15 265
17642.41 246
17643.66 256
17644.91 278
17646.17 264
17647.42 267
17648.67 257
17649.92 279
17651.18 245
17652.43 254
17653.68 261
17654.94 264
17656.19 263
17657.44 248
17658.70 259
17659.95 259
17661.21 260
17662.46 253
17663.71 254
17664.97 270
17666.22 250
17667.47 246
17668.73 256
17669.98 280
17671.24 264
17672.49 281
17673.74 273
17675.00 286
17676.25 256
17677.51 252
17678.76 260
17680.02 252
17681.27 248
17682.52 252
17683.78 261
17685.03 256
17686.29 282
17687.54 258
17688.80 252
17690.05 232
17691.31 268
17692.56 241
17693.82 248
17695.07 263
17696.32 255
17697.58 260
17698.83 261
17700.09 264
17701.34 273
17702.60 264
17703.86 248
17705.11 272
17706.37 267
17707.62 255
17708.88 238
17710.13 255
17711.39 261
17712.64 277
17713.90 259
17715.15 229
17716.41 253
17717.66 254
17718.92 274
17720.18 252
17721.43 256
17722.69 273
17723.94 256
17725.20 285
17726.45 282
17727.71 254
17728.97 267
17730.22 268
17731.48 236
17732.74 259
17733.99 285
17735.25 282
17736.50 243
17737.76 276
17739.02 263
17740.27 258
17741.53 248
17742.79 277
17744.04 251
17745.30 284
17746.56 258
17747.81 258
17749.07 236
17750.33 282
17751.58 266
17752.84 270
17754.10 276
17755.35 274
17756.61 297
17757.87 265
17759.12 282
17760.38 272
17761.64 272
17762.90 271
17764.15 273
17765.41 268
17766.67 287
17767.93 268
17769.18 255
17770.44 288
17771.70 291
17772.96 285
17774.21 294
17775.47 289
17776.73 275
17777.99 281
17779.24 269
17780.50 279
17781.76 284
17783.02 273
17784.28 289
17785.53 275
17786.79 268
17788.05 285
17789.31 280
17790.57 255
17791.82 284
17793.08 280
17794.34 300
17795.60 296
17796.86 299
17798.12 271
17799.37 294
17800.63 305
17801.89 270
17803.15 289
17804.41 289
17805.67 276
17806.93 290
17808.19 276
17809.44 281
17810.70 287
17811.96 271
17813.22 290
17814.48 292
17815.74 295
17817.00 265
17818.26 276
17819.52 279
17820.78 290
17822.04 250
17823.29 286
17824.55 293
17825.81 241
17827.07 250
17828.33 266
17829.59 253
17830.85 267
17832.11 253
17833.37 264
17834.63 265
17835.89 265
17837.15 267
17838.41 285
17839.67 274
17840.93 291
17842.19 294
17843.45 280
17844.71 251
17845.97 248
17847.23 266
17848.49 280
17849.75 246
17851.01 268
17852.27 278
17853.53 272
17854.79 264
17856.05 255
17857.31 254
17858.57 263
17859.84 260
17861.10 276
17862.36 257
17863.62 225
17864.88 252
17866.14 241
17867.40 273
17868.66 228
17869.92 231
17871.18 244
17872.44 256
17873.71 259
17874.97 261
17876.23 256
17877.49 256
17878.75 257
17880.01 283
17881.27 237
17882.53 240
17883.80 266
17885.06 268
17886.32 267
17887.58 237
17888.84 253
17890.10 249
17891.37 263
17892.63 280
17893.89 254
17895.15 251
17896.41 243
17897.67 250
17898.94 275
17900.20 226
17901.46 242
17902.72 241
17903.99 258
17905.25 273
17906.51 211
17907.77 256
17909.03 243
17910.30 259
17911.56 249
17912.82 236
17914.08 241
17915.35 258
17916.61 231
17917.87 236
17919.14 235
17920.40 233
17921.66 248
17922.92 229
17924.19 244
17925.45 258
17926.71 260
17927.98 264
17929.24 251
17930.50 262
17931.76 253
17933.03 245
17934.29 244
17935.55 255
17936.82 275
17938.08 268
17939.34 228
17940.61 238
17941.87 245
17943.14 237
17944.40 234
17945.66 272
17946.93 253
17948.19 256
17949.45 249
17950.72 245
17951.98 239
17953.25 269
17954.51 234
17955.77 259
17957.04 244
17958.30 239
17959.57 250
17960.83 255
17962.09 266
17963.36 235
17964.62 250
17965.89 236
17967.15 262
17968.42 252
17969.68 238
17970.95 217
17972.21 247
17973.47 226
17974.74 256
17976.00 279
17977.27 251
17978.53 275
17979.80 218
17981.06 254
17982.33 248
17983.59 253
17984.86 235
17986.12 247
17987.39 237
17988.65 254
17989.92 235
17991.18 236
17992.45 210
17993.71 230
17994.98 245
17996.25 237
17997.51 245
17998.78 275
18000.04 243
18001.31 240
18002.57 249
18003.84 241
18005.10 256
18006.37 259
18007.64 255
18008.90 229
18010.17 277
18011.43 236
18012.70 238
18013.97 235
18015.23 242
18016.50 265
18017.76 263
18019.03 285
18020.30 253
18021.56 260
18022.83 257
18024.10 240
18025.36 231
18026.63 242
18027.90 239
18029.16 252
18030.43 262
18031.70 238
18032.96 240
18034.23 207
18035.50 232
18036.76 241
18038.03 265
18039.30 266
18040.56 255
18041.83 235
18043.10 240
18044.37 235
18045.63 284
18046.90 261
18048.17 243
18049.43 251
18050.70 263
18051.97 232
18053.24 267
18054.50 246
18055.77 268
18057.04 248
18058.31 231
18059.57 265
18060.84 238
18062.11 245
18063.38 240
18064.65 250
18065.91 231
18067.18 243
18068.45 249
18069.72 269
18070.98 266
18072.25 245
18073.52 244
18074.79 257
18076.06 255
18077.33 257
18078.59 252
18079.86 249
18081.13 261
18082.40 256
18083.67 259
18084.94 245
18086.21 278
18087.47 280
18088.74 260
18090.01 245
18091.28 241
18092.55 256
18093.82 277
18095.09 287
18096.36 272
18097.62 293
18098.89 278
18100.16 274
18101.43 274
18102.70 275
18103.97 261
18105.24 269
18106.51 263
18107.78 279
18109.05 255
18110.32 273
18111.59 259
18112.86 236
18114.13 282
18115.40 309
18116.66 290
18117.93 265
18119.20 288
18120.47 281
18121.74 301
18123.01 271
18124.28 312
18125.55 280
18126.82 272
18128.09 261
18129.36 287
18130.63 258
18131.90 259
18133.17 253
18134.44 265
18135.71 285
18136.99 250
18138.26 271
18139.53 286
18140.80 289
18142.07 268
18143.34 259
18144.61 277
18145.88 254
18147.15 246
18148.42 274
18149.69 282
18150.96 280
18152.23 246
18153.50 276
18154.78 254
18156.05 254
18157.32 285
18158.59 266
18159.86 291
18161.13 252
18162.40 261
18163.67 274
18164.94 294
18166.22 271
18167.49 267
18168.76 256
18170.03 274
18171.30 247
18172.57 258
18173.85 270
18175.12 256
18176.39 261
18177.66 240
18178.93 282
18180.20 245
18181.48 257
18182.75 260
18184.02 293
18185.29 279
18186.56 255
18187.84 266
18189.11 271
18190.38 261
18191.65 268
18192.93 281
18194.20 285
18195.47 278
18196.74 256
18198.02 273
18199.29 248
18200.56 272
18201.83 282
18203.11 259
18204.38 256
18205.65 258
18206.92 269
18208.20 273
18209.47 278
18210.74 281
18212.02 276
18213.29 259
18214.56 276
18215.84 261
18217.11 282
18218.38 267
18219.65 266
18220.93 242
18222.20 288
18223.47 268
18224.75 271
18226.02 301
18227.30 279
18228.57 267
18229.84 260
18231.12 247
18232.39 257
18233.66 280
18234.94 265
18236.21 252
18237.48 269
18238.76 277
18240.03 259
18241.31 249
18242.58 264
18243.86 281
18245.13 254
18246.40 249
18247.68 262
18248.95 254
18250.23 287
18251.50 277
18252.77 269
18254.05 264
18255.32 254
18256.60 254
18257.87 284
18259.15 241
18260.42 257
18261.70 267
18262.97 270
18264.25 260
18265.52 279
18266.80 263
18268.07 251
18269.35 256
18270.62 242
18271.90 281
18273.17 257
18274.45 274
18275.72 260
18277.00 244
18278.27 259
18279.55 267
18280.82 243
18282.10 267
18283.37 247
18284.65 270
18285.93 236
18287.20 263
18288.48 289
18289.75 264
18291.03 287
18292.30 241
18293.58 247
18294.86 241
18296.13 255
18297.41 232
18298.68 265
18299.96 271
18301.24 266
18302.51 249
18303.79 239
18305.06 260
18306.34 271
18307.62 254
18308.89 244
18310.17 269
18311.45 256
18312.72 243
18314.00 255
18315.28 264
18316.55 242
18317.83 254
18319.11 264
18320.38 255
18321.66 231
18322.94 254
18324.21 244
18325.49 247
18326.77 235
18328.04 241
18329.32 248
18330.60 242
18331.88 238
18333.15 245
18334.43 254
18335.71 235
18336.98 254
18338.26 249
18339.54 254
18340.82 246
18342.09 267
18343.37 233
18344.65 267
18345.93 256
18347.20 251
18348.48 254
18349.76 271
18351.04 250
18352.32 234
18353.59 261
18354.87 241
18356.15 257
18357.43 245
18358.71 278
18359.98 229
18361.26 254
18362.54 237
18363.82 255
18365.10 241
18366.38 257
18367.65 252
18368.93 233
18370.21 247
18371.49 251
18372.77 260
18374.05 258
18375.33 256
18376.60 256
18377.88 260
18379.16 253
18380.44 278
18381.72 248
18383.00 250
18384.28 236
18385.56 242
18386.84 245
18388.11 253
18389.39 250
18390.67 260
18391.95 233
18393.23 255
18394.51 252
18395.79 249
18397.07 260
18398.35 245
18399.63 266
18400.91 228
18402.19 245
18403.47 238
18404.75 251
18406.03 269
18407.31 248
18408.59 260
18409.87 240
18411.15 248
18412.43 228
18413.71 246
18414.99 231
18416.27 267
18417.55 238
18418.83 281
18420.11 262
18421.39 262
18422.67 241
18423.95 257
18425.23 264
18426.51 250
18427.79 249
18429.07 247
18430.35 260
18431.63 255
18432.91 263
18434.19 226
18435.47 247
18436.75 253
18438.04 265
18439.32 246
18440.60 242
18441.88 257
18443.16 257
18444.44 266
18445.72 263
18447.00 246
18448.28 241
18449.57 269
18450.85 261
18452.13 239
18453.41 249
18454.69 249
18455.97 213
18457.25 235
18458.54 215
18459.82 241
18461.10 250
18462.38 235
18463.66 257
18464.94 256
18466.23 239
18467.51 250
18468.79 229
18470.07 259
18471.35 270
18472.64 288
18473.92 251
18475.20 240
18476.48 278
18477.76 239
18479.05 242
18480.33 245
18481.61 258
18482.89 250
18484.18 257
18485.46 240
18486.74 228
18488.02 244
18489.31 258
18490.59 257
18491.87 237
18493.15 227
18494.44 243
18495.72 231
18497.00 240
18498.29 240
18499.57 243
18500.85 255
18502.13 256
18503.42 244
18504.70 237
18505.98 244
18507.27 239
18508.55 233
18509.83 247
18511.12 258
18512.40 240
18513.68 246
18514.97 243
18516.25 231
18517.54 254
18518.82 275
18520.10 242
18521.39 268
18522.67 259
18523.95 255
18525.24 248
18526.52 233
18527.81 234
18529.09 258
18530.37 266
18531.66 245
18532.94 253
18534.23 255
18535.51 212
18536.79 240
18538.08 257
18539.36 284
18540.65 228
18541.93 259
18543.22 256
18544.50 265
18545.79 284
18547.07 270
18548.36 269
18549.64 273
18550.92 254
18552.21 260
18553.49 258
18554.78 243
18556.06 264
18557.35 264
18558.63 263
18559.92 254
18561.20 258
18562.49 264
18563.77 273
18565.06 252
18566.35 246
18567.63 251
18568.92 273
18570.20 285
18571.49 279
18572.77 277
18574.06 278
18575.34 279
18576.63 247
18577.92 269
18579.20 252
18580.49 242
18581.77 251
18583.06 274
18584.34 291
18585.63 286
18586.92 280
18588.20 264
18589.49 263
18590.77 282
18592.06 270
18593.35 264
18594.63 269
18595.92 249
18597.21 261
18598.49 274
18599.78 285
18601.07 277
18602.35 270
18603.64 285
18604.93 287
18606.21 253
18607.50 260
18608.79 251
18610.07 244
18611.36 265
18612.65 265
18613.93 255
18615.22 252
18616.51 252
18617.79 249
18619.08 267
18620.37 270
18621.66 260
18622.94 253
18624.23 255
18625.52 298
18626.80 262
18628.09 273
18629.38 266
18630.67 222
18631.95 251
18633.24 237
18634.53 253
18635.82 232
18637.11 255
18638.39 270
18639.68 246
18640.97 223
18642.26 231
18643.54 233
18644.83 276
18646.12 264
18647.41 252
18648.70 258
18649.99 262
18651.27 258
18652.56 254
18653.85 243
18655.14 228
18656.43 243
18657.72 236
18659.00 231
18660.29 233
18661.58 215
18662.87 258
18664.16 248
18665.45 229
18666.74 239
18668.02 263
18669.31 276
18670.60 259
18671.89 257
18673.18 248
18674.47 239
18675.76 243
18677.05 253
18678.34 235
18679.63 231
18680.92 256
18682.20 243
18683.49 252
18684.78 256
18686.07 247
18687.36 246
18688.65 262
18689.94 251
18691.23 238
18692.52 251
18693.81 230
18695.10 252
18696.39 255
18697.68 253
18698.97 263
18700.26 245
18701.55 231
18702.84 249
18704.13 254
18705.42 248
18706.71 213
18708.00 236
18709.29 237
18710.58 239
18711.87 243
18713.16 213
18714.45 251
18715.74 232
18717.03 243
18718.32 256
18719.61 244
18720.90 238
18722.20 258
18723.49 249
18724.78 229
18726.07 224
18727.36 240
18728.65 229
18729.94 230
18731.23 224
18732.52 227
18733.81 222
18735.10 249
18736.40 237
18737.69 236
18738.98 213
18740.27 262
18741.56 229
18742.85 234
18744.14 237
18745.43 232
18746.73 229
18748.02 230
18749.31 219
18750.60 239
18751.89 258
18753.18 228
18754.48 230
18755.77 230
18757.06 195
18758.35 264
18759.64 238
18760.94 253
18762.23 230
18763.52 236
18764.81 215
18766.10 222
18767.40 226
18768.69 235
18769.98 247
18771.27 251
18772.57 223
18773.86 237
18775.15 237
18776.44 198
18777.74 221
18779.03 231
18780.32 239
18781.61 222
18782.91 227
18784.20 221
18785.49 239
18786.79 234
18788.08 212
18789.37 222
18790.66 240
18791.96 229
18793.25 226
18794.54 223
18795.84 214
18797.13 223
18798.42 234
18799.72 242
18801.01 239
18802.30 264
18803.60 229
18804.89 229
18806.18 219
18807.48 210
18808.77 221
18810.07 234
18811.36 230
18812.65 228
18813.95 221
18815.24 227
18816.53 231
18817.83 227
18819.12 242
18820.42 240
18821.71 246
18823.00 208
18824.30 215
18825.59 219
18826.89 217
18828.18 223
18829.48 232
18830.77 235
18832.07 236
18833.36 241
18834.65 234
18835.95 230
18837.24 240
18838.54 251
18839.83 257
18841.13 239
18842.42 231
18843.72 214
18845.01 243
18846.31 244
18847.60 218
18848.90 255
18850.19 227
18851.49 241
18852.78 225
18854.08 237
18855.37 241
18856.67 246
18857.96 261
18859.26 253
18860.55 258
18861.85 234
18863.15 260
18864.44 228
18865.74 240
18867.03 217
18868.33 239
18869.62 223
18870.92 235
18872.22 231
18873.51 236
18874.81 205
18876.10 243
18877.40 232
18878.70 223
18879.99 218
18881.29 227
18882.58 236
18883.88 244
18885.18 234
18886.47 244
18887.77 253
18889.07 223
18890.36 244
18891.66 263
18892.95 248
18894.25 265
18895.55 253
18896.84 258
18898.14 248
18899.44 234
18900.73 252
18902.03 246
18903.33 242
18904.63 235
18905.92 254
18907.22 230
18908.52 205
18909.81 233
18911.11 253
18912.41 255
18913.71 248
18915.00 252
18916.30 266
18917.60 242
18918.89 248
18920.19 237
18921.49 250
18922.79 240
18924.09 276
18925.38 247
18926.68 258
18927.98 237
18929.28 236
18930.57 243
18931.87 259
18933.17 241
18934.47 261
18935.77 259
18937.06 268
18938.36 227
18939.66 213
18940.96 245
18942.26 255
18943.55 242
18944.85 241
18946.15 238
18947.45 190
18948.75 225
18950.05 240
18951.35 245
18952.64 238
18953.94 231
18955.24 212
18956.54 245
18957.84 241
18959.14 246
18960.44 233
18961.74 228
18963.03 251
18964.33 239
18965.63 223
18966.93 203
18968.23 243
18969.53 222
18970.83 239
18972.13 244
18973.43 248
18974.73 233
18976.03 236
18977.33 240
18978.62 221
18979.92 242
18981.22 228
18982.52 215
18983.82 248
18985.12 248
18986.42 224
18987.72 245
18989.02 245
18990.32 249
18991.62 227
18992.92 263
18994.22 264
18995.52 231
18996.82 221
18998.12 252
18999.42 236
19000.72 218
19002.02 228
19003.32 234
19004.62 270
19005.92 210
19007.22 238
19008.53 214
19009.83 228
19011.13 218
19012.43 220
19013.73 222
19015.03 232
19016.33 229
19017.63 225
19018.93 209
19020.23 223
19021.53 213
19022.83 231
19024.13 218
19025.44 231
19026.74 221
19028.04 215
19029.34 223
19030.64 219
19031.94 219
19033.24 218
19034.54 215
19035.85 224
19037.15 215
19038.45 201
19039.75 214
19041.05 233
19042.35 229
19043.66 241
19044.96 208
19046.26 208
19047.56 219
19048.86 218
19050.16 220
19051.47 220
19052.77 236
19054.07 239
19055.37 214
19056.67 240
19057.98 228
19059.28 232
19060.58 230
19061.88 210
19063.19 218
19064.49 221
19065.79 230
19067.09 211
19068.40 216
19069.70 216
19071.00 217
19072.30 213
19073.61 229
19074.91 215
19076.21 228
19077.52 210
19078.82 218
19080.12 240
19081.42 234
19082.73 237
19084.03 225
19085.33 240
19086.64 205
19087.94 241
19089.24 208
19090.55 256
19091.85 242
19093.15 254
19094.46 204
19095.76 227
19097.06 198
19098.37 231
19099.67 219
19100.97 195
19102.28 222
19103.58 212
19104.89 239
19106.19 212
19107.49 217
19108.80 214
19110.10 208
19111.40 222
19112.71 207
19114.01 207
19115.32 221
19116.62 206
19117.93 215
19119.23 210
19120.53 213
19121.84 221
19123.14 222
19124.45 228
19125.75 205
19127.06 222
19128.36 223
19129.67 212
19130.97 209
19132.28 214
19133.58 223
19134.88 225
19136.19 213
19137.49 204
19138.80 212
19140.10 221
19141.41 201
19142.71 210
19144.02 215
19145.32 235
19146.63 220
19147.94 221
19149.24 216
19150.55 214
19151.85 211
19153.16 219
19154.46 219
19155.77 205
19157.07 228
19158.38 222
19159.68 222
19160.99 209
19162.30 222
19163.60 230
19164.91 197
19166.21 215
19167.52 195
19168.83 224
19170.13 237
19171.44 220
19172.74 208
19174.05 248
19175.36 217
19176.66 234
19177.97 201
19179.27 216
19180.58 238
19181.89 216
19183.19 193
19184.50 211
19185.81 233
19187.11 233
19188.42 251
19189.73 212
19191.03 226
19192.34 222
19193.65 195
19194.95 221
19196.26 233
19197.57 233
19198.87 231
19200.18 204
19201.49 233
19202.80 205
19204.10 227
19205.41 202
19206.72 218
19208.03 240
19209.33 246
19210.64 232
19211.95 203
19213.25 269
19214.56 217
19215.87 218
19217.18 202
19218.49 235
19219.79 215
19221.10 209
19222.41 202
19223.72 222
19225.02 215
19226.33 238
19227.64 236
19228.95 195
19230.26 208
19231.56 202
19232.87 242
19234.18 201
19235.49 231
19236.80 226
19238.11 246
19239.41 214
19240.72 219
19242.03 222
19243.34 228
19244.65 241
19245.96 222
19247.26 228
19248.57 228
19249.88 212
19251.19 219
19252.50 203
19253.81 203
19255.12 222
19256.43 191
19257.74 224
19259.04 207
19260.35 226
19261.66 191
19262.97 208
19264.28 203
19265.59 203
19266.90 225
19268.21 242
19269.52 232
19270.83 210
19272.14 216
19273.45 224
19274.76 221
19276.07 217
19277.38 212
19278.69 210
19279.99 196
19281.30 179
19282.61 198
19283.92 209
19285.23 193
19286.54 217
19287.85 216
19289.16 203
19290.47 217
19291.78 198
19293.09 227
19294.40 216
19295.72 199
19297.03 232
19298.34 211
19299.65 222
19300.96 213
19302.27 213
19303.58 206
19304.89 213
19306.20 193
19307.51 219
19308.82 223
19310.13 194
19311.44 205
19312.75 214
19314.06 212
19315.37 194
19316.69 221
19318.00 206
19319.31 190
19320.62 201
19321.93 196
19323.24 198
19324.55 230
19325.86 212
19327.18 175
19328.49 183
19329.80 189
19331.11 203
19332.42 231
19333.73 217
19335.04 211
19336.36 227
19337.67 211
19338.98 217
19340.29 208
19341.60 216
19342.91 205
19344.23 226
19345.54 222
19346.85 231
19348.16 228
19349.47 231
19350.79 202
19352.10 209
19353.41 205
19354.72 203
19356.04 208
19357.35 217
19358.66 205
19359.97 210
19361.29 230
19362.60 234
19363.91 222
19365.22 200
19366.54 213
19367.85 202
19369.16 215
19370.47 215
19371.79 204
19373.10 190
19374.41 212
19375.73 209
19377.04 201
19378.35 227
19379.67 193
19380.98 225
19382.29 203
19383.60 205
19384.92 190
19386.23 217
19387.54 203
19388.86 215
19390.17 195
19391.49 196
19392.80 205
19394.11 191
19395.43 208
19396.74 206
19398.05 215
19399.37 211
19400.68 208
19402.00 199
19403.31 205
19404.62 182
19405.94 221
19407.25 208
19408.57 197
19409.88 188
19411.19 214
19412.51 201
19413.82 191
19415.14 200
19416.45 197
19417.77 202
19419.08 195
19420.39 203
19421.71 199
19423.02 221
19424.34 198
19425.65 225
19426.97 207
19428.28 188
19429.60 203
19430.91 211
19432.23 196
19433.54 213
19434.86 197
19436.17 212
19437.49 200
19438.80 181
19440.12 192
19441.43 207
19442.75 230
19444.06 210
19445.38 215
19446.69 191
19448.01 218
19449.32 201
19450.64 210
19451.96 208
19453.27 200
19454.59 214
19455.90 201
19457.22 219
19458.53 209
19459.85 189
19461.17 183
19462.48 213
19463.80 205
19465.11 200
19466.43 203
19467.75 222
19469.06 198
19470.38 214
19471.69 196
19473.01 210
19474.33 189
19475.64 197
19476.96 195
19478.28 197
19479.59 222
19480.91 205
19482.23 194
19483.54 203
19484.86 209
19486.18 191
19487.49 190
19488.81 186
19490.13 226
19491.44 197
19492.76 180
19494.08 205
19495.39 202
19496.71 192
19498.03 214
19499.35 210
19500.66 209
19501.98 235
19503.30 202
19504.61 208
19505.93 199
19507.25 189
19508.57 208
19509.88 220
19511.20 189
19512.52 202
19513.84 227
19515.15 212
19516.47 189
19517.79 208
19519.11 191
19520.43 180
19521.74 211
19523.06 195
19524.38 204
19525.70 177
19527.02 204
19528.33 202
19529.65 219
19530.97 220
19532.29 205
19533.61 180
19534.93 207
19536.24 207
19537.56 167
19538.88 196
19540.20 194
19541.52 197
19542.84 189
19544.16 202
19545.47 202
19546.79 204
19548.11 206
19549.43 208
19550.75 180
19552.07 193
19553.39 197
19554.71 197
19556.03 184
19557.34 185
19558.66 185
19559.98 203
19561.30 198
19562.62 199
19563.94 198
19565.26 185
19566.58 202
19567.90 202
19569.22 200
19570.54 198
19571.86 202
19573.18 198
19574.50 208
19575.82 195
19577.14 198
19578.46 201
19579.78 195
19581.10 208
19582.42 184
19583.74 204
19585.06 202
19586.38 197
19587.70 201
19589.02 204
19590.34 192
19591.66 194
19592.98 191
19594.30 198
19595.62 180
19596.94 222
19598.26 216
19599.58 196
19600.90 195
19602.22 207
19603.54 210
19604.86 177
19606.18 213
19607.50 193
19608.82 214
19610.15 203
19611.47 206
19612.79 200
19614.11 221
19615.43 184
19616.75 192
19618.07 201
19619.39 191
19620.71 225
19622.04 201
19623.36 171
19624.68 185
19626.00 193
19627.32 215
19628.64 185
19629.96 203
19631.29 195
19632.61 192
19633.93 215
19635.25 200
19636.57 208
19637.89 190
19639.22 199
19640.54 203
19641.86 208
19643.18 198
19644.50 203
19645.83 190
19647.15 204
19648.47 187
19649.79 216
19651.12 214
19652.44 183
19653.76 182
19655.08 190
19656.40 207
19657.73 203
19659.05 212
19660.37 207
19661.70 198
19663.02 198
19664.34 191
19665.66 182
19666.99 196
19668.31 190
19669.63 212
19670.95 215
19672.28 183
19673.60 194
19674.92 197
19676.25 184
19677.57 208
19678.89 217
19680.22 188
19681.54 211
19682.86 212
19684.19 208
19685.51 188
19686.83 207
19688.16 199
19689.48 213
19690.80 202
19692.13 187
19693.45 203
19694.78 202
19696.10 204
19697.42 211
19698.75 188
19700.07 191
19701.39 211
19702.72 196
19704.04 195
19705.37 187
19706.69 205
19708.02 199
19709.34 191
19710.66 171
19711.99 171
19713.31 205
19714.64 206
19715.96 205
19717.29 198
19718.61 210
19719.93 202
19721.26 208
19722.58 208
19723.91 210
19725.23 197
19726.56 180
19727.88 177
19729.21 205
19730.53 211
19731.86 168
19733.18 216
19734.51 182
19735.83 185
19737.16 209
19738.48 195
19739.81 185
19741.13 200
19742.46 201
19743.78 202
19745.11 193
19746.44 183
19747.76 195
19749.09 196
19750.41 189
19751.74 212
19753.06 207
19754.39 198
19755.72 187
19757.04 206
19758.37 213
19759.69 182
19761.02 200
19762.34 201
19763.67 197
19765.00 182
19766.32 197
19767.65 188
19768.98 186
19770.30 183
19771.63 182
19772.95 203
19774.28 191
19775.61 195
19776.93 208
19778.26 196
19779.59 201
19780.91 203
19782.24 190
19783.57 176
19784.89 190
19786.22 190
19787.55 201
19788.87 185
19790.20 185
19791.53 193
19792.86 208
19794.18 203
19795.51 221
19796.84 198
19798.16 197
19799.49 194
19800.82 208
19802.15 203
19803.47 196
19804.80 195
19806.13 211
19807.46 189
19808.78 216
19810.11 175
19811.44 198
19812.77 197
19814.09 186
19815.42 192
19816.75 206
19818.08 185
19819.41 183
19820.73 194
19822.06 206
19823.39 201
19824.72 175
19826.05 171
19827.37 187
19828.70 190
19830.03 211
19831.36 197
19832.69 211
19834.02 194
19835.34 192
19836.67 194
19838.00 204
19839.33 214
19840.66 190
19841.99 191
19843.32 197
19844.64 189
19845.97 209
19847.30 203
19848.63 214
19849.96 197
19851.29 195
19852.62 202
19853.95 186
19855.28 190
19856.60 180
19857.93 197
19859.26 195
19860.59 206
19861.92 182
19863.25 206
19864.58 194
19865.91 193
19867.24 193
19868.57 195
19869.90 193
19871.23 196
19872.56 206
19873.89 183
19875.22 197
19876.55 199
19877.88 189
19879.21 195
19880.54 203
19881.87 190
19883.20 183
19884.53 208
19885.86 196
19887.19 192
19888.52 189
19889.85 174
19891.18 188
19892.51 188
19893.84 167
19895.17 184
19896.50 203
19897.83 196
19899.16 180
19900.49 201
19901.82 178
19903.15 207
19904.48 193
19905.81 201
19907.15 166
19908.48 169
19909.81 166
19911.14 214
19912.47 196
19913.80 190
19915.13 177
19916.46 201
19917.79 178
19919.13 196
19920.46 201
19921.79 187
19923.12 189
19924.45 203
19925.78 195
19927.11 184
19928.45 217
19929.78 208
19931.11 200
19932.44 186
19933.77 195
19935.10 204
19936.44 208
19937.77 177
19939.10 192
19940.43 216
19941.76 193
19943.10 175
19944.43 173
19945.76 188
19947.09 170
19948.42 196
19949.76 203
19951.09 212
19952.42 179
19953.75 182
19955.09 187
19956.42 214
19957.75 204
19959.08 210
19960.42 213
19961.75 195
19963.08 193
19964.41 199
19965.75 227
19967.08 198
19968.41 192
19969.75 203
19971.08 198
19972.41 202
19973.74 208
19975.08 212
19976.41 189
19977.74 196
19979.08 220
19980.41 207
19981.74 206
19983.08 192
19984.41 193
19985.74 230
19987.08 198
19988.41 205
19989.75 194
19991.08 208
19992.41 193
19993.75 191
19995.08 226
19996.41 216
19997.75 188
19999.08 221
20000.42 195
20001.75 199
20003.08 205
20004.42 201
20005.75 224
20007.09 225
20008.42 198
20009.75 207
20011.09 215
20012.42 209
20013.76 216
20015.09 218
20016.43 236
20017.76 209
20019.10 226
20020.43 217
20021.76 223
20023.10 219
20024.43 241
20025.77 207
20027.10 211
20028.44 200
20029.77 186
20031.11 215
20032.44 225
20033.78 222
20035.11 201
20036.45 224
20037.78 215
20039.12 199
20040.46 222
20041.79 238
20043.13 234
20044.46 231
20045.80 238
20047.13 211
20048.47 252
20049.80 224
20051.14 211
20052.47 214
20053.81 218
20055.15 223
20056.48 224
20057.82 206
20059.15 218
20060.49 228
20061.83 215
20063.16 216
20064.50 216
20065.83 213
20067.17 218
20068.51 211
20069.84 227
20071.18 235
20072.52 214
20073.85 204
20075.19 210
20076.52 232
20077.86 219
20079.20 202
20080.53 228
20081.87 220
20083.21 221
20084.54 210
20085.88 209
20087.22 200
20088.56 211
20089.89 213
20091.23 201
20092.57 204
20093.90 220
20095.24 225
20096.58 241
20097.91 213
20099.25 216
20100.59 206
20101.93 219
20103.26 194
20104.60 215
20105.94 225
20107.28 204
20108.61 207
20109.95 194
20111.29 191
20112.63 196
20113.96 224
20115.30 212
20116.64 220
20117.98 212
20119.32 233
20120.65 222
20121.99 204
20123.33 207
20124.67 193
20126.01 208
