# Supplementary material for: MALDI-TOF MS typing enables the classification of brewing yeasts of the genus Saccharomyces to major beer styles
Source: PLoS One. 2017 Aug 9;12(8):e0181694. doi: 10.1371/journal.pone.0181694 (PMC5549903; doi:10.1371/journal.pone.0181694)
Supplement: S17 File — The directory includes 90 raw files and was zipped to “.zip”; the folder has three strains with 30 spectra per strain; S1 Text explains the raw files with an example and Table 1 represents the yeast strains used within the experiment. (ZIP) [file pone.0181694.s020.zip › 49-51/30811-PIBB121-Dias-Dias-Dias-YPG-18h-E-E_2016-10-03_6_0_F5_1.dat]

1998.43 990
1998.85 1018
1999.27 1038
1999.69 1068
2000.11 977
2000.54 1024
2000.96 975
2001.38 1036
2001.80 1038
2002.23 947
2002.65 971
2003.07 1003
2003.49 997
2003.92 998
2004.34 1029
2004.76 1028
2005.18 1093
2005.61 1107
2006.03 1221
2006.45 1137
2006.87 1113
2007.30 1048
2007.72 1020
2008.14 1067
2008.57 1059
2008.99 1013
2009.41 1056
2009.84 1008
2010.26 1000
2010.68 960
2011.11 964
2011.53 905
2011.95 826
2012.38 885
2012.80 888
2013.22 861
2013.65 860
2014.07 888
2014.49 915
2014.92 909
2015.34 969
2015.77 916
2016.19 927
2016.61 914
2017.04 916
2017.46 901
2017.89 877
2018.31 888
2018.73 969
2019.16 1015
2019.58 933
2020.01 1014
2020.43 998
2020.85 1014
2021.28 885
2021.70 960
2022.13 973
2022.55 949
2022.98 953
2023.40 1009
2023.83 923
2024.25 992
2024.68 985
2025.10 1019
2025.53 1037
2025.95 964
2026.38 954
2026.80 962
2027.23 955
2027.65 897
2028.08 1007
2028.50 1023
2028.93 975
2029.35 975
2029.78 1024
2030.20 926
2030.63 998
2031.05 1066
2031.48 1078
2031.90 1036
2032.33 1043
2032.75 980
2033.18 957
2033.61 895
2034.03 961
2034.46 1006
2034.88 968
2035.31 980
2035.74 1037
2036.16 986
2036.59 1050
2037.01 1071
2037.44 1041
2037.87 1048
2038.29 1103
2038.72 1100
2039.14 1066
2039.57 1086
2040.00 1056
2040.42 984
2040.85 1024
2041.28 983
2041.70 1006
2042.13 1004
2042.56 934
2042.98 1046
2043.41 1022
2043.84 967
2044.26 999
2044.69 1049
2045.12 1017
2045.54 984
2045.97 936
2046.40 952
2046.82 925
2047.25 903
2047.68 957
2048.11 893
2048.53 947
2048.96 917
2049.39 894
2049.82 803
2050.24 892
2050.67 969
2051.10 950
2051.53 890
2051.95 905
2052.38 903
2052.81 909
2053.24 976
2053.66 959
2054.09 932
2054.52 877
2054.95 937
2055.38 968
2055.80 931
2056.23 940
2056.66 929
2057.09 908
2057.52 956
2057.94 861
2058.37 865
2058.80 960
2059.23 934
2059.66 1002
2060.09 1025
2060.51 968
2060.94 1042
2061.37 1018
2061.80 936
2062.23 946
2062.66 1027
2063.09 1031
2063.52 1083
2063.94 1067
2064.37 1136
2064.80 1105
2065.23 1075
2065.66 1058
2066.09 1105
2066.52 1055
2066.95 1026
2067.38 953
2067.81 1001
2068.24 1015
2068.66 1050
2069.09 1005
2069.52 870
2069.95 939
2070.38 945
2070.81 920
2071.24 935
2071.67 962
2072.10 997
2072.53 1038
2072.96 964
2073.39 951
2073.82 929
2074.25 1028
2074.68 1081
2075.11 973
2075.54 994
2075.97 1038
2076.40 1079
2076.83 1060
2077.26 1040
2077.69 992
2078.12 1016
2078.55 940
2078.98 986
2079.41 923
2079.84 941
2080.27 955
2080.70 957
2081.14 1014
2081.57 931
2082.00 900
2082.43 1009
2082.86 939
2083.29 958
2083.72 943
2084.15 937
2084.58 849
2085.01 903
2085.44 948
2085.88 942
2086.31 968
2086.74 948
2087.17 902
2087.60 950
2088.03 912
2088.46 943
2088.89 983
2089.33 997
2089.76 892
2090.19 887
2090.62 906
2091.05 1033
2091.48 904
2091.92 965
2092.35 1109
2092.78 1146
2093.21 1049
2093.64 1032
2094.07 995
2094.51 947
2094.94 1019
2095.37 1038
2095.80 1043
2096.24 1017
2096.67 1039
2097.10 987
2097.53 1041
2097.96 920
2098.40 985
2098.83 950
2099.26 913
2099.69 948
2100.13 861
2100.56 858
2100.99 862
2101.43 950
2101.86 1034
2102.29 1005
2102.72 913
2103.16 972
2103.59 937
2104.02 968
2104.46 995
2104.89 1025
2105.32 960
2105.76 1047
2106.19 987
2106.62 1026
2107.05 982
2107.49 997
2107.92 1018
2108.36 944
2108.79 991
2109.22 904
2109.66 884
2110.09 917
2110.52 845
2110.96 842
2111.39 864
2111.82 889
2112.26 910
2112.69 901
2113.13 877
2113.56 883
2113.99 914
2114.43 886
2114.86 927
2115.30 877
2115.73 909
2116.16 967
2116.60 946
2117.03 884
2117.47 903
2117.90 932
2118.34 957
2118.77 957
2119.21 928
2119.64 926
2120.07 926
2120.51 987
2120.94 966
2121.38 963
2121.81 984
2122.25 943
2122.68 953
2123.12 1032
2123.55 1045
2123.99 1087
2124.42 1085
2124.86 902
2125.29 978
2125.73 990
2126.16 996
2126.60 981
2127.04 1042
2127.47 1047
2127.91 894
2128.34 949
2128.78 971
2129.21 970
2129.65 907
2130.08 974
2130.52 924
2130.96 1004
2131.39 1004
2131.83 1024
2132.26 1059
2132.70 1120
2133.14 1178
2133.57 1131
2134.01 1164
2134.44 1262
2134.88 1334
2135.32 1362
2135.75 1287
2136.19 1304
2136.62 1224
2137.06 1220
2137.50 1203
2137.93 1153
2138.37 1129
2138.81 1062
2139.24 1063
2139.68 977
2140.12 960
2140.55 992
2140.99 964
2141.43 905
2141.86 900
2142.30 874
2142.74 897
2143.18 989
2143.61 1011
2144.05 957
2144.49 952
2144.92 914
2145.36 990
2145.80 952
2146.24 1015
2146.67 999
2147.11 1084
2147.55 1056
2147.99 1071
2148.42 1021
2148.86 1138
2149.30 1193
2149.74 1202
2150.17 1094
2150.61 1062
2151.05 1036
2151.49 1056
2151.92 1005
2152.36 1032
2152.80 1002
2153.24 1035
2153.68 956
2154.11 999
2154.55 1020
2154.99 986
2155.43 996
2155.87 991
2156.31 949
2156.74 888
2157.18 969
2157.62 954
2158.06 991
2158.50 1017
2158.94 1058
2159.38 1058
2159.81 1038
2160.25 997
2160.69 1035
2161.13 991
2161.57 1015
2162.01 1136
2162.45 1026
2162.89 1025
2163.33 1012
2163.76 1038
2164.20 1024
2164.64 1074
2165.08 1030
2165.52 1028
2165.96 1037
2166.40 1076
2166.84 1060
2167.28 1070
2167.72 1063
2168.16 1012
2168.60 1057
2169.04 1123
2169.48 1149
2169.92 1134
2170.36 1158
2170.80 1206
2171.24 1207
2171.68 1201
2172.12 1199
2172.56 1149
2173.00 1108
2173.44 1114
2173.88 1118
2174.32 1141
2174.76 1146
2175.20 1103
2175.64 1211
2176.08 1207
2176.52 1157
2176.96 1176
2177.40 1166
2177.84 1097
2178.28 1125
2178.72 1130
2179.16 1151
2179.60 1162
2180.04 1130
2180.48 1130
2180.92 1015
2181.37 1036
2181.81 1009
2182.25 1102
2182.69 1076
2183.13 1048
2183.57 1084
2184.01 1066
2184.45 1042
2184.89 1069
2185.34 1101
2185.78 1123
2186.22 1129
2186.66 1184
2187.10 1200
2187.54 1111
2187.98 1138
2188.43 1162
2188.87 1149
2189.31 1139
2189.75 1075
2190.19 1087
2190.63 1231
2191.08 1246
2191.52 1156
2191.96 1131
2192.40 1146
2192.84 1109
2193.29 1134
2193.73 1112
2194.17 1031
2194.61 1073
2195.05 1130
2195.50 1118
2195.94 1148
2196.38 1177
2196.82 1099
2197.27 1100
2197.71 1048
2198.15 1064
2198.59 1021
2199.04 1052
2199.48 1134
2199.92 1073
2200.37 1041
2200.81 1070
2201.25 1066
2201.69 1098
2202.14 1023
2202.58 1089
2203.02 1091
2203.47 1055
2203.91 1099
2204.35 1085
2204.80 1154
2205.24 1157
2205.68 1138
2206.13 1206
2206.57 1226
2207.01 1209
2207.46 1269
2207.90 1163
2208.34 1202
2208.79 1239
2209.23 1204
2209.67 1174
2210.12 1135
2210.56 1196
2211.01 1144
2211.45 1140
2211.89 1191
2212.34 1161
2212.78 1181
2213.23 1183
2213.67 1131
2214.11 1102
2214.56 1202
2215.00 1151
2215.45 1116
2215.89 1025
2216.34 1061
2216.78 1074
2217.22 1099
2217.67 1080
2218.11 1048
2218.56 1052
2219.00 1099
2219.45 1123
2219.89 1158
2220.34 1151
2220.78 1161
2221.23 1170
2221.67 1265
2222.12 1298
2222.56 1397
2223.01 1316
2223.45 1291
2223.90 1305
2224.34 1338
2224.79 1346
2225.23 1276
2225.68 1221
2226.12 1270
2226.57 1321
2227.01 1259
2227.46 1190
2227.91 1129
2228.35 1157
2228.80 1212
2229.24 1197
2229.69 1237
2230.13 1234
2230.58 1261
2231.03 1232
2231.47 1266
2231.92 1287
2232.36 1256
2232.81 1222
2233.26 1260
2233.70 1339
2234.15 1309
2234.59 1285
2235.04 1270
2235.49 1202
2235.93 1209
2236.38 1269
2236.83 1317
2237.27 1256
2237.72 1327
2238.17 1262
2238.61 1240
2239.06 1227
2239.51 1182
2239.95 1207
2240.40 1149
2240.85 1145
2241.29 1117
2241.74 1047
2242.19 1029
2242.63 1020
2243.08 1031
2243.53 996
2243.98 1068
2244.42 1025
2244.87 1059
2245.32 1081
2245.76 1042
2246.21 991
2246.66 1010
2247.11 1086
2247.55 1024
2248.00 1034
2248.45 956
2248.90 994
2249.35 987
2249.79 1070
2250.24 1040
2250.69 1045
2251.14 1013
2251.58 1086
2252.03 1132
2252.48 1037
2252.93 985
2253.38 959
2253.82 957
2254.27 1019
2254.72 934
2255.17 1008
2255.62 1040
2256.07 1025
2256.51 1012
2256.96 965
2257.41 916
2257.86 965
2258.31 1073
2258.76 1061
2259.21 1119
2259.65 1108
2260.10 1135
2260.55 1146
2261.00 1238
2261.45 1153
2261.90 1235
2262.35 1249
2262.80 1245
2263.25 1260
2263.69 1271
2264.14 1387
2264.59 1382
2265.04 1380
2265.49 1262
2265.94 1259
2266.39 1231
2266.84 1241
2267.29 1179
2267.74 1217
2268.19 1310
2268.64 1275
2269.09 1216
2269.54 1271
2269.99 1239
2270.44 1131
2270.89 1134
2271.34 1145
2271.79 1159
2272.24 1091
2272.69 1102
2273.14 1049
2273.59 1063
2274.04 1097
2274.49 1106
2274.94 1041
2275.39 1031
2275.84 1042
2276.29 1003
2276.74 1046
2277.19 1058
2277.64 1114
2278.09 1116
2278.54 1102
2278.99 1139
2279.44 1197
2279.89 1238
2280.34 1185
2280.79 1204
2281.25 1259
2281.70 1270
2282.15 1258
2282.60 1279
2283.05 1222
2283.50 1233
2283.95 1272
2284.40 1277
2284.85 1311
2285.31 1289
2285.76 1453
2286.21 1451
2286.66 1520
2287.11 1606
2287.56 1704
2288.01 1844
2288.47 2080
2288.92 2127
2289.37 2208
2289.82 2341
2290.27 2352
2290.72 2365
2291.18 2452
2291.63 2481
2292.08 2490
2292.53 2381
2292.98 2283
2293.44 2166
2293.89 2174
2294.34 2058
2294.79 2037
2295.24 1948
2295.70 1774
2296.15 1710
2296.60 1667
2297.05 1658
2297.51 1504
2297.96 1445
2298.41 1425
2298.86 1352
2299.32 1208
2299.77 1154
2300.22 1153
2300.67 1168
2301.13 1175
2301.58 1128
2302.03 1106
2302.49 1147
2302.94 1174
2303.39 1148
2303.85 1103
2304.30 1105
2304.75 1161
2305.20 1131
2305.66 1163
2306.11 1220
2306.56 1172
2307.02 1216
2307.47 1363
2307.93 1236
2308.38 1305
2308.83 1392
2309.29 1406
2309.74 1347
2310.19 1299
2310.65 1349
2311.10 1341
2311.55 1354
2312.01 1260
2312.46 1259
2312.92 1314
2313.37 1318
2313.82 1245
2314.28 1243
2314.73 1195
2315.19 1230
2315.64 1249
2316.10 1306
2316.55 1338
2317.00 1305
2317.46 1323
2317.91 1201
2318.37 1307
2318.82 1421
2319.28 1321
2319.73 1297
2320.19 1334
2320.64 1297
2321.10 1332
2321.55 1284
2322.01 1308
2322.46 1232
2322.92 1307
2323.37 1324
2323.83 1215
2324.28 1203
2324.74 1242
2325.19 1287
2325.65 1234
2326.10 1253
2326.56 1322
2327.01 1300
2327.47 1331
2327.92 1345
2328.38 1355
2328.83 1397
2329.29 1386
2329.74 1385
2330.20 1368
2330.66 1449
2331.11 1392
2331.57 1364
2332.02 1294
2332.48 1276
2332.94 1275
2333.39 1236
2333.85 1235
2334.30 1267
2334.76 1262
2335.22 1189
2335.67 1274
2336.13 1278
2336.58 1252
2337.04 1198
2337.50 1230
2337.95 1242
2338.41 1257
2338.87 1262
2339.32 1280
2339.78 1255
2340.24 1245
2340.69 1229
2341.15 1252
2341.61 1323
2342.06 1244
2342.52 1167
2342.98 1244
2343.43 1259
2343.89 1224
2344.35 1314
2344.81 1257
2345.26 1309
2345.72 1240
2346.18 1307
2346.63 1296
2347.09 1263
2347.55 1213
2348.01 1218
2348.46 1254
2348.92 1207
2349.38 1220
2349.84 1269
2350.29 1217
2350.75 1237
2351.21 1198
2351.67 1218
2352.13 1148
2352.58 1204
2353.04 1253
2353.50 1188
2353.96 1133
2354.41 1104
2354.87 1069
2355.33 1134
2355.79 1085
2356.25 1170
2356.71 1223
2357.16 1200
2357.62 1226
2358.08 1185
2358.54 1129
2359.00 1178
2359.46 1207
2359.91 1170
2360.37 1248
2360.83 1255
2361.29 1171
2361.75 1249
2362.21 1306
2362.67 1244
2363.13 1202
2363.58 1256
2364.04 1234
2364.50 1242
2364.96 1275
2365.42 1315
2365.88 1256
2366.34 1251
2366.80 1274
2367.26 1257
2367.72 1236
2368.18 1267
2368.64 1167
2369.10 1169
2369.55 1107
2370.01 1103
2370.47 1094
2370.93 1063
2371.39 1133
2371.85 1110
2372.31 1107
2372.77 1158
2373.23 1134
2373.69 1142
2374.15 1114
2374.61 1080
2375.07 1136
2375.53 1166
2375.99 1177
2376.45 1093
2376.91 1122
2377.37 1180
2377.83 1036
2378.29 1100
2378.75 1164
2379.21 1127
2379.68 1165
2380.14 1091
2380.60 1121
2381.06 1160
2381.52 1129
2381.98 1114
2382.44 1085
2382.90 1121
2383.36 1128
2383.82 1098
2384.28 1137
2384.74 1125
2385.20 1181
2385.67 1126
2386.13 1162
2386.59 1074
2387.05 1072
2387.51 1141
2387.97 1180
2388.43 1126
2388.89 1123
2389.36 1094
2389.82 1030
2390.28 1074
2390.74 1057
2391.20 1083
2391.66 1091
2392.13 1074
2392.59 1077
2393.05 1061
2393.51 1098
2393.97 1076
2394.43 1073
2394.90 1070
2395.36 1096
2395.82 1064
2396.28 1114
2396.74 1085
2397.21 1060
2397.67 1101
2398.13 1052
2398.59 1079
2399.06 1089
2399.52 1069
2399.98 1046
2400.44 1141
2400.91 1109
2401.37 1126
2401.83 1012
2402.29 928
2402.76 1029
2403.22 1092
2403.68 1093
2404.14 1151
2404.61 1134
2405.07 1148
2405.53 1145
2406.00 1164
2406.46 1125
2406.92 1128
2407.39 1126
2407.85 1210
2408.31 1209
2408.78 1066
2409.24 1103
2409.70 1103
2410.17 1107
2410.63 1066
2411.09 1128
2411.56 1155
2412.02 1099
2412.48 1138
2412.95 1108
2413.41 1178
2413.87 1198
2414.34 1181
2414.80 1370
2415.27 1335
2415.73 1274
2416.19 1383
2416.66 1286
2417.12 1369
2417.59 1366
2418.05 1432
2418.51 1468
2418.98 1369
2419.44 1352
2419.91 1322
2420.37 1386
2420.84 1401
2421.30 1365
2421.77 1318
2422.23 1383
2422.69 1366
2423.16 1363
2423.62 1369
2424.09 1368
2424.55 1351
2425.02 1379
2425.48 1334
2425.95 1273
2426.41 1276
2426.88 1307
2427.34 1309
2427.81 1316
2428.27 1198
2428.74 1200
2429.20 1229
2429.67 1223
2430.13 1242
2430.60 1158
2431.07 1242
2431.53 1219
2432.00 1203
2432.46 1169
2432.93 1209
2433.39 1173
2433.86 1222
2434.32 1292
2434.79 1265
2435.26 1315
2435.72 1318
2436.19 1278
2436.65 1320
2437.12 1314
2437.59 1438
2438.05 1439
2438.52 1482
2438.98 1462
2439.45 1485
2439.92 1599
2440.38 1452
2440.85 1457
2441.32 1461
2441.78 1347
2442.25 1431
2442.72 1467
2443.18 1409
2443.65 1327
2444.12 1339
2444.58 1347
2445.05 1281
2445.52 1253
2445.98 1348
2446.45 1253
2446.92 1215
2447.38 1154
2447.85 1197
2448.32 1140
2448.78 1252
2449.25 1228
2449.72 1248
2450.19 1179
2450.65 1239
2451.12 1204
2451.59 1185
2452.06 1160
2452.52 1209
2452.99 1169
2453.46 1132
2453.93 1132
2454.39 1099
2454.86 1117
2455.33 1127
2455.80 1163
2456.26 1220
2456.73 1199
2457.20 1134
2457.67 1127
2458.14 1142
2458.60 1152
2459.07 1134
2459.54 1191
2460.01 1131
2460.48 1216
2460.95 1247
2461.41 1268
2461.88 1273
2462.35 1198
2462.82 1264
2463.29 1302
2463.76 1272
2464.22 1282
2464.69 1303
2465.16 1264
2465.63 1271
2466.10 1407
2466.57 1335
2467.04 1313
2467.51 1229
2467.97 1229
2468.44 1247
2468.91 1313
2469.38 1259
2469.85 1194
2470.32 1244
2470.79 1164
2471.26 1148
2471.73 1155
2472.20 1085
2472.67 1033
2473.14 1057
2473.61 1071
2474.07 1182
2474.54 1138
2475.01 1047
2475.48 1094
2475.95 1097
2476.42 1106
2476.89 1180
2477.36 1254
2477.83 1190
2478.30 1223
2478.77 1186
2479.24 1156
2479.71 1250
2480.18 1232
2480.65 1281
2481.12 1230
2481.59 1175
2482.06 1134
2482.53 1134
2483.00 1148
2483.47 1066
2483.95 1136
2484.42 1186
2484.89 1087
2485.36 1015
2485.83 1077
2486.30 1103
2486.77 1055
2487.24 1061
2487.71 1057
2488.18 1105
2488.65 1225
2489.12 1199
2489.59 1237
2490.07 1212
2490.54 1193
2491.01 1283
2491.48 1330
2491.95 1346
2492.42 1318
2492.89 1295
2493.36 1358
2493.84 1409
2494.31 1304
2494.78 1367
2495.25 1337
2495.72 1335
2496.19 1282
2496.66 1217
2497.14 1265
2497.61 1167
2498.08 1167
2498.55 1206
2499.02 1150
2499.50 1153
2499.97 1121
2500.44 1177
2500.91 1256
2501.38 1217
2501.86 1200
2502.33 1142
2502.80 1177
2503.27 1279
2503.74 1310
2504.22 1355
2504.69 1349
2505.16 1350
2505.63 1349
2506.11 1339
2506.58 1400
2507.05 1510
2507.52 1545
2508.00 1598
2508.47 1480
2508.94 1545
2509.42 1474
2509.89 1388
2510.36 1362
2510.83 1338
2511.31 1268
2511.78 1300
2512.25 1349
2512.73 1325
2513.20 1287
2513.67 1295
2514.15 1297
2514.62 1202
2515.09 1135
2515.57 1145
2516.04 1248
2516.51 1210
2516.99 1240
2517.46 1219
2517.94 1291
2518.41 1232
2518.88 1136
2519.36 1192
2519.83 1156
2520.30 1212
2520.78 1185
2521.25 1206
2521.73 1307
2522.20 1227
2522.67 1243
2523.15 1250
2523.62 1184
2524.10 1148
2524.57 1142
2525.05 1132
2525.52 1117
2525.99 1188
2526.47 1183
2526.94 1165
2527.42 1194
2527.89 1159
2528.37 1163
2528.84 1172
2529.32 1180
2529.79 1204
2530.27 1240
2530.74 1245
2531.22 1280
2531.69 1329
2532.17 1298
2532.64 1244
2533.12 1247
2533.59 1315
2534.07 1256
2534.54 1328
2535.02 1348
2535.49 1345
2535.97 1399
2536.44 1373
2536.92 1297
2537.39 1272
2537.87 1370
2538.34 1376
2538.82 1346
2539.30 1251
2539.77 1149
2540.25 1260
2540.72 1263
2541.20 1234
2541.68 1266
2542.15 1240
2542.63 1193
2543.10 1236
2543.58 1319
2544.06 1272
2544.53 1290
2545.01 1310
2545.48 1261
2545.96 1216
2546.44 1256
2546.91 1360
2547.39 1322
2547.87 1298
2548.34 1346
2548.82 1403
2549.30 1346
2549.77 1339
2550.25 1363
2550.73 1319
2551.20 1311
2551.68 1323
2552.16 1367
2552.63 1382
2553.11 1361
2553.59 1422
2554.06 1397
2554.54 1436
2555.02 1313
2555.50 1273
2555.97 1352
2556.45 1273
2556.93 1291
2557.40 1270
2557.88 1211
2558.36 1266
2558.84 1184
2559.31 1156
2559.79 1182
2560.27 1236
2560.75 1290
2561.23 1298
2561.70 1355
2562.18 1262
2562.66 1266
2563.14 1280
2563.61 1347
2564.09 1262
2564.57 1232
2565.05 1265
2565.53 1172
2566.00 1215
2566.48 1163
2566.96 1214
2567.44 1192
2567.92 1232
2568.40 1224
2568.87 1178
2569.35 1239
2569.83 1181
2570.31 1213
2570.79 1206
2571.27 1259
2571.75 1269
2572.22 1251
2572.70 1302
2573.18 1295
2573.66 1395
2574.14 1417
2574.62 1282
2575.10 1290
2575.58 1335
2576.06 1233
2576.54 1276
2577.01 1329
2577.49 1313
2577.97 1284
2578.45 1319
2578.93 1278
2579.41 1378
2579.89 1276
2580.37 1248
2580.85 1157
2581.33 1231
2581.81 1182
2582.29 1216
2582.77 1131
2583.25 1201
2583.73 1147
2584.21 1203
2584.69 1163
2585.17 1186
2585.65 1310
2586.13 1284
2586.61 1225
2587.09 1182
2587.57 1244
2588.05 1267
2588.53 1243
2589.01 1170
2589.49 1239
2589.97 1221
2590.45 1194
2590.93 1285
2591.41 1319
2591.89 1235
2592.37 1282
2592.85 1319
2593.33 1293
2593.81 1216
2594.30 1229
2594.78 1283
2595.26 1270
2595.74 1272
2596.22 1283
2596.70 1216
2597.18 1238
2597.66 1246
2598.14 1200
2598.62 1197
2599.11 1187
2599.59 1199
2600.07 1208
2600.55 1249
2601.03 1228
2601.51 1167
2601.99 1226
2602.48 1167
2602.96 1290
2603.44 1215
2603.92 1210
2604.40 1184
2604.88 1234
2605.37 1204
2605.85 1321
2606.33 1406
2606.81 1454
2607.29 1386
2607.78 1341
2608.26 1403
2608.74 1462
2609.22 1366
2609.70 1380
2610.19 1355
2610.67 1323
2611.15 1331
2611.63 1360
2612.12 1310
2612.60 1290
2613.08 1294
2613.56 1210
2614.05 1229
2614.53 1180
2615.01 1235
2615.49 1227
2615.98 1243
2616.46 1197
2616.94 1159
2617.43 1192
2617.91 1177
2618.39 1263
2618.87 1210
2619.36 1199
2619.84 1250
2620.32 1185
2620.81 1159
2621.29 1171
2621.77 1266
2622.26 1336
2622.74 1332
2623.22 1260
2623.71 1241
2624.19 1256
2624.67 1167
2625.16 1195
2625.64 1224
2626.13 1159
2626.61 1223
2627.09 1163
2627.58 1190
2628.06 1195
2628.55 1145
2629.03 1178
2629.51 1159
2630.00 1210
2630.48 1247
2630.97 1217
2631.45 1226
2631.93 1161
2632.42 1169
2632.90 1141
2633.39 1106
2633.87 1180
2634.36 1229
2634.84 1165
2635.33 1234
2635.81 1200
2636.29 1143
2636.78 1162
2637.26 1242
2637.75 1239
2638.23 1247
2638.72 1293
2639.20 1253
2639.69 1293
2640.17 1265
2640.66 1237
2641.14 1242
2641.63 1180
2642.11 1253
2642.60 1279
2643.08 1268
2643.57 1161
2644.05 1150
2644.54 1192
2645.03 1186
2645.51 1236
2646.00 1214
2646.48 1146
2646.97 1272
2647.45 1224
2647.94 1198
2648.43 1234
2648.91 1255
2649.40 1211
2649.88 1258
2650.37 1210
2650.85 1287
2651.34 1259
2651.83 1280
2652.31 1241
2652.80 1221
2653.29 1235
2653.77 1266
2654.26 1223
2654.74 1203
2655.23 1271
2655.72 1290
2656.20 1191
2656.69 1242
2657.18 1249
2657.66 1217
2658.15 1194
2658.64 1190
2659.12 1197
2659.61 1177
2660.10 1196
2660.58 1224
2661.07 1191
2661.56 1290
2662.05 1221
2662.53 1190
2663.02 1280
2663.51 1330
2663.99 1216
2664.48 1235
2664.97 1268
2665.46 1355
2665.94 1302
2666.43 1390
2666.92 1336
2667.41 1318
2667.89 1375
2668.38 1250
2668.87 1342
2669.36 1285
2669.84 1363
2670.33 1407
2670.82 1420
2671.31 1440
2671.80 1473
2672.28 1524
2672.77 1524
2673.26 1588
2673.75 1658
2674.24 1698
2674.72 1776
2675.21 1582
2675.70 1615
2676.19 1653
2676.68 1565
2677.17 1612
2677.65 1596
2678.14 1566
2678.63 1488
2679.12 1491
2679.61 1575
2680.10 1436
2680.59 1460
2681.07 1660
2681.56 1629
2682.05 1594
2682.54 1683
2683.03 1587
2683.52 1521
2684.01 1456
2684.50 1447
2684.99 1368
2685.47 1370
2685.96 1330
2686.45 1359
2686.94 1343
2687.43 1354
2687.92 1255
2688.41 1271
2688.90 1360
2689.39 1306
2689.88 1318
2690.37 1315
2690.86 1360
2691.35 1254
2691.84 1308
2692.33 1328
2692.82 1322
2693.31 1324
2693.80 1291
2694.29 1412
2694.78 1383
2695.27 1418
2695.76 1467
2696.25 1502
2696.74 1645
2697.23 1711
2697.72 1709
2698.21 1873
2698.70 2004
2699.19 2052
2699.68 2061
2700.17 2117
2700.66 2142
2701.15 2174
2701.64 2140
2702.13 2070
2702.62 2021
2703.11 1891
2703.61 1770
2704.10 1668
2704.59 1620
2705.08 1570
2705.57 1465
2706.06 1439
2706.55 1427
2707.04 1389
2707.53 1344
2708.02 1378
2708.52 1337
2709.01 1257
2709.50 1276
2709.99 1259
2710.48 1289
2710.97 1264
2711.46 1231
2711.96 1086
2712.45 1206
2712.94 1234
2713.43 1182
2713.92 1196
2714.41 1179
2714.91 1149
2715.40 1140
2715.89 1160
2716.38 1157
2716.87 1177
2717.37 1165
2717.86 1190
2718.35 1200
2718.84 1238
2719.33 1227
2719.83 1266
2720.32 1267
2720.81 1288
2721.30 1382
2721.80 1353
2722.29 1317
2722.78 1413
2723.27 1320
2723.77 1340
2724.26 1364
2724.75 1325
2725.24 1246
2725.74 1302
2726.23 1364
2726.72 1317
2727.22 1288
2727.71 1261
2728.20 1317
2728.70 1389
2729.19 1345
2729.68 1335
2730.18 1395
2730.67 1364
2731.16 1362
2731.65 1439
2732.15 1416
2732.64 1403
2733.14 1404
2733.63 1458
2734.12 1395
2734.62 1419
2735.11 1363
2735.60 1372
2736.10 1334
2736.59 1327
2737.08 1305
2737.58 1280
2738.07 1298
2738.57 1283
2739.06 1320
2739.55 1267
2740.05 1221
2740.54 1266
2741.04 1223
2741.53 1247
2742.03 1228
2742.52 1235
2743.01 1220
2743.51 1281
2744.00 1237
2744.50 1257
2744.99 1274
2745.49 1277
2745.98 1228
2746.48 1213
2746.97 1189
2747.47 1233
2747.96 1225
2748.46 1201
2748.95 1347
2749.45 1238
2749.94 1289
2750.44 1343
2750.93 1364
2751.43 1238
2751.92 1296
2752.42 1349
2752.91 1390
2753.41 1389
2753.90 1320
2754.40 1373
2754.89 1313
2755.39 1337
2755.88 1307
2756.38 1330
2756.87 1288
2757.37 1245
2757.87 1359
2758.36 1306
2758.86 1273
2759.35 1173
2759.85 1298
2760.35 1262
2760.84 1258
2761.34 1249
2761.83 1276
2762.33 1263
2762.83 1309
2763.32 1295
2763.82 1317
2764.31 1285
2764.81 1305
2765.31 1238
2765.80 1235
2766.30 1287
2766.80 1333
2767.29 1284
2767.79 1246
2768.29 1324
2768.78 1362
2769.28 1373
2769.78 1335
2770.27 1310
2770.77 1284
2771.27 1427
2771.76 1519
2772.26 1503
2772.76 1503
2773.26 1597
2773.75 1551
2774.25 1636
2774.75 1578
2775.24 1573
2775.74 1627
2776.24 1588
2776.74 1677
2777.23 1554
2777.73 1575
2778.23 1568
2778.73 1659
2779.22 1658
2779.72 1591
2780.22 1538
2780.72 1522
2781.21 1444
2781.71 1467
2782.21 1503
2782.71 1443
2783.21 1475
2783.70 1412
2784.20 1442
2784.70 1361
2785.20 1418
2785.70 1329
2786.20 1462
2786.69 1408
2787.19 1328
2787.69 1323
2788.19 1265
2788.69 1348
2789.19 1376
2789.68 1324
2790.18 1304
2790.68 1401
2791.18 1412
2791.68 1394
2792.18 1445
2792.68 1520
2793.18 1458
2793.67 1488
2794.17 1476
2794.67 1550
2795.17 1745
2795.67 1749
2796.17 1735
2796.67 1905
2797.17 1920
2797.67 2040
2798.17 2017
2798.67 2055
2799.17 2030
2799.66 1950
2800.16 1963
2800.66 1956
2801.16 1928
2801.66 1854
2802.16 1721
2802.66 1712
2803.16 1596
2803.66 1624
2804.16 1529
2804.66 1515
2805.16 1589
2805.66 1650
2806.16 1590
2806.66 1619
2807.16 1547
2807.66 1620
2808.16 1567
2808.66 1602
2809.16 1731
2809.66 1698
2810.16 1651
2810.66 1642
2811.16 1571
2811.66 1595
2812.17 1512
2812.67 1477
2813.17 1429
2813.67 1474
2814.17 1458
2814.67 1474
2815.17 1464
2815.67 1444
2816.17 1363
2816.67 1360
2817.17 1488
2817.67 1500
2818.18 1361
2818.68 1421
2819.18 1468
2819.68 1319
2820.18 1415
2820.68 1458
2821.18 1483
2821.68 1512
2822.19 1436
2822.69 1526
2823.19 1455
2823.69 1567
2824.19 1482
2824.69 1524
2825.20 1515
2825.70 1472
2826.20 1399
2826.70 1525
2827.20 1558
2827.70 1430
2828.21 1436
2828.71 1424
2829.21 1439
2829.71 1311
2830.22 1281
2830.72 1334
2831.22 1356
2831.72 1376
2832.22 1372
2832.73 1352
2833.23 1337
2833.73 1325
2834.23 1280
2834.74 1394
2835.24 1347
2835.74 1357
2836.24 1326
2836.75 1365
2837.25 1377
2837.75 1369
2838.26 1398
2838.76 1383
2839.26 1341
2839.76 1327
2840.27 1318
2840.77 1403
2841.27 1333
2841.78 1424
2842.28 1375
2842.78 1346
2843.29 1371
2843.79 1387
2844.29 1462
2844.80 1426
2845.30 1344
2845.80 1340
2846.31 1438
2846.81 1410
2847.32 1375
2847.82 1408
2848.32 1331
2848.83 1422
2849.33 1444
2849.83 1446
2850.34 1381
2850.84 1374
2851.35 1373
2851.85 1396
2852.35 1415
2852.86 1424
2853.36 1347
2853.87 1345
2854.37 1324
2854.88 1330
2855.38 1286
2855.88 1358
2856.39 1445
2856.89 1384
2857.40 1360
2857.90 1371
2858.41 1299
2858.91 1350
2859.42 1402
2859.92 1370
2860.43 1358
2860.93 1363
2861.44 1397
2861.94 1320
2862.45 1363
2862.95 1299
2863.46 1282
2863.96 1349
2864.47 1358
2864.97 1366
2865.48 1465
2865.98 1405
2866.49 1427
2866.99 1390
2867.50 1362
2868.00 1414
2868.51 1441
2869.02 1491
2869.52 1500
2870.03 1361
2870.53 1273
2871.04 1368
2871.54 1408
2872.05 1433
2872.56 1380
2873.06 1383
2873.57 1431
2874.07 1426
2874.58 1458
2875.09 1441
2875.59 1471
2876.10 1507
2876.61 1446
2877.11 1513
2877.62 1504
2878.12 1479
2878.63 1540
2879.14 1574
2879.64 1641
2880.15 1654
2880.66 1625
2881.16 1660
2881.67 1640
2882.18 1802
2882.68 1871
2883.19 1888
2883.70 2072
2884.20 2110
2884.71 2284
2885.22 2353
2885.73 2425
2886.23 2651
2886.74 2647
2887.25 2714
2887.75 2755
2888.26 2656
2888.77 2480
2889.28 2379
2889.78 2328
2890.29 2133
2890.80 1975
2891.31 1889
2891.81 1936
2892.32 1807
2892.83 1740
2893.34 1795
2893.84 1801
2894.35 1709
2894.86 1760
2895.37 1921
2895.88 1879
2896.38 1947
2896.89 1817
2897.40 1954
2897.91 1977
2898.42 2030
2898.92 2214
2899.43 2214
2899.94 2366
2900.45 2389
2900.96 2525
2901.47 2558
2901.98 2508
2902.48 2629
2902.99 2653
2903.50 2575
2904.01 2559
2904.52 2452
2905.03 2294
2905.54 2174
2906.04 2177
2906.55 2047
2907.06 1999
2907.57 1899
2908.08 1771
2908.59 1743
2909.10 1690
2909.61 1643
2910.12 1603
2910.63 1625
2911.14 1690
2911.64 1598
2912.15 1645
2912.66 1608
2913.17 1595
2913.68 1591
2914.19 1660
2914.70 1591
2915.21 1556
2915.72 1583
2916.23 1557
2916.74 1536
2917.25 1503
2917.76 1459
2918.27 1429
2918.78 1486
2919.29 1529
2919.80 1496
2920.31 1527
2920.82 1598
2921.33 1557
2921.84 1802
2922.35 1875
2922.86 1965
2923.37 2012
2923.88 2024
2924.39 2067
2924.90 2048
2925.41 2013
2925.92 1905
2926.44 1844
2926.95 1823
2927.46 1709
2927.97 1614
2928.48 1677
2928.99 1691
2929.50 1611
2930.01 1606
2930.52 1549
2931.03 1542
2931.54 1544
2932.05 1553
2932.57 1605
2933.08 1505
2933.59 1530
2934.10 1606
2934.61 1664
2935.12 1663
2935.63 1624
2936.15 1627
2936.66 1620
2937.17 1539
2937.68 1553
2938.19 1566
2938.70 1548
2939.22 1630
2939.73 1581
2940.24 1487
2940.75 1528
2941.26 1457
2941.77 1437
2942.29 1477
2942.80 1455
2943.31 1504
2943.82 1551
2944.34 1579
2944.85 1705
2945.36 1634
2945.87 1620
2946.38 1627
2946.90 1747
2947.41 1666
2947.92 1670
2948.43 1651
2948.95 1554
2949.46 1592
2949.97 1603
2950.48 1565
2951.00 1565
2951.51 1566
2952.02 1526
2952.54 1659
2953.05 1570
2953.56 1527
2954.08 1422
2954.59 1414
2955.10 1466
2955.61 1465
2956.13 1398
2956.64 1415
2957.15 1444
2957.67 1439
2958.18 1365
2958.69 1439
2959.21 1448
2959.72 1530
2960.23 1439
2960.75 1434
2961.26 1507
2961.78 1609
2962.29 1647
2962.80 1658
2963.32 1621
2963.83 1641
2964.35 1646
2964.86 1568
2965.37 1599
2965.89 1592
2966.40 1588
2966.92 1549
2967.43 1602
2967.94 1586
2968.46 1621
2968.97 1531
2969.49 1629
2970.00 1519
2970.52 1525
2971.03 1485
2971.54 1513
2972.06 1562
2972.57 1543
2973.09 1512
2973.60 1437
2974.12 1436
2974.63 1443
2975.15 1474
2975.66 1498
2976.18 1457
2976.69 1447
2977.21 1418
2977.72 1468
2978.24 1500
2978.75 1502
2979.27 1515
2979.78 1507
2980.30 1497
2980.81 1545
2981.33 1613
2981.84 1508
2982.36 1648
2982.88 1655
2983.39 1640
2983.91 1738
2984.42 1836
2984.94 1738
2985.45 1782
2985.97 1755
2986.49 1685
2987.00 1877
2987.52 1781
2988.03 1754
2988.55 1760
2989.07 1693
2989.58 1693
2990.10 1725
2990.61 1645
2991.13 1685
2991.65 1542
2992.16 1562
2992.68 1581
2993.20 1622
2993.71 1749
2994.23 1768
2994.75 1786
2995.26 1878
2995.78 1856
2996.30 1879
2996.81 1949
2997.33 1954
2997.85 2020
2998.36 2067
2998.88 2082
2999.40 2106
2999.91 2118
3000.43 2194
3000.95 2283
3001.46 2384
3001.98 2454
3002.50 2520
3003.02 2801
3003.53 2902
3004.05 3000
3004.57 3104
3005.09 3253
3005.60 3058
3006.12 3026
3006.64 2953
3007.16 2659
3007.67 2498
3008.19 2357
3008.71 2219
3009.23 2082
3009.74 1974
3010.26 1849
3010.78 1779
3011.30 1724
3011.82 1727
3012.33 1743
3012.85 1699
3013.37 1733
3013.89 1900
3014.41 1831
3014.93 1812
3015.44 1920
3015.96 1974
3016.48 1905
3017.00 1939
3017.52 1964
3018.04 1996
3018.55 1950
3019.07 2035
3019.59 2061
3020.11 1971
3020.63 1866
3021.15 1876
3021.67 1872
3022.19 1799
3022.71 1834
3023.22 1825
3023.74 1805
3024.26 1856
3024.78 1907
3025.30 1808
3025.82 1735
3026.34 1717
3026.86 1561
3027.38 1615
3027.90 1620
3028.42 1608
3028.94 1583
3029.46 1633
3029.98 1583
3030.49 1595
3031.01 1590
3031.53 1523
3032.05 1542
3032.57 1549
3033.09 1614
3033.61 1594
3034.13 1659
3034.65 1718
3035.17 1699
3035.69 1723
3036.21 1641
3036.73 1708
3037.25 1766
3037.77 1690
3038.29 1659
3038.81 1572
3039.34 1585
3039.86 1652
3040.38 1650
3040.90 1666
3041.42 1576
3041.94 1547
3042.46 1615
3042.98 1709
3043.50 1664
3044.02 1688
3044.54 1854
3045.06 1823
3045.58 1863
3046.10 1768
3046.63 1768
3047.15 1585
3047.67 1641
3048.19 1573
3048.71 1494
3049.23 1582
3049.75 1570
3050.27 1583
3050.79 1450
3051.32 1449
3051.84 1477
3052.36 1452
3052.88 1535
3053.40 1535
3053.92 1515
3054.45 1442
3054.97 1457
3055.49 1454
3056.01 1494
3056.53 1485
3057.05 1535
3057.58 1520
3058.10 1474
3058.62 1469
3059.14 1457
3059.66 1554
3060.19 1632
3060.71 1643
3061.23 1496
3061.75 1447
3062.28 1575
3062.80 1570
3063.32 1455
3063.84 1545
3064.37 1598
3064.89 1617
3065.41 1547
3065.93 1473
3066.46 1603
3066.98 1632
3067.50 1660
3068.02 1642
3068.55 1593
3069.07 1544
3069.59 1605
3070.12 1633
3070.64 1646
3071.16 1684
3071.69 1593
3072.21 1661
3072.73 1717
3073.26 1729
3073.78 1684
3074.30 1710
3074.83 1786
3075.35 1796
3075.87 1801
3076.40 1740
3076.92 1844
3077.44 1863
3077.97 1871
3078.49 1929
3079.01 2049
3079.54 1983
3080.06 1984
3080.59 1953
3081.11 2003
3081.63 2104
3082.16 2081
3082.68 2044
3083.21 2061
3083.73 2052
3084.25 2015
3084.78 2095
3085.30 1926
3085.83 2044
3086.35 1902
3086.88 1857
3087.40 1912
3087.93 1911
3088.45 1966
3088.97 2029
3089.50 1917
3090.02 1897
3090.55 2003
3091.07 1981
3091.60 2044
3092.12 1943
3092.65 2058
3093.17 2063
3093.70 2048
3094.22 2130
3094.75 2167
3095.27 2283
3095.80 2303
3096.32 2278
3096.85 2533
3097.37 2683
3097.90 2749
3098.43 2992
3098.95 3398
3099.48 3750
3100.00 3970
3100.53 4585
3101.05 5000
3101.58 5467
3102.10 6159
3102.63 6323
3103.16 6223
3103.68 6137
3104.21 5971
3104.73 5483
3105.26 5114
3105.79 4569
3106.31 3854
3106.84 3565
3107.36 3176
3107.89 2705
3108.42 2576
3108.94 2537
3109.47 2378
3110.00 2296
3110.52 2151
3111.05 2177
3111.57 2106
3112.10 2172
3112.63 2113
3113.15 2075
3113.68 2160
3114.21 2013
3114.74 1932
3115.26 1844
3115.79 1827
3116.32 1743
3116.84 1755
3117.37 1762
3117.90 1762
3118.42 1769
3118.95 1800
3119.48 1866
3120.01 1785
3120.53 1837
3121.06 1891
3121.59 1832
3122.11 1807
3122.64 1850
3123.17 1856
3123.70 1854
3124.22 1830
3124.75 1907
3125.28 1871
3125.81 1773
3126.34 1827
3126.86 1877
3127.39 1797
3127.92 1816
3128.45 1778
3128.98 1735
3129.50 1735
3130.03 1776
3130.56 1734
3131.09 1673
3131.62 1665
3132.14 1685
3132.67 1653
3133.20 1617
3133.73 1670
3134.26 1713
3134.79 1761
3135.31 1691
3135.84 1665
3136.37 1654
3136.90 1703
3137.43 1736
3137.96 1722
3138.49 1741
3139.02 1741
3139.54 1761
3140.07 1710
3140.60 1730
3141.13 1679
3141.66 1688
3142.19 1727
3142.72 1692
3143.25 1653
3143.78 1761
3144.31 1861
3144.84 1848
3145.37 1905
3145.89 1957
3146.42 2049
3146.95 2037
3147.48 2104
3148.01 2021
3148.54 2091
3149.07 2202
3149.60 2029
3150.13 2016
3150.66 1937
3151.19 1960
3151.72 1864
3152.25 1776
3152.78 1745
3153.31 1820
3153.84 1816
3154.37 1794
3154.90 1767
3155.43 1849
3155.96 1924
3156.49 1932
3157.02 1901
3157.55 1866
3158.08 1889
3158.61 1805
3159.14 1767
3159.68 1702
3160.21 1680
3160.74 1617
3161.27 1610
3161.80 1591
3162.33 1617
3162.86 1544
3163.39 1580
3163.92 1590
3164.45 1609
3164.98 1692
3165.51 1617
3166.05 1625
3166.58 1687
3167.11 1585
3167.64 1581
3168.17 1561
3168.70 1516
3169.23 1574
3169.76 1569
3170.30 1568
3170.83 1582
3171.36 1529
3171.89 1426
3172.42 1507
3172.95 1571
3173.49 1576
3174.02 1664
3174.55 1665
3175.08 1683
3175.61 1621
3176.15 1672
3176.68 1672
3177.21 1674
3177.74 1635
3178.27 1666
3178.81 1672
3179.34 1645
3179.87 1608
3180.40 1541
3180.93 1636
3181.47 1638
3182.00 1557
3182.53 1546
3183.06 1669
3183.60 1564
3184.13 1544
3184.66 1573
3185.20 1516
3185.73 1481
3186.26 1489
3186.79 1458
3187.33 1499
3187.86 1547
3188.39 1501
3188.93 1516
3189.46 1655
3189.99 1541
3190.52 1558
3191.06 1512
3191.59 1439
3192.12 1446
3192.66 1457
3193.19 1467
3193.72 1544
3194.26 1557
3194.79 1564
3195.33 1617
3195.86 1622
3196.39 1608
3196.93 1611
3197.46 1594
3197.99 1664
3198.53 1702
3199.06 1672
3199.60 1658
3200.13 1745
3200.66 1909
3201.20 1795
3201.73 1889
3202.27 2042
3202.80 1960
3203.33 1869
3203.87 1890
3204.40 1938
3204.94 1822
3205.47 1829
3206.01 1739
3206.54 1813
3207.07 1844
3207.61 1943
3208.14 1942
3208.68 1948
3209.21 1967
3209.75 1922
3210.28 2026
3210.82 2105
3211.35 2141
3211.89 2249
3212.42 2236
3212.96 2081
3213.49 1957
3214.03 1949
3214.56 1909
3215.10 1875
3215.63 1815
3216.17 1881
3216.70 1872
3217.24 1870
3217.78 1844
3218.31 1852
3218.85 1705
3219.38 1776
3219.92 1857
3220.45 1788
3220.99 1747
3221.52 1769
3222.06 1826
3222.60 1723
3223.13 1714
3223.67 1702
3224.20 1716
3224.74 1815
3225.28 1767
3225.81 1801
3226.35 1714
3226.88 1691
3227.42 1670
3227.96 1690
3228.49 1769
3229.03 1708
3229.57 1691
3230.10 1691
3230.64 1678
3231.18 1727
3231.71 1663
3232.25 1689
3232.79 1691
3233.32 1809
3233.86 1831
3234.40 1800
3234.93 1820
3235.47 1877
3236.01 1938
3236.54 1847
3237.08 2091
3237.62 2103
3238.15 2118
3238.69 2135
3239.23 2065
3239.77 1938
3240.30 2015
3240.84 2061
3241.38 1965
3241.92 1836
3242.45 1813
3242.99 1822
3243.53 1817
3244.07 1824
3244.60 1826
3245.14 1775
3245.68 1749
3246.22 1712
3246.75 1786
3247.29 1755
3247.83 1784
3248.37 1773
3248.91 1733
3249.44 1737
3249.98 1849
3250.52 1820
3251.06 1804
3251.60 1816
3252.14 1855
3252.67 1963
3253.21 1978
3253.75 2040
3254.29 2060
3254.83 2162
3255.37 2295
3255.90 2408
3256.44 2385
3256.98 2443
3257.52 2688
3258.06 2846
3258.60 2917
3259.14 3099
3259.68 3310
3260.21 3523
3260.75 3586
3261.29 3649
3261.83 3860
3262.37 3873
3262.91 3871
3263.45 3671
3263.99 3443
3264.53 3374
3265.07 3207
3265.61 2942
3266.15 2835
3266.69 2768
3267.23 2509
3267.76 2379
3268.30 2257
3268.84 2248
3269.38 2237
3269.92 2153
3270.46 2029
3271.00 1981
3271.54 2053
3272.08 2039
3272.62 1974
3273.16 1958
3273.70 1962
3274.24 2041
3274.78 2035
3275.32 2044
3275.86 2134
3276.40 2185
3276.94 2018
3277.48 2071
3278.03 2186
3278.57 2190
3279.11 2062
3279.65 2035
3280.19 2050
3280.73 2030
3281.27 2095
3281.81 1907
3282.35 1896
3282.89 1937
3283.43 1936
3283.97 1915
3284.51 1969
3285.05 1943
3285.60 1932
3286.14 1846
3286.68 1896
3287.22 1920
3287.76 1974
3288.30 2035
3288.84 1974
3289.38 2043
3289.93 1968
3290.47 2042
3291.01 2073
3291.55 2074
3292.09 2158
3292.63 2280
3293.18 2422
3293.72 2549
3294.26 2624
3294.80 2610
3295.34 2733
3295.88 2778
3296.43 2825
3296.97 2769
3297.51 2704
3298.05 2761
3298.59 2600
3299.14 2454
3299.68 2286
3300.22 2146
3300.76 2061
3301.31 2065
3301.85 2029
3302.39 1997
3302.93 1861
3303.48 1845
3304.02 1852
3304.56 1839
3305.10 1890
3305.65 1889
3306.19 1853
3306.73 1845
3307.27 1889
3307.82 1906
3308.36 2080
3308.90 1979
3309.45 1938
3309.99 1915
3310.53 1935
3311.07 2078
3311.62 2065
3312.16 2217
3312.70 2295
3313.25 2327
3313.79 2452
3314.33 2567
3314.88 2597
3315.42 2646
3315.97 2699
3316.51 2775
3317.05 2589
3317.60 2707
3318.14 2684
3318.68 2533
3319.23 2429
3319.77 2337
3320.32 2322
3320.86 2174
3321.40 2094
3321.95 2148
3322.49 2093
3323.04 2045
3323.58 2131
3324.12 2038
3324.67 1921
3325.21 1977
3325.76 1937
3326.30 1866
3326.85 1824
3327.39 1877
3327.93 1831
3328.48 1857
3329.02 1821
3329.57 1787
3330.11 1769
3330.66 1809
3331.20 1935
3331.75 2003
3332.29 2092
3332.84 2237
3333.38 2433
3333.93 2807
3334.47 3094
3335.02 3029
3335.56 3085
3336.11 3329
3336.65 3286
3337.20 3247
3337.74 3214
3338.29 3058
3338.83 2905
3339.38 2734
3339.92 2495
3340.47 2430
3341.02 2313
3341.56 2207
3342.11 2123
3342.65 2018
3343.20 2021
3343.74 1967
3344.29 1845
3344.84 1942
3345.38 1886
3345.93 1871
3346.47 1856
3347.02 1806
3347.57 1870
3348.11 1873
3348.66 1718
3349.21 1704
3349.75 1788
3350.30 1848
3350.84 1843
3351.39 1753
3351.94 1743
3352.48 1779
3353.03 1744
3353.58 1681
3354.12 1814
3354.67 1889
3355.22 1796
3355.76 1800
3356.31 1841
3356.86 1783
3357.40 1786
3357.95 1736
3358.50 1668
3359.05 1533
3359.59 1557
3360.14 1602
3360.69 1547
3361.23 1506
3361.78 1537
3362.33 1467
3362.88 1547
3363.42 1492
3363.97 1550
3364.52 1514
3365.07 1533
3365.61 1565
3366.16 1625
3366.71 1588
3367.26 1582
3367.80 1560
3368.35 1569
3368.90 1516
3369.45 1532
3370.00 1609
3370.54 1603
3371.09 1618
3371.64 1588
3372.19 1584
3372.74 1594
3373.28 1598
3373.83 1563
3374.38 1515
3374.93 1535
3375.48 1595
3376.03 1475
3376.57 1485
3377.12 1466
3377.67 1501
3378.22 1489
3378.77 1498
3379.32 1506
3379.87 1504
3380.42 1458
3380.96 1473
3381.51 1479
3382.06 1510
3382.61 1561
3383.16 1480
3383.71 1515
3384.26 1445
3384.81 1486
3385.36 1493
3385.91 1488
3386.45 1529
3387.00 1521
3387.55 1409
3388.10 1465
3388.65 1472
3389.20 1479
3389.75 1519
3390.30 1509
3390.85 1589
3391.40 1543
3391.95 1508
3392.50 1547
3393.05 1604
3393.60 1564
3394.15 1578
3394.70 1557
3395.25 1685
3395.80 1678
3396.35 1611
3396.90 1679
3397.45 1616
3398.00 1723
3398.55 1734
3399.10 1626
3399.65 1697
3400.20 1673
3400.75 1671
3401.30 1699
3401.85 1592
3402.40 1617
3402.95 1532
3403.50 1527
3404.06 1587
3404.61 1576
3405.16 1561
3405.71 1581
3406.26 1545
3406.81 1542
3407.36 1567
3407.91 1503
3408.46 1504
3409.01 1533
3409.56 1502
3410.12 1502
3410.67 1588
3411.22 1649
3411.77 1640
3412.32 1662
3412.87 1699
3413.42 1651
3413.98 1765
3414.53 1701
3415.08 1688
3415.63 1568
3416.18 1658
3416.73 1750
3417.29 1709
3417.84 1630
3418.39 1705
3418.94 1658
3419.49 1654
3420.05 1628
3420.60 1701
3421.15 1722
3421.70 1658
3422.25 1740
3422.81 1856
3423.36 1878
3423.91 2064
3424.46 1879
3425.01 1912
3425.57 1909
3426.12 1923
3426.67 1862
3427.23 1880
3427.78 1764
3428.33 1673
3428.88 1651
3429.44 1652
3429.99 1699
3430.54 1653
3431.09 1639
3431.65 1520
3432.20 1484
3432.75 1564
3433.31 1569
3433.86 1667
3434.41 1614
3434.97 1572
3435.52 1587
3436.07 1562
3436.63 1648
3437.18 1662
3437.73 1703
3438.29 1674
3438.84 1672
3439.39 1633
3439.95 1630
3440.50 1674
3441.05 1559
3441.61 1621
3442.16 1635
3442.72 1600
3443.27 1564
3443.82 1460
3444.38 1634
3444.93 1548
3445.48 1490
3446.04 1481
3446.59 1526
3447.15 1489
3447.70 1530
3448.26 1527
3448.81 1576
3449.36 1488
3449.92 1524
3450.47 1670
3451.03 1535
3451.58 1547
3452.14 1551
3452.69 1505
3453.25 1487
3453.80 1379
3454.36 1354
3454.91 1493
3455.47 1447
3456.02 1484
3456.58 1551
3457.13 1549
3457.69 1560
3458.24 1592
3458.80 1536
3459.35 1563
3459.91 1608
3460.46 1635
3461.02 1574
3461.57 1643
3462.13 1646
3462.68 1674
3463.24 1686
3463.79 1698
3464.35 1793
3464.90 1773
3465.46 1850
3466.02 1773
3466.57 1738
3467.13 1855
3467.68 1717
3468.24 1792
3468.80 1890
3469.35 1918
3469.91 1749
3470.46 1752
3471.02 1843
3471.58 1721
3472.13 1756
3472.69 1711
3473.24 1717
3473.80 1737
3474.36 1761
3474.91 1836
3475.47 1792
3476.03 1822
3476.58 1903
3477.14 1961
3477.70 1970
3478.25 1928
3478.81 1813
3479.37 1921
3479.92 2036
3480.48 1959
3481.04 2060
3481.59 1987
3482.15 1927
3482.71 1969
3483.26 2032
3483.82 2129
3484.38 2237
3484.94 2125
3485.49 2115
3486.05 2198
3486.61 2226
3487.17 2320
3487.72 2482
3488.28 2671
3488.84 2856
3489.40 2853
3489.95 3213
3490.51 3423
3491.07 3564
3491.63 3651
3492.18 3754
3492.74 3813
3493.30 3836
3493.86 3744
3494.42 3709
3494.97 3541
3495.53 3678
3496.09 3735
3496.65 3704
3497.21 3957
3497.76 4232
3498.32 4442
3498.88 4573
3499.44 4809
3500.00 5163
3500.56 5593
3501.11 5835
3501.67 6172
3502.23 6589
3502.79 6949
3503.35 7535
3503.91 7834
3504.47 8187
3505.03 8214
3505.58 8129
3506.14 8110
3506.70 7653
3507.26 7187
3507.82 6593
3508.38 5972
3508.94 5302
3509.50 4565
3510.06 3908
3510.62 3526
3511.17 3252
3511.73 2905
3512.29 2729
3512.85 2576
3513.41 2498
3513.97 2435
3514.53 2404
3515.09 2281
3515.65 2345
3516.21 2194
3516.77 2299
3517.33 2303
3517.89 2318
3518.45 2438
3519.01 2666
3519.57 2923
3520.13 3138
3520.69 3417
3521.25 3540
3521.81 3874
3522.37 4136
3522.93 4513
3523.49 4789
3524.05 4820
3524.61 4661
3525.17 4641
3525.73 4366
3526.29 3903
3526.85 3653
3527.41 3443
3527.97 3215
3528.54 2713
3529.10 2475
3529.66 2503
3530.22 2344
3530.78 2298
3531.34 2333
3531.90 2206
3532.46 2255
3533.02 2318
3533.58 2249
3534.14 2236
3534.71 2268
3535.27 2212
3535.83 2236
3536.39 2191
3536.95 2089
3537.51 2007
3538.07 2083
3538.64 2094
3539.20 2051
3539.76 2156
3540.32 2079
3540.88 2227
3541.44 2102
3542.00 2049
3542.57 2090
3543.13 2014
3543.69 2079
3544.25 2191
3544.81 2125
3545.38 2185
3545.94 2143
3546.50 2064
3547.06 1975
3547.62 1969
3548.19 2043
3548.75 2020
3549.31 2010
3549.87 2008
3550.44 2066
3551.00 2119
3551.56 2110
3552.12 2075
3552.69 2029
3553.25 2059
3553.81 2061
3554.37 1971
3554.94 1952
3555.50 1908
3556.06 1853
3556.63 1931
3557.19 1878
3557.75 1914
3558.31 1894
3558.88 1910
3559.44 1842
3560.00 1868
3560.57 1964
3561.13 1917
3561.69 1923
3562.26 1973
3562.82 1967
3563.38 1979
3563.95 1897
3564.51 1870
3565.07 1854
3565.64 1749
3566.20 1734
3566.77 1726
3567.33 1776
3567.89 1713
3568.46 1756
3569.02 1743
3569.59 1623
3570.15 1565
3570.71 1644
3571.28 1689
3571.84 1691
3572.41 1760
3572.97 1731
3573.53 1746
3574.10 1779
3574.66 1780
3575.23 1791
3575.79 1690
3576.36 1810
3576.92 1852
3577.48 1850
3578.05 1848
3578.61 1697
3579.18 1698
3579.74 1695
3580.31 1663
3580.87 1653
3581.44 1557
3582.00 1673
3582.57 1618
3583.13 1571
3583.70 1526
3584.26 1531
3584.83 1630
3585.39 1544
3585.96 1568
3586.52 1593
3587.09 1642
3587.65 1618
3588.22 1558
3588.79 1600
3589.35 1621
3589.92 1654
3590.48 1631
3591.05 1601
3591.61 1632
3592.18 1580
3592.74 1644
3593.31 1620
3593.88 1619
3594.44 1620
3595.01 1586
3595.57 1594
3596.14 1626
3596.71 1667
3597.27 1602
3597.84 1683
3598.40 1649
3598.97 1649
3599.54 1602
3600.10 1613
3600.67 1563
3601.24 1642
3601.80 1601
3602.37 1607
3602.94 1551
3603.50 1559
3604.07 1519
3604.64 1554
3605.20 1555
3605.77 1507
3606.34 1422
3606.90 1474
3607.47 1471
3608.04 1410
3608.60 1412
3609.17 1386
3609.74 1432
3610.30 1437
3610.87 1397
3611.44 1410
3612.01 1467
3612.57 1556
3613.14 1574
3613.71 1595
3614.28 1800
3614.84 1912
3615.41 2114
3615.98 2251
3616.55 2402
3617.11 2390
3617.68 2541
3618.25 2574
3618.82 2665
3619.39 2756
3619.95 2586
3620.52 2480
3621.09 2333
3621.66 2231
3622.23 2006
3622.79 1909
3623.36 1834
3623.93 1694
3624.50 1690
3625.07 1582
3625.63 1536
3626.20 1593
3626.77 1564
3627.34 1523
3627.91 1480
3628.48 1452
3629.05 1557
3629.61 1525
3630.18 1574
3630.75 1515
3631.32 1502
3631.89 1439
3632.46 1568
3633.03 1654
3633.60 1689
3634.16 1614
3634.73 1668
3635.30 1616
3635.87 1707
3636.44 1687
3637.01 1730
3637.58 1695
3638.15 1767
3638.72 1791
3639.29 1843
3639.86 1945
3640.43 1874
3641.00 1995
3641.57 2001
3642.14 2041
3642.71 2037
3643.27 2079
3643.84 2117
3644.41 2146
3644.98 2129
3645.55 1983
3646.12 2098
3646.69 2015
3647.26 1998
3647.83 2115
3648.40 2002
3648.97 1921
3649.54 1964
3650.12 2073
3650.69 2209
3651.26 2092
3651.83 2026
3652.40 2084
3652.97 2186
3653.54 2144
3654.11 2241
3654.68 2334
3655.25 2310
3655.82 2439
3656.39 2420
3656.96 2544
3657.53 2620
3658.10 2761
3658.67 2785
3659.25 2840
3659.82 2961
3660.39 3085
3660.96 2932
3661.53 2891
3662.10 2769
3662.67 2688
3663.24 2608
3663.81 2545
3664.39 2544
3664.96 2652
3665.53 2551
3666.10 2692
3666.67 2690
3667.24 2725
3667.81 2716
3668.39 2528
3668.96 2503
3669.53 2230
3670.10 2193
3670.67 2320
3671.25 2292
3671.82 2212
3672.39 2253
3672.96 2268
3673.53 2165
3674.11 2127
3674.68 2111
3675.25 2111
3675.82 2256
3676.39 2211
3676.97 2193
3677.54 2088
3678.11 1941
3678.68 2086
3679.26 1999
3679.83 1898
3680.40 2000
3680.97 1947
3681.55 1883
3682.12 1821
3682.69 1908
3683.27 1943
3683.84 1877
3684.41 1848
3684.98 1935
3685.56 1912
3686.13 2098
3686.70 2167
3687.28 2273
3687.85 2137
3688.42 2380
3689.00 2535
3689.57 2430
3690.14 2496
3690.72 2487
3691.29 2350
3691.86 2340
3692.44 2316
3693.01 2088
3693.58 1946
3694.16 1963
3694.73 1980
3695.31 1908
3695.88 1925
3696.45 1915
3697.03 1934
3697.60 1963
3698.18 1987
3698.75 1983
3699.32 1943
3699.90 1899
3700.47 1949
3701.05 1955
3701.62 2001
3702.19 2036
3702.77 1973
3703.34 2055
3703.92 1955
3704.49 1981
3705.07 1961
3705.64 2018
3706.22 2000
3706.79 1987
3707.37 2029
3707.94 2115
3708.51 2224
3709.09 2200
3709.66 2165
3710.24 2112
3710.81 2087
3711.39 2216
3711.96 2161
3712.54 1988
3713.11 2006
3713.69 1914
3714.27 1962
3714.84 1867
3715.42 1855
3715.99 1839
3716.57 1784
3717.14 1752
3717.72 1723
3718.29 1732
3718.87 1794
3719.44 1790
3720.02 1723
3720.60 1824
3721.17 1728
3721.75 1681
3722.32 1754
3722.90 1634
3723.47 1563
3724.05 1615
3724.63 1613
3725.20 1581
3725.78 1534
3726.36 1593
3726.93 1707
3727.51 1642
3728.08 1717
3728.66 1705
3729.24 1743
3729.81 1814
3730.39 1991
3730.97 1922
3731.54 1951
3732.12 1885
3732.70 1934
3733.27 1958
3733.85 1976
3734.43 1922
3735.00 1990
3735.58 1999
3736.16 1855
3736.73 1780
3737.31 1801
3737.89 1806
3738.47 1716
3739.04 1679
3739.62 1644
3740.20 1636
3740.77 1709
3741.35 1704
3741.93 1623
3742.51 1647
3743.08 1628
3743.66 1668
3744.24 1706
3744.82 1667
3745.39 1675
3745.97 1619
3746.55 1704
3747.13 1690
3747.71 1684
3748.28 1712
3748.86 1744
3749.44 1758
3750.02 1730
3750.59 1691
3751.17 1680
3751.75 1573
3752.33 1553
3752.91 1537
3753.49 1577
3754.06 1571
3754.64 1483
3755.22 1510
3755.80 1584
3756.38 1525
3756.96 1438
3757.53 1559
3758.11 1612
3758.69 1505
3759.27 1578
3759.85 1611
3760.43 1552
3761.01 1556
3761.59 1620
3762.17 1630
3762.74 1553
3763.32 1546
3763.90 1603
3764.48 1490
3765.06 1466
3765.64 1531
3766.22 1470
3766.80 1449
3767.38 1469
3767.96 1468
3768.54 1474
3769.12 1451
3769.70 1454
3770.27 1573
3770.85 1515
3771.43 1491
3772.01 1544
3772.59 1543
3773.17 1511
3773.75 1480
3774.33 1489
3774.91 1485
3775.49 1493
3776.07 1576
3776.65 1522
3777.23 1514
3777.81 1469
3778.39 1539
3778.97 1499
3779.55 1510
3780.13 1520
3780.71 1557
3781.29 1525
3781.88 1476
3782.46 1533
3783.04 1535
3783.62 1468
3784.20 1539
3784.78 1494
3785.36 1560
3785.94 1604
3786.52 1577
3787.10 1515
3787.68 1557
3788.26 1503
3788.84 1601
3789.43 1577
3790.01 1590
3790.59 1573
3791.17 1554
3791.75 1601
3792.33 1612
3792.91 1677
3793.49 1672
3794.08 1618
3794.66 1656
3795.24 1636
3795.82 1570
3796.40 1627
3796.98 1595
3797.56 1769
3798.15 1777
3798.73 1701
3799.31 1759
3799.89 1796
3800.47 1819
3801.06 1940
3801.64 1940
3802.22 2005
3802.80 1977
3803.38 2012
3803.97 1972
3804.55 1970
3805.13 1812
3805.71 1769
3806.29 1849
3806.88 1945
3807.46 1969
3808.04 1951
3808.62 1889
3809.21 1982
3809.79 1947
3810.37 1919
3810.95 1993
3811.54 1979
3812.12 2193
3812.70 2177
3813.29 2091
3813.87 2184
3814.45 2228
3815.03 2187
3815.62 2133
3816.20 2058
3816.78 2117
3817.37 2035
3817.95 1945
3818.53 1853
3819.12 1817
3819.70 1657
3820.28 1637
3820.87 1613
3821.45 1556
3822.03 1537
3822.62 1578
3823.20 1727
3823.78 1718
3824.37 1575
3824.95 1487
3825.54 1562
3826.12 1534
3826.70 1551
3827.29 1633
3827.87 1694
3828.46 1718
3829.04 1700
3829.62 1729
3830.21 1766
3830.79 1846
3831.38 1915
3831.96 1885
3832.54 1908
3833.13 1840
3833.71 1785
3834.30 1722
3834.88 1742
3835.47 1634
3836.05 1618
3836.64 1631
3837.22 1628
3837.81 1620
3838.39 1590
3838.98 1540
3839.56 1582
3840.15 1587
3840.73 1496
3841.31 1475
3841.90 1517
3842.49 1511
3843.07 1518
3843.66 1486
3844.24 1437
3844.83 1435
3845.41 1452
3846.00 1484
3846.58 1501
3847.17 1444
3847.75 1516
3848.34 1535
3848.92 1497
3849.51 1579
3850.10 1564
3850.68 1532
3851.27 1610
3851.85 1602
3852.44 1664
3853.02 1611
3853.61 1540
3854.20 1546
3854.78 1699
3855.37 1652
3855.95 1676
3856.54 1720
3857.13 1854
3857.71 1894
3858.30 2045
3858.89 2128
3859.47 2137
3860.06 2300
3860.64 2500
3861.23 2518
3861.82 2703
3862.40 2601
3862.99 2663
3863.58 2792
3864.16 2883
3864.75 3133
3865.34 3280
3865.92 3312
3866.51 3376
3867.10 3392
3867.69 3297
3868.27 3259
3868.86 2881
3869.45 2819
3870.03 2608
3870.62 2356
3871.21 2290
3871.80 2292
3872.38 2291
3872.97 2270
3873.56 2284
3874.15 2258
3874.73 2212
3875.32 2192
3875.91 2152
3876.50 2077
3877.08 2068
3877.67 1924
3878.26 2025
3878.85 1963
3879.43 1820
3880.02 1817
3880.61 1814
3881.20 1740
3881.79 1694
3882.37 1655
3882.96 1782
3883.55 1698
3884.14 1634
3884.73 1591
3885.32 1612
3885.90 1768
3886.49 1740
3887.08 1716
3887.67 1710
3888.26 1752
3888.85 1814
3889.44 1847
3890.02 1826
3890.61 1969
3891.20 1983
3891.79 1901
3892.38 1823
3892.97 1847
3893.56 1841
3894.15 1826
3894.74 1863
3895.32 1817
3895.91 1780
3896.50 1884
3897.09 1762
3897.68 1701
3898.27 1742
3898.86 1718
3899.45 1679
3900.04 1682
3900.63 1707
3901.22 1709
3901.81 1767
3902.40 1722
3902.99 1633
3903.58 1654
3904.17 1646
3904.76 1575
3905.35 1568
3905.94 1598
3906.53 1579
3907.12 1665
3907.71 1525
3908.30 1463
3908.89 1459
3909.48 1459
3910.07 1405
3910.66 1471
3911.25 1371
3911.84 1390
3912.43 1423
3913.02 1460
3913.61 1457
3914.20 1405
3914.79 1465
3915.38 1360
3915.97 1373
3916.56 1494
3917.15 1444
3917.74 1452
3918.33 1464
3918.92 1454
3919.52 1497
3920.11 1534
3920.70 1499
3921.29 1583
3921.88 1513
3922.47 1477
3923.06 1515
3923.65 1529
3924.24 1517
3924.84 1566
3925.43 1548
3926.02 1523
3926.61 1488
3927.20 1610
3927.79 1502
3928.38 1607
3928.98 1694
3929.57 1572
3930.16 1617
3930.75 1565
3931.34 1596
3931.93 1621
3932.53 1576
3933.12 1489
3933.71 1538
3934.30 1475
3934.89 1458
3935.49 1394
3936.08 1538
3936.67 1479
3937.26 1426
3937.86 1464
3938.45 1473
3939.04 1483
3939.63 1486
3940.23 1530
3940.82 1560
3941.41 1490
3942.00 1477
3942.60 1432
3943.19 1434
3943.78 1491
3944.37 1430
3944.97 1432
3945.56 1428
3946.15 1426
3946.75 1376
3947.34 1380
3947.93 1408
3948.52 1374
3949.12 1380
3949.71 1446
3950.30 1440
3950.90 1501
3951.49 1438
3952.08 1398
3952.68 1437
3953.27 1440
3953.86 1522
3954.46 1457
3955.05 1489
3955.65 1501
3956.24 1579
3956.83 1547
3957.43 1565
3958.02 1496
3958.61 1514
3959.21 1524
3959.80 1395
3960.40 1375
3960.99 1401
3961.58 1408
3962.18 1434
3962.77 1521
3963.37 1562
3963.96 1482
3964.55 1618
3965.15 1637
3965.74 1621
3966.34 1693
3966.93 1595
3967.53 1626
3968.12 1649
3968.72 1604
3969.31 1640
3969.91 1536
3970.50 1567
3971.10 1507
3971.69 1464
3972.28 1467
3972.88 1457
3973.47 1382
3974.07 1376
3974.66 1352
3975.26 1396
3975.85 1391
3976.45 1394
3977.05 1406
3977.64 1396
3978.24 1387
3978.83 1445
3979.43 1337
3980.02 1315
3980.62 1419
3981.21 1442
3981.81 1412
3982.40 1433
3983.00 1493
3983.60 1437
3984.19 1497
3984.79 1428
3985.38 1522
3985.98 1513
3986.58 1552
3987.17 1452
3987.77 1512
3988.36 1526
3988.96 1485
3989.56 1487
3990.15 1547
3990.75 1514
3991.34 1513
3991.94 1632
3992.54 1610
3993.13 1598
3993.73 1618
3994.33 1687
3994.92 1663
3995.52 1649
3996.12 1616
3996.71 1692
3997.31 1651
3997.91 1633
3998.50 1623
3999.10 1633
3999.70 1621
4000.29 1620
4000.89 1659
4001.49 1675
4002.09 1594
4002.68 1647
4003.28 1736
4003.88 1666
4004.47 1693
4005.07 1784
4005.67 1769
4006.27 1705
4006.86 1737
4007.46 1782
4008.06 1836
4008.66 1821
4009.25 1867
4009.85 1811
4010.45 1773
4011.05 1797
4011.64 1813
4012.24 1805
4012.84 1914
4013.44 1963
4014.04 1881
4014.63 2009
4015.23 1971
4015.83 2050
4016.43 2121
4017.03 2146
4017.63 2095
4018.22 2067
4018.82 2039
4019.42 1976
4020.02 1939
4020.62 1728
4021.22 1736
4021.81 1733
4022.41 1657
4023.01 1593
4023.61 1615
4024.21 1652
4024.81 1526
4025.41 1670
4026.01 1613
4026.60 1540
4027.20 1555
4027.80 1608
4028.40 1545
4029.00 1529
4029.60 1488
4030.20 1571
4030.80 1580
4031.40 1530
4032.00 1577
4032.60 1698
4033.20 1708
4033.80 1563
4034.39 1548
4034.99 1631
4035.59 1567
4036.19 1598
4036.79 1582
4037.39 1643
4037.99 1628
4038.59 1715
4039.19 1625
4039.79 1559
4040.39 1622
4040.99 1556
4041.59 1554
4042.19 1593
4042.79 1572
4043.39 1566
4043.99 1540
4044.59 1541
4045.19 1491
4045.79 1459
4046.39 1476
4046.99 1574
4047.60 1602
4048.20 1543
4048.80 1641
4049.40 1601
4050.00 1540
4050.60 1617
4051.20 1543
4051.80 1565
4052.40 1618
4053.00 1599
4053.60 1638
4054.20 1583
4054.80 1522
4055.41 1466
4056.01 1451
4056.61 1314
4057.21 1436
4057.81 1493
4058.41 1502
4059.01 1447
4059.61 1412
4060.22 1317
4060.82 1410
4061.42 1279
4062.02 1348
4062.62 1372
4063.22 1375
4063.82 1322
4064.43 1298
4065.03 1265
4065.63 1229
4066.23 1348
4066.83 1276
4067.44 1312
4068.04 1324
4068.64 1289
4069.24 1300
4069.84 1318
4070.45 1339
4071.05 1323
4071.65 1393
4072.25 1424
4072.86 1398
4073.46 1414
4074.06 1363
4074.66 1434
4075.27 1487
4075.87 1441
4076.47 1435
4077.07 1428
4077.68 1427
4078.28 1297
4078.88 1358
4079.48 1367
4080.09 1366
4080.69 1319
4081.29 1352
4081.90 1387
4082.50 1375
4083.10 1449
4083.71 1372
4084.31 1383
4084.91 1375
4085.52 1473
4086.12 1449
4086.72 1353
4087.33 1378
4087.93 1367
4088.53 1370
4089.14 1398
4089.74 1365
4090.34 1462
4090.95 1460
4091.55 1445
4092.15 1591
4092.76 1482
4093.36 1535
4093.97 1656
4094.57 1596
4095.17 1738
4095.78 1617
4096.38 1619
4096.99 1585
4097.59 1557
4098.19 1533
4098.80 1517
4099.40 1411
4100.01 1441
4100.61 1406
4101.22 1393
4101.82 1374
4102.43 1298
4103.03 1319
4103.63 1318
4104.24 1303
4104.84 1286
4105.45 1279
4106.05 1277
4106.66 1226
4107.26 1273
4107.87 1261
4108.47 1333
4109.08 1369
4109.68 1407
4110.29 1419
4110.89 1322
4111.50 1357
4112.10 1286
4112.71 1319
4113.31 1315
4113.92 1321
4114.53 1258
4115.13 1192
4115.74 1298
4116.34 1305
4116.95 1321
4117.55 1413
4118.16 1311
4118.76 1361
4119.37 1382
4119.98 1418
4120.58 1349
4121.19 1441
4121.79 1316
4122.40 1368
4123.01 1387
4123.61 1405
4124.22 1405
4124.82 1340
4125.43 1430
4126.04 1381
4126.64 1402
4127.25 1438
4127.86 1451
4128.46 1391
4129.07 1394
4129.68 1517
4130.28 1528
4130.89 1470
4131.50 1454
4132.10 1496
4132.71 1532
4133.32 1525
4133.92 1588
4134.53 1627
4135.14 1614
4135.74 1680
4136.35 1711
4136.96 1739
4137.56 1814
4138.17 1898
4138.78 1909
4139.39 1927
4139.99 1995
4140.60 2101
4141.21 1998
4141.82 1940
4142.42 1893
4143.03 1871
4143.64 1867
4144.25 1749
4144.85 1735
4145.46 1715
4146.07 1621
4146.68 1550
4147.28 1488
4147.89 1437
4148.50 1399
4149.11 1408
4149.72 1449
4150.32 1434
4150.93 1404
4151.54 1393
4152.15 1292
4152.76 1348
4153.37 1403
4153.97 1371
4154.58 1351
4155.19 1379
4155.80 1355
4156.41 1359
4157.02 1381
4157.62 1333
4158.23 1229
4158.84 1299
4159.45 1331
4160.06 1346
4160.67 1295
4161.28 1312
4161.89 1444
4162.49 1439
4163.10 1556
4163.71 1557
4164.32 1549
4164.93 1504
4165.54 1566
4166.15 1616
4166.76 1599
4167.37 1653
4167.98 1627
4168.59 1597
4169.20 1611
4169.81 1588
4170.42 1501
4171.02 1635
4171.63 1531
4172.24 1483
4172.85 1609
4173.46 1599
4174.07 1660
4174.68 1541
4175.29 1714
4175.90 1571
4176.51 1532
4177.12 1549
4177.73 1560
4178.34 1582
4178.95 1562
4179.56 1617
4180.17 1573
4180.78 1461
4181.39 1476
4182.00 1448
4182.61 1442
4183.23 1397
4183.84 1340
4184.45 1479
4185.06 1501
4185.67 1454
4186.28 1501
4186.89 1431
4187.50 1519
4188.11 1515
4188.72 1522
4189.33 1536
4189.94 1572
4190.55 1633
4191.17 1727
4191.78 1870
4192.39 1912
4193.00 2039
4193.61 2121
4194.22 2089
4194.83 2171
4195.44 2156
4196.06 2150
4196.67 2218
4197.28 2188
4197.89 2073
4198.50 2001
4199.11 1958
4199.72 1937
4200.34 1785
4200.95 1735
4201.56 1741
4202.17 1744
4202.78 1648
4203.40 1613
4204.01 1616
4204.62 1648
4205.23 1633
4205.84 1628
4206.46 1629
4207.07 1599
4207.68 1711
4208.29 1650
4208.90 1662
4209.52 1583
4210.13 1511
4210.74 1587
4211.35 1699
4211.97 1724
4212.58 1703
4213.19 1694
4213.80 1749
4214.42 1771
4215.03 1866
4215.64 1944
4216.26 1938
4216.87 2011
4217.48 2071
4218.09 2156
4218.71 2412
4219.32 2635
4219.93 2728
4220.55 2987
4221.16 3218
4221.77 3370
4222.39 3693
4223.00 3839
4223.61 3956
4224.23 4034
4224.84 4098
4225.45 4098
4226.07 4049
4226.68 4086
4227.30 4201
4227.91 4185
4228.52 4183
4229.14 3939
4229.75 3593
4230.36 3484
4230.98 3378
4231.59 3123
4232.21 2867
4232.82 2643
4233.43 2478
4234.05 2316
4234.66 2249
4235.28 2163
4235.89 2011
4236.51 1943
4237.12 1957
4237.73 1858
4238.35 1936
4238.96 1926
4239.58 1891
4240.19 1911
4240.81 1825
4241.42 1839
4242.04 1710
4242.65 1728
4243.27 1749
4243.88 1773
4244.50 1727
4245.11 1780
4245.73 1810
4246.34 1822
4246.96 1692
4247.57 1791
4248.19 1750
4248.80 1667
4249.42 1711
4250.03 1739
4250.65 1778
4251.26 1724
4251.88 1714
4252.49 1756
4253.11 1722
4253.72 1711
4254.34 1634
4254.96 1655
4255.57 1757
4256.19 1694
4256.80 1686
4257.42 1656
4258.03 1665
4258.65 1675
4259.27 1691
4259.88 1691
4260.50 1686
4261.12 1599
4261.73 1644
4262.35 1715
4262.96 1638
4263.58 1673
4264.20 1809
4264.81 1691
4265.43 1672
4266.05 1737
4266.66 1857
4267.28 1826
4267.90 1770
4268.51 1798
4269.13 1756
4269.75 1795
4270.36 1786
4270.98 1775
4271.60 1669
4272.21 1628
4272.83 1620
4273.45 1702
4274.06 1678
4274.68 1626
4275.30 1641
4275.92 1648
4276.53 1668
4277.15 1677
4277.77 1614
4278.38 1613
4279.00 1608
4279.62 1713
4280.24 1631
4280.85 1621
4281.47 1570
4282.09 1483
4282.71 1544
4283.32 1490
4283.94 1493
4284.56 1498
4285.18 1541
4285.80 1470
4286.41 1490
4287.03 1486
4287.65 1463
4288.27 1433
4288.89 1398
4289.50 1450
4290.12 1503
4290.74 1444
4291.36 1393
4291.98 1454
4292.60 1431
4293.21 1492
4293.83 1464
4294.45 1473
4295.07 1439
4295.69 1533
4296.31 1463
4296.93 1517
4297.54 1439
4298.16 1496
4298.78 1522
4299.40 1462
4300.02 1487
4300.64 1495
4301.26 1537
4301.88 1592
4302.50 1550
4303.12 1560
4303.73 1600
4304.35 1568
4304.97 1547
4305.59 1644
4306.21 1621
4306.83 1638
4307.45 1722
4308.07 1640
4308.69 1602
4309.31 1595
4309.93 1602
4310.55 1644
4311.17 1684
4311.79 1609
4312.41 1607
4313.03 1691
4313.65 1611
4314.27 1573
4314.89 1598
4315.51 1580
4316.13 1596
4316.75 1583
4317.37 1568
4317.99 1600
4318.61 1608
4319.23 1584
4319.85 1635
4320.47 1621
4321.09 1686
4321.71 1724
4322.33 1721
4322.95 1762
4323.57 1795
4324.19 1801
4324.81 1779
4325.43 1876
4326.05 1792
4326.68 1771
4327.30 1717
4327.92 1736
4328.54 1652
4329.16 1607
4329.78 1610
4330.40 1637
4331.02 1641
4331.64 1597
4332.26 1547
4332.89 1495
4333.51 1548
4334.13 1632
4334.75 1503
4335.37 1559
4335.99 1558
4336.61 1563
4337.24 1697
4337.86 1744
4338.48 1757
4339.10 1617
4339.72 1638
4340.34 1689
4340.97 1734
4341.59 1702
4342.21 1697
4342.83 1893
4343.45 2012
4344.08 2103
4344.70 2061
4345.32 2210
4345.94 2357
4346.57 2422
4347.19 2447
4347.81 2414
4348.43 2328
4349.05 2292
4349.68 2265
4350.30 2083
4350.92 1855
4351.54 1814
4352.17 1806
4352.79 1728
4353.41 1683
4354.04 1650
4354.66 1637
4355.28 1707
4355.90 1672
4356.53 1664
4357.15 1728
4357.77 1739
4358.40 1747
4359.02 1730
4359.64 1700
4360.27 1733
4360.89 1817
4361.51 1783
4362.14 1760
4362.76 1745
4363.38 1768
4364.01 1826
4364.63 1919
4365.25 1840
4365.88 1933
4366.50 1911
4367.12 1939
4367.75 1944
4368.37 1907
4369.00 1930
4369.62 2009
4370.24 1916
4370.87 1934
4371.49 1903
4372.12 1904
4372.74 1968
4373.36 1987
4373.99 2028
4374.61 2077
4375.24 2081
4375.86 2164
4376.49 2250
4377.11 2285
4377.73 2259
4378.36 2343
4378.98 2526
4379.61 2603
4380.23 2737
4380.86 2822
4381.48 2900
4382.11 2933
4382.73 3003
4383.36 3007
4383.98 3200
4384.61 3427
4385.23 3691
4385.86 4054
4386.48 4544
4387.11 5026
4387.73 5784
4388.36 6715
4388.98 6941
4389.61 7196
4390.23 7534
4390.86 7691
4391.48 7251
4392.11 6629
4392.74 6017
4393.36 5576
4393.99 4867
4394.61 4325
4395.24 4137
4395.86 3987
4396.49 3951
4397.12 3832
4397.74 3921
4398.37 3932
4398.99 3662
4399.62 3594
4400.25 3557
4400.87 3374
4401.50 3207
4402.12 3052
4402.75 3001
4403.38 2908
4404.00 2923
4404.63 2885
4405.26 2912
4405.88 2822
4406.51 2899
4407.14 2782
4407.76 2753
4408.39 2732
4409.02 2597
4409.64 2502
4410.27 2524
4410.90 2445
4411.52 2411
4412.15 2384
4412.78 2426
4413.40 2318
4414.03 2180
4414.66 2160
4415.29 2110
4415.91 2030
4416.54 2062
4417.17 1986
4417.79 1950
4418.42 2030
4419.05 2078
4419.68 1953
4420.30 1880
4420.93 1766
4421.56 1804
4422.19 1792
4422.81 1843
4423.44 1825
4424.07 1766
4424.70 1828
4425.33 1857
4425.95 1813
4426.58 1814
4427.21 1742
4427.84 1693
4428.47 1753
4429.09 1699
4429.72 1688
4430.35 1716
4430.98 1662
4431.61 1671
4432.23 1622
4432.86 1576
4433.49 1720
4434.12 1670
4434.75 1641
4435.38 1711
4436.01 1730
4436.63 1688
4437.26 1692
4437.89 1736
4438.52 1640
4439.15 1664
4439.78 1676
4440.41 1690
4441.04 1629
4441.67 1561
4442.29 1565
4442.92 1537
4443.55 1584
4444.18 1583
4444.81 1650
4445.44 1668
4446.07 1663
4446.70 1609
4447.33 1649
4447.96 1603
4448.59 1572
4449.22 1585
4449.85 1633
4450.48 1553
4451.11 1502
4451.74 1619
4452.37 1558
4453.00 1482
4453.63 1532
4454.26 1554
4454.89 1486
4455.52 1551
4456.15 1582
4456.78 1494
4457.41 1486
4458.04 1553
4458.67 1472
4459.30 1515
4459.93 1419
4460.56 1454
4461.19 1582
4461.82 1562
4462.45 1490
4463.08 1535
4463.71 1565
4464.34 1555
4464.97 1436
4465.60 1446
4466.23 1441
4466.86 1351
4467.49 1349
4468.12 1367
4468.76 1405
4469.39 1415
4470.02 1335
4470.65 1422
4471.28 1437
4471.91 1349
4472.54 1449
4473.17 1414
4473.80 1345
4474.44 1401
4475.07 1386
4475.70 1440
4476.33 1410
4476.96 1428
4477.59 1447
4478.22 1479
4478.86 1433
4479.49 1494
4480.12 1466
4480.75 1491
4481.38 1498
4482.02 1442
4482.65 1445
4483.28 1518
4483.91 1531
4484.54 1563
4485.18 1573
4485.81 1446
4486.44 1489
4487.07 1441
4487.70 1422
4488.34 1430
4488.97 1380
4489.60 1325
4490.23 1345
4490.87 1402
4491.50 1326
4492.13 1344
4492.76 1362
4493.40 1368
4494.03 1304
4494.66 1332
4495.30 1343
4495.93 1391
4496.56 1398
4497.19 1297
4497.83 1343
4498.46 1391
4499.09 1373
4499.73 1453
4500.36 1441
4500.99 1433
4501.63 1397
4502.26 1442
4502.89 1456
4503.53 1529
4504.16 1467
4504.79 1451
4505.43 1461
4506.06 1454
4506.69 1444
4507.33 1392
4507.96 1340
4508.59 1341
4509.23 1326
4509.86 1341
4510.50 1358
4511.13 1383
4511.76 1372
4512.40 1397
4513.03 1488
4513.67 1494
4514.30 1417
4514.93 1334
4515.57 1351
4516.20 1403
4516.84 1410
4517.47 1402
4518.11 1374
4518.74 1370
4519.37 1326
4520.01 1297
4520.64 1309
4521.28 1324
4521.91 1359
4522.55 1438
4523.18 1398
4523.82 1378
4524.45 1491
4525.09 1513
4525.72 1565
4526.36 1656
4526.99 1731
4527.63 1911
4528.26 2101
4528.90 2251
4529.53 2547
4530.17 2836
4530.80 2951
4531.44 3102
4532.07 3175
4532.71 3231
4533.34 3045
4533.98 2941
4534.62 2801
4535.25 2609
4535.89 2265
4536.52 2050
4537.16 1929
4537.79 1727
4538.43 1640
4539.07 1512
4539.70 1475
4540.34 1377
4540.97 1336
4541.61 1411
4542.25 1415
4542.88 1430
4543.52 1344
4544.15 1278
4544.79 1301
4545.43 1345
4546.06 1331
4546.70 1303
4547.34 1279
4547.97 1251
4548.61 1317
4549.25 1283
4549.88 1338
4550.52 1314
4551.16 1313
4551.79 1358
4552.43 1424
4553.07 1407
4553.70 1425
4554.34 1446
4554.98 1401
4555.61 1443
4556.25 1497
4556.89 1474
4557.53 1447
4558.16 1416
4558.80 1401
4559.44 1359
4560.07 1357
4560.71 1347
4561.35 1415
4561.99 1368
4562.62 1384
4563.26 1398
4563.90 1371
4564.54 1338
4565.18 1365
4565.81 1359
4566.45 1367
4567.09 1371
4567.73 1439
4568.36 1548
4569.00 1505
4569.64 1525
4570.28 1500
4570.92 1608
4571.55 1668
4572.19 1679
4572.83 1581
4573.47 1562
4574.11 1493
4574.75 1472
4575.38 1381
4576.02 1357
4576.66 1364
4577.30 1301
4577.94 1319
4578.58 1345
4579.22 1250
4579.85 1303
4580.49 1292
4581.13 1216
4581.77 1238
4582.41 1290
4583.05 1244
4583.69 1290
4584.33 1363
4584.97 1298
4585.61 1278
4586.24 1298
4586.88 1340
4587.52 1346
4588.16 1251
4588.80 1261
4589.44 1256
4590.08 1310
4590.72 1342
4591.36 1328
4592.00 1318
4592.64 1218
4593.28 1281
4593.92 1270
4594.56 1279
4595.20 1222
4595.84 1238
4596.48 1193
4597.12 1216
4597.76 1288
4598.40 1234
4599.04 1220
4599.68 1293
4600.32 1343
4600.96 1336
4601.60 1325
4602.24 1319
4602.88 1451
4603.52 1450
4604.16 1424
4604.80 1456
4605.44 1460
4606.08 1437
4606.72 1345
4607.36 1473
4608.00 1377
4608.64 1360
4609.28 1441
4609.93 1415
4610.57 1374
4611.21 1469
4611.85 1432
4612.49 1397
4613.13 1366
4613.77 1378
4614.41 1284
4615.05 1298
4615.69 1354
4616.34 1260
4616.98 1279
4617.62 1248
4618.26 1210
4618.90 1215
4619.54 1242
4620.18 1305
4620.83 1288
4621.47 1330
4622.11 1371
4622.75 1382
4623.39 1308
4624.03 1420
4624.68 1336
4625.32 1282
4625.96 1328
4626.60 1341
4627.24 1355
4627.89 1365
4628.53 1324
4629.17 1355
4629.81 1282
4630.45 1330
4631.10 1306
4631.74 1458
4632.38 1419
4633.02 1455
4633.67 1448
4634.31 1476
4634.95 1524
4635.59 1440
4636.24 1522
4636.88 1496
4637.52 1605
4638.17 1603
4638.81 1635
4639.45 1544
4640.09 1548
4640.74 1479
4641.38 1494
4642.02 1392
4642.67 1372
4643.31 1461
4643.95 1358
4644.60 1355
4645.24 1365
4645.88 1407
4646.53 1407
4647.17 1462
4647.81 1592
4648.46 1696
4649.10 1701
4649.74 1867
4650.39 2085
4651.03 2201
4651.67 2288
4652.32 2454
4652.96 2420
4653.61 2430
4654.25 2424
4654.89 2371
4655.54 2277
4656.18 2065
4656.83 1825
4657.47 1720
4658.11 1678
4658.76 1556
4659.40 1418
4660.05 1484
4660.69 1406
4661.33 1255
4661.98 1291
4662.62 1312
4663.27 1277
4663.91 1311
4664.56 1316
4665.20 1282
4665.85 1299
4666.49 1252
4667.14 1216
4667.78 1192
4668.43 1178
4669.07 1238
4669.72 1174
4670.36 1194
4671.01 1183
4671.65 1194
4672.30 1191
4672.94 1175
4673.59 1196
4674.23 1199
4674.88 1248
4675.52 1229
4676.17 1226
4676.81 1212
4677.46 1198
4678.10 1241
4678.75 1337
4679.40 1324
4680.04 1393
4680.69 1290
4681.33 1315
4681.98 1262
4682.62 1239
4683.27 1328
4683.92 1300
4684.56 1357
4685.21 1303
4685.85 1247
4686.50 1297
4687.15 1335
4687.79 1287
4688.44 1346
4689.09 1334
4689.73 1289
4690.38 1289
4691.02 1278
4691.67 1223
4692.32 1266
4692.96 1297
4693.61 1363
4694.26 1382
4694.90 1319
4695.55 1353
4696.20 1375
4696.84 1463
4697.49 1394
4698.14 1349
4698.78 1400
4699.43 1475
4700.08 1452
4700.73 1411
4701.37 1362
4702.02 1392
4702.67 1449
4703.31 1365
4703.96 1300
4704.61 1303
4705.26 1312
4705.90 1328
4706.55 1350
4707.20 1350
4707.85 1341
4708.49 1387
4709.14 1307
4709.79 1312
4710.44 1324
4711.09 1280
4711.73 1242
4712.38 1336
4713.03 1369
4713.68 1331
4714.33 1357
4714.97 1357
4715.62 1375
4716.27 1293
4716.92 1321
4717.57 1348
4718.21 1360
4718.86 1374
4719.51 1330
4720.16 1516
4720.81 1484
4721.46 1493
4722.11 1433
4722.75 1412
4723.40 1495
4724.05 1522
4724.70 1546
4725.35 1593
4726.00 1614
4726.65 1547
4727.30 1563
4727.94 1610
4728.59 1521
4729.24 1473
4729.89 1520
4730.54 1485
4731.19 1413
4731.84 1397
4732.49 1383
4733.14 1290
4733.79 1286
4734.44 1321
4735.09 1325
4735.74 1322
4736.38 1374
4737.03 1413
4737.68 1451
4738.33 1501
4738.98 1513
4739.63 1627
4740.28 1604
4740.93 1541
4741.58 1552
4742.23 1647
4742.88 1597
4743.53 1513
4744.18 1529
4744.83 1481
4745.48 1405
4746.13 1450
4746.78 1366
4747.43 1434
4748.08 1442
4748.73 1522
4749.39 1552
4750.04 1559
4750.69 1553
4751.34 1665
4751.99 1676
4752.64 1600
4753.29 1630
4753.94 1619
4754.59 1587
4755.24 1520
4755.89 1646
4756.54 1623
4757.19 1561
4757.84 1544
4758.50 1456
4759.15 1467
4759.80 1453
4760.45 1444
4761.10 1440
4761.75 1346
4762.40 1365
4763.05 1347
4763.71 1412
4764.36 1440
4765.01 1484
4765.66 1512
4766.31 1540
4766.96 1639
4767.62 1631
4768.27 1631
4768.92 1705
4769.57 1690
4770.22 1642
4770.87 1595
4771.53 1437
4772.18 1383
4772.83 1471
4773.48 1361
4774.13 1327
4774.79 1377
4775.44 1353
4776.09 1357
4776.74 1378
4777.40 1335
4778.05 1418
4778.70 1439
4779.35 1402
4780.01 1534
4780.66 1645
4781.31 1630
4781.96 1611
4782.62 1450
4783.27 1458
4783.92 1372
4784.57 1374
4785.23 1351
4785.88 1344
4786.53 1324
4787.19 1259
4787.84 1278
4788.49 1269
4789.15 1286
4789.80 1336
4790.45 1310
4791.11 1308
4791.76 1263
4792.41 1345
4793.07 1412
4793.72 1384
4794.37 1342
4795.03 1336
4795.68 1350
4796.33 1413
4796.99 1348
4797.64 1299
4798.29 1306
4798.95 1229
4799.60 1206
4800.26 1231
4800.91 1265
4801.56 1228
4802.22 1269
4802.87 1229
4803.53 1300
4804.18 1311
4804.83 1321
4805.49 1238
4806.14 1261
4806.80 1362
4807.45 1323
4808.11 1260
4808.76 1256
4809.42 1247
4810.07 1246
4810.72 1286
4811.38 1214
4812.03 1243
4812.69 1239
4813.34 1335
4814.00 1317
4814.65 1374
4815.31 1292
4815.96 1278
4816.62 1368
4817.27 1458
4817.93 1550
4818.58 1477
4819.24 1562
4819.89 1565
4820.55 1553
4821.20 1584
4821.86 1624
4822.52 1600
4823.17 1582
4823.83 1694
4824.48 1655
4825.14 1677
4825.79 1603
4826.45 1568
4827.10 1597
4827.76 1640
4828.42 1596
4829.07 1575
4829.73 1582
4830.38 1517
4831.04 1496
4831.70 1610
4832.35 1663
4833.01 1633
4833.66 1675
4834.32 1789
4834.98 1785
4835.63 1874
4836.29 1919
4836.95 2103
4837.60 2097
4838.26 2076
4838.92 2205
4839.57 2114
4840.23 2017
4840.89 1927
4841.54 1806
4842.20 1707
4842.86 1650
4843.51 1640
4844.17 1699
4844.83 1633
4845.48 1535
4846.14 1567
4846.80 1675
4847.45 1696
4848.11 1734
4848.77 1677
4849.43 1803
4850.08 1838
4850.74 1742
4851.40 1747
4852.06 1810
4852.71 1767
4853.37 1660
4854.03 1692
4854.69 1605
4855.34 1609
4856.00 1603
4856.66 1672
4857.32 1735
4857.97 1747
4858.63 1755
4859.29 1751
4859.95 1818
4860.61 1921
4861.26 1808
4861.92 1736
4862.58 1833
4863.24 1781
4863.90 1788
4864.55 1735
4865.21 1720
4865.87 1711
4866.53 1661
4867.19 1626
4867.85 1648
4868.51 1606
4869.16 1657
4869.82 1627
4870.48 1605
4871.14 1570
4871.80 1607
4872.46 1549
4873.12 1530
4873.78 1584
4874.43 1599
4875.09 1567
4875.75 1561
4876.41 1512
4877.07 1501
4877.73 1525
4878.39 1501
4879.05 1575
4879.71 1491
4880.37 1468
4881.03 1528
4881.69 1514
4882.34 1454
4883.00 1399
4883.66 1465
4884.32 1419
4884.98 1445
4885.64 1471
4886.30 1504
4886.96 1513
4887.62 1555
4888.28 1576
4888.94 1637
4889.60 1779
4890.26 1724
4890.92 1782
4891.58 1809
4892.24 1822
4892.90 1681
4893.56 1715
4894.22 1703
4894.88 1666
4895.54 1633
4896.20 1634
4896.86 1544
4897.52 1594
4898.19 1689
4898.85 1718
4899.51 1672
4900.17 1679
4900.83 1722
4901.49 1711
4902.15 1621
4902.81 1679
4903.47 1679
4904.13 1554
4904.79 1556
4905.45 1507
4906.12 1515
4906.78 1445
4907.44 1439
4908.10 1429
4908.76 1419
4909.42 1370
4910.08 1373
4910.74 1361
4911.41 1396
4912.07 1353
4912.73 1329
4913.39 1354
4914.05 1340
4914.71 1283
4915.38 1289
4916.04 1283
4916.70 1250
4917.36 1247
4918.02 1223
4918.68 1212
4919.35 1206
4920.01 1149
4920.67 1155
4921.33 1207
4921.99 1188
4922.66 1252
4923.32 1184
4923.98 1187
4924.64 1223
4925.31 1232
4925.97 1221
4926.63 1204
4927.29 1217
4927.96 1255
4928.62 1287
4929.28 1332
4929.94 1287
4930.61 1280
4931.27 1292
4931.93 1267
4932.59 1223
4933.26 1246
4933.92 1264
4934.58 1218
4935.25 1299
4935.91 1254
4936.57 1292
4937.24 1302
4937.90 1266
4938.56 1220
4939.23 1197
4939.89 1314
4940.55 1288
4941.22 1280
4941.88 1285
4942.54 1295
4943.21 1270
4943.87 1274
4944.53 1308
4945.20 1281
4945.86 1295
4946.52 1316
4947.19 1289
4947.85 1317
4948.52 1305
4949.18 1287
4949.84 1291
4950.51 1283
4951.17 1274
4951.84 1181
4952.50 1192
4953.17 1241
4953.83 1196
4954.49 1208
4955.16 1205
4955.82 1143
4956.49 1212
4957.15 1170
4957.82 1266
4958.48 1262
4959.15 1132
4959.81 1186
4960.47 1290
4961.14 1386
4961.80 1467
4962.47 1457
4963.13 1491
4963.80 1504
4964.46 1537
4965.13 1530
4965.79 1473
4966.46 1489
4967.12 1473
4967.79 1377
4968.45 1410
4969.12 1406
4969.79 1379
4970.45 1358
4971.12 1345
4971.78 1363
4972.45 1449
4973.11 1430
4973.78 1327
4974.44 1339
4975.11 1417
4975.78 1436
4976.44 1410
4977.11 1478
4977.77 1416
4978.44 1450
4979.11 1445
4979.77 1466
4980.44 1402
4981.10 1459
4981.77 1398
4982.44 1490
4983.10 1507
4983.77 1608
4984.43 1753
4985.10 1924
4985.77 2102
4986.43 2366
4987.10 2703
4987.77 2949
4988.43 3267
4989.10 3542
4989.77 3658
4990.43 3601
4991.10 3364
4991.77 3118
4992.43 2968
4993.10 2692
4993.77 2311
4994.43 2000
4995.10 1865
4995.77 1643
4996.44 1499
4997.10 1480
4997.77 1391
4998.44 1362
4999.10 1328
4999.77 1338
5000.44 1238
5001.11 1210
5001.77 1224
5002.44 1334
5003.11 1240
5003.78 1291
5004.44 1286
5005.11 1352
5005.78 1324
5006.45 1259
5007.12 1258
5007.78 1340
5008.45 1303
5009.12 1265
5009.79 1284
5010.46 1391
5011.12 1380
5011.79 1351
5012.46 1347
5013.13 1387
5013.80 1406
5014.47 1374
5015.13 1445
5015.80 1474
5016.47 1566
5017.14 1591
5017.81 1754
5018.48 1721
5019.14 1848
5019.81 1976
5020.48 2130
5021.15 2261
5021.82 2305
5022.49 2379
5023.16 2485
5023.83 2497
5024.50 2457
5025.16 2511
5025.83 2361
5026.50 2209
5027.17 2013
5027.84 1956
5028.51 1914
5029.18 1783
5029.85 1707
5030.52 1588
5031.19 1468
5031.86 1538
5032.53 1489
5033.20 1343
5033.87 1375
5034.54 1321
5035.21 1340
5035.88 1341
5036.54 1339
5037.21 1328
5037.88 1338
5038.55 1363
5039.22 1302
5039.89 1366
5040.56 1261
5041.23 1266
5041.90 1339
5042.58 1257
5043.25 1209
5043.92 1290
5044.59 1252
5045.26 1278
5045.93 1269
5046.60 1297
5047.27 1307
5047.94 1370
5048.61 1356
5049.28 1335
5049.95 1286
5050.62 1366
5051.29 1344
5051.96 1348
5052.63 1358
5053.30 1306
5053.98 1285
5054.65 1243
5055.32 1272
5055.99 1339
5056.66 1251
5057.33 1239
5058.00 1251
5058.67 1259
5059.34 1247
5060.02 1287
5060.69 1254
5061.36 1218
5062.03 1217
5062.70 1256
5063.37 1298
5064.04 1278
5064.72 1272
5065.39 1231
5066.06 1253
5066.73 1297
5067.40 1268
5068.08 1215
5068.75 1164
5069.42 1300
5070.09 1202
5070.76 1223
5071.44 1207
5072.11 1225
5072.78 1223
5073.45 1214
5074.12 1215
5074.80 1186
5075.47 1167
5076.14 1173
5076.81 1198
5077.49 1201
5078.16 1185
5078.83 1260
5079.50 1208
5080.18 1194
5080.85 1208
5081.52 1243
5082.20 1165
5082.87 1152
5083.54 1119
5084.21 1177
5084.89 1200
5085.56 1116
5086.23 1127
5086.91 1153
5087.58 1215
5088.25 1229
5088.93 1292
5089.60 1330
5090.27 1278
5090.95 1277
5091.62 1298
5092.29 1344
5092.97 1303
5093.64 1342
5094.31 1257
5094.99 1221
5095.66 1289
5096.34 1256
5097.01 1265
5097.68 1192
5098.36 1190
5099.03 1255
5099.70 1219
5100.38 1198
5101.05 1180
5101.73 1223
5102.40 1227
5103.08 1216
5103.75 1291
5104.42 1257
5105.10 1237
5105.77 1241
5106.45 1282
5107.12 1246
5107.80 1212
5108.47 1210
5109.15 1194
5109.82 1157
5110.49 1168
5111.17 1190
5111.84 1209
5112.52 1139
5113.19 1211
5113.87 1308
5114.54 1309
5115.22 1304
5115.89 1297
5116.57 1320
5117.24 1351
5117.92 1337
5118.59 1389
5119.27 1323
5119.94 1419
5120.62 1367
5121.30 1374
5121.97 1345
5122.65 1309
5123.32 1217
5124.00 1242
5124.67 1131
5125.35 1198
5126.02 1193
5126.70 1180
5127.38 1206
5128.05 1156
5128.73 1096
5129.40 1181
5130.08 1218
5130.76 1177
5131.43 1264
5132.11 1284
5132.78 1256
5133.46 1232
5134.14 1260
5134.81 1273
5135.49 1315
5136.17 1215
5136.84 1188
5137.52 1263
5138.20 1259
5138.87 1242
5139.55 1273
5140.22 1336
5140.90 1314
5141.58 1259
5142.26 1219
5142.93 1221
5143.61 1178
5144.29 1192
5144.96 1173
5145.64 1112
5146.32 1177
5146.99 1158
5147.67 1097
5148.35 1129
5149.03 1114
5149.70 1097
5150.38 1131
5151.06 1169
5151.73 1243
5152.41 1187
5153.09 1140
5153.77 1096
5154.44 1168
5155.12 1131
5155.80 1106
5156.48 1110
5157.16 1109
5157.83 1071
5158.51 1121
5159.19 1114
5159.87 1090
5160.55 1052
5161.22 1095
5161.90 1092
5162.58 1124
5163.26 1171
5163.94 1072
5164.61 1139
5165.29 1176
5165.97 1168
5166.65 1174
5167.33 1147
5168.01 1180
5168.68 1146
5169.36 1164
5170.04 1094
5170.72 1119
5171.40 1165
5172.08 1129
5172.76 1100
5173.44 1088
5174.11 1112
5174.79 1081
5175.47 1095
5176.15 1106
5176.83 1079
5177.51 1133
5178.19 1093
5178.87 1084
5179.55 1120
5180.23 1147
5180.91 1108
5181.58 1110
5182.26 1114
5182.94 1091
5183.62 1123
5184.30 1090
5184.98 1158
5185.66 1110
5186.34 1075
5187.02 1040
5187.70 1094
5188.38 1042
5189.06 1085
5189.74 1128
5190.42 1038
5191.10 1082
5191.78 1036
5192.46 1087
5193.14 1113
5193.82 1131
5194.50 1147
5195.18 1144
5195.86 1086
5196.54 1089
5197.22 1132
5197.90 1080
5198.58 1129
5199.26 1169
5199.94 1084
5200.63 1102
5201.31 1103
5201.99 1077
5202.67 1128
5203.35 1142
5204.03 1173
5204.71 1208
5205.39 1204
5206.07 1190
5206.75 1188
5207.43 1243
5208.11 1212
5208.80 1209
5209.48 1256
5210.16 1295
5210.84 1275
5211.52 1208
5212.20 1232
5212.88 1289
5213.57 1319
5214.25 1300
5214.93 1325
5215.61 1379
5216.29 1390
5216.97 1353
5217.66 1286
5218.34 1268
5219.02 1212
5219.70 1246
5220.38 1269
5221.06 1301
5221.75 1220
5222.43 1289
5223.11 1249
5223.79 1192
5224.47 1226
5225.16 1241
5225.84 1248
5226.52 1257
5227.20 1229
5227.89 1209
5228.57 1101
5229.25 1096
5229.93 1124
5230.62 1186
5231.30 1220
5231.98 1185
5232.66 1253
5233.35 1197
5234.03 1219
5234.71 1296
5235.40 1299
5236.08 1299
5236.76 1254
5237.44 1255
5238.13 1258
5238.81 1271
5239.49 1178
5240.18 1224
5240.86 1209
5241.54 1227
5242.23 1173
5242.91 1161
5243.59 1190
5244.28 1118
5244.96 1108
5245.64 1084
5246.33 1123
5247.01 1175
5247.70 1169
5248.38 1126
5249.06 1118
5249.75 1201
5250.43 1255
5251.11 1129
5251.80 1185
5252.48 1238
5253.17 1203
5253.85 1121
5254.53 1054
5255.22 1103
5255.90 1066
5256.59 1146
5257.27 1154
5257.96 1148
5258.64 1195
5259.32 1188
5260.01 1128
5260.69 1171
5261.38 1258
5262.06 1205
5262.75 1282
5263.43 1336
5264.12 1293
5264.80 1278
5265.49 1230
5266.17 1378
5266.86 1310
5267.54 1344
5268.23 1325
5268.91 1210
5269.60 1254
5270.28 1182
5270.97 1191
5271.65 1214
5272.34 1215
5273.02 1263
5273.71 1241
5274.39 1208
5275.08 1202
5275.76 1204
5276.45 1268
5277.14 1271
5277.82 1283
5278.51 1321
5279.19 1320
5279.88 1396
5280.56 1466
5281.25 1473
5281.94 1457
5282.62 1477
5283.31 1418
5283.99 1409
5284.68 1358
5285.37 1386
5286.05 1305
5286.74 1291
5287.43 1311
5288.11 1292
5288.80 1299
5289.48 1296
5290.17 1338
5290.86 1306
5291.54 1385
5292.23 1274
5292.92 1369
5293.60 1381
5294.29 1356
5294.98 1403
5295.66 1441
5296.35 1465
5297.04 1578
5297.72 1554
5298.41 1523
5299.10 1724
5299.79 1816
5300.47 1883
5301.16 1974
5301.85 1961
5302.53 2020
5303.22 1893
5303.91 1836
5304.60 1806
5305.28 1658
5305.97 1603
5306.66 1451
5307.35 1445
5308.03 1387
5308.72 1309
5309.41 1259
5310.10 1326
5310.78 1303
5311.47 1309
5312.16 1332
5312.85 1299
5313.54 1304
5314.22 1293
5314.91 1280
5315.60 1274
5316.29 1201
5316.98 1195
5317.66 1243
5318.35 1302
5319.04 1268
5319.73 1272
5320.42 1294
5321.11 1305
5321.80 1238
5322.48 1252
5323.17 1243
5323.86 1216
5324.55 1215
5325.24 1281
5325.93 1241
5326.62 1327
5327.30 1299
5327.99 1336
5328.68 1367
5329.37 1378
5330.06 1340
5330.75 1427
5331.44 1443
5332.13 1467
5332.82 1508
5333.51 1517
5334.20 1477
5334.88 1469
5335.57 1493
5336.26 1491
5336.95 1564
5337.64 1530
5338.33 1536
5339.02 1539
5339.71 1513
5340.40 1548
5341.09 1511
5341.78 1468
5342.47 1537
5343.16 1530
5343.85 1632
5344.54 1738
5345.23 1864
5345.92 1992
5346.61 2164
5347.30 2315
5347.99 2665
5348.68 2822
5349.37 3104
5350.06 3382
5350.75 3652
5351.44 3851
5352.13 3778
5352.82 3671
5353.51 3484
5354.20 3308
5354.90 2967
5355.59 2661
5356.28 2335
5356.97 2071
5357.66 1765
5358.35 1656
5359.04 1679
5359.73 1501
5360.42 1444
5361.11 1422
5361.80 1385
5362.49 1375
5363.19 1476
5363.88 1371
5364.57 1343
5365.26 1295
5365.95 1314
5366.64 1331
5367.33 1316
5368.03 1330
5368.72 1243
5369.41 1235
5370.10 1213
5370.79 1229
5371.48 1249
5372.18 1256
5372.87 1308
5373.56 1232
5374.25 1266
5374.94 1296
5375.63 1277
5376.33 1254
5377.02 1273
5377.71 1382
5378.40 1331
5379.10 1354
5379.79 1362
5380.48 1350
5381.17 1305
5381.86 1269
5382.56 1258
5383.25 1211
5383.94 1247
5384.63 1304
5385.33 1281
5386.02 1287
5386.71 1338
5387.40 1401
5388.10 1423
5388.79 1388
5389.48 1446
5390.18 1470
5390.87 1470
5391.56 1490
5392.26 1495
5392.95 1330
5393.64 1362
5394.33 1365
5395.03 1391
5395.72 1321
5396.41 1291
5397.11 1277
5397.80 1249
5398.49 1265
5399.19 1266
5399.88 1282
5400.58 1187
5401.27 1209
5401.96 1208
5402.66 1210
5403.35 1267
5404.04 1182
5404.74 1180
5405.43 1192
5406.13 1186
5406.82 1192
5407.51 1170
5408.21 1193
5408.90 1208
5409.60 1274
5410.29 1258
5410.98 1275
5411.68 1225
5412.37 1218
5413.07 1220
5413.76 1274
5414.46 1284
5415.15 1261
5415.84 1319
5416.54 1300
5417.23 1258
5417.93 1233
5418.62 1202
5419.32 1192
5420.01 1266
5420.71 1178
5421.40 1184
5422.10 1210
5422.79 1192
5423.49 1186
5424.18 1264
5424.88 1240
5425.57 1205
5426.27 1129
5426.96 1189
5427.66 1168
5428.35 1167
5429.05 1239
5429.74 1187
5430.44 1157
5431.14 1167
5431.83 1158
5432.53 1162
5433.22 1141
5433.92 1206
5434.61 1223
5435.31 1223
5436.01 1218
5436.70 1232
5437.40 1268
5438.09 1279
5438.79 1346
5439.49 1333
5440.18 1307
5440.88 1265
5441.57 1297
5442.27 1269
5442.97 1278
5443.66 1276
5444.36 1274
5445.06 1341
5445.75 1351
5446.45 1398
5447.15 1365
5447.84 1396
5448.54 1461
5449.24 1461
5449.93 1424
5450.63 1438
5451.33 1415
5452.02 1461
5452.72 1369
5453.42 1371
5454.11 1366
5454.81 1330
5455.51 1324
5456.20 1284
5456.90 1324
5457.60 1300
5458.30 1258
5458.99 1297
5459.69 1293
5460.39 1307
5461.09 1256
5461.78 1306
5462.48 1299
5463.18 1311
5463.88 1296
5464.57 1357
5465.27 1381
5465.97 1319
5466.67 1353
5467.36 1391
5468.06 1281
5468.76 1316
5469.46 1356
5470.16 1394
5470.85 1379
5471.55 1383
5472.25 1385
5472.95 1394
5473.65 1437
5474.35 1403
5475.04 1473
5475.74 1565
5476.44 1549
5477.14 1608
5477.84 1645
5478.54 1729
5479.23 1716
5479.93 1717
5480.63 1682
5481.33 1777
5482.03 1685
5482.73 1663
5483.43 1746
5484.13 1602
5484.83 1495
5485.52 1589
5486.22 1513
5486.92 1554
5487.62 1581
5488.32 1552
5489.02 1482
5489.72 1506
5490.42 1536
5491.12 1513
5491.82 1519
5492.52 1537
5493.22 1598
5493.92 1566
5494.62 1696
5495.31 1687
5496.01 1650
5496.71 1764
5497.41 1782
5498.11 1880
5498.81 2019
5499.51 2160
5500.21 2363
5500.91 2536
5501.61 2677
5502.31 2530
5503.01 2496
5503.71 2338
5504.41 2129
5505.11 2056
5505.81 2026
5506.51 1896
5507.22 1850
5507.92 1768
5508.62 1769
5509.32 1712
5510.02 1734
5510.72 1654
5511.42 1632
5512.12 1691
5512.82 1716
5513.52 1801
5514.22 1759
5514.92 1759
5515.62 1771
5516.32 1801
5517.03 1705
5517.73 1655
5518.43 1702
5519.13 1647
5519.83 1663
5520.53 1623
5521.23 1526
5521.93 1577
5522.63 1538
5523.34 1566
5524.04 1509
5524.74 1446
5525.44 1474
5526.14 1406
5526.84 1368
5527.55 1380
5528.25 1384
5528.95 1357
5529.65 1365
5530.35 1396
5531.05 1370
5531.76 1338
5532.46 1338
5533.16 1416
5533.86 1415
5534.56 1474
5535.27 1471
5535.97 1476
5536.67 1365
5537.37 1352
5538.08 1412
5538.78 1373
5539.48 1379
5540.18 1447
5540.89 1372
5541.59 1368
5542.29 1341
5542.99 1359
5543.70 1368
5544.40 1446
5545.10 1400
5545.80 1453
5546.51 1552
5547.21 1613
5547.91 1638
5548.62 1676
5549.32 1583
5550.02 1616
5550.73 1559
5551.43 1463
5552.13 1463
5552.84 1418
5553.54 1344
5554.24 1354
5554.95 1314
5555.65 1330
5556.35 1317
5557.06 1258
5557.76 1330
5558.46 1352
5559.17 1325
5559.87 1399
5560.57 1404
5561.28 1458
5561.98 1454
5562.69 1439
5563.39 1442
5564.09 1429
5564.80 1426
5565.50 1399
5566.21 1409
5566.91 1371
5567.61 1383
5568.32 1270
5569.02 1297
5569.73 1366
5570.43 1343
5571.14 1312
5571.84 1291
5572.54 1326
5573.25 1371
5573.95 1339
5574.66 1329
5575.36 1331
5576.07 1394
5576.77 1339
5577.48 1411
5578.18 1413
5578.89 1424
5579.59 1440
5580.30 1358
5581.00 1291
5581.71 1356
5582.41 1313
5583.12 1238
5583.82 1238
5584.53 1238
5585.23 1300
5585.94 1232
5586.64 1295
5587.35 1262
5588.06 1267
5588.76 1231
5589.47 1267
5590.17 1257
5590.88 1284
5591.58 1225
5592.29 1242
5592.99 1238
5593.70 1239
5594.41 1179
5595.11 1219
5595.82 1214
5596.52 1201
5597.23 1141
5597.94 1155
5598.64 1139
5599.35 1183
5600.06 1179
5600.76 1176
5601.47 1168
5602.17 1124
5602.88 1146
5603.59 1161
5604.29 1153
5605.00 1136
5605.71 1129
5606.41 1121
5607.12 1155
5607.83 1146
5608.53 1154
5609.24 1134
5609.95 1162
5610.65 1099
5611.36 1148
5612.07 1232
5612.78 1169
5613.48 1164
5614.19 1127
5614.90 1113
5615.60 1139
5616.31 1185
5617.02 1131
5617.73 1130
5618.43 1176
5619.14 1125
5619.85 1085
5620.56 1123
5621.26 1206
5621.97 1183
5622.68 1191
5623.39 1118
5624.09 1142
5624.80 1145
5625.51 1101
5626.22 1106
5626.93 1132
5627.63 1254
5628.34 1254
5629.05 1184
5629.76 1193
5630.47 1117
5631.17 1204
5631.88 1189
5632.59 1206
5633.30 1212
5634.01 1194
5634.72 1153
5635.42 1121
5636.13 1104
5636.84 1175
5637.55 1168
5638.26 1205
5638.97 1175
5639.68 1148
5640.39 1220
5641.09 1196
5641.80 1197
5642.51 1215
5643.22 1231
5643.93 1245
5644.64 1258
5645.35 1220
5646.06 1218
5646.77 1259
5647.48 1204
5648.19 1182
5648.89 1210
5649.60 1224
5650.31 1214
5651.02 1222
5651.73 1243
5652.44 1190
5653.15 1207
5653.86 1255
5654.57 1261
5655.28 1259
5655.99 1162
5656.70 1204
5657.41 1231
5658.12 1264
5658.83 1324
5659.54 1336
5660.25 1274
5660.96 1300
5661.67 1264
5662.38 1228
5663.09 1248
5663.80 1266
5664.51 1244
5665.22 1217
5665.93 1234
5666.64 1274
5667.35 1181
5668.06 1221
5668.77 1265
5669.48 1261
5670.19 1292
5670.91 1313
5671.62 1329
5672.33 1357
5673.04 1337
5673.75 1369
5674.46 1286
5675.17 1267
5675.88 1252
5676.59 1262
5677.30 1227
5678.01 1212
5678.73 1201
5679.44 1277
5680.15 1212
5680.86 1187
5681.57 1244
5682.28 1261
5682.99 1236
5683.71 1319
5684.42 1363
5685.13 1319
5685.84 1257
5686.55 1297
5687.26 1259
5687.98 1305
5688.69 1278
5689.40 1343
5690.11 1305
5690.82 1324
5691.54 1341
5692.25 1334
5692.96 1345
5693.67 1308
5694.38 1318
5695.10 1274
5695.81 1274
5696.52 1249
5697.23 1296
5697.95 1298
5698.66 1284
5699.37 1256
5700.08 1271
5700.80 1302
5701.51 1280
5702.22 1318
5702.93 1318
5703.65 1256
5704.36 1269
5705.07 1270
5705.78 1310
5706.50 1286
5707.21 1341
5707.92 1321
5708.64 1319
5709.35 1288
5710.06 1311
5710.78 1389
5711.49 1330
5712.20 1267
5712.92 1330
5713.63 1311
5714.34 1338
5715.06 1415
5715.77 1388
5716.48 1314
5717.20 1325
5717.91 1374
5718.62 1372
5719.34 1383
5720.05 1417
5720.77 1399
5721.48 1436
5722.19 1449
5722.91 1428
5723.62 1426
5724.33 1485
5725.05 1444
5725.76 1438
5726.48 1493
5727.19 1564
5727.91 1587
5728.62 1581
5729.33 1525
5730.05 1602
5730.76 1554
5731.48 1564
5732.19 1685
5732.91 1623
5733.62 1606
5734.34 1696
5735.05 1792
5735.77 1878
5736.48 2074
5737.20 2306
5737.91 2535
5738.63 2835
5739.34 3019
5740.06 3269
5740.77 3485
5741.49 3604
5742.20 3684
5742.92 3422
5743.63 3199
5744.35 2925
5745.06 2665
5745.78 2497
5746.49 2376
5747.21 2255
5747.92 2163
5748.64 1955
5749.35 1927
5750.07 1929
5750.79 1870
5751.50 1888
5752.22 1881
5752.93 1790
5753.65 1804
5754.36 1787
5755.08 1848
5755.80 1862
5756.51 1942
5757.23 1849
5757.95 1880
5758.66 1988
5759.38 2049
5760.09 2111
5760.81 2213
5761.53 2328
5762.24 2401
5762.96 2507
5763.68 2609
5764.39 2664
5765.11 2923
5765.83 3131
5766.54 3277
5767.26 3305
5767.98 3394
5768.69 3199
5769.41 3127
5770.13 3000
5770.84 2799
5771.56 2616
5772.28 2442
5772.99 2343
5773.71 2337
5774.43 2356
5775.15 2312
5775.86 2363
5776.58 2503
5777.30 2436
5778.01 2480
5778.73 2589
5779.45 2612
5780.17 2651
5780.88 2617
5781.60 2665
5782.32 2719
5783.04 2705
5783.76 2690
5784.47 2632
5785.19 2733
5785.91 2748
5786.63 2923
5787.34 2753
5788.06 2856
5788.78 2942
5789.50 2986
5790.22 2969
5790.94 3109
5791.65 3342
5792.37 3536
5793.09 3624
5793.81 3680
5794.53 3875
5795.25 4020
5795.96 4165
5796.68 4280
5797.40 4728
5798.12 5303
5798.84 6236
5799.56 7524
5800.28 9293
5800.99 11364
5801.71 13493
5802.43 15412
5803.15 16481
5803.87 16793
5804.59 15730
5805.31 13774
5806.03 11898
5806.75 9861
5807.47 8004
5808.18 6954
5808.90 6079
5809.62 5487
5810.34 5330
5811.06 5077
5811.78 4877
5812.50 4794
5813.22 4859
5813.94 4866
5814.66 4939
5815.38 5111
5816.10 5038
5816.82 5348
5817.54 5360
5818.26 5213
5818.98 4948
5819.70 4693
5820.42 4693
5821.14 4528
5821.86 4267
5822.58 4174
5823.30 4035
5824.02 3780
5824.74 3647
5825.46 3430
5826.18 3367
5826.90 3253
5827.62 3199
5828.34 3147
5829.06 3011
5829.78 2900
5830.50 2774
5831.22 2830
5831.95 2747
5832.67 2744
5833.39 2674
5834.11 2721
5834.83 2736
5835.55 2644
5836.27 2638
5836.99 2625
5837.71 2471
5838.43 2441
5839.15 2462
5839.88 2394
5840.60 2450
5841.32 2540
5842.04 2365
5842.76 2235
5843.48 2434
5844.20 2353
5844.93 2333
5845.65 2375
5846.37 2213
5847.09 2177
5847.81 2115
5848.53 2083
5849.26 2094
5849.98 2134
5850.70 2130
5851.42 2174
5852.14 2112
5852.87 2178
5853.59 2187
5854.31 2105
5855.03 2149
5855.75 2269
5856.48 2128
5857.20 2124
5857.92 2076
5858.64 2097
5859.37 2151
5860.09 2026
5860.81 2076
5861.53 2059
5862.26 2088
5862.98 2041
5863.70 2011
5864.42 1943
5865.15 2080
5865.87 2045
5866.59 1981
5867.31 1977
5868.04 2020
5868.76 1928
5869.48 1955
5870.21 2000
5870.93 1944
5871.65 2002
5872.38 2062
5873.10 2031
5873.82 2082
5874.55 2114
5875.27 2083
5875.99 2123
5876.72 2053
5877.44 2124
5878.16 2110
5878.89 2111
5879.61 2078
5880.33 2043
5881.06 2033
5881.78 1953
5882.51 1967
5883.23 1971
5883.95 1925
5884.68 1849
5885.40 1913
5886.13 1901
5886.85 2011
5887.57 2064
5888.30 1944
5889.02 1902
5889.75 1943
5890.47 1894
5891.20 1880
5891.92 1880
5892.64 1806
5893.37 1801
5894.09 1809
5894.82 1780
5895.54 1796
5896.27 1890
5896.99 1829
5897.72 1814
5898.44 1775
5899.17 1744
5899.89 1810
5900.62 1803
5901.34 1732
5902.07 1768
5902.79 1734
5903.52 1773
5904.24 1761
5904.97 1705
5905.69 1699
5906.42 1718
5907.14 1769
5907.87 1681
5908.59 1689
5909.32 1621
5910.04 1776
5910.77 1768
5911.50 1714
5912.22 1621
5912.95 1751
5913.67 1704
5914.40 1670
5915.12 1693
5915.85 1776
5916.58 1746
5917.30 1739
5918.03 1711
5918.75 1713
5919.48 1761
5920.21 1726
5920.93 1697
5921.66 1744
5922.39 1707
5923.11 1674
5923.84 1722
5924.56 1736
5925.29 1764
5926.02 1811
5926.74 1781
5927.47 1767
5928.20 1849
5928.92 1853
5929.65 1817
5930.38 1887
5931.10 1876
5931.83 1879
5932.56 1949
5933.28 1945
5934.01 2091
5934.74 2181
5935.47 2370
5936.19 2536
5936.92 2630
5937.65 2662
5938.37 2525
5939.10 2684
5939.83 2496
5940.56 2452
5941.28 2371
5942.01 2232
5942.74 2241
5943.47 2155
5944.19 2106
5944.92 2096
5945.65 2222
5946.38 2189
5947.11 2139
5947.83 2168
5948.56 2187
5949.29 2153
5950.02 2236
5950.74 2197
5951.47 2288
5952.20 2413
5952.93 2314
5953.66 2377
5954.39 2405
5955.11 2370
5955.84 2314
5956.57 2317
5957.30 2366
5958.03 2387
5958.76 2318
5959.48 2415
5960.21 2422
5960.94 2479
5961.67 2415
5962.40 2486
5963.13 2470
5963.86 2483
5964.59 2599
5965.31 2657
5966.04 2705
5966.77 2748
5967.50 2842
5968.23 2847
5968.96 2944
5969.69 2914
5970.42 2823
5971.15 2829
5971.88 2847
5972.61 2860
5973.34 2802
5974.06 2793
5974.79 2925
5975.52 2945
5976.25 2934
5976.98 3034
5977.71 3097
5978.44 3156
5979.17 3084
5979.90 3205
5980.63 3347
5981.36 3322
5982.09 3337
5982.82 3459
5983.55 3460
5984.28 3543
5985.01 3477
5985.74 3664
5986.47 3678
5987.20 3628
5987.93 3676
5988.66 3581
5989.39 3731
5990.12 3658
5990.85 3686
5991.58 3689
5992.32 3758
5993.05 3759
5993.78 3825
5994.51 4007
5995.24 4048
5995.97 4026
5996.70 4055
5997.43 4092
5998.16 3907
5998.89 3952
5999.62 3960
6000.35 3955
6001.09 3823
6001.82 3785
6002.55 3887
6003.28 3862
6004.01 3810
6004.74 3729
6005.47 3793
6006.20 4003
6006.94 4144
6007.67 4533
6008.40 5028
6009.13 5676
6009.86 6295
6010.59 7311
6011.33 8336
6012.06 9172
6012.79 10243
6013.52 10707
6014.25 10637
6014.98 10570
6015.72 10222
6016.45 9397
6017.18 8627
6017.91 7741
6018.64 6721
6019.38 5932
6020.11 5084
6020.84 4584
6021.57 4149
6022.31 3625
6023.04 3346
6023.77 3182
6024.50 3103
6025.24 2986
6025.97 2787
6026.70 2744
6027.43 2770
6028.17 2769
6028.90 2626
6029.63 2563
6030.37 2557
6031.10 2502
6031.83 2399
6032.56 2440
6033.30 2395
6034.03 2285
6034.76 2347
6035.50 2284
6036.23 2364
6036.96 2412
6037.70 2430
6038.43 2508
6039.16 2444
6039.90 2446
6040.63 2525
6041.36 2587
6042.10 2587
6042.83 2621
6043.56 2530
6044.30 2558
6045.03 2643
6045.77 2725
6046.50 2721
6047.23 2817
6047.97 2759
6048.70 2824
6049.44 2766
6050.17 2870
6050.90 2968
6051.64 2979
6052.37 3013
6053.11 3061
6053.84 3096
6054.57 3083
6055.31 3054
6056.04 2943
6056.78 2864
6057.51 2925
6058.25 2881
6058.98 2759
6059.72 2861
6060.45 2833
6061.19 2879
6061.92 2830
6062.66 2763
6063.39 2825
6064.13 2826
6064.86 2709
6065.60 2629
6066.33 2750
6067.07 2674
6067.80 2736
6068.54 2567
6069.27 2514
6070.01 2535
6070.74 2474
6071.48 2433
6072.21 2489
6072.95 2464
6073.68 2469
6074.42 2363
6075.15 2423
6075.89 2476
6076.63 2438
6077.36 2443
6078.10 2444
6078.83 2407
6079.57 2336
6080.30 2360
6081.04 2397
6081.78 2324
6082.51 2382
6083.25 2324
6083.98 2207
6084.72 2220
6085.46 2257
6086.19 2261
6086.93 2191
6087.67 2200
6088.40 2252
6089.14 2144
6089.88 2111
6090.61 2135
6091.35 2124
6092.09 2084
6092.82 2115
6093.56 2104
6094.30 2138
6095.03 2151
6095.77 2147
6096.51 2138
6097.24 2050
6097.98 1987
6098.72 2062
6099.45 2071
6100.19 1991
6100.93 2070
6101.67 2009
6102.40 2064
6103.14 2045
6103.88 1954
6104.61 1991
6105.35 1968
6106.09 1990
6106.83 2014
6107.56 2134
6108.30 2045
6109.04 2079
6109.78 2015
6110.51 2051
6111.25 2098
6111.99 2037
6112.73 2098
6113.47 2089
6114.20 2153
6114.94 2085
6115.68 2080
6116.42 2089
6117.16 2171
6117.89 2202
6118.63 2161
6119.37 2183
6120.11 2164
6120.85 2181
6121.59 2223
6122.32 2141
6123.06 2189
6123.80 2210
6124.54 2182
6125.28 2261
6126.02 2260
6126.76 2313
6127.49 2260
6128.23 2263
6128.97 2265
6129.71 2204
6130.45 2327
6131.19 2280
6131.93 2280
6132.67 2354
6133.41 2333
6134.15 2408
6134.88 2417
6135.62 2405
6136.36 2384
6137.10 2437
6137.84 2445
6138.58 2508
6139.32 2475
6140.06 2381
6140.80 2472
6141.54 2467
6142.28 2418
6143.02 2532
6143.76 2482
6144.50 2505
6145.24 2452
6145.98 2472
6146.72 2500
6147.46 2565
6148.20 2606
6148.94 2686
6149.68 2606
6150.42 2643
6151.16 2687
6151.90 2721
6152.64 2701
6153.38 2788
6154.12 2757
6154.86 2712
6155.60 2732
6156.34 2871
6157.08 2810
6157.82 2900
6158.56 2962
6159.30 2888
6160.04 3003
6160.78 3100
6161.52 3201
6162.27 3412
6163.01 3524
6163.75 3626
6164.49 3806
6165.23 3988
6165.97 4289
6166.71 4358
6167.45 4444
6168.19 4483
6168.94 4460
6169.68 4481
6170.42 4437
6171.16 4229
6171.90 4112
6172.64 4025
6173.38 3923
6174.13 3964
6174.87 3957
6175.61 3841
6176.35 3803
6177.09 3867
6177.83 3972
6178.58 3884
6179.32 3844
6180.06 3921
6180.80 3969
6181.54 4169
6182.28 4215
6183.03 4241
6183.77 4167
6184.51 4266
6185.25 4296
6186.00 4245
6186.74 4165
6187.48 4267
6188.22 4369
6188.97 4441
6189.71 4629
6190.45 4675
6191.19 4937
6191.94 5046
6192.68 5062
6193.42 5309
6194.16 5409
6194.91 5306
6195.65 5313
6196.39 5495
6197.13 5366
6197.88 5380
6198.62 5300
6199.36 5298
6200.11 5391
6200.85 5424
6201.59 5547
6202.34 5599
6203.08 5932
6203.82 6512
6204.57 7799
6205.31 9505
6206.05 11406
6206.80 14061
6207.54 16936
6208.28 19928
6209.03 22630
6209.77 24185
6210.52 24588
6211.26 23894
6212.00 22219
6212.75 19676
6213.49 16816
6214.23 14242
6214.98 11679
6215.72 9755
6216.47 8284
6217.21 6942
6217.95 5832
6218.70 5379
6219.44 4845
6220.19 4485
6220.93 4412
6221.68 4343
6222.42 4233
6223.17 4270
6223.91 4312
6224.65 4394
6225.40 4341
6226.14 4170
6226.89 4143
6227.63 3887
6228.38 3582
6229.12 3433
6229.87 3146
6230.61 2949
6231.36 2891
6232.10 2790
6232.85 2848
6233.59 2746
6234.34 2811
6235.08 2812
6235.83 2931
6236.57 2946
6237.32 2963
6238.06 2942
6238.81 2900
6239.56 2955
6240.30 2943
6241.05 2951
6241.79 3033
6242.54 3094
6243.28 3161
6244.03 3211
6244.77 3244
6245.52 3400
6246.27 3588
6247.01 3604
6247.76 3667
6248.50 3768
6249.25 3746
6250.00 3782
6250.74 3721
6251.49 3654
6252.23 3543
6252.98 3484
6253.73 3311
6254.47 3327
6255.22 3403
6255.97 3417
6256.71 3393
6257.46 3348
6258.21 3410
6258.95 3380
6259.70 3372
6260.45 3369
6261.19 3377
6261.94 3393
6262.69 3289
6263.43 3207
6264.18 3277
6264.93 3175
6265.67 3075
6266.42 3169
6267.17 3162
6267.92 3188
6268.66 3102
6269.41 3134
6270.16 3250
6270.90 3368
6271.65 3379
6272.40 3395
6273.15 3466
6273.89 3572
6274.64 3576
6275.39 3753
6276.14 3845
6276.89 3888
6277.63 3986
6278.38 3838
6279.13 3810
6279.88 3771
6280.62 3550
6281.37 3355
6282.12 3354
6282.87 3228
6283.62 3030
6284.36 3023
6285.11 3079
6285.86 3047
6286.61 2983
6287.36 2977
6288.11 2984
6288.85 3122
6289.60 3164
6290.35 3260
6291.10 3338
6291.85 3299
6292.60 3250
6293.35 3176
6294.09 3051
6294.84 3018
6295.59 2941
6296.34 2845
6297.09 2708
6297.84 2669
6298.59 2638
6299.34 2670
6300.09 2684
6300.83 2726
6301.58 2739
6302.33 2792
6303.08 2774
6303.83 2803
6304.58 2870
6305.33 2806
6306.08 2729
6306.83 2768
6307.58 2719
6308.33 2675
6309.08 2636
6309.83 2629
6310.58 2682
6311.33 2633
6312.08 2644
6312.83 2783
6313.58 2882
6314.33 2952
6315.08 2841
6315.83 2959
6316.58 2998
6317.33 3129
6318.08 3135
6318.83 3111
6319.58 2968
6320.33 2814
6321.08 2719
6321.83 2749
6322.58 2651
6323.33 2454
6324.08 2386
6324.83 2243
6325.58 2231
6326.33 2252
6327.08 2235
6327.83 2259
6328.58 2255
6329.33 2287
6330.08 2277
6330.84 2239
6331.59 2225
6332.34 2297
6333.09 2274
6333.84 2255
6334.59 2163
6335.34 2161
6336.09 2183
6336.84 2189
6337.60 2131
6338.35 2169
6339.10 2137
6339.85 2174
6340.60 2057
6341.35 2073
6342.10 2104
6342.86 2083
6343.61 2074
6344.36 2133
6345.11 2043
6345.86 2047
6346.61 2071
6347.37 2083
6348.12 1992
6348.87 2084
6349.62 2116
6350.37 2285
6351.13 2374
6351.88 2301
6352.63 2384
6353.38 2542
6354.14 2556
6354.89 2442
6355.64 2346
6356.39 2360
6357.14 2377
6357.90 2267
6358.65 2236
6359.40 2241
6360.16 2219
6360.91 2182
6361.66 2180
6362.41 2133
6363.17 2082
6363.92 2116
6364.67 2120
6365.42 2155
6366.18 2144
6366.93 2137
6367.68 2208
6368.44 2253
6369.19 2144
6369.94 2117
6370.70 2183
6371.45 2188
6372.20 2167
6372.96 2077
6373.71 2059
6374.46 2018
6375.22 2032
6375.97 2072
6376.72 2057
6377.48 2064
6378.23 2027
6378.99 2038
6379.74 2030
6380.49 2156
6381.25 2135
6382.00 2177
6382.75 2251
6383.51 2184
6384.26 2107
6385.02 2095
6385.77 2054
6386.53 2068
6387.28 1967
6388.03 1969
6388.79 1982
6389.54 1926
6390.30 1841
6391.05 1884
6391.81 1781
6392.56 1846
6393.31 1865
6394.07 1885
6394.82 1860
6395.58 1845
6396.33 1797
6397.09 1795
6397.84 1864
6398.60 1869
6399.35 1878
6400.11 1863
6400.86 1770
6401.62 1780
6402.37 1766
6403.13 1713
6403.88 1777
6404.64 1826
6405.39 1747
6406.15 1713
6406.90 1711
6407.66 1777
6408.42 1832
6409.17 1881
6409.93 1831
6410.68 1841
6411.44 1763
6412.19 1870
6412.95 1872
6413.71 1866
6414.46 1881
6415.22 1824
6415.97 1820
6416.73 1760
6417.48 1843
6418.24 1829
6419.00 1853
6419.75 1884
6420.51 1841
6421.27 1821
6422.02 1920
6422.78 1879
6423.53 1869
6424.29 1834
6425.05 1890
6425.80 1832
6426.56 1786
6427.32 1751
6428.07 1898
6428.83 1874
6429.59 1880
6430.34 1856
6431.10 1817
6431.86 1912
6432.61 1952
6433.37 2002
6434.13 2008
6434.89 1989
6435.64 1950
6436.40 2042
6437.16 1916
6437.91 2039
6438.67 2121
6439.43 2265
6440.19 2365
6440.94 2420
6441.70 2483
6442.46 2463
6443.22 2445
6443.97 2337
6444.73 2302
6445.49 2286
6446.25 2173
6447.00 2207
6447.76 2099
6448.52 2035
6449.28 2011
6450.04 2034
6450.79 2096
6451.55 2070
6452.31 2078
6453.07 2131
6453.83 2144
6454.58 2097
6455.34 2079
6456.10 2149
6456.86 2141
6457.62 2198
6458.38 2166
6459.13 2152
6459.89 2110
6460.65 2203
6461.41 2232
6462.17 2279
6462.93 2209
6463.69 2196
6464.44 2229
6465.20 2219
6465.96 2289
6466.72 2350
6467.48 2415
6468.24 2394
6469.00 2463
6469.76 2423
6470.52 2460
6471.28 2504
6472.03 2465
6472.79 2488
6473.55 2491
6474.31 2457
6475.07 2436
6475.83 2400
6476.59 2364
6477.35 2383
6478.11 2485
6478.87 2461
6479.63 2486
6480.39 2668
6481.15 2609
6481.91 2645
6482.67 2663
6483.43 2675
6484.19 2795
6484.95 2764
6485.71 2794
6486.47 2874
6487.23 2853
6487.99 2847
6488.75 2846
6489.51 2914
6490.27 3026
6491.03 2956
6491.79 3081
6492.55 3182
6493.31 3203
6494.07 3316
6494.83 3320
6495.59 3398
6496.35 3528
6497.11 3466
6497.87 3477
6498.64 3438
6499.40 3360
6500.16 3480
6500.92 3451
6501.68 3387
6502.44 3490
6503.20 3560
6503.96 3623
6504.72 3623
6505.48 3709
6506.25 3759
6507.01 3690
6507.77 3787
6508.53 3913
6509.29 4002
6510.05 4024
6510.81 4201
6511.57 4208
6512.34 4266
6513.10 4197
6513.86 4065
6514.62 4116
6515.38 4126
6516.15 4165
6516.91 4121
6517.67 4110
6518.43 4411
6519.19 4765
6519.95 5262
6520.72 5771
6521.48 6416
6522.24 7009
6523.00 7598
6523.77 8205
6524.53 8744
6525.29 9257
6526.05 9361
6526.81 9532
6527.58 9977
6528.34 9915
6529.10 9637
6529.86 9014
6530.63 8250
6531.39 7678
6532.15 7063
6532.92 6631
6533.68 6252
6534.44 6141
6535.20 6148
6535.97 6312
6536.73 6251
6537.49 6152
6538.26 5929
6539.02 5783
6539.78 5318
6540.55 4746
6541.31 4383
6542.07 4151
6542.84 3842
6543.60 3597
6544.36 3379
6545.13 3267
6545.89 3180
6546.65 3018
6547.42 2945
6548.18 2904
6548.94 3005
6549.71 2861
6550.47 3011
6551.24 3050
6552.00 3052
6552.76 2949
6553.53 3059
6554.29 3073
6555.06 3172
6555.82 3105
6556.58 3113
6557.35 3070
6558.11 3077
6558.88 3165
6559.64 3209
6560.41 3228
6561.17 3387
6561.93 3487
6562.70 3531
6563.46 3508
6564.23 3601
6564.99 3627
6565.76 3596
6566.52 3650
6567.29 3685
6568.05 3620
6568.82 3626
6569.58 3669
6570.35 3621
6571.11 3546
6571.88 3675
6572.64 3712
6573.41 3689
6574.17 3738
6574.94 3733
6575.70 3770
6576.47 3840
6577.23 3954
6578.00 4072
6578.76 4079
6579.53 4192
6580.29 4164
6581.06 4018
6581.83 4127
6582.59 4180
6583.36 3966
6584.12 3976
6584.89 3968
6585.65 3955
6586.42 4012
6587.19 3855
6587.95 3934
6588.72 4012
6589.48 4183
6590.25 4330
6591.02 4654
6591.78 4806
6592.55 5075
6593.32 5493
6594.08 5733
6594.85 5958
6595.61 5846
6596.38 5879
6597.15 5858
6597.91 5688
6598.68 5358
6599.45 5027
6600.21 4954
6600.98 4790
6601.75 4551
6602.51 4360
6603.28 4305
6604.05 4241
6604.82 4083
6605.58 4041
6606.35 3871
6607.12 3898
6607.88 3782
6608.65 3811
6609.42 3651
6610.19 3475
6610.95 3462
6611.72 3440
6612.49 3319
6613.25 3273
6614.02 3348
6614.79 3208
6615.56 3332
6616.32 3502
6617.09 3535
6617.86 3572
6618.63 3715
6619.40 3792
6620.16 3802
6620.93 3780
6621.70 3738
6622.47 3823
6623.24 3766
6624.00 3749
6624.77 3759
6625.54 3563
6626.31 3621
6627.08 3659
6627.84 3580
6628.61 3632
6629.38 3830
6630.15 4047
6630.92 4557
6631.69 5080
6632.46 5926
6633.22 6882
6633.99 7718
6634.76 8480
6635.53 8719
6636.30 8750
6637.07 8326
6637.84 7576
6638.61 6820
6639.37 6115
6640.14 5350
6640.91 4512
6641.68 4071
6642.45 3831
6643.22 3508
6643.99 3363
6644.76 3166
6645.53 3124
6646.30 3023
6647.07 2959
6647.84 2923
6648.61 2816
6649.37 2998
6650.14 2914
6650.91 2956
6651.68 2918
6652.45 2870
6653.22 2860
6653.99 2803
6654.76 2734
6655.53 2690
6656.30 2734
6657.07 2667
6657.84 2571
6658.61 2539
6659.38 2593
6660.15 2592
6660.92 2629
6661.69 2659
6662.46 2641
6663.23 2686
6664.00 2712
6664.77 2671
6665.55 2719
6666.32 2760
6667.09 2710
6667.86 2621
6668.63 2676
6669.40 2735
6670.17 2699
6670.94 2818
6671.71 2895
6672.48 2849
6673.25 2774
6674.02 2992
6674.79 2987
6675.57 2802
6676.34 2719
6677.11 2689
6677.88 2758
6678.65 2676
6679.42 2738
6680.19 2732
6680.96 2723
6681.74 2716
6682.51 2825
6683.28 2830
6684.05 3154
6684.82 3264
6685.59 3427
6686.37 3526
6687.14 3453
6687.91 3576
6688.68 3472
6689.45 3305
6690.22 3176
6691.00 2921
6691.77 2910
6692.54 2763
6693.31 2651
6694.08 2517
6694.86 2610
6695.63 2633
6696.40 2522
6697.17 2487
6697.95 2556
6698.72 2485
6699.49 2487
6700.26 2422
6701.04 2432
6701.81 2408
6702.58 2406
6703.35 2401
6704.13 2332
6704.90 2305
6705.67 2230
6706.44 2258
6707.22 2275
6707.99 2195
6708.76 2177
6709.54 2254
6710.31 2288
6711.08 2259
6711.86 2261
6712.63 2281
6713.40 2298
6714.17 2248
6714.95 2265
6715.72 2169
6716.50 2206
6717.27 2122
6718.04 2074
6718.82 2087
6719.59 2025
6720.36 2046
6721.14 1972
6721.91 2030
6722.68 2021
6723.46 1944
6724.23 1988
6725.01 2015
6725.78 1992
6726.55 1996
6727.33 1948
6728.10 1919
6728.88 1969
6729.65 1921
6730.42 1933
6731.20 1967
6731.97 1952
6732.75 1880
6733.52 1916
6734.30 1916
6735.07 2031
6735.84 2019
6736.62 1963
6737.39 1995
6738.17 1974
6738.94 1969
6739.72 1995
6740.49 1974
6741.27 1940
6742.04 1939
6742.82 2059
6743.59 1979
6744.37 1959
6745.14 1966
6745.92 1991
6746.69 1956
6747.47 1962
6748.24 1935
6749.02 1986
6749.79 2042
6750.57 2054
6751.34 2038
6752.12 2092
6752.90 2102
6753.67 2106
6754.45 2083
6755.22 2011
6756.00 2008
6756.77 1944
6757.55 1972
6758.33 1957
6759.10 1931
6759.88 1934
6760.65 1964
6761.43 1957
6762.20 1928
6762.98 1880
6763.76 1964
6764.53 1969
6765.31 1976
6766.09 1985
6766.86 1921
6767.64 1971
6768.41 1949
6769.19 1873
6769.97 1921
6770.74 1950
6771.52 1944
6772.30 1918
6773.07 2000
6773.85 1933
6774.63 1964
6775.40 1955
6776.18 1980
6776.96 2038
6777.74 2074
6778.51 2080
6779.29 2157
6780.07 2132
6780.84 2068
6781.62 2134
6782.40 2078
6783.17 2135
6783.95 2102
6784.73 2197
6785.51 2184
6786.28 2217
6787.06 2177
6787.84 2082
6788.62 2135
6789.39 2099
6790.17 2119
6790.95 2051
6791.73 1981
6792.51 1977
6793.28 1979
6794.06 2016
6794.84 2033
6795.62 2131
6796.39 2135
6797.17 2238
6797.95 2357
6798.73 2474
6799.51 2609
6800.29 2785
6801.06 2843
6801.84 2863
6802.62 2779
6803.40 2754
6804.18 2664
6804.96 2483
6805.73 2352
6806.51 2288
6807.29 2174
6808.07 2129
6808.85 2010
6809.63 2079
6810.41 2052
6811.18 2053
6811.96 2007
6812.74 1974
6813.52 2056
6814.30 2029
6815.08 2063
6815.86 2125
6816.64 2069
6817.42 2005
6818.20 2049
6818.98 2046
6819.76 2024
6820.53 2048
6821.31 2006
6822.09 1975
6822.87 1965
6823.65 1893
6824.43 2002
6825.21 2053
6825.99 2102
6826.77 2110
6827.55 2160
6828.33 2241
6829.11 2267
6829.89 2164
6830.67 2134
6831.45 2117
6832.23 2168
6833.01 2152
6833.79 2140
6834.57 2107
6835.35 2102
6836.13 2047
6836.91 2049
6837.69 2020
6838.47 1986
6839.25 1972
6840.03 1937
6840.81 1984
6841.59 1935
6842.37 1917
6843.16 2020
6843.94 2052
6844.72 2045
6845.50 2093
6846.28 2305
6847.06 2500
6847.84 2870
6848.62 3376
6849.40 3895
6850.18 4491
6850.96 5083
6851.75 5312
6852.53 5256
6853.31 5204
6854.09 4749
6854.87 4308
6855.65 3992
6856.43 3556
6857.22 3294
6858.00 3121
6858.78 2948
6859.56 2858
6860.34 2719
6861.12 2633
6861.90 2555
6862.69 2378
6863.47 2248
6864.25 2257
6865.03 2251
6865.81 2236
6866.60 2188
6867.38 2206
6868.16 2207
6868.94 2242
6869.72 2166
6870.51 2041
6871.29 2026
6872.07 1948
6872.85 1946
6873.64 1872
6874.42 1940
6875.20 1912
6875.98 1854
6876.77 1848
6877.55 1920
6878.33 1982
6879.11 2048
6879.90 2084
6880.68 2062
6881.46 1983
6882.25 2004
6883.03 2103
6883.81 2171
6884.59 2097
6885.38 2050
6886.16 2172
6886.94 2202
6887.73 2267
6888.51 2324
6889.29 2246
6890.08 2323
6890.86 2363
6891.64 2262
6892.43 2184
6893.21 2184
6893.99 2166
6894.78 2166
6895.56 2105
6896.35 2148
6897.13 2225
6897.91 2239
6898.70 2274
6899.48 2402
6900.26 2371
6901.05 2254
6901.83 2310
6902.62 2427
6903.40 2468
6904.18 2476
6904.97 2421
6905.75 2488
6906.54 2473
6907.32 2532
6908.11 2551
6908.89 2526
6909.67 2477
6910.46 2424
6911.24 2370
6912.03 2320
6912.81 2245
6913.60 2261
6914.38 2213
6915.17 2199
6915.95 2208
6916.74 2246
6917.52 2295
6918.31 2220
6919.09 2154
6919.88 2226
6920.66 2247
6921.45 2210
6922.23 2283
6923.02 2254
6923.80 2212
6924.59 2170
6925.37 2208
6926.16 2158
6926.94 2170
6927.73 2221
6928.51 2227
6929.30 2096
6930.09 2102
6930.87 2223
6931.66 2244
6932.44 2157
6933.23 2151
6934.01 2272
6934.80 2197
6935.59 2200
6936.37 2250
6937.16 2240
6937.94 2231
6938.73 2196
6939.52 2392
6940.30 2454
6941.09 2478
6941.88 2501
6942.66 2503
6943.45 2513
6944.23 2546
6945.02 2561
6945.81 2590
6946.59 2578
6947.38 2702
6948.17 2761
6948.95 2765
6949.74 2737
6950.53 2695
6951.31 2734
6952.10 2768
6952.89 2729
6953.67 2632
6954.46 2775
6955.25 2767
6956.04 2962
6956.82 2990
6957.61 3023
6958.40 2980
6959.18 2982
6959.97 2990
6960.76 2933
6961.55 2988
6962.33 2984
6963.12 2962
6963.91 2972
6964.70 2985
6965.48 2901
6966.27 2955
6967.06 3112
6967.85 3138
6968.63 3172
6969.42 3304
6970.21 3384
6971.00 3238
6971.79 3190
6972.57 3258
6973.36 3409
6974.15 3351
6974.94 3469
6975.73 3499
6976.52 3629
6977.30 3819
6978.09 4039
6978.88 4188
6979.67 4376
6980.46 4603
6981.25 4809
6982.03 5199
6982.82 5590
6983.61 6486
6984.40 7098
6985.19 7637
6985.98 8171
6986.77 8343
6987.55 8212
6988.34 7721
6989.13 7132
6989.92 6628
6990.71 6029
6991.50 5439
6992.29 4883
6993.08 4634
6993.87 4493
6994.66 4706
6995.45 4874
6996.24 5338
6997.02 6125
6997.81 7058
6998.60 8213
6999.39 9144
7000.18 9896
7000.97 10071
7001.76 9906
7002.55 9127
7003.34 8235
7004.13 7214
7004.92 6237
7005.71 5353
7006.50 4698
7007.29 4142
7008.08 3598
7008.87 3461
7009.66 3204
7010.45 3134
7011.24 3015
7012.03 2835
7012.82 2819
7013.61 2844
7014.40 2832
7015.19 2834
7015.98 2832
7016.77 2727
7017.56 2632
7018.35 2587
7019.15 2435
7019.94 2478
7020.73 2431
7021.52 2344
7022.31 2372
7023.10 2339
7023.89 2392
7024.68 2505
7025.47 2501
7026.26 2583
7027.05 2541
7027.85 2568
7028.64 2600
7029.43 2594
7030.22 2421
7031.01 2363
7031.80 2384
7032.59 2221
7033.38 2125
7034.18 2249
7034.97 2254
7035.76 2232
7036.55 2414
7037.34 2377
7038.13 2488
7038.93 2451
7039.72 2464
7040.51 2560
7041.30 2564
7042.09 2554
7042.89 2464
7043.68 2464
7044.47 2399
7045.26 2393
7046.05 2407
7046.85 2405
7047.64 2431
7048.43 2530
7049.22 2516
7050.01 2590
7050.81 2722
7051.60 2667
7052.39 2602
7053.18 2490
7053.98 2439
7054.77 2349
7055.56 2373
7056.36 2327
7057.15 2230
7057.94 2245
7058.73 2240
7059.53 2164
7060.32 2172
7061.11 2194
7061.91 2237
7062.70 2230
7063.49 2186
7064.29 2158
7065.08 2151
7065.87 2172
7066.66 2116
7067.46 2185
7068.25 2156
7069.04 2077
7069.84 2090
7070.63 2021
7071.43 2056
7072.22 2058
7073.01 2171
7073.81 2115
7074.60 2060
7075.39 2047
7076.19 2052
7076.98 2087
7077.78 2033
7078.57 2061
7079.36 2062
7080.16 2037
7080.95 1997
7081.75 1931
7082.54 1908
7083.33 1912
7084.13 1972
7084.92 1902
7085.72 1896
7086.51 1994
7087.31 1920
7088.10 1980
7088.90 2056
7089.69 2095
7090.48 2097
7091.28 2154
7092.07 2206
7092.87 2221
7093.66 2202
7094.46 2188
7095.25 2100
7096.05 2121
7096.84 2029
7097.64 2009
7098.43 1995
7099.23 1912
7100.02 1913
7100.82 1927
7101.61 1971
7102.41 1900
7103.20 1894
7104.00 1809
7104.80 1775
7105.59 1788
7106.39 1684
7107.18 1627
7107.98 1653
7108.77 1547
7109.57 1561
7110.36 1626
7111.16 1544
7111.96 1560
7112.75 1538
7113.55 1547
7114.34 1534
7115.14 1613
7115.94 1570
7116.73 1594
7117.53 1567
7118.32 1541
7119.12 1606
7119.92 1534
7120.71 1571
7121.51 1570
7122.31 1538
7123.10 1538
7123.90 1514
7124.70 1517
7125.49 1568
7126.29 1522
7127.09 1623
7127.88 1659
7128.68 1662
7129.48 1642
7130.27 1614
7131.07 1659
7131.87 1545
7132.66 1605
7133.46 1616
7134.26 1585
7135.06 1553
7135.85 1494
7136.65 1545
7137.45 1563
7138.24 1571
7139.04 1589
7139.84 1559
7140.64 1580
7141.43 1612
7142.23 1632
7143.03 1627
7143.83 1733
7144.62 1679
7145.42 1681
7146.22 1595
7147.02 1543
7147.82 1569
7148.61 1545
7149.41 1589
7150.21 1555
7151.01 1575
7151.81 1568
7152.60 1515
7153.40 1532
7154.20 1594
7155.00 1519
7155.80 1587
7156.59 1540
7157.39 1540
7158.19 1537
7158.99 1475
7159.79 1500
7160.59 1472
7161.39 1476
7162.18 1383
7162.98 1467
7163.78 1423
7164.58 1452
7165.38 1468
7166.18 1458
7166.98 1488
7167.78 1519
7168.57 1482
7169.37 1518
7170.17 1512
7170.97 1517
7171.77 1547
7172.57 1578
7173.37 1488
7174.17 1497
7174.97 1504
7175.77 1457
7176.57 1426
7177.37 1417
7178.17 1528
7178.97 1531
7179.77 1520
7180.56 1539
7181.36 1569
7182.16 1542
7182.96 1660
7183.76 1654
7184.56 1635
7185.36 1713
7186.16 1555
7186.96 1585
7187.76 1590
7188.56 1584
7189.36 1536
7190.16 1452
7190.96 1463
7191.76 1415
7192.57 1362
7193.37 1445
7194.17 1454
7194.97 1380
7195.77 1359
7196.57 1343
7197.37 1350
7198.17 1344
7198.97 1420
7199.77 1449
7200.57 1490
7201.37 1415
7202.17 1427
7202.97 1441
7203.77 1377
7204.58 1403
7205.38 1409
7206.18 1452
7206.98 1442
7207.78 1430
7208.58 1389
7209.38 1439
7210.18 1480
7210.99 1471
7211.79 1425
7212.59 1496
7213.39 1450
7214.19 1509
7214.99 1554
7215.79 1547
7216.60 1474
7217.40 1483
7218.20 1506
7219.00 1490
7219.80 1419
7220.60 1500
7221.41 1534
7222.21 1492
7223.01 1474
7223.81 1492
7224.62 1499
7225.42 1533
7226.22 1524
7227.02 1520
7227.82 1497
7228.63 1463
7229.43 1500
7230.23 1537
7231.03 1500
7231.84 1507
7232.64 1514
7233.44 1469
7234.24 1538
7235.05 1579
7235.85 1563
7236.65 1591
7237.45 1515
7238.26 1546
7239.06 1613
7239.86 1631
7240.67 1623
7241.47 1631
7242.27 1642
7243.08 1676
7243.88 1715
7244.68 1734
7245.49 1668
7246.29 1635
7247.09 1698
7247.90 1692
7248.70 1728
7249.50 1738
7250.31 1718
7251.11 1751
7251.91 1813
7252.72 1787
7253.52 1792
7254.32 1727
7255.13 1818
7255.93 1821
7256.74 1827
7257.54 1877
7258.34 1844
7259.15 1953
7259.95 1957
7260.76 2008
7261.56 2056
7262.36 2097
7263.17 2203
7263.97 2153
7264.78 2065
7265.58 2153
7266.39 2193
7267.19 2234
7268.00 2151
7268.80 2187
7269.60 2272
7270.41 2230
7271.21 2287
7272.02 2245
7272.82 2366
7273.63 2406
7274.43 2367
7275.24 2404
7276.04 2399
7276.85 2472
7277.65 2591
7278.46 2605
7279.26 2683
7280.07 2775
7280.87 3098
7281.68 3459
7282.48 3804
7283.29 4073
7284.09 4498
7284.90 4842
7285.71 5057
7286.51 4953
7287.32 4589
7288.12 4259
7288.93 4026
7289.73 3710
7290.54 3384
7291.35 3167
7292.15 3077
7292.96 2954
7293.76 2843
7294.57 2815
7295.38 2890
7296.18 2880
7296.99 2862
7297.79 2877
7298.60 2917
7299.41 2951
7300.21 2915
7301.02 2979
7301.82 3082
7302.63 3178
7303.44 3186
7304.24 3242
7305.05 3368
7305.86 3438
7306.66 3565
7307.47 3697
7308.28 3882
7309.08 4110
7309.89 4322
7310.70 4542
7311.50 4713
7312.31 4716
7313.12 4672
7313.93 4399
7314.73 4406
7315.54 4329
7316.35 4349
7317.15 4559
7317.96 4940
7318.77 5382
7319.58 5870
7320.38 6386
7321.19 6794
7322.00 7087
7322.81 6917
7323.61 6546
7324.42 6123
7325.23 5749
7326.04 5079
7326.84 4591
7327.65 4240
7328.46 4022
7329.27 3761
7330.08 3733
7330.88 3727
7331.69 3810
7332.50 3952
7333.31 4423
7334.12 4856
7334.92 5080
7335.73 5441
7336.54 5528
7337.35 5376
7338.16 5136
7338.97 4726
7339.78 4360
7340.58 3897
7341.39 3575
7342.20 3431
7343.01 3225
7343.82 3072
7344.63 2937
7345.44 2976
7346.24 2921
7347.05 2974
7347.86 2982
7348.67 3067
7349.48 3019
7350.29 2836
7351.10 2892
7351.91 2828
7352.72 2853
7353.53 2685
7354.34 2655
7355.14 2623
7355.95 2612
7356.76 2530
7357.57 2623
7358.38 2726
7359.19 2807
7360.00 2786
7360.81 2801
7361.62 2920
7362.43 2975
7363.24 3037
7364.05 2952
7364.86 2853
7365.67 2960
7366.48 2878
7367.29 2934
7368.10 2856
7368.91 2821
7369.72 2848
7370.53 2805
7371.34 2782
7372.15 2783
7372.96 2868
7373.77 2910
7374.58 2971
7375.39 3078
7376.20 3116
7377.01 3145
7377.82 3393
7378.63 3585
7379.44 3805
7380.26 4084
7381.07 4298
7381.88 4432
7382.69 4405
7383.50 4280
7384.31 4172
7385.12 3991
7385.93 3634
7386.74 3429
7387.55 3261
7388.36 3098
7389.18 3006
7389.99 2965
7390.80 2784
7391.61 2760
7392.42 2765
7393.23 2717
7394.04 2611
7394.86 2613
7395.67 2747
7396.48 2817
7397.29 2913
7398.10 2921
7398.91 3080
7399.73 3341
7400.54 3555
7401.35 3615
7402.16 3590
7402.97 3663
7403.79 3595
7404.60 3443
7405.41 3372
7406.22 3394
7407.03 3280
7407.85 3176
7408.66 3136
7409.47 3082
7410.28 2940
7411.10 2876
7411.91 2770
7412.72 2509
7413.53 2340
7414.35 2281
7415.16 2251
7415.97 2121
7416.78 1992
7417.60 1990
7418.41 1996
7419.22 2007
7420.03 1964
7420.85 1990
7421.66 1927
7422.47 1869
7423.29 1945
7424.10 1884
7424.91 1889
7425.73 1895
7426.54 1886
7427.35 1817
7428.17 1811
7428.98 1809
7429.79 1798
7430.61 1762
7431.42 1802
7432.23 1810
7433.05 1858
7433.86 1810
7434.67 1722
7435.49 1806
7436.30 1824
7437.12 1844
7437.93 1839
7438.74 1864
7439.56 1793
7440.37 1824
7441.18 1789
7442.00 1760
7442.81 1836
7443.63 1733
7444.44 1755
7445.26 1705
7446.07 1728
7446.88 1730
7447.70 1806
7448.51 1702
7449.33 1777
7450.14 1670
7450.96 1749
7451.77 1697
7452.59 1635
7453.40 1676
7454.22 1720
7455.03 1764
7455.85 1747
7456.66 1744
7457.47 1747
7458.29 1752
7459.10 1688
7459.92 1703
7460.74 1703
7461.55 1685
7462.37 1730
7463.18 1764
7464.00 1748
7464.81 1740
7465.63 1748
7466.44 1806
7467.26 1804
7468.07 1846
7468.89 1794
7469.70 1820
7470.52 1813
7471.34 1787
7472.15 1708
7472.97 1751
7473.78 1723
7474.60 1662
7475.41 1667
7476.23 1592
7477.05 1642
7477.86 1599
7478.68 1603
7479.49 1559
7480.31 1556
7481.13 1572
7481.94 1593
7482.76 1542
7483.58 1525
7484.39 1550
7485.21 1498
7486.03 1495
7486.84 1487
7487.66 1541
7488.48 1495
7489.29 1556
7490.11 1531
7490.93 1526
7491.74 1445
7492.56 1496
7493.38 1467
7494.19 1452
7495.01 1517
7495.83 1484
7496.64 1519
7497.46 1528
7498.28 1501
7499.10 1420
7499.91 1434
7500.73 1389
7501.55 1406
7502.36 1380
7503.18 1413
7504.00 1445
7504.82 1463
7505.63 1433
7506.45 1429
7507.27 1397
7508.09 1392
7508.90 1436
7509.72 1388
7510.54 1372
7511.36 1388
7512.18 1435
7512.99 1406
7513.81 1369
7514.63 1352
7515.45 1392
7516.27 1402
7517.08 1387
7517.90 1389
7518.72 1412
7519.54 1365
7520.36 1328
7521.18 1371
7521.99 1361
7522.81 1348
7523.63 1370
7524.45 1445
7525.27 1426
7526.09 1389
7526.91 1354
7527.72 1416
7528.54 1362
7529.36 1351
7530.18 1308
7531.00 1371
7531.82 1304
7532.64 1420
7533.46 1401
7534.28 1345
7535.10 1392
7535.91 1374
7536.73 1352
7537.55 1386
7538.37 1408
7539.19 1432
7540.01 1404
7540.83 1438
7541.65 1486
7542.47 1445
7543.29 1481
7544.11 1514
7544.93 1558
7545.75 1446
7546.57 1469
7547.39 1534
7548.21 1440
7549.03 1468
7549.85 1498
7550.67 1469
7551.49 1530
7552.31 1517
7553.13 1546
7553.95 1555
7554.77 1564
7555.59 1607
7556.41 1634
7557.23 1630
7558.05 1630
7558.87 1652
7559.69 1611
7560.51 1613
7561.33 1624
7562.15 1527
7562.97 1589
7563.79 1603
7564.61 1617
7565.44 1487
7566.26 1527
7567.08 1570
7567.90 1538
7568.72 1484
7569.54 1565
7570.36 1619
7571.18 1631
7572.00 1570
7572.82 1582
7573.65 1512
7574.47 1520
7575.29 1537
7576.11 1542
7576.93 1574
7577.75 1524
7578.57 1564
7579.40 1573
7580.22 1651
7581.04 1590
7581.86 1588
7582.68 1667
7583.50 1649
7584.33 1610
7585.15 1658
7585.97 1745
7586.79 1757
7587.61 1822
7588.44 1845
7589.26 1831
7590.08 1799
7590.90 1782
7591.72 1817
7592.55 1790
7593.37 1693
7594.19 1773
7595.01 1738
7595.84 1716
7596.66 1670
7597.48 1716
7598.30 1782
7599.13 1804
7599.95 1897
7600.77 1989
7601.59 2138
7602.42 2305
7603.24 2429
7604.06 2665
7604.89 2743
7605.71 2766
7606.53 2711
7607.36 2774
7608.18 2437
7609.00 2324
7609.82 2149
7610.65 2092
7611.47 1934
7612.29 1930
7613.12 1903
7613.94 1920
7614.77 1861
7615.59 1909
7616.41 1894
7617.24 1933
7618.06 1878
7618.88 1864
7619.71 1957
7620.53 1940
7621.35 1904
7622.18 1842
7623.00 1786
7623.83 1739
7624.65 1744
7625.47 1808
7626.30 1849
7627.12 1855
7627.95 1928
7628.77 2127
7629.60 2264
7630.42 2515
7631.24 2744
7632.07 2893
7632.89 2898
7633.72 2813
7634.54 2685
7635.37 2504
7636.19 2364
7637.02 2118
7637.84 1946
7638.67 1831
7639.49 1770
7640.31 1688
7641.14 1593
7641.96 1529
7642.79 1473
7643.61 1479
7644.44 1484
7645.26 1432
7646.09 1427
7646.92 1477
7647.74 1502
7648.57 1477
7649.39 1432
7650.22 1462
7651.04 1466
7651.87 1430
7652.69 1406
7653.52 1386
7654.34 1380
7655.17 1351
7656.00 1374
7656.82 1414
7657.65 1398
7658.47 1336
7659.30 1362
7660.12 1375
7660.95 1364
7661.78 1381
7662.60 1375
7663.43 1301
7664.25 1214
7665.08 1320
7665.91 1389
7666.73 1369
7667.56 1335
7668.39 1305
7669.21 1392
7670.04 1391
7670.87 1341
7671.69 1364
7672.52 1314
7673.35 1357
7674.17 1401
7675.00 1365
7675.83 1339
7676.65 1282
7677.48 1287
7678.31 1310
7679.13 1327
7679.96 1310
7680.79 1303
7681.61 1306
7682.44 1334
7683.27 1336
7684.10 1351
7684.92 1368
7685.75 1396
7686.58 1353
7687.40 1407
7688.23 1321
7689.06 1320
7689.89 1381
7690.71 1380
7691.54 1352
7692.37 1340
7693.20 1358
7694.03 1355
7694.85 1385
7695.68 1358
7696.51 1353
7697.34 1372
7698.16 1355
7698.99 1395
7699.82 1450
7700.65 1440
7701.48 1349
7702.31 1409
7703.13 1387
7703.96 1355
7704.79 1362
7705.62 1370
7706.45 1376
7707.28 1421
7708.10 1408
7708.93 1421
7709.76 1430
7710.59 1392
7711.42 1388
7712.25 1415
7713.08 1409
7713.90 1367
7714.73 1390
7715.56 1388
7716.39 1361
7717.22 1382
7718.05 1379
7718.88 1328
7719.71 1356
7720.54 1344
7721.37 1393
7722.20 1288
7723.02 1292
7723.85 1341
7724.68 1317
7725.51 1322
7726.34 1312
7727.17 1432
7728.00 1388
7728.83 1378
7729.66 1370
7730.49 1396
7731.32 1412
7732.15 1364
7732.98 1413
7733.81 1342
7734.64 1370
7735.47 1344
7736.30 1392
7737.13 1369
7737.96 1420
7738.79 1435
7739.62 1411
7740.45 1358
7741.28 1458
7742.11 1387
7742.94 1484
7743.77 1688
7744.60 1872
7745.43 2197
7746.26 2480
7747.09 2769
7747.92 2985
7748.75 2932
7749.59 2896
7750.42 2800
7751.25 2413
7752.08 2191
7752.91 2058
7753.74 1787
7754.57 1613
7755.40 1551
7756.23 1503
7757.06 1411
7757.90 1373
7758.73 1385
7759.56 1374
7760.39 1440
7761.22 1415
7762.05 1407
7762.88 1363
7763.71 1367
7764.55 1350
7765.38 1309
7766.21 1255
7767.04 1285
7767.87 1295
7768.70 1242
7769.54 1174
7770.37 1171
7771.20 1171
7772.03 1172
7772.86 1139
7773.70 1184
7774.53 1221
7775.36 1161
7776.19 1180
7777.02 1173
7777.86 1200
7778.69 1196
7779.52 1204
7780.35 1150
7781.19 1204
7782.02 1217
7782.85 1223
7783.68 1258
7784.52 1266
7785.35 1268
7786.18 1339
7787.01 1314
7787.85 1267
7788.68 1277
7789.51 1207
7790.35 1310
7791.18 1270
7792.01 1195
7792.84 1188
7793.68 1286
7794.51 1229
7795.34 1216
7796.18 1208
7797.01 1192
7797.84 1232
7798.68 1247
7799.51 1215
7800.34 1188
7801.18 1240
7802.01 1267
7802.84 1320
7803.68 1270
7804.51 1252
7805.35 1251
7806.18 1308
7807.01 1321
7807.85 1289
7808.68 1300
7809.51 1291
7810.35 1324
7811.18 1321
7812.02 1347
7812.85 1365
7813.68 1376
7814.52 1380
7815.35 1400
7816.19 1342
7817.02 1352
7817.86 1405
7818.69 1395
7819.52 1378
7820.36 1335
7821.19 1406
7822.03 1311
7822.86 1328
7823.70 1296
7824.53 1367
7825.37 1430
7826.20 1419
7827.04 1448
7827.87 1442
7828.71 1448
7829.54 1378
7830.38 1367
7831.21 1341
7832.05 1279
7832.88 1337
7833.72 1372
7834.55 1304
7835.39 1310
7836.22 1248
7837.06 1335
7837.89 1331
7838.73 1309
7839.57 1302
7840.40 1256
7841.24 1239
7842.07 1307
7842.91 1244
7843.74 1264
7844.58 1211
7845.42 1192
7846.25 1187
7847.09 1211
7847.92 1183
7848.76 1246
7849.60 1229
7850.43 1206
7851.27 1220
7852.10 1193
7852.94 1192
7853.78 1168
7854.61 1201
7855.45 1158
7856.29 1158
7857.12 1224
7857.96 1256
7858.79 1183
7859.63 1183
7860.47 1216
7861.30 1194
7862.14 1202
7862.98 1159
7863.81 1154
7864.65 1192
7865.49 1197
7866.33 1171
7867.16 1149
7868.00 1103
7868.84 1163
7869.67 1210
7870.51 1218
7871.35 1211
7872.19 1198
7873.02 1250
7873.86 1219
7874.70 1275
7875.54 1343
7876.37 1357
7877.21 1329
7878.05 1403
7878.89 1424
7879.72 1410
7880.56 1361
7881.40 1364
7882.24 1333
7883.07 1297
7883.91 1250
7884.75 1228
7885.59 1236
7886.43 1292
7887.26 1267
7888.10 1258
7888.94 1290
7889.78 1305
7890.62 1307
7891.45 1318
7892.29 1283
7893.13 1226
7893.97 1243
7894.81 1256
7895.65 1282
7896.49 1248
7897.32 1239
7898.16 1233
7899.00 1242
7899.84 1279
7900.68 1244
7901.52 1216
7902.36 1201
7903.20 1213
7904.03 1182
7904.87 1155
7905.71 1151
7906.55 1227
7907.39 1190
7908.23 1196
7909.07 1172
7909.91 1204
7910.75 1246
7911.59 1204
7912.43 1270
7913.27 1283
7914.11 1363
7914.94 1449
7915.78 1488
7916.62 1521
7917.46 1538
7918.30 1540
7919.14 1539
7919.98 1502
7920.82 1448
7921.66 1376
7922.50 1341
7923.34 1250
7924.18 1245
7925.02 1197
7925.86 1168
7926.70 1208
7927.54 1173
7928.38 1133
7929.22 1115
7930.06 1135
7930.90 1092
7931.74 1100
7932.59 1049
7933.43 1045
7934.27 1042
7935.11 1096
7935.95 1092
7936.79 1076
7937.63 1036
7938.47 1123
7939.31 1110
7940.15 1101
7940.99 1133
7941.83 1156
7942.67 1169
7943.52 1202
7944.36 1203
7945.20 1225
7946.04 1243
7946.88 1162
7947.72 1125
7948.56 1116
7949.40 1150
7950.25 1135
7951.09 1126
7951.93 1192
7952.77 1156
7953.61 1169
7954.45 1160
7955.29 1173
7956.14 1116
7956.98 1133
7957.82 1137
7958.66 1164
7959.50 1083
7960.35 1047
7961.19 1057
7962.03 1095
7962.87 1019
7963.71 1089
7964.56 1067
7965.40 1085
7966.24 1152
7967.08 1120
7967.93 1127
7968.77 1126
7969.61 1212
7970.45 1171
7971.29 1125
7972.14 1149
7972.98 1119
7973.82 1084
7974.67 1072
7975.51 1062
7976.35 1056
7977.19 1040
7978.04 1063
7978.88 1054
7979.72 1063
7980.57 1048
7981.41 1093
7982.25 1051
7983.09 1036
7983.94 1030
7984.78 1010
7985.62 1044
7986.47 1046
7987.31 1025
7988.15 1033
7989.00 1008
7989.84 1038
7990.68 1043
7991.53 1042
7992.37 1009
7993.22 1015
7994.06 959
7994.90 1021
7995.75 999
7996.59 1024
7997.43 982
7998.28 944
7999.12 948
7999.97 948
8000.81 963
8001.65 957
8002.50 993
8003.34 1023
8004.19 1028
8005.03 981
8005.88 1012
8006.72 949
8007.57 995
8008.41 996
8009.25 995
8010.10 1000
8010.94 978
8011.79 978
8012.63 915
8013.48 944
8014.32 978
8015.17 963
8016.01 973
8016.86 916
8017.70 942
8018.55 936
8019.39 930
8020.24 922
8021.08 939
8021.93 971
8022.77 953
8023.62 955
8024.46 927
8025.31 978
8026.15 967
8027.00 968
8027.84 984
8028.69 988
8029.54 989
8030.38 970
8031.23 981
8032.07 987
8032.92 992
8033.76 1009
8034.61 1043
8035.46 968
8036.30 946
8037.15 968
8037.99 985
8038.84 973
8039.69 929
8040.53 912
8041.38 948
8042.22 939
8043.07 942
8043.92 964
8044.76 993
8045.61 986
8046.46 953
8047.30 1005
8048.15 987
8049.00 983
8049.84 940
8050.69 923
8051.54 954
8052.38 939
8053.23 896
8054.08 981
8054.92 918
8055.77 933
8056.62 913
8057.46 997
8058.31 959
8059.16 957
8060.01 967
8060.85 961
8061.70 953
8062.55 968
8063.40 991
8064.24 918
8065.09 946
8065.94 893
8066.79 933
8067.63 935
8068.48 962
8069.33 982
8070.18 968
8071.02 957
8071.87 929
8072.72 895
8073.57 900
8074.42 919
8075.26 894
8076.11 943
8076.96 937
8077.81 928
8078.66 868
8079.50 908
8080.35 871
8081.20 865
8082.05 899
8082.90 952
8083.75 941
8084.59 884
8085.44 882
8086.29 941
8087.14 968
8087.99 907
8088.84 854
8089.69 888
8090.53 902
8091.38 945
8092.23 905
8093.08 897
8093.93 853
8094.78 913
8095.63 921
8096.48 887
8097.33 886
8098.18 945
8099.02 901
8099.87 930
8100.72 944
8101.57 948
8102.42 907
8103.27 899
8104.12 914
8104.97 956
8105.82 933
8106.67 938
8107.52 889
8108.37 899
8109.22 915
8110.07 920
8110.92 949
8111.77 941
8112.62 889
8113.47 891
8114.32 898
8115.17 967
8116.02 920
8116.87 935
8117.72 980
8118.57 993
8119.42 1030
8120.27 1040
8121.12 1057
8121.97 1031
8122.82 1010
8123.67 1036
8124.52 1032
8125.37 1000
8126.22 957
8127.07 970
8127.93 938
8128.78 1002
8129.63 1014
8130.48 982
8131.33 937
8132.18 890
8133.03 911
8133.88 891
8134.73 944
8135.58 926
8136.44 970
8137.29 940
8138.14 982
8138.99 959
8139.84 949
8140.69 976
8141.54 967
8142.39 919
8143.25 919
8144.10 937
8144.95 968
8145.80 941
8146.65 946
8147.50 942
8148.36 924
8149.21 976
8150.06 999
8150.91 990
8151.76 978
8152.62 984
8153.47 1029
8154.32 1054
8155.17 1058
8156.02 1061
8156.88 1069
8157.73 1036
8158.58 1014
8159.43 961
8160.29 985
8161.14 934
8161.99 965
8162.84 914
8163.70 908
8164.55 917
8165.40 938
8166.25 919
8167.11 927
8167.96 896
8168.81 912
8169.67 922
8170.52 890
8171.37 947
8172.23 903
8173.08 905
8173.93 912
8174.78 936
8175.64 926
8176.49 888
8177.34 877
8178.20 849
8179.05 887
8179.90 865
8180.76 826
8181.61 868
8182.47 837
8183.32 823
8184.17 902
8185.03 851
8185.88 872
8186.73 860
8187.59 875
8188.44 825
8189.30 859
8190.15 862
8191.00 880
8191.86 932
8192.71 870
8193.57 853
8194.42 853
8195.27 850
8196.13 854
8196.98 900
8197.84 854
8198.69 891
8199.55 852
8200.40 838
8201.26 852
8202.11 848
8202.96 873
8203.82 914
8204.67 915
8205.53 870
8206.38 891
8207.24 862
8208.09 920
8208.95 853
8209.80 868
8210.66 887
8211.51 852
8212.37 845
8213.22 866
8214.08 850
8214.93 826
8215.79 854
8216.65 886
8217.50 880
8218.36 982
8219.21 858
8220.07 963
8220.92 957
8221.78 919
8222.63 972
8223.49 936
8224.35 948
8225.20 958
8226.06 972
8226.91 894
8227.77 879
8228.63 882
8229.48 903
8230.34 894
8231.19 933
8232.05 909
8232.91 905
8233.76 940
8234.62 905
8235.47 865
8236.33 854
8237.19 900
8238.04 941
8238.90 913
8239.76 915
8240.61 867
8241.47 868
8242.33 852
8243.18 878
8244.04 877
8244.90 889
8245.75 889
8246.61 865
8247.47 873
8248.33 873
8249.18 935
8250.04 905
8250.90 884
8251.75 933
8252.61 962
8253.47 937
8254.33 932
8255.18 882
8256.04 861
8256.90 871
8257.76 891
8258.61 923
8259.47 881
8260.33 927
8261.19 959
8262.04 904
8262.90 907
8263.76 889
8264.62 913
8265.48 912
8266.33 864
8267.19 895
8268.05 873
8268.91 878
8269.77 850
8270.62 907
8271.48 893
8272.34 923
8273.20 916
8274.06 932
8274.92 935
8275.77 992
8276.63 936
8277.49 910
8278.35 905
8279.21 948
8280.07 946
8280.93 902
8281.78 860
8282.64 870
8283.50 880
8284.36 878
8285.22 922
8286.08 902
8286.94 957
8287.80 919
8288.66 901
8289.51 903
8290.37 884
8291.23 929
8292.09 952
8292.95 933
8293.81 911
8294.67 915
8295.53 910
8296.39 969
8297.25 919
8298.11 904
8298.97 897
8299.83 943
8300.69 962
8301.55 975
8302.41 930
8303.27 919
8304.13 893
8304.99 915
8305.85 912
8306.71 944
8307.57 913
8308.43 941
8309.29 978
8310.15 939
8311.01 943
8311.87 939
8312.73 969
8313.59 951
8314.45 901
8315.31 949
8316.17 945
8317.03 938
8317.89 955
8318.75 966
8319.61 959
8320.47 921
8321.33 948
8322.20 932
8323.06 942
8323.92 979
8324.78 950
8325.64 967
8326.50 984
8327.36 987
8328.22 1024
8329.08 999
8329.94 1019
8330.81 1007
8331.67 973
8332.53 980
8333.39 978
8334.25 957
8335.11 912
8335.97 982
8336.84 1002
8337.70 962
8338.56 1028
8339.42 964
8340.28 951
8341.15 1011
8342.01 1026
8342.87 1075
8343.73 1042
8344.59 1048
8345.45 1058
8346.32 1019
8347.18 988
8348.04 963
8348.90 992
8349.77 1087
8350.63 1021
8351.49 1052
8352.35 987
8353.22 1033
8354.08 1035
8354.94 1016
8355.80 1034
8356.67 1011
8357.53 1087
8358.39 1030
8359.25 1028
8360.12 1026
8360.98 1019
8361.84 1041
8362.71 1091
8363.57 1058
8364.43 1045
8365.29 1034
8366.16 1096
8367.02 1086
8367.88 1034
8368.75 1061
8369.61 1087
8370.47 1081
8371.34 1125
8372.20 1084
8373.06 1129
8373.93 1119
8374.79 1080
8375.65 1146
8376.52 1142
8377.38 1186
8378.25 1189
8379.11 1169
8379.97 1144
8380.84 1151
8381.70 1224
8382.56 1290
8383.43 1212
8384.29 1206
8385.16 1181
8386.02 1251
8386.89 1240
8387.75 1220
8388.61 1304
8389.48 1289
8390.34 1250
8391.21 1289
8392.07 1319
8392.94 1339
8393.80 1356
8394.67 1341
8395.53 1335
8396.39 1329
8397.26 1358
8398.12 1389
8398.99 1446
8399.85 1427
8400.72 1414
8401.58 1497
8402.45 1494
8403.31 1536
8404.18 1513
8405.04 1476
8405.91 1486
8406.77 1502
8407.64 1590
8408.50 1561
8409.37 1643
8410.24 1642
8411.10 1663
8411.97 1646
8412.83 1709
8413.70 1724
8414.56 1730
8415.43 1720
8416.29 1731
8417.16 1711
8418.03 1721
8418.89 1678
8419.76 1745
8420.62 1751
8421.49 1766
8422.36 1788
8423.22 1838
8424.09 1877
8424.95 1920
8425.82 1855
8426.69 1948
8427.55 2017
8428.42 2087
8429.28 2154
8430.15 2157
8431.02 2109
8431.88 2129
8432.75 2234
8433.62 2230
8434.48 2355
8435.35 2407
8436.22 2378
8437.08 2511
8437.95 2494
8438.82 2624
8439.68 2696
8440.55 2776
8441.42 2828
8442.29 2939
8443.15 3045
8444.02 3114
8444.89 3168
8445.75 3182
8446.62 3415
8447.49 3494
8448.36 3538
8449.22 3556
8450.09 3602
8450.96 3948
8451.83 4463
8452.69 5204
8453.56 6045
8454.43 6888
8455.30 7851
8456.16 8225
8457.03 8217
8457.90 7931
8458.77 7429
8459.64 6780
8460.50 5939
8461.37 5191
8462.24 4612
8463.11 3957
8463.98 3473
8464.84 3113
8465.71 2744
8466.58 2541
8467.45 2280
8468.32 2247
8469.19 2107
8470.05 2007
8470.92 1980
8471.79 1991
8472.66 1921
8473.53 1890
8474.40 1844
8475.27 1818
8476.13 1744
8477.00 1812
8477.87 1822
8478.74 1751
8479.61 1699
8480.48 1765
8481.35 1807
8482.22 1798
8483.09 1812
8483.96 1821
8484.82 1842
8485.69 1829
8486.56 1846
8487.43 1822
8488.30 1815
8489.17 1787
8490.04 1758
8490.91 1783
8491.78 1780
8492.65 1832
8493.52 1862
8494.39 1869
8495.26 1857
8496.13 1899
8497.00 1788
8497.87 1759
8498.74 1695
8499.61 1734
8500.48 1682
8501.35 1688
8502.22 1579
8503.09 1661
8503.96 1703
8504.83 1718
8505.70 1730
8506.57 1726
8507.44 1741
8508.31 1741
8509.18 1727
8510.05 1749
8510.92 1769
8511.79 1782
8512.66 1859
8513.53 1868
8514.40 1845
8515.27 1868
8516.15 1932
8517.02 1886
8517.89 1923
8518.76 1950
8519.63 1972
8520.50 2010
8521.37 1976
8522.24 2014
8523.11 1985
8523.98 1925
8524.86 1895
8525.73 1964
8526.60 1913
8527.47 1956
8528.34 1917
8529.21 1911
8530.08 1978
8530.96 1961
8531.83 1981
8532.70 2089
8533.57 2141
8534.44 2108
8535.31 2080
8536.19 2081
8537.06 2156
8537.93 2070
8538.80 1966
8539.67 2002
8540.55 1939
8541.42 1859
8542.29 1832
8543.16 1760
8544.03 1779
8544.91 1683
8545.78 1638
8546.65 1664
8547.52 1671
8548.40 1693
8549.27 1738
8550.14 1767
8551.01 1732
8551.89 1787
8552.76 1866
8553.63 1902
8554.51 1873
8555.38 1871
8556.25 1848
8557.12 1832
8558.00 1787
8558.87 1740
8559.74 1710
8560.62 1740
8561.49 1711
8562.36 1733
8563.24 1670
8564.11 1550
8564.98 1608
8565.86 1600
8566.73 1555
8567.60 1497
8568.48 1559
8569.35 1504
8570.22 1532
8571.10 1502
8571.97 1505
8572.84 1413
8573.72 1427
8574.59 1455
8575.46 1468
8576.34 1521
8577.21 1458
8578.09 1471
8578.96 1479
8579.83 1412
8580.71 1395
8581.58 1378
8582.46 1369
8583.33 1433
8584.21 1442
8585.08 1414
8585.95 1412
8586.83 1381
8587.70 1401
8588.58 1461
8589.45 1439
8590.33 1442
8591.20 1503
8592.08 1520
8592.95 1477
8593.83 1479
8594.70 1480
8595.58 1507
8596.45 1511
8597.33 1538
8598.20 1527
8599.08 1525
8599.95 1524
8600.83 1617
8601.70 1548
8602.58 1521
8603.45 1518
8604.33 1533
8605.20 1568
8606.08 1614
8606.95 1610
8607.83 1597
8608.70 1642
8609.58 1683
8610.45 1682
8611.33 1626
8612.21 1655
8613.08 1606
8613.96 1571
8614.83 1564
8615.71 1643
8616.59 1545
8617.46 1550
8618.34 1537
8619.21 1498
8620.09 1532
8620.97 1528
8621.84 1551
8622.72 1550
8623.59 1566
8624.47 1494
8625.35 1582
8626.22 1600
8627.10 1617
8627.98 1715
8628.85 1719
8629.73 1626
8630.61 1649
8631.48 1624
8632.36 1689
8633.24 1697
8634.11 1689
8634.99 1613
8635.87 1689
8636.74 1639
8637.62 1641
8638.50 1768
8639.37 1748
8640.25 1699
8641.13 1689
8642.01 1767
8642.88 1754
8643.76 1816
8644.64 1837
8645.52 1841
8646.39 1861
8647.27 1858
8648.15 1864
8649.03 1927
8649.90 1984
8650.78 1903
8651.66 1911
8652.54 1926
8653.41 1960
8654.29 1920
8655.17 1958
8656.05 1933
8656.93 1952
8657.80 1903
8658.68 1914
8659.56 1935
8660.44 1917
8661.32 1918
8662.19 1958
8663.07 1950
8663.95 1980
8664.83 2025
8665.71 2033
8666.59 2080
8667.46 2023
8668.34 2062
8669.22 2190
8670.10 2218
8670.98 2316
8671.86 2331
8672.74 2410
8673.62 2445
8674.49 2421
8675.37 2429
8676.25 2490
8677.13 2422
8678.01 2383
8678.89 2443
8679.77 2419
8680.65 2372
8681.53 2401
8682.41 2392
8683.29 2373
8684.16 2413
8685.04 2447
8685.92 2519
8686.80 2645
8687.68 2771
8688.56 2966
8689.44 3168
8690.32 3450
8691.20 3758
8692.08 3723
8692.96 3942
8693.84 3947
8694.72 3943
8695.60 3704
8696.48 3500
8697.36 3254
8698.24 3165
8699.12 2973
8700.00 2928
8700.88 2826
8701.76 2810
8702.64 2756
8703.52 2688
8704.40 2752
8705.28 2771
8706.16 2760
8707.04 2794
8707.92 2727
8708.80 2779
8709.69 2764
8710.57 2753
8711.45 2751
8712.33 2747
8713.21 2852
8714.09 2887
8714.97 2793
8715.85 2893
8716.73 2947
8717.61 2960
8718.49 2977
8719.38 3031
8720.26 3086
8721.14 3047
8722.02 3080
8722.90 3198
8723.78 3246
8724.66 3258
8725.54 3245
8726.43 3294
8727.31 3428
8728.19 3450
8729.07 3489
8729.95 3578
8730.83 3785
8731.72 3799
8732.60 3787
8733.48 3754
8734.36 3968
8735.24 3917
8736.13 4057
8737.01 3937
8737.89 3915
8738.77 4000
8739.65 4016
8740.54 3942
8741.42 3920
8742.30 3978
8743.18 3904
8744.07 3934
8744.95 4094
8745.83 4098
8746.71 4125
8747.60 4094
8748.48 4216
8749.36 4296
8750.24 4408
8751.13 4510
8752.01 4470
8752.89 4475
8753.77 4552
8754.66 4646
8755.54 4799
8756.42 5074
8757.31 5268
8758.19 5357
8759.07 5623
8759.96 5931
8760.84 6156
8761.72 6310
8762.61 6499
8763.49 6540
8764.37 6581
8765.26 6610
8766.14 6579
8767.02 6403
8767.91 6346
8768.79 6306
8769.67 6305
8770.56 6221
8771.44 6429
8772.32 6908
8773.21 7673
8774.09 8741
8774.98 10441
8775.86 12223
8776.74 14461
8777.63 16684
8778.51 18227
8779.40 18956
8780.28 18928
8781.17 18353
8782.05 16929
8782.93 15228
8783.82 13482
8784.70 11491
8785.59 10014
8786.47 8720
8787.36 7622
8788.24 6872
8789.13 6406
8790.01 6185
8790.89 6045
8791.78 6065
8792.66 6452
8793.55 6586
8794.43 6614
8795.32 6780
8796.20 6491
8797.09 6304
8797.97 5991
8798.86 5701
8799.74 5168
8800.63 4800
8801.52 4544
8802.40 4153
8803.29 4071
8804.17 3834
8805.06 3728
8805.94 3812
8806.83 3822
8807.71 3828
8808.60 3957
8809.48 3911
8810.37 3808
8811.26 3847
8812.14 3757
8813.03 3721
8813.91 3636
8814.80 3691
8815.69 3580
8816.57 3550
8817.46 3596
8818.34 3524
8819.23 3459
8820.12 3392
8821.00 3288
8821.89 3245
8822.77 3285
8823.66 3236
8824.55 3146
8825.43 3220
8826.32 3245
8827.21 3321
8828.09 3202
8828.98 3202
8829.87 3198
8830.75 3227
8831.64 3192
8832.53 3247
8833.41 3219
8834.30 3227
8835.19 3210
8836.08 3294
8836.96 3314
8837.85 3320
8838.74 3329
8839.62 3425
8840.51 3487
8841.40 3535
8842.29 3571
8843.17 3523
8844.06 3572
8844.95 3505
8845.84 3501
8846.72 3515
8847.61 3533
8848.50 3545
8849.39 3451
8850.27 3423
8851.16 3452
8852.05 3471
8852.94 3409
8853.82 3386
8854.71 3364
8855.60 3390
8856.49 3358
8857.38 3433
8858.26 3232
8859.15 3135
8860.04 3109
8860.93 3131
8861.82 3117
8862.71 3064
8863.59 3045
8864.48 2982
8865.37 2928
8866.26 2889
8867.15 2825
8868.04 2783
8868.93 2797
8869.81 2786
8870.70 2779
8871.59 2734
8872.48 2666
8873.37 2611
8874.26 2651
8875.15 2514
8876.04 2480
8876.93 2577
8877.81 2494
8878.70 2469
8879.59 2415
8880.48 2496
8881.37 2425
8882.26 2338
8883.15 2290
8884.04 2253
8884.93 2177
8885.82 2169
8886.71 2176
8887.60 2127
8888.49 2083
8889.38 2061
8890.27 2101
8891.16 2051
8892.05 2084
8892.94 2083
8893.83 2103
8894.72 1987
8895.61 1981
8896.50 1963
8897.39 1910
8898.28 1885
8899.17 1892
8900.06 1848
8900.95 1840
8901.84 1833
8902.73 1798
8903.62 1781
8904.51 1811
8905.40 1859
8906.29 1859
8907.18 1881
8908.07 1831
8908.96 1816
8909.85 1775
8910.74 1813
8911.63 1759
8912.52 1734
8913.41 1709
8914.31 1706
8915.20 1685
8916.09 1662
8916.98 1698
8917.87 1627
8918.76 1719
8919.65 1733
8920.54 1677
8921.43 1774
8922.33 1774
8923.22 1867
8924.11 1924
8925.00 1857
8925.89 1875
8926.78 1783
8927.67 1764
8928.57 1737
8929.46 1711
8930.35 1694
8931.24 1670
8932.13 1579
8933.03 1610
8933.92 1537
8934.81 1520
8935.70 1544
8936.59 1519
8937.49 1532
8938.38 1516
8939.27 1504
8940.16 1488
8941.05 1430
8941.95 1442
8942.84 1410
8943.73 1420
8944.62 1455
8945.52 1417
8946.41 1455
8947.30 1422
8948.19 1443
8949.09 1491
8949.98 1482
8950.87 1488
8951.76 1482
8952.66 1416
8953.55 1378
8954.44 1412
8955.34 1402
8956.23 1319
8957.12 1307
8958.02 1281
8958.91 1217
8959.80 1251
8960.69 1294
8961.59 1287
8962.48 1270
8963.37 1285
8964.27 1326
8965.16 1379
8966.05 1377
8966.95 1337
8967.84 1357
8968.74 1374
8969.63 1350
8970.52 1352
8971.42 1250
8972.31 1271
8973.20 1242
8974.10 1239
8974.99 1109
8975.89 1192
8976.78 1138
8977.67 1170
8978.57 1169
8979.46 1175
8980.36 1121
8981.25 1155
8982.15 1163
8983.04 1165
8983.93 1196
8984.83 1167
8985.72 1122
8986.62 1079
8987.51 1127
8988.41 1128
8989.30 1075
8990.20 1068
8991.09 1060
8991.99 1102
8992.88 1119
8993.78 1071
8994.67 1112
8995.57 1089
8996.46 1042
8997.36 1043
8998.25 976
8999.15 1037
9000.04 1052
9000.94 1015
9001.83 1039
9002.73 998
9003.62 1044
9004.52 1011
9005.41 1008
9006.31 1002
9007.20 956
9008.10 962
9009.00 998
9009.89 984
9010.79 962
9011.68 996
9012.58 983
9013.47 992
9014.37 987
9015.27 964
9016.16 942
9017.06 964
9017.95 965
9018.85 959
9019.75 970
9020.64 969
9021.54 968
9022.43 903
9023.33 969
9024.23 930
9025.12 965
9026.02 976
9026.92 958
9027.81 978
9028.71 995
9029.61 999
9030.50 938
9031.40 934
9032.30 961
9033.19 977
9034.09 901
9034.99 905
9035.88 875
9036.78 944
9037.68 919
9038.58 925
9039.47 900
9040.37 872
9041.27 904
9042.16 932
9043.06 938
9043.96 919
9044.86 898
9045.75 904
9046.65 907
9047.55 903
9048.45 865
9049.34 867
9050.24 914
9051.14 937
9052.04 942
9052.94 915
9053.83 902
9054.73 871
9055.63 925
9056.53 944
9057.43 918
9058.32 904
9059.22 963
9060.12 1007
9061.02 1004
9061.92 992
9062.81 960
9063.71 992
9064.61 1066
9065.51 1018
9066.41 973
9067.31 973
9068.21 966
9069.10 938
9070.00 934
9070.90 948
9071.80 950
9072.70 926
9073.60 904
9074.50 931
9075.40 900
9076.29 924
9077.19 912
9078.09 892
9078.99 888
9079.89 892
9080.79 907
9081.69 906
9082.59 909
9083.49 862
9084.39 880
9085.29 908
9086.19 857
9087.09 895
9087.98 896
9088.88 909
9089.78 906
9090.68 934
9091.58 916
9092.48 907
9093.38 930
9094.28 895
9095.18 872
9096.08 901
9096.98 870
9097.88 877
9098.78 904
9099.68 909
9100.58 895
9101.48 926
9102.38 907
9103.28 911
9104.18 907
9105.08 862
9105.99 878
9106.89 925
9107.79 916
9108.69 883
9109.59 877
9110.49 869
9111.39 876
9112.29 881
9113.19 886
9114.09 893
9114.99 860
9115.89 863
9116.79 849
9117.69 861
9118.60 869
9119.50 886
9120.40 883
9121.30 898
9122.20 862
9123.10 887
9124.00 871
9124.90 838
9125.81 827
9126.71 843
9127.61 877
9128.51 841
9129.41 864
9130.31 916
9131.22 877
9132.12 840
9133.02 841
9133.92 888
9134.82 835
9135.72 895
9136.63 878
9137.53 859
9138.43 850
9139.33 856
9140.23 927
9141.14 863
9142.04 864
9142.94 907
9143.84 875
9144.75 848
9145.65 857
9146.55 864
9147.45 879
9148.36 898
9149.26 895
9150.16 910
9151.06 895
9151.97 882
9152.87 873
9153.77 890
9154.67 839
9155.58 871
9156.48 902
9157.38 887
9158.29 891
9159.19 898
9160.09 901
9161.00 861
9161.90 893
9162.80 913
9163.71 851
9164.61 884
9165.51 833
9166.42 840
9167.32 897
9168.22 861
9169.13 921
9170.03 907
9170.93 887
9171.84 849
9172.74 855
9173.64 901
9174.55 896
9175.45 884
9176.36 866
9177.26 901
9178.16 885
9179.07 846
9179.97 884
9180.88 892
9181.78 859
9182.69 899
9183.59 896
9184.49 861
9185.40 850
9186.30 871
9187.21 898
9188.11 881
9189.02 883
9189.92 949
9190.82 914
9191.73 933
9192.63 879
9193.54 893
9194.44 874
9195.35 847
9196.25 896
9197.16 911
9198.06 896
9198.97 910
9199.87 919
9200.78 911
9201.68 956
9202.59 982
9203.49 921
9204.40 937
9205.30 918
9206.21 900
9207.12 892
9208.02 901
9208.93 875
9209.83 887
9210.74 898
9211.64 904
9212.55 828
9213.45 879
9214.36 912
9215.27 901
9216.17 924
9217.08 933
9217.98 923
9218.89 941
9219.80 911
9220.70 873
9221.61 924
9222.51 874
9223.42 905
9224.33 866
9225.23 834
9226.14 865
9227.05 879
9227.95 868
9228.86 870
9229.77 866
9230.67 843
9231.58 873
9232.49 900
9233.39 928
9234.30 884
9235.21 857
9236.11 849
9237.02 900
9237.93 834
9238.83 857
9239.74 893
9240.65 858
9241.55 877
9242.46 865
9243.37 846
9244.28 850
9245.18 830
9246.09 863
9247.00 837
9247.91 834
9248.81 891
9249.72 844
9250.63 864
9251.54 838
9252.44 831
9253.35 822
9254.26 864
9255.17 883
9256.07 842
9256.98 822
9257.89 820
9258.80 866
9259.71 864
9260.61 853
9261.52 846
9262.43 858
9263.34 855
9264.25 888
9265.16 874
9266.06 871
9266.97 874
9267.88 872
9268.79 896
9269.70 890
9270.61 920
9271.51 914
9272.42 924
9273.33 918
9274.24 945
9275.15 879
9276.06 931
9276.97 940
9277.88 951
9278.78 935
9279.69 926
9280.60 930
9281.51 951
9282.42 911
9283.33 874
9284.24 847
9285.15 881
9286.06 898
9286.97 901
9287.88 921
9288.79 910
9289.70 930
9290.60 913
9291.51 899
9292.42 894
9293.33 906
9294.24 916
9295.15 916
9296.06 977
9296.97 937
9297.88 949
9298.79 930
9299.70 943
9300.61 976
9301.52 934
9302.43 912
9303.34 951
9304.25 950
9305.16 977
9306.07 972
9306.98 985
9307.89 965
9308.80 951
9309.71 976
9310.63 947
9311.54 957
9312.45 940
9313.36 983
9314.27 947
9315.18 895
9316.09 888
9317.00 855
9317.91 935
9318.82 898
9319.73 900
9320.64 922
9321.55 885
9322.47 880
9323.38 916
9324.29 890
9325.20 868
9326.11 853
9327.02 898
9327.93 879
9328.84 905
9329.76 899
9330.67 932
9331.58 915
9332.49 922
9333.40 886
9334.31 874
9335.23 911
9336.14 876
9337.05 910
9337.96 943
9338.87 914
9339.78 891
9340.70 918
9341.61 925
9342.52 903
9343.43 926
9344.34 903
9345.26 912
9346.17 924
9347.08 943
9347.99 928
9348.91 901
9349.82 927
9350.73 929
9351.64 884
9352.56 877
9353.47 908
9354.38 915
9355.29 892
9356.21 879
9357.12 850
9358.03 878
9358.94 908
9359.86 872
9360.77 932
9361.68 904
9362.60 928
9363.51 924
9364.42 922
9365.34 917
9366.25 921
9367.16 921
9368.08 963
9368.99 924
9369.90 933
9370.82 899
9371.73 897
9372.64 901
9373.56 894
9374.47 949
9375.38 952
9376.30 888
9377.21 977
9378.12 971
9379.04 954
9379.95 938
9380.87 942
9381.78 937
9382.69 952
9383.61 946
9384.52 1006
9385.44 1008
9386.35 979
9387.27 994
9388.18 1003
9389.09 1099
9390.01 1070
9390.92 1041
9391.84 1088
9392.75 1101
9393.67 1120
9394.58 1098
9395.50 1031
9396.41 1066
9397.32 1069
9398.24 1049
9399.15 1023
9400.07 977
9400.98 983
9401.90 1053
9402.81 1041
9403.73 1010
9404.64 1000
9405.56 992
9406.47 1010
9407.39 970
9408.30 988
9409.22 1045
9410.14 1040
9411.05 1029
9411.97 976
9412.88 961
9413.80 971
9414.71 1065
9415.63 1059
9416.54 1039
9417.46 1003
9418.38 993
9419.29 1041
9420.21 1047
9421.12 1075
9422.04 1094
9422.95 1071
9423.87 1081
9424.79 1043
9425.70 1009
9426.62 999
9427.54 1012
9428.45 1063
9429.37 1099
9430.28 1109
9431.20 1070
9432.12 1120
9433.03 1098
9433.95 1172
9434.87 1176
9435.78 1149
9436.70 1172
9437.62 1172
9438.53 1138
9439.45 1191
9440.37 1205
9441.28 1149
9442.20 1158
9443.12 1182
9444.03 1213
9444.95 1159
9445.87 1213
9446.79 1297
9447.70 1215
9448.62 1326
9449.54 1448
9450.45 1553
9451.37 1641
9452.29 1647
9453.21 1692
9454.12 1694
9455.04 1640
9455.96 1589
9456.88 1582
9457.79 1440
9458.71 1421
9459.63 1353
9460.55 1305
9461.47 1302
9462.38 1282
9463.30 1250
9464.22 1258
9465.14 1183
9466.06 1223
9466.97 1213
9467.89 1174
9468.81 1207
9469.73 1180
9470.65 1152
9471.56 1188
9472.48 1135
9473.40 1219
9474.32 1166
9475.24 1214
9476.16 1274
9477.08 1281
9477.99 1295
9478.91 1324
9479.83 1292
9480.75 1404
9481.67 1407
9482.59 1345
9483.51 1332
9484.43 1322
9485.34 1274
9486.26 1213
9487.18 1265
9488.10 1186
9489.02 1140
9489.94 1145
9490.86 1182
9491.78 1175
9492.70 1132
9493.62 1115
9494.54 1177
9495.46 1144
9496.38 1150
9497.30 1108
9498.22 1116
9499.13 1178
9500.05 1112
9500.97 1122
9501.89 1127
9502.81 1122
9503.73 1122
9504.65 1151
9505.57 1154
9506.49 1150
9507.41 1145
9508.33 1143
9509.25 1117
9510.17 1128
9511.09 1150
9512.01 1222
9512.93 1241
9513.86 1222
9514.78 1234
9515.70 1261
9516.62 1269
9517.54 1261
9518.46 1253
9519.38 1283
9520.30 1263
9521.22 1268
9522.14 1243
9523.06 1235
9523.98 1249
9524.90 1310
9525.82 1330
9526.75 1390
9527.67 1402
9528.59 1463
9529.51 1558
9530.43 1627
9531.35 1700
9532.27 1806
9533.19 1858
9534.11 1758
9535.04 1815
9535.96 1788
9536.88 1681
9537.80 1602
9538.72 1532
9539.64 1438
9540.57 1364
9541.49 1354
9542.41 1301
9543.33 1278
9544.25 1222
9545.17 1205
9546.10 1238
9547.02 1206
9547.94 1218
9548.86 1170
9549.78 1225
9550.71 1217
9551.63 1271
9552.55 1258
9553.47 1235
9554.40 1297
9555.32 1337
9556.24 1383
9557.16 1433
9558.09 1488
9559.01 1488
9559.93 1489
9560.85 1439
9561.78 1409
9562.70 1345
9563.62 1332
9564.54 1315
9565.47 1256
9566.39 1176
9567.31 1198
9568.24 1157
9569.16 1158
9570.08 1120
9571.00 1072
9571.93 1084
9572.85 1076
9573.77 1089
9574.70 1092
9575.62 1087
9576.54 1085
9577.47 1061
9578.39 1030
9579.31 1061
9580.24 1048
9581.16 1054
9582.09 1037
9583.01 1023
9583.93 1050
9584.86 1088
9585.78 1076
9586.70 1031
9587.63 1083
9588.55 1076
9589.48 1055
9590.40 1117
9591.32 1084
9592.25 1093
9593.17 1079
9594.10 1067
9595.02 1093
9595.95 1096
9596.87 1146
9597.79 1179
9598.72 1158
9599.64 1169
9600.57 1149
9601.49 1173
9602.42 1143
9603.34 1134
9604.27 1152
9605.19 1179
9606.12 1201
9607.04 1151
9607.97 1141
9608.89 1240
9609.82 1213
9610.74 1181
9611.67 1205
9612.59 1246
9613.52 1234
9614.44 1252
9615.37 1240
9616.29 1195
9617.22 1245
9618.14 1290
9619.07 1257
9619.99 1211
9620.92 1187
9621.85 1226
9622.77 1262
9623.70 1272
9624.62 1229
9625.55 1294
9626.47 1324
9627.40 1365
9628.33 1340
9629.25 1321
9630.18 1329
9631.10 1370
9632.03 1371
9632.96 1417
9633.88 1404
9634.81 1372
9635.73 1444
9636.66 1424
9637.59 1430
9638.51 1390
9639.44 1439
9640.37 1458
9641.29 1480
9642.22 1569
9643.15 1582
9644.07 1646
9645.00 1645
9645.93 1778
9646.85 1840
9647.78 1925
9648.71 1905
9649.63 1963
9650.56 1942
9651.49 1941
9652.41 1880
9653.34 1782
9654.27 1764
9655.20 1684
9656.12 1605
9657.05 1611
9657.98 1560
9658.90 1524
9659.83 1450
9660.76 1511
9661.69 1490
9662.61 1474
9663.54 1550
9664.47 1520
9665.40 1528
9666.32 1519
9667.25 1487
9668.18 1537
9669.11 1537
9670.04 1540
9670.96 1537
9671.89 1554
9672.82 1561
9673.75 1541
9674.68 1566
9675.60 1569
9676.53 1576
9677.46 1553
9678.39 1595
9679.32 1570
9680.25 1535
9681.17 1541
9682.10 1497
9683.03 1567
9683.96 1553
9684.89 1522
9685.82 1501
9686.75 1538
9687.67 1563
9688.60 1568
9689.53 1584
9690.46 1608
9691.39 1633
9692.32 1646
9693.25 1665
9694.18 1687
9695.11 1709
9696.03 1715
9696.96 1724
9697.89 1767
9698.82 1780
9699.75 1768
9700.68 1768
9701.61 1728
9702.54 1713
9703.47 1646
9704.40 1579
9705.33 1549
9706.26 1520
9707.19 1486
9708.12 1441
9709.05 1461
9709.98 1529
9710.91 1510
9711.84 1541
9712.77 1565
9713.70 1556
9714.63 1529
9715.56 1476
9716.49 1457
9717.42 1497
9718.35 1469
9719.28 1430
9720.21 1469
9721.14 1457
9722.07 1380
9723.00 1359
9723.93 1337
9724.86 1318
9725.79 1282
9726.72 1346
9727.65 1349
9728.58 1328
9729.51 1372
9730.44 1394
9731.37 1373
9732.31 1390
9733.24 1362
9734.17 1319
9735.10 1341
9736.03 1288
9736.96 1295
9737.89 1322
9738.82 1302
9739.75 1303
9740.69 1256
9741.62 1260
9742.55 1312
9743.48 1302
9744.41 1320
9745.34 1316
9746.27 1300
9747.21 1296
9748.14 1291
9749.07 1279
9750.00 1286
9750.93 1284
9751.86 1297
9752.80 1270
9753.73 1255
9754.66 1292
9755.59 1251
9756.52 1318
9757.46 1319
9758.39 1297
9759.32 1323
9760.25 1351
9761.18 1355
9762.12 1317
9763.05 1316
9763.98 1356
9764.91 1349
9765.85 1340
9766.78 1361
9767.71 1330
9768.64 1377
9769.58 1358
9770.51 1360
9771.44 1399
9772.37 1442
9773.31 1430
9774.24 1441
9775.17 1471
9776.11 1515
9777.04 1563
9777.97 1633
9778.91 1609
9779.84 1700
9780.77 1683
9781.71 1756
9782.64 1750
9783.57 1672
9784.51 1589
9785.44 1579
9786.37 1603
9787.31 1551
9788.24 1481
9789.17 1432
9790.11 1402
9791.04 1346
9791.97 1380
9792.91 1346
9793.84 1370
9794.77 1453
9795.71 1432
9796.64 1480
9797.58 1484
9798.51 1435
9799.44 1510
9800.38 1453
9801.31 1441
9802.25 1388
9803.18 1303
9804.12 1311
9805.05 1278
9805.98 1189
9806.92 1169
9807.85 1131
9808.79 1098
9809.72 1084
9810.66 1121
9811.59 1129
9812.53 1091
9813.46 1098
9814.40 1111
9815.33 1051
9816.27 1071
9817.20 1053
9818.14 1086
9819.07 1101
9820.01 1020
9820.94 1032
9821.88 1052
9822.81 1036
9823.75 1045
9824.68 1053
9825.62 1029
9826.55 1084
9827.49 1017
9828.42 1047
9829.36 1020
9830.29 1008
9831.23 975
9832.17 979
9833.10 993
9834.04 983
9834.97 987
9835.91 996
9836.84 972
9837.78 997
9838.72 998
9839.65 975
9840.59 976
9841.52 1015
9842.46 1042
9843.40 1036
9844.33 1016
9845.27 1020
9846.20 1046
9847.14 1041
9848.08 995
9849.01 1012
9849.95 991
9850.89 1010
9851.82 982
9852.76 1028
9853.70 1020
9854.63 1059
9855.57 1008
9856.51 1025
9857.44 1043
9858.38 1065
9859.32 999
9860.25 1008
9861.19 1032
9862.13 1086
9863.07 1027
9864.00 1047
9864.94 1031
9865.88 965
9866.81 1005
9867.75 987
9868.69 1002
9869.63 994
9870.56 987
9871.50 1025
9872.44 1007
9873.38 992
9874.31 1000
9875.25 1016
9876.19 981
9877.13 1021
9878.07 991
9879.00 989
9879.94 1014
9880.88 1020
9881.82 1004
9882.75 987
9883.69 942
9884.63 982
9885.57 949
9886.51 960
9887.45 968
9888.38 960
9889.32 936
9890.26 944
9891.20 923
9892.14 938
9893.08 927
9894.01 928
9894.95 934
9895.89 922
9896.83 968
9897.77 965
9898.71 942
9899.65 925
9900.59 953
9901.52 943
9902.46 950
9903.40 912
9904.34 930
9905.28 979
9906.22 969
9907.16 968
9908.10 967
9909.04 999
9909.98 996
9910.92 984
9911.86 982
9912.80 973
9913.73 965
9914.67 983
9915.61 967
9916.55 984
9917.49 981
9918.43 1031
9919.37 1120
9920.31 1099
9921.25 1176
9922.19 1339
9923.13 1465
9924.07 1519
9925.01 1549
9925.95 1686
9926.89 1704
9927.83 1705
9928.77 1564
9929.71 1474
9930.65 1446
9931.59 1360
9932.53 1248
9933.47 1150
9934.41 1124
9935.36 1062
9936.30 1025
9937.24 972
9938.18 942
9939.12 965
9940.06 945
9941.00 895
9941.94 893
9942.88 903
9943.82 879
9944.76 913
9945.70 857
9946.64 871
9947.59 841
9948.53 847
9949.47 823
9950.41 798
9951.35 833
9952.29 878
9953.23 845
9954.17 818
9955.12 817
9956.06 822
9957.00 851
9957.94 841
9958.88 800
9959.82 878
9960.77 841
9961.71 770
9962.65 797
9963.59 790
9964.53 769
9965.48 824
9966.42 746
9967.36 803
9968.30 776
9969.24 764
9970.19 778
9971.13 770
9972.07 783
9973.01 765
9973.95 767
9974.90 758
9975.84 722
9976.78 747
9977.72 750
9978.67 770
9979.61 785
9980.55 773
9981.50 793
9982.44 750
9983.38 776
9984.32 750
9985.27 755
9986.21 753
9987.15 775
9988.10 716
9989.04 772
9989.98 757
9990.92 798
9991.87 752
9992.81 787
9993.75 797
9994.70 773
9995.64 760
9996.58 760
9997.53 787
9998.47 762
9999.41 784
10000.36 747
10001.30 815
10002.25 815
10003.19 816
10004.13 830
10005.08 800
10006.02 761
10006.96 788
10007.91 803
10008.85 797
10009.80 757
10010.74 776
10011.68 813
10012.63 779
10013.57 793
10014.52 740
10015.46 753
10016.41 777
10017.35 765
10018.29 781
10019.24 813
10020.18 796
10021.13 793
10022.07 811
10023.02 770
10023.96 796
10024.91 826
10025.85 833
10026.80 817
10027.74 781
10028.69 789
10029.63 833
10030.58 789
10031.52 828
10032.47 771
10033.41 799
10034.36 818
10035.30 817
10036.25 766
10037.19 731
10038.14 767
10039.08 740
10040.03 730
10040.97 722
10041.92 763
10042.87 785
10043.81 762
10044.76 734
10045.70 748
10046.65 745
10047.59 708
10048.54 714
10049.49 769
10050.43 708
10051.38 742
10052.32 716
10053.27 750
10054.22 717
10055.16 724
10056.11 711
10057.05 772
10058.00 694
10058.95 688
10059.89 747
10060.84 721
10061.79 713
10062.73 692
10063.68 711
10064.63 738
10065.57 743
10066.52 707
10067.47 690
10068.41 743
10069.36 691
10070.31 688
10071.25 688
10072.20 713
10073.15 745
10074.10 736
10075.04 717
10075.99 720
10076.94 709
10077.88 684
10078.83 672
10079.78 701
10080.73 719
10081.67 671
10082.62 680
10083.57 682
10084.52 715
10085.46 712
10086.41 720
10087.36 674
10088.31 702
10089.25 658
10090.20 639
10091.15 673
10092.10 700
10093.05 703
10093.99 672
10094.94 654
10095.89 657
10096.84 698
10097.79 652
10098.73 697
10099.68 711
10100.63 661
10101.58 733
10102.53 702
10103.48 662
10104.42 670
10105.37 673
10106.32 687
10107.27 648
10108.22 652
10109.17 642
10110.12 661
10111.06 646
10112.01 661
10112.96 680
10113.91 644
10114.86 713
10115.81 698
10116.76 725
10117.71 687
10118.66 687
10119.61 666
10120.56 665
10121.50 644
10122.45 664
10123.40 644
10124.35 675
10125.30 692
10126.25 672
10127.20 678
10128.15 661
10129.10 663
10130.05 668
10131.00 662
10131.95 688
10132.90 681
10133.85 691
10134.80 685
10135.75 694
10136.70 661
10137.65 685
10138.60 716
10139.55 706
10140.50 745
10141.45 666
10142.40 647
10143.35 691
10144.30 723
10145.25 689
10146.20 724
10147.15 674
10148.10 709
10149.05 744
10150.00 723
10150.95 699
10151.90 696
10152.86 735
10153.81 739
10154.76 742
10155.71 692
10156.66 754
10157.61 739
10158.56 749
10159.51 757
10160.46 691
10161.41 680
10162.37 692
10163.32 718
10164.27 718
10165.22 732
10166.17 745
10167.12 769
10168.07 763
10169.03 770
10169.98 752
10170.93 718
10171.88 752
10172.83 801
10173.78 796
10174.74 817
10175.69 812
10176.64 833
10177.59 827
10178.54 813
10179.49 810
10180.45 872
10181.40 840
10182.35 846
10183.30 901
10184.26 891
10185.21 921
10186.16 916
10187.11 907
10188.06 898
10189.02 946
10189.97 939
10190.92 974
10191.87 1011
10192.83 1030
10193.78 990
10194.73 942
10195.69 969
10196.64 940
10197.59 946
10198.54 923
10199.50 956
10200.45 967
10201.40 928
10202.36 959
10203.31 933
10204.26 894
10205.22 922
10206.17 962
10207.12 955
10208.08 963
10209.03 908
10209.98 902
10210.94 887
10211.89 906
10212.84 863
10213.80 877
10214.75 858
10215.70 889
10216.66 896
10217.61 879
10218.56 876
10219.52 853
10220.47 863
10221.43 831
10222.38 840
10223.33 835
10224.29 862
10225.24 794
10226.20 860
10227.15 840
10228.11 833
10229.06 862
10230.01 908
10230.97 973
10231.92 1004
10232.88 1025
10233.83 1024
10234.79 1082
10235.74 1105
10236.70 1076
10237.65 1047
10238.60 1041
10239.56 991
10240.51 962
10241.47 917
10242.42 874
10243.38 859
10244.33 789
10245.29 769
10246.24 818
10247.20 772
10248.15 742
10249.11 740
10250.07 779
10251.02 722
10251.98 733
10252.93 727
10253.89 750
10254.84 754
10255.80 731
10256.75 721
10257.71 762
10258.67 707
10259.62 679
10260.58 680
10261.53 652
10262.49 651
10263.44 741
10264.40 719
10265.36 723
10266.31 692
10267.27 726
10268.22 753
10269.18 794
10270.14 761
10271.09 748
10272.05 782
10273.01 732
10273.96 739
10274.92 767
10275.87 712
10276.83 691
10277.79 683
10278.74 641
10279.70 652
10280.66 692
10281.61 678
10282.57 659
10283.53 670
10284.49 659
10285.44 678
10286.40 674
10287.36 690
10288.31 673
10289.27 678
10290.23 622
10291.18 683
10292.14 680
10293.10 639
10294.06 688
10295.01 651
10295.97 665
10296.93 699
10297.89 702
10298.84 650
10299.80 678
10300.76 655
10301.72 714
10302.67 679
10303.63 683
10304.59 647
10305.55 674
10306.51 672
10307.46 657
10308.42 666
10309.38 677
10310.34 690
10311.30 668
10312.25 675
10313.21 683
10314.17 663
10315.13 660
10316.09 676
10317.05 693
10318.00 667
10318.96 692
10319.92 648
10320.88 651
10321.84 636
10322.80 704
10323.76 668
10324.71 658
10325.67 658
10326.63 677
10327.59 640
10328.55 648
10329.51 636
10330.47 699
10331.43 660
10332.39 694
10333.35 626
10334.30 670
10335.26 664
10336.22 693
10337.18 672
10338.14 602
10339.10 624
10340.06 680
10341.02 687
10341.98 670
10342.94 626
10343.90 650
10344.86 661
10345.82 630
10346.78 644
10347.74 675
10348.70 680
10349.66 688
10350.62 665
10351.58 703
10352.54 659
10353.50 665
10354.46 678
10355.42 680
10356.38 664
10357.34 711
10358.30 650
10359.26 646
10360.22 654
10361.18 690
10362.14 672
10363.10 631
10364.06 664
10365.02 668
10365.98 642
10366.94 646
10367.90 651
10368.87 665
10369.83 664
10370.79 613
10371.75 619
10372.71 614
10373.67 623
10374.63 621
10375.59 658
10376.55 666
10377.51 587
10378.48 627
10379.44 594
10380.40 638
10381.36 628
10382.32 642
10383.28 626
10384.24 623
10385.21 617
10386.17 638
10387.13 644
10388.09 625
10389.05 637
10390.01 649
10390.98 629
10391.94 612
10392.90 653
10393.86 624
10394.82 643
10395.79 645
10396.75 640
10397.71 638
10398.67 694
10399.63 720
10400.60 680
10401.56 649
10402.52 683
10403.48 684
10404.45 725
10405.41 656
10406.37 659
10407.33 695
10408.30 687
10409.26 692
10410.22 727
10411.18 775
10412.15 790
10413.11 749
10414.07 741
10415.04 783
10416.00 821
10416.96 878
10417.93 849
10418.89 827
10419.85 821
10420.81 798
10421.78 811
10422.74 827
10423.70 785
10424.67 768
10425.63 785
10426.59 782
10427.56 775
10428.52 717
10429.49 714
10430.45 785
10431.41 778
10432.38 730
10433.34 733
10434.30 712
10435.27 651
10436.23 669
10437.20 622
10438.16 649
10439.12 613
10440.09 658
10441.05 651
10442.02 632
10442.98 618
10443.94 615
10444.91 631
10445.87 638
10446.84 606
10447.80 660
10448.77 579
10449.73 568
10450.70 634
10451.66 672
10452.63 631
10453.59 616
10454.55 640
10455.52 622
10456.48 632
10457.45 532
10458.41 572
10459.38 589
10460.34 610
10461.31 604
10462.27 618
10463.24 616
10464.20 607
10465.17 633
10466.14 601
10467.10 602
10468.07 645
10469.03 635
10470.00 625
10470.96 569
10471.93 567
10472.89 614
10473.86 658
10474.82 633
10475.79 628
10476.76 622
10477.72 634
10478.69 625
10479.65 616
10480.62 630
10481.59 643
10482.55 637
10483.52 666
10484.48 614
10485.45 616
10486.42 606
10487.38 602
10488.35 658
10489.32 644
10490.28 646
10491.25 638
10492.21 624
10493.18 635
10494.15 663
10495.11 642
10496.08 677
10497.05 608
10498.01 643
10498.98 597
10499.95 629
10500.92 655
10501.88 639
10502.85 680
10503.82 657
10504.78 635
10505.75 663
10506.72 640
10507.68 636
10508.65 643
10509.62 656
10510.59 647
10511.55 622
10512.52 690
10513.49 681
10514.46 661
10515.42 653
10516.39 666
10517.36 649
10518.33 626
10519.29 674
10520.26 691
10521.23 665
10522.20 648
10523.17 687
10524.13 629
10525.10 595
10526.07 620
10527.04 659
10528.01 646
10528.97 643
10529.94 667
10530.91 656
10531.88 686
10532.85 662
10533.82 656
10534.78 678
10535.75 653
10536.72 653
10537.69 691
10538.66 676
10539.63 667
10540.60 690
10541.56 698
10542.53 691
10543.50 697
10544.47 681
10545.44 687
10546.41 708
10547.38 729
10548.35 760
10549.32 686
10550.29 719
10551.25 705
10552.22 705
10553.19 722
10554.16 730
10555.13 779
10556.10 795
10557.07 830
10558.04 885
10559.01 874
10559.98 843
10560.95 867
10561.92 854
10562.89 841
10563.86 834
10564.83 837
10565.80 757
10566.77 782
10567.74 750
10568.71 752
10569.68 705
10570.65 665
10571.62 671
10572.59 678
10573.56 681
10574.53 663
10575.50 692
10576.47 684
10577.44 725
10578.41 680
10579.38 659
10580.35 701
10581.32 704
10582.29 732
10583.26 681
10584.23 702
10585.21 724
10586.18 696
10587.15 691
10588.12 692
10589.09 714
10590.06 698
10591.03 702
10592.00 733
10592.97 742
10593.94 754
10594.92 672
10595.89 687
10596.86 642
10597.83 625
10598.80 667
10599.77 628
10600.74 631
10601.71 645
10602.69 651
10603.66 620
10604.63 642
10605.60 639
10606.57 633
10607.54 692
10608.52 635
10609.49 634
10610.46 629
10611.43 669
10612.40 606
10613.38 617
10614.35 593
10615.32 627
10616.29 637
10617.27 614
10618.24 631
10619.21 597
10620.18 616
10621.15 615
10622.13 646
10623.10 609
10624.07 626
10625.04 662
10626.02 662
10626.99 641
10627.96 643
10628.94 700
10629.91 686
10630.88 646
10631.85 646
10632.83 660
10633.80 676
10634.77 726
10635.75 708
10636.72 713
10637.69 657
10638.67 657
10639.64 634
10640.61 668
10641.59 682
10642.56 667
10643.53 636
10644.51 698
10645.48 678
10646.45 639
10647.43 684
10648.40 664
10649.37 663
10650.35 677
10651.32 660
10652.30 636
10653.27 647
10654.24 630
10655.22 666
10656.19 651
10657.16 681
10658.14 657
10659.11 669
10660.09 659
10661.06 655
10662.04 655
10663.01 713
10663.98 730
10664.96 692
10665.93 726
10666.91 709
10667.88 722
10668.86 677
10669.83 669
10670.81 686
10671.78 695
10672.76 694
10673.73 646
10674.71 639
10675.68 630
10676.66 634
10677.63 652
10678.61 610
10679.58 628
10680.56 666
10681.53 647
10682.51 678
10683.48 653
10684.46 633
10685.43 632
10686.41 618
10687.38 588
10688.36 623
10689.33 626
10690.31 633
10691.28 624
10692.26 644
10693.24 608
10694.21 614
10695.19 623
10696.16 594
10697.14 634
10698.12 640
10699.09 638
10700.07 601
10701.04 657
10702.02 599
10703.00 642
10703.97 619
10704.95 632
10705.92 629
10706.90 601
10707.88 598
10708.85 650
10709.83 616
10710.81 623
10711.78 662
10712.76 638
10713.74 580
10714.71 631
10715.69 633
10716.67 592
10717.64 554
10718.62 582
10719.60 630
10720.57 594
10721.55 623
10722.53 603
10723.50 626
10724.48 603
10725.46 614
10726.44 583
10727.41 627
10728.39 646
10729.37 572
10730.35 613
10731.32 638
10732.30 602
10733.28 596
10734.26 621
10735.23 641
10736.21 633
10737.19 649
10738.17 618
10739.14 604
10740.12 611
10741.10 650
10742.08 656
10743.06 702
10744.03 635
10745.01 623
10745.99 628
10746.97 667
10747.95 663
10748.92 645
10749.90 614
10750.88 643
10751.86 650
10752.84 620
10753.82 629
10754.79 642
10755.77 615
10756.75 602
10757.73 642
10758.71 637
10759.69 651
10760.67 633
10761.65 646
10762.62 618
10763.60 641
10764.58 631
10765.56 627
10766.54 651
10767.52 654
10768.50 650
10769.48 620
10770.46 623
10771.44 630
10772.42 665
10773.39 660
10774.37 657
10775.35 621
10776.33 624
10777.31 660
10778.29 646
10779.27 659
10780.25 663
10781.23 644
10782.21 636
10783.19 653
10784.17 692
10785.15 621
10786.13 601
10787.11 628
10788.09 617
10789.07 642
10790.05 638
10791.03 626
10792.01 627
10792.99 640
10793.97 609
10794.95 605
10795.93 638
10796.91 647
10797.89 625
10798.87 628
10799.85 616
10800.83 608
10801.82 590
10802.80 589
10803.78 612
10804.76 669
10805.74 665
10806.72 622
10807.70 606
10808.68 598
10809.66 604
10810.64 590
10811.62 612
10812.61 629
10813.59 610
10814.57 611
10815.55 636
10816.53 638
10817.51 641
10818.49 598
10819.47 601
10820.46 642
10821.44 624
10822.42 614
10823.40 627
10824.38 610
10825.36 603
10826.35 671
10827.33 638
10828.31 657
10829.29 665
10830.27 637
10831.25 658
10832.24 654
10833.22 650
10834.20 660
10835.18 684
10836.17 638
10837.15 690
10838.13 696
10839.11 664
10840.09 669
10841.08 670
10842.06 632
10843.04 615
10844.02 627
10845.01 660
10845.99 628
10846.97 688
10847.96 655
10848.94 651
10849.92 691
10850.90 663
10851.89 653
10852.87 669
10853.85 656
10854.84 648
10855.82 673
10856.80 689
10857.78 649
10858.77 687
10859.75 700
10860.73 684
10861.72 639
10862.70 684
10863.68 675
10864.67 738
10865.65 660
10866.64 667
10867.62 711
10868.60 701
10869.59 652
10870.57 666
10871.55 724
10872.54 692
10873.52 666
10874.51 634
10875.49 686
10876.47 714
10877.46 694
10878.44 661
10879.43 669
10880.41 734
10881.39 734
10882.38 722
10883.36 723
10884.35 748
10885.33 750
10886.32 733
10887.30 743
10888.29 712
10889.27 765
10890.25 771
10891.24 736
10892.22 703
10893.21 757
10894.19 757
10895.18 754
10896.16 767
10897.15 779
10898.13 809
10899.12 793
10900.10 782
10901.09 785
10902.07 793
10903.06 785
10904.04 808
10905.03 810
10906.01 819
10907.00 831
10907.99 833
10908.97 856
10909.96 822
10910.94 823
10911.93 838
10912.91 826
10913.90 865
10914.88 817
10915.87 841
10916.86 878
10917.84 843
10918.83 838
10919.81 837
10920.80 803
10921.79 864
10922.77 865
10923.76 905
10924.74 898
10925.73 862
10926.72 897
10927.70 897
10928.69 907
10929.68 936
10930.66 916
10931.65 961
10932.64 885
10933.62 950
10934.61 964
10935.60 954
10936.58 943
10937.57 916
10938.56 996
10939.54 1031
10940.53 992
10941.52 1040
10942.50 1083
10943.49 1124
10944.48 1084
10945.47 1084
10946.45 1078
10947.44 1093
10948.43 1183
10949.41 1155
10950.40 1116
10951.39 1174
10952.38 1269
10953.36 1231
10954.35 1193
10955.34 1214
10956.33 1292
10957.31 1301
10958.30 1266
10959.29 1240
10960.28 1187
10961.27 1155
10962.25 1125
10963.24 1160
10964.23 1059
10965.22 1105
10966.21 1141
10967.19 1127
10968.18 1103
10969.17 1052
10970.16 1041
10971.15 1070
10972.13 1092
10973.12 1111
10974.11 1057
10975.10 1040
10976.09 1051
10977.08 1093
10978.07 1043
10979.05 1033
10980.04 1074
10981.03 1155
10982.02 1137
10983.01 1095
10984.00 1096
10984.99 1097
10985.98 1101
10986.96 1117
10987.95 1135
10988.94 1137
10989.93 1212
10990.92 1253
10991.91 1334
10992.90 1335
10993.89 1354
10994.88 1419
10995.87 1481
10996.86 1558
10997.85 1587
10998.84 1595
10999.83 1626
11000.82 1586
11001.81 1514
11002.79 1435
11003.78 1379
11004.77 1316
11005.76 1228
11006.75 1203
11007.74 1177
11008.73 1129
11009.72 1038
11010.71 1024
11011.70 1014
11012.69 1037
11013.68 1035
11014.67 954
11015.67 974
11016.66 962
11017.65 1009
11018.64 1019
11019.63 975
11020.62 940
11021.61 961
11022.60 994
11023.59 960
11024.58 965
11025.57 938
11026.56 968
11027.55 917
11028.54 948
11029.53 940
11030.52 923
11031.52 872
11032.51 920
11033.50 893
11034.49 913
11035.48 896
11036.47 872
11037.46 880
11038.45 889
11039.45 854
11040.44 873
11041.43 846
11042.42 842
11043.41 883
11044.40 828
11045.39 814
11046.39 835
11047.38 881
11048.37 843
11049.36 819
11050.35 853
11051.35 823
11052.34 854
11053.33 876
11054.32 857
11055.31 860
11056.31 878
11057.30 893
11058.29 842
11059.28 843
11060.27 860
11061.27 834
11062.26 834
11063.25 849
11064.24 877
11065.24 844
11066.23 841
11067.22 828
11068.21 840
11069.21 877
11070.20 838
11071.19 856
11072.19 912
11073.18 860
11074.17 823
11075.16 847
11076.16 858
11077.15 842
11078.14 781
11079.14 822
11080.13 832
11081.12 841
11082.12 828
11083.11 818
11084.10 831
11085.10 790
11086.09 809
11087.08 779
11088.08 850
11089.07 808
11090.06 800
11091.06 817
11092.05 853
11093.04 833
11094.04 798
11095.03 776
11096.03 811
11097.02 824
11098.01 819
11099.01 812
11100.00 819
11101.00 830
11101.99 761
11102.98 766
11103.98 848
11104.97 869
11105.97 838
11106.96 832
11107.96 816
11108.95 813
11109.95 814
11110.94 806
11111.93 797
11112.93 790
11113.92 795
11114.92 816
11115.91 785
11116.91 752
11117.90 826
11118.90 822
11119.89 815
11120.89 826
11121.88 841
11122.88 855
11123.87 884
11124.87 819
11125.86 865
11126.86 855
11127.85 814
11128.85 816
11129.84 829
11130.84 888
11131.84 845
11132.83 858
11133.83 866
11134.82 839
11135.82 830
11136.81 849
11137.81 821
11138.81 870
11139.80 844
11140.80 827
11141.79 835
11142.79 827
11143.79 845
11144.78 906
11145.78 928
11146.77 858
11147.77 834
11148.77 852
11149.76 835
11150.76 827
11151.75 819
11152.75 807
11153.75 812
11154.74 784
11155.74 755
11156.74 778
11157.73 734
11158.73 786
11159.73 800
11160.72 766
11161.72 779
11162.72 770
11163.71 754
11164.71 756
11165.71 783
11166.71 734
11167.70 727
11168.70 778
11169.70 763
11170.69 745
11171.69 730
11172.69 744
11173.69 733
11174.68 767
11175.68 751
11176.68 811
11177.68 716
11178.67 720
11179.67 707
11180.67 761
11181.67 734
11182.66 718
11183.66 771
11184.66 715
11185.66 741
11186.66 739
11187.65 700
11188.65 750
11189.65 725
11190.65 710
11191.65 709
11192.64 727
11193.64 738
11194.64 750
11195.64 751
11196.64 708
11197.64 739
11198.63 763
11199.63 713
11200.63 745
11201.63 695
11202.63 736
11203.63 721
11204.63 730
11205.63 731
11206.62 735
11207.62 761
11208.62 763
11209.62 767
11210.62 748
11211.62 753
11212.62 771
11213.62 763
11214.62 713
11215.62 735
11216.61 727
11217.61 719
11218.61 759
11219.61 726
11220.61 763
11221.61 744
11222.61 778
11223.61 770
11224.61 747
11225.61 767
11226.61 796
11227.61 756
11228.61 744
11229.61 775
11230.61 765
11231.61 738
11232.61 731
11233.61 771
11234.61 737
11235.61 721
11236.61 742
11237.61 739
11238.61 714
11239.61 748
11240.61 759
11241.61 746
11242.61 739
11243.61 789
11244.61 759
11245.61 782
11246.61 761
11247.61 765
11248.62 779
11249.62 730
11250.62 769
11251.62 746
11252.62 774
11253.62 747
11254.62 736
11255.62 763
11256.62 764
11257.62 758
11258.62 789
11259.63 773
11260.63 800
11261.63 763
11262.63 744
11263.63 806
11264.63 799
11265.63 807
11266.64 803
11267.64 818
11268.64 811
11269.64 797
11270.64 827
11271.64 822
11272.65 826
11273.65 862
11274.65 893
11275.65 907
11276.65 861
11277.65 869
11278.66 858
11279.66 876
11280.66 880
11281.66 843
11282.67 901
11283.67 907
11284.67 891
11285.67 868
11286.67 855
11287.68 850
11288.68 871
11289.68 847
11290.68 814
11291.69 830
11292.69 878
11293.69 836
11294.70 872
11295.70 859
11296.70 861
11297.70 897
11298.71 866
11299.71 843
11300.71 863
11301.72 822
11302.72 832
11303.72 885
11304.72 889
11305.73 851
11306.73 839
11307.73 839
11308.74 915
11309.74 893
11310.74 880
11311.75 897
11312.75 880
11313.76 881
11314.76 897
11315.76 873
11316.77 872
11317.77 896
11318.77 904
11319.78 880
11320.78 865
11321.79 848
11322.79 800
11323.79 847
11324.80 844
11325.80 821
11326.81 848
11327.81 845
11328.81 888
11329.82 901
11330.82 855
11331.83 860
11332.83 904
11333.84 883
11334.84 899
11335.85 909
11336.85 890
11337.85 929
11338.86 911
11339.86 902
11340.87 946
11341.87 903
11342.88 902
11343.88 933
11344.89 852
11345.89 891
11346.90 945
11347.90 912
11348.91 908
11349.91 888
11350.92 852
11351.92 895
11352.93 897
11353.94 920
11354.94 890
11355.95 869
11356.95 932
11357.96 939
11358.96 935
11359.97 884
11360.97 891
11361.98 929
11362.99 939
11363.99 964
11365.00 935
11366.00 966
11367.01 960
11368.02 975
11369.02 878
11370.03 881
11371.03 921
11372.04 902
11373.05 890
11374.05 909
11375.06 919
11376.06 877
11377.07 914
11378.08 893
11379.08 895
11380.09 942
11381.10 919
11382.10 956
11383.11 901
11384.12 899
11385.12 959
11386.13 936
11387.14 942
11388.14 967
11389.15 947
11390.16 987
11391.17 1004
11392.17 982
11393.18 986
11394.19 980
11395.19 1010
11396.20 987
11397.21 970
11398.22 951
11399.22 965
11400.23 995
11401.24 1008
11402.25 1009
11403.25 975
11404.26 996
11405.27 1019
11406.28 1032
11407.28 994
11408.29 1026
11409.30 1002
11410.31 1048
11411.31 1026
11412.32 1056
11413.33 1059
11414.34 1062
11415.35 1064
11416.35 1102
11417.36 1080
11418.37 1105
11419.38 1132
11420.39 1121
11421.40 1105
11422.40 1101
11423.41 1138
11424.42 1141
11425.43 1114
11426.44 1136
11427.45 1144
11428.46 1167
11429.46 1144
11430.47 1175
11431.48 1151
11432.49 1191
11433.50 1199
11434.51 1215
11435.52 1227
11436.53 1218
11437.54 1241
11438.54 1262
11439.55 1197
11440.56 1213
11441.57 1231
11442.58 1244
11443.59 1308
11444.60 1295
11445.61 1298
11446.62 1289
11447.63 1304
11448.64 1303
11449.65 1335
11450.66 1325
11451.67 1303
11452.68 1360
11453.69 1369
11454.70 1349
11455.71 1345
11456.72 1382
11457.73 1410
11458.74 1384
11459.75 1445
11460.76 1460
11461.77 1434
11462.78 1374
11463.79 1454
11464.80 1446
11465.81 1457
11466.82 1465
11467.83 1511
11468.84 1521
11469.85 1506
11470.86 1512
11471.87 1521
11472.88 1497
11473.89 1505
11474.90 1570
11475.91 1602
11476.92 1588
11477.93 1588
11478.95 1576
11479.96 1613
11480.97 1547
11481.98 1535
11482.99 1581
11484.00 1587
11485.01 1617
11486.02 1630
11487.03 1612
11488.05 1659
11489.06 1618
11490.07 1560
11491.08 1642
11492.09 1670
11493.10 1662
11494.11 1645
11495.13 1653
11496.14 1639
11497.15 1603
11498.16 1706
11499.17 1730
11500.18 1748
11501.20 1761
11502.21 1764
11503.22 1787
11504.23 1749
11505.24 1834
11506.26 1786
11507.27 1782
11508.28 1849
11509.29 1902
11510.30 1869
11511.32 1810
11512.33 1861
11513.34 1866
11514.35 1890
11515.37 1903
11516.38 1928
11517.39 2002
11518.40 1986
11519.42 1919
11520.43 1950
11521.44 1988
11522.45 2020
11523.47 2061
11524.48 2046
11525.49 2098
11526.51 2103
11527.52 2120
11528.53 2174
11529.55 2153
11530.56 2209
11531.57 2212
11532.59 2255
11533.60 2268
11534.61 2261
11535.63 2308
11536.64 2303
11537.65 2380
11538.67 2390
11539.68 2386
11540.69 2489
11541.71 2555
11542.72 2553
11543.73 2581
11544.75 2577
11545.76 2669
11546.78 2734
11547.79 2715
11548.80 2809
11549.82 2810
11550.83 2887
11551.85 2950
11552.86 3028
11553.87 3078
11554.89 3035
11555.90 3177
11556.92 3182
11557.93 3288
11558.95 3273
11559.96 3342
11560.97 3381
11561.99 3489
11563.00 3499
11564.02 3559
11565.03 3628
11566.05 3641
11567.06 3680
11568.08 3703
11569.09 3757
11570.11 3779
11571.12 3951
11572.14 4131
11573.15 4240
11574.17 4298
11575.18 4441
11576.20 4569
11577.21 4819
11578.23 4906
11579.24 5104
11580.26 5335
11581.27 5552
11582.29 5702
11583.30 5871
11584.32 6017
11585.33 6172
11586.35 6416
11587.37 6613
11588.38 6868
11589.40 7225
11590.41 7606
11591.43 7970
11592.44 8495
11593.46 9034
11594.48 9876
11595.49 10819
11596.51 11562
11597.52 12445
11598.54 13409
11599.56 14136
11600.57 14717
11601.59 15106
11602.61 15105
11603.62 14764
11604.64 14189
11605.66 13387
11606.67 12489
11607.69 11354
11608.70 10242
11609.72 9353
11610.74 8439
11611.75 7596
11612.77 6736
11613.79 6226
11614.81 5887
11615.82 5452
11616.84 5173
11617.86 4868
11618.87 4648
11619.89 4484
11620.91 4260
11621.92 4155
11622.94 4002
11623.96 3872
11624.98 3793
11625.99 3667
11627.01 3607
11628.03 3549
11629.05 3477
11630.06 3434
11631.08 3299
11632.10 3313
11633.12 3345
11634.13 3216
11635.15 3210
11636.17 3158
11637.19 3044
11638.20 3100
11639.22 3044
11640.24 3044
11641.26 2934
11642.28 2819
11643.29 2808
11644.31 2679
11645.33 2630
11646.35 2601
11647.37 2547
11648.39 2555
11649.40 2478
11650.42 2429
11651.44 2442
11652.46 2349
11653.48 2379
11654.50 2401
11655.51 2344
11656.53 2390
11657.55 2450
11658.57 2478
11659.59 2467
11660.61 2542
11661.63 2533
11662.65 2557
11663.67 2541
11664.68 2525
11665.70 2574
11666.72 2587
11667.74 2639
11668.76 2623
11669.78 2715
11670.80 2722
11671.82 2674
11672.84 2727
11673.86 2759
11674.88 2810
11675.90 2889
11676.92 2839
11677.94 2941
11678.96 2954
11679.98 2956
11680.99 2999
11682.01 2940
11683.03 2935
11684.05 2975
11685.07 2936
11686.09 2993
11687.11 2927
11688.13 2891
11689.15 2858
11690.17 2855
11691.19 2887
11692.21 2856
11693.24 2857
11694.26 2882
11695.28 2784
11696.30 2846
11697.32 2770
11698.34 2767
11699.36 2767
11700.38 2710
11701.40 2725
11702.42 2656
11703.44 2703
11704.46 2597
11705.48 2550
11706.50 2539
11707.52 2508
11708.54 2484
11709.57 2475
11710.59 2459
11711.61 2463
11712.63 2430
11713.65 2408
11714.67 2356
11715.69 2304
11716.71 2237
11717.73 2227
11718.76 2246
11719.78 2186
11720.80 2165
11721.82 2146
11722.84 2113
11723.86 2068
11724.89 2056
11725.91 2049
11726.93 2027
11727.95 1971
11728.97 1946
11729.99 1901
11731.02 1942
11732.04 1985
11733.06 1887
11734.08 1866
11735.10 1822
11736.13 1866
11737.15 1813
11738.17 1876
11739.19 1856
11740.22 1823
11741.24 1869
11742.26 1825
11743.28 1825
11744.30 1784
11745.33 1808
11746.35 1790
11747.37 1870
11748.40 1842
11749.42 1865
11750.44 1735
11751.46 1751
11752.49 1717
11753.51 1716
11754.53 1723
11755.56 1646
11756.58 1632
11757.60 1570
11758.62 1565
11759.65 1567
11760.67 1561
11761.69 1499
11762.72 1471
11763.74 1432
11764.76 1489
11765.79 1462
11766.81 1439
11767.83 1452
11768.86 1464
11769.88 1450
11770.91 1434
11771.93 1413
11772.95 1445
11773.98 1436
11775.00 1342
11776.02 1383
11777.05 1360
11778.07 1369
11779.10 1307
11780.12 1347
11781.14 1249
11782.17 1275
11783.19 1261
11784.22 1230
11785.24 1262
11786.26 1269
11787.29 1273
11788.31 1236
11789.34 1196
11790.36 1213
11791.39 1240
11792.41 1235
11793.44 1212
11794.46 1169
11795.49 1147
11796.51 1203
11797.54 1170
11798.56 1144
11799.59 1112
11800.61 1100
11801.63 1078
11802.66 1123
11803.69 1111
11804.71 1042
11805.74 1069
11806.76 1063
11807.79 1086
11808.81 1030
11809.84 1038
11810.86 1067
11811.89 1048
11812.91 1008
11813.94 1004
11814.96 1012
11815.99 1013
11817.01 1028
11818.04 1049
11819.07 1038
11820.09 991
11821.12 984
11822.14 992
11823.17 970
11824.20 968
11825.22 975
11826.25 962
11827.27 983
11828.30 1005
11829.33 949
11830.35 960
11831.38 953
11832.40 975
11833.43 967
11834.46 960
11835.48 966
11836.51 972
11837.54 950
11838.56 925
11839.59 932
11840.62 956
11841.64 950
11842.67 936
11843.70 983
11844.72 947
11845.75 915
11846.78 956
11847.80 921
11848.83 916
11849.86 916
11850.89 888
11851.91 910
11852.94 932
11853.97 936
11854.99 915
11856.02 881
11857.05 951
11858.08 935
11859.10 916
11860.13 932
11861.16 943
11862.19 927
11863.21 899
11864.24 897
11865.27 924
11866.30 887
11867.33 889
11868.35 884
11869.38 940
11870.41 867
11871.44 861
11872.47 879
11873.49 872
11874.52 864
11875.55 886
11876.58 887
11877.61 875
11878.63 854
11879.66 891
11880.69 873
11881.72 843
11882.75 865
11883.78 889
11884.81 836
11885.83 873
11886.86 864
11887.89 889
11888.92 925
11889.95 878
11890.98 913
11892.01 871
11893.04 890
11894.06 846
11895.09 845
11896.12 850
11897.15 838
11898.18 860
11899.21 875
11900.24 840
11901.27 881
11902.30 905
11903.33 889
11904.36 847
11905.39 880
11906.42 866
11907.45 896
11908.48 893
11909.50 854
11910.53 833
11911.56 856
11912.59 864
11913.62 859
11914.65 842
11915.68 869
11916.71 853
11917.74 859
11918.77 830
11919.80 855
11920.83 835
11921.86 856
11922.89 878
11923.92 865
11924.95 877
11925.99 908
11927.02 869
11928.05 913
11929.08 904
11930.11 950
11931.14 909
11932.17 868
11933.20 891
11934.23 864
11935.26 884
11936.29 853
11937.32 894
11938.35 852
11939.38 877
11940.41 867
11941.45 818
11942.48 838
11943.51 845
11944.54 846
11945.57 804
11946.60 773
11947.63 770
11948.66 777
11949.70 765
11950.73 787
11951.76 773
11952.79 779
11953.82 803
11954.85 772
11955.88 772
11956.92 781
11957.95 766
11958.98 785
11960.01 791
11961.04 842
11962.08 789
11963.11 750
11964.14 789
11965.17 834
11966.20 816
11967.24 811
11968.27 801
11969.30 810
11970.33 800
11971.36 801
11972.40 810
11973.43 792
11974.46 809
11975.49 806
11976.53 832
11977.56 820
11978.59 799
11979.62 843
11980.66 856
11981.69 809
11982.72 800
11983.76 831
11984.79 844
11985.82 881
11986.85 865
11987.89 862
11988.92 815
11989.95 832
11990.99 845
11992.02 830
11993.05 853
11994.09 885
11995.12 865
11996.15 872
11997.19 880
11998.22 870
11999.25 877
12000.29 897
12001.32 866
12002.35 879
12003.39 921
12004.42 906
12005.46 931
12006.49 955
12007.52 924
12008.56 922
12009.59 935
12010.63 958
12011.66 979
12012.69 1002
12013.73 1002
12014.76 1031
12015.80 999
12016.83 1015
12017.86 1011
12018.90 998
12019.93 992
12020.97 977
12022.00 991
12023.04 996
12024.07 952
12025.11 976
12026.14 921
12027.18 904
12028.21 934
12029.25 949
12030.28 952
12031.32 903
12032.35 944
12033.39 924
12034.42 985
12035.46 932
12036.49 932
12037.53 905
12038.56 897
12039.60 921
12040.63 863
12041.67 858
12042.70 913
12043.74 900
12044.77 891
12045.81 894
12046.84 895
12047.88 908
12048.92 889
12049.95 900
12050.99 870
12052.02 897
12053.06 908
12054.09 911
12055.13 891
12056.17 876
12057.20 894
12058.24 888
12059.27 902
12060.31 897
12061.35 868
12062.38 861
12063.42 861
12064.46 899
12065.49 849
12066.53 878
12067.56 892
12068.60 896
12069.64 896
12070.67 892
12071.71 900
12072.75 928
12073.78 868
12074.82 878
12075.86 884
12076.89 904
12077.93 906
12078.97 915
12080.01 884
12081.04 854
12082.08 875
12083.12 870
12084.15 895
12085.19 915
12086.23 916
12087.27 907
12088.30 887
12089.34 887
12090.38 938
12091.41 938
12092.45 929
12093.49 932
12094.53 906
12095.57 924
12096.60 952
12097.64 980
12098.68 993
12099.72 958
12100.75 952
12101.79 978
12102.83 972
12103.87 988
12104.91 913
12105.94 961
12106.98 906
12108.02 911
12109.06 895
12110.10 919
12111.14 903
12112.17 874
12113.21 863
12114.25 853
12115.29 871
12116.33 842
12117.37 854
12118.40 851
12119.44 837
12120.48 825
12121.52 867
12122.56 827
12123.60 822
12124.64 839
12125.68 822
12126.72 842
12127.75 825
12128.79 826
12129.83 839
12130.87 860
12131.91 817
12132.95 794
12133.99 821
12135.03 806
12136.07 810
12137.11 798
12138.15 800
12139.19 824
12140.23 814
12141.27 816
12142.31 792
12143.35 812
12144.38 786
12145.42 819
12146.46 788
12147.50 805
12148.54 778
12149.58 794
12150.62 797
12151.66 800
12152.70 796
12153.74 801
12154.78 825
12155.82 784
12156.87 824
12157.91 771
12158.95 782
12159.99 789
12161.03 819
12162.07 795
12163.11 840
12164.15 819
12165.19 792
12166.23 774
12167.27 801
12168.31 788
12169.35 769
12170.39 784
12171.43 799
12172.47 768
12173.52 779
12174.56 826
12175.60 774
12176.64 772
12177.68 795
12178.72 804
12179.76 786
12180.80 762
12181.85 760
12182.89 751
12183.93 784
12184.97 785
12186.01 810
12187.05 769
12188.09 797
12189.14 802
12190.18 775
12191.22 800
12192.26 801
12193.30 816
12194.34 833
12195.39 816
12196.43 781
12197.47 790
12198.51 796
12199.55 802
12200.60 794
12201.64 822
12202.68 817
12203.72 780
12204.77 828
12205.81 768
12206.85 801
12207.89 828
12208.94 800
12209.98 831
12211.02 852
12212.06 821
12213.11 799
12214.15 837
12215.19 792
12216.23 842
12217.28 840
12218.32 821
12219.36 824
12220.41 784
12221.45 804
12222.49 803
12223.54 771
12224.58 759
12225.62 802
12226.66 809
12227.71 732
12228.75 720
12229.79 830
12230.84 808
12231.88 817
12232.93 821
12233.97 825
12235.01 777
12236.06 816
12237.10 817
12238.14 794
12239.19 789
12240.23 807
12241.28 829
12242.32 827
12243.36 811
12244.41 770
12245.45 817
12246.50 786
12247.54 745
12248.58 733
12249.63 755
12250.67 761
12251.72 785
12252.76 757
12253.80 777
12254.85 747
12255.89 758
12256.94 747
12257.98 742
12259.03 729
12260.07 740
12261.12 746
12262.16 693
12263.21 737
12264.25 731
12265.30 727
12266.34 760
12267.39 730
12268.43 732
12269.48 702
12270.52 709
12271.57 716
12272.61 694
12273.66 709
12274.70 689
12275.75 707
12276.79 702
12277.84 707
12278.88 736
12279.93 698
12280.98 698
12282.02 668
12283.07 685
12284.11 727
12285.16 700
12286.20 742
12287.25 698
12288.30 696
12289.34 670
12290.39 677
12291.43 683
12292.48 696
12293.53 674
12294.57 635
12295.62 671
12296.66 659
12297.71 668
12298.76 675
12299.80 676
12300.85 663
12301.90 662
12302.94 649
12303.99 688
12305.04 701
12306.08 669
12307.13 703
12308.18 686
12309.22 671
12310.27 665
12311.32 692
12312.36 678
12313.41 655
12314.46 652
12315.50 646
12316.55 642
12317.60 675
12318.65 668
12319.69 627
12320.74 657
12321.79 662
12322.83 648
12323.88 665
12324.93 660
12325.98 649
12327.02 623
12328.07 644
12329.12 675
12330.17 627
12331.21 637
12332.26 634
12333.31 657
12334.36 651
12335.41 627
12336.45 637
12337.50 606
12338.55 622
12339.60 632
12340.65 606
12341.69 653
12342.74 646
12343.79 638
12344.84 625
12345.89 615
12346.94 605
12347.98 592
12349.03 614
12350.08 615
12351.13 599
12352.18 594
12353.23 628
12354.28 615
12355.32 589
12356.37 608
12357.42 599
12358.47 622
12359.52 602
12360.57 618
12361.62 615
12362.67 626
12363.72 601
12364.76 632
12365.81 633
12366.86 619
12367.91 638
12368.96 642
12370.01 643
12371.06 643
12372.11 632
12373.16 609
12374.21 622
12375.26 660
12376.31 624
12377.36 623
12378.41 616
12379.46 649
12380.51 630
12381.56 637
12382.61 611
12383.66 630
12384.71 632
12385.76 635
12386.81 621
12387.86 618
12388.91 683
12389.96 658
12391.01 612
12392.06 678
12393.11 644
12394.16 629
12395.21 638
12396.26 583
12397.31 637
12398.36 630
12399.41 624
12400.46 613
12401.51 619
12402.56 603
12403.61 584
12404.66 597
12405.71 621
12406.77 624
12407.82 613
12408.87 615
12409.92 615
12410.97 623
12412.02 612
12413.07 623
12414.12 617
12415.17 618
12416.23 590
12417.28 656
12418.33 593
12419.38 600
12420.43 588
12421.48 595
12422.53 617
12423.59 614
12424.64 634
12425.69 568
12426.74 614
12427.79 620
12428.84 593
12429.90 618
12430.95 625
12432.00 642
12433.05 624
12434.10 601
12435.16 584
12436.21 579
12437.26 604
12438.31 611
12439.37 623
12440.42 591
12441.47 593
12442.52 592
12443.58 564
12444.63 580
12445.68 598
12446.73 633
12447.79 623
12448.84 620
12449.89 598
12450.94 623
12452.00 589
12453.05 655
12454.10 627
12455.16 614
12456.21 598
12457.26 606
12458.31 587
12459.37 559
12460.42 603
12461.47 613
12462.53 594
12463.58 629
12464.63 605
12465.69 627
12466.74 638
12467.79 614
12468.85 588
12469.90 609
12470.95 664
12472.01 645
12473.06 621
12474.12 631
12475.17 655
12476.22 621
12477.28 629
12478.33 669
12479.39 665
12480.44 630
12481.49 651
12482.55 681
12483.60 684
12484.66 680
12485.71 685
12486.76 733
12487.82 711
12488.87 674
12489.93 771
12490.98 731
12492.04 747
12493.09 728
12494.15 738
12495.20 763
12496.25 728
12497.31 738
12498.36 715
12499.42 672
12500.47 662
12501.53 683
12502.58 660
12503.64 662
12504.69 650
12505.75 637
12506.80 643
12507.86 625
12508.91 633
12509.97 615
12511.03 655
12512.08 652
12513.14 616
12514.19 609
12515.25 612
12516.30 645
12517.36 617
12518.41 612
12519.47 639
12520.52 665
12521.58 631
12522.64 610
12523.69 588
12524.75 621
12525.80 614
12526.86 601
12527.92 591
12528.97 616
12530.03 661
12531.08 631
12532.14 619
12533.20 620
12534.25 629
12535.31 604
12536.37 662
12537.42 646
12538.48 679
12539.54 636
12540.59 658
12541.65 664
12542.70 668
12543.76 671
12544.82 639
12545.88 664
12546.93 636
12547.99 680
12549.05 677
12550.10 696
12551.16 684
12552.22 669
12553.27 653
12554.33 664
12555.39 669
12556.45 695
12557.50 692
12558.56 697
12559.62 709
12560.67 685
12561.73 739
12562.79 689
12563.85 744
12564.90 759
12565.96 753
12567.02 803
12568.08 783
12569.14 834
12570.19 834
12571.25 835
12572.31 857
12573.37 878
12574.42 946
12575.48 898
12576.54 883
12577.60 870
12578.66 877
12579.72 861
12580.77 858
12581.83 854
12582.89 849
12583.95 786
12585.01 815
12586.07 760
12587.12 747
12588.18 746
12589.24 715
12590.30 705
12591.36 692
12592.42 681
12593.48 684
12594.53 659
12595.59 670
12596.65 703
12597.71 696
12598.77 696
12599.83 643
12600.89 694
12601.95 724
12603.01 661
12604.07 682
12605.13 669
12606.18 696
12607.24 685
12608.30 715
12609.36 705
12610.42 679
12611.48 696
12612.54 694
12613.60 724
12614.66 700
12615.72 685
12616.78 723
12617.84 679
12618.90 685
12619.96 710
12621.02 676
12622.08 687
12623.14 689
12624.20 674
12625.26 713
12626.32 694
12627.38 644
12628.44 690
12629.50 659
12630.56 679
12631.62 698
12632.68 700
12633.74 688
12634.80 688
12635.86 700
12636.92 686
12637.98 689
12639.04 687
12640.11 727
12641.17 696
12642.23 663
12643.29 682
12644.35 724
12645.41 718
12646.47 708
12647.53 699
12648.59 739
12649.65 760
12650.72 771
12651.78 789
12652.84 801
12653.90 819
12654.96 813
12656.02 861
12657.08 838
12658.14 847
12659.21 836
12660.27 845
12661.33 831
12662.39 836
12663.45 808
12664.51 786
12665.58 807
12666.64 767
12667.70 717
12668.76 744
12669.82 755
12670.89 727
12671.95 756
12673.01 759
12674.07 716
12675.13 747
12676.20 695
12677.26 718
12678.32 741
12679.38 724
12680.45 736
12681.51 736
12682.57 700
12683.63 715
12684.70 699
12685.76 717
12686.82 719
12687.88 758
12688.95 774
12690.01 727
12691.07 750
12692.14 741
12693.20 721
12694.26 696
12695.32 727
12696.39 773
12697.45 724
12698.51 763
12699.58 781
12700.64 711
12701.70 749
12702.77 774
12703.83 763
12704.89 773
12705.96 720
12707.02 741
12708.08 746
12709.15 716
12710.21 752
12711.28 757
12712.34 728
12713.40 748
12714.47 772
12715.53 759
12716.59 759
12717.66 755
12718.72 708
12719.79 727
12720.85 712
12721.92 749
12722.98 725
12724.04 739
12725.11 734
12726.17 765
12727.24 754
12728.30 739
12729.37 756
12730.43 727
12731.49 762
12732.56 732
12733.62 746
12734.69 740
12735.75 755
12736.82 777
12737.88 753
12738.95 725
12740.01 771
12741.08 760
12742.14 717
12743.21 676
12744.27 707
12745.34 726
12746.40 697
12747.47 670
12748.53 695
12749.60 679
12750.66 666
12751.73 622
12752.79 633
12753.86 643
12754.93 660
12755.99 630
12757.06 618
12758.12 604
12759.19 592
12760.25 600
12761.32 631
12762.39 622
12763.45 620
12764.52 610
12765.58 593
12766.65 586
12767.72 606
12768.78 615
12769.85 603
12770.91 573
12771.98 608
12773.05 601
12774.11 602
12775.18 566
12776.25 606
12777.31 612
12778.38 571
12779.45 583
12780.51 578
12781.58 610
12782.65 582
12783.71 597
12784.78 597
12785.85 583
12786.91 563
12787.98 588
12789.05 598
12790.11 590
12791.18 581
12792.25 590
12793.31 581
12794.38 562
12795.45 617
12796.52 590
12797.58 583
12798.65 561
12799.72 568
12800.79 585
12801.85 578
12802.92 581
12803.99 592
12805.06 587
12806.12 578
12807.19 544
12808.26 607
12809.33 598
12810.39 577
12811.46 615
12812.53 616
12813.60 608
12814.67 570
12815.73 579
12816.80 582
12817.87 625
12818.94 605
12820.01 626
12821.08 581
12822.14 573
12823.21 585
12824.28 569
12825.35 597
12826.42 577
12827.49 609
12828.55 603
12829.62 617
12830.69 569
12831.76 581
12832.83 614
12833.90 538
12834.97 561
12836.04 578
12837.11 558
12838.17 538
12839.24 584
12840.31 565
12841.38 551
12842.45 554
12843.52 558
12844.59 590
12845.66 569
12846.73 570
12847.80 598
12848.87 613
12849.94 585
12851.01 565
12852.08 554
12853.14 542
12854.21 532
12855.28 580
12856.35 541
12857.42 548
12858.49 534
12859.56 525
12860.63 521
12861.70 533
12862.77 538
12863.84 552
12864.91 565
12865.98 535
12867.05 529
12868.12 533
12869.19 521
12870.26 505
12871.34 520
12872.41 492
12873.48 557
12874.55 510
12875.62 482
12876.69 496
12877.76 506
12878.83 543
12879.90 516
12880.97 537
12882.04 527
12883.11 484
12884.18 514
12885.25 506
12886.33 547
12887.40 539
12888.47 518
12889.54 530
12890.61 538
12891.68 502
12892.75 520
12893.82 524
12894.89 514
12895.97 477
12897.04 512
12898.11 479
12899.18 484
12900.25 498
12901.32 513
12902.40 464
12903.47 510
12904.54 479
12905.61 493
12906.68 481
12907.75 507
12908.83 488
12909.90 495
12910.97 500
12912.04 494
12913.11 487
12914.19 495
12915.26 464
12916.33 480
12917.40 493
12918.48 502
12919.55 514
12920.62 499
12921.69 486
12922.77 510
12923.84 501
12924.91 459
12925.98 449
12927.06 506
12928.13 484
12929.20 487
12930.27 482
12931.35 452
12932.42 486
12933.49 505
12934.57 473
12935.64 468
12936.71 486
12937.79 482
12938.86 470
12939.93 483
12941.01 461
12942.08 464
12943.15 472
12944.23 493
12945.30 459
12946.37 465
12947.45 471
12948.52 516
12949.59 467
12950.67 515
12951.74 500
12952.81 471
12953.89 479
12954.96 466
12956.04 478
12957.11 480
12958.18 501
12959.26 452
12960.33 467
12961.41 507
12962.48 515
12963.55 463
12964.63 526
12965.70 487
12966.78 487
12967.85 500
12968.93 481
12970.00 488
12971.07 464
12972.15 459
12973.22 446
12974.30 442
12975.37 455
12976.45 477
12977.52 487
12978.60 472
12979.67 466
12980.75 492
12981.82 474
12982.90 492
12983.97 497
12985.05 451
12986.12 478
12987.20 471
12988.27 474
12989.35 494
12990.42 474
12991.50 474
12992.57 472
12993.65 473
12994.73 485
12995.80 455
12996.88 475
12997.95 479
12999.03 488
13000.10 494
13001.18 503
13002.25 514
13003.33 496
13004.41 505
13005.48 497
13006.56 489
13007.63 456
13008.71 488
13009.79 471
13010.86 470
13011.94 452
13013.02 471
13014.09 498
13015.17 489
13016.24 498
13017.32 488
13018.40 455
13019.47 466
13020.55 504
13021.63 497
13022.70 487
13023.78 496
13024.86 469
13025.93 479
13027.01 495
13028.09 513
13029.16 484
13030.24 525
13031.32 484
13032.40 470
13033.47 502
13034.55 476
13035.63 461
13036.70 482
13037.78 481
13038.86 514
13039.94 494
13041.01 506
13042.09 494
13043.17 523
13044.25 510
13045.32 464
13046.40 475
13047.48 474
13048.56 486
13049.63 483
13050.71 512
13051.79 498
13052.87 474
13053.95 491
13055.02 458
13056.10 462
13057.18 482
13058.26 481
13059.34 491
13060.41 454
13061.49 464
13062.57 475
13063.65 489
13064.73 475
13065.81 473
13066.88 490
13067.96 498
13069.04 441
13070.12 452
13071.20 499
13072.28 475
13073.36 459
13074.43 464
13075.51 489
13076.59 471
13077.67 485
13078.75 449
13079.83 418
13080.91 460
13081.99 493
13083.07 484
13084.15 487
13085.23 463
13086.30 474
13087.38 468
13088.46 479
13089.54 514
13090.62 459
13091.70 488
13092.78 451
13093.86 492
13094.94 456
13096.02 447
13097.10 458
13098.18 445
13099.26 442
13100.34 480
13101.42 486
13102.50 477
13103.58 452
13104.66 424
13105.74 441
13106.82 451
13107.90 478
13108.98 472
13110.06 482
13111.14 452
13112.22 478
13113.30 452
13114.38 491
13115.46 471
13116.54 467
13117.62 468
13118.70 466
13119.78 461
13120.86 463
13121.95 469
13123.03 444
13124.11 486
13125.19 472
13126.27 465
13127.35 472
13128.43 462
13129.51 455
13130.59 464
13131.67 464
13132.76 448
13133.84 456
13134.92 451
13136.00 474
13137.08 443
13138.16 474
13139.24 430
13140.32 457
13141.41 462
13142.49 487
13143.57 451
13144.65 465
13145.73 488
13146.81 496
13147.90 461
13148.98 484
13150.06 487
13151.14 452
13152.22 440
13153.31 470
13154.39 461
13155.47 465
13156.55 476
13157.63 444
13158.72 485
13159.80 475
13160.88 452
13161.96 451
13163.05 500
13164.13 476
13165.21 473
13166.29 471
13167.38 494
13168.46 465
13169.54 490
13170.62 458
13171.71 445
13172.79 442
13173.87 459
13174.96 464
13176.04 456
13177.12 491
13178.20 444
13179.29 447
13180.37 460
13181.45 474
13182.54 463
13183.62 460
13184.70 466
13185.79 485
13186.87 458
13187.95 455
13189.04 473
13190.12 471
13191.20 499
13192.29 495
13193.37 467
13194.46 460
13195.54 481
13196.62 502
13197.71 494
13198.79 449
13199.88 458
13200.96 451
13202.04 460
13203.13 464
13204.21 478
13205.30 490
13206.38 459
13207.46 454
13208.55 466
13209.63 491
13210.72 442
13211.80 475
13212.89 470
13213.97 484
13215.05 407
13216.14 440
13217.22 473
13218.31 432
13219.39 453
13220.48 460
13221.56 499
13222.65 473
13223.73 505
13224.82 491
13225.90 462
13226.99 445
13228.07 459
13229.16 444
13230.24 468
13231.33 461
13232.41 456
13233.50 451
13234.58 455
13235.67 473
13236.76 473
13237.84 462
13238.93 468
13240.01 446
13241.10 434
13242.18 460
13243.27 497
13244.35 485
13245.44 466
13246.53 489
13247.61 439
13248.70 452
13249.78 438
13250.87 454
13251.96 492
13253.04 476
13254.13 474
13255.21 437
13256.30 486
13257.39 465
13258.47 502
13259.56 472
13260.65 496
13261.73 430
13262.82 485
13263.91 450
13264.99 497
13266.08 508
13267.17 459
13268.25 463
13269.34 474
13270.43 478
13271.51 484
13272.60 502
13273.69 457
13274.77 455
13275.86 469
13276.95 513
13278.04 479
13279.12 524
13280.21 496
13281.30 514
13282.38 499
13283.47 458
13284.56 512
13285.65 513
13286.73 536
13287.82 500
13288.91 508
13290.00 504
13291.08 529
13292.17 508
13293.26 508
13294.35 491
13295.44 504
13296.52 500
13297.61 496
13298.70 493
13299.79 477
13300.88 529
13301.96 527
13303.05 537
13304.14 520
13305.23 544
13306.32 519
13307.41 517
13308.49 500
13309.58 528
13310.67 518
13311.76 495
13312.85 495
13313.94 515
13315.02 487
13316.11 527
13317.20 479
13318.29 512
13319.38 492
13320.47 509
13321.56 506
13322.65 522
13323.74 529
13324.82 521
13325.91 510
13327.00 484
13328.09 499
13329.18 491
13330.27 511
13331.36 528
13332.45 545
13333.54 527
13334.63 518
13335.72 534
13336.81 538
13337.90 499
13338.99 518
13340.08 519
13341.17 506
13342.26 489
13343.35 524
13344.44 505
13345.53 526
13346.61 517
13347.70 498
13348.79 524
13349.89 501
13350.98 515
13352.07 532
13353.16 535
13354.25 513
13355.34 569
13356.43 533
13357.52 545
13358.61 535
13359.70 539
13360.79 564
13361.88 561
13362.97 553
13364.06 525
13365.15 558
13366.24 553
13367.33 538
13368.42 552
13369.51 560
13370.60 489
13371.70 505
13372.79 547
13373.88 530
13374.97 480
13376.06 496
13377.15 530
13378.24 520
13379.33 526
13380.43 510
13381.52 557
13382.61 502
13383.70 540
13384.79 472
13385.88 501
13386.97 517
13388.07 520
13389.16 495
13390.25 474
13391.34 513
13392.43 498
13393.52 463
13394.62 457
13395.71 457
13396.80 497
13397.89 515
13398.98 497
13400.08 470
13401.17 449
13402.26 488
13403.35 497
13404.45 468
13405.54 496
13406.63 474
13407.72 495
13408.82 465
13409.91 469
13411.00 463
13412.09 478
13413.19 482
13414.28 524
13415.37 489
13416.46 498
13417.56 484
13418.65 493
13419.74 531
13420.84 493
13421.93 538
13423.02 506
13424.11 454
13425.21 477
13426.30 469
13427.39 476
13428.49 505
13429.58 524
13430.67 485
13431.77 450
13432.86 487
13433.95 539
13435.05 539
13436.14 500
13437.24 472
13438.33 509
13439.42 504
13440.52 502
13441.61 482
13442.70 485
13443.80 522
13444.89 509
13445.99 496
13447.08 486
13448.17 504
13449.27 482
13450.36 525
13451.46 481
13452.55 485
13453.64 538
13454.74 525
13455.83 517
13456.93 486
13458.02 521
13459.12 492
13460.21 511
13461.31 514
13462.40 494
13463.50 514
13464.59 494
13465.69 482
13466.78 502
13467.87 531
13468.97 529
13470.06 544
13471.16 524
13472.25 523
13473.35 512
13474.44 560
13475.54 514
13476.64 533
13477.73 529
13478.83 514
13479.92 514
13481.02 545
13482.11 549
13483.21 540
13484.30 547
13485.40 545
13486.49 578
13487.59 568
13488.69 521
13489.78 578
13490.88 584
13491.97 499
13493.07 553
13494.17 564
13495.26 591
13496.36 541
13497.45 564
13498.55 587
13499.65 568
13500.74 568
13501.84 586
13502.93 593
13504.03 568
13505.13 556
13506.22 540
13507.32 542
13508.42 567
13509.51 563
13510.61 568
13511.71 532
13512.80 500
13513.90 549
13515.00 526
13516.09 524
13517.19 526
13518.29 502
13519.38 500
13520.48 540
13521.58 527
13522.68 509
13523.77 531
13524.87 480
13525.97 490
13527.06 454
13528.16 509
13529.26 539
13530.36 528
13531.45 493
13532.55 483
13533.65 492
13534.75 516
13535.84 503
13536.94 521
13538.04 520
13539.14 491
13540.23 507
13541.33 467
13542.43 516
13543.53 508
13544.63 506
13545.72 492
13546.82 496
13547.92 507
13549.02 493
13550.12 479
13551.22 500
13552.31 506
13553.41 510
13554.51 470
13555.61 471
13556.71 480
13557.81 479
13558.90 488
13560.00 451
13561.10 466
13562.20 474
13563.30 505
13564.40 447
13565.50 496
13566.60 481
13567.69 500
13568.79 497
13569.89 511
13570.99 481
13572.09 485
13573.19 486
13574.29 451
13575.39 468
13576.49 493
13577.59 492
13578.69 489
13579.79 492
13580.89 477
13581.98 457
13583.08 505
13584.18 500
13585.28 495
13586.38 508
13587.48 491
13588.58 488
13589.68 527
13590.78 498
13591.88 511
13592.98 512
13594.08 495
13595.18 467
13596.28 494
13597.38 458
13598.48 493
13599.58 484
13600.68 489
13601.78 482
13602.88 531
13603.98 506
13605.08 541
13606.18 513
13607.29 483
13608.39 508
13609.49 500
13610.59 514
13611.69 466
13612.79 518
13613.89 492
13614.99 483
13616.09 492
13617.19 513
13618.29 500
13619.39 510
13620.50 520
13621.60 468
13622.70 469
13623.80 484
13624.90 487
13626.00 489
13627.10 502
13628.20 501
13629.31 533
13630.41 500
13631.51 488
13632.61 460
13633.71 537
13634.81 553
13635.91 503
13637.02 485
13638.12 510
13639.22 558
13640.32 542
13641.42 508
13642.53 449
13643.63 489
13644.73 496
13645.83 494
13646.93 504
13648.04 512
13649.14 532
13650.24 529
13651.34 569
13652.45 497
13653.55 463
13654.65 501
13655.75 518
13656.85 531
13657.96 503
13659.06 524
13660.16 510
13661.27 508
13662.37 504
13663.47 510
13664.57 524
13665.68 525
13666.78 527
13667.88 508
13668.99 519
13670.09 558
13671.19 537
13672.29 541
13673.40 524
13674.50 499
13675.60 531
13676.71 535
13677.81 580
13678.91 545
13680.02 577
13681.12 554
13682.23 530
13683.33 554
13684.43 557
13685.54 557
13686.64 580
13687.74 564
13688.85 579
13689.95 577
13691.06 592
13692.16 611
13693.26 597
13694.37 532
13695.47 549
13696.58 572
13697.68 601
13698.78 584
13699.89 582
13700.99 575
13702.10 607
13703.20 603
13704.31 639
13705.41 637
13706.51 653
13707.62 614
13708.72 717
13709.83 673
13710.93 675
13712.04 689
13713.14 685
13714.25 661
13715.35 647
13716.46 652
13717.56 652
13718.67 649
13719.77 696
13720.88 643
13721.98 622
13723.09 646
13724.19 577
13725.30 627
13726.40 616
13727.51 562
13728.61 575
13729.72 610
13730.83 602
13731.93 609
13733.04 613
13734.14 592
13735.25 581
13736.35 567
13737.46 583
13738.57 548
13739.67 553
13740.78 583
13741.88 603
13742.99 582
13744.09 562
13745.20 600
13746.31 599
13747.41 594
13748.52 594
13749.63 618
13750.73 556
13751.84 604
13752.94 615
13754.05 605
13755.16 634
13756.26 653
13757.37 634
13758.48 643
13759.58 607
13760.69 602
13761.80 639
13762.90 634
13764.01 645
13765.12 623
13766.22 636
13767.33 603
13768.44 677
13769.55 648
13770.65 620
13771.76 602
13772.87 657
13773.97 585
13775.08 653
13776.19 599
13777.30 592
13778.40 629
13779.51 633
13780.62 608
13781.73 610
13782.83 630
13783.94 606
13785.05 608
13786.16 620
13787.26 646
13788.37 639
13789.48 621
13790.59 630
13791.70 650
13792.80 637
13793.91 640
13795.02 632
13796.13 663
13797.24 642
13798.35 672
13799.45 701
13800.56 686
13801.67 670
13802.78 679
13803.89 723
13805.00 691
13806.10 737
13807.21 657
13808.32 724
13809.43 679
13810.54 688
13811.65 661
13812.76 717
13813.86 726
13814.97 692
13816.08 673
13817.19 682
13818.30 640
13819.41 617
13820.52 627
13821.63 575
13822.74 563
13823.85 572
13824.96 627
13826.06 556
13827.17 580
13828.28 567
13829.39 567
13830.50 597
13831.61 591
13832.72 610
13833.83 582
13834.94 557
13836.05 566
13837.16 552
13838.27 531
13839.38 572
13840.49 574
13841.60 581
13842.71 549
13843.82 554
13844.93 555
13846.04 559
13847.15 555
13848.26 579
13849.37 565
13850.48 565
13851.59 540
13852.70 566
13853.81 574
13854.92 522
13856.03 550
13857.14 548
13858.25 586
13859.37 555
13860.48 568
13861.59 576
13862.70 543
13863.81 566
13864.92 559
13866.03 595
13867.14 584
13868.25 544
13869.36 558
13870.47 574
13871.59 539
13872.70 556
13873.81 580
13874.92 606
13876.03 552
13877.14 539
13878.25 558
13879.36 599
13880.48 556
13881.59 569
13882.70 601
13883.81 606
13884.92 571
13886.03 583
13887.15 640
13888.26 625
13889.37 648
13890.48 611
13891.59 640
13892.71 616
13893.82 625
13894.93 610
13896.04 622
13897.15 600
13898.27 601
13899.38 603
13900.49 583
13901.60 553
13902.72 545
13903.83 567
13904.94 573
13906.05 544
13907.17 532
13908.28 570
13909.39 514
13910.50 544
13911.62 571
13912.73 549
13913.84 531
13914.95 529
13916.07 515
13917.18 540
13918.29 491
13919.41 542
13920.52 513
13921.63 495
13922.75 516
13923.86 553
13924.97 551
13926.09 512
13927.20 509
13928.31 541
13929.43 541
13930.54 508
13931.65 496
13932.77 527
13933.88 517
13934.99 516
13936.11 481
13937.22 537
13938.34 500
13939.45 494
13940.56 472
13941.68 517
13942.79 465
13943.91 469
13945.02 511
13946.13 494
13947.25 506
13948.36 520
13949.48 526
13950.59 503
13951.70 491
13952.82 488
13953.93 470
13955.05 487
13956.16 517
13957.28 486
13958.39 542
13959.51 485
13960.62 502
13961.74 479
13962.85 479
13963.97 477
13965.08 502
13966.20 485
13967.31 509
13968.43 493
13969.54 517
13970.66 501
13971.77 501
13972.89 467
13974.00 478
13975.12 484
13976.23 448
13977.35 502
13978.46 498
13979.58 489
13980.69 471
13981.81 477
13982.92 487
13984.04 476
13985.16 459
13986.27 532
13987.39 510
13988.50 483
13989.62 478
13990.74 436
13991.85 450
13992.97 451
13994.08 470
13995.20 443
13996.32 466
13997.43 452
13998.55 509
13999.66 447
14000.78 449
14001.90 469
14003.01 457
14004.13 490
14005.25 485
14006.36 473
14007.48 464
14008.60 468
14009.71 440
14010.83 470
14011.95 461
14013.06 442
14014.18 470
14015.30 496
14016.41 489
14017.53 478
14018.65 461
14019.76 478
14020.88 469
14022.00 469
14023.12 493
14024.23 458
14025.35 473
14026.47 489
14027.59 486
14028.70 495
14029.82 457
14030.94 438
14032.06 465
14033.17 472
14034.29 487
14035.41 450
14036.53 467
14037.64 463
14038.76 469
14039.88 491
14041.00 500
14042.11 511
14043.23 480
14044.35 496
14045.47 454
14046.59 483
14047.71 503
14048.82 478
14049.94 474
14051.06 481
14052.18 495
14053.30 485
14054.42 497
14055.53 462
14056.65 498
14057.77 543
14058.89 509
14060.01 480
14061.13 497
14062.25 528
14063.36 527
14064.48 518
14065.60 501
14066.72 528
14067.84 561
14068.96 538
14070.08 519
14071.20 494
14072.32 513
14073.44 502
14074.55 522
14075.67 510
14076.79 517
14077.91 568
14079.03 573
14080.15 571
14081.27 538
14082.39 531
14083.51 554
14084.63 582
14085.75 565
14086.87 526
14087.99 579
14089.11 586
14090.23 603
14091.35 613
14092.47 580
14093.59 581
14094.71 591
14095.83 600
14096.95 579
14098.07 613
14099.19 615
14100.31 584
14101.43 559
14102.55 561
14103.67 544
14104.79 553
14105.91 565
14107.03 552
14108.15 518
14109.27 491
14110.39 513
14111.51 520
14112.64 508
14113.76 463
14114.88 444
14116.00 485
14117.12 468
14118.24 451
14119.36 515
14120.48 455
14121.60 444
14122.72 438
14123.85 465
14124.97 470
14126.09 478
14127.21 456
14128.33 467
14129.45 453
14130.57 462
14131.70 469
14132.82 457
14133.94 461
14135.06 484
14136.18 465
14137.30 460
14138.43 446
14139.55 429
14140.67 436
14141.79 458
14142.91 476
14144.03 431
14145.16 467
14146.28 463
14147.40 429
14148.52 421
14149.65 436
14150.77 412
14151.89 441
14153.01 424
14154.13 437
14155.26 449
14156.38 442
14157.50 457
14158.62 445
14159.75 471
14160.87 466
14161.99 455
14163.12 453
14164.24 457
14165.36 444
14166.48 445
14167.61 434
14168.73 416
14169.85 455
14170.98 425
14172.10 446
14173.22 450
14174.35 442
14175.47 425
14176.59 435
14177.72 465
14178.84 468
14179.96 439
14181.09 465
14182.21 452
14183.33 431
14184.46 454
14185.58 444
14186.70 447
14187.83 467
14188.95 430
14190.07 422
14191.20 438
14192.32 445
14193.45 441
14194.57 456
14195.69 459
14196.82 431
14197.94 450
14199.07 438
14200.19 422
14201.32 424
14202.44 434
14203.56 436
14204.69 418
14205.81 420
14206.94 397
14208.06 402
14209.19 404
14210.31 421
14211.44 406
14212.56 435
14213.69 384
14214.81 386
14215.93 381
14217.06 407
14218.18 454
14219.31 420
14220.43 429
14221.56 412
14222.68 441
14223.81 446
14224.94 420
14226.06 407
14227.19 412
14228.31 380
14229.44 398
14230.56 420
14231.69 446
14232.81 450
14233.94 415
14235.06 399
14236.19 414
14237.32 444
14238.44 405
14239.57 422
14240.69 431
14241.82 456
14242.94 418
14244.07 438
14245.20 402
14246.32 392
14247.45 374
14248.57 399
14249.70 409
14250.83 430
14251.95 422
14253.08 426
14254.21 424
14255.33 390
14256.46 432
14257.59 424
14258.71 440
14259.84 414
14260.97 401
14262.09 376
14263.22 406
14264.35 400
14265.47 429
14266.60 415
14267.73 395
14268.85 390
14269.98 379
14271.11 412
14272.23 426
14273.36 436
14274.49 394
14275.62 409
14276.74 384
14277.87 408
14279.00 393
14280.12 410
14281.25 361
14282.38 401
14283.51 423
14284.63 400
14285.76 379
14286.89 410
14288.02 415
14289.15 402
14290.27 393
14291.40 368
14292.53 413
14293.66 393
14294.78 386
14295.91 390
14297.04 418
14298.17 410
14299.30 417
14300.42 394
14301.55 395
14302.68 383
14303.81 395
14304.94 405
14306.07 403
14307.19 391
14308.32 399
14309.45 413
14310.58 375
14311.71 386
14312.84 376
14313.97 395
14315.10 385
14316.22 412
14317.35 384
14318.48 411
14319.61 388
14320.74 398
14321.87 381
14323.00 400
14324.13 382
14325.26 414
14326.39 403
14327.51 394
14328.64 388
14329.77 404
14330.90 396
14332.03 373
14333.16 373
14334.29 381
14335.42 417
14336.55 403
14337.68 399
14338.81 392
14339.94 399
14341.07 387
14342.20 390
14343.33 415
14344.46 377
14345.59 417
14346.72 387
14347.85 406
14348.98 383
14350.11 418
14351.24 402
14352.37 385
14353.50 388
14354.63 405
14355.76 384
14356.89 400
14358.02 408
14359.15 399
14360.28 424
14361.41 408
14362.54 396
14363.67 397
14364.80 410
14365.94 407
14367.07 447
14368.20 402
14369.33 415
14370.46 399
14371.59 408
14372.72 412
14373.85 393
14374.98 404
14376.11 406
14377.25 406
14378.38 398
14379.51 432
14380.64 397
14381.77 427
14382.90 358
14384.03 395
14385.16 402
14386.30 416
14387.43 370
14388.56 430
14389.69 403
14390.82 427
14391.95 407
14393.09 390
14394.22 404
14395.35 372
14396.48 418
14397.61 380
14398.75 421
14399.88 392
14401.01 423
14402.14 371
14403.27 387
14404.41 408
14405.54 411
14406.67 417
14407.80 399
14408.94 419
14410.07 411
14411.20 409
14412.33 381
14413.47 436
14414.60 441
14415.73 423
14416.87 430
14418.00 426
14419.13 407
14420.26 390
14421.40 373
14422.53 422
14423.66 435
14424.80 422
14425.93 443
14427.06 459
14428.20 433
14429.33 407
14430.46 442
14431.59 440
14432.73 437
14433.86 404
14435.00 413
14436.13 422
14437.26 424
14438.40 422
14439.53 440
14440.66 420
14441.80 431
14442.93 417
14444.06 423
14445.20 402
14446.33 411
14447.47 418
14448.60 396
14449.73 439
14450.87 420
14452.00 437
14453.14 416
14454.27 414
14455.41 418
14456.54 431
14457.67 431
14458.81 403
14459.94 397
14461.08 408
14462.21 433
14463.35 416
14464.48 415
14465.62 423
14466.75 425
14467.89 421
14469.02 440
14470.15 428
14471.29 419
14472.42 447
14473.56 442
14474.69 425
14475.83 416
14476.96 427
14478.10 431
14479.24 437
14480.37 434
14481.51 465
14482.64 453
14483.78 438
14484.91 486
14486.05 455
14487.18 464
14488.32 466
14489.45 471
14490.59 451
14491.73 465
14492.86 513
14494.00 468
14495.13 460
14496.27 429
14497.40 429
14498.54 484
14499.68 483
14500.81 461
14501.95 448
14503.08 465
14504.22 467
14505.36 468
14506.49 437
14507.63 470
14508.77 475
14509.90 526
14511.04 504
14512.18 479
14513.31 481
14514.45 465
14515.58 503
14516.72 489
14517.86 504
14519.00 492
14520.13 473
14521.27 492
14522.41 484
14523.54 466
14524.68 474
14525.82 465
14526.95 484
14528.09 479
14529.23 446
14530.37 443
14531.50 459
14532.64 417
14533.78 430
14534.91 459
14536.05 467
14537.19 472
14538.33 453
14539.46 420
14540.60 430
14541.74 429
14542.88 442
14544.02 446
14545.15 450
14546.29 428
14547.43 428
14548.57 411
14549.70 423
14550.84 445
14551.98 424
14553.12 413
14554.26 403
14555.39 410
14556.53 439
14557.67 435
14558.81 425
14559.95 412
14561.09 417
14562.22 414
14563.36 398
14564.50 419
14565.64 429
14566.78 416
14567.92 392
14569.06 414
14570.20 409
14571.33 419
14572.47 423
14573.61 409
14574.75 399
14575.89 389
14577.03 414
14578.17 424
14579.31 413
14580.45 390
14581.59 417
14582.72 406
14583.86 420
14585.00 446
14586.14 409
14587.28 405
14588.42 408
14589.56 396
14590.70 427
14591.84 413
14592.98 428
14594.12 432
14595.26 428
14596.40 430
14597.54 405
14598.68 448
14599.82 422
14600.96 421
14602.10 389
14603.24 449
14604.38 447
14605.52 404
14606.66 361
14607.80 396
14608.94 437
14610.08 425
14611.22 418
14612.36 452
14613.50 449
14614.64 418
14615.78 438
14616.92 430
14618.06 443
14619.20 397
14620.34 417
14621.49 422
14622.63 413
14623.77 423
14624.91 455
14626.05 452
14627.19 447
14628.33 439
14629.47 460
14630.61 443
14631.75 433
14632.90 418
14634.04 434
14635.18 443
14636.32 417
14637.46 424
14638.60 400
14639.74 402
14640.88 432
14642.03 431
14643.17 408
14644.31 411
14645.45 407
14646.59 407
14647.73 421
14648.88 400
14650.02 414
14651.16 425
14652.30 399
14653.44 424
14654.59 439
14655.73 406
14656.87 397
14658.01 394
14659.16 402
14660.30 414
14661.44 411
14662.58 383
14663.72 411
14664.87 388
14666.01 386
14667.15 369
14668.29 395
14669.44 427
14670.58 413
14671.72 397
14672.87 376
14674.01 377
14675.15 399
14676.29 400
14677.44 390
14678.58 402
14679.72 383
14680.87 372
14682.01 396
14683.15 373
14684.30 370
14685.44 388
14686.58 399
14687.73 364
14688.87 389
14690.01 366
14691.16 388
14692.30 389
14693.44 386
14694.59 397
14695.73 395
14696.87 415
14698.02 372
14699.16 380
14700.30 377
14701.45 391
14702.59 373
14703.74 370
14704.88 414
14706.02 396
14707.17 379
14708.31 400
14709.46 366
14710.60 392
14711.75 362
14712.89 381
14714.03 396
14715.18 388
14716.32 398
14717.47 384
14718.61 405
14719.76 391
14720.90 405
14722.05 382
14723.19 354
14724.34 345
14725.48 424
14726.63 372
14727.77 378
14728.92 350
14730.06 388
14731.21 344
14732.35 377
14733.50 388
14734.64 383
14735.79 372
14736.93 375
14738.08 385
14739.22 409
14740.37 410
14741.51 409
14742.66 393
14743.80 341
14744.95 382
14746.09 355
14747.24 388
14748.39 379
14749.53 368
14750.68 368
14751.82 379
14752.97 401
14754.11 361
14755.26 368
14756.41 372
14757.55 376
14758.70 358
14759.85 377
14760.99 378
14762.14 367
14763.28 384
14764.43 397
14765.58 398
14766.72 373
14767.87 384
14769.02 362
14770.16 363
14771.31 414
14772.46 409
14773.60 366
14774.75 369
14775.90 367
14777.04 380
14778.19 369
14779.34 344
14780.48 364
14781.63 383
14782.78 369
14783.92 365
14785.07 388
14786.22 370
14787.37 380
14788.51 401
14789.66 398
14790.81 358
14791.96 368
14793.10 374
14794.25 385
14795.40 364
14796.54 346
14797.69 359
14798.84 400
14799.99 366
14801.14 348
14802.28 374
14803.43 366
14804.58 342
14805.73 334
14806.88 373
14808.02 365
14809.17 373
14810.32 350
14811.47 363
14812.62 359
14813.76 361
14814.91 315
14816.06 379
14817.21 378
14818.36 360
14819.51 339
14820.65 361
14821.80 363
14822.95 342
14824.10 356
14825.25 355
14826.40 337
14827.55 330
14828.69 349
14829.84 362
14830.99 346
14832.14 322
14833.29 352
14834.44 356
14835.59 368
14836.74 352
14837.89 368
14839.04 335
14840.19 342
14841.33 360
14842.48 351
14843.63 355
14844.78 339
14845.93 352
14847.08 345
14848.23 358
14849.38 355
14850.53 357
14851.68 332
14852.83 341
14853.98 354
14855.13 355
14856.28 333
14857.43 345
14858.58 367
14859.73 351
14860.88 369
14862.03 347
14863.18 391
14864.33 363
14865.48 384
14866.63 363
14867.78 379
14868.93 349
14870.08 358
14871.23 367
14872.38 364
14873.53 326
14874.68 375
14875.83 363
14876.98 343
14878.14 415
14879.29 385
14880.44 380
14881.59 341
14882.74 355
14883.89 358
14885.04 381
14886.19 328
14887.34 371
14888.49 383
14889.64 376
14890.80 359
14891.95 344
14893.10 371
14894.25 371
14895.40 380
14896.55 379
14897.70 377
14898.86 347
14900.01 345
14901.16 359
14902.31 357
14903.46 344
14904.61 351
14905.77 374
14906.92 370
14908.07 343
14909.22 354
14910.37 371
14911.53 356
14912.68 374
14913.83 360
14914.98 365
14916.13 348
14917.29 347
14918.44 355
14919.59 365
14920.74 341
14921.90 367
14923.05 354
14924.20 375
14925.35 360
14926.51 360
14927.66 403
14928.81 381
14929.96 396
14931.12 371
14932.27 368
14933.42 363
14934.57 357
14935.73 353
14936.88 379
14938.03 363
14939.19 387
14940.34 396
14941.49 354
14942.65 341
14943.80 354
14944.95 391
14946.11 398
14947.26 359
14948.41 382
14949.57 401
14950.72 391
14951.87 364
14953.03 401
14954.18 407
14955.33 349
14956.49 370
14957.64 398
14958.80 391
14959.95 348
14961.10 391
14962.26 371
14963.41 383
14964.57 386
14965.72 396
14966.87 426
14968.03 384
14969.18 415
14970.34 425
14971.49 409
14972.65 380
14973.80 404
14974.95 400
14976.11 404
14977.26 383
14978.42 374
14979.57 362
14980.73 364
14981.88 384
14983.04 401
14984.19 376
14985.35 381
14986.50 387
14987.66 385
14988.81 410
14989.97 363
14991.12 403
14992.28 371
14993.43 403
14994.59 382
14995.74 398
14996.90 393
14998.05 402
14999.21 375
15000.36 375
15001.52 389
15002.67 336
15003.83 349
15004.99 357
15006.14 382
15007.30 335
15008.45 379
15009.61 342
15010.76 354
15011.92 378
15013.08 410
15014.23 359
15015.39 362
15016.54 379
15017.70 356
15018.86 378
15020.01 357
15021.17 365
15022.32 364
15023.48 364
15024.64 339
15025.79 372
15026.95 372
15028.11 333
15029.26 324
15030.42 391
15031.58 347
15032.73 358
15033.89 338
15035.05 356
15036.20 355
15037.36 350
15038.52 363
15039.67 360
15040.83 378
15041.99 325
15043.15 351
15044.30 354
15045.46 356
15046.62 340
15047.77 370
15048.93 353
15050.09 364
15051.25 360
15052.40 391
15053.56 370
15054.72 315
15055.88 362
15057.03 365
15058.19 343
15059.35 342
15060.51 357
15061.66 357
15062.82 347
15063.98 352
15065.14 369
15066.30 359
15067.45 389
15068.61 382
15069.77 372
15070.93 362
15072.09 366
15073.24 369
15074.40 352
15075.56 368
15076.72 357
15077.88 389
15079.04 392
15080.20 358
15081.35 329
15082.51 366
15083.67 375
15084.83 359
15085.99 348
15087.15 345
15088.31 341
15089.46 347
15090.62 364
15091.78 379
15092.94 372
15094.10 370
15095.26 382
15096.42 389
15097.58 378
15098.74 361
15099.90 393
15101.06 379
15102.22 383
15103.37 353
15104.53 376
15105.69 339
15106.85 378
15108.01 350
15109.17 382
15110.33 355
15111.49 339
15112.65 354
15113.81 353
15114.97 365
15116.13 363
15117.29 371
15118.45 363
15119.61 389
15120.77 359
15121.93 342
15123.09 361
15124.25 392
15125.41 364
15126.57 369
15127.73 350
15128.89 329
15130.05 369
15131.21 353
15132.37 361
15133.53 345
15134.69 361
15135.86 336
15137.02 349
15138.18 370
15139.34 360
15140.50 361
15141.66 335
15142.82 325
15143.98 348
15145.14 343
15146.30 344
15147.46 352
15148.63 354
15149.79 350
15150.95 328
15152.11 343
15153.27 341
15154.43 340
15155.59 356
15156.75 352
15157.92 353
15159.08 342
15160.24 334
15161.40 339
15162.56 370
15163.72 350
15164.89 351
15166.05 339
15167.21 372
15168.37 361
15169.53 329
15170.69 348
15171.86 346
15173.02 350
15174.18 349
15175.34 357
15176.51 361
15177.67 353
15178.83 361
15179.99 357
15181.15 370
15182.32 354
15183.48 355
15184.64 334
15185.80 360
15186.97 355
15188.13 345
15189.29 359
15190.46 348
15191.62 371
15192.78 358
15193.94 397
15195.11 353
15196.27 367
15197.43 364
15198.60 370
15199.76 357
15200.92 362
15202.08 355
15203.25 337
15204.41 359
15205.57 389
15206.74 356
15207.90 387
15209.06 392
15210.23 383
15211.39 356
15212.56 387
15213.72 363
15214.88 379
15216.05 391
15217.21 370
15218.37 384
15219.54 380
15220.70 398
15221.87 376
15223.03 363
15224.19 379
15225.36 394
15226.52 402
15227.69 408
15228.85 398
15230.01 358
15231.18 366
15232.34 392
15233.51 385
15234.67 393
15235.84 411
15237.00 403
15238.16 386
15239.33 410
15240.49 367
15241.66 402
15242.82 391
15243.99 385
15245.15 366
15246.32 375
15247.48 383
15248.65 389
15249.81 375
15250.98 378
15252.14 355
15253.31 376
15254.47 357
15255.64 334
15256.80 363
15257.97 368
15259.13 374
15260.30 327
15261.46 353
15262.63 372
15263.80 341
15264.96 339
15266.13 356
15267.29 359
15268.46 355
15269.62 368
15270.79 382
15271.96 370
15273.12 335
15274.29 346
15275.45 358
15276.62 367
15277.79 361
15278.95 359
15280.12 354
15281.28 345
15282.45 350
15283.62 393
15284.78 353
15285.95 342
15287.12 355
15288.28 360
15289.45 350
15290.62 372
15291.78 365
15292.95 364
15294.12 364
15295.28 378
15296.45 375
15297.62 378
15298.78 366
15299.95 367
15301.12 361
15302.28 319
15303.45 330
15304.62 338
15305.78 384
15306.95 344
15308.12 339
15309.29 347
15310.45 373
15311.62 348
15312.79 348
15313.96 366
15315.12 356
15316.29 362
15317.46 371
15318.63 373
15319.79 360
15320.96 345
15322.13 364
15323.30 392
15324.46 376
15325.63 360
15326.80 397
15327.97 360
15329.14 325
15330.30 349
15331.47 358
15332.64 362
15333.81 349
15334.98 358
15336.14 404
15337.31 370
15338.48 362
15339.65 354
15340.82 371
15341.99 374
15343.16 373
15344.32 354
15345.49 375
15346.66 364
15347.83 343
15349.00 339
15350.17 374
15351.34 360
15352.51 356
15353.67 360
15354.84 370
15356.01 370
15357.18 361
15358.35 367
15359.52 386
15360.69 371
15361.86 390
15363.03 383
15364.20 370
15365.37 360
15366.54 368
15367.71 390
15368.87 378
15370.04 370
15371.21 364
15372.38 378
15373.55 370
15374.72 372
15375.89 394
15377.06 376
15378.23 373
15379.40 368
15380.57 395
15381.74 377
15382.91 354
15384.08 365
15385.25 401
15386.42 367
15387.59 343
15388.76 393
15389.93 358
15391.10 363
15392.27 373
15393.44 404
15394.62 384
15395.79 357
15396.96 367
15398.13 384
15399.30 391
15400.47 362
15401.64 346
15402.81 386
15403.98 372
15405.15 360
15406.32 376
15407.49 379
15408.66 352
15409.84 367
15411.01 395
15412.18 384
15413.35 373
15414.52 349
15415.69 374
15416.86 359
15418.03 352
15419.21 347
15420.38 386
15421.55 362
15422.72 363
15423.89 373
15425.06 351
15426.24 373
15427.41 358
15428.58 339
15429.75 327
15430.92 349
15432.09 383
15433.27 383
15434.44 352
15435.61 350
15436.78 354
15437.96 371
15439.13 357
15440.30 349
15441.47 352
15442.64 362
15443.82 371
15444.99 377
15446.16 365
15447.33 334
15448.51 337
15449.68 336
15450.85 361
15452.02 343
15453.20 352
15454.37 343
15455.54 353
15456.72 364
15457.89 363
15459.06 358
15460.23 339
15461.41 354
15462.58 373
15463.75 347
15464.93 355
15466.10 335
15467.27 357
15468.45 378
15469.62 370
15470.79 358
15471.97 368
15473.14 364
15474.31 352
15475.49 335
15476.66 361
15477.83 366
15479.01 330
15480.18 376
15481.36 337
15482.53 323
15483.70 334
15484.88 357
15486.05 363
15487.23 338
15488.40 341
15489.57 340
15490.75 341
15491.92 331
15493.10 338
15494.27 364
15495.44 361
15496.62 336
15497.79 350
15498.97 365
15500.14 354
15501.32 366
15502.49 344
15503.67 371
15504.84 350
15506.02 356
15507.19 328
15508.36 349
15509.54 335
15510.71 337
15511.89 366
15513.06 338
15514.24 299
15515.41 360
15516.59 349
15517.77 299
15518.94 345
15520.12 370
15521.29 348
15522.47 361
15523.64 339
15524.82 383
15525.99 352
15527.17 364
15528.34 396
15529.52 371
15530.69 385
15531.87 359
15533.05 365
15534.22 369
15535.40 379
15536.57 352
15537.75 365
15538.93 390
15540.10 374
15541.28 368
15542.45 380
15543.63 386
15544.81 374
15545.98 371
15547.16 372
15548.33 347
15549.51 358
15550.69 381
15551.86 380
15553.04 359
15554.22 344
15555.39 359
15556.57 370
15557.75 381
15558.92 385
15560.10 362
15561.28 377
15562.45 379
15563.63 389
15564.81 355
15565.99 372
15567.16 387
15568.34 393
15569.52 380
15570.69 388
15571.87 382
15573.05 363
15574.23 368
15575.40 369
15576.58 385
15577.76 405
15578.93 364
15580.11 378
15581.29 393
15582.47 410
15583.65 365
15584.82 371
15586.00 401
15587.18 412
15588.36 400
15589.53 389
15590.71 380
15591.89 390
15593.07 366
15594.25 394
15595.42 420
15596.60 421
15597.78 431
15598.96 407
15600.14 396
15601.32 427
15602.49 414
15603.67 406
15604.85 412
15606.03 385
15607.21 414
15608.39 422
15609.56 393
15610.74 397
15611.92 410
15613.10 409
15614.28 422
15615.46 409
15616.64 390
15617.82 403
15619.00 442
15620.17 419
15621.35 428
15622.53 443
15623.71 436
15624.89 433
15626.07 433
15627.25 412
15628.43 426
15629.61 456
15630.79 452
15631.97 430
15633.15 448
15634.33 455
15635.51 425
15636.69 445
15637.87 426
15639.05 482
15640.22 450
15641.40 436
15642.58 431
15643.76 452
15644.94 459
15646.12 451
15647.30 477
15648.48 494
15649.66 439
15650.85 426
15652.03 451
15653.21 439
15654.39 464
15655.57 435
15656.75 460
15657.93 458
15659.11 460
15660.29 458
15661.47 434
15662.65 452
15663.83 423
15665.01 443
15666.19 456
15667.37 452
15668.55 414
15669.73 457
15670.92 453
15672.10 422
15673.28 437
15674.46 440
15675.64 415
15676.82 398
15678.00 383
15679.18 432
15680.36 391
15681.55 441
15682.73 446
15683.91 436
15685.09 410
15686.27 411
15687.45 446
15688.63 401
15689.82 442
15691.00 421
15692.18 457
15693.36 447
15694.54 449
15695.73 448
15696.91 446
15698.09 436
15699.27 446
15700.45 432
15701.64 447
15702.82 450
15704.00 457
15705.18 442
15706.36 454
15707.55 451
15708.73 429
15709.91 456
15711.09 482
15712.28 473
15713.46 474
15714.64 462
15715.82 451
15717.01 452
15718.19 425
15719.37 509
15720.55 456
15721.74 448
15722.92 477
15724.10 482
15725.29 468
15726.47 478
15727.65 493
15728.84 496
15730.02 457
15731.20 493
15732.39 480
15733.57 453
15734.75 483
15735.94 486
15737.12 496
15738.30 529
15739.49 493
15740.67 500
15741.85 513
15743.04 505
15744.22 495
15745.40 500
15746.59 513
15747.77 489
15748.96 504
15750.14 532
15751.32 532
15752.51 516
15753.69 516
15754.88 482
15756.06 497
15757.24 485
15758.43 509
15759.61 475
15760.80 450
15761.98 475
15763.17 483
15764.35 472
15765.53 462
15766.72 461
15767.90 428
15769.09 444
15770.27 430
15771.46 464
15772.64 455
15773.83 492
15775.01 439
15776.20 432
15777.38 424
15778.57 462
15779.75 421
15780.94 449
15782.12 444
15783.31 444
15784.49 452
15785.68 419
15786.86 422
15788.05 413
15789.23 420
15790.42 443
15791.60 418
15792.79 385
15793.98 407
15795.16 405
15796.35 394
15797.53 424
15798.72 449
15799.90 436
15801.09 411
15802.28 409
15803.46 402
15804.65 383
15805.83 428
15807.02 400
15808.21 395
15809.39 401
15810.58 400
15811.76 427
15812.95 398
15814.14 410
15815.32 412
15816.51 417
15817.70 423
15818.88 416
15820.07 385
15821.26 369
15822.44 410
15823.63 418
15824.82 406
15826.00 413
15827.19 425
15828.38 378
15829.56 419
15830.75 404
15831.94 396
15833.12 373
15834.31 407
15835.50 414
15836.69 397
15837.87 387
15839.06 377
15840.25 381
15841.44 411
15842.62 375
15843.81 400
15845.00 400
15846.18 388
15847.37 389
15848.56 417
15849.75 424
15850.94 411
15852.12 434
15853.31 413
15854.50 419
15855.69 419
15856.87 400
15858.06 412
15859.25 401
15860.44 421
15861.63 426
15862.81 431
15864.00 402
15865.19 416
15866.38 421
15867.57 391
15868.76 416
15869.94 420
15871.13 382
15872.32 400
15873.51 411
15874.70 411
15875.89 420
15877.08 408
15878.26 413
15879.45 412
15880.64 418
15881.83 388
15883.02 398
15884.21 432
15885.40 424
15886.59 404
15887.78 406
15888.97 420
15890.15 439
15891.34 424
15892.53 411
15893.72 416
15894.91 398
15896.10 414
15897.29 434
15898.48 411
15899.67 403
15900.86 458
15902.05 428
15903.24 419
15904.43 418
15905.62 407
15906.81 398
15908.00 405
15909.19 422
15910.38 416
15911.57 428
15912.76 431
15913.95 434
15915.14 418
15916.33 392
15917.52 393
15918.71 421
15919.90 399
15921.09 398
15922.28 413
15923.47 406
15924.66 393
15925.85 408
15927.04 403
15928.23 397
15929.42 398
15930.61 418
15931.80 415
15932.99 405
15934.18 402
15935.38 375
15936.57 395
15937.76 397
15938.95 393
15940.14 371
15941.33 394
15942.52 370
15943.71 347
15944.90 380
15946.10 368
15947.29 392
15948.48 382
15949.67 349
15950.86 384
15952.05 352
15953.24 335
15954.44 358
15955.63 353
15956.82 390
15958.01 371
15959.20 369
15960.39 345
15961.59 338
15962.78 352
15963.97 333
15965.16 333
15966.35 352
15967.55 368
15968.74 382
15969.93 372
15971.12 373
15972.31 386
15973.51 355
15974.70 371
15975.89 365
15977.08 365
15978.28 372
15979.47 359
15980.66 386
15981.85 351
15983.05 338
15984.24 368
15985.43 389
15986.62 361
15987.82 342
15989.01 346
15990.20 357
15991.40 334
15992.59 320
15993.78 330
15994.98 349
15996.17 339
15997.36 336
15998.55 319
15999.75 346
16000.94 346
16002.13 348
16003.33 364
16004.52 349
16005.72 347
16006.91 348
16008.10 350
16009.30 382
16010.49 349
16011.68 332
16012.88 359
16014.07 351
16015.26 349
16016.46 353
16017.65 345
16018.85 344
16020.04 363
16021.23 358
16022.43 356
16023.62 329
16024.82 336
16026.01 367
16027.21 329
16028.40 351
16029.59 338
16030.79 348
16031.98 340
16033.18 344
16034.37 359
16035.57 363
16036.76 339
16037.96 346
16039.15 342
16040.35 358
16041.54 379
16042.73 349
16043.93 331
16045.12 351
16046.32 346
16047.51 317
16048.71 317
16049.91 321
16051.10 377
16052.30 383
16053.49 351
16054.69 318
16055.88 351
16057.08 328
16058.27 351
16059.47 352
16060.66 338
16061.86 340
16063.05 372
16064.25 367
16065.45 338
16066.64 347
16067.84 369
16069.03 347
16070.23 344
16071.42 362
16072.62 339
16073.82 370
16075.01 350
16076.21 334
16077.41 376
16078.60 348
16079.80 351
16080.99 381
16082.19 354
16083.39 351
16084.58 348
16085.78 368
16086.98 324
16088.17 332
16089.37 338
16090.57 351
16091.76 339
16092.96 333
16094.16 347
16095.35 355
16096.55 359
16097.75 359
16098.94 351
16100.14 366
16101.34 368
16102.53 335
16103.73 354
16104.93 340
16106.13 355
16107.32 328
16108.52 351
16109.72 363
16110.92 307
16112.11 334
16113.31 354
16114.51 317
16115.71 303
16116.90 324
16118.10 345
16119.30 326
16120.50 318
16121.69 352
16122.89 339
16124.09 349
16125.29 323
16126.49 314
16127.68 329
16128.88 349
16130.08 352
16131.28 346
16132.48 342
16133.67 348
16134.87 355
16136.07 332
16137.27 341
16138.47 318
16139.67 338
16140.86 346
16142.06 330
16143.26 335
16144.46 320
16145.66 337
16146.86 339
16148.06 343
16149.26 323
16150.45 316
16151.65 317
16152.85 316
16154.05 323
16155.25 332
16156.45 338
16157.65 328
16158.85 334
16160.05 336
16161.25 319
16162.45 339
16163.64 302
16164.84 327
16166.04 352
16167.24 338
16168.44 311
16169.64 322
16170.84 320
16172.04 305
16173.24 333
16174.44 329
16175.64 329
16176.84 303
16178.04 345
16179.24 344
16180.44 342
16181.64 324
16182.84 324
16184.04 336
16185.24 334
16186.44 336
16187.64 296
16188.84 314
16190.04 355
16191.24 352
16192.44 305
16193.64 308
16194.84 326
16196.04 318
16197.24 302
16198.44 323
16199.65 331
16200.85 344
16202.05 335
16203.25 325
16204.45 321
16205.65 319
16206.85 329
16208.05 352
16209.25 332
16210.45 294
16211.65 330
16212.86 319
16214.06 317
16215.26 336
16216.46 330
16217.66 322
16218.86 348
16220.06 347
16221.27 350
16222.47 328
16223.67 326
16224.87 313
16226.07 323
16227.27 323
16228.48 312
16229.68 330
16230.88 314
16232.08 327
16233.28 320
16234.48 363
16235.69 332
16236.89 342
16238.09 331
16239.29 364
16240.50 352
16241.70 310
16242.90 328
16244.10 350
16245.30 353
16246.51 342
16247.71 336
16248.91 316
16250.11 317
16251.32 362
16252.52 327
16253.72 345
16254.92 336
16256.13 329
16257.33 368
16258.53 347
16259.74 366
16260.94 336
16262.14 372
16263.35 344
16264.55 330
16265.75 345
16266.95 369
16268.16 335
16269.36 357
16270.56 330
16271.77 328
16272.97 381
16274.17 398
16275.38 338
16276.58 309
16277.79 324
16278.99 336
16280.19 382
16281.40 345
16282.60 351
16283.80 356
16285.01 375
16286.21 365
16287.42 357
16288.62 356
16289.82 315
16291.03 342
16292.23 367
16293.44 344
16294.64 372
16295.84 357
16297.05 348
16298.25 381
16299.46 369
16300.66 354
16301.87 353
16303.07 350
16304.27 328
16305.48 341
16306.68 341
16307.89 344
16309.09 332
16310.30 350
16311.50 378
16312.71 350
16313.91 336
16315.12 340
16316.32 395
16317.53 348
16318.73 355
16319.94 346
16321.14 343
16322.35 335
16323.55 344
16324.76 335
16325.96 309
16327.17 322
16328.38 344
16329.58 318
16330.79 319
16331.99 336
16333.20 334
16334.40 334
16335.61 295
16336.81 344
16338.02 288
16339.23 317
16340.43 317
16341.64 344
16342.84 323
16344.05 359
16345.26 340
16346.46 353
16347.67 314
16348.87 295
16350.08 329
16351.29 336
16352.49 325
16353.70 294
16354.91 317
16356.11 321
16357.32 319
16358.53 297
16359.73 325
16360.94 327
16362.15 338
16363.35 312
16364.56 278
16365.77 292
16366.97 324
16368.18 335
16369.39 304
16370.59 323
16371.80 317
16373.01 325
16374.21 317
16375.42 295
16376.63 302
16377.84 330
16379.04 300
16380.25 305
16381.46 305
16382.67 315
16383.87 319
16385.08 287
16386.29 325
16387.50 259
16388.70 330
16389.91 320
16391.12 342
16392.33 304
16393.53 308
16394.74 310
16395.95 311
16397.16 316
16398.37 299
16399.57 294
16400.78 310
16401.99 310
16403.20 299
16404.41 312
16405.62 291
16406.82 315
16408.03 285
16409.24 306
16410.45 283
16411.66 311
16412.87 307
16414.07 318
16415.28 285
16416.49 286
16417.70 297
16418.91 321
16420.12 296
16421.33 313
16422.54 327
16423.75 259
16424.95 320
16426.16 275
16427.37 305
16428.58 308
16429.79 322
16431.00 296
16432.21 296
16433.42 288
16434.63 277
16435.84 286
16437.05 298
16438.26 294
16439.47 270
16440.68 291
16441.88 282
16443.09 285
16444.30 266
16445.51 312
16446.72 267
16447.93 279
16449.14 275
16450.35 280
16451.56 289
16452.77 264
16453.98 276
16455.19 294
16456.40 281
16457.61 259
16458.82 273
16460.03 285
16461.24 293
16462.45 283
16463.67 306
16464.88 280
16466.09 323
16467.30 309
16468.51 322
16469.72 275
16470.93 277
16472.14 290
16473.35 293
16474.56 278
16475.77 312
16476.98 299
16478.19 274
16479.40 290
16480.62 258
16481.83 288
16483.04 255
16484.25 288
16485.46 290
16486.67 288
16487.88 271
16489.09 303
16490.31 272
16491.52 297
16492.73 276
16493.94 285
16495.15 305
16496.36 291
16497.57 303
16498.79 277
16500.00 284
16501.21 278
16502.42 278
16503.63 280
16504.85 271
16506.06 294
16507.27 285
16508.48 271
16509.69 319
16510.91 276
16512.12 285
16513.33 302
16514.54 285
16515.76 298
16516.97 272
16518.18 277
16519.39 290
16520.60 281
16521.82 272
16523.03 314
16524.24 277
16525.46 293
16526.67 281
16527.88 279
16529.09 255
16530.31 297
16531.52 277
16532.73 268
16533.95 277
16535.16 282
16536.37 324
16537.58 288
16538.80 281
16540.01 327
16541.22 328
16542.44 295
16543.65 286
16544.86 272
16546.08 265
16547.29 271
16548.50 285
16549.72 281
16550.93 286
16552.15 280
16553.36 292
16554.57 309
16555.79 256
16557.00 261
16558.21 263
16559.43 296
16560.64 288
16561.86 287
16563.07 253
16564.28 291
16565.50 276
16566.71 273
16567.93 273
16569.14 294
16570.36 287
16571.57 286
16572.78 289
16574.00 287
16575.21 284
16576.43 301
16577.64 296
16578.86 277
16580.07 295
16581.29 271
16582.50 276
16583.72 273
16584.93 288
16586.15 292
16587.36 293
16588.58 273
16589.79 265
16591.01 263
16592.22 277
16593.44 274
16594.65 261
16595.87 291
16597.08 262
16598.30 293
16599.51 279
16600.73 288
16601.94 271
16603.16 261
16604.37 287
16605.59 289
16606.81 284
16608.02 259
16609.24 263
16610.45 273
16611.67 274
16612.89 289
16614.10 283
16615.32 279
16616.53 307
16617.75 257
16618.97 275
16620.18 267
16621.40 272
16622.61 274
16623.83 276
16625.05 247
16626.26 277
16627.48 278
16628.70 271
16629.91 261
16631.13 280
16632.35 280
16633.56 253
16634.78 258
16636.00 253
16637.21 267
16638.43 253
16639.65 254
16640.86 275
16642.08 281
16643.30 271
16644.51 287
16645.73 268
16646.95 260
16648.17 278
16649.38 282
16650.60 293
16651.82 254
16653.03 270
16654.25 269
16655.47 242
16656.69 264
16657.90 267
16659.12 245
16660.34 275
16661.56 270
16662.77 296
16663.99 292
16665.21 256
16666.43 252
16667.65 269
16668.86 291
16670.08 248
16671.30 275
16672.52 237
16673.74 265
16674.95 263
16676.17 231
16677.39 247
16678.61 266
16679.83 290
16681.05 281
16682.26 286
16683.48 270
16684.70 247
16685.92 288
16687.14 298
16688.36 287
16689.58 277
16690.79 263
16692.01 289
16693.23 269
16694.45 262
16695.67 263
16696.89 280
16698.11 256
16699.33 287
16700.55 282
16701.76 263
16702.98 293
16704.20 260
16705.42 267
16706.64 264
16707.86 277
16709.08 257
16710.30 283
16711.52 271
16712.74 248
16713.96 244
16715.18 263
16716.40 281
16717.62 290
16718.84 262
16720.06 261
16721.28 277
16722.50 249
16723.72 245
16724.94 240
16726.16 245
16727.38 260
16728.60 268
16729.82 251
16731.04 259
16732.26 264
16733.48 272
16734.70 264
16735.92 264
16737.14 261
16738.36 247
16739.58 270
16740.80 282
16742.02 269
16743.24 279
16744.46 282
16745.68 261
16746.90 247
16748.12 260
16749.35 251
16750.57 253
16751.79 261
16753.01 262
16754.23 246
16755.45 254
16756.67 266
16757.89 263
16759.11 263
16760.33 287
16761.56 272
16762.78 288
16764.00 260
16765.22 259
16766.44 258
16767.66 265
16768.88 274
16770.11 272
16771.33 262
16772.55 232
16773.77 244
16774.99 245
16776.22 240
16777.44 264
16778.66 279
16779.88 255
16781.10 263
16782.33 301
16783.55 269
16784.77 249
16785.99 273
16787.21 262
16788.44 252
16789.66 272
16790.88 290
16792.10 276
16793.33 265
16794.55 282
16795.77 282
16796.99 258
16798.22 249
16799.44 260
16800.66 286
16801.88 268
16803.11 260
16804.33 259
16805.55 281
16806.78 270
16808.00 262
16809.22 280
16810.44 277
16811.67 278
16812.89 263
16814.11 265
16815.34 280
16816.56 286
16817.78 270
16819.01 276
16820.23 271
16821.45 272
16822.68 266
16823.90 238
16825.13 263
16826.35 260
16827.57 261
16828.80 276
16830.02 263
16831.24 263
16832.47 277
16833.69 267
16834.92 246
16836.14 241
16837.36 264
16838.59 264
16839.81 288
16841.04 272
16842.26 263
16843.48 257
16844.71 250
16845.93 279
16847.16 285
16848.38 286
16849.61 272
16850.83 277
16852.06 268
16853.28 274
16854.51 242
16855.73 278
16856.95 294
16858.18 284
16859.40 261
16860.63 264
16861.85 269
16863.08 271
16864.30 274
16865.53 304
16866.75 289
16867.98 291
16869.21 284
16870.43 261
16871.66 290
16872.88 285
16874.11 306
16875.33 265
16876.56 265
16877.78 298
16879.01 284
16880.23 290
16881.46 296
16882.69 285
16883.91 281
16885.14 293
16886.36 297
16887.59 292
16888.81 307
16890.04 260
16891.27 305
16892.49 283
16893.72 284
16894.94 289
16896.17 293
16897.40 285
16898.62 273
16899.85 268
16901.08 290
16902.30 309
16903.53 288
16904.76 288
16905.98 297
16907.21 298
16908.44 271
16909.66 270
16910.89 286
16912.12 279
16913.34 268
16914.57 296
16915.80 304
16917.02 264
16918.25 298
16919.48 277
16920.70 279
16921.93 247
16923.16 279
16924.39 266
16925.61 280
16926.84 269
16928.07 272
16929.30 293
16930.52 253
16931.75 256
16932.98 266
16934.21 278
16935.43 245
16936.66 250
16937.89 241
16939.12 265
16940.34 252
16941.57 252
16942.80 275
16944.03 286
16945.26 254
16946.48 260
16947.71 263
16948.94 262
16950.17 256
16951.40 261
16952.62 257
16953.85 265
16955.08 258
16956.31 263
16957.54 253
16958.77 256
16959.99 239
16961.22 262
16962.45 300
16963.68 280
16964.91 290
16966.14 295
16967.37 278
16968.60 278
16969.82 255
16971.05 265
16972.28 278
16973.51 293
16974.74 251
16975.97 268
16977.20 237
16978.43 252
16979.66 271
16980.89 264
16982.11 256
16983.34 269
16984.57 264
16985.80 263
16987.03 248
16988.26 259
16989.49 267
16990.72 250
16991.95 259
16993.18 254
16994.41 269
16995.64 257
16996.87 296
16998.10 276
16999.33 285
17000.56 289
17001.79 309
17003.02 290
17004.25 254
17005.48 282
17006.71 262
17007.94 272
17009.17 237
17010.40 239
17011.63 261
17012.86 272
17014.09 267
17015.32 271
17016.55 274
17017.78 270
17019.01 254
17020.25 283
17021.48 270
17022.71 252
17023.94 276
17025.17 247
17026.40 244
17027.63 252
17028.86 247
17030.09 269
17031.32 260
17032.55 238
17033.79 276
17035.02 241
17036.25 245
17037.48 265
17038.71 258
17039.94 241
17041.17 262
17042.41 269
17043.64 276
17044.87 263
17046.10 275
17047.33 287
17048.56 277
17049.80 258
17051.03 248
17052.26 269
17053.49 227
17054.72 242
17055.95 257
17057.19 239
17058.42 279
17059.65 268
17060.88 282
17062.12 265
17063.35 271
17064.58 236
17065.81 238
17067.04 268
17068.28 272
17069.51 256
17070.74 277
17071.97 275
17073.21 264
17074.44 264
17075.67 263
17076.90 250
17078.14 254
17079.37 258
17080.60 268
17081.84 270
17083.07 281
17084.30 281
17085.54 269
17086.77 285
17088.00 263
17089.23 285
17090.47 263
17091.70 277
17092.93 268
17094.17 271
17095.40 269
17096.63 265
17097.87 268
17099.10 250
17100.34 241
17101.57 255
17102.80 258
17104.04 255
17105.27 254
17106.50 254
17107.74 273
17108.97 241
17110.21 281
17111.44 244
17112.67 272
17113.91 228
17115.14 251
17116.38 266
17117.61 268
17118.84 239
17120.08 247
17121.31 275
17122.55 264
17123.78 253
17125.02 267
17126.25 243
17127.48 244
17128.72 258
17129.95 275
17131.19 281
17132.42 267
17133.66 284
17134.89 257
17136.13 264
17137.36 260
17138.60 250
17139.83 284
17141.07 268
17142.30 268
17143.54 256
17144.77 255
17146.01 270
17147.24 266
17148.48 252
17149.71 290
17150.95 268
17152.19 274
17153.42 264
17154.66 257
17155.89 248
17157.13 283
17158.36 278
17159.60 251
17160.83 255
17162.07 258
17163.31 269
17164.54 250
17165.78 245
17167.01 275
17168.25 273
17169.49 272
17170.72 292
17171.96 287
17173.19 230
17174.43 241
17175.67 264
17176.90 260
17178.14 268
17179.38 284
17180.61 266
17181.85 279
17183.09 268
17184.32 273
17185.56 254
17186.80 259
17188.03 250
17189.27 256
17190.51 272
17191.74 289
17192.98 272
17194.22 265
17195.45 285
17196.69 237
17197.93 276
17199.16 269
17200.40 310
17201.64 244
17202.88 281
17204.11 284
17205.35 272
17206.59 257
17207.83 273
17209.06 282
17210.30 283
17211.54 256
17212.78 266
17214.01 282
17215.25 274
17216.49 305
17217.73 296
17218.96 284
17220.20 291
17221.44 268
17222.68 291
17223.92 274
17225.15 263
17226.39 270
17227.63 274
17228.87 302
17230.11 292
17231.35 293
17232.58 289
17233.82 274
17235.06 272
17236.30 274
17237.54 272
17238.78 262
17240.01 247
17241.25 261
17242.49 271
17243.73 278
17244.97 274
17246.21 267
17247.45 285
17248.69 256
17249.93 282
17251.16 261
17252.40 270
17253.64 278
17254.88 278
17256.12 274
17257.36 264
17258.60 290
17259.84 268
17261.08 260
17262.32 234
17263.56 257
17264.80 249
17266.04 287
17267.28 260
17268.51 273
17269.75 274
17270.99 264
17272.23 261
17273.47 270
17274.71 264
17275.95 257
17277.19 229
17278.43 264
17279.67 268
17280.91 271
17282.15 262
17283.39 232
17284.63 281
17285.87 272
17287.11 281
17288.35 284
17289.60 283
17290.84 279
17292.08 256
17293.32 250
17294.56 267
17295.80 247
17297.04 281
17298.28 262
17299.52 256
17300.76 258
17302.00 272
17303.24 259
17304.48 248
17305.72 223
17306.96 246
17308.21 261
17309.45 260
17310.69 274
17311.93 264
17313.17 244
17314.41 309
17315.65 289
17316.89 267
17318.14 263
17319.38 256
17320.62 267
17321.86 269
17323.10 233
17324.34 252
17325.59 234
17326.83 253
17328.07 258
17329.31 268
17330.55 272
17331.79 273
17333.04 258
17334.28 241
17335.52 259
17336.76 263
17338.00 271
17339.25 261
17340.49 268
17341.73 261
17342.97 282
17344.22 235
17345.46 266
17346.70 252
17347.94 250
17349.19 266
17350.43 272
17351.67 250
17352.91 268
17354.16 285
17355.40 250
17356.64 242
17357.88 243
17359.13 256
17360.37 257
17361.61 254
17362.86 249
17364.10 241
17365.34 263
17366.58 267
17367.83 248
17369.07 275
17370.31 264
17371.56 262
17372.80 235
17374.04 253
17375.29 264
17376.53 270
17377.78 263
17379.02 249
17380.26 249
17381.51 270
17382.75 262
17383.99 271
17385.24 263
17386.48 275
17387.72 262
17388.97 253
17390.21 287
17391.46 279
17392.70 255
17393.94 269
17395.19 283
17396.43 259
17397.68 254
17398.92 258
17400.17 279
17401.41 265
17402.65 236
17403.90 267
17405.14 271
17406.39 277
17407.63 233
17408.88 262
17410.12 257
17411.37 255
17412.61 269
17413.86 259
17415.10 279
17416.35 282
17417.59 263
17418.84 276
17420.08 255
17421.33 262
17422.57 249
17423.82 259
17425.06 258
17426.31 259
17427.55 253
17428.80 274
17430.04 261
17431.29 259
17432.53 255
17433.78 256
17435.03 273
17436.27 249
17437.52 266
17438.76 263
17440.01 268
17441.25 267
17442.50 276
17443.75 263
17444.99 269
17446.24 265
17447.48 264
17448.73 264
17449.98 276
17451.22 271
17452.47 284
17453.71 275
17454.96 289
17456.21 307
17457.45 260
17458.70 269
17459.95 281
17461.19 253
17462.44 278
17463.69 269
17464.93 285
17466.18 291
17467.43 273
17468.67 257
17469.92 281
17471.17 281
17472.41 294
17473.66 265
17474.91 288
17476.15 286
17477.40 304
17478.65 277
17479.90 254
17481.14 268
17482.39 278
17483.64 276
17484.88 304
17486.13 290
17487.38 251
17488.63 272
17489.87 289
17491.12 242
17492.37 271
17493.62 318
17494.86 264
17496.11 278
17497.36 266
17498.61 272
17499.86 284
17501.10 292
17502.35 302
17503.60 282
17504.85 273
17506.10 298
17507.34 293
17508.59 307
17509.84 292
17511.09 271
17512.34 297
17513.59 315
17514.83 322
17516.08 311
17517.33 305
17518.58 288
17519.83 274
17521.08 294
17522.33 310
17523.57 297
17524.82 275
17526.07 300
17527.32 296
17528.57 294
17529.82 289
17531.07 300
17532.32 293
17533.57 311
17534.82 281
17536.06 326
17537.31 319
17538.56 301
17539.81 273
17541.06 320
17542.31 289
17543.56 318
17544.81 327
17546.06 309
17547.31 292
17548.56 305
17549.81 327
17551.06 308
17552.31 318
17553.56 314
17554.81 312
17556.06 320
17557.31 309
17558.56 315
17559.81 313
17561.06 295
17562.31 320
17563.56 314
17564.81 311
17566.06 329
17567.31 323
17568.56 342
17569.81 309
17571.06 320
17572.31 307
17573.56 316
17574.81 287
17576.06 322
17577.31 297
17578.56 339
17579.81 298
17581.06 314
17582.31 323
17583.57 293
17584.82 327
17586.07 292
17587.32 305
17588.57 285
17589.82 317
17591.07 339
17592.32 309
17593.57 280
17594.83 273
17596.08 308
17597.33 303
17598.58 307
17599.83 310
17601.08 316
17602.33 313
17603.59 318
17604.84 302
17606.09 323
17607.34 297
17608.59 306
17609.84 299
17611.10 293
17612.35 306
17613.60 295
17614.85 283
17616.10 267
17617.36 294
17618.61 307
17619.86 298
17621.11 286
17622.36 297
17623.62 289
17624.87 304
17626.12 293
17627.37 308
17628.63 274
17629.88 304
17631.13 268
17632.38 292
17633.64 271
17634.89 278
17636.14 296
17637.39 280
17638.65 273
17639.90 270
17641.15 278
17642.41 264
17643.66 289
17644.91 272
17646.17 296
17647.42 286
17648.67 283
17649.92 284
17651.18 273
17652.43 286
17653.68 289
17654.94 311
17656.19 290
17657.44 305
17658.70 297
17659.95 279
17661.21 277
17662.46 291
17663.71 267
17664.97 298
17666.22 310
17667.47 310
17668.73 279
17669.98 274
17671.24 272
17672.49 268
17673.74 275
17675.00 281
17676.25 291
17677.51 306
17678.76 308
17680.02 285
17681.27 272
17682.52 247
17683.78 293
17685.03 280
17686.29 262
17687.54 253
17688.80 265
17690.05 252
17691.31 259
17692.56 291
17693.82 265
17695.07 257
17696.32 278
17697.58 290
17698.83 256
17700.09 282
17701.34 256
17702.60 301
17703.86 256
17705.11 276
17706.37 242
17707.62 283
17708.88 281
17710.13 277
17711.39 280
17712.64 262
17713.90 279
17715.15 301
17716.41 327
17717.66 271
17718.92 294
17720.18 259
17721.43 304
17722.69 275
17723.94 284
17725.20 253
17726.45 297
17727.71 276
17728.97 280
17730.22 288
17731.48 277
17732.74 306
17733.99 283
17735.25 305
17736.50 304
17737.76 287
17739.02 259
17740.27 283
17741.53 261
17742.79 293
17744.04 305
17745.30 286
17746.56 287
17747.81 279
17749.07 283
17750.33 283
17751.58 287
17752.84 292
17754.10 289
17755.35 294
17756.61 288
17757.87 302
17759.12 293
17760.38 292
17761.64 281
17762.90 288
17764.15 288
17765.41 291
17766.67 303
17767.93 280
17769.18 293
17770.44 298
17771.70 280
17772.96 292
17774.21 286
17775.47 310
17776.73 301
17777.99 312
17779.24 319
17780.50 320
17781.76 306
17783.02 302
17784.28 300
17785.53 283
17786.79 292
17788.05 306
17789.31 311
17790.57 321
17791.82 312
17793.08 307
17794.34 327
17795.60 327
17796.86 325
17798.12 302
17799.37 303
17800.63 322
17801.89 305
17803.15 294
17804.41 301
17805.67 269
17806.93 312
17808.19 285
17809.44 329
17810.70 317
17811.96 299
17813.22 332
17814.48 289
17815.74 291
17817.00 307
17818.26 285
17819.52 268
17820.78 275
17822.04 295
17823.29 308
17824.55 267
17825.81 320
17827.07 288
17828.33 298
17829.59 300
17830.85 281
17832.11 300
17833.37 272
17834.63 278
17835.89 301
17837.15 287
17838.41 277
17839.67 282
17840.93 263
17842.19 277
17843.45 264
17844.71 269
17845.97 251
17847.23 283
17848.49 254
17849.75 270
17851.01 312
17852.27 272
17853.53 277
17854.79 238
17856.05 265
17857.31 237
17858.57 246
17859.84 260
17861.10 272
17862.36 242
17863.62 259
17864.88 257
17866.14 266
17867.40 280
17868.66 256
17869.92 242
17871.18 242
17872.44 261
17873.71 253
17874.97 268
17876.23 269
17877.49 255
17878.75 274
17880.01 310
17881.27 251
17882.53 267
17883.80 276
17885.06 275
17886.32 281
17887.58 245
17888.84 254
17890.10 272
17891.37 260
17892.63 246
17893.89 234
17895.15 285
17896.41 272
17897.67 256
17898.94 271
17900.20 272
17901.46 256
17902.72 247
17903.99 266
17905.25 242
17906.51 251
17907.77 297
17909.03 253
17910.30 237
17911.56 256
17912.82 271
17914.08 267
17915.35 275
17916.61 257
17917.87 264
17919.14 235
17920.40 241
17921.66 240
17922.92 262
17924.19 252
17925.45 272
17926.71 265
17927.98 299
17929.24 260
17930.50 241
17931.76 244
17933.03 261
17934.29 274
17935.55 267
17936.82 305
17938.08 278
17939.34 252
17940.61 264
17941.87 252
17943.14 258
17944.40 273
17945.66 255
17946.93 251
17948.19 250
17949.45 256
17950.72 273
17951.98 248
17953.25 285
17954.51 243
17955.77 269
17957.04 252
17958.30 277
17959.57 258
17960.83 252
17962.09 245
17963.36 237
17964.62 266
17965.89 275
17967.15 265
17968.42 230
17969.68 254
17970.95 261
17972.21 248
17973.47 267
17974.74 242
17976.00 261
17977.27 271
17978.53 245
17979.80 241
17981.06 232
17982.33 240
17983.59 240
17984.86 251
17986.12 249
17987.39 244
17988.65 265
17989.92 256
17991.18 253
17992.45 255
17993.71 285
17994.98 244
17996.25 261
17997.51 244
17998.78 258
18000.04 247
18001.31 280
18002.57 267
18003.84 259
18005.10 269
18006.37 238
18007.64 247
18008.90 241
18010.17 254
18011.43 259
18012.70 277
18013.97 255
18015.23 264
18016.50 245
18017.76 281
18019.03 251
18020.30 258
18021.56 250
18022.83 243
18024.10 267
18025.36 225
18026.63 269
18027.90 235
18029.16 293
18030.43 252
18031.70 289
18032.96 234
18034.23 269
18035.50 263
18036.76 280
18038.03 250
18039.30 268
18040.56 256
18041.83 285
18043.10 280
18044.37 245
18045.63 267
18046.90 272
18048.17 275
18049.43 268
18050.70 285
18051.97 260
18053.24 270
18054.50 284
18055.77 274
18057.04 265
18058.31 302
18059.57 275
18060.84 259
18062.11 259
18063.38 286
18064.65 280
18065.91 259
18067.18 276
18068.45 275
18069.72 282
18070.98 283
18072.25 305
18073.52 253
18074.79 275
18076.06 254
18077.33 258
18078.59 279
18079.86 282
18081.13 271
18082.40 279
18083.67 282
18084.94 254
18086.21 279
18087.47 288
18088.74 287
18090.01 282
18091.28 279
18092.55 275
18093.82 288
18095.09 279
18096.36 291
18097.62 269
18098.89 300
18100.16 267
18101.43 268
18102.70 299
18103.97 273
18105.24 281
18106.51 291
18107.78 292
18109.05 265
18110.32 286
18111.59 327
18112.86 310
18114.13 282
18115.40 319
18116.66 322
18117.93 324
18119.20 283
18120.47 275
18121.74 291
18123.01 269
18124.28 277
18125.55 270
18126.82 309
18128.09 276
18129.36 292
18130.63 270
18131.90 253
18133.17 269
18134.44 290
18135.71 324
18136.99 290
18138.26 275
18139.53 271
18140.80 301
18142.07 276
18143.34 296
18144.61 281
18145.88 270
18147.15 279
18148.42 261
18149.69 291
18150.96 272
18152.23 256
18153.50 296
18154.78 290
18156.05 295
18157.32 280
18158.59 289
18159.86 304
18161.13 289
18162.40 278
18163.67 290
18164.94 306
18166.22 295
18167.49 271
18168.76 281
18170.03 296
18171.30 287
18172.57 269
18173.85 274
18175.12 279
18176.39 262
18177.66 286
18178.93 289
18180.20 291
18181.48 286
18182.75 298
18184.02 287
18185.29 282
18186.56 300
18187.84 286
18189.11 284
18190.38 276
18191.65 301
18192.93 280
18194.20 286
18195.47 269
18196.74 289
18198.02 264
18199.29 271
18200.56 306
18201.83 254
18203.11 284
18204.38 277
18205.65 270
18206.92 283
18208.20 293
18209.47 259
18210.74 262
18212.02 293
18213.29 293
18214.56 290
18215.84 296
18217.11 287
18218.38 288
18219.65 294
18220.93 283
18222.20 268
18223.47 260
18224.75 308
18226.02 299
18227.30 296
18228.57 271
18229.84 293
18231.12 296
18232.39 293
18233.66 278
18234.94 257
18236.21 270
18237.48 298
18238.76 287
18240.03 275
18241.31 290
18242.58 281
18243.86 292
18245.13 260
18246.40 262
18247.68 270
18248.95 262
18250.23 279
18251.50 276
18252.77 252
18254.05 244
18255.32 292
18256.60 275
18257.87 253
18259.15 282
18260.42 260
18261.70 268
18262.97 282
18264.25 286
18265.52 282
18266.80 295
18268.07 285
18269.35 257
18270.62 271
18271.90 251
18273.17 268
18274.45 289
18275.72 298
18277.00 278
18278.27 266
18279.55 262
18280.82 290
18282.10 274
18283.37 278
18284.65 307
18285.93 265
18287.20 264
18288.48 260
18289.75 270
18291.03 300
18292.30 274
18293.58 288
18294.86 274
18296.13 270
18297.41 274
18298.68 270
18299.96 270
18301.24 271
18302.51 286
18303.79 273
18305.06 275
18306.34 268
18307.62 264
18308.89 284
18310.17 255
18311.45 273
18312.72 295
18314.00 287
18315.28 262
18316.55 264
18317.83 289
18319.11 279
18320.38 281
18321.66 280
18322.94 265
18324.21 270
18325.49 276
18326.77 277
18328.04 251
18329.32 272
18330.60 250
18331.88 278
18333.15 284
18334.43 248
18335.71 278
18336.98 287
18338.26 269
18339.54 273
18340.82 264
18342.09 242
18343.37 261
18344.65 276
18345.93 278
18347.20 269
18348.48 264
18349.76 248
18351.04 259
18352.32 263
18353.59 270
18354.87 284
18356.15 264
18357.43 279
18358.71 258
18359.98 269
18361.26 271
18362.54 255
18363.82 272
18365.10 251
18366.38 274
18367.65 266
18368.93 255
18370.21 252
18371.49 281
18372.77 281
18374.05 284
18375.33 276
18376.60 278
18377.88 282
18379.16 289
18380.44 286
18381.72 288
18383.00 301
18384.28 289
18385.56 264
18386.84 249
18388.11 274
18389.39 268
18390.67 280
18391.95 241
18393.23 257
18394.51 258
18395.79 252
18397.07 258
18398.35 278
18399.63 288
18400.91 253
18402.19 259
18403.47 247
18404.75 242
18406.03 262
18407.31 285
18408.59 264
18409.87 252
18411.15 238
18412.43 274
18413.71 271
18414.99 253
18416.27 259
18417.55 276
18418.83 278
18420.11 261
18421.39 272
18422.67 260
18423.95 262
18425.23 263
18426.51 261
18427.79 269
18429.07 279
18430.35 268
18431.63 261
18432.91 281
18434.19 276
18435.47 249
18436.75 278
18438.04 280
18439.32 270
18440.60 255
18441.88 274
18443.16 281
18444.44 274
18445.72 280
18447.00 260
18448.28 298
18449.57 275
18450.85 277
18452.13 258
18453.41 258
18454.69 253
18455.97 285
18457.25 269
18458.54 242
18459.82 275
18461.10 272
18462.38 272
18463.66 290
18464.94 275
18466.23 248
18467.51 229
18468.79 291
18470.07 284
18471.35 261
18472.64 279
18473.92 231
18475.20 244
18476.48 234
18477.76 240
18479.05 291
18480.33 304
18481.61 246
18482.89 266
18484.18 279
18485.46 266
18486.74 258
18488.02 255
18489.31 307
18490.59 268
18491.87 236
18493.15 278
18494.44 300
18495.72 260
18497.00 257
18498.29 276
18499.57 275
18500.85 261
18502.13 253
18503.42 245
18504.70 261
18505.98 274
18507.27 281
18508.55 267
18509.83 251
18511.12 261
18512.40 275
18513.68 256
18514.97 254
18516.25 295
18517.54 278
18518.82 271
18520.10 268
18521.39 273
18522.67 260
18523.95 290
18525.24 272
18526.52 260
18527.81 276
18529.09 275
18530.37 271
18531.66 260
18532.94 277
18534.23 271
18535.51 251
18536.79 271
18538.08 288
18539.36 262
18540.65 252
18541.93 291
18543.22 266
18544.50 271
18545.79 261
18547.07 274
18548.36 277
18549.64 269
18550.92 237
18552.21 288
18553.49 272
18554.78 268
18556.06 297
18557.35 288
18558.63 265
18559.92 274
18561.20 290
18562.49 288
18563.77 292
18565.06 309
18566.35 299
18567.63 280
18568.92 270
18570.20 265
18571.49 281
18572.77 278
18574.06 303
18575.34 302
18576.63 278
18577.92 307
18579.20 294
18580.49 279
18581.77 285
18583.06 280
18584.34 292
18585.63 276
18586.92 281
18588.20 307
18589.49 269
18590.77 298
18592.06 290
18593.35 283
18594.63 287
18595.92 298
18597.21 283
18598.49 285
18599.78 290
18601.07 299
18602.35 259
18603.64 280
18604.93 282
18606.21 284
18607.50 289
18608.79 290
18610.07 283
18611.36 258
18612.65 286
18613.93 284
18615.22 275
18616.51 275
18617.79 277
18619.08 282
18620.37 287
18621.66 286
18622.94 250
18624.23 279
18625.52 257
18626.80 267
18628.09 258
18629.38 280
18630.67 297
18631.95 262
18633.24 264
18634.53 262
18635.82 256
18637.11 256
18638.39 277
18639.68 258
18640.97 264
18642.26 299
18643.54 270
18644.83 282
18646.12 276
18647.41 265
18648.70 265
18649.99 263
18651.27 276
18652.56 252
18653.85 252
18655.14 232
18656.43 274
18657.72 260
18659.00 265
18660.29 237
18661.58 256
18662.87 261
18664.16 248
18665.45 232
18666.74 268
18668.02 239
18669.31 253
18670.60 252
18671.89 236
18673.18 254
18674.47 256
18675.76 265
18677.05 256
18678.34 259
18679.63 245
18680.92 258
18682.20 255
18683.49 270
18684.78 252
18686.07 265
18687.36 246
18688.65 267
18689.94 254
18691.23 240
18692.52 254
18693.81 221
18695.10 246
18696.39 245
18697.68 261
18698.97 245
18700.26 296
18701.55 253
18702.84 254
18704.13 261
18705.42 253
18706.71 235
18708.00 234
18709.29 271
18710.58 262
18711.87 252
18713.16 227
18714.45 244
18715.74 239
18717.03 269
18718.32 241
18719.61 234
18720.90 224
18722.20 260
18723.49 228
18724.78 271
18726.07 260
18727.36 239
18728.65 259
18729.94 241
18731.23 260
18732.52 259
18733.81 263
18735.10 248
18736.40 242
18737.69 221
18738.98 237
18740.27 253
18741.56 261
18742.85 232
18744.14 243
18745.43 238
18746.73 272
18748.02 286
18749.31 257
18750.60 230
18751.89 238
18753.18 260
18754.48 246
18755.77 257
18757.06 242
18758.35 278
18759.64 270
18760.94 269
18762.23 243
18763.52 238
18764.81 225
18766.10 266
18767.40 237
18768.69 263
18769.98 274
18771.27 246
18772.57 268
18773.86 227
18775.15 259
18776.44 264
18777.74 265
18779.03 225
18780.32 237
18781.61 257
18782.91 288
18784.20 249
18785.49 252
18786.79 267
18788.08 261
18789.37 255
18790.66 263
18791.96 283
18793.25 225
18794.54 238
18795.84 228
18797.13 252
18798.42 246
18799.72 252
18801.01 247
18802.30 277
18803.60 240
18804.89 271
18806.18 249
18807.48 246
18808.77 246
18810.07 262
18811.36 249
18812.65 243
18813.95 246
18815.24 246
18816.53 255
18817.83 224
18819.12 254
18820.42 232
18821.71 245
18823.00 231
18824.30 237
18825.59 250
18826.89 260
18828.18 254
18829.48 236
18830.77 252
18832.07 247
18833.36 252
18834.65 248
18835.95 249
18837.24 230
18838.54 252
18839.83 269
18841.13 259
18842.42 246
18843.72 260
18845.01 255
18846.31 268
18847.60 269
18848.90 252
18850.19 267
18851.49 239
18852.78 281
18854.08 230
18855.37 270
18856.67 260
18857.96 253
18859.26 256
18860.55 252
18861.85 241
18863.15 276
18864.44 275
18865.74 265
18867.03 258
18868.33 238
18869.62 269
18870.92 239
18872.22 266
18873.51 258
18874.81 268
18876.10 254
18877.40 293
18878.70 244
18879.99 263
18881.29 254
18882.58 249
18883.88 292
18885.18 275
18886.47 256
18887.77 269
18889.07 269
18890.36 289
18891.66 250
18892.95 292
18894.25 289
18895.55 262
18896.84 268
18898.14 269
18899.44 245
18900.73 227
18902.03 238
18903.33 289
18904.63 290
18905.92 274
18907.22 248
18908.52 258
18909.81 271
18911.11 263
18912.41 243
18913.71 248
18915.00 263
18916.30 289
18917.60 251
18918.89 248
18920.19 255
18921.49 279
18922.79 272
18924.09 271
18925.38 280
18926.68 265
18927.98 295
18929.28 261
18930.57 262
18931.87 263
18933.17 268
18934.47 277
18935.77 285
18937.06 273
18938.36 254
18939.66 247
18940.96 266
18942.26 269
18943.55 247
18944.85 253
18946.15 268
18947.45 268
18948.75 245
18950.05 252
18951.35 246
18952.64 230
18953.94 252
18955.24 302
18956.54 225
18957.84 248
18959.14 237
18960.44 266
18961.74 268
18963.03 243
18964.33 249
18965.63 239
18966.93 284
18968.23 269
18969.53 271
18970.83 231
18972.13 264
18973.43 256
18974.73 249
18976.03 228
18977.33 261
18978.62 240
18979.92 263
18981.22 257
18982.52 244
18983.82 248
18985.12 257
18986.42 234
18987.72 236
18989.02 239
18990.32 254
18991.62 273
18992.92 255
18994.22 242
18995.52 230
18996.82 275
18998.12 250
18999.42 247
19000.72 233
19002.02 221
19003.32 249
19004.62 247
19005.92 254
19007.22 233
19008.53 235
19009.83 239
19011.13 260
19012.43 243
19013.73 224
19015.03 237
19016.33 246
19017.63 237
19018.93 218
19020.23 234
19021.53 268
19022.83 235
19024.13 219
19025.44 225
19026.74 240
19028.04 256
19029.34 214
19030.64 255
19031.94 227
19033.24 236
19034.54 228
19035.85 256
19037.15 239
19038.45 221
19039.75 221
19041.05 253
19042.35 227
19043.66 228
19044.96 221
19046.26 215
19047.56 236
19048.86 227
19050.16 231
19051.47 202
19052.77 241
19054.07 231
19055.37 257
19056.67 239
19057.98 255
19059.28 264
19060.58 236
19061.88 241
19063.19 227
19064.49 220
19065.79 244
19067.09 244
19068.40 246
19069.70 227
19071.00 262
19072.30 234
19073.61 221
19074.91 254
19076.21 242
19077.52 224
19078.82 223
19080.12 263
19081.42 255
19082.73 225
19084.03 231
19085.33 245
19086.64 234
19087.94 248
19089.24 260
19090.55 228
19091.85 234
19093.15 222
19094.46 240
19095.76 244
19097.06 259
19098.37 233
19099.67 251
19100.97 226
19102.28 226
19103.58 235
19104.89 246
19106.19 244
19107.49 248
19108.80 247
19110.10 240
19111.40 227
19112.71 247
19114.01 254
19115.32 204
19116.62 230
19117.93 234
19119.23 254
19120.53 244
19121.84 231
19123.14 199
19124.45 242
19125.75 226
19127.06 257
19128.36 234
19129.67 232
19130.97 245
19132.28 234
19133.58 241
19134.88 235
19136.19 244
19137.49 229
19138.80 257
19140.10 221
19141.41 217
19142.71 242
19144.02 238
19145.32 220
19146.63 228
19147.94 237
19149.24 224
19150.55 220
19151.85 246
19153.16 245
19154.46 217
19155.77 223
19157.07 217
19158.38 233
19159.68 221
19160.99 246
19162.30 250
19163.60 246
19164.91 238
19166.21 222
19167.52 219
19168.83 231
19170.13 242
19171.44 210
19172.74 242
19174.05 212
19175.36 234
19176.66 231
19177.97 244
19179.27 216
19180.58 245
19181.89 242
19183.19 239
19184.50 209
19185.81 218
19187.11 246
19188.42 242
19189.73 232
19191.03 222
19192.34 244
19193.65 231
19194.95 244
19196.26 227
19197.57 234
19198.87 231
19200.18 225
19201.49 249
19202.80 252
19204.10 218
19205.41 229
19206.72 249
19208.03 225
19209.33 228
19210.64 226
19211.95 243
19213.25 229
19214.56 228
19215.87 240
19217.18 244
19218.49 218
19219.79 215
19221.10 253
19222.41 223
19223.72 229
19225.02 197
19226.33 226
19227.64 212
19228.95 231
19230.26 220
19231.56 215
19232.87 216
19234.18 226
19235.49 253
19236.80 226
19238.11 215
19239.41 244
19240.72 233
19242.03 211
19243.34 192
19244.65 253
19245.96 243
19247.26 210
19248.57 218
19249.88 227
19251.19 232
19252.50 212
19253.81 247
19255.12 225
19256.43 239
19257.74 215
19259.04 224
19260.35 206
19261.66 215
19262.97 200
19264.28 225
19265.59 229
19266.90 218
19268.21 251
19269.52 230
19270.83 210
19272.14 211
19273.45 215
19274.76 232
19276.07 240
19277.38 235
19278.69 220
19279.99 241
19281.30 245
19282.61 223
19283.92 246
19285.23 231
19286.54 232
19287.85 228
19289.16 244
19290.47 235
19291.78 215
19293.09 233
19294.40 232
19295.72 251
19297.03 217
19298.34 224
19299.65 214
19300.96 229
19302.27 226
19303.58 231
19304.89 239
19306.20 221
19307.51 224
19308.82 219
19310.13 226
19311.44 213
19312.75 235
19314.06 211
19315.37 246
19316.69 222
19318.00 242
19319.31 215
19320.62 222
19321.93 218
19323.24 239
19324.55 231
19325.86 215
19327.18 213
19328.49 220
19329.80 233
19331.11 236
19332.42 212
19333.73 222
19335.04 232
19336.36 213
19337.67 222
19338.98 250
19340.29 240
19341.60 230
19342.91 212
19344.23 231
19345.54 249
19346.85 237
19348.16 255
19349.47 245
19350.79 247
19352.10 237
19353.41 216
19354.72 237
19356.04 237
19357.35 257
19358.66 211
19359.97 227
19361.29 212
19362.60 242
19363.91 227
19365.22 227
19366.54 230
19367.85 230
19369.16 201
19370.47 199
19371.79 232
19373.10 221
19374.41 226
19375.73 216
19377.04 226
19378.35 215
19379.67 225
19380.98 213
19382.29 214
19383.60 216
19384.92 225
19386.23 224
19387.54 221
19388.86 233
19390.17 228
19391.49 233
19392.80 215
19394.11 241
19395.43 230
19396.74 221
19398.05 228
19399.37 229
19400.68 205
19402.00 216
19403.31 228
19404.62 223
19405.94 211
19407.25 212
19408.57 220
19409.88 213
19411.19 233
19412.51 216
19413.82 203
19415.14 224
19416.45 235
19417.77 218
19419.08 206
19420.39 219
19421.71 221
19423.02 218
19424.34 228
19425.65 218
19426.97 239
19428.28 243
19429.60 219
19430.91 220
19432.23 215
19433.54 230
19434.86 230
19436.17 215
19437.49 210
19438.80 236
19440.12 225
19441.43 217
19442.75 218
19444.06 195
19445.38 226
19446.69 241
19448.01 228
19449.32 211
19450.64 227
19451.96 216
19453.27 230
19454.59 224
19455.90 204
19457.22 201
19458.53 228
19459.85 211
19461.17 216
19462.48 207
19463.80 236
19465.11 240
19466.43 223
19467.75 222
19469.06 218
19470.38 219
19471.69 201
19473.01 226
19474.33 235
19475.64 224
19476.96 212
19478.28 202
19479.59 199
19480.91 219
19482.23 222
19483.54 226
19484.86 197
19486.18 221
19487.49 223
19488.81 192
19490.13 213
19491.44 211
19492.76 206
19494.08 212
19495.39 242
19496.71 177
19498.03 218
19499.35 230
19500.66 221
19501.98 210
19503.30 217
19504.61 209
19505.93 222
19507.25 214
19508.57 227
19509.88 213
19511.20 216
19512.52 221
19513.84 210
19515.15 214
19516.47 184
19517.79 220
19519.11 233
19520.43 198
19521.74 207
19523.06 216
19524.38 212
19525.70 237
19527.02 224
19528.33 247
19529.65 218
19530.97 215
19532.29 225
19533.61 218
19534.93 198
19536.24 196
19537.56 220
19538.88 200
19540.20 184
19541.52 195
19542.84 213
19544.16 186
19545.47 209
19546.79 200
19548.11 219
19549.43 209
19550.75 221
19552.07 230
19553.39 245
19554.71 234
19556.03 231
19557.34 226
19558.66 217
19559.98 197
19561.30 208
19562.62 222
19563.94 218
19565.26 200
19566.58 223
19567.90 222
19569.22 209
19570.54 208
19571.86 216
19573.18 233
19574.50 233
19575.82 223
19577.14 222
19578.46 209
19579.78 202
19581.10 216
19582.42 215
19583.74 219
19585.06 223
19586.38 193
19587.70 204
19589.02 194
19590.34 215
19591.66 207
19592.98 231
19594.30 204
19595.62 219
19596.94 218
19598.26 213
19599.58 196
19600.90 208
19602.22 217
19603.54 185
19604.86 222
19606.18 216
19607.50 203
19608.82 197
19610.15 225
19611.47 224
19612.79 229
19614.11 196
19615.43 185
19616.75 226
19618.07 200
19619.39 224
19620.71 217
19622.04 192
19623.36 197
19624.68 235
19626.00 223
19627.32 216
19628.64 205
19629.96 220
19631.29 216
19632.61 204
19633.93 212
19635.25 217
19636.57 213
19637.89 211
19639.22 199
19640.54 187
19641.86 225
19643.18 203
19644.50 219
19645.83 203
19647.15 213
19648.47 218
19649.79 193
19651.12 208
19652.44 197
19653.76 201
19655.08 206
19656.40 229
19657.73 190
19659.05 189
19660.37 211
19661.70 213
19663.02 211
19664.34 225
19665.66 209
19666.99 215
19668.31 205
19669.63 208
19670.95 200
19672.28 204
19673.60 232
19674.92 225
19676.25 215
19677.57 201
19678.89 209
19680.22 199
19681.54 218
19682.86 190
19684.19 210
19685.51 222
19686.83 250
19688.16 208
19689.48 203
19690.80 214
19692.13 224
19693.45 236
19694.78 194
19696.10 195
19697.42 199
19698.75 207
19700.07 195
19701.39 206
19702.72 193
19704.04 221
19705.37 200
19706.69 225
19708.02 209
19709.34 213
19710.66 236
19711.99 233
19713.31 204
19714.64 207
19715.96 213
19717.29 217
19718.61 206
19719.93 192
19721.26 210
19722.58 195
19723.91 222
19725.23 202
19726.56 214
19727.88 205
19729.21 215
19730.53 225
19731.86 212
19733.18 224
19734.51 192
19735.83 227
19737.16 205
19738.48 223
19739.81 207
19741.13 224
19742.46 221
19743.78 234
19745.11 247
19746.44 209
19747.76 204
19749.09 200
19750.41 219
19751.74 225
19753.06 226
19754.39 217
19755.72 219
19757.04 206
19758.37 199
19759.69 200
19761.02 220
19762.34 183
19763.67 229
19765.00 219
19766.32 208
19767.65 202
19768.98 206
19770.30 220
19771.63 204
19772.95 201
19774.28 240
19775.61 224
19776.93 201
19778.26 233
19779.59 205
19780.91 200
19782.24 189
19783.57 228
19784.89 203
19786.22 222
19787.55 206
19788.87 213
19790.20 223
19791.53 210
19792.86 200
19794.18 209
19795.51 237
19796.84 211
19798.16 197
19799.49 204
19800.82 201
19802.15 214
19803.47 203
19804.80 218
19806.13 203
19807.46 198
19808.78 200
19810.11 225
19811.44 219
19812.77 213
19814.09 232
19815.42 213
19816.75 203
19818.08 226
19819.41 198
19820.73 210
19822.06 208
19823.39 216
19824.72 199
19826.05 192
19827.37 211
19828.70 201
19830.03 209
19831.36 217
19832.69 228
19834.02 214
19835.34 215
19836.67 192
19838.00 229
19839.33 191
19840.66 216
19841.99 217
19843.32 208
19844.64 224
19845.97 200
19847.30 203
19848.63 213
19849.96 231
19851.29 206
19852.62 200
19853.95 207
19855.28 213
19856.60 190
19857.93 216
19859.26 238
19860.59 219
19861.92 201
19863.25 226
19864.58 228
19865.91 206
19867.24 180
19868.57 207
19869.90 208
19871.23 206
19872.56 209
19873.89 197
19875.22 221
19876.55 203
19877.88 213
19879.21 209
19880.54 230
19881.87 204
19883.20 213
19884.53 209
19885.86 210
19887.19 213
19888.52 215
19889.85 207
19891.18 196
19892.51 192
19893.84 222
19895.17 226
19896.50 203
19897.83 211
19899.16 194
19900.49 215
19901.82 204
19903.15 227
19904.48 216
19905.81 207
19907.15 209
19908.48 203
19909.81 202
19911.14 205
19912.47 209
19913.80 207
19915.13 224
19916.46 198
19917.79 217
19919.13 212
19920.46 211
19921.79 189
19923.12 217
19924.45 212
19925.78 203
19927.11 212
19928.45 210
19929.78 215
19931.11 201
19932.44 192
19933.77 216
19935.10 243
19936.44 204
19937.77 226
19939.10 228
19940.43 216
19941.76 204
19943.10 212
19944.43 214
19945.76 202
19947.09 201
19948.42 225
19949.76 225
19951.09 218
19952.42 190
19953.75 215
19955.09 222
19956.42 207
19957.75 198
19959.08 214
19960.42 219
19961.75 219
19963.08 221
19964.41 214
19965.75 195
19967.08 220
19968.41 202
19969.75 237
19971.08 233
19972.41 223
19973.74 243
19975.08 247
19976.41 222
19977.74 225
19979.08 195
19980.41 227
19981.74 222
19983.08 216
19984.41 237
19985.74 240
19987.08 214
19988.41 235
19989.75 224
19991.08 234
19992.41 221
19993.75 219
19995.08 250
19996.41 240
19997.75 235
19999.08 246
20000.42 249
20001.75 220
20003.08 240
20004.42 231
20005.75 237
20007.09 235
20008.42 277
20009.75 229
20011.09 234
20012.42 223
20013.76 260
20015.09 245
20016.43 237
20017.76 256
20019.10 269
20020.43 243
20021.76 238
20023.10 234
20024.43 242
20025.77 237
20027.10 259
20028.44 229
20029.77 242
20031.11 257
20032.44 239
20033.78 252
20035.11 242
20036.45 251
20037.78 233
20039.12 262
20040.46 242
20041.79 236
20043.13 248
20044.46 250
20045.80 231
20047.13 223
20048.47 249
20049.80 247
20051.14 262
20052.47 226
20053.81 265
20055.15 228
20056.48 245
20057.82 237
20059.15 247
20060.49 227
20061.83 241
20063.16 244
20064.50 250
20065.83 233
20067.17 225
20068.51 245
20069.84 224
20071.18 231
20072.52 223
20073.85 252
20075.19 217
20076.52 234
20077.86 240
20079.20 233
20080.53 225
20081.87 196
20083.21 234
20084.54 220
20085.88 216
20087.22 233
20088.56 254
20089.89 221
20091.23 248
20092.57 238
20093.90 232
20095.24 224
20096.58 210
20097.91 235
20099.25 212
20100.59 222
20101.93 220
20103.26 233
20104.60 229
20105.94 240
20107.28 219
20108.61 235
20109.95 222
20111.29 243
20112.63 209
20113.96 211
20115.30 214
20116.64 250
20117.98 246
20119.32 237
20120.65 211
20121.99 246
20123.33 231
20124.67 233
20126.01 215
