# Supplementary material for: MALDI-TOF MS typing enables the classification of brewing yeasts of the genus Saccharomyces to major beer styles
Source: PLoS One. 2017 Aug 9;12(8):e0181694. doi: 10.1371/journal.pone.0181694 (PMC5549903; doi:10.1371/journal.pone.0181694)
Supplement: S17 File — The directory includes 90 raw files and was zipped to “.zip”; the folder has three strains with 30 spectra per strain; S1 Text explains the raw files with an example and Table 1 represents the yeast strains used within the experiment. (ZIP) [file pone.0181694.s020.zip › 49-51/30811-PIBB121-Dias-Dias-Dias-YPG-18h-E-E_2016-10-03_6_0_F6_1.dat]

1998.43 2819
1998.85 2895
1999.27 2803
1999.69 2778
2000.11 2723
2000.54 2733
2000.96 2753
2001.38 2729
2001.80 2710
2002.23 2680
2002.65 2755
2003.07 2839
2003.49 2754
2003.92 2755
2004.34 2809
2004.76 2779
2005.18 2998
2005.61 3074
2006.03 3048
2006.45 3099
2006.87 2994
2007.30 3043
2007.72 3186
2008.14 3125
2008.57 2961
2008.99 3056
2009.41 2965
2009.84 2792
2010.26 2638
2010.68 2557
2011.11 2541
2011.53 2407
2011.95 2566
2012.38 2528
2012.80 2491
2013.22 2424
2013.65 2447
2014.07 2534
2014.49 2578
2014.92 2646
2015.34 2605
2015.77 2645
2016.19 2697
2016.61 2708
2017.04 2865
2017.46 2851
2017.89 2811
2018.31 2914
2018.73 2796
2019.16 2730
2019.58 2732
2020.01 2759
2020.43 2694
2020.85 2725
2021.28 2646
2021.70 2634
2022.13 2671
2022.55 2593
2022.98 2619
2023.40 2650
2023.83 2660
2024.25 2788
2024.68 2670
2025.10 2579
2025.53 2573
2025.95 2594
2026.38 2647
2026.80 2619
2027.23 2657
2027.65 2730
2028.08 2650
2028.50 2614
2028.93 2598
2029.35 2595
2029.78 2608
2030.20 2729
2030.63 2703
2031.05 2664
2031.48 2582
2031.90 2667
2032.33 2627
2032.75 2644
2033.18 2682
2033.61 2729
2034.03 2663
2034.46 2645
2034.88 2725
2035.31 2689
2035.74 2652
2036.16 2760
2036.59 2781
2037.01 2824
2037.44 2877
2037.87 2887
2038.29 2824
2038.72 2862
2039.14 2811
2039.57 2834
2040.00 2826
2040.42 2738
2040.85 2699
2041.28 2686
2041.70 2613
2042.13 2633
2042.56 2626
2042.98 2595
2043.41 2645
2043.84 2678
2044.26 2653
2044.69 2619
2045.12 2678
2045.54 2571
2045.97 2479
2046.40 2526
2046.82 2634
2047.25 2646
2047.68 2605
2048.11 2579
2048.53 2571
2048.96 2593
2049.39 2492
2049.82 2519
2050.24 2628
2050.67 2572
2051.10 2561
2051.53 2579
2051.95 2529
2052.38 2541
2052.81 2523
2053.24 2548
2053.66 2485
2054.09 2472
2054.52 2568
2054.95 2651
2055.38 2634
2055.80 2613
2056.23 2667
2056.66 2753
2057.09 2684
2057.52 2610
2057.94 2515
2058.37 2598
2058.80 2525
2059.23 2554
2059.66 2559
2060.09 2518
2060.51 2620
2060.94 2653
2061.37 2647
2061.80 2661
2062.23 2759
2062.66 2765
2063.09 2840
2063.52 2909
2063.94 2895
2064.37 2935
2064.80 2936
2065.23 2804
2065.66 2813
2066.09 2771
2066.52 2838
2066.95 2780
2067.38 2728
2067.81 2716
2068.24 2788
2068.66 2830
2069.09 2633
2069.52 2526
2069.95 2537
2070.38 2670
2070.81 2591
2071.24 2651
2071.67 2604
2072.10 2608
2072.53 2699
2072.96 2625
2073.39 2672
2073.82 2771
2074.25 2737
2074.68 2819
2075.11 2907
2075.54 2953
2075.97 2842
2076.40 2825
2076.83 2964
2077.26 2953
2077.69 3009
2078.12 3063
2078.55 3178
2078.98 3135
2079.41 3104
2079.84 3001
2080.27 2966
2080.70 3063
2081.14 2888
2081.57 2893
2082.00 2938
2082.43 2817
2082.86 2717
2083.29 2683
2083.72 2741
2084.15 2649
2084.58 2610
2085.01 2600
2085.44 2581
2085.88 2673
2086.31 2608
2086.74 2564
2087.17 2651
2087.60 2561
2088.03 2516
2088.46 2551
2088.89 2577
2089.33 2715
2089.76 2797
2090.19 2767
2090.62 2879
2091.05 3044
2091.48 2930
2091.92 3041
2092.35 3024
2092.78 3104
2093.21 3090
2093.64 3080
2094.07 3006
2094.51 2965
2094.94 2939
2095.37 2881
2095.80 2811
2096.24 2787
2096.67 2677
2097.10 2718
2097.53 2717
2097.96 2609
2098.40 2631
2098.83 2565
2099.26 2561
2099.69 2546
2100.13 2518
2100.56 2561
2100.99 2445
2101.43 2492
2101.86 2499
2102.29 2584
2102.72 2672
2103.16 2718
2103.59 2615
2104.02 2675
2104.46 2625
2104.89 2646
2105.32 2684
2105.76 2638
2106.19 2769
2106.62 2915
2107.05 2875
2107.49 2867
2107.92 2719
2108.36 2737
2108.79 2657
2109.22 2671
2109.66 2777
2110.09 2537
2110.52 2553
2110.96 2564
2111.39 2634
2111.82 2601
2112.26 2467
2112.69 2435
2113.13 2477
2113.56 2587
2113.99 2622
2114.43 2408
2114.86 2440
2115.30 2441
2115.73 2551
2116.16 2489
2116.60 2461
2117.03 2482
2117.47 2474
2117.90 2521
2118.34 2599
2118.77 2470
2119.21 2688
2119.64 2625
2120.07 2621
2120.51 2700
2120.94 2678
2121.38 2670
2121.81 2574
2122.25 2620
2122.68 2624
2123.12 2581
2123.55 2548
2123.99 2496
2124.42 2653
2124.86 2623
2125.29 2559
2125.73 2528
2126.16 2559
2126.60 2591
2127.04 2547
2127.47 2562
2127.91 2584
2128.34 2549
2128.78 2586
2129.21 2712
2129.65 2716
2130.08 2711
2130.52 2785
2130.96 2712
2131.39 2760
2131.83 2860
2132.26 2826
2132.70 2875
2133.14 2935
2133.57 3108
2134.01 3186
2134.44 3262
2134.88 3313
2135.32 3401
2135.75 3421
2136.19 3373
2136.62 3145
2137.06 3200
2137.50 3061
2137.93 3019
2138.37 2956
2138.81 2886
2139.24 2686
2139.68 2639
2140.12 2684
2140.55 2488
2140.99 2491
2141.43 2447
2141.86 2358
2142.30 2379
2142.74 2464
2143.18 2407
2143.61 2428
2144.05 2380
2144.49 2454
2144.92 2531
2145.36 2573
2145.80 2673
2146.24 2659
2146.67 2772
2147.11 2798
2147.55 2908
2147.99 3000
2148.42 2976
2148.86 3113
2149.30 3212
2149.74 3289
2150.17 3261
2150.61 3213
2151.05 3095
2151.49 3020
2151.92 2864
2152.36 2879
2152.80 2852
2153.24 2767
2153.68 2658
2154.11 2686
2154.55 2682
2154.99 2632
2155.43 2602
2155.87 2543
2156.31 2593
2156.74 2565
2157.18 2650
2157.62 2701
2158.06 2697
2158.50 2654
2158.94 2587
2159.38 2620
2159.81 2694
2160.25 2688
2160.69 2627
2161.13 2654
2161.57 2684
2162.01 2726
2162.45 2690
2162.89 2772
2163.33 2872
2163.76 2862
2164.20 2750
2164.64 2917
2165.08 2781
2165.52 2745
2165.96 2702
2166.40 2592
2166.84 2686
2167.28 2661
2167.72 2793
2168.16 2914
2168.60 2854
2169.04 2868
2169.48 3063
2169.92 2922
2170.36 2898
2170.80 2928
2171.24 2882
2171.68 2851
2172.12 2869
2172.56 2879
2173.00 2865
2173.44 2736
2173.88 2858
2174.32 2783
2174.76 2821
2175.20 2890
2175.64 2792
2176.08 2875
2176.52 2764
2176.96 2876
2177.40 2813
2177.84 2896
2178.28 2904
2178.72 2779
2179.16 2920
2179.60 2845
2180.04 2808
2180.48 2785
2180.92 2672
2181.37 2740
2181.81 2690
2182.25 2691
2182.69 2545
2183.13 2559
2183.57 2535
2184.01 2550
2184.45 2672
2184.89 2704
2185.34 2748
2185.78 2887
2186.22 2834
2186.66 2871
2187.10 2876
2187.54 2969
2187.98 3000
2188.43 2875
2188.87 2875
2189.31 2953
2189.75 2903
2190.19 2768
2190.63 2913
2191.08 2813
2191.52 2786
2191.96 2855
2192.40 2793
2192.84 2814
2193.29 2793
2193.73 2828
2194.17 2896
2194.61 2848
2195.05 2805
2195.50 2885
2195.94 2833
2196.38 2790
2196.82 2878
2197.27 2724
2197.71 2681
2198.15 2727
2198.59 2785
2199.04 2874
2199.48 2807
2199.92 2658
2200.37 2748
2200.81 2703
2201.25 2644
2201.69 2735
2202.14 2832
2202.58 2786
2203.02 2839
2203.47 2728
2203.91 2914
2204.35 2913
2204.80 2948
2205.24 2856
2205.68 2836
2206.13 2798
2206.57 2833
2207.01 2918
2207.46 2900
2207.90 3009
2208.34 3096
2208.79 3060
2209.23 3085
2209.67 3025
2210.12 2990
2210.56 2987
2211.01 2920
2211.45 2858
2211.89 2971
2212.34 2784
2212.78 2818
2213.23 2816
2213.67 2798
2214.11 2750
2214.56 2629
2215.00 2602
2215.45 2650
2215.89 2631
2216.34 2643
2216.78 2717
2217.22 2678
2217.67 2635
2218.11 2582
2218.56 2622
2219.00 2684
2219.45 2712
2219.89 2848
2220.34 2910
2220.78 3002
2221.23 3042
2221.67 3298
2222.12 3427
2222.56 3560
2223.01 3565
2223.45 3561
2223.90 3745
2224.34 3690
2224.79 3652
2225.23 3619
2225.68 3503
2226.12 3478
2226.57 3359
2227.01 3272
2227.46 3259
2227.91 3143
2228.35 3046
2228.80 3074
2229.24 3102
2229.69 3247
2230.13 3089
2230.58 3263
2231.03 3386
2231.47 3258
2231.92 3295
2232.36 3534
2232.81 3377
2233.26 3472
2233.70 3403
2234.15 3426
2234.59 3373
2235.04 3423
2235.49 3413
2235.93 3330
2236.38 3336
2236.83 3392
2237.27 3411
2237.72 3335
2238.17 3353
2238.61 3389
2239.06 3373
2239.51 3340
2239.95 3119
2240.40 3101
2240.85 3094
2241.29 2903
2241.74 2788
2242.19 2823
2242.63 2766
2243.08 2742
2243.53 2676
2243.98 2738
2244.42 2647
2244.87 2754
2245.32 2678
2245.76 2702
2246.21 2722
2246.66 2728
2247.11 2715
2247.55 2692
2248.00 2740
2248.45 2809
2248.90 2653
2249.35 2704
2249.79 2770
2250.24 2797
2250.69 2658
2251.14 2645
2251.58 2640
2252.03 2667
2252.48 2689
2252.93 2669
2253.38 2608
2253.82 2540
2254.27 2555
2254.72 2576
2255.17 2592
2255.62 2460
2256.07 2538
2256.51 2475
2256.96 2481
2257.41 2577
2257.86 2636
2258.31 2649
2258.76 2744
2259.21 2935
2259.65 2858
2260.10 2877
2260.55 2944
2261.00 3109
2261.45 3151
2261.90 3087
2262.35 3259
2262.80 3054
2263.25 3127
2263.69 3172
2264.14 3187
2264.59 3209
2265.04 3132
2265.49 3147
2265.94 3212
2266.39 3120
2266.84 3087
2267.29 3202
2267.74 3069
2268.19 3086
2268.64 3073
2269.09 3077
2269.54 3089
2269.99 3022
2270.44 3107
2270.89 2975
2271.34 2948
2271.79 2943
2272.24 2874
2272.69 2840
2273.14 2869
2273.59 2813
2274.04 2783
2274.49 2674
2274.94 2760
2275.39 2767
2275.84 2798
2276.29 2789
2276.74 2679
2277.19 2847
2277.64 3027
2278.09 2964
2278.54 2965
2278.99 2947
2279.44 3087
2279.89 3173
2280.34 3231
2280.79 3319
2281.25 3229
2281.70 3094
2282.15 3205
2282.60 3024
2283.05 3092
2283.50 3005
2283.95 2935
2284.40 3015
2284.85 2979
2285.31 2950
2285.76 2978
2286.21 3064
2286.66 3263
2287.11 3456
2287.56 3705
2288.01 4010
2288.47 4022
2288.92 4350
2289.37 4549
2289.82 4769
2290.27 4986
2290.72 5032
2291.18 5086
2291.63 4988
2292.08 4863
2292.53 4797
2292.98 4793
2293.44 4648
2293.89 4506
2294.34 4452
2294.79 4249
2295.24 4103
2295.70 3887
2296.15 3824
2296.60 3585
2297.05 3354
2297.51 3437
2297.96 3290
2298.41 3131
2298.86 3128
2299.32 2925
2299.77 3010
2300.22 2961
2300.67 2894
2301.13 2832
2301.58 2810
2302.03 2713
2302.49 2683
2302.94 2729
2303.39 2675
2303.85 2716
2304.30 2714
2304.75 2727
2305.20 2861
2305.66 2904
2306.11 2940
2306.56 3141
2307.02 3194
2307.47 3302
2307.93 3478
2308.38 3540
2308.83 3581
2309.29 3759
2309.74 3671
2310.19 3792
2310.65 3928
2311.10 3661
2311.55 3502
2312.01 3375
2312.46 3285
2312.92 3253
2313.37 3128
2313.82 3199
2314.28 3048
2314.73 3055
2315.19 3068
2315.64 3069
2316.10 3078
2316.55 3130
2317.00 3067
2317.46 3155
2317.91 3146
2318.37 3161
2318.82 3286
2319.28 3201
2319.73 3145
2320.19 3083
2320.64 3193
2321.10 3196
2321.55 3177
2322.01 3234
2322.46 3103
2322.92 3150
2323.37 3143
2323.83 3116
2324.28 3033
2324.74 2984
2325.19 3082
2325.65 3017
2326.10 2914
2326.56 3023
2327.01 3229
2327.47 3110
2327.92 3142
2328.38 3140
2328.83 3209
2329.29 3159
2329.74 3180
2330.20 3199
2330.66 3095
2331.11 3124
2331.57 3239
2332.02 3088
2332.48 3013
2332.94 3026
2333.39 2995
2333.85 2976
2334.30 2984
2334.76 3031
2335.22 3155
2335.67 3106
2336.13 3111
2336.58 3347
2337.04 3363
2337.50 3512
2337.95 3400
2338.41 3492
2338.87 3543
2339.32 3556
2339.78 3707
2340.24 3634
2340.69 3632
2341.15 3663
2341.61 3511
2342.06 3392
2342.52 3383
2342.98 3336
2343.43 3366
2343.89 3338
2344.35 3354
2344.81 3328
2345.26 3269
2345.72 3338
2346.18 3199
2346.63 3245
2347.09 3297
2347.55 3215
2348.01 3182
2348.46 3178
2348.92 3198
2349.38 3262
2349.84 3294
2350.29 3181
2350.75 3170
2351.21 3174
2351.67 3056
2352.13 3023
2352.58 3052
2353.04 2984
2353.50 2929
2353.96 2891
2354.41 2915
2354.87 2795
2355.33 2842
2355.79 2855
2356.25 2878
2356.71 2896
2357.16 2975
2357.62 3049
2358.08 3023
2358.54 3098
2359.00 3246
2359.46 3207
2359.91 3198
2360.37 3284
2360.83 3265
2361.29 3254
2361.75 3181
2362.21 3107
2362.67 3217
2363.13 3220
2363.58 3228
2364.04 3255
2364.50 3253
2364.96 3213
2365.42 3316
2365.88 3326
2366.34 3239
2366.80 3194
2367.26 3301
2367.72 3297
2368.18 3263
2368.64 3212
2369.10 3217
2369.55 3028
2370.01 2839
2370.47 2868
2370.93 2851
2371.39 2779
2371.85 2747
2372.31 2744
2372.77 2754
2373.23 2674
2373.69 2720
2374.15 2687
2374.61 2749
2375.07 2805
2375.53 2812
2375.99 2876
2376.45 2858
2376.91 2894
2377.37 2881
2377.83 2983
2378.29 2971
2378.75 3008
2379.21 2935
2379.68 2879
2380.14 2911
2380.60 2901
2381.06 2811
2381.52 2895
2381.98 2955
2382.44 2891
2382.90 2910
2383.36 2870
2383.82 2970
2384.28 3007
2384.74 2988
2385.20 2926
2385.67 2928
2386.13 2896
2386.59 3002
2387.05 2928
2387.51 2780
2387.97 2895
2388.43 2861
2388.89 2825
2389.36 2853
2389.82 2763
2390.28 2764
2390.74 2835
2391.20 2786
2391.66 2790
2392.13 2933
2392.59 2848
2393.05 2802
2393.51 2681
2393.97 2743
2394.43 2766
2394.90 2758
2395.36 2691
2395.82 2658
2396.28 2707
2396.74 2744
2397.21 2727
2397.67 2650
2398.13 2597
2398.59 2645
2399.06 2624
2399.52 2707
2399.98 2604
2400.44 2591
2400.91 2632
2401.37 2554
2401.83 2596
2402.29 2750
2402.76 2718
2403.22 2737
2403.68 2852
2404.14 2775
2404.61 2902
2405.07 2884
2405.53 2945
2406.00 2867
2406.46 2861
2406.92 2752
2407.39 2738
2407.85 2788
2408.31 2719
2408.78 2660
2409.24 2669
2409.70 2698
2410.17 2716
2410.63 2662
2411.09 2667
2411.56 2748
2412.02 2824
2412.48 2714
2412.95 2711
2413.41 2903
2413.87 2844
2414.34 2959
2414.80 2999
2415.27 3123
2415.73 3121
2416.19 3186
2416.66 3315
2417.12 3321
2417.59 3347
2418.05 3461
2418.51 3382
2418.98 3306
2419.44 3297
2419.91 3190
2420.37 3231
2420.84 3356
2421.30 3344
2421.77 3265
2422.23 3386
2422.69 3396
2423.16 3402
2423.62 3497
2424.09 3512
2424.55 3527
2425.02 3600
2425.48 3599
2425.95 3647
2426.41 3629
2426.88 3619
2427.34 3556
2427.81 3516
2428.27 3577
2428.74 3403
2429.20 3306
2429.67 3178
2430.13 3026
2430.60 2923
2431.07 2944
2431.53 3024
2432.00 3141
2432.46 3018
2432.93 3122
2433.39 3020
2433.86 3016
2434.32 2973
2434.79 3129
2435.26 3242
2435.72 3248
2436.19 3340
2436.65 3572
2437.12 3651
2437.59 3701
2438.05 3887
2438.52 4118
2438.98 4395
2439.45 4396
2439.92 4390
2440.38 4392
2440.85 4346
2441.32 4146
2441.78 3999
2442.25 3879
2442.72 3613
2443.18 3468
2443.65 3292
2444.12 3172
2444.58 3075
2445.05 2996
2445.52 2930
2445.98 3071
2446.45 2910
2446.92 2861
2447.38 2930
2447.85 2792
2448.32 2832
2448.78 2870
2449.25 2907
2449.72 2865
2450.19 2769
2450.65 2859
2451.12 2839
2451.59 2752
2452.06 2764
2452.52 2750
2452.99 2702
2453.46 2785
2453.93 2882
2454.39 2745
2454.86 2757
2455.33 2783
2455.80 2727
2456.26 2764
2456.73 2812
2457.20 2791
2457.67 2774
2458.14 2811
2458.60 2882
2459.07 2831
2459.54 2759
2460.01 2840
2460.48 2917
2460.95 2971
2461.41 2963
2461.88 2926
2462.35 3035
2462.82 3124
2463.29 3125
2463.76 3056
2464.22 3010
2464.69 3035
2465.16 3158
2465.63 3283
2466.10 3380
2466.57 3252
2467.04 3189
2467.51 3110
2467.97 3112
2468.44 3061
2468.91 2964
2469.38 3009
2469.85 2875
2470.32 2849
2470.79 2735
2471.26 2770
2471.73 2707
2472.20 2772
2472.67 2864
2473.14 2630
2473.61 2556
2474.07 2587
2474.54 2676
2475.01 2667
2475.48 2711
2475.95 2888
2476.42 3032
2476.89 3144
2477.36 3142
2477.83 3384
2478.30 3486
2478.77 3613
2479.24 3683
2479.71 3737
2480.18 3754
2480.65 3645
2481.12 3419
2481.59 3358
2482.06 3188
2482.53 3191
2483.00 3033
2483.47 2899
2483.95 2871
2484.42 2847
2484.89 2761
2485.36 2736
2485.83 2778
2486.30 2648
2486.77 2743
2487.24 2778
2487.71 2841
2488.18 2834
2488.65 2862
2489.12 2955
2489.59 2902
2490.07 3132
2490.54 3198
2491.01 3215
2491.48 3112
2491.95 3160
2492.42 3173
2492.89 3173
2493.36 3118
2493.84 3271
2494.31 3313
2494.78 3133
2495.25 3114
2495.72 3047
2496.19 2948
2496.66 2925
2497.14 2986
2497.61 2928
2498.08 3003
2498.55 2903
2499.02 2811
2499.50 2714
2499.97 2723
2500.44 2757
2500.91 2816
2501.38 2797
2501.86 2829
2502.33 2907
2502.80 2891
2503.27 2942
2503.74 3004
2504.22 2984
2504.69 3031
2505.16 3217
2505.63 3404
2506.11 3287
2506.58 3453
2507.05 3444
2507.52 3378
2508.00 3375
2508.47 3467
2508.94 3373
2509.42 3402
2509.89 3294
2510.36 3385
2510.83 3258
2511.31 3274
2511.78 3254
2512.25 3273
2512.73 3290
2513.20 3216
2513.67 3193
2514.15 3074
2514.62 3154
2515.09 3042
2515.57 3077
2516.04 3084
2516.51 3052
2516.99 3243
2517.46 3220
2517.94 3115
2518.41 3206
2518.88 3195
2519.36 3188
2519.83 3223
2520.30 3172
2520.78 3029
2521.25 3008
2521.73 3075
2522.20 3066
2522.67 2922
2523.15 2899
2523.62 2857
2524.10 2785
2524.57 2775
2525.05 2755
2525.52 2815
2525.99 2896
2526.47 2860
2526.94 2805
2527.42 2793
2527.89 2667
2528.37 2691
2528.84 2748
2529.32 2736
2529.79 2818
2530.27 2892
2530.74 2976
2531.22 3007
2531.69 2937
2532.17 2882
2532.64 2969
2533.12 3129
2533.59 3261
2534.07 3146
2534.54 3181
2535.02 3211
2535.49 3334
2535.97 3494
2536.44 3377
2536.92 3402
2537.39 3403
2537.87 3370
2538.34 3410
2538.82 3375
2539.30 3369
2539.77 3157
2540.25 3192
2540.72 3067
2541.20 3129
2541.68 3072
2542.15 3099
2542.63 2985
2543.10 2847
2543.58 2970
2544.06 3124
2544.53 3143
2545.01 3248
2545.48 3225
2545.96 3136
2546.44 3157
2546.91 3254
2547.39 3193
2547.87 3295
2548.34 3320
2548.82 3213
2549.30 3255
2549.77 3352
2550.25 3213
2550.73 3304
2551.20 3254
2551.68 3395
2552.16 3376
2552.63 3540
2553.11 3680
2553.59 3805
2554.06 3818
2554.54 3874
2555.02 3844
2555.50 3866
2555.97 3918
2556.45 3924
2556.93 3732
2557.40 3545
2557.88 3367
2558.36 3220
2558.84 3077
2559.31 3061
2559.79 2955
2560.27 2931
2560.75 3051
2561.23 2844
2561.70 2888
2562.18 2884
2562.66 2829
2563.14 2873
2563.61 2858
2564.09 2817
2564.57 2776
2565.05 2855
2565.53 2800
2566.00 2668
2566.48 2622
2566.96 2629
2567.44 2686
2567.92 2798
2568.40 2767
2568.87 2676
2569.35 2676
2569.83 2641
2570.31 2826
2570.79 2752
2571.27 2738
2571.75 2751
2572.22 2765
2572.70 2810
2573.18 2880
2573.66 3038
2574.14 2973
2574.62 2985
2575.10 2953
2575.58 2982
2576.06 2818
2576.54 2910
2577.01 2901
2577.49 2774
2577.97 2810
2578.45 2835
2578.93 2891
2579.41 2860
2579.89 2876
2580.37 2824
2580.85 2965
2581.33 2924
2581.81 2778
2582.29 2783
2582.77 2827
2583.25 2766
2583.73 2764
2584.21 2748
2584.69 2684
2585.17 2769
2585.65 2779
2586.13 2882
2586.61 2765
2587.09 2797
2587.57 2862
2588.05 2855
2588.53 2813
2589.01 2826
2589.49 2887
2589.97 3033
2590.45 3147
2590.93 3115
2591.41 3136
2591.89 3174
2592.37 3167
2592.85 3224
2593.33 3250
2593.81 3315
2594.30 3184
2594.78 3262
2595.26 3270
2595.74 3223
2596.22 3287
2596.70 3166
2597.18 3052
2597.66 3045
2598.14 3115
2598.62 3009
2599.11 3055
2599.59 2870
2600.07 2804
2600.55 2935
2601.03 2782
2601.51 2725
2601.99 2764
2602.48 2739
2602.96 2811
2603.44 2867
2603.92 2854
2604.40 3022
2604.88 3020
2605.37 3042
2605.85 3168
2606.33 3317
2606.81 3361
2607.29 3468
2607.78 3594
2608.26 3606
2608.74 3662
2609.22 3607
2609.70 3596
2610.19 3599
2610.67 3590
2611.15 3523
2611.63 3468
2612.12 3384
2612.60 3226
2613.08 3021
2613.56 3000
2614.05 2994
2614.53 3005
2615.01 2893
2615.49 2776
2615.98 2856
2616.46 2857
2616.94 2765
2617.43 2677
2617.91 2802
2618.39 2819
2618.87 2686
2619.36 2727
2619.84 2785
2620.32 2771
2620.81 2878
2621.29 2893
2621.77 2992
2622.26 2917
2622.74 2977
2623.22 2902
2623.71 2868
2624.19 2849
2624.67 2894
2625.16 2907
2625.64 2863
2626.13 2886
2626.61 2820
2627.09 2827
2627.58 2691
2628.06 2836
2628.55 2831
2629.03 2791
2629.51 2736
2630.00 2740
2630.48 2794
2630.97 2756
2631.45 2773
2631.93 2766
2632.42 2757
2632.90 2812
2633.39 2735
2633.87 2735
2634.36 2680
2634.84 2652
2635.33 2790
2635.81 2780
2636.29 2795
2636.78 2732
2637.26 2730
2637.75 2843
2638.23 2793
2638.72 2722
2639.20 2913
2639.69 2944
2640.17 2904
2640.66 2788
2641.14 2950
2641.63 2981
2642.11 2934
2642.60 2998
2643.08 2863
2643.57 2792
2644.05 2735
2644.54 2780
2645.03 2764
2645.51 2665
2646.00 2798
2646.48 2808
2646.97 2780
2647.45 2747
2647.94 2841
2648.43 2873
2648.91 2831
2649.40 2797
2649.88 2778
2650.37 2739
2650.85 2744
2651.34 2797
2651.83 2712
2652.31 2718
2652.80 2785
2653.29 2600
2653.77 2704
2654.26 2779
2654.74 2742
2655.23 2640
2655.72 2700
2656.20 2770
2656.69 2714
2657.18 2649
2657.66 2611
2658.15 2716
2658.64 2687
2659.12 2715
2659.61 2646
2660.10 2598
2660.58 2552
2661.07 2705
2661.56 2706
2662.05 2763
2662.53 2702
2663.02 2633
2663.51 2693
2663.99 2772
2664.48 2849
2664.97 2739
2665.46 2771
2665.94 2775
2666.43 2750
2666.92 2748
2667.41 2820
2667.89 2930
2668.38 2805
2668.87 2862
2669.36 2869
2669.84 2939
2670.33 3064
2670.82 3058
2671.31 3115
2671.80 3127
2672.28 3183
2672.77 3266
2673.26 3216
2673.75 3218
2674.24 3262
2674.72 3316
2675.21 3288
2675.70 3326
2676.19 3391
2676.68 3271
2677.17 3383
2677.65 3316
2678.14 3480
2678.63 3526
2679.12 3619
2679.61 3772
2680.10 3750
2680.59 3848
2681.07 3953
2681.56 3932
2682.05 3861
2682.54 3893
2683.03 3959
2683.52 4028
2684.01 3986
2684.50 3947
2684.99 3832
2685.47 3682
2685.96 3415
2686.45 3251
2686.94 3218
2687.43 3021
2687.92 3041
2688.41 2937
2688.90 2961
2689.39 2993
2689.88 2924
2690.37 2902
2690.86 2868
2691.35 2793
2691.84 2884
2692.33 2934
2692.82 2930
2693.31 2866
2693.80 2917
2694.29 3073
2694.78 3198
2695.27 3063
2695.76 3255
2696.25 3465
2696.74 3704
2697.23 3814
2697.72 4011
2698.21 4319
2698.70 4656
2699.19 4841
2699.68 5147
2700.17 5287
2700.66 5131
2701.15 5174
2701.64 5134
2702.13 4915
2702.62 4566
2703.11 4280
2703.61 4070
2704.10 3868
2704.59 3689
2705.08 3364
2705.57 3209
2706.06 3162
2706.55 3096
2707.04 3112
2707.53 2937
2708.02 2952
2708.52 2875
2709.01 2792
2709.50 2804
2709.99 2821
2710.48 2845
2710.97 2779
2711.46 2768
2711.96 2762
2712.45 2799
2712.94 2820
2713.43 2689
2713.92 2711
2714.41 2673
2714.91 2670
2715.40 2588
2715.89 2602
2716.38 2646
2716.87 2562
2717.37 2727
2717.86 2657
2718.35 2722
2718.84 2794
2719.33 2748
2719.83 2817
2720.32 2851
2720.81 2962
2721.30 3241
2721.80 3182
2722.29 3252
2722.78 3086
2723.27 3104
2723.77 3107
2724.26 3025
2724.75 2881
2725.24 2949
2725.74 2952
2726.23 2839
2726.72 2756
2727.22 2696
2727.71 2823
2728.20 2841
2728.70 2838
2729.19 2783
2729.68 2894
2730.18 2945
2730.67 2828
2731.16 2962
2731.65 2903
2732.15 2862
2732.64 2870
2733.14 2888
2733.63 2974
2734.12 2985
2734.62 3045
2735.11 2889
2735.60 2975
2736.10 3097
2736.59 3101
2737.08 3026
2737.58 2991
2738.07 3099
2738.57 3028
2739.06 2874
2739.55 2940
2740.05 2996
2740.54 2892
2741.04 2754
2741.53 2664
2742.03 2729
2742.52 2740
2743.01 2680
2743.51 2670
2744.00 2669
2744.50 2528
2744.99 2591
2745.49 2527
2745.98 2701
2746.48 2608
2746.97 2609
2747.47 2661
2747.96 2660
2748.46 2660
2748.95 2638
2749.45 2675
2749.94 2652
2750.44 2639
2750.93 2706
2751.43 2824
2751.92 2775
2752.42 2710
2752.91 2769
2753.41 2844
2753.90 2886
2754.40 2901
2754.89 2953
2755.39 2884
2755.88 2758
2756.38 2828
2756.87 2910
2757.37 2866
2757.87 2774
2758.36 2733
2758.86 2684
2759.35 2814
2759.85 2656
2760.35 2711
2760.84 2765
2761.34 2755
2761.83 2682
2762.33 2657
2762.83 2650
2763.32 2662
2763.82 2767
2764.31 2647
2764.81 2564
2765.31 2638
2765.80 2686
2766.30 2686
2766.80 2657
2767.29 2631
2767.79 2675
2768.29 2648
2768.78 2689
2769.28 2845
2769.78 2931
2770.27 2843
2770.77 2955
2771.27 2855
2771.76 2918
2772.26 2948
2772.76 2962
2773.26 3042
2773.75 3006
2774.25 3048
2774.75 3078
2775.24 3198
2775.74 3169
2776.24 3142
2776.74 3174
2777.23 3271
2777.73 3276
2778.23 3092
2778.73 3145
2779.22 3000
2779.72 3148
2780.22 3148
2780.72 3080
2781.21 3079
2781.71 3003
2782.21 2970
2782.71 3033
2783.21 2976
2783.70 2983
2784.20 3021
2784.70 2961
2785.20 2914
2785.70 2859
2786.20 2981
2786.69 2908
2787.19 2794
2787.69 2910
2788.19 2854
2788.69 2766
2789.19 2833
2789.68 2728
2790.18 2779
2790.68 2909
2791.18 2976
2791.68 3041
2792.18 3126
2792.68 3252
2793.18 3389
2793.67 3489
2794.17 3637
2794.67 3888
2795.17 4165
2795.67 4334
2796.17 4555
2796.67 4758
2797.17 4945
2797.67 5086
2798.17 5180
2798.67 5074
2799.17 5278
2799.66 5195
2800.16 4981
2800.66 4729
2801.16 4734
2801.66 4390
2802.16 4235
2802.66 4019
2803.16 3948
2803.66 3845
2804.16 3803
2804.66 3777
2805.16 3852
2805.66 4158
2806.16 4484
2806.66 4749
2807.16 4895
2807.66 5060
2808.16 5180
2808.66 5233
2809.16 5291
2809.66 5096
2810.16 4987
2810.66 4723
2811.16 4351
2811.66 4150
2812.17 3993
2812.67 3668
2813.17 3533
2813.67 3447
2814.17 3353
2814.67 3256
2815.17 3260
2815.67 3233
2816.17 3264
2816.67 3256
2817.17 3257
2817.67 3296
2818.18 3320
2818.68 3242
2819.18 3267
2819.68 3252
2820.18 3121
2820.68 3058
2821.18 3109
2821.68 3181
2822.19 3101
2822.69 3065
2823.19 3197
2823.69 3255
2824.19 3204
2824.69 3237
2825.20 3185
2825.70 3180
2826.20 3265
2826.70 3243
2827.20 3139
2827.70 3108
2828.21 3018
2828.71 3052
2829.21 3179
2829.71 3060
2830.22 3082
2830.72 3047
2831.22 3144
2831.72 3171
2832.22 3094
2832.73 3050
2833.23 3062
2833.73 3162
2834.23 3150
2834.74 3266
2835.24 3203
2835.74 3115
2836.24 3119
2836.75 3044
2837.25 2993
2837.75 3056
2838.26 3031
2838.76 3094
2839.26 3023
2839.76 2994
2840.27 2868
2840.77 2854
2841.27 2828
2841.78 2883
2842.28 2868
2842.78 2943
2843.29 2838
2843.79 2894
2844.29 2943
2844.80 3106
2845.30 3044
2845.80 2982
2846.31 3105
2846.81 3161
2847.32 3065
2847.82 2988
2848.32 3016
2848.83 3134
2849.33 3039
2849.83 2871
2850.34 2917
2850.84 2954
2851.35 2835
2851.85 2775
2852.35 2812
2852.86 2808
2853.36 2790
2853.87 2924
2854.37 2807
2854.88 2807
2855.38 2758
2855.88 2793
2856.39 2840
2856.89 2936
2857.40 2973
2857.90 2922
2858.41 3034
2858.91 3019
2859.42 3076
2859.92 3140
2860.43 3094
2860.93 3153
2861.44 3059
2861.94 2994
2862.45 2926
2862.95 2824
2863.46 2880
2863.96 2831
2864.47 2800
2864.97 2801
2865.48 2817
2865.98 2797
2866.49 2735
2866.99 2822
2867.50 2818
2868.00 2838
2868.51 2867
2869.02 2891
2869.52 2793
2870.03 2774
2870.53 2898
2871.04 2974
2871.54 2943
2872.05 2908
2872.56 2841
2873.06 2844
2873.57 2849
2874.07 2865
2874.58 2938
2875.09 2852
2875.59 2835
2876.10 2822
2876.61 2913
2877.11 2935
2877.62 2931
2878.12 2871
2878.63 2826
2879.14 2935
2879.64 3007
2880.15 3074
2880.66 3017
2881.16 3169
2881.67 3323
2882.18 3453
2882.68 3618
2883.19 3956
2883.70 4342
2884.20 4635
2884.71 4901
2885.22 5510
2885.73 5890
2886.23 6065
2886.74 6392
2887.25 6441
2887.75 6294
2888.26 6118
2888.77 5799
2889.28 5441
2889.78 5077
2890.29 4566
2890.80 4312
2891.31 4098
2891.81 3800
2892.32 3588
2892.83 3317
2893.34 3327
2893.84 3427
2894.35 3285
2894.86 3424
2895.37 3335
2895.88 3361
2896.38 3366
2896.89 3551
2897.40 3551
2897.91 3631
2898.42 3590
2898.92 3637
2899.43 3734
2899.94 3844
2900.45 3964
2900.96 4055
2901.47 4258
2901.98 4167
2902.48 4190
2902.99 4214
2903.50 4231
2904.01 4141
2904.52 4186
2905.03 4027
2905.54 4049
2906.04 3931
2906.55 3854
2907.06 3676
2907.57 3630
2908.08 3694
2908.59 3475
2909.10 3347
2909.61 3252
2910.12 3291
2910.63 3168
2911.14 3243
2911.64 3186
2912.15 3122
2912.66 3103
2913.17 3253
2913.68 3274
2914.19 3187
2914.70 3132
2915.21 3242
2915.72 3249
2916.23 3104
2916.74 3106
2917.25 3074
2917.76 2960
2918.27 3070
2918.78 3043
2919.29 2910
2919.80 2992
2920.31 3060
2920.82 3245
2921.33 3383
2921.84 3723
2922.35 4106
2922.86 4352
2923.37 4559
2923.88 4939
2924.39 5051
2924.90 5161
2925.41 5179
2925.92 5356
2926.44 5245
2926.95 4734
2927.46 4608
2927.97 4407
2928.48 4118
2928.99 3806
2929.50 3607
2930.01 3447
2930.52 3319
2931.03 3246
2931.54 3131
2932.05 3021
2932.57 2930
2933.08 3035
2933.59 3105
2934.10 3189
2934.61 3157
2935.12 3204
2935.63 3216
2936.15 3055
2936.66 3069
2937.17 3114
2937.68 3146
2938.19 3123
2938.70 3093
2939.22 3043
2939.73 3008
2940.24 3084
2940.75 3127
2941.26 3143
2941.77 3242
2942.29 3297
2942.80 3330
2943.31 3352
2943.82 3546
2944.34 3656
2944.85 3699
2945.36 3721
2945.87 3770
2946.38 3683
2946.90 3585
2947.41 3614
2947.92 3528
2948.43 3496
2948.95 3446
2949.46 3432
2949.97 3423
2950.48 3435
2951.00 3376
2951.51 3317
2952.02 3141
2952.54 3209
2953.05 3151
2953.56 3098
2954.08 3134
2954.59 3047
2955.10 3000
2955.61 2866
2956.13 2932
2956.64 2873
2957.15 2956
2957.67 3000
2958.18 3041
2958.69 3054
2959.21 3200
2959.72 3094
2960.23 3131
2960.75 3190
2961.26 3311
2961.78 3244
2962.29 3245
2962.80 3299
2963.32 3204
2963.83 3293
2964.35 3384
2964.86 3292
2965.37 3144
2965.89 3182
2966.40 3205
2966.92 3322
2967.43 3145
2967.94 3255
2968.46 3244
2968.97 3086
2969.49 3065
2970.00 2973
2970.52 2919
2971.03 2917
2971.54 2947
2972.06 2857
2972.57 2866
2973.09 2817
2973.60 2874
2974.12 2868
2974.63 2929
2975.15 2989
2975.66 3044
2976.18 2975
2976.69 3006
2977.21 3033
2977.72 3107
2978.24 3082
2978.75 3062
2979.27 3105
2979.78 3070
2980.30 3140
2980.81 3132
2981.33 3207
2981.84 3365
2982.36 3331
2982.88 3454
2983.39 3508
2983.91 3551
2984.42 3730
2984.94 3651
2985.45 3761
2985.97 3716
2986.49 3631
2987.00 3766
2987.52 3618
2988.03 3554
2988.55 3359
2989.07 3447
2989.58 3281
2990.10 3360
2990.61 3174
2991.13 3243
2991.65 3290
2992.16 3307
2992.68 3372
2993.20 3384
2993.71 3469
2994.23 3825
2994.75 3987
2995.26 4252
2995.78 4547
2996.30 4750
2996.81 5070
2997.33 5257
2997.85 5310
2998.36 5357
2998.88 5125
2999.40 4941
2999.91 4819
3000.43 4816
3000.95 4785
3001.46 4917
3001.98 4872
3002.50 5019
3003.02 5258
3003.53 5369
3004.05 5637
3004.57 5585
3005.09 5628
3005.60 5560
3006.12 5370
3006.64 5091
3007.16 4747
3007.67 4343
3008.19 3955
3008.71 3804
3009.23 3655
3009.74 3424
3010.26 3399
3010.78 3353
3011.30 3360
3011.82 3285
3012.33 3423
3012.85 3471
3013.37 3455
3013.89 3459
3014.41 3457
3014.93 3570
3015.44 3715
3015.96 3739
3016.48 3686
3017.00 3781
3017.52 3815
3018.04 3734
3018.55 3699
3019.07 3763
3019.59 3767
3020.11 3844
3020.63 3842
3021.15 3834
3021.67 3909
3022.19 4048
3022.71 4118
3023.22 4031
3023.74 4156
3024.26 4146
3024.78 4132
3025.30 4176
3025.82 4173
3026.34 4137
3026.86 4035
3027.38 3807
3027.90 3605
3028.42 3590
3028.94 3483
3029.46 3342
3029.98 3276
3030.49 3306
3031.01 3338
3031.53 3341
3032.05 3455
3032.57 3600
3033.09 3650
3033.61 3672
3034.13 3694
3034.65 4029
3035.17 4022
3035.69 4116
3036.21 4127
3036.73 4013
3037.25 3776
3037.77 3796
3038.29 3756
3038.81 3660
3039.34 3525
3039.86 3497
3040.38 3392
3040.90 3240
3041.42 3311
3041.94 3204
3042.46 3162
3042.98 3212
3043.50 3209
3044.02 3329
3044.54 3352
3045.06 3441
3045.58 3369
3046.10 3392
3046.63 3277
3047.15 3241
3047.67 3237
3048.19 3179
3048.71 3077
3049.23 3060
3049.75 3075
3050.27 2999
3050.79 2957
3051.32 2913
3051.84 2831
3052.36 2966
3052.88 2908
3053.40 2923
3053.92 2919
3054.45 2884
3054.97 2915
3055.49 2946
3056.01 2951
3056.53 2962
3057.05 2912
3057.58 2928
3058.10 2945
3058.62 2853
3059.14 2899
3059.66 2953
3060.19 3032
3060.71 2930
3061.23 3113
3061.75 3111
3062.28 3035
3062.80 3026
3063.32 3099
3063.84 3088
3064.37 3097
3064.89 3083
3065.41 3130
3065.93 3213
3066.46 3107
3066.98 3100
3067.50 3103
3068.02 3190
3068.55 3072
3069.07 3098
3069.59 3148
3070.12 2967
3070.64 3098
3071.16 3138
3071.69 3322
3072.21 3469
3072.73 3398
3073.26 3557
3073.78 3469
3074.30 3508
3074.83 3481
3075.35 3416
3075.87 3502
3076.40 3484
3076.92 3511
3077.44 3569
3077.97 3486
3078.49 3475
3079.01 3574
3079.54 3656
3080.06 3477
3080.59 3459
3081.11 3616
3081.63 3530
3082.16 3399
3082.68 3546
3083.21 3570
3083.73 3469
3084.25 3408
3084.78 3369
3085.30 3546
3085.83 3367
3086.35 3441
3086.88 3464
3087.40 3354
3087.93 3347
3088.45 3293
3088.97 3366
3089.50 3250
3090.02 3328
3090.55 3324
3091.07 3416
3091.60 3446
3092.12 3350
3092.65 3508
3093.17 3565
3093.70 3503
3094.22 3611
3094.75 3730
3095.27 3974
3095.80 4105
3096.32 4112
3096.85 4285
3097.37 4418
3097.90 4595
3098.43 5009
3098.95 5485
3099.48 5775
3100.00 6336
3100.53 6887
3101.05 7688
3101.58 8708
3102.10 9241
3102.63 9797
3103.16 9762
3103.68 9660
3104.21 9175
3104.73 8477
3105.26 7777
3105.79 6867
3106.31 6047
3106.84 5480
3107.36 4928
3107.89 4700
3108.42 4422
3108.94 4245
3109.47 4172
3110.00 4173
3110.52 4132
3111.05 4232
3111.57 4164
3112.10 3904
3112.63 3818
3113.15 3726
3113.68 3728
3114.21 3519
3114.74 3447
3115.26 3403
3115.79 3226
3116.32 3108
3116.84 3210
3117.37 3146
3117.90 3139
3118.42 3208
3118.95 3189
3119.48 3214
3120.01 3240
3120.53 3128
3121.06 3306
3121.59 3558
3122.11 3406
3122.64 3431
3123.17 3346
3123.70 3386
3124.22 3489
3124.75 3294
3125.28 3199
3125.81 3387
3126.34 3280
3126.86 3233
3127.39 3277
3127.92 3149
3128.45 3078
3128.98 3176
3129.50 3270
3130.03 3175
3130.56 3113
3131.09 3108
3131.62 2994
3132.14 2932
3132.67 3000
3133.20 3049
3133.73 3035
3134.26 3069
3134.79 3163
3135.31 3131
3135.84 3154
3136.37 3251
3136.90 3257
3137.43 3308
3137.96 3328
3138.49 3215
3139.02 3194
3139.54 3162
3140.07 3085
3140.60 3160
3141.13 3059
3141.66 3064
3142.19 3119
3142.72 3169
3143.25 3153
3143.78 3210
3144.31 3163
3144.84 3264
3145.37 3281
3145.89 3454
3146.42 3521
3146.95 3678
3147.48 3666
3148.01 3570
3148.54 3782
3149.07 3675
3149.60 3731
3150.13 3631
3150.66 3487
3151.19 3389
3151.72 3322
3152.25 3310
3152.78 3380
3153.31 3215
3153.84 3228
3154.37 3165
3154.90 3198
3155.43 3281
3155.96 3234
3156.49 3274
3157.02 3348
3157.55 3297
3158.08 3279
3158.61 3279
3159.14 3241
3159.68 3164
3160.21 3117
3160.74 3089
3161.27 2998
3161.80 2955
3162.33 2924
3162.86 2986
3163.39 2928
3163.92 3015
3164.45 3002
3164.98 3004
3165.51 2929
3166.05 2893
3166.58 2966
3167.11 3131
3167.64 3067
3168.17 2924
3168.70 2978
3169.23 3005
3169.76 2790
3170.30 2959
3170.83 2938
3171.36 2844
3171.89 2927
3172.42 2806
3172.95 2788
3173.49 2879
3174.02 2876
3174.55 2893
3175.08 3035
3175.61 3091
3176.15 3095
3176.68 3024
3177.21 3199
3177.74 3101
3178.27 3039
3178.81 3042
3179.34 3043
3179.87 3058
3180.40 3125
3180.93 3082
3181.47 2939
3182.00 2831
3182.53 2797
3183.06 2858
3183.60 2839
3184.13 2766
3184.66 2831
3185.20 2956
3185.73 2869
3186.26 2822
3186.79 2826
3187.33 2797
3187.86 2767
3188.39 2789
3188.93 2699
3189.46 2699
3189.99 2690
3190.52 2695
3191.06 2803
3191.59 2712
3192.12 2725
3192.66 2765
3193.19 2781
3193.72 2800
3194.26 2840
3194.79 2859
3195.33 2891
3195.86 2954
3196.39 2979
3196.93 2977
3197.46 3076
3197.99 3058
3198.53 3134
3199.06 3058
3199.60 3111
3200.13 3178
3200.66 3197
3201.20 3282
3201.73 3418
3202.27 3315
3202.80 3405
3203.33 3363
3203.87 3435
3204.40 3422
3204.94 3264
3205.47 3171
3206.01 3236
3206.54 3319
3207.07 3273
3207.61 3354
3208.14 3400
3208.68 3553
3209.21 3581
3209.75 3627
3210.28 3735
3210.82 3845
3211.35 3970
3211.89 3809
3212.42 3754
3212.96 3573
3213.49 3617
3214.03 3394
3214.56 3260
3215.10 3214
3215.63 3156
3216.17 3081
3216.70 3022
3217.24 3078
3217.78 3055
3218.31 2953
3218.85 2897
3219.38 2973
3219.92 2964
3220.45 3033
3220.99 2913
3221.52 2912
3222.06 2908
3222.60 3014
3223.13 3015
3223.67 3028
3224.20 3014
3224.74 3007
3225.28 3083
3225.81 3032
3226.35 3086
3226.88 3087
3227.42 2984
3227.96 3006
3228.49 3070
3229.03 2912
3229.57 2994
3230.10 2909
3230.64 2994
3231.18 2876
3231.71 2840
3232.25 2828
3232.79 2848
3233.32 2852
3233.86 2903
3234.40 3074
3234.93 3149
3235.47 3130
3236.01 3089
3236.54 3139
3237.08 3061
3237.62 3145
3238.15 3263
3238.69 3212
3239.23 3205
3239.77 3197
3240.30 3270
3240.84 3164
3241.38 3167
3241.92 3160
3242.45 3079
3242.99 3211
3243.53 3104
3244.07 2926
3244.60 2881
3245.14 2875
3245.68 2730
3246.22 2829
3246.75 2946
3247.29 2938
3247.83 2994
3248.37 2986
3248.91 3027
3249.44 3075
3249.98 3008
3250.52 2951
3251.06 3089
3251.60 3175
3252.14 3283
3252.67 3260
3253.21 3385
3253.75 3402
3254.29 3613
3254.83 3548
3255.37 3584
3255.90 3846
3256.44 3898
3256.98 3896
3257.52 4177
3258.06 4362
3258.60 4539
3259.14 4893
3259.68 5088
3260.21 5350
3260.75 5618
3261.29 5881
3261.83 6062
3262.37 5839
3262.91 5840
3263.45 5829
3263.99 5490
3264.53 5315
3265.07 5117
3265.61 4880
3266.15 4778
3266.69 4693
3267.23 4570
3267.76 4319
3268.30 4163
3268.84 3903
3269.38 3828
3269.92 3678
3270.46 3576
3271.00 3478
3271.54 3334
3272.08 3360
3272.62 3418
3273.16 3425
3273.70 3392
3274.24 3387
3274.78 3524
3275.32 3645
3275.86 3499
3276.40 3560
3276.94 3534
3277.48 3606
3278.03 3537
3278.57 3478
3279.11 3477
3279.65 3678
3280.19 3791
3280.73 3574
3281.27 3471
3281.81 3523
3282.35 3527
3282.89 3493
3283.43 3592
3283.97 3334
3284.51 3393
3285.05 3422
3285.60 3609
3286.14 3409
3286.68 3440
3287.22 3484
3287.76 3582
3288.30 3529
3288.84 3485
3289.38 3491
3289.93 3487
3290.47 3697
3291.01 3848
3291.55 3994
3292.09 4284
3292.63 4472
3293.18 4569
3293.72 4813
3294.26 4961
3294.80 5441
3295.34 5585
3295.88 5689
3296.43 5472
3296.97 5376
3297.51 5215
3298.05 5013
3298.59 4848
3299.14 4662
3299.68 4381
3300.22 4168
3300.76 4099
3301.31 3844
3301.85 3650
3302.39 3676
3302.93 3519
3303.48 3485
3304.02 3460
3304.56 3458
3305.10 3401
3305.65 3508
3306.19 3520
3306.73 3496
3307.27 3561
3307.82 3673
3308.36 3746
3308.90 3867
3309.45 3726
3309.99 3728
3310.53 3745
3311.07 3949
3311.62 4074
3312.16 4049
3312.70 4245
3313.25 4215
3313.79 4426
3314.33 4901
3314.88 5000
3315.42 5006
3315.97 5081
3316.51 5344
3317.05 5412
3317.60 5330
3318.14 5362
3318.68 5289
3319.23 5073
3319.77 4984
3320.32 4981
3320.86 4824
3321.40 4950
3321.95 4796
3322.49 4751
3323.04 4715
3323.58 4648
3324.12 4660
3324.67 4697
3325.21 4464
3325.76 4223
3326.30 4069
3326.85 4070
3327.39 4095
3327.93 4093
3328.48 4095
3329.02 4162
3329.57 4161
3330.11 4526
3330.66 5075
3331.20 5652
3331.75 6501
3332.29 7768
3332.84 9320
3333.38 10931
3333.93 12673
3334.47 14422
3335.02 15903
3335.56 16901
3336.11 17771
3336.65 17665
3337.20 16895
3337.74 15777
3338.29 14294
3338.83 12782
3339.38 11461
3339.92 9798
3340.47 8385
3341.02 7309
3341.56 6392
3342.11 5679
3342.65 5149
3343.20 4794
3343.74 4505
3344.29 4195
3344.84 4187
3345.38 4153
3345.93 4014
3346.47 3865
3347.02 4003
3347.57 3856
3348.11 3826
3348.66 3917
3349.21 4101
3349.75 4173
3350.30 4125
3350.84 4074
3351.39 4122
3351.94 4234
3352.48 4265
3353.03 4305
3353.58 4458
3354.12 4615
3354.67 4646
3355.22 4624
3355.76 4504
3356.31 4508
3356.86 4435
3357.40 4321
3357.95 4145
3358.50 3966
3359.05 3826
3359.59 3666
3360.14 3500
3360.69 3583
3361.23 3663
3361.78 3478
3362.33 3355
3362.88 3437
3363.42 3353
3363.97 3466
3364.52 3522
3365.07 3415
3365.61 3322
3366.16 3432
3366.71 3472
3367.26 3462
3367.80 3343
3368.35 3352
3368.90 3430
3369.45 3434
3370.00 3482
3370.54 3413
3371.09 3528
3371.64 3692
3372.19 3829
3372.74 4031
3373.28 3983
3373.83 4070
3374.38 4116
3374.93 4092
3375.48 4053
3376.03 3843
3376.57 3708
3377.12 3609
3377.67 3529
3378.22 3519
3378.77 3304
3379.32 3245
3379.87 3249
3380.42 3130
3380.96 3033
3381.51 2998
3382.06 3095
3382.61 3154
3383.16 3055
3383.71 3120
3384.26 3072
3384.81 3044
3385.36 2972
3385.91 3020
3386.45 2975
3387.00 2995
3387.55 3057
3388.10 3008
3388.65 3003
3389.20 3055
3389.75 3016
3390.30 3008
3390.85 3078
3391.40 3019
3391.95 3081
3392.50 3066
3393.05 3028
3393.60 3069
3394.15 3012
3394.70 3078
3395.25 3171
3395.80 3268
3396.35 3252
3396.90 3236
3397.45 3303
3398.00 3242
3398.55 3201
3399.10 3210
3399.65 3179
3400.20 3031
3400.75 2999
3401.30 3009
3401.85 3087
3402.40 2945
3402.95 2851
3403.50 2935
3404.06 2923
3404.61 2948
3405.16 2800
3405.71 2863
3406.26 2844
3406.81 2768
3407.36 2733
3407.91 2771
3408.46 2777
3409.01 2898
3409.56 2970
3410.12 2994
3410.67 3121
3411.22 3141
3411.77 3176
3412.32 3128
3412.87 3187
3413.42 3251
3413.98 3354
3414.53 3163
3415.08 3219
3415.63 2988
3416.18 3081
3416.73 3029
3417.29 3048
3417.84 2923
3418.39 2805
3418.94 2766
3419.49 2845
3420.05 2777
3420.60 2867
3421.15 2895
3421.70 3075
3422.25 3130
3422.81 3073
3423.36 3251
3423.91 3195
3424.46 3104
3425.01 3338
3425.57 3272
3426.12 3208
3426.67 3043
3427.23 2989
3427.78 3000
3428.33 2996
3428.88 2895
3429.44 2872
3429.99 2905
3430.54 2796
3431.09 2718
3431.65 2839
3432.20 2886
3432.75 2880
3433.31 2920
3433.86 2811
3434.41 2716
3434.97 2789
3435.52 2936
3436.07 2848
3436.63 2809
3437.18 2869
3437.73 2891
3438.29 2847
3438.84 2878
3439.39 2857
3439.95 2835
3440.50 2720
3441.05 2769
3441.61 2866
3442.16 2754
3442.72 2680
3443.27 2654
3443.82 2602
3444.38 2649
3444.93 2652
3445.48 2710
3446.04 2686
3446.59 2636
3447.15 2649
3447.70 2720
3448.26 2804
3448.81 2747
3449.36 2657
3449.92 2731
3450.47 2660
3451.03 2643
3451.58 2617
3452.14 2559
3452.69 2604
3453.25 2484
3453.80 2617
3454.36 2566
3454.91 2484
3455.47 2596
3456.02 2585
3456.58 2501
3457.13 2507
3457.69 2697
3458.24 2631
3458.80 2593
3459.35 2611
3459.91 2593
3460.46 2639
3461.02 2685
3461.57 2694
3462.13 2727
3462.68 2670
3463.24 2726
3463.79 2805
3464.35 2970
3464.90 2820
3465.46 2757
3466.02 2817
3466.57 2753
3467.13 2827
3467.68 2900
3468.24 2800
3468.80 2933
3469.35 2944
3469.91 2859
3470.46 2834
3471.02 2824
3471.58 2879
3472.13 2724
3472.69 2771
3473.24 2800
3473.80 2850
3474.36 2796
3474.91 2830
3475.47 2976
3476.03 2946
3476.58 2981
3477.14 3040
3477.70 3036
3478.25 3313
3478.81 3263
3479.37 3467
3479.92 3503
3480.48 3623
3481.04 3641
3481.59 3516
3482.15 3541
3482.71 3546
3483.26 3446
3483.82 3478
3484.38 3451
3484.94 3389
3485.49 3427
3486.05 3448
3486.61 3534
3487.17 3692
3487.72 3785
3488.28 3839
3488.84 3966
3489.40 4440
3489.95 4681
3490.51 4785
3491.07 5123
3491.63 5267
3492.18 5466
3492.74 5460
3493.30 5524
3493.86 5441
3494.42 5317
3494.97 5179
3495.53 5187
3496.09 5236
3496.65 5377
3497.21 5747
3497.76 6157
3498.32 6343
3498.88 6627
3499.44 7072
3500.00 7370
3500.56 7652
3501.11 7776
3501.67 8142
3502.23 8633
3502.79 9130
3503.35 9662
3503.91 10307
3504.47 10709
3505.03 11001
3505.58 11212
3506.14 10959
3506.70 10385
3507.26 9573
3507.82 8976
3508.38 7942
3508.94 7131
3509.50 6406
3510.06 5758
3510.62 5198
3511.17 4682
3511.73 4420
3512.29 4223
3512.85 3914
3513.41 3838
3513.97 3588
3514.53 3673
3515.09 3571
3515.65 3507
3516.21 3585
3516.77 3642
3517.33 3814
3517.89 3823
3518.45 4038
3519.01 4212
3519.57 4418
3520.13 4774
3520.69 5370
3521.25 5864
3521.81 6490
3522.37 7057
3522.93 7645
3523.49 7951
3524.05 8246
3524.61 8139
3525.17 7928
3525.73 7506
3526.29 7135
3526.85 6299
3527.41 5819
3527.97 5340
3528.54 4884
3529.10 4436
3529.66 4129
3530.22 3780
3530.78 3759
3531.34 3664
3531.90 3554
3532.46 3624
3533.02 3507
3533.58 3585
3534.14 3575
3534.71 3433
3535.27 3494
3535.83 3519
3536.39 3414
3536.95 3390
3537.51 3486
3538.07 3472
3538.64 3552
3539.20 3486
3539.76 3402
3540.32 3396
3540.88 3372
3541.44 3347
3542.00 3519
3542.57 3415
3543.13 3408
3543.69 3470
3544.25 3523
3544.81 3607
3545.38 3525
3545.94 3565
3546.50 3415
3547.06 3309
3547.62 3363
3548.19 3495
3548.75 3320
3549.31 3354
3549.87 3486
3550.44 3484
3551.00 3595
3551.56 3672
3552.12 3603
3552.69 3625
3553.25 3596
3553.81 3468
3554.37 3489
3554.94 3325
3555.50 3230
3556.06 3275
3556.63 3113
3557.19 3096
3557.75 3089
3558.31 3185
3558.88 3100
3559.44 3184
3560.00 3340
3560.57 3275
3561.13 3352
3561.69 3349
3562.26 3329
3562.82 3334
3563.38 3437
3563.95 3422
3564.51 3252
3565.07 3225
3565.64 3359
3566.20 3199
3566.77 3085
3567.33 2964
3567.89 2801
3568.46 2811
3569.02 2852
3569.59 2834
3570.15 2718
3570.71 2800
3571.28 2759
3571.84 2828
3572.41 2858
3572.97 2762
3573.53 2816
3574.10 2847
3574.66 2977
3575.23 2934
3575.79 2903
3576.36 2936
3576.92 2954
3577.48 2956
3578.05 3079
3578.61 3032
3579.18 2993
3579.74 3027
3580.31 2886
3580.87 3044
3581.44 2889
3582.00 2819
3582.57 2811
3583.13 2749
3583.70 2766
3584.26 2798
3584.83 2768
3585.39 2726
3585.96 2729
3586.52 2804
3587.09 2732
3587.65 2890
3588.22 2693
3588.79 2591
3589.35 2648
3589.92 2627
3590.48 2770
3591.05 2756
3591.61 2747
3592.18 2754
3592.74 2697
3593.31 2583
3593.88 2630
3594.44 2678
3595.01 2810
3595.57 2743
3596.14 2781
3596.71 2769
3597.27 2770
3597.84 2760
3598.40 2811
3598.97 2854
3599.54 2820
3600.10 2810
3600.67 2822
3601.24 2793
3601.80 2755
3602.37 2684
3602.94 2763
3603.50 2817
3604.07 2624
3604.64 2673
3605.20 2562
3605.77 2587
3606.34 2497
3606.90 2479
3607.47 2466
3608.04 2491
3608.60 2489
3609.17 2360
3609.74 2398
3610.30 2479
3610.87 2400
3611.44 2454
3612.01 2478
3612.57 2628
3613.14 2728
3613.71 2927
3614.28 3309
3614.84 3685
3615.41 4051
3615.98 4645
3616.55 4995
3617.11 5451
3617.68 5891
3618.25 5878
3618.82 5935
3619.39 5879
3619.95 5915
3620.52 5679
3621.09 5097
3621.66 4477
3622.23 4167
3622.79 3839
3623.36 3402
3623.93 3074
3624.50 2903
3625.07 2790
3625.63 2676
3626.20 2644
3626.77 2618
3627.34 2537
3627.91 2503
3628.48 2502
3629.05 2525
3629.61 2488
3630.18 2507
3630.75 2488
3631.32 2541
3631.89 2633
3632.46 2642
3633.03 2686
3633.60 2580
3634.16 2668
3634.73 2650
3635.30 2661
3635.87 2573
3636.44 2598
3637.01 2716
3637.58 2868
3638.15 2914
3638.72 2868
3639.29 3014
3639.86 3009
3640.43 3006
3641.00 3297
3641.57 3344
3642.14 3369
3642.71 3394
3643.27 3463
3643.84 3342
3644.41 3231
3644.98 3372
3645.55 3422
3646.12 3454
3646.69 3182
3647.26 3200
3647.83 3157
3648.40 3222
3648.97 3216
3649.54 3169
3650.12 3147
3650.69 3305
3651.26 3401
3651.83 3449
3652.40 3480
3652.97 3543
3653.54 3558
3654.11 3666
3654.68 3676
3655.25 3763
3655.82 3902
3656.39 3829
3656.96 3907
3657.53 4062
3658.10 4181
3658.67 4098
3659.25 4164
3659.82 4239
3660.39 4332
3660.96 4276
3661.53 3979
3662.10 3913
3662.67 4001
3663.24 3789
3663.81 3661
3664.39 3682
3664.96 3731
3665.53 3754
3666.10 3858
3666.67 4104
3667.24 4123
3667.81 3844
3668.39 3823
3668.96 3768
3669.53 3634
3670.10 3662
3670.67 3442
3671.25 3346
3671.82 3313
3672.39 3407
3672.96 3354
3673.53 3273
3674.11 3382
3674.68 3446
3675.25 3402
3675.82 3427
3676.39 3380
3676.97 3364
3677.54 3370
3678.11 3349
3678.68 3194
3679.26 3212
3679.83 3133
3680.40 3134
3680.97 3061
3681.55 2967
3682.12 2990
3682.69 3007
3683.27 3000
3683.84 3086
3684.41 3128
3684.98 3187
3685.56 3196
3686.13 3296
3686.70 3315
3687.28 3398
3687.85 3506
3688.42 3620
3689.00 3801
3689.57 3968
3690.14 4047
3690.72 4089
3691.29 4016
3691.86 3887
3692.44 3653
3693.01 3578
3693.58 3428
3694.16 3324
3694.73 3347
3695.31 3199
3695.88 3127
3696.45 3049
3697.03 3048
3697.60 3000
3698.18 2951
3698.75 3074
3699.32 3031
3699.90 3069
3700.47 3019
3701.05 3098
3701.62 3064
3702.19 3197
3702.77 3236
3703.34 3153
3703.92 3065
3704.49 3202
3705.07 3195
3705.64 3052
3706.22 3067
3706.79 3241
3707.37 3270
3707.94 3220
3708.51 3293
3709.09 3480
3709.66 3531
3710.24 3424
3710.81 3413
3711.39 3401
3711.96 3310
3712.54 3259
3713.11 3184
3713.69 2979
3714.27 3091
3714.84 3015
3715.42 2914
3715.99 2956
3716.57 2933
3717.14 2894
3717.72 2993
3718.29 2887
3718.87 2788
3719.44 2694
3720.02 2788
3720.60 2779
3721.17 2828
3721.75 2872
3722.32 2776
3722.90 2773
3723.47 2672
3724.05 2724
3724.63 2691
3725.20 2615
3725.78 2626
3726.36 2689
3726.93 2760
3727.51 2716
3728.08 2772
3728.66 2850
3729.24 3023
3729.81 3076
3730.39 3189
3730.97 3255
3731.54 3398
3732.12 3481
3732.70 3746
3733.27 3721
3733.85 3658
3734.43 3454
3735.00 3581
3735.58 3627
3736.16 3359
3736.73 3228
3737.31 3171
3737.89 3029
3738.47 2839
3739.04 2733
3739.62 2663
3740.20 2712
3740.77 2705
3741.35 2721
3741.93 2602
3742.51 2662
3743.08 2769
3743.66 2647
3744.24 2637
3744.82 2722
3745.39 2781
3745.97 2748
3746.55 2747
3747.13 2709
3747.71 2821
3748.28 2920
3748.86 2773
3749.44 2638
3750.02 2660
3750.59 2671
3751.17 2536
3751.75 2526
3752.33 2560
3752.91 2483
3753.49 2427
3754.06 2483
3754.64 2520
3755.22 2409
3755.80 2494
3756.38 2517
3756.96 2608
3757.53 2676
3758.11 2611
3758.69 2546
3759.27 2632
3759.85 2712
3760.43 2738
3761.01 2629
3761.59 2582
3762.17 2702
3762.74 2742
3763.32 2676
3763.90 2616
3764.48 2655
3765.06 2652
3765.64 2513
3766.22 2555
3766.80 2542
3767.38 2466
3767.96 2466
3768.54 2510
3769.12 2427
3769.70 2426
3770.27 2505
3770.85 2599
3771.43 2538
3772.01 2586
3772.59 2547
3773.17 2603
3773.75 2589
3774.33 2578
3774.91 2462
3775.49 2486
3776.07 2427
3776.65 2378
3777.23 2524
3777.81 2473
3778.39 2478
3778.97 2440
3779.55 2479
3780.13 2528
3780.71 2500
3781.29 2458
3781.88 2408
3782.46 2437
3783.04 2378
3783.62 2413
3784.20 2486
3784.78 2542
3785.36 2452
3785.94 2514
3786.52 2479
3787.10 2444
3787.68 2383
3788.26 2419
3788.84 2523
3789.43 2547
3790.01 2622
3790.59 2546
3791.17 2464
3791.75 2529
3792.33 2536
3792.91 2544
3793.49 2729
3794.08 2657
3794.66 2627
3795.24 2665
3795.82 2786
3796.40 2725
3796.98 2663
3797.56 2698
3798.15 2730
3798.73 2700
3799.31 2881
3799.89 2962
3800.47 3144
3801.06 3142
3801.64 3215
3802.22 3211
3802.80 3294
3803.38 3190
3803.97 3096
3804.55 2983
3805.13 2914
3805.71 2943
3806.29 3029
3806.88 2933
3807.46 3011
3808.04 3193
3808.62 3148
3809.21 3192
3809.79 3106
3810.37 3145
3810.95 3262
3811.54 3357
3812.12 3423
3812.70 3464
3813.29 3666
3813.87 3798
3814.45 3745
3815.03 3662
3815.62 3748
3816.20 3530
3816.78 3488
3817.37 3412
3817.95 3206
3818.53 2903
3819.12 2823
3819.70 2701
3820.28 2658
3820.87 2615
3821.45 2424
3822.03 2493
3822.62 2459
3823.20 2485
3823.78 2567
3824.37 2651
3824.95 2525
3825.54 2660
3826.12 2653
3826.70 2545
3827.29 2562
3827.87 2629
3828.46 2718
3829.04 2669
3829.62 2853
3830.21 2983
3830.79 3053
3831.38 3052
3831.96 3037
3832.54 2955
3833.13 3003
3833.71 2951
3834.30 2910
3834.88 2853
3835.47 2779
3836.05 2691
3836.64 2748
3837.22 2690
3837.81 2626
3838.39 2656
3838.98 2618
3839.56 2607
3840.15 2602
3840.73 2605
3841.31 2592
3841.90 2544
3842.49 2541
3843.07 2572
3843.66 2487
3844.24 2468
3844.83 2474
3845.41 2475
3846.00 2486
3846.58 2572
3847.17 2479
3847.75 2520
3848.34 2542
3848.92 2447
3849.51 2523
3850.10 2558
3850.68 2544
3851.27 2653
3851.85 2587
3852.44 2638
3853.02 2645
3853.61 2654
3854.20 2733
3854.78 2693
3855.37 2780
3855.95 2919
3856.54 3016
3857.13 3178
3857.71 3333
3858.30 3499
3858.89 3987
3859.47 4354
3860.06 4590
3860.64 4990
3861.23 5248
3861.82 5400
3862.40 5467
3862.99 5530
3863.58 5434
3864.16 5393
3864.75 5382
3865.34 5421
3865.92 5396
3866.51 5457
3867.10 5488
3867.69 5416
3868.27 5025
3868.86 4854
3869.45 4440
3870.03 4087
3870.62 3842
3871.21 3813
3871.80 3712
3872.38 3559
3872.97 3676
3873.56 3699
3874.15 3746
3874.73 3754
3875.32 3572
3875.91 3543
3876.50 3396
3877.08 3174
3877.67 3393
3878.26 3238
3878.85 3136
3879.43 3095
3880.02 3026
3880.61 2948
3881.20 2943
3881.79 2811
3882.37 2794
3882.96 2752
3883.55 2645
3884.14 2653
3884.73 2702
3885.32 2697
3885.90 2736
3886.49 2688
3887.08 2783
3887.67 2857
3888.26 2884
3888.85 3016
3889.44 3074
3890.02 3072
3890.61 3041
3891.20 3148
3891.79 3175
3892.38 3252
3892.97 3181
3893.56 3161
3894.15 3133
3894.74 3163
3895.32 3011
3895.91 2989
3896.50 3008
3897.09 2966
3897.68 2907
3898.27 2990
3898.86 2932
3899.45 2933
3900.04 2939
3900.63 3000
3901.22 2890
3901.81 2847
3902.40 2797
3902.99 2812
3903.58 2658
3904.17 2663
3904.76 2595
3905.35 2620
3905.94 2594
3906.53 2552
3907.12 2490
3907.71 2435
3908.30 2517
3908.89 2496
3909.48 2435
3910.07 2432
3910.66 2360
3911.25 2235
3911.84 2282
3912.43 2292
3913.02 2333
3913.61 2387
3914.20 2285
3914.79 2269
3915.38 2278
3915.97 2287
3916.56 2296
3917.15 2267
3917.74 2331
3918.33 2304
3918.92 2301
3919.52 2307
3920.11 2390
3920.70 2413
3921.29 2370
3921.88 2311
3922.47 2366
3923.06 2390
3923.65 2310
3924.24 2370
3924.84 2352
3925.43 2386
3926.02 2456
3926.61 2447
3927.20 2476
3927.79 2484
3928.38 2536
3928.98 2514
3929.57 2619
3930.16 2657
3930.75 2631
3931.34 2546
3931.93 2486
3932.53 2594
3933.12 2540
3933.71 2473
3934.30 2418
3934.89 2423
3935.49 2286
3936.08 2252
3936.67 2270
3937.26 2348
3937.86 2292
3938.45 2323
3939.04 2353
3939.63 2425
3940.23 2326
3940.82 2289
3941.41 2328
3942.00 2379
3942.60 2319
3943.19 2313
3943.78 2247
3944.37 2324
3944.97 2294
3945.56 2313
3946.15 2267
3946.75 2254
3947.34 2231
3947.93 2205
3948.52 2311
3949.12 2242
3949.71 2174
3950.30 2195
3950.90 2184
3951.49 2292
3952.08 2350
3952.68 2349
3953.27 2214
3953.86 2239
3954.46 2341
3955.05 2279
3955.65 2441
3956.24 2369
3956.83 2391
3957.43 2352
3958.02 2352
3958.61 2345
3959.21 2278
3959.80 2244
3960.40 2258
3960.99 2219
3961.58 2279
3962.18 2345
3962.77 2364
3963.37 2362
3963.96 2386
3964.55 2418
3965.15 2547
3965.74 2533
3966.34 2606
3966.93 2672
3967.53 2640
3968.12 2750
3968.72 2592
3969.31 2475
3969.91 2506
3970.50 2438
3971.10 2376
3971.69 2320
3972.28 2286
3972.88 2248
3973.47 2287
3974.07 2201
3974.66 2255
3975.26 2247
3975.85 2186
3976.45 2273
3977.05 2296
3977.64 2276
3978.24 2220
3978.83 2249
3979.43 2308
3980.02 2276
3980.62 2287
3981.21 2282
3981.81 2251
3982.40 2360
3983.00 2376
3983.60 2288
3984.19 2350
3984.79 2510
3985.38 2551
3985.98 2505
3986.58 2566
3987.17 2496
3987.77 2438
3988.36 2465
3988.96 2386
3989.56 2365
3990.15 2464
3990.75 2367
3991.34 2432
3991.94 2396
3992.54 2401
3993.13 2486
3993.73 2470
3994.33 2535
3994.92 2536
3995.52 2527
3996.12 2609
3996.71 2606
3997.31 2584
3997.91 2598
3998.50 2645
3999.10 2725
3999.70 2664
4000.29 2595
4000.89 2685
4001.49 2549
4002.09 2545
4002.68 2540
4003.28 2585
4003.88 2671
4004.47 2577
4005.07 2722
4005.67 2730
4006.27 2654
4006.86 2784
4007.46 2800
4008.06 2656
4008.66 2697
4009.25 2789
4009.85 2773
4010.45 2714
4011.05 2734
4011.64 2765
4012.24 2895
4012.84 2997
4013.44 3094
4014.04 3167
4014.63 3164
4015.23 3444
4015.83 3536
4016.43 3649
4017.03 3707
4017.63 3648
4018.22 3549
4018.82 3562
4019.42 3328
4020.02 3358
4020.62 3166
4021.22 2911
4021.81 2831
4022.41 2702
4023.01 2662
4023.61 2643
4024.21 2482
4024.81 2473
4025.41 2548
4026.01 2427
4026.60 2347
4027.20 2333
4027.80 2360
4028.40 2467
4029.00 2453
4029.60 2447
4030.20 2436
4030.80 2501
4031.40 2502
4032.00 2440
4032.60 2500
4033.20 2629
4033.80 2576
4034.39 2585
4034.99 2425
4035.59 2405
4036.19 2542
4036.79 2506
4037.39 2559
4037.99 2522
4038.59 2456
4039.19 2500
4039.79 2357
4040.39 2355
4040.99 2433
4041.59 2411
4042.19 2497
4042.79 2411
4043.39 2388
4043.99 2388
4044.59 2388
4045.19 2357
4045.79 2413
4046.39 2362
4046.99 2413
4047.60 2408
4048.20 2450
4048.80 2543
4049.40 2431
4050.00 2460
4050.60 2526
4051.20 2610
4051.80 2663
4052.40 2568
4053.00 2475
4053.60 2494
4054.20 2473
4054.80 2467
4055.41 2480
4056.01 2411
4056.61 2418
4057.21 2327
4057.81 2378
4058.41 2308
4059.01 2177
4059.61 2168
4060.22 2169
4060.82 2195
4061.42 2203
4062.02 2087
4062.62 2171
4063.22 2101
4063.82 2191
4064.43 2153
4065.03 2110
4065.63 2126
4066.23 2058
4066.83 2083
4067.44 2057
4068.04 2006
4068.64 1998
4069.24 2098
4069.84 2078
4070.45 2121
4071.05 2120
4071.65 2081
4072.25 2047
4072.86 2147
4073.46 2267
4074.06 2225
4074.66 2254
4075.27 2323
4075.87 2188
4076.47 2193
4077.07 2216
4077.68 2138
4078.28 2087
4078.88 2172
4079.48 2122
4080.09 2177
4080.69 2224
4081.29 2212
4081.90 2204
4082.50 2198
4083.10 2221
4083.71 2225
4084.31 2232
4084.91 2237
4085.52 2217
4086.12 2236
4086.72 2218
4087.33 2283
4087.93 2188
4088.53 2210
4089.14 2297
4089.74 2187
4090.34 2154
4090.95 2241
4091.55 2334
4092.15 2352
4092.76 2515
4093.36 2619
4093.97 2574
4094.57 2695
4095.17 2742
4095.78 2865
4096.38 2841
4096.99 2766
4097.59 2554
4098.19 2501
4098.80 2443
4099.40 2307
4100.01 2229
4100.61 2214
4101.22 2070
4101.82 2137
4102.43 2033
4103.03 1919
4103.63 1928
4104.24 1947
4104.84 1908
4105.45 1973
4106.05 1949
4106.66 1985
4107.26 1951
4107.87 1988
4108.47 2042
4109.08 2021
4109.68 1984
4110.29 1957
4110.89 2038
4111.50 2114
4112.10 2042
4112.71 1996
4113.31 1989
4113.92 1986
4114.53 2060
4115.13 1986
4115.74 2070
4116.34 2099
4116.95 2101
4117.55 2047
4118.16 2150
4118.76 2022
4119.37 1979
4119.98 2116
4120.58 2088
4121.19 2191
4121.79 2281
4122.40 2132
4123.01 2051
4123.61 2151
4124.22 2271
4124.82 2325
4125.43 2251
4126.04 2260
4126.64 2248
4127.25 2137
4127.86 2181
4128.46 2185
4129.07 2218
4129.68 2296
4130.28 2242
4130.89 2205
4131.50 2107
4132.10 2189
4132.71 2245
4133.32 2271
4133.92 2392
4134.53 2312
4135.14 2409
4135.74 2420
4136.35 2426
4136.96 2540
4137.56 2631
4138.17 2782
4138.78 2689
4139.39 2776
4139.99 2729
4140.60 2695
4141.21 2765
4141.82 2703
4142.42 2658
4143.03 2614
4143.64 2564
4144.25 2578
4144.85 2465
4145.46 2314
4146.07 2307
4146.68 2211
4147.28 2225
4147.89 2254
4148.50 2052
4149.11 2041
4149.72 2059
4150.32 2119
4150.93 2086
4151.54 2030
4152.15 2103
4152.76 2107
4153.37 2142
4153.97 2006
4154.58 2036
4155.19 2113
4155.80 2152
4156.41 2056
4157.02 1985
4157.62 2029
4158.23 2031
4158.84 2083
4159.45 2017
4160.06 2069
4160.67 2002
4161.28 2023
4161.89 2053
4162.49 2072
4163.10 2178
4163.71 2164
4164.32 2207
4164.93 2233
4165.54 2288
4166.15 2292
4166.76 2291
4167.37 2323
4167.98 2409
4168.59 2325
4169.20 2292
4169.81 2225
4170.42 2356
4171.02 2374
4171.63 2311
4172.24 2284
4172.85 2345
4173.46 2311
4174.07 2346
4174.68 2272
4175.29 2295
4175.90 2297
4176.51 2364
4177.12 2340
4177.73 2278
4178.34 2243
4178.95 2225
4179.56 2197
4180.17 2276
4180.78 2305
4181.39 2249
4182.00 2084
4182.61 2024
4183.23 2189
4183.84 2232
4184.45 2182
4185.06 2111
4185.67 2089
4186.28 2033
4186.89 2144
4187.50 2094
4188.11 2142
4188.72 2106
4189.33 2152
4189.94 2233
4190.55 2269
4191.17 2285
4191.78 2420
4192.39 2549
4193.00 2641
4193.61 2779
4194.22 2896
4194.83 2909
4195.44 2971
4196.06 3030
4196.67 3074
4197.28 2986
4197.89 2988
4198.50 2899
4199.11 2754
4199.72 2737
4200.34 2583
4200.95 2588
4201.56 2638
4202.17 2482
4202.78 2443
4203.40 2455
4204.01 2473
4204.62 2566
4205.23 2502
4205.84 2522
4206.46 2494
4207.07 2449
4207.68 2469
4208.29 2389
4208.90 2368
4209.52 2379
4210.13 2429
4210.74 2406
4211.35 2470
4211.97 2497
4212.58 2462
4213.19 2502
4213.80 2482
4214.42 2554
4215.03 2615
4215.64 2687
4216.26 2736
4216.87 2787
4217.48 2914
4218.09 3053
4218.71 3257
4219.32 3600
4219.93 3835
4220.55 4191
4221.16 4653
4221.77 4961
4222.39 5232
4223.00 5518
4223.61 5612
4224.23 5873
4224.84 5991
4225.45 5993
4226.07 6003
4226.68 5835
4227.30 5849
4227.91 5902
4228.52 5704
4229.14 5635
4229.75 5520
4230.36 5376
4230.98 4832
4231.59 4514
4232.21 4087
4232.82 3751
4233.43 3488
4234.05 3349
4234.66 3154
4235.28 2972
4235.89 2857
4236.51 2855
4237.12 2913
4237.73 2922
4238.35 2820
4238.96 2698
4239.58 2739
4240.19 2801
4240.81 2768
4241.42 2674
4242.04 2607
4242.65 2551
4243.27 2631
4243.88 2545
4244.50 2548
4245.11 2445
4245.73 2592
4246.34 2589
4246.96 2576
4247.57 2668
4248.19 2709
4248.80 2673
4249.42 2698
4250.03 2532
4250.65 2543
4251.26 2497
4251.88 2594
4252.49 2557
4253.11 2561
4253.72 2511
4254.34 2646
4254.96 2513
4255.57 2540
4256.19 2586
4256.80 2522
4257.42 2531
4258.03 2592
4258.65 2543
4259.27 2521
4259.88 2523
4260.50 2604
4261.12 2592
4261.73 2624
4262.35 2647
4262.96 2582
4263.58 2581
4264.20 2603
4264.81 2560
4265.43 2569
4266.05 2659
4266.66 2621
4267.28 2511
4267.90 2683
4268.51 2709
4269.13 2741
4269.75 2717
4270.36 2558
4270.98 2491
4271.60 2575
4272.21 2567
4272.83 2504
4273.45 2489
4274.06 2454
4274.68 2573
4275.30 2534
4275.92 2505
4276.53 2620
4277.15 2611
4277.77 2554
4278.38 2640
4279.00 2521
4279.62 2410
4280.24 2349
4280.85 2375
4281.47 2330
4282.09 2234
4282.71 2248
4283.32 2247
4283.94 2320
4284.56 2215
4285.18 2223
4285.80 2201
4286.41 2281
4287.03 2245
4287.65 2279
4288.27 2235
4288.89 2221
4289.50 2234
4290.12 2123
4290.74 2183
4291.36 2168
4291.98 2129
4292.60 2133
4293.21 2076
4293.83 2139
4294.45 2136
4295.07 2181
4295.69 2085
4296.31 2178
4296.93 2217
4297.54 2218
4298.16 2265
4298.78 2192
4299.40 2134
4300.02 2156
4300.64 2249
4301.26 2203
4301.88 2259
4302.50 2237
4303.12 2336
4303.73 2405
4304.35 2434
4304.97 2348
4305.59 2463
4306.21 2400
4306.83 2412
4307.45 2483
4308.07 2499
4308.69 2549
4309.31 2662
4309.93 2655
4310.55 2683
4311.17 2634
4311.79 2616
4312.41 2613
4313.03 2629
4313.65 2540
4314.27 2455
4314.89 2448
4315.51 2384
4316.13 2408
4316.75 2400
4317.37 2387
4317.99 2326
4318.61 2264
4319.23 2327
4319.85 2367
4320.47 2285
4321.09 2379
4321.71 2368
4322.33 2408
4322.95 2592
4323.57 2618
4324.19 2628
4324.81 2763
4325.43 2827
4326.05 2678
4326.68 2705
4327.30 2591
4327.92 2552
4328.54 2466
4329.16 2449
4329.78 2426
4330.40 2369
4331.02 2356
4331.64 2295
4332.26 2305
4332.89 2320
4333.51 2320
4334.13 2300
4334.75 2316
4335.37 2356
4335.99 2349
4336.61 2337
4337.24 2382
4337.86 2468
4338.48 2375
4339.10 2485
4339.72 2568
4340.34 2463
4340.97 2360
4341.59 2418
4342.21 2448
4342.83 2541
4343.45 2677
4344.08 2698
4344.70 2886
4345.32 3100
4345.94 3310
4346.57 3511
4347.19 3577
4347.81 3575
4348.43 3459
4349.05 3259
4349.68 3185
4350.30 3046
4350.92 2780
4351.54 2672
4352.17 2629
4352.79 2508
4353.41 2413
4354.04 2370
4354.66 2490
4355.28 2501
4355.90 2402
4356.53 2481
4357.15 2490
4357.77 2393
4358.40 2421
4359.02 2486
4359.64 2463
4360.27 2493
4360.89 2451
4361.51 2600
4362.14 2566
4362.76 2502
4363.38 2514
4364.01 2519
4364.63 2565
4365.25 2594
4365.88 2649
4366.50 2606
4367.12 2725
4367.75 2744
4368.37 2714
4369.00 2675
4369.62 2719
4370.24 2829
4370.87 2778
4371.49 2694
4372.12 2661
4372.74 2667
4373.36 2645
4373.99 2673
4374.61 2723
4375.24 2773
4375.86 2914
4376.49 2899
4377.11 2972
4377.73 3067
4378.36 3162
4378.98 3251
4379.61 3291
4380.23 3510
4380.86 3588
4381.48 3602
4382.11 3715
4382.73 3976
4383.36 3951
4383.98 3920
4384.61 4040
4385.23 4268
4385.86 4714
4386.48 5006
4387.11 5678
4387.73 6682
4388.36 7453
4388.98 8314
4389.61 9003
4390.23 9445
4390.86 9528
4391.48 9325
4392.11 8405
4392.74 7753
4393.36 7045
4393.99 6217
4394.61 5579
4395.24 5052
4395.86 4892
4396.49 5057
4397.12 5243
4397.74 5225
4398.37 5171
4398.99 5177
4399.62 5172
4400.25 4916
4400.87 4574
4401.50 4522
4402.12 4342
4402.75 4203
4403.38 4014
4404.00 3922
4404.63 4017
4405.26 4162
4405.88 4013
4406.51 3892
4407.14 4012
4407.76 3932
4408.39 3971
4409.02 3755
4409.64 3741
4410.27 3748
4410.90 3715
4411.52 3538
4412.15 3416
4412.78 3302
4413.40 3190
4414.03 3197
4414.66 3012
4415.29 2983
4415.91 2945
4416.54 2896
4417.17 2831
4417.79 2795
4418.42 2773
4419.05 2824
4419.68 2737
4420.30 2777
4420.93 2647
4421.56 2788
4422.19 2784
4422.81 2602
4423.44 2582
4424.07 2510
4424.70 2693
4425.33 2616
4425.95 2609
4426.58 2618
4427.21 2615
4427.84 2497
4428.47 2522
4429.09 2551
4429.72 2613
4430.35 2548
4430.98 2524
4431.61 2443
4432.23 2402
4432.86 2434
4433.49 2419
4434.12 2388
4434.75 2392
4435.38 2463
4436.01 2480
4436.63 2379
4437.26 2407
4437.89 2366
4438.52 2323
4439.15 2402
4439.78 2320
4440.41 2274
4441.04 2288
4441.67 2234
4442.29 2166
4442.92 2199
4443.55 2235
4444.18 2275
4444.81 2326
4445.44 2297
4446.07 2337
4446.70 2334
4447.33 2301
4447.96 2352
4448.59 2370
4449.22 2322
4449.85 2328
4450.48 2297
4451.11 2298
4451.74 2181
4452.37 2164
4453.00 2207
4453.63 2153
4454.26 2212
4454.89 2238
4455.52 2234
4456.15 2223
4456.78 2153
4457.41 2143
4458.04 2175
4458.67 2138
4459.30 2108
4459.93 2137
4460.56 2092
4461.19 2163
4461.82 2206
4462.45 2177
4463.08 2120
4463.71 2083
4464.34 2169
4464.97 2095
4465.60 2011
4466.23 2049
4466.86 2059
4467.49 2144
4468.12 2056
4468.76 2111
4469.39 2101
4470.02 2065
4470.65 2087
4471.28 2054
4471.91 2030
4472.54 1987
4473.17 2006
4473.80 2080
4474.44 2091
4475.07 2067
4475.70 2043
4476.33 2046
4476.96 2057
4477.59 2121
4478.22 2068
4478.86 2008
4479.49 1997
4480.12 2095
4480.75 2097
4481.38 2189
4482.02 2201
4482.65 2181
4483.28 2132
4483.91 2265
4484.54 2285
4485.18 2184
4485.81 2203
4486.44 2260
4487.07 2192
4487.70 2101
4488.34 2072
4488.97 2075
4489.60 2011
4490.23 1985
4490.87 2063
4491.50 1976
4492.13 2035
4492.76 2081
4493.40 2033
4494.03 2005
4494.66 1989
4495.30 1973
4495.93 2005
4496.56 1993
4497.19 2046
4497.83 1989
4498.46 1954
4499.09 1834
4499.73 1968
4500.36 2041
4500.99 2068
4501.63 2187
4502.26 2118
4502.89 2168
4503.53 2228
4504.16 2182
4504.79 2145
4505.43 2102
4506.06 2092
4506.69 2048
4507.33 2027
4507.96 2034
4508.59 2059
4509.23 2044
4509.86 2046
4510.50 2074
4511.13 2032
4511.76 2026
4512.40 2175
4513.03 2154
4513.67 2167
4514.30 2051
4514.93 2001
4515.57 2086
4516.20 2071
4516.84 2035
4517.47 2011
4518.11 1995
4518.74 2062
4519.37 2041
4520.01 2018
4520.64 1960
4521.28 2033
4521.91 2067
4522.55 2075
4523.18 2206
4523.82 2275
4524.45 2302
4525.09 2416
4525.72 2506
4526.36 2642
4526.99 2845
4527.63 3205
4528.26 3596
4528.90 4265
4529.53 4743
4530.17 5458
4530.80 6208
4531.44 6695
4532.07 7049
4532.71 7177
4533.34 7020
4533.98 6514
4534.62 6043
4535.25 5377
4535.89 4822
4536.52 4201
4537.16 3641
4537.79 3266
4538.43 2927
4539.07 2616
4539.70 2466
4540.34 2318
4540.97 2234
4541.61 2151
4542.25 2096
4542.88 2136
4543.52 2080
4544.15 1959
4544.79 1896
4545.43 1968
4546.06 2050
4546.70 1899
4547.34 1912
4547.97 1911
4548.61 1887
4549.25 1843
4549.88 1843
4550.52 1867
4551.16 1807
4551.79 1917
4552.43 2084
4553.07 2061
4553.70 2031
4554.34 2051
4554.98 2197
4555.61 2124
4556.25 2091
4556.89 2066
4557.53 2130
4558.16 2195
4558.80 2135
4559.44 2110
4560.07 2102
4560.71 2133
4561.35 2088
4561.99 2165
4562.62 2145
4563.26 2220
4563.90 2242
4564.54 2159
4565.18 2222
4565.81 2225
4566.45 2282
4567.09 2423
4567.73 2446
4568.36 2434
4569.00 2516
4569.64 2489
4570.28 2556
4570.92 2582
4571.55 2611
4572.19 2611
4572.83 2558
4573.47 2395
4574.11 2301
4574.75 2326
4575.38 2290
4576.02 2159
4576.66 2087
4577.30 2077
4577.94 2027
4578.58 1981
4579.22 1997
4579.85 2072
4580.49 2027
4581.13 1985
4581.77 2006
4582.41 2045
4583.05 2023
4583.69 2037
4584.33 2053
4584.97 2014
4585.61 1966
4586.24 2063
4586.88 2037
4587.52 1912
4588.16 1950
4588.80 1986
4589.44 1929
4590.08 1890
4590.72 1933
4591.36 1913
4592.00 1922
4592.64 1926
4593.28 1894
4593.92 1892
4594.56 1934
4595.20 1903
4595.84 1882
4596.48 1932
4597.12 1859
4597.76 1957
4598.40 1924
4599.04 1954
4599.68 2016
4600.32 2001
4600.96 1995
4601.60 1990
4602.24 2015
4602.88 2091
4603.52 2189
4604.16 2209
4604.80 2204
4605.44 2197
4606.08 2124
4606.72 2160
4607.36 2196
4608.00 2168
4608.64 2089
4609.28 2098
4609.93 2189
4610.57 2135
4611.21 2169
4611.85 2028
4612.49 1988
4613.13 1987
4613.77 1960
4614.41 2004
4615.05 1967
4615.69 1919
4616.34 1862
4616.98 1923
4617.62 1943
4618.26 1853
4618.90 1830
4619.54 1785
4620.18 1838
4620.83 1916
4621.47 1920
4622.11 1961
4622.75 1887
4623.39 1872
4624.03 1785
4624.68 1794
4625.32 1828
4625.96 1859
4626.60 1885
4627.24 1910
4627.89 1906
4628.53 1945
4629.17 1955
4629.81 1957
4630.45 1921
4631.10 1967
4631.74 1993
4632.38 2000
4633.02 2082
4633.67 2096
4634.31 2140
4634.95 2101
4635.59 2026
4636.24 2075
4636.88 2111
4637.52 2109
4638.17 2116
4638.81 2148
4639.45 2182
4640.09 2264
4640.74 2205
4641.38 2173
4642.02 2134
4642.67 2071
4643.31 2078
4643.95 2046
4644.60 2031
4645.24 2033
4645.88 2015
4646.53 2045
4647.17 2146
4647.81 2176
4648.46 2222
4649.10 2373
4649.74 2618
4650.39 2856
4651.03 3038
4651.67 3405
4652.32 3549
4652.96 3716
4653.61 3674
4654.25 3628
4654.89 3435
4655.54 3336
4656.18 3060
4656.83 2843
4657.47 2657
4658.11 2469
4658.76 2369
4659.40 2228
4660.05 2092
4660.69 2048
4661.33 1963
4661.98 1879
4662.62 1908
4663.27 1980
4663.91 1888
4664.56 1823
4665.20 1786
4665.85 1796
4666.49 1847
4667.14 1793
4667.78 1761
4668.43 1863
4669.07 1809
4669.72 1780
4670.36 1759
4671.01 1693
4671.65 1746
4672.30 1718
4672.94 1741
4673.59 1679
4674.23 1751
4674.88 1713
4675.52 1792
4676.17 1812
4676.81 1770
4677.46 1877
4678.10 1874
4678.75 1831
4679.40 1866
4680.04 1868
4680.69 1857
4681.33 1877
4681.98 1905
4682.62 1948
4683.27 1974
4683.92 1904
4684.56 1907
4685.21 1867
4685.85 1874
4686.50 1888
4687.15 1900
4687.79 1884
4688.44 1829
4689.09 1827
4689.73 1948
4690.38 1853
4691.02 1901
4691.67 1893
4692.32 1992
4692.96 1935
4693.61 1913
4694.26 1870
4694.90 1890
4695.55 1962
4696.20 1980
4696.84 1935
4697.49 1965
4698.14 1935
4698.78 2003
4699.43 2020
4700.08 1997
4700.73 1964
4701.37 2000
4702.02 1979
4702.67 1897
4703.31 1907
4703.96 1867
4704.61 1873
4705.26 1871
4705.90 1888
4706.55 1918
4707.20 1891
4707.85 1898
4708.49 1893
4709.14 1839
4709.79 1820
4710.44 1813
4711.09 1811
4711.73 1903
4712.38 1899
4713.03 1877
4713.68 1864
4714.33 1854
4714.97 1855
4715.62 1906
4716.27 1831
4716.92 1789
4717.57 1857
4718.21 1887
4718.86 1928
4719.51 1963
4720.16 1986
4720.81 2064
4721.46 2010
4722.11 2092
4722.75 2029
4723.40 2041
4724.05 2103
4724.70 2039
4725.35 2096
4726.00 2077
4726.65 2106
4727.30 2171
4727.94 2240
4728.59 2119
4729.24 2120
4729.89 2143
4730.54 1988
4731.19 1922
4731.84 1954
4732.49 1881
4733.14 1860
4733.79 1907
4734.44 1891
4735.09 1905
4735.74 1893
4736.38 1906
4737.03 1889
4737.68 1884
4738.33 1991
4738.98 2065
4739.63 2093
4740.28 2047
4740.93 2052
4741.58 2082
4742.23 2118
4742.88 2097
4743.53 2062
4744.18 2034
4744.83 1972
4745.48 1934
4746.13 1957
4746.78 2040
4747.43 2134
4748.08 2117
4748.73 2179
4749.39 2167
4750.04 2043
4750.69 2132
4751.34 2264
4751.99 2327
4752.64 2401
4753.29 2295
4753.94 2269
4754.59 2346
4755.24 2280
4755.89 2289
4756.54 2219
4757.19 2183
4757.84 2248
4758.50 2211
4759.15 2146
4759.80 1973
4760.45 2018
4761.10 2076
4761.75 2038
4762.40 1961
4763.05 1953
4763.71 1965
4764.36 2038
4765.01 2088
4765.66 2205
4766.31 2211
4766.96 2315
4767.62 2391
4768.27 2363
4768.92 2239
4769.57 2157
4770.22 2182
4770.87 2052
4771.53 2020
4772.18 1996
4772.83 2013
4773.48 1942
4774.13 1955
4774.79 1907
4775.44 1912
4776.09 1924
4776.74 1904
4777.40 1913
4778.05 1881
4778.70 2031
4779.35 2105
4780.01 2113
4780.66 2086
4781.31 2127
4781.96 2152
4782.62 2107
4783.27 2009
4783.92 2070
4784.57 1980
4785.23 1918
4785.88 1818
4786.53 1918
4787.19 1897
4787.84 1886
4788.49 1907
4789.15 1840
4789.80 1930
4790.45 1838
4791.11 1783
4791.76 1786
4792.41 1855
4793.07 1846
4793.72 1879
4794.37 1777
4795.03 1837
4795.68 1864
4796.33 1872
4796.99 1850
4797.64 1882
4798.29 1817
4798.95 1841
4799.60 1872
4800.26 1798
4800.91 1831
4801.56 1829
4802.22 1810
4802.87 1777
4803.53 1772
4804.18 1796
4804.83 1883
4805.49 1826
4806.14 1770
4806.80 1812
4807.45 1854
4808.11 1783
4808.76 1772
4809.42 1812
4810.07 1803
4810.72 1709
4811.38 1779
4812.03 1796
4812.69 1766
4813.34 1759
4814.00 1758
4814.65 1825
4815.31 1867
4815.96 1879
4816.62 1892
4817.27 1863
4817.93 1980
4818.58 2027
4819.24 2079
4819.89 2110
4820.55 2186
4821.20 2111
4821.86 2191
4822.52 2185
4823.17 2219
4823.83 2258
4824.48 2407
4825.14 2262
4825.79 2255
4826.45 2204
4827.10 2304
4827.76 2302
4828.42 2198
4829.07 2086
4829.73 2138
4830.38 2160
4831.04 2069
4831.70 2058
4832.35 2062
4833.01 2095
4833.66 2253
4834.32 2330
4834.98 2437
4835.63 2540
4836.29 2699
4836.95 2907
4837.60 2922
4838.26 2916
4838.92 2937
4839.57 3058
4840.23 2903
4840.89 2741
4841.54 2645
4842.20 2466
4842.86 2420
4843.51 2363
4844.17 2215
4844.83 2144
4845.48 2123
4846.14 2193
4846.80 2108
4847.45 2123
4848.11 2208
4848.77 2289
4849.43 2295
4850.08 2411
4850.74 2376
4851.40 2252
4852.06 2353
4852.71 2379
4853.37 2330
4854.03 2307
4854.69 2153
4855.34 2214
4856.00 2165
4856.66 2091
4857.32 2228
4857.97 2318
4858.63 2308
4859.29 2307
4859.95 2317
4860.61 2319
4861.26 2419
4861.92 2379
4862.58 2454
4863.24 2251
4863.90 2253
4864.55 2332
4865.21 2320
4865.87 2320
4866.53 2328
4867.19 2254
4867.85 2208
4868.51 2202
4869.16 2263
4869.82 2148
4870.48 2118
4871.14 2103
4871.80 2099
4872.46 2044
4873.12 2078
4873.78 2210
4874.43 2143
4875.09 2149
4875.75 2159
4876.41 2188
4877.07 2161
4877.73 2127
4878.39 2144
4879.05 2109
4879.71 2021
4880.37 2017
4881.03 2025
4881.69 2044
4882.34 2020
4883.00 2010
4883.66 2034
4884.32 2000
4884.98 1996
4885.64 1980
4886.30 1960
4886.96 1999
4887.62 2107
4888.28 2159
4888.94 2274
4889.60 2444
4890.26 2332
4890.92 2359
4891.58 2457
4892.24 2365
4892.90 2315
4893.56 2285
4894.22 2223
4894.88 2216
4895.54 2197
4896.20 2138
4896.86 2120
4897.52 2160
4898.19 2196
4898.85 2190
4899.51 2163
4900.17 2211
4900.83 2371
4901.49 2290
4902.15 2276
4902.81 2192
4903.47 2201
4904.13 2258
4904.79 2160
4905.45 2089
4906.12 2033
4906.78 1982
4907.44 1968
4908.10 2037
4908.76 2027
4909.42 2004
4910.08 1973
4910.74 1957
4911.41 1919
4912.07 1914
4912.73 1821
4913.39 1852
4914.05 1855
4914.71 1875
4915.38 1840
4916.04 1771
4916.70 1788
4917.36 1723
4918.02 1790
4918.68 1759
4919.35 1753
4920.01 1739
4920.67 1719
4921.33 1759
4921.99 1730
4922.66 1741
4923.32 1695
4923.98 1763
4924.64 1813
4925.31 1728
4925.97 1740
4926.63 1731
4927.29 1817
4927.96 1865
4928.62 1766
4929.28 1724
4929.94 1781
4930.61 1790
4931.27 1744
4931.93 1811
4932.59 1779
4933.26 1758
4933.92 1793
4934.58 1858
4935.25 1899
4935.91 1868
4936.57 1752
4937.24 1820
4937.90 1850
4938.56 1776
4939.23 1844
4939.89 1857
4940.55 1895
4941.22 1836
4941.88 1782
4942.54 1813
4943.21 1836
4943.87 1885
4944.53 1866
4945.20 1835
4945.86 1801
4946.52 1899
4947.19 1905
4947.85 1879
4948.52 1810
4949.18 1854
4949.84 1783
4950.51 1813
4951.17 1815
4951.84 1731
4952.50 1699
4953.17 1756
4953.83 1756
4954.49 1766
4955.16 1757
4955.82 1874
4956.49 1827
4957.15 1778
4957.82 1756
4958.48 1797
4959.15 1793
4959.81 1828
4960.47 1876
4961.14 1865
4961.80 1880
4962.47 1959
4963.13 2029
4963.80 2049
4964.46 2053
4965.13 2203
4965.79 2263
4966.46 2241
4967.12 2031
4967.79 2131
4968.45 2113
4969.12 2017
4969.79 1922
4970.45 1955
4971.12 2008
4971.78 1966
4972.45 2043
4973.11 2038
4973.78 2111
4974.44 2167
4975.11 2092
4975.78 2084
4976.44 2127
4977.11 2112
4977.77 2067
4978.44 2068
4979.11 2132
4979.77 2093
4980.44 2175
4981.10 2174
4981.77 2229
4982.44 2225
4983.10 2340
4983.77 2427
4984.43 2697
4985.10 2839
4985.77 3098
4986.43 3666
4987.10 4198
4987.77 4878
4988.43 5456
4989.10 6287
4989.77 6674
4990.43 6733
4991.10 6714
4991.77 6315
4992.43 5673
4993.10 5130
4993.77 4428
4994.43 3842
4995.10 3320
4995.77 2913
4996.44 2696
4997.10 2449
4997.77 2347
4998.44 2155
4999.10 1980
4999.77 1934
5000.44 1909
5001.11 1860
5001.77 1963
5002.44 1845
5003.11 1885
5003.78 1915
5004.44 1918
5005.11 1884
5005.78 1840
5006.45 1882
5007.12 1888
5007.78 1956
5008.45 1927
5009.12 1849
5009.79 1852
5010.46 1878
5011.12 1927
5011.79 1943
5012.46 1959
5013.13 1977
5013.80 2037
5014.47 2040
5015.13 2136
5015.80 2235
5016.47 2234
5017.14 2303
5017.81 2438
5018.48 2410
5019.14 2553
5019.81 2696
5020.48 2870
5021.15 3109
5021.82 3248
5022.49 3517
5023.16 3767
5023.83 3624
5024.50 3634
5025.16 3584
5025.83 3479
5026.50 3445
5027.17 3297
5027.84 3170
5028.51 3007
5029.18 2754
5029.85 2679
5030.52 2511
5031.19 2418
5031.86 2284
5032.53 2211
5033.20 2139
5033.87 2104
5034.54 2066
5035.21 2012
5035.88 2070
5036.54 1976
5037.21 2027
5037.88 1976
5038.55 1958
5039.22 1905
5039.89 1959
5040.56 1917
5041.23 1854
5041.90 1946
5042.58 1880
5043.25 1864
5043.92 1892
5044.59 1931
5045.26 1893
5045.93 1906
5046.60 1952
5047.27 1887
5047.94 1858
5048.61 1901
5049.28 1887
5049.95 1859
5050.62 1957
5051.29 1869
5051.96 1953
5052.63 1808
5053.30 1850
5053.98 1760
5054.65 1760
5055.32 1792
5055.99 1860
5056.66 1849
5057.33 1880
5058.00 1845
5058.67 1883
5059.34 1896
5060.02 1966
5060.69 1895
5061.36 1995
5062.03 1949
5062.70 1995
5063.37 1936
5064.04 1909
5064.72 1965
5065.39 1873
5066.06 1877
5066.73 1910
5067.40 1890
5068.08 1818
5068.75 1819
5069.42 1800
5070.09 1704
5070.76 1705
5071.44 1697
5072.11 1663
5072.78 1639
5073.45 1654
5074.12 1667
5074.80 1660
5075.47 1648
5076.14 1640
5076.81 1712
5077.49 1704
5078.16 1697
5078.83 1637
5079.50 1654
5080.18 1644
5080.85 1683
5081.52 1641
5082.20 1703
5082.87 1704
5083.54 1704
5084.21 1683
5084.89 1627
5085.56 1602
5086.23 1668
5086.91 1716
5087.58 1716
5088.25 1719
5088.93 1710
5089.60 1675
5090.27 1792
5090.95 1764
5091.62 1766
5092.29 1744
5092.97 1838
5093.64 1956
5094.31 1880
5094.99 1802
5095.66 1765
5096.34 1769
5097.01 1791
5097.68 1678
5098.36 1714
5099.03 1736
5099.70 1657
5100.38 1625
5101.05 1670
5101.73 1700
5102.40 1777
5103.08 1851
5103.75 1813
5104.42 1803
5105.10 1830
5105.77 1788
5106.45 1773
5107.12 1724
5107.80 1778
5108.47 1696
5109.15 1665
5109.82 1611
5110.49 1623
5111.17 1601
5111.84 1679
5112.52 1642
5113.19 1649
5113.87 1685
5114.54 1624
5115.22 1752
5115.89 1703
5116.57 1776
5117.24 1842
5117.92 1748
5118.59 1825
5119.27 1847
5119.94 1885
5120.62 1828
5121.30 1823
5121.97 1757
5122.65 1673
5123.32 1780
5124.00 1750
5124.67 1662
5125.35 1606
5126.02 1667
5126.70 1630
5127.38 1579
5128.05 1667
5128.73 1632
5129.40 1659
5130.08 1561
5130.76 1643
5131.43 1678
5132.11 1639
5132.78 1638
5133.46 1663
5134.14 1608
5134.81 1672
5135.49 1697
5136.17 1711
5136.84 1769
5137.52 1725
5138.20 1723
5138.87 1689
5139.55 1722
5140.22 1766
5140.90 1791
5141.58 1732
5142.26 1652
5142.93 1710
5143.61 1731
5144.29 1759
5144.96 1687
5145.64 1624
5146.32 1556
5146.99 1587
5147.67 1549
5148.35 1586
5149.03 1531
5149.70 1594
5150.38 1480
5151.06 1515
5151.73 1528
5152.41 1654
5153.09 1585
5153.77 1566
5154.44 1537
5155.12 1549
5155.80 1557
5156.48 1521
5157.16 1516
5157.83 1432
5158.51 1478
5159.19 1554
5159.87 1496
5160.55 1463
5161.22 1519
5161.90 1536
5162.58 1547
5163.26 1516
5163.94 1470
5164.61 1511
5165.29 1475
5165.97 1536
5166.65 1581
5167.33 1582
5168.01 1509
5168.68 1552
5169.36 1499
5170.04 1551
5170.72 1594
5171.40 1474
5172.08 1552
5172.76 1564
5173.44 1514
5174.11 1497
5174.79 1487
5175.47 1483
5176.15 1502
5176.83 1493
5177.51 1606
5178.19 1505
5178.87 1596
5179.55 1585
5180.23 1552
5180.91 1495
5181.58 1504
5182.26 1562
5182.94 1563
5183.62 1543
5184.30 1544
5184.98 1490
5185.66 1476
5186.34 1441
5187.02 1419
5187.70 1383
5188.38 1403
5189.06 1509
5189.74 1406
5190.42 1417
5191.10 1504
5191.78 1461
5192.46 1429
5193.14 1432
5193.82 1432
5194.50 1496
5195.18 1532
5195.86 1501
5196.54 1479
5197.22 1441
5197.90 1489
5198.58 1540
5199.26 1559
5199.94 1480
5200.63 1521
5201.31 1486
5201.99 1523
5202.67 1461
5203.35 1532
5204.03 1504
5204.71 1598
5205.39 1506
5206.07 1598
5206.75 1581
5207.43 1582
5208.11 1658
5208.80 1607
5209.48 1634
5210.16 1707
5210.84 1677
5211.52 1691
5212.20 1747
5212.88 1728
5213.57 1777
5214.25 1716
5214.93 1813
5215.61 1731
5216.29 1780
5216.97 1762
5217.66 1784
5218.34 1710
5219.02 1752
5219.70 1672
5220.38 1636
5221.06 1683
5221.75 1624
5222.43 1655
5223.11 1611
5223.79 1624
5224.47 1628
5225.16 1608
5225.84 1596
5226.52 1557
5227.20 1511
5227.89 1630
5228.57 1583
5229.25 1542
5229.93 1600
5230.62 1523
5231.30 1551
5231.98 1631
5232.66 1685
5233.35 1648
5234.03 1689
5234.71 1689
5235.40 1759
5236.08 1741
5236.76 1687
5237.44 1715
5238.13 1761
5238.81 1723
5239.49 1629
5240.18 1670
5240.86 1652
5241.54 1677
5242.23 1606
5242.91 1679
5243.59 1612
5244.28 1588
5244.96 1539
5245.64 1576
5246.33 1547
5247.01 1508
5247.70 1555
5248.38 1590
5249.06 1618
5249.75 1633
5250.43 1592
5251.11 1584
5251.80 1565
5252.48 1578
5253.17 1644
5253.85 1607
5254.53 1607
5255.22 1598
5255.90 1585
5256.59 1484
5257.27 1471
5257.96 1509
5258.64 1578
5259.32 1519
5260.01 1573
5260.69 1593
5261.38 1597
5262.06 1616
5262.75 1591
5263.43 1689
5264.12 1667
5264.80 1657
5265.49 1715
5266.17 1686
5266.86 1712
5267.54 1666
5268.23 1659
5268.91 1659
5269.60 1606
5270.28 1651
5270.97 1615
5271.65 1585
5272.34 1656
5273.02 1666
5273.71 1587
5274.39 1620
5275.08 1638
5275.76 1624
5276.45 1633
5277.14 1615
5277.82 1622
5278.51 1637
5279.19 1656
5279.88 1728
5280.56 1771
5281.25 1859
5281.94 1814
5282.62 1853
5283.31 1871
5283.99 1806
5284.68 1806
5285.37 1842
5286.05 1842
5286.74 1749
5287.43 1784
5288.11 1773
5288.80 1747
5289.48 1704
5290.17 1727
5290.86 1704
5291.54 1712
5292.23 1790
5292.92 1745
5293.60 1698
5294.29 1767
5294.98 1785
5295.66 1930
5296.35 1900
5297.04 1919
5297.72 1955
5298.41 2015
5299.10 2083
5299.79 2223
5300.47 2402
5301.16 2529
5301.85 2614
5302.53 2752
5303.22 2722
5303.91 2577
5304.60 2477
5305.28 2316
5305.97 2160
5306.66 2036
5307.35 1962
5308.03 1930
5308.72 1895
5309.41 1863
5310.10 1764
5310.78 1726
5311.47 1745
5312.16 1704
5312.85 1674
5313.54 1614
5314.22 1645
5314.91 1684
5315.60 1671
5316.29 1683
5316.98 1718
5317.66 1671
5318.35 1644
5319.04 1656
5319.73 1754
5320.42 1715
5321.11 1679
5321.80 1715
5322.48 1737
5323.17 1740
5323.86 1767
5324.55 1707
5325.24 1656
5325.93 1663
5326.62 1799
5327.30 1806
5327.99 1836
5328.68 1820
5329.37 1908
5330.06 1879
5330.75 1890
5331.44 1960
5332.13 1954
5332.82 1932
5333.51 2002
5334.20 2011
5334.88 2052
5335.57 2153
5336.26 2174
5336.95 2104
5337.64 2123
5338.33 2097
5339.02 2108
5339.71 2142
5340.40 2045
5341.09 2037
5341.78 2080
5342.47 2038
5343.16 2137
5343.85 2232
5344.54 2381
5345.23 2487
5345.92 2599
5346.61 2784
5347.30 3060
5347.99 3322
5348.68 3725
5349.37 4177
5350.06 4467
5350.75 4823
5351.44 5132
5352.13 5315
5352.82 5215
5353.51 5053
5354.20 4667
5354.90 4197
5355.59 3724
5356.28 3293
5356.97 2907
5357.66 2619
5358.35 2338
5359.04 2221
5359.73 2060
5360.42 1935
5361.11 1916
5361.80 1936
5362.49 1888
5363.19 1857
5363.88 1849
5364.57 1792
5365.26 1884
5365.95 1816
5366.64 1823
5367.33 1782
5368.03 1740
5368.72 1685
5369.41 1744
5370.10 1697
5370.79 1650
5371.48 1729
5372.18 1714
5372.87 1647
5373.56 1624
5374.25 1773
5374.94 1756
5375.63 1736
5376.33 1698
5377.02 1794
5377.71 1778
5378.40 1806
5379.10 1892
5379.79 1871
5380.48 1884
5381.17 1864
5381.86 1891
5382.56 1898
5383.25 1840
5383.94 1780
5384.63 1814
5385.33 1761
5386.02 1868
5386.71 1922
5387.40 1901
5388.10 1907
5388.79 2000
5389.48 2000
5390.18 2026
5390.87 2010
5391.56 2007
5392.26 2035
5392.95 1985
5393.64 2006
5394.33 1899
5395.03 1835
5395.72 1843
5396.41 1806
5397.11 1787
5397.80 1685
5398.49 1720
5399.19 1758
5399.88 1640
5400.58 1599
5401.27 1595
5401.96 1591
5402.66 1624
5403.35 1632
5404.04 1667
5404.74 1634
5405.43 1649
5406.13 1646
5406.82 1614
5407.51 1618
5408.21 1579
5408.90 1629
5409.60 1668
5410.29 1639
5410.98 1656
5411.68 1667
5412.37 1638
5413.07 1642
5413.76 1614
5414.46 1633
5415.15 1594
5415.84 1570
5416.54 1609
5417.23 1640
5417.93 1716
5418.62 1682
5419.32 1647
5420.01 1658
5420.71 1654
5421.40 1587
5422.10 1666
5422.79 1647
5423.49 1614
5424.18 1596
5424.88 1653
5425.57 1693
5426.27 1638
5426.96 1634
5427.66 1579
5428.35 1609
5429.05 1659
5429.74 1653
5430.44 1670
5431.14 1650
5431.83 1627
5432.53 1582
5433.22 1662
5433.92 1719
5434.61 1595
5435.31 1681
5436.01 1638
5436.70 1613
5437.40 1647
5438.09 1722
5438.79 1656
5439.49 1687
5440.18 1687
5440.88 1711
5441.57 1666
5442.27 1656
5442.97 1635
5443.66 1622
5444.36 1654
5445.06 1665
5445.75 1793
5446.45 1835
5447.15 1775
5447.84 1779
5448.54 1852
5449.24 1964
5449.93 1941
5450.63 1830
5451.33 1807
5452.02 1823
5452.72 1819
5453.42 1822
5454.11 1665
5454.81 1697
5455.51 1646
5456.20 1675
5456.90 1745
5457.60 1632
5458.30 1592
5458.99 1561
5459.69 1618
5460.39 1651
5461.09 1575
5461.78 1575
5462.48 1637
5463.18 1678
5463.88 1683
5464.57 1682
5465.27 1790
5465.97 1764
5466.67 1798
5467.36 1751
5468.06 1724
5468.76 1724
5469.46 1728
5470.16 1795
5470.85 1753
5471.55 1777
5472.25 1752
5472.95 1834
5473.65 1904
5474.35 1929
5475.04 1903
5475.74 1965
5476.44 1908
5477.14 1919
5477.84 1925
5478.54 2039
5479.23 2036
5479.93 2072
5480.63 2086
5481.33 2188
5482.03 2157
5482.73 2188
5483.43 2127
5484.13 1998
5484.83 1957
5485.52 1927
5486.22 1924
5486.92 1949
5487.62 1896
5488.32 1865
5489.02 1820
5489.72 1921
5490.42 1975
5491.12 1813
5491.82 1955
5492.52 1995
5493.22 1998
5493.92 1991
5494.62 1994
5495.31 2019
5496.01 2074
5496.71 2064
5497.41 2114
5498.11 2222
5498.81 2299
5499.51 2406
5500.21 2621
5500.91 2823
5501.61 3011
5502.31 3055
5503.01 3081
5503.71 2909
5504.41 2753
5505.11 2645
5505.81 2504
5506.51 2436
5507.22 2218
5507.92 2185
5508.62 2190
5509.32 2220
5510.02 2192
5510.72 2198
5511.42 2164
5512.12 2046
5512.82 2119
5513.52 2151
5514.22 2225
5514.92 2158
5515.62 2177
5516.32 2205
5517.03 2156
5517.73 2162
5518.43 2103
5519.13 2084
5519.83 2162
5520.53 2078
5521.23 2175
5521.93 2141
5522.63 2074
5523.34 1984
5524.04 1991
5524.74 1915
5525.44 1916
5526.14 1840
5526.84 1812
5527.55 1765
5528.25 1729
5528.95 1740
5529.65 1791
5530.35 1771
5531.05 1799
5531.76 1793
5532.46 1771
5533.16 1847
5533.86 1893
5534.56 1895
5535.27 1992
5535.97 1970
5536.67 1897
5537.37 1879
5538.08 1881
5538.78 1809
5539.48 1739
5540.18 1718
5540.89 1751
5541.59 1821
5542.29 1797
5542.99 1779
5543.70 1785
5544.40 1788
5545.10 1784
5545.80 1849
5546.51 1989
5547.21 2021
5547.91 2081
5548.62 2064
5549.32 1983
5550.02 1979
5550.73 1978
5551.43 1904
5552.13 1846
5552.84 1890
5553.54 1783
5554.24 1669
5554.95 1669
5555.65 1713
5556.35 1688
5557.06 1682
5557.76 1667
5558.46 1695
5559.17 1799
5559.87 1791
5560.57 1826
5561.28 1801
5561.98 1897
5562.69 1940
5563.39 1980
5564.09 1958
5564.80 1849
5565.50 1875
5566.21 1802
5566.91 1742
5567.61 1675
5568.32 1737
5569.02 1759
5569.73 1767
5570.43 1714
5571.14 1647
5571.84 1690
5572.54 1720
5573.25 1754
5573.95 1701
5574.66 1698
5575.36 1718
5576.07 1805
5576.77 1843
5577.48 1821
5578.18 1843
5578.89 1867
5579.59 1832
5580.30 1810
5581.00 1688
5581.71 1738
5582.41 1664
5583.12 1651
5583.82 1654
5584.53 1670
5585.23 1638
5585.94 1629
5586.64 1570
5587.35 1639
5588.06 1721
5588.76 1620
5589.47 1630
5590.17 1679
5590.88 1714
5591.58 1634
5592.29 1619
5592.99 1667
5593.70 1648
5594.41 1610
5595.11 1644
5595.82 1638
5596.52 1559
5597.23 1554
5597.94 1581
5598.64 1541
5599.35 1536
5600.06 1524
5600.76 1485
5601.47 1511
5602.17 1540
5602.88 1551
5603.59 1576
5604.29 1565
5605.00 1551
5605.71 1517
5606.41 1566
5607.12 1467
5607.83 1442
5608.53 1477
5609.24 1494
5609.95 1527
5610.65 1516
5611.36 1494
5612.07 1521
5612.78 1524
5613.48 1498
5614.19 1544
5614.90 1560
5615.60 1528
5616.31 1566
5617.02 1553
5617.73 1520
5618.43 1504
5619.14 1478
5619.85 1520
5620.56 1475
5621.26 1514
5621.97 1448
5622.68 1460
5623.39 1435
5624.09 1497
5624.80 1504
5625.51 1523
5626.22 1519
5626.93 1521
5627.63 1564
5628.34 1476
5629.05 1582
5629.76 1628
5630.47 1561
5631.17 1542
5631.88 1604
5632.59 1574
5633.30 1610
5634.01 1496
5634.72 1513
5635.42 1525
5636.13 1516
5636.84 1527
5637.55 1537
5638.26 1506
5638.97 1480
5639.68 1511
5640.39 1593
5641.09 1668
5641.80 1525
5642.51 1518
5643.22 1534
5643.93 1479
5644.64 1549
5645.35 1578
5646.06 1508
5646.77 1557
5647.48 1554
5648.19 1545
5648.89 1630
5649.60 1589
5650.31 1549
5651.02 1594
5651.73 1522
5652.44 1556
5653.15 1561
5653.86 1586
5654.57 1491
5655.28 1455
5655.99 1578
5656.70 1570
5657.41 1573
5658.12 1579
5658.83 1594
5659.54 1569
5660.25 1629
5660.96 1618
5661.67 1631
5662.38 1593
5663.09 1551
5663.80 1550
5664.51 1553
5665.22 1480
5665.93 1551
5666.64 1543
5667.35 1545
5668.06 1631
5668.77 1581
5669.48 1568
5670.19 1609
5670.91 1623
5671.62 1702
5672.33 1686
5673.04 1669
5673.75 1570
5674.46 1575
5675.17 1605
5675.88 1589
5676.59 1643
5677.30 1561
5678.01 1579
5678.73 1568
5679.44 1586
5680.15 1523
5680.86 1517
5681.57 1576
5682.28 1633
5682.99 1600
5683.71 1667
5684.42 1583
5685.13 1563
5685.84 1560
5686.55 1613
5687.26 1614
5687.98 1653
5688.69 1644
5689.40 1620
5690.11 1653
5690.82 1615
5691.54 1622
5692.25 1558
5692.96 1611
5693.67 1704
5694.38 1591
5695.10 1584
5695.81 1585
5696.52 1551
5697.23 1499
5697.95 1500
5698.66 1488
5699.37 1563
5700.08 1617
5700.80 1663
5701.51 1617
5702.22 1560
5702.93 1551
5703.65 1580
5704.36 1613
5705.07 1626
5705.78 1548
5706.50 1608
5707.21 1573
5707.92 1639
5708.64 1594
5709.35 1571
5710.06 1589
5710.78 1643
5711.49 1583
5712.20 1566
5712.92 1616
5713.63 1599
5714.34 1604
5715.06 1645
5715.77 1617
5716.48 1581
5717.20 1636
5717.91 1636
5718.62 1638
5719.34 1637
5720.05 1717
5720.77 1623
5721.48 1705
5722.19 1661
5722.91 1714
5723.62 1727
5724.33 1759
5725.05 1741
5725.76 1779
5726.48 1737
5727.19 1813
5727.91 1838
5728.62 1718
5729.33 1807
5730.05 1708
5730.76 1813
5731.48 1839
5732.19 1843
5732.91 1862
5733.62 1912
5734.34 1871
5735.05 1931
5735.77 1974
5736.48 2026
5737.20 2175
5737.91 2290
5738.63 2458
5739.34 2605
5740.06 2839
5740.77 2965
5741.49 3025
5742.20 3090
5742.92 2867
5743.63 2809
5744.35 2731
5745.06 2668
5745.78 2541
5746.49 2375
5747.21 2277
5747.92 2232
5748.64 2208
5749.35 2213
5750.07 2189
5750.79 2146
5751.50 2190
5752.22 2108
5752.93 2114
5753.65 2091
5754.36 2073
5755.08 2140
5755.80 2170
5756.51 2119
5757.23 2251
5757.95 2262
5758.66 2324
5759.38 2436
5760.09 2425
5760.81 2493
5761.53 2581
5762.24 2600
5762.96 2675
5763.68 2728
5764.39 2869
5765.11 2949
5765.83 2988
5766.54 2982
5767.26 3023
5767.98 2994
5768.69 3057
5769.41 2854
5770.13 2887
5770.84 2826
5771.56 2803
5772.28 2724
5772.99 2675
5773.71 2671
5774.43 2779
5775.15 2817
5775.86 2775
5776.58 2795
5777.30 2922
5778.01 2873
5778.73 2875
5779.45 2970
5780.17 2862
5780.88 3021
5781.60 3087
5782.32 3202
5783.04 3235
5783.76 3207
5784.47 3154
5785.19 3179
5785.91 3156
5786.63 3161
5787.34 3145
5788.06 3250
5788.78 3321
5789.50 3457
5790.22 3506
5790.94 3463
5791.65 3621
5792.37 3870
5793.09 4036
5793.81 4252
5794.53 4507
5795.25 4665
5795.96 4732
5796.68 4890
5797.40 5109
5798.12 5460
5798.84 5980
5799.56 6971
5800.28 8452
5800.99 10234
5801.71 13199
5802.43 16112
5803.15 18198
5803.87 19439
5804.59 19141
5805.31 17440
5806.03 15188
5806.75 12705
5807.47 10701
5808.18 8886
5808.90 7744
5809.62 6921
5810.34 6292
5811.06 6023
5811.78 5912
5812.50 5743
5813.22 5763
5813.94 5790
5814.66 5835
5815.38 5904
5816.10 6141
5816.82 6153
5817.54 6230
5818.26 6160
5818.98 6199
5819.70 6023
5820.42 5867
5821.14 5620
5821.86 5558
5822.58 5417
5823.30 5427
5824.02 5364
5824.74 5096
5825.46 4776
5826.18 4464
5826.90 4337
5827.62 4167
5828.34 4015
5829.06 3822
5829.78 3740
5830.50 3772
5831.22 3651
5831.95 3636
5832.67 3629
5833.39 3621
5834.11 3511
5834.83 3472
5835.55 3507
5836.27 3447
5836.99 3346
5837.71 3397
5838.43 3360
5839.15 3291
5839.88 3245
5840.60 3253
5841.32 3218
5842.04 3161
5842.76 3264
5843.48 3243
5844.20 3198
5844.93 3158
5845.65 2998
5846.37 2980
5847.09 2890
5847.81 2847
5848.53 2673
5849.26 2718
5849.98 2819
5850.70 2815
5851.42 2788
5852.14 2772
5852.87 2729
5853.59 2758
5854.31 2750
5855.03 2745
5855.75 2745
5856.48 2704
5857.20 2694
5857.92 2683
5858.64 2651
5859.37 2742
5860.09 2676
5860.81 2673
5861.53 2655
5862.26 2568
5862.98 2660
5863.70 2595
5864.42 2591
5865.15 2529
5865.87 2510
5866.59 2508
5867.31 2428
5868.04 2427
5868.76 2423
5869.48 2408
5870.21 2381
5870.93 2387
5871.65 2487
5872.38 2465
5873.10 2574
5873.82 2641
5874.55 2608
5875.27 2618
5875.99 2792
5876.72 2721
5877.44 2684
5878.16 2668
5878.89 2594
5879.61 2561
5880.33 2577
5881.06 2549
5881.78 2561
5882.51 2482
5883.23 2395
5883.95 2389
5884.68 2362
5885.40 2412
5886.13 2387
5886.85 2385
5887.57 2490
5888.30 2498
5889.02 2443
5889.75 2457
5890.47 2451
5891.20 2399
5891.92 2302
5892.64 2231
5893.37 2249
5894.09 2299
5894.82 2317
5895.54 2365
5896.27 2398
5896.99 2366
5897.72 2275
5898.44 2252
5899.17 2303
5899.89 2288
5900.62 2250
5901.34 2296
5902.07 2289
5902.79 2209
5903.52 2317
5904.24 2235
5904.97 2119
5905.69 2226
5906.42 2276
5907.14 2160
5907.87 2137
5908.59 2143
5909.32 2184
5910.04 2181
5910.77 2126
5911.50 2105
5912.22 2089
5912.95 2115
5913.67 2106
5914.40 2139
5915.12 2101
5915.85 2096
5916.58 2137
5917.30 2108
5918.03 2095
5918.75 2096
5919.48 2052
5920.21 2109
5920.93 2149
5921.66 2191
5922.39 2102
5923.11 2166
5923.84 2134
5924.56 2147
5925.29 2112
5926.02 2157
5926.74 2239
5927.47 2152
5928.20 2199
5928.92 2286
5929.65 2299
5930.38 2211
5931.10 2284
5931.83 2374
5932.56 2363
5933.28 2337
5934.01 2445
5934.74 2628
5935.47 2744
5936.19 2828
5936.92 2981
5937.65 3184
5938.37 3109
5939.10 3057
5939.83 3043
5940.56 2911
5941.28 2816
5942.01 2804
5942.74 2670
5943.47 2645
5944.19 2587
5944.92 2607
5945.65 2580
5946.38 2610
5947.11 2587
5947.83 2656
5948.56 2585
5949.29 2529
5950.02 2631
5950.74 2628
5951.47 2669
5952.20 2745
5952.93 2766
5953.66 2876
5954.39 2910
5955.11 2899
5955.84 2779
5956.57 2783
5957.30 2695
5958.03 2739
5958.76 2755
5959.48 2888
5960.21 2811
5960.94 2892
5961.67 2900
5962.40 2937
5963.13 2940
5963.86 2869
5964.59 2950
5965.31 2963
5966.04 3086
5966.77 3133
5967.50 3158
5968.23 3252
5968.96 3321
5969.69 3372
5970.42 3385
5971.15 3360
5971.88 3358
5972.61 3349
5973.34 3349
5974.06 3462
5974.79 3304
5975.52 3344
5976.25 3367
5976.98 3413
5977.71 3480
5978.44 3666
5979.17 3685
5979.90 3740
5980.63 3969
5981.36 3903
5982.09 3947
5982.82 4018
5983.55 3975
5984.28 4074
5985.01 4059
5985.74 4121
5986.47 4147
5987.20 4139
5987.93 4198
5988.66 4132
5989.39 4190
5990.12 4222
5990.85 4231
5991.58 4174
5992.32 4312
5993.05 4364
5993.78 4497
5994.51 4474
5995.24 4442
5995.97 4529
5996.70 4688
5997.43 4700
5998.16 4709
5998.89 4707
5999.62 4682
6000.35 4714
6001.09 4597
6001.82 4416
6002.55 4308
6003.28 4275
6004.01 4457
6004.74 4355
6005.47 4270
6006.20 4404
6006.94 4433
6007.67 4714
6008.40 5294
6009.13 5874
6009.86 6456
6010.59 7400
6011.33 8521
6012.06 9499
6012.79 10720
6013.52 11596
6014.25 11976
6014.98 12298
6015.72 12001
6016.45 11428
6017.18 10473
6017.91 9539
6018.64 8316
6019.38 7434
6020.11 6561
6020.84 5808
6021.57 4988
6022.31 4610
6023.04 4189
6023.77 4015
6024.50 3833
6025.24 3597
6025.97 3502
6026.70 3440
6027.43 3308
6028.17 3213
6028.90 3281
6029.63 3227
6030.37 3162
6031.10 3056
6031.83 3031
6032.56 2989
6033.30 2902
6034.03 2931
6034.76 2812
6035.50 2819
6036.23 2845
6036.96 2934
6037.70 2850
6038.43 2952
6039.16 2952
6039.90 3033
6040.63 3039
6041.36 3083
6042.10 3220
6042.83 3218
6043.56 3153
6044.30 3255
6045.03 3324
6045.77 3261
6046.50 3188
6047.23 3299
6047.97 3352
6048.70 3376
6049.44 3479
6050.17 3553
6050.90 3627
6051.64 3547
6052.37 3576
6053.11 3691
6053.84 3840
6054.57 3739
6055.31 3765
6056.04 3681
6056.78 3591
6057.51 3537
6058.25 3453
6058.98 3426
6059.72 3501
6060.45 3394
6061.19 3370
6061.92 3421
6062.66 3388
6063.39 3450
6064.13 3330
6064.86 3335
6065.60 3314
6066.33 3284
6067.07 3250
6067.80 3249
6068.54 3185
6069.27 3121
6070.01 3100
6070.74 3037
6071.48 3131
6072.21 2999
6072.95 3018
6073.68 2933
6074.42 2995
6075.15 2992
6075.89 3053
6076.63 2990
6077.36 3052
6078.10 2965
6078.83 2941
6079.57 2972
6080.30 2973
6081.04 2942
6081.78 2865
6082.51 2919
6083.25 2802
6083.98 2739
6084.72 2745
6085.46 2669
6086.19 2678
6086.93 2594
6087.67 2677
6088.40 2713
6089.14 2703
6089.88 2668
6090.61 2595
6091.35 2588
6092.09 2696
6092.82 2662
6093.56 2669
6094.30 2635
6095.03 2609
6095.77 2536
6096.51 2577
6097.24 2594
6097.98 2546
6098.72 2510
6099.45 2413
6100.19 2463
6100.93 2464
6101.67 2434
6102.40 2465
6103.14 2523
6103.88 2468
6104.61 2466
6105.35 2421
6106.09 2397
6106.83 2340
6107.56 2387
6108.30 2418
6109.04 2470
6109.78 2566
6110.51 2596
6111.25 2537
6111.99 2535
6112.73 2544
6113.47 2441
6114.20 2469
6114.94 2508
6115.68 2463
6116.42 2572
6117.16 2619
6117.89 2545
6118.63 2597
6119.37 2607
6120.11 2581
6120.85 2564
6121.59 2595
6122.32 2631
6123.06 2641
6123.80 2718
6124.54 2652
6125.28 2771
6126.02 2804
6126.76 2747
6127.49 2796
6128.23 2745
6128.97 2717
6129.71 2845
6130.45 2817
6131.19 2850
6131.93 2833
6132.67 2923
6133.41 2895
6134.15 2813
6134.88 2882
6135.62 2822
6136.36 2886
6137.10 2917
6137.84 2902
6138.58 2886
6139.32 2830
6140.06 2910
6140.80 2876
6141.54 2907
6142.28 2902
6143.02 2918
6143.76 2870
6144.50 2950
6145.24 2877
6145.98 2950
6146.72 2863
6147.46 2887
6148.20 2945
6148.94 2973
6149.68 2917
6150.42 2993
6151.16 3070
6151.90 3117
6152.64 3059
6153.38 3144
6154.12 3136
6154.86 3105
6155.60 3269
6156.34 3195
6157.08 3168
6157.82 3276
6158.56 3301
6159.30 3178
6160.04 3270
6160.78 3390
6161.52 3578
6162.27 3593
6163.01 3691
6163.75 3856
6164.49 3996
6165.23 4201
6165.97 4306
6166.71 4610
6167.45 4762
6168.19 4829
6168.94 4898
6169.68 4933
6170.42 4870
6171.16 4737
6171.90 4615
6172.64 4675
6173.38 4513
6174.13 4365
6174.87 4441
6175.61 4250
6176.35 4193
6177.09 4238
6177.83 4314
6178.58 4289
6179.32 4210
6180.06 4353
6180.80 4400
6181.54 4436
6182.28 4357
6183.03 4514
6183.77 4469
6184.51 4509
6185.25 4617
6186.00 4732
6186.74 4716
6187.48 4689
6188.22 4768
6188.97 4894
6189.71 4948
6190.45 5030
6191.19 5194
6191.94 5332
6192.68 5436
6193.42 5613
6194.16 5633
6194.91 5788
6195.65 5881
6196.39 5934
6197.13 5870
6197.88 5832
6198.62 5708
6199.36 5703
6200.11 5886
6200.85 5817
6201.59 5889
6202.34 6023
6203.08 6343
6203.82 6833
6204.57 7460
6205.31 8428
6206.05 10166
6206.80 12665
6207.54 15606
6208.28 19000
6209.03 21865
6209.77 24388
6210.52 26066
6211.26 25766
6212.00 24681
6212.75 22624
6213.49 19885
6214.23 17262
6214.98 14757
6215.72 12187
6216.47 10283
6217.21 8812
6217.95 7470
6218.70 6683
6219.44 5941
6220.19 5524
6220.93 5222
6221.68 4985
6222.42 4981
6223.17 4971
6223.91 4921
6224.65 4994
6225.40 4971
6226.14 5099
6226.89 4894
6227.63 4715
6228.38 4549
6229.12 4189
6229.87 3945
6230.61 3740
6231.36 3546
6232.10 3525
6232.85 3431
6233.59 3334
6234.34 3241
6235.08 3340
6235.83 3456
6236.57 3419
6237.32 3501
6238.06 3516
6238.81 3520
6239.56 3605
6240.30 3515
6241.05 3472
6241.79 3478
6242.54 3560
6243.28 3594
6244.03 3744
6244.77 3900
6245.52 3969
6246.27 4196
6247.01 4359
6247.76 4528
6248.50 4723
6249.25 4737
6250.00 4774
6250.74 4752
6251.49 4719
6252.23 4464
6252.98 4267
6253.73 4237
6254.47 4121
6255.22 4023
6255.97 4005
6256.71 3957
6257.46 3996
6258.21 4008
6258.95 3901
6259.70 3866
6260.45 3998
6261.19 3937
6261.94 3954
6262.69 3842
6263.43 3889
6264.18 3736
6264.93 3751
6265.67 3787
6266.42 3753
6267.17 3766
6267.92 3676
6268.66 3792
6269.41 3786
6270.16 3793
6270.90 3900
6271.65 3993
6272.40 4131
6273.15 4150
6273.89 4330
6274.64 4544
6275.39 4543
6276.14 4643
6276.89 4623
6277.63 4724
6278.38 4848
6279.13 4787
6279.88 4630
6280.62 4447
6281.37 4235
6282.12 4014
6282.87 3953
6283.62 3779
6284.36 3711
6285.11 3728
6285.86 3608
6286.61 3616
6287.36 3692
6288.11 3780
6288.85 3748
6289.60 3765
6290.35 3889
6291.10 3987
6291.85 4010
6292.60 3978
6293.35 3895
6294.09 3831
6294.84 3742
6295.59 3677
6296.34 3491
6297.09 3316
6297.84 3297
6298.59 3199
6299.34 3301
6300.09 3318
6300.83 3260
6301.58 3234
6302.33 3335
6303.08 3423
6303.83 3489
6304.58 3403
6305.33 3545
6306.08 3413
6306.83 3338
6307.58 3254
6308.33 3216
6309.08 3222
6309.83 3183
6310.58 3250
6311.33 3226
6312.08 3219
6312.83 3252
6313.58 3354
6314.33 3438
6315.08 3511
6315.83 3635
6316.58 3628
6317.33 3652
6318.08 3801
6318.83 3772
6319.58 3752
6320.33 3529
6321.08 3451
6321.83 3365
6322.58 3270
6323.33 3115
6324.08 2993
6324.83 2969
6325.58 2893
6326.33 2755
6327.08 2637
6327.83 2678
6328.58 2773
6329.33 2737
6330.08 2719
6330.84 2784
6331.59 2705
6332.34 2764
6333.09 2855
6333.84 2786
6334.59 2775
6335.34 2723
6336.09 2748
6336.84 2631
6337.60 2433
6338.35 2529
6339.10 2605
6339.85 2567
6340.60 2497
6341.35 2584
6342.10 2638
6342.86 2600
6343.61 2587
6344.36 2588
6345.11 2574
6345.86 2477
6346.61 2500
6347.37 2550
6348.12 2573
6348.87 2620
6349.62 2646
6350.37 2675
6351.13 2709
6351.88 2659
6352.63 2769
6353.38 2838
6354.14 2823
6354.89 2911
6355.64 2940
6356.39 2967
6357.14 2910
6357.90 2767
6358.65 2691
6359.40 2636
6360.16 2684
6360.91 2630
6361.66 2563
6362.41 2602
6363.17 2564
6363.92 2649
6364.67 2575
6365.42 2591
6366.18 2526
6366.93 2597
6367.68 2574
6368.44 2492
6369.19 2599
6369.94 2483
6370.70 2508
6371.45 2504
6372.20 2462
6372.96 2408
6373.71 2411
6374.46 2462
6375.22 2494
6375.97 2398
6376.72 2407
6377.48 2382
6378.23 2393
6378.99 2391
6379.74 2408
6380.49 2463
6381.25 2517
6382.00 2541
6382.75 2531
6383.51 2579
6384.26 2500
6385.02 2494
6385.77 2498
6386.53 2400
6387.28 2389
6388.03 2275
6388.79 2268
6389.54 2257
6390.30 2335
6391.05 2269
6391.81 2168
6392.56 2210
6393.31 2206
6394.07 2142
6394.82 2194
6395.58 2212
6396.33 2130
6397.09 2167
6397.84 2216
6398.60 2186
6399.35 2154
6400.11 2143
6400.86 2132
6401.62 2135
6402.37 2033
6403.13 2061
6403.88 2071
6404.64 2032
6405.39 2096
6406.15 2054
6406.90 2123
6407.66 2101
6408.42 2182
6409.17 2142
6409.93 2133
6410.68 2134
6411.44 2141
6412.19 2180
6412.95 2210
6413.71 2176
6414.46 2145
6415.22 2152
6415.97 2095
6416.73 2119
6417.48 2152
6418.24 2131
6419.00 2119
6419.75 2158
6420.51 2089
6421.27 2106
6422.02 2150
6422.78 2157
6423.53 2190
6424.29 2218
6425.05 2170
6425.80 2170
6426.56 2250
6427.32 2165
6428.07 2136
6428.83 2137
6429.59 2157
6430.34 2204
6431.10 2231
6431.86 2208
6432.61 2233
6433.37 2230
6434.13 2206
6434.89 2310
6435.64 2306
6436.40 2317
6437.16 2327
6437.91 2353
6438.67 2323
6439.43 2387
6440.19 2410
6440.94 2403
6441.70 2462
6442.46 2546
6443.22 2556
6443.97 2495
6444.73 2572
6445.49 2550
6446.25 2432
6447.00 2449
6447.76 2434
6448.52 2341
6449.28 2301
6450.04 2314
6450.79 2331
6451.55 2260
6452.31 2303
6453.07 2348
6453.83 2351
6454.58 2311
6455.34 2401
6456.10 2426
6456.86 2427
6457.62 2389
6458.38 2459
6459.13 2397
6459.89 2495
6460.65 2547
6461.41 2529
6462.17 2437
6462.93 2457
6463.69 2477
6464.44 2516
6465.20 2492
6465.96 2459
6466.72 2585
6467.48 2612
6468.24 2628
6469.00 2649
6469.76 2667
6470.52 2740
6471.28 2724
6472.03 2700
6472.79 2660
6473.55 2712
6474.31 2707
6475.07 2655
6475.83 2740
6476.59 2771
6477.35 2778
6478.11 2735
6478.87 2907
6479.63 2919
6480.39 2915
6481.15 2926
6481.91 2998
6482.67 3063
6483.43 3095
6484.19 3082
6484.95 3009
6485.71 3082
6486.47 3195
6487.23 3173
6487.99 3208
6488.75 3270
6489.51 3382
6490.27 3413
6491.03 3384
6491.79 3420
6492.55 3605
6493.31 3661
6494.07 3736
6494.83 3756
6495.59 3828
6496.35 3842
6497.11 3966
6497.87 3942
6498.64 4025
6499.40 3930
6500.16 3990
6500.92 3984
6501.68 3914
6502.44 3947
6503.20 3958
6503.96 4050
6504.72 4167
6505.48 4215
6506.25 4112
6507.01 4134
6507.77 4294
6508.53 4482
6509.29 4574
6510.05 4499
6510.81 4611
6511.57 4638
6512.34 4588
6513.10 4653
6513.86 4672
6514.62 4580
6515.38 4542
6516.15 4609
6516.91 4732
6517.67 4708
6518.43 4886
6519.19 5251
6519.95 5717
6520.72 6300
6521.48 7179
6522.24 7918
6523.00 8826
6523.77 9257
6524.53 9836
6525.29 10428
6526.05 10656
6526.81 10652
6527.58 10737
6528.34 10835
6529.10 10834
6529.86 10454
6530.63 9885
6531.39 9197
6532.15 8629
6532.92 8036
6533.68 7708
6534.44 7592
6535.20 7743
6535.97 7859
6536.73 8172
6537.49 8435
6538.26 8396
6539.02 8152
6539.78 7708
6540.55 7030
6541.31 6255
6542.07 5658
6542.84 5159
6543.60 4792
6544.36 4447
6545.13 4221
6545.89 4032
6546.65 3768
6547.42 3833
6548.18 3785
6548.94 3628
6549.71 3509
6550.47 3531
6551.24 3562
6552.00 3554
6552.76 3571
6553.53 3629
6554.29 3619
6555.06 3675
6555.82 3687
6556.58 3589
6557.35 3653
6558.11 3746
6558.88 3737
6559.64 3869
6560.41 4014
6561.17 4061
6561.93 4085
6562.70 4165
6563.46 4242
6564.23 4251
6564.99 4339
6565.76 4373
6566.52 4395
6567.29 4368
6568.05 4407
6568.82 4211
6569.58 4322
6570.35 4411
6571.11 4395
6571.88 4304
6572.64 4202
6573.41 4301
6574.17 4329
6574.94 4559
6575.70 4595
6576.47 4516
6577.23 4552
6578.00 4545
6578.76 4622
6579.53 4670
6580.29 4732
6581.06 4903
6581.83 4884
6582.59 4822
6583.36 4648
6584.12 4615
6584.89 4572
6585.65 4461
6586.42 4390
6587.19 4413
6587.95 4481
6588.72 4623
6589.48 4638
6590.25 4685
6591.02 4845
6591.78 5047
6592.55 5249
6593.32 5549
6594.08 5978
6594.85 6241
6595.61 6356
6596.38 6499
6597.15 6464
6597.91 6336
6598.68 6111
6599.45 5895
6600.21 5782
6600.98 5638
6601.75 5350
6602.51 5243
6603.28 5079
6604.05 4975
6604.82 5041
6605.58 4736
6606.35 4709
6607.12 4732
6607.88 4418
6608.65 4328
6609.42 4312
6610.19 4279
6610.95 4128
6611.72 4073
6612.49 4124
6613.25 3988
6614.02 4021
6614.79 3987
6615.56 4059
6616.32 3962
6617.09 4011
6617.86 4120
6618.63 4198
6619.40 4301
6620.16 4281
6620.93 4464
6621.70 4408
6622.47 4386
6623.24 4441
6624.00 4326
6624.77 4405
6625.54 4260
6626.31 4187
6627.08 4272
6627.84 4263
6628.61 4277
6629.38 4399
6630.15 4590
6630.92 4924
6631.69 5338
6632.46 5861
6633.22 6863
6633.99 7786
6634.76 8736
6635.53 9606
6636.30 9928
6637.07 9848
6637.84 9360
6638.61 8661
6639.37 7900
6640.14 7025
6640.91 6065
6641.68 5439
6642.45 4893
6643.22 4451
6643.99 4207
6644.76 3917
6645.53 3792
6646.30 3723
6647.07 3595
6647.84 3563
6648.61 3552
6649.37 3566
6650.14 3567
6650.91 3488
6651.68 3468
6652.45 3403
6653.22 3462
6653.99 3372
6654.76 3312
6655.53 3330
6656.30 3246
6657.07 3078
6657.84 3044
6658.61 3121
6659.38 3108
6660.15 3099
6660.92 3137
6661.69 3134
6662.46 3217
6663.23 3309
6664.00 3235
6664.77 3173
6665.55 3221
6666.32 3229
6667.09 3286
6667.86 3228
6668.63 3230
6669.40 3294
6670.17 3322
6670.94 3425
6671.71 3453
6672.48 3449
6673.25 3527
6674.02 3545
6674.79 3567
6675.57 3552
6676.34 3566
6677.11 3494
6677.88 3382
6678.65 3352
6679.42 3231
6680.19 3183
6680.96 3192
6681.74 3186
6682.51 3217
6683.28 3258
6684.05 3348
6684.82 3477
6685.59 3543
6686.37 3773
6687.14 3904
6687.91 3902
6688.68 3815
6689.45 3771
6690.22 3719
6691.00 3571
6691.77 3431
6692.54 3260
6693.31 3272
6694.08 3086
6694.86 3101
6695.63 3025
6696.40 2959
6697.17 2926
6697.95 2959
6698.72 2983
6699.49 2925
6700.26 2867
6701.04 2887
6701.81 2833
6702.58 2837
6703.35 2856
6704.13 2846
6704.90 2779
6705.67 2733
6706.44 2685
6707.22 2790
6707.99 2711
6708.76 2745
6709.54 2715
6710.31 2764
6711.08 2797
6711.86 2747
6712.63 2737
6713.40 2713
6714.17 2729
6714.95 2761
6715.72 2802
6716.50 2645
6717.27 2677
6718.04 2605
6718.82 2583
6719.59 2478
6720.36 2447
6721.14 2477
6721.91 2402
6722.68 2358
6723.46 2420
6724.23 2413
6725.01 2455
6725.78 2440
6726.55 2409
6727.33 2471
6728.10 2441
6728.88 2347
6729.65 2368
6730.42 2359
6731.20 2352
6731.97 2295
6732.75 2320
6733.52 2392
6734.30 2322
6735.07 2322
6735.84 2419
6736.62 2397
6737.39 2356
6738.17 2412
6738.94 2309
6739.72 2379
6740.49 2361
6741.27 2368
6742.04 2332
6742.82 2375
6743.59 2376
6744.37 2386
6745.14 2303
6745.92 2245
6746.69 2327
6747.47 2359
6748.24 2294
6749.02 2302
6749.79 2366
6750.57 2433
6751.34 2399
6752.12 2423
6752.90 2503
6753.67 2501
6754.45 2466
6755.22 2488
6756.00 2449
6756.77 2443
6757.55 2316
6758.33 2245
6759.10 2376
6759.88 2338
6760.65 2282
6761.43 2247
6762.20 2244
6762.98 2256
6763.76 2153
6764.53 2289
6765.31 2373
6766.09 2275
6766.86 2260
6767.64 2254
6768.41 2301
6769.19 2228
6769.97 2256
6770.74 2221
6771.52 2261
6772.30 2259
6773.07 2289
6773.85 2215
6774.63 2217
6775.40 2242
6776.18 2241
6776.96 2354
6777.74 2383
6778.51 2442
6779.29 2426
6780.07 2421
6780.84 2428
6781.62 2399
6782.40 2409
6783.17 2447
6783.95 2462
6784.73 2454
6785.51 2441
6786.28 2426
6787.06 2428
6787.84 2504
6788.62 2486
6789.39 2477
6790.17 2367
6790.95 2370
6791.73 2310
6792.51 2331
6793.28 2231
6794.06 2233
6794.84 2345
6795.62 2269
6796.39 2215
6797.17 2336
6797.95 2277
6798.73 2256
6799.51 2411
6800.29 2443
6801.06 2465
6801.84 2433
6802.62 2406
6803.40 2459
6804.18 2441
6804.96 2360
6805.73 2397
6806.51 2399
6807.29 2428
6808.07 2314
6808.85 2294
6809.63 2371
6810.41 2291
6811.18 2241
6811.96 2231
6812.74 2267
6813.52 2216
6814.30 2295
6815.08 2261
6815.86 2163
6816.64 2263
6817.42 2351
6818.20 2321
6818.98 2400
6819.76 2362
6820.53 2407
6821.31 2346
6822.09 2360
6822.87 2283
6823.65 2322
6824.43 2393
6825.21 2409
6825.99 2371
6826.77 2421
6827.55 2401
6828.33 2378
6829.11 2351
6829.89 2376
6830.67 2422
6831.45 2423
6832.23 2453
6833.01 2444
6833.79 2366
6834.57 2458
6835.35 2390
6836.13 2332
6836.91 2338
6837.69 2379
6838.47 2303
6839.25 2276
6840.03 2284
6840.81 2296
6841.59 2268
6842.37 2342
6843.16 2329
6843.94 2290
6844.72 2335
6845.50 2488
6846.28 2442
6847.06 2731
6847.84 2986
6848.62 3366
6849.40 3945
6850.18 4636
6850.96 5330
6851.75 5635
6852.53 5913
6853.31 5828
6854.09 5477
6854.87 5117
6855.65 4599
6856.43 4294
6857.22 3990
6858.00 3666
6858.78 3470
6859.56 3315
6860.34 3135
6861.12 3055
6861.90 2994
6862.69 2942
6863.47 2779
6864.25 2711
6865.03 2663
6865.81 2657
6866.60 2585
6867.38 2583
6868.16 2610
6868.94 2574
6869.72 2490
6870.51 2484
6871.29 2388
6872.07 2310
6872.85 2363
6873.64 2306
6874.42 2347
6875.20 2290
6875.98 2261
6876.77 2264
6877.55 2271
6878.33 2263
6879.11 2424
6879.90 2359
6880.68 2280
6881.46 2299
6882.25 2397
6883.03 2403
6883.81 2403
6884.59 2471
6885.38 2442
6886.16 2461
6886.94 2563
6887.73 2601
6888.51 2640
6889.29 2722
6890.08 2751
6890.86 2689
6891.64 2691
6892.43 2633
6893.21 2657
6893.99 2611
6894.78 2590
6895.56 2591
6896.35 2494
6897.13 2472
6897.91 2578
6898.70 2569
6899.48 2592
6900.26 2609
6901.05 2689
6901.83 2689
6902.62 2616
6903.40 2531
6904.18 2600
6904.97 2599
6905.75 2651
6906.54 2640
6907.32 2720
6908.11 2674
6908.89 2707
6909.67 2721
6910.46 2684
6911.24 2617
6912.03 2589
6912.81 2489
6913.60 2488
6914.38 2526
6915.17 2519
6915.95 2554
6916.74 2531
6917.52 2573
6918.31 2482
6919.09 2459
6919.88 2452
6920.66 2519
6921.45 2452
6922.23 2474
6923.02 2544
6923.80 2551
6924.59 2478
6925.37 2537
6926.16 2460
6926.94 2546
6927.73 2499
6928.51 2474
6929.30 2505
6930.09 2559
6930.87 2472
6931.66 2527
6932.44 2546
6933.23 2526
6934.01 2451
6934.80 2430
6935.59 2418
6936.37 2450
6937.16 2405
6937.94 2551
6938.73 2599
6939.52 2605
6940.30 2673
6941.09 2779
6941.88 2734
6942.66 2658
6943.45 2788
6944.23 2794
6945.02 2870
6945.81 2929
6946.59 2921
6947.38 2920
6948.17 2956
6948.95 3048
6949.74 3072
6950.53 2963
6951.31 2990
6952.10 3012
6952.89 3006
6953.67 3002
6954.46 3015
6955.25 3175
6956.04 3208
6956.82 3180
6957.61 3278
6958.40 3336
6959.18 3255
6959.97 3281
6960.76 3237
6961.55 3284
6962.33 3234
6963.12 3302
6963.91 3341
6964.70 3364
6965.48 3216
6966.27 3270
6967.06 3317
6967.85 3474
6968.63 3437
6969.42 3506
6970.21 3537
6971.00 3518
6971.79 3552
6972.57 3594
6973.36 3596
6974.15 3625
6974.94 3683
6975.73 3881
6976.52 3901
6977.30 3920
6978.09 4131
6978.88 4311
6979.67 4520
6980.46 4699
6981.25 4912
6982.03 5192
6982.82 5577
6983.61 6335
6984.40 7043
6985.19 7809
6985.98 8490
6986.77 8967
6987.55 9004
6988.34 8747
6989.13 8312
6989.92 7734
6990.71 6896
6991.50 6338
6992.29 5942
6993.08 5458
6993.87 5185
6994.66 5186
6995.45 5260
6996.24 5617
6997.02 6107
6997.81 6899
6998.60 7906
6999.39 8947
7000.18 9908
7000.97 10758
7001.76 10933
7002.55 10468
7003.34 9877
7004.13 8908
7004.92 7914
7005.71 6925
7006.50 6025
7007.29 5372
7008.08 4651
7008.87 4240
7009.66 3960
7010.45 3722
7011.24 3613
7012.03 3456
7012.82 3440
7013.61 3436
7014.40 3449
7015.19 3367
7015.98 3388
7016.77 3424
7017.56 3286
7018.35 3056
7019.15 3006
7019.94 2940
7020.73 2966
7021.52 2888
7022.31 2859
7023.10 2885
7023.89 2875
7024.68 2994
7025.47 3096
7026.26 3152
7027.05 3162
7027.85 3164
7028.64 3127
7029.43 3056
7030.22 3100
7031.01 3088
7031.80 2978
7032.59 2899
7033.38 2801
7034.18 2758
7034.97 2778
7035.76 2809
7036.55 2837
7037.34 2943
7038.13 2950
7038.93 2977
7039.72 3015
7040.51 3049
7041.30 3112
7042.09 3051
7042.89 3058
7043.68 2999
7044.47 2942
7045.26 2837
7046.05 2809
7046.85 2865
7047.64 2822
7048.43 2843
7049.22 2948
7050.01 3010
7050.81 3048
7051.60 3073
7052.39 3034
7053.18 3066
7053.98 3000
7054.77 2905
7055.56 2854
7056.36 2817
7057.15 2818
7057.94 2771
7058.73 2727
7059.53 2736
7060.32 2730
7061.11 2747
7061.91 2821
7062.70 2744
7063.49 2724
7064.29 2733
7065.08 2718
7065.87 2716
7066.66 2675
7067.46 2718
7068.25 2664
7069.04 2505
7069.84 2634
7070.63 2583
7071.43 2529
7072.22 2551
7073.01 2532
7073.81 2467
7074.60 2504
7075.39 2506
7076.19 2578
7076.98 2530
7077.78 2503
7078.57 2514
7079.36 2478
7080.16 2492
7080.95 2449
7081.75 2562
7082.54 2479
7083.33 2465
7084.13 2484
7084.92 2379
7085.72 2353
7086.51 2434
7087.31 2492
7088.10 2389
7088.90 2337
7089.69 2407
7090.48 2423
7091.28 2512
7092.07 2592
7092.87 2627
7093.66 2659
7094.46 2648
7095.25 2627
7096.05 2584
7096.84 2441
7097.64 2360
7098.43 2447
7099.23 2387
7100.02 2351
7100.82 2349
7101.61 2274
7102.41 2302
7103.20 2363
7104.00 2278
7104.80 2196
7105.59 2160
7106.39 2075
7107.18 2072
7107.98 2063
7108.77 2063
7109.57 2007
7110.36 1928
7111.16 1936
7111.96 1922
7112.75 1969
7113.55 1947
7114.34 1949
7115.14 1941
7115.94 1931
7116.73 1966
7117.53 2019
7118.32 2021
7119.12 2016
7119.92 1989
7120.71 1915
7121.51 1912
7122.31 1932
7123.10 1936
7123.90 1897
7124.70 1937
7125.49 1881
7126.29 1878
7127.09 1910
7127.88 1987
7128.68 1928
7129.48 1899
7130.27 2004
7131.07 1971
7131.87 1934
7132.66 1957
7133.46 1923
7134.26 1956
7135.06 1934
7135.85 1861
7136.65 1891
7137.45 1911
7138.24 1921
7139.04 1877
7139.84 1912
7140.64 1902
7141.43 1914
7142.23 1961
7143.03 1910
7143.83 1975
7144.62 2012
7145.42 2004
7146.22 1974
7147.02 2002
7147.82 1956
7148.61 1966
7149.41 1992
7150.21 1992
7151.01 1895
7151.81 1838
7152.60 1825
7153.40 1854
7154.20 1861
7155.00 1843
7155.80 1931
7156.59 1939
7157.39 1872
7158.19 1915
7158.99 1927
7159.79 1857
7160.59 1781
7161.39 1783
7162.18 1881
7162.98 1754
7163.78 1722
7164.58 1810
7165.38 1754
7166.18 1853
7166.98 1880
7167.78 1854
7168.57 1806
7169.37 1784
7170.17 1856
7170.97 1905
7171.77 1889
7172.57 1960
7173.37 1901
7174.17 1899
7174.97 1809
7175.77 1813
7176.57 1883
7177.37 1822
7178.17 1850
7178.97 1842
7179.77 1833
7180.56 1865
7181.36 1864
7182.16 1845
7182.96 1901
7183.76 1978
7184.56 2021
7185.36 2039
7186.16 2033
7186.96 1946
7187.76 1969
7188.56 1945
7189.36 1874
7190.16 1819
7190.96 1772
7191.76 1729
7192.57 1725
7193.37 1734
7194.17 1706
7194.97 1670
7195.77 1665
7196.57 1742
7197.37 1719
7198.17 1706
7198.97 1695
7199.77 1697
7200.57 1681
7201.37 1677
7202.17 1702
7202.97 1699
7203.77 1803
7204.58 1715
7205.38 1663
7206.18 1692
7206.98 1717
7207.78 1767
7208.58 1724
7209.38 1684
7210.18 1724
7210.99 1667
7211.79 1686
7212.59 1703
7213.39 1721
7214.19 1715
7214.99 1717
7215.79 1706
7216.60 1696
7217.40 1783
7218.20 1801
7219.00 1705
7219.80 1748
7220.60 1716
7221.41 1715
7222.21 1721
7223.01 1701
7223.81 1730
7224.62 1715
7225.42 1753
7226.22 1735
7227.02 1704
7227.82 1773
7228.63 1701
7229.43 1755
7230.23 1716
7231.03 1761
7231.84 1747
7232.64 1723
7233.44 1734
7234.24 1701
7235.05 1779
7235.85 1775
7236.65 1733
7237.45 1776
7238.26 1887
7239.06 1844
7239.86 1849
7240.67 1875
7241.47 1835
7242.27 1865
7243.08 1871
7243.88 1900
7244.68 1953
7245.49 1893
7246.29 1892
7247.09 1919
7247.90 1936
7248.70 1968
7249.50 1944
7250.31 1888
7251.11 1934
7251.91 1996
7252.72 1943
7253.52 2047
7254.32 2000
7255.13 1931
7255.93 2015
7256.74 2060
7257.54 2058
7258.34 2033
7259.15 2066
7259.95 2132
7260.76 2133
7261.56 2211
7262.36 2239
7263.17 2251
7263.97 2353
7264.78 2353
7265.58 2368
7266.39 2346
7267.19 2348
7268.00 2345
7268.80 2415
7269.60 2444
7270.41 2449
7271.21 2398
7272.02 2410
7272.82 2502
7273.63 2586
7274.43 2559
7275.24 2596
7276.04 2567
7276.85 2668
7277.65 2681
7278.46 2738
7279.26 2738
7280.07 2868
7280.87 2956
7281.68 3198
7282.48 3513
7283.29 3841
7284.09 4268
7284.90 4689
7285.71 4922
7286.51 4852
7287.32 4964
7288.12 4620
7288.93 4382
7289.73 4153
7290.54 3752
7291.35 3530
7292.15 3454
7292.96 3216
7293.76 3191
7294.57 3056
7295.38 2954
7296.18 2973
7296.99 2988
7297.79 3055
7298.60 2988
7299.41 2931
7300.21 2986
7301.02 3135
7301.82 3151
7302.63 3155
7303.44 3197
7304.24 3243
7305.05 3323
7305.86 3309
7306.66 3470
7307.47 3525
7308.28 3704
7309.08 3890
7309.89 4153
7310.70 4381
7311.50 4498
7312.31 4575
7313.12 4629
7313.93 4576
7314.73 4518
7315.54 4374
7316.35 4331
7317.15 4462
7317.96 4631
7318.77 4807
7319.58 5278
7320.38 5719
7321.19 6236
7322.00 6593
7322.81 6771
7323.61 6827
7324.42 6494
7325.23 5990
7326.04 5603
7326.84 5169
7327.65 4670
7328.46 4487
7329.27 4248
7330.08 3993
7330.88 3810
7331.69 3775
7332.50 3938
7333.31 4118
7334.12 4427
7334.92 4816
7335.73 5029
7336.54 5204
7337.35 5268
7338.16 5140
7338.97 4902
7339.78 4674
7340.58 4470
7341.39 4094
7342.20 3732
7343.01 3409
7343.82 3325
7344.63 3238
7345.44 3201
7346.24 3186
7347.05 3081
7347.86 3155
7348.67 3224
7349.48 3240
7350.29 3267
7351.10 3156
7351.91 3223
7352.72 3093
7353.53 3040
7354.34 2913
7355.14 2882
7355.95 2896
7356.76 2886
7357.57 2903
7358.38 2843
7359.19 2843
7360.00 2964
7360.81 3032
7361.62 3059
7362.43 3118
7363.24 3093
7364.05 3201
7364.86 3137
7365.67 3051
7366.48 3133
7367.29 3153
7368.10 3038
7368.91 3046
7369.72 3025
7370.53 3043
7371.34 3018
7372.15 3080
7372.96 3082
7373.77 3098
7374.58 3060
7375.39 3161
7376.20 3223
7377.01 3317
7377.82 3378
7378.63 3482
7379.44 3612
7380.26 3934
7381.07 4084
7381.88 4329
7382.69 4377
7383.50 4430
7384.31 4368
7385.12 4201
7385.93 4076
7386.74 3832
7387.55 3635
7388.36 3542
7389.18 3321
7389.99 3199
7390.80 3051
7391.61 3086
7392.42 2978
7393.23 2970
7394.04 2888
7394.86 2909
7395.67 2903
7396.48 2997
7397.29 3005
7398.10 3036
7398.91 3254
7399.73 3366
7400.54 3559
7401.35 3774
7402.16 3886
7402.97 3919
7403.79 3822
7404.60 3693
7405.41 3692
7406.22 3700
7407.03 3669
7407.85 3466
7408.66 3444
7409.47 3415
7410.28 3440
7411.10 3123
7411.91 3079
7412.72 2968
7413.53 2753
7414.35 2731
7415.16 2611
7415.97 2514
7416.78 2429
7417.60 2379
7418.41 2382
7419.22 2355
7420.03 2288
7420.85 2315
7421.66 2378
7422.47 2286
7423.29 2237
7424.10 2220
7424.91 2169
7425.73 2195
7426.54 2144
7427.35 2122
7428.17 2073
7428.98 2108
7429.79 2140
7430.61 2008
7431.42 2094
7432.23 2075
7433.05 2160
7433.86 2036
7434.67 2023
7435.49 2049
7436.30 2063
7437.12 2045
7437.93 2039
7438.74 2105
7439.56 2189
7440.37 2104
7441.18 2103
7442.00 2085
7442.81 2075
7443.63 2067
7444.44 2080
7445.26 2080
7446.07 2017
7446.88 2095
7447.70 2082
7448.51 2129
7449.33 2081
7450.14 2047
7450.96 2013
7451.77 2014
7452.59 2017
7453.40 1967
7454.22 1995
7455.03 1981
7455.85 2050
7456.66 2077
7457.47 2036
7458.29 1973
7459.10 1955
7459.92 1925
7460.74 2021
7461.55 1974
7462.37 1975
7463.18 1962
7464.00 1995
7464.81 2033
7465.63 2076
7466.44 1996
7467.26 2099
7468.07 2057
7468.89 2126
7469.70 2205
7470.52 2160
7471.34 2167
7472.15 2068
7472.97 2072
7473.78 2075
7474.60 1993
7475.41 1986
7476.23 1993
7477.05 1954
7477.86 1894
7478.68 1936
7479.49 1958
7480.31 1906
7481.13 1909
7481.94 1917
7482.76 1938
7483.58 1941
7484.39 1847
7485.21 1916
7486.03 1850
7486.84 1879
7487.66 1868
7488.48 1788
7489.29 1815
7490.11 1806
7490.93 1860
7491.74 1865
7492.56 1814
7493.38 1777
7494.19 1808
7495.01 1840
7495.83 1845
7496.64 1830
7497.46 1810
7498.28 1779
7499.10 1760
7499.91 1747
7500.73 1695
7501.55 1710
7502.36 1708
7503.18 1749
7504.00 1778
7504.82 1762
7505.63 1703
7506.45 1619
7507.27 1667
7508.09 1684
7508.90 1692
7509.72 1686
7510.54 1743
7511.36 1724
7512.18 1758
7512.99 1732
7513.81 1691
7514.63 1645
7515.45 1658
7516.27 1667
7517.08 1636
7517.90 1610
7518.72 1643
7519.54 1633
7520.36 1648
7521.18 1599
7521.99 1642
7522.81 1611
7523.63 1609
7524.45 1590
7525.27 1634
7526.09 1655
7526.91 1643
7527.72 1668
7528.54 1621
7529.36 1655
7530.18 1603
7531.00 1644
7531.82 1690
7532.64 1715
7533.46 1670
7534.28 1666
7535.10 1624
7535.91 1650
7536.73 1673
7537.55 1651
7538.37 1655
7539.19 1659
7540.01 1661
7540.83 1750
7541.65 1727
7542.47 1737
7543.29 1757
7544.11 1735
7544.93 1730
7545.75 1675
7546.57 1797
7547.39 1722
7548.21 1765
7549.03 1700
7549.85 1783
7550.67 1765
7551.49 1836
7552.31 1780
7553.13 1786
7553.95 1760
7554.77 1809
7555.59 1802
7556.41 1855
7557.23 1919
7558.05 1927
7558.87 1946
7559.69 1903
7560.51 1878
7561.33 1904
7562.15 1950
7562.97 1957
7563.79 1918
7564.61 1928
7565.44 1931
7566.26 1915
7567.08 1880
7567.90 1838
7568.72 1801
7569.54 1842
7570.36 1938
7571.18 1882
7572.00 1858
7572.82 1882
7573.65 1827
7574.47 1878
7575.29 1858
7576.11 1802
7576.93 1791
7577.75 1848
7578.57 1842
7579.40 1839
7580.22 1868
7581.04 1828
7581.86 1881
7582.68 1869
7583.50 1892
7584.33 1899
7585.15 1965
7585.97 1939
7586.79 2022
7587.61 2020
7588.44 2068
7589.26 2060
7590.08 2145
7590.90 2113
7591.72 2111
7592.55 2105
7593.37 2118
7594.19 2158
7595.01 2079
7595.84 2073
7596.66 2043
7597.48 2072
7598.30 2051
7599.13 2122
7599.95 2185
7600.77 2167
7601.59 2254
7602.42 2477
7603.24 2635
7604.06 2839
7604.89 2997
7605.71 3008
7606.53 3128
7607.36 3157
7608.18 3112
7609.00 2996
7609.82 2826
7610.65 2621
7611.47 2520
7612.29 2381
7613.12 2380
7613.94 2345
7614.77 2274
7615.59 2275
7616.41 2216
7617.24 2243
7618.06 2293
7618.88 2282
7619.71 2226
7620.53 2279
7621.35 2190
7622.18 2217
7623.00 2140
7623.83 2159
7624.65 2132
7625.47 2102
7626.30 2195
7627.12 2197
7627.95 2224
7628.77 2332
7629.60 2510
7630.42 2662
7631.24 2898
7632.07 3139
7632.89 3277
7633.72 3285
7634.54 3277
7635.37 3039
7636.19 2811
7637.02 2767
7637.84 2588
7638.67 2402
7639.49 2246
7640.31 2107
7641.14 2053
7641.96 1967
7642.79 1925
7643.61 1836
7644.44 1862
7645.26 1941
7646.09 1923
7646.92 1889
7647.74 1812
7648.57 1865
7649.39 1877
7650.22 1851
7651.04 1803
7651.87 1791
7652.69 1728
7653.52 1694
7654.34 1724
7655.17 1691
7656.00 1696
7656.82 1686
7657.65 1691
7658.47 1686
7659.30 1652
7660.12 1669
7660.95 1743
7661.78 1706
7662.60 1661
7663.43 1694
7664.25 1697
7665.08 1664
7665.91 1700
7666.73 1695
7667.56 1689
7668.39 1678
7669.21 1692
7670.04 1686
7670.87 1724
7671.69 1712
7672.52 1701
7673.35 1746
7674.17 1694
7675.00 1673
7675.83 1596
7676.65 1599
7677.48 1575
7678.31 1587
7679.13 1613
7679.96 1612
7680.79 1595
7681.61 1599
7682.44 1560
7683.27 1533
7684.10 1640
7684.92 1566
7685.75 1640
7686.58 1643
7687.40 1615
7688.23 1703
7689.06 1669
7689.89 1661
7690.71 1678
7691.54 1625
7692.37 1622
7693.20 1627
7694.03 1722
7694.85 1631
7695.68 1562
7696.51 1617
7697.34 1629
7698.16 1665
7698.99 1641
7699.82 1730
7700.65 1725
7701.48 1741
7702.31 1751
7703.13 1677
7703.96 1648
7704.79 1635
7705.62 1624
7706.45 1715
7707.28 1641
7708.10 1655
7708.93 1636
7709.76 1689
7710.59 1667
7711.42 1585
7712.25 1668
7713.08 1652
7713.90 1701
7714.73 1676
7715.56 1668
7716.39 1702
7717.22 1714
7718.05 1690
7718.88 1635
7719.71 1627
7720.54 1608
7721.37 1670
7722.20 1617
7723.02 1668
7723.85 1620
7724.68 1594
7725.51 1682
7726.34 1643
7727.17 1716
7728.00 1690
7728.83 1742
7729.66 1590
7730.49 1626
7731.32 1641
7732.15 1624
7732.98 1665
7733.81 1657
7734.64 1621
7735.47 1665
7736.30 1651
7737.13 1622
7737.96 1624
7738.79 1660
7739.62 1621
7740.45 1703
7741.28 1730
7742.11 1714
7742.94 1804
7743.77 1861
7744.60 2018
7745.43 2153
7746.26 2397
7747.09 2665
7747.92 2992
7748.75 3196
7749.59 3304
7750.42 3277
7751.25 3035
7752.08 2847
7752.91 2558
7753.74 2380
7754.57 2166
7755.40 2074
7756.23 1975
7757.06 1830
7757.90 1727
7758.73 1696
7759.56 1705
7760.39 1672
7761.22 1664
7762.05 1686
7762.88 1695
7763.71 1729
7764.55 1757
7765.38 1750
7766.21 1687
7767.04 1611
7767.87 1517
7768.70 1555
7769.54 1490
7770.37 1488
7771.20 1462
7772.03 1445
7772.86 1509
7773.70 1452
7774.53 1494
7775.36 1494
7776.19 1500
7777.02 1490
7777.86 1466
7778.69 1444
7779.52 1448
7780.35 1446
7781.19 1452
7782.02 1458
7782.85 1426
7783.68 1489
7784.52 1533
7785.35 1577
7786.18 1533
7787.01 1604
7787.85 1591
7788.68 1557
7789.51 1540
7790.35 1612
7791.18 1545
7792.01 1511
7792.84 1509
7793.68 1453
7794.51 1484
7795.34 1495
7796.18 1547
7797.01 1486
7797.84 1452
7798.68 1482
7799.51 1459
7800.34 1526
7801.18 1531
7802.01 1524
7802.84 1528
7803.68 1524
7804.51 1522
7805.35 1507
7806.18 1537
7807.01 1527
7807.85 1519
7808.68 1583
7809.51 1583
7810.35 1527
7811.18 1521
7812.02 1559
7812.85 1617
7813.68 1633
7814.52 1591
7815.35 1598
7816.19 1635
7817.02 1616
7817.86 1692
7818.69 1673
7819.52 1649
7820.36 1660
7821.19 1648
7822.03 1619
7822.86 1624
7823.70 1598
7824.53 1551
7825.37 1623
7826.20 1608
7827.04 1625
7827.87 1689
7828.71 1702
7829.54 1623
7830.38 1607
7831.21 1623
7832.05 1593
7832.88 1578
7833.72 1545
7834.55 1565
7835.39 1580
7836.22 1470
7837.06 1498
7837.89 1497
7838.73 1492
7839.57 1524
7840.40 1580
7841.24 1527
7842.07 1520
7842.91 1499
7843.74 1507
7844.58 1480
7845.42 1499
7846.25 1435
7847.09 1450
7847.92 1452
7848.76 1468
7849.60 1446
7850.43 1399
7851.27 1465
7852.10 1409
7852.94 1421
7853.78 1441
7854.61 1403
7855.45 1411
7856.29 1405
7857.12 1458
7857.96 1494
7858.79 1505
7859.63 1458
7860.47 1550
7861.30 1515
7862.14 1516
7862.98 1445
7863.81 1395
7864.65 1408
7865.49 1426
7866.33 1455
7867.16 1391
7868.00 1377
7868.84 1398
7869.67 1414
7870.51 1377
7871.35 1332
7872.19 1411
7873.02 1416
7873.86 1435
7874.70 1429
7875.54 1446
7876.37 1476
7877.21 1455
7878.05 1565
7878.89 1553
7879.72 1580
7880.56 1527
7881.40 1585
7882.24 1523
7883.07 1464
7883.91 1495
7884.75 1402
7885.59 1432
7886.43 1416
7887.26 1451
7888.10 1444
7888.94 1422
7889.78 1421
7890.62 1432
7891.45 1472
7892.29 1515
7893.13 1494
7893.97 1517
7894.81 1475
7895.65 1442
7896.49 1406
7897.32 1427
7898.16 1461
7899.00 1453
7899.84 1403
7900.68 1474
7901.52 1546
7902.36 1515
7903.20 1450
7904.03 1427
7904.87 1401
7905.71 1413
7906.55 1418
7907.39 1391
7908.23 1420
7909.07 1395
7909.91 1398
7910.75 1442
7911.59 1399
7912.43 1512
7913.27 1555
7914.11 1576
7914.94 1620
7915.78 1681
7916.62 1711
7917.46 1770
7918.30 1812
7919.14 1840
7919.98 1804
7920.82 1712
7921.66 1691
7922.50 1655
7923.34 1560
7924.18 1551
7925.02 1418
7925.86 1423
7926.70 1400
7927.54 1316
7928.38 1376
7929.22 1406
7930.06 1332
7930.90 1295
7931.74 1358
7932.59 1358
7933.43 1365
7934.27 1369
7935.11 1339
7935.95 1304
7936.79 1288
7937.63 1264
7938.47 1260
7939.31 1281
7940.15 1283
7940.99 1338
7941.83 1384
7942.67 1358
7943.52 1402
7944.36 1444
7945.20 1462
7946.04 1350
7946.88 1353
7947.72 1448
7948.56 1414
7949.40 1375
7950.25 1367
7951.09 1386
7951.93 1408
7952.77 1336
7953.61 1304
7954.45 1330
7955.29 1300
7956.14 1275
7956.98 1332
7957.82 1323
7958.66 1326
7959.50 1317
7960.35 1306
7961.19 1309
7962.03 1253
7962.87 1234
7963.71 1227
7964.56 1272
7965.40 1270
7966.24 1275
7967.08 1229
7967.93 1288
7968.77 1326
7969.61 1379
7970.45 1364
7971.29 1333
7972.14 1275
7972.98 1308
7973.82 1322
7974.67 1223
7975.51 1266
7976.35 1253
7977.19 1265
7978.04 1241
7978.88 1268
7979.72 1240
7980.57 1254
7981.41 1258
7982.25 1286
7983.09 1207
7983.94 1250
7984.78 1198
7985.62 1263
7986.47 1297
7987.31 1247
7988.15 1228
7989.00 1198
7989.84 1238
7990.68 1206
7991.53 1229
7992.37 1238
7993.22 1204
7994.06 1195
7994.90 1217
7995.75 1161
7996.59 1120
7997.43 1184
7998.28 1122
7999.12 1122
7999.97 1165
8000.81 1167
8001.65 1236
8002.50 1191
8003.34 1129
8004.19 1243
8005.03 1185
8005.88 1153
8006.72 1179
8007.57 1255
8008.41 1235
8009.25 1152
8010.10 1210
8010.94 1210
8011.79 1163
8012.63 1142
8013.48 1191
8014.32 1217
8015.17 1124
8016.01 1137
8016.86 1148
8017.70 1123
8018.55 1170
8019.39 1098
8020.24 1108
8021.08 1103
8021.93 1107
8022.77 1139
8023.62 1127
8024.46 1102
8025.31 1188
8026.15 1161
8027.00 1145
8027.84 1159
8028.69 1147
8029.54 1207
8030.38 1235
8031.23 1247
8032.07 1211
8032.92 1189
8033.76 1129
8034.61 1133
8035.46 1165
8036.30 1174
8037.15 1145
8037.99 1151
8038.84 1171
8039.69 1161
8040.53 1147
8041.38 1125
8042.22 1130
8043.07 1080
8043.92 1104
8044.76 1116
8045.61 1166
8046.46 1166
8047.30 1134
8048.15 1198
8049.00 1200
8049.84 1208
8050.69 1176
8051.54 1194
8052.38 1167
8053.23 1075
8054.08 1076
8054.92 1176
8055.77 1129
8056.62 1138
8057.46 1173
8058.31 1113
8059.16 1140
8060.01 1107
8060.85 1070
8061.70 1119
8062.55 1138
8063.40 1137
8064.24 1043
8065.09 1068
8065.94 1130
8066.79 1117
8067.63 1137
8068.48 1143
8069.33 1142
8070.18 1130
8071.02 1117
8071.87 1129
8072.72 1087
8073.57 1099
8074.42 1090
8075.26 1132
8076.11 1100
8076.96 1081
8077.81 1087
8078.66 1073
8079.50 1064
8080.35 1108
8081.20 1060
8082.05 1085
8082.90 1079
8083.75 1094
8084.59 1107
8085.44 1124
8086.29 1096
8087.14 1107
8087.99 1110
8088.84 1127
8089.69 1125
8090.53 1098
8091.38 1125
8092.23 1111
8093.08 1117
8093.93 1064
8094.78 1092
8095.63 1100
8096.48 1083
8097.33 1131
8098.18 1103
8099.02 1120
8099.87 1118
8100.72 1118
8101.57 1094
8102.42 1111
8103.27 1123
8104.12 1116
8104.97 1051
8105.82 1079
8106.67 1077
8107.52 1143
8108.37 1116
8109.22 1086
8110.07 1047
8110.92 1056
8111.77 1019
8112.62 1061
8113.47 1058
8114.32 1082
8115.17 1103
8116.02 1122
8116.87 1165
8117.72 1135
8118.57 1158
8119.42 1239
8120.27 1251
8121.12 1197
8121.97 1217
8122.82 1186
8123.67 1227
8124.52 1231
8125.37 1162
8126.22 1204
8127.07 1161
8127.93 1123
8128.78 1174
8129.63 1156
8130.48 1109
8131.33 1093
8132.18 1099
8133.03 1108
8133.88 1125
8134.73 1109
8135.58 1029
8136.44 1106
8137.29 1139
8138.14 1110
8138.99 1118
8139.84 1111
8140.69 1185
8141.54 1162
8142.39 1130
8143.25 1179
8144.10 1153
8144.95 1162
8145.80 1170
8146.65 1159
8147.50 1174
8148.36 1113
8149.21 1170
8150.06 1119
8150.91 1126
8151.76 1122
8152.62 1154
8153.47 1231
8154.32 1195
8155.17 1216
8156.02 1195
8156.88 1245
8157.73 1248
8158.58 1247
8159.43 1182
8160.29 1191
8161.14 1170
8161.99 1157
8162.84 1138
8163.70 1149
8164.55 1113
8165.40 1089
8166.25 1133
8167.11 1134
8167.96 1131
8168.81 1060
8169.67 1058
8170.52 1086
8171.37 1115
8172.23 1196
8173.08 1121
8173.93 1101
8174.78 1088
8175.64 1013
8176.49 1056
8177.34 1090
8178.20 1095
8179.05 1009
8179.90 1037
8180.76 1089
8181.61 1023
8182.47 1077
8183.32 1042
8184.17 1001
8185.03 1028
8185.88 1063
8186.73 1057
8187.59 1053
8188.44 1046
8189.30 1057
8190.15 1032
8191.00 1018
8191.86 1028
8192.71 1019
8193.57 1038
8194.42 1012
8195.27 1090
8196.13 1069
8196.98 1031
8197.84 1023
8198.69 1080
8199.55 1013
8200.40 1063
8201.26 1013
8202.11 1081
8202.96 1091
8203.82 1095
8204.67 1093
8205.53 1068
8206.38 1072
8207.24 1062
8208.09 1027
8208.95 1024
8209.80 1053
8210.66 1024
8211.51 1058
8212.37 1109
8213.22 1058
8214.08 1065
8214.93 1066
8215.79 1057
8216.65 1038
8217.50 1044
8218.36 1083
8219.21 1097
8220.07 1109
8220.92 1146
8221.78 1152
8222.63 1192
8223.49 1134
8224.35 1189
8225.20 1197
8226.06 1141
8226.91 1139
8227.77 1127
8228.63 1143
8229.48 1087
8230.34 1158
8231.19 1067
8232.05 1143
8232.91 1076
8233.76 1078
8234.62 1021
8235.47 1030
8236.33 1045
8237.19 1080
8238.04 1050
8238.90 1063
8239.76 1032
8240.61 1075
8241.47 1028
8242.33 1093
8243.18 1067
8244.04 1062
8244.90 1091
8245.75 1065
8246.61 1119
8247.47 1053
8248.33 1104
8249.18 1086
8250.04 1087
8250.90 1090
8251.75 1091
8252.61 1085
8253.47 1123
8254.33 1106
8255.18 1130
8256.04 1161
8256.90 1103
8257.76 1092
8258.61 1069
8259.47 1042
8260.33 1086
8261.19 1051
8262.04 1065
8262.90 1077
8263.76 1077
8264.62 1110
8265.48 1055
8266.33 1011
8267.19 1031
8268.05 1069
8268.91 1087
8269.77 1034
8270.62 1016
8271.48 1038
8272.34 1075
8273.20 1033
8274.06 1018
8274.92 1085
8275.77 1174
8276.63 1130
8277.49 1060
8278.35 1072
8279.21 1125
8280.07 1068
8280.93 1108
8281.78 1030
8282.64 1082
8283.50 1109
8284.36 1068
8285.22 1060
8286.08 1086
8286.94 1088
8287.80 1068
8288.66 1029
8289.51 1057
8290.37 1064
8291.23 1094
8292.09 1085
8292.95 1069
8293.81 1015
8294.67 1065
8295.53 1101
8296.39 1065
8297.25 1031
8298.11 1078
8298.97 1095
8299.83 1062
8300.69 1066
8301.55 1070
8302.41 1139
8303.27 1139
8304.13 1114
8304.99 1129
8305.85 1075
8306.71 1062
8307.57 1103
8308.43 1137
8309.29 1083
8310.15 1123
8311.01 1065
8311.87 1104
8312.73 1141
8313.59 1076
8314.45 1093
8315.31 1080
8316.17 1100
8317.03 1194
8317.89 1165
8318.75 1110
8319.61 1149
8320.47 1163
8321.33 1136
8322.20 1139
8323.06 1139
8323.92 1143
8324.78 1101
8325.64 1135
8326.50 1183
8327.36 1111
8328.22 1152
8329.08 1173
8329.94 1115
8330.81 1154
8331.67 1159
8332.53 1120
8333.39 1163
8334.25 1131
8335.11 1117
8335.97 1146
8336.84 1128
8337.70 1103
8338.56 1127
8339.42 1100
8340.28 1088
8341.15 1127
8342.01 1133
8342.87 1139
8343.73 1216
8344.59 1199
8345.45 1157
8346.32 1170
8347.18 1155
8348.04 1163
8348.90 1231
8349.77 1184
8350.63 1113
8351.49 1149
8352.35 1144
8353.22 1195
8354.08 1202
8354.94 1213
8355.80 1203
8356.67 1194
8357.53 1155
8358.39 1180
8359.25 1159
8360.12 1174
8360.98 1196
8361.84 1178
8362.71 1211
8363.57 1163
8364.43 1154
8365.29 1226
8366.16 1258
8367.02 1238
8367.88 1229
8368.75 1222
8369.61 1228
8370.47 1204
8371.34 1262
8372.20 1230
8373.06 1290
8373.93 1308
8374.79 1301
8375.65 1288
8376.52 1300
8377.38 1238
8378.25 1262
8379.11 1303
8379.97 1310
8380.84 1338
8381.70 1314
8382.56 1365
8383.43 1392
8384.29 1392
8385.16 1392
8386.02 1372
8386.89 1315
8387.75 1393
8388.61 1394
8389.48 1425
8390.34 1450
8391.21 1459
8392.07 1439
8392.94 1455
8393.80 1461
8394.67 1504
8395.53 1496
8396.39 1460
8397.26 1548
8398.12 1511
8398.99 1520
8399.85 1572
8400.72 1581
8401.58 1547
8402.45 1602
8403.31 1593
8404.18 1653
8405.04 1625
8405.91 1639
8406.77 1652
8407.64 1634
8408.50 1684
8409.37 1689
8410.24 1711
8411.10 1747
8411.97 1746
8412.83 1777
8413.70 1783
8414.56 1834
8415.43 1821
8416.29 1795
8417.16 1842
8418.03 1848
8418.89 1861
8419.76 1874
8420.62 1901
8421.49 1904
8422.36 1929
8423.22 2001
8424.09 2013
8424.95 1980
8425.82 1987
8426.69 2039
8427.55 2035
8428.42 2077
8429.28 2117
8430.15 2174
8431.02 2203
8431.88 2274
8432.75 2281
8433.62 2340
8434.48 2393
8435.35 2406
8436.22 2519
8437.08 2570
8437.95 2660
8438.82 2759
8439.68 2826
8440.55 2881
8441.42 2913
8442.29 2950
8443.15 3016
8444.02 3068
8444.89 3152
8445.75 3280
8446.62 3388
8447.49 3463
8448.36 3489
8449.22 3573
8450.09 3693
8450.96 3907
8451.83 4167
8452.69 4669
8453.56 5237
8454.43 6144
8455.30 6889
8456.16 7626
8457.03 8055
8457.90 8221
8458.77 7854
8459.64 7482
8460.50 6983
8461.37 6265
8462.24 5571
8463.11 5071
8463.98 4389
8464.84 3933
8465.71 3570
8466.58 3232
8467.45 2970
8468.32 2802
8469.19 2626
8470.05 2612
8470.92 2350
8471.79 2294
8472.66 2232
8473.53 2237
8474.40 2138
8475.27 2146
8476.13 2187
8477.00 2126
8477.87 2113
8478.74 2107
8479.61 2121
8480.48 2038
8481.35 2082
8482.22 2077
8483.09 2171
8483.96 2165
8484.82 2120
8485.69 2126
8486.56 2134
8487.43 2053
8488.30 2053
8489.17 2046
8490.04 2032
8490.91 2135
8491.78 2236
8492.65 2140
8493.52 2135
8494.39 2241
8495.26 2309
8496.13 2302
8497.00 2240
8497.87 2076
8498.74 2169
8499.61 2103
8500.48 2104
8501.35 2000
8502.22 1963
8503.09 1953
8503.96 1971
8504.83 1960
8505.70 1944
8506.57 1935
8507.44 1893
8508.31 2003
8509.18 2008
8510.05 2002
8510.92 2033
8511.79 2055
8512.66 2061
8513.53 2041
8514.40 2095
8515.27 2137
8516.15 2135
8517.02 2158
8517.89 2215
8518.76 2155
8519.63 2137
8520.50 2178
8521.37 2136
8522.24 2198
8523.11 2150
8523.98 2255
8524.86 2181
8525.73 2191
8526.60 2124
8527.47 2067
8528.34 2165
8529.21 2174
8530.08 2191
8530.96 2290
8531.83 2238
8532.70 2222
8533.57 2267
8534.44 2242
8535.31 2346
8536.19 2385
8537.06 2279
8537.93 2275
8538.80 2252
8539.67 2143
8540.55 2171
8541.42 2140
8542.29 2058
8543.16 2027
8544.03 2000
8544.91 1987
8545.78 1922
8546.65 1904
8547.52 1900
8548.40 1916
8549.27 1913
8550.14 1962
8551.01 1995
8551.89 2011
8552.76 2198
8553.63 2212
8554.51 2282
8555.38 2319
8556.25 2328
8557.12 2243
8558.00 2237
8558.87 2149
8559.74 2124
8560.62 2091
8561.49 2048
8562.36 1990
8563.24 1881
8564.11 1901
8564.98 1838
8565.86 1880
8566.73 1824
8567.60 1811
8568.48 1736
8569.35 1759
8570.22 1776
8571.10 1754
8571.97 1723
8572.84 1694
8573.72 1775
8574.59 1683
8575.46 1741
8576.34 1733
8577.21 1646
8578.09 1684
8578.96 1646
8579.83 1651
8580.71 1699
8581.58 1633
8582.46 1598
8583.33 1597
8584.21 1613
8585.08 1638
8585.95 1683
8586.83 1727
8587.70 1651
8588.58 1643
8589.45 1585
8590.33 1643
8591.20 1590
8592.08 1638
8592.95 1632
8593.83 1655
8594.70 1679
8595.58 1741
8596.45 1698
8597.33 1718
8598.20 1714
8599.08 1764
8599.95 1783
8600.83 1709
8601.70 1676
8602.58 1740
8603.45 1708
8604.33 1700
8605.20 1692
8606.08 1759
8606.95 1725
8607.83 1792
8608.70 1833
8609.58 1867
8610.45 1871
8611.33 1806
8612.21 1907
8613.08 1866
8613.96 1827
8614.83 1770
8615.71 1802
8616.59 1815
8617.46 1711
8618.34 1713
8619.21 1697
8620.09 1743
8620.97 1764
8621.84 1757
8622.72 1743
8623.59 1783
8624.47 1763
8625.35 1784
8626.22 1785
8627.10 1764
8627.98 1790
8628.85 1842
8629.73 1818
8630.61 1842
8631.48 1872
8632.36 1907
8633.24 1848
8634.11 1852
8634.99 1831
8635.87 1918
8636.74 1893
8637.62 1913
8638.50 1838
8639.37 1870
8640.25 1901
8641.13 1942
8642.01 1948
8642.88 1933
8643.76 1975
8644.64 1897
8645.52 1914
8646.39 1985
8647.27 1991
8648.15 2046
8649.03 2074
8649.90 2097
8650.78 2107
8651.66 2108
8652.54 2128
8653.41 2099
8654.29 2062
8655.17 2017
8656.05 2049
8656.93 2058
8657.80 2027
8658.68 2077
8659.56 1997
8660.44 2035
8661.32 2065
8662.19 2078
8663.07 2126
8663.95 1984
8664.83 2145
8665.71 2144
8666.59 2155
8667.46 2184
8668.34 2251
8669.22 2255
8670.10 2305
8670.98 2344
8671.86 2469
8672.74 2476
8673.62 2529
8674.49 2591
8675.37 2519
8676.25 2595
8677.13 2537
8678.01 2502
8678.89 2549
8679.77 2531
8680.65 2513
8681.53 2437
8682.41 2355
8683.29 2416
8684.16 2501
8685.04 2527
8685.92 2579
8686.80 2624
8687.68 2723
8688.56 2809
8689.44 3007
8690.32 3216
8691.20 3488
8692.08 3714
8692.96 3857
8693.84 3946
8694.72 4016
8695.60 3911
8696.48 3727
8697.36 3605
8698.24 3513
8699.12 3427
8700.00 3246
8700.88 3092
8701.76 2981
8702.64 2940
8703.52 2923
8704.40 2884
8705.28 2772
8706.16 2830
8707.04 2851
8707.92 2811
8708.80 2799
8709.69 2788
8710.57 2816
8711.45 2830
8712.33 2864
8713.21 2862
8714.09 2892
8714.97 2880
8715.85 2893
8716.73 2974
8717.61 2999
8718.49 2977
8719.38 2944
8720.26 3001
8721.14 3067
8722.02 3008
8722.90 3091
8723.78 3166
8724.66 3140
8725.54 3157
8726.43 3244
8727.31 3302
8728.19 3332
8729.07 3367
8729.95 3391
8730.83 3530
8731.72 3576
8732.60 3682
8733.48 3672
8734.36 3728
8735.24 3705
8736.13 3727
8737.01 3680
8737.89 3731
8738.77 3716
8739.65 3719
8740.54 3826
8741.42 3772
8742.30 3796
8743.18 3753
8744.07 3829
8744.95 3914
8745.83 3952
8746.71 3921
8747.60 3964
8748.48 3973
8749.36 4027
8750.24 4135
8751.13 4207
8752.01 4336
8752.89 4269
8753.77 4434
8754.66 4496
8755.54 4560
8756.42 4670
8757.31 4884
8758.19 4981
8759.07 5343
8759.96 5510
8760.84 5700
8761.72 5984
8762.61 5939
8763.49 6112
8764.37 5987
8765.26 6093
8766.14 6141
8767.02 6070
8767.91 6199
8768.79 6018
8769.67 6019
8770.56 6035
8771.44 6291
8772.32 6329
8773.21 6812
8774.09 7415
8774.98 8315
8775.86 9594
8776.74 11121
8777.63 12896
8778.51 14336
8779.40 15365
8780.28 16377
8781.17 16505
8782.05 15904
8782.93 14980
8783.82 13809
8784.70 12470
8785.59 11101
8786.47 9859
8787.36 8759
8788.24 7919
8789.13 7146
8790.01 6721
8790.89 6578
8791.78 6454
8792.66 6517
8793.55 6685
8794.43 6812
8795.32 6821
8796.20 7047
8797.09 7040
8797.97 6810
8798.86 6440
8799.74 6112
8800.63 5686
8801.52 5333
8802.40 5072
8803.29 4580
8804.17 4385
8805.06 4356
8805.94 4288
8806.83 4165
8807.71 4164
8808.60 4241
8809.48 4213
8810.37 4234
8811.26 4298
8812.14 4159
8813.03 4172
8813.91 4134
8814.80 4068
8815.69 4140
8816.57 4168
8817.46 4062
8818.34 4126
8819.23 4002
8820.12 3862
8821.00 3861
8821.89 3769
8822.77 3785
8823.66 3660
8824.55 3638
8825.43 3620
8826.32 3562
8827.21 3491
8828.09 3474
8828.98 3470
8829.87 3478
8830.75 3410
8831.64 3370
8832.53 3474
8833.41 3518
8834.30 3535
8835.19 3446
8836.08 3470
8836.96 3543
8837.85 3588
8838.74 3594
8839.62 3586
8840.51 3566
8841.40 3630
8842.29 3705
8843.17 3685
8844.06 3620
8844.95 3506
8845.84 3575
8846.72 3645
8847.61 3619
8848.50 3648
8849.39 3590
8850.27 3528
8851.16 3527
8852.05 3495
8852.94 3554
8853.82 3620
8854.71 3597
8855.60 3600
8856.49 3471
8857.38 3477
8858.26 3489
8859.15 3477
8860.04 3401
8860.93 3288
8861.82 3303
8862.71 3279
8863.59 3222
8864.48 3173
8865.37 3093
8866.26 3095
8867.15 3063
8868.04 2979
8868.93 3013
8869.81 2969
8870.70 2961
8871.59 2852
8872.48 2893
8873.37 2840
8874.26 2849
8875.15 2754
8876.04 2818
8876.93 2810
8877.81 2736
8878.70 2651
8879.59 2651
8880.48 2715
8881.37 2678
8882.26 2617
8883.15 2573
8884.04 2570
8884.93 2538
8885.82 2456
8886.71 2398
8887.60 2472
8888.49 2433
8889.38 2401
8890.27 2299
8891.16 2297
8892.05 2312
8892.94 2341
8893.83 2356
8894.72 2358
8895.61 2238
8896.50 2204
8897.39 2245
8898.28 2202
8899.17 2229
8900.06 2163
8900.95 2172
8901.84 2156
8902.73 2155
8903.62 2054
8904.51 2006
8905.40 2050
8906.29 2108
8907.18 2073
8908.07 2108
8908.96 2122
8909.85 2105
8910.74 2063
8911.63 1980
8912.52 1941
8913.41 1964
8914.31 1979
8915.20 1935
8916.09 1944
8916.98 1901
8917.87 1905
8918.76 1938
8919.65 1933
8920.54 1929
8921.43 1989
8922.33 2006
8923.22 2012
8924.11 2037
8925.00 2004
8925.89 1985
8926.78 2034
8927.67 2008
8928.57 1946
8929.46 1934
8930.35 1906
8931.24 1877
8932.13 1895
8933.03 1911
8933.92 1873
8934.81 1791
8935.70 1803
8936.59 1764
8937.49 1782
8938.38 1758
8939.27 1763
8940.16 1715
8941.05 1788
8941.95 1726
8942.84 1691
8943.73 1682
8944.62 1706
8945.52 1684
8946.41 1663
8947.30 1685
8948.19 1670
8949.09 1662
8949.98 1662
8950.87 1747
8951.76 1713
8952.66 1631
8953.55 1635
8954.44 1692
8955.34 1628
8956.23 1572
8957.12 1560
8958.02 1594
8958.91 1553
8959.80 1529
8960.69 1527
8961.59 1501
8962.48 1537
8963.37 1525
8964.27 1495
8965.16 1557
8966.05 1616
8966.95 1586
8967.84 1605
8968.74 1585
8969.63 1589
8970.52 1538
8971.42 1517
8972.31 1457
8973.20 1481
8974.10 1431
8974.99 1431
8975.89 1385
8976.78 1389
8977.67 1391
8978.57 1353
8979.46 1299
8980.36 1320
8981.25 1379
8982.15 1388
8983.04 1337
8983.93 1290
8984.83 1310
8985.72 1353
8986.62 1304
8987.51 1312
8988.41 1316
8989.30 1313
8990.20 1308
8991.09 1241
8991.99 1214
8992.88 1265
8993.78 1322
8994.67 1272
8995.57 1230
8996.46 1301
8997.36 1261
8998.25 1245
8999.15 1235
9000.04 1251
9000.94 1247
9001.83 1235
9002.73 1245
9003.62 1239
9004.52 1284
9005.41 1222
9006.31 1130
9007.20 1185
9008.10 1194
9009.00 1212
9009.89 1214
9010.79 1145
9011.68 1160
9012.58 1145
9013.47 1139
9014.37 1171
9015.27 1136
9016.16 1155
9017.06 1204
9017.95 1130
9018.85 1179
9019.75 1162
9020.64 1164
9021.54 1162
9022.43 1128
9023.33 1166
9024.23 1090
9025.12 1156
9026.02 1156
9026.92 1167
9027.81 1119
9028.71 1093
9029.61 1100
9030.50 1100
9031.40 1125
9032.30 1085
9033.19 1111
9034.09 1082
9034.99 1107
9035.88 1056
9036.78 1108
9037.68 1072
9038.58 1050
9039.47 1073
9040.37 1096
9041.27 1069
9042.16 1077
9043.06 1076
9043.96 1069
9044.86 1031
9045.75 1087
9046.65 1105
9047.55 1078
9048.45 1086
9049.34 1083
9050.24 1117
9051.14 1104
9052.04 1156
9052.94 1101
9053.83 1103
9054.73 1128
9055.63 1078
9056.53 1066
9057.43 1025
9058.32 1061
9059.22 1074
9060.12 1120
9061.02 1082
9061.92 1119
9062.81 1074
9063.71 1127
9064.61 1144
9065.51 1132
9066.41 1132
9067.31 1149
9068.21 1089
9069.10 1122
9070.00 1140
9070.90 1149
9071.80 1112
9072.70 1064
9073.60 1081
9074.50 1049
9075.40 996
9076.29 1040
9077.19 1076
9078.09 1011
9078.99 1078
9079.89 1072
9080.79 1032
9081.69 998
9082.59 1038
9083.49 1069
9084.39 1051
9085.29 996
9086.19 1010
9087.09 1008
9087.98 1044
9088.88 1011
9089.78 1017
9090.68 1108
9091.58 997
9092.48 959
9093.38 1044
9094.28 1075
9095.18 991
9096.08 1010
9096.98 979
9097.88 977
9098.78 978
9099.68 983
9100.58 1033
9101.48 1061
9102.38 1038
9103.28 983
9104.18 999
9105.08 1000
9105.99 1008
9106.89 1025
9107.79 1039
9108.69 1009
9109.59 979
9110.49 1012
9111.39 1035
9112.29 996
9113.19 999
9114.09 1029
9114.99 986
9115.89 994
9116.79 1021
9117.69 1004
9118.60 1013
9119.50 1024
9120.40 1042
9121.30 1035
9122.20 1101
9123.10 1080
9124.00 1043
9124.90 1033
9125.81 987
9126.71 1059
9127.61 1024
9128.51 1013
9129.41 1058
9130.31 1042
9131.22 1009
9132.12 1013
9133.02 1001
9133.92 1010
9134.82 1047
9135.72 1001
9136.63 1012
9137.53 1006
9138.43 1038
9139.33 1028
9140.23 1046
9141.14 1042
9142.04 992
9142.94 1024
9143.84 945
9144.75 988
9145.65 988
9146.55 1040
9147.45 1020
9148.36 1044
9149.26 1047
9150.16 1050
9151.06 995
9151.97 1005
9152.87 997
9153.77 973
9154.67 1025
9155.58 1038
9156.48 1013
9157.38 1027
9158.29 1012
9159.19 965
9160.09 952
9161.00 975
9161.90 1027
9162.80 993
9163.71 1001
9164.61 995
9165.51 1031
9166.42 974
9167.32 1044
9168.22 1015
9169.13 954
9170.03 1012
9170.93 1007
9171.84 1007
9172.74 992
9173.64 999
9174.55 1022
9175.45 1005
9176.36 1018
9177.26 994
9178.16 1013
9179.07 1028
9179.97 943
9180.88 1006
9181.78 1007
9182.69 995
9183.59 1020
9184.49 1033
9185.40 1000
9186.30 928
9187.21 932
9188.11 1031
9189.02 1040
9189.92 1029
9190.82 972
9191.73 1012
9192.63 1035
9193.54 1018
9194.44 1018
9195.35 999
9196.25 1006
9197.16 1002
9198.06 1038
9198.97 1027
9199.87 1023
9200.78 1042
9201.68 1073
9202.59 1046
9203.49 994
9204.40 1055
9205.30 1019
9206.21 1029
9207.12 1028
9208.02 1028
9208.93 1008
9209.83 1020
9210.74 1006
9211.64 1027
9212.55 1029
9213.45 1038
9214.36 1019
9215.27 1044
9216.17 1030
9217.08 1023
9217.98 1054
9218.89 1075
9219.80 1008
9220.70 997
9221.61 1039
9222.51 1003
9223.42 1015
9224.33 1016
9225.23 1014
9226.14 1056
9227.05 1018
9227.95 1054
9228.86 1025
9229.77 1028
9230.67 1029
9231.58 1008
9232.49 981
9233.39 973
9234.30 946
9235.21 989
9236.11 967
9237.02 990
9237.93 1002
9238.83 958
9239.74 944
9240.65 977
9241.55 973
9242.46 980
9243.37 986
9244.28 950
9245.18 987
9246.09 957
9247.00 970
9247.91 989
9248.81 1015
9249.72 995
9250.63 950
9251.54 944
9252.44 989
9253.35 989
9254.26 980
9255.17 974
9256.07 997
9256.98 1021
9257.89 1017
9258.80 1054
9259.71 975
9260.61 1036
9261.52 999
9262.43 977
9263.34 968
9264.25 988
9265.16 982
9266.06 1046
9266.97 980
9267.88 1002
9268.79 988
9269.70 1022
9270.61 1063
9271.51 1057
9272.42 1061
9273.33 1037
9274.24 1019
9275.15 1043
9276.06 1097
9276.97 1075
9277.88 1064
9278.78 1073
9279.69 1054
9280.60 1012
9281.51 1031
9282.42 1021
9283.33 1008
9284.24 991
9285.15 989
9286.06 1038
9286.97 1021
9287.88 1036
9288.79 997
9289.70 1002
9290.60 984
9291.51 1000
9292.42 1039
9293.33 990
9294.24 1032
9295.15 1088
9296.06 1047
9296.97 1009
9297.88 1036
9298.79 1045
9299.70 1089
9300.61 1038
9301.52 1035
9302.43 1059
9303.34 1056
9304.25 1028
9305.16 1039
9306.07 1080
9306.98 1060
9307.89 1027
9308.80 1057
9309.71 1087
9310.63 1085
9311.54 1093
9312.45 1064
9313.36 1025
9314.27 1026
9315.18 1021
9316.09 1023
9317.00 1006
9317.91 1022
9318.82 1043
9319.73 983
9320.64 996
9321.55 1011
9322.47 1030
9323.38 1058
9324.29 1035
9325.20 1053
9326.11 977
9327.02 991
9327.93 1000
9328.84 983
9329.76 1039
9330.67 1013
9331.58 967
9332.49 989
9333.40 947
9334.31 966
9335.23 956
9336.14 1011
9337.05 975
9337.96 1019
9338.87 1006
9339.78 1032
9340.70 1047
9341.61 1046
9342.52 1025
9343.43 1041
9344.34 1012
9345.26 991
9346.17 994
9347.08 1007
9347.99 1032
9348.91 1032
9349.82 1012
9350.73 963
9351.64 991
9352.56 999
9353.47 1002
9354.38 1000
9355.29 971
9356.21 1008
9357.12 955
9358.03 988
9358.94 982
9359.86 1008
9360.77 1026
9361.68 995
9362.60 976
9363.51 1001
9364.42 988
9365.34 1016
9366.25 979
9367.16 1025
9368.08 1011
9368.99 987
9369.90 1016
9370.82 1031
9371.73 1030
9372.64 987
9373.56 1040
9374.47 1076
9375.38 1030
9376.30 1046
9377.21 1032
9378.12 988
9379.04 1031
9379.95 1011
9380.87 990
9381.78 993
9382.69 1047
9383.61 1032
9384.52 1064
9385.44 1074
9386.35 1026
9387.27 1057
9388.18 1083
9389.09 1112
9390.01 1087
9390.92 1136
9391.84 1089
9392.75 1144
9393.67 1116
9394.58 1202
9395.50 1190
9396.41 1185
9397.32 1184
9398.24 1189
9399.15 1161
9400.07 1125
9400.98 1130
9401.90 1123
9402.81 1081
9403.73 1106
9404.64 1154
9405.56 1123
9406.47 1180
9407.39 1089
9408.30 1106
9409.22 1118
9410.14 1133
9411.05 1090
9411.97 1096
9412.88 1124
9413.80 1107
9414.71 1087
9415.63 1132
9416.54 1139
9417.46 1107
9418.38 1116
9419.29 1108
9420.21 1165
9421.12 1139
9422.04 1129
9422.95 1094
9423.87 1099
9424.79 1150
9425.70 1169
9426.62 1151
9427.54 1141
9428.45 1147
9429.37 1146
9430.28 1172
9431.20 1161
9432.12 1196
9433.03 1179
9433.95 1222
9434.87 1238
9435.78 1193
9436.70 1214
9437.62 1249
9438.53 1253
9439.45 1259
9440.37 1230
9441.28 1227
9442.20 1241
9443.12 1221
9444.03 1256
9444.95 1274
9445.87 1263
9446.79 1290
9447.70 1300
9448.62 1286
9449.54 1365
9450.45 1419
9451.37 1496
9452.29 1603
9453.21 1575
9454.12 1577
9455.04 1564
9455.96 1607
9456.88 1516
9457.79 1551
9458.71 1484
9459.63 1396
9460.55 1364
9461.47 1363
9462.38 1326
9463.30 1324
9464.22 1308
9465.14 1308
9466.06 1274
9466.97 1321
9467.89 1250
9468.81 1240
9469.73 1254
9470.65 1249
9471.56 1227
9472.48 1204
9473.40 1265
9474.32 1295
9475.24 1289
9476.16 1299
9477.08 1289
9477.99 1351
9478.91 1409
9479.83 1443
9480.75 1393
9481.67 1398
9482.59 1409
9483.51 1441
9484.43 1409
9485.34 1371
9486.26 1367
9487.18 1341
9488.10 1327
9489.02 1357
9489.94 1298
9490.86 1306
9491.78 1239
9492.70 1214
9493.62 1196
9494.54 1219
9495.46 1227
9496.38 1264
9497.30 1226
9498.22 1159
9499.13 1198
9500.05 1218
9500.97 1197
9501.89 1184
9502.81 1165
9503.73 1167
9504.65 1167
9505.57 1181
9506.49 1192
9507.41 1207
9508.33 1249
9509.25 1233
9510.17 1236
9511.09 1219
9512.01 1227
9512.93 1256
9513.86 1347
9514.78 1310
9515.70 1369
9516.62 1316
9517.54 1303
9518.46 1370
9519.38 1362
9520.30 1388
9521.22 1349
9522.14 1327
9523.06 1335
9523.98 1357
9524.90 1387
9525.82 1417
9526.75 1404
9527.67 1449
9528.59 1467
9529.51 1531
9530.43 1596
9531.35 1604
9532.27 1768
9533.19 1766
9534.11 1863
9535.04 1782
9535.96 1767
9536.88 1753
9537.80 1708
9538.72 1642
9539.64 1580
9540.57 1503
9541.49 1495
9542.41 1375
9543.33 1384
9544.25 1362
9545.17 1357
9546.10 1362
9547.02 1305
9547.94 1286
9548.86 1319
9549.78 1296
9550.71 1282
9551.63 1290
9552.55 1318
9553.47 1348
9554.40 1288
9555.32 1399
9556.24 1381
9557.16 1402
9558.09 1446
9559.01 1481
9559.93 1543
9560.85 1543
9561.78 1493
9562.70 1500
9563.62 1530
9564.54 1456
9565.47 1404
9566.39 1274
9567.31 1286
9568.24 1320
9569.16 1296
9570.08 1255
9571.00 1282
9571.93 1195
9572.85 1223
9573.77 1201
9574.70 1148
9575.62 1241
9576.54 1212
9577.47 1202
9578.39 1216
9579.31 1187
9580.24 1135
9581.16 1172
9582.09 1093
9583.01 1168
9583.93 1110
9584.86 1150
9585.78 1177
9586.70 1163
9587.63 1136
9588.55 1186
9589.48 1214
9590.40 1168
9591.32 1214
9592.25 1159
9593.17 1189
9594.10 1214
9595.02 1193
9595.95 1177
9596.87 1210
9597.79 1206
9598.72 1215
9599.64 1230
9600.57 1297
9601.49 1233
9602.42 1240
9603.34 1252
9604.27 1229
9605.19 1297
9606.12 1287
9607.04 1241
9607.97 1215
9608.89 1247
9609.82 1250
9610.74 1246
9611.67 1261
9612.59 1290
9613.52 1228
9614.44 1263
9615.37 1298
9616.29 1320
9617.22 1299
9618.14 1359
9619.07 1305
9619.99 1290
9620.92 1293
9621.85 1279
9622.77 1359
9623.70 1306
9624.62 1329
9625.55 1347
9626.47 1357
9627.40 1378
9628.33 1404
9629.25 1395
9630.18 1412
9631.10 1404
9632.03 1451
9632.96 1454
9633.88 1457
9634.81 1477
9635.73 1484
9636.66 1469
9637.59 1501
9638.51 1580
9639.44 1574
9640.37 1518
9641.29 1520
9642.22 1487
9643.15 1570
9644.07 1631
9645.00 1621
9645.93 1713
9646.85 1839
9647.78 1921
9648.71 1916
9649.63 1988
9650.56 2007
9651.49 2039
9652.41 2025
9653.34 1962
9654.27 1940
9655.20 1831
9656.12 1809
9657.05 1719
9657.98 1645
9658.90 1623
9659.83 1610
9660.76 1624
9661.69 1566
9662.61 1506
9663.54 1550
9664.47 1584
9665.40 1570
9666.32 1548
9667.25 1527
9668.18 1621
9669.11 1613
9670.04 1597
9670.96 1608
9671.89 1650
9672.82 1593
9673.75 1597
9674.68 1552
9675.60 1606
9676.53 1602
9677.46 1636
9678.39 1638
9679.32 1551
9680.25 1615
9681.17 1621
9682.10 1565
9683.03 1598
9683.96 1598
9684.89 1612
9685.82 1597
9686.75 1676
9687.67 1670
9688.60 1655
9689.53 1640
9690.46 1674
9691.39 1674
9692.32 1726
9693.25 1676
9694.18 1705
9695.11 1747
9696.03 1729
9696.96 1775
9697.89 1809
9698.82 1827
9699.75 1827
9700.68 1821
9701.61 1815
9702.54 1790
9703.47 1788
9704.40 1755
9705.33 1681
9706.26 1650
9707.19 1626
9708.12 1611
9709.05 1609
9709.98 1628
9710.91 1619
9711.84 1579
9712.77 1606
9713.70 1584
9714.63 1580
9715.56 1609
9716.49 1523
9717.42 1612
9718.35 1580
9719.28 1602
9720.21 1473
9721.14 1458
9722.07 1473
9723.00 1435
9723.93 1449
9724.86 1473
9725.79 1473
9726.72 1421
9727.65 1420
9728.58 1424
9729.51 1428
9730.44 1408
9731.37 1397
9732.31 1396
9733.24 1444
9734.17 1432
9735.10 1431
9736.03 1471
9736.96 1434
9737.89 1453
9738.82 1438
9739.75 1475
9740.69 1446
9741.62 1385
9742.55 1415
9743.48 1428
9744.41 1388
9745.34 1386
9746.27 1378
9747.21 1378
9748.14 1425
9749.07 1432
9750.00 1427
9750.93 1379
9751.86 1397
9752.80 1347
9753.73 1343
9754.66 1355
9755.59 1388
9756.52 1424
9757.46 1381
9758.39 1438
9759.32 1448
9760.25 1441
9761.18 1458
9762.12 1438
9763.05 1498
9763.98 1460
9764.91 1451
9765.85 1435
9766.78 1472
9767.71 1497
9768.64 1431
9769.58 1466
9770.51 1461
9771.44 1475
9772.37 1459
9773.31 1525
9774.24 1512
9775.17 1545
9776.11 1567
9777.04 1606
9777.97 1616
9778.91 1674
9779.84 1675
9780.77 1710
9781.71 1725
9782.64 1747
9783.57 1726
9784.51 1751
9785.44 1757
9786.37 1670
9787.31 1681
9788.24 1674
9789.17 1630
9790.11 1558
9791.04 1565
9791.97 1537
9792.91 1501
9793.84 1478
9794.77 1536
9795.71 1508
9796.64 1545
9797.58 1565
9798.51 1595
9799.44 1549
9800.38 1532
9801.31 1509
9802.25 1511
9803.18 1501
9804.12 1481
9805.05 1418
9805.98 1393
9806.92 1340
9807.85 1326
9808.79 1304
9809.72 1235
9810.66 1209
9811.59 1224
9812.53 1192
9813.46 1255
9814.40 1214
9815.33 1180
9816.27 1175
9817.20 1167
9818.14 1211
9819.07 1201
9820.01 1194
9820.94 1141
9821.88 1124
9822.81 1164
9823.75 1133
9824.68 1157
9825.62 1108
9826.55 1118
9827.49 1119
9828.42 1133
9829.36 1190
9830.29 1131
9831.23 1175
9832.17 1138
9833.10 1169
9834.04 1111
9834.97 1143
9835.91 1178
9836.84 1138
9837.78 1128
9838.72 1135
9839.65 1143
9840.59 1076
9841.52 1139
9842.46 1148
9843.40 1139
9844.33 1133
9845.27 1113
9846.20 1119
9847.14 1126
9848.08 1141
9849.01 1131
9849.95 1120
9850.89 1174
9851.82 1149
9852.76 1172
9853.70 1105
9854.63 1115
9855.57 1094
9856.51 1133
9857.44 1149
9858.38 1145
9859.32 1117
9860.25 1143
9861.19 1136
9862.13 1110
9863.07 1138
9864.00 1144
9864.94 1112
9865.88 1190
9866.81 1127
9867.75 1112
9868.69 1094
9869.63 1082
9870.56 1101
9871.50 1074
9872.44 1084
9873.38 1103
9874.31 1092
9875.25 1061
9876.19 1078
9877.13 1096
9878.07 1087
9879.00 1121
9879.94 1132
9880.88 1113
9881.82 1116
9882.75 1132
9883.69 1105
9884.63 1101
9885.57 1081
9886.51 1128
9887.45 1110
9888.38 1064
9889.32 1115
9890.26 1064
9891.20 1051
9892.14 1027
9893.08 1102
9894.01 1087
9894.95 1070
9895.89 1060
9896.83 1077
9897.77 1068
9898.71 1111
9899.65 1090
9900.59 1068
9901.52 1072
9902.46 1077
9903.40 1089
9904.34 1068
9905.28 1120
9906.22 1069
9907.16 1115
9908.10 1072
9909.04 1093
9909.98 1089
9910.92 1123
9911.86 1091
9912.80 1109
9913.73 1120
9914.67 1106
9915.61 1106
9916.55 1125
9917.49 1102
9918.43 1136
9919.37 1130
9920.31 1207
9921.25 1320
9922.19 1352
9923.13 1425
9924.07 1499
9925.01 1645
9925.95 1747
9926.89 1766
9927.83 1799
9928.77 1804
9929.71 1742
9930.65 1677
9931.59 1595
9932.53 1583
9933.47 1472
9934.41 1374
9935.36 1317
9936.30 1246
9937.24 1179
9938.18 1166
9939.12 1180
9940.06 1139
9941.00 1070
9941.94 1042
9942.88 1049
9943.82 1031
9944.76 1032
9945.70 1026
9946.64 1008
9947.59 1011
9948.53 965
9949.47 968
9950.41 933
9951.35 934
9952.29 950
9953.23 957
9954.17 976
9955.12 945
9956.06 923
9957.00 923
9957.94 901
9958.88 945
9959.82 909
9960.77 930
9961.71 986
9962.65 998
9963.59 964
9964.53 956
9965.48 915
9966.42 921
9967.36 923
9968.30 905
9969.24 883
9970.19 906
9971.13 928
9972.07 907
9973.01 922
9973.95 910
9974.90 900
9975.84 895
9976.78 898
9977.72 944
9978.67 909
9979.61 888
9980.55 881
9981.50 922
9982.44 884
9983.38 876
9984.32 858
9985.27 868
9986.21 873
9987.15 842
9988.10 875
9989.04 855
9989.98 880
9990.92 872
9991.87 890
9992.81 873
9993.75 864
9994.70 907
9995.64 901
9996.58 890
9997.53 886
9998.47 869
9999.41 869
10000.36 897
10001.30 943
10002.25 895
10003.19 941
10004.13 940
10005.08 915
10006.02 897
10006.96 948
10007.91 885
10008.85 912
10009.80 859
10010.74 844
10011.68 897
10012.63 905
10013.57 885
10014.52 917
10015.46 930
10016.41 867
10017.35 875
10018.29 896
10019.24 891
10020.18 902
10021.13 879
10022.07 850
10023.02 885
10023.96 886
10024.91 838
10025.85 888
10026.80 867
10027.74 877
10028.69 895
10029.63 845
10030.58 867
10031.52 868
10032.47 842
10033.41 875
10034.36 871
10035.30 929
10036.25 890
10037.19 849
10038.14 818
10039.08 834
10040.03 817
10040.97 801
10041.92 828
10042.87 850
10043.81 848
10044.76 829
10045.70 843
10046.65 836
10047.59 840
10048.54 829
10049.49 861
10050.43 815
10051.38 848
10052.32 835
10053.27 832
10054.22 816
10055.16 843
10056.11 854
10057.05 841
10058.00 839
10058.95 809
10059.89 799
10060.84 821
10061.79 822
10062.73 804
10063.68 805
10064.63 778
10065.57 820
10066.52 779
10067.47 826
10068.41 819
10069.36 791
10070.31 803
10071.25 817
10072.20 802
10073.15 807
10074.10 814
10075.04 827
10075.99 788
10076.94 808
10077.88 790
10078.83 806
10079.78 772
10080.73 781
10081.67 780
10082.62 774
10083.57 793
10084.52 824
10085.46 816
10086.41 782
10087.36 821
10088.31 803
10089.25 758
10090.20 782
10091.15 785
10092.10 825
10093.05 764
10093.99 774
10094.94 729
10095.89 769
10096.84 792
10097.79 774
10098.73 740
10099.68 751
10100.63 762
10101.58 730
10102.53 740
10103.48 765
10104.42 752
10105.37 744
10106.32 808
10107.27 788
10108.22 778
10109.17 739
10110.12 779
10111.06 736
10112.01 730
10112.96 774
10113.91 733
10114.86 760
10115.81 752
10116.76 754
10117.71 758
10118.66 769
10119.61 751
10120.56 782
10121.50 787
10122.45 753
10123.40 742
10124.35 761
10125.30 750
10126.25 797
10127.20 726
10128.15 718
10129.10 760
10130.05 753
10131.00 720
10131.95 746
10132.90 760
10133.85 748
10134.80 730
10135.75 734
10136.70 747
10137.65 739
10138.60 787
10139.55 766
10140.50 767
10141.45 772
10142.40 754
10143.35 740
10144.30 785
10145.25 800
10146.20 781
10147.15 783
10148.10 767
10149.05 800
10150.00 742
10150.95 756
10151.90 794
10152.86 777
10153.81 785
10154.76 796
10155.71 757
10156.66 766
10157.61 740
10158.56 774
10159.51 794
10160.46 748
10161.41 783
10162.37 746
10163.32 729
10164.27 779
10165.22 806
10166.17 779
10167.12 777
10168.07 798
10169.03 789
10169.98 786
10170.93 770
10171.88 762
10172.83 803
10173.78 794
10174.74 815
10175.69 806
10176.64 846
10177.59 818
10178.54 798
10179.49 804
10180.45 797
10181.40 860
10182.35 881
10183.30 847
10184.26 828
10185.21 860
10186.16 875
10187.11 860
10188.06 875
10189.02 885
10189.97 902
10190.92 926
10191.87 930
10192.83 965
10193.78 922
10194.73 938
10195.69 923
10196.64 953
10197.59 965
10198.54 959
10199.50 902
10200.45 945
10201.40 958
10202.36 892
10203.31 912
10204.26 915
10205.22 921
10206.17 935
10207.12 966
10208.08 929
10209.03 939
10209.98 981
10210.94 964
10211.89 923
10212.84 882
10213.80 879
10214.75 849
10215.70 869
10216.66 907
10217.61 865
10218.56 880
10219.52 893
10220.47 934
10221.43 873
10222.38 842
10223.33 860
10224.29 839
10225.24 865
10226.20 914
10227.15 875
10228.11 896
10229.06 947
10230.01 929
10230.97 935
10231.92 983
10232.88 1017
10233.83 1043
10234.79 1078
10235.74 1030
10236.70 1062
10237.65 1075
10238.60 1079
10239.56 1095
10240.51 1047
10241.47 1005
10242.42 988
10243.38 1004
10244.33 911
10245.29 840
10246.24 883
10247.20 862
10248.15 840
10249.11 821
10250.07 856
10251.02 831
10251.98 814
10252.93 835
10253.89 829
10254.84 791
10255.80 816
10256.75 834
10257.71 805
10258.67 813
10259.62 792
10260.58 791
10261.53 796
10262.49 795
10263.44 799
10264.40 759
10265.36 799
10266.31 810
10267.27 808
10268.22 810
10269.18 832
10270.14 855
10271.09 780
10272.05 790
10273.01 812
10273.96 779
10274.92 791
10275.87 799
10276.83 810
10277.79 798
10278.74 775
10279.70 769
10280.66 766
10281.61 777
10282.57 769
10283.53 777
10284.49 803
10285.44 737
10286.40 743
10287.36 729
10288.31 790
10289.27 741
10290.23 779
10291.18 749
10292.14 735
10293.10 741
10294.06 743
10295.01 776
10295.97 756
10296.93 769
10297.89 744
10298.84 757
10299.80 754
10300.76 802
10301.72 770
10302.67 740
10303.63 736
10304.59 740
10305.55 755
10306.51 723
10307.46 728
10308.42 757
10309.38 729
10310.34 775
10311.30 813
10312.25 802
10313.21 762
10314.17 742
10315.13 724
10316.09 719
10317.05 706
10318.00 740
10318.96 741
10319.92 763
10320.88 753
10321.84 722
10322.80 733
10323.76 761
10324.71 767
10325.67 721
10326.63 723
10327.59 751
10328.55 720
10329.51 739
10330.47 748
10331.43 704
10332.39 694
10333.35 711
10334.30 746
10335.26 735
10336.22 744
10337.18 697
10338.14 771
10339.10 696
10340.06 716
10341.02 729
10341.98 764
10342.94 751
10343.90 737
10344.86 727
10345.82 762
10346.78 745
10347.74 716
10348.70 744
10349.66 687
10350.62 705
10351.58 723
10352.54 746
10353.50 717
10354.46 727
10355.42 786
10356.38 749
10357.34 687
10358.30 736
10359.26 733
10360.22 735
10361.18 725
10362.14 714
10363.10 699
10364.06 712
10365.02 720
10365.98 718
10366.94 718
10367.90 708
10368.87 705
10369.83 716
10370.79 735
10371.75 698
10372.71 748
10373.67 738
10374.63 719
10375.59 704
10376.55 714
10377.51 690
10378.48 719
10379.44 693
10380.40 711
10381.36 681
10382.32 740
10383.28 734
10384.24 722
10385.21 707
10386.17 722
10387.13 714
10388.09 699
10389.05 694
10390.01 715
10390.98 769
10391.94 713
10392.90 774
10393.86 766
10394.82 741
10395.79 770
10396.75 750
10397.71 687
10398.67 713
10399.63 719
10400.60 729
10401.56 734
10402.52 732
10403.48 736
10404.45 731
10405.41 781
10406.37 730
10407.33 703
10408.30 747
10409.26 740
10410.22 772
10411.18 757
10412.15 815
10413.11 830
10414.07 847
10415.04 877
10416.00 872
10416.96 882
10417.93 873
10418.89 892
10419.85 878
10420.81 882
10421.78 896
10422.74 900
10423.70 885
10424.67 883
10425.63 882
10426.59 848
10427.56 813
10428.52 857
10429.49 804
10430.45 824
10431.41 800
10432.38 794
10433.34 819
10434.30 806
10435.27 776
10436.23 778
10437.20 764
10438.16 743
10439.12 719
10440.09 735
10441.05 731
10442.02 682
10442.98 715
10443.94 684
10444.91 738
10445.87 717
10446.84 727
10447.80 690
10448.77 683
10449.73 700
10450.70 749
10451.66 698
10452.63 687
10453.59 678
10454.55 675
10455.52 681
10456.48 662
10457.45 688
10458.41 681
10459.38 703
10460.34 708
10461.31 708
10462.27 674
10463.24 692
10464.20 689
10465.17 654
10466.14 663
10467.10 676
10468.07 703
10469.03 717
10470.00 696
10470.96 675
10471.93 679
10472.89 692
10473.86 703
10474.82 698
10475.79 651
10476.76 703
10477.72 683
10478.69 647
10479.65 681
10480.62 667
10481.59 697
10482.55 662
10483.52 686
10484.48 710
10485.45 708
10486.42 685
10487.38 693
10488.35 705
10489.32 646
10490.28 687
10491.25 668
10492.21 702
10493.18 689
10494.15 718
10495.11 704
10496.08 730
10497.05 703
10498.01 682
10498.98 712
10499.95 721
10500.92 738
10501.88 751
10502.85 698
10503.82 741
10504.78 699
10505.75 685
10506.72 690
10507.68 700
10508.65 727
10509.62 711
10510.59 735
10511.55 710
10512.52 738
10513.49 716
10514.46 696
10515.42 696
10516.39 713
10517.36 675
10518.33 694
10519.29 695
10520.26 686
10521.23 743
10522.20 747
10523.17 743
10524.13 709
10525.10 725
10526.07 700
10527.04 720
10528.01 720
10528.97 712
10529.94 702
10530.91 741
10531.88 715
10532.85 724
10533.82 753
10534.78 726
10535.75 688
10536.72 678
10537.69 759
10538.66 748
10539.63 740
10540.60 686
10541.56 720
10542.53 710
10543.50 721
10544.47 740
10545.44 725
10546.41 734
10547.38 714
10548.35 739
10549.32 757
10550.29 731
10551.25 747
10552.22 755
10553.19 772
10554.16 788
10555.13 750
10556.10 818
10557.07 804
10558.04 825
10559.01 867
10559.98 853
10560.95 891
10561.92 849
10562.89 849
10563.86 838
10564.83 876
10565.80 820
10566.77 815
10567.74 790
10568.71 779
10569.68 762
10570.65 793
10571.62 743
10572.59 754
10573.56 755
10574.53 780
10575.50 753
10576.47 787
10577.44 745
10578.41 715
10579.38 706
10580.35 724
10581.32 738
10582.29 729
10583.26 810
10584.23 747
10585.21 758
10586.18 741
10587.15 749
10588.12 785
10589.09 802
10590.06 750
10591.03 767
10592.00 750
10592.97 746
10593.94 742
10594.92 743
10595.89 710
10596.86 757
10597.83 732
10598.80 727
10599.77 723
10600.74 717
10601.71 689
10602.69 698
10603.66 718
10604.63 694
10605.60 705
10606.57 690
10607.54 705
10608.52 670
10609.49 674
10610.46 687
10611.43 689
10612.40 702
10613.38 674
10614.35 677
10615.32 700
10616.29 663
10617.27 661
10618.24 706
10619.21 697
10620.18 713
10621.15 693
10622.13 642
10623.10 651
10624.07 705
10625.04 732
10626.02 686
10626.99 734
10627.96 696
10628.94 717
10629.91 730
10630.88 715
10631.85 682
10632.83 725
10633.80 703
10634.77 697
10635.75 733
10636.72 726
10637.69 704
10638.67 714
10639.64 725
10640.61 733
10641.59 694
10642.56 688
10643.53 710
10644.51 667
10645.48 690
10646.45 683
10647.43 679
10648.40 655
10649.37 690
10650.35 696
10651.32 716
10652.30 688
10653.27 693
10654.24 700
10655.22 700
10656.19 710
10657.16 663
10658.14 716
10659.11 688
10660.09 651
10661.06 694
10662.04 719
10663.01 680
10663.98 700
10664.96 740
10665.93 723
10666.91 710
10667.88 781
10668.86 745
10669.83 729
10670.81 718
10671.78 749
10672.76 704
10673.73 670
10674.71 686
10675.68 685
10676.66 699
10677.63 680
10678.61 675
10679.58 659
10680.56 687
10681.53 684
10682.51 687
10683.48 675
10684.46 656
10685.43 651
10686.41 642
10687.38 697
10688.36 644
10689.33 651
10690.31 649
10691.28 688
10692.26 626
10693.24 622
10694.21 648
10695.19 661
10696.16 648
10697.14 656
10698.12 682
10699.09 672
10700.07 655
10701.04 652
10702.02 644
10703.00 665
10703.97 660
10704.95 649
10705.92 663
10706.90 639
10707.88 615
10708.85 628
10709.83 686
10710.81 651
10711.78 677
10712.76 654
10713.74 627
10714.71 624
10715.69 643
10716.67 654
10717.64 667
10718.62 652
10719.60 654
10720.57 685
10721.55 625
10722.53 626
10723.50 615
10724.48 617
10725.46 644
10726.44 693
10727.41 655
10728.39 650
10729.37 649
10730.35 638
10731.32 649
10732.30 625
10733.28 668
10734.26 686
10735.23 710
10736.21 690
10737.19 692
10738.17 679
10739.14 689
10740.12 656
10741.10 664
10742.08 711
10743.06 670
10744.03 688
10745.01 685
10745.99 698
10746.97 691
10747.95 678
10748.92 655
10749.90 667
10750.88 653
10751.86 644
10752.84 610
10753.82 637
10754.79 641
10755.77 628
10756.75 656
10757.73 668
10758.71 659
10759.69 650
10760.67 660
10761.65 642
10762.62 688
10763.60 706
10764.58 675
10765.56 643
10766.54 661
10767.52 653
10768.50 657
10769.48 617
10770.46 676
10771.44 649
10772.42 629
10773.39 640
10774.37 687
10775.35 689
10776.33 654
10777.31 654
10778.29 689
10779.27 660
10780.25 674
10781.23 693
10782.21 709
10783.19 664
10784.17 634
10785.15 650
10786.13 637
10787.11 679
10788.09 664
10789.07 682
10790.05 663
10791.03 677
10792.01 655
10792.99 655
10793.97 642
10794.95 649
10795.93 648
10796.91 673
10797.89 643
10798.87 640
10799.85 661
10800.83 619
10801.82 637
10802.80 667
10803.78 703
10804.76 657
10805.74 665
10806.72 612
10807.70 662
10808.68 658
10809.66 640
10810.64 644
10811.62 641
10812.61 655
10813.59 637
10814.57 622
10815.55 658
10816.53 634
10817.51 664
10818.49 669
10819.47 663
10820.46 635
10821.44 630
10822.42 628
10823.40 691
10824.38 708
10825.36 648
10826.35 679
10827.33 661
10828.31 672
10829.29 668
10830.27 666
10831.25 653
10832.24 681
10833.22 665
10834.20 645
10835.18 689
10836.17 666
10837.15 685
10838.13 664
10839.11 689
10840.09 686
10841.08 651
10842.06 667
10843.04 662
10844.02 664
10845.01 696
10845.99 655
10846.97 662
10847.96 667
10848.94 693
10849.92 673
10850.90 704
10851.89 699
10852.87 687
10853.85 688
10854.84 692
10855.82 665
10856.80 698
10857.78 693
10858.77 711
10859.75 675
10860.73 676
10861.72 716
10862.70 700
10863.68 699
10864.67 692
10865.65 697
10866.64 713
10867.62 690
10868.60 720
10869.59 697
10870.57 696
10871.55 699
10872.54 721
10873.52 735
10874.51 750
10875.49 717
10876.47 716
10877.46 705
10878.44 694
10879.43 714
10880.41 764
10881.39 731
10882.38 737
10883.36 719
10884.35 714
10885.33 727
10886.32 776
10887.30 744
10888.29 732
10889.27 770
10890.25 760
10891.24 743
10892.22 792
10893.21 766
10894.19 741
10895.18 785
10896.16 774
10897.15 787
10898.13 769
10899.12 737
10900.10 777
10901.09 764
10902.07 766
10903.06 768
10904.04 808
10905.03 804
10906.01 798
10907.00 793
10907.99 798
10908.97 802
10909.96 790
10910.94 819
10911.93 837
10912.91 799
10913.90 823
10914.88 866
10915.87 865
10916.86 824
10917.84 838
10918.83 878
10919.81 799
10920.80 850
10921.79 862
10922.77 870
10923.76 892
10924.74 873
10925.73 861
10926.72 857
10927.70 872
10928.69 886
10929.68 928
10930.66 886
10931.65 926
10932.64 924
10933.62 929
10934.61 898
10935.60 966
10936.58 969
10937.57 939
10938.56 951
10939.54 960
10940.53 929
10941.52 975
10942.50 995
10943.49 1039
10944.48 1071
10945.47 1083
10946.45 1097
10947.44 1109
10948.43 1106
10949.41 1106
10950.40 1151
10951.39 1209
10952.38 1178
10953.36 1163
10954.35 1150
10955.34 1205
10956.33 1204
10957.31 1169
10958.30 1182
10959.29 1189
10960.28 1211
10961.27 1166
10962.25 1154
10963.24 1131
10964.23 1096
10965.22 1071
10966.21 1037
10967.19 1074
10968.18 1026
10969.17 1040
10970.16 1062
10971.15 1063
10972.13 1007
10973.12 1047
10974.11 1041
10975.10 1024
10976.09 1021
10977.08 1046
10978.07 1038
10979.05 1026
10980.04 968
10981.03 1004
10982.02 975
10983.01 1041
10984.00 1047
10984.99 1039
10985.98 1089
10986.96 1081
10987.95 1063
10988.94 1070
10989.93 1129
10990.92 1163
10991.91 1189
10992.90 1245
10993.89 1256
10994.88 1258
10995.87 1305
10996.86 1364
10997.85 1369
10998.84 1377
10999.83 1413
11000.82 1428
11001.81 1403
11002.79 1412
11003.78 1361
11004.77 1274
11005.76 1247
11006.75 1215
11007.74 1201
11008.73 1189
11009.72 1131
11010.71 1130
11011.70 1059
11012.69 1075
11013.68 1024
11014.67 1013
11015.67 1033
11016.66 1010
11017.65 1011
11018.64 998
11019.63 1020
11020.62 988
11021.61 972
11022.60 954
11023.59 932
11024.58 979
11025.57 947
11026.56 955
11027.55 953
11028.54 927
11029.53 949
11030.52 966
11031.52 997
11032.51 976
11033.50 931
11034.49 919
11035.48 900
11036.47 931
11037.46 921
11038.45 891
11039.45 949
11040.44 864
11041.43 870
11042.42 888
11043.41 873
11044.40 875
11045.39 885
11046.39 864
11047.38 888
11048.37 879
11049.36 868
11050.35 858
11051.35 851
11052.34 852
11053.33 829
11054.32 870
11055.31 872
11056.31 893
11057.30 889
11058.29 882
11059.28 872
11060.27 857
11061.27 837
11062.26 846
11063.25 851
11064.24 856
11065.24 912
11066.23 865
11067.22 847
11068.21 850
11069.21 878
11070.20 850
11071.19 861
11072.19 853
11073.18 845
11074.17 844
11075.16 831
11076.16 835
11077.15 885
11078.14 859
11079.14 844
11080.13 855
11081.12 850
11082.12 846
11083.11 849
11084.10 889
11085.10 866
11086.09 836
11087.08 818
11088.08 845
11089.07 818
11090.06 802
11091.06 846
11092.05 882
11093.04 859
11094.04 809
11095.03 860
11096.03 858
11097.02 817
11098.01 836
11099.01 837
11100.00 827
11101.00 811
11101.99 816
11102.98 835
11103.98 812
11104.97 802
11105.97 837
11106.96 881
11107.96 849
11108.95 798
11109.95 845
11110.94 819
11111.93 808
11112.93 847
11113.92 848
11114.92 884
11115.91 818
11116.91 851
11117.90 835
11118.90 829
11119.89 835
11120.89 842
11121.88 869
11122.88 838
11123.87 857
11124.87 828
11125.86 794
11126.86 853
11127.85 920
11128.85 934
11129.84 926
11130.84 923
11131.84 886
11132.83 895
11133.83 916
11134.82 897
11135.82 865
11136.81 888
11137.81 866
11138.81 856
11139.80 849
11140.80 866
11141.79 865
11142.79 909
11143.79 879
11144.78 858
11145.78 864
11146.77 903
11147.77 887
11148.77 848
11149.76 854
11150.76 849
11151.75 877
11152.75 837
11153.75 857
11154.74 845
11155.74 797
11156.74 819
11157.73 815
11158.73 822
11159.73 825
11160.72 834
11161.72 849
11162.72 795
11163.71 758
11164.71 760
11165.71 775
11166.71 785
11167.70 759
11168.70 790
11169.70 811
11170.69 753
11171.69 790
11172.69 787
11173.69 811
11174.68 767
11175.68 761
11176.68 792
11177.68 831
11178.67 741
11179.67 786
11180.67 754
11181.67 749
11182.66 739
11183.66 776
11184.66 794
11185.66 759
11186.66 727
11187.65 769
11188.65 765
11189.65 760
11190.65 763
11191.65 784
11192.64 793
11193.64 773
11194.64 783
11195.64 783
11196.64 756
11197.64 744
11198.63 787
11199.63 785
11200.63 777
11201.63 773
11202.63 764
11203.63 798
11204.63 797
11205.63 806
11206.62 791
11207.62 803
11208.62 797
11209.62 769
11210.62 738
11211.62 776
11212.62 762
11213.62 790
11214.62 738
11215.62 715
11216.61 758
11217.61 785
11218.61 769
11219.61 772
11220.61 791
11221.61 794
11222.61 770
11223.61 760
11224.61 790
11225.61 774
11226.61 746
11227.61 770
11228.61 769
11229.61 782
11230.61 748
11231.61 783
11232.61 763
11233.61 794
11234.61 787
11235.61 745
11236.61 761
11237.61 796
11238.61 779
11239.61 808
11240.61 754
11241.61 768
11242.61 799
11243.61 765
11244.61 788
11245.61 802
11246.61 817
11247.61 795
11248.62 771
11249.62 781
11250.62 744
11251.62 793
11252.62 798
11253.62 743
11254.62 764
11255.62 757
11256.62 799
11257.62 749
11258.62 799
11259.63 779
11260.63 797
11261.63 774
11262.63 805
11263.63 821
11264.63 823
11265.63 855
11266.64 823
11267.64 801
11268.64 779
11269.64 813
11270.64 843
11271.64 831
11272.65 860
11273.65 846
11274.65 821
11275.65 831
11276.65 823
11277.65 850
11278.66 850
11279.66 866
11280.66 873
11281.66 827
11282.67 850
11283.67 851
11284.67 854
11285.67 858
11286.67 868
11287.68 835
11288.68 837
11289.68 820
11290.68 843
11291.69 842
11292.69 852
11293.69 873
11294.70 890
11295.70 855
11296.70 829
11297.70 848
11298.71 833
11299.71 862
11300.71 890
11301.72 873
11302.72 853
11303.72 868
11304.72 875
11305.73 860
11306.73 851
11307.73 886
11308.74 872
11309.74 881
11310.74 880
11311.75 880
11312.75 893
11313.76 934
11314.76 868
11315.76 904
11316.77 884
11317.77 877
11318.77 872
11319.78 888
11320.78 877
11321.79 890
11322.79 843
11323.79 847
11324.80 890
11325.80 856
11326.81 880
11327.81 840
11328.81 832
11329.82 860
11330.82 855
11331.83 898
11332.83 923
11333.84 863
11334.84 892
11335.85 854
11336.85 872
11337.85 903
11338.86 898
11339.86 963
11340.87 909
11341.87 896
11342.88 908
11343.88 914
11344.89 868
11345.89 889
11346.90 908
11347.90 946
11348.91 917
11349.91 885
11350.92 894
11351.92 906
11352.93 905
11353.94 890
11354.94 902
11355.95 866
11356.95 914
11357.96 899
11358.96 909
11359.97 867
11360.97 906
11361.98 940
11362.99 934
11363.99 906
11365.00 933
11366.00 901
11367.01 907
11368.02 948
11369.02 929
11370.03 951
11371.03 937
11372.04 937
11373.05 911
11374.05 936
11375.06 965
11376.06 956
11377.07 955
11378.08 954
11379.08 913
11380.09 918
11381.10 913
11382.10 948
11383.11 952
11384.12 951
11385.12 949
11386.13 953
11387.14 968
11388.14 938
11389.15 1021
11390.16 973
11391.17 969
11392.17 981
11393.18 968
11394.19 971
11395.19 956
11396.20 973
11397.21 979
11398.22 994
11399.22 978
11400.23 961
11401.24 989
11402.25 968
11403.25 948
11404.26 998
11405.27 957
11406.28 1013
11407.28 1023
11408.29 985
11409.30 986
11410.31 1040
11411.31 1045
11412.32 1028
11413.33 1064
11414.34 1076
11415.35 1097
11416.35 1065
11417.36 1057
11418.37 1039
11419.38 1086
11420.39 1099
11421.40 1103
11422.40 1128
11423.41 1081
11424.42 1109
11425.43 1047
11426.44 1067
11427.45 1126
11428.46 1074
11429.46 1113
11430.47 1140
11431.48 1117
11432.49 1170
11433.50 1165
11434.51 1180
11435.52 1140
11436.53 1169
11437.54 1220
11438.54 1214
11439.55 1209
11440.56 1212
11441.57 1227
11442.58 1200
11443.59 1221
11444.60 1239
11445.61 1261
11446.62 1233
11447.63 1351
11448.64 1253
11449.65 1304
11450.66 1281
11451.67 1307
11452.68 1342
11453.69 1338
11454.70 1344
11455.71 1336
11456.72 1315
11457.73 1376
11458.74 1334
11459.75 1342
11460.76 1358
11461.77 1318
11462.78 1404
11463.79 1358
11464.80 1381
11465.81 1424
11466.82 1457
11467.83 1459
11468.84 1452
11469.85 1417
11470.86 1458
11471.87 1403
11472.88 1522
11473.89 1558
11474.90 1529
11475.91 1490
11476.92 1530
11477.93 1489
11478.95 1524
11479.96 1547
11480.97 1521
11481.98 1576
11482.99 1574
11484.00 1588
11485.01 1565
11486.02 1626
11487.03 1623
11488.05 1602
11489.06 1606
11490.07 1632
11491.08 1602
11492.09 1629
11493.10 1659
11494.11 1644
11495.13 1669
11496.14 1621
11497.15 1637
11498.16 1657
11499.17 1673
11500.18 1734
11501.20 1702
11502.21 1711
11503.22 1736
11504.23 1768
11505.24 1759
11506.26 1781
11507.27 1765
11508.28 1800
11509.29 1769
11510.30 1775
11511.32 1795
11512.33 1812
11513.34 1802
11514.35 1844
11515.37 1859
11516.38 1907
11517.39 1860
11518.40 1902
11519.42 1920
11520.43 1915
11521.44 1929
11522.45 1979
11523.47 1957
11524.48 1995
11525.49 2032
11526.51 2063
11527.52 2031
11528.53 2007
11529.55 2056
11530.56 2100
11531.57 2135
11532.59 2145
11533.60 2173
11534.61 2248
11535.63 2261
11536.64 2260
11537.65 2279
11538.67 2325
11539.68 2328
11540.69 2389
11541.71 2459
11542.72 2463
11543.73 2443
11544.75 2504
11545.76 2436
11546.78 2503
11547.79 2541
11548.80 2578
11549.82 2669
11550.83 2782
11551.85 2821
11552.86 2756
11553.87 2831
11554.89 2967
11555.90 2993
11556.92 3026
11557.93 3008
11558.95 3081
11559.96 3156
11560.97 3178
11561.99 3216
11563.00 3241
11564.02 3338
11565.03 3363
11566.05 3447
11567.06 3578
11568.08 3576
11569.09 3633
11570.11 3726
11571.12 3759
11572.14 3804
11573.15 3870
11574.17 4014
11575.18 4107
11576.20 4302
11577.21 4393
11578.23 4439
11579.24 4689
11580.26 4776
11581.27 4992
11582.29 5228
11583.30 5304
11584.32 5441
11585.33 5680
11586.35 5962
11587.37 6050
11588.38 6246
11589.40 6456
11590.41 6718
11591.43 7128
11592.44 7434
11593.46 7929
11594.48 8491
11595.49 9199
11596.51 9781
11597.52 10499
11598.54 11200
11599.56 12011
11600.57 12555
11601.59 13098
11602.61 13201
11603.62 13341
11604.64 13413
11605.66 13012
11606.67 12617
11607.69 11913
11608.70 11226
11609.72 10528
11610.74 9681
11611.75 8870
11612.77 8231
11613.79 7638
11614.81 6936
11615.82 6379
11616.84 5979
11617.86 5541
11618.87 5271
11619.89 5010
11620.91 4831
11621.92 4613
11622.94 4373
11623.96 4300
11624.98 4148
11625.99 4052
11627.01 3872
11628.03 3896
11629.05 3817
11630.06 3755
11631.08 3800
11632.10 3686
11633.12 3697
11634.13 3641
11635.15 3672
11636.17 3606
11637.19 3522
11638.20 3600
11639.22 3611
11640.24 3553
11641.26 3506
11642.28 3427
11643.29 3314
11644.31 3251
11645.33 3250
11646.35 3186
11647.37 3043
11648.39 3014
11649.40 2954
11650.42 2863
11651.44 2759
11652.46 2737
11653.48 2788
11654.50 2690
11655.51 2668
11656.53 2717
11657.55 2751
11658.57 2725
11659.59 2751
11660.61 2750
11661.63 2686
11662.65 2642
11663.67 2729
11664.68 2849
11665.70 2761
11666.72 2866
11667.74 2911
11668.76 2876
11669.78 2872
11670.80 2866
11671.82 2904
11672.84 2964
11673.86 2906
11674.88 2997
11675.90 2972
11676.92 2997
11677.94 3039
11678.96 3020
11679.98 3045
11680.99 3027
11682.01 3074
11683.03 3092
11684.05 3062
11685.07 3126
11686.09 3128
11687.11 3019
11688.13 3027
11689.15 3053
11690.17 3013
11691.19 2986
11692.21 2869
11693.24 2917
11694.26 2924
11695.28 2860
11696.30 2830
11697.32 2783
11698.34 2850
11699.36 2814
11700.38 2768
11701.40 2728
11702.42 2755
11703.44 2735
11704.46 2702
11705.48 2682
11706.50 2692
11707.52 2638
11708.54 2630
11709.57 2662
11710.59 2585
11711.61 2562
11712.63 2529
11713.65 2541
11714.67 2517
11715.69 2482
11716.71 2517
11717.73 2441
11718.76 2453
11719.78 2464
11720.80 2367
11721.82 2331
11722.84 2308
11723.86 2279
11724.89 2272
11725.91 2256
11726.93 2163
11727.95 2191
11728.97 2186
11729.99 2131
11731.02 2093
11732.04 2084
11733.06 2090
11734.08 2029
11735.10 2062
11736.13 2026
11737.15 2009
11738.17 1988
11739.19 1955
11740.22 1960
11741.24 1994
11742.26 2002
11743.28 1985
11744.30 1980
11745.33 1971
11746.35 2029
11747.37 2038
11748.40 1995
11749.42 1953
11750.44 1947
11751.46 1935
11752.49 1911
11753.51 1946
11754.53 1916
11755.56 1863
11756.58 1832
11757.60 1853
11758.62 1820
11759.65 1827
11760.67 1784
11761.69 1735
11762.72 1669
11763.74 1711
11764.76 1613
11765.79 1576
11766.81 1632
11767.83 1642
11768.86 1613
11769.88 1585
11770.91 1615
11771.93 1659
11772.95 1605
11773.98 1585
11775.00 1591
11776.02 1571
11777.05 1566
11778.07 1518
11779.10 1490
11780.12 1520
11781.14 1462
11782.17 1527
11783.19 1499
11784.22 1433
11785.24 1461
11786.26 1487
11787.29 1443
11788.31 1445
11789.34 1442
11790.36 1401
11791.39 1353
11792.41 1417
11793.44 1428
11794.46 1364
11795.49 1379
11796.51 1337
11797.54 1319
11798.56 1335
11799.59 1335
11800.61 1283
11801.63 1266
11802.66 1274
11803.69 1222
11804.71 1266
11805.74 1170
11806.76 1159
11807.79 1203
11808.81 1180
11809.84 1195
11810.86 1173
11811.89 1201
11812.91 1205
11813.94 1211
11814.96 1205
11815.99 1203
11817.01 1226
11818.04 1157
11819.07 1156
11820.09 1128
11821.12 1106
11822.14 1146
11823.17 1113
11824.20 1080
11825.22 1132
11826.25 1129
11827.27 1129
11828.30 1096
11829.33 1141
11830.35 1107
11831.38 1112
11832.40 1105
11833.43 1083
11834.46 1105
11835.48 1088
11836.51 1078
11837.54 1110
11838.56 1070
11839.59 1066
11840.62 1098
11841.64 1002
11842.67 1065
11843.70 1073
11844.72 1064
11845.75 1025
11846.78 1033
11847.80 1084
11848.83 1067
11849.86 1038
11850.89 1070
11851.91 1013
11852.94 1014
11853.97 1039
11854.99 1033
11856.02 1020
11857.05 1032
11858.08 1050
11859.10 1046
11860.13 1044
11861.16 1011
11862.19 996
11863.21 1027
11864.24 1017
11865.27 1020
11866.30 993
11867.33 965
11868.35 975
11869.38 1036
11870.41 1009
11871.44 1023
11872.47 1003
11873.49 998
11874.52 945
11875.55 1016
11876.58 1002
11877.61 979
11878.63 969
11879.66 989
11880.69 945
11881.72 953
11882.75 926
11883.78 930
11884.81 952
11885.83 920
11886.86 969
11887.89 976
11888.92 970
11889.95 943
11890.98 950
11892.01 979
11893.04 967
11894.06 949
11895.09 983
11896.12 959
11897.15 968
11898.18 952
11899.21 976
11900.24 948
11901.27 969
11902.30 962
11903.33 982
11904.36 948
11905.39 942
11906.42 949
11907.45 945
11908.48 939
11909.50 926
11910.53 942
11911.56 937
11912.59 946
11913.62 958
11914.65 966
11915.68 973
11916.71 946
11917.74 902
11918.77 929
11919.80 943
11920.83 914
11921.86 939
11922.89 902
11923.92 909
11924.95 932
11925.99 908
11927.02 964
11928.05 983
11929.08 960
11930.11 993
11931.14 937
11932.17 967
11933.20 989
11934.23 960
11935.26 942
11936.29 919
11937.32 921
11938.35 909
11939.38 912
11940.41 955
11941.45 912
11942.48 938
11943.51 925
11944.54 906
11945.57 848
11946.60 871
11947.63 852
11948.66 828
11949.70 843
11950.73 813
11951.76 887
11952.79 877
11953.82 843
11954.85 896
11955.88 866
11956.92 855
11957.95 852
11958.98 844
11960.01 852
11961.04 839
11962.08 833
11963.11 881
11964.14 857
11965.17 900
11966.20 858
11967.24 836
11968.27 893
11969.30 862
11970.33 831
11971.36 868
11972.40 896
11973.43 914
11974.46 917
11975.49 857
11976.53 893
11977.56 890
11978.59 895
11979.62 904
11980.66 861
11981.69 901
11982.72 876
11983.76 860
11984.79 881
11985.82 885
11986.85 919
11987.89 870
11988.92 930
11989.95 920
11990.99 937
11992.02 888
11993.05 899
11994.09 904
11995.12 886
11996.15 917
11997.19 909
11998.22 892
11999.25 907
12000.29 904
12001.32 951
12002.35 910
12003.39 855
12004.42 900
12005.46 936
12006.49 967
12007.52 993
12008.56 996
12009.59 990
12010.63 992
12011.66 992
12012.69 986
12013.73 990
12014.76 1017
12015.80 993
12016.83 1033
12017.86 1024
12018.90 973
12019.93 1001
12020.97 1022
12022.00 1014
12023.04 996
12024.07 1011
12025.11 998
12026.14 977
12027.18 960
12028.21 954
12029.25 944
12030.28 928
12031.32 952
12032.35 947
12033.39 947
12034.42 969
12035.46 961
12036.49 947
12037.53 945
12038.56 953
12039.60 927
12040.63 960
12041.67 977
12042.70 963
12043.74 959
12044.77 948
12045.81 909
12046.84 909
12047.88 861
12048.92 900
12049.95 892
12050.99 899
12052.02 908
12053.06 916
12054.09 938
12055.13 954
12056.17 889
12057.20 926
12058.24 916
12059.27 887
12060.31 920
12061.35 990
12062.38 966
12063.42 944
12064.46 939
12065.49 912
12066.53 916
12067.56 924
12068.60 906
12069.64 879
12070.67 910
12071.71 878
12072.75 897
12073.78 935
12074.82 929
12075.86 966
12076.89 918
12077.93 941
12078.97 910
12080.01 862
12081.04 867
12082.08 928
12083.12 925
12084.15 941
12085.19 939
12086.23 938
12087.27 909
12088.30 911
12089.34 954
12090.38 969
12091.41 953
12092.45 989
12093.49 964
12094.53 962
12095.57 959
12096.60 940
12097.64 997
12098.68 961
12099.72 1011
12100.75 1008
12101.79 997
12102.83 1027
12103.87 981
12104.91 1008
12105.94 987
12106.98 950
12108.02 969
12109.06 942
12110.10 944
12111.14 969
12112.17 932
12113.21 925
12114.25 925
12115.29 962
12116.33 944
12117.37 895
12118.40 900
12119.44 897
12120.48 894
12121.52 893
12122.56 916
12123.60 917
12124.64 880
12125.68 885
12126.72 884
12127.75 876
12128.79 868
12129.83 863
12130.87 908
12131.91 909
12132.95 845
12133.99 890
12135.03 850
12136.07 873
12137.11 852
12138.15 838
12139.19 863
12140.23 877
12141.27 878
12142.31 890
12143.35 877
12144.38 849
12145.42 860
12146.46 837
12147.50 851
12148.54 853
12149.58 853
12150.62 799
12151.66 815
12152.70 866
12153.74 838
12154.78 803
12155.82 820
12156.87 831
12157.91 840
12158.95 816
12159.99 852
12161.03 843
12162.07 858
12163.11 830
12164.15 837
12165.19 816
12166.23 847
12167.27 848
12168.31 856
12169.35 863
12170.39 845
12171.43 856
12172.47 843
12173.52 852
12174.56 845
12175.60 855
12176.64 872
12177.68 861
12178.72 837
12179.76 838
12180.80 865
12181.85 893
12182.89 841
12183.93 804
12184.97 815
12186.01 888
12187.05 853
12188.09 814
12189.14 847
12190.18 834
12191.22 852
12192.26 856
12193.30 846
12194.34 817
12195.39 861
12196.43 870
12197.47 858
12198.51 867
12199.55 848
12200.60 866
12201.64 840
12202.68 839
12203.72 880
12204.77 864
12205.81 873
12206.85 876
12207.89 854
12208.94 881
12209.98 860
12211.02 880
12212.06 918
12213.11 897
12214.15 905
12215.19 854
12216.23 882
12217.28 889
12218.32 873
12219.36 916
12220.41 868
12221.45 883
12222.49 859
12223.54 865
12224.58 866
12225.62 838
12226.66 899
12227.71 853
12228.75 837
12229.79 837
12230.84 819
12231.88 850
12232.93 817
12233.97 820
12235.01 785
12236.06 813
12237.10 837
12238.14 859
12239.19 869
12240.23 843
12241.28 837
12242.32 865
12243.36 833
12244.41 820
12245.45 840
12246.50 841
12247.54 824
12248.58 863
12249.63 852
12250.67 827
12251.72 858
12252.76 801
12253.80 824
12254.85 827
12255.89 807
12256.94 814
12257.98 834
12259.03 782
12260.07 836
12261.12 813
12262.16 761
12263.21 772
12264.25 728
12265.30 802
12266.34 796
12267.39 790
12268.43 761
12269.48 761
12270.52 789
12271.57 755
12272.61 766
12273.66 754
12274.70 769
12275.75 756
12276.79 797
12277.84 765
12278.88 708
12279.93 749
12280.98 749
12282.02 775
12283.07 741
12284.11 769
12285.16 731
12286.20 744
12287.25 733
12288.30 743
12289.34 722
12290.39 742
12291.43 718
12292.48 743
12293.53 748
12294.57 727
12295.62 723
12296.66 782
12297.71 760
12298.76 678
12299.80 680
12300.85 728
12301.90 725
12302.94 694
12303.99 698
12305.04 739
12306.08 731
12307.13 707
12308.18 705
12309.22 705
12310.27 757
12311.32 695
12312.36 707
12313.41 699
12314.46 680
12315.50 676
12316.55 675
12317.60 690
12318.65 659
12319.69 702
12320.74 676
12321.79 701
12322.83 710
12323.88 720
12324.93 729
12325.98 698
12327.02 691
12328.07 691
12329.12 680
12330.17 672
12331.21 673
12332.26 700
12333.31 690
12334.36 710
12335.41 704
12336.45 703
12337.50 688
12338.55 692
12339.60 696
12340.65 719
12341.69 677
12342.74 677
12343.79 657
12344.84 695
12345.89 691
12346.94 675
12347.98 696
12349.03 641
12350.08 619
12351.13 713
12352.18 688
12353.23 657
12354.28 671
12355.32 683
12356.37 675
12357.42 619
12358.47 646
12359.52 663
12360.57 682
12361.62 670
12362.67 710
12363.72 678
12364.76 676
12365.81 655
12366.86 670
12367.91 675
12368.96 675
12370.01 701
12371.06 674
12372.11 653
12373.16 656
12374.21 650
12375.26 658
12376.31 682
12377.36 625
12378.41 651
12379.46 660
12380.51 671
12381.56 644
12382.61 681
12383.66 670
12384.71 637
12385.76 628
12386.81 657
12387.86 647
12388.91 686
12389.96 646
12391.01 631
12392.06 632
12393.11 643
12394.16 670
12395.21 648
12396.26 650
12397.31 597
12398.36 647
12399.41 640
12400.46 659
12401.51 691
12402.56 671
12403.61 641
12404.66 640
12405.71 632
12406.77 653
12407.82 638
12408.87 652
12409.92 652
12410.97 672
12412.02 619
12413.07 635
12414.12 655
12415.17 650
12416.23 620
12417.28 637
12418.33 666
12419.38 669
12420.43 669
12421.48 646
12422.53 638
12423.59 638
12424.64 587
12425.69 622
12426.74 676
12427.79 616
12428.84 602
12429.90 613
12430.95 620
12432.00 654
12433.05 586
12434.10 611
12435.16 625
12436.21 625
12437.26 636
12438.31 625
12439.37 661
12440.42 624
12441.47 648
12442.52 630
12443.58 603
12444.63 627
12445.68 645
12446.73 639
12447.79 605
12448.84 576
12449.89 597
12450.94 594
12452.00 617
12453.05 612
12454.10 657
12455.16 647
12456.21 628
12457.26 650
12458.31 623
12459.37 610
12460.42 620
12461.47 635
12462.53 602
12463.58 609
12464.63 644
12465.69 641
12466.74 653
12467.79 613
12468.85 617
12469.90 649
12470.95 643
12472.01 640
12473.06 629
12474.12 615
12475.17 655
12476.22 671
12477.28 634
12478.33 667
12479.39 642
12480.44 653
12481.49 696
12482.55 680
12483.60 649
12484.66 663
12485.71 665
12486.76 687
12487.82 718
12488.87 698
12489.93 716
12490.98 696
12492.04 690
12493.09 722
12494.15 725
12495.20 697
12496.25 706
12497.31 770
12498.36 749
12499.42 726
12500.47 752
12501.53 735
12502.58 698
12503.64 708
12504.69 685
12505.75 667
12506.80 673
12507.86 656
12508.91 660
12509.97 647
12511.03 609
12512.08 638
12513.14 650
12514.19 657
12515.25 626
12516.30 634
12517.36 603
12518.41 622
12519.47 626
12520.52 628
12521.58 631
12522.64 626
12523.69 671
12524.75 598
12525.80 625
12526.86 664
12527.92 612
12528.97 609
12530.03 640
12531.08 624
12532.14 639
12533.20 647
12534.25 654
12535.31 635
12536.37 644
12537.42 643
12538.48 640
12539.54 649
12540.59 637
12541.65 623
12542.70 659
12543.76 675
12544.82 676
12545.88 683
12546.93 677
12547.99 652
12549.05 640
12550.10 652
12551.16 641
12552.22 668
12553.27 692
12554.33 678
12555.39 695
12556.45 674
12557.50 689
12558.56 690
12559.62 687
12560.67 660
12561.73 708
12562.79 691
12563.85 702
12564.90 741
12565.96 706
12567.02 721
12568.08 729
12569.14 766
12570.19 770
12571.25 796
12572.31 802
12573.37 803
12574.42 819
12575.48 837
12576.54 826
12577.60 825
12578.66 840
12579.72 840
12580.77 818
12581.83 789
12582.89 809
12583.95 810
12585.01 793
12586.07 772
12587.12 753
12588.18 746
12589.24 734
12590.30 779
12591.36 738
12592.42 706
12593.48 713
12594.53 687
12595.59 698
12596.65 663
12597.71 666
12598.77 685
12599.83 660
12600.89 699
12601.95 659
12603.01 685
12604.07 692
12605.13 635
12606.18 712
12607.24 707
12608.30 675
12609.36 679
12610.42 715
12611.48 683
12612.54 629
12613.60 665
12614.66 667
12615.72 660
12616.78 694
12617.84 685
12618.90 701
12619.96 701
12621.02 696
12622.08 700
12623.14 712
12624.20 673
12625.26 699
12626.32 665
12627.38 664
12628.44 627
12629.50 660
12630.56 663
12631.62 659
12632.68 690
12633.74 658
12634.80 659
12635.86 700
12636.92 680
12637.98 659
12639.04 679
12640.11 661
12641.17 670
12642.23 659
12643.29 670
12644.35 662
12645.41 704
12646.47 710
12647.53 737
12648.59 753
12649.65 704
12650.72 751
12651.78 733
12652.84 778
12653.90 766
12654.96 771
12656.02 805
12657.08 794
12658.14 767
12659.21 818
12660.27 817
12661.33 755
12662.39 819
12663.45 775
12664.51 782
12665.58 752
12666.64 742
12667.70 757
12668.76 750
12669.82 706
12670.89 729
12671.95 769
12673.01 746
12674.07 702
12675.13 670
12676.20 711
12677.26 727
12678.32 704
12679.38 688
12680.45 707
12681.51 710
12682.57 741
12683.63 647
12684.70 640
12685.76 704
12686.82 706
12687.88 701
12688.95 696
12690.01 679
12691.07 691
12692.14 698
12693.20 730
12694.26 739
12695.32 685
12696.39 706
12697.45 694
12698.51 697
12699.58 691
12700.64 677
12701.70 711
12702.77 722
12703.83 705
12704.89 692
12705.96 673
12707.02 686
12708.08 712
12709.15 680
12710.21 703
12711.28 682
12712.34 711
12713.40 699
12714.47 705
12715.53 677
12716.59 676
12717.66 709
12718.72 721
12719.79 695
12720.85 673
12721.92 682
12722.98 701
12724.04 699
12725.11 669
12726.17 692
12727.24 718
12728.30 720
12729.37 701
12730.43 750
12731.49 728
12732.56 679
12733.62 692
12734.69 701
12735.75 696
12736.82 712
12737.88 684
12738.95 677
12740.01 682
12741.08 664
12742.14 694
12743.21 691
12744.27 698
12745.34 670
12746.40 650
12747.47 663
12748.53 703
12749.60 682
12750.66 658
12751.73 647
12752.79 616
12753.86 661
12754.93 647
12755.99 637
12757.06 633
12758.12 601
12759.19 600
12760.25 620
12761.32 614
12762.39 627
12763.45 627
12764.52 593
12765.58 605
12766.65 598
12767.72 629
12768.78 658
12769.85 566
12770.91 566
12771.98 574
12773.05 585
12774.11 595
12775.18 570
12776.25 612
12777.31 606
12778.38 611
12779.45 594
12780.51 570
12781.58 598
12782.65 581
12783.71 561
12784.78 561
12785.85 574
12786.91 557
12787.98 571
12789.05 609
12790.11 599
12791.18 588
12792.25 578
12793.31 566
12794.38 566
12795.45 575
12796.52 551
12797.58 577
12798.65 590
12799.72 574
12800.79 567
12801.85 557
12802.92 613
12803.99 609
12805.06 568
12806.12 590
12807.19 600
12808.26 586
12809.33 572
12810.39 558
12811.46 558
12812.53 566
12813.60 576
12814.67 588
12815.73 569
12816.80 566
12817.87 571
12818.94 582
12820.01 596
12821.08 553
12822.14 571
12823.21 568
12824.28 577
12825.35 592
12826.42 565
12827.49 559
12828.55 534
12829.62 596
12830.69 602
12831.76 575
12832.83 548
12833.90 545
12834.97 545
12836.04 533
12837.11 535
12838.17 567
12839.24 565
12840.31 557
12841.38 547
12842.45 584
12843.52 567
12844.59 593
12845.66 555
12846.73 568
12847.80 539
12848.87 561
12849.94 539
12851.01 543
12852.08 531
12853.14 518
12854.21 513
12855.28 496
12856.35 522
12857.42 496
12858.49 521
12859.56 545
12860.63 501
12861.70 539
12862.77 529
12863.84 513
12864.91 509
12865.98 491
12867.05 495
12868.12 488
12869.19 525
12870.26 503
12871.34 523
12872.41 527
12873.48 504
12874.55 490
12875.62 510
12876.69 498
12877.76 497
12878.83 503
12879.90 497
12880.97 506
12882.04 492
12883.11 500
12884.18 506
12885.25 517
12886.33 509
12887.40 507
12888.47 485
12889.54 497
12890.61 485
12891.68 526
12892.75 506
12893.82 487
12894.89 482
12895.97 456
12897.04 494
12898.11 511
12899.18 508
12900.25 523
12901.32 505
12902.40 478
12903.47 480
12904.54 509
12905.61 515
12906.68 477
12907.75 481
12908.83 470
12909.90 461
12910.97 481
12912.04 483
12913.11 458
12914.19 470
12915.26 509
12916.33 488
12917.40 482
12918.48 483
12919.55 474
12920.62 466
12921.69 459
12922.77 470
12923.84 476
12924.91 477
12925.98 468
12927.06 489
12928.13 465
12929.20 501
12930.27 506
12931.35 507
12932.42 475
12933.49 490
12934.57 457
12935.64 480
12936.71 461
12937.79 456
12938.86 465
12939.93 489
12941.01 473
12942.08 490
12943.15 486
12944.23 455
12945.30 501
12946.37 487
12947.45 517
12948.52 486
12949.59 462
12950.67 463
12951.74 467
12952.81 455
12953.89 483
12954.96 473
12956.04 484
12957.11 482
12958.18 426
12959.26 479
12960.33 436
12961.41 474
12962.48 482
12963.55 445
12964.63 513
12965.70 492
12966.78 456
12967.85 462
12968.93 455
12970.00 485
12971.07 465
12972.15 456
12973.22 435
12974.30 431
12975.37 454
12976.45 468
12977.52 431
12978.60 440
12979.67 472
12980.75 475
12981.82 470
12982.90 468
12983.97 465
12985.05 446
12986.12 475
12987.20 455
12988.27 481
12989.35 490
12990.42 467
12991.50 468
12992.57 450
12993.65 454
12994.73 458
12995.80 459
12996.88 443
12997.95 473
12999.03 461
13000.10 519
13001.18 487
13002.25 486
13003.33 473
13004.41 470
13005.48 484
13006.56 452
13007.63 459
13008.71 455
13009.79 461
13010.86 437
13011.94 462
13013.02 439
13014.09 490
13015.17 450
13016.24 468
13017.32 465
13018.40 457
13019.47 442
13020.55 468
13021.63 491
13022.70 478
13023.78 473
13024.86 477
13025.93 465
13027.01 462
13028.09 477
13029.16 448
13030.24 467
13031.32 485
13032.40 508
13033.47 447
13034.55 443
13035.63 477
13036.70 503
13037.78 479
13038.86 448
13039.94 473
13041.01 457
13042.09 483
13043.17 490
13044.25 477
13045.32 500
13046.40 480
13047.48 491
13048.56 480
13049.63 450
13050.71 456
13051.79 477
13052.87 482
13053.95 442
13055.02 434
13056.10 472
13057.18 472
13058.26 433
13059.34 445
13060.41 461
13061.49 464
13062.57 448
13063.65 444
13064.73 509
13065.81 467
13066.88 485
13067.96 477
13069.04 473
13070.12 469
13071.20 487
13072.28 499
13073.36 441
13074.43 451
13075.51 453
13076.59 469
13077.67 473
13078.75 470
13079.83 476
13080.91 466
13081.99 428
13083.07 460
13084.15 471
13085.23 463
13086.30 430
13087.38 431
13088.46 488
13089.54 474
13090.62 463
13091.70 441
13092.78 442
13093.86 453
13094.94 486
13096.02 450
13097.10 451
13098.18 431
13099.26 457
13100.34 471
13101.42 440
13102.50 433
13103.58 429
13104.66 468
13105.74 427
13106.82 416
13107.90 450
13108.98 478
13110.06 483
13111.14 449
13112.22 426
13113.30 443
13114.38 447
13115.46 437
13116.54 459
13117.62 464
13118.70 442
13119.78 449
13120.86 469
13121.95 463
13123.03 431
13124.11 441
13125.19 476
13126.27 441
13127.35 451
13128.43 435
13129.51 437
13130.59 431
13131.67 483
13132.76 444
13133.84 403
13134.92 427
13136.00 432
13137.08 458
13138.16 425
13139.24 465
13140.32 483
13141.41 487
13142.49 452
13143.57 452
13144.65 445
13145.73 464
13146.81 434
13147.90 442
13148.98 447
13150.06 454
13151.14 443
13152.22 430
13153.31 458
13154.39 441
13155.47 459
13156.55 444
13157.63 459
13158.72 429
13159.80 420
13160.88 441
13161.96 442
13163.05 432
13164.13 418
13165.21 432
13166.29 439
13167.38 433
13168.46 450
13169.54 464
13170.62 415
13171.71 433
13172.79 450
13173.87 425
13174.96 414
13176.04 432
13177.12 482
13178.20 449
13179.29 433
13180.37 460
13181.45 468
13182.54 465
13183.62 430
13184.70 433
13185.79 464
13186.87 441
13187.95 424
13189.04 456
13190.12 456
13191.20 429
13192.29 459
13193.37 431
13194.46 450
13195.54 411
13196.62 433
13197.71 444
13198.79 452
13199.88 404
13200.96 415
13202.04 435
13203.13 458
13204.21 476
13205.30 464
13206.38 453
13207.46 412
13208.55 432
13209.63 426
13210.72 422
13211.80 418
13212.89 440
13213.97 447
13215.05 446
13216.14 433
13217.22 424
13218.31 443
13219.39 407
13220.48 436
13221.56 423
13222.65 409
13223.73 433
13224.82 450
13225.90 417
13226.99 428
13228.07 425
13229.16 437
13230.24 409
13231.33 419
13232.41 437
13233.50 416
13234.58 438
13235.67 422
13236.76 444
13237.84 436
13238.93 433
13240.01 422
13241.10 467
13242.18 440
13243.27 404
13244.35 415
13245.44 425
13246.53 450
13247.61 453
13248.70 421
13249.78 442
13250.87 449
13251.96 462
13253.04 478
13254.13 456
13255.21 456
13256.30 451
13257.39 444
13258.47 419
13259.56 473
13260.65 449
13261.73 446
13262.82 451
13263.91 494
13264.99 463
13266.08 463
13267.17 451
13268.25 433
13269.34 467
13270.43 432
13271.51 432
13272.60 445
13273.69 455
13274.77 422
13275.86 436
13276.95 434
13278.04 456
13279.12 456
13280.21 444
13281.30 449
13282.38 451
13283.47 495
13284.56 488
13285.65 449
13286.73 479
13287.82 421
13288.91 430
13290.00 456
13291.08 447
13292.17 484
13293.26 498
13294.35 457
13295.44 465
13296.52 448
13297.61 465
13298.70 461
13299.79 473
13300.88 472
13301.96 457
13303.05 430
13304.14 474
13305.23 473
13306.32 451
13307.41 488
13308.49 491
13309.58 483
13310.67 488
13311.76 448
13312.85 485
13313.94 488
13315.02 501
13316.11 487
13317.20 436
13318.29 468
13319.38 489
13320.47 483
13321.56 472
13322.65 470
13323.74 456
13324.82 482
13325.91 475
13327.00 457
13328.09 436
13329.18 475
13330.27 479
13331.36 466
13332.45 470
13333.54 441
13334.63 466
13335.72 442
13336.81 457
13337.90 489
13338.99 461
13340.08 485
13341.17 484
13342.26 501
13343.35 452
13344.44 455
13345.53 468
13346.61 491
13347.70 463
13348.79 455
13349.89 473
13350.98 486
13352.07 478
13353.16 478
13354.25 501
13355.34 479
13356.43 499
13357.52 527
13358.61 496
13359.70 509
13360.79 509
13361.88 521
13362.97 490
13364.06 510
13365.15 485
13366.24 484
13367.33 473
13368.42 485
13369.51 492
13370.60 509
13371.70 503
13372.79 499
13373.88 496
13374.97 475
13376.06 466
13377.15 490
13378.24 468
13379.33 465
13380.43 450
13381.52 481
13382.61 487
13383.70 478
13384.79 437
13385.88 464
13386.97 472
13388.07 494
13389.16 466
13390.25 484
13391.34 478
13392.43 457
13393.52 468
13394.62 483
13395.71 457
13396.80 464
13397.89 446
13398.98 445
13400.08 443
13401.17 446
13402.26 468
13403.35 477
13404.45 465
13405.54 470
13406.63 475
13407.72 410
13408.82 433
13409.91 452
13411.00 446
13412.09 478
13413.19 466
13414.28 437
13415.37 450
13416.46 430
13417.56 441
13418.65 431
13419.74 441
13420.84 465
13421.93 451
13423.02 440
13424.11 429
13425.21 439
13426.30 439
13427.39 449
13428.49 423
13429.58 452
13430.67 454
13431.77 438
13432.86 473
13433.95 506
13435.05 466
13436.14 427
13437.24 473
13438.33 454
13439.42 470
13440.52 444
13441.61 439
13442.70 484
13443.80 455
13444.89 457
13445.99 476
13447.08 479
13448.17 485
13449.27 487
13450.36 454
13451.46 478
13452.55 492
13453.64 471
13454.74 481
13455.83 487
13456.93 506
13458.02 478
13459.12 511
13460.21 469
13461.31 446
13462.40 444
13463.50 464
13464.59 507
13465.69 498
13466.78 472
13467.87 455
13468.97 491
13470.06 482
13471.16 472
13472.25 493
13473.35 480
13474.44 474
13475.54 503
13476.64 501
13477.73 485
13478.83 495
13479.92 491
13481.02 485
13482.11 484
13483.21 506
13484.30 496
13485.40 476
13486.49 489
13487.59 510
13488.69 476
13489.78 494
13490.88 502
13491.97 509
13493.07 509
13494.17 515
13495.26 500
13496.36 533
13497.45 516
13498.55 526
13499.65 524
13500.74 519
13501.84 508
13502.93 500
13504.03 482
13505.13 494
13506.22 514
13507.32 511
13508.42 500
13509.51 479
13510.61 481
13511.71 480
13512.80 503
13513.90 473
13515.00 499
13516.09 482
13517.19 510
13518.29 440
13519.38 475
13520.48 463
13521.58 447
13522.68 461
13523.77 467
13524.87 467
13525.97 476
13527.06 468
13528.16 476
13529.26 460
13530.36 451
13531.45 461
13532.55 469
13533.65 459
13534.75 460
13535.84 454
13536.94 429
13538.04 449
13539.14 457
13540.23 456
13541.33 461
13542.43 422
13543.53 437
13544.63 469
13545.72 457
13546.82 462
13547.92 429
13549.02 431
13550.12 468
13551.22 457
13552.31 454
13553.41 458
13554.51 451
13555.61 419
13556.71 439
13557.81 449
13558.90 438
13560.00 437
13561.10 441
13562.20 422
13563.30 480
13564.40 454
13565.50 457
13566.60 450
13567.69 421
13568.79 448
13569.89 443
13570.99 453
13572.09 426
13573.19 422
13574.29 425
13575.39 451
13576.49 434
13577.59 426
13578.69 396
13579.79 436
13580.89 430
13581.98 439
13583.08 439
13584.18 436
13585.28 434
13586.38 457
13587.48 422
13588.58 463
13589.68 455
13590.78 454
13591.88 436
13592.98 446
13594.08 450
13595.18 459
13596.28 465
13597.38 449
13598.48 434
13599.58 470
13600.68 457
13601.78 447
13602.88 455
13603.98 475
13605.08 456
13606.18 466
13607.29 470
13608.39 453
13609.49 447
13610.59 470
13611.69 439
13612.79 425
13613.89 459
13614.99 450
13616.09 422
13617.19 462
13618.29 463
13619.39 457
13620.50 432
13621.60 437
13622.70 464
13623.80 459
13624.90 459
13626.00 448
13627.10 446
13628.20 462
13629.31 481
13630.41 468
13631.51 452
13632.61 444
13633.71 470
13634.81 488
13635.91 517
13637.02 485
13638.12 463
13639.22 480
13640.32 460
13641.42 455
13642.53 442
13643.63 478
13644.73 433
13645.83 464
13646.93 478
13648.04 485
13649.14 479
13650.24 457
13651.34 474
13652.45 464
13653.55 422
13654.65 448
13655.75 474
13656.85 428
13657.96 439
13659.06 505
13660.16 496
13661.27 468
13662.37 474
13663.47 463
13664.57 474
13665.68 496
13666.78 467
13667.88 462
13668.99 494
13670.09 519
13671.19 493
13672.29 471
13673.40 514
13674.50 481
13675.60 475
13676.71 476
13677.81 433
13678.91 480
13680.02 497
13681.12 494
13682.23 522
13683.33 497
13684.43 466
13685.54 470
13686.64 488
13687.74 497
13688.85 512
13689.95 463
13691.06 483
13692.16 498
13693.26 488
13694.37 464
13695.47 494
13696.58 522
13697.68 536
13698.78 504
13699.89 502
13700.99 498
13702.10 508
13703.20 523
13704.31 520
13705.41 528
13706.51 583
13707.62 557
13708.72 570
13709.83 591
13710.93 586
13712.04 581
13713.14 588
13714.25 580
13715.35 593
13716.46 597
13717.56 566
13718.67 569
13719.77 537
13720.88 582
13721.98 560
13723.09 538
13724.19 547
13725.30 533
13726.40 533
13727.51 513
13728.61 538
13729.72 519
13730.83 522
13731.93 531
13733.04 510
13734.14 531
13735.25 503
13736.35 505
13737.46 517
13738.57 511
13739.67 532
13740.78 522
13741.88 537
13742.99 513
13744.09 500
13745.20 509
13746.31 501
13747.41 528
13748.52 523
13749.63 498
13750.73 474
13751.84 483
13752.94 516
13754.05 516
13755.16 495
13756.26 507
13757.37 499
13758.48 541
13759.58 545
13760.69 554
13761.80 522
13762.90 555
13764.01 549
13765.12 544
13766.22 579
13767.33 573
13768.44 578
13769.55 545
13770.65 546
13771.76 526
13772.87 550
13773.97 520
13775.08 551
13776.19 541
13777.30 522
13778.40 534
13779.51 585
13780.62 503
13781.73 560
13782.83 564
13783.94 529
13785.05 505
13786.16 492
13787.26 546
13788.37 510
13789.48 504
13790.59 524
13791.70 544
13792.80 507
13793.91 527
13795.02 569
13796.13 590
13797.24 544
13798.35 536
13799.45 568
13800.56 547
13801.67 548
13802.78 543
13803.89 527
13805.00 540
13806.10 561
13807.21 553
13808.32 586
13809.43 557
13810.54 534
13811.65 575
13812.76 571
13813.86 536
13814.97 535
13816.08 543
13817.19 532
13818.30 521
13819.41 502
13820.52 528
13821.63 548
13822.74 544
13823.85 526
13824.96 525
13826.06 483
13827.17 517
13828.28 502
13829.39 477
13830.50 519
13831.61 504
13832.72 523
13833.83 530
13834.94 494
13836.05 461
13837.16 493
13838.27 529
13839.38 524
13840.49 483
13841.60 513
13842.71 476
13843.82 473
13844.93 502
13846.04 492
13847.15 510
13848.26 505
13849.37 519
13850.48 501
13851.59 514
13852.70 476
13853.81 477
13854.92 463
13856.03 500
13857.14 487
13858.25 486
13859.37 470
13860.48 496
13861.59 505
13862.70 499
13863.81 494
13864.92 484
13866.03 510
13867.14 492
13868.25 515
13869.36 507
13870.47 484
13871.59 479
13872.70 488
13873.81 484
13874.92 474
13876.03 479
13877.14 487
13878.25 502
13879.36 486
13880.48 513
13881.59 538
13882.70 574
13883.81 559
13884.92 523
13886.03 483
13887.15 529
13888.26 537
13889.37 559
13890.48 514
13891.59 527
13892.71 541
13893.82 555
13894.93 539
13896.04 527
13897.15 548
13898.27 542
13899.38 514
13900.49 507
13901.60 543
13902.72 554
13903.83 540
13904.94 479
13906.05 474
13907.17 482
13908.28 509
13909.39 499
13910.50 497
13911.62 481
13912.73 454
13913.84 488
13914.95 486
13916.07 525
13917.18 469
13918.29 494
13919.41 490
13920.52 497
13921.63 486
13922.75 477
13923.86 487
13924.97 459
13926.09 467
13927.20 458
13928.31 456
13929.43 489
13930.54 500
13931.65 485
13932.77 472
13933.88 480
13934.99 497
13936.11 468
13937.22 468
13938.34 448
13939.45 456
13940.56 473
13941.68 492
13942.79 446
13943.91 452
13945.02 442
13946.13 428
13947.25 429
13948.36 429
13949.48 441
13950.59 478
13951.70 499
13952.82 455
13953.93 484
13955.05 481
13956.16 438
13957.28 482
13958.39 442
13959.51 425
13960.62 467
13961.74 451
13962.85 455
13963.97 449
13965.08 458
13966.20 447
13967.31 448
13968.43 457
13969.54 418
13970.66 425
13971.77 434
13972.89 433
13974.00 458
13975.12 457
13976.23 436
13977.35 463
13978.46 466
13979.58 444
13980.69 432
13981.81 468
13982.92 434
13984.04 416
13985.16 464
13986.27 448
13987.39 449
13988.50 434
13989.62 468
13990.74 417
13991.85 436
13992.97 418
13994.08 440
13995.20 443
13996.32 451
13997.43 421
13998.55 467
13999.66 449
14000.78 430
14001.90 453
14003.01 432
14004.13 447
14005.25 429
14006.36 410
14007.48 430
14008.60 450
14009.71 422
14010.83 448
14011.95 415
14013.06 427
14014.18 435
14015.30 465
14016.41 454
14017.53 428
14018.65 455
14019.76 453
14020.88 446
14022.00 449
14023.12 474
14024.23 458
14025.35 450
14026.47 423
14027.59 438
14028.70 463
14029.82 401
14030.94 431
14032.06 452
14033.17 429
14034.29 445
14035.41 456
14036.53 444
14037.64 474
14038.76 419
14039.88 455
14041.00 451
14042.11 463
14043.23 458
14044.35 466
14045.47 472
14046.59 477
14047.71 457
14048.82 445
14049.94 466
14051.06 467
14052.18 470
14053.30 461
14054.42 470
14055.53 472
14056.65 475
14057.77 456
14058.89 493
14060.01 472
14061.13 459
14062.25 448
14063.36 479
14064.48 487
14065.60 491
14066.72 480
14067.84 526
14068.96 501
14070.08 499
14071.20 505
14072.32 470
14073.44 473
14074.55 497
14075.67 502
14076.79 487
14077.91 537
14079.03 528
14080.15 519
14081.27 490
14082.39 486
14083.51 539
14084.63 567
14085.75 568
14086.87 548
14087.99 587
14089.11 579
14090.23 559
14091.35 581
14092.47 560
14093.59 564
14094.71 603
14095.83 611
14096.95 585
14098.07 570
14099.19 581
14100.31 586
14101.43 552
14102.55 540
14103.67 528
14104.79 519
14105.91 526
14107.03 528
14108.15 485
14109.27 501
14110.39 524
14111.51 497
14112.64 500
14113.76 497
14114.88 510
14116.00 517
14117.12 464
14118.24 533
14119.36 503
14120.48 482
14121.60 440
14122.72 419
14123.85 485
14124.97 502
14126.09 472
14127.21 470
14128.33 497
14129.45 470
14130.57 433
14131.70 435
14132.82 447
14133.94 445
14135.06 441
14136.18 459
14137.30 437
14138.43 413
14139.55 439
14140.67 457
14141.79 442
14142.91 414
14144.03 394
14145.16 444
14146.28 437
14147.40 439
14148.52 434
14149.65 436
14150.77 416
14151.89 438
14153.01 411
14154.13 414
14155.26 442
14156.38 436
14157.50 426
14158.62 404
14159.75 418
14160.87 438
14161.99 442
14163.12 437
14164.24 440
14165.36 445
14166.48 427
14167.61 422
14168.73 436
14169.85 432
14170.98 415
14172.10 426
14173.22 420
14174.35 442
14175.47 400
14176.59 392
14177.72 439
14178.84 440
14179.96 424
14181.09 435
14182.21 445
14183.33 432
14184.46 415
14185.58 427
14186.70 434
14187.83 433
14188.95 419
14190.07 415
14191.20 420
14192.32 446
14193.45 438
14194.57 405
14195.69 424
14196.82 407
14197.94 404
14199.07 412
14200.19 395
14201.32 431
14202.44 402
14203.56 385
14204.69 424
14205.81 438
14206.94 404
14208.06 413
14209.19 430
14210.31 408
14211.44 381
14212.56 392
14213.69 415
14214.81 407
14215.93 416
14217.06 409
14218.18 395
14219.31 386
14220.43 388
14221.56 386
14222.68 367
14223.81 399
14224.94 401
14226.06 403
14227.19 391
14228.31 410
14229.44 434
14230.56 393
14231.69 383
14232.81 401
14233.94 391
14235.06 406
14236.19 392
14237.32 387
14238.44 424
14239.57 406
14240.69 373
14241.82 425
14242.94 426
14244.07 386
14245.20 379
14246.32 405
14247.45 397
14248.57 423
14249.70 409
14250.83 389
14251.95 399
14253.08 416
14254.21 381
14255.33 402
14256.46 396
14257.59 387
14258.71 390
14259.84 400
14260.97 421
14262.09 418
14263.22 409
14264.35 389
14265.47 400
14266.60 401
14267.73 396
14268.85 393
14269.98 390
14271.11 419
14272.23 389
14273.36 365
14274.49 415
14275.62 407
14276.74 370
14277.87 367
14279.00 402
14280.12 394
14281.25 397
14282.38 407
14283.51 384
14284.63 361
14285.76 369
14286.89 395
14288.02 354
14289.15 383
14290.27 393
14291.40 388
14292.53 406
14293.66 394
14294.78 394
14295.91 396
14297.04 375
14298.17 375
14299.30 376
14300.42 396
14301.55 392
14302.68 408
14303.81 361
14304.94 358
14306.07 345
14307.19 363
14308.32 348
14309.45 359
14310.58 382
14311.71 380
14312.84 384
14313.97 360
14315.10 369
14316.22 357
14317.35 382
14318.48 384
14319.61 379
14320.74 363
14321.87 359
14323.00 390
14324.13 366
14325.26 374
14326.39 377
14327.51 381
14328.64 375
14329.77 354
14330.90 365
14332.03 334
14333.16 356
14334.29 376
14335.42 381
14336.55 367
14337.68 386
14338.81 388
14339.94 379
14341.07 402
14342.20 365
14343.33 368
14344.46 378
14345.59 351
14346.72 359
14347.85 367
14348.98 377
14350.11 369
14351.24 366
14352.37 369
14353.50 368
14354.63 379
14355.76 356
14356.89 386
14358.02 374
14359.15 373
14360.28 364
14361.41 356
14362.54 381
14363.67 384
14364.80 372
14365.94 378
14367.07 363
14368.20 367
14369.33 362
14370.46 356
14371.59 387
14372.72 368
14373.85 360
14374.98 351
14376.11 374
14377.25 369
14378.38 367
14379.51 384
14380.64 350
14381.77 382
14382.90 395
14384.03 402
14385.16 383
14386.30 402
14387.43 410
14388.56 399
14389.69 357
14390.82 395
14391.95 386
14393.09 383
14394.22 374
14395.35 354
14396.48 343
14397.61 370
14398.75 379
14399.88 350
14401.01 382
14402.14 390
14403.27 379
14404.41 372
14405.54 375
14406.67 383
14407.80 393
14408.94 363
14410.07 393
14411.20 358
14412.33 346
14413.47 361
14414.60 377
14415.73 384
14416.87 414
14418.00 368
14419.13 387
14420.26 393
14421.40 378
14422.53 387
14423.66 393
14424.80 395
14425.93 405
14427.06 384
14428.20 392
14429.33 368
14430.46 380
14431.59 372
14432.73 383
14433.86 398
14435.00 381
14436.13 394
14437.26 391
14438.40 370
14439.53 393
14440.66 388
14441.80 413
14442.93 380
14444.06 374
14445.20 375
14446.33 373
14447.47 393
14448.60 369
14449.73 392
14450.87 395
14452.00 429
14453.14 395
14454.27 393
14455.41 380
14456.54 389
14457.67 388
14458.81 379
14459.94 380
14461.08 389
14462.21 371
14463.35 376
14464.48 391
14465.62 353
14466.75 391
14467.89 387
14469.02 409
14470.15 408
14471.29 403
14472.42 360
14473.56 400
14474.69 400
14475.83 384
14476.96 397
14478.10 404
14479.24 427
14480.37 412
14481.51 387
14482.64 387
14483.78 417
14484.91 409
14486.05 400
14487.18 423
14488.32 408
14489.45 407
14490.59 429
14491.73 418
14492.86 422
14494.00 386
14495.13 424
14496.27 445
14497.40 436
14498.54 403
14499.68 423
14500.81 433
14501.95 428
14503.08 421
14504.22 430
14505.36 447
14506.49 450
14507.63 459
14508.77 424
14509.90 443
14511.04 410
14512.18 438
14513.31 454
14514.45 476
14515.58 460
14516.72 436
14517.86 460
14519.00 460
14520.13 473
14521.27 445
14522.41 469
14523.54 449
14524.68 443
14525.82 458
14526.95 477
14528.09 437
14529.23 441
14530.37 438
14531.50 445
14532.64 396
14533.78 424
14534.91 450
14536.05 404
14537.19 428
14538.33 427
14539.46 411
14540.60 422
14541.74 431
14542.88 401
14544.02 427
14545.15 428
14546.29 401
14547.43 393
14548.57 414
14549.70 427
14550.84 409
14551.98 402
14553.12 390
14554.26 363
14555.39 378
14556.53 417
14557.67 403
14558.81 393
14559.95 372
14561.09 390
14562.22 360
14563.36 382
14564.50 349
14565.64 382
14566.78 372
14567.92 411
14569.06 394
14570.20 421
14571.33 376
14572.47 384
14573.61 392
14574.75 353
14575.89 388
14577.03 352
14578.17 389
14579.31 370
14580.45 382
14581.59 384
14582.72 394
14583.86 363
14585.00 373
14586.14 380
14587.28 392
14588.42 389
14589.56 381
14590.70 371
14591.84 388
14592.98 416
14594.12 403
14595.26 388
14596.40 363
14597.54 371
14598.68 360
14599.82 377
14600.96 396
14602.10 393
14603.24 388
14604.38 352
14605.52 383
14606.66 399
14607.80 382
14608.94 368
14610.08 380
14611.22 405
14612.36 380
14613.50 389
14614.64 420
14615.78 386
14616.92 401
14618.06 377
14619.20 408
14620.34 424
14621.49 378
14622.63 388
14623.77 400
14624.91 421
14626.05 409
14627.19 416
14628.33 394
14629.47 402
14630.61 378
14631.75 383
14632.90 388
14634.04 361
14635.18 382
14636.32 414
14637.46 385
14638.60 401
14639.74 375
14640.88 391
14642.03 375
14643.17 368
14644.31 399
14645.45 353
14646.59 401
14647.73 377
14648.88 345
14650.02 378
14651.16 407
14652.30 365
14653.44 401
14654.59 372
14655.73 369
14656.87 381
14658.01 375
14659.16 354
14660.30 341
14661.44 364
14662.58 368
14663.72 388
14664.87 372
14666.01 366
14667.15 367
14668.29 347
14669.44 331
14670.58 369
14671.72 337
14672.87 372
14674.01 372
14675.15 362
14676.29 345
14677.44 353
14678.58 393
14679.72 350
14680.87 342
14682.01 348
14683.15 369
14684.30 391
14685.44 356
14686.58 350
14687.73 375
14688.87 361
14690.01 355
14691.16 357
14692.30 378
14693.44 377
14694.59 352
14695.73 364
14696.87 353
14698.02 376
14699.16 352
14700.30 375
14701.45 365
14702.59 354
14703.74 329
14704.88 355
14706.02 357
14707.17 353
14708.31 359
14709.46 342
14710.60 359
14711.75 344
14712.89 327
14714.03 354
14715.18 376
14716.32 338
14717.47 359
14718.61 363
14719.76 374
14720.90 361
14722.05 347
14723.19 362
14724.34 355
14725.48 333
14726.63 359
14727.77 356
14728.92 344
14730.06 329
14731.21 315
14732.35 326
14733.50 336
14734.64 345
14735.79 361
14736.93 327
14738.08 327
14739.22 365
14740.37 351
14741.51 329
14742.66 329
14743.80 330
14744.95 362
14746.09 333
14747.24 325
14748.39 340
14749.53 347
14750.68 337
14751.82 336
14752.97 344
14754.11 342
14755.26 356
14756.41 362
14757.55 336
14758.70 335
14759.85 360
14760.99 352
14762.14 359
14763.28 321
14764.43 334
14765.58 347
14766.72 342
14767.87 319
14769.02 339
14770.16 334
14771.31 343
14772.46 331
14773.60 362
14774.75 353
14775.90 319
14777.04 344
14778.19 349
14779.34 388
14780.48 344
14781.63 355
14782.78 330
14783.92 337
14785.07 335
14786.22 331
14787.37 317
14788.51 338
14789.66 321
14790.81 352
14791.96 345
14793.10 328
14794.25 339
14795.40 339
14796.54 319
14797.69 334
14798.84 351
14799.99 313
14801.14 337
14802.28 348
14803.43 357
14804.58 339
14805.73 347
14806.88 328
14808.02 351
14809.17 352
14810.32 335
14811.47 353
14812.62 350
14813.76 345
14814.91 322
14816.06 335
14817.21 333
14818.36 335
14819.51 331
14820.65 333
14821.80 328
14822.95 335
14824.10 333
14825.25 355
14826.40 343
14827.55 325
14828.69 308
14829.84 326
14830.99 330
14832.14 337
14833.29 354
14834.44 338
14835.59 347
14836.74 319
14837.89 338
14839.04 337
14840.19 350
14841.33 325
14842.48 338
14843.63 344
14844.78 334
14845.93 333
14847.08 331
14848.23 317
14849.38 328
14850.53 327
14851.68 292
14852.83 308
14853.98 317
14855.13 344
14856.28 324
14857.43 348
14858.58 299
14859.73 303
14860.88 324
14862.03 322
14863.18 317
14864.33 342
14865.48 333
14866.63 317
14867.78 333
14868.93 320
14870.08 313
14871.23 314
14872.38 352
14873.53 331
14874.68 325
14875.83 343
14876.98 345
14878.14 324
14879.29 302
14880.44 319
14881.59 337
14882.74 344
14883.89 343
14885.04 342
14886.19 316
14887.34 338
14888.49 307
14889.64 324
14890.80 305
14891.95 309
14893.10 299
14894.25 326
14895.40 330
14896.55 314
14897.70 335
14898.86 347
14900.01 350
14901.16 306
14902.31 333
14903.46 347
14904.61 336
14905.77 334
14906.92 343
14908.07 335
14909.22 343
14910.37 330
14911.53 359
14912.68 330
14913.83 323
14914.98 325
14916.13 309
14917.29 306
14918.44 337
14919.59 338
14920.74 333
14921.90 331
14923.05 332
14924.20 334
14925.35 325
14926.51 340
14927.66 325
14928.81 326
14929.96 302
14931.12 326
14932.27 329
14933.42 358
14934.57 344
14935.73 356
14936.88 328
14938.03 352
14939.19 320
14940.34 306
14941.49 341
14942.65 339
14943.80 352
14944.95 340
14946.11 350
14947.26 309
14948.41 336
14949.57 358
14950.72 372
14951.87 342
14953.03 351
14954.18 339
14955.33 313
14956.49 313
14957.64 357
14958.80 347
14959.95 327
14961.10 323
14962.26 315
14963.41 327
14964.57 342
14965.72 319
14966.87 333
14968.03 339
14969.18 337
14970.34 338
14971.49 330
14972.65 357
14973.80 368
14974.95 320
14976.11 328
14977.26 350
14978.42 327
14979.57 329
14980.73 359
14981.88 323
14983.04 358
14984.19 366
14985.35 352
14986.50 339
14987.66 357
14988.81 314
14989.97 326
14991.12 358
14992.28 353
14993.43 330
14994.59 342
14995.74 346
14996.90 355
14998.05 361
14999.21 351
15000.36 333
15001.52 349
15002.67 360
15003.83 332
15004.99 326
15006.14 315
15007.30 337
15008.45 316
15009.61 304
15010.76 315
15011.92 321
15013.08 299
15014.23 308
15015.39 324
15016.54 279
15017.70 321
15018.86 335
15020.01 345
15021.17 307
15022.32 323
15023.48 332
15024.64 328
15025.79 336
15026.95 326
15028.11 312
15029.26 328
15030.42 313
15031.58 343
15032.73 317
15033.89 301
15035.05 306
15036.20 320
15037.36 344
15038.52 308
15039.67 341
15040.83 336
15041.99 325
15043.15 317
15044.30 315
15045.46 327
15046.62 319
15047.77 320
15048.93 326
15050.09 345
15051.25 311
15052.40 339
15053.56 323
15054.72 331
15055.88 325
15057.03 340
15058.19 324
15059.35 336
15060.51 295
15061.66 320
15062.82 325
15063.98 358
15065.14 333
15066.30 308
15067.45 337
15068.61 337
15069.77 324
15070.93 323
15072.09 350
15073.24 317
15074.40 364
15075.56 340
15076.72 336
15077.88 321
15079.04 341
15080.20 340
15081.35 356
15082.51 309
15083.67 331
15084.83 333
15085.99 319
15087.15 309
15088.31 315
15089.46 357
15090.62 314
15091.78 321
15092.94 317
15094.10 353
15095.26 318
15096.42 329
15097.58 329
15098.74 354
15099.90 318
15101.06 306
15102.22 328
15103.37 312
15104.53 340
15105.69 334
15106.85 333
15108.01 322
15109.17 346
15110.33 323
15111.49 359
15112.65 321
15113.81 323
15114.97 318
15116.13 343
15117.29 325
15118.45 304
15119.61 335
15120.77 322
15121.93 329
15123.09 321
15124.25 345
15125.41 341
15126.57 309
15127.73 303
15128.89 336
15130.05 299
15131.21 317
15132.37 330
15133.53 343
15134.69 324
15135.86 297
15137.02 323
15138.18 338
15139.34 332
15140.50 325
15141.66 323
15142.82 318
15143.98 322
15145.14 315
15146.30 349
15147.46 319
15148.63 328
15149.79 303
15150.95 340
15152.11 328
15153.27 318
15154.43 285
15155.59 294
15156.75 282
15157.92 309
15159.08 319
15160.24 334
15161.40 331
15162.56 303
15163.72 307
15164.89 325
15166.05 332
15167.21 304
15168.37 342
15169.53 299
15170.69 343
15171.86 319
15173.02 325
15174.18 320
15175.34 343
15176.51 323
15177.67 326
15178.83 323
15179.99 288
15181.15 309
15182.32 309
15183.48 328
15184.64 296
15185.80 325
15186.97 309
15188.13 332
15189.29 319
15190.46 301
15191.62 351
15192.78 336
15193.94 335
15195.11 315
15196.27 328
15197.43 302
15198.60 330
15199.76 333
15200.92 340
15202.08 333
15203.25 330
15204.41 347
15205.57 310
15206.74 319
15207.90 350
15209.06 342
15210.23 353
15211.39 335
15212.56 331
15213.72 318
15214.88 313
15216.05 336
15217.21 320
15218.37 354
15219.54 344
15220.70 347
15221.87 306
15223.03 317
15224.19 334
15225.36 328
15226.52 342
15227.69 342
15228.85 354
15230.01 363
15231.18 339
15232.34 326
15233.51 343
15234.67 345
15235.84 367
15237.00 339
15238.16 321
15239.33 321
15240.49 313
15241.66 329
15242.82 318
15243.99 334
15245.15 325
15246.32 348
15247.48 337
15248.65 324
15249.81 346
15250.98 318
15252.14 343
15253.31 315
15254.47 326
15255.64 346
15256.80 339
15257.97 348
15259.13 321
15260.30 316
15261.46 335
15262.63 318
15263.80 334
15264.96 313
15266.13 339
15267.29 338
15268.46 318
15269.62 324
15270.79 314
15271.96 311
15273.12 333
15274.29 329
15275.45 322
15276.62 322
15277.79 329
15278.95 299
15280.12 316
15281.28 322
15282.45 337
15283.62 341
15284.78 342
15285.95 343
15287.12 306
15288.28 329
15289.45 337
15290.62 312
15291.78 311
15292.95 319
15294.12 318
15295.28 318
15296.45 313
15297.62 329
15298.78 326
15299.95 310
15301.12 305
15302.28 321
15303.45 331
15304.62 323
15305.78 320
15306.95 305
15308.12 340
15309.29 301
15310.45 311
15311.62 299
15312.79 318
15313.96 326
15315.12 314
15316.29 323
15317.46 329
15318.63 288
15319.79 327
15320.96 320
15322.13 332
15323.30 325
15324.46 316
15325.63 348
15326.80 344
15327.97 326
15329.14 312
15330.30 322
15331.47 315
15332.64 315
15333.81 324
15334.98 317
15336.14 306
15337.31 317
15338.48 339
15339.65 327
15340.82 311
15341.99 314
15343.16 349
15344.32 299
15345.49 338
15346.66 331
15347.83 313
15349.00 322
15350.17 340
15351.34 321
15352.51 338
15353.67 322
15354.84 342
15356.01 318
15357.18 319
15358.35 306
15359.52 319
15360.69 320
15361.86 318
15363.03 307
15364.20 328
15365.37 312
15366.54 298
15367.71 334
15368.87 331
15370.04 325
15371.21 312
15372.38 341
15373.55 315
15374.72 342
15375.89 320
15377.06 340
15378.23 331
15379.40 325
15380.57 327
15381.74 366
15382.91 339
15384.08 336
15385.25 326
15386.42 330
15387.59 323
15388.76 332
15389.93 345
15391.10 342
15392.27 330
15393.44 320
15394.62 343
15395.79 329
15396.96 314
15398.13 316
15399.30 351
15400.47 317
15401.64 320
15402.81 329
15403.98 343
15405.15 352
15406.32 346
15407.49 349
15408.66 325
15409.84 346
15411.01 303
15412.18 325
15413.35 314
15414.52 291
15415.69 313
15416.86 330
15418.03 319
15419.21 286
15420.38 308
15421.55 320
15422.72 357
15423.89 308
15425.06 336
15426.24 294
15427.41 299
15428.58 331
15429.75 331
15430.92 328
15432.09 323
15433.27 332
15434.44 329
15435.61 296
15436.78 300
15437.96 339
15439.13 337
15440.30 345
15441.47 313
15442.64 349
15443.82 277
15444.99 318
15446.16 328
15447.33 319
15448.51 324
15449.68 352
15450.85 316
15452.02 338
15453.20 322
15454.37 335
15455.54 321
15456.72 329
15457.89 293
15459.06 309
15460.23 329
15461.41 327
15462.58 334
15463.75 336
15464.93 319
15466.10 294
15467.27 325
15468.45 323
15469.62 308
15470.79 309
15471.97 323
15473.14 329
15474.31 346
15475.49 323
15476.66 310
15477.83 316
15479.01 315
15480.18 333
15481.36 315
15482.53 296
15483.70 292
15484.88 314
15486.05 315
15487.23 319
15488.40 288
15489.57 319
15490.75 332
15491.92 302
15493.10 295
15494.27 316
15495.44 305
15496.62 291
15497.79 306
15498.97 309
15500.14 329
15501.32 303
15502.49 314
15503.67 314
15504.84 306
15506.02 312
15507.19 327
15508.36 293
15509.54 328
15510.71 297
15511.89 316
15513.06 313
15514.24 296
15515.41 315
15516.59 322
15517.77 334
15518.94 303
15520.12 307
15521.29 308
15522.47 329
15523.64 287
15524.82 322
15525.99 309
15527.17 319
15528.34 315
15529.52 307
15530.69 317
15531.87 301
15533.05 318
15534.22 321
15535.40 304
15536.57 311
15537.75 317
15538.93 316
15540.10 302
15541.28 325
15542.45 321
15543.63 295
15544.81 319
15545.98 323
15547.16 321
15548.33 323
15549.51 322
15550.69 321
15551.86 329
15553.04 320
15554.22 309
15555.39 342
15556.57 314
15557.75 333
15558.92 319
15560.10 343
15561.28 335
15562.45 319
15563.63 316
15564.81 313
15565.99 339
15567.16 312
15568.34 331
15569.52 344
15570.69 354
15571.87 329
15573.05 355
15574.23 355
15575.40 341
15576.58 320
15577.76 323
15578.93 346
15580.11 332
15581.29 339
15582.47 314
15583.65 320
15584.82 352
15586.00 332
15587.18 360
15588.36 330
15589.53 321
15590.71 337
15591.89 343
15593.07 324
15594.25 320
15595.42 372
15596.60 357
15597.78 353
15598.96 340
15600.14 357
15601.32 333
15602.49 336
15603.67 333
15604.85 386
15606.03 340
15607.21 355
15608.39 360
15609.56 363
15610.74 345
15611.92 350
15613.10 368
15614.28 363
15615.46 361
15616.64 347
15617.82 400
15619.00 373
15620.17 373
15621.35 369
15622.53 383
15623.71 348
15624.89 366
15626.07 374
15627.25 348
15628.43 381
15629.61 358
15630.79 367
15631.97 375
15633.15 394
15634.33 372
15635.51 406
15636.69 400
15637.87 377
15639.05 380
15640.22 397
15641.40 379
15642.58 386
15643.76 380
15644.94 384
15646.12 356
15647.30 374
15648.48 422
15649.66 395
15650.85 368
15652.03 412
15653.21 423
15654.39 399
15655.57 400
15656.75 371
15657.93 394
15659.11 377
15660.29 425
15661.47 389
15662.65 370
15663.83 384
15665.01 394
15666.19 394
15667.37 382
15668.55 373
15669.73 371
15670.92 405
15672.10 381
15673.28 377
15674.46 353
15675.64 387
15676.82 369
15678.00 376
15679.18 369
15680.36 349
15681.55 357
15682.73 364
15683.91 353
15685.09 346
15686.27 370
15687.45 368
15688.63 383
15689.82 365
15691.00 360
15692.18 349
15693.36 382
15694.54 355
15695.73 372
15696.91 390
15698.09 383
15699.27 379
15700.45 381
15701.64 391
15702.82 400
15704.00 398
15705.18 386
15706.36 384
15707.55 370
15708.73 380
15709.91 364
15711.09 403
15712.28 407
15713.46 386
15714.64 401
15715.82 359
15717.01 376
15718.19 370
15719.37 380
15720.55 386
15721.74 406
15722.92 395
15724.10 379
15725.29 385
15726.47 386
15727.65 381
15728.84 425
15730.02 403
15731.20 409
15732.39 424
15733.57 385
15734.75 404
15735.94 392
15737.12 403
15738.30 396
15739.49 410
15740.67 391
15741.85 429
15743.04 434
15744.22 421
15745.40 420
15746.59 421
15747.77 416
15748.96 415
15750.14 422
15751.32 434
15752.51 388
15753.69 413
15754.88 427
15756.06 411
15757.24 402
15758.43 423
15759.61 423
15760.80 392
15761.98 416
15763.17 393
15764.35 396
15765.53 366
15766.72 419
15767.90 414
15769.09 380
15770.27 359
15771.46 358
15772.64 399
15773.83 389
15775.01 373
15776.20 375
15777.38 429
15778.57 410
15779.75 393
15780.94 375
15782.12 347
15783.31 362
15784.49 385
15785.68 380
15786.86 381
15788.05 360
15789.23 372
15790.42 370
15791.60 352
15792.79 381
15793.98 371
15795.16 355
15796.35 346
15797.53 374
15798.72 369
15799.90 357
15801.09 355
15802.28 380
15803.46 363
15804.65 339
15805.83 377
15807.02 366
15808.21 351
15809.39 347
15810.58 340
15811.76 341
15812.95 351
15814.14 348
15815.32 326
15816.51 340
15817.70 353
15818.88 341
15820.07 315
15821.26 314
15822.44 350
15823.63 350
15824.82 355
15826.00 339
15827.19 346
15828.38 345
15829.56 334
15830.75 340
15831.94 367
15833.12 341
15834.31 363
15835.50 334
15836.69 311
15837.87 330
15839.06 353
15840.25 355
15841.44 362
15842.62 373
15843.81 333
15845.00 338
15846.18 340
15847.37 360
15848.56 331
15849.75 336
15850.94 324
15852.12 346
15853.31 350
15854.50 341
15855.69 333
15856.87 365
15858.06 382
15859.25 325
15860.44 314
15861.63 322
15862.81 335
15864.00 332
15865.19 340
15866.38 339
15867.57 339
15868.76 328
15869.94 327
15871.13 323
15872.32 316
15873.51 344
15874.70 370
15875.89 338
15877.08 331
15878.26 325
15879.45 341
15880.64 352
15881.83 352
15883.02 343
15884.21 350
15885.40 352
15886.59 334
15887.78 338
15888.97 347
15890.15 340
15891.34 351
15892.53 340
15893.72 333
15894.91 367
15896.10 389
15897.29 330
15898.48 328
15899.67 370
15900.86 339
15902.05 342
15903.24 348
15904.43 363
15905.62 347
15906.81 341
15908.00 329
15909.19 370
15910.38 355
15911.57 350
15912.76 336
15913.95 360
15915.14 336
15916.33 329
15917.52 319
15918.71 321
15919.90 339
15921.09 344
15922.28 343
15923.47 351
15924.66 341
15925.85 320
15927.04 337
15928.23 340
15929.42 352
15930.61 357
15931.80 354
15932.99 348
15934.18 342
15935.38 323
15936.57 342
15937.76 324
15938.95 302
15940.14 320
15941.33 330
15942.52 314
15943.71 334
15944.90 310
15946.10 305
15947.29 317
15948.48 306
15949.67 285
15950.86 317
15952.05 318
15953.24 312
15954.44 329
15955.63 336
15956.82 314
15958.01 295
15959.20 291
15960.39 311
15961.59 305
15962.78 330
15963.97 333
15965.16 311
15966.35 292
15967.55 298
15968.74 295
15969.93 285
15971.12 283
15972.31 296
15973.51 288
15974.70 282
15975.89 292
15977.08 315
15978.28 300
15979.47 315
15980.66 311
15981.85 301
15983.05 311
15984.24 317
15985.43 308
15986.62 309
15987.82 311
15989.01 296
15990.20 318
15991.40 306
15992.59 308
15993.78 328
15994.98 309
15996.17 314
15997.36 288
15998.55 288
15999.75 313
16000.94 311
16002.13 276
16003.33 301
16004.52 296
16005.72 304
16006.91 326
16008.10 287
16009.30 266
16010.49 295
16011.68 292
16012.88 309
16014.07 286
16015.26 299
16016.46 297
16017.65 318
16018.85 297
16020.04 302
16021.23 290
16022.43 305
16023.62 298
16024.82 289
16026.01 293
16027.21 294
16028.40 283
16029.59 322
16030.79 308
16031.98 277
16033.18 303
16034.37 310
16035.57 306
16036.76 289
16037.96 290
16039.15 307
16040.35 280
16041.54 295
16042.73 291
16043.93 260
16045.12 285
16046.32 273
16047.51 297
16048.71 292
16049.91 289
16051.10 319
16052.30 311
16053.49 308
16054.69 283
16055.88 301
16057.08 287
16058.27 290
16059.47 296
16060.66 317
16061.86 285
16063.05 296
16064.25 283
16065.45 291
16066.64 307
16067.84 278
16069.03 311
16070.23 280
16071.42 285
16072.62 314
16073.82 289
16075.01 282
16076.21 289
16077.41 304
16078.60 312
16079.80 285
16080.99 291
16082.19 302
16083.39 306
16084.58 295
16085.78 291
16086.98 269
16088.17 268
16089.37 295
16090.57 283
16091.76 295
16092.96 319
16094.16 301
16095.35 282
16096.55 295
16097.75 292
16098.94 296
16100.14 288
16101.34 291
16102.53 277
16103.73 291
16104.93 284
16106.13 320
16107.32 289
16108.52 303
16109.72 279
16110.92 293
16112.11 301
16113.31 292
16114.51 320
16115.71 292
16116.90 289
16118.10 292
16119.30 305
16120.50 291
16121.69 282
16122.89 278
16124.09 285
16125.29 282
16126.49 292
16127.68 297
16128.88 265
16130.08 304
16131.28 296
16132.48 308
16133.67 311
16134.87 265
16136.07 258
16137.27 312
16138.47 319
16139.67 297
16140.86 296
16142.06 290
16143.26 275
16144.46 293
16145.66 291
16146.86 304
16148.06 302
16149.26 280
16150.45 270
16151.65 273
16152.85 292
16154.05 286
16155.25 293
16156.45 281
16157.65 275
16158.85 278
16160.05 329
16161.25 289
16162.45 289
16163.64 308
16164.84 292
16166.04 278
16167.24 282
16168.44 287
16169.64 274
16170.84 298
16172.04 300
16173.24 297
16174.44 281
16175.64 278
16176.84 287
16178.04 309
16179.24 271
16180.44 298
16181.64 281
16182.84 323
16184.04 276
16185.24 275
16186.44 286
16187.64 273
16188.84 275
16190.04 266
16191.24 305
16192.44 301
16193.64 283
16194.84 286
16196.04 303
16197.24 277
16198.44 295
16199.65 311
16200.85 294
16202.05 276
16203.25 270
16204.45 294
16205.65 299
16206.85 279
16208.05 280
16209.25 289
16210.45 277
16211.65 275
16212.86 273
16214.06 298
16215.26 285
16216.46 295
16217.66 293
16218.86 265
16220.06 284
16221.27 291
16222.47 301
16223.67 298
16224.87 279
16226.07 286
16227.27 312
16228.48 298
16229.68 271
16230.88 291
16232.08 310
16233.28 287
16234.48 280
16235.69 306
16236.89 302
16238.09 297
16239.29 277
16240.50 281
16241.70 279
16242.90 316
16244.10 283
16245.30 305
16246.51 291
16247.71 303
16248.91 286
16250.11 289
16251.32 271
16252.52 278
16253.72 321
16254.92 311
16256.13 311
16257.33 282
16258.53 318
16259.74 307
16260.94 308
16262.14 295
16263.35 329
16264.55 281
16265.75 294
16266.95 289
16268.16 294
16269.36 305
16270.56 308
16271.77 293
16272.97 279
16274.17 315
16275.38 283
16276.58 294
16277.79 282
16278.99 308
16280.19 273
16281.40 324
16282.60 287
16283.80 281
16285.01 284
16286.21 309
16287.42 310
16288.62 314
16289.82 323
16291.03 305
16292.23 319
16293.44 293
16294.64 294
16295.84 318
16297.05 322
16298.25 337
16299.46 320
16300.66 308
16301.87 305
16303.07 310
16304.27 319
16305.48 276
16306.68 313
16307.89 314
16309.09 316
16310.30 281
16311.50 311
16312.71 292
16313.91 295
16315.12 289
16316.32 275
16317.53 291
16318.73 292
16319.94 317
16321.14 304
16322.35 315
16323.55 302
16324.76 283
16325.96 282
16327.17 279
16328.38 291
16329.58 278
16330.79 313
16331.99 280
16333.20 293
16334.40 302
16335.61 289
16336.81 278
16338.02 281
16339.23 292
16340.43 294
16341.64 286
16342.84 283
16344.05 304
16345.26 273
16346.46 298
16347.67 280
16348.87 301
16350.08 289
16351.29 299
16352.49 286
16353.70 290
16354.91 254
16356.11 298
16357.32 284
16358.53 282
16359.73 270
16360.94 263
16362.15 265
16363.35 274
16364.56 256
16365.77 278
16366.97 295
16368.18 282
16369.39 272
16370.59 280
16371.80 285
16373.01 250
16374.21 294
16375.42 278
16376.63 271
16377.84 241
16379.04 273
16380.25 251
16381.46 284
16382.67 277
16383.87 286
16385.08 292
16386.29 295
16387.50 279
16388.70 309
16389.91 259
16391.12 265
16392.33 282
16393.53 258
16394.74 279
16395.95 290
16397.16 261
16398.37 282
16399.57 253
16400.78 255
16401.99 271
16403.20 288
16404.41 269
16405.62 275
16406.82 275
16408.03 268
16409.24 270
16410.45 275
16411.66 285
16412.87 256
16414.07 246
16415.28 287
16416.49 288
16417.70 268
16418.91 253
16420.12 275
16421.33 294
16422.54 281
16423.75 259
16424.95 259
16426.16 272
16427.37 265
16428.58 257
16429.79 264
16431.00 250
16432.21 272
16433.42 275
16434.63 272
16435.84 268
16437.05 296
16438.26 263
16439.47 273
16440.68 266
16441.88 273
16443.09 273
16444.30 251
16445.51 258
16446.72 253
16447.93 269
16449.14 278
16450.35 282
16451.56 245
16452.77 271
16453.98 259
16455.19 252
16456.40 239
16457.61 284
16458.82 256
16460.03 270
16461.24 277
16462.45 255
16463.67 274
16464.88 270
16466.09 295
16467.30 260
16468.51 273
16469.72 253
16470.93 253
16472.14 253
16473.35 267
16474.56 251
16475.77 246
16476.98 292
16478.19 276
16479.40 244
16480.62 252
16481.83 265
16483.04 282
16484.25 276
16485.46 240
16486.67 250
16487.88 255
16489.09 255
16490.31 266
16491.52 274
16492.73 253
16493.94 243
16495.15 250
16496.36 259
16497.57 244
16498.79 254
16500.00 285
16501.21 262
16502.42 236
16503.63 237
16504.85 273
16506.06 247
16507.27 291
16508.48 267
16509.69 252
16510.91 259
16512.12 251
16513.33 264
16514.54 250
16515.76 265
16516.97 270
16518.18 244
16519.39 249
16520.60 239
16521.82 233
16523.03 255
16524.24 249
16525.46 258
16526.67 266
16527.88 271
16529.09 255
16530.31 252
16531.52 243
16532.73 249
16533.95 237
16535.16 244
16536.37 242
16537.58 257
16538.80 238
16540.01 244
16541.22 254
16542.44 223
16543.65 250
16544.86 233
16546.08 262
16547.29 262
16548.50 261
16549.72 240
16550.93 267
16552.15 258
16553.36 247
16554.57 247
16555.79 258
16557.00 241
16558.21 250
16559.43 235
16560.64 247
16561.86 266
16563.07 250
16564.28 257
16565.50 249
16566.71 234
16567.93 252
16569.14 263
16570.36 254
16571.57 251
16572.78 243
16574.00 256
16575.21 261
16576.43 246
16577.64 240
16578.86 235
16580.07 258
16581.29 246
16582.50 249
16583.72 283
16584.93 247
16586.15 266
16587.36 258
16588.58 275
16589.79 254
16591.01 239
16592.22 238
16593.44 239
16594.65 253
16595.87 236
16597.08 249
16598.30 271
16599.51 232
16600.73 230
16601.94 252
16603.16 234
16604.37 256
16605.59 259
16606.81 259
16608.02 243
16609.24 255
16610.45 240
16611.67 221
16612.89 218
16614.10 245
16615.32 255
16616.53 264
16617.75 244
16618.97 248
16620.18 267
16621.40 264
16622.61 245
16623.83 260
16625.05 235
16626.26 246
16627.48 251
16628.70 237
16629.91 223
16631.13 229
16632.35 246
16633.56 240
16634.78 220
16636.00 231
16637.21 259
16638.43 238
16639.65 248
16640.86 233
16642.08 238
16643.30 251
16644.51 250
16645.73 241
16646.95 235
16648.17 255
16649.38 276
16650.60 251
16651.82 221
16653.03 260
16654.25 242
16655.47 237
16656.69 246
16657.90 242
16659.12 241
16660.34 238
16661.56 231
16662.77 225
16663.99 234
16665.21 237
16666.43 205
16667.65 225
16668.86 230
16670.08 256
16671.30 207
16672.52 237
16673.74 234
16674.95 252
16676.17 228
16677.39 245
16678.61 259
16679.83 237
16681.05 254
16682.26 257
16683.48 246
16684.70 238
16685.92 240
16687.14 212
16688.36 222
16689.58 234
16690.79 242
16692.01 249
16693.23 231
16694.45 225
16695.67 233
16696.89 238
16698.11 243
16699.33 242
16700.55 219
16701.76 240
16702.98 224
16704.20 213
16705.42 219
16706.64 244
16707.86 249
16709.08 218
16710.30 233
16711.52 236
16712.74 221
16713.96 223
16715.18 237
16716.40 253
16717.62 244
16718.84 204
16720.06 235
16721.28 216
16722.50 228
16723.72 206
16724.94 231
16726.16 211
16727.38 231
16728.60 230
16729.82 236
16731.04 223
16732.26 225
16733.48 237
16734.70 219
16735.92 241
16737.14 233
16738.36 235
16739.58 214
16740.80 228
16742.02 236
16743.24 242
16744.46 253
16745.68 231
16746.90 237
16748.12 232
16749.35 230
16750.57 239
16751.79 218
16753.01 212
16754.23 228
16755.45 231
16756.67 235
16757.89 240
16759.11 254
16760.33 239
16761.56 246
16762.78 237
16764.00 239
16765.22 222
16766.44 240
16767.66 253
16768.88 228
16770.11 252
16771.33 245
16772.55 207
16773.77 222
16774.99 210
16776.22 218
16777.44 242
16778.66 249
16779.88 250
16781.10 233
16782.33 236
16783.55 228
16784.77 213
16785.99 219
16787.21 222
16788.44 239
16789.66 217
16790.88 220
16792.10 211
16793.33 227
16794.55 215
16795.77 215
16796.99 227
16798.22 239
16799.44 217
16800.66 237
16801.88 232
16803.11 244
16804.33 219
16805.55 213
16806.78 255
16808.00 246
16809.22 258
16810.44 229
16811.67 235
16812.89 200
16814.11 237
16815.34 252
16816.56 229
16817.78 212
16819.01 218
16820.23 254
16821.45 238
16822.68 241
16823.90 216
16825.13 246
16826.35 230
16827.57 243
16828.80 232
16830.02 218
16831.24 232
16832.47 232
16833.69 221
16834.92 245
16836.14 225
16837.36 241
16838.59 252
16839.81 226
16841.04 218
16842.26 225
16843.48 216
16844.71 227
16845.93 262
16847.16 237
16848.38 244
16849.61 228
16850.83 254
16852.06 223
16853.28 260
16854.51 229
16855.73 273
16856.95 254
16858.18 239
16859.40 243
16860.63 247
16861.85 273
16863.08 238
16864.30 254
16865.53 253
16866.75 264
16867.98 231
16869.21 237
16870.43 259
16871.66 256
16872.88 252
16874.11 260
16875.33 272
16876.56 261
16877.78 258
16879.01 269
16880.23 262
16881.46 258
16882.69 247
16883.91 255
16885.14 281
16886.36 251
16887.59 271
16888.81 276
16890.04 251
16891.27 258
16892.49 243
16893.72 242
16894.94 237
16896.17 233
16897.40 250
16898.62 264
16899.85 234
16901.08 204
16902.30 251
16903.53 243
16904.76 243
16905.98 254
16907.21 258
16908.44 235
16909.66 200
16910.89 254
16912.12 228
16913.34 232
16914.57 231
16915.80 245
16917.02 226
16918.25 219
16919.48 249
16920.70 236
16921.93 245
16923.16 220
16924.39 203
16925.61 247
16926.84 246
16928.07 228
16929.30 228
16930.52 243
16931.75 235
16932.98 254
16934.21 251
16935.43 246
16936.66 237
16937.89 222
16939.12 239
16940.34 240
16941.57 250
16942.80 254
16944.03 220
16945.26 220
16946.48 226
16947.71 243
16948.94 255
16950.17 262
16951.40 239
16952.62 256
16953.85 219
16955.08 228
16956.31 218
16957.54 232
16958.77 229
16959.99 222
16961.22 258
16962.45 230
16963.68 214
16964.91 210
16966.14 249
16967.37 235
16968.60 240
16969.82 254
16971.05 258
16972.28 216
16973.51 219
16974.74 223
16975.97 247
16977.20 205
16978.43 224
16979.66 244
16980.89 206
16982.11 231
16983.34 212
16984.57 261
16985.80 238
16987.03 243
16988.26 230
16989.49 242
16990.72 231
16991.95 209
16993.18 218
16994.41 218
16995.64 226
16996.87 217
16998.10 223
16999.33 238
17000.56 212
17001.79 227
17003.02 226
17004.25 218
17005.48 224
17006.71 244
17007.94 219
17009.17 239
17010.40 221
17011.63 238
17012.86 242
17014.09 213
17015.32 244
17016.55 224
17017.78 228
17019.01 205
17020.25 216
17021.48 231
17022.71 228
17023.94 213
17025.17 244
17026.40 249
17027.63 212
17028.86 219
17030.09 209
17031.32 227
17032.55 225
17033.79 213
17035.02 253
17036.25 234
17037.48 220
17038.71 226
17039.94 217
17041.17 234
17042.41 219
17043.64 226
17044.87 253
17046.10 235
17047.33 219
17048.56 231
17049.80 238
17051.03 225
17052.26 217
17053.49 214
17054.72 237
17055.95 218
17057.19 221
17058.42 238
17059.65 193
17060.88 226
17062.12 227
17063.35 239
17064.58 215
17065.81 202
17067.04 213
17068.28 215
17069.51 211
17070.74 218
17071.97 243
17073.21 237
17074.44 242
17075.67 222
17076.90 230
17078.14 241
17079.37 249
17080.60 234
17081.84 221
17083.07 215
17084.30 240
17085.54 268
17086.77 231
17088.00 218
17089.23 233
17090.47 219
17091.70 212
17092.93 212
17094.17 215
17095.40 244
17096.63 200
17097.87 221
17099.10 229
17100.34 229
17101.57 197
17102.80 232
17104.04 227
17105.27 221
17106.50 225
17107.74 239
17108.97 222
17110.21 220
17111.44 219
17112.67 226
17113.91 231
17115.14 228
17116.38 250
17117.61 246
17118.84 235
17120.08 224
17121.31 221
17122.55 233
17123.78 219
17125.02 227
17126.25 237
17127.48 246
17128.72 238
17129.95 218
17131.19 203
17132.42 218
17133.66 204
17134.89 219
17136.13 238
17137.36 244
17138.60 213
17139.83 227
17141.07 211
17142.30 220
17143.54 212
17144.77 238
17146.01 248
17147.24 226
17148.48 227
17149.71 210
17150.95 228
17152.19 229
17153.42 242
17154.66 227
17155.89 230
17157.13 232
17158.36 206
17159.60 232
17160.83 227
17162.07 219
17163.31 227
17164.54 233
17165.78 212
17167.01 208
17168.25 243
17169.49 238
17170.72 234
17171.96 215
17173.19 207
17174.43 205
17175.67 222
17176.90 225
17178.14 230
17179.38 201
17180.61 224
17181.85 232
17183.09 212
17184.32 204
17185.56 215
17186.80 228
17188.03 231
17189.27 209
17190.51 215
17191.74 210
17192.98 221
17194.22 214
17195.45 236
17196.69 217
17197.93 224
17199.16 227
17200.40 245
17201.64 217
17202.88 210
17204.11 220
17205.35 222
17206.59 220
17207.83 226
17209.06 218
17210.30 235
17211.54 221
17212.78 227
17214.01 220
17215.25 235
17216.49 212
17217.73 222
17218.96 235
17220.20 232
17221.44 222
17222.68 226
17223.92 240
17225.15 237
17226.39 234
17227.63 209
17228.87 241
17230.11 248
17231.35 248
17232.58 241
17233.82 247
17235.06 222
17236.30 242
17237.54 252
17238.78 237
17240.01 194
17241.25 202
17242.49 240
17243.73 232
17244.97 227
17246.21 220
17247.45 249
17248.69 212
17249.93 214
17251.16 218
17252.40 239
17253.64 212
17254.88 224
17256.12 229
17257.36 222
17258.60 234
17259.84 229
17261.08 244
17262.32 236
17263.56 214
17264.80 221
17266.04 221
17267.28 234
17268.51 223
17269.75 221
17270.99 214
17272.23 212
17273.47 216
17274.71 221
17275.95 218
17277.19 222
17278.43 225
17279.67 231
17280.91 232
17282.15 208
17283.39 226
17284.63 224
17285.87 226
17287.11 240
17288.35 209
17289.60 209
17290.84 216
17292.08 206
17293.32 203
17294.56 208
17295.80 208
17297.04 234
17298.28 202
17299.52 220
17300.76 196
17302.00 209
17303.24 208
17304.48 207
17305.72 215
17306.96 207
17308.21 243
17309.45 220
17310.69 221
17311.93 223
17313.17 215
17314.41 191
17315.65 220
17316.89 217
17318.14 201
17319.38 207
17320.62 226
17321.86 229
17323.10 231
17324.34 238
17325.59 213
17326.83 199
17328.07 200
17329.31 223
17330.55 215
17331.79 229
17333.04 220
17334.28 233
17335.52 237
17336.76 222
17338.00 209
17339.25 231
17340.49 227
17341.73 223
17342.97 211
17344.22 207
17345.46 194
17346.70 224
17347.94 196
17349.19 208
17350.43 209
17351.67 217
17352.91 205
17354.16 204
17355.40 203
17356.64 200
17357.88 201
17359.13 215
17360.37 214
17361.61 182
17362.86 218
17364.10 242
17365.34 206
17366.58 222
17367.83 211
17369.07 229
17370.31 221
17371.56 223
17372.80 206
17374.04 220
17375.29 210
17376.53 218
17377.78 212
17379.02 210
17380.26 218
17381.51 251
17382.75 206
17383.99 220
17385.24 221
17386.48 228
17387.72 223
17388.97 192
17390.21 203
17391.46 217
17392.70 218
17393.94 228
17395.19 239
17396.43 238
17397.68 225
17398.92 209
17400.17 212
17401.41 198
17402.65 221
17403.90 210
17405.14 215
17406.39 212
17407.63 213
17408.88 246
17410.12 211
17411.37 225
17412.61 203
17413.86 230
17415.10 230
17416.35 216
17417.59 212
17418.84 221
17420.08 204
17421.33 215
17422.57 210
17423.82 237
17425.06 218
17426.31 202
17427.55 211
17428.80 238
17430.04 216
17431.29 240
17432.53 234
17433.78 216
17435.03 217
17436.27 213
17437.52 205
17438.76 228
17440.01 232
17441.25 236
17442.50 231
17443.75 241
17444.99 214
17446.24 209
17447.48 205
17448.73 223
17449.98 199
17451.22 208
17452.47 222
17453.71 194
17454.96 220
17456.21 235
17457.45 226
17458.70 241
17459.95 204
17461.19 231
17462.44 215
17463.69 213
17464.93 221
17466.18 211
17467.43 221
17468.67 211
17469.92 214
17471.17 228
17472.41 212
17473.66 228
17474.91 215
17476.15 218
17477.40 224
17478.65 221
17479.90 224
17481.14 233
17482.39 226
17483.64 240
17484.88 231
17486.13 227
17487.38 224
17488.63 260
17489.87 223
17491.12 241
17492.37 201
17493.62 222
17494.86 207
17496.11 235
17497.36 214
17498.61 232
17499.86 245
17501.10 231
17502.35 220
17503.60 223
17504.85 206
17506.10 230
17507.34 226
17508.59 241
17509.84 196
17511.09 223
17512.34 225
17513.59 203
17514.83 218
17516.08 235
17517.33 236
17518.58 214
17519.83 229
17521.08 224
17522.33 252
17523.57 244
17524.82 216
17526.07 242
17527.32 224
17528.57 209
17529.82 241
17531.07 226
17532.32 216
17533.57 235
17534.82 241
17536.06 234
17537.31 252
17538.56 246
17539.81 232
17541.06 241
17542.31 237
17543.56 227
17544.81 251
17546.06 257
17547.31 249
17548.56 248
17549.81 252
17551.06 262
17552.31 238
17553.56 230
17554.81 237
17556.06 235
17557.31 269
17558.56 246
17559.81 231
17561.06 237
17562.31 263
17563.56 227
17564.81 240
17566.06 228
17567.31 238
17568.56 267
17569.81 253
17571.06 251
17572.31 238
17573.56 237
17574.81 233
17576.06 236
17577.31 245
17578.56 239
17579.81 208
17581.06 221
17582.31 262
17583.57 252
17584.82 247
17586.07 243
17587.32 226
17588.57 253
17589.82 217
17591.07 234
17592.32 244
17593.57 240
17594.83 228
17596.08 257
17597.33 247
17598.58 221
17599.83 280
17601.08 255
17602.33 233
17603.59 265
17604.84 244
17606.09 254
17607.34 214
17608.59 244
17609.84 246
17611.10 240
17612.35 247
17613.60 215
17614.85 226
17616.10 228
17617.36 247
17618.61 281
17619.86 254
17621.11 232
17622.36 224
17623.62 256
17624.87 252
17626.12 229
17627.37 252
17628.63 228
17629.88 236
17631.13 248
17632.38 248
17633.64 244
17634.89 237
17636.14 218
17637.39 227
17638.65 234
17639.90 240
17641.15 210
17642.41 231
17643.66 222
17644.91 223
17646.17 214
17647.42 243
17648.67 235
17649.92 225
17651.18 259
17652.43 224
17653.68 215
17654.94 203
17656.19 233
17657.44 236
17658.70 253
17659.95 245
17661.21 252
17662.46 231
17663.71 222
17664.97 218
17666.22 224
17667.47 235
17668.73 246
17669.98 225
17671.24 217
17672.49 226
17673.74 221
17675.00 235
17676.25 221
17677.51 220
17678.76 216
17680.02 223
17681.27 219
17682.52 198
17683.78 223
17685.03 209
17686.29 246
17687.54 243
17688.80 242
17690.05 218
17691.31 213
17692.56 229
17693.82 244
17695.07 238
17696.32 231
17697.58 218
17698.83 226
17700.09 238
17701.34 224
17702.60 213
17703.86 208
17705.11 221
17706.37 238
17707.62 230
17708.88 211
17710.13 221
17711.39 210
17712.64 212
17713.90 208
17715.15 250
17716.41 216
17717.66 228
17718.92 226
17720.18 205
17721.43 218
17722.69 215
17723.94 229
17725.20 233
17726.45 234
17727.71 212
17728.97 215
17730.22 214
17731.48 231
17732.74 227
17733.99 226
17735.25 238
17736.50 214
17737.76 237
17739.02 243
17740.27 217
17741.53 224
17742.79 235
17744.04 241
17745.30 243
17746.56 221
17747.81 221
17749.07 206
17750.33 217
17751.58 237
17752.84 248
17754.10 217
17755.35 233
17756.61 248
17757.87 232
17759.12 222
17760.38 234
17761.64 245
17762.90 248
17764.15 236
17765.41 254
17766.67 239
17767.93 248
17769.18 247
17770.44 236
17771.70 262
17772.96 237
17774.21 238
17775.47 241
17776.73 252
17777.99 235
17779.24 235
17780.50 275
17781.76 256
17783.02 254
17784.28 230
17785.53 253
17786.79 255
17788.05 254
17789.31 224
17790.57 256
17791.82 223
17793.08 263
17794.34 275
17795.60 295
17796.86 244
17798.12 250
17799.37 260
17800.63 253
17801.89 242
17803.15 254
17804.41 248
17805.67 234
17806.93 240
17808.19 233
17809.44 254
17810.70 227
17811.96 238
17813.22 221
17814.48 258
17815.74 247
17817.00 205
17818.26 246
17819.52 233
17820.78 243
17822.04 224
17823.29 220
17824.55 237
17825.81 251
17827.07 226
17828.33 229
17829.59 231
17830.85 218
17832.11 224
17833.37 229
17834.63 217
17835.89 238
17837.15 220
17838.41 234
17839.67 202
17840.93 221
17842.19 224
17843.45 246
17844.71 236
17845.97 202
17847.23 223
17848.49 229
17849.75 223
17851.01 229
17852.27 229
17853.53 209
17854.79 241
17856.05 233
17857.31 250
17858.57 219
17859.84 232
17861.10 221
17862.36 237
17863.62 214
17864.88 188
17866.14 218
17867.40 235
17868.66 225
17869.92 240
17871.18 220
17872.44 207
17873.71 224
17874.97 225
17876.23 209
17877.49 223
17878.75 233
17880.01 230
17881.27 227
17882.53 239
17883.80 207
17885.06 244
17886.32 217
17887.58 233
17888.84 238
17890.10 223
17891.37 204
17892.63 222
17893.89 245
17895.15 208
17896.41 228
17897.67 234
17898.94 233
17900.20 230
17901.46 205
17902.72 229
17903.99 219
17905.25 229
17906.51 241
17907.77 216
17909.03 202
17910.30 212
17911.56 212
17912.82 213
17914.08 209
17915.35 196
17916.61 241
17917.87 213
17919.14 227
17920.40 220
17921.66 173
17922.92 229
17924.19 213
17925.45 221
17926.71 202
17927.98 209
17929.24 214
17930.50 221
17931.76 215
17933.03 205
17934.29 203
17935.55 236
17936.82 230
17938.08 228
17939.34 206
17940.61 217
17941.87 233
17943.14 224
17944.40 203
17945.66 242
17946.93 205
17948.19 207
17949.45 231
17950.72 214
17951.98 234
17953.25 223
17954.51 224
17955.77 207
17957.04 204
17958.30 189
17959.57 205
17960.83 229
17962.09 210
17963.36 229
17964.62 208
17965.89 200
17967.15 199
17968.42 226
17969.68 223
17970.95 204
17972.21 225
17973.47 212
17974.74 230
17976.00 216
17977.27 196
17978.53 211
17979.80 226
17981.06 206
17982.33 247
17983.59 202
17984.86 197
17986.12 203
17987.39 197
17988.65 211
17989.92 210
17991.18 229
17992.45 239
17993.71 236
17994.98 223
17996.25 237
17997.51 232
17998.78 215
18000.04 222
18001.31 237
18002.57 218
18003.84 202
18005.10 233
18006.37 210
18007.64 207
18008.90 204
18010.17 214
18011.43 223
18012.70 205
18013.97 204
18015.23 207
18016.50 209
18017.76 226
18019.03 232
18020.30 215
18021.56 221
18022.83 203
18024.10 198
18025.36 193
18026.63 192
18027.90 207
18029.16 228
18030.43 201
18031.70 187
18032.96 215
18034.23 204
18035.50 196
18036.76 212
18038.03 223
18039.30 199
18040.56 220
18041.83 191
18043.10 207
18044.37 212
18045.63 205
18046.90 217
18048.17 217
18049.43 233
18050.70 208
18051.97 224
18053.24 229
18054.50 240
18055.77 212
18057.04 215
18058.31 230
18059.57 234
18060.84 215
18062.11 236
18063.38 235
18064.65 235
18065.91 213
18067.18 230
18068.45 215
18069.72 217
18070.98 230
18072.25 204
18073.52 187
18074.79 223
18076.06 233
18077.33 227
18078.59 207
18079.86 205
18081.13 218
18082.40 203
18083.67 231
18084.94 240
18086.21 242
18087.47 240
18088.74 222
18090.01 245
18091.28 204
18092.55 217
18093.82 235
18095.09 235
18096.36 219
18097.62 241
18098.89 214
18100.16 250
18101.43 230
18102.70 197
18103.97 245
18105.24 226
18106.51 254
18107.78 258
18109.05 231
18110.32 232
18111.59 225
18112.86 243
18114.13 221
18115.40 220
18116.66 244
18117.93 251
18119.20 225
18120.47 227
18121.74 230
18123.01 245
18124.28 249
18125.55 230
18126.82 225
18128.09 230
18129.36 241
18130.63 223
18131.90 229
18133.17 225
18134.44 229
18135.71 234
18136.99 225
18138.26 239
18139.53 252
18140.80 243
18142.07 232
18143.34 226
18144.61 228
18145.88 214
18147.15 263
18148.42 252
18149.69 237
18150.96 239
18152.23 246
18153.50 232
18154.78 230
18156.05 246
18157.32 235
18158.59 239
18159.86 229
18161.13 232
18162.40 218
18163.67 240
18164.94 238
18166.22 226
18167.49 245
18168.76 237
18170.03 234
18171.30 239
18172.57 230
18173.85 259
18175.12 226
18176.39 233
18177.66 216
18178.93 217
18180.20 216
18181.48 215
18182.75 221
18184.02 235
18185.29 222
18186.56 225
18187.84 239
18189.11 209
18190.38 236
18191.65 231
18192.93 240
18194.20 232
18195.47 223
18196.74 207
18198.02 243
18199.29 249
18200.56 209
18201.83 232
18203.11 247
18204.38 213
18205.65 234
18206.92 228
18208.20 236
18209.47 237
18210.74 232
18212.02 231
18213.29 231
18214.56 213
18215.84 238
18217.11 224
18218.38 225
18219.65 223
18220.93 230
18222.20 216
18223.47 244
18224.75 232
18226.02 227
18227.30 240
18228.57 242
18229.84 240
18231.12 232
18232.39 221
18233.66 214
18234.94 218
18236.21 220
18237.48 236
18238.76 224
18240.03 218
18241.31 236
18242.58 222
18243.86 241
18245.13 218
18246.40 240
18247.68 227
18248.95 202
18250.23 231
18251.50 206
18252.77 232
18254.05 217
18255.32 211
18256.60 240
18257.87 222
18259.15 228
18260.42 218
18261.70 240
18262.97 214
18264.25 226
18265.52 221
18266.80 242
18268.07 203
18269.35 220
18270.62 219
18271.90 239
18273.17 227
18274.45 225
18275.72 218
18277.00 227
18278.27 233
18279.55 238
18280.82 208
18282.10 221
18283.37 254
18284.65 232
18285.93 229
18287.20 225
18288.48 238
18289.75 218
18291.03 236
18292.30 225
18293.58 240
18294.86 258
18296.13 239
18297.41 237
18298.68 249
18299.96 201
18301.24 197
18302.51 240
18303.79 233
18305.06 218
18306.34 185
18307.62 225
18308.89 211
18310.17 219
18311.45 223
18312.72 222
18314.00 220
18315.28 206
18316.55 225
18317.83 219
18319.11 208
18320.38 217
18321.66 215
18322.94 237
18324.21 221
18325.49 232
18326.77 243
18328.04 206
18329.32 199
18330.60 225
18331.88 236
18333.15 220
18334.43 221
18335.71 212
18336.98 216
18338.26 214
18339.54 215
18340.82 205
18342.09 223
18343.37 220
18344.65 225
18345.93 225
18347.20 210
18348.48 221
18349.76 236
18351.04 223
18352.32 219
18353.59 218
18354.87 195
18356.15 204
18357.43 202
18358.71 201
18359.98 223
18361.26 194
18362.54 220
18363.82 214
18365.10 237
18366.38 211
18367.65 218
18368.93 235
18370.21 216
18371.49 200
18372.77 222
18374.05 196
18375.33 214
18376.60 200
18377.88 189
18379.16 225
18380.44 213
18381.72 219
18383.00 199
18384.28 216
18385.56 207
18386.84 205
18388.11 224
18389.39 220
18390.67 221
18391.95 203
18393.23 207
18394.51 218
18395.79 218
18397.07 214
18398.35 212
18399.63 222
18400.91 206
18402.19 211
18403.47 215
18404.75 213
18406.03 222
18407.31 217
18408.59 220
18409.87 205
18411.15 217
18412.43 203
18413.71 221
18414.99 203
18416.27 211
18417.55 226
18418.83 198
18420.11 222
18421.39 213
18422.67 235
18423.95 191
18425.23 215
18426.51 221
18427.79 215
18429.07 208
18430.35 217
18431.63 226
18432.91 210
18434.19 192
18435.47 190
18436.75 220
18438.04 219
18439.32 238
18440.60 215
18441.88 225
18443.16 197
18444.44 219
18445.72 209
18447.00 205
18448.28 215
18449.57 209
18450.85 241
18452.13 229
18453.41 228
18454.69 206
18455.97 252
18457.25 200
18458.54 192
18459.82 222
18461.10 219
18462.38 205
18463.66 213
18464.94 213
18466.23 203
18467.51 201
18468.79 205
18470.07 238
18471.35 215
18472.64 217
18473.92 221
18475.20 221
18476.48 217
18477.76 220
18479.05 221
18480.33 231
18481.61 197
18482.89 219
18484.18 212
18485.46 220
18486.74 225
18488.02 216
18489.31 231
18490.59 214
18491.87 218
18493.15 205
18494.44 215
18495.72 213
18497.00 202
18498.29 209
18499.57 206
18500.85 218
18502.13 212
18503.42 241
18504.70 191
18505.98 207
18507.27 213
18508.55 217
18509.83 208
18511.12 214
18512.40 229
18513.68 218
18514.97 217
18516.25 202
18517.54 213
18518.82 236
18520.10 230
18521.39 221
18522.67 213
18523.95 204
18525.24 199
18526.52 217
18527.81 204
18529.09 211
18530.37 226
18531.66 223
18532.94 223
18534.23 225
18535.51 217
18536.79 192
18538.08 221
18539.36 251
18540.65 222
18541.93 219
18543.22 217
18544.50 227
18545.79 225
18547.07 227
18548.36 212
18549.64 211
18550.92 228
18552.21 230
18553.49 210
18554.78 210
18556.06 228
18557.35 261
18558.63 230
18559.92 258
18561.20 205
18562.49 207
18563.77 228
18565.06 215
18566.35 207
18567.63 221
18568.92 228
18570.20 213
18571.49 233
18572.77 224
18574.06 193
18575.34 235
18576.63 266
18577.92 233
18579.20 250
18580.49 209
18581.77 214
18583.06 241
18584.34 221
18585.63 225
18586.92 248
18588.20 256
18589.49 227
18590.77 232
18592.06 224
18593.35 235
18594.63 259
18595.92 228
18597.21 216
18598.49 233
18599.78 234
18601.07 231
18602.35 223
18603.64 220
18604.93 228
18606.21 250
18607.50 253
18608.79 233
18610.07 236
18611.36 225
18612.65 236
18613.93 217
18615.22 232
18616.51 228
18617.79 251
18619.08 244
18620.37 255
18621.66 202
18622.94 208
18624.23 224
18625.52 244
18626.80 221
18628.09 194
18629.38 206
18630.67 219
18631.95 221
18633.24 202
18634.53 200
18635.82 221
18637.11 220
18638.39 204
18639.68 225
18640.97 208
18642.26 215
18643.54 241
18644.83 201
18646.12 209
18647.41 196
18648.70 236
18649.99 229
18651.27 229
18652.56 189
18653.85 208
18655.14 232
18656.43 209
18657.72 203
18659.00 195
18660.29 206
18661.58 221
18662.87 220
18664.16 231
18665.45 197
18666.74 204
18668.02 225
18669.31 209
18670.60 204
18671.89 192
18673.18 208
18674.47 236
18675.76 203
18677.05 192
18678.34 212
18679.63 216
18680.92 202
18682.20 219
18683.49 223
18684.78 204
18686.07 202
18687.36 225
18688.65 208
18689.94 210
18691.23 222
18692.52 223
18693.81 220
18695.10 209
18696.39 215
18697.68 220
18698.97 245
18700.26 225
18701.55 236
18702.84 203
18704.13 225
18705.42 231
18706.71 231
18708.00 201
18709.29 194
18710.58 211
18711.87 222
18713.16 205
18714.45 221
18715.74 191
18717.03 208
18718.32 206
18719.61 214
18720.90 189
18722.20 226
18723.49 223
18724.78 222
18726.07 237
18727.36 212
18728.65 219
18729.94 212
18731.23 215
18732.52 223
18733.81 200
18735.10 210
18736.40 208
18737.69 204
18738.98 205
18740.27 224
18741.56 214
18742.85 203
18744.14 207
18745.43 221
18746.73 214
18748.02 207
18749.31 225
18750.60 210
18751.89 188
18753.18 198
18754.48 213
18755.77 220
18757.06 214
18758.35 210
18759.64 209
18760.94 208
18762.23 190
18763.52 200
18764.81 204
18766.10 207
18767.40 217
18768.69 207
18769.98 230
18771.27 205
18772.57 182
18773.86 198
18775.15 194
18776.44 195
18777.74 191
18779.03 218
18780.32 209
18781.61 211
18782.91 205
18784.20 223
18785.49 207
18786.79 173
18788.08 206
18789.37 204
18790.66 174
18791.96 192
18793.25 208
18794.54 203
18795.84 199
18797.13 205
18798.42 224
18799.72 208
18801.01 236
18802.30 189
18803.60 196
18804.89 198
18806.18 212
18807.48 187
18808.77 220
18810.07 206
18811.36 216
18812.65 192
18813.95 204
18815.24 222
18816.53 221
18817.83 213
18819.12 189
18820.42 210
18821.71 183
18823.00 227
18824.30 221
18825.59 213
18826.89 208
18828.18 213
18829.48 199
18830.77 209
18832.07 189
18833.36 200
18834.65 199
18835.95 217
18837.24 215
18838.54 212
18839.83 202
18841.13 214
18842.42 207
18843.72 187
18845.01 200
18846.31 213
18847.60 219
18848.90 193
18850.19 209
18851.49 224
18852.78 222
18854.08 225
18855.37 210
18856.67 216
18857.96 208
18859.26 200
18860.55 208
18861.85 212
18863.15 177
18864.44 206
18865.74 202
18867.03 214
18868.33 204
18869.62 194
18870.92 197
18872.22 218
18873.51 214
18874.81 198
18876.10 220
18877.40 216
18878.70 222
18879.99 191
18881.29 209
18882.58 202
18883.88 210
18885.18 202
18886.47 230
18887.77 215
18889.07 224
18890.36 200
18891.66 241
18892.95 237
18894.25 229
18895.55 211
18896.84 213
18898.14 223
18899.44 209
18900.73 200
18902.03 203
18903.33 204
18904.63 224
18905.92 216
18907.22 201
18908.52 216
18909.81 204
18911.11 224
18912.41 193
18913.71 208
18915.00 221
18916.30 212
18917.60 207
18918.89 223
18920.19 214
18921.49 208
18922.79 207
18924.09 222
18925.38 234
18926.68 194
18927.98 210
18929.28 199
18930.57 192
18931.87 187
18933.17 209
18934.47 201
18935.77 208
18937.06 199
18938.36 219
18939.66 219
18940.96 182
18942.26 188
18943.55 221
18944.85 215
18946.15 198
18947.45 232
18948.75 203
18950.05 207
18951.35 220
18952.64 231
18953.94 230
18955.24 206
18956.54 184
18957.84 205
18959.14 210
18960.44 217
18961.74 209
18963.03 190
18964.33 211
18965.63 191
18966.93 229
18968.23 196
18969.53 181
18970.83 215
18972.13 201
18973.43 204
18974.73 194
18976.03 202
18977.33 199
18978.62 211
18979.92 194
18981.22 217
18982.52 207
18983.82 225
18985.12 178
18986.42 222
18987.72 199
18989.02 204
18990.32 193
18991.62 202
18992.92 210
18994.22 195
18995.52 208
18996.82 185
18998.12 199
18999.42 200
19000.72 185
19002.02 193
19003.32 207
19004.62 178
19005.92 190
19007.22 188
19008.53 205
19009.83 206
19011.13 207
19012.43 181
19013.73 194
19015.03 216
19016.33 200
19017.63 173
19018.93 183
19020.23 181
19021.53 194
19022.83 199
19024.13 183
19025.44 194
19026.74 179
19028.04 187
19029.34 169
19030.64 202
19031.94 190
19033.24 209
19034.54 198
19035.85 202
19037.15 178
19038.45 201
19039.75 183
19041.05 199
19042.35 190
19043.66 178
19044.96 202
19046.26 182
19047.56 184
19048.86 179
19050.16 183
19051.47 200
19052.77 197
19054.07 176
19055.37 200
19056.67 192
19057.98 209
19059.28 193
19060.58 201
19061.88 204
19063.19 185
19064.49 183
19065.79 198
19067.09 197
19068.40 171
19069.70 192
19071.00 201
19072.30 211
19073.61 197
19074.91 221
19076.21 168
19077.52 194
19078.82 229
19080.12 208
19081.42 182
19082.73 188
19084.03 211
19085.33 183
19086.64 186
19087.94 190
19089.24 202
19090.55 186
19091.85 183
19093.15 186
19094.46 203
19095.76 198
19097.06 205
19098.37 181
19099.67 201
19100.97 195
19102.28 191
19103.58 201
19104.89 194
19106.19 184
19107.49 175
19108.80 200
19110.10 201
19111.40 160
19112.71 203
19114.01 189
19115.32 190
19116.62 192
19117.93 182
19119.23 185
19120.53 178
19121.84 189
19123.14 165
19124.45 162
19125.75 180
19127.06 182
19128.36 202
19129.67 187
19130.97 189
19132.28 184
19133.58 186
19134.88 184
19136.19 200
19137.49 173
19138.80 189
19140.10 188
19141.41 160
19142.71 192
19144.02 184
19145.32 173
19146.63 169
19147.94 183
19149.24 186
19150.55 192
19151.85 169
19153.16 210
19154.46 188
19155.77 187
19157.07 187
19158.38 191
19159.68 162
19160.99 182
19162.30 192
19163.60 192
19164.91 183
19166.21 183
19167.52 187
19168.83 189
19170.13 198
19171.44 180
19172.74 191
19174.05 195
19175.36 187
19176.66 194
19177.97 192
19179.27 186
19180.58 208
19181.89 191
19183.19 181
19184.50 184
19185.81 192
19187.11 219
19188.42 171
19189.73 175
19191.03 191
19192.34 187
19193.65 185
19194.95 170
19196.26 181
19197.57 192
19198.87 192
19200.18 204
19201.49 186
19202.80 197
19204.10 181
19205.41 214
19206.72 220
19208.03 216
19209.33 173
19210.64 157
19211.95 212
19213.25 187
19214.56 185
19215.87 205
19217.18 180
19218.49 197
19219.79 185
19221.10 195
19222.41 191
19223.72 168
19225.02 170
19226.33 196
19227.64 190
19228.95 191
19230.26 173
19231.56 203
19232.87 214
19234.18 191
19235.49 165
19236.80 177
19238.11 186
19239.41 207
19240.72 218
19242.03 191
19243.34 186
19244.65 189
19245.96 210
19247.26 165
19248.57 186
19249.88 179
19251.19 198
19252.50 182
19253.81 159
19255.12 211
19256.43 192
19257.74 192
19259.04 184
19260.35 187
19261.66 189
19262.97 172
19264.28 192
19265.59 189
19266.90 181
19268.21 190
19269.52 188
19270.83 199
19272.14 188
19273.45 179
19274.76 185
19276.07 180
19277.38 187
19278.69 200
19279.99 187
19281.30 193
19282.61 171
19283.92 213
19285.23 204
19286.54 197
19287.85 181
19289.16 186
19290.47 176
19291.78 178
19293.09 173
19294.40 159
19295.72 159
19297.03 182
19298.34 178
19299.65 196
19300.96 192
19302.27 197
19303.58 205
19304.89 204
19306.20 187
19307.51 183
19308.82 151
19310.13 184
19311.44 172
19312.75 174
19314.06 202
19315.37 193
19316.69 182
19318.00 186
19319.31 183
19320.62 185
19321.93 184
19323.24 178
19324.55 209
19325.86 184
19327.18 201
19328.49 202
19329.80 200
19331.11 180
19332.42 184
19333.73 186
19335.04 194
19336.36 201
19337.67 196
19338.98 178
19340.29 171
19341.60 186
19342.91 177
19344.23 181
19345.54 167
19346.85 178
19348.16 186
19349.47 177
19350.79 170
19352.10 184
19353.41 171
19354.72 184
19356.04 192
19357.35 188
19358.66 185
19359.97 183
19361.29 192
19362.60 159
19363.91 190
19365.22 178
19366.54 162
19367.85 178
19369.16 187
19370.47 173
19371.79 172
19373.10 192
19374.41 161
19375.73 215
19377.04 182
19378.35 178
19379.67 173
19380.98 173
19382.29 194
19383.60 192
19384.92 177
19386.23 197
19387.54 194
19388.86 182
19390.17 182
19391.49 183
19392.80 183
19394.11 174
19395.43 192
19396.74 168
19398.05 156
19399.37 176
19400.68 200
19402.00 215
19403.31 188
19404.62 178
19405.94 185
19407.25 180
19408.57 163
19409.88 176
19411.19 174
19412.51 196
19413.82 172
19415.14 179
19416.45 174
19417.77 188
19419.08 163
19420.39 176
19421.71 198
19423.02 186
19424.34 185
19425.65 161
19426.97 178
19428.28 165
19429.60 164
19430.91 166
19432.23 170
19433.54 167
19434.86 174
19436.17 177
19437.49 185
19438.80 183
19440.12 172
19441.43 177
19442.75 174
19444.06 161
19445.38 172
19446.69 185
19448.01 175
19449.32 201
19450.64 181
19451.96 174
19453.27 186
19454.59 182
19455.90 175
19457.22 170
19458.53 164
19459.85 186
19461.17 175
19462.48 170
19463.80 184
19465.11 176
19466.43 179
19467.75 178
19469.06 164
19470.38 182
19471.69 187
19473.01 187
19474.33 183
19475.64 171
19476.96 207
19478.28 178
19479.59 182
19480.91 163
19482.23 177
19483.54 186
19484.86 172
19486.18 160
19487.49 160
19488.81 199
19490.13 180
19491.44 176
19492.76 170
19494.08 175
19495.39 152
19496.71 183
19498.03 166
19499.35 182
19500.66 176
19501.98 153
19503.30 197
19504.61 180
19505.93 182
19507.25 161
19508.57 188
19509.88 165
19511.20 166
19512.52 151
19513.84 182
19515.15 179
19516.47 176
19517.79 176
19519.11 194
19520.43 156
19521.74 176
19523.06 163
19524.38 171
19525.70 162
19527.02 156
19528.33 176
19529.65 177
19530.97 182
19532.29 149
19533.61 195
19534.93 161
19536.24 185
19537.56 164
19538.88 165
19540.20 174
19541.52 180
19542.84 183
19544.16 164
19545.47 160
19546.79 155
19548.11 172
19549.43 188
19550.75 178
19552.07 166
19553.39 175
19554.71 163
19556.03 179
19557.34 174
19558.66 190
19559.98 186
19561.30 181
19562.62 160
19563.94 160
19565.26 171
19566.58 164
19567.90 196
19569.22 161
19570.54 185
19571.86 176
19573.18 198
19574.50 150
19575.82 183
19577.14 160
19578.46 167
19579.78 171
19581.10 170
19582.42 156
19583.74 170
19585.06 184
19586.38 182
19587.70 169
19589.02 155
19590.34 191
19591.66 142
19592.98 157
19594.30 179
19595.62 169
19596.94 150
19598.26 187
19599.58 169
19600.90 172
19602.22 178
19603.54 182
19604.86 182
19606.18 169
19607.50 180
19608.82 176
19610.15 178
19611.47 155
19612.79 174
19614.11 174
19615.43 176
19616.75 169
19618.07 189
19619.39 185
19620.71 186
19622.04 172
19623.36 164
19624.68 168
19626.00 166
19627.32 185
19628.64 169
19629.96 170
19631.29 141
19632.61 176
19633.93 172
19635.25 175
19636.57 149
19637.89 187
19639.22 158
19640.54 170
19641.86 184
19643.18 166
19644.50 161
19645.83 168
19647.15 165
19648.47 151
19649.79 179
19651.12 173
19652.44 160
19653.76 177
19655.08 184
19656.40 166
19657.73 200
19659.05 183
19660.37 167
19661.70 174
19663.02 165
19664.34 166
19665.66 172
19666.99 164
19668.31 163
19669.63 173
19670.95 176
19672.28 183
19673.60 182
19674.92 181
19676.25 148
19677.57 190
19678.89 168
19680.22 175
19681.54 161
19682.86 169
19684.19 170
19685.51 165
19686.83 171
19688.16 200
19689.48 178
19690.80 160
19692.13 172
19693.45 169
19694.78 179
19696.10 161
19697.42 175
19698.75 155
19700.07 180
19701.39 164
19702.72 173
19704.04 171
19705.37 176
19706.69 170
19708.02 198
19709.34 170
19710.66 164
19711.99 190
19713.31 171
19714.64 185
19715.96 164
19717.29 165
19718.61 143
19719.93 168
19721.26 165
19722.58 173
19723.91 172
19725.23 182
19726.56 164
19727.88 192
19729.21 158
19730.53 157
19731.86 173
19733.18 157
19734.51 182
19735.83 142
19737.16 158
19738.48 167
19739.81 168
19741.13 163
19742.46 157
19743.78 172
19745.11 151
19746.44 152
19747.76 172
19749.09 183
19750.41 174
19751.74 157
19753.06 163
19754.39 152
19755.72 160
19757.04 162
19758.37 177
19759.69 190
19761.02 153
19762.34 192
19763.67 180
19765.00 173
19766.32 166
19767.65 200
19768.98 166
19770.30 163
19771.63 173
19772.95 133
19774.28 147
19775.61 160
19776.93 185
19778.26 171
19779.59 170
19780.91 168
19782.24 169
19783.57 161
19784.89 152
19786.22 172
19787.55 183
19788.87 161
19790.20 162
19791.53 176
19792.86 173
19794.18 169
19795.51 169
19796.84 173
19798.16 164
19799.49 162
19800.82 167
19802.15 173
19803.47 164
19804.80 172
19806.13 170
19807.46 181
19808.78 188
19810.11 174
19811.44 175
19812.77 177
19814.09 173
19815.42 185
19816.75 169
19818.08 152
19819.41 181
19820.73 179
19822.06 163
19823.39 159
19824.72 153
19826.05 176
19827.37 171
19828.70 183
19830.03 179
19831.36 172
19832.69 155
19834.02 165
19835.34 151
19836.67 177
19838.00 181
19839.33 150
19840.66 167
19841.99 172
19843.32 156
19844.64 188
19845.97 160
19847.30 193
19848.63 178
19849.96 179
19851.29 188
19852.62 171
19853.95 157
19855.28 155
19856.60 161
19857.93 169
19859.26 176
19860.59 164
19861.92 162
19863.25 179
19864.58 181
19865.91 161
19867.24 183
19868.57 157
19869.90 173
19871.23 149
19872.56 192
19873.89 150
19875.22 156
19876.55 178
19877.88 157
19879.21 163
19880.54 170
19881.87 177
19883.20 142
19884.53 174
19885.86 157
19887.19 193
19888.52 173
19889.85 174
19891.18 157
19892.51 169
19893.84 154
19895.17 169
19896.50 172
19897.83 177
19899.16 193
19900.49 158
19901.82 189
19903.15 178
19904.48 168
19905.81 168
19907.15 185
19908.48 164
19909.81 177
19911.14 164
19912.47 184
19913.80 174
19915.13 174
19916.46 140
19917.79 168
19919.13 188
19920.46 148
19921.79 191
19923.12 167
19924.45 167
19925.78 159
19927.11 166
19928.45 149
19929.78 177
19931.11 189
19932.44 189
19933.77 172
19935.10 175
19936.44 194
19937.77 195
19939.10 176
19940.43 175
19941.76 190
19943.10 175
19944.43 157
19945.76 169
19947.09 170
19948.42 170
19949.76 182
19951.09 162
19952.42 165
19953.75 166
19955.09 178
19956.42 182
19957.75 160
19959.08 175
19960.42 165
19961.75 171
19963.08 174
19964.41 150
19965.75 196
19967.08 191
19968.41 172
19969.75 173
19971.08 185
19972.41 176
19973.74 168
19975.08 181
19976.41 183
19977.74 172
19979.08 174
19980.41 161
19981.74 161
19983.08 192
19984.41 174
19985.74 166
19987.08 167
19988.41 164
19989.75 193
19991.08 182
19992.41 211
19993.75 160
19995.08 189
19996.41 180
19997.75 185
19999.08 186
20000.42 190
20001.75 171
20003.08 176
20004.42 175
20005.75 183
20007.09 181
20008.42 180
20009.75 177
20011.09 161
20012.42 186
20013.76 194
20015.09 211
20016.43 200
20017.76 189
20019.10 188
20020.43 193
20021.76 190
20023.10 183
20024.43 174
20025.77 171
20027.10 176
20028.44 176
20029.77 217
20031.11 162
20032.44 179
20033.78 183
20035.11 183
20036.45 172
20037.78 185
20039.12 203
20040.46 212
20041.79 196
20043.13 197
20044.46 190
20045.80 184
20047.13 187
20048.47 180
20049.80 193
20051.14 182
20052.47 165
20053.81 188
20055.15 184
20056.48 179
20057.82 208
20059.15 187
20060.49 200
20061.83 202
20063.16 204
20064.50 185
20065.83 199
20067.17 187
20068.51 177
20069.84 200
20071.18 185
20072.52 166
20073.85 168
20075.19 166
20076.52 173
20077.86 200
20079.20 171
20080.53 163
20081.87 164
20083.21 168
20084.54 193
20085.88 169
20087.22 190
20088.56 168
20089.89 185
20091.23 176
20092.57 188
20093.90 151
20095.24 164
20096.58 172
20097.91 177
20099.25 180
20100.59 191
20101.93 161
20103.26 163
20104.60 185
20105.94 184
20107.28 176
20108.61 162
20109.95 179
20111.29 186
20112.63 210
20113.96 162
20115.30 174
20116.64 190
20117.98 163
20119.32 179
20120.65 205
20121.99 167
20123.33 181
20124.67 173
20126.01 181
