# Supplementary material for: MALDI-TOF MS typing enables the classification of brewing yeasts of the genus Saccharomyces to major beer styles
Source: PLoS One. 2017 Aug 9;12(8):e0181694. doi: 10.1371/journal.pone.0181694 (PMC5549903; doi:10.1371/journal.pone.0181694)
Supplement: S17 File — The directory includes 90 raw files and was zipped to “.zip”; the folder has three strains with 30 spectra per strain; S1 Text explains the raw files with an example and Table 1 represents the yeast strains used within the experiment. (ZIP) [file pone.0181694.s020.zip › 49-51/30811-PIBB121-Dias-Dias-Dias-YPG-18h-E-E_2016-10-03_7_0_B1_1.dat]

1998.43 1504
1998.85 1443
1999.27 1481
1999.69 1434
2000.11 1352
2000.54 1485
2000.96 1450
2001.38 1347
2001.80 1461
2002.23 1426
2002.65 1442
2003.07 1381
2003.49 1309
2003.92 1426
2004.34 1438
2004.76 1511
2005.18 1493
2005.61 1390
2006.03 1434
2006.45 1408
2006.87 1455
2007.30 1495
2007.72 1426
2008.14 1404
2008.57 1359
2008.99 1334
2009.41 1394
2009.84 1361
2010.26 1380
2010.68 1267
2011.11 1251
2011.53 1284
2011.95 1255
2012.38 1248
2012.80 1271
2013.22 1211
2013.65 1251
2014.07 1285
2014.49 1404
2014.92 1417
2015.34 1342
2015.77 1344
2016.19 1382
2016.61 1440
2017.04 1422
2017.46 1389
2017.89 1463
2018.31 1346
2018.73 1352
2019.16 1370
2019.58 1319
2020.01 1419
2020.43 1409
2020.85 1399
2021.28 1407
2021.70 1318
2022.13 1406
2022.55 1323
2022.98 1351
2023.40 1355
2023.83 1344
2024.25 1338
2024.68 1352
2025.10 1316
2025.53 1251
2025.95 1298
2026.38 1237
2026.80 1314
2027.23 1284
2027.65 1259
2028.08 1323
2028.50 1250
2028.93 1329
2029.35 1360
2029.78 1310
2030.20 1355
2030.63 1386
2031.05 1388
2031.48 1298
2031.90 1319
2032.33 1340
2032.75 1307
2033.18 1345
2033.61 1344
2034.03 1306
2034.46 1400
2034.88 1346
2035.31 1286
2035.74 1394
2036.16 1364
2036.59 1359
2037.01 1320
2037.44 1323
2037.87 1320
2038.29 1376
2038.72 1385
2039.14 1425
2039.57 1360
2040.00 1342
2040.42 1414
2040.85 1268
2041.28 1292
2041.70 1332
2042.13 1300
2042.56 1315
2042.98 1341
2043.41 1347
2043.84 1292
2044.26 1332
2044.69 1353
2045.12 1389
2045.54 1306
2045.97 1285
2046.40 1416
2046.82 1304
2047.25 1285
2047.68 1280
2048.11 1285
2048.53 1282
2048.96 1374
2049.39 1329
2049.82 1210
2050.24 1222
2050.67 1274
2051.10 1266
2051.53 1297
2051.95 1241
2052.38 1386
2052.81 1308
2053.24 1343
2053.66 1324
2054.09 1339
2054.52 1255
2054.95 1247
2055.38 1344
2055.80 1358
2056.23 1278
2056.66 1341
2057.09 1313
2057.52 1302
2057.94 1289
2058.37 1219
2058.80 1252
2059.23 1267
2059.66 1330
2060.09 1256
2060.51 1376
2060.94 1345
2061.37 1424
2061.80 1501
2062.23 1391
2062.66 1362
2063.09 1359
2063.52 1473
2063.94 1399
2064.37 1508
2064.80 1530
2065.23 1410
2065.66 1260
2066.09 1316
2066.52 1261
2066.95 1319
2067.38 1347
2067.81 1346
2068.24 1337
2068.66 1396
2069.09 1328
2069.52 1308
2069.95 1338
2070.38 1342
2070.81 1367
2071.24 1289
2071.67 1334
2072.10 1278
2072.53 1242
2072.96 1272
2073.39 1349
2073.82 1330
2074.25 1385
2074.68 1309
2075.11 1342
2075.54 1345
2075.97 1406
2076.40 1546
2076.83 1484
2077.26 1502
2077.69 1518
2078.12 1491
2078.55 1474
2078.98 1556
2079.41 1481
2079.84 1414
2080.27 1457
2080.70 1381
2081.14 1451
2081.57 1371
2082.00 1331
2082.43 1319
2082.86 1352
2083.29 1375
2083.72 1333
2084.15 1308
2084.58 1302
2085.01 1286
2085.44 1318
2085.88 1282
2086.31 1338
2086.74 1306
2087.17 1264
2087.60 1262
2088.03 1357
2088.46 1405
2088.89 1313
2089.33 1408
2089.76 1475
2090.19 1403
2090.62 1445
2091.05 1478
2091.48 1367
2091.92 1449
2092.35 1492
2092.78 1452
2093.21 1387
2093.64 1400
2094.07 1367
2094.51 1366
2094.94 1348
2095.37 1323
2095.80 1300
2096.24 1325
2096.67 1266
2097.10 1256
2097.53 1259
2097.96 1270
2098.40 1360
2098.83 1279
2099.26 1322
2099.69 1283
2100.13 1246
2100.56 1284
2100.99 1334
2101.43 1326
2101.86 1333
2102.29 1322
2102.72 1248
2103.16 1298
2103.59 1350
2104.02 1403
2104.46 1325
2104.89 1384
2105.32 1492
2105.76 1513
2106.19 1511
2106.62 1423
2107.05 1502
2107.49 1355
2107.92 1332
2108.36 1354
2108.79 1390
2109.22 1349
2109.66 1272
2110.09 1288
2110.52 1335
2110.96 1304
2111.39 1284
2111.82 1295
2112.26 1393
2112.69 1266
2113.13 1264
2113.56 1212
2113.99 1163
2114.43 1206
2114.86 1232
2115.30 1327
2115.73 1321
2116.16 1361
2116.60 1357
2117.03 1340
2117.47 1302
2117.90 1329
2118.34 1345
2118.77 1369
2119.21 1337
2119.64 1307
2120.07 1283
2120.51 1285
2120.94 1300
2121.38 1361
2121.81 1310
2122.25 1272
2122.68 1321
2123.12 1359
2123.55 1265
2123.99 1294
2124.42 1290
2124.86 1374
2125.29 1331
2125.73 1324
2126.16 1421
2126.60 1437
2127.04 1420
2127.47 1485
2127.91 1517
2128.34 1469
2128.78 1407
2129.21 1362
2129.65 1379
2130.08 1472
2130.52 1408
2130.96 1431
2131.39 1415
2131.83 1437
2132.26 1399
2132.70 1449
2133.14 1503
2133.57 1426
2134.01 1391
2134.44 1446
2134.88 1466
2135.32 1424
2135.75 1361
2136.19 1386
2136.62 1455
2137.06 1370
2137.50 1337
2137.93 1371
2138.37 1318
2138.81 1324
2139.24 1368
2139.68 1276
2140.12 1259
2140.55 1254
2140.99 1269
2141.43 1225
2141.86 1239
2142.30 1279
2142.74 1319
2143.18 1340
2143.61 1263
2144.05 1313
2144.49 1275
2144.92 1338
2145.36 1367
2145.80 1407
2146.24 1451
2146.67 1459
2147.11 1542
2147.55 1572
2147.99 1584
2148.42 1557
2148.86 1502
2149.30 1578
2149.74 1583
2150.17 1512
2150.61 1418
2151.05 1443
2151.49 1409
2151.92 1378
2152.36 1394
2152.80 1252
2153.24 1345
2153.68 1350
2154.11 1376
2154.55 1318
2154.99 1383
2155.43 1422
2155.87 1403
2156.31 1326
2156.74 1334
2157.18 1215
2157.62 1272
2158.06 1324
2158.50 1361
2158.94 1414
2159.38 1375
2159.81 1399
2160.25 1382
2160.69 1303
2161.13 1298
2161.57 1308
2162.01 1371
2162.45 1325
2162.89 1346
2163.33 1445
2163.76 1426
2164.20 1403
2164.64 1440
2165.08 1457
2165.52 1420
2165.96 1380
2166.40 1466
2166.84 1454
2167.28 1577
2167.72 1540
2168.16 1549
2168.60 1511
2169.04 1577
2169.48 1610
2169.92 1561
2170.36 1575
2170.80 1569
2171.24 1557
2171.68 1500
2172.12 1542
2172.56 1441
2173.00 1408
2173.44 1511
2173.88 1528
2174.32 1457
2174.76 1468
2175.20 1388
2175.64 1407
2176.08 1446
2176.52 1475
2176.96 1641
2177.40 1490
2177.84 1423
2178.28 1441
2178.72 1488
2179.16 1463
2179.60 1437
2180.04 1404
2180.48 1404
2180.92 1332
2181.37 1321
2181.81 1314
2182.25 1368
2182.69 1239
2183.13 1330
2183.57 1368
2184.01 1391
2184.45 1458
2184.89 1414
2185.34 1398
2185.78 1431
2186.22 1504
2186.66 1606
2187.10 1473
2187.54 1430
2187.98 1413
2188.43 1370
2188.87 1506
2189.31 1461
2189.75 1374
2190.19 1356
2190.63 1446
2191.08 1442
2191.52 1461
2191.96 1392
2192.40 1342
2192.84 1438
2193.29 1402
2193.73 1439
2194.17 1488
2194.61 1485
2195.05 1491
2195.50 1410
2195.94 1438
2196.38 1476
2196.82 1448
2197.27 1393
2197.71 1378
2198.15 1406
2198.59 1449
2199.04 1398
2199.48 1407
2199.92 1411
2200.37 1407
2200.81 1356
2201.25 1366
2201.69 1484
2202.14 1446
2202.58 1402
2203.02 1437
2203.47 1443
2203.91 1459
2204.35 1515
2204.80 1483
2205.24 1575
2205.68 1564
2206.13 1523
2206.57 1555
2207.01 1535
2207.46 1444
2207.90 1537
2208.34 1565
2208.79 1548
2209.23 1509
2209.67 1448
2210.12 1515
2210.56 1467
2211.01 1427
2211.45 1518
2211.89 1352
2212.34 1437
2212.78 1457
2213.23 1549
2213.67 1573
2214.11 1437
2214.56 1454
2215.00 1455
2215.45 1401
2215.89 1400
2216.34 1354
2216.78 1401
2217.22 1327
2217.67 1369
2218.11 1489
2218.56 1565
2219.00 1657
2219.45 1535
2219.89 1553
2220.34 1638
2220.78 1690
2221.23 1712
2221.67 1688
2222.12 1795
2222.56 1787
2223.01 1789
2223.45 1734
2223.90 1736
2224.34 1706
2224.79 1742
2225.23 1774
2225.68 1651
2226.12 1619
2226.57 1598
2227.01 1641
2227.46 1589
2227.91 1596
2228.35 1542
2228.80 1625
2229.24 1645
2229.69 1700
2230.13 1619
2230.58 1640
2231.03 1491
2231.47 1506
2231.92 1558
2232.36 1565
2232.81 1544
2233.26 1532
2233.70 1553
2234.15 1520
2234.59 1503
2235.04 1532
2235.49 1531
2235.93 1522
2236.38 1506
2236.83 1391
2237.27 1500
2237.72 1516
2238.17 1478
2238.61 1446
2239.06 1494
2239.51 1502
2239.95 1490
2240.40 1447
2240.85 1487
2241.29 1471
2241.74 1412
2242.19 1435
2242.63 1433
2243.08 1396
2243.53 1398
2243.98 1427
2244.42 1426
2244.87 1427
2245.32 1478
2245.76 1436
2246.21 1487
2246.66 1474
2247.11 1476
2247.55 1469
2248.00 1498
2248.45 1542
2248.90 1456
2249.35 1474
2249.79 1454
2250.24 1407
2250.69 1442
2251.14 1440
2251.58 1455
2252.03 1412
2252.48 1403
2252.93 1439
2253.38 1377
2253.82 1288
2254.27 1323
2254.72 1311
2255.17 1337
2255.62 1388
2256.07 1320
2256.51 1462
2256.96 1385
2257.41 1494
2257.86 1521
2258.31 1503
2258.76 1548
2259.21 1604
2259.65 1658
2260.10 1674
2260.55 1719
2261.00 1730
2261.45 1762
2261.90 1660
2262.35 1703
2262.80 1588
2263.25 1679
2263.69 1627
2264.14 1601
2264.59 1627
2265.04 1636
2265.49 1642
2265.94 1637
2266.39 1619
2266.84 1553
2267.29 1609
2267.74 1689
2268.19 1685
2268.64 1685
2269.09 1547
2269.54 1594
2269.99 1690
2270.44 1586
2270.89 1581
2271.34 1576
2271.79 1532
2272.24 1506
2272.69 1496
2273.14 1475
2273.59 1508
2274.04 1460
2274.49 1470
2274.94 1495
2275.39 1458
2275.84 1506
2276.29 1484
2276.74 1491
2277.19 1477
2277.64 1541
2278.09 1588
2278.54 1665
2278.99 1685
2279.44 1676
2279.89 1685
2280.34 1705
2280.79 1682
2281.25 1699
2281.70 1579
2282.15 1662
2282.60 1511
2283.05 1534
2283.50 1561
2283.95 1641
2284.40 1724
2284.85 1743
2285.31 1845
2285.76 1972
2286.21 2164
2286.66 2333
2287.11 2500
2287.56 2593
2288.01 2687
2288.47 2797
2288.92 2715
2289.37 2918
2289.82 2820
2290.27 2791
2290.72 2712
2291.18 2520
2291.63 2463
2292.08 2285
2292.53 2184
2292.98 2101
2293.44 2032
2293.89 1952
2294.34 1929
2294.79 1811
2295.24 1826
2295.70 1746
2296.15 1652
2296.60 1669
2297.05 1603
2297.51 1684
2297.96 1638
2298.41 1476
2298.86 1478
2299.32 1512
2299.77 1564
2300.22 1495
2300.67 1561
2301.13 1521
2301.58 1495
2302.03 1419
2302.49 1419
2302.94 1491
2303.39 1451
2303.85 1491
2304.30 1508
2304.75 1492
2305.20 1608
2305.66 1715
2306.11 1694
2306.56 1762
2307.02 1755
2307.47 1777
2307.93 1796
2308.38 1875
2308.83 1791
2309.29 1789
2309.74 1827
2310.19 1781
2310.65 1737
2311.10 1702
2311.55 1604
2312.01 1639
2312.46 1612
2312.92 1598
2313.37 1617
2313.82 1580
2314.28 1635
2314.73 1501
2315.19 1538
2315.64 1615
2316.10 1634
2316.55 1522
2317.00 1544
2317.46 1621
2317.91 1693
2318.37 1734
2318.82 1648
2319.28 1689
2319.73 1669
2320.19 1656
2320.64 1635
2321.10 1612
2321.55 1611
2322.01 1572
2322.46 1516
2322.92 1547
2323.37 1582
2323.83 1608
2324.28 1622
2324.74 1574
2325.19 1693
2325.65 1715
2326.10 1712
2326.56 1786
2327.01 1719
2327.47 1757
2327.92 1862
2328.38 1803
2328.83 1794
2329.29 1793
2329.74 1740
2330.20 1775
2330.66 1728
2331.11 1661
2331.57 1651
2332.02 1678
2332.48 1629
2332.94 1571
2333.39 1614
2333.85 1640
2334.30 1655
2334.76 1722
2335.22 1690
2335.67 1715
2336.13 1832
2336.58 1798
2337.04 1983
2337.50 1955
2337.95 2070
2338.41 2134
2338.87 2164
2339.32 2177
2339.78 2158
2340.24 1990
2340.69 1984
2341.15 1957
2341.61 1899
2342.06 1865
2342.52 1937
2342.98 1869
2343.43 1867
2343.89 1871
2344.35 1783
2344.81 1770
2345.26 1766
2345.72 1749
2346.18 1856
2346.63 1815
2347.09 1804
2347.55 1749
2348.01 1706
2348.46 1752
2348.92 1653
2349.38 1724
2349.84 1722
2350.29 1681
2350.75 1638
2351.21 1639
2351.67 1600
2352.13 1595
2352.58 1482
2353.04 1522
2353.50 1535
2353.96 1599
2354.41 1629
2354.87 1586
2355.33 1521
2355.79 1523
2356.25 1597
2356.71 1587
2357.16 1667
2357.62 1597
2358.08 1609
2358.54 1685
2359.00 1772
2359.46 1673
2359.91 1624
2360.37 1649
2360.83 1670
2361.29 1655
2361.75 1670
2362.21 1652
2362.67 1701
2363.13 1732
2363.58 1657
2364.04 1681
2364.50 1691
2364.96 1755
2365.42 1880
2365.88 1868
2366.34 1864
2366.80 1832
2367.26 1803
2367.72 1819
2368.18 1834
2368.64 1712
2369.10 1678
2369.55 1772
2370.01 1664
2370.47 1558
2370.93 1546
2371.39 1610
2371.85 1576
2372.31 1532
2372.77 1507
2373.23 1578
2373.69 1508
2374.15 1570
2374.61 1613
2375.07 1571
2375.53 1544
2375.99 1528
2376.45 1596
2376.91 1568
2377.37 1611
2377.83 1536
2378.29 1577
2378.75 1564
2379.21 1507
2379.68 1565
2380.14 1472
2380.60 1498
2381.06 1492
2381.52 1624
2381.98 1601
2382.44 1538
2382.90 1535
2383.36 1541
2383.82 1620
2384.28 1596
2384.74 1561
2385.20 1576
2385.67 1533
2386.13 1567
2386.59 1556
2387.05 1575
2387.51 1597
2387.97 1553
2388.43 1645
2388.89 1598
2389.36 1589
2389.82 1615
2390.28 1710
2390.74 1634
2391.20 1610
2391.66 1539
2392.13 1471
2392.59 1465
2393.05 1489
2393.51 1522
2393.97 1451
2394.43 1510
2394.90 1594
2395.36 1523
2395.82 1585
2396.28 1459
2396.74 1525
2397.21 1571
2397.67 1484
2398.13 1515
2398.59 1504
2399.06 1465
2399.52 1488
2399.98 1490
2400.44 1516
2400.91 1523
2401.37 1419
2401.83 1417
2402.29 1449
2402.76 1541
2403.22 1477
2403.68 1474
2404.14 1545
2404.61 1591
2405.07 1565
2405.53 1502
2406.00 1539
2406.46 1553
2406.92 1513
2407.39 1477
2407.85 1471
2408.31 1482
2408.78 1592
2409.24 1581
2409.70 1452
2410.17 1477
2410.63 1542
2411.09 1551
2411.56 1524
2412.02 1617
2412.48 1503
2412.95 1558
2413.41 1655
2413.87 1666
2414.34 1781
2414.80 1812
2415.27 1793
2415.73 1711
2416.19 1836
2416.66 1827
2417.12 1830
2417.59 1781
2418.05 1729
2418.51 1723
2418.98 1806
2419.44 1738
2419.91 1689
2420.37 1694
2420.84 1718
2421.30 1654
2421.77 1632
2422.23 1760
2422.69 1819
2423.16 1871
2423.62 1949
2424.09 2020
2424.55 2008
2425.02 2015
2425.48 2152
2425.95 2078
2426.41 2073
2426.88 2080
2427.34 1937
2427.81 1910
2428.27 1822
2428.74 1855
2429.20 1782
2429.67 1763
2430.13 1755
2430.60 1691
2431.07 1725
2431.53 1717
2432.00 1661
2432.46 1631
2432.93 1631
2433.39 1648
2433.86 1602
2434.32 1679
2434.79 1701
2435.26 1787
2435.72 1767
2436.19 1799
2436.65 1932
2437.12 1942
2437.59 2020
2438.05 2102
2438.52 2193
2438.98 2112
2439.45 2039
2439.92 2074
2440.38 2059
2440.85 1869
2441.32 1784
2441.78 1763
2442.25 1689
2442.72 1668
2443.18 1619
2443.65 1554
2444.12 1616
2444.58 1546
2445.05 1604
2445.52 1611
2445.98 1583
2446.45 1518
2446.92 1485
2447.38 1517
2447.85 1589
2448.32 1538
2448.78 1512
2449.25 1565
2449.72 1496
2450.19 1478
2450.65 1543
2451.12 1517
2451.59 1494
2452.06 1459
2452.52 1470
2452.99 1498
2453.46 1594
2453.93 1510
2454.39 1502
2454.86 1514
2455.33 1456
2455.80 1473
2456.26 1498
2456.73 1477
2457.20 1513
2457.67 1555
2458.14 1477
2458.60 1556
2459.07 1538
2459.54 1553
2460.01 1538
2460.48 1591
2460.95 1617
2461.41 1512
2461.88 1623
2462.35 1708
2462.82 1612
2463.29 1654
2463.76 1628
2464.22 1675
2464.69 1653
2465.16 1626
2465.63 1623
2466.10 1626
2466.57 1612
2467.04 1594
2467.51 1589
2467.97 1619
2468.44 1571
2468.91 1598
2469.38 1553
2469.85 1499
2470.32 1484
2470.79 1499
2471.26 1382
2471.73 1399
2472.20 1476
2472.67 1398
2473.14 1475
2473.61 1472
2474.07 1478
2474.54 1507
2475.01 1493
2475.48 1635
2475.95 1755
2476.42 1774
2476.89 1843
2477.36 1839
2477.83 1838
2478.30 1887
2478.77 1869
2479.24 1951
2479.71 1968
2480.18 1803
2480.65 1737
2481.12 1803
2481.59 1711
2482.06 1620
2482.53 1583
2483.00 1573
2483.47 1580
2483.95 1561
2484.42 1513
2484.89 1583
2485.36 1557
2485.83 1479
2486.30 1505
2486.77 1569
2487.24 1521
2487.71 1592
2488.18 1677
2488.65 1688
2489.12 1605
2489.59 1620
2490.07 1639
2490.54 1641
2491.01 1631
2491.48 1741
2491.95 1755
2492.42 1718
2492.89 1548
2493.36 1665
2493.84 1695
2494.31 1604
2494.78 1555
2495.25 1563
2495.72 1618
2496.19 1652
2496.66 1612
2497.14 1626
2497.61 1588
2498.08 1560
2498.55 1508
2499.02 1519
2499.50 1513
2499.97 1581
2500.44 1588
2500.91 1596
2501.38 1640
2501.86 1661
2502.33 1645
2502.80 1668
2503.27 1619
2503.74 1631
2504.22 1623
2504.69 1677
2505.16 1762
2505.63 1819
2506.11 1828
2506.58 1799
2507.05 1818
2507.52 1797
2508.00 1910
2508.47 1941
2508.94 1856
2509.42 1741
2509.89 1713
2510.36 1818
2510.83 1797
2511.31 1681
2511.78 1594
2512.25 1630
2512.73 1655
2513.20 1746
2513.67 1631
2514.15 1615
2514.62 1644
2515.09 1604
2515.57 1560
2516.04 1533
2516.51 1520
2516.99 1574
2517.46 1578
2517.94 1577
2518.41 1578
2518.88 1573
2519.36 1561
2519.83 1537
2520.30 1606
2520.78 1636
2521.25 1582
2521.73 1533
2522.20 1584
2522.67 1569
2523.15 1588
2523.62 1646
2524.10 1620
2524.57 1586
2525.05 1624
2525.52 1605
2525.99 1550
2526.47 1563
2526.94 1519
2527.42 1510
2527.89 1523
2528.37 1513
2528.84 1538
2529.32 1633
2529.79 1603
2530.27 1549
2530.74 1506
2531.22 1506
2531.69 1595
2532.17 1594
2532.64 1633
2533.12 1592
2533.59 1610
2534.07 1623
2534.54 1686
2535.02 1730
2535.49 1760
2535.97 1650
2536.44 1688
2536.92 1665
2537.39 1700
2537.87 1721
2538.34 1749
2538.82 1743
2539.30 1686
2539.77 1700
2540.25 1717
2540.72 1677
2541.20 1684
2541.68 1697
2542.15 1628
2542.63 1637
2543.10 1750
2543.58 1727
2544.06 1605
2544.53 1745
2545.01 1797
2545.48 1805
2545.96 1756
2546.44 1844
2546.91 1726
2547.39 1866
2547.87 1952
2548.34 1883
2548.82 1809
2549.30 1781
2549.77 1842
2550.25 1818
2550.73 1817
2551.20 1899
2551.68 2000
2552.16 1990
2552.63 2120
2553.11 2106
2553.59 2144
2554.06 2177
2554.54 2218
2555.02 2253
2555.50 2246
2555.97 2162
2556.45 2031
2556.93 1969
2557.40 1844
2557.88 1807
2558.36 1679
2558.84 1661
2559.31 1617
2559.79 1595
2560.27 1572
2560.75 1610
2561.23 1540
2561.70 1520
2562.18 1537
2562.66 1524
2563.14 1530
2563.61 1528
2564.09 1549
2564.57 1537
2565.05 1496
2565.53 1550
2566.00 1589
2566.48 1481
2566.96 1464
2567.44 1387
2567.92 1409
2568.40 1497
2568.87 1496
2569.35 1555
2569.83 1515
2570.31 1478
2570.79 1472
2571.27 1511
2571.75 1514
2572.22 1537
2572.70 1608
2573.18 1659
2573.66 1701
2574.14 1658
2574.62 1591
2575.10 1593
2575.58 1673
2576.06 1634
2576.54 1607
2577.01 1556
2577.49 1587
2577.97 1579
2578.45 1595
2578.93 1543
2579.41 1574
2579.89 1583
2580.37 1583
2580.85 1568
2581.33 1532
2581.81 1571
2582.29 1628
2582.77 1639
2583.25 1638
2583.73 1584
2584.21 1656
2584.69 1594
2585.17 1653
2585.65 1678
2586.13 1620
2586.61 1655
2587.09 1558
2587.57 1643
2588.05 1645
2588.53 1599
2589.01 1598
2589.49 1684
2589.97 1639
2590.45 1626
2590.93 1666
2591.41 1706
2591.89 1733
2592.37 1845
2592.85 1889
2593.33 1800
2593.81 1798
2594.30 1776
2594.78 1763
2595.26 1784
2595.74 1794
2596.22 1788
2596.70 1683
2597.18 1742
2597.66 1707
2598.14 1624
2598.62 1631
2599.11 1590
2599.59 1584
2600.07 1563
2600.55 1589
2601.03 1557
2601.51 1479
2601.99 1483
2602.48 1527
2602.96 1520
2603.44 1461
2603.92 1614
2604.40 1613
2604.88 1696
2605.37 1677
2605.85 1744
2606.33 1733
2606.81 1902
2607.29 1818
2607.78 1883
2608.26 1868
2608.74 1898
2609.22 1870
2609.70 1828
2610.19 1825
2610.67 1805
2611.15 1814
2611.63 1802
2612.12 1717
2612.60 1666
2613.08 1658
2613.56 1698
2614.05 1686
2614.53 1643
2615.01 1547
2615.49 1469
2615.98 1515
2616.46 1527
2616.94 1524
2617.43 1566
2617.91 1618
2618.39 1510
2618.87 1510
2619.36 1558
2619.84 1521
2620.32 1506
2620.81 1561
2621.29 1654
2621.77 1614
2622.26 1556
2622.74 1641
2623.22 1633
2623.71 1607
2624.19 1598
2624.67 1583
2625.16 1521
2625.64 1515
2626.13 1575
2626.61 1538
2627.09 1573
2627.58 1630
2628.06 1588
2628.55 1657
2629.03 1674
2629.51 1588
2630.00 1564
2630.48 1599
2630.97 1660
2631.45 1602
2631.93 1600
2632.42 1603
2632.90 1608
2633.39 1609
2633.87 1678
2634.36 1533
2634.84 1495
2635.33 1535
2635.81 1606
2636.29 1569
2636.78 1566
2637.26 1510
2637.75 1570
2638.23 1563
2638.72 1606
2639.20 1545
2639.69 1540
2640.17 1639
2640.66 1556
2641.14 1511
2641.63 1489
2642.11 1509
2642.60 1456
2643.08 1509
2643.57 1623
2644.05 1597
2644.54 1535
2645.03 1539
2645.51 1533
2646.00 1480
2646.48 1569
2646.97 1583
2647.45 1534
2647.94 1469
2648.43 1456
2648.91 1536
2649.40 1592
2649.88 1622
2650.37 1555
2650.85 1499
2651.34 1586
2651.83 1612
2652.31 1531
2652.80 1526
2653.29 1538
2653.77 1594
2654.26 1559
2654.74 1607
2655.23 1547
2655.72 1424
2656.20 1483
2656.69 1477
2657.18 1541
2657.66 1431
2658.15 1409
2658.64 1503
2659.12 1515
2659.61 1545
2660.10 1596
2660.58 1591
2661.07 1585
2661.56 1614
2662.05 1522
2662.53 1516
2663.02 1614
2663.51 1571
2663.99 1588
2664.48 1594
2664.97 1551
2665.46 1568
2665.94 1604
2666.43 1716
2666.92 1696
2667.41 1611
2667.89 1643
2668.38 1724
2668.87 1730
2669.36 1880
2669.84 1934
2670.33 2030
2670.82 2090
2671.31 2070
2671.80 2141
2672.28 2149
2672.77 2168
2673.26 2206
2673.75 2137
2674.24 2107
2674.72 1980
2675.21 1958
2675.70 1957
2676.19 2023
2676.68 2062
2677.17 2055
2677.65 2006
2678.14 1928
2678.63 2013
2679.12 2029
2679.61 2122
2680.10 2093
2680.59 1991
2681.07 2047
2681.56 2062
2682.05 2197
2682.54 2300
2683.03 2113
2683.52 2072
2684.01 2088
2684.50 1999
2684.99 1941
2685.47 1880
2685.96 1720
2686.45 1815
2686.94 1805
2687.43 1694
2687.92 1714
2688.41 1724
2688.90 1635
2689.39 1683
2689.88 1658
2690.37 1669
2690.86 1661
2691.35 1645
2691.84 1691
2692.33 1607
2692.82 1641
2693.31 1700
2693.80 1688
2694.29 1740
2694.78 1683
2695.27 1751
2695.76 1782
2696.25 1799
2696.74 1792
2697.23 1892
2697.72 1919
2698.21 1973
2698.70 1992
2699.19 1984
2699.68 2041
2700.17 2054
2700.66 2031
2701.15 2031
2701.64 1983
2702.13 1863
2702.62 1862
2703.11 1859
2703.61 1766
2704.10 1646
2704.59 1755
2705.08 1656
2705.57 1615
2706.06 1558
2706.55 1589
2707.04 1653
2707.53 1600
2708.02 1586
2708.52 1485
2709.01 1475
2709.50 1559
2709.99 1591
2710.48 1609
2710.97 1491
2711.46 1567
2711.96 1563
2712.45 1545
2712.94 1536
2713.43 1508
2713.92 1609
2714.41 1485
2714.91 1465
2715.40 1551
2715.89 1540
2716.38 1591
2716.87 1590
2717.37 1661
2717.86 1601
2718.35 1705
2718.84 1685
2719.33 1631
2719.83 1730
2720.32 1793
2720.81 1836
2721.30 1808
2721.80 1808
2722.29 1744
2722.78 1724
2723.27 1794
2723.77 1685
2724.26 1673
2724.75 1578
2725.24 1640
2725.74 1646
2726.23 1566
2726.72 1603
2727.22 1593
2727.71 1569
2728.20 1648
2728.70 1671
2729.19 1571
2729.68 1626
2730.18 1640
2730.67 1660
2731.16 1714
2731.65 1729
2732.15 1632
2732.64 1635
2733.14 1639
2733.63 1614
2734.12 1723
2734.62 1704
2735.11 1809
2735.60 1812
2736.10 1780
2736.59 1715
2737.08 1694
2737.58 1778
2738.07 1721
2738.57 1658
2739.06 1748
2739.55 1738
2740.05 1656
2740.54 1576
2741.04 1529
2741.53 1525
2742.03 1544
2742.52 1528
2743.01 1575
2743.51 1580
2744.00 1506
2744.50 1496
2744.99 1538
2745.49 1586
2745.98 1678
2746.48 1676
2746.97 1567
2747.47 1605
2747.96 1661
2748.46 1609
2748.95 1584
2749.45 1554
2749.94 1632
2750.44 1601
2750.93 1679
2751.43 1650
2751.92 1688
2752.42 1724
2752.91 1735
2753.41 1708
2753.90 1726
2754.40 1706
2754.89 1736
2755.39 1740
2755.88 1690
2756.38 1632
2756.87 1614
2757.37 1642
2757.87 1671
2758.36 1628
2758.86 1653
2759.35 1680
2759.85 1539
2760.35 1629
2760.84 1499
2761.34 1523
2761.83 1518
2762.33 1523
2762.83 1550
2763.32 1591
2763.82 1614
2764.31 1616
2764.81 1638
2765.31 1621
2765.80 1641
2766.30 1649
2766.80 1565
2767.29 1538
2767.79 1622
2768.29 1572
2768.78 1586
2769.28 1667
2769.78 1671
2770.27 1622
2770.77 1784
2771.27 1823
2771.76 1782
2772.26 1889
2772.76 1921
2773.26 2049
2773.75 2019
2774.25 1961
2774.75 2013
2775.24 2055
2775.74 1972
2776.24 1996
2776.74 1979
2777.23 1907
2777.73 1896
2778.23 1770
2778.73 1746
2779.22 1872
2779.72 1768
2780.22 1605
2780.72 1675
2781.21 1733
2781.71 1736
2782.21 1711
2782.71 1662
2783.21 1715
2783.70 1688
2784.20 1667
2784.70 1609
2785.20 1578
2785.70 1714
2786.20 1691
2786.69 1679
2787.19 1611
2787.69 1554
2788.19 1587
2788.69 1674
2789.19 1732
2789.68 1657
2790.18 1669
2790.68 1791
2791.18 1852
2791.68 1909
2792.18 2035
2792.68 2124
2793.18 2266
2793.67 2492
2794.17 2727
2794.67 2805
2795.17 2915
2795.67 3039
2796.17 2983
2796.67 2952
2797.17 2887
2797.67 2745
2798.17 2588
2798.67 2494
2799.17 2479
2799.66 2279
2800.16 2143
2800.66 2101
2801.16 2030
2801.66 2035
2802.16 2015
2802.66 1990
2803.16 2038
2803.66 2062
2804.16 2248
2804.66 2285
2805.16 2420
2805.66 2494
2806.16 2649
2806.66 2810
2807.16 2767
2807.66 2824
2808.16 2716
2808.66 2549
2809.16 2591
2809.66 2427
2810.16 2293
2810.66 2181
2811.16 2089
2811.66 2014
2812.17 1946
2812.67 1831
2813.17 1881
2813.67 1830
2814.17 1843
2814.67 1775
2815.17 1790
2815.67 1790
2816.17 1775
2816.67 1773
2817.17 1848
2817.67 1822
2818.18 1815
2818.68 1735
2819.18 1678
2819.68 1754
2820.18 1713
2820.68 1776
2821.18 1741
2821.68 1643
2822.19 1766
2822.69 1829
2823.19 1822
2823.69 1844
2824.19 1861
2824.69 1828
2825.20 1781
2825.70 1789
2826.20 1783
2826.70 1706
2827.20 1728
2827.70 1844
2828.21 1707
2828.71 1745
2829.21 1764
2829.71 1792
2830.22 1796
2830.72 1881
2831.22 1804
2831.72 1729
2832.22 1793
2832.73 1848
2833.23 1904
2833.73 1923
2834.23 1873
2834.74 1881
2835.24 1946
2835.74 1804
2836.24 1737
2836.75 1759
2837.25 1837
2837.75 1748
2838.26 1701
2838.76 1732
2839.26 1716
2839.76 1655
2840.27 1734
2840.77 1636
2841.27 1616
2841.78 1667
2842.28 1619
2842.78 1702
2843.29 1769
2843.79 1767
2844.29 1773
2844.80 1803
2845.30 1798
2845.80 1831
2846.31 1852
2846.81 1807
2847.32 1782
2847.82 1768
2848.32 1784
2848.83 1743
2849.33 1700
2849.83 1668
2850.34 1720
2850.84 1689
2851.35 1650
2851.85 1662
2852.35 1731
2852.86 1670
2853.36 1656
2853.87 1652
2854.37 1721
2854.88 1730
2855.38 1791
2855.88 1712
2856.39 1702
2856.89 1700
2857.40 1644
2857.90 1627
2858.41 1745
2858.91 1721
2859.42 1749
2859.92 1644
2860.43 1656
2860.93 1698
2861.44 1696
2861.94 1513
2862.45 1619
2862.95 1611
2863.46 1563
2863.96 1702
2864.47 1634
2864.97 1560
2865.48 1652
2865.98 1644
2866.49 1764
2866.99 1675
2867.50 1657
2868.00 1713
2868.51 1728
2869.02 1719
2869.52 1696
2870.03 1693
2870.53 1701
2871.04 1735
2871.54 1798
2872.05 1850
2872.56 1802
2873.06 1821
2873.57 1711
2874.07 1720
2874.58 1775
2875.09 1780
2875.59 1765
2876.10 1784
2876.61 1746
2877.11 1738
2877.62 1781
2878.12 1721
2878.63 1805
2879.14 1805
2879.64 1802
2880.15 1871
2880.66 1796
2881.16 1916
2881.67 2066
2882.18 2211
2882.68 2445
2883.19 2473
2883.70 2495
2884.20 2863
2884.71 3009
2885.22 3175
2885.73 3333
2886.23 3265
2886.74 3204
2887.25 3067
2887.75 2868
2888.26 2619
2888.77 2391
2889.28 2317
2889.78 2214
2890.29 2095
2890.80 1976
2891.31 2097
2891.81 2096
2892.32 2012
2892.83 1964
2893.34 1917
2893.84 2010
2894.35 2024
2894.86 2062
2895.37 2183
2895.88 2000
2896.38 2073
2896.89 2169
2897.40 2237
2897.91 2294
2898.42 2227
2898.92 2328
2899.43 2322
2899.94 2362
2900.45 2304
2900.96 2320
2901.47 2269
2901.98 2270
2902.48 2248
2902.99 2197
2903.50 2183
2904.01 2095
2904.52 2144
2905.03 2152
2905.54 2062
2906.04 1987
2906.55 1884
2907.06 1895
2907.57 1876
2908.08 1824
2908.59 1891
2909.10 1912
2909.61 1916
2910.12 1918
2910.63 1927
2911.14 1871
2911.64 1903
2912.15 1857
2912.66 1874
2913.17 1926
2913.68 1882
2914.19 1900
2914.70 1951
2915.21 1826
2915.72 1733
2916.23 1733
2916.74 1782
2917.25 1785
2917.76 1745
2918.27 1839
2918.78 1881
2919.29 2023
2919.80 2174
2920.31 2378
2920.82 2641
2921.33 2877
2921.84 3058
2922.35 3303
2922.86 3510
2923.37 3636
2923.88 3724
2924.39 3752
2924.90 3573
2925.41 3275
2925.92 3205
2926.44 2888
2926.95 2738
2927.46 2609
2927.97 2335
2928.48 2139
2928.99 2138
2929.50 2036
2930.01 2021
2930.52 1879
2931.03 1903
2931.54 1846
2932.05 1879
2932.57 1745
2933.08 1807
2933.59 1815
2934.10 1885
2934.61 1900
2935.12 1946
2935.63 1898
2936.15 1943
2936.66 1895
2937.17 1908
2937.68 1791
2938.19 1867
2938.70 1961
2939.22 1830
2939.73 1842
2940.24 1855
2940.75 1853
2941.26 1955
2941.77 1983
2942.29 1971
2942.80 1976
2943.31 2014
2943.82 2086
2944.34 1989
2944.85 2063
2945.36 2027
2945.87 2080
2946.38 2062
2946.90 2026
2947.41 2081
2947.92 2058
2948.43 2085
2948.95 1979
2949.46 1970
2949.97 1943
2950.48 1887
2951.00 1878
2951.51 1953
2952.02 2005
2952.54 2023
2953.05 1965
2953.56 1849
2954.08 1887
2954.59 1870
2955.10 1878
2955.61 1795
2956.13 1868
2956.64 1874
2957.15 1900
2957.67 1945
2958.18 1974
2958.69 1995
2959.21 2007
2959.72 2009
2960.23 2063
2960.75 2215
2961.26 2098
2961.78 2117
2962.29 2103
2962.80 2132
2963.32 2021
2963.83 2028
2964.35 1993
2964.86 1950
2965.37 1933
2965.89 1918
2966.40 1870
2966.92 1777
2967.43 1682
2967.94 1627
2968.46 1692
2968.97 1751
2969.49 1786
2970.00 1790
2970.52 1755
2971.03 1688
2971.54 1747
2972.06 1806
2972.57 1735
2973.09 1754
2973.60 1760
2974.12 1730
2974.63 1791
2975.15 1831
2975.66 1810
2976.18 1775
2976.69 1809
2977.21 1858
2977.72 1792
2978.24 1773
2978.75 1707
2979.27 1846
2979.78 1898
2980.30 1812
2980.81 1871
2981.33 1840
2981.84 1883
2982.36 2060
2982.88 1997
2983.39 1961
2983.91 2050
2984.42 2058
2984.94 2050
2985.45 2039
2985.97 1951
2986.49 1959
2987.00 2018
2987.52 1981
2988.03 1863
2988.55 1978
2989.07 2019
2989.58 1939
2990.10 1909
2990.61 1964
2991.13 2022
2991.65 2030
2992.16 2092
2992.68 2108
2993.20 2227
2993.71 2321
2994.23 2283
2994.75 2418
2995.26 2491
2995.78 2643
2996.30 2673
2996.81 2671
2997.33 2689
2997.85 2586
2998.36 2634
2998.88 2698
2999.40 2597
2999.91 2705
3000.43 2790
3000.95 2828
3001.46 2872
3001.98 2976
3002.50 3181
3003.02 3357
3003.53 3377
3004.05 3247
3004.57 3134
3005.09 2964
3005.60 2803
3006.12 2618
3006.64 2501
3007.16 2398
3007.67 2135
3008.19 2146
3008.71 2077
3009.23 2055
3009.74 1924
3010.26 1923
3010.78 1978
3011.30 1983
3011.82 1906
3012.33 1979
3012.85 2005
3013.37 1960
3013.89 2031
3014.41 2119
3014.93 2100
3015.44 2147
3015.96 2247
3016.48 2191
3017.00 2052
3017.52 2139
3018.04 2252
3018.55 2299
3019.07 2244
3019.59 2215
3020.11 2268
3020.63 2282
3021.15 2249
3021.67 2349
3022.19 2493
3022.71 2468
3023.22 2498
3023.74 2363
3024.26 2291
3024.78 2319
3025.30 2293
3025.82 2198
3026.34 2111
3026.86 2084
3027.38 2024
3027.90 1997
3028.42 1874
3028.94 1825
3029.46 1879
3029.98 1990
3030.49 2019
3031.01 1971
3031.53 2018
3032.05 2184
3032.57 2218
3033.09 2162
3033.61 2113
3034.13 2171
3034.65 2162
3035.17 2149
3035.69 2259
3036.21 2179
3036.73 2108
3037.25 2074
3037.77 2023
3038.29 1904
3038.81 1888
3039.34 1916
3039.86 1960
3040.38 1871
3040.90 1888
3041.42 1920
3041.94 1874
3042.46 1870
3042.98 1926
3043.50 1915
3044.02 1921
3044.54 1950
3045.06 1994
3045.58 1901
3046.10 1882
3046.63 1896
3047.15 1850
3047.67 1829
3048.19 1803
3048.71 1756
3049.23 1683
3049.75 1733
3050.27 1806
3050.79 1743
3051.32 1741
3051.84 1730
3052.36 1699
3052.88 1757
3053.40 1738
3053.92 1716
3054.45 1766
3054.97 1731
3055.49 1734
3056.01 1758
3056.53 1751
3057.05 1689
3057.58 1710
3058.10 1693
3058.62 1771
3059.14 1776
3059.66 1843
3060.19 1862
3060.71 1877
3061.23 1859
3061.75 1903
3062.28 1873
3062.80 1920
3063.32 1855
3063.84 1958
3064.37 2001
3064.89 1890
3065.41 1945
3065.93 1899
3066.46 1864
3066.98 1896
3067.50 1879
3068.02 1845
3068.55 1865
3069.07 1907
3069.59 1978
3070.12 2012
3070.64 2028
3071.16 2112
3071.69 2045
3072.21 2081
3072.73 2082
3073.26 2127
3073.78 2036
3074.30 1991
3074.83 2012
3075.35 2023
3075.87 2044
3076.40 2217
3076.92 2171
3077.44 2181
3077.97 2161
3078.49 2136
3079.01 2134
3079.54 2076
3080.06 2132
3080.59 2259
3081.11 2307
3081.63 2180
3082.16 2214
3082.68 2285
3083.21 2217
3083.73 2152
3084.25 2141
3084.78 2208
3085.30 2199
3085.83 2123
3086.35 2087
3086.88 2094
3087.40 2089
3087.93 2056
3088.45 2036
3088.97 2089
3089.50 2054
3090.02 2060
3090.55 2067
3091.07 2069
3091.60 2038
3092.12 2164
3092.65 2247
3093.17 2255
3093.70 2223
3094.22 2261
3094.75 2317
3095.27 2416
3095.80 2609
3096.32 2600
3096.85 2730
3097.37 3008
3097.90 3205
3098.43 3532
3098.95 4010
3099.48 4295
3100.00 4958
3100.53 5479
3101.05 5642
3101.58 5830
3102.10 5985
3102.63 5746
3103.16 5307
3103.68 4836
3104.21 4321
3104.73 3909
3105.26 3483
3105.79 3178
3106.31 2921
3106.84 2781
3107.36 2766
3107.89 2802
3108.42 2679
3108.94 2731
3109.47 2765
3110.00 2690
3110.52 2668
3111.05 2693
3111.57 2638
3112.10 2414
3112.63 2328
3113.15 2184
3113.68 2185
3114.21 2110
3114.74 1996
3115.26 2024
3115.79 1899
3116.32 1906
3116.84 1907
3117.37 2005
3117.90 2074
3118.42 2050
3118.95 2095
3119.48 2062
3120.01 2099
3120.53 2242
3121.06 2237
3121.59 2152
3122.11 2104
3122.64 2080
3123.17 2091
3123.70 2066
3124.22 1990
3124.75 1969
3125.28 2016
3125.81 1982
3126.34 2025
3126.86 1931
3127.39 1965
3127.92 1890
3128.45 1984
3128.98 2025
3129.50 1942
3130.03 1873
3130.56 1809
3131.09 1842
3131.62 1758
3132.14 1827
3132.67 1910
3133.20 1820
3133.73 1828
3134.26 1870
3134.79 1910
3135.31 1890
3135.84 1914
3136.37 1910
3136.90 1838
3137.43 1845
3137.96 1865
3138.49 1845
3139.02 1818
3139.54 1852
3140.07 1896
3140.60 1895
3141.13 1915
3141.66 1920
3142.19 1917
3142.72 1901
3143.25 2031
3143.78 2091
3144.31 2121
3144.84 2164
3145.37 2155
3145.89 2179
3146.42 2275
3146.95 2291
3147.48 2218
3148.01 2245
3148.54 2248
3149.07 2189
3149.60 2154
3150.13 2147
3150.66 1974
3151.19 2084
3151.72 2049
3152.25 1991
3152.78 1951
3153.31 1962
3153.84 1984
3154.37 1964
3154.90 2092
3155.43 2011
3155.96 2022
3156.49 1958
3157.02 1969
3157.55 2010
3158.08 1968
3158.61 1927
3159.14 1938
3159.68 1835
3160.21 1891
3160.74 1901
3161.27 1923
3161.80 1822
3162.33 1785
3162.86 1875
3163.39 1890
3163.92 1810
3164.45 1867
3164.98 1851
3165.51 1862
3166.05 1818
3166.58 1890
3167.11 1881
3167.64 1873
3168.17 1847
3168.70 1872
3169.23 1771
3169.76 1695
3170.30 1866
3170.83 1787
3171.36 1747
3171.89 1901
3172.42 1962
3172.95 1841
3173.49 1845
3174.02 1933
3174.55 1974
3175.08 1984
3175.61 1963
3176.15 1955
3176.68 1936
3177.21 1896
3177.74 1888
3178.27 1984
3178.81 1863
3179.34 1844
3179.87 1838
3180.40 1783
3180.93 1830
3181.47 1856
3182.00 1799
3182.53 1852
3183.06 1838
3183.60 1804
3184.13 1780
3184.66 1858
3185.20 1905
3185.73 1834
3186.26 1754
3186.79 1814
3187.33 1832
3187.86 1758
3188.39 1824
3188.93 1718
3189.46 1775
3189.99 1732
3190.52 1725
3191.06 1676
3191.59 1678
3192.12 1794
3192.66 1826
3193.19 1813
3193.72 1808
3194.26 1804
3194.79 1824
3195.33 1806
3195.86 1854
3196.39 1882
3196.93 1822
3197.46 1965
3197.99 1928
3198.53 1896
3199.06 1982
3199.60 2024
3200.13 2139
3200.66 2130
3201.20 2129
3201.73 2061
3202.27 2096
3202.80 2023
3203.33 1937
3203.87 1996
3204.40 1923
3204.94 1934
3205.47 2080
3206.01 2041
3206.54 1996
3207.07 1975
3207.61 2076
3208.14 2138
3208.68 2175
3209.21 2201
3209.75 2165
3210.28 2088
3210.82 2085
3211.35 2020
3211.89 2061
3212.42 2096
3212.96 1982
3213.49 1958
3214.03 1919
3214.56 1918
3215.10 1924
3215.63 1927
3216.17 1965
3216.70 1911
3217.24 1886
3217.78 1973
3218.31 1874
3218.85 1898
3219.38 1902
3219.92 1929
3220.45 1893
3220.99 1889
3221.52 1955
3222.06 1912
3222.60 1961
3223.13 1991
3223.67 1902
3224.20 1904
3224.74 1914
3225.28 1923
3225.81 1922
3226.35 1938
3226.88 1919
3227.42 1909
3227.96 1891
3228.49 1923
3229.03 1947
3229.57 2085
3230.10 2139
3230.64 2104
3231.18 2063
3231.71 2162
3232.25 2180
3232.79 2223
3233.32 2218
3233.86 2139
3234.40 2085
3234.93 2165
3235.47 2256
3236.01 2235
3236.54 2215
3237.08 2152
3237.62 2175
3238.15 2132
3238.69 2135
3239.23 2108
3239.77 2085
3240.30 2008
3240.84 1996
3241.38 1998
3241.92 2033
3242.45 2054
3242.99 2125
3243.53 2055
3244.07 2035
3244.60 2137
3245.14 2239
3245.68 2133
3246.22 1997
3246.75 2153
3247.29 2284
3247.83 2222
3248.37 2230
3248.91 2202
3249.44 2229
3249.98 2171
3250.52 2179
3251.06 2280
3251.60 2318
3252.14 2356
3252.67 2447
3253.21 2610
3253.75 2621
3254.29 2547
3254.83 2691
3255.37 2889
3255.90 3013
3256.44 3053
3256.98 3144
3257.52 3377
3258.06 3655
3258.60 3790
3259.14 4013
3259.68 4066
3260.21 4018
3260.75 4099
3261.29 4193
3261.83 4112
3262.37 3887
3262.91 3729
3263.45 3566
3263.99 3535
3264.53 3415
3265.07 3341
3265.61 3283
3266.15 3186
3266.69 3077
3267.23 2936
3267.76 2962
3268.30 2853
3268.84 2703
3269.38 2550
3269.92 2459
3270.46 2434
3271.00 2399
3271.54 2466
3272.08 2421
3272.62 2476
3273.16 2438
3273.70 2439
3274.24 2445
3274.78 2481
3275.32 2781
3275.86 2659
3276.40 2498
3276.94 2472
3277.48 2593
3278.03 2733
3278.57 2623
3279.11 2666
3279.65 2734
3280.19 2695
3280.73 2642
3281.27 2705
3281.81 2606
3282.35 2560
3282.89 2592
3283.43 2597
3283.97 2644
3284.51 2748
3285.05 2625
3285.60 2628
3286.14 2580
3286.68 2399
3287.22 2639
3287.76 2802
3288.30 2710
3288.84 2791
3289.38 2839
3289.93 2912
3290.47 3125
3291.01 3293
3291.55 3538
3292.09 3581
3292.63 3693
3293.18 3804
3293.72 3927
3294.26 3934
3294.80 3922
3295.34 3950
3295.88 3901
3296.43 3719
3296.97 3425
3297.51 3298
3298.05 3184
3298.59 3045
3299.14 2965
3299.68 2867
3300.22 2778
3300.76 2676
3301.31 2582
3301.85 2693
3302.39 2618
3302.93 2597
3303.48 2680
3304.02 2633
3304.56 2653
3305.10 2623
3305.65 2633
3306.19 2587
3306.73 2521
3307.27 2608
3307.82 2689
3308.36 2675
3308.90 2705
3309.45 2724
3309.99 2733
3310.53 2738
3311.07 2936
3311.62 3031
3312.16 3152
3312.70 3304
3313.25 3611
3313.79 3681
3314.33 3871
3314.88 4013
3315.42 4042
3315.97 4037
3316.51 3911
3317.05 4099
3317.60 4082
3318.14 4133
3318.68 4184
3319.23 4117
3319.77 4058
3320.32 3996
3320.86 4027
3321.40 3868
3321.95 3778
3322.49 3669
3323.04 3533
3323.58 3473
3324.12 3429
3324.67 3374
3325.21 3370
3325.76 3324
3326.30 3463
3326.85 3320
3327.39 3391
3327.93 3494
3328.48 3852
3329.02 4354
3329.57 4988
3330.11 6205
3330.66 7424
3331.20 9387
3331.75 11579
3332.29 13845
3332.84 15938
3333.38 17648
3333.93 18925
3334.47 19779
3335.02 19260
3335.56 18511
3336.11 17206
3336.65 15662
3337.20 13344
3337.74 11556
3338.29 9937
3338.83 8488
3339.38 7042
3339.92 5849
3340.47 5023
3341.02 4494
3341.56 3987
3342.11 3710
3342.65 3567
3343.20 3383
3343.74 3236
3344.29 3230
3344.84 3151
3345.38 3129
3345.93 3021
3346.47 2994
3347.02 2939
3347.57 3035
3348.11 2981
3348.66 2959
3349.21 3055
3349.75 3086
3350.30 3083
3350.84 3061
3351.39 3100
3351.94 3160
3352.48 3195
3353.03 3299
3353.58 3354
3354.12 3326
3354.67 3428
3355.22 3332
3355.76 3220
3356.31 3068
3356.86 3194
3357.40 3048
3357.95 3029
3358.50 2894
3359.05 2760
3359.59 2756
3360.14 2724
3360.69 2692
3361.23 2618
3361.78 2650
3362.33 2752
3362.88 2669
3363.42 2634
3363.97 2624
3364.52 2594
3365.07 2558
3365.61 2547
3366.16 2620
3366.71 2567
3367.26 2649
3367.80 2736
3368.35 2922
3368.90 3027
3369.45 3093
3370.00 3441
3370.54 3587
3371.09 3768
3371.64 3873
3372.19 4100
3372.74 4067
3373.28 4000
3373.83 3808
3374.38 3675
3374.93 3518
3375.48 3350
3376.03 3114
3376.57 2961
3377.12 2760
3377.67 2638
3378.22 2579
3378.77 2514
3379.32 2544
3379.87 2393
3380.42 2346
3380.96 2410
3381.51 2397
3382.06 2408
3382.61 2317
3383.16 2316
3383.71 2315
3384.26 2247
3384.81 2254
3385.36 2181
3385.91 2223
3386.45 2250
3387.00 2332
3387.55 2278
3388.10 2252
3388.65 2273
3389.20 2309
3389.75 2337
3390.30 2270
3390.85 2195
3391.40 2296
3391.95 2311
3392.50 2269
3393.05 2309
3393.60 2349
3394.15 2356
3394.70 2412
3395.25 2337
3395.80 2278
3396.35 2288
3396.90 2263
3397.45 2258
3398.00 2326
3398.55 2254
3399.10 2176
3399.65 2158
3400.20 2082
3400.75 2067
3401.30 2094
3401.85 2028
3402.40 2076
3402.95 1989
3403.50 1937
3404.06 2015
3404.61 2008
3405.16 1975
3405.71 1988
3406.26 1984
3406.81 1964
3407.36 2069
3407.91 2113
3408.46 2182
3409.01 2168
3409.56 2236
3410.12 2376
3410.67 2329
3411.22 2398
3411.77 2430
3412.32 2314
3412.87 2298
3413.42 2258
3413.98 2147
3414.53 2174
3415.08 2110
3415.63 2010
3416.18 1957
3416.73 1990
3417.29 2025
3417.84 1926
3418.39 1978
3418.94 1973
3419.49 1910
3420.05 1954
3420.60 1942
3421.15 2026
3421.70 1993
3422.25 1991
3422.81 2020
3423.36 2095
3423.91 2032
3424.46 2024
3425.01 1985
3425.57 1854
3426.12 1899
3426.67 1906
3427.23 1889
3427.78 1904
3428.33 1919
3428.88 1936
3429.44 1892
3429.99 1948
3430.54 2003
3431.09 1965
3431.65 1939
3432.20 1946
3432.75 1976
3433.31 1894
3433.86 1806
3434.41 1867
3434.97 1803
3435.52 1833
3436.07 1866
3436.63 1876
3437.18 1886
3437.73 1945
3438.29 1821
3438.84 1830
3439.39 1849
3439.95 1946
3440.50 1904
3441.05 1761
3441.61 1825
3442.16 1832
3442.72 1774
3443.27 1760
3443.82 1774
3444.38 1716
3444.93 1760
3445.48 1782
3446.04 1739
3446.59 1766
3447.15 1759
3447.70 1811
3448.26 1822
3448.81 1773
3449.36 1750
3449.92 1765
3450.47 1797
3451.03 1759
3451.58 1696
3452.14 1696
3452.69 1709
3453.25 1721
3453.80 1641
3454.36 1739
3454.91 1843
3455.47 1816
3456.02 1757
3456.58 1803
3457.13 1740
3457.69 1792
3458.24 1858
3458.80 1854
3459.35 1912
3459.91 1860
3460.46 1902
3461.02 1861
3461.57 1839
3462.13 1979
3462.68 1986
3463.24 1956
3463.79 1895
3464.35 1994
3464.90 2035
3465.46 1981
3466.02 2000
3466.57 1919
3467.13 1944
3467.68 2055
3468.24 2047
3468.80 1955
3469.35 1914
3469.91 2021
3470.46 1945
3471.02 1978
3471.58 1969
3472.13 1920
3472.69 1993
3473.24 2056
3473.80 2003
3474.36 1998
3474.91 2044
3475.47 2028
3476.03 2129
3476.58 2092
3477.14 2196
3477.70 2211
3478.25 2311
3478.81 2244
3479.37 2226
3479.92 2206
3480.48 2214
3481.04 2235
3481.59 2181
3482.15 2117
3482.71 2205
3483.26 2248
3483.82 2243
3484.38 2274
3484.94 2319
3485.49 2359
3486.05 2488
3486.61 2688
3487.17 2753
3487.72 2813
3488.28 2868
3488.84 3117
3489.40 3555
3489.95 3725
3490.51 3766
3491.07 3689
3491.63 3713
3492.18 3566
3492.74 3608
3493.30 3508
3493.86 3446
3494.42 3588
3494.97 3691
3495.53 3810
3496.09 3911
3496.65 4147
3497.21 4366
3497.76 4610
3498.32 4862
3498.88 4931
3499.44 5038
3500.00 5293
3500.56 5546
3501.11 5820
3501.67 6051
3502.23 6345
3502.79 6457
3503.35 6584
3503.91 6482
3504.47 6583
3505.03 6301
3505.58 6014
3506.14 5499
3506.70 5113
3507.26 4555
3507.82 4189
3508.38 3758
3508.94 3486
3509.50 3242
3510.06 2942
3510.62 2844
3511.17 2694
3511.73 2599
3512.29 2562
3512.85 2443
3513.41 2484
3513.97 2432
3514.53 2467
3515.09 2464
3515.65 2501
3516.21 2483
3516.77 2441
3517.33 2583
3517.89 2714
3518.45 2823
3519.01 2967
3519.57 2970
3520.13 3104
3520.69 3358
3521.25 3481
3521.81 3690
3522.37 3701
3522.93 3671
3523.49 3601
3524.05 3498
3524.61 3294
3525.17 3054
3525.73 2865
3526.29 2677
3526.85 2601
3527.41 2433
3527.97 2407
3528.54 2311
3529.10 2226
3529.66 2222
3530.22 2242
3530.78 2237
3531.34 2175
3531.90 2233
3532.46 2265
3533.02 2246
3533.58 2176
3534.14 2151
3534.71 2253
3535.27 2195
3535.83 2272
3536.39 2184
3536.95 2205
3537.51 2198
3538.07 2242
3538.64 2185
3539.20 2219
3539.76 2257
3540.32 2331
3540.88 2377
3541.44 2374
3542.00 2372
3542.57 2341
3543.13 2332
3543.69 2274
3544.25 2200
3544.81 2251
3545.38 2189
3545.94 2148
3546.50 2200
3547.06 2146
3547.62 2073
3548.19 2045
3548.75 2139
3549.31 2066
3549.87 2117
3550.44 2144
3551.00 2121
3551.56 2093
3552.12 2010
3552.69 1986
3553.25 1962
3553.81 2000
3554.37 2009
3554.94 1937
3555.50 1976
3556.06 1977
3556.63 2000
3557.19 2017
3557.75 1997
3558.31 2082
3558.88 2119
3559.44 2092
3560.00 2040
3560.57 2076
3561.13 2065
3561.69 2058
3562.26 2132
3562.82 2064
3563.38 1965
3563.95 1944
3564.51 2032
3565.07 1945
3565.64 1869
3566.20 1835
3566.77 1856
3567.33 1792
3567.89 1853
3568.46 1788
3569.02 1821
3569.59 1814
3570.15 1709
3570.71 1768
3571.28 1831
3571.84 1881
3572.41 1879
3572.97 1924
3573.53 1931
3574.10 1946
3574.66 2004
3575.23 1996
3575.79 1998
3576.36 2022
3576.92 1898
3577.48 2004
3578.05 2007
3578.61 1943
3579.18 1832
3579.74 1889
3580.31 1827
3580.87 1873
3581.44 1875
3582.00 1835
3582.57 1823
3583.13 1859
3583.70 1779
3584.26 1813
3584.83 1866
3585.39 1781
3585.96 1762
3586.52 1895
3587.09 1766
3587.65 1775
3588.22 1770
3588.79 1884
3589.35 1824
3589.92 1807
3590.48 1775
3591.05 1809
3591.61 1822
3592.18 1874
3592.74 1826
3593.31 1876
3593.88 1895
3594.44 1907
3595.01 1833
3595.57 1860
3596.14 1877
3596.71 1919
3597.27 1959
3597.84 1942
3598.40 1906
3598.97 1967
3599.54 1940
3600.10 1873
3600.67 1852
3601.24 1894
3601.80 1911
3602.37 1883
3602.94 1834
3603.50 1754
3604.07 1756
3604.64 1782
3605.20 1728
3605.77 1754
3606.34 1798
3606.90 1849
3607.47 1792
3608.04 1767
3608.60 1785
3609.17 1752
3609.74 1801
3610.30 1856
3610.87 1914
3611.44 2036
3612.01 2324
3612.57 2575
3613.14 2874
3613.71 3354
3614.28 4007
3614.84 4423
3615.41 4768
3615.98 5201
3616.55 5508
3617.11 5517
3617.68 5604
3618.25 5306
3618.82 4756
3619.39 4292
3619.95 3928
3620.52 3551
3621.09 3162
3621.66 2876
3622.23 2566
3622.79 2321
3623.36 2198
3623.93 2142
3624.50 1992
3625.07 1945
3625.63 1955
3626.20 1956
3626.77 1890
3627.34 1831
3627.91 1838
3628.48 1775
3629.05 1779
3629.61 1835
3630.18 1946
3630.75 1877
3631.32 1814
3631.89 1794
3632.46 1771
3633.03 1833
3633.60 1815
3634.16 1748
3634.73 1837
3635.30 1972
3635.87 1817
3636.44 1947
3637.01 2047
3637.58 1982
3638.15 2036
3638.72 2094
3639.29 2064
3639.86 2112
3640.43 2221
3641.00 2243
3641.57 2290
3642.14 2347
3642.71 2366
3643.27 2403
3643.84 2459
3644.41 2516
3644.98 2499
3645.55 2538
3646.12 2530
3646.69 2455
3647.26 2372
3647.83 2471
3648.40 2438
3648.97 2473
3649.54 2441
3650.12 2501
3650.69 2583
3651.26 2606
3651.83 2652
3652.40 2748
3652.97 2698
3653.54 2616
3654.11 2707
3654.68 2751
3655.25 2765
3655.82 2703
3656.39 2760
3656.96 2693
3657.53 2583
3658.10 2639
3658.67 2626
3659.25 2501
3659.82 2357
3660.39 2337
3660.96 2389
3661.53 2311
3662.10 2305
3662.67 2306
3663.24 2301
3663.81 2271
3664.39 2264
3664.96 2311
3665.53 2300
3666.10 2393
3666.67 2216
3667.24 2159
3667.81 2193
3668.39 2293
3668.96 2141
3669.53 2132
3670.10 2170
3670.67 2145
3671.25 2096
3671.82 2117
3672.39 2081
3672.96 2106
3673.53 2083
3674.11 2126
3674.68 2192
3675.25 2106
3675.82 2111
3676.39 2132
3676.97 2061
3677.54 2033
3678.11 2124
3678.68 2142
3679.26 2112
3679.83 2082
3680.40 2111
3680.97 2134
3681.55 2050
3682.12 1994
3682.69 2026
3683.27 2050
3683.84 2097
3684.41 2188
3684.98 2313
3685.56 2274
3686.13 2266
3686.70 2274
3687.28 2474
3687.85 2477
3688.42 2421
3689.00 2449
3689.57 2399
3690.14 2385
3690.72 2417
3691.29 2315
3691.86 2260
3692.44 2148
3693.01 2089
3693.58 2065
3694.16 2091
3694.73 1972
3695.31 1890
3695.88 1908
3696.45 1962
3697.03 2022
3697.60 1954
3698.18 1998
3698.75 2047
3699.32 2079
3699.90 1963
3700.47 2096
3701.05 2132
3701.62 2021
3702.19 2045
3702.77 2031
3703.34 2026
3703.92 2018
3704.49 2030
3705.07 2080
3705.64 2116
3706.22 2074
3706.79 2159
3707.37 2187
3707.94 2139
3708.51 2175
3709.09 2125
3709.66 2112
3710.24 2085
3710.81 1988
3711.39 1985
3711.96 2050
3712.54 2010
3713.11 1958
3713.69 1978
3714.27 1979
3714.84 2027
3715.42 2006
3715.99 1953
3716.57 1978
3717.14 1892
3717.72 1849
3718.29 1888
3718.87 1930
3719.44 1905
3720.02 1840
3720.60 1807
3721.17 1865
3721.75 1811
3722.32 1788
3722.90 1807
3723.47 1846
3724.05 1779
3724.63 1839
3725.20 1846
3725.78 1856
3726.36 1924
3726.93 1972
3727.51 2041
3728.08 2125
3728.66 2289
3729.24 2352
3729.81 2479
3730.39 2557
3730.97 2700
3731.54 2719
3732.12 2740
3732.70 2786
3733.27 2705
3733.85 2609
3734.43 2434
3735.00 2357
3735.58 2298
3736.16 2138
3736.73 2112
3737.31 2110
3737.89 1903
3738.47 1889
3739.04 1954
3739.62 1954
3740.20 1847
3740.77 1868
3741.35 1951
3741.93 1925
3742.51 1887
3743.08 1890
3743.66 1814
3744.24 1892
3744.82 1872
3745.39 1854
3745.97 1799
3746.55 1810
3747.13 1892
3747.71 1883
3748.28 1819
3748.86 1797
3749.44 1858
3750.02 1882
3750.59 1790
3751.17 1780
3751.75 1823
3752.33 1778
3752.91 1833
3753.49 1771
3754.06 1815
3754.64 1739
3755.22 1802
3755.80 1796
3756.38 1766
3756.96 1834
3757.53 1866
3758.11 1880
3758.69 1883
3759.27 1890
3759.85 1914
3760.43 1875
3761.01 1896
3761.59 2005
3762.17 1948
3762.74 1886
3763.32 1847
3763.90 1824
3764.48 1826
3765.06 1862
3765.64 1848
3766.22 1711
3766.80 1760
3767.38 1762
3767.96 1847
3768.54 1797
3769.12 1788
3769.70 1868
3770.27 1905
3770.85 1897
3771.43 1873
3772.01 1860
3772.59 1787
3773.17 1800
3773.75 1757
3774.33 1834
3774.91 1793
3775.49 1743
3776.07 1812
3776.65 1817
3777.23 1838
3777.81 1822
3778.39 1762
3778.97 1810
3779.55 1797
3780.13 1793
3780.71 1833
3781.29 1751
3781.88 1825
3782.46 1760
3783.04 1765
3783.62 1763
3784.20 1761
3784.78 1772
3785.36 1782
3785.94 1792
3786.52 1753
3787.10 1705
3787.68 1742
3788.26 1770
3788.84 1820
3789.43 1812
3790.01 1760
3790.59 1848
3791.17 1832
3791.75 1890
3792.33 1941
3792.91 1958
3793.49 1844
3794.08 1882
3794.66 1957
3795.24 1898
3795.82 1905
3796.40 1885
3796.98 1976
3797.56 2059
3798.15 2160
3798.73 2230
3799.31 2228
3799.89 2196
3800.47 2354
3801.06 2299
3801.64 2179
3802.22 2250
3802.80 2207
3803.38 2224
3803.97 2157
3804.55 2076
3805.13 2155
3805.71 2253
3806.29 2192
3806.88 2312
3807.46 2275
3808.04 2227
3808.62 2341
3809.21 2330
3809.79 2392
3810.37 2436
3810.95 2586
3811.54 2561
3812.12 2432
3812.70 2535
3813.29 2622
3813.87 2628
3814.45 2609
3815.03 2491
3815.62 2323
3816.20 2300
3816.78 2299
3817.37 2225
3817.95 2038
3818.53 1979
3819.12 1882
3819.70 1830
3820.28 1815
3820.87 1858
3821.45 1868
3822.03 1853
3822.62 1782
3823.20 1744
3823.78 1813
3824.37 1811
3824.95 1792
3825.54 1927
3826.12 1961
3826.70 1970
3827.29 2004
3827.87 1999
3828.46 2050
3829.04 2075
3829.62 2008
3830.21 1961
3830.79 2124
3831.38 2075
3831.96 2017
3832.54 2047
3833.13 2079
3833.71 1952
3834.30 1982
3834.88 1970
3835.47 1956
3836.05 1866
3836.64 1929
3837.22 1881
3837.81 1897
3838.39 1827
3838.98 1816
3839.56 1845
3840.15 1796
3840.73 1847
3841.31 1864
3841.90 1904
3842.49 1891
3843.07 1847
3843.66 1799
3844.24 1801
3844.83 1841
3845.41 1961
3846.00 1911
3846.58 1883
3847.17 1914
3847.75 1883
3848.34 1907
3848.92 1898
3849.51 1957
3850.10 1980
3850.68 1932
3851.27 1994
3851.85 1932
3852.44 1987
3853.02 2007
3853.61 1992
3854.20 2035
3854.78 2130
3855.37 2191
3855.95 2455
3856.54 2705
3857.13 3007
3857.71 3281
3858.30 3677
3858.89 3879
3859.47 4185
3860.06 4454
3860.64 4566
3861.23 4414
3861.82 4299
3862.40 4097
3862.99 3987
3863.58 3755
3864.16 3597
3864.75 3633
3865.34 3649
3865.92 3460
3866.51 3250
3867.10 3153
3867.69 2983
3868.27 2804
3868.86 2637
3869.45 2502
3870.03 2438
3870.62 2521
3871.21 2415
3871.80 2358
3872.38 2346
3872.97 2478
3873.56 2438
3874.15 2368
3874.73 2412
3875.32 2319
3875.91 2295
3876.50 2199
3877.08 2146
3877.67 2210
3878.26 2173
3878.85 2072
3879.43 2121
3880.02 2092
3880.61 2078
3881.20 2061
3881.79 2048
3882.37 2050
3882.96 1921
3883.55 1876
3884.14 1941
3884.73 1925
3885.32 1956
3885.90 2024
3886.49 2023
3887.08 2138
3887.67 2213
3888.26 2228
3888.85 2308
3889.44 2306
3890.02 2313
3890.61 2320
3891.20 2292
3891.79 2319
3892.38 2317
3892.97 2298
3893.56 2211
3894.15 2195
3894.74 2153
3895.32 2245
3895.91 2273
3896.50 2308
3897.09 2358
3897.68 2286
3898.27 2258
3898.86 2262
3899.45 2218
3900.04 2189
3900.63 2164
3901.22 2053
3901.81 1991
3902.40 1979
3902.99 1922
3903.58 1855
3904.17 1855
3904.76 1874
3905.35 1848
3905.94 1862
3906.53 1775
3907.12 1806
3907.71 1835
3908.30 1782
3908.89 1755
3909.48 1731
3910.07 1717
3910.66 1649
3911.25 1606
3911.84 1710
3912.43 1689
3913.02 1626
3913.61 1700
3914.20 1672
3914.79 1624
3915.38 1643
3915.97 1608
3916.56 1680
3917.15 1775
3917.74 1639
3918.33 1683
3918.92 1746
3919.52 1659
3920.11 1675
3920.70 1687
3921.29 1685
3921.88 1676
3922.47 1737
3923.06 1752
3923.65 1708
3924.24 1730
3924.84 1804
3925.43 1801
3926.02 1893
3926.61 1819
3927.20 1933
3927.79 1857
3928.38 1789
3928.98 1788
3929.57 1833
3930.16 1833
3930.75 1785
3931.34 1751
3931.93 1678
3932.53 1817
3933.12 1730
3933.71 1816
3934.30 1692
3934.89 1671
3935.49 1664
3936.08 1698
3936.67 1746
3937.26 1672
3937.86 1749
3938.45 1806
3939.04 1680
3939.63 1688
3940.23 1683
3940.82 1745
3941.41 1740
3942.00 1766
3942.60 1724
3943.19 1640
3943.78 1658
3944.37 1739
3944.97 1684
3945.56 1635
3946.15 1641
3946.75 1685
3947.34 1680
3947.93 1675
3948.52 1621
3949.12 1601
3949.71 1609
3950.30 1645
3950.90 1657
3951.49 1562
3952.08 1655
3952.68 1661
3953.27 1564
3953.86 1576
3954.46 1651
3955.05 1720
3955.65 1772
3956.24 1766
3956.83 1746
3957.43 1767
3958.02 1672
3958.61 1679
3959.21 1742
3959.80 1739
3960.40 1657
3960.99 1648
3961.58 1734
3962.18 1775
3962.77 1836
3963.37 1811
3963.96 1844
3964.55 1798
3965.15 1941
3965.74 1948
3966.34 1847
3966.93 1840
3967.53 1883
3968.12 1864
3968.72 1784
3969.31 1765
3969.91 1802
3970.50 1781
3971.10 1713
3971.69 1687
3972.28 1656
3972.88 1584
3973.47 1651
3974.07 1644
3974.66 1650
3975.26 1721
3975.85 1594
3976.45 1632
3977.05 1595
3977.64 1542
3978.24 1632
3978.83 1671
3979.43 1626
3980.02 1609
3980.62 1639
3981.21 1694
3981.81 1675
3982.40 1631
3983.00 1647
3983.60 1694
3984.19 1698
3984.79 1691
3985.38 1614
3985.98 1662
3986.58 1695
3987.17 1749
3987.77 1684
3988.36 1707
3988.96 1647
3989.56 1730
3990.15 1693
3990.75 1687
3991.34 1706
3991.94 1750
3992.54 1807
3993.13 1815
3993.73 1845
3994.33 1906
3994.92 1836
3995.52 1824
3996.12 1942
3996.71 1934
3997.31 1858
3997.91 1829
3998.50 1866
3999.10 1928
3999.70 1822
4000.29 1738
4000.89 1795
4001.49 1870
4002.09 1855
4002.68 1850
4003.28 1927
4003.88 1948
4004.47 1930
4005.07 1910
4005.67 1858
4006.27 1861
4006.86 1928
4007.46 1884
4008.06 1888
4008.66 1908
4009.25 1856
4009.85 1949
4010.45 1990
4011.05 2027
4011.64 2133
4012.24 2298
4012.84 2396
4013.44 2428
4014.04 2593
4014.63 2657
4015.23 2873
4015.83 2803
4016.43 2787
4017.03 2697
4017.63 2548
4018.22 2395
4018.82 2258
4019.42 2145
4020.02 2113
4020.62 2015
4021.22 2011
4021.81 1932
4022.41 1893
4023.01 1872
4023.61 1827
4024.21 1879
4024.81 1835
4025.41 1836
4026.01 1898
4026.60 1859
4027.20 1922
4027.80 1823
4028.40 1887
4029.00 1949
4029.60 1848
4030.20 1749
4030.80 1834
4031.40 1810
4032.00 1884
4032.60 1906
4033.20 1814
4033.80 1751
4034.39 1744
4034.99 1843
4035.59 1745
4036.19 1808
4036.79 1773
4037.39 1754
4037.99 1784
4038.59 1743
4039.19 1784
4039.79 1741
4040.39 1725
4040.99 1645
4041.59 1789
4042.19 1723
4042.79 1749
4043.39 1761
4043.99 1758
4044.59 1826
4045.19 1801
4045.79 1812
4046.39 1789
4046.99 1840
4047.60 1803
4048.20 1898
4048.80 1945
4049.40 1897
4050.00 1885
4050.60 1833
4051.20 1955
4051.80 1898
4052.40 1942
4053.00 1906
4053.60 1757
4054.20 1787
4054.80 1739
4055.41 1717
4056.01 1629
4056.61 1684
4057.21 1614
4057.81 1572
4058.41 1578
4059.01 1611
4059.61 1613
4060.22 1610
4060.82 1655
4061.42 1629
4062.02 1649
4062.62 1629
4063.22 1621
4063.82 1544
4064.43 1622
4065.03 1664
4065.63 1540
4066.23 1599
4066.83 1607
4067.44 1579
4068.04 1536
4068.64 1542
4069.24 1610
4069.84 1529
4070.45 1535
4071.05 1533
4071.65 1586
4072.25 1537
4072.86 1521
4073.46 1547
4074.06 1522
4074.66 1621
4075.27 1614
4075.87 1611
4076.47 1610
4077.07 1693
4077.68 1670
4078.28 1649
4078.88 1612
4079.48 1628
4080.09 1587
4080.69 1606
4081.29 1628
4081.90 1709
4082.50 1739
4083.10 1693
4083.71 1676
4084.31 1718
4084.91 1726
4085.52 1673
4086.12 1757
4086.72 1699
4087.33 1655
4087.93 1768
4088.53 1736
4089.14 1723
4089.74 1770
4090.34 1826
4090.95 1962
4091.55 2016
4092.15 2094
4092.76 2179
4093.36 2253
4093.97 2173
4094.57 2162
4095.17 2186
4095.78 2130
4096.38 2037
4096.99 1893
4097.59 1762
4098.19 1722
4098.80 1670
4099.40 1643
4100.01 1588
4100.61 1524
4101.22 1570
4101.82 1564
4102.43 1578
4103.03 1544
4103.63 1500
4104.24 1520
4104.84 1475
4105.45 1481
4106.05 1502
4106.66 1531
4107.26 1542
4107.87 1518
4108.47 1524
4109.08 1495
4109.68 1517
4110.29 1424
4110.89 1412
4111.50 1479
4112.10 1476
4112.71 1498
4113.31 1513
4113.92 1547
4114.53 1598
4115.13 1576
4115.74 1532
4116.34 1581
4116.95 1530
4117.55 1588
4118.16 1550
4118.76 1535
4119.37 1564
4119.98 1579
4120.58 1662
4121.19 1623
4121.79 1610
4122.40 1650
4123.01 1685
4123.61 1642
4124.22 1607
4124.82 1695
4125.43 1700
4126.04 1667
4126.64 1628
4127.25 1610
4127.86 1658
4128.46 1628
4129.07 1685
4129.68 1685
4130.28 1715
4130.89 1674
4131.50 1739
4132.10 1694
4132.71 1720
4133.32 1761
4133.92 1777
4134.53 1776
4135.14 1706
4135.74 1846
4136.35 1895
4136.96 1908
4137.56 1890
4138.17 1960
4138.78 1896
4139.39 1912
4139.99 1890
4140.60 1895
4141.21 1890
4141.82 1831
4142.42 1831
4143.03 1754
4143.64 1698
4144.25 1642
4144.85 1620
4145.46 1642
4146.07 1582
4146.68 1626
4147.28 1613
4147.89 1522
4148.50 1559
4149.11 1533
4149.72 1542
4150.32 1558
4150.93 1523
4151.54 1525
4152.15 1570
4152.76 1579
4153.37 1602
4153.97 1593
4154.58 1557
4155.19 1560
4155.80 1548
4156.41 1543
4157.02 1561
4157.62 1583
4158.23 1547
4158.84 1535
4159.45 1596
4160.06 1558
4160.67 1569
4161.28 1624
4161.89 1595
4162.49 1624
4163.10 1724
4163.71 1687
4164.32 1727
4164.93 1778
4165.54 1794
4166.15 1831
4166.76 1741
4167.37 1724
4167.98 1744
4168.59 1708
4169.20 1734
4169.81 1659
4170.42 1665
4171.02 1687
4171.63 1760
4172.24 1710
4172.85 1754
4173.46 1716
4174.07 1797
4174.68 1845
4175.29 1804
4175.90 1863
4176.51 1837
4177.12 1734
4177.73 1720
4178.34 1685
4178.95 1764
4179.56 1649
4180.17 1591
4180.78 1655
4181.39 1668
4182.00 1602
4182.61 1697
4183.23 1635
4183.84 1571
4184.45 1537
4185.06 1569
4185.67 1637
4186.28 1644
4186.89 1627
4187.50 1702
4188.11 1738
4188.72 1723
4189.33 1796
4189.94 1948
4190.55 2005
4191.17 2064
4191.78 2119
4192.39 2183
4193.00 2185
4193.61 2106
4194.22 2158
4194.83 2166
4195.44 2141
4196.06 1995
4196.67 1902
4197.28 1895
4197.89 1904
4198.50 1901
4199.11 1849
4199.72 1911
4200.34 1828
4200.95 1882
4201.56 1841
4202.17 1897
4202.78 1820
4203.40 1778
4204.01 1828
4204.62 1866
4205.23 1870
4205.84 1875
4206.46 1931
4207.07 1842
4207.68 1785
4208.29 1706
4208.90 1829
4209.52 1828
4210.13 1866
4210.74 1895
4211.35 1894
4211.97 1812
4212.58 1917
4213.19 2073
4213.80 2101
4214.42 2140
4215.03 2188
4215.64 2335
4216.26 2489
4216.87 2668
4217.48 2882
4218.09 3206
4218.71 3636
4219.32 3917
4219.93 4118
4220.55 4302
4221.16 4558
4221.77 4698
4222.39 4721
4223.00 4753
4223.61 4684
4224.23 4686
4224.84 4496
4225.45 4348
4226.07 4342
4226.68 4401
4227.30 4358
4227.91 4067
4228.52 3727
4229.14 3364
4229.75 3179
4230.36 2942
4230.98 2665
4231.59 2481
4232.21 2413
4232.82 2285
4233.43 2273
4234.05 2245
4234.66 2141
4235.28 2076
4235.89 2048
4236.51 2113
4237.12 2088
4237.73 2076
4238.35 2012
4238.96 2089
4239.58 1941
4240.19 1994
4240.81 1967
4241.42 1917
4242.04 2018
4242.65 1943
4243.27 1983
4243.88 2051
4244.50 1990
4245.11 1995
4245.73 2156
4246.34 2116
4246.96 2121
4247.57 2109
4248.19 2123
4248.80 2087
4249.42 2022
4250.03 1983
4250.65 1955
4251.26 1952
4251.88 2048
4252.49 2023
4253.11 1904
4253.72 1903
4254.34 1949
4254.96 1917
4255.57 1972
4256.19 2024
4256.80 2083
4257.42 2080
4258.03 2011
4258.65 2035
4259.27 2077
4259.88 2038
4260.50 2105
4261.12 1959
4261.73 1991
4262.35 1989
4262.96 2048
4263.58 2038
4264.20 1970
4264.81 1947
4265.43 2006
4266.05 1952
4266.66 1974
4267.28 2040
4267.90 2019
4268.51 1985
4269.13 1930
4269.75 1835
4270.36 1955
4270.98 1919
4271.60 1966
4272.21 1933
4272.83 1836
4273.45 1955
4274.06 1975
4274.68 2003
4275.30 1942
4275.92 1985
4276.53 1819
4277.15 1888
4277.77 1884
4278.38 1855
4279.00 1822
4279.62 1763
4280.24 1783
4280.85 1759
4281.47 1728
4282.09 1746
4282.71 1769
4283.32 1787
4283.94 1724
4284.56 1685
4285.18 1754
4285.80 1653
4286.41 1664
4287.03 1713
4287.65 1697
4288.27 1628
4288.89 1656
4289.50 1634
4290.12 1630
4290.74 1568
4291.36 1578
4291.98 1638
4292.60 1602
4293.21 1672
4293.83 1724
4294.45 1721
4295.07 1749
4295.69 1787
4296.31 1779
4296.93 1799
4297.54 1793
4298.16 1892
4298.78 1768
4299.40 1700
4300.02 1688
4300.64 1706
4301.26 1724
4301.88 1757
4302.50 1762
4303.12 1766
4303.73 1790
4304.35 1828
4304.97 1750
4305.59 1820
4306.21 1985
4306.83 1911
4307.45 2027
4308.07 2036
4308.69 1976
4309.31 2027
4309.93 2029
4310.55 1927
4311.17 2086
4311.79 2014
4312.41 1904
4313.03 1823
4313.65 1763
4314.27 1813
4314.89 1699
4315.51 1695
4316.13 1680
4316.75 1732
4317.37 1685
4317.99 1686
4318.61 1700
4319.23 1737
4319.85 1756
4320.47 1833
4321.09 1833
4321.71 1829
4322.33 1932
4322.95 1887
4323.57 1915
4324.19 1890
4324.81 1888
4325.43 1814
4326.05 1940
4326.68 1811
4327.30 1836
4327.92 1875
4328.54 1844
4329.16 1713
4329.78 1752
4330.40 1758
4331.02 1709
4331.64 1781
4332.26 1843
4332.89 1819
4333.51 1798
4334.13 1911
4334.75 1980
4335.37 2045
4335.99 2138
4336.61 2092
4337.24 1953
4337.86 2031
4338.48 2017
4339.10 1974
4339.72 1983
4340.34 2095
4340.97 2091
4341.59 2127
4342.21 2184
4342.83 2525
4343.45 2746
4344.08 2740
4344.70 2970
4345.32 3233
4345.94 3190
4346.57 3082
4347.19 2906
4347.81 2726
4348.43 2554
4349.05 2465
4349.68 2237
4350.30 2128
4350.92 2095
4351.54 2139
4352.17 1974
4352.79 1922
4353.41 1928
4354.04 1905
4354.66 1880
4355.28 1826
4355.90 1872
4356.53 1905
4357.15 1894
4357.77 2031
4358.40 1925
4359.02 1880
4359.64 1929
4360.27 1960
4360.89 1902
4361.51 1878
4362.14 1908
4362.76 1889
4363.38 1936
4364.01 1928
4364.63 2015
4365.25 1944
4365.88 1839
4366.50 1825
4367.12 1858
4367.75 1900
4368.37 1815
4369.00 1758
4369.62 1841
4370.24 1815
4370.87 1837
4371.49 1764
4372.12 1844
4372.74 1882
4373.36 1887
4373.99 1872
4374.61 1980
4375.24 2005
4375.86 1989
4376.49 2067
4377.11 1984
4377.73 2124
4378.36 2132
4378.98 2162
4379.61 2373
4380.23 2287
4380.86 2308
4381.48 2241
4382.11 2379
4382.73 2431
4383.36 2537
4383.98 2669
4384.61 2854
4385.23 3056
4385.86 3294
4386.48 3614
4387.11 3928
4387.73 4257
4388.36 4325
4388.98 4424
4389.61 4193
4390.23 4031
4390.86 3717
4391.48 3386
4392.11 3098
4392.74 2805
4393.36 2734
4393.99 2727
4394.61 2698
4395.24 2839
4395.86 2762
4396.49 2779
4397.12 2785
4397.74 2723
4398.37 2700
4398.99 2707
4399.62 2562
4400.25 2565
4400.87 2565
4401.50 2501
4402.12 2392
4402.75 2403
4403.38 2389
4404.00 2493
4404.63 2519
4405.26 2479
4405.88 2529
4406.51 2511
4407.14 2561
4407.76 2511
4408.39 2454
4409.02 2369
4409.64 2367
4410.27 2307
4410.90 2228
4411.52 2206
4412.15 2087
4412.78 1986
4413.40 1886
4414.03 1943
4414.66 1888
4415.29 1888
4415.91 1934
4416.54 1979
4417.17 1867
4417.79 1963
4418.42 1863
4419.05 1784
4419.68 1825
4420.30 1809
4420.93 1845
4421.56 1884
4422.19 1797
4422.81 1792
4423.44 1767
4424.07 1715
4424.70 1714
4425.33 1659
4425.95 1669
4426.58 1684
4427.21 1741
4427.84 1745
4428.47 1665
4429.09 1654
4429.72 1632
4430.35 1731
4430.98 1713
4431.61 1716
4432.23 1703
4432.86 1662
4433.49 1665
4434.12 1685
4434.75 1661
4435.38 1663
4436.01 1704
4436.63 1715
4437.26 1672
4437.89 1636
4438.52 1689
4439.15 1673
4439.78 1635
4440.41 1606
4441.04 1625
4441.67 1587
4442.29 1680
4442.92 1751
4443.55 1704
4444.18 1622
4444.81 1685
4445.44 1698
4446.07 1713
4446.70 1626
4447.33 1649
4447.96 1640
4448.59 1639
4449.22 1664
4449.85 1577
4450.48 1537
4451.11 1574
4451.74 1596
4452.37 1585
4453.00 1592
4453.63 1496
4454.26 1544
4454.89 1615
4455.52 1573
4456.15 1593
4456.78 1527
4457.41 1561
4458.04 1539
4458.67 1565
4459.30 1529
4459.93 1553
4460.56 1574
4461.19 1493
4461.82 1468
4462.45 1482
4463.08 1531
4463.71 1488
4464.34 1450
4464.97 1542
4465.60 1527
4466.23 1458
4466.86 1501
4467.49 1448
4468.12 1482
4468.76 1461
4469.39 1509
4470.02 1472
4470.65 1420
4471.28 1472
4471.91 1535
4472.54 1508
4473.17 1524
4473.80 1504
4474.44 1424
4475.07 1451
4475.70 1491
4476.33 1488
4476.96 1528
4477.59 1529
4478.22 1478
4478.86 1435
4479.49 1483
4480.12 1474
4480.75 1568
4481.38 1539
4482.02 1669
4482.65 1595
4483.28 1549
4483.91 1585
4484.54 1663
4485.18 1618
4485.81 1563
4486.44 1594
4487.07 1541
4487.70 1582
4488.34 1555
4488.97 1530
4489.60 1537
4490.23 1554
4490.87 1555
4491.50 1566
4492.13 1527
4492.76 1571
4493.40 1549
4494.03 1592
4494.66 1554
4495.30 1586
4495.93 1639
4496.56 1573
4497.19 1612
4497.83 1590
4498.46 1676
4499.09 1731
4499.73 1727
4500.36 1809
4500.99 1816
4501.63 1674
4502.26 1769
4502.89 1747
4503.53 1694
4504.16 1684
4504.79 1693
4505.43 1658
4506.06 1662
4506.69 1645
4507.33 1539
4507.96 1635
4508.59 1687
4509.23 1734
4509.86 1679
4510.50 1621
4511.13 1682
4511.76 1653
4512.40 1683
4513.03 1662
4513.67 1675
4514.30 1638
4514.93 1649
4515.57 1623
4516.20 1619
4516.84 1622
4517.47 1600
4518.11 1609
4518.74 1615
4519.37 1629
4520.01 1622
4520.64 1624
4521.28 1729
4521.91 1724
4522.55 1781
4523.18 1825
4523.82 1940
4524.45 2113
4525.09 2324
4525.72 2582
4526.36 3023
4526.99 3593
4527.63 3963
4528.26 4710
4528.90 5330
4529.53 5697
4530.17 5881
4530.80 6014
4531.44 5857
4532.07 5462
4532.71 4921
4533.34 4403
4533.98 3752
4534.62 3346
4535.25 2939
4535.89 2648
4536.52 2352
4537.16 2250
4537.79 2083
4538.43 1860
4539.07 1766
4539.70 1706
4540.34 1684
4540.97 1667
4541.61 1664
4542.25 1652
4542.88 1606
4543.52 1638
4544.15 1629
4544.79 1594
4545.43 1507
4546.06 1472
4546.70 1474
4547.34 1538
4547.97 1497
4548.61 1565
4549.25 1494
4549.88 1532
4550.52 1651
4551.16 1678
4551.79 1606
4552.43 1624
4553.07 1589
4553.70 1632
4554.34 1646
4554.98 1712
4555.61 1708
4556.25 1719
4556.89 1744
4557.53 1749
4558.16 1732
4558.80 1699
4559.44 1792
4560.07 1751
4560.71 1805
4561.35 1827
4561.99 1854
4562.62 1819
4563.26 1901
4563.90 1939
4564.54 1979
4565.18 2019
4565.81 2072
4566.45 2111
4567.09 2238
4567.73 2410
4568.36 2430
4569.00 2393
4569.64 2396
4570.28 2294
4570.92 2219
4571.55 2209
4572.19 2111
4572.83 2074
4573.47 1984
4574.11 1929
4574.75 1918
4575.38 1887
4576.02 1730
4576.66 1653
4577.30 1627
4577.94 1532
4578.58 1598
4579.22 1562
4579.85 1630
4580.49 1581
4581.13 1597
4581.77 1603
4582.41 1612
4583.05 1669
4583.69 1576
4584.33 1565
4584.97 1558
4585.61 1607
4586.24 1526
4586.88 1596
4587.52 1532
4588.16 1597
4588.80 1640
4589.44 1648
4590.08 1588
4590.72 1600
4591.36 1607
4592.00 1576
4592.64 1547
4593.28 1573
4593.92 1571
4594.56 1599
4595.20 1544
4595.84 1566
4596.48 1513
4597.12 1499
4597.76 1512
4598.40 1560
4599.04 1588
4599.68 1585
4600.32 1630
4600.96 1660
4601.60 1623
4602.24 1598
4602.88 1594
4603.52 1624
4604.16 1693
4604.80 1700
4605.44 1775
4606.08 1764
4606.72 1775
4607.36 1868
4608.00 1696
4608.64 1681
4609.28 1758
4609.93 1776
4610.57 1807
4611.21 1679
4611.85 1575
4612.49 1526
4613.13 1483
4613.77 1528
4614.41 1506
4615.05 1440
4615.69 1512
4616.34 1456
4616.98 1497
4617.62 1449
4618.26 1528
4618.90 1483
4619.54 1454
4620.18 1363
4620.83 1441
4621.47 1458
4622.11 1503
4622.75 1494
4623.39 1513
4624.03 1513
4624.68 1474
4625.32 1505
4625.96 1473
4626.60 1537
4627.24 1543
4627.89 1561
4628.53 1613
4629.17 1579
4629.81 1593
4630.45 1614
4631.10 1646
4631.74 1661
4632.38 1677
4633.02 1624
4633.67 1689
4634.31 1688
4634.95 1765
4635.59 1794
4636.24 1886
4636.88 1767
4637.52 1742
4638.17 1740
4638.81 1721
4639.45 1652
4640.09 1758
4640.74 1698
4641.38 1695
4642.02 1617
4642.67 1647
4643.31 1629
4643.95 1610
4644.60 1595
4645.24 1644
4645.88 1680
4646.53 1720
4647.17 1906
4647.81 1898
4648.46 1988
4649.10 2157
4649.74 2271
4650.39 2390
4651.03 2474
4651.67 2380
4652.32 2325
4652.96 2239
4653.61 2120
4654.25 2103
4654.89 1920
4655.54 1858
4656.18 1710
4656.83 1637
4657.47 1636
4658.11 1579
4658.76 1606
4659.40 1542
4660.05 1531
4660.69 1504
4661.33 1479
4661.98 1455
4662.62 1452
4663.27 1484
4663.91 1465
4664.56 1555
4665.20 1530
4665.85 1513
4666.49 1442
4667.14 1381
4667.78 1433
4668.43 1395
4669.07 1392
4669.72 1356
4670.36 1380
4671.01 1365
4671.65 1458
4672.30 1391
4672.94 1409
4673.59 1450
4674.23 1458
4674.88 1419
4675.52 1432
4676.17 1443
4676.81 1505
4677.46 1501
4678.10 1521
4678.75 1530
4679.40 1552
4680.04 1531
4680.69 1547
4681.33 1483
4681.98 1463
4682.62 1436
4683.27 1432
4683.92 1482
4684.56 1537
4685.21 1537
4685.85 1570
4686.50 1561
4687.15 1464
4687.79 1512
4688.44 1563
4689.09 1429
4689.73 1508
4690.38 1478
4691.02 1437
4691.67 1544
4692.32 1467
4692.96 1482
4693.61 1446
4694.26 1541
4694.90 1551
4695.55 1531
4696.20 1596
4696.84 1661
4697.49 1684
4698.14 1658
4698.78 1590
4699.43 1552
4700.08 1555
4700.73 1503
4701.37 1531
4702.02 1491
4702.67 1509
4703.31 1498
4703.96 1425
4704.61 1541
4705.26 1416
4705.90 1466
4706.55 1457
4707.20 1519
4707.85 1510
4708.49 1518
4709.14 1468
4709.79 1484
4710.44 1562
4711.09 1562
4711.73 1546
4712.38 1516
4713.03 1558
4713.68 1627
4714.33 1640
4714.97 1514
4715.62 1610
4716.27 1686
4716.92 1767
4717.57 1688
4718.21 1733
4718.86 1755
4719.51 1712
4720.16 1724
4720.81 1740
4721.46 1820
4722.11 1821
4722.75 1756
4723.40 1697
4724.05 1720
4724.70 1844
4725.35 1801
4726.00 1662
4726.65 1652
4727.30 1633
4727.94 1638
4728.59 1633
4729.24 1554
4729.89 1508
4730.54 1515
4731.19 1562
4731.84 1514
4732.49 1478
4733.14 1434
4733.79 1462
4734.44 1504
4735.09 1504
4735.74 1505
4736.38 1591
4737.03 1633
4737.68 1633
4738.33 1666
4738.98 1631
4739.63 1666
4740.28 1604
4740.93 1619
4741.58 1620
4742.23 1550
4742.88 1598
4743.53 1556
4744.18 1596
4744.83 1620
4745.48 1647
4746.13 1679
4746.78 1709
4747.43 1691
4748.08 1696
4748.73 1653
4749.39 1650
4750.04 1737
4750.69 1752
4751.34 1797
4751.99 1752
4752.64 1818
4753.29 1733
4753.94 1760
4754.59 1670
4755.24 1712
4755.89 1691
4756.54 1614
4757.19 1637
4757.84 1590
4758.50 1589
4759.15 1579
4759.80 1515
4760.45 1555
4761.10 1515
4761.75 1571
4762.40 1599
4763.05 1572
4763.71 1534
4764.36 1612
4765.01 1593
4765.66 1704
4766.31 1822
4766.96 1749
4767.62 1657
4768.27 1546
4768.92 1563
4769.57 1541
4770.22 1457
4770.87 1463
4771.53 1471
4772.18 1456
4772.83 1484
4773.48 1413
4774.13 1362
4774.79 1412
4775.44 1473
4776.09 1532
4776.74 1560
4777.40 1508
4778.05 1649
4778.70 1604
4779.35 1597
4780.01 1625
4780.66 1559
4781.31 1551
4781.96 1530
4782.62 1515
4783.27 1459
4783.92 1510
4784.57 1467
4785.23 1466
4785.88 1526
4786.53 1509
4787.19 1477
4787.84 1537
4788.49 1468
4789.15 1454
4789.80 1448
4790.45 1440
4791.11 1428
4791.76 1510
4792.41 1569
4793.07 1516
4793.72 1535
4794.37 1552
4795.03 1473
4795.68 1478
4796.33 1440
4796.99 1482
4797.64 1462
4798.29 1364
4798.95 1470
4799.60 1458
4800.26 1481
4800.91 1403
4801.56 1419
4802.22 1412
4802.87 1392
4803.53 1426
4804.18 1467
4804.83 1468
4805.49 1412
4806.14 1357
4806.80 1348
4807.45 1424
4808.11 1386
4808.76 1457
4809.42 1417
4810.07 1445
4810.72 1414
4811.38 1424
4812.03 1482
4812.69 1573
4813.34 1511
4814.00 1450
4814.65 1508
4815.31 1550
4815.96 1618
4816.62 1581
4817.27 1629
4817.93 1620
4818.58 1614
4819.24 1641
4819.89 1617
4820.55 1680
4821.20 1703
4821.86 1711
4822.52 1735
4823.17 1782
4823.83 1763
4824.48 1687
4825.14 1670
4825.79 1682
4826.45 1698
4827.10 1703
4827.76 1627
4828.42 1677
4829.07 1662
4829.73 1657
4830.38 1765
4831.04 1859
4831.70 1868
4832.35 1987
4833.01 2093
4833.66 2159
4834.32 2260
4834.98 2392
4835.63 2382
4836.29 2484
4836.95 2502
4837.60 2424
4838.26 2305
4838.92 2194
4839.57 2192
4840.23 2068
4840.89 1980
4841.54 1921
4842.20 1820
4842.86 1821
4843.51 1821
4844.17 1806
4844.83 1829
4845.48 1857
4846.14 1888
4846.80 1936
4847.45 1965
4848.11 2043
4848.77 2049
4849.43 2068
4850.08 1927
4850.74 1849
4851.40 1927
4852.06 1825
4852.71 1777
4853.37 1795
4854.03 1828
4854.69 1869
4855.34 2023
4856.00 2060
4856.66 2129
4857.32 2152
4857.97 2110
4858.63 2057
4859.29 2013
4859.95 2023
4860.61 1998
4861.26 2014
4861.92 1955
4862.58 2003
4863.24 1977
4863.90 1983
4864.55 1904
4865.21 1922
4865.87 1940
4866.53 1929
4867.19 1894
4867.85 1943
4868.51 1875
4869.16 1818
4869.82 1851
4870.48 1898
4871.14 1805
4871.80 1815
4872.46 1779
4873.12 1857
4873.78 1906
4874.43 1800
4875.09 1878
4875.75 1881
4876.41 1923
4877.07 1729
4877.73 1773
4878.39 1744
4879.05 1721
4879.71 1735
4880.37 1711
4881.03 1677
4881.69 1621
4882.34 1619
4883.00 1646
4883.66 1700
4884.32 1667
4884.98 1650
4885.64 1691
4886.30 1790
4886.96 1776
4887.62 1813
4888.28 1849
4888.94 1879
4889.60 1812
4890.26 2018
4890.92 2000
4891.58 1899
4892.24 1811
4892.90 1769
4893.56 1788
4894.22 1724
4894.88 1755
4895.54 1758
4896.20 1759
4896.86 1840
4897.52 1873
4898.19 1858
4898.85 1865
4899.51 1832
4900.17 1865
4900.83 1790
4901.49 1793
4902.15 1773
4902.81 1725
4903.47 1748
4904.13 1704
4904.79 1648
4905.45 1672
4906.12 1718
4906.78 1683
4907.44 1586
4908.10 1548
4908.76 1607
4909.42 1545
4910.08 1596
4910.74 1646
4911.41 1583
4912.07 1496
4912.73 1555
4913.39 1490
4914.05 1420
4914.71 1490
4915.38 1490
4916.04 1465
4916.70 1484
4917.36 1516
4918.02 1568
4918.68 1446
4919.35 1429
4920.01 1412
4920.67 1384
4921.33 1502
4921.99 1523
4922.66 1534
4923.32 1458
4923.98 1439
4924.64 1448
4925.31 1454
4925.97 1446
4926.63 1466
4927.29 1502
4927.96 1483
4928.62 1443
4929.28 1398
4929.94 1533
4930.61 1486
4931.27 1485
4931.93 1500
4932.59 1495
4933.26 1463
4933.92 1548
4934.58 1543
4935.25 1557
4935.91 1542
4936.57 1596
4937.24 1563
4937.90 1538
4938.56 1526
4939.23 1518
4939.89 1581
4940.55 1556
4941.22 1618
4941.88 1526
4942.54 1536
4943.21 1512
4943.87 1557
4944.53 1474
4945.20 1468
4945.86 1499
4946.52 1532
4947.19 1516
4947.85 1543
4948.52 1465
4949.18 1473
4949.84 1473
4950.51 1433
4951.17 1428
4951.84 1454
4952.50 1475
4953.17 1468
4953.83 1463
4954.49 1419
4955.16 1436
4955.82 1462
4956.49 1456
4957.15 1469
4957.82 1452
4958.48 1491
4959.15 1509
4959.81 1542
4960.47 1614
4961.14 1635
4961.80 1670
4962.47 1808
4963.13 1785
4963.80 1756
4964.46 1693
4965.13 1725
4965.79 1644
4966.46 1620
4967.12 1609
4967.79 1610
4968.45 1635
4969.12 1557
4969.79 1668
4970.45 1637
4971.12 1718
4971.78 1762
4972.45 1675
4973.11 1722
4973.78 1752
4974.44 1796
4975.11 1810
4975.78 1798
4976.44 1756
4977.11 1777
4977.77 1819
4978.44 1816
4979.11 1824
4979.77 1862
4980.44 1850
4981.10 1920
4981.77 2033
4982.44 2210
4983.10 2402
4983.77 2587
4984.43 3080
4985.10 3720
4985.77 4285
4986.43 4938
4987.10 5308
4987.77 5626
4988.43 5551
4989.10 5353
4989.77 4960
4990.43 4516
4991.10 3905
4991.77 3386
4992.43 3006
4993.10 2685
4993.77 2311
4994.43 2154
4995.10 1940
4995.77 1819
4996.44 1723
4997.10 1623
4997.77 1585
4998.44 1604
4999.10 1624
4999.77 1603
5000.44 1574
5001.11 1579
5001.77 1602
5002.44 1567
5003.11 1589
5003.78 1562
5004.44 1472
5005.11 1528
5005.78 1581
5006.45 1552
5007.12 1558
5007.78 1585
5008.45 1669
5009.12 1619
5009.79 1692
5010.46 1726
5011.12 1782
5011.79 1761
5012.46 1753
5013.13 1778
5013.80 1770
5014.47 1945
5015.13 1962
5015.80 2002
5016.47 1961
5017.14 2048
5017.81 2223
5018.48 2287
5019.14 2485
5019.81 2646
5020.48 2737
5021.15 2795
5021.82 2980
5022.49 2828
5023.16 2884
5023.83 2808
5024.50 2709
5025.16 2677
5025.83 2570
5026.50 2407
5027.17 2318
5027.84 2294
5028.51 2201
5029.18 2152
5029.85 2026
5030.52 1901
5031.19 1826
5031.86 1805
5032.53 1787
5033.20 1711
5033.87 1689
5034.54 1652
5035.21 1682
5035.88 1619
5036.54 1622
5037.21 1555
5037.88 1552
5038.55 1544
5039.22 1608
5039.89 1580
5040.56 1551
5041.23 1517
5041.90 1550
5042.58 1552
5043.25 1574
5043.92 1617
5044.59 1604
5045.26 1601
5045.93 1581
5046.60 1594
5047.27 1553
5047.94 1603
5048.61 1547
5049.28 1612
5049.95 1661
5050.62 1635
5051.29 1544
5051.96 1545
5052.63 1647
5053.30 1596
5053.98 1564
5054.65 1604
5055.32 1613
5055.99 1557
5056.66 1573
5057.33 1562
5058.00 1540
5058.67 1576
5059.34 1628
5060.02 1666
5060.69 1636
5061.36 1600
5062.03 1652
5062.70 1612
5063.37 1621
5064.04 1618
5064.72 1668
5065.39 1662
5066.06 1547
5066.73 1549
5067.40 1523
5068.08 1496
5068.75 1481
5069.42 1488
5070.09 1461
5070.76 1398
5071.44 1379
5072.11 1400
5072.78 1390
5073.45 1405
5074.12 1387
5074.80 1423
5075.47 1509
5076.14 1508
5076.81 1463
5077.49 1504
5078.16 1558
5078.83 1535
5079.50 1483
5080.18 1469
5080.85 1452
5081.52 1414
5082.20 1403
5082.87 1407
5083.54 1388
5084.21 1406
5084.89 1447
5085.56 1469
5086.23 1515
5086.91 1498
5087.58 1521
5088.25 1476
5088.93 1518
5089.60 1565
5090.27 1556
5090.95 1564
5091.62 1579
5092.29 1547
5092.97 1450
5093.64 1525
5094.31 1434
5094.99 1391
5095.66 1494
5096.34 1455
5097.01 1486
5097.68 1455
5098.36 1421
5099.03 1496
5099.70 1480
5100.38 1489
5101.05 1519
5101.73 1459
5102.40 1528
5103.08 1511
5103.75 1469
5104.42 1451
5105.10 1468
5105.77 1448
5106.45 1492
5107.12 1401
5107.80 1385
5108.47 1442
5109.15 1414
5109.82 1383
5110.49 1442
5111.17 1446
5111.84 1392
5112.52 1435
5113.19 1441
5113.87 1484
5114.54 1431
5115.22 1421
5115.89 1490
5116.57 1541
5117.24 1558
5117.92 1508
5118.59 1527
5119.27 1490
5119.94 1497
5120.62 1388
5121.30 1460
5121.97 1356
5122.65 1396
5123.32 1357
5124.00 1388
5124.67 1384
5125.35 1387
5126.02 1388
5126.70 1403
5127.38 1366
5128.05 1368
5128.73 1374
5129.40 1331
5130.08 1394
5130.76 1397
5131.43 1444
5132.11 1477
5132.78 1446
5133.46 1397
5134.14 1392
5134.81 1380
5135.49 1463
5136.17 1436
5136.84 1368
5137.52 1391
5138.20 1434
5138.87 1498
5139.55 1471
5140.22 1455
5140.90 1365
5141.58 1349
5142.26 1408
5142.93 1373
5143.61 1319
5144.29 1363
5144.96 1328
5145.64 1276
5146.32 1254
5146.99 1315
5147.67 1332
5148.35 1346
5149.03 1280
5149.70 1260
5150.38 1289
5151.06 1301
5151.73 1301
5152.41 1337
5153.09 1287
5153.77 1266
5154.44 1262
5155.12 1230
5155.80 1325
5156.48 1295
5157.16 1253
5157.83 1243
5158.51 1314
5159.19 1310
5159.87 1273
5160.55 1296
5161.22 1231
5161.90 1297
5162.58 1234
5163.26 1266
5163.94 1279
5164.61 1244
5165.29 1278
5165.97 1263
5166.65 1348
5167.33 1286
5168.01 1325
5168.68 1338
5169.36 1315
5170.04 1316
5170.72 1293
5171.40 1290
5172.08 1250
5172.76 1239
5173.44 1292
5174.11 1311
5174.79 1363
5175.47 1306
5176.15 1323
5176.83 1336
5177.51 1354
5178.19 1356
5178.87 1258
5179.55 1216
5180.23 1240
5180.91 1316
5181.58 1275
5182.26 1263
5182.94 1217
5183.62 1276
5184.30 1283
5184.98 1292
5185.66 1194
5186.34 1209
5187.02 1162
5187.70 1157
5188.38 1225
5189.06 1230
5189.74 1211
5190.42 1209
5191.10 1198
5191.78 1207
5192.46 1265
5193.14 1241
5193.82 1230
5194.50 1223
5195.18 1191
5195.86 1132
5196.54 1249
5197.22 1218
5197.90 1242
5198.58 1279
5199.26 1283
5199.94 1210
5200.63 1237
5201.31 1253
5201.99 1309
5202.67 1283
5203.35 1343
5204.03 1346
5204.71 1325
5205.39 1283
5206.07 1276
5206.75 1369
5207.43 1353
5208.11 1359
5208.80 1365
5209.48 1420
5210.16 1423
5210.84 1412
5211.52 1383
5212.20 1379
5212.88 1451
5213.57 1420
5214.25 1381
5214.93 1386
5215.61 1367
5216.29 1325
5216.97 1342
5217.66 1342
5218.34 1341
5219.02 1357
5219.70 1381
5220.38 1295
5221.06 1291
5221.75 1298
5222.43 1325
5223.11 1334
5223.79 1320
5224.47 1322
5225.16 1238
5225.84 1277
5226.52 1299
5227.20 1284
5227.89 1353
5228.57 1283
5229.25 1354
5229.93 1339
5230.62 1285
5231.30 1295
5231.98 1307
5232.66 1348
5233.35 1379
5234.03 1438
5234.71 1359
5235.40 1359
5236.08 1355
5236.76 1297
5237.44 1285
5238.13 1301
5238.81 1343
5239.49 1331
5240.18 1310
5240.86 1257
5241.54 1273
5242.23 1281
5242.91 1246
5243.59 1247
5244.28 1162
5244.96 1259
5245.64 1292
5246.33 1230
5247.01 1190
5247.70 1301
5248.38 1290
5249.06 1318
5249.75 1292
5250.43 1303
5251.11 1275
5251.80 1269
5252.48 1299
5253.17 1237
5253.85 1245
5254.53 1292
5255.22 1311
5255.90 1252
5256.59 1338
5257.27 1345
5257.96 1347
5258.64 1363
5259.32 1351
5260.01 1347
5260.69 1340
5261.38 1387
5262.06 1370
5262.75 1348
5263.43 1370
5264.12 1326
5264.80 1355
5265.49 1301
5266.17 1355
5266.86 1371
5267.54 1343
5268.23 1332
5268.91 1293
5269.60 1270
5270.28 1388
5270.97 1400
5271.65 1366
5272.34 1372
5273.02 1350
5273.71 1337
5274.39 1306
5275.08 1359
5275.76 1365
5276.45 1432
5277.14 1530
5277.82 1542
5278.51 1554
5279.19 1535
5279.88 1673
5280.56 1636
5281.25 1555
5281.94 1547
5282.62 1522
5283.31 1540
5283.99 1525
5284.68 1436
5285.37 1473
5286.05 1477
5286.74 1473
5287.43 1499
5288.11 1459
5288.80 1450
5289.48 1467
5290.17 1459
5290.86 1481
5291.54 1496
5292.23 1495
5292.92 1606
5293.60 1582
5294.29 1638
5294.98 1633
5295.66 1676
5296.35 1819
5297.04 1960
5297.72 2175
5298.41 2308
5299.10 2383
5299.79 2492
5300.47 2590
5301.16 2372
5301.85 2259
5302.53 2168
5303.22 2043
5303.91 1911
5304.60 1813
5305.28 1681
5305.97 1609
5306.66 1635
5307.35 1543
5308.03 1528
5308.72 1528
5309.41 1488
5310.10 1474
5310.78 1518
5311.47 1474
5312.16 1478
5312.85 1448
5313.54 1510
5314.22 1422
5314.91 1439
5315.60 1327
5316.29 1427
5316.98 1448
5317.66 1431
5318.35 1456
5319.04 1473
5319.73 1548
5320.42 1518
5321.11 1484
5321.80 1503
5322.48 1511
5323.17 1516
5323.86 1475
5324.55 1486
5325.24 1544
5325.93 1545
5326.62 1518
5327.30 1586
5327.99 1572
5328.68 1630
5329.37 1686
5330.06 1632
5330.75 1712
5331.44 1739
5332.13 1722
5332.82 1768
5333.51 1751
5334.20 1755
5334.88 1768
5335.57 1736
5336.26 1754
5336.95 1752
5337.64 1738
5338.33 1783
5339.02 1861
5339.71 1833
5340.40 1846
5341.09 1817
5341.78 1776
5342.47 1887
5343.16 2030
5343.85 2074
5344.54 2179
5345.23 2452
5345.92 2627
5346.61 2940
5347.30 3352
5347.99 3645
5348.68 3994
5349.37 4135
5350.06 4064
5350.75 3991
5351.44 3768
5352.13 3385
5352.82 2986
5353.51 2765
5354.20 2397
5354.90 2086
5355.59 1950
5356.28 1851
5356.97 1699
5357.66 1659
5358.35 1605
5359.04 1617
5359.73 1622
5360.42 1633
5361.11 1576
5361.80 1569
5362.49 1567
5363.19 1504
5363.88 1504
5364.57 1445
5365.26 1392
5365.95 1447
5366.64 1502
5367.33 1481
5368.03 1457
5368.72 1446
5369.41 1416
5370.10 1484
5370.79 1523
5371.48 1480
5372.18 1445
5372.87 1439
5373.56 1466
5374.25 1519
5374.94 1578
5375.63 1545
5376.33 1592
5377.02 1539
5377.71 1511
5378.40 1549
5379.10 1484
5379.79 1464
5380.48 1552
5381.17 1490
5381.86 1495
5382.56 1447
5383.25 1539
5383.94 1548
5384.63 1573
5385.33 1636
5386.02 1632
5386.71 1751
5387.40 1764
5388.10 1714
5388.79 1713
5389.48 1653
5390.18 1665
5390.87 1634
5391.56 1572
5392.26 1633
5392.95 1550
5393.64 1513
5394.33 1498
5395.03 1439
5395.72 1472
5396.41 1465
5397.11 1389
5397.80 1378
5398.49 1391
5399.19 1434
5399.88 1363
5400.58 1361
5401.27 1459
5401.96 1458
5402.66 1429
5403.35 1410
5404.04 1372
5404.74 1395
5405.43 1389
5406.13 1354
5406.82 1368
5407.51 1363
5408.21 1384
5408.90 1402
5409.60 1352
5410.29 1374
5410.98 1349
5411.68 1430
5412.37 1394
5413.07 1426
5413.76 1495
5414.46 1420
5415.15 1421
5415.84 1402
5416.54 1426
5417.23 1455
5417.93 1397
5418.62 1388
5419.32 1361
5420.01 1398
5420.71 1407
5421.40 1457
5422.10 1353
5422.79 1354
5423.49 1400
5424.18 1435
5424.88 1402
5425.57 1338
5426.27 1381
5426.96 1365
5427.66 1379
5428.35 1367
5429.05 1366
5429.74 1325
5430.44 1352
5431.14 1440
5431.83 1322
5432.53 1413
5433.22 1472
5433.92 1438
5434.61 1462
5435.31 1442
5436.01 1516
5436.70 1472
5437.40 1442
5438.09 1383
5438.79 1353
5439.49 1411
5440.18 1430
5440.88 1430
5441.57 1410
5442.27 1491
5442.97 1425
5443.66 1465
5444.36 1544
5445.06 1606
5445.75 1588
5446.45 1643
5447.15 1658
5447.84 1579
5448.54 1547
5449.24 1573
5449.93 1559
5450.63 1464
5451.33 1464
5452.02 1477
5452.72 1508
5453.42 1459
5454.11 1506
5454.81 1463
5455.51 1402
5456.20 1407
5456.90 1421
5457.60 1414
5458.30 1374
5458.99 1492
5459.69 1502
5460.39 1495
5461.09 1474
5461.78 1475
5462.48 1516
5463.18 1520
5463.88 1601
5464.57 1528
5465.27 1516
5465.97 1523
5466.67 1511
5467.36 1514
5468.06 1531
5468.76 1541
5469.46 1571
5470.16 1582
5470.85 1609
5471.55 1618
5472.25 1590
5472.95 1636
5473.65 1735
5474.35 1723
5475.04 1730
5475.74 1815
5476.44 1785
5477.14 1831
5477.84 1884
5478.54 1893
5479.23 1999
5479.93 2013
5480.63 1994
5481.33 1873
5482.03 1823
5482.73 1736
5483.43 1788
5484.13 1722
5484.83 1725
5485.52 1707
5486.22 1643
5486.92 1603
5487.62 1732
5488.32 1766
5489.02 1752
5489.72 1819
5490.42 1810
5491.12 1774
5491.82 1774
5492.52 1858
5493.22 1868
5493.92 1843
5494.62 1894
5495.31 1898
5496.01 1964
5496.71 2103
5497.41 2214
5498.11 2411
5498.81 2539
5499.51 2670
5500.21 2782
5500.91 2594
5501.61 2465
5502.31 2373
5503.01 2195
5503.71 2066
5504.41 2092
5505.11 1979
5505.81 1955
5506.51 1956
5507.22 1859
5507.92 1933
5508.62 1864
5509.32 1856
5510.02 1851
5510.72 1937
5511.42 1956
5512.12 1932
5512.82 2016
5513.52 2022
5514.22 1966
5514.92 1913
5515.62 1803
5516.32 1865
5517.03 1866
5517.73 1712
5518.43 1666
5519.13 1706
5519.83 1726
5520.53 1594
5521.23 1656
5521.93 1630
5522.63 1606
5523.34 1523
5524.04 1497
5524.74 1526
5525.44 1545
5526.14 1508
5526.84 1439
5527.55 1481
5528.25 1454
5528.95 1462
5529.65 1524
5530.35 1548
5531.05 1537
5531.76 1474
5532.46 1472
5533.16 1436
5533.86 1465
5534.56 1468
5535.27 1426
5535.97 1456
5536.67 1539
5537.37 1487
5538.08 1495
5538.78 1492
5539.48 1496
5540.18 1470
5540.89 1402
5541.59 1498
5542.29 1467
5542.99 1490
5543.70 1486
5544.40 1540
5545.10 1549
5545.80 1570
5546.51 1639
5547.21 1596
5547.91 1504
5548.62 1565
5549.32 1524
5550.02 1445
5550.73 1485
5551.43 1409
5552.13 1454
5552.84 1430
5553.54 1397
5554.24 1384
5554.95 1367
5555.65 1392
5556.35 1426
5557.06 1399
5557.76 1461
5558.46 1434
5559.17 1508
5559.87 1469
5560.57 1415
5561.28 1447
5561.98 1477
5562.69 1441
5563.39 1379
5564.09 1407
5564.80 1432
5565.50 1449
5566.21 1396
5566.91 1340
5567.61 1418
5568.32 1375
5569.02 1356
5569.73 1394
5570.43 1390
5571.14 1403
5571.84 1386
5572.54 1365
5573.25 1411
5573.95 1435
5574.66 1442
5575.36 1413
5576.07 1377
5576.77 1377
5577.48 1440
5578.18 1426
5578.89 1480
5579.59 1465
5580.30 1424
5581.00 1433
5581.71 1359
5582.41 1366
5583.12 1344
5583.82 1347
5584.53 1335
5585.23 1344
5585.94 1402
5586.64 1431
5587.35 1395
5588.06 1379
5588.76 1402
5589.47 1345
5590.17 1361
5590.88 1384
5591.58 1356
5592.29 1371
5592.99 1331
5593.70 1364
5594.41 1330
5595.11 1297
5595.82 1305
5596.52 1285
5597.23 1280
5597.94 1273
5598.64 1301
5599.35 1263
5600.06 1310
5600.76 1284
5601.47 1286
5602.17 1266
5602.88 1287
5603.59 1281
5604.29 1272
5605.00 1249
5605.71 1231
5606.41 1285
5607.12 1272
5607.83 1303
5608.53 1297
5609.24 1254
5609.95 1274
5610.65 1275
5611.36 1305
5612.07 1243
5612.78 1255
5613.48 1233
5614.19 1204
5614.90 1282
5615.60 1323
5616.31 1237
5617.02 1223
5617.73 1211
5618.43 1255
5619.14 1222
5619.85 1218
5620.56 1242
5621.26 1226
5621.97 1246
5622.68 1241
5623.39 1273
5624.09 1260
5624.80 1215
5625.51 1207
5626.22 1287
5626.93 1248
5627.63 1242
5628.34 1244
5629.05 1239
5629.76 1292
5630.47 1253
5631.17 1267
5631.88 1203
5632.59 1175
5633.30 1254
5634.01 1227
5634.72 1234
5635.42 1283
5636.13 1264
5636.84 1192
5637.55 1230
5638.26 1250
5638.97 1251
5639.68 1323
5640.39 1250
5641.09 1268
5641.80 1283
5642.51 1320
5643.22 1272
5643.93 1297
5644.64 1276
5645.35 1311
5646.06 1342
5646.77 1258
5647.48 1247
5648.19 1250
5648.89 1320
5649.60 1323
5650.31 1337
5651.02 1283
5651.73 1267
5652.44 1308
5653.15 1292
5653.86 1216
5654.57 1276
5655.28 1305
5655.99 1277
5656.70 1296
5657.41 1338
5658.12 1347
5658.83 1300
5659.54 1359
5660.25 1305
5660.96 1289
5661.67 1273
5662.38 1270
5663.09 1305
5663.80 1202
5664.51 1231
5665.22 1276
5665.93 1262
5666.64 1271
5667.35 1326
5668.06 1326
5668.77 1381
5669.48 1328
5670.19 1371
5670.91 1404
5671.62 1359
5672.33 1318
5673.04 1306
5673.75 1346
5674.46 1376
5675.17 1310
5675.88 1290
5676.59 1266
5677.30 1285
5678.01 1282
5678.73 1265
5679.44 1278
5680.15 1336
5680.86 1368
5681.57 1415
5682.28 1308
5682.99 1323
5683.71 1316
5684.42 1338
5685.13 1370
5685.84 1340
5686.55 1355
5687.26 1349
5687.98 1301
5688.69 1313
5689.40 1351
5690.11 1327
5690.82 1289
5691.54 1325
5692.25 1345
5692.96 1369
5693.67 1281
5694.38 1253
5695.10 1319
5695.81 1307
5696.52 1320
5697.23 1294
5697.95 1303
5698.66 1309
5699.37 1295
5700.08 1285
5700.80 1334
5701.51 1355
5702.22 1337
5702.93 1344
5703.65 1334
5704.36 1364
5705.07 1348
5705.78 1314
5706.50 1304
5707.21 1387
5707.92 1340
5708.64 1305
5709.35 1369
5710.06 1336
5710.78 1307
5711.49 1378
5712.20 1339
5712.92 1371
5713.63 1393
5714.34 1369
5715.06 1355
5715.77 1376
5716.48 1372
5717.20 1362
5717.91 1345
5718.62 1391
5719.34 1405
5720.05 1397
5720.77 1414
5721.48 1451
5722.19 1471
5722.91 1404
5723.62 1394
5724.33 1395
5725.05 1456
5725.76 1459
5726.48 1459
5727.19 1494
5727.91 1517
5728.62 1496
5729.33 1507
5730.05 1440
5730.76 1535
5731.48 1544
5732.19 1586
5732.91 1582
5733.62 1597
5734.34 1682
5735.05 1783
5735.77 1810
5736.48 1970
5737.20 2035
5737.91 2165
5738.63 2259
5739.34 2242
5740.06 2228
5740.77 2091
5741.49 2113
5742.20 2031
5742.92 1976
5743.63 1894
5744.35 1861
5745.06 1828
5745.78 1754
5746.49 1701
5747.21 1670
5747.92 1713
5748.64 1698
5749.35 1694
5750.07 1714
5750.79 1756
5751.50 1696
5752.22 1704
5752.93 1772
5753.65 1770
5754.36 1779
5755.08 1707
5755.80 1853
5756.51 1850
5757.23 1857
5757.95 1946
5758.66 1945
5759.38 1944
5760.09 2058
5760.81 2159
5761.53 2201
5762.24 2301
5762.96 2327
5763.68 2399
5764.39 2457
5765.11 2424
5765.83 2493
5766.54 2484
5767.26 2433
5767.98 2339
5768.69 2249
5769.41 2248
5770.13 2254
5770.84 2175
5771.56 2199
5772.28 2087
5772.99 2109
5773.71 2211
5774.43 2176
5775.15 2234
5775.86 2337
5776.58 2276
5777.30 2312
5778.01 2393
5778.73 2375
5779.45 2377
5780.17 2490
5780.88 2544
5781.60 2482
5782.32 2426
5783.04 2424
5783.76 2427
5784.47 2546
5785.19 2556
5785.91 2588
5786.63 2686
5787.34 2651
5788.06 2677
5788.78 2763
5789.50 2752
5790.22 2980
5790.94 3138
5791.65 3241
5792.37 3364
5793.09 3557
5793.81 3649
5794.53 3666
5795.25 3858
5795.96 4103
5796.68 4484
5797.40 5473
5798.12 6617
5798.84 8101
5799.56 9948
5800.28 11511
5800.99 12720
5801.71 12847
5802.43 12149
5803.15 10763
5803.87 9390
5804.59 7670
5805.31 6383
5806.03 5435
5806.75 5035
5807.47 4730
5808.18 4413
5808.90 4395
5809.62 4361
5810.34 4317
5811.06 4250
5811.78 4159
5812.50 4321
5813.22 4433
5813.94 4356
5814.66 4534
5815.38 4469
5816.10 4574
5816.82 4495
5817.54 4434
5818.26 4466
5818.98 4483
5819.70 4290
5820.42 4307
5821.14 4069
5821.86 3951
5822.58 3685
5823.30 3452
5824.02 3352
5824.74 3222
5825.46 3131
5826.18 3013
5826.90 2946
5827.62 2936
5828.34 2831
5829.06 2791
5829.78 2729
5830.50 2768
5831.22 2750
5831.95 2755
5832.67 2686
5833.39 2640
5834.11 2574
5834.83 2649
5835.55 2649
5836.27 2663
5836.99 2640
5837.71 2554
5838.43 2533
5839.15 2549
5839.88 2597
5840.60 2629
5841.32 2627
5842.04 2592
5842.76 2434
5843.48 2272
5844.20 2253
5844.93 2302
5845.65 2212
5846.37 2082
5847.09 2099
5847.81 2168
5848.53 2136
5849.26 2163
5849.98 2201
5850.70 2192
5851.42 2180
5852.14 2181
5852.87 2187
5853.59 2100
5854.31 2178
5855.03 2225
5855.75 2074
5856.48 2110
5857.20 2166
5857.92 2195
5858.64 2072
5859.37 2083
5860.09 1987
5860.81 1987
5861.53 2018
5862.26 2073
5862.98 1994
5863.70 1912
5864.42 1991
5865.15 2001
5865.87 1956
5866.59 1899
5867.31 1937
5868.04 1879
5868.76 1942
5869.48 1959
5870.21 2004
5870.93 1920
5871.65 1951
5872.38 2032
5873.10 2043
5873.82 2000
5874.55 2080
5875.27 2092
5875.99 1954
5876.72 1958
5877.44 1922
5878.16 1977
5878.89 1984
5879.61 1970
5880.33 1989
5881.06 2010
5881.78 1896
5882.51 1920
5883.23 1926
5883.95 1885
5884.68 1903
5885.40 1915
5886.13 1934
5886.85 1903
5887.57 1970
5888.30 1910
5889.02 1830
5889.75 1879
5890.47 1868
5891.20 1886
5891.92 1906
5892.64 1890
5893.37 1807
5894.09 1758
5894.82 1823
5895.54 1824
5896.27 1850
5896.99 1856
5897.72 1839
5898.44 1870
5899.17 1771
5899.89 1777
5900.62 1798
5901.34 1773
5902.07 1791
5902.79 1782
5903.52 1773
5904.24 1776
5904.97 1758
5905.69 1765
5906.42 1790
5907.14 1812
5907.87 1796
5908.59 1773
5909.32 1748
5910.04 1767
5910.77 1869
5911.50 1796
5912.22 1813
5912.95 1879
5913.67 1841
5914.40 1769
5915.12 1829
5915.85 1831
5916.58 1852
5917.30 1838
5918.03 1879
5918.75 1856
5919.48 1811
5920.21 1904
5920.93 1873
5921.66 1938
5922.39 1918
5923.11 1967
5923.84 1915
5924.56 1923
5925.29 1917
5926.02 1979
5926.74 1950
5927.47 2016
5928.20 1979
5928.92 1990
5929.65 2026
5930.38 2068
5931.10 2131
5931.83 2229
5932.56 2375
5933.28 2457
5934.01 2638
5934.74 2722
5935.47 2688
5936.19 2711
5936.92 2667
5937.65 2609
5938.37 2505
5939.10 2491
5939.83 2410
5940.56 2260
5941.28 2267
5942.01 2230
5942.74 2215
5943.47 2249
5944.19 2195
5944.92 2260
5945.65 2254
5946.38 2276
5947.11 2251
5947.83 2417
5948.56 2532
5949.29 2476
5950.02 2490
5950.74 2533
5951.47 2565
5952.20 2565
5952.93 2599
5953.66 2535
5954.39 2483
5955.11 2539
5955.84 2633
5956.57 2552
5957.30 2575
5958.03 2588
5958.76 2639
5959.48 2568
5960.21 2512
5960.94 2650
5961.67 2741
5962.40 2743
5963.13 2819
5963.86 2854
5964.59 2997
5965.31 3064
5966.04 3068
5966.77 3150
5967.50 3100
5968.23 3054
5968.96 2987
5969.69 3012
5970.42 3066
5971.15 3072
5971.88 3097
5972.61 3061
5973.34 3128
5974.06 3086
5974.79 3138
5975.52 3265
5976.25 3269
5976.98 3298
5977.71 3359
5978.44 3439
5979.17 3457
5979.90 3542
5980.63 3588
5981.36 3538
5982.09 3581
5982.82 3638
5983.55 3589
5984.28 3622
5985.01 3626
5985.74 3633
5986.47 3636
5987.20 3679
5987.93 3677
5988.66 3688
5989.39 3672
5990.12 3788
5990.85 3828
5991.58 3772
5992.32 3777
5993.05 3806
5993.78 3907
5994.51 4038
5995.24 4019
5995.97 4033
5996.70 3969
5997.43 3942
5998.16 3903
5998.89 3778
5999.62 3880
6000.35 3821
6001.09 3797
6001.82 3695
6002.55 3713
6003.28 3782
6004.01 3830
6004.74 3875
6005.47 4117
6006.20 4446
6006.94 5107
6007.67 5603
6008.40 6285
6009.13 7034
6009.86 7944
6010.59 8590
6011.33 9250
6012.06 9526
6012.79 9359
6013.52 9068
6014.25 8347
6014.98 7657
6015.72 6880
6016.45 6047
6017.18 5360
6017.91 4678
6018.64 4203
6019.38 3932
6020.11 3626
6020.84 3431
6021.57 3308
6022.31 3104
6023.04 3023
6023.77 3059
6024.50 2966
6025.24 2924
6025.97 2957
6026.70 2807
6027.43 2774
6028.17 2734
6028.90 2739
6029.63 2776
6030.37 2675
6031.10 2635
6031.83 2621
6032.56 2581
6033.30 2555
6034.03 2600
6034.76 2560
6035.50 2708
6036.23 2779
6036.96 2743
6037.70 2754
6038.43 2777
6039.16 2898
6039.90 2966
6040.63 2888
6041.36 2963
6042.10 3007
6042.83 3007
6043.56 3037
6044.30 3103
6045.03 3086
6045.77 3103
6046.50 3223
6047.23 3251
6047.97 3434
6048.70 3371
6049.44 3440
6050.17 3498
6050.90 3486
6051.64 3550
6052.37 3477
6053.11 3506
6053.84 3299
6054.57 3312
6055.31 3216
6056.04 3222
6056.78 3070
6057.51 3161
6058.25 2992
6058.98 3028
6059.72 3022
6060.45 2988
6061.19 3061
6061.92 2978
6062.66 2963
6063.39 2986
6064.13 2942
6064.86 2905
6065.60 2875
6066.33 2818
6067.07 2791
6067.80 2738
6068.54 2704
6069.27 2662
6070.01 2670
6070.74 2601
6071.48 2664
6072.21 2592
6072.95 2555
6073.68 2562
6074.42 2563
6075.15 2537
6075.89 2535
6076.63 2498
6077.36 2613
6078.10 2582
6078.83 2525
6079.57 2524
6080.30 2477
6081.04 2454
6081.78 2370
6082.51 2402
6083.25 2336
6083.98 2419
6084.72 2339
6085.46 2300
6086.19 2418
6086.93 2325
6087.67 2389
6088.40 2378
6089.14 2340
6089.88 2365
6090.61 2327
6091.35 2360
6092.09 2363
6092.82 2363
6093.56 2408
6094.30 2328
6095.03 2311
6095.77 2249
6096.51 2160
6097.24 2255
6097.98 2219
6098.72 2264
6099.45 2182
6100.19 2214
6100.93 2211
6101.67 2221
6102.40 2147
6103.14 2211
6103.88 2152
6104.61 2145
6105.35 2140
6106.09 2254
6106.83 2267
6107.56 2295
6108.30 2294
6109.04 2315
6109.78 2300
6110.51 2217
6111.25 2252
6111.99 2195
6112.73 2183
6113.47 2235
6114.20 2228
6114.94 2221
6115.68 2276
6116.42 2340
6117.16 2292
6117.89 2299
6118.63 2344
6119.37 2310
6120.11 2364
6120.85 2386
6121.59 2373
6122.32 2379
6123.06 2345
6123.80 2355
6124.54 2325
6125.28 2429
6126.02 2418
6126.76 2450
6127.49 2396
6128.23 2443
6128.97 2475
6129.71 2463
6130.45 2543
6131.19 2559
6131.93 2531
6132.67 2514
6133.41 2524
6134.15 2615
6134.88 2744
6135.62 2669
6136.36 2611
6137.10 2698
6137.84 2775
6138.58 2742
6139.32 2694
6140.06 2671
6140.80 2653
6141.54 2660
6142.28 2720
6143.02 2640
6143.76 2637
6144.50 2740
6145.24 2673
6145.98 2739
6146.72 2716
6147.46 2803
6148.20 2768
6148.94 2776
6149.68 2934
6150.42 2972
6151.16 2865
6151.90 2915
6152.64 2991
6153.38 2958
6154.12 2900
6154.86 2909
6155.60 2833
6156.34 2942
6157.08 3004
6157.82 2985
6158.56 3067
6159.30 3113
6160.04 3173
6160.78 3303
6161.52 3521
6162.27 3750
6163.01 3911
6163.75 4002
6164.49 4280
6165.23 4353
6165.97 4434
6166.71 4410
6167.45 4377
6168.19 4332
6168.94 4363
6169.68 4172
6170.42 4126
6171.16 4202
6171.90 3986
6172.64 3996
6173.38 3960
6174.13 3937
6174.87 3906
6175.61 3931
6176.35 3907
6177.09 3959
6177.83 3901
6178.58 3976
6179.32 4063
6180.06 4062
6180.80 4046
6181.54 4120
6182.28 4223
6183.03 4178
6183.77 4149
6184.51 4165
6185.25 4217
6186.00 4234
6186.74 4340
6187.48 4552
6188.22 4460
6188.97 4705
6189.71 4831
6190.45 5043
6191.19 5068
6191.94 5133
6192.68 5106
6193.42 5039
6194.16 5119
6194.91 5147
6195.65 5051
6196.39 4962
6197.13 4970
6197.88 5057
6198.62 5060
6199.36 5130
6200.11 5344
6200.85 5490
6201.59 5858
6202.34 6665
6203.08 7802
6203.82 9356
6204.57 11534
6205.31 14186
6206.05 16565
6206.80 18914
6207.54 20340
6208.28 20451
6209.03 19511
6209.77 18058
6210.52 16131
6211.26 13952
6212.00 11995
6212.75 10036
6213.49 8449
6214.23 7169
6214.98 6185
6215.72 5445
6216.47 4979
6217.21 4561
6217.95 4327
6218.70 4171
6219.44 4075
6220.19 4057
6220.93 4136
6221.68 4315
6222.42 4358
6223.17 4286
6223.91 4383
6224.65 4144
6225.40 3959
6226.14 3749
6226.89 3540
6227.63 3358
6228.38 3232
6229.12 3000
6229.87 3033
6230.61 3047
6231.36 3047
6232.10 2967
6232.85 3037
6233.59 2989
6234.34 2989
6235.08 3073
6235.83 3012
6236.57 3000
6237.32 2985
6238.06 2964
6238.81 3047
6239.56 3108
6240.30 3136
6241.05 3248
6241.79 3326
6242.54 3443
6243.28 3603
6244.03 3838
6244.77 4021
6245.52 4155
6246.27 4247
6247.01 4221
6247.76 4023
6248.50 3911
6249.25 3807
6250.00 3695
6250.74 3549
6251.49 3417
6252.23 3372
6252.98 3294
6253.73 3230
6254.47 3290
6255.22 3345
6255.97 3334
6256.71 3344
6257.46 3264
6258.21 3246
6258.95 3248
6259.70 3266
6260.45 3165
6261.19 3113
6261.94 3066
6262.69 3120
6263.43 3145
6264.18 3065
6264.93 3039
6265.67 3009
6266.42 3034
6267.17 2990
6267.92 2958
6268.66 3030
6269.41 3039
6270.16 3124
6270.90 3318
6271.65 3269
6272.40 3313
6273.15 3338
6273.89 3350
6274.64 3305
6275.39 3256
6276.14 3276
6276.89 3286
6277.63 3170
6278.38 3158
6279.13 2944
6279.88 2926
6280.62 2937
6281.37 2907
6282.12 2827
6282.87 2850
6283.62 2884
6284.36 2817
6285.11 2870
6285.86 2790
6286.61 2899
6287.36 3007
6288.11 3071
6288.85 3019
6289.60 3014
6290.35 2997
6291.10 2991
6291.85 2915
6292.60 2741
6293.35 2663
6294.09 2641
6294.84 2585
6295.59 2545
6296.34 2572
6297.09 2566
6297.84 2474
6298.59 2538
6299.34 2581
6300.09 2650
6300.83 2695
6301.58 2769
6302.33 2692
6303.08 2661
6303.83 2610
6304.58 2517
6305.33 2509
6306.08 2521
6306.83 2498
6307.58 2521
6308.33 2514
6309.08 2517
6309.83 2606
6310.58 2429
6311.33 2551
6312.08 2608
6312.83 2647
6313.58 2581
6314.33 2706
6315.08 2744
6315.83 2716
6316.58 2712
6317.33 2641
6318.08 2643
6318.83 2520
6319.58 2415
6320.33 2353
6321.08 2417
6321.83 2147
6322.58 2113
6323.33 2105
6324.08 2150
6324.83 2165
6325.58 2139
6326.33 2091
6327.08 2170
6327.83 2152
6328.58 2212
6329.33 2232
6330.08 2176
6330.84 2145
6331.59 2155
6332.34 2133
6333.09 2105
6333.84 2097
6334.59 2070
6335.34 2037
6336.09 2011
6336.84 1997
6337.60 2079
6338.35 2053
6339.10 1992
6339.85 2090
6340.60 2124
6341.35 2103
6342.10 2116
6342.86 2001
6343.61 2027
6344.36 2024
6345.11 2019
6345.86 1998
6346.61 2006
6347.37 2007
6348.12 2109
6348.87 2207
6349.62 2160
6350.37 2221
6351.13 2219
6351.88 2249
6352.63 2303
6353.38 2229
6354.14 2212
6354.89 2169
6355.64 2136
6356.39 2052
6357.14 2120
6357.90 2105
6358.65 2007
6359.40 2055
6360.16 2040
6360.91 1990
6361.66 2007
6362.41 1977
6363.17 1998
6363.92 2029
6364.67 1994
6365.42 2018
6366.18 1980
6366.93 2014
6367.68 1990
6368.44 1975
6369.19 1975
6369.94 2074
6370.70 2005
6371.45 1929
6372.20 1948
6372.96 1946
6373.71 1918
6374.46 1941
6375.22 1906
6375.97 1957
6376.72 1931
6377.48 1925
6378.23 1965
6378.99 1949
6379.74 1968
6380.49 1985
6381.25 1970
6382.00 1906
6382.75 1886
6383.51 1958
6384.26 1888
6385.02 1870
6385.77 1897
6386.53 1890
6387.28 1759
6388.03 1852
6388.79 1877
6389.54 1875
6390.30 1784
6391.05 1779
6391.81 1800
6392.56 1869
6393.31 1852
6394.07 1781
6394.82 1794
6395.58 1855
6396.33 1844
6397.09 1804
6397.84 1767
6398.60 1784
6399.35 1737
6400.11 1741
6400.86 1766
6401.62 1761
6402.37 1733
6403.13 1734
6403.88 1733
6404.64 1731
6405.39 1867
6406.15 1806
6406.90 1761
6407.66 1735
6408.42 1838
6409.17 1785
6409.93 1739
6410.68 1832
6411.44 1786
6412.19 1810
6412.95 1848
6413.71 1801
6414.46 1843
6415.22 1817
6415.97 1839
6416.73 1872
6417.48 1827
6418.24 1839
6419.00 1903
6419.75 1952
6420.51 1853
6421.27 1829
6422.02 1844
6422.78 1831
6423.53 1873
6424.29 1912
6425.05 1936
6425.80 1889
6426.56 1864
6427.32 1865
6428.07 1841
6428.83 1904
6429.59 1953
6430.34 1971
6431.10 2009
6431.86 1915
6432.61 1930
6433.37 1949
6434.13 1948
6434.89 1996
6435.64 2024
6436.40 2032
6437.16 2002
6437.91 2002
6438.67 2065
6439.43 2110
6440.19 2076
6440.94 2129
6441.70 2086
6442.46 2151
6443.22 2058
6443.97 2107
6444.73 2082
6445.49 2016
6446.25 2072
6447.00 2080
6447.76 2063
6448.52 2136
6449.28 2069
6450.04 2103
6450.79 2141
6451.55 2236
6452.31 2210
6453.07 2202
6453.83 2204
6454.58 2205
6455.34 2255
6456.10 2327
6456.86 2295
6457.62 2265
6458.38 2280
6459.13 2332
6459.89 2342
6460.65 2343
6461.41 2325
6462.17 2455
6462.93 2443
6463.69 2444
6464.44 2484
6465.20 2529
6465.96 2489
6466.72 2504
6467.48 2516
6468.24 2587
6469.00 2561
6469.76 2590
6470.52 2557
6471.28 2662
6472.03 2653
6472.79 2586
6473.55 2707
6474.31 2643
6475.07 2759
6475.83 2749
6476.59 2799
6477.35 2913
6478.11 2898
6478.87 2956
6479.63 2985
6480.39 2922
6481.15 3029
6481.91 2985
6482.67 3056
6483.43 3139
6484.19 3169
6484.95 3209
6485.71 3167
6486.47 3179
6487.23 3246
6487.99 3267
6488.75 3350
6489.51 3423
6490.27 3528
6491.03 3624
6491.79 3735
6492.55 3833
6493.31 3818
6494.07 3759
6494.83 3921
6495.59 3885
6496.35 3785
6497.11 3750
6497.87 3860
6498.64 3874
6499.40 3867
6500.16 3881
6500.92 3920
6501.68 3932
6502.44 4047
6503.20 4045
6503.96 4044
6504.72 4221
6505.48 4324
6506.25 4285
6507.01 4412
6507.77 4511
6508.53 4496
6509.29 4516
6510.05 4482
6510.81 4518
6511.57 4428
6512.34 4570
6513.10 4542
6513.86 4608
6514.62 4508
6515.38 4681
6516.15 4929
6516.91 5420
6517.67 5915
6518.43 6744
6519.19 7556
6519.95 8285
6520.72 9031
6521.48 9494
6522.24 9754
6523.00 9873
6523.77 10095
6524.53 10184
6525.29 10198
6526.05 10141
6526.81 9761
6527.58 9149
6528.34 8467
6529.10 7975
6529.86 7490
6530.63 7131
6531.39 7061
6532.15 7123
6532.92 7460
6533.68 7820
6534.44 8225
6535.20 8087
6535.97 7919
6536.73 7640
6537.49 6975
6538.26 6288
6539.02 5646
6539.78 5208
6540.55 4659
6541.31 4317
6542.07 4072
6542.84 3842
6543.60 3801
6544.36 3610
6545.13 3490
6545.89 3517
6546.65 3502
6547.42 3465
6548.18 3514
6548.94 3636
6549.71 3580
6550.47 3519
6551.24 3596
6552.00 3494
6552.76 3545
6553.53 3536
6554.29 3544
6555.06 3564
6555.82 3723
6556.58 3887
6557.35 4005
6558.11 4042
6558.88 4005
6559.64 4139
6560.41 4116
6561.17 4183
6561.93 4257
6562.70 4299
6563.46 4480
6564.23 4320
6564.99 4167
6565.76 4193
6566.52 4212
6567.29 4141
6568.05 4222
6568.82 4164
6569.58 4191
6570.35 4295
6571.11 4427
6571.88 4464
6572.64 4401
6573.41 4431
6574.17 4520
6574.94 4569
6575.70 4543
6576.47 4494
6577.23 4569
6578.00 4522
6578.76 4471
6579.53 4531
6580.29 4398
6581.06 4335
6581.83 4375
6582.59 4250
6583.36 4174
6584.12 4198
6584.89 4202
6585.65 4183
6586.42 4313
6587.19 4393
6587.95 4533
6588.72 4637
6589.48 4859
6590.25 5045
6591.02 5429
6591.78 5626
6592.55 5792
6593.32 5926
6594.08 5993
6594.85 5861
6595.61 5678
6596.38 5440
6597.15 5153
6597.91 5055
6598.68 4859
6599.45 4663
6600.21 4612
6600.98 4521
6601.75 4482
6602.51 4319
6603.28 4273
6604.05 4257
6604.82 4160
6605.58 4129
6606.35 4100
6607.12 4008
6607.88 3964
6608.65 3816
6609.42 3809
6610.19 3851
6610.95 3810
6611.72 3850
6612.49 3927
6613.25 3837
6614.02 3896
6614.79 3878
6615.56 4016
6616.32 3965
6617.09 3963
6617.86 3954
6618.63 4037
6619.40 4167
6620.16 4061
6620.93 4012
6621.70 3917
6622.47 3871
6623.24 3971
6624.00 3903
6624.77 3874
6625.54 3934
6626.31 4046
6627.08 4276
6627.84 4392
6628.61 4751
6629.38 5252
6630.15 5993
6630.92 6997
6631.69 7874
6632.46 8727
6633.22 8972
6633.99 8844
6634.76 8535
6635.53 7963
6636.30 7173
6637.07 6388
6637.84 5626
6638.61 4978
6639.37 4589
6640.14 4182
6640.91 3791
6641.68 3621
6642.45 3502
6643.22 3311
6643.99 3300
6644.76 3287
6645.53 3257
6646.30 3279
6647.07 3216
6647.84 3205
6648.61 3171
6649.37 3134
6650.14 3161
6650.91 3121
6651.68 3118
6652.45 3037
6653.22 3004
6653.99 3028
6654.76 2965
6655.53 2900
6656.30 2937
6657.07 2929
6657.84 2905
6658.61 2944
6659.38 2920
6660.15 2949
6660.92 2915
6661.69 2884
6662.46 2891
6663.23 2920
6664.00 2883
6664.77 2921
6665.55 2879
6666.32 2886
6667.09 3009
6667.86 3042
6668.63 3149
6669.40 3167
6670.17 3317
6670.94 3302
6671.71 3339
6672.48 3289
6673.25 3207
6674.02 3101
6674.79 3133
6675.57 3140
6676.34 3058
6677.11 2986
6677.88 2877
6678.65 2886
6679.42 2975
6680.19 2997
6680.96 3084
6681.74 3134
6682.51 3218
6683.28 3237
6684.05 3278
6684.82 3358
6685.59 3280
6686.37 3285
6687.14 3203
6687.91 3089
6688.68 3001
6689.45 2873
6690.22 2885
6691.00 2811
6691.77 2851
6692.54 2710
6693.31 2733
6694.08 2713
6694.86 2642
6695.63 2586
6696.40 2665
6697.17 2679
6697.95 2636
6698.72 2624
6699.49 2543
6700.26 2636
6701.04 2599
6701.81 2495
6702.58 2512
6703.35 2568
6704.13 2442
6704.90 2430
6705.67 2410
6706.44 2441
6707.22 2452
6707.99 2517
6708.76 2516
6709.54 2534
6710.31 2485
6711.08 2433
6711.86 2429
6712.63 2488
6713.40 2377
6714.17 2312
6714.95 2302
6715.72 2286
6716.50 2266
6717.27 2201
6718.04 2134
6718.82 2175
6719.59 2243
6720.36 2203
6721.14 2183
6721.91 2214
6722.68 2216
6723.46 2196
6724.23 2138
6725.01 2175
6725.78 2158
6726.55 2160
6727.33 2089
6728.10 2164
6728.88 2091
6729.65 2099
6730.42 2180
6731.20 2148
6731.97 2145
6732.75 2132
6733.52 2127
6734.30 2139
6735.07 2076
6735.84 2159
6736.62 2154
6737.39 2076
6738.17 2115
6738.94 2124
6739.72 2062
6740.49 2060
6741.27 2080
6742.04 2066
6742.82 2165
6743.59 2051
6744.37 2060
6745.14 2044
6745.92 2051
6746.69 2139
6747.47 2239
6748.24 2279
6749.02 2199
6749.79 2254
6750.57 2286
6751.34 2326
6752.12 2289
6752.90 2246
6753.67 2245
6754.45 2185
6755.22 2117
6756.00 2017
6756.77 2015
6757.55 2007
6758.33 2007
6759.10 2026
6759.88 1977
6760.65 1956
6761.43 1998
6762.20 2077
6762.98 2043
6763.76 1985
6764.53 1972
6765.31 2000
6766.09 1994
6766.86 1999
6767.64 1957
6768.41 1931
6769.19 1950
6769.97 1975
6770.74 1948
6771.52 1952
6772.30 1902
6773.07 1915
6773.85 1947
6774.63 2025
6775.40 2067
6776.18 2020
6776.96 2010
6777.74 2054
6778.51 2033
6779.29 2029
6780.07 2024
6780.84 1981
6781.62 2011
6782.40 1964
6783.17 2032
6783.95 2027
6784.73 2029
6785.51 2073
6786.28 1995
6787.06 1961
6787.84 1941
6788.62 1907
6789.39 1944
6790.17 1906
6790.95 1771
6791.73 1832
6792.51 1859
6793.28 1833
6794.06 1820
6794.84 1843
6795.62 1884
6796.39 1911
6797.17 1912
6797.95 1978
6798.73 1926
6799.51 1980
6800.29 2070
6801.06 2024
6801.84 1969
6802.62 1939
6803.40 1914
6804.18 1904
6804.96 1975
6805.73 1918
6806.51 1877
6807.29 1909
6808.07 1950
6808.85 1866
6809.63 1835
6810.41 1752
6811.18 1851
6811.96 1883
6812.74 1877
6813.52 1879
6814.30 1937
6815.08 1921
6815.86 1913
6816.64 1883
6817.42 1878
6818.20 1928
6818.98 1820
6819.76 1826
6820.53 1883
6821.31 1879
6822.09 1942
6822.87 1971
6823.65 1965
6824.43 1930
6825.21 1956
6825.99 1959
6826.77 1953
6827.55 1887
6828.33 1867
6829.11 1874
6829.89 1875
6830.67 1952
6831.45 1924
6832.23 1886
6833.01 1918
6833.79 1825
6834.57 1914
6835.35 1934
6836.13 1924
6836.91 1922
6837.69 1868
6838.47 1891
6839.25 1852
6840.03 1909
6840.81 1957
6841.59 1913
6842.37 1897
6843.16 1903
6843.94 1983
6844.72 2074
6845.50 2220
6846.28 2609
6847.06 2897
6847.84 3349
6848.62 3672
6849.40 3883
6850.18 3827
6850.96 3693
6851.75 3506
6852.53 3293
6853.31 3052
6854.09 2854
6854.87 2780
6855.65 2625
6856.43 2524
6857.22 2511
6858.00 2455
6858.78 2395
6859.56 2402
6860.34 2284
6861.12 2219
6861.90 2197
6862.69 2042
6863.47 2095
6864.25 2081
6865.03 2124
6865.81 2039
6866.60 2029
6867.38 2033
6868.16 2032
6868.94 2004
6869.72 2009
6870.51 1963
6871.29 1984
6872.07 1979
6872.85 1905
6873.64 1929
6874.42 1932
6875.20 1936
6875.98 1892
6876.77 1893
6877.55 1897
6878.33 1920
6879.11 1944
6879.90 1947
6880.68 1917
6881.46 1957
6882.25 1845
6883.03 2023
6883.81 2083
6884.59 2091
6885.38 2187
6886.16 2276
6886.94 2261
6887.73 2262
6888.51 2211
6889.29 2165
6890.08 2144
6890.86 2180
6891.64 2036
6892.43 1992
6893.21 2062
6893.99 2027
6894.78 2076
6895.56 2149
6896.35 2071
6897.13 2078
6897.91 2152
6898.70 2180
6899.48 2162
6900.26 2094
6901.05 2192
6901.83 2214
6902.62 2227
6903.40 2233
6904.18 2129
6904.97 2157
6905.75 2136
6906.54 2176
6907.32 2133
6908.11 2142
6908.89 2070
6909.67 2065
6910.46 2071
6911.24 2130
6912.03 2092
6912.81 2026
6913.60 2090
6914.38 2138
6915.17 2079
6915.95 2075
6916.74 2059
6917.52 2046
6918.31 2104
6919.09 2169
6919.88 2165
6920.66 2119
6921.45 2120
6922.23 2146
6923.02 2268
6923.80 2227
6924.59 2142
6925.37 2236
6926.16 2175
6926.94 2249
6927.73 2262
6928.51 2277
6929.30 2231
6930.09 2288
6930.87 2224
6931.66 2214
6932.44 2247
6933.23 2279
6934.01 2252
6934.80 2290
6935.59 2256
6936.37 2265
6937.16 2455
6937.94 2487
6938.73 2473
6939.52 2552
6940.30 2660
6941.09 2652
6941.88 2719
6942.66 2775
6943.45 2725
6944.23 2769
6945.02 2746
6945.81 2777
6946.59 2856
6947.38 2819
6948.17 2876
6948.95 2828
6949.74 2745
6950.53 2747
6951.31 2834
6952.10 2922
6952.89 2971
6953.67 3019
6954.46 3071
6955.25 3139
6956.04 3126
6956.82 3128
6957.61 3156
6958.40 3175
6959.18 3220
6959.97 3115
6960.76 3104
6961.55 3175
6962.33 3168
6963.12 3201
6963.91 3184
6964.70 3278
6965.48 3257
6966.27 3382
6967.06 3475
6967.85 3394
6968.63 3536
6969.42 3495
6970.21 3514
6971.00 3480
6971.79 3585
6972.57 3686
6973.36 3640
6974.15 3840
6974.94 3764
6975.73 3912
6976.52 3997
6977.30 4190
6978.09 4431
6978.88 4863
6979.67 5046
6980.46 5627
6981.25 6360
6982.03 7063
6982.82 7883
6983.61 8343
6984.40 8672
6985.19 8394
6985.98 8035
6986.77 7585
6987.55 6913
6988.34 6213
6989.13 5771
6989.92 5281
6990.71 4939
6991.50 4770
6992.29 4803
6993.08 4962
6993.87 5358
6994.66 6070
6995.45 7148
6996.24 8251
6997.02 9113
6997.81 9778
6998.60 10146
6999.39 10020
7000.18 9266
7000.97 8441
7001.76 7311
7002.55 6416
7003.34 5629
7004.13 4998
7004.92 4389
7005.71 3917
7006.50 3710
7007.29 3539
7008.08 3492
7008.87 3464
7009.66 3384
7010.45 3262
7011.24 3284
7012.03 3305
7012.82 3282
7013.61 3255
7014.40 3240
7015.19 3213
7015.98 3032
7016.77 3003
7017.56 2871
7018.35 2818
7019.15 2894
7019.94 2895
7020.73 3029
7021.52 3128
7022.31 3229
7023.10 3218
7023.89 3247
7024.68 3315
7025.47 3306
7026.26 3225
7027.05 3065
7027.85 2953
7028.64 2860
7029.43 2787
7030.22 2742
7031.01 2686
7031.80 2691
7032.59 2691
7033.38 2817
7034.18 2857
7034.97 2932
7035.76 2991
7036.55 2897
7037.34 2890
7038.13 2909
7038.93 2879
7039.72 2915
7040.51 2883
7041.30 2962
7042.09 2810
7042.89 2756
7043.68 2659
7044.47 2707
7045.26 2691
7046.05 2840
7046.85 2948
7047.64 2982
7048.43 2993
7049.22 3043
7050.01 2996
7050.81 2888
7051.60 2827
7052.39 2784
7053.18 2678
7053.98 2656
7054.77 2574
7055.56 2503
7056.36 2449
7057.15 2491
7057.94 2384
7058.73 2481
7059.53 2611
7060.32 2477
7061.11 2466
7061.91 2470
7062.70 2478
7063.49 2498
7064.29 2428
7065.08 2404
7065.87 2403
7066.66 2353
7067.46 2249
7068.25 2288
7069.04 2270
7069.84 2318
7070.63 2286
7071.43 2317
7072.22 2361
7073.01 2286
7073.81 2137
7074.60 2172
7075.39 2182
7076.19 2154
7076.98 2173
7077.78 2166
7078.57 2127
7079.36 2086
7080.16 2053
7080.95 2077
7081.75 2074
7082.54 2034
7083.33 2060
7084.13 2006
7084.92 2071
7085.72 2049
7086.51 2052
7087.31 2175
7088.10 2227
7088.90 2264
7089.69 2317
7090.48 2340
7091.28 2234
7092.07 2226
7092.87 2216
7093.66 2096
7094.46 2025
7095.25 1893
7096.05 1934
7096.84 1970
7097.64 1939
7098.43 1962
7099.23 1882
7100.02 1856
7100.82 1780
7101.61 1767
7102.41 1736
7103.20 1673
7104.00 1673
7104.80 1735
7105.59 1738
7106.39 1711
7107.18 1716
7107.98 1621
7108.77 1676
7109.57 1653
7110.36 1594
7111.16 1571
7111.96 1574
7112.75 1613
7113.55 1684
7114.34 1689
7115.14 1662
7115.94 1695
7116.73 1699
7117.53 1651
7118.32 1611
7119.12 1581
7119.92 1629
7120.71 1556
7121.51 1650
7122.31 1639
7123.10 1629
7123.90 1647
7124.70 1653
7125.49 1715
7126.29 1729
7127.09 1657
7127.88 1628
7128.68 1682
7129.48 1725
7130.27 1658
7131.07 1626
7131.87 1649
7132.66 1627
7133.46 1654
7134.26 1650
7135.06 1557
7135.85 1542
7136.65 1564
7137.45 1632
7138.24 1577
7139.04 1548
7139.84 1520
7140.64 1515
7141.43 1606
7142.23 1603
7143.03 1563
7143.83 1612
7144.62 1562
7145.42 1553
7146.22 1536
7147.02 1556
7147.82 1539
7148.61 1555
7149.41 1525
7150.21 1517
7151.01 1508
7151.81 1517
7152.60 1583
7153.40 1587
7154.20 1510
7155.00 1511
7155.80 1510
7156.59 1505
7157.39 1510
7158.19 1502
7158.99 1514
7159.79 1487
7160.59 1497
7161.39 1465
7162.18 1337
7162.98 1347
7163.78 1469
7164.58 1458
7165.38 1400
7166.18 1459
7166.98 1484
7167.78 1463
7168.57 1577
7169.37 1490
7170.17 1510
7170.97 1507
7171.77 1428
7172.57 1511
7173.37 1442
7174.17 1359
7174.97 1412
7175.77 1428
7176.57 1488
7177.37 1476
7178.17 1461
7178.97 1484
7179.77 1453
7180.56 1515
7181.36 1580
7182.16 1580
7182.96 1513
7183.76 1548
7184.56 1559
7185.36 1519
7186.16 1479
7186.96 1405
7187.76 1366
7188.56 1381
7189.36 1377
7190.16 1398
7190.96 1408
7191.76 1355
7192.57 1373
7193.37 1341
7194.17 1363
7194.97 1354
7195.77 1311
7196.57 1324
7197.37 1341
7198.17 1328
7198.97 1334
7199.77 1359
7200.57 1355
7201.37 1346
7202.17 1340
7202.97 1272
7203.77 1301
7204.58 1330
7205.38 1335
7206.18 1319
7206.98 1304
7207.78 1314
7208.58 1324
7209.38 1336
7210.18 1362
7210.99 1355
7211.79 1362
7212.59 1390
7213.39 1332
7214.19 1364
7214.99 1335
7215.79 1412
7216.60 1393
7217.40 1410
7218.20 1393
7219.00 1372
7219.80 1369
7220.60 1375
7221.41 1350
7222.21 1377
7223.01 1362
7223.81 1313
7224.62 1372
7225.42 1393
7226.22 1380
7227.02 1347
7227.82 1361
7228.63 1364
7229.43 1354
7230.23 1366
7231.03 1326
7231.84 1361
7232.64 1384
7233.44 1396
7234.24 1392
7235.05 1368
7235.85 1359
7236.65 1377
7237.45 1402
7238.26 1450
7239.06 1467
7239.86 1448
7240.67 1448
7241.47 1435
7242.27 1476
7243.08 1509
7243.88 1508
7244.68 1524
7245.49 1474
7246.29 1439
7247.09 1487
7247.90 1474
7248.70 1530
7249.50 1517
7250.31 1527
7251.11 1532
7251.91 1545
7252.72 1549
7253.52 1489
7254.32 1531
7255.13 1583
7255.93 1676
7256.74 1621
7257.54 1603
7258.34 1588
7259.15 1629
7259.95 1737
7260.76 1707
7261.56 1679
7262.36 1674
7263.17 1699
7263.97 1752
7264.78 1764
7265.58 1783
7266.39 1745
7267.19 1737
7268.00 1776
7268.80 1788
7269.60 1776
7270.41 1816
7271.21 1775
7272.02 1802
7272.82 1915
7273.63 1960
7274.43 1937
7275.24 1905
7276.04 1902
7276.85 1920
7277.65 2089
7278.46 2215
7279.26 2306
7280.07 2521
7280.87 2673
7281.68 2827
7282.48 3023
7283.29 3056
7284.09 2959
7284.90 2881
7285.71 2825
7286.51 2607
7287.32 2491
7288.12 2355
7288.93 2313
7289.73 2277
7290.54 2184
7291.35 2099
7292.15 2068
7292.96 2104
7293.76 2122
7294.57 2038
7295.38 2070
7296.18 2045
7296.99 2051
7297.79 2117
7298.60 2118
7299.41 2220
7300.21 2240
7301.02 2224
7301.82 2328
7302.63 2296
7303.44 2499
7304.24 2516
7305.05 2587
7305.86 2728
7306.66 2975
7307.47 3223
7308.28 3288
7309.08 3241
7309.89 3257
7310.70 3183
7311.50 3140
7312.31 3083
7313.12 2922
7313.93 2936
7314.73 2865
7315.54 3004
7316.35 3247
7317.15 3321
7317.96 3515
7318.77 3679
7319.58 3824
7320.38 3804
7321.19 3707
7322.00 3446
7322.81 3201
7323.61 2971
7324.42 2862
7325.23 2685
7326.04 2471
7326.84 2458
7327.65 2444
7328.46 2478
7329.27 2525
7330.08 2655
7330.88 2715
7331.69 2882
7332.50 3018
7333.31 3104
7334.12 3169
7334.92 3104
7335.73 3014
7336.54 2922
7337.35 2782
7338.16 2649
7338.97 2476
7339.78 2475
7340.58 2369
7341.39 2295
7342.20 2339
7343.01 2342
7343.82 2392
7344.63 2495
7345.44 2437
7346.24 2549
7347.05 2583
7347.86 2462
7348.67 2397
7349.48 2369
7350.29 2364
7351.10 2205
7351.91 2244
7352.72 2188
7353.53 2201
7354.34 2181
7355.14 2221
7355.95 2197
7356.76 2232
7357.57 2335
7358.38 2358
7359.19 2375
7360.00 2351
7360.81 2355
7361.62 2285
7362.43 2365
7363.24 2350
7364.05 2302
7364.86 2229
7365.67 2220
7366.48 2213
7367.29 2285
7368.10 2201
7368.91 2167
7369.72 2225
7370.53 2267
7371.34 2239
7372.15 2297
7372.96 2285
7373.77 2246
7374.58 2325
7375.39 2343
7376.20 2499
7377.01 2576
7377.82 2655
7378.63 2746
7379.44 2901
7380.26 2834
7381.07 2842
7381.88 2843
7382.69 2712
7383.50 2536
7384.31 2515
7385.12 2449
7385.93 2289
7386.74 2280
7387.55 2224
7388.36 2130
7389.18 2164
7389.99 2218
7390.80 2123
7391.61 2089
7392.42 2074
7393.23 2162
7394.04 2176
7394.86 2267
7395.67 2353
7396.48 2420
7397.29 2526
7398.10 2678
7398.91 2790
7399.73 2832
7400.54 2852
7401.35 2727
7402.16 2664
7402.97 2661
7403.79 2615
7404.60 2578
7405.41 2565
7406.22 2539
7407.03 2499
7407.85 2374
7408.66 2272
7409.47 2103
7410.28 2053
7411.10 2053
7411.91 1934
7412.72 1899
7413.53 1842
7414.35 1822
7415.16 1780
7415.97 1792
7416.78 1750
7417.60 1791
7418.41 1740
7419.22 1774
7420.03 1743
7420.85 1719
7421.66 1672
7422.47 1675
7423.29 1686
7424.10 1675
7424.91 1626
7425.73 1649
7426.54 1614
7427.35 1654
7428.17 1635
7428.98 1650
7429.79 1643
7430.61 1550
7431.42 1588
7432.23 1568
7433.05 1574
7433.86 1559
7434.67 1631
7435.49 1643
7436.30 1637
7437.12 1671
7437.93 1732
7438.74 1680
7439.56 1639
7440.37 1716
7441.18 1627
7442.00 1621
7442.81 1600
7443.63 1643
7444.44 1641
7445.26 1624
7446.07 1595
7446.88 1519
7447.70 1554
7448.51 1554
7449.33 1528
7450.14 1544
7450.96 1519
7451.77 1558
7452.59 1555
7453.40 1534
7454.22 1592
7455.03 1560
7455.85 1562
7456.66 1552
7457.47 1563
7458.29 1556
7459.10 1547
7459.92 1509
7460.74 1510
7461.55 1519
7462.37 1553
7463.18 1539
7464.00 1503
7464.81 1501
7465.63 1525
7466.44 1553
7467.26 1531
7468.07 1509
7468.89 1559
7469.70 1509
7470.52 1556
7471.34 1533
7472.15 1489
7472.97 1506
7473.78 1581
7474.60 1478
7475.41 1484
7476.23 1502
7477.05 1467
7477.86 1442
7478.68 1522
7479.49 1519
7480.31 1482
7481.13 1479
7481.94 1443
7482.76 1466
7483.58 1483
7484.39 1469
7485.21 1553
7486.03 1455
7486.84 1445
7487.66 1444
7488.48 1519
7489.29 1493
7490.11 1450
7490.93 1475
7491.74 1438
7492.56 1481
7493.38 1468
7494.19 1424
7495.01 1417
7495.83 1463
7496.64 1442
7497.46 1420
7498.28 1415
7499.10 1404
7499.91 1419
7500.73 1455
7501.55 1510
7502.36 1509
7503.18 1473
7504.00 1423
7504.82 1475
7505.63 1444
7506.45 1409
7507.27 1433
7508.09 1429
7508.90 1371
7509.72 1408
7510.54 1389
7511.36 1407
7512.18 1415
7512.99 1364
7513.81 1355
7514.63 1370
7515.45 1417
7516.27 1389
7517.08 1397
7517.90 1393
7518.72 1421
7519.54 1421
7520.36 1430
7521.18 1443
7521.99 1429
7522.81 1427
7523.63 1369
7524.45 1379
7525.27 1458
7526.09 1451
7526.91 1413
7527.72 1444
7528.54 1432
7529.36 1426
7530.18 1444
7531.00 1488
7531.82 1434
7532.64 1450
7533.46 1409
7534.28 1391
7535.10 1393
7535.91 1377
7536.73 1453
7537.55 1494
7538.37 1513
7539.19 1489
7540.01 1456
7540.83 1438
7541.65 1482
7542.47 1520
7543.29 1518
7544.11 1456
7544.93 1487
7545.75 1568
7546.57 1527
7547.39 1496
7548.21 1552
7549.03 1562
7549.85 1512
7550.67 1532
7551.49 1570
7552.31 1569
7553.13 1642
7553.95 1631
7554.77 1649
7555.59 1678
7556.41 1623
7557.23 1696
7558.05 1688
7558.87 1665
7559.69 1628
7560.51 1739
7561.33 1717
7562.15 1692
7562.97 1650
7563.79 1632
7564.61 1571
7565.44 1632
7566.26 1622
7567.08 1600
7567.90 1667
7568.72 1670
7569.54 1671
7570.36 1642
7571.18 1723
7572.00 1662
7572.82 1624
7573.65 1663
7574.47 1628
7575.29 1625
7576.11 1633
7576.93 1635
7577.75 1579
7578.57 1647
7579.40 1652
7580.22 1715
7581.04 1675
7581.86 1687
7582.68 1742
7583.50 1815
7584.33 1846
7585.15 1915
7585.97 1904
7586.79 1979
7587.61 1874
7588.44 1867
7589.26 1914
7590.08 1859
7590.90 1860
7591.72 1803
7592.55 1824
7593.37 1852
7594.19 1792
7595.01 1824
7595.84 1814
7596.66 1909
7597.48 2060
7598.30 2100
7599.13 2232
7599.95 2369
7600.77 2434
7601.59 2611
7602.42 2762
7603.24 2735
7604.06 2763
7604.89 2663
7605.71 2493
7606.53 2386
7607.36 2288
7608.18 2185
7609.00 2154
7609.82 2088
7610.65 1946
7611.47 1963
7612.29 1978
7613.12 1929
7613.94 1951
7614.77 2020
7615.59 2035
7616.41 2064
7617.24 1985
7618.06 1925
7618.88 1902
7619.71 1911
7620.53 1862
7621.35 1951
7622.18 1912
7623.00 1838
7623.83 1936
7624.65 2051
7625.47 2144
7626.30 2225
7627.12 2382
7627.95 2540
7628.77 2684
7629.60 2758
7630.42 2801
7631.24 2803
7632.07 2642
7632.89 2468
7633.72 2344
7634.54 2175
7635.37 2014
7636.19 1870
7637.02 1809
7637.84 1725
7638.67 1682
7639.49 1682
7640.31 1660
7641.14 1652
7641.96 1665
7642.79 1694
7643.61 1646
7644.44 1606
7645.26 1587
7646.09 1582
7646.92 1574
7647.74 1531
7648.57 1573
7649.39 1549
7650.22 1531
7651.04 1475
7651.87 1442
7652.69 1462
7653.52 1530
7654.34 1459
7655.17 1461
7656.00 1474
7656.82 1452
7657.65 1533
7658.47 1447
7659.30 1479
7660.12 1478
7660.95 1441
7661.78 1544
7662.60 1480
7663.43 1448
7664.25 1492
7665.08 1469
7665.91 1457
7666.73 1510
7667.56 1507
7668.39 1518
7669.21 1556
7670.04 1528
7670.87 1475
7671.69 1446
7672.52 1402
7673.35 1446
7674.17 1388
7675.00 1405
7675.83 1384
7676.65 1403
7677.48 1380
7678.31 1380
7679.13 1441
7679.96 1483
7680.79 1391
7681.61 1436
7682.44 1424
7683.27 1432
7684.10 1364
7684.92 1386
7685.75 1455
7686.58 1407
7687.40 1405
7688.23 1430
7689.06 1385
7689.89 1398
7690.71 1359
7691.54 1448
7692.37 1474
7693.20 1397
7694.03 1354
7694.85 1452
7695.68 1415
7696.51 1497
7697.34 1506
7698.16 1440
7698.99 1414
7699.82 1423
7700.65 1418
7701.48 1359
7702.31 1428
7703.13 1382
7703.96 1378
7704.79 1454
7705.62 1424
7706.45 1470
7707.28 1459
7708.10 1435
7708.93 1493
7709.76 1417
7710.59 1440
7711.42 1413
7712.25 1422
7713.08 1403
7713.90 1415
7714.73 1375
7715.56 1338
7716.39 1377
7717.22 1405
7718.05 1372
7718.88 1410
7719.71 1429
7720.54 1410
7721.37 1400
7722.20 1423
7723.02 1372
7723.85 1376
7724.68 1327
7725.51 1349
7726.34 1370
7727.17 1344
7728.00 1409
7728.83 1403
7729.66 1404
7730.49 1360
7731.32 1389
7732.15 1368
7732.98 1393
7733.81 1448
7734.64 1417
7735.47 1417
7736.30 1450
7737.13 1400
7737.96 1363
7738.79 1382
7739.62 1422
7740.45 1483
7741.28 1599
7742.11 1701
7742.94 1875
7743.77 2095
7744.60 2331
7745.43 2451
7746.26 2588
7747.09 2494
7747.92 2318
7748.75 2189
7749.59 2006
7750.42 1848
7751.25 1750
7752.08 1657
7752.91 1557
7753.74 1462
7754.57 1429
7755.40 1355
7756.23 1352
7757.06 1364
7757.90 1360
7758.73 1379
7759.56 1368
7760.39 1427
7761.22 1401
7762.05 1359
7762.88 1361
7763.71 1345
7764.55 1314
7765.38 1281
7766.21 1262
7767.04 1294
7767.87 1222
7768.70 1188
7769.54 1261
7770.37 1183
7771.20 1191
7772.03 1234
7772.86 1251
7773.70 1223
7774.53 1256
7775.36 1257
7776.19 1273
7777.02 1240
7777.86 1221
7778.69 1259
7779.52 1275
7780.35 1256
7781.19 1303
7782.02 1349
7782.85 1370
7783.68 1389
7784.52 1344
7785.35 1375
7786.18 1324
7787.01 1268
7787.85 1303
7788.68 1224
7789.51 1238
7790.35 1286
7791.18 1283
7792.01 1275
7792.84 1242
7793.68 1296
7794.51 1296
7795.34 1200
7796.18 1224
7797.01 1208
7797.84 1326
7798.68 1291
7799.51 1324
7800.34 1293
7801.18 1279
7802.01 1353
7802.84 1345
7803.68 1356
7804.51 1313
7805.35 1334
7806.18 1410
7807.01 1403
7807.85 1369
7808.68 1383
7809.51 1385
7810.35 1414
7811.18 1336
7812.02 1392
7812.85 1406
7813.68 1436
7814.52 1428
7815.35 1375
7816.19 1421
7817.02 1414
7817.86 1422
7818.69 1359
7819.52 1417
7820.36 1380
7821.19 1415
7822.03 1396
7822.86 1417
7823.70 1419
7824.53 1437
7825.37 1462
7826.20 1450
7827.04 1426
7827.87 1388
7828.71 1372
7829.54 1339
7830.38 1357
7831.21 1340
7832.05 1378
7832.88 1338
7833.72 1345
7834.55 1363
7835.39 1340
7836.22 1310
7837.06 1324
7837.89 1323
7838.73 1271
7839.57 1282
7840.40 1329
7841.24 1370
7842.07 1294
7842.91 1246
7843.74 1263
7844.58 1284
7845.42 1243
7846.25 1226
7847.09 1198
7847.92 1224
7848.76 1197
7849.60 1230
7850.43 1184
7851.27 1204
7852.10 1208
7852.94 1252
7853.78 1209
7854.61 1170
7855.45 1243
7856.29 1271
7857.12 1262
7857.96 1162
7858.79 1145
7859.63 1241
7860.47 1211
7861.30 1153
7862.14 1192
7862.98 1218
7863.81 1202
7864.65 1186
7865.49 1224
7866.33 1216
7867.16 1211
7868.00 1218
7868.84 1261
7869.67 1211
7870.51 1178
7871.35 1248
7872.19 1232
7873.02 1250
7873.86 1286
7874.70 1275
7875.54 1339
7876.37 1361
7877.21 1343
7878.05 1332
7878.89 1266
7879.72 1297
7880.56 1328
7881.40 1271
7882.24 1220
7883.07 1241
7883.91 1200
7884.75 1194
7885.59 1223
7886.43 1216
7887.26 1261
7888.10 1277
7888.94 1258
7889.78 1206
7890.62 1257
7891.45 1204
7892.29 1210
7893.13 1192
7893.97 1222
7894.81 1211
7895.65 1258
7896.49 1242
7897.32 1200
7898.16 1201
7899.00 1223
7899.84 1224
7900.68 1204
7901.52 1149
7902.36 1163
7903.20 1211
7904.03 1162
7904.87 1190
7905.71 1189
7906.55 1171
7907.39 1157
7908.23 1149
7909.07 1195
7909.91 1285
7910.75 1326
7911.59 1323
7912.43 1378
7913.27 1388
7914.11 1449
7914.94 1482
7915.78 1361
7916.62 1418
7917.46 1332
7918.30 1389
7919.14 1348
7919.98 1251
7920.82 1248
7921.66 1233
7922.50 1174
7923.34 1199
7924.18 1228
7925.02 1206
7925.86 1172
7926.70 1161
7927.54 1164
7928.38 1166
7929.22 1141
7930.06 1153
7930.90 1148
7931.74 1130
7932.59 1107
7933.43 1095
7934.27 1121
7935.11 1117
7935.95 1106
7936.79 1157
7937.63 1217
7938.47 1197
7939.31 1164
7940.15 1193
7940.99 1248
7941.83 1248
7942.67 1223
7943.52 1187
7944.36 1211
7945.20 1188
7946.04 1172
7946.88 1183
7947.72 1124
7948.56 1120
7949.40 1097
7950.25 1124
7951.09 1141
7951.93 1123
7952.77 1143
7953.61 1113
7954.45 1129
7955.29 1140
7956.14 1140
7956.98 1128
7957.82 1122
7958.66 1118
7959.50 1090
7960.35 1062
7961.19 1131
7962.03 1177
7962.87 1163
7963.71 1202
7964.56 1223
7965.40 1204
7966.24 1221
7967.08 1235
7967.93 1224
7968.77 1169
7969.61 1149
7970.45 1094
7971.29 1122
7972.14 1153
7972.98 1096
7973.82 1108
7974.67 1085
7975.51 1098
7976.35 1119
7977.19 1085
7978.04 1090
7978.88 1110
7979.72 1138
7980.57 1130
7981.41 1119
7982.25 1143
7983.09 1117
7983.94 1074
7984.78 1098
7985.62 1118
7986.47 1066
7987.31 1069
7988.15 1084
7989.00 1058
7989.84 991
7990.68 1025
7991.53 1063
7992.37 971
7993.22 1014
7994.06 1030
7994.90 1013
7995.75 1081
7996.59 1034
7997.43 1065
7998.28 1041
7999.12 1042
7999.97 1045
8000.81 1020
8001.65 1020
8002.50 1053
8003.34 1068
8004.19 1003
8005.03 1049
8005.88 1034
8006.72 1021
8007.57 1007
8008.41 1002
8009.25 987
8010.10 980
8010.94 1032
8011.79 1005
8012.63 1011
8013.48 980
8014.32 941
8015.17 958
8016.01 941
8016.86 1010
8017.70 967
8018.55 950
8019.39 1006
8020.24 965
8021.08 947
8021.93 967
8022.77 976
8023.62 984
8024.46 1000
8025.31 968
8026.15 973
8027.00 962
8027.84 969
8028.69 990
8029.54 988
8030.38 980
8031.23 989
8032.07 985
8032.92 980
8033.76 955
8034.61 975
8035.46 921
8036.30 966
8037.15 996
8037.99 997
8038.84 968
8039.69 964
8040.53 990
8041.38 941
8042.22 975
8043.07 951
8043.92 1011
8044.76 1056
8045.61 1003
8046.46 956
8047.30 967
8048.15 964
8049.00 1024
8049.84 997
8050.69 966
8051.54 999
8052.38 977
8053.23 967
8054.08 972
8054.92 958
8055.77 917
8056.62 938
8057.46 953
8058.31 972
8059.16 935
8060.01 944
8060.85 934
8061.70 924
8062.55 995
8063.40 993
8064.24 927
8065.09 931
8065.94 907
8066.79 977
8067.63 944
8068.48 920
8069.33 936
8070.18 951
8071.02 971
8071.87 953
8072.72 946
8073.57 931
8074.42 924
8075.26 926
8076.11 920
8076.96 954
8077.81 950
8078.66 926
8079.50 965
8080.35 954
8081.20 962
8082.05 905
8082.90 943
8083.75 961
8084.59 940
8085.44 925
8086.29 948
8087.14 1021
8087.99 963
8088.84 948
8089.69 939
8090.53 966
8091.38 949
8092.23 949
8093.08 986
8093.93 962
8094.78 970
8095.63 942
8096.48 982
8097.33 975
8098.18 932
8099.02 953
8099.87 920
8100.72 925
8101.57 1027
8102.42 992
8103.27 960
8104.12 878
8104.97 909
8105.82 926
8106.67 916
8107.52 909
8108.37 918
8109.22 947
8110.07 960
8110.92 908
8111.77 919
8112.62 928
8113.47 979
8114.32 975
8115.17 981
8116.02 996
8116.87 991
8117.72 978
8118.57 974
8119.42 1027
8120.27 948
8121.12 981
8121.97 979
8122.82 989
8123.67 994
8124.52 961
8125.37 988
8126.22 1060
8127.07 979
8127.93 970
8128.78 966
8129.63 987
8130.48 956
8131.33 1012
8132.18 996
8133.03 947
8133.88 940
8134.73 933
8135.58 983
8136.44 951
8137.29 948
8138.14 974
8138.99 951
8139.84 950
8140.69 975
8141.54 1010
8142.39 987
8143.25 954
8144.10 997
8144.95 967
8145.80 1063
8146.65 1022
8147.50 1026
8148.36 996
8149.21 1031
8150.06 1048
8150.91 1030
8151.76 1017
8152.62 1029
8153.47 1134
8154.32 1104
8155.17 1125
8156.02 1066
8156.88 1075
8157.73 1039
8158.58 988
8159.43 943
8160.29 920
8161.14 949
8161.99 937
8162.84 886
8163.70 919
8164.55 977
8165.40 989
8166.25 950
8167.11 955
8167.96 953
8168.81 957
8169.67 980
8170.52 910
8171.37 936
8172.23 951
8173.08 946
8173.93 945
8174.78 955
8175.64 990
8176.49 972
8177.34 917
8178.20 908
8179.05 887
8179.90 865
8180.76 861
8181.61 882
8182.47 905
8183.32 920
8184.17 894
8185.03 871
8185.88 901
8186.73 897
8187.59 877
8188.44 919
8189.30 880
8190.15 912
8191.00 926
8191.86 972
8192.71 914
8193.57 912
8194.42 895
8195.27 897
8196.13 884
8196.98 880
8197.84 862
8198.69 851
8199.55 875
8200.40 906
8201.26 901
8202.11 893
8202.96 892
8203.82 879
8204.67 880
8205.53 897
8206.38 862
8207.24 866
8208.09 934
8208.95 912
8209.80 867
8210.66 902
8211.51 925
8212.37 951
8213.22 932
8214.08 916
8214.93 888
8215.79 906
8216.65 955
8217.50 938
8218.36 941
8219.21 981
8220.07 958
8220.92 933
8221.78 938
8222.63 982
8223.49 993
8224.35 955
8225.20 976
8226.06 920
8226.91 915
8227.77 948
8228.63 915
8229.48 942
8230.34 930
8231.19 901
8232.05 929
8232.91 948
8233.76 902
8234.62 926
8235.47 911
8236.33 937
8237.19 904
8238.04 891
8238.90 875
8239.76 917
8240.61 916
8241.47 954
8242.33 922
8243.18 915
8244.04 967
8244.90 930
8245.75 918
8246.61 948
8247.47 923
8248.33 935
8249.18 949
8250.04 952
8250.90 926
8251.75 926
8252.61 943
8253.47 889
8254.33 929
8255.18 897
8256.04 856
8256.90 959
8257.76 920
8258.61 922
8259.47 919
8260.33 930
8261.19 894
8262.04 940
8262.90 942
8263.76 918
8264.62 901
8265.48 921
8266.33 907
8267.19 888
8268.05 949
8268.91 950
8269.77 930
8270.62 905
8271.48 898
8272.34 932
8273.20 909
8274.06 910
8274.92 911
8275.77 880
8276.63 892
8277.49 908
8278.35 935
8279.21 897
8280.07 962
8280.93 939
8281.78 909
8282.64 875
8283.50 943
8284.36 950
8285.22 961
8286.08 911
8286.94 945
8287.80 971
8288.66 1021
8289.51 1013
8290.37 959
8291.23 963
8292.09 934
8292.95 964
8293.81 972
8294.67 996
8295.53 949
8296.39 979
8297.25 965
8298.11 973
8298.97 923
8299.83 952
8300.69 990
8301.55 1034
8302.41 951
8303.27 922
8304.13 936
8304.99 984
8305.85 984
8306.71 953
8307.57 990
8308.43 941
8309.29 968
8310.15 995
8311.01 1019
8311.87 954
8312.73 992
8313.59 1023
8314.45 1010
8315.31 1021
8316.17 985
8317.03 976
8317.89 1010
8318.75 954
8319.61 989
8320.47 1019
8321.33 993
8322.20 1004
8323.06 1042
8323.92 1010
8324.78 997
8325.64 1032
8326.50 1023
8327.36 1027
8328.22 1024
8329.08 963
8329.94 1002
8330.81 1046
8331.67 1022
8332.53 1028
8333.39 1056
8334.25 1024
8335.11 1038
8335.97 1042
8336.84 1031
8337.70 1000
8338.56 1045
8339.42 1020
8340.28 1024
8341.15 1082
8342.01 1076
8342.87 1049
8343.73 1071
8344.59 1033
8345.45 1042
8346.32 1042
8347.18 1033
8348.04 1073
8348.90 1104
8349.77 1072
8350.63 1089
8351.49 1082
8352.35 1089
8353.22 1083
8354.08 1053
8354.94 1079
8355.80 1091
8356.67 1088
8357.53 1110
8358.39 1114
8359.25 1128
8360.12 1143
8360.98 1155
8361.84 1160
8362.71 1161
8363.57 1133
8364.43 1203
8365.29 1184
8366.16 1136
8367.02 1073
8367.88 1139
8368.75 1205
8369.61 1219
8370.47 1185
8371.34 1210
8372.20 1147
8373.06 1216
8373.93 1255
8374.79 1201
8375.65 1219
8376.52 1243
8377.38 1269
8378.25 1292
8379.11 1233
8379.97 1290
8380.84 1279
8381.70 1277
8382.56 1259
8383.43 1249
8384.29 1297
8385.16 1363
8386.02 1376
8386.89 1298
8387.75 1337
8388.61 1368
8389.48 1335
8390.34 1367
8391.21 1386
8392.07 1376
8392.94 1381
8393.80 1408
8394.67 1442
8395.53 1397
8396.39 1429
8397.26 1454
8398.12 1523
8398.99 1561
8399.85 1536
8400.72 1556
8401.58 1536
8402.45 1550
8403.31 1573
8404.18 1593
8405.04 1657
8405.91 1605
8406.77 1606
8407.64 1634
8408.50 1690
8409.37 1664
8410.24 1702
8411.10 1670
8411.97 1700
8412.83 1720
8413.70 1812
8414.56 1776
8415.43 1801
8416.29 1791
8417.16 1794
8418.03 1864
8418.89 1856
8419.76 1870
8420.62 1881
8421.49 1898
8422.36 1963
8423.22 2007
8424.09 2022
8424.95 2082
8425.82 2090
8426.69 2096
8427.55 2084
8428.42 2098
8429.28 2134
8430.15 2153
8431.02 2303
8431.88 2265
8432.75 2315
8433.62 2387
8434.48 2454
8435.35 2506
8436.22 2616
8437.08 2660
8437.95 2624
8438.82 2725
8439.68 2759
8440.55 2762
8441.42 2766
8442.29 2838
8443.15 2967
8444.02 2956
8444.89 2910
8445.75 2999
8446.62 3031
8447.49 3124
8448.36 3350
8449.22 3768
8450.09 4433
8450.96 5423
8451.83 6370
8452.69 7364
8453.56 7900
8454.43 8221
8455.30 8045
8456.16 7666
8457.03 6855
8457.90 6045
8458.77 5336
8459.64 4564
8460.50 4012
8461.37 3551
8462.24 3180
8463.11 2830
8463.98 2622
8464.84 2468
8465.71 2314
8466.58 2225
8467.45 2178
8468.32 2101
8469.19 2074
8470.05 2012
8470.92 2037
8471.79 1990
8472.66 2009
8473.53 2010
8474.40 1970
8475.27 1976
8476.13 1929
8477.00 1968
8477.87 1960
8478.74 1984
8479.61 2023
8480.48 2124
8481.35 2097
8482.22 2158
8483.09 2109
8483.96 2073
8484.82 2039
8485.69 2024
8486.56 2080
8487.43 2079
8488.30 2091
8489.17 2244
8490.04 2352
8490.91 2456
8491.78 2434
8492.65 2491
8493.52 2458
8494.39 2342
8495.26 2255
8496.13 2207
8497.00 2094
8497.87 2108
8498.74 2014
8499.61 1965
8500.48 1881
8501.35 1897
8502.22 1941
8503.09 1902
8503.96 1902
8504.83 1909
8505.70 1924
8506.57 1904
8507.44 1880
8508.31 2026
8509.18 1982
8510.05 1995
8510.92 1968
8511.79 2020
8512.66 2107
8513.53 2089
8514.40 2138
8515.27 2091
8516.15 2119
8517.02 2167
8517.89 2140
8518.76 2074
8519.63 2104
8520.50 2103
8521.37 2159
8522.24 2085
8523.11 2066
8523.98 2138
8524.86 2103
8525.73 2132
8526.60 2154
8527.47 2166
8528.34 2217
8529.21 2207
8530.08 2213
8530.96 2222
8531.83 2208
8532.70 2119
8533.57 2198
8534.44 2120
8535.31 2121
8536.19 2089
8537.06 2002
8537.93 1919
8538.80 1902
8539.67 1894
8540.55 1879
8541.42 1857
8542.29 1859
8543.16 1809
8544.03 1783
8544.91 1821
8545.78 1792
8546.65 1781
8547.52 1875
8548.40 1899
8549.27 1995
8550.14 2017
8551.01 2126
8551.89 2102
8552.76 2083
8553.63 2156
8554.51 2116
8555.38 2026
8556.25 1980
8557.12 1934
8558.00 1872
8558.87 1855
8559.74 1812
8560.62 1783
8561.49 1769
8562.36 1736
8563.24 1663
8564.11 1707
8564.98 1708
8565.86 1669
8566.73 1654
8567.60 1557
8568.48 1689
8569.35 1606
8570.22 1606
8571.10 1573
8571.97 1577
8572.84 1583
8573.72 1604
8574.59 1555
8575.46 1520
8576.34 1530
8577.21 1547
8578.09 1491
8578.96 1489
8579.83 1499
8580.71 1495
8581.58 1520
8582.46 1506
8583.33 1531
8584.21 1540
8585.08 1458
8585.95 1478
8586.83 1547
8587.70 1516
8588.58 1547
8589.45 1580
8590.33 1579
8591.20 1590
8592.08 1578
8592.95 1596
8593.83 1562
8594.70 1566
8595.58 1563
8596.45 1598
8597.33 1597
8598.20 1616
8599.08 1518
8599.95 1592
8600.83 1610
8601.70 1575
8602.58 1566
8603.45 1593
8604.33 1559
8605.20 1616
8606.08 1645
8606.95 1628
8607.83 1576
8608.70 1629
8609.58 1658
8610.45 1641
8611.33 1639
8612.21 1648
8613.08 1665
8613.96 1653
8614.83 1658
8615.71 1653
8616.59 1670
8617.46 1678
8618.34 1623
8619.21 1671
8620.09 1660
8620.97 1675
8621.84 1662
8622.72 1695
8623.59 1700
8624.47 1753
8625.35 1713
8626.22 1735
8627.10 1754
8627.98 1742
8628.85 1775
8629.73 1792
8630.61 1775
8631.48 1749
8632.36 1786
8633.24 1780
8634.11 1748
8634.99 1807
8635.87 1827
8636.74 1848
8637.62 1786
8638.50 1847
8639.37 1875
8640.25 1900
8641.13 1942
8642.01 1931
8642.88 1987
8643.76 1967
8644.64 1974
8645.52 1965
8646.39 1977
8647.27 2001
8648.15 1978
8649.03 2017
8649.90 2069
8650.78 2003
8651.66 2045
8652.54 2020
8653.41 2000
8654.29 2008
8655.17 2007
8656.05 2037
8656.93 2086
8657.80 2058
8658.68 2081
8659.56 2054
8660.44 1979
8661.32 2130
8662.19 2124
8663.07 2126
8663.95 2192
8664.83 2222
8665.71 2249
8666.59 2396
8667.46 2443
8668.34 2473
8669.22 2565
8670.10 2695
8670.98 2773
8671.86 2773
8672.74 2838
8673.62 2824
8674.49 2689
8675.37 2722
8676.25 2681
8677.13 2614
8678.01 2564
8678.89 2513
8679.77 2483
8680.65 2462
8681.53 2445
8682.41 2524
8683.29 2550
8684.16 2706
8685.04 2975
8685.92 3201
8686.80 3454
8687.68 3822
8688.56 4103
8689.44 4259
8690.32 4457
8691.20 4515
8692.08 4284
8692.96 4149
8693.84 3813
8694.72 3566
8695.60 3259
8696.48 2998
8697.36 2829
8698.24 2696
8699.12 2645
8700.00 2560
8700.88 2473
8701.76 2431
8702.64 2433
8703.52 2368
8704.40 2344
8705.28 2337
8706.16 2335
8707.04 2349
8707.92 2392
8708.80 2462
8709.69 2458
8710.57 2443
8711.45 2439
8712.33 2405
8713.21 2383
8714.09 2389
8714.97 2499
8715.85 2468
8716.73 2485
8717.61 2542
8718.49 2580
8719.38 2542
8720.26 2589
8721.14 2536
8722.02 2616
8722.90 2607
8723.78 2667
8724.66 2704
8725.54 2706
8726.43 2797
8727.31 2841
8728.19 2849
8729.07 2892
8729.95 2931
8730.83 2900
8731.72 2898
8732.60 2982
8733.48 2931
8734.36 2856
8735.24 2879
8736.13 2922
8737.01 2836
8737.89 2815
8738.77 2859
8739.65 2875
8740.54 2890
8741.42 2873
8742.30 2896
8743.18 2955
8744.07 2908
8744.95 2962
8745.83 3060
8746.71 3122
8747.60 3046
8748.48 3059
8749.36 3041
8750.24 3108
8751.13 3189
8752.01 3265
8752.89 3303
8753.77 3404
8754.66 3473
8755.54 3563
8756.42 3612
8757.31 3822
8758.19 3852
8759.07 4003
8759.96 3992
8760.84 4057
8761.72 4142
8762.61 4135
8763.49 4123
8764.37 4108
8765.26 4062
8766.14 4117
8767.02 3976
8767.91 3981
8768.79 4033
8769.67 4172
8770.56 4370
8771.44 4809
8772.32 5539
8773.21 6562
8774.09 7395
8774.98 8316
8775.86 9122
8776.74 9406
8777.63 9447
8778.51 9242
8779.40 8649
8780.28 8002
8781.17 7044
8782.05 6291
8782.93 5616
8783.82 4991
8784.70 4567
8785.59 4290
8786.47 4035
8787.36 4050
8788.24 4068
8789.13 4022
8790.01 4199
8790.89 4334
8791.78 4500
8792.66 4626
8793.55 4654
8794.43 4553
8795.32 4325
8796.20 4144
8797.09 3905
8797.97 3646
8798.86 3406
8799.74 3185
8800.63 3026
8801.52 3037
8802.40 2937
8803.29 2844
8804.17 2868
8805.06 2851
8805.94 2927
8806.83 2925
8807.71 2865
8808.60 2922
8809.48 2919
8810.37 2973
8811.26 2999
8812.14 2998
8813.03 2948
8813.91 2895
8814.80 2899
8815.69 2941
8816.57 2821
8817.46 2777
8818.34 2702
8819.23 2659
8820.12 2706
8821.00 2644
8821.89 2570
8822.77 2579
8823.66 2589
8824.55 2557
8825.43 2610
8826.32 2570
8827.21 2512
8828.09 2531
8828.98 2528
8829.87 2491
8830.75 2509
8831.64 2556
8832.53 2558
8833.41 2544
8834.30 2505
8835.19 2582
8836.08 2588
8836.96 2580
8837.85 2630
8838.74 2627
8839.62 2593
8840.51 2659
8841.40 2600
8842.29 2606
8843.17 2556
8844.06 2590
8844.95 2600
8845.84 2558
8846.72 2524
8847.61 2468
8848.50 2582
8849.39 2588
8850.27 2602
8851.16 2590
8852.05 2543
8852.94 2550
8853.82 2517
8854.71 2571
8855.60 2509
8856.49 2425
8857.38 2426
8858.26 2394
8859.15 2324
8860.04 2287
8860.93 2298
8861.82 2240
8862.71 2212
8863.59 2137
8864.48 2082
8865.37 2132
8866.26 2091
8867.15 2129
8868.04 2076
8868.93 2048
8869.81 2095
8870.70 2065
8871.59 2038
8872.48 2029
8873.37 2001
8874.26 1942
8875.15 1963
8876.04 1944
8876.93 1949
8877.81 1882
8878.70 1931
8879.59 1880
8880.48 1787
8881.37 1780
8882.26 1750
8883.15 1759
8884.04 1749
8884.93 1773
8885.82 1697
8886.71 1750
8887.60 1733
8888.49 1692
8889.38 1650
8890.27 1704
8891.16 1756
8892.05 1673
8892.94 1589
8893.83 1719
8894.72 1700
8895.61 1641
8896.50 1582
8897.39 1568
8898.28 1572
8899.17 1620
8900.06 1606
8900.95 1541
8901.84 1557
8902.73 1517
8903.62 1562
8904.51 1527
8905.40 1552
8906.29 1525
8907.18 1502
8908.07 1458
8908.96 1474
8909.85 1459
8910.74 1509
8911.63 1494
8912.52 1463
8913.41 1414
8914.31 1342
8915.20 1379
8916.09 1363
8916.98 1416
8917.87 1421
8918.76 1454
8919.65 1442
8920.54 1420
8921.43 1468
8922.33 1401
8923.22 1458
8924.11 1445
8925.00 1443
8925.89 1436
8926.78 1389
8927.67 1359
8928.57 1360
8929.46 1390
8930.35 1323
8931.24 1323
8932.13 1334
8933.03 1292
8933.92 1365
8934.81 1345
8935.70 1287
8936.59 1343
8937.49 1263
8938.38 1279
8939.27 1248
8940.16 1257
8941.05 1198
8941.95 1271
8942.84 1239
8943.73 1223
8944.62 1189
8945.52 1185
8946.41 1210
8947.30 1229
8948.19 1276
8949.09 1249
8949.98 1271
8950.87 1250
8951.76 1210
8952.66 1164
8953.55 1200
8954.44 1176
8955.34 1123
8956.23 1171
8957.12 1160
8958.02 1198
8958.91 1150
8959.80 1202
8960.69 1216
8961.59 1206
8962.48 1126
8963.37 1161
8964.27 1188
8965.16 1213
8966.05 1226
8966.95 1184
8967.84 1156
8968.74 1140
8969.63 1095
8970.52 1109
8971.42 1095
8972.31 1097
8973.20 1087
8974.10 1045
8974.99 1095
8975.89 1013
8976.78 1088
8977.67 1080
8978.57 1109
8979.46 1081
8980.36 1102
8981.25 1083
8982.15 1082
8983.04 1053
8983.93 1052
8984.83 1045
8985.72 1060
8986.62 1026
8987.51 1036
8988.41 1019
8989.30 1001
8990.20 1036
8991.09 1016
8991.99 1003
8992.88 1018
8993.78 1020
8994.67 1001
8995.57 997
8996.46 1011
8997.36 993
8998.25 981
8999.15 938
9000.04 967
9000.94 1010
9001.83 1029
9002.73 942
9003.62 972
9004.52 980
9005.41 993
9006.31 951
9007.20 1003
9008.10 1006
9009.00 946
9009.89 950
9010.79 963
9011.68 892
9012.58 922
9013.47 952
9014.37 937
9015.27 924
9016.16 961
9017.06 972
9017.95 935
9018.85 917
9019.75 929
9020.64 958
9021.54 943
9022.43 936
9023.33 941
9024.23 930
9025.12 925
9026.02 922
9026.92 941
9027.81 903
9028.71 878
9029.61 916
9030.50 907
9031.40 901
9032.30 893
9033.19 876
9034.09 895
9034.99 852
9035.88 938
9036.78 886
9037.68 915
9038.58 893
9039.47 908
9040.37 945
9041.27 909
9042.16 887
9043.06 891
9043.96 940
9044.86 925
9045.75 908
9046.65 898
9047.55 906
9048.45 871
9049.34 884
9050.24 916
9051.14 930
9052.04 914
9052.94 911
9053.83 909
9054.73 918
9055.63 880
9056.53 976
9057.43 895
9058.32 864
9059.22 961
9060.12 953
9061.02 976
9061.92 1004
9062.81 975
9063.71 963
9064.61 976
9065.51 911
9066.41 963
9067.31 929
9068.21 968
9069.10 950
9070.00 947
9070.90 929
9071.80 893
9072.70 899
9073.60 900
9074.50 873
9075.40 889
9076.29 885
9077.19 881
9078.09 852
9078.99 880
9079.89 875
9080.79 874
9081.69 868
9082.59 926
9083.49 938
9084.39 910
9085.29 950
9086.19 922
9087.09 903
9087.98 888
9088.88 855
9089.78 864
9090.68 887
9091.58 869
9092.48 856
9093.38 917
9094.28 871
9095.18 899
9096.08 860
9096.98 835
9097.88 886
9098.78 876
9099.68 915
9100.58 890
9101.48 831
9102.38 813
9103.28 894
9104.18 853
9105.08 875
9105.99 879
9106.89 838
9107.79 843
9108.69 854
9109.59 827
9110.49 808
9111.39 880
9112.29 907
9113.19 862
9114.09 903
9114.99 892
9115.89 852
9116.79 859
9117.69 866
9118.60 908
9119.50 875
9120.40 942
9121.30 874
9122.20 889
9123.10 843
9124.00 871
9124.90 900
9125.81 888
9126.71 865
9127.61 825
9128.51 846
9129.41 901
9130.31 864
9131.22 877
9132.12 889
9133.02 878
9133.92 889
9134.82 831
9135.72 837
9136.63 856
9137.53 882
9138.43 882
9139.33 885
9140.23 889
9141.14 870
9142.04 857
9142.94 901
9143.84 894
9144.75 850
9145.65 906
9146.55 840
9147.45 859
9148.36 834
9149.26 835
9150.16 816
9151.06 865
9151.97 822
9152.87 833
9153.77 823
9154.67 842
9155.58 832
9156.48 857
9157.38 834
9158.29 831
9159.19 825
9160.09 813
9161.00 847
9161.90 871
9162.80 910
9163.71 835
9164.61 825
9165.51 826
9166.42 831
9167.32 870
9168.22 865
9169.13 839
9170.03 862
9170.93 898
9171.84 844
9172.74 844
9173.64 859
9174.55 893
9175.45 869
9176.36 842
9177.26 838
9178.16 883
9179.07 846
9179.97 857
9180.88 844
9181.78 875
9182.69 878
9183.59 874
9184.49 887
9185.40 878
9186.30 879
9187.21 902
9188.11 900
9189.02 901
9189.92 866
9190.82 900
9191.73 878
9192.63 870
9193.54 884
9194.44 929
9195.35 906
9196.25 900
9197.16 926
9198.06 952
9198.97 928
9199.87 943
9200.78 904
9201.68 898
9202.59 876
9203.49 877
9204.40 857
9205.30 862
9206.21 856
9207.12 834
9208.02 906
9208.93 867
9209.83 848
9210.74 900
9211.64 880
9212.55 908
9213.45 885
9214.36 895
9215.27 895
9216.17 887
9217.08 892
9217.98 913
9218.89 861
9219.80 914
9220.70 894
9221.61 907
9222.51 848
9223.42 862
9224.33 848
9225.23 863
9226.14 804
9227.05 819
9227.95 858
9228.86 871
9229.77 828
9230.67 843
9231.58 831
9232.49 839
9233.39 862
9234.30 884
9235.21 879
9236.11 837
9237.02 866
9237.93 870
9238.83 882
9239.74 876
9240.65 862
9241.55 892
9242.46 885
9243.37 867
9244.28 844
9245.18 849
9246.09 881
9247.00 876
9247.91 856
9248.81 869
9249.72 838
9250.63 870
9251.54 898
9252.44 843
9253.35 850
9254.26 865
9255.17 857
9256.07 882
9256.98 865
9257.89 882
9258.80 838
9259.71 873
9260.61 879
9261.52 871
9262.43 866
9263.34 906
9264.25 860
9265.16 873
9266.06 894
9266.97 922
9267.88 936
9268.79 965
9269.70 916
9270.61 891
9271.51 927
9272.42 919
9273.33 906
9274.24 912
9275.15 878
9276.06 878
9276.97 857
9277.88 875
9278.78 881
9279.69 943
9280.60 948
9281.51 902
9282.42 890
9283.33 899
9284.24 945
9285.15 938
9286.06 902
9286.97 947
9287.88 905
9288.79 945
9289.70 904
9290.60 911
9291.51 935
9292.42 938
9293.33 936
9294.24 937
9295.15 955
9296.06 933
9296.97 903
9297.88 937
9298.79 996
9299.70 960
9300.61 913
9301.52 923
9302.43 921
9303.34 925
9304.25 960
9305.16 984
9306.07 927
9306.98 911
9307.89 899
9308.80 981
9309.71 963
9310.63 960
9311.54 922
9312.45 968
9313.36 930
9314.27 920
9315.18 915
9316.09 905
9317.00 925
9317.91 893
9318.82 959
9319.73 967
9320.64 926
9321.55 871
9322.47 895
9323.38 904
9324.29 913
9325.20 890
9326.11 944
9327.02 902
9327.93 855
9328.84 835
9329.76 875
9330.67 879
9331.58 886
9332.49 873
9333.40 861
9334.31 871
9335.23 893
9336.14 905
9337.05 882
9337.96 860
9338.87 888
9339.78 919
9340.70 872
9341.61 873
9342.52 901
9343.43 894
9344.34 934
9345.26 917
9346.17 937
9347.08 896
9347.99 893
9348.91 895
9349.82 877
9350.73 879
9351.64 903
9352.56 896
9353.47 898
9354.38 888
9355.29 894
9356.21 896
9357.12 902
9358.03 936
9358.94 888
9359.86 897
9360.77 920
9361.68 919
9362.60 896
9363.51 893
9364.42 878
9365.34 924
9366.25 925
9367.16 913
9368.08 919
9368.99 921
9369.90 939
9370.82 921
9371.73 893
9372.64 916
9373.56 956
9374.47 955
9375.38 973
9376.30 943
9377.21 945
9378.12 953
9379.04 965
9379.95 942
9380.87 893
9381.78 932
9382.69 942
9383.61 979
9384.52 1006
9385.44 1007
9386.35 1024
9387.27 1057
9388.18 1043
9389.09 1052
9390.01 1083
9390.92 1091
9391.84 1083
9392.75 1039
9393.67 1029
9394.58 1076
9395.50 1039
9396.41 1025
9397.32 1007
9398.24 1014
9399.15 976
9400.07 959
9400.98 956
9401.90 964
9402.81 1005
9403.73 969
9404.64 982
9405.56 978
9406.47 1017
9407.39 1042
9408.30 968
9409.22 953
9410.14 967
9411.05 1001
9411.97 1017
9412.88 1020
9413.80 1013
9414.71 1044
9415.63 988
9416.54 1007
9417.46 992
9418.38 1021
9419.29 1000
9420.21 1016
9421.12 1022
9422.04 1013
9422.95 1002
9423.87 1030
9424.79 1028
9425.70 1024
9426.62 1028
9427.54 1063
9428.45 1101
9429.37 1116
9430.28 1089
9431.20 1130
9432.12 1151
9433.03 1074
9433.95 1117
9434.87 1122
9435.78 1173
9436.70 1142
9437.62 1154
9438.53 1114
9439.45 1093
9440.37 1090
9441.28 1096
9442.20 1149
9443.12 1147
9444.03 1182
9444.95 1198
9445.87 1286
9446.79 1322
9447.70 1357
9448.62 1479
9449.54 1543
9450.45 1513
9451.37 1555
9452.29 1526
9453.21 1425
9454.12 1387
9455.04 1390
9455.96 1354
9456.88 1283
9457.79 1245
9458.71 1235
9459.63 1198
9460.55 1203
9461.47 1183
9462.38 1183
9463.30 1196
9464.22 1175
9465.14 1184
9466.06 1140
9466.97 1136
9467.89 1175
9468.81 1206
9469.73 1181
9470.65 1142
9471.56 1242
9472.48 1178
9473.40 1211
9474.32 1262
9475.24 1349
9476.16 1330
9477.08 1333
9477.99 1385
9478.91 1375
9479.83 1368
9480.75 1286
9481.67 1284
9482.59 1264
9483.51 1211
9484.43 1208
9485.34 1176
9486.26 1140
9487.18 1127
9488.10 1110
9489.02 1148
9489.94 1130
9490.86 1136
9491.78 1087
9492.70 1118
9493.62 1155
9494.54 1116
9495.46 1099
9496.38 1093
9497.30 1134
9498.22 1145
9499.13 1125
9500.05 1124
9500.97 1121
9501.89 1163
9502.81 1134
9503.73 1161
9504.65 1134
9505.57 1150
9506.49 1163
9507.41 1121
9508.33 1183
9509.25 1227
9510.17 1196
9511.09 1217
9512.01 1210
9512.93 1213
9513.86 1237
9514.78 1234
9515.70 1215
9516.62 1244
9517.54 1169
9518.46 1186
9519.38 1146
9520.30 1214
9521.22 1218
9522.14 1229
9523.06 1278
9523.98 1285
9524.90 1284
9525.82 1310
9526.75 1368
9527.67 1410
9528.59 1457
9529.51 1520
9530.43 1558
9531.35 1512
9532.27 1503
9533.19 1448
9534.11 1444
9535.04 1402
9535.96 1324
9536.88 1307
9537.80 1291
9538.72 1300
9539.64 1249
9540.57 1302
9541.49 1235
9542.41 1180
9543.33 1157
9544.25 1167
9545.17 1178
9546.10 1249
9547.02 1204
9547.94 1194
9548.86 1204
9549.78 1189
9550.71 1182
9551.63 1261
9552.55 1263
9553.47 1335
9554.40 1386
9555.32 1367
9556.24 1369
9557.16 1368
9558.09 1368
9559.01 1394
9559.93 1380
9560.85 1347
9561.78 1262
9562.70 1233
9563.62 1195
9564.54 1203
9565.47 1169
9566.39 1194
9567.31 1126
9568.24 1118
9569.16 1103
9570.08 1129
9571.00 1162
9571.93 1205
9572.85 1118
9573.77 1120
9574.70 1131
9575.62 1126
9576.54 1141
9577.47 1148
9578.39 1120
9579.31 1140
9580.24 1148
9581.16 1151
9582.09 1148
9583.01 1134
9583.93 1131
9584.86 1137
9585.78 1105
9586.70 1152
9587.63 1124
9588.55 1134
9589.48 1187
9590.40 1163
9591.32 1166
9592.25 1181
9593.17 1207
9594.10 1185
9595.02 1220
9595.95 1210
9596.87 1181
9597.79 1203
9598.72 1241
9599.64 1235
9600.57 1199
9601.49 1221
9602.42 1228
9603.34 1274
9604.27 1264
9605.19 1257
9606.12 1247
9607.04 1210
9607.97 1272
9608.89 1277
9609.82 1275
9610.74 1279
9611.67 1236
9612.59 1255
9613.52 1349
9614.44 1313
9615.37 1312
9616.29 1286
9617.22 1320
9618.14 1311
9619.07 1313
9619.99 1356
9620.92 1389
9621.85 1400
9622.77 1368
9623.70 1333
9624.62 1370
9625.55 1391
9626.47 1392
9627.40 1446
9628.33 1472
9629.25 1448
9630.18 1405
9631.10 1398
9632.03 1428
9632.96 1424
9633.88 1493
9634.81 1539
9635.73 1527
9636.66 1522
9637.59 1460
9638.51 1504
9639.44 1525
9640.37 1574
9641.29 1657
9642.22 1705
9643.15 1793
9644.07 1848
9645.00 1892
9645.93 1933
9646.85 1905
9647.78 1893
9648.71 1921
9649.63 1839
9650.56 1853
9651.49 1821
9652.41 1702
9653.34 1667
9654.27 1681
9655.20 1644
9656.12 1655
9657.05 1628
9657.98 1588
9658.90 1619
9659.83 1543
9660.76 1597
9661.69 1644
9662.61 1591
9663.54 1641
9664.47 1733
9665.40 1693
9666.32 1674
9667.25 1602
9668.18 1653
9669.11 1693
9670.04 1723
9670.96 1728
9671.89 1705
9672.82 1760
9673.75 1758
9674.68 1732
9675.60 1665
9676.53 1790
9677.46 1730
9678.39 1685
9679.32 1642
9680.25 1717
9681.17 1710
9682.10 1710
9683.03 1726
9683.96 1725
9684.89 1749
9685.82 1742
9686.75 1770
9687.67 1799
9688.60 1821
9689.53 1851
9690.46 1818
9691.39 1812
9692.32 1843
9693.25 1879
9694.18 1965
9695.11 1988
9696.03 1934
9696.96 2003
9697.89 1958
9698.82 1885
9699.75 1882
9700.68 1854
9701.61 1782
9702.54 1730
9703.47 1669
9704.40 1704
9705.33 1661
9706.26 1641
9707.19 1713
9708.12 1684
9709.05 1677
9709.98 1689
9710.91 1690
9711.84 1745
9712.77 1712
9713.70 1686
9714.63 1706
9715.56 1657
9716.49 1654
9717.42 1603
9718.35 1630
9719.28 1562
9720.21 1575
9721.14 1548
9722.07 1544
9723.00 1535
9723.93 1516
9724.86 1537
9725.79 1564
9726.72 1571
9727.65 1547
9728.58 1520
9729.51 1509
9730.44 1510
9731.37 1527
9732.31 1504
9733.24 1456
9734.17 1458
9735.10 1449
9736.03 1433
9736.96 1415
9737.89 1428
9738.82 1457
9739.75 1496
9740.69 1443
9741.62 1417
9742.55 1441
9743.48 1450
9744.41 1425
9745.34 1431
9746.27 1426
9747.21 1406
9748.14 1454
9749.07 1461
9750.00 1466
9750.93 1495
9751.86 1451
9752.80 1430
9753.73 1435
9754.66 1454
9755.59 1464
9756.52 1485
9757.46 1489
9758.39 1501
9759.32 1515
9760.25 1554
9761.18 1502
9762.12 1509
9763.05 1438
9763.98 1457
9764.91 1472
9765.85 1503
9766.78 1490
9767.71 1471
9768.64 1454
9769.58 1505
9770.51 1570
9771.44 1552
9772.37 1587
9773.31 1619
9774.24 1686
9775.17 1709
9776.11 1755
9777.04 1757
9777.97 1751
9778.91 1817
9779.84 1794
9780.77 1780
9781.71 1719
9782.64 1735
9783.57 1659
9784.51 1625
9785.44 1568
9786.37 1535
9787.31 1492
9788.24 1479
9789.17 1429
9790.11 1430
9791.04 1497
9791.97 1503
9792.91 1460
9793.84 1478
9794.77 1490
9795.71 1498
9796.64 1530
9797.58 1564
9798.51 1491
9799.44 1452
9800.38 1402
9801.31 1392
9802.25 1391
9803.18 1289
9804.12 1297
9805.05 1265
9805.98 1207
9806.92 1270
9807.85 1217
9808.79 1211
9809.72 1243
9810.66 1249
9811.59 1164
9812.53 1156
9813.46 1167
9814.40 1223
9815.33 1186
9816.27 1166
9817.20 1175
9818.14 1193
9819.07 1159
9820.01 1199
9820.94 1181
9821.88 1171
9822.81 1169
9823.75 1160
9824.68 1142
9825.62 1116
9826.55 1117
9827.49 1094
9828.42 1168
9829.36 1106
9830.29 1122
9831.23 1145
9832.17 1144
9833.10 1058
9834.04 1135
9834.97 1113
9835.91 1197
9836.84 1184
9837.78 1172
9838.72 1142
9839.65 1189
9840.59 1153
9841.52 1144
9842.46 1117
9843.40 1104
9844.33 1105
9845.27 1057
9846.20 1082
9847.14 1148
9848.08 1103
9849.01 1102
9849.95 1125
9850.89 1133
9851.82 1081
9852.76 1122
9853.70 1205
9854.63 1158
9855.57 1122
9856.51 1123
9857.44 1108
9858.38 1060
9859.32 1106
9860.25 1104
9861.19 1097
9862.13 1099
9863.07 1109
9864.00 1098
9864.94 1083
9865.88 1102
9866.81 1120
9867.75 1099
9868.69 1115
9869.63 1121
9870.56 1140
9871.50 1111
9872.44 1077
9873.38 1100
9874.31 1098
9875.25 1094
9876.19 1049
9877.13 1096
9878.07 1068
9879.00 1076
9879.94 1054
9880.88 1033
9881.82 1075
9882.75 1031
9883.69 1073
9884.63 1060
9885.57 1065
9886.51 1035
9887.45 1041
9888.38 1053
9889.32 1046
9890.26 1053
9891.20 1054
9892.14 1012
9893.08 1045
9894.01 1086
9894.95 1056
9895.89 1059
9896.83 1060
9897.77 1066
9898.71 1048
9899.65 1062
9900.59 1071
9901.52 1072
9902.46 1046
9903.40 1047
9904.34 1038
9905.28 1026
9906.22 1103
9907.16 1090
9908.10 1079
9909.04 1099
9909.98 1051
9910.92 1075
9911.86 1076
9912.80 1091
9913.73 1030
9914.67 1088
9915.61 1121
9916.55 1123
9917.49 1217
9918.43 1273
9919.37 1369
9920.31 1455
9921.25 1539
9922.19 1618
9923.13 1721
9924.07 1782
9925.01 1750
9925.95 1724
9926.89 1614
9927.83 1497
9928.77 1416
9929.71 1306
9930.65 1290
9931.59 1236
9932.53 1139
9933.47 1086
9934.41 1070
9935.36 1032
9936.30 1024
9937.24 1031
9938.18 1026
9939.12 985
9940.06 945
9941.00 995
9941.94 997
9942.88 978
9943.82 947
9944.76 934
9945.70 955
9946.64 945
9947.59 960
9948.53 930
9949.47 972
9950.41 917
9951.35 921
9952.29 903
9953.23 938
9954.17 917
9955.12 942
9956.06 895
9957.00 901
9957.94 917
9958.88 937
9959.82 925
9960.77 956
9961.71 914
9962.65 934
9963.59 930
9964.53 906
9965.48 918
9966.42 906
9967.36 924
9968.30 855
9969.24 875
9970.19 860
9971.13 881
9972.07 841
9973.01 853
9973.95 858
9974.90 902
9975.84 873
9976.78 866
9977.72 871
9978.67 855
9979.61 892
9980.55 881
9981.50 853
9982.44 866
9983.38 841
9984.32 880
9985.27 812
9986.21 826
9987.15 855
9988.10 859
9989.04 861
9989.98 855
9990.92 868
9991.87 866
9992.81 872
9993.75 857
9994.70 873
9995.64 873
9996.58 856
9997.53 887
9998.47 844
9999.41 858
10000.36 861
10001.30 850
10002.25 841
10003.19 871
10004.13 887
10005.08 915
10006.02 914
10006.96 899
10007.91 888
10008.85 833
10009.80 850
10010.74 880
10011.68 882
10012.63 861
10013.57 871
10014.52 831
10015.46 849
10016.41 850
10017.35 830
10018.29 850
10019.24 873
10020.18 901
10021.13 886
10022.07 899
10023.02 887
10023.96 898
10024.91 875
10025.85 842
10026.80 808
10027.74 895
10028.69 894
10029.63 871
10030.58 839
10031.52 812
10032.47 804
10033.41 825
10034.36 797
10035.30 794
10036.25 798
10037.19 829
10038.14 783
10039.08 788
10040.03 807
10040.97 831
10041.92 803
10042.87 826
10043.81 780
10044.76 824
10045.70 778
10046.65 803
10047.59 790
10048.54 763
10049.49 744
10050.43 776
10051.38 761
10052.32 790
10053.27 723
10054.22 758
10055.16 766
10056.11 766
10057.05 791
10058.00 766
10058.95 721
10059.89 772
10060.84 782
10061.79 772
10062.73 752
10063.68 726
10064.63 753
10065.57 758
10066.52 754
10067.47 769
10068.41 774
10069.36 755
10070.31 743
10071.25 746
10072.20 721
10073.15 741
10074.10 712
10075.04 759
10075.99 731
10076.94 710
10077.88 743
10078.83 777
10079.78 731
10080.73 693
10081.67 686
10082.62 754
10083.57 737
10084.52 732
10085.46 719
10086.41 735
10087.36 711
10088.31 705
10089.25 711
10090.20 715
10091.15 716
10092.10 745
10093.05 778
10093.99 735
10094.94 743
10095.89 720
10096.84 727
10097.79 723
10098.73 729
10099.68 691
10100.63 708
10101.58 735
10102.53 705
10103.48 701
10104.42 702
10105.37 695
10106.32 730
10107.27 730
10108.22 703
10109.17 721
10110.12 718
10111.06 711
10112.01 717
10112.96 676
10113.91 645
10114.86 713
10115.81 740
10116.76 716
10117.71 713
10118.66 742
10119.61 697
10120.56 717
10121.50 705
10122.45 691
10123.40 704
10124.35 712
10125.30 726
10126.25 700
10127.20 680
10128.15 705
10129.10 728
10130.05 687
10131.00 724
10131.95 750
10132.90 704
10133.85 717
10134.80 739
10135.75 717
10136.70 692
10137.65 777
10138.60 743
10139.55 744
10140.50 743
10141.45 780
10142.40 730
10143.35 700
10144.30 709
10145.25 700
10146.20 741
10147.15 748
10148.10 697
10149.05 762
10150.00 728
10150.95 747
10151.90 767
10152.86 711
10153.81 684
10154.76 717
10155.71 727
10156.66 709
10157.61 692
10158.56 716
10159.51 774
10160.46 789
10161.41 742
10162.37 697
10163.32 741
10164.27 727
10165.22 759
10166.17 773
10167.12 749
10168.07 759
10169.03 747
10169.98 738
10170.93 758
10171.88 769
10172.83 770
10173.78 790
10174.74 765
10175.69 790
10176.64 776
10177.59 840
10178.54 843
10179.49 801
10180.45 817
10181.40 824
10182.35 821
10183.30 813
10184.26 857
10185.21 851
10186.16 845
10187.11 818
10188.06 868
10189.02 890
10189.97 919
10190.92 864
10191.87 862
10192.83 829
10193.78 825
10194.73 885
10195.69 857
10196.64 829
10197.59 841
10198.54 875
10199.50 869
10200.45 874
10201.40 881
10202.36 908
10203.31 899
10204.26 922
10205.22 825
10206.17 855
10207.12 868
10208.08 808
10209.03 825
10209.98 839
10210.94 793
10211.89 811
10212.84 842
10213.80 832
10214.75 808
10215.70 809
10216.66 839
10217.61 829
10218.56 814
10219.52 793
10220.47 834
10221.43 810
10222.38 764
10223.33 839
10224.29 815
10225.24 789
10226.20 784
10227.15 872
10228.11 878
10229.06 866
10230.01 889
10230.97 932
10231.92 902
10232.88 927
10233.83 944
10234.79 931
10235.74 922
10236.70 896
10237.65 892
10238.60 869
10239.56 820
10240.51 817
10241.47 808
10242.42 777
10243.38 784
10244.33 742
10245.29 774
10246.24 757
10247.20 782
10248.15 754
10249.11 776
10250.07 739
10251.02 726
10251.98 756
10252.93 755
10253.89 753
10254.84 748
10255.80 748
10256.75 717
10257.71 716
10258.67 724
10259.62 749
10260.58 690
10261.53 683
10262.49 707
10263.44 731
10264.40 712
10265.36 749
10266.31 746
10267.27 751
10268.22 712
10269.18 721
10270.14 729
10271.09 717
10272.05 724
10273.01 733
10273.96 747
10274.92 733
10275.87 649
10276.83 673
10277.79 701
10278.74 656
10279.70 695
10280.66 739
10281.61 693
10282.57 689
10283.53 685
10284.49 725
10285.44 674
10286.40 671
10287.36 676
10288.31 711
10289.27 661
10290.23 703
10291.18 694
10292.14 722
10293.10 676
10294.06 678
10295.01 671
10295.97 691
10296.93 671
10297.89 700
10298.84 699
10299.80 695
10300.76 684
10301.72 695
10302.67 693
10303.63 668
10304.59 663
10305.55 667
10306.51 685
10307.46 648
10308.42 698
10309.38 694
10310.34 707
10311.30 640
10312.25 694
10313.21 672
10314.17 647
10315.13 669
10316.09 677
10317.05 678
10318.00 645
10318.96 670
10319.92 673
10320.88 668
10321.84 646
10322.80 644
10323.76 684
10324.71 646
10325.67 626
10326.63 655
10327.59 664
10328.55 701
10329.51 694
10330.47 654
10331.43 649
10332.39 622
10333.35 643
10334.30 634
10335.26 707
10336.22 650
10337.18 661
10338.14 645
10339.10 659
10340.06 626
10341.02 625
10341.98 641
10342.94 666
10343.90 666
10344.86 672
10345.82 667
10346.78 667
10347.74 645
10348.70 624
10349.66 683
10350.62 639
10351.58 660
10352.54 673
10353.50 677
10354.46 689
10355.42 644
10356.38 652
10357.34 659
10358.30 673
10359.26 668
10360.22 684
10361.18 658
10362.14 672
10363.10 673
10364.06 664
10365.02 627
10365.98 684
10366.94 652
10367.90 658
10368.87 647
10369.83 626
10370.79 649
10371.75 615
10372.71 595
10373.67 650
10374.63 664
10375.59 633
10376.55 632
10377.51 641
10378.48 637
10379.44 635
10380.40 680
10381.36 650
10382.32 656
10383.28 662
10384.24 629
10385.21 631
10386.17 661
10387.13 653
10388.09 674
10389.05 664
10390.01 653
10390.98 670
10391.94 658
10392.90 684
10393.86 662
10394.82 681
10395.79 661
10396.75 664
10397.71 666
10398.67 677
10399.63 654
10400.60 667
10401.56 657
10402.52 679
10403.48 680
10404.45 668
10405.41 673
10406.37 626
10407.33 656
10408.30 715
10409.26 689
10410.22 681
10411.18 693
10412.15 725
10413.11 793
10414.07 774
10415.04 785
10416.00 764
10416.96 784
10417.93 781
10418.89 734
10419.85 750
10420.81 749
10421.78 734
10422.74 716
10423.70 716
10424.67 721
10425.63 707
10426.59 718
10427.56 725
10428.52 741
10429.49 731
10430.45 730
10431.41 689
10432.38 654
10433.34 642
10434.30 655
10435.27 645
10436.23 649
10437.20 669
10438.16 659
10439.12 690
10440.09 669
10441.05 627
10442.02 655
10442.98 624
10443.94 605
10444.91 673
10445.87 623
10446.84 662
10447.80 643
10448.77 702
10449.73 654
10450.70 590
10451.66 596
10452.63 642
10453.59 627
10454.55 613
10455.52 598
10456.48 623
10457.45 632
10458.41 643
10459.38 614
10460.34 621
10461.31 636
10462.27 669
10463.24 599
10464.20 614
10465.17 631
10466.14 609
10467.10 625
10468.07 597
10469.03 622
10470.00 624
10470.96 608
10471.93 628
10472.89 647
10473.86 617
10474.82 567
10475.79 605
10476.76 597
10477.72 624
10478.69 627
10479.65 690
10480.62 667
10481.59 638
10482.55 604
10483.52 649
10484.48 646
10485.45 655
10486.42 687
10487.38 624
10488.35 614
10489.32 635
10490.28 696
10491.25 659
10492.21 661
10493.18 647
10494.15 675
10495.11 647
10496.08 659
10497.05 603
10498.01 660
10498.98 676
10499.95 667
10500.92 633
10501.88 641
10502.85 631
10503.82 663
10504.78 679
10505.75 635
10506.72 647
10507.68 643
10508.65 657
10509.62 633
10510.59 637
10511.55 658
10512.52 668
10513.49 668
10514.46 700
10515.42 692
10516.39 687
10517.36 668
10518.33 689
10519.29 659
10520.26 633
10521.23 639
10522.20 671
10523.17 635
10524.13 636
10525.10 664
10526.07 664
10527.04 673
10528.01 726
10528.97 650
10529.94 659
10530.91 691
10531.88 646
10532.85 637
10533.82 693
10534.78 668
10535.75 633
10536.72 700
10537.69 660
10538.66 661
10539.63 672
10540.60 654
10541.56 654
10542.53 708
10543.50 702
10544.47 649
10545.44 667
10546.41 684
10547.38 689
10548.35 706
10549.32 711
10550.29 682
10551.25 671
10552.22 758
10553.19 745
10554.16 704
10555.13 757
10556.10 757
10557.07 796
10558.04 811
10559.01 814
10559.98 776
10560.95 755
10561.92 753
10562.89 794
10563.86 763
10564.83 690
10565.80 698
10566.77 686
10567.74 663
10568.71 628
10569.68 632
10570.65 676
10571.62 645
10572.59 662
10573.56 670
10574.53 694
10575.50 706
10576.47 644
10577.44 691
10578.41 692
10579.38 701
10580.35 692
10581.32 729
10582.29 723
10583.26 741
10584.23 759
10585.21 708
10586.18 738
10587.15 719
10588.12 718
10589.09 669
10590.06 715
10591.03 729
10592.00 708
10592.97 677
10593.94 687
10594.92 655
10595.89 659
10596.86 688
10597.83 653
10598.80 663
10599.77 642
10600.74 633
10601.71 651
10602.69 611
10603.66 650
10604.63 638
10605.60 664
10606.57 692
10607.54 623
10608.52 611
10609.49 655
10610.46 644
10611.43 628
10612.40 639
10613.38 658
10614.35 664
10615.32 623
10616.29 626
10617.27 640
10618.24 639
10619.21 695
10620.18 679
10621.15 684
10622.13 618
10623.10 657
10624.07 700
10625.04 685
10626.02 654
10626.99 673
10627.96 698
10628.94 659
10629.91 660
10630.88 690
10631.85 674
10632.83 651
10633.80 656
10634.77 716
10635.75 693
10636.72 655
10637.69 666
10638.67 701
10639.64 658
10640.61 650
10641.59 633
10642.56 654
10643.53 669
10644.51 655
10645.48 652
10646.45 666
10647.43 635
10648.40 637
10649.37 678
10650.35 646
10651.32 638
10652.30 654
10653.27 694
10654.24 616
10655.22 646
10656.19 661
10657.16 684
10658.14 670
10659.11 669
10660.09 697
10661.06 649
10662.04 705
10663.01 711
10663.98 679
10664.96 680
10665.93 710
10666.91 687
10667.88 682
10668.86 639
10669.83 647
10670.81 679
10671.78 687
10672.76 671
10673.73 634
10674.71 642
10675.68 643
10676.66 666
10677.63 691
10678.61 635
10679.58 635
10680.56 669
10681.53 659
10682.51 651
10683.48 643
10684.46 675
10685.43 666
10686.41 674
10687.38 623
10688.36 678
10689.33 605
10690.31 642
10691.28 624
10692.26 627
10693.24 646
10694.21 659
10695.19 644
10696.16 661
10697.14 644
10698.12 602
10699.09 643
10700.07 633
10701.04 646
10702.02 630
10703.00 637
10703.97 670
10704.95 629
10705.92 638
10706.90 624
10707.88 632
10708.85 660
10709.83 654
10710.81 643
10711.78 627
10712.76 649
10713.74 634
10714.71 625
10715.69 630
10716.67 671
10717.64 653
10718.62 629
10719.60 639
10720.57 621
10721.55 654
10722.53 619
10723.50 623
10724.48 614
10725.46 615
10726.44 650
10727.41 618
10728.39 605
10729.37 635
10730.35 644
10731.32 670
10732.30 683
10733.28 643
10734.26 672
10735.23 621
10736.21 678
10737.19 716
10738.17 653
10739.14 673
10740.12 649
10741.10 687
10742.08 644
10743.06 634
10744.03 600
10745.01 658
10745.99 612
10746.97 603
10747.95 649
10748.92 620
10749.90 619
10750.88 617
10751.86 640
10752.84 663
10753.82 645
10754.79 657
10755.77 682
10756.75 633
10757.73 665
10758.71 656
10759.69 671
10760.67 671
10761.65 635
10762.62 643
10763.60 639
10764.58 640
10765.56 654
10766.54 638
10767.52 623
10768.50 610
10769.48 633
10770.46 652
10771.44 664
10772.42 675
10773.39 646
10774.37 635
10775.35 656
10776.33 672
10777.31 645
10778.29 677
10779.27 681
10780.25 650
10781.23 664
10782.21 656
10783.19 654
10784.17 633
10785.15 623
10786.13 658
10787.11 662
10788.09 646
10789.07 643
10790.05 623
10791.03 628
10792.01 630
10792.99 631
10793.97 622
10794.95 620
10795.93 647
10796.91 642
10797.89 644
10798.87 662
10799.85 638
10800.83 628
10801.82 663
10802.80 638
10803.78 652
10804.76 688
10805.74 653
10806.72 645
10807.70 660
10808.68 673
10809.66 689
10810.64 647
10811.62 680
10812.61 694
10813.59 641
10814.57 670
10815.55 720
10816.53 650
10817.51 651
10818.49 674
10819.47 676
10820.46 702
10821.44 681
10822.42 661
10823.40 658
10824.38 665
10825.36 662
10826.35 653
10827.33 687
10828.31 698
10829.29 667
10830.27 656
10831.25 689
10832.24 670
10833.22 675
10834.20 674
10835.18 683
10836.17 694
10837.15 670
10838.13 661
10839.11 726
10840.09 705
10841.08 703
10842.06 693
10843.04 708
10844.02 698
10845.01 702
10845.99 687
10846.97 655
10847.96 684
10848.94 683
10849.92 680
10850.90 723
10851.89 707
10852.87 682
10853.85 718
10854.84 709
10855.82 754
10856.80 771
10857.78 746
10858.77 738
10859.75 716
10860.73 735
10861.72 705
10862.70 736
10863.68 705
10864.67 731
10865.65 751
10866.64 749
10867.62 742
10868.60 750
10869.59 759
10870.57 749
10871.55 788
10872.54 763
10873.52 770
10874.51 740
10875.49 763
10876.47 767
10877.46 770
10878.44 813
10879.43 801
10880.41 781
10881.39 766
10882.38 776
10883.36 785
10884.35 780
10885.33 835
10886.32 817
10887.30 800
10888.29 784
10889.27 833
10890.25 795
10891.24 811
10892.22 840
10893.21 875
10894.19 814
10895.18 862
10896.16 854
10897.15 878
10898.13 831
10899.12 859
10900.10 862
10901.09 850
10902.07 865
10903.06 890
10904.04 888
10905.03 888
10906.01 893
10907.00 916
10907.99 884
10908.97 888
10909.96 870
10910.94 902
10911.93 948
10912.91 901
10913.90 917
10914.88 910
10915.87 900
10916.86 954
10917.84 953
10918.83 934
10919.81 895
10920.80 944
10921.79 976
10922.77 909
10923.76 923
10924.74 967
10925.73 1000
10926.72 1007
10927.70 992
10928.69 982
10929.68 1022
10930.66 980
10931.65 982
10932.64 1039
10933.62 1016
10934.61 1020
10935.60 1043
10936.58 1083
10937.57 1128
10938.56 1102
10939.54 1089
10940.53 1107
10941.52 1086
10942.50 1160
10943.49 1165
10944.48 1199
10945.47 1170
10946.45 1182
10947.44 1179
10948.43 1235
10949.41 1232
10950.40 1243
10951.39 1280
10952.38 1287
10953.36 1280
10954.35 1279
10955.34 1292
10956.33 1324
10957.31 1256
10958.30 1303
10959.29 1262
10960.28 1300
10961.27 1230
10962.25 1217
10963.24 1189
10964.23 1134
10965.22 1149
10966.21 1113
10967.19 1110
10968.18 1117
10969.17 1122
10970.16 1080
10971.15 1147
10972.13 1157
10973.12 1148
10974.11 1148
10975.10 1139
10976.09 1167
10977.08 1208
10978.07 1221
10979.05 1187
10980.04 1178
10981.03 1121
10982.02 1135
10983.01 1132
10984.00 1162
10984.99 1211
10985.98 1261
10986.96 1255
10987.95 1237
10988.94 1362
10989.93 1355
10990.92 1440
10991.91 1448
10992.90 1537
10993.89 1537
10994.88 1589
10995.87 1645
10996.86 1626
10997.85 1607
10998.84 1574
10999.83 1527
11000.82 1436
11001.81 1387
11002.79 1318
11003.78 1243
11004.77 1224
11005.76 1174
11006.75 1114
11007.74 1099
11008.73 1118
11009.72 1053
11010.71 1099
11011.70 1123
11012.69 1092
11013.68 1086
11014.67 1049
11015.67 1018
11016.66 1064
11017.65 1034
11018.64 1046
11019.63 1036
11020.62 1026
11021.61 1069
11022.60 1075
11023.59 1052
11024.58 1038
11025.57 1062
11026.56 1022
11027.55 1042
11028.54 991
11029.53 988
11030.52 974
11031.52 1002
11032.51 1001
11033.50 1049
11034.49 1008
11035.48 1012
11036.47 993
11037.46 976
11038.45 1001
11039.45 947
11040.44 920
11041.43 908
11042.42 885
11043.41 919
11044.40 908
11045.39 894
11046.39 910
11047.38 892
11048.37 905
11049.36 901
11050.35 872
11051.35 883
11052.34 896
11053.33 896
11054.32 886
11055.31 892
11056.31 906
11057.30 899
11058.29 897
11059.28 918
11060.27 897
11061.27 925
11062.26 923
11063.25 932
11064.24 912
11065.24 887
11066.23 930
11067.22 957
11068.21 896
11069.21 884
11070.20 898
11071.19 935
11072.19 918
11073.18 915
11074.17 903
11075.16 921
11076.16 908
11077.15 891
11078.14 953
11079.14 916
11080.13 894
11081.12 884
11082.12 887
11083.11 870
11084.10 920
11085.10 895
11086.09 895
11087.08 879
11088.08 895
11089.07 885
11090.06 890
11091.06 903
11092.05 899
11093.04 866
11094.04 848
11095.03 834
11096.03 898
11097.02 863
11098.01 883
11099.01 873
11100.00 832
11101.00 832
11101.99 853
11102.98 826
11103.98 836
11104.97 836
11105.97 851
11106.96 871
11107.96 882
11108.95 830
11109.95 832
11110.94 883
11111.93 888
11112.93 830
11113.92 900
11114.92 832
11115.91 842
11116.91 834
11117.90 837
11118.90 877
11119.89 846
11120.89 902
11121.88 848
11122.88 873
11123.87 841
11124.87 898
11125.86 901
11126.86 854
11127.85 845
11128.85 887
11129.84 900
11130.84 861
11131.84 853
11132.83 815
11133.83 838
11134.82 842
11135.82 839
11136.81 844
11137.81 870
11138.81 850
11139.80 820
11140.80 835
11141.79 834
11142.79 829
11143.79 853
11144.78 851
11145.78 818
11146.77 822
11147.77 857
11148.77 851
11149.76 807
11150.76 803
11151.75 785
11152.75 801
11153.75 753
11154.74 821
11155.74 819
11156.74 778
11157.73 789
11158.73 810
11159.73 791
11160.72 800
11161.72 800
11162.72 831
11163.71 787
11164.71 771
11165.71 761
11166.71 768
11167.70 803
11168.70 776
11169.70 764
11170.69 786
11171.69 779
11172.69 785
11173.69 782
11174.68 780
11175.68 798
11176.68 789
11177.68 821
11178.67 801
11179.67 780
11180.67 766
11181.67 761
11182.66 771
11183.66 751
11184.66 791
11185.66 791
11186.66 782
11187.65 753
11188.65 795
11189.65 803
11190.65 811
11191.65 790
11192.64 812
11193.64 800
11194.64 737
11195.64 796
11196.64 789
11197.64 779
11198.63 753
11199.63 741
11200.63 773
11201.63 801
11202.63 770
11203.63 786
11204.63 755
11205.63 770
11206.62 831
11207.62 757
11208.62 764
11209.62 771
11210.62 774
11211.62 750
11212.62 769
11213.62 786
11214.62 753
11215.62 781
11216.61 764
11217.61 772
11218.61 768
11219.61 771
11220.61 804
11221.61 742
11222.61 781
11223.61 784
11224.61 810
11225.61 764
11226.61 788
11227.61 795
11228.61 801
11229.61 785
11230.61 777
11231.61 802
11232.61 783
11233.61 808
11234.61 799
11235.61 776
11236.61 781
11237.61 769
11238.61 752
11239.61 775
11240.61 793
11241.61 793
11242.61 793
11243.61 809
11244.61 783
11245.61 791
11246.61 803
11247.61 815
11248.62 783
11249.62 780
11250.62 766
11251.62 779
11252.62 794
11253.62 771
11254.62 779
11255.62 793
11256.62 842
11257.62 798
11258.62 786
11259.63 838
11260.63 843
11261.63 811
11262.63 820
11263.63 831
11264.63 867
11265.63 809
11266.64 820
11267.64 830
11268.64 833
11269.64 862
11270.64 864
11271.64 876
11272.65 890
11273.65 870
11274.65 846
11275.65 835
11276.65 843
11277.65 852
11278.66 876
11279.66 839
11280.66 888
11281.66 821
11282.67 826
11283.67 824
11284.67 851
11285.67 883
11286.67 862
11287.68 805
11288.68 814
11289.68 811
11290.68 832
11291.69 827
11292.69 837
11293.69 851
11294.70 837
11295.70 883
11296.70 848
11297.70 834
11298.71 838
11299.71 840
11300.71 860
11301.72 837
11302.72 819
11303.72 898
11304.72 866
11305.73 853
11306.73 882
11307.73 880
11308.74 891
11309.74 878
11310.74 887
11311.75 892
11312.75 903
11313.76 900
11314.76 934
11315.76 899
11316.77 892
11317.77 882
11318.77 879
11319.78 855
11320.78 876
11321.79 866
11322.79 874
11323.79 869
11324.80 850
11325.80 859
11326.81 852
11327.81 901
11328.81 888
11329.82 903
11330.82 907
11331.83 893
11332.83 925
11333.84 914
11334.84 911
11335.85 907
11336.85 949
11337.85 951
11338.86 934
11339.86 941
11340.87 900
11341.87 870
11342.88 864
11343.88 891
11344.89 938
11345.89 906
11346.90 913
11347.90 897
11348.91 950
11349.91 924
11350.92 975
11351.92 934
11352.93 921
11353.94 941
11354.94 903
11355.95 909
11356.95 923
11357.96 960
11358.96 951
11359.97 967
11360.97 955
11361.98 976
11362.99 969
11363.99 985
11365.00 966
11366.00 961
11367.01 972
11368.02 999
11369.02 971
11370.03 940
11371.03 955
11372.04 948
11373.05 929
11374.05 928
11375.06 959
11376.06 991
11377.07 980
11378.08 939
11379.08 965
11380.09 993
11381.10 1024
11382.10 977
11383.11 986
11384.12 1005
11385.12 1016
11386.13 1014
11387.14 992
11388.14 995
11389.15 1031
11390.16 1020
11391.17 1042
11392.17 1026
11393.18 1039
11394.19 1062
11395.19 1033
11396.20 1013
11397.21 1047
11398.22 1063
11399.22 1074
11400.23 1085
11401.24 1046
11402.25 1079
11403.25 1041
11404.26 1058
11405.27 1071
11406.28 1053
11407.28 1094
11408.29 1104
11409.30 1120
11410.31 1078
11411.31 1105
11412.32 1162
11413.33 1171
11414.34 1107
11415.35 1088
11416.35 1114
11417.36 1156
11418.37 1188
11419.38 1183
11420.39 1162
11421.40 1152
11422.40 1199
11423.41 1248
11424.42 1209
11425.43 1199
11426.44 1206
11427.45 1259
11428.46 1221
11429.46 1229
11430.47 1270
11431.48 1211
11432.49 1259
11433.50 1248
11434.51 1197
11435.52 1271
11436.53 1326
11437.54 1325
11438.54 1346
11439.55 1349
11440.56 1379
11441.57 1361
11442.58 1425
11443.59 1345
11444.60 1340
11445.61 1409
11446.62 1362
11447.63 1425
11448.64 1394
11449.65 1414
11450.66 1456
11451.67 1466
11452.68 1435
11453.69 1421
11454.70 1377
11455.71 1434
11456.72 1466
11457.73 1487
11458.74 1426
11459.75 1441
11460.76 1485
11461.77 1529
11462.78 1534
11463.79 1480
11464.80 1472
11465.81 1531
11466.82 1514
11467.83 1546
11468.84 1536
11469.85 1552
11470.86 1562
11471.87 1616
11472.88 1612
11473.89 1594
11474.90 1565
11475.91 1629
11476.92 1650
11477.93 1640
11478.95 1604
11479.96 1606
11480.97 1617
11481.98 1659
11482.99 1653
11484.00 1656
11485.01 1632
11486.02 1649
11487.03 1657
11488.05 1688
11489.06 1772
11490.07 1807
11491.08 1752
11492.09 1738
11493.10 1750
11494.11 1703
11495.13 1749
11496.14 1780
11497.15 1786
11498.16 1792
11499.17 1719
11500.18 1766
11501.20 1863
11502.21 1861
11503.22 1825
11504.23 1827
11505.24 1864
11506.26 1880
11507.27 1898
11508.28 1844
11509.29 1906
11510.30 1943
11511.32 1943
11512.33 1939
11513.34 1956
11514.35 1976
11515.37 1982
11516.38 1974
11517.39 2003
11518.40 2053
11519.42 2075
11520.43 2138
11521.44 2060
11522.45 2085
11523.47 2115
11524.48 2170
11525.49 2101
11526.51 2186
11527.52 2221
11528.53 2286
11529.55 2257
11530.56 2275
11531.57 2338
11532.59 2371
11533.60 2332
11534.61 2373
11535.63 2413
11536.64 2445
11537.65 2455
11538.67 2473
11539.68 2460
11540.69 2489
11541.71 2569
11542.72 2578
11543.73 2549
11544.75 2650
11545.76 2752
11546.78 2747
11547.79 2740
11548.80 2793
11549.82 2853
11550.83 2901
11551.85 2965
11552.86 3043
11553.87 3090
11554.89 3165
11555.90 3227
11556.92 3203
11557.93 3244
11558.95 3270
11559.96 3285
11560.97 3313
11561.99 3452
11563.00 3453
11564.02 3401
11565.03 3497
11566.05 3578
11567.06 3671
11568.08 3683
11569.09 3742
11570.11 3845
11571.12 3928
11572.14 4015
11573.15 4174
11574.17 4390
11575.18 4503
11576.20 4636
11577.21 4863
11578.23 4872
11579.24 4999
11580.26 5277
11581.27 5300
11582.29 5450
11583.30 5550
11584.32 5809
11585.33 5866
11586.35 6056
11587.37 6509
11588.38 6684
11589.40 7001
11590.41 7322
11591.43 7866
11592.44 8457
11593.46 9113
11594.48 9895
11595.49 10512
11596.51 11218
11597.52 11830
11598.54 12176
11599.56 12383
11600.57 12276
11601.59 11732
11602.61 11220
11603.62 10542
11604.64 9760
11605.66 8833
11606.67 8092
11607.69 7410
11608.70 6604
11609.72 6071
11610.74 5591
11611.75 5257
11612.77 4922
11613.79 4564
11614.81 4431
11615.82 4246
11616.84 4153
11617.86 4092
11618.87 3950
11619.89 3842
11620.91 3810
11621.92 3746
11622.94 3595
11623.96 3587
11624.98 3597
11625.99 3482
11627.01 3428
11628.03 3384
11629.05 3514
11630.06 3482
11631.08 3452
11632.10 3393
11633.12 3426
11634.13 3372
11635.15 3397
11636.17 3427
11637.19 3413
11638.20 3474
11639.22 3395
11640.24 3299
11641.26 3253
11642.28 3251
11643.29 3066
11644.31 3051
11645.33 2959
11646.35 2891
11647.37 2880
11648.39 2778
11649.40 2771
11650.42 2749
11651.44 2712
11652.46 2776
11653.48 2807
11654.50 2753
11655.51 2755
11656.53 2852
11657.55 2912
11658.57 2784
11659.59 2804
11660.61 2870
11661.63 2858
11662.65 2843
11663.67 2909
11664.68 2962
11665.70 2889
11666.72 2893
11667.74 2863
11668.76 3005
11669.78 3044
11670.80 3019
11671.82 3041
11672.84 3040
11673.86 3073
11674.88 3094
11675.90 3218
11676.92 3161
11677.94 3202
11678.96 3222
11679.98 3242
11680.99 3188
11682.01 3145
11683.03 3167
11684.05 3100
11685.07 3121
11686.09 3074
11687.11 2998
11688.13 2925
11689.15 2863
11690.17 2903
11691.19 2895
11692.21 2921
11693.24 2920
11694.26 2832
11695.28 2820
11696.30 2824
11697.32 2827
11698.34 2776
11699.36 2771
11700.38 2739
11701.40 2645
11702.42 2637
11703.44 2618
11704.46 2657
11705.48 2600
11706.50 2517
11707.52 2570
11708.54 2535
11709.57 2456
11710.59 2463
11711.61 2423
11712.63 2425
11713.65 2386
11714.67 2385
11715.69 2387
11716.71 2307
11717.73 2322
11718.76 2283
11719.78 2221
11720.80 2165
11721.82 2158
11722.84 2112
11723.86 2131
11724.89 2080
11725.91 2047
11726.93 2019
11727.95 1987
11728.97 1969
11729.99 1906
11731.02 1980
11732.04 1966
11733.06 1939
11734.08 1927
11735.10 1974
11736.13 1907
11737.15 1925
11738.17 1940
11739.19 1894
11740.22 1876
11741.24 1881
11742.26 1862
11743.28 1858
11744.30 1866
11745.33 1784
11746.35 1830
11747.37 1848
11748.40 1836
11749.42 1790
11750.44 1795
11751.46 1767
11752.49 1682
11753.51 1667
11754.53 1684
11755.56 1654
11756.58 1560
11757.60 1575
11758.62 1542
11759.65 1585
11760.67 1576
11761.69 1575
11762.72 1518
11763.74 1522
11764.76 1458
11765.79 1542
11766.81 1559
11767.83 1487
11768.86 1482
11769.88 1521
11770.91 1526
11771.93 1424
11772.95 1446
11773.98 1420
11775.00 1449
11776.02 1365
11777.05 1406
11778.07 1365
11779.10 1352
11780.12 1338
11781.14 1424
11782.17 1401
11783.19 1392
11784.22 1340
11785.24 1344
11786.26 1331
11787.29 1364
11788.31 1356
11789.34 1359
11790.36 1336
11791.39 1306
11792.41 1336
11793.44 1272
11794.46 1254
11795.49 1237
11796.51 1225
11797.54 1181
11798.56 1216
11799.59 1295
11800.61 1236
11801.63 1187
11802.66 1160
11803.69 1190
11804.71 1162
11805.74 1155
11806.76 1148
11807.79 1139
11808.81 1124
11809.84 1121
11810.86 1171
11811.89 1171
11812.91 1156
11813.94 1136
11814.96 1126
11815.99 1099
11817.01 1105
11818.04 1094
11819.07 1098
11820.09 1107
11821.12 1072
11822.14 1091
11823.17 1130
11824.20 1101
11825.22 1102
11826.25 1132
11827.27 1119
11828.30 1080
11829.33 1071
11830.35 1133
11831.38 1129
11832.40 1092
11833.43 1042
11834.46 1056
11835.48 1085
11836.51 1039
11837.54 994
11838.56 1035
11839.59 1077
11840.62 1077
11841.64 1037
11842.67 1034
11843.70 1040
11844.72 1033
11845.75 1044
11846.78 1037
11847.80 1012
11848.83 1045
11849.86 1012
11850.89 977
11851.91 1019
11852.94 1011
11853.97 1056
11854.99 1038
11856.02 1019
11857.05 986
11858.08 999
11859.10 970
11860.13 1031
11861.16 1017
11862.19 986
11863.21 964
11864.24 978
11865.27 1019
11866.30 1014
11867.33 992
11868.35 986
11869.38 1014
11870.41 1000
11871.44 993
11872.47 948
11873.49 984
11874.52 994
11875.55 1016
11876.58 961
11877.61 978
11878.63 987
11879.66 974
11880.69 972
11881.72 951
11882.75 990
11883.78 999
11884.81 1026
11885.83 985
11886.86 1028
11887.89 996
11888.92 971
11889.95 1011
11890.98 1033
11892.01 1014
11893.04 1019
11894.06 1001
11895.09 1029
11896.12 1056
11897.15 1048
11898.18 1032
11899.21 1015
11900.24 993
11901.27 1051
11902.30 1055
11903.33 985
11904.36 985
11905.39 977
11906.42 1034
11907.45 953
11908.48 977
11909.50 976
11910.53 996
11911.56 998
11912.59 973
11913.62 940
11914.65 983
11915.68 1016
11916.71 996
11917.74 1006
11918.77 985
11919.80 980
11920.83 985
11921.86 1043
11922.89 1052
11923.92 1034
11924.95 1041
11925.99 1063
11927.02 1071
11928.05 1121
11929.08 1079
11930.11 1063
11931.14 1085
11932.17 1064
11933.20 1035
11934.23 1012
11935.26 1034
11936.29 926
11937.32 971
11938.35 920
11939.38 937
11940.41 917
11941.45 897
11942.48 892
11943.51 907
11944.54 883
11945.57 881
11946.60 897
11947.63 877
11948.66 911
11949.70 875
11950.73 835
11951.76 884
11952.79 894
11953.82 906
11954.85 892
11955.88 864
11956.92 839
11957.95 863
11958.98 887
11960.01 905
11961.04 886
11962.08 892
11963.11 897
11964.14 886
11965.17 931
11966.20 960
11967.24 915
11968.27 945
11969.30 911
11970.33 921
11971.36 940
11972.40 908
11973.43 901
11974.46 889
11975.49 878
11976.53 887
11977.56 900
11978.59 889
11979.62 922
11980.66 929
11981.69 934
11982.72 909
11983.76 946
11984.79 938
11985.82 971
11986.85 970
11987.89 951
11988.92 945
11989.95 951
11990.99 922
11992.02 976
11993.05 924
11994.09 924
11995.12 967
11996.15 929
11997.19 963
11998.22 992
11999.25 952
12000.29 959
12001.32 961
12002.35 989
12003.39 983
12004.42 1001
12005.46 1001
12006.49 1026
12007.52 1020
12008.56 1012
12009.59 1011
12010.63 1067
12011.66 1021
12012.69 1024
12013.73 1040
12014.76 984
12015.80 993
12016.83 1051
12017.86 1013
12018.90 985
12019.93 1050
12020.97 1040
12022.00 1008
12023.04 1020
12024.07 963
12025.11 1014
12026.14 1011
12027.18 965
12028.21 996
12029.25 986
12030.28 981
12031.32 971
12032.35 943
12033.39 982
12034.42 929
12035.46 929
12036.49 951
12037.53 944
12038.56 1014
12039.60 965
12040.63 977
12041.67 970
12042.70 983
12043.74 965
12044.77 917
12045.81 965
12046.84 993
12047.88 986
12048.92 1007
12049.95 1018
12050.99 1019
12052.02 1005
12053.06 930
12054.09 935
12055.13 975
12056.17 964
12057.20 994
12058.24 1018
12059.27 979
12060.31 968
12061.35 943
12062.38 937
12063.42 991
12064.46 971
12065.49 1003
12066.53 973
12067.56 1017
12068.60 1013
12069.64 936
12070.67 961
12071.71 991
12072.75 978
12073.78 982
12074.82 988
12075.86 1025
12076.89 1003
12077.93 1027
12078.97 1040
12080.01 1022
12081.04 1058
12082.08 1045
12083.12 1020
12084.15 1083
12085.19 1100
12086.23 1066
12087.27 1081
12088.30 1141
12089.34 1151
12090.38 1114
12091.41 1140
12092.45 1115
12093.49 1152
12094.53 1176
12095.57 1155
12096.60 1169
12097.64 1183
12098.68 1155
12099.72 1137
12100.75 1172
12101.79 1126
12102.83 1135
12103.87 1099
12104.91 1113
12105.94 1058
12106.98 1025
12108.02 1034
12109.06 991
12110.10 1028
12111.14 998
12112.17 989
12113.21 970
12114.25 979
12115.29 1006
12116.33 1006
12117.37 951
12118.40 985
12119.44 945
12120.48 971
12121.52 956
12122.56 975
12123.60 962
12124.64 969
12125.68 944
12126.72 910
12127.75 936
12128.79 938
12129.83 941
12130.87 927
12131.91 907
12132.95 942
12133.99 914
12135.03 878
12136.07 872
12137.11 897
12138.15 903
12139.19 906
12140.23 925
12141.27 920
12142.31 911
12143.35 893
12144.38 904
12145.42 901
12146.46 886
12147.50 884
12148.54 881
12149.58 889
12150.62 859
12151.66 873
12152.70 867
12153.74 859
12154.78 819
12155.82 897
12156.87 910
12157.91 868
12158.95 873
12159.99 884
12161.03 896
12162.07 875
12163.11 906
12164.15 888
12165.19 862
12166.23 879
12167.27 883
12168.31 866
12169.35 883
12170.39 887
12171.43 888
12172.47 893
12173.52 817
12174.56 876
12175.60 897
12176.64 803
12177.68 844
12178.72 843
12179.76 868
12180.80 863
12181.85 857
12182.89 868
12183.93 844
12184.97 837
12186.01 832
12187.05 865
12188.09 841
12189.14 824
12190.18 819
12191.22 867
12192.26 900
12193.30 849
12194.34 863
12195.39 871
12196.43 853
12197.47 831
12198.51 828
12199.55 846
12200.60 891
12201.64 868
12202.68 835
12203.72 845
12204.77 846
12205.81 887
12206.85 860
12207.89 814
12208.94 824
12209.98 855
12211.02 828
12212.06 879
12213.11 858
12214.15 838
12215.19 837
12216.23 861
12217.28 845
12218.32 842
12219.36 858
12220.41 855
12221.45 830
12222.49 829
12223.54 813
12224.58 816
12225.62 856
12226.66 827
12227.71 795
12228.75 837
12229.79 842
12230.84 823
12231.88 847
12232.93 813
12233.97 827
12235.01 810
12236.06 830
12237.10 823
12238.14 837
12239.19 842
12240.23 816
12241.28 791
12242.32 806
12243.36 811
12244.41 831
12245.45 832
12246.50 780
12247.54 779
12248.58 776
12249.63 795
12250.67 764
12251.72 781
12252.76 748
12253.80 773
12254.85 770
12255.89 771
12256.94 771
12257.98 775
12259.03 735
12260.07 788
12261.12 760
12262.16 760
12263.21 747
12264.25 794
12265.30 767
12266.34 726
12267.39 771
12268.43 771
12269.48 722
12270.52 719
12271.57 739
12272.61 751
12273.66 732
12274.70 736
12275.75 705
12276.79 727
12277.84 772
12278.88 767
12279.93 734
12280.98 714
12282.02 697
12283.07 704
12284.11 736
12285.16 717
12286.20 740
12287.25 698
12288.30 727
12289.34 712
12290.39 709
12291.43 685
12292.48 724
12293.53 711
12294.57 703
12295.62 734
12296.66 742
12297.71 701
12298.76 716
12299.80 724
12300.85 764
12301.90 718
12302.94 668
12303.99 679
12305.04 715
12306.08 717
12307.13 685
12308.18 687
12309.22 682
12310.27 718
12311.32 743
12312.36 700
12313.41 657
12314.46 704
12315.50 728
12316.55 668
12317.60 693
12318.65 680
12319.69 686
12320.74 686
12321.79 673
12322.83 680
12323.88 681
12324.93 696
12325.98 660
12327.02 674
12328.07 678
12329.12 671
12330.17 670
12331.21 688
12332.26 628
12333.31 699
12334.36 692
12335.41 694
12336.45 671
12337.50 702
12338.55 669
12339.60 710
12340.65 668
12341.69 649
12342.74 696
12343.79 648
12344.84 673
12345.89 666
12346.94 657
12347.98 665
12349.03 668
12350.08 709
12351.13 680
12352.18 670
12353.23 655
12354.28 658
12355.32 642
12356.37 662
12357.42 642
12358.47 632
12359.52 628
12360.57 635
12361.62 677
12362.67 635
12363.72 625
12364.76 612
12365.81 666
12366.86 668
12367.91 661
12368.96 669
12370.01 676
12371.06 662
12372.11 659
12373.16 679
12374.21 684
12375.26 630
12376.31 656
12377.36 657
12378.41 643
12379.46 673
12380.51 655
12381.56 658
12382.61 650
12383.66 626
12384.71 654
12385.76 674
12386.81 655
12387.86 643
12388.91 669
12389.96 677
12391.01 641
12392.06 631
12393.11 659
12394.16 652
12395.21 680
12396.26 653
12397.31 631
12398.36 633
12399.41 630
12400.46 634
12401.51 638
12402.56 643
12403.61 653
12404.66 675
12405.71 656
12406.77 629
12407.82 618
12408.87 648
12409.92 640
12410.97 639
12412.02 649
12413.07 651
12414.12 630
12415.17 638
12416.23 659
12417.28 636
12418.33 640
12419.38 638
12420.43 681
12421.48 679
12422.53 632
12423.59 643
12424.64 677
12425.69 682
12426.74 623
12427.79 621
12428.84 640
12429.90 673
12430.95 654
12432.00 667
12433.05 651
12434.10 648
12435.16 669
12436.21 671
12437.26 658
12438.31 630
12439.37 639
12440.42 646
12441.47 600
12442.52 638
12443.58 681
12444.63 678
12445.68 652
12446.73 640
12447.79 648
12448.84 628
12449.89 660
12450.94 647
12452.00 682
12453.05 622
12454.10 647
12455.16 640
12456.21 628
12457.26 642
12458.31 645
12459.37 638
12460.42 637
12461.47 631
12462.53 637
12463.58 674
12464.63 691
12465.69 692
12466.74 674
12467.79 658
12468.85 681
12469.90 668
12470.95 682
12472.01 680
12473.06 663
12474.12 710
12475.17 689
12476.22 715
12477.28 711
12478.33 696
12479.39 720
12480.44 755
12481.49 767
12482.55 719
12483.60 783
12484.66 753
12485.71 826
12486.76 807
12487.82 822
12488.87 784
12489.93 817
12490.98 854
12492.04 814
12493.09 796
12494.15 780
12495.20 782
12496.25 735
12497.31 742
12498.36 733
12499.42 770
12500.47 732
12501.53 710
12502.58 739
12503.64 701
12504.69 711
12505.75 700
12506.80 700
12507.86 688
12508.91 668
12509.97 677
12511.03 692
12512.08 666
12513.14 663
12514.19 651
12515.25 696
12516.30 682
12517.36 664
12518.41 687
12519.47 696
12520.52 678
12521.58 684
12522.64 686
12523.69 690
12524.75 690
12525.80 680
12526.86 672
12527.92 658
12528.97 720
12530.03 706
12531.08 716
12532.14 698
12533.20 701
12534.25 689
12535.31 682
12536.37 707
12537.42 724
12538.48 667
12539.54 740
12540.59 679
12541.65 677
12542.70 697
12543.76 687
12544.82 700
12545.88 727
12546.93 737
12547.99 737
12549.05 783
12550.10 706
12551.16 763
12552.22 714
12553.27 746
12554.33 744
12555.39 767
12556.45 752
12557.50 761
12558.56 768
12559.62 793
12560.67 772
12561.73 780
12562.79 768
12563.85 817
12564.90 834
12565.96 867
12567.02 901
12568.08 926
12569.14 911
12570.19 906
12571.25 955
12572.31 950
12573.37 967
12574.42 961
12575.48 921
12576.54 956
12577.60 931
12578.66 947
12579.72 904
12580.77 876
12581.83 807
12582.89 857
12583.95 847
12585.01 779
12586.07 785
12587.12 793
12588.18 790
12589.24 760
12590.30 737
12591.36 762
12592.42 743
12593.48 765
12594.53 754
12595.59 716
12596.65 730
12597.71 736
12598.77 750
12599.83 740
12600.89 734
12601.95 714
12603.01 745
12604.07 803
12605.13 744
12606.18 770
12607.24 739
12608.30 781
12609.36 749
12610.42 773
12611.48 794
12612.54 784
12613.60 749
12614.66 778
12615.72 764
12616.78 774
12617.84 767
12618.90 783
12619.96 728
12621.02 752
12622.08 772
12623.14 742
12624.20 723
12625.26 728
12626.32 736
12627.38 731
12628.44 706
12629.50 731
12630.56 758
12631.62 713
12632.68 698
12633.74 746
12634.80 745
12635.86 727
12636.92 705
12637.98 760
12639.04 781
12640.11 775
12641.17 729
12642.23 768
12643.29 816
12644.35 752
12645.41 784
12646.47 811
12647.53 789
12648.59 782
12649.65 834
12650.72 882
12651.78 847
12652.84 875
12653.90 878
12654.96 858
12656.02 833
12657.08 870
12658.14 825
12659.21 819
12660.27 828
12661.33 816
12662.39 811
12663.45 748
12664.51 752
12665.58 754
12666.64 799
12667.70 724
12668.76 750
12669.82 725
12670.89 721
12671.95 744
12673.01 720
12674.07 727
12675.13 751
12676.20 736
12677.26 752
12678.32 723
12679.38 747
12680.45 733
12681.51 738
12682.57 759
12683.63 744
12684.70 762
12685.76 748
12686.82 728
12687.88 720
12688.95 763
12690.01 770
12691.07 757
12692.14 742
12693.20 750
12694.26 789
12695.32 726
12696.39 742
12697.45 759
12698.51 787
12699.58 759
12700.64 754
12701.70 745
12702.77 744
12703.83 733
12704.89 757
12705.96 732
12707.02 698
12708.08 704
12709.15 737
12710.21 748
12711.28 695
12712.34 693
12713.40 724
12714.47 712
12715.53 724
12716.59 717
12717.66 725
12718.72 760
12719.79 727
12720.85 726
12721.92 735
12722.98 725
12724.04 742
12725.11 722
12726.17 756
12727.24 704
12728.30 700
12729.37 718
12730.43 766
12731.49 759
12732.56 725
12733.62 717
12734.69 730
12735.75 736
12736.82 715
12737.88 741
12738.95 735
12740.01 735
12741.08 732
12742.14 733
12743.21 678
12744.27 698
12745.34 704
12746.40 672
12747.47 666
12748.53 670
12749.60 647
12750.66 665
12751.73 631
12752.79 645
12753.86 637
12754.93 644
12755.99 624
12757.06 588
12758.12 630
12759.19 631
12760.25 615
12761.32 636
12762.39 652
12763.45 605
12764.52 647
12765.58 630
12766.65 660
12767.72 639
12768.78 643
12769.85 601
12770.91 620
12771.98 640
12773.05 643
12774.11 652
12775.18 610
12776.25 602
12777.31 646
12778.38 629
12779.45 593
12780.51 595
12781.58 624
12782.65 629
12783.71 585
12784.78 574
12785.85 617
12786.91 619
12787.98 579
12789.05 590
12790.11 598
12791.18 586
12792.25 589
12793.31 576
12794.38 556
12795.45 571
12796.52 621
12797.58 608
12798.65 588
12799.72 571
12800.79 621
12801.85 577
12802.92 599
12803.99 581
12805.06 595
12806.12 548
12807.19 594
12808.26 574
12809.33 596
12810.39 586
12811.46 614
12812.53 582
12813.60 614
12814.67 579
12815.73 585
12816.80 592
12817.87 598
12818.94 570
12820.01 567
12821.08 582
12822.14 557
12823.21 563
12824.28 564
12825.35 578
12826.42 570
12827.49 551
12828.55 594
12829.62 591
12830.69 571
12831.76 580
12832.83 558
12833.90 549
12834.97 529
12836.04 550
12837.11 569
12838.17 553
12839.24 526
12840.31 534
12841.38 572
12842.45 566
12843.52 504
12844.59 543
12845.66 550
12846.73 543
12847.80 540
12848.87 546
12849.94 519
12851.01 551
12852.08 550
12853.14 547
12854.21 577
12855.28 559
12856.35 531
12857.42 522
12858.49 552
12859.56 524
12860.63 503
12861.70 543
12862.77 537
12863.84 514
12864.91 514
12865.98 487
12867.05 524
12868.12 540
12869.19 524
12870.26 480
12871.34 498
12872.41 500
12873.48 503
12874.55 510
12875.62 526
12876.69 494
12877.76 497
12878.83 459
12879.90 510
12880.97 521
12882.04 518
12883.11 478
12884.18 478
12885.25 484
12886.33 482
12887.40 478
12888.47 493
12889.54 515
12890.61 499
12891.68 504
12892.75 509
12893.82 508
12894.89 488
12895.97 498
12897.04 516
12898.11 508
12899.18 493
12900.25 489
12901.32 521
12902.40 489
12903.47 495
12904.54 485
12905.61 500
12906.68 542
12907.75 485
12908.83 490
12909.90 496
12910.97 478
12912.04 469
12913.11 516
12914.19 512
12915.26 486
12916.33 498
12917.40 485
12918.48 466
12919.55 497
12920.62 481
12921.69 504
12922.77 467
12923.84 478
12924.91 497
12925.98 482
12927.06 471
12928.13 481
12929.20 490
12930.27 467
12931.35 475
12932.42 497
12933.49 495
12934.57 454
12935.64 449
12936.71 480
12937.79 482
12938.86 449
12939.93 438
12941.01 487
12942.08 464
12943.15 473
12944.23 472
12945.30 472
12946.37 476
12947.45 458
12948.52 513
12949.59 494
12950.67 448
12951.74 480
12952.81 462
12953.89 453
12954.96 464
12956.04 467
12957.11 469
12958.18 460
12959.26 454
12960.33 460
12961.41 489
12962.48 492
12963.55 460
12964.63 476
12965.70 457
12966.78 431
12967.85 490
12968.93 464
12970.00 455
12971.07 447
12972.15 432
12973.22 458
12974.30 456
12975.37 499
12976.45 477
12977.52 501
12978.60 462
12979.67 460
12980.75 455
12981.82 444
12982.90 469
12983.97 457
12985.05 481
12986.12 491
12987.20 499
12988.27 463
12989.35 474
12990.42 464
12991.50 481
12992.57 447
12993.65 435
12994.73 478
12995.80 495
12996.88 471
12997.95 493
12999.03 471
13000.10 515
13001.18 478
13002.25 474
13003.33 460
13004.41 472
13005.48 530
13006.56 453
13007.63 467
13008.71 484
13009.79 454
13010.86 469
13011.94 517
13013.02 462
13014.09 477
13015.17 485
13016.24 497
13017.32 475
13018.40 477
13019.47 489
13020.55 460
13021.63 490
13022.70 490
13023.78 476
13024.86 483
13025.93 487
13027.01 506
13028.09 477
13029.16 460
13030.24 465
13031.32 466
13032.40 465
13033.47 462
13034.55 478
13035.63 489
13036.70 491
13037.78 501
13038.86 490
13039.94 518
13041.01 511
13042.09 462
13043.17 514
13044.25 532
13045.32 525
13046.40 489
13047.48 484
13048.56 510
13049.63 492
13050.71 445
13051.79 512
13052.87 485
13053.95 483
13055.02 487
13056.10 491
13057.18 503
13058.26 511
13059.34 471
13060.41 493
13061.49 461
13062.57 478
13063.65 494
13064.73 478
13065.81 472
13066.88 446
13067.96 477
13069.04 457
13070.12 464
13071.20 465
13072.28 465
13073.36 478
13074.43 460
13075.51 459
13076.59 458
13077.67 486
13078.75 500
13079.83 483
13080.91 510
13081.99 467
13083.07 478
13084.15 484
13085.23 480
13086.30 506
13087.38 469
13088.46 486
13089.54 480
13090.62 472
13091.70 474
13092.78 480
13093.86 475
13094.94 489
13096.02 486
13097.10 499
13098.18 467
13099.26 488
13100.34 474
13101.42 483
13102.50 471
13103.58 462
13104.66 495
13105.74 459
13106.82 473
13107.90 453
13108.98 484
13110.06 443
13111.14 475
13112.22 465
13113.30 491
13114.38 471
13115.46 485
13116.54 483
13117.62 459
13118.70 492
13119.78 470
13120.86 472
13121.95 474
13123.03 488
13124.11 450
13125.19 476
13126.27 458
13127.35 455
13128.43 452
13129.51 483
13130.59 459
13131.67 472
13132.76 472
13133.84 459
13134.92 458
13136.00 482
13137.08 487
13138.16 470
13139.24 500
13140.32 473
13141.41 468
13142.49 478
13143.57 488
13144.65 473
13145.73 450
13146.81 447
13147.90 469
13148.98 459
13150.06 440
13151.14 475
13152.22 484
13153.31 480
13154.39 492
13155.47 460
13156.55 436
13157.63 492
13158.72 465
13159.80 477
13160.88 469
13161.96 512
13163.05 482
13164.13 459
13165.21 441
13166.29 435
13167.38 483
13168.46 489
13169.54 461
13170.62 444
13171.71 480
13172.79 485
13173.87 458
13174.96 465
13176.04 497
13177.12 487
13178.20 481
13179.29 451
13180.37 483
13181.45 448
13182.54 473
13183.62 454
13184.70 463
13185.79 437
13186.87 476
13187.95 517
13189.04 500
13190.12 504
13191.20 482
13192.29 462
13193.37 470
13194.46 458
13195.54 482
13196.62 475
13197.71 483
13198.79 479
13199.88 464
13200.96 448
13202.04 453
13203.13 467
13204.21 464
13205.30 495
13206.38 493
13207.46 470
13208.55 481
13209.63 451
13210.72 457
13211.80 492
13212.89 488
13213.97 485
13215.05 468
13216.14 491
13217.22 513
13218.31 487
13219.39 467
13220.48 466
13221.56 485
13222.65 489
13223.73 461
13224.82 500
13225.90 460
13226.99 488
13228.07 474
13229.16 452
13230.24 463
13231.33 465
13232.41 500
13233.50 515
13234.58 475
13235.67 480
13236.76 466
13237.84 467
13238.93 495
13240.01 482
13241.10 476
13242.18 442
13243.27 485
13244.35 470
13245.44 468
13246.53 467
13247.61 501
13248.70 496
13249.78 478
13250.87 479
13251.96 476
13253.04 480
13254.13 487
13255.21 494
13256.30 479
13257.39 482
13258.47 487
13259.56 499
13260.65 498
13261.73 521
13262.82 493
13263.91 468
13264.99 489
13266.08 500
13267.17 480
13268.25 489
13269.34 530
13270.43 481
13271.51 481
13272.60 479
13273.69 501
13274.77 498
13275.86 536
13276.95 521
13278.04 547
13279.12 521
13280.21 501
13281.30 526
13282.38 521
13283.47 506
13284.56 513
13285.65 565
13286.73 519
13287.82 495
13288.91 520
13290.00 548
13291.08 533
13292.17 544
13293.26 534
13294.35 556
13295.44 537
13296.52 532
13297.61 545
13298.70 554
13299.79 525
13300.88 521
13301.96 582
13303.05 525
13304.14 549
13305.23 539
13306.32 567
13307.41 562
13308.49 528
13309.58 562
13310.67 534
13311.76 525
13312.85 537
13313.94 554
13315.02 539
13316.11 551
13317.20 546
13318.29 551
13319.38 524
13320.47 538
13321.56 519
13322.65 555
13323.74 545
13324.82 547
13325.91 553
13327.00 531
13328.09 552
13329.18 568
13330.27 560
13331.36 526
13332.45 548
13333.54 565
13334.63 547
13335.72 521
13336.81 570
13337.90 560
13338.99 553
13340.08 523
13341.17 539
13342.26 539
13343.35 557
13344.44 525
13345.53 540
13346.61 543
13347.70 572
13348.79 573
13349.89 572
13350.98 621
13352.07 571
13353.16 588
13354.25 550
13355.34 576
13356.43 587
13357.52 600
13358.61 627
13359.70 600
13360.79 554
13361.88 580
13362.97 551
13364.06 580
13365.15 544
13366.24 563
13367.33 565
13368.42 548
13369.51 561
13370.60 556
13371.70 562
13372.79 534
13373.88 535
13374.97 539
13376.06 534
13377.15 519
13378.24 523
13379.33 519
13380.43 542
13381.52 523
13382.61 529
13383.70 562
13384.79 516
13385.88 510
13386.97 517
13388.07 524
13389.16 549
13390.25 549
13391.34 533
13392.43 516
13393.52 513
13394.62 521
13395.71 534
13396.80 558
13397.89 528
13398.98 530
13400.08 563
13401.17 532
13402.26 529
13403.35 542
13404.45 516
13405.54 523
13406.63 511
13407.72 508
13408.82 538
13409.91 490
13411.00 546
13412.09 505
13413.19 534
13414.28 541
13415.37 523
13416.46 536
13417.56 522
13418.65 518
13419.74 518
13420.84 559
13421.93 533
13423.02 555
13424.11 509
13425.21 523
13426.30 546
13427.39 547
13428.49 522
13429.58 515
13430.67 528
13431.77 524
13432.86 548
13433.95 539
13435.05 571
13436.14 544
13437.24 553
13438.33 542
13439.42 532
13440.52 548
13441.61 573
13442.70 550
13443.80 570
13444.89 542
13445.99 544
13447.08 571
13448.17 578
13449.27 585
13450.36 551
13451.46 600
13452.55 605
13453.64 580
13454.74 562
13455.83 574
13456.93 590
13458.02 617
13459.12 548
13460.21 580
13461.31 594
13462.40 589
13463.50 593
13464.59 594
13465.69 611
13466.78 547
13467.87 574
13468.97 607
13470.06 585
13471.16 548
13472.25 546
13473.35 584
13474.44 565
13475.54 593
13476.64 586
13477.73 581
13478.83 600
13479.92 600
13481.02 622
13482.11 616
13483.21 579
13484.30 638
13485.40 637
13486.49 620
13487.59 617
13488.69 610
13489.78 615
13490.88 620
13491.97 661
13493.07 671
13494.17 663
13495.26 633
13496.36 654
13497.45 683
13498.55 676
13499.65 638
13500.74 674
13501.84 653
13502.93 634
13504.03 590
13505.13 617
13506.22 606
13507.32 595
13508.42 604
13509.51 610
13510.61 563
13511.71 568
13512.80 582
13513.90 538
13515.00 550
13516.09 563
13517.19 549
13518.29 557
13519.38 544
13520.48 549
13521.58 544
13522.68 556
13523.77 566
13524.87 542
13525.97 524
13527.06 505
13528.16 521
13529.26 543
13530.36 531
13531.45 538
13532.55 575
13533.65 546
13534.75 521
13535.84 539
13536.94 528
13538.04 536
13539.14 531
13540.23 490
13541.33 485
13542.43 505
13543.53 534
13544.63 526
13545.72 505
13546.82 485
13547.92 522
13549.02 525
13550.12 517
13551.22 547
13552.31 535
13553.41 529
13554.51 516
13555.61 495
13556.71 513
13557.81 515
13558.90 499
13560.00 497
13561.10 515
13562.20 518
13563.30 547
13564.40 559
13565.50 532
13566.60 543
13567.69 546
13568.79 543
13569.89 494
13570.99 513
13572.09 519
13573.19 513
13574.29 529
13575.39 529
13576.49 522
13577.59 519
13578.69 552
13579.79 549
13580.89 512
13581.98 509
13583.08 514
13584.18 542
13585.28 552
13586.38 561
13587.48 525
13588.58 506
13589.68 512
13590.78 514
13591.88 523
13592.98 541
13594.08 562
13595.18 519
13596.28 502
13597.38 490
13598.48 531
13599.58 516
13600.68 544
13601.78 552
13602.88 561
13603.98 550
13605.08 569
13606.18 557
13607.29 527
13608.39 537
13609.49 545
13610.59 561
13611.69 519
13612.79 537
13613.89 517
13614.99 571
13616.09 536
13617.19 537
13618.29 540
13619.39 552
13620.50 549
13621.60 533
13622.70 542
13623.80 549
13624.90 561
13626.00 543
13627.10 567
13628.20 572
13629.31 539
13630.41 539
13631.51 555
13632.61 569
13633.71 580
13634.81 594
13635.91 560
13637.02 567
13638.12 525
13639.22 537
13640.32 525
13641.42 525
13642.53 527
13643.63 539
13644.73 542
13645.83 526
13646.93 552
13648.04 546
13649.14 523
13650.24 601
13651.34 589
13652.45 542
13653.55 539
13654.65 552
13655.75 571
13656.85 558
13657.96 556
13659.06 548
13660.16 550
13661.27 528
13662.37 530
13663.47 579
13664.57 568
13665.68 546
13666.78 547
13667.88 597
13668.99 558
13670.09 581
13671.19 593
13672.29 586
13673.40 554
13674.50 552
13675.60 590
13676.71 583
13677.81 590
13678.91 557
13680.02 587
13681.12 580
13682.23 570
13683.33 572
13684.43 596
13685.54 583
13686.64 566
13687.74 580
13688.85 585
13689.95 590
13691.06 589
13692.16 598
13693.26 631
13694.37 664
13695.47 638
13696.58 620
13697.68 623
13698.78 631
13699.89 663
13700.99 640
13702.10 626
13703.20 693
13704.31 695
13705.41 718
13706.51 702
13707.62 710
13708.72 718
13709.83 716
13710.93 699
13712.04 727
13713.14 729
13714.25 672
13715.35 643
13716.46 666
13717.56 674
13718.67 591
13719.77 624
13720.88 605
13721.98 597
13723.09 560
13724.19 549
13725.30 616
13726.40 622
13727.51 616
13728.61 624
13729.72 558
13730.83 564
13731.93 542
13733.04 583
13734.14 555
13735.25 509
13736.35 532
13737.46 606
13738.57 595
13739.67 550
13740.78 553
13741.88 574
13742.99 590
13744.09 545
13745.20 554
13746.31 579
13747.41 622
13748.52 562
13749.63 569
13750.73 561
13751.84 579
13752.94 588
13754.05 574
13755.16 576
13756.26 556
13757.37 624
13758.48 631
13759.58 602
13760.69 578
13761.80 619
13762.90 599
13764.01 604
13765.12 555
13766.22 581
13767.33 580
13768.44 585
13769.55 595
13770.65 565
13771.76 557
13772.87 578
13773.97 574
13775.08 569
13776.19 565
13777.30 542
13778.40 552
13779.51 551
13780.62 554
13781.73 543
13782.83 543
13783.94 541
13785.05 528
13786.16 540
13787.26 554
13788.37 533
13789.48 532
13790.59 548
13791.70 553
13792.80 545
13793.91 545
13795.02 569
13796.13 567
13797.24 531
13798.35 558
13799.45 556
13800.56 533
13801.67 543
13802.78 531
13803.89 541
13805.00 520
13806.10 527
13807.21 517
13808.32 511
13809.43 508
13810.54 506
13811.65 549
13812.76 553
13813.86 546
13814.97 524
13816.08 524
13817.19 557
13818.30 518
13819.41 525
13820.52 548
13821.63 520
13822.74 513
13823.85 529
13824.96 499
13826.06 500
13827.17 545
13828.28 558
13829.39 540
13830.50 492
13831.61 502
13832.72 518
13833.83 514
13834.94 513
13836.05 540
13837.16 549
13838.27 493
13839.38 517
13840.49 499
13841.60 512
13842.71 531
13843.82 524
13844.93 556
13846.04 548
13847.15 543
13848.26 492
13849.37 510
13850.48 520
13851.59 531
13852.70 520
13853.81 534
13854.92 524
13856.03 522
13857.14 548
13858.25 542
13859.37 533
13860.48 535
13861.59 563
13862.70 539
13863.81 530
13864.92 527
13866.03 560
13867.14 539
13868.25 507
13869.36 516
13870.47 522
13871.59 543
13872.70 536
13873.81 558
13874.92 541
13876.03 521
13877.14 527
13878.25 564
13879.36 556
13880.48 545
13881.59 545
13882.70 565
13883.81 561
13884.92 614
13886.03 572
13887.15 573
13888.26 544
13889.37 561
13890.48 590
13891.59 545
13892.71 586
13893.82 537
13894.93 567
13896.04 538
13897.15 555
13898.27 560
13899.38 542
13900.49 526
13901.60 530
13902.72 521
13903.83 523
13904.94 547
13906.05 546
13907.17 520
13908.28 512
13909.39 509
13910.50 499
13911.62 532
13912.73 508
13913.84 506
13914.95 492
13916.07 550
13917.18 517
13918.29 488
13919.41 487
13920.52 495
13921.63 501
13922.75 497
13923.86 505
13924.97 474
13926.09 537
13927.20 510
13928.31 546
13929.43 497
13930.54 501
13931.65 490
13932.77 486
13933.88 482
13934.99 482
13936.11 507
13937.22 504
13938.34 513
13939.45 491
13940.56 497
13941.68 478
13942.79 497
13943.91 494
13945.02 493
13946.13 486
13947.25 469
13948.36 495
13949.48 523
13950.59 488
13951.70 488
13952.82 468
13953.93 491
13955.05 471
13956.16 487
13957.28 477
13958.39 466
13959.51 508
13960.62 478
13961.74 486
13962.85 475
13963.97 471
13965.08 504
13966.20 508
13967.31 466
13968.43 474
13969.54 477
13970.66 491
13971.77 500
13972.89 491
13974.00 470
13975.12 476
13976.23 497
13977.35 491
13978.46 495
13979.58 475
13980.69 490
13981.81 478
13982.92 489
13984.04 482
13985.16 508
13986.27 494
13987.39 504
13988.50 480
13989.62 480
13990.74 479
13991.85 488
13992.97 495
13994.08 472
13995.20 528
13996.32 500
13997.43 478
13998.55 475
13999.66 522
14000.78 493
14001.90 502
14003.01 476
14004.13 508
14005.25 486
14006.36 500
14007.48 474
14008.60 451
14009.71 507
14010.83 508
14011.95 495
14013.06 471
14014.18 535
14015.30 479
14016.41 489
14017.53 470
14018.65 507
14019.76 498
14020.88 488
14022.00 468
14023.12 498
14024.23 471
14025.35 533
14026.47 504
14027.59 528
14028.70 511
14029.82 525
14030.94 528
14032.06 494
14033.17 541
14034.29 502
14035.41 521
14036.53 494
14037.64 538
14038.76 490
14039.88 504
14041.00 534
14042.11 523
14043.23 530
14044.35 531
14045.47 529
14046.59 534
14047.71 551
14048.82 498
14049.94 525
14051.06 530
14052.18 551
14053.30 509
14054.42 558
14055.53 543
14056.65 545
14057.77 567
14058.89 563
14060.01 556
14061.13 539
14062.25 577
14063.36 586
14064.48 606
14065.60 565
14066.72 581
14067.84 595
14068.96 564
14070.08 570
14071.20 622
14072.32 632
14073.44 612
14074.55 622
14075.67 578
14076.79 591
14077.91 620
14079.03 630
14080.15 651
14081.27 644
14082.39 613
14083.51 657
14084.63 667
14085.75 707
14086.87 701
14087.99 671
14089.11 652
14090.23 695
14091.35 686
14092.47 662
14093.59 668
14094.71 698
14095.83 663
14096.95 645
14098.07 619
14099.19 619
14100.31 602
14101.43 575
14102.55 583
14103.67 578
14104.79 571
14105.91 557
14107.03 570
14108.15 538
14109.27 570
14110.39 534
14111.51 541
14112.64 530
14113.76 512
14114.88 499
14116.00 486
14117.12 521
14118.24 480
14119.36 513
14120.48 496
14121.60 515
14122.72 493
14123.85 515
14124.97 493
14126.09 501
14127.21 481
14128.33 455
14129.45 470
14130.57 522
14131.70 508
14132.82 493
14133.94 503
14135.06 475
14136.18 491
14137.30 520
14138.43 501
14139.55 464
14140.67 490
14141.79 499
14142.91 508
14144.03 495
14145.16 517
14146.28 477
14147.40 476
14148.52 499
14149.65 474
14150.77 468
14151.89 450
14153.01 467
14154.13 488
14155.26 504
14156.38 476
14157.50 491
14158.62 465
14159.75 479
14160.87 462
14161.99 470
14163.12 486
14164.24 514
14165.36 505
14166.48 481
14167.61 450
14168.73 462
14169.85 453
14170.98 472
14172.10 461
14173.22 443
14174.35 455
14175.47 480
14176.59 490
14177.72 464
14178.84 462
14179.96 463
14181.09 509
14182.21 470
14183.33 471
14184.46 481
14185.58 438
14186.70 471
14187.83 456
14188.95 482
14190.07 457
14191.20 481
14192.32 443
14193.45 441
14194.57 428
14195.69 434
14196.82 437
14197.94 464
14199.07 430
14200.19 454
14201.32 476
14202.44 457
14203.56 461
14204.69 462
14205.81 438
14206.94 466
14208.06 463
14209.19 462
14210.31 475
14211.44 459
14212.56 446
14213.69 449
14214.81 452
14215.93 425
14217.06 451
14218.18 438
14219.31 441
14220.43 446
14221.56 443
14222.68 426
14223.81 451
14224.94 453
14226.06 470
14227.19 467
14228.31 455
14229.44 471
14230.56 435
14231.69 424
14232.81 447
14233.94 423
14235.06 451
14236.19 394
14237.32 441
14238.44 414
14239.57 445
14240.69 421
14241.82 424
14242.94 408
14244.07 421
14245.20 422
14246.32 425
14247.45 415
14248.57 407
14249.70 413
14250.83 421
14251.95 419
14253.08 381
14254.21 392
14255.33 420
14256.46 411
14257.59 403
14258.71 416
14259.84 434
14260.97 414
14262.09 404
14263.22 422
14264.35 408
14265.47 420
14266.60 430
14267.73 416
14268.85 431
14269.98 415
14271.11 449
14272.23 413
14273.36 403
14274.49 404
14275.62 427
14276.74 431
14277.87 428
14279.00 412
14280.12 400
14281.25 413
14282.38 407
14283.51 401
14284.63 398
14285.76 393
14286.89 377
14288.02 425
14289.15 391
14290.27 407
14291.40 391
14292.53 428
14293.66 400
14294.78 417
14295.91 414
14297.04 413
14298.17 403
14299.30 403
14300.42 416
14301.55 396
14302.68 396
14303.81 382
14304.94 412
14306.07 376
14307.19 393
14308.32 410
14309.45 398
14310.58 370
14311.71 382
14312.84 376
14313.97 389
14315.10 402
14316.22 397
14317.35 395
14318.48 375
14319.61 399
14320.74 384
14321.87 400
14323.00 378
14324.13 390
14325.26 384
14326.39 402
14327.51 374
14328.64 376
14329.77 398
14330.90 396
14332.03 362
14333.16 379
14334.29 375
14335.42 386
14336.55 374
14337.68 395
14338.81 415
14339.94 385
14341.07 403
14342.20 409
14343.33 394
14344.46 368
14345.59 360
14346.72 377
14347.85 374
14348.98 388
14350.11 388
14351.24 378
14352.37 388
14353.50 404
14354.63 384
14355.76 402
14356.89 386
14358.02 403
14359.15 402
14360.28 414
14361.41 380
14362.54 384
14363.67 369
14364.80 387
14365.94 395
14367.07 385
14368.20 395
14369.33 394
14370.46 396
14371.59 401
14372.72 393
14373.85 384
14374.98 399
14376.11 386
14377.25 388
14378.38 373
14379.51 417
14380.64 398
14381.77 387
14382.90 392
14384.03 378
14385.16 385
14386.30 382
14387.43 383
14388.56 374
14389.69 381
14390.82 380
14391.95 418
14393.09 416
14394.22 403
14395.35 377
14396.48 406
14397.61 381
14398.75 397
14399.88 391
14401.01 368
14402.14 379
14403.27 392
14404.41 378
14405.54 381
14406.67 367
14407.80 369
14408.94 409
14410.07 406
14411.20 393
14412.33 377
14413.47 400
14414.60 396
14415.73 418
14416.87 400
14418.00 403
14419.13 405
14420.26 385
14421.40 390
14422.53 396
14423.66 384
14424.80 369
14425.93 396
14427.06 386
14428.20 389
14429.33 378
14430.46 403
14431.59 390
14432.73 400
14433.86 411
14435.00 398
14436.13 379
14437.26 401
14438.40 391
14439.53 387
14440.66 393
14441.80 370
14442.93 404
14444.06 411
14445.20 414
14446.33 395
14447.47 407
14448.60 385
14449.73 422
14450.87 421
14452.00 417
14453.14 402
14454.27 432
14455.41 421
14456.54 396
14457.67 403
14458.81 385
14459.94 438
14461.08 425
14462.21 419
14463.35 377
14464.48 425
14465.62 398
14466.75 418
14467.89 403
14469.02 392
14470.15 403
14471.29 440
14472.42 413
14473.56 391
14474.69 372
14475.83 393
14476.96 424
14478.10 402
14479.24 397
14480.37 432
14481.51 443
14482.64 440
14483.78 426
14484.91 413
14486.05 415
14487.18 427
14488.32 417
14489.45 403
14490.59 393
14491.73 446
14492.86 420
14494.00 447
14495.13 419
14496.27 416
14497.40 418
14498.54 458
14499.68 403
14500.81 436
14501.95 458
14503.08 455
14504.22 459
14505.36 446
14506.49 447
14507.63 443
14508.77 454
14509.90 446
14511.04 463
14512.18 448
14513.31 461
14514.45 457
14515.58 482
14516.72 434
14517.86 446
14519.00 458
14520.13 472
14521.27 459
14522.41 474
14523.54 449
14524.68 452
14525.82 454
14526.95 450
14528.09 430
14529.23 397
14530.37 407
14531.50 453
14532.64 444
14533.78 439
14534.91 443
14536.05 405
14537.19 451
14538.33 436
14539.46 456
14540.60 408
14541.74 429
14542.88 448
14544.02 405
14545.15 464
14546.29 423
14547.43 433
14548.57 417
14549.70 435
14550.84 404
14551.98 396
14553.12 384
14554.26 409
14555.39 411
14556.53 420
14557.67 385
14558.81 389
14559.95 422
14561.09 407
14562.22 425
14563.36 404
14564.50 415
14565.64 399
14566.78 402
14567.92 408
14569.06 428
14570.20 397
14571.33 406
14572.47 434
14573.61 420
14574.75 408
14575.89 425
14577.03 448
14578.17 411
14579.31 406
14580.45 399
14581.59 427
14582.72 401
14583.86 429
14585.00 405
14586.14 433
14587.28 431
14588.42 440
14589.56 421
14590.70 432
14591.84 416
14592.98 424
14594.12 440
14595.26 426
14596.40 435
14597.54 424
14598.68 430
14599.82 415
14600.96 428
14602.10 423
14603.24 452
14604.38 447
14605.52 399
14606.66 395
14607.80 444
14608.94 428
14610.08 439
14611.22 463
14612.36 448
14613.50 458
14614.64 419
14615.78 445
14616.92 422
14618.06 436
14619.20 452
14620.34 445
14621.49 443
14622.63 451
14623.77 450
14624.91 480
14626.05 443
14627.19 447
14628.33 447
14629.47 446
14630.61 453
14631.75 436
14632.90 454
14634.04 458
14635.18 423
14636.32 400
14637.46 399
14638.60 404
14639.74 456
14640.88 452
14642.03 435
14643.17 382
14644.31 413
14645.45 399
14646.59 408
14647.73 401
14648.88 426
14650.02 412
14651.16 413
14652.30 413
14653.44 392
14654.59 409
14655.73 414
14656.87 417
14658.01 402
14659.16 391
14660.30 392
14661.44 396
14662.58 401
14663.72 402
14664.87 394
14666.01 413
14667.15 379
14668.29 395
14669.44 366
14670.58 385
14671.72 382
14672.87 384
14674.01 424
14675.15 372
14676.29 403
14677.44 376
14678.58 389
14679.72 378
14680.87 367
14682.01 386
14683.15 384
14684.30 366
14685.44 398
14686.58 365
14687.73 383
14688.87 413
14690.01 403
14691.16 387
14692.30 372
14693.44 373
14694.59 364
14695.73 352
14696.87 348
14698.02 351
14699.16 365
14700.30 378
14701.45 355
14702.59 378
14703.74 361
14704.88 377
14706.02 375
14707.17 346
14708.31 356
14709.46 367
14710.60 390
14711.75 367
14712.89 360
14714.03 386
14715.18 362
14716.32 330
14717.47 366
14718.61 373
14719.76 362
14720.90 342
14722.05 379
14723.19 371
14724.34 376
14725.48 390
14726.63 377
14727.77 399
14728.92 369
14730.06 358
14731.21 381
14732.35 354
14733.50 366
14734.64 363
14735.79 342
14736.93 383
14738.08 386
14739.22 397
14740.37 364
14741.51 356
14742.66 379
14743.80 400
14744.95 349
14746.09 362
14747.24 376
14748.39 372
14749.53 344
14750.68 359
14751.82 362
14752.97 355
14754.11 360
14755.26 372
14756.41 334
14757.55 356
14758.70 375
14759.85 374
14760.99 359
14762.14 353
14763.28 365
14764.43 360
14765.58 360
14766.72 366
14767.87 377
14769.02 359
14770.16 373
14771.31 369
14772.46 362
14773.60 375
14774.75 381
14775.90 371
14777.04 352
14778.19 342
14779.34 336
14780.48 351
14781.63 340
14782.78 362
14783.92 335
14785.07 355
14786.22 359
14787.37 344
14788.51 330
14789.66 329
14790.81 363
14791.96 351
14793.10 393
14794.25 373
14795.40 372
14796.54 374
14797.69 363
14798.84 362
14799.99 363
14801.14 389
14802.28 343
14803.43 360
14804.58 350
14805.73 335
14806.88 361
14808.02 340
14809.17 361
14810.32 339
14811.47 350
14812.62 351
14813.76 342
14814.91 360
14816.06 357
14817.21 333
14818.36 334
14819.51 354
14820.65 325
14821.80 335
14822.95 340
14824.10 319
14825.25 316
14826.40 331
14827.55 333
14828.69 339
14829.84 367
14830.99 346
14832.14 369
14833.29 367
14834.44 350
14835.59 314
14836.74 358
14837.89 379
14839.04 363
14840.19 355
14841.33 352
14842.48 341
14843.63 339
14844.78 300
14845.93 319
14847.08 354
14848.23 351
14849.38 339
14850.53 344
14851.68 348
14852.83 349
14853.98 338
14855.13 339
14856.28 321
14857.43 349
14858.58 351
14859.73 333
14860.88 332
14862.03 355
14863.18 340
14864.33 364
14865.48 311
14866.63 327
14867.78 333
14868.93 340
14870.08 309
14871.23 352
14872.38 333
14873.53 352
14874.68 368
14875.83 357
14876.98 335
14878.14 345
14879.29 353
14880.44 336
14881.59 341
14882.74 344
14883.89 358
14885.04 342
14886.19 346
14887.34 322
14888.49 343
14889.64 367
14890.80 353
14891.95 360
14893.10 339
14894.25 337
14895.40 325
14896.55 329
14897.70 349
14898.86 342
14900.01 357
14901.16 358
14902.31 359
14903.46 362
14904.61 336
14905.77 362
14906.92 341
14908.07 350
14909.22 354
14910.37 374
14911.53 358
14912.68 353
14913.83 340
14914.98 336
14916.13 365
14917.29 333
14918.44 327
14919.59 347
14920.74 355
14921.90 371
14923.05 360
14924.20 369
14925.35 366
14926.51 362
14927.66 344
14928.81 360
14929.96 353
14931.12 339
14932.27 346
14933.42 357
14934.57 351
14935.73 398
14936.88 357
14938.03 365
14939.19 364
14940.34 382
14941.49 350
14942.65 371
14943.80 346
14944.95 365
14946.11 359
14947.26 344
14948.41 357
14949.57 361
14950.72 359
14951.87 362
14953.03 367
14954.18 339
14955.33 365
14956.49 368
14957.64 389
14958.80 387
14959.95 359
14961.10 352
14962.26 354
14963.41 360
14964.57 346
14965.72 334
14966.87 344
14968.03 364
14969.18 324
14970.34 366
14971.49 382
14972.65 341
14973.80 344
14974.95 345
14976.11 340
14977.26 341
14978.42 376
14979.57 343
14980.73 342
14981.88 366
14983.04 349
14984.19 336
14985.35 355
14986.50 351
14987.66 343
14988.81 357
14989.97 358
14991.12 361
14992.28 373
14993.43 362
14994.59 366
14995.74 337
14996.90 386
14998.05 343
14999.21 352
15000.36 360
15001.52 347
15002.67 350
15003.83 361
15004.99 371
15006.14 340
15007.30 334
15008.45 344
15009.61 369
15010.76 340
15011.92 327
15013.08 358
15014.23 375
15015.39 355
15016.54 354
15017.70 337
15018.86 353
15020.01 356
15021.17 342
15022.32 346
15023.48 333
15024.64 319
15025.79 349
15026.95 371
15028.11 387
15029.26 337
15030.42 340
15031.58 379
15032.73 323
15033.89 327
15035.05 332
15036.20 347
15037.36 326
15038.52 352
15039.67 371
15040.83 337
15041.99 364
15043.15 356
15044.30 349
15045.46 348
15046.62 335
15047.77 315
15048.93 352
15050.09 359
15051.25 374
15052.40 340
15053.56 343
15054.72 354
15055.88 356
15057.03 347
15058.19 359
15059.35 336
15060.51 347
15061.66 368
15062.82 338
15063.98 343
15065.14 348
15066.30 349
15067.45 330
15068.61 354
15069.77 339
15070.93 333
15072.09 378
15073.24 353
15074.40 355
15075.56 374
15076.72 342
15077.88 384
15079.04 376
15080.20 336
15081.35 342
15082.51 384
15083.67 373
15084.83 340
15085.99 342
15087.15 341
15088.31 360
15089.46 356
15090.62 363
15091.78 357
15092.94 344
15094.10 343
15095.26 359
15096.42 351
15097.58 306
15098.74 337
15099.90 360
15101.06 344
15102.22 331
15103.37 364
15104.53 346
15105.69 343
15106.85 365
15108.01 363
15109.17 336
15110.33 351
15111.49 346
15112.65 349
15113.81 351
15114.97 351
15116.13 322
15117.29 358
15118.45 375
15119.61 327
15120.77 366
15121.93 337
15123.09 356
15124.25 344
15125.41 347
15126.57 339
15127.73 345
15128.89 336
15130.05 357
15131.21 341
15132.37 338
15133.53 356
15134.69 328
15135.86 361
15137.02 335
15138.18 361
15139.34 360
15140.50 365
15141.66 355
15142.82 364
15143.98 358
15145.14 362
15146.30 356
15147.46 373
15148.63 329
15149.79 341
15150.95 339
15152.11 352
15153.27 341
15154.43 348
15155.59 376
15156.75 366
15157.92 382
15159.08 343
15160.24 346
15161.40 344
15162.56 363
15163.72 380
15164.89 365
15166.05 387
15167.21 373
15168.37 364
15169.53 367
15170.69 347
15171.86 336
15173.02 362
15174.18 358
15175.34 358
15176.51 397
15177.67 343
15178.83 348
15179.99 368
15181.15 372
15182.32 372
15183.48 345
15184.64 351
15185.80 344
15186.97 352
15188.13 368
15189.29 328
15190.46 355
15191.62 366
15192.78 365
15193.94 354
15195.11 368
15196.27 347
15197.43 369
15198.60 364
15199.76 393
15200.92 359
15202.08 361
15203.25 384
15204.41 395
15205.57 388
15206.74 341
15207.90 383
15209.06 384
15210.23 374
15211.39 377
15212.56 363
15213.72 384
15214.88 396
15216.05 397
15217.21 402
15218.37 410
15219.54 366
15220.70 371
15221.87 371
15223.03 377
15224.19 374
15225.36 404
15226.52 406
15227.69 409
15228.85 378
15230.01 393
15231.18 371
15232.34 366
15233.51 402
15234.67 367
15235.84 386
15237.00 356
15238.16 361
15239.33 325
15240.49 366
15241.66 348
15242.82 350
15243.99 354
15245.15 382
15246.32 369
15247.48 374
15248.65 376
15249.81 355
15250.98 351
15252.14 326
15253.31 353
15254.47 357
15255.64 375
15256.80 376
15257.97 361
15259.13 350
15260.30 381
15261.46 360
15262.63 364
15263.80 359
15264.96 358
15266.13 358
15267.29 368
15268.46 382
15269.62 388
15270.79 390
15271.96 358
15273.12 360
15274.29 329
15275.45 371
15276.62 371
15277.79 356
15278.95 359
15280.12 372
15281.28 356
15282.45 353
15283.62 375
15284.78 383
15285.95 379
15287.12 376
15288.28 336
15289.45 316
15290.62 357
15291.78 353
15292.95 365
15294.12 351
15295.28 369
15296.45 353
15297.62 338
15298.78 334
15299.95 384
15301.12 365
15302.28 342
15303.45 385
15304.62 374
15305.78 351
15306.95 361
15308.12 357
15309.29 365
15310.45 338
15311.62 372
15312.79 371
15313.96 376
15315.12 340
15316.29 357
15317.46 364
15318.63 352
15319.79 336
15320.96 334
15322.13 355
15323.30 353
15324.46 357
15325.63 386
15326.80 372
15327.97 381
15329.14 349
15330.30 349
15331.47 351
15332.64 335
15333.81 352
15334.98 373
15336.14 365
15337.31 334
15338.48 383
15339.65 350
15340.82 334
15341.99 348
15343.16 371
15344.32 365
15345.49 376
15346.66 368
15347.83 336
15349.00 382
15350.17 360
15351.34 340
15352.51 362
15353.67 370
15354.84 360
15356.01 366
15357.18 385
15358.35 358
15359.52 370
15360.69 370
15361.86 352
15363.03 366
15364.20 365
15365.37 390
15366.54 389
15367.71 380
15368.87 368
15370.04 386
15371.21 371
15372.38 376
15373.55 370
15374.72 369
15375.89 367
15377.06 383
15378.23 393
15379.40 407
15380.57 379
15381.74 397
15382.91 408
15384.08 401
15385.25 353
15386.42 359
15387.59 386
15388.76 384
15389.93 371
15391.10 368
15392.27 397
15393.44 377
15394.62 402
15395.79 379
15396.96 352
15398.13 345
15399.30 370
15400.47 372
15401.64 338
15402.81 368
15403.98 356
15405.15 377
15406.32 356
15407.49 359
15408.66 350
15409.84 365
15411.01 374
15412.18 371
15413.35 360
15414.52 359
15415.69 371
15416.86 344
15418.03 366
15419.21 381
15420.38 356
15421.55 365
15422.72 389
15423.89 379
15425.06 366
15426.24 366
15427.41 378
15428.58 375
15429.75 375
15430.92 390
15432.09 359
15433.27 363
15434.44 381
15435.61 342
15436.78 356
15437.96 340
15439.13 350
15440.30 354
15441.47 341
15442.64 359
15443.82 369
15444.99 368
15446.16 354
15447.33 349
15448.51 359
15449.68 355
15450.85 374
15452.02 372
15453.20 344
15454.37 378
15455.54 357
15456.72 380
15457.89 367
15459.06 378
15460.23 351
15461.41 366
15462.58 330
15463.75 365
15464.93 350
15466.10 366
15467.27 373
15468.45 360
15469.62 377
15470.79 366
15471.97 368
15473.14 339
15474.31 368
15475.49 349
15476.66 321
15477.83 339
15479.01 359
15480.18 368
15481.36 354
15482.53 348
15483.70 394
15484.88 334
15486.05 353
15487.23 347
15488.40 355
15489.57 362
15490.75 377
15491.92 361
15493.10 357
15494.27 366
15495.44 330
15496.62 350
15497.79 344
15498.97 370
15500.14 341
15501.32 393
15502.49 349
15503.67 370
15504.84 349
15506.02 348
15507.19 365
15508.36 358
15509.54 380
15510.71 375
15511.89 376
15513.06 371
15514.24 352
15515.41 380
15516.59 351
15517.77 358
15518.94 381
15520.12 356
15521.29 353
15522.47 357
15523.64 348
15524.82 363
15525.99 372
15527.17 364
15528.34 360
15529.52 381
15530.69 387
15531.87 368
15533.05 348
15534.22 355
15535.40 358
15536.57 359
15537.75 364
15538.93 360
15540.10 401
15541.28 379
15542.45 360
15543.63 369
15544.81 366
15545.98 390
15547.16 372
15548.33 361
15549.51 379
15550.69 373
15551.86 366
15553.04 377
15554.22 399
15555.39 395
15556.57 377
15557.75 380
15558.92 370
15560.10 380
15561.28 375
15562.45 416
15563.63 393
15564.81 412
15565.99 389
15567.16 381
15568.34 396
15569.52 389
15570.69 388
15571.87 403
15573.05 373
15574.23 409
15575.40 392
15576.58 413
15577.76 380
15578.93 411
15580.11 393
15581.29 378
15582.47 385
15583.65 403
15584.82 414
15586.00 416
15587.18 384
15588.36 439
15589.53 410
15590.71 417
15591.89 428
15593.07 426
15594.25 418
15595.42 420
15596.60 404
15597.78 421
15598.96 410
15600.14 384
15601.32 422
15602.49 433
15603.67 415
15604.85 417
15606.03 463
15607.21 455
15608.39 395
15609.56 422
15610.74 424
15611.92 427
15613.10 426
15614.28 418
15615.46 426
15616.64 406
15617.82 463
15619.00 434
15620.17 421
15621.35 428
15622.53 417
15623.71 448
15624.89 438
15626.07 433
15627.25 429
15628.43 451
15629.61 453
15630.79 459
15631.97 432
15633.15 429
15634.33 437
15635.51 460
15636.69 471
15637.87 447
15639.05 453
15640.22 486
15641.40 457
15642.58 463
15643.76 482
15644.94 497
15646.12 482
15647.30 486
15648.48 481
15649.66 454
15650.85 464
15652.03 459
15653.21 459
15654.39 464
15655.57 440
15656.75 454
15657.93 437
15659.11 442
15660.29 458
15661.47 473
15662.65 460
15663.83 448
15665.01 413
15666.19 453
15667.37 436
15668.55 440
15669.73 427
15670.92 429
15672.10 432
15673.28 430
15674.46 434
15675.64 408
15676.82 433
15678.00 442
15679.18 445
15680.36 453
15681.55 426
15682.73 448
15683.91 453
15685.09 468
15686.27 453
15687.45 449
15688.63 423
15689.82 443
15691.00 449
15692.18 445
15693.36 436
15694.54 453
15695.73 464
15696.91 437
15698.09 450
15699.27 473
15700.45 439
15701.64 425
15702.82 434
15704.00 457
15705.18 435
15706.36 428
15707.55 446
15708.73 454
15709.91 475
15711.09 447
15712.28 464
15713.46 468
15714.64 447
15715.82 484
15717.01 452
15718.19 469
15719.37 434
15720.55 426
15721.74 450
15722.92 473
15724.10 466
15725.29 470
15726.47 485
15727.65 460
15728.84 438
15730.02 457
15731.20 484
15732.39 475
15733.57 483
15734.75 478
15735.94 485
15737.12 479
15738.30 460
15739.49 439
15740.67 444
15741.85 487
15743.04 467
15744.22 478
15745.40 473
15746.59 458
15747.77 486
15748.96 496
15750.14 463
15751.32 456
15752.51 485
15753.69 466
15754.88 442
15756.06 459
15757.24 454
15758.43 448
15759.61 442
15760.80 474
15761.98 442
15763.17 419
15764.35 439
15765.53 424
15766.72 459
15767.90 435
15769.09 422
15770.27 415
15771.46 438
15772.64 447
15773.83 436
15775.01 431
15776.20 424
15777.38 409
15778.57 464
15779.75 431
15780.94 422
15782.12 429
15783.31 445
15784.49 459
15785.68 424
15786.86 424
15788.05 408
15789.23 412
15790.42 428
15791.60 403
15792.79 423
15793.98 402
15795.16 394
15796.35 417
15797.53 415
15798.72 418
15799.90 418
15801.09 421
15802.28 398
15803.46 363
15804.65 404
15805.83 395
15807.02 417
15808.21 372
15809.39 392
15810.58 396
15811.76 408
15812.95 389
15814.14 405
15815.32 381
15816.51 363
15817.70 372
15818.88 367
15820.07 389
15821.26 388
15822.44 410
15823.63 398
15824.82 417
15826.00 375
15827.19 396
15828.38 401
15829.56 382
15830.75 413
15831.94 398
15833.12 410
15834.31 410
15835.50 404
15836.69 421
15837.87 405
15839.06 391
15840.25 405
15841.44 412
15842.62 420
15843.81 411
15845.00 440
15846.18 409
15847.37 372
15848.56 360
15849.75 391
15850.94 365
15852.12 407
15853.31 411
15854.50 388
15855.69 402
15856.87 379
15858.06 419
15859.25 393
15860.44 387
15861.63 387
15862.81 392
15864.00 367
15865.19 398
15866.38 400
15867.57 412
15868.76 392
15869.94 398
15871.13 362
15872.32 393
15873.51 426
15874.70 426
15875.89 413
15877.08 376
15878.26 410
15879.45 420
15880.64 442
15881.83 421
15883.02 404
15884.21 375
15885.40 434
15886.59 413
15887.78 409
15888.97 415
15890.15 427
15891.34 411
15892.53 410
15893.72 429
15894.91 416
15896.10 432
15897.29 419
15898.48 436
15899.67 434
15900.86 460
15902.05 424
15903.24 418
15904.43 420
15905.62 409
15906.81 419
15908.00 403
15909.19 424
15910.38 399
15911.57 420
15912.76 391
15913.95 417
15915.14 441
15916.33 446
15917.52 418
15918.71 405
15919.90 410
15921.09 445
15922.28 414
15923.47 417
15924.66 438
15925.85 440
15927.04 434
15928.23 408
15929.42 440
15930.61 402
15931.80 414
15932.99 401
15934.18 396
15935.38 409
15936.57 368
15937.76 388
15938.95 405
15940.14 365
15941.33 388
15942.52 405
15943.71 405
15944.90 400
15946.10 366
15947.29 374
15948.48 390
15949.67 359
15950.86 365
15952.05 365
15953.24 372
15954.44 368
15955.63 361
15956.82 352
15958.01 384
15959.20 364
15960.39 374
15961.59 384
15962.78 377
15963.97 379
15965.16 386
15966.35 352
15967.55 350
15968.74 355
15969.93 363
15971.12 373
15972.31 396
15973.51 376
15974.70 357
15975.89 365
15977.08 340
15978.28 341
15979.47 343
15980.66 373
15981.85 375
15983.05 349
15984.24 348
15985.43 349
15986.62 354
15987.82 362
15989.01 342
15990.20 328
15991.40 364
15992.59 357
15993.78 381
15994.98 353
15996.17 351
15997.36 359
15998.55 377
15999.75 370
16000.94 347
16002.13 311
16003.33 353
16004.52 344
16005.72 359
16006.91 353
16008.10 349
16009.30 320
16010.49 333
16011.68 358
16012.88 345
16014.07 328
16015.26 321
16016.46 339
16017.65 344
16018.85 326
16020.04 340
16021.23 352
16022.43 338
16023.62 329
16024.82 335
16026.01 336
16027.21 331
16028.40 330
16029.59 328
16030.79 309
16031.98 327
16033.18 326
16034.37 340
16035.57 330
16036.76 349
16037.96 346
16039.15 333
16040.35 368
16041.54 319
16042.73 303
16043.93 373
16045.12 364
16046.32 351
16047.51 331
16048.71 338
16049.91 322
16051.10 338
16052.30 345
16053.49 309
16054.69 337
16055.88 337
16057.08 325
16058.27 332
16059.47 317
16060.66 295
16061.86 322
16063.05 342
16064.25 341
16065.45 349
16066.64 340
16067.84 341
16069.03 324
16070.23 328
16071.42 323
16072.62 345
16073.82 323
16075.01 330
16076.21 334
16077.41 311
16078.60 315
16079.80 315
16080.99 309
16082.19 318
16083.39 319
16084.58 322
16085.78 315
16086.98 320
16088.17 326
16089.37 340
16090.57 347
16091.76 308
16092.96 335
16094.16 304
16095.35 316
16096.55 313
16097.75 319
16098.94 321
16100.14 315
16101.34 323
16102.53 333
16103.73 324
16104.93 325
16106.13 344
16107.32 323
16108.52 319
16109.72 315
16110.92 309
16112.11 312
16113.31 342
16114.51 315
16115.71 316
16116.90 332
16118.10 301
16119.30 320
16120.50 330
16121.69 339
16122.89 340
16124.09 331
16125.29 334
16126.49 307
16127.68 316
16128.88 328
16130.08 331
16131.28 289
16132.48 326
16133.67 317
16134.87 293
16136.07 292
16137.27 338
16138.47 340
16139.67 316
16140.86 312
16142.06 339
16143.26 333
16144.46 312
16145.66 312
16146.86 323
16148.06 326
16149.26 345
16150.45 338
16151.65 298
16152.85 309
16154.05 328
16155.25 311
16156.45 331
16157.65 325
16158.85 315
16160.05 330
16161.25 333
16162.45 322
16163.64 312
16164.84 315
16166.04 323
16167.24 309
16168.44 329
16169.64 347
16170.84 311
16172.04 325
16173.24 334
16174.44 325
16175.64 322
16176.84 334
16178.04 341
16179.24 313
16180.44 306
16181.64 328
16182.84 333
16184.04 311
16185.24 301
16186.44 332
16187.64 317
16188.84 320
16190.04 333
16191.24 327
16192.44 304
16193.64 318
16194.84 327
16196.04 325
16197.24 300
16198.44 313
16199.65 333
16200.85 328
16202.05 334
16203.25 326
16204.45 346
16205.65 319
16206.85 315
16208.05 317
16209.25 324
16210.45 322
16211.65 309
16212.86 316
16214.06 319
16215.26 333
16216.46 333
16217.66 318
16218.86 326
16220.06 332
16221.27 316
16222.47 324
16223.67 347
16224.87 330
16226.07 358
16227.27 356
16228.48 357
16229.68 357
16230.88 326
16232.08 330
16233.28 349
16234.48 322
16235.69 346
16236.89 345
16238.09 317
16239.29 305
16240.50 336
16241.70 327
16242.90 328
16244.10 357
16245.30 340
16246.51 357
16247.71 318
16248.91 360
16250.11 361
16251.32 318
16252.52 345
16253.72 339
16254.92 353
16256.13 339
16257.33 362
16258.53 349
16259.74 360
16260.94 358
16262.14 356
16263.35 354
16264.55 314
16265.75 351
16266.95 351
16268.16 363
16269.36 342
16270.56 355
16271.77 362
16272.97 352
16274.17 345
16275.38 346
16276.58 371
16277.79 366
16278.99 355
16280.19 350
16281.40 367
16282.60 375
16283.80 366
16285.01 369
16286.21 373
16287.42 359
16288.62 342
16289.82 350
16291.03 385
16292.23 335
16293.44 379
16294.64 379
16295.84 354
16297.05 382
16298.25 377
16299.46 378
16300.66 348
16301.87 371
16303.07 360
16304.27 372
16305.48 359
16306.68 382
16307.89 342
16309.09 372
16310.30 379
16311.50 396
16312.71 367
16313.91 342
16315.12 348
16316.32 326
16317.53 325
16318.73 349
16319.94 345
16321.14 331
16322.35 313
16323.55 316
16324.76 340
16325.96 339
16327.17 316
16328.38 321
16329.58 326
16330.79 316
16331.99 320
16333.20 332
16334.40 308
16335.61 310
16336.81 308
16338.02 315
16339.23 304
16340.43 323
16341.64 313
16342.84 333
16344.05 345
16345.26 338
16346.46 334
16347.67 318
16348.87 346
16350.08 335
16351.29 344
16352.49 297
16353.70 325
16354.91 338
16356.11 306
16357.32 306
16358.53 304
16359.73 319
16360.94 312
16362.15 324
16363.35 303
16364.56 301
16365.77 290
16366.97 329
16368.18 318
16369.39 317
16370.59 312
16371.80 319
16373.01 323
16374.21 293
16375.42 302
16376.63 326
16377.84 306
16379.04 293
16380.25 317
16381.46 307
16382.67 287
16383.87 282
16385.08 315
16386.29 304
16387.50 282
16388.70 303
16389.91 297
16391.12 290
16392.33 319
16393.53 302
16394.74 318
16395.95 301
16397.16 301
16398.37 334
16399.57 321
16400.78 284
16401.99 292
16403.20 315
16404.41 311
16405.62 286
16406.82 281
16408.03 316
16409.24 315
16410.45 301
16411.66 313
16412.87 321
16414.07 306
16415.28 303
16416.49 326
16417.70 307
16418.91 304
16420.12 304
16421.33 312
16422.54 308
16423.75 290
16424.95 306
16426.16 310
16427.37 315
16428.58 281
16429.79 278
16431.00 315
16432.21 306
16433.42 311
16434.63 303
16435.84 318
16437.05 280
16438.26 287
16439.47 301
16440.68 288
16441.88 299
16443.09 297
16444.30 302
16445.51 290
16446.72 318
16447.93 334
16449.14 297
16450.35 309
16451.56 278
16452.77 300
16453.98 321
16455.19 297
16456.40 290
16457.61 280
16458.82 297
16460.03 282
16461.24 285
16462.45 300
16463.67 294
16464.88 275
16466.09 315
16467.30 304
16468.51 277
16469.72 291
16470.93 289
16472.14 306
16473.35 295
16474.56 288
16475.77 291
16476.98 290
16478.19 293
16479.40 276
16480.62 265
16481.83 292
16483.04 296
16484.25 300
16485.46 308
16486.67 277
16487.88 273
16489.09 284
16490.31 310
16491.52 267
16492.73 292
16493.94 256
16495.15 257
16496.36 302
16497.57 300
16498.79 279
16500.00 283
16501.21 279
16502.42 303
16503.63 299
16504.85 276
16506.06 281
16507.27 294
16508.48 283
16509.69 279
16510.91 316
16512.12 292
16513.33 284
16514.54 285
16515.76 269
16516.97 290
16518.18 281
16519.39 275
16520.60 304
16521.82 312
16523.03 284
16524.24 276
16525.46 301
16526.67 268
16527.88 267
16529.09 286
16530.31 308
16531.52 257
16532.73 271
16533.95 284
16535.16 290
16536.37 297
16537.58 290
16538.80 302
16540.01 272
16541.22 280
16542.44 294
16543.65 293
16544.86 306
16546.08 274
16547.29 286
16548.50 305
16549.72 295
16550.93 298
16552.15 286
16553.36 306
16554.57 279
16555.79 292
16557.00 282
16558.21 296
16559.43 275
16560.64 263
16561.86 283
16563.07 293
16564.28 289
16565.50 307
16566.71 335
16567.93 313
16569.14 299
16570.36 276
16571.57 273
16572.78 282
16574.00 297
16575.21 313
16576.43 313
16577.64 293
16578.86 293
16580.07 274
16581.29 290
16582.50 281
16583.72 296
16584.93 285
16586.15 324
16587.36 269
16588.58 283
16589.79 278
16591.01 253
16592.22 301
16593.44 288
16594.65 311
16595.87 307
16597.08 287
16598.30 275
16599.51 271
16600.73 246
16601.94 279
16603.16 293
16604.37 245
16605.59 266
16606.81 285
16608.02 255
16609.24 293
16610.45 248
16611.67 266
16612.89 280
16614.10 276
16615.32 286
16616.53 298
16617.75 263
16618.97 246
16620.18 278
16621.40 265
16622.61 289
16623.83 283
16625.05 280
16626.26 251
16627.48 264
16628.70 279
16629.91 270
16631.13 253
16632.35 274
16633.56 278
16634.78 289
16636.00 291
16637.21 277
16638.43 273
16639.65 273
16640.86 263
16642.08 277
16643.30 283
16644.51 274
16645.73 256
16646.95 248
16648.17 248
16649.38 260
16650.60 260
16651.82 271
16653.03 257
16654.25 267
16655.47 265
16656.69 299
16657.90 304
16659.12 281
16660.34 285
16661.56 280
16662.77 257
16663.99 280
16665.21 260
16666.43 275
16667.65 303
16668.86 248
16670.08 261
16671.30 255
16672.52 262
16673.74 264
16674.95 267
16676.17 283
16677.39 274
16678.61 246
16679.83 259
16681.05 262
16682.26 257
16683.48 284
16684.70 289
16685.92 249
16687.14 248
16688.36 265
16689.58 273
16690.79 270
16692.01 278
16693.23 260
16694.45 267
16695.67 283
16696.89 277
16698.11 270
16699.33 276
16700.55 253
16701.76 277
16702.98 258
16704.20 256
16705.42 259
16706.64 277
16707.86 257
16709.08 269
16710.30 265
16711.52 257
16712.74 255
16713.96 275
16715.18 274
16716.40 260
16717.62 271
16718.84 278
16720.06 273
16721.28 261
16722.50 257
16723.72 257
16724.94 271
16726.16 272
16727.38 262
16728.60 276
16729.82 263
16731.04 253
16732.26 262
16733.48 243
16734.70 255
16735.92 240
16737.14 253
16738.36 262
16739.58 267
16740.80 256
16742.02 273
16743.24 290
16744.46 276
16745.68 281
16746.90 249
16748.12 252
16749.35 269
16750.57 282
16751.79 245
16753.01 273
16754.23 252
16755.45 261
16756.67 267
16757.89 255
16759.11 251
16760.33 243
16761.56 255
16762.78 263
16764.00 265
16765.22 257
16766.44 259
16767.66 260
16768.88 261
16770.11 252
16771.33 267
16772.55 254
16773.77 274
16774.99 262
16776.22 259
16777.44 222
16778.66 238
16779.88 287
16781.10 260
16782.33 247
16783.55 249
16784.77 266
16785.99 270
16787.21 245
16788.44 239
16789.66 272
16790.88 246
16792.10 272
16793.33 278
16794.55 252
16795.77 257
16796.99 269
16798.22 286
16799.44 260
16800.66 266
16801.88 284
16803.11 281
16804.33 259
16805.55 265
16806.78 236
16808.00 257
16809.22 252
16810.44 258
16811.67 285
16812.89 281
16814.11 273
16815.34 262
16816.56 242
16817.78 242
16819.01 262
16820.23 265
16821.45 265
16822.68 264
16823.90 283
16825.13 250
16826.35 254
16827.57 268
16828.80 276
16830.02 264
16831.24 267
16832.47 260
16833.69 276
16834.92 263
16836.14 276
16837.36 280
16838.59 297
16839.81 271
16841.04 264
16842.26 290
16843.48 272
16844.71 273
16845.93 276
16847.16 289
16848.38 238
16849.61 277
16850.83 284
16852.06 284
16853.28 275
16854.51 276
16855.73 297
16856.95 311
16858.18 271
16859.40 296
16860.63 262
16861.85 278
16863.08 289
16864.30 304
16865.53 303
16866.75 276
16867.98 283
16869.21 265
16870.43 293
16871.66 270
16872.88 291
16874.11 286
16875.33 277
16876.56 291
16877.78 300
16879.01 317
16880.23 291
16881.46 307
16882.69 295
16883.91 309
16885.14 300
16886.36 275
16887.59 269
16888.81 279
16890.04 294
16891.27 291
16892.49 294
16893.72 300
16894.94 291
16896.17 280
16897.40 269
16898.62 269
16899.85 297
16901.08 284
16902.30 284
16903.53 280
16904.76 295
16905.98 270
16907.21 283
16908.44 268
16909.66 293
16910.89 295
16912.12 280
16913.34 284
16914.57 298
16915.80 301
16917.02 273
16918.25 296
16919.48 283
16920.70 309
16921.93 289
16923.16 265
16924.39 281
16925.61 266
16926.84 293
16928.07 287
16929.30 270
16930.52 260
16931.75 285
16932.98 289
16934.21 292
16935.43 275
16936.66 298
16937.89 290
16939.12 265
16940.34 254
16941.57 268
16942.80 276
16944.03 289
16945.26 278
16946.48 264
16947.71 270
16948.94 281
16950.17 311
16951.40 267
16952.62 277
16953.85 283
16955.08 267
16956.31 272
16957.54 275
16958.77 277
16959.99 294
16961.22 268
16962.45 264
16963.68 281
16964.91 284
16966.14 275
16967.37 275
16968.60 260
16969.82 289
16971.05 311
16972.28 249
16973.51 263
16974.74 262
16975.97 256
16977.20 279
16978.43 270
16979.66 300
16980.89 279
16982.11 264
16983.34 288
16984.57 250
16985.80 281
16987.03 271
16988.26 291
16989.49 264
16990.72 255
16991.95 256
16993.18 267
16994.41 258
16995.64 264
16996.87 267
16998.10 261
16999.33 254
17000.56 258
17001.79 261
17003.02 249
17004.25 238
17005.48 246
17006.71 263
17007.94 263
17009.17 251
17010.40 295
17011.63 267
17012.86 269
17014.09 239
17015.32 250
17016.55 267
17017.78 255
17019.01 264
17020.25 247
17021.48 246
17022.71 245
17023.94 249
17025.17 267
17026.40 243
17027.63 246
17028.86 269
17030.09 253
17031.32 240
17032.55 233
17033.79 269
17035.02 266
17036.25 246
17037.48 280
17038.71 263
17039.94 273
17041.17 281
17042.41 260
17043.64 258
17044.87 265
17046.10 260
17047.33 269
17048.56 244
17049.80 261
17051.03 273
17052.26 271
17053.49 257
17054.72 262
17055.95 256
17057.19 284
17058.42 306
17059.65 275
17060.88 264
17062.12 279
17063.35 283
17064.58 250
17065.81 254
17067.04 277
17068.28 261
17069.51 260
17070.74 262
17071.97 265
17073.21 254
17074.44 244
17075.67 282
17076.90 276
17078.14 246
17079.37 251
17080.60 269
17081.84 256
17083.07 245
17084.30 248
17085.54 263
17086.77 253
17088.00 265
17089.23 243
17090.47 265
17091.70 253
17092.93 261
17094.17 272
17095.40 284
17096.63 233
17097.87 264
17099.10 261
17100.34 245
17101.57 261
17102.80 270
17104.04 247
17105.27 248
17106.50 257
17107.74 249
17108.97 278
17110.21 285
17111.44 271
17112.67 278
17113.91 257
17115.14 250
17116.38 247
17117.61 268
17118.84 244
17120.08 234
17121.31 242
17122.55 256
17123.78 257
17125.02 243
17126.25 255
17127.48 283
17128.72 250
17129.95 243
17131.19 258
17132.42 272
17133.66 242
17134.89 263
17136.13 227
17137.36 253
17138.60 257
17139.83 270
17141.07 253
17142.30 277
17143.54 243
17144.77 258
17146.01 243
17147.24 252
17148.48 258
17149.71 269
17150.95 255
17152.19 273
17153.42 254
17154.66 254
17155.89 262
17157.13 244
17158.36 264
17159.60 242
17160.83 263
17162.07 231
17163.31 258
17164.54 243
17165.78 236
17167.01 231
17168.25 254
17169.49 249
17170.72 253
17171.96 261
17173.19 244
17174.43 248
17175.67 254
17176.90 244
17178.14 254
17179.38 276
17180.61 259
17181.85 249
17183.09 267
17184.32 262
17185.56 263
17186.80 252
17188.03 266
17189.27 241
17190.51 257
17191.74 279
17192.98 265
17194.22 269
17195.45 258
17196.69 270
17197.93 262
17199.16 244
17200.40 258
17201.64 259
17202.88 232
17204.11 248
17205.35 265
17206.59 243
17207.83 249
17209.06 238
17210.30 249
17211.54 264
17212.78 262
17214.01 258
17215.25 240
17216.49 258
17217.73 248
17218.96 269
17220.20 274
17221.44 277
17222.68 266
17223.92 260
17225.15 259
17226.39 234
17227.63 262
17228.87 261
17230.11 246
17231.35 244
17232.58 283
17233.82 258
17235.06 257
17236.30 258
17237.54 271
17238.78 246
17240.01 238
17241.25 243
17242.49 271
17243.73 226
17244.97 241
17246.21 242
17247.45 260
17248.69 251
17249.93 253
17251.16 243
17252.40 255
17253.64 276
17254.88 251
17256.12 262
17257.36 270
17258.60 258
17259.84 249
17261.08 268
17262.32 255
17263.56 252
17264.80 260
17266.04 262
17267.28 279
17268.51 234
17269.75 240
17270.99 243
17272.23 268
17273.47 272
17274.71 255
17275.95 244
17277.19 276
17278.43 240
17279.67 258
17280.91 258
17282.15 281
17283.39 257
17284.63 258
17285.87 236
17287.11 227
17288.35 243
17289.60 236
17290.84 245
17292.08 234
17293.32 263
17294.56 249
17295.80 265
17297.04 238
17298.28 258
17299.52 258
17300.76 242
17302.00 243
17303.24 264
17304.48 255
17305.72 228
17306.96 250
17308.21 222
17309.45 243
17310.69 231
17311.93 288
17313.17 238
17314.41 221
17315.65 216
17316.89 249
17318.14 261
17319.38 228
17320.62 230
17321.86 273
17323.10 259
17324.34 238
17325.59 232
17326.83 245
17328.07 239
17329.31 236
17330.55 276
17331.79 261
17333.04 250
17334.28 228
17335.52 243
17336.76 230
17338.00 244
17339.25 262
17340.49 269
17341.73 245
17342.97 226
17344.22 249
17345.46 226
17346.70 261
17347.94 257
17349.19 252
17350.43 250
17351.67 261
17352.91 244
17354.16 241
17355.40 248
17356.64 248
17357.88 219
17359.13 241
17360.37 260
17361.61 249
17362.86 250
17364.10 233
17365.34 246
17366.58 248
17367.83 273
17369.07 274
17370.31 245
17371.56 240
17372.80 272
17374.04 266
17375.29 274
17376.53 274
17377.78 254
17379.02 256
17380.26 270
17381.51 255
17382.75 241
17383.99 268
17385.24 262
17386.48 273
17387.72 230
17388.97 242
17390.21 253
17391.46 246
17392.70 241
17393.94 272
17395.19 235
17396.43 261
17397.68 250
17398.92 247
17400.17 261
17401.41 266
17402.65 235
17403.90 240
17405.14 253
17406.39 247
17407.63 252
17408.88 245
17410.12 249
17411.37 247
17412.61 245
17413.86 265
17415.10 271
17416.35 262
17417.59 255
17418.84 292
17420.08 276
17421.33 248
17422.57 252
17423.82 268
17425.06 264
17426.31 244
17427.55 232
17428.80 247
17430.04 253
17431.29 253
17432.53 241
17433.78 264
17435.03 262
17436.27 250
17437.52 250
17438.76 248
17440.01 248
17441.25 254
17442.50 271
17443.75 261
17444.99 263
17446.24 258
17447.48 249
17448.73 224
17449.98 221
17451.22 250
17452.47 245
17453.71 253
17454.96 257
17456.21 264
17457.45 240
17458.70 229
17459.95 224
17461.19 242
17462.44 245
17463.69 247
17464.93 234
17466.18 242
17467.43 246
17468.67 277
17469.92 292
17471.17 256
17472.41 265
17473.66 274
17474.91 259
17476.15 257
17477.40 272
17478.65 240
17479.90 260
17481.14 272
17482.39 261
17483.64 279
17484.88 271
17486.13 260
17487.38 282
17488.63 270
17489.87 264
17491.12 239
17492.37 270
17493.62 264
17494.86 276
17496.11 261
17497.36 270
17498.61 272
17499.86 267
17501.10 253
17502.35 230
17503.60 271
17504.85 271
17506.10 250
17507.34 265
17508.59 256
17509.84 282
17511.09 264
17512.34 270
17513.59 262
17514.83 292
17516.08 276
17517.33 286
17518.58 283
17519.83 253
17521.08 256
17522.33 252
17523.57 276
17524.82 293
17526.07 279
17527.32 250
17528.57 276
17529.82 289
17531.07 288
17532.32 280
17533.57 272
17534.82 288
17536.06 277
17537.31 265
17538.56 240
17539.81 272
17541.06 266
17542.31 264
17543.56 267
17544.81 300
17546.06 282
17547.31 263
17548.56 264
17549.81 302
17551.06 288
17552.31 272
17553.56 267
17554.81 277
17556.06 283
17557.31 270
17558.56 302
17559.81 263
17561.06 263
17562.31 276
17563.56 278
17564.81 279
17566.06 271
17567.31 272
17568.56 292
17569.81 292
17571.06 265
17572.31 282
17573.56 266
17574.81 294
17576.06 292
17577.31 277
17578.56 259
17579.81 271
17581.06 291
17582.31 266
17583.57 282
17584.82 251
17586.07 276
17587.32 288
17588.57 278
17589.82 251
17591.07 283
17592.32 270
17593.57 284
17594.83 261
17596.08 283
17597.33 268
17598.58 286
17599.83 274
17601.08 272
17602.33 261
17603.59 259
17604.84 283
17606.09 280
17607.34 287
17608.59 242
17609.84 279
17611.10 283
17612.35 293
17613.60 272
17614.85 268
17616.10 277
17617.36 274
17618.61 270
17619.86 266
17621.11 291
17622.36 258
17623.62 277
17624.87 296
17626.12 297
17627.37 281
17628.63 293
17629.88 258
17631.13 277
17632.38 274
17633.64 255
17634.89 269
17636.14 270
17637.39 251
17638.65 255
17639.90 248
17641.15 276
17642.41 264
17643.66 266
17644.91 275
17646.17 278
17647.42 295
17648.67 271
17649.92 274
17651.18 260
17652.43 281
17653.68 267
17654.94 275
17656.19 272
17657.44 251
17658.70 256
17659.95 243
17661.21 280
17662.46 290
17663.71 240
17664.97 270
17666.22 256
17667.47 273
17668.73 262
17669.98 280
17671.24 293
17672.49 289
17673.74 258
17675.00 246
17676.25 278
17677.51 271
17678.76 268
17680.02 271
17681.27 265
17682.52 261
17683.78 283
17685.03 276
17686.29 271
17687.54 257
17688.80 259
17690.05 248
17691.31 277
17692.56 275
17693.82 261
17695.07 263
17696.32 263
17697.58 271
17698.83 250
17700.09 248
17701.34 274
17702.60 262
17703.86 267
17705.11 240
17706.37 275
17707.62 255
17708.88 260
17710.13 276
17711.39 269
17712.64 276
17713.90 282
17715.15 282
17716.41 256
17717.66 259
17718.92 289
17720.18 269
17721.43 260
17722.69 274
17723.94 280
17725.20 288
17726.45 278
17727.71 228
17728.97 258
17730.22 258
17731.48 273
17732.74 258
17733.99 243
17735.25 259
17736.50 265
17737.76 257
17739.02 260
17740.27 248
17741.53 277
17742.79 261
17744.04 277
17745.30 285
17746.56 281
17747.81 266
17749.07 268
17750.33 274
17751.58 281
17752.84 263
17754.10 293
17755.35 269
17756.61 279
17757.87 271
17759.12 276
17760.38 284
17761.64 282
17762.90 291
17764.15 277
17765.41 274
17766.67 262
17767.93 288
17769.18 291
17770.44 270
17771.70 274
17772.96 279
17774.21 286
17775.47 302
17776.73 263
17777.99 270
17779.24 283
17780.50 271
17781.76 301
17783.02 280
17784.28 296
17785.53 288
17786.79 258
17788.05 265
17789.31 297
17790.57 276
17791.82 283
17793.08 314
17794.34 294
17795.60 283
17796.86 275
17798.12 308
17799.37 299
17800.63 269
17801.89 277
17803.15 277
17804.41 286
17805.67 262
17806.93 287
17808.19 273
17809.44 279
17810.70 283
17811.96 268
17813.22 280
17814.48 270
17815.74 287
17817.00 269
17818.26 262
17819.52 256
17820.78 264
17822.04 282
17823.29 259
17824.55 268
17825.81 271
17827.07 271
17828.33 250
17829.59 284
17830.85 277
17832.11 244
17833.37 244
17834.63 272
17835.89 269
17837.15 245
17838.41 277
17839.67 259
17840.93 274
17842.19 262
17843.45 256
17844.71 265
17845.97 271
17847.23 267
17848.49 275
17849.75 276
17851.01 265
17852.27 247
17853.53 276
17854.79 270
17856.05 258
17857.31 248
17858.57 246
17859.84 273
17861.10 239
17862.36 279
17863.62 261
17864.88 258
17866.14 258
17867.40 270
17868.66 252
17869.92 244
17871.18 281
17872.44 294
17873.71 274
17874.97 257
17876.23 249
17877.49 255
17878.75 271
17880.01 257
17881.27 257
17882.53 258
17883.80 257
17885.06 262
17886.32 269
17887.58 274
17888.84 250
17890.10 259
17891.37 273
17892.63 252
17893.89 269
17895.15 250
17896.41 266
17897.67 254
17898.94 235
17900.20 247
17901.46 247
17902.72 258
17903.99 240
17905.25 254
17906.51 274
17907.77 241
17909.03 248
17910.30 254
17911.56 262
17912.82 250
17914.08 272
17915.35 263
17916.61 257
17917.87 239
17919.14 260
17920.40 243
17921.66 244
17922.92 258
17924.19 261
17925.45 235
17926.71 234
17927.98 249
17929.24 250
17930.50 260
17931.76 234
17933.03 243
17934.29 237
17935.55 246
17936.82 273
17938.08 256
17939.34 250
17940.61 239
17941.87 256
17943.14 241
17944.40 245
17945.66 266
17946.93 271
17948.19 260
17949.45 276
17950.72 256
17951.98 268
17953.25 261
17954.51 247
17955.77 236
17957.04 253
17958.30 257
17959.57 250
17960.83 276
17962.09 264
17963.36 250
17964.62 240
17965.89 240
17967.15 260
17968.42 252
17969.68 259
17970.95 251
17972.21 260
17973.47 257
17974.74 242
17976.00 236
17977.27 267
17978.53 257
17979.80 269
17981.06 254
17982.33 253
17983.59 257
17984.86 244
17986.12 248
17987.39 273
17988.65 245
17989.92 257
17991.18 266
17992.45 236
17993.71 230
17994.98 252
17996.25 246
17997.51 264
17998.78 276
18000.04 246
18001.31 253
18002.57 266
18003.84 268
18005.10 240
18006.37 254
18007.64 268
18008.90 259
18010.17 252
18011.43 239
18012.70 247
18013.97 230
18015.23 259
18016.50 249
18017.76 270
18019.03 242
18020.30 259
18021.56 255
18022.83 235
18024.10 243
18025.36 249
18026.63 249
18027.90 271
18029.16 238
18030.43 239
18031.70 256
18032.96 246
18034.23 255
18035.50 239
18036.76 266
18038.03 249
18039.30 233
18040.56 232
18041.83 260
18043.10 241
18044.37 261
18045.63 265
18046.90 248
18048.17 243
18049.43 252
18050.70 239
18051.97 266
18053.24 260
18054.50 238
18055.77 257
18057.04 274
18058.31 279
18059.57 262
18060.84 261
18062.11 290
18063.38 283
18064.65 280
18065.91 256
18067.18 237
18068.45 248
18069.72 281
18070.98 259
18072.25 270
18073.52 281
18074.79 260
18076.06 262
18077.33 260
18078.59 254
18079.86 244
18081.13 272
18082.40 288
18083.67 275
18084.94 275
18086.21 284
18087.47 295
18088.74 274
18090.01 244
18091.28 278
18092.55 289
18093.82 268
18095.09 262
18096.36 252
18097.62 269
18098.89 267
18100.16 270
18101.43 283
18102.70 295
18103.97 284
18105.24 309
18106.51 289
18107.78 271
18109.05 302
18110.32 299
18111.59 291
18112.86 279
18114.13 280
18115.40 273
18116.66 283
18117.93 262
18119.20 288
18120.47 276
18121.74 288
18123.01 281
18124.28 282
18125.55 280
18126.82 266
18128.09 279
18129.36 281
18130.63 282
18131.90 266
18133.17 288
18134.44 273
18135.71 288
18136.99 260
18138.26 268
18139.53 275
18140.80 279
18142.07 290
18143.34 267
18144.61 270
18145.88 271
18147.15 290
18148.42 273
18149.69 291
18150.96 284
18152.23 279
18153.50 265
18154.78 262
18156.05 265
18157.32 271
18158.59 248
18159.86 272
18161.13 247
18162.40 266
18163.67 260
18164.94 256
18166.22 262
18167.49 266
18168.76 282
18170.03 271
18171.30 285
18172.57 276
18173.85 277
18175.12 288
18176.39 289
18177.66 267
18178.93 252
18180.20 283
18181.48 286
18182.75 286
18184.02 255
18185.29 275
18186.56 273
18187.84 289
18189.11 292
18190.38 284
18191.65 300
18192.93 280
18194.20 279
18195.47 284
18196.74 260
18198.02 282
18199.29 268
18200.56 308
18201.83 282
18203.11 281
18204.38 290
18205.65 283
18206.92 277
18208.20 262
18209.47 273
18210.74 286
18212.02 290
18213.29 260
18214.56 271
18215.84 279
18217.11 265
18218.38 285
18219.65 263
18220.93 274
18222.20 283
18223.47 284
18224.75 286
18226.02 269
18227.30 269
18228.57 279
18229.84 273
18231.12 311
18232.39 251
18233.66 285
18234.94 275
18236.21 285
18237.48 267
18238.76 275
18240.03 266
18241.31 295
18242.58 284
18243.86 290
18245.13 300
18246.40 269
18247.68 282
18248.95 263
18250.23 278
18251.50 274
18252.77 278
18254.05 271
18255.32 293
18256.60 271
18257.87 259
18259.15 260
18260.42 262
18261.70 270
18262.97 262
18264.25 270
18265.52 288
18266.80 290
18268.07 249
18269.35 254
18270.62 268
18271.90 275
18273.17 293
18274.45 273
18275.72 258
18277.00 270
18278.27 262
18279.55 293
18280.82 250
18282.10 264
18283.37 257
18284.65 280
18285.93 277
18287.20 265
18288.48 263
18289.75 254
18291.03 283
18292.30 227
18293.58 272
18294.86 270
18296.13 275
18297.41 255
18298.68 272
18299.96 261
18301.24 263
18302.51 279
18303.79 266
18305.06 247
18306.34 270
18307.62 257
18308.89 240
18310.17 241
18311.45 276
18312.72 245
18314.00 256
18315.28 257
18316.55 244
18317.83 253
18319.11 249
18320.38 266
18321.66 255
18322.94 270
18324.21 263
18325.49 249
18326.77 266
18328.04 270
18329.32 265
18330.60 222
18331.88 251
18333.15 243
18334.43 253
18335.71 239
18336.98 256
18338.26 264
18339.54 245
18340.82 255
18342.09 281
18343.37 245
18344.65 249
18345.93 239
18347.20 266
18348.48 279
18349.76 267
18351.04 277
18352.32 270
18353.59 257
18354.87 247
18356.15 271
18357.43 231
18358.71 261
18359.98 267
18361.26 268
18362.54 259
18363.82 261
18365.10 279
18366.38 258
18367.65 248
18368.93 255
18370.21 259
18371.49 270
18372.77 291
18374.05 261
18375.33 253
18376.60 263
18377.88 273
18379.16 246
18380.44 248
18381.72 246
18383.00 269
18384.28 267
18385.56 252
18386.84 265
18388.11 259
18389.39 258
18390.67 271
18391.95 265
18393.23 255
18394.51 264
18395.79 262
18397.07 267
18398.35 270
18399.63 263
18400.91 257
18402.19 242
18403.47 263
18404.75 261
18406.03 247
18407.31 257
18408.59 269
18409.87 251
18411.15 253
18412.43 248
18413.71 251
18414.99 257
18416.27 263
18417.55 248
18418.83 274
18420.11 243
18421.39 228
18422.67 253
18423.95 291
18425.23 251
18426.51 252
18427.79 250
18429.07 247
18430.35 234
18431.63 256
18432.91 272
18434.19 255
18435.47 258
18436.75 279
18438.04 272
18439.32 253
18440.60 281
18441.88 250
18443.16 287
18444.44 260
18445.72 253
18447.00 264
18448.28 254
18449.57 244
18450.85 260
18452.13 230
18453.41 254
18454.69 248
18455.97 232
18457.25 254
18458.54 249
18459.82 242
18461.10 248
18462.38 245
18463.66 247
18464.94 239
18466.23 246
18467.51 250
18468.79 234
18470.07 269
18471.35 287
18472.64 247
18473.92 255
18475.20 248
18476.48 260
18477.76 265
18479.05 279
18480.33 253
18481.61 258
18482.89 261
18484.18 278
18485.46 252
18486.74 259
18488.02 257
18489.31 241
18490.59 281
18491.87 253
18493.15 262
18494.44 248
18495.72 276
18497.00 240
18498.29 237
18499.57 258
18500.85 243
18502.13 260
18503.42 243
18504.70 257
18505.98 249
18507.27 248
18508.55 261
18509.83 229
18511.12 248
18512.40 251
18513.68 283
18514.97 264
18516.25 260
18517.54 263
18518.82 247
18520.10 255
18521.39 247
18522.67 245
18523.95 240
18525.24 260
18526.52 262
18527.81 270
18529.09 278
18530.37 252
18531.66 267
18532.94 247
18534.23 246
18535.51 283
18536.79 284
18538.08 274
18539.36 267
18540.65 263
18541.93 276
18543.22 248
18544.50 256
18545.79 263
18547.07 276
18548.36 269
18549.64 253
18550.92 289
18552.21 283
18553.49 275
18554.78 281
18556.06 291
18557.35 269
18558.63 299
18559.92 275
18561.20 251
18562.49 264
18563.77 278
18565.06 253
18566.35 264
18567.63 261
18568.92 251
18570.20 279
18571.49 263
18572.77 290
18574.06 267
18575.34 293
18576.63 290
18577.92 312
18579.20 267
18580.49 291
18581.77 294
18583.06 289
18584.34 279
18585.63 262
18586.92 281
18588.20 277
18589.49 295
18590.77 294
18592.06 282
18593.35 279
18594.63 269
18595.92 274
18597.21 241
18598.49 262
18599.78 273
18601.07 272
18602.35 273
18603.64 272
18604.93 270
18606.21 265
18607.50 280
18608.79 288
18610.07 295
18611.36 272
18612.65 259
18613.93 271
18615.22 261
18616.51 278
18617.79 274
18619.08 268
18620.37 270
18621.66 249
18622.94 278
18624.23 267
18625.52 288
18626.80 260
18628.09 261
18629.38 270
18630.67 249
18631.95 284
18633.24 259
18634.53 272
18635.82 284
18637.11 282
18638.39 258
18639.68 264
18640.97 270
18642.26 281
18643.54 230
18644.83 251
18646.12 244
18647.41 243
18648.70 268
18649.99 251
18651.27 273
18652.56 257
18653.85 267
18655.14 265
18656.43 272
18657.72 261
18659.00 271
18660.29 249
18661.58 250
18662.87 225
18664.16 222
18665.45 270
18666.74 260
18668.02 255
18669.31 233
18670.60 238
18671.89 256
18673.18 260
18674.47 277
18675.76 230
18677.05 274
18678.34 258
18679.63 250
18680.92 259
18682.20 237
18683.49 257
18684.78 246
18686.07 255
18687.36 264
18688.65 213
18689.94 244
18691.23 260
18692.52 262
18693.81 240
18695.10 247
18696.39 262
18697.68 252
18698.97 250
18700.26 266
18701.55 278
18702.84 245
18704.13 251
18705.42 236
18706.71 242
18708.00 233
18709.29 279
18710.58 277
18711.87 259
18713.16 249
18714.45 261
18715.74 259
18717.03 246
18718.32 247
18719.61 265
18720.90 250
18722.20 238
18723.49 234
18724.78 251
18726.07 242
18727.36 253
18728.65 249
18729.94 230
18731.23 260
18732.52 244
18733.81 240
18735.10 252
18736.40 228
18737.69 249
18738.98 240
18740.27 267
18741.56 257
18742.85 259
18744.14 237
18745.43 247
18746.73 228
18748.02 257
18749.31 257
18750.60 245
18751.89 235
18753.18 245
18754.48 257
18755.77 247
18757.06 249
18758.35 255
18759.64 247
18760.94 240
18762.23 250
18763.52 230
18764.81 260
18766.10 252
18767.40 221
18768.69 220
18769.98 234
18771.27 223
18772.57 238
18773.86 226
18775.15 252
18776.44 236
18777.74 231
18779.03 261
18780.32 278
18781.61 259
18782.91 256
18784.20 254
18785.49 246
18786.79 245
18788.08 242
18789.37 255
18790.66 222
18791.96 235
18793.25 250
18794.54 260
18795.84 242
18797.13 256
18798.42 251
18799.72 234
18801.01 244
18802.30 241
18803.60 251
18804.89 231
18806.18 256
18807.48 258
18808.77 249
18810.07 222
18811.36 254
18812.65 246
18813.95 236
18815.24 220
18816.53 226
18817.83 226
18819.12 242
18820.42 257
18821.71 237
18823.00 234
18824.30 226
18825.59 229
18826.89 248
18828.18 253
18829.48 227
18830.77 249
18832.07 255
18833.36 264
18834.65 256
18835.95 254
18837.24 242
18838.54 230
18839.83 233
18841.13 263
18842.42 257
18843.72 236
18845.01 256
18846.31 275
18847.60 269
18848.90 241
18850.19 250
18851.49 225
18852.78 260
18854.08 228
18855.37 246
18856.67 235
18857.96 257
18859.26 230
18860.55 225
18861.85 238
18863.15 246
18864.44 238
18865.74 228
18867.03 246
18868.33 236
18869.62 239
18870.92 226
18872.22 227
18873.51 231
18874.81 239
18876.10 248
18877.40 234
18878.70 267
18879.99 241
18881.29 233
18882.58 235
18883.88 247
18885.18 229
18886.47 246
18887.77 255
18889.07 257
18890.36 257
18891.66 249
18892.95 233
18894.25 250
18895.55 252
18896.84 251
18898.14 232
18899.44 249
18900.73 259
18902.03 242
18903.33 225
18904.63 231
18905.92 250
18907.22 244
18908.52 247
18909.81 228
18911.11 256
18912.41 238
18913.71 239
18915.00 258
18916.30 243
18917.60 235
18918.89 246
18920.19 257
18921.49 235
18922.79 220
18924.09 248
18925.38 254
18926.68 243
18927.98 221
18929.28 235
18930.57 248
18931.87 226
18933.17 226
18934.47 217
18935.77 255
18937.06 253
18938.36 251
18939.66 250
18940.96 245
18942.26 235
18943.55 246
18944.85 232
18946.15 224
18947.45 225
18948.75 209
18950.05 217
18951.35 236
18952.64 250
18953.94 254
18955.24 214
18956.54 246
18957.84 246
18959.14 210
18960.44 227
18961.74 230
18963.03 241
18964.33 252
18965.63 212
18966.93 224
18968.23 239
18969.53 263
18970.83 241
18972.13 236
18973.43 226
18974.73 244
18976.03 236
18977.33 224
18978.62 237
18979.92 239
18981.22 227
18982.52 253
18983.82 254
18985.12 223
18986.42 250
18987.72 264
18989.02 238
18990.32 237
18991.62 235
18992.92 245
18994.22 231
18995.52 219
18996.82 245
18998.12 218
18999.42 228
19000.72 239
19002.02 247
19003.32 243
19004.62 234
19005.92 218
19007.22 209
19008.53 243
19009.83 221
19011.13 242
19012.43 221
19013.73 250
19015.03 241
19016.33 252
19017.63 227
19018.93 232
19020.23 216
19021.53 253
19022.83 249
19024.13 222
19025.44 233
19026.74 236
19028.04 232
19029.34 224
19030.64 221
19031.94 240
19033.24 230
19034.54 226
19035.85 251
19037.15 237
19038.45 245
19039.75 245
19041.05 223
19042.35 212
19043.66 214
19044.96 214
19046.26 242
19047.56 207
19048.86 218
19050.16 230
19051.47 236
19052.77 230
19054.07 214
19055.37 229
19056.67 208
19057.98 214
19059.28 230
19060.58 223
19061.88 214
19063.19 212
19064.49 220
19065.79 230
19067.09 231
19068.40 215
19069.70 225
19071.00 227
19072.30 238
19073.61 210
19074.91 233
19076.21 228
19077.52 242
19078.82 217
19080.12 224
19081.42 262
19082.73 252
19084.03 227
19085.33 195
19086.64 212
19087.94 229
19089.24 247
19090.55 240
19091.85 239
19093.15 219
19094.46 242
19095.76 237
19097.06 223
19098.37 221
19099.67 252
19100.97 250
19102.28 230
19103.58 220
19104.89 229
19106.19 229
19107.49 212
19108.80 232
19110.10 218
19111.40 215
19112.71 225
19114.01 234
19115.32 226
19116.62 241
19117.93 227
19119.23 240
19120.53 211
19121.84 226
19123.14 238
19124.45 230
19125.75 240
19127.06 224
19128.36 254
19129.67 225
19130.97 239
19132.28 243
19133.58 254
19134.88 215
19136.19 221
19137.49 245
19138.80 239
19140.10 209
19141.41 211
19142.71 224
19144.02 243
19145.32 231
19146.63 218
19147.94 238
19149.24 230
19150.55 224
19151.85 208
19153.16 228
19154.46 200
19155.77 224
19157.07 227
19158.38 240
19159.68 224
19160.99 219
19162.30 233
19163.60 221
19164.91 247
19166.21 204
19167.52 217
19168.83 240
19170.13 230
19171.44 236
19172.74 222
19174.05 214
19175.36 230
19176.66 218
19177.97 247
19179.27 225
19180.58 218
19181.89 243
19183.19 234
19184.50 223
19185.81 208
19187.11 220
19188.42 225
19189.73 251
19191.03 233
19192.34 223
19193.65 228
19194.95 204
19196.26 238
19197.57 237
19198.87 214
19200.18 237
19201.49 238
19202.80 223
19204.10 226
19205.41 234
19206.72 220
19208.03 219
19209.33 239
19210.64 204
19211.95 224
19213.25 229
19214.56 246
19215.87 215
19217.18 235
19218.49 214
19219.79 235
19221.10 229
19222.41 215
19223.72 232
19225.02 187
19226.33 230
19227.64 208
19228.95 217
19230.26 221
19231.56 228
19232.87 233
19234.18 235
19235.49 221
19236.80 234
19238.11 240
19239.41 230
19240.72 222
19242.03 210
19243.34 215
19244.65 234
19245.96 226
19247.26 201
19248.57 218
19249.88 223
19251.19 212
19252.50 234
19253.81 223
19255.12 206
19256.43 220
19257.74 210
19259.04 208
19260.35 217
19261.66 205
19262.97 206
19264.28 215
19265.59 237
19266.90 222
19268.21 235
19269.52 202
19270.83 227
19272.14 201
19273.45 223
19274.76 222
19276.07 226
19277.38 221
19278.69 203
19279.99 225
19281.30 214
19282.61 218
19283.92 229
19285.23 232
19286.54 224
19287.85 226
19289.16 218
19290.47 216
19291.78 230
19293.09 216
19294.40 208
19295.72 232
19297.03 229
19298.34 239
19299.65 205
19300.96 209
19302.27 212
19303.58 217
19304.89 240
19306.20 203
19307.51 199
19308.82 210
19310.13 232
19311.44 229
19312.75 218
19314.06 192
19315.37 213
19316.69 235
19318.00 250
19319.31 221
19320.62 242
19321.93 231
19323.24 217
19324.55 227
19325.86 215
19327.18 223
19328.49 228
19329.80 244
19331.11 226
19332.42 240
19333.73 229
19335.04 210
19336.36 232
19337.67 229
19338.98 233
19340.29 225
19341.60 238
19342.91 246
19344.23 234
19345.54 223
19346.85 223
19348.16 220
19349.47 236
19350.79 231
19352.10 225
19353.41 211
19354.72 198
19356.04 238
19357.35 241
19358.66 213
19359.97 224
19361.29 211
19362.60 216
19363.91 217
19365.22 227
19366.54 228
19367.85 201
19369.16 206
19370.47 227
19371.79 238
19373.10 223
19374.41 238
19375.73 199
19377.04 219
19378.35 219
19379.67 204
19380.98 209
19382.29 210
19383.60 225
19384.92 204
19386.23 227
19387.54 217
19388.86 237
19390.17 251
19391.49 233
19392.80 232
19394.11 234
19395.43 230
19396.74 205
19398.05 246
19399.37 225
19400.68 215
19402.00 207
19403.31 231
19404.62 222
19405.94 231
19407.25 220
19408.57 208
19409.88 239
19411.19 215
19412.51 203
19413.82 237
19415.14 224
19416.45 236
19417.77 222
19419.08 226
19420.39 225
19421.71 235
19423.02 222
19424.34 207
19425.65 230
19426.97 204
19428.28 213
19429.60 204
19430.91 217
19432.23 208
19433.54 221
19434.86 229
19436.17 217
19437.49 217
19438.80 221
19440.12 218
19441.43 194
19442.75 208
19444.06 224
19445.38 223
19446.69 222
19448.01 215
19449.32 226
19450.64 203
19451.96 236
19453.27 225
19454.59 219
19455.90 223
19457.22 213
19458.53 214
19459.85 202
19461.17 218
19462.48 236
19463.80 218
19465.11 211
19466.43 229
19467.75 214
19469.06 232
19470.38 207
19471.69 234
19473.01 236
19474.33 205
19475.64 197
19476.96 197
19478.28 211
19479.59 210
19480.91 201
19482.23 236
19483.54 219
19484.86 196
19486.18 205
19487.49 224
19488.81 199
19490.13 200
19491.44 213
19492.76 215
19494.08 203
19495.39 203
19496.71 210
19498.03 220
19499.35 215
19500.66 211
19501.98 217
19503.30 217
19504.61 190
19505.93 216
19507.25 218
19508.57 211
19509.88 221
19511.20 196
19512.52 200
19513.84 200
19515.15 199
19516.47 215
19517.79 215
19519.11 221
19520.43 204
19521.74 203
19523.06 234
19524.38 228
19525.70 197
19527.02 209
19528.33 229
19529.65 220
19530.97 222
19532.29 208
19533.61 208
19534.93 219
19536.24 218
19537.56 217
19538.88 202
19540.20 195
19541.52 229
19542.84 202
19544.16 207
19545.47 204
19546.79 202
19548.11 206
19549.43 221
19550.75 209
19552.07 210
19553.39 191
19554.71 212
19556.03 220
19557.34 208
19558.66 219
19559.98 192
19561.30 211
19562.62 201
19563.94 217
19565.26 218
19566.58 199
19567.90 185
19569.22 219
19570.54 210
19571.86 222
19573.18 218
19574.50 191
19575.82 206
19577.14 219
19578.46 176
19579.78 210
19581.10 219
19582.42 214
19583.74 214
19585.06 220
19586.38 218
19587.70 238
19589.02 204
19590.34 219
19591.66 231
19592.98 231
19594.30 225
19595.62 208
19596.94 217
19598.26 222
19599.58 200
19600.90 191
19602.22 183
19603.54 237
19604.86 215
19606.18 230
19607.50 218
19608.82 229
19610.15 202
19611.47 224
19612.79 221
19614.11 216
19615.43 211
19616.75 216
19618.07 208
19619.39 206
19620.71 205
19622.04 234
19623.36 236
19624.68 224
19626.00 206
19627.32 223
19628.64 214
19629.96 207
19631.29 226
19632.61 182
19633.93 224
19635.25 222
19636.57 191
19637.89 209
19639.22 207
19640.54 208
19641.86 226
19643.18 211
19644.50 213
19645.83 220
19647.15 210
19648.47 222
19649.79 201
19651.12 240
19652.44 224
19653.76 199
19655.08 197
19656.40 211
19657.73 220
19659.05 210
19660.37 247
19661.70 230
19663.02 191
19664.34 215
19665.66 214
19666.99 218
19668.31 217
19669.63 183
19670.95 216
19672.28 209
19673.60 214
19674.92 223
19676.25 190
19677.57 209
19678.89 210
19680.22 206
19681.54 205
19682.86 198
19684.19 204
19685.51 220
19686.83 210
19688.16 234
19689.48 197
19690.80 235
19692.13 199
19693.45 192
19694.78 204
19696.10 220
19697.42 202
19698.75 193
19700.07 217
19701.39 235
19702.72 217
19704.04 209
19705.37 219
19706.69 198
19708.02 198
19709.34 198
19710.66 212
19711.99 204
19713.31 201
19714.64 219
19715.96 208
19717.29 206
19718.61 206
19719.93 224
19721.26 235
19722.58 208
19723.91 198
19725.23 203
19726.56 195
19727.88 202
19729.21 219
19730.53 235
19731.86 183
19733.18 207
19734.51 201
19735.83 200
19737.16 202
19738.48 227
19739.81 229
19741.13 217
19742.46 175
19743.78 189
19745.11 202
19746.44 213
19747.76 213
19749.09 206
19750.41 234
19751.74 226
19753.06 208
19754.39 208
19755.72 214
19757.04 197
19758.37 204
19759.69 215
19761.02 227
19762.34 204
19763.67 201
19765.00 200
19766.32 212
19767.65 210
19768.98 223
19770.30 218
19771.63 211
19772.95 205
19774.28 201
19775.61 219
19776.93 208
19778.26 205
19779.59 208
19780.91 211
19782.24 196
19783.57 212
19784.89 230
19786.22 195
19787.55 200
19788.87 211
19790.20 217
19791.53 196
19792.86 194
19794.18 224
19795.51 220
19796.84 211
19798.16 211
19799.49 212
19800.82 196
19802.15 225
19803.47 208
19804.80 196
19806.13 191
19807.46 191
19808.78 210
19810.11 217
19811.44 221
19812.77 243
19814.09 214
19815.42 226
19816.75 202
19818.08 213
19819.41 205
19820.73 205
19822.06 190
19823.39 222
19824.72 205
19826.05 172
19827.37 192
19828.70 187
19830.03 198
19831.36 206
19832.69 200
19834.02 197
19835.34 195
19836.67 191
19838.00 210
19839.33 214
19840.66 211
19841.99 204
19843.32 217
19844.64 226
19845.97 181
19847.30 222
19848.63 211
19849.96 234
19851.29 232
19852.62 202
19853.95 204
19855.28 203
19856.60 203
19857.93 239
19859.26 227
19860.59 210
19861.92 203
19863.25 201
19864.58 201
19865.91 201
19867.24 210
19868.57 237
19869.90 219
19871.23 191
19872.56 194
19873.89 192
19875.22 210
19876.55 200
19877.88 209
19879.21 207
19880.54 248
19881.87 244
19883.20 214
19884.53 202
19885.86 191
19887.19 215
19888.52 192
19889.85 195
19891.18 194
19892.51 228
19893.84 228
19895.17 215
19896.50 192
19897.83 215
19899.16 222
19900.49 216
19901.82 225
19903.15 235
19904.48 210
19905.81 238
19907.15 218
19908.48 221
19909.81 215
19911.14 193
19912.47 236
19913.80 200
19915.13 219
19916.46 196
19917.79 213
19919.13 221
19920.46 201
19921.79 196
19923.12 215
19924.45 211
19925.78 183
19927.11 215
19928.45 206
19929.78 216
19931.11 232
19932.44 218
19933.77 201
19935.10 232
19936.44 228
19937.77 231
19939.10 202
19940.43 230
19941.76 213
19943.10 208
19944.43 216
19945.76 217
19947.09 216
19948.42 211
19949.76 221
19951.09 221
19952.42 196
19953.75 199
19955.09 208
19956.42 206
19957.75 214
19959.08 210
19960.42 210
19961.75 228
19963.08 199
19964.41 204
19965.75 221
19967.08 234
19968.41 208
19969.75 220
19971.08 227
19972.41 235
19973.74 228
19975.08 217
19976.41 219
19977.74 214
19979.08 222
19980.41 222
19981.74 208
19983.08 206
19984.41 235
19985.74 228
19987.08 227
19988.41 209
19989.75 225
19991.08 210
19992.41 252
19993.75 221
19995.08 205
19996.41 222
19997.75 242
19999.08 224
20000.42 233
20001.75 245
20003.08 226
20004.42 224
20005.75 237
20007.09 238
20008.42 241
20009.75 253
20011.09 238
20012.42 232
20013.76 216
20015.09 226
20016.43 222
20017.76 254
20019.10 242
20020.43 225
20021.76 252
20023.10 247
20024.43 253
20025.77 235
20027.10 244
20028.44 267
20029.77 229
20031.11 248
20032.44 236
20033.78 234
20035.11 268
20036.45 246
20037.78 256
20039.12 221
20040.46 252
20041.79 253
20043.13 243
20044.46 229
20045.80 242
20047.13 256
20048.47 243
20049.80 246
20051.14 222
20052.47 219
20053.81 229
20055.15 233
20056.48 237
20057.82 234
20059.15 235
20060.49 229
20061.83 223
20063.16 238
20064.50 237
20065.83 243
20067.17 226
20068.51 236
20069.84 244
20071.18 223
20072.52 242
20073.85 227
20075.19 238
20076.52 231
20077.86 240
20079.20 227
20080.53 225
20081.87 212
20083.21 217
20084.54 231
20085.88 249
20087.22 208
20088.56 215
20089.89 218
20091.23 232
20092.57 207
20093.90 222
20095.24 232
20096.58 253
20097.91 246
20099.25 212
20100.59 227
20101.93 219
20103.26 247
20104.60 226
20105.94 239
20107.28 233
20108.61 209
20109.95 213
20111.29 208
20112.63 207
20113.96 220
20115.30 218
20116.64 238
20117.98 223
20119.32 209
20120.65 207
20121.99 220
20123.33 235
20124.67 224
20126.01 223
