# Supplementary material for: MALDI-TOF MS typing enables the classification of brewing yeasts of the genus Saccharomyces to major beer styles
Source: PLoS One. 2017 Aug 9;12(8):e0181694. doi: 10.1371/journal.pone.0181694 (PMC5549903; doi:10.1371/journal.pone.0181694)
Supplement: S17 File — The directory includes 90 raw files and was zipped to “.zip”; the folder has three strains with 30 spectra per strain; S1 Text explains the raw files with an example and Table 1 represents the yeast strains used within the experiment. (ZIP) [file pone.0181694.s020.zip › 49-51/30811-PIBB121-Dias-Dias-Dias-YPG-18h-E-E_2016-10-03_7_0_B2_1.dat]

1998.43 1772
1998.85 1801
1999.27 1825
1999.69 1804
2000.11 1672
2000.54 1666
2000.96 1725
2001.38 1715
2001.80 1720
2002.23 1682
2002.65 1603
2003.07 1630
2003.49 1596
2003.92 1662
2004.34 1689
2004.76 1684
2005.18 1643
2005.61 1656
2006.03 1652
2006.45 1722
2006.87 1727
2007.30 1687
2007.72 1644
2008.14 1562
2008.57 1625
2008.99 1599
2009.41 1629
2009.84 1622
2010.26 1583
2010.68 1512
2011.11 1492
2011.53 1410
2011.95 1474
2012.38 1499
2012.80 1557
2013.22 1662
2013.65 1597
2014.07 1605
2014.49 1619
2014.92 1602
2015.34 1589
2015.77 1607
2016.19 1656
2016.61 1760
2017.04 1665
2017.46 1638
2017.89 1661
2018.31 1605
2018.73 1655
2019.16 1587
2019.58 1644
2020.01 1592
2020.43 1588
2020.85 1605
2021.28 1577
2021.70 1583
2022.13 1608
2022.55 1641
2022.98 1544
2023.40 1540
2023.83 1511
2024.25 1493
2024.68 1477
2025.10 1512
2025.53 1576
2025.95 1502
2026.38 1516
2026.80 1506
2027.23 1556
2027.65 1497
2028.08 1394
2028.50 1460
2028.93 1486
2029.35 1529
2029.78 1579
2030.20 1465
2030.63 1519
2031.05 1402
2031.48 1417
2031.90 1458
2032.33 1511
2032.75 1526
2033.18 1523
2033.61 1495
2034.03 1552
2034.46 1572
2034.88 1554
2035.31 1615
2035.74 1615
2036.16 1593
2036.59 1630
2037.01 1620
2037.44 1548
2037.87 1607
2038.29 1562
2038.72 1632
2039.14 1628
2039.57 1593
2040.00 1586
2040.42 1600
2040.85 1580
2041.28 1520
2041.70 1532
2042.13 1584
2042.56 1578
2042.98 1478
2043.41 1490
2043.84 1528
2044.26 1624
2044.69 1607
2045.12 1517
2045.54 1527
2045.97 1580
2046.40 1524
2046.82 1545
2047.25 1433
2047.68 1492
2048.11 1610
2048.53 1589
2048.96 1508
2049.39 1631
2049.82 1522
2050.24 1438
2050.67 1426
2051.10 1472
2051.53 1514
2051.95 1550
2052.38 1447
2052.81 1519
2053.24 1510
2053.66 1499
2054.09 1464
2054.52 1482
2054.95 1574
2055.38 1526
2055.80 1499
2056.23 1580
2056.66 1555
2057.09 1477
2057.52 1521
2057.94 1579
2058.37 1646
2058.80 1512
2059.23 1559
2059.66 1545
2060.09 1584
2060.51 1713
2060.94 1655
2061.37 1701
2061.80 1669
2062.23 1691
2062.66 1890
2063.09 1783
2063.52 1768
2063.94 1715
2064.37 1712
2064.80 1825
2065.23 1796
2065.66 1685
2066.09 1668
2066.52 1640
2066.95 1636
2067.38 1593
2067.81 1568
2068.24 1641
2068.66 1629
2069.09 1605
2069.52 1591
2069.95 1613
2070.38 1630
2070.81 1527
2071.24 1570
2071.67 1524
2072.10 1523
2072.53 1515
2072.96 1615
2073.39 1597
2073.82 1584
2074.25 1619
2074.68 1584
2075.11 1724
2075.54 1778
2075.97 1671
2076.40 1713
2076.83 1749
2077.26 1812
2077.69 1733
2078.12 1691
2078.55 1794
2078.98 1748
2079.41 1707
2079.84 1717
2080.27 1707
2080.70 1636
2081.14 1597
2081.57 1660
2082.00 1606
2082.43 1642
2082.86 1551
2083.29 1581
2083.72 1590
2084.15 1580
2084.58 1479
2085.01 1480
2085.44 1586
2085.88 1582
2086.31 1637
2086.74 1693
2087.17 1632
2087.60 1618
2088.03 1671
2088.46 1647
2088.89 1615
2089.33 1686
2089.76 1714
2090.19 1788
2090.62 1800
2091.05 1783
2091.48 1769
2091.92 1765
2092.35 1804
2092.78 1760
2093.21 1755
2093.64 1627
2094.07 1668
2094.51 1595
2094.94 1608
2095.37 1559
2095.80 1558
2096.24 1574
2096.67 1541
2097.10 1476
2097.53 1508
2097.96 1467
2098.40 1552
2098.83 1505
2099.26 1626
2099.69 1655
2100.13 1513
2100.56 1601
2100.99 1572
2101.43 1596
2101.86 1614
2102.29 1528
2102.72 1580
2103.16 1642
2103.59 1641
2104.02 1712
2104.46 1726
2104.89 1690
2105.32 1703
2105.76 1769
2106.19 1788
2106.62 1731
2107.05 1692
2107.49 1643
2107.92 1666
2108.36 1611
2108.79 1742
2109.22 1637
2109.66 1596
2110.09 1470
2110.52 1599
2110.96 1581
2111.39 1544
2111.82 1542
2112.26 1543
2112.69 1519
2113.13 1496
2113.56 1561
2113.99 1481
2114.43 1525
2114.86 1439
2115.30 1515
2115.73 1450
2116.16 1484
2116.60 1537
2117.03 1497
2117.47 1543
2117.90 1519
2118.34 1481
2118.77 1660
2119.21 1585
2119.64 1620
2120.07 1588
2120.51 1489
2120.94 1578
2121.38 1546
2121.81 1550
2122.25 1539
2122.68 1603
2123.12 1488
2123.55 1500
2123.99 1583
2124.42 1545
2124.86 1568
2125.29 1571
2125.73 1654
2126.16 1710
2126.60 1670
2127.04 1651
2127.47 1753
2127.91 1744
2128.34 1647
2128.78 1763
2129.21 1672
2129.65 1633
2130.08 1715
2130.52 1672
2130.96 1618
2131.39 1605
2131.83 1581
2132.26 1604
2132.70 1758
2133.14 1799
2133.57 1753
2134.01 1762
2134.44 1704
2134.88 1756
2135.32 1744
2135.75 1705
2136.19 1677
2136.62 1628
2137.06 1560
2137.50 1565
2137.93 1622
2138.37 1554
2138.81 1532
2139.24 1533
2139.68 1443
2140.12 1497
2140.55 1520
2140.99 1495
2141.43 1481
2141.86 1473
2142.30 1515
2142.74 1500
2143.18 1528
2143.61 1521
2144.05 1499
2144.49 1561
2144.92 1623
2145.36 1598
2145.80 1714
2146.24 1674
2146.67 1627
2147.11 1735
2147.55 1780
2147.99 1841
2148.42 1903
2148.86 1834
2149.30 1793
2149.74 1751
2150.17 1765
2150.61 1813
2151.05 1743
2151.49 1688
2151.92 1711
2152.36 1647
2152.80 1645
2153.24 1572
2153.68 1695
2154.11 1644
2154.55 1606
2154.99 1612
2155.43 1634
2155.87 1575
2156.31 1464
2156.74 1452
2157.18 1550
2157.62 1636
2158.06 1626
2158.50 1617
2158.94 1673
2159.38 1656
2159.81 1591
2160.25 1625
2160.69 1570
2161.13 1667
2161.57 1596
2162.01 1539
2162.45 1590
2162.89 1708
2163.33 1642
2163.76 1660
2164.20 1704
2164.64 1675
2165.08 1753
2165.52 1739
2165.96 1683
2166.40 1747
2166.84 1801
2167.28 1773
2167.72 1758
2168.16 1779
2168.60 1807
2169.04 1901
2169.48 1812
2169.92 1770
2170.36 1804
2170.80 1833
2171.24 1776
2171.68 1834
2172.12 1792
2172.56 1806
2173.00 1795
2173.44 1805
2173.88 1741
2174.32 1741
2174.76 1806
2175.20 1826
2175.64 1735
2176.08 1735
2176.52 1723
2176.96 1782
2177.40 1800
2177.84 1812
2178.28 1827
2178.72 1778
2179.16 1732
2179.60 1730
2180.04 1615
2180.48 1604
2180.92 1590
2181.37 1599
2181.81 1708
2182.25 1562
2182.69 1559
2183.13 1615
2183.57 1592
2184.01 1616
2184.45 1636
2184.89 1649
2185.34 1598
2185.78 1626
2186.22 1597
2186.66 1675
2187.10 1690
2187.54 1638
2187.98 1771
2188.43 1675
2188.87 1667
2189.31 1613
2189.75 1558
2190.19 1628
2190.63 1643
2191.08 1675
2191.52 1628
2191.96 1713
2192.40 1784
2192.84 1770
2193.29 1712
2193.73 1733
2194.17 1735
2194.61 1715
2195.05 1574
2195.50 1679
2195.94 1703
2196.38 1775
2196.82 1649
2197.27 1634
2197.71 1631
2198.15 1691
2198.59 1647
2199.04 1688
2199.48 1726
2199.92 1689
2200.37 1725
2200.81 1639
2201.25 1666
2201.69 1682
2202.14 1664
2202.58 1583
2203.02 1574
2203.47 1639
2203.91 1730
2204.35 1739
2204.80 1789
2205.24 1875
2205.68 1807
2206.13 1809
2206.57 1840
2207.01 1983
2207.46 1841
2207.90 1807
2208.34 1793
2208.79 1809
2209.23 1836
2209.67 1809
2210.12 1820
2210.56 1855
2211.01 1773
2211.45 1788
2211.89 1776
2212.34 1679
2212.78 1713
2213.23 1758
2213.67 1749
2214.11 1717
2214.56 1684
2215.00 1655
2215.45 1797
2215.89 1700
2216.34 1653
2216.78 1630
2217.22 1546
2217.67 1655
2218.11 1700
2218.56 1715
2219.00 1735
2219.45 1792
2219.89 1849
2220.34 1904
2220.78 1832
2221.23 1947
2221.67 1980
2222.12 2022
2222.56 2069
2223.01 2092
2223.45 2148
2223.90 2054
2224.34 1987
2224.79 2025
2225.23 1948
2225.68 1939
2226.12 1891
2226.57 1906
2227.01 1856
2227.46 1876
2227.91 1884
2228.35 1878
2228.80 1852
2229.24 1792
2229.69 1894
2230.13 1881
2230.58 1846
2231.03 1859
2231.47 1906
2231.92 1831
2232.36 1849
2232.81 1815
2233.26 1802
2233.70 1798
2234.15 1799
2234.59 1828
2235.04 1840
2235.49 1846
2235.93 1820
2236.38 1828
2236.83 1892
2237.27 1779
2237.72 1757
2238.17 1838
2238.61 1752
2239.06 1650
2239.51 1760
2239.95 1826
2240.40 1727
2240.85 1708
2241.29 1759
2241.74 1723
2242.19 1703
2242.63 1610
2243.08 1689
2243.53 1731
2243.98 1691
2244.42 1669
2244.87 1690
2245.32 1708
2245.76 1787
2246.21 1750
2246.66 1683
2247.11 1742
2247.55 1806
2248.00 1719
2248.45 1647
2248.90 1609
2249.35 1752
2249.79 1766
2250.24 1692
2250.69 1596
2251.14 1689
2251.58 1663
2252.03 1638
2252.48 1695
2252.93 1670
2253.38 1629
2253.82 1634
2254.27 1646
2254.72 1526
2255.17 1574
2255.62 1587
2256.07 1721
2256.51 1704
2256.96 1695
2257.41 1723
2257.86 1748
2258.31 1795
2258.76 1856
2259.21 1944
2259.65 1918
2260.10 2054
2260.55 2114
2261.00 2048
2261.45 2039
2261.90 2087
2262.35 2137
2262.80 2033
2263.25 1908
2263.69 1941
2264.14 1967
2264.59 1898
2265.04 1916
2265.49 1880
2265.94 1890
2266.39 1831
2266.84 1913
2267.29 1905
2267.74 1906
2268.19 1981
2268.64 1897
2269.09 1864
2269.54 1886
2269.99 1869
2270.44 1844
2270.89 1748
2271.34 1835
2271.79 1794
2272.24 1752
2272.69 1757
2273.14 1712
2273.59 1710
2274.04 1696
2274.49 1669
2274.94 1698
2275.39 1692
2275.84 1739
2276.29 1734
2276.74 1825
2277.19 1833
2277.64 1841
2278.09 1810
2278.54 1940
2278.99 2032
2279.44 2049
2279.89 1968
2280.34 2029
2280.79 1988
2281.25 1924
2281.70 1932
2282.15 1893
2282.60 1888
2283.05 1799
2283.50 1849
2283.95 1915
2284.40 1842
2284.85 1939
2285.31 2135
2285.76 2119
2286.21 2389
2286.66 2545
2287.11 2672
2287.56 2908
2288.01 3015
2288.47 3190
2288.92 3217
2289.37 3264
2289.82 3228
2290.27 3120
2290.72 3083
2291.18 3007
2291.63 2785
2292.08 2705
2292.53 2557
2292.98 2390
2293.44 2349
2293.89 2227
2294.34 2163
2294.79 2080
2295.24 2204
2295.70 2138
2296.15 2026
2296.60 1920
2297.05 1878
2297.51 1919
2297.96 1876
2298.41 1913
2298.86 1833
2299.32 1806
2299.77 1813
2300.22 1773
2300.67 1767
2301.13 1740
2301.58 1729
2302.03 1732
2302.49 1751
2302.94 1708
2303.39 1758
2303.85 1850
2304.30 1852
2304.75 1841
2305.20 1879
2305.66 1884
2306.11 1974
2306.56 2013
2307.02 2011
2307.47 2169
2307.93 2158
2308.38 2142
2308.83 2195
2309.29 2090
2309.74 2107
2310.19 2180
2310.65 2159
2311.10 2065
2311.55 1982
2312.01 1903
2312.46 1886
2312.92 1918
2313.37 1752
2313.82 1813
2314.28 1930
2314.73 1886
2315.19 1834
2315.64 1818
2316.10 1857
2316.55 1885
2317.00 1863
2317.46 1929
2317.91 2006
2318.37 1943
2318.82 1931
2319.28 1957
2319.73 1978
2320.19 2025
2320.64 2051
2321.10 1980
2321.55 1990
2322.01 1985
2322.46 1932
2322.92 2015
2323.37 1904
2323.83 1875
2324.28 1886
2324.74 1905
2325.19 1991
2325.65 1973
2326.10 2043
2326.56 2080
2327.01 2157
2327.47 2147
2327.92 2145
2328.38 2045
2328.83 2122
2329.29 2174
2329.74 2147
2330.20 2177
2330.66 2041
2331.11 1981
2331.57 2001
2332.02 1937
2332.48 1871
2332.94 1848
2333.39 1919
2333.85 1931
2334.30 1943
2334.76 1972
2335.22 1969
2335.67 2077
2336.13 2087
2336.58 2130
2337.04 2208
2337.50 2404
2337.95 2436
2338.41 2465
2338.87 2574
2339.32 2522
2339.78 2533
2340.24 2509
2340.69 2372
2341.15 2217
2341.61 2240
2342.06 2215
2342.52 2171
2342.98 2202
2343.43 2240
2343.89 2116
2344.35 2146
2344.81 2192
2345.26 2173
2345.72 2137
2346.18 2166
2346.63 2115
2347.09 2019
2347.55 2060
2348.01 2031
2348.46 2015
2348.92 2042
2349.38 1929
2349.84 2027
2350.29 2060
2350.75 1994
2351.21 1945
2351.67 1892
2352.13 1930
2352.58 1929
2353.04 1911
2353.50 1871
2353.96 1808
2354.41 1834
2354.87 1760
2355.33 1767
2355.79 1795
2356.25 1842
2356.71 1925
2357.16 1895
2357.62 1998
2358.08 1923
2358.54 1917
2359.00 2001
2359.46 2049
2359.91 1998
2360.37 1983
2360.83 1927
2361.29 1997
2361.75 1975
2362.21 2005
2362.67 2065
2363.13 2017
2363.58 2013
2364.04 2070
2364.50 2084
2364.96 2114
2365.42 2090
2365.88 2152
2366.34 2176
2366.80 2227
2367.26 2266
2367.72 2174
2368.18 2095
2368.64 2049
2369.10 2019
2369.55 2042
2370.01 1931
2370.47 1910
2370.93 1906
2371.39 1836
2371.85 1784
2372.31 1849
2372.77 1832
2373.23 1861
2373.69 1902
2374.15 1997
2374.61 1909
2375.07 1884
2375.53 1934
2375.99 1919
2376.45 1908
2376.91 1939
2377.37 1989
2377.83 1844
2378.29 1770
2378.75 1863
2379.21 1865
2379.68 1797
2380.14 1842
2380.60 1924
2381.06 1900
2381.52 1833
2381.98 1799
2382.44 1823
2382.90 1866
2383.36 1852
2383.82 1840
2384.28 1856
2384.74 1777
2385.20 1850
2385.67 1914
2386.13 1923
2386.59 1814
2387.05 1889
2387.51 1900
2387.97 1904
2388.43 1975
2388.89 1939
2389.36 1988
2389.82 1958
2390.28 1861
2390.74 1808
2391.20 1895
2391.66 1887
2392.13 1831
2392.59 1778
2393.05 1733
2393.51 1837
2393.97 1890
2394.43 1839
2394.90 1835
2395.36 1838
2395.82 1776
2396.28 1901
2396.74 1907
2397.21 1872
2397.67 1860
2398.13 1755
2398.59 1775
2399.06 1800
2399.52 1797
2399.98 1650
2400.44 1675
2400.91 1716
2401.37 1735
2401.83 1739
2402.29 1836
2402.76 1921
2403.22 1878
2403.68 1879
2404.14 1878
2404.61 1896
2405.07 1898
2405.53 1854
2406.00 1833
2406.46 1888
2406.92 1932
2407.39 1816
2407.85 1840
2408.31 1865
2408.78 1840
2409.24 1826
2409.70 1787
2410.17 1780
2410.63 1910
2411.09 1833
2411.56 1819
2412.02 1849
2412.48 1889
2412.95 1981
2413.41 1923
2413.87 1937
2414.34 2028
2414.80 2169
2415.27 2160
2415.73 2194
2416.19 2201
2416.66 2098
2417.12 2097
2417.59 2125
2418.05 2050
2418.51 2056
2418.98 2115
2419.44 2005
2419.91 1958
2420.37 1991
2420.84 2056
2421.30 1939
2421.77 1990
2422.23 2056
2422.69 2208
2423.16 2167
2423.62 2278
2424.09 2234
2424.55 2319
2425.02 2435
2425.48 2516
2425.95 2538
2426.41 2569
2426.88 2443
2427.34 2314
2427.81 2144
2428.27 2136
2428.74 2157
2429.20 2095
2429.67 1984
2430.13 1986
2430.60 1962
2431.07 1931
2431.53 1954
2432.00 2025
2432.46 1995
2432.93 2029
2433.39 1976
2433.86 1910
2434.32 2023
2434.79 2070
2435.26 2094
2435.72 2061
2436.19 2247
2436.65 2243
2437.12 2358
2437.59 2413
2438.05 2451
2438.52 2416
2438.98 2451
2439.45 2442
2439.92 2360
2440.38 2461
2440.85 2270
2441.32 2156
2441.78 2214
2442.25 2032
2442.72 1961
2443.18 2101
2443.65 1972
2444.12 2010
2444.58 1909
2445.05 1885
2445.52 1939
2445.98 1917
2446.45 1843
2446.92 1817
2447.38 1915
2447.85 1846
2448.32 1818
2448.78 1784
2449.25 1796
2449.72 1854
2450.19 1843
2450.65 1816
2451.12 1802
2451.59 1766
2452.06 1866
2452.52 1771
2452.99 1798
2453.46 1920
2453.93 1835
2454.39 1791
2454.86 1786
2455.33 1777
2455.80 1735
2456.26 1841
2456.73 1798
2457.20 1834
2457.67 1799
2458.14 1876
2458.60 1894
2459.07 1894
2459.54 1877
2460.01 1865
2460.48 1830
2460.95 1855
2461.41 1938
2461.88 1922
2462.35 1939
2462.82 2025
2463.29 2044
2463.76 1975
2464.22 1950
2464.69 2071
2465.16 2033
2465.63 1980
2466.10 1998
2466.57 2008
2467.04 1973
2467.51 1894
2467.97 1877
2468.44 1965
2468.91 1899
2469.38 1791
2469.85 1826
2470.32 1743
2470.79 1771
2471.26 1748
2471.73 1734
2472.20 1728
2472.67 1735
2473.14 1770
2473.61 1735
2474.07 1750
2474.54 1767
2475.01 1821
2475.48 1892
2475.95 1956
2476.42 2164
2476.89 2179
2477.36 2130
2477.83 2301
2478.30 2289
2478.77 2194
2479.24 2237
2479.71 2216
2480.18 2165
2480.65 2215
2481.12 2093
2481.59 2015
2482.06 2021
2482.53 1983
2483.00 1861
2483.47 1813
2483.95 1805
2484.42 1778
2484.89 1787
2485.36 1877
2485.83 1887
2486.30 1869
2486.77 1924
2487.24 1930
2487.71 1892
2488.18 1928
2488.65 1957
2489.12 1994
2489.59 2066
2490.07 2033
2490.54 1996
2491.01 1978
2491.48 1972
2491.95 2041
2492.42 2076
2492.89 2025
2493.36 2125
2493.84 2140
2494.31 1955
2494.78 1938
2495.25 1915
2495.72 1951
2496.19 1954
2496.66 1903
2497.14 1889
2497.61 1859
2498.08 1890
2498.55 1805
2499.02 1796
2499.50 1819
2499.97 1838
2500.44 1876
2500.91 1816
2501.38 1841
2501.86 1910
2502.33 1883
2502.80 1973
2503.27 1954
2503.74 1928
2504.22 2008
2504.69 1998
2505.16 2073
2505.63 2099
2506.11 2128
2506.58 2247
2507.05 2155
2507.52 2167
2508.00 2148
2508.47 2097
2508.94 2193
2509.42 2089
2509.89 2111
2510.36 2142
2510.83 2062
2511.31 2020
2511.78 1986
2512.25 2052
2512.73 1988
2513.20 2004
2513.67 1965
2514.15 1896
2514.62 1832
2515.09 1898
2515.57 1974
2516.04 1909
2516.51 1872
2516.99 1948
2517.46 1898
2517.94 1988
2518.41 2011
2518.88 1899
2519.36 1894
2519.83 1962
2520.30 1863
2520.78 1901
2521.25 1932
2521.73 1883
2522.20 1814
2522.67 1771
2523.15 1976
2523.62 1957
2524.10 1966
2524.57 1950
2525.05 1893
2525.52 1930
2525.99 1963
2526.47 2019
2526.94 1936
2527.42 1963
2527.89 1897
2528.37 1814
2528.84 1831
2529.32 1928
2529.79 1947
2530.27 1925
2530.74 1861
2531.22 1832
2531.69 1902
2532.17 1899
2532.64 1950
2533.12 1984
2533.59 2008
2534.07 1991
2534.54 2093
2535.02 2042
2535.49 2022
2535.97 2006
2536.44 1989
2536.92 2033
2537.39 2050
2537.87 2095
2538.34 2122
2538.82 2080
2539.30 2152
2539.77 2073
2540.25 1992
2540.72 2012
2541.20 2059
2541.68 2194
2542.15 2103
2542.63 1983
2543.10 2009
2543.58 2066
2544.06 1972
2544.53 2042
2545.01 2192
2545.48 2149
2545.96 2162
2546.44 2116
2546.91 2142
2547.39 2252
2547.87 2120
2548.34 2072
2548.82 2161
2549.30 2105
2549.77 2119
2550.25 2218
2550.73 2195
2551.20 2239
2551.68 2355
2552.16 2312
2552.63 2435
2553.11 2553
2553.59 2439
2554.06 2439
2554.54 2515
2555.02 2623
2555.50 2607
2555.97 2499
2556.45 2443
2556.93 2386
2557.40 2288
2557.88 2147
2558.36 2032
2558.84 1983
2559.31 1925
2559.79 1844
2560.27 1845
2560.75 1825
2561.23 1847
2561.70 1882
2562.18 1880
2562.66 1942
2563.14 1900
2563.61 1806
2564.09 1815
2564.57 1864
2565.05 1890
2565.53 1799
2566.00 1844
2566.48 1847
2566.96 1817
2567.44 1838
2567.92 1738
2568.40 1826
2568.87 1759
2569.35 1735
2569.83 1805
2570.31 1859
2570.79 1954
2571.27 1818
2571.75 1801
2572.22 1831
2572.70 1892
2573.18 1950
2573.66 1968
2574.14 1916
2574.62 1912
2575.10 1949
2575.58 1936
2576.06 1882
2576.54 1912
2577.01 1956
2577.49 1970
2577.97 1986
2578.45 1901
2578.93 1919
2579.41 1876
2579.89 1906
2580.37 2041
2580.85 2030
2581.33 1919
2581.81 1888
2582.29 1902
2582.77 1974
2583.25 1881
2583.73 2007
2584.21 2020
2584.69 2037
2585.17 2009
2585.65 2050
2586.13 2037
2586.61 1953
2587.09 1920
2587.57 1951
2588.05 1917
2588.53 1896
2589.01 1919
2589.49 1901
2589.97 1958
2590.45 2048
2590.93 2090
2591.41 2189
2591.89 2233
2592.37 2231
2592.85 2202
2593.33 2171
2593.81 2308
2594.30 2276
2594.78 2194
2595.26 2221
2595.74 2140
2596.22 2025
2596.70 1971
2597.18 1986
2597.66 1994
2598.14 1898
2598.62 1907
2599.11 1845
2599.59 1890
2600.07 1944
2600.55 1871
2601.03 1739
2601.51 1804
2601.99 1852
2602.48 1802
2602.96 1808
2603.44 1933
2603.92 1878
2604.40 1937
2604.88 1935
2605.37 1973
2605.85 2085
2606.33 2077
2606.81 2091
2607.29 2138
2607.78 2275
2608.26 2158
2608.74 2177
2609.22 2158
2609.70 2244
2610.19 2252
2610.67 2218
2611.15 2186
2611.63 2145
2612.12 2129
2612.60 2066
2613.08 2069
2613.56 2029
2614.05 1948
2614.53 1952
2615.01 1940
2615.49 1845
2615.98 1867
2616.46 1920
2616.94 1950
2617.43 1843
2617.91 1889
2618.39 1912
2618.87 1921
2619.36 1811
2619.84 1728
2620.32 1868
2620.81 1844
2621.29 1853
2621.77 1893
2622.26 1941
2622.74 1847
2623.22 1848
2623.71 1877
2624.19 1789
2624.67 1791
2625.16 1926
2625.64 1928
2626.13 1959
2626.61 1898
2627.09 1942
2627.58 1921
2628.06 1867
2628.55 1898
2629.03 1899
2629.51 1935
2630.00 1949
2630.48 1983
2630.97 1924
2631.45 2017
2631.93 1994
2632.42 1935
2632.90 1938
2633.39 1939
2633.87 1928
2634.36 1926
2634.84 1941
2635.33 1977
2635.81 1909
2636.29 1883
2636.78 1982
2637.26 1978
2637.75 1852
2638.23 1781
2638.72 1839
2639.20 1934
2639.69 2005
2640.17 1931
2640.66 1956
2641.14 1869
2641.63 1815
2642.11 1869
2642.60 1875
2643.08 1805
2643.57 1836
2644.05 1783
2644.54 1860
2645.03 1918
2645.51 1988
2646.00 1962
2646.48 1877
2646.97 1917
2647.45 2027
2647.94 1926
2648.43 1860
2648.91 1977
2649.40 1927
2649.88 1862
2650.37 1938
2650.85 1864
2651.34 1933
2651.83 1890
2652.31 1892
2652.80 1863
2653.29 1927
2653.77 1882
2654.26 1785
2654.74 1877
2655.23 1926
2655.72 1778
2656.20 1906
2656.69 1819
2657.18 1747
2657.66 1770
2658.15 1787
2658.64 1746
2659.12 1802
2659.61 1892
2660.10 1876
2660.58 1953
2661.07 2000
2661.56 1912
2662.05 1952
2662.53 1901
2663.02 1929
2663.51 1861
2663.99 1851
2664.48 1928
2664.97 1873
2665.46 1902
2665.94 1982
2666.43 1967
2666.92 2006
2667.41 1968
2667.89 2048
2668.38 2011
2668.87 2082
2669.36 2031
2669.84 2059
2670.33 2227
2670.82 2362
2671.31 2364
2671.80 2440
2672.28 2558
2672.77 2640
2673.26 2574
2673.75 2570
2674.24 2467
2674.72 2397
2675.21 2311
2675.70 2274
2676.19 2371
2676.68 2202
2677.17 2137
2677.65 2243
2678.14 2390
2678.63 2326
2679.12 2432
2679.61 2465
2680.10 2575
2680.59 2471
2681.07 2556
2681.56 2518
2682.05 2601
2682.54 2594
2683.03 2482
2683.52 2539
2684.01 2524
2684.50 2387
2684.99 2253
2685.47 2221
2685.96 2167
2686.45 2123
2686.94 2076
2687.43 2014
2687.92 2034
2688.41 1965
2688.90 1954
2689.39 2021
2689.88 1940
2690.37 2051
2690.86 1990
2691.35 1931
2691.84 1980
2692.33 1995
2692.82 1993
2693.31 1968
2693.80 1964
2694.29 1986
2694.78 2108
2695.27 2080
2695.76 2069
2696.25 2126
2696.74 2178
2697.23 2200
2697.72 2357
2698.21 2389
2698.70 2452
2699.19 2471
2699.68 2384
2700.17 2374
2700.66 2366
2701.15 2389
2701.64 2340
2702.13 2166
2702.62 2109
2703.11 2173
2703.61 2136
2704.10 2059
2704.59 2078
2705.08 1983
2705.57 1998
2706.06 1988
2706.55 1865
2707.04 1912
2707.53 1954
2708.02 1924
2708.52 2024
2709.01 1928
2709.50 1960
2709.99 1966
2710.48 1863
2710.97 1887
2711.46 1861
2711.96 1863
2712.45 1932
2712.94 1897
2713.43 1867
2713.92 1893
2714.41 1815
2714.91 1919
2715.40 1891
2715.89 1855
2716.38 1938
2716.87 1958
2717.37 1988
2717.86 1945
2718.35 1999
2718.84 2048
2719.33 2025
2719.83 2188
2720.32 2185
2720.81 2100
2721.30 2070
2721.80 2042
2722.29 2027
2722.78 2135
2723.27 2166
2723.77 2073
2724.26 2047
2724.75 2007
2725.24 1950
2725.74 1960
2726.23 1951
2726.72 1942
2727.22 1888
2727.71 1915
2728.20 1851
2728.70 1787
2729.19 1833
2729.68 1875
2730.18 1920
2730.67 1956
2731.16 1961
2731.65 1949
2732.15 1886
2732.64 1878
2733.14 1892
2733.63 1944
2734.12 2052
2734.62 2109
2735.11 2114
2735.60 2071
2736.10 2116
2736.59 2277
2737.08 2172
2737.58 2133
2738.07 2115
2738.57 2055
2739.06 1950
2739.55 1853
2740.05 1892
2740.54 1909
2741.04 1928
2741.53 1859
2742.03 1874
2742.52 1860
2743.01 1828
2743.51 1865
2744.00 1858
2744.50 1816
2744.99 1830
2745.49 1794
2745.98 1829
2746.48 1902
2746.97 1923
2747.47 1955
2747.96 1947
2748.46 1974
2748.95 1931
2749.45 1949
2749.94 1939
2750.44 1952
2750.93 1969
2751.43 2002
2751.92 2049
2752.42 1936
2752.91 2005
2753.41 2139
2753.90 2062
2754.40 2106
2754.89 2055
2755.39 2091
2755.88 1983
2756.38 2010
2756.87 2066
2757.37 2022
2757.87 1965
2758.36 2002
2758.86 2011
2759.35 1939
2759.85 1898
2760.35 1862
2760.84 1928
2761.34 1905
2761.83 1892
2762.33 1842
2762.83 1922
2763.32 1845
2763.82 1884
2764.31 1944
2764.81 1962
2765.31 1922
2765.80 1960
2766.30 2069
2766.80 2001
2767.29 1926
2767.79 1953
2768.29 1958
2768.78 1951
2769.28 2110
2769.78 2073
2770.27 2050
2770.77 2071
2771.27 2059
2771.76 2139
2772.26 2192
2772.76 2325
2773.26 2377
2773.75 2383
2774.25 2399
2774.75 2444
2775.24 2358
2775.74 2370
2776.24 2330
2776.74 2309
2777.23 2213
2777.73 2224
2778.23 2164
2778.73 2117
2779.22 2140
2779.72 2132
2780.22 2038
2780.72 2033
2781.21 2077
2781.71 2066
2782.21 2047
2782.71 2006
2783.21 2055
2783.70 2094
2784.20 2039
2784.70 1981
2785.20 1962
2785.70 1914
2786.20 1884
2786.69 1925
2787.19 2035
2787.69 2005
2788.19 2004
2788.69 2041
2789.19 1986
2789.68 1982
2790.18 2015
2790.68 2074
2791.18 2135
2791.68 2281
2792.18 2338
2792.68 2487
2793.18 2727
2793.67 2907
2794.17 3159
2794.67 3395
2795.17 3542
2795.67 3481
2796.17 3520
2796.67 3542
2797.17 3530
2797.67 3384
2798.17 3239
2798.67 3125
2799.17 2976
2799.66 2850
2800.16 2619
2800.66 2529
2801.16 2509
2801.66 2275
2802.16 2332
2802.66 2327
2803.16 2316
2803.66 2493
2804.16 2628
2804.66 2613
2805.16 2725
2805.66 2946
2806.16 3026
2806.66 3181
2807.16 3153
2807.66 3119
2808.16 3118
2808.66 3097
2809.16 2921
2809.66 2852
2810.16 2565
2810.66 2520
2811.16 2500
2811.66 2320
2812.17 2156
2812.67 2194
2813.17 2316
2813.67 2251
2814.17 2208
2814.67 2224
2815.17 2264
2815.67 2187
2816.17 2175
2816.67 2113
2817.17 2173
2817.67 2169
2818.18 2174
2818.68 2140
2819.18 2072
2819.68 2107
2820.18 2110
2820.68 2135
2821.18 2109
2821.68 2114
2822.19 2126
2822.69 2259
2823.19 2195
2823.69 2211
2824.19 2219
2824.69 2293
2825.20 2277
2825.70 2142
2826.20 2147
2826.70 2194
2827.20 2102
2827.70 2071
2828.21 2174
2828.71 2100
2829.21 2130
2829.71 2083
2830.22 2128
2830.72 2225
2831.22 2193
2831.72 2314
2832.22 2357
2832.73 2341
2833.23 2306
2833.73 2305
2834.23 2288
2834.74 2341
2835.24 2223
2835.74 2207
2836.24 2192
2836.75 2084
2837.25 2107
2837.75 2082
2838.26 2031
2838.76 2124
2839.26 2102
2839.76 2015
2840.27 2036
2840.77 2013
2841.27 1983
2841.78 2067
2842.28 2004
2842.78 2018
2843.29 2076
2843.79 2100
2844.29 2128
2844.80 2225
2845.30 2271
2845.80 2270
2846.31 2284
2846.81 2244
2847.32 2163
2847.82 2158
2848.32 2128
2848.83 2131
2849.33 2093
2849.83 2068
2850.34 2035
2850.84 1973
2851.35 2033
2851.85 1983
2852.35 1957
2852.86 2008
2853.36 1994
2853.87 1978
2854.37 2025
2854.88 1977
2855.38 2046
2855.88 1979
2856.39 2023
2856.89 2130
2857.40 2087
2857.90 1953
2858.41 2033
2858.91 1978
2859.42 1933
2859.92 1942
2860.43 1988
2860.93 1944
2861.44 1957
2861.94 1937
2862.45 1872
2862.95 1886
2863.46 1961
2863.96 1847
2864.47 1911
2864.97 1922
2865.48 1910
2865.98 1987
2866.49 2009
2866.99 1989
2867.50 2025
2868.00 2082
2868.51 2105
2869.02 2026
2869.52 2035
2870.03 2123
2870.53 2106
2871.04 2060
2871.54 2017
2872.05 2054
2872.56 2041
2873.06 2110
2873.57 2169
2874.07 2043
2874.58 2054
2875.09 2081
2875.59 1968
2876.10 2118
2876.61 2148
2877.11 2170
2877.62 2092
2878.12 2091
2878.63 2046
2879.14 2174
2879.64 2157
2880.15 2222
2880.66 2217
2881.16 2376
2881.67 2377
2882.18 2607
2882.68 2752
2883.19 2851
2883.70 2990
2884.20 3338
2884.71 3548
2885.22 3669
2885.73 3748
2886.23 3771
2886.74 3802
2887.25 3700
2887.75 3379
2888.26 3173
2888.77 2980
2889.28 2782
2889.78 2609
2890.29 2477
2890.80 2496
2891.31 2411
2891.81 2368
2892.32 2246
2892.83 2327
2893.34 2277
2893.84 2393
2894.35 2388
2894.86 2429
2895.37 2357
2895.88 2440
2896.38 2537
2896.89 2557
2897.40 2619
2897.91 2610
2898.42 2784
2898.92 2838
2899.43 2783
2899.94 2804
2900.45 2845
2900.96 2832
2901.47 2809
2901.98 2751
2902.48 2642
2902.99 2605
2903.50 2707
2904.01 2674
2904.52 2511
2905.03 2476
2905.54 2435
2906.04 2362
2906.55 2374
2907.06 2327
2907.57 2314
2908.08 2305
2908.59 2312
2909.10 2302
2909.61 2319
2910.12 2340
2910.63 2322
2911.14 2257
2911.64 2319
2912.15 2299
2912.66 2340
2913.17 2322
2913.68 2206
2914.19 2330
2914.70 2307
2915.21 2278
2915.72 2268
2916.23 2285
2916.74 2352
2917.25 2310
2917.76 2344
2918.27 2251
2918.78 2396
2919.29 2440
2919.80 2551
2920.31 2667
2920.82 2975
2921.33 3233
2921.84 3671
2922.35 4050
2922.86 4305
2923.37 4443
2923.88 4447
2924.39 4554
2924.90 4479
2925.41 4273
2925.92 3899
2926.44 3740
2926.95 3331
2927.46 3111
2927.97 2913
2928.48 2712
2928.99 2524
2929.50 2335
2930.01 2307
2930.52 2280
2931.03 2181
2931.54 2099
2932.05 2121
2932.57 2221
2933.08 2210
2933.59 2258
2934.10 2222
2934.61 2191
2935.12 2272
2935.63 2264
2936.15 2250
2936.66 2195
2937.17 2145
2937.68 2156
2938.19 2182
2938.70 2159
2939.22 2240
2939.73 2297
2940.24 2365
2940.75 2271
2941.26 2299
2941.77 2270
2942.29 2340
2942.80 2341
2943.31 2393
2943.82 2407
2944.34 2430
2944.85 2512
2945.36 2549
2945.87 2520
2946.38 2517
2946.90 2445
2947.41 2384
2947.92 2410
2948.43 2330
2948.95 2373
2949.46 2371
2949.97 2346
2950.48 2380
2951.00 2395
2951.51 2441
2952.02 2331
2952.54 2491
2953.05 2312
2953.56 2275
2954.08 2278
2954.59 2301
2955.10 2333
2955.61 2321
2956.13 2189
2956.64 2276
2957.15 2324
2957.67 2444
2958.18 2485
2958.69 2351
2959.21 2345
2959.72 2455
2960.23 2530
2960.75 2472
2961.26 2457
2961.78 2476
2962.29 2492
2962.80 2553
2963.32 2476
2963.83 2499
2964.35 2425
2964.86 2360
2965.37 2374
2965.89 2411
2966.40 2379
2966.92 2268
2967.43 2153
2967.94 2188
2968.46 2081
2968.97 2167
2969.49 2110
2970.00 2083
2970.52 2095
2971.03 2129
2971.54 2052
2972.06 2079
2972.57 2134
2973.09 2132
2973.60 2077
2974.12 2114
2974.63 2101
2975.15 2003
2975.66 2108
2976.18 2162
2976.69 2138
2977.21 2152
2977.72 2182
2978.24 2199
2978.75 2185
2979.27 2271
2979.78 2286
2980.30 2252
2980.81 2343
2981.33 2260
2981.84 2329
2982.36 2318
2982.88 2458
2983.39 2505
2983.91 2384
2984.42 2481
2984.94 2517
2985.45 2436
2985.97 2411
2986.49 2456
2987.00 2510
2987.52 2468
2988.03 2460
2988.55 2387
2989.07 2403
2989.58 2481
2990.10 2488
2990.61 2457
2991.13 2393
2991.65 2486
2992.16 2563
2992.68 2510
2993.20 2622
2993.71 2660
2994.23 2810
2994.75 2890
2995.26 3013
2995.78 3123
2996.30 3068
2996.81 3083
2997.33 3201
2997.85 3268
2998.36 3206
2998.88 3227
2999.40 3172
2999.91 3080
3000.43 3246
3000.95 3424
3001.46 3506
3001.98 3653
3002.50 3685
3003.02 3791
3003.53 3909
3004.05 3905
3004.57 3619
3005.09 3565
3005.60 3316
3006.12 3131
3006.64 2928
3007.16 2737
3007.67 2555
3008.19 2536
3008.71 2439
3009.23 2417
3009.74 2504
3010.26 2320
3010.78 2362
3011.30 2370
3011.82 2290
3012.33 2335
3012.85 2451
3013.37 2329
3013.89 2454
3014.41 2417
3014.93 2394
3015.44 2554
3015.96 2552
3016.48 2589
3017.00 2640
3017.52 2560
3018.04 2627
3018.55 2681
3019.07 2609
3019.59 2801
3020.11 2701
3020.63 2788
3021.15 2846
3021.67 2831
3022.19 2915
3022.71 2906
3023.22 2894
3023.74 2958
3024.26 2978
3024.78 2934
3025.30 2791
3025.82 2614
3026.34 2549
3026.86 2528
3027.38 2501
3027.90 2414
3028.42 2470
3028.94 2444
3029.46 2386
3029.98 2317
3030.49 2329
3031.01 2388
3031.53 2506
3032.05 2521
3032.57 2591
3033.09 2642
3033.61 2675
3034.13 2632
3034.65 2727
3035.17 2665
3035.69 2662
3036.21 2516
3036.73 2465
3037.25 2398
3037.77 2407
3038.29 2425
3038.81 2374
3039.34 2334
3039.86 2374
3040.38 2301
3040.90 2246
3041.42 2276
3041.94 2236
3042.46 2254
3042.98 2298
3043.50 2363
3044.02 2388
3044.54 2363
3045.06 2337
3045.58 2343
3046.10 2379
3046.63 2174
3047.15 2141
3047.67 2166
3048.19 2196
3048.71 2263
3049.23 2176
3049.75 2137
3050.27 2148
3050.79 2204
3051.32 2215
3051.84 2187
3052.36 2065
3052.88 2120
3053.40 2167
3053.92 2149
3054.45 2147
3054.97 2199
3055.49 2193
3056.01 2194
3056.53 2226
3057.05 2147
3057.58 2152
3058.10 2159
3058.62 2234
3059.14 2116
3059.66 2161
3060.19 2251
3060.71 2301
3061.23 2304
3061.75 2269
3062.28 2264
3062.80 2359
3063.32 2371
3063.84 2356
3064.37 2285
3064.89 2349
3065.41 2400
3065.93 2296
3066.46 2381
3066.98 2347
3067.50 2370
3068.02 2412
3068.55 2438
3069.07 2392
3069.59 2394
3070.12 2388
3070.64 2535
3071.16 2461
3071.69 2421
3072.21 2490
3072.73 2499
3073.26 2543
3073.78 2565
3074.30 2553
3074.83 2565
3075.35 2471
3075.87 2482
3076.40 2542
3076.92 2542
3077.44 2521
3077.97 2517
3078.49 2561
3079.01 2637
3079.54 2720
3080.06 2688
3080.59 2671
3081.11 2665
3081.63 2781
3082.16 2718
3082.68 2722
3083.21 2780
3083.73 2617
3084.25 2572
3084.78 2609
3085.30 2557
3085.83 2616
3086.35 2531
3086.88 2601
3087.40 2582
3087.93 2560
3088.45 2357
3088.97 2386
3089.50 2477
3090.02 2548
3090.55 2481
3091.07 2469
3091.60 2414
3092.12 2435
3092.65 2524
3093.17 2633
3093.70 2684
3094.22 2770
3094.75 2922
3095.27 3005
3095.80 2998
3096.32 3128
3096.85 3214
3097.37 3317
3097.90 3593
3098.43 3938
3098.95 4487
3099.48 4948
3100.00 5637
3100.53 6266
3101.05 6597
3101.58 6863
3102.10 6814
3102.63 6532
3103.16 6177
3103.68 5646
3104.21 5120
3104.73 4589
3105.26 4061
3105.79 3672
3106.31 3315
3106.84 3198
3107.36 3220
3107.89 3327
3108.42 3377
3108.94 3284
3109.47 3375
3110.00 3354
3110.52 3244
3111.05 3159
3111.57 3112
3112.10 2969
3112.63 2867
3113.15 2766
3113.68 2677
3114.21 2567
3114.74 2565
3115.26 2574
3115.79 2485
3116.32 2343
3116.84 2437
3117.37 2459
3117.90 2418
3118.42 2424
3118.95 2515
3119.48 2529
3120.01 2568
3120.53 2611
3121.06 2685
3121.59 2668
3122.11 2582
3122.64 2565
3123.17 2457
3123.70 2422
3124.22 2444
3124.75 2392
3125.28 2355
3125.81 2504
3126.34 2544
3126.86 2442
3127.39 2404
3127.92 2433
3128.45 2387
3128.98 2364
3129.50 2347
3130.03 2246
3130.56 2318
3131.09 2258
3131.62 2332
3132.14 2272
3132.67 2313
3133.20 2250
3133.73 2340
3134.26 2311
3134.79 2289
3135.31 2389
3135.84 2318
3136.37 2359
3136.90 2440
3137.43 2460
3137.96 2392
3138.49 2266
3139.02 2341
3139.54 2355
3140.07 2257
3140.60 2297
3141.13 2292
3141.66 2330
3142.19 2340
3142.72 2364
3143.25 2573
3143.78 2449
3144.31 2426
3144.84 2607
3145.37 2669
3145.89 2607
3146.42 2745
3146.95 2699
3147.48 2677
3148.01 2718
3148.54 2734
3149.07 2662
3149.60 2646
3150.13 2493
3150.66 2543
3151.19 2400
3151.72 2359
3152.25 2344
3152.78 2380
3153.31 2342
3153.84 2272
3154.37 2378
3154.90 2442
3155.43 2502
3155.96 2359
3156.49 2358
3157.02 2411
3157.55 2484
3158.08 2472
3158.61 2424
3159.14 2296
3159.68 2282
3160.21 2228
3160.74 2301
3161.27 2191
3161.80 2291
3162.33 2291
3162.86 2195
3163.39 2263
3163.92 2215
3164.45 2194
3164.98 2243
3165.51 2201
3166.05 2211
3166.58 2248
3167.11 2193
3167.64 2276
3168.17 2189
3168.70 2210
3169.23 2133
3169.76 2159
3170.30 2246
3170.83 2208
3171.36 2160
3171.89 2201
3172.42 2199
3172.95 2340
3173.49 2381
3174.02 2399
3174.55 2368
3175.08 2326
3175.61 2405
3176.15 2372
3176.68 2351
3177.21 2406
3177.74 2315
3178.27 2302
3178.81 2315
3179.34 2251
3179.87 2262
3180.40 2284
3180.93 2320
3181.47 2265
3182.00 2233
3182.53 2192
3183.06 2091
3183.60 2141
3184.13 2126
3184.66 2260
3185.20 2269
3185.73 2293
3186.26 2249
3186.79 2197
3187.33 2207
3187.86 2212
3188.39 2182
3188.93 2226
3189.46 2204
3189.99 2130
3190.52 2126
3191.06 2156
3191.59 2217
3192.12 2122
3192.66 2208
3193.19 2294
3193.72 2292
3194.26 2252
3194.79 2252
3195.33 2375
3195.86 2305
3196.39 2277
3196.93 2220
3197.46 2367
3197.99 2412
3198.53 2379
3199.06 2324
3199.60 2422
3200.13 2488
3200.66 2470
3201.20 2363
3201.73 2524
3202.27 2381
3202.80 2353
3203.33 2277
3203.87 2433
3204.40 2314
3204.94 2337
3205.47 2254
3206.01 2340
3206.54 2427
3207.07 2409
3207.61 2458
3208.14 2550
3208.68 2658
3209.21 2649
3209.75 2623
3210.28 2607
3210.82 2660
3211.35 2515
3211.89 2487
3212.42 2552
3212.96 2484
3213.49 2354
3214.03 2403
3214.56 2447
3215.10 2408
3215.63 2325
3216.17 2405
3216.70 2368
3217.24 2345
3217.78 2403
3218.31 2533
3218.85 2411
3219.38 2339
3219.92 2344
3220.45 2345
3220.99 2338
3221.52 2330
3222.06 2384
3222.60 2418
3223.13 2415
3223.67 2439
3224.20 2422
3224.74 2415
3225.28 2391
3225.81 2433
3226.35 2418
3226.88 2277
3227.42 2281
3227.96 2365
3228.49 2452
3229.03 2465
3229.57 2482
3230.10 2460
3230.64 2537
3231.18 2616
3231.71 2512
3232.25 2580
3232.79 2673
3233.32 2653
3233.86 2663
3234.40 2702
3234.93 2628
3235.47 2570
3236.01 2550
3236.54 2730
3237.08 2767
3237.62 2748
3238.15 2695
3238.69 2732
3239.23 2702
3239.77 2668
3240.30 2671
3240.84 2564
3241.38 2474
3241.92 2461
3242.45 2491
3242.99 2497
3243.53 2541
3244.07 2624
3244.60 2662
3245.14 2632
3245.68 2712
3246.22 2647
3246.75 2616
3247.29 2847
3247.83 2740
3248.37 2712
3248.91 2692
3249.44 2732
3249.98 2756
3250.52 2772
3251.06 2867
3251.60 2875
3252.14 2927
3252.67 3010
3253.21 3108
3253.75 3115
3254.29 3312
3254.83 3304
3255.37 3286
3255.90 3550
3256.44 3673
3256.98 3863
3257.52 4076
3258.06 4270
3258.60 4340
3259.14 4696
3259.68 4868
3260.21 4840
3260.75 5000
3261.29 5105
3261.83 4994
3262.37 4778
3262.91 4648
3263.45 4404
3263.99 4391
3264.53 4244
3265.07 4179
3265.61 4086
3266.15 3908
3266.69 3763
3267.23 3688
3267.76 3462
3268.30 3408
3268.84 3299
3269.38 3213
3269.92 3132
3270.46 3093
3271.00 3024
3271.54 3023
3272.08 3011
3272.62 3099
3273.16 3229
3273.70 3222
3274.24 3158
3274.78 3253
3275.32 3234
3275.86 3306
3276.40 3261
3276.94 3224
3277.48 3292
3278.03 3334
3278.57 3362
3279.11 3450
3279.65 3495
3280.19 3354
3280.73 3329
3281.27 3343
3281.81 3259
3282.35 3268
3282.89 3389
3283.43 3392
3283.97 3324
3284.51 3340
3285.05 3318
3285.60 3378
3286.14 3278
3286.68 3272
3287.22 3246
3287.76 3321
3288.30 3471
3288.84 3519
3289.38 3633
3289.93 3681
3290.47 3867
3291.01 4145
3291.55 4239
3292.09 4570
3292.63 4733
3293.18 4905
3293.72 5036
3294.26 5209
3294.80 5184
3295.34 5194
3295.88 4853
3296.43 4705
3296.97 4466
3297.51 4280
3298.05 4175
3298.59 3907
3299.14 3652
3299.68 3625
3300.22 3580
3300.76 3604
3301.31 3632
3301.85 3528
3302.39 3503
3302.93 3317
3303.48 3440
3304.02 3349
3304.56 3346
3305.10 3428
3305.65 3480
3306.19 3490
3306.73 3488
3307.27 3426
3307.82 3334
3308.36 3424
3308.90 3468
3309.45 3513
3309.99 3527
3310.53 3475
3311.07 3750
3311.62 3799
3312.16 3941
3312.70 4090
3313.25 4365
3313.79 4486
3314.33 4694
3314.88 4896
3315.42 5001
3315.97 5218
3316.51 5244
3317.05 5220
3317.60 5364
3318.14 5141
3318.68 5208
3319.23 5294
3319.77 5211
3320.32 5260
3320.86 5251
3321.40 5010
3321.95 5116
3322.49 4936
3323.04 4813
3323.58 4652
3324.12 4461
3324.67 4554
3325.21 4439
3325.76 4341
3326.30 4391
3326.85 4379
3327.39 4467
3327.93 4636
3328.48 4725
3329.02 5316
3329.57 5976
3330.11 7049
3330.66 8434
3331.20 10611
3331.75 12943
3332.29 15860
3332.84 18494
3333.38 21134
3333.93 23315
3334.47 24253
3335.02 24527
3335.56 23681
3336.11 21837
3336.65 19757
3337.20 17134
3337.74 14803
3338.29 12573
3338.83 10411
3339.38 8669
3339.92 7520
3340.47 6332
3341.02 5487
3341.56 4912
3342.11 4593
3342.65 4428
3343.20 4196
3343.74 4119
3344.29 4002
3344.84 3908
3345.38 3844
3345.93 3848
3346.47 3837
3347.02 3724
3347.57 3800
3348.11 3802
3348.66 3689
3349.21 3759
3349.75 3821
3350.30 4062
3350.84 4093
3351.39 4025
3351.94 4047
3352.48 4174
3353.03 4154
3353.58 4161
3354.12 4239
3354.67 4325
3355.22 4257
3355.76 4214
3356.31 4050
3356.86 4024
3357.40 3939
3357.95 3706
3358.50 3606
3359.05 3571
3359.59 3621
3360.14 3528
3360.69 3528
3361.23 3488
3361.78 3489
3362.33 3527
3362.88 3323
3363.42 3423
3363.97 3275
3364.52 3315
3365.07 3286
3365.61 3400
3366.16 3313
3366.71 3330
3367.26 3393
3367.80 3467
3368.35 3420
3368.90 3665
3369.45 3779
3370.00 4036
3370.54 4320
3371.09 4635
3371.64 4802
3372.19 5041
3372.74 5217
3373.28 5037
3373.83 5035
3374.38 4803
3374.93 4432
3375.48 4333
3376.03 4019
3376.57 3761
3377.12 3619
3377.67 3380
3378.22 3233
3378.77 3142
3379.32 2934
3379.87 3068
3380.42 2987
3380.96 3018
3381.51 3055
3382.06 3038
3382.61 2862
3383.16 2804
3383.71 2810
3384.26 2794
3384.81 2802
3385.36 2800
3385.91 2694
3386.45 2680
3387.00 2702
3387.55 2820
3388.10 2704
3388.65 2715
3389.20 2811
3389.75 2769
3390.30 2827
3390.85 2779
3391.40 2759
3391.95 2787
3392.50 2919
3393.05 2852
3393.60 2942
3394.15 3029
3394.70 2965
3395.25 2883
3395.80 2736
3396.35 2733
3396.90 2731
3397.45 2738
3398.00 2815
3398.55 2787
3399.10 2743
3399.65 2618
3400.20 2538
3400.75 2592
3401.30 2484
3401.85 2568
3402.40 2554
3402.95 2456
3403.50 2484
3404.06 2429
3404.61 2501
3405.16 2378
3405.71 2461
3406.26 2401
3406.81 2563
3407.36 2506
3407.91 2734
3408.46 2757
3409.01 2837
3409.56 2912
3410.12 3016
3410.67 2947
3411.22 3003
3411.77 3050
3412.32 2983
3412.87 2831
3413.42 2739
3413.98 2745
3414.53 2774
3415.08 2692
3415.63 2624
3416.18 2482
3416.73 2385
3417.29 2323
3417.84 2369
3418.39 2376
3418.94 2331
3419.49 2437
3420.05 2470
3420.60 2347
3421.15 2418
3421.70 2484
3422.25 2541
3422.81 2558
3423.36 2449
3423.91 2539
3424.46 2499
3425.01 2421
3425.57 2471
3426.12 2359
3426.67 2401
3427.23 2293
3427.78 2391
3428.33 2398
3428.88 2494
3429.44 2349
3429.99 2386
3430.54 2411
3431.09 2471
3431.65 2342
3432.20 2269
3432.75 2294
3433.31 2389
3433.86 2418
3434.41 2377
3434.97 2245
3435.52 2267
3436.07 2376
3436.63 2392
3437.18 2463
3437.73 2431
3438.29 2339
3438.84 2365
3439.39 2300
3439.95 2324
3440.50 2339
3441.05 2278
3441.61 2240
3442.16 2249
3442.72 2264
3443.27 2264
3443.82 2180
3444.38 2255
3444.93 2189
3445.48 2272
3446.04 2275
3446.59 2233
3447.15 2253
3447.70 2269
3448.26 2288
3448.81 2150
3449.36 2199
3449.92 2230
3450.47 2250
3451.03 2131
3451.58 2168
3452.14 2142
3452.69 2188
3453.25 2112
3453.80 2187
3454.36 2211
3454.91 2191
3455.47 2222
3456.02 2142
3456.58 2189
3457.13 2177
3457.69 2176
3458.24 2244
3458.80 2252
3459.35 2279
3459.91 2376
3460.46 2358
3461.02 2312
3461.57 2364
3462.13 2407
3462.68 2440
3463.24 2403
3463.79 2494
3464.35 2475
3464.90 2440
3465.46 2437
3466.02 2410
3466.57 2392
3467.13 2452
3467.68 2413
3468.24 2489
3468.80 2438
3469.35 2497
3469.91 2508
3470.46 2496
3471.02 2485
3471.58 2479
3472.13 2484
3472.69 2454
3473.24 2469
3473.80 2410
3474.36 2517
3474.91 2509
3475.47 2590
3476.03 2614
3476.58 2623
3477.14 2736
3477.70 2775
3478.25 2749
3478.81 2777
3479.37 2780
3479.92 2744
3480.48 2797
3481.04 2756
3481.59 2809
3482.15 2740
3482.71 2809
3483.26 2705
3483.82 2879
3484.38 2796
3484.94 2904
3485.49 2948
3486.05 3082
3486.61 3218
3487.17 3252
3487.72 3435
3488.28 3667
3488.84 3865
3489.40 4155
3489.95 4375
3490.51 4619
3491.07 4643
3491.63 4583
3492.18 4419
3492.74 4251
3493.30 4269
3493.86 4054
3494.42 4097
3494.97 4060
3495.53 4435
3496.09 4878
3496.65 4860
3497.21 5285
3497.76 5687
3498.32 5795
3498.88 5876
3499.44 6054
3500.00 6175
3500.56 6377
3501.11 6681
3501.67 7027
3502.23 7119
3502.79 7516
3503.35 7672
3503.91 7731
3504.47 7674
3505.03 7391
3505.58 7169
3506.14 6523
3506.70 6106
3507.26 5553
3507.82 5060
3508.38 4659
3508.94 4284
3509.50 3932
3510.06 3713
3510.62 3502
3511.17 3393
3511.73 3205
3512.29 3058
3512.85 3146
3513.41 3012
3513.97 2916
3514.53 2900
3515.09 2894
3515.65 2974
3516.21 3082
3516.77 3057
3517.33 3152
3517.89 3286
3518.45 3269
3519.01 3348
3519.57 3562
3520.13 3672
3520.69 3973
3521.25 4151
3521.81 4326
3522.37 4346
3522.93 4338
3523.49 4247
3524.05 4205
3524.61 3856
3525.17 3689
3525.73 3488
3526.29 3321
3526.85 3269
3527.41 3061
3527.97 2967
3528.54 2809
3529.10 2686
3529.66 2763
3530.22 2743
3530.78 2700
3531.34 2704
3531.90 2754
3532.46 2776
3533.02 2814
3533.58 2736
3534.14 2723
3534.71 2801
3535.27 2764
3535.83 2686
3536.39 2804
3536.95 2790
3537.51 2688
3538.07 2738
3538.64 2691
3539.20 2708
3539.76 2840
3540.32 2915
3540.88 2886
3541.44 2880
3542.00 2910
3542.57 2961
3543.13 3046
3543.69 2871
3544.25 2800
3544.81 2772
3545.38 2660
3545.94 2668
3546.50 2571
3547.06 2654
3547.62 2539
3548.19 2587
3548.75 2601
3549.31 2550
3549.87 2518
3550.44 2577
3551.00 2517
3551.56 2542
3552.12 2595
3552.69 2533
3553.25 2480
3553.81 2388
3554.37 2451
3554.94 2477
3555.50 2408
3556.06 2404
3556.63 2424
3557.19 2468
3557.75 2475
3558.31 2576
3558.88 2513
3559.44 2444
3560.00 2511
3560.57 2486
3561.13 2529
3561.69 2532
3562.26 2528
3562.82 2494
3563.38 2478
3563.95 2345
3564.51 2336
3565.07 2395
3565.64 2280
3566.20 2227
3566.77 2202
3567.33 2284
3567.89 2222
3568.46 2138
3569.02 2210
3569.59 2240
3570.15 2210
3570.71 2194
3571.28 2228
3571.84 2264
3572.41 2275
3572.97 2267
3573.53 2262
3574.10 2278
3574.66 2398
3575.23 2479
3575.79 2432
3576.36 2444
3576.92 2459
3577.48 2518
3578.05 2352
3578.61 2375
3579.18 2444
3579.74 2356
3580.31 2333
3580.87 2437
3581.44 2353
3582.00 2412
3582.57 2438
3583.13 2362
3583.70 2308
3584.26 2257
3584.83 2158
3585.39 2139
3585.96 2185
3586.52 2187
3587.09 2280
3587.65 2287
3588.22 2314
3588.79 2314
3589.35 2306
3589.92 2247
3590.48 2231
3591.05 2253
3591.61 2253
3592.18 2292
3592.74 2325
3593.31 2299
3593.88 2319
3594.44 2248
3595.01 2225
3595.57 2364
3596.14 2359
3596.71 2324
3597.27 2417
3597.84 2416
3598.40 2370
3598.97 2496
3599.54 2473
3600.10 2371
3600.67 2334
3601.24 2353
3601.80 2357
3602.37 2340
3602.94 2358
3603.50 2290
3604.07 2230
3604.64 2191
3605.20 2171
3605.77 2156
3606.34 2094
3606.90 2131
3607.47 2177
3608.04 2281
3608.60 2160
3609.17 2239
3609.74 2241
3610.30 2269
3610.87 2332
3611.44 2422
3612.01 2706
3612.57 2923
3613.14 3275
3613.71 3742
3614.28 4305
3614.84 4896
3615.41 5662
3615.98 6047
3616.55 6438
3617.11 6655
3617.68 6652
3618.25 6418
3618.82 5884
3619.39 5214
3619.95 4847
3620.52 4190
3621.09 3784
3621.66 3466
3622.23 3150
3622.79 2836
3623.36 2803
3623.93 2561
3624.50 2505
3625.07 2448
3625.63 2352
3626.20 2420
3626.77 2347
3627.34 2296
3627.91 2367
3628.48 2345
3629.05 2249
3629.61 2254
3630.18 2363
3630.75 2337
3631.32 2355
3631.89 2345
3632.46 2321
3633.03 2268
3633.60 2210
3634.16 2263
3634.73 2303
3635.30 2363
3635.87 2282
3636.44 2325
3637.01 2460
3637.58 2417
3638.15 2556
3638.72 2624
3639.29 2723
3639.86 2766
3640.43 2689
3641.00 2767
3641.57 2800
3642.14 2866
3642.71 2965
3643.27 2934
3643.84 2894
3644.41 3043
3644.98 2982
3645.55 2969
3646.12 3016
3646.69 3121
3647.26 3090
3647.83 3048
3648.40 2959
3648.97 2972
3649.54 2972
3650.12 3070
3650.69 3133
3651.26 3170
3651.83 3184
3652.40 3267
3652.97 3250
3653.54 3337
3654.11 3455
3654.68 3440
3655.25 3271
3655.82 3438
3656.39 3512
3656.96 3330
3657.53 3300
3658.10 3204
3658.67 3300
3659.25 3159
3659.82 3112
3660.39 3121
3660.96 2859
3661.53 2817
3662.10 2613
3662.67 2763
3663.24 2816
3663.81 2847
3664.39 2924
3664.96 2950
3665.53 2849
3666.10 2841
3666.67 2837
3667.24 3014
3667.81 2730
3668.39 2628
3668.96 2656
3669.53 2727
3670.10 2611
3670.67 2634
3671.25 2698
3671.82 2731
3672.39 2717
3672.96 2629
3673.53 2661
3674.11 2680
3674.68 2652
3675.25 2628
3675.82 2668
3676.39 2708
3676.97 2588
3677.54 2471
3678.11 2595
3678.68 2621
3679.26 2600
3679.83 2565
3680.40 2478
3680.97 2528
3681.55 2535
3682.12 2551
3682.69 2529
3683.27 2634
3683.84 2578
3684.41 2639
3684.98 2724
3685.56 2847
3686.13 2891
3686.70 2903
3687.28 2960
3687.85 3081
3688.42 3040
3689.00 3004
3689.57 2964
3690.14 2911
3690.72 2891
3691.29 2874
3691.86 2852
3692.44 2674
3693.01 2696
3693.58 2588
3694.16 2420
3694.73 2633
3695.31 2597
3695.88 2371
3696.45 2503
3697.03 2515
3697.60 2519
3698.18 2492
3698.75 2504
3699.32 2586
3699.90 2519
3700.47 2412
3701.05 2482
3701.62 2544
3702.19 2559
3702.77 2606
3703.34 2521
3703.92 2569
3704.49 2481
3705.07 2520
3705.64 2497
3706.22 2536
3706.79 2533
3707.37 2587
3707.94 2537
3708.51 2635
3709.09 2642
3709.66 2612
3710.24 2520
3710.81 2595
3711.39 2607
3711.96 2411
3712.54 2520
3713.11 2431
3713.69 2519
3714.27 2520
3714.84 2559
3715.42 2571
3715.99 2515
3716.57 2554
3717.14 2579
3717.72 2479
3718.29 2421
3718.87 2461
3719.44 2289
3720.02 2278
3720.60 2217
3721.17 2262
3721.75 2311
3722.32 2308
3722.90 2253
3723.47 2251
3724.05 2342
3724.63 2298
3725.20 2247
3725.78 2321
3726.36 2365
3726.93 2431
3727.51 2470
3728.08 2629
3728.66 2727
3729.24 2859
3729.81 2927
3730.39 3215
3730.97 3246
3731.54 3246
3732.12 3284
3732.70 3375
3733.27 3478
3733.85 3306
3734.43 3025
3735.00 2928
3735.58 2846
3736.16 2809
3736.73 2619
3737.31 2501
3737.89 2378
3738.47 2372
3739.04 2413
3739.62 2453
3740.20 2337
3740.77 2273
3741.35 2256
3741.93 2382
3742.51 2317
3743.08 2214
3743.66 2211
3744.24 2272
3744.82 2375
3745.39 2291
3745.97 2256
3746.55 2257
3747.13 2347
3747.71 2354
3748.28 2317
3748.86 2287
3749.44 2314
3750.02 2321
3750.59 2260
3751.17 2183
3751.75 2256
3752.33 2158
3752.91 2202
3753.49 2216
3754.06 2153
3754.64 2174
3755.22 2179
3755.80 2298
3756.38 2264
3756.96 2310
3757.53 2329
3758.11 2377
3758.69 2288
3759.27 2376
3759.85 2516
3760.43 2457
3761.01 2397
3761.59 2459
3762.17 2411
3762.74 2264
3763.32 2223
3763.90 2321
3764.48 2335
3765.06 2259
3765.64 2239
3766.22 2335
3766.80 2300
3767.38 2352
3767.96 2418
3768.54 2398
3769.12 2356
3769.70 2369
3770.27 2382
3770.85 2455
3771.43 2377
3772.01 2409
3772.59 2339
3773.17 2346
3773.75 2314
3774.33 2375
3774.91 2268
3775.49 2234
3776.07 2292
3776.65 2258
3777.23 2218
3777.81 2280
3778.39 2315
3778.97 2245
3779.55 2205
3780.13 2092
3780.71 2219
3781.29 2160
3781.88 2209
3782.46 2175
3783.04 2176
3783.62 2246
3784.20 2186
3784.78 2355
3785.36 2267
3785.94 2262
3786.52 2231
3787.10 2254
3787.68 2273
3788.26 2350
3788.84 2327
3789.43 2329
3790.01 2323
3790.59 2241
3791.17 2222
3791.75 2389
3792.33 2326
3792.91 2397
3793.49 2361
3794.08 2464
3794.66 2587
3795.24 2484
3795.82 2429
3796.40 2383
3796.98 2520
3797.56 2539
3798.15 2667
3798.73 2750
3799.31 2650
3799.89 2730
3800.47 2910
3801.06 2892
3801.64 2964
3802.22 2813
3802.80 2815
3803.38 2815
3803.97 2782
3804.55 2673
3805.13 2680
3805.71 2713
3806.29 2793
3806.88 2839
3807.46 2916
3808.04 2897
3808.62 2826
3809.21 2879
3809.79 2893
3810.37 3049
3810.95 3031
3811.54 3047
3812.12 3044
3812.70 3119
3813.29 3181
3813.87 3262
3814.45 3206
3815.03 3198
3815.62 3091
3816.20 2910
3816.78 2703
3817.37 2594
3817.95 2493
3818.53 2549
3819.12 2435
3819.70 2476
3820.28 2321
3820.87 2339
3821.45 2387
3822.03 2346
3822.62 2400
3823.20 2369
3823.78 2388
3824.37 2441
3824.95 2384
3825.54 2384
3826.12 2497
3826.70 2485
3827.29 2497
3827.87 2551
3828.46 2471
3829.04 2535
3829.62 2472
3830.21 2579
3830.79 2517
3831.38 2524
3831.96 2549
3832.54 2511
3833.13 2556
3833.71 2456
3834.30 2487
3834.88 2442
3835.47 2448
3836.05 2453
3836.64 2296
3837.22 2411
3837.81 2364
3838.39 2514
3838.98 2483
3839.56 2383
3840.15 2382
3840.73 2342
3841.31 2327
3841.90 2280
3842.49 2367
3843.07 2335
3843.66 2263
3844.24 2225
3844.83 2223
3845.41 2337
3846.00 2330
3846.58 2376
3847.17 2420
3847.75 2411
3848.34 2413
3848.92 2326
3849.51 2459
3850.10 2484
3850.68 2562
3851.27 2539
3851.85 2530
3852.44 2616
3853.02 2590
3853.61 2517
3854.20 2597
3854.78 2574
3855.37 2699
3855.95 2908
3856.54 3101
3857.13 3497
3857.71 3745
3858.30 4205
3858.89 4583
3859.47 4969
3860.06 5246
3860.64 5258
3861.23 5359
3861.82 5183
3862.40 4967
3862.99 4718
3863.58 4480
3864.16 4524
3864.75 4481
3865.34 4331
3865.92 4364
3866.51 3993
3867.10 3938
3867.69 3757
3868.27 3416
3868.86 3179
3869.45 3015
3870.03 2941
3870.62 2913
3871.21 2982
3871.80 3045
3872.38 3001
3872.97 3066
3873.56 2969
3874.15 2947
3874.73 2889
3875.32 2875
3875.91 2705
3876.50 2762
3877.08 2710
3877.67 2668
3878.26 2646
3878.85 2750
3879.43 2690
3880.02 2658
3880.61 2645
3881.20 2509
3881.79 2383
3882.37 2505
3882.96 2425
3883.55 2368
3884.14 2411
3884.73 2572
3885.32 2605
3885.90 2660
3886.49 2695
3887.08 2760
3887.67 2807
3888.26 2791
3888.85 2797
3889.44 2819
3890.02 2741
3890.61 2814
3891.20 2836
3891.79 2778
3892.38 2762
3892.97 2723
3893.56 2821
3894.15 2838
3894.74 2802
3895.32 2858
3895.91 2823
3896.50 2826
3897.09 2834
3897.68 2686
3898.27 2763
3898.86 2820
3899.45 2854
3900.04 2843
3900.63 2684
3901.22 2578
3901.81 2422
3902.40 2448
3902.99 2465
3903.58 2379
3904.17 2262
3904.76 2295
3905.35 2290
3905.94 2333
3906.53 2267
3907.12 2298
3907.71 2325
3908.30 2252
3908.89 2160
3909.48 2171
3910.07 2165
3910.66 2002
3911.25 2083
3911.84 2084
3912.43 2184
3913.02 2162
3913.61 2166
3914.20 2134
3914.79 2130
3915.38 2133
3915.97 2164
3916.56 2168
3917.15 2176
3917.74 2075
3918.33 2199
3918.92 2175
3919.52 2145
3920.11 2126
3920.70 2173
3921.29 2218
3921.88 2138
3922.47 2213
3923.06 2117
3923.65 2139
3924.24 2216
3924.84 2191
3925.43 2264
3926.02 2304
3926.61 2228
3927.20 2328
3927.79 2331
3928.38 2301
3928.98 2315
3929.57 2260
3930.16 2267
3930.75 2302
3931.34 2282
3931.93 2240
3932.53 2158
3933.12 2146
3933.71 2117
3934.30 2146
3934.89 2194
3935.49 2267
3936.08 2211
3936.67 2152
3937.26 2182
3937.86 2129
3938.45 2160
3939.04 2140
3939.63 2155
3940.23 2149
3940.82 2165
3941.41 2178
3942.00 2170
3942.60 2192
3943.19 2156
3943.78 2187
3944.37 2117
3944.97 1997
3945.56 1994
3946.15 2020
3946.75 2055
3947.34 2048
3947.93 2036
3948.52 1996
3949.12 2026
3949.71 2066
3950.30 2053
3950.90 1952
3951.49 1989
3952.08 2050
3952.68 2050
3953.27 2066
3953.86 2060
3954.46 2155
3955.05 2197
3955.65 2178
3956.24 2126
3956.83 2135
3957.43 2025
3958.02 2044
3958.61 2019
3959.21 2037
3959.80 2072
3960.40 2052
3960.99 2126
3961.58 2133
3962.18 2144
3962.77 2131
3963.37 2127
3963.96 2248
3964.55 2293
3965.15 2406
3965.74 2348
3966.34 2383
3966.93 2358
3967.53 2317
3968.12 2318
3968.72 2270
3969.31 2198
3969.91 2124
3970.50 2130
3971.10 2139
3971.69 2000
3972.28 2100
3972.88 2121
3973.47 2034
3974.07 2035
3974.66 2023
3975.26 2070
3975.85 2120
3976.45 1962
3977.05 2115
3977.64 2157
3978.24 2069
3978.83 2062
3979.43 2038
3980.02 2089
3980.62 2123
3981.21 2063
3981.81 2052
3982.40 2067
3983.00 2003
3983.60 2100
3984.19 2123
3984.79 2070
3985.38 2135
3985.98 2101
3986.58 2146
3987.17 2089
3987.77 2061
3988.36 2120
3988.96 2129
3989.56 2156
3990.15 2093
3990.75 2155
3991.34 2134
3991.94 2177
3992.54 2251
3993.13 2192
3993.73 2239
3994.33 2256
3994.92 2320
3995.52 2294
3996.12 2289
3996.71 2283
3997.31 2273
3997.91 2314
3998.50 2248
3999.10 2361
3999.70 2231
4000.29 2287
4000.89 2284
4001.49 2363
4002.09 2348
4002.68 2322
4003.28 2275
4003.88 2347
4004.47 2383
4005.07 2331
4005.67 2412
4006.27 2319
4006.86 2317
4007.46 2297
4008.06 2383
4008.66 2366
4009.25 2328
4009.85 2336
4010.45 2364
4011.05 2442
4011.64 2523
4012.24 2629
4012.84 2807
4013.44 2931
4014.04 3055
4014.63 3203
4015.23 3272
4015.83 3388
4016.43 3278
4017.03 3229
4017.63 3066
4018.22 2994
4018.82 2666
4019.42 2600
4020.02 2558
4020.62 2481
4021.22 2367
4021.81 2369
4022.41 2378
4023.01 2342
4023.61 2267
4024.21 2284
4024.81 2299
4025.41 2302
4026.01 2340
4026.60 2201
4027.20 2308
4027.80 2303
4028.40 2284
4029.00 2311
4029.60 2399
4030.20 2357
4030.80 2322
4031.40 2297
4032.00 2319
4032.60 2256
4033.20 2325
4033.80 2267
4034.39 2317
4034.99 2300
4035.59 2349
4036.19 2337
4036.79 2243
4037.39 2260
4037.99 2179
4038.59 2235
4039.19 2153
4039.79 2226
4040.39 2221
4040.99 2175
4041.59 2102
4042.19 2247
4042.79 2157
4043.39 2211
4043.99 2300
4044.59 2314
4045.19 2258
4045.79 2371
4046.39 2259
4046.99 2229
4047.60 2246
4048.20 2285
4048.80 2295
4049.40 2381
4050.00 2433
4050.60 2446
4051.20 2452
4051.80 2439
4052.40 2351
4053.00 2279
4053.60 2342
4054.20 2285
4054.80 2209
4055.41 2129
4056.01 2143
4056.61 2140
4057.21 2101
4057.81 2014
4058.41 2105
4059.01 2117
4059.61 2064
4060.22 2054
4060.82 2058
4061.42 2020
4062.02 2063
4062.62 1986
4063.22 2004
4063.82 1978
4064.43 1952
4065.03 1993
4065.63 1994
4066.23 2010
4066.83 1985
4067.44 1992
4068.04 2011
4068.64 1977
4069.24 1999
4069.84 1997
4070.45 1988
4071.05 2017
4071.65 2006
4072.25 2030
4072.86 2056
4073.46 2089
4074.06 2036
4074.66 2047
4075.27 1998
4075.87 2029
4076.47 2050
4077.07 2045
4077.68 1974
4078.28 2057
4078.88 2071
4079.48 2039
4080.09 2038
4080.69 2060
4081.29 2081
4081.90 2095
4082.50 2077
4083.10 2089
4083.71 2077
4084.31 2188
4084.91 2174
4085.52 2170
4086.12 2132
4086.72 2033
4087.33 2128
4087.93 2165
4088.53 2079
4089.14 2082
4089.74 2222
4090.34 2165
4090.95 2347
4091.55 2440
4092.15 2583
4092.76 2593
4093.36 2631
4093.97 2683
4094.57 2675
4095.17 2659
4095.78 2544
4096.38 2431
4096.99 2375
4097.59 2313
4098.19 2154
4098.80 2110
4099.40 2059
4100.01 1999
4100.61 1962
4101.22 1933
4101.82 1913
4102.43 1831
4103.03 1885
4103.63 1930
4104.24 1927
4104.84 1909
4105.45 1878
4106.05 1961
4106.66 1955
4107.26 1917
4107.87 1862
4108.47 1954
4109.08 1958
4109.68 1886
4110.29 1895
4110.89 1988
4111.50 1954
4112.10 1910
4112.71 1927
4113.31 1908
4113.92 1922
4114.53 1959
4115.13 1925
4115.74 1920
4116.34 1936
4116.95 1969
4117.55 1955
4118.16 1985
4118.76 1945
4119.37 2015
4119.98 1983
4120.58 2020
4121.19 2050
4121.79 2032
4122.40 2004
4123.01 2007
4123.61 2054
4124.22 2107
4124.82 2073
4125.43 2109
4126.04 2112
4126.64 2042
4127.25 2115
4127.86 2155
4128.46 2094
4129.07 2081
4129.68 2124
4130.28 2128
4130.89 2044
4131.50 2035
4132.10 2136
4132.71 2214
4133.32 2146
4133.92 2160
4134.53 2146
4135.14 2100
4135.74 2221
4136.35 2209
4136.96 2355
4137.56 2365
4138.17 2366
4138.78 2400
4139.39 2411
4139.99 2329
4140.60 2270
4141.21 2217
4141.82 2261
4142.42 2140
4143.03 2085
4143.64 2084
4144.25 1941
4144.85 2058
4145.46 2011
4146.07 1917
4146.68 1954
4147.28 1909
4147.89 1981
4148.50 1998
4149.11 1975
4149.72 1904
4150.32 1970
4150.93 1971
4151.54 1984
4152.15 1967
4152.76 1935
4153.37 1964
4153.97 1942
4154.58 1943
4155.19 1893
4155.80 1986
4156.41 1897
4157.02 2010
4157.62 1924
4158.23 1984
4158.84 1893
4159.45 1950
4160.06 1976
4160.67 1948
4161.28 1965
4161.89 2008
4162.49 2042
4163.10 2111
4163.71 2122
4164.32 2154
4164.93 2137
4165.54 2195
4166.15 2170
4166.76 2214
4167.37 2183
4167.98 2136
4168.59 2169
4169.20 2134
4169.81 2149
4170.42 2127
4171.02 2118
4171.63 2071
4172.24 2138
4172.85 2085
4173.46 2143
4174.07 2267
4174.68 2269
4175.29 2240
4175.90 2253
4176.51 2284
4177.12 2241
4177.73 2194
4178.34 2226
4178.95 2142
4179.56 2140
4180.17 2131
4180.78 2092
4181.39 2022
4182.00 2050
4182.61 2077
4183.23 2051
4183.84 2003
4184.45 2040
4185.06 2052
4185.67 2039
4186.28 1968
4186.89 2037
4187.50 2031
4188.11 2015
4188.72 2217
4189.33 2271
4189.94 2276
4190.55 2427
4191.17 2535
4191.78 2594
4192.39 2700
4193.00 2657
4193.61 2667
4194.22 2703
4194.83 2519
4195.44 2466
4196.06 2534
4196.67 2527
4197.28 2464
4197.89 2409
4198.50 2298
4199.11 2298
4199.72 2256
4200.34 2207
4200.95 2232
4201.56 2254
4202.17 2276
4202.78 2278
4203.40 2363
4204.01 2332
4204.62 2387
4205.23 2305
4205.84 2288
4206.46 2311
4207.07 2203
4207.68 2191
4208.29 2310
4208.90 2278
4209.52 2299
4210.13 2281
4210.74 2307
4211.35 2426
4211.97 2447
4212.58 2398
4213.19 2488
4213.80 2489
4214.42 2599
4215.03 2748
4215.64 3007
4216.26 3146
4216.87 3313
4217.48 3334
4218.09 3615
4218.71 3967
4219.32 4260
4219.93 4638
4220.55 5149
4221.16 5297
4221.77 5368
4222.39 5427
4223.00 5355
4223.61 5236
4224.23 5027
4224.84 5108
4225.45 5067
4226.07 5057
4226.68 5316
4227.30 5179
4227.91 4904
4228.52 4647
4229.14 4339
4229.75 4047
4230.36 3660
4230.98 3580
4231.59 3169
4232.21 2941
4232.82 2913
4233.43 2864
4234.05 2795
4234.66 2778
4235.28 2649
4235.89 2674
4236.51 2595
4237.12 2616
4237.73 2547
4238.35 2604
4238.96 2619
4239.58 2632
4240.19 2507
4240.81 2408
4241.42 2399
4242.04 2486
4242.65 2372
4243.27 2530
4243.88 2607
4244.50 2541
4245.11 2677
4245.73 2748
4246.34 2680
4246.96 2738
4247.57 2688
4248.19 2668
4248.80 2675
4249.42 2579
4250.03 2610
4250.65 2555
4251.26 2570
4251.88 2477
4252.49 2532
4253.11 2434
4253.72 2533
4254.34 2533
4254.96 2643
4255.57 2548
4256.19 2510
4256.80 2532
4257.42 2589
4258.03 2640
4258.65 2656
4259.27 2621
4259.88 2645
4260.50 2561
4261.12 2568
4261.73 2518
4262.35 2549
4262.96 2454
4263.58 2474
4264.20 2593
4264.81 2506
4265.43 2505
4266.05 2580
4266.66 2451
4267.28 2461
4267.90 2439
4268.51 2437
4269.13 2438
4269.75 2405
4270.36 2300
4270.98 2331
4271.60 2324
4272.21 2329
4272.83 2360
4273.45 2346
4274.06 2399
4274.68 2436
4275.30 2461
4275.92 2408
4276.53 2416
4277.15 2353
4277.77 2303
4278.38 2316
4279.00 2215
4279.62 2260
4280.24 2260
4280.85 2235
4281.47 2139
4282.09 2185
4282.71 2052
4283.32 2133
4283.94 2180
4284.56 2194
4285.18 2195
4285.80 2197
4286.41 2189
4287.03 2078
4287.65 2039
4288.27 2124
4288.89 2093
4289.50 2088
4290.12 2088
4290.74 2085
4291.36 2042
4291.98 2126
4292.60 2166
4293.21 2139
4293.83 2095
4294.45 2098
4295.07 2094
4295.69 2117
4296.31 2215
4296.93 2185
4297.54 2135
4298.16 2123
4298.78 2166
4299.40 2243
4300.02 2262
4300.64 2223
4301.26 2252
4301.88 2180
4302.50 2142
4303.12 2189
4303.73 2275
4304.35 2226
4304.97 2193
4305.59 2310
4306.21 2362
4306.83 2347
4307.45 2481
4308.07 2521
4308.69 2582
4309.31 2483
4309.93 2564
4310.55 2509
4311.17 2430
4311.79 2369
4312.41 2334
4313.03 2316
4313.65 2259
4314.27 2286
4314.89 2197
4315.51 2151
4316.13 2125
4316.75 2105
4317.37 2129
4317.99 2078
4318.61 1997
4319.23 2157
4319.85 2181
4320.47 2195
4321.09 2314
4321.71 2379
4322.33 2376
4322.95 2331
4323.57 2384
4324.19 2312
4324.81 2376
4325.43 2350
4326.05 2349
4326.68 2202
4327.30 2310
4327.92 2250
4328.54 2233
4329.16 2262
4329.78 2214
4330.40 2199
4331.02 2248
4331.64 2194
4332.26 2257
4332.89 2316
4333.51 2344
4334.13 2406
4334.75 2461
4335.37 2447
4335.99 2427
4336.61 2489
4337.24 2607
4337.86 2555
4338.48 2560
4339.10 2557
4339.72 2603
4340.34 2518
4340.97 2454
4341.59 2655
4342.21 2788
4342.83 2934
4343.45 3155
4344.08 3404
4344.70 3770
4345.32 3945
4345.94 3914
4346.57 3754
4347.19 3552
4347.81 3388
4348.43 3231
4349.05 3048
4349.68 2732
4350.30 2546
4350.92 2472
4351.54 2437
4352.17 2460
4352.79 2351
4353.41 2397
4354.04 2425
4354.66 2516
4355.28 2353
4355.90 2413
4356.53 2355
4357.15 2399
4357.77 2417
4358.40 2443
4359.02 2405
4359.64 2524
4360.27 2481
4360.89 2377
4361.51 2367
4362.14 2351
4362.76 2408
4363.38 2480
4364.01 2501
4364.63 2488
4365.25 2415
4365.88 2459
4366.50 2393
4367.12 2429
4367.75 2369
4368.37 2302
4369.00 2300
4369.62 2265
4370.24 2365
4370.87 2352
4371.49 2310
4372.12 2368
4372.74 2396
4373.36 2417
4373.99 2433
4374.61 2470
4375.24 2454
4375.86 2553
4376.49 2542
4377.11 2458
4377.73 2645
4378.36 2696
4378.98 2745
4379.61 2776
4380.23 2890
4380.86 2936
4381.48 2922
4382.11 3013
4382.73 2878
4383.36 2927
4383.98 3110
4384.61 3244
4385.23 3474
4385.86 3842
4386.48 4252
4387.11 4614
4387.73 4905
4388.36 5238
4388.98 5241
4389.61 4999
4390.23 4896
4390.86 4568
4391.48 4211
4392.11 4005
4392.74 3713
4393.36 3510
4393.99 3495
4394.61 3482
4395.24 3639
4395.86 3713
4396.49 3853
4397.12 3744
4397.74 3715
4398.37 3502
4398.99 3387
4399.62 3269
4400.25 3173
4400.87 3148
4401.50 3060
4402.12 3149
4402.75 3048
4403.38 2975
4404.00 3098
4404.63 3105
4405.26 3118
4405.88 3169
4406.51 3104
4407.14 3103
4407.76 3112
4408.39 3051
4409.02 2990
4409.64 2994
4410.27 3024
4410.90 2898
4411.52 2727
4412.15 2693
4412.78 2608
4413.40 2627
4414.03 2584
4414.66 2485
4415.29 2420
4415.91 2469
4416.54 2369
4417.17 2486
4417.79 2333
4418.42 2335
4419.05 2258
4419.68 2207
4420.30 2254
4420.93 2287
4421.56 2269
4422.19 2117
4422.81 2109
4423.44 2211
4424.07 2256
4424.70 2214
4425.33 2140
4425.95 2178
4426.58 2129
4427.21 2146
4427.84 2056
4428.47 2057
4429.09 2109
4429.72 2127
4430.35 2153
4430.98 2197
4431.61 2119
4432.23 2115
4432.86 2130
4433.49 2084
4434.12 2155
4434.75 2271
4435.38 2137
4436.01 2118
4436.63 2060
4437.26 2152
4437.89 2080
4438.52 2115
4439.15 1989
4439.78 2052
4440.41 2068
4441.04 2073
4441.67 2055
4442.29 2150
4442.92 2153
4443.55 2070
4444.18 2136
4444.81 2077
4445.44 2051
4446.07 2131
4446.70 2139
4447.33 2113
4447.96 2093
4448.59 2147
4449.22 2054
4449.85 2039
4450.48 1985
4451.11 1932
4451.74 1945
4452.37 1958
4453.00 2007
4453.63 1930
4454.26 1953
4454.89 1989
4455.52 2005
4456.15 1988
4456.78 1923
4457.41 1903
4458.04 1877
4458.67 1950
4459.30 1934
4459.93 2008
4460.56 1950
4461.19 1910
4461.82 1969
4462.45 1919
4463.08 1905
4463.71 1885
4464.34 1900
4464.97 1913
4465.60 1891
4466.23 1848
4466.86 1866
4467.49 1939
4468.12 1927
4468.76 1887
4469.39 1898
4470.02 1835
4470.65 1835
4471.28 1773
4471.91 1825
4472.54 1919
4473.17 1899
4473.80 1916
4474.44 1924
4475.07 1925
4475.70 1788
4476.33 1870
4476.96 1813
4477.59 1875
4478.22 1856
4478.86 1875
4479.49 1912
4480.12 1901
4480.75 1984
4481.38 2007
4482.02 1938
4482.65 2010
4483.28 1928
4483.91 1975
4484.54 1978
4485.18 1969
4485.81 1944
4486.44 1924
4487.07 1985
4487.70 2005
4488.34 1974
4488.97 1914
4489.60 1926
4490.23 1975
4490.87 1989
4491.50 1943
4492.13 2020
4492.76 1907
4493.40 1944
4494.03 2019
4494.66 1985
4495.30 2080
4495.93 2048
4496.56 2033
4497.19 1988
4497.83 1978
4498.46 2087
4499.09 2130
4499.73 2190
4500.36 2146
4500.99 2216
4501.63 2301
4502.26 2286
4502.89 2250
4503.53 2200
4504.16 2145
4504.79 2096
4505.43 2100
4506.06 2069
4506.69 2027
4507.33 2102
4507.96 2044
4508.59 1957
4509.23 2033
4509.86 2076
4510.50 2136
4511.13 2167
4511.76 2248
4512.40 2230
4513.03 2162
4513.67 2128
4514.30 2087
4514.93 2022
4515.57 2097
4516.20 2106
4516.84 2101
4517.47 2030
4518.11 2110
4518.74 2108
4519.37 2078
4520.01 2109
4520.64 2146
4521.28 2296
4521.91 2262
4522.55 2268
4523.18 2355
4523.82 2527
4524.45 2592
4525.09 2735
4525.72 3016
4526.36 3509
4526.99 3861
4527.63 4597
4528.26 5366
4528.90 6102
4529.53 6674
4530.17 7146
4530.80 7039
4531.44 6980
4532.07 6546
4532.71 5968
4533.34 5329
4533.98 4707
4534.62 4137
4535.25 3624
4535.89 3147
4536.52 2905
4537.16 2692
4537.79 2402
4538.43 2373
4539.07 2269
4539.70 2192
4540.34 2132
4540.97 2109
4541.61 2214
4542.25 2107
4542.88 2140
4543.52 2032
4544.15 2047
4544.79 1910
4545.43 1986
4546.06 1940
4546.70 1873
4547.34 1912
4547.97 1944
4548.61 1931
4549.25 1903
4549.88 1981
4550.52 2067
4551.16 2120
4551.79 2163
4552.43 2204
4553.07 2125
4553.70 2159
4554.34 2080
4554.98 2187
4555.61 2267
4556.25 2216
4556.89 2213
4557.53 2203
4558.16 2280
4558.80 2337
4559.44 2316
4560.07 2247
4560.71 2346
4561.35 2318
4561.99 2421
4562.62 2414
4563.26 2335
4563.90 2344
4564.54 2473
4565.18 2602
4565.81 2650
4566.45 2706
4567.09 2877
4567.73 3023
4568.36 3112
4569.00 3021
4569.64 2991
4570.28 2927
4570.92 2835
4571.55 2785
4572.19 2664
4572.83 2517
4573.47 2464
4574.11 2366
4574.75 2263
4575.38 2258
4576.02 2120
4576.66 2207
4577.30 2035
4577.94 2095
4578.58 2145
4579.22 2142
4579.85 2050
4580.49 2025
4581.13 2072
4581.77 2090
4582.41 2093
4583.05 2110
4583.69 1994
4584.33 1990
4584.97 2047
4585.61 1945
4586.24 1987
4586.88 1964
4587.52 1979
4588.16 2008
4588.80 2060
4589.44 2068
4590.08 2093
4590.72 2045
4591.36 2031
4592.00 2002
4592.64 2037
4593.28 2014
4593.92 1934
4594.56 1977
4595.20 2051
4595.84 1979
4596.48 1942
4597.12 1966
4597.76 1909
4598.40 1933
4599.04 1965
4599.68 1977
4600.32 1939
4600.96 1999
4601.60 2072
4602.24 2065
4602.88 2107
4603.52 2048
4604.16 2083
4604.80 2116
4605.44 2181
4606.08 2189
4606.72 2200
4607.36 2222
4608.00 2169
4608.64 2216
4609.28 2201
4609.93 2114
4610.57 2033
4611.21 1990
4611.85 1972
4612.49 2037
4613.13 2033
4613.77 1899
4614.41 1849
4615.05 1838
4615.69 1924
4616.34 1904
4616.98 1799
4617.62 1833
4618.26 1819
4618.90 1857
4619.54 1870
4620.18 1902
4620.83 1838
4621.47 1880
4622.11 1880
4622.75 1798
4623.39 1775
4624.03 1865
4624.68 1782
4625.32 1841
4625.96 1891
4626.60 1853
4627.24 2008
4627.89 1952
4628.53 1909
4629.17 1967
4629.81 1934
4630.45 1991
4631.10 2061
4631.74 2087
4632.38 2015
4633.02 2082
4633.67 2145
4634.31 2117
4634.95 2047
4635.59 2081
4636.24 2151
4636.88 2250
4637.52 2207
4638.17 2249
4638.81 2251
4639.45 2164
4640.09 2221
4640.74 2121
4641.38 2033
4642.02 2106
4642.67 2129
4643.31 2132
4643.95 2034
4644.60 2030
4645.24 2049
4645.88 2033
4646.53 2118
4647.17 2076
4647.81 2166
4648.46 2201
4649.10 2409
4649.74 2641
4650.39 2805
4651.03 2783
4651.67 2765
4652.32 2782
4652.96 2713
4653.61 2516
4654.25 2501
4654.89 2407
4655.54 2235
4656.18 2106
4656.83 2054
4657.47 1967
4658.11 1997
4658.76 1918
4659.40 1853
4660.05 1785
4660.69 1900
4661.33 1899
4661.98 1765
4662.62 1849
4663.27 1874
4663.91 1799
4664.56 1802
4665.20 1790
4665.85 1812
4666.49 1792
4667.14 1792
4667.78 1855
4668.43 1845
4669.07 1799
4669.72 1815
4670.36 1837
4671.01 1850
4671.65 1792
4672.30 1754
4672.94 1858
4673.59 1776
4674.23 1778
4674.88 1844
4675.52 1832
4676.17 1827
4676.81 1828
4677.46 1897
4678.10 1866
4678.75 1838
4679.40 1888
4680.04 1890
4680.69 1835
4681.33 1888
4681.98 1887
4682.62 1886
4683.27 1944
4683.92 1914
4684.56 1859
4685.21 1817
4685.85 1915
4686.50 1885
4687.15 1906
4687.79 1960
4688.44 1935
4689.09 1914
4689.73 2016
4690.38 1917
4691.02 1893
4691.67 1905
4692.32 1928
4692.96 1914
4693.61 1883
4694.26 2011
4694.90 1988
4695.55 2021
4696.20 2039
4696.84 2022
4697.49 2109
4698.14 2102
4698.78 2021
4699.43 2030
4700.08 2009
4700.73 1933
4701.37 1905
4702.02 1968
4702.67 1901
4703.31 1902
4703.96 1976
4704.61 1877
4705.26 1856
4705.90 1918
4706.55 1932
4707.20 1852
4707.85 1874
4708.49 1924
4709.14 1921
4709.79 1885
4710.44 1962
4711.09 1968
4711.73 1996
4712.38 2007
4713.03 1891
4713.68 1915
4714.33 1904
4714.97 2010
4715.62 2008
4716.27 2005
4716.92 2048
4717.57 2130
4718.21 2185
4718.86 2253
4719.51 2273
4720.16 2180
4720.81 2129
4721.46 2138
4722.11 2172
4722.75 2175
4723.40 2185
4724.05 2190
4724.70 2201
4725.35 2268
4726.00 2254
4726.65 2215
4727.30 2175
4727.94 2107
4728.59 2105
4729.24 2045
4729.89 1918
4730.54 1888
4731.19 1899
4731.84 1886
4732.49 1898
4733.14 1897
4733.79 1899
4734.44 1921
4735.09 1924
4735.74 1912
4736.38 1962
4737.03 1934
4737.68 1981
4738.33 2067
4738.98 2018
4739.63 1986
4740.28 2151
4740.93 2120
4741.58 2080
4742.23 2038
4742.88 1975
4743.53 2033
4744.18 2013
4744.83 1991
4745.48 1986
4746.13 2069
4746.78 1966
4747.43 2009
4748.08 2167
4748.73 2214
4749.39 2259
4750.04 2243
4750.69 2148
4751.34 2165
4751.99 2221
4752.64 2126
4753.29 2141
4753.94 2047
4754.59 2066
4755.24 2096
4755.89 2124
4756.54 2138
4757.19 2079
4757.84 2031
4758.50 2064
4759.15 2027
4759.80 2013
4760.45 1996
4761.10 1954
4761.75 1983
4762.40 1950
4763.05 1986
4763.71 1949
4764.36 2082
4765.01 2092
4765.66 2078
4766.31 2090
4766.96 2092
4767.62 2034
4768.27 2035
4768.92 2044
4769.57 2022
4770.22 1874
4770.87 1930
4771.53 1997
4772.18 1853
4772.83 1877
4773.48 1807
4774.13 1827
4774.79 1892
4775.44 1883
4776.09 1971
4776.74 1926
4777.40 2010
4778.05 2035
4778.70 2042
4779.35 2091
4780.01 2020
4780.66 1979
4781.31 1950
4781.96 1919
4782.62 1960
4783.27 1897
4783.92 1927
4784.57 1918
4785.23 1898
4785.88 1892
4786.53 1902
4787.19 1823
4787.84 1881
4788.49 1842
4789.15 1861
4789.80 1849
4790.45 1873
4791.11 2034
4791.76 1924
4792.41 1912
4793.07 1903
4793.72 1950
4794.37 1924
4795.03 1873
4795.68 1861
4796.33 1850
4796.99 1885
4797.64 1811
4798.29 1893
4798.95 1864
4799.60 1831
4800.26 1815
4800.91 1853
4801.56 1889
4802.22 1871
4802.87 1831
4803.53 1864
4804.18 1859
4804.83 1849
4805.49 1824
4806.14 1790
4806.80 1937
4807.45 1904
4808.11 1870
4808.76 1833
4809.42 1827
4810.07 1859
4810.72 1878
4811.38 1958
4812.03 1847
4812.69 1826
4813.34 1963
4814.00 1921
4814.65 1983
4815.31 1985
4815.96 1940
4816.62 1976
4817.27 2086
4817.93 2096
4818.58 2090
4819.24 2185
4819.89 2148
4820.55 2274
4821.20 2115
4821.86 2171
4822.52 2276
4823.17 2213
4823.83 2216
4824.48 2258
4825.14 2259
4825.79 2170
4826.45 2149
4827.10 2131
4827.76 2142
4828.42 2165
4829.07 2132
4829.73 2168
4830.38 2238
4831.04 2189
4831.70 2244
4832.35 2372
4833.01 2446
4833.66 2552
4834.32 2746
4834.98 2850
4835.63 2882
4836.29 3057
4836.95 3151
4837.60 2967
4838.26 2940
4838.92 2763
4839.57 2631
4840.23 2483
4840.89 2405
4841.54 2326
4842.20 2267
4842.86 2380
4843.51 2314
4844.17 2288
4844.83 2240
4845.48 2271
4846.14 2410
4846.80 2447
4847.45 2517
4848.11 2556
4848.77 2575
4849.43 2456
4850.08 2465
4850.74 2496
4851.40 2497
4852.06 2457
4852.71 2422
4853.37 2415
4854.03 2376
4854.69 2315
4855.34 2446
4856.00 2567
4856.66 2590
4857.32 2612
4857.97 2555
4858.63 2511
4859.29 2448
4859.95 2514
4860.61 2531
4861.26 2494
4861.92 2482
4862.58 2534
4863.24 2479
4863.90 2557
4864.55 2514
4865.21 2477
4865.87 2376
4866.53 2483
4867.19 2356
4867.85 2331
4868.51 2366
4869.16 2239
4869.82 2290
4870.48 2298
4871.14 2335
4871.80 2255
4872.46 2413
4873.12 2344
4873.78 2278
4874.43 2344
4875.09 2304
4875.75 2201
4876.41 2277
4877.07 2211
4877.73 2239
4878.39 2272
4879.05 2188
4879.71 2191
4880.37 2092
4881.03 2154
4881.69 2163
4882.34 2140
4883.00 2142
4883.66 2130
4884.32 2071
4884.98 2166
4885.64 2198
4886.30 2251
4886.96 2328
4887.62 2363
4888.28 2425
4888.94 2473
4889.60 2422
4890.26 2407
4890.92 2427
4891.58 2340
4892.24 2394
4892.90 2347
4893.56 2241
4894.22 2221
4894.88 2215
4895.54 2254
4896.20 2235
4896.86 2192
4897.52 2341
4898.19 2408
4898.85 2396
4899.51 2359
4900.17 2328
4900.83 2286
4901.49 2287
4902.15 2239
4902.81 2225
4903.47 2195
4904.13 2120
4904.79 2088
4905.45 2078
4906.12 2141
4906.78 2033
4907.44 1996
4908.10 1981
4908.76 1996
4909.42 2055
4910.08 2112
4910.74 2079
4911.41 2070
4912.07 2024
4912.73 1910
4913.39 1917
4914.05 1913
4914.71 1926
4915.38 1883
4916.04 1825
4916.70 1883
4917.36 1888
4918.02 1839
4918.68 1821
4919.35 1838
4920.01 1897
4920.67 1886
4921.33 1968
4921.99 1890
4922.66 1866
4923.32 1884
4923.98 1888
4924.64 1864
4925.31 1932
4925.97 1915
4926.63 1932
4927.29 1860
4927.96 1924
4928.62 1861
4929.28 1914
4929.94 1968
4930.61 1872
4931.27 1880
4931.93 1915
4932.59 1962
4933.26 1929
4933.92 1886
4934.58 1972
4935.25 1896
4935.91 1913
4936.57 1884
4937.24 1937
4937.90 1866
4938.56 1908
4939.23 1951
4939.89 1883
4940.55 1958
4941.22 2026
4941.88 2009
4942.54 1949
4943.21 1981
4943.87 2109
4944.53 1981
4945.20 1861
4945.86 1951
4946.52 1929
4947.19 1968
4947.85 1894
4948.52 1885
4949.18 1838
4949.84 1844
4950.51 1867
4951.17 1970
4951.84 1914
4952.50 1892
4953.17 1745
4953.83 1843
4954.49 1904
4955.16 1921
4955.82 1957
4956.49 1862
4957.15 1837
4957.82 1878
4958.48 1919
4959.15 2026
4959.81 2044
4960.47 2113
4961.14 2054
4961.80 2228
4962.47 2217
4963.13 2100
4963.80 2141
4964.46 2164
4965.13 2204
4965.79 2175
4966.46 2065
4967.12 2055
4967.79 2026
4968.45 1989
4969.12 2088
4969.79 2134
4970.45 2135
4971.12 2137
4971.78 2145
4972.45 2126
4973.11 2187
4973.78 2238
4974.44 2215
4975.11 2174
4975.78 2385
4976.44 2392
4977.11 2354
4977.77 2375
4978.44 2362
4979.11 2464
4979.77 2385
4980.44 2331
4981.10 2360
4981.77 2463
4982.44 2482
4983.10 2654
4983.77 3003
4984.43 3390
4985.10 3983
4985.77 4697
4986.43 5392
4987.10 5959
4987.77 6384
4988.43 6447
4989.10 6382
4989.77 5914
4990.43 5493
4991.10 4819
4991.77 4230
4992.43 3779
4993.10 3219
4993.77 2899
4994.43 2632
4995.10 2440
4995.77 2369
4996.44 2223
4997.10 2261
4997.77 2187
4998.44 2115
4999.10 2123
4999.77 2091
5000.44 2058
5001.11 2071
5001.77 2087
5002.44 2034
5003.11 2064
5003.78 2043
5004.44 1954
5005.11 1976
5005.78 1961
5006.45 1983
5007.12 2015
5007.78 2037
5008.45 2070
5009.12 2141
5009.79 2172
5010.46 2163
5011.12 2335
5011.79 2272
5012.46 2315
5013.13 2223
5013.80 2293
5014.47 2444
5015.13 2389
5015.80 2503
5016.47 2561
5017.14 2684
5017.81 2698
5018.48 2894
5019.14 2933
5019.81 3051
5020.48 3170
5021.15 3246
5021.82 3281
5022.49 3441
5023.16 3383
5023.83 3375
5024.50 3364
5025.16 3335
5025.83 3244
5026.50 3089
5027.17 2971
5027.84 2904
5028.51 2899
5029.18 2697
5029.85 2533
5030.52 2443
5031.19 2458
5031.86 2251
5032.53 2254
5033.20 2166
5033.87 2208
5034.54 2108
5035.21 2176
5035.88 2131
5036.54 2101
5037.21 2050
5037.88 2052
5038.55 2035
5039.22 2001
5039.89 2078
5040.56 1941
5041.23 1912
5041.90 1980
5042.58 2003
5043.25 2024
5043.92 1975
5044.59 2006
5045.26 2050
5045.93 2037
5046.60 2037
5047.27 1986
5047.94 2016
5048.61 1948
5049.28 1918
5049.95 1981
5050.62 1975
5051.29 2019
5051.96 1993
5052.63 1970
5053.30 1939
5053.98 1969
5054.65 1926
5055.32 1974
5055.99 1961
5056.66 2002
5057.33 1995
5058.00 2099
5058.67 2082
5059.34 2129
5060.02 2024
5060.69 1969
5061.36 2008
5062.03 2017
5062.70 2067
5063.37 2039
5064.04 2062
5064.72 2076
5065.39 1955
5066.06 1942
5066.73 2014
5067.40 1933
5068.08 1912
5068.75 1837
5069.42 1838
5070.09 1783
5070.76 1723
5071.44 1816
5072.11 1828
5072.78 1884
5073.45 1797
5074.12 1836
5074.80 1862
5075.47 1878
5076.14 1846
5076.81 1904
5077.49 1894
5078.16 1975
5078.83 2003
5079.50 1969
5080.18 1950
5080.85 1865
5081.52 1820
5082.20 1828
5082.87 1803
5083.54 1739
5084.21 1779
5084.89 1850
5085.56 1806
5086.23 1899
5086.91 1902
5087.58 1855
5088.25 1884
5088.93 1942
5089.60 2026
5090.27 1963
5090.95 2001
5091.62 1970
5092.29 1971
5092.97 1921
5093.64 1850
5094.31 1856
5094.99 1843
5095.66 1809
5096.34 1818
5097.01 1838
5097.68 1832
5098.36 1778
5099.03 1824
5099.70 1814
5100.38 1876
5101.05 1943
5101.73 1986
5102.40 1939
5103.08 1904
5103.75 1912
5104.42 1973
5105.10 1952
5105.77 1896
5106.45 1825
5107.12 1859
5107.80 1834
5108.47 1785
5109.15 1800
5109.82 1794
5110.49 1795
5111.17 1777
5111.84 1789
5112.52 1793
5113.19 1817
5113.87 1795
5114.54 1852
5115.22 1942
5115.89 1932
5116.57 1862
5117.24 1895
5117.92 1927
5118.59 1964
5119.27 1863
5119.94 1887
5120.62 1845
5121.30 1837
5121.97 1880
5122.65 1851
5123.32 1746
5124.00 1781
5124.67 1751
5125.35 1709
5126.02 1794
5126.70 1792
5127.38 1818
5128.05 1763
5128.73 1698
5129.40 1818
5130.08 1820
5130.76 1806
5131.43 1770
5132.11 1790
5132.78 1782
5133.46 1815
5134.14 1738
5134.81 1703
5135.49 1815
5136.17 1824
5136.84 1810
5137.52 1859
5138.20 1818
5138.87 1813
5139.55 1772
5140.22 1871
5140.90 1809
5141.58 1768
5142.26 1746
5142.93 1794
5143.61 1749
5144.29 1665
5144.96 1694
5145.64 1640
5146.32 1698
5146.99 1744
5147.67 1731
5148.35 1669
5149.03 1752
5149.70 1654
5150.38 1679
5151.06 1687
5151.73 1676
5152.41 1734
5153.09 1687
5153.77 1715
5154.44 1625
5155.12 1634
5155.80 1647
5156.48 1659
5157.16 1592
5157.83 1653
5158.51 1686
5159.19 1661
5159.87 1609
5160.55 1629
5161.22 1647
5161.90 1674
5162.58 1652
5163.26 1671
5163.94 1632
5164.61 1707
5165.29 1669
5165.97 1632
5166.65 1685
5167.33 1671
5168.01 1631
5168.68 1626
5169.36 1611
5170.04 1652
5170.72 1663
5171.40 1673
5172.08 1596
5172.76 1613
5173.44 1652
5174.11 1651
5174.79 1644
5175.47 1656
5176.15 1662
5176.83 1653
5177.51 1739
5178.19 1683
5178.87 1701
5179.55 1713
5180.23 1740
5180.91 1728
5181.58 1661
5182.26 1706
5182.94 1650
5183.62 1635
5184.30 1602
5184.98 1623
5185.66 1561
5186.34 1575
5187.02 1546
5187.70 1541
5188.38 1555
5189.06 1566
5189.74 1610
5190.42 1622
5191.10 1602
5191.78 1591
5192.46 1607
5193.14 1601
5193.82 1581
5194.50 1634
5195.18 1562
5195.86 1551
5196.54 1639
5197.22 1572
5197.90 1523
5198.58 1567
5199.26 1609
5199.94 1582
5200.63 1630
5201.31 1584
5201.99 1581
5202.67 1676
5203.35 1651
5204.03 1705
5204.71 1698
5205.39 1658
5206.07 1673
5206.75 1715
5207.43 1725
5208.11 1780
5208.80 1810
5209.48 1771
5210.16 1794
5210.84 1799
5211.52 1809
5212.20 1779
5212.88 1744
5213.57 1738
5214.25 1778
5214.93 1809
5215.61 1765
5216.29 1814
5216.97 1783
5217.66 1712
5218.34 1666
5219.02 1705
5219.70 1726
5220.38 1708
5221.06 1679
5221.75 1679
5222.43 1610
5223.11 1632
5223.79 1645
5224.47 1672
5225.16 1627
5225.84 1634
5226.52 1650
5227.20 1600
5227.89 1611
5228.57 1650
5229.25 1702
5229.93 1611
5230.62 1601
5231.30 1627
5231.98 1715
5232.66 1724
5233.35 1693
5234.03 1687
5234.71 1735
5235.40 1654
5236.08 1732
5236.76 1733
5237.44 1651
5238.13 1664
5238.81 1737
5239.49 1729
5240.18 1699
5240.86 1672
5241.54 1673
5242.23 1732
5242.91 1702
5243.59 1674
5244.28 1614
5244.96 1585
5245.64 1588
5246.33 1640
5247.01 1638
5247.70 1625
5248.38 1609
5249.06 1705
5249.75 1749
5250.43 1726
5251.11 1717
5251.80 1712
5252.48 1777
5253.17 1765
5253.85 1695
5254.53 1619
5255.22 1676
5255.90 1642
5256.59 1618
5257.27 1613
5257.96 1786
5258.64 1702
5259.32 1680
5260.01 1723
5260.69 1730
5261.38 1680
5262.06 1752
5262.75 1848
5263.43 1836
5264.12 1893
5264.80 1843
5265.49 1789
5266.17 1778
5266.86 1755
5267.54 1737
5268.23 1768
5268.91 1663
5269.60 1691
5270.28 1775
5270.97 1831
5271.65 1795
5272.34 1761
5273.02 1768
5273.71 1748
5274.39 1699
5275.08 1728
5275.76 1727
5276.45 1739
5277.14 1863
5277.82 1844
5278.51 1909
5279.19 2012
5279.88 2037
5280.56 2126
5281.25 2021
5281.94 1941
5282.62 1927
5283.31 1885
5283.99 1919
5284.68 1983
5285.37 1932
5286.05 1843
5286.74 1837
5287.43 1849
5288.11 1885
5288.80 1896
5289.48 1799
5290.17 1923
5290.86 1918
5291.54 1946
5292.23 1871
5292.92 1934
5293.60 1900
5294.29 1945
5294.98 2062
5295.66 2169
5296.35 2133
5297.04 2253
5297.72 2426
5298.41 2673
5299.10 2794
5299.79 2863
5300.47 2921
5301.16 2956
5301.85 2819
5302.53 2691
5303.22 2427
5303.91 2314
5304.60 2214
5305.28 2163
5305.97 2021
5306.66 1957
5307.35 1912
5308.03 1938
5308.72 1873
5309.41 1902
5310.10 1845
5310.78 1930
5311.47 1852
5312.16 1889
5312.85 1869
5313.54 1952
5314.22 1830
5314.91 1879
5315.60 1877
5316.29 1805
5316.98 1841
5317.66 1880
5318.35 1917
5319.04 1818
5319.73 1803
5320.42 1840
5321.11 1889
5321.80 1893
5322.48 1904
5323.17 1913
5323.86 1976
5324.55 1910
5325.24 2032
5325.93 2036
5326.62 1950
5327.30 1955
5327.99 1968
5328.68 2105
5329.37 2117
5330.06 2138
5330.75 2131
5331.44 2135
5332.13 2128
5332.82 2129
5333.51 2142
5334.20 2155
5334.88 2226
5335.57 2179
5336.26 2276
5336.95 2331
5337.64 2221
5338.33 2174
5339.02 2324
5339.71 2239
5340.40 2208
5341.09 2228
5341.78 2363
5342.47 2403
5343.16 2534
5343.85 2707
5344.54 2698
5345.23 2843
5345.92 3114
5346.61 3431
5347.30 3645
5347.99 4069
5348.68 4351
5349.37 4524
5350.06 4741
5350.75 4608
5351.44 4362
5352.13 3987
5352.82 3779
5353.51 3360
5354.20 3075
5354.90 2760
5355.59 2511
5356.28 2327
5356.97 2154
5357.66 2160
5358.35 2109
5359.04 1981
5359.73 1973
5360.42 1899
5361.11 1885
5361.80 1969
5362.49 1915
5363.19 1852
5363.88 1882
5364.57 1941
5365.26 1911
5365.95 1984
5366.64 1864
5367.33 1824
5368.03 1865
5368.72 1840
5369.41 1849
5370.10 1830
5370.79 1817
5371.48 1886
5372.18 1872
5372.87 1887
5373.56 1914
5374.25 1931
5374.94 1923
5375.63 1892
5376.33 1885
5377.02 1955
5377.71 1988
5378.40 1930
5379.10 1883
5379.79 1932
5380.48 1879
5381.17 1850
5381.86 1979
5382.56 1991
5383.25 2000
5383.94 1982
5384.63 2054
5385.33 2054
5386.02 2075
5386.71 2165
5387.40 2185
5388.10 2107
5388.79 2179
5389.48 2232
5390.18 2224
5390.87 2190
5391.56 2028
5392.26 2070
5392.95 1989
5393.64 1924
5394.33 1889
5395.03 1941
5395.72 1890
5396.41 1918
5397.11 1901
5397.80 1930
5398.49 1873
5399.19 1887
5399.88 1838
5400.58 1794
5401.27 1798
5401.96 1793
5402.66 1801
5403.35 1813
5404.04 1844
5404.74 1861
5405.43 1767
5406.13 1788
5406.82 1784
5407.51 1787
5408.21 1767
5408.90 1805
5409.60 1788
5410.29 1771
5410.98 1702
5411.68 1739
5412.37 1720
5413.07 1739
5413.76 1786
5414.46 1809
5415.15 1790
5415.84 1817
5416.54 1751
5417.23 1722
5417.93 1763
5418.62 1806
5419.32 1784
5420.01 1852
5420.71 1742
5421.40 1701
5422.10 1660
5422.79 1741
5423.49 1833
5424.18 1767
5424.88 1765
5425.57 1783
5426.27 1805
5426.96 1764
5427.66 1707
5428.35 1741
5429.05 1777
5429.74 1770
5430.44 1745
5431.14 1756
5431.83 1762
5432.53 1802
5433.22 1758
5433.92 1823
5434.61 1831
5435.31 1876
5436.01 1853
5436.70 1852
5437.40 1882
5438.09 1863
5438.79 1853
5439.49 1745
5440.18 1804
5440.88 1729
5441.57 1822
5442.27 1841
5442.97 1863
5443.66 1921
5444.36 1909
5445.06 1974
5445.75 2023
5446.45 2143
5447.15 2104
5447.84 2095
5448.54 2079
5449.24 2012
5449.93 2040
5450.63 1923
5451.33 1967
5452.02 1928
5452.72 1906
5453.42 1857
5454.11 1832
5454.81 1880
5455.51 1858
5456.20 1806
5456.90 1906
5457.60 1837
5458.30 1884
5458.99 1864
5459.69 1911
5460.39 1854
5461.09 1886
5461.78 1912
5462.48 2005
5463.18 1934
5463.88 2040
5464.57 1966
5465.27 1934
5465.97 1986
5466.67 2028
5467.36 1901
5468.06 1948
5468.76 1944
5469.46 1929
5470.16 2045
5470.85 1994
5471.55 2073
5472.25 2094
5472.95 2093
5473.65 2093
5474.35 2076
5475.04 2090
5475.74 2206
5476.44 2206
5477.14 2227
5477.84 2304
5478.54 2344
5479.23 2372
5479.93 2476
5480.63 2500
5481.33 2508
5482.03 2381
5482.73 2277
5483.43 2180
5484.13 2176
5484.83 2229
5485.52 2257
5486.22 2221
5486.92 2225
5487.62 2219
5488.32 2239
5489.02 2252
5489.72 2207
5490.42 2221
5491.12 2313
5491.82 2404
5492.52 2334
5493.22 2313
5493.92 2379
5494.62 2344
5495.31 2330
5496.01 2481
5496.71 2620
5497.41 2675
5498.11 2835
5498.81 3167
5499.51 3379
5500.21 3304
5500.91 3267
5501.61 3145
5502.31 3104
5503.01 2893
5503.71 2738
5504.41 2637
5505.11 2455
5505.81 2406
5506.51 2442
5507.22 2435
5507.92 2380
5508.62 2397
5509.32 2392
5510.02 2416
5510.72 2385
5511.42 2399
5512.12 2470
5512.82 2616
5513.52 2575
5514.22 2590
5514.92 2507
5515.62 2368
5516.32 2406
5517.03 2315
5517.73 2284
5518.43 2196
5519.13 2164
5519.83 2214
5520.53 2157
5521.23 2045
5521.93 2043
5522.63 2014
5523.34 2062
5524.04 2006
5524.74 2003
5525.44 1986
5526.14 1961
5526.84 1994
5527.55 1960
5528.25 1991
5528.95 1962
5529.65 1937
5530.35 1931
5531.05 1909
5531.76 2008
5532.46 1983
5533.16 1967
5533.86 1923
5534.56 1882
5535.27 1861
5535.97 1904
5536.67 1924
5537.37 1882
5538.08 1871
5538.78 1933
5539.48 1814
5540.18 1821
5540.89 1884
5541.59 1869
5542.29 1860
5542.99 1859
5543.70 1928
5544.40 1902
5545.10 1967
5545.80 1983
5546.51 1972
5547.21 2032
5547.91 2002
5548.62 1916
5549.32 1888
5550.02 1934
5550.73 1887
5551.43 1884
5552.13 1854
5552.84 1877
5553.54 1804
5554.24 1827
5554.95 1806
5555.65 1758
5556.35 1864
5557.06 1856
5557.76 1793
5558.46 1747
5559.17 1846
5559.87 1872
5560.57 1816
5561.28 1941
5561.98 1864
5562.69 1856
5563.39 1879
5564.09 1876
5564.80 1868
5565.50 1908
5566.21 1832
5566.91 1810
5567.61 1806
5568.32 1775
5569.02 1863
5569.73 1768
5570.43 1742
5571.14 1825
5571.84 1894
5572.54 1896
5573.25 1869
5573.95 1847
5574.66 1881
5575.36 1817
5576.07 1821
5576.77 1909
5577.48 1883
5578.18 1839
5578.89 1807
5579.59 1799
5580.30 1769
5581.00 1807
5581.71 1762
5582.41 1763
5583.12 1695
5583.82 1718
5584.53 1789
5585.23 1787
5585.94 1796
5586.64 1809
5587.35 1824
5588.06 1742
5588.76 1744
5589.47 1758
5590.17 1785
5590.88 1750
5591.58 1709
5592.29 1709
5592.99 1773
5593.70 1733
5594.41 1647
5595.11 1692
5595.82 1662
5596.52 1696
5597.23 1657
5597.94 1731
5598.64 1753
5599.35 1699
5600.06 1694
5600.76 1673
5601.47 1657
5602.17 1655
5602.88 1673
5603.59 1701
5604.29 1765
5605.00 1685
5605.71 1655
5606.41 1638
5607.12 1579
5607.83 1657
5608.53 1632
5609.24 1648
5609.95 1643
5610.65 1622
5611.36 1627
5612.07 1619
5612.78 1614
5613.48 1632
5614.19 1725
5614.90 1739
5615.60 1687
5616.31 1642
5617.02 1618
5617.73 1631
5618.43 1676
5619.14 1675
5619.85 1658
5620.56 1653
5621.26 1643
5621.97 1562
5622.68 1608
5623.39 1649
5624.09 1628
5624.80 1621
5625.51 1593
5626.22 1642
5626.93 1627
5627.63 1666
5628.34 1668
5629.05 1664
5629.76 1603
5630.47 1622
5631.17 1632
5631.88 1616
5632.59 1699
5633.30 1734
5634.01 1736
5634.72 1619
5635.42 1670
5636.13 1595
5636.84 1610
5637.55 1704
5638.26 1682
5638.97 1646
5639.68 1676
5640.39 1747
5641.09 1743
5641.80 1729
5642.51 1669
5643.22 1681
5643.93 1686
5644.64 1668
5645.35 1679
5646.06 1714
5646.77 1722
5647.48 1682
5648.19 1672
5648.89 1735
5649.60 1745
5650.31 1675
5651.02 1690
5651.73 1713
5652.44 1619
5653.15 1634
5653.86 1692
5654.57 1691
5655.28 1629
5655.99 1714
5656.70 1732
5657.41 1784
5658.12 1777
5658.83 1761
5659.54 1827
5660.25 1755
5660.96 1668
5661.67 1666
5662.38 1719
5663.09 1647
5663.80 1673
5664.51 1648
5665.22 1682
5665.93 1709
5666.64 1681
5667.35 1679
5668.06 1720
5668.77 1713
5669.48 1705
5670.19 1807
5670.91 1740
5671.62 1733
5672.33 1716
5673.04 1761
5673.75 1699
5674.46 1811
5675.17 1797
5675.88 1739
5676.59 1652
5677.30 1633
5678.01 1694
5678.73 1782
5679.44 1724
5680.15 1707
5680.86 1820
5681.57 1777
5682.28 1675
5682.99 1745
5683.71 1728
5684.42 1730
5685.13 1673
5685.84 1743
5686.55 1754
5687.26 1728
5687.98 1781
5688.69 1821
5689.40 1727
5690.11 1694
5690.82 1689
5691.54 1758
5692.25 1780
5692.96 1708
5693.67 1666
5694.38 1733
5695.10 1708
5695.81 1761
5696.52 1726
5697.23 1736
5697.95 1734
5698.66 1689
5699.37 1703
5700.08 1826
5700.80 1803
5701.51 1779
5702.22 1765
5702.93 1747
5703.65 1753
5704.36 1735
5705.07 1759
5705.78 1800
5706.50 1776
5707.21 1780
5707.92 1737
5708.64 1742
5709.35 1759
5710.06 1772
5710.78 1845
5711.49 1756
5712.20 1758
5712.92 1768
5713.63 1795
5714.34 1791
5715.06 1791
5715.77 1888
5716.48 1830
5717.20 1875
5717.91 1854
5718.62 1844
5719.34 1786
5720.05 1798
5720.77 1822
5721.48 1813
5722.19 1786
5722.91 1851
5723.62 1896
5724.33 1873
5725.05 1841
5725.76 1925
5726.48 1883
5727.19 1929
5727.91 1986
5728.62 1947
5729.33 1979
5730.05 2013
5730.76 1942
5731.48 2021
5732.19 1953
5732.91 1999
5733.62 2072
5734.34 2130
5735.05 2204
5735.77 2338
5736.48 2457
5737.20 2632
5737.91 2698
5738.63 2785
5739.34 2937
5740.06 2917
5740.77 2893
5741.49 2749
5742.20 2717
5742.92 2592
5743.63 2390
5744.35 2468
5745.06 2353
5745.78 2313
5746.49 2311
5747.21 2243
5747.92 2243
5748.64 2231
5749.35 2220
5750.07 2254
5750.79 2243
5751.50 2203
5752.22 2216
5752.93 2225
5753.65 2271
5754.36 2270
5755.08 2343
5755.80 2314
5756.51 2357
5757.23 2422
5757.95 2464
5758.66 2549
5759.38 2627
5760.09 2539
5760.81 2662
5761.53 2829
5762.24 2981
5762.96 3139
5763.68 3179
5764.39 3350
5765.11 3336
5765.83 3309
5766.54 3283
5767.26 3140
5767.98 3072
5768.69 3032
5769.41 2898
5770.13 2812
5770.84 2728
5771.56 2824
5772.28 2814
5772.99 2798
5773.71 2780
5774.43 2897
5775.15 3024
5775.86 3028
5776.58 3051
5777.30 3050
5778.01 3151
5778.73 3046
5779.45 3084
5780.17 3095
5780.88 3092
5781.60 3136
5782.32 3123
5783.04 3147
5783.76 3211
5784.47 3209
5785.19 3291
5785.91 3207
5786.63 3153
5787.34 3326
5788.06 3400
5788.78 3572
5789.50 3695
5790.22 3838
5790.94 3830
5791.65 4036
5792.37 4118
5793.09 4300
5793.81 4357
5794.53 4395
5795.25 4549
5795.96 4924
5796.68 5282
5797.40 5722
5798.12 6727
5798.84 7949
5799.56 9703
5800.28 11704
5800.99 13653
5801.71 14716
5802.43 14574
5803.15 13504
5803.87 11688
5804.59 10059
5805.31 8675
5806.03 7352
5806.75 6386
5807.47 5716
5808.18 5566
5808.90 5429
5809.62 5329
5810.34 5200
5811.06 5267
5811.78 5455
5812.50 5299
5813.22 5252
5813.94 5198
5814.66 5498
5815.38 5577
5816.10 5547
5816.82 5533
5817.54 5404
5818.26 5333
5818.98 5325
5819.70 5409
5820.42 5315
5821.14 5221
5821.86 5006
5822.58 4895
5823.30 4664
5824.02 4399
5824.74 4112
5825.46 3983
5826.18 3951
5826.90 3839
5827.62 3752
5828.34 3809
5829.06 3756
5829.78 3592
5830.50 3499
5831.22 3535
5831.95 3469
5832.67 3409
5833.39 3495
5834.11 3384
5834.83 3287
5835.55 3355
5836.27 3359
5836.99 3337
5837.71 3281
5838.43 3215
5839.15 3227
5839.88 3325
5840.60 3286
5841.32 3279
5842.04 3161
5842.76 3057
5843.48 3003
5844.20 2983
5844.93 2872
5845.65 2934
5846.37 2942
5847.09 2857
5847.81 2894
5848.53 2999
5849.26 2851
5849.98 2813
5850.70 2809
5851.42 2840
5852.14 2805
5852.87 2812
5853.59 2809
5854.31 2802
5855.03 2760
5855.75 2706
5856.48 2851
5857.20 2695
5857.92 2762
5858.64 2720
5859.37 2688
5860.09 2784
5860.81 2674
5861.53 2612
5862.26 2591
5862.98 2649
5863.70 2629
5864.42 2558
5865.15 2525
5865.87 2541
5866.59 2481
5867.31 2540
5868.04 2551
5868.76 2530
5869.48 2511
5870.21 2520
5870.93 2550
5871.65 2629
5872.38 2628
5873.10 2635
5873.82 2605
5874.55 2673
5875.27 2656
5875.99 2571
5876.72 2567
5877.44 2547
5878.16 2601
5878.89 2469
5879.61 2514
5880.33 2422
5881.06 2402
5881.78 2463
5882.51 2531
5883.23 2432
5883.95 2491
5884.68 2470
5885.40 2479
5886.13 2510
5886.85 2523
5887.57 2504
5888.30 2500
5889.02 2478
5889.75 2414
5890.47 2392
5891.20 2308
5891.92 2345
5892.64 2391
5893.37 2424
5894.09 2382
5894.82 2367
5895.54 2469
5896.27 2427
5896.99 2431
5897.72 2350
5898.44 2450
5899.17 2291
5899.89 2325
5900.62 2389
5901.34 2348
5902.07 2324
5902.79 2319
5903.52 2373
5904.24 2395
5904.97 2343
5905.69 2356
5906.42 2326
5907.14 2331
5907.87 2324
5908.59 2350
5909.32 2384
5910.04 2330
5910.77 2395
5911.50 2389
5912.22 2290
5912.95 2295
5913.67 2266
5914.40 2406
5915.12 2470
5915.85 2516
5916.58 2373
5917.30 2408
5918.03 2462
5918.75 2445
5919.48 2456
5920.21 2468
5920.93 2435
5921.66 2441
5922.39 2507
5923.11 2482
5923.84 2450
5924.56 2581
5925.29 2573
5926.02 2516
5926.74 2555
5927.47 2524
5928.20 2562
5928.92 2656
5929.65 2625
5930.38 2591
5931.10 2580
5931.83 2715
5932.56 2905
5933.28 3007
5934.01 3155
5934.74 3212
5935.47 3297
5936.19 3312
5936.92 3336
5937.65 3310
5938.37 3206
5939.10 3033
5939.83 2959
5940.56 2871
5941.28 2843
5942.01 2849
5942.74 2889
5943.47 2775
5944.19 2856
5944.92 2911
5945.65 2889
5946.38 3000
5947.11 2912
5947.83 2987
5948.56 2972
5949.29 3018
5950.02 3094
5950.74 3145
5951.47 3193
5952.20 3303
5952.93 3157
5953.66 3265
5954.39 3264
5955.11 3184
5955.84 3226
5956.57 3359
5957.30 3300
5958.03 3254
5958.76 3138
5959.48 3266
5960.21 3341
5960.94 3413
5961.67 3275
5962.40 3309
5963.13 3433
5963.86 3509
5964.59 3640
5965.31 3718
5966.04 3831
5966.77 3862
5967.50 3999
5968.23 3829
5968.96 3754
5969.69 3760
5970.42 3715
5971.15 3845
5971.88 3882
5972.61 3892
5973.34 3858
5974.06 3919
5974.79 3997
5975.52 4008
5976.25 4045
5976.98 4054
5977.71 4022
5978.44 4054
5979.17 4225
5979.90 4340
5980.63 4274
5981.36 4272
5982.09 4358
5982.82 4380
5983.55 4517
5984.28 4304
5985.01 4357
5985.74 4437
5986.47 4502
5987.20 4306
5987.93 4445
5988.66 4326
5989.39 4455
5990.12 4464
5990.85 4471
5991.58 4577
5992.32 4614
5993.05 4726
5993.78 4883
5994.51 4761
5995.24 4829
5995.97 4894
5996.70 4812
5997.43 4752
5998.16 4656
5998.89 4703
5999.62 4621
6000.35 4578
6001.09 4575
6001.82 4572
6002.55 4467
6003.28 4518
6004.01 4516
6004.74 4546
6005.47 4718
6006.20 4982
6006.94 5519
6007.67 5985
6008.40 6539
6009.13 7339
6009.86 8226
6010.59 9012
6011.33 9615
6012.06 9998
6012.79 10071
6013.52 9789
6014.25 9317
6014.98 8574
6015.72 7948
6016.45 7012
6017.18 6308
6017.91 5759
6018.64 5309
6019.38 4793
6020.11 4443
6020.84 4078
6021.57 3934
6022.31 3835
6023.04 3738
6023.77 3692
6024.50 3671
6025.24 3591
6025.97 3533
6026.70 3597
6027.43 3566
6028.17 3387
6028.90 3372
6029.63 3395
6030.37 3394
6031.10 3313
6031.83 3198
6032.56 3266
6033.30 3337
6034.03 3283
6034.76 3337
6035.50 3426
6036.23 3331
6036.96 3396
6037.70 3449
6038.43 3559
6039.16 3448
6039.90 3444
6040.63 3539
6041.36 3573
6042.10 3607
6042.83 3656
6043.56 3637
6044.30 3723
6045.03 3747
6045.77 3789
6046.50 3810
6047.23 3841
6047.97 4086
6048.70 4101
6049.44 4140
6050.17 4194
6050.90 4416
6051.64 4242
6052.37 4200
6053.11 4166
6053.84 4119
6054.57 3932
6055.31 3805
6056.04 3792
6056.78 3806
6057.51 3776
6058.25 3716
6058.98 3828
6059.72 3763
6060.45 3736
6061.19 3667
6061.92 3676
6062.66 3707
6063.39 3764
6064.13 3622
6064.86 3494
6065.60 3469
6066.33 3452
6067.07 3405
6067.80 3334
6068.54 3337
6069.27 3315
6070.01 3404
6070.74 3234
6071.48 3249
6072.21 3266
6072.95 3130
6073.68 3069
6074.42 3151
6075.15 3190
6075.89 3140
6076.63 3073
6077.36 3103
6078.10 3139
6078.83 3096
6079.57 3078
6080.30 3117
6081.04 3060
6081.78 3063
6082.51 3021
6083.25 3044
6083.98 2984
6084.72 2948
6085.46 2898
6086.19 2931
6086.93 2978
6087.67 2969
6088.40 2930
6089.14 2875
6089.88 2963
6090.61 2951
6091.35 2970
6092.09 2967
6092.82 2884
6093.56 2931
6094.30 2883
6095.03 2891
6095.77 2826
6096.51 2872
6097.24 2862
6097.98 2921
6098.72 2949
6099.45 2848
6100.19 2947
6100.93 2743
6101.67 2772
6102.40 2764
6103.14 2783
6103.88 2782
6104.61 2844
6105.35 2807
6106.09 2765
6106.83 2826
6107.56 2823
6108.30 2832
6109.04 2878
6109.78 2965
6110.51 2899
6111.25 2826
6111.99 2893
6112.73 2921
6113.47 2854
6114.20 2950
6114.94 2889
6115.68 2878
6116.42 2926
6117.16 2869
6117.89 2901
6118.63 3085
6119.37 3096
6120.11 3038
6120.85 2925
6121.59 2931
6122.32 3030
6123.06 3062
6123.80 3008
6124.54 3022
6125.28 3057
6126.02 3101
6126.76 3132
6127.49 3110
6128.23 3219
6128.97 3249
6129.71 3273
6130.45 3138
6131.19 3153
6131.93 3420
6132.67 3346
6133.41 3264
6134.15 3307
6134.88 3216
6135.62 3327
6136.36 3435
6137.10 3436
6137.84 3333
6138.58 3480
6139.32 3454
6140.06 3543
6140.80 3453
6141.54 3210
6142.28 3367
6143.02 3489
6143.76 3415
6144.50 3325
6145.24 3419
6145.98 3511
6146.72 3469
6147.46 3447
6148.20 3493
6148.94 3614
6149.68 3575
6150.42 3635
6151.16 3688
6151.90 3611
6152.64 3648
6153.38 3729
6154.12 3792
6154.86 3815
6155.60 3831
6156.34 3758
6157.08 3823
6157.82 3904
6158.56 3832
6159.30 3894
6160.04 4097
6160.78 4161
6161.52 4388
6162.27 4490
6163.01 4704
6163.75 4896
6164.49 5165
6165.23 5260
6165.97 5383
6166.71 5367
6167.45 5336
6168.19 5374
6168.94 5234
6169.68 5154
6170.42 5197
6171.16 5034
6171.90 4922
6172.64 4902
6173.38 4932
6174.13 4783
6174.87 4847
6175.61 4828
6176.35 4756
6177.09 4725
6177.83 4817
6178.58 4884
6179.32 4931
6180.06 5031
6180.80 5181
6181.54 5090
6182.28 5186
6183.03 5184
6183.77 5139
6184.51 5089
6185.25 5163
6186.00 5263
6186.74 5293
6187.48 5309
6188.22 5467
6188.97 5668
6189.71 5842
6190.45 6071
6191.19 6175
6191.94 6164
6192.68 6168
6193.42 6126
6194.16 6084
6194.91 6208
6195.65 6107
6196.39 5948
6197.13 6224
6197.88 6137
6198.62 6042
6199.36 6134
6200.11 6341
6200.85 6344
6201.59 6593
6202.34 7080
6203.08 7947
6203.82 9252
6204.57 10934
6205.31 13358
6206.05 16108
6206.80 18564
6207.54 20727
6208.28 21931
6209.03 21901
6209.77 20985
6210.52 18823
6211.26 16572
6212.00 14455
6212.75 12289
6213.49 10340
6214.23 8800
6214.98 7643
6215.72 6731
6216.47 6031
6217.21 5598
6217.95 5347
6218.70 5041
6219.44 4839
6220.19 4910
6220.93 4764
6221.68 4911
6222.42 5122
6223.17 5135
6223.91 5123
6224.65 4975
6225.40 4882
6226.14 4576
6226.89 4304
6227.63 4157
6228.38 3961
6229.12 3799
6229.87 3813
6230.61 3635
6231.36 3689
6232.10 3654
6232.85 3591
6233.59 3664
6234.34 3691
6235.08 3773
6235.83 3754
6236.57 3720
6237.32 3716
6238.06 3807
6238.81 3782
6239.56 3833
6240.30 3833
6241.05 3936
6241.79 4082
6242.54 4162
6243.28 4260
6244.03 4567
6244.77 4792
6245.52 4868
6246.27 4999
6247.01 5057
6247.76 4995
6248.50 4880
6249.25 4872
6250.00 4636
6250.74 4449
6251.49 4271
6252.23 4187
6252.98 4081
6253.73 4140
6254.47 4089
6255.22 4064
6255.97 4122
6256.71 4024
6257.46 4012
6258.21 4007
6258.95 3929
6259.70 3875
6260.45 3939
6261.19 3814
6261.94 3757
6262.69 3871
6263.43 3828
6264.18 3635
6264.93 3707
6265.67 3614
6266.42 3644
6267.17 3640
6267.92 3720
6268.66 3653
6269.41 3711
6270.16 3733
6270.90 3808
6271.65 3845
6272.40 3868
6273.15 3953
6273.89 3813
6274.64 3852
6275.39 4002
6276.14 3986
6276.89 3990
6277.63 3904
6278.38 3781
6279.13 3773
6279.88 3657
6280.62 3622
6281.37 3535
6282.12 3503
6282.87 3466
6283.62 3453
6284.36 3542
6285.11 3501
6285.86 3409
6286.61 3543
6287.36 3497
6288.11 3584
6288.85 3589
6289.60 3573
6290.35 3677
6291.10 3564
6291.85 3547
6292.60 3439
6293.35 3405
6294.09 3409
6294.84 3339
6295.59 3203
6296.34 3056
6297.09 2999
6297.84 2983
6298.59 3042
6299.34 3142
6300.09 3201
6300.83 3100
6301.58 3172
6302.33 3191
6303.08 3297
6303.83 3158
6304.58 3185
6305.33 3149
6306.08 3088
6306.83 3016
6307.58 3074
6308.33 3040
6309.08 3031
6309.83 3136
6310.58 3147
6311.33 3140
6312.08 3125
6312.83 3172
6313.58 3135
6314.33 3229
6315.08 3185
6315.83 3187
6316.58 3221
6317.33 3186
6318.08 3141
6318.83 3041
6319.58 2930
6320.33 2875
6321.08 2784
6321.83 2786
6322.58 2765
6323.33 2721
6324.08 2688
6324.83 2700
6325.58 2705
6326.33 2685
6327.08 2713
6327.83 2735
6328.58 2800
6329.33 2694
6330.08 2726
6330.84 2736
6331.59 2715
6332.34 2683
6333.09 2661
6333.84 2602
6334.59 2567
6335.34 2506
6336.09 2465
6336.84 2512
6337.60 2539
6338.35 2517
6339.10 2492
6339.85 2515
6340.60 2531
6341.35 2473
6342.10 2508
6342.86 2560
6343.61 2568
6344.36 2514
6345.11 2491
6345.86 2592
6346.61 2543
6347.37 2570
6348.12 2664
6348.87 2634
6349.62 2675
6350.37 2741
6351.13 2783
6351.88 2752
6352.63 2732
6353.38 2789
6354.14 2787
6354.89 2743
6355.64 2649
6356.39 2674
6357.14 2604
6357.90 2539
6358.65 2526
6359.40 2590
6360.16 2500
6360.91 2428
6361.66 2444
6362.41 2480
6363.17 2446
6363.92 2476
6364.67 2492
6365.42 2472
6366.18 2455
6366.93 2532
6367.68 2603
6368.44 2569
6369.19 2553
6369.94 2525
6370.70 2502
6371.45 2465
6372.20 2482
6372.96 2465
6373.71 2503
6374.46 2461
6375.22 2405
6375.97 2390
6376.72 2418
6377.48 2375
6378.23 2444
6378.99 2422
6379.74 2462
6380.49 2426
6381.25 2399
6382.00 2388
6382.75 2435
6383.51 2407
6384.26 2446
6385.02 2383
6385.77 2284
6386.53 2311
6387.28 2388
6388.03 2319
6388.79 2306
6389.54 2328
6390.30 2262
6391.05 2237
6391.81 2318
6392.56 2442
6393.31 2332
6394.07 2289
6394.82 2306
6395.58 2280
6396.33 2286
6397.09 2301
6397.84 2175
6398.60 2241
6399.35 2261
6400.11 2231
6400.86 2245
6401.62 2269
6402.37 2238
6403.13 2319
6403.88 2257
6404.64 2345
6405.39 2356
6406.15 2248
6406.90 2300
6407.66 2286
6408.42 2275
6409.17 2339
6409.93 2385
6410.68 2395
6411.44 2294
6412.19 2262
6412.95 2288
6413.71 2322
6414.46 2409
6415.22 2340
6415.97 2377
6416.73 2297
6417.48 2421
6418.24 2344
6419.00 2285
6419.75 2384
6420.51 2404
6421.27 2406
6422.02 2407
6422.78 2396
6423.53 2396
6424.29 2428
6425.05 2310
6425.80 2367
6426.56 2407
6427.32 2460
6428.07 2547
6428.83 2513
6429.59 2482
6430.34 2443
6431.10 2517
6431.86 2576
6432.61 2515
6433.37 2556
6434.13 2551
6434.89 2615
6435.64 2549
6436.40 2682
6437.16 2639
6437.91 2685
6438.67 2705
6439.43 2681
6440.19 2688
6440.94 2700
6441.70 2725
6442.46 2695
6443.22 2699
6443.97 2788
6444.73 2720
6445.49 2637
6446.25 2705
6447.00 2790
6447.76 2732
6448.52 2716
6449.28 2692
6450.04 2740
6450.79 2805
6451.55 2749
6452.31 2755
6453.07 2773
6453.83 2814
6454.58 2859
6455.34 2903
6456.10 2903
6456.86 2934
6457.62 2933
6458.38 2981
6459.13 2926
6459.89 3045
6460.65 3067
6461.41 3086
6462.17 3098
6462.93 3153
6463.69 3200
6464.44 3142
6465.20 3123
6465.96 3270
6466.72 3235
6467.48 3263
6468.24 3359
6469.00 3325
6469.76 3283
6470.52 3219
6471.28 3274
6472.03 3343
6472.79 3410
6473.55 3266
6474.31 3410
6475.07 3508
6475.83 3576
6476.59 3597
6477.35 3574
6478.11 3531
6478.87 3620
6479.63 3707
6480.39 3784
6481.15 3772
6481.91 3849
6482.67 3861
6483.43 3994
6484.19 3942
6484.95 3936
6485.71 4025
6486.47 4009
6487.23 4093
6487.99 4110
6488.75 4062
6489.51 4168
6490.27 4325
6491.03 4503
6491.79 4589
6492.55 4585
6493.31 4659
6494.07 4726
6494.83 4793
6495.59 4744
6496.35 4706
6497.11 4631
6497.87 4757
6498.64 4852
6499.40 4738
6500.16 4767
6500.92 4813
6501.68 4857
6502.44 4936
6503.20 4975
6503.96 4987
6504.72 5107
6505.48 5217
6506.25 5351
6507.01 5431
6507.77 5448
6508.53 5430
6509.29 5514
6510.05 5667
6510.81 5728
6511.57 5693
6512.34 5529
6513.10 5498
6513.86 5289
6514.62 5392
6515.38 5568
6516.15 5730
6516.91 5968
6517.67 6326
6518.43 7064
6519.19 7885
6519.95 8739
6520.72 9497
6521.48 10146
6522.24 10702
6523.00 10841
6523.77 10971
6524.53 11054
6525.29 10932
6526.05 10946
6526.81 11079
6527.58 10696
6528.34 10128
6529.10 9343
6529.86 8681
6530.63 8200
6531.39 7985
6532.15 7881
6532.92 8146
6533.68 8653
6534.44 8890
6535.20 9129
6535.97 9139
6536.73 8919
6537.49 8389
6538.26 7763
6539.02 7037
6539.78 6454
6540.55 5886
6541.31 5587
6542.07 5148
6542.84 4821
6543.60 4643
6544.36 4527
6545.13 4473
6545.89 4448
6546.65 4401
6547.42 4470
6548.18 4353
6548.94 4299
6549.71 4431
6550.47 4386
6551.24 4436
6552.00 4559
6552.76 4408
6553.53 4374
6554.29 4431
6555.06 4435
6555.82 4522
6556.58 4702
6557.35 4789
6558.11 4796
6558.88 4947
6559.64 5113
6560.41 5272
6561.17 5291
6561.93 5354
6562.70 5364
6563.46 5311
6564.23 5287
6564.99 5219
6565.76 5206
6566.52 5202
6567.29 5172
6568.05 5211
6568.82 5206
6569.58 5188
6570.35 5197
6571.11 5323
6571.88 5286
6572.64 5413
6573.41 5483
6574.17 5390
6574.94 5453
6575.70 5516
6576.47 5510
6577.23 5572
6578.00 5525
6578.76 5529
6579.53 5430
6580.29 5469
6581.06 5551
6581.83 5444
6582.59 5316
6583.36 5175
6584.12 5012
6584.89 5097
6585.65 5125
6586.42 5031
6587.19 5102
6587.95 5265
6588.72 5356
6589.48 5574
6590.25 5792
6591.02 5963
6591.78 6358
6592.55 6658
6593.32 6728
6594.08 6794
6594.85 6732
6595.61 6743
6596.38 6410
6597.15 6204
6597.91 5998
6598.68 5799
6599.45 5641
6600.21 5452
6600.98 5323
6601.75 5323
6602.51 5155
6603.28 5148
6604.05 5064
6604.82 5021
6605.58 4971
6606.35 4948
6607.12 4853
6607.88 4765
6608.65 4673
6609.42 4589
6610.19 4601
6610.95 4599
6611.72 4549
6612.49 4595
6613.25 4586
6614.02 4643
6614.79 4614
6615.56 4689
6616.32 4830
6617.09 4923
6617.86 4909
6618.63 4991
6619.40 4897
6620.16 4922
6620.93 4867
6621.70 4928
6622.47 4907
6623.24 4874
6624.00 4668
6624.77 4650
6625.54 4779
6626.31 4814
6627.08 4982
6627.84 5068
6628.61 5357
6629.38 5614
6630.15 6232
6630.92 6997
6631.69 7998
6632.46 8823
6633.22 9481
6633.99 9877
6634.76 9943
6635.53 9602
6636.30 8538
6637.07 7842
6637.84 7186
6638.61 6431
6639.37 5645
6640.14 5110
6640.91 4734
6641.68 4485
6642.45 4194
6643.22 4142
6643.99 4034
6644.76 3918
6645.53 3878
6646.30 3869
6647.07 3860
6647.84 3826
6648.61 3894
6649.37 3857
6650.14 3791
6650.91 3769
6651.68 3714
6652.45 3692
6653.22 3642
6653.99 3582
6654.76 3581
6655.53 3641
6656.30 3608
6657.07 3561
6657.84 3592
6658.61 3492
6659.38 3446
6660.15 3587
6660.92 3588
6661.69 3541
6662.46 3456
6663.23 3506
6664.00 3502
6664.77 3513
6665.55 3598
6666.32 3588
6667.09 3618
6667.86 3597
6668.63 3698
6669.40 3768
6670.17 3908
6670.94 4019
6671.71 4133
6672.48 4026
6673.25 4026
6674.02 3956
6674.79 3832
6675.57 3759
6676.34 3707
6677.11 3689
6677.88 3636
6678.65 3640
6679.42 3647
6680.19 3611
6680.96 3623
6681.74 3557
6682.51 3673
6683.28 3803
6684.05 3959
6684.82 4035
6685.59 4057
6686.37 3984
6687.14 3978
6687.91 3980
6688.68 3780
6689.45 3614
6690.22 3509
6691.00 3439
6691.77 3363
6692.54 3246
6693.31 3322
6694.08 3318
6694.86 3387
6695.63 3233
6696.40 3185
6697.17 3162
6697.95 3289
6698.72 3191
6699.49 3144
6700.26 3230
6701.04 3175
6701.81 3130
6702.58 3127
6703.35 3093
6704.13 3021
6704.90 2990
6705.67 2995
6706.44 2953
6707.22 2994
6707.99 2991
6708.76 3052
6709.54 3109
6710.31 3032
6711.08 3041
6711.86 3069
6712.63 3049
6713.40 2967
6714.17 2888
6714.95 2854
6715.72 2845
6716.50 2950
6717.27 2791
6718.04 2727
6718.82 2695
6719.59 2720
6720.36 2744
6721.14 2693
6721.91 2656
6722.68 2687
6723.46 2675
6724.23 2657
6725.01 2662
6725.78 2659
6726.55 2692
6727.33 2645
6728.10 2653
6728.88 2677
6729.65 2719
6730.42 2702
6731.20 2712
6731.97 2617
6732.75 2599
6733.52 2672
6734.30 2638
6735.07 2550
6735.84 2598
6736.62 2619
6737.39 2602
6738.17 2599
6738.94 2614
6739.72 2582
6740.49 2616
6741.27 2606
6742.04 2531
6742.82 2565
6743.59 2590
6744.37 2577
6745.14 2586
6745.92 2655
6746.69 2647
6747.47 2686
6748.24 2734
6749.02 2714
6749.79 2749
6750.57 2747
6751.34 2793
6752.12 2818
6752.90 2815
6753.67 2750
6754.45 2590
6755.22 2647
6756.00 2520
6756.77 2551
6757.55 2557
6758.33 2482
6759.10 2496
6759.88 2493
6760.65 2462
6761.43 2458
6762.20 2459
6762.98 2415
6763.76 2477
6764.53 2425
6765.31 2410
6766.09 2443
6766.86 2368
6767.64 2427
6768.41 2394
6769.19 2477
6769.97 2480
6770.74 2384
6771.52 2517
6772.30 2473
6773.07 2469
6773.85 2462
6774.63 2447
6775.40 2396
6776.18 2471
6776.96 2469
6777.74 2480
6778.51 2500
6779.29 2509
6780.07 2459
6780.84 2471
6781.62 2559
6782.40 2553
6783.17 2511
6783.95 2508
6784.73 2517
6785.51 2513
6786.28 2440
6787.06 2376
6787.84 2389
6788.62 2479
6789.39 2518
6790.17 2383
6790.95 2356
6791.73 2360
6792.51 2413
6793.28 2388
6794.06 2313
6794.84 2392
6795.62 2354
6796.39 2331
6797.17 2427
6797.95 2439
6798.73 2425
6799.51 2441
6800.29 2514
6801.06 2437
6801.84 2455
6802.62 2471
6803.40 2438
6804.18 2514
6804.96 2446
6805.73 2374
6806.51 2335
6807.29 2278
6808.07 2348
6808.85 2275
6809.63 2305
6810.41 2262
6811.18 2281
6811.96 2338
6812.74 2347
6813.52 2392
6814.30 2283
6815.08 2280
6815.86 2334
6816.64 2331
6817.42 2293
6818.20 2246
6818.98 2320
6819.76 2316
6820.53 2303
6821.31 2309
6822.09 2376
6822.87 2283
6823.65 2352
6824.43 2357
6825.21 2344
6825.99 2368
6826.77 2434
6827.55 2352
6828.33 2411
6829.11 2386
6829.89 2403
6830.67 2347
6831.45 2330
6832.23 2329
6833.01 2312
6833.79 2352
6834.57 2347
6835.35 2329
6836.13 2285
6836.91 2383
6837.69 2398
6838.47 2327
6839.25 2369
6840.03 2415
6840.81 2319
6841.59 2354
6842.37 2392
6843.16 2416
6843.94 2498
6844.72 2494
6845.50 2610
6846.28 2882
6847.06 3232
6847.84 3617
6848.62 3901
6849.40 4181
6850.18 4402
6850.96 4481
6851.75 4226
6852.53 4055
6853.31 3707
6854.09 3591
6854.87 3356
6855.65 3234
6856.43 3123
6857.22 3160
6858.00 3090
6858.78 2992
6859.56 2923
6860.34 2777
6861.12 2764
6861.90 2733
6862.69 2773
6863.47 2673
6864.25 2612
6865.03 2654
6865.81 2721
6866.60 2708
6867.38 2637
6868.16 2560
6868.94 2513
6869.72 2528
6870.51 2498
6871.29 2513
6872.07 2414
6872.85 2383
6873.64 2451
6874.42 2518
6875.20 2501
6875.98 2479
6876.77 2501
6877.55 2490
6878.33 2464
6879.11 2485
6879.90 2523
6880.68 2460
6881.46 2483
6882.25 2470
6883.03 2540
6883.81 2618
6884.59 2602
6885.38 2617
6886.16 2734
6886.94 2791
6887.73 2856
6888.51 2787
6889.29 2790
6890.08 2823
6890.86 2766
6891.64 2661
6892.43 2675
6893.21 2712
6893.99 2611
6894.78 2725
6895.56 2665
6896.35 2677
6897.13 2753
6897.91 2766
6898.70 2737
6899.48 2768
6900.26 2769
6901.05 2763
6901.83 2714
6902.62 2742
6903.40 2758
6904.18 2743
6904.97 2670
6905.75 2703
6906.54 2651
6907.32 2645
6908.11 2694
6908.89 2656
6909.67 2668
6910.46 2616
6911.24 2667
6912.03 2688
6912.81 2702
6913.60 2707
6914.38 2763
6915.17 2696
6915.95 2666
6916.74 2684
6917.52 2763
6918.31 2707
6919.09 2695
6919.88 2742
6920.66 2803
6921.45 2774
6922.23 2696
6923.02 2743
6923.80 2790
6924.59 2833
6925.37 2835
6926.16 2889
6926.94 2833
6927.73 2942
6928.51 2808
6929.30 2764
6930.09 2872
6930.87 2792
6931.66 2824
6932.44 2851
6933.23 2935
6934.01 2889
6934.80 2865
6935.59 2962
6936.37 2927
6937.16 2947
6937.94 3006
6938.73 3110
6939.52 3213
6940.30 3266
6941.09 3403
6941.88 3397
6942.66 3439
6943.45 3351
6944.23 3531
6945.02 3498
6945.81 3471
6946.59 3518
6947.38 3597
6948.17 3542
6948.95 3493
6949.74 3577
6950.53 3554
6951.31 3587
6952.10 3608
6952.89 3669
6953.67 3735
6954.46 3785
6955.25 3824
6956.04 3981
6956.82 3970
6957.61 4048
6958.40 3989
6959.18 3971
6959.97 3967
6960.76 3903
6961.55 3891
6962.33 3951
6963.12 3963
6963.91 4069
6964.70 4059
6965.48 4129
6966.27 4166
6967.06 4238
6967.85 4330
6968.63 4310
6969.42 4401
6970.21 4396
6971.00 4358
6971.79 4331
6972.57 4387
6973.36 4453
6974.15 4513
6974.94 4624
6975.73 4819
6976.52 4852
6977.30 5006
6978.09 5263
6978.88 5333
6979.67 5686
6980.46 6132
6981.25 6617
6982.03 7505
6982.82 8311
6983.61 8999
6984.40 9355
6985.19 9479
6985.98 9395
6986.77 8986
6987.55 8417
6988.34 7575
6989.13 7103
6989.92 6327
6990.71 5947
6991.50 5620
6992.29 5450
6993.08 5626
6993.87 5877
6994.66 6387
6995.45 7204
6996.24 8148
6997.02 9374
6997.81 10222
6998.60 10820
6999.39 10846
7000.18 10728
7000.97 10101
7001.76 9174
7002.55 8264
7003.34 7291
7004.13 6353
7004.92 5628
7005.71 4991
7006.50 4685
7007.29 4414
7008.08 4168
7008.87 3953
7009.66 3918
7010.45 4032
7011.24 4045
7012.03 3867
7012.82 3925
7013.61 3933
7014.40 3912
7015.19 3909
7015.98 3694
7016.77 3637
7017.56 3536
7018.35 3436
7019.15 3514
7019.94 3567
7020.73 3538
7021.52 3617
7022.31 3762
7023.10 3799
7023.89 3892
7024.68 3915
7025.47 3965
7026.26 3923
7027.05 3689
7027.85 3675
7028.64 3592
7029.43 3489
7030.22 3445
7031.01 3369
7031.80 3290
7032.59 3335
7033.38 3437
7034.18 3482
7034.97 3482
7035.76 3532
7036.55 3662
7037.34 3497
7038.13 3631
7038.93 3561
7039.72 3540
7040.51 3542
7041.30 3495
7042.09 3548
7042.89 3353
7043.68 3256
7044.47 3341
7045.26 3394
7046.05 3409
7046.85 3490
7047.64 3481
7048.43 3646
7049.22 3687
7050.01 3626
7050.81 3735
7051.60 3536
7052.39 3475
7053.18 3364
7053.98 3160
7054.77 3069
7055.56 3052
7056.36 3091
7057.15 2989
7057.94 3080
7058.73 2987
7059.53 2952
7060.32 3060
7061.11 2996
7061.91 2927
7062.70 3006
7063.49 2945
7064.29 2945
7065.08 2889
7065.87 2904
7066.66 2896
7067.46 2917
7068.25 2919
7069.04 2861
7069.84 2790
7070.63 2742
7071.43 2762
7072.22 2721
7073.01 2759
7073.81 2798
7074.60 2703
7075.39 2656
7076.19 2672
7076.98 2705
7077.78 2615
7078.57 2622
7079.36 2608
7080.16 2580
7080.95 2511
7081.75 2479
7082.54 2580
7083.33 2559
7084.13 2541
7084.92 2485
7085.72 2466
7086.51 2483
7087.31 2496
7088.10 2512
7088.90 2575
7089.69 2675
7090.48 2663
7091.28 2657
7092.07 2660
7092.87 2624
7093.66 2548
7094.46 2595
7095.25 2578
7096.05 2429
7096.84 2455
7097.64 2366
7098.43 2420
7099.23 2328
7100.02 2252
7100.82 2228
7101.61 2254
7102.41 2167
7103.20 2192
7104.00 2178
7104.80 2143
7105.59 2099
7106.39 2063
7107.18 2056
7107.98 2036
7108.77 2012
7109.57 2000
7110.36 2102
7111.16 2013
7111.96 2011
7112.75 1965
7113.55 2031
7114.34 2070
7115.14 2022
7115.94 2071
7116.73 2028
7117.53 1994
7118.32 2008
7119.12 1998
7119.92 2014
7120.71 1992
7121.51 2023
7122.31 2035
7123.10 2011
7123.90 1949
7124.70 1971
7125.49 2018
7126.29 2023
7127.09 2099
7127.88 2041
7128.68 2104
7129.48 2061
7130.27 2032
7131.07 2094
7131.87 2025
7132.66 1961
7133.46 2012
7134.26 1994
7135.06 1968
7135.85 1942
7136.65 1962
7137.45 1889
7138.24 1912
7139.04 1883
7139.84 1944
7140.64 1898
7141.43 1942
7142.23 2013
7143.03 2005
7143.83 2010
7144.62 2006
7145.42 1915
7146.22 1939
7147.02 1913
7147.82 1904
7148.61 1844
7149.41 1906
7150.21 1898
7151.01 1853
7151.81 1885
7152.60 1947
7153.40 1835
7154.20 1885
7155.00 1899
7155.80 1847
7156.59 1849
7157.39 1878
7158.19 1797
7158.99 1792
7159.79 1837
7160.59 1788
7161.39 1873
7162.18 1806
7162.98 1775
7163.78 1762
7164.58 1773
7165.38 1807
7166.18 1867
7166.98 1862
7167.78 1767
7168.57 1782
7169.37 1772
7170.17 1761
7170.97 1824
7171.77 1765
7172.57 1726
7173.37 1753
7174.17 1776
7174.97 1780
7175.77 1742
7176.57 1804
7177.37 1735
7178.17 1745
7178.97 1810
7179.77 1825
7180.56 1863
7181.36 1835
7182.16 1870
7182.96 1933
7183.76 1922
7184.56 1881
7185.36 1841
7186.16 1863
7186.96 1753
7187.76 1768
7188.56 1796
7189.36 1785
7190.16 1734
7190.96 1686
7191.76 1795
7192.57 1717
7193.37 1709
7194.17 1783
7194.97 1735
7195.77 1745
7196.57 1724
7197.37 1733
7198.17 1683
7198.97 1712
7199.77 1683
7200.57 1637
7201.37 1648
7202.17 1663
7202.97 1698
7203.77 1743
7204.58 1684
7205.38 1720
7206.18 1694
7206.98 1644
7207.78 1684
7208.58 1686
7209.38 1727
7210.18 1724
7210.99 1659
7211.79 1667
7212.59 1643
7213.39 1671
7214.19 1682
7214.99 1697
7215.79 1664
7216.60 1737
7217.40 1721
7218.20 1734
7219.00 1749
7219.80 1703
7220.60 1790
7221.41 1797
7222.21 1724
7223.01 1785
7223.81 1800
7224.62 1746
7225.42 1697
7226.22 1676
7227.02 1638
7227.82 1727
7228.63 1684
7229.43 1763
7230.23 1771
7231.03 1749
7231.84 1719
7232.64 1742
7233.44 1789
7234.24 1787
7235.05 1780
7235.85 1815
7236.65 1824
7237.45 1771
7238.26 1827
7239.06 1823
7239.86 1778
7240.67 1816
7241.47 1815
7242.27 1845
7243.08 1912
7243.88 1868
7244.68 1861
7245.49 1881
7246.29 1889
7247.09 1882
7247.90 1884
7248.70 1886
7249.50 1905
7250.31 1848
7251.11 1886
7251.91 1906
7252.72 1917
7253.52 1937
7254.32 1882
7255.13 2011
7255.93 1990
7256.74 1957
7257.54 1973
7258.34 2113
7259.15 2088
7259.95 2066
7260.76 2090
7261.56 2071
7262.36 2075
7263.17 2153
7263.97 2159
7264.78 2245
7265.58 2279
7266.39 2254
7267.19 2253
7268.00 2188
7268.80 2238
7269.60 2283
7270.41 2296
7271.21 2356
7272.02 2305
7272.82 2255
7273.63 2348
7274.43 2356
7275.24 2374
7276.04 2487
7276.85 2378
7277.65 2459
7278.46 2527
7279.26 2574
7280.07 2734
7280.87 3006
7281.68 3245
7282.48 3412
7283.29 3538
7284.09 3566
7284.90 3530
7285.71 3523
7286.51 3293
7287.32 3101
7288.12 2955
7288.93 2767
7289.73 2727
7290.54 2719
7291.35 2579
7292.15 2599
7292.96 2671
7293.76 2637
7294.57 2613
7295.38 2623
7296.18 2669
7296.99 2618
7297.79 2576
7298.60 2651
7299.41 2736
7300.21 2741
7301.02 2738
7301.82 2733
7302.63 2763
7303.44 2889
7304.24 2905
7305.05 3063
7305.86 3236
7306.66 3313
7307.47 3389
7308.28 3610
7309.08 3798
7309.89 3846
7310.70 3894
7311.50 3779
7312.31 3709
7313.12 3715
7313.93 3623
7314.73 3481
7315.54 3537
7316.35 3656
7317.15 3730
7317.96 3976
7318.77 4127
7319.58 4304
7320.38 4398
7321.19 4294
7322.00 4136
7322.81 3966
7323.61 3816
7324.42 3654
7325.23 3509
7326.04 3336
7326.84 3240
7327.65 3107
7328.46 2995
7329.27 3034
7330.08 3128
7330.88 3121
7331.69 3217
7332.50 3366
7333.31 3581
7334.12 3624
7334.92 3586
7335.73 3667
7336.54 3520
7337.35 3375
7338.16 3307
7338.97 3231
7339.78 3080
7340.58 2902
7341.39 2845
7342.20 2897
7343.01 2816
7343.82 2888
7344.63 3023
7345.44 2927
7346.24 2984
7347.05 3053
7347.86 2973
7348.67 2961
7349.48 2966
7350.29 2798
7351.10 2814
7351.91 2811
7352.72 2628
7353.53 2685
7354.34 2666
7355.14 2658
7355.95 2639
7356.76 2673
7357.57 2734
7358.38 2836
7359.19 2859
7360.00 2904
7360.81 2972
7361.62 2977
7362.43 2847
7363.24 2883
7364.05 2779
7364.86 2816
7365.67 2790
7366.48 2761
7367.29 2763
7368.10 2715
7368.91 2745
7369.72 2777
7370.53 2757
7371.34 2799
7372.15 2715
7372.96 2796
7373.77 2769
7374.58 2828
7375.39 2888
7376.20 2905
7377.01 3064
7377.82 3216
7378.63 3240
7379.44 3424
7380.26 3445
7381.07 3416
7381.88 3343
7382.69 3259
7383.50 3127
7384.31 3105
7385.12 2883
7385.93 2852
7386.74 2799
7387.55 2708
7388.36 2614
7389.18 2669
7389.99 2640
7390.80 2606
7391.61 2583
7392.42 2516
7393.23 2626
7394.04 2644
7394.86 2644
7395.67 2734
7396.48 2786
7397.29 2945
7398.10 3091
7398.91 3177
7399.73 3240
7400.54 3231
7401.35 3258
7402.16 3288
7402.97 3171
7403.79 3155
7404.60 3125
7405.41 3106
7406.22 3023
7407.03 2988
7407.85 2898
7408.66 2844
7409.47 2755
7410.28 2692
7411.10 2554
7411.91 2437
7412.72 2336
7413.53 2296
7414.35 2265
7415.16 2246
7415.97 2240
7416.78 2202
7417.60 2169
7418.41 2170
7419.22 2118
7420.03 2166
7420.85 2084
7421.66 2092
7422.47 2112
7423.29 2104
7424.10 2122
7424.91 2035
7425.73 1984
7426.54 2080
7427.35 2091
7428.17 2033
7428.98 2013
7429.79 1951
7430.61 1937
7431.42 1975
7432.23 1972
7433.05 1976
7433.86 1963
7434.67 2008
7435.49 2101
7436.30 2097
7437.12 2040
7437.93 2010
7438.74 2040
7439.56 2057
7440.37 2037
7441.18 2014
7442.00 2006
7442.81 2084
7443.63 2106
7444.44 2052
7445.26 2013
7446.07 2026
7446.88 1965
7447.70 1974
7448.51 1994
7449.33 1958
7450.14 1890
7450.96 1914
7451.77 1919
7452.59 1930
7453.40 1999
7454.22 1904
7455.03 1964
7455.85 1896
7456.66 1904
7457.47 1900
7458.29 2000
7459.10 1875
7459.92 1902
7460.74 1933
7461.55 1872
7462.37 1960
7463.18 1928
7464.00 1919
7464.81 1954
7465.63 1924
7466.44 1920
7467.26 1898
7468.07 1877
7468.89 1950
7469.70 1912
7470.52 1875
7471.34 1926
7472.15 1983
7472.97 1952
7473.78 1845
7474.60 1815
7475.41 1799
7476.23 1810
7477.05 1855
7477.86 1895
7478.68 1848
7479.49 1816
7480.31 1870
7481.13 1901
7481.94 1870
7482.76 1774
7483.58 1801
7484.39 1825
7485.21 1863
7486.03 1799
7486.84 1810
7487.66 1791
7488.48 1778
7489.29 1764
7490.11 1794
7490.93 1787
7491.74 1740
7492.56 1759
7493.38 1758
7494.19 1778
7495.01 1758
7495.83 1770
7496.64 1787
7497.46 1841
7498.28 1801
7499.10 1787
7499.91 1817
7500.73 1797
7501.55 1805
7502.36 1814
7503.18 1804
7504.00 1823
7504.82 1773
7505.63 1790
7506.45 1813
7507.27 1838
7508.09 1763
7508.90 1792
7509.72 1820
7510.54 1737
7511.36 1760
7512.18 1797
7512.99 1785
7513.81 1717
7514.63 1741
7515.45 1735
7516.27 1698
7517.08 1760
7517.90 1771
7518.72 1768
7519.54 1756
7520.36 1756
7521.18 1721
7521.99 1780
7522.81 1795
7523.63 1788
7524.45 1776
7525.27 1845
7526.09 1801
7526.91 1786
7527.72 1797
7528.54 1825
7529.36 1811
7530.18 1806
7531.00 1770
7531.82 1822
7532.64 1819
7533.46 1795
7534.28 1831
7535.10 1927
7535.91 1939
7536.73 1870
7537.55 1853
7538.37 1951
7539.19 1946
7540.01 1942
7540.83 1934
7541.65 1945
7542.47 1924
7543.29 1935
7544.11 1921
7544.93 1976
7545.75 1955
7546.57 1929
7547.39 1946
7548.21 1857
7549.03 1952
7549.85 1986
7550.67 1952
7551.49 2035
7552.31 2046
7553.13 2049
7553.95 2080
7554.77 2089
7555.59 2121
7556.41 2109
7557.23 2117
7558.05 2129
7558.87 2140
7559.69 2198
7560.51 2159
7561.33 2114
7562.15 2114
7562.97 2119
7563.79 2163
7564.61 2166
7565.44 2183
7566.26 2130
7567.08 2140
7567.90 2118
7568.72 2111
7569.54 2182
7570.36 2127
7571.18 2127
7572.00 2084
7572.82 2141
7573.65 2065
7574.47 2062
7575.29 2103
7576.11 2159
7576.93 2112
7577.75 2067
7578.57 2139
7579.40 2160
7580.22 2143
7581.04 2204
7581.86 2244
7582.68 2260
7583.50 2325
7584.33 2303
7585.15 2371
7585.97 2444
7586.79 2494
7587.61 2421
7588.44 2463
7589.26 2410
7590.08 2410
7590.90 2408
7591.72 2404
7592.55 2329
7593.37 2345
7594.19 2378
7595.01 2385
7595.84 2419
7596.66 2435
7597.48 2448
7598.30 2491
7599.13 2591
7599.95 2642
7600.77 2967
7601.59 3083
7602.42 3298
7603.24 3318
7604.06 3335
7604.89 3251
7605.71 3291
7606.53 3177
7607.36 3004
7608.18 2895
7609.00 2656
7609.82 2646
7610.65 2575
7611.47 2506
7612.29 2517
7613.12 2434
7613.94 2503
7614.77 2479
7615.59 2450
7616.41 2462
7617.24 2519
7618.06 2531
7618.88 2461
7619.71 2361
7620.53 2482
7621.35 2403
7622.18 2441
7623.00 2361
7623.83 2377
7624.65 2395
7625.47 2563
7626.30 2609
7627.12 2771
7627.95 2914
7628.77 3127
7629.60 3227
7630.42 3355
7631.24 3385
7632.07 3291
7632.89 3296
7633.72 3084
7634.54 2874
7635.37 2692
7636.19 2611
7637.02 2451
7637.84 2314
7638.67 2196
7639.49 2131
7640.31 2038
7641.14 2044
7641.96 2085
7642.79 2072
7643.61 2084
7644.44 2004
7645.26 1966
7646.09 2027
7646.92 1945
7647.74 1936
7648.57 1951
7649.39 1969
7650.22 2000
7651.04 1886
7651.87 1898
7652.69 1947
7653.52 1897
7654.34 1864
7655.17 1868
7656.00 1845
7656.82 1857
7657.65 1806
7658.47 1774
7659.30 1829
7660.12 1830
7660.95 1827
7661.78 1858
7662.60 1843
7663.43 1819
7664.25 1900
7665.08 1852
7665.91 1863
7666.73 1907
7667.56 1907
7668.39 1943
7669.21 1859
7670.04 1917
7670.87 1920
7671.69 1906
7672.52 1835
7673.35 1822
7674.17 1821
7675.00 1809
7675.83 1784
7676.65 1798
7677.48 1809
7678.31 1745
7679.13 1731
7679.96 1803
7680.79 1826
7681.61 1753
7682.44 1734
7683.27 1742
7684.10 1794
7684.92 1778
7685.75 1760
7686.58 1811
7687.40 1849
7688.23 1735
7689.06 1762
7689.89 1826
7690.71 1814
7691.54 1853
7692.37 1832
7693.20 1720
7694.03 1736
7694.85 1801
7695.68 1808
7696.51 1784
7697.34 1812
7698.16 1787
7698.99 1824
7699.82 1854
7700.65 1815
7701.48 1836
7702.31 1768
7703.13 1766
7703.96 1813
7704.79 1798
7705.62 1758
7706.45 1794
7707.28 1777
7708.10 1744
7708.93 1744
7709.76 1699
7710.59 1772
7711.42 1780
7712.25 1740
7713.08 1801
7713.90 1685
7714.73 1721
7715.56 1708
7716.39 1742
7717.22 1726
7718.05 1703
7718.88 1679
7719.71 1721
7720.54 1723
7721.37 1710
7722.20 1651
7723.02 1678
7723.85 1726
7724.68 1642
7725.51 1726
7726.34 1718
7727.17 1627
7728.00 1606
7728.83 1704
7729.66 1665
7730.49 1739
7731.32 1754
7732.15 1693
7732.98 1661
7733.81 1653
7734.64 1717
7735.47 1719
7736.30 1710
7737.13 1677
7737.96 1718
7738.79 1776
7739.62 1721
7740.45 1733
7741.28 1756
7742.11 1825
7742.94 2035
7743.77 2188
7744.60 2492
7745.43 2608
7746.26 2817
7747.09 2885
7747.92 2751
7748.75 2585
7749.59 2469
7750.42 2296
7751.25 2192
7752.08 2109
7752.91 1941
7753.74 1799
7754.57 1731
7755.40 1692
7756.23 1680
7757.06 1665
7757.90 1641
7758.73 1686
7759.56 1691
7760.39 1693
7761.22 1675
7762.05 1697
7762.88 1667
7763.71 1633
7764.55 1591
7765.38 1601
7766.21 1590
7767.04 1580
7767.87 1557
7768.70 1556
7769.54 1492
7770.37 1528
7771.20 1547
7772.03 1505
7772.86 1491
7773.70 1590
7774.53 1557
7775.36 1542
7776.19 1546
7777.02 1570
7777.86 1579
7778.69 1524
7779.52 1496
7780.35 1573
7781.19 1574
7782.02 1669
7782.85 1642
7783.68 1638
7784.52 1654
7785.35 1631
7786.18 1663
7787.01 1677
7787.85 1656
7788.68 1618
7789.51 1571
7790.35 1598
7791.18 1638
7792.01 1579
7792.84 1542
7793.68 1613
7794.51 1551
7795.34 1583
7796.18 1569
7797.01 1568
7797.84 1551
7798.68 1541
7799.51 1621
7800.34 1621
7801.18 1620
7802.01 1674
7802.84 1686
7803.68 1678
7804.51 1683
7805.35 1654
7806.18 1690
7807.01 1636
7807.85 1677
7808.68 1719
7809.51 1735
7810.35 1636
7811.18 1638
7812.02 1697
7812.85 1722
7813.68 1732
7814.52 1678
7815.35 1759
7816.19 1759
7817.02 1715
7817.86 1710
7818.69 1683
7819.52 1715
7820.36 1699
7821.19 1685
7822.03 1757
7822.86 1749
7823.70 1762
7824.53 1797
7825.37 1816
7826.20 1778
7827.04 1753
7827.87 1736
7828.71 1750
7829.54 1727
7830.38 1680
7831.21 1643
7832.05 1676
7832.88 1726
7833.72 1678
7834.55 1656
7835.39 1631
7836.22 1673
7837.06 1698
7837.89 1620
7838.73 1547
7839.57 1610
7840.40 1628
7841.24 1587
7842.07 1567
7842.91 1588
7843.74 1605
7844.58 1649
7845.42 1588
7846.25 1548
7847.09 1528
7847.92 1496
7848.76 1572
7849.60 1581
7850.43 1543
7851.27 1517
7852.10 1494
7852.94 1506
7853.78 1549
7854.61 1517
7855.45 1493
7856.29 1526
7857.12 1551
7857.96 1534
7858.79 1523
7859.63 1524
7860.47 1498
7861.30 1579
7862.14 1515
7862.98 1478
7863.81 1484
7864.65 1480
7865.49 1444
7866.33 1500
7867.16 1500
7868.00 1530
7868.84 1509
7869.67 1534
7870.51 1580
7871.35 1553
7872.19 1559
7873.02 1596
7873.86 1585
7874.70 1580
7875.54 1667
7876.37 1732
7877.21 1735
7878.05 1707
7878.89 1683
7879.72 1652
7880.56 1599
7881.40 1548
7882.24 1524
7883.07 1477
7883.91 1568
7884.75 1562
7885.59 1621
7886.43 1583
7887.26 1540
7888.10 1566
7888.94 1557
7889.78 1585
7890.62 1540
7891.45 1519
7892.29 1521
7893.13 1508
7893.97 1526
7894.81 1542
7895.65 1541
7896.49 1483
7897.32 1571
7898.16 1521
7899.00 1583
7899.84 1561
7900.68 1551
7901.52 1508
7902.36 1413
7903.20 1405
7904.03 1493
7904.87 1474
7905.71 1507
7906.55 1488
7907.39 1478
7908.23 1477
7909.07 1495
7909.91 1471
7910.75 1498
7911.59 1545
7912.43 1623
7913.27 1661
7914.11 1637
7914.94 1675
7915.78 1716
7916.62 1745
7917.46 1687
7918.30 1678
7919.14 1644
7919.98 1645
7920.82 1576
7921.66 1547
7922.50 1509
7923.34 1462
7924.18 1437
7925.02 1439
7925.86 1494
7926.70 1434
7927.54 1473
7928.38 1416
7929.22 1341
7930.06 1381
7930.90 1395
7931.74 1444
7932.59 1404
7933.43 1389
7934.27 1351
7935.11 1408
7935.95 1394
7936.79 1363
7937.63 1429
7938.47 1480
7939.31 1456
7940.15 1430
7940.99 1470
7941.83 1491
7942.67 1491
7943.52 1496
7944.36 1469
7945.20 1558
7946.04 1424
7946.88 1429
7947.72 1438
7948.56 1406
7949.40 1464
7950.25 1481
7951.09 1531
7951.93 1411
7952.77 1370
7953.61 1444
7954.45 1430
7955.29 1420
7956.14 1478
7956.98 1466
7957.82 1414
7958.66 1444
7959.50 1427
7960.35 1410
7961.19 1501
7962.03 1416
7962.87 1461
7963.71 1420
7964.56 1489
7965.40 1477
7966.24 1451
7967.08 1498
7967.93 1514
7968.77 1529
7969.61 1471
7970.45 1469
7971.29 1437
7972.14 1502
7972.98 1428
7973.82 1404
7974.67 1489
7975.51 1433
7976.35 1387
7977.19 1356
7978.04 1375
7978.88 1330
7979.72 1334
7980.57 1331
7981.41 1343
7982.25 1330
7983.09 1310
7983.94 1357
7984.78 1333
7985.62 1350
7986.47 1320
7987.31 1329
7988.15 1303
7989.00 1346
7989.84 1363
7990.68 1336
7991.53 1267
7992.37 1248
7993.22 1273
7994.06 1297
7994.90 1302
7995.75 1301
7996.59 1244
7997.43 1267
7998.28 1245
7999.12 1228
7999.97 1262
8000.81 1349
8001.65 1315
8002.50 1271
8003.34 1290
8004.19 1301
8005.03 1341
8005.88 1285
8006.72 1290
8007.57 1267
8008.41 1300
8009.25 1331
8010.10 1303
8010.94 1250
8011.79 1195
8012.63 1273
8013.48 1255
8014.32 1226
8015.17 1204
8016.01 1219
8016.86 1204
8017.70 1171
8018.55 1191
8019.39 1211
8020.24 1203
8021.08 1191
8021.93 1173
8022.77 1237
8023.62 1232
8024.46 1189
8025.31 1123
8026.15 1190
8027.00 1256
8027.84 1226
8028.69 1216
8029.54 1171
8030.38 1194
8031.23 1215
8032.07 1234
8032.92 1248
8033.76 1202
8034.61 1187
8035.46 1258
8036.30 1247
8037.15 1179
8037.99 1202
8038.84 1183
8039.69 1160
8040.53 1195
8041.38 1222
8042.22 1182
8043.07 1206
8043.92 1246
8044.76 1261
8045.61 1268
8046.46 1240
8047.30 1259
8048.15 1210
8049.00 1181
8049.84 1222
8050.69 1172
8051.54 1241
8052.38 1199
8053.23 1132
8054.08 1139
8054.92 1219
8055.77 1163
8056.62 1224
8057.46 1205
8058.31 1207
8059.16 1174
8060.01 1225
8060.85 1214
8061.70 1212
8062.55 1212
8063.40 1224
8064.24 1230
8065.09 1179
8065.94 1202
8066.79 1198
8067.63 1236
8068.48 1233
8069.33 1226
8070.18 1186
8071.02 1144
8071.87 1173
8072.72 1200
8073.57 1166
8074.42 1228
8075.26 1195
8076.11 1152
8076.96 1138
8077.81 1146
8078.66 1162
8079.50 1149
8080.35 1126
8081.20 1129
8082.05 1128
8082.90 1209
8083.75 1206
8084.59 1175
8085.44 1201
8086.29 1183
8087.14 1163
8087.99 1186
8088.84 1135
8089.69 1199
8090.53 1198
8091.38 1191
8092.23 1211
8093.08 1209
8093.93 1173
8094.78 1174
8095.63 1138
8096.48 1174
8097.33 1222
8098.18 1179
8099.02 1200
8099.87 1201
8100.72 1196
8101.57 1180
8102.42 1198
8103.27 1211
8104.12 1172
8104.97 1132
8105.82 1154
8106.67 1152
8107.52 1151
8108.37 1143
8109.22 1150
8110.07 1140
8110.92 1105
8111.77 1156
8112.62 1175
8113.47 1196
8114.32 1198
8115.17 1215
8116.02 1191
8116.87 1246
8117.72 1225
8118.57 1187
8119.42 1230
8120.27 1218
8121.12 1333
8121.97 1202
8122.82 1195
8123.67 1191
8124.52 1190
8125.37 1174
8126.22 1175
8127.07 1193
8127.93 1208
8128.78 1185
8129.63 1158
8130.48 1225
8131.33 1191
8132.18 1192
8133.03 1206
8133.88 1186
8134.73 1223
8135.58 1195
8136.44 1229
8137.29 1274
8138.14 1210
8138.99 1168
8139.84 1180
8140.69 1224
8141.54 1186
8142.39 1236
8143.25 1201
8144.10 1232
8144.95 1202
8145.80 1224
8146.65 1258
8147.50 1231
8148.36 1225
8149.21 1212
8150.06 1281
8150.91 1301
8151.76 1273
8152.62 1380
8153.47 1322
8154.32 1331
8155.17 1379
8156.02 1354
8156.88 1304
8157.73 1284
8158.58 1285
8159.43 1188
8160.29 1160
8161.14 1162
8161.99 1187
8162.84 1188
8163.70 1179
8164.55 1144
8165.40 1155
8166.25 1131
8167.11 1093
8167.96 1202
8168.81 1127
8169.67 1129
8170.52 1166
8171.37 1224
8172.23 1214
8173.08 1185
8173.93 1159
8174.78 1161
8175.64 1132
8176.49 1119
8177.34 1105
8178.20 1140
8179.05 1148
8179.90 1139
8180.76 1195
8181.61 1180
8182.47 1119
8183.32 1155
8184.17 1204
8185.03 1139
8185.88 1155
8186.73 1185
8187.59 1103
8188.44 1110
8189.30 1139
8190.15 1132
8191.00 1194
8191.86 1117
8192.71 1126
8193.57 1091
8194.42 1114
8195.27 1137
8196.13 1110
8196.98 1129
8197.84 1097
8198.69 1082
8199.55 1067
8200.40 1082
8201.26 1106
8202.11 1129
8202.96 1162
8203.82 1149
8204.67 1185
8205.53 1129
8206.38 1114
8207.24 1125
8208.09 1178
8208.95 1125
8209.80 1163
8210.66 1115
8211.51 1164
8212.37 1148
8213.22 1189
8214.08 1114
8214.93 1121
8215.79 1096
8216.65 1113
8217.50 1123
8218.36 1156
8219.21 1191
8220.07 1203
8220.92 1173
8221.78 1188
8222.63 1238
8223.49 1200
8224.35 1153
8225.20 1185
8226.06 1171
8226.91 1143
8227.77 1146
8228.63 1173
8229.48 1118
8230.34 1181
8231.19 1141
8232.05 1164
8232.91 1137
8233.76 1132
8234.62 1157
8235.47 1147
8236.33 1132
8237.19 1128
8238.04 1154
8238.90 1122
8239.76 1161
8240.61 1161
8241.47 1154
8242.33 1121
8243.18 1167
8244.04 1136
8244.90 1137
8245.75 1102
8246.61 1135
8247.47 1140
8248.33 1176
8249.18 1171
8250.04 1140
8250.90 1141
8251.75 1160
8252.61 1156
8253.47 1169
8254.33 1145
8255.18 1186
8256.04 1168
8256.90 1151
8257.76 1163
8258.61 1211
8259.47 1117
8260.33 1149
8261.19 1180
8262.04 1125
8262.90 1134
8263.76 1187
8264.62 1105
8265.48 1132
8266.33 1164
8267.19 1137
8268.05 1135
8268.91 1192
8269.77 1144
8270.62 1094
8271.48 1145
8272.34 1126
8273.20 1163
8274.06 1138
8274.92 1124
8275.77 1178
8276.63 1121
8277.49 1143
8278.35 1167
8279.21 1180
8280.07 1152
8280.93 1191
8281.78 1173
8282.64 1160
8283.50 1140
8284.36 1151
8285.22 1164
8286.08 1175
8286.94 1193
8287.80 1188
8288.66 1200
8289.51 1222
8290.37 1192
8291.23 1218
8292.09 1149
8292.95 1202
8293.81 1230
8294.67 1243
8295.53 1236
8296.39 1207
8297.25 1216
8298.11 1224
8298.97 1226
8299.83 1216
8300.69 1208
8301.55 1202
8302.41 1195
8303.27 1211
8304.13 1219
8304.99 1197
8305.85 1222
8306.71 1232
8307.57 1245
8308.43 1167
8309.29 1198
8310.15 1186
8311.01 1210
8311.87 1218
8312.73 1225
8313.59 1204
8314.45 1291
8315.31 1277
8316.17 1291
8317.03 1297
8317.89 1282
8318.75 1243
8319.61 1252
8320.47 1223
8321.33 1228
8322.20 1227
8323.06 1246
8323.92 1272
8324.78 1248
8325.64 1276
8326.50 1266
8327.36 1259
8328.22 1281
8329.08 1314
8329.94 1296
8330.81 1256
8331.67 1276
8332.53 1279
8333.39 1251
8334.25 1180
8335.11 1245
8335.97 1249
8336.84 1288
8337.70 1336
8338.56 1333
8339.42 1333
8340.28 1310
8341.15 1280
8342.01 1361
8342.87 1320
8343.73 1313
8344.59 1343
8345.45 1400
8346.32 1397
8347.18 1327
8348.04 1369
8348.90 1335
8349.77 1378
8350.63 1421
8351.49 1356
8352.35 1386
8353.22 1400
8354.08 1371
8354.94 1399
8355.80 1370
8356.67 1388
8357.53 1377
8358.39 1407
8359.25 1376
8360.12 1354
8360.98 1427
8361.84 1413
8362.71 1412
8363.57 1428
8364.43 1406
8365.29 1416
8366.16 1471
8367.02 1409
8367.88 1437
8368.75 1472
8369.61 1431
8370.47 1446
8371.34 1479
8372.20 1505
8373.06 1549
8373.93 1502
8374.79 1504
8375.65 1553
8376.52 1522
8377.38 1541
8378.25 1577
8379.11 1574
8379.97 1574
8380.84 1574
8381.70 1571
8382.56 1560
8383.43 1634
8384.29 1648
8385.16 1734
8386.02 1661
8386.89 1659
8387.75 1675
8388.61 1653
8389.48 1636
8390.34 1737
8391.21 1707
8392.07 1725
8392.94 1745
8393.80 1787
8394.67 1705
8395.53 1742
8396.39 1814
8397.26 1914
8398.12 1874
8398.99 1819
8399.85 1849
8400.72 1913
8401.58 1929
8402.45 1925
8403.31 1931
8404.18 1973
8405.04 1941
8405.91 1972
8406.77 1925
8407.64 2024
8408.50 2033
8409.37 2033
8410.24 2090
8411.10 2097
8411.97 2125
8412.83 2138
8413.70 2134
8414.56 2175
8415.43 2083
8416.29 2163
8417.16 2225
8418.03 2232
8418.89 2281
8419.76 2325
8420.62 2355
8421.49 2341
8422.36 2356
8423.22 2430
8424.09 2373
8424.95 2496
8425.82 2572
8426.69 2505
8427.55 2500
8428.42 2522
8429.28 2580
8430.15 2547
8431.02 2605
8431.88 2684
8432.75 2767
8433.62 2792
8434.48 2811
8435.35 2895
8436.22 2934
8437.08 3071
8437.95 3104
8438.82 3211
8439.68 3209
8440.55 3217
8441.42 3301
8442.29 3396
8443.15 3408
8444.02 3355
8444.89 3400
8445.75 3397
8446.62 3495
8447.49 3587
8448.36 3694
8449.22 3875
8450.09 4352
8450.96 4999
8451.83 5762
8452.69 6860
8453.56 7772
8454.43 8341
8455.30 8733
8456.16 8774
8457.03 8329
8457.90 7569
8458.77 6908
8459.64 6142
8460.50 5414
8461.37 4827
8462.24 4272
8463.11 3845
8463.98 3427
8464.84 3149
8465.71 2948
8466.58 2870
8467.45 2753
8468.32 2601
8469.19 2603
8470.05 2557
8470.92 2437
8471.79 2392
8472.66 2411
8473.53 2464
8474.40 2461
8475.27 2466
8476.13 2465
8477.00 2381
8477.87 2409
8478.74 2371
8479.61 2394
8480.48 2460
8481.35 2492
8482.22 2509
8483.09 2471
8483.96 2478
8484.82 2531
8485.69 2617
8486.56 2517
8487.43 2440
8488.30 2511
8489.17 2639
8490.04 2676
8490.91 2775
8491.78 2879
8492.65 3051
8493.52 2972
8494.39 2974
8495.26 2889
8496.13 2887
8497.00 2700
8497.87 2631
8498.74 2568
8499.61 2502
8500.48 2398
8501.35 2355
8502.22 2320
8503.09 2324
8503.96 2347
8504.83 2374
8505.70 2359
8506.57 2350
8507.44 2366
8508.31 2470
8509.18 2385
8510.05 2424
8510.92 2505
8511.79 2610
8512.66 2499
8513.53 2500
8514.40 2573
8515.27 2565
8516.15 2577
8517.02 2602
8517.89 2573
8518.76 2629
8519.63 2593
8520.50 2589
8521.37 2617
8522.24 2567
8523.11 2523
8523.98 2556
8524.86 2647
8525.73 2562
8526.60 2610
8527.47 2591
8528.34 2600
8529.21 2663
8530.08 2654
8530.96 2647
8531.83 2687
8532.70 2667
8533.57 2622
8534.44 2671
8535.31 2627
8536.19 2603
8537.06 2490
8537.93 2522
8538.80 2409
8539.67 2422
8540.55 2375
8541.42 2307
8542.29 2218
8543.16 2189
8544.03 2263
8544.91 2279
8545.78 2218
8546.65 2241
8547.52 2238
8548.40 2314
8549.27 2405
8550.14 2483
8551.01 2460
8551.89 2496
8552.76 2553
8553.63 2546
8554.51 2528
8555.38 2558
8556.25 2554
8557.12 2474
8558.00 2343
8558.87 2300
8559.74 2205
8560.62 2217
8561.49 2153
8562.36 2146
8563.24 2184
8564.11 2098
8564.98 2110
8565.86 2033
8566.73 2042
8567.60 2058
8568.48 2079
8569.35 2016
8570.22 2000
8571.10 2001
8571.97 1956
8572.84 1923
8573.72 1988
8574.59 1954
8575.46 1962
8576.34 1928
8577.21 1877
8578.09 1895
8578.96 1946
8579.83 1968
8580.71 1873
8581.58 1890
8582.46 1938
8583.33 1919
8584.21 1900
8585.08 1898
8585.95 1918
8586.83 1852
8587.70 1917
8588.58 1936
8589.45 1950
8590.33 1921
8591.20 1880
8592.08 1955
8592.95 1942
8593.83 1959
8594.70 1996
8595.58 2044
8596.45 2009
8597.33 1968
8598.20 1965
8599.08 2019
8599.95 2002
8600.83 1992
8601.70 1995
8602.58 2066
8603.45 2050
8604.33 2060
8605.20 2053
8606.08 2034
8606.95 2098
8607.83 2093
8608.70 2110
8609.58 2054
8610.45 2084
8611.33 2143
8612.21 2040
8613.08 2063
8613.96 2113
8614.83 2092
8615.71 2042
8616.59 2081
8617.46 2086
8618.34 2036
8619.21 2043
8620.09 2121
8620.97 2057
8621.84 2104
8622.72 2089
8623.59 2128
8624.47 2162
8625.35 2169
8626.22 2252
8627.10 2252
8627.98 2243
8628.85 2209
8629.73 2218
8630.61 2212
8631.48 2164
8632.36 2228
8633.24 2194
8634.11 2166
8634.99 2194
8635.87 2259
8636.74 2256
8637.62 2287
8638.50 2326
8639.37 2321
8640.25 2336
8641.13 2333
8642.01 2334
8642.88 2336
8643.76 2430
8644.64 2414
8645.52 2423
8646.39 2461
8647.27 2434
8648.15 2459
8649.03 2533
8649.90 2533
8650.78 2524
8651.66 2530
8652.54 2478
8653.41 2429
8654.29 2463
8655.17 2469
8656.05 2536
8656.93 2511
8657.80 2518
8658.68 2566
8659.56 2574
8660.44 2554
8661.32 2584
8662.19 2624
8663.07 2690
8663.95 2597
8664.83 2673
8665.71 2709
8666.59 2736
8667.46 2798
8668.34 2846
8669.22 2966
8670.10 3044
8670.98 3087
8671.86 3200
8672.74 3319
8673.62 3319
8674.49 3308
8675.37 3300
8676.25 3193
8677.13 3196
8678.01 3111
8678.89 3185
8679.77 3059
8680.65 3016
8681.53 3016
8682.41 3043
8683.29 3065
8684.16 3133
8685.04 3243
8685.92 3386
8686.80 3624
8687.68 3930
8688.56 4289
8689.44 4631
8690.32 4821
8691.20 4961
8692.08 4999
8692.96 4975
8693.84 4746
8694.72 4437
8695.60 4128
8696.48 3806
8697.36 3615
8698.24 3445
8699.12 3390
8700.00 3228
8700.88 3083
8701.76 2967
8702.64 2947
8703.52 2972
8704.40 2906
8705.28 2886
8706.16 2950
8707.04 2941
8707.92 2878
8708.80 2878
8709.69 2889
8710.57 2914
8711.45 2930
8712.33 2919
8713.21 2940
8714.09 2971
8714.97 2929
8715.85 2948
8716.73 3073
8717.61 3009
8718.49 3048
8719.38 3057
8720.26 3041
8721.14 3076
8722.02 3119
8722.90 3164
8723.78 3220
8724.66 3183
8725.54 3232
8726.43 3303
8727.31 3346
8728.19 3424
8729.07 3430
8729.95 3367
8730.83 3502
8731.72 3497
8732.60 3506
8733.48 3530
8734.36 3530
8735.24 3494
8736.13 3538
8737.01 3494
8737.89 3458
8738.77 3574
8739.65 3463
8740.54 3469
8741.42 3371
8742.30 3522
8743.18 3536
8744.07 3524
8744.95 3581
8745.83 3586
8746.71 3609
8747.60 3653
8748.48 3682
8749.36 3627
8750.24 3688
8751.13 3729
8752.01 3857
8752.89 3899
8753.77 3977
8754.66 3997
8755.54 4080
8756.42 4127
8757.31 4238
8758.19 4307
8759.07 4439
8759.96 4563
8760.84 4585
8761.72 4545
8762.61 4667
8763.49 4675
8764.37 4653
8765.26 4594
8766.14 4621
8767.02 4605
8767.91 4548
8768.79 4640
8769.67 4615
8770.56 4646
8771.44 5045
8772.32 5346
8773.21 6045
8774.09 6795
8774.98 7697
8775.86 8439
8776.74 9241
8777.63 9805
8778.51 9749
8779.40 9605
8780.28 9189
8781.17 8510
8782.05 7761
8782.93 7103
8783.82 6387
8784.70 5748
8785.59 5290
8786.47 4949
8787.36 4625
8788.24 4554
8789.13 4567
8790.01 4634
8790.89 4760
8791.78 4886
8792.66 5043
8793.55 5146
8794.43 5277
8795.32 5135
8796.20 4965
8797.09 4769
8797.97 4466
8798.86 4326
8799.74 4029
8800.63 3755
8801.52 3681
8802.40 3575
8803.29 3544
8804.17 3465
8805.06 3444
8805.94 3419
8806.83 3394
8807.71 3521
8808.60 3523
8809.48 3439
8810.37 3448
8811.26 3391
8812.14 3360
8813.03 3436
8813.91 3391
8814.80 3401
8815.69 3447
8816.57 3508
8817.46 3321
8818.34 3294
8819.23 3267
8820.12 3275
8821.00 3205
8821.89 3171
8822.77 3091
8823.66 3123
8824.55 3085
8825.43 3062
8826.32 3119
8827.21 3098
8828.09 3130
8828.98 3110
8829.87 3152
8830.75 3121
8831.64 3104
8832.53 3175
8833.41 3105
8834.30 3096
8835.19 3081
8836.08 3040
8836.96 3068
8837.85 3098
8838.74 3111
8839.62 3132
8840.51 3114
8841.40 3120
8842.29 3074
8843.17 3017
8844.06 3008
8844.95 3032
8845.84 3064
8846.72 3048
8847.61 2998
8848.50 3043
8849.39 2995
8850.27 2993
8851.16 3030
8852.05 3019
8852.94 3024
8853.82 2946
8854.71 2921
8855.60 2949
8856.49 2923
8857.38 2857
8858.26 2866
8859.15 2809
8860.04 2764
8860.93 2719
8861.82 2712
8862.71 2687
8863.59 2613
8864.48 2568
8865.37 2505
8866.26 2512
8867.15 2440
8868.04 2463
8868.93 2454
8869.81 2461
8870.70 2437
8871.59 2428
8872.48 2400
8873.37 2345
8874.26 2354
8875.15 2268
8876.04 2203
8876.93 2327
8877.81 2234
8878.70 2240
8879.59 2221
8880.48 2230
8881.37 2225
8882.26 2161
8883.15 2106
8884.04 2128
8884.93 2042
8885.82 2052
8886.71 2075
8887.60 2072
8888.49 2000
8889.38 1987
8890.27 1962
8891.16 2045
8892.05 2074
8892.94 2020
8893.83 2042
8894.72 1966
8895.61 1989
8896.50 1963
8897.39 1965
8898.28 1875
8899.17 1869
8900.06 1869
8900.95 1802
8901.84 1834
8902.73 1858
8903.62 1794
8904.51 1783
8905.40 1801
8906.29 1789
8907.18 1778
8908.07 1739
8908.96 1751
8909.85 1767
8910.74 1752
8911.63 1739
8912.52 1716
8913.41 1742
8914.31 1719
8915.20 1730
8916.09 1692
8916.98 1670
8917.87 1728
8918.76 1706
8919.65 1689
8920.54 1651
8921.43 1667
8922.33 1697
8923.22 1722
8924.11 1702
8925.00 1651
8925.89 1600
8926.78 1636
8927.67 1662
8928.57 1617
8929.46 1558
8930.35 1606
8931.24 1612
8932.13 1568
8933.03 1575
8933.92 1511
8934.81 1522
8935.70 1572
8936.59 1553
8937.49 1548
8938.38 1465
8939.27 1492
8940.16 1528
8941.05 1458
8941.95 1467
8942.84 1494
8943.73 1468
8944.62 1471
8945.52 1451
8946.41 1433
8947.30 1468
8948.19 1477
8949.09 1500
8949.98 1468
8950.87 1508
8951.76 1433
8952.66 1387
8953.55 1474
8954.44 1415
8955.34 1470
8956.23 1475
8957.12 1361
8958.02 1368
8958.91 1332
8959.80 1391
8960.69 1398
8961.59 1384
8962.48 1387
8963.37 1438
8964.27 1408
8965.16 1366
8966.05 1385
8966.95 1391
8967.84 1449
8968.74 1353
8969.63 1350
8970.52 1309
8971.42 1325
8972.31 1314
8973.20 1349
8974.10 1301
8974.99 1247
8975.89 1264
8976.78 1252
8977.67 1242
8978.57 1238
8979.46 1198
8980.36 1263
8981.25 1262
8982.15 1211
8983.04 1192
8983.93 1247
8984.83 1266
8985.72 1176
8986.62 1248
8987.51 1231
8988.41 1221
8989.30 1208
8990.20 1186
8991.09 1239
8991.99 1200
8992.88 1193
8993.78 1169
8994.67 1169
8995.57 1176
8996.46 1169
8997.36 1151
8998.25 1200
8999.15 1159
9000.04 1167
9000.94 1158
9001.83 1150
9002.73 1171
9003.62 1137
9004.52 1164
9005.41 1184
9006.31 1148
9007.20 1152
9008.10 1136
9009.00 1146
9009.89 1131
9010.79 1155
9011.68 1122
9012.58 1072
9013.47 1114
9014.37 1127
9015.27 1150
9016.16 1051
9017.06 1085
9017.95 1086
9018.85 1069
9019.75 1093
9020.64 1104
9021.54 1091
9022.43 1105
9023.33 1080
9024.23 1072
9025.12 1093
9026.02 1091
9026.92 1089
9027.81 1068
9028.71 1090
9029.61 1118
9030.50 1063
9031.40 1058
9032.30 1035
9033.19 1054
9034.09 1084
9034.99 1084
9035.88 1028
9036.78 1040
9037.68 1076
9038.58 1043
9039.47 1038
9040.37 1052
9041.27 1065
9042.16 1053
9043.06 1075
9043.96 1079
9044.86 1070
9045.75 1117
9046.65 1095
9047.55 1111
9048.45 1077
9049.34 1049
9050.24 1110
9051.14 1104
9052.04 1066
9052.94 1058
9053.83 1100
9054.73 1129
9055.63 1121
9056.53 1086
9057.43 1103
9058.32 1085
9059.22 1096
9060.12 1099
9061.02 1140
9061.92 1065
9062.81 1102
9063.71 1103
9064.61 1085
9065.51 1161
9066.41 1083
9067.31 1130
9068.21 1103
9069.10 1111
9070.00 1027
9070.90 1078
9071.80 1088
9072.70 1056
9073.60 1045
9074.50 998
9075.40 969
9076.29 1018
9077.19 1076
9078.09 1080
9078.99 1053
9079.89 1043
9080.79 1102
9081.69 1038
9082.59 1043
9083.49 1029
9084.39 1054
9085.29 1035
9086.19 1056
9087.09 1044
9087.98 1044
9088.88 1028
9089.78 1055
9090.68 1092
9091.58 1031
9092.48 1016
9093.38 1040
9094.28 1034
9095.18 1006
9096.08 1079
9096.98 1064
9097.88 1059
9098.78 1034
9099.68 1058
9100.58 1096
9101.48 1087
9102.38 1032
9103.28 1026
9104.18 1037
9105.08 1061
9105.99 1048
9106.89 1030
9107.79 1034
9108.69 1032
9109.59 977
9110.49 1000
9111.39 1027
9112.29 1032
9113.19 1055
9114.09 1005
9114.99 1025
9115.89 1008
9116.79 1033
9117.69 1037
9118.60 1028
9119.50 1025
9120.40 1017
9121.30 1020
9122.20 1051
9123.10 1010
9124.00 999
9124.90 953
9125.81 960
9126.71 1023
9127.61 1063
9128.51 1040
9129.41 985
9130.31 1059
9131.22 1053
9132.12 997
9133.02 991
9133.92 1032
9134.82 1018
9135.72 1039
9136.63 985
9137.53 1042
9138.43 1043
9139.33 1005
9140.23 1023
9141.14 1007
9142.04 1035
9142.94 1023
9143.84 1057
9144.75 1046
9145.65 1015
9146.55 1018
9147.45 1034
9148.36 1011
9149.26 1027
9150.16 950
9151.06 1000
9151.97 986
9152.87 1002
9153.77 1013
9154.67 991
9155.58 1015
9156.48 1017
9157.38 992
9158.29 994
9159.19 1016
9160.09 1006
9161.00 1021
9161.90 976
9162.80 1004
9163.71 1017
9164.61 1025
9165.51 1038
9166.42 1038
9167.32 1013
9168.22 972
9169.13 1000
9170.03 1003
9170.93 1002
9171.84 1002
9172.74 1003
9173.64 999
9174.55 1004
9175.45 1019
9176.36 984
9177.26 982
9178.16 1003
9179.07 1040
9179.97 1017
9180.88 1081
9181.78 1021
9182.69 1062
9183.59 1052
9184.49 1048
9185.40 1036
9186.30 1038
9187.21 1022
9188.11 1034
9189.02 1056
9189.92 1082
9190.82 1013
9191.73 974
9192.63 1013
9193.54 1042
9194.44 1091
9195.35 1095
9196.25 1119
9197.16 1075
9198.06 1108
9198.97 1099
9199.87 1055
9200.78 1093
9201.68 1087
9202.59 1038
9203.49 1056
9204.40 1063
9205.30 1053
9206.21 1041
9207.12 1013
9208.02 1026
9208.93 1023
9209.83 1042
9210.74 997
9211.64 1032
9212.55 1032
9213.45 1039
9214.36 1090
9215.27 1087
9216.17 1037
9217.08 1032
9217.98 1032
9218.89 1021
9219.80 1030
9220.70 1028
9221.61 1033
9222.51 1041
9223.42 1052
9224.33 1043
9225.23 1050
9226.14 1015
9227.05 969
9227.95 1002
9228.86 1048
9229.77 1049
9230.67 996
9231.58 951
9232.49 1015
9233.39 1024
9234.30 1036
9235.21 1055
9236.11 1017
9237.02 1041
9237.93 980
9238.83 969
9239.74 1008
9240.65 1023
9241.55 1064
9242.46 1024
9243.37 1042
9244.28 1042
9245.18 1066
9246.09 1010
9247.00 955
9247.91 994
9248.81 1012
9249.72 972
9250.63 984
9251.54 989
9252.44 1046
9253.35 1022
9254.26 1007
9255.17 1024
9256.07 1008
9256.98 1045
9257.89 994
9258.80 984
9259.71 980
9260.61 1052
9261.52 1059
9262.43 1057
9263.34 1044
9264.25 1035
9265.16 1025
9266.06 1040
9266.97 1032
9267.88 1050
9268.79 1034
9269.70 1023
9270.61 1005
9271.51 1041
9272.42 1013
9273.33 1068
9274.24 1028
9275.15 1064
9276.06 1086
9276.97 1113
9277.88 1064
9278.78 1089
9279.69 1044
9280.60 1028
9281.51 1097
9282.42 1090
9283.33 1090
9284.24 1034
9285.15 1064
9286.06 1060
9286.97 1023
9287.88 1033
9288.79 1043
9289.70 1020
9290.60 1076
9291.51 1049
9292.42 1017
9293.33 1103
9294.24 1111
9295.15 1100
9296.06 1119
9296.97 1114
9297.88 1085
9298.79 1072
9299.70 1066
9300.61 1082
9301.52 1105
9302.43 1050
9303.34 1089
9304.25 1122
9305.16 1078
9306.07 1084
9306.98 1096
9307.89 1082
9308.80 1129
9309.71 1103
9310.63 1115
9311.54 1060
9312.45 1087
9313.36 1105
9314.27 1063
9315.18 1048
9316.09 1113
9317.00 1097
9317.91 1061
9318.82 1085
9319.73 1079
9320.64 1060
9321.55 1039
9322.47 1063
9323.38 1067
9324.29 1053
9325.20 1043
9326.11 1088
9327.02 1095
9327.93 1053
9328.84 1038
9329.76 1057
9330.67 1014
9331.58 1104
9332.49 1096
9333.40 1063
9334.31 1062
9335.23 1064
9336.14 1026
9337.05 1034
9337.96 1059
9338.87 1042
9339.78 1099
9340.70 1061
9341.61 1074
9342.52 1089
9343.43 1095
9344.34 1057
9345.26 1111
9346.17 1096
9347.08 1070
9347.99 1124
9348.91 1083
9349.82 1075
9350.73 1071
9351.64 1065
9352.56 1106
9353.47 1075
9354.38 1062
9355.29 1106
9356.21 1142
9357.12 1129
9358.03 1086
9358.94 1091
9359.86 1158
9360.77 1147
9361.68 1086
9362.60 1103
9363.51 1126
9364.42 1144
9365.34 1085
9366.25 1057
9367.16 1085
9368.08 1137
9368.99 1162
9369.90 1116
9370.82 1106
9371.73 1077
9372.64 1092
9373.56 1117
9374.47 1083
9375.38 1151
9376.30 1158
9377.21 1153
9378.12 1116
9379.04 1170
9379.95 1161
9380.87 1108
9381.78 1104
9382.69 1144
9383.61 1167
9384.52 1183
9385.44 1170
9386.35 1188
9387.27 1243
9388.18 1265
9389.09 1230
9390.01 1204
9390.92 1220
9391.84 1270
9392.75 1269
9393.67 1286
9394.58 1264
9395.50 1292
9396.41 1263
9397.32 1272
9398.24 1246
9399.15 1222
9400.07 1193
9400.98 1210
9401.90 1204
9402.81 1180
9403.73 1168
9404.64 1198
9405.56 1202
9406.47 1184
9407.39 1206
9408.30 1199
9409.22 1221
9410.14 1215
9411.05 1203
9411.97 1209
9412.88 1217
9413.80 1243
9414.71 1270
9415.63 1208
9416.54 1230
9417.46 1278
9418.38 1235
9419.29 1252
9420.21 1236
9421.12 1192
9422.04 1222
9422.95 1208
9423.87 1219
9424.79 1220
9425.70 1227
9426.62 1269
9427.54 1259
9428.45 1281
9429.37 1285
9430.28 1296
9431.20 1306
9432.12 1312
9433.03 1369
9433.95 1377
9434.87 1363
9435.78 1338
9436.70 1342
9437.62 1434
9438.53 1391
9439.45 1369
9440.37 1429
9441.28 1420
9442.20 1327
9443.12 1314
9444.03 1368
9444.95 1372
9445.87 1420
9446.79 1476
9447.70 1531
9448.62 1528
9449.54 1590
9450.45 1676
9451.37 1705
9452.29 1736
9453.21 1680
9454.12 1693
9455.04 1645
9455.96 1612
9456.88 1566
9457.79 1499
9458.71 1487
9459.63 1455
9460.55 1453
9461.47 1384
9462.38 1431
9463.30 1360
9464.22 1378
9465.14 1366
9466.06 1348
9466.97 1371
9467.89 1381
9468.81 1390
9469.73 1373
9470.65 1374
9471.56 1419
9472.48 1402
9473.40 1404
9474.32 1455
9475.24 1490
9476.16 1498
9477.08 1552
9477.99 1593
9478.91 1633
9479.83 1566
9480.75 1503
9481.67 1533
9482.59 1574
9483.51 1482
9484.43 1463
9485.34 1405
9486.26 1409
9487.18 1377
9488.10 1419
9489.02 1430
9489.94 1347
9490.86 1382
9491.78 1417
9492.70 1350
9493.62 1345
9494.54 1332
9495.46 1333
9496.38 1324
9497.30 1334
9498.22 1355
9499.13 1336
9500.05 1327
9500.97 1365
9501.89 1366
9502.81 1347
9503.73 1318
9504.65 1372
9505.57 1375
9506.49 1356
9507.41 1384
9508.33 1408
9509.25 1429
9510.17 1441
9511.09 1424
9512.01 1483
9512.93 1423
9513.86 1404
9514.78 1409
9515.70 1487
9516.62 1429
9517.54 1454
9518.46 1428
9519.38 1464
9520.30 1474
9521.22 1445
9522.14 1516
9523.06 1511
9523.98 1413
9524.90 1458
9525.82 1534
9526.75 1545
9527.67 1619
9528.59 1641
9529.51 1709
9530.43 1773
9531.35 1706
9532.27 1756
9533.19 1751
9534.11 1747
9535.04 1692
9535.96 1615
9536.88 1595
9537.80 1638
9538.72 1597
9539.64 1474
9540.57 1491
9541.49 1460
9542.41 1461
9543.33 1446
9544.25 1445
9545.17 1458
9546.10 1498
9547.02 1454
9547.94 1463
9548.86 1416
9549.78 1470
9550.71 1482
9551.63 1507
9552.55 1475
9553.47 1517
9554.40 1591
9555.32 1556
9556.24 1592
9557.16 1606
9558.09 1632
9559.01 1580
9559.93 1618
9560.85 1645
9561.78 1587
9562.70 1508
9563.62 1502
9564.54 1507
9565.47 1477
9566.39 1451
9567.31 1434
9568.24 1451
9569.16 1417
9570.08 1399
9571.00 1471
9571.93 1438
9572.85 1442
9573.77 1421
9574.70 1410
9575.62 1364
9576.54 1400
9577.47 1411
9578.39 1399
9579.31 1363
9580.24 1357
9581.16 1370
9582.09 1376
9583.01 1411
9583.93 1377
9584.86 1361
9585.78 1370
9586.70 1344
9587.63 1399
9588.55 1371
9589.48 1422
9590.40 1417
9591.32 1432
9592.25 1435
9593.17 1441
9594.10 1448
9595.02 1418
9595.95 1484
9596.87 1462
9597.79 1445
9598.72 1551
9599.64 1518
9600.57 1513
9601.49 1515
9602.42 1528
9603.34 1531
9604.27 1528
9605.19 1518
9606.12 1531
9607.04 1501
9607.97 1542
9608.89 1544
9609.82 1582
9610.74 1587
9611.67 1547
9612.59 1547
9613.52 1556
9614.44 1597
9615.37 1610
9616.29 1566
9617.22 1612
9618.14 1663
9619.07 1605
9619.99 1603
9620.92 1613
9621.85 1599
9622.77 1601
9623.70 1718
9624.62 1671
9625.55 1710
9626.47 1675
9627.40 1655
9628.33 1645
9629.25 1756
9630.18 1774
9631.10 1814
9632.03 1836
9632.96 1738
9633.88 1757
9634.81 1774
9635.73 1793
9636.66 1762
9637.59 1783
9638.51 1871
9639.44 1888
9640.37 1838
9641.29 1908
9642.22 1918
9643.15 1988
9644.07 2012
9645.00 2040
9645.93 2147
9646.85 2172
9647.78 2193
9648.71 2221
9649.63 2167
9650.56 2185
9651.49 2104
9652.41 2064
9653.34 1999
9654.27 1951
9655.20 1964
9656.12 1899
9657.05 1902
9657.98 1913
9658.90 1898
9659.83 1901
9660.76 1850
9661.69 1932
9662.61 1933
9663.54 1940
9664.47 1939
9665.40 1944
9666.32 1981
9667.25 1952
9668.18 1918
9669.11 1990
9670.04 2007
9670.96 1998
9671.89 1985
9672.82 2026
9673.75 2017
9674.68 2023
9675.60 2055
9676.53 2015
9677.46 2011
9678.39 2062
9679.32 2062
9680.25 2036
9681.17 2072
9682.10 2043
9683.03 2011
9683.96 2019
9684.89 2057
9685.82 2072
9686.75 2031
9687.67 1997
9688.60 2070
9689.53 2106
9690.46 2077
9691.39 2043
9692.32 2118
9693.25 2162
9694.18 2189
9695.11 2212
9696.03 2248
9696.96 2267
9697.89 2248
9698.82 2294
9699.75 2190
9700.68 2196
9701.61 2162
9702.54 2114
9703.47 2097
9704.40 2046
9705.33 2032
9706.26 2004
9707.19 1997
9708.12 2004
9709.05 2035
9709.98 1993
9710.91 2022
9711.84 2045
9712.77 2052
9713.70 2030
9714.63 2025
9715.56 2023
9716.49 1956
9717.42 1982
9718.35 1906
9719.28 1927
9720.21 1907
9721.14 1808
9722.07 1811
9723.00 1854
9723.93 1835
9724.86 1842
9725.79 1863
9726.72 1908
9727.65 1846
9728.58 1743
9729.51 1810
9730.44 1789
9731.37 1798
9732.31 1886
9733.24 1879
9734.17 1871
9735.10 1871
9736.03 1801
9736.96 1785
9737.89 1768
9738.82 1751
9739.75 1681
9740.69 1742
9741.62 1767
9742.55 1754
9743.48 1714
9744.41 1712
9745.34 1700
9746.27 1689
9747.21 1692
9748.14 1742
9749.07 1704
9750.00 1704
9750.93 1701
9751.86 1711
9752.80 1697
9753.73 1709
9754.66 1768
9755.59 1768
9756.52 1719
9757.46 1736
9758.39 1758
9759.32 1750
9760.25 1776
9761.18 1803
9762.12 1806
9763.05 1740
9763.98 1749
9764.91 1781
9765.85 1762
9766.78 1784
9767.71 1830
9768.64 1824
9769.58 1841
9770.51 1870
9771.44 1836
9772.37 1827
9773.31 1861
9774.24 1904
9775.17 1909
9776.11 1966
9777.04 2004
9777.97 2012
9778.91 2018
9779.84 2088
9780.77 2064
9781.71 2013
9782.64 2061
9783.57 1947
9784.51 1908
9785.44 2004
9786.37 1874
9787.31 1827
9788.24 1832
9789.17 1769
9790.11 1782
9791.04 1717
9791.97 1692
9792.91 1750
9793.84 1766
9794.77 1807
9795.71 1778
9796.64 1793
9797.58 1774
9798.51 1799
9799.44 1822
9800.38 1752
9801.31 1692
9802.25 1689
9803.18 1690
9804.12 1619
9805.05 1632
9805.98 1542
9806.92 1561
9807.85 1485
9808.79 1498
9809.72 1487
9810.66 1461
9811.59 1520
9812.53 1479
9813.46 1451
9814.40 1422
9815.33 1440
9816.27 1482
9817.20 1450
9818.14 1426
9819.07 1423
9820.01 1423
9820.94 1416
9821.88 1362
9822.81 1335
9823.75 1374
9824.68 1362
9825.62 1361
9826.55 1370
9827.49 1363
9828.42 1332
9829.36 1331
9830.29 1339
9831.23 1365
9832.17 1356
9833.10 1386
9834.04 1397
9834.97 1351
9835.91 1340
9836.84 1340
9837.78 1373
9838.72 1385
9839.65 1380
9840.59 1388
9841.52 1373
9842.46 1322
9843.40 1304
9844.33 1320
9845.27 1320
9846.20 1322
9847.14 1291
9848.08 1325
9849.01 1328
9849.95 1384
9850.89 1370
9851.82 1374
9852.76 1382
9853.70 1336
9854.63 1305
9855.57 1401
9856.51 1360
9857.44 1379
9858.38 1354
9859.32 1330
9860.25 1315
9861.19 1346
9862.13 1404
9863.07 1397
9864.00 1312
9864.94 1334
9865.88 1349
9866.81 1312
9867.75 1331
9868.69 1341
9869.63 1386
9870.56 1321
9871.50 1273
9872.44 1327
9873.38 1301
9874.31 1341
9875.25 1353
9876.19 1278
9877.13 1278
9878.07 1281
9879.00 1342
9879.94 1269
9880.88 1268
9881.82 1248
9882.75 1290
9883.69 1280
9884.63 1263
9885.57 1250
9886.51 1258
9887.45 1244
9888.38 1296
9889.32 1260
9890.26 1206
9891.20 1258
9892.14 1231
9893.08 1246
9894.01 1230
9894.95 1239
9895.89 1251
9896.83 1248
9897.77 1247
9898.71 1260
9899.65 1231
9900.59 1276
9901.52 1291
9902.46 1275
9903.40 1309
9904.34 1261
9905.28 1274
9906.22 1301
9907.16 1338
9908.10 1339
9909.04 1296
9909.98 1304
9910.92 1280
9911.86 1265
9912.80 1254
9913.73 1272
9914.67 1283
9915.61 1287
9916.55 1283
9917.49 1312
9918.43 1397
9919.37 1480
9920.31 1514
9921.25 1625
9922.19 1753
9923.13 1788
9924.07 1925
9925.01 1940
9925.95 1950
9926.89 1943
9927.83 1853
9928.77 1732
9929.71 1687
9930.65 1622
9931.59 1521
9932.53 1450
9933.47 1363
9934.41 1350
9935.36 1311
9936.30 1312
9937.24 1234
9938.18 1216
9939.12 1186
9940.06 1175
9941.00 1177
9941.94 1190
9942.88 1198
9943.82 1154
9944.76 1151
9945.70 1155
9946.64 1089
9947.59 1095
9948.53 1075
9949.47 1128
9950.41 1100
9951.35 1093
9952.29 1123
9953.23 1123
9954.17 1118
9955.12 1091
9956.06 1099
9957.00 1118
9957.94 1080
9958.88 1109
9959.82 1143
9960.77 1101
9961.71 1087
9962.65 1117
9963.59 1126
9964.53 1102
9965.48 1035
9966.42 1069
9967.36 1077
9968.30 1051
9969.24 1002
9970.19 1093
9971.13 1098
9972.07 1090
9973.01 1058
9973.95 1036
9974.90 1024
9975.84 1043
9976.78 1054
9977.72 1029
9978.67 1021
9979.61 1052
9980.55 1035
9981.50 1041
9982.44 978
9983.38 987
9984.32 1004
9985.27 1031
9986.21 1016
9987.15 1046
9988.10 1001
9989.04 1009
9989.98 1043
9990.92 1021
9991.87 1008
9992.81 1039
9993.75 1065
9994.70 1055
9995.64 1072
9996.58 1006
9997.53 1067
9998.47 1085
9999.41 1066
10000.36 1034
10001.30 1073
10002.25 1075
10003.19 1085
10004.13 1068
10005.08 1038
10006.02 1023
10006.96 1051
10007.91 1017
10008.85 1033
10009.80 1056
10010.74 1018
10011.68 1002
10012.63 1045
10013.57 1070
10014.52 1080
10015.46 1025
10016.41 1008
10017.35 1020
10018.29 1011
10019.24 1016
10020.18 1030
10021.13 958
10022.07 956
10023.02 1002
10023.96 1005
10024.91 960
10025.85 951
10026.80 1016
10027.74 1038
10028.69 1020
10029.63 992
10030.58 976
10031.52 994
10032.47 998
10033.41 984
10034.36 972
10035.30 935
10036.25 940
10037.19 976
10038.14 930
10039.08 880
10040.03 939
10040.97 1001
10041.92 955
10042.87 928
10043.81 949
10044.76 936
10045.70 916
10046.65 956
10047.59 892
10048.54 907
10049.49 924
10050.43 916
10051.38 957
10052.32 950
10053.27 920
10054.22 907
10055.16 931
10056.11 908
10057.05 903
10058.00 886
10058.95 908
10059.89 899
10060.84 917
10061.79 927
10062.73 896
10063.68 895
10064.63 865
10065.57 897
10066.52 887
10067.47 879
10068.41 883
10069.36 903
10070.31 881
10071.25 894
10072.20 937
10073.15 914
10074.10 872
10075.04 883
10075.99 881
10076.94 873
10077.88 863
10078.83 817
10079.78 870
10080.73 888
10081.67 848
10082.62 840
10083.57 888
10084.52 873
10085.46 836
10086.41 845
10087.36 857
10088.31 855
10089.25 860
10090.20 873
10091.15 860
10092.10 839
10093.05 849
10093.99 895
10094.94 884
10095.89 824
10096.84 860
10097.79 908
10098.73 867
10099.68 888
10100.63 882
10101.58 847
10102.53 840
10103.48 873
10104.42 865
10105.37 856
10106.32 856
10107.27 827
10108.22 892
10109.17 849
10110.12 853
10111.06 834
10112.01 837
10112.96 838
10113.91 855
10114.86 810
10115.81 858
10116.76 844
10117.71 828
10118.66 809
10119.61 831
10120.56 835
10121.50 847
10122.45 860
10123.40 854
10124.35 826
10125.30 854
10126.25 869
10127.20 893
10128.15 840
10129.10 864
10130.05 827
10131.00 865
10131.95 821
10132.90 804
10133.85 841
10134.80 839
10135.75 899
10136.70 878
10137.65 863
10138.60 839
10139.55 888
10140.50 850
10141.45 846
10142.40 890
10143.35 887
10144.30 860
10145.25 881
10146.20 890
10147.15 862
10148.10 882
10149.05 843
10150.00 862
10150.95 835
10151.90 857
10152.86 870
10153.81 893
10154.76 850
10155.71 907
10156.66 882
10157.61 913
10158.56 867
10159.51 889
10160.46 853
10161.41 906
10162.37 879
10163.32 910
10164.27 856
10165.22 894
10166.17 935
10167.12 926
10168.07 898
10169.03 870
10169.98 937
10170.93 901
10171.88 902
10172.83 925
10173.78 924
10174.74 913
10175.69 951
10176.64 966
10177.59 961
10178.54 960
10179.49 967
10180.45 967
10181.40 964
10182.35 960
10183.30 1006
10184.26 981
10185.21 966
10186.16 1049
10187.11 1026
10188.06 1034
10189.02 1007
10189.97 1025
10190.92 1032
10191.87 988
10192.83 992
10193.78 1017
10194.73 1045
10195.69 1030
10196.64 1045
10197.59 1028
10198.54 1044
10199.50 1051
10200.45 1014
10201.40 1031
10202.36 1072
10203.31 1007
10204.26 1028
10205.22 1063
10206.17 1060
10207.12 1020
10208.08 1109
10209.03 1073
10209.98 1046
10210.94 985
10211.89 1016
10212.84 1027
10213.80 996
10214.75 956
10215.70 1004
10216.66 985
10217.61 946
10218.56 988
10219.52 969
10220.47 1008
10221.43 982
10222.38 968
10223.33 1032
10224.29 982
10225.24 932
10226.20 973
10227.15 994
10228.11 991
10229.06 974
10230.01 1010
10230.97 1068
10231.92 1038
10232.88 1052
10233.83 1012
10234.79 1081
10235.74 1101
10236.70 1089
10237.65 1046
10238.60 1029
10239.56 942
10240.51 937
10241.47 964
10242.42 884
10243.38 939
10244.33 902
10245.29 877
10246.24 874
10247.20 879
10248.15 857
10249.11 912
10250.07 857
10251.02 853
10251.98 848
10252.93 886
10253.89 855
10254.84 810
10255.80 823
10256.75 876
10257.71 870
10258.67 869
10259.62 853
10260.58 838
10261.53 873
10262.49 843
10263.44 810
10264.40 816
10265.36 877
10266.31 883
10267.27 860
10268.22 837
10269.18 848
10270.14 892
10271.09 833
10272.05 852
10273.01 884
10273.96 862
10274.92 821
10275.87 849
10276.83 874
10277.79 841
10278.74 831
10279.70 845
10280.66 831
10281.61 845
10282.57 830
10283.53 824
10284.49 850
10285.44 820
10286.40 801
10287.36 805
10288.31 855
10289.27 837
10290.23 839
10291.18 815
10292.14 839
10293.10 822
10294.06 843
10295.01 802
10295.97 828
10296.93 826
10297.89 784
10298.84 836
10299.80 787
10300.76 841
10301.72 794
10302.67 810
10303.63 787
10304.59 857
10305.55 809
10306.51 814
10307.46 782
10308.42 805
10309.38 791
10310.34 786
10311.30 815
10312.25 855
10313.21 865
10314.17 784
10315.13 786
10316.09 787
10317.05 838
10318.00 774
10318.96 847
10319.92 791
10320.88 809
10321.84 749
10322.80 783
10323.76 775
10324.71 800
10325.67 796
10326.63 815
10327.59 826
10328.55 814
10329.51 816
10330.47 778
10331.43 840
10332.39 837
10333.35 808
10334.30 777
10335.26 763
10336.22 725
10337.18 766
10338.14 779
10339.10 784
10340.06 808
10341.02 792
10341.98 795
10342.94 784
10343.90 771
10344.86 763
10345.82 785
10346.78 801
10347.74 825
10348.70 761
10349.66 766
10350.62 793
10351.58 804
10352.54 776
10353.50 802
10354.46 799
10355.42 821
10356.38 777
10357.34 767
10358.30 823
10359.26 772
10360.22 802
10361.18 764
10362.14 801
10363.10 772
10364.06 769
10365.02 757
10365.98 786
10366.94 741
10367.90 777
10368.87 764
10369.83 779
10370.79 768
10371.75 766
10372.71 762
10373.67 763
10374.63 784
10375.59 774
10376.55 780
10377.51 774
10378.48 768
10379.44 728
10380.40 744
10381.36 744
10382.32 777
10383.28 776
10384.24 783
10385.21 797
10386.17 810
10387.13 803
10388.09 792
10389.05 771
10390.01 752
10390.98 752
10391.94 761
10392.90 759
10393.86 732
10394.82 757
10395.79 789
10396.75 758
10397.71 765
10398.67 739
10399.63 791
10400.60 795
10401.56 833
10402.52 786
10403.48 814
10404.45 826
10405.41 817
10406.37 766
10407.33 760
10408.30 774
10409.26 830
10410.22 811
10411.18 850
10412.15 854
10413.11 883
10414.07 861
10415.04 855
10416.00 843
10416.96 874
10417.93 896
10418.89 900
10419.85 925
10420.81 889
10421.78 868
10422.74 858
10423.70 885
10424.67 870
10425.63 900
10426.59 862
10427.56 869
10428.52 837
10429.49 814
10430.45 859
10431.41 820
10432.38 801
10433.34 829
10434.30 787
10435.27 774
10436.23 770
10437.20 784
10438.16 778
10439.12 745
10440.09 739
10441.05 741
10442.02 729
10442.98 740
10443.94 778
10444.91 754
10445.87 744
10446.84 741
10447.80 767
10448.77 787
10449.73 778
10450.70 781
10451.66 727
10452.63 780
10453.59 733
10454.55 769
10455.52 771
10456.48 774
10457.45 769
10458.41 717
10459.38 774
10460.34 777
10461.31 749
10462.27 784
10463.24 742
10464.20 764
10465.17 753
10466.14 754
10467.10 746
10468.07 780
10469.03 775
10470.00 757
10470.96 768
10471.93 728
10472.89 757
10473.86 739
10474.82 786
10475.79 742
10476.76 758
10477.72 766
10478.69 781
10479.65 775
10480.62 753
10481.59 744
10482.55 743
10483.52 753
10484.48 781
10485.45 804
10486.42 791
10487.38 763
10488.35 726
10489.32 776
10490.28 758
10491.25 772
10492.21 777
10493.18 754
10494.15 761
10495.11 737
10496.08 724
10497.05 743
10498.01 788
10498.98 777
10499.95 764
10500.92 794
10501.88 809
10502.85 769
10503.82 759
10504.78 753
10505.75 746
10506.72 792
10507.68 794
10508.65 779
10509.62 761
10510.59 784
10511.55 787
10512.52 792
10513.49 771
10514.46 770
10515.42 766
10516.39 798
10517.36 782
10518.33 778
10519.29 770
10520.26 789
10521.23 793
10522.20 760
10523.17 785
10524.13 785
10525.10 839
10526.07 778
10527.04 758
10528.01 843
10528.97 771
10529.94 793
10530.91 783
10531.88 786
10532.85 751
10533.82 785
10534.78 786
10535.75 755
10536.72 767
10537.69 803
10538.66 765
10539.63 794
10540.60 802
10541.56 762
10542.53 811
10543.50 841
10544.47 812
10545.44 832
10546.41 807
10547.38 864
10548.35 788
10549.32 779
10550.29 821
10551.25 849
10552.22 875
10553.19 834
10554.16 862
10555.13 869
10556.10 890
10557.07 909
10558.04 902
10559.01 923
10559.98 934
10560.95 920
10561.92 939
10562.89 910
10563.86 890
10564.83 850
10565.80 862
10566.77 815
10567.74 793
10568.71 852
10569.68 845
10570.65 787
10571.62 842
10572.59 759
10573.56 781
10574.53 788
10575.50 851
10576.47 837
10577.44 825
10578.41 831
10579.38 807
10580.35 820
10581.32 822
10582.29 862
10583.26 883
10584.23 803
10585.21 791
10586.18 808
10587.15 865
10588.12 863
10589.09 830
10590.06 829
10591.03 808
10592.00 822
10592.97 817
10593.94 797
10594.92 782
10595.89 783
10596.86 827
10597.83 772
10598.80 749
10599.77 748
10600.74 774
10601.71 810
10602.69 762
10603.66 746
10604.63 750
10605.60 766
10606.57 783
10607.54 789
10608.52 717
10609.49 703
10610.46 746
10611.43 783
10612.40 782
10613.38 738
10614.35 755
10615.32 780
10616.29 801
10617.27 767
10618.24 696
10619.21 746
10620.18 761
10621.15 753
10622.13 739
10623.10 787
10624.07 784
10625.04 778
10626.02 792
10626.99 789
10627.96 758
10628.94 742
10629.91 791
10630.88 821
10631.85 798
10632.83 793
10633.80 806
10634.77 832
10635.75 843
10636.72 825
10637.69 826
10638.67 820
10639.64 818
10640.61 783
10641.59 788
10642.56 812
10643.53 813
10644.51 780
10645.48 815
10646.45 831
10647.43 842
10648.40 798
10649.37 785
10650.35 769
10651.32 778
10652.30 811
10653.27 794
10654.24 769
10655.22 766
10656.19 784
10657.16 753
10658.14 764
10659.11 793
10660.09 775
10661.06 800
10662.04 802
10663.01 804
10663.98 826
10664.96 838
10665.93 839
10666.91 843
10667.88 847
10668.86 824
10669.83 796
10670.81 793
10671.78 782
10672.76 806
10673.73 816
10674.71 791
10675.68 744
10676.66 793
10677.63 802
10678.61 828
10679.58 780
10680.56 785
10681.53 779
10682.51 761
10683.48 770
10684.46 794
10685.43 753
10686.41 793
10687.38 794
10688.36 792
10689.33 745
10690.31 709
10691.28 755
10692.26 753
10693.24 778
10694.21 774
10695.19 818
10696.16 792
10697.14 768
10698.12 811
10699.09 785
10700.07 684
10701.04 739
10702.02 781
10703.00 785
10703.97 766
10704.95 744
10705.92 809
10706.90 788
10707.88 722
10708.85 743
10709.83 810
10710.81 788
10711.78 764
10712.76 744
10713.74 771
10714.71 734
10715.69 729
10716.67 735
10717.64 746
10718.62 744
10719.60 758
10720.57 768
10721.55 759
10722.53 791
10723.50 754
10724.48 773
10725.46 761
10726.44 776
10727.41 765
10728.39 790
10729.37 795
10730.35 785
10731.32 773
10732.30 776
10733.28 810
10734.26 783
10735.23 752
10736.21 789
10737.19 811
10738.17 795
10739.14 792
10740.12 775
10741.10 843
10742.08 829
10743.06 785
10744.03 780
10745.01 765
10745.99 774
10746.97 793
10747.95 792
10748.92 770
10749.90 784
10750.88 767
10751.86 773
10752.84 755
10753.82 747
10754.79 784
10755.77 776
10756.75 755
10757.73 777
10758.71 763
10759.69 768
10760.67 786
10761.65 775
10762.62 785
10763.60 778
10764.58 782
10765.56 795
10766.54 804
10767.52 736
10768.50 808
10769.48 800
10770.46 802
10771.44 775
10772.42 786
10773.39 784
10774.37 810
10775.35 805
10776.33 798
10777.31 851
10778.29 828
10779.27 784
10780.25 825
10781.23 834
10782.21 785
10783.19 842
10784.17 832
10785.15 787
10786.13 788
10787.11 826
10788.09 806
10789.07 812
10790.05 768
10791.03 773
10792.01 766
10792.99 781
10793.97 793
10794.95 785
10795.93 814
10796.91 795
10797.89 795
10798.87 814
10799.85 790
10800.83 768
10801.82 804
10802.80 844
10803.78 828
10804.76 788
10805.74 797
10806.72 818
10807.70 801
10808.68 798
10809.66 750
10810.64 790
10811.62 774
10812.61 801
10813.59 800
10814.57 779
10815.55 837
10816.53 832
10817.51 842
10818.49 820
10819.47 842
10820.46 826
10821.44 839
10822.42 842
10823.40 800
10824.38 787
10825.36 850
10826.35 782
10827.33 820
10828.31 796
10829.29 813
10830.27 807
10831.25 831
10832.24 872
10833.22 838
10834.20 821
10835.18 832
10836.17 833
10837.15 861
10838.13 852
10839.11 883
10840.09 844
10841.08 856
10842.06 884
10843.04 848
10844.02 893
10845.01 860
10845.99 875
10846.97 834
10847.96 859
10848.94 867
10849.92 881
10850.90 875
10851.89 838
10852.87 876
10853.85 898
10854.84 883
10855.82 903
10856.80 893
10857.78 920
10858.77 895
10859.75 912
10860.73 930
10861.72 903
10862.70 881
10863.68 933
10864.67 938
10865.65 930
10866.64 869
10867.62 860
10868.60 876
10869.59 919
10870.57 921
10871.55 976
10872.54 956
10873.52 936
10874.51 919
10875.49 928
10876.47 926
10877.46 917
10878.44 963
10879.43 945
10880.41 975
10881.39 960
10882.38 961
10883.36 968
10884.35 974
10885.33 992
10886.32 1022
10887.30 991
10888.29 996
10889.27 1039
10890.25 987
10891.24 989
10892.22 1012
10893.21 968
10894.19 1034
10895.18 996
10896.16 982
10897.15 982
10898.13 1004
10899.12 1054
10900.10 1066
10901.09 1104
10902.07 1091
10903.06 1092
10904.04 1107
10905.03 1093
10906.01 1079
10907.00 1093
10907.99 1112
10908.97 1120
10909.96 1067
10910.94 1099
10911.93 1119
10912.91 1112
10913.90 1131
10914.88 1135
10915.87 1164
10916.86 1130
10917.84 1147
10918.83 1145
10919.81 1131
10920.80 1130
10921.79 1160
10922.77 1134
10923.76 1156
10924.74 1153
10925.73 1173
10926.72 1145
10927.70 1158
10928.69 1183
10929.68 1124
10930.66 1215
10931.65 1180
10932.64 1186
10933.62 1197
10934.61 1219
10935.60 1162
10936.58 1207
10937.57 1213
10938.56 1283
10939.54 1283
10940.53 1317
10941.52 1284
10942.50 1283
10943.49 1357
10944.48 1344
10945.47 1380
10946.45 1425
10947.44 1397
10948.43 1385
10949.41 1434
10950.40 1437
10951.39 1455
10952.38 1421
10953.36 1458
10954.35 1509
10955.34 1546
10956.33 1572
10957.31 1553
10958.30 1556
10959.29 1559
10960.28 1448
10961.27 1469
10962.25 1465
10963.24 1409
10964.23 1433
10965.22 1386
10966.21 1400
10967.19 1375
10968.18 1383
10969.17 1357
10970.16 1316
10971.15 1322
10972.13 1333
10973.12 1307
10974.11 1293
10975.10 1335
10976.09 1313
10977.08 1357
10978.07 1355
10979.05 1443
10980.04 1436
10981.03 1423
10982.02 1430
10983.01 1398
10984.00 1421
10984.99 1391
10985.98 1444
10986.96 1438
10987.95 1468
10988.94 1542
10989.93 1525
10990.92 1512
10991.91 1614
10992.90 1685
10993.89 1770
10994.88 1801
10995.87 1834
10996.86 1824
10997.85 1820
10998.84 1816
10999.83 1773
11000.82 1758
11001.81 1706
11002.79 1650
11003.78 1633
11004.77 1528
11005.76 1434
11006.75 1464
11007.74 1405
11008.73 1415
11009.72 1379
11010.71 1343
11011.70 1318
11012.69 1296
11013.68 1290
11014.67 1315
11015.67 1232
11016.66 1236
11017.65 1243
11018.64 1241
11019.63 1255
11020.62 1241
11021.61 1247
11022.60 1227
11023.59 1240
11024.58 1219
11025.57 1196
11026.56 1203
11027.55 1250
11028.54 1212
11029.53 1241
11030.52 1189
11031.52 1213
11032.51 1210
11033.50 1256
11034.49 1152
11035.48 1151
11036.47 1183
11037.46 1173
11038.45 1194
11039.45 1156
11040.44 1187
11041.43 1112
11042.42 1186
11043.41 1190
11044.40 1133
11045.39 1112
11046.39 1099
11047.38 1135
11048.37 1120
11049.36 1127
11050.35 1104
11051.35 1106
11052.34 1100
11053.33 1105
11054.32 1109
11055.31 1084
11056.31 1103
11057.30 1102
11058.29 1077
11059.28 1099
11060.27 1120
11061.27 1131
11062.26 1088
11063.25 1074
11064.24 1103
11065.24 1141
11066.23 1070
11067.22 1058
11068.21 1101
11069.21 1065
11070.20 1091
11071.19 1111
11072.19 1107
11073.18 1076
11074.17 1118
11075.16 1131
11076.16 1124
11077.15 1079
11078.14 1067
11079.14 1083
11080.13 1083
11081.12 1109
11082.12 1148
11083.11 1082
11084.10 1088
11085.10 1097
11086.09 1076
11087.08 1097
11088.08 1088
11089.07 1036
11090.06 1067
11091.06 1088
11092.05 1072
11093.04 1050
11094.04 1014
11095.03 1029
11096.03 1053
11097.02 1059
11098.01 1046
11099.01 1051
11100.00 1029
11101.00 1012
11101.99 1012
11102.98 1057
11103.98 1011
11104.97 1018
11105.97 1078
11106.96 1036
11107.96 999
11108.95 1082
11109.95 1040
11110.94 1009
11111.93 1028
11112.93 1025
11113.92 1023
11114.92 1007
11115.91 1035
11116.91 1018
11117.90 1013
11118.90 1032
11119.89 1038
11120.89 1013
11121.88 1031
11122.88 1067
11123.87 1012
11124.87 1012
11125.86 1038
11126.86 1045
11127.85 1019
11128.85 1017
11129.84 1073
11130.84 1090
11131.84 1053
11132.83 1061
11133.83 1067
11134.82 1036
11135.82 1012
11136.81 1029
11137.81 1011
11138.81 1017
11139.80 1023
11140.80 995
11141.79 1001
11142.79 990
11143.79 977
11144.78 957
11145.78 997
11146.77 985
11147.77 1013
11148.77 993
11149.76 1060
11150.76 1009
11151.75 1033
11152.75 1004
11153.75 1002
11154.74 979
11155.74 1025
11156.74 1004
11157.73 968
11158.73 1011
11159.73 939
11160.72 937
11161.72 976
11162.72 966
11163.71 968
11164.71 974
11165.71 1000
11166.71 999
11167.70 989
11168.70 981
11169.70 940
11170.69 1023
11171.69 978
11172.69 1004
11173.69 972
11174.68 945
11175.68 968
11176.68 951
11177.68 962
11178.67 942
11179.67 953
11180.67 927
11181.67 992
11182.66 941
11183.66 979
11184.66 981
11185.66 967
11186.66 978
11187.65 979
11188.65 967
11189.65 921
11190.65 956
11191.65 985
11192.64 976
11193.64 935
11194.64 973
11195.64 963
11196.64 995
11197.64 927
11198.63 971
11199.63 988
11200.63 947
11201.63 953
11202.63 989
11203.63 937
11204.63 963
11205.63 1004
11206.62 1014
11207.62 967
11208.62 969
11209.62 961
11210.62 944
11211.62 971
11212.62 937
11213.62 989
11214.62 985
11215.62 979
11216.61 997
11217.61 933
11218.61 993
11219.61 947
11220.61 947
11221.61 931
11222.61 937
11223.61 927
11224.61 973
11225.61 958
11226.61 957
11227.61 961
11228.61 1044
11229.61 1001
11230.61 1025
11231.61 986
11232.61 954
11233.61 965
11234.61 977
11235.61 960
11236.61 989
11237.61 948
11238.61 955
11239.61 945
11240.61 978
11241.61 1007
11242.61 967
11243.61 1012
11244.61 994
11245.61 1007
11246.61 1014
11247.61 988
11248.62 946
11249.62 968
11250.62 1003
11251.62 1005
11252.62 981
11253.62 957
11254.62 972
11255.62 961
11256.62 965
11257.62 940
11258.62 967
11259.63 967
11260.63 928
11261.63 978
11262.63 1019
11263.63 1019
11264.63 993
11265.63 999
11266.64 1069
11267.64 987
11268.64 987
11269.64 990
11270.64 1007
11271.64 1038
11272.65 1015
11273.65 1033
11274.65 1053
11275.65 1043
11276.65 1011
11277.65 1036
11278.66 1047
11279.66 1041
11280.66 1022
11281.66 1042
11282.67 1031
11283.67 1016
11284.67 1040
11285.67 1060
11286.67 1106
11287.68 1092
11288.68 1081
11289.68 1028
11290.68 1045
11291.69 1069
11292.69 1065
11293.69 1054
11294.70 1022
11295.70 1053
11296.70 1052
11297.70 1046
11298.71 1021
11299.71 1066
11300.71 1045
11301.72 1032
11302.72 1086
11303.72 1055
11304.72 1068
11305.73 1068
11306.73 1093
11307.73 1086
11308.74 1029
11309.74 1068
11310.74 1087
11311.75 1120
11312.75 1087
11313.76 1119
11314.76 1112
11315.76 1108
11316.77 1119
11317.77 1067
11318.77 1116
11319.78 1064
11320.78 1096
11321.79 1095
11322.79 1104
11323.79 1094
11324.80 1057
11325.80 1114
11326.81 1120
11327.81 1072
11328.81 1073
11329.82 1064
11330.82 1071
11331.83 1109
11332.83 1095
11333.84 1112
11334.84 1136
11335.85 1140
11336.85 1077
11337.85 1133
11338.86 1106
11339.86 1148
11340.87 1112
11341.87 1118
11342.88 1114
11343.88 1130
11344.89 1153
11345.89 1101
11346.90 1095
11347.90 1107
11348.91 1136
11349.91 1129
11350.92 1130
11351.92 1130
11352.93 1163
11353.94 1175
11354.94 1162
11355.95 1195
11356.95 1180
11357.96 1157
11358.96 1174
11359.97 1226
11360.97 1212
11361.98 1138
11362.99 1106
11363.99 1171
11365.00 1167
11366.00 1184
11367.01 1164
11368.02 1172
11369.02 1192
11370.03 1176
11371.03 1164
11372.04 1174
11373.05 1198
11374.05 1193
11375.06 1168
11376.06 1187
11377.07 1169
11378.08 1198
11379.08 1249
11380.09 1168
11381.10 1180
11382.10 1182
11383.11 1223
11384.12 1209
11385.12 1256
11386.13 1255
11387.14 1213
11388.14 1237
11389.15 1240
11390.16 1283
11391.17 1246
11392.17 1253
11393.18 1257
11394.19 1289
11395.19 1277
11396.20 1342
11397.21 1321
11398.22 1309
11399.22 1268
11400.23 1293
11401.24 1273
11402.25 1290
11403.25 1273
11404.26 1307
11405.27 1364
11406.28 1372
11407.28 1365
11408.29 1327
11409.30 1357
11410.31 1344
11411.31 1354
11412.32 1327
11413.33 1366
11414.34 1424
11415.35 1403
11416.35 1428
11417.36 1429
11418.37 1432
11419.38 1474
11420.39 1467
11421.40 1432
11422.40 1444
11423.41 1430
11424.42 1491
11425.43 1464
11426.44 1498
11427.45 1464
11428.46 1517
11429.46 1491
11430.47 1529
11431.48 1513
11432.49 1561
11433.50 1573
11434.51 1616
11435.52 1590
11436.53 1533
11437.54 1624
11438.54 1591
11439.55 1601
11440.56 1647
11441.57 1634
11442.58 1638
11443.59 1630
11444.60 1551
11445.61 1656
11446.62 1717
11447.63 1691
11448.64 1711
11449.65 1709
11450.66 1742
11451.67 1781
11452.68 1769
11453.69 1789
11454.70 1765
11455.71 1750
11456.72 1820
11457.73 1781
11458.74 1755
11459.75 1796
11460.76 1786
11461.77 1783
11462.78 1816
11463.79 1801
11464.80 1839
11465.81 1815
11466.82 1856
11467.83 1878
11468.84 1879
11469.85 1914
11470.86 1905
11471.87 1895
11472.88 1896
11473.89 1934
11474.90 1891
11475.91 1968
11476.92 1975
11477.93 1947
11478.95 1930
11479.96 1973
11480.97 1962
11481.98 2023
11482.99 2006
11484.00 2045
11485.01 2059
11486.02 2086
11487.03 2052
11488.05 2010
11489.06 2103
11490.07 2067
11491.08 2073
11492.09 2070
11493.10 2197
11494.11 2136
11495.13 2090
11496.14 2165
11497.15 2157
11498.16 2116
11499.17 2216
11500.18 2251
11501.20 2228
11502.21 2206
11503.22 2224
11504.23 2301
11505.24 2282
11506.26 2238
11507.27 2326
11508.28 2332
11509.29 2307
11510.30 2379
11511.32 2393
11512.33 2361
11513.34 2280
11514.35 2360
11515.37 2481
11516.38 2449
11517.39 2447
11518.40 2438
11519.42 2508
11520.43 2479
11521.44 2501
11522.45 2482
11523.47 2497
11524.48 2563
11525.49 2570
11526.51 2586
11527.52 2652
11528.53 2688
11529.55 2761
11530.56 2712
11531.57 2733
11532.59 2702
11533.60 2771
11534.61 2766
11535.63 2829
11536.64 2834
11537.65 2882
11538.67 2888
11539.68 2949
11540.69 3028
11541.71 3067
11542.72 3012
11543.73 3049
11544.75 3069
11545.76 3177
11546.78 3249
11547.79 3275
11548.80 3297
11549.82 3419
11550.83 3420
11551.85 3459
11552.86 3419
11553.87 3503
11554.89 3504
11555.90 3600
11556.92 3634
11557.93 3621
11558.95 3668
11559.96 3709
11560.97 3856
11561.99 3921
11563.00 3829
11564.02 3891
11565.03 3985
11566.05 4012
11567.06 4097
11568.08 4106
11569.09 4196
11570.11 4250
11571.12 4301
11572.14 4435
11573.15 4574
11574.17 4667
11575.18 4787
11576.20 4945
11577.21 5077
11578.23 5232
11579.24 5285
11580.26 5426
11581.27 5700
11582.29 5749
11583.30 5843
11584.32 6007
11585.33 6160
11586.35 6409
11587.37 6632
11588.38 6673
11589.40 6972
11590.41 7261
11591.43 7704
11592.44 8106
11593.46 8622
11594.48 9302
11595.49 9953
11596.51 10662
11597.52 11145
11598.54 11750
11599.56 12095
11600.57 12333
11601.59 12490
11602.61 12295
11603.62 11965
11604.64 11608
11605.66 11081
11606.67 10305
11607.69 9604
11608.70 8697
11609.72 7955
11610.74 7318
11611.75 6739
11612.77 6248
11613.79 5836
11614.81 5415
11615.82 5222
11616.84 5039
11617.86 4777
11618.87 4621
11619.89 4591
11620.91 4428
11621.92 4382
11622.94 4200
11623.96 4175
11624.98 4154
11625.99 4122
11627.01 4066
11628.03 4070
11629.05 4104
11630.06 3966
11631.08 3952
11632.10 3968
11633.12 3905
11634.13 3938
11635.15 3995
11636.17 4002
11637.19 3995
11638.20 3978
11639.22 3938
11640.24 3971
11641.26 3822
11642.28 3895
11643.29 3843
11644.31 3737
11645.33 3703
11646.35 3524
11647.37 3491
11648.39 3419
11649.40 3377
11650.42 3311
11651.44 3232
11652.46 3263
11653.48 3271
11654.50 3205
11655.51 3159
11656.53 3246
11657.55 3201
11658.57 3296
11659.59 3335
11660.61 3357
11661.63 3336
11662.65 3399
11663.67 3324
11664.68 3393
11665.70 3438
11666.72 3402
11667.74 3527
11668.76 3583
11669.78 3532
11670.80 3553
11671.82 3522
11672.84 3536
11673.86 3622
11674.88 3639
11675.90 3683
11676.92 3765
11677.94 3745
11678.96 3723
11679.98 3737
11680.99 3750
11682.01 3737
11683.03 3664
11684.05 3731
11685.07 3672
11686.09 3627
11687.11 3609
11688.13 3558
11689.15 3554
11690.17 3516
11691.19 3377
11692.21 3398
11693.24 3348
11694.26 3420
11695.28 3380
11696.30 3335
11697.32 3246
11698.34 3327
11699.36 3241
11700.38 3224
11701.40 3111
11702.42 3159
11703.44 3117
11704.46 3069
11705.48 3074
11706.50 3083
11707.52 2990
11708.54 3007
11709.57 2966
11710.59 2916
11711.61 2866
11712.63 2901
11713.65 2843
11714.67 2775
11715.69 2716
11716.71 2761
11717.73 2803
11718.76 2715
11719.78 2666
11720.80 2625
11721.82 2596
11722.84 2511
11723.86 2535
11724.89 2482
11725.91 2456
11726.93 2431
11727.95 2389
11728.97 2381
11729.99 2324
11731.02 2355
11732.04 2337
11733.06 2367
11734.08 2276
11735.10 2309
11736.13 2320
11737.15 2269
11738.17 2236
11739.19 2188
11740.22 2262
11741.24 2241
11742.26 2205
11743.28 2233
11744.30 2129
11745.33 2104
11746.35 2147
11747.37 2164
11748.40 2149
11749.42 2089
11750.44 2067
11751.46 2060
11752.49 2016
11753.51 1960
11754.53 1973
11755.56 1965
11756.58 1949
11757.60 1945
11758.62 1941
11759.65 1988
11760.67 1931
11761.69 1832
11762.72 1781
11763.74 1772
11764.76 1820
11765.79 1800
11766.81 1738
11767.83 1762
11768.86 1715
11769.88 1773
11770.91 1786
11771.93 1762
11772.95 1735
11773.98 1725
11775.00 1738
11776.02 1716
11777.05 1706
11778.07 1697
11779.10 1674
11780.12 1640
11781.14 1639
11782.17 1628
11783.19 1575
11784.22 1601
11785.24 1645
11786.26 1565
11787.29 1608
11788.31 1579
11789.34 1607
11790.36 1519
11791.39 1529
11792.41 1539
11793.44 1503
11794.46 1493
11795.49 1461
11796.51 1447
11797.54 1487
11798.56 1475
11799.59 1464
11800.61 1427
11801.63 1459
11802.66 1415
11803.69 1460
11804.71 1432
11805.74 1374
11806.76 1328
11807.79 1354
11808.81 1366
11809.84 1380
11810.86 1328
11811.89 1368
11812.91 1404
11813.94 1351
11814.96 1392
11815.99 1365
11817.01 1328
11818.04 1352
11819.07 1315
11820.09 1322
11821.12 1319
11822.14 1328
11823.17 1339
11824.20 1328
11825.22 1341
11826.25 1384
11827.27 1343
11828.30 1287
11829.33 1351
11830.35 1255
11831.38 1305
11832.40 1282
11833.43 1275
11834.46 1216
11835.48 1261
11836.51 1298
11837.54 1298
11838.56 1258
11839.59 1251
11840.62 1245
11841.64 1227
11842.67 1244
11843.70 1210
11844.72 1224
11845.75 1199
11846.78 1263
11847.80 1226
11848.83 1229
11849.86 1217
11850.89 1243
11851.91 1276
11852.94 1249
11853.97 1201
11854.99 1220
11856.02 1176
11857.05 1198
11858.08 1199
11859.10 1181
11860.13 1215
11861.16 1196
11862.19 1177
11863.21 1164
11864.24 1135
11865.27 1175
11866.30 1174
11867.33 1199
11868.35 1164
11869.38 1189
11870.41 1129
11871.44 1189
11872.47 1190
11873.49 1146
11874.52 1115
11875.55 1146
11876.58 1153
11877.61 1146
11878.63 1129
11879.66 1171
11880.69 1162
11881.72 1131
11882.75 1169
11883.78 1166
11884.81 1104
11885.83 1127
11886.86 1157
11887.89 1137
11888.92 1110
11889.95 1165
11890.98 1171
11892.01 1141
11893.04 1168
11894.06 1150
11895.09 1194
11896.12 1217
11897.15 1242
11898.18 1216
11899.21 1172
11900.24 1199
11901.27 1202
11902.30 1231
11903.33 1180
11904.36 1158
11905.39 1161
11906.42 1166
11907.45 1155
11908.48 1117
11909.50 1081
11910.53 1131
11911.56 1099
11912.59 1122
11913.62 1157
11914.65 1136
11915.68 1125
11916.71 1119
11917.74 1175
11918.77 1153
11919.80 1152
11920.83 1123
11921.86 1162
11922.89 1134
11923.92 1156
11924.95 1167
11925.99 1200
11927.02 1243
11928.05 1287
11929.08 1271
11930.11 1246
11931.14 1241
11932.17 1197
11933.20 1233
11934.23 1202
11935.26 1206
11936.29 1183
11937.32 1139
11938.35 1127
11939.38 1129
11940.41 1074
11941.45 1105
11942.48 1073
11943.51 1093
11944.54 1129
11945.57 1053
11946.60 1065
11947.63 1039
11948.66 1080
11949.70 1060
11950.73 1025
11951.76 1014
11952.79 1036
11953.82 1060
11954.85 1086
11955.88 1042
11956.92 1063
11957.95 1070
11958.98 1071
11960.01 1065
11961.04 1071
11962.08 1081
11963.11 1078
11964.14 1047
11965.17 1048
11966.20 1082
11967.24 1051
11968.27 1105
11969.30 1068
11970.33 1071
11971.36 1087
11972.40 1099
11973.43 1057
11974.46 1066
11975.49 1087
11976.53 1080
11977.56 1125
11978.59 1099
11979.62 1109
11980.66 1131
11981.69 1118
11982.72 1101
11983.76 1097
11984.79 1092
11985.82 1067
11986.85 1080
11987.89 1063
11988.92 1069
11989.95 1085
11990.99 1113
11992.02 1084
11993.05 1106
11994.09 1088
11995.12 1091
11996.15 1133
11997.19 1130
11998.22 1113
11999.25 1130
12000.29 1128
12001.32 1143
12002.35 1143
12003.39 1110
12004.42 1126
12005.46 1159
12006.49 1176
12007.52 1179
12008.56 1145
12009.59 1133
12010.63 1129
12011.66 1201
12012.69 1184
12013.73 1240
12014.76 1252
12015.80 1232
12016.83 1212
12017.86 1203
12018.90 1190
12019.93 1169
12020.97 1171
12022.00 1169
12023.04 1177
12024.07 1180
12025.11 1167
12026.14 1176
12027.18 1190
12028.21 1184
12029.25 1121
12030.28 1106
12031.32 1128
12032.35 1175
12033.39 1145
12034.42 1142
12035.46 1111
12036.49 1119
12037.53 1119
12038.56 1128
12039.60 1134
12040.63 1142
12041.67 1124
12042.70 1124
12043.74 1107
12044.77 1153
12045.81 1138
12046.84 1152
12047.88 1125
12048.92 1138
12049.95 1098
12050.99 1145
12052.02 1107
12053.06 1132
12054.09 1128
12055.13 1128
12056.17 1145
12057.20 1180
12058.24 1137
12059.27 1171
12060.31 1125
12061.35 1103
12062.38 1090
12063.42 1123
12064.46 1123
12065.49 1103
12066.53 1157
12067.56 1118
12068.60 1138
12069.64 1131
12070.67 1159
12071.71 1125
12072.75 1125
12073.78 1128
12074.82 1132
12075.86 1130
12076.89 1199
12077.93 1160
12078.97 1169
12080.01 1132
12081.04 1179
12082.08 1166
12083.12 1146
12084.15 1168
12085.19 1157
12086.23 1190
12087.27 1245
12088.30 1208
12089.34 1240
12090.38 1247
12091.41 1221
12092.45 1252
12093.49 1253
12094.53 1210
12095.57 1240
12096.60 1291
12097.64 1322
12098.68 1251
12099.72 1239
12100.75 1278
12101.79 1255
12102.83 1237
12103.87 1272
12104.91 1231
12105.94 1209
12106.98 1260
12108.02 1175
12109.06 1169
12110.10 1148
12111.14 1126
12112.17 1139
12113.21 1097
12114.25 1107
12115.29 1090
12116.33 1071
12117.37 1117
12118.40 1076
12119.44 1141
12120.48 1104
12121.52 1094
12122.56 1135
12123.60 1085
12124.64 1092
12125.68 1101
12126.72 1044
12127.75 1069
12128.79 1077
12129.83 1042
12130.87 1072
12131.91 1034
12132.95 1050
12133.99 1043
12135.03 1041
12136.07 1031
12137.11 1037
12138.15 1044
12139.19 1056
12140.23 1026
12141.27 1032
12142.31 1021
12143.35 1008
12144.38 1003
12145.42 1012
12146.46 1023
12147.50 1006
12148.54 1030
12149.58 988
12150.62 1012
12151.66 994
12152.70 989
12153.74 986
12154.78 1015
12155.82 1016
12156.87 1024
12157.91 978
12158.95 1011
12159.99 1020
12161.03 992
12162.07 967
12163.11 950
12164.15 974
12165.19 1008
12166.23 979
12167.27 992
12168.31 986
12169.35 991
12170.39 999
12171.43 989
12172.47 1017
12173.52 971
12174.56 976
12175.60 1006
12176.64 994
12177.68 1002
12178.72 987
12179.76 1029
12180.80 1012
12181.85 959
12182.89 1001
12183.93 990
12184.97 955
12186.01 952
12187.05 947
12188.09 981
12189.14 949
12190.18 965
12191.22 986
12192.26 955
12193.30 937
12194.34 943
12195.39 986
12196.43 970
12197.47 968
12198.51 899
12199.55 972
12200.60 954
12201.64 979
12202.68 968
12203.72 950
12204.77 962
12205.81 977
12206.85 1006
12207.89 971
12208.94 999
12209.98 973
12211.02 951
12212.06 972
12213.11 963
12214.15 976
12215.19 979
12216.23 960
12217.28 992
12218.32 941
12219.36 1006
12220.41 998
12221.45 944
12222.49 921
12223.54 902
12224.58 956
12225.62 958
12226.66 930
12227.71 954
12228.75 944
12229.79 911
12230.84 930
12231.88 895
12232.93 951
12233.97 905
12235.01 928
12236.06 953
12237.10 906
12238.14 954
12239.19 937
12240.23 906
12241.28 940
12242.32 919
12243.36 927
12244.41 943
12245.45 919
12246.50 926
12247.54 866
12248.58 916
12249.63 874
12250.67 868
12251.72 910
12252.76 900
12253.80 924
12254.85 900
12255.89 867
12256.94 849
12257.98 877
12259.03 890
12260.07 878
12261.12 864
12262.16 869
12263.21 832
12264.25 864
12265.30 848
12266.34 853
12267.39 855
12268.43 813
12269.48 837
12270.52 821
12271.57 862
12272.61 819
12273.66 814
12274.70 841
12275.75 843
12276.79 849
12277.84 851
12278.88 828
12279.93 824
12280.98 806
12282.02 848
12283.07 838
12284.11 852
12285.16 858
12286.20 817
12287.25 860
12288.30 828
12289.34 833
12290.39 784
12291.43 815
12292.48 807
12293.53 836
12294.57 803
12295.62 808
12296.66 802
12297.71 817
12298.76 781
12299.80 825
12300.85 847
12301.90 823
12302.94 787
12303.99 789
12305.04 807
12306.08 766
12307.13 754
12308.18 761
12309.22 775
12310.27 784
12311.32 821
12312.36 783
12313.41 790
12314.46 784
12315.50 772
12316.55 786
12317.60 808
12318.65 807
12319.69 809
12320.74 790
12321.79 810
12322.83 816
12323.88 770
12324.93 774
12325.98 762
12327.02 759
12328.07 770
12329.12 802
12330.17 755
12331.21 778
12332.26 760
12333.31 750
12334.36 753
12335.41 781
12336.45 798
12337.50 791
12338.55 796
12339.60 773
12340.65 790
12341.69 785
12342.74 785
12343.79 773
12344.84 741
12345.89 767
12346.94 786
12347.98 750
12349.03 783
12350.08 752
12351.13 768
12352.18 783
12353.23 765
12354.28 767
12355.32 766
12356.37 788
12357.42 766
12358.47 762
12359.52 753
12360.57 761
12361.62 720
12362.67 723
12363.72 751
12364.76 757
12365.81 731
12366.86 721
12367.91 738
12368.96 755
12370.01 716
12371.06 715
12372.11 751
12373.16 718
12374.21 737
12375.26 730
12376.31 723
12377.36 747
12378.41 754
12379.46 733
12380.51 734
12381.56 757
12382.61 724
12383.66 736
12384.71 747
12385.76 751
12386.81 731
12387.86 755
12388.91 738
12389.96 715
12391.01 741
12392.06 800
12393.11 745
12394.16 750
12395.21 733
12396.26 758
12397.31 757
12398.36 757
12399.41 791
12400.46 751
12401.51 769
12402.56 774
12403.61 773
12404.66 721
12405.71 711
12406.77 763
12407.82 739
12408.87 737
12409.92 747
12410.97 738
12412.02 744
12413.07 718
12414.12 724
12415.17 706
12416.23 755
12417.28 740
12418.33 718
12419.38 721
12420.43 735
12421.48 705
12422.53 740
12423.59 729
12424.64 733
12425.69 744
12426.74 760
12427.79 755
12428.84 760
12429.90 729
12430.95 758
12432.00 781
12433.05 763
12434.10 747
12435.16 772
12436.21 747
12437.26 776
12438.31 760
12439.37 758
12440.42 722
12441.47 733
12442.52 713
12443.58 707
12444.63 732
12445.68 697
12446.73 764
12447.79 741
12448.84 738
12449.89 775
12450.94 727
12452.00 732
12453.05 760
12454.10 745
12455.16 753
12456.21 748
12457.26 734
12458.31 732
12459.37 725
12460.42 764
12461.47 756
12462.53 753
12463.58 758
12464.63 730
12465.69 746
12466.74 781
12467.79 749
12468.85 761
12469.90 772
12470.95 770
12472.01 798
12473.06 790
12474.12 809
12475.17 792
12476.22 767
12477.28 787
12478.33 782
12479.39 780
12480.44 795
12481.49 800
12482.55 807
12483.60 883
12484.66 848
12485.71 860
12486.76 859
12487.82 872
12488.87 909
12489.93 925
12490.98 883
12492.04 935
12493.09 929
12494.15 958
12495.20 931
12496.25 860
12497.31 886
12498.36 870
12499.42 858
12500.47 848
12501.53 840
12502.58 817
12503.64 813
12504.69 806
12505.75 814
12506.80 805
12507.86 815
12508.91 823
12509.97 791
12511.03 785
12512.08 777
12513.14 796
12514.19 763
12515.25 796
12516.30 793
12517.36 800
12518.41 787
12519.47 820
12520.52 808
12521.58 796
12522.64 782
12523.69 821
12524.75 790
12525.80 787
12526.86 810
12527.92 784
12528.97 806
12530.03 795
12531.08 787
12532.14 826
12533.20 790
12534.25 809
12535.31 812
12536.37 790
12537.42 803
12538.48 774
12539.54 766
12540.59 803
12541.65 831
12542.70 797
12543.76 770
12544.82 788
12545.88 815
12546.93 760
12547.99 790
12549.05 845
12550.10 787
12551.16 799
12552.22 789
12553.27 841
12554.33 858
12555.39 840
12556.45 865
12557.50 856
12558.56 878
12559.62 928
12560.67 884
12561.73 869
12562.79 890
12563.85 895
12564.90 948
12565.96 950
12567.02 923
12568.08 990
12569.14 991
12570.19 1010
12571.25 1059
12572.31 1048
12573.37 1048
12574.42 1049
12575.48 1065
12576.54 1073
12577.60 1074
12578.66 1059
12579.72 1055
12580.77 998
12581.83 977
12582.89 990
12583.95 958
12585.01 970
12586.07 955
12587.12 864
12588.18 891
12589.24 871
12590.30 879
12591.36 893
12592.42 836
12593.48 859
12594.53 871
12595.59 863
12596.65 829
12597.71 835
12598.77 841
12599.83 855
12600.89 824
12601.95 832
12603.01 844
12604.07 845
12605.13 835
12606.18 876
12607.24 881
12608.30 862
12609.36 902
12610.42 872
12611.48 861
12612.54 872
12613.60 927
12614.66 944
12615.72 909
12616.78 883
12617.84 853
12618.90 891
12619.96 869
12621.02 846
12622.08 862
12623.14 880
12624.20 838
12625.26 818
12626.32 841
12627.38 809
12628.44 779
12629.50 829
12630.56 812
12631.62 826
12632.68 825
12633.74 831
12634.80 813
12635.86 810
12636.92 804
12637.98 882
12639.04 841
12640.11 838
12641.17 853
12642.23 826
12643.29 884
12644.35 874
12645.41 919
12646.47 914
12647.53 888
12648.59 939
12649.65 934
12650.72 950
12651.78 980
12652.84 1011
12653.90 973
12654.96 953
12656.02 932
12657.08 966
12658.14 940
12659.21 956
12660.27 940
12661.33 934
12662.39 915
12663.45 897
12664.51 948
12665.58 921
12666.64 921
12667.70 868
12668.76 874
12669.82 909
12670.89 859
12671.95 843
12673.01 812
12674.07 817
12675.13 827
12676.20 845
12677.26 854
12678.32 800
12679.38 768
12680.45 786
12681.51 830
12682.57 825
12683.63 791
12684.70 790
12685.76 814
12686.82 832
12687.88 812
12688.95 830
12690.01 832
12691.07 851
12692.14 814
12693.20 818
12694.26 839
12695.32 814
12696.39 827
12697.45 882
12698.51 862
12699.58 817
12700.64 838
12701.70 881
12702.77 808
12703.83 822
12704.89 835
12705.96 819
12707.02 819
12708.08 816
12709.15 818
12710.21 804
12711.28 810
12712.34 822
12713.40 853
12714.47 801
12715.53 768
12716.59 785
12717.66 822
12718.72 854
12719.79 795
12720.85 799
12721.92 794
12722.98 839
12724.04 825
12725.11 805
12726.17 797
12727.24 801
12728.30 829
12729.37 871
12730.43 857
12731.49 818
12732.56 853
12733.62 802
12734.69 853
12735.75 788
12736.82 832
12737.88 816
12738.95 828
12740.01 837
12741.08 816
12742.14 827
12743.21 835
12744.27 795
12745.34 835
12746.40 772
12747.47 813
12748.53 801
12749.60 749
12750.66 722
12751.73 705
12752.79 773
12753.86 767
12754.93 734
12755.99 701
12757.06 717
12758.12 761
12759.19 751
12760.25 687
12761.32 686
12762.39 704
12763.45 754
12764.52 720
12765.58 728
12766.65 694
12767.72 676
12768.78 675
12769.85 678
12770.91 698
12771.98 698
12773.05 667
12774.11 713
12775.18 701
12776.25 696
12777.31 703
12778.38 709
12779.45 677
12780.51 631
12781.58 675
12782.65 647
12783.71 660
12784.78 644
12785.85 647
12786.91 650
12787.98 666
12789.05 691
12790.11 640
12791.18 680
12792.25 651
12793.31 677
12794.38 653
12795.45 640
12796.52 644
12797.58 663
12798.65 676
12799.72 635
12800.79 651
12801.85 659
12802.92 644
12803.99 680
12805.06 684
12806.12 672
12807.19 645
12808.26 655
12809.33 689
12810.39 710
12811.46 678
12812.53 689
12813.60 690
12814.67 636
12815.73 665
12816.80 672
12817.87 653
12818.94 624
12820.01 656
12821.08 644
12822.14 672
12823.21 654
12824.28 597
12825.35 647
12826.42 671
12827.49 679
12828.55 670
12829.62 693
12830.69 680
12831.76 668
12832.83 655
12833.90 642
12834.97 646
12836.04 661
12837.11 643
12838.17 624
12839.24 633
12840.31 661
12841.38 666
12842.45 629
12843.52 652
12844.59 622
12845.66 645
12846.73 611
12847.80 611
12848.87 592
12849.94 612
12851.01 597
12852.08 601
12853.14 615
12854.21 620
12855.28 618
12856.35 609
12857.42 620
12858.49 586
12859.56 593
12860.63 582
12861.70 600
12862.77 561
12863.84 593
12864.91 615
12865.98 607
12867.05 616
12868.12 577
12869.19 593
12870.26 575
12871.34 603
12872.41 560
12873.48 587
12874.55 582
12875.62 593
12876.69 556
12877.76 608
12878.83 612
12879.90 614
12880.97 590
12882.04 573
12883.11 563
12884.18 572
12885.25 574
12886.33 600
12887.40 575
12888.47 552
12889.54 562
12890.61 563
12891.68 561
12892.75 559
12893.82 580
12894.89 525
12895.97 532
12897.04 543
12898.11 551
12899.18 534
12900.25 526
12901.32 568
12902.40 546
12903.47 550
12904.54 555
12905.61 569
12906.68 543
12907.75 593
12908.83 563
12909.90 543
12910.97 521
12912.04 523
12913.11 521
12914.19 473
12915.26 526
12916.33 525
12917.40 517
12918.48 530
12919.55 502
12920.62 524
12921.69 557
12922.77 535
12923.84 529
12924.91 530
12925.98 547
12927.06 533
12928.13 540
12929.20 549
12930.27 567
12931.35 538
12932.42 529
12933.49 534
12934.57 513
12935.64 531
12936.71 514
12937.79 522
12938.86 547
12939.93 523
12941.01 490
12942.08 545
12943.15 548
12944.23 530
12945.30 537
12946.37 531
12947.45 529
12948.52 530
12949.59 535
12950.67 505
12951.74 526
12952.81 546
12953.89 546
12954.96 533
12956.04 525
12957.11 512
12958.18 511
12959.26 511
12960.33 524
12961.41 541
12962.48 536
12963.55 528
12964.63 510
12965.70 522
12966.78 502
12967.85 524
12968.93 562
12970.00 555
12971.07 513
12972.15 526
12973.22 507
12974.30 515
12975.37 517
12976.45 530
12977.52 534
12978.60 547
12979.67 533
12980.75 520
12981.82 510
12982.90 532
12983.97 516
12985.05 529
12986.12 555
12987.20 547
12988.27 512
12989.35 528
12990.42 513
12991.50 534
12992.57 531
12993.65 545
12994.73 516
12995.80 515
12996.88 556
12997.95 498
12999.03 515
13000.10 546
13001.18 539
13002.25 515
13003.33 520
13004.41 509
13005.48 534
13006.56 533
13007.63 502
13008.71 532
13009.79 500
13010.86 518
13011.94 518
13013.02 550
13014.09 552
13015.17 540
13016.24 530
13017.32 569
13018.40 517
13019.47 561
13020.55 543
13021.63 539
13022.70 528
13023.78 546
13024.86 563
13025.93 527
13027.01 518
13028.09 519
13029.16 567
13030.24 554
13031.32 554
13032.40 499
13033.47 547
13034.55 546
13035.63 565
13036.70 573
13037.78 539
13038.86 545
13039.94 541
13041.01 546
13042.09 536
13043.17 560
13044.25 579
13045.32 565
13046.40 526
13047.48 542
13048.56 533
13049.63 532
13050.71 529
13051.79 533
13052.87 535
13053.95 562
13055.02 545
13056.10 581
13057.18 597
13058.26 554
13059.34 523
13060.41 557
13061.49 529
13062.57 529
13063.65 551
13064.73 557
13065.81 558
13066.88 512
13067.96 552
13069.04 517
13070.12 562
13071.20 542
13072.28 528
13073.36 550
13074.43 517
13075.51 510
13076.59 533
13077.67 543
13078.75 535
13079.83 544
13080.91 543
13081.99 535
13083.07 545
13084.15 527
13085.23 552
13086.30 539
13087.38 546
13088.46 521
13089.54 540
13090.62 518
13091.70 538
13092.78 537
13093.86 570
13094.94 558
13096.02 529
13097.10 517
13098.18 514
13099.26 507
13100.34 549
13101.42 546
13102.50 563
13103.58 534
13104.66 547
13105.74 542
13106.82 556
13107.90 559
13108.98 525
13110.06 534
13111.14 529
13112.22 534
13113.30 545
13114.38 553
13115.46 518
13116.54 534
13117.62 547
13118.70 543
13119.78 556
13120.86 512
13121.95 535
13123.03 534
13124.11 516
13125.19 545
13126.27 516
13127.35 551
13128.43 542
13129.51 541
13130.59 526
13131.67 518
13132.76 503
13133.84 530
13134.92 545
13136.00 502
13137.08 557
13138.16 526
13139.24 505
13140.32 523
13141.41 524
13142.49 543
13143.57 521
13144.65 555
13145.73 553
13146.81 528
13147.90 518
13148.98 511
13150.06 512
13151.14 524
13152.22 527
13153.31 555
13154.39 552
13155.47 523
13156.55 506
13157.63 514
13158.72 511
13159.80 531
13160.88 541
13161.96 550
13163.05 531
13164.13 538
13165.21 502
13166.29 522
13167.38 514
13168.46 508
13169.54 522
13170.62 548
13171.71 568
13172.79 553
13173.87 558
13174.96 556
13176.04 539
13177.12 521
13178.20 545
13179.29 545
13180.37 518
13181.45 520
13182.54 531
13183.62 528
13184.70 532
13185.79 516
13186.87 520
13187.95 537
13189.04 544
13190.12 536
13191.20 524
13192.29 512
13193.37 523
13194.46 529
13195.54 535
13196.62 538
13197.71 518
13198.79 523
13199.88 515
13200.96 523
13202.04 523
13203.13 543
13204.21 522
13205.30 516
13206.38 534
13207.46 540
13208.55 529
13209.63 539
13210.72 546
13211.80 532
13212.89 515
13213.97 538
13215.05 556
13216.14 536
13217.22 523
13218.31 550
13219.39 524
13220.48 540
13221.56 545
13222.65 514
13223.73 539
13224.82 533
13225.90 544
13226.99 556
13228.07 539
13229.16 570
13230.24 509
13231.33 536
13232.41 521
13233.50 531
13234.58 548
13235.67 533
13236.76 539
13237.84 544
13238.93 512
13240.01 506
13241.10 550
13242.18 558
13243.27 542
13244.35 562
13245.44 551
13246.53 533
13247.61 527
13248.70 557
13249.78 550
13250.87 551
13251.96 554
13253.04 572
13254.13 569
13255.21 549
13256.30 560
13257.39 541
13258.47 557
13259.56 600
13260.65 560
13261.73 580
13262.82 536
13263.91 551
13264.99 552
13266.08 564
13267.17 583
13268.25 569
13269.34 567
13270.43 582
13271.51 565
13272.60 593
13273.69 580
13274.77 583
13275.86 575
13276.95 562
13278.04 601
13279.12 581
13280.21 602
13281.30 566
13282.38 585
13283.47 585
13284.56 606
13285.65 582
13286.73 577
13287.82 586
13288.91 581
13290.00 585
13291.08 616
13292.17 575
13293.26 594
13294.35 597
13295.44 604
13296.52 589
13297.61 570
13298.70 625
13299.79 593
13300.88 609
13301.96 626
13303.05 641
13304.14 577
13305.23 584
13306.32 633
13307.41 647
13308.49 589
13309.58 611
13310.67 638
13311.76 610
13312.85 608
13313.94 623
13315.02 619
13316.11 617
13317.20 580
13318.29 572
13319.38 609
13320.47 576
13321.56 601
13322.65 613
13323.74 588
13324.82 600
13325.91 621
13327.00 637
13328.09 597
13329.18 628
13330.27 615
13331.36 644
13332.45 598
13333.54 598
13334.63 593
13335.72 596
13336.81 602
13337.90 645
13338.99 638
13340.08 609
13341.17 628
13342.26 624
13343.35 648
13344.44 607
13345.53 627
13346.61 597
13347.70 622
13348.79 628
13349.89 652
13350.98 642
13352.07 643
13353.16 658
13354.25 625
13355.34 632
13356.43 655
13357.52 672
13358.61 650
13359.70 647
13360.79 653
13361.88 618
13362.97 640
13364.06 647
13365.15 660
13366.24 670
13367.33 671
13368.42 667
13369.51 631
13370.60 619
13371.70 590
13372.79 638
13373.88 627
13374.97 634
13376.06 602
13377.15 579
13378.24 595
13379.33 636
13380.43 599
13381.52 584
13382.61 607
13383.70 618
13384.79 594
13385.88 600
13386.97 551
13388.07 580
13389.16 631
13390.25 599
13391.34 591
13392.43 600
13393.52 579
13394.62 603
13395.71 635
13396.80 603
13397.89 608
13398.98 606
13400.08 598
13401.17 639
13402.26 582
13403.35 584
13404.45 607
13405.54 589
13406.63 615
13407.72 613
13408.82 585
13409.91 593
13411.00 610
13412.09 622
13413.19 588
13414.28 602
13415.37 619
13416.46 621
13417.56 625
13418.65 601
13419.74 596
13420.84 579
13421.93 594
13423.02 603
13424.11 602
13425.21 625
13426.30 623
13427.39 606
13428.49 591
13429.58 599
13430.67 597
13431.77 580
13432.86 620
13433.95 618
13435.05 633
13436.14 644
13437.24 650
13438.33 590
13439.42 622
13440.52 648
13441.61 631
13442.70 639
13443.80 617
13444.89 618
13445.99 663
13447.08 652
13448.17 615
13449.27 614
13450.36 649
13451.46 628
13452.55 612
13453.64 637
13454.74 619
13455.83 601
13456.93 658
13458.02 658
13459.12 609
13460.21 642
13461.31 645
13462.40 653
13463.50 641
13464.59 640
13465.69 637
13466.78 644
13467.87 677
13468.97 643
13470.06 629
13471.16 666
13472.25 609
13473.35 652
13474.44 649
13475.54 633
13476.64 690
13477.73 648
13478.83 651
13479.92 634
13481.02 649
13482.11 680
13483.21 693
13484.30 691
13485.40 699
13486.49 680
13487.59 712
13488.69 710
13489.78 696
13490.88 685
13491.97 691
13493.07 726
13494.17 697
13495.26 736
13496.36 755
13497.45 752
13498.55 721
13499.65 761
13500.74 779
13501.84 736
13502.93 732
13504.03 718
13505.13 691
13506.22 657
13507.32 705
13508.42 649
13509.51 674
13510.61 666
13511.71 658
13512.80 648
13513.90 630
13515.00 651
13516.09 646
13517.19 654
13518.29 659
13519.38 636
13520.48 631
13521.58 662
13522.68 601
13523.77 617
13524.87 609
13525.97 618
13527.06 649
13528.16 625
13529.26 628
13530.36 631
13531.45 615
13532.55 609
13533.65 603
13534.75 589
13535.84 597
13536.94 630
13538.04 621
13539.14 601
13540.23 594
13541.33 562
13542.43 588
13543.53 590
13544.63 595
13545.72 604
13546.82 588
13547.92 605
13549.02 585
13550.12 570
13551.22 593
13552.31 580
13553.41 629
13554.51 599
13555.61 603
13556.71 593
13557.81 601
13558.90 632
13560.00 607
13561.10 629
13562.20 622
13563.30 589
13564.40 580
13565.50 605
13566.60 608
13567.69 616
13568.79 612
13569.89 618
13570.99 617
13572.09 607
13573.19 618
13574.29 613
13575.39 594
13576.49 610
13577.59 640
13578.69 594
13579.79 614
13580.89 588
13581.98 599
13583.08 606
13584.18 627
13585.28 624
13586.38 628
13587.48 597
13588.58 612
13589.68 615
13590.78 597
13591.88 580
13592.98 622
13594.08 608
13595.18 602
13596.28 596
13597.38 623
13598.48 638
13599.58 587
13600.68 576
13601.78 627
13602.88 617
13603.98 644
13605.08 622
13606.18 611
13607.29 606
13608.39 596
13609.49 585
13610.59 636
13611.69 614
13612.79 619
13613.89 627
13614.99 669
13616.09 642
13617.19 621
13618.29 619
13619.39 628
13620.50 606
13621.60 583
13622.70 608
13623.80 603
13624.90 595
13626.00 613
13627.10 638
13628.20 635
13629.31 589
13630.41 606
13631.51 634
13632.61 623
13633.71 618
13634.81 647
13635.91 632
13637.02 626
13638.12 629
13639.22 622
13640.32 610
13641.42 633
13642.53 614
13643.63 621
13644.73 606
13645.83 586
13646.93 615
13648.04 627
13649.14 614
13650.24 626
13651.34 592
13652.45 625
13653.55 648
13654.65 613
13655.75 600
13656.85 628
13657.96 631
13659.06 635
13660.16 648
13661.27 596
13662.37 604
13663.47 643
13664.57 644
13665.68 639
13666.78 663
13667.88 667
13668.99 684
13670.09 656
13671.19 647
13672.29 660
13673.40 645
13674.50 666
13675.60 666
13676.71 643
13677.81 640
13678.91 627
13680.02 661
13681.12 703
13682.23 637
13683.33 652
13684.43 694
13685.54 700
13686.64 711
13687.74 656
13688.85 670
13689.95 674
13691.06 677
13692.16 687
13693.26 660
13694.37 647
13695.47 672
13696.58 706
13697.68 719
13698.78 690
13699.89 726
13700.99 747
13702.10 736
13703.20 741
13704.31 766
13705.41 766
13706.51 797
13707.62 785
13708.72 808
13709.83 811
13710.93 782
13712.04 791
13713.14 799
13714.25 794
13715.35 749
13716.46 772
13717.56 739
13718.67 738
13719.77 700
13720.88 730
13721.98 714
13723.09 663
13724.19 666
13725.30 684
13726.40 718
13727.51 699
13728.61 656
13729.72 690
13730.83 675
13731.93 654
13733.04 664
13734.14 624
13735.25 657
13736.35 618
13737.46 611
13738.57 654
13739.67 635
13740.78 659
13741.88 641
13742.99 644
13744.09 644
13745.20 669
13746.31 661
13747.41 630
13748.52 652
13749.63 674
13750.73 684
13751.84 638
13752.94 661
13754.05 656
13755.16 662
13756.26 655
13757.37 672
13758.48 685
13759.58 669
13760.69 686
13761.80 681
13762.90 702
13764.01 739
13765.12 686
13766.22 688
13767.33 727
13768.44 669
13769.55 678
13770.65 671
13771.76 701
13772.87 695
13773.97 678
13775.08 651
13776.19 660
13777.30 652
13778.40 656
13779.51 626
13780.62 646
13781.73 649
13782.83 645
13783.94 627
13785.05 625
13786.16 613
13787.26 635
13788.37 643
13789.48 628
13790.59 640
13791.70 630
13792.80 676
13793.91 623
13795.02 655
13796.13 616
13797.24 613
13798.35 629
13799.45 612
13800.56 643
13801.67 636
13802.78 610
13803.89 688
13805.00 637
13806.10 603
13807.21 612
13808.32 651
13809.43 595
13810.54 594
13811.65 648
13812.76 640
13813.86 639
13814.97 632
13816.08 626
13817.19 608
13818.30 630
13819.41 584
13820.52 603
13821.63 623
13822.74 622
13823.85 589
13824.96 575
13826.06 615
13827.17 601
13828.28 606
13829.39 557
13830.50 556
13831.61 548
13832.72 604
13833.83 613
13834.94 595
13836.05 602
13837.16 581
13838.27 574
13839.38 619
13840.49 615
13841.60 606
13842.71 602
13843.82 571
13844.93 587
13846.04 598
13847.15 604
13848.26 617
13849.37 578
13850.48 569
13851.59 570
13852.70 555
13853.81 588
13854.92 594
13856.03 611
13857.14 611
13858.25 593
13859.37 587
13860.48 590
13861.59 604
13862.70 612
13863.81 608
13864.92 570
13866.03 594
13867.14 619
13868.25 584
13869.36 595
13870.47 643
13871.59 613
13872.70 590
13873.81 606
13874.92 601
13876.03 572
13877.14 581
13878.25 620
13879.36 593
13880.48 587
13881.59 621
13882.70 627
13883.81 601
13884.92 631
13886.03 621
13887.15 612
13888.26 647
13889.37 619
13890.48 639
13891.59 642
13892.71 634
13893.82 657
13894.93 638
13896.04 615
13897.15 640
13898.27 658
13899.38 638
13900.49 603
13901.60 616
13902.72 625
13903.83 612
13904.94 591
13906.05 601
13907.17 584
13908.28 574
13909.39 557
13910.50 580
13911.62 566
13912.73 570
13913.84 595
13914.95 580
13916.07 578
13917.18 608
13918.29 587
13919.41 586
13920.52 565
13921.63 593
13922.75 563
13923.86 570
13924.97 590
13926.09 586
13927.20 605
13928.31 608
13929.43 583
13930.54 585
13931.65 581
13932.77 612
13933.88 586
13934.99 595
13936.11 561
13937.22 591
13938.34 590
13939.45 568
13940.56 561
13941.68 588
13942.79 558
13943.91 562
13945.02 563
13946.13 530
13947.25 557
13948.36 550
13949.48 552
13950.59 532
13951.70 556
13952.82 562
13953.93 595
13955.05 524
13956.16 530
13957.28 539
13958.39 564
13959.51 588
13960.62 570
13961.74 574
13962.85 554
13963.97 539
13965.08 540
13966.20 552
13967.31 567
13968.43 563
13969.54 571
13970.66 560
13971.77 524
13972.89 567
13974.00 567
13975.12 604
13976.23 568
13977.35 590
13978.46 560
13979.58 584
13980.69 579
13981.81 551
13982.92 574
13984.04 577
13985.16 538
13986.27 572
13987.39 583
13988.50 564
13989.62 553
13990.74 586
13991.85 547
13992.97 585
13994.08 592
13995.20 560
13996.32 561
13997.43 566
13998.55 579
13999.66 586
14000.78 599
14001.90 582
14003.01 543
14004.13 586
14005.25 581
14006.36 531
14007.48 581
14008.60 561
14009.71 561
14010.83 549
14011.95 564
14013.06 550
14014.18 528
14015.30 503
14016.41 539
14017.53 569
14018.65 530
14019.76 559
14020.88 583
14022.00 556
14023.12 558
14024.23 548
14025.35 551
14026.47 590
14027.59 558
14028.70 561
14029.82 559
14030.94 562
14032.06 573
14033.17 583
14034.29 598
14035.41 577
14036.53 579
14037.64 568
14038.76 558
14039.88 576
14041.00 595
14042.11 554
14043.23 567
14044.35 571
14045.47 590
14046.59 587
14047.71 584
14048.82 635
14049.94 611
14051.06 582
14052.18 593
14053.30 609
14054.42 602
14055.53 615
14056.65 604
14057.77 609
14058.89 628
14060.01 617
14061.13 620
14062.25 657
14063.36 669
14064.48 613
14065.60 643
14066.72 613
14067.84 638
14068.96 654
14070.08 657
14071.20 625
14072.32 670
14073.44 653
14074.55 657
14075.67 652
14076.79 668
14077.91 706
14079.03 711
14080.15 703
14081.27 698
14082.39 703
14083.51 682
14084.63 699
14085.75 703
14086.87 719
14087.99 742
14089.11 738
14090.23 762
14091.35 728
14092.47 734
14093.59 774
14094.71 739
14095.83 713
14096.95 734
14098.07 725
14099.19 731
14100.31 681
14101.43 705
14102.55 698
14103.67 715
14104.79 643
14105.91 648
14107.03 652
14108.15 630
14109.27 612
14110.39 648
14111.51 617
14112.64 613
14113.76 580
14114.88 571
14116.00 589
14117.12 559
14118.24 567
14119.36 560
14120.48 570
14121.60 592
14122.72 564
14123.85 584
14124.97 586
14126.09 575
14127.21 546
14128.33 568
14129.45 592
14130.57 585
14131.70 571
14132.82 561
14133.94 596
14135.06 573
14136.18 579
14137.30 534
14138.43 539
14139.55 566
14140.67 569
14141.79 535
14142.91 573
14144.03 556
14145.16 540
14146.28 557
14147.40 547
14148.52 514
14149.65 526
14150.77 531
14151.89 556
14153.01 543
14154.13 542
14155.26 548
14156.38 556
14157.50 529
14158.62 550
14159.75 564
14160.87 568
14161.99 545
14163.12 520
14164.24 542
14165.36 540
14166.48 528
14167.61 522
14168.73 550
14169.85 542
14170.98 527
14172.10 521
14173.22 532
14174.35 517
14175.47 543
14176.59 520
14177.72 520
14178.84 490
14179.96 529
14181.09 545
14182.21 490
14183.33 519
14184.46 564
14185.58 562
14186.70 545
14187.83 525
14188.95 497
14190.07 519
14191.20 520
14192.32 542
14193.45 556
14194.57 521
14195.69 518
14196.82 536
14197.94 503
14199.07 517
14200.19 497
14201.32 525
14202.44 537
14203.56 527
14204.69 496
14205.81 515
14206.94 511
14208.06 501
14209.19 503
14210.31 497
14211.44 503
14212.56 508
14213.69 503
14214.81 489
14215.93 485
14217.06 490
14218.18 486
14219.31 489
14220.43 467
14221.56 509
14222.68 497
14223.81 494
14224.94 480
14226.06 474
14227.19 499
14228.31 491
14229.44 494
14230.56 510
14231.69 479
14232.81 492
14233.94 510
14235.06 477
14236.19 479
14237.32 478
14238.44 524
14239.57 494
14240.69 499
14241.82 485
14242.94 485
14244.07 477
14245.20 468
14246.32 456
14247.45 489
14248.57 504
14249.70 483
14250.83 484
14251.95 468
14253.08 479
14254.21 465
14255.33 501
14256.46 478
14257.59 476
14258.71 463
14259.84 465
14260.97 472
14262.09 461
14263.22 461
14264.35 464
14265.47 492
14266.60 481
14267.73 492
14268.85 464
14269.98 486
14271.11 458
14272.23 460
14273.36 446
14274.49 462
14275.62 488
14276.74 470
14277.87 470
14279.00 411
14280.12 450
14281.25 489
14282.38 470
14283.51 455
14284.63 430
14285.76 484
14286.89 455
14288.02 451
14289.15 447
14290.27 473
14291.40 431
14292.53 451
14293.66 463
14294.78 450
14295.91 460
14297.04 467
14298.17 465
14299.30 412
14300.42 442
14301.55 443
14302.68 461
14303.81 441
14304.94 425
14306.07 448
14307.19 462
14308.32 448
14309.45 436
14310.58 424
14311.71 455
14312.84 488
14313.97 431
14315.10 420
14316.22 432
14317.35 449
14318.48 454
14319.61 427
14320.74 410
14321.87 450
14323.00 437
14324.13 434
14325.26 449
14326.39 462
14327.51 432
14328.64 418
14329.77 425
14330.90 418
14332.03 457
14333.16 422
14334.29 417
14335.42 426
14336.55 422
14337.68 433
14338.81 420
14339.94 423
14341.07 405
14342.20 422
14343.33 437
14344.46 411
14345.59 422
14346.72 417
14347.85 437
14348.98 466
14350.11 432
14351.24 456
14352.37 392
14353.50 417
14354.63 424
14355.76 448
14356.89 420
14358.02 437
14359.15 421
14360.28 412
14361.41 433
14362.54 439
14363.67 423
14364.80 406
14365.94 449
14367.07 431
14368.20 426
14369.33 455
14370.46 462
14371.59 419
14372.72 416
14373.85 429
14374.98 431
14376.11 413
14377.25 425
14378.38 429
14379.51 438
14380.64 432
14381.77 439
14382.90 424
14384.03 429
14385.16 416
14386.30 413
14387.43 437
14388.56 412
14389.69 422
14390.82 464
14391.95 444
14393.09 399
14394.22 445
14395.35 432
14396.48 433
14397.61 424
14398.75 436
14399.88 424
14401.01 430
14402.14 436
14403.27 444
14404.41 449
14405.54 402
14406.67 411
14407.80 457
14408.94 450
14410.07 428
14411.20 455
14412.33 429
14413.47 444
14414.60 432
14415.73 448
14416.87 464
14418.00 447
14419.13 438
14420.26 429
14421.40 429
14422.53 437
14423.66 464
14424.80 478
14425.93 439
14427.06 415
14428.20 426
14429.33 455
14430.46 435
14431.59 426
14432.73 430
14433.86 461
14435.00 432
14436.13 422
14437.26 426
14438.40 458
14439.53 415
14440.66 430
14441.80 431
14442.93 443
14444.06 445
14445.20 451
14446.33 465
14447.47 425
14448.60 435
14449.73 446
14450.87 450
14452.00 448
14453.14 451
14454.27 428
14455.41 455
14456.54 458
14457.67 464
14458.81 430
14459.94 430
14461.08 434
14462.21 429
14463.35 438
14464.48 461
14465.62 428
14466.75 426
14467.89 455
14469.02 455
14470.15 456
14471.29 452
14472.42 468
14473.56 428
14474.69 472
14475.83 459
14476.96 461
14478.10 428
14479.24 478
14480.37 455
14481.51 470
14482.64 470
14483.78 473
14484.91 475
14486.05 475
14487.18 483
14488.32 483
14489.45 466
14490.59 476
14491.73 484
14492.86 489
14494.00 499
14495.13 471
14496.27 478
14497.40 510
14498.54 498
14499.68 496
14500.81 457
14501.95 463
14503.08 490
14504.22 506
14505.36 491
14506.49 501
14507.63 470
14508.77 515
14509.90 487
14511.04 508
14512.18 496
14513.31 518
14514.45 507
14515.58 483
14516.72 522
14517.86 499
14519.00 510
14520.13 502
14521.27 508
14522.41 480
14523.54 507
14524.68 502
14525.82 481
14526.95 482
14528.09 473
14529.23 489
14530.37 500
14531.50 494
14532.64 458
14533.78 452
14534.91 473
14536.05 491
14537.19 455
14538.33 471
14539.46 480
14540.60 453
14541.74 459
14542.88 486
14544.02 484
14545.15 467
14546.29 411
14547.43 460
14548.57 477
14549.70 456
14550.84 457
14551.98 445
14553.12 432
14554.26 436
14555.39 439
14556.53 459
14557.67 450
14558.81 436
14559.95 475
14561.09 466
14562.22 486
14563.36 446
14564.50 451
14565.64 470
14566.78 453
14567.92 432
14569.06 460
14570.20 457
14571.33 456
14572.47 441
14573.61 452
14574.75 434
14575.89 438
14577.03 463
14578.17 468
14579.31 446
14580.45 435
14581.59 456
14582.72 463
14583.86 491
14585.00 464
14586.14 453
14587.28 463
14588.42 454
14589.56 462
14590.70 448
14591.84 459
14592.98 461
14594.12 499
14595.26 455
14596.40 443
14597.54 456
14598.68 481
14599.82 475
14600.96 490
14602.10 447
14603.24 499
14604.38 460
14605.52 462
14606.66 470
14607.80 499
14608.94 467
14610.08 469
14611.22 475
14612.36 458
14613.50 465
14614.64 476
14615.78 486
14616.92 474
14618.06 485
14619.20 488
14620.34 477
14621.49 465
14622.63 522
14623.77 493
14624.91 521
14626.05 506
14627.19 489
14628.33 495
14629.47 475
14630.61 477
14631.75 485
14632.90 497
14634.04 499
14635.18 489
14636.32 477
14637.46 488
14638.60 487
14639.74 471
14640.88 463
14642.03 469
14643.17 459
14644.31 442
14645.45 461
14646.59 464
14647.73 437
14648.88 452
14650.02 466
14651.16 436
14652.30 458
14653.44 468
14654.59 465
14655.73 447
14656.87 470
14658.01 431
14659.16 462
14660.30 386
14661.44 456
14662.58 457
14663.72 436
14664.87 445
14666.01 422
14667.15 456
14668.29 445
14669.44 415
14670.58 450
14671.72 420
14672.87 446
14674.01 423
14675.15 417
14676.29 439
14677.44 424
14678.58 416
14679.72 438
14680.87 415
14682.01 409
14683.15 419
14684.30 412
14685.44 396
14686.58 415
14687.73 392
14688.87 392
14690.01 393
14691.16 413
14692.30 426
14693.44 445
14694.59 419
14695.73 417
14696.87 398
14698.02 434
14699.16 439
14700.30 416
14701.45 439
14702.59 404
14703.74 419
14704.88 383
14706.02 424
14707.17 387
14708.31 398
14709.46 408
14710.60 444
14711.75 436
14712.89 402
14714.03 411
14715.18 400
14716.32 388
14717.47 411
14718.61 419
14719.76 377
14720.90 410
14722.05 407
14723.19 398
14724.34 377
14725.48 394
14726.63 401
14727.77 404
14728.92 390
14730.06 413
14731.21 389
14732.35 398
14733.50 361
14734.64 393
14735.79 412
14736.93 395
14738.08 423
14739.22 395
14740.37 380
14741.51 380
14742.66 402
14743.80 395
14744.95 425
14746.09 388
14747.24 380
14748.39 410
14749.53 397
14750.68 382
14751.82 388
14752.97 375
14754.11 374
14755.26 394
14756.41 369
14757.55 371
14758.70 360
14759.85 405
14760.99 384
14762.14 394
14763.28 378
14764.43 415
14765.58 387
14766.72 408
14767.87 393
14769.02 375
14770.16 414
14771.31 393
14772.46 389
14773.60 381
14774.75 385
14775.90 367
14777.04 388
14778.19 397
14779.34 402
14780.48 366
14781.63 401
14782.78 362
14783.92 366
14785.07 382
14786.22 411
14787.37 363
14788.51 360
14789.66 419
14790.81 368
14791.96 393
14793.10 400
14794.25 393
14795.40 363
14796.54 392
14797.69 362
14798.84 384
14799.99 368
14801.14 381
14802.28 371
14803.43 363
14804.58 379
14805.73 376
14806.88 399
14808.02 374
14809.17 381
14810.32 351
14811.47 388
14812.62 371
14813.76 367
14814.91 390
14816.06 343
14817.21 388
14818.36 360
14819.51 356
14820.65 391
14821.80 367
14822.95 348
14824.10 370
14825.25 367
14826.40 350
14827.55 345
14828.69 379
14829.84 363
14830.99 365
14832.14 384
14833.29 393
14834.44 375
14835.59 372
14836.74 378
14837.89 388
14839.04 378
14840.19 384
14841.33 365
14842.48 383
14843.63 361
14844.78 383
14845.93 405
14847.08 359
14848.23 370
14849.38 363
14850.53 371
14851.68 355
14852.83 353
14853.98 360
14855.13 368
14856.28 365
14857.43 389
14858.58 395
14859.73 381
14860.88 387
14862.03 370
14863.18 383
14864.33 399
14865.48 379
14866.63 364
14867.78 359
14868.93 372
14870.08 380
14871.23 365
14872.38 363
14873.53 386
14874.68 378
14875.83 352
14876.98 383
14878.14 374
14879.29 379
14880.44 377
14881.59 374
14882.74 386
14883.89 358
14885.04 399
14886.19 378
14887.34 379
14888.49 361
14889.64 348
14890.80 373
14891.95 374
14893.10 394
14894.25 361
14895.40 397
14896.55 347
14897.70 379
14898.86 392
14900.01 361
14901.16 387
14902.31 374
14903.46 363
14904.61 381
14905.77 399
14906.92 356
14908.07 354
14909.22 380
14910.37 415
14911.53 354
14912.68 336
14913.83 371
14914.98 371
14916.13 382
14917.29 394
14918.44 367
14919.59 371
14920.74 392
14921.90 381
14923.05 362
14924.20 369
14925.35 355
14926.51 364
14927.66 358
14928.81 367
14929.96 375
14931.12 372
14932.27 384
14933.42 381
14934.57 380
14935.73 371
14936.88 393
14938.03 395
14939.19 368
14940.34 384
14941.49 387
14942.65 374
14943.80 404
14944.95 421
14946.11 383
14947.26 376
14948.41 370
14949.57 355
14950.72 367
14951.87 395
14953.03 393
14954.18 383
14955.33 367
14956.49 389
14957.64 383
14958.80 401
14959.95 393
14961.10 369
14962.26 378
14963.41 389
14964.57 363
14965.72 373
14966.87 356
14968.03 386
14969.18 385
14970.34 377
14971.49 398
14972.65 356
14973.80 403
14974.95 385
14976.11 363
14977.26 389
14978.42 388
14979.57 407
14980.73 409
14981.88 365
14983.04 402
14984.19 372
14985.35 390
14986.50 348
14987.66 377
14988.81 416
14989.97 377
14991.12 369
14992.28 387
14993.43 386
14994.59 383
14995.74 388
14996.90 349
14998.05 354
14999.21 359
15000.36 360
15001.52 351
15002.67 345
15003.83 332
15004.99 372
15006.14 380
15007.30 376
15008.45 385
15009.61 364
15010.76 374
15011.92 367
15013.08 383
15014.23 376
15015.39 374
15016.54 382
15017.70 348
15018.86 355
15020.01 383
15021.17 361
15022.32 370
15023.48 353
15024.64 374
15025.79 373
15026.95 380
15028.11 388
15029.26 369
15030.42 374
15031.58 374
15032.73 373
15033.89 358
15035.05 368
15036.20 342
15037.36 336
15038.52 375
15039.67 348
15040.83 367
15041.99 357
15043.15 357
15044.30 352
15045.46 354
15046.62 374
15047.77 383
15048.93 385
15050.09 359
15051.25 374
15052.40 380
15053.56 360
15054.72 368
15055.88 351
15057.03 363
15058.19 390
15059.35 362
15060.51 380
15061.66 401
15062.82 374
15063.98 372
15065.14 389
15066.30 397
15067.45 387
15068.61 354
15069.77 392
15070.93 346
15072.09 348
15073.24 339
15074.40 354
15075.56 368
15076.72 378
15077.88 370
15079.04 359
15080.20 347
15081.35 342
15082.51 358
15083.67 356
15084.83 368
15085.99 371
15087.15 367
15088.31 344
15089.46 381
15090.62 398
15091.78 387
15092.94 353
15094.10 354
15095.26 365
15096.42 405
15097.58 389
15098.74 383
15099.90 393
15101.06 383
15102.22 373
15103.37 368
15104.53 374
15105.69 378
15106.85 391
15108.01 367
15109.17 377
15110.33 376
15111.49 379
15112.65 392
15113.81 392
15114.97 377
15116.13 371
15117.29 398
15118.45 371
15119.61 389
15120.77 392
15121.93 369
15123.09 377
15124.25 400
15125.41 377
15126.57 373
15127.73 390
15128.89 375
15130.05 334
15131.21 378
15132.37 363
15133.53 365
15134.69 362
15135.86 369
15137.02 383
15138.18 368
15139.34 379
15140.50 370
15141.66 364
15142.82 385
15143.98 386
15145.14 381
15146.30 377
15147.46 371
15148.63 389
15149.79 358
15150.95 363
15152.11 365
15153.27 370
15154.43 390
15155.59 347
15156.75 375
15157.92 384
15159.08 385
15160.24 374
15161.40 382
15162.56 367
15163.72 352
15164.89 380
15166.05 390
15167.21 391
15168.37 362
15169.53 375
15170.69 406
15171.86 419
15173.02 414
15174.18 400
15175.34 402
15176.51 387
15177.67 370
15178.83 337
15179.99 363
15181.15 390
15182.32 369
15183.48 389
15184.64 382
15185.80 377
15186.97 383
15188.13 401
15189.29 419
15190.46 376
15191.62 384
15192.78 389
15193.94 389
15195.11 406
15196.27 418
15197.43 410
15198.60 410
15199.76 411
15200.92 395
15202.08 414
15203.25 396
15204.41 421
15205.57 408
15206.74 428
15207.90 409
15209.06 405
15210.23 410
15211.39 395
15212.56 423
15213.72 409
15214.88 404
15216.05 399
15217.21 407
15218.37 440
15219.54 433
15220.70 457
15221.87 420
15223.03 436
15224.19 444
15225.36 412
15226.52 431
15227.69 417
15228.85 418
15230.01 425
15231.18 448
15232.34 418
15233.51 438
15234.67 424
15235.84 420
15237.00 423
15238.16 413
15239.33 426
15240.49 444
15241.66 396
15242.82 397
15243.99 376
15245.15 390
15246.32 401
15247.48 401
15248.65 411
15249.81 401
15250.98 400
15252.14 359
15253.31 389
15254.47 395
15255.64 398
15256.80 398
15257.97 408
15259.13 399
15260.30 386
15261.46 395
15262.63 378
15263.80 390
15264.96 393
15266.13 411
15267.29 378
15268.46 387
15269.62 382
15270.79 390
15271.96 401
15273.12 377
15274.29 385
15275.45 403
15276.62 404
15277.79 404
15278.95 410
15280.12 403
15281.28 402
15282.45 388
15283.62 366
15284.78 372
15285.95 389
15287.12 384
15288.28 397
15289.45 407
15290.62 393
15291.78 400
15292.95 434
15294.12 400
15295.28 385
15296.45 391
15297.62 413
15298.78 386
15299.95 387
15301.12 399
15302.28 379
15303.45 421
15304.62 385
15305.78 413
15306.95 370
15308.12 403
15309.29 413
15310.45 415
15311.62 413
15312.79 416
15313.96 393
15315.12 387
15316.29 421
15317.46 389
15318.63 378
15319.79 403
15320.96 378
15322.13 398
15323.30 374
15324.46 412
15325.63 388
15326.80 376
15327.97 379
15329.14 385
15330.30 386
15331.47 382
15332.64 399
15333.81 382
15334.98 369
15336.14 358
15337.31 367
15338.48 418
15339.65 414
15340.82 406
15341.99 367
15343.16 417
15344.32 362
15345.49 403
15346.66 396
15347.83 407
15349.00 438
15350.17 403
15351.34 407
15352.51 393
15353.67 408
15354.84 391
15356.01 407
15357.18 400
15358.35 411
15359.52 408
15360.69 408
15361.86 419
15363.03 421
15364.20 368
15365.37 415
15366.54 404
15367.71 423
15368.87 392
15370.04 408
15371.21 404
15372.38 402
15373.55 411
15374.72 400
15375.89 402
15377.06 399
15378.23 415
15379.40 378
15380.57 410
15381.74 412
15382.91 436
15384.08 464
15385.25 453
15386.42 446
15387.59 402
15388.76 420
15389.93 411
15391.10 406
15392.27 413
15393.44 422
15394.62 405
15395.79 402
15396.96 427
15398.13 426
15399.30 405
15400.47 409
15401.64 410
15402.81 422
15403.98 420
15405.15 416
15406.32 415
15407.49 412
15408.66 388
15409.84 415
15411.01 385
15412.18 401
15413.35 399
15414.52 411
15415.69 405
15416.86 384
15418.03 397
15419.21 389
15420.38 394
15421.55 380
15422.72 399
15423.89 390
15425.06 434
15426.24 412
15427.41 411
15428.58 429
15429.75 430
15430.92 383
15432.09 407
15433.27 390
15434.44 397
15435.61 404
15436.78 379
15437.96 393
15439.13 388
15440.30 403
15441.47 436
15442.64 390
15443.82 366
15444.99 381
15446.16 391
15447.33 396
15448.51 392
15449.68 385
15450.85 403
15452.02 413
15453.20 397
15454.37 379
15455.54 398
15456.72 380
15457.89 370
15459.06 379
15460.23 392
15461.41 385
15462.58 389
15463.75 391
15464.93 399
15466.10 405
15467.27 387
15468.45 367
15469.62 381
15470.79 422
15471.97 415
15473.14 372
15474.31 366
15475.49 375
15476.66 363
15477.83 400
15479.01 376
15480.18 381
15481.36 382
15482.53 388
15483.70 379
15484.88 379
15486.05 387
15487.23 403
15488.40 419
15489.57 382
15490.75 395
15491.92 373
15493.10 415
15494.27 402
15495.44 418
15496.62 392
15497.79 381
15498.97 393
15500.14 367
15501.32 389
15502.49 376
15503.67 444
15504.84 388
15506.02 388
15507.19 405
15508.36 430
15509.54 404
15510.71 388
15511.89 401
15513.06 409
15514.24 406
15515.41 412
15516.59 410
15517.77 403
15518.94 396
15520.12 402
15521.29 411
15522.47 419
15523.64 414
15524.82 401
15525.99 397
15527.17 398
15528.34 403
15529.52 425
15530.69 404
15531.87 381
15533.05 411
15534.22 411
15535.40 406
15536.57 426
15537.75 427
15538.93 401
15540.10 410
15541.28 443
15542.45 412
15543.63 380
15544.81 431
15545.98 397
15547.16 408
15548.33 386
15549.51 403
15550.69 432
15551.86 434
15553.04 436
15554.22 410
15555.39 394
15556.57 409
15557.75 431
15558.92 363
15560.10 387
15561.28 416
15562.45 389
15563.63 437
15564.81 445
15565.99 429
15567.16 420
15568.34 425
15569.52 424
15570.69 378
15571.87 448
15573.05 485
15574.23 442
15575.40 421
15576.58 429
15577.76 407
15578.93 451
15580.11 449
15581.29 442
15582.47 436
15583.65 430
15584.82 449
15586.00 424
15587.18 442
15588.36 445
15589.53 450
15590.71 447
15591.89 488
15593.07 471
15594.25 463
15595.42 479
15596.60 427
15597.78 432
15598.96 491
15600.14 478
15601.32 461
15602.49 462
15603.67 478
15604.85 491
15606.03 472
15607.21 472
15608.39 497
15609.56 470
15610.74 478
15611.92 479
15613.10 483
15614.28 461
15615.46 501
15616.64 457
15617.82 473
15619.00 456
15620.17 474
15621.35 487
15622.53 472
15623.71 468
15624.89 492
15626.07 487
15627.25 522
15628.43 496
15629.61 496
15630.79 495
15631.97 523
15633.15 522
15634.33 495
15635.51 474
15636.69 510
15637.87 517
15639.05 521
15640.22 489
15641.40 548
15642.58 493
15643.76 508
15644.94 539
15646.12 542
15647.30 507
15648.48 525
15649.66 535
15650.85 491
15652.03 523
15653.21 544
15654.39 532
15655.57 510
15656.75 510
15657.93 507
15659.11 493
15660.29 513
15661.47 504
15662.65 478
15663.83 493
15665.01 498
15666.19 518
15667.37 520
15668.55 534
15669.73 506
15670.92 500
15672.10 494
15673.28 507
15674.46 498
15675.64 516
15676.82 482
15678.00 503
15679.18 490
15680.36 499
15681.55 526
15682.73 496
15683.91 514
15685.09 537
15686.27 475
15687.45 492
15688.63 504
15689.82 486
15691.00 472
15692.18 520
15693.36 495
15694.54 497
15695.73 521
15696.91 489
15698.09 495
15699.27 442
15700.45 522
15701.64 496
15702.82 483
15704.00 493
15705.18 499
15706.36 512
15707.55 451
15708.73 491
15709.91 494
15711.09 492
15712.28 458
15713.46 482
15714.64 505
15715.82 516
15717.01 508
15718.19 534
15719.37 503
15720.55 489
15721.74 533
15722.92 540
15724.10 515
15725.29 508
15726.47 531
15727.65 541
15728.84 538
15730.02 515
15731.20 502
15732.39 532
15733.57 532
15734.75 532
15735.94 535
15737.12 513
15738.30 527
15739.49 523
15740.67 545
15741.85 525
15743.04 516
15744.22 564
15745.40 554
15746.59 529
15747.77 531
15748.96 543
15750.14 529
15751.32 542
15752.51 543
15753.69 551
15754.88 536
15756.06 527
15757.24 553
15758.43 537
15759.61 472
15760.80 498
15761.98 512
15763.17 530
15764.35 485
15765.53 506
15766.72 494
15767.90 479
15769.09 495
15770.27 484
15771.46 489
15772.64 466
15773.83 493
15775.01 480
15776.20 485
15777.38 473
15778.57 479
15779.75 484
15780.94 487
15782.12 499
15783.31 483
15784.49 511
15785.68 466
15786.86 478
15788.05 488
15789.23 488
15790.42 443
15791.60 462
15792.79 511
15793.98 470
15795.16 451
15796.35 438
15797.53 462
15798.72 468
15799.90 470
15801.09 474
15802.28 453
15803.46 482
15804.65 463
15805.83 433
15807.02 468
15808.21 440
15809.39 467
15810.58 429
15811.76 437
15812.95 426
15814.14 457
15815.32 435
15816.51 450
15817.70 442
15818.88 464
15820.07 482
15821.26 441
15822.44 453
15823.63 438
15824.82 478
15826.00 462
15827.19 473
15828.38 460
15829.56 456
15830.75 456
15831.94 466
15833.12 453
15834.31 431
15835.50 450
15836.69 468
15837.87 429
15839.06 448
15840.25 471
15841.44 480
15842.62 451
15843.81 456
15845.00 436
15846.18 470
15847.37 446
15848.56 453
15849.75 454
15850.94 460
15852.12 444
15853.31 450
15854.50 453
15855.69 452
15856.87 465
15858.06 438
15859.25 449
15860.44 456
15861.63 429
15862.81 463
15864.00 479
15865.19 467
15866.38 454
15867.57 470
15868.76 449
15869.94 442
15871.13 441
15872.32 473
15873.51 455
15874.70 443
15875.89 436
15877.08 428
15878.26 437
15879.45 454
15880.64 451
15881.83 467
15883.02 459
15884.21 454
15885.40 469
15886.59 463
15887.78 444
15888.97 449
15890.15 481
15891.34 470
15892.53 441
15893.72 478
15894.91 462
15896.10 452
15897.29 446
15898.48 454
15899.67 468
15900.86 453
15902.05 457
15903.24 477
15904.43 452
15905.62 453
15906.81 498
15908.00 482
15909.19 480
15910.38 482
15911.57 466
15912.76 465
15913.95 473
15915.14 483
15916.33 528
15917.52 504
15918.71 489
15919.90 484
15921.09 473
15922.28 439
15923.47 460
15924.66 484
15925.85 482
15927.04 469
15928.23 451
15929.42 468
15930.61 470
15931.80 452
15932.99 440
15934.18 442
15935.38 449
15936.57 453
15937.76 467
15938.95 454
15940.14 402
15941.33 428
15942.52 433
15943.71 431
15944.90 462
15946.10 443
15947.29 414
15948.48 419
15949.67 426
15950.86 427
15952.05 427
15953.24 442
15954.44 415
15955.63 386
15956.82 414
15958.01 419
15959.20 396
15960.39 419
15961.59 429
15962.78 389
15963.97 417
15965.16 410
15966.35 424
15967.55 426
15968.74 397
15969.93 388
15971.12 396
15972.31 381
15973.51 364
15974.70 391
15975.89 391
15977.08 395
15978.28 385
15979.47 396
15980.66 382
15981.85 380
15983.05 392
15984.24 410
15985.43 377
15986.62 375
15987.82 387
15989.01 377
15990.20 389
15991.40 384
15992.59 367
15993.78 383
15994.98 404
15996.17 390
15997.36 377
15998.55 370
15999.75 374
16000.94 373
16002.13 376
16003.33 367
16004.52 418
16005.72 389
16006.91 384
16008.10 398
16009.30 395
16010.49 396
16011.68 379
16012.88 358
16014.07 361
16015.26 368
16016.46 380
16017.65 390
16018.85 369
16020.04 361
16021.23 357
16022.43 384
16023.62 383
16024.82 385
16026.01 379
16027.21 384
16028.40 375
16029.59 348
16030.79 343
16031.98 376
16033.18 375
16034.37 365
16035.57 391
16036.76 363
16037.96 370
16039.15 363
16040.35 399
16041.54 388
16042.73 412
16043.93 385
16045.12 379
16046.32 328
16047.51 342
16048.71 360
16049.91 366
16051.10 369
16052.30 359
16053.49 395
16054.69 359
16055.88 362
16057.08 371
16058.27 385
16059.47 365
16060.66 378
16061.86 382
16063.05 359
16064.25 356
16065.45 358
16066.64 364
16067.84 390
16069.03 335
16070.23 355
16071.42 377
16072.62 373
16073.82 372
16075.01 377
16076.21 383
16077.41 342
16078.60 354
16079.80 374
16080.99 366
16082.19 343
16083.39 380
16084.58 381
16085.78 360
16086.98 341
16088.17 335
16089.37 340
16090.57 338
16091.76 323
16092.96 362
16094.16 355
16095.35 362
16096.55 353
16097.75 362
16098.94 356
16100.14 344
16101.34 365
16102.53 361
16103.73 373
16104.93 382
16106.13 384
16107.32 368
16108.52 352
16109.72 345
16110.92 334
16112.11 373
16113.31 320
16114.51 356
16115.71 349
16116.90 362
16118.10 375
16119.30 363
16120.50 350
16121.69 376
16122.89 361
16124.09 352
16125.29 359
16126.49 355
16127.68 358
16128.88 347
16130.08 391
16131.28 353
16132.48 349
16133.67 367
16134.87 357
16136.07 338
16137.27 353
16138.47 373
16139.67 369
16140.86 339
16142.06 337
16143.26 352
16144.46 373
16145.66 341
16146.86 379
16148.06 361
16149.26 330
16150.45 358
16151.65 336
16152.85 372
16154.05 335
16155.25 358
16156.45 355
16157.65 353
16158.85 324
16160.05 346
16161.25 349
16162.45 323
16163.64 328
16164.84 334
16166.04 343
16167.24 362
16168.44 361
16169.64 352
16170.84 353
16172.04 359
16173.24 370
16174.44 345
16175.64 360
16176.84 332
16178.04 334
16179.24 351
16180.44 387
16181.64 348
16182.84 339
16184.04 356
16185.24 333
16186.44 334
16187.64 349
16188.84 377
16190.04 334
16191.24 327
16192.44 336
16193.64 369
16194.84 354
16196.04 368
16197.24 344
16198.44 321
16199.65 345
16200.85 369
16202.05 373
16203.25 343
16204.45 347
16205.65 352
16206.85 340
16208.05 364
16209.25 383
16210.45 356
16211.65 382
16212.86 337
16214.06 331
16215.26 354
16216.46 332
16217.66 388
16218.86 378
16220.06 340
16221.27 332
16222.47 357
16223.67 354
16224.87 368
16226.07 344
16227.27 360
16228.48 358
16229.68 376
16230.88 367
16232.08 361
16233.28 352
16234.48 347
16235.69 364
16236.89 365
16238.09 388
16239.29 385
16240.50 405
16241.70 376
16242.90 362
16244.10 338
16245.30 377
16246.51 393
16247.71 396
16248.91 376
16250.11 374
16251.32 383
16252.52 359
16253.72 380
16254.92 371
16256.13 386
16257.33 390
16258.53 361
16259.74 366
16260.94 372
16262.14 351
16263.35 372
16264.55 366
16265.75 395
16266.95 377
16268.16 398
16269.36 381
16270.56 365
16271.77 373
16272.97 430
16274.17 382
16275.38 354
16276.58 407
16277.79 384
16278.99 383
16280.19 403
16281.40 375
16282.60 383
16283.80 403
16285.01 396
16286.21 376
16287.42 381
16288.62 391
16289.82 401
16291.03 378
16292.23 379
16293.44 351
16294.64 400
16295.84 406
16297.05 383
16298.25 357
16299.46 383
16300.66 367
16301.87 366
16303.07 386
16304.27 405
16305.48 399
16306.68 372
16307.89 383
16309.09 404
16310.30 351
16311.50 386
16312.71 402
16313.91 386
16315.12 379
16316.32 346
16317.53 383
16318.73 367
16319.94 366
16321.14 365
16322.35 352
16323.55 354
16324.76 350
16325.96 364
16327.17 384
16328.38 347
16329.58 362
16330.79 374
16331.99 364
16333.20 319
16334.40 366
16335.61 382
16336.81 381
16338.02 352
16339.23 353
16340.43 351
16341.64 367
16342.84 325
16344.05 351
16345.26 353
16346.46 351
16347.67 362
16348.87 340
16350.08 347
16351.29 328
16352.49 360
16353.70 346
16354.91 342
16356.11 340
16357.32 351
16358.53 364
16359.73 351
16360.94 329
16362.15 317
16363.35 323
16364.56 343
16365.77 344
16366.97 335
16368.18 305
16369.39 317
16370.59 334
16371.80 331
16373.01 350
16374.21 303
16375.42 347
16376.63 340
16377.84 334
16379.04 335
16380.25 351
16381.46 332
16382.67 343
16383.87 334
16385.08 332
16386.29 308
16387.50 328
16388.70 356
16389.91 352
16391.12 334
16392.33 313
16393.53 337
16394.74 356
16395.95 319
16397.16 335
16398.37 343
16399.57 326
16400.78 337
16401.99 322
16403.20 356
16404.41 322
16405.62 303
16406.82 318
16408.03 343
16409.24 344
16410.45 344
16411.66 324
16412.87 303
16414.07 347
16415.28 322
16416.49 326
16417.70 330
16418.91 317
16420.12 336
16421.33 326
16422.54 323
16423.75 320
16424.95 327
16426.16 323
16427.37 324
16428.58 335
16429.79 318
16431.00 324
16432.21 338
16433.42 317
16434.63 330
16435.84 309
16437.05 330
16438.26 336
16439.47 348
16440.68 302
16441.88 312
16443.09 309
16444.30 327
16445.51 303
16446.72 313
16447.93 330
16449.14 352
16450.35 315
16451.56 303
16452.77 325
16453.98 318
16455.19 330
16456.40 314
16457.61 329
16458.82 311
16460.03 300
16461.24 322
16462.45 301
16463.67 320
16464.88 315
16466.09 328
16467.30 299
16468.51 327
16469.72 344
16470.93 316
16472.14 291
16473.35 313
16474.56 318
16475.77 317
16476.98 303
16478.19 321
16479.40 291
16480.62 311
16481.83 327
16483.04 327
16484.25 311
16485.46 310
16486.67 306
16487.88 297
16489.09 290
16490.31 299
16491.52 303
16492.73 280
16493.94 312
16495.15 296
16496.36 309
16497.57 308
16498.79 322
16500.00 297
16501.21 325
16502.42 291
16503.63 315
16504.85 297
16506.06 305
16507.27 324
16508.48 331
16509.69 294
16510.91 297
16512.12 307
16513.33 288
16514.54 312
16515.76 283
16516.97 318
16518.18 308
16519.39 302
16520.60 299
16521.82 310
16523.03 271
16524.24 326
16525.46 333
16526.67 306
16527.88 310
16529.09 312
16530.31 320
16531.52 271
16532.73 306
16533.95 299
16535.16 296
16536.37 287
16537.58 302
16538.80 292
16540.01 319
16541.22 312
16542.44 300
16543.65 307
16544.86 302
16546.08 296
16547.29 285
16548.50 319
16549.72 292
16550.93 308
16552.15 334
16553.36 294
16554.57 294
16555.79 295
16557.00 299
16558.21 312
16559.43 321
16560.64 297
16561.86 314
16563.07 275
16564.28 276
16565.50 324
16566.71 313
16567.93 289
16569.14 317
16570.36 309
16571.57 313
16572.78 307
16574.00 323
16575.21 319
16576.43 342
16577.64 308
16578.86 313
16580.07 318
16581.29 310
16582.50 286
16583.72 284
16584.93 315
16586.15 285
16587.36 327
16588.58 296
16589.79 292
16591.01 277
16592.22 283
16593.44 283
16594.65 292
16595.87 303
16597.08 294
16598.30 308
16599.51 304
16600.73 287
16601.94 311
16603.16 324
16604.37 280
16605.59 287
16606.81 274
16608.02 258
16609.24 296
16610.45 322
16611.67 280
16612.89 291
16614.10 301
16615.32 298
16616.53 308
16617.75 304
16618.97 267
16620.18 311
16621.40 306
16622.61 275
16623.83 289
16625.05 284
16626.26 304
16627.48 299
16628.70 297
16629.91 284
16631.13 313
16632.35 297
16633.56 286
16634.78 254
16636.00 289
16637.21 277
16638.43 304
16639.65 262
16640.86 277
16642.08 300
16643.30 291
16644.51 274
16645.73 277
16646.95 278
16648.17 254
16649.38 273
16650.60 302
16651.82 316
16653.03 306
16654.25 271
16655.47 256
16656.69 283
16657.90 292
16659.12 278
16660.34 307
16661.56 299
16662.77 271
16663.99 261
16665.21 277
16666.43 279
16667.65 263
16668.86 258
16670.08 296
16671.30 292
16672.52 295
16673.74 278
16674.95 284
16676.17 274
16677.39 276
16678.61 276
16679.83 280
16681.05 295
16682.26 276
16683.48 286
16684.70 287
16685.92 283
16687.14 278
16688.36 285
16689.58 276
16690.79 292
16692.01 283
16693.23 295
16694.45 287
16695.67 294
16696.89 284
16698.11 255
16699.33 279
16700.55 272
16701.76 266
16702.98 274
16704.20 288
16705.42 303
16706.64 280
16707.86 276
16709.08 286
16710.30 283
16711.52 274
16712.74 273
16713.96 275
16715.18 304
16716.40 283
16717.62 288
16718.84 300
16720.06 293
16721.28 276
16722.50 276
16723.72 287
16724.94 301
16726.16 283
16727.38 290
16728.60 275
16729.82 279
16731.04 279
16732.26 253
16733.48 256
16734.70 269
16735.92 284
16737.14 292
16738.36 288
16739.58 265
16740.80 290
16742.02 276
16743.24 306
16744.46 279
16745.68 279
16746.90 272
16748.12 268
16749.35 273
16750.57 262
16751.79 272
16753.01 289
16754.23 287
16755.45 254
16756.67 271
16757.89 265
16759.11 260
16760.33 262
16761.56 286
16762.78 260
16764.00 263
16765.22 268
16766.44 273
16767.66 274
16768.88 290
16770.11 272
16771.33 267
16772.55 283
16773.77 275
16774.99 274
16776.22 286
16777.44 275
16778.66 271
16779.88 273
16781.10 281
16782.33 264
16783.55 287
16784.77 278
16785.99 265
16787.21 299
16788.44 284
16789.66 280
16790.88 273
16792.10 272
16793.33 275
16794.55 285
16795.77 290
16796.99 269
16798.22 275
16799.44 279
16800.66 293
16801.88 268
16803.11 291
16804.33 275
16805.55 275
16806.78 274
16808.00 264
16809.22 263
16810.44 276
16811.67 300
16812.89 268
16814.11 279
16815.34 281
16816.56 312
16817.78 306
16819.01 269
16820.23 280
16821.45 254
16822.68 263
16823.90 293
16825.13 280
16826.35 281
16827.57 286
16828.80 280
16830.02 259
16831.24 289
16832.47 286
16833.69 280
16834.92 283
16836.14 284
16837.36 310
16838.59 263
16839.81 302
16841.04 302
16842.26 272
16843.48 267
16844.71 284
16845.93 286
16847.16 303
16848.38 297
16849.61 293
16850.83 274
16852.06 275
16853.28 290
16854.51 265
16855.73 314
16856.95 307
16858.18 300
16859.40 286
16860.63 299
16861.85 309
16863.08 304
16864.30 281
16865.53 286
16866.75 291
16867.98 302
16869.21 310
16870.43 297
16871.66 291
16872.88 317
16874.11 298
16875.33 283
16876.56 304
16877.78 317
16879.01 314
16880.23 324
16881.46 313
16882.69 286
16883.91 335
16885.14 309
16886.36 296
16887.59 301
16888.81 300
16890.04 295
16891.27 301
16892.49 282
16893.72 265
16894.94 294
16896.17 305
16897.40 296
16898.62 301
16899.85 304
16901.08 307
16902.30 287
16903.53 291
16904.76 269
16905.98 290
16907.21 287
16908.44 279
16909.66 296
16910.89 280
16912.12 278
16913.34 280
16914.57 274
16915.80 258
16917.02 282
16918.25 304
16919.48 294
16920.70 310
16921.93 280
16923.16 293
16924.39 277
16925.61 258
16926.84 281
16928.07 280
16929.30 282
16930.52 298
16931.75 305
16932.98 270
16934.21 300
16935.43 290
16936.66 312
16937.89 273
16939.12 254
16940.34 261
16941.57 286
16942.80 273
16944.03 308
16945.26 294
16946.48 306
16947.71 283
16948.94 283
16950.17 282
16951.40 280
16952.62 279
16953.85 290
16955.08 295
16956.31 290
16957.54 274
16958.77 266
16959.99 285
16961.22 295
16962.45 284
16963.68 286
16964.91 271
16966.14 263
16967.37 283
16968.60 286
16969.82 285
16971.05 275
16972.28 295
16973.51 289
16974.74 266
16975.97 285
16977.20 284
16978.43 286
16979.66 268
16980.89 267
16982.11 294
16983.34 295
16984.57 274
16985.80 269
16987.03 282
16988.26 274
16989.49 282
16990.72 289
16991.95 273
16993.18 259
16994.41 259
16995.64 288
16996.87 262
16998.10 248
16999.33 274
17000.56 267
17001.79 274
17003.02 261
17004.25 259
17005.48 288
17006.71 270
17007.94 248
17009.17 259
17010.40 269
17011.63 256
17012.86 289
17014.09 273
17015.32 246
17016.55 279
17017.78 263
17019.01 274
17020.25 256
17021.48 269
17022.71 281
17023.94 276
17025.17 271
17026.40 259
17027.63 270
17028.86 281
17030.09 268
17031.32 268
17032.55 267
17033.79 269
17035.02 263
17036.25 256
17037.48 255
17038.71 257
17039.94 282
17041.17 276
17042.41 267
17043.64 271
17044.87 258
17046.10 253
17047.33 251
17048.56 266
17049.80 270
17051.03 267
17052.26 254
17053.49 265
17054.72 251
17055.95 283
17057.19 277
17058.42 265
17059.65 269
17060.88 255
17062.12 279
17063.35 258
17064.58 278
17065.81 285
17067.04 250
17068.28 269
17069.51 263
17070.74 255
17071.97 283
17073.21 274
17074.44 288
17075.67 263
17076.90 277
17078.14 263
17079.37 274
17080.60 271
17081.84 265
17083.07 283
17084.30 296
17085.54 279
17086.77 275
17088.00 286
17089.23 256
17090.47 270
17091.70 251
17092.93 268
17094.17 283
17095.40 262
17096.63 264
17097.87 274
17099.10 246
17100.34 247
17101.57 274
17102.80 243
17104.04 249
17105.27 260
17106.50 271
17107.74 264
17108.97 255
17110.21 255
17111.44 284
17112.67 257
17113.91 244
17115.14 256
17116.38 273
17117.61 258
17118.84 275
17120.08 280
17121.31 270
17122.55 275
17123.78 261
17125.02 253
17126.25 260
17127.48 252
17128.72 272
17129.95 261
17131.19 277
17132.42 278
17133.66 267
17134.89 269
17136.13 272
17137.36 264
17138.60 253
17139.83 262
17141.07 272
17142.30 269
17143.54 272
17144.77 274
17146.01 277
17147.24 274
17148.48 265
17149.71 239
17150.95 238
17152.19 246
17153.42 267
17154.66 250
17155.89 275
17157.13 248
17158.36 247
17159.60 295
17160.83 271
17162.07 286
17163.31 242
17164.54 267
17165.78 236
17167.01 249
17168.25 241
17169.49 290
17170.72 266
17171.96 273
17173.19 281
17174.43 263
17175.67 259
17176.90 266
17178.14 283
17179.38 271
17180.61 253
17181.85 246
17183.09 249
17184.32 268
17185.56 283
17186.80 257
17188.03 268
17189.27 302
17190.51 288
17191.74 256
17192.98 279
17194.22 285
17195.45 279
17196.69 281
17197.93 274
17199.16 264
17200.40 246
17201.64 270
17202.88 272
17204.11 267
17205.35 282
17206.59 276
17207.83 277
17209.06 259
17210.30 266
17211.54 258
17212.78 278
17214.01 265
17215.25 266
17216.49 270
17217.73 274
17218.96 264
17220.20 288
17221.44 266
17222.68 265
17223.92 260
17225.15 266
17226.39 293
17227.63 291
17228.87 239
17230.11 258
17231.35 265
17232.58 272
17233.82 276
17235.06 275
17236.30 260
17237.54 252
17238.78 281
17240.01 258
17241.25 283
17242.49 237
17243.73 270
17244.97 288
17246.21 272
17247.45 233
17248.69 265
17249.93 264
17251.16 286
17252.40 254
17253.64 273
17254.88 268
17256.12 243
17257.36 257
17258.60 263
17259.84 261
17261.08 271
17262.32 266
17263.56 269
17264.80 274
17266.04 240
17267.28 255
17268.51 269
17269.75 276
17270.99 259
17272.23 276
17273.47 249
17274.71 254
17275.95 251
17277.19 274
17278.43 298
17279.67 260
17280.91 278
17282.15 252
17283.39 276
17284.63 258
17285.87 258
17287.11 257
17288.35 274
17289.60 279
17290.84 281
17292.08 231
17293.32 243
17294.56 272
17295.80 285
17297.04 283
17298.28 259
17299.52 263
17300.76 244
17302.00 250
17303.24 276
17304.48 257
17305.72 241
17306.96 265
17308.21 256
17309.45 241
17310.69 262
17311.93 244
17313.17 263
17314.41 242
17315.65 237
17316.89 262
17318.14 262
17319.38 273
17320.62 278
17321.86 264
17323.10 274
17324.34 243
17325.59 244
17326.83 267
17328.07 282
17329.31 243
17330.55 254
17331.79 260
17333.04 251
17334.28 260
17335.52 254
17336.76 237
17338.00 262
17339.25 259
17340.49 234
17341.73 275
17342.97 254
17344.22 269
17345.46 254
17346.70 245
17347.94 262
17349.19 274
17350.43 286
17351.67 256
17352.91 264
17354.16 266
17355.40 257
17356.64 234
17357.88 277
17359.13 240
17360.37 232
17361.61 243
17362.86 271
17364.10 261
17365.34 270
17366.58 275
17367.83 247
17369.07 240
17370.31 252
17371.56 247
17372.80 251
17374.04 251
17375.29 256
17376.53 257
17377.78 269
17379.02 271
17380.26 267
17381.51 280
17382.75 259
17383.99 266
17385.24 254
17386.48 258
17387.72 228
17388.97 262
17390.21 278
17391.46 252
17392.70 255
17393.94 287
17395.19 243
17396.43 261
17397.68 274
17398.92 284
17400.17 289
17401.41 258
17402.65 252
17403.90 258
17405.14 264
17406.39 256
17407.63 263
17408.88 274
17410.12 256
17411.37 272
17412.61 269
17413.86 262
17415.10 263
17416.35 270
17417.59 279
17418.84 263
17420.08 261
17421.33 257
17422.57 252
17423.82 289
17425.06 272
17426.31 280
17427.55 257
17428.80 266
17430.04 268
17431.29 266
17432.53 290
17433.78 286
17435.03 286
17436.27 285
17437.52 281
17438.76 258
17440.01 284
17441.25 272
17442.50 277
17443.75 259
17444.99 272
17446.24 276
17447.48 268
17448.73 277
17449.98 262
17451.22 262
17452.47 272
17453.71 280
17454.96 261
17456.21 255
17457.45 266
17458.70 259
17459.95 270
17461.19 281
17462.44 238
17463.69 280
17464.93 259
17466.18 255
17467.43 259
17468.67 280
17469.92 267
17471.17 268
17472.41 272
17473.66 276
17474.91 278
17476.15 257
17477.40 280
17478.65 282
17479.90 291
17481.14 241
17482.39 275
17483.64 289
17484.88 293
17486.13 269
17487.38 252
17488.63 276
17489.87 265
17491.12 273
17492.37 280
17493.62 250
17494.86 258
17496.11 281
17497.36 269
17498.61 246
17499.86 249
17501.10 290
17502.35 277
17503.60 267
17504.85 276
17506.10 280
17507.34 264
17508.59 291
17509.84 290
17511.09 308
17512.34 275
17513.59 290
17514.83 284
17516.08 281
17517.33 287
17518.58 268
17519.83 274
17521.08 284
17522.33 290
17523.57 285
17524.82 278
17526.07 283
17527.32 265
17528.57 297
17529.82 282
17531.07 281
17532.32 297
17533.57 265
17534.82 293
17536.06 268
17537.31 260
17538.56 303
17539.81 272
17541.06 260
17542.31 278
17543.56 278
17544.81 284
17546.06 286
17547.31 267
17548.56 291
17549.81 276
17551.06 279
17552.31 264
17553.56 276
17554.81 294
17556.06 267
17557.31 307
17558.56 319
17559.81 319
17561.06 286
17562.31 264
17563.56 280
17564.81 264
17566.06 278
17567.31 289
17568.56 293
17569.81 290
17571.06 303
17572.31 288
17573.56 286
17574.81 291
17576.06 294
17577.31 262
17578.56 274
17579.81 280
17581.06 279
17582.31 278
17583.57 280
17584.82 294
17586.07 317
17587.32 288
17588.57 285
17589.82 285
17591.07 284
17592.32 280
17593.57 294
17594.83 288
17596.08 274
17597.33 282
17598.58 285
17599.83 314
17601.08 313
17602.33 296
17603.59 294
17604.84 302
17606.09 287
17607.34 288
17608.59 285
17609.84 277
17611.10 292
17612.35 277
17613.60 289
17614.85 272
17616.10 280
17617.36 276
17618.61 265
17619.86 301
17621.11 264
17622.36 292
17623.62 275
17624.87 279
17626.12 299
17627.37 271
17628.63 287
17629.88 273
17631.13 288
17632.38 286
17633.64 283
17634.89 290
17636.14 273
17637.39 297
17638.65 286
17639.90 280
17641.15 262
17642.41 275
17643.66 264
17644.91 252
17646.17 269
17647.42 269
17648.67 282
17649.92 263
17651.18 268
17652.43 277
17653.68 271
17654.94 275
17656.19 257
17657.44 275
17658.70 265
17659.95 273
17661.21 266
17662.46 260
17663.71 282
17664.97 284
17666.22 283
17667.47 272
17668.73 283
17669.98 265
17671.24 247
17672.49 273
17673.74 276
17675.00 263
17676.25 260
17677.51 254
17678.76 267
17680.02 258
17681.27 268
17682.52 278
17683.78 284
17685.03 276
17686.29 278
17687.54 283
17688.80 262
17690.05 269
17691.31 280
17692.56 290
17693.82 265
17695.07 300
17696.32 273
17697.58 269
17698.83 259
17700.09 253
17701.34 260
17702.60 288
17703.86 281
17705.11 270
17706.37 272
17707.62 271
17708.88 276
17710.13 282
17711.39 276
17712.64 253
17713.90 291
17715.15 254
17716.41 262
17717.66 262
17718.92 249
17720.18 285
17721.43 249
17722.69 260
17723.94 283
17725.20 262
17726.45 270
17727.71 253
17728.97 268
17730.22 273
17731.48 253
17732.74 283
17733.99 271
17735.25 262
17736.50 262
17737.76 273
17739.02 256
17740.27 274
17741.53 282
17742.79 302
17744.04 276
17745.30 284
17746.56 287
17747.81 281
17749.07 258
17750.33 285
17751.58 308
17752.84 271
17754.10 271
17755.35 279
17756.61 278
17757.87 281
17759.12 259
17760.38 249
17761.64 268
17762.90 307
17764.15 303
17765.41 301
17766.67 254
17767.93 275
17769.18 297
17770.44 328
17771.70 288
17772.96 279
17774.21 283
17775.47 284
17776.73 290
17777.99 285
17779.24 258
17780.50 277
17781.76 282
17783.02 286
17784.28 276
17785.53 284
17786.79 293
17788.05 308
17789.31 310
17790.57 287
17791.82 265
17793.08 290
17794.34 271
17795.60 294
17796.86 268
17798.12 278
17799.37 280
17800.63 273
17801.89 297
17803.15 298
17804.41 262
17805.67 274
17806.93 278
17808.19 285
17809.44 289
17810.70 285
17811.96 296
17813.22 284
17814.48 273
17815.74 288
17817.00 294
17818.26 303
17819.52 278
17820.78 262
17822.04 277
17823.29 265
17824.55 276
17825.81 266
17827.07 305
17828.33 250
17829.59 274
17830.85 262
17832.11 260
17833.37 253
17834.63 266
17835.89 274
17837.15 253
17838.41 260
17839.67 252
17840.93 249
17842.19 243
17843.45 246
17844.71 260
17845.97 269
17847.23 263
17848.49 255
17849.75 250
17851.01 263
17852.27 261
17853.53 263
17854.79 242
17856.05 273
17857.31 251
17858.57 267
17859.84 270
17861.10 262
17862.36 250
17863.62 255
17864.88 280
17866.14 260
17867.40 236
17868.66 257
17869.92 279
17871.18 251
17872.44 260
17873.71 276
17874.97 286
17876.23 281
17877.49 269
17878.75 256
17880.01 255
17881.27 267
17882.53 284
17883.80 278
17885.06 250
17886.32 235
17887.58 254
17888.84 271
17890.10 255
17891.37 250
17892.63 248
17893.89 281
17895.15 254
17896.41 275
17897.67 264
17898.94 257
17900.20 244
17901.46 254
17902.72 280
17903.99 271
17905.25 254
17906.51 264
17907.77 267
17909.03 260
17910.30 267
17911.56 244
17912.82 264
17914.08 257
17915.35 255
17916.61 265
17917.87 264
17919.14 267
17920.40 255
17921.66 262
17922.92 252
17924.19 274
17925.45 250
17926.71 249
17927.98 231
17929.24 257
17930.50 257
17931.76 268
17933.03 256
17934.29 267
17935.55 274
17936.82 268
17938.08 223
17939.34 268
17940.61 281
17941.87 262
17943.14 281
17944.40 265
17945.66 249
17946.93 238
17948.19 275
17949.45 262
17950.72 277
17951.98 246
17953.25 263
17954.51 247
17955.77 258
17957.04 243
17958.30 258
17959.57 260
17960.83 272
17962.09 245
17963.36 248
17964.62 254
17965.89 260
17967.15 266
17968.42 275
17969.68 276
17970.95 240
17972.21 265
17973.47 256
17974.74 274
17976.00 256
17977.27 271
17978.53 263
17979.80 258
17981.06 261
17982.33 266
17983.59 248
17984.86 258
17986.12 267
17987.39 240
17988.65 262
17989.92 268
17991.18 253
17992.45 253
17993.71 225
17994.98 257
17996.25 247
17997.51 275
17998.78 254
18000.04 255
18001.31 262
18002.57 254
18003.84 260
18005.10 265
18006.37 259
18007.64 266
18008.90 253
18010.17 253
18011.43 253
18012.70 259
18013.97 252
18015.23 277
18016.50 267
18017.76 246
18019.03 243
18020.30 265
18021.56 246
18022.83 270
18024.10 273
18025.36 246
18026.63 250
18027.90 264
18029.16 239
18030.43 258
18031.70 263
18032.96 265
18034.23 276
18035.50 282
18036.76 267
18038.03 260
18039.30 268
18040.56 237
18041.83 249
18043.10 242
18044.37 239
18045.63 260
18046.90 253
18048.17 255
18049.43 259
18050.70 265
18051.97 258
18053.24 269
18054.50 277
18055.77 260
18057.04 248
18058.31 279
18059.57 265
18060.84 279
18062.11 260
18063.38 291
18064.65 249
18065.91 278
18067.18 287
18068.45 270
18069.72 278
18070.98 285
18072.25 285
18073.52 272
18074.79 268
18076.06 242
18077.33 281
18078.59 274
18079.86 285
18081.13 278
18082.40 274
18083.67 290
18084.94 272
18086.21 274
18087.47 274
18088.74 274
18090.01 273
18091.28 264
18092.55 284
18093.82 306
18095.09 263
18096.36 284
18097.62 274
18098.89 278
18100.16 256
18101.43 265
18102.70 277
18103.97 287
18105.24 312
18106.51 283
18107.78 262
18109.05 264
18110.32 295
18111.59 264
18112.86 267
18114.13 281
18115.40 302
18116.66 287
18117.93 255
18119.20 283
18120.47 286
18121.74 282
18123.01 299
18124.28 275
18125.55 287
18126.82 289
18128.09 269
18129.36 296
18130.63 305
18131.90 272
18133.17 262
18134.44 271
18135.71 266
18136.99 288
18138.26 264
18139.53 281
18140.80 276
18142.07 295
18143.34 266
18144.61 265
18145.88 271
18147.15 273
18148.42 267
18149.69 267
18150.96 274
18152.23 265
18153.50 264
18154.78 271
18156.05 264
18157.32 251
18158.59 259
18159.86 293
18161.13 306
18162.40 288
18163.67 283
18164.94 263
18166.22 270
18167.49 281
18168.76 262
18170.03 296
18171.30 278
18172.57 269
18173.85 289
18175.12 273
18176.39 257
18177.66 262
18178.93 289
18180.20 275
18181.48 283
18182.75 285
18184.02 282
18185.29 287
18186.56 301
18187.84 272
18189.11 275
18190.38 283
18191.65 264
18192.93 277
18194.20 308
18195.47 277
18196.74 306
18198.02 307
18199.29 287
18200.56 280
18201.83 273
18203.11 264
18204.38 298
18205.65 282
18206.92 292
18208.20 303
18209.47 291
18210.74 270
18212.02 268
18213.29 265
18214.56 249
18215.84 301
18217.11 298
18218.38 305
18219.65 288
18220.93 272
18222.20 296
18223.47 276
18224.75 263
18226.02 261
18227.30 273
18228.57 276
18229.84 279
18231.12 269
18232.39 308
18233.66 295
18234.94 285
18236.21 293
18237.48 284
18238.76 272
18240.03 291
18241.31 271
18242.58 290
18243.86 274
18245.13 282
18246.40 292
18247.68 280
18248.95 261
18250.23 295
18251.50 275
18252.77 252
18254.05 267
18255.32 275
18256.60 276
18257.87 243
18259.15 280
18260.42 270
18261.70 267
18262.97 256
18264.25 255
18265.52 245
18266.80 258
18268.07 278
18269.35 259
18270.62 271
18271.90 236
18273.17 260
18274.45 256
18275.72 261
18277.00 253
18278.27 284
18279.55 259
18280.82 258
18282.10 275
18283.37 261
18284.65 279
18285.93 255
18287.20 255
18288.48 271
18289.75 259
18291.03 268
18292.30 256
18293.58 265
18294.86 247
18296.13 269
18297.41 260
18298.68 274
18299.96 266
18301.24 282
18302.51 250
18303.79 245
18305.06 267
18306.34 271
18307.62 250
18308.89 259
18310.17 264
18311.45 274
18312.72 267
18314.00 276
18315.28 270
18316.55 259
18317.83 271
18319.11 272
18320.38 289
18321.66 261
18322.94 260
18324.21 246
18325.49 261
18326.77 242
18328.04 271
18329.32 254
18330.60 252
18331.88 277
18333.15 238
18334.43 259
18335.71 271
18336.98 256
18338.26 270
18339.54 258
18340.82 264
18342.09 285
18343.37 257
18344.65 255
18345.93 272
18347.20 259
18348.48 261
18349.76 250
18351.04 278
18352.32 265
18353.59 256
18354.87 270
18356.15 253
18357.43 269
18358.71 248
18359.98 281
18361.26 253
18362.54 254
18363.82 265
18365.10 243
18366.38 247
18367.65 271
18368.93 291
18370.21 283
18371.49 263
18372.77 274
18374.05 280
18375.33 248
18376.60 269
18377.88 264
18379.16 254
18380.44 259
18381.72 250
18383.00 256
18384.28 286
18385.56 257
18386.84 246
18388.11 240
18389.39 275
18390.67 258
18391.95 248
18393.23 234
18394.51 242
18395.79 251
18397.07 246
18398.35 262
18399.63 254
18400.91 285
18402.19 276
18403.47 270
18404.75 265
18406.03 249
18407.31 266
18408.59 264
18409.87 254
18411.15 263
18412.43 263
18413.71 241
18414.99 265
18416.27 268
18417.55 253
18418.83 267
18420.11 257
18421.39 271
18422.67 278
18423.95 258
18425.23 266
18426.51 271
18427.79 256
18429.07 264
18430.35 242
18431.63 270
18432.91 256
18434.19 288
18435.47 271
18436.75 263
18438.04 269
18439.32 268
18440.60 258
18441.88 255
18443.16 269
18444.44 267
18445.72 255
18447.00 236
18448.28 270
18449.57 278
18450.85 255
18452.13 249
18453.41 265
18454.69 272
18455.97 256
18457.25 292
18458.54 273
18459.82 268
18461.10 264
18462.38 254
18463.66 274
18464.94 277
18466.23 251
18467.51 250
18468.79 270
18470.07 261
18471.35 243
18472.64 252
18473.92 248
18475.20 248
18476.48 276
18477.76 256
18479.05 260
18480.33 259
18481.61 252
18482.89 263
18484.18 262
18485.46 270
18486.74 269
18488.02 275
18489.31 273
18490.59 276
18491.87 274
18493.15 262
18494.44 277
18495.72 270
18497.00 250
18498.29 234
18499.57 274
18500.85 279
18502.13 272
18503.42 243
18504.70 266
18505.98 298
18507.27 283
18508.55 263
18509.83 247
18511.12 271
18512.40 264
18513.68 257
18514.97 274
18516.25 268
18517.54 275
18518.82 290
18520.10 238
18521.39 271
18522.67 250
18523.95 269
18525.24 266
18526.52 250
18527.81 276
18529.09 262
18530.37 269
18531.66 282
18532.94 263
18534.23 276
18535.51 283
18536.79 269
18538.08 277
18539.36 274
18540.65 273
18541.93 278
18543.22 255
18544.50 260
18545.79 266
18547.07 283
18548.36 290
18549.64 264
18550.92 287
18552.21 257
18553.49 286
18554.78 295
18556.06 264
18557.35 253
18558.63 275
18559.92 282
18561.20 284
18562.49 282
18563.77 289
18565.06 311
18566.35 313
18567.63 274
18568.92 267
18570.20 280
18571.49 277
18572.77 280
18574.06 264
18575.34 280
18576.63 292
18577.92 297
18579.20 283
18580.49 265
18581.77 281
18583.06 292
18584.34 309
18585.63 312
18586.92 296
18588.20 260
18589.49 271
18590.77 282
18592.06 288
18593.35 269
18594.63 295
18595.92 277
18597.21 286
18598.49 293
18599.78 307
18601.07 295
18602.35 280
18603.64 304
18604.93 310
18606.21 304
18607.50 268
18608.79 286
18610.07 304
18611.36 288
18612.65 272
18613.93 273
18615.22 280
18616.51 291
18617.79 291
18619.08 292
18620.37 257
18621.66 277
18622.94 278
18624.23 301
18625.52 269
18626.80 262
18628.09 277
18629.38 263
18630.67 291
18631.95 277
18633.24 252
18634.53 244
18635.82 266
18637.11 277
18638.39 261
18639.68 264
18640.97 280
18642.26 280
18643.54 278
18644.83 269
18646.12 232
18647.41 279
18648.70 261
18649.99 244
18651.27 260
18652.56 230
18653.85 253
18655.14 263
18656.43 260
18657.72 258
18659.00 242
18660.29 243
18661.58 264
18662.87 263
18664.16 231
18665.45 251
18666.74 252
18668.02 259
18669.31 255
18670.60 236
18671.89 259
18673.18 249
18674.47 268
18675.76 235
18677.05 267
18678.34 246
18679.63 255
18680.92 254
18682.20 250
18683.49 239
18684.78 229
18686.07 241
18687.36 238
18688.65 236
18689.94 254
18691.23 267
18692.52 245
18693.81 222
18695.10 234
18696.39 258
18697.68 254
18698.97 248
18700.26 236
18701.55 250
18702.84 255
18704.13 277
18705.42 249
18706.71 261
18708.00 248
18709.29 242
18710.58 261
18711.87 254
18713.16 271
18714.45 262
18715.74 238
18717.03 241
18718.32 282
18719.61 253
18720.90 283
18722.20 257
18723.49 256
18724.78 246
18726.07 249
18727.36 248
18728.65 229
18729.94 255
18731.23 243
18732.52 274
18733.81 241
18735.10 256
18736.40 259
18737.69 251
18738.98 248
18740.27 245
18741.56 248
18742.85 260
18744.14 268
18745.43 244
18746.73 247
18748.02 285
18749.31 242
18750.60 238
18751.89 268
18753.18 266
18754.48 278
18755.77 236
18757.06 247
18758.35 237
18759.64 262
18760.94 234
18762.23 254
18763.52 254
18764.81 227
18766.10 243
18767.40 244
18768.69 253
18769.98 256
18771.27 256
18772.57 236
18773.86 254
18775.15 221
18776.44 237
18777.74 250
18779.03 222
18780.32 233
18781.61 239
18782.91 238
18784.20 247
18785.49 233
18786.79 262
18788.08 232
18789.37 261
18790.66 233
18791.96 240
18793.25 248
18794.54 247
18795.84 244
18797.13 266
18798.42 228
18799.72 245
18801.01 268
18802.30 266
18803.60 243
18804.89 238
18806.18 244
18807.48 253
18808.77 229
18810.07 263
18811.36 237
18812.65 254
18813.95 230
18815.24 247
18816.53 245
18817.83 255
18819.12 236
18820.42 235
18821.71 237
18823.00 245
18824.30 229
18825.59 250
18826.89 247
18828.18 248
18829.48 258
18830.77 230
18832.07 268
18833.36 225
18834.65 258
18835.95 263
18837.24 277
18838.54 248
18839.83 238
18841.13 240
18842.42 246
18843.72 264
18845.01 232
18846.31 219
18847.60 240
18848.90 261
18850.19 235
18851.49 269
18852.78 252
18854.08 271
18855.37 253
18856.67 238
18857.96 236
18859.26 248
18860.55 251
18861.85 240
18863.15 273
18864.44 247
18865.74 232
18867.03 247
18868.33 257
18869.62 232
18870.92 254
18872.22 251
18873.51 235
18874.81 230
18876.10 245
18877.40 232
18878.70 263
18879.99 244
18881.29 244
18882.58 234
18883.88 248
18885.18 250
18886.47 259
18887.77 260
18889.07 250
18890.36 249
18891.66 247
18892.95 244
18894.25 244
18895.55 252
18896.84 258
18898.14 227
18899.44 242
18900.73 226
18902.03 263
18903.33 247
18904.63 237
18905.92 263
18907.22 239
18908.52 226
18909.81 254
18911.11 251
18912.41 233
18913.71 228
18915.00 260
18916.30 266
18917.60 238
18918.89 236
18920.19 262
18921.49 235
18922.79 259
18924.09 231
18925.38 237
18926.68 237
18927.98 229
18929.28 263
18930.57 245
18931.87 232
18933.17 239
18934.47 236
18935.77 229
18937.06 220
18938.36 254
18939.66 243
18940.96 256
18942.26 247
18943.55 240
18944.85 240
18946.15 242
18947.45 244
18948.75 253
18950.05 239
18951.35 255
18952.64 254
18953.94 262
18955.24 240
18956.54 225
18957.84 248
18959.14 256
18960.44 235
18961.74 229
18963.03 234
18964.33 246
18965.63 253
18966.93 240
18968.23 245
18969.53 246
18970.83 221
18972.13 231
18973.43 253
18974.73 237
18976.03 238
18977.33 241
18978.62 227
18979.92 261
18981.22 240
18982.52 249
18983.82 250
18985.12 228
18986.42 236
18987.72 250
18989.02 216
18990.32 202
18991.62 231
18992.92 239
18994.22 239
18995.52 236
18996.82 247
18998.12 232
18999.42 242
19000.72 245
19002.02 233
19003.32 234
19004.62 260
19005.92 232
19007.22 236
19008.53 221
19009.83 245
19011.13 243
19012.43 233
19013.73 241
19015.03 254
19016.33 223
19017.63 248
19018.93 228
19020.23 237
19021.53 261
19022.83 236
19024.13 241
19025.44 203
19026.74 252
19028.04 254
19029.34 221
19030.64 219
19031.94 237
19033.24 251
19034.54 234
19035.85 240
19037.15 222
19038.45 218
19039.75 241
19041.05 249
19042.35 211
19043.66 213
19044.96 242
19046.26 258
19047.56 227
19048.86 221
19050.16 213
19051.47 231
19052.77 250
19054.07 247
19055.37 223
19056.67 246
19057.98 235
19059.28 235
19060.58 236
19061.88 216
19063.19 218
19064.49 238
19065.79 232
19067.09 207
19068.40 228
19069.70 237
19071.00 251
19072.30 232
19073.61 226
19074.91 237
19076.21 243
19077.52 240
19078.82 217
19080.12 241
19081.42 248
19082.73 243
19084.03 253
19085.33 227
19086.64 231
19087.94 244
19089.24 232
19090.55 223
19091.85 236
19093.15 236
19094.46 240
19095.76 255
19097.06 223
19098.37 214
19099.67 205
19100.97 220
19102.28 228
19103.58 210
19104.89 229
19106.19 215
19107.49 220
19108.80 249
19110.10 240
19111.40 243
19112.71 240
19114.01 232
19115.32 229
19116.62 224
19117.93 242
19119.23 234
19120.53 211
19121.84 237
19123.14 259
19124.45 234
19125.75 217
19127.06 224
19128.36 235
19129.67 234
19130.97 227
19132.28 213
19133.58 215
19134.88 244
19136.19 237
19137.49 232
19138.80 234
19140.10 205
19141.41 215
19142.71 223
19144.02 230
19145.32 236
19146.63 210
19147.94 221
19149.24 245
19150.55 222
19151.85 235
19153.16 217
19154.46 199
19155.77 212
19157.07 253
19158.38 229
19159.68 232
19160.99 245
19162.30 228
19163.60 214
19164.91 241
19166.21 208
19167.52 248
19168.83 261
19170.13 243
19171.44 234
19172.74 226
19174.05 205
19175.36 224
19176.66 236
19177.97 223
19179.27 212
19180.58 229
19181.89 254
19183.19 210
19184.50 222
19185.81 221
19187.11 231
19188.42 256
19189.73 231
19191.03 243
19192.34 262
19193.65 240
19194.95 221
19196.26 226
19197.57 205
19198.87 226
19200.18 235
19201.49 246
19202.80 232
19204.10 226
19205.41 235
19206.72 204
19208.03 231
19209.33 239
19210.64 230
19211.95 249
19213.25 217
19214.56 221
19215.87 213
19217.18 223
19218.49 203
19219.79 231
19221.10 269
19222.41 216
19223.72 238
19225.02 247
19226.33 230
19227.64 225
19228.95 219
19230.26 236
19231.56 228
19232.87 216
19234.18 230
19235.49 232
19236.80 233
19238.11 233
19239.41 248
19240.72 229
19242.03 215
19243.34 238
19244.65 251
19245.96 218
19247.26 215
19248.57 228
19249.88 255
19251.19 234
19252.50 224
19253.81 224
19255.12 224
19256.43 226
19257.74 217
19259.04 231
19260.35 239
19261.66 212
19262.97 217
19264.28 235
19265.59 238
19266.90 229
19268.21 256
19269.52 251
19270.83 220
19272.14 216
19273.45 210
19274.76 243
19276.07 196
19277.38 239
19278.69 217
19279.99 217
19281.30 212
19282.61 213
19283.92 212
19285.23 253
19286.54 232
19287.85 211
19289.16 211
19290.47 211
19291.78 213
19293.09 217
19294.40 192
19295.72 205
19297.03 227
19298.34 235
19299.65 232
19300.96 230
19302.27 255
19303.58 221
19304.89 247
19306.20 218
19307.51 204
19308.82 242
19310.13 212
19311.44 209
19312.75 222
19314.06 229
19315.37 231
19316.69 224
19318.00 227
19319.31 241
19320.62 231
19321.93 235
19323.24 244
19324.55 230
19325.86 219
19327.18 224
19328.49 220
19329.80 234
19331.11 208
19332.42 225
19333.73 220
19335.04 226
19336.36 219
19337.67 244
19338.98 247
19340.29 217
19341.60 222
19342.91 230
19344.23 214
19345.54 216
19346.85 247
19348.16 225
19349.47 209
19350.79 237
19352.10 223
19353.41 234
19354.72 207
19356.04 217
19357.35 215
19358.66 229
19359.97 213
19361.29 218
19362.60 233
19363.91 228
19365.22 228
19366.54 206
19367.85 216
19369.16 233
19370.47 237
19371.79 207
19373.10 216
19374.41 220
19375.73 222
19377.04 224
19378.35 226
19379.67 215
19380.98 218
19382.29 239
19383.60 238
19384.92 214
19386.23 212
19387.54 211
19388.86 231
19390.17 229
19391.49 217
19392.80 205
19394.11 209
19395.43 229
19396.74 217
19398.05 246
19399.37 217
19400.68 222
19402.00 216
19403.31 208
19404.62 205
19405.94 244
19407.25 238
19408.57 231
19409.88 238
19411.19 221
19412.51 191
19413.82 215
19415.14 212
19416.45 219
19417.77 235
19419.08 231
19420.39 232
19421.71 228
19423.02 223
19424.34 233
19425.65 227
19426.97 227
19428.28 234
19429.60 216
19430.91 221
19432.23 206
19433.54 217
19434.86 219
19436.17 207
19437.49 225
19438.80 216
19440.12 201
19441.43 205
19442.75 214
19444.06 221
19445.38 244
19446.69 214
19448.01 217
19449.32 215
19450.64 227
19451.96 222
19453.27 204
19454.59 213
19455.90 219
19457.22 214
19458.53 219
19459.85 204
19461.17 215
19462.48 208
19463.80 193
19465.11 218
19466.43 199
19467.75 203
19469.06 213
19470.38 223
19471.69 221
19473.01 215
19474.33 188
19475.64 227
19476.96 213
19478.28 211
19479.59 229
19480.91 221
19482.23 215
19483.54 222
19484.86 225
19486.18 219
19487.49 221
19488.81 206
19490.13 200
19491.44 218
19492.76 225
19494.08 208
19495.39 223
19496.71 228
19498.03 209
19499.35 219
19500.66 217
19501.98 212
19503.30 203
19504.61 226
19505.93 219
19507.25 217
19508.57 198
19509.88 230
19511.20 219
19512.52 206
19513.84 203
19515.15 226
19516.47 235
19517.79 213
19519.11 217
19520.43 231
19521.74 228
19523.06 215
19524.38 203
19525.70 195
19527.02 242
19528.33 204
19529.65 227
19530.97 211
19532.29 201
19533.61 208
19534.93 208
19536.24 227
19537.56 209
19538.88 208
19540.20 208
19541.52 217
19542.84 217
19544.16 209
19545.47 222
19546.79 230
19548.11 210
19549.43 198
19550.75 223
19552.07 212
19553.39 206
19554.71 211
19556.03 222
19557.34 239
19558.66 224
19559.98 207
19561.30 226
19562.62 228
19563.94 206
19565.26 189
19566.58 209
19567.90 200
19569.22 229
19570.54 205
19571.86 229
19573.18 203
19574.50 204
19575.82 216
19577.14 209
19578.46 203
19579.78 218
19581.10 209
19582.42 202
19583.74 236
19585.06 213
19586.38 223
19587.70 213
19589.02 203
19590.34 219
19591.66 221
19592.98 213
19594.30 220
19595.62 227
19596.94 227
19598.26 226
19599.58 216
19600.90 233
19602.22 211
19603.54 223
19604.86 214
19606.18 219
19607.50 219
19608.82 227
19610.15 219
19611.47 203
19612.79 209
19614.11 229
19615.43 207
19616.75 209
19618.07 204
19619.39 214
19620.71 210
19622.04 214
19623.36 223
19624.68 221
19626.00 232
19627.32 200
19628.64 220
19629.96 212
19631.29 206
19632.61 213
19633.93 210
19635.25 208
19636.57 220
19637.89 210
19639.22 187
19640.54 223
19641.86 204
19643.18 192
19644.50 219
19645.83 224
19647.15 208
19648.47 212
19649.79 199
19651.12 215
19652.44 213
19653.76 225
19655.08 194
19656.40 210
19657.73 196
19659.05 221
19660.37 212
19661.70 207
19663.02 223
19664.34 216
19665.66 219
19666.99 225
19668.31 212
19669.63 214
19670.95 208
19672.28 208
19673.60 216
19674.92 178
19676.25 213
19677.57 227
19678.89 220
19680.22 210
19681.54 220
19682.86 228
19684.19 222
19685.51 216
19686.83 215
19688.16 221
19689.48 231
19690.80 220
19692.13 212
19693.45 213
19694.78 201
19696.10 195
19697.42 210
19698.75 202
19700.07 212
19701.39 215
19702.72 209
19704.04 227
19705.37 210
19706.69 208
19708.02 206
19709.34 217
19710.66 223
19711.99 211
19713.31 233
19714.64 206
19715.96 192
19717.29 205
19718.61 227
19719.93 245
19721.26 226
19722.58 221
19723.91 210
19725.23 208
19726.56 211
19727.88 200
19729.21 206
19730.53 196
19731.86 222
19733.18 226
19734.51 209
19735.83 208
19737.16 203
19738.48 211
19739.81 206
19741.13 200
19742.46 219
19743.78 212
19745.11 212
19746.44 201
19747.76 214
19749.09 187
19750.41 217
19751.74 223
19753.06 224
19754.39 207
19755.72 219
19757.04 201
19758.37 204
19759.69 210
19761.02 191
19762.34 224
19763.67 199
19765.00 204
19766.32 207
19767.65 213
19768.98 224
19770.30 197
19771.63 210
19772.95 184
19774.28 222
19775.61 212
19776.93 204
19778.26 222
19779.59 203
19780.91 213
19782.24 191
19783.57 221
19784.89 210
19786.22 201
19787.55 239
19788.87 213
19790.20 201
19791.53 195
19792.86 214
19794.18 201
19795.51 223
19796.84 230
19798.16 197
19799.49 207
19800.82 198
19802.15 212
19803.47 210
19804.80 216
19806.13 198
19807.46 204
19808.78 223
19810.11 219
19811.44 235
19812.77 204
19814.09 213
19815.42 216
19816.75 197
19818.08 228
19819.41 226
19820.73 207
19822.06 214
19823.39 239
19824.72 204
19826.05 206
19827.37 212
19828.70 228
19830.03 213
19831.36 211
19832.69 203
19834.02 206
19835.34 207
19836.67 219
19838.00 229
19839.33 222
19840.66 202
19841.99 200
19843.32 224
19844.64 226
19845.97 211
19847.30 212
19848.63 211
19849.96 212
19851.29 237
19852.62 210
19853.95 205
19855.28 212
19856.60 220
19857.93 226
19859.26 204
19860.59 216
19861.92 195
19863.25 235
19864.58 206
19865.91 213
19867.24 210
19868.57 216
19869.90 195
19871.23 208
19872.56 201
19873.89 198
19875.22 225
19876.55 213
19877.88 217
19879.21 184
19880.54 200
19881.87 233
19883.20 227
19884.53 206
19885.86 222
19887.19 213
19888.52 226
19889.85 213
19891.18 219
19892.51 205
19893.84 222
19895.17 226
19896.50 207
19897.83 223
19899.16 225
19900.49 244
19901.82 212
19903.15 235
19904.48 206
19905.81 202
19907.15 202
19908.48 222
19909.81 208
19911.14 214
19912.47 202
19913.80 224
19915.13 224
19916.46 207
19917.79 213
19919.13 191
19920.46 212
19921.79 210
19923.12 231
19924.45 210
19925.78 222
19927.11 214
19928.45 218
19929.78 215
19931.11 218
19932.44 194
19933.77 229
19935.10 221
19936.44 209
19937.77 228
19939.10 212
19940.43 224
19941.76 214
19943.10 227
19944.43 230
19945.76 221
19947.09 207
19948.42 216
19949.76 224
19951.09 235
19952.42 233
19953.75 236
19955.09 230
19956.42 225
19957.75 222
19959.08 215
19960.42 236
19961.75 240
19963.08 249
19964.41 216
19965.75 231
19967.08 227
19968.41 224
19969.75 203
19971.08 205
19972.41 222
19973.74 234
19975.08 246
19976.41 228
19977.74 236
19979.08 226
19980.41 217
19981.74 192
19983.08 208
19984.41 229
19985.74 224
19987.08 236
19988.41 230
19989.75 209
19991.08 218
19992.41 235
19993.75 223
19995.08 232
19996.41 229
19997.75 201
19999.08 207
20000.42 215
20001.75 232
20003.08 249
20004.42 240
20005.75 237
20007.09 232
20008.42 236
20009.75 227
20011.09 233
20012.42 223
20013.76 223
20015.09 253
20016.43 236
20017.76 259
20019.10 231
20020.43 240
20021.76 236
20023.10 246
20024.43 244
20025.77 274
20027.10 235
20028.44 254
20029.77 237
20031.11 241
20032.44 233
20033.78 234
20035.11 237
20036.45 257
20037.78 237
20039.12 254
20040.46 265
20041.79 236
20043.13 254
20044.46 237
20045.80 272
20047.13 250
20048.47 251
20049.80 251
20051.14 237
20052.47 239
20053.81 250
20055.15 249
20056.48 235
20057.82 246
20059.15 234
20060.49 249
20061.83 252
20063.16 254
20064.50 254
20065.83 261
20067.17 265
20068.51 255
20069.84 233
20071.18 249
20072.52 246
20073.85 232
20075.19 229
20076.52 228
20077.86 230
20079.20 254
20080.53 241
20081.87 234
20083.21 226
20084.54 231
20085.88 236
20087.22 218
20088.56 241
20089.89 225
20091.23 220
20092.57 227
20093.90 236
20095.24 223
20096.58 249
20097.91 251
20099.25 204
20100.59 230
20101.93 207
20103.26 227
20104.60 222
20105.94 226
20107.28 203
20108.61 240
20109.95 243
20111.29 233
20112.63 236
20113.96 210
20115.30 245
20116.64 233
20117.98 232
20119.32 230
20120.65 212
20121.99 228
20123.33 228
20124.67 216
20126.01 232
