# Supplementary material for: MALDI-TOF MS typing enables the classification of brewing yeasts of the genus Saccharomyces to major beer styles
Source: PLoS One. 2017 Aug 9;12(8):e0181694. doi: 10.1371/journal.pone.0181694 (PMC5549903; doi:10.1371/journal.pone.0181694)
Supplement: S17 File — The directory includes 90 raw files and was zipped to “.zip”; the folder has three strains with 30 spectra per strain; S1 Text explains the raw files with an example and Table 1 represents the yeast strains used within the experiment. (ZIP) [file pone.0181694.s020.zip › 49-51/30811-PIBB121-Dias-Dias-Dias-YPG-18h-E-E_2016-10-03_7_0_B3_1.dat]

1998.43 1291
1998.85 1266
1999.27 1320
1999.69 1285
2000.11 1299
2000.54 1273
2000.96 1329
2001.38 1360
2001.80 1291
2002.23 1382
2002.65 1288
2003.07 1205
2003.49 1283
2003.92 1318
2004.34 1282
2004.76 1303
2005.18 1313
2005.61 1310
2006.03 1336
2006.45 1304
2006.87 1320
2007.30 1312
2007.72 1307
2008.14 1272
2008.57 1263
2008.99 1279
2009.41 1225
2009.84 1149
2010.26 1140
2010.68 1132
2011.11 1106
2011.53 1123
2011.95 1086
2012.38 1057
2012.80 1045
2013.22 1109
2013.65 1148
2014.07 1156
2014.49 1171
2014.92 1189
2015.34 1270
2015.77 1239
2016.19 1165
2016.61 1165
2017.04 1195
2017.46 1198
2017.89 1188
2018.31 1175
2018.73 1219
2019.16 1226
2019.58 1238
2020.01 1213
2020.43 1167
2020.85 1117
2021.28 1143
2021.70 1168
2022.13 1163
2022.55 1165
2022.98 1161
2023.40 1212
2023.83 1173
2024.25 1230
2024.68 1173
2025.10 1137
2025.53 1135
2025.95 1151
2026.38 1184
2026.80 1150
2027.23 1190
2027.65 1116
2028.08 1135
2028.50 1154
2028.93 1080
2029.35 1082
2029.78 1095
2030.20 1096
2030.63 1062
2031.05 1122
2031.48 1129
2031.90 1171
2032.33 1219
2032.75 1171
2033.18 1138
2033.61 1185
2034.03 1144
2034.46 1150
2034.88 1194
2035.31 1231
2035.74 1274
2036.16 1172
2036.59 1264
2037.01 1267
2037.44 1260
2037.87 1338
2038.29 1283
2038.72 1241
2039.14 1254
2039.57 1247
2040.00 1200
2040.42 1202
2040.85 1257
2041.28 1216
2041.70 1144
2042.13 1115
2042.56 1101
2042.98 1149
2043.41 1192
2043.84 1177
2044.26 1131
2044.69 1167
2045.12 1132
2045.54 1135
2045.97 1088
2046.40 1147
2046.82 1096
2047.25 1109
2047.68 1109
2048.11 1086
2048.53 1058
2048.96 1120
2049.39 1174
2049.82 1232
2050.24 1224
2050.67 1198
2051.10 1102
2051.53 1135
2051.95 1187
2052.38 1134
2052.81 1114
2053.24 1202
2053.66 1132
2054.09 1087
2054.52 1084
2054.95 1060
2055.38 1144
2055.80 1207
2056.23 1177
2056.66 1190
2057.09 1174
2057.52 1210
2057.94 1119
2058.37 1128
2058.80 1126
2059.23 1190
2059.66 1203
2060.09 1181
2060.51 1139
2060.94 1178
2061.37 1257
2061.80 1292
2062.23 1326
2062.66 1301
2063.09 1344
2063.52 1351
2063.94 1389
2064.37 1357
2064.80 1373
2065.23 1366
2065.66 1253
2066.09 1306
2066.52 1209
2066.95 1207
2067.38 1245
2067.81 1226
2068.24 1235
2068.66 1265
2069.09 1147
2069.52 1160
2069.95 1199
2070.38 1204
2070.81 1294
2071.24 1212
2071.67 1147
2072.10 1238
2072.53 1210
2072.96 1176
2073.39 1115
2073.82 1199
2074.25 1178
2074.68 1219
2075.11 1301
2075.54 1295
2075.97 1297
2076.40 1261
2076.83 1193
2077.26 1285
2077.69 1315
2078.12 1328
2078.55 1313
2078.98 1356
2079.41 1413
2079.84 1323
2080.27 1298
2080.70 1248
2081.14 1373
2081.57 1241
2082.00 1272
2082.43 1198
2082.86 1176
2083.29 1139
2083.72 1212
2084.15 1231
2084.58 1267
2085.01 1125
2085.44 1174
2085.88 1246
2086.31 1191
2086.74 1200
2087.17 1229
2087.60 1185
2088.03 1216
2088.46 1245
2088.89 1252
2089.33 1323
2089.76 1323
2090.19 1335
2090.62 1272
2091.05 1243
2091.48 1342
2091.92 1285
2092.35 1330
2092.78 1308
2093.21 1300
2093.64 1324
2094.07 1326
2094.51 1258
2094.94 1299
2095.37 1264
2095.80 1237
2096.24 1154
2096.67 1175
2097.10 1174
2097.53 1181
2097.96 1143
2098.40 1093
2098.83 1108
2099.26 1179
2099.69 1194
2100.13 1188
2100.56 1141
2100.99 1066
2101.43 1130
2101.86 1180
2102.29 1180
2102.72 1167
2103.16 1186
2103.59 1271
2104.02 1266
2104.46 1295
2104.89 1209
2105.32 1237
2105.76 1295
2106.19 1338
2106.62 1392
2107.05 1368
2107.49 1238
2107.92 1239
2108.36 1208
2108.79 1271
2109.22 1344
2109.66 1223
2110.09 1201
2110.52 1192
2110.96 1171
2111.39 1268
2111.82 1166
2112.26 1160
2112.69 1107
2113.13 1089
2113.56 1144
2113.99 1097
2114.43 1094
2114.86 1084
2115.30 1137
2115.73 1092
2116.16 1081
2116.60 1129
2117.03 1082
2117.47 1040
2117.90 1100
2118.34 1113
2118.77 1099
2119.21 1094
2119.64 1139
2120.07 1122
2120.51 1103
2120.94 1117
2121.38 1096
2121.81 1107
2122.25 1092
2122.68 1157
2123.12 1142
2123.55 1121
2123.99 1136
2124.42 1203
2124.86 1098
2125.29 1111
2125.73 1151
2126.16 1213
2126.60 1213
2127.04 1225
2127.47 1228
2127.91 1191
2128.34 1207
2128.78 1317
2129.21 1304
2129.65 1266
2130.08 1258
2130.52 1252
2130.96 1237
2131.39 1203
2131.83 1229
2132.26 1257
2132.70 1268
2133.14 1327
2133.57 1290
2134.01 1291
2134.44 1311
2134.88 1358
2135.32 1313
2135.75 1265
2136.19 1232
2136.62 1230
2137.06 1278
2137.50 1227
2137.93 1198
2138.37 1181
2138.81 1208
2139.24 1201
2139.68 1175
2140.12 1158
2140.55 1105
2140.99 1011
2141.43 1070
2141.86 1017
2142.30 1138
2142.74 1096
2143.18 1142
2143.61 1119
2144.05 1130
2144.49 1109
2144.92 1178
2145.36 1148
2145.80 1164
2146.24 1229
2146.67 1270
2147.11 1265
2147.55 1330
2147.99 1309
2148.42 1355
2148.86 1355
2149.30 1399
2149.74 1391
2150.17 1355
2150.61 1331
2151.05 1298
2151.49 1310
2151.92 1306
2152.36 1272
2152.80 1296
2153.24 1279
2153.68 1175
2154.11 1235
2154.55 1219
2154.99 1160
2155.43 1198
2155.87 1201
2156.31 1142
2156.74 1233
2157.18 1159
2157.62 1111
2158.06 1145
2158.50 1186
2158.94 1128
2159.38 1169
2159.81 1138
2160.25 1205
2160.69 1202
2161.13 1204
2161.57 1164
2162.01 1213
2162.45 1219
2162.89 1266
2163.33 1282
2163.76 1311
2164.20 1269
2164.64 1253
2165.08 1269
2165.52 1272
2165.96 1337
2166.40 1229
2166.84 1304
2167.28 1326
2167.72 1383
2168.16 1434
2168.60 1391
2169.04 1370
2169.48 1353
2169.92 1374
2170.36 1456
2170.80 1439
2171.24 1410
2171.68 1279
2172.12 1302
2172.56 1350
2173.00 1354
2173.44 1310
2173.88 1284
2174.32 1327
2174.76 1298
2175.20 1354
2175.64 1305
2176.08 1329
2176.52 1376
2176.96 1298
2177.40 1262
2177.84 1301
2178.28 1265
2178.72 1289
2179.16 1247
2179.60 1271
2180.04 1279
2180.48 1330
2180.92 1254
2181.37 1139
2181.81 1182
2182.25 1298
2182.69 1245
2183.13 1227
2183.57 1193
2184.01 1195
2184.45 1199
2184.89 1241
2185.34 1309
2185.78 1270
2186.22 1319
2186.66 1232
2187.10 1197
2187.54 1333
2187.98 1324
2188.43 1340
2188.87 1365
2189.31 1277
2189.75 1248
2190.19 1209
2190.63 1333
2191.08 1323
2191.52 1245
2191.96 1357
2192.40 1272
2192.84 1298
2193.29 1342
2193.73 1352
2194.17 1369
2194.61 1250
2195.05 1288
2195.50 1321
2195.94 1387
2196.38 1385
2196.82 1262
2197.27 1267
2197.71 1231
2198.15 1225
2198.59 1268
2199.04 1229
2199.48 1280
2199.92 1277
2200.37 1279
2200.81 1243
2201.25 1288
2201.69 1230
2202.14 1275
2202.58 1284
2203.02 1262
2203.47 1252
2203.91 1216
2204.35 1329
2204.80 1342
2205.24 1401
2205.68 1328
2206.13 1368
2206.57 1514
2207.01 1379
2207.46 1513
2207.90 1421
2208.34 1453
2208.79 1376
2209.23 1262
2209.67 1328
2210.12 1335
2210.56 1354
2211.01 1283
2211.45 1308
2211.89 1352
2212.34 1290
2212.78 1287
2213.23 1282
2213.67 1242
2214.11 1250
2214.56 1267
2215.00 1256
2215.45 1213
2215.89 1221
2216.34 1273
2216.78 1255
2217.22 1223
2217.67 1300
2218.11 1260
2218.56 1202
2219.00 1339
2219.45 1438
2219.89 1321
2220.34 1329
2220.78 1383
2221.23 1358
2221.67 1448
2222.12 1579
2222.56 1583
2223.01 1550
2223.45 1646
2223.90 1655
2224.34 1568
2224.79 1509
2225.23 1555
2225.68 1527
2226.12 1523
2226.57 1450
2227.01 1409
2227.46 1427
2227.91 1453
2228.35 1431
2228.80 1412
2229.24 1453
2229.69 1447
2230.13 1389
2230.58 1340
2231.03 1372
2231.47 1372
2231.92 1435
2232.36 1336
2232.81 1415
2233.26 1456
2233.70 1451
2234.15 1389
2234.59 1395
2235.04 1366
2235.49 1373
2235.93 1416
2236.38 1373
2236.83 1345
2237.27 1301
2237.72 1295
2238.17 1294
2238.61 1273
2239.06 1284
2239.51 1308
2239.95 1301
2240.40 1305
2240.85 1274
2241.29 1279
2241.74 1217
2242.19 1291
2242.63 1265
2243.08 1276
2243.53 1281
2243.98 1200
2244.42 1257
2244.87 1304
2245.32 1262
2245.76 1240
2246.21 1244
2246.66 1270
2247.11 1306
2247.55 1246
2248.00 1224
2248.45 1215
2248.90 1343
2249.35 1270
2249.79 1256
2250.24 1277
2250.69 1277
2251.14 1335
2251.58 1329
2252.03 1240
2252.48 1239
2252.93 1276
2253.38 1241
2253.82 1205
2254.27 1181
2254.72 1245
2255.17 1224
2255.62 1181
2256.07 1240
2256.51 1202
2256.96 1169
2257.41 1280
2257.86 1310
2258.31 1284
2258.76 1429
2259.21 1476
2259.65 1511
2260.10 1492
2260.55 1472
2261.00 1551
2261.45 1585
2261.90 1487
2262.35 1413
2262.80 1382
2263.25 1494
2263.69 1507
2264.14 1484
2264.59 1500
2265.04 1433
2265.49 1462
2265.94 1502
2266.39 1430
2266.84 1477
2267.29 1542
2267.74 1492
2268.19 1537
2268.64 1439
2269.09 1427
2269.54 1464
2269.99 1344
2270.44 1299
2270.89 1341
2271.34 1349
2271.79 1386
2272.24 1358
2272.69 1331
2273.14 1292
2273.59 1255
2274.04 1243
2274.49 1215
2274.94 1251
2275.39 1210
2275.84 1195
2276.29 1272
2276.74 1240
2277.19 1341
2277.64 1357
2278.09 1369
2278.54 1418
2278.99 1409
2279.44 1473
2279.89 1487
2280.34 1538
2280.79 1530
2281.25 1518
2281.70 1404
2282.15 1484
2282.60 1437
2283.05 1438
2283.50 1428
2283.95 1371
2284.40 1407
2284.85 1552
2285.31 1612
2285.76 1639
2286.21 1743
2286.66 1826
2287.11 2109
2287.56 2383
2288.01 2573
2288.47 2681
2288.92 2728
2289.37 2862
2289.82 2809
2290.27 2847
2290.72 2720
2291.18 2564
2291.63 2457
2292.08 2288
2292.53 2176
2292.98 2005
2293.44 1890
2293.89 1858
2294.34 1842
2294.79 1736
2295.24 1667
2295.70 1657
2296.15 1604
2296.60 1557
2297.05 1419
2297.51 1439
2297.96 1498
2298.41 1421
2298.86 1359
2299.32 1375
2299.77 1355
2300.22 1403
2300.67 1335
2301.13 1378
2301.58 1364
2302.03 1325
2302.49 1345
2302.94 1362
2303.39 1383
2303.85 1301
2304.30 1395
2304.75 1453
2305.20 1434
2305.66 1351
2306.11 1506
2306.56 1639
2307.02 1820
2307.47 1791
2307.93 1731
2308.38 1849
2308.83 1810
2309.29 1804
2309.74 1750
2310.19 1676
2310.65 1696
2311.10 1584
2311.55 1602
2312.01 1479
2312.46 1499
2312.92 1498
2313.37 1417
2313.82 1432
2314.28 1401
2314.73 1427
2315.19 1499
2315.64 1504
2316.10 1486
2316.55 1540
2317.00 1440
2317.46 1485
2317.91 1529
2318.37 1490
2318.82 1521
2319.28 1441
2319.73 1477
2320.19 1558
2320.64 1482
2321.10 1464
2321.55 1518
2322.01 1513
2322.46 1473
2322.92 1467
2323.37 1465
2323.83 1542
2324.28 1527
2324.74 1527
2325.19 1590
2325.65 1577
2326.10 1542
2326.56 1571
2327.01 1505
2327.47 1677
2327.92 1656
2328.38 1612
2328.83 1547
2329.29 1585
2329.74 1512
2330.20 1493
2330.66 1519
2331.11 1478
2331.57 1524
2332.02 1578
2332.48 1462
2332.94 1343
2333.39 1446
2333.85 1371
2334.30 1452
2334.76 1496
2335.22 1519
2335.67 1523
2336.13 1581
2336.58 1566
2337.04 1791
2337.50 1735
2337.95 1826
2338.41 1880
2338.87 1916
2339.32 1867
2339.78 1901
2340.24 1736
2340.69 1745
2341.15 1751
2341.61 1781
2342.06 1705
2342.52 1707
2342.98 1722
2343.43 1678
2343.89 1686
2344.35 1670
2344.81 1670
2345.26 1628
2345.72 1688
2346.18 1582
2346.63 1643
2347.09 1606
2347.55 1605
2348.01 1566
2348.46 1481
2348.92 1414
2349.38 1489
2349.84 1487
2350.29 1521
2350.75 1520
2351.21 1508
2351.67 1486
2352.13 1506
2352.58 1426
2353.04 1394
2353.50 1334
2353.96 1409
2354.41 1385
2354.87 1410
2355.33 1296
2355.79 1339
2356.25 1385
2356.71 1438
2357.16 1456
2357.62 1486
2358.08 1463
2358.54 1419
2359.00 1496
2359.46 1499
2359.91 1474
2360.37 1525
2360.83 1422
2361.29 1437
2361.75 1518
2362.21 1488
2362.67 1504
2363.13 1524
2363.58 1595
2364.04 1648
2364.50 1629
2364.96 1634
2365.42 1587
2365.88 1635
2366.34 1746
2366.80 1745
2367.26 1639
2367.72 1697
2368.18 1695
2368.64 1564
2369.10 1550
2369.55 1531
2370.01 1431
2370.47 1525
2370.93 1443
2371.39 1419
2371.85 1401
2372.31 1396
2372.77 1367
2373.23 1331
2373.69 1340
2374.15 1363
2374.61 1468
2375.07 1487
2375.53 1423
2375.99 1372
2376.45 1382
2376.91 1379
2377.37 1388
2377.83 1451
2378.29 1513
2378.75 1503
2379.21 1430
2379.68 1458
2380.14 1424
2380.60 1454
2381.06 1399
2381.52 1381
2381.98 1346
2382.44 1391
2382.90 1412
2383.36 1379
2383.82 1311
2384.28 1368
2384.74 1362
2385.20 1353
2385.67 1361
2386.13 1357
2386.59 1468
2387.05 1411
2387.51 1353
2387.97 1446
2388.43 1490
2388.89 1398
2389.36 1364
2389.82 1404
2390.28 1442
2390.74 1421
2391.20 1443
2391.66 1398
2392.13 1386
2392.59 1441
2393.05 1423
2393.51 1322
2393.97 1329
2394.43 1317
2394.90 1254
2395.36 1421
2395.82 1414
2396.28 1318
2396.74 1413
2397.21 1442
2397.67 1322
2398.13 1359
2398.59 1340
2399.06 1363
2399.52 1384
2399.98 1274
2400.44 1297
2400.91 1388
2401.37 1356
2401.83 1269
2402.29 1368
2402.76 1307
2403.22 1340
2403.68 1389
2404.14 1482
2404.61 1415
2405.07 1320
2405.53 1362
2406.00 1431
2406.46 1360
2406.92 1289
2407.39 1386
2407.85 1365
2408.31 1342
2408.78 1418
2409.24 1327
2409.70 1376
2410.17 1303
2410.63 1317
2411.09 1376
2411.56 1409
2412.02 1349
2412.48 1445
2412.95 1429
2413.41 1482
2413.87 1572
2414.34 1504
2414.80 1586
2415.27 1663
2415.73 1703
2416.19 1674
2416.66 1631
2417.12 1597
2417.59 1704
2418.05 1638
2418.51 1678
2418.98 1665
2419.44 1704
2419.91 1598
2420.37 1618
2420.84 1580
2421.30 1664
2421.77 1614
2422.23 1606
2422.69 1704
2423.16 1786
2423.62 1693
2424.09 1744
2424.55 1792
2425.02 1986
2425.48 1997
2425.95 2004
2426.41 2069
2426.88 1855
2427.34 1863
2427.81 1752
2428.27 1738
2428.74 1711
2429.20 1573
2429.67 1509
2430.13 1571
2430.60 1497
2431.07 1601
2431.53 1571
2432.00 1584
2432.46 1539
2432.93 1491
2433.39 1552
2433.86 1500
2434.32 1547
2434.79 1538
2435.26 1529
2435.72 1585
2436.19 1663
2436.65 1734
2437.12 1756
2437.59 1854
2438.05 1938
2438.52 2031
2438.98 2008
2439.45 1960
2439.92 1984
2440.38 1870
2440.85 1891
2441.32 1835
2441.78 1590
2442.25 1560
2442.72 1601
2443.18 1584
2443.65 1496
2444.12 1493
2444.58 1461
2445.05 1386
2445.52 1450
2445.98 1419
2446.45 1438
2446.92 1475
2447.38 1465
2447.85 1422
2448.32 1400
2448.78 1409
2449.25 1395
2449.72 1359
2450.19 1393
2450.65 1372
2451.12 1293
2451.59 1289
2452.06 1297
2452.52 1287
2452.99 1297
2453.46 1426
2453.93 1395
2454.39 1426
2454.86 1405
2455.33 1406
2455.80 1379
2456.26 1314
2456.73 1297
2457.20 1291
2457.67 1331
2458.14 1402
2458.60 1367
2459.07 1416
2459.54 1379
2460.01 1461
2460.48 1366
2460.95 1380
2461.41 1339
2461.88 1390
2462.35 1493
2462.82 1447
2463.29 1441
2463.76 1486
2464.22 1493
2464.69 1465
2465.16 1526
2465.63 1435
2466.10 1510
2466.57 1594
2467.04 1580
2467.51 1454
2467.97 1453
2468.44 1450
2468.91 1437
2469.38 1425
2469.85 1431
2470.32 1382
2470.79 1336
2471.26 1376
2471.73 1312
2472.20 1336
2472.67 1351
2473.14 1299
2473.61 1356
2474.07 1353
2474.54 1399
2475.01 1351
2475.48 1332
2475.95 1450
2476.42 1458
2476.89 1540
2477.36 1567
2477.83 1622
2478.30 1669
2478.77 1646
2479.24 1608
2479.71 1645
2480.18 1703
2480.65 1594
2481.12 1507
2481.59 1555
2482.06 1517
2482.53 1504
2483.00 1491
2483.47 1409
2483.95 1462
2484.42 1409
2484.89 1420
2485.36 1386
2485.83 1410
2486.30 1427
2486.77 1411
2487.24 1368
2487.71 1382
2488.18 1376
2488.65 1445
2489.12 1544
2489.59 1645
2490.07 1625
2490.54 1564
2491.01 1557
2491.48 1486
2491.95 1514
2492.42 1557
2492.89 1558
2493.36 1540
2493.84 1483
2494.31 1470
2494.78 1492
2495.25 1449
2495.72 1493
2496.19 1448
2496.66 1419
2497.14 1443
2497.61 1413
2498.08 1407
2498.55 1385
2499.02 1420
2499.50 1332
2499.97 1372
2500.44 1374
2500.91 1443
2501.38 1407
2501.86 1376
2502.33 1405
2502.80 1478
2503.27 1460
2503.74 1459
2504.22 1529
2504.69 1622
2505.16 1580
2505.63 1555
2506.11 1544
2506.58 1649
2507.05 1598
2507.52 1696
2508.00 1721
2508.47 1735
2508.94 1678
2509.42 1712
2509.89 1682
2510.36 1703
2510.83 1672
2511.31 1697
2511.78 1569
2512.25 1545
2512.73 1535
2513.20 1503
2513.67 1509
2514.15 1427
2514.62 1441
2515.09 1518
2515.57 1526
2516.04 1421
2516.51 1448
2516.99 1395
2517.46 1392
2517.94 1366
2518.41 1427
2518.88 1434
2519.36 1400
2519.83 1405
2520.30 1359
2520.78 1404
2521.25 1500
2521.73 1393
2522.20 1395
2522.67 1363
2523.15 1418
2523.62 1467
2524.10 1425
2524.57 1442
2525.05 1472
2525.52 1418
2525.99 1432
2526.47 1447
2526.94 1412
2527.42 1423
2527.89 1407
2528.37 1403
2528.84 1465
2529.32 1418
2529.79 1403
2530.27 1449
2530.74 1516
2531.22 1420
2531.69 1458
2532.17 1472
2532.64 1341
2533.12 1511
2533.59 1475
2534.07 1481
2534.54 1523
2535.02 1538
2535.49 1544
2535.97 1548
2536.44 1553
2536.92 1552
2537.39 1536
2537.87 1544
2538.34 1525
2538.82 1597
2539.30 1672
2539.77 1567
2540.25 1555
2540.72 1646
2541.20 1554
2541.68 1396
2542.15 1417
2542.63 1544
2543.10 1559
2543.58 1582
2544.06 1573
2544.53 1631
2545.01 1604
2545.48 1643
2545.96 1668
2546.44 1679
2546.91 1652
2547.39 1678
2547.87 1638
2548.34 1653
2548.82 1663
2549.30 1628
2549.77 1641
2550.25 1629
2550.73 1645
2551.20 1651
2551.68 1721
2552.16 1817
2552.63 1828
2553.11 1869
2553.59 1991
2554.06 2069
2554.54 1927
2555.02 1959
2555.50 1996
2555.97 2010
2556.45 1788
2556.93 1699
2557.40 1704
2557.88 1594
2558.36 1582
2558.84 1553
2559.31 1468
2559.79 1429
2560.27 1441
2560.75 1449
2561.23 1432
2561.70 1451
2562.18 1425
2562.66 1469
2563.14 1435
2563.61 1392
2564.09 1465
2564.57 1452
2565.05 1438
2565.53 1372
2566.00 1352
2566.48 1352
2566.96 1346
2567.44 1347
2567.92 1300
2568.40 1399
2568.87 1434
2569.35 1423
2569.83 1358
2570.31 1403
2570.79 1391
2571.27 1411
2571.75 1500
2572.22 1412
2572.70 1491
2573.18 1543
2573.66 1472
2574.14 1537
2574.62 1506
2575.10 1523
2575.58 1521
2576.06 1491
2576.54 1424
2577.01 1506
2577.49 1449
2577.97 1400
2578.45 1398
2578.93 1424
2579.41 1348
2579.89 1389
2580.37 1391
2580.85 1503
2581.33 1516
2581.81 1463
2582.29 1589
2582.77 1560
2583.25 1456
2583.73 1582
2584.21 1612
2584.69 1540
2585.17 1536
2585.65 1579
2586.13 1602
2586.61 1472
2587.09 1434
2587.57 1501
2588.05 1467
2588.53 1457
2589.01 1405
2589.49 1419
2589.97 1517
2590.45 1446
2590.93 1492
2591.41 1514
2591.89 1606
2592.37 1587
2592.85 1567
2593.33 1645
2593.81 1655
2594.30 1622
2594.78 1534
2595.26 1521
2595.74 1710
2596.22 1560
2596.70 1586
2597.18 1460
2597.66 1481
2598.14 1444
2598.62 1449
2599.11 1401
2599.59 1414
2600.07 1435
2600.55 1426
2601.03 1393
2601.51 1432
2601.99 1469
2602.48 1422
2602.96 1405
2603.44 1485
2603.92 1388
2604.40 1426
2604.88 1501
2605.37 1541
2605.85 1590
2606.33 1560
2606.81 1629
2607.29 1641
2607.78 1721
2608.26 1771
2608.74 1748
2609.22 1717
2609.70 1697
2610.19 1803
2610.67 1840
2611.15 1656
2611.63 1615
2612.12 1645
2612.60 1520
2613.08 1553
2613.56 1501
2614.05 1435
2614.53 1435
2615.01 1442
2615.49 1442
2615.98 1446
2616.46 1424
2616.94 1417
2617.43 1415
2617.91 1430
2618.39 1390
2618.87 1336
2619.36 1348
2619.84 1391
2620.32 1398
2620.81 1352
2621.29 1380
2621.77 1448
2622.26 1444
2622.74 1419
2623.22 1472
2623.71 1451
2624.19 1393
2624.67 1464
2625.16 1427
2625.64 1416
2626.13 1452
2626.61 1496
2627.09 1472
2627.58 1394
2628.06 1350
2628.55 1374
2629.03 1386
2629.51 1421
2630.00 1461
2630.48 1540
2630.97 1495
2631.45 1429
2631.93 1404
2632.42 1398
2632.90 1411
2633.39 1420
2633.87 1379
2634.36 1436
2634.84 1382
2635.33 1422
2635.81 1425
2636.29 1381
2636.78 1362
2637.26 1373
2637.75 1393
2638.23 1382
2638.72 1433
2639.20 1384
2639.69 1334
2640.17 1388
2640.66 1495
2641.14 1473
2641.63 1427
2642.11 1417
2642.60 1428
2643.08 1386
2643.57 1396
2644.05 1441
2644.54 1417
2645.03 1469
2645.51 1413
2646.00 1473
2646.48 1504
2646.97 1434
2647.45 1429
2647.94 1445
2648.43 1529
2648.91 1467
2649.40 1456
2649.88 1409
2650.37 1435
2650.85 1400
2651.34 1407
2651.83 1444
2652.31 1340
2652.80 1370
2653.29 1393
2653.77 1431
2654.26 1471
2654.74 1489
2655.23 1400
2655.72 1345
2656.20 1366
2656.69 1375
2657.18 1378
2657.66 1361
2658.15 1466
2658.64 1445
2659.12 1473
2659.61 1431
2660.10 1454
2660.58 1495
2661.07 1482
2661.56 1456
2662.05 1460
2662.53 1438
2663.02 1428
2663.51 1406
2663.99 1456
2664.48 1449
2664.97 1432
2665.46 1521
2665.94 1478
2666.43 1431
2666.92 1477
2667.41 1544
2667.89 1522
2668.38 1508
2668.87 1550
2669.36 1646
2669.84 1728
2670.33 1813
2670.82 1893
2671.31 1978
2671.80 2008
2672.28 2052
2672.77 2077
2673.26 2139
2673.75 2085
2674.24 2031
2674.72 1886
2675.21 1981
2675.70 1928
2676.19 1952
2676.68 1792
2677.17 1775
2677.65 1895
2678.14 1929
2678.63 1898
2679.12 1938
2679.61 1990
2680.10 1963
2680.59 2054
2681.07 1930
2681.56 1913
2682.05 1952
2682.54 2087
2683.03 1962
2683.52 1946
2684.01 1935
2684.50 1888
2684.99 1843
2685.47 1740
2685.96 1715
2686.45 1664
2686.94 1652
2687.43 1587
2687.92 1499
2688.41 1499
2688.90 1531
2689.39 1559
2689.88 1623
2690.37 1544
2690.86 1543
2691.35 1576
2691.84 1511
2692.33 1483
2692.82 1521
2693.31 1597
2693.80 1604
2694.29 1604
2694.78 1611
2695.27 1642
2695.76 1560
2696.25 1546
2696.74 1691
2697.23 1736
2697.72 1792
2698.21 1848
2698.70 1880
2699.19 1896
2699.68 1992
2700.17 1902
2700.66 1882
2701.15 1704
2701.64 1741
2702.13 1778
2702.62 1714
2703.11 1630
2703.61 1648
2704.10 1647
2704.59 1554
2705.08 1521
2705.57 1493
2706.06 1481
2706.55 1469
2707.04 1448
2707.53 1426
2708.02 1392
2708.52 1448
2709.01 1475
2709.50 1365
2709.99 1389
2710.48 1366
2710.97 1439
2711.46 1380
2711.96 1415
2712.45 1446
2712.94 1442
2713.43 1420
2713.92 1502
2714.41 1410
2714.91 1485
2715.40 1406
2715.89 1339
2716.38 1348
2716.87 1400
2717.37 1397
2717.86 1379
2718.35 1427
2718.84 1518
2719.33 1518
2719.83 1590
2720.32 1662
2720.81 1554
2721.30 1599
2721.80 1689
2722.29 1632
2722.78 1676
2723.27 1619
2723.77 1618
2724.26 1538
2724.75 1585
2725.24 1556
2725.74 1567
2726.23 1437
2726.72 1486
2727.22 1397
2727.71 1467
2728.20 1397
2728.70 1460
2729.19 1460
2729.68 1417
2730.18 1457
2730.67 1438
2731.16 1502
2731.65 1459
2732.15 1502
2732.64 1513
2733.14 1451
2733.63 1491
2734.12 1500
2734.62 1467
2735.11 1570
2735.60 1507
2736.10 1643
2736.59 1535
2737.08 1564
2737.58 1622
2738.07 1534
2738.57 1522
2739.06 1444
2739.55 1470
2740.05 1425
2740.54 1418
2741.04 1342
2741.53 1396
2742.03 1427
2742.52 1452
2743.01 1415
2743.51 1368
2744.00 1353
2744.50 1377
2744.99 1378
2745.49 1442
2745.98 1446
2746.48 1393
2746.97 1437
2747.47 1428
2747.96 1510
2748.46 1487
2748.95 1469
2749.45 1431
2749.94 1455
2750.44 1478
2750.93 1489
2751.43 1498
2751.92 1468
2752.42 1489
2752.91 1576
2753.41 1554
2753.90 1512
2754.40 1517
2754.89 1518
2755.39 1506
2755.88 1468
2756.38 1468
2756.87 1497
2757.37 1520
2757.87 1407
2758.36 1433
2758.86 1407
2759.35 1438
2759.85 1392
2760.35 1424
2760.84 1470
2761.34 1448
2761.83 1401
2762.33 1414
2762.83 1459
2763.32 1499
2763.82 1507
2764.31 1433
2764.81 1454
2765.31 1398
2765.80 1420
2766.30 1457
2766.80 1481
2767.29 1482
2767.79 1490
2768.29 1454
2768.78 1497
2769.28 1563
2769.78 1501
2770.27 1496
2770.77 1580
2771.27 1619
2771.76 1697
2772.26 1759
2772.76 1838
2773.26 1823
2773.75 1968
2774.25 2026
2774.75 2016
2775.24 1964
2775.74 1991
2776.24 2033
2776.74 1859
2777.23 1886
2777.73 1891
2778.23 1751
2778.73 1666
2779.22 1601
2779.72 1619
2780.22 1542
2780.72 1539
2781.21 1549
2781.71 1581
2782.21 1516
2782.71 1549
2783.21 1495
2783.70 1418
2784.20 1534
2784.70 1476
2785.20 1502
2785.70 1573
2786.20 1526
2786.69 1386
2787.19 1525
2787.69 1462
2788.19 1462
2788.69 1389
2789.19 1457
2789.68 1484
2790.18 1450
2790.68 1528
2791.18 1591
2791.68 1615
2792.18 1721
2792.68 1940
2793.18 2009
2793.67 2158
2794.17 2394
2794.67 2531
2795.17 2722
2795.67 2671
2796.17 2711
2796.67 2710
2797.17 2721
2797.67 2615
2798.17 2532
2798.67 2340
2799.17 2305
2799.66 2195
2800.16 2090
2800.66 2017
2801.16 1997
2801.66 1860
2802.16 1872
2802.66 1830
2803.16 1912
2803.66 1867
2804.16 1907
2804.66 2012
2805.16 2095
2805.66 2214
2806.16 2212
2806.66 2456
2807.16 2538
2807.66 2540
2808.16 2496
2808.66 2463
2809.16 2336
2809.66 2235
2810.16 2254
2810.66 2140
2811.16 1929
2811.66 1879
2812.17 1793
2812.67 1840
2813.17 1766
2813.67 1721
2814.17 1811
2814.67 1643
2815.17 1743
2815.67 1743
2816.17 1750
2816.67 1735
2817.17 1713
2817.67 1649
2818.18 1652
2818.68 1681
2819.18 1669
2819.68 1533
2820.18 1573
2820.68 1682
2821.18 1631
2821.68 1660
2822.19 1616
2822.69 1729
2823.19 1588
2823.69 1693
2824.19 1677
2824.69 1659
2825.20 1684
2825.70 1647
2826.20 1626
2826.70 1591
2827.20 1595
2827.70 1637
2828.21 1669
2828.71 1657
2829.21 1697
2829.71 1702
2830.22 1724
2830.72 1644
2831.22 1663
2831.72 1731
2832.22 1651
2832.73 1708
2833.23 1640
2833.73 1680
2834.23 1682
2834.74 1725
2835.24 1655
2835.74 1775
2836.24 1707
2836.75 1682
2837.25 1641
2837.75 1578
2838.26 1644
2838.76 1573
2839.26 1587
2839.76 1661
2840.27 1640
2840.77 1559
2841.27 1469
2841.78 1569
2842.28 1592
2842.78 1473
2843.29 1515
2843.79 1517
2844.29 1713
2844.80 1667
2845.30 1666
2845.80 1639
2846.31 1641
2846.81 1626
2847.32 1672
2847.82 1690
2848.32 1716
2848.83 1685
2849.33 1716
2849.83 1660
2850.34 1573
2850.84 1543
2851.35 1507
2851.85 1519
2852.35 1453
2852.86 1472
2853.36 1520
2853.87 1617
2854.37 1655
2854.88 1558
2855.38 1522
2855.88 1461
2856.39 1518
2856.89 1550
2857.40 1557
2857.90 1550
2858.41 1564
2858.91 1595
2859.42 1603
2859.92 1548
2860.43 1484
2860.93 1480
2861.44 1570
2861.94 1543
2862.45 1473
2862.95 1425
2863.46 1450
2863.96 1453
2864.47 1465
2864.97 1459
2865.48 1501
2865.98 1402
2866.49 1577
2866.99 1538
2867.50 1493
2868.00 1533
2868.51 1576
2869.02 1662
2869.52 1551
2870.03 1565
2870.53 1613
2871.04 1608
2871.54 1589
2872.05 1627
2872.56 1602
2873.06 1584
2873.57 1685
2874.07 1622
2874.58 1553
2875.09 1558
2875.59 1563
2876.10 1638
2876.61 1638
2877.11 1611
2877.62 1576
2878.12 1541
2878.63 1519
2879.14 1562
2879.64 1622
2880.15 1644
2880.66 1744
2881.16 1770
2881.67 1841
2882.18 1912
2882.68 2130
2883.19 2364
2883.70 2581
2884.20 2754
2884.71 2850
2885.22 2901
2885.73 3033
2886.23 3028
2886.74 3050
2887.25 2938
2887.75 2857
2888.26 2713
2888.77 2396
2889.28 2287
2889.78 2272
2890.29 2091
2890.80 2054
2891.31 1908
2891.81 1839
2892.32 1771
2892.83 1772
2893.34 1778
2893.84 1826
2894.35 1838
2894.86 1913
2895.37 1910
2895.88 1932
2896.38 1949
2896.89 1999
2897.40 2110
2897.91 2081
2898.42 2116
2898.92 2097
2899.43 2166
2899.94 2217
2900.45 2264
2900.96 2230
2901.47 2389
2901.98 2307
2902.48 2157
2902.99 2103
2903.50 2017
2904.01 1947
2904.52 1978
2905.03 1987
2905.54 1897
2906.04 1887
2906.55 1841
2907.06 1822
2907.57 1802
2908.08 1754
2908.59 1784
2909.10 1809
2909.61 1764
2910.12 1743
2910.63 1768
2911.14 1800
2911.64 1672
2912.15 1836
2912.66 1828
2913.17 1742
2913.68 1751
2914.19 1778
2914.70 1782
2915.21 1724
2915.72 1745
2916.23 1682
2916.74 1639
2917.25 1690
2917.76 1675
2918.27 1673
2918.78 1740
2919.29 1821
2919.80 1883
2920.31 1962
2920.82 2137
2921.33 2381
2921.84 2647
2922.35 2938
2922.86 3011
2923.37 3448
2923.88 3492
2924.39 3399
2924.90 3352
2925.41 3216
2925.92 2983
2926.44 2953
2926.95 2634
2927.46 2421
2927.97 2218
2928.48 2094
2928.99 1946
2929.50 1858
2930.01 1861
2930.52 1714
2931.03 1729
2931.54 1658
2932.05 1715
2932.57 1691
2933.08 1685
2933.59 1689
2934.10 1744
2934.61 1736
2935.12 1779
2935.63 1749
2936.15 1780
2936.66 1754
2937.17 1670
2937.68 1695
2938.19 1746
2938.70 1816
2939.22 1739
2939.73 1697
2940.24 1700
2940.75 1701
2941.26 1680
2941.77 1746
2942.29 1806
2942.80 1857
2943.31 1865
2943.82 1928
2944.34 1878
2944.85 1852
2945.36 2001
2945.87 1948
2946.38 1865
2946.90 1912
2947.41 1906
2947.92 1862
2948.43 1769
2948.95 1759
2949.46 1750
2949.97 1769
2950.48 1788
2951.00 1920
2951.51 1859
2952.02 1840
2952.54 1707
2953.05 1640
2953.56 1695
2954.08 1806
2954.59 1720
2955.10 1742
2955.61 1708
2956.13 1745
2956.64 1691
2957.15 1757
2957.67 1757
2958.18 1757
2958.69 1861
2959.21 1851
2959.72 1876
2960.23 1917
2960.75 1958
2961.26 1846
2961.78 1920
2962.29 1955
2962.80 1988
2963.32 1909
2963.83 1878
2964.35 1820
2964.86 1860
2965.37 1892
2965.89 1830
2966.40 1759
2966.92 1746
2967.43 1635
2967.94 1550
2968.46 1557
2968.97 1561
2969.49 1612
2970.00 1607
2970.52 1652
2971.03 1550
2971.54 1500
2972.06 1538
2972.57 1589
2973.09 1659
2973.60 1529
2974.12 1515
2974.63 1560
2975.15 1576
2975.66 1544
2976.18 1577
2976.69 1669
2977.21 1729
2977.72 1590
2978.24 1593
2978.75 1731
2979.27 1673
2979.78 1693
2980.30 1789
2980.81 1788
2981.33 1806
2981.84 1804
2982.36 1823
2982.88 1823
2983.39 1890
2983.91 1866
2984.42 1836
2984.94 1866
2985.45 1839
2985.97 1890
2986.49 1904
2987.00 1854
2987.52 1823
2988.03 1875
2988.55 1840
2989.07 1867
2989.58 1910
2990.10 1784
2990.61 1777
2991.13 1830
2991.65 1903
2992.16 1922
2992.68 1913
2993.20 1883
2993.71 2090
2994.23 2195
2994.75 2255
2995.26 2317
2995.78 2361
2996.30 2468
2996.81 2475
2997.33 2497
2997.85 2403
2998.36 2377
2998.88 2481
2999.40 2446
2999.91 2354
3000.43 2448
3000.95 2626
3001.46 2795
3001.98 2969
3002.50 3075
3003.02 3154
3003.53 3290
3004.05 3259
3004.57 3238
3005.09 3024
3005.60 2860
3006.12 2753
3006.64 2536
3007.16 2342
3007.67 2216
3008.19 2052
3008.71 1908
3009.23 1961
3009.74 1880
3010.26 1808
3010.78 1889
3011.30 1982
3011.82 1845
3012.33 1842
3012.85 1798
3013.37 1879
3013.89 1869
3014.41 1845
3014.93 1877
3015.44 2009
3015.96 1961
3016.48 1991
3017.00 2108
3017.52 1975
3018.04 2045
3018.55 2071
3019.07 2128
3019.59 1967
3020.11 2019
3020.63 2075
3021.15 2194
3021.67 2325
3022.19 2257
3022.71 2292
3023.22 2215
3023.74 2277
3024.26 2226
3024.78 2150
3025.30 2069
3025.82 2024
3026.34 1933
3026.86 1928
3027.38 1838
3027.90 1810
3028.42 1867
3028.94 1886
3029.46 1898
3029.98 1814
3030.49 1729
3031.01 1786
3031.53 1887
3032.05 1957
3032.57 1906
3033.09 2029
3033.61 2046
3034.13 1944
3034.65 2041
3035.17 1984
3035.69 2018
3036.21 2037
3036.73 1988
3037.25 1880
3037.77 1827
3038.29 1794
3038.81 1796
3039.34 1809
3039.86 1736
3040.38 1701
3040.90 1731
3041.42 1755
3041.94 1750
3042.46 1810
3042.98 1801
3043.50 1817
3044.02 1807
3044.54 1717
3045.06 1803
3045.58 1785
3046.10 1704
3046.63 1739
3047.15 1662
3047.67 1667
3048.19 1754
3048.71 1687
3049.23 1583
3049.75 1545
3050.27 1590
3050.79 1614
3051.32 1580
3051.84 1613
3052.36 1602
3052.88 1646
3053.40 1637
3053.92 1584
3054.45 1620
3054.97 1603
3055.49 1630
3056.01 1650
3056.53 1651
3057.05 1554
3057.58 1572
3058.10 1673
3058.62 1590
3059.14 1580
3059.66 1652
3060.19 1656
3060.71 1669
3061.23 1710
3061.75 1760
3062.28 1786
3062.80 1772
3063.32 1845
3063.84 1842
3064.37 1831
3064.89 1741
3065.41 1737
3065.93 1724
3066.46 1812
3066.98 1719
3067.50 1798
3068.02 1727
3068.55 1809
3069.07 1853
3069.59 1751
3070.12 1791
3070.64 1903
3071.16 1926
3071.69 1983
3072.21 1839
3072.73 1857
3073.26 1840
3073.78 1915
3074.30 1957
3074.83 1992
3075.35 1967
3075.87 1923
3076.40 1903
3076.92 1960
3077.44 1983
3077.97 2023
3078.49 2017
3079.01 2067
3079.54 2120
3080.06 2066
3080.59 2198
3081.11 2136
3081.63 2189
3082.16 2183
3082.68 2140
3083.21 2123
3083.73 2058
3084.25 2089
3084.78 2156
3085.30 2078
3085.83 1981
3086.35 1988
3086.88 1975
3087.40 1878
3087.93 1889
3088.45 1912
3088.97 1953
3089.50 1892
3090.02 1879
3090.55 1914
3091.07 1895
3091.60 1866
3092.12 1931
3092.65 1972
3093.17 2061
3093.70 2236
3094.22 2260
3094.75 2303
3095.27 2376
3095.80 2367
3096.32 2466
3096.85 2483
3097.37 2768
3097.90 2931
3098.43 3139
3098.95 3609
3099.48 4217
3100.00 4794
3100.53 5484
3101.05 5903
3101.58 5978
3102.10 6315
3102.63 6155
3103.16 5983
3103.68 5407
3104.21 4820
3104.73 4203
3105.26 3711
3105.79 3202
3106.31 3014
3106.84 2839
3107.36 2823
3107.89 2830
3108.42 2624
3108.94 2645
3109.47 2812
3110.00 2715
3110.52 2551
3111.05 2533
3111.57 2519
3112.10 2461
3112.63 2355
3113.15 2179
3113.68 2065
3114.21 2052
3114.74 2081
3115.26 1927
3115.79 1839
3116.32 1953
3116.84 1902
3117.37 1911
3117.90 1872
3118.42 1922
3118.95 1891
3119.48 2066
3120.01 2082
3120.53 1936
3121.06 1997
3121.59 2023
3122.11 1990
3122.64 1887
3123.17 1942
3123.70 1884
3124.22 1866
3124.75 1769
3125.28 1790
3125.81 1917
3126.34 1894
3126.86 1922
3127.39 1858
3127.92 1875
3128.45 1814
3128.98 1724
3129.50 1665
3130.03 1732
3130.56 1783
3131.09 1684
3131.62 1818
3132.14 1732
3132.67 1623
3133.20 1668
3133.73 1675
3134.26 1640
3134.79 1704
3135.31 1727
3135.84 1794
3136.37 1777
3136.90 1804
3137.43 1718
3137.96 1741
3138.49 1796
3139.02 1798
3139.54 1774
3140.07 1709
3140.60 1801
3141.13 1684
3141.66 1746
3142.19 1790
3142.72 1768
3143.25 1872
3143.78 1871
3144.31 1933
3144.84 1920
3145.37 1983
3145.89 2072
3146.42 1971
3146.95 2111
3147.48 2267
3148.01 2220
3148.54 2075
3149.07 2052
3149.60 2060
3150.13 1916
3150.66 1990
3151.19 1957
3151.72 1784
3152.25 1869
3152.78 1810
3153.31 1846
3153.84 1731
3154.37 1791
3154.90 1848
3155.43 1944
3155.96 1922
3156.49 2044
3157.02 1927
3157.55 1919
3158.08 1950
3158.61 1817
3159.14 1838
3159.68 1769
3160.21 1844
3160.74 1887
3161.27 1751
3161.80 1768
3162.33 1763
3162.86 1698
3163.39 1780
3163.92 1727
3164.45 1756
3164.98 1679
3165.51 1619
3166.05 1698
3166.58 1626
3167.11 1687
3167.64 1676
3168.17 1680
3168.70 1658
3169.23 1596
3169.76 1501
3170.30 1587
3170.83 1636
3171.36 1700
3171.89 1652
3172.42 1692
3172.95 1779
3173.49 1803
3174.02 1804
3174.55 1842
3175.08 1802
3175.61 1835
3176.15 1876
3176.68 1796
3177.21 1776
3177.74 1771
3178.27 1813
3178.81 1817
3179.34 1760
3179.87 1735
3180.40 1756
3180.93 1704
3181.47 1660
3182.00 1604
3182.53 1703
3183.06 1632
3183.60 1726
3184.13 1722
3184.66 1660
3185.20 1672
3185.73 1728
3186.26 1668
3186.79 1647
3187.33 1645
3187.86 1682
3188.39 1529
3188.93 1572
3189.46 1664
3189.99 1630
3190.52 1648
3191.06 1578
3191.59 1627
3192.12 1625
3192.66 1582
3193.19 1688
3193.72 1647
3194.26 1698
3194.79 1687
3195.33 1705
3195.86 1730
3196.39 1698
3196.93 1727
3197.46 1783
3197.99 1762
3198.53 1821
3199.06 1781
3199.60 1848
3200.13 1900
3200.66 1912
3201.20 1922
3201.73 1913
3202.27 1898
3202.80 1903
3203.33 1867
3203.87 1882
3204.40 1799
3204.94 1842
3205.47 1860
3206.01 1765
3206.54 1894
3207.07 1782
3207.61 1869
3208.14 1937
3208.68 1969
3209.21 1976
3209.75 2055
3210.28 1974
3210.82 2002
3211.35 2001
3211.89 1952
3212.42 1921
3212.96 1842
3213.49 1816
3214.03 1790
3214.56 1763
3215.10 1727
3215.63 1850
3216.17 1732
3216.70 1719
3217.24 1747
3217.78 1731
3218.31 1753
3218.85 1806
3219.38 1808
3219.92 1845
3220.45 1754
3220.99 1680
3221.52 1746
3222.06 1785
3222.60 1787
3223.13 1879
3223.67 1964
3224.20 1968
3224.74 1894
3225.28 1794
3225.81 1824
3226.35 1784
3226.88 1801
3227.42 1780
3227.96 1817
3228.49 1815
3229.03 1768
3229.57 1785
3230.10 1854
3230.64 1904
3231.18 1959
3231.71 2041
3232.25 2058
3232.79 2008
3233.32 2094
3233.86 2029
3234.40 2012
3234.93 2040
3235.47 1992
3236.01 2025
3236.54 2067
3237.08 2014
3237.62 2084
3238.15 1987
3238.69 1980
3239.23 2017
3239.77 2063
3240.30 1985
3240.84 2009
3241.38 1927
3241.92 1890
3242.45 1876
3242.99 1876
3243.53 1905
3244.07 1961
3244.60 1993
3245.14 1948
3245.68 1917
3246.22 1938
3246.75 2013
3247.29 2012
3247.83 1965
3248.37 2028
3248.91 2090
3249.44 2009
3249.98 2061
3250.52 2025
3251.06 2069
3251.60 2171
3252.14 2303
3252.67 2392
3253.21 2323
3253.75 2346
3254.29 2481
3254.83 2691
3255.37 2722
3255.90 2709
3256.44 2964
3256.98 3221
3257.52 3360
3258.06 3649
3258.60 3654
3259.14 3810
3259.68 4127
3260.21 4151
3260.75 4125
3261.29 4136
3261.83 4210
3262.37 4352
3262.91 4155
3263.45 3855
3263.99 3683
3264.53 3618
3265.07 3540
3265.61 3401
3266.15 3343
3266.69 3073
3267.23 2954
3267.76 2821
3268.30 2722
3268.84 2670
3269.38 2555
3269.92 2463
3270.46 2358
3271.00 2278
3271.54 2355
3272.08 2377
3272.62 2329
3273.16 2296
3273.70 2268
3274.24 2286
3274.78 2435
3275.32 2475
3275.86 2409
3276.40 2438
3276.94 2550
3277.48 2620
3278.03 2517
3278.57 2540
3279.11 2491
3279.65 2510
3280.19 2559
3280.73 2442
3281.27 2569
3281.81 2542
3282.35 2517
3282.89 2459
3283.43 2437
3283.97 2494
3284.51 2448
3285.05 2443
3285.60 2432
3286.14 2355
3286.68 2433
3287.22 2395
3287.76 2505
3288.30 2573
3288.84 2430
3289.38 2654
3289.93 2753
3290.47 2846
3291.01 2993
3291.55 3250
3292.09 3503
3292.63 3555
3293.18 3798
3293.72 3965
3294.26 4155
3294.80 4134
3295.34 4127
3295.88 4057
3296.43 3749
3296.97 3505
3297.51 3264
3298.05 3106
3298.59 3051
3299.14 2800
3299.68 2782
3300.22 2667
3300.76 2634
3301.31 2574
3301.85 2530
3302.39 2608
3302.93 2616
3303.48 2437
3304.02 2478
3304.56 2567
3305.10 2484
3305.65 2471
3306.19 2542
3306.73 2476
3307.27 2500
3307.82 2551
3308.36 2546
3308.90 2555
3309.45 2580
3309.99 2521
3310.53 2666
3311.07 2785
3311.62 2912
3312.16 3010
3312.70 3111
3313.25 3360
3313.79 3437
3314.33 3650
3314.88 3938
3315.42 4058
3315.97 3982
3316.51 4005
3317.05 4030
3317.60 4025
3318.14 4057
3318.68 3861
3319.23 3853
3319.77 4001
3320.32 3827
3320.86 3818
3321.40 3883
3321.95 3645
3322.49 3505
3323.04 3510
3323.58 3374
3324.12 3441
3324.67 3322
3325.21 3109
3325.76 3111
3326.30 3068
3326.85 3172
3327.39 3157
3327.93 3211
3328.48 3419
3329.02 3705
3329.57 4322
3330.11 5104
3330.66 6183
3331.20 7640
3331.75 9556
3332.29 11551
3332.84 13616
3333.38 15710
3333.93 17579
3334.47 18849
3335.02 19566
3335.56 19037
3336.11 17954
3336.65 16257
3337.20 14548
3337.74 12795
3338.29 10811
3338.83 8941
3339.38 7463
3339.92 6350
3340.47 5383
3341.02 4612
3341.56 3986
3342.11 3578
3342.65 3393
3343.20 3116
3343.74 3031
3344.29 3040
3344.84 3061
3345.38 3025
3345.93 2884
3346.47 2929
3347.02 2931
3347.57 2896
3348.11 2818
3348.66 2870
3349.21 2797
3349.75 2747
3350.30 2983
3350.84 2984
3351.39 3084
3351.94 3078
3352.48 3147
3353.03 3172
3353.58 3228
3354.12 3243
3354.67 3156
3355.22 3033
3355.76 3087
3356.31 3097
3356.86 2883
3357.40 2769
3357.95 2697
3358.50 2685
3359.05 2664
3359.59 2643
3360.14 2548
3360.69 2552
3361.23 2484
3361.78 2572
3362.33 2421
3362.88 2453
3363.42 2461
3363.97 2462
3364.52 2359
3365.07 2341
3365.61 2410
3366.16 2401
3366.71 2373
3367.26 2427
3367.80 2472
3368.35 2413
3368.90 2524
3369.45 2681
3370.00 2745
3370.54 2989
3371.09 3235
3371.64 3277
3372.19 3439
3372.74 3508
3373.28 3558
3373.83 3337
3374.38 3170
3374.93 3010
3375.48 2972
3376.03 2749
3376.57 2663
3377.12 2588
3377.67 2491
3378.22 2369
3378.77 2165
3379.32 2150
3379.87 2223
3380.42 2133
3380.96 2114
3381.51 2112
3382.06 2059
3382.61 2118
3383.16 2149
3383.71 2146
3384.26 2072
3384.81 2129
3385.36 2186
3385.91 2038
3386.45 1978
3387.00 2025
3387.55 2067
3388.10 2111
3388.65 2092
3389.20 2140
3389.75 2211
3390.30 2119
3390.85 2058
3391.40 2147
3391.95 2062
3392.50 2121
3393.05 2098
3393.60 2069
3394.15 2047
3394.70 2070
3395.25 2142
3395.80 2105
3396.35 2137
3396.90 2096
3397.45 2054
3398.00 2031
3398.55 1987
3399.10 1992
3399.65 1994
3400.20 1987
3400.75 1995
3401.30 1806
3401.85 1966
3402.40 1938
3402.95 1908
3403.50 1840
3404.06 1913
3404.61 1850
3405.16 1826
3405.71 1860
3406.26 1891
3406.81 1871
3407.36 1853
3407.91 1875
3408.46 1944
3409.01 1977
3409.56 2060
3410.12 2018
3410.67 2015
3411.22 2117
3411.77 2092
3412.32 2241
3412.87 2159
3413.42 2127
3413.98 2060
3414.53 1937
3415.08 1890
3415.63 1872
3416.18 1838
3416.73 1902
3417.29 1842
3417.84 1776
3418.39 1809
3418.94 1847
3419.49 1781
3420.05 1810
3420.60 1817
3421.15 1891
3421.70 1976
3422.25 1944
3422.81 2053
3423.36 1977
3423.91 1953
3424.46 1860
3425.01 1833
3425.57 1920
3426.12 1875
3426.67 1795
3427.23 1771
3427.78 1775
3428.33 1718
3428.88 1716
3429.44 1692
3429.99 1766
3430.54 1791
3431.09 1761
3431.65 1814
3432.20 1787
3432.75 1714
3433.31 1786
3433.86 1782
3434.41 1690
3434.97 1738
3435.52 1826
3436.07 1775
3436.63 1730
3437.18 1784
3437.73 1768
3438.29 1772
3438.84 1651
3439.39 1717
3439.95 1781
3440.50 1888
3441.05 1726
3441.61 1743
3442.16 1788
3442.72 1735
3443.27 1801
3443.82 1765
3444.38 1726
3444.93 1682
3445.48 1678
3446.04 1694
3446.59 1745
3447.15 1628
3447.70 1642
3448.26 1596
3448.81 1545
3449.36 1558
3449.92 1559
3450.47 1554
3451.03 1555
3451.58 1663
3452.14 1691
3452.69 1683
3453.25 1623
3453.80 1672
3454.36 1571
3454.91 1632
3455.47 1621
3456.02 1694
3456.58 1658
3457.13 1696
3457.69 1591
3458.24 1587
3458.80 1680
3459.35 1670
3459.91 1786
3460.46 1728
3461.02 1719
3461.57 1805
3462.13 1717
3462.68 1766
3463.24 1749
3463.79 1759
3464.35 1828
3464.90 1800
3465.46 1780
3466.02 1872
3466.57 1874
3467.13 1904
3467.68 1834
3468.24 1836
3468.80 1890
3469.35 1864
3469.91 1796
3470.46 1817
3471.02 1932
3471.58 1869
3472.13 1868
3472.69 1831
3473.24 1860
3473.80 1867
3474.36 1952
3474.91 2010
3475.47 1871
3476.03 1906
3476.58 2069
3477.14 2019
3477.70 2135
3478.25 2206
3478.81 2142
3479.37 2189
3479.92 2233
3480.48 2194
3481.04 2094
3481.59 2077
3482.15 2079
3482.71 2113
3483.26 2064
3483.82 2185
3484.38 2225
3484.94 2234
3485.49 2273
3486.05 2354
3486.61 2329
3487.17 2453
3487.72 2652
3488.28 2850
3488.84 2988
3489.40 3391
3489.95 3631
3490.51 3713
3491.07 3848
3491.63 3928
3492.18 3660
3492.74 3415
3493.30 3444
3493.86 3426
3494.42 3559
3494.97 3508
3495.53 3689
3496.09 3822
3496.65 4198
3497.21 4470
3497.76 4716
3498.32 4851
3498.88 5114
3499.44 5122
3500.00 5019
3500.56 5179
3501.11 5505
3501.67 5766
3502.23 6181
3502.79 6418
3503.35 6635
3503.91 6746
3504.47 6469
3505.03 6449
3505.58 6130
3506.14 5921
3506.70 5299
3507.26 4783
3507.82 4292
3508.38 3873
3508.94 3587
3509.50 3189
3510.06 3043
3510.62 2870
3511.17 2701
3511.73 2556
3512.29 2482
3512.85 2314
3513.41 2386
3513.97 2342
3514.53 2256
3515.09 2321
3515.65 2143
3516.21 2344
3516.77 2355
3517.33 2374
3517.89 2478
3518.45 2660
3519.01 2656
3519.57 2798
3520.13 3185
3520.69 3193
3521.25 3372
3521.81 3544
3522.37 3652
3522.93 3682
3523.49 3664
3524.05 3538
3524.61 3299
3525.17 3262
3525.73 2911
3526.29 2691
3526.85 2489
3527.41 2437
3527.97 2244
3528.54 2220
3529.10 2241
3529.66 2156
3530.22 2112
3530.78 2022
3531.34 2034
3531.90 2058
3532.46 2055
3533.02 2034
3533.58 2078
3534.14 2007
3534.71 2099
3535.27 2189
3535.83 2140
3536.39 2164
3536.95 2119
3537.51 2125
3538.07 2139
3538.64 2086
3539.20 2026
3539.76 2116
3540.32 2047
3540.88 2135
3541.44 2116
3542.00 2127
3542.57 2104
3543.13 2109
3543.69 2148
3544.25 2117
3544.81 2126
3545.38 2142
3545.94 2065
3546.50 2013
3547.06 2030
3547.62 1969
3548.19 1915
3548.75 1889
3549.31 1979
3549.87 1875
3550.44 1881
3551.00 1951
3551.56 1904
3552.12 1952
3552.69 2009
3553.25 2072
3553.81 1938
3554.37 1901
3554.94 1939
3555.50 1874
3556.06 1836
3556.63 1822
3557.19 1758
3557.75 1808
3558.31 1835
3558.88 1894
3559.44 1863
3560.00 1922
3560.57 2034
3561.13 1917
3561.69 1820
3562.26 1886
3562.82 1861
3563.38 1880
3563.95 1805
3564.51 1753
3565.07 1774
3565.64 1797
3566.20 1766
3566.77 1717
3567.33 1718
3567.89 1649
3568.46 1649
3569.02 1688
3569.59 1648
3570.15 1711
3570.71 1673
3571.28 1711
3571.84 1629
3572.41 1673
3572.97 1747
3573.53 1786
3574.10 1790
3574.66 1734
3575.23 1720
3575.79 1796
3576.36 1810
3576.92 1860
3577.48 1799
3578.05 1776
3578.61 1807
3579.18 1783
3579.74 1747
3580.31 1683
3580.87 1667
3581.44 1709
3582.00 1645
3582.57 1717
3583.13 1668
3583.70 1608
3584.26 1682
3584.83 1709
3585.39 1707
3585.96 1674
3586.52 1717
3587.09 1746
3587.65 1705
3588.22 1671
3588.79 1688
3589.35 1650
3589.92 1738
3590.48 1783
3591.05 1686
3591.61 1767
3592.18 1625
3592.74 1643
3593.31 1691
3593.88 1701
3594.44 1758
3595.01 1723
3595.57 1787
3596.14 1710
3596.71 1648
3597.27 1707
3597.84 1719
3598.40 1811
3598.97 1745
3599.54 1764
3600.10 1801
3600.67 1765
3601.24 1735
3601.80 1740
3602.37 1673
3602.94 1706
3603.50 1800
3604.07 1796
3604.64 1672
3605.20 1651
3605.77 1648
3606.34 1590
3606.90 1556
3607.47 1620
3608.04 1643
3608.60 1684
3609.17 1566
3609.74 1642
3610.30 1707
3610.87 1795
3611.44 1792
3612.01 2011
3612.57 2159
3613.14 2427
3613.71 2799
3614.28 3298
3614.84 3852
3615.41 4214
3615.98 4593
3616.55 5146
3617.11 5233
3617.68 5191
3618.25 5110
3618.82 4653
3619.39 4380
3619.95 4029
3620.52 3534
3621.09 3170
3621.66 2896
3622.23 2586
3622.79 2278
3623.36 2114
3623.93 1908
3624.50 1865
3625.07 1772
3625.63 1807
3626.20 1728
3626.77 1685
3627.34 1768
3627.91 1705
3628.48 1640
3629.05 1644
3629.61 1718
3630.18 1714
3630.75 1684
3631.32 1606
3631.89 1590
3632.46 1590
3633.03 1658
3633.60 1596
3634.16 1561
3634.73 1758
3635.30 1762
3635.87 1669
3636.44 1673
3637.01 1815
3637.58 1850
3638.15 1857
3638.72 1976
3639.29 2124
3639.86 2073
3640.43 2053
3641.00 2117
3641.57 2128
3642.14 2237
3642.71 2173
3643.27 2216
3643.84 2307
3644.41 2219
3644.98 2273
3645.55 2341
3646.12 2305
3646.69 2230
3647.26 2287
3647.83 2309
3648.40 2278
3648.97 2275
3649.54 2363
3650.12 2332
3650.69 2316
3651.26 2399
3651.83 2398
3652.40 2416
3652.97 2549
3653.54 2512
3654.11 2396
3654.68 2446
3655.25 2441
3655.82 2535
3656.39 2485
3656.96 2417
3657.53 2464
3658.10 2430
3658.67 2419
3659.25 2403
3659.82 2348
3660.39 2287
3660.96 2247
3661.53 2110
3662.10 2021
3662.67 2088
3663.24 2155
3663.81 2233
3664.39 2166
3664.96 2312
3665.53 2332
3666.10 2267
3666.67 2273
3667.24 2192
3667.81 2184
3668.39 2118
3668.96 2140
3669.53 2000
3670.10 1934
3670.67 2097
3671.25 2085
3671.82 2048
3672.39 2065
3672.96 2061
3673.53 1999
3674.11 2056
3674.68 2011
3675.25 1970
3675.82 2000
3676.39 1991
3676.97 1995
3677.54 1887
3678.11 1914
3678.68 1967
3679.26 1911
3679.83 1897
3680.40 1958
3680.97 1914
3681.55 1915
3682.12 1927
3682.69 1905
3683.27 1966
3683.84 2019
3684.41 2022
3684.98 2028
3685.56 2078
3686.13 2178
3686.70 2284
3687.28 2220
3687.85 2223
3688.42 2336
3689.00 2341
3689.57 2243
3690.14 2277
3690.72 2130
3691.29 2155
3691.86 2083
3692.44 1997
3693.01 1865
3693.58 1851
3694.16 1856
3694.73 1876
3695.31 1865
3695.88 1929
3696.45 1874
3697.03 1877
3697.60 1926
3698.18 1852
3698.75 1894
3699.32 1925
3699.90 1919
3700.47 1922
3701.05 1950
3701.62 1956
3702.19 1923
3702.77 1939
3703.34 1933
3703.92 1963
3704.49 1895
3705.07 1953
3705.64 1901
3706.22 1999
3706.79 2051
3707.37 2020
3707.94 2025
3708.51 1966
3709.09 2006
3709.66 2012
3710.24 1989
3710.81 1917
3711.39 1952
3711.96 1978
3712.54 1969
3713.11 1889
3713.69 1903
3714.27 1901
3714.84 1900
3715.42 1762
3715.99 1784
3716.57 1892
3717.14 1878
3717.72 1907
3718.29 1882
3718.87 1791
3719.44 1763
3720.02 1769
3720.60 1683
3721.17 1735
3721.75 1712
3722.32 1652
3722.90 1634
3723.47 1698
3724.05 1658
3724.63 1680
3725.20 1701
3725.78 1728
3726.36 1678
3726.93 1690
3727.51 1864
3728.08 2006
3728.66 1966
3729.24 2074
3729.81 2216
3730.39 2319
3730.97 2470
3731.54 2569
3732.12 2618
3732.70 2583
3733.27 2543
3733.85 2416
3734.43 2387
3735.00 2228
3735.58 2188
3736.16 2025
3736.73 1992
3737.31 1932
3737.89 1763
3738.47 1835
3739.04 1760
3739.62 1680
3740.20 1767
3740.77 1772
3741.35 1813
3741.93 1729
3742.51 1742
3743.08 1703
3743.66 1729
3744.24 1837
3744.82 1777
3745.39 1752
3745.97 1632
3746.55 1633
3747.13 1743
3747.71 1786
3748.28 1743
3748.86 1728
3749.44 1754
3750.02 1727
3750.59 1697
3751.17 1651
3751.75 1638
3752.33 1622
3752.91 1586
3753.49 1607
3754.06 1642
3754.64 1605
3755.22 1598
3755.80 1652
3756.38 1639
3756.96 1682
3757.53 1674
3758.11 1701
3758.69 1702
3759.27 1777
3759.85 1790
3760.43 1747
3761.01 1766
3761.59 1807
3762.17 1762
3762.74 1728
3763.32 1688
3763.90 1726
3764.48 1752
3765.06 1682
3765.64 1685
3766.22 1700
3766.80 1797
3767.38 1710
3767.96 1739
3768.54 1702
3769.12 1785
3769.70 1832
3770.27 1743
3770.85 1698
3771.43 1642
3772.01 1624
3772.59 1608
3773.17 1641
3773.75 1642
3774.33 1702
3774.91 1662
3775.49 1582
3776.07 1568
3776.65 1565
3777.23 1548
3777.81 1559
3778.39 1562
3778.97 1587
3779.55 1634
3780.13 1653
3780.71 1627
3781.29 1644
3781.88 1599
3782.46 1687
3783.04 1659
3783.62 1649
3784.20 1640
3784.78 1650
3785.36 1660
3785.94 1657
3786.52 1675
3787.10 1672
3787.68 1737
3788.26 1649
3788.84 1763
3789.43 1729
3790.01 1732
3790.59 1741
3791.17 1765
3791.75 1829
3792.33 1785
3792.91 1820
3793.49 1786
3794.08 1801
3794.66 1783
3795.24 1735
3795.82 1828
3796.40 1830
3796.98 1871
3797.56 1874
3798.15 1916
3798.73 1975
3799.31 2067
3799.89 2077
3800.47 2204
3801.06 2249
3801.64 2271
3802.22 2070
3802.80 2084
3803.38 2092
3803.97 2124
3804.55 2105
3805.13 2089
3805.71 2047
3806.29 2068
3806.88 2096
3807.46 2064
3808.04 2190
3808.62 2315
3809.21 2269
3809.79 2259
3810.37 2319
3810.95 2393
3811.54 2274
3812.12 2301
3812.70 2392
3813.29 2418
3813.87 2510
3814.45 2499
3815.03 2475
3815.62 2386
3816.20 2366
3816.78 2228
3817.37 2097
3817.95 1949
3818.53 1896
3819.12 1871
3819.70 1742
3820.28 1755
3820.87 1797
3821.45 1803
3822.03 1750
3822.62 1746
3823.20 1763
3823.78 1767
3824.37 1751
3824.95 1703
3825.54 1731
3826.12 1670
3826.70 1758
3827.29 1815
3827.87 1779
3828.46 1837
3829.04 1963
3829.62 2002
3830.21 2087
3830.79 1915
3831.38 1833
3831.96 2005
3832.54 1886
3833.13 1904
3833.71 1926
3834.30 1855
3834.88 1794
3835.47 1741
3836.05 1775
3836.64 1863
3837.22 1753
3837.81 1757
3838.39 1819
3838.98 1744
3839.56 1728
3840.15 1710
3840.73 1781
3841.31 1713
3841.90 1686
3842.49 1653
3843.07 1682
3843.66 1632
3844.24 1723
3844.83 1762
3845.41 1678
3846.00 1774
3846.58 1820
3847.17 1798
3847.75 1796
3848.34 1786
3848.92 1771
3849.51 1757
3850.10 1801
3850.68 1846
3851.27 1924
3851.85 1938
3852.44 1779
3853.02 1927
3853.61 1884
3854.20 1929
3854.78 2069
3855.37 2077
3855.95 2132
3856.54 2251
3857.13 2581
3857.71 2914
3858.30 3157
3858.89 3489
3859.47 3781
3860.06 4019
3860.64 4017
3861.23 4116
3861.82 4220
3862.40 3996
3862.99 4069
3863.58 3808
3864.16 3840
3864.75 3797
3865.34 3761
3865.92 3640
3866.51 3549
3867.10 3360
3867.69 3198
3868.27 2875
3868.86 2793
3869.45 2638
3870.03 2465
3870.62 2472
3871.21 2526
3871.80 2453
3872.38 2379
3872.97 2321
3873.56 2339
3874.15 2366
3874.73 2393
3875.32 2314
3875.91 2127
3876.50 2174
3877.08 2126
3877.67 2029
3878.26 2135
3878.85 2143
3879.43 2061
3880.02 1974
3880.61 1834
3881.20 1889
3881.79 1839
3882.37 1775
3882.96 1757
3883.55 1806
3884.14 1769
3884.73 1834
3885.32 1948
3885.90 1934
3886.49 2038
3887.08 2071
3887.67 1999
3888.26 2104
3888.85 2181
3889.44 2106
3890.02 2172
3890.61 2222
3891.20 2239
3891.79 2237
3892.38 2125
3892.97 2147
3893.56 2130
3894.15 2012
3894.74 2013
3895.32 2016
3895.91 2056
3896.50 2062
3897.09 2054
3897.68 2082
3898.27 2012
3898.86 2131
3899.45 2111
3900.04 1947
3900.63 1985
3901.22 1869
3901.81 1860
3902.40 1822
3902.99 1763
3903.58 1710
3904.17 1634
3904.76 1653
3905.35 1664
3905.94 1721
3906.53 1748
3907.12 1721
3907.71 1668
3908.30 1549
3908.89 1572
3909.48 1614
3910.07 1603
3910.66 1608
3911.25 1612
3911.84 1614
3912.43 1597
3913.02 1583
3913.61 1515
3914.20 1577
3914.79 1639
3915.38 1591
3915.97 1551
3916.56 1595
3917.15 1633
3917.74 1634
3918.33 1559
3918.92 1559
3919.52 1590
3920.11 1589
3920.70 1646
3921.29 1622
3921.88 1613
3922.47 1599
3923.06 1652
3923.65 1636
3924.24 1564
3924.84 1552
3925.43 1656
3926.02 1695
3926.61 1680
3927.20 1671
3927.79 1687
3928.38 1659
3928.98 1638
3929.57 1655
3930.16 1660
3930.75 1683
3931.34 1579
3931.93 1662
3932.53 1638
3933.12 1564
3933.71 1642
3934.30 1528
3934.89 1529
3935.49 1573
3936.08 1592
3936.67 1541
3937.26 1546
3937.86 1590
3938.45 1582
3939.04 1578
3939.63 1506
3940.23 1573
3940.82 1612
3941.41 1679
3942.00 1632
3942.60 1634
3943.19 1539
3943.78 1639
3944.37 1633
3944.97 1621
3945.56 1600
3946.15 1521
3946.75 1567
3947.34 1561
3947.93 1452
3948.52 1502
3949.12 1463
3949.71 1512
3950.30 1554
3950.90 1522
3951.49 1512
3952.08 1480
3952.68 1507
3953.27 1473
3953.86 1564
3954.46 1538
3955.05 1635
3955.65 1521
3956.24 1556
3956.83 1602
3957.43 1566
3958.02 1601
3958.61 1624
3959.21 1527
3959.80 1470
3960.40 1508
3960.99 1525
3961.58 1628
3962.18 1593
3962.77 1632
3963.37 1681
3963.96 1683
3964.55 1698
3965.15 1719
3965.74 1747
3966.34 1773
3966.93 1859
3967.53 1827
3968.12 1732
3968.72 1730
3969.31 1669
3969.91 1597
3970.50 1559
3971.10 1521
3971.69 1533
3972.28 1530
3972.88 1578
3973.47 1577
3974.07 1560
3974.66 1488
3975.26 1613
3975.85 1591
3976.45 1545
3977.05 1532
3977.64 1485
3978.24 1509
3978.83 1511
3979.43 1457
3980.02 1510
3980.62 1493
3981.21 1513
3981.81 1568
3982.40 1532
3983.00 1511
3983.60 1499
3984.19 1485
3984.79 1569
3985.38 1595
3985.98 1557
3986.58 1552
3987.17 1526
3987.77 1536
3988.36 1501
3988.96 1528
3989.56 1527
3990.15 1549
3990.75 1518
3991.34 1645
3991.94 1671
3992.54 1622
3993.13 1663
3993.73 1679
3994.33 1716
3994.92 1729
3995.52 1711
3996.12 1740
3996.71 1668
3997.31 1659
3997.91 1692
3998.50 1744
3999.10 1753
3999.70 1752
4000.29 1728
4000.89 1791
4001.49 1840
4002.09 1774
4002.68 1659
4003.28 1764
4003.88 1842
4004.47 1781
4005.07 1734
4005.67 1692
4006.27 1746
4006.86 1770
4007.46 1773
4008.06 1725
4008.66 1698
4009.25 1673
4009.85 1795
4010.45 1807
4011.05 1831
4011.64 1851
4012.24 2013
4012.84 2062
4013.44 2220
4014.04 2310
4014.63 2531
4015.23 2606
4015.83 2669
4016.43 2621
4017.03 2476
4017.63 2425
4018.22 2372
4018.82 2230
4019.42 2120
4020.02 2098
4020.62 1965
4021.22 1825
4021.81 1796
4022.41 1766
4023.01 1791
4023.61 1700
4024.21 1674
4024.81 1734
4025.41 1712
4026.01 1680
4026.60 1684
4027.20 1708
4027.80 1769
4028.40 1672
4029.00 1749
4029.60 1796
4030.20 1808
4030.80 1762
4031.40 1756
4032.00 1721
4032.60 1713
4033.20 1780
4033.80 1755
4034.39 1695
4034.99 1665
4035.59 1706
4036.19 1705
4036.79 1608
4037.39 1614
4037.99 1692
4038.59 1576
4039.19 1647
4039.79 1597
4040.39 1566
4040.99 1560
4041.59 1650
4042.19 1600
4042.79 1680
4043.39 1598
4043.99 1628
4044.59 1670
4045.19 1609
4045.79 1699
4046.39 1660
4046.99 1655
4047.60 1697
4048.20 1706
4048.80 1730
4049.40 1761
4050.00 1716
4050.60 1777
4051.20 1855
4051.80 1755
4052.40 1709
4053.00 1689
4053.60 1733
4054.20 1721
4054.80 1613
4055.41 1572
4056.01 1583
4056.61 1560
4057.21 1548
4057.81 1551
4058.41 1510
4059.01 1484
4059.61 1569
4060.22 1556
4060.82 1463
4061.42 1411
4062.02 1496
4062.62 1443
4063.22 1461
4063.82 1471
4064.43 1407
4065.03 1417
4065.63 1451
4066.23 1412
4066.83 1407
4067.44 1433
4068.04 1387
4068.64 1419
4069.24 1470
4069.84 1470
4070.45 1428
4071.05 1383
4071.65 1445
4072.25 1427
4072.86 1418
4073.46 1480
4074.06 1416
4074.66 1464
4075.27 1456
4075.87 1492
4076.47 1462
4077.07 1477
4077.68 1470
4078.28 1524
4078.88 1499
4079.48 1465
4080.09 1469
4080.69 1551
4081.29 1565
4081.90 1532
4082.50 1590
4083.10 1543
4083.71 1528
4084.31 1511
4084.91 1582
4085.52 1499
4086.12 1552
4086.72 1493
4087.33 1579
4087.93 1608
4088.53 1524
4089.14 1516
4089.74 1622
4090.34 1643
4090.95 1730
4091.55 1830
4092.15 1914
4092.76 1933
4093.36 2020
4093.97 2089
4094.57 2003
4095.17 1973
4095.78 1944
4096.38 1794
4096.99 1747
4097.59 1715
4098.19 1614
4098.80 1562
4099.40 1441
4100.01 1460
4100.61 1432
4101.22 1382
4101.82 1375
4102.43 1414
4103.03 1373
4103.63 1386
4104.24 1389
4104.84 1402
4105.45 1443
4106.05 1450
4106.66 1387
4107.26 1412
4107.87 1354
4108.47 1388
4109.08 1339
4109.68 1341
4110.29 1495
4110.89 1394
4111.50 1399
4112.10 1403
4112.71 1445
4113.31 1413
4113.92 1442
4114.53 1371
4115.13 1367
4115.74 1400
4116.34 1476
4116.95 1474
4117.55 1436
4118.16 1425
4118.76 1486
4119.37 1433
4119.98 1433
4120.58 1481
4121.19 1535
4121.79 1607
4122.40 1529
4123.01 1472
4123.61 1490
4124.22 1480
4124.82 1505
4125.43 1573
4126.04 1449
4126.64 1393
4127.25 1459
4127.86 1488
4128.46 1540
4129.07 1535
4129.68 1485
4130.28 1597
4130.89 1566
4131.50 1531
4132.10 1578
4132.71 1619
4133.32 1614
4133.92 1640
4134.53 1701
4135.14 1704
4135.74 1708
4136.35 1747
4136.96 1803
4137.56 1858
4138.17 1805
4138.78 1904
4139.39 1804
4139.99 1746
4140.60 1714
4141.21 1805
4141.82 1777
4142.42 1663
4143.03 1568
4143.64 1594
4144.25 1584
4144.85 1527
4145.46 1454
4146.07 1479
4146.68 1422
4147.28 1432
4147.89 1419
4148.50 1422
4149.11 1309
4149.72 1382
4150.32 1420
4150.93 1443
4151.54 1403
4152.15 1384
4152.76 1446
4153.37 1481
4153.97 1556
4154.58 1535
4155.19 1411
4155.80 1429
4156.41 1479
4157.02 1363
4157.62 1414
4158.23 1331
4158.84 1345
4159.45 1354
4160.06 1375
4160.67 1461
4161.28 1470
4161.89 1438
4162.49 1443
4163.10 1450
4163.71 1590
4164.32 1599
4164.93 1526
4165.54 1500
4166.15 1543
4166.76 1517
4167.37 1583
4167.98 1623
4168.59 1528
4169.20 1477
4169.81 1574
4170.42 1599
4171.02 1559
4171.63 1545
4172.24 1601
4172.85 1612
4173.46 1636
4174.07 1501
4174.68 1615
4175.29 1714
4175.90 1699
4176.51 1688
4177.12 1665
4177.73 1734
4178.34 1683
4178.95 1682
4179.56 1532
4180.17 1547
4180.78 1591
4181.39 1559
4182.00 1492
4182.61 1454
4183.23 1509
4183.84 1495
4184.45 1466
4185.06 1397
4185.67 1390
4186.28 1457
4186.89 1436
4187.50 1424
4188.11 1544
4188.72 1543
4189.33 1668
4189.94 1701
4190.55 1869
4191.17 1893
4191.78 1904
4192.39 2074
4193.00 2076
4193.61 2120
4194.22 2146
4194.83 2075
4195.44 2011
4196.06 1875
4196.67 1907
4197.28 1823
4197.89 1868
4198.50 1842
4199.11 1714
4199.72 1716
4200.34 1721
4200.95 1777
4201.56 1797
4202.17 1726
4202.78 1670
4203.40 1668
4204.01 1725
4204.62 1763
4205.23 1757
4205.84 1716
4206.46 1769
4207.07 1673
4207.68 1709
4208.29 1669
4208.90 1738
4209.52 1751
4210.13 1715
4210.74 1760
4211.35 1837
4211.97 1824
4212.58 1830
4213.19 1866
4213.80 1919
4214.42 1942
4215.03 2039
4215.64 2180
4216.26 2332
4216.87 2365
4217.48 2604
4218.09 2932
4218.71 3220
4219.32 3528
4219.93 3730
4220.55 4082
4221.16 4600
4221.77 4802
4222.39 4817
4223.00 4679
4223.61 4720
4224.23 4626
4224.84 4647
4225.45 4760
4226.07 4857
4226.68 4778
4227.30 4519
4227.91 4463
4228.52 4158
4229.14 3899
4229.75 3637
4230.36 3391
4230.98 3037
4231.59 2728
4232.21 2569
4232.82 2318
4233.43 2218
4234.05 2163
4234.66 2094
4235.28 2106
4235.89 2093
4236.51 2109
4237.12 2013
4237.73 1973
4238.35 2075
4238.96 2067
4239.58 2037
4240.19 1970
4240.81 1843
4241.42 1767
4242.04 1902
4242.65 1861
4243.27 1867
4243.88 1922
4244.50 1918
4245.11 1942
4245.73 1978
4246.34 2043
4246.96 2074
4247.57 2017
4248.19 1934
4248.80 1936
4249.42 2004
4250.03 2019
4250.65 1902
4251.26 1830
4251.88 1787
4252.49 1848
4253.11 1780
4253.72 1892
4254.34 1844
4254.96 1879
4255.57 1883
4256.19 1779
4256.80 1818
4257.42 1883
4258.03 1914
4258.65 1875
4259.27 1943
4259.88 1897
4260.50 1814
4261.12 1872
4261.73 1760
4262.35 1794
4262.96 1860
4263.58 1836
4264.20 1874
4264.81 1845
4265.43 1792
4266.05 1874
4266.66 1867
4267.28 1889
4267.90 1859
4268.51 1796
4269.13 1802
4269.75 1736
4270.36 1691
4270.98 1700
4271.60 1779
4272.21 1800
4272.83 1807
4273.45 1742
4274.06 1828
4274.68 1836
4275.30 1768
4275.92 1738
4276.53 1796
4277.15 1780
4277.77 1699
4278.38 1730
4279.00 1744
4279.62 1616
4280.24 1617
4280.85 1627
4281.47 1615
4282.09 1549
4282.71 1564
4283.32 1541
4283.94 1572
4284.56 1647
4285.18 1604
4285.80 1569
4286.41 1635
4287.03 1544
4287.65 1526
4288.27 1594
4288.89 1525
4289.50 1510
4290.12 1533
4290.74 1468
4291.36 1509
4291.98 1640
4292.60 1504
4293.21 1461
4293.83 1548
4294.45 1592
4295.07 1686
4295.69 1646
4296.31 1634
4296.93 1635
4297.54 1610
4298.16 1601
4298.78 1564
4299.40 1642
4300.02 1612
4300.64 1664
4301.26 1516
4301.88 1572
4302.50 1645
4303.12 1588
4303.73 1670
4304.35 1730
4304.97 1750
4305.59 1724
4306.21 1692
4306.83 1788
4307.45 1810
4308.07 1739
4308.69 1857
4309.31 1893
4309.93 1841
4310.55 1862
4311.17 1885
4311.79 1749
4312.41 1777
4313.03 1745
4313.65 1701
4314.27 1654
4314.89 1637
4315.51 1658
4316.13 1586
4316.75 1563
4317.37 1566
4317.99 1556
4318.61 1612
4319.23 1618
4319.85 1586
4320.47 1598
4321.09 1681
4321.71 1753
4322.33 1765
4322.95 1747
4323.57 1756
4324.19 1850
4324.81 1836
4325.43 1784
4326.05 1784
4326.68 1751
4327.30 1761
4327.92 1660
4328.54 1722
4329.16 1710
4329.78 1670
4330.40 1622
4331.02 1706
4331.64 1693
4332.26 1638
4332.89 1661
4333.51 1693
4334.13 1731
4334.75 1781
4335.37 1873
4335.99 1938
4336.61 1874
4337.24 1957
4337.86 1957
4338.48 1931
4339.10 1897
4339.72 1983
4340.34 1915
4340.97 2001
4341.59 2024
4342.21 2181
4342.83 2322
4343.45 2577
4344.08 2916
4344.70 3048
4345.32 3181
4345.94 3283
4346.57 3210
4347.19 3137
4347.81 2898
4348.43 2713
4349.05 2531
4349.68 2240
4350.30 2128
4350.92 2030
4351.54 1890
4352.17 1879
4352.79 1837
4353.41 1817
4354.04 1821
4354.66 1814
4355.28 1739
4355.90 1687
4356.53 1759
4357.15 1790
4357.77 1782
4358.40 1833
4359.02 1739
4359.64 1807
4360.27 1817
4360.89 1827
4361.51 1821
4362.14 1752
4362.76 1715
4363.38 1771
4364.01 1761
4364.63 1790
4365.25 1797
4365.88 1780
4366.50 1832
4367.12 1797
4367.75 1727
4368.37 1737
4369.00 1730
4369.62 1695
4370.24 1679
4370.87 1679
4371.49 1737
4372.12 1837
4372.74 1733
4373.36 1815
4373.99 1735
4374.61 1797
4375.24 1845
4375.86 1862
4376.49 1887
4377.11 1878
4377.73 1906
4378.36 1988
4378.98 2044
4379.61 2094
4380.23 2123
4380.86 2205
4381.48 2317
4382.11 2237
4382.73 2243
4383.36 2385
4383.98 2583
4384.61 2564
4385.23 2703
4385.86 3018
4386.48 3332
4387.11 3802
4387.73 4190
4388.36 4567
4388.98 4588
4389.61 4480
4390.23 4386
4390.86 4056
4391.48 3673
4392.11 3494
4392.74 3185
4393.36 2924
4393.99 2792
4394.61 2777
4395.24 2849
4395.86 2975
4396.49 2958
4397.12 2951
4397.74 2859
4398.37 2772
4398.99 2680
4399.62 2615
4400.25 2533
4400.87 2503
4401.50 2402
4402.12 2456
4402.75 2348
4403.38 2361
4404.00 2562
4404.63 2519
4405.26 2563
4405.88 2507
4406.51 2524
4407.14 2461
4407.76 2435
4408.39 2406
4409.02 2322
4409.64 2326
4410.27 2120
4410.90 2152
4411.52 2090
4412.15 1967
4412.78 1841
4413.40 1851
4414.03 1966
4414.66 1834
4415.29 1837
4415.91 1832
4416.54 1804
4417.17 1744
4417.79 1732
4418.42 1734
4419.05 1769
4419.68 1719
4420.30 1680
4420.93 1641
4421.56 1678
4422.19 1705
4422.81 1672
4423.44 1665
4424.07 1609
4424.70 1698
4425.33 1624
4425.95 1578
4426.58 1547
4427.21 1591
4427.84 1518
4428.47 1546
4429.09 1596
4429.72 1560
4430.35 1581
4430.98 1542
4431.61 1537
4432.23 1593
4432.86 1621
4433.49 1632
4434.12 1596
4434.75 1549
4435.38 1588
4436.01 1521
4436.63 1535
4437.26 1544
4437.89 1655
4438.52 1620
4439.15 1603
4439.78 1587
4440.41 1467
4441.04 1497
4441.67 1505
4442.29 1501
4442.92 1471
4443.55 1473
4444.18 1538
4444.81 1603
4445.44 1533
4446.07 1506
4446.70 1586
4447.33 1515
4447.96 1508
4448.59 1459
4449.22 1516
4449.85 1496
4450.48 1493
4451.11 1518
4451.74 1481
4452.37 1471
4453.00 1437
4453.63 1520
4454.26 1510
4454.89 1464
4455.52 1539
4456.15 1534
4456.78 1483
4457.41 1368
4458.04 1425
4458.67 1437
4459.30 1444
4459.93 1492
4460.56 1441
4461.19 1446
4461.82 1420
4462.45 1377
4463.08 1418
4463.71 1408
4464.34 1332
4464.97 1410
4465.60 1397
4466.23 1349
4466.86 1348
4467.49 1379
4468.12 1429
4468.76 1426
4469.39 1359
4470.02 1326
4470.65 1259
4471.28 1244
4471.91 1329
4472.54 1323
4473.17 1390
4473.80 1393
4474.44 1362
4475.07 1319
4475.70 1357
4476.33 1353
4476.96 1380
4477.59 1352
4478.22 1388
4478.86 1376
4479.49 1453
4480.12 1420
4480.75 1386
4481.38 1362
4482.02 1448
4482.65 1503
4483.28 1468
4483.91 1451
4484.54 1439
4485.18 1430
4485.81 1382
4486.44 1438
4487.07 1477
4487.70 1403
4488.34 1487
4488.97 1472
4489.60 1438
4490.23 1422
4490.87 1415
4491.50 1421
4492.13 1424
4492.76 1394
4493.40 1360
4494.03 1381
4494.66 1374
4495.30 1443
4495.93 1495
4496.56 1472
4497.19 1524
4497.83 1559
4498.46 1519
4499.09 1657
4499.73 1688
4500.36 1646
4500.99 1688
4501.63 1733
4502.26 1741
4502.89 1762
4503.53 1676
4504.16 1605
4504.79 1631
4505.43 1571
4506.06 1464
4506.69 1525
4507.33 1429
4507.96 1463
4508.59 1485
4509.23 1502
4509.86 1480
4510.50 1554
4511.13 1667
4511.76 1522
4512.40 1530
4513.03 1428
4513.67 1511
4514.30 1513
4514.93 1568
4515.57 1550
4516.20 1503
4516.84 1525
4517.47 1444
4518.11 1479
4518.74 1509
4519.37 1560
4520.01 1483
4520.64 1543
4521.28 1516
4521.91 1484
4522.55 1668
4523.18 1700
4523.82 1687
4524.45 1804
4525.09 2008
4525.72 2181
4526.36 2448
4526.99 2898
4527.63 3387
4528.26 3825
4528.90 4474
4529.53 5125
4530.17 5605
4530.80 5783
4531.44 5789
4532.07 5316
4532.71 4968
4533.34 4454
4533.98 3952
4534.62 3510
4535.25 3045
4535.89 2654
4536.52 2402
4537.16 2180
4537.79 1962
4538.43 1850
4539.07 1701
4539.70 1677
4540.34 1553
4540.97 1632
4541.61 1547
4542.25 1503
4542.88 1504
4543.52 1474
4544.15 1435
4544.79 1470
4545.43 1472
4546.06 1372
4546.70 1360
4547.34 1416
4547.97 1424
4548.61 1400
4549.25 1414
4549.88 1399
4550.52 1387
4551.16 1469
4551.79 1544
4552.43 1572
4553.07 1522
4553.70 1611
4554.34 1541
4554.98 1571
4555.61 1537
4556.25 1611
4556.89 1566
4557.53 1555
4558.16 1567
4558.80 1692
4559.44 1659
4560.07 1669
4560.71 1658
4561.35 1722
4561.99 1666
4562.62 1715
4563.26 1724
4563.90 1708
4564.54 1721
4565.18 1833
4565.81 1907
4566.45 1895
4567.09 1978
4567.73 1992
4568.36 2056
4569.00 2094
4569.64 2100
4570.28 2104
4570.92 2019
4571.55 2103
4572.19 2030
4572.83 1926
4573.47 1816
4574.11 1696
4574.75 1669
4575.38 1715
4576.02 1616
4576.66 1548
4577.30 1544
4577.94 1431
4578.58 1482
4579.22 1521
4579.85 1528
4580.49 1572
4581.13 1488
4581.77 1544
4582.41 1468
4583.05 1509
4583.69 1484
4584.33 1429
4584.97 1430
4585.61 1479
4586.24 1466
4586.88 1448
4587.52 1437
4588.16 1467
4588.80 1470
4589.44 1446
4590.08 1491
4590.72 1475
4591.36 1429
4592.00 1457
4592.64 1494
4593.28 1453
4593.92 1452
4594.56 1468
4595.20 1450
4595.84 1343
4596.48 1410
4597.12 1488
4597.76 1452
4598.40 1401
4599.04 1415
4599.68 1459
4600.32 1421
4600.96 1415
4601.60 1441
4602.24 1453
4602.88 1416
4603.52 1461
4604.16 1447
4604.80 1454
4605.44 1531
4606.08 1563
4606.72 1568
4607.36 1630
4608.00 1557
4608.64 1543
4609.28 1543
4609.93 1563
4610.57 1617
4611.21 1533
4611.85 1477
4612.49 1438
4613.13 1401
4613.77 1349
4614.41 1326
4615.05 1359
4615.69 1340
4616.34 1360
4616.98 1335
4617.62 1288
4618.26 1297
4618.90 1279
4619.54 1268
4620.18 1252
4620.83 1346
4621.47 1372
4622.11 1310
4622.75 1340
4623.39 1385
4624.03 1358
4624.68 1388
4625.32 1427
4625.96 1419
4626.60 1383
4627.24 1319
4627.89 1365
4628.53 1395
4629.17 1431
4629.81 1408
4630.45 1467
4631.10 1408
4631.74 1384
4632.38 1404
4633.02 1521
4633.67 1514
4634.31 1537
4634.95 1582
4635.59 1618
4636.24 1618
4636.88 1585
4637.52 1639
4638.17 1624
4638.81 1619
4639.45 1624
4640.09 1633
4640.74 1533
4641.38 1547
4642.02 1470
4642.67 1428
4643.31 1552
4643.95 1557
4644.60 1513
4645.24 1561
4645.88 1556
4646.53 1496
4647.17 1587
4647.81 1662
4648.46 1734
4649.10 1822
4649.74 1934
4650.39 2050
4651.03 2260
4651.67 2328
4652.32 2322
4652.96 2247
4653.61 2105
4654.25 2057
4654.89 1950
4655.54 1852
4656.18 1750
4656.83 1591
4657.47 1573
4658.11 1555
4658.76 1465
4659.40 1467
4660.05 1407
4660.69 1411
4661.33 1394
4661.98 1380
4662.62 1321
4663.27 1302
4663.91 1311
4664.56 1277
4665.20 1320
4665.85 1341
4666.49 1325
4667.14 1302
4667.78 1361
4668.43 1319
4669.07 1284
4669.72 1236
4670.36 1305
4671.01 1270
4671.65 1237
4672.30 1288
4672.94 1268
4673.59 1271
4674.23 1301
4674.88 1334
4675.52 1314
4676.17 1265
4676.81 1343
4677.46 1376
4678.10 1386
4678.75 1428
4679.40 1353
4680.04 1380
4680.69 1399
4681.33 1361
4681.98 1372
4682.62 1329
4683.27 1381
4683.92 1355
4684.56 1359
4685.21 1348
4685.85 1386
4686.50 1396
4687.15 1375
4687.79 1313
4688.44 1404
4689.09 1356
4689.73 1404
4690.38 1367
4691.02 1290
4691.67 1427
4692.32 1415
4692.96 1388
4693.61 1409
4694.26 1366
4694.90 1391
4695.55 1440
4696.20 1399
4696.84 1457
4697.49 1561
4698.14 1598
4698.78 1567
4699.43 1524
4700.08 1495
4700.73 1495
4701.37 1496
4702.02 1405
4702.67 1376
4703.31 1361
4703.96 1402
4704.61 1383
4705.26 1348
4705.90 1323
4706.55 1379
4707.20 1348
4707.85 1352
4708.49 1390
4709.14 1425
4709.79 1377
4710.44 1406
4711.09 1448
4711.73 1396
4712.38 1368
4713.03 1387
4713.68 1472
4714.33 1378
4714.97 1426
4715.62 1506
4716.27 1525
4716.92 1484
4717.57 1553
4718.21 1572
4718.86 1598
4719.51 1631
4720.16 1617
4720.81 1682
4721.46 1522
4722.11 1604
4722.75 1666
4723.40 1598
4724.05 1634
4724.70 1652
4725.35 1776
4726.00 1698
4726.65 1688
4727.30 1730
4727.94 1638
4728.59 1501
4729.24 1488
4729.89 1437
4730.54 1454
4731.19 1397
4731.84 1433
4732.49 1408
4733.14 1386
4733.79 1391
4734.44 1418
4735.09 1363
4735.74 1417
4736.38 1446
4737.03 1447
4737.68 1617
4738.33 1572
4738.98 1539
4739.63 1511
4740.28 1524
4740.93 1598
4741.58 1600
4742.23 1529
4742.88 1508
4743.53 1498
4744.18 1454
4744.83 1479
4745.48 1431
4746.13 1500
4746.78 1579
4747.43 1542
4748.08 1570
4748.73 1578
4749.39 1581
4750.04 1521
4750.69 1584
4751.34 1704
4751.99 1653
4752.64 1578
4753.29 1652
4753.94 1629
4754.59 1550
4755.24 1554
4755.89 1571
4756.54 1549
4757.19 1599
4757.84 1554
4758.50 1423
4759.15 1421
4759.80 1466
4760.45 1380
4761.10 1366
4761.75 1390
4762.40 1461
4763.05 1415
4763.71 1443
4764.36 1493
4765.01 1595
4765.66 1577
4766.31 1695
4766.96 1645
4767.62 1598
4768.27 1455
4768.92 1513
4769.57 1429
4770.22 1442
4770.87 1383
4771.53 1353
4772.18 1320
4772.83 1302
4773.48 1272
4774.13 1325
4774.79 1325
4775.44 1372
4776.09 1407
4776.74 1372
4777.40 1477
4778.05 1490
4778.70 1516
4779.35 1527
4780.01 1570
4780.66 1477
4781.31 1463
4781.96 1528
4782.62 1430
4783.27 1386
4783.92 1374
4784.57 1379
4785.23 1416
4785.88 1353
4786.53 1313
4787.19 1314
4787.84 1337
4788.49 1376
4789.15 1378
4789.80 1378
4790.45 1338
4791.11 1391
4791.76 1423
4792.41 1381
4793.07 1346
4793.72 1365
4794.37 1331
4795.03 1354
4795.68 1370
4796.33 1315
4796.99 1316
4797.64 1379
4798.29 1413
4798.95 1322
4799.60 1289
4800.26 1254
4800.91 1323
4801.56 1271
4802.22 1301
4802.87 1369
4803.53 1392
4804.18 1315
4804.83 1358
4805.49 1307
4806.14 1377
4806.80 1333
4807.45 1345
4808.11 1348
4808.76 1336
4809.42 1370
4810.07 1376
4810.72 1417
4811.38 1359
4812.03 1351
4812.69 1348
4813.34 1363
4814.00 1345
4814.65 1352
4815.31 1389
4815.96 1396
4816.62 1452
4817.27 1454
4817.93 1543
4818.58 1495
4819.24 1481
4819.89 1587
4820.55 1546
4821.20 1600
4821.86 1588
4822.52 1649
4823.17 1706
4823.83 1674
4824.48 1699
4825.14 1628
4825.79 1647
4826.45 1609
4827.10 1533
4827.76 1560
4828.42 1514
4829.07 1541
4829.73 1578
4830.38 1602
4831.04 1691
4831.70 1711
4832.35 1784
4833.01 1883
4833.66 1999
4834.32 2045
4834.98 2104
4835.63 2249
4836.29 2447
4836.95 2573
4837.60 2487
4838.26 2351
4838.92 2371
4839.57 2335
4840.23 2133
4840.89 2055
4841.54 1931
4842.20 1853
4842.86 1751
4843.51 1683
4844.17 1733
4844.83 1751
4845.48 1824
4846.14 1742
4846.80 1834
4847.45 1992
4848.11 1944
4848.77 2019
4849.43 1971
4850.08 2054
4850.74 1995
4851.40 1946
4852.06 1917
4852.71 1861
4853.37 1797
4854.03 1845
4854.69 1824
4855.34 1920
4856.00 2019
4856.66 2073
4857.32 1974
4857.97 2047
4858.63 2056
4859.29 1987
4859.95 1986
4860.61 2038
4861.26 1926
4861.92 1898
4862.58 1951
4863.24 1989
4863.90 1953
4864.55 1998
4865.21 1916
4865.87 1876
4866.53 1854
4867.19 1843
4867.85 1848
4868.51 1810
4869.16 1829
4869.82 1851
4870.48 1759
4871.14 1824
4871.80 1780
4872.46 1729
4873.12 1736
4873.78 1711
4874.43 1694
4875.09 1711
4875.75 1769
4876.41 1733
4877.07 1732
4877.73 1690
4878.39 1834
4879.05 1706
4879.71 1659
4880.37 1615
4881.03 1588
4881.69 1560
4882.34 1513
4883.00 1577
4883.66 1584
4884.32 1484
4884.98 1601
4885.64 1642
4886.30 1665
4886.96 1724
4887.62 1732
4888.28 1851
4888.94 1812
4889.60 1899
4890.26 1848
4890.92 1954
4891.58 1904
4892.24 1842
4892.90 1807
4893.56 1791
4894.22 1696
4894.88 1686
4895.54 1659
4896.20 1690
4896.86 1687
4897.52 1721
4898.19 1822
4898.85 1810
4899.51 1866
4900.17 1783
4900.83 1731
4901.49 1731
4902.15 1702
4902.81 1654
4903.47 1583
4904.13 1606
4904.79 1534
4905.45 1574
4906.12 1555
4906.78 1525
4907.44 1540
4908.10 1516
4908.76 1521
4909.42 1438
4910.08 1418
4910.74 1452
4911.41 1454
4912.07 1440
4912.73 1475
4913.39 1460
4914.05 1415
4914.71 1407
4915.38 1316
4916.04 1357
4916.70 1384
4917.36 1384
4918.02 1316
4918.68 1371
4919.35 1377
4920.01 1347
4920.67 1410
4921.33 1397
4921.99 1348
4922.66 1396
4923.32 1410
4923.98 1352
4924.64 1282
4925.31 1362
4925.97 1326
4926.63 1342
4927.29 1422
4927.96 1457
4928.62 1415
4929.28 1423
4929.94 1421
4930.61 1402
4931.27 1405
4931.93 1409
4932.59 1432
4933.26 1436
4933.92 1399
4934.58 1334
4935.25 1378
4935.91 1406
4936.57 1350
4937.24 1408
4937.90 1421
4938.56 1402
4939.23 1410
4939.89 1435
4940.55 1410
4941.22 1445
4941.88 1516
4942.54 1481
4943.21 1467
4943.87 1484
4944.53 1504
4945.20 1466
4945.86 1462
4946.52 1383
4947.19 1347
4947.85 1450
4948.52 1396
4949.18 1427
4949.84 1417
4950.51 1370
4951.17 1377
4951.84 1329
4952.50 1403
4953.17 1398
4953.83 1349
4954.49 1322
4955.16 1322
4955.82 1366
4956.49 1329
4957.15 1346
4957.82 1416
4958.48 1331
4959.15 1359
4959.81 1390
4960.47 1464
4961.14 1568
4961.80 1542
4962.47 1625
4963.13 1631
4963.80 1592
4964.46 1636
4965.13 1665
4965.79 1617
4966.46 1577
4967.12 1524
4967.79 1489
4968.45 1524
4969.12 1530
4969.79 1514
4970.45 1580
4971.12 1570
4971.78 1586
4972.45 1638
4973.11 1642
4973.78 1608
4974.44 1649
4975.11 1668
4975.78 1683
4976.44 1705
4977.11 1716
4977.77 1733
4978.44 1660
4979.11 1707
4979.77 1713
4980.44 1735
4981.10 1799
4981.77 1817
4982.44 1916
4983.10 2093
4983.77 2256
4984.43 2549
4985.10 3047
4985.77 3667
4986.43 4331
4987.10 4849
4987.77 5255
4988.43 5560
4989.10 5351
4989.77 5138
4990.43 4797
4991.10 4186
4991.77 3646
4992.43 3176
4993.10 2660
4993.77 2298
4994.43 2157
4995.10 1936
4995.77 1725
4996.44 1641
4997.10 1586
4997.77 1521
4998.44 1505
4999.10 1515
4999.77 1560
5000.44 1521
5001.11 1479
5001.77 1498
5002.44 1514
5003.11 1507
5003.78 1427
5004.44 1440
5005.11 1457
5005.78 1434
5006.45 1491
5007.12 1444
5007.78 1482
5008.45 1567
5009.12 1598
5009.79 1546
5010.46 1568
5011.12 1559
5011.79 1600
5012.46 1546
5013.13 1586
5013.80 1697
5014.47 1782
5015.13 1783
5015.80 1756
5016.47 1858
5017.14 1878
5017.81 2010
5018.48 2118
5019.14 2227
5019.81 2394
5020.48 2515
5021.15 2561
5021.82 2640
5022.49 2691
5023.16 2671
5023.83 2619
5024.50 2576
5025.16 2613
5025.83 2485
5026.50 2345
5027.17 2220
5027.84 2099
5028.51 2055
5029.18 1948
5029.85 1858
5030.52 1815
5031.19 1700
5031.86 1633
5032.53 1637
5033.20 1650
5033.87 1584
5034.54 1555
5035.21 1519
5035.88 1540
5036.54 1482
5037.21 1451
5037.88 1486
5038.55 1479
5039.22 1377
5039.89 1410
5040.56 1379
5041.23 1384
5041.90 1406
5042.58 1464
5043.25 1406
5043.92 1363
5044.59 1456
5045.26 1445
5045.93 1475
5046.60 1456
5047.27 1492
5047.94 1436
5048.61 1477
5049.28 1414
5049.95 1449
5050.62 1429
5051.29 1411
5051.96 1375
5052.63 1356
5053.30 1391
5053.98 1393
5054.65 1348
5055.32 1420
5055.99 1423
5056.66 1437
5057.33 1423
5058.00 1378
5058.67 1449
5059.34 1423
5060.02 1369
5060.69 1384
5061.36 1442
5062.03 1474
5062.70 1405
5063.37 1449
5064.04 1425
5064.72 1479
5065.39 1479
5066.06 1448
5066.73 1343
5067.40 1351
5068.08 1380
5068.75 1407
5069.42 1322
5070.09 1226
5070.76 1238
5071.44 1218
5072.11 1256
5072.78 1288
5073.45 1328
5074.12 1304
5074.80 1292
5075.47 1288
5076.14 1313
5076.81 1371
5077.49 1367
5078.16 1387
5078.83 1413
5079.50 1405
5080.18 1369
5080.85 1322
5081.52 1381
5082.20 1376
5082.87 1318
5083.54 1273
5084.21 1285
5084.89 1338
5085.56 1284
5086.23 1296
5086.91 1378
5087.58 1393
5088.25 1396
5088.93 1456
5089.60 1460
5090.27 1445
5090.95 1381
5091.62 1461
5092.29 1455
5092.97 1412
5093.64 1444
5094.31 1380
5094.99 1411
5095.66 1355
5096.34 1366
5097.01 1379
5097.68 1411
5098.36 1368
5099.03 1328
5099.70 1289
5100.38 1319
5101.05 1342
5101.73 1416
5102.40 1401
5103.08 1415
5103.75 1467
5104.42 1415
5105.10 1467
5105.77 1435
5106.45 1328
5107.12 1281
5107.80 1313
5108.47 1274
5109.15 1217
5109.82 1201
5110.49 1202
5111.17 1265
5111.84 1310
5112.52 1260
5113.19 1316
5113.87 1326
5114.54 1336
5115.22 1378
5115.89 1349
5116.57 1393
5117.24 1431
5117.92 1378
5118.59 1343
5119.27 1357
5119.94 1306
5120.62 1297
5121.30 1271
5121.97 1385
5122.65 1364
5123.32 1272
5124.00 1307
5124.67 1290
5125.35 1278
5126.02 1274
5126.70 1232
5127.38 1253
5128.05 1369
5128.73 1363
5129.40 1269
5130.08 1242
5130.76 1318
5131.43 1276
5132.11 1278
5132.78 1312
5133.46 1293
5134.14 1335
5134.81 1305
5135.49 1310
5136.17 1323
5136.84 1392
5137.52 1368
5138.20 1360
5138.87 1349
5139.55 1357
5140.22 1303
5140.90 1323
5141.58 1287
5142.26 1275
5142.93 1298
5143.61 1243
5144.29 1209
5144.96 1233
5145.64 1209
5146.32 1187
5146.99 1164
5147.67 1206
5148.35 1253
5149.03 1165
5149.70 1203
5150.38 1260
5151.06 1253
5151.73 1200
5152.41 1182
5153.09 1146
5153.77 1212
5154.44 1160
5155.12 1180
5155.80 1156
5156.48 1117
5157.16 1131
5157.83 1157
5158.51 1204
5159.19 1139
5159.87 1104
5160.55 1143
5161.22 1211
5161.90 1136
5162.58 1140
5163.26 1155
5163.94 1186
5164.61 1168
5165.29 1190
5165.97 1225
5166.65 1221
5167.33 1199
5168.01 1236
5168.68 1165
5169.36 1165
5170.04 1137
5170.72 1139
5171.40 1190
5172.08 1141
5172.76 1090
5173.44 1110
5174.11 1167
5174.79 1207
5175.47 1204
5176.15 1174
5176.83 1197
5177.51 1172
5178.19 1203
5178.87 1206
5179.55 1220
5180.23 1196
5180.91 1169
5181.58 1160
5182.26 1151
5182.94 1109
5183.62 1113
5184.30 1132
5184.98 1123
5185.66 1145
5186.34 1098
5187.02 1111
5187.70 1138
5188.38 1126
5189.06 1129
5189.74 1162
5190.42 1141
5191.10 1173
5191.78 1118
5192.46 1123
5193.14 1128
5193.82 1140
5194.50 1136
5195.18 1141
5195.86 1064
5196.54 1126
5197.22 1101
5197.90 1104
5198.58 1161
5199.26 1134
5199.94 1188
5200.63 1076
5201.31 1082
5201.99 1205
5202.67 1203
5203.35 1206
5204.03 1228
5204.71 1224
5205.39 1211
5206.07 1261
5206.75 1255
5207.43 1299
5208.11 1320
5208.80 1317
5209.48 1303
5210.16 1328
5210.84 1277
5211.52 1289
5212.20 1309
5212.88 1295
5213.57 1331
5214.25 1373
5214.93 1294
5215.61 1304
5216.29 1348
5216.97 1321
5217.66 1280
5218.34 1266
5219.02 1208
5219.70 1232
5220.38 1253
5221.06 1224
5221.75 1230
5222.43 1209
5223.11 1248
5223.79 1210
5224.47 1141
5225.16 1155
5225.84 1152
5226.52 1195
5227.20 1200
5227.89 1144
5228.57 1189
5229.25 1245
5229.93 1257
5230.62 1184
5231.30 1183
5231.98 1135
5232.66 1265
5233.35 1238
5234.03 1160
5234.71 1181
5235.40 1283
5236.08 1289
5236.76 1266
5237.44 1212
5238.13 1281
5238.81 1241
5239.49 1201
5240.18 1220
5240.86 1199
5241.54 1210
5242.23 1217
5242.91 1157
5243.59 1133
5244.28 1130
5244.96 1184
5245.64 1200
5246.33 1189
5247.01 1172
5247.70 1196
5248.38 1199
5249.06 1270
5249.75 1253
5250.43 1177
5251.11 1251
5251.80 1259
5252.48 1193
5253.17 1163
5253.85 1139
5254.53 1175
5255.22 1216
5255.90 1180
5256.59 1134
5257.27 1161
5257.96 1167
5258.64 1227
5259.32 1240
5260.01 1229
5260.69 1171
5261.38 1233
5262.06 1283
5262.75 1255
5263.43 1214
5264.12 1260
5264.80 1254
5265.49 1226
5266.17 1302
5266.86 1271
5267.54 1297
5268.23 1327
5268.91 1246
5269.60 1281
5270.28 1249
5270.97 1206
5271.65 1260
5272.34 1267
5273.02 1321
5273.71 1254
5274.39 1230
5275.08 1294
5275.76 1335
5276.45 1326
5277.14 1361
5277.82 1283
5278.51 1411
5279.19 1470
5279.88 1523
5280.56 1566
5281.25 1546
5281.94 1523
5282.62 1511
5283.31 1423
5283.99 1367
5284.68 1388
5285.37 1292
5286.05 1299
5286.74 1298
5287.43 1317
5288.11 1363
5288.80 1310
5289.48 1362
5290.17 1354
5290.86 1421
5291.54 1426
5292.23 1500
5292.92 1412
5293.60 1480
5294.29 1452
5294.98 1557
5295.66 1587
5296.35 1588
5297.04 1779
5297.72 1944
5298.41 2139
5299.10 2266
5299.79 2358
5300.47 2383
5301.16 2400
5301.85 2409
5302.53 2256
5303.22 2078
5303.91 1898
5304.60 1808
5305.28 1641
5305.97 1646
5306.66 1498
5307.35 1485
5308.03 1489
5308.72 1402
5309.41 1382
5310.10 1359
5310.78 1380
5311.47 1344
5312.16 1271
5312.85 1293
5313.54 1293
5314.22 1359
5314.91 1311
5315.60 1372
5316.29 1338
5316.98 1399
5317.66 1340
5318.35 1259
5319.04 1335
5319.73 1354
5320.42 1386
5321.11 1307
5321.80 1344
5322.48 1326
5323.17 1389
5323.86 1323
5324.55 1384
5325.24 1431
5325.93 1425
5326.62 1468
5327.30 1444
5327.99 1460
5328.68 1456
5329.37 1583
5330.06 1606
5330.75 1576
5331.44 1546
5332.13 1638
5332.82 1662
5333.51 1664
5334.20 1689
5334.88 1714
5335.57 1710
5336.26 1728
5336.95 1747
5337.64 1667
5338.33 1659
5339.02 1717
5339.71 1688
5340.40 1679
5341.09 1722
5341.78 1697
5342.47 1802
5343.16 1890
5343.85 1840
5344.54 1970
5345.23 2149
5345.92 2475
5346.61 2700
5347.30 3036
5347.99 3268
5348.68 3682
5349.37 3856
5350.06 3982
5350.75 3911
5351.44 3875
5352.13 3730
5352.82 3309
5353.51 2975
5354.20 2600
5354.90 2362
5355.59 2119
5356.28 1815
5356.97 1688
5357.66 1626
5358.35 1512
5359.04 1477
5359.73 1488
5360.42 1467
5361.11 1419
5361.80 1410
5362.49 1406
5363.19 1410
5363.88 1468
5364.57 1400
5365.26 1407
5365.95 1422
5366.64 1352
5367.33 1331
5368.03 1399
5368.72 1321
5369.41 1343
5370.10 1338
5370.79 1362
5371.48 1348
5372.18 1382
5372.87 1359
5373.56 1368
5374.25 1375
5374.94 1304
5375.63 1422
5376.33 1458
5377.02 1459
5377.71 1420
5378.40 1429
5379.10 1411
5379.79 1377
5380.48 1405
5381.17 1420
5381.86 1350
5382.56 1377
5383.25 1332
5383.94 1370
5384.63 1452
5385.33 1422
5386.02 1446
5386.71 1480
5387.40 1519
5388.10 1608
5388.79 1536
5389.48 1563
5390.18 1574
5390.87 1527
5391.56 1518
5392.26 1499
5392.95 1467
5393.64 1404
5394.33 1379
5395.03 1422
5395.72 1337
5396.41 1312
5397.11 1355
5397.80 1304
5398.49 1328
5399.19 1281
5399.88 1331
5400.58 1251
5401.27 1253
5401.96 1313
5402.66 1295
5403.35 1356
5404.04 1341
5404.74 1367
5405.43 1341
5406.13 1297
5406.82 1349
5407.51 1295
5408.21 1294
5408.90 1312
5409.60 1415
5410.29 1340
5410.98 1318
5411.68 1270
5412.37 1250
5413.07 1314
5413.76 1255
5414.46 1283
5415.15 1353
5415.84 1282
5416.54 1283
5417.23 1250
5417.93 1243
5418.62 1256
5419.32 1322
5420.01 1357
5420.71 1299
5421.40 1261
5422.10 1311
5422.79 1309
5423.49 1279
5424.18 1268
5424.88 1321
5425.57 1313
5426.27 1292
5426.96 1257
5427.66 1295
5428.35 1259
5429.05 1288
5429.74 1278
5430.44 1323
5431.14 1314
5431.83 1279
5432.53 1235
5433.22 1273
5433.92 1288
5434.61 1337
5435.31 1306
5436.01 1442
5436.70 1413
5437.40 1413
5438.09 1400
5438.79 1379
5439.49 1360
5440.18 1339
5440.88 1288
5441.57 1344
5442.27 1391
5442.97 1422
5443.66 1429
5444.36 1502
5445.06 1475
5445.75 1442
5446.45 1565
5447.15 1597
5447.84 1517
5448.54 1564
5449.24 1475
5449.93 1516
5450.63 1480
5451.33 1497
5452.02 1491
5452.72 1468
5453.42 1365
5454.11 1358
5454.81 1412
5455.51 1326
5456.20 1356
5456.90 1332
5457.60 1399
5458.30 1355
5458.99 1354
5459.69 1365
5460.39 1410
5461.09 1407
5461.78 1375
5462.48 1401
5463.18 1475
5463.88 1392
5464.57 1390
5465.27 1428
5465.97 1396
5466.67 1483
5467.36 1466
5468.06 1456
5468.76 1460
5469.46 1442
5470.16 1447
5470.85 1419
5471.55 1458
5472.25 1611
5472.95 1543
5473.65 1583
5474.35 1644
5475.04 1570
5475.74 1592
5476.44 1725
5477.14 1731
5477.84 1794
5478.54 1960
5479.23 1987
5479.93 1944
5480.63 1964
5481.33 1916
5482.03 1842
5482.73 1807
5483.43 1815
5484.13 1756
5484.83 1721
5485.52 1664
5486.22 1713
5486.92 1677
5487.62 1753
5488.32 1733
5489.02 1715
5489.72 1699
5490.42 1714
5491.12 1665
5491.82 1719
5492.52 1819
5493.22 1873
5493.92 1767
5494.62 1732
5495.31 1855
5496.01 1859
5496.71 1979
5497.41 2109
5498.11 2193
5498.81 2472
5499.51 2674
5500.21 2669
5500.91 2802
5501.61 2701
5502.31 2555
5503.01 2402
5503.71 2171
5504.41 1961
5505.11 1949
5505.81 1917
5506.51 1960
5507.22 1865
5507.92 1766
5508.62 1816
5509.32 1818
5510.02 1826
5510.72 1865
5511.42 1905
5512.12 1878
5512.82 1943
5513.52 1957
5514.22 1971
5514.92 1866
5515.62 1900
5516.32 1875
5517.03 1782
5517.73 1736
5518.43 1685
5519.13 1689
5519.83 1623
5520.53 1588
5521.23 1559
5521.93 1610
5522.63 1493
5523.34 1443
5524.04 1512
5524.74 1440
5525.44 1505
5526.14 1463
5526.84 1420
5527.55 1353
5528.25 1432
5528.95 1399
5529.65 1402
5530.35 1380
5531.05 1395
5531.76 1448
5532.46 1378
5533.16 1417
5533.86 1345
5534.56 1421
5535.27 1434
5535.97 1384
5536.67 1373
5537.37 1306
5538.08 1397
5538.78 1298
5539.48 1314
5540.18 1302
5540.89 1355
5541.59 1366
5542.29 1329
5542.99 1393
5543.70 1345
5544.40 1376
5545.10 1411
5545.80 1512
5546.51 1519
5547.21 1504
5547.91 1479
5548.62 1490
5549.32 1408
5550.02 1367
5550.73 1359
5551.43 1366
5552.13 1353
5552.84 1231
5553.54 1336
5554.24 1326
5554.95 1262
5555.65 1312
5556.35 1335
5557.06 1344
5557.76 1319
5558.46 1322
5559.17 1323
5559.87 1402
5560.57 1396
5561.28 1428
5561.98 1353
5562.69 1327
5563.39 1405
5564.09 1360
5564.80 1340
5565.50 1377
5566.21 1374
5566.91 1363
5567.61 1321
5568.32 1338
5569.02 1310
5569.73 1326
5570.43 1308
5571.14 1242
5571.84 1295
5572.54 1359
5573.25 1362
5573.95 1333
5574.66 1367
5575.36 1373
5576.07 1332
5576.77 1402
5577.48 1405
5578.18 1381
5578.89 1331
5579.59 1362
5580.30 1330
5581.00 1312
5581.71 1286
5582.41 1286
5583.12 1301
5583.82 1247
5584.53 1262
5585.23 1268
5585.94 1277
5586.64 1234
5587.35 1210
5588.06 1200
5588.76 1207
5589.47 1229
5590.17 1301
5590.88 1243
5591.58 1241
5592.29 1200
5592.99 1248
5593.70 1242
5594.41 1227
5595.11 1189
5595.82 1232
5596.52 1228
5597.23 1201
5597.94 1175
5598.64 1177
5599.35 1260
5600.06 1165
5600.76 1229
5601.47 1234
5602.17 1183
5602.88 1186
5603.59 1244
5604.29 1222
5605.00 1176
5605.71 1149
5606.41 1139
5607.12 1213
5607.83 1187
5608.53 1082
5609.24 1142
5609.95 1135
5610.65 1150
5611.36 1137
5612.07 1153
5612.78 1110
5613.48 1118
5614.19 1127
5614.90 1142
5615.60 1127
5616.31 1135
5617.02 1124
5617.73 1168
5618.43 1127
5619.14 1141
5619.85 1227
5620.56 1165
5621.26 1106
5621.97 1104
5622.68 1134
5623.39 1120
5624.09 1096
5624.80 1155
5625.51 1183
5626.22 1200
5626.93 1153
5627.63 1179
5628.34 1197
5629.05 1199
5629.76 1196
5630.47 1123
5631.17 1095
5631.88 1163
5632.59 1165
5633.30 1206
5634.01 1132
5634.72 1112
5635.42 1127
5636.13 1118
5636.84 1099
5637.55 1143
5638.26 1218
5638.97 1198
5639.68 1218
5640.39 1144
5641.09 1234
5641.80 1199
5642.51 1196
5643.22 1234
5643.93 1204
5644.64 1211
5645.35 1165
5646.06 1181
5646.77 1201
5647.48 1171
5648.19 1252
5648.89 1214
5649.60 1125
5650.31 1122
5651.02 1147
5651.73 1176
5652.44 1145
5653.15 1188
5653.86 1234
5654.57 1235
5655.28 1256
5655.99 1287
5656.70 1262
5657.41 1271
5658.12 1312
5658.83 1351
5659.54 1292
5660.25 1226
5660.96 1195
5661.67 1210
5662.38 1264
5663.09 1153
5663.80 1178
5664.51 1155
5665.22 1140
5665.93 1170
5666.64 1191
5667.35 1235
5668.06 1244
5668.77 1210
5669.48 1277
5670.19 1287
5670.91 1256
5671.62 1250
5672.33 1217
5673.04 1307
5673.75 1222
5674.46 1238
5675.17 1214
5675.88 1247
5676.59 1250
5677.30 1277
5678.01 1219
5678.73 1198
5679.44 1237
5680.15 1232
5680.86 1209
5681.57 1227
5682.28 1275
5682.99 1257
5683.71 1214
5684.42 1206
5685.13 1230
5685.84 1268
5686.55 1230
5687.26 1222
5687.98 1273
5688.69 1226
5689.40 1237
5690.11 1217
5690.82 1242
5691.54 1226
5692.25 1237
5692.96 1266
5693.67 1227
5694.38 1170
5695.10 1157
5695.81 1201
5696.52 1246
5697.23 1216
5697.95 1196
5698.66 1281
5699.37 1216
5700.08 1236
5700.80 1204
5701.51 1221
5702.22 1180
5702.93 1177
5703.65 1199
5704.36 1260
5705.07 1229
5705.78 1240
5706.50 1283
5707.21 1233
5707.92 1255
5708.64 1176
5709.35 1245
5710.06 1167
5710.78 1189
5711.49 1205
5712.20 1274
5712.92 1244
5713.63 1294
5714.34 1273
5715.06 1238
5715.77 1237
5716.48 1219
5717.20 1304
5717.91 1297
5718.62 1242
5719.34 1262
5720.05 1252
5720.77 1246
5721.48 1281
5722.19 1340
5722.91 1412
5723.62 1361
5724.33 1399
5725.05 1414
5725.76 1379
5726.48 1369
5727.19 1358
5727.91 1455
5728.62 1447
5729.33 1414
5730.05 1380
5730.76 1410
5731.48 1485
5732.19 1472
5732.91 1459
5733.62 1451
5734.34 1510
5735.05 1588
5735.77 1621
5736.48 1729
5737.20 1792
5737.91 1856
5738.63 2023
5739.34 2053
5740.06 2023
5740.77 1966
5741.49 1908
5742.20 1839
5742.92 1784
5743.63 1838
5744.35 1734
5745.06 1719
5745.78 1739
5746.49 1732
5747.21 1657
5747.92 1581
5748.64 1613
5749.35 1643
5750.07 1596
5750.79 1593
5751.50 1667
5752.22 1687
5752.93 1655
5753.65 1604
5754.36 1688
5755.08 1690
5755.80 1712
5756.51 1797
5757.23 1811
5757.95 1886
5758.66 1890
5759.38 1854
5760.09 1972
5760.81 2053
5761.53 2054
5762.24 2005
5762.96 2127
5763.68 2217
5764.39 2307
5765.11 2329
5765.83 2282
5766.54 2295
5767.26 2247
5767.98 2282
5768.69 2189
5769.41 2035
5770.13 2041
5770.84 2143
5771.56 2084
5772.28 2136
5772.99 2075
5773.71 2041
5774.43 2079
5775.15 2065
5775.86 2241
5776.58 2207
5777.30 2238
5778.01 2284
5778.73 2347
5779.45 2360
5780.17 2309
5780.88 2442
5781.60 2450
5782.32 2416
5783.04 2469
5783.76 2418
5784.47 2512
5785.19 2614
5785.91 2522
5786.63 2562
5787.34 2580
5788.06 2646
5788.78 2782
5789.50 2820
5790.22 2882
5790.94 3046
5791.65 3198
5792.37 3315
5793.09 3506
5793.81 3671
5794.53 3735
5795.25 3890
5795.96 3948
5796.68 4246
5797.40 4759
5798.12 5482
5798.84 6953
5799.56 9004
5800.28 11318
5800.99 13542
5801.71 14807
5802.43 15081
5803.15 13881
5803.87 12276
5804.59 10231
5805.31 8507
5806.03 6878
5806.75 5830
5807.47 5292
5808.18 4826
5808.90 4597
5809.62 4523
5810.34 4451
5811.06 4494
5811.78 4550
5812.50 4438
5813.22 4486
5813.94 4592
5814.66 4671
5815.38 4689
5816.10 4760
5816.82 4921
5817.54 4671
5818.26 4517
5818.98 4446
5819.70 4407
5820.42 4282
5821.14 4303
5821.86 4022
5822.58 4001
5823.30 3757
5824.02 3535
5824.74 3392
5825.46 3192
5826.18 3144
5826.90 3087
5827.62 2920
5828.34 2862
5829.06 2772
5829.78 2765
5830.50 2824
5831.22 2700
5831.95 2715
5832.67 2672
5833.39 2670
5834.11 2679
5834.83 2692
5835.55 2636
5836.27 2474
5836.99 2516
5837.71 2428
5838.43 2513
5839.15 2509
5839.88 2540
5840.60 2463
5841.32 2463
5842.04 2483
5842.76 2381
5843.48 2392
5844.20 2297
5844.93 2205
5845.65 2153
5846.37 2104
5847.09 2141
5847.81 2081
5848.53 2121
5849.26 1980
5849.98 2054
5850.70 2043
5851.42 2093
5852.14 2073
5852.87 2137
5853.59 2187
5854.31 2125
5855.03 2109
5855.75 2110
5856.48 2174
5857.20 2049
5857.92 2047
5858.64 2050
5859.37 2015
5860.09 2038
5860.81 1980
5861.53 1900
5862.26 1988
5862.98 2073
5863.70 1949
5864.42 1932
5865.15 1934
5865.87 1897
5866.59 1925
5867.31 2017
5868.04 1848
5868.76 1869
5869.48 1903
5870.21 1904
5870.93 1859
5871.65 2002
5872.38 1982
5873.10 1907
5873.82 2018
5874.55 1971
5875.27 1971
5875.99 1989
5876.72 1953
5877.44 1976
5878.16 1903
5878.89 1844
5879.61 1868
5880.33 1851
5881.06 1879
5881.78 1798
5882.51 1825
5883.23 1847
5883.95 1783
5884.68 1821
5885.40 1775
5886.13 1822
5886.85 1801
5887.57 1767
5888.30 1827
5889.02 1825
5889.75 1806
5890.47 1743
5891.20 1696
5891.92 1701
5892.64 1662
5893.37 1734
5894.09 1697
5894.82 1714
5895.54 1826
5896.27 1825
5896.99 1754
5897.72 1778
5898.44 1771
5899.17 1747
5899.89 1755
5900.62 1785
5901.34 1776
5902.07 1711
5902.79 1676
5903.52 1681
5904.24 1686
5904.97 1644
5905.69 1662
5906.42 1679
5907.14 1697
5907.87 1699
5908.59 1720
5909.32 1761
5910.04 1720
5910.77 1699
5911.50 1661
5912.22 1655
5912.95 1637
5913.67 1669
5914.40 1654
5915.12 1670
5915.85 1719
5916.58 1680
5917.30 1703
5918.03 1687
5918.75 1693
5919.48 1747
5920.21 1758
5920.93 1823
5921.66 1780
5922.39 1787
5923.11 1768
5923.84 1772
5924.56 1848
5925.29 1881
5926.02 1779
5926.74 1879
5927.47 1904
5928.20 1881
5928.92 1849
5929.65 1867
5930.38 1889
5931.10 1960
5931.83 2020
5932.56 2065
5933.28 2252
5934.01 2397
5934.74 2594
5935.47 2642
5936.19 2666
5936.92 2681
5937.65 2569
5938.37 2555
5939.10 2472
5939.83 2317
5940.56 2301
5941.28 2148
5942.01 2142
5942.74 2072
5943.47 2040
5944.19 2163
5944.92 2154
5945.65 2177
5946.38 2137
5947.11 2230
5947.83 2303
5948.56 2310
5949.29 2266
5950.02 2295
5950.74 2372
5951.47 2449
5952.20 2508
5952.93 2456
5953.66 2478
5954.39 2499
5955.11 2501
5955.84 2433
5956.57 2412
5957.30 2350
5958.03 2366
5958.76 2453
5959.48 2379
5960.21 2432
5960.94 2510
5961.67 2530
5962.40 2515
5963.13 2523
5963.86 2549
5964.59 2678
5965.31 2769
5966.04 2983
5966.77 3082
5967.50 3098
5968.23 3049
5968.96 2911
5969.69 2822
5970.42 2856
5971.15 2889
5971.88 2866
5972.61 2960
5973.34 2835
5974.06 2879
5974.79 2905
5975.52 2852
5976.25 3001
5976.98 3101
5977.71 3142
5978.44 3158
5979.17 3122
5979.90 3336
5980.63 3389
5981.36 3387
5982.09 3435
5982.82 3463
5983.55 3532
5984.28 3393
5985.01 3363
5985.74 3471
5986.47 3460
5987.20 3455
5987.93 3444
5988.66 3432
5989.39 3384
5990.12 3452
5990.85 3576
5991.58 3630
5992.32 3592
5993.05 3697
5993.78 3630
5994.51 3714
5995.24 3787
5995.97 3864
5996.70 3874
5997.43 3817
5998.16 3820
5998.89 3775
5999.62 3600
6000.35 3635
6001.09 3578
6001.82 3492
6002.55 3524
6003.28 3424
6004.01 3487
6004.74 3518
6005.47 3548
6006.20 3741
6006.94 4218
6007.67 4725
6008.40 5448
6009.13 6177
6009.86 6948
6010.59 7653
6011.33 8425
6012.06 8886
6012.79 9131
6013.52 9043
6014.25 8668
6014.98 8176
6015.72 7392
6016.45 6535
6017.18 5678
6017.91 5055
6018.64 4501
6019.38 4086
6020.11 3658
6020.84 3345
6021.57 3210
6022.31 2997
6023.04 2896
6023.77 2889
6024.50 2765
6025.24 2737
6025.97 2676
6026.70 2621
6027.43 2596
6028.17 2555
6028.90 2627
6029.63 2548
6030.37 2474
6031.10 2497
6031.83 2435
6032.56 2389
6033.30 2388
6034.03 2384
6034.76 2471
6035.50 2550
6036.23 2560
6036.96 2545
6037.70 2652
6038.43 2650
6039.16 2624
6039.90 2640
6040.63 2660
6041.36 2563
6042.10 2583
6042.83 2666
6043.56 2670
6044.30 2815
6045.03 2855
6045.77 2962
6046.50 2951
6047.23 3017
6047.97 2989
6048.70 3082
6049.44 3241
6050.17 3327
6050.90 3361
6051.64 3313
6052.37 3300
6053.11 3315
6053.84 3147
6054.57 3141
6055.31 3090
6056.04 2909
6056.78 2916
6057.51 2920
6058.25 2892
6058.98 2839
6059.72 2872
6060.45 2872
6061.19 2887
6061.92 2785
6062.66 2784
6063.39 2798
6064.13 2793
6064.86 2751
6065.60 2661
6066.33 2664
6067.07 2618
6067.80 2656
6068.54 2565
6069.27 2510
6070.01 2453
6070.74 2447
6071.48 2422
6072.21 2382
6072.95 2343
6073.68 2373
6074.42 2363
6075.15 2317
6075.89 2316
6076.63 2385
6077.36 2362
6078.10 2347
6078.83 2372
6079.57 2347
6080.30 2299
6081.04 2245
6081.78 2246
6082.51 2227
6083.25 2155
6083.98 2208
6084.72 2208
6085.46 2163
6086.19 2145
6086.93 2146
6087.67 2140
6088.40 2243
6089.14 2199
6089.88 2131
6090.61 2201
6091.35 2220
6092.09 2114
6092.82 2187
6093.56 2165
6094.30 2094
6095.03 2107
6095.77 2112
6096.51 2131
6097.24 2064
6097.98 2023
6098.72 2075
6099.45 1992
6100.19 2046
6100.93 2122
6101.67 2061
6102.40 2045
6103.14 2097
6103.88 2030
6104.61 2038
6105.35 1962
6106.09 2063
6106.83 2016
6107.56 2065
6108.30 2109
6109.04 2096
6109.78 2142
6110.51 2035
6111.25 2056
6111.99 2114
6112.73 2079
6113.47 2063
6114.20 2095
6114.94 2087
6115.68 2209
6116.42 2151
6117.16 2122
6117.89 2123
6118.63 2109
6119.37 2117
6120.11 2139
6120.85 2154
6121.59 2180
6122.32 2148
6123.06 2217
6123.80 2236
6124.54 2244
6125.28 2153
6126.02 2235
6126.76 2244
6127.49 2273
6128.23 2208
6128.97 2252
6129.71 2352
6130.45 2383
6131.19 2332
6131.93 2405
6132.67 2419
6133.41 2446
6134.15 2413
6134.88 2452
6135.62 2445
6136.36 2552
6137.10 2584
6137.84 2470
6138.58 2451
6139.32 2530
6140.06 2473
6140.80 2412
6141.54 2453
6142.28 2497
6143.02 2465
6143.76 2505
6144.50 2606
6145.24 2544
6145.98 2571
6146.72 2540
6147.46 2617
6148.20 2638
6148.94 2715
6149.68 2629
6150.42 2680
6151.16 2693
6151.90 2735
6152.64 2678
6153.38 2707
6154.12 2753
6154.86 2826
6155.60 2832
6156.34 2822
6157.08 2829
6157.82 2898
6158.56 2854
6159.30 2932
6160.04 2951
6160.78 3017
6161.52 3265
6162.27 3495
6163.01 3560
6163.75 3767
6164.49 3929
6165.23 4055
6165.97 4230
6166.71 4230
6167.45 4244
6168.19 4379
6168.94 4183
6169.68 4104
6170.42 3988
6171.16 3925
6171.90 3812
6172.64 3788
6173.38 3689
6174.13 3634
6174.87 3647
6175.61 3678
6176.35 3578
6177.09 3640
6177.83 3692
6178.58 3687
6179.32 3822
6180.06 3781
6180.80 3813
6181.54 3881
6182.28 4020
6183.03 4033
6183.77 4075
6184.51 4105
6185.25 4087
6186.00 4063
6186.74 4212
6187.48 4184
6188.22 4234
6188.97 4268
6189.71 4463
6190.45 4653
6191.19 4768
6191.94 4861
6192.68 4876
6193.42 4988
6194.16 4945
6194.91 4826
6195.65 4862
6196.39 4966
6197.13 4920
6197.88 4730
6198.62 4824
6199.36 4938
6200.11 4875
6200.85 5092
6201.59 5401
6202.34 5654
6203.08 6536
6203.82 7504
6204.57 9087
6205.31 11280
6206.05 14090
6206.80 16835
6207.54 19346
6208.28 20755
6209.03 21456
6209.77 20675
6210.52 19051
6211.26 16676
6212.00 14321
6212.75 12070
6213.49 10083
6214.23 8435
6214.98 6989
6215.72 6053
6216.47 5184
6217.21 4706
6217.95 4392
6218.70 4071
6219.44 3875
6220.19 3926
6220.93 3888
6221.68 4020
6222.42 4163
6223.17 4263
6223.91 4262
6224.65 4235
6225.40 4164
6226.14 3940
6226.89 3732
6227.63 3408
6228.38 3174
6229.12 3003
6229.87 2885
6230.61 2834
6231.36 2714
6232.10 2735
6232.85 2774
6233.59 2808
6234.34 2786
6235.08 2864
6235.83 2858
6236.57 2850
6237.32 2828
6238.06 2900
6238.81 2847
6239.56 2882
6240.30 2957
6241.05 2944
6241.79 2977
6242.54 3048
6243.28 3156
6244.03 3347
6244.77 3592
6245.52 3604
6246.27 3790
6247.01 3871
6247.76 3845
6248.50 3826
6249.25 3737
6250.00 3606
6250.74 3554
6251.49 3382
6252.23 3300
6252.98 3194
6253.73 3180
6254.47 3116
6255.22 3163
6255.97 3107
6256.71 3095
6257.46 3159
6258.21 3103
6258.95 3127
6259.70 3159
6260.45 3121
6261.19 3022
6261.94 3003
6262.69 2894
6263.43 2871
6264.18 2844
6264.93 2955
6265.67 2780
6266.42 2777
6267.17 2869
6267.92 2724
6268.66 2776
6269.41 2861
6270.16 2957
6270.90 2925
6271.65 3087
6272.40 3084
6273.15 3152
6273.89 3126
6274.64 3183
6275.39 3260
6276.14 3305
6276.89 3237
6277.63 3114
6278.38 3088
6279.13 2977
6279.88 2879
6280.62 2828
6281.37 2817
6282.12 2733
6282.87 2671
6283.62 2683
6284.36 2730
6285.11 2669
6285.86 2679
6286.61 2743
6287.36 2930
6288.11 2912
6288.85 2948
6289.60 2931
6290.35 2895
6291.10 2913
6291.85 2937
6292.60 2832
6293.35 2683
6294.09 2634
6294.84 2488
6295.59 2336
6296.34 2332
6297.09 2382
6297.84 2382
6298.59 2354
6299.34 2379
6300.09 2490
6300.83 2506
6301.58 2503
6302.33 2608
6303.08 2529
6303.83 2535
6304.58 2454
6305.33 2535
6306.08 2447
6306.83 2391
6307.58 2337
6308.33 2344
6309.08 2372
6309.83 2443
6310.58 2435
6311.33 2427
6312.08 2484
6312.83 2325
6313.58 2461
6314.33 2507
6315.08 2544
6315.83 2542
6316.58 2569
6317.33 2520
6318.08 2476
6318.83 2475
6319.58 2405
6320.33 2346
6321.08 2283
6321.83 2270
6322.58 2199
6323.33 2172
6324.08 2029
6324.83 2012
6325.58 2017
6326.33 1989
6327.08 2054
6327.83 2084
6328.58 2105
6329.33 2135
6330.08 2122
6330.84 2172
6331.59 2151
6332.34 2047
6333.09 2055
6333.84 2076
6334.59 2054
6335.34 2020
6336.09 2018
6336.84 2017
6337.60 1955
6338.35 1896
6339.10 1917
6339.85 2016
6340.60 1917
6341.35 1908
6342.10 1932
6342.86 1956
6343.61 1921
6344.36 1932
6345.11 1964
6345.86 1983
6346.61 1924
6347.37 1935
6348.12 1913
6348.87 2009
6349.62 1988
6350.37 2037
6351.13 2133
6351.88 2192
6352.63 2235
6353.38 2208
6354.14 2172
6354.89 2069
6355.64 2012
6356.39 1979
6357.14 2050
6357.90 2012
6358.65 1883
6359.40 1900
6360.16 1951
6360.91 1853
6361.66 1952
6362.41 1856
6363.17 1844
6363.92 1881
6364.67 1833
6365.42 1918
6366.18 1877
6366.93 1832
6367.68 1877
6368.44 1869
6369.19 1857
6369.94 1904
6370.70 1938
6371.45 1874
6372.20 1882
6372.96 1793
6373.71 1854
6374.46 1930
6375.22 1819
6375.97 1817
6376.72 1845
6377.48 1827
6378.23 1901
6378.99 1905
6379.74 1898
6380.49 1810
6381.25 1851
6382.00 1846
6382.75 1845
6383.51 1796
6384.26 1761
6385.02 1728
6385.77 1741
6386.53 1687
6387.28 1748
6388.03 1687
6388.79 1698
6389.54 1675
6390.30 1718
6391.05 1671
6391.81 1739
6392.56 1683
6393.31 1742
6394.07 1725
6394.82 1729
6395.58 1727
6396.33 1675
6397.09 1666
6397.84 1639
6398.60 1699
6399.35 1695
6400.11 1628
6400.86 1605
6401.62 1699
6402.37 1667
6403.13 1636
6403.88 1627
6404.64 1654
6405.39 1724
6406.15 1670
6406.90 1713
6407.66 1706
6408.42 1731
6409.17 1734
6409.93 1633
6410.68 1693
6411.44 1718
6412.19 1703
6412.95 1742
6413.71 1715
6414.46 1697
6415.22 1657
6415.97 1747
6416.73 1757
6417.48 1743
6418.24 1698
6419.00 1661
6419.75 1683
6420.51 1708
6421.27 1761
6422.02 1777
6422.78 1724
6423.53 1805
6424.29 1798
6425.05 1776
6425.80 1707
6426.56 1708
6427.32 1696
6428.07 1722
6428.83 1776
6429.59 1795
6430.34 1820
6431.10 1822
6431.86 1753
6432.61 1810
6433.37 1886
6434.13 1848
6434.89 1887
6435.64 1850
6436.40 1899
6437.16 1968
6437.91 1950
6438.67 1983
6439.43 1929
6440.19 1979
6440.94 1942
6441.70 1922
6442.46 1936
6443.22 2040
6443.97 2012
6444.73 1864
6445.49 1867
6446.25 1872
6447.00 1934
6447.76 1894
6448.52 1983
6449.28 1999
6450.04 1978
6450.79 2025
6451.55 2022
6452.31 2017
6453.07 2012
6453.83 2049
6454.58 2083
6455.34 2159
6456.10 2149
6456.86 2130
6457.62 2188
6458.38 2067
6459.13 2100
6459.89 2134
6460.65 2259
6461.41 2170
6462.17 2254
6462.93 2207
6463.69 2317
6464.44 2266
6465.20 2265
6465.96 2240
6466.72 2316
6467.48 2377
6468.24 2324
6469.00 2355
6469.76 2402
6470.52 2422
6471.28 2341
6472.03 2416
6472.79 2356
6473.55 2339
6474.31 2393
6475.07 2402
6475.83 2464
6476.59 2557
6477.35 2592
6478.11 2645
6478.87 2697
6479.63 2791
6480.39 2716
6481.15 2811
6481.91 2880
6482.67 2890
6483.43 2929
6484.19 2983
6484.95 3063
6485.71 3032
6486.47 2934
6487.23 2986
6487.99 2995
6488.75 3082
6489.51 3169
6490.27 3303
6491.03 3428
6491.79 3495
6492.55 3453
6493.31 3586
6494.07 3656
6494.83 3688
6495.59 3725
6496.35 3625
6497.11 3739
6497.87 3780
6498.64 3739
6499.40 3712
6500.16 3715
6500.92 3700
6501.68 3603
6502.44 3802
6503.20 3909
6503.96 3922
6504.72 4043
6505.48 4015
6506.25 4237
6507.01 4247
6507.77 4201
6508.53 4394
6509.29 4419
6510.05 4297
6510.81 4369
6511.57 4367
6512.34 4502
6513.10 4361
6513.86 4391
6514.62 4360
6515.38 4458
6516.15 4497
6516.91 4762
6517.67 5197
6518.43 5663
6519.19 6376
6519.95 7108
6520.72 7879
6521.48 8636
6522.24 9315
6523.00 9582
6523.77 9972
6524.53 9855
6525.29 10096
6526.05 10218
6526.81 10064
6527.58 9769
6528.34 9325
6529.10 8747
6529.86 7924
6530.63 7389
6531.39 6943
6532.15 6822
6532.92 6860
6533.68 7174
6534.44 7748
6535.20 7924
6535.97 8045
6536.73 7867
6537.49 7414
6538.26 6979
6539.02 6158
6539.78 5391
6540.55 5025
6541.31 4564
6542.07 4146
6542.84 3869
6543.60 3542
6544.36 3501
6545.13 3529
6545.89 3326
6546.65 3322
6547.42 3272
6548.18 3253
6548.94 3227
6549.71 3264
6550.47 3275
6551.24 3396
6552.00 3409
6552.76 3246
6553.53 3308
6554.29 3420
6555.06 3376
6555.82 3451
6556.58 3441
6557.35 3491
6558.11 3573
6558.88 3740
6559.64 3853
6560.41 3871
6561.17 3958
6561.93 3986
6562.70 4025
6563.46 4067
6564.23 3982
6564.99 4024
6565.76 4080
6566.52 4015
6567.29 3839
6568.05 3908
6568.82 3927
6569.58 3930
6570.35 3956
6571.11 3922
6571.88 3923
6572.64 3975
6573.41 4003
6574.17 4079
6574.94 4205
6575.70 4167
6576.47 4268
6577.23 4333
6578.00 4324
6578.76 4262
6579.53 4290
6580.29 4318
6581.06 4348
6581.83 4273
6582.59 4184
6583.36 4118
6584.12 4050
6584.89 3989
6585.65 4029
6586.42 4064
6587.19 4071
6587.95 4207
6588.72 4303
6589.48 4446
6590.25 4619
6591.02 4891
6591.78 5146
6592.55 5444
6593.32 5732
6594.08 5864
6594.85 5816
6595.61 5842
6596.38 5517
6597.15 5335
6597.91 5035
6598.68 4854
6599.45 4586
6600.21 4488
6600.98 4509
6601.75 4290
6602.51 4268
6603.28 4214
6604.05 4101
6604.82 4033
6605.58 3966
6606.35 3853
6607.12 3858
6607.88 3850
6608.65 3668
6609.42 3749
6610.19 3694
6610.95 3685
6611.72 3553
6612.49 3681
6613.25 3630
6614.02 3616
6614.79 3588
6615.56 3701
6616.32 3836
6617.09 3868
6617.86 3781
6618.63 3918
6619.40 3982
6620.16 3981
6620.93 3969
6621.70 3798
6622.47 3847
6623.24 3736
6624.00 3704
6624.77 3743
6625.54 3766
6626.31 3886
6627.08 3943
6627.84 4009
6628.61 4149
6629.38 4466
6630.15 4986
6630.92 5724
6631.69 6658
6632.46 7720
6633.22 8675
6633.99 9145
6634.76 9115
6635.53 8840
6636.30 7959
6637.07 7290
6637.84 6289
6638.61 5532
6639.37 4819
6640.14 4357
6640.91 3910
6641.68 3613
6642.45 3380
6643.22 3233
6643.99 3151
6644.76 3093
6645.53 3072
6646.30 2999
6647.07 3010
6647.84 3130
6648.61 3060
6649.37 2935
6650.14 3064
6650.91 2955
6651.68 2913
6652.45 2895
6653.22 2813
6653.99 2659
6654.76 2732
6655.53 2758
6656.30 2755
6657.07 2668
6657.84 2645
6658.61 2641
6659.38 2712
6660.15 2701
6660.92 2718
6661.69 2692
6662.46 2636
6663.23 2759
6664.00 2699
6664.77 2729
6665.55 2707
6666.32 2754
6667.09 2732
6667.86 2742
6668.63 2814
6669.40 2855
6670.17 2900
6670.94 3015
6671.71 3006
6672.48 3055
6673.25 3038
6674.02 3078
6674.79 2967
6675.57 2884
6676.34 2791
6677.11 2757
6677.88 2893
6678.65 2747
6679.42 2773
6680.19 2653
6680.96 2734
6681.74 2881
6682.51 2901
6683.28 3017
6684.05 3083
6684.82 3224
6685.59 3185
6686.37 3159
6687.14 3155
6687.91 2961
6688.68 3010
6689.45 2899
6690.22 2832
6691.00 2682
6691.77 2607
6692.54 2584
6693.31 2623
6694.08 2653
6694.86 2559
6695.63 2494
6696.40 2533
6697.17 2630
6697.95 2575
6698.72 2476
6699.49 2469
6700.26 2456
6701.04 2447
6701.81 2452
6702.58 2433
6703.35 2412
6704.13 2436
6704.90 2290
6705.67 2249
6706.44 2273
6707.22 2246
6707.99 2315
6708.76 2235
6709.54 2275
6710.31 2267
6711.08 2273
6711.86 2243
6712.63 2265
6713.40 2149
6714.17 2181
6714.95 2176
6715.72 2052
6716.50 2142
6717.27 2071
6718.04 2037
6718.82 2028
6719.59 2058
6720.36 2084
6721.14 1990
6721.91 1995
6722.68 2047
6723.46 1970
6724.23 1989
6725.01 1986
6725.78 1971
6726.55 1993
6727.33 1999
6728.10 1990
6728.88 1948
6729.65 2016
6730.42 1913
6731.20 1990
6731.97 1936
6732.75 1907
6733.52 1981
6734.30 2028
6735.07 1992
6735.84 1892
6736.62 1882
6737.39 1982
6738.17 2061
6738.94 1946
6739.72 1938
6740.49 1928
6741.27 1927
6742.04 1948
6742.82 1924
6743.59 1981
6744.37 2013
6745.14 1988
6745.92 1934
6746.69 1993
6747.47 2028
6748.24 2040
6749.02 2142
6749.79 2178
6750.57 2170
6751.34 2199
6752.12 2157
6752.90 2172
6753.67 2055
6754.45 1975
6755.22 2045
6756.00 2013
6756.77 1941
6757.55 1934
6758.33 1878
6759.10 1783
6759.88 1817
6760.65 1854
6761.43 1818
6762.20 1815
6762.98 1844
6763.76 1890
6764.53 1836
6765.31 1892
6766.09 1970
6766.86 1867
6767.64 1833
6768.41 1836
6769.19 1774
6769.97 1831
6770.74 1877
6771.52 1911
6772.30 1838
6773.07 1837
6773.85 1879
6774.63 1916
6775.40 1879
6776.18 1902
6776.96 1919
6777.74 1934
6778.51 1892
6779.29 1924
6780.07 1863
6780.84 1876
6781.62 1933
6782.40 1831
6783.17 1813
6783.95 1882
6784.73 1872
6785.51 1917
6786.28 1794
6787.06 1813
6787.84 1798
6788.62 1761
6789.39 1739
6790.17 1721
6790.95 1778
6791.73 1746
6792.51 1743
6793.28 1722
6794.06 1738
6794.84 1712
6795.62 1769
6796.39 1759
6797.17 1706
6797.95 1810
6798.73 1864
6799.51 1862
6800.29 1896
6801.06 1886
6801.84 1825
6802.62 1859
6803.40 1891
6804.18 1834
6804.96 1802
6805.73 1801
6806.51 1791
6807.29 1765
6808.07 1771
6808.85 1726
6809.63 1708
6810.41 1648
6811.18 1712
6811.96 1742
6812.74 1778
6813.52 1783
6814.30 1816
6815.08 1776
6815.86 1808
6816.64 1839
6817.42 1830
6818.20 1806
6818.98 1754
6819.76 1722
6820.53 1723
6821.31 1780
6822.09 1785
6822.87 1758
6823.65 1749
6824.43 1760
6825.21 1759
6825.99 1769
6826.77 1833
6827.55 1841
6828.33 1833
6829.11 1826
6829.89 1779
6830.67 1838
6831.45 1868
6832.23 1817
6833.01 1833
6833.79 1773
6834.57 1751
6835.35 1778
6836.13 1793
6836.91 1815
6837.69 1774
6838.47 1809
6839.25 1807
6840.03 1775
6840.81 1783
6841.59 1808
6842.37 1750
6843.16 1782
6843.94 1763
6844.72 1868
6845.50 1974
6846.28 2213
6847.06 2475
6847.84 2834
6848.62 3263
6849.40 3580
6850.18 3736
6850.96 3792
6851.75 3566
6852.53 3368
6853.31 3162
6854.09 2915
6854.87 2693
6855.65 2568
6856.43 2524
6857.22 2550
6858.00 2451
6858.78 2392
6859.56 2364
6860.34 2293
6861.12 2210
6861.90 2016
6862.69 1977
6863.47 2023
6864.25 2056
6865.03 2049
6865.81 2074
6866.60 2027
6867.38 1938
6868.16 1957
6868.94 1869
6869.72 1944
6870.51 1955
6871.29 1903
6872.07 1803
6872.85 1867
6873.64 1938
6874.42 1850
6875.20 1764
6875.98 1858
6876.77 1838
6877.55 1857
6878.33 1832
6879.11 1743
6879.90 1841
6880.68 1803
6881.46 1782
6882.25 1761
6883.03 1858
6883.81 1859
6884.59 1922
6885.38 1944
6886.16 1981
6886.94 2116
6887.73 2090
6888.51 2086
6889.29 2113
6890.08 2060
6890.86 2037
6891.64 2074
6892.43 1971
6893.21 1904
6893.99 1936
6894.78 1947
6895.56 1882
6896.35 1908
6897.13 2066
6897.91 2027
6898.70 1975
6899.48 1970
6900.26 1982
6901.05 1995
6901.83 2034
6902.62 2032
6903.40 1956
6904.18 1939
6904.97 2042
6905.75 2015
6906.54 1926
6907.32 1985
6908.11 2007
6908.89 1926
6909.67 1813
6910.46 1888
6911.24 1964
6912.03 1910
6912.81 1949
6913.60 1989
6914.38 2003
6915.17 1953
6915.95 1950
6916.74 1935
6917.52 1877
6918.31 1948
6919.09 2044
6919.88 2008
6920.66 1962
6921.45 1979
6922.23 2069
6923.02 2071
6923.80 2110
6924.59 2066
6925.37 2013
6926.16 2087
6926.94 2060
6927.73 1977
6928.51 2127
6929.30 2055
6930.09 2146
6930.87 2008
6931.66 1990
6932.44 2100
6933.23 2033
6934.01 2027
6934.80 2067
6935.59 2179
6936.37 2143
6937.16 2155
6937.94 2346
6938.73 2366
6939.52 2410
6940.30 2362
6941.09 2488
6941.88 2572
6942.66 2603
6943.45 2501
6944.23 2508
6945.02 2497
6945.81 2516
6946.59 2654
6947.38 2661
6948.17 2660
6948.95 2684
6949.74 2597
6950.53 2649
6951.31 2533
6952.10 2582
6952.89 2706
6953.67 2765
6954.46 2803
6955.25 2854
6956.04 2976
6956.82 3009
6957.61 3005
6958.40 2915
6959.18 2892
6959.97 2920
6960.76 2956
6961.55 2983
6962.33 2908
6963.12 2879
6963.91 3058
6964.70 3114
6965.48 3115
6966.27 3230
6967.06 3268
6967.85 3334
6968.63 3280
6969.42 3348
6970.21 3308
6971.00 3345
6971.79 3390
6972.57 3376
6973.36 3360
6974.15 3492
6974.94 3606
6975.73 3567
6976.52 3626
6977.30 3814
6978.09 3996
6978.88 4088
6979.67 4484
6980.46 4964
6981.25 5622
6982.03 6387
6982.82 7088
6983.61 7848
6984.40 8417
6985.19 8732
6985.98 8561
6986.77 8314
6987.55 7561
6988.34 6845
6989.13 6255
6989.92 5643
6990.71 5085
6991.50 4796
6992.29 4619
6993.08 4607
6993.87 4811
6994.66 5166
6995.45 5972
6996.24 6962
6997.02 8015
6997.81 9234
6998.60 9951
6999.39 10491
7000.18 10250
7000.97 9537
7001.76 8668
7002.55 7570
7003.34 6511
7004.13 5580
7004.92 4892
7005.71 4318
7006.50 3831
7007.29 3559
7008.08 3414
7008.87 3217
7009.66 3233
7010.45 3223
7011.24 3215
7012.03 3080
7012.82 3038
7013.61 3125
7014.40 3118
7015.19 3053
7015.98 2888
7016.77 2896
7017.56 2728
7018.35 2653
7019.15 2635
7019.94 2598
7020.73 2659
7021.52 2681
7022.31 2827
7023.10 2942
7023.89 2928
7024.68 2943
7025.47 3051
7026.26 3080
7027.05 2893
7027.85 2870
7028.64 2821
7029.43 2675
7030.22 2581
7031.01 2487
7031.80 2481
7032.59 2442
7033.38 2518
7034.18 2613
7034.97 2614
7035.76 2648
7036.55 2760
7037.34 2728
7038.13 2763
7038.93 2768
7039.72 2749
7040.51 2737
7041.30 2650
7042.09 2550
7042.89 2592
7043.68 2586
7044.47 2639
7045.26 2573
7046.05 2619
7046.85 2612
7047.64 2720
7048.43 2777
7049.22 2912
7050.01 2856
7050.81 2848
7051.60 2882
7052.39 2736
7053.18 2690
7053.98 2558
7054.77 2436
7055.56 2323
7056.36 2323
7057.15 2396
7057.94 2356
7058.73 2272
7059.53 2269
7060.32 2342
7061.11 2242
7061.91 2326
7062.70 2279
7063.49 2318
7064.29 2347
7065.08 2372
7065.87 2183
7066.66 2188
7067.46 2230
7068.25 2109
7069.04 2220
7069.84 2165
7070.63 2124
7071.43 2174
7072.22 2098
7073.01 2074
7073.81 1991
7074.60 1995
7075.39 2034
7076.19 2069
7076.98 1984
7077.78 2008
7078.57 2043
7079.36 1982
7080.16 1955
7080.95 1951
7081.75 1937
7082.54 1945
7083.33 1920
7084.13 1933
7084.92 1965
7085.72 1959
7086.51 1958
7087.31 1980
7088.10 1994
7088.90 2027
7089.69 2095
7090.48 2159
7091.28 2169
7092.07 2117
7092.87 2130
7093.66 2115
7094.46 2058
7095.25 1981
7096.05 1875
7096.84 1851
7097.64 1856
7098.43 1806
7099.23 1742
7100.02 1732
7100.82 1730
7101.61 1687
7102.41 1664
7103.20 1682
7104.00 1658
7104.80 1652
7105.59 1562
7106.39 1583
7107.18 1531
7107.98 1557
7108.77 1588
7109.57 1547
7110.36 1518
7111.16 1521
7111.96 1493
7112.75 1469
7113.55 1516
7114.34 1547
7115.14 1530
7115.94 1515
7116.73 1522
7117.53 1544
7118.32 1531
7119.12 1543
7119.92 1492
7120.71 1506
7121.51 1501
7122.31 1532
7123.10 1504
7123.90 1537
7124.70 1513
7125.49 1515
7126.29 1478
7127.09 1555
7127.88 1536
7128.68 1546
7129.48 1625
7130.27 1542
7131.07 1506
7131.87 1543
7132.66 1628
7133.46 1509
7134.26 1479
7135.06 1477
7135.85 1477
7136.65 1414
7137.45 1449
7138.24 1473
7139.04 1409
7139.84 1389
7140.64 1470
7141.43 1538
7142.23 1530
7143.03 1492
7143.83 1502
7144.62 1486
7145.42 1501
7146.22 1496
7147.02 1498
7147.82 1424
7148.61 1419
7149.41 1405
7150.21 1401
7151.01 1440
7151.81 1440
7152.60 1461
7153.40 1379
7154.20 1343
7155.00 1373
7155.80 1414
7156.59 1437
7157.39 1439
7158.19 1408
7158.99 1385
7159.79 1413
7160.59 1318
7161.39 1288
7162.18 1339
7162.98 1367
7163.78 1334
7164.58 1404
7165.38 1402
7166.18 1351
7166.98 1374
7167.78 1446
7168.57 1406
7169.37 1415
7170.17 1388
7170.97 1419
7171.77 1388
7172.57 1345
7173.37 1332
7174.17 1373
7174.97 1347
7175.77 1331
7176.57 1331
7177.37 1344
7178.17 1333
7178.97 1379
7179.77 1398
7180.56 1450
7181.36 1537
7182.16 1507
7182.96 1447
7183.76 1512
7184.56 1444
7185.36 1418
7186.16 1398
7186.96 1313
7187.76 1317
7188.56 1349
7189.36 1288
7190.16 1247
7190.96 1227
7191.76 1250
7192.57 1279
7193.37 1267
7194.17 1274
7194.97 1310
7195.77 1293
7196.57 1309
7197.37 1286
7198.17 1252
7198.97 1281
7199.77 1204
7200.57 1226
7201.37 1289
7202.17 1290
7202.97 1264
7203.77 1284
7204.58 1265
7205.38 1254
7206.18 1256
7206.98 1274
7207.78 1221
7208.58 1185
7209.38 1222
7210.18 1251
7210.99 1262
7211.79 1261
7212.59 1291
7213.39 1312
7214.19 1316
7214.99 1203
7215.79 1238
7216.60 1216
7217.40 1221
7218.20 1263
7219.00 1310
7219.80 1286
7220.60 1265
7221.41 1276
7222.21 1287
7223.01 1327
7223.81 1253
7224.62 1347
7225.42 1292
7226.22 1272
7227.02 1279
7227.82 1251
7228.63 1203
7229.43 1256
7230.23 1263
7231.03 1282
7231.84 1318
7232.64 1272
7233.44 1287
7234.24 1337
7235.05 1350
7235.85 1369
7236.65 1291
7237.45 1273
7238.26 1309
7239.06 1311
7239.86 1345
7240.67 1325
7241.47 1336
7242.27 1380
7243.08 1390
7243.88 1365
7244.68 1345
7245.49 1393
7246.29 1359
7247.09 1382
7247.90 1388
7248.70 1353
7249.50 1374
7250.31 1469
7251.11 1412
7251.91 1429
7252.72 1448
7253.52 1529
7254.32 1483
7255.13 1452
7255.93 1474
7256.74 1564
7257.54 1445
7258.34 1460
7259.15 1528
7259.95 1560
7260.76 1583
7261.56 1550
7262.36 1628
7263.17 1594
7263.97 1622
7264.78 1544
7265.58 1636
7266.39 1639
7267.19 1628
7268.00 1655
7268.80 1697
7269.60 1713
7270.41 1692
7271.21 1714
7272.02 1740
7272.82 1764
7273.63 1739
7274.43 1773
7275.24 1780
7276.04 1834
7276.85 1769
7277.65 1827
7278.46 1897
7279.26 2044
7280.07 2185
7280.87 2352
7281.68 2639
7282.48 2811
7283.29 2978
7284.09 3148
7284.90 3023
7285.71 2999
7286.51 2844
7287.32 2570
7288.12 2465
7288.93 2236
7289.73 2192
7290.54 2096
7291.35 2063
7292.15 2023
7292.96 2009
7293.76 2054
7294.57 2035
7295.38 1970
7296.18 1951
7296.99 1958
7297.79 2006
7298.60 2108
7299.41 2039
7300.21 2091
7301.02 2163
7301.82 2148
7302.63 2155
7303.44 2178
7304.24 2194
7305.05 2324
7305.86 2448
7306.66 2594
7307.47 2842
7308.28 3028
7309.08 3276
7309.89 3323
7310.70 3359
7311.50 3239
7312.31 3058
7313.12 2976
7313.93 2825
7314.73 2773
7315.54 2736
7316.35 2872
7317.15 3103
7317.96 3266
7318.77 3495
7319.58 3554
7320.38 3674
7321.19 3633
7322.00 3441
7322.81 3278
7323.61 3118
7324.42 2951
7325.23 2734
7326.04 2574
7326.84 2474
7327.65 2431
7328.46 2312
7329.27 2300
7330.08 2359
7330.88 2484
7331.69 2574
7332.50 2743
7333.31 2829
7334.12 2928
7334.92 2972
7335.73 3024
7336.54 2893
7337.35 2734
7338.16 2635
7338.97 2440
7339.78 2339
7340.58 2241
7341.39 2207
7342.20 2145
7343.01 2170
7343.82 2202
7344.63 2271
7345.44 2293
7346.24 2358
7347.05 2457
7347.86 2470
7348.67 2335
7349.48 2241
7350.29 2148
7351.10 2137
7351.91 2148
7352.72 2050
7353.53 1994
7354.34 1974
7355.14 2037
7355.95 2029
7356.76 2071
7357.57 2108
7358.38 2142
7359.19 2312
7360.00 2270
7360.81 2242
7361.62 2261
7362.43 2287
7363.24 2266
7364.05 2197
7364.86 2182
7365.67 2132
7366.48 2053
7367.29 2056
7368.10 2047
7368.91 2053
7369.72 2063
7370.53 2061
7371.34 2110
7372.15 2116
7372.96 2155
7373.77 2154
7374.58 2210
7375.39 2223
7376.20 2252
7377.01 2390
7377.82 2466
7378.63 2598
7379.44 2713
7380.26 2736
7381.07 2837
7381.88 2817
7382.69 2727
7383.50 2600
7384.31 2491
7385.12 2333
7385.93 2225
7386.74 2226
7387.55 2132
7388.36 2106
7389.18 1998
7389.99 2018
7390.80 2028
7391.61 1984
7392.42 2070
7393.23 2035
7394.04 1937
7394.86 2020
7395.67 2095
7396.48 2124
7397.29 2217
7398.10 2413
7398.91 2627
7399.73 2667
7400.54 2740
7401.35 2660
7402.16 2676
7402.97 2646
7403.79 2648
7404.60 2544
7405.41 2480
7406.22 2522
7407.03 2483
7407.85 2343
7408.66 2330
7409.47 2225
7410.28 2142
7411.10 1987
7411.91 1881
7412.72 1872
7413.53 1781
7414.35 1716
7415.16 1656
7415.97 1698
7416.78 1672
7417.60 1626
7418.41 1596
7419.22 1592
7420.03 1583
7420.85 1605
7421.66 1562
7422.47 1610
7423.29 1543
7424.10 1493
7424.91 1549
7425.73 1569
7426.54 1533
7427.35 1483
7428.17 1501
7428.98 1556
7429.79 1528
7430.61 1510
7431.42 1453
7432.23 1445
7433.05 1475
7433.86 1491
7434.67 1482
7435.49 1513
7436.30 1515
7437.12 1533
7437.93 1501
7438.74 1532
7439.56 1535
7440.37 1572
7441.18 1528
7442.00 1481
7442.81 1491
7443.63 1500
7444.44 1507
7445.26 1424
7446.07 1433
7446.88 1448
7447.70 1445
7448.51 1430
7449.33 1494
7450.14 1433
7450.96 1468
7451.77 1410
7452.59 1493
7453.40 1495
7454.22 1417
7455.03 1432
7455.85 1418
7456.66 1380
7457.47 1410
7458.29 1398
7459.10 1414
7459.92 1393
7460.74 1389
7461.55 1424
7462.37 1461
7463.18 1456
7464.00 1387
7464.81 1458
7465.63 1518
7466.44 1479
7467.26 1447
7468.07 1435
7468.89 1435
7469.70 1409
7470.52 1387
7471.34 1394
7472.15 1388
7472.97 1410
7473.78 1401
7474.60 1443
7475.41 1347
7476.23 1398
7477.05 1471
7477.86 1419
7478.68 1392
7479.49 1334
7480.31 1370
7481.13 1415
7481.94 1336
7482.76 1317
7483.58 1339
7484.39 1330
7485.21 1332
7486.03 1311
7486.84 1339
7487.66 1352
7488.48 1337
7489.29 1258
7490.11 1320
7490.93 1318
7491.74 1319
7492.56 1328
7493.38 1323
7494.19 1332
7495.01 1288
7495.83 1362
7496.64 1313
7497.46 1333
7498.28 1323
7499.10 1292
7499.91 1319
7500.73 1285
7501.55 1301
7502.36 1331
7503.18 1300
7504.00 1270
7504.82 1255
7505.63 1296
7506.45 1280
7507.27 1286
7508.09 1316
7508.90 1220
7509.72 1228
7510.54 1317
7511.36 1269
7512.18 1262
7512.99 1331
7513.81 1317
7514.63 1234
7515.45 1309
7516.27 1305
7517.08 1265
7517.90 1288
7518.72 1302
7519.54 1283
7520.36 1321
7521.18 1304
7521.99 1249
7522.81 1211
7523.63 1273
7524.45 1281
7525.27 1296
7526.09 1320
7526.91 1336
7527.72 1315
7528.54 1335
7529.36 1332
7530.18 1326
7531.00 1331
7531.82 1299
7532.64 1326
7533.46 1291
7534.28 1259
7535.10 1337
7535.91 1373
7536.73 1320
7537.55 1334
7538.37 1400
7539.19 1388
7540.01 1322
7540.83 1352
7541.65 1366
7542.47 1358
7543.29 1399
7544.11 1396
7544.93 1419
7545.75 1398
7546.57 1378
7547.39 1327
7548.21 1429
7549.03 1450
7549.85 1353
7550.67 1365
7551.49 1430
7552.31 1467
7553.13 1488
7553.95 1427
7554.77 1461
7555.59 1526
7556.41 1505
7557.23 1573
7558.05 1505
7558.87 1566
7559.69 1564
7560.51 1601
7561.33 1548
7562.15 1513
7562.97 1566
7563.79 1559
7564.61 1591
7565.44 1561
7566.26 1599
7567.08 1585
7567.90 1566
7568.72 1507
7569.54 1556
7570.36 1541
7571.18 1540
7572.00 1569
7572.82 1553
7573.65 1494
7574.47 1494
7575.29 1571
7576.11 1490
7576.93 1527
7577.75 1569
7578.57 1523
7579.40 1566
7580.22 1530
7581.04 1542
7581.86 1590
7582.68 1644
7583.50 1642
7584.33 1723
7585.15 1728
7585.97 1815
7586.79 1818
7587.61 1827
7588.44 1819
7589.26 1770
7590.08 1754
7590.90 1709
7591.72 1713
7592.55 1768
7593.37 1751
7594.19 1672
7595.01 1665
7595.84 1683
7596.66 1715
7597.48 1823
7598.30 1854
7599.13 1906
7599.95 2034
7600.77 2250
7601.59 2396
7602.42 2502
7603.24 2656
7604.06 2743
7604.89 2693
7605.71 2622
7606.53 2475
7607.36 2301
7608.18 2178
7609.00 2145
7609.82 2045
7610.65 1944
7611.47 1853
7612.29 1858
7613.12 1864
7613.94 1865
7614.77 1919
7615.59 1874
7616.41 1888
7617.24 1884
7618.06 1850
7618.88 1860
7619.71 1894
7620.53 1895
7621.35 1832
7622.18 1748
7623.00 1776
7623.83 1785
7624.65 1818
7625.47 1802
7626.30 1952
7627.12 2050
7627.95 2250
7628.77 2449
7629.60 2557
7630.42 2675
7631.24 2773
7632.07 2756
7632.89 2629
7633.72 2462
7634.54 2256
7635.37 2064
7636.19 1902
7637.02 1726
7637.84 1625
7638.67 1589
7639.49 1577
7640.31 1467
7641.14 1452
7641.96 1482
7642.79 1433
7643.61 1495
7644.44 1500
7645.26 1462
7646.09 1430
7646.92 1437
7647.74 1492
7648.57 1437
7649.39 1449
7650.22 1402
7651.04 1419
7651.87 1399
7652.69 1327
7653.52 1295
7654.34 1333
7655.17 1332
7656.00 1368
7656.82 1319
7657.65 1311
7658.47 1327
7659.30 1306
7660.12 1294
7660.95 1305
7661.78 1328
7662.60 1324
7663.43 1329
7664.25 1342
7665.08 1350
7665.91 1389
7666.73 1351
7667.56 1348
7668.39 1401
7669.21 1349
7670.04 1341
7670.87 1369
7671.69 1385
7672.52 1367
7673.35 1289
7674.17 1305
7675.00 1260
7675.83 1251
7676.65 1298
7677.48 1315
7678.31 1282
7679.13 1261
7679.96 1236
7680.79 1304
7681.61 1328
7682.44 1328
7683.27 1290
7684.10 1288
7684.92 1374
7685.75 1265
7686.58 1282
7687.40 1289
7688.23 1290
7689.06 1270
7689.89 1301
7690.71 1321
7691.54 1323
7692.37 1342
7693.20 1308
7694.03 1285
7694.85 1266
7695.68 1408
7696.51 1403
7697.34 1377
7698.16 1382
7698.99 1452
7699.82 1364
7700.65 1338
7701.48 1329
7702.31 1338
7703.13 1325
7703.96 1328
7704.79 1297
7705.62 1384
7706.45 1296
7707.28 1296
7708.10 1296
7708.93 1293
7709.76 1294
7710.59 1350
7711.42 1327
7712.25 1306
7713.08 1313
7713.90 1317
7714.73 1315
7715.56 1407
7716.39 1342
7717.22 1285
7718.05 1334
7718.88 1330
7719.71 1269
7720.54 1243
7721.37 1270
7722.20 1295
7723.02 1270
7723.85 1261
7724.68 1290
7725.51 1281
7726.34 1258
7727.17 1254
7728.00 1257
7728.83 1264
7729.66 1275
7730.49 1284
7731.32 1319
7732.15 1324
7732.98 1313
7733.81 1342
7734.64 1341
7735.47 1326
7736.30 1304
7737.13 1314
7737.96 1325
7738.79 1319
7739.62 1349
7740.45 1389
7741.28 1381
7742.11 1433
7742.94 1669
7743.77 1796
7744.60 2068
7745.43 2252
7746.26 2355
7747.09 2560
7747.92 2518
7748.75 2465
7749.59 2239
7750.42 1989
7751.25 1807
7752.08 1680
7752.91 1566
7753.74 1493
7754.57 1380
7755.40 1349
7756.23 1283
7757.06 1265
7757.90 1271
7758.73 1291
7759.56 1265
7760.39 1268
7761.22 1341
7762.05 1355
7762.88 1383
7763.71 1325
7764.55 1311
7765.38 1221
7766.21 1195
7767.04 1142
7767.87 1178
7768.70 1128
7769.54 1194
7770.37 1158
7771.20 1100
7772.03 1072
7772.86 1146
7773.70 1147
7774.53 1131
7775.36 1130
7776.19 1135
7777.02 1144
7777.86 1150
7778.69 1199
7779.52 1118
7780.35 1162
7781.19 1185
7782.02 1225
7782.85 1204
7783.68 1168
7784.52 1213
7785.35 1250
7786.18 1234
7787.01 1220
7787.85 1227
7788.68 1174
7789.51 1203
7790.35 1175
7791.18 1134
7792.01 1110
7792.84 1130
7793.68 1135
7794.51 1202
7795.34 1177
7796.18 1192
7797.01 1173
7797.84 1176
7798.68 1167
7799.51 1209
7800.34 1222
7801.18 1264
7802.01 1244
7802.84 1222
7803.68 1223
7804.51 1260
7805.35 1217
7806.18 1221
7807.01 1322
7807.85 1296
7808.68 1262
7809.51 1196
7810.35 1300
7811.18 1300
7812.02 1324
7812.85 1402
7813.68 1328
7814.52 1331
7815.35 1346
7816.19 1320
7817.02 1277
7817.86 1277
7818.69 1311
7819.52 1297
7820.36 1277
7821.19 1265
7822.03 1271
7822.86 1326
7823.70 1347
7824.53 1328
7825.37 1395
7826.20 1431
7827.04 1415
7827.87 1348
7828.71 1293
7829.54 1349
7830.38 1267
7831.21 1280
7832.05 1374
7832.88 1279
7833.72 1242
7834.55 1250
7835.39 1254
7836.22 1197
7837.06 1222
7837.89 1239
7838.73 1237
7839.57 1218
7840.40 1193
7841.24 1221
7842.07 1193
7842.91 1152
7843.74 1204
7844.58 1199
7845.42 1164
7846.25 1174
7847.09 1145
7847.92 1139
7848.76 1133
7849.60 1115
7850.43 1032
7851.27 1114
7852.10 1147
7852.94 1132
7853.78 1099
7854.61 1115
7855.45 1172
7856.29 1127
7857.12 1118
7857.96 1110
7858.79 1176
7859.63 1152
7860.47 1130
7861.30 1136
7862.14 1148
7862.98 1182
7863.81 1156
7864.65 1112
7865.49 1100
7866.33 1108
7867.16 1163
7868.00 1134
7868.84 1064
7869.67 1109
7870.51 1107
7871.35 1137
7872.19 1138
7873.02 1203
7873.86 1197
7874.70 1271
7875.54 1237
7876.37 1257
7877.21 1228
7878.05 1238
7878.89 1257
7879.72 1261
7880.56 1188
7881.40 1145
7882.24 1175
7883.07 1173
7883.91 1177
7884.75 1158
7885.59 1182
7886.43 1136
7887.26 1137
7888.10 1122
7888.94 1223
7889.78 1178
7890.62 1202
7891.45 1189
7892.29 1117
7893.13 1062
7893.97 1135
7894.81 1121
7895.65 1109
7896.49 1134
7897.32 1134
7898.16 1078
7899.00 1124
7899.84 1215
7900.68 1113
7901.52 1166
7902.36 1147
7903.20 1153
7904.03 1138
7904.87 1089
7905.71 1125
7906.55 1101
7907.39 1069
7908.23 1018
7909.07 1059
7909.91 1143
7910.75 1153
7911.59 1107
7912.43 1193
7913.27 1219
7914.11 1317
7914.94 1296
7915.78 1348
7916.62 1413
7917.46 1332
7918.30 1301
7919.14 1239
7919.98 1230
7920.82 1155
7921.66 1162
7922.50 1191
7923.34 1177
7924.18 1090
7925.02 1141
7925.86 1094
7926.70 1113
7927.54 1059
7928.38 1119
7929.22 1113
7930.06 1088
7930.90 1021
7931.74 1051
7932.59 1076
7933.43 1091
7934.27 1041
7935.11 1044
7935.95 1042
7936.79 1032
7937.63 1076
7938.47 1044
7939.31 1036
7940.15 1088
7940.99 1044
7941.83 1084
7942.67 1115
7943.52 1152
7944.36 1145
7945.20 1142
7946.04 1082
7946.88 1111
7947.72 1095
7948.56 1061
7949.40 1086
7950.25 1100
7951.09 1093
7951.93 1059
7952.77 1102
7953.61 1120
7954.45 1112
7955.29 1060
7956.14 1125
7956.98 1125
7957.82 1060
7958.66 1052
7959.50 1071
7960.35 1085
7961.19 1056
7962.03 1085
7962.87 1085
7963.71 1074
7964.56 1167
7965.40 1196
7966.24 1203
7967.08 1235
7967.93 1193
7968.77 1172
7969.61 1160
7970.45 1148
7971.29 1128
7972.14 1046
7972.98 1056
7973.82 1067
7974.67 1042
7975.51 1079
7976.35 997
7977.19 1026
7978.04 1010
7978.88 1072
7979.72 1042
7980.57 1001
7981.41 985
7982.25 979
7983.09 991
7983.94 1008
7984.78 981
7985.62 982
7986.47 959
7987.31 1025
7988.15 1030
7989.00 1006
7989.84 1036
7990.68 979
7991.53 961
7992.37 936
7993.22 940
7994.06 900
7994.90 943
7995.75 928
7996.59 992
7997.43 919
7998.28 900
7999.12 930
7999.97 972
8000.81 963
8001.65 939
8002.50 999
8003.34 979
8004.19 1003
8005.03 990
8005.88 986
8006.72 939
8007.57 961
8008.41 948
8009.25 960
8010.10 913
8010.94 874
8011.79 856
8012.63 903
8013.48 953
8014.32 903
8015.17 950
8016.01 910
8016.86 861
8017.70 929
8018.55 905
8019.39 862
8020.24 892
8021.08 913
8021.93 881
8022.77 860
8023.62 867
8024.46 849
8025.31 872
8026.15 911
8027.00 914
8027.84 888
8028.69 921
8029.54 883
8030.38 882
8031.23 908
8032.07 952
8032.92 925
8033.76 889
8034.61 867
8035.46 904
8036.30 898
8037.15 885
8037.99 901
8038.84 907
8039.69 911
8040.53 897
8041.38 867
8042.22 933
8043.07 941
8043.92 865
8044.76 910
8045.61 921
8046.46 880
8047.30 907
8048.15 882
8049.00 908
8049.84 863
8050.69 876
8051.54 871
8052.38 863
8053.23 902
8054.08 858
8054.92 866
8055.77 886
8056.62 923
8057.46 933
8058.31 889
8059.16 846
8060.01 872
8060.85 893
8061.70 895
8062.55 903
8063.40 908
8064.24 908
8065.09 915
8065.94 910
8066.79 874
8067.63 846
8068.48 923
8069.33 924
8070.18 898
8071.02 883
8071.87 876
8072.72 857
8073.57 916
8074.42 929
8075.26 910
8076.11 897
8076.96 877
8077.81 917
8078.66 883
8079.50 855
8080.35 844
8081.20 863
8082.05 861
8082.90 883
8083.75 852
8084.59 892
8085.44 922
8086.29 914
8087.14 866
8087.99 841
8088.84 912
8089.69 878
8090.53 901
8091.38 874
8092.23 899
8093.08 899
8093.93 871
8094.78 864
8095.63 847
8096.48 925
8097.33 877
8098.18 946
8099.02 896
8099.87 869
8100.72 895
8101.57 853
8102.42 861
8103.27 854
8104.12 843
8104.97 905
8105.82 899
8106.67 887
8107.52 862
8108.37 882
8109.22 880
8110.07 890
8110.92 835
8111.77 872
8112.62 833
8113.47 884
8114.32 895
8115.17 943
8116.02 949
8116.87 948
8117.72 952
8118.57 887
8119.42 908
8120.27 903
8121.12 889
8121.97 943
8122.82 925
8123.67 926
8124.52 929
8125.37 863
8126.22 883
8127.07 905
8127.93 858
8128.78 889
8129.63 921
8130.48 893
8131.33 857
8132.18 871
8133.03 845
8133.88 881
8134.73 905
8135.58 903
8136.44 881
8137.29 950
8138.14 902
8138.99 891
8139.84 942
8140.69 956
8141.54 919
8142.39 926
8143.25 968
8144.10 960
8144.95 958
8145.80 939
8146.65 900
8147.50 947
8148.36 949
8149.21 922
8150.06 945
8150.91 959
8151.76 984
8152.62 1052
8153.47 1118
8154.32 1099
8155.17 1095
8156.02 1072
8156.88 1023
8157.73 1027
8158.58 1041
8159.43 961
8160.29 924
8161.14 896
8161.99 913
8162.84 939
8163.70 942
8164.55 954
8165.40 930
8166.25 892
8167.11 885
8167.96 873
8168.81 909
8169.67 903
8170.52 933
8171.37 876
8172.23 871
8173.08 911
8173.93 852
8174.78 845
8175.64 794
8176.49 826
8177.34 837
8178.20 807
8179.05 786
8179.90 774
8180.76 777
8181.61 821
8182.47 796
8183.32 828
8184.17 835
8185.03 789
8185.88 825
8186.73 809
8187.59 781
8188.44 827
8189.30 816
8190.15 858
8191.00 845
8191.86 823
8192.71 788
8193.57 764
8194.42 793
8195.27 794
8196.13 823
8196.98 798
8197.84 807
8198.69 844
8199.55 839
8200.40 828
8201.26 821
8202.11 842
8202.96 856
8203.82 829
8204.67 855
8205.53 837
8206.38 840
8207.24 861
8208.09 798
8208.95 792
8209.80 840
8210.66 884
8211.51 836
8212.37 879
8213.22 851
8214.08 850
8214.93 832
8215.79 884
8216.65 900
8217.50 908
8218.36 851
8219.21 876
8220.07 864
8220.92 850
8221.78 842
8222.63 852
8223.49 868
8224.35 895
8225.20 895
8226.06 840
8226.91 872
8227.77 850
8228.63 851
8229.48 796
8230.34 816
8231.19 851
8232.05 855
8232.91 828
8233.76 837
8234.62 891
8235.47 845
8236.33 847
8237.19 870
8238.04 880
8238.90 872
8239.76 846
8240.61 860
8241.47 858
8242.33 868
8243.18 883
8244.04 846
8244.90 886
8245.75 871
8246.61 875
8247.47 866
8248.33 866
8249.18 855
8250.04 871
8250.90 886
8251.75 847
8252.61 873
8253.47 824
8254.33 877
8255.18 878
8256.04 876
8256.90 855
8257.76 860
8258.61 846
8259.47 816
8260.33 873
8261.19 861
8262.04 822
8262.90 856
8263.76 801
8264.62 832
8265.48 855
8266.33 825
8267.19 803
8268.05 807
8268.91 818
8269.77 886
8270.62 884
8271.48 844
8272.34 851
8273.20 881
8274.06 924
8274.92 875
8275.77 924
8276.63 916
8277.49 855
8278.35 849
8279.21 849
8280.07 835
8280.93 820
8281.78 866
8282.64 867
8283.50 857
8284.36 864
8285.22 852
8286.08 865
8286.94 857
8287.80 871
8288.66 825
8289.51 906
8290.37 854
8291.23 929
8292.09 899
8292.95 900
8293.81 889
8294.67 907
8295.53 863
8296.39 859
8297.25 895
8298.11 919
8298.97 871
8299.83 879
8300.69 902
8301.55 879
8302.41 875
8303.27 937
8304.13 900
8304.99 881
8305.85 880
8306.71 897
8307.57 914
8308.43 924
8309.29 963
8310.15 970
8311.01 917
8311.87 923
8312.73 956
8313.59 923
8314.45 934
8315.31 977
8316.17 953
8317.03 955
8317.89 945
8318.75 930
8319.61 941
8320.47 930
8321.33 947
8322.20 945
8323.06 942
8323.92 948
8324.78 973
8325.64 1008
8326.50 1006
8327.36 970
8328.22 971
8329.08 932
8329.94 901
8330.81 922
8331.67 913
8332.53 935
8333.39 945
8334.25 908
8335.11 984
8335.97 984
8336.84 943
8337.70 957
8338.56 953
8339.42 976
8340.28 1003
8341.15 986
8342.01 971
8342.87 1035
8343.73 1013
8344.59 1028
8345.45 947
8346.32 971
8347.18 1031
8348.04 1061
8348.90 1015
8349.77 1012
8350.63 951
8351.49 1000
8352.35 1020
8353.22 1021
8354.08 1043
8354.94 1013
8355.80 1017
8356.67 1055
8357.53 1069
8358.39 1042
8359.25 1053
8360.12 1038
8360.98 1054
8361.84 1070
8362.71 1077
8363.57 1062
8364.43 1050
8365.29 1047
8366.16 1028
8367.02 1083
8367.88 1137
8368.75 1134
8369.61 1147
8370.47 1078
8371.34 1130
8372.20 1100
8373.06 1129
8373.93 1179
8374.79 1156
8375.65 1140
8376.52 1173
8377.38 1181
8378.25 1193
8379.11 1168
8379.97 1197
8380.84 1197
8381.70 1257
8382.56 1256
8383.43 1267
8384.29 1256
8385.16 1206
8386.02 1217
8386.89 1208
8387.75 1242
8388.61 1237
8389.48 1257
8390.34 1329
8391.21 1297
8392.07 1300
8392.94 1313
8393.80 1331
8394.67 1333
8395.53 1369
8396.39 1368
8397.26 1365
8398.12 1352
8398.99 1379
8399.85 1383
8400.72 1485
8401.58 1464
8402.45 1470
8403.31 1494
8404.18 1524
8405.04 1540
8405.91 1506
8406.77 1503
8407.64 1560
8408.50 1571
8409.37 1603
8410.24 1644
8411.10 1679
8411.97 1719
8412.83 1722
8413.70 1783
8414.56 1714
8415.43 1734
8416.29 1673
8417.16 1703
8418.03 1703
8418.89 1708
8419.76 1805
8420.62 1799
8421.49 1834
8422.36 1845
8423.22 1932
8424.09 1940
8424.95 2012
8425.82 2022
8426.69 1952
8427.55 1985
8428.42 2114
8429.28 2134
8430.15 2191
8431.02 2186
8431.88 2260
8432.75 2264
8433.62 2294
8434.48 2357
8435.35 2473
8436.22 2511
8437.08 2497
8437.95 2586
8438.82 2674
8439.68 2685
8440.55 2698
8441.42 2791
8442.29 2812
8443.15 2964
8444.02 2948
8444.89 2947
8445.75 2980
8446.62 2887
8447.49 3051
8448.36 3206
8449.22 3355
8450.09 3744
8450.96 4419
8451.83 5295
8452.69 6399
8453.56 7406
8454.43 8335
8455.30 8783
8456.16 8832
8457.03 8334
8457.90 7670
8458.77 6631
8459.64 5763
8460.50 4906
8461.37 4162
8462.24 3500
8463.11 3085
8463.98 2858
8464.84 2542
8465.71 2405
8466.58 2196
8467.45 2131
8468.32 2076
8469.19 1972
8470.05 1894
8470.92 1893
8471.79 1895
8472.66 1901
8473.53 1894
8474.40 1841
8475.27 1839
8476.13 1867
8477.00 1810
8477.87 1820
8478.74 1859
8479.61 1874
8480.48 1870
8481.35 1935
8482.22 1944
8483.09 2024
8483.96 2038
8484.82 1961
8485.69 1893
8486.56 1824
8487.43 1846
8488.30 1866
8489.17 1916
8490.04 2059
8490.91 2098
8491.78 2208
8492.65 2238
8493.52 2284
8494.39 2269
8495.26 2178
8496.13 2159
8497.00 2032
8497.87 1943
8498.74 1889
8499.61 1803
8500.48 1758
8501.35 1746
8502.22 1796
8503.09 1835
8503.96 1830
8504.83 1847
8505.70 1818
8506.57 1789
8507.44 1807
8508.31 1833
8509.18 1914
8510.05 1919
8510.92 1935
8511.79 1927
8512.66 1886
8513.53 1973
8514.40 1968
8515.27 1968
8516.15 2021
8517.02 2028
8517.89 2016
8518.76 2008
8519.63 2044
8520.50 2132
8521.37 2107
8522.24 2099
8523.11 2031
8523.98 1974
8524.86 1948
8525.73 1947
8526.60 1987
8527.47 1965
8528.34 1943
8529.21 2022
8530.08 1986
8530.96 1993
8531.83 2017
8532.70 2057
8533.57 1994
8534.44 1980
8535.31 2010
8536.19 2023
8537.06 1959
8537.93 1975
8538.80 1881
8539.67 1785
8540.55 1799
8541.42 1752
8542.29 1689
8543.16 1680
8544.03 1672
8544.91 1664
8545.78 1638
8546.65 1678
8547.52 1671
8548.40 1725
8549.27 1819
8550.14 1877
8551.01 1868
8551.89 1979
8552.76 2045
8553.63 2053
8554.51 2026
8555.38 2023
8556.25 1935
8557.12 1857
8558.00 1837
8558.87 1794
8559.74 1715
8560.62 1655
8561.49 1666
8562.36 1640
8563.24 1555
8564.11 1518
8564.98 1542
8565.86 1514
8566.73 1588
8567.60 1555
8568.48 1548
8569.35 1506
8570.22 1476
8571.10 1455
8571.97 1448
8572.84 1440
8573.72 1375
8574.59 1452
8575.46 1442
8576.34 1426
8577.21 1361
8578.09 1366
8578.96 1378
8579.83 1400
8580.71 1388
8581.58 1360
8582.46 1432
8583.33 1361
8584.21 1405
8585.08 1397
8585.95 1398
8586.83 1378
8587.70 1418
8588.58 1436
8589.45 1460
8590.33 1475
8591.20 1423
8592.08 1458
8592.95 1421
8593.83 1421
8594.70 1496
8595.58 1538
8596.45 1492
8597.33 1496
8598.20 1453
8599.08 1480
8599.95 1410
8600.83 1477
8601.70 1474
8602.58 1416
8603.45 1498
8604.33 1483
8605.20 1548
8606.08 1510
8606.95 1512
8607.83 1549
8608.70 1593
8609.58 1514
8610.45 1525
8611.33 1565
8612.21 1542
8613.08 1545
8613.96 1522
8614.83 1531
8615.71 1545
8616.59 1569
8617.46 1466
8618.34 1475
8619.21 1490
8620.09 1549
8620.97 1539
8621.84 1506
8622.72 1588
8623.59 1649
8624.47 1568
8625.35 1533
8626.22 1614
8627.10 1632
8627.98 1648
8628.85 1642
8629.73 1676
8630.61 1701
8631.48 1727
8632.36 1675
8633.24 1640
8634.11 1677
8634.99 1690
8635.87 1693
8636.74 1785
8637.62 1739
8638.50 1794
8639.37 1690
8640.25 1782
8641.13 1759
8642.01 1759
8642.88 1799
8643.76 1816
8644.64 1751
8645.52 1817
8646.39 1838
8647.27 1920
8648.15 1925
8649.03 1962
8649.90 1880
8650.78 1961
8651.66 1934
8652.54 1871
8653.41 1912
8654.29 1872
8655.17 1906
8656.05 1901
8656.93 1927
8657.80 1951
8658.68 1942
8659.56 1983
8660.44 1980
8661.32 1946
8662.19 1930
8663.07 1950
8663.95 1957
8664.83 2028
8665.71 2122
8666.59 2152
8667.46 2170
8668.34 2240
8669.22 2279
8670.10 2367
8670.98 2507
8671.86 2583
8672.74 2724
8673.62 2780
8674.49 2724
8675.37 2648
8676.25 2631
8677.13 2513
8678.01 2455
8678.89 2457
8679.77 2404
8680.65 2380
8681.53 2348
8682.41 2360
8683.29 2440
8684.16 2506
8685.04 2523
8685.92 2652
8686.80 2918
8687.68 3252
8688.56 3578
8689.44 3924
8690.32 4342
8691.20 4467
8692.08 4467
8692.96 4328
8693.84 4199
8694.72 3982
8695.60 3602
8696.48 3230
8697.36 2963
8698.24 2785
8699.12 2611
8700.00 2558
8700.88 2409
8701.76 2298
8702.64 2248
8703.52 2245
8704.40 2218
8705.28 2233
8706.16 2191
8707.04 2201
8707.92 2145
8708.80 2147
8709.69 2166
8710.57 2216
8711.45 2155
8712.33 2155
8713.21 2149
8714.09 2192
8714.97 2262
8715.85 2313
8716.73 2240
8717.61 2301
8718.49 2273
8719.38 2369
8720.26 2399
8721.14 2332
8722.02 2363
8722.90 2418
8723.78 2433
8724.66 2386
8725.54 2510
8726.43 2478
8727.31 2463
8728.19 2543
8729.07 2642
8729.95 2654
8730.83 2656
8731.72 2723
8732.60 2709
8733.48 2625
8734.36 2732
8735.24 2766
8736.13 2680
8737.01 2645
8737.89 2619
8738.77 2671
8739.65 2660
8740.54 2665
8741.42 2683
8742.30 2657
8743.18 2699
8744.07 2808
8744.95 2783
8745.83 2847
8746.71 2807
8747.60 2870
8748.48 2910
8749.36 2895
8750.24 2940
8751.13 2942
8752.01 2967
8752.89 3075
8753.77 3146
8754.66 3132
8755.54 3263
8756.42 3334
8757.31 3528
8758.19 3591
8759.07 3686
8759.96 3787
8760.84 3900
8761.72 3919
8762.61 3862
8763.49 3888
8764.37 3834
8765.26 3842
8766.14 3840
8767.02 3831
8767.91 3886
8768.79 3854
8769.67 3826
8770.56 3922
8771.44 4095
8772.32 4484
8773.21 5073
8774.09 5980
8774.98 6947
8775.86 7856
8776.74 8731
8777.63 9297
8778.51 9472
8779.40 9082
8780.28 8712
8781.17 7807
8782.05 7167
8782.93 6266
8783.82 5435
8784.70 4922
8785.59 4511
8786.47 4004
8787.36 3841
8788.24 3616
8789.13 3700
8790.01 3732
8790.89 3912
8791.78 4253
8792.66 4386
8793.55 4554
8794.43 4597
8795.32 4458
8796.20 4270
8797.09 4047
8797.97 3697
8798.86 3544
8799.74 3235
8800.63 3108
8801.52 2899
8802.40 2826
8803.29 2779
8804.17 2786
8805.06 2745
8805.94 2749
8806.83 2758
8807.71 2777
8808.60 2810
8809.48 2746
8810.37 2787
8811.26 2744
8812.14 2752
8813.03 2712
8813.91 2688
8814.80 2675
8815.69 2703
8816.57 2662
8817.46 2526
8818.34 2520
8819.23 2521
8820.12 2516
8821.00 2472
8821.89 2439
8822.77 2321
8823.66 2371
8824.55 2329
8825.43 2296
8826.32 2349
8827.21 2365
8828.09 2329
8828.98 2403
8829.87 2426
8830.75 2404
8831.64 2347
8832.53 2355
8833.41 2323
8834.30 2404
8835.19 2374
8836.08 2343
8836.96 2319
8837.85 2320
8838.74 2352
8839.62 2397
8840.51 2422
8841.40 2445
8842.29 2401
8843.17 2359
8844.06 2302
8844.95 2339
8845.84 2346
8846.72 2264
8847.61 2436
8848.50 2355
8849.39 2308
8850.27 2303
8851.16 2371
8852.05 2359
8852.94 2324
8853.82 2359
8854.71 2319
8855.60 2272
8856.49 2255
8857.38 2192
8858.26 2203
8859.15 2138
8860.04 2143
8860.93 2101
8861.82 2021
8862.71 2051
8863.59 2005
8864.48 1980
8865.37 2016
8866.26 1948
8867.15 1899
8868.04 1977
8868.93 1923
8869.81 1863
8870.70 1840
8871.59 1838
8872.48 1879
8873.37 1859
8874.26 1806
8875.15 1735
8876.04 1788
8876.93 1758
8877.81 1732
8878.70 1707
8879.59 1721
8880.48 1688
8881.37 1737
8882.26 1711
8883.15 1666
8884.04 1650
8884.93 1586
8885.82 1576
8886.71 1524
8887.60 1599
8888.49 1584
8889.38 1549
8890.27 1554
8891.16 1529
8892.05 1447
8892.94 1471
8893.83 1552
8894.72 1517
8895.61 1472
8896.50 1466
8897.39 1430
8898.28 1412
8899.17 1434
8900.06 1479
8900.95 1437
8901.84 1410
8902.73 1382
8903.62 1399
8904.51 1433
8905.40 1429
8906.29 1404
8907.18 1412
8908.07 1392
8908.96 1439
8909.85 1326
8910.74 1341
8911.63 1360
8912.52 1295
8913.41 1321
8914.31 1346
8915.20 1292
8916.09 1283
8916.98 1265
8917.87 1277
8918.76 1267
8919.65 1317
8920.54 1376
8921.43 1319
8922.33 1363
8923.22 1325
8924.11 1308
8925.00 1307
8925.89 1312
8926.78 1299
8927.67 1256
8928.57 1249
8929.46 1274
8930.35 1239
8931.24 1241
8932.13 1167
8933.03 1179
8933.92 1165
8934.81 1191
8935.70 1220
8936.59 1163
8937.49 1210
8938.38 1198
8939.27 1138
8940.16 1165
8941.05 1154
8941.95 1192
8942.84 1185
8943.73 1182
8944.62 1205
8945.52 1217
8946.41 1189
8947.30 1161
8948.19 1147
8949.09 1104
8949.98 1159
8950.87 1114
8951.76 1135
8952.66 1099
8953.55 1094
8954.44 1065
8955.34 1060
8956.23 1071
8957.12 1069
8958.02 1074
8958.91 1059
8959.80 1082
8960.69 1074
8961.59 1071
8962.48 1116
8963.37 1170
8964.27 1143
8965.16 1145
8966.05 1095
8966.95 1114
8967.84 1098
8968.74 1044
8969.63 1099
8970.52 1044
8971.42 997
8972.31 1033
8973.20 1038
8974.10 988
8974.99 1002
8975.89 990
8976.78 968
8977.67 952
8978.57 979
8979.46 986
8980.36 980
8981.25 976
8982.15 963
8983.04 941
8983.93 926
8984.83 957
8985.72 929
8986.62 959
8987.51 953
8988.41 934
8989.30 957
8990.20 931
8991.09 951
8991.99 951
8992.88 961
8993.78 950
8994.67 965
8995.57 934
8996.46 915
8997.36 926
8998.25 938
8999.15 888
9000.04 883
9000.94 874
9001.83 912
9002.73 865
9003.62 898
9004.52 906
9005.41 913
9006.31 889
9007.20 923
9008.10 856
9009.00 841
9009.89 849
9010.79 878
9011.68 895
9012.58 878
9013.47 867
9014.37 843
9015.27 926
9016.16 906
9017.06 863
9017.95 857
9018.85 871
9019.75 859
9020.64 841
9021.54 852
9022.43 807
9023.33 845
9024.23 796
9025.12 833
9026.02 837
9026.92 860
9027.81 828
9028.71 866
9029.61 820
9030.50 853
9031.40 850
9032.30 859
9033.19 840
9034.09 823
9034.99 810
9035.88 839
9036.78 840
9037.68 874
9038.58 843
9039.47 803
9040.37 824
9041.27 821
9042.16 852
9043.06 846
9043.96 818
9044.86 833
9045.75 868
9046.65 824
9047.55 809
9048.45 829
9049.34 856
9050.24 856
9051.14 833
9052.04 829
9052.94 839
9053.83 843
9054.73 838
9055.63 843
9056.53 808
9057.43 882
9058.32 835
9059.22 878
9060.12 881
9061.02 914
9061.92 928
9062.81 883
9063.71 899
9064.61 894
9065.51 874
9066.41 867
9067.31 864
9068.21 857
9069.10 902
9070.00 874
9070.90 879
9071.80 799
9072.70 852
9073.60 784
9074.50 798
9075.40 851
9076.29 866
9077.19 818
9078.09 864
9078.99 811
9079.89 838
9080.79 792
9081.69 834
9082.59 837
9083.49 816
9084.39 807
9085.29 813
9086.19 851
9087.09 874
9087.98 874
9088.88 823
9089.78 843
9090.68 819
9091.58 803
9092.48 809
9093.38 761
9094.28 822
9095.18 785
9096.08 809
9096.98 820
9097.88 798
9098.78 801
9099.68 855
9100.58 847
9101.48 810
9102.38 843
9103.28 802
9104.18 808
9105.08 787
9105.99 818
9106.89 750
9107.79 798
9108.69 825
9109.59 815
9110.49 813
9111.39 815
9112.29 773
9113.19 800
9114.09 771
9114.99 864
9115.89 844
9116.79 831
9117.69 800
9118.60 853
9119.50 823
9120.40 811
9121.30 768
9122.20 831
9123.10 866
9124.00 852
9124.90 822
9125.81 800
9126.71 806
9127.61 775
9128.51 805
9129.41 802
9130.31 782
9131.22 771
9132.12 793
9133.02 751
9133.92 758
9134.82 772
9135.72 820
9136.63 808
9137.53 780
9138.43 848
9139.33 805
9140.23 773
9141.14 780
9142.04 792
9142.94 796
9143.84 787
9144.75 747
9145.65 764
9146.55 776
9147.45 788
9148.36 769
9149.26 801
9150.16 829
9151.06 784
9151.97 762
9152.87 763
9153.77 817
9154.67 779
9155.58 774
9156.48 791
9157.38 771
9158.29 764
9159.19 783
9160.09 812
9161.00 795
9161.90 813
9162.80 783
9163.71 772
9164.61 775
9165.51 786
9166.42 786
9167.32 764
9168.22 776
9169.13 807
9170.03 788
9170.93 807
9171.84 755
9172.74 788
9173.64 750
9174.55 798
9175.45 793
9176.36 781
9177.26 790
9178.16 825
9179.07 807
9179.97 792
9180.88 803
9181.78 806
9182.69 807
9183.59 811
9184.49 800
9185.40 770
9186.30 812
9187.21 783
9188.11 830
9189.02 807
9189.92 851
9190.82 848
9191.73 803
9192.63 831
9193.54 831
9194.44 861
9195.35 802
9196.25 804
9197.16 839
9198.06 885
9198.97 889
9199.87 865
9200.78 836
9201.68 844
9202.59 824
9203.49 818
9204.40 841
9205.30 782
9206.21 792
9207.12 860
9208.02 816
9208.93 827
9209.83 856
9210.74 789
9211.64 841
9212.55 848
9213.45 841
9214.36 853
9215.27 838
9216.17 930
9217.08 854
9217.98 845
9218.89 816
9219.80 804
9220.70 819
9221.61 824
9222.51 799
9223.42 755
9224.33 788
9225.23 824
9226.14 846
9227.05 791
9227.95 778
9228.86 802
9229.77 815
9230.67 805
9231.58 817
9232.49 850
9233.39 818
9234.30 794
9235.21 802
9236.11 800
9237.02 798
9237.93 800
9238.83 807
9239.74 828
9240.65 799
9241.55 818
9242.46 819
9243.37 770
9244.28 790
9245.18 763
9246.09 796
9247.00 782
9247.91 771
9248.81 791
9249.72 765
9250.63 784
9251.54 824
9252.44 846
9253.35 794
9254.26 761
9255.17 769
9256.07 794
9256.98 811
9257.89 803
9258.80 815
9259.71 829
9260.61 810
9261.52 848
9262.43 823
9263.34 788
9264.25 811
9265.16 819
9266.06 873
9266.97 846
9267.88 826
9268.79 825
9269.70 832
9270.61 885
9271.51 868
9272.42 877
9273.33 911
9274.24 919
9275.15 882
9276.06 864
9276.97 877
9277.88 890
9278.78 847
9279.69 868
9280.60 860
9281.51 858
9282.42 844
9283.33 882
9284.24 846
9285.15 835
9286.06 889
9286.97 839
9287.88 834
9288.79 865
9289.70 837
9290.60 839
9291.51 854
9292.42 869
9293.33 873
9294.24 888
9295.15 865
9296.06 847
9296.97 909
9297.88 919
9298.79 900
9299.70 869
9300.61 906
9301.52 892
9302.43 879
9303.34 881
9304.25 878
9305.16 942
9306.07 880
9306.98 915
9307.89 825
9308.80 861
9309.71 901
9310.63 885
9311.54 879
9312.45 888
9313.36 839
9314.27 863
9315.18 880
9316.09 859
9317.00 831
9317.91 856
9318.82 882
9319.73 872
9320.64 825
9321.55 795
9322.47 809
9323.38 847
9324.29 813
9325.20 829
9326.11 829
9327.02 827
9327.93 840
9328.84 804
9329.76 819
9330.67 817
9331.58 794
9332.49 829
9333.40 811
9334.31 828
9335.23 830
9336.14 838
9337.05 793
9337.96 800
9338.87 833
9339.78 813
9340.70 848
9341.61 818
9342.52 816
9343.43 856
9344.34 861
9345.26 830
9346.17 828
9347.08 826
9347.99 862
9348.91 822
9349.82 775
9350.73 837
9351.64 851
9352.56 822
9353.47 874
9354.38 848
9355.29 850
9356.21 864
9357.12 853
9358.03 848
9358.94 852
9359.86 897
9360.77 856
9361.68 851
9362.60 874
9363.51 858
9364.42 821
9365.34 818
9366.25 833
9367.16 859
9368.08 859
9368.99 884
9369.90 854
9370.82 852
9371.73 879
9372.64 928
9373.56 873
9374.47 851
9375.38 885
9376.30 893
9377.21 855
9378.12 860
9379.04 873
9379.95 927
9380.87 940
9381.78 888
9382.69 911
9383.61 904
9384.52 983
9385.44 908
9386.35 933
9387.27 941
9388.18 958
9389.09 1001
9390.01 1016
9390.92 1006
9391.84 1009
9392.75 1042
9393.67 1006
9394.58 1012
9395.50 965
9396.41 968
9397.32 1001
9398.24 1008
9399.15 984
9400.07 892
9400.98 947
9401.90 941
9402.81 922
9403.73 926
9404.64 922
9405.56 938
9406.47 920
9407.39 927
9408.30 955
9409.22 933
9410.14 887
9411.05 934
9411.97 959
9412.88 944
9413.80 952
9414.71 954
9415.63 958
9416.54 955
9417.46 927
9418.38 967
9419.29 926
9420.21 941
9421.12 983
9422.04 1030
9422.95 965
9423.87 959
9424.79 967
9425.70 958
9426.62 933
9427.54 942
9428.45 952
9429.37 1002
9430.28 1068
9431.20 1024
9432.12 1024
9433.03 1076
9433.95 1128
9434.87 1051
9435.78 1108
9436.70 1082
9437.62 1040
9438.53 1042
9439.45 1059
9440.37 1059
9441.28 1072
9442.20 1100
9443.12 1089
9444.03 1058
9444.95 1105
9445.87 1105
9446.79 1201
9447.70 1247
9448.62 1271
9449.54 1422
9450.45 1432
9451.37 1442
9452.29 1515
9453.21 1468
9454.12 1466
9455.04 1367
9455.96 1384
9456.88 1299
9457.79 1253
9458.71 1201
9459.63 1165
9460.55 1105
9461.47 1126
9462.38 1071
9463.30 1090
9464.22 1111
9465.14 1082
9466.06 1036
9466.97 1019
9467.89 1072
9468.81 1082
9469.73 1103
9470.65 1115
9471.56 1119
9472.48 1149
9473.40 1173
9474.32 1201
9475.24 1217
9476.16 1245
9477.08 1292
9477.99 1360
9478.91 1307
9479.83 1249
9480.75 1348
9481.67 1290
9482.59 1230
9483.51 1208
9484.43 1158
9485.34 1112
9486.26 1090
9487.18 1102
9488.10 1069
9489.02 1117
9489.94 1075
9490.86 1050
9491.78 1087
9492.70 1049
9493.62 1039
9494.54 1027
9495.46 1062
9496.38 1031
9497.30 1028
9498.22 1036
9499.13 1008
9500.05 1028
9500.97 1004
9501.89 1021
9502.81 1004
9503.73 1006
9504.65 1047
9505.57 1046
9506.49 1058
9507.41 1064
9508.33 1067
9509.25 1104
9510.17 1099
9511.09 1108
9512.01 1116
9512.93 1120
9513.86 1171
9514.78 1102
9515.70 1147
9516.62 1104
9517.54 1082
9518.46 1111
9519.38 1110
9520.30 1111
9521.22 1099
9522.14 1135
9523.06 1126
9523.98 1137
9524.90 1164
9525.82 1221
9526.75 1256
9527.67 1361
9528.59 1334
9529.51 1362
9530.43 1449
9531.35 1528
9532.27 1531
9533.19 1452
9534.11 1403
9535.04 1390
9535.96 1303
9536.88 1291
9537.80 1262
9538.72 1211
9539.64 1194
9540.57 1144
9541.49 1118
9542.41 1150
9543.33 1129
9544.25 1081
9545.17 1112
9546.10 1108
9547.02 1090
9547.94 1113
9548.86 1153
9549.78 1190
9550.71 1182
9551.63 1223
9552.55 1194
9553.47 1179
9554.40 1218
9555.32 1311
9556.24 1322
9557.16 1302
9558.09 1309
9559.01 1267
9559.93 1258
9560.85 1283
9561.78 1278
9562.70 1240
9563.62 1173
9564.54 1143
9565.47 1165
9566.39 1074
9567.31 1098
9568.24 1086
9569.16 1085
9570.08 1044
9571.00 1074
9571.93 1028
9572.85 1016
9573.77 1077
9574.70 1069
9575.62 1079
9576.54 1111
9577.47 1115
9578.39 1104
9579.31 1052
9580.24 1054
9581.16 1028
9582.09 1068
9583.01 1048
9583.93 1062
9584.86 1085
9585.78 1058
9586.70 1068
9587.63 1087
9588.55 1096
9589.48 1057
9590.40 1101
9591.32 1083
9592.25 1116
9593.17 1064
9594.10 1105
9595.02 1111
9595.95 1118
9596.87 1123
9597.79 1100
9598.72 1124
9599.64 1150
9600.57 1121
9601.49 1120
9602.42 1173
9603.34 1193
9604.27 1116
9605.19 1159
9606.12 1158
9607.04 1172
9607.97 1213
9608.89 1181
9609.82 1165
9610.74 1188
9611.67 1224
9612.59 1222
9613.52 1232
9614.44 1211
9615.37 1222
9616.29 1225
9617.22 1264
9618.14 1236
9619.07 1201
9619.99 1200
9620.92 1208
9621.85 1245
9622.77 1280
9623.70 1267
9624.62 1290
9625.55 1306
9626.47 1298
9627.40 1337
9628.33 1342
9629.25 1370
9630.18 1374
9631.10 1410
9632.03 1419
9632.96 1370
9633.88 1405
9634.81 1400
9635.73 1426
9636.66 1482
9637.59 1432
9638.51 1400
9639.44 1478
9640.37 1448
9641.29 1521
9642.22 1610
9643.15 1623
9644.07 1698
9645.00 1681
9645.93 1798
9646.85 1809
9647.78 1868
9648.71 1896
9649.63 1884
9650.56 1825
9651.49 1779
9652.41 1728
9653.34 1729
9654.27 1645
9655.20 1652
9656.12 1566
9657.05 1533
9657.98 1516
9658.90 1545
9659.83 1576
9660.76 1468
9661.69 1496
9662.61 1523
9663.54 1576
9664.47 1587
9665.40 1634
9666.32 1606
9667.25 1589
9668.18 1643
9669.11 1611
9670.04 1624
9670.96 1622
9671.89 1636
9672.82 1632
9673.75 1671
9674.68 1740
9675.60 1688
9676.53 1655
9677.46 1666
9678.39 1683
9679.32 1683
9680.25 1657
9681.17 1612
9682.10 1667
9683.03 1671
9683.96 1671
9684.89 1668
9685.82 1611
9686.75 1674
9687.67 1698
9688.60 1736
9689.53 1817
9690.46 1764
9691.39 1761
9692.32 1785
9693.25 1840
9694.18 1817
9695.11 1878
9696.03 1943
9696.96 1939
9697.89 1953
9698.82 1933
9699.75 1967
9700.68 1820
9701.61 1799
9702.54 1783
9703.47 1707
9704.40 1635
9705.33 1599
9706.26 1590
9707.19 1573
9708.12 1624
9709.05 1648
9709.98 1657
9710.91 1666
9711.84 1691
9712.77 1672
9713.70 1708
9714.63 1608
9715.56 1635
9716.49 1673
9717.42 1584
9718.35 1545
9719.28 1509
9720.21 1470
9721.14 1475
9722.07 1449
9723.00 1465
9723.93 1446
9724.86 1473
9725.79 1479
9726.72 1474
9727.65 1475
9728.58 1441
9729.51 1426
9730.44 1462
9731.37 1406
9732.31 1458
9733.24 1457
9734.17 1456
9735.10 1429
9736.03 1416
9736.96 1423
9737.89 1427
9738.82 1385
9739.75 1411
9740.69 1339
9741.62 1323
9742.55 1356
9743.48 1316
9744.41 1358
9745.34 1344
9746.27 1322
9747.21 1363
9748.14 1327
9749.07 1310
9750.00 1311
9750.93 1347
9751.86 1369
9752.80 1439
9753.73 1362
9754.66 1330
9755.59 1381
9756.52 1382
9757.46 1365
9758.39 1378
9759.32 1392
9760.25 1444
9761.18 1420
9762.12 1407
9763.05 1386
9763.98 1431
9764.91 1439
9765.85 1397
9766.78 1401
9767.71 1396
9768.64 1404
9769.58 1455
9770.51 1444
9771.44 1500
9772.37 1483
9773.31 1529
9774.24 1547
9775.17 1593
9776.11 1620
9777.04 1659
9777.97 1709
9778.91 1730
9779.84 1679
9780.77 1667
9781.71 1661
9782.64 1646
9783.57 1657
9784.51 1562
9785.44 1541
9786.37 1456
9787.31 1463
9788.24 1436
9789.17 1345
9790.11 1346
9791.04 1367
9791.97 1335
9792.91 1362
9793.84 1374
9794.77 1445
9795.71 1508
9796.64 1453
9797.58 1484
9798.51 1476
9799.44 1438
9800.38 1451
9801.31 1417
9802.25 1325
9803.18 1284
9804.12 1266
9805.05 1244
9805.98 1244
9806.92 1225
9807.85 1184
9808.79 1145
9809.72 1163
9810.66 1177
9811.59 1187
9812.53 1093
9813.46 1106
9814.40 1141
9815.33 1247
9816.27 1169
9817.20 1111
9818.14 1137
9819.07 1099
9820.01 1078
9820.94 1089
9821.88 1073
9822.81 1066
9823.75 1103
9824.68 1087
9825.62 1063
9826.55 1117
9827.49 1058
9828.42 1085
9829.36 1048
9830.29 1056
9831.23 1060
9832.17 1053
9833.10 1071
9834.04 1045
9834.97 1076
9835.91 1035
9836.84 1072
9837.78 1057
9838.72 1068
9839.65 1062
9840.59 1046
9841.52 1065
9842.46 1088
9843.40 1050
9844.33 1061
9845.27 1034
9846.20 1037
9847.14 1058
9848.08 1042
9849.01 1004
9849.95 1025
9850.89 1068
9851.82 1075
9852.76 1080
9853.70 1093
9854.63 1017
9855.57 1055
9856.51 1022
9857.44 1069
9858.38 1057
9859.32 1063
9860.25 1024
9861.19 1030
9862.13 1053
9863.07 1035
9864.00 1041
9864.94 1022
9865.88 1016
9866.81 991
9867.75 1043
9868.69 1078
9869.63 1020
9870.56 1062
9871.50 1025
9872.44 1086
9873.38 1077
9874.31 1046
9875.25 1040
9876.19 1015
9877.13 1044
9878.07 992
9879.00 996
9879.94 985
9880.88 1003
9881.82 1074
9882.75 1052
9883.69 996
9884.63 1029
9885.57 1012
9886.51 1000
9887.45 949
9888.38 950
9889.32 915
9890.26 952
9891.20 968
9892.14 961
9893.08 943
9894.01 924
9894.95 933
9895.89 972
9896.83 987
9897.77 953
9898.71 975
9899.65 914
9900.59 1009
9901.52 978
9902.46 946
9903.40 997
9904.34 1015
9905.28 1008
9906.22 984
9907.16 984
9908.10 1025
9909.04 1050
9909.98 1002
9910.92 961
9911.86 1004
9912.80 1036
9913.73 1016
9914.67 1030
9915.61 1027
9916.55 1062
9917.49 1094
9918.43 1066
9919.37 1143
9920.31 1290
9921.25 1376
9922.19 1476
9923.13 1598
9924.07 1620
9925.01 1704
9925.95 1760
9926.89 1751
9927.83 1620
9928.77 1565
9929.71 1435
9930.65 1329
9931.59 1272
9932.53 1185
9933.47 1069
9934.41 1000
9935.36 990
9936.30 973
9937.24 997
9938.18 976
9939.12 944
9940.06 926
9941.00 934
9941.94 905
9942.88 901
9943.82 942
9944.76 920
9945.70 924
9946.64 894
9947.59 892
9948.53 889
9949.47 899
9950.41 898
9951.35 893
9952.29 834
9953.23 851
9954.17 868
9955.12 860
9956.06 861
9957.00 863
9957.94 848
9958.88 872
9959.82 915
9960.77 846
9961.71 855
9962.65 847
9963.59 861
9964.53 860
9965.48 857
9966.42 812
9967.36 833
9968.30 815
9969.24 804
9970.19 834
9971.13 829
9972.07 800
9973.01 768
9973.95 743
9974.90 776
9975.84 773
9976.78 799
9977.72 782
9978.67 805
9979.61 783
9980.55 775
9981.50 760
9982.44 796
9983.38 822
9984.32 786
9985.27 814
9986.21 808
9987.15 814
9988.10 830
9989.04 755
9989.98 773
9990.92 804
9991.87 781
9992.81 798
9993.75 775
9994.70 768
9995.64 799
9996.58 792
9997.53 816
9998.47 829
9999.41 817
10000.36 778
10001.30 824
10002.25 825
10003.19 833
10004.13 795
10005.08 822
10006.02 793
10006.96 824
10007.91 774
10008.85 779
10009.80 813
10010.74 805
10011.68 837
10012.63 801
10013.57 808
10014.52 830
10015.46 791
10016.41 788
10017.35 784
10018.29 820
10019.24 790
10020.18 798
10021.13 759
10022.07 762
10023.02 739
10023.96 799
10024.91 819
10025.85 769
10026.80 786
10027.74 806
10028.69 801
10029.63 820
10030.58 836
10031.52 803
10032.47 850
10033.41 775
10034.36 752
10035.30 772
10036.25 758
10037.19 752
10038.14 731
10039.08 734
10040.03 750
10040.97 724
10041.92 747
10042.87 777
10043.81 720
10044.76 736
10045.70 768
10046.65 741
10047.59 736
10048.54 695
10049.49 721
10050.43 754
10051.38 728
10052.32 727
10053.27 700
10054.22 701
10055.16 702
10056.11 682
10057.05 721
10058.00 713
10058.95 681
10059.89 727
10060.84 711
10061.79 731
10062.73 709
10063.68 706
10064.63 708
10065.57 672
10066.52 719
10067.47 698
10068.41 683
10069.36 682
10070.31 702
10071.25 726
10072.20 701
10073.15 687
10074.10 664
10075.04 683
10075.99 705
10076.94 700
10077.88 685
10078.83 656
10079.78 672
10080.73 691
10081.67 690
10082.62 686
10083.57 659
10084.52 669
10085.46 676
10086.41 636
10087.36 680
10088.31 666
10089.25 660
10090.20 658
10091.15 680
10092.10 683
10093.05 670
10093.99 675
10094.94 664
10095.89 666
10096.84 670
10097.79 668
10098.73 689
10099.68 698
10100.63 690
10101.58 681
10102.53 661
10103.48 664
10104.42 677
10105.37 653
10106.32 649
10107.27 668
10108.22 669
10109.17 682
10110.12 675
10111.06 659
10112.01 684
10112.96 644
10113.91 686
10114.86 662
10115.81 641
10116.76 680
10117.71 653
10118.66 667
10119.61 668
10120.56 659
10121.50 652
10122.45 644
10123.40 676
10124.35 665
10125.30 630
10126.25 620
10127.20 643
10128.15 629
10129.10 617
10130.05 670
10131.00 666
10131.95 673
10132.90 664
10133.85 684
10134.80 676
10135.75 655
10136.70 663
10137.65 688
10138.60 716
10139.55 665
10140.50 686
10141.45 645
10142.40 667
10143.35 674
10144.30 685
10145.25 686
10146.20 720
10147.15 702
10148.10 695
10149.05 708
10150.00 716
10150.95 692
10151.90 704
10152.86 706
10153.81 673
10154.76 658
10155.71 706
10156.66 662
10157.61 675
10158.56 697
10159.51 697
10160.46 744
10161.41 725
10162.37 684
10163.32 669
10164.27 674
10165.22 706
10166.17 672
10167.12 694
10168.07 666
10169.03 741
10169.98 738
10170.93 751
10171.88 738
10172.83 758
10173.78 754
10174.74 720
10175.69 721
10176.64 713
10177.59 745
10178.54 742
10179.49 754
10180.45 781
10181.40 810
10182.35 797
10183.30 793
10184.26 810
10185.21 788
10186.16 778
10187.11 766
10188.06 812
10189.02 825
10189.97 859
10190.92 843
10191.87 847
10192.83 835
10193.78 837
10194.73 833
10195.69 853
10196.64 854
10197.59 877
10198.54 819
10199.50 870
10200.45 838
10201.40 854
10202.36 837
10203.31 819
10204.26 816
10205.22 813
10206.17 845
10207.12 802
10208.08 848
10209.03 824
10209.98 807
10210.94 802
10211.89 803
10212.84 773
10213.80 772
10214.75 777
10215.70 759
10216.66 736
10217.61 778
10218.56 783
10219.52 801
10220.47 780
10221.43 799
10222.38 780
10223.33 750
10224.29 787
10225.24 773
10226.20 788
10227.15 803
10228.11 839
10229.06 844
10230.01 865
10230.97 856
10231.92 877
10232.88 924
10233.83 920
10234.79 918
10235.74 891
10236.70 872
10237.65 872
10238.60 851
10239.56 800
10240.51 767
10241.47 735
10242.42 761
10243.38 756
10244.33 749
10245.29 747
10246.24 725
10247.20 683
10248.15 711
10249.11 664
10250.07 693
10251.02 700
10251.98 694
10252.93 697
10253.89 700
10254.84 679
10255.80 696
10256.75 703
10257.71 653
10258.67 674
10259.62 639
10260.58 669
10261.53 678
10262.49 680
10263.44 712
10264.40 721
10265.36 687
10266.31 696
10267.27 711
10268.22 694
10269.18 712
10270.14 685
10271.09 680
10272.05 660
10273.01 689
10273.96 694
10274.92 695
10275.87 680
10276.83 674
10277.79 713
10278.74 640
10279.70 660
10280.66 697
10281.61 681
10282.57 668
10283.53 686
10284.49 633
10285.44 613
10286.40 639
10287.36 600
10288.31 636
10289.27 655
10290.23 650
10291.18 689
10292.14 643
10293.10 616
10294.06 644
10295.01 627
10295.97 661
10296.93 639
10297.89 645
10298.84 676
10299.80 645
10300.76 662
10301.72 665
10302.67 631
10303.63 658
10304.59 614
10305.55 623
10306.51 647
10307.46 664
10308.42 621
10309.38 630
10310.34 649
10311.30 652
10312.25 651
10313.21 677
10314.17 636
10315.13 637
10316.09 646
10317.05 644
10318.00 651
10318.96 662
10319.92 644
10320.88 629
10321.84 644
10322.80 653
10323.76 630
10324.71 634
10325.67 636
10326.63 603
10327.59 650
10328.55 660
10329.51 645
10330.47 638
10331.43 645
10332.39 605
10333.35 623
10334.30 646
10335.26 599
10336.22 646
10337.18 628
10338.14 641
10339.10 666
10340.06 629
10341.02 611
10341.98 658
10342.94 622
10343.90 641
10344.86 617
10345.82 608
10346.78 645
10347.74 621
10348.70 628
10349.66 656
10350.62 663
10351.58 647
10352.54 653
10353.50 636
10354.46 657
10355.42 635
10356.38 674
10357.34 631
10358.30 653
10359.26 636
10360.22 662
10361.18 634
10362.14 610
10363.10 651
10364.06 626
10365.02 608
10365.98 602
10366.94 626
10367.90 572
10368.87 627
10369.83 619
10370.79 595
10371.75 620
10372.71 619
10373.67 647
10374.63 634
10375.59 582
10376.55 604
10377.51 639
10378.48 622
10379.44 615
10380.40 559
10381.36 599
10382.32 626
10383.28 625
10384.24 597
10385.21 675
10386.17 610
10387.13 599
10388.09 598
10389.05 618
10390.01 642
10390.98 616
10391.94 616
10392.90 613
10393.86 645
10394.82 649
10395.79 644
10396.75 604
10397.71 633
10398.67 609
10399.63 614
10400.60 623
10401.56 614
10402.52 638
10403.48 611
10404.45 629
10405.41 661
10406.37 625
10407.33 621
10408.30 650
10409.26 629
10410.22 634
10411.18 671
10412.15 685
10413.11 677
10414.07 726
10415.04 690
10416.00 695
10416.96 731
10417.93 758
10418.89 725
10419.85 720
10420.81 731
10421.78 743
10422.74 705
10423.70 669
10424.67 708
10425.63 648
10426.59 670
10427.56 638
10428.52 666
10429.49 634
10430.45 597
10431.41 626
10432.38 662
10433.34 619
10434.30 610
10435.27 642
10436.23 631
10437.20 624
10438.16 605
10439.12 624
10440.09 636
10441.05 598
10442.02 551
10442.98 586
10443.94 604
10444.91 617
10445.87 600
10446.84 620
10447.80 613
10448.77 595
10449.73 613
10450.70 629
10451.66 604
10452.63 584
10453.59 601
10454.55 607
10455.52 580
10456.48 601
10457.45 605
10458.41 617
10459.38 593
10460.34 617
10461.31 595
10462.27 615
10463.24 594
10464.20 578
10465.17 628
10466.14 612
10467.10 622
10468.07 635
10469.03 600
10470.00 625
10470.96 572
10471.93 602
10472.89 569
10473.86 591
10474.82 582
10475.79 598
10476.76 583
10477.72 585
10478.69 607
10479.65 612
10480.62 580
10481.59 587
10482.55 611
10483.52 608
10484.48 601
10485.45 595
10486.42 638
10487.38 634
10488.35 614
10489.32 599
10490.28 586
10491.25 589
10492.21 586
10493.18 606
10494.15 603
10495.11 599
10496.08 590
10497.05 578
10498.01 573
10498.98 607
10499.95 576
10500.92 602
10501.88 595
10502.85 596
10503.82 591
10504.78 596
10505.75 581
10506.72 620
10507.68 616
10508.65 588
10509.62 622
10510.59 614
10511.55 623
10512.52 585
10513.49 590
10514.46 607
10515.42 624
10516.39 583
10517.36 597
10518.33 602
10519.29 586
10520.26 617
10521.23 632
10522.20 627
10523.17 640
10524.13 633
10525.10 619
10526.07 637
10527.04 636
10528.01 614
10528.97 646
10529.94 602
10530.91 605
10531.88 634
10532.85 625
10533.82 632
10534.78 646
10535.75 605
10536.72 639
10537.69 640
10538.66 647
10539.63 653
10540.60 630
10541.56 652
10542.53 658
10543.50 667
10544.47 658
10545.44 632
10546.41 603
10547.38 627
10548.35 655
10549.32 607
10550.29 663
10551.25 660
10552.22 692
10553.19 704
10554.16 698
10555.13 704
10556.10 759
10557.07 688
10558.04 738
10559.01 792
10559.98 791
10560.95 757
10561.92 743
10562.89 729
10563.86 754
10564.83 663
10565.80 686
10566.77 634
10567.74 608
10568.71 643
10569.68 613
10570.65 624
10571.62 667
10572.59 619
10573.56 628
10574.53 637
10575.50 638
10576.47 622
10577.44 643
10578.41 601
10579.38 638
10580.35 633
10581.32 641
10582.29 646
10583.26 629
10584.23 672
10585.21 628
10586.18 673
10587.15 689
10588.12 647
10589.09 649
10590.06 694
10591.03 685
10592.00 682
10592.97 645
10593.94 626
10594.92 631
10595.89 661
10596.86 619
10597.83 618
10598.80 629
10599.77 624
10600.74 627
10601.71 610
10602.69 592
10603.66 592
10604.63 584
10605.60 595
10606.57 589
10607.54 563
10608.52 549
10609.49 560
10610.46 589
10611.43 584
10612.40 605
10613.38 563
10614.35 612
10615.32 627
10616.29 622
10617.27 610
10618.24 603
10619.21 616
10620.18 584
10621.15 601
10622.13 614
10623.10 619
10624.07 609
10625.04 632
10626.02 620
10626.99 574
10627.96 581
10628.94 595
10629.91 592
10630.88 632
10631.85 620
10632.83 634
10633.80 627
10634.77 666
10635.75 706
10636.72 630
10637.69 629
10638.67 640
10639.64 660
10640.61 652
10641.59 615
10642.56 622
10643.53 650
10644.51 626
10645.48 645
10646.45 644
10647.43 619
10648.40 656
10649.37 633
10650.35 636
10651.32 616
10652.30 656
10653.27 630
10654.24 624
10655.22 616
10656.19 632
10657.16 666
10658.14 630
10659.11 630
10660.09 693
10661.06 641
10662.04 649
10663.01 658
10663.98 661
10664.96 703
10665.93 669
10666.91 665
10667.88 647
10668.86 643
10669.83 639
10670.81 654
10671.78 632
10672.76 617
10673.73 611
10674.71 613
10675.68 621
10676.66 590
10677.63 599
10678.61 652
10679.58 623
10680.56 599
10681.53 626
10682.51 626
10683.48 601
10684.46 599
10685.43 591
10686.41 607
10687.38 601
10688.36 646
10689.33 617
10690.31 597
10691.28 603
10692.26 589
10693.24 575
10694.21 589
10695.19 579
10696.16 592
10697.14 594
10698.12 603
10699.09 595
10700.07 620
10701.04 614
10702.02 575
10703.00 592
10703.97 660
10704.95 606
10705.92 580
10706.90 577
10707.88 568
10708.85 584
10709.83 606
10710.81 612
10711.78 600
10712.76 586
10713.74 575
10714.71 569
10715.69 620
10716.67 608
10717.64 613
10718.62 589
10719.60 554
10720.57 588
10721.55 565
10722.53 550
10723.50 559
10724.48 592
10725.46 574
10726.44 592
10727.41 614
10728.39 591
10729.37 594
10730.35 578
10731.32 613
10732.30 623
10733.28 613
10734.26 611
10735.23 640
10736.21 605
10737.19 596
10738.17 608
10739.14 642
10740.12 651
10741.10 630
10742.08 663
10743.06 613
10744.03 620
10745.01 601
10745.99 619
10746.97 619
10747.95 579
10748.92 622
10749.90 559
10750.88 576
10751.86 592
10752.84 609
10753.82 584
10754.79 600
10755.77 625
10756.75 596
10757.73 596
10758.71 612
10759.69 600
10760.67 587
10761.65 620
10762.62 605
10763.60 575
10764.58 632
10765.56 621
10766.54 629
10767.52 613
10768.50 609
10769.48 611
10770.46 605
10771.44 582
10772.42 605
10773.39 608
10774.37 613
10775.35 625
10776.33 601
10777.31 606
10778.29 616
10779.27 627
10780.25 654
10781.23 612
10782.21 581
10783.19 595
10784.17 623
10785.15 600
10786.13 596
10787.11 606
10788.09 644
10789.07 596
10790.05 617
10791.03 582
10792.01 548
10792.99 596
10793.97 620
10794.95 617
10795.93 601
10796.91 594
10797.89 595
10798.87 609
10799.85 603
10800.83 619
10801.82 614
10802.80 606
10803.78 615
10804.76 637
10805.74 579
10806.72 588
10807.70 624
10808.68 571
10809.66 613
10810.64 621
10811.62 618
10812.61 635
10813.59 587
10814.57 595
10815.55 585
10816.53 595
10817.51 610
10818.49 636
10819.47 588
10820.46 624
10821.44 616
10822.42 619
10823.40 627
10824.38 637
10825.36 637
10826.35 655
10827.33 639
10828.31 596
10829.29 646
10830.27 625
10831.25 617
10832.24 622
10833.22 644
10834.20 635
10835.18 666
10836.17 624
10837.15 640
10838.13 646
10839.11 679
10840.09 651
10841.08 653
10842.06 639
10843.04 658
10844.02 619
10845.01 635
10845.99 634
10846.97 655
10847.96 685
10848.94 704
10849.92 660
10850.90 645
10851.89 669
10852.87 669
10853.85 675
10854.84 663
10855.82 672
10856.80 663
10857.78 687
10858.77 685
10859.75 705
10860.73 681
10861.72 706
10862.70 650
10863.68 658
10864.67 688
10865.65 686
10866.64 704
10867.62 702
10868.60 700
10869.59 695
10870.57 713
10871.55 697
10872.54 691
10873.52 732
10874.51 693
10875.49 754
10876.47 738
10877.46 717
10878.44 728
10879.43 715
10880.41 730
10881.39 760
10882.38 742
10883.36 743
10884.35 758
10885.33 736
10886.32 735
10887.30 730
10888.29 774
10889.27 771
10890.25 753
10891.24 742
10892.22 783
10893.21 756
10894.19 791
10895.18 786
10896.16 741
10897.15 773
10898.13 821
10899.12 828
10900.10 866
10901.09 868
10902.07 869
10903.06 881
10904.04 868
10905.03 859
10906.01 815
10907.00 832
10907.99 865
10908.97 901
10909.96 873
10910.94 895
10911.93 829
10912.91 869
10913.90 879
10914.88 891
10915.87 912
10916.86 909
10917.84 928
10918.83 935
10919.81 871
10920.80 890
10921.79 881
10922.77 888
10923.76 928
10924.74 954
10925.73 936
10926.72 913
10927.70 922
10928.69 896
10929.68 943
10930.66 965
10931.65 930
10932.64 949
10933.62 917
10934.61 945
10935.60 989
10936.58 995
10937.57 991
10938.56 1033
10939.54 1050
10940.53 1123
10941.52 1078
10942.50 1072
10943.49 1058
10944.48 1118
10945.47 1065
10946.45 1102
10947.44 1134
10948.43 1196
10949.41 1191
10950.40 1197
10951.39 1230
10952.38 1235
10953.36 1270
10954.35 1259
10955.34 1319
10956.33 1340
10957.31 1324
10958.30 1309
10959.29 1247
10960.28 1248
10961.27 1258
10962.25 1236
10963.24 1171
10964.23 1173
10965.22 1162
10966.21 1145
10967.19 1099
10968.18 1129
10969.17 1087
10970.16 1065
10971.15 1074
10972.13 1093
10973.12 1046
10974.11 1096
10975.10 1128
10976.09 1115
10977.08 1135
10978.07 1104
10979.05 1194
10980.04 1132
10981.03 1142
10982.02 1161
10983.01 1175
10984.00 1191
10984.99 1223
10985.98 1215
10986.96 1173
10987.95 1202
10988.94 1233
10989.93 1316
10990.92 1312
10991.91 1400
10992.90 1417
10993.89 1509
10994.88 1555
10995.87 1598
10996.86 1580
10997.85 1591
10998.84 1618
10999.83 1603
11000.82 1519
11001.81 1445
11002.79 1368
11003.78 1308
11004.77 1199
11005.76 1220
11006.75 1177
11007.74 1107
11008.73 1086
11009.72 1093
11010.71 1038
11011.70 1069
11012.69 1050
11013.68 1016
11014.67 1003
11015.67 1034
11016.66 995
11017.65 990
11018.64 975
11019.63 984
11020.62 979
11021.61 971
11022.60 986
11023.59 1030
11024.58 1004
11025.57 958
11026.56 940
11027.55 974
11028.54 954
11029.53 954
11030.52 951
11031.52 928
11032.51 934
11033.50 957
11034.49 959
11035.48 920
11036.47 915
11037.46 926
11038.45 888
11039.45 925
11040.44 863
11041.43 845
11042.42 878
11043.41 907
11044.40 881
11045.39 882
11046.39 856
11047.38 863
11048.37 870
11049.36 836
11050.35 850
11051.35 849
11052.34 870
11053.33 859
11054.32 865
11055.31 879
11056.31 878
11057.30 841
11058.29 811
11059.28 849
11060.27 857
11061.27 872
11062.26 893
11063.25 878
11064.24 860
11065.24 878
11066.23 864
11067.22 898
11068.21 902
11069.21 848
11070.20 855
11071.19 860
11072.19 845
11073.18 821
11074.17 840
11075.16 884
11076.16 878
11077.15 868
11078.14 853
11079.14 839
11080.13 874
11081.12 838
11082.12 850
11083.11 831
11084.10 816
11085.10 820
11086.09 847
11087.08 807
11088.08 815
11089.07 844
11090.06 826
11091.06 787
11092.05 805
11093.04 809
11094.04 817
11095.03 825
11096.03 821
11097.02 789
11098.01 827
11099.01 804
11100.00 793
11101.00 786
11101.99 821
11102.98 830
11103.98 815
11104.97 816
11105.97 825
11106.96 829
11107.96 795
11108.95 805
11109.95 837
11110.94 798
11111.93 756
11112.93 802
11113.92 827
11114.92 773
11115.91 782
11116.91 824
11117.90 814
11118.90 806
11119.89 831
11120.89 745
11121.88 768
11122.88 797
11123.87 828
11124.87 836
11125.86 858
11126.86 827
11127.85 872
11128.85 804
11129.84 795
11130.84 827
11131.84 823
11132.83 830
11133.83 814
11134.82 820
11135.82 809
11136.81 801
11137.81 780
11138.81 793
11139.80 805
11140.80 790
11141.79 794
11142.79 812
11143.79 810
11144.78 800
11145.78 791
11146.77 796
11147.77 771
11148.77 787
11149.76 800
11150.76 780
11151.75 774
11152.75 769
11153.75 784
11154.74 787
11155.74 783
11156.74 758
11157.73 786
11158.73 744
11159.73 757
11160.72 720
11161.72 760
11162.72 743
11163.71 748
11164.71 743
11165.71 743
11166.71 742
11167.70 758
11168.70 723
11169.70 750
11170.69 764
11171.69 729
11172.69 723
11173.69 747
11174.68 755
11175.68 736
11176.68 760
11177.68 744
11178.67 728
11179.67 776
11180.67 729
11181.67 751
11182.66 731
11183.66 718
11184.66 714
11185.66 693
11186.66 737
11187.65 759
11188.65 752
11189.65 766
11190.65 701
11191.65 720
11192.64 732
11193.64 733
11194.64 728
11195.64 729
11196.64 718
11197.64 756
11198.63 761
11199.63 716
11200.63 728
11201.63 715
11202.63 711
11203.63 723
11204.63 747
11205.63 709
11206.62 722
11207.62 764
11208.62 778
11209.62 730
11210.62 726
11211.62 672
11212.62 722
11213.62 754
11214.62 719
11215.62 733
11216.61 736
11217.61 745
11218.61 758
11219.61 795
11220.61 723
11221.61 740
11222.61 727
11223.61 776
11224.61 743
11225.61 734
11226.61 741
11227.61 705
11228.61 700
11229.61 735
11230.61 751
11231.61 766
11232.61 741
11233.61 724
11234.61 734
11235.61 767
11236.61 751
11237.61 727
11238.61 728
11239.61 709
11240.61 737
11241.61 759
11242.61 742
11243.61 736
11244.61 718
11245.61 736
11246.61 727
11247.61 739
11248.62 769
11249.62 756
11250.62 723
11251.62 722
11252.62 701
11253.62 727
11254.62 777
11255.62 765
11256.62 715
11257.62 768
11258.62 770
11259.63 744
11260.63 771
11261.63 760
11262.63 757
11263.63 764
11264.63 788
11265.63 776
11266.64 792
11267.64 773
11268.64 776
11269.64 807
11270.64 771
11271.64 792
11272.65 800
11273.65 779
11274.65 811
11275.65 759
11276.65 810
11277.65 812
11278.66 783
11279.66 834
11280.66 830
11281.66 797
11282.67 792
11283.67 837
11284.67 794
11285.67 788
11286.67 789
11287.68 808
11288.68 781
11289.68 812
11290.68 759
11291.69 776
11292.69 823
11293.69 814
11294.70 814
11295.70 770
11296.70 848
11297.70 765
11298.71 818
11299.71 843
11300.71 836
11301.72 844
11302.72 842
11303.72 808
11304.72 820
11305.73 802
11306.73 814
11307.73 839
11308.74 828
11309.74 823
11310.74 860
11311.75 815
11312.75 856
11313.76 861
11314.76 834
11315.76 854
11316.77 800
11317.77 849
11318.77 821
11319.78 866
11320.78 842
11321.79 793
11322.79 826
11323.79 794
11324.80 822
11325.80 828
11326.81 839
11327.81 807
11328.81 828
11329.82 814
11330.82 831
11331.83 827
11332.83 855
11333.84 866
11334.84 852
11335.85 826
11336.85 835
11337.85 861
11338.86 828
11339.86 870
11340.87 842
11341.87 880
11342.88 885
11343.88 882
11344.89 852
11345.89 829
11346.90 840
11347.90 896
11348.91 862
11349.91 886
11350.92 849
11351.92 880
11352.93 896
11353.94 826
11354.94 860
11355.95 879
11356.95 898
11357.96 866
11358.96 895
11359.97 855
11360.97 921
11361.98 893
11362.99 898
11363.99 859
11365.00 894
11366.00 904
11367.01 892
11368.02 892
11369.02 867
11370.03 889
11371.03 915
11372.04 894
11373.05 911
11374.05 908
11375.06 912
11376.06 947
11377.07 902
11378.08 940
11379.08 899
11380.09 911
11381.10 943
11382.10 916
11383.11 913
11384.12 944
11385.12 914
11386.13 942
11387.14 917
11388.14 935
11389.15 931
11390.16 945
11391.17 927
11392.17 910
11393.18 982
11394.19 980
11395.19 1007
11396.20 990
11397.21 961
11398.22 969
11399.22 951
11400.23 978
11401.24 1015
11402.25 1026
11403.25 983
11404.26 1015
11405.27 1008
11406.28 1039
11407.28 996
11408.29 1020
11409.30 1074
11410.31 1042
11411.31 1033
11412.32 1007
11413.33 1039
11414.34 1042
11415.35 1036
11416.35 1058
11417.36 1103
11418.37 1095
11419.38 1148
11420.39 1119
11421.40 1156
11422.40 1108
11423.41 1160
11424.42 1153
11425.43 1177
11426.44 1117
11427.45 1162
11428.46 1118
11429.46 1159
11430.47 1163
11431.48 1182
11432.49 1197
11433.50 1207
11434.51 1232
11435.52 1226
11436.53 1253
11437.54 1272
11438.54 1275
11439.55 1248
11440.56 1256
11441.57 1203
11442.58 1264
11443.59 1257
11444.60 1270
11445.61 1265
11446.62 1312
11447.63 1336
11448.64 1333
11449.65 1367
11450.66 1333
11451.67 1327
11452.68 1352
11453.69 1367
11454.70 1355
11455.71 1340
11456.72 1417
11457.73 1440
11458.74 1393
11459.75 1396
11460.76 1377
11461.77 1434
11462.78 1454
11463.79 1455
11464.80 1455
11465.81 1385
11466.82 1457
11467.83 1429
11468.84 1479
11469.85 1502
11470.86 1478
11471.87 1479
11472.88 1513
11473.89 1525
11474.90 1523
11475.91 1546
11476.92 1548
11477.93 1542
11478.95 1560
11479.96 1511
11480.97 1510
11481.98 1513
11482.99 1567
11484.00 1574
11485.01 1610
11486.02 1578
11487.03 1581
11488.05 1640
11489.06 1608
11490.07 1568
11491.08 1657
11492.09 1681
11493.10 1688
11494.11 1657
11495.13 1683
11496.14 1668
11497.15 1634
11498.16 1697
11499.17 1717
11500.18 1709
11501.20 1751
11502.21 1777
11503.22 1715
11504.23 1737
11505.24 1739
11506.26 1834
11507.27 1878
11508.28 1837
11509.29 1788
11510.30 1785
11511.32 1845
11512.33 1890
11513.34 1862
11514.35 1872
11515.37 1849
11516.38 1936
11517.39 1944
11518.40 1948
11519.42 1918
11520.43 1967
11521.44 1958
11522.45 2030
11523.47 2028
11524.48 2023
11525.49 2032
11526.51 2091
11527.52 2120
11528.53 2128
11529.55 2159
11530.56 2152
11531.57 2146
11532.59 2157
11533.60 2289
11534.61 2265
11535.63 2203
11536.64 2382
11537.65 2364
11538.67 2371
11539.68 2375
11540.69 2399
11541.71 2457
11542.72 2494
11543.73 2533
11544.75 2626
11545.76 2633
11546.78 2550
11547.79 2657
11548.80 2731
11549.82 2772
11550.83 2787
11551.85 2875
11552.86 2960
11553.87 2985
11554.89 2923
11555.90 3044
11556.92 3086
11557.93 3131
11558.95 3095
11559.96 3214
11560.97 3194
11561.99 3271
11563.00 3240
11564.02 3322
11565.03 3364
11566.05 3419
11567.06 3520
11568.08 3576
11569.09 3711
11570.11 3730
11571.12 3849
11572.14 3850
11573.15 3938
11574.17 4076
11575.18 4207
11576.20 4369
11577.21 4462
11578.23 4682
11579.24 4874
11580.26 5071
11581.27 5246
11582.29 5353
11583.30 5464
11584.32 5579
11585.33 5744
11586.35 5967
11587.37 6156
11588.38 6278
11589.40 6629
11590.41 6978
11591.43 7400
11592.44 7870
11593.46 8500
11594.48 9437
11595.49 10019
11596.51 10686
11597.52 11412
11598.54 12109
11599.56 12506
11600.57 12877
11601.59 12714
11602.61 12390
11603.62 11934
11604.64 11159
11605.66 10494
11606.67 9473
11607.69 8530
11608.70 7654
11609.72 6940
11610.74 6279
11611.75 5790
11612.77 5415
11613.79 5076
11614.81 4596
11615.82 4470
11616.84 4296
11617.86 4199
11618.87 3953
11619.89 3880
11620.91 3682
11621.92 3640
11622.94 3614
11623.96 3658
11624.98 3535
11625.99 3418
11627.01 3328
11628.03 3368
11629.05 3363
11630.06 3315
11631.08 3265
11632.10 3233
11633.12 3201
11634.13 3298
11635.15 3174
11636.17 3208
11637.19 3121
11638.20 3141
11639.22 3146
11640.24 3170
11641.26 3081
11642.28 3005
11643.29 2991
11644.31 2868
11645.33 2774
11646.35 2729
11647.37 2718
11648.39 2669
11649.40 2602
11650.42 2572
11651.44 2604
11652.46 2591
11653.48 2511
11654.50 2515
11655.51 2560
11656.53 2513
11657.55 2517
11658.57 2635
11659.59 2626
11660.61 2608
11661.63 2706
11662.65 2665
11663.67 2626
11664.68 2673
11665.70 2683
11666.72 2723
11667.74 2814
11668.76 2764
11669.78 2778
11670.80 2824
11671.82 2863
11672.84 2825
11673.86 2922
11674.88 2958
11675.90 2974
11676.92 3020
11677.94 3093
11678.96 3085
11679.98 2978
11680.99 2989
11682.01 3020
11683.03 3018
11684.05 2963
11685.07 2977
11686.09 2943
11687.11 2890
11688.13 2884
11689.15 2861
11690.17 2844
11691.19 2811
11692.21 2748
11693.24 2758
11694.26 2694
11695.28 2589
11696.30 2658
11697.32 2706
11698.34 2645
11699.36 2632
11700.38 2561
11701.40 2569
11702.42 2496
11703.44 2448
11704.46 2511
11705.48 2451
11706.50 2441
11707.52 2384
11708.54 2346
11709.57 2323
11710.59 2256
11711.61 2329
11712.63 2283
11713.65 2226
11714.67 2275
11715.69 2226
11716.71 2199
11717.73 2182
11718.76 2157
11719.78 2139
11720.80 2119
11721.82 2043
11722.84 2042
11723.86 1983
11724.89 1962
11725.91 1946
11726.93 1928
11727.95 1907
11728.97 1877
11729.99 1851
11731.02 1873
11732.04 1874
11733.06 1813
11734.08 1854
11735.10 1862
11736.13 1823
11737.15 1777
11738.17 1743
11739.19 1730
11740.22 1748
11741.24 1721
11742.26 1788
11743.28 1746
11744.30 1749
11745.33 1748
11746.35 1747
11747.37 1682
11748.40 1685
11749.42 1701
11750.44 1667
11751.46 1618
11752.49 1614
11753.51 1603
11754.53 1565
11755.56 1587
11756.58 1490
11757.60 1560
11758.62 1542
11759.65 1482
11760.67 1405
11761.69 1457
11762.72 1467
11763.74 1487
11764.76 1459
11765.79 1407
11766.81 1444
11767.83 1445
11768.86 1412
11769.88 1355
11770.91 1372
11771.93 1400
11772.95 1355
11773.98 1341
11775.00 1297
11776.02 1309
11777.05 1330
11778.07 1303
11779.10 1258
11780.12 1302
11781.14 1337
11782.17 1260
11783.19 1236
11784.22 1255
11785.24 1237
11786.26 1249
11787.29 1217
11788.31 1276
11789.34 1211
11790.36 1176
11791.39 1179
11792.41 1211
11793.44 1175
11794.46 1152
11795.49 1168
11796.51 1143
11797.54 1173
11798.56 1091
11799.59 1113
11800.61 1092
11801.63 1106
11802.66 1087
11803.69 1127
11804.71 1089
11805.74 1045
11806.76 1096
11807.79 1116
11808.81 1041
11809.84 1062
11810.86 1039
11811.89 1041
11812.91 1028
11813.94 996
11814.96 1042
11815.99 1061
11817.01 1061
11818.04 1065
11819.07 1077
11820.09 1033
11821.12 1034
11822.14 1053
11823.17 1076
11824.20 979
11825.22 1008
11826.25 1037
11827.27 1065
11828.30 993
11829.33 956
11830.35 1027
11831.38 1020
11832.40 1015
11833.43 954
11834.46 972
11835.48 958
11836.51 1015
11837.54 996
11838.56 1005
11839.59 971
11840.62 965
11841.64 965
11842.67 965
11843.70 921
11844.72 950
11845.75 1008
11846.78 980
11847.80 963
11848.83 912
11849.86 954
11850.89 933
11851.91 946
11852.94 965
11853.97 983
11854.99 959
11856.02 962
11857.05 942
11858.08 912
11859.10 962
11860.13 949
11861.16 943
11862.19 918
11863.21 919
11864.24 908
11865.27 917
11866.30 928
11867.33 906
11868.35 922
11869.38 903
11870.41 867
11871.44 883
11872.47 882
11873.49 928
11874.52 900
11875.55 938
11876.58 942
11877.61 911
11878.63 890
11879.66 921
11880.69 862
11881.72 856
11882.75 904
11883.78 945
11884.81 962
11885.83 875
11886.86 936
11887.89 917
11888.92 884
11889.95 886
11890.98 935
11892.01 943
11893.04 959
11894.06 993
11895.09 944
11896.12 948
11897.15 931
11898.18 956
11899.21 963
11900.24 915
11901.27 925
11902.30 935
11903.33 961
11904.36 939
11905.39 920
11906.42 925
11907.45 904
11908.48 917
11909.50 922
11910.53 913
11911.56 885
11912.59 878
11913.62 910
11914.65 873
11915.68 902
11916.71 908
11917.74 893
11918.77 892
11919.80 917
11920.83 916
11921.86 941
11922.89 978
11923.92 1006
11924.95 1000
11925.99 1050
11927.02 1062
11928.05 993
11929.08 1035
11930.11 1011
11931.14 998
11932.17 972
11933.20 988
11934.23 983
11935.26 948
11936.29 917
11937.32 924
11938.35 887
11939.38 851
11940.41 886
11941.45 873
11942.48 829
11943.51 838
11944.54 882
11945.57 841
11946.60 809
11947.63 821
11948.66 842
11949.70 822
11950.73 836
11951.76 829
11952.79 824
11953.82 811
11954.85 846
11955.88 870
11956.92 841
11957.95 817
11958.98 801
11960.01 826
11961.04 799
11962.08 818
11963.11 805
11964.14 830
11965.17 822
11966.20 828
11967.24 782
11968.27 846
11969.30 858
11970.33 854
11971.36 850
11972.40 807
11973.43 775
11974.46 811
11975.49 835
11976.53 815
11977.56 857
11978.59 868
11979.62 866
11980.66 829
11981.69 861
11982.72 853
11983.76 868
11984.79 852
11985.82 844
11986.85 884
11987.89 864
11988.92 831
11989.95 831
11990.99 862
11992.02 884
11993.05 892
11994.09 841
11995.12 892
11996.15 879
11997.19 888
11998.22 846
11999.25 836
12000.29 863
12001.32 857
12002.35 915
12003.39 907
12004.42 924
12005.46 899
12006.49 939
12007.52 971
12008.56 979
12009.59 909
12010.63 927
12011.66 945
12012.69 984
12013.73 982
12014.76 964
12015.80 970
12016.83 925
12017.86 959
12018.90 957
12019.93 907
12020.97 919
12022.00 985
12023.04 952
12024.07 903
12025.11 900
12026.14 938
12027.18 919
12028.21 932
12029.25 885
12030.28 946
12031.32 923
12032.35 921
12033.39 895
12034.42 884
12035.46 880
12036.49 856
12037.53 890
12038.56 866
12039.60 915
12040.63 848
12041.67 861
12042.70 853
12043.74 868
12044.77 860
12045.81 883
12046.84 924
12047.88 916
12048.92 931
12049.95 905
12050.99 926
12052.02 891
12053.06 889
12054.09 890
12055.13 905
12056.17 928
12057.20 935
12058.24 908
12059.27 919
12060.31 906
12061.35 894
12062.38 918
12063.42 889
12064.46 877
12065.49 926
12066.53 931
12067.56 920
12068.60 932
12069.64 888
12070.67 923
12071.71 916
12072.75 939
12073.78 915
12074.82 916
12075.86 925
12076.89 967
12077.93 907
12078.97 920
12080.01 958
12081.04 964
12082.08 962
12083.12 981
12084.15 1029
12085.19 977
12086.23 964
12087.27 1016
12088.30 1049
12089.34 1063
12090.38 1077
12091.41 1071
12092.45 1069
12093.49 1082
12094.53 1094
12095.57 1125
12096.60 1158
12097.64 1112
12098.68 1128
12099.72 1115
12100.75 1098
12101.79 1091
12102.83 1091
12103.87 1113
12104.91 1053
12105.94 1067
12106.98 980
12108.02 962
12109.06 967
12110.10 949
12111.14 958
12112.17 933
12113.21 923
12114.25 911
12115.29 939
12116.33 937
12117.37 940
12118.40 925
12119.44 920
12120.48 905
12121.52 935
12122.56 899
12123.60 903
12124.64 899
12125.68 901
12126.72 853
12127.75 912
12128.79 884
12129.83 902
12130.87 886
12131.91 889
12132.95 875
12133.99 819
12135.03 889
12136.07 849
12137.11 849
12138.15 816
12139.19 813
12140.23 867
12141.27 827
12142.31 805
12143.35 854
12144.38 834
12145.42 825
12146.46 858
12147.50 797
12148.54 839
12149.58 830
12150.62 836
12151.66 780
12152.70 786
12153.74 800
12154.78 830
12155.82 809
12156.87 770
12157.91 775
12158.95 820
12159.99 799
12161.03 848
12162.07 835
12163.11 808
12164.15 856
12165.19 804
12166.23 845
12167.27 780
12168.31 806
12169.35 806
12170.39 804
12171.43 806
12172.47 805
12173.52 811
12174.56 823
12175.60 784
12176.64 778
12177.68 813
12178.72 843
12179.76 855
12180.80 805
12181.85 830
12182.89 777
12183.93 807
12184.97 810
12186.01 794
12187.05 818
12188.09 863
12189.14 828
12190.18 805
12191.22 789
12192.26 791
12193.30 804
12194.34 840
12195.39 822
12196.43 812
12197.47 779
12198.51 811
12199.55 815
12200.60 824
12201.64 796
12202.68 819
12203.72 788
12204.77 818
12205.81 831
12206.85 817
12207.89 810
12208.94 809
12209.98 829
12211.02 828
12212.06 795
12213.11 800
12214.15 759
12215.19 838
12216.23 822
12217.28 802
12218.32 775
12219.36 792
12220.41 778
12221.45 806
12222.49 802
12223.54 822
12224.58 778
12225.62 799
12226.66 822
12227.71 778
12228.75 816
12229.79 811
12230.84 760
12231.88 801
12232.93 786
12233.97 761
12235.01 776
12236.06 778
12237.10 754
12238.14 800
12239.19 808
12240.23 780
12241.28 788
12242.32 763
12243.36 738
12244.41 785
12245.45 750
12246.50 770
12247.54 753
12248.58 736
12249.63 741
12250.67 789
12251.72 735
12252.76 728
12253.80 718
12254.85 702
12255.89 738
12256.94 706
12257.98 751
12259.03 707
12260.07 733
12261.12 723
12262.16 736
12263.21 707
12264.25 726
12265.30 687
12266.34 725
12267.39 717
12268.43 687
12269.48 677
12270.52 691
12271.57 699
12272.61 707
12273.66 725
12274.70 703
12275.75 674
12276.79 675
12277.84 674
12278.88 709
12279.93 704
12280.98 658
12282.02 684
12283.07 657
12284.11 647
12285.16 659
12286.20 664
12287.25 631
12288.30 641
12289.34 647
12290.39 653
12291.43 709
12292.48 678
12293.53 659
12294.57 666
12295.62 657
12296.66 628
12297.71 656
12298.76 661
12299.80 679
12300.85 633
12301.90 663
12302.94 640
12303.99 624
12305.04 690
12306.08 657
12307.13 636
12308.18 630
12309.22 627
12310.27 611
12311.32 668
12312.36 636
12313.41 634
12314.46 619
12315.50 632
12316.55 627
12317.60 632
12318.65 662
12319.69 648
12320.74 645
12321.79 631
12322.83 640
12323.88 633
12324.93 625
12325.98 640
12327.02 619
12328.07 625
12329.12 629
12330.17 634
12331.21 646
12332.26 609
12333.31 609
12334.36 626
12335.41 634
12336.45 604
12337.50 618
12338.55 645
12339.60 626
12340.65 609
12341.69 634
12342.74 641
12343.79 617
12344.84 640
12345.89 599
12346.94 616
12347.98 613
12349.03 621
12350.08 621
12351.13 611
12352.18 604
12353.23 607
12354.28 635
12355.32 601
12356.37 603
12357.42 632
12358.47 636
12359.52 589
12360.57 604
12361.62 626
12362.67 584
12363.72 611
12364.76 618
12365.81 614
12366.86 620
12367.91 625
12368.96 603
12370.01 605
12371.06 616
12372.11 626
12373.16 643
12374.21 647
12375.26 592
12376.31 618
12377.36 654
12378.41 621
12379.46 622
12380.51 643
12381.56 632
12382.61 631
12383.66 612
12384.71 609
12385.76 582
12386.81 587
12387.86 599
12388.91 622
12389.96 602
12391.01 599
12392.06 633
12393.11 620
12394.16 604
12395.21 593
12396.26 604
12397.31 594
12398.36 601
12399.41 617
12400.46 619
12401.51 589
12402.56 613
12403.61 577
12404.66 560
12405.71 597
12406.77 572
12407.82 602
12408.87 594
12409.92 586
12410.97 598
12412.02 637
12413.07 618
12414.12 613
12415.17 603
12416.23 588
12417.28 589
12418.33 564
12419.38 591
12420.43 631
12421.48 591
12422.53 586
12423.59 610
12424.64 635
12425.69 609
12426.74 584
12427.79 622
12428.84 659
12429.90 632
12430.95 635
12432.00 601
12433.05 609
12434.10 581
12435.16 581
12436.21 564
12437.26 550
12438.31 566
12439.37 595
12440.42 615
12441.47 589
12442.52 601
12443.58 620
12444.63 603
12445.68 581
12446.73 622
12447.79 597
12448.84 588
12449.89 606
12450.94 614
12452.00 606
12453.05 630
12454.10 611
12455.16 617
12456.21 609
12457.26 585
12458.31 560
12459.37 631
12460.42 626
12461.47 602
12462.53 601
12463.58 632
12464.63 605
12465.69 640
12466.74 633
12467.79 638
12468.85 629
12469.90 623
12470.95 634
12472.01 616
12473.06 652
12474.12 650
12475.17 644
12476.22 666
12477.28 643
12478.33 629
12479.39 685
12480.44 696
12481.49 706
12482.55 701
12483.60 703
12484.66 744
12485.71 733
12486.76 796
12487.82 807
12488.87 796
12489.93 757
12490.98 765
12492.04 804
12493.09 796
12494.15 797
12495.20 790
12496.25 817
12497.31 716
12498.36 699
12499.42 705
12500.47 699
12501.53 656
12502.58 650
12503.64 683
12504.69 682
12505.75 606
12506.80 659
12507.86 672
12508.91 637
12509.97 634
12511.03 602
12512.08 608
12513.14 607
12514.19 626
12515.25 624
12516.30 619
12517.36 639
12518.41 655
12519.47 605
12520.52 629
12521.58 628
12522.64 636
12523.69 651
12524.75 657
12525.80 645
12526.86 631
12527.92 676
12528.97 651
12530.03 656
12531.08 657
12532.14 711
12533.20 651
12534.25 660
12535.31 634
12536.37 633
12537.42 628
12538.48 646
12539.54 622
12540.59 679
12541.65 676
12542.70 677
12543.76 691
12544.82 674
12545.88 653
12546.93 657
12547.99 681
12549.05 685
12550.10 684
12551.16 725
12552.22 709
12553.27 683
12554.33 742
12555.39 681
12556.45 708
12557.50 719
12558.56 738
12559.62 707
12560.67 702
12561.73 766
12562.79 717
12563.85 756
12564.90 799
12565.96 775
12567.02 807
12568.08 833
12569.14 855
12570.19 859
12571.25 879
12572.31 931
12573.37 940
12574.42 951
12575.48 924
12576.54 958
12577.60 969
12578.66 936
12579.72 917
12580.77 882
12581.83 874
12582.89 853
12583.95 799
12585.01 783
12586.07 789
12587.12 752
12588.18 747
12589.24 713
12590.30 743
12591.36 691
12592.42 686
12593.48 744
12594.53 690
12595.59 688
12596.65 687
12597.71 695
12598.77 664
12599.83 729
12600.89 683
12601.95 715
12603.01 687
12604.07 703
12605.13 706
12606.18 733
12607.24 666
12608.30 669
12609.36 739
12610.42 727
12611.48 744
12612.54 730
12613.60 720
12614.66 716
12615.72 740
12616.78 720
12617.84 694
12618.90 705
12619.96 726
12621.02 704
12622.08 676
12623.14 713
12624.20 696
12625.26 674
12626.32 670
12627.38 675
12628.44 660
12629.50 711
12630.56 636
12631.62 664
12632.68 660
12633.74 668
12634.80 662
12635.86 663
12636.92 694
12637.98 715
12639.04 728
12640.11 689
12641.17 714
12642.23 686
12643.29 736
12644.35 747
12645.41 730
12646.47 738
12647.53 750
12648.59 782
12649.65 769
12650.72 754
12651.78 803
12652.84 833
12653.90 820
12654.96 801
12656.02 803
12657.08 811
12658.14 825
12659.21 881
12660.27 821
12661.33 834
12662.39 826
12663.45 809
12664.51 768
12665.58 764
12666.64 727
12667.70 704
12668.76 747
12669.82 740
12670.89 708
12671.95 707
12673.01 725
12674.07 685
12675.13 694
12676.20 660
12677.26 679
12678.32 700
12679.38 690
12680.45 674
12681.51 663
12682.57 715
12683.63 674
12684.70 696
12685.76 692
12686.82 710
12687.88 699
12688.95 681
12690.01 687
12691.07 682
12692.14 682
12693.20 718
12694.26 691
12695.32 696
12696.39 719
12697.45 696
12698.51 685
12699.58 669
12700.64 700
12701.70 710
12702.77 706
12703.83 732
12704.89 708
12705.96 677
12707.02 678
12708.08 682
12709.15 684
12710.21 659
12711.28 698
12712.34 689
12713.40 662
12714.47 679
12715.53 658
12716.59 662
12717.66 698
12718.72 687
12719.79 683
12720.85 674
12721.92 672
12722.98 653
12724.04 641
12725.11 672
12726.17 675
12727.24 661
12728.30 681
12729.37 687
12730.43 681
12731.49 690
12732.56 694
12733.62 691
12734.69 680
12735.75 726
12736.82 732
12737.88 689
12738.95 653
12740.01 683
12741.08 673
12742.14 637
12743.21 701
12744.27 671
12745.34 662
12746.40 687
12747.47 657
12748.53 631
12749.60 586
12750.66 617
12751.73 632
12752.79 603
12753.86 601
12754.93 616
12755.99 602
12757.06 617
12758.12 582
12759.19 592
12760.25 594
12761.32 563
12762.39 581
12763.45 586
12764.52 616
12765.58 594
12766.65 559
12767.72 591
12768.78 580
12769.85 567
12770.91 563
12771.98 578
12773.05 590
12774.11 549
12775.18 548
12776.25 560
12777.31 562
12778.38 561
12779.45 543
12780.51 542
12781.58 525
12782.65 548
12783.71 542
12784.78 570
12785.85 534
12786.91 542
12787.98 550
12789.05 533
12790.11 546
12791.18 557
12792.25 563
12793.31 548
12794.38 548
12795.45 560
12796.52 556
12797.58 556
12798.65 571
12799.72 537
12800.79 550
12801.85 548
12802.92 560
12803.99 553
12805.06 558
12806.12 538
12807.19 543
12808.26 537
12809.33 537
12810.39 546
12811.46 550
12812.53 528
12813.60 551
12814.67 526
12815.73 531
12816.80 574
12817.87 559
12818.94 582
12820.01 537
12821.08 544
12822.14 548
12823.21 537
12824.28 543
12825.35 536
12826.42 526
12827.49 547
12828.55 543
12829.62 559
12830.69 546
12831.76 507
12832.83 515
12833.90 522
12834.97 516
12836.04 537
12837.11 550
12838.17 531
12839.24 527
12840.31 500
12841.38 486
12842.45 525
12843.52 531
12844.59 502
12845.66 513
12846.73 526
12847.80 497
12848.87 522
12849.94 522
12851.01 509
12852.08 487
12853.14 505
12854.21 492
12855.28 504
12856.35 490
12857.42 486
12858.49 497
12859.56 502
12860.63 501
12861.70 508
12862.77 500
12863.84 468
12864.91 505
12865.98 457
12867.05 475
12868.12 493
12869.19 499
12870.26 510
12871.34 493
12872.41 461
12873.48 471
12874.55 462
12875.62 478
12876.69 486
12877.76 491
12878.83 472
12879.90 473
12880.97 454
12882.04 468
12883.11 471
12884.18 453
12885.25 499
12886.33 464
12887.40 461
12888.47 433
12889.54 464
12890.61 487
12891.68 493
12892.75 468
12893.82 482
12894.89 459
12895.97 435
12897.04 453
12898.11 450
12899.18 448
12900.25 472
12901.32 448
12902.40 446
12903.47 433
12904.54 475
12905.61 483
12906.68 451
12907.75 441
12908.83 453
12909.90 466
12910.97 452
12912.04 423
12913.11 477
12914.19 433
12915.26 453
12916.33 434
12917.40 446
12918.48 456
12919.55 431
12920.62 433
12921.69 447
12922.77 395
12923.84 429
12924.91 413
12925.98 442
12927.06 417
12928.13 420
12929.20 436
12930.27 441
12931.35 451
12932.42 440
12933.49 465
12934.57 452
12935.64 431
12936.71 423
12937.79 450
12938.86 409
12939.93 418
12941.01 452
12942.08 443
12943.15 460
12944.23 434
12945.30 454
12946.37 418
12947.45 429
12948.52 428
12949.59 446
12950.67 440
12951.74 420
12952.81 433
12953.89 445
12954.96 418
12956.04 465
12957.11 436
12958.18 435
12959.26 447
12960.33 425
12961.41 447
12962.48 440
12963.55 445
12964.63 420
12965.70 449
12966.78 418
12967.85 427
12968.93 452
12970.00 430
12971.07 424
12972.15 429
12973.22 423
12974.30 445
12975.37 454
12976.45 432
12977.52 429
12978.60 438
12979.67 439
12980.75 452
12981.82 436
12982.90 419
12983.97 443
12985.05 444
12986.12 458
12987.20 439
12988.27 447
12989.35 462
12990.42 463
12991.50 429
12992.57 424
12993.65 447
12994.73 435
12995.80 423
12996.88 411
12997.95 428
12999.03 454
13000.10 438
13001.18 404
13002.25 464
13003.33 453
13004.41 454
13005.48 432
13006.56 447
13007.63 444
13008.71 464
13009.79 443
13010.86 421
13011.94 430
13013.02 429
13014.09 459
13015.17 464
13016.24 411
13017.32 422
13018.40 445
13019.47 468
13020.55 445
13021.63 438
13022.70 469
13023.78 434
13024.86 444
13025.93 444
13027.01 445
13028.09 424
13029.16 447
13030.24 466
13031.32 463
13032.40 452
13033.47 450
13034.55 450
13035.63 454
13036.70 443
13037.78 449
13038.86 451
13039.94 463
13041.01 467
13042.09 450
13043.17 475
13044.25 478
13045.32 453
13046.40 467
13047.48 447
13048.56 464
13049.63 455
13050.71 458
13051.79 462
13052.87 454
13053.95 458
13055.02 465
13056.10 431
13057.18 448
13058.26 473
13059.34 472
13060.41 413
13061.49 473
13062.57 475
13063.65 430
13064.73 441
13065.81 451
13066.88 477
13067.96 453
13069.04 442
13070.12 445
13071.20 444
13072.28 432
13073.36 446
13074.43 441
13075.51 457
13076.59 450
13077.67 457
13078.75 441
13079.83 431
13080.91 435
13081.99 461
13083.07 471
13084.15 426
13085.23 454
13086.30 435
13087.38 452
13088.46 429
13089.54 451
13090.62 431
13091.70 442
13092.78 411
13093.86 439
13094.94 469
13096.02 430
13097.10 428
13098.18 415
13099.26 468
13100.34 442
13101.42 457
13102.50 443
13103.58 441
13104.66 418
13105.74 454
13106.82 444
13107.90 480
13108.98 454
13110.06 450
13111.14 458
13112.22 451
13113.30 388
13114.38 425
13115.46 457
13116.54 426
13117.62 438
13118.70 463
13119.78 443
13120.86 420
13121.95 437
13123.03 420
13124.11 431
13125.19 445
13126.27 454
13127.35 448
13128.43 445
13129.51 440
13130.59 458
13131.67 450
13132.76 434
13133.84 455
13134.92 445
13136.00 436
13137.08 431
13138.16 490
13139.24 458
13140.32 466
13141.41 436
13142.49 469
13143.57 439
13144.65 446
13145.73 440
13146.81 444
13147.90 436
13148.98 434
13150.06 453
13151.14 458
13152.22 446
13153.31 417
13154.39 454
13155.47 421
13156.55 421
13157.63 424
13158.72 470
13159.80 441
13160.88 444
13161.96 432
13163.05 449
13164.13 439
13165.21 407
13166.29 450
13167.38 447
13168.46 444
13169.54 411
13170.62 440
13171.71 479
13172.79 461
13173.87 434
13174.96 454
13176.04 408
13177.12 440
13178.20 446
13179.29 430
13180.37 455
13181.45 445
13182.54 422
13183.62 424
13184.70 419
13185.79 411
13186.87 450
13187.95 452
13189.04 473
13190.12 448
13191.20 454
13192.29 413
13193.37 426
13194.46 414
13195.54 425
13196.62 431
13197.71 442
13198.79 448
13199.88 442
13200.96 461
13202.04 442
13203.13 432
13204.21 413
13205.30 441
13206.38 448
13207.46 439
13208.55 423
13209.63 418
13210.72 426
13211.80 424
13212.89 412
13213.97 440
13215.05 433
13216.14 442
13217.22 438
13218.31 410
13219.39 444
13220.48 432
13221.56 461
13222.65 430
13223.73 458
13224.82 426
13225.90 442
13226.99 455
13228.07 450
13229.16 445
13230.24 415
13231.33 434
13232.41 449
13233.50 423
13234.58 441
13235.67 459
13236.76 451
13237.84 482
13238.93 418
13240.01 449
13241.10 426
13242.18 448
13243.27 453
13244.35 446
13245.44 419
13246.53 448
13247.61 440
13248.70 437
13249.78 432
13250.87 473
13251.96 467
13253.04 440
13254.13 463
13255.21 452
13256.30 473
13257.39 471
13258.47 435
13259.56 440
13260.65 463
13261.73 436
13262.82 415
13263.91 464
13264.99 476
13266.08 465
13267.17 446
13268.25 482
13269.34 464
13270.43 460
13271.51 448
13272.60 515
13273.69 491
13274.77 499
13275.86 441
13276.95 469
13278.04 440
13279.12 448
13280.21 486
13281.30 533
13282.38 504
13283.47 513
13284.56 523
13285.65 459
13286.73 474
13287.82 482
13288.91 500
13290.00 453
13291.08 485
13292.17 483
13293.26 473
13294.35 474
13295.44 481
13296.52 498
13297.61 473
13298.70 502
13299.79 508
13300.88 479
13301.96 510
13303.05 523
13304.14 536
13305.23 500
13306.32 516
13307.41 543
13308.49 509
13309.58 535
13310.67 499
13311.76 500
13312.85 492
13313.94 538
13315.02 464
13316.11 487
13317.20 471
13318.29 457
13319.38 501
13320.47 480
13321.56 468
13322.65 477
13323.74 534
13324.82 497
13325.91 513
13327.00 495
13328.09 515
13329.18 503
13330.27 518
13331.36 517
13332.45 512
13333.54 499
13334.63 528
13335.72 522
13336.81 505
13337.90 515
13338.99 521
13340.08 527
13341.17 509
13342.26 521
13343.35 481
13344.44 514
13345.53 517
13346.61 523
13347.70 508
13348.79 515
13349.89 544
13350.98 544
13352.07 506
13353.16 499
13354.25 524
13355.34 545
13356.43 551
13357.52 525
13358.61 528
13359.70 542
13360.79 555
13361.88 559
13362.97 547
13364.06 553
13365.15 566
13366.24 552
13367.33 552
13368.42 537
13369.51 560
13370.60 534
13371.70 519
13372.79 549
13373.88 524
13374.97 529
13376.06 476
13377.15 480
13378.24 503
13379.33 522
13380.43 493
13381.52 484
13382.61 457
13383.70 498
13384.79 499
13385.88 489
13386.97 492
13388.07 464
13389.16 493
13390.25 499
13391.34 467
13392.43 457
13393.52 481
13394.62 466
13395.71 488
13396.80 489
13397.89 474
13398.98 465
13400.08 482
13401.17 512
13402.26 486
13403.35 452
13404.45 470
13405.54 490
13406.63 495
13407.72 477
13408.82 450
13409.91 487
13411.00 486
13412.09 484
13413.19 464
13414.28 512
13415.37 495
13416.46 503
13417.56 467
13418.65 454
13419.74 450
13420.84 494
13421.93 474
13423.02 508
13424.11 520
13425.21 516
13426.30 490
13427.39 515
13428.49 488
13429.58 489
13430.67 483
13431.77 496
13432.86 532
13433.95 487
13435.05 521
13436.14 489
13437.24 495
13438.33 494
13439.42 460
13440.52 497
13441.61 543
13442.70 536
13443.80 513
13444.89 523
13445.99 480
13447.08 519
13448.17 518
13449.27 557
13450.36 500
13451.46 530
13452.55 499
13453.64 561
13454.74 536
13455.83 544
13456.93 488
13458.02 533
13459.12 566
13460.21 525
13461.31 531
13462.40 541
13463.50 553
13464.59 574
13465.69 570
13466.78 542
13467.87 538
13468.97 540
13470.06 568
13471.16 532
13472.25 544
13473.35 538
13474.44 512
13475.54 534
13476.64 555
13477.73 555
13478.83 544
13479.92 574
13481.02 565
13482.11 565
13483.21 509
13484.30 599
13485.40 589
13486.49 623
13487.59 568
13488.69 602
13489.78 611
13490.88 600
13491.97 613
13493.07 575
13494.17 622
13495.26 611
13496.36 623
13497.45 608
13498.55 613
13499.65 615
13500.74 641
13501.84 655
13502.93 639
13504.03 587
13505.13 613
13506.22 587
13507.32 595
13508.42 593
13509.51 565
13510.61 559
13511.71 550
13512.80 533
13513.90 554
13515.00 534
13516.09 517
13517.19 550
13518.29 513
13519.38 492
13520.48 479
13521.58 528
13522.68 525
13523.77 524
13524.87 484
13525.97 520
13527.06 543
13528.16 498
13529.26 484
13530.36 472
13531.45 534
13532.55 503
13533.65 492
13534.75 474
13535.84 510
13536.94 482
13538.04 496
13539.14 470
13540.23 496
13541.33 484
13542.43 482
13543.53 502
13544.63 493
13545.72 479
13546.82 497
13547.92 500
13549.02 453
13550.12 491
13551.22 509
13552.31 532
13553.41 512
13554.51 527
13555.61 486
13556.71 482
13557.81 497
13558.90 506
13560.00 480
13561.10 473
13562.20 460
13563.30 487
13564.40 517
13565.50 469
13566.60 484
13567.69 471
13568.79 510
13569.89 472
13570.99 500
13572.09 486
13573.19 482
13574.29 481
13575.39 499
13576.49 533
13577.59 502
13578.69 492
13579.79 468
13580.89 472
13581.98 481
13583.08 513
13584.18 495
13585.28 520
13586.38 512
13587.48 508
13588.58 472
13589.68 508
13590.78 514
13591.88 499
13592.98 461
13594.08 486
13595.18 490
13596.28 489
13597.38 489
13598.48 508
13599.58 487
13600.68 532
13601.78 532
13602.88 517
13603.98 520
13605.08 516
13606.18 528
13607.29 531
13608.39 496
13609.49 499
13610.59 547
13611.69 515
13612.79 509
13613.89 517
13614.99 491
13616.09 508
13617.19 521
13618.29 536
13619.39 516
13620.50 515
13621.60 500
13622.70 545
13623.80 509
13624.90 507
13626.00 514
13627.10 496
13628.20 541
13629.31 503
13630.41 498
13631.51 528
13632.61 548
13633.71 509
13634.81 538
13635.91 494
13637.02 492
13638.12 491
13639.22 518
13640.32 506
13641.42 487
13642.53 522
13643.63 513
13644.73 498
13645.83 477
13646.93 503
13648.04 503
13649.14 501
13650.24 486
13651.34 527
13652.45 482
13653.55 509
13654.65 552
13655.75 529
13656.85 516
13657.96 503
13659.06 520
13660.16 496
13661.27 507
13662.37 534
13663.47 497
13664.57 520
13665.68 566
13666.78 533
13667.88 521
13668.99 521
13670.09 542
13671.19 535
13672.29 519
13673.40 515
13674.50 540
13675.60 520
13676.71 509
13677.81 532
13678.91 503
13680.02 527
13681.12 524
13682.23 519
13683.33 535
13684.43 531
13685.54 534
13686.64 517
13687.74 567
13688.85 572
13689.95 573
13691.06 575
13692.16 557
13693.26 552
13694.37 612
13695.47 586
13696.58 558
13697.68 583
13698.78 575
13699.89 602
13700.99 617
13702.10 622
13703.20 620
13704.31 682
13705.41 680
13706.51 665
13707.62 688
13708.72 678
13709.83 694
13710.93 698
13712.04 670
13713.14 671
13714.25 660
13715.35 634
13716.46 652
13717.56 668
13718.67 623
13719.77 571
13720.88 586
13721.98 571
13723.09 582
13724.19 561
13725.30 583
13726.40 582
13727.51 599
13728.61 555
13729.72 557
13730.83 546
13731.93 545
13733.04 553
13734.14 536
13735.25 526
13736.35 514
13737.46 545
13738.57 548
13739.67 534
13740.78 537
13741.88 565
13742.99 549
13744.09 522
13745.20 538
13746.31 546
13747.41 544
13748.52 532
13749.63 533
13750.73 537
13751.84 554
13752.94 542
13754.05 547
13755.16 566
13756.26 582
13757.37 565
13758.48 570
13759.58 552
13760.69 580
13761.80 598
13762.90 600
13764.01 600
13765.12 591
13766.22 570
13767.33 553
13768.44 526
13769.55 545
13770.65 588
13771.76 548
13772.87 535
13773.97 560
13775.08 558
13776.19 538
13777.30 500
13778.40 530
13779.51 505
13780.62 477
13781.73 498
13782.83 552
13783.94 491
13785.05 515
13786.16 519
13787.26 537
13788.37 515
13789.48 488
13790.59 496
13791.70 520
13792.80 518
13793.91 524
13795.02 498
13796.13 509
13797.24 471
13798.35 510
13799.45 509
13800.56 487
13801.67 503
13802.78 514
13803.89 488
13805.00 485
13806.10 490
13807.21 491
13808.32 513
13809.43 475
13810.54 497
13811.65 502
13812.76 477
13813.86 485
13814.97 485
13816.08 509
13817.19 495
13818.30 497
13819.41 468
13820.52 495
13821.63 500
13822.74 487
13823.85 469
13824.96 481
13826.06 482
13827.17 474
13828.28 473
13829.39 504
13830.50 442
13831.61 487
13832.72 502
13833.83 436
13834.94 473
13836.05 481
13837.16 472
13838.27 493
13839.38 504
13840.49 482
13841.60 479
13842.71 454
13843.82 496
13844.93 471
13846.04 484
13847.15 496
13848.26 502
13849.37 488
13850.48 464
13851.59 504
13852.70 494
13853.81 520
13854.92 498
13856.03 480
13857.14 526
13858.25 491
13859.37 486
13860.48 524
13861.59 504
13862.70 453
13863.81 478
13864.92 488
13866.03 506
13867.14 485
13868.25 469
13869.36 485
13870.47 509
13871.59 459
13872.70 471
13873.81 488
13874.92 497
13876.03 496
13877.14 539
13878.25 552
13879.36 515
13880.48 499
13881.59 523
13882.70 550
13883.81 530
13884.92 537
13886.03 542
13887.15 538
13888.26 535
13889.37 517
13890.48 534
13891.59 529
13892.71 532
13893.82 521
13894.93 521
13896.04 506
13897.15 483
13898.27 495
13899.38 490
13900.49 502
13901.60 480
13902.72 498
13903.83 489
13904.94 475
13906.05 441
13907.17 470
13908.28 466
13909.39 466
13910.50 452
13911.62 497
13912.73 500
13913.84 467
13914.95 473
13916.07 449
13917.18 505
13918.29 467
13919.41 474
13920.52 478
13921.63 460
13922.75 457
13923.86 450
13924.97 510
13926.09 474
13927.20 492
13928.31 488
13929.43 449
13930.54 440
13931.65 488
13932.77 439
13933.88 464
13934.99 457
13936.11 470
13937.22 428
13938.34 443
13939.45 450
13940.56 438
13941.68 487
13942.79 422
13943.91 453
13945.02 435
13946.13 427
13947.25 421
13948.36 465
13949.48 456
13950.59 411
13951.70 428
13952.82 460
13953.93 473
13955.05 429
13956.16 418
13957.28 445
13958.39 435
13959.51 438
13960.62 461
13961.74 466
13962.85 451
13963.97 461
13965.08 465
13966.20 466
13967.31 471
13968.43 435
13969.54 460
13970.66 441
13971.77 456
13972.89 457
13974.00 496
13975.12 469
13976.23 473
13977.35 455
13978.46 476
13979.58 449
13980.69 460
13981.81 465
13982.92 423
13984.04 443
13985.16 452
13986.27 462
13987.39 437
13988.50 453
13989.62 446
13990.74 439
13991.85 443
13992.97 442
13994.08 459
13995.20 484
13996.32 448
13997.43 462
13998.55 484
13999.66 437
14000.78 442
14001.90 457
14003.01 473
14004.13 413
14005.25 451
14006.36 435
14007.48 440
14008.60 465
14009.71 442
14010.83 476
14011.95 480
14013.06 481
14014.18 461
14015.30 445
14016.41 447
14017.53 456
14018.65 472
14019.76 466
14020.88 440
14022.00 459
14023.12 474
14024.23 455
14025.35 487
14026.47 469
14027.59 498
14028.70 470
14029.82 447
14030.94 451
14032.06 503
14033.17 487
14034.29 480
14035.41 479
14036.53 472
14037.64 458
14038.76 484
14039.88 482
14041.00 474
14042.11 469
14043.23 514
14044.35 464
14045.47 461
14046.59 490
14047.71 512
14048.82 476
14049.94 479
14051.06 519
14052.18 535
14053.30 527
14054.42 494
14055.53 513
14056.65 520
14057.77 533
14058.89 533
14060.01 524
14061.13 500
14062.25 517
14063.36 518
14064.48 551
14065.60 527
14066.72 523
14067.84 524
14068.96 518
14070.08 572
14071.20 577
14072.32 559
14073.44 549
14074.55 589
14075.67 568
14076.79 576
14077.91 567
14079.03 611
14080.15 590
14081.27 578
14082.39 592
14083.51 607
14084.63 666
14085.75 675
14086.87 657
14087.99 636
14089.11 680
14090.23 679
14091.35 701
14092.47 666
14093.59 666
14094.71 656
14095.83 675
14096.95 663
14098.07 650
14099.19 662
14100.31 610
14101.43 578
14102.55 565
14103.67 563
14104.79 538
14105.91 585
14107.03 534
14108.15 519
14109.27 536
14110.39 545
14111.51 545
14112.64 487
14113.76 474
14114.88 515
14116.00 493
14117.12 486
14118.24 467
14119.36 447
14120.48 478
14121.60 480
14122.72 492
14123.85 464
14124.97 451
14126.09 479
14127.21 485
14128.33 450
14129.45 466
14130.57 455
14131.70 461
14132.82 457
14133.94 472
14135.06 478
14136.18 448
14137.30 445
14138.43 422
14139.55 454
14140.67 474
14141.79 440
14142.91 412
14144.03 437
14145.16 443
14146.28 447
14147.40 441
14148.52 457
14149.65 456
14150.77 453
14151.89 431
14153.01 451
14154.13 439
14155.26 445
14156.38 468
14157.50 445
14158.62 464
14159.75 430
14160.87 456
14161.99 445
14163.12 453
14164.24 412
14165.36 398
14166.48 431
14167.61 431
14168.73 432
14169.85 421
14170.98 443
14172.10 451
14173.22 416
14174.35 457
14175.47 471
14176.59 441
14177.72 434
14178.84 397
14179.96 420
14181.09 440
14182.21 424
14183.33 437
14184.46 433
14185.58 440
14186.70 430
14187.83 438
14188.95 437
14190.07 431
14191.20 432
14192.32 466
14193.45 424
14194.57 445
14195.69 403
14196.82 438
14197.94 420
14199.07 458
14200.19 427
14201.32 426
14202.44 400
14203.56 429
14204.69 402
14205.81 370
14206.94 409
14208.06 415
14209.19 401
14210.31 387
14211.44 386
14212.56 385
14213.69 421
14214.81 418
14215.93 423
14217.06 383
14218.18 391
14219.31 396
14220.43 393
14221.56 401
14222.68 433
14223.81 418
14224.94 410
14226.06 409
14227.19 397
14228.31 381
14229.44 384
14230.56 389
14231.69 389
14232.81 408
14233.94 421
14235.06 401
14236.19 421
14237.32 386
14238.44 399
14239.57 388
14240.69 408
14241.82 407
14242.94 408
14244.07 397
14245.20 400
14246.32 393
14247.45 393
14248.57 376
14249.70 379
14250.83 379
14251.95 384
14253.08 390
14254.21 401
14255.33 421
14256.46 413
14257.59 373
14258.71 376
14259.84 415
14260.97 398
14262.09 405
14263.22 404
14264.35 407
14265.47 386
14266.60 377
14267.73 384
14268.85 390
14269.98 365
14271.11 365
14272.23 373
14273.36 362
14274.49 379
14275.62 390
14276.74 432
14277.87 358
14279.00 354
14280.12 387
14281.25 376
14282.38 352
14283.51 339
14284.63 367
14285.76 369
14286.89 360
14288.02 368
14289.15 363
14290.27 349
14291.40 355
14292.53 357
14293.66 376
14294.78 344
14295.91 352
14297.04 378
14298.17 381
14299.30 360
14300.42 354
14301.55 334
14302.68 350
14303.81 362
14304.94 347
14306.07 354
14307.19 365
14308.32 370
14309.45 348
14310.58 351
14311.71 388
14312.84 365
14313.97 356
14315.10 372
14316.22 352
14317.35 348
14318.48 377
14319.61 370
14320.74 354
14321.87 357
14323.00 389
14324.13 359
14325.26 389
14326.39 344
14327.51 352
14328.64 343
14329.77 361
14330.90 360
14332.03 377
14333.16 362
14334.29 345
14335.42 362
14336.55 380
14337.68 354
14338.81 342
14339.94 340
14341.07 325
14342.20 355
14343.33 356
14344.46 344
14345.59 347
14346.72 349
14347.85 361
14348.98 393
14350.11 340
14351.24 340
14352.37 339
14353.50 365
14354.63 343
14355.76 371
14356.89 361
14358.02 346
14359.15 347
14360.28 336
14361.41 330
14362.54 325
14363.67 357
14364.80 379
14365.94 378
14367.07 367
14368.20 345
14369.33 373
14370.46 363
14371.59 340
14372.72 344
14373.85 351
14374.98 370
14376.11 378
14377.25 357
14378.38 375
14379.51 377
14380.64 381
14381.77 353
14382.90 377
14384.03 389
14385.16 362
14386.30 366
14387.43 341
14388.56 346
14389.69 341
14390.82 345
14391.95 354
14393.09 374
14394.22 365
14395.35 380
14396.48 349
14397.61 377
14398.75 336
14399.88 350
14401.01 355
14402.14 350
14403.27 365
14404.41 369
14405.54 335
14406.67 364
14407.80 344
14408.94 354
14410.07 344
14411.20 336
14412.33 362
14413.47 353
14414.60 325
14415.73 359
14416.87 365
14418.00 356
14419.13 376
14420.26 343
14421.40 368
14422.53 386
14423.66 370
14424.80 350
14425.93 360
14427.06 359
14428.20 371
14429.33 374
14430.46 364
14431.59 347
14432.73 356
14433.86 378
14435.00 358
14436.13 361
14437.26 356
14438.40 363
14439.53 366
14440.66 405
14441.80 366
14442.93 353
14444.06 370
14445.20 381
14446.33 384
14447.47 369
14448.60 352
14449.73 355
14450.87 378
14452.00 384
14453.14 375
14454.27 359
14455.41 388
14456.54 379
14457.67 374
14458.81 368
14459.94 372
14461.08 391
14462.21 380
14463.35 368
14464.48 354
14465.62 377
14466.75 363
14467.89 370
14469.02 375
14470.15 361
14471.29 398
14472.42 396
14473.56 355
14474.69 337
14475.83 350
14476.96 348
14478.10 381
14479.24 379
14480.37 388
14481.51 385
14482.64 371
14483.78 373
14484.91 410
14486.05 390
14487.18 385
14488.32 389
14489.45 382
14490.59 396
14491.73 402
14492.86 401
14494.00 420
14495.13 376
14496.27 387
14497.40 407
14498.54 392
14499.68 401
14500.81 395
14501.95 422
14503.08 427
14504.22 420
14505.36 421
14506.49 443
14507.63 436
14508.77 428
14509.90 394
14511.04 402
14512.18 416
14513.31 426
14514.45 426
14515.58 431
14516.72 412
14517.86 400
14519.00 424
14520.13 414
14521.27 406
14522.41 412
14523.54 430
14524.68 423
14525.82 421
14526.95 398
14528.09 393
14529.23 388
14530.37 397
14531.50 402
14532.64 394
14533.78 412
14534.91 381
14536.05 403
14537.19 403
14538.33 429
14539.46 386
14540.60 407
14541.74 399
14542.88 421
14544.02 372
14545.15 415
14546.29 407
14547.43 375
14548.57 412
14549.70 376
14550.84 390
14551.98 401
14553.12 419
14554.26 376
14555.39 384
14556.53 389
14557.67 398
14558.81 378
14559.95 350
14561.09 370
14562.22 375
14563.36 371
14564.50 391
14565.64 396
14566.78 371
14567.92 365
14569.06 356
14570.20 386
14571.33 360
14572.47 388
14573.61 385
14574.75 406
14575.89 376
14577.03 388
14578.17 384
14579.31 387
14580.45 393
14581.59 370
14582.72 400
14583.86 387
14585.00 391
14586.14 394
14587.28 394
14588.42 374
14589.56 404
14590.70 376
14591.84 401
14592.98 392
14594.12 373
14595.26 404
14596.40 406
14597.54 403
14598.68 409
14599.82 383
14600.96 365
14602.10 400
14603.24 393
14604.38 406
14605.52 414
14606.66 416
14607.80 397
14608.94 421
14610.08 373
14611.22 398
14612.36 400
14613.50 398
14614.64 381
14615.78 403
14616.92 423
14618.06 424
14619.20 391
14620.34 405
14621.49 431
14622.63 425
14623.77 433
14624.91 400
14626.05 430
14627.19 420
14628.33 444
14629.47 429
14630.61 418
14631.75 416
14632.90 427
14634.04 431
14635.18 423
14636.32 394
14637.46 410
14638.60 416
14639.74 399
14640.88 402
14642.03 380
14643.17 370
14644.31 380
14645.45 400
14646.59 387
14647.73 374
14648.88 365
14650.02 398
14651.16 395
14652.30 371
14653.44 379
14654.59 364
14655.73 382
14656.87 348
14658.01 383
14659.16 354
14660.30 399
14661.44 379
14662.58 345
14663.72 348
14664.87 376
14666.01 353
14667.15 361
14668.29 335
14669.44 355
14670.58 347
14671.72 351
14672.87 367
14674.01 346
14675.15 351
14676.29 360
14677.44 366
14678.58 347
14679.72 372
14680.87 357
14682.01 344
14683.15 329
14684.30 333
14685.44 335
14686.58 337
14687.73 357
14688.87 347
14690.01 340
14691.16 348
14692.30 346
14693.44 325
14694.59 335
14695.73 315
14696.87 329
14698.02 361
14699.16 356
14700.30 344
14701.45 338
14702.59 364
14703.74 359
14704.88 364
14706.02 366
14707.17 365
14708.31 354
14709.46 387
14710.60 348
14711.75 316
14712.89 328
14714.03 347
14715.18 360
14716.32 333
14717.47 325
14718.61 352
14719.76 353
14720.90 336
14722.05 347
14723.19 341
14724.34 367
14725.48 316
14726.63 316
14727.77 339
14728.92 341
14730.06 295
14731.21 351
14732.35 347
14733.50 342
14734.64 345
14735.79 344
14736.93 307
14738.08 325
14739.22 340
14740.37 352
14741.51 345
14742.66 324
14743.80 354
14744.95 323
14746.09 335
14747.24 351
14748.39 335
14749.53 338
14750.68 329
14751.82 315
14752.97 344
14754.11 329
14755.26 322
14756.41 319
14757.55 357
14758.70 324
14759.85 317
14760.99 313
14762.14 326
14763.28 317
14764.43 323
14765.58 332
14766.72 325
14767.87 317
14769.02 296
14770.16 332
14771.31 295
14772.46 316
14773.60 311
14774.75 328
14775.90 321
14777.04 313
14778.19 307
14779.34 328
14780.48 330
14781.63 306
14782.78 315
14783.92 322
14785.07 304
14786.22 307
14787.37 328
14788.51 329
14789.66 296
14790.81 340
14791.96 317
14793.10 328
14794.25 316
14795.40 357
14796.54 351
14797.69 302
14798.84 306
14799.99 323
14801.14 337
14802.28 326
14803.43 302
14804.58 328
14805.73 316
14806.88 314
14808.02 277
14809.17 314
14810.32 305
14811.47 307
14812.62 311
14813.76 319
14814.91 310
14816.06 321
14817.21 302
14818.36 324
14819.51 308
14820.65 333
14821.80 337
14822.95 302
14824.10 319
14825.25 334
14826.40 340
14827.55 316
14828.69 305
14829.84 309
14830.99 311
14832.14 320
14833.29 324
14834.44 325
14835.59 319
14836.74 318
14837.89 296
14839.04 308
14840.19 289
14841.33 321
14842.48 299
14843.63 311
14844.78 304
14845.93 300
14847.08 330
14848.23 301
14849.38 302
14850.53 305
14851.68 326
14852.83 330
14853.98 300
14855.13 292
14856.28 310
14857.43 301
14858.58 289
14859.73 322
14860.88 309
14862.03 282
14863.18 317
14864.33 312
14865.48 332
14866.63 294
14867.78 279
14868.93 336
14870.08 327
14871.23 336
14872.38 292
14873.53 342
14874.68 298
14875.83 287
14876.98 312
14878.14 321
14879.29 295
14880.44 319
14881.59 309
14882.74 293
14883.89 275
14885.04 314
14886.19 321
14887.34 306
14888.49 301
14889.64 335
14890.80 357
14891.95 322
14893.10 319
14894.25 317
14895.40 333
14896.55 309
14897.70 314
14898.86 350
14900.01 321
14901.16 285
14902.31 321
14903.46 343
14904.61 319
14905.77 311
14906.92 298
14908.07 313
14909.22 290
14910.37 306
14911.53 321
14912.68 362
14913.83 311
14914.98 327
14916.13 331
14917.29 310
14918.44 301
14919.59 320
14920.74 340
14921.90 308
14923.05 317
14924.20 346
14925.35 341
14926.51 320
14927.66 310
14928.81 310
14929.96 348
14931.12 313
14932.27 327
14933.42 332
14934.57 332
14935.73 317
14936.88 316
14938.03 345
14939.19 311
14940.34 297
14941.49 319
14942.65 338
14943.80 331
14944.95 332
14946.11 350
14947.26 321
14948.41 314
14949.57 326
14950.72 323
14951.87 326
14953.03 335
14954.18 325
14955.33 312
14956.49 322
14957.64 329
14958.80 350
14959.95 326
14961.10 330
14962.26 309
14963.41 331
14964.57 315
14965.72 289
14966.87 328
14968.03 325
14969.18 303
14970.34 309
14971.49 351
14972.65 333
14973.80 326
14974.95 356
14976.11 331
14977.26 332
14978.42 298
14979.57 313
14980.73 316
14981.88 302
14983.04 297
14984.19 314
14985.35 325
14986.50 341
14987.66 345
14988.81 327
14989.97 297
14991.12 309
14992.28 311
14993.43 325
14994.59 328
14995.74 305
14996.90 304
14998.05 322
14999.21 315
15000.36 297
15001.52 304
15002.67 307
15003.83 332
15004.99 325
15006.14 320
15007.30 330
15008.45 319
15009.61 349
15010.76 293
15011.92 314
15013.08 308
15014.23 356
15015.39 342
15016.54 283
15017.70 289
15018.86 301
15020.01 343
15021.17 312
15022.32 296
15023.48 318
15024.64 302
15025.79 313
15026.95 320
15028.11 320
15029.26 295
15030.42 296
15031.58 338
15032.73 314
15033.89 292
15035.05 301
15036.20 315
15037.36 305
15038.52 320
15039.67 294
15040.83 338
15041.99 308
15043.15 290
15044.30 286
15045.46 309
15046.62 317
15047.77 314
15048.93 331
15050.09 316
15051.25 295
15052.40 292
15053.56 331
15054.72 305
15055.88 304
15057.03 295
15058.19 323
15059.35 294
15060.51 318
15061.66 307
15062.82 300
15063.98 298
15065.14 311
15066.30 336
15067.45 322
15068.61 314
15069.77 313
15070.93 351
15072.09 313
15073.24 291
15074.40 293
15075.56 327
15076.72 309
15077.88 313
15079.04 327
15080.20 333
15081.35 316
15082.51 310
15083.67 324
15084.83 316
15085.99 297
15087.15 338
15088.31 320
15089.46 322
15090.62 311
15091.78 314
15092.94 300
15094.10 325
15095.26 311
15096.42 320
15097.58 349
15098.74 310
15099.90 332
15101.06 318
15102.22 306
15103.37 321
15104.53 317
15105.69 306
15106.85 322
15108.01 314
15109.17 287
15110.33 317
15111.49 284
15112.65 333
15113.81 361
15114.97 297
15116.13 308
15117.29 288
15118.45 324
15119.61 319
15120.77 266
15121.93 313
15123.09 325
15124.25 300
15125.41 320
15126.57 295
15127.73 325
15128.89 304
15130.05 313
15131.21 300
15132.37 283
15133.53 317
15134.69 338
15135.86 335
15137.02 335
15138.18 300
15139.34 323
15140.50 317
15141.66 300
15142.82 294
15143.98 321
15145.14 335
15146.30 321
15147.46 304
15148.63 291
15149.79 324
15150.95 299
15152.11 320
15153.27 302
15154.43 318
15155.59 326
15156.75 335
15157.92 310
15159.08 307
15160.24 336
15161.40 332
15162.56 362
15163.72 301
15164.89 307
15166.05 321
15167.21 336
15168.37 328
15169.53 315
15170.69 333
15171.86 326
15173.02 330
15174.18 332
15175.34 313
15176.51 318
15177.67 343
15178.83 336
15179.99 331
15181.15 314
15182.32 347
15183.48 330
15184.64 332
15185.80 297
15186.97 315
15188.13 341
15189.29 340
15190.46 348
15191.62 318
15192.78 329
15193.94 330
15195.11 310
15196.27 310
15197.43 334
15198.60 321
15199.76 332
15200.92 313
15202.08 334
15203.25 345
15204.41 347
15205.57 359
15206.74 348
15207.90 370
15209.06 358
15210.23 338
15211.39 320
15212.56 338
15213.72 301
15214.88 337
15216.05 337
15217.21 376
15218.37 378
15219.54 345
15220.70 353
15221.87 358
15223.03 360
15224.19 359
15225.36 324
15226.52 346
15227.69 377
15228.85 366
15230.01 373
15231.18 359
15232.34 367
15233.51 313
15234.67 359
15235.84 350
15237.00 322
15238.16 346
15239.33 331
15240.49 330
15241.66 311
15242.82 329
15243.99 319
15245.15 312
15246.32 327
15247.48 327
15248.65 322
15249.81 322
15250.98 342
15252.14 338
15253.31 323
15254.47 346
15255.64 333
15256.80 332
15257.97 335
15259.13 317
15260.30 307
15261.46 344
15262.63 316
15263.80 293
15264.96 345
15266.13 306
15267.29 330
15268.46 326
15269.62 312
15270.79 291
15271.96 302
15273.12 318
15274.29 310
15275.45 322
15276.62 312
15277.79 323
15278.95 331
15280.12 325
15281.28 296
15282.45 352
15283.62 311
15284.78 340
15285.95 338
15287.12 323
15288.28 329
15289.45 343
15290.62 340
15291.78 341
15292.95 327
15294.12 350
15295.28 315
15296.45 338
15297.62 314
15298.78 285
15299.95 321
15301.12 329
15302.28 324
15303.45 312
15304.62 343
15305.78 317
15306.95 330
15308.12 349
15309.29 323
15310.45 308
15311.62 316
15312.79 331
15313.96 360
15315.12 358
15316.29 325
15317.46 342
15318.63 329
15319.79 346
15320.96 318
15322.13 337
15323.30 340
15324.46 307
15325.63 326
15326.80 330
15327.97 338
15329.14 300
15330.30 314
15331.47 311
15332.64 350
15333.81 291
15334.98 309
15336.14 294
15337.31 337
15338.48 333
15339.65 327
15340.82 322
15341.99 337
15343.16 303
15344.32 315
15345.49 311
15346.66 331
15347.83 317
15349.00 328
15350.17 330
15351.34 336
15352.51 319
15353.67 339
15354.84 317
15356.01 324
15357.18 323
15358.35 306
15359.52 313
15360.69 328
15361.86 316
15363.03 322
15364.20 304
15365.37 333
15366.54 312
15367.71 320
15368.87 308
15370.04 323
15371.21 335
15372.38 353
15373.55 356
15374.72 362
15375.89 333
15377.06 318
15378.23 320
15379.40 335
15380.57 373
15381.74 391
15382.91 343
15384.08 338
15385.25 348
15386.42 334
15387.59 339
15388.76 340
15389.93 350
15391.10 317
15392.27 354
15393.44 365
15394.62 357
15395.79 349
15396.96 337
15398.13 365
15399.30 351
15400.47 346
15401.64 330
15402.81 335
15403.98 325
15405.15 374
15406.32 351
15407.49 330
15408.66 350
15409.84 353
15411.01 313
15412.18 310
15413.35 317
15414.52 334
15415.69 318
15416.86 336
15418.03 338
15419.21 343
15420.38 312
15421.55 313
15422.72 328
15423.89 326
15425.06 310
15426.24 340
15427.41 348
15428.58 346
15429.75 306
15430.92 305
15432.09 321
15433.27 321
15434.44 305
15435.61 317
15436.78 343
15437.96 317
15439.13 294
15440.30 310
15441.47 320
15442.64 324
15443.82 328
15444.99 349
15446.16 345
15447.33 307
15448.51 315
15449.68 323
15450.85 287
15452.02 317
15453.20 314
15454.37 340
15455.54 316
15456.72 328
15457.89 322
15459.06 339
15460.23 333
15461.41 354
15462.58 310
15463.75 297
15464.93 308
15466.10 316
15467.27 317
15468.45 287
15469.62 331
15470.79 295
15471.97 311
15473.14 308
15474.31 307
15475.49 329
15476.66 334
15477.83 312
15479.01 337
15480.18 334
15481.36 312
15482.53 300
15483.70 315
15484.88 319
15486.05 323
15487.23 320
15488.40 313
15489.57 325
15490.75 299
15491.92 301
15493.10 312
15494.27 292
15495.44 328
15496.62 337
15497.79 328
15498.97 289
15500.14 311
15501.32 324
15502.49 339
15503.67 309
15504.84 319
15506.02 293
15507.19 332
15508.36 303
15509.54 312
15510.71 336
15511.89 324
15513.06 301
15514.24 325
15515.41 330
15516.59 337
15517.77 328
15518.94 368
15520.12 317
15521.29 301
15522.47 322
15523.64 317
15524.82 353
15525.99 312
15527.17 324
15528.34 324
15529.52 320
15530.69 351
15531.87 372
15533.05 358
15534.22 335
15535.40 331
15536.57 323
15537.75 336
15538.93 303
15540.10 320
15541.28 356
15542.45 338
15543.63 337
15544.81 334
15545.98 345
15547.16 343
15548.33 346
15549.51 334
15550.69 336
15551.86 344
15553.04 332
15554.22 351
15555.39 365
15556.57 316
15557.75 329
15558.92 371
15560.10 370
15561.28 338
15562.45 347
15563.63 338
15564.81 355
15565.99 346
15567.16 337
15568.34 348
15569.52 369
15570.69 339
15571.87 332
15573.05 338
15574.23 325
15575.40 363
15576.58 354
15577.76 362
15578.93 336
15580.11 375
15581.29 353
15582.47 354
15583.65 340
15584.82 367
15586.00 359
15587.18 358
15588.36 358
15589.53 352
15590.71 357
15591.89 345
15593.07 376
15594.25 369
15595.42 367
15596.60 353
15597.78 370
15598.96 367
15600.14 353
15601.32 354
15602.49 367
15603.67 369
15604.85 379
15606.03 371
15607.21 390
15608.39 384
15609.56 399
15610.74 406
15611.92 386
15613.10 399
15614.28 384
15615.46 370
15616.64 382
15617.82 370
15619.00 403
15620.17 392
15621.35 401
15622.53 380
15623.71 399
15624.89 374
15626.07 422
15627.25 417
15628.43 434
15629.61 397
15630.79 407
15631.97 404
15633.15 399
15634.33 390
15635.51 407
15636.69 427
15637.87 429
15639.05 398
15640.22 416
15641.40 428
15642.58 401
15643.76 415
15644.94 421
15646.12 408
15647.30 435
15648.48 421
15649.66 405
15650.85 401
15652.03 400
15653.21 400
15654.39 431
15655.57 408
15656.75 407
15657.93 407
15659.11 424
15660.29 424
15661.47 388
15662.65 398
15663.83 430
15665.01 407
15666.19 382
15667.37 390
15668.55 439
15669.73 382
15670.92 386
15672.10 379
15673.28 384
15674.46 391
15675.64 376
15676.82 381
15678.00 366
15679.18 368
15680.36 400
15681.55 383
15682.73 400
15683.91 349
15685.09 393
15686.27 412
15687.45 396
15688.63 408
15689.82 419
15691.00 413
15692.18 401
15693.36 392
15694.54 394
15695.73 389
15696.91 388
15698.09 364
15699.27 370
15700.45 391
15701.64 407
15702.82 417
15704.00 395
15705.18 414
15706.36 384
15707.55 425
15708.73 421
15709.91 399
15711.09 415
15712.28 386
15713.46 407
15714.64 378
15715.82 395
15717.01 454
15718.19 414
15719.37 398
15720.55 394
15721.74 405
15722.92 421
15724.10 402
15725.29 423
15726.47 426
15727.65 422
15728.84 426
15730.02 421
15731.20 398
15732.39 420
15733.57 420
15734.75 436
15735.94 412
15737.12 448
15738.30 411
15739.49 430
15740.67 388
15741.85 433
15743.04 451
15744.22 445
15745.40 428
15746.59 446
15747.77 443
15748.96 434
15750.14 445
15751.32 407
15752.51 456
15753.69 429
15754.88 406
15756.06 400
15757.24 420
15758.43 453
15759.61 433
15760.80 405
15761.98 404
15763.17 383
15764.35 421
15765.53 400
15766.72 417
15767.90 415
15769.09 395
15770.27 402
15771.46 406
15772.64 391
15773.83 375
15775.01 373
15776.20 389
15777.38 372
15778.57 375
15779.75 387
15780.94 400
15782.12 382
15783.31 379
15784.49 364
15785.68 391
15786.86 407
15788.05 391
15789.23 373
15790.42 380
15791.60 396
15792.79 358
15793.98 349
15795.16 359
15796.35 375
15797.53 390
15798.72 352
15799.90 371
15801.09 363
15802.28 389
15803.46 394
15804.65 387
15805.83 391
15807.02 377
15808.21 374
15809.39 374
15810.58 377
15811.76 361
15812.95 402
15814.14 377
15815.32 330
15816.51 358
15817.70 359
15818.88 352
15820.07 382
15821.26 384
15822.44 338
15823.63 346
15824.82 349
15826.00 363
15827.19 344
15828.38 385
15829.56 361
15830.75 367
15831.94 376
15833.12 363
15834.31 353
15835.50 377
15836.69 382
15837.87 364
15839.06 342
15840.25 379
15841.44 366
15842.62 356
15843.81 345
15845.00 358
15846.18 393
15847.37 380
15848.56 340
15849.75 349
15850.94 361
15852.12 349
15853.31 343
15854.50 377
15855.69 351
15856.87 339
15858.06 350
15859.25 349
15860.44 359
15861.63 367
15862.81 350
15864.00 373
15865.19 348
15866.38 356
15867.57 326
15868.76 360
15869.94 369
15871.13 376
15872.32 358
15873.51 393
15874.70 398
15875.89 379
15877.08 380
15878.26 371
15879.45 358
15880.64 393
15881.83 360
15883.02 371
15884.21 366
15885.40 352
15886.59 370
15887.78 371
15888.97 360
15890.15 360
15891.34 368
15892.53 383
15893.72 398
15894.91 377
15896.10 375
15897.29 385
15898.48 366
15899.67 398
15900.86 387
15902.05 381
15903.24 400
15904.43 390
15905.62 393
15906.81 378
15908.00 398
15909.19 395
15910.38 405
15911.57 417
15912.76 396
15913.95 395
15915.14 361
15916.33 385
15917.52 395
15918.71 398
15919.90 410
15921.09 369
15922.28 375
15923.47 393
15924.66 393
15925.85 368
15927.04 395
15928.23 403
15929.42 397
15930.61 370
15931.80 375
15932.99 359
15934.18 334
15935.38 386
15936.57 361
15937.76 374
15938.95 383
15940.14 361
15941.33 363
15942.52 368
15943.71 333
15944.90 341
15946.10 341
15947.29 356
15948.48 349
15949.67 330
15950.86 353
15952.05 346
15953.24 313
15954.44 361
15955.63 332
15956.82 346
15958.01 331
15959.20 338
15960.39 310
15961.59 334
15962.78 331
15963.97 335
15965.16 342
15966.35 352
15967.55 347
15968.74 332
15969.93 355
15971.12 312
15972.31 359
15973.51 331
15974.70 334
15975.89 336
15977.08 315
15978.28 312
15979.47 317
15980.66 359
15981.85 290
15983.05 313
15984.24 295
15985.43 305
15986.62 299
15987.82 302
15989.01 309
15990.20 312
15991.40 291
15992.59 317
15993.78 356
15994.98 339
15996.17 308
15997.36 303
15998.55 315
15999.75 292
16000.94 292
16002.13 310
16003.33 333
16004.52 306
16005.72 318
16006.91 322
16008.10 315
16009.30 311
16010.49 318
16011.68 324
16012.88 287
16014.07 296
16015.26 322
16016.46 297
16017.65 304
16018.85 284
16020.04 311
16021.23 326
16022.43 289
16023.62 354
16024.82 302
16026.01 315
16027.21 290
16028.40 299
16029.59 303
16030.79 290
16031.98 310
16033.18 318
16034.37 308
16035.57 281
16036.76 315
16037.96 287
16039.15 287
16040.35 300
16041.54 299
16042.73 301
16043.93 327
16045.12 296
16046.32 307
16047.51 301
16048.71 308
16049.91 302
16051.10 321
16052.30 313
16053.49 277
16054.69 313
16055.88 318
16057.08 329
16058.27 307
16059.47 297
16060.66 314
16061.86 303
16063.05 294
16064.25 294
16065.45 286
16066.64 310
16067.84 301
16069.03 282
16070.23 321
16071.42 289
16072.62 320
16073.82 304
16075.01 304
16076.21 287
16077.41 301
16078.60 274
16079.80 306
16080.99 310
16082.19 308
16083.39 299
16084.58 289
16085.78 291
16086.98 305
16088.17 306
16089.37 317
16090.57 310
16091.76 291
16092.96 310
16094.16 305
16095.35 308
16096.55 312
16097.75 296
16098.94 311
16100.14 306
16101.34 280
16102.53 302
16103.73 296
16104.93 306
16106.13 278
16107.32 288
16108.52 314
16109.72 303
16110.92 302
16112.11 282
16113.31 301
16114.51 300
16115.71 301
16116.90 274
16118.10 290
16119.30 265
16120.50 302
16121.69 283
16122.89 299
16124.09 284
16125.29 312
16126.49 319
16127.68 302
16128.88 296
16130.08 264
16131.28 307
16132.48 316
16133.67 301
16134.87 283
16136.07 308
16137.27 308
16138.47 299
16139.67 304
16140.86 295
16142.06 268
16143.26 297
16144.46 327
16145.66 297
16146.86 270
16148.06 274
16149.26 286
16150.45 282
16151.65 278
16152.85 295
16154.05 308
16155.25 284
16156.45 292
16157.65 275
16158.85 270
16160.05 265
16161.25 295
16162.45 290
16163.64 274
16164.84 288
16166.04 297
16167.24 289
16168.44 278
16169.64 298
16170.84 291
16172.04 288
16173.24 283
16174.44 306
16175.64 287
16176.84 292
16178.04 278
16179.24 309
16180.44 314
16181.64 293
16182.84 304
16184.04 286
16185.24 308
16186.44 290
16187.64 276
16188.84 292
16190.04 294
16191.24 298
16192.44 281
16193.64 321
16194.84 295
16196.04 271
16197.24 323
16198.44 298
16199.65 303
16200.85 288
16202.05 298
16203.25 294
16204.45 303
16205.65 282
16206.85 301
16208.05 319
16209.25 314
16210.45 325
16211.65 284
16212.86 298
16214.06 294
16215.26 298
16216.46 299
16217.66 297
16218.86 270
16220.06 272
16221.27 304
16222.47 315
16223.67 292
16224.87 283
16226.07 306
16227.27 298
16228.48 317
16229.68 321
16230.88 300
16232.08 290
16233.28 333
16234.48 328
16235.69 320
16236.89 339
16238.09 337
16239.29 280
16240.50 291
16241.70 309
16242.90 292
16244.10 307
16245.30 316
16246.51 319
16247.71 327
16248.91 294
16250.11 293
16251.32 311
16252.52 318
16253.72 316
16254.92 303
16256.13 303
16257.33 326
16258.53 303
16259.74 315
16260.94 324
16262.14 340
16263.35 322
16264.55 335
16265.75 331
16266.95 320
16268.16 332
16269.36 317
16270.56 293
16271.77 313
16272.97 310
16274.17 327
16275.38 321
16276.58 318
16277.79 308
16278.99 314
16280.19 347
16281.40 319
16282.60 318
16283.80 324
16285.01 319
16286.21 310
16287.42 311
16288.62 335
16289.82 340
16291.03 358
16292.23 327
16293.44 313
16294.64 332
16295.84 359
16297.05 367
16298.25 327
16299.46 343
16300.66 371
16301.87 331
16303.07 333
16304.27 314
16305.48 320
16306.68 338
16307.89 328
16309.09 320
16310.30 348
16311.50 356
16312.71 351
16313.91 359
16315.12 319
16316.32 277
16317.53 309
16318.73 326
16319.94 321
16321.14 308
16322.35 330
16323.55 303
16324.76 293
16325.96 287
16327.17 290
16328.38 313
16329.58 294
16330.79 313
16331.99 292
16333.20 289
16334.40 300
16335.61 286
16336.81 301
16338.02 288
16339.23 318
16340.43 265
16341.64 283
16342.84 280
16344.05 305
16345.26 287
16346.46 317
16347.67 296
16348.87 281
16350.08 289
16351.29 280
16352.49 289
16353.70 285
16354.91 297
16356.11 265
16357.32 302
16358.53 272
16359.73 268
16360.94 267
16362.15 268
16363.35 275
16364.56 284
16365.77 289
16366.97 282
16368.18 278
16369.39 304
16370.59 251
16371.80 281
16373.01 299
16374.21 291
16375.42 300
16376.63 300
16377.84 288
16379.04 275
16380.25 258
16381.46 285
16382.67 276
16383.87 275
16385.08 295
16386.29 271
16387.50 279
16388.70 285
16389.91 289
16391.12 279
16392.33 298
16393.53 293
16394.74 263
16395.95 281
16397.16 282
16398.37 274
16399.57 282
16400.78 269
16401.99 280
16403.20 270
16404.41 263
16405.62 280
16406.82 301
16408.03 290
16409.24 289
16410.45 274
16411.66 280
16412.87 267
16414.07 263
16415.28 287
16416.49 274
16417.70 252
16418.91 258
16420.12 256
16421.33 262
16422.54 259
16423.75 263
16424.95 248
16426.16 278
16427.37 268
16428.58 278
16429.79 280
16431.00 296
16432.21 281
16433.42 267
16434.63 270
16435.84 280
16437.05 256
16438.26 265
16439.47 306
16440.68 301
16441.88 275
16443.09 267
16444.30 268
16445.51 292
16446.72 279
16447.93 275
16449.14 262
16450.35 270
16451.56 289
16452.77 260
16453.98 269
16455.19 261
16456.40 234
16457.61 252
16458.82 250
16460.03 256
16461.24 265
16462.45 247
16463.67 250
16464.88 280
16466.09 267
16467.30 245
16468.51 255
16469.72 255
16470.93 239
16472.14 263
16473.35 250
16474.56 261
16475.77 232
16476.98 233
16478.19 245
16479.40 240
16480.62 254
16481.83 260
16483.04 251
16484.25 253
16485.46 254
16486.67 267
16487.88 268
16489.09 238
16490.31 276
16491.52 284
16492.73 267
16493.94 252
16495.15 250
16496.36 256
16497.57 275
16498.79 243
16500.00 275
16501.21 268
16502.42 280
16503.63 250
16504.85 257
16506.06 271
16507.27 266
16508.48 264
16509.69 231
16510.91 263
16512.12 234
16513.33 262
16514.54 271
16515.76 275
16516.97 263
16518.18 284
16519.39 271
16520.60 259
16521.82 264
16523.03 269
16524.24 260
16525.46 259
16526.67 263
16527.88 245
16529.09 256
16530.31 256
16531.52 242
16532.73 235
16533.95 279
16535.16 263
16536.37 258
16537.58 263
16538.80 237
16540.01 224
16541.22 259
16542.44 261
16543.65 239
16544.86 269
16546.08 243
16547.29 261
16548.50 267
16549.72 260
16550.93 268
16552.15 255
16553.36 253
16554.57 250
16555.79 234
16557.00 255
16558.21 240
16559.43 252
16560.64 251
16561.86 239
16563.07 259
16564.28 253
16565.50 248
16566.71 246
16567.93 255
16569.14 230
16570.36 252
16571.57 250
16572.78 281
16574.00 256
16575.21 261
16576.43 243
16577.64 257
16578.86 254
16580.07 253
16581.29 272
16582.50 278
16583.72 243
16584.93 249
16586.15 277
16587.36 244
16588.58 254
16589.79 237
16591.01 265
16592.22 245
16593.44 233
16594.65 244
16595.87 241
16597.08 244
16598.30 223
16599.51 249
16600.73 259
16601.94 265
16603.16 251
16604.37 269
16605.59 218
16606.81 251
16608.02 262
16609.24 228
16610.45 231
16611.67 224
16612.89 240
16614.10 246
16615.32 216
16616.53 255
16617.75 275
16618.97 240
16620.18 245
16621.40 238
16622.61 275
16623.83 242
16625.05 271
16626.26 242
16627.48 262
16628.70 238
16629.91 236
16631.13 260
16632.35 235
16633.56 226
16634.78 227
16636.00 233
16637.21 227
16638.43 246
16639.65 268
16640.86 246
16642.08 236
16643.30 234
16644.51 232
16645.73 252
16646.95 258
16648.17 266
16649.38 214
16650.60 227
16651.82 222
16653.03 239
16654.25 230
16655.47 213
16656.69 220
16657.90 243
16659.12 245
16660.34 241
16661.56 259
16662.77 268
16663.99 263
16665.21 255
16666.43 225
16667.65 234
16668.86 227
16670.08 251
16671.30 266
16672.52 239
16673.74 226
16674.95 223
16676.17 228
16677.39 239
16678.61 241
16679.83 246
16681.05 230
16682.26 241
16683.48 227
16684.70 217
16685.92 229
16687.14 250
16688.36 248
16689.58 261
16690.79 245
16692.01 214
16693.23 227
16694.45 252
16695.67 270
16696.89 210
16698.11 235
16699.33 227
16700.55 247
16701.76 248
16702.98 231
16704.20 233
16705.42 229
16706.64 228
16707.86 226
16709.08 209
16710.30 237
16711.52 268
16712.74 251
16713.96 242
16715.18 225
16716.40 236
16717.62 240
16718.84 223
16720.06 229
16721.28 238
16722.50 233
16723.72 222
16724.94 230
16726.16 256
16727.38 235
16728.60 213
16729.82 255
16731.04 235
16732.26 247
16733.48 229
16734.70 257
16735.92 218
16737.14 248
16738.36 208
16739.58 242
16740.80 232
16742.02 224
16743.24 235
16744.46 263
16745.68 264
16746.90 251
16748.12 233
16749.35 243
16750.57 267
16751.79 226
16753.01 240
16754.23 213
16755.45 219
16756.67 227
16757.89 228
16759.11 232
16760.33 253
16761.56 226
16762.78 226
16764.00 238
16765.22 212
16766.44 238
16767.66 252
16768.88 229
16770.11 215
16771.33 247
16772.55 216
16773.77 233
16774.99 239
16776.22 232
16777.44 239
16778.66 227
16779.88 246
16781.10 237
16782.33 228
16783.55 239
16784.77 238
16785.99 224
16787.21 240
16788.44 256
16789.66 237
16790.88 222
16792.10 226
16793.33 210
16794.55 230
16795.77 237
16796.99 220
16798.22 227
16799.44 239
16800.66 231
16801.88 225
16803.11 218
16804.33 253
16805.55 239
16806.78 233
16808.00 249
16809.22 233
16810.44 244
16811.67 229
16812.89 253
16814.11 241
16815.34 223
16816.56 254
16817.78 231
16819.01 226
16820.23 240
16821.45 249
16822.68 267
16823.90 225
16825.13 239
16826.35 229
16827.57 212
16828.80 236
16830.02 225
16831.24 257
16832.47 229
16833.69 234
16834.92 253
16836.14 241
16837.36 220
16838.59 251
16839.81 238
16841.04 247
16842.26 239
16843.48 237
16844.71 256
16845.93 225
16847.16 238
16848.38 231
16849.61 236
16850.83 241
16852.06 253
16853.28 231
16854.51 242
16855.73 256
16856.95 238
16858.18 242
16859.40 261
16860.63 259
16861.85 244
16863.08 241
16864.30 243
16865.53 244
16866.75 264
16867.98 265
16869.21 263
16870.43 269
16871.66 244
16872.88 255
16874.11 251
16875.33 258
16876.56 257
16877.78 266
16879.01 252
16880.23 277
16881.46 267
16882.69 255
16883.91 245
16885.14 262
16886.36 247
16887.59 273
16888.81 266
16890.04 252
16891.27 246
16892.49 261
16893.72 266
16894.94 238
16896.17 239
16897.40 253
16898.62 257
16899.85 264
16901.08 253
16902.30 254
16903.53 252
16904.76 273
16905.98 225
16907.21 259
16908.44 257
16909.66 262
16910.89 252
16912.12 266
16913.34 254
16914.57 256
16915.80 253
16917.02 229
16918.25 275
16919.48 249
16920.70 253
16921.93 247
16923.16 234
16924.39 249
16925.61 259
16926.84 217
16928.07 262
16929.30 238
16930.52 250
16931.75 252
16932.98 264
16934.21 218
16935.43 219
16936.66 255
16937.89 252
16939.12 242
16940.34 245
16941.57 270
16942.80 267
16944.03 246
16945.26 255
16946.48 255
16947.71 253
16948.94 250
16950.17 243
16951.40 259
16952.62 228
16953.85 254
16955.08 256
16956.31 242
16957.54 243
16958.77 258
16959.99 233
16961.22 241
16962.45 241
16963.68 250
16964.91 234
16966.14 231
16967.37 227
16968.60 226
16969.82 243
16971.05 237
16972.28 240
16973.51 222
16974.74 229
16975.97 230
16977.20 253
16978.43 220
16979.66 245
16980.89 243
16982.11 248
16983.34 256
16984.57 235
16985.80 226
16987.03 243
16988.26 248
16989.49 257
16990.72 248
16991.95 228
16993.18 233
16994.41 236
16995.64 236
16996.87 244
16998.10 258
16999.33 215
17000.56 239
17001.79 268
17003.02 232
17004.25 253
17005.48 239
17006.71 274
17007.94 228
17009.17 217
17010.40 227
17011.63 239
17012.86 223
17014.09 226
17015.32 229
17016.55 255
17017.78 259
17019.01 240
17020.25 238
17021.48 247
17022.71 241
17023.94 241
17025.17 236
17026.40 235
17027.63 233
17028.86 248
17030.09 232
17031.32 232
17032.55 211
17033.79 217
17035.02 233
17036.25 251
17037.48 232
17038.71 228
17039.94 244
17041.17 225
17042.41 233
17043.64 232
17044.87 232
17046.10 242
17047.33 225
17048.56 232
17049.80 217
17051.03 258
17052.26 246
17053.49 253
17054.72 212
17055.95 230
17057.19 228
17058.42 243
17059.65 251
17060.88 237
17062.12 238
17063.35 223
17064.58 236
17065.81 262
17067.04 227
17068.28 218
17069.51 236
17070.74 262
17071.97 224
17073.21 219
17074.44 232
17075.67 255
17076.90 247
17078.14 214
17079.37 233
17080.60 248
17081.84 248
17083.07 222
17084.30 228
17085.54 224
17086.77 237
17088.00 248
17089.23 242
17090.47 230
17091.70 209
17092.93 241
17094.17 212
17095.40 222
17096.63 216
17097.87 248
17099.10 255
17100.34 231
17101.57 253
17102.80 249
17104.04 225
17105.27 238
17106.50 226
17107.74 238
17108.97 248
17110.21 233
17111.44 235
17112.67 250
17113.91 236
17115.14 205
17116.38 228
17117.61 239
17118.84 230
17120.08 231
17121.31 238
17122.55 229
17123.78 233
17125.02 215
17126.25 217
17127.48 239
17128.72 242
17129.95 240
17131.19 218
17132.42 215
17133.66 210
17134.89 235
17136.13 248
17137.36 244
17138.60 230
17139.83 210
17141.07 228
17142.30 224
17143.54 207
17144.77 219
17146.01 223
17147.24 224
17148.48 235
17149.71 235
17150.95 217
17152.19 224
17153.42 232
17154.66 227
17155.89 212
17157.13 227
17158.36 232
17159.60 241
17160.83 226
17162.07 230
17163.31 231
17164.54 265
17165.78 236
17167.01 262
17168.25 240
17169.49 220
17170.72 210
17171.96 244
17173.19 247
17174.43 230
17175.67 211
17176.90 234
17178.14 259
17179.38 245
17180.61 248
17181.85 222
17183.09 204
17184.32 212
17185.56 227
17186.80 211
17188.03 193
17189.27 244
17190.51 262
17191.74 266
17192.98 230
17194.22 231
17195.45 246
17196.69 224
17197.93 230
17199.16 230
17200.40 231
17201.64 229
17202.88 234
17204.11 245
17205.35 222
17206.59 206
17207.83 215
17209.06 247
17210.30 238
17211.54 233
17212.78 206
17214.01 242
17215.25 212
17216.49 221
17217.73 252
17218.96 237
17220.20 223
17221.44 222
17222.68 254
17223.92 235
17225.15 213
17226.39 223
17227.63 254
17228.87 233
17230.11 223
17231.35 244
17232.58 243
17233.82 192
17235.06 217
17236.30 245
17237.54 242
17238.78 220
17240.01 239
17241.25 227
17242.49 213
17243.73 209
17244.97 226
17246.21 250
17247.45 240
17248.69 203
17249.93 215
17251.16 234
17252.40 219
17253.64 224
17254.88 238
17256.12 235
17257.36 242
17258.60 225
17259.84 238
17261.08 239
17262.32 218
17263.56 232
17264.80 218
17266.04 210
17267.28 216
17268.51 225
17269.75 235
17270.99 216
17272.23 217
17273.47 248
17274.71 235
17275.95 226
17277.19 225
17278.43 209
17279.67 198
17280.91 205
17282.15 222
17283.39 219
17284.63 224
17285.87 216
17287.11 207
17288.35 231
17289.60 201
17290.84 212
17292.08 257
17293.32 242
17294.56 236
17295.80 231
17297.04 231
17298.28 235
17299.52 189
17300.76 202
17302.00 235
17303.24 220
17304.48 210
17305.72 226
17306.96 219
17308.21 221
17309.45 241
17310.69 230
17311.93 224
17313.17 224
17314.41 248
17315.65 244
17316.89 228
17318.14 201
17319.38 221
17320.62 235
17321.86 235
17323.10 221
17324.34 226
17325.59 224
17326.83 212
17328.07 248
17329.31 235
17330.55 236
17331.79 225
17333.04 227
17334.28 246
17335.52 204
17336.76 237
17338.00 224
17339.25 248
17340.49 218
17341.73 233
17342.97 228
17344.22 245
17345.46 232
17346.70 201
17347.94 220
17349.19 220
17350.43 203
17351.67 219
17352.91 244
17354.16 220
17355.40 218
17356.64 244
17357.88 198
17359.13 207
17360.37 232
17361.61 229
17362.86 236
17364.10 234
17365.34 222
17366.58 223
17367.83 228
17369.07 243
17370.31 227
17371.56 228
17372.80 213
17374.04 218
17375.29 232
17376.53 219
17377.78 223
17379.02 216
17380.26 218
17381.51 227
17382.75 231
17383.99 234
17385.24 226
17386.48 227
17387.72 231
17388.97 235
17390.21 235
17391.46 211
17392.70 220
17393.94 215
17395.19 222
17396.43 217
17397.68 220
17398.92 240
17400.17 246
17401.41 229
17402.65 207
17403.90 211
17405.14 212
17406.39 215
17407.63 222
17408.88 233
17410.12 246
17411.37 209
17412.61 237
17413.86 225
17415.10 237
17416.35 212
17417.59 217
17418.84 217
17420.08 232
17421.33 224
17422.57 229
17423.82 228
17425.06 239
17426.31 243
17427.55 217
17428.80 209
17430.04 227
17431.29 236
17432.53 222
17433.78 210
17435.03 224
17436.27 243
17437.52 216
17438.76 221
17440.01 220
17441.25 233
17442.50 216
17443.75 241
17444.99 224
17446.24 224
17447.48 223
17448.73 235
17449.98 223
17451.22 211
17452.47 203
17453.71 244
17454.96 258
17456.21 244
17457.45 224
17458.70 240
17459.95 207
17461.19 230
17462.44 214
17463.69 233
17464.93 249
17466.18 224
17467.43 213
17468.67 221
17469.92 201
17471.17 224
17472.41 256
17473.66 237
17474.91 219
17476.15 227
17477.40 227
17478.65 222
17479.90 240
17481.14 226
17482.39 239
17483.64 228
17484.88 237
17486.13 232
17487.38 231
17488.63 220
17489.87 225
17491.12 226
17492.37 256
17493.62 226
17494.86 238
17496.11 239
17497.36 229
17498.61 238
17499.86 213
17501.10 242
17502.35 219
17503.60 216
17504.85 215
17506.10 223
17507.34 226
17508.59 243
17509.84 239
17511.09 224
17512.34 237
17513.59 229
17514.83 260
17516.08 235
17517.33 228
17518.58 225
17519.83 243
17521.08 268
17522.33 240
17523.57 250
17524.82 243
17526.07 240
17527.32 234
17528.57 231
17529.82 266
17531.07 245
17532.32 223
17533.57 237
17534.82 259
17536.06 224
17537.31 232
17538.56 247
17539.81 240
17541.06 255
17542.31 243
17543.56 241
17544.81 225
17546.06 247
17547.31 240
17548.56 246
17549.81 255
17551.06 249
17552.31 239
17553.56 247
17554.81 254
17556.06 238
17557.31 261
17558.56 264
17559.81 229
17561.06 249
17562.31 228
17563.56 233
17564.81 245
17566.06 229
17567.31 269
17568.56 258
17569.81 254
17571.06 262
17572.31 252
17573.56 227
17574.81 237
17576.06 250
17577.31 263
17578.56 237
17579.81 267
17581.06 285
17582.31 244
17583.57 269
17584.82 246
17586.07 236
17587.32 258
17588.57 250
17589.82 253
17591.07 244
17592.32 266
17593.57 242
17594.83 258
17596.08 251
17597.33 235
17598.58 237
17599.83 220
17601.08 248
17602.33 244
17603.59 240
17604.84 251
17606.09 259
17607.34 257
17608.59 231
17609.84 227
17611.10 254
17612.35 228
17613.60 243
17614.85 225
17616.10 259
17617.36 238
17618.61 238
17619.86 218
17621.11 256
17622.36 245
17623.62 244
17624.87 236
17626.12 223
17627.37 234
17628.63 236
17629.88 248
17631.13 241
17632.38 289
17633.64 260
17634.89 256
17636.14 224
17637.39 214
17638.65 233
17639.90 225
17641.15 226
17642.41 261
17643.66 237
17644.91 243
17646.17 214
17647.42 237
17648.67 244
17649.92 224
17651.18 238
17652.43 238
17653.68 233
17654.94 219
17656.19 261
17657.44 224
17658.70 222
17659.95 232
17661.21 250
17662.46 226
17663.71 224
17664.97 247
17666.22 238
17667.47 228
17668.73 242
17669.98 238
17671.24 228
17672.49 232
17673.74 221
17675.00 253
17676.25 243
17677.51 245
17678.76 240
17680.02 237
17681.27 252
17682.52 237
17683.78 244
17685.03 223
17686.29 249
17687.54 248
17688.80 242
17690.05 246
17691.31 244
17692.56 218
17693.82 240
17695.07 228
17696.32 214
17697.58 216
17698.83 212
17700.09 232
17701.34 237
17702.60 230
17703.86 240
17705.11 219
17706.37 233
17707.62 247
17708.88 242
17710.13 240
17711.39 215
17712.64 237
17713.90 230
17715.15 247
17716.41 228
17717.66 255
17718.92 241
17720.18 236
17721.43 225
17722.69 252
17723.94 232
17725.20 218
17726.45 267
17727.71 285
17728.97 272
17730.22 232
17731.48 265
17732.74 240
17733.99 214
17735.25 244
17736.50 239
17737.76 236
17739.02 229
17740.27 236
17741.53 241
17742.79 240
17744.04 245
17745.30 244
17746.56 245
17747.81 244
17749.07 215
17750.33 232
17751.58 238
17752.84 262
17754.10 258
17755.35 248
17756.61 245
17757.87 237
17759.12 241
17760.38 234
17761.64 233
17762.90 229
17764.15 239
17765.41 244
17766.67 271
17767.93 260
17769.18 256
17770.44 252
17771.70 235
17772.96 236
17774.21 248
17775.47 267
17776.73 252
17777.99 267
17779.24 254
17780.50 245
17781.76 266
17783.02 244
17784.28 253
17785.53 258
17786.79 236
17788.05 266
17789.31 259
17790.57 255
17791.82 237
17793.08 273
17794.34 260
17795.60 242
17796.86 241
17798.12 255
17799.37 249
17800.63 253
17801.89 244
17803.15 248
17804.41 260
17805.67 266
17806.93 268
17808.19 224
17809.44 239
17810.70 267
17811.96 273
17813.22 264
17814.48 255
17815.74 257
17817.00 242
17818.26 250
17819.52 246
17820.78 241
17822.04 245
17823.29 263
17824.55 213
17825.81 233
17827.07 226
17828.33 249
17829.59 229
17830.85 245
17832.11 210
17833.37 232
17834.63 269
17835.89 253
17837.15 252
17838.41 215
17839.67 235
17840.93 242
17842.19 247
17843.45 219
17844.71 221
17845.97 222
17847.23 233
17848.49 242
17849.75 235
17851.01 229
17852.27 230
17853.53 221
17854.79 224
17856.05 199
17857.31 243
17858.57 223
17859.84 220
17861.10 262
17862.36 226
17863.62 237
17864.88 220
17866.14 236
17867.40 224
17868.66 226
17869.92 223
17871.18 241
17872.44 235
17873.71 246
17874.97 217
17876.23 227
17877.49 230
17878.75 241
17880.01 230
17881.27 253
17882.53 206
17883.80 225
17885.06 220
17886.32 212
17887.58 221
17888.84 210
17890.10 231
17891.37 216
17892.63 202
17893.89 212
17895.15 245
17896.41 231
17897.67 229
17898.94 231
17900.20 224
17901.46 216
17902.72 220
17903.99 242
17905.25 226
17906.51 239
17907.77 227
17909.03 231
17910.30 217
17911.56 245
17912.82 213
17914.08 241
17915.35 233
17916.61 232
17917.87 237
17919.14 226
17920.40 216
17921.66 250
17922.92 237
17924.19 218
17925.45 230
17926.71 193
17927.98 246
17929.24 210
17930.50 206
17931.76 204
17933.03 207
17934.29 217
17935.55 221
17936.82 256
17938.08 234
17939.34 245
17940.61 251
17941.87 236
17943.14 219
17944.40 221
17945.66 221
17946.93 242
17948.19 230
17949.45 229
17950.72 202
17951.98 223
17953.25 208
17954.51 220
17955.77 222
17957.04 229
17958.30 211
17959.57 215
17960.83 209
17962.09 202
17963.36 247
17964.62 234
17965.89 225
17967.15 219
17968.42 226
17969.68 213
17970.95 220
17972.21 207
17973.47 236
17974.74 226
17976.00 242
17977.27 225
17978.53 222
17979.80 221
17981.06 228
17982.33 222
17983.59 228
17984.86 245
17986.12 229
17987.39 214
17988.65 218
17989.92 223
17991.18 208
17992.45 222
17993.71 223
17994.98 223
17996.25 204
17997.51 231
17998.78 214
18000.04 230
18001.31 214
18002.57 203
18003.84 219
18005.10 218
18006.37 243
18007.64 219
18008.90 213
18010.17 205
18011.43 225
18012.70 230
18013.97 227
18015.23 232
18016.50 226
18017.76 222
18019.03 212
18020.30 215
18021.56 224
18022.83 226
18024.10 228
18025.36 221
18026.63 236
18027.90 216
18029.16 211
18030.43 244
18031.70 255
18032.96 238
18034.23 220
18035.50 238
18036.76 212
18038.03 224
18039.30 244
18040.56 209
18041.83 219
18043.10 243
18044.37 254
18045.63 222
18046.90 221
18048.17 231
18049.43 234
18050.70 254
18051.97 238
18053.24 225
18054.50 233
18055.77 218
18057.04 233
18058.31 216
18059.57 226
18060.84 229
18062.11 242
18063.38 269
18064.65 239
18065.91 224
18067.18 236
18068.45 254
18069.72 247
18070.98 259
18072.25 225
18073.52 244
18074.79 247
18076.06 233
18077.33 251
18078.59 251
18079.86 259
18081.13 228
18082.40 221
18083.67 218
18084.94 229
18086.21 240
18087.47 226
18088.74 237
18090.01 234
18091.28 224
18092.55 276
18093.82 240
18095.09 265
18096.36 252
18097.62 267
18098.89 247
18100.16 238
18101.43 231
18102.70 248
18103.97 244
18105.24 282
18106.51 248
18107.78 230
18109.05 282
18110.32 274
18111.59 259
18112.86 234
18114.13 260
18115.40 287
18116.66 268
18117.93 250
18119.20 248
18120.47 260
18121.74 249
18123.01 266
18124.28 259
18125.55 250
18126.82 239
18128.09 269
18129.36 253
18130.63 265
18131.90 241
18133.17 270
18134.44 264
18135.71 258
18136.99 266
18138.26 264
18139.53 267
18140.80 246
18142.07 250
18143.34 235
18144.61 253
18145.88 241
18147.15 241
18148.42 236
18149.69 229
18150.96 229
18152.23 263
18153.50 254
18154.78 239
18156.05 254
18157.32 267
18158.59 247
18159.86 236
18161.13 240
18162.40 223
18163.67 227
18164.94 238
18166.22 278
18167.49 249
18168.76 224
18170.03 247
18171.30 279
18172.57 244
18173.85 239
18175.12 268
18176.39 253
18177.66 243
18178.93 244
18180.20 254
18181.48 274
18182.75 251
18184.02 242
18185.29 258
18186.56 245
18187.84 259
18189.11 245
18190.38 265
18191.65 252
18192.93 262
18194.20 232
18195.47 240
18196.74 236
18198.02 247
18199.29 260
18200.56 261
18201.83 259
18203.11 240
18204.38 270
18205.65 249
18206.92 245
18208.20 267
18209.47 265
18210.74 249
18212.02 272
18213.29 279
18214.56 260
18215.84 242
18217.11 263
18218.38 241
18219.65 261
18220.93 236
18222.20 243
18223.47 244
18224.75 258
18226.02 232
18227.30 240
18228.57 254
18229.84 237
18231.12 227
18232.39 250
18233.66 290
18234.94 255
18236.21 262
18237.48 259
18238.76 243
18240.03 254
18241.31 229
18242.58 258
18243.86 231
18245.13 251
18246.40 236
18247.68 232
18248.95 231
18250.23 237
18251.50 227
18252.77 227
18254.05 207
18255.32 236
18256.60 238
18257.87 269
18259.15 231
18260.42 254
18261.70 239
18262.97 240
18264.25 238
18265.52 238
18266.80 257
18268.07 228
18269.35 237
18270.62 229
18271.90 238
18273.17 219
18274.45 240
18275.72 245
18277.00 261
18278.27 230
18279.55 243
18280.82 229
18282.10 220
18283.37 236
18284.65 252
18285.93 239
18287.20 219
18288.48 236
18289.75 233
18291.03 238
18292.30 229
18293.58 232
18294.86 199
18296.13 234
18297.41 223
18298.68 229
18299.96 224
18301.24 223
18302.51 227
18303.79 238
18305.06 225
18306.34 221
18307.62 237
18308.89 233
18310.17 255
18311.45 194
18312.72 247
18314.00 235
18315.28 226
18316.55 222
18317.83 237
18319.11 229
18320.38 220
18321.66 219
18322.94 232
18324.21 214
18325.49 227
18326.77 224
18328.04 230
18329.32 224
18330.60 225
18331.88 249
18333.15 240
18334.43 229
18335.71 232
18336.98 250
18338.26 235
18339.54 222
18340.82 226
18342.09 231
18343.37 226
18344.65 249
18345.93 246
18347.20 228
18348.48 235
18349.76 236
18351.04 246
18352.32 233
18353.59 217
18354.87 220
18356.15 245
18357.43 215
18358.71 258
18359.98 241
18361.26 228
18362.54 207
18363.82 256
18365.10 255
18366.38 222
18367.65 219
18368.93 230
18370.21 267
18371.49 217
18372.77 237
18374.05 231
18375.33 257
18376.60 234
18377.88 213
18379.16 209
18380.44 266
18381.72 230
18383.00 248
18384.28 248
18385.56 215
18386.84 221
18388.11 245
18389.39 256
18390.67 225
18391.95 225
18393.23 206
18394.51 239
18395.79 222
18397.07 232
18398.35 232
18399.63 241
18400.91 224
18402.19 226
18403.47 225
18404.75 216
18406.03 221
18407.31 225
18408.59 222
18409.87 194
18411.15 228
18412.43 230
18413.71 242
18414.99 228
18416.27 246
18417.55 224
18418.83 225
18420.11 211
18421.39 226
18422.67 210
18423.95 208
18425.23 215
18426.51 228
18427.79 234
18429.07 226
18430.35 239
18431.63 243
18432.91 229
18434.19 218
18435.47 244
18436.75 218
18438.04 240
18439.32 203
18440.60 256
18441.88 227
18443.16 227
18444.44 238
18445.72 225
18447.00 227
18448.28 226
18449.57 227
18450.85 219
18452.13 233
18453.41 248
18454.69 245
18455.97 232
18457.25 242
18458.54 224
18459.82 241
18461.10 231
18462.38 217
18463.66 236
18464.94 230
18466.23 218
18467.51 209
18468.79 233
18470.07 212
18471.35 220
18472.64 202
18473.92 225
18475.20 228
18476.48 233
18477.76 212
18479.05 234
18480.33 223
18481.61 230
18482.89 243
18484.18 245
18485.46 224
18486.74 223
18488.02 225
18489.31 232
18490.59 223
18491.87 207
18493.15 267
18494.44 219
18495.72 217
18497.00 209
18498.29 239
18499.57 197
18500.85 231
18502.13 238
18503.42 214
18504.70 223
18505.98 208
18507.27 200
18508.55 227
18509.83 250
18511.12 225
18512.40 263
18513.68 229
18514.97 246
18516.25 225
18517.54 242
18518.82 223
18520.10 232
18521.39 236
18522.67 257
18523.95 234
18525.24 220
18526.52 243
18527.81 229
18529.09 242
18530.37 225
18531.66 250
18532.94 224
18534.23 253
18535.51 212
18536.79 235
18538.08 235
18539.36 228
18540.65 232
18541.93 240
18543.22 226
18544.50 244
18545.79 248
18547.07 240
18548.36 236
18549.64 235
18550.92 265
18552.21 244
18553.49 234
18554.78 237
18556.06 242
18557.35 208
18558.63 223
18559.92 240
18561.20 267
18562.49 217
18563.77 244
18565.06 230
18566.35 237
18567.63 241
18568.92 242
18570.20 261
18571.49 254
18572.77 254
18574.06 261
18575.34 266
18576.63 217
18577.92 255
18579.20 249
18580.49 255
18581.77 242
18583.06 251
18584.34 274
18585.63 241
18586.92 252
18588.20 254
18589.49 257
18590.77 251
18592.06 261
18593.35 271
18594.63 254
18595.92 242
18597.21 256
18598.49 244
18599.78 279
18601.07 245
18602.35 240
18603.64 246
18604.93 242
18606.21 223
18607.50 231
18608.79 253
18610.07 243
18611.36 249
18612.65 238
18613.93 277
18615.22 247
18616.51 256
18617.79 241
18619.08 235
18620.37 217
18621.66 247
18622.94 255
18624.23 248
18625.52 222
18626.80 241
18628.09 255
18629.38 225
18630.67 253
18631.95 215
18633.24 235
18634.53 213
18635.82 240
18637.11 221
18638.39 259
18639.68 211
18640.97 248
18642.26 237
18643.54 218
18644.83 220
18646.12 216
18647.41 220
18648.70 239
18649.99 242
18651.27 211
18652.56 228
18653.85 222
18655.14 218
18656.43 208
18657.72 246
18659.00 215
18660.29 247
18661.58 202
18662.87 230
18664.16 244
18665.45 245
18666.74 234
18668.02 211
18669.31 221
18670.60 229
18671.89 245
18673.18 230
18674.47 226
18675.76 216
18677.05 207
18678.34 187
18679.63 232
18680.92 231
18682.20 228
18683.49 216
18684.78 217
18686.07 248
18687.36 237
18688.65 241
18689.94 214
18691.23 231
18692.52 231
18693.81 237
18695.10 227
18696.39 231
18697.68 226
18698.97 239
18700.26 209
18701.55 233
18702.84 221
18704.13 244
18705.42 238
18706.71 228
18708.00 219
18709.29 216
18710.58 228
18711.87 222
18713.16 221
18714.45 208
18715.74 217
18717.03 199
18718.32 209
18719.61 200
18720.90 201
18722.20 203
18723.49 218
18724.78 233
18726.07 204
18727.36 210
18728.65 221
18729.94 214
18731.23 218
18732.52 212
18733.81 205
18735.10 231
18736.40 208
18737.69 217
18738.98 216
18740.27 205
18741.56 227
18742.85 221
18744.14 217
18745.43 210
18746.73 210
18748.02 207
18749.31 217
18750.60 216
18751.89 208
18753.18 208
18754.48 226
18755.77 197
18757.06 230
18758.35 210
18759.64 221
18760.94 208
18762.23 215
18763.52 227
18764.81 205
18766.10 195
18767.40 215
18768.69 217
18769.98 231
18771.27 215
18772.57 213
18773.86 246
18775.15 235
18776.44 218
18777.74 207
18779.03 224
18780.32 198
18781.61 242
18782.91 188
18784.20 216
18785.49 214
18786.79 205
18788.08 198
18789.37 209
18790.66 206
18791.96 209
18793.25 206
18794.54 202
18795.84 207
18797.13 215
18798.42 216
18799.72 201
18801.01 200
18802.30 229
18803.60 232
18804.89 212
18806.18 212
18807.48 223
18808.77 222
18810.07 221
18811.36 213
18812.65 192
18813.95 200
18815.24 196
18816.53 220
18817.83 224
18819.12 213
18820.42 229
18821.71 200
18823.00 224
18824.30 213
18825.59 243
18826.89 213
18828.18 212
18829.48 224
18830.77 216
18832.07 218
18833.36 205
18834.65 229
18835.95 212
18837.24 209
18838.54 203
18839.83 226
18841.13 228
18842.42 228
18843.72 186
18845.01 206
18846.31 197
18847.60 236
18848.90 213
18850.19 223
18851.49 214
18852.78 218
18854.08 216
18855.37 213
18856.67 202
18857.96 210
18859.26 232
18860.55 216
18861.85 197
18863.15 200
18864.44 210
18865.74 195
18867.03 228
18868.33 213
18869.62 218
18870.92 260
18872.22 221
18873.51 219
18874.81 197
18876.10 213
18877.40 212
18878.70 231
18879.99 237
18881.29 181
18882.58 203
18883.88 219
18885.18 221
18886.47 215
18887.77 214
18889.07 208
18890.36 213
18891.66 207
18892.95 197
18894.25 215
18895.55 205
18896.84 216
18898.14 225
18899.44 234
18900.73 207
18902.03 202
18903.33 218
18904.63 224
18905.92 232
18907.22 211
18908.52 214
18909.81 213
18911.11 210
18912.41 210
18913.71 222
18915.00 234
18916.30 216
18917.60 214
18918.89 220
18920.19 205
18921.49 214
18922.79 217
18924.09 197
18925.38 220
18926.68 201
18927.98 212
18929.28 207
18930.57 195
18931.87 217
18933.17 222
18934.47 206
18935.77 221
18937.06 214
18938.36 208
18939.66 192
18940.96 209
18942.26 211
18943.55 205
18944.85 215
18946.15 212
18947.45 233
18948.75 201
18950.05 210
18951.35 193
18952.64 217
18953.94 188
18955.24 198
18956.54 202
18957.84 207
18959.14 205
18960.44 190
18961.74 196
18963.03 210
18964.33 216
18965.63 225
18966.93 230
18968.23 205
18969.53 203
18970.83 194
18972.13 241
18973.43 204
18974.73 205
18976.03 197
18977.33 228
18978.62 180
18979.92 170
18981.22 187
18982.52 213
18983.82 221
18985.12 211
18986.42 223
18987.72 217
18989.02 206
18990.32 202
18991.62 201
18992.92 181
18994.22 208
18995.52 198
18996.82 202
18998.12 195
18999.42 213
19000.72 199
19002.02 195
19003.32 209
19004.62 202
19005.92 218
19007.22 200
19008.53 204
19009.83 195
19011.13 211
19012.43 188
19013.73 207
19015.03 203
19016.33 217
19017.63 201
19018.93 215
19020.23 202
19021.53 202
19022.83 203
19024.13 199
19025.44 203
19026.74 181
19028.04 205
19029.34 201
19030.64 205
19031.94 187
19033.24 195
19034.54 198
19035.85 214
19037.15 198
19038.45 208
19039.75 199
19041.05 205
19042.35 172
19043.66 197
19044.96 206
19046.26 193
19047.56 211
19048.86 185
19050.16 222
19051.47 179
19052.77 198
19054.07 200
19055.37 215
19056.67 194
19057.98 196
19059.28 197
19060.58 212
19061.88 187
19063.19 202
19064.49 215
19065.79 216
19067.09 220
19068.40 208
19069.70 208
19071.00 191
19072.30 222
19073.61 199
19074.91 210
19076.21 189
19077.52 191
19078.82 216
19080.12 191
19081.42 204
19082.73 190
19084.03 171
19085.33 183
19086.64 198
19087.94 177
19089.24 209
19090.55 192
19091.85 206
19093.15 196
19094.46 182
19095.76 196
19097.06 200
19098.37 182
19099.67 201
19100.97 190
19102.28 211
19103.58 195
19104.89 175
19106.19 218
19107.49 217
19108.80 200
19110.10 192
19111.40 202
19112.71 211
19114.01 225
19115.32 197
19116.62 200
19117.93 202
19119.23 179
19120.53 183
19121.84 199
19123.14 178
19124.45 191
19125.75 212
19127.06 186
19128.36 186
19129.67 199
19130.97 214
19132.28 204
19133.58 196
19134.88 201
19136.19 210
19137.49 188
19138.80 173
19140.10 180
19141.41 222
19142.71 198
19144.02 186
19145.32 204
19146.63 220
19147.94 194
19149.24 197
19150.55 204
19151.85 203
19153.16 224
19154.46 206
19155.77 220
19157.07 206
19158.38 200
19159.68 213
19160.99 209
19162.30 200
19163.60 189
19164.91 226
19166.21 214
19167.52 194
19168.83 198
19170.13 238
19171.44 227
19172.74 210
19174.05 201
19175.36 212
19176.66 185
19177.97 198
19179.27 206
19180.58 192
19181.89 200
19183.19 223
19184.50 214
19185.81 221
19187.11 188
19188.42 184
19189.73 201
19191.03 194
19192.34 219
19193.65 224
19194.95 196
19196.26 194
19197.57 205
19198.87 186
19200.18 213
19201.49 202
19202.80 209
19204.10 222
19205.41 203
19206.72 218
19208.03 214
19209.33 182
19210.64 188
19211.95 210
19213.25 203
19214.56 204
19215.87 184
19217.18 189
19218.49 183
19219.79 202
19221.10 211
19222.41 197
19223.72 193
19225.02 178
19226.33 204
19227.64 189
19228.95 196
19230.26 187
19231.56 205
19232.87 195
19234.18 192
19235.49 198
19236.80 184
19238.11 205
19239.41 212
19240.72 182
19242.03 180
19243.34 206
19244.65 195
19245.96 178
19247.26 180
19248.57 198
19249.88 184
19251.19 215
19252.50 201
19253.81 205
19255.12 191
19256.43 199
19257.74 197
19259.04 185
19260.35 197
19261.66 185
19262.97 190
19264.28 177
19265.59 182
19266.90 194
19268.21 177
19269.52 202
19270.83 219
19272.14 184
19273.45 213
19274.76 200
19276.07 190
19277.38 183
19278.69 196
19279.99 205
19281.30 186
19282.61 187
19283.92 192
19285.23 186
19286.54 217
19287.85 210
19289.16 199
19290.47 204
19291.78 207
19293.09 183
19294.40 170
19295.72 206
19297.03 187
19298.34 205
19299.65 191
19300.96 202
19302.27 206
19303.58 198
19304.89 196
19306.20 207
19307.51 215
19308.82 192
19310.13 197
19311.44 192
19312.75 207
19314.06 177
19315.37 178
19316.69 179
19318.00 205
19319.31 183
19320.62 213
19321.93 176
19323.24 182
19324.55 188
19325.86 195
19327.18 196
19328.49 182
19329.80 205
19331.11 203
19332.42 211
19333.73 189
19335.04 206
19336.36 183
19337.67 194
19338.98 192
19340.29 211
19341.60 195
19342.91 196
19344.23 204
19345.54 214
19346.85 185
19348.16 164
19349.47 193
19350.79 198
19352.10 182
19353.41 190
19354.72 173
19356.04 196
19357.35 193
19358.66 214
19359.97 193
19361.29 191
19362.60 195
19363.91 191
19365.22 192
19366.54 196
19367.85 193
19369.16 197
19370.47 191
19371.79 186
19373.10 198
19374.41 203
19375.73 190
19377.04 198
19378.35 183
19379.67 210
19380.98 170
19382.29 202
19383.60 184
19384.92 208
19386.23 199
19387.54 191
19388.86 214
19390.17 215
19391.49 183
19392.80 188
19394.11 202
19395.43 189
19396.74 208
19398.05 182
19399.37 208
19400.68 198
19402.00 204
19403.31 218
19404.62 189
19405.94 167
19407.25 184
19408.57 213
19409.88 203
19411.19 172
19412.51 193
19413.82 218
19415.14 176
19416.45 198
19417.77 189
19419.08 185
19420.39 190
19421.71 213
19423.02 191
19424.34 183
19425.65 165
19426.97 180
19428.28 197
19429.60 184
19430.91 179
19432.23 175
19433.54 182
19434.86 176
19436.17 181
19437.49 173
19438.80 176
19440.12 190
19441.43 198
19442.75 168
19444.06 176
19445.38 203
19446.69 194
19448.01 171
19449.32 178
19450.64 216
19451.96 193
19453.27 194
19454.59 178
19455.90 200
19457.22 178
19458.53 198
19459.85 171
19461.17 186
19462.48 172
19463.80 203
19465.11 177
19466.43 173
19467.75 189
19469.06 180
19470.38 189
19471.69 207
19473.01 197
19474.33 193
19475.64 180
19476.96 194
19478.28 182
19479.59 191
19480.91 186
19482.23 181
19483.54 160
19484.86 172
19486.18 206
19487.49 187
19488.81 186
19490.13 195
19491.44 191
19492.76 193
19494.08 172
19495.39 183
19496.71 170
19498.03 188
19499.35 197
19500.66 206
19501.98 177
19503.30 182
19504.61 180
19505.93 181
19507.25 179
19508.57 186
19509.88 164
19511.20 182
19512.52 206
19513.84 186
19515.15 199
19516.47 194
19517.79 184
19519.11 181
19520.43 178
19521.74 194
19523.06 198
19524.38 185
19525.70 189
19527.02 167
19528.33 205
19529.65 197
19530.97 174
19532.29 175
19533.61 178
19534.93 191
19536.24 188
19537.56 173
19538.88 169
19540.20 185
19541.52 187
19542.84 194
19544.16 182
19545.47 185
19546.79 173
19548.11 182
19549.43 179
19550.75 184
19552.07 197
19553.39 161
19554.71 185
19556.03 199
19557.34 180
19558.66 201
19559.98 183
19561.30 168
19562.62 171
19563.94 176
19565.26 178
19566.58 169
19567.90 205
19569.22 194
19570.54 167
19571.86 181
19573.18 170
19574.50 181
19575.82 177
19577.14 170
19578.46 183
19579.78 184
19581.10 163
19582.42 181
19583.74 196
19585.06 175
19586.38 202
19587.70 170
19589.02 186
19590.34 184
19591.66 206
19592.98 170
19594.30 169
19595.62 179
19596.94 176
19598.26 190
19599.58 210
19600.90 150
19602.22 185
19603.54 188
19604.86 195
19606.18 205
19607.50 168
19608.82 187
19610.15 192
19611.47 177
19612.79 173
19614.11 171
19615.43 176
19616.75 205
19618.07 201
19619.39 194
19620.71 173
19622.04 189
19623.36 191
19624.68 168
19626.00 154
19627.32 182
19628.64 217
19629.96 180
19631.29 173
19632.61 192
19633.93 213
19635.25 169
19636.57 188
19637.89 206
19639.22 212
19640.54 179
19641.86 156
19643.18 171
19644.50 190
19645.83 194
19647.15 176
19648.47 199
19649.79 179
19651.12 189
19652.44 190
19653.76 203
19655.08 176
19656.40 161
19657.73 181
19659.05 187
19660.37 167
19661.70 186
19663.02 173
19664.34 186
19665.66 186
19666.99 209
19668.31 189
19669.63 175
19670.95 196
19672.28 188
19673.60 165
19674.92 173
19676.25 182
19677.57 172
19678.89 194
19680.22 186
19681.54 207
19682.86 198
19684.19 199
19685.51 186
19686.83 190
19688.16 177
19689.48 175
19690.80 195
19692.13 189
19693.45 175
19694.78 191
19696.10 190
19697.42 180
19698.75 178
19700.07 165
19701.39 171
19702.72 201
19704.04 197
19705.37 190
19706.69 183
19708.02 182
19709.34 181
19710.66 196
19711.99 209
19713.31 180
19714.64 174
19715.96 178
19717.29 186
19718.61 187
19719.93 189
19721.26 169
19722.58 188
19723.91 198
19725.23 175
19726.56 160
19727.88 169
19729.21 183
19730.53 192
19731.86 186
19733.18 182
19734.51 172
19735.83 174
19737.16 178
19738.48 196
19739.81 184
19741.13 159
19742.46 210
19743.78 196
19745.11 191
19746.44 174
19747.76 174
19749.09 193
19750.41 188
19751.74 179
19753.06 188
19754.39 186
19755.72 180
19757.04 169
19758.37 181
19759.69 163
19761.02 193
19762.34 203
19763.67 185
19765.00 198
19766.32 207
19767.65 195
19768.98 182
19770.30 145
19771.63 154
19772.95 177
19774.28 179
19775.61 181
19776.93 180
19778.26 182
19779.59 186
19780.91 195
19782.24 178
19783.57 170
19784.89 193
19786.22 190
19787.55 199
19788.87 184
19790.20 198
19791.53 190
19792.86 186
19794.18 186
19795.51 182
19796.84 195
19798.16 200
19799.49 189
19800.82 178
19802.15 200
19803.47 180
19804.80 184
19806.13 196
19807.46 167
19808.78 172
19810.11 171
19811.44 165
19812.77 197
19814.09 178
19815.42 187
19816.75 167
19818.08 173
19819.41 175
19820.73 179
19822.06 180
19823.39 190
19824.72 179
19826.05 169
19827.37 183
19828.70 209
19830.03 202
19831.36 191
19832.69 197
19834.02 179
19835.34 204
19836.67 183
19838.00 185
19839.33 185
19840.66 187
19841.99 178
19843.32 191
19844.64 206
19845.97 197
19847.30 175
19848.63 163
19849.96 167
19851.29 188
19852.62 199
19853.95 171
19855.28 191
19856.60 187
19857.93 207
19859.26 202
19860.59 196
19861.92 193
19863.25 181
19864.58 184
19865.91 184
19867.24 178
19868.57 204
19869.90 184
19871.23 189
19872.56 179
19873.89 187
19875.22 178
19876.55 186
19877.88 200
19879.21 195
19880.54 167
19881.87 184
19883.20 187
19884.53 178
19885.86 183
19887.19 187
19888.52 181
19889.85 191
19891.18 172
19892.51 190
19893.84 191
19895.17 196
19896.50 183
19897.83 195
19899.16 189
19900.49 178
19901.82 175
19903.15 177
19904.48 182
19905.81 178
19907.15 190
19908.48 172
19909.81 178
19911.14 196
19912.47 199
19913.80 203
19915.13 180
19916.46 175
19917.79 180
19919.13 171
19920.46 178
19921.79 175
19923.12 177
19924.45 187
19925.78 161
19927.11 185
19928.45 188
19929.78 203
19931.11 192
19932.44 198
19933.77 177
19935.10 189
19936.44 199
19937.77 170
19939.10 170
19940.43 174
19941.76 176
19943.10 196
19944.43 170
19945.76 190
19947.09 196
19948.42 208
19949.76 207
19951.09 189
19952.42 217
19953.75 180
19955.09 194
19956.42 167
19957.75 184
19959.08 181
19960.42 176
19961.75 182
19963.08 178
19964.41 191
19965.75 172
19967.08 211
19968.41 187
19969.75 192
19971.08 192
19972.41 217
19973.74 196
19975.08 207
19976.41 167
19977.74 176
19979.08 187
19980.41 195
19981.74 189
19983.08 202
19984.41 205
19985.74 196
19987.08 192
19988.41 203
19989.75 173
19991.08 186
19992.41 189
19993.75 203
19995.08 203
19996.41 191
19997.75 189
19999.08 195
20000.42 221
20001.75 220
20003.08 200
20004.42 237
20005.75 206
20007.09 207
20008.42 193
20009.75 181
20011.09 194
20012.42 228
20013.76 220
20015.09 192
20016.43 172
20017.76 208
20019.10 201
20020.43 212
20021.76 228
20023.10 193
20024.43 226
20025.77 203
20027.10 212
20028.44 213
20029.77 200
20031.11 231
20032.44 223
20033.78 240
20035.11 226
20036.45 198
20037.78 210
20039.12 205
20040.46 240
20041.79 195
20043.13 221
20044.46 237
20045.80 206
20047.13 196
20048.47 210
20049.80 221
20051.14 201
20052.47 220
20053.81 191
20055.15 214
20056.48 199
20057.82 218
20059.15 206
20060.49 207
20061.83 203
20063.16 222
20064.50 235
20065.83 207
20067.17 207
20068.51 215
20069.84 197
20071.18 195
20072.52 220
20073.85 198
20075.19 175
20076.52 180
20077.86 189
20079.20 214
20080.53 198
20081.87 195
20083.21 217
20084.54 206
20085.88 208
20087.22 223
20088.56 181
20089.89 180
20091.23 188
20092.57 210
20093.90 214
20095.24 200
20096.58 206
20097.91 216
20099.25 212
20100.59 183
20101.93 185
20103.26 207
20104.60 222
20105.94 196
20107.28 179
20108.61 173
20109.95 219
20111.29 201
20112.63 200
20113.96 186
20115.30 209
20116.64 190
20117.98 207
20119.32 231
20120.65 215
20121.99 200
20123.33 213
20124.67 237
20126.01 214
