# Supplementary material for: MALDI-TOF MS typing enables the classification of brewing yeasts of the genus Saccharomyces to major beer styles
Source: PLoS One. 2017 Aug 9;12(8):e0181694. doi: 10.1371/journal.pone.0181694 (PMC5549903; doi:10.1371/journal.pone.0181694)
Supplement: S17 File — The directory includes 90 raw files and was zipped to “.zip”; the folder has three strains with 30 spectra per strain; S1 Text explains the raw files with an example and Table 1 represents the yeast strains used within the experiment. (ZIP) [file pone.0181694.s020.zip › 49-51/30811-PIBB121-Dias-Dias-Dias-YPG-18h-E-E_2016-10-03_8_0_B4_1.dat]

1998.43 1265
1998.85 1276
1999.27 1253
1999.69 1229
2000.11 1182
2000.54 1158
2000.96 1230
2001.38 1187
2001.80 1107
2002.23 1153
2002.65 1132
2003.07 1140
2003.49 1140
2003.92 1144
2004.34 1161
2004.76 1099
2005.18 1197
2005.61 1202
2006.03 1147
2006.45 1165
2006.87 1143
2007.30 1110
2007.72 1094
2008.14 1077
2008.57 1057
2008.99 1065
2009.41 1061
2009.84 1109
2010.26 1078
2010.68 1142
2011.11 1022
2011.53 1036
2011.95 1049
2012.38 999
2012.80 1099
2013.22 1079
2013.65 1034
2014.07 1053
2014.49 1057
2014.92 1164
2015.34 1159
2015.77 1139
2016.19 1088
2016.61 1091
2017.04 1058
2017.46 1073
2017.89 1137
2018.31 1191
2018.73 1112
2019.16 1144
2019.58 1165
2020.01 1135
2020.43 1115
2020.85 1072
2021.28 1051
2021.70 1048
2022.13 1055
2022.55 1068
2022.98 1018
2023.40 1009
2023.83 1034
2024.25 1106
2024.68 1104
2025.10 969
2025.53 1014
2025.95 1041
2026.38 1116
2026.80 1033
2027.23 1085
2027.65 1061
2028.08 998
2028.50 1012
2028.93 1098
2029.35 1035
2029.78 1017
2030.20 941
2030.63 975
2031.05 992
2031.48 941
2031.90 959
2032.33 976
2032.75 1018
2033.18 1011
2033.61 1025
2034.03 1056
2034.46 1063
2034.88 1081
2035.31 1072
2035.74 1125
2036.16 1125
2036.59 1146
2037.01 1108
2037.44 1162
2037.87 1117
2038.29 1123
2038.72 1102
2039.14 1189
2039.57 1047
2040.00 1055
2040.42 1149
2040.85 1064
2041.28 1103
2041.70 1141
2042.13 1160
2042.56 1073
2042.98 1137
2043.41 1064
2043.84 1045
2044.26 1100
2044.69 1097
2045.12 1134
2045.54 1163
2045.97 1072
2046.40 1025
2046.82 1038
2047.25 1078
2047.68 1026
2048.11 1087
2048.53 1103
2048.96 1086
2049.39 1147
2049.82 1126
2050.24 1084
2050.67 1132
2051.10 1032
2051.53 1026
2051.95 1063
2052.38 1073
2052.81 1044
2053.24 1061
2053.66 1006
2054.09 1131
2054.52 1029
2054.95 1043
2055.38 1054
2055.80 1029
2056.23 1080
2056.66 1084
2057.09 1095
2057.52 1060
2057.94 1104
2058.37 1052
2058.80 1034
2059.23 1021
2059.66 1060
2060.09 1024
2060.51 1086
2060.94 1112
2061.37 1087
2061.80 1062
2062.23 1088
2062.66 1192
2063.09 1249
2063.52 1294
2063.94 1254
2064.37 1244
2064.80 1284
2065.23 1183
2065.66 1201
2066.09 1151
2066.52 1134
2066.95 1121
2067.38 1177
2067.81 1138
2068.24 1170
2068.66 1133
2069.09 1081
2069.52 1020
2069.95 1088
2070.38 1076
2070.81 976
2071.24 1007
2071.67 1106
2072.10 1007
2072.53 1007
2072.96 1030
2073.39 1135
2073.82 1133
2074.25 1039
2074.68 1116
2075.11 1043
2075.54 1092
2075.97 1198
2076.40 1136
2076.83 1161
2077.26 1201
2077.69 1238
2078.12 1218
2078.55 1220
2078.98 1192
2079.41 1238
2079.84 1219
2080.27 1136
2080.70 1055
2081.14 1091
2081.57 1074
2082.00 1024
2082.43 1172
2082.86 1154
2083.29 1104
2083.72 1070
2084.15 1102
2084.58 1010
2085.01 1010
2085.44 1022
2085.88 1072
2086.31 1047
2086.74 1004
2087.17 1076
2087.60 1023
2088.03 1036
2088.46 1140
2088.89 1089
2089.33 1216
2089.76 1219
2090.19 1196
2090.62 1239
2091.05 1177
2091.48 1159
2091.92 1244
2092.35 1227
2092.78 1218
2093.21 1211
2093.64 1225
2094.07 1218
2094.51 1172
2094.94 1146
2095.37 1120
2095.80 1094
2096.24 1072
2096.67 1015
2097.10 1046
2097.53 1004
2097.96 1107
2098.40 1095
2098.83 1055
2099.26 1106
2099.69 1096
2100.13 1117
2100.56 1096
2100.99 1073
2101.43 1102
2101.86 1126
2102.29 1144
2102.72 1031
2103.16 1122
2103.59 1146
2104.02 1218
2104.46 1224
2104.89 1217
2105.32 1164
2105.76 1183
2106.19 1237
2106.62 1175
2107.05 1235
2107.49 1264
2107.92 1191
2108.36 1155
2108.79 1177
2109.22 1096
2109.66 1047
2110.09 996
2110.52 980
2110.96 1065
2111.39 1086
2111.82 1050
2112.26 1057
2112.69 1056
2113.13 1053
2113.56 1057
2113.99 1037
2114.43 1057
2114.86 1001
2115.30 1047
2115.73 1061
2116.16 987
2116.60 1001
2117.03 1081
2117.47 1051
2117.90 1042
2118.34 1062
2118.77 1102
2119.21 1089
2119.64 1054
2120.07 1062
2120.51 1057
2120.94 1068
2121.38 1108
2121.81 1057
2122.25 1037
2122.68 1133
2123.12 1126
2123.55 1133
2123.99 1109
2124.42 1023
2124.86 1033
2125.29 1084
2125.73 1094
2126.16 1081
2126.60 1085
2127.04 1120
2127.47 1104
2127.91 1102
2128.34 1220
2128.78 1196
2129.21 1101
2129.65 1133
2130.08 1055
2130.52 1119
2130.96 1146
2131.39 1195
2131.83 1180
2132.26 1158
2132.70 1154
2133.14 1165
2133.57 1149
2134.01 1155
2134.44 1114
2134.88 1196
2135.32 1210
2135.75 1156
2136.19 1122
2136.62 1171
2137.06 1151
2137.50 1207
2137.93 1214
2138.37 1073
2138.81 1001
2139.24 991
2139.68 1012
2140.12 987
2140.55 1022
2140.99 1029
2141.43 1048
2141.86 1132
2142.30 1020
2142.74 1056
2143.18 990
2143.61 1005
2144.05 1094
2144.49 1032
2144.92 1026
2145.36 1121
2145.80 1070
2146.24 1120
2146.67 1154
2147.11 1195
2147.55 1251
2147.99 1281
2148.42 1393
2148.86 1327
2149.30 1278
2149.74 1306
2150.17 1164
2150.61 1192
2151.05 1155
2151.49 1128
2151.92 1186
2152.36 1151
2152.80 1100
2153.24 1105
2153.68 1120
2154.11 1060
2154.55 1058
2154.99 1066
2155.43 1085
2155.87 1040
2156.31 1000
2156.74 1031
2157.18 1044
2157.62 1025
2158.06 1062
2158.50 1037
2158.94 1084
2159.38 1081
2159.81 1070
2160.25 1144
2160.69 1108
2161.13 1115
2161.57 1000
2162.01 1128
2162.45 1109
2162.89 1070
2163.33 1098
2163.76 1193
2164.20 1180
2164.64 1172
2165.08 1209
2165.52 1160
2165.96 1254
2166.40 1193
2166.84 1142
2167.28 1203
2167.72 1261
2168.16 1385
2168.60 1251
2169.04 1271
2169.48 1302
2169.92 1296
2170.36 1270
2170.80 1205
2171.24 1261
2171.68 1249
2172.12 1198
2172.56 1190
2173.00 1214
2173.44 1213
2173.88 1224
2174.32 1277
2174.76 1138
2175.20 1157
2175.64 1108
2176.08 1168
2176.52 1162
2176.96 1227
2177.40 1263
2177.84 1253
2178.28 1165
2178.72 1145
2179.16 1152
2179.60 1168
2180.04 1096
2180.48 1094
2180.92 1170
2181.37 1046
2181.81 1060
2182.25 1079
2182.69 1085
2183.13 1083
2183.57 1046
2184.01 1122
2184.45 1156
2184.89 1210
2185.34 1126
2185.78 1118
2186.22 1127
2186.66 1202
2187.10 1134
2187.54 1145
2187.98 1165
2188.43 1196
2188.87 1188
2189.31 1187
2189.75 1131
2190.19 1075
2190.63 1098
2191.08 1123
2191.52 1068
2191.96 1153
2192.40 1132
2192.84 1105
2193.29 1106
2193.73 1081
2194.17 1089
2194.61 1077
2195.05 1116
2195.50 1139
2195.94 1242
2196.38 1158
2196.82 1078
2197.27 1206
2197.71 1124
2198.15 1142
2198.59 1121
2199.04 1126
2199.48 1060
2199.92 1103
2200.37 1095
2200.81 1143
2201.25 1197
2201.69 1153
2202.14 1178
2202.58 1145
2203.02 1125
2203.47 1113
2203.91 1185
2204.35 1201
2204.80 1138
2205.24 1257
2205.68 1248
2206.13 1298
2206.57 1268
2207.01 1264
2207.46 1323
2207.90 1314
2208.34 1337
2208.79 1293
2209.23 1246
2209.67 1165
2210.12 1193
2210.56 1220
2211.01 1147
2211.45 1162
2211.89 1196
2212.34 1146
2212.78 1097
2213.23 1048
2213.67 1213
2214.11 1124
2214.56 1089
2215.00 1161
2215.45 1165
2215.89 1137
2216.34 1167
2216.78 1164
2217.22 1146
2217.67 1098
2218.11 1187
2218.56 1205
2219.00 1157
2219.45 1192
2219.89 1120
2220.34 1233
2220.78 1303
2221.23 1353
2221.67 1313
2222.12 1374
2222.56 1421
2223.01 1496
2223.45 1443
2223.90 1461
2224.34 1377
2224.79 1367
2225.23 1423
2225.68 1337
2226.12 1255
2226.57 1309
2227.01 1295
2227.46 1214
2227.91 1256
2228.35 1240
2228.80 1274
2229.24 1240
2229.69 1259
2230.13 1255
2230.58 1322
2231.03 1241
2231.47 1248
2231.92 1203
2232.36 1230
2232.81 1210
2233.26 1191
2233.70 1204
2234.15 1153
2234.59 1195
2235.04 1231
2235.49 1252
2235.93 1266
2236.38 1251
2236.83 1211
2237.27 1288
2237.72 1242
2238.17 1192
2238.61 1276
2239.06 1274
2239.51 1260
2239.95 1207
2240.40 1211
2240.85 1149
2241.29 1133
2241.74 1173
2242.19 1140
2242.63 1205
2243.08 1126
2243.53 1078
2243.98 1182
2244.42 1134
2244.87 1168
2245.32 1142
2245.76 1167
2246.21 1165
2246.66 1106
2247.11 1051
2247.55 1060
2248.00 1101
2248.45 1157
2248.90 1183
2249.35 1093
2249.79 1124
2250.24 1202
2250.69 1135
2251.14 1106
2251.58 1124
2252.03 1125
2252.48 1119
2252.93 1129
2253.38 1102
2253.82 1130
2254.27 1153
2254.72 1122
2255.17 1027
2255.62 1090
2256.07 1079
2256.51 1110
2256.96 1153
2257.41 1116
2257.86 1094
2258.31 1158
2258.76 1235
2259.21 1283
2259.65 1372
2260.10 1376
2260.55 1355
2261.00 1384
2261.45 1477
2261.90 1412
2262.35 1445
2262.80 1296
2263.25 1328
2263.69 1262
2264.14 1273
2264.59 1272
2265.04 1301
2265.49 1316
2265.94 1330
2266.39 1314
2266.84 1342
2267.29 1351
2267.74 1247
2268.19 1219
2268.64 1223
2269.09 1284
2269.54 1262
2269.99 1207
2270.44 1223
2270.89 1176
2271.34 1159
2271.79 1182
2272.24 1168
2272.69 1182
2273.14 1250
2273.59 1176
2274.04 1146
2274.49 1164
2274.94 1076
2275.39 1124
2275.84 1156
2276.29 1185
2276.74 1218
2277.19 1248
2277.64 1312
2278.09 1269
2278.54 1267
2278.99 1341
2279.44 1259
2279.89 1328
2280.34 1349
2280.79 1328
2281.25 1307
2281.70 1236
2282.15 1288
2282.60 1330
2283.05 1334
2283.50 1269
2283.95 1300
2284.40 1279
2284.85 1296
2285.31 1381
2285.76 1437
2286.21 1560
2286.66 1593
2287.11 1716
2287.56 1875
2288.01 2016
2288.47 2177
2288.92 2206
2289.37 2179
2289.82 2180
2290.27 2147
2290.72 2161
2291.18 1958
2291.63 1926
2292.08 1899
2292.53 1758
2292.98 1710
2293.44 1701
2293.89 1625
2294.34 1594
2294.79 1538
2295.24 1548
2295.70 1428
2296.15 1382
2296.60 1392
2297.05 1396
2297.51 1331
2297.96 1424
2298.41 1353
2298.86 1246
2299.32 1284
2299.77 1245
2300.22 1188
2300.67 1229
2301.13 1266
2301.58 1244
2302.03 1207
2302.49 1201
2302.94 1257
2303.39 1194
2303.85 1294
2304.30 1333
2304.75 1334
2305.20 1282
2305.66 1291
2306.11 1307
2306.56 1371
2307.02 1396
2307.47 1415
2307.93 1459
2308.38 1525
2308.83 1569
2309.29 1595
2309.74 1494
2310.19 1507
2310.65 1470
2311.10 1466
2311.55 1426
2312.01 1274
2312.46 1348
2312.92 1341
2313.37 1242
2313.82 1200
2314.28 1234
2314.73 1247
2315.19 1367
2315.64 1340
2316.10 1306
2316.55 1247
2317.00 1286
2317.46 1224
2317.91 1205
2318.37 1329
2318.82 1301
2319.28 1325
2319.73 1300
2320.19 1324
2320.64 1279
2321.10 1316
2321.55 1319
2322.01 1353
2322.46 1322
2322.92 1304
2323.37 1261
2323.83 1264
2324.28 1295
2324.74 1342
2325.19 1285
2325.65 1382
2326.10 1372
2326.56 1376
2327.01 1334
2327.47 1393
2327.92 1405
2328.38 1421
2328.83 1525
2329.29 1417
2329.74 1404
2330.20 1450
2330.66 1381
2331.11 1377
2331.57 1334
2332.02 1360
2332.48 1335
2332.94 1274
2333.39 1233
2333.85 1260
2334.30 1358
2334.76 1364
2335.22 1303
2335.67 1354
2336.13 1422
2336.58 1583
2337.04 1648
2337.50 1703
2337.95 1653
2338.41 1703
2338.87 1782
2339.32 1786
2339.78 1757
2340.24 1750
2340.69 1728
2341.15 1609
2341.61 1566
2342.06 1577
2342.52 1654
2342.98 1572
2343.43 1575
2343.89 1512
2344.35 1560
2344.81 1547
2345.26 1502
2345.72 1492
2346.18 1403
2346.63 1460
2347.09 1449
2347.55 1485
2348.01 1448
2348.46 1316
2348.92 1384
2349.38 1290
2349.84 1255
2350.29 1316
2350.75 1328
2351.21 1286
2351.67 1355
2352.13 1253
2352.58 1197
2353.04 1290
2353.50 1290
2353.96 1283
2354.41 1247
2354.87 1268
2355.33 1241
2355.79 1283
2356.25 1266
2356.71 1277
2357.16 1291
2357.62 1233
2358.08 1238
2358.54 1296
2359.00 1373
2359.46 1295
2359.91 1318
2360.37 1461
2360.83 1442
2361.29 1327
2361.75 1429
2362.21 1396
2362.67 1296
2363.13 1307
2363.58 1342
2364.04 1389
2364.50 1377
2364.96 1434
2365.42 1432
2365.88 1518
2366.34 1508
2366.80 1546
2367.26 1438
2367.72 1419
2368.18 1457
2368.64 1458
2369.10 1381
2369.55 1323
2370.01 1346
2370.47 1281
2370.93 1330
2371.39 1282
2371.85 1261
2372.31 1259
2372.77 1182
2373.23 1128
2373.69 1260
2374.15 1218
2374.61 1241
2375.07 1250
2375.53 1242
2375.99 1240
2376.45 1264
2376.91 1252
2377.37 1247
2377.83 1294
2378.29 1281
2378.75 1297
2379.21 1289
2379.68 1238
2380.14 1176
2380.60 1220
2381.06 1240
2381.52 1249
2381.98 1205
2382.44 1218
2382.90 1213
2383.36 1245
2383.82 1233
2384.28 1192
2384.74 1227
2385.20 1279
2385.67 1193
2386.13 1237
2386.59 1171
2387.05 1271
2387.51 1313
2387.97 1217
2388.43 1279
2388.89 1257
2389.36 1278
2389.82 1259
2390.28 1294
2390.74 1210
2391.20 1174
2391.66 1187
2392.13 1214
2392.59 1230
2393.05 1213
2393.51 1248
2393.97 1235
2394.43 1250
2394.90 1169
2395.36 1200
2395.82 1218
2396.28 1254
2396.74 1188
2397.21 1237
2397.67 1169
2398.13 1100
2398.59 1204
2399.06 1119
2399.52 1130
2399.98 1149
2400.44 1143
2400.91 1162
2401.37 1162
2401.83 1210
2402.29 1229
2402.76 1191
2403.22 1220
2403.68 1276
2404.14 1243
2404.61 1217
2405.07 1238
2405.53 1319
2406.00 1251
2406.46 1218
2406.92 1219
2407.39 1256
2407.85 1297
2408.31 1242
2408.78 1191
2409.24 1227
2409.70 1201
2410.17 1234
2410.63 1222
2411.09 1212
2411.56 1322
2412.02 1232
2412.48 1218
2412.95 1275
2413.41 1310
2413.87 1293
2414.34 1328
2414.80 1342
2415.27 1360
2415.73 1433
2416.19 1412
2416.66 1342
2417.12 1408
2417.59 1458
2418.05 1440
2418.51 1404
2418.98 1403
2419.44 1454
2419.91 1427
2420.37 1395
2420.84 1387
2421.30 1423
2421.77 1496
2422.23 1518
2422.69 1512
2423.16 1549
2423.62 1656
2424.09 1812
2424.55 1799
2425.02 1904
2425.48 1970
2425.95 1980
2426.41 1889
2426.88 1836
2427.34 1900
2427.81 1797
2428.27 1704
2428.74 1477
2429.20 1483
2429.67 1416
2430.13 1322
2430.60 1329
2431.07 1410
2431.53 1470
2432.00 1432
2432.46 1386
2432.93 1368
2433.39 1280
2433.86 1344
2434.32 1396
2434.79 1338
2435.26 1302
2435.72 1379
2436.19 1485
2436.65 1539
2437.12 1593
2437.59 1679
2438.05 1656
2438.52 1721
2438.98 1793
2439.45 1748
2439.92 1697
2440.38 1730
2440.85 1674
2441.32 1592
2441.78 1506
2442.25 1416
2442.72 1377
2443.18 1288
2443.65 1298
2444.12 1247
2444.58 1309
2445.05 1315
2445.52 1357
2445.98 1364
2446.45 1345
2446.92 1314
2447.38 1211
2447.85 1232
2448.32 1249
2448.78 1200
2449.25 1243
2449.72 1223
2450.19 1285
2450.65 1250
2451.12 1184
2451.59 1216
2452.06 1230
2452.52 1253
2452.99 1216
2453.46 1205
2453.93 1270
2454.39 1235
2454.86 1240
2455.33 1206
2455.80 1204
2456.26 1201
2456.73 1181
2457.20 1188
2457.67 1184
2458.14 1190
2458.60 1199
2459.07 1214
2459.54 1136
2460.01 1131
2460.48 1230
2460.95 1306
2461.41 1237
2461.88 1315
2462.35 1395
2462.82 1307
2463.29 1327
2463.76 1358
2464.22 1361
2464.69 1415
2465.16 1372
2465.63 1327
2466.10 1381
2466.57 1389
2467.04 1347
2467.51 1275
2467.97 1328
2468.44 1301
2468.91 1359
2469.38 1246
2469.85 1232
2470.32 1195
2470.79 1236
2471.26 1229
2471.73 1139
2472.20 1176
2472.67 1205
2473.14 1142
2473.61 1180
2474.07 1204
2474.54 1240
2475.01 1303
2475.48 1296
2475.95 1241
2476.42 1374
2476.89 1526
2477.36 1420
2477.83 1566
2478.30 1583
2478.77 1533
2479.24 1504
2479.71 1593
2480.18 1568
2480.65 1515
2481.12 1421
2481.59 1359
2482.06 1336
2482.53 1253
2483.00 1323
2483.47 1299
2483.95 1330
2484.42 1229
2484.89 1261
2485.36 1325
2485.83 1248
2486.30 1202
2486.77 1174
2487.24 1229
2487.71 1288
2488.18 1357
2488.65 1372
2489.12 1288
2489.59 1326
2490.07 1411
2490.54 1427
2491.01 1439
2491.48 1401
2491.95 1351
2492.42 1339
2492.89 1410
2493.36 1365
2493.84 1429
2494.31 1360
2494.78 1346
2495.25 1459
2495.72 1369
2496.19 1311
2496.66 1260
2497.14 1299
2497.61 1226
2498.08 1260
2498.55 1177
2499.02 1237
2499.50 1266
2499.97 1289
2500.44 1272
2500.91 1210
2501.38 1289
2501.86 1287
2502.33 1307
2502.80 1242
2503.27 1229
2503.74 1272
2504.22 1399
2504.69 1329
2505.16 1284
2505.63 1393
2506.11 1455
2506.58 1495
2507.05 1563
2507.52 1525
2508.00 1452
2508.47 1439
2508.94 1465
2509.42 1471
2509.89 1490
2510.36 1446
2510.83 1352
2511.31 1423
2511.78 1465
2512.25 1315
2512.73 1338
2513.20 1290
2513.67 1256
2514.15 1253
2514.62 1276
2515.09 1236
2515.57 1321
2516.04 1307
2516.51 1316
2516.99 1232
2517.46 1297
2517.94 1285
2518.41 1284
2518.88 1238
2519.36 1207
2519.83 1242
2520.30 1204
2520.78 1254
2521.25 1222
2521.73 1194
2522.20 1114
2522.67 1212
2523.15 1216
2523.62 1222
2524.10 1256
2524.57 1343
2525.05 1332
2525.52 1293
2525.99 1380
2526.47 1371
2526.94 1276
2527.42 1267
2527.89 1295
2528.37 1227
2528.84 1259
2529.32 1277
2529.79 1213
2530.27 1184
2530.74 1259
2531.22 1288
2531.69 1228
2532.17 1213
2532.64 1245
2533.12 1258
2533.59 1236
2534.07 1262
2534.54 1307
2535.02 1298
2535.49 1385
2535.97 1356
2536.44 1429
2536.92 1413
2537.39 1343
2537.87 1401
2538.34 1380
2538.82 1334
2539.30 1416
2539.77 1484
2540.25 1387
2540.72 1390
2541.20 1374
2541.68 1354
2542.15 1370
2542.63 1318
2543.10 1286
2543.58 1345
2544.06 1374
2544.53 1380
2545.01 1459
2545.48 1445
2545.96 1482
2546.44 1439
2546.91 1460
2547.39 1331
2547.87 1412
2548.34 1445
2548.82 1495
2549.30 1446
2549.77 1390
2550.25 1449
2550.73 1503
2551.20 1503
2551.68 1545
2552.16 1635
2552.63 1673
2553.11 1699
2553.59 1765
2554.06 1863
2554.54 1877
2555.02 1914
2555.50 1913
2555.97 1935
2556.45 1842
2556.93 1602
2557.40 1566
2557.88 1546
2558.36 1416
2558.84 1482
2559.31 1449
2559.79 1239
2560.27 1301
2560.75 1323
2561.23 1298
2561.70 1318
2562.18 1269
2562.66 1232
2563.14 1230
2563.61 1196
2564.09 1228
2564.57 1173
2565.05 1233
2565.53 1280
2566.00 1193
2566.48 1189
2566.96 1145
2567.44 1167
2567.92 1227
2568.40 1166
2568.87 1173
2569.35 1175
2569.83 1171
2570.31 1191
2570.79 1280
2571.27 1291
2571.75 1280
2572.22 1265
2572.70 1242
2573.18 1331
2573.66 1280
2574.14 1284
2574.62 1353
2575.10 1325
2575.58 1361
2576.06 1338
2576.54 1352
2577.01 1352
2577.49 1333
2577.97 1349
2578.45 1350
2578.93 1293
2579.41 1289
2579.89 1289
2580.37 1245
2580.85 1268
2581.33 1249
2581.81 1308
2582.29 1263
2582.77 1194
2583.25 1244
2583.73 1188
2584.21 1289
2584.69 1327
2585.17 1370
2585.65 1377
2586.13 1229
2586.61 1257
2587.09 1297
2587.57 1294
2588.05 1302
2588.53 1294
2589.01 1299
2589.49 1260
2589.97 1340
2590.45 1334
2590.93 1334
2591.41 1444
2591.89 1512
2592.37 1396
2592.85 1440
2593.33 1569
2593.81 1556
2594.30 1552
2594.78 1472
2595.26 1423
2595.74 1462
2596.22 1451
2596.70 1459
2597.18 1394
2597.66 1352
2598.14 1317
2598.62 1288
2599.11 1217
2599.59 1304
2600.07 1310
2600.55 1212
2601.03 1248
2601.51 1279
2601.99 1247
2602.48 1219
2602.96 1202
2603.44 1257
2603.92 1261
2604.40 1278
2604.88 1334
2605.37 1367
2605.85 1382
2606.33 1429
2606.81 1575
2607.29 1716
2607.78 1714
2608.26 1681
2608.74 1655
2609.22 1669
2609.70 1676
2610.19 1534
2610.67 1499
2611.15 1506
2611.63 1502
2612.12 1494
2612.60 1346
2613.08 1356
2613.56 1389
2614.05 1418
2614.53 1404
2615.01 1281
2615.49 1268
2615.98 1314
2616.46 1288
2616.94 1252
2617.43 1315
2617.91 1203
2618.39 1184
2618.87 1207
2619.36 1254
2619.84 1246
2620.32 1296
2620.81 1276
2621.29 1305
2621.77 1232
2622.26 1219
2622.74 1292
2623.22 1299
2623.71 1259
2624.19 1210
2624.67 1231
2625.16 1244
2625.64 1219
2626.13 1201
2626.61 1189
2627.09 1289
2627.58 1202
2628.06 1235
2628.55 1240
2629.03 1237
2629.51 1284
2630.00 1260
2630.48 1214
2630.97 1282
2631.45 1269
2631.93 1309
2632.42 1351
2632.90 1244
2633.39 1191
2633.87 1204
2634.36 1207
2634.84 1179
2635.33 1232
2635.81 1187
2636.29 1236
2636.78 1203
2637.26 1222
2637.75 1161
2638.23 1218
2638.72 1265
2639.20 1221
2639.69 1245
2640.17 1206
2640.66 1188
2641.14 1219
2641.63 1224
2642.11 1169
2642.60 1149
2643.08 1193
2643.57 1236
2644.05 1226
2644.54 1263
2645.03 1265
2645.51 1237
2646.00 1214
2646.48 1244
2646.97 1290
2647.45 1164
2647.94 1244
2648.43 1273
2648.91 1279
2649.40 1213
2649.88 1310
2650.37 1301
2650.85 1252
2651.34 1305
2651.83 1211
2652.31 1252
2652.80 1279
2653.29 1307
2653.77 1274
2654.26 1306
2654.74 1151
2655.23 1140
2655.72 1205
2656.20 1208
2656.69 1223
2657.18 1217
2657.66 1157
2658.15 1210
2658.64 1208
2659.12 1179
2659.61 1130
2660.10 1177
2660.58 1228
2661.07 1207
2661.56 1197
2662.05 1258
2662.53 1269
2663.02 1329
2663.51 1345
2663.99 1286
2664.48 1282
2664.97 1241
2665.46 1235
2665.94 1279
2666.43 1248
2666.92 1286
2667.41 1395
2667.89 1348
2668.38 1277
2668.87 1243
2669.36 1362
2669.84 1485
2670.33 1564
2670.82 1564
2671.31 1582
2671.80 1713
2672.28 1650
2672.77 1772
2673.26 1748
2673.75 1687
2674.24 1643
2674.72 1623
2675.21 1502
2675.70 1513
2676.19 1553
2676.68 1583
2677.17 1648
2677.65 1632
2678.14 1659
2678.63 1713
2679.12 1681
2679.61 1714
2680.10 1762
2680.59 1771
2681.07 1821
2681.56 1881
2682.05 1988
2682.54 1959
2683.03 2011
2683.52 1864
2684.01 1845
2684.50 1850
2684.99 1727
2685.47 1646
2685.96 1639
2686.45 1581
2686.94 1514
2687.43 1465
2687.92 1407
2688.41 1418
2688.90 1311
2689.39 1254
2689.88 1303
2690.37 1346
2690.86 1281
2691.35 1299
2691.84 1256
2692.33 1271
2692.82 1281
2693.31 1242
2693.80 1226
2694.29 1311
2694.78 1304
2695.27 1331
2695.76 1326
2696.25 1459
2696.74 1406
2697.23 1490
2697.72 1460
2698.21 1451
2698.70 1516
2699.19 1574
2699.68 1596
2700.17 1624
2700.66 1627
2701.15 1536
2701.64 1477
2702.13 1520
2702.62 1409
2703.11 1442
2703.61 1452
2704.10 1471
2704.59 1318
2705.08 1319
2705.57 1303
2706.06 1282
2706.55 1297
2707.04 1288
2707.53 1230
2708.02 1264
2708.52 1317
2709.01 1232
2709.50 1186
2709.99 1242
2710.48 1202
2710.97 1246
2711.46 1294
2711.96 1282
2712.45 1187
2712.94 1204
2713.43 1231
2713.92 1210
2714.41 1200
2714.91 1219
2715.40 1299
2715.89 1224
2716.38 1151
2716.87 1171
2717.37 1240
2717.86 1249
2718.35 1298
2718.84 1355
2719.33 1318
2719.83 1406
2720.32 1493
2720.81 1420
2721.30 1446
2721.80 1546
2722.29 1416
2722.78 1371
2723.27 1342
2723.77 1272
2724.26 1306
2724.75 1266
2725.24 1186
2725.74 1239
2726.23 1198
2726.72 1160
2727.22 1225
2727.71 1258
2728.20 1248
2728.70 1249
2729.19 1253
2729.68 1304
2730.18 1277
2730.67 1244
2731.16 1276
2731.65 1275
2732.15 1239
2732.64 1181
2733.14 1227
2733.63 1296
2734.12 1271
2734.62 1259
2735.11 1339
2735.60 1391
2736.10 1346
2736.59 1399
2737.08 1412
2737.58 1384
2738.07 1345
2738.57 1273
2739.06 1210
2739.55 1230
2740.05 1238
2740.54 1208
2741.04 1249
2741.53 1180
2742.03 1130
2742.52 1152
2743.01 1157
2743.51 1097
2744.00 1161
2744.50 1205
2744.99 1223
2745.49 1206
2745.98 1169
2746.48 1233
2746.97 1297
2747.47 1220
2747.96 1247
2748.46 1326
2748.95 1317
2749.45 1235
2749.94 1320
2750.44 1277
2750.93 1286
2751.43 1241
2751.92 1267
2752.42 1347
2752.91 1351
2753.41 1324
2753.90 1404
2754.40 1442
2754.89 1339
2755.39 1384
2755.88 1334
2756.38 1307
2756.87 1361
2757.37 1260
2757.87 1270
2758.36 1274
2758.86 1210
2759.35 1222
2759.85 1242
2760.35 1239
2760.84 1269
2761.34 1211
2761.83 1197
2762.33 1220
2762.83 1252
2763.32 1267
2763.82 1195
2764.31 1265
2764.81 1325
2765.31 1285
2765.80 1244
2766.30 1257
2766.80 1251
2767.29 1244
2767.79 1243
2768.29 1335
2768.78 1320
2769.28 1333
2769.78 1297
2770.27 1350
2770.77 1305
2771.27 1325
2771.76 1403
2772.26 1452
2772.76 1477
2773.26 1448
2773.75 1513
2774.25 1456
2774.75 1577
2775.24 1612
2775.74 1587
2776.24 1508
2776.74 1475
2777.23 1362
2777.73 1362
2778.23 1406
2778.73 1429
2779.22 1391
2779.72 1399
2780.22 1317
2780.72 1419
2781.21 1426
2781.71 1355
2782.21 1400
2782.71 1312
2783.21 1401
2783.70 1487
2784.20 1371
2784.70 1253
2785.20 1308
2785.70 1324
2786.20 1221
2786.69 1225
2787.19 1333
2787.69 1271
2788.19 1246
2788.69 1310
2789.19 1350
2789.68 1284
2790.18 1208
2790.68 1280
2791.18 1350
2791.68 1488
2792.18 1589
2792.68 1653
2793.18 1680
2793.67 1854
2794.17 2022
2794.67 2134
2795.17 2196
2795.67 2302
2796.17 2317
2796.67 2343
2797.17 2290
2797.67 2150
2798.17 2096
2798.67 2030
2799.17 1920
2799.66 1806
2800.16 1745
2800.66 1694
2801.16 1591
2801.66 1585
2802.16 1534
2802.66 1433
2803.16 1503
2803.66 1577
2804.16 1779
2804.66 1805
2805.16 1898
2805.66 2145
2806.16 2141
2806.66 2186
2807.16 2364
2807.66 2320
2808.16 2324
2808.66 2187
2809.16 2218
2809.66 2053
2810.16 1959
2810.66 1817
2811.16 1703
2811.66 1648
2812.17 1625
2812.67 1620
2813.17 1568
2813.67 1474
2814.17 1442
2814.67 1448
2815.17 1434
2815.67 1357
2816.17 1347
2816.67 1348
2817.17 1426
2817.67 1371
2818.18 1332
2818.68 1341
2819.18 1284
2819.68 1330
2820.18 1383
2820.68 1357
2821.18 1326
2821.68 1365
2822.19 1432
2822.69 1477
2823.19 1450
2823.69 1471
2824.19 1448
2824.69 1423
2825.20 1328
2825.70 1368
2826.20 1383
2826.70 1396
2827.20 1317
2827.70 1406
2828.21 1474
2828.71 1437
2829.21 1433
2829.71 1430
2830.22 1468
2830.72 1398
2831.22 1442
2831.72 1466
2832.22 1504
2832.73 1473
2833.23 1486
2833.73 1493
2834.23 1446
2834.74 1384
2835.24 1488
2835.74 1532
2836.24 1436
2836.75 1447
2837.25 1413
2837.75 1366
2838.26 1377
2838.76 1346
2839.26 1360
2839.76 1316
2840.27 1260
2840.77 1355
2841.27 1341
2841.78 1312
2842.28 1370
2842.78 1421
2843.29 1378
2843.79 1370
2844.29 1388
2844.80 1323
2845.30 1419
2845.80 1495
2846.31 1525
2846.81 1518
2847.32 1485
2847.82 1540
2848.32 1461
2848.83 1387
2849.33 1434
2849.83 1391
2850.34 1285
2850.84 1314
2851.35 1256
2851.85 1230
2852.35 1216
2852.86 1220
2853.36 1295
2853.87 1328
2854.37 1343
2854.88 1368
2855.38 1324
2855.88 1396
2856.39 1376
2856.89 1354
2857.40 1410
2857.90 1413
2858.41 1383
2858.91 1348
2859.42 1354
2859.92 1388
2860.43 1255
2860.93 1245
2861.44 1301
2861.94 1275
2862.45 1249
2862.95 1222
2863.46 1226
2863.96 1224
2864.47 1239
2864.97 1192
2865.48 1258
2865.98 1281
2866.49 1293
2866.99 1356
2867.50 1373
2868.00 1398
2868.51 1329
2869.02 1266
2869.52 1277
2870.03 1297
2870.53 1371
2871.04 1366
2871.54 1359
2872.05 1294
2872.56 1392
2873.06 1363
2873.57 1316
2874.07 1307
2874.58 1369
2875.09 1361
2875.59 1353
2876.10 1335
2876.61 1327
2877.11 1294
2877.62 1307
2878.12 1300
2878.63 1365
2879.14 1413
2879.64 1422
2880.15 1448
2880.66 1472
2881.16 1484
2881.67 1593
2882.18 1595
2882.68 1773
2883.19 1866
2883.70 1937
2884.20 2167
2884.71 2332
2885.22 2565
2885.73 2623
2886.23 2687
2886.74 2589
2887.25 2633
2887.75 2498
2888.26 2360
2888.77 2060
2889.28 1967
2889.78 1820
2890.29 1605
2890.80 1622
2891.31 1581
2891.81 1460
2892.32 1454
2892.83 1483
2893.34 1448
2893.84 1510
2894.35 1556
2894.86 1588
2895.37 1607
2895.88 1621
2896.38 1670
2896.89 1711
2897.40 1712
2897.91 1813
2898.42 1813
2898.92 1752
2899.43 1746
2899.94 1750
2900.45 1875
2900.96 1924
2901.47 1821
2901.98 1876
2902.48 1885
2902.99 1827
2903.50 1774
2904.01 1676
2904.52 1634
2905.03 1637
2905.54 1526
2906.04 1441
2906.55 1555
2907.06 1617
2907.57 1517
2908.08 1493
2908.59 1490
2909.10 1442
2909.61 1455
2910.12 1470
2910.63 1476
2911.14 1461
2911.64 1459
2912.15 1526
2912.66 1583
2913.17 1644
2913.68 1483
2914.19 1532
2914.70 1533
2915.21 1480
2915.72 1473
2916.23 1434
2916.74 1420
2917.25 1405
2917.76 1430
2918.27 1418
2918.78 1412
2919.29 1510
2919.80 1529
2920.31 1624
2920.82 1871
2921.33 2057
2921.84 2191
2922.35 2377
2922.86 2643
2923.37 2717
2923.88 2821
2924.39 2814
2924.90 2729
2925.41 2740
2925.92 2551
2926.44 2460
2926.95 2290
2927.46 2099
2927.97 1870
2928.48 1835
2928.99 1558
2929.50 1582
2930.01 1566
2930.52 1440
2931.03 1456
2931.54 1484
2932.05 1526
2932.57 1426
2933.08 1421
2933.59 1453
2934.10 1489
2934.61 1523
2935.12 1460
2935.63 1450
2936.15 1457
2936.66 1490
2937.17 1420
2937.68 1482
2938.19 1460
2938.70 1475
2939.22 1421
2939.73 1464
2940.24 1533
2940.75 1439
2941.26 1477
2941.77 1466
2942.29 1504
2942.80 1499
2943.31 1589
2943.82 1668
2944.34 1598
2944.85 1623
2945.36 1591
2945.87 1634
2946.38 1662
2946.90 1597
2947.41 1606
2947.92 1451
2948.43 1458
2948.95 1461
2949.46 1429
2949.97 1460
2950.48 1514
2951.00 1464
2951.51 1432
2952.02 1477
2952.54 1492
2953.05 1465
2953.56 1442
2954.08 1441
2954.59 1462
2955.10 1485
2955.61 1461
2956.13 1478
2956.64 1430
2957.15 1432
2957.67 1525
2958.18 1533
2958.69 1529
2959.21 1659
2959.72 1718
2960.23 1725
2960.75 1667
2961.26 1693
2961.78 1743
2962.29 1731
2962.80 1676
2963.32 1588
2963.83 1600
2964.35 1559
2964.86 1575
2965.37 1602
2965.89 1545
2966.40 1489
2966.92 1419
2967.43 1455
2967.94 1426
2968.46 1426
2968.97 1418
2969.49 1390
2970.00 1341
2970.52 1316
2971.03 1352
2971.54 1336
2972.06 1333
2972.57 1390
2973.09 1337
2973.60 1310
2974.12 1340
2974.63 1259
2975.15 1317
2975.66 1283
2976.18 1381
2976.69 1361
2977.21 1356
2977.72 1402
2978.24 1395
2978.75 1396
2979.27 1473
2979.78 1501
2980.30 1480
2980.81 1501
2981.33 1436
2981.84 1505
2982.36 1551
2982.88 1489
2983.39 1459
2983.91 1483
2984.42 1544
2984.94 1529
2985.45 1606
2985.97 1561
2986.49 1507
2987.00 1587
2987.52 1624
2988.03 1622
2988.55 1480
2989.07 1541
2989.58 1466
2990.10 1545
2990.61 1602
2991.13 1500
2991.65 1513
2992.16 1612
2992.68 1576
2993.20 1566
2993.71 1719
2994.23 1847
2994.75 1945
2995.26 1949
2995.78 1945
2996.30 2047
2996.81 2096
2997.33 2222
2997.85 2117
2998.36 2082
2998.88 2080
2999.40 2049
2999.91 2131
3000.43 2154
3000.95 2247
3001.46 2351
3001.98 2405
3002.50 2440
3003.02 2569
3003.53 2680
3004.05 2697
3004.57 2563
3005.09 2407
3005.60 2316
3006.12 2169
3006.64 1999
3007.16 1875
3007.67 1777
3008.19 1702
3008.71 1615
3009.23 1592
3009.74 1493
3010.26 1531
3010.78 1564
3011.30 1597
3011.82 1649
3012.33 1584
3012.85 1589
3013.37 1566
3013.89 1601
3014.41 1583
3014.93 1627
3015.44 1616
3015.96 1685
3016.48 1758
3017.00 1725
3017.52 1700
3018.04 1770
3018.55 1802
3019.07 1743
3019.59 1739
3020.11 1755
3020.63 1788
3021.15 1868
3021.67 1873
3022.19 1899
3022.71 1928
3023.22 1774
3023.74 1963
3024.26 1830
3024.78 1883
3025.30 1898
3025.82 1729
3026.34 1665
3026.86 1593
3027.38 1622
3027.90 1583
3028.42 1588
3028.94 1535
3029.46 1534
3029.98 1490
3030.49 1573
3031.01 1574
3031.53 1533
3032.05 1592
3032.57 1628
3033.09 1616
3033.61 1695
3034.13 1827
3034.65 1751
3035.17 1826
3035.69 1800
3036.21 1709
3036.73 1781
3037.25 1694
3037.77 1658
3038.29 1641
3038.81 1546
3039.34 1552
3039.86 1687
3040.38 1576
3040.90 1511
3041.42 1505
3041.94 1446
3042.46 1448
3042.98 1469
3043.50 1539
3044.02 1564
3044.54 1526
3045.06 1565
3045.58 1563
3046.10 1532
3046.63 1501
3047.15 1484
3047.67 1502
3048.19 1540
3048.71 1473
3049.23 1396
3049.75 1400
3050.27 1424
3050.79 1344
3051.32 1327
3051.84 1368
3052.36 1409
3052.88 1427
3053.40 1364
3053.92 1348
3054.45 1370
3054.97 1374
3055.49 1339
3056.01 1325
3056.53 1311
3057.05 1413
3057.58 1389
3058.10 1469
3058.62 1427
3059.14 1367
3059.66 1354
3060.19 1417
3060.71 1434
3061.23 1441
3061.75 1469
3062.28 1451
3062.80 1508
3063.32 1483
3063.84 1492
3064.37 1574
3064.89 1575
3065.41 1574
3065.93 1569
3066.46 1600
3066.98 1492
3067.50 1461
3068.02 1401
3068.55 1519
3069.07 1498
3069.59 1466
3070.12 1618
3070.64 1593
3071.16 1629
3071.69 1528
3072.21 1616
3072.73 1624
3073.26 1604
3073.78 1639
3074.30 1572
3074.83 1520
3075.35 1570
3075.87 1577
3076.40 1554
3076.92 1588
3077.44 1646
3077.97 1613
3078.49 1707
3079.01 1740
3079.54 1683
3080.06 1731
3080.59 1768
3081.11 1816
3081.63 1747
3082.16 1753
3082.68 1901
3083.21 1856
3083.73 1742
3084.25 1682
3084.78 1683
3085.30 1741
3085.83 1712
3086.35 1745
3086.88 1726
3087.40 1611
3087.93 1619
3088.45 1679
3088.97 1693
3089.50 1654
3090.02 1581
3090.55 1591
3091.07 1560
3091.60 1642
3092.12 1665
3092.65 1630
3093.17 1693
3093.70 1707
3094.22 1775
3094.75 1841
3095.27 1968
3095.80 1955
3096.32 2010
3096.85 2106
3097.37 2174
3097.90 2366
3098.43 2640
3098.95 2898
3099.48 3371
3100.00 3700
3100.53 4132
3101.05 4460
3101.58 4865
3102.10 4941
3102.63 4754
3103.16 4601
3103.68 4161
3104.21 3571
3104.73 3298
3105.26 2864
3105.79 2517
3106.31 2339
3106.84 2272
3107.36 2147
3107.89 2152
3108.42 2079
3108.94 2150
3109.47 2153
3110.00 2186
3110.52 2162
3111.05 2149
3111.57 2010
3112.10 1968
3112.63 1944
3113.15 1843
3113.68 1777
3114.21 1639
3114.74 1618
3115.26 1575
3115.79 1589
3116.32 1554
3116.84 1513
3117.37 1496
3117.90 1627
3118.42 1655
3118.95 1683
3119.48 1640
3120.01 1782
3120.53 1775
3121.06 1822
3121.59 1761
3122.11 1705
3122.64 1676
3123.17 1630
3123.70 1573
3124.22 1557
3124.75 1613
3125.28 1531
3125.81 1495
3126.34 1513
3126.86 1533
3127.39 1585
3127.92 1520
3128.45 1560
3128.98 1604
3129.50 1569
3130.03 1491
3130.56 1452
3131.09 1426
3131.62 1472
3132.14 1443
3132.67 1499
3133.20 1531
3133.73 1500
3134.26 1477
3134.79 1406
3135.31 1469
3135.84 1506
3136.37 1583
3136.90 1523
3137.43 1555
3137.96 1543
3138.49 1511
3139.02 1465
3139.54 1475
3140.07 1538
3140.60 1456
3141.13 1444
3141.66 1571
3142.19 1596
3142.72 1575
3143.25 1582
3143.78 1631
3144.31 1637
3144.84 1650
3145.37 1680
3145.89 1768
3146.42 1745
3146.95 1675
3147.48 1827
3148.01 1746
3148.54 1728
3149.07 1721
3149.60 1681
3150.13 1675
3150.66 1619
3151.19 1496
3151.72 1581
3152.25 1551
3152.78 1424
3153.31 1488
3153.84 1585
3154.37 1677
3154.90 1640
3155.43 1676
3155.96 1646
3156.49 1646
3157.02 1575
3157.55 1566
3158.08 1674
3158.61 1539
3159.14 1472
3159.68 1486
3160.21 1498
3160.74 1488
3161.27 1414
3161.80 1465
3162.33 1375
3162.86 1476
3163.39 1396
3163.92 1390
3164.45 1434
3164.98 1419
3165.51 1421
3166.05 1407
3166.58 1425
3167.11 1413
3167.64 1404
3168.17 1493
3168.70 1454
3169.23 1380
3169.76 1402
3170.30 1393
3170.83 1390
3171.36 1409
3171.89 1451
3172.42 1470
3172.95 1462
3173.49 1460
3174.02 1584
3174.55 1651
3175.08 1622
3175.61 1576
3176.15 1495
3176.68 1541
3177.21 1553
3177.74 1516
3178.27 1524
3178.81 1524
3179.34 1532
3179.87 1548
3180.40 1435
3180.93 1453
3181.47 1406
3182.00 1401
3182.53 1366
3183.06 1411
3183.60 1431
3184.13 1420
3184.66 1374
3185.20 1524
3185.73 1519
3186.26 1429
3186.79 1396
3187.33 1378
3187.86 1466
3188.39 1405
3188.93 1372
3189.46 1367
3189.99 1412
3190.52 1452
3191.06 1433
3191.59 1416
3192.12 1468
3192.66 1435
3193.19 1438
3193.72 1512
3194.26 1486
3194.79 1485
3195.33 1532
3195.86 1567
3196.39 1474
3196.93 1467
3197.46 1470
3197.99 1505
3198.53 1559
3199.06 1598
3199.60 1597
3200.13 1555
3200.66 1707
3201.20 1700
3201.73 1729
3202.27 1720
3202.80 1690
3203.33 1609
3203.87 1614
3204.40 1559
3204.94 1572
3205.47 1541
3206.01 1546
3206.54 1657
3207.07 1701
3207.61 1686
3208.14 1632
3208.68 1722
3209.21 1697
3209.75 1683
3210.28 1781
3210.82 1759
3211.35 1779
3211.89 1767
3212.42 1678
3212.96 1663
3213.49 1640
3214.03 1617
3214.56 1597
3215.10 1540
3215.63 1576
3216.17 1609
3216.70 1580
3217.24 1637
3217.78 1592
3218.31 1580
3218.85 1553
3219.38 1471
3219.92 1527
3220.45 1566
3220.99 1506
3221.52 1441
3222.06 1447
3222.60 1537
3223.13 1509
3223.67 1489
3224.20 1528
3224.74 1481
3225.28 1452
3225.81 1464
3226.35 1552
3226.88 1549
3227.42 1448
3227.96 1472
3228.49 1493
3229.03 1456
3229.57 1552
3230.10 1583
3230.64 1542
3231.18 1529
3231.71 1508
3232.25 1614
3232.79 1575
3233.32 1496
3233.86 1525
3234.40 1625
3234.93 1615
3235.47 1605
3236.01 1597
3236.54 1733
3237.08 1699
3237.62 1636
3238.15 1682
3238.69 1742
3239.23 1763
3239.77 1803
3240.30 1845
3240.84 1841
3241.38 1679
3241.92 1598
3242.45 1567
3242.99 1546
3243.53 1590
3244.07 1619
3244.60 1730
3245.14 1795
3245.68 1650
3246.22 1688
3246.75 1681
3247.29 1734
3247.83 1692
3248.37 1659
3248.91 1688
3249.44 1725
3249.98 1793
3250.52 1834
3251.06 1803
3251.60 1792
3252.14 1836
3252.67 1915
3253.21 1933
3253.75 1898
3254.29 2035
3254.83 2127
3255.37 2295
3255.90 2223
3256.44 2437
3256.98 2540
3257.52 2686
3258.06 2962
3258.60 3036
3259.14 3160
3259.68 3276
3260.21 3442
3260.75 3601
3261.29 3601
3261.83 3395
3262.37 3267
3262.91 3235
3263.45 3186
3263.99 3005
3264.53 3009
3265.07 2941
3265.61 2755
3266.15 2707
3266.69 2602
3267.23 2596
3267.76 2515
3268.30 2422
3268.84 2146
3269.38 2047
3269.92 2077
3270.46 1944
3271.00 1983
3271.54 1929
3272.08 2013
3272.62 1973
3273.16 1981
3273.70 1988
3274.24 1950
3274.78 2043
3275.32 2100
3275.86 2063
3276.40 2082
3276.94 2163
3277.48 2195
3278.03 2133
3278.57 2111
3279.11 2211
3279.65 2143
3280.19 2059
3280.73 2059
3281.27 2060
3281.81 2072
3282.35 2145
3282.89 2176
3283.43 2091
3283.97 2065
3284.51 2111
3285.05 2067
3285.60 2037
3286.14 2054
3286.68 2050
3287.22 2033
3287.76 2022
3288.30 2117
3288.84 2195
3289.38 2300
3289.93 2292
3290.47 2347
3291.01 2530
3291.55 2620
3292.09 2748
3292.63 2861
3293.18 3086
3293.72 3194
3294.26 3070
3294.80 3151
3295.34 3181
3295.88 3165
3296.43 3035
3296.97 2899
3297.51 2723
3298.05 2617
3298.59 2404
3299.14 2422
3299.68 2374
3300.22 2347
3300.76 2310
3301.31 2226
3301.85 2084
3302.39 2115
3302.93 2128
3303.48 2053
3304.02 2040
3304.56 2024
3305.10 2210
3305.65 2109
3306.19 2131
3306.73 2181
3307.27 2254
3307.82 2073
3308.36 2128
3308.90 2220
3309.45 2210
3309.99 2130
3310.53 2234
3311.07 2301
3311.62 2383
3312.16 2498
3312.70 2625
3313.25 2886
3313.79 3091
3314.33 3169
3314.88 3347
3315.42 3427
3315.97 3368
3316.51 3503
3317.05 3447
3317.60 3427
3318.14 3301
3318.68 3317
3319.23 3288
3319.77 3272
3320.32 3257
3320.86 3156
3321.40 3202
3321.95 3129
3322.49 3138
3323.04 2913
3323.58 3039
3324.12 2984
3324.67 2866
3325.21 2766
3325.76 2798
3326.30 2667
3326.85 2700
3327.39 2760
3327.93 2790
3328.48 2817
3329.02 2964
3329.57 3357
3330.11 3897
3330.66 4559
3331.20 5780
3331.75 6979
3332.29 8727
3332.84 10608
3333.38 12487
3333.93 13887
3334.47 15047
3335.02 15455
3335.56 15325
3336.11 14914
3336.65 13643
3337.20 12235
3337.74 10747
3338.29 9270
3338.83 7630
3339.38 6363
3339.92 5344
3340.47 4593
3341.02 3911
3341.56 3437
3342.11 3250
3342.65 2926
3343.20 2687
3343.74 2664
3344.29 2662
3344.84 2580
3345.38 2520
3345.93 2543
3346.47 2449
3347.02 2420
3347.57 2361
3348.11 2370
3348.66 2378
3349.21 2437
3349.75 2439
3350.30 2464
3350.84 2492
3351.39 2534
3351.94 2595
3352.48 2714
3353.03 2683
3353.58 2748
3354.12 2810
3354.67 2744
3355.22 2681
3355.76 2701
3356.31 2626
3356.86 2567
3357.40 2530
3357.95 2456
3358.50 2383
3359.05 2204
3359.59 2356
3360.14 2327
3360.69 2230
3361.23 2162
3361.78 2208
3362.33 2216
3362.88 2173
3363.42 2173
3363.97 2093
3364.52 2090
3365.07 2133
3365.61 2153
3366.16 2139
3366.71 2019
3367.26 2041
3367.80 2123
3368.35 2101
3368.90 2243
3369.45 2425
3370.00 2493
3370.54 2516
3371.09 2748
3371.64 2999
3372.19 3102
3372.74 3092
3373.28 3069
3373.83 3080
3374.38 3106
3374.93 2933
3375.48 2800
3376.03 2577
3376.57 2399
3377.12 2226
3377.67 2105
3378.22 2052
3378.77 1936
3379.32 1956
3379.87 1947
3380.42 1886
3380.96 1953
3381.51 1870
3382.06 1846
3382.61 1907
3383.16 1835
3383.71 1892
3384.26 1904
3384.81 1838
3385.36 1880
3385.91 1778
3386.45 1693
3387.00 1692
3387.55 1833
3388.10 1807
3388.65 1809
3389.20 1829
3389.75 1720
3390.30 1835
3390.85 1796
3391.40 1837
3391.95 1815
3392.50 1855
3393.05 1826
3393.60 1849
3394.15 1907
3394.70 1961
3395.25 1919
3395.80 1873
3396.35 1845
3396.90 1832
3397.45 1873
3398.00 1843
3398.55 1793
3399.10 1759
3399.65 1621
3400.20 1678
3400.75 1667
3401.30 1629
3401.85 1661
3402.40 1631
3402.95 1634
3403.50 1615
3404.06 1605
3404.61 1620
3405.16 1555
3405.71 1519
3406.26 1523
3406.81 1595
3407.36 1693
3407.91 1637
3408.46 1607
3409.01 1742
3409.56 1811
3410.12 1805
3410.67 1791
3411.22 1814
3411.77 1840
3412.32 1934
3412.87 1899
3413.42 1846
3413.98 1747
3414.53 1815
3415.08 1751
3415.63 1715
3416.18 1673
3416.73 1635
3417.29 1564
3417.84 1520
3418.39 1575
3418.94 1625
3419.49 1575
3420.05 1541
3420.60 1588
3421.15 1707
3421.70 1746
3422.25 1654
3422.81 1677
3423.36 1687
3423.91 1743
3424.46 1783
3425.01 1697
3425.57 1683
3426.12 1680
3426.67 1602
3427.23 1587
3427.78 1557
3428.33 1553
3428.88 1560
3429.44 1557
3429.99 1495
3430.54 1483
3431.09 1479
3431.65 1495
3432.20 1480
3432.75 1468
3433.31 1481
3433.86 1498
3434.41 1429
3434.97 1560
3435.52 1542
3436.07 1517
3436.63 1531
3437.18 1576
3437.73 1587
3438.29 1528
3438.84 1515
3439.39 1484
3439.95 1474
3440.50 1515
3441.05 1502
3441.61 1415
3442.16 1405
3442.72 1403
3443.27 1364
3443.82 1437
3444.38 1472
3444.93 1530
3445.48 1506
3446.04 1406
3446.59 1455
3447.15 1471
3447.70 1436
3448.26 1438
3448.81 1383
3449.36 1369
3449.92 1379
3450.47 1492
3451.03 1430
3451.58 1404
3452.14 1417
3452.69 1366
3453.25 1425
3453.80 1491
3454.36 1520
3454.91 1424
3455.47 1370
3456.02 1448
3456.58 1423
3457.13 1443
3457.69 1464
3458.24 1410
3458.80 1359
3459.35 1507
3459.91 1409
3460.46 1440
3461.02 1532
3461.57 1538
3462.13 1545
3462.68 1483
3463.24 1542
3463.79 1601
3464.35 1567
3464.90 1562
3465.46 1550
3466.02 1586
3466.57 1528
3467.13 1526
3467.68 1544
3468.24 1594
3468.80 1510
3469.35 1391
3469.91 1481
3470.46 1534
3471.02 1493
3471.58 1544
3472.13 1523
3472.69 1495
3473.24 1494
3473.80 1544
3474.36 1564
3474.91 1602
3475.47 1592
3476.03 1587
3476.58 1684
3477.14 1684
3477.70 1645
3478.25 1723
3478.81 1787
3479.37 1703
3479.92 1776
3480.48 1710
3481.04 1778
3481.59 1742
3482.15 1767
3482.71 1726
3483.26 1712
3483.82 1704
3484.38 1714
3484.94 1768
3485.49 1728
3486.05 1911
3486.61 1943
3487.17 1935
3487.72 2062
3488.28 2192
3488.84 2280
3489.40 2505
3489.95 2748
3490.51 2837
3491.07 2804
3491.63 2862
3492.18 2850
3492.74 2725
3493.30 2543
3493.86 2601
3494.42 2523
3494.97 2609
3495.53 2789
3496.09 2839
3496.65 3003
3497.21 3161
3497.76 3376
3498.32 3513
3498.88 3663
3499.44 3782
3500.00 3757
3500.56 3896
3501.11 4056
3501.67 4152
3502.23 4320
3502.79 4549
3503.35 4769
3503.91 4951
3504.47 4930
3505.03 4867
3505.58 4537
3506.14 4269
3506.70 3904
3507.26 3561
3507.82 3213
3508.38 2955
3508.94 2675
3509.50 2561
3510.06 2369
3510.62 2193
3511.17 2102
3511.73 2086
3512.29 1935
3512.85 1976
3513.41 1879
3513.97 1813
3514.53 1823
3515.09 1693
3515.65 1840
3516.21 1848
3516.77 1941
3517.33 1954
3517.89 2108
3518.45 2104
3519.01 2080
3519.57 2139
3520.13 2183
3520.69 2368
3521.25 2449
3521.81 2504
3522.37 2582
3522.93 2695
3523.49 2647
3524.05 2609
3524.61 2589
3525.17 2366
3525.73 2281
3526.29 2187
3526.85 2069
3527.41 1977
3527.97 1821
3528.54 1823
3529.10 1672
3529.66 1700
3530.22 1677
3530.78 1654
3531.34 1644
3531.90 1704
3532.46 1642
3533.02 1705
3533.58 1753
3534.14 1676
3534.71 1667
3535.27 1682
3535.83 1708
3536.39 1752
3536.95 1719
3537.51 1706
3538.07 1705
3538.64 1732
3539.20 1714
3539.76 1796
3540.32 1793
3540.88 1803
3541.44 1767
3542.00 1743
3542.57 1789
3543.13 1776
3543.69 1841
3544.25 1861
3544.81 1816
3545.38 1791
3545.94 1647
3546.50 1644
3547.06 1636
3547.62 1598
3548.19 1574
3548.75 1578
3549.31 1641
3549.87 1568
3550.44 1507
3551.00 1554
3551.56 1673
3552.12 1497
3552.69 1522
3553.25 1596
3553.81 1499
3554.37 1554
3554.94 1569
3555.50 1543
3556.06 1508
3556.63 1475
3557.19 1535
3557.75 1494
3558.31 1509
3558.88 1541
3559.44 1544
3560.00 1583
3560.57 1675
3561.13 1684
3561.69 1720
3562.26 1691
3562.82 1591
3563.38 1487
3563.95 1505
3564.51 1541
3565.07 1476
3565.64 1552
3566.20 1399
3566.77 1402
3567.33 1436
3567.89 1418
3568.46 1335
3569.02 1386
3569.59 1374
3570.15 1392
3570.71 1421
3571.28 1454
3571.84 1406
3572.41 1387
3572.97 1479
3573.53 1492
3574.10 1536
3574.66 1524
3575.23 1475
3575.79 1508
3576.36 1542
3576.92 1551
3577.48 1549
3578.05 1489
3578.61 1546
3579.18 1481
3579.74 1455
3580.31 1476
3580.87 1412
3581.44 1400
3582.00 1384
3582.57 1295
3583.13 1382
3583.70 1477
3584.26 1384
3584.83 1383
3585.39 1459
3585.96 1422
3586.52 1301
3587.09 1387
3587.65 1382
3588.22 1415
3588.79 1432
3589.35 1400
3589.92 1433
3590.48 1442
3591.05 1441
3591.61 1439
3592.18 1471
3592.74 1447
3593.31 1431
3593.88 1405
3594.44 1374
3595.01 1359
3595.57 1385
3596.14 1402
3596.71 1485
3597.27 1491
3597.84 1506
3598.40 1577
3598.97 1563
3599.54 1492
3600.10 1383
3600.67 1481
3601.24 1383
3601.80 1418
3602.37 1485
3602.94 1402
3603.50 1404
3604.07 1465
3604.64 1442
3605.20 1352
3605.77 1360
3606.34 1306
3606.90 1363
3607.47 1374
3608.04 1309
3608.60 1384
3609.17 1406
3609.74 1315
3610.30 1385
3610.87 1441
3611.44 1531
3612.01 1591
3612.57 1649
3613.14 1846
3613.71 2202
3614.28 2533
3614.84 2771
3615.41 3318
3615.98 3644
3616.55 3872
3617.11 4189
3617.68 4100
3618.25 4002
3618.82 3781
3619.39 3620
3619.95 3313
3620.52 2861
3621.09 2594
3621.66 2311
3622.23 2145
3622.79 2009
3623.36 1738
3623.93 1631
3624.50 1527
3625.07 1525
3625.63 1440
3626.20 1412
3626.77 1457
3627.34 1521
3627.91 1434
3628.48 1492
3629.05 1452
3629.61 1466
3630.18 1496
3630.75 1540
3631.32 1486
3631.89 1431
3632.46 1515
3633.03 1445
3633.60 1436
3634.16 1378
3634.73 1460
3635.30 1492
3635.87 1477
3636.44 1458
3637.01 1572
3637.58 1535
3638.15 1642
3638.72 1661
3639.29 1643
3639.86 1759
3640.43 1800
3641.00 1907
3641.57 1907
3642.14 1823
3642.71 1788
3643.27 1862
3643.84 1967
3644.41 1913
3644.98 1930
3645.55 1932
3646.12 1865
3646.69 1869
3647.26 1932
3647.83 1929
3648.40 1837
3648.97 1796
3649.54 1897
3650.12 1920
3650.69 1939
3651.26 2000
3651.83 2043
3652.40 2096
3652.97 2119
3653.54 2127
3654.11 2110
3654.68 2171
3655.25 2190
3655.82 2292
3656.39 2301
3656.96 2295
3657.53 2172
3658.10 2242
3658.67 2270
3659.25 2408
3659.82 2185
3660.39 2141
3660.96 2031
3661.53 1906
3662.10 1907
3662.67 1862
3663.24 1843
3663.81 1862
3664.39 1971
3664.96 2037
3665.53 2043
3666.10 1995
3666.67 2043
3667.24 1969
3667.81 1904
3668.39 1949
3668.96 1812
3669.53 1761
3670.10 1853
3670.67 1859
3671.25 1805
3671.82 1707
3672.39 1775
3672.96 1769
3673.53 1806
3674.11 1807
3674.68 1766
3675.25 1748
3675.82 1751
3676.39 1763
3676.97 1799
3677.54 1843
3678.11 1664
3678.68 1837
3679.26 1760
3679.83 1819
3680.40 1742
3680.97 1688
3681.55 1713
3682.12 1617
3682.69 1686
3683.27 1669
3683.84 1762
3684.41 1774
3684.98 1851
3685.56 1827
3686.13 1842
3686.70 2019
3687.28 2044
3687.85 2145
3688.42 2111
3689.00 2090
3689.57 2084
3690.14 1997
3690.72 2006
3691.29 1951
3691.86 1828
3692.44 1794
3693.01 1711
3693.58 1611
3694.16 1569
3694.73 1635
3695.31 1640
3695.88 1556
3696.45 1583
3697.03 1583
3697.60 1563
3698.18 1607
3698.75 1714
3699.32 1661
3699.90 1655
3700.47 1700
3701.05 1690
3701.62 1595
3702.19 1670
3702.77 1713
3703.34 1687
3703.92 1724
3704.49 1601
3705.07 1629
3705.64 1653
3706.22 1579
3706.79 1560
3707.37 1688
3707.94 1668
3708.51 1541
3709.09 1642
3709.66 1656
3710.24 1580
3710.81 1569
3711.39 1650
3711.96 1652
3712.54 1535
3713.11 1586
3713.69 1622
3714.27 1622
3714.84 1587
3715.42 1659
3715.99 1633
3716.57 1547
3717.14 1583
3717.72 1566
3718.29 1589
3718.87 1578
3719.44 1538
3720.02 1550
3720.60 1445
3721.17 1447
3721.75 1513
3722.32 1376
3722.90 1328
3723.47 1445
3724.05 1442
3724.63 1413
3725.20 1473
3725.78 1485
3726.36 1453
3726.93 1466
3727.51 1585
3728.08 1578
3728.66 1643
3729.24 1710
3729.81 1797
3730.39 1934
3730.97 2043
3731.54 2159
3732.12 2201
3732.70 2238
3733.27 2338
3733.85 2159
3734.43 2086
3735.00 1967
3735.58 1840
3736.16 1758
3736.73 1706
3737.31 1652
3737.89 1551
3738.47 1535
3739.04 1550
3739.62 1465
3740.20 1493
3740.77 1417
3741.35 1435
3741.93 1518
3742.51 1514
3743.08 1428
3743.66 1415
3744.24 1427
3744.82 1497
3745.39 1457
3745.97 1489
3746.55 1426
3747.13 1492
3747.71 1448
3748.28 1389
3748.86 1418
3749.44 1420
3750.02 1510
3750.59 1442
3751.17 1450
3751.75 1440
3752.33 1412
3752.91 1372
3753.49 1402
3754.06 1348
3754.64 1419
3755.22 1402
3755.80 1376
3756.38 1457
3756.96 1461
3757.53 1463
3758.11 1482
3758.69 1482
3759.27 1395
3759.85 1485
3760.43 1519
3761.01 1466
3761.59 1477
3762.17 1416
3762.74 1464
3763.32 1498
3763.90 1460
3764.48 1535
3765.06 1496
3765.64 1413
3766.22 1392
3766.80 1450
3767.38 1450
3767.96 1430
3768.54 1442
3769.12 1459
3769.70 1469
3770.27 1442
3770.85 1445
3771.43 1504
3772.01 1436
3772.59 1450
3773.17 1385
3773.75 1477
3774.33 1421
3774.91 1364
3775.49 1438
3776.07 1450
3776.65 1394
3777.23 1373
3777.81 1350
3778.39 1391
3778.97 1377
3779.55 1359
3780.13 1367
3780.71 1302
3781.29 1316
3781.88 1335
3782.46 1318
3783.04 1387
3783.62 1437
3784.20 1391
3784.78 1354
3785.36 1409
3785.94 1284
3786.52 1309
3787.10 1290
3787.68 1370
3788.26 1426
3788.84 1406
3789.43 1432
3790.01 1344
3790.59 1364
3791.17 1481
3791.75 1451
3792.33 1421
3792.91 1539
3793.49 1570
3794.08 1603
3794.66 1486
3795.24 1471
3795.82 1499
3796.40 1522
3796.98 1506
3797.56 1552
3798.15 1526
3798.73 1683
3799.31 1662
3799.89 1737
3800.47 1783
3801.06 1778
3801.64 1727
3802.22 1839
3802.80 1846
3803.38 1798
3803.97 1740
3804.55 1729
3805.13 1682
3805.71 1685
3806.29 1770
3806.88 1741
3807.46 1728
3808.04 1746
3808.62 1730
3809.21 1877
3809.79 1819
3810.37 1883
3810.95 1813
3811.54 1850
3812.12 1930
3812.70 1937
3813.29 1992
3813.87 2067
3814.45 2074
3815.03 2085
3815.62 1952
3816.20 1919
3816.78 1857
3817.37 1738
3817.95 1721
3818.53 1645
3819.12 1539
3819.70 1541
3820.28 1524
3820.87 1520
3821.45 1477
3822.03 1432
3822.62 1467
3823.20 1436
3823.78 1462
3824.37 1521
3824.95 1472
3825.54 1462
3826.12 1513
3826.70 1556
3827.29 1525
3827.87 1505
3828.46 1503
3829.04 1541
3829.62 1519
3830.21 1566
3830.79 1597
3831.38 1600
3831.96 1654
3832.54 1597
3833.13 1571
3833.71 1542
3834.30 1493
3834.88 1573
3835.47 1650
3836.05 1576
3836.64 1532
3837.22 1573
3837.81 1531
3838.39 1498
3838.98 1562
3839.56 1622
3840.15 1576
3840.73 1522
3841.31 1453
3841.90 1481
3842.49 1490
3843.07 1477
3843.66 1403
3844.24 1420
3844.83 1469
3845.41 1509
3846.00 1476
3846.58 1479
3847.17 1526
3847.75 1466
3848.34 1521
3848.92 1585
3849.51 1588
3850.10 1584
3850.68 1593
3851.27 1623
3851.85 1695
3852.44 1681
3853.02 1646
3853.61 1655
3854.20 1668
3854.78 1718
3855.37 1731
3855.95 1906
3856.54 1984
3857.13 2201
3857.71 2540
3858.30 2893
3858.89 3086
3859.47 3442
3860.06 3869
3860.64 4013
3861.23 3989
3861.82 3850
3862.40 3726
3862.99 3617
3863.58 3536
3864.16 3445
3864.75 3244
3865.34 3261
3865.92 3344
3866.51 3224
3867.10 2965
3867.69 2833
3868.27 2682
3868.86 2344
3869.45 2223
3870.03 2228
3870.62 2170
3871.21 2140
3871.80 2105
3872.38 2176
3872.97 2173
3873.56 2218
3874.15 2185
3874.73 2070
3875.32 2001
3875.91 1926
3876.50 1847
3877.08 1863
3877.67 1902
3878.26 1747
3878.85 1751
3879.43 1807
3880.02 1846
3880.61 1780
3881.20 1671
3881.79 1716
3882.37 1645
3882.96 1632
3883.55 1556
3884.14 1629
3884.73 1667
3885.32 1709
3885.90 1682
3886.49 1835
3887.08 1782
3887.67 1882
3888.26 1834
3888.85 1856
3889.44 1907
3890.02 1951
3890.61 1976
3891.20 2022
3891.79 1940
3892.38 1924
3892.97 1871
3893.56 1893
3894.15 1974
3894.74 2033
3895.32 1906
3895.91 1937
3896.50 1942
3897.09 1885
3897.68 1888
3898.27 1848
3898.86 1844
3899.45 1915
3900.04 1861
3900.63 1751
3901.22 1788
3901.81 1653
3902.40 1611
3902.99 1640
3903.58 1602
3904.17 1547
3904.76 1558
3905.35 1522
3905.94 1451
3906.53 1426
3907.12 1403
3907.71 1407
3908.30 1449
3908.89 1386
3909.48 1364
3910.07 1385
3910.66 1385
3911.25 1417
3911.84 1377
3912.43 1379
3913.02 1395
3913.61 1341
3914.20 1357
3914.79 1415
3915.38 1449
3915.97 1354
3916.56 1406
3917.15 1335
3917.74 1338
3918.33 1406
3918.92 1394
3919.52 1374
3920.11 1397
3920.70 1387
3921.29 1421
3921.88 1400
3922.47 1343
3923.06 1448
3923.65 1412
3924.24 1384
3924.84 1369
3925.43 1365
3926.02 1366
3926.61 1450
3927.20 1331
3927.79 1456
3928.38 1390
3928.98 1393
3929.57 1462
3930.16 1487
3930.75 1435
3931.34 1453
3931.93 1407
3932.53 1362
3933.12 1427
3933.71 1402
3934.30 1445
3934.89 1402
3935.49 1329
3936.08 1287
3936.67 1379
3937.26 1371
3937.86 1377
3938.45 1314
3939.04 1338
3939.63 1411
3940.23 1302
3940.82 1408
3941.41 1389
3942.00 1326
3942.60 1293
3943.19 1329
3943.78 1280
3944.37 1343
3944.97 1302
3945.56 1333
3946.15 1316
3946.75 1300
3947.34 1291
3947.93 1274
3948.52 1312
3949.12 1312
3949.71 1343
3950.30 1342
3950.90 1250
3951.49 1240
3952.08 1342
3952.68 1413
3953.27 1309
3953.86 1288
3954.46 1236
3955.05 1233
3955.65 1331
3956.24 1309
3956.83 1338
3957.43 1309
3958.02 1318
3958.61 1339
3959.21 1357
3959.80 1336
3960.40 1285
3960.99 1340
3961.58 1335
3962.18 1318
3962.77 1423
3963.37 1424
3963.96 1437
3964.55 1529
3965.15 1568
3965.74 1581
3966.34 1528
3966.93 1531
3967.53 1504
3968.12 1434
3968.72 1452
3969.31 1503
3969.91 1385
3970.50 1367
3971.10 1438
3971.69 1343
3972.28 1335
3972.88 1255
3973.47 1319
3974.07 1314
3974.66 1331
3975.26 1328
3975.85 1311
3976.45 1276
3977.05 1334
3977.64 1295
3978.24 1225
3978.83 1308
3979.43 1359
3980.02 1406
3980.62 1338
3981.21 1275
3981.81 1228
3982.40 1239
3983.00 1307
3983.60 1348
3984.19 1312
3984.79 1356
3985.38 1317
3985.98 1322
3986.58 1324
3987.17 1296
3987.77 1299
3988.36 1292
3988.96 1345
3989.56 1279
3990.15 1274
3990.75 1247
3991.34 1293
3991.94 1327
3992.54 1325
3993.13 1218
3993.73 1388
3994.33 1360
3994.92 1382
3995.52 1473
3996.12 1359
3996.71 1326
3997.31 1369
3997.91 1438
3998.50 1422
3999.10 1387
3999.70 1385
4000.29 1396
4000.89 1393
4001.49 1454
4002.09 1463
4002.68 1467
4003.28 1505
4003.88 1547
4004.47 1474
4005.07 1554
4005.67 1500
4006.27 1423
4006.86 1408
4007.46 1429
4008.06 1497
4008.66 1478
4009.25 1454
4009.85 1558
4010.45 1523
4011.05 1478
4011.64 1588
4012.24 1629
4012.84 1634
4013.44 1650
4014.04 1744
4014.63 1898
4015.23 2001
4015.83 2081
4016.43 2073
4017.03 2145
4017.63 1943
4018.22 1980
4018.82 1824
4019.42 1598
4020.02 1543
4020.62 1518
4021.22 1506
4021.81 1446
4022.41 1427
4023.01 1541
4023.61 1456
4024.21 1434
4024.81 1415
4025.41 1357
4026.01 1409
4026.60 1446
4027.20 1432
4027.80 1378
4028.40 1366
4029.00 1377
4029.60 1513
4030.20 1413
4030.80 1459
4031.40 1411
4032.00 1431
4032.60 1500
4033.20 1495
4033.80 1505
4034.39 1469
4034.99 1496
4035.59 1471
4036.19 1398
4036.79 1537
4037.39 1403
4037.99 1291
4038.59 1346
4039.19 1267
4039.79 1295
4040.39 1287
4040.99 1377
4041.59 1319
4042.19 1365
4042.79 1372
4043.39 1433
4043.99 1360
4044.59 1392
4045.19 1409
4045.79 1358
4046.39 1443
4046.99 1394
4047.60 1380
4048.20 1392
4048.80 1392
4049.40 1423
4050.00 1487
4050.60 1481
4051.20 1373
4051.80 1459
4052.40 1476
4053.00 1416
4053.60 1434
4054.20 1383
4054.80 1362
4055.41 1430
4056.01 1373
4056.61 1389
4057.21 1295
4057.81 1275
4058.41 1241
4059.01 1273
4059.61 1264
4060.22 1213
4060.82 1176
4061.42 1198
4062.02 1259
4062.62 1273
4063.22 1252
4063.82 1182
4064.43 1195
4065.03 1217
4065.63 1230
4066.23 1219
4066.83 1249
4067.44 1340
4068.04 1291
4068.64 1215
4069.24 1209
4069.84 1229
4070.45 1252
4071.05 1178
4071.65 1190
4072.25 1261
4072.86 1263
4073.46 1288
4074.06 1177
4074.66 1265
4075.27 1210
4075.87 1185
4076.47 1237
4077.07 1299
4077.68 1309
4078.28 1300
4078.88 1260
4079.48 1273
4080.09 1265
4080.69 1255
4081.29 1318
4081.90 1297
4082.50 1289
4083.10 1365
4083.71 1325
4084.31 1388
4084.91 1354
4085.52 1322
4086.12 1339
4086.72 1332
4087.33 1321
4087.93 1302
4088.53 1337
4089.14 1381
4089.74 1380
4090.34 1420
4090.95 1457
4091.55 1631
4092.15 1728
4092.76 1807
4093.36 1841
4093.97 1987
4094.57 1970
4095.17 1814
4095.78 1708
4096.38 1751
4096.99 1621
4097.59 1562
4098.19 1517
4098.80 1381
4099.40 1283
4100.01 1220
4100.61 1227
4101.22 1258
4101.82 1215
4102.43 1218
4103.03 1188
4103.63 1149
4104.24 1165
4104.84 1185
4105.45 1160
4106.05 1176
4106.66 1205
4107.26 1247
4107.87 1159
4108.47 1191
4109.08 1197
4109.68 1157
4110.29 1220
4110.89 1218
4111.50 1201
4112.10 1259
4112.71 1195
4113.31 1197
4113.92 1203
4114.53 1208
4115.13 1255
4115.74 1249
4116.34 1292
4116.95 1223
4117.55 1299
4118.16 1369
4118.76 1318
4119.37 1289
4119.98 1225
4120.58 1240
4121.19 1330
4121.79 1283
4122.40 1293
4123.01 1271
4123.61 1267
4124.22 1251
4124.82 1276
4125.43 1265
4126.04 1278
4126.64 1299
4127.25 1311
4127.86 1285
4128.46 1305
4129.07 1305
4129.68 1333
4130.28 1342
4130.89 1358
4131.50 1362
4132.10 1349
4132.71 1330
4133.32 1320
4133.92 1353
4134.53 1367
4135.14 1366
4135.74 1436
4136.35 1464
4136.96 1403
4137.56 1389
4138.17 1422
4138.78 1405
4139.39 1442
4139.99 1498
4140.60 1479
4141.21 1453
4141.82 1376
4142.42 1363
4143.03 1319
4143.64 1280
4144.25 1264
4144.85 1224
4145.46 1241
4146.07 1207
4146.68 1131
4147.28 1151
4147.89 1202
4148.50 1164
4149.11 1174
4149.72 1239
4150.32 1165
4150.93 1252
4151.54 1195
4152.15 1217
4152.76 1155
4153.37 1234
4153.97 1207
4154.58 1270
4155.19 1213
4155.80 1195
4156.41 1214
4157.02 1145
4157.62 1223
4158.23 1130
4158.84 1230
4159.45 1216
4160.06 1254
4160.67 1247
4161.28 1226
4161.89 1270
4162.49 1276
4163.10 1263
4163.71 1254
4164.32 1314
4164.93 1269
4165.54 1329
4166.15 1365
4166.76 1310
4167.37 1325
4167.98 1282
4168.59 1349
4169.20 1323
4169.81 1295
4170.42 1270
4171.02 1324
4171.63 1311
4172.24 1289
4172.85 1375
4173.46 1369
4174.07 1439
4174.68 1429
4175.29 1402
4175.90 1403
4176.51 1486
4177.12 1488
4177.73 1445
4178.34 1476
4178.95 1363
4179.56 1323
4180.17 1329
4180.78 1451
4181.39 1311
4182.00 1326
4182.61 1359
4183.23 1275
4183.84 1279
4184.45 1291
4185.06 1249
4185.67 1253
4186.28 1231
4186.89 1214
4187.50 1234
4188.11 1328
4188.72 1291
4189.33 1348
4189.94 1426
4190.55 1496
4191.17 1644
4191.78 1654
4192.39 1710
4193.00 1799
4193.61 1814
4194.22 1824
4194.83 1731
4195.44 1673
4196.06 1733
4196.67 1749
4197.28 1700
4197.89 1655
4198.50 1559
4199.11 1487
4199.72 1428
4200.34 1420
4200.95 1392
4201.56 1507
4202.17 1406
4202.78 1523
4203.40 1492
4204.01 1501
4204.62 1482
4205.23 1446
4205.84 1409
4206.46 1511
4207.07 1517
4207.68 1440
4208.29 1435
4208.90 1354
4209.52 1568
4210.13 1581
4210.74 1558
4211.35 1568
4211.97 1536
4212.58 1612
4213.19 1595
4213.80 1607
4214.42 1658
4215.03 1672
4215.64 1792
4216.26 1935
4216.87 1952
4217.48 2105
4218.09 2323
4218.71 2616
4219.32 2911
4219.93 3131
4220.55 3549
4221.16 3648
4221.77 3893
4222.39 3980
4223.00 4019
4223.61 3961
4224.23 3852
4224.84 3781
4225.45 3764
4226.07 3595
4226.68 3564
4227.30 3389
4227.91 3266
4228.52 3139
4229.14 2870
4229.75 2623
4230.36 2469
4230.98 2223
4231.59 2102
4232.21 2014
4232.82 1872
4233.43 1868
4234.05 1841
4234.66 1769
4235.28 1786
4235.89 1643
4236.51 1669
4237.12 1721
4237.73 1642
4238.35 1623
4238.96 1597
4239.58 1544
4240.19 1553
4240.81 1572
4241.42 1552
4242.04 1490
4242.65 1546
4243.27 1559
4243.88 1597
4244.50 1613
4245.11 1576
4245.73 1599
4246.34 1619
4246.96 1691
4247.57 1744
4248.19 1748
4248.80 1674
4249.42 1616
4250.03 1584
4250.65 1641
4251.26 1597
4251.88 1554
4252.49 1614
4253.11 1553
4253.72 1494
4254.34 1617
4254.96 1574
4255.57 1576
4256.19 1645
4256.80 1658
4257.42 1559
4258.03 1710
4258.65 1701
4259.27 1594
4259.88 1649
4260.50 1684
4261.12 1757
4261.73 1655
4262.35 1627
4262.96 1602
4263.58 1572
4264.20 1581
4264.81 1594
4265.43 1626
4266.05 1661
4266.66 1531
4267.28 1544
4267.90 1558
4268.51 1550
4269.13 1568
4269.75 1620
4270.36 1607
4270.98 1555
4271.60 1540
4272.21 1537
4272.83 1554
4273.45 1577
4274.06 1694
4274.68 1736
4275.30 1684
4275.92 1635
4276.53 1701
4277.15 1633
4277.77 1642
4278.38 1467
4279.00 1428
4279.62 1443
4280.24 1429
4280.85 1386
4281.47 1402
4282.09 1431
4282.71 1410
4283.32 1387
4283.94 1378
4284.56 1364
4285.18 1440
4285.80 1377
4286.41 1304
4287.03 1367
4287.65 1337
4288.27 1293
4288.89 1315
4289.50 1393
4290.12 1330
4290.74 1247
4291.36 1243
4291.98 1301
4292.60 1327
4293.21 1326
4293.83 1306
4294.45 1329
4295.07 1366
4295.69 1365
4296.31 1412
4296.93 1425
4297.54 1351
4298.16 1412
4298.78 1345
4299.40 1409
4300.02 1383
4300.64 1369
4301.26 1341
4301.88 1340
4302.50 1338
4303.12 1308
4303.73 1338
4304.35 1394
4304.97 1353
4305.59 1419
4306.21 1404
4306.83 1451
4307.45 1463
4308.07 1590
4308.69 1696
4309.31 1710
4309.93 1729
4310.55 1687
4311.17 1689
4311.79 1618
4312.41 1531
4313.03 1517
4313.65 1447
4314.27 1428
4314.89 1390
4315.51 1385
4316.13 1410
4316.75 1381
4317.37 1386
4317.99 1318
4318.61 1319
4319.23 1328
4319.85 1308
4320.47 1384
4321.09 1388
4321.71 1359
4322.33 1418
4322.95 1465
4323.57 1506
4324.19 1461
4324.81 1505
4325.43 1552
4326.05 1477
4326.68 1453
4327.30 1339
4327.92 1321
4328.54 1374
4329.16 1399
4329.78 1457
4330.40 1433
4331.02 1440
4331.64 1461
4332.26 1465
4332.89 1402
4333.51 1392
4334.13 1394
4334.75 1545
4335.37 1611
4335.99 1607
4336.61 1530
4337.24 1541
4337.86 1599
4338.48 1612
4339.10 1549
4339.72 1592
4340.34 1555
4340.97 1518
4341.59 1564
4342.21 1695
4342.83 1827
4343.45 2034
4344.08 2181
4344.70 2466
4345.32 2542
4345.94 2695
4346.57 2752
4347.19 2462
4347.81 2269
4348.43 2124
4349.05 1977
4349.68 1904
4350.30 1774
4350.92 1683
4351.54 1582
4352.17 1535
4352.79 1510
4353.41 1479
4354.04 1463
4354.66 1489
4355.28 1497
4355.90 1470
4356.53 1517
4357.15 1535
4357.77 1579
4358.40 1467
4359.02 1546
4359.64 1618
4360.27 1572
4360.89 1493
4361.51 1505
4362.14 1525
4362.76 1535
4363.38 1581
4364.01 1562
4364.63 1535
4365.25 1537
4365.88 1503
4366.50 1559
4367.12 1577
4367.75 1568
4368.37 1495
4369.00 1553
4369.62 1471
4370.24 1542
4370.87 1523
4371.49 1538
4372.12 1517
4372.74 1452
4373.36 1486
4373.99 1552
4374.61 1619
4375.24 1630
4375.86 1631
4376.49 1634
4377.11 1666
4377.73 1726
4378.36 1748
4378.98 1765
4379.61 1774
4380.23 1824
4380.86 1801
4381.48 1866
4382.11 1925
4382.73 1995
4383.36 2044
4383.98 2139
4384.61 2220
4385.23 2450
4385.86 2685
4386.48 2901
4387.11 3190
4387.73 3601
4388.36 3703
4388.98 3930
4389.61 4171
4390.23 4045
4390.86 3785
4391.48 3354
4392.11 3072
4392.74 2750
4393.36 2425
4393.99 2435
4394.61 2441
4395.24 2390
4395.86 2455
4396.49 2534
4397.12 2648
4397.74 2601
4398.37 2396
4398.99 2239
4399.62 2193
4400.25 2249
4400.87 2091
4401.50 2044
4402.12 1907
4402.75 1911
4403.38 1991
4404.00 1944
4404.63 2089
4405.26 2104
4405.88 2138
4406.51 2059
4407.14 1952
4407.76 2050
4408.39 1958
4409.02 1975
4409.64 1962
4410.27 1876
4410.90 1875
4411.52 1781
4412.15 1670
4412.78 1671
4413.40 1704
4414.03 1618
4414.66 1623
4415.29 1630
4415.91 1540
4416.54 1575
4417.17 1567
4417.79 1546
4418.42 1536
4419.05 1495
4419.68 1495
4420.30 1430
4420.93 1430
4421.56 1482
4422.19 1433
4422.81 1504
4423.44 1486
4424.07 1419
4424.70 1407
4425.33 1428
4425.95 1402
4426.58 1401
4427.21 1376
4427.84 1416
4428.47 1390
4429.09 1394
4429.72 1322
4430.35 1434
4430.98 1387
4431.61 1322
4432.23 1271
4432.86 1331
4433.49 1417
4434.12 1381
4434.75 1366
4435.38 1358
4436.01 1409
4436.63 1453
4437.26 1367
4437.89 1308
4438.52 1297
4439.15 1306
4439.78 1374
4440.41 1311
4441.04 1174
4441.67 1221
4442.29 1320
4442.92 1307
4443.55 1226
4444.18 1257
4444.81 1256
4445.44 1296
4446.07 1253
4446.70 1272
4447.33 1267
4447.96 1314
4448.59 1225
4449.22 1305
4449.85 1265
4450.48 1189
4451.11 1244
4451.74 1273
4452.37 1219
4453.00 1307
4453.63 1260
4454.26 1312
4454.89 1286
4455.52 1273
4456.15 1241
4456.78 1195
4457.41 1224
4458.04 1246
4458.67 1187
4459.30 1217
4459.93 1216
4460.56 1189
4461.19 1201
4461.82 1182
4462.45 1183
4463.08 1198
4463.71 1201
4464.34 1166
4464.97 1181
4465.60 1160
4466.23 1145
4466.86 1193
4467.49 1211
4468.12 1161
4468.76 1164
4469.39 1139
4470.02 1115
4470.65 1167
4471.28 1199
4471.91 1186
4472.54 1215
4473.17 1176
4473.80 1192
4474.44 1188
4475.07 1186
4475.70 1128
4476.33 1158
4476.96 1184
4477.59 1169
4478.22 1225
4478.86 1119
4479.49 1137
4480.12 1141
4480.75 1224
4481.38 1169
4482.02 1191
4482.65 1222
4483.28 1262
4483.91 1244
4484.54 1185
4485.18 1209
4485.81 1222
4486.44 1204
4487.07 1240
4487.70 1206
4488.34 1238
4488.97 1240
4489.60 1300
4490.23 1258
4490.87 1240
4491.50 1216
4492.13 1259
4492.76 1266
4493.40 1278
4494.03 1236
4494.66 1188
4495.30 1231
4495.93 1333
4496.56 1347
4497.19 1327
4497.83 1354
4498.46 1379
4499.09 1323
4499.73 1343
4500.36 1403
4500.99 1433
4501.63 1401
4502.26 1414
4502.89 1313
4503.53 1382
4504.16 1404
4504.79 1368
4505.43 1356
4506.06 1320
4506.69 1351
4507.33 1342
4507.96 1293
4508.59 1277
4509.23 1247
4509.86 1338
4510.50 1399
4511.13 1327
4511.76 1297
4512.40 1420
4513.03 1356
4513.67 1355
4514.30 1319
4514.93 1349
4515.57 1397
4516.20 1323
4516.84 1277
4517.47 1324
4518.11 1345
4518.74 1382
4519.37 1405
4520.01 1398
4520.64 1478
4521.28 1462
4521.91 1411
4522.55 1522
4523.18 1538
4523.82 1618
4524.45 1721
4525.09 1828
4525.72 2014
4526.36 2233
4526.99 2592
4527.63 2993
4528.26 3523
4528.90 4235
4529.53 4963
4530.17 5534
4530.80 5758
4531.44 5778
4532.07 5565
4532.71 5128
4533.34 4732
4533.98 4168
4534.62 3523
4535.25 3026
4535.89 2545
4536.52 2126
4537.16 1855
4537.79 1778
4538.43 1663
4539.07 1583
4539.70 1443
4540.34 1395
4540.97 1374
4541.61 1380
4542.25 1266
4542.88 1282
4543.52 1292
4544.15 1307
4544.79 1334
4545.43 1277
4546.06 1291
4546.70 1226
4547.34 1139
4547.97 1120
4548.61 1174
4549.25 1225
4549.88 1302
4550.52 1198
4551.16 1191
4551.79 1295
4552.43 1345
4553.07 1353
4553.70 1339
4554.34 1322
4554.98 1312
4555.61 1369
4556.25 1430
4556.89 1448
4557.53 1437
4558.16 1452
4558.80 1450
4559.44 1463
4560.07 1480
4560.71 1518
4561.35 1455
4561.99 1539
4562.62 1503
4563.26 1503
4563.90 1635
4564.54 1694
4565.18 1705
4565.81 1725
4566.45 1852
4567.09 1861
4567.73 1902
4568.36 1984
4569.00 2078
4569.64 1973
4570.28 1931
4570.92 1912
4571.55 1868
4572.19 1792
4572.83 1831
4573.47 1701
4574.11 1600
4574.75 1558
4575.38 1450
4576.02 1417
4576.66 1385
4577.30 1351
4577.94 1316
4578.58 1280
4579.22 1340
4579.85 1318
4580.49 1291
4581.13 1268
4581.77 1248
4582.41 1258
4583.05 1262
4583.69 1364
4584.33 1283
4584.97 1262
4585.61 1215
4586.24 1220
4586.88 1229
4587.52 1246
4588.16 1195
4588.80 1228
4589.44 1251
4590.08 1320
4590.72 1246
4591.36 1363
4592.00 1322
4592.64 1312
4593.28 1264
4593.92 1250
4594.56 1277
4595.20 1293
4595.84 1203
4596.48 1191
4597.12 1224
4597.76 1207
4598.40 1190
4599.04 1226
4599.68 1199
4600.32 1237
4600.96 1258
4601.60 1278
4602.24 1265
4602.88 1299
4603.52 1281
4604.16 1303
4604.80 1359
4605.44 1374
4606.08 1402
4606.72 1417
4607.36 1495
4608.00 1514
4608.64 1486
4609.28 1397
4609.93 1351
4610.57 1369
4611.21 1331
4611.85 1256
4612.49 1311
4613.13 1188
4613.77 1172
4614.41 1191
4615.05 1165
4615.69 1142
4616.34 1136
4616.98 1124
4617.62 1124
4618.26 1193
4618.90 1102
4619.54 1121
4620.18 1146
4620.83 1181
4621.47 1151
4622.11 1145
4622.75 1144
4623.39 1141
4624.03 1133
4624.68 1133
4625.32 1113
4625.96 1123
4626.60 1207
4627.24 1208
4627.89 1198
4628.53 1186
4629.17 1262
4629.81 1215
4630.45 1198
4631.10 1196
4631.74 1213
4632.38 1193
4633.02 1259
4633.67 1213
4634.31 1272
4634.95 1339
4635.59 1312
4636.24 1341
4636.88 1336
4637.52 1375
4638.17 1349
4638.81 1346
4639.45 1355
4640.09 1372
4640.74 1226
4641.38 1272
4642.02 1234
4642.67 1206
4643.31 1241
4643.95 1295
4644.60 1273
4645.24 1235
4645.88 1211
4646.53 1262
4647.17 1407
4647.81 1337
4648.46 1339
4649.10 1379
4649.74 1475
4650.39 1481
4651.03 1571
4651.67 1627
4652.32 1595
4652.96 1663
4653.61 1603
4654.25 1516
4654.89 1525
4655.54 1384
4656.18 1265
4656.83 1222
4657.47 1252
4658.11 1207
4658.76 1218
4659.40 1200
4660.05 1216
4660.69 1142
4661.33 1177
4661.98 1160
4662.62 1129
4663.27 1122
4663.91 1143
4664.56 1106
4665.20 1083
4665.85 1037
4666.49 1104
4667.14 1103
4667.78 1073
4668.43 1040
4669.07 1058
4669.72 1110
4670.36 1055
4671.01 1096
4671.65 1069
4672.30 1021
4672.94 1083
4673.59 1144
4674.23 1108
4674.88 1131
4675.52 1143
4676.17 1130
4676.81 1147
4677.46 1194
4678.10 1131
4678.75 1117
4679.40 1121
4680.04 1192
4680.69 1192
4681.33 1138
4681.98 1105
4682.62 1236
4683.27 1127
4683.92 1144
4684.56 1136
4685.21 1152
4685.85 1152
4686.50 1158
4687.15 1152
4687.79 1165
4688.44 1154
4689.09 1127
4689.73 1205
4690.38 1215
4691.02 1149
4691.67 1112
4692.32 1180
4692.96 1222
4693.61 1180
4694.26 1151
4694.90 1155
4695.55 1192
4696.20 1148
4696.84 1214
4697.49 1294
4698.14 1326
4698.78 1335
4699.43 1320
4700.08 1339
4700.73 1185
4701.37 1169
4702.02 1202
4702.67 1229
4703.31 1224
4703.96 1280
4704.61 1231
4705.26 1160
4705.90 1197
4706.55 1117
4707.20 1183
4707.85 1209
4708.49 1137
4709.14 1142
4709.79 1167
4710.44 1194
4711.09 1199
4711.73 1142
4712.38 1167
4713.03 1234
4713.68 1192
4714.33 1233
4714.97 1220
4715.62 1176
4716.27 1198
4716.92 1222
4717.57 1303
4718.21 1208
4718.86 1311
4719.51 1272
4720.16 1343
4720.81 1367
4721.46 1452
4722.11 1400
4722.75 1418
4723.40 1387
4724.05 1370
4724.70 1445
4725.35 1413
4726.00 1344
4726.65 1350
4727.30 1333
4727.94 1242
4728.59 1301
4729.24 1230
4729.89 1179
4730.54 1191
4731.19 1184
4731.84 1203
4732.49 1153
4733.14 1142
4733.79 1129
4734.44 1158
4735.09 1173
4735.74 1190
4736.38 1250
4737.03 1210
4737.68 1250
4738.33 1265
4738.98 1263
4739.63 1351
4740.28 1329
4740.93 1273
4741.58 1265
4742.23 1288
4742.88 1270
4743.53 1297
4744.18 1224
4744.83 1266
4745.48 1227
4746.13 1173
4746.78 1259
4747.43 1243
4748.08 1264
4748.73 1314
4749.39 1272
4750.04 1288
4750.69 1297
4751.34 1301
4751.99 1252
4752.64 1312
4753.29 1287
4753.94 1317
4754.59 1301
4755.24 1283
4755.89 1276
4756.54 1349
4757.19 1306
4757.84 1259
4758.50 1278
4759.15 1310
4759.80 1339
4760.45 1262
4761.10 1271
4761.75 1221
4762.40 1242
4763.05 1302
4763.71 1259
4764.36 1252
4765.01 1296
4765.66 1321
4766.31 1352
4766.96 1399
4767.62 1386
4768.27 1371
4768.92 1322
4769.57 1269
4770.22 1236
4770.87 1187
4771.53 1167
4772.18 1145
4772.83 1142
4773.48 1145
4774.13 1136
4774.79 1083
4775.44 1158
4776.09 1162
4776.74 1161
4777.40 1313
4778.05 1266
4778.70 1305
4779.35 1383
4780.01 1366
4780.66 1244
4781.31 1290
4781.96 1258
4782.62 1205
4783.27 1183
4783.92 1167
4784.57 1229
4785.23 1161
4785.88 1187
4786.53 1114
4787.19 1180
4787.84 1161
4788.49 1159
4789.15 1134
4789.80 1152
4790.45 1079
4791.11 1157
4791.76 1142
4792.41 1156
4793.07 1162
4793.72 1107
4794.37 1158
4795.03 1137
4795.68 1136
4796.33 1107
4796.99 1121
4797.64 1130
4798.29 1177
4798.95 1172
4799.60 1115
4800.26 1126
4800.91 1152
4801.56 1137
4802.22 1169
4802.87 1177
4803.53 1128
4804.18 1149
4804.83 1065
4805.49 1101
4806.14 1131
4806.80 1105
4807.45 1072
4808.11 1082
4808.76 1142
4809.42 1187
4810.07 1160
4810.72 1204
4811.38 1166
4812.03 1098
4812.69 1149
4813.34 1168
4814.00 1209
4814.65 1127
4815.31 1155
4815.96 1162
4816.62 1169
4817.27 1198
4817.93 1310
4818.58 1237
4819.24 1249
4819.89 1255
4820.55 1316
4821.20 1369
4821.86 1329
4822.52 1408
4823.17 1381
4823.83 1445
4824.48 1434
4825.14 1400
4825.79 1402
4826.45 1445
4827.10 1403
4827.76 1370
4828.42 1349
4829.07 1284
4829.73 1277
4830.38 1358
4831.04 1362
4831.70 1425
4832.35 1452
4833.01 1493
4833.66 1589
4834.32 1614
4834.98 1721
4835.63 1763
4836.29 1778
4836.95 1855
4837.60 1962
4838.26 1855
4838.92 1784
4839.57 1709
4840.23 1657
4840.89 1581
4841.54 1502
4842.20 1455
4842.86 1417
4843.51 1432
4844.17 1408
4844.83 1401
4845.48 1426
4846.14 1371
4846.80 1448
4847.45 1434
4848.11 1485
4848.77 1460
4849.43 1421
4850.08 1435
4850.74 1334
4851.40 1314
4852.06 1398
4852.71 1433
4853.37 1382
4854.03 1360
4854.69 1346
4855.34 1422
4856.00 1487
4856.66 1523
4857.32 1501
4857.97 1490
4858.63 1537
4859.29 1547
4859.95 1463
4860.61 1507
4861.26 1556
4861.92 1588
4862.58 1481
4863.24 1507
4863.90 1423
4864.55 1464
4865.21 1450
4865.87 1454
4866.53 1443
4867.19 1461
4867.85 1503
4868.51 1455
4869.16 1373
4869.82 1342
4870.48 1373
4871.14 1351
4871.80 1392
4872.46 1377
4873.12 1331
4873.78 1395
4874.43 1323
4875.09 1363
4875.75 1355
4876.41 1384
4877.07 1378
4877.73 1411
4878.39 1298
4879.05 1382
4879.71 1379
4880.37 1295
4881.03 1306
4881.69 1236
4882.34 1288
4883.00 1296
4883.66 1290
4884.32 1319
4884.98 1384
4885.64 1272
4886.30 1270
4886.96 1327
4887.62 1347
4888.28 1395
4888.94 1402
4889.60 1464
4890.26 1493
4890.92 1473
4891.58 1464
4892.24 1440
4892.90 1417
4893.56 1437
4894.22 1327
4894.88 1293
4895.54 1354
4896.20 1385
4896.86 1461
4897.52 1351
4898.19 1407
4898.85 1485
4899.51 1491
4900.17 1403
4900.83 1363
4901.49 1404
4902.15 1371
4902.81 1298
4903.47 1243
4904.13 1299
4904.79 1300
4905.45 1254
4906.12 1317
4906.78 1304
4907.44 1255
4908.10 1206
4908.76 1238
4909.42 1239
4910.08 1268
4910.74 1259
4911.41 1181
4912.07 1131
4912.73 1182
4913.39 1171
4914.05 1120
4914.71 1126
4915.38 1108
4916.04 1089
4916.70 1084
4917.36 1062
4918.02 1046
4918.68 1114
4919.35 1141
4920.01 1110
4920.67 1122
4921.33 1100
4921.99 1080
4922.66 1100
4923.32 1155
4923.98 1107
4924.64 1147
4925.31 1135
4925.97 1143
4926.63 1152
4927.29 1169
4927.96 1163
4928.62 1143
4929.28 1180
4929.94 1189
4930.61 1110
4931.27 1144
4931.93 1156
4932.59 1159
4933.26 1148
4933.92 1136
4934.58 1140
4935.25 1133
4935.91 1151
4936.57 1163
4937.24 1199
4937.90 1191
4938.56 1206
4939.23 1188
4939.89 1206
4940.55 1220
4941.22 1179
4941.88 1222
4942.54 1225
4943.21 1242
4943.87 1241
4944.53 1230
4945.20 1185
4945.86 1189
4946.52 1168
4947.19 1223
4947.85 1173
4948.52 1177
4949.18 1171
4949.84 1156
4950.51 1149
4951.17 1150
4951.84 1113
4952.50 1100
4953.17 1127
4953.83 1125
4954.49 1125
4955.16 1090
4955.82 1151
4956.49 1102
4957.15 1128
4957.82 1191
4958.48 1185
4959.15 1176
4959.81 1223
4960.47 1170
4961.14 1203
4961.80 1275
4962.47 1327
4963.13 1393
4963.80 1382
4964.46 1454
4965.13 1433
4965.79 1414
4966.46 1311
4967.12 1268
4967.79 1268
4968.45 1285
4969.12 1290
4969.79 1269
4970.45 1276
4971.12 1352
4971.78 1434
4972.45 1358
4973.11 1402
4973.78 1327
4974.44 1386
4975.11 1364
4975.78 1417
4976.44 1399
4977.11 1425
4977.77 1442
4978.44 1495
4979.11 1470
4979.77 1444
4980.44 1459
4981.10 1471
4981.77 1486
4982.44 1582
4983.10 1716
4983.77 1871
4984.43 2067
4985.10 2365
4985.77 2908
4986.43 3346
4987.10 3838
4987.77 4285
4988.43 4532
4989.10 4477
4989.77 4345
4990.43 4117
4991.10 3712
4991.77 3150
4992.43 2672
4993.10 2408
4993.77 2017
4994.43 1833
4995.10 1634
4995.77 1516
4996.44 1451
4997.10 1427
4997.77 1303
4998.44 1306
4999.10 1285
4999.77 1294
5000.44 1283
5001.11 1257
5001.77 1266
5002.44 1283
5003.11 1246
5003.78 1285
5004.44 1280
5005.11 1217
5005.78 1240
5006.45 1241
5007.12 1292
5007.78 1317
5008.45 1307
5009.12 1252
5009.79 1276
5010.46 1350
5011.12 1368
5011.79 1331
5012.46 1381
5013.13 1415
5013.80 1352
5014.47 1413
5015.13 1428
5015.80 1551
5016.47 1529
5017.14 1564
5017.81 1659
5018.48 1774
5019.14 1835
5019.81 2008
5020.48 2107
5021.15 2096
5021.82 2276
5022.49 2257
5023.16 2408
5023.83 2327
5024.50 2245
5025.16 2158
5025.83 2219
5026.50 2044
5027.17 1960
5027.84 1860
5028.51 1849
5029.18 1730
5029.85 1601
5030.52 1538
5031.19 1436
5031.86 1455
5032.53 1453
5033.20 1387
5033.87 1453
5034.54 1377
5035.21 1315
5035.88 1328
5036.54 1279
5037.21 1219
5037.88 1212
5038.55 1253
5039.22 1223
5039.89 1220
5040.56 1211
5041.23 1146
5041.90 1173
5042.58 1183
5043.25 1143
5043.92 1226
5044.59 1190
5045.26 1251
5045.93 1246
5046.60 1216
5047.27 1263
5047.94 1303
5048.61 1282
5049.28 1193
5049.95 1215
5050.62 1252
5051.29 1236
5051.96 1208
5052.63 1197
5053.30 1206
5053.98 1182
5054.65 1204
5055.32 1244
5055.99 1223
5056.66 1252
5057.33 1229
5058.00 1212
5058.67 1278
5059.34 1250
5060.02 1258
5060.69 1250
5061.36 1266
5062.03 1270
5062.70 1252
5063.37 1220
5064.04 1225
5064.72 1227
5065.39 1215
5066.06 1163
5066.73 1152
5067.40 1158
5068.08 1121
5068.75 1124
5069.42 1139
5070.09 1066
5070.76 1114
5071.44 1096
5072.11 1002
5072.78 1058
5073.45 1038
5074.12 1089
5074.80 1000
5075.47 1027
5076.14 1109
5076.81 1114
5077.49 1154
5078.16 1108
5078.83 1092
5079.50 1065
5080.18 1146
5080.85 1111
5081.52 1078
5082.20 1086
5082.87 1064
5083.54 1081
5084.21 1101
5084.89 1123
5085.56 1069
5086.23 1066
5086.91 1099
5087.58 1149
5088.25 1092
5088.93 1195
5089.60 1190
5090.27 1163
5090.95 1225
5091.62 1241
5092.29 1192
5092.97 1144
5093.64 1118
5094.31 1078
5094.99 1052
5095.66 1099
5096.34 1106
5097.01 1025
5097.68 1038
5098.36 1089
5099.03 1068
5099.70 1062
5100.38 1090
5101.05 1111
5101.73 1127
5102.40 1192
5103.08 1185
5103.75 1157
5104.42 1100
5105.10 1128
5105.77 1119
5106.45 1103
5107.12 1034
5107.80 1012
5108.47 1049
5109.15 1027
5109.82 1017
5110.49 1057
5111.17 1083
5111.84 1031
5112.52 1064
5113.19 1126
5113.87 1097
5114.54 1061
5115.22 1129
5115.89 1117
5116.57 1128
5117.24 1191
5117.92 1141
5118.59 1179
5119.27 1126
5119.94 1135
5120.62 1108
5121.30 1082
5121.97 1005
5122.65 1012
5123.32 1013
5124.00 1019
5124.67 1020
5125.35 1073
5126.02 1025
5126.70 1065
5127.38 1030
5128.05 1002
5128.73 972
5129.40 1006
5130.08 1028
5130.76 1070
5131.43 1055
5132.11 1054
5132.78 1050
5133.46 1042
5134.14 1076
5134.81 1052
5135.49 1054
5136.17 1086
5136.84 1081
5137.52 1072
5138.20 1071
5138.87 1032
5139.55 1101
5140.22 1102
5140.90 1038
5141.58 1076
5142.26 1086
5142.93 1016
5143.61 1021
5144.29 970
5144.96 974
5145.64 992
5146.32 987
5146.99 1023
5147.67 1031
5148.35 1038
5149.03 1030
5149.70 1002
5150.38 1053
5151.06 1025
5151.73 1004
5152.41 1036
5153.09 1026
5153.77 1006
5154.44 1015
5155.12 992
5155.80 989
5156.48 1018
5157.16 940
5157.83 967
5158.51 1031
5159.19 1008
5159.87 994
5160.55 963
5161.22 995
5161.90 971
5162.58 973
5163.26 1027
5163.94 992
5164.61 963
5165.29 987
5165.97 1029
5166.65 1045
5167.33 986
5168.01 976
5168.68 968
5169.36 908
5170.04 984
5170.72 993
5171.40 906
5172.08 928
5172.76 875
5173.44 903
5174.11 894
5174.79 937
5175.47 962
5176.15 974
5176.83 943
5177.51 974
5178.19 1000
5178.87 1025
5179.55 1053
5180.23 1036
5180.91 996
5181.58 1013
5182.26 906
5182.94 905
5183.62 961
5184.30 1001
5184.98 983
5185.66 946
5186.34 939
5187.02 948
5187.70 953
5188.38 875
5189.06 875
5189.74 938
5190.42 945
5191.10 932
5191.78 911
5192.46 911
5193.14 953
5193.82 915
5194.50 965
5195.18 932
5195.86 927
5196.54 954
5197.22 956
5197.90 1001
5198.58 946
5199.26 981
5199.94 952
5200.63 972
5201.31 950
5201.99 913
5202.67 958
5203.35 1011
5204.03 1017
5204.71 979
5205.39 1008
5206.07 1060
5206.75 1021
5207.43 1043
5208.11 994
5208.80 1053
5209.48 1029
5210.16 1043
5210.84 1088
5211.52 1088
5212.20 1045
5212.88 1084
5213.57 1125
5214.25 1089
5214.93 1066
5215.61 1107
5216.29 1101
5216.97 1046
5217.66 1053
5218.34 1057
5219.02 975
5219.70 968
5220.38 994
5221.06 982
5221.75 1022
5222.43 1016
5223.11 991
5223.79 992
5224.47 919
5225.16 972
5225.84 912
5226.52 961
5227.20 992
5227.89 928
5228.57 940
5229.25 970
5229.93 983
5230.62 999
5231.30 1034
5231.98 1011
5232.66 989
5233.35 1005
5234.03 988
5234.71 1007
5235.40 1037
5236.08 973
5236.76 1035
5237.44 1001
5238.13 972
5238.81 1035
5239.49 1018
5240.18 1013
5240.86 948
5241.54 905
5242.23 932
5242.91 987
5243.59 973
5244.28 922
5244.96 968
5245.64 941
5246.33 927
5247.01 958
5247.70 924
5248.38 915
5249.06 968
5249.75 956
5250.43 929
5251.11 943
5251.80 929
5252.48 888
5253.17 951
5253.85 956
5254.53 979
5255.22 980
5255.90 917
5256.59 1001
5257.27 1016
5257.96 1006
5258.64 966
5259.32 924
5260.01 982
5260.69 965
5261.38 1011
5262.06 1007
5262.75 1021
5263.43 1070
5264.12 1017
5264.80 1076
5265.49 966
5266.17 1033
5266.86 1094
5267.54 1068
5268.23 1035
5268.91 983
5269.60 1013
5270.28 1059
5270.97 1030
5271.65 1020
5272.34 968
5273.02 1027
5273.71 1019
5274.39 1016
5275.08 1029
5275.76 1044
5276.45 1094
5277.14 1077
5277.82 1095
5278.51 1104
5279.19 1101
5279.88 1213
5280.56 1235
5281.25 1204
5281.94 1163
5282.62 1169
5283.31 1208
5283.99 1173
5284.68 1112
5285.37 1107
5286.05 1120
5286.74 1056
5287.43 1106
5288.11 1117
5288.80 1137
5289.48 1065
5290.17 1064
5290.86 1145
5291.54 1117
5292.23 1109
5292.92 1191
5293.60 1162
5294.29 1171
5294.98 1191
5295.66 1258
5296.35 1308
5297.04 1368
5297.72 1467
5298.41 1609
5299.10 1655
5299.79 1857
5300.47 1927
5301.16 1948
5301.85 1929
5302.53 1799
5303.22 1650
5303.91 1568
5304.60 1491
5305.28 1418
5305.97 1248
5306.66 1227
5307.35 1180
5308.03 1137
5308.72 1174
5309.41 1060
5310.10 1170
5310.78 1183
5311.47 1117
5312.16 1089
5312.85 1105
5313.54 1102
5314.22 1100
5314.91 1089
5315.60 1150
5316.29 1123
5316.98 1120
5317.66 1089
5318.35 1054
5319.04 1133
5319.73 1163
5320.42 1088
5321.11 1148
5321.80 1138
5322.48 1120
5323.17 1133
5323.86 1059
5324.55 1074
5325.24 1136
5325.93 1127
5326.62 1182
5327.30 1218
5327.99 1262
5328.68 1263
5329.37 1224
5330.06 1248
5330.75 1275
5331.44 1245
5332.13 1324
5332.82 1346
5333.51 1372
5334.20 1362
5334.88 1399
5335.57 1338
5336.26 1343
5336.95 1303
5337.64 1364
5338.33 1384
5339.02 1435
5339.71 1458
5340.40 1386
5341.09 1341
5341.78 1397
5342.47 1465
5343.16 1521
5343.85 1545
5344.54 1682
5345.23 1785
5345.92 1781
5346.61 1989
5347.30 2248
5347.99 2434
5348.68 2681
5349.37 2868
5350.06 2966
5350.75 3109
5351.44 2950
5352.13 2775
5352.82 2467
5353.51 2297
5354.20 2146
5354.90 1875
5355.59 1698
5356.28 1552
5356.97 1416
5357.66 1327
5358.35 1267
5359.04 1219
5359.73 1171
5360.42 1180
5361.11 1150
5361.80 1117
5362.49 1206
5363.19 1117
5363.88 1142
5364.57 1113
5365.26 1066
5365.95 1122
5366.64 1161
5367.33 1082
5368.03 1102
5368.72 1113
5369.41 1119
5370.10 1130
5370.79 1059
5371.48 1105
5372.18 1120
5372.87 1099
5373.56 1111
5374.25 1129
5374.94 1183
5375.63 1192
5376.33 1192
5377.02 1174
5377.71 1170
5378.40 1189
5379.10 1205
5379.79 1105
5380.48 1091
5381.17 1098
5381.86 1127
5382.56 1117
5383.25 1119
5383.94 1148
5384.63 1144
5385.33 1145
5386.02 1183
5386.71 1211
5387.40 1262
5388.10 1287
5388.79 1343
5389.48 1307
5390.18 1294
5390.87 1314
5391.56 1252
5392.26 1153
5392.95 1199
5393.64 1188
5394.33 1169
5395.03 1160
5395.72 1153
5396.41 1132
5397.11 1111
5397.80 1069
5398.49 1092
5399.19 1047
5399.88 1073
5400.58 1090
5401.27 1096
5401.96 1119
5402.66 1098
5403.35 1063
5404.04 1079
5404.74 1109
5405.43 1099
5406.13 1052
5406.82 1025
5407.51 1035
5408.21 1061
5408.90 1037
5409.60 1055
5410.29 1068
5410.98 1094
5411.68 1133
5412.37 1053
5413.07 1042
5413.76 1126
5414.46 1056
5415.15 1008
5415.84 1040
5416.54 981
5417.23 1053
5417.93 1025
5418.62 1022
5419.32 1021
5420.01 1060
5420.71 1045
5421.40 1007
5422.10 1055
5422.79 1077
5423.49 1055
5424.18 1059
5424.88 1050
5425.57 1019
5426.27 1020
5426.96 1094
5427.66 1075
5428.35 1065
5429.05 1081
5429.74 1043
5430.44 1034
5431.14 1031
5431.83 1046
5432.53 1012
5433.22 1030
5433.92 1101
5434.61 1098
5435.31 1080
5436.01 1128
5436.70 1208
5437.40 1200
5438.09 1129
5438.79 1153
5439.49 1159
5440.18 1094
5440.88 1064
5441.57 1045
5442.27 1081
5442.97 1119
5443.66 1144
5444.36 1148
5445.06 1117
5445.75 1196
5446.45 1236
5447.15 1206
5447.84 1231
5448.54 1236
5449.24 1223
5449.93 1261
5450.63 1219
5451.33 1143
5452.02 1141
5452.72 1111
5453.42 1133
5454.11 1146
5454.81 1120
5455.51 1097
5456.20 1071
5456.90 1094
5457.60 1131
5458.30 1097
5458.99 1115
5459.69 1095
5460.39 1085
5461.09 1166
5461.78 1147
5462.48 1112
5463.18 1160
5463.88 1212
5464.57 1173
5465.27 1212
5465.97 1154
5466.67 1145
5467.36 1206
5468.06 1194
5468.76 1139
5469.46 1108
5470.16 1229
5470.85 1225
5471.55 1236
5472.25 1287
5472.95 1252
5473.65 1220
5474.35 1244
5475.04 1247
5475.74 1202
5476.44 1325
5477.14 1304
5477.84 1370
5478.54 1385
5479.23 1413
5479.93 1455
5480.63 1466
5481.33 1439
5482.03 1362
5482.73 1352
5483.43 1320
5484.13 1299
5484.83 1323
5485.52 1313
5486.22 1247
5486.92 1319
5487.62 1302
5488.32 1329
5489.02 1355
5489.72 1291
5490.42 1310
5491.12 1309
5491.82 1303
5492.52 1369
5493.22 1427
5493.92 1418
5494.62 1403
5495.31 1421
5496.01 1490
5496.71 1541
5497.41 1618
5498.11 1722
5498.81 1741
5499.51 1901
5500.21 1997
5500.91 2070
5501.61 2067
5502.31 1896
5503.01 1835
5503.71 1734
5504.41 1599
5505.11 1590
5505.81 1497
5506.51 1422
5507.22 1434
5507.92 1379
5508.62 1432
5509.32 1458
5510.02 1420
5510.72 1443
5511.42 1467
5512.12 1566
5512.82 1564
5513.52 1621
5514.22 1642
5514.92 1565
5515.62 1466
5516.32 1508
5517.03 1470
5517.73 1407
5518.43 1394
5519.13 1333
5519.83 1258
5520.53 1297
5521.23 1283
5521.93 1220
5522.63 1202
5523.34 1262
5524.04 1216
5524.74 1144
5525.44 1123
5526.14 1113
5526.84 1102
5527.55 1154
5528.25 1107
5528.95 1119
5529.65 1101
5530.35 1152
5531.05 1129
5531.76 1140
5532.46 1126
5533.16 1159
5533.86 1125
5534.56 1147
5535.27 1164
5535.97 1172
5536.67 1157
5537.37 1156
5538.08 1129
5538.78 1126
5539.48 1193
5540.18 1173
5540.89 1124
5541.59 1133
5542.29 1066
5542.99 1165
5543.70 1176
5544.40 1232
5545.10 1267
5545.80 1261
5546.51 1184
5547.21 1183
5547.91 1220
5548.62 1194
5549.32 1185
5550.02 1151
5550.73 1151
5551.43 1124
5552.13 1086
5552.84 1160
5553.54 1154
5554.24 1102
5554.95 1087
5555.65 1061
5556.35 1062
5557.06 1061
5557.76 1079
5558.46 1099
5559.17 1092
5559.87 1092
5560.57 1125
5561.28 1134
5561.98 1190
5562.69 1214
5563.39 1211
5564.09 1178
5564.80 1193
5565.50 1206
5566.21 1138
5566.91 1119
5567.61 1109
5568.32 1041
5569.02 1076
5569.73 1114
5570.43 1087
5571.14 1088
5571.84 1120
5572.54 1120
5573.25 1089
5573.95 1057
5574.66 1103
5575.36 1113
5576.07 1176
5576.77 1105
5577.48 1134
5578.18 1115
5578.89 1103
5579.59 1126
5580.30 1068
5581.00 1086
5581.71 1040
5582.41 1027
5583.12 1042
5583.82 968
5584.53 1026
5585.23 1011
5585.94 1020
5586.64 1025
5587.35 1017
5588.06 1011
5588.76 1008
5589.47 1083
5590.17 1051
5590.88 1058
5591.58 1041
5592.29 1079
5592.99 1024
5593.70 996
5594.41 992
5595.11 1016
5595.82 1044
5596.52 1039
5597.23 1049
5597.94 1023
5598.64 1026
5599.35 997
5600.06 985
5600.76 931
5601.47 989
5602.17 1032
5602.88 1093
5603.59 1030
5604.29 1004
5605.00 1013
5605.71 984
5606.41 940
5607.12 981
5607.83 959
5608.53 992
5609.24 995
5609.95 978
5610.65 943
5611.36 948
5612.07 1002
5612.78 958
5613.48 1011
5614.19 1002
5614.90 941
5615.60 913
5616.31 924
5617.02 990
5617.73 945
5618.43 930
5619.14 933
5619.85 947
5620.56 967
5621.26 952
5621.97 948
5622.68 959
5623.39 939
5624.09 961
5624.80 958
5625.51 934
5626.22 973
5626.93 988
5627.63 957
5628.34 980
5629.05 1017
5629.76 956
5630.47 1024
5631.17 971
5631.88 967
5632.59 1017
5633.30 997
5634.01 980
5634.72 970
5635.42 964
5636.13 988
5636.84 928
5637.55 948
5638.26 972
5638.97 967
5639.68 964
5640.39 979
5641.09 1045
5641.80 1019
5642.51 1021
5643.22 990
5643.93 994
5644.64 1011
5645.35 1014
5646.06 990
5646.77 990
5647.48 1015
5648.19 1030
5648.89 991
5649.60 991
5650.31 987
5651.02 987
5651.73 980
5652.44 969
5653.15 1030
5653.86 1017
5654.57 979
5655.28 1015
5655.99 986
5656.70 1045
5657.41 1079
5658.12 1047
5658.83 1065
5659.54 1051
5660.25 1046
5660.96 989
5661.67 1037
5662.38 997
5663.09 991
5663.80 977
5664.51 972
5665.22 984
5665.93 984
5666.64 1007
5667.35 1021
5668.06 1064
5668.77 1065
5669.48 1005
5670.19 1109
5670.91 1036
5671.62 1107
5672.33 1088
5673.04 1107
5673.75 1088
5674.46 998
5675.17 994
5675.88 1043
5676.59 954
5677.30 988
5678.01 1016
5678.73 1012
5679.44 1005
5680.15 1009
5680.86 970
5681.57 1023
5682.28 1045
5682.99 1042
5683.71 973
5684.42 975
5685.13 1002
5685.84 1005
5686.55 1013
5687.26 991
5687.98 1072
5688.69 1016
5689.40 1057
5690.11 1050
5690.82 1045
5691.54 1094
5692.25 1047
5692.96 1039
5693.67 1024
5694.38 1081
5695.10 1005
5695.81 990
5696.52 1029
5697.23 1046
5697.95 1037
5698.66 1047
5699.37 1014
5700.08 1015
5700.80 1029
5701.51 1037
5702.22 1081
5702.93 1070
5703.65 1025
5704.36 1042
5705.07 1034
5705.78 1094
5706.50 1022
5707.21 1054
5707.92 1080
5708.64 1062
5709.35 1022
5710.06 1039
5710.78 1053
5711.49 1101
5712.20 1064
5712.92 1035
5713.63 1019
5714.34 1024
5715.06 1046
5715.77 1067
5716.48 1000
5717.20 975
5717.91 1033
5718.62 1131
5719.34 1107
5720.05 1128
5720.77 1137
5721.48 1117
5722.19 1096
5722.91 1052
5723.62 1087
5724.33 1129
5725.05 1067
5725.76 1111
5726.48 1122
5727.19 1166
5727.91 1157
5728.62 1244
5729.33 1155
5730.05 1152
5730.76 1209
5731.48 1206
5732.19 1234
5732.91 1221
5733.62 1211
5734.34 1295
5735.05 1358
5735.77 1321
5736.48 1326
5737.20 1437
5737.91 1526
5738.63 1575
5739.34 1600
5740.06 1680
5740.77 1632
5741.49 1698
5742.20 1634
5742.92 1573
5743.63 1501
5744.35 1473
5745.06 1490
5745.78 1427
5746.49 1414
5747.21 1364
5747.92 1359
5748.64 1372
5749.35 1306
5750.07 1385
5750.79 1354
5751.50 1369
5752.22 1334
5752.93 1406
5753.65 1410
5754.36 1375
5755.08 1398
5755.80 1461
5756.51 1381
5757.23 1497
5757.95 1522
5758.66 1519
5759.38 1569
5760.09 1601
5760.81 1733
5761.53 1780
5762.24 1764
5762.96 1826
5763.68 1816
5764.39 1933
5765.11 1864
5765.83 1880
5766.54 1966
5767.26 1978
5767.98 1841
5768.69 1811
5769.41 1766
5770.13 1711
5770.84 1717
5771.56 1714
5772.28 1715
5772.99 1766
5773.71 1750
5774.43 1806
5775.15 1771
5775.86 1897
5776.58 1935
5777.30 2010
5778.01 1999
5778.73 1915
5779.45 1963
5780.17 2036
5780.88 2114
5781.60 2102
5782.32 2065
5783.04 2040
5783.76 2139
5784.47 2137
5785.19 2147
5785.91 2084
5786.63 2116
5787.34 2218
5788.06 2260
5788.78 2280
5789.50 2352
5790.22 2411
5790.94 2470
5791.65 2613
5792.37 2765
5793.09 3002
5793.81 3074
5794.53 3168
5795.25 3249
5795.96 3325
5796.68 3539
5797.40 3803
5798.12 4350
5798.84 5268
5799.56 6644
5800.28 8225
5800.99 9588
5801.71 10920
5802.43 11663
5803.15 11366
5803.87 10082
5804.59 8674
5805.31 7144
5806.03 5965
5806.75 5169
5807.47 4561
5808.18 4166
5808.90 3947
5809.62 3887
5810.34 3838
5811.06 3711
5811.78 3589
5812.50 3612
5813.22 3728
5813.94 3792
5814.66 3824
5815.38 3962
5816.10 3940
5816.82 3805
5817.54 3820
5818.26 3859
5818.98 3751
5819.70 3762
5820.42 3868
5821.14 3636
5821.86 3594
5822.58 3496
5823.30 3317
5824.02 3135
5824.74 2935
5825.46 2798
5826.18 2741
5826.90 2659
5827.62 2570
5828.34 2511
5829.06 2410
5829.78 2353
5830.50 2342
5831.22 2295
5831.95 2398
5832.67 2243
5833.39 2238
5834.11 2310
5834.83 2211
5835.55 2181
5836.27 2220
5836.99 2218
5837.71 2205
5838.43 2172
5839.15 2274
5839.88 2257
5840.60 2177
5841.32 2140
5842.04 2137
5842.76 2134
5843.48 2067
5844.20 1986
5844.93 1964
5845.65 1965
5846.37 1916
5847.09 1958
5847.81 1891
5848.53 1816
5849.26 1874
5849.98 1933
5850.70 1796
5851.42 1853
5852.14 1862
5852.87 1797
5853.59 1791
5854.31 1800
5855.03 1762
5855.75 1793
5856.48 1760
5857.20 1782
5857.92 1762
5858.64 1723
5859.37 1798
5860.09 1767
5860.81 1757
5861.53 1716
5862.26 1726
5862.98 1631
5863.70 1665
5864.42 1626
5865.15 1654
5865.87 1600
5866.59 1641
5867.31 1600
5868.04 1579
5868.76 1533
5869.48 1537
5870.21 1602
5870.93 1546
5871.65 1559
5872.38 1665
5873.10 1716
5873.82 1691
5874.55 1682
5875.27 1691
5875.99 1676
5876.72 1675
5877.44 1623
5878.16 1620
5878.89 1602
5879.61 1561
5880.33 1548
5881.06 1539
5881.78 1499
5882.51 1447
5883.23 1593
5883.95 1549
5884.68 1584
5885.40 1545
5886.13 1517
5886.85 1505
5887.57 1595
5888.30 1511
5889.02 1451
5889.75 1448
5890.47 1488
5891.20 1450
5891.92 1440
5892.64 1441
5893.37 1420
5894.09 1430
5894.82 1422
5895.54 1490
5896.27 1462
5896.99 1506
5897.72 1522
5898.44 1461
5899.17 1419
5899.89 1406
5900.62 1400
5901.34 1463
5902.07 1417
5902.79 1412
5903.52 1394
5904.24 1380
5904.97 1439
5905.69 1335
5906.42 1329
5907.14 1376
5907.87 1422
5908.59 1376
5909.32 1318
5910.04 1438
5910.77 1345
5911.50 1320
5912.22 1370
5912.95 1417
5913.67 1378
5914.40 1365
5915.12 1423
5915.85 1375
5916.58 1346
5917.30 1341
5918.03 1323
5918.75 1354
5919.48 1409
5920.21 1456
5920.93 1443
5921.66 1395
5922.39 1421
5923.11 1439
5923.84 1473
5924.56 1446
5925.29 1479
5926.02 1500
5926.74 1491
5927.47 1519
5928.20 1506
5928.92 1470
5929.65 1442
5930.38 1425
5931.10 1444
5931.83 1580
5932.56 1705
5933.28 1750
5934.01 1763
5934.74 1917
5935.47 2006
5936.19 2028
5936.92 1984
5937.65 2015
5938.37 1968
5939.10 1849
5939.83 1793
5940.56 1785
5941.28 1734
5942.01 1694
5942.74 1735
5943.47 1651
5944.19 1673
5944.92 1678
5945.65 1675
5946.38 1703
5947.11 1750
5947.83 1795
5948.56 1735
5949.29 1746
5950.02 1806
5950.74 1858
5951.47 1789
5952.20 1875
5952.93 1838
5953.66 1878
5954.39 1874
5955.11 1893
5955.84 1897
5956.57 1888
5957.30 1939
5958.03 1895
5958.76 1876
5959.48 1870
5960.21 1850
5960.94 1832
5961.67 1891
5962.40 1915
5963.13 1956
5963.86 1960
5964.59 2032
5965.31 2108
5966.04 2070
5966.77 2149
5967.50 2287
5968.23 2158
5968.96 2120
5969.69 2228
5970.42 2162
5971.15 2187
5971.88 2192
5972.61 2203
5973.34 2186
5974.06 2156
5974.79 2263
5975.52 2231
5976.25 2202
5976.98 2306
5977.71 2298
5978.44 2304
5979.17 2311
5979.90 2449
5980.63 2400
5981.36 2521
5982.09 2556
5982.82 2566
5983.55 2595
5984.28 2524
5985.01 2583
5985.74 2562
5986.47 2513
5987.20 2511
5987.93 2530
5988.66 2544
5989.39 2545
5990.12 2582
5990.85 2705
5991.58 2584
5992.32 2608
5993.05 2687
5993.78 2576
5994.51 2695
5995.24 2712
5995.97 2749
5996.70 2879
5997.43 2892
5998.16 2790
5998.89 2798
5999.62 2829
6000.35 2729
6001.09 2576
6001.82 2554
6002.55 2610
6003.28 2526
6004.01 2510
6004.74 2566
6005.47 2673
6006.20 2932
6006.94 2974
6007.67 3347
6008.40 3704
6009.13 4277
6009.86 4598
6010.59 5067
6011.33 5594
6012.06 5987
6012.79 6163
6013.52 6166
6014.25 5963
6014.98 5683
6015.72 5171
6016.45 4654
6017.18 4082
6017.91 3579
6018.64 3211
6019.38 2929
6020.11 2765
6020.84 2570
6021.57 2604
6022.31 2314
6023.04 2190
6023.77 2147
6024.50 2140
6025.24 2121
6025.97 2126
6026.70 2029
6027.43 1972
6028.17 1993
6028.90 1942
6029.63 1932
6030.37 1995
6031.10 1909
6031.83 1890
6032.56 1866
6033.30 1924
6034.03 1843
6034.76 1823
6035.50 1871
6036.23 1915
6036.96 1910
6037.70 1942
6038.43 1956
6039.16 1929
6039.90 2045
6040.63 1950
6041.36 2062
6042.10 2098
6042.83 2081
6043.56 2047
6044.30 2113
6045.03 2191
6045.77 2255
6046.50 2252
6047.23 2246
6047.97 2370
6048.70 2391
6049.44 2450
6050.17 2482
6050.90 2432
6051.64 2416
6052.37 2406
6053.11 2445
6053.84 2402
6054.57 2364
6055.31 2319
6056.04 2269
6056.78 2242
6057.51 2249
6058.25 2197
6058.98 2254
6059.72 2155
6060.45 2153
6061.19 2211
6061.92 2110
6062.66 2123
6063.39 2110
6064.13 2105
6064.86 2089
6065.60 2075
6066.33 2094
6067.07 2062
6067.80 2065
6068.54 1920
6069.27 1945
6070.01 2011
6070.74 1898
6071.48 1925
6072.21 1944
6072.95 1933
6073.68 1863
6074.42 1879
6075.15 1843
6075.89 1833
6076.63 1881
6077.36 1835
6078.10 1869
6078.83 1764
6079.57 1754
6080.30 1763
6081.04 1763
6081.78 1739
6082.51 1739
6083.25 1748
6083.98 1748
6084.72 1722
6085.46 1622
6086.19 1586
6086.93 1636
6087.67 1638
6088.40 1717
6089.14 1695
6089.88 1779
6090.61 1650
6091.35 1725
6092.09 1698
6092.82 1681
6093.56 1728
6094.30 1643
6095.03 1627
6095.77 1626
6096.51 1698
6097.24 1641
6097.98 1657
6098.72 1706
6099.45 1655
6100.19 1699
6100.93 1645
6101.67 1666
6102.40 1658
6103.14 1630
6103.88 1636
6104.61 1617
6105.35 1627
6106.09 1642
6106.83 1652
6107.56 1634
6108.30 1664
6109.04 1684
6109.78 1727
6110.51 1685
6111.25 1652
6111.99 1672
6112.73 1697
6113.47 1714
6114.20 1721
6114.94 1684
6115.68 1713
6116.42 1691
6117.16 1731
6117.89 1724
6118.63 1699
6119.37 1691
6120.11 1711
6120.85 1772
6121.59 1730
6122.32 1745
6123.06 1761
6123.80 1753
6124.54 1791
6125.28 1773
6126.02 1824
6126.76 1787
6127.49 1824
6128.23 1840
6128.97 1803
6129.71 1788
6130.45 1842
6131.19 1920
6131.93 1888
6132.67 1941
6133.41 1916
6134.15 1969
6134.88 1913
6135.62 1982
6136.36 2071
6137.10 2050
6137.84 2012
6138.58 2033
6139.32 2046
6140.06 2011
6140.80 2012
6141.54 1995
6142.28 1968
6143.02 1968
6143.76 2034
6144.50 1982
6145.24 1900
6145.98 1945
6146.72 2035
6147.46 1941
6148.20 2074
6148.94 2027
6149.68 2054
6150.42 2099
6151.16 2098
6151.90 2077
6152.64 2012
6153.38 2134
6154.12 2123
6154.86 2183
6155.60 2167
6156.34 2173
6157.08 2149
6157.82 2143
6158.56 2222
6159.30 2148
6160.04 2183
6160.78 2262
6161.52 2448
6162.27 2472
6163.01 2533
6163.75 2660
6164.49 2820
6165.23 2962
6165.97 3067
6166.71 3028
6167.45 2990
6168.19 3081
6168.94 3169
6169.68 3001
6170.42 2974
6171.16 2950
6171.90 2790
6172.64 2815
6173.38 2703
6174.13 2800
6174.87 2755
6175.61 2691
6176.35 2670
6177.09 2719
6177.83 2735
6178.58 2813
6179.32 2770
6180.06 2846
6180.80 2783
6181.54 2831
6182.28 2923
6183.03 2914
6183.77 2954
6184.51 2962
6185.25 3028
6186.00 2996
6186.74 2977
6187.48 3008
6188.22 3084
6188.97 3167
6189.71 3294
6190.45 3486
6191.19 3492
6191.94 3580
6192.68 3616
6193.42 3540
6194.16 3542
6194.91 3550
6195.65 3514
6196.39 3546
6197.13 3501
6197.88 3539
6198.62 3511
6199.36 3502
6200.11 3570
6200.85 3646
6201.59 3716
6202.34 3982
6203.08 4238
6203.82 4917
6204.57 5830
6205.31 6898
6206.05 8471
6206.80 10175
6207.54 12008
6208.28 13491
6209.03 13908
6209.77 13904
6210.52 12968
6211.26 11676
6212.00 10268
6212.75 8790
6213.49 7432
6214.23 6222
6214.98 5269
6215.72 4476
6216.47 3838
6217.21 3489
6217.95 3160
6218.70 3036
6219.44 2989
6220.19 2846
6220.93 2844
6221.68 2863
6222.42 2820
6223.17 2851
6223.91 2948
6224.65 2920
6225.40 2951
6226.14 2851
6226.89 2696
6227.63 2511
6228.38 2455
6229.12 2273
6229.87 2163
6230.61 2124
6231.36 2064
6232.10 2077
6232.85 2050
6233.59 2121
6234.34 2158
6235.08 2162
6235.83 2208
6236.57 2162
6237.32 2268
6238.06 2243
6238.81 2273
6239.56 2207
6240.30 2255
6241.05 2274
6241.79 2315
6242.54 2350
6243.28 2442
6244.03 2612
6244.77 2673
6245.52 2714
6246.27 2897
6247.01 2928
6247.76 3026
6248.50 2923
6249.25 2937
6250.00 2788
6250.74 2750
6251.49 2597
6252.23 2564
6252.98 2427
6253.73 2398
6254.47 2464
6255.22 2436
6255.97 2349
6256.71 2352
6257.46 2497
6258.21 2434
6258.95 2400
6259.70 2308
6260.45 2307
6261.19 2336
6261.94 2307
6262.69 2276
6263.43 2239
6264.18 2229
6264.93 2179
6265.67 2183
6266.42 2111
6267.17 2135
6267.92 2138
6268.66 2183
6269.41 2219
6270.16 2230
6270.90 2223
6271.65 2305
6272.40 2333
6273.15 2318
6273.89 2337
6274.64 2406
6275.39 2426
6276.14 2523
6276.89 2493
6277.63 2387
6278.38 2332
6279.13 2388
6279.88 2267
6280.62 2227
6281.37 2117
6282.12 2135
6282.87 2059
6283.62 2115
6284.36 2136
6285.11 2110
6285.86 2127
6286.61 2079
6287.36 2121
6288.11 2255
6288.85 2166
6289.60 2158
6290.35 2201
6291.10 2295
6291.85 2199
6292.60 2163
6293.35 2118
6294.09 2080
6294.84 1994
6295.59 1933
6296.34 1926
6297.09 1973
6297.84 1884
6298.59 1907
6299.34 1926
6300.09 1911
6300.83 1939
6301.58 2015
6302.33 1971
6303.08 2010
6303.83 2026
6304.58 1941
6305.33 1958
6306.08 1948
6306.83 1860
6307.58 1819
6308.33 1826
6309.08 1817
6309.83 1876
6310.58 1960
6311.33 1911
6312.08 1937
6312.83 1909
6313.58 1962
6314.33 1948
6315.08 2027
6315.83 2027
6316.58 2096
6317.33 2100
6318.08 2025
6318.83 1965
6319.58 1948
6320.33 1845
6321.08 1742
6321.83 1733
6322.58 1749
6323.33 1667
6324.08 1636
6324.83 1691
6325.58 1615
6326.33 1633
6327.08 1604
6327.83 1649
6328.58 1620
6329.33 1686
6330.08 1673
6330.84 1703
6331.59 1658
6332.34 1662
6333.09 1724
6333.84 1614
6334.59 1554
6335.34 1584
6336.09 1530
6336.84 1521
6337.60 1612
6338.35 1563
6339.10 1501
6339.85 1582
6340.60 1532
6341.35 1499
6342.10 1496
6342.86 1513
6343.61 1477
6344.36 1535
6345.11 1495
6345.86 1505
6346.61 1525
6347.37 1550
6348.12 1578
6348.87 1638
6349.62 1580
6350.37 1601
6351.13 1652
6351.88 1691
6352.63 1708
6353.38 1685
6354.14 1687
6354.89 1754
6355.64 1681
6356.39 1601
6357.14 1567
6357.90 1527
6358.65 1558
6359.40 1574
6360.16 1589
6360.91 1494
6361.66 1488
6362.41 1468
6363.17 1490
6363.92 1500
6364.67 1530
6365.42 1517
6366.18 1448
6366.93 1555
6367.68 1537
6368.44 1485
6369.19 1503
6369.94 1532
6370.70 1541
6371.45 1531
6372.20 1484
6372.96 1465
6373.71 1482
6374.46 1490
6375.22 1449
6375.97 1456
6376.72 1487
6377.48 1463
6378.23 1511
6378.99 1511
6379.74 1482
6380.49 1476
6381.25 1383
6382.00 1410
6382.75 1438
6383.51 1418
6384.26 1401
6385.02 1367
6385.77 1333
6386.53 1346
6387.28 1329
6388.03 1353
6388.79 1318
6389.54 1410
6390.30 1367
6391.05 1341
6391.81 1381
6392.56 1374
6393.31 1334
6394.07 1327
6394.82 1367
6395.58 1412
6396.33 1360
6397.09 1302
6397.84 1342
6398.60 1298
6399.35 1297
6400.11 1307
6400.86 1347
6401.62 1293
6402.37 1285
6403.13 1368
6403.88 1359
6404.64 1311
6405.39 1297
6406.15 1344
6406.90 1312
6407.66 1384
6408.42 1342
6409.17 1382
6409.93 1385
6410.68 1329
6411.44 1359
6412.19 1338
6412.95 1362
6413.71 1359
6414.46 1360
6415.22 1380
6415.97 1387
6416.73 1362
6417.48 1382
6418.24 1370
6419.00 1412
6419.75 1413
6420.51 1395
6421.27 1412
6422.02 1385
6422.78 1388
6423.53 1380
6424.29 1425
6425.05 1415
6425.80 1361
6426.56 1397
6427.32 1444
6428.07 1415
6428.83 1353
6429.59 1404
6430.34 1401
6431.10 1448
6431.86 1475
6432.61 1458
6433.37 1431
6434.13 1462
6434.89 1521
6435.64 1520
6436.40 1498
6437.16 1560
6437.91 1521
6438.67 1616
6439.43 1608
6440.19 1571
6440.94 1629
6441.70 1566
6442.46 1608
6443.22 1564
6443.97 1588
6444.73 1570
6445.49 1525
6446.25 1525
6447.00 1491
6447.76 1503
6448.52 1556
6449.28 1587
6450.04 1564
6450.79 1564
6451.55 1586
6452.31 1612
6453.07 1555
6453.83 1559
6454.58 1622
6455.34 1619
6456.10 1630
6456.86 1623
6457.62 1696
6458.38 1664
6459.13 1742
6459.89 1743
6460.65 1778
6461.41 1776
6462.17 1815
6462.93 1800
6463.69 1789
6464.44 1838
6465.20 1805
6465.96 1895
6466.72 1889
6467.48 1859
6468.24 1834
6469.00 1839
6469.76 1859
6470.52 1843
6471.28 1963
6472.03 1924
6472.79 1861
6473.55 1883
6474.31 1923
6475.07 1929
6475.83 1884
6476.59 1974
6477.35 2007
6478.11 2082
6478.87 2133
6479.63 2141
6480.39 2135
6481.15 2064
6481.91 2090
6482.67 2173
6483.43 2140
6484.19 2185
6484.95 2250
6485.71 2326
6486.47 2338
6487.23 2357
6487.99 2328
6488.75 2408
6489.51 2415
6490.27 2466
6491.03 2578
6491.79 2543
6492.55 2639
6493.31 2739
6494.07 2738
6494.83 2725
6495.59 2789
6496.35 2813
6497.11 2750
6497.87 2756
6498.64 2827
6499.40 2812
6500.16 2851
6500.92 2827
6501.68 2866
6502.44 2861
6503.20 2915
6503.96 2988
6504.72 2984
6505.48 3127
6506.25 3153
6507.01 3257
6507.77 3202
6508.53 3198
6509.29 3247
6510.05 3319
6510.81 3341
6511.57 3286
6512.34 3254
6513.10 3200
6513.86 3202
6514.62 3194
6515.38 3182
6516.15 3300
6516.91 3372
6517.67 3629
6518.43 3940
6519.19 4474
6519.95 4903
6520.72 5507
6521.48 6151
6522.24 6445
6523.00 6793
6523.77 6862
6524.53 6969
6525.29 7076
6526.05 7003
6526.81 6845
6527.58 6612
6528.34 6308
6529.10 6159
6529.86 5632
6530.63 5203
6531.39 4872
6532.15 4845
6532.92 4970
6533.68 5077
6534.44 5273
6535.20 5558
6535.97 5732
6536.73 5814
6537.49 5661
6538.26 5224
6539.02 4862
6539.78 4363
6540.55 3941
6541.31 3629
6542.07 3233
6542.84 3089
6543.60 2892
6544.36 2783
6545.13 2630
6545.89 2589
6546.65 2592
6547.42 2574
6548.18 2602
6548.94 2537
6549.71 2533
6550.47 2502
6551.24 2626
6552.00 2651
6552.76 2676
6553.53 2579
6554.29 2493
6555.06 2627
6555.82 2626
6556.58 2648
6557.35 2706
6558.11 2878
6558.88 2920
6559.64 2907
6560.41 3011
6561.17 3080
6561.93 3062
6562.70 3116
6563.46 3145
6564.23 2951
6564.99 2961
6565.76 3049
6566.52 3058
6567.29 2892
6568.05 2866
6568.82 2978
6569.58 3046
6570.35 2922
6571.11 2977
6571.88 3154
6572.64 3122
6573.41 3146
6574.17 3232
6574.94 3191
6575.70 3367
6576.47 3305
6577.23 3201
6578.00 3296
6578.76 3254
6579.53 3332
6580.29 3323
6581.06 3267
6581.83 3256
6582.59 3246
6583.36 3082
6584.12 3138
6584.89 3140
6585.65 3066
6586.42 3081
6587.19 3135
6587.95 3146
6588.72 3213
6589.48 3246
6590.25 3397
6591.02 3544
6591.78 3696
6592.55 3826
6593.32 4051
6594.08 4128
6594.85 4165
6595.61 4113
6596.38 3990
6597.15 3865
6597.91 3718
6598.68 3615
6599.45 3595
6600.21 3573
6600.98 3408
6601.75 3369
6602.51 3247
6603.28 3223
6604.05 3173
6604.82 3177
6605.58 3115
6606.35 3033
6607.12 3046
6607.88 3012
6608.65 2951
6609.42 2932
6610.19 2871
6610.95 2877
6611.72 2846
6612.49 2859
6613.25 2814
6614.02 2879
6614.79 2853
6615.56 2912
6616.32 3078
6617.09 3189
6617.86 3176
6618.63 3121
6619.40 3199
6620.16 3147
6620.93 3082
6621.70 3137
6622.47 3112
6623.24 3067
6624.00 2936
6624.77 3010
6625.54 2957
6626.31 3006
6627.08 3091
6627.84 3147
6628.61 3324
6629.38 3396
6630.15 3768
6630.92 4254
6631.69 4803
6632.46 5723
6633.22 6424
6633.99 6809
6634.76 7009
6635.53 7045
6636.30 6599
6637.07 5962
6637.84 5261
6638.61 4752
6639.37 4209
6640.14 3659
6640.91 3397
6641.68 3051
6642.45 2784
6643.22 2714
6643.99 2597
6644.76 2483
6645.53 2425
6646.30 2444
6647.07 2374
6647.84 2441
6648.61 2392
6649.37 2394
6650.14 2318
6650.91 2422
6651.68 2311
6652.45 2239
6653.22 2334
6653.99 2279
6654.76 2189
6655.53 2148
6656.30 2186
6657.07 2201
6657.84 2142
6658.61 2135
6659.38 2156
6660.15 2147
6660.92 2174
6661.69 2141
6662.46 2148
6663.23 2194
6664.00 2168
6664.77 2189
6665.55 2144
6666.32 2140
6667.09 2211
6667.86 2232
6668.63 2311
6669.40 2265
6670.17 2372
6670.94 2444
6671.71 2498
6672.48 2479
6673.25 2490
6674.02 2506
6674.79 2392
6675.57 2415
6676.34 2358
6677.11 2219
6677.88 2176
6678.65 2236
6679.42 2269
6680.19 2205
6680.96 2203
6681.74 2214
6682.51 2282
6683.28 2400
6684.05 2387
6684.82 2338
6685.59 2439
6686.37 2502
6687.14 2480
6687.91 2416
6688.68 2316
6689.45 2323
6690.22 2235
6691.00 2241
6691.77 2161
6692.54 2045
6693.31 2016
6694.08 2049
6694.86 2039
6695.63 1994
6696.40 1941
6697.17 2041
6697.95 1957
6698.72 1971
6699.49 2011
6700.26 2004
6701.04 1935
6701.81 1916
6702.58 1872
6703.35 1884
6704.13 1876
6704.90 1851
6705.67 1900
6706.44 1819
6707.22 1824
6707.99 1871
6708.76 1864
6709.54 1834
6710.31 1869
6711.08 1856
6711.86 1817
6712.63 1787
6713.40 1791
6714.17 1817
6714.95 1754
6715.72 1726
6716.50 1716
6717.27 1656
6718.04 1748
6718.82 1675
6719.59 1671
6720.36 1631
6721.14 1636
6721.91 1644
6722.68 1613
6723.46 1649
6724.23 1592
6725.01 1634
6725.78 1630
6726.55 1642
6727.33 1606
6728.10 1651
6728.88 1588
6729.65 1534
6730.42 1624
6731.20 1631
6731.97 1610
6732.75 1603
6733.52 1592
6734.30 1588
6735.07 1572
6735.84 1601
6736.62 1564
6737.39 1608
6738.17 1570
6738.94 1540
6739.72 1580
6740.49 1568
6741.27 1557
6742.04 1502
6742.82 1507
6743.59 1502
6744.37 1573
6745.14 1542
6745.92 1556
6746.69 1541
6747.47 1609
6748.24 1627
6749.02 1608
6749.79 1670
6750.57 1701
6751.34 1711
6752.12 1684
6752.90 1666
6753.67 1650
6754.45 1629
6755.22 1602
6756.00 1532
6756.77 1521
6757.55 1554
6758.33 1515
6759.10 1518
6759.88 1416
6760.65 1499
6761.43 1455
6762.20 1455
6762.98 1489
6763.76 1472
6764.53 1445
6765.31 1425
6766.09 1425
6766.86 1450
6767.64 1389
6768.41 1420
6769.19 1480
6769.97 1490
6770.74 1416
6771.52 1468
6772.30 1489
6773.07 1497
6773.85 1479
6774.63 1494
6775.40 1470
6776.18 1452
6776.96 1556
6777.74 1518
6778.51 1502
6779.29 1495
6780.07 1515
6780.84 1510
6781.62 1496
6782.40 1499
6783.17 1459
6783.95 1523
6784.73 1482
6785.51 1497
6786.28 1580
6787.06 1500
6787.84 1533
6788.62 1532
6789.39 1511
6790.17 1444
6790.95 1468
6791.73 1551
6792.51 1407
6793.28 1400
6794.06 1367
6794.84 1437
6795.62 1432
6796.39 1432
6797.17 1457
6797.95 1448
6798.73 1491
6799.51 1455
6800.29 1427
6801.06 1481
6801.84 1513
6802.62 1522
6803.40 1532
6804.18 1474
6804.96 1432
6805.73 1477
6806.51 1465
6807.29 1476
6808.07 1427
6808.85 1442
6809.63 1424
6810.41 1367
6811.18 1394
6811.96 1342
6812.74 1344
6813.52 1378
6814.30 1366
6815.08 1406
6815.86 1471
6816.64 1440
6817.42 1429
6818.20 1434
6818.98 1423
6819.76 1409
6820.53 1440
6821.31 1443
6822.09 1444
6822.87 1518
6823.65 1565
6824.43 1494
6825.21 1423
6825.99 1476
6826.77 1440
6827.55 1513
6828.33 1465
6829.11 1456
6829.89 1447
6830.67 1427
6831.45 1449
6832.23 1471
6833.01 1466
6833.79 1407
6834.57 1362
6835.35 1424
6836.13 1438
6836.91 1392
6837.69 1431
6838.47 1473
6839.25 1399
6840.03 1347
6840.81 1395
6841.59 1417
6842.37 1392
6843.16 1455
6843.94 1499
6844.72 1476
6845.50 1548
6846.28 1676
6847.06 1790
6847.84 2071
6848.62 2366
6849.40 2580
6850.18 2820
6850.96 3057
6851.75 3061
6852.53 2871
6853.31 2731
6854.09 2472
6854.87 2263
6855.65 2133
6856.43 2000
6857.22 1927
6858.00 1857
6858.78 1856
6859.56 1822
6860.34 1747
6861.12 1688
6861.90 1642
6862.69 1581
6863.47 1585
6864.25 1592
6865.03 1532
6865.81 1576
6866.60 1634
6867.38 1567
6868.16 1603
6868.94 1580
6869.72 1521
6870.51 1500
6871.29 1493
6872.07 1534
6872.85 1505
6873.64 1414
6874.42 1487
6875.20 1458
6875.98 1479
6876.77 1559
6877.55 1479
6878.33 1469
6879.11 1461
6879.90 1485
6880.68 1443
6881.46 1419
6882.25 1445
6883.03 1570
6883.81 1566
6884.59 1588
6885.38 1595
6886.16 1627
6886.94 1639
6887.73 1671
6888.51 1725
6889.29 1678
6890.08 1671
6890.86 1680
6891.64 1622
6892.43 1584
6893.21 1586
6893.99 1605
6894.78 1579
6895.56 1589
6896.35 1561
6897.13 1611
6897.91 1530
6898.70 1616
6899.48 1622
6900.26 1600
6901.05 1649
6901.83 1624
6902.62 1599
6903.40 1659
6904.18 1680
6904.97 1687
6905.75 1610
6906.54 1643
6907.32 1586
6908.11 1533
6908.89 1557
6909.67 1612
6910.46 1536
6911.24 1499
6912.03 1546
6912.81 1567
6913.60 1572
6914.38 1549
6915.17 1531
6915.95 1565
6916.74 1568
6917.52 1507
6918.31 1530
6919.09 1583
6919.88 1542
6920.66 1647
6921.45 1657
6922.23 1583
6923.02 1628
6923.80 1637
6924.59 1591
6925.37 1618
6926.16 1604
6926.94 1617
6927.73 1623
6928.51 1676
6929.30 1556
6930.09 1611
6930.87 1572
6931.66 1644
6932.44 1669
6933.23 1620
6934.01 1704
6934.80 1669
6935.59 1627
6936.37 1629
6937.16 1652
6937.94 1655
6938.73 1759
6939.52 1777
6940.30 1827
6941.09 1898
6941.88 1884
6942.66 1875
6943.45 1878
6944.23 1905
6945.02 1962
6945.81 1931
6946.59 1976
6947.38 1990
6948.17 2054
6948.95 1974
6949.74 2011
6950.53 2048
6951.31 2044
6952.10 2016
6952.89 2019
6953.67 1953
6954.46 1992
6955.25 2094
6956.04 2281
6956.82 2272
6957.61 2267
6958.40 2248
6959.18 2256
6959.97 2221
6960.76 2212
6961.55 2135
6962.33 2241
6963.12 2236
6963.91 2177
6964.70 2170
6965.48 2200
6966.27 2284
6967.06 2328
6967.85 2359
6968.63 2394
6969.42 2390
6970.21 2447
6971.00 2424
6971.79 2452
6972.57 2533
6973.36 2465
6974.15 2477
6974.94 2523
6975.73 2482
6976.52 2691
6977.30 2757
6978.09 2778
6978.88 2937
6979.67 3076
6980.46 3271
6981.25 3627
6982.03 3977
6982.82 4364
6983.61 4772
6984.40 5215
6985.19 5394
6985.98 5486
6986.77 5390
6987.55 4969
6988.34 4687
6989.13 4288
6989.92 3860
6990.71 3556
6991.50 3370
6992.29 3171
6993.08 3138
6993.87 3159
6994.66 3316
6995.45 3745
6996.24 4224
6997.02 4857
6997.81 5481
6998.60 5964
6999.39 6333
7000.18 6416
7000.97 6196
7001.76 5802
7002.55 5179
7003.34 4650
7004.13 4033
7004.92 3509
7005.71 3088
7006.50 2798
7007.29 2556
7008.08 2370
7008.87 2231
7009.66 2199
7010.45 2154
7011.24 2154
7012.03 2163
7012.82 2137
7013.61 2151
7014.40 2128
7015.19 2216
7015.98 2082
7016.77 2039
7017.56 1994
7018.35 1926
7019.15 1940
7019.94 1976
7020.73 1927
7021.52 1961
7022.31 1994
7023.10 2073
7023.89 2098
7024.68 2121
7025.47 2178
7026.26 2114
7027.05 2156
7027.85 2082
7028.64 2074
7029.43 1947
7030.22 1921
7031.01 1900
7031.80 1810
7032.59 1815
7033.38 1882
7034.18 1892
7034.97 1898
7035.76 1985
7036.55 2082
7037.34 2022
7038.13 2048
7038.93 2085
7039.72 2101
7040.51 2013
7041.30 2002
7042.09 1995
7042.89 1958
7043.68 1919
7044.47 1926
7045.26 1936
7046.05 1952
7046.85 2002
7047.64 2116
7048.43 2064
7049.22 2091
7050.01 2109
7050.81 2269
7051.60 2158
7052.39 1999
7053.18 1912
7053.98 1872
7054.77 1830
7055.56 1793
7056.36 1786
7057.15 1753
7057.94 1733
7058.73 1738
7059.53 1780
7060.32 1718
7061.11 1702
7061.91 1719
7062.70 1799
7063.49 1761
7064.29 1768
7065.08 1676
7065.87 1685
7066.66 1753
7067.46 1696
7068.25 1713
7069.04 1743
7069.84 1649
7070.63 1677
7071.43 1646
7072.22 1637
7073.01 1698
7073.81 1705
7074.60 1721
7075.39 1575
7076.19 1536
7076.98 1593
7077.78 1555
7078.57 1547
7079.36 1563
7080.16 1613
7080.95 1544
7081.75 1517
7082.54 1548
7083.33 1547
7084.13 1529
7084.92 1494
7085.72 1519
7086.51 1547
7087.31 1580
7088.10 1558
7088.90 1546
7089.69 1644
7090.48 1635
7091.28 1698
7092.07 1813
7092.87 1823
7093.66 1690
7094.46 1674
7095.25 1554
7096.05 1510
7096.84 1488
7097.64 1407
7098.43 1512
7099.23 1520
7100.02 1427
7100.82 1298
7101.61 1331
7102.41 1353
7103.20 1316
7104.00 1361
7104.80 1260
7105.59 1246
7106.39 1260
7107.18 1280
7107.98 1260
7108.77 1269
7109.57 1203
7110.36 1225
7111.16 1227
7111.96 1228
7112.75 1188
7113.55 1167
7114.34 1220
7115.14 1218
7115.94 1195
7116.73 1202
7117.53 1186
7118.32 1290
7119.12 1196
7119.92 1171
7120.71 1212
7121.51 1215
7122.31 1190
7123.10 1255
7123.90 1219
7124.70 1221
7125.49 1226
7126.29 1273
7127.09 1277
7127.88 1201
7128.68 1209
7129.48 1202
7130.27 1188
7131.07 1294
7131.87 1241
7132.66 1185
7133.46 1159
7134.26 1165
7135.06 1185
7135.85 1177
7136.65 1157
7137.45 1192
7138.24 1202
7139.04 1180
7139.84 1220
7140.64 1213
7141.43 1182
7142.23 1190
7143.03 1227
7143.83 1268
7144.62 1194
7145.42 1214
7146.22 1197
7147.02 1168
7147.82 1193
7148.61 1215
7149.41 1237
7150.21 1147
7151.01 1151
7151.81 1161
7152.60 1150
7153.40 1150
7154.20 1207
7155.00 1174
7155.80 1150
7156.59 1149
7157.39 1111
7158.19 1148
7158.99 1149
7159.79 1145
7160.59 1168
7161.39 1124
7162.18 1080
7162.98 1124
7163.78 1068
7164.58 1078
7165.38 1115
7166.18 1156
7166.98 1148
7167.78 1118
7168.57 1096
7169.37 1118
7170.17 1162
7170.97 1104
7171.77 1135
7172.57 1096
7173.37 1148
7174.17 1056
7174.97 1086
7175.77 1109
7176.57 1115
7177.37 1092
7178.17 1038
7178.97 1062
7179.77 1060
7180.56 1161
7181.36 1183
7182.16 1187
7182.96 1201
7183.76 1140
7184.56 1143
7185.36 1192
7186.16 1175
7186.96 1130
7187.76 1087
7188.56 1095
7189.36 1058
7190.16 1086
7190.96 1116
7191.76 1098
7192.57 1050
7193.37 1060
7194.17 1040
7194.97 1075
7195.77 1100
7196.57 1068
7197.37 1057
7198.17 1017
7198.97 1011
7199.77 996
7200.57 1019
7201.37 1033
7202.17 1024
7202.97 982
7203.77 1078
7204.58 1082
7205.38 1040
7206.18 1044
7206.98 1105
7207.78 1063
7208.58 1089
7209.38 1078
7210.18 1049
7210.99 1013
7211.79 1028
7212.59 1035
7213.39 1063
7214.19 1049
7214.99 1036
7215.79 1058
7216.60 1046
7217.40 1108
7218.20 1053
7219.00 1058
7219.80 1084
7220.60 1042
7221.41 1049
7222.21 1019
7223.01 1049
7223.81 1072
7224.62 1093
7225.42 1093
7226.22 1095
7227.02 1063
7227.82 1101
7228.63 1053
7229.43 1050
7230.23 1062
7231.03 1112
7231.84 1087
7232.64 1061
7233.44 1127
7234.24 1089
7235.05 1050
7235.85 1114
7236.65 1129
7237.45 1115
7238.26 1174
7239.06 1106
7239.86 1091
7240.67 1079
7241.47 1101
7242.27 1170
7243.08 1226
7243.88 1170
7244.68 1139
7245.49 1207
7246.29 1273
7247.09 1154
7247.90 1144
7248.70 1147
7249.50 1187
7250.31 1205
7251.11 1170
7251.91 1279
7252.72 1221
7253.52 1235
7254.32 1249
7255.13 1252
7255.93 1256
7256.74 1330
7257.54 1311
7258.34 1270
7259.15 1339
7259.95 1356
7260.76 1436
7261.56 1438
7262.36 1432
7263.17 1421
7263.97 1402
7264.78 1436
7265.58 1486
7266.39 1435
7267.19 1402
7268.00 1518
7268.80 1546
7269.60 1509
7270.41 1513
7271.21 1478
7272.02 1508
7272.82 1519
7273.63 1632
7274.43 1605
7275.24 1545
7276.04 1645
7276.85 1596
7277.65 1725
7278.46 1741
7279.26 1788
7280.07 1878
7280.87 2043
7281.68 2230
7282.48 2270
7283.29 2518
7284.09 2591
7284.90 2723
7285.71 2612
7286.51 2501
7287.32 2320
7288.12 2084
7288.93 2069
7289.73 2067
7290.54 1905
7291.35 1798
7292.15 1736
7292.96 1825
7293.76 1848
7294.57 1795
7295.38 1722
7296.18 1824
7296.99 1752
7297.79 1788
7298.60 1806
7299.41 1830
7300.21 1869
7301.02 1860
7301.82 1918
7302.63 1931
7303.44 1940
7304.24 1984
7305.05 2107
7305.86 2184
7306.66 2255
7307.47 2403
7308.28 2479
7309.08 2599
7309.89 2772
7310.70 2802
7311.50 2738
7312.31 2771
7313.12 2706
7313.93 2576
7314.73 2526
7315.54 2537
7316.35 2572
7317.15 2718
7317.96 2755
7318.77 2917
7319.58 3153
7320.38 3359
7321.19 3384
7322.00 3439
7322.81 3179
7323.61 3064
7324.42 2899
7325.23 2619
7326.04 2496
7326.84 2322
7327.65 2235
7328.46 2221
7329.27 2191
7330.08 2176
7330.88 2226
7331.69 2268
7332.50 2456
7333.31 2485
7334.12 2689
7334.92 2814
7335.73 2782
7336.54 2724
7337.35 2586
7338.16 2469
7338.97 2376
7339.78 2222
7340.58 2179
7341.39 2014
7342.20 1904
7343.01 1970
7343.82 2019
7344.63 2004
7345.44 2077
7346.24 2145
7347.05 2061
7347.86 2108
7348.67 2142
7349.48 2098
7350.29 2057
7351.10 1959
7351.91 1947
7352.72 1858
7353.53 1824
7354.34 1739
7355.14 1811
7355.95 1829
7356.76 1781
7357.57 1814
7358.38 1903
7359.19 1935
7360.00 1981
7360.81 1986
7361.62 1968
7362.43 2087
7363.24 2063
7364.05 2064
7364.86 1951
7365.67 1893
7366.48 1875
7367.29 1862
7368.10 1880
7368.91 1882
7369.72 1804
7370.53 1868
7371.34 1855
7372.15 1933
7372.96 1988
7373.77 1944
7374.58 2006
7375.39 1968
7376.20 2033
7377.01 2089
7377.82 2136
7378.63 2338
7379.44 2343
7380.26 2408
7381.07 2471
7381.88 2395
7382.69 2403
7383.50 2338
7384.31 2286
7385.12 2184
7385.93 2025
7386.74 1999
7387.55 1933
7388.36 1854
7389.18 1818
7389.99 1793
7390.80 1727
7391.61 1752
7392.42 1751
7393.23 1772
7394.04 1712
7394.86 1724
7395.67 1826
7396.48 1794
7397.29 1916
7398.10 2036
7398.91 2084
7399.73 2193
7400.54 2278
7401.35 2298
7402.16 2276
7402.97 2172
7403.79 2208
7404.60 2149
7405.41 2024
7406.22 2033
7407.03 2083
7407.85 1982
7408.66 1983
7409.47 1876
7410.28 1870
7411.10 1707
7411.91 1636
7412.72 1649
7413.53 1549
7414.35 1469
7415.16 1451
7415.97 1529
7416.78 1486
7417.60 1444
7418.41 1458
7419.22 1437
7420.03 1410
7420.85 1448
7421.66 1439
7422.47 1336
7423.29 1344
7424.10 1350
7424.91 1341
7425.73 1374
7426.54 1306
7427.35 1307
7428.17 1328
7428.98 1298
7429.79 1310
7430.61 1314
7431.42 1298
7432.23 1282
7433.05 1278
7433.86 1218
7434.67 1261
7435.49 1290
7436.30 1282
7437.12 1376
7437.93 1358
7438.74 1315
7439.56 1282
7440.37 1310
7441.18 1293
7442.00 1287
7442.81 1251
7443.63 1231
7444.44 1293
7445.26 1242
7446.07 1231
7446.88 1229
7447.70 1212
7448.51 1244
7449.33 1251
7450.14 1241
7450.96 1267
7451.77 1193
7452.59 1183
7453.40 1174
7454.22 1230
7455.03 1235
7455.85 1240
7456.66 1204
7457.47 1229
7458.29 1223
7459.10 1250
7459.92 1241
7460.74 1227
7461.55 1268
7462.37 1223
7463.18 1171
7464.00 1165
7464.81 1203
7465.63 1201
7466.44 1173
7467.26 1164
7468.07 1230
7468.89 1212
7469.70 1260
7470.52 1159
7471.34 1150
7472.15 1206
7472.97 1203
7473.78 1191
7474.60 1106
7475.41 1123
7476.23 1158
7477.05 1144
7477.86 1116
7478.68 1140
7479.49 1133
7480.31 1228
7481.13 1143
7481.94 1184
7482.76 1128
7483.58 1126
7484.39 1120
7485.21 1137
7486.03 1106
7486.84 1076
7487.66 1125
7488.48 1109
7489.29 1124
7490.11 1051
7490.93 1089
7491.74 1123
7492.56 1052
7493.38 1079
7494.19 1116
7495.01 1064
7495.83 1066
7496.64 1068
7497.46 1087
7498.28 1076
7499.10 1027
7499.91 1073
7500.73 1072
7501.55 1039
7502.36 1010
7503.18 994
7504.00 1094
7504.82 1062
7505.63 1029
7506.45 1064
7507.27 1082
7508.09 1029
7508.90 1054
7509.72 1042
7510.54 1043
7511.36 1017
7512.18 1053
7512.99 1086
7513.81 1078
7514.63 1016
7515.45 1006
7516.27 1067
7517.08 1019
7517.90 1016
7518.72 975
7519.54 1001
7520.36 1034
7521.18 1002
7521.99 1079
7522.81 1095
7523.63 1056
7524.45 1007
7525.27 1059
7526.09 1065
7526.91 1019
7527.72 990
7528.54 1000
7529.36 989
7530.18 1014
7531.00 1051
7531.82 1054
7532.64 1041
7533.46 1090
7534.28 1072
7535.10 1044
7535.91 1086
7536.73 1123
7537.55 1110
7538.37 1091
7539.19 1047
7540.01 1076
7540.83 1106
7541.65 1094
7542.47 1162
7543.29 1124
7544.11 1138
7544.93 1132
7545.75 1085
7546.57 1084
7547.39 1130
7548.21 1086
7549.03 1106
7549.85 1120
7550.67 1079
7551.49 1106
7552.31 1162
7553.13 1195
7553.95 1175
7554.77 1174
7555.59 1185
7556.41 1162
7557.23 1158
7558.05 1142
7558.87 1150
7559.69 1215
7560.51 1219
7561.33 1218
7562.15 1190
7562.97 1145
7563.79 1220
7564.61 1242
7565.44 1255
7566.26 1156
7567.08 1197
7567.90 1164
7568.72 1139
7569.54 1160
7570.36 1142
7571.18 1185
7572.00 1197
7572.82 1207
7573.65 1173
7574.47 1161
7575.29 1192
7576.11 1200
7576.93 1186
7577.75 1174
7578.57 1189
7579.40 1155
7580.22 1151
7581.04 1188
7581.86 1234
7582.68 1250
7583.50 1260
7584.33 1282
7585.15 1238
7585.97 1240
7586.79 1250
7587.61 1298
7588.44 1358
7589.26 1331
7590.08 1365
7590.90 1281
7591.72 1300
7592.55 1292
7593.37 1278
7594.19 1270
7595.01 1293
7595.84 1271
7596.66 1263
7597.48 1305
7598.30 1324
7599.13 1392
7599.95 1469
7600.77 1521
7601.59 1613
7602.42 1792
7603.24 1789
7604.06 1868
7604.89 1854
7605.71 1820
7606.53 1840
7607.36 1759
7608.18 1594
7609.00 1510
7609.82 1438
7610.65 1442
7611.47 1418
7612.29 1377
7613.12 1426
7613.94 1390
7614.77 1377
7615.59 1482
7616.41 1464
7617.24 1375
7618.06 1384
7618.88 1357
7619.71 1343
7620.53 1340
7621.35 1311
7622.18 1292
7623.00 1329
7623.83 1326
7624.65 1366
7625.47 1348
7626.30 1426
7627.12 1457
7627.95 1477
7628.77 1589
7629.60 1729
7630.42 1803
7631.24 1875
7632.07 1924
7632.89 1869
7633.72 1784
7634.54 1600
7635.37 1575
7636.19 1478
7637.02 1374
7637.84 1325
7638.67 1237
7639.49 1180
7640.31 1159
7641.14 1214
7641.96 1216
7642.79 1190
7643.61 1104
7644.44 1098
7645.26 1089
7646.09 1105
7646.92 1096
7647.74 1138
7648.57 1106
7649.39 1148
7650.22 1087
7651.04 1103
7651.87 1089
7652.69 1029
7653.52 1032
7654.34 1043
7655.17 1096
7656.00 1053
7656.82 1044
7657.65 1069
7658.47 1086
7659.30 1038
7660.12 1092
7660.95 1054
7661.78 1065
7662.60 1041
7663.43 1044
7664.25 1096
7665.08 1050
7665.91 1040
7666.73 1082
7667.56 1087
7668.39 1116
7669.21 1122
7670.04 1130
7670.87 1099
7671.69 1042
7672.52 1092
7673.35 1073
7674.17 1077
7675.00 1039
7675.83 961
7676.65 1005
7677.48 1036
7678.31 1049
7679.13 1033
7679.96 1091
7680.79 1016
7681.61 996
7682.44 998
7683.27 1017
7684.10 1054
7684.92 1031
7685.75 1039
7686.58 1035
7687.40 1009
7688.23 1052
7689.06 1060
7689.89 1043
7690.71 1032
7691.54 1045
7692.37 1033
7693.20 995
7694.03 1015
7694.85 1053
7695.68 1006
7696.51 1037
7697.34 1110
7698.16 1095
7698.99 1103
7699.82 1099
7700.65 1057
7701.48 1042
7702.31 1061
7703.13 1067
7703.96 1102
7704.79 1078
7705.62 1049
7706.45 1055
7707.28 1071
7708.10 1048
7708.93 1045
7709.76 1041
7710.59 1099
7711.42 1059
7712.25 1053
7713.08 1047
7713.90 1055
7714.73 1073
7715.56 1016
7716.39 1040
7717.22 1022
7718.05 1035
7718.88 1035
7719.71 1027
7720.54 956
7721.37 968
7722.20 1030
7723.02 1030
7723.85 1053
7724.68 1032
7725.51 1005
7726.34 1022
7727.17 1024
7728.00 994
7728.83 972
7729.66 1004
7730.49 1019
7731.32 1032
7732.15 1032
7732.98 1065
7733.81 989
7734.64 1033
7735.47 1010
7736.30 1002
7737.13 996
7737.96 1003
7738.79 1032
7739.62 1039
7740.45 1038
7741.28 1039
7742.11 1122
7742.94 1201
7743.77 1363
7744.60 1476
7745.43 1634
7746.26 1781
7747.09 1874
7747.92 1878
7748.75 1899
7749.59 1769
7750.42 1628
7751.25 1444
7752.08 1418
7752.91 1309
7753.74 1135
7754.57 1141
7755.40 1108
7756.23 1046
7757.06 1026
7757.90 1033
7758.73 1007
7759.56 984
7760.39 1054
7761.22 1023
7762.05 1053
7762.88 1045
7763.71 1010
7764.55 1011
7765.38 989
7766.21 1016
7767.04 997
7767.87 951
7768.70 918
7769.54 927
7770.37 929
7771.20 924
7772.03 956
7772.86 950
7773.70 933
7774.53 939
7775.36 989
7776.19 908
7777.02 980
7777.86 931
7778.69 972
7779.52 982
7780.35 943
7781.19 961
7782.02 940
7782.85 1026
7783.68 1039
7784.52 1027
7785.35 1068
7786.18 1118
7787.01 1099
7787.85 1036
7788.68 984
7789.51 1014
7790.35 982
7791.18 967
7792.01 936
7792.84 934
7793.68 958
7794.51 938
7795.34 946
7796.18 945
7797.01 931
7797.84 979
7798.68 1000
7799.51 994
7800.34 1040
7801.18 1044
7802.01 1043
7802.84 990
7803.68 1003
7804.51 982
7805.35 996
7806.18 1022
7807.01 1080
7807.85 1106
7808.68 1038
7809.51 1099
7810.35 1030
7811.18 1095
7812.02 1081
7812.85 1075
7813.68 1116
7814.52 1077
7815.35 1061
7816.19 1085
7817.02 1057
7817.86 1062
7818.69 1051
7819.52 1019
7820.36 1023
7821.19 1046
7822.03 1046
7822.86 1031
7823.70 1076
7824.53 1058
7825.37 1099
7826.20 1042
7827.04 1091
7827.87 1069
7828.71 1066
7829.54 1031
7830.38 1010
7831.21 1041
7832.05 980
7832.88 976
7833.72 1016
7834.55 1033
7835.39 987
7836.22 1007
7837.06 987
7837.89 969
7838.73 943
7839.57 913
7840.40 953
7841.24 958
7842.07 944
7842.91 952
7843.74 962
7844.58 921
7845.42 945
7846.25 937
7847.09 909
7847.92 947
7848.76 898
7849.60 936
7850.43 977
7851.27 881
7852.10 894
7852.94 876
7853.78 873
7854.61 890
7855.45 891
7856.29 939
7857.12 931
7857.96 893
7858.79 946
7859.63 897
7860.47 870
7861.30 907
7862.14 946
7862.98 885
7863.81 909
7864.65 905
7865.49 888
7866.33 903
7867.16 901
7868.00 917
7868.84 913
7869.67 925
7870.51 926
7871.35 964
7872.19 914
7873.02 910
7873.86 942
7874.70 1011
7875.54 1022
7876.37 1029
7877.21 1002
7878.05 991
7878.89 1000
7879.72 966
7880.56 952
7881.40 972
7882.24 958
7883.07 902
7883.91 905
7884.75 898
7885.59 894
7886.43 922
7887.26 898
7888.10 972
7888.94 889
7889.78 943
7890.62 928
7891.45 967
7892.29 922
7893.13 996
7893.97 966
7894.81 922
7895.65 945
7896.49 887
7897.32 903
7898.16 914
7899.00 924
7899.84 877
7900.68 897
7901.52 898
7902.36 909
7903.20 865
7904.03 860
7904.87 876
7905.71 847
7906.55 845
7907.39 880
7908.23 888
7909.07 908
7909.91 898
7910.75 902
7911.59 914
7912.43 946
7913.27 975
7914.11 1026
7914.94 1026
7915.78 1023
7916.62 1052
7917.46 1072
7918.30 1093
7919.14 1091
7919.98 1056
7920.82 1017
7921.66 987
7922.50 953
7923.34 925
7924.18 897
7925.02 885
7925.86 871
7926.70 890
7927.54 854
7928.38 902
7929.22 864
7930.06 865
7930.90 884
7931.74 843
7932.59 816
7933.43 811
7934.27 810
7935.11 823
7935.95 856
7936.79 860
7937.63 880
7938.47 821
7939.31 880
7940.15 886
7940.99 905
7941.83 931
7942.67 958
7943.52 925
7944.36 917
7945.20 940
7946.04 895
7946.88 920
7947.72 863
7948.56 880
7949.40 873
7950.25 852
7951.09 862
7951.93 883
7952.77 911
7953.61 876
7954.45 842
7955.29 907
7956.14 921
7956.98 878
7957.82 840
7958.66 828
7959.50 847
7960.35 832
7961.19 825
7962.03 802
7962.87 888
7963.71 857
7964.56 845
7965.40 883
7966.24 927
7967.08 915
7967.93 938
7968.77 950
7969.61 922
7970.45 899
7971.29 866
7972.14 884
7972.98 832
7973.82 793
7974.67 847
7975.51 854
7976.35 793
7977.19 794
7978.04 824
7978.88 791
7979.72 809
7980.57 824
7981.41 858
7982.25 806
7983.09 769
7983.94 743
7984.78 772
7985.62 777
7986.47 730
7987.31 759
7988.15 786
7989.00 782
7989.84 797
7990.68 746
7991.53 799
7992.37 753
7993.22 751
7994.06 766
7994.90 750
7995.75 803
7996.59 751
7997.43 747
7998.28 751
7999.12 780
7999.97 744
8000.81 745
8001.65 797
8002.50 740
8003.34 767
8004.19 756
8005.03 809
8005.88 781
8006.72 795
8007.57 771
8008.41 735
8009.25 785
8010.10 808
8010.94 756
8011.79 783
8012.63 773
8013.48 782
8014.32 745
8015.17 717
8016.01 730
8016.86 737
8017.70 791
8018.55 740
8019.39 762
8020.24 788
8021.08 758
8021.93 730
8022.77 735
8023.62 726
8024.46 743
8025.31 731
8026.15 724
8027.00 744
8027.84 757
8028.69 750
8029.54 692
8030.38 764
8031.23 741
8032.07 810
8032.92 782
8033.76 727
8034.61 716
8035.46 696
8036.30 751
8037.15 689
8037.99 687
8038.84 687
8039.69 703
8040.53 707
8041.38 673
8042.22 729
8043.07 720
8043.92 703
8044.76 715
8045.61 755
8046.46 745
8047.30 742
8048.15 749
8049.00 740
8049.84 739
8050.69 732
8051.54 738
8052.38 672
8053.23 686
8054.08 697
8054.92 732
8055.77 711
8056.62 696
8057.46 709
8058.31 689
8059.16 689
8060.01 708
8060.85 755
8061.70 688
8062.55 719
8063.40 694
8064.24 731
8065.09 718
8065.94 730
8066.79 730
8067.63 742
8068.48 711
8069.33 716
8070.18 710
8071.02 717
8071.87 705
8072.72 680
8073.57 707
8074.42 685
8075.26 661
8076.11 674
8076.96 698
8077.81 690
8078.66 678
8079.50 677
8080.35 695
8081.20 697
8082.05 651
8082.90 680
8083.75 703
8084.59 729
8085.44 736
8086.29 744
8087.14 685
8087.99 670
8088.84 706
8089.69 698
8090.53 702
8091.38 695
8092.23 683
8093.08 717
8093.93 710
8094.78 687
8095.63 717
8096.48 699
8097.33 668
8098.18 710
8099.02 770
8099.87 701
8100.72 664
8101.57 708
8102.42 697
8103.27 717
8104.12 705
8104.97 671
8105.82 708
8106.67 670
8107.52 699
8108.37 699
8109.22 671
8110.07 681
8110.92 717
8111.77 722
8112.62 712
8113.47 708
8114.32 705
8115.17 764
8116.02 746
8116.87 731
8117.72 767
8118.57 786
8119.42 748
8120.27 792
8121.12 749
8121.97 712
8122.82 729
8123.67 758
8124.52 731
8125.37 730
8126.22 698
8127.07 736
8127.93 716
8128.78 707
8129.63 715
8130.48 745
8131.33 741
8132.18 726
8133.03 710
8133.88 713
8134.73 710
8135.58 682
8136.44 695
8137.29 724
8138.14 720
8138.99 723
8139.84 723
8140.69 756
8141.54 758
8142.39 726
8143.25 722
8144.10 728
8144.95 724
8145.80 757
8146.65 794
8147.50 767
8148.36 761
8149.21 775
8150.06 739
8150.91 766
8151.76 758
8152.62 845
8153.47 832
8154.32 825
8155.17 861
8156.02 838
8156.88 816
8157.73 804
8158.58 794
8159.43 751
8160.29 714
8161.14 779
8161.99 773
8162.84 738
8163.70 717
8164.55 719
8165.40 743
8166.25 762
8167.11 732
8167.96 700
8168.81 746
8169.67 758
8170.52 694
8171.37 683
8172.23 693
8173.08 657
8173.93 713
8174.78 678
8175.64 681
8176.49 700
8177.34 681
8178.20 706
8179.05 711
8179.90 685
8180.76 669
8181.61 719
8182.47 678
8183.32 686
8184.17 672
8185.03 669
8185.88 690
8186.73 669
8187.59 723
8188.44 672
8189.30 663
8190.15 689
8191.00 686
8191.86 664
8192.71 618
8193.57 630
8194.42 738
8195.27 689
8196.13 640
8196.98 650
8197.84 638
8198.69 660
8199.55 657
8200.40 675
8201.26 658
8202.11 650
8202.96 635
8203.82 651
8204.67 657
8205.53 633
8206.38 646
8207.24 699
8208.09 658
8208.95 683
8209.80 699
8210.66 667
8211.51 625
8212.37 681
8213.22 697
8214.08 657
8214.93 676
8215.79 661
8216.65 692
8217.50 720
8218.36 722
8219.21 712
8220.07 672
8220.92 696
8221.78 718
8222.63 741
8223.49 727
8224.35 691
8225.20 713
8226.06 701
8226.91 695
8227.77 691
8228.63 655
8229.48 641
8230.34 698
8231.19 655
8232.05 617
8232.91 657
8233.76 653
8234.62 699
8235.47 669
8236.33 678
8237.19 668
8238.04 614
8238.90 649
8239.76 650
8240.61 701
8241.47 628
8242.33 656
8243.18 700
8244.04 680
8244.90 685
8245.75 713
8246.61 699
8247.47 692
8248.33 711
8249.18 699
8250.04 641
8250.90 684
8251.75 732
8252.61 675
8253.47 671
8254.33 686
8255.18 667
8256.04 654
8256.90 658
8257.76 716
8258.61 697
8259.47 684
8260.33 635
8261.19 679
8262.04 714
8262.90 718
8263.76 719
8264.62 673
8265.48 667
8266.33 696
8267.19 685
8268.05 720
8268.91 695
8269.77 686
8270.62 712
8271.48 702
8272.34 681
8273.20 673
8274.06 719
8274.92 673
8275.77 650
8276.63 666
8277.49 619
8278.35 672
8279.21 719
8280.07 735
8280.93 693
8281.78 700
8282.64 722
8283.50 668
8284.36 671
8285.22 642
8286.08 715
8286.94 728
8287.80 709
8288.66 676
8289.51 696
8290.37 694
8291.23 718
8292.09 716
8292.95 679
8293.81 728
8294.67 706
8295.53 706
8296.39 693
8297.25 730
8298.11 675
8298.97 711
8299.83 690
8300.69 684
8301.55 683
8302.41 715
8303.27 706
8304.13 691
8304.99 723
8305.85 749
8306.71 722
8307.57 669
8308.43 690
8309.29 690
8310.15 712
8311.01 716
8311.87 733
8312.73 693
8313.59 703
8314.45 713
8315.31 710
8316.17 742
8317.03 712
8317.89 735
8318.75 759
8319.61 728
8320.47 740
8321.33 696
8322.20 717
8323.06 735
8323.92 716
8324.78 744
8325.64 761
8326.50 757
8327.36 742
8328.22 748
8329.08 773
8329.94 724
8330.81 780
8331.67 791
8332.53 750
8333.39 729
8334.25 731
8335.11 765
8335.97 757
8336.84 817
8337.70 769
8338.56 720
8339.42 742
8340.28 760
8341.15 757
8342.01 802
8342.87 753
8343.73 783
8344.59 803
8345.45 828
8346.32 779
8347.18 776
8348.04 802
8348.90 817
8349.77 791
8350.63 747
8351.49 797
8352.35 796
8353.22 788
8354.08 764
8354.94 790
8355.80 815
8356.67 803
8357.53 769
8358.39 800
8359.25 787
8360.12 797
8360.98 779
8361.84 775
8362.71 747
8363.57 781
8364.43 814
8365.29 813
8366.16 853
8367.02 816
8367.88 804
8368.75 791
8369.61 830
8370.47 819
8371.34 867
8372.20 855
8373.06 848
8373.93 892
8374.79 869
8375.65 845
8376.52 888
8377.38 862
8378.25 901
8379.11 910
8379.97 937
8380.84 900
8381.70 875
8382.56 911
8383.43 934
8384.29 925
8385.16 911
8386.02 931
8386.89 902
8387.75 930
8388.61 962
8389.48 963
8390.34 1016
8391.21 978
8392.07 966
8392.94 967
8393.80 1018
8394.67 984
8395.53 1039
8396.39 993
8397.26 996
8398.12 985
8398.99 1032
8399.85 1051
8400.72 1092
8401.58 1057
8402.45 1032
8403.31 1027
8404.18 1071
8405.04 1104
8405.91 1117
8406.77 1130
8407.64 1078
8408.50 1121
8409.37 1142
8410.24 1116
8411.10 1134
8411.97 1128
8412.83 1182
8413.70 1166
8414.56 1150
8415.43 1191
8416.29 1182
8417.16 1240
8418.03 1259
8418.89 1240
8419.76 1283
8420.62 1225
8421.49 1282
8422.36 1320
8423.22 1324
8424.09 1343
8424.95 1329
8425.82 1358
8426.69 1436
8427.55 1447
8428.42 1438
8429.28 1467
8430.15 1458
8431.02 1532
8431.88 1513
8432.75 1551
8433.62 1527
8434.48 1546
8435.35 1645
8436.22 1688
8437.08 1688
8437.95 1768
8438.82 1757
8439.68 1766
8440.55 1791
8441.42 1816
8442.29 1876
8443.15 1903
8444.02 1884
8444.89 1946
8445.75 1995
8446.62 2022
8447.49 2020
8448.36 2091
8449.22 2221
8450.09 2276
8450.96 2680
8451.83 3079
8452.69 3635
8453.56 4309
8454.43 4727
8455.30 4931
8456.16 4932
8457.03 4850
8457.90 4464
8458.77 4061
8459.64 3702
8460.50 3203
8461.37 2753
8462.24 2341
8463.11 2051
8463.98 1895
8464.84 1788
8465.71 1730
8466.58 1601
8467.45 1495
8468.32 1456
8469.19 1355
8470.05 1343
8470.92 1365
8471.79 1365
8472.66 1395
8473.53 1407
8474.40 1355
8475.27 1343
8476.13 1388
8477.00 1362
8477.87 1266
8478.74 1260
8479.61 1315
8480.48 1318
8481.35 1313
8482.22 1297
8483.09 1396
8483.96 1388
8484.82 1369
8485.69 1362
8486.56 1337
8487.43 1411
8488.30 1409
8489.17 1407
8490.04 1422
8490.91 1462
8491.78 1568
8492.65 1603
8493.52 1625
8494.39 1661
8495.26 1601
8496.13 1544
8497.00 1501
8497.87 1457
8498.74 1378
8499.61 1339
8500.48 1360
8501.35 1298
8502.22 1301
8503.09 1330
8503.96 1272
8504.83 1292
8505.70 1275
8506.57 1322
8507.44 1306
8508.31 1369
8509.18 1345
8510.05 1386
8510.92 1360
8511.79 1391
8512.66 1408
8513.53 1456
8514.40 1383
8515.27 1447
8516.15 1467
8517.02 1478
8517.89 1521
8518.76 1456
8519.63 1427
8520.50 1441
8521.37 1411
8522.24 1419
8523.11 1444
8523.98 1427
8524.86 1502
8525.73 1413
8526.60 1456
8527.47 1435
8528.34 1464
8529.21 1543
8530.08 1475
8530.96 1477
8531.83 1489
8532.70 1515
8533.57 1537
8534.44 1527
8535.31 1511
8536.19 1466
8537.06 1504
8537.93 1479
8538.80 1456
8539.67 1426
8540.55 1354
8541.42 1311
8542.29 1314
8543.16 1267
8544.03 1264
8544.91 1266
8545.78 1285
8546.65 1211
8547.52 1226
8548.40 1237
8549.27 1318
8550.14 1389
8551.01 1485
8551.89 1509
8552.76 1601
8553.63 1571
8554.51 1585
8555.38 1494
8556.25 1464
8557.12 1426
8558.00 1397
8558.87 1375
8559.74 1268
8560.62 1279
8561.49 1222
8562.36 1205
8563.24 1184
8564.11 1212
8564.98 1213
8565.86 1158
8566.73 1157
8567.60 1145
8568.48 1157
8569.35 1164
8570.22 1133
8571.10 1166
8571.97 1148
8572.84 1097
8573.72 1092
8574.59 1126
8575.46 1171
8576.34 1117
8577.21 1093
8578.09 1058
8578.96 1057
8579.83 1037
8580.71 1049
8581.58 1079
8582.46 1073
8583.33 1050
8584.21 1093
8585.08 1092
8585.95 1044
8586.83 1119
8587.70 1019
8588.58 1050
8589.45 1056
8590.33 1093
8591.20 1108
8592.08 1079
8592.95 1102
8593.83 1135
8594.70 1161
8595.58 1109
8596.45 1167
8597.33 1141
8598.20 1177
8599.08 1121
8599.95 1129
8600.83 1165
8601.70 1158
8602.58 1135
8603.45 1109
8604.33 1069
8605.20 1090
8606.08 1175
8606.95 1128
8607.83 1168
8608.70 1192
8609.58 1192
8610.45 1206
8611.33 1162
8612.21 1181
8613.08 1187
8613.96 1164
8614.83 1251
8615.71 1236
8616.59 1233
8617.46 1158
8618.34 1157
8619.21 1204
8620.09 1203
8620.97 1218
8621.84 1172
8622.72 1258
8623.59 1231
8624.47 1235
8625.35 1216
8626.22 1197
8627.10 1251
8627.98 1277
8628.85 1254
8629.73 1231
8630.61 1286
8631.48 1338
8632.36 1263
8633.24 1240
8634.11 1244
8634.99 1270
8635.87 1304
8636.74 1282
8637.62 1212
8638.50 1255
8639.37 1368
8640.25 1309
8641.13 1289
8642.01 1316
8642.88 1341
8643.76 1358
8644.64 1387
8645.52 1385
8646.39 1413
8647.27 1441
8648.15 1435
8649.03 1409
8649.90 1425
8650.78 1473
8651.66 1453
8652.54 1413
8653.41 1443
8654.29 1433
8655.17 1420
8656.05 1435
8656.93 1424
8657.80 1423
8658.68 1459
8659.56 1459
8660.44 1510
8661.32 1434
8662.19 1462
8663.07 1487
8663.95 1480
8664.83 1470
8665.71 1519
8666.59 1569
8667.46 1593
8668.34 1625
8669.22 1672
8670.10 1751
8670.98 1832
8671.86 1922
8672.74 1893
8673.62 1930
8674.49 1914
8675.37 1852
8676.25 1876
8677.13 1852
8678.01 1788
8678.89 1818
8679.77 1804
8680.65 1755
8681.53 1652
8682.41 1696
8683.29 1696
8684.16 1734
8685.04 1825
8685.92 1857
8686.80 1938
8687.68 2138
8688.56 2299
8689.44 2536
8690.32 2747
8691.20 2942
8692.08 2985
8692.96 3018
8693.84 2754
8694.72 2712
8695.60 2577
8696.48 2317
8697.36 2179
8698.24 2101
8699.12 1989
8700.00 1920
8700.88 1847
8701.76 1773
8702.64 1790
8703.52 1778
8704.40 1775
8705.28 1694
8706.16 1767
8707.04 1779
8707.92 1711
8708.80 1729
8709.69 1700
8710.57 1754
8711.45 1775
8712.33 1745
8713.21 1754
8714.09 1759
8714.97 1780
8715.85 1794
8716.73 1828
8717.61 1815
8718.49 1828
8719.38 1880
8720.26 1840
8721.14 1870
8722.02 1890
8722.90 1885
8723.78 1919
8724.66 1919
8725.54 1947
8726.43 1997
8727.31 1950
8728.19 2022
8729.07 2111
8729.95 2090
8730.83 2148
8731.72 2173
8732.60 2164
8733.48 2110
8734.36 2163
8735.24 2129
8736.13 2076
8737.01 2117
8737.89 2139
8738.77 2110
8739.65 2118
8740.54 2088
8741.42 2127
8742.30 2090
8743.18 2167
8744.07 2097
8744.95 2144
8745.83 2233
8746.71 2228
8747.60 2186
8748.48 2224
8749.36 2260
8750.24 2325
8751.13 2301
8752.01 2302
8752.89 2362
8753.77 2339
8754.66 2364
8755.54 2393
8756.42 2449
8757.31 2641
8758.19 2673
8759.07 2755
8759.96 2778
8760.84 2916
8761.72 2948
8762.61 2977
8763.49 2995
8764.37 2955
8765.26 2989
8766.14 3023
8767.02 2959
8767.91 2911
8768.79 2932
8769.67 2930
8770.56 2937
8771.44 3012
8772.32 3141
8773.21 3473
8774.09 4085
8774.98 4773
8775.86 5522
8776.74 6127
8777.63 6651
8778.51 6900
8779.40 6977
8780.28 6713
8781.17 6272
8782.05 5843
8782.93 5172
8783.82 4410
8784.70 4002
8785.59 3646
8786.47 3199
8787.36 2998
8788.24 2891
8789.13 2883
8790.01 2796
8790.89 3005
8791.78 3108
8792.66 3248
8793.55 3307
8794.43 3371
8795.32 3324
8796.20 3306
8797.09 3092
8797.97 2923
8798.86 2772
8799.74 2669
8800.63 2465
8801.52 2294
8802.40 2221
8803.29 2231
8804.17 2119
8805.06 2118
8805.94 2124
8806.83 2017
8807.71 2147
8808.60 2101
8809.48 2080
8810.37 2141
8811.26 2140
8812.14 2103
8813.03 2057
8813.91 2090
8814.80 2156
8815.69 2129
8816.57 2134
8817.46 2135
8818.34 2047
8819.23 2062
8820.12 2003
8821.00 1993
8821.89 1985
8822.77 1942
8823.66 1899
8824.55 1944
8825.43 1875
8826.32 1868
8827.21 1873
8828.09 1852
8828.98 1880
8829.87 1843
8830.75 1850
8831.64 1911
8832.53 1995
8833.41 1897
8834.30 1909
8835.19 1886
8836.08 1884
8836.96 1910
8837.85 1904
8838.74 1895
8839.62 1883
8840.51 1941
8841.40 1935
8842.29 1931
8843.17 1923
8844.06 1924
8844.95 1929
8845.84 1900
8846.72 1879
8847.61 1918
8848.50 1839
8849.39 1817
8850.27 1846
8851.16 1844
8852.05 1841
8852.94 1813
8853.82 1842
8854.71 1802
8855.60 1802
8856.49 1820
8857.38 1775
8858.26 1758
8859.15 1749
8860.04 1723
8860.93 1676
8861.82 1689
8862.71 1615
8863.59 1598
8864.48 1634
8865.37 1499
8866.26 1516
8867.15 1588
8868.04 1588
8868.93 1561
8869.81 1509
8870.70 1527
8871.59 1528
8872.48 1505
8873.37 1455
8874.26 1502
8875.15 1442
8876.04 1413
8876.93 1426
8877.81 1431
8878.70 1435
8879.59 1366
8880.48 1385
8881.37 1391
8882.26 1313
8883.15 1368
8884.04 1313
8884.93 1305
8885.82 1234
8886.71 1271
8887.60 1243
8888.49 1235
8889.38 1296
8890.27 1258
8891.16 1257
8892.05 1195
8892.94 1213
8893.83 1208
8894.72 1202
8895.61 1161
8896.50 1193
8897.39 1217
8898.28 1217
8899.17 1136
8900.06 1154
8900.95 1170
8901.84 1095
8902.73 1117
8903.62 1133
8904.51 1147
8905.40 1127
8906.29 1064
8907.18 1096
8908.07 1077
8908.96 1113
8909.85 1101
8910.74 1066
8911.63 1061
8912.52 1072
8913.41 1045
8914.31 1061
8915.20 1005
8916.09 1016
8916.98 1008
8917.87 1013
8918.76 1046
8919.65 1046
8920.54 1044
8921.43 1000
8922.33 1053
8923.22 1095
8924.11 1057
8925.00 1018
8925.89 979
8926.78 967
8927.67 995
8928.57 1010
8929.46 1014
8930.35 945
8931.24 972
8932.13 970
8933.03 950
8933.92 905
8934.81 932
8935.70 950
8936.59 971
8937.49 934
8938.38 936
8939.27 918
8940.16 948
8941.05 903
8941.95 878
8942.84 856
8943.73 858
8944.62 904
8945.52 939
8946.41 922
8947.30 879
8948.19 920
8949.09 889
8949.98 900
8950.87 903
8951.76 898
8952.66 871
8953.55 894
8954.44 857
8955.34 832
8956.23 856
8957.12 853
8958.02 862
8958.91 832
8959.80 850
8960.69 855
8961.59 834
8962.48 805
8963.37 841
8964.27 860
8965.16 811
8966.05 861
8966.95 809
8967.84 817
8968.74 847
8969.63 829
8970.52 797
8971.42 828
8972.31 819
8973.20 805
8974.10 782
8974.99 746
8975.89 804
8976.78 757
8977.67 773
8978.57 752
8979.46 718
8980.36 724
8981.25 776
8982.15 757
8983.04 756
8983.93 733
8984.83 753
8985.72 747
8986.62 759
8987.51 727
8988.41 727
8989.30 722
8990.20 730
8991.09 755
8991.99 774
8992.88 766
8993.78 688
8994.67 728
8995.57 667
8996.46 725
8997.36 720
8998.25 719
8999.15 698
9000.04 708
9000.94 674
9001.83 721
9002.73 767
9003.62 734
9004.52 689
9005.41 692
9006.31 681
9007.20 659
9008.10 676
9009.00 708
9009.89 664
9010.79 661
9011.68 649
9012.58 622
9013.47 674
9014.37 670
9015.27 653
9016.16 692
9017.06 705
9017.95 680
9018.85 710
9019.75 649
9020.64 675
9021.54 641
9022.43 636
9023.33 693
9024.23 681
9025.12 668
9026.02 676
9026.92 657
9027.81 649
9028.71 693
9029.61 650
9030.50 632
9031.40 638
9032.30 647
9033.19 650
9034.09 670
9034.99 636
9035.88 616
9036.78 612
9037.68 597
9038.58 655
9039.47 622
9040.37 656
9041.27 665
9042.16 663
9043.06 663
9043.96 649
9044.86 615
9045.75 603
9046.65 647
9047.55 657
9048.45 668
9049.34 668
9050.24 671
9051.14 646
9052.04 630
9052.94 618
9053.83 652
9054.73 641
9055.63 634
9056.53 636
9057.43 669
9058.32 651
9059.22 659
9060.12 678
9061.02 682
9061.92 654
9062.81 674
9063.71 705
9064.61 752
9065.51 691
9066.41 681
9067.31 667
9068.21 662
9069.10 672
9070.00 701
9070.90 672
9071.80 660
9072.70 664
9073.60 610
9074.50 638
9075.40 635
9076.29 610
9077.19 630
9078.09 631
9078.99 660
9079.89 618
9080.79 678
9081.69 648
9082.59 660
9083.49 653
9084.39 715
9085.29 638
9086.19 680
9087.09 669
9087.98 656
9088.88 640
9089.78 649
9090.68 623
9091.58 648
9092.48 626
9093.38 657
9094.28 637
9095.18 649
9096.08 625
9096.98 643
9097.88 668
9098.78 660
9099.68 629
9100.58 628
9101.48 645
9102.38 616
9103.28 646
9104.18 653
9105.08 639
9105.99 640
9106.89 653
9107.79 604
9108.69 598
9109.59 628
9110.49 627
9111.39 650
9112.29 640
9113.19 661
9114.09 628
9114.99 613
9115.89 631
9116.79 643
9117.69 645
9118.60 632
9119.50 645
9120.40 600
9121.30 674
9122.20 657
9123.10 675
9124.00 646
9124.90 627
9125.81 634
9126.71 680
9127.61 650
9128.51 613
9129.41 603
9130.31 640
9131.22 642
9132.12 671
9133.02 608
9133.92 605
9134.82 626
9135.72 668
9136.63 629
9137.53 609
9138.43 637
9139.33 612
9140.23 590
9141.14 602
9142.04 611
9142.94 604
9143.84 630
9144.75 617
9145.65 619
9146.55 638
9147.45 650
9148.36 617
9149.26 607
9150.16 606
9151.06 605
9151.97 613
9152.87 618
9153.77 649
9154.67 625
9155.58 630
9156.48 585
9157.38 612
9158.29 597
9159.19 596
9160.09 587
9161.00 585
9161.90 597
9162.80 620
9163.71 643
9164.61 595
9165.51 623
9166.42 595
9167.32 615
9168.22 625
9169.13 629
9170.03 610
9170.93 603
9171.84 593
9172.74 597
9173.64 563
9174.55 602
9175.45 625
9176.36 611
9177.26 620
9178.16 594
9179.07 616
9179.97 593
9180.88 629
9181.78 648
9182.69 618
9183.59 595
9184.49 615
9185.40 629
9186.30 624
9187.21 584
9188.11 670
9189.02 659
9189.92 632
9190.82 631
9191.73 637
9192.63 627
9193.54 622
9194.44 680
9195.35 639
9196.25 637
9197.16 634
9198.06 647
9198.97 660
9199.87 643
9200.78 668
9201.68 660
9202.59 670
9203.49 659
9204.40 614
9205.30 637
9206.21 618
9207.12 624
9208.02 637
9208.93 634
9209.83 642
9210.74 599
9211.64 633
9212.55 604
9213.45 627
9214.36 637
9215.27 631
9216.17 640
9217.08 687
9217.98 685
9218.89 606
9219.80 617
9220.70 585
9221.61 630
9222.51 617
9223.42 646
9224.33 609
9225.23 648
9226.14 616
9227.05 609
9227.95 625
9228.86 626
9229.77 618
9230.67 629
9231.58 581
9232.49 605
9233.39 633
9234.30 616
9235.21 633
9236.11 607
9237.02 611
9237.93 648
9238.83 606
9239.74 600
9240.65 637
9241.55 634
9242.46 633
9243.37 587
9244.28 590
9245.18 615
9246.09 623
9247.00 618
9247.91 651
9248.81 600
9249.72 611
9250.63 636
9251.54 576
9252.44 596
9253.35 630
9254.26 659
9255.17 648
9256.07 615
9256.98 619
9257.89 651
9258.80 628
9259.71 585
9260.61 627
9261.52 611
9262.43 647
9263.34 635
9264.25 631
9265.16 646
9266.06 663
9266.97 629
9267.88 637
9268.79 650
9269.70 669
9270.61 654
9271.51 628
9272.42 666
9273.33 676
9274.24 680
9275.15 663
9276.06 647
9276.97 629
9277.88 654
9278.78 678
9279.69 664
9280.60 620
9281.51 662
9282.42 646
9283.33 655
9284.24 611
9285.15 636
9286.06 689
9286.97 672
9287.88 633
9288.79 618
9289.70 634
9290.60 624
9291.51 679
9292.42 680
9293.33 666
9294.24 626
9295.15 661
9296.06 661
9296.97 648
9297.88 649
9298.79 661
9299.70 661
9300.61 696
9301.52 687
9302.43 672
9303.34 639
9304.25 693
9305.16 699
9306.07 672
9306.98 710
9307.89 691
9308.80 679
9309.71 678
9310.63 670
9311.54 690
9312.45 687
9313.36 684
9314.27 655
9315.18 662
9316.09 629
9317.00 622
9317.91 648
9318.82 679
9319.73 660
9320.64 636
9321.55 644
9322.47 626
9323.38 670
9324.29 669
9325.20 644
9326.11 697
9327.02 662
9327.93 653
9328.84 681
9329.76 625
9330.67 641
9331.58 639
9332.49 600
9333.40 580
9334.31 623
9335.23 625
9336.14 643
9337.05 668
9337.96 652
9338.87 650
9339.78 680
9340.70 707
9341.61 683
9342.52 618
9343.43 633
9344.34 640
9345.26 640
9346.17 634
9347.08 645
9347.99 642
9348.91 620
9349.82 646
9350.73 639
9351.64 634
9352.56 642
9353.47 664
9354.38 635
9355.29 637
9356.21 657
9357.12 704
9358.03 674
9358.94 664
9359.86 628
9360.77 673
9361.68 659
9362.60 634
9363.51 629
9364.42 628
9365.34 651
9366.25 649
9367.16 610
9368.08 638
9368.99 655
9369.90 635
9370.82 667
9371.73 638
9372.64 643
9373.56 652
9374.47 631
9375.38 646
9376.30 647
9377.21 640
9378.12 677
9379.04 697
9379.95 691
9380.87 712
9381.78 665
9382.69 679
9383.61 702
9384.52 658
9385.44 696
9386.35 700
9387.27 716
9388.18 730
9389.09 743
9390.01 736
9390.92 740
9391.84 758
9392.75 751
9393.67 772
9394.58 779
9395.50 799
9396.41 713
9397.32 749
9398.24 746
9399.15 713
9400.07 702
9400.98 727
9401.90 732
9402.81 682
9403.73 717
9404.64 746
9405.56 744
9406.47 699
9407.39 698
9408.30 708
9409.22 723
9410.14 704
9411.05 725
9411.97 691
9412.88 720
9413.80 743
9414.71 752
9415.63 709
9416.54 732
9417.46 727
9418.38 723
9419.29 686
9420.21 701
9421.12 675
9422.04 728
9422.95 712
9423.87 724
9424.79 749
9425.70 725
9426.62 749
9427.54 769
9428.45 762
9429.37 750
9430.28 779
9431.20 799
9432.12 811
9433.03 755
9433.95 781
9434.87 752
9435.78 751
9436.70 787
9437.62 800
9438.53 836
9439.45 811
9440.37 809
9441.28 806
9442.20 783
9443.12 830
9444.03 828
9444.95 825
9445.87 850
9446.79 840
9447.70 818
9448.62 869
9449.54 896
9450.45 965
9451.37 1012
9452.29 1067
9453.21 990
9454.12 969
9455.04 1023
9455.96 972
9456.88 925
9457.79 889
9458.71 880
9459.63 887
9460.55 866
9461.47 837
9462.38 825
9463.30 799
9464.22 877
9465.14 808
9466.06 827
9466.97 837
9467.89 826
9468.81 832
9469.73 823
9470.65 802
9471.56 801
9472.48 792
9473.40 855
9474.32 827
9475.24 838
9476.16 910
9477.08 915
9477.99 932
9478.91 948
9479.83 940
9480.75 937
9481.67 918
9482.59 929
9483.51 920
9484.43 884
9485.34 884
9486.26 847
9487.18 832
9488.10 847
9489.02 836
9489.94 851
9490.86 810
9491.78 772
9492.70 803
9493.62 814
9494.54 808
9495.46 793
9496.38 800
9497.30 806
9498.22 800
9499.13 784
9500.05 804
9500.97 797
9501.89 768
9502.81 801
9503.73 799
9504.65 788
9505.57 844
9506.49 814
9507.41 823
9508.33 836
9509.25 822
9510.17 831
9511.09 909
9512.01 883
9512.93 873
9513.86 879
9514.78 897
9515.70 891
9516.62 878
9517.54 876
9518.46 869
9519.38 835
9520.30 873
9521.22 854
9522.14 866
9523.06 856
9523.98 935
9524.90 947
9525.82 910
9526.75 930
9527.67 1009
9528.59 1012
9529.51 1048
9530.43 1131
9531.35 1157
9532.27 1165
9533.19 1164
9534.11 1166
9535.04 1105
9535.96 1126
9536.88 1041
9537.80 1016
9538.72 975
9539.64 941
9540.57 916
9541.49 899
9542.41 946
9543.33 905
9544.25 911
9545.17 867
9546.10 880
9547.02 887
9547.94 842
9548.86 851
9549.78 865
9550.71 898
9551.63 913
9552.55 924
9553.47 932
9554.40 922
9555.32 980
9556.24 1051
9557.16 1014
9558.09 1021
9559.01 1001
9559.93 991
9560.85 978
9561.78 943
9562.70 939
9563.62 934
9564.54 881
9565.47 898
9566.39 862
9567.31 850
9568.24 817
9569.16 793
9570.08 824
9571.00 833
9571.93 805
9572.85 803
9573.77 749
9574.70 806
9575.62 795
9576.54 809
9577.47 798
9578.39 783
9579.31 813
9580.24 768
9581.16 747
9582.09 777
9583.01 805
9583.93 849
9584.86 805
9585.78 833
9586.70 790
9587.63 800
9588.55 823
9589.48 793
9590.40 787
9591.32 798
9592.25 846
9593.17 851
9594.10 806
9595.02 841
9595.95 827
9596.87 846
9597.79 839
9598.72 857
9599.64 856
9600.57 840
9601.49 850
9602.42 902
9603.34 859
9604.27 875
9605.19 878
9606.12 859
9607.04 871
9607.97 842
9608.89 853
9609.82 888
9610.74 894
9611.67 917
9612.59 912
9613.52 850
9614.44 895
9615.37 881
9616.29 895
9617.22 929
9618.14 967
9619.07 937
9619.99 888
9620.92 892
9621.85 903
9622.77 938
9623.70 949
9624.62 958
9625.55 965
9626.47 1021
9627.40 992
9628.33 976
9629.25 953
9630.18 1040
9631.10 1005
9632.03 1024
9632.96 1024
9633.88 1013
9634.81 992
9635.73 1027
9636.66 1041
9637.59 1006
9638.51 1027
9639.44 1038
9640.37 1047
9641.29 1081
9642.22 1093
9643.15 1143
9644.07 1225
9645.00 1256
9645.93 1267
9646.85 1365
9647.78 1342
9648.71 1371
9649.63 1336
9650.56 1372
9651.49 1356
9652.41 1296
9653.34 1261
9654.27 1214
9655.20 1177
9656.12 1122
9657.05 1100
9657.98 1065
9658.90 1079
9659.83 1066
9660.76 1072
9661.69 1043
9662.61 1102
9663.54 1078
9664.47 1074
9665.40 1097
9666.32 1090
9667.25 1147
9668.18 1144
9669.11 1077
9670.04 1079
9670.96 1058
9671.89 1107
9672.82 1125
9673.75 1109
9674.68 1188
9675.60 1187
9676.53 1121
9677.46 1115
9678.39 1112
9679.32 1097
9680.25 1042
9681.17 1110
9682.10 1103
9683.03 1051
9683.96 1088
9684.89 1097
9685.82 1089
9686.75 1128
9687.67 1102
9688.60 1140
9689.53 1182
9690.46 1142
9691.39 1143
9692.32 1191
9693.25 1164
9694.18 1147
9695.11 1162
9696.03 1166
9696.96 1169
9697.89 1164
9698.82 1167
9699.75 1130
9700.68 1101
9701.61 1159
9702.54 1152
9703.47 1073
9704.40 1082
9705.33 1055
9706.26 1065
9707.19 1067
9708.12 1033
9709.05 1072
9709.98 1051
9710.91 1041
9711.84 1060
9712.77 1068
9713.70 1061
9714.63 1057
9715.56 1123
9716.49 1071
9717.42 1013
9718.35 994
9719.28 1030
9720.21 1021
9721.14 1016
9722.07 987
9723.00 981
9723.93 995
9724.86 967
9725.79 1011
9726.72 967
9727.65 993
9728.58 939
9729.51 978
9730.44 972
9731.37 975
9732.31 950
9733.24 971
9734.17 980
9735.10 910
9736.03 924
9736.96 944
9737.89 916
9738.82 893
9739.75 923
9740.69 956
9741.62 919
9742.55 897
9743.48 948
9744.41 978
9745.34 971
9746.27 884
9747.21 925
9748.14 939
9749.07 977
9750.00 929
9750.93 973
9751.86 957
9752.80 940
9753.73 882
9754.66 914
9755.59 907
9756.52 877
9757.46 945
9758.39 961
9759.32 954
9760.25 929
9761.18 971
9762.12 921
9763.05 999
9763.98 991
9764.91 960
9765.85 991
9766.78 1012
9767.71 993
9768.64 932
9769.58 943
9770.51 937
9771.44 921
9772.37 956
9773.31 970
9774.24 1009
9775.17 1031
9776.11 1011
9777.04 1085
9777.97 1068
9778.91 1103
9779.84 1151
9780.77 1079
9781.71 1068
9782.64 1102
9783.57 1054
9784.51 1050
9785.44 1053
9786.37 1019
9787.31 935
9788.24 920
9789.17 909
9790.11 909
9791.04 894
9791.97 906
9792.91 927
9793.84 936
9794.77 966
9795.71 971
9796.64 959
9797.58 998
9798.51 959
9799.44 961
9800.38 931
9801.31 897
9802.25 902
9803.18 904
9804.12 876
9805.05 785
9805.98 788
9806.92 808
9807.85 831
9808.79 814
9809.72 805
9810.66 799
9811.59 769
9812.53 766
9813.46 781
9814.40 780
9815.33 787
9816.27 741
9817.20 820
9818.14 773
9819.07 792
9820.01 827
9820.94 750
9821.88 757
9822.81 739
9823.75 754
9824.68 812
9825.62 746
9826.55 727
9827.49 807
9828.42 786
9829.36 694
9830.29 696
9831.23 725
9832.17 730
9833.10 740
9834.04 749
9834.97 738
9835.91 763
9836.84 767
9837.78 759
9838.72 762
9839.65 723
9840.59 759
9841.52 751
9842.46 749
9843.40 709
9844.33 744
9845.27 786
9846.20 743
9847.14 725
9848.08 731
9849.01 715
9849.95 710
9850.89 740
9851.82 755
9852.76 738
9853.70 765
9854.63 748
9855.57 754
9856.51 708
9857.44 748
9858.38 766
9859.32 730
9860.25 720
9861.19 784
9862.13 788
9863.07 695
9864.00 717
9864.94 755
9865.88 752
9866.81 749
9867.75 758
9868.69 759
9869.63 745
9870.56 706
9871.50 724
9872.44 711
9873.38 724
9874.31 726
9875.25 751
9876.19 727
9877.13 772
9878.07 714
9879.00 757
9879.94 716
9880.88 728
9881.82 708
9882.75 702
9883.69 737
9884.63 743
9885.57 727
9886.51 689
9887.45 745
9888.38 703
9889.32 712
9890.26 737
9891.20 690
9892.14 722
9893.08 718
9894.01 677
9894.95 719
9895.89 757
9896.83 674
9897.77 694
9898.71 719
9899.65 726
9900.59 744
9901.52 706
9902.46 690
9903.40 682
9904.34 712
9905.28 748
9906.22 704
9907.16 719
9908.10 774
9909.04 739
9909.98 721
9910.92 710
9911.86 722
9912.80 708
9913.73 691
9914.67 737
9915.61 721
9916.55 705
9917.49 757
9918.43 765
9919.37 817
9920.31 861
9921.25 997
9922.19 1049
9923.13 1084
9924.07 1226
9925.01 1273
9925.95 1312
9926.89 1298
9927.83 1282
9928.77 1149
9929.71 1090
9930.65 962
9931.59 896
9932.53 842
9933.47 804
9934.41 795
9935.36 783
9936.30 744
9937.24 727
9938.18 688
9939.12 720
9940.06 677
9941.00 682
9941.94 695
9942.88 692
9943.82 685
9944.76 659
9945.70 725
9946.64 662
9947.59 643
9948.53 651
9949.47 656
9950.41 660
9951.35 628
9952.29 604
9953.23 628
9954.17 642
9955.12 640
9956.06 676
9957.00 662
9957.94 634
9958.88 615
9959.82 650
9960.77 665
9961.71 633
9962.65 634
9963.59 710
9964.53 668
9965.48 647
9966.42 665
9967.36 636
9968.30 619
9969.24 626
9970.19 634
9971.13 635
9972.07 631
9973.01 602
9973.95 593
9974.90 574
9975.84 579
9976.78 561
9977.72 576
9978.67 585
9979.61 596
9980.55 621
9981.50 593
9982.44 572
9983.38 587
9984.32 601
9985.27 603
9986.21 605
9987.15 601
9988.10 578
9989.04 594
9989.98 578
9990.92 615
9991.87 620
9992.81 616
9993.75 584
9994.70 629
9995.64 624
9996.58 580
9997.53 597
9998.47 629
9999.41 621
10000.36 623
10001.30 609
10002.25 617
10003.19 629
10004.13 625
10005.08 618
10006.02 647
10006.96 613
10007.91 599
10008.85 595
10009.80 586
10010.74 584
10011.68 621
10012.63 651
10013.57 610
10014.52 601
10015.46 611
10016.41 621
10017.35 562
10018.29 581
10019.24 600
10020.18 605
10021.13 628
10022.07 597
10023.02 595
10023.96 629
10024.91 628
10025.85 583
10026.80 534
10027.74 597
10028.69 614
10029.63 633
10030.58 614
10031.52 585
10032.47 611
10033.41 603
10034.36 596
10035.30 594
10036.25 571
10037.19 549
10038.14 568
10039.08 573
10040.03 554
10040.97 546
10041.92 574
10042.87 551
10043.81 556
10044.76 567
10045.70 529
10046.65 550
10047.59 539
10048.54 535
10049.49 533
10050.43 557
10051.38 547
10052.32 580
10053.27 567
10054.22 536
10055.16 518
10056.11 568
10057.05 540
10058.00 577
10058.95 508
10059.89 507
10060.84 511
10061.79 503
10062.73 521
10063.68 516
10064.63 554
10065.57 558
10066.52 463
10067.47 497
10068.41 506
10069.36 506
10070.31 557
10071.25 561
10072.20 546
10073.15 529
10074.10 514
10075.04 491
10075.99 479
10076.94 508
10077.88 489
10078.83 493
10079.78 522
10080.73 515
10081.67 497
10082.62 502
10083.57 527
10084.52 513
10085.46 517
10086.41 516
10087.36 498
10088.31 531
10089.25 497
10090.20 497
10091.15 494
10092.10 506
10093.05 530
10093.99 485
10094.94 493
10095.89 506
10096.84 552
10097.79 527
10098.73 540
10099.68 524
10100.63 536
10101.58 524
10102.53 516
10103.48 543
10104.42 511
10105.37 519
10106.32 518
10107.27 505
10108.22 509
10109.17 525
10110.12 512
10111.06 497
10112.01 511
10112.96 525
10113.91 515
10114.86 500
10115.81 479
10116.76 500
10117.71 497
10118.66 518
10119.61 516
10120.56 532
10121.50 498
10122.45 542
10123.40 513
10124.35 505
10125.30 467
10126.25 483
10127.20 503
10128.15 499
10129.10 508
10130.05 510
10131.00 530
10131.95 533
10132.90 496
10133.85 504
10134.80 493
10135.75 517
10136.70 535
10137.65 541
10138.60 517
10139.55 528
10140.50 485
10141.45 478
10142.40 471
10143.35 493
10144.30 473
10145.25 490
10146.20 496
10147.15 475
10148.10 514
10149.05 545
10150.00 545
10150.95 509
10151.90 496
10152.86 504
10153.81 506
10154.76 505
10155.71 542
10156.66 512
10157.61 542
10158.56 510
10159.51 540
10160.46 509
10161.41 544
10162.37 569
10163.32 530
10164.27 520
10165.22 523
10166.17 542
10167.12 529
10168.07 553
10169.03 526
10169.98 501
10170.93 540
10171.88 555
10172.83 509
10173.78 505
10174.74 541
10175.69 555
10176.64 556
10177.59 544
10178.54 521
10179.49 570
10180.45 598
10181.40 579
10182.35 572
10183.30 561
10184.26 596
10185.21 596
10186.16 637
10187.11 612
10188.06 626
10189.02 601
10189.97 641
10190.92 635
10191.87 602
10192.83 598
10193.78 584
10194.73 595
10195.69 619
10196.64 627
10197.59 594
10198.54 621
10199.50 596
10200.45 617
10201.40 655
10202.36 625
10203.31 636
10204.26 601
10205.22 616
10206.17 620
10207.12 613
10208.08 608
10209.03 592
10209.98 588
10210.94 565
10211.89 578
10212.84 612
10213.80 594
10214.75 586
10215.70 562
10216.66 580
10217.61 587
10218.56 533
10219.52 534
10220.47 593
10221.43 554
10222.38 579
10223.33 561
10224.29 548
10225.24 567
10226.20 544
10227.15 550
10228.11 533
10229.06 586
10230.01 584
10230.97 585
10231.92 604
10232.88 615
10233.83 627
10234.79 667
10235.74 633
10236.70 663
10237.65 640
10238.60 595
10239.56 576
10240.51 545
10241.47 528
10242.42 513
10243.38 561
10244.33 563
10245.29 532
10246.24 517
10247.20 523
10248.15 497
10249.11 509
10250.07 516
10251.02 526
10251.98 507
10252.93 500
10253.89 473
10254.84 445
10255.80 489
10256.75 514
10257.71 521
10258.67 497
10259.62 488
10260.58 482
10261.53 481
10262.49 481
10263.44 501
10264.40 488
10265.36 510
10266.31 540
10267.27 543
10268.22 523
10269.18 540
10270.14 519
10271.09 553
10272.05 480
10273.01 518
10273.96 517
10274.92 507
10275.87 484
10276.83 485
10277.79 471
10278.74 478
10279.70 506
10280.66 468
10281.61 486
10282.57 460
10283.53 459
10284.49 493
10285.44 484
10286.40 495
10287.36 461
10288.31 510
10289.27 496
10290.23 523
10291.18 519
10292.14 494
10293.10 488
10294.06 487
10295.01 512
10295.97 502
10296.93 499
10297.89 463
10298.84 449
10299.80 477
10300.76 476
10301.72 487
10302.67 472
10303.63 506
10304.59 486
10305.55 490
10306.51 469
10307.46 484
10308.42 508
10309.38 503
10310.34 525
10311.30 496
10312.25 462
10313.21 485
10314.17 459
10315.13 462
10316.09 472
10317.05 474
10318.00 477
10318.96 471
10319.92 454
10320.88 464
10321.84 445
10322.80 453
10323.76 471
10324.71 477
10325.67 433
10326.63 441
10327.59 479
10328.55 431
10329.51 464
10330.47 488
10331.43 484
10332.39 483
10333.35 446
10334.30 467
10335.26 480
10336.22 447
10337.18 461
10338.14 487
10339.10 499
10340.06 463
10341.02 459
10341.98 476
10342.94 451
10343.90 470
10344.86 484
10345.82 453
10346.78 480
10347.74 473
10348.70 439
10349.66 426
10350.62 453
10351.58 460
10352.54 439
10353.50 473
10354.46 498
10355.42 492
10356.38 455
10357.34 458
10358.30 497
10359.26 484
10360.22 443
10361.18 473
10362.14 483
10363.10 467
10364.06 465
10365.02 437
10365.98 435
10366.94 435
10367.90 451
10368.87 459
10369.83 486
10370.79 437
10371.75 459
10372.71 448
10373.67 465
10374.63 414
10375.59 453
10376.55 462
10377.51 440
10378.48 461
10379.44 478
10380.40 496
10381.36 470
10382.32 456
10383.28 438
10384.24 425
10385.21 453
10386.17 448
10387.13 434
10388.09 436
10389.05 454
10390.01 453
10390.98 466
10391.94 458
10392.90 481
10393.86 442
10394.82 467
10395.79 454
10396.75 455
10397.71 451
10398.67 467
10399.63 468
10400.60 456
10401.56 460
10402.52 444
10403.48 459
10404.45 470
10405.41 486
10406.37 435
10407.33 461
10408.30 465
10409.26 497
10410.22 460
10411.18 469
10412.15 506
10413.11 540
10414.07 559
10415.04 539
10416.00 522
10416.96 542
10417.93 561
10418.89 555
10419.85 535
10420.81 540
10421.78 542
10422.74 563
10423.70 517
10424.67 512
10425.63 525
10426.59 539
10427.56 486
10428.52 492
10429.49 500
10430.45 475
10431.41 476
10432.38 462
10433.34 450
10434.30 447
10435.27 460
10436.23 452
10437.20 426
10438.16 426
10439.12 477
10440.09 467
10441.05 451
10442.02 464
10442.98 439
10443.94 441
10444.91 445
10445.87 476
10446.84 458
10447.80 453
10448.77 462
10449.73 493
10450.70 475
10451.66 459
10452.63 451
10453.59 427
10454.55 456
10455.52 470
10456.48 449
10457.45 441
10458.41 457
10459.38 476
10460.34 489
10461.31 433
10462.27 428
10463.24 429
10464.20 481
10465.17 448
10466.14 437
10467.10 460
10468.07 483
10469.03 470
10470.00 427
10470.96 421
10471.93 449
10472.89 438
10473.86 434
10474.82 435
10475.79 438
10476.76 455
10477.72 447
10478.69 467
10479.65 472
10480.62 497
10481.59 484
10482.55 468
10483.52 425
10484.48 433
10485.45 449
10486.42 464
10487.38 447
10488.35 448
10489.32 427
10490.28 475
10491.25 484
10492.21 465
10493.18 468
10494.15 459
10495.11 455
10496.08 486
10497.05 452
10498.01 443
10498.98 435
10499.95 447
10500.92 449
10501.88 469
10502.85 456
10503.82 440
10504.78 436
10505.75 474
10506.72 455
10507.68 451
10508.65 448
10509.62 480
10510.59 452
10511.55 471
10512.52 491
10513.49 465
10514.46 447
10515.42 483
10516.39 457
10517.36 473
10518.33 434
10519.29 454
10520.26 474
10521.23 460
10522.20 465
10523.17 441
10524.13 440
10525.10 449
10526.07 464
10527.04 453
10528.01 457
10528.97 473
10529.94 457
10530.91 456
10531.88 471
10532.85 454
10533.82 454
10534.78 520
10535.75 480
10536.72 488
10537.69 451
10538.66 454
10539.63 443
10540.60 432
10541.56 447
10542.53 448
10543.50 494
10544.47 469
10545.44 471
10546.41 477
10547.38 477
10548.35 499
10549.32 489
10550.29 481
10551.25 518
10552.22 496
10553.19 490
10554.16 486
10555.13 521
10556.10 575
10557.07 583
10558.04 579
10559.01 533
10559.98 562
10560.95 553
10561.92 512
10562.89 509
10563.86 536
10564.83 491
10565.80 510
10566.77 487
10567.74 476
10568.71 481
10569.68 480
10570.65 457
10571.62 477
10572.59 465
10573.56 448
10574.53 466
10575.50 481
10576.47 456
10577.44 465
10578.41 489
10579.38 471
10580.35 443
10581.32 461
10582.29 505
10583.26 484
10584.23 454
10585.21 482
10586.18 479
10587.15 484
10588.12 516
10589.09 475
10590.06 494
10591.03 502
10592.00 460
10592.97 464
10593.94 476
10594.92 441
10595.89 457
10596.86 412
10597.83 436
10598.80 477
10599.77 436
10600.74 445
10601.71 458
10602.69 447
10603.66 452
10604.63 430
10605.60 414
10606.57 407
10607.54 448
10608.52 447
10609.49 425
10610.46 463
10611.43 417
10612.40 441
10613.38 471
10614.35 458
10615.32 433
10616.29 421
10617.27 450
10618.24 424
10619.21 472
10620.18 430
10621.15 458
10622.13 434
10623.10 456
10624.07 439
10625.04 425
10626.02 438
10626.99 448
10627.96 448
10628.94 440
10629.91 450
10630.88 449
10631.85 482
10632.83 414
10633.80 435
10634.77 456
10635.75 480
10636.72 464
10637.69 492
10638.67 451
10639.64 459
10640.61 450
10641.59 448
10642.56 450
10643.53 489
10644.51 461
10645.48 436
10646.45 475
10647.43 477
10648.40 460
10649.37 457
10650.35 472
10651.32 443
10652.30 445
10653.27 443
10654.24 471
10655.22 485
10656.19 458
10657.16 466
10658.14 485
10659.11 489
10660.09 479
10661.06 451
10662.04 460
10663.01 467
10663.98 448
10664.96 456
10665.93 470
10666.91 467
10667.88 444
10668.86 490
10669.83 488
10670.81 448
10671.78 472
10672.76 479
10673.73 454
10674.71 481
10675.68 460
10676.66 420
10677.63 457
10678.61 460
10679.58 451
10680.56 468
10681.53 445
10682.51 449
10683.48 435
10684.46 426
10685.43 416
10686.41 424
10687.38 414
10688.36 445
10689.33 428
10690.31 432
10691.28 434
10692.26 451
10693.24 460
10694.21 478
10695.19 462
10696.16 439
10697.14 461
10698.12 471
10699.09 444
10700.07 436
10701.04 405
10702.02 442
10703.00 425
10703.97 445
10704.95 449
10705.92 438
10706.90 439
10707.88 442
10708.85 434
10709.83 457
10710.81 415
10711.78 423
10712.76 431
10713.74 419
10714.71 416
10715.69 412
10716.67 413
10717.64 443
10718.62 416
10719.60 428
10720.57 416
10721.55 454
10722.53 436
10723.50 429
10724.48 458
10725.46 408
10726.44 413
10727.41 441
10728.39 460
10729.37 433
10730.35 443
10731.32 421
10732.30 406
10733.28 415
10734.26 407
10735.23 444
10736.21 447
10737.19 434
10738.17 435
10739.14 433
10740.12 461
10741.10 462
10742.08 460
10743.06 474
10744.03 468
10745.01 457
10745.99 473
10746.97 456
10747.95 427
10748.92 445
10749.90 444
10750.88 451
10751.86 422
10752.84 446
10753.82 424
10754.79 422
10755.77 443
10756.75 444
10757.73 440
10758.71 414
10759.69 441
10760.67 433
10761.65 459
10762.62 429
10763.60 436
10764.58 444
10765.56 430
10766.54 461
10767.52 435
10768.50 455
10769.48 427
10770.46 445
10771.44 461
10772.42 441
10773.39 446
10774.37 452
10775.35 432
10776.33 463
10777.31 441
10778.29 434
10779.27 474
10780.25 461
10781.23 427
10782.21 420
10783.19 453
10784.17 467
10785.15 427
10786.13 455
10787.11 459
10788.09 452
10789.07 442
10790.05 446
10791.03 400
10792.01 416
10792.99 465
10793.97 440
10794.95 477
10795.93 456
10796.91 437
10797.89 426
10798.87 417
10799.85 440
10800.83 430
10801.82 453
10802.80 470
10803.78 440
10804.76 408
10805.74 423
10806.72 434
10807.70 428
10808.68 442
10809.66 445
10810.64 457
10811.62 416
10812.61 434
10813.59 454
10814.57 424
10815.55 474
10816.53 493
10817.51 437
10818.49 429
10819.47 438
10820.46 436
10821.44 458
10822.42 476
10823.40 441
10824.38 427
10825.36 455
10826.35 441
10827.33 462
10828.31 448
10829.29 470
10830.27 488
10831.25 460
10832.24 466
10833.22 427
10834.20 457
10835.18 495
10836.17 469
10837.15 437
10838.13 457
10839.11 458
10840.09 495
10841.08 490
10842.06 466
10843.04 481
10844.02 473
10845.01 470
10845.99 463
10846.97 502
10847.96 474
10848.94 482
10849.92 489
10850.90 481
10851.89 502
10852.87 482
10853.85 494
10854.84 497
10855.82 511
10856.80 517
10857.78 501
10858.77 501
10859.75 473
10860.73 480
10861.72 500
10862.70 522
10863.68 480
10864.67 508
10865.65 513
10866.64 483
10867.62 515
10868.60 504
10869.59 496
10870.57 502
10871.55 501
10872.54 494
10873.52 514
10874.51 517
10875.49 501
10876.47 495
10877.46 493
10878.44 500
10879.43 534
10880.41 498
10881.39 510
10882.38 501
10883.36 531
10884.35 548
10885.33 503
10886.32 486
10887.30 520
10888.29 524
10889.27 560
10890.25 560
10891.24 569
10892.22 525
10893.21 528
10894.19 552
10895.18 572
10896.16 540
10897.15 527
10898.13 553
10899.12 604
10900.10 562
10901.09 569
10902.07 586
10903.06 606
10904.04 590
10905.03 583
10906.01 600
10907.00 587
10907.99 612
10908.97 571
10909.96 579
10910.94 586
10911.93 613
10912.91 630
10913.90 612
10914.88 622
10915.87 559
10916.86 563
10917.84 602
10918.83 605
10919.81 609
10920.80 613
10921.79 612
10922.77 665
10923.76 620
10924.74 618
10925.73 641
10926.72 653
10927.70 632
10928.69 620
10929.68 591
10930.66 650
10931.65 639
10932.64 643
10933.62 651
10934.61 695
10935.60 688
10936.58 716
10937.57 716
10938.56 676
10939.54 689
10940.53 626
10941.52 715
10942.50 726
10943.49 736
10944.48 794
10945.47 785
10946.45 747
10947.44 727
10948.43 736
10949.41 753
10950.40 774
10951.39 760
10952.38 793
10953.36 838
10954.35 837
10955.34 788
10956.33 807
10957.31 833
10958.30 818
10959.29 830
10960.28 827
10961.27 764
10962.25 795
10963.24 796
10964.23 768
10965.22 738
10966.21 741
10967.19 733
10968.18 744
10969.17 664
10970.16 699
10971.15 670
10972.13 679
10973.12 661
10974.11 675
10975.10 720
10976.09 739
10977.08 733
10978.07 751
10979.05 737
10980.04 742
10981.03 768
10982.02 736
10983.01 715
10984.00 736
10984.99 767
10985.98 772
10986.96 766
10987.95 764
10988.94 808
10989.93 819
10990.92 852
10991.91 865
10992.90 878
10993.89 924
10994.88 899
10995.87 953
10996.86 991
10997.85 1008
10998.84 979
10999.83 935
11000.82 958
11001.81 936
11002.79 947
11003.78 845
11004.77 827
11005.76 797
11006.75 797
11007.74 725
11008.73 727
11009.72 706
11010.71 687
11011.70 701
11012.69 687
11013.68 707
11014.67 660
11015.67 656
11016.66 723
11017.65 683
11018.64 684
11019.63 674
11020.62 687
11021.61 696
11022.60 698
11023.59 692
11024.58 644
11025.57 664
11026.56 664
11027.55 670
11028.54 633
11029.53 706
11030.52 699
11031.52 670
11032.51 665
11033.50 635
11034.49 640
11035.48 653
11036.47 654
11037.46 615
11038.45 659
11039.45 607
11040.44 602
11041.43 635
11042.42 608
11043.41 623
11044.40 621
11045.39 615
11046.39 594
11047.38 612
11048.37 619
11049.36 610
11050.35 625
11051.35 614
11052.34 633
11053.33 602
11054.32 590
11055.31 602
11056.31 659
11057.30 587
11058.29 599
11059.28 646
11060.27 629
11061.27 600
11062.26 617
11063.25 618
11064.24 594
11065.24 589
11066.23 613
11067.22 605
11068.21 558
11069.21 599
11070.20 603
11071.19 604
11072.19 628
11073.18 614
11074.17 598
11075.16 638
11076.16 612
11077.15 559
11078.14 597
11079.14 571
11080.13 599
11081.12 588
11082.12 617
11083.11 569
11084.10 594
11085.10 598
11086.09 594
11087.08 584
11088.08 568
11089.07 590
11090.06 583
11091.06 579
11092.05 596
11093.04 603
11094.04 605
11095.03 589
11096.03 557
11097.02 578
11098.01 595
11099.01 582
11100.00 614
11101.00 568
11101.99 559
11102.98 611
11103.98 568
11104.97 562
11105.97 567
11106.96 569
11107.96 566
11108.95 587
11109.95 588
11110.94 594
11111.93 609
11112.93 617
11113.92 603
11114.92 588
11115.91 557
11116.91 596
11117.90 570
11118.90 560
11119.89 556
11120.89 571
11121.88 571
11122.88 589
11123.87 598
11124.87 576
11125.86 566
11126.86 584
11127.85 616
11128.85 639
11129.84 638
11130.84 608
11131.84 582
11132.83 585
11133.83 589
11134.82 558
11135.82 589
11136.81 630
11137.81 599
11138.81 612
11139.80 597
11140.80 581
11141.79 566
11142.79 543
11143.79 576
11144.78 608
11145.78 590
11146.77 595
11147.77 597
11148.77 542
11149.76 571
11150.76 588
11151.75 615
11152.75 559
11153.75 546
11154.74 587
11155.74 595
11156.74 547
11157.73 552
11158.73 545
11159.73 582
11160.72 577
11161.72 563
11162.72 538
11163.71 551
11164.71 536
11165.71 534
11166.71 567
11167.70 552
11168.70 547
11169.70 566
11170.69 569
11171.69 545
11172.69 558
11173.69 546
11174.68 554
11175.68 541
11176.68 529
11177.68 531
11178.67 519
11179.67 535
11180.67 554
11181.67 544
11182.66 551
11183.66 542
11184.66 535
11185.66 549
11186.66 556
11187.65 547
11188.65 549
11189.65 567
11190.65 553
11191.65 551
11192.64 548
11193.64 546
11194.64 509
11195.64 553
11196.64 549
11197.64 594
11198.63 566
11199.63 554
11200.63 540
11201.63 534
11202.63 527
11203.63 514
11204.63 555
11205.63 561
11206.62 551
11207.62 539
11208.62 549
11209.62 525
11210.62 537
11211.62 545
11212.62 550
11213.62 550
11214.62 536
11215.62 544
11216.61 531
11217.61 530
11218.61 566
11219.61 555
11220.61 531
11221.61 497
11222.61 529
11223.61 544
11224.61 540
11225.61 540
11226.61 511
11227.61 553
11228.61 531
11229.61 548
11230.61 519
11231.61 518
11232.61 560
11233.61 591
11234.61 574
11235.61 556
11236.61 570
11237.61 552
11238.61 560
11239.61 559
11240.61 559
11241.61 558
11242.61 571
11243.61 556
11244.61 553
11245.61 547
11246.61 571
11247.61 573
11248.62 571
11249.62 575
11250.62 588
11251.62 563
11252.62 572
11253.62 565
11254.62 549
11255.62 590
11256.62 537
11257.62 569
11258.62 571
11259.63 559
11260.63 553
11261.63 569
11262.63 551
11263.63 575
11264.63 580
11265.63 587
11266.64 599
11267.64 559
11268.64 560
11269.64 593
11270.64 627
11271.64 615
11272.65 597
11273.65 584
11274.65 611
11275.65 643
11276.65 622
11277.65 612
11278.66 620
11279.66 660
11280.66 646
11281.66 600
11282.67 599
11283.67 603
11284.67 625
11285.67 653
11286.67 605
11287.68 623
11288.68 570
11289.68 566
11290.68 588
11291.69 626
11292.69 609
11293.69 610
11294.70 598
11295.70 653
11296.70 609
11297.70 614
11298.71 618
11299.71 607
11300.71 603
11301.72 578
11302.72 575
11303.72 617
11304.72 611
11305.73 639
11306.73 616
11307.73 631
11308.74 663
11309.74 649
11310.74 625
11311.75 629
11312.75 650
11313.76 642
11314.76 604
11315.76 651
11316.77 614
11317.77 632
11318.77 614
11319.78 651
11320.78 601
11321.79 623
11322.79 637
11323.79 629
11324.80 627
11325.80 614
11326.81 640
11327.81 646
11328.81 634
11329.82 638
11330.82 667
11331.83 633
11332.83 675
11333.84 630
11334.84 661
11335.85 660
11336.85 661
11337.85 671
11338.86 689
11339.86 632
11340.87 626
11341.87 628
11342.88 650
11343.88 653
11344.89 635
11345.89 662
11346.90 623
11347.90 608
11348.91 647
11349.91 640
11350.92 661
11351.92 646
11352.93 667
11353.94 699
11354.94 664
11355.95 686
11356.95 631
11357.96 647
11358.96 713
11359.97 682
11360.97 684
11361.98 666
11362.99 676
11363.99 661
11365.00 700
11366.00 664
11367.01 676
11368.02 679
11369.02 674
11370.03 679
11371.03 690
11372.04 665
11373.05 698
11374.05 727
11375.06 701
11376.06 697
11377.07 685
11378.08 712
11379.08 684
11380.09 749
11381.10 692
11382.10 675
11383.11 731
11384.12 707
11385.12 705
11386.13 709
11387.14 653
11388.14 683
11389.15 733
11390.16 713
11391.17 718
11392.17 714
11393.18 745
11394.19 727
11395.19 736
11396.20 742
11397.21 760
11398.22 760
11399.22 740
11400.23 775
11401.24 760
11402.25 734
11403.25 724
11404.26 761
11405.27 795
11406.28 760
11407.28 745
11408.29 805
11409.30 762
11410.31 761
11411.31 774
11412.32 826
11413.33 828
11414.34 802
11415.35 798
11416.35 809
11417.36 796
11418.37 834
11419.38 814
11420.39 838
11421.40 834
11422.40 876
11423.41 889
11424.42 868
11425.43 869
11426.44 856
11427.45 864
11428.46 876
11429.46 926
11430.47 906
11431.48 896
11432.49 906
11433.50 905
11434.51 933
11435.52 929
11436.53 960
11437.54 963
11438.54 984
11439.55 981
11440.56 936
11441.57 933
11442.58 991
11443.59 952
11444.60 915
11445.61 942
11446.62 1000
11447.63 965
11448.64 985
11449.65 988
11450.66 985
11451.67 993
11452.68 1050
11453.69 1082
11454.70 1014
11455.71 1057
11456.72 1071
11457.73 1061
11458.74 1052
11459.75 1052
11460.76 1041
11461.77 1027
11462.78 1077
11463.79 1108
11464.80 1139
11465.81 1131
11466.82 1123
11467.83 1114
11468.84 1137
11469.85 1143
11470.86 1125
11471.87 1120
11472.88 1167
11473.89 1148
11474.90 1155
11475.91 1200
11476.92 1185
11477.93 1183
11478.95 1192
11479.96 1196
11480.97 1192
11481.98 1156
11482.99 1167
11484.00 1207
11485.01 1202
11486.02 1178
11487.03 1194
11488.05 1248
11489.06 1210
11490.07 1226
11491.08 1236
11492.09 1264
11493.10 1220
11494.11 1252
11495.13 1298
11496.14 1264
11497.15 1298
11498.16 1336
11499.17 1281
11500.18 1331
11501.20 1301
11502.21 1284
11503.22 1364
11504.23 1342
11505.24 1342
11506.26 1379
11507.27 1356
11508.28 1365
11509.29 1418
11510.30 1378
11511.32 1387
11512.33 1403
11513.34 1371
11514.35 1416
11515.37 1475
11516.38 1436
11517.39 1474
11518.40 1513
11519.42 1477
11520.43 1588
11521.44 1530
11522.45 1542
11523.47 1563
11524.48 1579
11525.49 1581
11526.51 1571
11527.52 1574
11528.53 1602
11529.55 1576
11530.56 1627
11531.57 1626
11532.59 1622
11533.60 1692
11534.61 1711
11535.63 1709
11536.64 1734
11537.65 1728
11538.67 1828
11539.68 1859
11540.69 1821
11541.71 1786
11542.72 1820
11543.73 1892
11544.75 1920
11545.76 1898
11546.78 1894
11547.79 1987
11548.80 2001
11549.82 2008
11550.83 2013
11551.85 2055
11552.86 2076
11553.87 2152
11554.89 2248
11555.90 2211
11556.92 2225
11557.93 2325
11558.95 2315
11559.96 2251
11560.97 2334
11561.99 2361
11563.00 2358
11564.02 2420
11565.03 2496
11566.05 2520
11567.06 2543
11568.08 2595
11569.09 2618
11570.11 2657
11571.12 2666
11572.14 2709
11573.15 2793
11574.17 2872
11575.18 2937
11576.20 3016
11577.21 3141
11578.23 3185
11579.24 3314
11580.26 3496
11581.27 3653
11582.29 3678
11583.30 3754
11584.32 3900
11585.33 3956
11586.35 3970
11587.37 4161
11588.38 4264
11589.40 4363
11590.41 4559
11591.43 4754
11592.44 5146
11593.46 5534
11594.48 5907
11595.49 6514
11596.51 7193
11597.52 7682
11598.54 8126
11599.56 8559
11600.57 8951
11601.59 8900
11602.61 8636
11603.62 8348
11604.64 7833
11605.66 7299
11606.67 6839
11607.69 6265
11608.70 5651
11609.72 5055
11610.74 4640
11611.75 4211
11612.77 3890
11613.79 3633
11614.81 3470
11615.82 3297
11616.84 3109
11617.86 2968
11618.87 2904
11619.89 2788
11620.91 2711
11621.92 2708
11622.94 2617
11623.96 2572
11624.98 2526
11625.99 2492
11627.01 2451
11628.03 2418
11629.05 2457
11630.06 2390
11631.08 2431
11632.10 2332
11633.12 2432
11634.13 2451
11635.15 2480
11636.17 2391
11637.19 2442
11638.20 2520
11639.22 2476
11640.24 2469
11641.26 2410
11642.28 2380
11643.29 2382
11644.31 2340
11645.33 2199
11646.35 2201
11647.37 2088
11648.39 2073
11649.40 1993
11650.42 2006
11651.44 1943
11652.46 1976
11653.48 1955
11654.50 1969
11655.51 1939
11656.53 1969
11657.55 1968
11658.57 1963
11659.59 2028
11660.61 2029
11661.63 2050
11662.65 1970
11663.67 2070
11664.68 2091
11665.70 2077
11666.72 2065
11667.74 2121
11668.76 2147
11669.78 2129
11670.80 2102
11671.82 2176
11672.84 2193
11673.86 2228
11674.88 2185
11675.90 2201
11676.92 2274
11677.94 2281
11678.96 2266
11679.98 2248
11680.99 2289
11682.01 2285
11683.03 2286
11684.05 2241
11685.07 2227
11686.09 2234
11687.11 2247
11688.13 2211
11689.15 2189
11690.17 2169
11691.19 2149
11692.21 2102
11693.24 2099
11694.26 2088
11695.28 2045
11696.30 2046
11697.32 2049
11698.34 2030
11699.36 1978
11700.38 2001
11701.40 1947
11702.42 2022
11703.44 1935
11704.46 1853
11705.48 1860
11706.50 1862
11707.52 1870
11708.54 1842
11709.57 1844
11710.59 1780
11711.61 1771
11712.63 1776
11713.65 1721
11714.67 1684
11715.69 1657
11716.71 1669
11717.73 1681
11718.76 1641
11719.78 1669
11720.80 1589
11721.82 1560
11722.84 1522
11723.86 1501
11724.89 1489
11725.91 1484
11726.93 1499
11727.95 1441
11728.97 1401
11729.99 1396
11731.02 1400
11732.04 1359
11733.06 1395
11734.08 1366
11735.10 1411
11736.13 1350
11737.15 1291
11738.17 1316
11739.19 1297
11740.22 1370
11741.24 1364
11742.26 1290
11743.28 1268
11744.30 1268
11745.33 1293
11746.35 1272
11747.37 1259
11748.40 1279
11749.42 1274
11750.44 1236
11751.46 1249
11752.49 1180
11753.51 1136
11754.53 1178
11755.56 1193
11756.58 1170
11757.60 1135
11758.62 1128
11759.65 1126
11760.67 1074
11761.69 1089
11762.72 1029
11763.74 1051
11764.76 1052
11765.79 1051
11766.81 1048
11767.83 1038
11768.86 1061
11769.88 1013
11770.91 991
11771.93 1037
11772.95 1031
11773.98 1001
11775.00 1018
11776.02 973
11777.05 974
11778.07 969
11779.10 1041
11780.12 1013
11781.14 991
11782.17 984
11783.19 948
11784.22 964
11785.24 927
11786.26 927
11787.29 936
11788.31 954
11789.34 957
11790.36 919
11791.39 932
11792.41 923
11793.44 910
11794.46 907
11795.49 886
11796.51 871
11797.54 874
11798.56 874
11799.59 862
11800.61 847
11801.63 840
11802.66 835
11803.69 791
11804.71 836
11805.74 829
11806.76 863
11807.79 820
11808.81 782
11809.84 801
11810.86 811
11811.89 817
11812.91 806
11813.94 794
11814.96 786
11815.99 822
11817.01 801
11818.04 814
11819.07 732
11820.09 755
11821.12 733
11822.14 761
11823.17 733
11824.20 778
11825.22 792
11826.25 780
11827.27 747
11828.30 753
11829.33 739
11830.35 740
11831.38 738
11832.40 727
11833.43 752
11834.46 758
11835.48 775
11836.51 767
11837.54 751
11838.56 725
11839.59 723
11840.62 703
11841.64 725
11842.67 695
11843.70 692
11844.72 719
11845.75 720
11846.78 702
11847.80 735
11848.83 712
11849.86 675
11850.89 709
11851.91 732
11852.94 707
11853.97 692
11854.99 706
11856.02 675
11857.05 680
11858.08 727
11859.10 720
11860.13 734
11861.16 719
11862.19 698
11863.21 692
11864.24 668
11865.27 698
11866.30 691
11867.33 705
11868.35 703
11869.38 711
11870.41 704
11871.44 648
11872.47 655
11873.49 670
11874.52 653
11875.55 669
11876.58 654
11877.61 642
11878.63 679
11879.66 674
11880.69 684
11881.72 644
11882.75 617
11883.78 684
11884.81 654
11885.83 647
11886.86 644
11887.89 667
11888.92 693
11889.95 695
11890.98 688
11892.01 696
11893.04 682
11894.06 683
11895.09 693
11896.12 680
11897.15 681
11898.18 688
11899.21 671
11900.24 655
11901.27 642
11902.30 681
11903.33 711
11904.36 719
11905.39 734
11906.42 654
11907.45 672
11908.48 632
11909.50 639
11910.53 642
11911.56 669
11912.59 642
11913.62 646
11914.65 644
11915.68 643
11916.71 622
11917.74 595
11918.77 669
11919.80 609
11920.83 636
11921.86 637
11922.89 649
11923.92 720
11924.95 702
11925.99 700
11927.02 676
11928.05 721
11929.08 675
11930.11 704
11931.14 683
11932.17 680
11933.20 664
11934.23 636
11935.26 626
11936.29 639
11937.32 633
11938.35 610
11939.38 603
11940.41 611
11941.45 633
11942.48 613
11943.51 609
11944.54 578
11945.57 572
11946.60 597
11947.63 617
11948.66 620
11949.70 615
11950.73 603
11951.76 603
11952.79 595
11953.82 600
11954.85 588
11955.88 558
11956.92 580
11957.95 585
11958.98 552
11960.01 557
11961.04 601
11962.08 605
11963.11 603
11964.14 587
11965.17 610
11966.20 594
11967.24 611
11968.27 627
11969.30 571
11970.33 578
11971.36 608
11972.40 616
11973.43 615
11974.46 596
11975.49 632
11976.53 605
11977.56 605
11978.59 578
11979.62 599
11980.66 602
11981.69 589
11982.72 621
11983.76 598
11984.79 625
11985.82 628
11986.85 607
11987.89 637
11988.92 648
11989.95 669
11990.99 648
11992.02 648
11993.05 615
11994.09 609
11995.12 661
11996.15 650
11997.19 661
11998.22 627
11999.25 649
12000.29 626
12001.32 646
12002.35 638
12003.39 642
12004.42 612
12005.46 607
12006.49 667
12007.52 637
12008.56 635
12009.59 647
12010.63 683
12011.66 690
12012.69 654
12013.73 643
12014.76 656
12015.80 703
12016.83 698
12017.86 657
12018.90 643
12019.93 663
12020.97 687
12022.00 654
12023.04 675
12024.07 613
12025.11 630
12026.14 634
12027.18 599
12028.21 638
12029.25 629
12030.28 607
12031.32 625
12032.35 626
12033.39 632
12034.42 617
12035.46 613
12036.49 620
12037.53 626
12038.56 640
12039.60 654
12040.63 610
12041.67 640
12042.70 635
12043.74 597
12044.77 597
12045.81 612
12046.84 632
12047.88 606
12048.92 626
12049.95 628
12050.99 643
12052.02 592
12053.06 585
12054.09 623
12055.13 624
12056.17 632
12057.20 617
12058.24 624
12059.27 615
12060.31 645
12061.35 642
12062.38 648
12063.42 618
12064.46 656
12065.49 651
12066.53 667
12067.56 627
12068.60 650
12069.64 662
12070.67 637
12071.71 604
12072.75 649
12073.78 643
12074.82 650
12075.86 645
12076.89 620
12077.93 637
12078.97 649
12080.01 679
12081.04 648
12082.08 669
12083.12 664
12084.15 668
12085.19 681
12086.23 699
12087.27 724
12088.30 700
12089.34 680
12090.38 704
12091.41 743
12092.45 740
12093.49 764
12094.53 759
12095.57 773
12096.60 767
12097.64 755
12098.68 769
12099.72 771
12100.75 753
12101.79 715
12102.83 749
12103.87 750
12104.91 695
12105.94 706
12106.98 683
12108.02 653
12109.06 680
12110.10 698
12111.14 682
12112.17 666
12113.21 674
12114.25 661
12115.29 682
12116.33 662
12117.37 643
12118.40 643
12119.44 657
12120.48 623
12121.52 598
12122.56 600
12123.60 655
12124.64 654
12125.68 633
12126.72 608
12127.75 618
12128.79 617
12129.83 618
12130.87 601
12131.91 631
12132.95 616
12133.99 601
12135.03 600
12136.07 627
12137.11 620
12138.15 595
12139.19 615
12140.23 598
12141.27 629
12142.31 608
12143.35 601
12144.38 589
12145.42 577
12146.46 596
12147.50 587
12148.54 613
12149.58 626
12150.62 621
12151.66 590
12152.70 588
12153.74 596
12154.78 572
12155.82 614
12156.87 647
12157.91 589
12158.95 607
12159.99 600
12161.03 603
12162.07 562
12163.11 609
12164.15 598
12165.19 603
12166.23 584
12167.27 576
12168.31 584
12169.35 591
12170.39 574
12171.43 580
12172.47 622
12173.52 591
12174.56 607
12175.60 597
12176.64 583
12177.68 596
12178.72 598
12179.76 581
12180.80 597
12181.85 589
12182.89 568
12183.93 593
12184.97 579
12186.01 574
12187.05 567
12188.09 590
12189.14 579
12190.18 583
12191.22 601
12192.26 588
12193.30 631
12194.34 583
12195.39 604
12196.43 570
12197.47 546
12198.51 575
12199.55 582
12200.60 597
12201.64 574
12202.68 602
12203.72 633
12204.77 585
12205.81 620
12206.85 578
12207.89 586
12208.94 579
12209.98 580
12211.02 635
12212.06 574
12213.11 564
12214.15 581
12215.19 608
12216.23 594
12217.28 594
12218.32 569
12219.36 594
12220.41 585
12221.45 584
12222.49 567
12223.54 579
12224.58 595
12225.62 547
12226.66 573
12227.71 545
12228.75 547
12229.79 536
12230.84 555
12231.88 587
12232.93 538
12233.97 544
12235.01 575
12236.06 557
12237.10 570
12238.14 563
12239.19 593
12240.23 540
12241.28 561
12242.32 549
12243.36 535
12244.41 548
12245.45 576
12246.50 539
12247.54 564
12248.58 534
12249.63 557
12250.67 549
12251.72 527
12252.76 527
12253.80 553
12254.85 525
12255.89 522
12256.94 512
12257.98 548
12259.03 515
12260.07 535
12261.12 550
12262.16 556
12263.21 543
12264.25 536
12265.30 525
12266.34 495
12267.39 524
12268.43 536
12269.48 504
12270.52 529
12271.57 507
12272.61 515
12273.66 514
12274.70 520
12275.75 524
12276.79 501
12277.84 468
12278.88 515
12279.93 541
12280.98 467
12282.02 497
12283.07 493
12284.11 508
12285.16 496
12286.20 469
12287.25 462
12288.30 493
12289.34 491
12290.39 466
12291.43 500
12292.48 494
12293.53 496
12294.57 491
12295.62 478
12296.66 524
12297.71 488
12298.76 459
12299.80 485
12300.85 513
12301.90 467
12302.94 473
12303.99 495
12305.04 519
12306.08 511
12307.13 494
12308.18 471
12309.22 512
12310.27 477
12311.32 480
12312.36 466
12313.41 484
12314.46 460
12315.50 516
12316.55 488
12317.60 487
12318.65 491
12319.69 515
12320.74 474
12321.79 469
12322.83 490
12323.88 455
12324.93 460
12325.98 498
12327.02 509
12328.07 472
12329.12 479
12330.17 467
12331.21 484
12332.26 465
12333.31 472
12334.36 479
12335.41 441
12336.45 468
12337.50 455
12338.55 439
12339.60 490
12340.65 444
12341.69 476
12342.74 448
12343.79 436
12344.84 450
12345.89 471
12346.94 468
12347.98 485
12349.03 464
12350.08 451
12351.13 491
12352.18 456
12353.23 455
12354.28 461
12355.32 457
12356.37 429
12357.42 445
12358.47 485
12359.52 465
12360.57 454
12361.62 443
12362.67 466
12363.72 457
12364.76 454
12365.81 490
12366.86 456
12367.91 455
12368.96 450
12370.01 464
12371.06 455
12372.11 440
12373.16 477
12374.21 456
12375.26 458
12376.31 442
12377.36 455
12378.41 451
12379.46 441
12380.51 449
12381.56 455
12382.61 450
12383.66 447
12384.71 443
12385.76 449
12386.81 417
12387.86 408
12388.91 447
12389.96 471
12391.01 404
12392.06 486
12393.11 479
12394.16 471
12395.21 442
12396.26 458
12397.31 467
12398.36 437
12399.41 451
12400.46 457
12401.51 465
12402.56 446
12403.61 433
12404.66 472
12405.71 452
12406.77 452
12407.82 457
12408.87 450
12409.92 441
12410.97 449
12412.02 428
12413.07 457
12414.12 442
12415.17 422
12416.23 452
12417.28 412
12418.33 438
12419.38 402
12420.43 456
12421.48 472
12422.53 452
12423.59 441
12424.64 448
12425.69 465
12426.74 440
12427.79 446
12428.84 425
12429.90 459
12430.95 446
12432.00 425
12433.05 460
12434.10 445
12435.16 447
12436.21 459
12437.26 454
12438.31 447
12439.37 440
12440.42 448
12441.47 441
12442.52 468
12443.58 434
12444.63 446
12445.68 433
12446.73 447
12447.79 437
12448.84 415
12449.89 439
12450.94 450
12452.00 499
12453.05 433
12454.10 451
12455.16 444
12456.21 443
12457.26 468
12458.31 472
12459.37 461
12460.42 458
12461.47 439
12462.53 463
12463.58 458
12464.63 452
12465.69 427
12466.74 451
12467.79 456
12468.85 442
12469.90 424
12470.95 452
12472.01 473
12473.06 440
12474.12 463
12475.17 444
12476.22 458
12477.28 462
12478.33 471
12479.39 448
12480.44 470
12481.49 486
12482.55 457
12483.60 511
12484.66 504
12485.71 529
12486.76 526
12487.82 536
12488.87 554
12489.93 556
12490.98 561
12492.04 573
12493.09 558
12494.15 564
12495.20 544
12496.25 536
12497.31 548
12498.36 508
12499.42 519
12500.47 508
12501.53 481
12502.58 490
12503.64 450
12504.69 470
12505.75 469
12506.80 493
12507.86 493
12508.91 430
12509.97 463
12511.03 476
12512.08 465
12513.14 488
12514.19 426
12515.25 448
12516.30 435
12517.36 455
12518.41 438
12519.47 498
12520.52 464
12521.58 470
12522.64 450
12523.69 470
12524.75 459
12525.80 448
12526.86 460
12527.92 434
12528.97 479
12530.03 476
12531.08 445
12532.14 446
12533.20 456
12534.25 491
12535.31 485
12536.37 466
12537.42 496
12538.48 490
12539.54 474
12540.59 435
12541.65 476
12542.70 492
12543.76 470
12544.82 501
12545.88 471
12546.93 454
12547.99 474
12549.05 493
12550.10 490
12551.16 499
12552.22 486
12553.27 506
12554.33 540
12555.39 526
12556.45 515
12557.50 539
12558.56 558
12559.62 526
12560.67 517
12561.73 537
12562.79 541
12563.85 526
12564.90 587
12565.96 587
12567.02 562
12568.08 559
12569.14 618
12570.19 607
12571.25 643
12572.31 647
12573.37 642
12574.42 653
12575.48 630
12576.54 650
12577.60 653
12578.66 652
12579.72 613
12580.77 630
12581.83 610
12582.89 603
12583.95 587
12585.01 575
12586.07 555
12587.12 577
12588.18 522
12589.24 491
12590.30 534
12591.36 534
12592.42 524
12593.48 523
12594.53 515
12595.59 505
12596.65 512
12597.71 473
12598.77 493
12599.83 458
12600.89 527
12601.95 518
12603.01 511
12604.07 520
12605.13 483
12606.18 493
12607.24 525
12608.30 500
12609.36 528
12610.42 532
12611.48 537
12612.54 526
12613.60 527
12614.66 516
12615.72 528
12616.78 567
12617.84 488
12618.90 506
12619.96 492
12621.02 532
12622.08 493
12623.14 512
12624.20 506
12625.26 502
12626.32 496
12627.38 494
12628.44 493
12629.50 469
12630.56 497
12631.62 502
12632.68 503
12633.74 490
12634.80 481
12635.86 487
12636.92 526
12637.98 517
12639.04 529
12640.11 516
12641.17 522
12642.23 490
12643.29 528
12644.35 496
12645.41 514
12646.47 531
12647.53 514
12648.59 574
12649.65 576
12650.72 561
12651.78 576
12652.84 585
12653.90 564
12654.96 619
12656.02 610
12657.08 599
12658.14 594
12659.21 615
12660.27 601
12661.33 593
12662.39 552
12663.45 528
12664.51 554
12665.58 573
12666.64 546
12667.70 525
12668.76 507
12669.82 496
12670.89 511
12671.95 508
12673.01 483
12674.07 477
12675.13 522
12676.20 490
12677.26 497
12678.32 514
12679.38 505
12680.45 509
12681.51 498
12682.57 502
12683.63 498
12684.70 491
12685.76 474
12686.82 484
12687.88 520
12688.95 495
12690.01 477
12691.07 525
12692.14 517
12693.20 505
12694.26 499
12695.32 493
12696.39 501
12697.45 499
12698.51 500
12699.58 465
12700.64 526
12701.70 534
12702.77 511
12703.83 498
12704.89 514
12705.96 515
12707.02 510
12708.08 530
12709.15 534
12710.21 522
12711.28 495
12712.34 485
12713.40 497
12714.47 495
12715.53 485
12716.59 471
12717.66 503
12718.72 510
12719.79 482
12720.85 483
12721.92 472
12722.98 504
12724.04 536
12725.11 510
12726.17 480
12727.24 486
12728.30 477
12729.37 481
12730.43 498
12731.49 495
12732.56 490
12733.62 494
12734.69 505
12735.75 522
12736.82 509
12737.88 473
12738.95 533
12740.01 472
12741.08 457
12742.14 480
12743.21 502
12744.27 480
12745.34 464
12746.40 478
12747.47 453
12748.53 447
12749.60 450
12750.66 464
12751.73 430
12752.79 455
12753.86 461
12754.93 470
12755.99 447
12757.06 458
12758.12 431
12759.19 434
12760.25 429
12761.32 423
12762.39 446
12763.45 399
12764.52 406
12765.58 392
12766.65 419
12767.72 403
12768.78 408
12769.85 395
12770.91 419
12771.98 402
12773.05 414
12774.11 433
12775.18 417
12776.25 423
12777.31 409
12778.38 407
12779.45 414
12780.51 398
12781.58 418
12782.65 411
12783.71 415
12784.78 390
12785.85 388
12786.91 408
12787.98 381
12789.05 391
12790.11 397
12791.18 405
12792.25 409
12793.31 398
12794.38 409
12795.45 392
12796.52 383
12797.58 390
12798.65 374
12799.72 381
12800.79 392
12801.85 385
12802.92 399
12803.99 401
12805.06 371
12806.12 360
12807.19 360
12808.26 383
12809.33 379
12810.39 408
12811.46 388
12812.53 399
12813.60 418
12814.67 412
12815.73 383
12816.80 385
12817.87 376
12818.94 360
12820.01 376
12821.08 426
12822.14 394
12823.21 394
12824.28 366
12825.35 394
12826.42 369
12827.49 384
12828.55 369
12829.62 394
12830.69 393
12831.76 373
12832.83 381
12833.90 367
12834.97 391
12836.04 388
12837.11 396
12838.17 399
12839.24 396
12840.31 399
12841.38 369
12842.45 375
12843.52 354
12844.59 384
12845.66 429
12846.73 390
12847.80 366
12848.87 366
12849.94 363
12851.01 368
12852.08 386
12853.14 367
12854.21 354
12855.28 337
12856.35 360
12857.42 343
12858.49 364
12859.56 341
12860.63 331
12861.70 367
12862.77 346
12863.84 324
12864.91 365
12865.98 342
12867.05 351
12868.12 342
12869.19 342
12870.26 327
12871.34 333
12872.41 351
12873.48 337
12874.55 350
12875.62 324
12876.69 349
12877.76 347
12878.83 368
12879.90 348
12880.97 335
12882.04 328
12883.11 319
12884.18 323
12885.25 350
12886.33 346
12887.40 338
12888.47 316
12889.54 345
12890.61 312
12891.68 324
12892.75 290
12893.82 341
12894.89 327
12895.97 320
12897.04 342
12898.11 313
12899.18 325
12900.25 314
12901.32 351
12902.40 330
12903.47 332
12904.54 316
12905.61 329
12906.68 333
12907.75 319
12908.83 346
12909.90 321
12910.97 324
12912.04 303
12913.11 334
12914.19 342
12915.26 299
12916.33 301
12917.40 309
12918.48 292
12919.55 305
12920.62 343
12921.69 330
12922.77 303
12923.84 316
12924.91 309
12925.98 340
12927.06 305
12928.13 314
12929.20 309
12930.27 316
12931.35 320
12932.42 308
12933.49 329
12934.57 315
12935.64 338
12936.71 324
12937.79 310
12938.86 288
12939.93 320
12941.01 313
12942.08 329
12943.15 303
12944.23 306
12945.30 311
12946.37 308
12947.45 285
12948.52 303
12949.59 317
12950.67 301
12951.74 315
12952.81 305
12953.89 288
12954.96 292
12956.04 320
12957.11 305
12958.18 292
12959.26 306
12960.33 325
12961.41 329
12962.48 297
12963.55 293
12964.63 323
12965.70 312
12966.78 307
12967.85 295
12968.93 308
12970.00 304
12971.07 296
12972.15 317
12973.22 307
12974.30 321
12975.37 309
12976.45 308
12977.52 315
12978.60 307
12979.67 297
12980.75 335
12981.82 344
12982.90 284
12983.97 312
12985.05 295
12986.12 308
12987.20 284
12988.27 335
12989.35 324
12990.42 306
12991.50 317
12992.57 334
12993.65 338
12994.73 296
12995.80 295
12996.88 316
12997.95 302
12999.03 319
13000.10 325
13001.18 329
13002.25 282
13003.33 311
13004.41 311
13005.48 318
13006.56 332
13007.63 325
13008.71 309
13009.79 317
13010.86 307
13011.94 319
13013.02 313
13014.09 311
13015.17 299
13016.24 306
13017.32 309
13018.40 300
13019.47 285
13020.55 302
13021.63 330
13022.70 307
13023.78 314
13024.86 327
13025.93 297
13027.01 306
13028.09 275
13029.16 339
13030.24 321
13031.32 301
13032.40 306
13033.47 307
13034.55 313
13035.63 309
13036.70 343
13037.78 307
13038.86 290
13039.94 269
13041.01 329
13042.09 293
13043.17 330
13044.25 305
13045.32 307
13046.40 322
13047.48 298
13048.56 314
13049.63 312
13050.71 317
13051.79 321
13052.87 323
13053.95 324
13055.02 300
13056.10 319
13057.18 318
13058.26 326
13059.34 331
13060.41 292
13061.49 327
13062.57 304
13063.65 289
13064.73 334
13065.81 338
13066.88 307
13067.96 300
13069.04 305
13070.12 318
13071.20 294
13072.28 296
13073.36 308
13074.43 315
13075.51 311
13076.59 299
13077.67 309
13078.75 301
13079.83 304
13080.91 283
13081.99 306
13083.07 318
13084.15 311
13085.23 301
13086.30 291
13087.38 306
13088.46 303
13089.54 342
13090.62 308
13091.70 284
13092.78 288
13093.86 313
13094.94 298
13096.02 293
13097.10 301
13098.18 317
13099.26 297
13100.34 279
13101.42 304
13102.50 304
13103.58 293
13104.66 281
13105.74 309
13106.82 274
13107.90 296
13108.98 308
13110.06 316
13111.14 306
13112.22 301
13113.30 302
13114.38 304
13115.46 306
13116.54 320
13117.62 312
13118.70 305
13119.78 302
13120.86 269
13121.95 324
13123.03 313
13124.11 293
13125.19 281
13126.27 306
13127.35 294
13128.43 291
13129.51 279
13130.59 312
13131.67 303
13132.76 294
13133.84 292
13134.92 290
13136.00 274
13137.08 291
13138.16 317
13139.24 310
13140.32 300
13141.41 279
13142.49 307
13143.57 284
13144.65 265
13145.73 287
13146.81 296
13147.90 293
13148.98 300
13150.06 308
13151.14 292
13152.22 272
13153.31 307
13154.39 304
13155.47 313
13156.55 280
13157.63 286
13158.72 317
13159.80 310
13160.88 297
13161.96 326
13163.05 329
13164.13 322
13165.21 306
13166.29 291
13167.38 317
13168.46 293
13169.54 307
13170.62 322
13171.71 294
13172.79 304
13173.87 284
13174.96 293
13176.04 302
13177.12 317
13178.20 326
13179.29 318
13180.37 292
13181.45 304
13182.54 301
13183.62 306
13184.70 294
13185.79 295
13186.87 345
13187.95 300
13189.04 309
13190.12 271
13191.20 282
13192.29 302
13193.37 290
13194.46 290
13195.54 316
13196.62 301
13197.71 314
13198.79 293
13199.88 308
13200.96 308
13202.04 319
13203.13 295
13204.21 279
13205.30 307
13206.38 299
13207.46 327
13208.55 292
13209.63 305
13210.72 315
13211.80 319
13212.89 308
13213.97 345
13215.05 331
13216.14 334
13217.22 298
13218.31 315
13219.39 288
13220.48 283
13221.56 323
13222.65 302
13223.73 301
13224.82 275
13225.90 299
13226.99 340
13228.07 311
13229.16 306
13230.24 298
13231.33 311
13232.41 350
13233.50 305
13234.58 315
13235.67 295
13236.76 285
13237.84 286
13238.93 312
13240.01 303
13241.10 304
13242.18 330
13243.27 307
13244.35 312
13245.44 292
13246.53 316
13247.61 286
13248.70 295
13249.78 280
13250.87 291
13251.96 327
13253.04 294
13254.13 299
13255.21 304
13256.30 320
13257.39 323
13258.47 310
13259.56 296
13260.65 319
13261.73 299
13262.82 324
13263.91 298
13264.99 301
13266.08 323
13267.17 291
13268.25 320
13269.34 300
13270.43 318
13271.51 351
13272.60 314
13273.69 292
13274.77 333
13275.86 323
13276.95 321
13278.04 304
13279.12 335
13280.21 326
13281.30 316
13282.38 294
13283.47 319
13284.56 316
13285.65 327
13286.73 334
13287.82 330
13288.91 325
13290.00 318
13291.08 343
13292.17 333
13293.26 319
13294.35 338
13295.44 338
13296.52 328
13297.61 338
13298.70 346
13299.79 356
13300.88 315
13301.96 316
13303.05 324
13304.14 334
13305.23 328
13306.32 352
13307.41 356
13308.49 341
13309.58 364
13310.67 320
13311.76 316
13312.85 304
13313.94 322
13315.02 336
13316.11 346
13317.20 320
13318.29 320
13319.38 336
13320.47 321
13321.56 335
13322.65 322
13323.74 355
13324.82 343
13325.91 341
13327.00 324
13328.09 347
13329.18 319
13330.27 342
13331.36 334
13332.45 330
13333.54 344
13334.63 342
13335.72 337
13336.81 315
13337.90 311
13338.99 315
13340.08 356
13341.17 336
13342.26 326
13343.35 321
13344.44 365
13345.53 336
13346.61 311
13347.70 326
13348.79 308
13349.89 328
13350.98 345
13352.07 379
13353.16 331
13354.25 351
13355.34 351
13356.43 336
13357.52 341
13358.61 343
13359.70 344
13360.79 352
13361.88 344
13362.97 346
13364.06 335
13365.15 337
13366.24 362
13367.33 351
13368.42 359
13369.51 339
13370.60 320
13371.70 356
13372.79 315
13373.88 308
13374.97 332
13376.06 313
13377.15 324
13378.24 336
13379.33 311
13380.43 341
13381.52 323
13382.61 300
13383.70 313
13384.79 297
13385.88 330
13386.97 308
13388.07 312
13389.16 338
13390.25 347
13391.34 339
13392.43 310
13393.52 324
13394.62 326
13395.71 344
13396.80 322
13397.89 322
13398.98 342
13400.08 323
13401.17 326
13402.26 326
13403.35 318
13404.45 338
13405.54 317
13406.63 308
13407.72 311
13408.82 309
13409.91 341
13411.00 322
13412.09 313
13413.19 336
13414.28 318
13415.37 320
13416.46 339
13417.56 327
13418.65 337
13419.74 348
13420.84 345
13421.93 348
13423.02 316
13424.11 338
13425.21 356
13426.30 350
13427.39 348
13428.49 328
13429.58 321
13430.67 326
13431.77 327
13432.86 350
13433.95 338
13435.05 323
13436.14 357
13437.24 352
13438.33 342
13439.42 307
13440.52 299
13441.61 329
13442.70 345
13443.80 336
13444.89 317
13445.99 370
13447.08 357
13448.17 366
13449.27 358
13450.36 333
13451.46 309
13452.55 337
13453.64 362
13454.74 354
13455.83 323
13456.93 352
13458.02 346
13459.12 358
13460.21 347
13461.31 327
13462.40 347
13463.50 351
13464.59 367
13465.69 376
13466.78 356
13467.87 351
13468.97 342
13470.06 413
13471.16 370
13472.25 336
13473.35 350
13474.44 367
13475.54 396
13476.64 351
13477.73 371
13478.83 376
13479.92 372
13481.02 362
13482.11 382
13483.21 372
13484.30 365
13485.40 374
13486.49 378
13487.59 353
13488.69 372
13489.78 381
13490.88 406
13491.97 372
13493.07 404
13494.17 406
13495.26 388
13496.36 383
13497.45 382
13498.55 386
13499.65 377
13500.74 399
13501.84 396
13502.93 382
13504.03 417
13505.13 388
13506.22 388
13507.32 385
13508.42 359
13509.51 333
13510.61 333
13511.71 342
13512.80 345
13513.90 349
13515.00 347
13516.09 329
13517.19 353
13518.29 324
13519.38 350
13520.48 335
13521.58 319
13522.68 347
13523.77 351
13524.87 321
13525.97 323
13527.06 326
13528.16 338
13529.26 315
13530.36 314
13531.45 336
13532.55 338
13533.65 343
13534.75 306
13535.84 328
13536.94 321
13538.04 311
13539.14 337
13540.23 321
13541.33 331
13542.43 349
13543.53 326
13544.63 325
13545.72 311
13546.82 324
13547.92 336
13549.02 332
13550.12 337
13551.22 346
13552.31 330
13553.41 313
13554.51 316
13555.61 316
13556.71 319
13557.81 308
13558.90 321
13560.00 331
13561.10 331
13562.20 321
13563.30 342
13564.40 303
13565.50 341
13566.60 345
13567.69 325
13568.79 351
13569.89 320
13570.99 314
13572.09 348
13573.19 347
13574.29 320
13575.39 320
13576.49 331
13577.59 316
13578.69 342
13579.79 314
13580.89 328
13581.98 330
13583.08 313
13584.18 319
13585.28 322
13586.38 308
13587.48 343
13588.58 329
13589.68 342
13590.78 329
13591.88 341
13592.98 332
13594.08 347
13595.18 326
13596.28 328
13597.38 305
13598.48 350
13599.58 327
13600.68 346
13601.78 343
13602.88 327
13603.98 328
13605.08 335
13606.18 336
13607.29 322
13608.39 342
13609.49 347
13610.59 325
13611.69 315
13612.79 325
13613.89 345
13614.99 321
13616.09 326
13617.19 324
13618.29 369
13619.39 344
13620.50 342
13621.60 353
13622.70 330
13623.80 362
13624.90 366
13626.00 347
13627.10 340
13628.20 347
13629.31 350
13630.41 350
13631.51 343
13632.61 289
13633.71 302
13634.81 305
13635.91 336
13637.02 346
13638.12 376
13639.22 344
13640.32 309
13641.42 336
13642.53 331
13643.63 331
13644.73 311
13645.83 341
13646.93 355
13648.04 339
13649.14 311
13650.24 337
13651.34 335
13652.45 337
13653.55 336
13654.65 356
13655.75 329
13656.85 319
13657.96 331
13659.06 327
13660.16 334
13661.27 332
13662.37 363
13663.47 323
13664.57 352
13665.68 321
13666.78 355
13667.88 342
13668.99 353
13670.09 357
13671.19 348
13672.29 338
13673.40 326
13674.50 372
13675.60 340
13676.71 360
13677.81 340
13678.91 338
13680.02 365
13681.12 353
13682.23 348
13683.33 370
13684.43 374
13685.54 387
13686.64 361
13687.74 365
13688.85 343
13689.95 375
13691.06 335
13692.16 353
13693.26 352
13694.37 353
13695.47 377
13696.58 371
13697.68 363
13698.78 364
13699.89 374
13700.99 392
13702.10 384
13703.20 397
13704.31 387
13705.41 401
13706.51 408
13707.62 420
13708.72 420
13709.83 390
13710.93 414
13712.04 427
13713.14 397
13714.25 380
13715.35 382
13716.46 380
13717.56 383
13718.67 378
13719.77 394
13720.88 378
13721.98 379
13723.09 340
13724.19 340
13725.30 357
13726.40 384
13727.51 360
13728.61 354
13729.72 372
13730.83 368
13731.93 375
13733.04 363
13734.14 319
13735.25 331
13736.35 336
13737.46 324
13738.57 326
13739.67 341
13740.78 357
13741.88 369
13742.99 343
13744.09 323
13745.20 358
13746.31 340
13747.41 349
13748.52 333
13749.63 338
13750.73 354
13751.84 325
13752.94 336
13754.05 360
13755.16 371
13756.26 357
13757.37 371
13758.48 354
13759.58 339
13760.69 364
13761.80 361
13762.90 371
13764.01 368
13765.12 370
13766.22 360
13767.33 340
13768.44 354
13769.55 362
13770.65 382
13771.76 372
13772.87 382
13773.97 340
13775.08 316
13776.19 354
13777.30 353
13778.40 326
13779.51 317
13780.62 353
13781.73 330
13782.83 331
13783.94 330
13785.05 367
13786.16 355
13787.26 320
13788.37 321
13789.48 342
13790.59 302
13791.70 314
13792.80 326
13793.91 336
13795.02 348
13796.13 328
13797.24 349
13798.35 318
13799.45 341
13800.56 340
13801.67 334
13802.78 309
13803.89 322
13805.00 343
13806.10 313
13807.21 336
13808.32 322
13809.43 331
13810.54 356
13811.65 361
13812.76 336
13813.86 344
13814.97 305
13816.08 341
13817.19 346
13818.30 328
13819.41 310
13820.52 323
13821.63 349
13822.74 350
13823.85 316
13824.96 309
13826.06 332
13827.17 356
13828.28 334
13829.39 293
13830.50 302
13831.61 305
13832.72 334
13833.83 319
13834.94 323
13836.05 325
13837.16 314
13838.27 351
13839.38 343
13840.49 319
13841.60 338
13842.71 344
13843.82 328
13844.93 329
13846.04 318
13847.15 328
13848.26 337
13849.37 310
13850.48 318
13851.59 332
13852.70 314
13853.81 327
13854.92 319
13856.03 333
13857.14 308
13858.25 319
13859.37 312
13860.48 307
13861.59 320
13862.70 288
13863.81 338
13864.92 308
13866.03 351
13867.14 321
13868.25 322
13869.36 314
13870.47 317
13871.59 333
13872.70 308
13873.81 354
13874.92 330
13876.03 325
13877.14 352
13878.25 333
13879.36 332
13880.48 333
13881.59 345
13882.70 350
13883.81 351
13884.92 358
13886.03 367
13887.15 349
13888.26 341
13889.37 392
13890.48 363
13891.59 353
13892.71 328
13893.82 333
13894.93 367
13896.04 347
13897.15 344
13898.27 343
13899.38 359
13900.49 340
13901.60 337
13902.72 320
13903.83 334
13904.94 339
13906.05 304
13907.17 322
13908.28 321
13909.39 306
13910.50 331
13911.62 323
13912.73 304
13913.84 308
13914.95 305
13916.07 318
13917.18 303
13918.29 299
13919.41 302
13920.52 327
13921.63 340
13922.75 356
13923.86 308
13924.97 294
13926.09 306
13927.20 315
13928.31 302
13929.43 282
13930.54 305
13931.65 325
13932.77 309
13933.88 319
13934.99 326
13936.11 327
13937.22 318
13938.34 290
13939.45 318
13940.56 317
13941.68 324
13942.79 304
13943.91 301
13945.02 287
13946.13 318
13947.25 324
13948.36 301
13949.48 330
13950.59 330
13951.70 290
13952.82 278
13953.93 337
13955.05 309
13956.16 310
13957.28 332
13958.39 319
13959.51 305
13960.62 325
13961.74 324
13962.85 293
13963.97 288
13965.08 293
13966.20 321
13967.31 301
13968.43 315
13969.54 310
13970.66 305
13971.77 281
13972.89 300
13974.00 293
13975.12 294
13976.23 289
13977.35 294
13978.46 315
13979.58 288
13980.69 286
13981.81 310
13982.92 318
13984.04 335
13985.16 304
13986.27 301
13987.39 309
13988.50 296
13989.62 344
13990.74 313
13991.85 300
13992.97 295
13994.08 308
13995.20 323
13996.32 291
13997.43 322
13998.55 310
13999.66 319
14000.78 312
14001.90 294
14003.01 280
14004.13 308
14005.25 318
14006.36 301
14007.48 288
14008.60 315
14009.71 311
14010.83 309
14011.95 316
14013.06 295
14014.18 308
14015.30 322
14016.41 310
14017.53 310
14018.65 301
14019.76 315
14020.88 331
14022.00 288
14023.12 296
14024.23 310
14025.35 340
14026.47 327
14027.59 303
14028.70 295
14029.82 316
14030.94 325
14032.06 294
14033.17 306
14034.29 341
14035.41 306
14036.53 308
14037.64 328
14038.76 298
14039.88 359
14041.00 311
14042.11 306
14043.23 302
14044.35 324
14045.47 324
14046.59 328
14047.71 309
14048.82 317
14049.94 370
14051.06 316
14052.18 327
14053.30 336
14054.42 329
14055.53 335
14056.65 334
14057.77 366
14058.89 355
14060.01 348
14061.13 331
14062.25 340
14063.36 342
14064.48 322
14065.60 347
14066.72 348
14067.84 363
14068.96 342
14070.08 365
14071.20 364
14072.32 354
14073.44 385
14074.55 355
14075.67 355
14076.79 386
14077.91 380
14079.03 347
14080.15 353
14081.27 375
14082.39 364
14083.51 401
14084.63 371
14085.75 361
14086.87 412
14087.99 410
14089.11 406
14090.23 415
14091.35 439
14092.47 411
14093.59 398
14094.71 390
14095.83 415
14096.95 402
14098.07 398
14099.19 390
14100.31 383
14101.43 382
14102.55 363
14103.67 341
14104.79 338
14105.91 324
14107.03 347
14108.15 343
14109.27 350
14110.39 318
14111.51 332
14112.64 324
14113.76 333
14114.88 332
14116.00 314
14117.12 325
14118.24 311
14119.36 328
14120.48 322
14121.60 336
14122.72 316
14123.85 340
14124.97 322
14126.09 296
14127.21 317
14128.33 304
14129.45 325
14130.57 324
14131.70 294
14132.82 309
14133.94 319
14135.06 300
14136.18 311
14137.30 317
14138.43 312
14139.55 329
14140.67 298
14141.79 315
14142.91 313
14144.03 271
14145.16 313
14146.28 293
14147.40 300
14148.52 268
14149.65 269
14150.77 288
14151.89 288
14153.01 313
14154.13 318
14155.26 294
14156.38 284
14157.50 301
14158.62 289
14159.75 293
14160.87 301
14161.99 303
14163.12 306
14164.24 282
14165.36 285
14166.48 279
14167.61 294
14168.73 274
14169.85 327
14170.98 296
14172.10 287
14173.22 304
14174.35 289
14175.47 305
14176.59 308
14177.72 308
14178.84 276
14179.96 275
14181.09 307
14182.21 297
14183.33 284
14184.46 286
14185.58 305
14186.70 269
14187.83 298
14188.95 264
14190.07 261
14191.20 260
14192.32 276
14193.45 290
14194.57 286
14195.69 292
14196.82 276
14197.94 290
14199.07 285
14200.19 281
14201.32 281
14202.44 304
14203.56 274
14204.69 306
14205.81 279
14206.94 277
14208.06 274
14209.19 284
14210.31 285
14211.44 284
14212.56 275
14213.69 292
14214.81 288
14215.93 259
14217.06 261
14218.18 277
14219.31 277
14220.43 283
14221.56 309
14222.68 284
14223.81 272
14224.94 290
14226.06 269
14227.19 280
14228.31 268
14229.44 264
14230.56 261
14231.69 287
14232.81 267
14233.94 264
14235.06 271
14236.19 258
14237.32 301
14238.44 278
14239.57 288
14240.69 275
14241.82 305
14242.94 296
14244.07 265
14245.20 266
14246.32 267
14247.45 290
14248.57 261
14249.70 273
14250.83 267
14251.95 271
14253.08 291
14254.21 276
14255.33 268
14256.46 247
14257.59 284
14258.71 253
14259.84 269
14260.97 250
14262.09 270
14263.22 271
14264.35 271
14265.47 250
14266.60 246
14267.73 265
14268.85 268
14269.98 254
14271.11 244
14272.23 255
14273.36 258
14274.49 276
14275.62 250
14276.74 245
14277.87 259
14279.00 265
14280.12 261
14281.25 263
14282.38 273
14283.51 248
14284.63 237
14285.76 253
14286.89 263
14288.02 235
14289.15 263
14290.27 258
14291.40 270
14292.53 269
14293.66 264
14294.78 256
14295.91 261
14297.04 264
14298.17 262
14299.30 268
14300.42 249
14301.55 262
14302.68 231
14303.81 255
14304.94 255
14306.07 260
14307.19 266
14308.32 225
14309.45 243
14310.58 268
14311.71 255
14312.84 245
14313.97 252
14315.10 272
14316.22 265
14317.35 268
14318.48 274
14319.61 249
14320.74 268
14321.87 230
14323.00 259
14324.13 240
14325.26 217
14326.39 229
14327.51 232
14328.64 261
14329.77 236
14330.90 248
14332.03 275
14333.16 261
14334.29 241
14335.42 225
14336.55 246
14337.68 250
14338.81 242
14339.94 251
14341.07 259
14342.20 238
14343.33 262
14344.46 224
14345.59 251
14346.72 240
14347.85 249
14348.98 254
14350.11 239
14351.24 232
14352.37 241
14353.50 238
14354.63 212
14355.76 239
14356.89 257
14358.02 248
14359.15 255
14360.28 248
14361.41 244
14362.54 254
14363.67 240
14364.80 259
14365.94 269
14367.07 257
14368.20 249
14369.33 242
14370.46 228
14371.59 248
14372.72 261
14373.85 264
14374.98 275
14376.11 246
14377.25 233
14378.38 236
14379.51 256
14380.64 234
14381.77 232
14382.90 264
14384.03 257
14385.16 253
14386.30 250
14387.43 263
14388.56 243
14389.69 251
14390.82 256
14391.95 251
14393.09 269
14394.22 240
14395.35 249
14396.48 246
14397.61 244
14398.75 228
14399.88 267
14401.01 255
14402.14 249
14403.27 259
14404.41 246
14405.54 232
14406.67 243
14407.80 262
14408.94 236
14410.07 256
14411.20 235
14412.33 219
14413.47 244
14414.60 248
14415.73 255
14416.87 241
14418.00 248
14419.13 240
14420.26 257
14421.40 238
14422.53 246
14423.66 227
14424.80 263
14425.93 262
14427.06 262
14428.20 268
14429.33 249
14430.46 269
14431.59 230
14432.73 263
14433.86 264
14435.00 252
14436.13 272
14437.26 250
14438.40 261
14439.53 247
14440.66 265
14441.80 271
14442.93 248
14444.06 250
14445.20 265
14446.33 272
14447.47 291
14448.60 264
14449.73 275
14450.87 252
14452.00 269
14453.14 226
14454.27 249
14455.41 251
14456.54 258
14457.67 239
14458.81 271
14459.94 271
14461.08 244
14462.21 279
14463.35 240
14464.48 243
14465.62 235
14466.75 256
14467.89 273
14469.02 262
14470.15 285
14471.29 269
14472.42 273
14473.56 264
14474.69 261
14475.83 261
14476.96 225
14478.10 242
14479.24 280
14480.37 289
14481.51 274
14482.64 270
14483.78 297
14484.91 278
14486.05 283
14487.18 256
14488.32 270
14489.45 266
14490.59 304
14491.73 278
14492.86 271
14494.00 270
14495.13 291
14496.27 325
14497.40 295
14498.54 256
14499.68 259
14500.81 316
14501.95 298
14503.08 295
14504.22 272
14505.36 286
14506.49 294
14507.63 299
14508.77 276
14509.90 312
14511.04 280
14512.18 287
14513.31 315
14514.45 321
14515.58 286
14516.72 319
14517.86 329
14519.00 327
14520.13 286
14521.27 282
14522.41 324
14523.54 293
14524.68 293
14525.82 262
14526.95 307
14528.09 286
14529.23 299
14530.37 294
14531.50 288
14532.64 284
14533.78 267
14534.91 294
14536.05 283
14537.19 274
14538.33 301
14539.46 316
14540.60 280
14541.74 249
14542.88 290
14544.02 295
14545.15 284
14546.29 279
14547.43 278
14548.57 260
14549.70 254
14550.84 274
14551.98 266
14553.12 266
14554.26 248
14555.39 261
14556.53 289
14557.67 263
14558.81 242
14559.95 258
14561.09 281
14562.22 292
14563.36 268
14564.50 263
14565.64 250
14566.78 251
14567.92 261
14569.06 269
14570.20 257
14571.33 246
14572.47 255
14573.61 246
14574.75 250
14575.89 255
14577.03 281
14578.17 281
14579.31 298
14580.45 286
14581.59 262
14582.72 254
14583.86 258
14585.00 269
14586.14 263
14587.28 271
14588.42 260
14589.56 278
14590.70 269
14591.84 265
14592.98 278
14594.12 293
14595.26 294
14596.40 257
14597.54 276
14598.68 248
14599.82 273
14600.96 257
14602.10 283
14603.24 272
14604.38 261
14605.52 270
14606.66 268
14607.80 269
14608.94 265
14610.08 275
14611.22 268
14612.36 314
14613.50 286
14614.64 257
14615.78 274
14616.92 287
14618.06 301
14619.20 298
14620.34 307
14621.49 297
14622.63 262
14623.77 269
14624.91 265
14626.05 275
14627.19 272
14628.33 286
14629.47 294
14630.61 307
14631.75 300
14632.90 302
14634.04 269
14635.18 296
14636.32 290
14637.46 267
14638.60 277
14639.74 254
14640.88 245
14642.03 257
14643.17 246
14644.31 260
14645.45 245
14646.59 277
14647.73 249
14648.88 259
14650.02 273
14651.16 252
14652.30 269
14653.44 259
14654.59 273
14655.73 250
14656.87 251
14658.01 251
14659.16 243
14660.30 265
14661.44 249
14662.58 247
14663.72 261
14664.87 264
14666.01 245
14667.15 255
14668.29 255
14669.44 244
14670.58 247
14671.72 230
14672.87 254
14674.01 256
14675.15 234
14676.29 254
14677.44 250
14678.58 235
14679.72 223
14680.87 231
14682.01 252
14683.15 269
14684.30 250
14685.44 232
14686.58 244
14687.73 226
14688.87 254
14690.01 236
14691.16 243
14692.30 265
14693.44 234
14694.59 256
14695.73 255
14696.87 222
14698.02 222
14699.16 243
14700.30 243
14701.45 247
14702.59 241
14703.74 249
14704.88 254
14706.02 238
14707.17 238
14708.31 208
14709.46 234
14710.60 218
14711.75 250
14712.89 217
14714.03 252
14715.18 236
14716.32 236
14717.47 245
14718.61 245
14719.76 218
14720.90 219
14722.05 242
14723.19 253
14724.34 263
14725.48 250
14726.63 245
14727.77 257
14728.92 237
14730.06 221
14731.21 241
14732.35 235
14733.50 242
14734.64 256
14735.79 230
14736.93 198
14738.08 226
14739.22 231
14740.37 228
14741.51 230
14742.66 244
14743.80 228
14744.95 217
14746.09 220
14747.24 224
14748.39 244
14749.53 214
14750.68 222
14751.82 240
14752.97 216
14754.11 209
14755.26 236
14756.41 244
14757.55 224
14758.70 236
14759.85 237
14760.99 226
14762.14 215
14763.28 209
14764.43 233
14765.58 243
14766.72 227
14767.87 243
14769.02 223
14770.16 216
14771.31 256
14772.46 220
14773.60 209
14774.75 212
14775.90 222
14777.04 219
14778.19 237
14779.34 211
14780.48 211
14781.63 209
14782.78 228
14783.92 221
14785.07 220
14786.22 225
14787.37 206
14788.51 212
14789.66 225
14790.81 211
14791.96 209
14793.10 238
14794.25 241
14795.40 229
14796.54 232
14797.69 217
14798.84 226
14799.99 231
14801.14 209
14802.28 209
14803.43 210
14804.58 222
14805.73 234
14806.88 215
14808.02 208
14809.17 211
14810.32 226
14811.47 259
14812.62 222
14813.76 209
14814.91 209
14816.06 233
14817.21 237
14818.36 223
14819.51 229
14820.65 225
14821.80 219
14822.95 208
14824.10 222
14825.25 211
14826.40 205
14827.55 216
14828.69 231
14829.84 206
14830.99 196
14832.14 218
14833.29 217
14834.44 226
14835.59 208
14836.74 214
14837.89 217
14839.04 238
14840.19 224
14841.33 231
14842.48 237
14843.63 226
14844.78 200
14845.93 206
14847.08 201
14848.23 207
14849.38 223
14850.53 208
14851.68 209
14852.83 205
14853.98 200
14855.13 209
14856.28 221
14857.43 205
14858.58 236
14859.73 204
14860.88 223
14862.03 210
14863.18 218
14864.33 228
14865.48 241
14866.63 220
14867.78 220
14868.93 218
14870.08 217
14871.23 205
14872.38 236
14873.53 213
14874.68 235
14875.83 230
14876.98 238
14878.14 210
14879.29 236
14880.44 218
14881.59 219
14882.74 207
14883.89 206
14885.04 241
14886.19 228
14887.34 207
14888.49 216
14889.64 205
14890.80 234
14891.95 212
14893.10 209
14894.25 243
14895.40 229
14896.55 223
14897.70 231
14898.86 209
14900.01 210
14901.16 217
14902.31 230
14903.46 206
14904.61 227
14905.77 210
14906.92 243
14908.07 224
14909.22 236
14910.37 215
14911.53 219
14912.68 204
14913.83 219
14914.98 211
14916.13 216
14917.29 212
14918.44 199
14919.59 257
14920.74 223
14921.90 243
14923.05 214
14924.20 242
14925.35 228
14926.51 213
14927.66 198
14928.81 217
14929.96 217
14931.12 228
14932.27 207
14933.42 220
14934.57 222
14935.73 223
14936.88 234
14938.03 214
14939.19 211
14940.34 216
14941.49 230
14942.65 227
14943.80 244
14944.95 227
14946.11 226
14947.26 231
14948.41 213
14949.57 206
14950.72 208
14951.87 211
14953.03 198
14954.18 213
14955.33 207
14956.49 234
14957.64 196
14958.80 215
14959.95 215
14961.10 214
14962.26 219
14963.41 232
14964.57 198
14965.72 208
14966.87 214
14968.03 213
14969.18 238
14970.34 216
14971.49 238
14972.65 210
14973.80 203
14974.95 190
14976.11 232
14977.26 224
14978.42 231
14979.57 215
14980.73 227
14981.88 197
14983.04 241
14984.19 229
14985.35 215
14986.50 179
14987.66 211
14988.81 231
14989.97 203
14991.12 206
14992.28 218
14993.43 218
14994.59 196
14995.74 214
14996.90 188
14998.05 197
14999.21 201
15000.36 215
15001.52 212
15002.67 197
15003.83 217
15004.99 215
15006.14 224
15007.30 192
15008.45 226
15009.61 230
15010.76 209
15011.92 212
15013.08 221
15014.23 209
15015.39 233
15016.54 226
15017.70 215
15018.86 207
15020.01 232
15021.17 220
15022.32 201
15023.48 244
15024.64 203
15025.79 243
15026.95 214
15028.11 205
15029.26 191
15030.42 243
15031.58 201
15032.73 227
15033.89 222
15035.05 224
15036.20 213
15037.36 216
15038.52 220
15039.67 200
15040.83 215
15041.99 214
15043.15 251
15044.30 226
15045.46 229
15046.62 226
15047.77 218
15048.93 216
15050.09 228
15051.25 202
15052.40 203
15053.56 204
15054.72 236
15055.88 216
15057.03 204
15058.19 216
15059.35 220
15060.51 223
15061.66 227
15062.82 199
15063.98 211
15065.14 205
15066.30 170
15067.45 203
15068.61 204
15069.77 232
15070.93 212
15072.09 228
15073.24 215
15074.40 195
15075.56 216
15076.72 210
15077.88 215
15079.04 215
15080.20 226
15081.35 224
15082.51 242
15083.67 212
15084.83 218
15085.99 199
15087.15 227
15088.31 207
15089.46 229
15090.62 206
15091.78 216
15092.94 219
15094.10 223
15095.26 216
15096.42 215
15097.58 231
15098.74 191
15099.90 227
15101.06 196
15102.22 190
15103.37 205
15104.53 220
15105.69 217
15106.85 219
15108.01 195
15109.17 178
15110.33 216
15111.49 210
15112.65 225
15113.81 209
15114.97 222
15116.13 203
15117.29 241
15118.45 206
15119.61 238
15120.77 185
15121.93 217
15123.09 213
15124.25 218
15125.41 197
15126.57 215
15127.73 216
15128.89 216
15130.05 214
15131.21 202
15132.37 195
15133.53 213
15134.69 222
15135.86 215
15137.02 223
15138.18 200
15139.34 224
15140.50 212
15141.66 200
15142.82 197
15143.98 225
15145.14 218
15146.30 225
15147.46 202
15148.63 175
15149.79 217
15150.95 213
15152.11 218
15153.27 184
15154.43 238
15155.59 194
15156.75 215
15157.92 205
15159.08 239
15160.24 202
15161.40 228
15162.56 205
15163.72 216
15164.89 222
15166.05 202
15167.21 209
15168.37 226
15169.53 206
15170.69 204
15171.86 235
15173.02 222
15174.18 213
15175.34 206
15176.51 216
15177.67 207
15178.83 253
15179.99 197
15181.15 218
15182.32 218
15183.48 226
15184.64 214
15185.80 248
15186.97 232
15188.13 224
15189.29 221
15190.46 206
15191.62 224
15192.78 237
15193.94 218
15195.11 220
15196.27 230
15197.43 210
15198.60 212
15199.76 208
15200.92 234
15202.08 213
15203.25 222
15204.41 216
15205.57 229
15206.74 210
15207.90 217
15209.06 230
15210.23 227
15211.39 240
15212.56 220
15213.72 240
15214.88 229
15216.05 226
15217.21 209
15218.37 245
15219.54 225
15220.70 242
15221.87 244
15223.03 207
15224.19 238
15225.36 229
15226.52 248
15227.69 223
15228.85 249
15230.01 243
15231.18 246
15232.34 218
15233.51 251
15234.67 227
15235.84 216
15237.00 229
15238.16 229
15239.33 244
15240.49 223
15241.66 236
15242.82 221
15243.99 232
15245.15 222
15246.32 231
15247.48 218
15248.65 241
15249.81 200
15250.98 238
15252.14 221
15253.31 219
15254.47 240
15255.64 233
15256.80 223
15257.97 209
15259.13 211
15260.30 220
15261.46 215
15262.63 196
15263.80 228
15264.96 216
15266.13 246
15267.29 225
15268.46 230
15269.62 210
15270.79 226
15271.96 240
15273.12 226
15274.29 234
15275.45 224
15276.62 239
15277.79 234
15278.95 228
15280.12 249
15281.28 255
15282.45 228
15283.62 225
15284.78 202
15285.95 217
15287.12 213
15288.28 225
15289.45 235
15290.62 230
15291.78 216
15292.95 229
15294.12 220
15295.28 216
15296.45 215
15297.62 232
15298.78 219
15299.95 200
15301.12 217
15302.28 228
15303.45 252
15304.62 222
15305.78 213
15306.95 206
15308.12 229
15309.29 225
15310.45 222
15311.62 230
15312.79 234
15313.96 226
15315.12 223
15316.29 239
15317.46 197
15318.63 221
15319.79 222
15320.96 251
15322.13 221
15323.30 230
15324.46 202
15325.63 242
15326.80 243
15327.97 225
15329.14 207
15330.30 224
15331.47 209
15332.64 219
15333.81 231
15334.98 199
15336.14 217
15337.31 200
15338.48 219
15339.65 206
15340.82 213
15341.99 204
15343.16 234
15344.32 221
15345.49 235
15346.66 209
15347.83 219
15349.00 236
15350.17 251
15351.34 232
15352.51 226
15353.67 239
15354.84 201
15356.01 229
15357.18 211
15358.35 220
15359.52 221
15360.69 226
15361.86 211
15363.03 228
15364.20 219
15365.37 237
15366.54 257
15367.71 224
15368.87 227
15370.04 228
15371.21 243
15372.38 228
15373.55 252
15374.72 232
15375.89 230
15377.06 215
15378.23 222
15379.40 245
15380.57 224
15381.74 218
15382.91 236
15384.08 240
15385.25 234
15386.42 244
15387.59 229
15388.76 267
15389.93 237
15391.10 235
15392.27 248
15393.44 213
15394.62 219
15395.79 228
15396.96 223
15398.13 229
15399.30 268
15400.47 235
15401.64 220
15402.81 231
15403.98 236
15405.15 233
15406.32 228
15407.49 229
15408.66 259
15409.84 230
15411.01 214
15412.18 230
15413.35 242
15414.52 212
15415.69 208
15416.86 211
15418.03 236
15419.21 228
15420.38 236
15421.55 233
15422.72 211
15423.89 228
15425.06 244
15426.24 225
15427.41 219
15428.58 222
15429.75 214
15430.92 218
15432.09 217
15433.27 216
15434.44 211
15435.61 237
15436.78 241
15437.96 223
15439.13 224
15440.30 221
15441.47 215
15442.64 211
15443.82 217
15444.99 208
15446.16 232
15447.33 241
15448.51 236
15449.68 215
15450.85 228
15452.02 213
15453.20 224
15454.37 225
15455.54 232
15456.72 228
15457.89 218
15459.06 222
15460.23 185
15461.41 217
15462.58 206
15463.75 223
15464.93 207
15466.10 214
15467.27 209
15468.45 201
15469.62 206
15470.79 224
15471.97 244
15473.14 234
15474.31 210
15475.49 204
15476.66 220
15477.83 221
15479.01 217
15480.18 225
15481.36 205
15482.53 214
15483.70 238
15484.88 218
15486.05 224
15487.23 206
15488.40 238
15489.57 224
15490.75 214
15491.92 218
15493.10 224
15494.27 209
15495.44 223
15496.62 215
15497.79 210
15498.97 229
15500.14 193
15501.32 208
15502.49 220
15503.67 211
15504.84 230
15506.02 230
15507.19 225
15508.36 233
15509.54 223
15510.71 230
15511.89 246
15513.06 211
15514.24 223
15515.41 208
15516.59 211
15517.77 209
15518.94 215
15520.12 213
15521.29 225
15522.47 205
15523.64 210
15524.82 192
15525.99 223
15527.17 221
15528.34 227
15529.52 206
15530.69 205
15531.87 212
15533.05 228
15534.22 255
15535.40 225
15536.57 250
15537.75 206
15538.93 224
15540.10 213
15541.28 225
15542.45 241
15543.63 222
15544.81 261
15545.98 243
15547.16 209
15548.33 234
15549.51 212
15550.69 236
15551.86 211
15553.04 214
15554.22 235
15555.39 199
15556.57 234
15557.75 228
15558.92 246
15560.10 243
15561.28 229
15562.45 213
15563.63 242
15564.81 228
15565.99 244
15567.16 251
15568.34 259
15569.52 248
15570.69 226
15571.87 240
15573.05 243
15574.23 239
15575.40 230
15576.58 239
15577.76 241
15578.93 221
15580.11 242
15581.29 212
15582.47 237
15583.65 253
15584.82 243
15586.00 257
15587.18 240
15588.36 228
15589.53 246
15590.71 261
15591.89 240
15593.07 227
15594.25 238
15595.42 253
15596.60 246
15597.78 251
15598.96 251
15600.14 239
15601.32 252
15602.49 246
15603.67 258
15604.85 250
15606.03 251
15607.21 274
15608.39 267
15609.56 279
15610.74 246
15611.92 275
15613.10 239
15614.28 249
15615.46 271
15616.64 259
15617.82 268
15619.00 262
15620.17 260
15621.35 263
15622.53 283
15623.71 251
15624.89 263
15626.07 277
15627.25 266
15628.43 298
15629.61 267
15630.79 291
15631.97 242
15633.15 271
15634.33 298
15635.51 249
15636.69 267
15637.87 256
15639.05 299
15640.22 278
15641.40 271
15642.58 284
15643.76 291
15644.94 282
15646.12 300
15647.30 291
15648.48 274
15649.66 278
15650.85 258
15652.03 283
15653.21 269
15654.39 280
15655.57 260
15656.75 282
15657.93 289
15659.11 276
15660.29 289
15661.47 278
15662.65 284
15663.83 282
15665.01 279
15666.19 262
15667.37 255
15668.55 258
15669.73 270
15670.92 282
15672.10 252
15673.28 276
15674.46 248
15675.64 233
15676.82 232
15678.00 233
15679.18 280
15680.36 271
15681.55 285
15682.73 283
15683.91 270
15685.09 278
15686.27 280
15687.45 284
15688.63 252
15689.82 236
15691.00 261
15692.18 274
15693.36 254
15694.54 236
15695.73 255
15696.91 273
15698.09 263
15699.27 261
15700.45 276
15701.64 263
15702.82 265
15704.00 287
15705.18 269
15706.36 275
15707.55 281
15708.73 276
15709.91 282
15711.09 260
15712.28 263
15713.46 266
15714.64 262
15715.82 269
15717.01 272
15718.19 255
15719.37 258
15720.55 250
15721.74 273
15722.92 284
15724.10 272
15725.29 279
15726.47 287
15727.65 281
15728.84 286
15730.02 259
15731.20 280
15732.39 275
15733.57 307
15734.75 281
15735.94 305
15737.12 280
15738.30 291
15739.49 297
15740.67 273
15741.85 289
15743.04 265
15744.22 292
15745.40 280
15746.59 292
15747.77 285
15748.96 280
15750.14 306
15751.32 291
15752.51 288
15753.69 279
15754.88 322
15756.06 287
15757.24 284
15758.43 265
15759.61 279
15760.80 269
15761.98 280
15763.17 271
15764.35 263
15765.53 262
15766.72 259
15767.90 292
15769.09 274
15770.27 252
15771.46 280
15772.64 263
15773.83 260
15775.01 270
15776.20 259
15777.38 270
15778.57 255
15779.75 249
15780.94 254
15782.12 278
15783.31 259
15784.49 278
15785.68 256
15786.86 251
15788.05 264
15789.23 256
15790.42 210
15791.60 229
15792.79 283
15793.98 236
15795.16 260
15796.35 270
15797.53 268
15798.72 261
15799.90 226
15801.09 244
15802.28 252
15803.46 260
15804.65 261
15805.83 250
15807.02 259
15808.21 261
15809.39 241
15810.58 240
15811.76 235
15812.95 233
15814.14 261
15815.32 241
15816.51 254
15817.70 251
15818.88 249
15820.07 259
15821.26 237
15822.44 233
15823.63 246
15824.82 249
15826.00 244
15827.19 240
15828.38 246
15829.56 262
15830.75 271
15831.94 231
15833.12 248
15834.31 233
15835.50 220
15836.69 246
15837.87 265
15839.06 248
15840.25 257
15841.44 245
15842.62 235
15843.81 241
15845.00 259
15846.18 234
15847.37 257
15848.56 255
15849.75 247
15850.94 230
15852.12 229
15853.31 266
15854.50 256
15855.69 274
15856.87 244
15858.06 254
15859.25 237
15860.44 243
15861.63 243
15862.81 249
15864.00 263
15865.19 260
15866.38 254
15867.57 253
15868.76 267
15869.94 256
15871.13 237
15872.32 237
15873.51 242
15874.70 229
15875.89 234
15877.08 277
15878.26 267
15879.45 240
15880.64 209
15881.83 242
15883.02 244
15884.21 246
15885.40 248
15886.59 244
15887.78 262
15888.97 251
15890.15 230
15891.34 239
15892.53 247
15893.72 240
15894.91 233
15896.10 265
15897.29 267
15898.48 252
15899.67 284
15900.86 260
15902.05 284
15903.24 248
15904.43 248
15905.62 254
15906.81 230
15908.00 254
15909.19 263
15910.38 268
15911.57 263
15912.76 227
15913.95 243
15915.14 267
15916.33 230
15917.52 249
15918.71 264
15919.90 279
15921.09 253
15922.28 242
15923.47 265
15924.66 265
15925.85 239
15927.04 255
15928.23 253
15929.42 282
15930.61 269
15931.80 283
15932.99 256
15934.18 244
15935.38 291
15936.57 238
15937.76 254
15938.95 226
15940.14 224
15941.33 230
15942.52 235
15943.71 223
15944.90 245
15946.10 224
15947.29 243
15948.48 245
15949.67 231
15950.86 207
15952.05 231
15953.24 231
15954.44 234
15955.63 207
15956.82 204
15958.01 222
15959.20 236
15960.39 215
15961.59 210
15962.78 207
15963.97 251
15965.16 247
15966.35 217
15967.55 212
15968.74 212
15969.93 217
15971.12 221
15972.31 244
15973.51 212
15974.70 199
15975.89 225
15977.08 223
15978.28 206
15979.47 215
15980.66 231
15981.85 225
15983.05 222
15984.24 210
15985.43 233
15986.62 211
15987.82 217
15989.01 229
15990.20 217
15991.40 221
15992.59 199
15993.78 208
15994.98 194
15996.17 198
15997.36 214
15998.55 219
15999.75 220
16000.94 198
16002.13 220
16003.33 230
16004.52 216
16005.72 211
16006.91 204
16008.10 215
16009.30 189
16010.49 209
16011.68 202
16012.88 187
16014.07 214
16015.26 207
16016.46 245
16017.65 210
16018.85 232
16020.04 214
16021.23 182
16022.43 223
16023.62 208
16024.82 227
16026.01 235
16027.21 232
16028.40 196
16029.59 203
16030.79 182
16031.98 208
16033.18 247
16034.37 211
16035.57 211
16036.76 221
16037.96 210
16039.15 214
16040.35 239
16041.54 204
16042.73 222
16043.93 236
16045.12 209
16046.32 217
16047.51 218
16048.71 210
16049.91 208
16051.10 215
16052.30 228
16053.49 236
16054.69 232
16055.88 207
16057.08 207
16058.27 210
16059.47 207
16060.66 205
16061.86 219
16063.05 216
16064.25 220
16065.45 213
16066.64 212
16067.84 215
16069.03 200
16070.23 214
16071.42 211
16072.62 208
16073.82 200
16075.01 204
16076.21 199
16077.41 217
16078.60 207
16079.80 217
16080.99 210
16082.19 225
16083.39 223
16084.58 214
16085.78 212
16086.98 229
16088.17 211
16089.37 203
16090.57 206
16091.76 201
16092.96 216
16094.16 195
16095.35 213
16096.55 190
16097.75 216
16098.94 210
16100.14 227
16101.34 226
16102.53 209
16103.73 206
16104.93 194
16106.13 231
16107.32 198
16108.52 216
16109.72 197
16110.92 201
16112.11 200
16113.31 204
16114.51 196
16115.71 200
16116.90 203
16118.10 216
16119.30 202
16120.50 189
16121.69 202
16122.89 209
16124.09 202
16125.29 198
16126.49 201
16127.68 192
16128.88 227
16130.08 196
16131.28 212
16132.48 214
16133.67 203
16134.87 184
16136.07 198
16137.27 190
16138.47 194
16139.67 223
16140.86 187
16142.06 178
16143.26 189
16144.46 200
16145.66 185
16146.86 197
16148.06 185
16149.26 172
16150.45 204
16151.65 212
16152.85 197
16154.05 193
16155.25 206
16156.45 193
16157.65 191
16158.85 200
16160.05 188
16161.25 184
16162.45 199
16163.64 193
16164.84 205
16166.04 204
16167.24 195
16168.44 188
16169.64 220
16170.84 210
16172.04 219
16173.24 204
16174.44 204
16175.64 207
16176.84 221
16178.04 201
16179.24 202
16180.44 220
16181.64 191
16182.84 184
16184.04 198
16185.24 214
16186.44 193
16187.64 192
16188.84 198
16190.04 206
16191.24 222
16192.44 215
16193.64 219
16194.84 184
16196.04 213
16197.24 217
16198.44 227
16199.65 200
16200.85 197
16202.05 228
16203.25 235
16204.45 182
16205.65 208
16206.85 186
16208.05 211
16209.25 208
16210.45 214
16211.65 209
16212.86 195
16214.06 189
16215.26 197
16216.46 219
16217.66 183
16218.86 213
16220.06 199
16221.27 200
16222.47 203
16223.67 206
16224.87 199
16226.07 218
16227.27 219
16228.48 192
16229.68 189
16230.88 180
16232.08 212
16233.28 221
16234.48 232
16235.69 213
16236.89 221
16238.09 222
16239.29 220
16240.50 222
16241.70 201
16242.90 233
16244.10 245
16245.30 223
16246.51 210
16247.71 219
16248.91 215
16250.11 235
16251.32 207
16252.52 213
16253.72 228
16254.92 215
16256.13 226
16257.33 228
16258.53 206
16259.74 220
16260.94 220
16262.14 214
16263.35 231
16264.55 230
16265.75 208
16266.95 203
16268.16 214
16269.36 216
16270.56 220
16271.77 215
16272.97 207
16274.17 248
16275.38 240
16276.58 219
16277.79 226
16278.99 236
16280.19 225
16281.40 218
16282.60 249
16283.80 234
16285.01 212
16286.21 232
16287.42 225
16288.62 215
16289.82 232
16291.03 257
16292.23 220
16293.44 234
16294.64 235
16295.84 230
16297.05 223
16298.25 235
16299.46 233
16300.66 220
16301.87 239
16303.07 210
16304.27 226
16305.48 219
16306.68 224
16307.89 216
16309.09 239
16310.30 223
16311.50 217
16312.71 217
16313.91 209
16315.12 227
16316.32 204
16317.53 223
16318.73 225
16319.94 213
16321.14 218
16322.35 221
16323.55 216
16324.76 205
16325.96 193
16327.17 208
16328.38 196
16329.58 206
16330.79 205
16331.99 207
16333.20 204
16334.40 207
16335.61 209
16336.81 220
16338.02 208
16339.23 181
16340.43 213
16341.64 200
16342.84 192
16344.05 195
16345.26 211
16346.46 190
16347.67 218
16348.87 185
16350.08 210
16351.29 194
16352.49 187
16353.70 193
16354.91 197
16356.11 204
16357.32 198
16358.53 198
16359.73 176
16360.94 188
16362.15 199
16363.35 200
16364.56 188
16365.77 208
16366.97 192
16368.18 202
16369.39 198
16370.59 196
16371.80 180
16373.01 201
16374.21 189
16375.42 203
16376.63 220
16377.84 187
16379.04 191
16380.25 180
16381.46 200
16382.67 195
16383.87 190
16385.08 196
16386.29 186
16387.50 202
16388.70 193
16389.91 201
16391.12 198
16392.33 187
16393.53 204
16394.74 206
16395.95 196
16397.16 190
16398.37 200
16399.57 191
16400.78 192
16401.99 189
16403.20 179
16404.41 198
16405.62 204
16406.82 196
16408.03 188
16409.24 203
16410.45 181
16411.66 192
16412.87 194
16414.07 201
16415.28 184
16416.49 204
16417.70 196
16418.91 173
16420.12 178
16421.33 178
16422.54 206
16423.75 183
16424.95 184
16426.16 179
16427.37 187
16428.58 192
16429.79 177
16431.00 200
16432.21 190
16433.42 183
16434.63 192
16435.84 190
16437.05 178
16438.26 166
16439.47 210
16440.68 192
16441.88 171
16443.09 179
16444.30 187
16445.51 193
16446.72 188
16447.93 176
16449.14 192
16450.35 214
16451.56 181
16452.77 217
16453.98 214
16455.19 181
16456.40 198
16457.61 197
16458.82 205
16460.03 189
16461.24 177
16462.45 183
16463.67 179
16464.88 189
16466.09 180
16467.30 184
16468.51 191
16469.72 187
16470.93 178
16472.14 181
16473.35 185
16474.56 165
16475.77 201
16476.98 173
16478.19 180
16479.40 181
16480.62 173
16481.83 173
16483.04 185
16484.25 195
16485.46 190
16486.67 200
16487.88 182
16489.09 183
16490.31 175
16491.52 173
16492.73 181
16493.94 175
16495.15 196
16496.36 163
16497.57 190
16498.79 188
16500.00 201
16501.21 188
16502.42 174
16503.63 176
16504.85 170
16506.06 172
16507.27 191
16508.48 183
16509.69 151
16510.91 170
16512.12 187
16513.33 179
16514.54 174
16515.76 182
16516.97 172
16518.18 185
16519.39 170
16520.60 165
16521.82 201
16523.03 213
16524.24 191
16525.46 181
16526.67 177
16527.88 182
16529.09 175
16530.31 189
16531.52 184
16532.73 158
16533.95 174
16535.16 178
16536.37 172
16537.58 159
16538.80 170
16540.01 184
16541.22 182
16542.44 183
16543.65 167
16544.86 184
16546.08 158
16547.29 184
16548.50 189
16549.72 201
16550.93 180
16552.15 172
16553.36 172
16554.57 154
16555.79 171
16557.00 180
16558.21 189
16559.43 186
16560.64 192
16561.86 187
16563.07 186
16564.28 182
16565.50 196
16566.71 205
16567.93 175
16569.14 187
16570.36 198
16571.57 180
16572.78 184
16574.00 170
16575.21 171
16576.43 179
16577.64 189
16578.86 173
16580.07 190
16581.29 182
16582.50 163
16583.72 150
16584.93 180
16586.15 192
16587.36 173
16588.58 182
16589.79 170
16591.01 186
16592.22 160
16593.44 179
16594.65 198
16595.87 183
16597.08 179
16598.30 171
16599.51 177
16600.73 186
16601.94 188
16603.16 178
16604.37 180
16605.59 181
16606.81 169
16608.02 168
16609.24 175
16610.45 164
16611.67 173
16612.89 189
16614.10 188
16615.32 198
16616.53 184
16617.75 165
16618.97 178
16620.18 163
16621.40 166
16622.61 194
16623.83 170
16625.05 169
16626.26 150
16627.48 167
16628.70 183
16629.91 161
16631.13 176
16632.35 161
16633.56 165
16634.78 161
16636.00 180
16637.21 165
16638.43 174
16639.65 170
16640.86 182
16642.08 157
16643.30 173
16644.51 167
16645.73 174
16646.95 155
16648.17 147
16649.38 153
16650.60 176
16651.82 188
16653.03 182
16654.25 180
16655.47 161
16656.69 154
16657.90 178
16659.12 176
16660.34 161
16661.56 178
16662.77 169
16663.99 163
16665.21 156
16666.43 173
16667.65 164
16668.86 184
16670.08 163
16671.30 187
16672.52 174
16673.74 148
16674.95 147
16676.17 164
16677.39 160
16678.61 162
16679.83 164
16681.05 158
16682.26 195
16683.48 166
16684.70 148
16685.92 169
16687.14 163
16688.36 160
16689.58 154
16690.79 158
16692.01 173
16693.23 156
16694.45 154
16695.67 188
16696.89 158
16698.11 164
16699.33 163
16700.55 154
16701.76 160
16702.98 160
16704.20 156
16705.42 183
16706.64 159
16707.86 158
16709.08 178
16710.30 167
16711.52 161
16712.74 138
16713.96 159
16715.18 157
16716.40 181
16717.62 152
16718.84 168
16720.06 168
16721.28 175
16722.50 191
16723.72 153
16724.94 181
16726.16 167
16727.38 162
16728.60 160
16729.82 163
16731.04 171
16732.26 180
16733.48 151
16734.70 162
16735.92 157
16737.14 154
16738.36 156
16739.58 170
16740.80 154
16742.02 166
16743.24 173
16744.46 165
16745.68 160
16746.90 155
16748.12 140
16749.35 160
16750.57 203
16751.79 197
16753.01 156
16754.23 166
16755.45 161
16756.67 169
16757.89 150
16759.11 158
16760.33 157
16761.56 153
16762.78 165
16764.00 167
16765.22 156
16766.44 156
16767.66 167
16768.88 155
16770.11 175
16771.33 176
16772.55 173
16773.77 172
16774.99 160
16776.22 185
16777.44 174
16778.66 178
16779.88 163
16781.10 150
16782.33 165
16783.55 167
16784.77 149
16785.99 155
16787.21 177
16788.44 160
16789.66 173
16790.88 162
16792.10 171
16793.33 176
16794.55 164
16795.77 155
16796.99 146
16798.22 163
16799.44 179
16800.66 167
16801.88 149
16803.11 162
16804.33 176
16805.55 157
16806.78 173
16808.00 158
16809.22 143
16810.44 153
16811.67 155
16812.89 177
16814.11 185
16815.34 179
16816.56 158
16817.78 146
16819.01 158
16820.23 159
16821.45 149
16822.68 153
16823.90 155
16825.13 159
16826.35 189
16827.57 163
16828.80 188
16830.02 181
16831.24 155
16832.47 164
16833.69 153
16834.92 172
16836.14 164
16837.36 164
16838.59 153
16839.81 138
16841.04 161
16842.26 207
16843.48 179
16844.71 185
16845.93 200
16847.16 166
16848.38 174
16849.61 184
16850.83 179
16852.06 192
16853.28 194
16854.51 181
16855.73 170
16856.95 163
16858.18 162
16859.40 181
16860.63 184
16861.85 189
16863.08 165
16864.30 178
16865.53 189
16866.75 176
16867.98 185
16869.21 179
16870.43 182
16871.66 170
16872.88 180
16874.11 192
16875.33 186
16876.56 184
16877.78 184
16879.01 200
16880.23 172
16881.46 183
16882.69 175
16883.91 180
16885.14 192
16886.36 188
16887.59 176
16888.81 187
16890.04 170
16891.27 193
16892.49 178
16893.72 184
16894.94 197
16896.17 184
16897.40 185
16898.62 161
16899.85 162
16901.08 176
16902.30 178
16903.53 165
16904.76 166
16905.98 175
16907.21 179
16908.44 176
16909.66 188
16910.89 171
16912.12 174
16913.34 173
16914.57 170
16915.80 178
16917.02 156
16918.25 153
16919.48 179
16920.70 173
16921.93 166
16923.16 184
16924.39 163
16925.61 166
16926.84 178
16928.07 161
16929.30 167
16930.52 177
16931.75 156
16932.98 179
16934.21 205
16935.43 173
16936.66 178
16937.89 191
16939.12 161
16940.34 172
16941.57 170
16942.80 179
16944.03 154
16945.26 155
16946.48 160
16947.71 157
16948.94 157
16950.17 165
16951.40 148
16952.62 166
16953.85 180
16955.08 170
16956.31 157
16957.54 168
16958.77 152
16959.99 168
16961.22 162
16962.45 153
16963.68 167
16964.91 159
16966.14 180
16967.37 172
16968.60 183
16969.82 162
16971.05 167
16972.28 149
16973.51 152
16974.74 155
16975.97 151
16977.20 146
16978.43 144
16979.66 152
16980.89 158
16982.11 159
16983.34 158
16984.57 176
16985.80 148
16987.03 150
16988.26 147
16989.49 175
16990.72 160
16991.95 170
16993.18 175
16994.41 154
16995.64 146
16996.87 158
16998.10 141
16999.33 161
17000.56 167
17001.79 162
17003.02 173
17004.25 166
17005.48 161
17006.71 144
17007.94 163
17009.17 167
17010.40 170
17011.63 188
17012.86 168
17014.09 162
17015.32 157
17016.55 162
17017.78 161
17019.01 182
17020.25 172
17021.48 159
17022.71 190
17023.94 166
17025.17 181
17026.40 172
17027.63 181
17028.86 165
17030.09 189
17031.32 160
17032.55 170
17033.79 189
17035.02 173
17036.25 152
17037.48 166
17038.71 151
17039.94 144
17041.17 152
17042.41 151
17043.64 174
17044.87 157
17046.10 160
17047.33 171
17048.56 155
17049.80 148
17051.03 168
17052.26 153
17053.49 160
17054.72 154
17055.95 159
17057.19 176
17058.42 153
17059.65 155
17060.88 174
17062.12 181
17063.35 174
17064.58 150
17065.81 164
17067.04 174
17068.28 157
17069.51 152
17070.74 158
17071.97 162
17073.21 170
17074.44 160
17075.67 162
17076.90 157
17078.14 167
17079.37 171
17080.60 166
17081.84 154
17083.07 175
17084.30 184
17085.54 171
17086.77 164
17088.00 147
17089.23 182
17090.47 171
17091.70 160
17092.93 166
17094.17 157
17095.40 161
17096.63 162
17097.87 166
17099.10 164
17100.34 159
17101.57 161
17102.80 161
17104.04 178
17105.27 154
17106.50 154
17107.74 174
17108.97 173
17110.21 177
17111.44 146
17112.67 156
17113.91 151
17115.14 166
17116.38 142
17117.61 172
17118.84 149
17120.08 189
17121.31 162
17122.55 156
17123.78 154
17125.02 133
17126.25 157
17127.48 172
17128.72 158
17129.95 147
17131.19 150
17132.42 135
17133.66 155
17134.89 178
17136.13 157
17137.36 154
17138.60 162
17139.83 153
17141.07 154
17142.30 144
17143.54 176
17144.77 151
17146.01 169
17147.24 159
17148.48 153
17149.71 163
17150.95 160
17152.19 138
17153.42 141
17154.66 169
17155.89 146
17157.13 169
17158.36 152
17159.60 160
17160.83 151
17162.07 149
17163.31 137
17164.54 149
17165.78 158
17167.01 169
17168.25 140
17169.49 160
17170.72 141
17171.96 156
17173.19 165
17174.43 134
17175.67 153
17176.90 151
17178.14 164
17179.38 160
17180.61 147
17181.85 149
17183.09 161
17184.32 138
17185.56 166
17186.80 152
17188.03 138
17189.27 153
17190.51 157
17191.74 136
17192.98 167
17194.22 160
17195.45 121
17196.69 175
17197.93 159
17199.16 167
17200.40 158
17201.64 168
17202.88 153
17204.11 150
17205.35 162
17206.59 151
17207.83 172
17209.06 145
17210.30 150
17211.54 158
17212.78 140
17214.01 146
17215.25 137
17216.49 151
17217.73 165
17218.96 160
17220.20 193
17221.44 184
17222.68 165
17223.92 136
17225.15 155
17226.39 158
17227.63 159
17228.87 159
17230.11 162
17231.35 160
17232.58 150
17233.82 160
17235.06 162
17236.30 184
17237.54 158
17238.78 143
17240.01 163
17241.25 152
17242.49 150
17243.73 152
17244.97 161
17246.21 139
17247.45 156
17248.69 149
17249.93 163
17251.16 157
17252.40 169
17253.64 154
17254.88 149
17256.12 154
17257.36 162
17258.60 151
17259.84 164
17261.08 128
17262.32 164
17263.56 135
17264.80 144
17266.04 143
17267.28 164
17268.51 155
17269.75 163
17270.99 160
17272.23 168
17273.47 154
17274.71 146
17275.95 165
17277.19 161
17278.43 158
17279.67 142
17280.91 162
17282.15 155
17283.39 163
17284.63 149
17285.87 159
17287.11 147
17288.35 139
17289.60 155
17290.84 145
17292.08 164
17293.32 152
17294.56 158
17295.80 152
17297.04 135
17298.28 136
17299.52 179
17300.76 148
17302.00 147
17303.24 148
17304.48 163
17305.72 156
17306.96 154
17308.21 142
17309.45 161
17310.69 160
17311.93 147
17313.17 188
17314.41 172
17315.65 160
17316.89 151
17318.14 172
17319.38 161
17320.62 148
17321.86 153
17323.10 159
17324.34 188
17325.59 167
17326.83 140
17328.07 133
17329.31 167
17330.55 160
17331.79 167
17333.04 164
17334.28 146
17335.52 159
17336.76 197
17338.00 144
17339.25 144
17340.49 147
17341.73 146
17342.97 173
17344.22 160
17345.46 162
17346.70 148
17347.94 155
17349.19 144
17350.43 159
17351.67 142
17352.91 157
17354.16 156
17355.40 175
17356.64 155
17357.88 153
17359.13 146
17360.37 173
17361.61 169
17362.86 163
17364.10 172
17365.34 184
17366.58 134
17367.83 163
17369.07 188
17370.31 158
17371.56 171
17372.80 150
17374.04 172
17375.29 152
17376.53 143
17377.78 154
17379.02 169
17380.26 156
17381.51 148
17382.75 151
17383.99 169
17385.24 152
17386.48 149
17387.72 168
17388.97 189
17390.21 153
17391.46 132
17392.70 155
17393.94 129
17395.19 167
17396.43 152
17397.68 152
17398.92 140
17400.17 156
17401.41 158
17402.65 164
17403.90 160
17405.14 132
17406.39 163
17407.63 149
17408.88 170
17410.12 148
17411.37 148
17412.61 169
17413.86 154
17415.10 158
17416.35 158
17417.59 148
17418.84 169
17420.08 135
17421.33 159
17422.57 162
17423.82 175
17425.06 173
17426.31 141
17427.55 160
17428.80 162
17430.04 176
17431.29 149
17432.53 163
17433.78 170
17435.03 151
17436.27 149
17437.52 182
17438.76 167
17440.01 153
17441.25 164
17442.50 170
17443.75 167
17444.99 151
17446.24 152
17447.48 166
17448.73 176
17449.98 132
17451.22 145
17452.47 164
17453.71 137
17454.96 148
17456.21 179
17457.45 163
17458.70 152
17459.95 156
17461.19 173
17462.44 174
17463.69 154
17464.93 157
17466.18 155
17467.43 167
17468.67 152
17469.92 155
17471.17 165
17472.41 177
17473.66 148
17474.91 177
17476.15 160
17477.40 164
17478.65 149
17479.90 167
17481.14 165
17482.39 140
17483.64 157
17484.88 166
17486.13 163
17487.38 155
17488.63 179
17489.87 167
17491.12 160
17492.37 132
17493.62 167
17494.86 169
17496.11 159
17497.36 154
17498.61 147
17499.86 151
17501.10 149
17502.35 153
17503.60 154
17504.85 169
17506.10 157
17507.34 179
17508.59 183
17509.84 168
17511.09 146
17512.34 171
17513.59 145
17514.83 170
17516.08 154
17517.33 161
17518.58 170
17519.83 150
17521.08 163
17522.33 160
17523.57 166
17524.82 172
17526.07 174
17527.32 155
17528.57 151
17529.82 146
17531.07 187
17532.32 193
17533.57 183
17534.82 172
17536.06 170
17537.31 174
17538.56 162
17539.81 181
17541.06 162
17542.31 183
17543.56 155
17544.81 154
17546.06 169
17547.31 160
17548.56 146
17549.81 201
17551.06 177
17552.31 167
17553.56 160
17554.81 186
17556.06 175
17557.31 156
17558.56 182
17559.81 158
17561.06 170
17562.31 176
17563.56 171
17564.81 167
17566.06 169
17567.31 139
17568.56 173
17569.81 181
17571.06 173
17572.31 161
17573.56 167
17574.81 155
17576.06 165
17577.31 173
17578.56 170
17579.81 174
17581.06 172
17582.31 170
17583.57 179
17584.82 163
17586.07 171
17587.32 162
17588.57 159
17589.82 161
17591.07 179
17592.32 170
17593.57 190
17594.83 173
17596.08 178
17597.33 181
17598.58 170
17599.83 159
17601.08 182
17602.33 168
17603.59 150
17604.84 143
17606.09 166
17607.34 156
17608.59 169
17609.84 167
17611.10 177
17612.35 185
17613.60 180
17614.85 164
17616.10 186
17617.36 164
17618.61 163
17619.86 170
17621.11 169
17622.36 156
17623.62 159
17624.87 189
17626.12 146
17627.37 164
17628.63 164
17629.88 169
17631.13 170
17632.38 175
17633.64 169
17634.89 188
17636.14 145
17637.39 160
17638.65 173
17639.90 161
17641.15 169
17642.41 132
17643.66 170
17644.91 172
17646.17 182
17647.42 172
17648.67 152
17649.92 163
17651.18 165
17652.43 172
17653.68 160
17654.94 161
17656.19 152
17657.44 166
17658.70 156
17659.95 153
17661.21 152
17662.46 130
17663.71 152
17664.97 143
17666.22 169
17667.47 161
17668.73 146
17669.98 155
17671.24 177
17672.49 162
17673.74 145
17675.00 173
17676.25 167
17677.51 158
17678.76 163
17680.02 177
17681.27 166
17682.52 162
17683.78 173
17685.03 150
17686.29 167
17687.54 161
17688.80 175
17690.05 164
17691.31 176
17692.56 158
17693.82 151
17695.07 161
17696.32 170
17697.58 152
17698.83 184
17700.09 191
17701.34 166
17702.60 147
17703.86 145
17705.11 141
17706.37 164
17707.62 179
17708.88 173
17710.13 156
17711.39 177
17712.64 172
17713.90 161
17715.15 156
17716.41 160
17717.66 171
17718.92 179
17720.18 157
17721.43 161
17722.69 152
17723.94 159
17725.20 163
17726.45 176
17727.71 182
17728.97 155
17730.22 175
17731.48 166
17732.74 160
17733.99 164
17735.25 174
17736.50 168
17737.76 152
17739.02 172
17740.27 159
17741.53 174
17742.79 149
17744.04 190
17745.30 173
17746.56 157
17747.81 168
17749.07 167
17750.33 172
17751.58 166
17752.84 137
17754.10 163
17755.35 168
17756.61 156
17757.87 165
17759.12 168
17760.38 165
17761.64 172
17762.90 171
17764.15 167
17765.41 166
17766.67 168
17767.93 148
17769.18 176
17770.44 180
17771.70 165
17772.96 165
17774.21 180
17775.47 170
17776.73 171
17777.99 171
17779.24 172
17780.50 183
17781.76 176
17783.02 154
17784.28 173
17785.53 168
17786.79 173
17788.05 181
17789.31 152
17790.57 162
17791.82 172
17793.08 165
17794.34 166
17795.60 182
17796.86 168
17798.12 166
17799.37 170
17800.63 147
17801.89 153
17803.15 168
17804.41 180
17805.67 185
17806.93 180
17808.19 168
17809.44 166
17810.70 162
17811.96 164
17813.22 152
17814.48 170
17815.74 179
17817.00 166
17818.26 153
17819.52 162
17820.78 147
17822.04 163
17823.29 160
17824.55 162
17825.81 171
17827.07 153
17828.33 164
17829.59 172
17830.85 141
17832.11 139
17833.37 174
17834.63 186
17835.89 148
17837.15 167
17838.41 163
17839.67 159
17840.93 151
17842.19 175
17843.45 147
17844.71 147
17845.97 157
17847.23 153
17848.49 172
17849.75 148
17851.01 171
17852.27 183
17853.53 167
17854.79 139
17856.05 156
17857.31 167
17858.57 150
17859.84 144
17861.10 149
17862.36 155
17863.62 144
17864.88 154
17866.14 155
17867.40 141
17868.66 145
17869.92 146
17871.18 167
17872.44 140
17873.71 153
17874.97 133
17876.23 148
17877.49 153
17878.75 168
17880.01 157
17881.27 153
17882.53 134
17883.80 157
17885.06 153
17886.32 155
17887.58 155
17888.84 139
17890.10 160
17891.37 151
17892.63 170
17893.89 156
17895.15 171
17896.41 154
17897.67 145
17898.94 139
17900.20 158
17901.46 162
17902.72 153
17903.99 166
17905.25 159
17906.51 141
17907.77 158
17909.03 165
17910.30 169
17911.56 152
17912.82 165
17914.08 157
17915.35 146
17916.61 174
17917.87 156
17919.14 171
17920.40 158
17921.66 134
17922.92 161
17924.19 164
17925.45 155
17926.71 168
17927.98 180
17929.24 145
17930.50 143
17931.76 155
17933.03 138
17934.29 141
17935.55 147
17936.82 170
17938.08 150
17939.34 155
17940.61 156
17941.87 176
17943.14 162
17944.40 146
17945.66 150
17946.93 169
17948.19 139
17949.45 147
17950.72 156
17951.98 152
17953.25 143
17954.51 161
17955.77 151
17957.04 164
17958.30 155
17959.57 156
17960.83 167
17962.09 146
17963.36 147
17964.62 156
17965.89 174
17967.15 161
17968.42 133
17969.68 152
17970.95 166
17972.21 161
17973.47 151
17974.74 170
17976.00 152
17977.27 150
17978.53 153
17979.80 140
17981.06 164
17982.33 143
17983.59 158
17984.86 149
17986.12 144
17987.39 144
17988.65 157
17989.92 143
17991.18 152
17992.45 151
17993.71 147
17994.98 153
17996.25 170
17997.51 146
17998.78 140
18000.04 146
18001.31 139
18002.57 138
18003.84 161
18005.10 155
18006.37 148
18007.64 164
18008.90 153
18010.17 157
18011.43 150
18012.70 163
18013.97 159
18015.23 147
18016.50 144
18017.76 153
18019.03 141
18020.30 144
18021.56 149
18022.83 148
18024.10 145
18025.36 142
18026.63 151
18027.90 148
18029.16 161
18030.43 153
18031.70 157
18032.96 159
18034.23 159
18035.50 160
18036.76 145
18038.03 150
18039.30 161
18040.56 172
18041.83 148
18043.10 161
18044.37 146
18045.63 161
18046.90 157
18048.17 182
18049.43 153
18050.70 157
18051.97 164
18053.24 162
18054.50 155
18055.77 169
18057.04 150
18058.31 159
18059.57 138
18060.84 145
18062.11 157
18063.38 143
18064.65 159
18065.91 131
18067.18 175
18068.45 178
18069.72 167
18070.98 151
18072.25 146
18073.52 158
18074.79 156
18076.06 172
18077.33 156
18078.59 154
18079.86 158
18081.13 159
18082.40 156
18083.67 147
18084.94 167
18086.21 165
18087.47 179
18088.74 195
18090.01 165
18091.28 153
18092.55 169
18093.82 168
18095.09 186
18096.36 158
18097.62 159
18098.89 167
18100.16 177
18101.43 156
18102.70 173
18103.97 159
18105.24 188
18106.51 176
18107.78 182
18109.05 169
18110.32 167
18111.59 164
18112.86 181
18114.13 173
18115.40 162
18116.66 176
18117.93 160
18119.20 171
18120.47 157
18121.74 171
18123.01 191
18124.28 178
18125.55 178
18126.82 162
18128.09 171
18129.36 165
18130.63 187
18131.90 180
18133.17 177
18134.44 178
18135.71 168
18136.99 171
18138.26 164
18139.53 165
18140.80 161
18142.07 178
18143.34 167
18144.61 159
18145.88 160
18147.15 177
18148.42 149
18149.69 159
18150.96 164
18152.23 160
18153.50 157
18154.78 176
18156.05 150
18157.32 166
18158.59 162
18159.86 151
18161.13 154
18162.40 181
18163.67 176
18164.94 177
18166.22 146
18167.49 173
18168.76 148
18170.03 142
18171.30 165
18172.57 171
18173.85 194
18175.12 180
18176.39 178
18177.66 168
18178.93 155
18180.20 149
18181.48 175
18182.75 172
18184.02 171
18185.29 163
18186.56 169
18187.84 168
18189.11 166
18190.38 178
18191.65 150
18192.93 186
18194.20 172
18195.47 166
18196.74 159
18198.02 173
18199.29 174
18200.56 169
18201.83 162
18203.11 163
18204.38 165
18205.65 183
18206.92 175
18208.20 177
18209.47 169
18210.74 166
18212.02 168
18213.29 157
18214.56 187
18215.84 174
18217.11 176
18218.38 177
18219.65 160
18220.93 153
18222.20 157
18223.47 163
18224.75 162
18226.02 155
18227.30 163
18228.57 160
18229.84 173
18231.12 151
18232.39 170
18233.66 178
18234.94 156
18236.21 179
18237.48 159
18238.76 189
18240.03 151
18241.31 202
18242.58 162
18243.86 137
18245.13 171
18246.40 168
18247.68 160
18248.95 157
18250.23 159
18251.50 161
18252.77 162
18254.05 167
18255.32 163
18256.60 160
18257.87 173
18259.15 161
18260.42 148
18261.70 157
18262.97 164
18264.25 165
18265.52 170
18266.80 168
18268.07 145
18269.35 161
18270.62 165
18271.90 168
18273.17 161
18274.45 151
18275.72 157
18277.00 185
18278.27 167
18279.55 164
18280.82 157
18282.10 162
18283.37 170
18284.65 163
18285.93 174
18287.20 147
18288.48 152
18289.75 162
18291.03 154
18292.30 158
18293.58 161
18294.86 168
18296.13 172
18297.41 157
18298.68 143
18299.96 146
18301.24 174
18302.51 179
18303.79 155
18305.06 159
18306.34 177
18307.62 161
18308.89 157
18310.17 166
18311.45 164
18312.72 171
18314.00 170
18315.28 155
18316.55 156
18317.83 184
18319.11 138
18320.38 154
18321.66 140
18322.94 138
18324.21 137
18325.49 159
18326.77 134
18328.04 132
18329.32 162
18330.60 163
18331.88 167
18333.15 136
18334.43 169
18335.71 168
18336.98 176
18338.26 177
18339.54 167
18340.82 170
18342.09 127
18343.37 146
18344.65 155
18345.93 154
18347.20 141
18348.48 156
18349.76 162
18351.04 136
18352.32 158
18353.59 165
18354.87 167
18356.15 169
18357.43 138
18358.71 162
18359.98 165
18361.26 177
18362.54 178
18363.82 159
18365.10 159
18366.38 158
18367.65 170
18368.93 144
18370.21 160
18371.49 149
18372.77 160
18374.05 175
18375.33 167
18376.60 159
18377.88 183
18379.16 175
18380.44 146
18381.72 141
18383.00 149
18384.28 153
18385.56 162
18386.84 152
18388.11 151
18389.39 139
18390.67 155
18391.95 151
18393.23 158
18394.51 166
18395.79 156
18397.07 170
18398.35 164
18399.63 150
18400.91 167
18402.19 166
18403.47 148
18404.75 151
18406.03 157
18407.31 157
18408.59 151
18409.87 148
18411.15 162
18412.43 157
18413.71 158
18414.99 175
18416.27 178
18417.55 154
18418.83 145
18420.11 169
18421.39 157
18422.67 174
18423.95 152
18425.23 156
18426.51 145
18427.79 154
18429.07 151
18430.35 151
18431.63 152
18432.91 154
18434.19 161
18435.47 147
18436.75 144
18438.04 140
18439.32 164
18440.60 154
18441.88 145
18443.16 167
18444.44 145
18445.72 140
18447.00 152
18448.28 154
18449.57 173
18450.85 161
18452.13 157
18453.41 150
18454.69 149
18455.97 135
18457.25 148
18458.54 165
18459.82 151
18461.10 133
18462.38 143
18463.66 161
18464.94 159
18466.23 175
18467.51 158
18468.79 161
18470.07 158
18471.35 168
18472.64 151
18473.92 137
18475.20 138
18476.48 176
18477.76 182
18479.05 129
18480.33 142
18481.61 145
18482.89 148
18484.18 149
18485.46 151
18486.74 142
18488.02 142
18489.31 160
18490.59 162
18491.87 142
18493.15 150
18494.44 153
18495.72 164
18497.00 150
18498.29 154
18499.57 157
18500.85 162
18502.13 152
18503.42 134
18504.70 152
18505.98 147
18507.27 158
18508.55 147
18509.83 154
18511.12 143
18512.40 139
18513.68 131
18514.97 156
18516.25 166
18517.54 133
18518.82 153
18520.10 145
18521.39 125
18522.67 149
18523.95 165
18525.24 141
18526.52 162
18527.81 183
18529.09 164
18530.37 146
18531.66 165
18532.94 154
18534.23 145
18535.51 153
18536.79 156
18538.08 140
18539.36 177
18540.65 169
18541.93 160
18543.22 166
18544.50 156
18545.79 164
18547.07 164
18548.36 150
18549.64 145
18550.92 167
18552.21 179
18553.49 169
18554.78 172
18556.06 169
18557.35 157
18558.63 170
18559.92 156
18561.20 171
18562.49 170
18563.77 166
18565.06 152
18566.35 172
18567.63 165
18568.92 185
18570.20 160
18571.49 161
18572.77 189
18574.06 166
18575.34 178
18576.63 162
18577.92 162
18579.20 155
18580.49 180
18581.77 177
18583.06 149
18584.34 145
18585.63 155
18586.92 177
18588.20 153
18589.49 162
18590.77 165
18592.06 156
18593.35 167
18594.63 186
18595.92 165
18597.21 167
18598.49 168
18599.78 173
18601.07 172
18602.35 164
18603.64 167
18604.93 165
18606.21 176
18607.50 176
18608.79 170
18610.07 175
18611.36 183
18612.65 157
18613.93 164
18615.22 168
18616.51 176
18617.79 162
18619.08 162
18620.37 161
18621.66 165
18622.94 163
18624.23 183
18625.52 185
18626.80 148
18628.09 167
18629.38 155
18630.67 155
18631.95 161
18633.24 154
18634.53 166
18635.82 172
18637.11 135
18638.39 157
18639.68 156
18640.97 169
18642.26 166
18643.54 160
18644.83 158
18646.12 166
18647.41 153
18648.70 168
18649.99 155
18651.27 150
18652.56 158
18653.85 148
18655.14 160
18656.43 137
18657.72 140
18659.00 171
18660.29 157
18661.58 144
18662.87 159
18664.16 163
18665.45 152
18666.74 165
18668.02 161
18669.31 174
18670.60 157
18671.89 156
18673.18 128
18674.47 149
18675.76 121
18677.05 144
18678.34 180
18679.63 134
18680.92 139
18682.20 158
18683.49 147
18684.78 151
18686.07 157
18687.36 148
18688.65 147
18689.94 148
18691.23 143
18692.52 140
18693.81 149
18695.10 159
18696.39 165
18697.68 167
18698.97 137
18700.26 130
18701.55 173
18702.84 154
18704.13 153
18705.42 122
18706.71 141
18708.00 141
18709.29 163
18710.58 160
18711.87 142
18713.16 170
18714.45 135
18715.74 151
18717.03 141
18718.32 149
18719.61 151
18720.90 145
18722.20 173
18723.49 129
18724.78 143
18726.07 143
18727.36 134
18728.65 146
18729.94 156
18731.23 144
18732.52 170
18733.81 157
18735.10 136
18736.40 151
18737.69 171
18738.98 149
18740.27 153
18741.56 143
18742.85 156
18744.14 133
18745.43 150
18746.73 139
18748.02 122
18749.31 178
18750.60 144
18751.89 153
18753.18 133
18754.48 154
18755.77 142
18757.06 130
18758.35 149
18759.64 160
18760.94 153
18762.23 142
18763.52 153
18764.81 138
18766.10 136
18767.40 149
18768.69 152
18769.98 148
18771.27 123
18772.57 146
18773.86 144
18775.15 166
18776.44 146
18777.74 149
18779.03 160
18780.32 145
18781.61 161
18782.91 147
18784.20 140
18785.49 146
18786.79 144
18788.08 153
18789.37 161
18790.66 167
18791.96 146
18793.25 151
18794.54 148
18795.84 162
18797.13 125
18798.42 120
18799.72 142
18801.01 142
18802.30 173
18803.60 146
18804.89 147
18806.18 138
18807.48 158
18808.77 140
18810.07 160
18811.36 149
18812.65 171
18813.95 157
18815.24 144
18816.53 159
18817.83 133
18819.12 151
18820.42 155
18821.71 139
18823.00 166
18824.30 149
18825.59 157
18826.89 168
18828.18 137
18829.48 130
18830.77 140
18832.07 141
18833.36 150
18834.65 150
18835.95 143
18837.24 148
18838.54 149
18839.83 126
18841.13 139
18842.42 123
18843.72 126
18845.01 143
18846.31 151
18847.60 149
18848.90 158
18850.19 148
18851.49 157
18852.78 154
18854.08 171
18855.37 169
18856.67 146
18857.96 159
18859.26 147
18860.55 171
18861.85 150
18863.15 140
18864.44 133
18865.74 163
18867.03 160
18868.33 136
18869.62 158
18870.92 158
18872.22 156
18873.51 163
18874.81 135
18876.10 150
18877.40 149
18878.70 149
18879.99 140
18881.29 141
18882.58 173
18883.88 141
18885.18 144
18886.47 146
18887.77 150
18889.07 146
18890.36 156
18891.66 131
18892.95 162
18894.25 141
18895.55 142
18896.84 135
18898.14 141
18899.44 140
18900.73 146
18902.03 164
18903.33 168
18904.63 153
18905.92 148
18907.22 157
18908.52 151
18909.81 132
18911.11 130
18912.41 155
18913.71 145
18915.00 154
18916.30 147
18917.60 157
18918.89 130
18920.19 148
18921.49 160
18922.79 150
18924.09 173
18925.38 163
18926.68 168
18927.98 161
18929.28 158
18930.57 148
18931.87 173
18933.17 159
18934.47 130
18935.77 136
18937.06 116
18938.36 141
18939.66 131
18940.96 152
18942.26 140
18943.55 149
18944.85 149
18946.15 160
18947.45 144
18948.75 160
18950.05 140
18951.35 138
18952.64 143
18953.94 133
18955.24 142
18956.54 139
18957.84 133
18959.14 142
18960.44 145
18961.74 124
18963.03 137
18964.33 141
18965.63 155
18966.93 152
18968.23 161
18969.53 157
18970.83 162
18972.13 150
18973.43 153
18974.73 138
18976.03 129
18977.33 141
18978.62 145
18979.92 173
18981.22 146
18982.52 143
18983.82 153
18985.12 139
18986.42 157
18987.72 155
18989.02 151
18990.32 154
18991.62 153
18992.92 131
18994.22 129
18995.52 138
18996.82 145
18998.12 158
18999.42 165
19000.72 142
19002.02 140
19003.32 151
19004.62 138
19005.92 144
19007.22 142
19008.53 146
19009.83 158
19011.13 150
19012.43 144
19013.73 145
19015.03 123
19016.33 141
19017.63 127
19018.93 159
19020.23 146
19021.53 150
19022.83 137
19024.13 136
19025.44 137
19026.74 155
19028.04 160
19029.34 149
19030.64 131
19031.94 137
19033.24 153
19034.54 139
19035.85 148
19037.15 139
19038.45 166
19039.75 141
19041.05 150
19042.35 148
19043.66 132
19044.96 133
19046.26 136
19047.56 145
19048.86 142
19050.16 122
19051.47 150
19052.77 145
19054.07 145
19055.37 155
19056.67 144
19057.98 154
19059.28 137
19060.58 157
19061.88 152
19063.19 158
19064.49 133
19065.79 157
19067.09 148
19068.40 137
19069.70 138
19071.00 140
19072.30 140
19073.61 126
19074.91 146
19076.21 141
19077.52 143
19078.82 132
19080.12 152
19081.42 158
19082.73 147
19084.03 116
19085.33 131
19086.64 136
19087.94 130
19089.24 142
19090.55 147
19091.85 141
19093.15 130
19094.46 124
19095.76 135
19097.06 136
19098.37 139
19099.67 166
19100.97 149
19102.28 127
19103.58 136
19104.89 158
19106.19 149
19107.49 153
19108.80 150
19110.10 144
19111.40 151
19112.71 130
19114.01 155
19115.32 140
19116.62 138
19117.93 136
19119.23 156
19120.53 144
19121.84 143
19123.14 145
19124.45 145
19125.75 152
19127.06 145
19128.36 137
19129.67 135
19130.97 154
19132.28 119
19133.58 126
19134.88 136
19136.19 127
19137.49 140
19138.80 128
19140.10 134
19141.41 121
19142.71 133
19144.02 136
19145.32 142
19146.63 158
19147.94 127
19149.24 134
19150.55 126
19151.85 141
19153.16 138
19154.46 142
19155.77 145
19157.07 114
19158.38 126
19159.68 129
19160.99 134
19162.30 125
19163.60 149
19164.91 157
19166.21 120
19167.52 125
19168.83 140
19170.13 148
19171.44 140
19172.74 143
19174.05 148
19175.36 127
19176.66 133
19177.97 150
19179.27 138
19180.58 138
19181.89 128
19183.19 144
19184.50 139
19185.81 139
19187.11 140
19188.42 150
19189.73 141
19191.03 155
19192.34 135
19193.65 145
19194.95 127
19196.26 139
19197.57 128
19198.87 125
19200.18 138
19201.49 109
19202.80 148
19204.10 134
19205.41 151
19206.72 143
19208.03 139
19209.33 153
19210.64 147
19211.95 155
19213.25 132
19214.56 127
19215.87 161
19217.18 134
19218.49 121
19219.79 123
19221.10 143
19222.41 134
19223.72 150
19225.02 138
19226.33 140
19227.64 118
19228.95 126
19230.26 148
19231.56 157
19232.87 131
19234.18 126
19235.49 141
19236.80 138
19238.11 128
19239.41 144
19240.72 132
19242.03 144
19243.34 132
19244.65 137
19245.96 149
19247.26 154
19248.57 142
19249.88 152
19251.19 127
19252.50 141
19253.81 134
19255.12 149
19256.43 135
19257.74 147
19259.04 129
19260.35 148
19261.66 131
19262.97 140
19264.28 149
19265.59 145
19266.90 138
19268.21 144
19269.52 128
19270.83 128
19272.14 128
19273.45 141
19274.76 163
19276.07 133
19277.38 120
19278.69 160
19279.99 150
19281.30 137
19282.61 132
19283.92 147
19285.23 130
19286.54 149
19287.85 146
19289.16 146
19290.47 141
19291.78 159
19293.09 127
19294.40 144
19295.72 136
19297.03 141
19298.34 136
19299.65 131
19300.96 143
19302.27 120
19303.58 137
19304.89 135
19306.20 123
19307.51 127
19308.82 139
19310.13 133
19311.44 143
19312.75 134
19314.06 150
19315.37 137
19316.69 134
19318.00 138
19319.31 123
19320.62 151
19321.93 136
19323.24 132
19324.55 123
19325.86 128
19327.18 140
19328.49 131
19329.80 134
19331.11 115
19332.42 132
19333.73 167
19335.04 148
19336.36 131
19337.67 134
19338.98 156
19340.29 152
19341.60 141
19342.91 147
19344.23 133
19345.54 127
19346.85 128
19348.16 148
19349.47 151
19350.79 132
19352.10 129
19353.41 144
19354.72 126
19356.04 140
19357.35 133
19358.66 137
19359.97 143
19361.29 137
19362.60 133
19363.91 135
19365.22 120
19366.54 141
19367.85 140
19369.16 116
19370.47 125
19371.79 123
19373.10 129
19374.41 124
19375.73 128
19377.04 141
19378.35 117
19379.67 132
19380.98 144
19382.29 148
19383.60 145
19384.92 132
19386.23 133
19387.54 133
19388.86 141
19390.17 142
19391.49 145
19392.80 152
19394.11 140
19395.43 139
19396.74 124
19398.05 120
19399.37 127
19400.68 155
19402.00 121
19403.31 124
19404.62 117
19405.94 137
19407.25 136
19408.57 130
19409.88 129
19411.19 127
19412.51 146
19413.82 119
19415.14 127
19416.45 120
19417.77 118
19419.08 126
19420.39 133
19421.71 136
19423.02 129
19424.34 125
19425.65 144
19426.97 140
19428.28 124
19429.60 132
19430.91 150
19432.23 139
19433.54 128
19434.86 131
19436.17 124
19437.49 133
19438.80 123
19440.12 147
19441.43 141
19442.75 123
19444.06 129
19445.38 137
19446.69 141
19448.01 135
19449.32 140
19450.64 124
19451.96 141
19453.27 123
19454.59 144
19455.90 133
19457.22 139
19458.53 128
19459.85 140
19461.17 141
19462.48 130
19463.80 127
19465.11 130
19466.43 140
19467.75 133
19469.06 129
19470.38 134
19471.69 131
19473.01 147
19474.33 139
19475.64 137
19476.96 129
19478.28 123
19479.59 137
19480.91 131
19482.23 126
19483.54 117
19484.86 138
19486.18 132
19487.49 135
19488.81 130
19490.13 117
19491.44 136
19492.76 151
19494.08 133
19495.39 131
19496.71 134
19498.03 115
19499.35 134
19500.66 114
19501.98 125
19503.30 130
19504.61 118
19505.93 133
19507.25 123
19508.57 117
19509.88 132
19511.20 131
19512.52 123
19513.84 125
19515.15 139
19516.47 126
19517.79 134
19519.11 122
19520.43 142
19521.74 146
19523.06 111
19524.38 127
19525.70 129
19527.02 111
19528.33 135
19529.65 139
19530.97 130
19532.29 135
19533.61 144
19534.93 124
19536.24 128
19537.56 127
19538.88 141
19540.20 144
19541.52 141
19542.84 131
19544.16 126
19545.47 133
19546.79 138
19548.11 137
19549.43 127
19550.75 129
19552.07 132
19553.39 134
19554.71 112
19556.03 124
19557.34 125
19558.66 131
19559.98 124
19561.30 134
19562.62 122
19563.94 115
19565.26 138
19566.58 121
19567.90 128
19569.22 140
19570.54 121
19571.86 135
19573.18 151
19574.50 118
19575.82 120
19577.14 125
19578.46 141
19579.78 126
19581.10 133
19582.42 108
19583.74 120
19585.06 106
19586.38 122
19587.70 121
19589.02 123
19590.34 123
19591.66 110
19592.98 128
19594.30 137
19595.62 128
19596.94 116
19598.26 120
19599.58 121
19600.90 128
19602.22 131
19603.54 131
19604.86 132
19606.18 127
19607.50 129
19608.82 120
19610.15 134
19611.47 128
19612.79 139
19614.11 122
19615.43 134
19616.75 117
19618.07 149
19619.39 123
19620.71 126
19622.04 109
19623.36 121
19624.68 124
19626.00 103
19627.32 105
19628.64 111
19629.96 130
19631.29 122
19632.61 133
19633.93 115
19635.25 128
19636.57 114
19637.89 109
19639.22 123
19640.54 105
19641.86 99
19643.18 125
19644.50 129
19645.83 133
19647.15 119
19648.47 121
19649.79 123
19651.12 130
19652.44 130
19653.76 125
19655.08 140
19656.40 133
19657.73 144
19659.05 139
19660.37 143
19661.70 106
19663.02 124
19664.34 140
19665.66 129
19666.99 112
19668.31 129
19669.63 118
19670.95 115
19672.28 123
19673.60 131
19674.92 126
19676.25 99
19677.57 126
19678.89 118
19680.22 124
19681.54 139
19682.86 120
19684.19 121
19685.51 107
19686.83 112
19688.16 127
19689.48 111
19690.80 115
19692.13 113
19693.45 146
19694.78 112
19696.10 123
19697.42 128
19698.75 133
19700.07 124
19701.39 115
19702.72 139
19704.04 139
19705.37 133
19706.69 133
19708.02 136
19709.34 111
19710.66 121
19711.99 139
19713.31 125
19714.64 119
19715.96 114
19717.29 133
19718.61 130
19719.93 120
19721.26 102
19722.58 123
19723.91 138
19725.23 128
19726.56 123
19727.88 114
19729.21 100
19730.53 131
19731.86 143
19733.18 133
19734.51 118
19735.83 130
19737.16 120
19738.48 114
19739.81 127
19741.13 126
19742.46 159
19743.78 126
19745.11 119
19746.44 130
19747.76 141
19749.09 121
19750.41 127
19751.74 118
19753.06 116
19754.39 122
19755.72 113
19757.04 130
19758.37 138
19759.69 122
19761.02 117
19762.34 132
19763.67 140
19765.00 123
19766.32 149
19767.65 141
19768.98 134
19770.30 128
19771.63 132
19772.95 128
19774.28 131
19775.61 117
19776.93 138
19778.26 136
19779.59 129
19780.91 131
19782.24 132
19783.57 135
19784.89 128
19786.22 126
19787.55 141
19788.87 126
19790.20 116
19791.53 143
19792.86 127
19794.18 130
19795.51 125
19796.84 117
19798.16 119
19799.49 117
19800.82 131
19802.15 136
19803.47 113
19804.80 132
19806.13 127
19807.46 130
19808.78 114
19810.11 136
19811.44 141
19812.77 136
19814.09 129
19815.42 134
19816.75 125
19818.08 106
19819.41 140
19820.73 128
19822.06 121
19823.39 112
19824.72 136
19826.05 119
19827.37 129
19828.70 113
19830.03 133
19831.36 129
19832.69 130
19834.02 130
19835.34 127
19836.67 136
19838.00 122
19839.33 111
19840.66 133
19841.99 116
19843.32 126
19844.64 133
19845.97 123
19847.30 139
19848.63 118
19849.96 123
19851.29 141
19852.62 117
19853.95 125
19855.28 120
19856.60 140
19857.93 122
19859.26 126
19860.59 125
19861.92 115
19863.25 133
19864.58 145
19865.91 124
19867.24 126
19868.57 119
19869.90 106
19871.23 121
19872.56 134
19873.89 121
19875.22 131
19876.55 134
19877.88 108
19879.21 130
19880.54 126
19881.87 115
19883.20 113
19884.53 141
19885.86 124
19887.19 116
19888.52 111
19889.85 121
19891.18 149
19892.51 126
19893.84 120
19895.17 120
19896.50 128
19897.83 131
19899.16 127
19900.49 125
19901.82 121
19903.15 114
19904.48 146
19905.81 123
19907.15 116
19908.48 117
19909.81 134
19911.14 131
19912.47 123
19913.80 130
19915.13 114
19916.46 122
19917.79 114
19919.13 132
19920.46 118
19921.79 114
19923.12 126
19924.45 131
19925.78 127
19927.11 128
19928.45 117
19929.78 142
19931.11 130
19932.44 130
19933.77 156
19935.10 123
19936.44 122
19937.77 137
19939.10 138
19940.43 134
19941.76 126
19943.10 133
19944.43 142
19945.76 129
19947.09 131
19948.42 134
19949.76 116
19951.09 127
19952.42 112
19953.75 127
19955.09 132
19956.42 131
19957.75 144
19959.08 132
19960.42 128
19961.75 120
19963.08 140
19964.41 152
19965.75 120
19967.08 124
19968.41 121
19969.75 147
19971.08 135
19972.41 141
19973.74 151
19975.08 134
19976.41 120
19977.74 125
19979.08 147
19980.41 121
19981.74 122
19983.08 157
19984.41 160
19985.74 127
19987.08 109
19988.41 125
19989.75 141
19991.08 138
19992.41 126
19993.75 137
19995.08 142
19996.41 119
19997.75 140
19999.08 139
20000.42 125
20001.75 138
20003.08 132
20004.42 146
20005.75 135
20007.09 137
20008.42 143
20009.75 151
20011.09 134
20012.42 130
20013.76 172
20015.09 151
20016.43 118
20017.76 139
20019.10 138
20020.43 129
20021.76 140
20023.10 146
20024.43 157
20025.77 122
20027.10 118
20028.44 118
20029.77 142
20031.11 153
20032.44 155
20033.78 165
20035.11 144
20036.45 137
20037.78 139
20039.12 150
20040.46 148
20041.79 148
20043.13 150
20044.46 142
20045.80 131
20047.13 134
20048.47 131
20049.80 149
20051.14 143
20052.47 134
20053.81 145
20055.15 164
20056.48 128
20057.82 139
20059.15 145
20060.49 131
20061.83 142
20063.16 151
20064.50 141
20065.83 135
20067.17 143
20068.51 127
20069.84 145
20071.18 134
20072.52 129
20073.85 136
20075.19 119
20076.52 132
20077.86 129
20079.20 153
20080.53 118
20081.87 140
20083.21 124
20084.54 131
20085.88 141
20087.22 122
20088.56 105
20089.89 135
20091.23 129
20092.57 124
20093.90 146
20095.24 122
20096.58 128
20097.91 128
20099.25 137
20100.59 130
20101.93 131
20103.26 124
20104.60 135
20105.94 126
20107.28 149
20108.61 144
20109.95 132
20111.29 127
20112.63 134
20113.96 127
20115.30 152
20116.64 123
20117.98 130
20119.32 148
20120.65 126
20121.99 133
20123.33 129
20124.67 141
20126.01 141
