# Supplementary material for: MALDI-TOF MS typing enables the classification of brewing yeasts of the genus Saccharomyces to major beer styles
Source: PLoS One. 2017 Aug 9;12(8):e0181694. doi: 10.1371/journal.pone.0181694 (PMC5549903; doi:10.1371/journal.pone.0181694)
Supplement: S17 File — The directory includes 90 raw files and was zipped to “.zip”; the folder has three strains with 30 spectra per strain; S1 Text explains the raw files with an example and Table 1 represents the yeast strains used within the experiment. (ZIP) [file pone.0181694.s020.zip › 49-51/30811-PIBB121-Dias-Dias-Dias-YPG-18h-E-E_2016-10-03_8_0_B5_1.dat]

1998.43 2838
1998.85 2901
1999.27 2887
1999.69 2799
2000.11 2805
2000.54 2768
2000.96 2685
2001.38 2614
2001.80 2632
2002.23 2698
2002.65 2596
2003.07 2551
2003.49 2533
2003.92 2562
2004.34 2626
2004.76 2547
2005.18 2578
2005.61 2459
2006.03 2461
2006.45 2499
2006.87 2595
2007.30 2598
2007.72 2595
2008.14 2505
2008.57 2395
2008.99 2438
2009.41 2333
2009.84 2310
2010.26 2346
2010.68 2346
2011.11 2390
2011.53 2311
2011.95 2306
2012.38 2314
2012.80 2352
2013.22 2320
2013.65 2372
2014.07 2336
2014.49 2328
2014.92 2290
2015.34 2302
2015.77 2309
2016.19 2441
2016.61 2493
2017.04 2509
2017.46 2505
2017.89 2455
2018.31 2419
2018.73 2395
2019.16 2344
2019.58 2330
2020.01 2338
2020.43 2307
2020.85 2339
2021.28 2319
2021.70 2225
2022.13 2329
2022.55 2350
2022.98 2243
2023.40 2192
2023.83 2215
2024.25 2260
2024.68 2272
2025.10 2221
2025.53 2270
2025.95 2315
2026.38 2392
2026.80 2222
2027.23 2305
2027.65 2249
2028.08 2222
2028.50 2229
2028.93 2138
2029.35 2192
2029.78 2189
2030.20 2167
2030.63 2210
2031.05 2267
2031.48 2298
2031.90 2245
2032.33 2143
2032.75 2165
2033.18 2285
2033.61 2293
2034.03 2287
2034.46 2354
2034.88 2248
2035.31 2216
2035.74 2249
2036.16 2319
2036.59 2478
2037.01 2414
2037.44 2436
2037.87 2468
2038.29 2361
2038.72 2437
2039.14 2456
2039.57 2481
2040.00 2374
2040.42 2399
2040.85 2509
2041.28 2399
2041.70 2402
2042.13 2323
2042.56 2305
2042.98 2333
2043.41 2314
2043.84 2306
2044.26 2292
2044.69 2263
2045.12 2294
2045.54 2206
2045.97 2292
2046.40 2295
2046.82 2314
2047.25 2248
2047.68 2236
2048.11 2278
2048.53 2328
2048.96 2233
2049.39 2250
2049.82 2335
2050.24 2203
2050.67 2207
2051.10 2192
2051.53 2174
2051.95 2188
2052.38 2079
2052.81 2140
2053.24 2290
2053.66 2253
2054.09 2180
2054.52 2179
2054.95 2262
2055.38 2349
2055.80 2362
2056.23 2367
2056.66 2339
2057.09 2312
2057.52 2186
2057.94 2207
2058.37 2258
2058.80 2318
2059.23 2317
2059.66 2379
2060.09 2339
2060.51 2319
2060.94 2386
2061.37 2436
2061.80 2410
2062.23 2521
2062.66 2689
2063.09 2913
2063.52 3076
2063.94 3108
2064.37 3154
2064.80 3078
2065.23 3033
2065.66 2950
2066.09 2931
2066.52 2750
2066.95 2626
2067.38 2616
2067.81 2546
2068.24 2451
2068.66 2553
2069.09 2485
2069.52 2434
2069.95 2329
2070.38 2289
2070.81 2278
2071.24 2286
2071.67 2328
2072.10 2284
2072.53 2376
2072.96 2403
2073.39 2376
2073.82 2403
2074.25 2285
2074.68 2351
2075.11 2400
2075.54 2450
2075.97 2351
2076.40 2465
2076.83 2501
2077.26 2611
2077.69 2526
2078.12 2599
2078.55 2686
2078.98 2639
2079.41 2618
2079.84 2648
2080.27 2601
2080.70 2555
2081.14 2547
2081.57 2536
2082.00 2511
2082.43 2456
2082.86 2564
2083.29 2530
2083.72 2409
2084.15 2468
2084.58 2324
2085.01 2409
2085.44 2492
2085.88 2409
2086.31 2442
2086.74 2412
2087.17 2458
2087.60 2364
2088.03 2363
2088.46 2387
2088.89 2492
2089.33 2362
2089.76 2390
2090.19 2505
2090.62 2576
2091.05 2641
2091.48 2646
2091.92 2684
2092.35 2729
2092.78 2760
2093.21 2590
2093.64 2634
2094.07 2584
2094.51 2501
2094.94 2432
2095.37 2464
2095.80 2494
2096.24 2364
2096.67 2316
2097.10 2391
2097.53 2421
2097.96 2286
2098.40 2207
2098.83 2193
2099.26 2284
2099.69 2285
2100.13 2364
2100.56 2356
2100.99 2301
2101.43 2324
2101.86 2328
2102.29 2384
2102.72 2401
2103.16 2325
2103.59 2304
2104.02 2421
2104.46 2570
2104.89 2598
2105.32 2629
2105.76 2756
2106.19 2696
2106.62 2799
2107.05 2848
2107.49 2747
2107.92 2716
2108.36 2578
2108.79 2557
2109.22 2391
2109.66 2441
2110.09 2384
2110.52 2464
2110.96 2470
2111.39 2254
2111.82 2325
2112.26 2353
2112.69 2355
2113.13 2366
2113.56 2318
2113.99 2292
2114.43 2352
2114.86 2283
2115.30 2193
2115.73 2287
2116.16 2341
2116.60 2229
2117.03 2263
2117.47 2281
2117.90 2322
2118.34 2253
2118.77 2255
2119.21 2259
2119.64 2279
2120.07 2346
2120.51 2326
2120.94 2316
2121.38 2306
2121.81 2226
2122.25 2146
2122.68 2247
2123.12 2345
2123.55 2167
2123.99 2140
2124.42 2293
2124.86 2259
2125.29 2252
2125.73 2174
2126.16 2282
2126.60 2388
2127.04 2315
2127.47 2407
2127.91 2340
2128.34 2330
2128.78 2517
2129.21 2544
2129.65 2435
2130.08 2469
2130.52 2465
2130.96 2292
2131.39 2296
2131.83 2395
2132.26 2359
2132.70 2406
2133.14 2466
2133.57 2434
2134.01 2491
2134.44 2518
2134.88 2470
2135.32 2538
2135.75 2435
2136.19 2524
2136.62 2594
2137.06 2553
2137.50 2498
2137.93 2460
2138.37 2470
2138.81 2363
2139.24 2322
2139.68 2264
2140.12 2271
2140.55 2224
2140.99 2186
2141.43 2109
2141.86 2147
2142.30 2124
2142.74 2129
2143.18 2139
2143.61 2079
2144.05 2157
2144.49 2322
2144.92 2252
2145.36 2307
2145.80 2365
2146.24 2411
2146.67 2342
2147.11 2343
2147.55 2553
2147.99 2626
2148.42 2838
2148.86 2701
2149.30 2712
2149.74 2791
2150.17 2687
2150.61 2781
2151.05 2723
2151.49 2599
2151.92 2526
2152.36 2502
2152.80 2546
2153.24 2412
2153.68 2447
2154.11 2405
2154.55 2440
2154.99 2431
2155.43 2402
2155.87 2273
2156.31 2292
2156.74 2314
2157.18 2299
2157.62 2286
2158.06 2252
2158.50 2327
2158.94 2320
2159.38 2381
2159.81 2382
2160.25 2418
2160.69 2447
2161.13 2414
2161.57 2430
2162.01 2421
2162.45 2395
2162.89 2505
2163.33 2496
2163.76 2475
2164.20 2447
2164.64 2435
2165.08 2504
2165.52 2573
2165.96 2614
2166.40 2624
2166.84 2550
2167.28 2702
2167.72 2732
2168.16 2707
2168.60 2830
2169.04 2914
2169.48 2928
2169.92 3055
2170.36 3038
2170.80 3089
2171.24 2942
2171.68 2998
2172.12 3012
2172.56 2828
2173.00 2927
2173.44 2963
2173.88 2824
2174.32 2677
2174.76 2745
2175.20 2614
2175.64 2593
2176.08 2606
2176.52 2701
2176.96 2690
2177.40 2608
2177.84 2609
2178.28 2653
2178.72 2612
2179.16 2497
2179.60 2565
2180.04 2647
2180.48 2645
2180.92 2505
2181.37 2470
2181.81 2487
2182.25 2484
2182.69 2404
2183.13 2320
2183.57 2361
2184.01 2409
2184.45 2500
2184.89 2493
2185.34 2477
2185.78 2465
2186.22 2469
2186.66 2523
2187.10 2541
2187.54 2610
2187.98 2657
2188.43 2577
2188.87 2515
2189.31 2477
2189.75 2451
2190.19 2561
2190.63 2537
2191.08 2529
2191.52 2489
2191.96 2562
2192.40 2435
2192.84 2483
2193.29 2616
2193.73 2626
2194.17 2690
2194.61 2667
2195.05 2521
2195.50 2542
2195.94 2531
2196.38 2487
2196.82 2498
2197.27 2532
2197.71 2587
2198.15 2555
2198.59 2643
2199.04 2633
2199.48 2494
2199.92 2473
2200.37 2522
2200.81 2593
2201.25 2420
2201.69 2488
2202.14 2593
2202.58 2493
2203.02 2407
2203.47 2541
2203.91 2490
2204.35 2469
2204.80 2655
2205.24 2606
2205.68 2609
2206.13 2691
2206.57 2812
2207.01 2814
2207.46 2885
2207.90 2979
2208.34 2861
2208.79 2829
2209.23 2757
2209.67 2814
2210.12 2697
2210.56 2688
2211.01 2643
2211.45 2627
2211.89 2618
2212.34 2568
2212.78 2520
2213.23 2474
2213.67 2509
2214.11 2505
2214.56 2432
2215.00 2387
2215.45 2463
2215.89 2424
2216.34 2324
2216.78 2386
2217.22 2372
2217.67 2437
2218.11 2439
2218.56 2412
2219.00 2536
2219.45 2527
2219.89 2545
2220.34 2621
2220.78 2719
2221.23 2858
2221.67 2867
2222.12 2993
2222.56 3048
2223.01 2931
2223.45 3035
2223.90 3079
2224.34 2950
2224.79 2936
2225.23 2935
2225.68 2961
2226.12 2844
2226.57 2737
2227.01 2674
2227.46 2660
2227.91 2701
2228.35 2640
2228.80 2688
2229.24 2665
2229.69 2664
2230.13 2705
2230.58 2727
2231.03 2596
2231.47 2683
2231.92 2609
2232.36 2607
2232.81 2545
2233.26 2542
2233.70 2541
2234.15 2634
2234.59 2627
2235.04 2594
2235.49 2655
2235.93 2598
2236.38 2499
2236.83 2524
2237.27 2571
2237.72 2610
2238.17 2566
2238.61 2617
2239.06 2593
2239.51 2631
2239.95 2544
2240.40 2451
2240.85 2506
2241.29 2491
2241.74 2412
2242.19 2391
2242.63 2513
2243.08 2367
2243.53 2461
2243.98 2540
2244.42 2495
2244.87 2473
2245.32 2450
2245.76 2463
2246.21 2461
2246.66 2485
2247.11 2434
2247.55 2438
2248.00 2461
2248.45 2464
2248.90 2459
2249.35 2334
2249.79 2440
2250.24 2315
2250.69 2482
2251.14 2413
2251.58 2466
2252.03 2422
2252.48 2530
2252.93 2410
2253.38 2287
2253.82 2298
2254.27 2272
2254.72 2266
2255.17 2227
2255.62 2329
2256.07 2269
2256.51 2349
2256.96 2420
2257.41 2342
2257.86 2383
2258.31 2569
2258.76 2696
2259.21 2864
2259.65 3059
2260.10 3099
2260.55 3307
2261.00 3416
2261.45 3355
2261.90 3389
2262.35 3238
2262.80 3152
2263.25 3001
2263.69 2870
2264.14 2830
2264.59 2933
2265.04 2923
2265.49 2786
2265.94 2873
2266.39 2888
2266.84 2907
2267.29 2765
2267.74 2899
2268.19 2787
2268.64 2853
2269.09 2878
2269.54 2830
2269.99 2670
2270.44 2819
2270.89 2759
2271.34 2491
2271.79 2574
2272.24 2629
2272.69 2542
2273.14 2471
2273.59 2506
2274.04 2536
2274.49 2606
2274.94 2432
2275.39 2403
2275.84 2585
2276.29 2501
2276.74 2529
2277.19 2616
2277.64 2616
2278.09 2671
2278.54 2749
2278.99 2897
2279.44 2952
2279.89 2900
2280.34 2940
2280.79 2908
2281.25 2967
2281.70 2996
2282.15 2994
2282.60 2932
2283.05 2775
2283.50 2635
2283.95 2504
2284.40 2561
2284.85 2703
2285.31 2822
2285.76 2877
2286.21 3057
2286.66 3337
2287.11 3486
2287.56 3822
2288.01 4042
2288.47 4332
2288.92 4595
2289.37 4703
2289.82 4674
2290.27 4736
2290.72 4767
2291.18 4601
2291.63 4547
2292.08 4268
2292.53 4154
2292.98 3977
2293.44 3766
2293.89 3629
2294.34 3458
2294.79 3449
2295.24 3403
2295.70 3173
2296.15 3065
2296.60 2933
2297.05 2820
2297.51 2853
2297.96 2875
2298.41 2752
2298.86 2695
2299.32 2633
2299.77 2704
2300.22 2686
2300.67 2629
2301.13 2610
2301.58 2568
2302.03 2519
2302.49 2471
2302.94 2470
2303.39 2536
2303.85 2441
2304.30 2492
2304.75 2462
2305.20 2585
2305.66 2655
2306.11 2749
2306.56 2864
2307.02 2909
2307.47 2910
2307.93 3046
2308.38 3095
2308.83 3101
2309.29 3170
2309.74 3138
2310.19 3146
2310.65 3204
2311.10 3158
2311.55 2965
2312.01 2843
2312.46 2836
2312.92 2728
2313.37 2769
2313.82 2799
2314.28 2800
2314.73 2676
2315.19 2764
2315.64 2764
2316.10 2742
2316.55 2740
2317.00 2784
2317.46 2857
2317.91 2787
2318.37 2654
2318.82 2697
2319.28 2736
2319.73 2827
2320.19 2846
2320.64 2783
2321.10 2863
2321.55 2975
2322.01 2913
2322.46 2814
2322.92 2848
2323.37 2808
2323.83 2981
2324.28 3125
2324.74 2937
2325.19 2912
2325.65 2849
2326.10 2915
2326.56 2957
2327.01 3007
2327.47 2974
2327.92 3044
2328.38 3250
2328.83 3248
2329.29 3160
2329.74 3116
2330.20 3070
2330.66 3117
2331.11 2969
2331.57 2872
2332.02 2864
2332.48 2834
2332.94 2782
2333.39 2701
2333.85 2764
2334.30 2812
2334.76 2769
2335.22 2804
2335.67 2850
2336.13 2970
2336.58 3150
2337.04 3187
2337.50 3422
2337.95 3569
2338.41 3671
2338.87 3774
2339.32 3828
2339.78 3842
2340.24 3735
2340.69 3681
2341.15 3633
2341.61 3648
2342.06 3344
2342.52 3187
2342.98 3324
2343.43 3199
2343.89 3317
2344.35 3537
2344.81 3406
2345.26 3200
2345.72 3147
2346.18 3238
2346.63 3086
2347.09 2980
2347.55 2974
2348.01 2971
2348.46 2974
2348.92 2964
2349.38 2989
2349.84 2815
2350.29 2788
2350.75 2900
2351.21 2790
2351.67 2832
2352.13 2840
2352.58 2739
2353.04 2751
2353.50 2643
2353.96 2659
2354.41 2725
2354.87 2674
2355.33 2677
2355.79 2732
2356.25 2587
2356.71 2597
2357.16 2780
2357.62 2797
2358.08 2762
2358.54 2766
2359.00 2916
2359.46 2901
2359.91 2885
2360.37 2920
2360.83 2869
2361.29 2940
2361.75 2853
2362.21 2811
2362.67 2798
2363.13 2886
2363.58 2926
2364.04 2944
2364.50 2926
2364.96 2839
2365.42 2945
2365.88 3059
2366.34 3171
2366.80 3229
2367.26 3246
2367.72 3205
2368.18 3190
2368.64 3135
2369.10 3058
2369.55 2943
2370.01 2918
2370.47 2828
2370.93 2740
2371.39 2681
2371.85 2709
2372.31 2679
2372.77 2548
2373.23 2544
2373.69 2519
2374.15 2561
2374.61 2581
2375.07 2566
2375.53 2602
2375.99 2715
2376.45 2794
2376.91 2782
2377.37 2695
2377.83 2631
2378.29 2703
2378.75 2641
2379.21 2626
2379.68 2747
2380.14 2728
2380.60 2618
2381.06 2623
2381.52 2704
2381.98 2684
2382.44 2598
2382.90 2627
2383.36 2718
2383.82 2663
2384.28 2638
2384.74 2693
2385.20 2615
2385.67 2537
2386.13 2578
2386.59 2576
2387.05 2514
2387.51 2559
2387.97 2490
2388.43 2547
2388.89 2596
2389.36 2531
2389.82 2545
2390.28 2655
2390.74 2584
2391.20 2655
2391.66 2692
2392.13 2590
2392.59 2617
2393.05 2619
2393.51 2653
2393.97 2563
2394.43 2605
2394.90 2565
2395.36 2555
2395.82 2535
2396.28 2523
2396.74 2541
2397.21 2606
2397.67 2544
2398.13 2554
2398.59 2515
2399.06 2514
2399.52 2488
2399.98 2451
2400.44 2446
2400.91 2510
2401.37 2550
2401.83 2447
2402.29 2434
2402.76 2467
2403.22 2497
2403.68 2518
2404.14 2654
2404.61 2576
2405.07 2526
2405.53 2662
2406.00 2644
2406.46 2709
2406.92 2691
2407.39 2730
2407.85 2518
2408.31 2521
2408.78 2618
2409.24 2530
2409.70 2601
2410.17 2606
2410.63 2601
2411.09 2665
2411.56 2593
2412.02 2623
2412.48 2728
2412.95 2797
2413.41 2709
2413.87 2803
2414.34 2836
2414.80 2971
2415.27 2997
2415.73 2949
2416.19 3166
2416.66 3134
2417.12 3213
2417.59 3307
2418.05 3221
2418.51 3019
2418.98 2976
2419.44 3077
2419.91 3027
2420.37 3017
2420.84 3059
2421.30 3032
2421.77 3082
2422.23 3147
2422.69 3273
2423.16 3371
2423.62 3308
2424.09 3552
2424.55 3772
2425.02 3818
2425.48 4178
2425.95 4297
2426.41 4283
2426.88 4276
2427.34 4153
2427.81 3987
2428.27 3871
2428.74 3566
2429.20 3451
2429.67 3232
2430.13 3193
2430.60 3161
2431.07 3101
2431.53 2952
2432.00 3137
2432.46 3075
2432.93 2959
2433.39 2925
2433.86 3052
2434.32 3164
2434.79 3000
2435.26 2993
2435.72 3174
2436.19 3215
2436.65 3300
2437.12 3432
2437.59 3640
2438.05 3737
2438.52 3947
2438.98 4029
2439.45 3961
2439.92 4025
2440.38 3906
2440.85 3817
2441.32 3628
2441.78 3574
2442.25 3334
2442.72 3205
2443.18 3088
2443.65 2948
2444.12 2935
2444.58 2906
2445.05 2968
2445.52 2829
2445.98 2802
2446.45 2856
2446.92 2863
2447.38 2741
2447.85 2585
2448.32 2695
2448.78 2684
2449.25 2708
2449.72 2724
2450.19 2675
2450.65 2568
2451.12 2648
2451.59 2664
2452.06 2561
2452.52 2544
2452.99 2607
2453.46 2538
2453.93 2673
2454.39 2731
2454.86 2595
2455.33 2691
2455.80 2790
2456.26 2615
2456.73 2661
2457.20 2686
2457.67 2649
2458.14 2701
2458.60 2693
2459.07 2636
2459.54 2630
2460.01 2715
2460.48 2692
2460.95 2719
2461.41 2712
2461.88 2841
2462.35 2779
2462.82 2784
2463.29 2806
2463.76 2960
2464.22 3050
2464.69 3026
2465.16 2932
2465.63 3002
2466.10 3016
2466.57 2879
2467.04 2838
2467.51 2986
2467.97 2809
2468.44 2749
2468.91 2803
2469.38 2769
2469.85 2696
2470.32 2600
2470.79 2535
2471.26 2545
2471.73 2521
2472.20 2400
2472.67 2487
2473.14 2469
2473.61 2455
2474.07 2472
2474.54 2516
2475.01 2452
2475.48 2567
2475.95 2693
2476.42 2908
2476.89 3034
2477.36 3233
2477.83 3248
2478.30 3333
2478.77 3406
2479.24 3454
2479.71 3450
2480.18 3303
2480.65 3324
2481.12 3244
2481.59 3048
2482.06 2989
2482.53 2894
2483.00 2771
2483.47 2639
2483.95 2683
2484.42 2713
2484.89 2708
2485.36 2702
2485.83 2735
2486.30 2647
2486.77 2784
2487.24 2780
2487.71 2761
2488.18 2865
2488.65 2957
2489.12 2956
2489.59 3127
2490.07 3161
2490.54 3176
2491.01 3166
2491.48 3278
2491.95 3238
2492.42 3043
2492.89 2927
2493.36 3006
2493.84 2971
2494.31 3052
2494.78 2947
2495.25 2864
2495.72 2765
2496.19 2746
2496.66 2721
2497.14 2717
2497.61 2674
2498.08 2683
2498.55 2679
2499.02 2573
2499.50 2593
2499.97 2650
2500.44 2626
2500.91 2668
2501.38 2620
2501.86 2701
2502.33 2714
2502.80 2779
2503.27 2739
2503.74 2762
2504.22 2717
2504.69 2850
2505.16 2970
2505.63 3102
2506.11 3212
2506.58 3314
2507.05 3333
2507.52 3369
2508.00 3378
2508.47 3353
2508.94 3308
2509.42 3215
2509.89 3157
2510.36 3130
2510.83 3093
2511.31 3073
2511.78 3037
2512.25 2965
2512.73 2890
2513.20 2761
2513.67 2802
2514.15 2726
2514.62 2720
2515.09 2760
2515.57 2710
2516.04 2657
2516.51 2662
2516.99 2753
2517.46 2746
2517.94 2763
2518.41 2703
2518.88 2806
2519.36 2670
2519.83 2710
2520.30 2679
2520.78 2565
2521.25 2566
2521.73 2643
2522.20 2614
2522.67 2602
2523.15 2675
2523.62 2773
2524.10 2767
2524.57 2711
2525.05 2848
2525.52 2798
2525.99 2773
2526.47 2751
2526.94 2803
2527.42 2759
2527.89 2675
2528.37 2619
2528.84 2667
2529.32 2682
2529.79 2730
2530.27 2705
2530.74 2781
2531.22 2798
2531.69 2724
2532.17 2823
2532.64 2735
2533.12 2714
2533.59 2781
2534.07 2811
2534.54 2713
2535.02 2830
2535.49 2873
2535.97 2888
2536.44 2886
2536.92 2948
2537.39 2898
2537.87 3019
2538.34 3128
2538.82 3045
2539.30 2997
2539.77 3109
2540.25 3126
2540.72 2980
2541.20 2921
2541.68 2963
2542.15 2981
2542.63 2959
2543.10 2769
2543.58 2741
2544.06 2824
2544.53 2908
2545.01 2917
2545.48 2968
2545.96 3037
2546.44 3199
2546.91 3042
2547.39 3110
2547.87 2983
2548.34 3109
2548.82 3080
2549.30 2953
2549.77 2989
2550.25 3136
2550.73 3044
2551.20 3117
2551.68 3300
2552.16 3301
2552.63 3493
2553.11 3825
2553.59 3976
2554.06 3956
2554.54 4050
2555.02 4077
2555.50 4043
2555.97 3972
2556.45 3768
2556.93 3652
2557.40 3583
2557.88 3249
2558.36 3223
2558.84 3065
2559.31 2977
2559.79 2885
2560.27 2748
2560.75 2777
2561.23 2834
2561.70 2780
2562.18 2658
2562.66 2738
2563.14 2657
2563.61 2600
2564.09 2625
2564.57 2643
2565.05 2610
2565.53 2569
2566.00 2536
2566.48 2652
2566.96 2625
2567.44 2436
2567.92 2458
2568.40 2400
2568.87 2408
2569.35 2442
2569.83 2530
2570.31 2558
2570.79 2587
2571.27 2525
2571.75 2608
2572.22 2623
2572.70 2650
2573.18 2678
2573.66 2641
2574.14 2742
2574.62 2664
2575.10 2732
2575.58 2795
2576.06 2852
2576.54 2798
2577.01 2759
2577.49 2773
2577.97 2769
2578.45 2782
2578.93 2834
2579.41 2722
2579.89 2693
2580.37 2691
2580.85 2656
2581.33 2633
2581.81 2594
2582.29 2532
2582.77 2613
2583.25 2734
2583.73 2739
2584.21 2653
2584.69 2761
2585.17 2722
2585.65 2702
2586.13 2669
2586.61 2588
2587.09 2582
2587.57 2594
2588.05 2563
2588.53 2589
2589.01 2567
2589.49 2625
2589.97 2597
2590.45 2710
2590.93 2758
2591.41 2771
2591.89 2791
2592.37 2920
2592.85 3035
2593.33 3113
2593.81 3113
2594.30 3147
2594.78 3122
2595.26 3165
2595.74 3105
2596.22 3140
2596.70 3024
2597.18 3031
2597.66 2938
2598.14 2829
2598.62 2845
2599.11 2746
2599.59 2667
2600.07 2644
2600.55 2710
2601.03 2567
2601.51 2569
2601.99 2571
2602.48 2586
2602.96 2526
2603.44 2577
2603.92 2649
2604.40 2591
2604.88 2695
2605.37 2772
2605.85 2883
2606.33 2988
2606.81 3079
2607.29 3276
2607.78 3371
2608.26 3377
2608.74 3553
2609.22 3467
2609.70 3445
2610.19 3302
2610.67 3222
2611.15 3227
2611.63 3246
2612.12 3080
2612.60 3015
2613.08 2965
2613.56 2940
2614.05 2919
2614.53 2801
2615.01 2727
2615.49 2740
2615.98 2741
2616.46 2757
2616.94 2663
2617.43 2519
2617.91 2502
2618.39 2580
2618.87 2616
2619.36 2618
2619.84 2484
2620.32 2464
2620.81 2556
2621.29 2479
2621.77 2586
2622.26 2626
2622.74 2577
2623.22 2620
2623.71 2641
2624.19 2658
2624.67 2642
2625.16 2553
2625.64 2599
2626.13 2640
2626.61 2495
2627.09 2481
2627.58 2674
2628.06 2680
2628.55 2574
2629.03 2567
2629.51 2575
2630.00 2633
2630.48 2663
2630.97 2666
2631.45 2694
2631.93 2660
2632.42 2574
2632.90 2749
2633.39 2679
2633.87 2644
2634.36 2667
2634.84 2590
2635.33 2561
2635.81 2519
2636.29 2429
2636.78 2600
2637.26 2652
2637.75 2554
2638.23 2633
2638.72 2630
2639.20 2617
2639.69 2700
2640.17 2710
2640.66 2774
2641.14 2633
2641.63 2613
2642.11 2599
2642.60 2560
2643.08 2562
2643.57 2648
2644.05 2557
2644.54 2460
2645.03 2624
2645.51 2665
2646.00 2693
2646.48 2653
2646.97 2644
2647.45 2676
2647.94 2749
2648.43 2751
2648.91 2620
2649.40 2685
2649.88 2654
2650.37 2706
2650.85 2634
2651.34 2576
2651.83 2686
2652.31 2728
2652.80 2700
2653.29 2623
2653.77 2580
2654.26 2639
2654.74 2658
2655.23 2660
2655.72 2602
2656.20 2611
2656.69 2602
2657.18 2583
2657.66 2630
2658.15 2599
2658.64 2539
2659.12 2441
2659.61 2507
2660.10 2515
2660.58 2514
2661.07 2485
2661.56 2606
2662.05 2669
2662.53 2653
2663.02 2807
2663.51 2669
2663.99 2552
2664.48 2684
2664.97 2687
2665.46 2715
2665.94 2716
2666.43 2694
2666.92 2780
2667.41 2734
2667.89 2834
2668.38 2872
2668.87 2858
2669.36 3046
2669.84 3018
2670.33 3120
2670.82 3354
2671.31 3492
2671.80 3555
2672.28 3688
2672.77 3762
2673.26 3784
2673.75 3708
2674.24 3559
2674.72 3598
2675.21 3535
2675.70 3380
2676.19 3347
2676.68 3343
2677.17 3351
2677.65 3481
2678.14 3506
2678.63 3591
2679.12 3688
2679.61 3671
2680.10 3865
2680.59 3988
2681.07 4050
2681.56 4130
2682.05 4224
2682.54 4113
2683.03 4176
2683.52 4107
2684.01 3888
2684.50 3788
2684.99 3803
2685.47 3689
2685.96 3431
2686.45 3352
2686.94 3115
2687.43 3063
2687.92 2980
2688.41 2945
2688.90 2813
2689.39 2766
2689.88 2781
2690.37 2735
2690.86 2739
2691.35 2697
2691.84 2637
2692.33 2816
2692.82 2802
2693.31 2724
2693.80 2725
2694.29 2768
2694.78 2747
2695.27 2773
2695.76 2741
2696.25 2821
2696.74 2892
2697.23 2927
2697.72 2959
2698.21 3048
2698.70 3210
2699.19 3300
2699.68 3285
2700.17 3219
2700.66 3186
2701.15 3295
2701.64 3172
2702.13 3171
2702.62 3142
2703.11 3024
2703.61 2993
2704.10 2957
2704.59 2921
2705.08 2955
2705.57 2742
2706.06 2729
2706.55 2723
2707.04 2674
2707.53 2563
2708.02 2590
2708.52 2617
2709.01 2536
2709.50 2532
2709.99 2573
2710.48 2582
2710.97 2625
2711.46 2620
2711.96 2648
2712.45 2660
2712.94 2591
2713.43 2531
2713.92 2529
2714.41 2575
2714.91 2539
2715.40 2602
2715.89 2610
2716.38 2582
2716.87 2589
2717.37 2639
2717.86 2605
2718.35 2669
2718.84 2766
2719.33 2883
2719.83 2802
2720.32 2838
2720.81 2924
2721.30 2993
2721.80 3072
2722.29 2986
2722.78 2957
2723.27 2863
2723.77 2879
2724.26 2814
2724.75 2726
2725.24 2759
2725.74 2573
2726.23 2491
2726.72 2590
2727.22 2589
2727.71 2600
2728.20 2561
2728.70 2559
2729.19 2619
2729.68 2534
2730.18 2583
2730.67 2477
2731.16 2549
2731.65 2686
2732.15 2615
2732.64 2541
2733.14 2501
2733.63 2475
2734.12 2555
2734.62 2591
2735.11 2624
2735.60 2709
2736.10 2759
2736.59 2824
2737.08 2830
2737.58 2809
2738.07 2874
2738.57 2890
2739.06 2739
2739.55 2726
2740.05 2668
2740.54 2652
2741.04 2701
2741.53 2578
2742.03 2499
2742.52 2502
2743.01 2492
2743.51 2455
2744.00 2474
2744.50 2455
2744.99 2595
2745.49 2543
2745.98 2561
2746.48 2593
2746.97 2633
2747.47 2616
2747.96 2662
2748.46 2700
2748.95 2621
2749.45 2741
2749.94 2684
2750.44 2664
2750.93 2725
2751.43 2735
2751.92 2637
2752.42 2721
2752.91 2782
2753.41 2807
2753.90 2819
2754.40 2987
2754.89 3010
2755.39 3004
2755.88 2859
2756.38 2864
2756.87 2822
2757.37 2839
2757.87 2787
2758.36 2790
2758.86 2681
2759.35 2623
2759.85 2637
2760.35 2609
2760.84 2588
2761.34 2605
2761.83 2620
2762.33 2643
2762.83 2736
2763.32 2755
2763.82 2659
2764.31 2632
2764.81 2608
2765.31 2659
2765.80 2612
2766.30 2747
2766.80 2738
2767.29 2626
2767.79 2669
2768.29 2762
2768.78 2718
2769.28 2699
2769.78 2746
2770.27 2803
2770.77 2819
2771.27 2945
2771.76 3029
2772.26 3070
2772.76 3040
2773.26 3071
2773.75 3214
2774.25 3254
2774.75 3258
2775.24 3270
2775.74 3405
2776.24 3413
2776.74 3236
2777.23 3218
2777.73 3270
2778.23 3180
2778.73 3082
2779.22 2961
2779.72 2811
2780.22 2921
2780.72 2951
2781.21 2793
2781.71 2775
2782.21 2736
2782.71 2767
2783.21 2891
2783.70 2805
2784.20 2821
2784.70 2927
2785.20 2727
2785.70 2811
2786.20 2841
2786.69 2749
2787.19 2698
2787.69 2606
2788.19 2630
2788.69 2692
2789.19 2711
2789.68 2682
2790.18 2753
2790.68 2680
2791.18 2744
2791.68 2857
2792.18 2916
2792.68 3223
2793.18 3480
2793.67 3564
2794.17 3765
2794.67 4206
2795.17 4505
2795.67 4591
2796.17 4759
2796.67 5042
2797.17 4809
2797.67 4808
2798.17 4576
2798.67 4351
2799.17 4205
2799.66 3945
2800.16 3783
2800.66 3640
2801.16 3448
2801.66 3336
2802.16 3187
2802.66 3116
2803.16 3111
2803.66 3121
2804.16 3348
2804.66 3434
2805.16 3590
2805.66 3844
2806.16 4153
2806.66 4386
2807.16 4510
2807.66 4696
2808.16 4720
2808.66 4854
2809.16 4767
2809.66 4335
2810.16 4108
2810.66 3991
2811.16 3703
2811.66 3573
2812.17 3539
2812.67 3365
2813.17 3302
2813.67 3261
2814.17 3286
2814.67 3219
2815.17 3290
2815.67 3277
2816.17 3094
2816.67 3080
2817.17 3125
2817.67 3114
2818.18 2982
2818.68 2993
2819.18 3018
2819.68 2984
2820.18 2936
2820.68 2971
2821.18 2960
2821.68 3022
2822.19 3021
2822.69 3048
2823.19 3086
2823.69 3112
2824.19 3201
2824.69 3183
2825.20 3035
2825.70 2993
2826.20 3004
2826.70 2985
2827.20 2908
2827.70 2847
2828.21 2898
2828.71 2897
2829.21 2895
2829.71 2826
2830.22 2906
2830.72 2871
2831.22 3023
2831.72 2996
2832.22 2968
2832.73 2995
2833.23 3028
2833.73 3126
2834.23 3198
2834.74 3118
2835.24 3145
2835.74 3053
2836.24 3015
2836.75 2962
2837.25 2935
2837.75 3007
2838.26 2964
2838.76 2881
2839.26 2825
2839.76 2850
2840.27 2785
2840.77 2757
2841.27 2712
2841.78 2760
2842.28 2856
2842.78 2845
2843.29 2824
2843.79 2930
2844.29 2896
2844.80 2978
2845.30 2984
2845.80 3001
2846.31 3086
2846.81 3088
2847.32 3213
2847.82 3157
2848.32 3136
2848.83 3150
2849.33 2981
2849.83 3028
2850.34 2946
2850.84 2860
2851.35 2878
2851.85 2784
2852.35 2790
2852.86 2784
2853.36 2784
2853.87 2793
2854.37 2877
2854.88 2807
2855.38 2733
2855.88 2843
2856.39 2839
2856.89 2893
2857.40 2966
2857.90 2921
2858.41 2943
2858.91 3055
2859.42 2920
2859.92 2976
2860.43 2864
2860.93 2804
2861.44 2843
2861.94 2692
2862.45 2786
2862.95 2734
2863.46 2710
2863.96 2664
2864.47 2740
2864.97 2720
2865.48 2724
2865.98 2697
2866.49 2724
2866.99 2673
2867.50 2702
2868.00 2787
2868.51 2885
2869.02 2951
2869.52 2878
2870.03 2813
2870.53 2923
2871.04 2969
2871.54 2829
2872.05 2808
2872.56 2796
2873.06 2916
2873.57 2906
2874.07 2899
2874.58 2809
2875.09 2813
2875.59 2852
2876.10 2868
2876.61 2832
2877.11 2800
2877.62 2855
2878.12 2871
2878.63 2949
2879.14 2962
2879.64 3054
2880.15 2977
2880.66 3093
2881.16 3056
2881.67 3222
2882.18 3424
2882.68 3546
2883.19 3745
2883.70 4032
2884.20 4402
2884.71 4646
2885.22 4820
2885.73 5269
2886.23 5456
2886.74 5561
2887.25 5601
2887.75 5435
2888.26 5301
2888.77 4919
2889.28 4630
2889.78 4285
2890.29 3959
2890.80 3765
2891.31 3526
2891.81 3494
2892.32 3350
2892.83 3229
2893.34 3320
2893.84 3426
2894.35 3347
2894.86 3593
2895.37 3701
2895.88 3619
2896.38 3792
2896.89 3992
2897.40 3984
2897.91 3944
2898.42 3933
2898.92 4029
2899.43 4111
2899.94 4008
2900.45 4303
2900.96 4350
2901.47 4367
2901.98 4215
2902.48 4071
2902.99 4015
2903.50 3907
2904.01 3702
2904.52 3638
2905.03 3611
2905.54 3652
2906.04 3385
2906.55 3363
2907.06 3327
2907.57 3330
2908.08 3292
2908.59 3289
2909.10 3263
2909.61 3182
2910.12 3097
2910.63 3075
2911.14 3195
2911.64 3272
2912.15 3134
2912.66 3139
2913.17 3128
2913.68 3163
2914.19 3228
2914.70 3105
2915.21 3224
2915.72 3189
2916.23 3167
2916.74 3071
2917.25 3083
2917.76 3030
2918.27 3054
2918.78 3101
2919.29 3164
2919.80 3284
2920.31 3407
2920.82 3611
2921.33 3935
2921.84 4564
2922.35 4809
2922.86 5467
2923.37 5796
2923.88 6124
2924.39 6416
2924.90 6451
2925.41 6250
2925.92 6088
2926.44 5622
2926.95 5129
2927.46 4715
2927.97 4437
2928.48 4172
2928.99 3889
2929.50 3720
2930.01 3588
2930.52 3441
2931.03 3181
2931.54 3198
2932.05 3091
2932.57 3265
2933.08 3166
2933.59 3153
2934.10 3200
2934.61 3262
2935.12 3328
2935.63 3345
2936.15 3224
2936.66 3208
2937.17 3164
2937.68 3195
2938.19 3205
2938.70 3231
2939.22 3073
2939.73 3145
2940.24 3221
2940.75 3159
2941.26 3172
2941.77 3195
2942.29 3156
2942.80 3159
2943.31 3240
2943.82 3398
2944.34 3392
2944.85 3388
2945.36 3336
2945.87 3467
2946.38 3384
2946.90 3384
2947.41 3279
2947.92 3303
2948.43 3293
2948.95 3160
2949.46 3080
2949.97 3094
2950.48 3144
2951.00 3218
2951.51 3169
2952.02 3154
2952.54 3077
2953.05 3029
2953.56 3053
2954.08 3098
2954.59 3090
2955.10 3084
2955.61 3096
2956.13 3158
2956.64 3247
2957.15 3146
2957.67 3076
2958.18 3153
2958.69 3305
2959.21 3437
2959.72 3332
2960.23 3505
2960.75 3596
2961.26 3652
2961.78 3633
2962.29 3746
2962.80 3700
2963.32 3550
2963.83 3574
2964.35 3555
2964.86 3463
2965.37 3387
2965.89 3335
2966.40 3246
2966.92 3216
2967.43 3178
2967.94 3109
2968.46 3062
2968.97 2985
2969.49 3029
2970.00 2875
2970.52 2854
2971.03 2912
2971.54 3013
2972.06 3042
2972.57 2951
2973.09 2976
2973.60 2997
2974.12 2981
2974.63 2919
2975.15 3025
2975.66 3003
2976.18 2946
2976.69 3019
2977.21 2999
2977.72 2981
2978.24 3088
2978.75 3088
2979.27 3160
2979.78 3192
2980.30 3283
2980.81 3158
2981.33 3213
2981.84 3186
2982.36 3232
2982.88 3222
2983.39 3378
2983.91 3517
2984.42 3528
2984.94 3497
2985.45 3670
2985.97 3730
2986.49 3547
2987.00 3555
2987.52 3818
2988.03 3684
2988.55 3616
2989.07 3722
2989.58 3677
2990.10 3568
2990.61 3502
2991.13 3611
2991.65 3584
2992.16 3621
2992.68 3571
2993.20 3639
2993.71 3764
2994.23 3915
2994.75 4072
2995.26 4298
2995.78 4540
2996.30 4732
2996.81 4966
2997.33 4930
2997.85 4812
2998.36 4861
2998.88 4957
2999.40 4654
2999.91 4629
3000.43 4870
3000.95 5001
3001.46 5327
3001.98 5554
3002.50 6273
3003.02 6741
3003.53 7270
3004.05 7802
3004.57 7948
3005.09 7990
3005.60 7802
3006.12 7386
3006.64 6710
3007.16 5913
3007.67 5422
3008.19 4938
3008.71 4508
3009.23 4130
3009.74 3901
3010.26 3751
3010.78 3660
3011.30 3618
3011.82 3497
3012.33 3592
3012.85 3678
3013.37 3696
3013.89 3742
3014.41 3550
3014.93 3568
3015.44 3652
3015.96 3853
3016.48 3830
3017.00 3861
3017.52 3860
3018.04 3941
3018.55 3912
3019.07 3764
3019.59 3772
3020.11 3712
3020.63 3864
3021.15 3857
3021.67 4067
3022.19 4182
3022.71 4323
3023.22 4302
3023.74 4198
3024.26 4193
3024.78 4132
3025.30 4105
3025.82 3960
3026.34 3807
3026.86 3690
3027.38 3598
3027.90 3483
3028.42 3395
3028.94 3422
3029.46 3241
3029.98 3275
3030.49 3270
3031.01 3182
3031.53 3312
3032.05 3477
3032.57 3551
3033.09 3565
3033.61 3608
3034.13 3788
3034.65 3864
3035.17 3770
3035.69 3709
3036.21 3625
3036.73 3783
3037.25 3726
3037.77 3551
3038.29 3468
3038.81 3420
3039.34 3285
3039.86 3224
3040.38 3293
3040.90 3324
3041.42 3224
3041.94 3245
3042.46 3290
3042.98 3264
3043.50 3389
3044.02 3443
3044.54 3403
3045.06 3357
3045.58 3385
3046.10 3224
3046.63 3300
3047.15 3242
3047.67 3179
3048.19 3169
3048.71 3125
3049.23 3104
3049.75 3141
3050.27 3065
3050.79 3040
3051.32 3017
3051.84 3024
3052.36 3043
3052.88 2893
3053.40 2998
3053.92 3046
3054.45 2980
3054.97 2852
3055.49 2950
3056.01 2894
3056.53 2961
3057.05 3039
3057.58 2914
3058.10 3029
3058.62 3014
3059.14 3019
3059.66 3075
3060.19 2985
3060.71 3079
3061.23 3150
3061.75 3261
3062.28 3152
3062.80 3169
3063.32 3241
3063.84 3207
3064.37 3249
3064.89 3240
3065.41 3204
3065.93 3186
3066.46 3153
3066.98 3210
3067.50 3110
3068.02 3203
3068.55 3145
3069.07 3073
3069.59 3178
3070.12 3231
3070.64 3277
3071.16 3365
3071.69 3279
3072.21 3255
3072.73 3385
3073.26 3394
3073.78 3482
3074.30 3503
3074.83 3515
3075.35 3432
3075.87 3415
3076.40 3382
3076.92 3399
3077.44 3407
3077.97 3538
3078.49 3593
3079.01 3705
3079.54 3756
3080.06 3833
3080.59 3905
3081.11 3914
3081.63 3986
3082.16 4077
3082.68 3923
3083.21 4022
3083.73 4088
3084.25 4013
3084.78 4012
3085.30 3865
3085.83 3817
3086.35 3761
3086.88 3577
3087.40 3695
3087.93 3725
3088.45 3643
3088.97 3597
3089.50 3665
3090.02 3606
3090.55 3636
3091.07 3602
3091.60 3694
3092.12 3786
3092.65 3765
3093.17 3939
3093.70 3922
3094.22 3994
3094.75 4219
3095.27 4250
3095.80 4373
3096.32 4390
3096.85 4645
3097.37 4953
3097.90 5116
3098.43 5528
3098.95 6124
3099.48 6852
3100.00 7999
3100.53 9085
3101.05 10292
3101.58 11455
3102.10 12560
3102.63 13266
3103.16 12997
3103.68 12640
3104.21 11537
3104.73 10361
3105.26 9117
3105.79 7807
3106.31 6840
3106.84 6002
3107.36 5470
3107.89 5247
3108.42 5232
3108.94 5064
3109.47 5150
3110.00 5278
3110.52 5185
3111.05 5068
3111.57 5037
3112.10 4937
3112.63 4653
3113.15 4421
3113.68 4306
3114.21 4221
3114.74 3993
3115.26 3897
3115.79 3708
3116.32 3571
3116.84 3584
3117.37 3532
3117.90 3545
3118.42 3532
3118.95 3637
3119.48 3499
3120.01 3698
3120.53 3778
3121.06 3842
3121.59 3930
3122.11 3893
3122.64 3854
3123.17 3731
3123.70 3625
3124.22 3559
3124.75 3544
3125.28 3542
3125.81 3395
3126.34 3420
3126.86 3513
3127.39 3467
3127.92 3523
3128.45 3465
3128.98 3299
3129.50 3348
3130.03 3300
3130.56 3282
3131.09 3262
3131.62 3236
3132.14 3214
3132.67 3145
3133.20 3167
3133.73 3136
3134.26 3295
3134.79 3207
3135.31 3327
3135.84 3281
3136.37 3424
3136.90 3380
3137.43 3271
3137.96 3308
3138.49 3347
3139.02 3184
3139.54 3174
3140.07 3148
3140.60 3250
3141.13 3156
3141.66 3166
3142.19 3240
3142.72 3254
3143.25 3222
3143.78 3246
3144.31 3451
3144.84 3575
3145.37 3637
3145.89 3709
3146.42 3798
3146.95 3938
3147.48 3854
3148.01 3898
3148.54 3917
3149.07 3900
3149.60 3861
3150.13 3878
3150.66 3908
3151.19 3727
3151.72 3494
3152.25 3437
3152.78 3340
3153.31 3256
3153.84 3281
3154.37 3395
3154.90 3486
3155.43 3498
3155.96 3461
3156.49 3390
3157.02 3525
3157.55 3518
3158.08 3347
3158.61 3425
3159.14 3410
3159.68 3286
3160.21 3266
3160.74 3240
3161.27 3203
3161.80 3075
3162.33 3080
3162.86 3090
3163.39 3170
3163.92 3125
3164.45 3059
3164.98 3038
3165.51 3095
3166.05 3041
3166.58 3223
3167.11 3209
3167.64 3144
3168.17 3110
3168.70 2999
3169.23 3009
3169.76 3002
3170.30 2979
3170.83 2926
3171.36 2975
3171.89 3039
3172.42 3085
3172.95 3088
3173.49 3315
3174.02 3398
3174.55 3493
3175.08 3289
3175.61 3309
3176.15 3271
3176.68 3320
3177.21 3459
3177.74 3498
3178.27 3341
3178.81 3397
3179.34 3229
3179.87 3226
3180.40 3194
3180.93 3068
3181.47 3110
3182.00 3061
3182.53 3071
3183.06 3189
3183.60 3023
3184.13 3121
3184.66 3097
3185.20 3104
3185.73 3185
3186.26 2966
3186.79 2925
3187.33 2991
3187.86 3077
3188.39 3020
3188.93 2958
3189.46 3111
3189.99 2964
3190.52 2942
3191.06 2984
3191.59 2913
3192.12 3041
3192.66 2980
3193.19 3111
3193.72 3062
3194.26 3144
3194.79 3177
3195.33 3168
3195.86 3285
3196.39 3165
3196.93 3289
3197.46 3187
3197.99 3196
3198.53 3342
3199.06 3283
3199.60 3310
3200.13 3479
3200.66 3480
3201.20 3559
3201.73 3495
3202.27 3532
3202.80 3563
3203.33 3495
3203.87 3518
3204.40 3551
3204.94 3530
3205.47 3306
3206.01 3180
3206.54 3313
3207.07 3342
3207.61 3359
3208.14 3484
3208.68 3456
3209.21 3557
3209.75 3646
3210.28 3724
3210.82 3779
3211.35 3754
3211.89 3906
3212.42 3918
3212.96 3633
3213.49 3489
3214.03 3516
3214.56 3508
3215.10 3444
3215.63 3531
3216.17 3427
3216.70 3330
3217.24 3395
3217.78 3406
3218.31 3334
3218.85 3200
3219.38 3343
3219.92 3330
3220.45 3328
3220.99 3267
3221.52 3234
3222.06 3361
3222.60 3304
3223.13 3294
3223.67 3290
3224.20 3337
3224.74 3429
3225.28 3301
3225.81 3138
3226.35 3253
3226.88 3251
3227.42 3302
3227.96 3309
3228.49 3329
3229.03 3275
3229.57 3213
3230.10 3319
3230.64 3278
3231.18 3232
3231.71 3398
3232.25 3435
3232.79 3532
3233.32 3445
3233.86 3481
3234.40 3608
3234.93 3620
3235.47 3630
3236.01 3627
3236.54 3735
3237.08 3956
3237.62 4000
3238.15 3894
3238.69 3899
3239.23 3977
3239.77 3913
3240.30 3848
3240.84 3786
3241.38 3803
3241.92 3674
3242.45 3783
3242.99 3649
3243.53 3756
3244.07 3859
3244.60 3858
3245.14 3840
3245.68 3845
3246.22 3927
3246.75 3969
3247.29 3955
3247.83 3967
3248.37 3844
3248.91 3980
3249.44 4054
3249.98 4127
3250.52 4078
3251.06 4156
3251.60 4300
3252.14 4382
3252.67 4559
3253.21 4698
3253.75 4761
3254.29 4862
3254.83 4969
3255.37 5228
3255.90 5336
3256.44 5658
3256.98 6035
3257.52 6492
3258.06 6823
3258.60 7560
3259.14 8013
3259.68 8759
3260.21 9285
3260.75 9522
3261.29 9796
3261.83 9817
3262.37 9910
3262.91 9743
3263.45 9271
3263.99 9134
3264.53 8465
3265.07 8207
3265.61 8063
3266.15 7863
3266.69 7351
3267.23 7230
3267.76 7067
3268.30 6508
3268.84 6058
3269.38 5421
3269.92 5143
3270.46 4949
3271.00 4820
3271.54 4745
3272.08 4580
3272.62 4524
3273.16 4443
3273.70 4491
3274.24 4566
3274.78 4637
3275.32 4710
3275.86 4534
3276.40 4560
3276.94 4555
3277.48 4626
3278.03 4753
3278.57 4768
3279.11 4667
3279.65 4773
3280.19 4733
3280.73 4756
3281.27 4487
3281.81 4568
3282.35 4500
3282.89 4604
3283.43 4628
3283.97 4468
3284.51 4551
3285.05 4661
3285.60 4567
3286.14 4665
3286.68 4723
3287.22 4687
3287.76 4603
3288.30 4604
3288.84 4580
3289.38 4693
3289.93 4707
3290.47 4931
3291.01 4979
3291.55 5354
3292.09 5662
3292.63 5865
3293.18 6117
3293.72 6498
3294.26 6848
3294.80 6951
3295.34 7250
3295.88 7412
3296.43 7190
3296.97 7019
3297.51 6694
3298.05 6087
3298.59 5874
3299.14 5567
3299.68 5400
3300.22 5154
3300.76 4918
3301.31 4982
3301.85 4886
3302.39 4761
3302.93 4666
3303.48 4666
3304.02 4501
3304.56 4695
3305.10 4452
3305.65 4415
3306.19 4585
3306.73 4740
3307.27 4815
3307.82 4819
3308.36 4709
3308.90 4720
3309.45 4683
3309.99 4632
3310.53 4727
3311.07 4768
3311.62 5144
3312.16 5231
3312.70 5431
3313.25 6024
3313.79 6489
3314.33 7085
3314.88 7457
3315.42 7766
3315.97 8074
3316.51 8018
3317.05 8028
3317.60 7802
3318.14 7569
3318.68 7301
3319.23 7000
3319.77 6795
3320.32 6788
3320.86 6465
3321.40 6396
3321.95 6364
3322.49 6463
3323.04 6324
3323.58 6025
3324.12 5984
3324.67 5903
3325.21 5677
3325.76 5506
3326.30 5402
3326.85 5436
3327.39 5332
3327.93 5387
3328.48 5420
3329.02 5510
3329.57 5905
3330.11 6460
3330.66 7238
3331.20 8572
3331.75 10411
3332.29 12890
3332.84 15940
3333.38 19484
3333.93 22978
3334.47 25889
3335.02 27892
3335.56 29162
3336.11 28860
3336.65 27385
3337.20 25501
3337.74 22684
3338.29 19726
3338.83 16777
3339.38 14289
3339.92 12209
3340.47 10316
3341.02 8843
3341.56 7719
3342.11 7121
3342.65 6608
3343.20 5950
3343.74 5568
3344.29 5486
3344.84 5401
3345.38 5283
3345.93 5208
3346.47 5142
3347.02 5040
3347.57 5114
3348.11 5249
3348.66 5249
3349.21 5387
3349.75 5538
3350.30 5591
3350.84 5648
3351.39 5964
3351.94 6151
3352.48 6041
3353.03 6164
3353.58 6143
3354.12 6178
3354.67 6158
3355.22 6129
3355.76 5915
3356.31 5659
3356.86 5707
3357.40 5482
3357.95 5120
3358.50 4821
3359.05 4671
3359.59 4570
3360.14 4510
3360.69 4437
3361.23 4351
3361.78 4273
3362.33 4349
3362.88 4263
3363.42 4296
3363.97 4364
3364.52 4235
3365.07 4250
3365.61 4152
3366.16 4146
3366.71 4099
3367.26 4138
3367.80 4218
3368.35 4109
3368.90 4204
3369.45 4197
3370.00 4305
3370.54 4563
3371.09 4644
3371.64 4892
3372.19 5219
3372.74 5197
3373.28 5370
3373.83 5502
3374.38 5455
3374.93 5279
3375.48 5022
3376.03 4778
3376.57 4769
3377.12 4392
3377.67 4189
3378.22 4024
3378.77 3923
3379.32 3872
3379.87 3762
3380.42 3695
3380.96 3761
3381.51 3837
3382.06 3782
3382.61 3756
3383.16 3772
3383.71 3774
3384.26 3769
3384.81 3653
3385.36 3744
3385.91 3771
3386.45 3711
3387.00 3619
3387.55 3658
3388.10 3654
3388.65 3629
3389.20 3681
3389.75 3670
3390.30 3603
3390.85 3600
3391.40 3685
3391.95 3788
3392.50 3662
3393.05 3589
3393.60 3597
3394.15 3671
3394.70 3521
3395.25 3448
3395.80 3473
3396.35 3407
3396.90 3447
3397.45 3400
3398.00 3366
3398.55 3383
3399.10 3395
3399.65 3332
3400.20 3213
3400.75 3307
3401.30 3275
3401.85 3232
3402.40 3155
3402.95 3214
3403.50 3307
3404.06 3198
3404.61 3201
3405.16 3240
3405.71 3258
3406.26 3174
3406.81 3136
3407.36 3183
3407.91 3196
3408.46 3176
3409.01 3184
3409.56 3319
3410.12 3430
3410.67 3562
3411.22 3566
3411.77 3556
3412.32 3582
3412.87 3519
3413.42 3449
3413.98 3547
3414.53 3528
3415.08 3451
3415.63 3402
3416.18 3342
3416.73 3351
3417.29 3286
3417.84 3227
3418.39 3117
3418.94 3197
3419.49 3159
3420.05 3177
3420.60 3238
3421.15 3320
3421.70 3460
3422.25 3497
3422.81 3601
3423.36 3770
3423.91 3854
3424.46 3887
3425.01 3959
3425.57 3723
3426.12 3612
3426.67 3594
3427.23 3483
3427.78 3342
3428.33 3338
3428.88 3383
3429.44 3303
3429.99 3250
3430.54 3241
3431.09 3242
3431.65 3335
3432.20 3211
3432.75 3207
3433.31 3189
3433.86 3326
3434.41 3342
3434.97 3303
3435.52 3246
3436.07 3313
3436.63 3203
3437.18 3149
3437.73 3095
3438.29 3209
3438.84 3174
3439.39 3193
3439.95 3086
3440.50 3193
3441.05 3149
3441.61 3175
3442.16 3145
3442.72 3008
3443.27 3013
3443.82 2957
3444.38 3034
3444.93 3017
3445.48 2999
3446.04 3020
3446.59 2996
3447.15 3027
3447.70 3006
3448.26 2968
3448.81 3001
3449.36 2961
3449.92 2897
3450.47 2862
3451.03 2911
3451.58 2909
3452.14 2924
3452.69 2939
3453.25 2878
3453.80 2890
3454.36 2906
3454.91 2850
3455.47 2955
3456.02 2953
3456.58 2978
3457.13 2879
3457.69 2921
3458.24 2963
3458.80 3030
3459.35 3026
3459.91 3003
3460.46 3081
3461.02 3106
3461.57 3096
3462.13 3167
3462.68 3179
3463.24 3252
3463.79 3350
3464.35 3245
3464.90 3108
3465.46 3129
3466.02 3205
3466.57 3296
3467.13 3250
3467.68 3248
3468.24 3342
3468.80 3280
3469.35 3185
3469.91 3244
3470.46 3215
3471.02 3296
3471.58 3283
3472.13 3241
3472.69 3284
3473.24 3232
3473.80 3351
3474.36 3290
3474.91 3400
3475.47 3456
3476.03 3420
3476.58 3484
3477.14 3527
3477.70 3659
3478.25 3645
3478.81 3845
3479.37 4037
3479.92 3947
3480.48 3989
3481.04 4097
3481.59 4107
3482.15 3866
3482.71 4001
3483.26 3958
3483.82 4023
3484.38 4041
3484.94 3944
3485.49 3992
3486.05 4293
3486.61 4448
3487.17 4540
3487.72 4747
3488.28 4892
3488.84 5294
3489.40 5572
3489.95 5903
3490.51 6120
3491.07 6748
3491.63 7074
3492.18 7310
3492.74 6940
3493.30 6843
3493.86 6546
3494.42 6291
3494.97 6144
3495.53 5989
3496.09 6121
3496.65 6456
3497.21 6998
3497.76 7682
3498.32 8283
3498.88 8781
3499.44 9145
3500.00 9277
3500.56 9021
3501.11 9231
3501.67 9749
3502.23 10046
3502.79 10581
3503.35 11268
3503.91 12067
3504.47 12341
3505.03 12158
3505.58 12263
3506.14 11751
3506.70 11066
3507.26 10098
3507.82 9050
3508.38 8062
3508.94 7401
3509.50 6685
3510.06 5943
3510.62 5352
3511.17 4985
3511.73 4946
3512.29 4793
3512.85 4467
3513.41 4182
3513.97 4152
3514.53 4031
3515.09 3910
3515.65 3900
3516.21 4038
3516.77 4000
3517.33 4054
3517.89 4129
3518.45 4280
3519.01 4220
3519.57 4235
3520.13 4534
3520.69 4835
3521.25 5119
3521.81 5366
3522.37 5568
3522.93 5662
3523.49 5975
3524.05 5878
3524.61 5696
3525.17 5518
3525.73 5123
3526.29 4812
3526.85 4540
3527.41 4286
3527.97 4128
3528.54 3939
3529.10 3790
3529.66 3697
3530.22 3602
3530.78 3686
3531.34 3649
3531.90 3596
3532.46 3651
3533.02 3631
3533.58 3606
3534.14 3612
3534.71 3604
3535.27 3726
3535.83 3737
3536.39 3726
3536.95 3728
3537.51 3665
3538.07 3772
3538.64 3633
3539.20 3654
3539.76 3763
3540.32 3817
3540.88 3707
3541.44 3770
3542.00 3823
3542.57 3973
3543.13 4056
3543.69 3984
3544.25 3904
3544.81 3957
3545.38 3846
3545.94 3766
3546.50 3667
3547.06 3632
3547.62 3540
3548.19 3501
3548.75 3438
3549.31 3461
3549.87 3521
3550.44 3378
3551.00 3529
3551.56 3493
3552.12 3442
3552.69 3267
3553.25 3355
3553.81 3323
3554.37 3243
3554.94 3152
3555.50 3187
3556.06 3128
3556.63 3309
3557.19 3230
3557.75 3189
3558.31 3294
3558.88 3347
3559.44 3301
3560.00 3410
3560.57 3405
3561.13 3295
3561.69 3301
3562.26 3369
3562.82 3337
3563.38 3175
3563.95 3323
3564.51 3321
3565.07 3143
3565.64 3110
3566.20 3053
3566.77 3086
3567.33 3026
3567.89 3134
3568.46 3022
3569.02 3009
3569.59 2993
3570.15 3024
3570.71 3074
3571.28 2946
3571.84 3108
3572.41 3085
3572.97 3142
3573.53 3153
3574.10 3195
3574.66 3262
3575.23 3124
3575.79 3215
3576.36 3281
3576.92 3220
3577.48 3289
3578.05 3296
3578.61 3198
3579.18 3218
3579.74 3232
3580.31 3264
3580.87 3189
3581.44 3238
3582.00 2991
3582.57 2999
3583.13 3020
3583.70 3029
3584.26 3065
3584.83 3085
3585.39 3053
3585.96 3058
3586.52 2993
3587.09 3010
3587.65 3005
3588.22 2920
3588.79 2911
3589.35 3063
3589.92 3129
3590.48 3059
3591.05 3047
3591.61 3002
3592.18 2964
3592.74 3033
3593.31 3119
3593.88 3152
3594.44 3148
3595.01 3045
3595.57 2983
3596.14 3036
3596.71 2983
3597.27 2932
3597.84 2986
3598.40 3082
3598.97 3100
3599.54 3114
3600.10 3120
3600.67 3095
3601.24 3097
3601.80 3077
3602.37 3129
3602.94 3018
3603.50 3049
3604.07 3006
3604.64 3026
3605.20 2996
3605.77 2888
3606.34 2817
3606.90 2854
3607.47 2913
3608.04 2840
3608.60 2833
3609.17 2887
3609.74 2894
3610.30 2872
3610.87 2911
3611.44 3025
3612.01 3119
3612.57 3255
3613.14 3437
3613.71 3670
3614.28 4178
3614.84 4958
3615.41 5740
3615.98 6503
3616.55 7245
3617.11 8086
3617.68 8636
3618.25 8865
3618.82 8403
3619.39 8273
3619.95 7563
3620.52 6768
3621.09 6126
3621.66 5346
3622.23 4822
3622.79 4402
3623.36 3943
3623.93 3607
3624.50 3503
3625.07 3334
3625.63 3234
3626.20 3164
3626.77 3067
3627.34 3105
3627.91 3137
3628.48 3137
3629.05 3187
3629.61 3224
3630.18 3051
3630.75 3013
3631.32 3074
3631.89 3075
3632.46 2929
3633.03 2980
3633.60 3053
3634.16 2937
3634.73 2974
3635.30 3164
3635.87 3222
3636.44 3197
3637.01 3209
3637.58 3314
3638.15 3338
3638.72 3444
3639.29 3615
3639.86 3829
3640.43 3993
3641.00 4187
3641.57 4332
3642.14 4210
3642.71 4361
3643.27 4289
3643.84 4126
3644.41 4227
3644.98 4168
3645.55 4174
3646.12 4187
3646.69 4210
3647.26 4114
3647.83 4159
3648.40 4112
3648.97 4046
3649.54 4002
3650.12 4115
3650.69 4192
3651.26 4308
3651.83 4457
3652.40 4483
3652.97 4726
3653.54 4783
3654.11 4893
3654.68 4834
3655.25 4854
3655.82 4849
3656.39 5007
3656.96 5050
3657.53 4971
3658.10 4969
3658.67 5161
3659.25 5147
3659.82 5200
3660.39 5180
3660.96 4986
3661.53 4858
3662.10 4681
3662.67 4558
3663.24 4372
3663.81 4436
3664.39 4430
3664.96 4681
3665.53 4723
3666.10 4834
3666.67 4980
3667.24 4959
3667.81 4862
3668.39 4743
3668.96 4505
3669.53 4369
3670.10 4247
3670.67 4141
3671.25 4153
3671.82 4018
3672.39 4098
3672.96 4145
3673.53 4175
3674.11 4132
3674.68 4070
3675.25 4076
3675.82 3913
3676.39 3916
3676.97 3932
3677.54 3817
3678.11 3878
3678.68 3841
3679.26 3879
3679.83 3844
3680.40 3843
3680.97 3785
3681.55 3794
3682.12 3810
3682.69 3588
3683.27 3582
3683.84 3671
3684.41 3869
3684.98 3748
3685.56 3806
3686.13 3903
3686.70 4077
3687.28 4287
3687.85 4350
3688.42 4468
3689.00 4542
3689.57 4769
3690.14 4857
3690.72 4728
3691.29 4407
3691.86 4352
3692.44 4096
3693.01 3891
3693.58 3912
3694.16 3763
3694.73 3606
3695.31 3543
3695.88 3568
3696.45 3557
3697.03 3562
3697.60 3524
3698.18 3574
3698.75 3681
3699.32 3803
3699.90 3777
3700.47 3870
3701.05 3869
3701.62 3885
3702.19 3967
3702.77 3984
3703.34 4052
3703.92 3763
3704.49 3685
3705.07 3641
3705.64 3532
3706.22 3546
3706.79 3488
3707.37 3427
3707.94 3456
3708.51 3460
3709.09 3605
3709.66 3646
3710.24 3557
3710.81 3524
3711.39 3465
3711.96 3370
3712.54 3415
3713.11 3358
3713.69 3217
3714.27 3352
3714.84 3331
3715.42 3339
3715.99 3375
3716.57 3438
3717.14 3429
3717.72 3414
3718.29 3554
3718.87 3410
3719.44 3416
3720.02 3443
3720.60 3247
3721.17 3209
3721.75 3170
3722.32 3048
3722.90 3081
3723.47 3079
3724.05 2964
3724.63 2964
3725.20 2924
3725.78 2925
3726.36 3028
3726.93 3183
3727.51 3170
3728.08 3237
3728.66 3338
3729.24 3432
3729.81 3659
3730.39 3756
3730.97 3866
3731.54 4241
3732.12 4290
3732.70 4285
3733.27 4557
3733.85 4425
3734.43 4364
3735.00 4175
3735.58 3996
3736.16 3850
3736.73 3711
3737.31 3455
3737.89 3408
3738.47 3370
3739.04 3370
3739.62 3437
3740.20 3249
3740.77 3199
3741.35 3085
3741.93 3167
3742.51 3094
3743.08 2961
3743.66 2955
3744.24 3013
3744.82 3055
3745.39 2979
3745.97 2873
3746.55 2988
3747.13 3159
3747.71 3071
3748.28 3022
3748.86 3026
3749.44 3027
3750.02 2954
3750.59 2898
3751.17 2950
3751.75 2987
3752.33 2981
3752.91 2875
3753.49 2912
3754.06 2896
3754.64 2858
3755.22 2869
3755.80 2691
3756.38 2846
3756.96 2883
3757.53 2860
3758.11 2804
3758.69 2876
3759.27 2935
3759.85 2998
3760.43 3004
3761.01 3081
3761.59 3083
3762.17 3109
3762.74 3038
3763.32 3022
3763.90 3056
3764.48 2957
3765.06 2921
3765.64 2859
3766.22 3023
3766.80 2998
3767.38 3056
3767.96 2960
3768.54 2951
3769.12 2929
3769.70 2925
3770.27 3079
3770.85 3088
3771.43 2924
3772.01 3026
3772.59 3178
3773.17 2926
3773.75 3019
3774.33 3031
3774.91 2942
3775.49 2951
3776.07 2888
3776.65 2995
3777.23 2954
3777.81 2992
3778.39 2984
3778.97 2915
3779.55 3059
3780.13 3039
3780.71 3015
3781.29 2964
3781.88 3004
3782.46 2943
3783.04 2953
3783.62 3087
3784.20 3016
3784.78 2982
3785.36 3070
3785.94 3039
3786.52 3040
3787.10 3195
3787.68 3093
3788.26 3043
3788.84 3155
3789.43 3043
3790.01 3138
3790.59 3146
3791.17 3206
3791.75 3266
3792.33 3351
3792.91 3303
3793.49 3317
3794.08 3527
3794.66 3408
3795.24 3358
3795.82 3494
3796.40 3450
3796.98 3427
3797.56 3466
3798.15 3630
3798.73 3699
3799.31 3712
3799.89 3753
3800.47 3993
3801.06 4278
3801.64 4381
3802.22 4357
3802.80 4395
3803.38 4318
3803.97 4289
3804.55 4131
3805.13 3887
3805.71 3868
3806.29 3854
3806.88 3940
3807.46 4012
3808.04 4051
3808.62 4096
3809.21 4095
3809.79 4086
3810.37 4178
3810.95 4161
3811.54 4157
3812.12 4332
3812.70 4371
3813.29 4515
3813.87 4762
3814.45 4785
3815.03 5064
3815.62 5034
3816.20 5052
3816.78 4884
3817.37 4475
3817.95 4149
3818.53 3977
3819.12 3656
3819.70 3530
3820.28 3379
3820.87 3352
3821.45 3441
3822.03 3305
3822.62 3205
3823.20 3349
3823.78 3294
3824.37 3257
3824.95 3368
3825.54 3210
3826.12 3232
3826.70 3211
3827.29 3237
3827.87 3343
3828.46 3332
3829.04 3421
3829.62 3421
3830.21 3289
3830.79 3520
3831.38 3556
3831.96 3398
3832.54 3461
3833.13 3623
3833.71 3449
3834.30 3528
3834.88 3480
3835.47 3391
3836.05 3330
3836.64 3378
3837.22 3395
3837.81 3320
3838.39 3361
3838.98 3280
3839.56 3312
3840.15 3273
3840.73 3267
3841.31 3230
3841.90 3193
3842.49 3339
3843.07 3285
3843.66 3242
3844.24 3194
3844.83 3247
3845.41 3242
3846.00 3280
3846.58 3248
3847.17 3298
3847.75 3157
3848.34 3167
3848.92 3285
3849.51 3343
3850.10 3292
3850.68 3522
3851.27 3615
3851.85 3561
3852.44 3588
3853.02 3708
3853.61 3615
3854.20 3586
3854.78 3561
3855.37 3721
3855.95 3901
3856.54 3874
3857.13 4296
3857.71 4533
3858.30 5114
3858.89 5994
3859.47 6625
3860.06 7524
3860.64 8084
3861.23 8361
3861.82 8484
3862.40 8494
3862.99 8447
3863.58 8086
3864.16 7750
3864.75 7979
3865.34 8207
3865.92 8562
3866.51 8925
3867.10 9073
3867.69 8705
3868.27 8295
3868.86 7942
3869.45 7179
3870.03 6521
3870.62 5887
3871.21 5675
3871.80 5544
3872.38 5549
3872.97 5745
3873.56 5719
3874.15 5576
3874.73 5490
3875.32 5270
3875.91 5234
3876.50 4924
3877.08 4705
3877.67 4614
3878.26 4581
3878.85 4426
3879.43 4397
3880.02 4337
3880.61 4159
3881.20 3985
3881.79 3890
3882.37 3830
3882.96 3866
3883.55 3728
3884.14 3670
3884.73 3627
3885.32 3732
3885.90 3777
3886.49 3839
3887.08 3890
3887.67 3879
3888.26 4009
3888.85 4074
3889.44 4028
3890.02 4055
3890.61 4098
3891.20 4208
3891.79 4081
3892.38 4101
3892.97 4219
3893.56 4218
3894.15 4196
3894.74 4217
3895.32 4078
3895.91 4142
3896.50 3969
3897.09 3972
3897.68 3995
3898.27 4002
3898.86 3940
3899.45 3908
3900.04 3786
3900.63 3834
3901.22 3772
3901.81 3650
3902.40 3566
3902.99 3477
3903.58 3372
3904.17 3370
3904.76 3292
3905.35 3207
3905.94 3266
3906.53 3186
3907.12 3287
3907.71 3293
3908.30 3183
3908.89 3155
3909.48 3054
3910.07 3141
3910.66 3015
3911.25 2985
3911.84 3033
3912.43 3022
3913.02 3007
3913.61 2982
3914.20 2818
3914.79 2901
3915.38 2895
3915.97 2880
3916.56 3011
3917.15 3032
3917.74 3016
3918.33 2970
3918.92 2949
3919.52 3013
3920.11 3032
3920.70 2977
3921.29 2921
3921.88 2928
3922.47 2905
3923.06 3031
3923.65 2864
3924.24 2885
3924.84 2979
3925.43 3047
3926.02 2983
3926.61 2977
3927.20 2920
3927.79 2899
3928.38 2915
3928.98 2957
3929.57 2978
3930.16 3041
3930.75 2986
3931.34 3055
3931.93 3086
3932.53 3005
3933.12 2815
3933.71 2849
3934.30 2830
3934.89 2825
3935.49 2767
3936.08 2790
3936.67 2765
3937.26 2785
3937.86 2751
3938.45 2720
3939.04 2740
3939.63 2757
3940.23 2844
3940.82 2771
3941.41 2825
3942.00 2906
3942.60 2859
3943.19 2897
3943.78 2847
3944.37 2885
3944.97 2794
3945.56 2797
3946.15 2761
3946.75 2745
3947.34 2816
3947.93 2736
3948.52 2662
3949.12 2646
3949.71 2815
3950.30 2744
3950.90 2753
3951.49 2734
3952.08 2728
3952.68 2705
3953.27 2689
3953.86 2691
3954.46 2682
3955.05 2879
3955.65 2757
3956.24 2746
3956.83 2763
3957.43 2729
3958.02 2898
3958.61 2876
3959.21 2837
3959.80 2858
3960.40 2775
3960.99 2702
3961.58 2780
3962.18 2809
3962.77 2784
3963.37 2910
3963.96 2913
3964.55 3130
3965.15 3179
3965.74 3314
3966.34 3367
3966.93 3310
3967.53 3407
3968.12 3300
3968.72 3223
3969.31 3161
3969.91 3096
3970.50 3035
3971.10 3007
3971.69 2938
3972.28 2876
3972.88 2849
3973.47 2828
3974.07 2745
3974.66 2727
3975.26 2809
3975.85 2826
3976.45 2794
3977.05 2833
3977.64 2758
3978.24 2707
3978.83 2740
3979.43 2754
3980.02 2792
3980.62 2748
3981.21 2722
3981.81 2795
3982.40 2930
3983.00 2927
3983.60 2852
3984.19 2977
3984.79 2941
3985.38 2991
3985.98 3038
3986.58 2967
3987.17 2843
3987.77 2826
3988.36 2874
3988.96 2789
3989.56 2858
3990.15 2819
3990.75 2728
3991.34 2821
3991.94 2775
3992.54 2726
3993.13 2888
3993.73 2983
3994.33 2926
3994.92 2856
3995.52 2831
3996.12 2931
3996.71 2965
3997.31 2904
3997.91 2951
3998.50 2906
3999.10 2885
3999.70 2927
4000.29 2987
4000.89 2991
4001.49 3020
4002.09 3080
4002.68 2981
4003.28 3053
4003.88 3086
4004.47 3140
4005.07 3115
4005.67 3190
4006.27 3106
4006.86 3076
4007.46 3158
4008.06 3144
4008.66 3121
4009.25 3107
4009.85 3120
4010.45 3062
4011.05 3142
4011.64 3253
4012.24 3201
4012.84 3168
4013.44 3398
4014.04 3654
4014.63 3818
4015.23 3954
4015.83 4209
4016.43 4223
4017.03 4190
4017.63 4229
4018.22 4118
4018.82 3946
4019.42 3593
4020.02 3589
4020.62 3545
4021.22 3266
4021.81 3257
4022.41 3141
4023.01 3066
4023.61 3130
4024.21 3121
4024.81 3133
4025.41 3131
4026.01 3010
4026.60 2962
4027.20 2945
4027.80 3049
4028.40 3099
4029.00 3106
4029.60 3009
4030.20 2980
4030.80 3046
4031.40 3089
4032.00 3258
4032.60 3226
4033.20 3086
4033.80 3159
4034.39 3085
4034.99 3095
4035.59 3116
4036.19 3071
4036.79 3061
4037.39 3002
4037.99 3014
4038.59 2977
4039.19 2906
4039.79 2864
4040.39 2782
4040.99 2829
4041.59 2931
4042.19 2876
4042.79 2757
4043.39 2793
4043.99 2755
4044.59 2801
4045.19 2829
4045.79 2909
4046.39 2875
4046.99 2994
4047.60 2930
4048.20 2990
4048.80 2992
4049.40 3017
4050.00 3044
4050.60 3047
4051.20 3053
4051.80 3102
4052.40 3102
4053.00 3035
4053.60 2975
4054.20 3016
4054.80 3031
4055.41 2876
4056.01 2804
4056.61 2759
4057.21 2776
4057.81 2711
4058.41 2705
4059.01 2802
4059.61 2749
4060.22 2637
4060.82 2625
4061.42 2576
4062.02 2629
4062.62 2615
4063.22 2592
4063.82 2597
4064.43 2595
4065.03 2639
4065.63 2649
4066.23 2610
4066.83 2599
4067.44 2648
4068.04 2660
4068.64 2551
4069.24 2516
4069.84 2571
4070.45 2619
4071.05 2686
4071.65 2676
4072.25 2647
4072.86 2666
4073.46 2667
4074.06 2687
4074.66 2741
4075.27 2681
4075.87 2628
4076.47 2641
4077.07 2694
4077.68 2620
4078.28 2651
4078.88 2543
4079.48 2614
4080.09 2703
4080.69 2656
4081.29 2640
4081.90 2601
4082.50 2668
4083.10 2669
4083.71 2752
4084.31 2691
4084.91 2749
4085.52 2851
4086.12 2801
4086.72 2789
4087.33 2767
4087.93 2805
4088.53 2807
4089.14 2765
4089.74 2814
4090.34 2788
4090.95 2929
4091.55 3093
4092.15 3206
4092.76 3348
4093.36 3554
4093.97 3786
4094.57 3893
4095.17 3855
4095.78 3832
4096.38 3852
4096.99 3631
4097.59 3477
4098.19 3275
4098.80 3096
4099.40 2933
4100.01 2798
4100.61 2774
4101.22 2636
4101.82 2620
4102.43 2570
4103.03 2500
4103.63 2481
4104.24 2438
4104.84 2503
4105.45 2460
4106.05 2466
4106.66 2470
4107.26 2510
4107.87 2478
4108.47 2421
4109.08 2437
4109.68 2480
4110.29 2466
4110.89 2517
4111.50 2556
4112.10 2562
4112.71 2591
4113.31 2516
4113.92 2501
4114.53 2520
4115.13 2486
4115.74 2426
4116.34 2452
4116.95 2559
4117.55 2575
4118.16 2544
4118.76 2518
4119.37 2507
4119.98 2598
4120.58 2583
4121.19 2593
4121.79 2673
4122.40 2659
4123.01 2556
4123.61 2636
4124.22 2629
4124.82 2652
4125.43 2693
4126.04 2638
4126.64 2635
4127.25 2691
4127.86 2672
4128.46 2721
4129.07 2694
4129.68 2664
4130.28 2570
4130.89 2685
4131.50 2673
4132.10 2709
4132.71 2787
4133.32 2809
4133.92 2815
4134.53 2774
4135.14 2773
4135.74 2708
4136.35 2879
4136.96 2850
4137.56 2904
4138.17 2914
4138.78 3049
4139.39 3160
4139.99 3192
4140.60 3096
4141.21 3056
4141.82 3059
4142.42 2970
4143.03 2916
4143.64 2898
4144.25 2816
4144.85 2776
4145.46 2613
4146.07 2610
4146.68 2646
4147.28 2619
4147.89 2582
4148.50 2490
4149.11 2507
4149.72 2587
4150.32 2617
4150.93 2503
4151.54 2488
4152.15 2444
4152.76 2601
4153.37 2576
4153.97 2641
4154.58 2571
4155.19 2537
4155.80 2544
4156.41 2497
4157.02 2455
4157.62 2415
4158.23 2400
4158.84 2453
4159.45 2447
4160.06 2500
4160.67 2526
4161.28 2492
4161.89 2577
4162.49 2661
4163.10 2639
4163.71 2731
4164.32 2893
4164.93 2801
4165.54 2898
4166.15 2906
4166.76 2832
4167.37 2914
4167.98 2810
4168.59 2801
4169.20 2683
4169.81 2728
4170.42 2630
4171.02 2683
4171.63 2763
4172.24 2856
4172.85 2870
4173.46 2851
4174.07 2945
4174.68 2955
4175.29 3059
4175.90 3087
4176.51 3066
4177.12 3078
4177.73 3019
4178.34 2975
4178.95 2976
4179.56 2975
4180.17 2876
4180.78 2866
4181.39 2809
4182.00 2733
4182.61 2800
4183.23 2662
4183.84 2759
4184.45 2642
4185.06 2722
4185.67 2731
4186.28 2704
4186.89 2730
4187.50 2788
4188.11 2739
4188.72 2785
4189.33 2859
4189.94 2938
4190.55 3067
4191.17 3244
4191.78 3451
4192.39 3579
4193.00 3892
4193.61 4057
4194.22 4062
4194.83 4185
4195.44 4002
4196.06 3891
4196.67 3775
4197.28 3706
4197.89 3460
4198.50 3461
4199.11 3298
4199.72 3274
4200.34 3287
4200.95 3165
4201.56 3161
4202.17 3127
4202.78 3156
4203.40 3241
4204.01 3181
4204.62 3225
4205.23 3181
4205.84 3298
4206.46 3326
4207.07 3321
4207.68 3252
4208.29 3273
4208.90 3239
4209.52 3134
4210.13 3140
4210.74 3129
4211.35 3240
4211.97 3217
4212.58 3311
4213.19 3340
4213.80 3422
4214.42 3477
4215.03 3701
4215.64 3735
4216.26 3905
4216.87 4183
4217.48 4392
4218.09 4776
4218.71 5056
4219.32 5609
4219.93 5965
4220.55 6742
4221.16 7404
4221.77 8105
4222.39 8714
4223.00 8839
4223.61 8938
4224.23 8825
4224.84 9025
4225.45 8987
4226.07 8565
4226.68 8753
4227.30 9108
4227.91 8869
4228.52 8881
4229.14 8570
4229.75 7916
4230.36 7342
4230.98 6524
4231.59 5856
4232.21 5362
4232.82 5062
4233.43 4832
4234.05 4571
4234.66 4243
4235.28 4111
4235.89 4146
4236.51 4116
4237.12 3972
4237.73 3948
4238.35 3935
4238.96 3868
4239.58 3813
4240.19 4025
4240.81 3966
4241.42 3770
4242.04 3636
4242.65 3661
4243.27 3571
4243.88 3642
4244.50 3556
4245.11 3552
4245.73 3597
4246.34 3705
4246.96 3814
4247.57 3865
4248.19 3876
4248.80 3761
4249.42 3765
4250.03 3711
4250.65 3645
4251.26 3464
4251.88 3573
4252.49 3390
4253.11 3426
4253.72 3439
4254.34 3356
4254.96 3388
4255.57 3460
4256.19 3445
4256.80 3444
4257.42 3520
4258.03 3430
4258.65 3418
4259.27 3422
4259.88 3433
4260.50 3439
4261.12 3460
4261.73 3617
4262.35 3493
4262.96 3459
4263.58 3386
4264.20 3375
4264.81 3393
4265.43 3443
4266.05 3531
4266.66 3580
4267.28 3406
4267.90 3483
4268.51 3521
4269.13 3538
4269.75 3356
4270.36 3381
4270.98 3430
4271.60 3456
4272.21 3435
4272.83 3474
4273.45 3503
4274.06 3478
4274.68 3510
4275.30 3744
4275.92 3820
4276.53 3805
4277.15 3829
4277.77 3780
4278.38 3666
4279.00 3667
4279.62 3617
4280.24 3286
4280.85 3190
4281.47 3130
4282.09 2931
4282.71 2940
4283.32 2990
4283.94 3095
4284.56 3022
4285.18 2989
4285.80 3120
4286.41 3030
4287.03 2964
4287.65 2968
4288.27 2883
4288.89 2882
4289.50 2834
4290.12 2887
4290.74 2828
4291.36 2800
4291.98 2799
4292.60 2823
4293.21 2854
4293.83 2766
4294.45 2702
4295.07 2743
4295.69 2842
4296.31 2848
4296.93 2909
4297.54 2983
4298.16 2957
4298.78 2993
4299.40 3051
4300.02 2946
4300.64 2945
4301.26 2963
4301.88 2933
4302.50 2992
4303.12 2959
4303.73 3001
4304.35 2900
4304.97 2890
4305.59 2909
4306.21 2990
4306.83 3028
4307.45 3212
4308.07 3168
4308.69 3314
4309.31 3407
4309.93 3528
4310.55 3529
4311.17 3541
4311.79 3441
4312.41 3301
4313.03 3240
4313.65 3121
4314.27 3118
4314.89 2983
4315.51 2969
4316.13 2971
4316.75 2893
4317.37 2896
4317.99 2790
4318.61 2739
4319.23 2785
4319.85 2789
4320.47 2894
4321.09 3003
4321.71 2960
4322.33 2991
4322.95 3059
4323.57 3087
4324.19 3081
4324.81 3281
4325.43 3269
4326.05 3224
4326.68 3186
4327.30 3159
4327.92 3123
4328.54 3155
4329.16 3023
4329.78 3044
4330.40 3079
4331.02 3029
4331.64 3061
4332.26 3121
4332.89 3089
4333.51 3127
4334.13 3144
4334.75 3262
4335.37 3270
4335.99 3350
4336.61 3430
4337.24 3597
4337.86 3687
4338.48 3696
4339.10 3639
4339.72 3666
4340.34 3531
4340.97 3537
4341.59 3680
4342.21 3739
4342.83 3899
4343.45 4053
4344.08 4328
4344.70 4566
4345.32 5100
4345.94 5664
4346.57 6064
4347.19 6225
4347.81 6006
4348.43 5661
4349.05 5270
4349.68 4860
4350.30 4415
4350.92 3936
4351.54 3771
4352.17 3668
4352.79 3630
4353.41 3504
4354.04 3491
4354.66 3560
4355.28 3421
4355.90 3288
4356.53 3362
4357.15 3367
4357.77 3369
4358.40 3387
4359.02 3355
4359.64 3429
4360.27 3414
4360.89 3411
4361.51 3496
4362.14 3408
4362.76 3399
4363.38 3523
4364.01 3310
4364.63 3361
4365.25 3435
4365.88 3518
4366.50 3515
4367.12 3560
4367.75 3501
4368.37 3472
4369.00 3462
4369.62 3300
4370.24 3362
4370.87 3359
4371.49 3294
4372.12 3319
4372.74 3423
4373.36 3503
4373.99 3522
4374.61 3490
4375.24 3601
4375.86 3689
4376.49 3819
4377.11 3795
4377.73 3947
4378.36 3971
4378.98 4040
4379.61 4114
4380.23 4377
4380.86 4534
4381.48 4629
4382.11 4694
4382.73 4795
4383.36 4865
4383.98 4876
4384.61 5022
4385.23 5276
4385.86 5527
4386.48 5970
4387.11 6665
4387.73 7603
4388.36 8553
4388.98 9359
4389.61 10490
4390.23 10820
4390.86 10634
4391.48 10316
4392.11 9373
4392.74 8287
4393.36 7491
4393.99 7020
4394.61 6390
4395.24 6195
4395.86 6274
4396.49 6357
4397.12 6602
4397.74 6653
4398.37 6629
4398.99 6311
4399.62 6055
4400.25 6009
4400.87 5533
4401.50 5338
4402.12 5304
4402.75 5300
4403.38 5004
4404.00 5029
4404.63 5134
4405.26 5006
4405.88 5008
4406.51 4940
4407.14 5034
4407.76 4942
4408.39 4923
4409.02 4926
4409.64 4726
4410.27 4504
4410.90 4456
4411.52 4412
4412.15 4152
4412.78 4205
4413.40 4066
4414.03 3971
4414.66 3905
4415.29 3902
4415.91 3783
4416.54 3584
4417.17 3646
4417.79 3515
4418.42 3521
4419.05 3423
4419.68 3324
4420.30 3376
4420.93 3433
4421.56 3283
4422.19 3212
4422.81 3247
4423.44 3188
4424.07 3124
4424.70 3148
4425.33 3183
4425.95 3148
4426.58 3088
4427.21 3054
4427.84 3108
4428.47 3065
4429.09 3101
4429.72 3043
4430.35 2996
4430.98 3008
4431.61 2922
4432.23 2963
4432.86 3000
4433.49 3051
4434.12 2987
4434.75 2981
4435.38 2978
4436.01 3021
4436.63 3130
4437.26 2966
4437.89 2798
4438.52 2902
4439.15 2939
4439.78 2851
4440.41 2858
4441.04 2804
4441.67 2846
4442.29 2754
4442.92 2761
4443.55 2818
4444.18 2748
4444.81 2724
4445.44 2815
4446.07 2812
4446.70 2828
4447.33 2844
4447.96 2846
4448.59 2786
4449.22 2719
4449.85 2673
4450.48 2685
4451.11 2764
4451.74 2706
4452.37 2660
4453.00 2700
4453.63 2783
4454.26 2767
4454.89 2710
4455.52 2747
4456.15 2823
4456.78 2745
4457.41 2703
4458.04 2669
4458.67 2702
4459.30 2608
4459.93 2665
4460.56 2729
4461.19 2646
4461.82 2590
4462.45 2593
4463.08 2608
4463.71 2588
4464.34 2633
4464.97 2482
4465.60 2558
4466.23 2473
4466.86 2463
4467.49 2489
4468.12 2493
4468.76 2463
4469.39 2455
4470.02 2513
4470.65 2537
4471.28 2429
4471.91 2433
4472.54 2557
4473.17 2579
4473.80 2488
4474.44 2496
4475.07 2549
4475.70 2505
4476.33 2523
4476.96 2524
4477.59 2484
4478.22 2442
4478.86 2483
4479.49 2439
4480.12 2439
4480.75 2486
4481.38 2556
4482.02 2563
4482.65 2551
4483.28 2507
4483.91 2661
4484.54 2705
4485.18 2707
4485.81 2558
4486.44 2591
4487.07 2543
4487.70 2588
4488.34 2645
4488.97 2574
4489.60 2501
4490.23 2644
4490.87 2647
4491.50 2649
4492.13 2608
4492.76 2592
4493.40 2661
4494.03 2619
4494.66 2499
4495.30 2650
4495.93 2669
4496.56 2656
4497.19 2570
4497.83 2605
4498.46 2668
4499.09 2717
4499.73 2854
4500.36 2893
4500.99 3139
4501.63 3094
4502.26 3172
4502.89 3094
4503.53 3022
4504.16 2841
4504.79 2811
4505.43 2816
4506.06 2668
4506.69 2737
4507.33 2755
4507.96 2680
4508.59 2673
4509.23 2707
4509.86 2616
4510.50 2734
4511.13 2790
4511.76 2884
4512.40 2842
4513.03 2830
4513.67 2872
4514.30 2831
4514.93 2724
4515.57 2792
4516.20 2736
4516.84 2726
4517.47 2655
4518.11 2716
4518.74 2701
4519.37 2700
4520.01 2765
4520.64 2800
4521.28 2798
4521.91 2819
4522.55 2874
4523.18 3036
4523.82 3073
4524.45 3188
4525.09 3272
4525.72 3471
4526.36 3756
4526.99 4197
4527.63 4779
4528.26 5760
4528.90 6863
4529.53 8224
4530.17 9525
4530.80 10638
4531.44 11544
4532.07 11826
4532.71 11312
4533.34 10658
4533.98 9902
4534.62 8798
4535.25 7579
4535.89 6545
4536.52 5580
4537.16 4820
4537.79 4141
4538.43 3723
4539.07 3371
4539.70 3235
4540.34 2985
4540.97 2908
4541.61 2854
4542.25 2789
4542.88 2732
4543.52 2738
4544.15 2718
4544.79 2690
4545.43 2569
4546.06 2535
4546.70 2560
4547.34 2415
4547.97 2392
4548.61 2341
4549.25 2470
4549.88 2497
4550.52 2469
4551.16 2407
4551.79 2459
4552.43 2571
4553.07 2644
4553.70 2657
4554.34 2717
4554.98 2792
4555.61 2699
4556.25 2748
4556.89 2809
4557.53 2873
4558.16 2829
4558.80 2924
4559.44 2883
4560.07 2964
4560.71 2995
4561.35 2868
4561.99 2916
4562.62 2941
4563.26 3019
4563.90 2978
4564.54 2994
4565.18 3052
4565.81 3186
4566.45 3302
4567.09 3342
4567.73 3542
4568.36 3615
4569.00 3811
4569.64 3875
4570.28 3918
4570.92 3720
4571.55 3646
4572.19 3677
4572.83 3550
4573.47 3566
4574.11 3323
4574.75 3248
4575.38 3089
4576.02 2985
4576.66 2890
4577.30 2819
4577.94 2782
4578.58 2673
4579.22 2691
4579.85 2686
4580.49 2662
4581.13 2617
4581.77 2654
4582.41 2753
4583.05 2646
4583.69 2641
4584.33 2667
4584.97 2598
4585.61 2641
4586.24 2607
4586.88 2638
4587.52 2514
4588.16 2531
4588.80 2525
4589.44 2538
4590.08 2616
4590.72 2635
4591.36 2684
4592.00 2683
4592.64 2671
4593.28 2663
4593.92 2536
4594.56 2536
4595.20 2553
4595.84 2515
4596.48 2444
4597.12 2453
4597.76 2415
4598.40 2466
4599.04 2520
4599.68 2584
4600.32 2491
4600.96 2527
4601.60 2638
4602.24 2623
4602.88 2637
4603.52 2621
4604.16 2690
4604.80 2725
4605.44 2729
4606.08 2833
4606.72 2945
4607.36 2825
4608.00 2831
4608.64 2820
4609.28 2877
4609.93 2724
4610.57 2747
4611.21 2767
4611.85 2533
4612.49 2571
4613.13 2557
4613.77 2445
4614.41 2546
4615.05 2399
4615.69 2413
4616.34 2389
4616.98 2408
4617.62 2401
4618.26 2341
4618.90 2374
4619.54 2342
4620.18 2331
4620.83 2295
4621.47 2410
4622.11 2353
4622.75 2316
4623.39 2339
4624.03 2358
4624.68 2262
4625.32 2312
4625.96 2320
4626.60 2367
4627.24 2426
4627.89 2424
4628.53 2465
4629.17 2480
4629.81 2483
4630.45 2478
4631.10 2528
4631.74 2617
4632.38 2585
4633.02 2583
4633.67 2616
4634.31 2670
4634.95 2647
4635.59 2667
4636.24 2669
4636.88 2616
4637.52 2704
4638.17 2794
4638.81 2815
4639.45 2854
4640.09 2869
4640.74 2775
4641.38 2648
4642.02 2649
4642.67 2695
4643.31 2635
4643.95 2570
4644.60 2550
4645.24 2527
4645.88 2601
4646.53 2620
4647.17 2545
4647.81 2581
4648.46 2617
4649.10 2711
4649.74 2740
4650.39 2932
4651.03 3169
4651.67 3265
4652.32 3357
4652.96 3505
4653.61 3498
4654.25 3392
4654.89 3204
4655.54 3085
4656.18 2882
4656.83 2728
4657.47 2646
4658.11 2628
4658.76 2569
4659.40 2426
4660.05 2412
4660.69 2500
4661.33 2442
4661.98 2358
4662.62 2374
4663.27 2405
4663.91 2334
4664.56 2283
4665.20 2285
4665.85 2336
4666.49 2265
4667.14 2272
4667.78 2245
4668.43 2229
4669.07 2228
4669.72 2302
4670.36 2336
4671.01 2243
4671.65 2249
4672.30 2252
4672.94 2309
4673.59 2248
4674.23 2273
4674.88 2367
4675.52 2406
4676.17 2367
4676.81 2333
4677.46 2335
4678.10 2330
4678.75 2322
4679.40 2365
4680.04 2371
4680.69 2481
4681.33 2439
4681.98 2470
4682.62 2505
4683.27 2321
4683.92 2329
4684.56 2345
4685.21 2282
4685.85 2384
4686.50 2341
4687.15 2341
4687.79 2376
4688.44 2406
4689.09 2298
4689.73 2332
4690.38 2279
4691.02 2354
4691.67 2276
4692.32 2317
4692.96 2474
4693.61 2439
4694.26 2476
4694.90 2409
4695.55 2496
4696.20 2612
4696.84 2678
4697.49 2705
4698.14 2792
4698.78 2923
4699.43 2901
4700.08 2987
4700.73 3016
4701.37 2974
4702.02 2904
4702.67 2676
4703.31 2551
4703.96 2554
4704.61 2551
4705.26 2450
4705.90 2539
4706.55 2494
4707.20 2458
4707.85 2467
4708.49 2577
4709.14 2597
4709.79 2579
4710.44 2494
4711.09 2563
4711.73 2600
4712.38 2536
4713.03 2508
4713.68 2499
4714.33 2578
4714.97 2613
4715.62 2618
4716.27 2563
4716.92 2672
4717.57 2689
4718.21 2653
4718.86 2809
4719.51 2901
4720.16 2847
4720.81 2861
4721.46 2949
4722.11 2896
4722.75 2868
4723.40 2921
4724.05 2898
4724.70 2934
4725.35 2969
4726.00 3047
4726.65 3123
4727.30 3100
4727.94 3131
4728.59 2997
4729.24 2868
4729.89 2826
4730.54 2826
4731.19 2649
4731.84 2591
4732.49 2573
4733.14 2522
4733.79 2479
4734.44 2550
4735.09 2581
4735.74 2577
4736.38 2607
4737.03 2641
4737.68 2615
4738.33 2725
4738.98 2747
4739.63 2817
4740.28 2879
4740.93 2865
4741.58 2867
4742.23 2978
4742.88 2914
4743.53 2757
4744.18 2779
4744.83 2643
4745.48 2730
4746.13 2659
4746.78 2726
4747.43 2718
4748.08 2716
4748.73 2746
4749.39 2777
4750.04 2712
4750.69 2764
4751.34 2880
4751.99 2806
4752.64 2814
4753.29 2812
4753.94 2807
4754.59 2888
4755.24 2811
4755.89 2894
4756.54 2867
4757.19 2823
4757.84 2714
4758.50 2706
4759.15 2733
4759.80 2717
4760.45 2772
4761.10 2727
4761.75 2749
4762.40 2711
4763.05 2687
4763.71 2696
4764.36 2730
4765.01 2927
4765.66 3008
4766.31 3122
4766.96 3339
4767.62 3240
4768.27 3230
4768.92 3185
4769.57 2984
4770.22 2886
4770.87 2790
4771.53 2694
4772.18 2523
4772.83 2561
4773.48 2604
4774.13 2477
4774.79 2528
4775.44 2542
4776.09 2661
4776.74 2689
4777.40 2644
4778.05 2796
4778.70 2870
4779.35 2943
4780.01 2976
4780.66 3091
4781.31 3085
4781.96 2929
4782.62 2856
4783.27 2771
4783.92 2634
4784.57 2557
4785.23 2560
4785.88 2515
4786.53 2594
4787.19 2535
4787.84 2571
4788.49 2539
4789.15 2486
4789.80 2513
4790.45 2522
4791.11 2522
4791.76 2510
4792.41 2483
4793.07 2499
4793.72 2410
4794.37 2424
4795.03 2450
4795.68 2387
4796.33 2474
4796.99 2477
4797.64 2413
4798.29 2460
4798.95 2439
4799.60 2403
4800.26 2458
4800.91 2424
4801.56 2395
4802.22 2438
4802.87 2464
4803.53 2472
4804.18 2428
4804.83 2404
4805.49 2418
4806.14 2460
4806.80 2396
4807.45 2407
4808.11 2281
4808.76 2354
4809.42 2396
4810.07 2445
4810.72 2394
4811.38 2448
4812.03 2472
4812.69 2472
4813.34 2457
4814.00 2516
4814.65 2519
4815.31 2465
4815.96 2615
4816.62 2577
4817.27 2676
4817.93 2819
4818.58 2837
4819.24 2833
4819.89 2839
4820.55 2853
4821.20 3022
4821.86 2869
4822.52 2971
4823.17 2998
4823.83 3067
4824.48 3173
4825.14 3390
4825.79 3449
4826.45 3444
4827.10 3378
4827.76 3254
4828.42 3055
4829.07 2982
4829.73 2971
4830.38 3005
4831.04 2979
4831.70 2953
4832.35 3111
4833.01 3181
4833.66 3393
4834.32 3565
4834.98 3583
4835.63 3888
4836.29 3988
4836.95 4283
4837.60 4419
4838.26 4459
4838.92 4482
4839.57 4300
4840.23 4128
4840.89 4022
4841.54 3824
4842.20 3661
4842.86 3543
4843.51 3539
4844.17 3295
4844.83 3331
4845.48 3313
4846.14 3311
4846.80 3279
4847.45 3316
4848.11 3403
4848.77 3559
4849.43 3593
4850.08 3570
4850.74 3697
4851.40 3555
4852.06 3526
4852.71 3508
4853.37 3376
4854.03 3296
4854.69 3273
4855.34 3338
4856.00 3410
4856.66 3458
4857.32 3610
4857.97 3793
4858.63 3836
4859.29 3918
4859.95 3953
4860.61 3726
4861.26 3642
4861.92 3695
4862.58 3638
4863.24 3592
4863.90 3612
4864.55 3579
4865.21 3448
4865.87 3490
4866.53 3535
4867.19 3466
4867.85 3447
4868.51 3411
4869.16 3304
4869.82 3241
4870.48 3150
4871.14 3118
4871.80 3213
4872.46 3224
4873.12 3149
4873.78 3111
4874.43 3137
4875.09 3171
4875.75 3138
4876.41 3131
4877.07 3140
4877.73 3105
4878.39 3123
4879.05 3097
4879.71 3043
4880.37 2982
4881.03 2922
4881.69 3024
4882.34 2960
4883.00 2914
4883.66 2887
4884.32 2850
4884.98 2823
4885.64 2868
4886.30 2900
4886.96 2908
4887.62 3058
4888.28 3199
4888.94 3265
4889.60 3267
4890.26 3377
4890.92 3469
4891.58 3598
4892.24 3590
4892.90 3545
4893.56 3513
4894.22 3349
4894.88 3336
4895.54 3198
4896.20 3157
4896.86 3143
4897.52 3247
4898.19 3218
4898.85 3318
4899.51 3415
4900.17 3474
4900.83 3498
4901.49 3467
4902.15 3440
4902.81 3301
4903.47 3208
4904.13 3147
4904.79 3103
4905.45 2956
4906.12 2888
4906.78 2883
4907.44 2862
4908.10 2906
4908.76 2807
4909.42 2753
4910.08 2816
4910.74 2739
4911.41 2729
4912.07 2643
4912.73 2732
4913.39 2613
4914.05 2597
4914.71 2602
4915.38 2505
4916.04 2513
4916.70 2558
4917.36 2543
4918.02 2421
4918.68 2438
4919.35 2397
4920.01 2467
4920.67 2397
4921.33 2386
4921.99 2457
4922.66 2412
4923.32 2428
4923.98 2414
4924.64 2476
4925.31 2471
4925.97 2414
4926.63 2456
4927.29 2405
4927.96 2417
4928.62 2527
4929.28 2485
4929.94 2533
4930.61 2496
4931.27 2511
4931.93 2460
4932.59 2418
4933.26 2429
4933.92 2425
4934.58 2432
4935.25 2473
4935.91 2439
4936.57 2505
4937.24 2454
4937.90 2448
4938.56 2423
4939.23 2449
4939.89 2435
4940.55 2554
4941.22 2558
4941.88 2518
4942.54 2472
4943.21 2527
4943.87 2620
4944.53 2582
4945.20 2610
4945.86 2552
4946.52 2523
4947.19 2478
4947.85 2486
4948.52 2443
4949.18 2439
4949.84 2506
4950.51 2460
4951.17 2326
4951.84 2448
4952.50 2394
4953.17 2332
4953.83 2455
4954.49 2382
4955.16 2393
4955.82 2427
4956.49 2387
4957.15 2409
4957.82 2406
4958.48 2409
4959.15 2427
4959.81 2509
4960.47 2561
4961.14 2619
4961.80 2723
4962.47 2809
4963.13 2977
4963.80 3231
4964.46 3377
4965.13 3417
4965.79 3277
4966.46 3212
4967.12 2917
4967.79 2932
4968.45 2809
4969.12 2837
4969.79 2757
4970.45 2741
4971.12 2784
4971.78 2921
4972.45 2867
4973.11 2861
4973.78 2898
4974.44 2873
4975.11 2816
4975.78 2933
4976.44 2936
4977.11 2979
4977.77 3004
4978.44 2916
4979.11 2986
4979.77 3041
4980.44 3073
4981.10 3152
4981.77 3171
4982.44 3150
4983.10 3283
4983.77 3471
4984.43 3671
4985.10 3974
4985.77 4561
4986.43 5446
4987.10 6541
4987.77 7621
4988.43 8521
4989.10 8966
4989.77 9237
4990.43 9227
4991.10 8496
4991.77 7787
4992.43 6768
4993.10 5974
4993.77 5107
4994.43 4365
4995.10 3893
4995.77 3613
4996.44 3201
4997.10 2969
4997.77 2786
4998.44 2836
4999.10 2736
4999.77 2708
5000.44 2609
5001.11 2582
5001.77 2627
5002.44 2578
5003.11 2524
5003.78 2575
5004.44 2638
5005.11 2718
5005.78 2571
5006.45 2532
5007.12 2418
5007.78 2535
5008.45 2571
5009.12 2505
5009.79 2564
5010.46 2645
5011.12 2604
5011.79 2554
5012.46 2666
5013.13 2623
5013.80 2717
5014.47 2927
5015.13 2910
5015.80 2868
5016.47 3022
5017.14 3001
5017.81 3097
5018.48 3283
5019.14 3524
5019.81 3649
5020.48 3784
5021.15 4052
5021.82 4259
5022.49 4525
5023.16 4656
5023.83 4758
5024.50 4699
5025.16 4636
5025.83 4516
5026.50 4257
5027.17 3957
5027.84 3933
5028.51 3726
5029.18 3504
5029.85 3326
5030.52 3208
5031.19 3068
5031.86 3057
5032.53 2942
5033.20 2812
5033.87 2728
5034.54 2686
5035.21 2650
5035.88 2654
5036.54 2608
5037.21 2655
5037.88 2605
5038.55 2502
5039.22 2496
5039.89 2484
5040.56 2455
5041.23 2451
5041.90 2352
5042.58 2324
5043.25 2458
5043.92 2498
5044.59 2409
5045.26 2424
5045.93 2401
5046.60 2473
5047.27 2519
5047.94 2449
5048.61 2463
5049.28 2468
5049.95 2511
5050.62 2507
5051.29 2529
5051.96 2365
5052.63 2370
5053.30 2431
5053.98 2419
5054.65 2340
5055.32 2239
5055.99 2310
5056.66 2315
5057.33 2315
5058.00 2427
5058.67 2429
5059.34 2414
5060.02 2361
5060.69 2386
5061.36 2460
5062.03 2416
5062.70 2415
5063.37 2346
5064.04 2420
5064.72 2446
5065.39 2374
5066.06 2351
5066.73 2273
5067.40 2332
5068.08 2380
5068.75 2322
5069.42 2308
5070.09 2318
5070.76 2253
5071.44 2242
5072.11 2195
5072.78 2218
5073.45 2225
5074.12 2198
5074.80 2198
5075.47 2246
5076.14 2176
5076.81 2192
5077.49 2247
5078.16 2241
5078.83 2271
5079.50 2174
5080.18 2286
5080.85 2267
5081.52 2208
5082.20 2176
5082.87 2203
5083.54 2252
5084.21 2175
5084.89 2119
5085.56 2151
5086.23 2231
5086.91 2231
5087.58 2230
5088.25 2291
5088.93 2311
5089.60 2200
5090.27 2285
5090.95 2354
5091.62 2350
5092.29 2386
5092.97 2321
5093.64 2290
5094.31 2271
5094.99 2236
5095.66 2219
5096.34 2165
5097.01 2169
5097.68 2261
5098.36 2255
5099.03 2191
5099.70 2226
5100.38 2241
5101.05 2304
5101.73 2353
5102.40 2244
5103.08 2306
5103.75 2253
5104.42 2278
5105.10 2298
5105.77 2312
5106.45 2270
5107.12 2325
5107.80 2285
5108.47 2207
5109.15 2200
5109.82 2179
5110.49 2228
5111.17 2203
5111.84 2249
5112.52 2175
5113.19 2183
5113.87 2262
5114.54 2292
5115.22 2268
5115.89 2325
5116.57 2419
5117.24 2428
5117.92 2430
5118.59 2490
5119.27 2646
5119.94 2527
5120.62 2547
5121.30 2478
5121.97 2437
5122.65 2419
5123.32 2300
5124.00 2222
5124.67 2138
5125.35 2179
5126.02 2234
5126.70 2251
5127.38 2179
5128.05 2179
5128.73 2087
5129.40 2250
5130.08 2165
5130.76 2191
5131.43 2201
5132.11 2304
5132.78 2246
5133.46 2277
5134.14 2327
5134.81 2306
5135.49 2246
5136.17 2213
5136.84 2290
5137.52 2283
5138.20 2306
5138.87 2345
5139.55 2364
5140.22 2285
5140.90 2357
5141.58 2300
5142.26 2277
5142.93 2226
5143.61 2201
5144.29 2159
5144.96 2101
5145.64 2043
5146.32 2033
5146.99 2081
5147.67 2078
5148.35 2052
5149.03 2120
5149.70 2059
5150.38 2052
5151.06 2040
5151.73 2033
5152.41 2063
5153.09 2045
5153.77 2066
5154.44 2042
5155.12 2043
5155.80 2147
5156.48 2031
5157.16 2049
5157.83 2088
5158.51 2092
5159.19 2085
5159.87 2059
5160.55 2029
5161.22 1996
5161.90 2030
5162.58 1986
5163.26 1969
5163.94 1980
5164.61 1992
5165.29 1955
5165.97 2009
5166.65 2016
5167.33 2070
5168.01 2161
5168.68 2133
5169.36 2073
5170.04 2049
5170.72 2041
5171.40 2013
5172.08 1960
5172.76 1918
5173.44 1975
5174.11 2018
5174.79 1992
5175.47 2059
5176.15 2037
5176.83 1989
5177.51 1986
5178.19 2005
5178.87 2072
5179.55 1979
5180.23 2164
5180.91 2111
5181.58 2152
5182.26 2133
5182.94 2149
5183.62 2031
5184.30 2038
5184.98 1947
5185.66 1984
5186.34 1951
5187.02 1933
5187.70 1886
5188.38 1896
5189.06 1980
5189.74 1984
5190.42 1991
5191.10 1960
5191.78 1984
5192.46 1917
5193.14 1953
5193.82 1926
5194.50 1978
5195.18 1897
5195.86 1992
5196.54 1947
5197.22 1969
5197.90 1973
5198.58 1940
5199.26 2011
5199.94 1901
5200.63 1947
5201.31 1996
5201.99 1978
5202.67 2006
5203.35 2018
5204.03 2011
5204.71 2014
5205.39 2051
5206.07 2094
5206.75 2044
5207.43 2061
5208.11 2207
5208.80 2167
5209.48 2229
5210.16 2274
5210.84 2266
5211.52 2224
5212.20 2298
5212.88 2248
5213.57 2279
5214.25 2225
5214.93 2199
5215.61 2255
5216.29 2343
5216.97 2396
5217.66 2345
5218.34 2253
5219.02 2139
5219.70 2240
5220.38 2274
5221.06 2241
5221.75 2138
5222.43 2124
5223.11 2125
5223.79 2105
5224.47 2138
5225.16 2090
5225.84 1972
5226.52 2022
5227.20 2101
5227.89 2094
5228.57 2121
5229.25 2062
5229.93 2098
5230.62 2158
5231.30 2071
5231.98 2071
5232.66 2104
5233.35 2048
5234.03 2078
5234.71 2018
5235.40 2109
5236.08 2135
5236.76 2097
5237.44 2004
5238.13 2134
5238.81 2112
5239.49 2093
5240.18 2073
5240.86 2012
5241.54 2026
5242.23 2099
5242.91 2069
5243.59 1972
5244.28 2003
5244.96 1974
5245.64 2037
5246.33 2048
5247.01 2024
5247.70 1955
5248.38 1943
5249.06 1979
5249.75 2077
5250.43 2104
5251.11 2125
5251.80 2179
5252.48 2231
5253.17 2172
5253.85 2183
5254.53 2170
5255.22 2131
5255.90 2122
5256.59 2119
5257.27 2065
5257.96 1948
5258.64 2029
5259.32 2092
5260.01 2148
5260.69 2073
5261.38 2181
5262.06 2270
5262.75 2118
5263.43 2204
5264.12 2170
5264.80 2110
5265.49 2200
5266.17 2257
5266.86 2272
5267.54 2333
5268.23 2175
5268.91 2126
5269.60 2106
5270.28 2224
5270.97 2188
5271.65 2144
5272.34 2199
5273.02 2182
5273.71 2219
5274.39 2202
5275.08 2200
5275.76 2207
5276.45 2199
5277.14 2193
5277.82 2243
5278.51 2340
5279.19 2409
5279.88 2469
5280.56 2514
5281.25 2562
5281.94 2602
5282.62 2685
5283.31 2634
5283.99 2658
5284.68 2485
5285.37 2478
5286.05 2427
5286.74 2445
5287.43 2349
5288.11 2366
5288.80 2361
5289.48 2343
5290.17 2321
5290.86 2421
5291.54 2381
5292.23 2420
5292.92 2425
5293.60 2446
5294.29 2589
5294.98 2560
5295.66 2630
5296.35 2682
5297.04 2736
5297.72 2823
5298.41 3095
5299.10 3374
5299.79 3527
5300.47 3904
5301.16 4128
5301.85 4143
5302.53 4031
5303.22 3937
5303.91 3683
5304.60 3434
5305.28 3245
5305.97 3023
5306.66 2843
5307.35 2712
5308.03 2578
5308.72 2564
5309.41 2485
5310.10 2341
5310.78 2361
5311.47 2438
5312.16 2469
5312.85 2431
5313.54 2441
5314.22 2399
5314.91 2305
5315.60 2255
5316.29 2355
5316.98 2354
5317.66 2299
5318.35 2267
5319.04 2385
5319.73 2342
5320.42 2247
5321.11 2268
5321.80 2248
5322.48 2226
5323.17 2251
5323.86 2321
5324.55 2237
5325.24 2269
5325.93 2419
5326.62 2405
5327.30 2544
5327.99 2558
5328.68 2616
5329.37 2580
5330.06 2554
5330.75 2611
5331.44 2579
5332.13 2734
5332.82 2766
5333.51 2680
5334.20 2722
5334.88 2691
5335.57 2773
5336.26 2737
5336.95 2812
5337.64 2704
5338.33 2741
5339.02 2761
5339.71 2802
5340.40 2743
5341.09 2837
5341.78 2870
5342.47 2922
5343.16 2824
5343.85 2952
5344.54 3235
5345.23 3315
5345.92 3621
5346.61 3734
5347.30 4020
5347.99 4479
5348.68 4844
5349.37 5265
5350.06 5807
5350.75 6053
5351.44 6313
5352.13 6163
5352.82 5937
5353.51 5504
5354.20 5106
5354.90 4614
5355.59 4012
5356.28 3581
5356.97 3389
5357.66 3043
5358.35 2847
5359.04 2660
5359.73 2632
5360.42 2552
5361.11 2540
5361.80 2489
5362.49 2390
5363.19 2374
5363.88 2373
5364.57 2407
5365.26 2420
5365.95 2386
5366.64 2384
5367.33 2423
5368.03 2367
5368.72 2327
5369.41 2321
5370.10 2344
5370.79 2302
5371.48 2275
5372.18 2336
5372.87 2307
5373.56 2447
5374.25 2415
5374.94 2380
5375.63 2421
5376.33 2479
5377.02 2416
5377.71 2481
5378.40 2663
5379.10 2683
5379.79 2604
5380.48 2581
5381.17 2558
5381.86 2494
5382.56 2425
5383.25 2434
5383.94 2415
5384.63 2469
5385.33 2346
5386.02 2421
5386.71 2450
5387.40 2516
5388.10 2563
5388.79 2509
5389.48 2585
5390.18 2598
5390.87 2633
5391.56 2614
5392.26 2475
5392.95 2461
5393.64 2382
5394.33 2443
5395.03 2463
5395.72 2348
5396.41 2355
5397.11 2316
5397.80 2304
5398.49 2395
5399.19 2241
5399.88 2279
5400.58 2254
5401.27 2093
5401.96 2213
5402.66 2186
5403.35 2165
5404.04 2195
5404.74 2191
5405.43 2128
5406.13 2258
5406.82 2183
5407.51 2233
5408.21 2214
5408.90 2215
5409.60 2180
5410.29 2138
5410.98 2172
5411.68 2207
5412.37 2218
5413.07 2123
5413.76 2152
5414.46 2123
5415.15 2107
5415.84 2118
5416.54 2104
5417.23 2170
5417.93 2201
5418.62 2142
5419.32 2267
5420.01 2185
5420.71 2148
5421.40 2104
5422.10 2166
5422.79 2203
5423.49 2261
5424.18 2172
5424.88 2141
5425.57 2113
5426.27 2167
5426.96 2130
5427.66 2177
5428.35 2135
5429.05 2054
5429.74 2181
5430.44 2182
5431.14 2166
5431.83 2198
5432.53 2240
5433.22 2247
5433.92 2204
5434.61 2277
5435.31 2288
5436.01 2493
5436.70 2540
5437.40 2469
5438.09 2410
5438.79 2454
5439.49 2393
5440.18 2300
5440.88 2314
5441.57 2327
5442.27 2308
5442.97 2360
5443.66 2253
5444.36 2356
5445.06 2418
5445.75 2426
5446.45 2493
5447.15 2472
5447.84 2475
5448.54 2481
5449.24 2515
5449.93 2535
5450.63 2468
5451.33 2443
5452.02 2399
5452.72 2362
5453.42 2381
5454.11 2369
5454.81 2319
5455.51 2302
5456.20 2366
5456.90 2307
5457.60 2310
5458.30 2283
5458.99 2267
5459.69 2199
5460.39 2270
5461.09 2286
5461.78 2253
5462.48 2221
5463.18 2377
5463.88 2447
5464.57 2455
5465.27 2392
5465.97 2447
5466.67 2528
5467.36 2543
5468.06 2502
5468.76 2442
5469.46 2430
5470.16 2437
5470.85 2468
5471.55 2565
5472.25 2489
5472.95 2644
5473.65 2716
5474.35 2770
5475.04 2839
5475.74 2796
5476.44 2807
5477.14 2813
5477.84 2853
5478.54 3049
5479.23 3154
5479.93 3229
5480.63 3337
5481.33 3297
5482.03 3268
5482.73 3292
5483.43 3100
5484.13 3058
5484.83 2966
5485.52 2894
5486.22 2887
5486.92 2870
5487.62 2867
5488.32 2859
5489.02 2847
5489.72 2879
5490.42 3008
5491.12 2949
5491.82 2902
5492.52 2941
5493.22 3048
5493.92 3103
5494.62 3102
5495.31 3137
5496.01 3242
5496.71 3185
5497.41 3187
5498.11 3497
5498.81 3758
5499.51 4039
5500.21 4413
5500.91 4615
5501.61 4804
5502.31 4729
5503.01 4579
5503.71 4363
5504.41 4168
5505.11 3785
5505.81 3670
5506.51 3484
5507.22 3413
5507.92 3322
5508.62 3198
5509.32 3181
5510.02 3256
5510.72 3228
5511.42 3292
5512.12 3349
5512.82 3342
5513.52 3534
5514.22 3556
5514.92 3546
5515.62 3571
5516.32 3414
5517.03 3310
5517.73 3122
5518.43 3058
5519.13 3022
5519.83 2980
5520.53 2921
5521.23 2806
5521.93 2743
5522.63 2650
5523.34 2607
5524.04 2543
5524.74 2524
5525.44 2413
5526.14 2498
5526.84 2541
5527.55 2513
5528.25 2436
5528.95 2465
5529.65 2503
5530.35 2380
5531.05 2396
5531.76 2428
5532.46 2390
5533.16 2330
5533.86 2332
5534.56 2432
5535.27 2467
5535.97 2361
5536.67 2447
5537.37 2355
5538.08 2411
5538.78 2416
5539.48 2388
5540.18 2301
5540.89 2236
5541.59 2322
5542.29 2300
5542.99 2302
5543.70 2359
5544.40 2338
5545.10 2337
5545.80 2410
5546.51 2444
5547.21 2500
5547.91 2534
5548.62 2611
5549.32 2517
5550.02 2436
5550.73 2484
5551.43 2480
5552.13 2459
5552.84 2322
5553.54 2260
5554.24 2343
5554.95 2245
5555.65 2278
5556.35 2286
5557.06 2193
5557.76 2162
5558.46 2265
5559.17 2268
5559.87 2428
5560.57 2375
5561.28 2391
5561.98 2348
5562.69 2338
5563.39 2367
5564.09 2332
5564.80 2367
5565.50 2372
5566.21 2363
5566.91 2354
5567.61 2364
5568.32 2260
5569.02 2303
5569.73 2301
5570.43 2241
5571.14 2326
5571.84 2286
5572.54 2257
5573.25 2334
5573.95 2313
5574.66 2323
5575.36 2343
5576.07 2389
5576.77 2440
5577.48 2373
5578.18 2370
5578.89 2371
5579.59 2318
5580.30 2318
5581.00 2290
5581.71 2243
5582.41 2250
5583.12 2218
5583.82 2194
5584.53 2130
5585.23 2181
5585.94 2211
5586.64 2147
5587.35 2165
5588.06 2179
5588.76 2188
5589.47 2212
5590.17 2206
5590.88 2132
5591.58 2174
5592.29 2095
5592.99 2094
5593.70 2029
5594.41 2003
5595.11 2054
5595.82 2039
5596.52 1997
5597.23 1992
5597.94 2050
5598.64 2047
5599.35 2060
5600.06 2075
5600.76 2061
5601.47 2020
5602.17 2033
5602.88 2039
5603.59 2104
5604.29 2057
5605.00 1994
5605.71 2046
5606.41 2030
5607.12 1970
5607.83 2019
5608.53 1988
5609.24 1970
5609.95 1953
5610.65 1994
5611.36 1941
5612.07 2023
5612.78 2030
5613.48 2007
5614.19 2024
5614.90 2046
5615.60 2053
5616.31 1999
5617.02 2035
5617.73 2006
5618.43 1963
5619.14 1941
5619.85 1877
5620.56 1897
5621.26 1914
5621.97 1944
5622.68 2012
5623.39 2009
5624.09 1995
5624.80 1941
5625.51 1954
5626.22 1959
5626.93 2059
5627.63 2044
5628.34 2030
5629.05 2025
5629.76 1960
5630.47 2003
5631.17 1952
5631.88 1953
5632.59 1980
5633.30 1973
5634.01 2040
5634.72 2032
5635.42 1978
5636.13 1985
5636.84 1997
5637.55 1989
5638.26 2029
5638.97 2025
5639.68 2062
5640.39 2068
5641.09 2111
5641.80 2092
5642.51 2053
5643.22 2067
5643.93 2061
5644.64 2082
5645.35 2147
5646.06 2124
5646.77 2122
5647.48 2027
5648.19 2047
5648.89 2067
5649.60 2178
5650.31 2128
5651.02 2059
5651.73 2114
5652.44 2122
5653.15 2118
5653.86 2101
5654.57 2066
5655.28 2081
5655.99 2128
5656.70 2176
5657.41 2204
5658.12 2259
5658.83 2366
5659.54 2249
5660.25 2157
5660.96 2125
5661.67 2067
5662.38 2135
5663.09 2075
5663.80 2076
5664.51 2078
5665.22 2108
5665.93 2083
5666.64 2011
5667.35 2044
5668.06 2062
5668.77 2083
5669.48 2209
5670.19 2259
5670.91 2239
5671.62 2288
5672.33 2340
5673.04 2262
5673.75 2169
5674.46 2216
5675.17 2201
5675.88 2174
5676.59 2162
5677.30 2061
5678.01 2093
5678.73 2107
5679.44 2082
5680.15 2177
5680.86 2145
5681.57 2165
5682.28 2188
5682.99 2189
5683.71 2208
5684.42 2273
5685.13 2238
5685.84 2215
5686.55 2242
5687.26 2260
5687.98 2221
5688.69 2152
5689.40 2242
5690.11 2140
5690.82 2122
5691.54 2202
5692.25 2256
5692.96 2188
5693.67 2144
5694.38 2136
5695.10 2213
5695.81 2171
5696.52 2162
5697.23 2156
5697.95 2186
5698.66 2135
5699.37 2221
5700.08 2171
5700.80 2191
5701.51 2150
5702.22 2095
5702.93 2193
5703.65 2177
5704.36 2131
5705.07 2194
5705.78 2212
5706.50 2181
5707.21 2208
5707.92 2280
5708.64 2257
5709.35 2156
5710.06 2228
5710.78 2250
5711.49 2222
5712.20 2252
5712.92 2250
5713.63 2189
5714.34 2217
5715.06 2203
5715.77 2210
5716.48 2303
5717.20 2312
5717.91 2287
5718.62 2333
5719.34 2286
5720.05 2309
5720.77 2270
5721.48 2392
5722.19 2466
5722.91 2465
5723.62 2378
5724.33 2430
5725.05 2470
5725.76 2405
5726.48 2445
5727.19 2504
5727.91 2479
5728.62 2468
5729.33 2438
5730.05 2500
5730.76 2536
5731.48 2593
5732.19 2561
5732.91 2639
5733.62 2635
5734.34 2722
5735.05 2767
5735.77 2830
5736.48 2852
5737.20 3049
5737.91 3363
5738.63 3528
5739.34 3717
5740.06 3868
5740.77 4042
5741.49 3950
5742.20 3923
5742.92 3718
5743.63 3693
5744.35 3486
5745.06 3348
5745.78 3242
5746.49 3258
5747.21 3260
5747.92 3106
5748.64 3096
5749.35 3106
5750.07 3116
5750.79 3093
5751.50 3064
5752.22 3055
5752.93 3061
5753.65 3124
5754.36 3063
5755.08 3153
5755.80 3209
5756.51 3188
5757.23 3306
5757.95 3439
5758.66 3559
5759.38 3659
5760.09 3617
5760.81 3618
5761.53 3618
5762.24 3787
5762.96 3787
5763.68 3984
5764.39 4130
5765.11 4256
5765.83 4403
5766.54 4548
5767.26 4604
5767.98 4460
5768.69 4414
5769.41 4341
5770.13 4229
5770.84 4203
5771.56 4142
5772.28 4194
5772.99 4194
5773.71 4052
5774.43 4105
5775.15 4142
5775.86 4254
5776.58 4311
5777.30 4409
5778.01 4587
5778.73 4653
5779.45 4637
5780.17 4748
5780.88 4800
5781.60 5025
5782.32 5142
5783.04 5041
5783.76 5039
5784.47 5025
5785.19 4955
5785.91 5095
5786.63 5175
5787.34 5371
5788.06 5345
5788.78 5451
5789.50 5715
5790.22 5885
5790.94 5909
5791.65 6120
5792.37 6572
5793.09 6882
5793.81 7247
5794.53 7722
5795.25 7920
5795.96 8268
5796.68 8398
5797.40 8587
5798.12 9253
5798.84 10255
5799.56 12095
5800.28 14913
5800.99 18405
5801.71 22567
5802.43 26653
5803.15 29284
5803.87 29822
5804.59 28602
5805.31 25036
5806.03 21554
5806.75 18290
5807.47 15719
5808.18 13407
5808.90 11855
5809.62 11331
5810.34 11036
5811.06 10513
5811.78 10237
5812.50 10049
5813.22 10086
5813.94 9673
5814.66 9599
5815.38 9749
5816.10 9860
5816.82 9992
5817.54 9851
5818.26 9832
5818.98 9746
5819.70 9469
5820.42 9256
5821.14 9192
5821.86 9239
5822.58 8843
5823.30 8473
5824.02 8392
5824.74 7911
5825.46 7474
5826.18 7041
5826.90 6821
5827.62 6520
5828.34 6291
5829.06 6183
5829.78 6004
5830.50 5772
5831.22 5735
5831.95 5664
5832.67 5438
5833.39 5305
5834.11 5395
5834.83 5319
5835.55 5164
5836.27 5104
5836.99 5039
5837.71 4996
5838.43 4979
5839.15 5027
5839.88 4955
5840.60 4916
5841.32 4964
5842.04 4922
5842.76 4992
5843.48 4911
5844.20 4755
5844.93 4703
5845.65 4550
5846.37 4422
5847.09 4362
5847.81 4305
5848.53 4183
5849.26 4171
5849.98 4102
5850.70 4066
5851.42 3999
5852.14 4144
5852.87 4164
5853.59 4090
5854.31 4115
5855.03 4027
5855.75 4042
5856.48 3947
5857.20 3848
5857.92 3841
5858.64 3942
5859.37 3972
5860.09 3914
5860.81 3787
5861.53 3831
5862.26 3848
5862.98 3742
5863.70 3643
5864.42 3735
5865.15 3610
5865.87 3616
5866.59 3578
5867.31 3537
5868.04 3513
5868.76 3515
5869.48 3540
5870.21 3555
5870.93 3501
5871.65 3333
5872.38 3549
5873.10 3613
5873.82 3686
5874.55 3766
5875.27 3859
5875.99 3745
5876.72 3729
5877.44 3699
5878.16 3614
5878.89 3596
5879.61 3535
5880.33 3478
5881.06 3384
5881.78 3334
5882.51 3314
5883.23 3337
5883.95 3295
5884.68 3285
5885.40 3341
5886.13 3287
5886.85 3414
5887.57 3461
5888.30 3419
5889.02 3364
5889.75 3375
5890.47 3380
5891.20 3355
5891.92 3342
5892.64 3226
5893.37 3250
5894.09 3207
5894.82 3140
5895.54 3176
5896.27 3174
5896.99 3073
5897.72 3148
5898.44 3140
5899.17 3078
5899.89 3085
5900.62 2968
5901.34 3001
5902.07 3058
5902.79 3026
5903.52 3006
5904.24 2921
5904.97 2942
5905.69 2925
5906.42 3030
5907.14 2879
5907.87 2860
5908.59 2918
5909.32 2923
5910.04 2884
5910.77 2842
5911.50 2893
5912.22 2873
5912.95 2876
5913.67 2873
5914.40 2876
5915.12 2877
5915.85 2864
5916.58 2862
5917.30 2899
5918.03 2911
5918.75 2882
5919.48 2957
5920.21 2916
5920.93 2877
5921.66 2893
5922.39 2895
5923.11 2866
5923.84 2916
5924.56 2990
5925.29 2962
5926.02 2993
5926.74 3016
5927.47 2993
5928.20 3011
5928.92 3106
5929.65 3191
5930.38 3172
5931.10 3116
5931.83 3163
5932.56 3217
5933.28 3213
5934.01 3304
5934.74 3585
5935.47 3877
5936.19 4084
5936.92 4089
5937.65 4092
5938.37 4091
5939.10 4022
5939.83 3964
5940.56 3870
5941.28 3687
5942.01 3640
5942.74 3580
5943.47 3687
5944.19 3565
5944.92 3490
5945.65 3505
5946.38 3562
5947.11 3568
5947.83 3717
5948.56 3714
5949.29 3804
5950.02 3835
5950.74 3945
5951.47 3991
5952.20 4053
5952.93 4084
5953.66 4089
5954.39 4028
5955.11 4068
5955.84 4086
5956.57 4018
5957.30 4033
5958.03 4094
5958.76 4080
5959.48 4035
5960.21 4074
5960.94 4182
5961.67 4120
5962.40 4140
5963.13 4170
5963.86 4221
5964.59 4238
5965.31 4369
5966.04 4541
5966.77 4555
5967.50 4777
5968.23 4915
5968.96 5021
5969.69 4943
5970.42 4948
5971.15 4908
5971.88 4921
5972.61 4916
5973.34 4912
5974.06 4905
5974.79 4850
5975.52 4992
5976.25 4975
5976.98 4983
5977.71 4975
5978.44 5115
5979.17 5165
5979.90 5135
5980.63 5331
5981.36 5563
5982.09 5631
5982.82 5774
5983.55 5758
5984.28 5754
5985.01 5810
5985.74 5921
5986.47 5831
5987.20 5816
5987.93 5841
5988.66 5825
5989.39 5788
5990.12 5765
5990.85 5865
5991.58 5892
5992.32 6142
5993.05 6039
5993.78 6176
5994.51 6266
5995.24 6351
5995.97 6274
5996.70 6452
5997.43 6525
5998.16 6624
5998.89 6445
5999.62 6430
6000.35 6308
6001.09 6387
6001.82 6208
6002.55 6258
6003.28 6009
6004.01 5826
6004.74 5946
6005.47 5869
6006.20 5981
6006.94 6137
6007.67 6473
6008.40 6906
6009.13 7473
6009.86 8663
6010.59 10147
6011.33 11654
6012.06 13090
6012.79 14838
6013.52 15942
6014.25 16454
6014.98 16471
6015.72 15913
6016.45 14909
6017.18 13956
6017.91 12453
6018.64 10927
6019.38 9677
6020.11 8537
6020.84 7595
6021.57 6812
6022.31 6168
6023.04 5685
6023.77 5377
6024.50 5154
6025.24 5016
6025.97 4835
6026.70 4637
6027.43 4552
6028.17 4641
6028.90 4543
6029.63 4400
6030.37 4324
6031.10 4322
6031.83 4136
6032.56 4064
6033.30 4082
6034.03 4020
6034.76 4003
6035.50 3946
6036.23 3959
6036.96 4050
6037.70 4000
6038.43 4159
6039.16 4318
6039.90 4294
6040.63 4341
6041.36 4376
6042.10 4497
6042.83 4336
6043.56 4444
6044.30 4573
6045.03 4654
6045.77 4785
6046.50 4815
6047.23 4855
6047.97 5001
6048.70 5019
6049.44 5121
6050.17 5274
6050.90 5247
6051.64 5336
6052.37 5460
6053.11 5774
6053.84 5696
6054.57 5478
6055.31 5454
6056.04 5392
6056.78 5346
6057.51 5136
6058.25 5127
6058.98 5094
6059.72 4957
6060.45 4822
6061.19 4832
6061.92 4877
6062.66 4945
6063.39 4824
6064.13 4802
6064.86 4632
6065.60 4536
6066.33 4556
6067.07 4459
6067.80 4425
6068.54 4285
6069.27 4282
6070.01 4307
6070.74 4259
6071.48 4261
6072.21 4105
6072.95 4051
6073.68 3927
6074.42 3789
6075.15 3790
6075.89 3871
6076.63 3893
6077.36 3787
6078.10 3712
6078.83 3721
6079.57 3752
6080.30 3704
6081.04 3606
6081.78 3601
6082.51 3617
6083.25 3590
6083.98 3490
6084.72 3479
6085.46 3388
6086.19 3445
6086.93 3427
6087.67 3423
6088.40 3498
6089.14 3438
6089.88 3460
6090.61 3440
6091.35 3489
6092.09 3403
6092.82 3307
6093.56 3302
6094.30 3230
6095.03 3326
6095.77 3355
6096.51 3345
6097.24 3351
6097.98 3249
6098.72 3242
6099.45 3171
6100.19 3156
6100.93 3256
6101.67 3182
6102.40 3267
6103.14 3093
6103.88 3164
6104.61 3165
6105.35 3131
6106.09 3114
6106.83 3196
6107.56 3173
6108.30 3186
6109.04 3183
6109.78 3140
6110.51 3187
6111.25 3175
6111.99 3158
6112.73 3205
6113.47 3195
6114.20 3232
6114.94 3231
6115.68 3186
6116.42 3191
6117.16 3218
6117.89 3265
6118.63 3208
6119.37 3402
6120.11 3444
6120.85 3343
6121.59 3332
6122.32 3357
6123.06 3475
6123.80 3398
6124.54 3428
6125.28 3433
6126.02 3439
6126.76 3455
6127.49 3442
6128.23 3572
6128.97 3580
6129.71 3538
6130.45 3501
6131.19 3442
6131.93 3563
6132.67 3632
6133.41 3566
6134.15 3509
6134.88 3597
6135.62 3664
6136.36 3623
6137.10 3682
6137.84 3646
6138.58 3697
6139.32 3701
6140.06 3746
6140.80 3768
6141.54 3704
6142.28 3789
6143.02 3790
6143.76 3694
6144.50 3711
6145.24 3746
6145.98 3697
6146.72 3721
6147.46 3813
6148.20 3918
6148.94 3894
6149.68 3892
6150.42 3894
6151.16 3915
6151.90 3984
6152.64 4008
6153.38 4083
6154.12 4115
6154.86 4174
6155.60 4205
6156.34 4222
6157.08 4260
6157.82 4174
6158.56 4172
6159.30 4231
6160.04 4387
6160.78 4422
6161.52 4640
6162.27 4721
6163.01 4816
6163.75 5135
6164.49 5338
6165.23 5488
6165.97 5715
6166.71 5977
6167.45 6199
6168.19 6200
6168.94 6169
6169.68 5971
6170.42 5810
6171.16 5767
6171.90 5731
6172.64 5634
6173.38 5479
6174.13 5471
6174.87 5467
6175.61 5414
6176.35 5478
6177.09 5483
6177.83 5442
6178.58 5443
6179.32 5404
6180.06 5527
6180.80 5609
6181.54 5517
6182.28 5621
6183.03 5625
6183.77 5669
6184.51 5737
6185.25 5936
6186.00 5929
6186.74 5961
6187.48 6008
6188.22 6058
6188.97 5976
6189.71 6151
6190.45 6346
6191.19 6422
6191.94 6746
6192.68 6928
6193.42 7082
6194.16 7270
6194.91 7199
6195.65 7071
6196.39 7144
6197.13 6954
6197.88 6995
6198.62 7000
6199.36 7031
6200.11 6981
6200.85 7121
6201.59 7155
6202.34 7233
6203.08 7652
6203.82 8368
6204.57 9537
6205.31 11142
6206.05 13556
6206.80 16646
6207.54 20085
6208.28 23070
6209.03 25840
6209.77 27819
6210.52 28092
6211.26 27109
6212.00 25182
6212.75 22431
6213.49 19561
6214.23 16684
6214.98 14274
6215.72 12112
6216.47 10506
6217.21 9302
6217.95 8317
6218.70 7513
6219.44 6945
6220.19 6507
6220.93 6242
6221.68 6245
6222.42 6302
6223.17 6198
6223.91 6368
6224.65 6501
6225.40 6420
6226.14 6387
6226.89 6334
6227.63 5976
6228.38 5637
6229.12 5322
6229.87 5027
6230.61 4669
6231.36 4476
6232.10 4334
6232.85 4336
6233.59 4206
6234.34 4212
6235.08 4228
6235.83 4243
6236.57 4252
6237.32 4171
6238.06 4281
6238.81 4261
6239.56 4290
6240.30 4409
6241.05 4380
6241.79 4297
6242.54 4441
6243.28 4516
6244.03 4693
6244.77 4735
6245.52 5075
6246.27 5216
6247.01 5351
6247.76 5490
6248.50 5587
6249.25 5646
6250.00 5725
6250.74 5628
6251.49 5459
6252.23 5354
6252.98 5088
6253.73 5056
6254.47 4889
6255.22 4836
6255.97 4712
6256.71 4653
6257.46 4764
6258.21 4848
6258.95 4843
6259.70 4690
6260.45 4587
6261.19 4528
6261.94 4537
6262.69 4541
6263.43 4460
6264.18 4359
6264.93 4393
6265.67 4366
6266.42 4338
6267.17 4297
6267.92 4198
6268.66 4244
6269.41 4276
6270.16 4239
6270.90 4336
6271.65 4506
6272.40 4479
6273.15 4643
6273.89 4655
6274.64 4712
6275.39 4819
6276.14 4829
6276.89 4904
6277.63 4921
6278.38 4880
6279.13 4909
6279.88 4680
6280.62 4573
6281.37 4482
6282.12 4394
6282.87 4369
6283.62 4253
6284.36 4192
6285.11 4143
6285.86 4097
6286.61 4069
6287.36 4133
6288.11 4280
6288.85 4419
6289.60 4442
6290.35 4582
6291.10 4673
6291.85 4675
6292.60 4730
6293.35 4497
6294.09 4391
6294.84 4309
6295.59 4299
6296.34 4163
6297.09 4006
6297.84 3857
6298.59 3787
6299.34 3742
6300.09 3807
6300.83 3817
6301.58 3924
6302.33 3928
6303.08 3951
6303.83 4043
6304.58 4127
6305.33 3989
6306.08 3933
6306.83 3926
6307.58 3848
6308.33 3897
6309.08 3725
6309.83 3697
6310.58 3765
6311.33 3779
6312.08 3788
6312.83 3754
6313.58 3801
6314.33 3757
6315.08 3818
6315.83 3922
6316.58 3964
6317.33 3894
6318.08 3874
6318.83 3820
6319.58 3826
6320.33 3736
6321.08 3663
6321.83 3659
6322.58 3580
6323.33 3428
6324.08 3346
6324.83 3265
6325.58 3200
6326.33 3231
6327.08 3337
6327.83 3242
6328.58 3176
6329.33 3294
6330.08 3270
6330.84 3364
6331.59 3442
6332.34 3551
6333.09 3573
6333.84 3492
6334.59 3442
6335.34 3426
6336.09 3380
6336.84 3228
6337.60 3127
6338.35 3044
6339.10 3083
6339.85 3061
6340.60 3024
6341.35 3114
6342.10 3134
6342.86 3075
6343.61 3038
6344.36 3091
6345.11 3053
6345.86 3018
6346.61 2990
6347.37 3033
6348.12 3123
6348.87 3146
6349.62 3136
6350.37 3229
6351.13 3239
6351.88 3340
6352.63 3418
6353.38 3436
6354.14 3487
6354.89 3488
6355.64 3429
6356.39 3362
6357.14 3313
6357.90 3271
6358.65 3242
6359.40 3200
6360.16 3155
6360.91 3088
6361.66 3109
6362.41 3155
6363.17 3196
6363.92 3040
6364.67 3045
6365.42 3063
6366.18 3034
6366.93 3018
6367.68 3071
6368.44 3141
6369.19 3119
6369.94 3119
6370.70 3145
6371.45 3111
6372.20 3160
6372.96 3166
6373.71 3126
6374.46 3113
6375.22 3054
6375.97 3022
6376.72 2958
6377.48 2882
6378.23 3023
6378.99 3046
6379.74 3004
6380.49 2954
6381.25 3076
6382.00 3006
6382.75 2947
6383.51 2902
6384.26 2920
6385.02 2836
6385.77 2884
6386.53 2880
6387.28 2834
6388.03 2815
6388.79 2730
6389.54 2743
6390.30 2780
6391.05 2703
6391.81 2696
6392.56 2732
6393.31 2797
6394.07 2802
6394.82 2669
6395.58 2698
6396.33 2840
6397.09 2770
6397.84 2762
6398.60 2755
6399.35 2768
6400.11 2621
6400.86 2582
6401.62 2621
6402.37 2638
6403.13 2553
6403.88 2607
6404.64 2602
6405.39 2644
6406.15 2625
6406.90 2657
6407.66 2728
6408.42 2690
6409.17 2711
6409.93 2725
6410.68 2721
6411.44 2796
6412.19 2707
6412.95 2705
6413.71 2712
6414.46 2704
6415.22 2777
6415.97 2712
6416.73 2736
6417.48 2710
6418.24 2779
6419.00 2741
6419.75 2775
6420.51 2773
6421.27 2718
6422.02 2679
6422.78 2677
6423.53 2799
6424.29 2820
6425.05 2806
6425.80 2821
6426.56 2716
6427.32 2729
6428.07 2759
6428.83 2861
6429.59 2766
6430.34 2777
6431.10 2848
6431.86 2859
6432.61 2880
6433.37 2879
6434.13 2927
6434.89 2881
6435.64 2948
6436.40 2969
6437.16 3020
6437.91 2967
6438.67 3033
6439.43 3052
6440.19 3112
6440.94 3135
6441.70 3130
6442.46 3174
6443.22 3292
6443.97 3179
6444.73 3193
6445.49 3255
6446.25 3127
6447.00 3084
6447.76 3053
6448.52 3079
6449.28 3120
6450.04 3063
6450.79 3168
6451.55 3121
6452.31 3048
6453.07 3097
6453.83 3155
6454.58 3250
6455.34 3264
6456.10 3309
6456.86 3291
6457.62 3350
6458.38 3398
6459.13 3418
6459.89 3587
6460.65 3458
6461.41 3381
6462.17 3433
6462.93 3530
6463.69 3593
6464.44 3530
6465.20 3485
6465.96 3558
6466.72 3650
6467.48 3603
6468.24 3694
6469.00 3765
6469.76 3881
6470.52 3863
6471.28 3854
6472.03 3946
6472.79 3917
6473.55 3857
6474.31 3890
6475.07 4055
6475.83 4044
6476.59 4066
6477.35 4040
6478.11 4220
6478.87 4262
6479.63 4272
6480.39 4275
6481.15 4381
6481.91 4381
6482.67 4389
6483.43 4484
6484.19 4633
6484.95 4721
6485.71 4700
6486.47 4695
6487.23 4799
6487.99 4762
6488.75 4834
6489.51 4987
6490.27 5040
6491.03 5171
6491.79 5232
6492.55 5514
6493.31 5547
6494.07 5707
6494.83 5798
6495.59 5738
6496.35 5999
6497.11 6121
6497.87 6074
6498.64 6030
6499.40 5953
6500.16 5961
6500.92 6033
6501.68 6162
6502.44 5980
6503.20 6147
6503.96 6242
6504.72 6301
6505.48 6372
6506.25 6438
6507.01 6634
6507.77 6752
6508.53 6839
6509.29 6874
6510.05 7077
6510.81 7060
6511.57 7138
6512.34 7273
6513.10 7287
6513.86 7176
6514.62 7031
6515.38 7057
6516.15 7164
6516.91 7368
6517.67 7511
6518.43 7971
6519.19 8543
6519.95 9630
6520.72 10697
6521.48 11719
6522.24 12894
6523.00 13824
6523.77 14424
6524.53 14976
6525.29 15510
6526.05 15933
6526.81 16122
6527.58 16191
6528.34 16400
6529.10 16092
6529.86 15151
6530.63 14186
6531.39 13267
6532.15 12581
6532.92 12143
6533.68 11866
6534.44 12231
6535.20 12594
6535.97 13119
6536.73 13425
6537.49 13313
6538.26 12805
6539.02 12139
6539.78 11290
6540.55 10128
6541.31 9245
6542.07 8240
6542.84 7674
6543.60 7048
6544.36 6598
6545.13 6195
6545.89 5823
6546.65 5629
6547.42 5531
6548.18 5406
6548.94 5234
6549.71 5225
6550.47 5363
6551.24 5366
6552.00 5335
6552.76 5395
6553.53 5397
6554.29 5368
6555.06 5326
6555.82 5265
6556.58 5212
6557.35 5351
6558.11 5492
6558.88 5571
6559.64 5649
6560.41 5891
6561.17 5899
6561.93 5989
6562.70 6137
6563.46 6230
6564.23 6267
6564.99 6378
6565.76 6391
6566.52 6394
6567.29 6273
6568.05 6317
6568.82 6267
6569.58 6316
6570.35 6215
6571.11 6219
6571.88 6308
6572.64 6272
6573.41 6349
6574.17 6611
6574.94 6582
6575.70 6684
6576.47 6704
6577.23 6843
6578.00 6923
6578.76 7042
6579.53 6995
6580.29 7017
6581.06 6983
6581.83 6923
6582.59 6891
6583.36 6786
6584.12 6585
6584.89 6522
6585.65 6425
6586.42 6328
6587.19 6430
6587.95 6497
6588.72 6506
6589.48 6539
6590.25 6665
6591.02 6910
6591.78 7175
6592.55 7707
6593.32 8197
6594.08 8677
6594.85 8879
6595.61 8971
6596.38 8916
6597.15 8855
6597.91 8522
6598.68 8341
6599.45 8126
6600.21 7798
6600.98 7690
6601.75 7531
6602.51 7294
6603.28 6966
6604.05 6827
6604.82 6800
6605.58 6736
6606.35 6517
6607.12 6286
6607.88 6436
6608.65 6399
6609.42 6260
6610.19 6147
6610.95 5960
6611.72 6039
6612.49 5814
6613.25 5876
6614.02 5873
6614.79 5867
6615.56 6066
6616.32 6127
6617.09 6091
6617.86 6185
6618.63 6280
6619.40 6455
6620.16 6476
6620.93 6532
6621.70 6441
6622.47 6370
6623.24 6237
6624.00 6270
6624.77 6224
6625.54 6335
6626.31 6176
6627.08 6242
6627.84 6275
6628.61 6454
6629.38 6675
6630.15 7022
6630.92 7660
6631.69 8515
6632.46 9724
6633.22 11195
6633.99 12711
6634.76 13784
6635.53 14266
6636.30 14413
6637.07 14078
6637.84 12925
6638.61 11776
6639.37 10679
6640.14 9520
6640.91 8384
6641.68 7620
6642.45 6957
6643.22 6435
6643.99 5966
6644.76 5604
6645.53 5385
6646.30 5235
6647.07 5101
6647.84 4991
6648.61 4991
6649.37 4900
6650.14 4959
6650.91 4931
6651.68 5039
6652.45 4856
6653.22 4820
6653.99 4658
6654.76 4580
6655.53 4596
6656.30 4502
6657.07 4455
6657.84 4420
6658.61 4440
6659.38 4403
6660.15 4277
6660.92 4231
6661.69 4320
6662.46 4351
6663.23 4327
6664.00 4364
6664.77 4335
6665.55 4443
6666.32 4367
6667.09 4319
6667.86 4404
6668.63 4487
6669.40 4447
6670.17 4608
6670.94 4816
6671.71 4891
6672.48 4859
6673.25 4879
6674.02 4937
6674.79 4822
6675.57 4889
6676.34 4793
6677.11 4727
6677.88 4664
6678.65 4651
6679.42 4564
6680.19 4532
6680.96 4526
6681.74 4640
6682.51 4687
6683.28 4740
6684.05 4870
6684.82 5105
6685.59 5134
6686.37 5237
6687.14 5242
6687.91 5336
6688.68 5176
6689.45 5112
6690.22 4916
6691.00 4750
6691.77 4656
6692.54 4498
6693.31 4402
6694.08 4257
6694.86 4135
6695.63 4144
6696.40 3977
6697.17 4057
6697.95 4042
6698.72 3997
6699.49 4044
6700.26 3970
6701.04 3920
6701.81 3930
6702.58 3829
6703.35 3839
6704.13 3769
6704.90 3816
6705.67 3835
6706.44 3723
6707.22 3655
6707.99 3693
6708.76 3576
6709.54 3679
6710.31 3613
6711.08 3664
6711.86 3686
6712.63 3652
6713.40 3616
6714.17 3621
6714.95 3641
6715.72 3594
6716.50 3523
6717.27 3385
6718.04 3363
6718.82 3443
6719.59 3288
6720.36 3308
6721.14 3197
6721.91 3274
6722.68 3319
6723.46 3254
6724.23 3256
6725.01 3276
6725.78 3303
6726.55 3243
6727.33 3140
6728.10 3181
6728.88 3196
6729.65 3134
6730.42 3101
6731.20 3091
6731.97 3066
6732.75 3140
6733.52 3137
6734.30 3174
6735.07 3134
6735.84 3114
6736.62 3164
6737.39 3181
6738.17 3121
6738.94 3186
6739.72 3144
6740.49 3070
6741.27 3172
6742.04 3077
6742.82 3066
6743.59 3159
6744.37 3073
6745.14 3081
6745.92 3120
6746.69 3198
6747.47 3147
6748.24 3117
6749.02 3122
6749.79 3234
6750.57 3374
6751.34 3343
6752.12 3433
6752.90 3516
6753.67 3538
6754.45 3599
6755.22 3510
6756.00 3487
6756.77 3387
6757.55 3238
6758.33 3195
6759.10 3144
6759.88 3103
6760.65 2951
6761.43 2962
6762.20 3036
6762.98 2985
6763.76 3054
6764.53 3047
6765.31 2990
6766.09 3045
6766.86 2945
6767.64 2940
6768.41 2966
6769.19 2937
6769.97 2929
6770.74 2935
6771.52 2929
6772.30 2860
6773.07 2941
6773.85 2906
6774.63 2969
6775.40 2931
6776.18 2881
6776.96 2975
6777.74 2950
6778.51 2993
6779.29 3082
6780.07 3044
6780.84 3125
6781.62 3062
6782.40 2993
6783.17 3079
6783.95 3051
6784.73 3022
6785.51 3015
6786.28 3069
6787.06 3094
6787.84 3037
6788.62 3053
6789.39 2985
6790.17 2957
6790.95 2908
6791.73 2853
6792.51 2870
6793.28 2795
6794.06 2802
6794.84 2781
6795.62 2761
6796.39 2767
6797.17 2808
6797.95 2788
6798.73 2836
6799.51 2911
6800.29 2953
6801.06 2943
6801.84 2949
6802.62 3024
6803.40 2978
6804.18 3000
6804.96 2991
6805.73 2920
6806.51 2945
6807.29 2921
6808.07 2965
6808.85 2986
6809.63 2901
6810.41 2796
6811.18 2822
6811.96 2756
6812.74 2721
6813.52 2801
6814.30 2799
6815.08 2797
6815.86 2793
6816.64 2804
6817.42 2766
6818.20 2847
6818.98 2841
6819.76 2866
6820.53 2794
6821.31 2670
6822.09 2815
6822.87 2827
6823.65 2918
6824.43 2915
6825.21 2802
6825.99 2806
6826.77 2726
6827.55 2790
6828.33 2846
6829.11 2883
6829.89 2761
6830.67 2833
6831.45 2911
6832.23 2796
6833.01 2853
6833.79 2842
6834.57 2777
6835.35 2768
6836.13 2849
6836.91 2875
6837.69 2881
6838.47 2828
6839.25 2868
6840.03 2843
6840.81 2909
6841.59 2833
6842.37 2875
6843.16 2853
6843.94 2843
6844.72 2931
6845.50 3022
6846.28 3142
6847.06 3329
6847.84 3744
6848.62 4364
6849.40 4981
6850.18 5531
6850.96 5926
6851.75 6203
6852.53 6263
6853.31 5992
6854.09 5764
6854.87 5404
6855.65 5089
6856.43 4737
6857.22 4617
6858.00 4463
6858.78 4318
6859.56 4293
6860.34 4114
6861.12 4141
6861.90 3883
6862.69 3714
6863.47 3633
6864.25 3433
6865.03 3385
6865.81 3347
6866.60 3455
6867.38 3439
6868.16 3332
6868.94 3396
6869.72 3352
6870.51 3277
6871.29 3232
6872.07 3127
6872.85 3038
6873.64 2923
6874.42 2970
6875.20 3027
6875.98 3020
6876.77 2931
6877.55 2885
6878.33 2962
6879.11 2955
6879.90 2951
6880.68 3036
6881.46 2985
6882.25 2948
6883.03 2967
6883.81 3122
6884.59 3124
6885.38 3194
6886.16 3166
6886.94 3139
6887.73 3351
6888.51 3357
6889.29 3469
6890.08 3541
6890.86 3400
6891.64 3353
6892.43 3356
6893.21 3233
6893.99 3140
6894.78 3079
6895.56 3201
6896.35 3072
6897.13 3126
6897.91 3103
6898.70 3138
6899.48 3222
6900.26 3182
6901.05 3212
6901.83 3233
6902.62 3317
6903.40 3266
6904.18 3361
6904.97 3226
6905.75 3203
6906.54 3265
6907.32 3315
6908.11 3256
6908.89 3154
6909.67 3183
6910.46 3192
6911.24 3123
6912.03 3205
6912.81 3134
6913.60 3113
6914.38 3070
6915.17 3082
6915.95 3050
6916.74 3030
6917.52 3057
6918.31 3061
6919.09 3057
6919.88 3043
6920.66 3022
6921.45 3074
6922.23 3118
6923.02 3084
6923.80 3093
6924.59 3073
6925.37 3139
6926.16 3072
6926.94 3109
6927.73 3098
6928.51 3090
6929.30 3109
6930.09 3116
6930.87 3183
6931.66 3163
6932.44 3131
6933.23 3158
6934.01 3156
6934.80 3067
6935.59 3201
6936.37 3185
6937.16 3149
6937.94 3251
6938.73 3263
6939.52 3299
6940.30 3413
6941.09 3493
6941.88 3514
6942.66 3660
6943.45 3704
6944.23 3805
6945.02 3767
6945.81 3702
6946.59 3838
6947.38 3892
6948.17 3881
6948.95 4000
6949.74 4001
6950.53 4019
6951.31 4041
6952.10 3943
6952.89 4032
6953.67 4012
6954.46 4072
6955.25 4108
6956.04 4100
6956.82 4171
6957.61 4327
6958.40 4341
6959.18 4288
6959.97 4301
6960.76 4239
6961.55 4286
6962.33 4268
6963.12 4219
6963.91 4250
6964.70 4302
6965.48 4362
6966.27 4297
6967.06 4382
6967.85 4613
6968.63 4608
6969.42 4720
6970.21 4718
6971.00 4872
6971.79 4810
6972.57 4874
6973.36 4749
6974.15 4775
6974.94 4768
6975.73 4934
6976.52 5134
6977.30 5384
6978.09 5443
6978.88 5564
6979.67 5839
6980.46 6200
6981.25 6551
6982.03 6948
6982.82 7565
6983.61 8501
6984.40 9156
6985.19 9801
6985.98 10342
6986.77 10454
6987.55 10511
6988.34 9960
6989.13 9429
6989.92 8742
6990.71 8032
6991.50 7522
6992.29 7073
6993.08 6756
6993.87 6550
6994.66 6578
6995.45 6896
6996.24 7369
6997.02 8348
6997.81 9311
6998.60 10509
6999.39 11412
7000.18 12228
7000.97 12368
7001.76 12136
7002.55 11489
7003.34 10642
7004.13 9770
7004.92 8771
7005.71 7856
7006.50 7142
7007.29 6299
7008.08 5701
7008.87 5209
7009.66 5001
7010.45 4738
7011.24 4663
7012.03 4552
7012.82 4457
7013.61 4397
7014.40 4391
7015.19 4307
7015.98 4273
7016.77 4211
7017.56 4101
7018.35 4125
7019.15 4016
7019.94 3988
7020.73 4064
7021.52 3914
7022.31 3864
7023.10 3916
7023.89 4005
7024.68 3985
7025.47 3952
7026.26 3993
7027.05 4141
7027.85 4088
7028.64 4103
7029.43 3953
7030.22 3874
7031.01 3740
7031.80 3659
7032.59 3729
7033.38 3608
7034.18 3602
7034.97 3692
7035.76 3737
7036.55 3732
7037.34 3805
7038.13 3902
7038.93 3969
7039.72 3932
7040.51 3928
7041.30 3948
7042.09 4020
7042.89 3903
7043.68 3891
7044.47 3886
7045.26 3655
7046.05 3762
7046.85 3898
7047.64 3856
7048.43 3945
7049.22 4042
7050.01 4208
7050.81 4242
7051.60 4370
7052.39 4426
7053.18 4242
7053.98 4055
7054.77 3884
7055.56 3846
7056.36 3733
7057.15 3635
7057.94 3505
7058.73 3483
7059.53 3380
7060.32 3402
7061.11 3417
7061.91 3392
7062.70 3427
7063.49 3455
7064.29 3456
7065.08 3431
7065.87 3315
7066.66 3376
7067.46 3313
7068.25 3424
7069.04 3370
7069.84 3255
7070.63 3210
7071.43 3217
7072.22 3234
7073.01 3172
7073.81 3222
7074.60 3246
7075.39 3255
7076.19 3307
7076.98 3184
7077.78 3069
7078.57 3118
7079.36 3186
7080.16 3072
7080.95 3058
7081.75 3016
7082.54 3013
7083.33 3018
7084.13 3050
7084.92 2919
7085.72 3002
7086.51 3118
7087.31 2995
7088.10 3024
7088.90 3143
7089.69 3234
7090.48 3293
7091.28 3477
7092.07 3521
7092.87 3562
7093.66 3529
7094.46 3536
7095.25 3362
7096.05 3297
7096.84 3159
7097.64 3029
7098.43 2994
7099.23 2919
7100.02 2899
7100.82 2811
7101.61 2678
7102.41 2707
7103.20 2621
7104.00 2553
7104.80 2524
7105.59 2533
7106.39 2558
7107.18 2431
7107.98 2492
7108.77 2494
7109.57 2460
7110.36 2469
7111.16 2413
7111.96 2423
7112.75 2383
7113.55 2410
7114.34 2390
7115.14 2385
7115.94 2407
7116.73 2430
7117.53 2404
7118.32 2339
7119.12 2433
7119.92 2437
7120.71 2403
7121.51 2423
7122.31 2381
7123.10 2379
7123.90 2425
7124.70 2393
7125.49 2348
7126.29 2403
7127.09 2383
7127.88 2317
7128.68 2440
7129.48 2425
7130.27 2436
7131.07 2400
7131.87 2451
7132.66 2395
7133.46 2421
7134.26 2403
7135.06 2396
7135.85 2340
7136.65 2353
7137.45 2355
7138.24 2365
7139.04 2384
7139.84 2374
7140.64 2388
7141.43 2420
7142.23 2401
7143.03 2396
7143.83 2409
7144.62 2377
7145.42 2441
7146.22 2381
7147.02 2434
7147.82 2428
7148.61 2463
7149.41 2296
7150.21 2378
7151.01 2312
7151.81 2376
7152.60 2295
7153.40 2297
7154.20 2362
7155.00 2382
7155.80 2357
7156.59 2318
7157.39 2382
7158.19 2325
7158.99 2267
7159.79 2280
7160.59 2244
7161.39 2198
7162.18 2280
7162.98 2241
7163.78 2166
7164.58 2220
7165.38 2177
7166.18 2255
7166.98 2242
7167.78 2279
7168.57 2236
7169.37 2179
7170.17 2223
7170.97 2218
7171.77 2291
7172.57 2293
7173.37 2234
7174.17 2239
7174.97 2197
7175.77 2206
7176.57 2159
7177.37 2178
7178.17 2160
7178.97 2179
7179.77 2213
7180.56 2238
7181.36 2248
7182.16 2352
7182.96 2415
7183.76 2469
7184.56 2435
7185.36 2447
7186.16 2344
7186.96 2314
7187.76 2325
7188.56 2275
7189.36 2269
7190.16 2286
7190.96 2203
7191.76 2113
7192.57 2137
7193.37 2128
7194.17 2139
7194.97 2105
7195.77 2037
7196.57 2036
7197.37 2087
7198.17 2061
7198.97 1986
7199.77 2050
7200.57 2046
7201.37 2121
7202.17 2078
7202.97 2094
7203.77 2065
7204.58 1984
7205.38 2039
7206.18 2024
7206.98 2018
7207.78 2035
7208.58 2058
7209.38 2084
7210.18 2050
7210.99 2029
7211.79 2062
7212.59 2142
7213.39 2100
7214.19 2058
7214.99 2062
7215.79 2144
7216.60 2191
7217.40 2087
7218.20 2128
7219.00 2099
7219.80 2094
7220.60 2144
7221.41 2112
7222.21 2104
7223.01 2124
7223.81 2247
7224.62 2208
7225.42 2140
7226.22 2124
7227.02 2090
7227.82 2117
7228.63 2166
7229.43 2147
7230.23 2132
7231.03 2156
7231.84 2131
7232.64 2146
7233.44 2131
7234.24 2197
7235.05 2154
7235.85 2234
7236.65 2248
7237.45 2241
7238.26 2172
7239.06 2241
7239.86 2324
7240.67 2265
7241.47 2285
7242.27 2273
7243.08 2283
7243.88 2344
7244.68 2367
7245.49 2446
7246.29 2436
7247.09 2428
7247.90 2439
7248.70 2399
7249.50 2480
7250.31 2443
7251.11 2506
7251.91 2481
7252.72 2458
7253.52 2538
7254.32 2577
7255.13 2610
7255.93 2659
7256.74 2584
7257.54 2572
7258.34 2722
7259.15 2695
7259.95 2780
7260.76 2887
7261.56 2824
7262.36 2982
7263.17 2901
7263.97 2967
7264.78 2960
7265.58 2932
7266.39 3034
7267.19 3020
7268.00 3002
7268.80 3121
7269.60 3108
7270.41 2988
7271.21 3134
7272.02 3238
7272.82 3219
7273.63 3207
7274.43 3227
7275.24 3226
7276.04 3284
7276.85 3434
7277.65 3410
7278.46 3480
7279.26 3532
7280.07 3630
7280.87 3880
7281.68 4146
7282.48 4518
7283.29 4868
7284.09 5175
7284.90 5431
7285.71 5561
7286.51 5495
7287.32 5372
7288.12 5103
7288.93 4815
7289.73 4618
7290.54 4507
7291.35 4212
7292.15 4054
7292.96 4005
7293.76 3897
7294.57 3845
7295.38 3730
7296.18 3718
7296.99 3683
7297.79 3698
7298.60 3815
7299.41 3699
7300.21 3737
7301.02 3874
7301.82 3821
7302.63 3849
7303.44 3938
7304.24 4052
7305.05 4178
7305.86 4284
7306.66 4383
7307.47 4538
7308.28 4775
7309.08 5120
7309.89 5469
7310.70 5740
7311.50 5871
7312.31 5854
7313.12 5692
7313.93 5576
7314.73 5516
7315.54 5394
7316.35 5358
7317.15 5357
7317.96 5534
7318.77 5816
7319.58 6204
7320.38 6519
7321.19 6671
7322.00 6858
7322.81 6747
7323.61 6735
7324.42 6432
7325.23 5979
7326.04 5734
7326.84 5367
7327.65 5098
7328.46 4901
7329.27 4713
7330.08 4557
7330.88 4586
7331.69 4720
7332.50 4737
7333.31 4963
7334.12 5163
7334.92 5417
7335.73 5490
7336.54 5749
7337.35 5683
7338.16 5346
7338.97 5196
7339.78 4901
7340.58 4675
7341.39 4609
7342.20 4479
7343.01 4255
7343.82 4244
7344.63 4154
7345.44 4176
7346.24 4260
7347.05 4289
7347.86 4353
7348.67 4353
7349.48 4305
7350.29 4223
7351.10 4280
7351.91 4072
7352.72 3892
7353.53 3833
7354.34 3745
7355.14 3622
7355.95 3672
7356.76 3715
7357.57 3702
7358.38 3750
7359.19 3864
7360.00 4025
7360.81 3967
7361.62 3979
7362.43 4110
7363.24 4076
7364.05 4129
7364.86 4159
7365.67 4100
7366.48 3928
7367.29 3846
7368.10 3804
7368.91 3749
7369.72 3827
7370.53 3903
7371.34 3878
7372.15 3941
7372.96 3815
7373.77 3782
7374.58 3966
7375.39 3910
7376.20 3944
7377.01 4000
7377.82 4126
7378.63 4396
7379.44 4498
7380.26 4733
7381.07 5048
7381.88 5127
7382.69 5036
7383.50 5037
7384.31 4914
7385.12 4812
7385.93 4674
7386.74 4397
7387.55 4219
7388.36 3995
7389.18 4024
7389.99 3896
7390.80 3804
7391.61 3738
7392.42 3751
7393.23 3610
7394.04 3569
7394.86 3637
7395.67 3612
7396.48 3668
7397.29 3785
7398.10 3864
7398.91 4017
7399.73 4248
7400.54 4483
7401.35 4787
7402.16 4712
7402.97 4769
7403.79 4736
7404.60 4665
7405.41 4606
7406.22 4568
7407.03 4525
7407.85 4430
7408.66 4349
7409.47 4226
7410.28 4022
7411.10 3844
7411.91 3689
7412.72 3564
7413.53 3392
7414.35 3268
7415.16 3170
7415.97 3108
7416.78 3127
7417.60 2969
7418.41 2871
7419.22 2910
7420.03 2877
7420.85 2787
7421.66 2735
7422.47 2695
7423.29 2612
7424.10 2642
7424.91 2578
7425.73 2631
7426.54 2617
7427.35 2659
7428.17 2635
7428.98 2626
7429.79 2579
7430.61 2518
7431.42 2447
7432.23 2473
7433.05 2507
7433.86 2527
7434.67 2561
7435.49 2527
7436.30 2595
7437.12 2591
7437.93 2569
7438.74 2578
7439.56 2631
7440.37 2585
7441.18 2532
7442.00 2519
7442.81 2500
7443.63 2516
7444.44 2534
7445.26 2418
7446.07 2480
7446.88 2494
7447.70 2506
7448.51 2440
7449.33 2418
7450.14 2404
7450.96 2431
7451.77 2413
7452.59 2373
7453.40 2344
7454.22 2449
7455.03 2435
7455.85 2330
7456.66 2334
7457.47 2405
7458.29 2446
7459.10 2399
7459.92 2400
7460.74 2399
7461.55 2372
7462.37 2390
7463.18 2383
7464.00 2436
7464.81 2354
7465.63 2375
7466.44 2382
7467.26 2432
7468.07 2399
7468.89 2365
7469.70 2381
7470.52 2310
7471.34 2287
7472.15 2314
7472.97 2306
7473.78 2408
7474.60 2326
7475.41 2244
7476.23 2303
7477.05 2289
7477.86 2237
7478.68 2248
7479.49 2249
7480.31 2232
7481.13 2238
7481.94 2209
7482.76 2298
7483.58 2152
7484.39 2137
7485.21 2205
7486.03 2205
7486.84 2188
7487.66 2238
7488.48 2171
7489.29 2121
7490.11 2166
7490.93 2129
7491.74 2176
7492.56 2167
7493.38 2152
7494.19 2122
7495.01 2081
7495.83 2087
7496.64 2079
7497.46 2012
7498.28 2029
7499.10 2031
7499.91 2077
7500.73 2108
7501.55 2089
7502.36 2040
7503.18 2104
7504.00 2123
7504.82 2125
7505.63 2183
7506.45 2155
7507.27 2169
7508.09 2171
7508.90 2081
7509.72 2079
7510.54 2092
7511.36 2080
7512.18 2118
7512.99 2124
7513.81 2064
7514.63 2068
7515.45 2025
7516.27 2097
7517.08 2052
7517.90 1988
7518.72 2059
7519.54 2083
7520.36 2048
7521.18 2010
7521.99 2013
7522.81 2065
7523.63 2029
7524.45 2088
7525.27 2081
7526.09 1999
7526.91 2078
7527.72 2091
7528.54 2035
7529.36 2057
7530.18 2097
7531.00 2081
7531.82 2069
7532.64 2086
7533.46 2062
7534.28 2013
7535.10 2113
7535.91 2163
7536.73 2154
7537.55 2171
7538.37 2128
7539.19 2150
7540.01 2139
7540.83 2188
7541.65 2180
7542.47 2225
7543.29 2162
7544.11 2233
7544.93 2294
7545.75 2296
7546.57 2217
7547.39 2237
7548.21 2266
7549.03 2239
7549.85 2273
7550.67 2307
7551.49 2319
7552.31 2244
7553.13 2257
7553.95 2312
7554.77 2336
7555.59 2429
7556.41 2406
7557.23 2414
7558.05 2444
7558.87 2538
7559.69 2466
7560.51 2518
7561.33 2513
7562.15 2430
7562.97 2473
7563.79 2572
7564.61 2550
7565.44 2516
7566.26 2491
7567.08 2456
7567.90 2406
7568.72 2468
7569.54 2437
7570.36 2442
7571.18 2467
7572.00 2449
7572.82 2555
7573.65 2529
7574.47 2475
7575.29 2446
7576.11 2511
7576.93 2452
7577.75 2446
7578.57 2574
7579.40 2568
7580.22 2511
7581.04 2538
7581.86 2455
7582.68 2557
7583.50 2609
7584.33 2598
7585.15 2610
7585.97 2722
7586.79 2738
7587.61 2859
7588.44 2876
7589.26 2896
7590.08 2885
7590.90 2940
7591.72 2904
7592.55 2906
7593.37 2970
7594.19 2797
7595.01 2775
7595.84 2765
7596.66 2760
7597.48 2892
7598.30 2899
7599.13 2906
7599.95 3048
7600.77 3251
7601.59 3312
7602.42 3470
7603.24 3711
7604.06 3907
7604.89 3997
7605.71 4156
7606.53 4183
7607.36 4025
7608.18 3910
7609.00 3720
7609.82 3681
7610.65 3548
7611.47 3368
7612.29 3287
7613.12 3180
7613.94 3198
7614.77 3137
7615.59 3101
7616.41 3096
7617.24 3159
7618.06 3174
7618.88 3106
7619.71 3091
7620.53 2976
7621.35 3024
7622.18 3060
7623.00 3045
7623.83 2990
7624.65 2995
7625.47 2924
7626.30 3012
7627.12 3097
7627.95 3155
7628.77 3433
7629.60 3559
7630.42 3812
7631.24 4119
7632.07 4167
7632.89 4313
7633.72 4232
7634.54 4026
7635.37 3882
7636.19 3608
7637.02 3487
7637.84 3291
7638.67 3110
7639.49 2879
7640.31 2760
7641.14 2642
7641.96 2604
7642.79 2538
7643.61 2470
7644.44 2538
7645.26 2405
7646.09 2378
7646.92 2492
7647.74 2425
7648.57 2392
7649.39 2374
7650.22 2324
7651.04 2374
7651.87 2249
7652.69 2269
7653.52 2199
7654.34 2173
7655.17 2211
7656.00 2186
7656.82 2223
7657.65 2171
7658.47 2152
7659.30 2110
7660.12 2113
7660.95 2173
7661.78 2141
7662.60 2086
7663.43 2113
7664.25 2123
7665.08 2167
7665.91 2163
7666.73 2164
7667.56 2160
7668.39 2211
7669.21 2187
7670.04 2181
7670.87 2196
7671.69 2151
7672.52 2139
7673.35 2114
7674.17 2160
7675.00 2177
7675.83 2144
7676.65 2112
7677.48 2105
7678.31 2093
7679.13 2050
7679.96 2062
7680.79 2084
7681.61 2058
7682.44 2067
7683.27 2111
7684.10 2036
7684.92 2027
7685.75 2050
7686.58 2090
7687.40 2089
7688.23 2013
7689.06 2101
7689.89 2148
7690.71 2055
7691.54 2041
7692.37 2144
7693.20 2155
7694.03 2113
7694.85 2068
7695.68 2091
7696.51 2126
7697.34 2176
7698.16 2230
7698.99 2209
7699.82 2162
7700.65 2181
7701.48 2183
7702.31 2186
7703.13 2164
7703.96 2213
7704.79 2205
7705.62 2175
7706.45 2147
7707.28 2145
7708.10 2117
7708.93 2173
7709.76 2072
7710.59 2077
7711.42 2072
7712.25 2154
7713.08 2152
7713.90 2115
7714.73 2102
7715.56 2133
7716.39 2123
7717.22 2189
7718.05 2160
7718.88 2072
7719.71 2109
7720.54 2069
7721.37 2152
7722.20 2116
7723.02 2036
7723.85 2034
7724.68 2123
7725.51 2052
7726.34 2036
7727.17 2040
7728.00 2048
7728.83 2053
7729.66 2078
7730.49 2105
7731.32 2107
7732.15 2092
7732.98 2061
7733.81 2072
7734.64 2066
7735.47 2063
7736.30 2032
7737.13 2070
7737.96 2069
7738.79 2021
7739.62 2072
7740.45 2117
7741.28 2185
7742.11 2165
7742.94 2214
7743.77 2380
7744.60 2721
7745.43 2907
7746.26 3290
7747.09 3529
7747.92 3731
7748.75 3781
7749.59 3778
7750.42 3622
7751.25 3505
7752.08 3242
7752.91 2976
7753.74 2774
7754.57 2569
7755.40 2434
7756.23 2328
7757.06 2300
7757.90 2221
7758.73 2275
7759.56 2147
7760.39 2092
7761.22 2149
7762.05 2182
7762.88 2219
7763.71 2218
7764.55 2196
7765.38 2125
7766.21 2062
7767.04 1987
7767.87 1927
7768.70 1912
7769.54 1853
7770.37 1829
7771.20 1848
7772.03 1799
7772.86 1780
7773.70 1801
7774.53 1837
7775.36 1769
7776.19 1823
7777.02 1853
7777.86 1826
7778.69 1787
7779.52 1809
7780.35 1813
7781.19 1808
7782.02 1895
7782.85 1926
7783.68 1868
7784.52 1949
7785.35 1975
7786.18 1919
7787.01 1979
7787.85 2008
7788.68 1951
7789.51 1927
7790.35 1932
7791.18 1932
7792.01 1902
7792.84 1928
7793.68 1957
7794.51 1910
7795.34 1867
7796.18 1884
7797.01 1949
7797.84 1895
7798.68 1898
7799.51 1986
7800.34 1952
7801.18 1981
7802.01 1973
7802.84 2004
7803.68 1997
7804.51 2069
7805.35 1997
7806.18 1979
7807.01 2079
7807.85 2019
7808.68 2081
7809.51 2060
7810.35 2007
7811.18 2017
7812.02 2047
7812.85 2069
7813.68 2186
7814.52 2097
7815.35 2096
7816.19 2171
7817.02 2176
7817.86 2136
7818.69 2119
7819.52 2204
7820.36 2074
7821.19 2198
7822.03 2102
7822.86 2061
7823.70 2103
7824.53 2082
7825.37 2130
7826.20 2137
7827.04 2184
7827.87 2208
7828.71 2178
7829.54 2168
7830.38 2181
7831.21 2078
7832.05 2039
7832.88 2033
7833.72 2069
7834.55 2082
7835.39 2013
7836.22 2021
7837.06 2018
7837.89 2037
7838.73 2037
7839.57 1993
7840.40 1940
7841.24 1944
7842.07 1925
7842.91 1908
7843.74 1939
7844.58 1910
7845.42 1913
7846.25 1943
7847.09 1854
7847.92 1870
7848.76 1860
7849.60 1859
7850.43 1828
7851.27 1834
7852.10 1804
7852.94 1786
7853.78 1895
7854.61 1898
7855.45 1826
7856.29 1809
7857.12 1851
7857.96 1848
7858.79 1885
7859.63 1863
7860.47 1824
7861.30 1807
7862.14 1859
7862.98 1855
7863.81 1830
7864.65 1933
7865.49 1865
7866.33 1860
7867.16 1834
7868.00 1807
7868.84 1818
7869.67 1899
7870.51 1871
7871.35 1826
7872.19 1851
7873.02 1873
7873.86 1890
7874.70 1872
7875.54 1979
7876.37 2046
7877.21 2103
7878.05 2123
7878.89 2069
7879.72 2024
7880.56 2001
7881.40 1988
7882.24 1924
7883.07 1956
7883.91 1949
7884.75 1946
7885.59 1876
7886.43 1887
7887.26 1853
7888.10 1855
7888.94 1931
7889.78 1897
7890.62 1921
7891.45 1920
7892.29 1960
7893.13 1917
7893.97 1884
7894.81 1900
7895.65 1866
7896.49 1843
7897.32 1834
7898.16 1818
7899.00 1910
7899.84 1929
7900.68 1879
7901.52 1905
7902.36 1863
7903.20 1837
7904.03 1873
7904.87 1845
7905.71 1745
7906.55 1763
7907.39 1830
7908.23 1836
7909.07 1817
7909.91 1766
7910.75 1759
7911.59 1794
7912.43 1821
7913.27 1850
7914.11 1967
7914.94 2030
7915.78 2137
7916.62 2195
7917.46 2196
7918.30 2160
7919.14 2210
7919.98 2255
7920.82 2167
7921.66 2112
7922.50 2097
7923.34 2063
7924.18 1998
7925.02 1953
7925.86 1918
7926.70 1821
7927.54 1759
7928.38 1758
7929.22 1773
7930.06 1725
7930.90 1706
7931.74 1687
7932.59 1723
7933.43 1661
7934.27 1621
7935.11 1702
7935.95 1658
7936.79 1644
7937.63 1653
7938.47 1664
7939.31 1721
7940.15 1725
7940.99 1836
7941.83 1756
7942.67 1843
7943.52 1885
7944.36 1863
7945.20 1863
7946.04 1871
7946.88 1904
7947.72 1857
7948.56 1912
7949.40 1835
7950.25 1791
7951.09 1737
7951.93 1760
7952.77 1714
7953.61 1775
7954.45 1742
7955.29 1740
7956.14 1781
7956.98 1730
7957.82 1640
7958.66 1696
7959.50 1845
7960.35 1744
7961.19 1689
7962.03 1687
7962.87 1690
7963.71 1622
7964.56 1678
7965.40 1717
7966.24 1698
7967.08 1704
7967.93 1782
7968.77 1744
7969.61 1877
7970.45 1785
7971.29 1795
7972.14 1714
7972.98 1693
7973.82 1682
7974.67 1693
7975.51 1632
7976.35 1666
7977.19 1610
7978.04 1585
7978.88 1638
7979.72 1634
7980.57 1646
7981.41 1614
7982.25 1603
7983.09 1585
7983.94 1595
7984.78 1558
7985.62 1587
7986.47 1601
7987.31 1575
7988.15 1617
7989.00 1576
7989.84 1644
7990.68 1609
7991.53 1557
7992.37 1549
7993.22 1538
7994.06 1532
7994.90 1541
7995.75 1480
7996.59 1452
7997.43 1462
7998.28 1462
7999.12 1410
7999.97 1477
8000.81 1491
8001.65 1471
8002.50 1488
8003.34 1524
8004.19 1529
8005.03 1503
8005.88 1500
8006.72 1526
8007.57 1560
8008.41 1467
8009.25 1516
8010.10 1550
8010.94 1504
8011.79 1484
8012.63 1424
8013.48 1455
8014.32 1477
8015.17 1442
8016.01 1463
8016.86 1435
8017.70 1401
8018.55 1388
8019.39 1368
8020.24 1402
8021.08 1406
8021.93 1392
8022.77 1424
8023.62 1424
8024.46 1399
8025.31 1396
8026.15 1381
8027.00 1413
8027.84 1428
8028.69 1358
8029.54 1414
8030.38 1464
8031.23 1404
8032.07 1421
8032.92 1410
8033.76 1379
8034.61 1445
8035.46 1414
8036.30 1461
8037.15 1367
8037.99 1365
8038.84 1378
8039.69 1391
8040.53 1403
8041.38 1414
8042.22 1381
8043.07 1381
8043.92 1391
8044.76 1447
8045.61 1396
8046.46 1420
8047.30 1477
8048.15 1441
8049.00 1448
8049.84 1394
8050.69 1424
8051.54 1386
8052.38 1425
8053.23 1413
8054.08 1398
8054.92 1461
8055.77 1464
8056.62 1428
8057.46 1381
8058.31 1375
8059.16 1399
8060.01 1429
8060.85 1443
8061.70 1341
8062.55 1369
8063.40 1462
8064.24 1420
8065.09 1381
8065.94 1388
8066.79 1422
8067.63 1413
8068.48 1403
8069.33 1391
8070.18 1380
8071.02 1348
8071.87 1406
8072.72 1458
8073.57 1397
8074.42 1351
8075.26 1386
8076.11 1396
8076.96 1371
8077.81 1371
8078.66 1369
8079.50 1405
8080.35 1350
8081.20 1343
8082.05 1398
8082.90 1379
8083.75 1393
8084.59 1391
8085.44 1355
8086.29 1357
8087.14 1349
8087.99 1329
8088.84 1397
8089.69 1422
8090.53 1397
8091.38 1395
8092.23 1362
8093.08 1350
8093.93 1353
8094.78 1324
8095.63 1340
8096.48 1417
8097.33 1442
8098.18 1426
8099.02 1384
8099.87 1368
8100.72 1414
8101.57 1416
8102.42 1394
8103.27 1405
8104.12 1375
8104.97 1411
8105.82 1379
8106.67 1328
8107.52 1366
8108.37 1403
8109.22 1381
8110.07 1326
8110.92 1348
8111.77 1354
8112.62 1436
8113.47 1465
8114.32 1457
8115.17 1434
8116.02 1420
8116.87 1518
8117.72 1450
8118.57 1469
8119.42 1481
8120.27 1525
8121.12 1534
8121.97 1569
8122.82 1535
8123.67 1513
8124.52 1529
8125.37 1523
8126.22 1525
8127.07 1534
8127.93 1471
8128.78 1475
8129.63 1481
8130.48 1435
8131.33 1460
8132.18 1413
8133.03 1380
8133.88 1477
8134.73 1392
8135.58 1417
8136.44 1483
8137.29 1497
8138.14 1521
8138.99 1476
8139.84 1475
8140.69 1480
8141.54 1462
8142.39 1471
8143.25 1513
8144.10 1470
8144.95 1479
8145.80 1477
8146.65 1524
8147.50 1522
8148.36 1536
8149.21 1550
8150.06 1468
8150.91 1529
8151.76 1610
8152.62 1569
8153.47 1610
8154.32 1706
8155.17 1728
8156.02 1743
8156.88 1794
8157.73 1726
8158.58 1733
8159.43 1685
8160.29 1604
8161.14 1650
8161.99 1531
8162.84 1489
8163.70 1490
8164.55 1483
8165.40 1544
8166.25 1493
8167.11 1462
8167.96 1465
8168.81 1419
8169.67 1437
8170.52 1409
8171.37 1411
8172.23 1380
8173.08 1396
8173.93 1423
8174.78 1414
8175.64 1380
8176.49 1339
8177.34 1338
8178.20 1343
8179.05 1357
8179.90 1400
8180.76 1367
8181.61 1337
8182.47 1374
8183.32 1310
8184.17 1283
8185.03 1296
8185.88 1269
8186.73 1301
8187.59 1310
8188.44 1282
8189.30 1277
8190.15 1277
8191.00 1270
8191.86 1278
8192.71 1317
8193.57 1269
8194.42 1256
8195.27 1298
8196.13 1301
8196.98 1293
8197.84 1284
8198.69 1312
8199.55 1322
8200.40 1329
8201.26 1257
8202.11 1288
8202.96 1242
8203.82 1265
8204.67 1256
8205.53 1290
8206.38 1304
8207.24 1308
8208.09 1301
8208.95 1276
8209.80 1318
8210.66 1294
8211.51 1284
8212.37 1317
8213.22 1284
8214.08 1274
8214.93 1285
8215.79 1281
8216.65 1322
8217.50 1315
8218.36 1305
8219.21 1314
8220.07 1301
8220.92 1265
8221.78 1330
8222.63 1321
8223.49 1376
8224.35 1411
8225.20 1386
8226.06 1363
8226.91 1314
8227.77 1347
8228.63 1308
8229.48 1318
8230.34 1344
8231.19 1336
8232.05 1352
8232.91 1315
8233.76 1327
8234.62 1306
8235.47 1298
8236.33 1287
8237.19 1265
8238.04 1303
8238.90 1353
8239.76 1254
8240.61 1320
8241.47 1346
8242.33 1280
8243.18 1292
8244.04 1256
8244.90 1278
8245.75 1283
8246.61 1315
8247.47 1346
8248.33 1290
8249.18 1322
8250.04 1326
8250.90 1327
8251.75 1309
8252.61 1297
8253.47 1289
8254.33 1321
8255.18 1275
8256.04 1325
8256.90 1339
8257.76 1360
8258.61 1308
8259.47 1278
8260.33 1331
8261.19 1364
8262.04 1352
8262.90 1351
8263.76 1314
8264.62 1288
8265.48 1296
8266.33 1296
8267.19 1286
8268.05 1302
8268.91 1326
8269.77 1304
8270.62 1287
8271.48 1281
8272.34 1287
8273.20 1317
8274.06 1330
8274.92 1312
8275.77 1335
8276.63 1309
8277.49 1383
8278.35 1401
8279.21 1331
8280.07 1322
8280.93 1362
8281.78 1338
8282.64 1362
8283.50 1314
8284.36 1303
8285.22 1283
8286.08 1315
8286.94 1310
8287.80 1290
8288.66 1373
8289.51 1338
8290.37 1329
8291.23 1279
8292.09 1364
8292.95 1379
8293.81 1345
8294.67 1350
8295.53 1314
8296.39 1379
8297.25 1381
8298.11 1354
8298.97 1382
8299.83 1346
8300.69 1347
8301.55 1386
8302.41 1344
8303.27 1332
8304.13 1334
8304.99 1330
8305.85 1423
8306.71 1355
8307.57 1377
8308.43 1376
8309.29 1372
8310.15 1380
8311.01 1373
8311.87 1369
8312.73 1402
8313.59 1437
8314.45 1422
8315.31 1434
8316.17 1384
8317.03 1387
8317.89 1484
8318.75 1429
8319.61 1380
8320.47 1409
8321.33 1406
8322.20 1415
8323.06 1427
8323.92 1408
8324.78 1355
8325.64 1382
8326.50 1430
8327.36 1474
8328.22 1409
8329.08 1484
8329.94 1449
8330.81 1450
8331.67 1463
8332.53 1429
8333.39 1384
8334.25 1432
8335.11 1448
8335.97 1399
8336.84 1406
8337.70 1374
8338.56 1451
8339.42 1410
8340.28 1380
8341.15 1476
8342.01 1446
8342.87 1474
8343.73 1476
8344.59 1499
8345.45 1503
8346.32 1448
8347.18 1434
8348.04 1511
8348.90 1509
8349.77 1487
8350.63 1412
8351.49 1507
8352.35 1506
8353.22 1519
8354.08 1530
8354.94 1538
8355.80 1486
8356.67 1503
8357.53 1485
8358.39 1530
8359.25 1564
8360.12 1478
8360.98 1488
8361.84 1549
8362.71 1541
8363.57 1549
8364.43 1553
8365.29 1577
8366.16 1588
8367.02 1660
8367.88 1579
8368.75 1561
8369.61 1602
8370.47 1570
8371.34 1627
8372.20 1671
8373.06 1682
8373.93 1686
8374.79 1690
8375.65 1657
8376.52 1649
8377.38 1685
8378.25 1678
8379.11 1689
8379.97 1654
8380.84 1724
8381.70 1722
8382.56 1720
8383.43 1730
8384.29 1765
8385.16 1765
8386.02 1794
8386.89 1813
8387.75 1902
8388.61 1804
8389.48 1825
8390.34 1834
8391.21 1866
8392.07 1898
8392.94 1904
8393.80 1885
8394.67 1894
8395.53 1949
8396.39 2033
8397.26 2029
8398.12 2061
8398.99 2060
8399.85 2055
8400.72 2116
8401.58 2106
8402.45 2101
8403.31 2118
8404.18 2095
8405.04 2148
8405.91 2202
8406.77 2255
8407.64 2269
8408.50 2300
8409.37 2285
8410.24 2334
8411.10 2356
8411.97 2354
8412.83 2338
8413.70 2518
8414.56 2457
8415.43 2549
8416.29 2521
8417.16 2513
8418.03 2519
8418.89 2601
8419.76 2633
8420.62 2586
8421.49 2674
8422.36 2686
8423.22 2682
8424.09 2664
8424.95 2689
8425.82 2707
8426.69 2858
8427.55 2873
8428.42 2908
8429.28 2922
8430.15 2943
8431.02 3037
8431.88 3115
8432.75 3102
8433.62 3195
8434.48 3232
8435.35 3270
8436.22 3378
8437.08 3497
8437.95 3590
8438.82 3710
8439.68 3830
8440.55 3857
8441.42 3955
8442.29 3898
8443.15 4076
8444.02 4057
8444.89 4079
8445.75 4108
8446.62 4221
8447.49 4281
8448.36 4448
8449.22 4652
8450.09 4959
8450.96 5333
8451.83 5962
8452.69 6952
8453.56 7805
8454.43 8684
8455.30 9557
8456.16 9969
8457.03 10254
8457.90 10184
8458.77 9865
8459.64 9077
8460.50 8400
8461.37 7689
8462.24 6882
8463.11 5995
8463.98 5588
8464.84 5077
8465.71 4537
8466.58 4140
8467.45 3839
8468.32 3599
8469.19 3480
8470.05 3273
8470.92 3142
8471.79 3082
8472.66 2960
8473.53 2967
8474.40 2909
8475.27 2879
8476.13 2808
8477.00 2741
8477.87 2816
8478.74 2782
8479.61 2812
8480.48 2881
8481.35 2825
8482.22 2788
8483.09 2810
8483.96 2725
8484.82 2844
8485.69 2765
8486.56 2801
8487.43 2741
8488.30 2771
8489.17 2777
8490.04 2896
8490.91 2862
8491.78 2915
8492.65 2993
8493.52 2994
8494.39 3058
8495.26 3099
8496.13 3066
8497.00 2984
8497.87 2951
8498.74 2879
8499.61 2879
8500.48 2762
8501.35 2763
8502.22 2764
8503.09 2697
8503.96 2638
8504.83 2678
8505.70 2722
8506.57 2732
8507.44 2711
8508.31 2682
8509.18 2752
8510.05 2737
8510.92 2744
8511.79 2759
8512.66 2756
8513.53 2889
8514.40 2895
8515.27 2836
8516.15 2883
8517.02 2916
8517.89 2862
8518.76 2875
8519.63 2968
8520.50 2932
8521.37 2977
8522.24 2993
8523.11 2942
8523.98 2880
8524.86 2965
8525.73 2971
8526.60 2870
8527.47 2889
8528.34 2875
8529.21 2891
8530.08 2977
8530.96 2970
8531.83 3048
8532.70 3010
8533.57 3101
8534.44 3092
8535.31 3072
8536.19 3002
8537.06 3009
8537.93 2964
8538.80 2980
8539.67 2920
8540.55 2797
8541.42 2798
8542.29 2810
8543.16 2706
8544.03 2678
8544.91 2620
8545.78 2657
8546.65 2572
8547.52 2542
8548.40 2594
8549.27 2685
8550.14 2746
8551.01 2849
8551.89 2955
8552.76 2987
8553.63 3170
8554.51 3161
8555.38 3263
8556.25 3158
8557.12 3078
8558.00 3075
8558.87 3045
8559.74 2935
8560.62 2833
8561.49 2741
8562.36 2744
8563.24 2647
8564.11 2545
8564.98 2516
8565.86 2451
8566.73 2364
8567.60 2333
8568.48 2342
8569.35 2282
8570.22 2252
8571.10 2212
8571.97 2256
8572.84 2198
8573.72 2208
8574.59 2180
8575.46 2223
8576.34 2164
8577.21 2114
8578.09 2104
8578.96 2077
8579.83 2163
8580.71 2125
8581.58 2127
8582.46 2106
8583.33 2101
8584.21 2087
8585.08 2044
8585.95 2037
8586.83 2080
8587.70 2077
8588.58 2069
8589.45 1998
8590.33 2049
8591.20 2156
8592.08 2142
8592.95 2120
8593.83 2174
8594.70 2208
8595.58 2185
8596.45 2197
8597.33 2177
8598.20 2197
8599.08 2201
8599.95 2233
8600.83 2268
8601.70 2293
8602.58 2227
8603.45 2196
8604.33 2224
8605.20 2188
8606.08 2200
8606.95 2261
8607.83 2220
8608.70 2177
8609.58 2244
8610.45 2222
8611.33 2193
8612.21 2180
8613.08 2185
8613.96 2219
8614.83 2268
8615.71 2270
8616.59 2248
8617.46 2278
8618.34 2306
8619.21 2309
8620.09 2284
8620.97 2245
8621.84 2350
8622.72 2332
8623.59 2344
8624.47 2391
8625.35 2347
8626.22 2372
8627.10 2398
8627.98 2423
8628.85 2396
8629.73 2377
8630.61 2438
8631.48 2538
8632.36 2439
8633.24 2402
8634.11 2441
8634.99 2485
8635.87 2550
8636.74 2567
8637.62 2543
8638.50 2526
8639.37 2475
8640.25 2533
8641.13 2548
8642.01 2602
8642.88 2584
8643.76 2650
8644.64 2728
8645.52 2740
8646.39 2727
8647.27 2769
8648.15 2685
8649.03 2730
8649.90 2712
8650.78 2803
8651.66 2862
8652.54 2764
8653.41 2737
8654.29 2793
8655.17 2821
8656.05 2839
8656.93 2806
8657.80 2818
8658.68 2833
8659.56 2888
8660.44 2820
8661.32 2834
8662.19 2932
8663.07 2881
8663.95 2871
8664.83 2961
8665.71 2965
8666.59 2957
8667.46 3090
8668.34 3119
8669.22 3174
8670.10 3239
8670.98 3370
8671.86 3532
8672.74 3557
8673.62 3675
8674.49 3733
8675.37 3753
8676.25 3770
8677.13 3731
8678.01 3655
8678.89 3659
8679.77 3648
8680.65 3584
8681.53 3493
8682.41 3520
8683.29 3495
8684.16 3571
8685.04 3680
8685.92 3661
8686.80 3834
8687.68 4062
8688.56 4393
8689.44 4573
8690.32 4911
8691.20 5272
8692.08 5551
8692.96 5599
8693.84 5682
8694.72 5616
8695.60 5474
8696.48 5225
8697.36 5024
8698.24 4745
8699.12 4457
8700.00 4202
8700.88 4129
8701.76 3883
8702.64 3692
8703.52 3565
8704.40 3526
8705.28 3533
8706.16 3494
8707.04 3472
8707.92 3495
8708.80 3387
8709.69 3484
8710.57 3373
8711.45 3388
8712.33 3486
8713.21 3475
8714.09 3463
8714.97 3454
8715.85 3506
8716.73 3459
8717.61 3500
8718.49 3523
8719.38 3532
8720.26 3577
8721.14 3647
8722.02 3685
8722.90 3712
8723.78 3778
8724.66 3772
8725.54 3727
8726.43 3848
8727.31 3833
8728.19 3913
8729.07 3960
8729.95 4114
8730.83 4147
8731.72 4116
8732.60 4214
8733.48 4222
8734.36 4328
8735.24 4333
8736.13 4267
8737.01 4224
8737.89 4339
8738.77 4312
8739.65 4327
8740.54 4351
8741.42 4210
8742.30 4334
8743.18 4335
8744.07 4318
8744.95 4387
8745.83 4403
8746.71 4594
8747.60 4626
8748.48 4579
8749.36 4674
8750.24 4582
8751.13 4693
8752.01 4703
8752.89 4800
8753.77 4825
8754.66 4875
8755.54 4888
8756.42 5018
8757.31 5253
8758.19 5332
8759.07 5421
8759.96 5595
8760.84 5748
8761.72 5877
8762.61 6008
8763.49 6092
8764.37 6061
8765.26 6156
8766.14 6183
8767.02 6309
8767.91 6284
8768.79 6197
8769.67 6144
8770.56 6208
8771.44 6350
8772.32 6553
8773.21 7013
8774.09 7714
8774.98 8607
8775.86 9637
8776.74 10670
8777.63 11600
8778.51 12488
8779.40 12959
8780.28 13407
8781.17 13206
8782.05 12854
8782.93 12024
8783.82 11216
8784.70 10491
8785.59 9544
8786.47 8844
8787.36 8163
8788.24 7488
8789.13 7062
8790.01 6806
8790.89 6773
8791.78 6686
8792.66 6695
8793.55 6798
8794.43 7046
8795.32 7051
8796.20 6958
8797.09 6917
8797.97 6584
8798.86 6395
8799.74 6227
8800.63 5892
8801.52 5552
8802.40 5248
8803.29 4953
8804.17 4814
8805.06 4775
8805.94 4606
8806.83 4561
8807.71 4607
8808.60 4525
8809.48 4548
8810.37 4526
8811.26 4588
8812.14 4657
8813.03 4602
8813.91 4521
8814.80 4630
8815.69 4475
8816.57 4455
8817.46 4426
8818.34 4350
8819.23 4253
8820.12 4151
8821.00 4132
8821.89 3980
8822.77 3992
8823.66 4015
8824.55 4010
8825.43 3921
8826.32 3954
8827.21 4083
8828.09 3931
8828.98 3859
8829.87 3882
8830.75 3974
8831.64 3932
8832.53 3861
8833.41 3875
8834.30 3906
8835.19 3843
8836.08 3782
8836.96 3818
8837.85 3769
8838.74 3738
8839.62 3809
8840.51 3846
8841.40 3769
8842.29 3837
8843.17 3874
8844.06 3878
8844.95 3863
8845.84 3857
8846.72 3801
8847.61 3843
8848.50 3843
8849.39 3734
8850.27 3776
8851.16 3685
8852.05 3712
8852.94 3730
8853.82 3719
8854.71 3646
8855.60 3670
8856.49 3626
8857.38 3634
8858.26 3571
8859.15 3546
8860.04 3538
8860.93 3523
8861.82 3374
8862.71 3400
8863.59 3351
8864.48 3338
8865.37 3340
8866.26 3227
8867.15 3151
8868.04 3219
8868.93 3051
8869.81 2988
8870.70 3009
8871.59 3015
8872.48 2980
8873.37 2996
8874.26 2958
8875.15 2955
8876.04 2837
8876.93 2825
8877.81 2784
8878.70 2834
8879.59 2812
8880.48 2752
8881.37 2773
8882.26 2727
8883.15 2683
8884.04 2624
8884.93 2627
8885.82 2585
8886.71 2523
8887.60 2538
8888.49 2515
8889.38 2506
8890.27 2451
8891.16 2408
8892.05 2369
8892.94 2411
8893.83 2437
8894.72 2424
8895.61 2366
8896.50 2318
8897.39 2312
8898.28 2279
8899.17 2311
8900.06 2286
8900.95 2338
8901.84 2197
8902.73 2244
8903.62 2243
8904.51 2216
8905.40 2157
8906.29 2204
8907.18 2219
8908.07 2142
8908.96 2142
8909.85 2133
8910.74 2147
8911.63 2083
8912.52 2095
8913.41 2069
8914.31 2027
8915.20 1999
8916.09 2055
8916.98 2044
8917.87 2017
8918.76 1979
8919.65 2042
8920.54 2066
8921.43 2030
8922.33 2036
8923.22 2051
8924.11 1958
8925.00 1961
8925.89 2022
8926.78 2030
8927.67 2010
8928.57 1921
8929.46 1939
8930.35 1951
8931.24 1876
8932.13 1845
8933.03 1875
8933.92 1839
8934.81 1884
8935.70 1822
8936.59 1767
8937.49 1862
8938.38 1831
8939.27 1782
8940.16 1791
8941.05 1822
8941.95 1749
8942.84 1746
8943.73 1780
8944.62 1719
8945.52 1753
8946.41 1721
8947.30 1743
8948.19 1741
8949.09 1768
8949.98 1749
8950.87 1796
8951.76 1731
8952.66 1789
8953.55 1757
8954.44 1651
8955.34 1654
8956.23 1709
8957.12 1699
8958.02 1636
8958.91 1572
8959.80 1657
8960.69 1678
8961.59 1569
8962.48 1628
8963.37 1635
8964.27 1629
8965.16 1640
8966.05 1678
8966.95 1708
8967.84 1680
8968.74 1655
8969.63 1692
8970.52 1623
8971.42 1542
8972.31 1535
8973.20 1558
8974.10 1536
8974.99 1521
8975.89 1537
8976.78 1527
8977.67 1520
8978.57 1488
8979.46 1469
8980.36 1404
8981.25 1450
8982.15 1487
8983.04 1454
8983.93 1425
8984.83 1420
8985.72 1396
8986.62 1410
8987.51 1411
8988.41 1419
8989.30 1404
8990.20 1461
8991.09 1402
8991.99 1391
8992.88 1373
8993.78 1438
8994.67 1377
8995.57 1344
8996.46 1317
8997.36 1355
8998.25 1347
8999.15 1334
9000.04 1368
9000.94 1321
9001.83 1317
9002.73 1305
9003.62 1329
9004.52 1314
9005.41 1276
9006.31 1327
9007.20 1343
9008.10 1299
9009.00 1267
9009.89 1317
9010.79 1318
9011.68 1280
9012.58 1352
9013.47 1289
9014.37 1276
9015.27 1247
9016.16 1259
9017.06 1219
9017.95 1287
9018.85 1298
9019.75 1265
9020.64 1254
9021.54 1250
9022.43 1271
9023.33 1295
9024.23 1335
9025.12 1233
9026.02 1241
9026.92 1216
9027.81 1267
9028.71 1250
9029.61 1249
9030.50 1247
9031.40 1237
9032.30 1251
9033.19 1265
9034.09 1250
9034.99 1210
9035.88 1234
9036.78 1236
9037.68 1196
9038.58 1221
9039.47 1197
9040.37 1181
9041.27 1193
9042.16 1205
9043.06 1237
9043.96 1164
9044.86 1217
9045.75 1203
9046.65 1220
9047.55 1204
9048.45 1262
9049.34 1239
9050.24 1260
9051.14 1282
9052.04 1211
9052.94 1203
9053.83 1199
9054.73 1245
9055.63 1228
9056.53 1199
9057.43 1177
9058.32 1189
9059.22 1201
9060.12 1210
9061.02 1224
9061.92 1243
9062.81 1244
9063.71 1272
9064.61 1257
9065.51 1245
9066.41 1317
9067.31 1261
9068.21 1317
9069.10 1267
9070.00 1250
9070.90 1221
9071.80 1241
9072.70 1229
9073.60 1211
9074.50 1212
9075.40 1283
9076.29 1229
9077.19 1197
9078.09 1168
9078.99 1146
9079.89 1146
9080.79 1178
9081.69 1182
9082.59 1231
9083.49 1163
9084.39 1159
9085.29 1229
9086.19 1214
9087.09 1228
9087.98 1216
9088.88 1209
9089.78 1206
9090.68 1206
9091.58 1224
9092.48 1183
9093.38 1147
9094.28 1187
9095.18 1191
9096.08 1169
9096.98 1188
9097.88 1154
9098.78 1190
9099.68 1158
9100.58 1163
9101.48 1138
9102.38 1143
9103.28 1168
9104.18 1099
9105.08 1195
9105.99 1211
9106.89 1239
9107.79 1181
9108.69 1142
9109.59 1168
9110.49 1133
9111.39 1159
9112.29 1133
9113.19 1129
9114.09 1128
9114.99 1167
9115.89 1171
9116.79 1160
9117.69 1154
9118.60 1164
9119.50 1185
9120.40 1142
9121.30 1145
9122.20 1143
9123.10 1185
9124.00 1174
9124.90 1155
9125.81 1148
9126.71 1168
9127.61 1181
9128.51 1132
9129.41 1147
9130.31 1087
9131.22 1146
9132.12 1138
9133.02 1155
9133.92 1156
9134.82 1164
9135.72 1129
9136.63 1141
9137.53 1168
9138.43 1149
9139.33 1117
9140.23 1144
9141.14 1135
9142.04 1090
9142.94 1131
9143.84 1116
9144.75 1109
9145.65 1162
9146.55 1146
9147.45 1114
9148.36 1098
9149.26 1191
9150.16 1148
9151.06 1108
9151.97 1146
9152.87 1159
9153.77 1133
9154.67 1103
9155.58 1165
9156.48 1146
9157.38 1124
9158.29 1150
9159.19 1137
9160.09 1138
9161.00 1109
9161.90 1138
9162.80 1152
9163.71 1138
9164.61 1121
9165.51 1119
9166.42 1143
9167.32 1122
9168.22 1119
9169.13 1092
9170.03 1096
9170.93 1116
9171.84 1116
9172.74 1142
9173.64 1149
9174.55 1172
9175.45 1158
9176.36 1129
9177.26 1141
9178.16 1139
9179.07 1168
9179.97 1115
9180.88 1136
9181.78 1126
9182.69 1160
9183.59 1153
9184.49 1173
9185.40 1204
9186.30 1159
9187.21 1134
9188.11 1125
9189.02 1149
9189.92 1160
9190.82 1182
9191.73 1132
9192.63 1155
9193.54 1142
9194.44 1146
9195.35 1161
9196.25 1198
9197.16 1235
9198.06 1287
9198.97 1263
9199.87 1260
9200.78 1256
9201.68 1250
9202.59 1235
9203.49 1254
9204.40 1250
9205.30 1214
9206.21 1228
9207.12 1162
9208.02 1188
9208.93 1166
9209.83 1234
9210.74 1200
9211.64 1149
9212.55 1212
9213.45 1147
9214.36 1184
9215.27 1190
9216.17 1167
9217.08 1220
9217.98 1202
9218.89 1199
9219.80 1213
9220.70 1228
9221.61 1177
9222.51 1222
9223.42 1228
9224.33 1169
9225.23 1167
9226.14 1159
9227.05 1163
9227.95 1190
9228.86 1157
9229.77 1175
9230.67 1193
9231.58 1142
9232.49 1117
9233.39 1163
9234.30 1169
9235.21 1170
9236.11 1159
9237.02 1184
9237.93 1177
9238.83 1127
9239.74 1136
9240.65 1179
9241.55 1147
9242.46 1147
9243.37 1152
9244.28 1161
9245.18 1154
9246.09 1139
9247.00 1150
9247.91 1149
9248.81 1127
9249.72 1162
9250.63 1204
9251.54 1147
9252.44 1137
9253.35 1162
9254.26 1189
9255.17 1161
9256.07 1139
9256.98 1151
9257.89 1195
9258.80 1160
9259.71 1131
9260.61 1134
9261.52 1113
9262.43 1123
9263.34 1184
9264.25 1192
9265.16 1190
9266.06 1234
9266.97 1181
9267.88 1198
9268.79 1227
9269.70 1218
9270.61 1194
9271.51 1230
9272.42 1254
9273.33 1201
9274.24 1204
9275.15 1260
9276.06 1297
9276.97 1236
9277.88 1253
9278.78 1237
9279.69 1204
9280.60 1223
9281.51 1239
9282.42 1222
9283.33 1219
9284.24 1236
9285.15 1212
9286.06 1248
9286.97 1214
9287.88 1258
9288.79 1262
9289.70 1178
9290.60 1169
9291.51 1224
9292.42 1235
9293.33 1262
9294.24 1235
9295.15 1213
9296.06 1272
9296.97 1253
9297.88 1274
9298.79 1274
9299.70 1232
9300.61 1230
9301.52 1261
9302.43 1278
9303.34 1292
9304.25 1259
9305.16 1264
9306.07 1277
9306.98 1253
9307.89 1233
9308.80 1236
9309.71 1299
9310.63 1315
9311.54 1339
9312.45 1288
9313.36 1238
9314.27 1292
9315.18 1242
9316.09 1240
9317.00 1216
9317.91 1278
9318.82 1282
9319.73 1253
9320.64 1256
9321.55 1251
9322.47 1269
9323.38 1302
9324.29 1260
9325.20 1293
9326.11 1253
9327.02 1202
9327.93 1213
9328.84 1235
9329.76 1218
9330.67 1190
9331.58 1205
9332.49 1183
9333.40 1200
9334.31 1208
9335.23 1180
9336.14 1192
9337.05 1199
9337.96 1261
9338.87 1313
9339.78 1298
9340.70 1267
9341.61 1267
9342.52 1238
9343.43 1256
9344.34 1212
9345.26 1212
9346.17 1187
9347.08 1266
9347.99 1244
9348.91 1240
9349.82 1220
9350.73 1207
9351.64 1215
9352.56 1196
9353.47 1228
9354.38 1199
9355.29 1246
9356.21 1275
9357.12 1321
9358.03 1297
9358.94 1266
9359.86 1280
9360.77 1256
9361.68 1286
9362.60 1198
9363.51 1203
9364.42 1221
9365.34 1285
9366.25 1309
9367.16 1303
9368.08 1279
9368.99 1263
9369.90 1245
9370.82 1272
9371.73 1264
9372.64 1320
9373.56 1285
9374.47 1278
9375.38 1248
9376.30 1291
9377.21 1266
9378.12 1304
9379.04 1319
9379.95 1334
9380.87 1275
9381.78 1322
9382.69 1351
9383.61 1390
9384.52 1299
9385.44 1323
9386.35 1352
9387.27 1392
9388.18 1432
9389.09 1457
9390.01 1434
9390.92 1470
9391.84 1447
9392.75 1477
9393.67 1532
9394.58 1464
9395.50 1457
9396.41 1558
9397.32 1494
9398.24 1472
9399.15 1510
9400.07 1515
9400.98 1499
9401.90 1458
9402.81 1408
9403.73 1417
9404.64 1377
9405.56 1437
9406.47 1416
9407.39 1403
9408.30 1396
9409.22 1387
9410.14 1432
9411.05 1427
9411.97 1384
9412.88 1420
9413.80 1423
9414.71 1379
9415.63 1388
9416.54 1351
9417.46 1416
9418.38 1436
9419.29 1398
9420.21 1360
9421.12 1434
9422.04 1412
9422.95 1450
9423.87 1430
9424.79 1395
9425.70 1478
9426.62 1497
9427.54 1465
9428.45 1475
9429.37 1522
9430.28 1468
9431.20 1523
9432.12 1515
9433.03 1489
9433.95 1534
9434.87 1587
9435.78 1548
9436.70 1594
9437.62 1585
9438.53 1641
9439.45 1620
9440.37 1592
9441.28 1593
9442.20 1572
9443.12 1614
9444.03 1561
9444.95 1579
9445.87 1618
9446.79 1640
9447.70 1671
9448.62 1745
9449.54 1806
9450.45 1824
9451.37 1877
9452.29 1916
9453.21 2045
9454.12 2011
9455.04 1986
9455.96 1934
9456.88 1950
9457.79 1955
9458.71 1928
9459.63 1867
9460.55 1801
9461.47 1772
9462.38 1715
9463.30 1664
9464.22 1699
9465.14 1730
9466.06 1668
9466.97 1649
9467.89 1644
9468.81 1638
9469.73 1616
9470.65 1615
9471.56 1633
9472.48 1632
9473.40 1618
9474.32 1658
9475.24 1733
9476.16 1722
9477.08 1834
9477.99 1799
9478.91 1842
9479.83 1853
9480.75 1832
9481.67 1906
9482.59 1883
9483.51 1835
9484.43 1860
9485.34 1881
9486.26 1796
9487.18 1761
9488.10 1753
9489.02 1767
9489.94 1655
9490.86 1638
9491.78 1640
9492.70 1636
9493.62 1688
9494.54 1618
9495.46 1592
9496.38 1564
9497.30 1575
9498.22 1617
9499.13 1573
9500.05 1546
9500.97 1620
9501.89 1558
9502.81 1539
9503.73 1579
9504.65 1578
9505.57 1594
9506.49 1678
9507.41 1623
9508.33 1622
9509.25 1650
9510.17 1628
9511.09 1720
9512.01 1717
9512.93 1697
9513.86 1719
9514.78 1662
9515.70 1737
9516.62 1707
9517.54 1736
9518.46 1786
9519.38 1790
9520.30 1769
9521.22 1746
9522.14 1814
9523.06 1776
9523.98 1796
9524.90 1868
9525.82 1866
9526.75 1933
9527.67 1970
9528.59 1978
9529.51 2117
9530.43 2176
9531.35 2229
9532.27 2267
9533.19 2362
9534.11 2309
9535.04 2234
9535.96 2250
9536.88 2266
9537.80 2231
9538.72 2131
9539.64 2099
9540.57 2042
9541.49 1961
9542.41 1927
9543.33 1939
9544.25 1844
9545.17 1911
9546.10 1842
9547.02 1757
9547.94 1777
9548.86 1773
9549.78 1803
9550.71 1803
9551.63 1789
9552.55 1775
9553.47 1777
9554.40 1828
9555.32 1911
9556.24 1875
9557.16 1982
9558.09 2037
9559.01 2028
9559.93 2073
9560.85 2080
9561.78 1975
9562.70 1949
9563.62 1937
9564.54 1917
9565.47 1853
9566.39 1781
9567.31 1746
9568.24 1734
9569.16 1678
9570.08 1700
9571.00 1658
9571.93 1647
9572.85 1661
9573.77 1616
9574.70 1610
9575.62 1550
9576.54 1553
9577.47 1599
9578.39 1631
9579.31 1566
9580.24 1595
9581.16 1611
9582.09 1610
9583.01 1553
9583.93 1617
9584.86 1624
9585.78 1618
9586.70 1632
9587.63 1647
9588.55 1632
9589.48 1598
9590.40 1618
9591.32 1585
9592.25 1602
9593.17 1606
9594.10 1635
9595.02 1636
9595.95 1664
9596.87 1646
9597.79 1651
9598.72 1705
9599.64 1760
9600.57 1745
9601.49 1786
9602.42 1732
9603.34 1717
9604.27 1805
9605.19 1739
9606.12 1797
9607.04 1752
9607.97 1716
9608.89 1772
9609.82 1832
9610.74 1800
9611.67 1816
9612.59 1805
9613.52 1856
9614.44 1891
9615.37 1866
9616.29 1938
9617.22 1887
9618.14 1904
9619.07 1878
9619.99 1898
9620.92 1900
9621.85 1926
9622.77 1987
9623.70 1992
9624.62 2016
9625.55 1971
9626.47 2011
9627.40 2023
9628.33 2077
9629.25 2047
9630.18 2058
9631.10 2005
9632.03 2087
9632.96 2134
9633.88 2141
9634.81 2131
9635.73 2169
9636.66 2230
9637.59 2299
9638.51 2233
9639.44 2217
9640.37 2302
9641.29 2353
9642.22 2387
9643.15 2417
9644.07 2531
9645.00 2588
9645.93 2703
9646.85 2738
9647.78 2799
9648.71 2902
9649.63 2957
9650.56 2973
9651.49 2864
9652.41 2899
9653.34 2793
9654.27 2761
9655.20 2690
9656.12 2639
9657.05 2555
9657.98 2494
9658.90 2480
9659.83 2411
9660.76 2398
9661.69 2409
9662.61 2488
9663.54 2415
9664.47 2447
9665.40 2456
9666.32 2505
9667.25 2452
9668.18 2462
9669.11 2492
9670.04 2478
9670.96 2526
9671.89 2534
9672.82 2554
9673.75 2489
9674.68 2453
9675.60 2540
9676.53 2534
9677.46 2560
9678.39 2625
9679.32 2510
9680.25 2489
9681.17 2520
9682.10 2541
9683.03 2468
9683.96 2511
9684.89 2514
9685.82 2523
9686.75 2456
9687.67 2505
9688.60 2536
9689.53 2612
9690.46 2538
9691.39 2526
9692.32 2536
9693.25 2582
9694.18 2614
9695.11 2585
9696.03 2651
9696.96 2700
9697.89 2618
9698.82 2596
9699.75 2568
9700.68 2550
9701.61 2575
9702.54 2531
9703.47 2556
9704.40 2480
9705.33 2466
9706.26 2387
9707.19 2445
9708.12 2406
9709.05 2474
9709.98 2399
9710.91 2388
9711.84 2448
9712.77 2477
9713.70 2501
9714.63 2464
9715.56 2470
9716.49 2446
9717.42 2529
9718.35 2494
9719.28 2459
9720.21 2395
9721.14 2386
9722.07 2294
9723.00 2244
9723.93 2202
9724.86 2267
9725.79 2279
9726.72 2251
9727.65 2213
9728.58 2146
9729.51 2226
9730.44 2140
9731.37 2114
9732.31 2214
9733.24 2169
9734.17 2174
9735.10 2165
9736.03 2148
9736.96 2131
9737.89 2102
9738.82 2142
9739.75 2086
9740.69 2048
9741.62 2054
9742.55 2075
9743.48 2074
9744.41 2034
9745.34 2106
9746.27 2073
9747.21 2065
9748.14 2053
9749.07 2083
9750.00 2037
9750.93 2051
9751.86 2033
9752.80 2021
9753.73 2065
9754.66 2021
9755.59 2100
9756.52 2052
9757.46 2042
9758.39 2035
9759.32 2037
9760.25 2094
9761.18 2116
9762.12 2070
9763.05 2100
9763.98 2146
9764.91 2118
9765.85 2128
9766.78 2104
9767.71 2049
9768.64 2111
9769.58 2128
9770.51 2093
9771.44 2079
9772.37 2113
9773.31 2153
9774.24 2175
9775.17 2199
9776.11 2250
9777.04 2289
9777.97 2194
9778.91 2291
9779.84 2413
9780.77 2432
9781.71 2451
9782.64 2487
9783.57 2413
9784.51 2430
9785.44 2393
9786.37 2408
9787.31 2341
9788.24 2293
9789.17 2203
9790.11 2083
9791.04 2161
9791.97 2075
9792.91 2062
9793.84 2087
9794.77 2108
9795.71 2155
9796.64 2174
9797.58 2156
9798.51 2208
9799.44 2147
9800.38 2146
9801.31 2124
9802.25 2084
9803.18 2036
9804.12 1942
9805.05 1909
9805.98 1845
9806.92 1807
9807.85 1831
9808.79 1793
9809.72 1757
9810.66 1729
9811.59 1695
9812.53 1632
9813.46 1654
9814.40 1715
9815.33 1666
9816.27 1607
9817.20 1624
9818.14 1614
9819.07 1649
9820.01 1615
9820.94 1571
9821.88 1617
9822.81 1630
9823.75 1613
9824.68 1529
9825.62 1538
9826.55 1574
9827.49 1559
9828.42 1574
9829.36 1566
9830.29 1548
9831.23 1547
9832.17 1535
9833.10 1575
9834.04 1518
9834.97 1569
9835.91 1544
9836.84 1595
9837.78 1574
9838.72 1583
9839.65 1602
9840.59 1590
9841.52 1519
9842.46 1596
9843.40 1590
9844.33 1539
9845.27 1530
9846.20 1515
9847.14 1513
9848.08 1545
9849.01 1550
9849.95 1522
9850.89 1555
9851.82 1486
9852.76 1471
9853.70 1476
9854.63 1538
9855.57 1559
9856.51 1556
9857.44 1541
9858.38 1599
9859.32 1563
9860.25 1606
9861.19 1619
9862.13 1531
9863.07 1533
9864.00 1549
9864.94 1576
9865.88 1547
9866.81 1567
9867.75 1543
9868.69 1512
9869.63 1538
9870.56 1499
9871.50 1541
9872.44 1526
9873.38 1521
9874.31 1477
9875.25 1493
9876.19 1505
9877.13 1512
9878.07 1527
9879.00 1499
9879.94 1552
9880.88 1526
9881.82 1524
9882.75 1511
9883.69 1495
9884.63 1503
9885.57 1475
9886.51 1433
9887.45 1472
9888.38 1453
9889.32 1496
9890.26 1455
9891.20 1514
9892.14 1462
9893.08 1448
9894.01 1411
9894.95 1441
9895.89 1459
9896.83 1505
9897.77 1480
9898.71 1463
9899.65 1449
9900.59 1446
9901.52 1425
9902.46 1516
9903.40 1554
9904.34 1470
9905.28 1523
9906.22 1481
9907.16 1591
9908.10 1545
9909.04 1518
9909.98 1492
9910.92 1516
9911.86 1537
9912.80 1534
9913.73 1586
9914.67 1563
9915.61 1595
9916.55 1670
9917.49 1654
9918.43 1657
9919.37 1761
9920.31 1744
9921.25 1914
9922.19 2073
9923.13 2227
9924.07 2264
9925.01 2386
9925.95 2523
9926.89 2598
9927.83 2565
9928.77 2529
9929.71 2431
9930.65 2430
9931.59 2313
9932.53 2092
9933.47 2078
9934.41 1997
9935.36 1852
9936.30 1731
9937.24 1674
9938.18 1641
9939.12 1552
9940.06 1470
9941.00 1536
9941.94 1494
9942.88 1437
9943.82 1405
9944.76 1396
9945.70 1358
9946.64 1369
9947.59 1315
9948.53 1315
9949.47 1331
9950.41 1293
9951.35 1269
9952.29 1286
9953.23 1332
9954.17 1261
9955.12 1254
9956.06 1272
9957.00 1293
9957.94 1300
9958.88 1290
9959.82 1266
9960.77 1284
9961.71 1285
9962.65 1313
9963.59 1266
9964.53 1259
9965.48 1243
9966.42 1207
9967.36 1223
9968.30 1220
9969.24 1230
9970.19 1189
9971.13 1205
9972.07 1196
9973.01 1205
9973.95 1189
9974.90 1136
9975.84 1197
9976.78 1147
9977.72 1182
9978.67 1164
9979.61 1185
9980.55 1137
9981.50 1171
9982.44 1129
9983.38 1176
9984.32 1126
9985.27 1150
9986.21 1124
9987.15 1169
9988.10 1141
9989.04 1139
9989.98 1175
9990.92 1132
9991.87 1182
9992.81 1215
9993.75 1219
9994.70 1221
9995.64 1159
9996.58 1158
9997.53 1185
9998.47 1160
9999.41 1163
10000.36 1157
10001.30 1200
10002.25 1178
10003.19 1165
10004.13 1185
10005.08 1186
10006.02 1239
10006.96 1211
10007.91 1176
10008.85 1111
10009.80 1149
10010.74 1140
10011.68 1143
10012.63 1140
10013.57 1130
10014.52 1143
10015.46 1170
10016.41 1101
10017.35 1157
10018.29 1155
10019.24 1133
10020.18 1149
10021.13 1108
10022.07 1072
10023.02 1098
10023.96 1114
10024.91 1126
10025.85 1131
10026.80 1112
10027.74 1127
10028.69 1104
10029.63 1134
10030.58 1141
10031.52 1119
10032.47 1123
10033.41 1127
10034.36 1109
10035.30 1077
10036.25 1085
10037.19 1031
10038.14 1072
10039.08 1041
10040.03 1103
10040.97 1062
10041.92 1047
10042.87 1010
10043.81 1050
10044.76 1020
10045.70 1017
10046.65 1000
10047.59 997
10048.54 1076
10049.49 1021
10050.43 1015
10051.38 1007
10052.32 1052
10053.27 1018
10054.22 1047
10055.16 1014
10056.11 1033
10057.05 983
10058.00 994
10058.95 971
10059.89 1017
10060.84 1037
10061.79 1012
10062.73 1026
10063.68 970
10064.63 979
10065.57 995
10066.52 1012
10067.47 1010
10068.41 1012
10069.36 1029
10070.31 1026
10071.25 1002
10072.20 1020
10073.15 1017
10074.10 973
10075.04 972
10075.99 996
10076.94 1000
10077.88 973
10078.83 1013
10079.78 1009
10080.73 970
10081.67 982
10082.62 986
10083.57 968
10084.52 941
10085.46 953
10086.41 990
10087.36 952
10088.31 945
10089.25 982
10090.20 942
10091.15 952
10092.10 951
10093.05 949
10093.99 935
10094.94 972
10095.89 949
10096.84 989
10097.79 923
10098.73 941
10099.68 927
10100.63 937
10101.58 956
10102.53 931
10103.48 922
10104.42 967
10105.37 939
10106.32 949
10107.27 942
10108.22 927
10109.17 901
10110.12 933
10111.06 951
10112.01 901
10112.96 897
10113.91 920
10114.86 966
10115.81 952
10116.76 943
10117.71 923
10118.66 934
10119.61 960
10120.56 925
10121.50 927
10122.45 949
10123.40 971
10124.35 918
10125.30 950
10126.25 919
10127.20 949
10128.15 924
10129.10 925
10130.05 901
10131.00 933
10131.95 928
10132.90 962
10133.85 959
10134.80 952
10135.75 953
10136.70 1001
10137.65 985
10138.60 904
10139.55 948
10140.50 920
10141.45 967
10142.40 932
10143.35 941
10144.30 928
10145.25 918
10146.20 957
10147.15 949
10148.10 1007
10149.05 969
10150.00 983
10150.95 939
10151.90 983
10152.86 978
10153.81 916
10154.76 948
10155.71 951
10156.66 964
10157.61 994
10158.56 944
10159.51 935
10160.46 977
10161.41 953
10162.37 957
10163.32 1007
10164.27 998
10165.22 965
10166.17 967
10167.12 975
10168.07 1006
10169.03 1029
10169.98 1011
10170.93 1019
10171.88 1005
10172.83 998
10173.78 1048
10174.74 1028
10175.69 1048
10176.64 1058
10177.59 1052
10178.54 1045
10179.49 1071
10180.45 1093
10181.40 1066
10182.35 1107
10183.30 1084
10184.26 1151
10185.21 1115
10186.16 1146
10187.11 1142
10188.06 1144
10189.02 1126
10189.97 1155
10190.92 1202
10191.87 1218
10192.83 1185
10193.78 1177
10194.73 1216
10195.69 1174
10196.64 1148
10197.59 1168
10198.54 1180
10199.50 1174
10200.45 1151
10201.40 1133
10202.36 1200
10203.31 1227
10204.26 1200
10205.22 1176
10206.17 1199
10207.12 1209
10208.08 1248
10209.03 1226
10209.98 1179
10210.94 1208
10211.89 1238
10212.84 1177
10213.80 1134
10214.75 1154
10215.70 1135
10216.66 1141
10217.61 1140
10218.56 1136
10219.52 1167
10220.47 1119
10221.43 1121
10222.38 1136
10223.33 1170
10224.29 1183
10225.24 1129
10226.20 1162
10227.15 1132
10228.11 1147
10229.06 1190
10230.01 1166
10230.97 1222
10231.92 1261
10232.88 1260
10233.83 1267
10234.79 1301
10235.74 1363
10236.70 1312
10237.65 1291
10238.60 1270
10239.56 1275
10240.51 1255
10241.47 1267
10242.42 1174
10243.38 1185
10244.33 1168
10245.29 1145
10246.24 1079
10247.20 1082
10248.15 1060
10249.11 1046
10250.07 1036
10251.02 1067
10251.98 1037
10252.93 1038
10253.89 996
10254.84 1017
10255.80 1042
10256.75 1017
10257.71 996
10258.67 975
10259.62 1000
10260.58 1039
10261.53 1040
10262.49 987
10263.44 993
10264.40 1042
10265.36 984
10266.31 986
10267.27 1023
10268.22 951
10269.18 1003
10270.14 995
10271.09 965
10272.05 1035
10273.01 992
10273.96 1008
10274.92 960
10275.87 958
10276.83 1000
10277.79 968
10278.74 964
10279.70 911
10280.66 948
10281.61 925
10282.57 946
10283.53 912
10284.49 903
10285.44 930
10286.40 867
10287.36 929
10288.31 921
10289.27 950
10290.23 941
10291.18 932
10292.14 950
10293.10 938
10294.06 957
10295.01 934
10295.97 915
10296.93 933
10297.89 909
10298.84 903
10299.80 910
10300.76 934
10301.72 930
10302.67 948
10303.63 910
10304.59 919
10305.55 935
10306.51 920
10307.46 944
10308.42 888
10309.38 871
10310.34 938
10311.30 927
10312.25 893
10313.21 879
10314.17 920
10315.13 927
10316.09 923
10317.05 911
10318.00 879
10318.96 897
10319.92 959
10320.88 885
10321.84 882
10322.80 887
10323.76 892
10324.71 898
10325.67 876
10326.63 895
10327.59 931
10328.55 877
10329.51 898
10330.47 886
10331.43 901
10332.39 885
10333.35 905
10334.30 901
10335.26 885
10336.22 886
10337.18 846
10338.14 845
10339.10 919
10340.06 882
10341.02 902
10341.98 942
10342.94 904
10343.90 870
10344.86 870
10345.82 841
10346.78 867
10347.74 872
10348.70 913
10349.66 903
10350.62 926
10351.58 868
10352.54 886
10353.50 913
10354.46 920
10355.42 905
10356.38 869
10357.34 921
10358.30 871
10359.26 890
10360.22 954
10361.18 942
10362.14 893
10363.10 889
10364.06 846
10365.02 871
10365.98 922
10366.94 909
10367.90 913
10368.87 834
10369.83 840
10370.79 901
10371.75 895
10372.71 869
10373.67 835
10374.63 845
10375.59 833
10376.55 815
10377.51 843
10378.48 843
10379.44 849
10380.40 836
10381.36 860
10382.32 862
10383.28 839
10384.24 866
10385.21 885
10386.17 900
10387.13 839
10388.09 836
10389.05 841
10390.01 825
10390.98 864
10391.94 885
10392.90 868
10393.86 900
10394.82 920
10395.79 843
10396.75 848
10397.71 850
10398.67 841
10399.63 801
10400.60 852
10401.56 872
10402.52 875
10403.48 860
10404.45 855
10405.41 861
10406.37 896
10407.33 931
10408.30 935
10409.26 923
10410.22 944
10411.18 928
10412.15 973
10413.11 1002
10414.07 1007
10415.04 1012
10416.00 1017
10416.96 1098
10417.93 1092
10418.89 1031
10419.85 1066
10420.81 1083
10421.78 1038
10422.74 1043
10423.70 1037
10424.67 1061
10425.63 1023
10426.59 977
10427.56 1019
10428.52 1017
10429.49 973
10430.45 973
10431.41 939
10432.38 938
10433.34 908
10434.30 930
10435.27 913
10436.23 891
10437.20 926
10438.16 898
10439.12 853
10440.09 872
10441.05 848
10442.02 844
10442.98 860
10443.94 798
10444.91 861
10445.87 875
10446.84 849
10447.80 849
10448.77 827
10449.73 830
10450.70 844
10451.66 840
10452.63 845
10453.59 823
10454.55 865
10455.52 850
10456.48 826
10457.45 848
10458.41 863
10459.38 821
10460.34 840
10461.31 800
10462.27 786
10463.24 827
10464.20 830
10465.17 848
10466.14 822
10467.10 833
10468.07 822
10469.03 794
10470.00 805
10470.96 811
10471.93 803
10472.89 817
10473.86 845
10474.82 852
10475.79 804
10476.76 813
10477.72 864
10478.69 860
10479.65 810
10480.62 813
10481.59 829
10482.55 824
10483.52 881
10484.48 826
10485.45 837
10486.42 845
10487.38 819
10488.35 818
10489.32 801
10490.28 814
10491.25 810
10492.21 821
10493.18 817
10494.15 821
10495.11 864
10496.08 871
10497.05 805
10498.01 848
10498.98 846
10499.95 879
10500.92 925
10501.88 835
10502.85 851
10503.82 876
10504.78 849
10505.75 809
10506.72 840
10507.68 900
10508.65 874
10509.62 879
10510.59 825
10511.55 863
10512.52 896
10513.49 880
10514.46 852
10515.42 879
10516.39 831
10517.36 860
10518.33 839
10519.29 849
10520.26 827
10521.23 846
10522.20 870
10523.17 849
10524.13 835
10525.10 857
10526.07 837
10527.04 841
10528.01 868
10528.97 813
10529.94 796
10530.91 836
10531.88 873
10532.85 861
10533.82 856
10534.78 856
10535.75 866
10536.72 868
10537.69 804
10538.66 851
10539.63 901
10540.60 901
10541.56 860
10542.53 845
10543.50 841
10544.47 878
10545.44 865
10546.41 891
10547.38 881
10548.35 835
10549.32 912
10550.29 917
10551.25 950
10552.22 909
10553.19 925
10554.16 990
10555.13 977
10556.10 982
10557.07 977
10558.04 1023
10559.01 997
10559.98 1000
10560.95 1031
10561.92 1056
10562.89 1050
10563.86 1053
10564.83 1023
10565.80 1003
10566.77 953
10567.74 960
10568.71 994
10569.68 962
10570.65 938
10571.62 899
10572.59 918
10573.56 923
10574.53 922
10575.50 915
10576.47 915
10577.44 897
10578.41 881
10579.38 844
10580.35 857
10581.32 866
10582.29 932
10583.26 952
10584.23 911
10585.21 917
10586.18 975
10587.15 924
10588.12 906
10589.09 961
10590.06 1004
10591.03 943
10592.00 871
10592.97 937
10593.94 918
10594.92 861
10595.89 866
10596.86 890
10597.83 899
10598.80 826
10599.77 844
10600.74 845
10601.71 828
10602.69 858
10603.66 872
10604.63 857
10605.60 854
10606.57 814
10607.54 782
10608.52 797
10609.49 789
10610.46 782
10611.43 823
10612.40 818
10613.38 822
10614.35 785
10615.32 801
10616.29 811
10617.27 798
10618.24 786
10619.21 812
10620.18 796
10621.15 793
10622.13 835
10623.10 790
10624.07 841
10625.04 829
10626.02 808
10626.99 810
10627.96 785
10628.94 786
10629.91 792
10630.88 787
10631.85 830
10632.83 842
10633.80 808
10634.77 859
10635.75 797
10636.72 847
10637.69 815
10638.67 837
10639.64 826
10640.61 860
10641.59 885
10642.56 874
10643.53 826
10644.51 882
10645.48 807
10646.45 828
10647.43 863
10648.40 848
10649.37 835
10650.35 856
10651.32 889
10652.30 822
10653.27 816
10654.24 830
10655.22 816
10656.19 833
10657.16 789
10658.14 805
10659.11 847
10660.09 801
10661.06 825
10662.04 868
10663.01 853
10663.98 876
10664.96 846
10665.93 867
10666.91 834
10667.88 863
10668.86 860
10669.83 909
10670.81 854
10671.78 866
10672.76 826
10673.73 847
10674.71 825
10675.68 812
10676.66 847
10677.63 829
10678.61 837
10679.58 827
10680.56 818
10681.53 789
10682.51 869
10683.48 856
10684.46 832
10685.43 804
10686.41 774
10687.38 794
10688.36 789
10689.33 786
10690.31 781
10691.28 824
10692.26 779
10693.24 808
10694.21 764
10695.19 818
10696.16 763
10697.14 803
10698.12 799
10699.09 800
10700.07 789
10701.04 798
10702.02 797
10703.00 821
10703.97 798
10704.95 781
10705.92 785
10706.90 801
10707.88 798
10708.85 796
10709.83 775
10710.81 790
10711.78 774
10712.76 787
10713.74 783
10714.71 781
10715.69 779
10716.67 797
10717.64 802
10718.62 767
10719.60 789
10720.57 782
10721.55 801
10722.53 819
10723.50 800
10724.48 760
10725.46 758
10726.44 764
10727.41 795
10728.39 819
10729.37 772
10730.35 821
10731.32 798
10732.30 834
10733.28 808
10734.26 807
10735.23 784
10736.21 836
10737.19 833
10738.17 834
10739.14 839
10740.12 803
10741.10 835
10742.08 874
10743.06 861
10744.03 856
10745.01 817
10745.99 801
10746.97 801
10747.95 798
10748.92 809
10749.90 812
10750.88 806
10751.86 769
10752.84 776
10753.82 808
10754.79 772
10755.77 819
10756.75 816
10757.73 782
10758.71 782
10759.69 797
10760.67 756
10761.65 777
10762.62 779
10763.60 781
10764.58 770
10765.56 783
10766.54 823
10767.52 816
10768.50 821
10769.48 805
10770.46 790
10771.44 807
10772.42 805
10773.39 838
10774.37 808
10775.35 804
10776.33 862
10777.31 818
10778.29 831
10779.27 809
10780.25 775
10781.23 789
10782.21 795
10783.19 837
10784.17 814
10785.15 824
10786.13 828
10787.11 814
10788.09 777
10789.07 802
10790.05 784
10791.03 767
10792.01 779
10792.99 799
10793.97 776
10794.95 782
10795.93 778
10796.91 807
10797.89 762
10798.87 774
10799.85 788
10800.83 821
10801.82 779
10802.80 786
10803.78 806
10804.76 812
10805.74 824
10806.72 755
10807.70 798
10808.68 809
10809.66 819
10810.64 814
10811.62 775
10812.61 772
10813.59 777
10814.57 845
10815.55 824
10816.53 815
10817.51 778
10818.49 788
10819.47 766
10820.46 812
10821.44 822
10822.42 811
10823.40 792
10824.38 843
10825.36 818
10826.35 804
10827.33 825
10828.31 821
10829.29 791
10830.27 837
10831.25 811
10832.24 808
10833.22 848
10834.20 815
10835.18 806
10836.17 809
10837.15 862
10838.13 840
10839.11 876
10840.09 815
10841.08 818
10842.06 851
10843.04 859
10844.02 890
10845.01 887
10845.99 871
10846.97 821
10847.96 843
10848.94 813
10849.92 842
10850.90 842
10851.89 862
10852.87 840
10853.85 858
10854.84 853
10855.82 866
10856.80 872
10857.78 877
10858.77 874
10859.75 844
10860.73 881
10861.72 867
10862.70 858
10863.68 867
10864.67 893
10865.65 890
10866.64 917
10867.62 898
10868.60 877
10869.59 915
10870.57 934
10871.55 942
10872.54 922
10873.52 915
10874.51 930
10875.49 918
10876.47 946
10877.46 995
10878.44 942
10879.43 975
10880.41 946
10881.39 953
10882.38 935
10883.36 986
10884.35 997
10885.33 1005
10886.32 977
10887.30 981
10888.29 972
10889.27 969
10890.25 986
10891.24 1032
10892.22 1009
10893.21 990
10894.19 1002
10895.18 1041
10896.16 1077
10897.15 1041
10898.13 1031
10899.12 1056
10900.10 1061
10901.09 1065
10902.07 1072
10903.06 1111
10904.04 1102
10905.03 1099
10906.01 1083
10907.00 1092
10907.99 1074
10908.97 1100
10909.96 1093
10910.94 1114
10911.93 1089
10912.91 1136
10913.90 1127
10914.88 1111
10915.87 1109
10916.86 1142
10917.84 1157
10918.83 1159
10919.81 1143
10920.80 1187
10921.79 1153
10922.77 1182
10923.76 1183
10924.74 1155
10925.73 1172
10926.72 1208
10927.70 1193
10928.69 1190
10929.68 1231
10930.66 1283
10931.65 1211
10932.64 1231
10933.62 1221
10934.61 1263
10935.60 1274
10936.58 1282
10937.57 1336
10938.56 1304
10939.54 1317
10940.53 1324
10941.52 1317
10942.50 1377
10943.49 1372
10944.48 1397
10945.47 1414
10946.45 1448
10947.44 1456
10948.43 1477
10949.41 1546
10950.40 1546
10951.39 1528
10952.38 1535
10953.36 1557
10954.35 1538
10955.34 1553
10956.33 1584
10957.31 1583
10958.30 1587
10959.29 1642
10960.28 1577
10961.27 1582
10962.25 1606
10963.24 1539
10964.23 1471
10965.22 1463
10966.21 1498
10967.19 1488
10968.18 1494
10969.17 1480
10970.16 1418
10971.15 1401
10972.13 1418
10973.12 1391
10974.11 1441
10975.10 1415
10976.09 1430
10977.08 1413
10978.07 1470
10979.05 1453
10980.04 1531
10981.03 1501
10982.02 1497
10983.01 1468
10984.00 1486
10984.99 1470
10985.98 1491
10986.96 1523
10987.95 1523
10988.94 1585
10989.93 1570
10990.92 1624
10991.91 1668
10992.90 1727
10993.89 1806
10994.88 1817
10995.87 1822
10996.86 1913
10997.85 1930
10998.84 1988
10999.83 1987
11000.82 1949
11001.81 1962
11002.79 1944
11003.78 1872
11004.77 1854
11005.76 1743
11006.75 1653
11007.74 1615
11008.73 1595
11009.72 1557
11010.71 1471
11011.70 1477
11012.69 1444
11013.68 1395
11014.67 1327
11015.67 1322
11016.66 1315
11017.65 1334
11018.64 1369
11019.63 1341
11020.62 1329
11021.61 1312
11022.60 1305
11023.59 1279
11024.58 1275
11025.57 1328
11026.56 1344
11027.55 1249
11028.54 1286
11029.53 1258
11030.52 1251
11031.52 1254
11032.51 1234
11033.50 1259
11034.49 1220
11035.48 1206
11036.47 1216
11037.46 1162
11038.45 1156
11039.45 1195
11040.44 1171
11041.43 1137
11042.42 1201
11043.41 1192
11044.40 1221
11045.39 1183
11046.39 1194
11047.38 1169
11048.37 1151
11049.36 1145
11050.35 1134
11051.35 1123
11052.34 1125
11053.33 1114
11054.32 1144
11055.31 1164
11056.31 1149
11057.30 1106
11058.29 1129
11059.28 1139
11060.27 1116
11061.27 1047
11062.26 1146
11063.25 1155
11064.24 1088
11065.24 1120
11066.23 1120
11067.22 1124
11068.21 1085
11069.21 1122
11070.20 1133
11071.19 1089
11072.19 1104
11073.18 1103
11074.17 1135
11075.16 1128
11076.16 1100
11077.15 1092
11078.14 1072
11079.14 1125
11080.13 1128
11081.12 1105
11082.12 1126
11083.11 1121
11084.10 1126
11085.10 1114
11086.09 1121
11087.08 1098
11088.08 1077
11089.07 1092
11090.06 1072
11091.06 1057
11092.05 1104
11093.04 1088
11094.04 1117
11095.03 1103
11096.03 1105
11097.02 1102
11098.01 1077
11099.01 1087
11100.00 1099
11101.00 1074
11101.99 1053
11102.98 1055
11103.98 1078
11104.97 1108
11105.97 1060
11106.96 1049
11107.96 1073
11108.95 1075
11109.95 1085
11110.94 1078
11111.93 1068
11112.93 1111
11113.92 1113
11114.92 1075
11115.91 1050
11116.91 1077
11117.90 1132
11118.90 1104
11119.89 1050
11120.89 1059
11121.88 1080
11122.88 1100
11123.87 1105
11124.87 1116
11125.86 1103
11126.86 1092
11127.85 1113
11128.85 1179
11129.84 1122
11130.84 1107
11131.84 1107
11132.83 1161
11133.83 1131
11134.82 1119
11135.82 1136
11136.81 1170
11137.81 1155
11138.81 1095
11139.80 1113
11140.80 1092
11141.79 1107
11142.79 1117
11143.79 1109
11144.78 1142
11145.78 1078
11146.77 1091
11147.77 1074
11148.77 1077
11149.76 1082
11150.76 1043
11151.75 1091
11152.75 1014
11153.75 1000
11154.74 1007
11155.74 1017
11156.74 1036
11157.73 1036
11158.73 1042
11159.73 998
11160.72 1010
11161.72 1012
11162.72 1055
11163.71 1012
11164.71 1023
11165.71 1029
11166.71 1052
11167.70 982
11168.70 1008
11169.70 1016
11170.69 999
11171.69 1012
11172.69 1017
11173.69 1046
11174.68 992
11175.68 1005
11176.68 990
11177.68 1045
11178.67 1001
11179.67 937
11180.67 982
11181.67 1028
11182.66 958
11183.66 951
11184.66 1012
11185.66 978
11186.66 951
11187.65 958
11188.65 958
11189.65 1008
11190.65 942
11191.65 1018
11192.64 1018
11193.64 1012
11194.64 1001
11195.64 1007
11196.64 1010
11197.64 970
11198.63 966
11199.63 972
11200.63 983
11201.63 941
11202.63 955
11203.63 964
11204.63 1002
11205.63 957
11206.62 973
11207.62 932
11208.62 1026
11209.62 983
11210.62 1041
11211.62 1004
11212.62 965
11213.62 1016
11214.62 1014
11215.62 1006
11216.61 964
11217.61 975
11218.61 952
11219.61 987
11220.61 973
11221.61 934
11222.61 935
11223.61 1031
11224.61 1012
11225.61 970
11226.61 1011
11227.61 984
11228.61 970
11229.61 950
11230.61 961
11231.61 971
11232.61 1000
11233.61 1034
11234.61 1000
11235.61 987
11236.61 1020
11237.61 1032
11238.61 1014
11239.61 973
11240.61 1014
11241.61 979
11242.61 1038
11243.61 997
11244.61 1019
11245.61 1026
11246.61 1039
11247.61 1013
11248.62 1020
11249.62 995
11250.62 1007
11251.62 1045
11252.62 1019
11253.62 1048
11254.62 1005
11255.62 998
11256.62 1061
11257.62 1050
11258.62 1036
11259.63 976
11260.63 1033
11261.63 1016
11262.63 1036
11263.63 1035
11264.63 1065
11265.63 1039
11266.64 1049
11267.64 1097
11268.64 1077
11269.64 1010
11270.64 1042
11271.64 1094
11272.65 1082
11273.65 1032
11274.65 1091
11275.65 1075
11276.65 1076
11277.65 1109
11278.66 1143
11279.66 1120
11280.66 1120
11281.66 1117
11282.67 1093
11283.67 1121
11284.67 1081
11285.67 1117
11286.67 1099
11287.68 1104
11288.68 1125
11289.68 1129
11290.68 1151
11291.69 1146
11292.69 1136
11293.69 1140
11294.70 1083
11295.70 1129
11296.70 1156
11297.70 1120
11298.71 1141
11299.71 1105
11300.71 1166
11301.72 1130
11302.72 1091
11303.72 1089
11304.72 1108
11305.73 1110
11306.73 1097
11307.73 1156
11308.74 1193
11309.74 1149
11310.74 1129
11311.75 1117
11312.75 1128
11313.76 1200
11314.76 1159
11315.76 1186
11316.77 1131
11317.77 1123
11318.77 1120
11319.78 1173
11320.78 1116
11321.79 1142
11322.79 1111
11323.79 1112
11324.80 1144
11325.80 1109
11326.81 1128
11327.81 1140
11328.81 1121
11329.82 1094
11330.82 1122
11331.83 1114
11332.83 1150
11333.84 1184
11334.84 1156
11335.85 1175
11336.85 1138
11337.85 1178
11338.86 1230
11339.86 1155
11340.87 1166
11341.87 1215
11342.88 1223
11343.88 1248
11344.89 1218
11345.89 1188
11346.90 1173
11347.90 1135
11348.91 1145
11349.91 1182
11350.92 1240
11351.92 1187
11352.93 1205
11353.94 1217
11354.94 1220
11355.95 1164
11356.95 1199
11357.96 1220
11358.96 1244
11359.97 1232
11360.97 1254
11361.98 1242
11362.99 1212
11363.99 1208
11365.00 1290
11366.00 1230
11367.01 1255
11368.02 1272
11369.02 1283
11370.03 1248
11371.03 1237
11372.04 1207
11373.05 1213
11374.05 1241
11375.06 1242
11376.06 1245
11377.07 1235
11378.08 1221
11379.08 1223
11380.09 1289
11381.10 1315
11382.10 1307
11383.11 1311
11384.12 1294
11385.12 1301
11386.13 1285
11387.14 1341
11388.14 1291
11389.15 1346
11390.16 1363
11391.17 1323
11392.17 1304
11393.18 1334
11394.19 1359
11395.19 1404
11396.20 1380
11397.21 1368
11398.22 1390
11399.22 1372
11400.23 1366
11401.24 1352
11402.25 1396
11403.25 1396
11404.26 1385
11405.27 1429
11406.28 1431
11407.28 1364
11408.29 1423
11409.30 1451
11410.31 1488
11411.31 1426
11412.32 1452
11413.33 1477
11414.34 1458
11415.35 1559
11416.35 1493
11417.36 1543
11418.37 1563
11419.38 1579
11420.39 1541
11421.40 1571
11422.40 1582
11423.41 1623
11424.42 1592
11425.43 1636
11426.44 1599
11427.45 1605
11428.46 1673
11429.46 1591
11430.47 1602
11431.48 1620
11432.49 1660
11433.50 1682
11434.51 1638
11435.52 1704
11436.53 1736
11437.54 1743
11438.54 1784
11439.55 1747
11440.56 1810
11441.57 1778
11442.58 1778
11443.59 1797
11444.60 1777
11445.61 1795
11446.62 1893
11447.63 1846
11448.64 1766
11449.65 1845
11450.66 1908
11451.67 1933
11452.68 1866
11453.69 1914
11454.70 1900
11455.71 1972
11456.72 1960
11457.73 1972
11458.74 1943
11459.75 1988
11460.76 2028
11461.77 2037
11462.78 2079
11463.79 2054
11464.80 2013
11465.81 2022
11466.82 2052
11467.83 2085
11468.84 2059
11469.85 2173
11470.86 2206
11471.87 2149
11472.88 2213
11473.89 2191
11474.90 2271
11475.91 2188
11476.92 2260
11477.93 2235
11478.95 2234
11479.96 2234
11480.97 2300
11481.98 2317
11482.99 2284
11484.00 2331
11485.01 2318
11486.02 2383
11487.03 2288
11488.05 2311
11489.06 2338
11490.07 2416
11491.08 2384
11492.09 2413
11493.10 2383
11494.11 2389
11495.13 2491
11496.14 2501
11497.15 2533
11498.16 2469
11499.17 2533
11500.18 2490
11501.20 2542
11502.21 2590
11503.22 2571
11504.23 2611
11505.24 2560
11506.26 2665
11507.27 2605
11508.28 2630
11509.29 2661
11510.30 2735
11511.32 2728
11512.33 2735
11513.34 2727
11514.35 2817
11515.37 2821
11516.38 2858
11517.39 2859
11518.40 2810
11519.42 2893
11520.43 2905
11521.44 2970
11522.45 2965
11523.47 3036
11524.48 2995
11525.49 3038
11526.51 3095
11527.52 3079
11528.53 3131
11529.55 3153
11530.56 3185
11531.57 3202
11532.59 3276
11533.60 3344
11534.61 3295
11535.63 3415
11536.64 3439
11537.65 3488
11538.67 3536
11539.68 3627
11540.69 3654
11541.71 3653
11542.72 3783
11543.73 3749
11544.75 3859
11545.76 3858
11546.78 3847
11547.79 3966
11548.80 4051
11549.82 4058
11550.83 4239
11551.85 4197
11552.86 4311
11553.87 4284
11554.89 4415
11555.90 4598
11556.92 4551
11557.93 4669
11558.95 4714
11559.96 4771
11560.97 4740
11561.99 4875
11563.00 4964
11564.02 5070
11565.03 5100
11566.05 5112
11567.06 5256
11568.08 5336
11569.09 5425
11570.11 5535
11571.12 5643
11572.14 5885
11573.15 5974
11574.17 6157
11575.18 6235
11576.20 6437
11577.21 6521
11578.23 6798
11579.24 7008
11580.26 7254
11581.27 7438
11582.29 7698
11583.30 7951
11584.32 8042
11585.33 8261
11586.35 8545
11587.37 8871
11588.38 9265
11589.40 9507
11590.41 9957
11591.43 10263
11592.44 10720
11593.46 11282
11594.48 11831
11595.49 12628
11596.51 13569
11597.52 14030
11598.54 14723
11599.56 15480
11600.57 16117
11601.59 16509
11602.61 16644
11603.62 16672
11604.64 16616
11605.66 16277
11606.67 15709
11607.69 15325
11608.70 14422
11609.72 13524
11610.74 12646
11611.75 11815
11612.77 10908
11613.79 10201
11614.81 9391
11615.82 8830
11616.84 8355
11617.86 7782
11618.87 7331
11619.89 7032
11620.91 6700
11621.92 6345
11622.94 6185
11623.96 5890
11624.98 5742
11625.99 5595
11627.01 5448
11628.03 5273
11629.05 5205
11630.06 5212
11631.08 5110
11632.10 4994
11633.12 4915
11634.13 4853
11635.15 4809
11636.17 4781
11637.19 4747
11638.20 4753
11639.22 4703
11640.24 4738
11641.26 4679
11642.28 4595
11643.29 4575
11644.31 4476
11645.33 4424
11646.35 4353
11647.37 4383
11648.39 4372
11649.40 4210
11650.42 4147
11651.44 4173
11652.46 4021
11653.48 4006
11654.50 3954
11655.51 3950
11656.53 3959
11657.55 3886
11658.57 3874
11659.59 3891
11660.61 3997
11661.63 3914
11662.65 3924
11663.67 3937
11664.68 3962
11665.70 3946
11666.72 4055
11667.74 4089
11668.76 4148
11669.78 4092
11670.80 4063
11671.82 4112
11672.84 4180
11673.86 4190
11674.88 4311
11675.90 4340
11676.92 4351
11677.94 4362
11678.96 4432
11679.98 4444
11680.99 4474
11682.01 4484
11683.03 4441
11684.05 4492
11685.07 4498
11686.09 4479
11687.11 4399
11688.13 4406
11689.15 4378
11690.17 4386
11691.19 4324
11692.21 4198
11693.24 4182
11694.26 4181
11695.28 4126
11696.30 4053
11697.32 4067
11698.34 3928
11699.36 3953
11700.38 3867
11701.40 3916
11702.42 3943
11703.44 3870
11704.46 3780
11705.48 3781
11706.50 3712
11707.52 3692
11708.54 3671
11709.57 3597
11710.59 3584
11711.61 3571
11712.63 3542
11713.65 3440
11714.67 3416
11715.69 3361
11716.71 3350
11717.73 3323
11718.76 3289
11719.78 3188
11720.80 3220
11721.82 3155
11722.84 3084
11723.86 3044
11724.89 2965
11725.91 2945
11726.93 2999
11727.95 2932
11728.97 2900
11729.99 2873
11731.02 2803
11732.04 2866
11733.06 2795
11734.08 2771
11735.10 2757
11736.13 2718
11737.15 2708
11738.17 2710
11739.19 2683
11740.22 2617
11741.24 2579
11742.26 2589
11743.28 2561
11744.30 2541
11745.33 2575
11746.35 2569
11747.37 2519
11748.40 2518
11749.42 2474
11750.44 2385
11751.46 2438
11752.49 2469
11753.51 2399
11754.53 2353
11755.56 2298
11756.58 2254
11757.60 2234
11758.62 2265
11759.65 2289
11760.67 2178
11761.69 2116
11762.72 2138
11763.74 2150
11764.76 2138
11765.79 2109
11766.81 2072
11767.83 2011
11768.86 2006
11769.88 2048
11770.91 2058
11771.93 1991
11772.95 2034
11773.98 2096
11775.00 1985
11776.02 1972
11777.05 1967
11778.07 1991
11779.10 1900
11780.12 1882
11781.14 1912
11782.17 1879
11783.19 1862
11784.22 1881
11785.24 1810
11786.26 1767
11787.29 1792
11788.31 1795
11789.34 1742
11790.36 1764
11791.39 1799
11792.41 1735
11793.44 1750
11794.46 1686
11795.49 1671
11796.51 1700
11797.54 1638
11798.56 1610
11799.59 1588
11800.61 1625
11801.63 1577
11802.66 1521
11803.69 1537
11804.71 1551
11805.74 1521
11806.76 1518
11807.79 1519
11808.81 1485
11809.84 1537
11810.86 1492
11811.89 1500
11812.91 1472
11813.94 1454
11814.96 1437
11815.99 1460
11817.01 1449
11818.04 1425
11819.07 1395
11820.09 1390
11821.12 1368
11822.14 1386
11823.17 1385
11824.20 1390
11825.22 1386
11826.25 1408
11827.27 1371
11828.30 1389
11829.33 1414
11830.35 1390
11831.38 1390
11832.40 1391
11833.43 1339
11834.46 1373
11835.48 1394
11836.51 1357
11837.54 1305
11838.56 1323
11839.59 1355
11840.62 1392
11841.64 1333
11842.67 1319
11843.70 1313
11844.72 1312
11845.75 1306
11846.78 1281
11847.80 1289
11848.83 1321
11849.86 1325
11850.89 1295
11851.91 1315
11852.94 1270
11853.97 1336
11854.99 1284
11856.02 1297
11857.05 1310
11858.08 1267
11859.10 1267
11860.13 1256
11861.16 1302
11862.19 1245
11863.21 1264
11864.24 1236
11865.27 1243
11866.30 1255
11867.33 1272
11868.35 1258
11869.38 1257
11870.41 1225
11871.44 1208
11872.47 1168
11873.49 1197
11874.52 1239
11875.55 1244
11876.58 1225
11877.61 1203
11878.63 1258
11879.66 1219
11880.69 1237
11881.72 1215
11882.75 1193
11883.78 1227
11884.81 1229
11885.83 1244
11886.86 1241
11887.89 1210
11888.92 1217
11889.95 1194
11890.98 1233
11892.01 1199
11893.04 1169
11894.06 1240
11895.09 1269
11896.12 1240
11897.15 1283
11898.18 1261
11899.21 1256
11900.24 1251
11901.27 1273
11902.30 1295
11903.33 1243
11904.36 1301
11905.39 1266
11906.42 1256
11907.45 1250
11908.48 1274
11909.50 1254
11910.53 1250
11911.56 1240
11912.59 1233
11913.62 1201
11914.65 1221
11915.68 1193
11916.71 1203
11917.74 1198
11918.77 1196
11919.80 1279
11920.83 1264
11921.86 1249
11922.89 1254
11923.92 1265
11924.95 1284
11925.99 1212
11927.02 1272
11928.05 1286
11929.08 1302
11930.11 1276
11931.14 1271
11932.17 1257
11933.20 1282
11934.23 1260
11935.26 1246
11936.29 1277
11937.32 1269
11938.35 1205
11939.38 1229
11940.41 1233
11941.45 1213
11942.48 1164
11943.51 1191
11944.54 1146
11945.57 1112
11946.60 1167
11947.63 1152
11948.66 1123
11949.70 1122
11950.73 1079
11951.76 1044
11952.79 1070
11953.82 1116
11954.85 1094
11955.88 1111
11956.92 1104
11957.95 1086
11958.98 1102
11960.01 1084
11961.04 1074
11962.08 1083
11963.11 1042
11964.14 1087
11965.17 1095
11966.20 1109
11967.24 1096
11968.27 1135
11969.30 1103
11970.33 1113
11971.36 1075
11972.40 1065
11973.43 1082
11974.46 1101
11975.49 1138
11976.53 1114
11977.56 1122
11978.59 1103
11979.62 1122
11980.66 1092
11981.69 1132
11982.72 1107
11983.76 1144
11984.79 1180
11985.82 1159
11986.85 1146
11987.89 1101
11988.92 1161
11989.95 1129
11990.99 1166
11992.02 1133
11993.05 1130
11994.09 1154
11995.12 1192
11996.15 1179
11997.19 1191
11998.22 1197
11999.25 1206
12000.29 1175
12001.32 1174
12002.35 1180
12003.39 1173
12004.42 1169
12005.46 1172
12006.49 1189
12007.52 1204
12008.56 1249
12009.59 1273
12010.63 1279
12011.66 1268
12012.69 1238
12013.73 1281
12014.76 1255
12015.80 1236
12016.83 1255
12017.86 1249
12018.90 1261
12019.93 1324
12020.97 1290
12022.00 1295
12023.04 1247
12024.07 1255
12025.11 1238
12026.14 1264
12027.18 1255
12028.21 1259
12029.25 1207
12030.28 1221
12031.32 1249
12032.35 1223
12033.39 1222
12034.42 1275
12035.46 1288
12036.49 1309
12037.53 1211
12038.56 1215
12039.60 1215
12040.63 1197
12041.67 1236
12042.70 1223
12043.74 1212
12044.77 1223
12045.81 1271
12046.84 1232
12047.88 1211
12048.92 1211
12049.95 1207
12050.99 1257
12052.02 1215
12053.06 1201
12054.09 1202
12055.13 1256
12056.17 1254
12057.20 1225
12058.24 1161
12059.27 1239
12060.31 1265
12061.35 1277
12062.38 1246
12063.42 1197
12064.46 1206
12065.49 1246
12066.53 1277
12067.56 1271
12068.60 1245
12069.64 1232
12070.67 1247
12071.71 1277
12072.75 1257
12073.78 1227
12074.82 1246
12075.86 1280
12076.89 1301
12077.93 1249
12078.97 1300
12080.01 1283
12081.04 1267
12082.08 1308
12083.12 1323
12084.15 1357
12085.19 1322
12086.23 1392
12087.27 1346
12088.30 1382
12089.34 1411
12090.38 1418
12091.41 1441
12092.45 1429
12093.49 1428
12094.53 1423
12095.57 1452
12096.60 1470
12097.64 1460
12098.68 1491
12099.72 1504
12100.75 1480
12101.79 1527
12102.83 1481
12103.87 1477
12104.91 1417
12105.94 1470
12106.98 1453
12108.02 1411
12109.06 1396
12110.10 1365
12111.14 1367
12112.17 1393
12113.21 1368
12114.25 1312
12115.29 1298
12116.33 1262
12117.37 1310
12118.40 1243
12119.44 1230
12120.48 1282
12121.52 1260
12122.56 1225
12123.60 1222
12124.64 1180
12125.68 1249
12126.72 1250
12127.75 1245
12128.79 1198
12129.83 1230
12130.87 1236
12131.91 1217
12132.95 1243
12133.99 1205
12135.03 1182
12136.07 1168
12137.11 1177
12138.15 1125
12139.19 1152
12140.23 1152
12141.27 1152
12142.31 1158
12143.35 1154
12144.38 1156
12145.42 1137
12146.46 1135
12147.50 1175
12148.54 1161
12149.58 1138
12150.62 1134
12151.66 1110
12152.70 1125
12153.74 1133
12154.78 1110
12155.82 1090
12156.87 1091
12157.91 1085
12158.95 1089
12159.99 1084
12161.03 1114
12162.07 1081
12163.11 1086
12164.15 1076
12165.19 1103
12166.23 1098
12167.27 1118
12168.31 1069
12169.35 1099
12170.39 1090
12171.43 1107
12172.47 1152
12173.52 1112
12174.56 1095
12175.60 1085
12176.64 1098
12177.68 1109
12178.72 1060
12179.76 1076
12180.80 1065
12181.85 1095
12182.89 1052
12183.93 1120
12184.97 1088
12186.01 1029
12187.05 1093
12188.09 1087
12189.14 1090
12190.18 1107
12191.22 1078
12192.26 1156
12193.30 1129
12194.34 1102
12195.39 1069
12196.43 1102
12197.47 1070
12198.51 1069
12199.55 1122
12200.60 1082
12201.64 1071
12202.68 1078
12203.72 1120
12204.77 1109
12205.81 1099
12206.85 1100
12207.89 1090
12208.94 1083
12209.98 1063
12211.02 1037
12212.06 1079
12213.11 1061
12214.15 1058
12215.19 1103
12216.23 1112
12217.28 1084
12218.32 1097
12219.36 1119
12220.41 1061
12221.45 1062
12222.49 1023
12223.54 1082
12224.58 1112
12225.62 1063
12226.66 1077
12227.71 1057
12228.75 1071
12229.79 1074
12230.84 1051
12231.88 1078
12232.93 1077
12233.97 1065
12235.01 1076
12236.06 1050
12237.10 1091
12238.14 1068
12239.19 1094
12240.23 1069
12241.28 1012
12242.32 1042
12243.36 1090
12244.41 1059
12245.45 1067
12246.50 1066
12247.54 1045
12248.58 1021
12249.63 1093
12250.67 1062
12251.72 1010
12252.76 973
12253.80 968
12254.85 993
12255.89 990
12256.94 989
12257.98 983
12259.03 977
12260.07 952
12261.12 1012
12262.16 1014
12263.21 968
12264.25 962
12265.30 940
12266.34 975
12267.39 957
12268.43 932
12269.48 900
12270.52 979
12271.57 935
12272.61 938
12273.66 933
12274.70 931
12275.75 941
12276.79 913
12277.84 925
12278.88 931
12279.93 931
12280.98 920
12282.02 912
12283.07 900
12284.11 938
12285.16 890
12286.20 919
12287.25 917
12288.30 926
12289.34 884
12290.39 877
12291.43 901
12292.48 904
12293.53 866
12294.57 907
12295.62 915
12296.66 925
12297.71 907
12298.76 918
12299.80 935
12300.85 890
12301.90 863
12302.94 876
12303.99 892
12305.04 881
12306.08 871
12307.13 883
12308.18 857
12309.22 870
12310.27 886
12311.32 838
12312.36 838
12313.41 847
12314.46 858
12315.50 859
12316.55 842
12317.60 840
12318.65 864
12319.69 898
12320.74 847
12321.79 890
12322.83 849
12323.88 850
12324.93 872
12325.98 851
12327.02 842
12328.07 852
12329.12 873
12330.17 842
12331.21 823
12332.26 812
12333.31 805
12334.36 809
12335.41 841
12336.45 809
12337.50 835
12338.55 849
12339.60 850
12340.65 815
12341.69 836
12342.74 823
12343.79 816
12344.84 855
12345.89 817
12346.94 837
12347.98 839
12349.03 816
12350.08 804
12351.13 847
12352.18 830
12353.23 847
12354.28 786
12355.32 826
12356.37 818
12357.42 799
12358.47 796
12359.52 828
12360.57 832
12361.62 809
12362.67 832
12363.72 808
12364.76 835
12365.81 788
12366.86 817
12367.91 792
12368.96 810
12370.01 795
12371.06 792
12372.11 761
12373.16 814
12374.21 842
12375.26 778
12376.31 805
12377.36 802
12378.41 766
12379.46 800
12380.51 805
12381.56 776
12382.61 822
12383.66 802
12384.71 807
12385.76 815
12386.81 780
12387.86 763
12388.91 798
12389.96 812
12391.01 817
12392.06 791
12393.11 786
12394.16 807
12395.21 778
12396.26 783
12397.31 782
12398.36 773
12399.41 785
12400.46 804
12401.51 792
12402.56 782
12403.61 795
12404.66 777
12405.71 820
12406.77 833
12407.82 783
12408.87 764
12409.92 801
12410.97 802
12412.02 768
12413.07 771
12414.12 781
12415.17 822
12416.23 815
12417.28 759
12418.33 765
12419.38 747
12420.43 784
12421.48 770
12422.53 789
12423.59 782
12424.64 811
12425.69 821
12426.74 790
12427.79 813
12428.84 785
12429.90 811
12430.95 838
12432.00 810
12433.05 785
12434.10 786
12435.16 797
12436.21 829
12437.26 770
12438.31 804
12439.37 788
12440.42 756
12441.47 801
12442.52 789
12443.58 828
12444.63 777
12445.68 804
12446.73 796
12447.79 774
12448.84 826
12449.89 834
12450.94 800
12452.00 806
12453.05 822
12454.10 806
12455.16 821
12456.21 782
12457.26 775
12458.31 780
12459.37 805
12460.42 829
12461.47 821
12462.53 843
12463.58 857
12464.63 815
12465.69 820
12466.74 788
12467.79 836
12468.85 841
12469.90 826
12470.95 839
12472.01 860
12473.06 843
12474.12 813
12475.17 843
12476.22 890
12477.28 901
12478.33 879
12479.39 910
12480.44 921
12481.49 906
12482.55 966
12483.60 917
12484.66 909
12485.71 941
12486.76 971
12487.82 940
12488.87 992
12489.93 992
12490.98 1005
12492.04 1046
12493.09 1044
12494.15 1028
12495.20 1031
12496.25 1000
12497.31 1040
12498.36 998
12499.42 1004
12500.47 1000
12501.53 990
12502.58 956
12503.64 949
12504.69 918
12505.75 924
12506.80 904
12507.86 893
12508.91 884
12509.97 847
12511.03 879
12512.08 844
12513.14 845
12514.19 838
12515.25 855
12516.30 825
12517.36 878
12518.41 878
12519.47 836
12520.52 808
12521.58 833
12522.64 843
12523.69 853
12524.75 830
12525.80 830
12526.86 833
12527.92 865
12528.97 845
12530.03 827
12531.08 867
12532.14 831
12533.20 840
12534.25 826
12535.31 853
12536.37 868
12537.42 853
12538.48 866
12539.54 862
12540.59 898
12541.65 893
12542.70 865
12543.76 870
12544.82 882
12545.88 871
12546.93 928
12547.99 894
12549.05 888
12550.10 902
12551.16 887
12552.22 928
12553.27 974
12554.33 977
12555.39 928
12556.45 969
12557.50 997
12558.56 1009
12559.62 974
12560.67 1047
12561.73 1041
12562.79 1058
12563.85 1054
12564.90 1074
12565.96 1074
12567.02 1084
12568.08 1147
12569.14 1125
12570.19 1117
12571.25 1204
12572.31 1194
12573.37 1215
12574.42 1246
12575.48 1228
12576.54 1279
12577.60 1273
12578.66 1276
12579.72 1255
12580.77 1226
12581.83 1201
12582.89 1206
12583.95 1201
12585.01 1139
12586.07 1150
12587.12 1141
12588.18 1076
12589.24 1032
12590.30 1054
12591.36 1052
12592.42 1053
12593.48 995
12594.53 990
12595.59 986
12596.65 943
12597.71 951
12598.77 983
12599.83 942
12600.89 963
12601.95 949
12603.01 971
12604.07 950
12605.13 972
12606.18 967
12607.24 924
12608.30 965
12609.36 910
12610.42 999
12611.48 1005
12612.54 953
12613.60 984
12614.66 973
12615.72 969
12616.78 967
12617.84 978
12618.90 993
12619.96 1011
12621.02 988
12622.08 982
12623.14 961
12624.20 962
12625.26 966
12626.32 948
12627.38 939
12628.44 925
12629.50 937
12630.56 972
12631.62 904
12632.68 906
12633.74 928
12634.80 931
12635.86 954
12636.92 945
12637.98 930
12639.04 922
12640.11 958
12641.17 975
12642.23 954
12643.29 982
12644.35 978
12645.41 1002
12646.47 1055
12647.53 1026
12648.59 1073
12649.65 1046
12650.72 1042
12651.78 1066
12652.84 1077
12653.90 1094
12654.96 1090
12656.02 1087
12657.08 1087
12658.14 1126
12659.21 1107
12660.27 1154
12661.33 1140
12662.39 1080
12663.45 1047
12664.51 1093
12665.58 1108
12666.64 1042
12667.70 1047
12668.76 1057
12669.82 1005
12670.89 1007
12671.95 1002
12673.01 980
12674.07 1002
12675.13 1011
12676.20 989
12677.26 948
12678.32 954
12679.38 933
12680.45 917
12681.51 926
12682.57 943
12683.63 969
12684.70 943
12685.76 927
12686.82 935
12687.88 945
12688.95 923
12690.01 899
12691.07 976
12692.14 970
12693.20 930
12694.26 941
12695.32 975
12696.39 964
12697.45 965
12698.51 903
12699.58 949
12700.64 926
12701.70 969
12702.77 951
12703.83 939
12704.89 1002
12705.96 972
12707.02 936
12708.08 965
12709.15 923
12710.21 979
12711.28 952
12712.34 931
12713.40 932
12714.47 910
12715.53 928
12716.59 940
12717.66 955
12718.72 930
12719.79 929
12720.85 919
12721.92 951
12722.98 922
12724.04 946
12725.11 930
12726.17 923
12727.24 940
12728.30 936
12729.37 993
12730.43 956
12731.49 952
12732.56 966
12733.62 933
12734.69 931
12735.75 947
12736.82 967
12737.88 956
12738.95 914
12740.01 951
12741.08 965
12742.14 964
12743.21 919
12744.27 914
12745.34 900
12746.40 879
12747.47 857
12748.53 885
12749.60 886
12750.66 867
12751.73 837
12752.79 798
12753.86 850
12754.93 833
12755.99 829
12757.06 830
12758.12 814
12759.19 837
12760.25 832
12761.32 810
12762.39 781
12763.45 804
12764.52 801
12765.58 786
12766.65 809
12767.72 787
12768.78 747
12769.85 769
12770.91 805
12771.98 791
12773.05 769
12774.11 731
12775.18 727
12776.25 758
12777.31 792
12778.38 770
12779.45 757
12780.51 747
12781.58 705
12782.65 708
12783.71 717
12784.78 739
12785.85 690
12786.91 699
12787.98 700
12789.05 709
12790.11 695
12791.18 734
12792.25 686
12793.31 729
12794.38 714
12795.45 719
12796.52 711
12797.58 734
12798.65 670
12799.72 690
12800.79 704
12801.85 720
12802.92 747
12803.99 714
12805.06 712
12806.12 712
12807.19 701
12808.26 689
12809.33 649
12810.39 660
12811.46 663
12812.53 663
12813.60 680
12814.67 703
12815.73 710
12816.80 682
12817.87 668
12818.94 646
12820.01 674
12821.08 679
12822.14 691
12823.21 669
12824.28 679
12825.35 681
12826.42 694
12827.49 685
12828.55 653
12829.62 651
12830.69 689
12831.76 742
12832.83 665
12833.90 661
12834.97 674
12836.04 679
12837.11 652
12838.17 636
12839.24 662
12840.31 668
12841.38 659
12842.45 647
12843.52 664
12844.59 624
12845.66 613
12846.73 658
12847.80 635
12848.87 594
12849.94 611
12851.01 643
12852.08 627
12853.14 656
12854.21 606
12855.28 643
12856.35 645
12857.42 621
12858.49 638
12859.56 644
12860.63 626
12861.70 626
12862.77 643
12863.84 655
12864.91 621
12865.98 624
12867.05 591
12868.12 591
12869.19 611
12870.26 572
12871.34 581
12872.41 623
12873.48 590
12874.55 611
12875.62 585
12876.69 569
12877.76 586
12878.83 590
12879.90 584
12880.97 590
12882.04 597
12883.11 592
12884.18 617
12885.25 570
12886.33 561
12887.40 571
12888.47 585
12889.54 540
12890.61 565
12891.68 566
12892.75 569
12893.82 581
12894.89 575
12895.97 564
12897.04 560
12898.11 570
12899.18 543
12900.25 561
12901.32 554
12902.40 555
12903.47 566
12904.54 570
12905.61 549
12906.68 534
12907.75 550
12908.83 552
12909.90 552
12910.97 563
12912.04 539
12913.11 529
12914.19 539
12915.26 570
12916.33 550
12917.40 535
12918.48 524
12919.55 559
12920.62 533
12921.69 533
12922.77 555
12923.84 566
12924.91 539
12925.98 548
12927.06 527
12928.13 552
12929.20 563
12930.27 508
12931.35 523
12932.42 550
12933.49 502
12934.57 541
12935.64 525
12936.71 543
12937.79 499
12938.86 503
12939.93 522
12941.01 474
12942.08 532
12943.15 529
12944.23 540
12945.30 502
12946.37 512
12947.45 534
12948.52 521
12949.59 528
12950.67 544
12951.74 537
12952.81 497
12953.89 516
12954.96 518
12956.04 529
12957.11 523
12958.18 537
12959.26 516
12960.33 525
12961.41 526
12962.48 526
12963.55 537
12964.63 536
12965.70 494
12966.78 504
12967.85 521
12968.93 533
12970.00 523
12971.07 540
12972.15 514
12973.22 513
12974.30 497
12975.37 514
12976.45 507
12977.52 511
12978.60 520
12979.67 529
12980.75 533
12981.82 518
12982.90 513
12983.97 546
12985.05 532
12986.12 511
12987.20 548
12988.27 522
12989.35 523
12990.42 531
12991.50 500
12992.57 521
12993.65 530
12994.73 525
12995.80 521
12996.88 514
12997.95 500
12999.03 561
13000.10 529
13001.18 540
13002.25 494
13003.33 507
13004.41 500
13005.48 523
13006.56 525
13007.63 526
13008.71 516
13009.79 519
13010.86 539
13011.94 552
13013.02 544
13014.09 539
13015.17 530
13016.24 551
13017.32 545
13018.40 504
13019.47 530
13020.55 550
13021.63 569
13022.70 527
13023.78 517
13024.86 531
13025.93 502
13027.01 538
13028.09 570
13029.16 542
13030.24 528
13031.32 536
13032.40 534
13033.47 554
13034.55 534
13035.63 572
13036.70 569
13037.78 545
13038.86 527
13039.94 541
13041.01 521
13042.09 527
13043.17 519
13044.25 552
13045.32 553
13046.40 543
13047.48 545
13048.56 565
13049.63 542
13050.71 539
13051.79 562
13052.87 563
13053.95 524
13055.02 522
13056.10 535
13057.18 535
13058.26 540
13059.34 541
13060.41 557
13061.49 537
13062.57 537
13063.65 551
13064.73 526
13065.81 547
13066.88 541
13067.96 568
13069.04 535
13070.12 518
13071.20 511
13072.28 515
13073.36 510
13074.43 578
13075.51 529
13076.59 516
13077.67 526
13078.75 537
13079.83 518
13080.91 498
13081.99 516
13083.07 558
13084.15 526
13085.23 535
13086.30 537
13087.38 546
13088.46 551
13089.54 536
13090.62 496
13091.70 545
13092.78 530
13093.86 518
13094.94 506
13096.02 516
13097.10 510
13098.18 497
13099.26 521
13100.34 524
13101.42 538
13102.50 507
13103.58 515
13104.66 523
13105.74 481
13106.82 494
13107.90 527
13108.98 531
13110.06 494
13111.14 528
13112.22 549
13113.30 542
13114.38 519
13115.46 539
13116.54 563
13117.62 500
13118.70 518
13119.78 500
13120.86 528
13121.95 504
13123.03 532
13124.11 577
13125.19 541
13126.27 517
13127.35 515
13128.43 509
13129.51 521
13130.59 511
13131.67 522
13132.76 528
13133.84 493
13134.92 511
13136.00 541
13137.08 556
13138.16 556
13139.24 507
13140.32 527
13141.41 527
13142.49 512
13143.57 534
13144.65 540
13145.73 497
13146.81 512
13147.90 536
13148.98 522
13150.06 516
13151.14 511
13152.22 522
13153.31 533
13154.39 495
13155.47 521
13156.55 536
13157.63 524
13158.72 545
13159.80 533
13160.88 538
13161.96 492
13163.05 489
13164.13 515
13165.21 538
13166.29 527
13167.38 527
13168.46 504
13169.54 511
13170.62 518
13171.71 521
13172.79 516
13173.87 539
13174.96 510
13176.04 533
13177.12 494
13178.20 505
13179.29 513
13180.37 529
13181.45 538
13182.54 529
13183.62 530
13184.70 502
13185.79 508
13186.87 511
13187.95 539
13189.04 523
13190.12 532
13191.20 499
13192.29 531
13193.37 530
13194.46 482
13195.54 535
13196.62 523
13197.71 534
13198.79 544
13199.88 502
13200.96 545
13202.04 540
13203.13 525
13204.21 560
13205.30 513
13206.38 562
13207.46 521
13208.55 556
13209.63 528
13210.72 525
13211.80 526
13212.89 552
13213.97 520
13215.05 542
13216.14 548
13217.22 505
13218.31 540
13219.39 529
13220.48 513
13221.56 516
13222.65 549
13223.73 512
13224.82 511
13225.90 524
13226.99 536
13228.07 549
13229.16 529
13230.24 544
13231.33 531
13232.41 532
13233.50 527
13234.58 556
13235.67 511
13236.76 538
13237.84 536
13238.93 522
13240.01 543
13241.10 540
13242.18 536
13243.27 514
13244.35 510
13245.44 537
13246.53 533
13247.61 540
13248.70 541
13249.78 553
13250.87 556
13251.96 550
13253.04 565
13254.13 547
13255.21 564
13256.30 559
13257.39 554
13258.47 559
13259.56 558
13260.65 533
13261.73 551
13262.82 557
13263.91 574
13264.99 573
13266.08 586
13267.17 579
13268.25 551
13269.34 572
13270.43 561
13271.51 566
13272.60 582
13273.69 593
13274.77 596
13275.86 574
13276.95 568
13278.04 563
13279.12 556
13280.21 582
13281.30 646
13282.38 605
13283.47 565
13284.56 591
13285.65 585
13286.73 576
13287.82 604
13288.91 596
13290.00 603
13291.08 573
13292.17 610
13293.26 602
13294.35 629
13295.44 624
13296.52 607
13297.61 584
13298.70 608
13299.79 605
13300.88 624
13301.96 644
13303.05 627
13304.14 617
13305.23 612
13306.32 641
13307.41 605
13308.49 613
13309.58 610
13310.67 601
13311.76 599
13312.85 580
13313.94 592
13315.02 628
13316.11 614
13317.20 630
13318.29 584
13319.38 585
13320.47 574
13321.56 575
13322.65 613
13323.74 595
13324.82 597
13325.91 590
13327.00 570
13328.09 623
13329.18 648
13330.27 640
13331.36 646
13332.45 592
13333.54 604
13334.63 631
13335.72 606
13336.81 579
13337.90 603
13338.99 629
13340.08 611
13341.17 624
13342.26 594
13343.35 633
13344.44 620
13345.53 611
13346.61 654
13347.70 651
13348.79 621
13349.89 649
13350.98 655
13352.07 653
13353.16 622
13354.25 639
13355.34 655
13356.43 627
13357.52 639
13358.61 654
13359.70 646
13360.79 673
13361.88 701
13362.97 655
13364.06 646
13365.15 651
13366.24 645
13367.33 676
13368.42 692
13369.51 668
13370.60 689
13371.70 693
13372.79 710
13373.88 666
13374.97 626
13376.06 607
13377.15 622
13378.24 637
13379.33 616
13380.43 625
13381.52 608
13382.61 605
13383.70 585
13384.79 589
13385.88 600
13386.97 572
13388.07 567
13389.16 613
13390.25 596
13391.34 600
13392.43 590
13393.52 567
13394.62 586
13395.71 569
13396.80 600
13397.89 540
13398.98 570
13400.08 580
13401.17 572
13402.26 578
13403.35 595
13404.45 564
13405.54 562
13406.63 591
13407.72 589
13408.82 605
13409.91 587
13411.00 588
13412.09 624
13413.19 581
13414.28 594
13415.37 633
13416.46 589
13417.56 588
13418.65 590
13419.74 614
13420.84 598
13421.93 617
13423.02 615
13424.11 594
13425.21 602
13426.30 616
13427.39 592
13428.49 580
13429.58 608
13430.67 582
13431.77 607
13432.86 606
13433.95 590
13435.05 583
13436.14 581
13437.24 591
13438.33 602
13439.42 634
13440.52 615
13441.61 632
13442.70 633
13443.80 643
13444.89 628
13445.99 653
13447.08 617
13448.17 639
13449.27 635
13450.36 650
13451.46 644
13452.55 631
13453.64 663
13454.74 598
13455.83 630
13456.93 633
13458.02 651
13459.12 621
13460.21 635
13461.31 619
13462.40 674
13463.50 632
13464.59 680
13465.69 660
13466.78 679
13467.87 658
13468.97 675
13470.06 674
13471.16 645
13472.25 680
13473.35 634
13474.44 653
13475.54 616
13476.64 657
13477.73 646
13478.83 684
13479.92 672
13481.02 687
13482.11 675
13483.21 695
13484.30 654
13485.40 690
13486.49 649
13487.59 685
13488.69 693
13489.78 688
13490.88 691
13491.97 709
13493.07 700
13494.17 726
13495.26 727
13496.36 729
13497.45 730
13498.55 724
13499.65 747
13500.74 764
13501.84 765
13502.93 714
13504.03 720
13505.13 750
13506.22 710
13507.32 729
13508.42 682
13509.51 670
13510.61 672
13511.71 698
13512.80 671
13513.90 680
13515.00 671
13516.09 660
13517.19 624
13518.29 638
13519.38 591
13520.48 609
13521.58 588
13522.68 608
13523.77 581
13524.87 589
13525.97 602
13527.06 594
13528.16 577
13529.26 572
13530.36 575
13531.45 581
13532.55 567
13533.65 595
13534.75 617
13535.84 586
13536.94 574
13538.04 572
13539.14 559
13540.23 563
13541.33 560
13542.43 600
13543.53 578
13544.63 565
13545.72 532
13546.82 580
13547.92 562
13549.02 588
13550.12 582
13551.22 594
13552.31 569
13553.41 584
13554.51 566
13555.61 546
13556.71 548
13557.81 578
13558.90 564
13560.00 599
13561.10 573
13562.20 585
13563.30 571
13564.40 540
13565.50 581
13566.60 572
13567.69 581
13568.79 579
13569.89 579
13570.99 583
13572.09 576
13573.19 589
13574.29 569
13575.39 560
13576.49 596
13577.59 561
13578.69 545
13579.79 574
13580.89 564
13581.98 583
13583.08 585
13584.18 571
13585.28 590
13586.38 561
13587.48 533
13588.58 594
13589.68 595
13590.78 595
13591.88 564
13592.98 575
13594.08 573
13595.18 559
13596.28 581
13597.38 567
13598.48 571
13599.58 596
13600.68 599
13601.78 574
13602.88 616
13603.98 607
13605.08 578
13606.18 565
13607.29 617
13608.39 609
13609.49 576
13610.59 609
13611.69 574
13612.79 595
13613.89 554
13614.99 578
13616.09 602
13617.19 594
13618.29 578
13619.39 609
13620.50 578
13621.60 590
13622.70 584
13623.80 606
13624.90 621
13626.00 617
13627.10 581
13628.20 591
13629.31 604
13630.41 553
13631.51 593
13632.61 594
13633.71 555
13634.81 606
13635.91 616
13637.02 602
13638.12 613
13639.22 572
13640.32 605
13641.42 616
13642.53 610
13643.63 622
13644.73 595
13645.83 603
13646.93 587
13648.04 606
13649.14 633
13650.24 634
13651.34 621
13652.45 580
13653.55 598
13654.65 606
13655.75 597
13656.85 608
13657.96 608
13659.06 629
13660.16 619
13661.27 610
13662.37 614
13663.47 603
13664.57 625
13665.68 641
13666.78 654
13667.88 627
13668.99 612
13670.09 622
13671.19 627
13672.29 614
13673.40 626
13674.50 644
13675.60 640
13676.71 614
13677.81 660
13678.91 654
13680.02 610
13681.12 628
13682.23 635
13683.33 655
13684.43 674
13685.54 655
13686.64 634
13687.74 685
13688.85 670
13689.95 666
13691.06 698
13692.16 677
13693.26 682
13694.37 708
13695.47 692
13696.58 684
13697.68 690
13698.78 713
13699.89 738
13700.99 731
13702.10 781
13703.20 759
13704.31 745
13705.41 780
13706.51 778
13707.62 794
13708.72 766
13709.83 794
13710.93 782
13712.04 800
13713.14 802
13714.25 781
13715.35 800
13716.46 811
13717.56 804
13718.67 793
13719.77 757
13720.88 763
13721.98 752
13723.09 734
13724.19 718
13725.30 762
13726.40 737
13727.51 682
13728.61 676
13729.72 686
13730.83 681
13731.93 697
13733.04 662
13734.14 665
13735.25 680
13736.35 707
13737.46 672
13738.57 677
13739.67 650
13740.78 668
13741.88 671
13742.99 670
13744.09 642
13745.20 642
13746.31 643
13747.41 645
13748.52 678
13749.63 643
13750.73 666
13751.84 646
13752.94 654
13754.05 665
13755.16 650
13756.26 682
13757.37 675
13758.48 701
13759.58 684
13760.69 663
13761.80 694
13762.90 661
13764.01 666
13765.12 661
13766.22 688
13767.33 691
13768.44 658
13769.55 702
13770.65 676
13771.76 668
13772.87 690
13773.97 701
13775.08 693
13776.19 702
13777.30 695
13778.40 684
13779.51 669
13780.62 677
13781.73 629
13782.83 646
13783.94 670
13785.05 652
13786.16 652
13787.26 639
13788.37 641
13789.48 617
13790.59 641
13791.70 676
13792.80 628
13793.91 624
13795.02 632
13796.13 656
13797.24 652
13798.35 653
13799.45 661
13800.56 656
13801.67 654
13802.78 650
13803.89 669
13805.00 629
13806.10 654
13807.21 660
13808.32 675
13809.43 647
13810.54 636
13811.65 618
13812.76 659
13813.86 657
13814.97 646
13816.08 632
13817.19 641
13818.30 656
13819.41 607
13820.52 602
13821.63 609
13822.74 593
13823.85 577
13824.96 589
13826.06 594
13827.17 623
13828.28 605
13829.39 605
13830.50 584
13831.61 608
13832.72 584
13833.83 579
13834.94 578
13836.05 597
13837.16 601
13838.27 593
13839.38 576
13840.49 591
13841.60 610
13842.71 629
13843.82 616
13844.93 587
13846.04 594
13847.15 593
13848.26 598
13849.37 629
13850.48 595
13851.59 601
13852.70 604
13853.81 605
13854.92 596
13856.03 619
13857.14 602
13858.25 598
13859.37 575
13860.48 614
13861.59 611
13862.70 602
13863.81 613
13864.92 584
13866.03 588
13867.14 619
13868.25 594
13869.36 618
13870.47 624
13871.59 651
13872.70 604
13873.81 605
13874.92 621
13876.03 608
13877.14 640
13878.25 637
13879.36 627
13880.48 612
13881.59 641
13882.70 645
13883.81 653
13884.92 679
13886.03 659
13887.15 669
13888.26 670
13889.37 647
13890.48 658
13891.59 659
13892.71 618
13893.82 680
13894.93 675
13896.04 661
13897.15 668
13898.27 681
13899.38 652
13900.49 630
13901.60 615
13902.72 643
13903.83 626
13904.94 618
13906.05 612
13907.17 595
13908.28 591
13909.39 573
13910.50 587
13911.62 559
13912.73 614
13913.84 577
13914.95 587
13916.07 594
13917.18 584
13918.29 596
13919.41 571
13920.52 571
13921.63 582
13922.75 607
13923.86 593
13924.97 582
13926.09 575
13927.20 578
13928.31 577
13929.43 574
13930.54 553
13931.65 537
13932.77 580
13933.88 557
13934.99 592
13936.11 550
13937.22 568
13938.34 584
13939.45 535
13940.56 550
13941.68 559
13942.79 507
13943.91 548
13945.02 514
13946.13 565
13947.25 565
13948.36 512
13949.48 552
13950.59 532
13951.70 530
13952.82 545
13953.93 546
13955.05 548
13956.16 551
13957.28 544
13958.39 543
13959.51 522
13960.62 567
13961.74 544
13962.85 555
13963.97 550
13965.08 549
13966.20 546
13967.31 553
13968.43 538
13969.54 553
13970.66 535
13971.77 549
13972.89 568
13974.00 539
13975.12 543
13976.23 544
13977.35 557
13978.46 526
13979.58 547
13980.69 560
13981.81 526
13982.92 567
13984.04 551
13985.16 548
13986.27 522
13987.39 527
13988.50 530
13989.62 557
13990.74 569
13991.85 552
13992.97 530
13994.08 546
13995.20 549
13996.32 551
13997.43 558
13998.55 546
13999.66 507
14000.78 525
14001.90 544
14003.01 543
14004.13 548
14005.25 555
14006.36 539
14007.48 538
14008.60 554
14009.71 532
14010.83 556
14011.95 522
14013.06 538
14014.18 550
14015.30 557
14016.41 538
14017.53 548
14018.65 580
14019.76 548
14020.88 535
14022.00 552
14023.12 543
14024.23 554
14025.35 571
14026.47 559
14027.59 544
14028.70 562
14029.82 575
14030.94 566
14032.06 578
14033.17 573
14034.29 538
14035.41 547
14036.53 552
14037.64 536
14038.76 562
14039.88 599
14041.00 591
14042.11 572
14043.23 564
14044.35 588
14045.47 593
14046.59 547
14047.71 593
14048.82 591
14049.94 613
14051.06 587
14052.18 546
14053.30 559
14054.42 605
14055.53 606
14056.65 613
14057.77 617
14058.89 607
14060.01 653
14061.13 638
14062.25 663
14063.36 636
14064.48 649
14065.60 647
14066.72 641
14067.84 659
14068.96 656
14070.08 643
14071.20 640
14072.32 701
14073.44 712
14074.55 668
14075.67 661
14076.79 724
14077.91 693
14079.03 685
14080.15 694
14081.27 762
14082.39 749
14083.51 705
14084.63 749
14085.75 730
14086.87 743
14087.99 786
14089.11 758
14090.23 739
14091.35 748
14092.47 770
14093.59 790
14094.71 799
14095.83 780
14096.95 790
14098.07 799
14099.19 782
14100.31 748
14101.43 749
14102.55 754
14103.67 725
14104.79 717
14105.91 732
14107.03 701
14108.15 668
14109.27 674
14110.39 685
14111.51 623
14112.64 603
14113.76 573
14114.88 609
14116.00 620
14117.12 615
14118.24 582
14119.36 577
14120.48 605
14121.60 574
14122.72 589
14123.85 574
14124.97 550
14126.09 581
14127.21 562
14128.33 574
14129.45 579
14130.57 582
14131.70 578
14132.82 548
14133.94 554
14135.06 560
14136.18 536
14137.30 553
14138.43 545
14139.55 547
14140.67 531
14141.79 556
14142.91 527
14144.03 560
14145.16 524
14146.28 550
14147.40 559
14148.52 561
14149.65 515
14150.77 532
14151.89 555
14153.01 546
14154.13 566
14155.26 539
14156.38 553
14157.50 543
14158.62 520
14159.75 536
14160.87 551
14161.99 563
14163.12 545
14164.24 570
14165.36 556
14166.48 539
14167.61 528
14168.73 566
14169.85 559
14170.98 567
14172.10 517
14173.22 520
14174.35 491
14175.47 509
14176.59 497
14177.72 526
14178.84 496
14179.96 528
14181.09 557
14182.21 538
14183.33 512
14184.46 531
14185.58 567
14186.70 519
14187.83 521
14188.95 514
14190.07 522
14191.20 493
14192.32 499
14193.45 539
14194.57 508
14195.69 498
14196.82 479
14197.94 499
14199.07 526
14200.19 537
14201.32 514
14202.44 544
14203.56 491
14204.69 510
14205.81 486
14206.94 523
14208.06 507
14209.19 508
14210.31 513
14211.44 499
14212.56 492
14213.69 503
14214.81 524
14215.93 523
14217.06 473
14218.18 490
14219.31 506
14220.43 488
14221.56 479
14222.68 472
14223.81 503
14224.94 465
14226.06 470
14227.19 459
14228.31 477
14229.44 501
14230.56 507
14231.69 501
14232.81 492
14233.94 449
14235.06 470
14236.19 497
14237.32 462
14238.44 467
14239.57 468
14240.69 475
14241.82 445
14242.94 482
14244.07 486
14245.20 455
14246.32 453
14247.45 453
14248.57 439
14249.70 473
14250.83 488
14251.95 451
14253.08 464
14254.21 493
14255.33 475
14256.46 485
14257.59 443
14258.71 438
14259.84 451
14260.97 463
14262.09 447
14263.22 439
14264.35 426
14265.47 425
14266.60 432
14267.73 449
14268.85 443
14269.98 465
14271.11 433
14272.23 455
14273.36 467
14274.49 466
14275.62 430
14276.74 453
14277.87 463
14279.00 435
14280.12 455
14281.25 417
14282.38 410
14283.51 432
14284.63 407
14285.76 445
14286.89 437
14288.02 411
14289.15 432
14290.27 431
14291.40 446
14292.53 444
14293.66 441
14294.78 449
14295.91 449
14297.04 430
14298.17 417
14299.30 448
14300.42 415
14301.55 415
14302.68 432
14303.81 424
14304.94 397
14306.07 402
14307.19 433
14308.32 422
14309.45 417
14310.58 426
14311.71 463
14312.84 415
14313.97 393
14315.10 434
14316.22 432
14317.35 430
14318.48 419
14319.61 419
14320.74 417
14321.87 427
14323.00 404
14324.13 411
14325.26 406
14326.39 418
14327.51 415
14328.64 404
14329.77 406
14330.90 394
14332.03 411
14333.16 442
14334.29 367
14335.42 403
14336.55 410
14337.68 420
14338.81 394
14339.94 428
14341.07 417
14342.20 439
14343.33 409
14344.46 420
14345.59 418
14346.72 398
14347.85 396
14348.98 408
14350.11 423
14351.24 401
14352.37 389
14353.50 393
14354.63 406
14355.76 404
14356.89 414
14358.02 416
14359.15 371
14360.28 385
14361.41 413
14362.54 399
14363.67 405
14364.80 413
14365.94 402
14367.07 449
14368.20 404
14369.33 411
14370.46 419
14371.59 410
14372.72 421
14373.85 438
14374.98 442
14376.11 427
14377.25 419
14378.38 458
14379.51 429
14380.64 417
14381.77 414
14382.90 422
14384.03 433
14385.16 431
14386.30 400
14387.43 434
14388.56 443
14389.69 405
14390.82 422
14391.95 400
14393.09 446
14394.22 431
14395.35 424
14396.48 423
14397.61 404
14398.75 415
14399.88 417
14401.01 412
14402.14 392
14403.27 446
14404.41 418
14405.54 447
14406.67 416
14407.80 436
14408.94 412
14410.07 411
14411.20 409
14412.33 437
14413.47 417
14414.60 421
14415.73 415
14416.87 471
14418.00 428
14419.13 407
14420.26 424
14421.40 430
14422.53 439
14423.66 428
14424.80 443
14425.93 416
14427.06 419
14428.20 404
14429.33 441
14430.46 455
14431.59 431
14432.73 462
14433.86 457
14435.00 465
14436.13 448
14437.26 455
14438.40 457
14439.53 413
14440.66 443
14441.80 445
14442.93 448
14444.06 433
14445.20 420
14446.33 431
14447.47 475
14448.60 469
14449.73 427
14450.87 472
14452.00 448
14453.14 426
14454.27 444
14455.41 453
14456.54 465
14457.67 454
14458.81 478
14459.94 449
14461.08 452
14462.21 434
14463.35 448
14464.48 455
14465.62 445
14466.75 459
14467.89 469
14469.02 438
14470.15 438
14471.29 446
14472.42 457
14473.56 449
14474.69 466
14475.83 502
14476.96 505
14478.10 488
14479.24 452
14480.37 478
14481.51 479
14482.64 456
14483.78 478
14484.91 486
14486.05 466
14487.18 495
14488.32 472
14489.45 502
14490.59 515
14491.73 521
14492.86 507
14494.00 523
14495.13 542
14496.27 523
14497.40 524
14498.54 547
14499.68 493
14500.81 502
14501.95 514
14503.08 508
14504.22 522
14505.36 524
14506.49 536
14507.63 561
14508.77 509
14509.90 540
14511.04 554
14512.18 535
14513.31 538
14514.45 517
14515.58 558
14516.72 540
14517.86 560
14519.00 602
14520.13 558
14521.27 562
14522.41 552
14523.54 554
14524.68 554
14525.82 554
14526.95 549
14528.09 530
14529.23 524
14530.37 558
14531.50 526
14532.64 516
14533.78 521
14534.91 500
14536.05 537
14537.19 528
14538.33 507
14539.46 507
14540.60 490
14541.74 519
14542.88 477
14544.02 540
14545.15 512
14546.29 495
14547.43 505
14548.57 492
14549.70 467
14550.84 455
14551.98 468
14553.12 490
14554.26 492
14555.39 485
14556.53 498
14557.67 478
14558.81 456
14559.95 463
14561.09 469
14562.22 461
14563.36 439
14564.50 445
14565.64 428
14566.78 436
14567.92 435
14569.06 440
14570.20 446
14571.33 456
14572.47 454
14573.61 458
14574.75 466
14575.89 463
14577.03 430
14578.17 491
14579.31 477
14580.45 434
14581.59 440
14582.72 453
14583.86 437
14585.00 423
14586.14 470
14587.28 447
14588.42 434
14589.56 451
14590.70 478
14591.84 446
14592.98 443
14594.12 477
14595.26 439
14596.40 424
14597.54 434
14598.68 478
14599.82 470
14600.96 449
14602.10 436
14603.24 464
14604.38 476
14605.52 446
14606.66 483
14607.80 446
14608.94 448
14610.08 435
14611.22 459
14612.36 499
14613.50 477
14614.64 472
14615.78 480
14616.92 501
14618.06 474
14619.20 478
14620.34 478
14621.49 496
14622.63 489
14623.77 503
14624.91 481
14626.05 508
14627.19 504
14628.33 494
14629.47 482
14630.61 488
14631.75 449
14632.90 503
14634.04 459
14635.18 475
14636.32 473
14637.46 479
14638.60 478
14639.74 479
14640.88 495
14642.03 457
14643.17 466
14644.31 467
14645.45 467
14646.59 440
14647.73 451
14648.88 419
14650.02 463
14651.16 457
14652.30 413
14653.44 434
14654.59 457
14655.73 440
14656.87 419
14658.01 417
14659.16 408
14660.30 432
14661.44 415
14662.58 411
14663.72 436
14664.87 418
14666.01 425
14667.15 405
14668.29 410
14669.44 420
14670.58 430
14671.72 399
14672.87 398
14674.01 401
14675.15 406
14676.29 400
14677.44 440
14678.58 396
14679.72 393
14680.87 408
14682.01 393
14683.15 392
14684.30 398
14685.44 397
14686.58 395
14687.73 383
14688.87 394
14690.01 387
14691.16 380
14692.30 422
14693.44 396
14694.59 398
14695.73 394
14696.87 382
14698.02 361
14699.16 376
14700.30 404
14701.45 388
14702.59 361
14703.74 358
14704.88 382
14706.02 398
14707.17 354
14708.31 369
14709.46 372
14710.60 373
14711.75 377
14712.89 347
14714.03 366
14715.18 388
14716.32 383
14717.47 375
14718.61 386
14719.76 392
14720.90 387
14722.05 358
14723.19 376
14724.34 362
14725.48 348
14726.63 382
14727.77 355
14728.92 380
14730.06 370
14731.21 377
14732.35 385
14733.50 370
14734.64 360
14735.79 368
14736.93 361
14738.08 373
14739.22 419
14740.37 374
14741.51 340
14742.66 373
14743.80 387
14744.95 368
14746.09 378
14747.24 372
14748.39 378
14749.53 383
14750.68 361
14751.82 350
14752.97 371
14754.11 358
14755.26 365
14756.41 356
14757.55 360
14758.70 355
14759.85 365
14760.99 392
14762.14 364
14763.28 342
14764.43 362
14765.58 367
14766.72 361
14767.87 368
14769.02 343
14770.16 351
14771.31 356
14772.46 358
14773.60 359
14774.75 360
14775.90 360
14777.04 355
14778.19 363
14779.34 339
14780.48 363
14781.63 370
14782.78 361
14783.92 362
14785.07 342
14786.22 374
14787.37 375
14788.51 367
14789.66 371
14790.81 339
14791.96 359
14793.10 318
14794.25 335
14795.40 313
14796.54 312
14797.69 351
14798.84 352
14799.99 363
14801.14 363
14802.28 341
14803.43 317
14804.58 340
14805.73 341
14806.88 327
14808.02 340
14809.17 333
14810.32 327
14811.47 317
14812.62 329
14813.76 320
14814.91 324
14816.06 358
14817.21 324
14818.36 360
14819.51 337
14820.65 327
14821.80 343
14822.95 336
14824.10 348
14825.25 374
14826.40 327
14827.55 330
14828.69 328
14829.84 322
14830.99 327
14832.14 334
14833.29 309
14834.44 322
14835.59 321
14836.74 354
14837.89 368
14839.04 345
14840.19 325
14841.33 312
14842.48 329
14843.63 329
14844.78 338
14845.93 341
14847.08 317
14848.23 337
14849.38 328
14850.53 321
14851.68 331
14852.83 337
14853.98 328
14855.13 323
14856.28 305
14857.43 334
14858.58 337
14859.73 315
14860.88 291
14862.03 324
14863.18 340
14864.33 350
14865.48 328
14866.63 340
14867.78 340
14868.93 338
14870.08 340
14871.23 329
14872.38 313
14873.53 340
14874.68 304
14875.83 341
14876.98 364
14878.14 350
14879.29 324
14880.44 343
14881.59 353
14882.74 366
14883.89 352
14885.04 334
14886.19 322
14887.34 329
14888.49 342
14889.64 328
14890.80 332
14891.95 318
14893.10 330
14894.25 359
14895.40 341
14896.55 335
14897.70 332
14898.86 324
14900.01 330
14901.16 330
14902.31 335
14903.46 336
14904.61 308
14905.77 355
14906.92 358
14908.07 333
14909.22 327
14910.37 342
14911.53 363
14912.68 317
14913.83 339
14914.98 362
14916.13 341
14917.29 342
14918.44 318
14919.59 332
14920.74 335
14921.90 327
14923.05 335
14924.20 342
14925.35 332
14926.51 336
14927.66 340
14928.81 312
14929.96 313
14931.12 354
14932.27 335
14933.42 370
14934.57 344
14935.73 340
14936.88 353
14938.03 325
14939.19 348
14940.34 342
14941.49 346
14942.65 359
14943.80 348
14944.95 352
14946.11 328
14947.26 315
14948.41 348
14949.57 346
14950.72 341
14951.87 335
14953.03 304
14954.18 334
14955.33 342
14956.49 364
14957.64 376
14958.80 335
14959.95 333
14961.10 340
14962.26 340
14963.41 325
14964.57 345
14965.72 330
14966.87 325
14968.03 362
14969.18 335
14970.34 332
14971.49 315
14972.65 332
14973.80 333
14974.95 349
14976.11 344
14977.26 362
14978.42 361
14979.57 321
14980.73 312
14981.88 325
14983.04 345
14984.19 339
14985.35 327
14986.50 340
14987.66 338
14988.81 343
14989.97 342
14991.12 350
14992.28 330
14993.43 336
14994.59 332
14995.74 328
14996.90 333
14998.05 303
14999.21 277
15000.36 341
15001.52 324
15002.67 332
15003.83 356
15004.99 333
15006.14 349
15007.30 329
15008.45 318
15009.61 340
15010.76 342
15011.92 345
15013.08 327
15014.23 352
15015.39 325
15016.54 309
15017.70 324
15018.86 310
15020.01 306
15021.17 338
15022.32 326
15023.48 321
15024.64 316
15025.79 346
15026.95 331
15028.11 334
15029.26 327
15030.42 351
15031.58 321
15032.73 310
15033.89 344
15035.05 346
15036.20 344
15037.36 318
15038.52 307
15039.67 326
15040.83 341
15041.99 357
15043.15 316
15044.30 315
15045.46 313
15046.62 334
15047.77 327
15048.93 330
15050.09 344
15051.25 328
15052.40 316
15053.56 331
15054.72 339
15055.88 342
15057.03 332
15058.19 341
15059.35 321
15060.51 310
15061.66 335
15062.82 336
15063.98 307
15065.14 334
15066.30 291
15067.45 305
15068.61 339
15069.77 334
15070.93 347
15072.09 345
15073.24 333
15074.40 364
15075.56 352
15076.72 333
15077.88 320
15079.04 332
15080.20 315
15081.35 346
15082.51 325
15083.67 323
15084.83 312
15085.99 327
15087.15 324
15088.31 336
15089.46 313
15090.62 346
15091.78 355
15092.94 323
15094.10 292
15095.26 340
15096.42 325
15097.58 320
15098.74 326
15099.90 322
15101.06 322
15102.22 339
15103.37 323
15104.53 324
15105.69 316
15106.85 324
15108.01 326
15109.17 310
15110.33 324
15111.49 298
15112.65 324
15113.81 338
15114.97 309
15116.13 329
15117.29 311
15118.45 317
15119.61 323
15120.77 319
15121.93 333
15123.09 342
15124.25 334
15125.41 346
15126.57 342
15127.73 339
15128.89 327
15130.05 326
15131.21 322
15132.37 327
15133.53 322
15134.69 338
15135.86 339
15137.02 330
15138.18 337
15139.34 333
15140.50 366
15141.66 341
15142.82 360
15143.98 345
15145.14 327
15146.30 329
15147.46 349
15148.63 359
15149.79 338
15150.95 350
15152.11 370
15153.27 343
15154.43 326
15155.59 319
15156.75 327
15157.92 336
15159.08 343
15160.24 318
15161.40 330
15162.56 303
15163.72 323
15164.89 341
15166.05 304
15167.21 318
15168.37 351
15169.53 352
15170.69 332
15171.86 341
15173.02 331
15174.18 351
15175.34 346
15176.51 349
15177.67 360
15178.83 331
15179.99 335
15181.15 319
15182.32 350
15183.48 317
15184.64 352
15185.80 326
15186.97 353
15188.13 331
15189.29 312
15190.46 319
15191.62 344
15192.78 338
15193.94 327
15195.11 353
15196.27 326
15197.43 399
15198.60 367
15199.76 382
15200.92 356
15202.08 352
15203.25 343
15204.41 367
15205.57 376
15206.74 362
15207.90 338
15209.06 372
15210.23 372
15211.39 341
15212.56 379
15213.72 361
15214.88 365
15216.05 364
15217.21 381
15218.37 383
15219.54 389
15220.70 358
15221.87 392
15223.03 386
15224.19 385
15225.36 374
15226.52 385
15227.69 355
15228.85 365
15230.01 377
15231.18 371
15232.34 394
15233.51 375
15234.67 366
15235.84 355
15237.00 369
15238.16 350
15239.33 354
15240.49 366
15241.66 398
15242.82 345
15243.99 347
15245.15 350
15246.32 333
15247.48 356
15248.65 382
15249.81 358
15250.98 332
15252.14 341
15253.31 362
15254.47 357
15255.64 343
15256.80 318
15257.97 350
15259.13 333
15260.30 341
15261.46 343
15262.63 324
15263.80 343
15264.96 340
15266.13 337
15267.29 321
15268.46 340
15269.62 354
15270.79 341
15271.96 322
15273.12 337
15274.29 347
15275.45 335
15276.62 333
15277.79 322
15278.95 356
15280.12 329
15281.28 325
15282.45 336
15283.62 327
15284.78 345
15285.95 337
15287.12 318
15288.28 320
15289.45 339
15290.62 348
15291.78 340
15292.95 350
15294.12 331
15295.28 344
15296.45 314
15297.62 353
15298.78 330
15299.95 331
15301.12 311
15302.28 333
15303.45 340
15304.62 335
15305.78 343
15306.95 346
15308.12 348
15309.29 366
15310.45 332
15311.62 348
15312.79 333
15313.96 355
15315.12 313
15316.29 323
15317.46 340
15318.63 309
15319.79 311
15320.96 340
15322.13 309
15323.30 334
15324.46 345
15325.63 319
15326.80 330
15327.97 372
15329.14 355
15330.30 359
15331.47 367
15332.64 353
15333.81 365
15334.98 387
15336.14 354
15337.31 343
15338.48 334
15339.65 345
15340.82 331
15341.99 336
15343.16 351
15344.32 329
15345.49 339
15346.66 340
15347.83 323
15349.00 367
15350.17 367
15351.34 342
15352.51 321
15353.67 350
15354.84 355
15356.01 363
15357.18 352
15358.35 356
15359.52 359
15360.69 349
15361.86 364
15363.03 349
15364.20 364
15365.37 342
15366.54 336
15367.71 329
15368.87 351
15370.04 337
15371.21 333
15372.38 379
15373.55 364
15374.72 368
15375.89 357
15377.06 355
15378.23 357
15379.40 352
15380.57 344
15381.74 350
15382.91 360
15384.08 393
15385.25 393
15386.42 376
15387.59 368
15388.76 375
15389.93 370
15391.10 359
15392.27 352
15393.44 351
15394.62 348
15395.79 339
15396.96 356
15398.13 365
15399.30 375
15400.47 379
15401.64 371
15402.81 358
15403.98 344
15405.15 351
15406.32 327
15407.49 365
15408.66 334
15409.84 326
15411.01 342
15412.18 358
15413.35 347
15414.52 353
15415.69 337
15416.86 336
15418.03 328
15419.21 314
15420.38 324
15421.55 354
15422.72 336
15423.89 360
15425.06 358
15426.24 342
15427.41 341
15428.58 332
15429.75 346
15430.92 347
15432.09 329
15433.27 345
15434.44 334
15435.61 353
15436.78 342
15437.96 352
15439.13 326
15440.30 310
15441.47 325
15442.64 325
15443.82 317
15444.99 319
15446.16 333
15447.33 345
15448.51 323
15449.68 347
15450.85 335
15452.02 346
15453.20 333
15454.37 342
15455.54 327
15456.72 312
15457.89 332
15459.06 357
15460.23 338
15461.41 322
15462.58 372
15463.75 330
15464.93 336
15466.10 356
15467.27 327
15468.45 305
15469.62 338
15470.79 320
15471.97 319
15473.14 332
15474.31 333
15475.49 340
15476.66 322
15477.83 333
15479.01 331
15480.18 341
15481.36 351
15482.53 349
15483.70 342
15484.88 341
15486.05 328
15487.23 350
15488.40 325
15489.57 347
15490.75 321
15491.92 337
15493.10 320
15494.27 300
15495.44 323
15496.62 324
15497.79 342
15498.97 334
15500.14 322
15501.32 329
15502.49 337
15503.67 325
15504.84 322
15506.02 332
15507.19 330
15508.36 335
15509.54 334
15510.71 336
15511.89 340
15513.06 350
15514.24 324
15515.41 370
15516.59 353
15517.77 312
15518.94 346
15520.12 358
15521.29 335
15522.47 366
15523.64 324
15524.82 348
15525.99 359
15527.17 341
15528.34 338
15529.52 335
15530.69 347
15531.87 334
15533.05 335
15534.22 368
15535.40 357
15536.57 389
15537.75 367
15538.93 350
15540.10 364
15541.28 342
15542.45 353
15543.63 356
15544.81 327
15545.98 362
15547.16 330
15548.33 341
15549.51 335
15550.69 364
15551.86 349
15553.04 352
15554.22 352
15555.39 360
15556.57 387
15557.75 378
15558.92 343
15560.10 366
15561.28 364
15562.45 367
15563.63 345
15564.81 376
15565.99 344
15567.16 372
15568.34 383
15569.52 379
15570.69 364
15571.87 379
15573.05 387
15574.23 375
15575.40 384
15576.58 367
15577.76 355
15578.93 395
15580.11 360
15581.29 382
15582.47 355
15583.65 363
15584.82 390
15586.00 387
15587.18 394
15588.36 387
15589.53 404
15590.71 388
15591.89 390
15593.07 379
15594.25 407
15595.42 434
15596.60 436
15597.78 359
15598.96 398
15600.14 431
15601.32 418
15602.49 402
15603.67 414
15604.85 407
15606.03 432
15607.21 413
15608.39 440
15609.56 422
15610.74 429
15611.92 371
15613.10 416
15614.28 448
15615.46 398
15616.64 418
15617.82 438
15619.00 414
15620.17 383
15621.35 427
15622.53 446
15623.71 431
15624.89 435
15626.07 429
15627.25 425
15628.43 426
15629.61 450
15630.79 436
15631.97 431
15633.15 447
15634.33 453
15635.51 453
15636.69 439
15637.87 458
15639.05 466
15640.22 464
15641.40 444
15642.58 453
15643.76 465
15644.94 464
15646.12 483
15647.30 459
15648.48 428
15649.66 478
15650.85 464
15652.03 498
15653.21 458
15654.39 477
15655.57 446
15656.75 441
15657.93 462
15659.11 454
15660.29 427
15661.47 436
15662.65 418
15663.83 417
15665.01 439
15666.19 449
15667.37 499
15668.55 447
15669.73 424
15670.92 431
15672.10 454
15673.28 435
15674.46 446
15675.64 447
15676.82 438
15678.00 429
15679.18 429
15680.36 425
15681.55 418
15682.73 435
15683.91 409
15685.09 463
15686.27 418
15687.45 448
15688.63 423
15689.82 445
15691.00 439
15692.18 434
15693.36 459
15694.54 476
15695.73 459
15696.91 463
15698.09 450
15699.27 439
15700.45 445
15701.64 457
15702.82 482
15704.00 453
15705.18 452
15706.36 471
15707.55 465
15708.73 462
15709.91 470
15711.09 490
15712.28 455
15713.46 468
15714.64 490
15715.82 461
15717.01 463
15718.19 474
15719.37 484
15720.55 475
15721.74 494
15722.92 498
15724.10 469
15725.29 456
15726.47 468
15727.65 485
15728.84 467
15730.02 452
15731.20 471
15732.39 469
15733.57 464
15734.75 452
15735.94 494
15737.12 518
15738.30 527
15739.49 475
15740.67 505
15741.85 512
15743.04 531
15744.22 506
15745.40 488
15746.59 500
15747.77 497
15748.96 513
15750.14 496
15751.32 495
15752.51 472
15753.69 489
15754.88 503
15756.06 498
15757.24 468
15758.43 479
15759.61 524
15760.80 508
15761.98 493
15763.17 469
15764.35 452
15765.53 474
15766.72 465
15767.90 473
15769.09 431
15770.27 444
15771.46 457
15772.64 475
15773.83 465
15775.01 428
15776.20 446
15777.38 444
15778.57 440
15779.75 393
15780.94 445
15782.12 428
15783.31 438
15784.49 439
15785.68 428
15786.86 410
15788.05 402
15789.23 428
15790.42 414
15791.60 418
15792.79 392
15793.98 446
15795.16 383
15796.35 386
15797.53 400
15798.72 393
15799.90 384
15801.09 394
15802.28 377
15803.46 393
15804.65 402
15805.83 394
15807.02 383
15808.21 399
15809.39 392
15810.58 382
15811.76 409
15812.95 394
15814.14 400
15815.32 389
15816.51 378
15817.70 348
15818.88 397
15820.07 399
15821.26 400
15822.44 396
15823.63 388
15824.82 414
15826.00 352
15827.19 386
15828.38 336
15829.56 388
15830.75 366
15831.94 389
15833.12 368
15834.31 384
15835.50 378
15836.69 377
15837.87 400
15839.06 404
15840.25 382
15841.44 375
15842.62 383
15843.81 391
15845.00 382
15846.18 367
15847.37 384
15848.56 405
15849.75 417
15850.94 385
15852.12 369
15853.31 367
15854.50 405
15855.69 397
15856.87 392
15858.06 389
15859.25 385
15860.44 401
15861.63 398
15862.81 408
15864.00 382
15865.19 395
15866.38 373
15867.57 405
15868.76 379
15869.94 398
15871.13 389
15872.32 389
15873.51 371
15874.70 391
15875.89 389
15877.08 385
15878.26 437
15879.45 389
15880.64 378
15881.83 373
15883.02 416
15884.21 400
15885.40 419
15886.59 385
15887.78 392
15888.97 396
15890.15 401
15891.34 379
15892.53 411
15893.72 402
15894.91 420
15896.10 409
15897.29 397
15898.48 378
15899.67 386
15900.86 413
15902.05 416
15903.24 413
15904.43 402
15905.62 422
15906.81 389
15908.00 418
15909.19 385
15910.38 412
15911.57 399
15912.76 412
15913.95 418
15915.14 425
15916.33 419
15917.52 395
15918.71 419
15919.90 403
15921.09 404
15922.28 432
15923.47 434
15924.66 403
15925.85 435
15927.04 425
15928.23 416
15929.42 403
15930.61 430
15931.80 429
15932.99 399
15934.18 396
15935.38 388
15936.57 365
15937.76 387
15938.95 393
15940.14 371
15941.33 387
15942.52 354
15943.71 397
15944.90 336
15946.10 364
15947.29 345
15948.48 383
15949.67 354
15950.86 349
15952.05 353
15953.24 355
15954.44 360
15955.63 339
15956.82 362
15958.01 356
15959.20 368
15960.39 366
15961.59 371
15962.78 323
15963.97 359
15965.16 348
15966.35 344
15967.55 344
15968.74 346
15969.93 383
15971.12 344
15972.31 350
15973.51 340
15974.70 338
15975.89 335
15977.08 371
15978.28 307
15979.47 345
15980.66 304
15981.85 327
15983.05 335
15984.24 332
15985.43 320
15986.62 348
15987.82 359
15989.01 338
15990.20 352
15991.40 332
15992.59 349
15993.78 334
15994.98 341
15996.17 328
15997.36 325
15998.55 320
15999.75 322
16000.94 314
16002.13 319
16003.33 307
16004.52 331
16005.72 322
16006.91 319
16008.10 340
16009.30 344
16010.49 363
16011.68 301
16012.88 334
16014.07 313
16015.26 307
16016.46 323
16017.65 341
16018.85 314
16020.04 315
16021.23 329
16022.43 332
16023.62 340
16024.82 331
16026.01 330
16027.21 330
16028.40 322
16029.59 311
16030.79 343
16031.98 331
16033.18 312
16034.37 308
16035.57 307
16036.76 331
16037.96 303
16039.15 307
16040.35 313
16041.54 326
16042.73 305
16043.93 319
16045.12 300
16046.32 272
16047.51 306
16048.71 316
16049.91 294
16051.10 287
16052.30 293
16053.49 317
16054.69 339
16055.88 327
16057.08 304
16058.27 320
16059.47 311
16060.66 300
16061.86 316
16063.05 304
16064.25 308
16065.45 294
16066.64 332
16067.84 301
16069.03 330
16070.23 314
16071.42 282
16072.62 298
16073.82 299
16075.01 270
16076.21 304
16077.41 302
16078.60 301
16079.80 308
16080.99 341
16082.19 309
16083.39 306
16084.58 304
16085.78 308
16086.98 293
16088.17 312
16089.37 329
16090.57 315
16091.76 335
16092.96 298
16094.16 331
16095.35 312
16096.55 310
16097.75 316
16098.94 319
16100.14 314
16101.34 305
16102.53 310
16103.73 321
16104.93 312
16106.13 321
16107.32 283
16108.52 318
16109.72 294
16110.92 298
16112.11 311
16113.31 310
16114.51 305
16115.71 310
16116.90 312
16118.10 300
16119.30 310
16120.50 336
16121.69 313
16122.89 290
16124.09 310
16125.29 317
16126.49 326
16127.68 273
16128.88 304
16130.08 298
16131.28 303
16132.48 291
16133.67 293
16134.87 313
16136.07 284
16137.27 316
16138.47 288
16139.67 311
16140.86 310
16142.06 319
16143.26 304
16144.46 293
16145.66 283
16146.86 291
16148.06 309
16149.26 307
16150.45 285
16151.65 292
16152.85 309
16154.05 327
16155.25 311
16156.45 316
16157.65 307
16158.85 319
16160.05 304
16161.25 307
16162.45 289
16163.64 285
16164.84 313
16166.04 313
16167.24 288
16168.44 306
16169.64 303
16170.84 325
16172.04 308
16173.24 277
16174.44 301
16175.64 309
16176.84 316
16178.04 306
16179.24 303
16180.44 306
16181.64 311
16182.84 304
16184.04 313
16185.24 314
16186.44 295
16187.64 309
16188.84 338
16190.04 282
16191.24 283
16192.44 311
16193.64 294
16194.84 269
16196.04 301
16197.24 312
16198.44 319
16199.65 310
16200.85 281
16202.05 327
16203.25 314
16204.45 298
16205.65 294
16206.85 307
16208.05 326
16209.25 309
16210.45 300
16211.65 313
16212.86 300
16214.06 300
16215.26 305
16216.46 343
16217.66 326
16218.86 325
16220.06 322
16221.27 296
16222.47 291
16223.67 348
16224.87 304
16226.07 324
16227.27 300
16228.48 321
16229.68 330
16230.88 331
16232.08 322
16233.28 336
16234.48 329
16235.69 351
16236.89 332
16238.09 345
16239.29 331
16240.50 323
16241.70 352
16242.90 333
16244.10 360
16245.30 354
16246.51 341
16247.71 324
16248.91 315
16250.11 336
16251.32 342
16252.52 356
16253.72 331
16254.92 343
16256.13 351
16257.33 335
16258.53 373
16259.74 398
16260.94 363
16262.14 377
16263.35 357
16264.55 359
16265.75 356
16266.95 379
16268.16 355
16269.36 369
16270.56 354
16271.77 352
16272.97 384
16274.17 367
16275.38 367
16276.58 367
16277.79 391
16278.99 356
16280.19 381
16281.40 363
16282.60 366
16283.80 380
16285.01 376
16286.21 411
16287.42 394
16288.62 385
16289.82 378
16291.03 399
16292.23 379
16293.44 394
16294.64 376
16295.84 401
16297.05 366
16298.25 350
16299.46 382
16300.66 411
16301.87 402
16303.07 405
16304.27 386
16305.48 400
16306.68 378
16307.89 397
16309.09 371
16310.30 360
16311.50 380
16312.71 353
16313.91 365
16315.12 378
16316.32 369
16317.53 337
16318.73 344
16319.94 339
16321.14 349
16322.35 308
16323.55 341
16324.76 328
16325.96 342
16327.17 345
16328.38 318
16329.58 336
16330.79 306
16331.99 335
16333.20 340
16334.40 315
16335.61 334
16336.81 334
16338.02 300
16339.23 333
16340.43 304
16341.64 313
16342.84 308
16344.05 330
16345.26 290
16346.46 281
16347.67 294
16348.87 298
16350.08 320
16351.29 272
16352.49 296
16353.70 293
16354.91 313
16356.11 284
16357.32 298
16358.53 297
16359.73 315
16360.94 301
16362.15 310
16363.35 305
16364.56 289
16365.77 297
16366.97 298
16368.18 288
16369.39 283
16370.59 289
16371.80 310
16373.01 302
16374.21 282
16375.42 293
16376.63 302
16377.84 311
16379.04 300
16380.25 306
16381.46 306
16382.67 287
16383.87 284
16385.08 314
16386.29 309
16387.50 295
16388.70 283
16389.91 283
16391.12 314
16392.33 297
16393.53 281
16394.74 288
16395.95 299
16397.16 280
16398.37 281
16399.57 263
16400.78 291
16401.99 291
16403.20 309
16404.41 311
16405.62 284
16406.82 293
16408.03 278
16409.24 300
16410.45 267
16411.66 285
16412.87 300
16414.07 292
16415.28 278
16416.49 292
16417.70 308
16418.91 302
16420.12 297
16421.33 287
16422.54 279
16423.75 306
16424.95 304
16426.16 277
16427.37 282
16428.58 277
16429.79 283
16431.00 312
16432.21 301
16433.42 268
16434.63 302
16435.84 288
16437.05 275
16438.26 287
16439.47 281
16440.68 299
16441.88 264
16443.09 271
16444.30 278
16445.51 298
16446.72 269
16447.93 257
16449.14 264
16450.35 297
16451.56 263
16452.77 272
16453.98 289
16455.19 277
16456.40 287
16457.61 280
16458.82 312
16460.03 282
16461.24 247
16462.45 278
16463.67 280
16464.88 237
16466.09 273
16467.30 294
16468.51 289
16469.72 273
16470.93 266
16472.14 283
16473.35 273
16474.56 275
16475.77 268
16476.98 269
16478.19 295
16479.40 271
16480.62 271
16481.83 277
16483.04 250
16484.25 259
16485.46 273
16486.67 302
16487.88 241
16489.09 273
16490.31 267
16491.52 255
16492.73 253
16493.94 264
16495.15 280
16496.36 277
16497.57 275
16498.79 269
16500.00 276
16501.21 247
16502.42 279
16503.63 259
16504.85 280
16506.06 249
16507.27 270
16508.48 270
16509.69 262
16510.91 264
16512.12 278
16513.33 288
16514.54 255
16515.76 260
16516.97 262
16518.18 281
16519.39 243
16520.60 274
16521.82 248
16523.03 259
16524.24 244
16525.46 252
16526.67 254
16527.88 253
16529.09 242
16530.31 272
16531.52 256
16532.73 239
16533.95 247
16535.16 267
16536.37 270
16537.58 254
16538.80 270
16540.01 265
16541.22 248
16542.44 263
16543.65 279
16544.86 283
16546.08 272
16547.29 247
16548.50 247
16549.72 280
16550.93 270
16552.15 270
16553.36 269
16554.57 275
16555.79 253
16557.00 277
16558.21 267
16559.43 265
16560.64 250
16561.86 260
16563.07 258
16564.28 247
16565.50 223
16566.71 255
16567.93 247
16569.14 244
16570.36 246
16571.57 262
16572.78 267
16574.00 238
16575.21 257
16576.43 224
16577.64 273
16578.86 255
16580.07 252
16581.29 252
16582.50 259
16583.72 246
16584.93 252
16586.15 257
16587.36 273
16588.58 267
16589.79 228
16591.01 242
16592.22 223
16593.44 237
16594.65 226
16595.87 276
16597.08 245
16598.30 276
16599.51 230
16600.73 252
16601.94 238
16603.16 256
16604.37 254
16605.59 241
16606.81 254
16608.02 245
16609.24 255
16610.45 249
16611.67 249
16612.89 242
16614.10 236
16615.32 237
16616.53 242
16617.75 234
16618.97 218
16620.18 214
16621.40 244
16622.61 233
16623.83 242
16625.05 232
16626.26 229
16627.48 241
16628.70 236
16629.91 260
16631.13 215
16632.35 240
16633.56 252
16634.78 248
16636.00 208
16637.21 233
16638.43 244
16639.65 270
16640.86 249
16642.08 242
16643.30 240
16644.51 231
16645.73 257
16646.95 247
16648.17 255
16649.38 257
16650.60 250
16651.82 241
16653.03 245
16654.25 251
16655.47 249
16656.69 220
16657.90 258
16659.12 226
16660.34 233
16661.56 238
16662.77 249
16663.99 231
16665.21 234
16666.43 238
16667.65 234
16668.86 246
16670.08 229
16671.30 248
16672.52 227
16673.74 246
16674.95 242
16676.17 262
16677.39 247
16678.61 247
16679.83 240
16681.05 248
16682.26 231
16683.48 226
16684.70 233
16685.92 229
16687.14 247
16688.36 232
16689.58 213
16690.79 219
16692.01 227
16693.23 226
16694.45 215
16695.67 208
16696.89 235
16698.11 222
16699.33 233
16700.55 218
16701.76 256
16702.98 240
16704.20 228
16705.42 221
16706.64 223
16707.86 227
16709.08 212
16710.30 226
16711.52 222
16712.74 237
16713.96 221
16715.18 229
16716.40 242
16717.62 238
16718.84 248
16720.06 193
16721.28 224
16722.50 231
16723.72 227
16724.94 247
16726.16 236
16727.38 214
16728.60 226
16729.82 223
16731.04 218
16732.26 212
16733.48 208
16734.70 226
16735.92 220
16737.14 201
16738.36 216
16739.58 266
16740.80 243
16742.02 226
16743.24 210
16744.46 233
16745.68 228
16746.90 220
16748.12 226
16749.35 240
16750.57 240
16751.79 231
16753.01 240
16754.23 218
16755.45 226
16756.67 235
16757.89 223
16759.11 237
16760.33 262
16761.56 252
16762.78 205
16764.00 239
16765.22 258
16766.44 224
16767.66 230
16768.88 245
16770.11 237
16771.33 237
16772.55 225
16773.77 233
16774.99 223
16776.22 233
16777.44 244
16778.66 228
16779.88 204
16781.10 231
16782.33 241
16783.55 241
16784.77 228
16785.99 229
16787.21 240
16788.44 230
16789.66 237
16790.88 236
16792.10 222
16793.33 248
16794.55 233
16795.77 227
16796.99 216
16798.22 239
16799.44 235
16800.66 215
16801.88 236
16803.11 214
16804.33 228
16805.55 248
16806.78 246
16808.00 230
16809.22 262
16810.44 247
16811.67 240
16812.89 233
16814.11 226
16815.34 231
16816.56 245
16817.78 235
16819.01 237
16820.23 249
16821.45 224
16822.68 235
16823.90 246
16825.13 228
16826.35 246
16827.57 234
16828.80 239
16830.02 223
16831.24 253
16832.47 245
16833.69 228
16834.92 246
16836.14 250
16837.36 232
16838.59 231
16839.81 229
16841.04 259
16842.26 266
16843.48 261
16844.71 270
16845.93 257
16847.16 250
16848.38 246
16849.61 279
16850.83 267
16852.06 271
16853.28 265
16854.51 261
16855.73 278
16856.95 248
16858.18 233
16859.40 280
16860.63 266
16861.85 272
16863.08 270
16864.30 259
16865.53 269
16866.75 255
16867.98 250
16869.21 267
16870.43 249
16871.66 260
16872.88 263
16874.11 279
16875.33 244
16876.56 275
16877.78 293
16879.01 276
16880.23 264
16881.46 267
16882.69 279
16883.91 257
16885.14 277
16886.36 270
16887.59 253
16888.81 259
16890.04 250
16891.27 285
16892.49 251
16893.72 247
16894.94 242
16896.17 252
16897.40 244
16898.62 229
16899.85 252
16901.08 260
16902.30 247
16903.53 258
16904.76 247
16905.98 268
16907.21 253
16908.44 261
16909.66 244
16910.89 243
16912.12 231
16913.34 233
16914.57 260
16915.80 254
16917.02 232
16918.25 256
16919.48 257
16920.70 222
16921.93 231
16923.16 231
16924.39 245
16925.61 255
16926.84 254
16928.07 276
16929.30 254
16930.52 251
16931.75 219
16932.98 261
16934.21 236
16935.43 253
16936.66 265
16937.89 262
16939.12 242
16940.34 257
16941.57 242
16942.80 237
16944.03 256
16945.26 265
16946.48 247
16947.71 243
16948.94 249
16950.17 250
16951.40 223
16952.62 218
16953.85 219
16955.08 232
16956.31 239
16957.54 233
16958.77 237
16959.99 241
16961.22 243
16962.45 220
16963.68 234
16964.91 255
16966.14 207
16967.37 247
16968.60 225
16969.82 252
16971.05 237
16972.28 225
16973.51 233
16974.74 227
16975.97 256
16977.20 224
16978.43 217
16979.66 220
16980.89 229
16982.11 226
16983.34 251
16984.57 232
16985.80 225
16987.03 225
16988.26 239
16989.49 244
16990.72 209
16991.95 249
16993.18 230
16994.41 246
16995.64 252
16996.87 243
16998.10 247
16999.33 234
17000.56 248
17001.79 225
17003.02 231
17004.25 235
17005.48 231
17006.71 235
17007.94 244
17009.17 226
17010.40 231
17011.63 252
17012.86 189
17014.09 222
17015.32 232
17016.55 247
17017.78 235
17019.01 246
17020.25 245
17021.48 206
17022.71 215
17023.94 205
17025.17 205
17026.40 225
17027.63 227
17028.86 227
17030.09 233
17031.32 209
17032.55 214
17033.79 239
17035.02 230
17036.25 237
17037.48 213
17038.71 234
17039.94 235
17041.17 221
17042.41 205
17043.64 212
17044.87 208
17046.10 217
17047.33 227
17048.56 226
17049.80 226
17051.03 220
17052.26 237
17053.49 227
17054.72 221
17055.95 203
17057.19 220
17058.42 215
17059.65 211
17060.88 227
17062.12 209
17063.35 217
17064.58 219
17065.81 199
17067.04 229
17068.28 237
17069.51 219
17070.74 225
17071.97 222
17073.21 225
17074.44 248
17075.67 226
17076.90 222
17078.14 210
17079.37 237
17080.60 215
17081.84 223
17083.07 231
17084.30 210
17085.54 191
17086.77 199
17088.00 197
17089.23 219
17090.47 197
17091.70 210
17092.93 213
17094.17 246
17095.40 212
17096.63 212
17097.87 201
17099.10 197
17100.34 216
17101.57 213
17102.80 225
17104.04 233
17105.27 206
17106.50 200
17107.74 210
17108.97 217
17110.21 228
17111.44 213
17112.67 211
17113.91 213
17115.14 239
17116.38 218
17117.61 237
17118.84 235
17120.08 209
17121.31 205
17122.55 237
17123.78 210
17125.02 214
17126.25 224
17127.48 221
17128.72 218
17129.95 221
17131.19 230
17132.42 211
17133.66 233
17134.89 204
17136.13 231
17137.36 229
17138.60 205
17139.83 222
17141.07 225
17142.30 215
17143.54 228
17144.77 218
17146.01 206
17147.24 224
17148.48 197
17149.71 216
17150.95 224
17152.19 208
17153.42 217
17154.66 222
17155.89 212
17157.13 193
17158.36 213
17159.60 223
17160.83 214
17162.07 230
17163.31 210
17164.54 200
17165.78 215
17167.01 199
17168.25 221
17169.49 202
17170.72 214
17171.96 193
17173.19 204
17174.43 201
17175.67 210
17176.90 222
17178.14 234
17179.38 183
17180.61 188
17181.85 220
17183.09 209
17184.32 224
17185.56 186
17186.80 225
17188.03 207
17189.27 218
17190.51 200
17191.74 214
17192.98 194
17194.22 208
17195.45 190
17196.69 221
17197.93 197
17199.16 204
17200.40 197
17201.64 213
17202.88 186
17204.11 202
17205.35 226
17206.59 215
17207.83 191
17209.06 189
17210.30 202
17211.54 226
17212.78 227
17214.01 244
17215.25 240
17216.49 216
17217.73 205
17218.96 220
17220.20 219
17221.44 239
17222.68 219
17223.92 248
17225.15 207
17226.39 213
17227.63 195
17228.87 227
17230.11 226
17231.35 209
17232.58 220
17233.82 230
17235.06 208
17236.30 213
17237.54 206
17238.78 220
17240.01 212
17241.25 209
17242.49 237
17243.73 220
17244.97 202
17246.21 208
17247.45 215
17248.69 212
17249.93 218
17251.16 218
17252.40 208
17253.64 200
17254.88 212
17256.12 224
17257.36 185
17258.60 198
17259.84 205
17261.08 230
17262.32 206
17263.56 202
17264.80 188
17266.04 197
17267.28 202
17268.51 210
17269.75 183
17270.99 220
17272.23 200
17273.47 223
17274.71 204
17275.95 183
17277.19 178
17278.43 201
17279.67 206
17280.91 213
17282.15 170
17283.39 215
17284.63 196
17285.87 189
17287.11 206
17288.35 212
17289.60 210
17290.84 197
17292.08 198
17293.32 200
17294.56 200
17295.80 199
17297.04 215
17298.28 221
17299.52 197
17300.76 233
17302.00 195
17303.24 206
17304.48 187
17305.72 211
17306.96 192
17308.21 214
17309.45 188
17310.69 221
17311.93 205
17313.17 224
17314.41 222
17315.65 217
17316.89 209
17318.14 199
17319.38 189
17320.62 203
17321.86 201
17323.10 185
17324.34 201
17325.59 216
17326.83 233
17328.07 187
17329.31 208
17330.55 199
17331.79 195
17333.04 199
17334.28 214
17335.52 214
17336.76 200
17338.00 220
17339.25 219
17340.49 210
17341.73 209
17342.97 215
17344.22 200
17345.46 228
17346.70 213
17347.94 202
17349.19 206
17350.43 186
17351.67 188
17352.91 221
17354.16 224
17355.40 191
17356.64 210
17357.88 215
17359.13 202
17360.37 208
17361.61 205
17362.86 222
17364.10 220
17365.34 204
17366.58 224
17367.83 218
17369.07 187
17370.31 206
17371.56 215
17372.80 212
17374.04 192
17375.29 209
17376.53 219
17377.78 235
17379.02 210
17380.26 213
17381.51 213
17382.75 210
17383.99 210
17385.24 233
17386.48 214
17387.72 223
17388.97 210
17390.21 214
17391.46 219
17392.70 212
17393.94 184
17395.19 193
17396.43 206
17397.68 187
17398.92 180
17400.17 203
17401.41 214
17402.65 202
17403.90 197
17405.14 205
17406.39 194
17407.63 214
17408.88 217
17410.12 212
17411.37 212
17412.61 177
17413.86 194
17415.10 213
17416.35 211
17417.59 207
17418.84 209
17420.08 203
17421.33 203
17422.57 219
17423.82 223
17425.06 207
17426.31 200
17427.55 231
17428.80 213
17430.04 222
17431.29 200
17432.53 196
17433.78 214
17435.03 205
17436.27 197
17437.52 208
17438.76 210
17440.01 217
17441.25 224
17442.50 213
17443.75 212
17444.99 209
17446.24 228
17447.48 192
17448.73 211
17449.98 189
17451.22 207
17452.47 201
17453.71 216
17454.96 210
17456.21 229
17457.45 204
17458.70 216
17459.95 210
17461.19 212
17462.44 207
17463.69 220
17464.93 237
17466.18 215
17467.43 209
17468.67 226
17469.92 213
17471.17 219
17472.41 216
17473.66 210
17474.91 224
17476.15 211
17477.40 199
17478.65 183
17479.90 203
17481.14 201
17482.39 214
17483.64 209
17484.88 187
17486.13 194
17487.38 194
17488.63 187
17489.87 197
17491.12 202
17492.37 197
17493.62 194
17494.86 191
17496.11 219
17497.36 215
17498.61 229
17499.86 211
17501.10 206
17502.35 236
17503.60 230
17504.85 226
17506.10 218
17507.34 227
17508.59 213
17509.84 221
17511.09 215
17512.34 207
17513.59 203
17514.83 234
17516.08 244
17517.33 227
17518.58 207
17519.83 218
17521.08 198
17522.33 243
17523.57 219
17524.82 245
17526.07 217
17527.32 218
17528.57 235
17529.82 234
17531.07 240
17532.32 219
17533.57 220
17534.82 238
17536.06 236
17537.31 234
17538.56 237
17539.81 243
17541.06 237
17542.31 227
17543.56 216
17544.81 229
17546.06 229
17547.31 227
17548.56 228
17549.81 206
17551.06 217
17552.31 211
17553.56 237
17554.81 253
17556.06 236
17557.31 211
17558.56 231
17559.81 229
17561.06 225
17562.31 228
17563.56 206
17564.81 235
17566.06 258
17567.31 228
17568.56 208
17569.81 219
17571.06 223
17572.31 219
17573.56 248
17574.81 252
17576.06 241
17577.31 235
17578.56 220
17579.81 222
17581.06 215
17582.31 237
17583.57 246
17584.82 254
17586.07 232
17587.32 223
17588.57 245
17589.82 241
17591.07 233
17592.32 225
17593.57 238
17594.83 239
17596.08 225
17597.33 222
17598.58 235
17599.83 221
17601.08 212
17602.33 230
17603.59 218
17604.84 218
17606.09 234
17607.34 233
17608.59 226
17609.84 228
17611.10 234
17612.35 231
17613.60 241
17614.85 214
17616.10 249
17617.36 241
17618.61 234
17619.86 225
17621.11 231
17622.36 245
17623.62 239
17624.87 241
17626.12 219
17627.37 230
17628.63 237
17629.88 239
17631.13 233
17632.38 220
17633.64 225
17634.89 228
17636.14 234
17637.39 249
17638.65 214
17639.90 220
17641.15 234
17642.41 228
17643.66 220
17644.91 224
17646.17 226
17647.42 222
17648.67 225
17649.92 234
17651.18 231
17652.43 240
17653.68 207
17654.94 231
17656.19 222
17657.44 208
17658.70 227
17659.95 200
17661.21 223
17662.46 208
17663.71 228
17664.97 216
17666.22 221
17667.47 232
17668.73 207
17669.98 205
17671.24 191
17672.49 224
17673.74 216
17675.00 222
17676.25 199
17677.51 207
17678.76 206
17680.02 217
17681.27 199
17682.52 210
17683.78 204
17685.03 214
17686.29 215
17687.54 194
17688.80 201
17690.05 195
17691.31 199
17692.56 211
17693.82 201
17695.07 189
17696.32 207
17697.58 215
17698.83 206
17700.09 220
17701.34 182
17702.60 232
17703.86 211
17705.11 198
17706.37 204
17707.62 211
17708.88 217
17710.13 234
17711.39 233
17712.64 238
17713.90 228
17715.15 227
17716.41 236
17717.66 206
17718.92 241
17720.18 220
17721.43 212
17722.69 219
17723.94 217
17725.20 195
17726.45 228
17727.71 207
17728.97 226
17730.22 206
17731.48 213
17732.74 184
17733.99 221
17735.25 230
17736.50 208
17737.76 204
17739.02 217
17740.27 211
17741.53 229
17742.79 229
17744.04 224
17745.30 240
17746.56 209
17747.81 219
17749.07 220
17750.33 219
17751.58 216
17752.84 222
17754.10 227
17755.35 221
17756.61 202
17757.87 222
17759.12 225
17760.38 239
17761.64 232
17762.90 222
17764.15 209
17765.41 221
17766.67 237
17767.93 224
17769.18 227
17770.44 219
17771.70 243
17772.96 225
17774.21 234
17775.47 225
17776.73 250
17777.99 241
17779.24 228
17780.50 221
17781.76 224
17783.02 224
17784.28 216
17785.53 242
17786.79 237
17788.05 225
17789.31 228
17790.57 231
17791.82 200
17793.08 209
17794.34 220
17795.60 231
17796.86 239
17798.12 241
17799.37 238
17800.63 227
17801.89 234
17803.15 227
17804.41 227
17805.67 214
17806.93 236
17808.19 225
17809.44 242
17810.70 220
17811.96 224
17813.22 206
17814.48 237
17815.74 207
17817.00 221
17818.26 204
17819.52 216
17820.78 214
17822.04 186
17823.29 246
17824.55 226
17825.81 203
17827.07 191
17828.33 219
17829.59 212
17830.85 221
17832.11 210
17833.37 218
17834.63 216
17835.89 216
17837.15 204
17838.41 223
17839.67 207
17840.93 221
17842.19 207
17843.45 221
17844.71 214
17845.97 222
17847.23 217
17848.49 194
17849.75 209
17851.01 190
17852.27 210
17853.53 181
17854.79 203
17856.05 202
17857.31 205
17858.57 212
17859.84 221
17861.10 228
17862.36 185
17863.62 200
17864.88 189
17866.14 214
17867.40 183
17868.66 213
17869.92 188
17871.18 202
17872.44 214
17873.71 207
17874.97 190
17876.23 191
17877.49 199
17878.75 200
17880.01 208
17881.27 203
17882.53 203
17883.80 205
17885.06 203
17886.32 187
17887.58 179
17888.84 172
17890.10 166
17891.37 175
17892.63 202
17893.89 192
17895.15 211
17896.41 192
17897.67 183
17898.94 185
17900.20 185
17901.46 180
17902.72 189
17903.99 193
17905.25 191
17906.51 195
17907.77 178
17909.03 210
17910.30 197
17911.56 201
17912.82 209
17914.08 186
17915.35 166
17916.61 185
17917.87 175
17919.14 185
17920.40 187
17921.66 200
17922.92 204
17924.19 195
17925.45 192
17926.71 182
17927.98 204
17929.24 200
17930.50 194
17931.76 185
17933.03 191
17934.29 184
17935.55 179
17936.82 199
17938.08 182
17939.34 190
17940.61 206
17941.87 212
17943.14 198
17944.40 180
17945.66 210
17946.93 212
17948.19 191
17949.45 186
17950.72 199
17951.98 195
17953.25 169
17954.51 197
17955.77 210
17957.04 198
17958.30 194
17959.57 187
17960.83 186
17962.09 184
17963.36 185
17964.62 206
17965.89 207
17967.15 194
17968.42 207
17969.68 202
17970.95 192
17972.21 198
17973.47 195
17974.74 193
17976.00 201
17977.27 186
17978.53 176
17979.80 202
17981.06 202
17982.33 187
17983.59 186
17984.86 207
17986.12 191
17987.39 218
17988.65 202
17989.92 186
17991.18 181
17992.45 182
17993.71 202
17994.98 208
17996.25 191
17997.51 199
17998.78 195
18000.04 181
18001.31 196
18002.57 186
18003.84 216
18005.10 187
18006.37 190
18007.64 202
18008.90 199
18010.17 212
18011.43 188
18012.70 213
18013.97 204
18015.23 204
18016.50 205
18017.76 197
18019.03 175
18020.30 209
18021.56 194
18022.83 208
18024.10 199
18025.36 196
18026.63 200
18027.90 192
18029.16 202
18030.43 194
18031.70 182
18032.96 194
18034.23 193
18035.50 201
18036.76 205
18038.03 197
18039.30 189
18040.56 204
18041.83 199
18043.10 207
18044.37 220
18045.63 203
18046.90 198
18048.17 214
18049.43 183
18050.70 224
18051.97 204
18053.24 217
18054.50 211
18055.77 209
18057.04 204
18058.31 206
18059.57 202
18060.84 230
18062.11 208
18063.38 218
18064.65 213
18065.91 220
18067.18 214
18068.45 204
18069.72 214
18070.98 194
18072.25 219
18073.52 237
18074.79 217
18076.06 213
18077.33 211
18078.59 197
18079.86 215
18081.13 221
18082.40 209
18083.67 229
18084.94 209
18086.21 237
18087.47 226
18088.74 203
18090.01 199
18091.28 222
18092.55 221
18093.82 221
18095.09 197
18096.36 241
18097.62 218
18098.89 207
18100.16 243
18101.43 200
18102.70 226
18103.97 230
18105.24 226
18106.51 195
18107.78 215
18109.05 215
18110.32 213
18111.59 216
18112.86 221
18114.13 213
18115.40 241
18116.66 214
18117.93 210
18119.20 232
18120.47 230
18121.74 241
18123.01 210
18124.28 222
18125.55 218
18126.82 238
18128.09 222
18129.36 212
18130.63 204
18131.90 194
18133.17 234
18134.44 229
18135.71 212
18136.99 200
18138.26 232
18139.53 211
18140.80 233
18142.07 209
18143.34 220
18144.61 219
18145.88 219
18147.15 216
18148.42 225
18149.69 192
18150.96 217
18152.23 217
18153.50 228
18154.78 210
18156.05 228
18157.32 239
18158.59 210
18159.86 206
18161.13 187
18162.40 215
18163.67 205
18164.94 224
18166.22 212
18167.49 236
18168.76 179
18170.03 208
18171.30 198
18172.57 211
18173.85 206
18175.12 216
18176.39 221
18177.66 198
18178.93 228
18180.20 208
18181.48 227
18182.75 233
18184.02 223
18185.29 243
18186.56 219
18187.84 203
18189.11 215
18190.38 207
18191.65 221
18192.93 210
18194.20 233
18195.47 211
18196.74 217
18198.02 211
18199.29 196
18200.56 221
18201.83 218
18203.11 232
18204.38 224
18205.65 210
18206.92 212
18208.20 219
18209.47 221
18210.74 224
18212.02 208
18213.29 228
18214.56 229
18215.84 248
18217.11 236
18218.38 215
18219.65 224
18220.93 213
18222.20 220
18223.47 232
18224.75 199
18226.02 203
18227.30 210
18228.57 226
18229.84 220
18231.12 205
18232.39 188
18233.66 207
18234.94 212
18236.21 213
18237.48 211
18238.76 229
18240.03 206
18241.31 240
18242.58 240
18243.86 220
18245.13 204
18246.40 203
18247.68 208
18248.95 220
18250.23 200
18251.50 216
18252.77 223
18254.05 207
18255.32 208
18256.60 191
18257.87 215
18259.15 201
18260.42 213
18261.70 217
18262.97 211
18264.25 206
18265.52 224
18266.80 227
18268.07 213
18269.35 194
18270.62 197
18271.90 199
18273.17 221
18274.45 198
18275.72 180
18277.00 213
18278.27 223
18279.55 203
18280.82 206
18282.10 193
18283.37 171
18284.65 196
18285.93 199
18287.20 199
18288.48 216
18289.75 215
18291.03 197
18292.30 218
18293.58 205
18294.86 206
18296.13 213
18297.41 199
18298.68 199
18299.96 188
18301.24 184
18302.51 188
18303.79 215
18305.06 195
18306.34 222
18307.62 198
18308.89 206
18310.17 188
18311.45 188
18312.72 202
18314.00 219
18315.28 193
18316.55 199
18317.83 207
18319.11 209
18320.38 200
18321.66 184
18322.94 208
18324.21 186
18325.49 196
18326.77 196
18328.04 227
18329.32 191
18330.60 192
18331.88 196
18333.15 194
18334.43 208
18335.71 205
18336.98 206
18338.26 190
18339.54 179
18340.82 191
18342.09 219
18343.37 210
18344.65 224
18345.93 187
18347.20 209
18348.48 215
18349.76 198
18351.04 216
18352.32 186
18353.59 212
18354.87 198
18356.15 216
18357.43 188
18358.71 190
18359.98 179
18361.26 190
18362.54 185
18363.82 208
18365.10 203
18366.38 221
18367.65 169
18368.93 192
18370.21 207
18371.49 207
18372.77 204
18374.05 217
18375.33 216
18376.60 208
18377.88 214
18379.16 202
18380.44 206
18381.72 203
18383.00 202
18384.28 203
18385.56 216
18386.84 202
18388.11 207
18389.39 205
18390.67 208
18391.95 207
18393.23 187
18394.51 210
18395.79 195
18397.07 198
18398.35 192
18399.63 197
18400.91 200
18402.19 197
18403.47 192
18404.75 208
18406.03 194
18407.31 210
18408.59 203
18409.87 200
18411.15 204
18412.43 231
18413.71 200
18414.99 203
18416.27 196
18417.55 202
18418.83 222
18420.11 193
18421.39 213
18422.67 232
18423.95 195
18425.23 180
18426.51 198
18427.79 180
18429.07 183
18430.35 205
18431.63 208
18432.91 196
18434.19 194
18435.47 190
18436.75 179
18438.04 180
18439.32 182
18440.60 210
18441.88 204
18443.16 211
18444.44 182
18445.72 206
18447.00 213
18448.28 204
18449.57 180
18450.85 212
18452.13 217
18453.41 201
18454.69 186
18455.97 200
18457.25 207
18458.54 190
18459.82 211
18461.10 200
18462.38 182
18463.66 185
18464.94 199
18466.23 212
18467.51 242
18468.79 182
18470.07 198
18471.35 205
18472.64 165
18473.92 198
18475.20 188
18476.48 223
18477.76 190
18479.05 213
18480.33 195
18481.61 222
18482.89 194
18484.18 193
18485.46 225
18486.74 213
18488.02 201
18489.31 203
18490.59 219
18491.87 196
18493.15 182
18494.44 193
18495.72 206
18497.00 201
18498.29 207
18499.57 220
18500.85 200
18502.13 180
18503.42 204
18504.70 217
18505.98 216
18507.27 198
18508.55 220
18509.83 228
18511.12 194
18512.40 191
18513.68 205
18514.97 210
18516.25 181
18517.54 218
18518.82 188
18520.10 196
18521.39 184
18522.67 211
18523.95 193
18525.24 201
18526.52 182
18527.81 194
18529.09 202
18530.37 184
18531.66 197
18532.94 227
18534.23 216
18535.51 199
18536.79 216
18538.08 232
18539.36 198
18540.65 205
18541.93 232
18543.22 205
18544.50 203
18545.79 184
18547.07 211
18548.36 210
18549.64 205
18550.92 215
18552.21 222
18553.49 224
18554.78 212
18556.06 213
18557.35 197
18558.63 186
18559.92 178
18561.20 213
18562.49 220
18563.77 219
18565.06 209
18566.35 218
18567.63 213
18568.92 220
18570.20 217
18571.49 223
18572.77 230
18574.06 220
18575.34 248
18576.63 207
18577.92 206
18579.20 230
18580.49 223
18581.77 216
18583.06 230
18584.34 219
18585.63 258
18586.92 216
18588.20 216
18589.49 213
18590.77 229
18592.06 234
18593.35 238
18594.63 226
18595.92 201
18597.21 233
18598.49 216
18599.78 232
18601.07 210
18602.35 223
18603.64 232
18604.93 233
18606.21 214
18607.50 221
18608.79 219
18610.07 215
18611.36 219
18612.65 216
18613.93 223
18615.22 210
18616.51 209
18617.79 223
18619.08 224
18620.37 226
18621.66 220
18622.94 248
18624.23 243
18625.52 206
18626.80 209
18628.09 228
18629.38 234
18630.67 229
18631.95 225
18633.24 203
18634.53 185
18635.82 221
18637.11 202
18638.39 212
18639.68 207
18640.97 251
18642.26 212
18643.54 209
18644.83 206
18646.12 216
18647.41 214
18648.70 209
18649.99 204
18651.27 220
18652.56 221
18653.85 198
18655.14 195
18656.43 203
18657.72 215
18659.00 212
18660.29 201
18661.58 205
18662.87 206
18664.16 175
18665.45 213
18666.74 224
18668.02 191
18669.31 196
18670.60 180
18671.89 203
18673.18 188
18674.47 216
18675.76 196
18677.05 207
18678.34 179
18679.63 195
18680.92 183
18682.20 217
18683.49 197
18684.78 202
18686.07 214
18687.36 208
18688.65 225
18689.94 213
18691.23 192
18692.52 185
18693.81 189
18695.10 207
18696.39 197
18697.68 186
18698.97 204
18700.26 214
18701.55 189
18702.84 183
18704.13 209
18705.42 194
18706.71 201
18708.00 205
18709.29 225
18710.58 203
18711.87 187
18713.16 193
18714.45 200
18715.74 194
18717.03 185
18718.32 185
18719.61 200
18720.90 208
18722.20 193
18723.49 198
18724.78 200
18726.07 209
18727.36 200
18728.65 201
18729.94 186
18731.23 181
18732.52 181
18733.81 179
18735.10 205
18736.40 192
18737.69 217
18738.98 192
18740.27 179
18741.56 197
18742.85 195
18744.14 201
18745.43 216
18746.73 205
18748.02 199
18749.31 195
18750.60 186
18751.89 206
18753.18 191
18754.48 220
18755.77 194
18757.06 197
18758.35 196
18759.64 202
18760.94 195
18762.23 173
18763.52 180
18764.81 211
18766.10 176
18767.40 191
18768.69 196
18769.98 205
18771.27 187
18772.57 183
18773.86 193
18775.15 198
18776.44 205
18777.74 192
18779.03 195
18780.32 186
18781.61 174
18782.91 185
18784.20 189
18785.49 194
18786.79 195
18788.08 197
18789.37 208
18790.66 200
18791.96 192
18793.25 198
18794.54 192
18795.84 191
18797.13 193
18798.42 192
18799.72 187
18801.01 193
18802.30 166
18803.60 192
18804.89 194
18806.18 219
18807.48 205
18808.77 206
18810.07 199
18811.36 196
18812.65 186
18813.95 216
18815.24 199
18816.53 188
18817.83 195
18819.12 177
18820.42 190
18821.71 179
18823.00 209
18824.30 169
18825.59 200
18826.89 203
18828.18 194
18829.48 192
18830.77 198
18832.07 192
18833.36 188
18834.65 209
18835.95 198
18837.24 185
18838.54 204
18839.83 161
18841.13 192
18842.42 196
18843.72 207
18845.01 199
18846.31 192
18847.60 197
18848.90 200
18850.19 192
18851.49 197
18852.78 186
18854.08 206
18855.37 201
18856.67 206
18857.96 182
18859.26 185
18860.55 211
18861.85 207
18863.15 198
18864.44 210
18865.74 189
18867.03 200
18868.33 188
18869.62 203
18870.92 185
18872.22 183
18873.51 217
18874.81 188
18876.10 192
18877.40 177
18878.70 175
18879.99 181
18881.29 177
18882.58 204
18883.88 193
18885.18 201
18886.47 182
18887.77 177
18889.07 194
18890.36 203
18891.66 188
18892.95 189
18894.25 199
18895.55 195
18896.84 174
18898.14 197
18899.44 211
18900.73 203
18902.03 178
18903.33 183
18904.63 185
18905.92 185
18907.22 194
18908.52 187
18909.81 188
18911.11 175
18912.41 198
18913.71 185
18915.00 207
18916.30 184
18917.60 184
18918.89 169
18920.19 203
18921.49 176
18922.79 202
18924.09 196
18925.38 197
18926.68 184
18927.98 176
18929.28 174
18930.57 182
18931.87 168
18933.17 191
18934.47 191
18935.77 200
18937.06 179
18938.36 175
18939.66 201
18940.96 175
18942.26 176
18943.55 182
18944.85 190
18946.15 187
18947.45 194
18948.75 202
18950.05 206
18951.35 190
18952.64 183
18953.94 193
18955.24 178
18956.54 190
18957.84 178
18959.14 197
18960.44 181
18961.74 178
18963.03 181
18964.33 199
18965.63 169
18966.93 179
18968.23 198
18969.53 209
18970.83 190
18972.13 189
18973.43 186
18974.73 197
18976.03 201
18977.33 175
18978.62 179
18979.92 164
18981.22 184
18982.52 185
18983.82 188
18985.12 167
18986.42 189
18987.72 206
18989.02 186
18990.32 181
18991.62 168
18992.92 198
18994.22 190
18995.52 184
18996.82 174
18998.12 186
18999.42 195
19000.72 181
19002.02 180
19003.32 182
19004.62 168
19005.92 163
19007.22 178
19008.53 188
19009.83 195
19011.13 196
19012.43 187
19013.73 182
19015.03 176
19016.33 179
19017.63 173
19018.93 184
19020.23 195
19021.53 163
19022.83 170
19024.13 171
19025.44 189
19026.74 212
19028.04 192
19029.34 171
19030.64 159
19031.94 182
19033.24 166
19034.54 192
19035.85 169
19037.15 158
19038.45 169
19039.75 184
19041.05 171
19042.35 179
19043.66 167
19044.96 187
19046.26 180
19047.56 153
19048.86 174
19050.16 176
19051.47 172
19052.77 164
19054.07 174
19055.37 172
19056.67 193
19057.98 174
19059.28 166
19060.58 181
19061.88 170
19063.19 169
19064.49 173
19065.79 181
19067.09 163
19068.40 175
19069.70 191
19071.00 190
19072.30 174
19073.61 188
19074.91 174
19076.21 170
19077.52 175
19078.82 204
19080.12 178
19081.42 178
19082.73 159
19084.03 171
19085.33 165
19086.64 171
19087.94 183
19089.24 183
19090.55 187
19091.85 172
19093.15 168
19094.46 175
19095.76 172
19097.06 167
19098.37 176
19099.67 166
19100.97 161
19102.28 167
19103.58 178
19104.89 166
19106.19 173
19107.49 165
19108.80 185
19110.10 172
19111.40 152
19112.71 182
19114.01 172
19115.32 174
19116.62 198
19117.93 191
19119.23 176
19120.53 196
19121.84 158
19123.14 185
19124.45 205
19125.75 186
19127.06 188
19128.36 170
19129.67 175
19130.97 179
19132.28 168
19133.58 183
19134.88 186
19136.19 166
19137.49 176
19138.80 178
19140.10 200
19141.41 149
19142.71 177
19144.02 196
19145.32 187
19146.63 163
19147.94 172
19149.24 178
19150.55 176
19151.85 171
19153.16 168
19154.46 176
19155.77 163
19157.07 209
19158.38 172
19159.68 177
19160.99 162
19162.30 186
19163.60 179
19164.91 167
19166.21 174
19167.52 169
19168.83 183
19170.13 176
19171.44 165
19172.74 180
19174.05 162
19175.36 156
19176.66 177
19177.97 191
19179.27 168
19180.58 193
19181.89 174
19183.19 190
19184.50 164
19185.81 165
19187.11 184
19188.42 195
19189.73 196
19191.03 178
19192.34 190
19193.65 170
19194.95 180
19196.26 198
19197.57 168
19198.87 185
19200.18 184
19201.49 210
19202.80 189
19204.10 186
19205.41 196
19206.72 191
19208.03 173
19209.33 169
19210.64 166
19211.95 176
19213.25 169
19214.56 162
19215.87 161
19217.18 195
19218.49 175
19219.79 178
19221.10 187
19222.41 204
19223.72 163
19225.02 166
19226.33 172
19227.64 157
19228.95 163
19230.26 201
19231.56 192
19232.87 167
19234.18 174
19235.49 158
19236.80 168
19238.11 171
19239.41 166
19240.72 206
19242.03 181
19243.34 182
19244.65 156
19245.96 172
19247.26 176
19248.57 182
19249.88 180
19251.19 190
19252.50 183
19253.81 169
19255.12 183
19256.43 171
19257.74 179
19259.04 182
19260.35 156
19261.66 172
19262.97 170
19264.28 187
19265.59 159
19266.90 174
19268.21 175
19269.52 149
19270.83 161
19272.14 155
19273.45 179
19274.76 177
19276.07 171
19277.38 175
19278.69 158
19279.99 166
19281.30 148
19282.61 145
19283.92 161
19285.23 181
19286.54 170
19287.85 146
19289.16 188
19290.47 178
19291.78 178
19293.09 167
19294.40 181
19295.72 194
19297.03 172
19298.34 162
19299.65 175
19300.96 163
19302.27 185
19303.58 197
19304.89 163
19306.20 186
19307.51 174
19308.82 165
19310.13 163
19311.44 164
19312.75 161
19314.06 158
19315.37 182
19316.69 184
19318.00 163
19319.31 177
19320.62 161
19321.93 182
19323.24 171
19324.55 171
19325.86 153
19327.18 177
19328.49 156
19329.80 169
19331.11 166
19332.42 158
19333.73 169
19335.04 186
19336.36 171
19337.67 150
19338.98 172
19340.29 178
19341.60 154
19342.91 185
19344.23 174
19345.54 179
19346.85 173
19348.16 169
19349.47 169
19350.79 166
19352.10 174
19353.41 166
19354.72 175
19356.04 182
19357.35 161
19358.66 164
19359.97 177
19361.29 155
19362.60 170
19363.91 167
19365.22 175
19366.54 175
19367.85 151
19369.16 192
19370.47 171
19371.79 173
19373.10 175
19374.41 168
19375.73 174
19377.04 172
19378.35 163
19379.67 183
19380.98 147
19382.29 155
19383.60 169
19384.92 185
19386.23 179
19387.54 157
19388.86 178
19390.17 154
19391.49 158
19392.80 181
19394.11 161
19395.43 165
19396.74 154
19398.05 170
19399.37 170
19400.68 146
19402.00 166
19403.31 179
19404.62 173
19405.94 167
19407.25 179
19408.57 170
19409.88 150
19411.19 164
19412.51 170
19413.82 176
19415.14 164
19416.45 164
19417.77 159
19419.08 177
19420.39 156
19421.71 150
19423.02 152
19424.34 161
19425.65 162
19426.97 163
19428.28 143
19429.60 169
19430.91 148
19432.23 179
19433.54 166
19434.86 156
19436.17 157
19437.49 179
19438.80 177
19440.12 140
19441.43 143
19442.75 172
19444.06 173
19445.38 168
19446.69 177
19448.01 197
19449.32 171
19450.64 168
19451.96 152
19453.27 178
19454.59 169
19455.90 176
19457.22 170
19458.53 161
19459.85 146
19461.17 136
19462.48 172
19463.80 182
19465.11 174
19466.43 148
19467.75 160
19469.06 188
19470.38 162
19471.69 150
19473.01 172
19474.33 149
19475.64 155
19476.96 189
19478.28 146
19479.59 158
19480.91 188
19482.23 176
19483.54 162
19484.86 177
19486.18 186
19487.49 176
19488.81 156
19490.13 147
19491.44 146
19492.76 171
19494.08 179
19495.39 157
19496.71 168
19498.03 175
19499.35 139
19500.66 166
19501.98 159
19503.30 171
19504.61 155
19505.93 163
19507.25 180
19508.57 168
19509.88 164
19511.20 183
19512.52 175
19513.84 173
19515.15 170
19516.47 179
19517.79 204
19519.11 154
19520.43 161
19521.74 157
19523.06 140
19524.38 150
19525.70 169
19527.02 162
19528.33 164
19529.65 157
19530.97 166
19532.29 157
19533.61 159
19534.93 164
19536.24 160
19537.56 162
19538.88 126
19540.20 178
19541.52 180
19542.84 163
19544.16 154
19545.47 157
19546.79 159
19548.11 166
19549.43 165
19550.75 157
19552.07 150
19553.39 159
19554.71 165
19556.03 164
19557.34 173
19558.66 170
19559.98 180
19561.30 149
19562.62 163
19563.94 166
19565.26 156
19566.58 157
19567.90 180
19569.22 179
19570.54 188
19571.86 170
19573.18 152
19574.50 189
19575.82 149
19577.14 155
19578.46 142
19579.78 180
19581.10 150
19582.42 157
19583.74 144
19585.06 164
19586.38 152
19587.70 161
19589.02 152
19590.34 174
19591.66 169
19592.98 163
19594.30 190
19595.62 169
19596.94 171
19598.26 150
19599.58 176
19600.90 157
19602.22 167
19603.54 142
19604.86 173
19606.18 169
19607.50 175
19608.82 150
19610.15 153
19611.47 159
19612.79 150
19614.11 143
19615.43 159
19616.75 151
19618.07 133
19619.39 166
19620.71 153
19622.04 162
19623.36 148
19624.68 143
19626.00 166
19627.32 153
19628.64 146
19629.96 152
19631.29 167
19632.61 148
19633.93 154
19635.25 159
19636.57 169
19637.89 154
19639.22 188
19640.54 167
19641.86 176
19643.18 146
19644.50 170
19645.83 155
19647.15 161
19648.47 147
19649.79 162
19651.12 146
19652.44 161
19653.76 142
19655.08 150
19656.40 164
19657.73 156
19659.05 174
19660.37 177
19661.70 160
19663.02 140
19664.34 181
19665.66 171
19666.99 179
19668.31 164
19669.63 168
19670.95 175
19672.28 150
19673.60 157
19674.92 160
19676.25 169
19677.57 154
19678.89 168
19680.22 156
19681.54 152
19682.86 175
19684.19 169
19685.51 196
19686.83 162
19688.16 151
19689.48 171
19690.80 142
19692.13 157
19693.45 154
19694.78 171
19696.10 158
19697.42 152
19698.75 172
19700.07 169
19701.39 157
19702.72 150
19704.04 168
19705.37 157
19706.69 159
19708.02 142
19709.34 179
19710.66 172
19711.99 145
19713.31 147
19714.64 164
19715.96 166
19717.29 156
19718.61 149
19719.93 167
19721.26 153
19722.58 149
19723.91 148
19725.23 166
19726.56 144
19727.88 150
19729.21 164
19730.53 154
19731.86 162
19733.18 148
19734.51 158
19735.83 159
19737.16 146
19738.48 166
19739.81 160
19741.13 165
19742.46 159
19743.78 171
19745.11 164
19746.44 150
19747.76 142
19749.09 160
19750.41 163
19751.74 163
19753.06 169
19754.39 155
19755.72 158
19757.04 152
19758.37 164
19759.69 142
19761.02 163
19762.34 157
19763.67 160
19765.00 170
19766.32 135
19767.65 162
19768.98 140
19770.30 154
19771.63 169
19772.95 155
19774.28 172
19775.61 158
19776.93 147
19778.26 173
19779.59 158
19780.91 150
19782.24 150
19783.57 162
19784.89 163
19786.22 161
19787.55 138
19788.87 163
19790.20 146
19791.53 161
19792.86 163
19794.18 174
19795.51 155
19796.84 145
19798.16 153
19799.49 157
19800.82 159
19802.15 163
19803.47 176
19804.80 162
19806.13 134
19807.46 158
19808.78 168
19810.11 149
19811.44 160
19812.77 151
19814.09 158
19815.42 166
19816.75 160
19818.08 163
19819.41 157
19820.73 166
19822.06 162
19823.39 176
19824.72 143
19826.05 138
19827.37 152
19828.70 155
19830.03 153
19831.36 159
19832.69 171
19834.02 174
19835.34 151
19836.67 156
19838.00 152
19839.33 163
19840.66 151
19841.99 153
19843.32 163
19844.64 163
19845.97 156
19847.30 144
19848.63 164
19849.96 165
19851.29 168
19852.62 152
19853.95 151
19855.28 158
19856.60 143
19857.93 164
19859.26 153
19860.59 144
19861.92 135
19863.25 157
19864.58 160
19865.91 137
19867.24 152
19868.57 176
19869.90 148
19871.23 147
19872.56 143
19873.89 166
19875.22 143
19876.55 153
19877.88 160
19879.21 162
19880.54 156
19881.87 156
19883.20 176
19884.53 160
19885.86 167
19887.19 167
19888.52 150
19889.85 147
19891.18 158
19892.51 170
19893.84 185
19895.17 162
19896.50 163
19897.83 154
19899.16 162
19900.49 156
19901.82 158
19903.15 164
19904.48 161
19905.81 143
19907.15 142
19908.48 155
19909.81 156
19911.14 152
19912.47 167
19913.80 152
19915.13 133
19916.46 153
19917.79 142
19919.13 143
19920.46 146
19921.79 181
19923.12 160
19924.45 149
19925.78 143
19927.11 166
19928.45 146
19929.78 164
19931.11 140
19932.44 157
19933.77 162
19935.10 169
19936.44 171
19937.77 165
19939.10 156
19940.43 164
19941.76 174
19943.10 158
19944.43 167
19945.76 140
19947.09 163
19948.42 179
19949.76 165
19951.09 161
19952.42 152
19953.75 172
19955.09 170
19956.42 169
19957.75 151
19959.08 164
19960.42 160
19961.75 149
19963.08 178
19964.41 163
19965.75 122
19967.08 170
19968.41 158
19969.75 137
19971.08 166
19972.41 185
19973.74 185
19975.08 164
19976.41 166
19977.74 181
19979.08 158
19980.41 170
19981.74 177
19983.08 171
19984.41 169
19985.74 161
19987.08 165
19988.41 174
19989.75 158
19991.08 181
19992.41 179
19993.75 175
19995.08 180
19996.41 188
19997.75 181
19999.08 179
20000.42 154
20001.75 166
20003.08 175
20004.42 176
20005.75 152
20007.09 188
20008.42 153
20009.75 167
20011.09 169
20012.42 165
20013.76 162
20015.09 173
20016.43 159
20017.76 181
20019.10 177
20020.43 187
20021.76 166
20023.10 182
20024.43 166
20025.77 169
20027.10 176
20028.44 180
20029.77 166
20031.11 183
20032.44 187
20033.78 178
20035.11 179
20036.45 172
20037.78 175
20039.12 191
20040.46 189
20041.79 188
20043.13 174
20044.46 190
20045.80 181
20047.13 192
20048.47 204
20049.80 179
20051.14 167
20052.47 192
20053.81 179
20055.15 174
20056.48 187
20057.82 189
20059.15 191
20060.49 182
20061.83 177
20063.16 186
20064.50 166
20065.83 159
20067.17 174
20068.51 190
20069.84 164
20071.18 167
20072.52 174
20073.85 155
20075.19 175
20076.52 191
20077.86 178
20079.20 181
20080.53 168
20081.87 171
20083.21 183
20084.54 164
20085.88 171
20087.22 180
20088.56 149
20089.89 155
20091.23 166
20092.57 184
20093.90 167
20095.24 162
20096.58 143
20097.91 176
20099.25 156
20100.59 177
20101.93 168
20103.26 169
20104.60 159
20105.94 162
20107.28 153
20108.61 184
20109.95 155
20111.29 164
20112.63 165
20113.96 175
20115.30 167
20116.64 154
20117.98 163
20119.32 168
20120.65 166
20121.99 176
20123.33 180
20124.67 168
20126.01 165
