# Supplementary material for: MALDI-TOF MS typing enables the classification of brewing yeasts of the genus Saccharomyces to major beer styles
Source: PLoS One. 2017 Aug 9;12(8):e0181694. doi: 10.1371/journal.pone.0181694 (PMC5549903; doi:10.1371/journal.pone.0181694)
Supplement: S17 File — The directory includes 90 raw files and was zipped to “.zip”; the folder has three strains with 30 spectra per strain; S1 Text explains the raw files with an example and Table 1 represents the yeast strains used within the experiment. (ZIP) [file pone.0181694.s020.zip › 49-51/30811-PIBB121-Dias-Dias-Dias-YPG-18h-E-E_2016-10-03_8_0_B6_1.dat]

1998.43 2057
1998.85 2108
1999.27 2141
1999.69 2030
2000.11 2014
2000.54 2029
2000.96 1979
2001.38 1938
2001.80 1936
2002.23 2004
2002.65 2032
2003.07 2002
2003.49 1958
2003.92 1896
2004.34 1936
2004.76 1938
2005.18 1911
2005.61 1986
2006.03 1945
2006.45 2049
2006.87 2052
2007.30 2079
2007.72 1930
2008.14 1848
2008.57 1823
2008.99 1810
2009.41 1886
2009.84 1857
2010.26 1776
2010.68 1753
2011.11 1752
2011.53 1738
2011.95 1785
2012.38 1797
2012.80 1743
2013.22 1788
2013.65 1812
2014.07 1767
2014.49 1809
2014.92 1835
2015.34 1816
2015.77 1850
2016.19 1964
2016.61 1893
2017.04 1904
2017.46 1983
2017.89 1920
2018.31 1855
2018.73 1963
2019.16 1864
2019.58 1744
2020.01 1862
2020.43 1800
2020.85 1768
2021.28 1927
2021.70 1795
2022.13 1796
2022.55 1713
2022.98 1706
2023.40 1764
2023.83 1796
2024.25 1743
2024.68 1688
2025.10 1712
2025.53 1713
2025.95 1734
2026.38 1835
2026.80 1741
2027.23 1707
2027.65 1801
2028.08 1736
2028.50 1719
2028.93 1785
2029.35 1795
2029.78 1740
2030.20 1759
2030.63 1818
2031.05 1792
2031.48 1733
2031.90 1733
2032.33 1706
2032.75 1762
2033.18 1779
2033.61 1735
2034.03 1778
2034.46 1803
2034.88 1851
2035.31 1815
2035.74 1797
2036.16 1772
2036.59 1781
2037.01 1874
2037.44 1847
2037.87 1838
2038.29 1890
2038.72 1907
2039.14 1887
2039.57 1868
2040.00 1872
2040.42 1706
2040.85 1744
2041.28 1765
2041.70 1848
2042.13 1786
2042.56 1828
2042.98 1826
2043.41 1781
2043.84 1821
2044.26 1760
2044.69 1844
2045.12 1805
2045.54 1853
2045.97 1833
2046.40 1796
2046.82 1809
2047.25 1766
2047.68 1714
2048.11 1685
2048.53 1789
2048.96 1729
2049.39 1750
2049.82 1768
2050.24 1841
2050.67 1834
2051.10 1781
2051.53 1674
2051.95 1744
2052.38 1717
2052.81 1723
2053.24 1774
2053.66 1784
2054.09 1759
2054.52 1748
2054.95 1798
2055.38 1847
2055.80 1751
2056.23 1805
2056.66 1846
2057.09 1759
2057.52 1740
2057.94 1768
2058.37 1762
2058.80 1721
2059.23 1791
2059.66 1743
2060.09 1801
2060.51 1809
2060.94 1810
2061.37 1796
2061.80 1845
2062.23 1939
2062.66 1870
2063.09 1919
2063.52 2031
2063.94 1989
2064.37 2003
2064.80 1978
2065.23 2069
2065.66 1972
2066.09 1928
2066.52 1855
2066.95 1885
2067.38 1875
2067.81 1840
2068.24 1870
2068.66 1959
2069.09 1927
2069.52 1930
2069.95 1784
2070.38 1763
2070.81 1790
2071.24 1798
2071.67 1789
2072.10 1795
2072.53 1804
2072.96 1818
2073.39 1895
2073.82 1855
2074.25 1819
2074.68 1902
2075.11 1938
2075.54 1907
2075.97 1903
2076.40 1874
2076.83 1937
2077.26 1933
2077.69 1968
2078.12 2103
2078.55 2056
2078.98 2071
2079.41 2008
2079.84 1965
2080.27 1976
2080.70 1963
2081.14 1938
2081.57 1898
2082.00 1849
2082.43 1888
2082.86 1864
2083.29 1839
2083.72 1874
2084.15 1884
2084.58 1843
2085.01 1853
2085.44 1853
2085.88 1856
2086.31 1833
2086.74 1843
2087.17 1798
2087.60 1755
2088.03 1895
2088.46 1767
2088.89 1877
2089.33 1992
2089.76 1937
2090.19 1920
2090.62 1954
2091.05 2045
2091.48 1977
2091.92 1973
2092.35 2027
2092.78 2050
2093.21 2024
2093.64 1994
2094.07 1942
2094.51 1923
2094.94 1996
2095.37 1885
2095.80 1872
2096.24 1848
2096.67 1817
2097.10 1759
2097.53 1774
2097.96 1785
2098.40 1758
2098.83 1759
2099.26 1833
2099.69 1858
2100.13 1797
2100.56 1783
2100.99 1768
2101.43 1768
2101.86 1787
2102.29 1822
2102.72 1883
2103.16 1920
2103.59 1837
2104.02 1865
2104.46 1869
2104.89 1940
2105.32 1977
2105.76 2000
2106.19 1977
2106.62 2008
2107.05 1910
2107.49 1940
2107.92 1879
2108.36 1895
2108.79 1867
2109.22 1876
2109.66 1924
2110.09 1964
2110.52 1925
2110.96 1893
2111.39 1947
2111.82 1870
2112.26 1780
2112.69 1755
2113.13 1720
2113.56 1846
2113.99 1841
2114.43 1807
2114.86 1781
2115.30 1772
2115.73 1714
2116.16 1714
2116.60 1739
2117.03 1709
2117.47 1786
2117.90 1820
2118.34 1908
2118.77 1793
2119.21 1794
2119.64 1789
2120.07 1743
2120.51 1782
2120.94 1805
2121.38 1805
2121.81 1922
2122.25 1836
2122.68 1738
2123.12 1746
2123.55 1703
2123.99 1721
2124.42 1763
2124.86 1798
2125.29 1828
2125.73 1768
2126.16 1779
2126.60 1793
2127.04 1833
2127.47 1871
2127.91 1899
2128.34 1890
2128.78 2010
2129.21 1982
2129.65 1985
2130.08 1940
2130.52 2004
2130.96 1855
2131.39 1902
2131.83 1856
2132.26 1931
2132.70 2005
2133.14 1987
2133.57 1946
2134.01 1988
2134.44 2009
2134.88 2036
2135.32 1925
2135.75 1950
2136.19 1884
2136.62 1979
2137.06 1983
2137.50 1909
2137.93 1873
2138.37 1815
2138.81 1855
2139.24 1811
2139.68 1857
2140.12 1759
2140.55 1645
2140.99 1634
2141.43 1767
2141.86 1785
2142.30 1645
2142.74 1628
2143.18 1735
2143.61 1804
2144.05 1729
2144.49 1765
2144.92 1810
2145.36 1873
2145.80 1821
2146.24 1838
2146.67 1841
2147.11 1979
2147.55 2119
2147.99 2016
2148.42 2004
2148.86 2103
2149.30 2187
2149.74 2139
2150.17 2079
2150.61 2041
2151.05 2058
2151.49 1967
2151.92 1901
2152.36 1955
2152.80 1975
2153.24 1924
2153.68 1857
2154.11 1838
2154.55 1776
2154.99 1674
2155.43 1732
2155.87 1835
2156.31 1813
2156.74 1848
2157.18 1862
2157.62 1799
2158.06 1772
2158.50 1807
2158.94 1743
2159.38 1778
2159.81 1855
2160.25 1817
2160.69 1812
2161.13 1861
2161.57 1771
2162.01 1799
2162.45 1907
2162.89 1941
2163.33 1898
2163.76 1882
2164.20 1949
2164.64 1916
2165.08 1952
2165.52 2027
2165.96 1998
2166.40 2009
2166.84 2073
2167.28 1970
2167.72 1982
2168.16 2087
2168.60 2067
2169.04 2133
2169.48 2063
2169.92 2106
2170.36 2014
2170.80 2077
2171.24 2044
2171.68 2121
2172.12 1983
2172.56 2044
2173.00 2060
2173.44 2019
2173.88 1861
2174.32 1932
2174.76 2015
2175.20 2036
2175.64 1984
2176.08 2061
2176.52 2004
2176.96 2029
2177.40 2085
2177.84 2019
2178.28 2029
2178.72 2014
2179.16 2055
2179.60 1996
2180.04 1912
2180.48 1830
2180.92 1821
2181.37 1791
2181.81 1884
2182.25 1912
2182.69 1850
2183.13 1774
2183.57 1805
2184.01 1895
2184.45 1991
2184.89 2010
2185.34 2002
2185.78 2017
2186.22 2000
2186.66 2006
2187.10 2115
2187.54 1962
2187.98 1904
2188.43 1910
2188.87 1937
2189.31 1961
2189.75 1928
2190.19 1815
2190.63 1753
2191.08 1859
2191.52 1895
2191.96 1833
2192.40 1964
2192.84 1957
2193.29 1897
2193.73 1944
2194.17 1927
2194.61 1954
2195.05 1936
2195.50 1921
2195.94 1887
2196.38 1873
2196.82 1797
2197.27 1915
2197.71 1992
2198.15 1942
2198.59 1982
2199.04 2006
2199.48 1963
2199.92 2014
2200.37 1943
2200.81 1932
2201.25 1915
2201.69 1889
2202.14 1916
2202.58 1992
2203.02 1929
2203.47 1926
2203.91 1956
2204.35 1951
2204.80 1976
2205.24 2067
2205.68 2105
2206.13 2134
2206.57 2052
2207.01 2143
2207.46 2192
2207.90 2124
2208.34 2080
2208.79 2102
2209.23 2012
2209.67 2042
2210.12 2034
2210.56 2117
2211.01 2079
2211.45 1877
2211.89 1970
2212.34 1982
2212.78 1986
2213.23 1966
2213.67 1997
2214.11 1962
2214.56 1971
2215.00 1945
2215.45 1868
2215.89 1897
2216.34 1880
2216.78 1908
2217.22 1906
2217.67 1961
2218.11 1922
2218.56 1843
2219.00 1947
2219.45 1971
2219.89 2037
2220.34 2038
2220.78 2081
2221.23 2226
2221.67 2329
2222.12 2371
2222.56 2387
2223.01 2394
2223.45 2427
2223.90 2442
2224.34 2409
2224.79 2385
2225.23 2398
2225.68 2454
2226.12 2303
2226.57 2217
2227.01 2215
2227.46 2098
2227.91 2004
2228.35 2034
2228.80 2098
2229.24 2071
2229.69 2059
2230.13 2141
2230.58 2068
2231.03 2079
2231.47 2077
2231.92 2107
2232.36 2032
2232.81 2060
2233.26 2022
2233.70 2043
2234.15 2098
2234.59 2017
2235.04 1997
2235.49 2069
2235.93 2103
2236.38 2098
2236.83 2092
2237.27 2135
2237.72 2085
2238.17 2099
2238.61 2116
2239.06 2130
2239.51 2056
2239.95 2068
2240.40 2001
2240.85 1986
2241.29 1997
2241.74 1997
2242.19 1986
2242.63 1935
2243.08 1920
2243.53 1928
2243.98 1940
2244.42 1896
2244.87 1933
2245.32 1955
2245.76 1895
2246.21 1899
2246.66 2004
2247.11 2045
2247.55 1930
2248.00 1972
2248.45 1907
2248.90 1867
2249.35 1857
2249.79 1934
2250.24 1940
2250.69 1946
2251.14 1963
2251.58 1928
2252.03 1974
2252.48 1907
2252.93 1855
2253.38 1834
2253.82 1807
2254.27 1793
2254.72 1781
2255.17 1811
2255.62 1894
2256.07 1848
2256.51 1843
2256.96 1873
2257.41 1957
2257.86 1917
2258.31 1949
2258.76 2066
2259.21 2206
2259.65 2229
2260.10 2369
2260.55 2258
2261.00 2327
2261.45 2284
2261.90 2261
2262.35 2283
2262.80 2281
2263.25 2165
2263.69 2205
2264.14 2256
2264.59 2277
2265.04 2303
2265.49 2264
2265.94 2214
2266.39 2203
2266.84 2184
2267.29 2184
2267.74 2163
2268.19 2159
2268.64 2199
2269.09 2153
2269.54 2073
2269.99 2118
2270.44 2206
2270.89 2089
2271.34 2052
2271.79 2130
2272.24 2130
2272.69 2090
2273.14 2077
2273.59 2072
2274.04 1943
2274.49 1938
2274.94 1960
2275.39 1842
2275.84 1833
2276.29 1873
2276.74 1939
2277.19 1974
2277.64 2071
2278.09 2015
2278.54 2079
2278.99 2167
2279.44 2272
2279.89 2265
2280.34 2246
2280.79 2177
2281.25 2206
2281.70 2239
2282.15 2095
2282.60 2154
2283.05 2187
2283.50 2134
2283.95 2117
2284.40 2105
2284.85 2132
2285.31 2280
2285.76 2306
2286.21 2358
2286.66 2570
2287.11 2804
2287.56 2896
2288.01 3212
2288.47 3507
2288.92 3677
2289.37 3636
2289.82 3657
2290.27 3691
2290.72 3542
2291.18 3458
2291.63 3357
2292.08 3106
2292.53 3057
2292.98 3051
2293.44 2923
2293.89 2768
2294.34 2626
2294.79 2581
2295.24 2412
2295.70 2392
2296.15 2319
2296.60 2182
2297.05 2213
2297.51 2235
2297.96 2175
2298.41 2143
2298.86 2042
2299.32 2119
2299.77 2063
2300.22 2107
2300.67 2086
2301.13 2043
2301.58 2014
2302.03 2115
2302.49 2081
2302.94 2001
2303.39 2008
2303.85 2012
2304.30 2026
2304.75 2042
2305.20 2079
2305.66 2168
2306.11 2298
2306.56 2253
2307.02 2398
2307.47 2452
2307.93 2399
2308.38 2424
2308.83 2459
2309.29 2499
2309.74 2499
2310.19 2431
2310.65 2428
2311.10 2368
2311.55 2315
2312.01 2286
2312.46 2245
2312.92 2221
2313.37 2197
2313.82 2121
2314.28 2028
2314.73 1976
2315.19 1946
2315.64 1975
2316.10 2077
2316.55 2076
2317.00 2041
2317.46 2150
2317.91 2160
2318.37 2177
2318.82 2129
2319.28 2205
2319.73 2168
2320.19 2270
2320.64 2202
2321.10 2111
2321.55 2173
2322.01 2126
2322.46 2084
2322.92 2159
2323.37 2133
2323.83 2226
2324.28 2148
2324.74 2243
2325.19 2245
2325.65 2192
2326.10 2290
2326.56 2369
2327.01 2252
2327.47 2291
2327.92 2414
2328.38 2478
2328.83 2391
2329.29 2482
2329.74 2405
2330.20 2339
2330.66 2387
2331.11 2305
2331.57 2216
2332.02 2198
2332.48 2271
2332.94 2321
2333.39 2224
2333.85 2155
2334.30 2190
2334.76 2264
2335.22 2185
2335.67 2309
2336.13 2510
2336.58 2680
2337.04 2564
2337.50 2639
2337.95 2870
2338.41 2795
2338.87 2907
2339.32 3050
2339.78 3104
2340.24 2942
2340.69 2939
2341.15 2924
2341.61 2795
2342.06 2642
2342.52 2573
2342.98 2621
2343.43 2653
2343.89 2654
2344.35 2692
2344.81 2515
2345.26 2519
2345.72 2573
2346.18 2508
2346.63 2461
2347.09 2507
2347.55 2480
2348.01 2435
2348.46 2362
2348.92 2330
2349.38 2324
2349.84 2314
2350.29 2228
2350.75 2285
2351.21 2246
2351.67 2263
2352.13 2263
2352.58 2298
2353.04 2224
2353.50 2163
2353.96 2110
2354.41 2092
2354.87 2028
2355.33 2100
2355.79 2037
2356.25 2131
2356.71 2182
2357.16 2135
2357.62 2089
2358.08 2188
2358.54 2241
2359.00 2258
2359.46 2286
2359.91 2302
2360.37 2310
2360.83 2183
2361.29 2266
2361.75 2214
2362.21 2243
2362.67 2201
2363.13 2214
2363.58 2280
2364.04 2272
2364.50 2268
2364.96 2230
2365.42 2397
2365.88 2411
2366.34 2482
2366.80 2372
2367.26 2347
2367.72 2373
2368.18 2341
2368.64 2320
2369.10 2277
2369.55 2279
2370.01 2293
2370.47 2178
2370.93 2160
2371.39 2055
2371.85 2105
2372.31 2077
2372.77 2017
2373.23 2075
2373.69 2061
2374.15 2118
2374.61 2099
2375.07 2138
2375.53 2120
2375.99 2135
2376.45 2232
2376.91 2131
2377.37 2217
2377.83 2147
2378.29 2225
2378.75 2111
2379.21 2205
2379.68 2208
2380.14 2254
2380.60 2139
2381.06 2183
2381.52 2244
2381.98 2159
2382.44 2146
2382.90 2124
2383.36 2092
2383.82 2035
2384.28 2051
2384.74 2126
2385.20 2127
2385.67 2098
2386.13 2200
2386.59 2077
2387.05 2096
2387.51 2118
2387.97 2140
2388.43 2142
2388.89 2130
2389.36 2112
2389.82 2187
2390.28 2186
2390.74 2105
2391.20 2092
2391.66 2023
2392.13 2073
2392.59 2073
2393.05 2128
2393.51 2049
2393.97 2093
2394.43 2110
2394.90 1988
2395.36 2003
2395.82 2064
2396.28 2042
2396.74 2067
2397.21 2149
2397.67 2005
2398.13 2003
2398.59 1960
2399.06 2088
2399.52 2026
2399.98 2029
2400.44 2005
2400.91 2065
2401.37 1929
2401.83 1960
2402.29 2023
2402.76 1989
2403.22 2095
2403.68 2053
2404.14 2067
2404.61 2102
2405.07 2116
2405.53 2069
2406.00 2239
2406.46 2175
2406.92 2082
2407.39 2096
2407.85 2059
2408.31 2124
2408.78 2092
2409.24 2015
2409.70 2004
2410.17 2118
2410.63 2144
2411.09 2061
2411.56 2059
2412.02 2151
2412.48 2114
2412.95 2158
2413.41 2092
2413.87 2234
2414.34 2354
2414.80 2318
2415.27 2331
2415.73 2298
2416.19 2380
2416.66 2435
2417.12 2497
2417.59 2471
2418.05 2462
2418.51 2468
2418.98 2414
2419.44 2416
2419.91 2330
2420.37 2221
2420.84 2273
2421.30 2427
2421.77 2422
2422.23 2394
2422.69 2310
2423.16 2424
2423.62 2685
2424.09 2697
2424.55 2846
2425.02 2930
2425.48 3008
2425.95 3091
2426.41 3091
2426.88 3060
2427.34 2950
2427.81 2935
2428.27 2797
2428.74 2727
2429.20 2590
2429.67 2385
2430.13 2319
2430.60 2255
2431.07 2333
2431.53 2277
2432.00 2268
2432.46 2319
2432.93 2263
2433.39 2265
2433.86 2295
2434.32 2230
2434.79 2255
2435.26 2372
2435.72 2320
2436.19 2482
2436.65 2545
2437.12 2547
2437.59 2710
2438.05 2758
2438.52 2713
2438.98 2891
2439.45 2797
2439.92 2722
2440.38 2698
2440.85 2614
2441.32 2576
2441.78 2484
2442.25 2341
2442.72 2326
2443.18 2234
2443.65 2211
2444.12 2152
2444.58 2103
2445.05 2094
2445.52 2186
2445.98 2226
2446.45 2225
2446.92 2103
2447.38 2165
2447.85 2145
2448.32 2107
2448.78 2097
2449.25 2012
2449.72 2081
2450.19 2063
2450.65 2165
2451.12 2103
2451.59 2133
2452.06 2132
2452.52 2029
2452.99 2072
2453.46 2132
2453.93 2094
2454.39 2092
2454.86 2215
2455.33 2096
2455.80 2155
2456.26 2113
2456.73 2176
2457.20 2070
2457.67 2080
2458.14 2027
2458.60 2079
2459.07 2072
2459.54 2048
2460.01 2159
2460.48 2127
2460.95 2104
2461.41 2168
2461.88 2156
2462.35 2208
2462.82 2196
2463.29 2254
2463.76 2266
2464.22 2284
2464.69 2264
2465.16 2301
2465.63 2456
2466.10 2388
2466.57 2248
2467.04 2383
2467.51 2266
2467.97 2284
2468.44 2129
2468.91 2175
2469.38 2162
2469.85 2129
2470.32 2081
2470.79 2058
2471.26 1954
2471.73 1982
2472.20 2009
2472.67 1882
2473.14 2027
2473.61 1993
2474.07 2030
2474.54 2063
2475.01 2130
2475.48 2143
2475.95 2199
2476.42 2208
2476.89 2350
2477.36 2463
2477.83 2583
2478.30 2612
2478.77 2543
2479.24 2619
2479.71 2555
2480.18 2504
2480.65 2536
2481.12 2507
2481.59 2510
2482.06 2350
2482.53 2268
2483.00 2188
2483.47 2036
2483.95 2047
2484.42 2086
2484.89 2158
2485.36 2087
2485.83 2123
2486.30 2079
2486.77 2118
2487.24 2069
2487.71 2142
2488.18 2179
2488.65 2125
2489.12 2197
2489.59 2217
2490.07 2269
2490.54 2327
2491.01 2320
2491.48 2342
2491.95 2284
2492.42 2245
2492.89 2332
2493.36 2354
2493.84 2259
2494.31 2293
2494.78 2266
2495.25 2262
2495.72 2227
2496.19 2217
2496.66 2216
2497.14 2191
2497.61 2199
2498.08 2115
2498.55 2091
2499.02 2038
2499.50 2029
2499.97 2003
2500.44 2073
2500.91 2152
2501.38 2119
2501.86 2160
2502.33 2241
2502.80 2228
2503.27 2282
2503.74 2187
2504.22 2247
2504.69 2343
2505.16 2401
2505.63 2409
2506.11 2455
2506.58 2552
2507.05 2455
2507.52 2441
2508.00 2583
2508.47 2502
2508.94 2445
2509.42 2371
2509.89 2422
2510.36 2392
2510.83 2267
2511.31 2356
2511.78 2300
2512.25 2353
2512.73 2205
2513.20 2154
2513.67 2198
2514.15 2091
2514.62 2094
2515.09 2069
2515.57 2098
2516.04 2095
2516.51 2128
2516.99 2167
2517.46 2183
2517.94 2324
2518.41 2267
2518.88 2116
2519.36 2114
2519.83 2079
2520.30 2229
2520.78 2209
2521.25 2189
2521.73 2169
2522.20 2212
2522.67 2159
2523.15 2214
2523.62 2182
2524.10 2075
2524.57 2119
2525.05 2163
2525.52 2173
2525.99 2248
2526.47 2239
2526.94 2164
2527.42 2142
2527.89 2101
2528.37 2169
2528.84 2224
2529.32 2034
2529.79 2029
2530.27 2083
2530.74 2142
2531.22 2107
2531.69 2135
2532.17 2145
2532.64 2144
2533.12 2090
2533.59 2093
2534.07 2179
2534.54 2251
2535.02 2240
2535.49 2224
2535.97 2154
2536.44 2334
2536.92 2433
2537.39 2418
2537.87 2315
2538.34 2254
2538.82 2284
2539.30 2343
2539.77 2312
2540.25 2260
2540.72 2320
2541.20 2174
2541.68 2229
2542.15 2222
2542.63 2236
2543.10 2288
2543.58 2272
2544.06 2325
2544.53 2384
2545.01 2429
2545.48 2448
2545.96 2534
2546.44 2481
2546.91 2546
2547.39 2510
2547.87 2502
2548.34 2379
2548.82 2367
2549.30 2504
2549.77 2348
2550.25 2388
2550.73 2540
2551.20 2471
2551.68 2614
2552.16 2686
2552.63 2909
2553.11 2969
2553.59 3036
2554.06 3078
2554.54 3249
2555.02 3247
2555.50 3357
2555.97 3317
2556.45 3100
2556.93 2916
2557.40 2767
2557.88 2730
2558.36 2620
2558.84 2519
2559.31 2330
2559.79 2303
2560.27 2197
2560.75 2112
2561.23 2210
2561.70 2065
2562.18 2101
2562.66 2175
2563.14 2132
2563.61 2126
2564.09 1983
2564.57 2047
2565.05 2145
2565.53 2045
2566.00 1962
2566.48 1942
2566.96 2106
2567.44 2165
2567.92 1986
2568.40 1981
2568.87 1955
2569.35 1987
2569.83 1972
2570.31 2147
2570.79 2133
2571.27 2191
2571.75 2092
2572.22 2131
2572.70 2150
2573.18 2239
2573.66 2217
2574.14 2294
2574.62 2215
2575.10 2252
2575.58 2193
2576.06 2292
2576.54 2268
2577.01 2263
2577.49 2159
2577.97 2195
2578.45 2227
2578.93 2192
2579.41 2178
2579.89 2181
2580.37 2153
2580.85 2105
2581.33 2147
2581.81 2256
2582.29 2091
2582.77 2087
2583.25 2159
2583.73 2238
2584.21 2123
2584.69 2124
2585.17 2115
2585.65 2078
2586.13 2057
2586.61 2030
2587.09 2010
2587.57 2057
2588.05 2146
2588.53 2089
2589.01 2076
2589.49 2207
2589.97 2250
2590.45 2222
2590.93 2313
2591.41 2340
2591.89 2331
2592.37 2379
2592.85 2536
2593.33 2463
2593.81 2467
2594.30 2438
2594.78 2513
2595.26 2466
2595.74 2434
2596.22 2493
2596.70 2369
2597.18 2369
2597.66 2422
2598.14 2342
2598.62 2227
2599.11 2155
2599.59 2144
2600.07 2034
2600.55 1965
2601.03 2105
2601.51 2061
2601.99 2033
2602.48 2084
2602.96 2059
2603.44 2021
2603.92 2138
2604.40 2196
2604.88 2338
2605.37 2334
2605.85 2339
2606.33 2402
2606.81 2367
2607.29 2403
2607.78 2559
2608.26 2652
2608.74 2698
2609.22 2704
2609.70 2663
2610.19 2719
2610.67 2649
2611.15 2570
2611.63 2545
2612.12 2341
2612.60 2410
2613.08 2406
2613.56 2294
2614.05 2265
2614.53 2262
2615.01 2232
2615.49 2206
2615.98 2233
2616.46 2206
2616.94 2139
2617.43 2152
2617.91 2108
2618.39 2089
2618.87 2079
2619.36 2040
2619.84 2128
2620.32 2146
2620.81 2160
2621.29 2196
2621.77 2108
2622.26 2116
2622.74 2122
2623.22 2058
2623.71 2178
2624.19 2175
2624.67 2152
2625.16 2070
2625.64 2034
2626.13 2102
2626.61 2088
2627.09 2050
2627.58 2167
2628.06 2128
2628.55 2107
2629.03 2145
2629.51 2107
2630.00 2123
2630.48 2164
2630.97 2184
2631.45 2146
2631.93 2164
2632.42 2137
2632.90 2088
2633.39 2120
2633.87 2184
2634.36 2115
2634.84 2128
2635.33 2080
2635.81 2117
2636.29 2006
2636.78 2049
2637.26 2164
2637.75 2160
2638.23 2150
2638.72 2236
2639.20 2147
2639.69 2144
2640.17 2158
2640.66 2162
2641.14 2145
2641.63 2107
2642.11 2059
2642.60 2025
2643.08 2074
2643.57 2116
2644.05 2038
2644.54 2023
2645.03 2026
2645.51 2107
2646.00 2142
2646.48 2104
2646.97 2079
2647.45 2142
2647.94 2262
2648.43 2249
2648.91 2172
2649.40 2234
2649.88 2102
2650.37 2161
2650.85 2104
2651.34 2054
2651.83 2112
2652.31 2037
2652.80 2051
2653.29 2076
2653.77 2081
2654.26 2102
2654.74 2088
2655.23 2056
2655.72 1974
2656.20 1995
2656.69 2022
2657.18 1998
2657.66 1990
2658.15 1960
2658.64 1991
2659.12 2118
2659.61 2104
2660.10 2027
2660.58 2108
2661.07 1995
2661.56 2140
2662.05 2090
2662.53 2178
2663.02 2139
2663.51 2105
2663.99 2081
2664.48 2091
2664.97 2151
2665.46 2184
2665.94 2245
2666.43 2175
2666.92 2083
2667.41 2119
2667.89 2130
2668.38 2119
2668.87 2123
2669.36 2185
2669.84 2225
2670.33 2368
2670.82 2443
2671.31 2518
2671.80 2555
2672.28 2746
2672.77 2716
2673.26 2775
2673.75 2707
2674.24 2785
2674.72 2658
2675.21 2612
2675.70 2572
2676.19 2572
2676.68 2633
2677.17 2632
2677.65 2667
2678.14 2664
2678.63 2728
2679.12 2832
2679.61 2812
2680.10 2990
2680.59 2968
2681.07 2960
2681.56 3156
2682.05 3109
2682.54 3212
2683.03 3217
2683.52 3189
2684.01 3065
2684.50 2979
2684.99 2799
2685.47 2735
2685.96 2622
2686.45 2494
2686.94 2451
2687.43 2421
2687.92 2376
2688.41 2302
2688.90 2199
2689.39 2206
2689.88 2277
2690.37 2243
2690.86 2239
2691.35 2207
2691.84 2239
2692.33 2249
2692.82 2259
2693.31 2272
2693.80 2117
2694.29 2227
2694.78 2263
2695.27 2306
2695.76 2272
2696.25 2354
2696.74 2311
2697.23 2372
2697.72 2475
2698.21 2563
2698.70 2591
2699.19 2598
2699.68 2555
2700.17 2740
2700.66 2650
2701.15 2636
2701.64 2610
2702.13 2587
2702.62 2511
2703.11 2412
2703.61 2316
2704.10 2403
2704.59 2352
2705.08 2324
2705.57 2217
2706.06 2103
2706.55 2142
2707.04 2135
2707.53 2146
2708.02 2139
2708.52 2016
2709.01 2058
2709.50 2092
2709.99 2067
2710.48 2070
2710.97 2070
2711.46 2006
2711.96 2065
2712.45 2109
2712.94 2048
2713.43 2132
2713.92 2165
2714.41 2119
2714.91 2104
2715.40 2068
2715.89 2089
2716.38 2018
2716.87 2108
2717.37 2133
2717.86 2102
2718.35 2139
2718.84 2137
2719.33 2227
2719.83 2270
2720.32 2375
2720.81 2344
2721.30 2413
2721.80 2293
2722.29 2262
2722.78 2362
2723.27 2400
2723.77 2246
2724.26 2260
2724.75 2113
2725.24 2124
2725.74 2097
2726.23 2115
2726.72 2130
2727.22 2057
2727.71 2114
2728.20 2067
2728.70 2073
2729.19 2057
2729.68 2033
2730.18 2032
2730.67 2063
2731.16 2061
2731.65 2008
2732.15 2075
2732.64 2071
2733.14 2138
2733.63 2116
2734.12 2137
2734.62 2037
2735.11 2169
2735.60 2238
2736.10 2262
2736.59 2278
2737.08 2250
2737.58 2293
2738.07 2322
2738.57 2212
2739.06 2135
2739.55 2049
2740.05 2052
2740.54 2096
2741.04 2082
2741.53 2031
2742.03 1978
2742.52 2019
2743.01 1969
2743.51 2047
2744.00 1970
2744.50 1958
2744.99 1932
2745.49 1974
2745.98 2031
2746.48 2005
2746.97 2021
2747.47 1974
2747.96 2022
2748.46 2085
2748.95 2126
2749.45 2119
2749.94 2098
2750.44 2077
2750.93 2129
2751.43 2153
2751.92 2243
2752.42 2274
2752.91 2249
2753.41 2200
2753.90 2221
2754.40 2214
2754.89 2250
2755.39 2338
2755.88 2298
2756.38 2276
2756.87 2219
2757.37 2185
2757.87 2139
2758.36 2076
2758.86 2093
2759.35 2063
2759.85 2051
2760.35 2022
2760.84 2079
2761.34 2122
2761.83 2072
2762.33 2080
2762.83 2070
2763.32 2083
2763.82 2121
2764.31 2195
2764.81 2006
2765.31 2040
2765.80 2133
2766.30 2097
2766.80 2070
2767.29 2162
2767.79 2109
2768.29 2083
2768.78 2032
2769.28 2077
2769.78 2172
2770.27 2144
2770.77 2118
2771.27 2191
2771.76 2241
2772.26 2404
2772.76 2386
2773.26 2495
2773.75 2539
2774.25 2520
2774.75 2561
2775.24 2683
2775.74 2616
2776.24 2601
2776.74 2601
2777.23 2474
2777.73 2449
2778.23 2353
2778.73 2394
2779.22 2350
2779.72 2359
2780.22 2378
2780.72 2379
2781.21 2210
2781.71 2296
2782.21 2256
2782.71 2153
2783.21 2242
2783.70 2290
2784.20 2178
2784.70 2228
2785.20 2233
2785.70 2226
2786.20 2254
2786.69 2212
2787.19 2168
2787.69 2205
2788.19 2189
2788.69 2137
2789.19 2176
2789.68 2166
2790.18 2271
2790.68 2137
2791.18 2246
2791.68 2373
2792.18 2457
2792.68 2645
2793.18 2909
2793.67 3027
2794.17 3299
2794.67 3567
2795.17 3715
2795.67 4023
2796.17 4047
2796.67 4085
2797.17 4005
2797.67 4036
2798.17 3823
2798.67 3527
2799.17 3278
2799.66 3165
2800.16 3013
2800.66 2860
2801.16 2861
2801.66 2732
2802.16 2564
2802.66 2503
2803.16 2483
2803.66 2587
2804.16 2690
2804.66 2799
2805.16 2938
2805.66 3233
2806.16 3495
2806.66 3631
2807.16 3793
2807.66 3813
2808.16 3697
2808.66 3619
2809.16 3717
2809.66 3589
2810.16 3401
2810.66 3155
2811.16 2960
2811.66 2844
2812.17 2710
2812.67 2632
2813.17 2546
2813.67 2510
2814.17 2484
2814.67 2499
2815.17 2507
2815.67 2396
2816.17 2364
2816.67 2404
2817.17 2406
2817.67 2327
2818.18 2281
2818.68 2367
2819.18 2312
2819.68 2321
2820.18 2317
2820.68 2337
2821.18 2486
2821.68 2419
2822.19 2402
2822.69 2360
2823.19 2446
2823.69 2401
2824.19 2402
2824.69 2394
2825.20 2454
2825.70 2407
2826.20 2339
2826.70 2352
2827.20 2340
2827.70 2282
2828.21 2305
2828.71 2384
2829.21 2273
2829.71 2333
2830.22 2418
2830.72 2394
2831.22 2407
2831.72 2432
2832.22 2455
2832.73 2542
2833.23 2406
2833.73 2514
2834.23 2610
2834.74 2647
2835.24 2538
2835.74 2499
2836.24 2409
2836.75 2485
2837.25 2487
2837.75 2421
2838.26 2329
2838.76 2293
2839.26 2249
2839.76 2246
2840.27 2303
2840.77 2252
2841.27 2244
2841.78 2362
2842.28 2418
2842.78 2291
2843.29 2342
2843.79 2417
2844.29 2445
2844.80 2436
2845.30 2397
2845.80 2524
2846.31 2497
2846.81 2511
2847.32 2398
2847.82 2398
2848.32 2558
2848.83 2530
2849.33 2330
2849.83 2323
2850.34 2340
2850.84 2260
2851.35 2306
2851.85 2344
2852.35 2258
2852.86 2237
2853.36 2213
2853.87 2292
2854.37 2270
2854.88 2401
2855.38 2258
2855.88 2216
2856.39 2315
2856.89 2376
2857.40 2332
2857.90 2257
2858.41 2382
2858.91 2435
2859.42 2325
2859.92 2349
2860.43 2292
2860.93 2282
2861.44 2193
2861.94 2142
2862.45 2139
2862.95 2145
2863.46 2155
2863.96 2249
2864.47 2127
2864.97 2155
2865.48 2229
2865.98 2225
2866.49 2226
2866.99 2171
2867.50 2154
2868.00 2209
2868.51 2342
2869.02 2261
2869.52 2312
2870.03 2325
2870.53 2327
2871.04 2337
2871.54 2297
2872.05 2287
2872.56 2257
2873.06 2278
2873.57 2346
2874.07 2255
2874.58 2294
2875.09 2255
2875.59 2226
2876.10 2373
2876.61 2287
2877.11 2287
2877.62 2282
2878.12 2315
2878.63 2405
2879.14 2297
2879.64 2387
2880.15 2311
2880.66 2367
2881.16 2502
2881.67 2570
2882.18 2677
2882.68 2732
2883.19 2954
2883.70 3274
2884.20 3612
2884.71 3917
2885.22 4201
2885.73 4316
2886.23 4603
2886.74 4655
2887.25 4439
2887.75 4293
2888.26 4016
2888.77 3772
2889.28 3529
2889.78 3274
2890.29 2885
2890.80 2847
2891.31 2767
2891.81 2568
2892.32 2514
2892.83 2446
2893.34 2434
2893.84 2496
2894.35 2459
2894.86 2458
2895.37 2567
2895.88 2648
2896.38 2731
2896.89 2719
2897.40 2805
2897.91 2812
2898.42 2919
2898.92 3088
2899.43 3106
2899.94 3166
2900.45 3223
2900.96 3267
2901.47 3211
2901.98 3235
2902.48 3204
2902.99 3058
2903.50 2980
2904.01 2763
2904.52 2766
2905.03 2828
2905.54 2714
2906.04 2695
2906.55 2665
2907.06 2563
2907.57 2627
2908.08 2621
2908.59 2563
2909.10 2596
2909.61 2479
2910.12 2567
2910.63 2572
2911.14 2517
2911.64 2499
2912.15 2508
2912.66 2482
2913.17 2544
2913.68 2661
2914.19 2631
2914.70 2536
2915.21 2514
2915.72 2507
2916.23 2400
2916.74 2443
2917.25 2406
2917.76 2431
2918.27 2440
2918.78 2286
2919.29 2333
2919.80 2542
2920.31 2627
2920.82 2903
2921.33 3158
2921.84 3600
2922.35 3954
2922.86 4278
2923.37 4647
2923.88 4867
2924.39 5075
2924.90 5063
2925.41 4962
2925.92 4731
2926.44 4414
2926.95 3983
2927.46 3683
2927.97 3525
2928.48 3286
2928.99 2984
2929.50 2792
2930.01 2523
2930.52 2523
2931.03 2455
2931.54 2401
2932.05 2453
2932.57 2331
2933.08 2373
2933.59 2500
2934.10 2520
2934.61 2415
2935.12 2559
2935.63 2541
2936.15 2612
2936.66 2513
2937.17 2566
2937.68 2528
2938.19 2531
2938.70 2477
2939.22 2460
2939.73 2485
2940.24 2467
2940.75 2494
2941.26 2619
2941.77 2531
2942.29 2551
2942.80 2576
2943.31 2625
2943.82 2688
2944.34 2702
2944.85 2789
2945.36 2798
2945.87 2801
2946.38 2782
2946.90 2613
2947.41 2631
2947.92 2530
2948.43 2575
2948.95 2511
2949.46 2583
2949.97 2695
2950.48 2529
2951.00 2506
2951.51 2535
2952.02 2466
2952.54 2607
2953.05 2634
2953.56 2566
2954.08 2453
2954.59 2398
2955.10 2527
2955.61 2500
2956.13 2407
2956.64 2538
2957.15 2478
2957.67 2493
2958.18 2602
2958.69 2659
2959.21 2775
2959.72 2796
2960.23 2791
2960.75 2873
2961.26 2986
2961.78 3069
2962.29 3048
2962.80 2930
2963.32 2945
2963.83 2919
2964.35 2807
2964.86 2752
2965.37 2772
2965.89 2555
2966.40 2503
2966.92 2472
2967.43 2433
2967.94 2357
2968.46 2284
2968.97 2281
2969.49 2347
2970.00 2394
2970.52 2320
2971.03 2300
2971.54 2332
2972.06 2375
2972.57 2353
2973.09 2308
2973.60 2331
2974.12 2346
2974.63 2343
2975.15 2332
2975.66 2352
2976.18 2377
2976.69 2385
2977.21 2367
2977.72 2433
2978.24 2537
2978.75 2514
2979.27 2402
2979.78 2430
2980.30 2422
2980.81 2527
2981.33 2618
2981.84 2580
2982.36 2561
2982.88 2600
2983.39 2641
2983.91 2638
2984.42 2779
2984.94 2711
2985.45 2715
2985.97 2684
2986.49 2699
2987.00 2684
2987.52 2721
2988.03 2621
2988.55 2673
2989.07 2676
2989.58 2578
2990.10 2569
2990.61 2575
2991.13 2688
2991.65 2595
2992.16 2583
2992.68 2751
2993.20 2714
2993.71 2900
2994.23 2965
2994.75 3177
2995.26 3232
2995.78 3220
2996.30 3411
2996.81 3514
2997.33 3429
2997.85 3541
2998.36 3456
2998.88 3424
2999.40 3398
2999.91 3411
3000.43 3369
3000.95 3442
3001.46 3613
3001.98 3734
3002.50 3757
3003.02 4001
3003.53 4058
3004.05 4112
3004.57 4003
3005.09 3969
3005.60 3721
3006.12 3468
3006.64 3300
3007.16 3109
3007.67 2892
3008.19 2853
3008.71 2782
3009.23 2659
3009.74 2694
3010.26 2552
3010.78 2620
3011.30 2575
3011.82 2545
3012.33 2523
3012.85 2525
3013.37 2598
3013.89 2666
3014.41 2691
3014.93 2780
3015.44 2944
3015.96 2762
3016.48 2747
3017.00 2811
3017.52 2862
3018.04 2860
3018.55 2951
3019.07 2909
3019.59 2889
3020.11 2909
3020.63 2883
3021.15 3006
3021.67 3131
3022.19 3092
3022.71 3103
3023.22 3189
3023.74 3357
3024.26 3136
3024.78 3063
3025.30 3207
3025.82 3087
3026.34 2957
3026.86 2849
3027.38 2814
3027.90 2731
3028.42 2744
3028.94 2626
3029.46 2516
3029.98 2453
3030.49 2378
3031.01 2567
3031.53 2628
3032.05 2677
3032.57 2855
3033.09 2895
3033.61 2925
3034.13 2969
3034.65 3028
3035.17 2949
3035.69 3057
3036.21 2957
3036.73 2810
3037.25 2890
3037.77 2808
3038.29 2743
3038.81 2681
3039.34 2648
3039.86 2542
3040.38 2519
3040.90 2606
3041.42 2574
3041.94 2623
3042.46 2605
3042.98 2569
3043.50 2576
3044.02 2646
3044.54 2686
3045.06 2678
3045.58 2704
3046.10 2558
3046.63 2562
3047.15 2532
3047.67 2516
3048.19 2472
3048.71 2354
3049.23 2358
3049.75 2412
3050.27 2411
3050.79 2312
3051.32 2384
3051.84 2354
3052.36 2261
3052.88 2335
3053.40 2305
3053.92 2308
3054.45 2475
3054.97 2380
3055.49 2461
3056.01 2429
3056.53 2428
3057.05 2368
3057.58 2327
3058.10 2296
3058.62 2366
3059.14 2447
3059.66 2474
3060.19 2472
3060.71 2419
3061.23 2368
3061.75 2518
3062.28 2580
3062.80 2491
3063.32 2504
3063.84 2467
3064.37 2523
3064.89 2478
3065.41 2507
3065.93 2542
3066.46 2600
3066.98 2534
3067.50 2489
3068.02 2466
3068.55 2418
3069.07 2419
3069.59 2496
3070.12 2533
3070.64 2617
3071.16 2654
3071.69 2718
3072.21 2682
3072.73 2591
3073.26 2571
3073.78 2758
3074.30 2734
3074.83 2699
3075.35 2704
3075.87 2731
3076.40 2792
3076.92 2724
3077.44 2679
3077.97 2746
3078.49 2814
3079.01 2819
3079.54 2891
3080.06 2779
3080.59 2910
3081.11 3026
3081.63 3051
3082.16 2887
3082.68 2954
3083.21 2928
3083.73 2970
3084.25 2905
3084.78 2851
3085.30 2802
3085.83 2718
3086.35 2669
3086.88 2677
3087.40 2689
3087.93 2702
3088.45 2699
3088.97 2603
3089.50 2647
3090.02 2665
3090.55 2699
3091.07 2816
3091.60 2736
3092.12 2827
3092.65 2866
3093.17 2898
3093.70 2916
3094.22 3004
3094.75 3037
3095.27 3151
3095.80 3259
3096.32 3372
3096.85 3425
3097.37 3536
3097.90 3735
3098.43 3911
3098.95 4348
3099.48 4710
3100.00 5352
3100.53 6096
3101.05 6822
3101.58 7155
3102.10 7138
3102.63 7604
3103.16 7464
3103.68 6859
3104.21 6210
3104.73 5428
3105.26 4866
3105.79 4139
3106.31 3950
3106.84 3805
3107.36 3575
3107.89 3375
3108.42 3463
3108.94 3493
3109.47 3443
3110.00 3497
3110.52 3596
3111.05 3658
3111.57 3577
3112.10 3226
3112.63 3077
3113.15 3216
3113.68 3128
3114.21 2973
3114.74 2783
3115.26 2742
3115.79 2779
3116.32 2697
3116.84 2666
3117.37 2654
3117.90 2558
3118.42 2667
3118.95 2716
3119.48 2770
3120.01 2827
3120.53 2895
3121.06 2833
3121.59 2889
3122.11 2980
3122.64 2783
3123.17 2735
3123.70 2761
3124.22 2738
3124.75 2773
3125.28 2752
3125.81 2753
3126.34 2722
3126.86 2687
3127.39 2705
3127.92 2608
3128.45 2705
3128.98 2630
3129.50 2573
3130.03 2541
3130.56 2582
3131.09 2523
3131.62 2460
3132.14 2487
3132.67 2443
3133.20 2393
3133.73 2430
3134.26 2503
3134.79 2541
3135.31 2541
3135.84 2557
3136.37 2596
3136.90 2473
3137.43 2497
3137.96 2545
3138.49 2508
3139.02 2473
3139.54 2485
3140.07 2549
3140.60 2437
3141.13 2440
3141.66 2471
3142.19 2515
3142.72 2571
3143.25 2558
3143.78 2592
3144.31 2606
3144.84 2726
3145.37 2796
3145.89 2825
3146.42 2814
3146.95 2904
3147.48 2930
3148.01 3020
3148.54 2978
3149.07 2994
3149.60 2931
3150.13 2851
3150.66 2835
3151.19 2677
3151.72 2571
3152.25 2588
3152.78 2595
3153.31 2572
3153.84 2570
3154.37 2528
3154.90 2578
3155.43 2642
3155.96 2640
3156.49 2553
3157.02 2662
3157.55 2710
3158.08 2662
3158.61 2623
3159.14 2498
3159.68 2475
3160.21 2432
3160.74 2466
3161.27 2508
3161.80 2514
3162.33 2540
3162.86 2415
3163.39 2416
3163.92 2531
3164.45 2532
3164.98 2469
3165.51 2450
3166.05 2475
3166.58 2480
3167.11 2471
3167.64 2441
3168.17 2344
3168.70 2364
3169.23 2392
3169.76 2475
3170.30 2433
3170.83 2376
3171.36 2449
3171.89 2378
3172.42 2347
3172.95 2281
3173.49 2396
3174.02 2416
3174.55 2409
3175.08 2523
3175.61 2627
3176.15 2638
3176.68 2578
3177.21 2588
3177.74 2503
3178.27 2556
3178.81 2519
3179.34 2477
3179.87 2524
3180.40 2530
3180.93 2408
3181.47 2412
3182.00 2327
3182.53 2398
3183.06 2302
3183.60 2337
3184.13 2363
3184.66 2396
3185.20 2361
3185.73 2378
3186.26 2454
3186.79 2458
3187.33 2420
3187.86 2404
3188.39 2445
3188.93 2450
3189.46 2475
3189.99 2466
3190.52 2391
3191.06 2307
3191.59 2278
3192.12 2348
3192.66 2381
3193.19 2371
3193.72 2392
3194.26 2492
3194.79 2454
3195.33 2410
3195.86 2390
3196.39 2489
3196.93 2593
3197.46 2546
3197.99 2553
3198.53 2558
3199.06 2589
3199.60 2579
3200.13 2598
3200.66 2692
3201.20 2682
3201.73 2669
3202.27 2744
3202.80 2718
3203.33 2635
3203.87 2775
3204.40 2673
3204.94 2589
3205.47 2618
3206.01 2616
3206.54 2504
3207.07 2696
3207.61 2678
3208.14 2726
3208.68 2860
3209.21 2885
3209.75 2937
3210.28 2965
3210.82 3015
3211.35 2945
3211.89 2945
3212.42 3002
3212.96 2864
3213.49 2733
3214.03 2667
3214.56 2627
3215.10 2666
3215.63 2656
3216.17 2655
3216.70 2648
3217.24 2733
3217.78 2650
3218.31 2645
3218.85 2572
3219.38 2552
3219.92 2654
3220.45 2602
3220.99 2482
3221.52 2467
3222.06 2514
3222.60 2511
3223.13 2513
3223.67 2507
3224.20 2546
3224.74 2649
3225.28 2520
3225.81 2534
3226.35 2502
3226.88 2558
3227.42 2477
3227.96 2522
3228.49 2540
3229.03 2428
3229.57 2529
3230.10 2618
3230.64 2633
3231.18 2542
3231.71 2512
3232.25 2588
3232.79 2588
3233.32 2633
3233.86 2624
3234.40 2735
3234.93 2773
3235.47 2796
3236.01 2757
3236.54 2765
3237.08 2806
3237.62 2763
3238.15 2830
3238.69 2825
3239.23 2855
3239.77 2969
3240.30 2953
3240.84 2910
3241.38 2831
3241.92 2748
3242.45 2687
3242.99 2755
3243.53 2741
3244.07 2737
3244.60 2694
3245.14 2802
3245.68 2829
3246.22 2742
3246.75 2759
3247.29 2856
3247.83 2862
3248.37 2950
3248.91 2907
3249.44 2907
3249.98 2872
3250.52 2804
3251.06 2852
3251.60 3089
3252.14 3073
3252.67 3083
3253.21 3076
3253.75 3320
3254.29 3419
3254.83 3458
3255.37 3469
3255.90 3632
3256.44 3715
3256.98 3933
3257.52 4184
3258.06 4256
3258.60 4431
3259.14 4766
3259.68 5051
3260.21 5038
3260.75 5072
3261.29 5264
3261.83 5337
3262.37 5237
3262.91 5193
3263.45 4886
3263.99 4735
3264.53 4719
3265.07 4540
3265.61 4458
3266.15 4255
3266.69 4304
3267.23 4067
3267.76 3916
3268.30 3928
3268.84 3623
3269.38 3489
3269.92 3356
3270.46 3262
3271.00 3273
3271.54 3174
3272.08 3085
3272.62 3314
3273.16 3177
3273.70 3186
3274.24 3364
3274.78 3395
3275.32 3454
3275.86 3534
3276.40 3484
3276.94 3448
3277.48 3460
3278.03 3472
3278.57 3409
3279.11 3379
3279.65 3373
3280.19 3478
3280.73 3468
3281.27 3328
3281.81 3363
3282.35 3442
3282.89 3358
3283.43 3466
3283.97 3526
3284.51 3504
3285.05 3519
3285.60 3409
3286.14 3476
3286.68 3513
3287.22 3420
3287.76 3341
3288.30 3353
3288.84 3520
3289.38 3615
3289.93 3794
3290.47 3811
3291.01 4009
3291.55 4154
3292.09 4481
3292.63 4811
3293.18 4849
3293.72 5130
3294.26 5411
3294.80 5370
3295.34 5229
3295.88 5341
3296.43 5004
3296.97 4816
3297.51 4549
3298.05 4325
3298.59 4270
3299.14 4031
3299.68 3937
3300.22 3823
3300.76 3627
3301.31 3674
3301.85 3621
3302.39 3521
3302.93 3541
3303.48 3750
3304.02 3510
3304.56 3547
3305.10 3594
3305.65 3572
3306.19 3603
3306.73 3443
3307.27 3585
3307.82 3585
3308.36 3592
3308.90 3601
3309.45 3672
3309.99 3640
3310.53 3630
3311.07 3780
3311.62 3810
3312.16 3943
3312.70 4250
3313.25 4342
3313.79 4609
3314.33 4882
3314.88 5048
3315.42 5262
3315.97 5503
3316.51 5468
3317.05 5547
3317.60 5577
3318.14 5494
3318.68 5475
3319.23 5500
3319.77 5678
3320.32 5693
3320.86 5459
3321.40 5502
3321.95 5474
3322.49 5152
3323.04 4967
3323.58 4927
3324.12 4809
3324.67 4760
3325.21 4730
3325.76 4526
3326.30 4533
3326.85 4398
3327.39 4413
3327.93 4541
3328.48 4692
3329.02 4928
3329.57 5224
3330.11 5820
3330.66 6997
3331.20 8408
3331.75 10586
3332.29 13034
3332.84 15818
3333.38 18945
3333.93 21804
3334.47 23918
3335.02 25321
3335.56 25489
3336.11 25113
3336.65 23723
3337.20 21457
3337.74 18604
3338.29 16153
3338.83 13695
3339.38 11320
3339.92 9427
3340.47 7932
3341.02 6973
3341.56 6080
3342.11 5388
3342.65 5169
3343.20 4792
3343.74 4562
3344.29 4447
3344.84 4337
3345.38 4224
3345.93 4198
3346.47 4163
3347.02 4170
3347.57 4076
3348.11 4173
3348.66 4178
3349.21 4165
3349.75 4396
3350.30 4294
3350.84 4233
3351.39 4402
3351.94 4571
3352.48 4629
3353.03 4508
3353.58 4652
3354.12 4711
3354.67 4623
3355.22 4741
3355.76 4673
3356.31 4535
3356.86 4391
3357.40 4107
3357.95 4113
3358.50 3959
3359.05 4096
3359.59 3958
3360.14 3775
3360.69 3709
3361.23 3687
3361.78 3583
3362.33 3661
3362.88 3650
3363.42 3627
3363.97 3717
3364.52 3668
3365.07 3550
3365.61 3565
3366.16 3661
3366.71 3488
3367.26 3612
3367.80 3658
3368.35 3746
3368.90 3615
3369.45 3834
3370.00 4097
3370.54 4353
3371.09 4655
3371.64 5071
3372.19 5412
3372.74 5599
3373.28 5709
3373.83 5536
3374.38 5451
3374.93 5217
3375.48 5008
3376.03 4644
3376.57 4315
3377.12 4028
3377.67 3820
3378.22 3549
3378.77 3473
3379.32 3496
3379.87 3401
3380.42 3378
3380.96 3399
3381.51 3349
3382.06 3382
3382.61 3267
3383.16 3273
3383.71 3308
3384.26 3268
3384.81 3224
3385.36 3141
3385.91 3097
3386.45 3012
3387.00 3138
3387.55 3036
3388.10 2950
3388.65 3027
3389.20 3103
3389.75 2936
3390.30 3090
3390.85 3149
3391.40 3139
3391.95 3235
3392.50 3202
3393.05 3100
3393.60 3073
3394.15 3117
3394.70 3242
3395.25 3286
3395.80 3179
3396.35 3172
3396.90 3127
3397.45 3124
3398.00 2982
3398.55 3061
3399.10 2958
3399.65 2828
3400.20 2829
3400.75 2802
3401.30 2683
3401.85 2788
3402.40 2808
3402.95 2830
3403.50 2703
3404.06 2570
3404.61 2599
3405.16 2581
3405.71 2635
3406.26 2611
3406.81 2652
3407.36 2632
3407.91 2707
3408.46 2757
3409.01 2821
3409.56 2954
3410.12 3087
3410.67 3017
3411.22 3042
3411.77 3127
3412.32 3174
3412.87 3036
3413.42 3122
3413.98 3170
3414.53 3029
3415.08 2945
3415.63 2868
3416.18 2772
3416.73 2752
3417.29 2624
3417.84 2611
3418.39 2513
3418.94 2577
3419.49 2642
3420.05 2589
3420.60 2631
3421.15 2629
3421.70 2664
3422.25 2838
3422.81 2877
3423.36 2762
3423.91 2735
3424.46 2745
3425.01 2706
3425.57 2668
3426.12 2698
3426.67 2604
3427.23 2582
3427.78 2498
3428.33 2509
3428.88 2544
3429.44 2612
3429.99 2567
3430.54 2575
3431.09 2494
3431.65 2532
3432.20 2446
3432.75 2560
3433.31 2555
3433.86 2560
3434.41 2549
3434.97 2588
3435.52 2599
3436.07 2536
3436.63 2613
3437.18 2546
3437.73 2545
3438.29 2569
3438.84 2499
3439.39 2509
3439.95 2484
3440.50 2530
3441.05 2420
3441.61 2480
3442.16 2470
3442.72 2362
3443.27 2359
3443.82 2374
3444.38 2420
3444.93 2285
3445.48 2273
3446.04 2325
3446.59 2380
3447.15 2328
3447.70 2349
3448.26 2386
3448.81 2364
3449.36 2336
3449.92 2310
3450.47 2307
3451.03 2258
3451.58 2344
3452.14 2366
3452.69 2396
3453.25 2370
3453.80 2383
3454.36 2390
3454.91 2385
3455.47 2373
3456.02 2300
3456.58 2383
3457.13 2367
3457.69 2425
3458.24 2544
3458.80 2468
3459.35 2454
3459.91 2395
3460.46 2451
3461.02 2482
3461.57 2557
3462.13 2534
3462.68 2520
3463.24 2548
3463.79 2639
3464.35 2656
3464.90 2511
3465.46 2485
3466.02 2566
3466.57 2500
3467.13 2548
3467.68 2546
3468.24 2537
3468.80 2465
3469.35 2532
3469.91 2564
3470.46 2543
3471.02 2531
3471.58 2659
3472.13 2583
3472.69 2611
3473.24 2564
3473.80 2586
3474.36 2637
3474.91 2681
3475.47 2609
3476.03 2693
3476.58 2802
3477.14 2817
3477.70 2751
3478.25 2835
3478.81 2952
3479.37 2924
3479.92 3013
3480.48 3018
3481.04 3020
3481.59 2907
3482.15 2887
3482.71 2891
3483.26 2847
3483.82 2856
3484.38 2884
3484.94 3034
3485.49 2959
3486.05 3056
3486.61 3247
3487.17 3246
3487.72 3407
3488.28 3634
3488.84 3906
3489.40 4079
3489.95 4317
3490.51 4613
3491.07 4588
3491.63 4689
3492.18 4622
3492.74 4495
3493.30 4612
3493.86 4225
3494.42 4177
3494.97 4173
3495.53 4140
3496.09 4316
3496.65 4607
3497.21 4908
3497.76 5313
3498.32 5573
3498.88 5781
3499.44 6104
3500.00 6227
3500.56 6480
3501.11 6621
3501.67 6988
3502.23 7415
3502.79 7949
3503.35 8478
3503.91 8746
3504.47 8756
3505.03 8850
3505.58 8710
3506.14 7991
3506.70 7355
3507.26 6701
3507.82 6014
3508.38 5586
3508.94 5007
3509.50 4522
3510.06 4154
3510.62 3921
3511.17 3715
3511.73 3513
3512.29 3295
3512.85 3110
3513.41 3143
3513.97 3039
3514.53 2999
3515.09 3054
3515.65 3058
3516.21 3111
3516.77 3118
3517.33 3080
3517.89 3182
3518.45 3337
3519.01 3411
3519.57 3428
3520.13 3644
3520.69 3766
3521.25 3998
3521.81 4306
3522.37 4437
3522.93 4569
3523.49 4489
3524.05 4390
3524.61 4230
3525.17 4103
3525.73 3863
3526.29 3617
3526.85 3512
3527.41 3259
3527.97 3178
3528.54 3005
3529.10 2858
3529.66 2851
3530.22 2880
3530.78 2981
3531.34 2918
3531.90 2799
3532.46 2910
3533.02 2947
3533.58 2820
3534.14 2866
3534.71 2925
3535.27 3003
3535.83 2897
3536.39 2929
3536.95 3028
3537.51 2999
3538.07 2967
3538.64 3054
3539.20 3014
3539.76 2991
3540.32 3057
3540.88 3106
3541.44 3101
3542.00 3136
3542.57 3036
3543.13 3076
3543.69 3168
3544.25 3089
3544.81 2968
3545.38 2940
3545.94 2914
3546.50 2875
3547.06 2718
3547.62 2781
3548.19 2756
3548.75 2720
3549.31 2769
3549.87 2774
3550.44 2744
3551.00 2762
3551.56 2711
3552.12 2723
3552.69 2704
3553.25 2598
3553.81 2672
3554.37 2541
3554.94 2534
3555.50 2530
3556.06 2572
3556.63 2506
3557.19 2519
3557.75 2626
3558.31 2651
3558.88 2653
3559.44 2652
3560.00 2592
3560.57 2705
3561.13 2730
3561.69 2752
3562.26 2762
3562.82 2737
3563.38 2639
3563.95 2569
3564.51 2575
3565.07 2568
3565.64 2490
3566.20 2532
3566.77 2520
3567.33 2375
3567.89 2368
3568.46 2361
3569.02 2385
3569.59 2526
3570.15 2463
3570.71 2317
3571.28 2377
3571.84 2439
3572.41 2478
3572.97 2559
3573.53 2515
3574.10 2564
3574.66 2546
3575.23 2624
3575.79 2578
3576.36 2652
3576.92 2548
3577.48 2549
3578.05 2611
3578.61 2673
3579.18 2592
3579.74 2539
3580.31 2451
3580.87 2468
3581.44 2503
3582.00 2414
3582.57 2400
3583.13 2359
3583.70 2501
3584.26 2421
3584.83 2365
3585.39 2363
3585.96 2412
3586.52 2429
3587.09 2411
3587.65 2439
3588.22 2365
3588.79 2345
3589.35 2459
3589.92 2379
3590.48 2313
3591.05 2370
3591.61 2385
3592.18 2377
3592.74 2406
3593.31 2439
3593.88 2414
3594.44 2461
3595.01 2417
3595.57 2452
3596.14 2437
3596.71 2426
3597.27 2433
3597.84 2420
3598.40 2457
3598.97 2511
3599.54 2491
3600.10 2601
3600.67 2498
3601.24 2508
3601.80 2540
3602.37 2476
3602.94 2421
3603.50 2493
3604.07 2375
3604.64 2291
3605.20 2293
3605.77 2307
3606.34 2307
3606.90 2294
3607.47 2362
3608.04 2318
3608.60 2364
3609.17 2297
3609.74 2331
3610.30 2342
3610.87 2383
3611.44 2468
3612.01 2524
3612.57 2734
3613.14 2904
3613.71 3168
3614.28 3525
3614.84 4200
3615.41 4868
3615.98 5553
3616.55 6095
3617.11 6462
3617.68 6795
3618.25 6662
3618.82 6560
3619.39 5982
3619.95 5566
3620.52 5047
3621.09 4584
3621.66 4016
3622.23 3552
3622.79 3216
3623.36 2991
3623.93 2830
3624.50 2680
3625.07 2599
3625.63 2522
3626.20 2446
3626.77 2463
3627.34 2478
3627.91 2446
3628.48 2426
3629.05 2425
3629.61 2530
3630.18 2361
3630.75 2408
3631.32 2445
3631.89 2470
3632.46 2430
3633.03 2375
3633.60 2422
3634.16 2427
3634.73 2411
3635.30 2418
3635.87 2424
3636.44 2558
3637.01 2548
3637.58 2543
3638.15 2667
3638.72 2603
3639.29 2657
3639.86 2818
3640.43 2888
3641.00 2925
3641.57 3099
3642.14 3065
3642.71 3020
3643.27 3128
3643.84 3025
3644.41 3065
3644.98 3167
3645.55 3118
3646.12 3099
3646.69 3053
3647.26 3090
3647.83 2997
3648.40 3064
3648.97 3202
3649.54 3152
3650.12 3066
3650.69 3176
3651.26 3252
3651.83 3339
3652.40 3360
3652.97 3518
3653.54 3483
3654.11 3588
3654.68 3541
3655.25 3597
3655.82 3661
3656.39 3696
3656.96 3730
3657.53 3741
3658.10 3636
3658.67 3677
3659.25 3494
3659.82 3507
3660.39 3389
3660.96 3339
3661.53 3210
3662.10 3203
3662.67 3129
3663.24 3104
3663.81 3030
3664.39 3105
3664.96 3228
3665.53 3227
3666.10 3193
3666.67 3324
3667.24 3237
3667.81 3198
3668.39 3147
3668.96 2983
3669.53 2900
3670.10 2788
3670.67 2784
3671.25 2847
3671.82 2799
3672.39 2805
3672.96 2908
3673.53 2917
3674.11 2950
3674.68 2930
3675.25 2945
3675.82 2925
3676.39 2807
3676.97 2811
3677.54 2845
3678.11 2957
3678.68 2762
3679.26 2789
3679.83 2669
3680.40 2661
3680.97 2681
3681.55 2757
3682.12 2710
3682.69 2768
3683.27 2737
3683.84 2756
3684.41 2803
3684.98 2780
3685.56 2835
3686.13 3078
3686.70 3167
3687.28 3229
3687.85 3369
3688.42 3385
3689.00 3432
3689.57 3395
3690.14 3329
3690.72 3238
3691.29 3202
3691.86 3023
3692.44 2986
3693.01 2874
3693.58 2747
3694.16 2740
3694.73 2747
3695.31 2712
3695.88 2731
3696.45 2619
3697.03 2653
3697.60 2665
3698.18 2669
3698.75 2669
3699.32 2648
3699.90 2710
3700.47 2732
3701.05 2783
3701.62 2826
3702.19 2720
3702.77 2765
3703.34 2691
3703.92 2733
3704.49 2676
3705.07 2572
3705.64 2605
3706.22 2555
3706.79 2648
3707.37 2666
3707.94 2573
3708.51 2678
3709.09 2675
3709.66 2704
3710.24 2621
3710.81 2662
3711.39 2630
3711.96 2559
3712.54 2646
3713.11 2606
3713.69 2641
3714.27 2693
3714.84 2653
3715.42 2522
3715.99 2650
3716.57 2743
3717.14 2688
3717.72 2617
3718.29 2547
3718.87 2514
3719.44 2618
3720.02 2549
3720.60 2495
3721.17 2526
3721.75 2409
3722.32 2361
3722.90 2449
3723.47 2350
3724.05 2323
3724.63 2458
3725.20 2469
3725.78 2416
3726.36 2496
3726.93 2452
3727.51 2544
3728.08 2672
3728.66 2680
3729.24 2770
3729.81 2929
3730.39 3122
3730.97 3218
3731.54 3288
3732.12 3445
3732.70 3569
3733.27 3671
3733.85 3511
3734.43 3423
3735.00 3252
3735.58 3179
3736.16 3009
3736.73 2869
3737.31 2749
3737.89 2654
3738.47 2645
3739.04 2616
3739.62 2569
3740.20 2549
3740.77 2551
3741.35 2419
3741.93 2466
3742.51 2463
3743.08 2420
3743.66 2375
3744.24 2433
3744.82 2465
3745.39 2440
3745.97 2348
3746.55 2439
3747.13 2442
3747.71 2431
3748.28 2493
3748.86 2353
3749.44 2360
3750.02 2424
3750.59 2399
3751.17 2321
3751.75 2334
3752.33 2346
3752.91 2312
3753.49 2338
3754.06 2276
3754.64 2352
3755.22 2265
3755.80 2268
3756.38 2324
3756.96 2320
3757.53 2364
3758.11 2365
3758.69 2512
3759.27 2439
3759.85 2380
3760.43 2462
3761.01 2439
3761.59 2481
3762.17 2467
3762.74 2427
3763.32 2398
3763.90 2467
3764.48 2525
3765.06 2435
3765.64 2428
3766.22 2446
3766.80 2499
3767.38 2455
3767.96 2398
3768.54 2412
3769.12 2498
3769.70 2428
3770.27 2466
3770.85 2449
3771.43 2581
3772.01 2485
3772.59 2471
3773.17 2424
3773.75 2406
3774.33 2446
3774.91 2391
3775.49 2266
3776.07 2272
3776.65 2284
3777.23 2266
3777.81 2206
3778.39 2307
3778.97 2360
3779.55 2284
3780.13 2324
3780.71 2313
3781.29 2306
3781.88 2251
3782.46 2212
3783.04 2221
3783.62 2328
3784.20 2382
3784.78 2380
3785.36 2436
3785.94 2270
3786.52 2315
3787.10 2406
3787.68 2366
3788.26 2364
3788.84 2406
3789.43 2371
3790.01 2371
3790.59 2424
3791.17 2418
3791.75 2456
3792.33 2493
3792.91 2484
3793.49 2551
3794.08 2536
3794.66 2530
3795.24 2539
3795.82 2575
3796.40 2623
3796.98 2506
3797.56 2587
3798.15 2659
3798.73 2669
3799.31 2682
3799.89 2747
3800.47 2942
3801.06 2916
3801.64 2961
3802.22 2967
3802.80 2898
3803.38 2854
3803.97 2761
3804.55 2798
3805.13 2747
3805.71 2728
3806.29 2860
3806.88 2829
3807.46 2835
3808.04 2928
3808.62 3020
3809.21 2965
3809.79 2886
3810.37 3029
3810.95 3061
3811.54 3049
3812.12 3089
3812.70 3158
3813.29 3352
3813.87 3301
3814.45 3287
3815.03 3412
3815.62 3323
3816.20 3120
3816.78 2969
3817.37 2862
3817.95 2862
3818.53 2692
3819.12 2638
3819.70 2586
3820.28 2480
3820.87 2483
3821.45 2421
3822.03 2395
3822.62 2384
3823.20 2442
3823.78 2424
3824.37 2489
3824.95 2496
3825.54 2503
3826.12 2524
3826.70 2479
3827.29 2583
3827.87 2544
3828.46 2548
3829.04 2656
3829.62 2701
3830.21 2649
3830.79 2700
3831.38 2680
3831.96 2659
3832.54 2629
3833.13 2634
3833.71 2669
3834.30 2636
3834.88 2688
3835.47 2602
3836.05 2638
3836.64 2629
3837.22 2596
3837.81 2601
3838.39 2529
3838.98 2580
3839.56 2489
3840.15 2447
3840.73 2540
3841.31 2485
3841.90 2462
3842.49 2473
3843.07 2541
3843.66 2613
3844.24 2471
3844.83 2485
3845.41 2527
3846.00 2556
3846.58 2468
3847.17 2497
3847.75 2546
3848.34 2596
3848.92 2536
3849.51 2560
3850.10 2616
3850.68 2684
3851.27 2648
3851.85 2634
3852.44 2750
3853.02 2652
3853.61 2745
3854.20 2779
3854.78 2817
3855.37 2750
3855.95 2886
3856.54 2940
3857.13 3242
3857.71 3623
3858.30 4206
3858.89 4843
3859.47 5274
3860.06 5693
3860.64 6244
3861.23 6388
3861.82 6375
3862.40 6264
3862.99 5906
3863.58 5527
3864.16 5405
3864.75 4990
3865.34 5063
3865.92 4961
3866.51 4784
3867.10 4506
3867.69 4312
3868.27 4214
3868.86 3956
3869.45 3536
3870.03 3378
3870.62 3376
3871.21 3390
3871.80 3386
3872.38 3435
3872.97 3516
3873.56 3467
3874.15 3275
3874.73 3237
3875.32 3163
3875.91 3057
3876.50 2989
3877.08 2989
3877.67 3012
3878.26 2858
3878.85 2814
3879.43 2852
3880.02 2827
3880.61 2723
3881.20 2800
3881.79 2753
3882.37 2756
3882.96 2705
3883.55 2700
3884.14 2609
3884.73 2584
3885.32 2740
3885.90 2853
3886.49 2824
3887.08 2914
3887.67 2974
3888.26 3033
3888.85 3085
3889.44 3138
3890.02 3186
3890.61 3163
3891.20 3076
3891.79 3095
3892.38 3063
3892.97 3078
3893.56 3147
3894.15 3173
3894.74 3331
3895.32 3258
3895.91 3205
3896.50 3156
3897.09 3134
3897.68 3166
3898.27 3328
3898.86 3276
3899.45 3164
3900.04 3000
3900.63 3087
3901.22 3040
3901.81 2849
3902.40 2758
3902.99 2729
3903.58 2610
3904.17 2547
3904.76 2637
3905.35 2537
3905.94 2496
3906.53 2510
3907.12 2454
3907.71 2440
3908.30 2454
3908.89 2386
3909.48 2334
3910.07 2312
3910.66 2311
3911.25 2325
3911.84 2375
3912.43 2409
3913.02 2302
3913.61 2371
3914.20 2348
3914.79 2327
3915.38 2264
3915.97 2323
3916.56 2362
3917.15 2374
3917.74 2386
3918.33 2258
3918.92 2299
3919.52 2294
3920.11 2268
3920.70 2349
3921.29 2347
3921.88 2299
3922.47 2282
3923.06 2273
3923.65 2219
3924.24 2385
3924.84 2305
3925.43 2253
3926.02 2220
3926.61 2360
3927.20 2316
3927.79 2355
3928.38 2333
3928.98 2432
3929.57 2359
3930.16 2388
3930.75 2385
3931.34 2347
3931.93 2367
3932.53 2381
3933.12 2300
3933.71 2237
3934.30 2266
3934.89 2211
3935.49 2333
3936.08 2320
3936.67 2287
3937.26 2234
3937.86 2293
3938.45 2322
3939.04 2385
3939.63 2351
3940.23 2357
3940.82 2376
3941.41 2324
3942.00 2306
3942.60 2278
3943.19 2171
3943.78 2254
3944.37 2201
3944.97 2116
3945.56 2214
3946.15 2133
3946.75 2092
3947.34 2086
3947.93 2202
3948.52 2227
3949.12 2229
3949.71 2152
3950.30 2235
3950.90 2192
3951.49 2143
3952.08 2079
3952.68 2094
3953.27 2219
3953.86 2210
3954.46 2177
3955.05 2155
3955.65 2238
3956.24 2181
3956.83 2277
3957.43 2205
3958.02 2343
3958.61 2198
3959.21 2208
3959.80 2180
3960.40 2138
3960.99 2120
3961.58 2210
3962.18 2198
3962.77 2260
3963.37 2443
3963.96 2365
3964.55 2547
3965.15 2536
3965.74 2666
3966.34 2687
3966.93 2626
3967.53 2590
3968.12 2519
3968.72 2486
3969.31 2425
3969.91 2364
3970.50 2330
3971.10 2228
3971.69 2232
3972.28 2123
3972.88 2155
3973.47 2210
3974.07 2133
3974.66 2153
3975.26 2148
3975.85 2095
3976.45 2254
3977.05 2302
3977.64 2152
3978.24 2136
3978.83 2126
3979.43 2169
3980.02 2226
3980.62 2172
3981.21 2309
3981.81 2222
3982.40 2208
3983.00 2159
3983.60 2169
3984.19 2193
3984.79 2193
3985.38 2194
3985.98 2223
3986.58 2282
3987.17 2185
3987.77 2228
3988.36 2282
3988.96 2174
3989.56 2233
3990.15 2250
3990.75 2236
3991.34 2197
3991.94 2207
3992.54 2276
3993.13 2264
3993.73 2319
3994.33 2266
3994.92 2289
3995.52 2260
3996.12 2305
3996.71 2295
3997.31 2412
3997.91 2364
3998.50 2334
3999.10 2332
3999.70 2432
4000.29 2463
4000.89 2471
4001.49 2412
4002.09 2431
4002.68 2394
4003.28 2396
4003.88 2415
4004.47 2577
4005.07 2446
4005.67 2415
4006.27 2427
4006.86 2618
4007.46 2591
4008.06 2555
4008.66 2448
4009.25 2425
4009.85 2475
4010.45 2518
4011.05 2625
4011.64 2587
4012.24 2587
4012.84 2655
4013.44 2776
4014.04 2910
4014.63 3166
4015.23 3232
4015.83 3305
4016.43 3346
4017.03 3420
4017.63 3231
4018.22 3186
4018.82 3127
4019.42 2832
4020.02 2669
4020.62 2574
4021.22 2577
4021.81 2431
4022.41 2404
4023.01 2424
4023.61 2438
4024.21 2469
4024.81 2345
4025.41 2293
4026.01 2402
4026.60 2365
4027.20 2369
4027.80 2433
4028.40 2384
4029.00 2386
4029.60 2409
4030.20 2438
4030.80 2465
4031.40 2421
4032.00 2366
4032.60 2361
4033.20 2497
4033.80 2468
4034.39 2396
4034.99 2381
4035.59 2397
4036.19 2402
4036.79 2495
4037.39 2397
4037.99 2403
4038.59 2357
4039.19 2344
4039.79 2312
4040.39 2216
4040.99 2257
4041.59 2262
4042.19 2183
4042.79 2223
4043.39 2232
4043.99 2303
4044.59 2311
4045.19 2319
4045.79 2256
4046.39 2340
4046.99 2286
4047.60 2308
4048.20 2305
4048.80 2400
4049.40 2459
4050.00 2425
4050.60 2490
4051.20 2485
4051.80 2433
4052.40 2444
4053.00 2424
4053.60 2487
4054.20 2453
4054.80 2362
4055.41 2277
4056.01 2308
4056.61 2307
4057.21 2247
4057.81 2254
4058.41 2120
4059.01 2166
4059.61 2144
4060.22 2117
4060.82 2186
4061.42 2111
4062.02 2038
4062.62 2122
4063.22 2093
4063.82 2113
4064.43 2042
4065.03 2023
4065.63 2027
4066.23 2041
4066.83 2065
4067.44 2073
4068.04 2064
4068.64 2041
4069.24 2068
4069.84 2101
4070.45 2088
4071.05 2158
4071.65 2208
4072.25 2152
4072.86 2161
4073.46 2125
4074.06 2094
4074.66 2104
4075.27 2120
4075.87 2164
4076.47 2162
4077.07 2144
4077.68 2171
4078.28 2081
4078.88 2172
4079.48 2153
4080.09 2111
4080.69 2170
4081.29 2176
4081.90 2127
4082.50 2137
4083.10 2185
4083.71 2264
4084.31 2292
4084.91 2248
4085.52 2236
4086.12 2252
4086.72 2252
4087.33 2300
4087.93 2218
4088.53 2238
4089.14 2250
4089.74 2277
4090.34 2320
4090.95 2385
4091.55 2549
4092.15 2665
4092.76 2940
4093.36 2951
4093.97 3012
4094.57 3084
4095.17 3105
4095.78 2964
4096.38 2966
4096.99 2902
4097.59 2666
4098.19 2596
4098.80 2387
4099.40 2312
4100.01 2156
4100.61 2103
4101.22 2122
4101.82 2024
4102.43 1941
4103.03 1970
4103.63 1974
4104.24 1935
4104.84 1920
4105.45 1894
4106.05 2010
4106.66 2039
4107.26 2069
4107.87 2014
4108.47 1942
4109.08 1967
4109.68 1992
4110.29 2074
4110.89 2068
4111.50 2015
4112.10 2023
4112.71 2042
4113.31 2064
4113.92 1997
4114.53 2021
4115.13 2016
4115.74 1976
4116.34 2070
4116.95 2117
4117.55 2047
4118.16 2075
4118.76 2101
4119.37 2102
4119.98 2125
4120.58 2090
4121.19 2033
4121.79 2218
4122.40 2244
4123.01 2231
4123.61 2209
4124.22 2143
4124.82 2199
4125.43 2168
4126.04 2145
4126.64 2157
4127.25 2099
4127.86 2083
4128.46 2217
4129.07 2228
4129.68 2202
4130.28 2210
4130.89 2312
4131.50 2329
4132.10 2315
4132.71 2194
4133.32 2288
4133.92 2210
4134.53 2220
4135.14 2275
4135.74 2405
4136.35 2307
4136.96 2326
4137.56 2367
4138.17 2280
4138.78 2437
4139.39 2415
4139.99 2439
4140.60 2494
4141.21 2421
4141.82 2438
4142.42 2309
4143.03 2329
4143.64 2312
4144.25 2208
4144.85 2122
4145.46 2149
4146.07 2094
4146.68 2038
4147.28 2013
4147.89 2113
4148.50 2106
4149.11 2030
4149.72 2019
4150.32 2023
4150.93 2065
4151.54 2011
4152.15 2090
4152.76 2030
4153.37 2085
4153.97 2083
4154.58 2093
4155.19 2001
4155.80 1974
4156.41 2031
4157.02 1986
4157.62 2018
4158.23 2068
4158.84 2104
4159.45 2084
4160.06 2133
4160.67 2035
4161.28 2063
4161.89 2083
4162.49 2124
4163.10 2178
4163.71 2111
4164.32 2162
4164.93 2183
4165.54 2217
4166.15 2270
4166.76 2171
4167.37 2271
4167.98 2330
4168.59 2249
4169.20 2225
4169.81 2151
4170.42 2186
4171.02 2171
4171.63 2178
4172.24 2390
4172.85 2222
4173.46 2305
4174.07 2402
4174.68 2369
4175.29 2367
4175.90 2408
4176.51 2370
4177.12 2454
4177.73 2335
4178.34 2279
4178.95 2274
4179.56 2295
4180.17 2275
4180.78 2123
4181.39 2166
4182.00 2297
4182.61 2238
4183.23 2158
4183.84 2089
4184.45 2149
4185.06 2097
4185.67 2114
4186.28 2183
4186.89 2064
4187.50 2122
4188.11 2125
4188.72 2193
4189.33 2248
4189.94 2274
4190.55 2400
4191.17 2585
4191.78 2806
4192.39 2894
4193.00 2927
4193.61 2979
4194.22 3049
4194.83 3073
4195.44 3034
4196.06 2955
4196.67 2821
4197.28 2714
4197.89 2673
4198.50 2621
4199.11 2510
4199.72 2498
4200.34 2527
4200.95 2491
4201.56 2379
4202.17 2425
4202.78 2414
4203.40 2360
4204.01 2452
4204.62 2554
4205.23 2471
4205.84 2398
4206.46 2453
4207.07 2508
4207.68 2455
4208.29 2499
4208.90 2476
4209.52 2436
4210.13 2436
4210.74 2539
4211.35 2477
4211.97 2551
4212.58 2606
4213.19 2608
4213.80 2660
4214.42 2679
4215.03 2822
4215.64 2869
4216.26 3041
4216.87 3131
4217.48 3405
4218.09 3842
4218.71 4045
4219.32 4424
4219.93 4827
4220.55 5436
4221.16 5834
4221.77 6091
4222.39 6512
4223.00 6410
4223.61 6327
4224.23 6232
4224.84 6143
4225.45 5988
4226.07 5658
4226.68 5639
4227.30 5544
4227.91 5543
4228.52 5058
4229.14 4885
4229.75 4525
4230.36 4193
4230.98 3887
4231.59 3563
4232.21 3333
4232.82 3223
4233.43 3137
4234.05 2999
4234.66 2924
4235.28 2934
4235.89 2840
4236.51 2833
4237.12 2717
4237.73 2674
4238.35 2680
4238.96 2707
4239.58 2644
4240.19 2678
4240.81 2607
4241.42 2576
4242.04 2640
4242.65 2635
4243.27 2657
4243.88 2594
4244.50 2626
4245.11 2750
4245.73 2791
4246.34 2798
4246.96 2698
4247.57 2747
4248.19 2722
4248.80 2747
4249.42 2600
4250.03 2634
4250.65 2663
4251.26 2719
4251.88 2649
4252.49 2558
4253.11 2574
4253.72 2529
4254.34 2500
4254.96 2600
4255.57 2592
4256.19 2667
4256.80 2720
4257.42 2663
4258.03 2730
4258.65 2863
4259.27 2808
4259.88 2843
4260.50 2826
4261.12 2802
4261.73 2823
4262.35 2829
4262.96 2772
4263.58 2699
4264.20 2683
4264.81 2650
4265.43 2638
4266.05 2648
4266.66 2700
4267.28 2641
4267.90 2628
4268.51 2599
4269.13 2598
4269.75 2570
4270.36 2598
4270.98 2651
4271.60 2527
4272.21 2515
4272.83 2483
4273.45 2564
4274.06 2653
4274.68 2714
4275.30 2647
4275.92 2719
4276.53 2795
4277.15 2834
4277.77 2693
4278.38 2584
4279.00 2485
4279.62 2394
4280.24 2424
4280.85 2195
4281.47 2269
4282.09 2323
4282.71 2216
4283.32 2169
4283.94 2237
4284.56 2220
4285.18 2294
4285.80 2253
4286.41 2277
4287.03 2245
4287.65 2201
4288.27 2166
4288.89 2206
4289.50 2167
4290.12 2120
4290.74 2106
4291.36 2189
4291.98 2190
4292.60 2198
4293.21 2187
4293.83 2188
4294.45 2183
4295.07 2210
4295.69 2259
4296.31 2260
4296.93 2192
4297.54 2388
4298.16 2332
4298.78 2321
4299.40 2404
4300.02 2325
4300.64 2278
4301.26 2283
4301.88 2278
4302.50 2283
4303.12 2246
4303.73 2300
4304.35 2282
4304.97 2308
4305.59 2326
4306.21 2342
4306.83 2407
4307.45 2438
4308.07 2539
4308.69 2711
4309.31 2775
4309.93 2684
4310.55 2775
4311.17 2748
4311.79 2620
4312.41 2500
4313.03 2462
4313.65 2500
4314.27 2427
4314.89 2324
4315.51 2282
4316.13 2297
4316.75 2278
4317.37 2280
4317.99 2228
4318.61 2195
4319.23 2209
4319.85 2272
4320.47 2232
4321.09 2270
4321.71 2254
4322.33 2396
4322.95 2406
4323.57 2481
4324.19 2580
4324.81 2486
4325.43 2413
4326.05 2420
4326.68 2434
4327.30 2294
4327.92 2365
4328.54 2270
4329.16 2275
4329.78 2365
4330.40 2292
4331.02 2262
4331.64 2314
4332.26 2358
4332.89 2368
4333.51 2351
4334.13 2395
4334.75 2559
4335.37 2489
4335.99 2467
4336.61 2595
4337.24 2700
4337.86 2670
4338.48 2653
4339.10 2551
4339.72 2537
4340.34 2602
4340.97 2674
4341.59 2662
4342.21 2739
4342.83 2843
4343.45 3042
4344.08 3260
4344.70 3587
4345.32 3781
4345.94 3908
4346.57 4109
4347.19 3976
4347.81 3857
4348.43 3653
4349.05 3342
4349.68 3119
4350.30 2938
4350.92 2753
4351.54 2749
4352.17 2563
4352.79 2413
4353.41 2481
4354.04 2461
4354.66 2404
4355.28 2463
4355.90 2498
4356.53 2489
4357.15 2488
4357.77 2475
4358.40 2521
4359.02 2566
4359.64 2561
4360.27 2568
4360.89 2441
4361.51 2523
4362.14 2553
4362.76 2542
4363.38 2562
4364.01 2516
4364.63 2462
4365.25 2493
4365.88 2651
4366.50 2667
4367.12 2473
4367.75 2503
4368.37 2548
4369.00 2446
4369.62 2466
4370.24 2441
4370.87 2406
4371.49 2451
4372.12 2451
4372.74 2514
4373.36 2475
4373.99 2441
4374.61 2476
4375.24 2496
4375.86 2641
4376.49 2537
4377.11 2615
4377.73 2645
4378.36 2663
4378.98 2689
4379.61 2714
4380.23 2853
4380.86 3023
4381.48 3038
4382.11 2991
4382.73 3044
4383.36 3116
4383.98 3075
4384.61 3159
4385.23 3271
4385.86 3460
4386.48 3742
4387.11 3920
4387.73 4415
4388.36 4973
4388.98 5364
4389.61 5232
4390.23 5301
4390.86 5177
4391.48 4937
4392.11 4591
4392.74 4203
4393.36 3839
4393.99 3697
4394.61 3637
4395.24 3717
4395.86 3765
4396.49 3855
4397.12 4095
4397.74 4139
4398.37 4067
4398.99 3800
4399.62 3608
4400.25 3520
4400.87 3372
4401.50 3282
4402.12 3251
4402.75 3272
4403.38 3242
4404.00 3241
4404.63 3206
4405.26 3343
4405.88 3307
4406.51 3350
4407.14 3234
4407.76 3323
4408.39 3359
4409.02 3289
4409.64 3055
4410.27 3072
4410.90 3095
4411.52 2947
4412.15 2818
4412.78 2845
4413.40 2807
4414.03 2718
4414.66 2789
4415.29 2637
4415.91 2579
4416.54 2583
4417.17 2599
4417.79 2487
4418.42 2559
4419.05 2524
4419.68 2363
4420.30 2376
4420.93 2372
4421.56 2397
4422.19 2374
4422.81 2346
4423.44 2406
4424.07 2292
4424.70 2307
4425.33 2260
4425.95 2311
4426.58 2358
4427.21 2322
4427.84 2277
4428.47 2240
4429.09 2203
4429.72 2185
4430.35 2153
4430.98 2248
4431.61 2259
4432.23 2212
4432.86 2176
4433.49 2233
4434.12 2205
4434.75 2237
4435.38 2230
4436.01 2197
4436.63 2209
4437.26 2282
4437.89 2321
4438.52 2248
4439.15 2250
4439.78 2150
4440.41 2095
4441.04 2091
4441.67 2030
4442.29 2067
4442.92 2145
4443.55 2081
4444.18 2091
4444.81 2113
4445.44 2192
4446.07 2097
4446.70 2124
4447.33 2115
4447.96 2199
4448.59 2164
4449.22 2098
4449.85 2021
4450.48 2091
4451.11 2030
4451.74 2000
4452.37 2115
4453.00 2125
4453.63 2168
4454.26 2008
4454.89 2034
4455.52 2008
4456.15 2058
4456.78 2103
4457.41 2028
4458.04 2015
4458.67 1987
4459.30 1968
4459.93 2040
4460.56 2047
4461.19 1995
4461.82 1950
4462.45 1981
4463.08 2016
4463.71 2029
4464.34 2024
4464.97 1974
4465.60 2052
4466.23 1956
4466.86 1904
4467.49 1910
4468.12 1937
4468.76 1922
4469.39 1933
4470.02 1874
4470.65 1839
4471.28 1906
4471.91 1931
4472.54 1967
4473.17 1948
4473.80 2002
4474.44 1984
4475.07 2034
4475.70 2022
4476.33 1941
4476.96 1889
4477.59 1924
4478.22 1941
4478.86 1907
4479.49 1937
4480.12 2014
4480.75 2037
4481.38 2012
4482.02 2046
4482.65 1985
4483.28 2037
4483.91 2033
4484.54 2160
4485.18 2018
4485.81 2041
4486.44 2004
4487.07 2100
4487.70 2190
4488.34 2248
4488.97 2177
4489.60 2062
4490.23 2031
4490.87 2061
4491.50 2086
4492.13 2071
4492.76 2060
4493.40 2018
4494.03 2009
4494.66 2047
4495.30 2109
4495.93 2043
4496.56 2074
4497.19 2120
4497.83 2142
4498.46 2198
4499.09 2095
4499.73 2172
4500.36 2265
4500.99 2277
4501.63 2272
4502.26 2200
4502.89 2236
4503.53 2247
4504.16 2290
4504.79 2327
4505.43 2241
4506.06 2178
4506.69 2168
4507.33 2181
4507.96 2178
4508.59 2090
4509.23 2099
4509.86 2140
4510.50 2222
4511.13 2166
4511.76 2160
4512.40 2165
4513.03 2217
4513.67 2282
4514.30 2322
4514.93 2171
4515.57 2212
4516.20 2220
4516.84 2162
4517.47 2265
4518.11 2137
4518.74 2199
4519.37 2223
4520.01 2208
4520.64 2276
4521.28 2270
4521.91 2352
4522.55 2446
4523.18 2471
4523.82 2535
4524.45 2658
4525.09 2775
4525.72 2949
4526.36 3274
4526.99 3807
4527.63 4451
4528.26 5194
4528.90 6152
4529.53 7111
4530.17 8071
4530.80 8771
4531.44 9119
4532.07 9167
4532.71 8809
4533.34 8128
4533.98 7133
4534.62 6051
4535.25 5249
4535.89 4520
4536.52 3961
4537.16 3372
4537.79 3069
4538.43 2851
4539.07 2633
4539.70 2465
4540.34 2390
4540.97 2333
4541.61 2240
4542.25 2239
4542.88 2268
4543.52 2261
4544.15 2217
4544.79 2130
4545.43 2148
4546.06 2126
4546.70 2031
4547.34 2049
4547.97 1946
4548.61 2045
4549.25 2032
4549.88 2071
4550.52 2112
4551.16 2068
4551.79 2214
4552.43 2286
4553.07 2306
4553.70 2317
4554.34 2319
4554.98 2377
4555.61 2289
4556.25 2331
4556.89 2334
4557.53 2418
4558.16 2312
4558.80 2466
4559.44 2519
4560.07 2482
4560.71 2449
4561.35 2398
4561.99 2520
4562.62 2477
4563.26 2507
4563.90 2618
4564.54 2728
4565.18 2762
4565.81 2775
4566.45 2857
4567.09 3058
4567.73 3248
4568.36 3314
4569.00 3407
4569.64 3470
4570.28 3345
4570.92 3317
4571.55 3227
4572.19 3015
4572.83 2943
4573.47 2789
4574.11 2666
4574.75 2574
4575.38 2487
4576.02 2433
4576.66 2380
4577.30 2295
4577.94 2195
4578.58 2192
4579.22 2210
4579.85 2154
4580.49 2195
4581.13 2143
4581.77 2150
4582.41 2190
4583.05 2228
4583.69 2131
4584.33 2110
4584.97 2099
4585.61 2207
4586.24 2073
4586.88 2087
4587.52 2159
4588.16 2152
4588.80 2119
4589.44 2079
4590.08 2206
4590.72 2122
4591.36 2199
4592.00 2051
4592.64 2109
4593.28 2116
4593.92 2044
4594.56 2098
4595.20 2054
4595.84 2109
4596.48 2089
4597.12 2012
4597.76 2139
4598.40 2118
4599.04 2116
4599.68 2086
4600.32 2090
4600.96 2063
4601.60 2119
4602.24 2136
4602.88 2124
4603.52 2210
4604.16 2281
4604.80 2303
4605.44 2346
4606.08 2301
4606.72 2293
4607.36 2350
4608.00 2330
4608.64 2317
4609.28 2299
4609.93 2314
4610.57 2303
4611.21 2212
4611.85 2202
4612.49 2085
4613.13 2058
4613.77 2117
4614.41 2094
4615.05 1989
4615.69 1949
4616.34 1996
4616.98 1983
4617.62 1992
4618.26 2022
4618.90 1916
4619.54 1871
4620.18 1898
4620.83 1888
4621.47 1918
4622.11 1945
4622.75 1875
4623.39 1942
4624.03 1916
4624.68 1882
4625.32 1934
4625.96 1936
4626.60 2039
4627.24 1909
4627.89 1999
4628.53 2092
4629.17 2044
4629.81 2029
4630.45 2046
4631.10 2029
4631.74 2065
4632.38 2062
4633.02 2021
4633.67 2093
4634.31 2087
4634.95 2175
4635.59 2204
4636.24 2254
4636.88 2252
4637.52 2241
4638.17 2263
4638.81 2252
4639.45 2238
4640.09 2300
4640.74 2255
4641.38 2203
4642.02 2165
4642.67 2086
4643.31 2106
4643.95 2133
4644.60 2086
4645.24 2114
4645.88 2118
4646.53 2080
4647.17 2112
4647.81 2080
4648.46 2149
4649.10 2246
4649.74 2404
4650.39 2565
4651.03 2592
4651.67 2721
4652.32 2775
4652.96 2702
4653.61 2641
4654.25 2552
4654.89 2458
4655.54 2352
4656.18 2264
4656.83 2120
4657.47 2043
4658.11 1936
4658.76 1959
4659.40 1942
4660.05 1948
4660.69 1933
4661.33 1950
4661.98 1948
4662.62 1950
4663.27 1900
4663.91 1878
4664.56 1847
4665.20 1912
4665.85 1920
4666.49 1851
4667.14 1874
4667.78 1891
4668.43 1846
4669.07 1893
4669.72 1836
4670.36 1846
4671.01 1855
4671.65 1770
4672.30 1812
4672.94 1813
4673.59 1891
4674.23 1935
4674.88 1877
4675.52 1835
4676.17 1887
4676.81 1920
4677.46 1903
4678.10 1874
4678.75 1922
4679.40 1904
4680.04 1940
4680.69 1886
4681.33 1944
4681.98 1911
4682.62 1914
4683.27 1885
4683.92 1906
4684.56 1953
4685.21 1997
4685.85 1861
4686.50 1923
4687.15 1895
4687.79 1947
4688.44 1914
4689.09 1993
4689.73 1868
4690.38 1925
4691.02 1852
4691.67 1879
4692.32 1905
4692.96 1902
4693.61 1950
4694.26 1971
4694.90 1912
4695.55 1957
4696.20 2026
4696.84 2115
4697.49 2101
4698.14 2047
4698.78 2118
4699.43 2081
4700.08 2118
4700.73 2144
4701.37 2119
4702.02 2047
4702.67 2035
4703.31 2027
4703.96 1949
4704.61 1862
4705.26 1951
4705.90 1889
4706.55 1863
4707.20 1912
4707.85 1980
4708.49 1972
4709.14 1921
4709.79 1925
4710.44 1946
4711.09 1970
4711.73 1992
4712.38 2095
4713.03 2075
4713.68 2044
4714.33 2091
4714.97 2057
4715.62 1952
4716.27 2064
4716.92 2142
4717.57 2193
4718.21 2266
4718.86 2228
4719.51 2207
4720.16 2261
4720.81 2278
4721.46 2342
4722.11 2275
4722.75 2243
4723.40 2286
4724.05 2281
4724.70 2312
4725.35 2207
4726.00 2199
4726.65 2216
4727.30 2262
4727.94 2161
4728.59 2103
4729.24 2072
4729.89 1962
4730.54 1920
4731.19 1898
4731.84 1948
4732.49 1989
4733.14 1998
4733.79 1922
4734.44 2007
4735.09 2002
4735.74 1988
4736.38 2047
4737.03 2014
4737.68 2066
4738.33 2053
4738.98 2155
4739.63 2184
4740.28 2150
4740.93 2100
4741.58 2072
4742.23 2115
4742.88 2086
4743.53 2031
4744.18 2051
4744.83 2075
4745.48 2036
4746.13 1996
4746.78 2033
4747.43 2129
4748.08 2082
4748.73 2065
4749.39 2094
4750.04 2050
4750.69 2186
4751.34 2175
4751.99 2247
4752.64 2231
4753.29 2221
4753.94 2231
4754.59 2207
4755.24 2229
4755.89 2178
4756.54 2152
4757.19 2205
4757.84 2196
4758.50 2185
4759.15 2174
4759.80 2141
4760.45 2101
4761.10 2099
4761.75 2077
4762.40 2055
4763.05 2048
4763.71 2028
4764.36 2103
4765.01 2096
4765.66 2095
4766.31 2192
4766.96 2366
4767.62 2394
4768.27 2263
4768.92 2288
4769.57 2166
4770.22 2079
4770.87 2075
4771.53 2015
4772.18 1952
4772.83 1963
4773.48 1980
4774.13 1967
4774.79 1994
4775.44 1989
4776.09 2030
4776.74 1940
4777.40 1993
4778.05 2082
4778.70 2197
4779.35 2142
4780.01 2181
4780.66 2169
4781.31 2154
4781.96 2094
4782.62 2115
4783.27 1929
4783.92 1921
4784.57 1955
4785.23 1981
4785.88 1936
4786.53 1844
4787.19 1889
4787.84 1988
4788.49 1999
4789.15 2018
4789.80 2026
4790.45 1949
4791.11 1979
4791.76 1980
4792.41 1971
4793.07 1906
4793.72 1934
4794.37 1949
4795.03 1994
4795.68 2030
4796.33 1962
4796.99 1954
4797.64 1902
4798.29 1858
4798.95 1989
4799.60 2073
4800.26 2003
4800.91 1928
4801.56 1891
4802.22 1865
4802.87 1914
4803.53 1890
4804.18 1908
4804.83 1903
4805.49 1904
4806.14 1891
4806.80 1824
4807.45 1824
4808.11 1899
4808.76 1884
4809.42 1837
4810.07 1881
4810.72 1886
4811.38 1871
4812.03 1876
4812.69 1894
4813.34 1922
4814.00 1996
4814.65 2004
4815.31 2048
4815.96 2068
4816.62 2069
4817.27 2086
4817.93 2065
4818.58 2105
4819.24 2081
4819.89 2075
4820.55 2134
4821.20 2210
4821.86 2165
4822.52 2126
4823.17 2218
4823.83 2275
4824.48 2298
4825.14 2293
4825.79 2286
4826.45 2348
4827.10 2187
4827.76 2237
4828.42 2221
4829.07 2212
4829.73 2127
4830.38 2155
4831.04 2205
4831.70 2264
4832.35 2297
4833.01 2393
4833.66 2485
4834.32 2502
4834.98 2773
4835.63 2876
4836.29 2974
4836.95 3128
4837.60 3182
4838.26 3258
4838.92 3149
4839.57 2935
4840.23 2815
4840.89 2658
4841.54 2651
4842.20 2531
4842.86 2370
4843.51 2351
4844.17 2397
4844.83 2357
4845.48 2300
4846.14 2329
4846.80 2324
4847.45 2253
4848.11 2329
4848.77 2375
4849.43 2440
4850.08 2530
4850.74 2411
4851.40 2461
4852.06 2425
4852.71 2432
4853.37 2328
4854.03 2190
4854.69 2348
4855.34 2406
4856.00 2458
4856.66 2488
4857.32 2354
4857.97 2426
4858.63 2471
4859.29 2525
4859.95 2664
4860.61 2672
4861.26 2553
4861.92 2598
4862.58 2670
4863.24 2590
4863.90 2537
4864.55 2583
4865.21 2505
4865.87 2518
4866.53 2445
4867.19 2350
4867.85 2377
4868.51 2340
4869.16 2231
4869.82 2250
4870.48 2256
4871.14 2292
4871.80 2289
4872.46 2350
4873.12 2330
4873.78 2437
4874.43 2338
4875.09 2289
4875.75 2320
4876.41 2259
4877.07 2268
4877.73 2250
4878.39 2261
4879.05 2231
4879.71 2207
4880.37 2229
4881.03 2243
4881.69 2130
4882.34 2125
4883.00 2087
4883.66 2115
4884.32 2046
4884.98 2097
4885.64 2191
4886.30 2286
4886.96 2159
4887.62 2131
4888.28 2238
4888.94 2294
4889.60 2360
4890.26 2436
4890.92 2487
4891.58 2437
4892.24 2433
4892.90 2375
4893.56 2432
4894.22 2216
4894.88 2210
4895.54 2199
4896.20 2212
4896.86 2193
4897.52 2192
4898.19 2302
4898.85 2342
4899.51 2431
4900.17 2442
4900.83 2385
4901.49 2322
4902.15 2337
4902.81 2303
4903.47 2157
4904.13 2191
4904.79 2165
4905.45 2096
4906.12 2190
4906.78 2109
4907.44 2147
4908.10 2187
4908.76 2184
4909.42 2099
4910.08 2055
4910.74 2071
4911.41 2098
4912.07 2041
4912.73 1993
4913.39 1945
4914.05 2074
4914.71 2078
4915.38 2040
4916.04 1983
4916.70 1930
4917.36 2005
4918.02 1943
4918.68 1882
4919.35 1896
4920.01 1868
4920.67 1840
4921.33 1868
4921.99 1951
4922.66 1871
4923.32 1880
4923.98 2009
4924.64 1916
4925.31 1973
4925.97 1922
4926.63 1923
4927.29 1904
4927.96 1877
4928.62 1873
4929.28 1958
4929.94 1997
4930.61 2044
4931.27 1962
4931.93 1917
4932.59 1917
4933.26 1942
4933.92 1923
4934.58 1933
4935.25 1982
4935.91 1896
4936.57 1893
4937.24 1901
4937.90 1976
4938.56 1975
4939.23 1933
4939.89 1903
4940.55 1983
4941.22 2002
4941.88 2011
4942.54 2020
4943.21 2006
4943.87 2107
4944.53 2081
4945.20 1997
4945.86 2015
4946.52 2009
4947.19 1929
4947.85 1915
4948.52 1951
4949.18 1965
4949.84 1930
4950.51 1927
4951.17 1955
4951.84 1923
4952.50 1903
4953.17 1877
4953.83 1922
4954.49 1908
4955.16 1866
4955.82 1785
4956.49 1862
4957.15 1876
4957.82 1966
4958.48 1928
4959.15 1957
4959.81 1937
4960.47 2029
4961.14 2030
4961.80 2002
4962.47 2144
4963.13 2190
4963.80 2318
4964.46 2311
4965.13 2270
4965.79 2276
4966.46 2208
4967.12 2247
4967.79 2161
4968.45 2101
4969.12 2161
4969.79 2168
4970.45 2157
4971.12 2201
4971.78 2152
4972.45 2217
4973.11 2311
4973.78 2285
4974.44 2260
4975.11 2204
4975.78 2303
4976.44 2321
4977.11 2360
4977.77 2324
4978.44 2402
4979.11 2451
4979.77 2429
4980.44 2442
4981.10 2500
4981.77 2487
4982.44 2546
4983.10 2684
4983.77 2802
4984.43 3107
4985.10 3383
4985.77 3867
4986.43 4715
4987.10 5591
4987.77 6342
4988.43 6767
4989.10 7012
4989.77 7163
4990.43 6848
4991.10 6178
4991.77 5532
4992.43 4822
4993.10 4272
4993.77 3617
4994.43 3214
4995.10 2944
4995.77 2554
4996.44 2435
4997.10 2340
4997.77 2222
4998.44 2175
4999.10 2175
4999.77 2134
5000.44 2141
5001.11 2113
5001.77 2100
5002.44 2170
5003.11 2196
5003.78 2187
5004.44 2106
5005.11 2180
5005.78 2149
5006.45 2114
5007.12 2110
5007.78 2105
5008.45 2141
5009.12 2234
5009.79 2183
5010.46 2206
5011.12 2241
5011.79 2224
5012.46 2189
5013.13 2275
5013.80 2359
5014.47 2352
5015.13 2472
5015.80 2517
5016.47 2547
5017.14 2638
5017.81 2832
5018.48 2858
5019.14 3032
5019.81 3190
5020.48 3405
5021.15 3578
5021.82 3736
5022.49 3776
5023.16 3772
5023.83 3831
5024.50 3823
5025.16 3789
5025.83 3717
5026.50 3603
5027.17 3372
5027.84 3156
5028.51 3131
5029.18 2974
5029.85 2829
5030.52 2666
5031.19 2582
5031.86 2501
5032.53 2417
5033.20 2438
5033.87 2367
5034.54 2312
5035.21 2262
5035.88 2137
5036.54 2301
5037.21 2189
5037.88 2179
5038.55 2094
5039.22 2101
5039.89 2005
5040.56 2038
5041.23 2156
5041.90 2130
5042.58 2041
5043.25 2048
5043.92 2011
5044.59 2033
5045.26 2019
5045.93 2101
5046.60 2031
5047.27 2119
5047.94 2122
5048.61 2113
5049.28 2077
5049.95 2057
5050.62 2090
5051.29 2087
5051.96 2005
5052.63 2011
5053.30 2055
5053.98 1999
5054.65 2046
5055.32 2040
5055.99 2042
5056.66 2094
5057.33 2097
5058.00 2134
5058.67 2144
5059.34 2104
5060.02 2073
5060.69 2134
5061.36 2177
5062.03 2127
5062.70 2091
5063.37 2039
5064.04 2169
5064.72 2184
5065.39 2117
5066.06 2072
5066.73 2100
5067.40 2122
5068.08 2070
5068.75 1944
5069.42 1933
5070.09 1849
5070.76 1877
5071.44 1862
5072.11 1912
5072.78 1901
5073.45 1817
5074.12 1890
5074.80 1892
5075.47 1900
5076.14 1879
5076.81 1899
5077.49 1952
5078.16 1869
5078.83 1869
5079.50 1859
5080.18 1895
5080.85 1848
5081.52 1840
5082.20 1878
5082.87 1846
5083.54 1822
5084.21 1867
5084.89 1783
5085.56 1844
5086.23 1843
5086.91 1788
5087.58 1831
5088.25 1838
5088.93 1860
5089.60 1909
5090.27 1935
5090.95 1957
5091.62 2044
5092.29 1992
5092.97 1880
5093.64 1921
5094.31 1943
5094.99 1854
5095.66 1815
5096.34 1849
5097.01 1849
5097.68 1832
5098.36 1843
5099.03 1845
5099.70 1915
5100.38 1822
5101.05 1847
5101.73 1922
5102.40 1910
5103.08 1993
5103.75 2002
5104.42 1968
5105.10 2012
5105.77 2013
5106.45 2056
5107.12 1932
5107.80 1863
5108.47 1786
5109.15 1779
5109.82 1733
5110.49 1776
5111.17 1858
5111.84 1789
5112.52 1786
5113.19 1727
5113.87 1777
5114.54 1773
5115.22 1861
5115.89 1869
5116.57 1924
5117.24 1939
5117.92 1873
5118.59 1928
5119.27 1964
5119.94 1946
5120.62 1893
5121.30 1821
5121.97 1857
5122.65 1811
5123.32 1777
5124.00 1764
5124.67 1788
5125.35 1776
5126.02 1693
5126.70 1757
5127.38 1753
5128.05 1740
5128.73 1788
5129.40 1839
5130.08 1870
5130.76 1868
5131.43 1869
5132.11 1830
5132.78 1853
5133.46 1940
5134.14 1855
5134.81 1817
5135.49 1857
5136.17 1783
5136.84 1890
5137.52 1862
5138.20 1924
5138.87 1871
5139.55 1905
5140.22 1857
5140.90 1926
5141.58 1862
5142.26 1753
5142.93 1830
5143.61 1832
5144.29 1827
5144.96 1700
5145.64 1651
5146.32 1709
5146.99 1719
5147.67 1700
5148.35 1702
5149.03 1708
5149.70 1805
5150.38 1737
5151.06 1697
5151.73 1690
5152.41 1656
5153.09 1742
5153.77 1764
5154.44 1698
5155.12 1637
5155.80 1695
5156.48 1672
5157.16 1628
5157.83 1628
5158.51 1720
5159.19 1623
5159.87 1677
5160.55 1671
5161.22 1737
5161.90 1699
5162.58 1702
5163.26 1732
5163.94 1668
5164.61 1618
5165.29 1665
5165.97 1730
5166.65 1738
5167.33 1751
5168.01 1715
5168.68 1692
5169.36 1676
5170.04 1600
5170.72 1549
5171.40 1666
5172.08 1662
5172.76 1679
5173.44 1680
5174.11 1707
5174.79 1666
5175.47 1661
5176.15 1723
5176.83 1723
5177.51 1671
5178.19 1634
5178.87 1737
5179.55 1705
5180.23 1709
5180.91 1721
5181.58 1705
5182.26 1645
5182.94 1659
5183.62 1639
5184.30 1641
5184.98 1620
5185.66 1612
5186.34 1644
5187.02 1611
5187.70 1624
5188.38 1528
5189.06 1559
5189.74 1573
5190.42 1676
5191.10 1619
5191.78 1576
5192.46 1677
5193.14 1670
5193.82 1614
5194.50 1639
5195.18 1616
5195.86 1668
5196.54 1650
5197.22 1644
5197.90 1683
5198.58 1681
5199.26 1628
5199.94 1623
5200.63 1647
5201.31 1653
5201.99 1674
5202.67 1679
5203.35 1757
5204.03 1735
5204.71 1736
5205.39 1678
5206.07 1658
5206.75 1693
5207.43 1649
5208.11 1783
5208.80 1832
5209.48 1814
5210.16 1786
5210.84 1816
5211.52 1765
5212.20 1782
5212.88 1795
5213.57 1749
5214.25 1828
5214.93 1793
5215.61 1813
5216.29 1801
5216.97 1788
5217.66 1760
5218.34 1769
5219.02 1804
5219.70 1713
5220.38 1739
5221.06 1715
5221.75 1702
5222.43 1684
5223.11 1703
5223.79 1698
5224.47 1652
5225.16 1629
5225.84 1611
5226.52 1645
5227.20 1634
5227.89 1630
5228.57 1624
5229.25 1677
5229.93 1649
5230.62 1644
5231.30 1672
5231.98 1676
5232.66 1699
5233.35 1693
5234.03 1653
5234.71 1731
5235.40 1772
5236.08 1692
5236.76 1732
5237.44 1762
5238.13 1730
5238.81 1748
5239.49 1733
5240.18 1790
5240.86 1631
5241.54 1631
5242.23 1654
5242.91 1652
5243.59 1676
5244.28 1630
5244.96 1679
5245.64 1608
5246.33 1610
5247.01 1680
5247.70 1614
5248.38 1636
5249.06 1688
5249.75 1724
5250.43 1637
5251.11 1673
5251.80 1735
5252.48 1758
5253.17 1714
5253.85 1742
5254.53 1703
5255.22 1693
5255.90 1668
5256.59 1665
5257.27 1711
5257.96 1738
5258.64 1674
5259.32 1704
5260.01 1780
5260.69 1802
5261.38 1827
5262.06 1797
5262.75 1758
5263.43 1833
5264.12 1762
5264.80 1755
5265.49 1848
5266.17 1765
5266.86 1790
5267.54 1805
5268.23 1783
5268.91 1829
5269.60 1864
5270.28 1736
5270.97 1671
5271.65 1756
5272.34 1824
5273.02 1802
5273.71 1783
5274.39 1761
5275.08 1795
5275.76 1792
5276.45 1802
5277.14 1801
5277.82 1826
5278.51 1845
5279.19 1919
5279.88 1957
5280.56 2022
5281.25 2080
5281.94 2055
5282.62 2072
5283.31 2011
5283.99 1923
5284.68 1868
5285.37 1929
5286.05 1888
5286.74 1883
5287.43 1865
5288.11 1838
5288.80 1875
5289.48 1909
5290.17 1852
5290.86 1953
5291.54 1962
5292.23 1994
5292.92 2004
5293.60 1980
5294.29 2002
5294.98 2011
5295.66 2090
5296.35 2078
5297.04 2176
5297.72 2278
5298.41 2459
5299.10 2639
5299.79 2949
5300.47 3113
5301.16 3172
5301.85 3079
5302.53 3041
5303.22 2939
5303.91 2688
5304.60 2618
5305.28 2350
5305.97 2158
5306.66 2137
5307.35 2045
5308.03 2007
5308.72 1994
5309.41 1896
5310.10 1884
5310.78 1875
5311.47 1976
5312.16 2024
5312.85 1961
5313.54 1877
5314.22 1904
5314.91 1870
5315.60 1873
5316.29 1859
5316.98 1908
5317.66 1883
5318.35 1801
5319.04 1827
5319.73 1887
5320.42 1885
5321.11 1847
5321.80 1849
5322.48 1878
5323.17 1896
5323.86 1824
5324.55 1862
5325.24 1988
5325.93 2005
5326.62 1952
5327.30 2003
5327.99 2078
5328.68 2117
5329.37 2142
5330.06 2152
5330.75 2187
5331.44 2226
5332.13 2252
5332.82 2158
5333.51 2263
5334.20 2251
5334.88 2256
5335.57 2338
5336.26 2249
5336.95 2229
5337.64 2217
5338.33 2299
5339.02 2379
5339.71 2313
5340.40 2292
5341.09 2306
5341.78 2390
5342.47 2402
5343.16 2410
5343.85 2436
5344.54 2614
5345.23 2823
5345.92 2870
5346.61 3008
5347.30 3410
5347.99 3724
5348.68 4140
5349.37 4403
5350.06 4621
5350.75 4902
5351.44 4828
5352.13 4628
5352.82 4427
5353.51 4080
5354.20 3725
5354.90 3173
5355.59 2955
5356.28 2595
5356.97 2414
5357.66 2228
5358.35 2100
5359.04 2023
5359.73 2030
5360.42 2114
5361.11 2110
5361.80 2027
5362.49 1946
5363.19 1970
5363.88 2046
5364.57 2060
5365.26 1984
5365.95 1934
5366.64 1897
5367.33 1913
5368.03 1981
5368.72 1953
5369.41 1936
5370.10 1954
5370.79 1918
5371.48 1930
5372.18 1942
5372.87 1903
5373.56 1910
5374.25 1971
5374.94 1956
5375.63 1981
5376.33 1983
5377.02 2019
5377.71 1992
5378.40 1997
5379.10 2050
5379.79 2010
5380.48 2019
5381.17 1998
5381.86 2029
5382.56 1894
5383.25 1934
5383.94 1978
5384.63 1935
5385.33 1989
5386.02 2032
5386.71 2088
5387.40 2143
5388.10 2198
5388.79 2139
5389.48 2127
5390.18 2224
5390.87 2176
5391.56 2093
5392.26 2099
5392.95 2062
5393.64 2018
5394.33 1953
5395.03 1960
5395.72 1971
5396.41 1815
5397.11 1783
5397.80 1873
5398.49 1890
5399.19 1894
5399.88 1897
5400.58 1798
5401.27 1808
5401.96 1856
5402.66 1969
5403.35 1987
5404.04 1962
5404.74 1784
5405.43 1827
5406.13 1877
5406.82 1864
5407.51 1921
5408.21 1863
5408.90 1871
5409.60 1842
5410.29 1832
5410.98 1838
5411.68 1848
5412.37 1806
5413.07 1798
5413.76 1791
5414.46 1901
5415.15 1823
5415.84 1794
5416.54 1781
5417.23 1804
5417.93 1794
5418.62 1813
5419.32 1834
5420.01 1804
5420.71 1779
5421.40 1752
5422.10 1854
5422.79 1788
5423.49 1867
5424.18 1759
5424.88 1806
5425.57 1845
5426.27 1851
5426.96 1782
5427.66 1809
5428.35 1834
5429.05 1813
5429.74 1764
5430.44 1770
5431.14 1781
5431.83 1826
5432.53 1795
5433.22 1810
5433.92 1882
5434.61 1919
5435.31 1940
5436.01 1869
5436.70 1936
5437.40 1850
5438.09 1925
5438.79 1872
5439.49 1879
5440.18 1871
5440.88 1913
5441.57 1839
5442.27 1879
5442.97 1895
5443.66 1815
5444.36 1847
5445.06 1945
5445.75 2030
5446.45 2060
5447.15 1961
5447.84 2024
5448.54 2017
5449.24 2076
5449.93 2103
5450.63 2014
5451.33 2024
5452.02 1989
5452.72 1997
5453.42 2003
5454.11 1849
5454.81 1900
5455.51 1850
5456.20 1836
5456.90 1891
5457.60 1881
5458.30 1840
5458.99 1855
5459.69 1860
5460.39 1832
5461.09 1838
5461.78 1921
5462.48 1993
5463.18 1881
5463.88 1979
5464.57 1939
5465.27 1943
5465.97 1994
5466.67 1999
5467.36 1990
5468.06 1933
5468.76 1929
5469.46 1937
5470.16 2009
5470.85 1996
5471.55 2027
5472.25 2021
5472.95 2138
5473.65 2125
5474.35 2071
5475.04 2043
5475.74 2083
5476.44 2214
5477.14 2179
5477.84 2210
5478.54 2368
5479.23 2360
5479.93 2411
5480.63 2410
5481.33 2462
5482.03 2456
5482.73 2325
5483.43 2308
5484.13 2289
5484.83 2271
5485.52 2233
5486.22 2257
5486.92 2187
5487.62 2170
5488.32 2186
5489.02 2217
5489.72 2178
5490.42 2265
5491.12 2264
5491.82 2304
5492.52 2377
5493.22 2419
5493.92 2302
5494.62 2367
5495.31 2408
5496.01 2465
5496.71 2541
5497.41 2521
5498.11 2623
5498.81 2850
5499.51 3005
5500.21 3267
5500.91 3294
5501.61 3277
5502.31 3282
5503.01 3051
5503.71 2950
5504.41 2705
5505.11 2615
5505.81 2583
5506.51 2527
5507.22 2519
5507.92 2477
5508.62 2506
5509.32 2445
5510.02 2333
5510.72 2402
5511.42 2518
5512.12 2530
5512.82 2669
5513.52 2633
5514.22 2705
5514.92 2649
5515.62 2597
5516.32 2544
5517.03 2478
5517.73 2438
5518.43 2371
5519.13 2340
5519.83 2299
5520.53 2292
5521.23 2294
5521.93 2277
5522.63 2099
5523.34 2040
5524.04 2032
5524.74 2042
5525.44 1958
5526.14 1959
5526.84 1909
5527.55 1897
5528.25 1989
5528.95 1997
5529.65 1973
5530.35 1973
5531.05 1929
5531.76 1945
5532.46 2025
5533.16 2043
5533.86 2009
5534.56 1999
5535.27 1965
5535.97 1948
5536.67 1994
5537.37 1970
5538.08 1970
5538.78 1930
5539.48 1861
5540.18 1898
5540.89 1906
5541.59 1904
5542.29 1883
5542.99 1892
5543.70 1886
5544.40 1930
5545.10 1970
5545.80 2019
5546.51 2078
5547.21 2074
5547.91 2130
5548.62 2062
5549.32 1980
5550.02 2009
5550.73 2001
5551.43 1997
5552.13 1969
5552.84 1911
5553.54 1868
5554.24 1762
5554.95 1876
5555.65 1843
5556.35 1845
5557.06 1852
5557.76 1858
5558.46 1903
5559.17 1801
5559.87 1923
5560.57 1932
5561.28 1869
5561.98 1845
5562.69 1870
5563.39 1906
5564.09 1937
5564.80 1859
5565.50 1953
5566.21 1946
5566.91 1882
5567.61 1833
5568.32 1844
5569.02 1906
5569.73 1858
5570.43 1815
5571.14 1830
5571.84 1884
5572.54 1821
5573.25 1887
5573.95 1946
5574.66 1938
5575.36 1829
5576.07 1904
5576.77 1918
5577.48 1894
5578.18 1865
5578.89 1868
5579.59 1843
5580.30 1882
5581.00 1908
5581.71 1884
5582.41 1815
5583.12 1790
5583.82 1797
5584.53 1781
5585.23 1802
5585.94 1842
5586.64 1793
5587.35 1779
5588.06 1746
5588.76 1841
5589.47 1950
5590.17 1780
5590.88 1770
5591.58 1771
5592.29 1787
5592.99 1827
5593.70 1728
5594.41 1748
5595.11 1808
5595.82 1797
5596.52 1803
5597.23 1754
5597.94 1734
5598.64 1728
5599.35 1705
5600.06 1695
5600.76 1682
5601.47 1705
5602.17 1681
5602.88 1777
5603.59 1669
5604.29 1710
5605.00 1692
5605.71 1695
5606.41 1719
5607.12 1639
5607.83 1576
5608.53 1600
5609.24 1682
5609.95 1602
5610.65 1592
5611.36 1737
5612.07 1646
5612.78 1651
5613.48 1745
5614.19 1629
5614.90 1671
5615.60 1667
5616.31 1738
5617.02 1636
5617.73 1639
5618.43 1657
5619.14 1626
5619.85 1618
5620.56 1649
5621.26 1643
5621.97 1579
5622.68 1692
5623.39 1580
5624.09 1600
5624.80 1618
5625.51 1631
5626.22 1610
5626.93 1610
5627.63 1642
5628.34 1636
5629.05 1641
5629.76 1688
5630.47 1686
5631.17 1706
5631.88 1651
5632.59 1681
5633.30 1685
5634.01 1665
5634.72 1630
5635.42 1662
5636.13 1591
5636.84 1634
5637.55 1628
5638.26 1624
5638.97 1619
5639.68 1781
5640.39 1755
5641.09 1696
5641.80 1688
5642.51 1679
5643.22 1754
5643.93 1771
5644.64 1774
5645.35 1735
5646.06 1728
5646.77 1775
5647.48 1807
5648.19 1672
5648.89 1716
5649.60 1730
5650.31 1736
5651.02 1701
5651.73 1734
5652.44 1721
5653.15 1674
5653.86 1671
5654.57 1763
5655.28 1732
5655.99 1703
5656.70 1718
5657.41 1831
5658.12 1790
5658.83 1757
5659.54 1794
5660.25 1771
5660.96 1740
5661.67 1745
5662.38 1766
5663.09 1726
5663.80 1795
5664.51 1720
5665.22 1656
5665.93 1688
5666.64 1763
5667.35 1740
5668.06 1830
5668.77 1747
5669.48 1755
5670.19 1787
5670.91 1715
5671.62 1775
5672.33 1853
5673.04 1808
5673.75 1812
5674.46 1877
5675.17 1775
5675.88 1809
5676.59 1776
5677.30 1708
5678.01 1668
5678.73 1722
5679.44 1697
5680.15 1755
5680.86 1797
5681.57 1775
5682.28 1809
5682.99 1808
5683.71 1836
5684.42 1845
5685.13 1770
5685.84 1829
5686.55 1753
5687.26 1770
5687.98 1843
5688.69 1881
5689.40 1843
5690.11 1776
5690.82 1768
5691.54 1823
5692.25 1828
5692.96 1766
5693.67 1683
5694.38 1750
5695.10 1732
5695.81 1666
5696.52 1676
5697.23 1697
5697.95 1737
5698.66 1817
5699.37 1878
5700.08 1788
5700.80 1653
5701.51 1721
5702.22 1726
5702.93 1785
5703.65 1762
5704.36 1741
5705.07 1733
5705.78 1784
5706.50 1750
5707.21 1739
5707.92 1773
5708.64 1762
5709.35 1766
5710.06 1826
5710.78 1852
5711.49 1741
5712.20 1744
5712.92 1836
5713.63 1781
5714.34 1749
5715.06 1852
5715.77 1849
5716.48 1814
5717.20 1804
5717.91 1807
5718.62 1825
5719.34 1812
5720.05 1904
5720.77 1901
5721.48 1961
5722.19 1973
5722.91 1947
5723.62 1932
5724.33 1937
5725.05 1921
5725.76 1944
5726.48 1943
5727.19 1950
5727.91 1944
5728.62 1975
5729.33 1972
5730.05 2035
5730.76 2021
5731.48 1927
5732.19 1952
5732.91 1998
5733.62 2033
5734.34 2177
5735.05 2150
5735.77 2239
5736.48 2347
5737.20 2511
5737.91 2604
5738.63 2779
5739.34 2951
5740.06 3108
5740.77 3013
5741.49 3094
5742.20 2984
5742.92 2829
5743.63 2683
5744.35 2569
5745.06 2532
5745.78 2445
5746.49 2343
5747.21 2320
5747.92 2278
5748.64 2292
5749.35 2285
5750.07 2284
5750.79 2349
5751.50 2299
5752.22 2278
5752.93 2260
5753.65 2288
5754.36 2341
5755.08 2295
5755.80 2360
5756.51 2383
5757.23 2406
5757.95 2432
5758.66 2522
5759.38 2594
5760.09 2641
5760.81 2616
5761.53 2828
5762.24 2774
5762.96 2850
5763.68 3064
5764.39 3065
5765.11 3199
5765.83 3258
5766.54 3365
5767.26 3463
5767.98 3255
5768.69 3137
5769.41 3073
5770.13 3055
5770.84 2963
5771.56 2846
5772.28 2895
5772.99 2831
5773.71 2939
5774.43 2823
5775.15 2872
5775.86 2827
5776.58 3096
5777.30 3216
5778.01 3254
5778.73 3290
5779.45 3366
5780.17 3382
5780.88 3266
5781.60 3310
5782.32 3396
5783.04 3337
5783.76 3371
5784.47 3460
5785.19 3437
5785.91 3342
5786.63 3421
5787.34 3465
5788.06 3552
5788.78 3635
5789.50 3749
5790.22 3764
5790.94 3838
5791.65 3993
5792.37 4111
5793.09 4314
5793.81 4535
5794.53 4596
5795.25 5058
5795.96 4978
5796.68 5047
5797.40 5202
5798.12 5782
5798.84 6443
5799.56 7692
5800.28 9579
5800.99 11788
5801.71 13935
5802.43 15543
5803.15 16236
5803.87 15872
5804.59 14308
5805.31 12183
5806.03 10313
5806.75 8791
5807.47 7569
5808.18 6676
5808.90 6346
5809.62 6187
5810.34 6094
5811.06 5965
5811.78 5809
5812.50 5747
5813.22 5706
5813.94 5628
5814.66 5861
5815.38 5992
5816.10 6001
5816.82 6021
5817.54 5936
5818.26 5899
5818.98 5781
5819.70 5729
5820.42 5869
5821.14 5964
5821.86 5870
5822.58 5658
5823.30 5354
5824.02 5013
5824.74 4871
5825.46 4722
5826.18 4438
5826.90 4255
5827.62 4201
5828.34 4039
5829.06 3833
5829.78 3912
5830.50 3906
5831.22 3730
5831.95 3784
5832.67 3770
5833.39 3703
5834.11 3721
5834.83 3785
5835.55 3612
5836.27 3527
5836.99 3461
5837.71 3429
5838.43 3494
5839.15 3392
5839.88 3477
5840.60 3605
5841.32 3578
5842.04 3536
5842.76 3459
5843.48 3379
5844.20 3359
5844.93 3186
5845.65 3127
5846.37 3061
5847.09 3144
5847.81 2960
5848.53 2917
5849.26 3050
5849.98 2933
5850.70 2969
5851.42 2904
5852.14 3026
5852.87 3071
5853.59 2990
5854.31 2995
5855.03 3000
5855.75 2830
5856.48 2852
5857.20 2852
5857.92 2902
5858.64 2950
5859.37 2772
5860.09 2819
5860.81 2751
5861.53 2729
5862.26 2669
5862.98 2714
5863.70 2652
5864.42 2613
5865.15 2625
5865.87 2625
5866.59 2604
5867.31 2593
5868.04 2610
5868.76 2639
5869.48 2673
5870.21 2662
5870.93 2579
5871.65 2536
5872.38 2670
5873.10 2758
5873.82 2648
5874.55 2694
5875.27 2618
5875.99 2643
5876.72 2632
5877.44 2662
5878.16 2636
5878.89 2551
5879.61 2582
5880.33 2623
5881.06 2522
5881.78 2455
5882.51 2462
5883.23 2482
5883.95 2443
5884.68 2532
5885.40 2487
5886.13 2463
5886.85 2477
5887.57 2491
5888.30 2548
5889.02 2560
5889.75 2452
5890.47 2436
5891.20 2500
5891.92 2483
5892.64 2439
5893.37 2416
5894.09 2358
5894.82 2456
5895.54 2394
5896.27 2446
5896.99 2437
5897.72 2361
5898.44 2400
5899.17 2429
5899.89 2421
5900.62 2451
5901.34 2426
5902.07 2356
5902.79 2351
5903.52 2375
5904.24 2324
5904.97 2343
5905.69 2347
5906.42 2309
5907.14 2285
5907.87 2289
5908.59 2294
5909.32 2311
5910.04 2349
5910.77 2363
5911.50 2324
5912.22 2304
5912.95 2244
5913.67 2373
5914.40 2309
5915.12 2352
5915.85 2308
5916.58 2340
5917.30 2381
5918.03 2315
5918.75 2412
5919.48 2416
5920.21 2374
5920.93 2525
5921.66 2402
5922.39 2381
5923.11 2431
5923.84 2436
5924.56 2350
5925.29 2397
5926.02 2477
5926.74 2452
5927.47 2526
5928.20 2478
5928.92 2544
5929.65 2512
5930.38 2447
5931.10 2404
5931.83 2452
5932.56 2632
5933.28 2697
5934.01 2793
5934.74 2979
5935.47 3119
5936.19 3299
5936.92 3251
5937.65 3302
5938.37 3251
5939.10 3209
5939.83 3100
5940.56 2899
5941.28 2919
5942.01 2919
5942.74 2827
5943.47 2830
5944.19 2784
5944.92 2786
5945.65 2828
5946.38 2824
5947.11 2920
5947.83 2855
5948.56 2900
5949.29 2942
5950.02 3046
5950.74 3185
5951.47 3203
5952.20 3223
5952.93 3230
5953.66 3286
5954.39 3147
5955.11 3052
5955.84 3168
5956.57 3204
5957.30 3216
5958.03 3096
5958.76 3126
5959.48 3202
5960.21 3116
5960.94 3071
5961.67 3213
5962.40 3240
5963.13 3244
5963.86 3264
5964.59 3357
5965.31 3492
5966.04 3537
5966.77 3626
5967.50 3715
5968.23 3756
5968.96 3742
5969.69 3706
5970.42 3619
5971.15 3764
5971.88 3666
5972.61 3676
5973.34 3660
5974.06 3746
5974.79 3744
5975.52 3685
5976.25 3704
5976.98 3793
5977.71 3879
5978.44 3951
5979.17 4039
5979.90 4065
5980.63 4154
5981.36 4314
5982.09 4348
5982.82 4315
5983.55 4338
5984.28 4421
5985.01 4340
5985.74 4381
5986.47 4387
5987.20 4427
5987.93 4351
5988.66 4372
5989.39 4344
5990.12 4342
5990.85 4318
5991.58 4403
5992.32 4360
5993.05 4444
5993.78 4581
5994.51 4605
5995.24 4615
5995.97 4632
5996.70 4727
5997.43 4764
5998.16 4708
5998.89 4693
5999.62 4602
6000.35 4644
6001.09 4536
6001.82 4452
6002.55 4465
6003.28 4245
6004.01 4294
6004.74 4350
6005.47 4480
6006.20 4541
6006.94 4763
6007.67 5146
6008.40 5729
6009.13 6227
6009.86 6808
6010.59 7771
6011.33 8632
6012.06 9208
6012.79 9612
6013.52 9704
6014.25 9660
6014.98 9315
6015.72 8774
6016.45 8066
6017.18 7311
6017.91 6442
6018.64 5919
6019.38 5359
6020.11 4927
6020.84 4594
6021.57 4285
6022.31 4034
6023.04 3904
6023.77 3763
6024.50 3694
6025.24 3622
6025.97 3579
6026.70 3636
6027.43 3509
6028.17 3420
6028.90 3416
6029.63 3457
6030.37 3394
6031.10 3331
6031.83 3264
6032.56 3341
6033.30 3281
6034.03 3215
6034.76 3212
6035.50 3225
6036.23 3319
6036.96 3399
6037.70 3357
6038.43 3378
6039.16 3467
6039.90 3442
6040.63 3444
6041.36 3521
6042.10 3511
6042.83 3554
6043.56 3659
6044.30 3682
6045.03 3737
6045.77 3670
6046.50 3752
6047.23 3853
6047.97 3903
6048.70 4154
6049.44 4094
6050.17 4160
6050.90 4173
6051.64 4255
6052.37 4150
6053.11 4130
6053.84 4248
6054.57 4127
6055.31 4094
6056.04 4064
6056.78 4017
6057.51 3903
6058.25 3826
6058.98 3795
6059.72 3709
6060.45 3730
6061.19 3636
6061.92 3675
6062.66 3694
6063.39 3623
6064.13 3623
6064.86 3631
6065.60 3570
6066.33 3545
6067.07 3624
6067.80 3443
6068.54 3445
6069.27 3486
6070.01 3451
6070.74 3355
6071.48 3305
6072.21 3361
6072.95 3333
6073.68 3268
6074.42 3191
6075.15 3229
6075.89 3227
6076.63 3231
6077.36 3107
6078.10 3006
6078.83 3066
6079.57 3175
6080.30 3107
6081.04 3129
6081.78 3050
6082.51 3061
6083.25 2972
6083.98 3050
6084.72 3039
6085.46 2933
6086.19 2962
6086.93 2950
6087.67 2874
6088.40 2895
6089.14 2950
6089.88 2897
6090.61 2913
6091.35 2951
6092.09 2941
6092.82 2970
6093.56 2998
6094.30 2914
6095.03 2869
6095.77 2820
6096.51 2957
6097.24 2894
6097.98 2863
6098.72 2912
6099.45 2886
6100.19 2812
6100.93 2810
6101.67 2915
6102.40 2796
6103.14 2793
6103.88 2802
6104.61 2730
6105.35 2780
6106.09 2778
6106.83 2836
6107.56 2856
6108.30 2809
6109.04 2929
6109.78 2904
6110.51 2860
6111.25 2918
6111.99 2944
6112.73 2842
6113.47 2873
6114.20 2950
6114.94 2910
6115.68 2838
6116.42 2952
6117.16 2905
6117.89 2985
6118.63 2886
6119.37 2855
6120.11 2923
6120.85 2882
6121.59 2926
6122.32 3067
6123.06 3088
6123.80 3085
6124.54 3029
6125.28 3073
6126.02 3084
6126.76 3085
6127.49 3189
6128.23 3145
6128.97 3230
6129.71 3149
6130.45 3225
6131.19 3170
6131.93 3175
6132.67 3210
6133.41 3274
6134.15 3225
6134.88 3250
6135.62 3279
6136.36 3271
6137.10 3229
6137.84 3292
6138.58 3330
6139.32 3387
6140.06 3484
6140.80 3363
6141.54 3374
6142.28 3273
6143.02 3361
6143.76 3381
6144.50 3447
6145.24 3342
6145.98 3387
6146.72 3432
6147.46 3436
6148.20 3525
6148.94 3509
6149.68 3600
6150.42 3624
6151.16 3657
6151.90 3709
6152.64 3737
6153.38 3765
6154.12 3581
6154.86 3724
6155.60 3658
6156.34 3670
6157.08 3815
6157.82 3823
6158.56 3904
6159.30 3829
6160.04 3962
6160.78 3964
6161.52 4112
6162.27 4239
6163.01 4358
6163.75 4522
6164.49 4763
6165.23 5034
6165.97 5243
6166.71 5355
6167.45 5465
6168.19 5641
6168.94 5396
6169.68 5353
6170.42 5242
6171.16 5049
6171.90 4988
6172.64 5010
6173.38 4902
6174.13 4771
6174.87 4797
6175.61 4740
6176.35 4737
6177.09 4699
6177.83 4830
6178.58 4869
6179.32 4793
6180.06 4840
6180.80 4944
6181.54 5054
6182.28 5038
6183.03 5050
6183.77 5049
6184.51 5036
6185.25 5144
6186.00 5111
6186.74 5215
6187.48 5283
6188.22 5291
6188.97 5426
6189.71 5623
6190.45 5716
6191.19 5905
6191.94 6003
6192.68 6069
6193.42 6092
6194.16 6149
6194.91 6114
6195.65 6137
6196.39 6198
6197.13 6161
6197.88 6094
6198.62 6121
6199.36 6095
6200.11 6082
6200.85 6192
6201.59 6302
6202.34 6538
6203.08 7005
6203.82 7655
6204.57 8599
6205.31 10305
6206.05 12604
6206.80 15156
6207.54 17904
6208.28 20241
6209.03 21992
6209.77 22748
6210.52 22173
6211.26 20599
6212.00 18614
6212.75 16491
6213.49 14041
6214.23 11676
6214.98 10071
6215.72 8628
6216.47 7514
6217.21 6796
6217.95 6167
6218.70 5748
6219.44 5416
6220.19 5256
6220.93 5204
6221.68 5237
6222.42 5318
6223.17 5492
6223.91 5573
6224.65 5600
6225.40 5517
6226.14 5404
6226.89 5188
6227.63 4964
6228.38 4756
6229.12 4490
6229.87 4158
6230.61 4141
6231.36 4088
6232.10 3995
6232.85 3987
6233.59 3892
6234.34 3897
6235.08 3866
6235.83 3934
6236.57 3837
6237.32 3922
6238.06 3919
6238.81 4053
6239.56 3967
6240.30 3994
6241.05 4079
6241.79 4167
6242.54 4222
6243.28 4269
6244.03 4377
6244.77 4567
6245.52 4776
6246.27 4920
6247.01 5086
6247.76 5213
6248.50 5256
6249.25 5195
6250.00 5108
6250.74 4877
6251.49 4655
6252.23 4530
6252.98 4393
6253.73 4311
6254.47 4314
6255.22 4288
6255.97 4231
6256.71 4265
6257.46 4219
6258.21 4143
6258.95 4125
6259.70 4191
6260.45 4098
6261.19 4067
6261.94 4114
6262.69 4003
6263.43 3851
6264.18 3935
6264.93 3979
6265.67 3921
6266.42 3781
6267.17 3798
6267.92 3878
6268.66 3802
6269.41 3866
6270.16 3938
6270.90 3877
6271.65 3874
6272.40 4001
6273.15 4088
6273.89 4111
6274.64 4145
6275.39 4168
6276.14 4380
6276.89 4286
6277.63 4186
6278.38 4170
6279.13 4136
6279.88 3979
6280.62 3929
6281.37 3860
6282.12 3869
6282.87 3745
6283.62 3629
6284.36 3635
6285.11 3601
6285.86 3545
6286.61 3603
6287.36 3683
6288.11 3721
6288.85 3827
6289.60 3846
6290.35 3895
6291.10 3925
6291.85 3871
6292.60 3798
6293.35 3790
6294.09 3671
6294.84 3613
6295.59 3384
6296.34 3333
6297.09 3439
6297.84 3377
6298.59 3349
6299.34 3366
6300.09 3325
6300.83 3438
6301.58 3485
6302.33 3502
6303.08 3583
6303.83 3621
6304.58 3519
6305.33 3411
6306.08 3357
6306.83 3333
6307.58 3301
6308.33 3214
6309.08 3293
6309.83 3317
6310.58 3345
6311.33 3434
6312.08 3394
6312.83 3408
6313.58 3431
6314.33 3464
6315.08 3453
6315.83 3465
6316.58 3621
6317.33 3590
6318.08 3545
6318.83 3632
6319.58 3406
6320.33 3254
6321.08 3211
6321.83 3194
6322.58 3040
6323.33 2896
6324.08 2837
6324.83 2862
6325.58 2830
6326.33 2787
6327.08 2868
6327.83 2840
6328.58 2872
6329.33 2952
6330.08 2884
6330.84 2902
6331.59 2899
6332.34 2890
6333.09 2924
6333.84 2855
6334.59 2784
6335.34 2720
6336.09 2734
6336.84 2741
6337.60 2659
6338.35 2688
6339.10 2641
6339.85 2754
6340.60 2714
6341.35 2638
6342.10 2722
6342.86 2686
6343.61 2634
6344.36 2597
6345.11 2675
6345.86 2597
6346.61 2667
6347.37 2668
6348.12 2703
6348.87 2702
6349.62 2697
6350.37 2764
6351.13 2812
6351.88 2873
6352.63 2851
6353.38 2962
6354.14 2972
6354.89 2963
6355.64 2910
6356.39 2851
6357.14 2784
6357.90 2808
6358.65 2829
6359.40 2684
6360.16 2649
6360.91 2649
6361.66 2639
6362.41 2715
6363.17 2668
6363.92 2686
6364.67 2623
6365.42 2588
6366.18 2637
6366.93 2605
6367.68 2652
6368.44 2656
6369.19 2593
6369.94 2566
6370.70 2611
6371.45 2582
6372.20 2627
6372.96 2548
6373.71 2570
6374.46 2569
6375.22 2573
6375.97 2554
6376.72 2484
6377.48 2549
6378.23 2538
6378.99 2545
6379.74 2594
6380.49 2549
6381.25 2527
6382.00 2542
6382.75 2544
6383.51 2509
6384.26 2447
6385.02 2470
6385.77 2469
6386.53 2411
6387.28 2436
6388.03 2461
6388.79 2418
6389.54 2376
6390.30 2390
6391.05 2372
6391.81 2338
6392.56 2468
6393.31 2424
6394.07 2406
6394.82 2424
6395.58 2446
6396.33 2410
6397.09 2375
6397.84 2369
6398.60 2299
6399.35 2336
6400.11 2332
6400.86 2339
6401.62 2385
6402.37 2386
6403.13 2338
6403.88 2300
6404.64 2340
6405.39 2366
6406.15 2369
6406.90 2371
6407.66 2467
6408.42 2396
6409.17 2386
6409.93 2406
6410.68 2412
6411.44 2397
6412.19 2290
6412.95 2379
6413.71 2399
6414.46 2381
6415.22 2440
6415.97 2394
6416.73 2357
6417.48 2402
6418.24 2411
6419.00 2399
6419.75 2449
6420.51 2497
6421.27 2497
6422.02 2528
6422.78 2438
6423.53 2476
6424.29 2422
6425.05 2418
6425.80 2471
6426.56 2507
6427.32 2430
6428.07 2464
6428.83 2468
6429.59 2472
6430.34 2548
6431.10 2515
6431.86 2589
6432.61 2610
6433.37 2595
6434.13 2635
6434.89 2672
6435.64 2575
6436.40 2564
6437.16 2651
6437.91 2743
6438.67 2734
6439.43 2731
6440.19 2767
6440.94 2786
6441.70 2800
6442.46 2757
6443.22 2829
6443.97 2826
6444.73 2832
6445.49 2730
6446.25 2706
6447.00 2718
6447.76 2790
6448.52 2706
6449.28 2761
6450.04 2786
6450.79 2841
6451.55 2722
6452.31 2727
6453.07 2788
6453.83 2793
6454.58 2874
6455.34 2931
6456.10 2894
6456.86 2965
6457.62 2992
6458.38 2990
6459.13 3050
6459.89 2946
6460.65 2968
6461.41 3037
6462.17 3132
6462.93 3103
6463.69 3071
6464.44 3111
6465.20 3191
6465.96 3222
6466.72 3259
6467.48 3274
6468.24 3330
6469.00 3273
6469.76 3314
6470.52 3319
6471.28 3280
6472.03 3284
6472.79 3326
6473.55 3278
6474.31 3320
6475.07 3525
6475.83 3497
6476.59 3516
6477.35 3499
6478.11 3623
6478.87 3647
6479.63 3670
6480.39 3723
6481.15 3751
6481.91 3787
6482.67 3870
6483.43 3901
6484.19 3850
6484.95 3992
6485.71 3949
6486.47 4008
6487.23 4204
6487.99 4166
6488.75 4123
6489.51 4175
6490.27 4291
6491.03 4335
6491.79 4573
6492.55 4633
6493.31 4701
6494.07 4850
6494.83 4894
6495.59 4867
6496.35 4887
6497.11 4846
6497.87 4894
6498.64 4964
6499.40 5101
6500.16 5017
6500.92 4930
6501.68 5008
6502.44 5112
6503.20 5091
6503.96 5170
6504.72 5184
6505.48 5288
6506.25 5433
6507.01 5421
6507.77 5485
6508.53 5575
6509.29 5625
6510.05 5695
6510.81 5785
6511.57 5743
6512.34 5754
6513.10 5797
6513.86 5805
6514.62 5742
6515.38 5720
6516.15 5702
6516.91 5779
6517.67 6089
6518.43 6673
6519.19 7066
6519.95 7865
6520.72 8658
6521.48 9624
6522.24 10448
6523.00 10955
6523.77 11221
6524.53 11394
6525.29 11691
6526.05 11877
6526.81 11662
6527.58 11559
6528.34 11298
6529.10 10918
6529.86 10406
6530.63 9686
6531.39 9194
6532.15 8616
6532.92 8527
6533.68 8676
6534.44 8920
6535.20 9513
6535.97 9992
6536.73 10050
6537.49 9768
6538.26 9413
6539.02 8845
6539.78 8145
6540.55 7347
6541.31 6744
6542.07 6088
6542.84 5692
6543.60 5277
6544.36 5050
6545.13 4897
6545.89 4733
6546.65 4650
6547.42 4635
6548.18 4559
6548.94 4509
6549.71 4367
6550.47 4408
6551.24 4502
6552.00 4601
6552.76 4542
6553.53 4642
6554.29 4581
6555.06 4554
6555.82 4578
6556.58 4683
6557.35 4716
6558.11 4742
6558.88 4911
6559.64 5022
6560.41 5184
6561.17 5220
6561.93 5349
6562.70 5309
6563.46 5496
6564.23 5631
6564.99 5557
6565.76 5478
6566.52 5421
6567.29 5337
6568.05 5384
6568.82 5320
6569.58 5310
6570.35 5268
6571.11 5334
6571.88 5361
6572.64 5345
6573.41 5514
6574.17 5554
6574.94 5670
6575.70 5700
6576.47 5775
6577.23 5717
6578.00 5756
6578.76 5826
6579.53 5830
6580.29 5915
6581.06 5736
6581.83 5655
6582.59 5646
6583.36 5571
6584.12 5392
6584.89 5242
6585.65 5275
6586.42 5322
6587.19 5404
6587.95 5406
6588.72 5361
6589.48 5500
6590.25 5706
6591.02 5979
6591.78 6022
6592.55 6540
6593.32 6816
6594.08 7066
6594.85 7142
6595.61 7123
6596.38 6999
6597.15 6744
6597.91 6562
6598.68 6395
6599.45 6358
6600.21 6195
6600.98 6016
6601.75 5785
6602.51 5800
6603.28 5700
6604.05 5612
6604.82 5631
6605.58 5623
6606.35 5496
6607.12 5451
6607.88 5276
6608.65 5164
6609.42 5072
6610.19 4867
6610.95 5030
6611.72 5021
6612.49 5073
6613.25 4956
6614.02 5084
6614.79 5054
6615.56 5120
6616.32 5180
6617.09 5245
6617.86 5338
6618.63 5364
6619.40 5302
6620.16 5298
6620.93 5396
6621.70 5402
6622.47 5414
6623.24 5305
6624.00 5160
6624.77 5226
6625.54 5170
6626.31 5124
6627.08 5253
6627.84 5352
6628.61 5529
6629.38 5698
6630.15 6026
6630.92 6712
6631.69 7462
6632.46 8456
6633.22 9563
6633.99 10624
6634.76 11243
6635.53 11438
6636.30 11177
6637.07 10437
6637.84 9584
6638.61 8648
6639.37 7905
6640.14 7094
6640.91 6282
6641.68 5642
6642.45 5302
6643.22 4925
6643.99 4598
6644.76 4492
6645.53 4436
6646.30 4342
6647.07 4251
6647.84 4237
6648.61 4264
6649.37 4311
6650.14 4137
6650.91 4128
6651.68 4228
6652.45 4094
6653.22 4086
6653.99 4052
6654.76 3901
6655.53 3934
6656.30 3876
6657.07 3879
6657.84 3805
6658.61 3794
6659.38 3743
6660.15 3828
6660.92 3835
6661.69 3851
6662.46 3817
6663.23 3759
6664.00 3826
6664.77 3710
6665.55 3714
6666.32 3728
6667.09 3777
6667.86 3982
6668.63 4010
6669.40 4007
6670.17 4153
6670.94 4281
6671.71 4323
6672.48 4339
6673.25 4412
6674.02 4283
6674.79 4366
6675.57 4321
6676.34 4139
6677.11 4114
6677.88 3991
6678.65 3999
6679.42 3832
6680.19 3842
6680.96 3911
6681.74 3922
6682.51 3941
6683.28 3984
6684.05 4067
6684.82 4184
6685.59 4305
6686.37 4366
6687.14 4359
6687.91 4271
6688.68 4211
6689.45 4067
6690.22 3982
6691.00 4049
6691.77 3805
6692.54 3712
6693.31 3630
6694.08 3468
6694.86 3487
6695.63 3535
6696.40 3533
6697.17 3457
6697.95 3511
6698.72 3503
6699.49 3431
6700.26 3398
6701.04 3308
6701.81 3367
6702.58 3372
6703.35 3318
6704.13 3316
6704.90 3318
6705.67 3304
6706.44 3265
6707.22 3217
6707.99 3146
6708.76 3209
6709.54 3257
6710.31 3229
6711.08 3119
6711.86 3275
6712.63 3241
6713.40 3253
6714.17 3137
6714.95 3139
6715.72 3133
6716.50 3098
6717.27 3088
6718.04 3002
6718.82 2991
6719.59 2867
6720.36 2939
6721.14 2969
6721.91 2889
6722.68 2969
6723.46 2970
6724.23 2893
6725.01 2817
6725.78 2870
6726.55 2865
6727.33 2855
6728.10 2819
6728.88 2744
6729.65 2797
6730.42 2832
6731.20 2825
6731.97 2783
6732.75 2792
6733.52 2853
6734.30 2747
6735.07 2679
6735.84 2695
6736.62 2696
6737.39 2743
6738.17 2800
6738.94 2731
6739.72 2633
6740.49 2675
6741.27 2665
6742.04 2613
6742.82 2615
6743.59 2702
6744.37 2644
6745.14 2703
6745.92 2698
6746.69 2665
6747.47 2711
6748.24 2746
6749.02 2736
6749.79 2833
6750.57 2783
6751.34 2824
6752.12 2900
6752.90 2985
6753.67 2826
6754.45 2777
6755.22 2812
6756.00 2758
6756.77 2655
6757.55 2677
6758.33 2544
6759.10 2649
6759.88 2644
6760.65 2525
6761.43 2602
6762.20 2558
6762.98 2500
6763.76 2531
6764.53 2566
6765.31 2597
6766.09 2559
6766.86 2560
6767.64 2571
6768.41 2462
6769.19 2605
6769.97 2561
6770.74 2567
6771.52 2617
6772.30 2543
6773.07 2538
6773.85 2540
6774.63 2530
6775.40 2604
6776.18 2605
6776.96 2595
6777.74 2642
6778.51 2642
6779.29 2610
6780.07 2675
6780.84 2641
6781.62 2683
6782.40 2657
6783.17 2629
6783.95 2665
6784.73 2673
6785.51 2670
6786.28 2715
6787.06 2667
6787.84 2695
6788.62 2669
6789.39 2524
6790.17 2495
6790.95 2505
6791.73 2498
6792.51 2503
6793.28 2361
6794.06 2372
6794.84 2385
6795.62 2429
6796.39 2405
6797.17 2465
6797.95 2458
6798.73 2529
6799.51 2559
6800.29 2617
6801.06 2690
6801.84 2627
6802.62 2588
6803.40 2672
6804.18 2599
6804.96 2554
6805.73 2579
6806.51 2534
6807.29 2473
6808.07 2551
6808.85 2510
6809.63 2448
6810.41 2469
6811.18 2524
6811.96 2398
6812.74 2475
6813.52 2414
6814.30 2454
6815.08 2440
6815.86 2479
6816.64 2480
6817.42 2515
6818.20 2525
6818.98 2531
6819.76 2478
6820.53 2490
6821.31 2495
6822.09 2520
6822.87 2523
6823.65 2545
6824.43 2504
6825.21 2513
6825.99 2552
6826.77 2562
6827.55 2596
6828.33 2547
6829.11 2488
6829.89 2547
6830.67 2456
6831.45 2486
6832.23 2607
6833.01 2593
6833.79 2496
6834.57 2499
6835.35 2544
6836.13 2579
6836.91 2416
6837.69 2452
6838.47 2423
6839.25 2462
6840.03 2398
6840.81 2465
6841.59 2538
6842.37 2511
6843.16 2477
6843.94 2456
6844.72 2520
6845.50 2504
6846.28 2675
6847.06 2931
6847.84 3232
6848.62 3692
6849.40 4216
6850.18 4635
6850.96 4932
6851.75 5095
6852.53 4972
6853.31 4628
6854.09 4423
6854.87 4064
6855.65 3730
6856.43 3498
6857.22 3462
6858.00 3342
6858.78 3219
6859.56 3159
6860.34 3078
6861.12 3054
6861.90 3031
6862.69 2942
6863.47 2802
6864.25 2836
6865.03 2926
6865.81 2942
6866.60 2903
6867.38 2985
6868.16 2804
6868.94 2782
6869.72 2797
6870.51 2736
6871.29 2690
6872.07 2604
6872.85 2661
6873.64 2596
6874.42 2584
6875.20 2522
6875.98 2548
6876.77 2533
6877.55 2529
6878.33 2533
6879.11 2575
6879.90 2596
6880.68 2664
6881.46 2627
6882.25 2659
6883.03 2628
6883.81 2610
6884.59 2680
6885.38 2684
6886.16 2769
6886.94 2778
6887.73 2848
6888.51 3026
6889.29 2903
6890.08 2941
6890.86 2887
6891.64 2919
6892.43 2818
6893.21 2733
6893.99 2759
6894.78 2711
6895.56 2664
6896.35 2746
6897.13 2753
6897.91 2710
6898.70 2777
6899.48 2822
6900.26 2831
6901.05 2838
6901.83 2830
6902.62 2826
6903.40 2900
6904.18 2950
6904.97 2965
6905.75 2855
6906.54 2811
6907.32 2821
6908.11 2824
6908.89 2811
6909.67 2713
6910.46 2693
6911.24 2730
6912.03 2753
6912.81 2718
6913.60 2716
6914.38 2792
6915.17 2763
6915.95 2772
6916.74 2716
6917.52 2761
6918.31 2844
6919.09 2734
6919.88 2827
6920.66 2830
6921.45 2744
6922.23 2776
6923.02 2823
6923.80 2822
6924.59 2844
6925.37 2939
6926.16 2877
6926.94 2902
6927.73 2942
6928.51 2919
6929.30 2814
6930.09 2791
6930.87 2848
6931.66 2882
6932.44 2868
6933.23 2867
6934.01 2871
6934.80 2871
6935.59 2934
6936.37 3003
6937.16 3078
6937.94 3130
6938.73 3033
6939.52 3119
6940.30 3188
6941.09 3236
6941.88 3266
6942.66 3326
6943.45 3436
6944.23 3444
6945.02 3429
6945.81 3347
6946.59 3415
6947.38 3496
6948.17 3484
6948.95 3549
6949.74 3559
6950.53 3592
6951.31 3506
6952.10 3494
6952.89 3560
6953.67 3679
6954.46 3616
6955.25 3733
6956.04 3690
6956.82 3671
6957.61 3803
6958.40 3913
6959.18 3850
6959.97 3930
6960.76 3858
6961.55 3778
6962.33 3888
6963.12 3884
6963.91 3824
6964.70 3888
6965.48 3941
6966.27 4157
6967.06 4158
6967.85 4194
6968.63 4306
6969.42 4236
6970.21 4349
6971.00 4277
6971.79 4233
6972.57 4257
6973.36 4273
6974.15 4375
6974.94 4541
6975.73 4689
6976.52 4674
6977.30 4841
6978.09 4950
6978.88 5052
6979.67 5183
6980.46 5519
6981.25 5892
6982.03 6389
6982.82 7002
6983.61 7641
6984.40 8369
6985.19 9066
6985.98 9238
6986.77 9107
6987.55 8975
6988.34 8461
6989.13 7830
6989.92 7262
6990.71 6742
6991.50 6175
6992.29 5820
6993.08 5542
6993.87 5580
6994.66 5787
6995.45 6075
6996.24 6674
6997.02 7677
6997.81 8681
6998.60 9545
6999.39 10308
7000.18 10669
7000.97 10951
7001.76 10436
7002.55 9570
7003.34 8722
7004.13 7781
7004.92 6816
7005.71 6154
7006.50 5569
7007.29 4984
7008.08 4677
7008.87 4273
7009.66 4060
7010.45 4014
7011.24 3930
7012.03 3983
7012.82 3980
7013.61 3984
7014.40 3937
7015.19 3924
7015.98 3812
7016.77 3813
7017.56 3693
7018.35 3540
7019.15 3545
7019.94 3453
7020.73 3431
7021.52 3542
7022.31 3591
7023.10 3602
7023.89 3603
7024.68 3696
7025.47 3764
7026.26 3758
7027.05 3712
7027.85 3684
7028.64 3719
7029.43 3624
7030.22 3450
7031.01 3472
7031.80 3392
7032.59 3365
7033.38 3391
7034.18 3394
7034.97 3423
7035.76 3442
7036.55 3486
7037.34 3638
7038.13 3627
7038.93 3659
7039.72 3634
7040.51 3688
7041.30 3599
7042.09 3570
7042.89 3528
7043.68 3373
7044.47 3244
7045.26 3330
7046.05 3315
7046.85 3244
7047.64 3319
7048.43 3426
7049.22 3504
7050.01 3502
7050.81 3574
7051.60 3621
7052.39 3557
7053.18 3485
7053.98 3515
7054.77 3347
7055.56 3185
7056.36 3173
7057.15 3169
7057.94 3105
7058.73 3106
7059.53 3058
7060.32 3031
7061.11 3020
7061.91 3107
7062.70 3155
7063.49 3119
7064.29 2965
7065.08 3030
7065.87 3043
7066.66 2981
7067.46 2978
7068.25 2949
7069.04 2904
7069.84 2875
7070.63 2855
7071.43 2861
7072.22 2804
7073.01 2796
7073.81 2804
7074.60 2795
7075.39 2806
7076.19 2806
7076.98 2722
7077.78 2725
7078.57 2850
7079.36 2701
7080.16 2733
7080.95 2715
7081.75 2630
7082.54 2690
7083.33 2679
7084.13 2606
7084.92 2676
7085.72 2624
7086.51 2665
7087.31 2739
7088.10 2715
7088.90 2752
7089.69 2776
7090.48 2922
7091.28 3026
7092.07 3031
7092.87 3101
7093.66 3080
7094.46 2913
7095.25 2741
7096.05 2674
7096.84 2606
7097.64 2557
7098.43 2562
7099.23 2542
7100.02 2483
7100.82 2454
7101.61 2436
7102.41 2373
7103.20 2342
7104.00 2295
7104.80 2278
7105.59 2236
7106.39 2365
7107.18 2190
7107.98 2216
7108.77 2182
7109.57 2130
7110.36 2207
7111.16 2224
7111.96 2185
7112.75 2188
7113.55 2150
7114.34 2136
7115.14 2134
7115.94 2136
7116.73 2161
7117.53 2101
7118.32 2070
7119.12 2145
7119.92 2132
7120.71 1993
7121.51 2055
7122.31 2090
7123.10 2055
7123.90 2120
7124.70 2066
7125.49 2169
7126.29 2187
7127.09 2140
7127.88 2125
7128.68 2144
7129.48 2182
7130.27 2212
7131.07 2158
7131.87 2182
7132.66 2208
7133.46 2188
7134.26 2104
7135.06 2086
7135.85 2095
7136.65 2122
7137.45 2108
7138.24 2076
7139.04 2082
7139.84 2059
7140.64 2021
7141.43 2093
7142.23 2018
7143.03 2067
7143.83 2021
7144.62 2068
7145.42 2095
7146.22 2120
7147.02 2033
7147.82 2067
7148.61 2060
7149.41 2044
7150.21 2003
7151.01 1967
7151.81 1996
7152.60 2013
7153.40 2001
7154.20 2026
7155.00 1999
7155.80 2010
7156.59 2031
7157.39 2104
7158.19 1981
7158.99 1976
7159.79 1936
7160.59 1851
7161.39 1910
7162.18 1981
7162.98 1928
7163.78 1922
7164.58 1938
7165.38 1849
7166.18 2002
7166.98 1918
7167.78 1924
7168.57 1921
7169.37 1896
7170.17 1953
7170.97 1959
7171.77 1944
7172.57 1935
7173.37 1954
7174.17 1964
7174.97 1947
7175.77 1852
7176.57 1865
7177.37 1827
7178.17 1840
7178.97 1850
7179.77 1958
7180.56 2005
7181.36 2016
7182.16 2000
7182.96 2075
7183.76 2097
7184.56 2045
7185.36 2041
7186.16 2036
7186.96 2016
7187.76 2004
7188.56 1910
7189.36 1894
7190.16 1915
7190.96 1826
7191.76 1850
7192.57 1858
7193.37 1854
7194.17 1771
7194.97 1812
7195.77 1783
7196.57 1820
7197.37 1852
7198.17 1820
7198.97 1873
7199.77 1854
7200.57 1836
7201.37 1841
7202.17 1812
7202.97 1833
7203.77 1790
7204.58 1786
7205.38 1839
7206.18 1844
7206.98 1905
7207.78 1844
7208.58 1799
7209.38 1823
7210.18 1864
7210.99 1832
7211.79 1849
7212.59 1862
7213.39 1840
7214.19 1846
7214.99 1797
7215.79 1804
7216.60 1836
7217.40 1863
7218.20 1858
7219.00 1822
7219.80 1812
7220.60 1881
7221.41 1923
7222.21 1894
7223.01 1886
7223.81 1895
7224.62 1890
7225.42 1887
7226.22 1899
7227.02 1877
7227.82 1876
7228.63 1883
7229.43 1886
7230.23 1913
7231.03 1911
7231.84 1909
7232.64 1873
7233.44 1902
7234.24 1930
7235.05 1958
7235.85 1940
7236.65 1949
7237.45 1933
7238.26 1940
7239.06 1937
7239.86 1931
7240.67 1956
7241.47 1936
7242.27 1935
7243.08 2004
7243.88 2092
7244.68 2066
7245.49 2096
7246.29 2082
7247.09 2096
7247.90 2068
7248.70 2074
7249.50 2129
7250.31 2089
7251.11 2111
7251.91 2137
7252.72 2127
7253.52 2168
7254.32 2162
7255.13 2095
7255.93 2163
7256.74 2227
7257.54 2213
7258.34 2169
7259.15 2184
7259.95 2214
7260.76 2357
7261.56 2353
7262.36 2409
7263.17 2371
7263.97 2438
7264.78 2404
7265.58 2438
7266.39 2476
7267.19 2572
7268.00 2543
7268.80 2572
7269.60 2453
7270.41 2491
7271.21 2544
7272.02 2565
7272.82 2584
7273.63 2566
7274.43 2623
7275.24 2762
7276.04 2695
7276.85 2756
7277.65 2754
7278.46 2786
7279.26 2967
7280.07 3082
7280.87 3216
7281.68 3467
7282.48 3820
7283.29 4054
7284.09 4278
7284.90 4410
7285.71 4461
7286.51 4373
7287.32 4130
7288.12 3986
7288.93 3733
7289.73 3496
7290.54 3365
7291.35 3271
7292.15 3187
7292.96 3128
7293.76 3113
7294.57 3117
7295.38 3018
7296.18 3025
7296.99 3004
7297.79 2989
7298.60 2973
7299.41 3047
7300.21 3071
7301.02 3135
7301.82 3163
7302.63 3243
7303.44 3233
7304.24 3390
7305.05 3551
7305.86 3536
7306.66 3639
7307.47 3930
7308.28 4049
7309.08 4182
7309.89 4532
7310.70 4502
7311.50 4615
7312.31 4508
7313.12 4428
7313.93 4402
7314.73 4339
7315.54 4214
7316.35 4126
7317.15 4193
7317.96 4441
7318.77 4673
7319.58 4966
7320.38 5169
7321.19 5294
7322.00 5385
7322.81 5358
7323.61 5211
7324.42 4932
7325.23 4719
7326.04 4392
7326.84 4082
7327.65 3833
7328.46 3690
7329.27 3675
7330.08 3645
7330.88 3682
7331.69 3789
7332.50 3971
7333.31 4064
7334.12 4259
7334.92 4372
7335.73 4553
7336.54 4587
7337.35 4529
7338.16 4307
7338.97 4189
7339.78 3953
7340.58 3740
7341.39 3656
7342.20 3463
7343.01 3521
7343.82 3379
7344.63 3338
7345.44 3407
7346.24 3470
7347.05 3585
7347.86 3716
7348.67 3669
7349.48 3597
7350.29 3493
7351.10 3453
7351.91 3406
7352.72 3243
7353.53 3235
7354.34 3204
7355.14 3150
7355.95 3178
7356.76 3186
7357.57 3135
7358.38 3236
7359.19 3248
7360.00 3432
7360.81 3395
7361.62 3402
7362.43 3378
7363.24 3420
7364.05 3454
7364.86 3439
7365.67 3364
7366.48 3282
7367.29 3266
7368.10 3209
7368.91 3092
7369.72 3167
7370.53 3219
7371.34 3196
7372.15 3232
7372.96 3310
7373.77 3342
7374.58 3334
7375.39 3317
7376.20 3365
7377.01 3391
7377.82 3631
7378.63 3683
7379.44 3803
7380.26 3979
7381.07 4061
7381.88 4175
7382.69 4097
7383.50 4016
7384.31 3910
7385.12 3668
7385.93 3580
7386.74 3493
7387.55 3390
7388.36 3220
7389.18 3254
7389.99 3169
7390.80 3063
7391.61 3066
7392.42 2987
7393.23 3047
7394.04 2954
7394.86 3047
7395.67 3003
7396.48 3055
7397.29 3125
7398.10 3317
7398.91 3450
7399.73 3531
7400.54 3664
7401.35 3795
7402.16 3779
7402.97 3765
7403.79 3565
7404.60 3535
7405.41 3551
7406.22 3580
7407.03 3525
7407.85 3499
7408.66 3511
7409.47 3417
7410.28 3297
7411.10 3137
7411.91 2964
7412.72 2900
7413.53 2768
7414.35 2689
7415.16 2635
7415.97 2548
7416.78 2437
7417.60 2499
7418.41 2437
7419.22 2503
7420.03 2462
7420.85 2454
7421.66 2459
7422.47 2344
7423.29 2340
7424.10 2382
7424.91 2383
7425.73 2349
7426.54 2343
7427.35 2284
7428.17 2239
7428.98 2231
7429.79 2185
7430.61 2172
7431.42 2265
7432.23 2228
7433.05 2218
7433.86 2209
7434.67 2253
7435.49 2263
7436.30 2186
7437.12 2260
7437.93 2358
7438.74 2357
7439.56 2335
7440.37 2353
7441.18 2336
7442.00 2267
7442.81 2272
7443.63 2258
7444.44 2212
7445.26 2127
7446.07 2159
7446.88 2245
7447.70 2191
7448.51 2191
7449.33 2173
7450.14 2170
7450.96 2151
7451.77 2110
7452.59 2101
7453.40 2077
7454.22 2079
7455.03 2122
7455.85 2078
7456.66 2105
7457.47 2082
7458.29 2165
7459.10 2131
7459.92 2060
7460.74 2069
7461.55 2050
7462.37 2041
7463.18 2061
7464.00 2119
7464.81 2127
7465.63 2091
7466.44 2117
7467.26 2077
7468.07 2085
7468.89 2107
7469.70 2032
7470.52 2109
7471.34 2035
7472.15 2000
7472.97 2086
7473.78 2035
7474.60 1990
7475.41 1975
7476.23 1999
7477.05 2031
7477.86 2028
7478.68 1942
7479.49 1943
7480.31 1997
7481.13 1998
7481.94 1991
7482.76 1969
7483.58 1962
7484.39 1947
7485.21 1935
7486.03 1851
7486.84 1926
7487.66 1932
7488.48 1894
7489.29 1897
7490.11 1938
7490.93 1908
7491.74 1941
7492.56 1907
7493.38 1904
7494.19 1832
7495.01 1852
7495.83 1873
7496.64 1886
7497.46 1909
7498.28 1907
7499.10 1840
7499.91 1857
7500.73 1832
7501.55 1892
7502.36 1881
7503.18 1851
7504.00 1888
7504.82 1878
7505.63 1880
7506.45 1871
7507.27 1789
7508.09 1844
7508.90 1851
7509.72 1911
7510.54 1865
7511.36 1871
7512.18 1837
7512.99 1845
7513.81 1847
7514.63 1856
7515.45 1831
7516.27 1795
7517.08 1796
7517.90 1870
7518.72 1849
7519.54 1813
7520.36 1815
7521.18 1764
7521.99 1821
7522.81 1829
7523.63 1921
7524.45 1853
7525.27 1850
7526.09 1850
7526.91 1829
7527.72 1836
7528.54 1852
7529.36 1877
7530.18 1851
7531.00 1820
7531.82 1870
7532.64 1907
7533.46 1868
7534.28 1937
7535.10 1878
7535.91 1847
7536.73 1916
7537.55 1954
7538.37 1953
7539.19 1933
7540.01 1911
7540.83 1973
7541.65 2007
7542.47 2007
7543.29 1920
7544.11 1985
7544.93 1976
7545.75 2041
7546.57 2067
7547.39 2007
7548.21 2019
7549.03 1968
7549.85 2027
7550.67 2044
7551.49 1980
7552.31 1973
7553.13 2023
7553.95 2022
7554.77 2022
7555.59 2065
7556.41 2112
7557.23 2089
7558.05 2106
7558.87 2145
7559.69 2159
7560.51 2176
7561.33 2081
7562.15 2089
7562.97 2143
7563.79 2151
7564.61 2110
7565.44 2140
7566.26 2121
7567.08 2173
7567.90 2035
7568.72 2123
7569.54 2120
7570.36 2104
7571.18 2187
7572.00 2091
7572.82 2173
7573.65 2177
7574.47 2111
7575.29 2179
7576.11 2100
7576.93 2129
7577.75 2142
7578.57 2173
7579.40 2069
7580.22 2090
7581.04 2156
7581.86 2190
7582.68 2200
7583.50 2184
7584.33 2233
7585.15 2259
7585.97 2332
7586.79 2430
7587.61 2363
7588.44 2419
7589.26 2462
7590.08 2379
7590.90 2323
7591.72 2399
7592.55 2400
7593.37 2375
7594.19 2398
7595.01 2346
7595.84 2366
7596.66 2347
7597.48 2378
7598.30 2370
7599.13 2459
7599.95 2552
7600.77 2708
7601.59 2716
7602.42 2953
7603.24 3122
7604.06 3243
7604.89 3325
7605.71 3263
7606.53 3277
7607.36 3151
7608.18 3075
7609.00 2955
7609.82 2863
7610.65 2758
7611.47 2678
7612.29 2610
7613.12 2592
7613.94 2575
7614.77 2515
7615.59 2576
7616.41 2535
7617.24 2606
7618.06 2538
7618.88 2534
7619.71 2579
7620.53 2521
7621.35 2485
7622.18 2504
7623.00 2402
7623.83 2372
7624.65 2342
7625.47 2420
7626.30 2540
7627.12 2597
7627.95 2734
7628.77 2804
7629.60 2970
7630.42 3125
7631.24 3316
7632.07 3367
7632.89 3399
7633.72 3280
7634.54 3178
7635.37 3079
7636.19 2905
7637.02 2776
7637.84 2573
7638.67 2409
7639.49 2331
7640.31 2318
7641.14 2214
7641.96 2135
7642.79 2107
7643.61 2114
7644.44 2141
7645.26 2111
7646.09 2071
7646.92 2047
7647.74 2025
7648.57 2058
7649.39 2048
7650.22 2071
7651.04 2007
7651.87 2081
7652.69 1955
7653.52 1903
7654.34 1906
7655.17 1901
7656.00 1924
7656.82 1955
7657.65 1951
7658.47 1887
7659.30 1827
7660.12 1869
7660.95 1943
7661.78 1895
7662.60 1892
7663.43 1892
7664.25 1932
7665.08 1937
7665.91 1898
7666.73 1942
7667.56 1953
7668.39 1930
7669.21 1937
7670.04 1967
7670.87 1978
7671.69 1966
7672.52 1946
7673.35 1918
7674.17 1925
7675.00 1872
7675.83 1862
7676.65 1874
7677.48 1834
7678.31 1841
7679.13 1813
7679.96 1801
7680.79 1783
7681.61 1751
7682.44 1810
7683.27 1804
7684.10 1849
7684.92 1809
7685.75 1847
7686.58 1865
7687.40 1830
7688.23 1813
7689.06 1776
7689.89 1806
7690.71 1846
7691.54 1844
7692.37 1817
7693.20 1887
7694.03 1871
7694.85 1900
7695.68 1871
7696.51 1877
7697.34 1903
7698.16 1872
7698.99 1853
7699.82 1914
7700.65 1893
7701.48 1896
7702.31 1919
7703.13 1929
7703.96 1919
7704.79 1922
7705.62 1883
7706.45 1865
7707.28 1860
7708.10 1852
7708.93 1934
7709.76 1926
7710.59 1909
7711.42 1865
7712.25 1852
7713.08 1838
7713.90 1861
7714.73 1875
7715.56 1859
7716.39 1867
7717.22 1805
7718.05 1874
7718.88 1867
7719.71 1844
7720.54 1814
7721.37 1777
7722.20 1738
7723.02 1753
7723.85 1778
7724.68 1814
7725.51 1758
7726.34 1778
7727.17 1805
7728.00 1795
7728.83 1821
7729.66 1860
7730.49 1838
7731.32 1782
7732.15 1762
7732.98 1855
7733.81 1822
7734.64 1772
7735.47 1828
7736.30 1738
7737.13 1747
7737.96 1799
7738.79 1826
7739.62 1848
7740.45 1789
7741.28 1769
7742.11 1800
7742.94 1923
7743.77 2143
7744.60 2289
7745.43 2491
7746.26 2773
7747.09 2893
7747.92 3029
7748.75 3108
7749.59 3059
7750.42 2923
7751.25 2757
7752.08 2479
7752.91 2351
7753.74 2149
7754.57 2052
7755.40 1979
7756.23 1877
7757.06 1896
7757.90 1847
7758.73 1697
7759.56 1782
7760.39 1817
7761.22 1816
7762.05 1816
7762.88 1847
7763.71 1812
7764.55 1800
7765.38 1750
7766.21 1752
7767.04 1700
7767.87 1661
7768.70 1670
7769.54 1661
7770.37 1635
7771.20 1649
7772.03 1650
7772.86 1624
7773.70 1605
7774.53 1607
7775.36 1605
7776.19 1653
7777.02 1675
7777.86 1650
7778.69 1642
7779.52 1690
7780.35 1593
7781.19 1696
7782.02 1676
7782.85 1758
7783.68 1770
7784.52 1755
7785.35 1831
7786.18 1822
7787.01 1762
7787.85 1735
7788.68 1847
7789.51 1744
7790.35 1726
7791.18 1688
7792.01 1698
7792.84 1695
7793.68 1650
7794.51 1685
7795.34 1686
7796.18 1713
7797.01 1622
7797.84 1736
7798.68 1690
7799.51 1654
7800.34 1661
7801.18 1745
7802.01 1705
7802.84 1708
7803.68 1732
7804.51 1761
7805.35 1759
7806.18 1767
7807.01 1807
7807.85 1785
7808.68 1820
7809.51 1759
7810.35 1731
7811.18 1775
7812.02 1841
7812.85 1821
7813.68 1830
7814.52 1826
7815.35 1896
7816.19 1810
7817.02 1833
7817.86 1803
7818.69 1820
7819.52 1796
7820.36 1868
7821.19 1813
7822.03 1759
7822.86 1792
7823.70 1823
7824.53 1822
7825.37 1824
7826.20 1851
7827.04 1871
7827.87 1928
7828.71 1843
7829.54 1755
7830.38 1705
7831.21 1759
7832.05 1805
7832.88 1794
7833.72 1795
7834.55 1824
7835.39 1817
7836.22 1757
7837.06 1727
7837.89 1700
7838.73 1702
7839.57 1683
7840.40 1685
7841.24 1695
7842.07 1746
7842.91 1725
7843.74 1715
7844.58 1638
7845.42 1675
7846.25 1629
7847.09 1630
7847.92 1634
7848.76 1627
7849.60 1634
7850.43 1601
7851.27 1599
7852.10 1633
7852.94 1659
7853.78 1575
7854.61 1614
7855.45 1537
7856.29 1603
7857.12 1639
7857.96 1621
7858.79 1599
7859.63 1647
7860.47 1621
7861.30 1613
7862.14 1617
7862.98 1611
7863.81 1635
7864.65 1584
7865.49 1579
7866.33 1574
7867.16 1629
7868.00 1631
7868.84 1580
7869.67 1615
7870.51 1616
7871.35 1633
7872.19 1589
7873.02 1612
7873.86 1628
7874.70 1658
7875.54 1625
7876.37 1750
7877.21 1711
7878.05 1767
7878.89 1748
7879.72 1753
7880.56 1738
7881.40 1741
7882.24 1688
7883.07 1716
7883.91 1604
7884.75 1635
7885.59 1661
7886.43 1604
7887.26 1588
7888.10 1614
7888.94 1582
7889.78 1572
7890.62 1640
7891.45 1677
7892.29 1648
7893.13 1649
7893.97 1608
7894.81 1592
7895.65 1651
7896.49 1648
7897.32 1575
7898.16 1614
7899.00 1622
7899.84 1570
7900.68 1657
7901.52 1666
7902.36 1635
7903.20 1594
7904.03 1600
7904.87 1556
7905.71 1551
7906.55 1546
7907.39 1580
7908.23 1527
7909.07 1550
7909.91 1598
7910.75 1601
7911.59 1630
7912.43 1610
7913.27 1677
7914.11 1695
7914.94 1773
7915.78 1785
7916.62 1814
7917.46 1934
7918.30 1830
7919.14 1796
7919.98 1744
7920.82 1764
7921.66 1748
7922.50 1671
7923.34 1595
7924.18 1582
7925.02 1559
7925.86 1564
7926.70 1555
7927.54 1499
7928.38 1524
7929.22 1517
7930.06 1511
7930.90 1483
7931.74 1500
7932.59 1440
7933.43 1458
7934.27 1461
7935.11 1492
7935.95 1484
7936.79 1421
7937.63 1400
7938.47 1462
7939.31 1523
7940.15 1501
7940.99 1543
7941.83 1632
7942.67 1644
7943.52 1597
7944.36 1606
7945.20 1638
7946.04 1592
7946.88 1611
7947.72 1619
7948.56 1627
7949.40 1545
7950.25 1606
7951.09 1475
7951.93 1477
7952.77 1473
7953.61 1444
7954.45 1455
7955.29 1556
7956.14 1526
7956.98 1501
7957.82 1500
7958.66 1485
7959.50 1520
7960.35 1578
7961.19 1529
7962.03 1528
7962.87 1501
7963.71 1496
7964.56 1547
7965.40 1501
7966.24 1507
7967.08 1599
7967.93 1632
7968.77 1562
7969.61 1579
7970.45 1482
7971.29 1517
7972.14 1510
7972.98 1531
7973.82 1477
7974.67 1425
7975.51 1419
7976.35 1438
7977.19 1450
7978.04 1469
7978.88 1453
7979.72 1463
7980.57 1435
7981.41 1387
7982.25 1373
7983.09 1461
7983.94 1452
7984.78 1439
7985.62 1433
7986.47 1399
7987.31 1376
7988.15 1339
7989.00 1353
7989.84 1408
7990.68 1396
7991.53 1431
7992.37 1379
7993.22 1383
7994.06 1307
7994.90 1321
7995.75 1291
7996.59 1343
7997.43 1340
7998.28 1361
7999.12 1341
7999.97 1363
8000.81 1349
8001.65 1401
8002.50 1353
8003.34 1343
8004.19 1395
8005.03 1343
8005.88 1308
8006.72 1336
8007.57 1313
8008.41 1360
8009.25 1358
8010.10 1342
8010.94 1313
8011.79 1273
8012.63 1347
8013.48 1326
8014.32 1307
8015.17 1269
8016.01 1241
8016.86 1282
8017.70 1246
8018.55 1257
8019.39 1323
8020.24 1327
8021.08 1238
8021.93 1231
8022.77 1312
8023.62 1219
8024.46 1203
8025.31 1249
8026.15 1242
8027.00 1279
8027.84 1257
8028.69 1176
8029.54 1264
8030.38 1255
8031.23 1288
8032.07 1259
8032.92 1249
8033.76 1266
8034.61 1257
8035.46 1276
8036.30 1266
8037.15 1219
8037.99 1211
8038.84 1223
8039.69 1284
8040.53 1257
8041.38 1282
8042.22 1296
8043.07 1286
8043.92 1281
8044.76 1279
8045.61 1236
8046.46 1210
8047.30 1302
8048.15 1259
8049.00 1271
8049.84 1268
8050.69 1265
8051.54 1261
8052.38 1278
8053.23 1264
8054.08 1237
8054.92 1265
8055.77 1232
8056.62 1210
8057.46 1262
8058.31 1217
8059.16 1185
8060.01 1171
8060.85 1186
8061.70 1203
8062.55 1229
8063.40 1242
8064.24 1258
8065.09 1260
8065.94 1270
8066.79 1215
8067.63 1222
8068.48 1247
8069.33 1242
8070.18 1267
8071.02 1250
8071.87 1272
8072.72 1266
8073.57 1247
8074.42 1199
8075.26 1258
8076.11 1210
8076.96 1208
8077.81 1194
8078.66 1209
8079.50 1202
8080.35 1222
8081.20 1200
8082.05 1224
8082.90 1221
8083.75 1214
8084.59 1249
8085.44 1215
8086.29 1245
8087.14 1191
8087.99 1183
8088.84 1235
8089.69 1296
8090.53 1279
8091.38 1290
8092.23 1242
8093.08 1251
8093.93 1260
8094.78 1204
8095.63 1202
8096.48 1180
8097.33 1191
8098.18 1272
8099.02 1214
8099.87 1203
8100.72 1238
8101.57 1268
8102.42 1257
8103.27 1230
8104.12 1204
8104.97 1239
8105.82 1220
8106.67 1263
8107.52 1239
8108.37 1260
8109.22 1177
8110.07 1263
8110.92 1263
8111.77 1278
8112.62 1298
8113.47 1251
8114.32 1211
8115.17 1244
8116.02 1226
8116.87 1313
8117.72 1333
8118.57 1293
8119.42 1333
8120.27 1331
8121.12 1329
8121.97 1283
8122.82 1257
8123.67 1327
8124.52 1342
8125.37 1284
8126.22 1292
8127.07 1292
8127.93 1257
8128.78 1292
8129.63 1314
8130.48 1215
8131.33 1279
8132.18 1222
8133.03 1216
8133.88 1293
8134.73 1281
8135.58 1295
8136.44 1284
8137.29 1224
8138.14 1236
8138.99 1274
8139.84 1299
8140.69 1232
8141.54 1209
8142.39 1260
8143.25 1247
8144.10 1241
8144.95 1213
8145.80 1311
8146.65 1331
8147.50 1290
8148.36 1275
8149.21 1318
8150.06 1318
8150.91 1312
8151.76 1294
8152.62 1330
8153.47 1365
8154.32 1458
8155.17 1456
8156.02 1435
8156.88 1450
8157.73 1424
8158.58 1363
8159.43 1344
8160.29 1328
8161.14 1282
8161.99 1293
8162.84 1305
8163.70 1328
8164.55 1257
8165.40 1279
8166.25 1281
8167.11 1254
8167.96 1310
8168.81 1237
8169.67 1229
8170.52 1266
8171.37 1241
8172.23 1188
8173.08 1265
8173.93 1282
8174.78 1227
8175.64 1249
8176.49 1300
8177.34 1258
8178.20 1256
8179.05 1258
8179.90 1238
8180.76 1223
8181.61 1174
8182.47 1204
8183.32 1185
8184.17 1165
8185.03 1206
8185.88 1200
8186.73 1235
8187.59 1180
8188.44 1174
8189.30 1172
8190.15 1147
8191.00 1138
8191.86 1139
8192.71 1205
8193.57 1228
8194.42 1178
8195.27 1161
8196.13 1209
8196.98 1204
8197.84 1211
8198.69 1156
8199.55 1186
8200.40 1162
8201.26 1180
8202.11 1174
8202.96 1134
8203.82 1179
8204.67 1210
8205.53 1185
8206.38 1171
8207.24 1184
8208.09 1204
8208.95 1215
8209.80 1221
8210.66 1172
8211.51 1221
8212.37 1174
8213.22 1200
8214.08 1220
8214.93 1187
8215.79 1183
8216.65 1174
8217.50 1239
8218.36 1214
8219.21 1222
8220.07 1227
8220.92 1212
8221.78 1320
8222.63 1236
8223.49 1287
8224.35 1292
8225.20 1275
8226.06 1252
8226.91 1222
8227.77 1228
8228.63 1232
8229.48 1231
8230.34 1236
8231.19 1198
8232.05 1195
8232.91 1150
8233.76 1160
8234.62 1189
8235.47 1170
8236.33 1210
8237.19 1162
8238.04 1143
8238.90 1201
8239.76 1181
8240.61 1148
8241.47 1189
8242.33 1153
8243.18 1214
8244.04 1210
8244.90 1208
8245.75 1239
8246.61 1229
8247.47 1196
8248.33 1205
8249.18 1259
8250.04 1246
8250.90 1236
8251.75 1225
8252.61 1241
8253.47 1175
8254.33 1210
8255.18 1183
8256.04 1230
8256.90 1189
8257.76 1161
8258.61 1197
8259.47 1190
8260.33 1218
8261.19 1181
8262.04 1173
8262.90 1194
8263.76 1194
8264.62 1166
8265.48 1227
8266.33 1218
8267.19 1147
8268.05 1178
8268.91 1248
8269.77 1214
8270.62 1227
8271.48 1197
8272.34 1230
8273.20 1207
8274.06 1217
8274.92 1213
8275.77 1218
8276.63 1266
8277.49 1270
8278.35 1221
8279.21 1209
8280.07 1218
8280.93 1240
8281.78 1200
8282.64 1215
8283.50 1199
8284.36 1197
8285.22 1190
8286.08 1210
8286.94 1183
8287.80 1205
8288.66 1214
8289.51 1171
8290.37 1166
8291.23 1196
8292.09 1252
8292.95 1237
8293.81 1266
8294.67 1238
8295.53 1258
8296.39 1246
8297.25 1214
8298.11 1248
8298.97 1230
8299.83 1256
8300.69 1271
8301.55 1252
8302.41 1281
8303.27 1236
8304.13 1236
8304.99 1228
8305.85 1218
8306.71 1246
8307.57 1240
8308.43 1254
8309.29 1221
8310.15 1238
8311.01 1266
8311.87 1269
8312.73 1292
8313.59 1260
8314.45 1275
8315.31 1256
8316.17 1280
8317.03 1283
8317.89 1261
8318.75 1226
8319.61 1246
8320.47 1279
8321.33 1291
8322.20 1263
8323.06 1289
8323.92 1340
8324.78 1352
8325.64 1320
8326.50 1340
8327.36 1335
8328.22 1284
8329.08 1344
8329.94 1381
8330.81 1311
8331.67 1298
8332.53 1281
8333.39 1277
8334.25 1308
8335.11 1247
8335.97 1307
8336.84 1299
8337.70 1288
8338.56 1309
8339.42 1251
8340.28 1307
8341.15 1328
8342.01 1350
8342.87 1361
8343.73 1346
8344.59 1288
8345.45 1333
8346.32 1355
8347.18 1315
8348.04 1346
8348.90 1377
8349.77 1421
8350.63 1360
8351.49 1393
8352.35 1356
8353.22 1350
8354.08 1329
8354.94 1376
8355.80 1348
8356.67 1401
8357.53 1336
8358.39 1372
8359.25 1394
8360.12 1383
8360.98 1335
8361.84 1436
8362.71 1470
8363.57 1392
8364.43 1425
8365.29 1409
8366.16 1425
8367.02 1497
8367.88 1450
8368.75 1423
8369.61 1449
8370.47 1444
8371.34 1464
8372.20 1477
8373.06 1461
8373.93 1479
8374.79 1463
8375.65 1456
8376.52 1481
8377.38 1494
8378.25 1526
8379.11 1486
8379.97 1532
8380.84 1521
8381.70 1596
8382.56 1628
8383.43 1592
8384.29 1552
8385.16 1506
8386.02 1540
8386.89 1548
8387.75 1599
8388.61 1552
8389.48 1532
8390.34 1591
8391.21 1588
8392.07 1610
8392.94 1646
8393.80 1680
8394.67 1654
8395.53 1721
8396.39 1747
8397.26 1700
8398.12 1695
8398.99 1721
8399.85 1765
8400.72 1830
8401.58 1763
8402.45 1776
8403.31 1853
8404.18 1865
8405.04 1970
8405.91 1877
8406.77 1854
8407.64 1922
8408.50 1966
8409.37 1999
8410.24 1989
8411.10 1957
8411.97 2000
8412.83 2051
8413.70 2051
8414.56 2074
8415.43 2111
8416.29 2080
8417.16 2056
8418.03 2065
8418.89 2104
8419.76 2089
8420.62 2102
8421.49 2201
8422.36 2198
8423.22 2245
8424.09 2277
8424.95 2292
8425.82 2375
8426.69 2437
8427.55 2421
8428.42 2401
8429.28 2415
8430.15 2435
8431.02 2516
8431.88 2473
8432.75 2580
8433.62 2621
8434.48 2719
8435.35 2764
8436.22 2831
8437.08 2864
8437.95 2898
8438.82 3003
8439.68 2965
8440.55 3034
8441.42 3125
8442.29 3262
8443.15 3166
8444.02 3233
8444.89 3302
8445.75 3292
8446.62 3409
8447.49 3504
8448.36 3576
8449.22 3700
8450.09 3881
8450.96 4178
8451.83 4654
8452.69 5397
8453.56 6095
8454.43 6908
8455.30 7511
8456.16 7783
8457.03 7872
8457.90 7686
8458.77 7330
8459.64 6612
8460.50 6039
8461.37 5506
8462.24 4854
8463.11 4380
8463.98 3937
8464.84 3622
8465.71 3373
8466.58 3044
8467.45 2964
8468.32 2752
8469.19 2603
8470.05 2588
8470.92 2569
8471.79 2595
8472.66 2524
8473.53 2482
8474.40 2485
8475.27 2476
8476.13 2444
8477.00 2397
8477.87 2352
8478.74 2410
8479.61 2427
8480.48 2386
8481.35 2384
8482.22 2508
8483.09 2446
8483.96 2502
8484.82 2430
8485.69 2428
8486.56 2480
8487.43 2400
8488.30 2421
8489.17 2500
8490.04 2579
8490.91 2763
8491.78 2729
8492.65 2807
8493.52 2909
8494.39 2873
8495.26 2805
8496.13 2836
8497.00 2773
8497.87 2637
8498.74 2597
8499.61 2599
8500.48 2483
8501.35 2420
8502.22 2430
8503.09 2361
8503.96 2291
8504.83 2356
8505.70 2440
8506.57 2453
8507.44 2405
8508.31 2377
8509.18 2380
8510.05 2373
8510.92 2372
8511.79 2461
8512.66 2429
8513.53 2540
8514.40 2526
8515.27 2544
8516.15 2569
8517.02 2651
8517.89 2592
8518.76 2540
8519.63 2554
8520.50 2572
8521.37 2559
8522.24 2580
8523.11 2527
8523.98 2585
8524.86 2506
8525.73 2499
8526.60 2533
8527.47 2533
8528.34 2521
8529.21 2553
8530.08 2594
8530.96 2561
8531.83 2637
8532.70 2654
8533.57 2683
8534.44 2681
8535.31 2614
8536.19 2670
8537.06 2599
8537.93 2551
8538.80 2550
8539.67 2475
8540.55 2354
8541.42 2370
8542.29 2303
8543.16 2361
8544.03 2301
8544.91 2237
8545.78 2265
8546.65 2277
8547.52 2247
8548.40 2272
8549.27 2328
8550.14 2349
8551.01 2450
8551.89 2541
8552.76 2638
8553.63 2667
8554.51 2750
8555.38 2806
8556.25 2700
8557.12 2631
8558.00 2543
8558.87 2509
8559.74 2459
8560.62 2395
8561.49 2344
8562.36 2323
8563.24 2215
8564.11 2235
8564.98 2235
8565.86 2170
8566.73 2083
8567.60 2126
8568.48 2030
8569.35 2028
8570.22 2006
8571.10 2022
8571.97 1981
8572.84 1988
8573.72 2019
8574.59 1990
8575.46 1979
8576.34 1961
8577.21 1940
8578.09 1865
8578.96 1894
8579.83 1965
8580.71 1966
8581.58 1903
8582.46 1917
8583.33 1933
8584.21 1914
8585.08 1883
8585.95 1808
8586.83 1898
8587.70 1904
8588.58 1949
8589.45 1982
8590.33 2008
8591.20 2019
8592.08 1984
8592.95 1963
8593.83 1997
8594.70 2030
8595.58 2061
8596.45 2049
8597.33 2053
8598.20 2035
8599.08 2046
8599.95 1996
8600.83 2050
8601.70 2068
8602.58 2024
8603.45 2045
8604.33 2042
8605.20 2056
8606.08 2067
8606.95 2064
8607.83 2043
8608.70 2056
8609.58 2067
8610.45 2094
8611.33 2067
8612.21 2051
8613.08 2099
8613.96 2074
8614.83 2053
8615.71 1995
8616.59 2076
8617.46 2059
8618.34 2051
8619.21 2032
8620.09 2037
8620.97 2038
8621.84 2129
8622.72 2118
8623.59 2064
8624.47 2107
8625.35 2183
8626.22 2132
8627.10 2133
8627.98 2288
8628.85 2192
8629.73 2216
8630.61 2233
8631.48 2221
8632.36 2285
8633.24 2222
8634.11 2205
8634.99 2291
8635.87 2284
8636.74 2229
8637.62 2315
8638.50 2268
8639.37 2278
8640.25 2288
8641.13 2335
8642.01 2295
8642.88 2290
8643.76 2354
8644.64 2375
8645.52 2381
8646.39 2468
8647.27 2443
8648.15 2510
8649.03 2542
8649.90 2547
8650.78 2505
8651.66 2540
8652.54 2483
8653.41 2533
8654.29 2518
8655.17 2563
8656.05 2516
8656.93 2507
8657.80 2525
8658.68 2572
8659.56 2519
8660.44 2488
8661.32 2507
8662.19 2509
8663.07 2555
8663.95 2558
8664.83 2501
8665.71 2620
8666.59 2647
8667.46 2769
8668.34 2799
8669.22 2838
8670.10 2873
8670.98 2966
8671.86 3094
8672.74 3155
8673.62 3209
8674.49 3254
8675.37 3205
8676.25 3262
8677.13 3222
8678.01 3141
8678.89 3117
8679.77 3136
8680.65 3128
8681.53 3108
8682.41 3061
8683.29 3015
8684.16 3062
8685.04 3088
8685.92 3208
8686.80 3238
8687.68 3455
8688.56 3710
8689.44 3983
8690.32 4261
8691.20 4528
8692.08 4768
8692.96 4828
8693.84 4914
8694.72 4719
8695.60 4572
8696.48 4361
8697.36 4120
8698.24 3939
8699.12 3706
8700.00 3410
8700.88 3284
8701.76 3111
8702.64 3121
8703.52 3129
8704.40 3000
8705.28 3005
8706.16 2963
8707.04 2936
8707.92 2968
8708.80 2895
8709.69 2889
8710.57 2933
8711.45 2976
8712.33 2975
8713.21 3011
8714.09 3021
8714.97 2992
8715.85 2998
8716.73 3010
8717.61 3054
8718.49 3070
8719.38 3119
8720.26 3091
8721.14 3069
8722.02 3126
8722.90 3105
8723.78 3163
8724.66 3262
8725.54 3211
8726.43 3268
8727.31 3324
8728.19 3313
8729.07 3489
8729.95 3494
8730.83 3615
8731.72 3591
8732.60 3552
8733.48 3650
8734.36 3704
8735.24 3558
8736.13 3558
8737.01 3500
8737.89 3551
8738.77 3513
8739.65 3453
8740.54 3527
8741.42 3485
8742.30 3602
8743.18 3617
8744.07 3571
8744.95 3584
8745.83 3724
8746.71 3656
8747.60 3636
8748.48 3651
8749.36 3697
8750.24 3779
8751.13 3816
8752.01 3866
8752.89 3889
8753.77 3814
8754.66 3915
8755.54 3981
8756.42 3994
8757.31 4150
8758.19 4223
8759.07 4406
8759.96 4538
8760.84 4548
8761.72 4668
8762.61 4776
8763.49 4883
8764.37 4823
8765.26 4762
8766.14 4786
8767.02 4770
8767.91 4719
8768.79 4737
8769.67 4693
8770.56 4708
8771.44 4831
8772.32 5146
8773.21 5422
8774.09 5830
8774.98 6433
8775.86 7242
8776.74 8108
8777.63 8773
8778.51 9530
8779.40 9928
8780.28 9762
8781.17 9558
8782.05 9073
8782.93 8501
8783.82 7842
8784.70 7138
8785.59 6578
8786.47 6108
8787.36 5637
8788.24 5308
8789.13 5174
8790.01 5122
8790.89 5121
8791.78 5327
8792.66 5483
8793.55 5692
8794.43 5769
8795.32 5861
8796.20 5857
8797.09 5713
8797.97 5609
8798.86 5398
8799.74 5199
8800.63 4755
8801.52 4511
8802.40 4314
8803.29 4144
8804.17 4038
8805.06 3946
8805.94 3800
8806.83 3817
8807.71 3947
8808.60 3913
8809.48 3883
8810.37 4056
8811.26 3998
8812.14 3951
8813.03 3985
8813.91 3900
8814.80 3915
8815.69 3839
8816.57 3793
8817.46 3729
8818.34 3788
8819.23 3666
8820.12 3556
8821.00 3610
8821.89 3495
8822.77 3482
8823.66 3413
8824.55 3439
8825.43 3264
8826.32 3380
8827.21 3450
8828.09 3484
8828.98 3427
8829.87 3470
8830.75 3431
8831.64 3311
8832.53 3302
8833.41 3338
8834.30 3345
8835.19 3317
8836.08 3296
8836.96 3274
8837.85 3303
8838.74 3303
8839.62 3278
8840.51 3337
8841.40 3266
8842.29 3237
8843.17 3293
8844.06 3377
8844.95 3256
8845.84 3256
8846.72 3196
8847.61 3205
8848.50 3152
8849.39 3178
8850.27 3193
8851.16 3147
8852.05 3185
8852.94 3173
8853.82 3157
8854.71 3082
8855.60 3115
8856.49 3098
8857.38 3058
8858.26 3048
8859.15 2994
8860.04 2945
8860.93 2879
8861.82 2864
8862.71 2909
8863.59 2863
8864.48 2849
8865.37 2836
8866.26 2782
8867.15 2667
8868.04 2712
8868.93 2681
8869.81 2640
8870.70 2643
8871.59 2598
8872.48 2557
8873.37 2563
8874.26 2585
8875.15 2500
8876.04 2460
8876.93 2473
8877.81 2471
8878.70 2512
8879.59 2418
8880.48 2441
8881.37 2424
8882.26 2343
8883.15 2327
8884.04 2338
8884.93 2320
8885.82 2256
8886.71 2239
8887.60 2211
8888.49 2165
8889.38 2148
8890.27 2124
8891.16 2160
8892.05 2166
8892.94 2147
8893.83 2091
8894.72 2081
8895.61 2054
8896.50 2059
8897.39 2007
8898.28 2070
8899.17 2014
8900.06 1962
8900.95 2020
8901.84 1979
8902.73 1957
8903.62 1923
8904.51 1880
8905.40 1977
8906.29 1925
8907.18 1961
8908.07 1983
8908.96 1871
8909.85 1873
8910.74 1871
8911.63 1840
8912.52 1860
8913.41 1866
8914.31 1865
8915.20 1804
8916.09 1798
8916.98 1785
8917.87 1811
8918.76 1840
8919.65 1784
8920.54 1856
8921.43 1829
8922.33 1791
8923.22 1839
8924.11 1824
8925.00 1758
8925.89 1701
8926.78 1745
8927.67 1750
8928.57 1702
8929.46 1683
8930.35 1779
8931.24 1736
8932.13 1689
8933.03 1668
8933.92 1662
8934.81 1633
8935.70 1665
8936.59 1676
8937.49 1649
8938.38 1675
8939.27 1662
8940.16 1604
8941.05 1614
8941.95 1640
8942.84 1626
8943.73 1609
8944.62 1574
8945.52 1614
8946.41 1575
8947.30 1563
8948.19 1646
8949.09 1620
8949.98 1573
8950.87 1568
8951.76 1560
8952.66 1554
8953.55 1538
8954.44 1513
8955.34 1468
8956.23 1469
8957.12 1474
8958.02 1458
8958.91 1432
8959.80 1475
8960.69 1499
8961.59 1516
8962.48 1442
8963.37 1470
8964.27 1495
8965.16 1465
8966.05 1526
8966.95 1490
8967.84 1473
8968.74 1470
8969.63 1480
8970.52 1399
8971.42 1367
8972.31 1416
8973.20 1373
8974.10 1406
8974.99 1366
8975.89 1329
8976.78 1348
8977.67 1383
8978.57 1385
8979.46 1377
8980.36 1395
8981.25 1361
8982.15 1355
8983.04 1335
8983.93 1364
8984.83 1312
8985.72 1302
8986.62 1360
8987.51 1307
8988.41 1245
8989.30 1277
8990.20 1273
8991.09 1299
8991.99 1286
8992.88 1262
8993.78 1268
8994.67 1308
8995.57 1215
8996.46 1219
8997.36 1247
8998.25 1285
8999.15 1221
9000.04 1183
9000.94 1149
9001.83 1210
9002.73 1252
9003.62 1213
9004.52 1194
9005.41 1193
9006.31 1247
9007.20 1225
9008.10 1193
9009.00 1248
9009.89 1246
9010.79 1209
9011.68 1131
9012.58 1211
9013.47 1174
9014.37 1184
9015.27 1192
9016.16 1162
9017.06 1131
9017.95 1116
9018.85 1188
9019.75 1205
9020.64 1163
9021.54 1151
9022.43 1129
9023.33 1102
9024.23 1161
9025.12 1179
9026.02 1163
9026.92 1170
9027.81 1167
9028.71 1135
9029.61 1076
9030.50 1136
9031.40 1131
9032.30 1087
9033.19 1143
9034.09 1129
9034.99 1134
9035.88 1106
9036.78 1075
9037.68 1124
9038.58 1102
9039.47 1108
9040.37 1143
9041.27 1120
9042.16 1140
9043.06 1139
9043.96 1161
9044.86 1120
9045.75 1145
9046.65 1119
9047.55 1103
9048.45 1063
9049.34 1129
9050.24 1124
9051.14 1119
9052.04 1155
9052.94 1151
9053.83 1106
9054.73 1102
9055.63 1102
9056.53 1107
9057.43 1104
9058.32 1126
9059.22 1144
9060.12 1130
9061.02 1179
9061.92 1171
9062.81 1165
9063.71 1162
9064.61 1179
9065.51 1176
9066.41 1166
9067.31 1200
9068.21 1145
9069.10 1121
9070.00 1130
9070.90 1152
9071.80 1101
9072.70 1126
9073.60 1154
9074.50 1131
9075.40 1105
9076.29 1110
9077.19 1100
9078.09 1087
9078.99 1083
9079.89 1142
9080.79 1140
9081.69 1059
9082.59 1094
9083.49 1118
9084.39 1121
9085.29 1143
9086.19 1175
9087.09 1123
9087.98 1116
9088.88 1114
9089.78 1088
9090.68 1132
9091.58 1085
9092.48 1060
9093.38 1150
9094.28 1151
9095.18 1104
9096.08 1099
9096.98 1070
9097.88 1133
9098.78 1098
9099.68 1166
9100.58 1131
9101.48 1043
9102.38 1069
9103.28 1145
9104.18 1065
9105.08 1082
9105.99 1121
9106.89 1085
9107.79 1078
9108.69 1073
9109.59 1072
9110.49 1076
9111.39 1058
9112.29 1062
9113.19 1109
9114.09 1119
9114.99 1080
9115.89 1115
9116.79 1139
9117.69 1135
9118.60 1062
9119.50 1102
9120.40 1150
9121.30 1117
9122.20 1076
9123.10 1037
9124.00 1071
9124.90 1058
9125.81 1057
9126.71 1095
9127.61 1105
9128.51 1059
9129.41 1106
9130.31 1077
9131.22 1063
9132.12 1107
9133.02 1048
9133.92 1047
9134.82 1008
9135.72 1033
9136.63 1042
9137.53 1058
9138.43 1051
9139.33 1045
9140.23 1100
9141.14 1129
9142.04 1151
9142.94 1057
9143.84 1056
9144.75 1004
9145.65 1060
9146.55 1067
9147.45 1082
9148.36 1050
9149.26 1047
9150.16 1090
9151.06 1045
9151.97 1040
9152.87 1037
9153.77 1052
9154.67 1062
9155.58 1098
9156.48 1058
9157.38 1083
9158.29 1086
9159.19 1104
9160.09 1118
9161.00 1062
9161.90 1045
9162.80 1038
9163.71 1091
9164.61 1051
9165.51 1029
9166.42 1033
9167.32 1083
9168.22 1092
9169.13 1057
9170.03 1035
9170.93 1067
9171.84 1018
9172.74 1069
9173.64 1051
9174.55 1073
9175.45 1059
9176.36 1041
9177.26 1082
9178.16 1098
9179.07 1071
9179.97 1027
9180.88 1112
9181.78 1115
9182.69 1113
9183.59 1060
9184.49 1057
9185.40 1099
9186.30 1081
9187.21 1077
9188.11 1060
9189.02 1053
9189.92 1142
9190.82 1094
9191.73 1072
9192.63 1127
9193.54 1128
9194.44 1121
9195.35 1095
9196.25 1133
9197.16 1122
9198.06 1118
9198.97 1108
9199.87 1121
9200.78 1165
9201.68 1188
9202.59 1137
9203.49 1157
9204.40 1142
9205.30 1120
9206.21 1123
9207.12 1097
9208.02 1133
9208.93 1137
9209.83 1107
9210.74 1065
9211.64 1114
9212.55 1094
9213.45 1116
9214.36 1074
9215.27 1114
9216.17 1096
9217.08 1117
9217.98 1154
9218.89 1126
9219.80 1090
9220.70 1115
9221.61 1138
9222.51 1115
9223.42 1132
9224.33 1108
9225.23 1125
9226.14 1090
9227.05 1095
9227.95 1089
9228.86 1091
9229.77 1045
9230.67 1056
9231.58 1044
9232.49 1060
9233.39 1119
9234.30 1065
9235.21 1080
9236.11 1070
9237.02 1069
9237.93 1032
9238.83 1060
9239.74 1050
9240.65 1078
9241.55 1049
9242.46 1103
9243.37 1047
9244.28 1070
9245.18 1041
9246.09 1064
9247.00 1074
9247.91 1034
9248.81 1064
9249.72 1042
9250.63 1098
9251.54 1053
9252.44 1100
9253.35 1099
9254.26 1042
9255.17 1053
9256.07 1097
9256.98 1051
9257.89 1040
9258.80 1106
9259.71 1031
9260.61 1061
9261.52 1056
9262.43 1075
9263.34 1014
9264.25 1089
9265.16 1054
9266.06 1174
9266.97 1131
9267.88 1120
9268.79 1117
9269.70 1108
9270.61 1095
9271.51 1130
9272.42 1158
9273.33 1102
9274.24 1145
9275.15 1190
9276.06 1182
9276.97 1158
9277.88 1191
9278.78 1136
9279.69 1153
9280.60 1142
9281.51 1125
9282.42 1134
9283.33 1135
9284.24 1103
9285.15 1165
9286.06 1147
9286.97 1149
9287.88 1133
9288.79 1120
9289.70 1193
9290.60 1167
9291.51 1170
9292.42 1176
9293.33 1145
9294.24 1140
9295.15 1119
9296.06 1140
9296.97 1163
9297.88 1181
9298.79 1121
9299.70 1173
9300.61 1153
9301.52 1168
9302.43 1195
9303.34 1173
9304.25 1193
9305.16 1194
9306.07 1212
9306.98 1216
9307.89 1219
9308.80 1211
9309.71 1185
9310.63 1168
9311.54 1182
9312.45 1195
9313.36 1201
9314.27 1190
9315.18 1199
9316.09 1139
9317.00 1137
9317.91 1147
9318.82 1158
9319.73 1130
9320.64 1079
9321.55 1079
9322.47 1127
9323.38 1160
9324.29 1131
9325.20 1114
9326.11 1166
9327.02 1106
9327.93 1154
9328.84 1163
9329.76 1162
9330.67 1158
9331.58 1120
9332.49 1125
9333.40 1116
9334.31 1133
9335.23 1099
9336.14 1127
9337.05 1138
9337.96 1151
9338.87 1149
9339.78 1150
9340.70 1126
9341.61 1118
9342.52 1139
9343.43 1131
9344.34 1121
9345.26 1171
9346.17 1142
9347.08 1115
9347.99 1139
9348.91 1120
9349.82 1134
9350.73 1170
9351.64 1168
9352.56 1207
9353.47 1168
9354.38 1130
9355.29 1112
9356.21 1169
9357.12 1151
9358.03 1151
9358.94 1091
9359.86 1148
9360.77 1129
9361.68 1145
9362.60 1110
9363.51 1133
9364.42 1140
9365.34 1153
9366.25 1166
9367.16 1150
9368.08 1165
9368.99 1144
9369.90 1132
9370.82 1133
9371.73 1114
9372.64 1148
9373.56 1173
9374.47 1161
9375.38 1193
9376.30 1167
9377.21 1138
9378.12 1168
9379.04 1224
9379.95 1206
9380.87 1210
9381.78 1175
9382.69 1163
9383.61 1216
9384.52 1192
9385.44 1166
9386.35 1206
9387.27 1204
9388.18 1232
9389.09 1263
9390.01 1302
9390.92 1312
9391.84 1330
9392.75 1324
9393.67 1296
9394.58 1292
9395.50 1298
9396.41 1295
9397.32 1299
9398.24 1296
9399.15 1269
9400.07 1302
9400.98 1277
9401.90 1267
9402.81 1249
9403.73 1251
9404.64 1269
9405.56 1260
9406.47 1273
9407.39 1260
9408.30 1243
9409.22 1280
9410.14 1250
9411.05 1247
9411.97 1255
9412.88 1237
9413.80 1249
9414.71 1248
9415.63 1255
9416.54 1229
9417.46 1196
9418.38 1236
9419.29 1251
9420.21 1249
9421.12 1215
9422.04 1230
9422.95 1237
9423.87 1290
9424.79 1287
9425.70 1277
9426.62 1276
9427.54 1309
9428.45 1356
9429.37 1311
9430.28 1356
9431.20 1348
9432.12 1323
9433.03 1354
9433.95 1345
9434.87 1340
9435.78 1405
9436.70 1436
9437.62 1427
9438.53 1422
9439.45 1422
9440.37 1409
9441.28 1458
9442.20 1429
9443.12 1399
9444.03 1389
9444.95 1382
9445.87 1403
9446.79 1450
9447.70 1461
9448.62 1488
9449.54 1577
9450.45 1580
9451.37 1637
9452.29 1711
9453.21 1719
9454.12 1791
9455.04 1683
9455.96 1714
9456.88 1604
9457.79 1629
9458.71 1564
9459.63 1551
9460.55 1526
9461.47 1515
9462.38 1506
9463.30 1496
9464.22 1498
9465.14 1415
9466.06 1398
9466.97 1456
9467.89 1404
9468.81 1407
9469.73 1421
9470.65 1380
9471.56 1411
9472.48 1448
9473.40 1502
9474.32 1480
9475.24 1491
9476.16 1536
9477.08 1587
9477.99 1606
9478.91 1610
9479.83 1666
9480.75 1710
9481.67 1664
9482.59 1600
9483.51 1555
9484.43 1592
9485.34 1606
9486.26 1541
9487.18 1521
9488.10 1523
9489.02 1480
9489.94 1469
9490.86 1473
9491.78 1492
9492.70 1447
9493.62 1457
9494.54 1416
9495.46 1416
9496.38 1387
9497.30 1416
9498.22 1443
9499.13 1424
9500.05 1416
9500.97 1413
9501.89 1337
9502.81 1379
9503.73 1436
9504.65 1402
9505.57 1430
9506.49 1421
9507.41 1436
9508.33 1432
9509.25 1444
9510.17 1460
9511.09 1499
9512.01 1486
9512.93 1478
9513.86 1516
9514.78 1610
9515.70 1557
9516.62 1528
9517.54 1581
9518.46 1590
9519.38 1555
9520.30 1570
9521.22 1586
9522.14 1555
9523.06 1511
9523.98 1531
9524.90 1603
9525.82 1603
9526.75 1572
9527.67 1629
9528.59 1710
9529.51 1756
9530.43 1783
9531.35 1849
9532.27 1871
9533.19 1926
9534.11 1925
9535.04 1907
9535.96 1895
9536.88 1883
9537.80 1830
9538.72 1872
9539.64 1728
9540.57 1728
9541.49 1695
9542.41 1602
9543.33 1646
9544.25 1591
9545.17 1561
9546.10 1544
9547.02 1554
9547.94 1544
9548.86 1531
9549.78 1505
9550.71 1506
9551.63 1522
9552.55 1560
9553.47 1585
9554.40 1618
9555.32 1665
9556.24 1708
9557.16 1747
9558.09 1687
9559.01 1734
9559.93 1733
9560.85 1684
9561.78 1676
9562.70 1677
9563.62 1629
9564.54 1657
9565.47 1649
9566.39 1637
9567.31 1563
9568.24 1511
9569.16 1514
9570.08 1520
9571.00 1508
9571.93 1497
9572.85 1463
9573.77 1438
9574.70 1480
9575.62 1408
9576.54 1443
9577.47 1421
9578.39 1429
9579.31 1462
9580.24 1423
9581.16 1346
9582.09 1434
9583.01 1464
9583.93 1448
9584.86 1388
9585.78 1399
9586.70 1435
9587.63 1473
9588.55 1465
9589.48 1457
9590.40 1489
9591.32 1460
9592.25 1502
9593.17 1493
9594.10 1469
9595.02 1492
9595.95 1532
9596.87 1518
9597.79 1560
9598.72 1540
9599.64 1520
9600.57 1535
9601.49 1554
9602.42 1507
9603.34 1501
9604.27 1559
9605.19 1569
9606.12 1552
9607.04 1532
9607.97 1543
9608.89 1582
9609.82 1637
9610.74 1560
9611.67 1555
9612.59 1568
9613.52 1624
9614.44 1648
9615.37 1616
9616.29 1643
9617.22 1562
9618.14 1614
9619.07 1628
9619.99 1693
9620.92 1676
9621.85 1661
9622.77 1616
9623.70 1658
9624.62 1667
9625.55 1650
9626.47 1736
9627.40 1794
9628.33 1732
9629.25 1744
9630.18 1777
9631.10 1825
9632.03 1824
9632.96 1776
9633.88 1761
9634.81 1852
9635.73 1798
9636.66 1832
9637.59 1886
9638.51 1888
9639.44 1901
9640.37 1899
9641.29 1952
9642.22 1975
9643.15 2048
9644.07 2049
9645.00 2156
9645.93 2227
9646.85 2208
9647.78 2242
9648.71 2301
9649.63 2370
9650.56 2424
9651.49 2333
9652.41 2299
9653.34 2312
9654.27 2205
9655.20 2094
9656.12 2081
9657.05 2060
9657.98 2011
9658.90 1983
9659.83 1988
9660.76 1896
9661.69 1914
9662.61 1954
9663.54 1959
9664.47 1970
9665.40 1987
9666.32 2002
9667.25 1986
9668.18 1980
9669.11 2020
9670.04 2024
9670.96 1999
9671.89 2009
9672.82 2021
9673.75 1965
9674.68 2031
9675.60 2122
9676.53 2041
9677.46 2050
9678.39 2030
9679.32 2039
9680.25 2004
9681.17 2033
9682.10 2041
9683.03 2035
9683.96 2037
9684.89 2083
9685.82 2001
9686.75 2039
9687.67 2052
9688.60 2098
9689.53 2133
9690.46 2073
9691.39 2141
9692.32 2132
9693.25 2133
9694.18 2129
9695.11 2098
9696.03 2103
9696.96 2059
9697.89 2086
9698.82 2092
9699.75 2017
9700.68 2101
9701.61 2093
9702.54 2011
9703.47 1976
9704.40 2016
9705.33 2030
9706.26 1975
9707.19 2005
9708.12 1982
9709.05 1952
9709.98 1961
9710.91 1947
9711.84 1980
9712.77 2040
9713.70 1992
9714.63 2008
9715.56 1968
9716.49 1921
9717.42 1928
9718.35 1971
9719.28 1857
9720.21 1869
9721.14 1853
9722.07 1879
9723.00 1823
9723.93 1856
9724.86 1761
9725.79 1800
9726.72 1826
9727.65 1770
9728.58 1757
9729.51 1761
9730.44 1696
9731.37 1773
9732.31 1824
9733.24 1828
9734.17 1746
9735.10 1808
9736.03 1773
9736.96 1801
9737.89 1729
9738.82 1723
9739.75 1715
9740.69 1766
9741.62 1742
9742.55 1670
9743.48 1697
9744.41 1759
9745.34 1723
9746.27 1681
9747.21 1698
9748.14 1674
9749.07 1737
9750.00 1711
9750.93 1687
9751.86 1748
9752.80 1701
9753.73 1689
9754.66 1695
9755.59 1729
9756.52 1725
9757.46 1713
9758.39 1665
9759.32 1695
9760.25 1692
9761.18 1721
9762.12 1729
9763.05 1741
9763.98 1752
9764.91 1745
9765.85 1767
9766.78 1738
9767.71 1789
9768.64 1742
9769.58 1717
9770.51 1779
9771.44 1791
9772.37 1785
9773.31 1751
9774.24 1807
9775.17 1872
9776.11 1863
9777.04 1833
9777.97 1949
9778.91 1880
9779.84 1935
9780.77 1925
9781.71 2004
9782.64 1973
9783.57 1937
9784.51 1928
9785.44 2005
9786.37 1986
9787.31 1857
9788.24 1870
9789.17 1785
9790.11 1757
9791.04 1808
9791.97 1755
9792.91 1673
9793.84 1677
9794.77 1690
9795.71 1746
9796.64 1757
9797.58 1794
9798.51 1827
9799.44 1787
9800.38 1704
9801.31 1717
9802.25 1743
9803.18 1694
9804.12 1601
9805.05 1618
9805.98 1632
9806.92 1588
9807.85 1500
9808.79 1491
9809.72 1478
9810.66 1425
9811.59 1451
9812.53 1462
9813.46 1490
9814.40 1466
9815.33 1463
9816.27 1477
9817.20 1471
9818.14 1500
9819.07 1474
9820.01 1426
9820.94 1410
9821.88 1404
9822.81 1418
9823.75 1439
9824.68 1400
9825.62 1445
9826.55 1400
9827.49 1453
9828.42 1355
9829.36 1415
9830.29 1388
9831.23 1373
9832.17 1365
9833.10 1387
9834.04 1334
9834.97 1378
9835.91 1381
9836.84 1368
9837.78 1372
9838.72 1388
9839.65 1391
9840.59 1431
9841.52 1417
9842.46 1396
9843.40 1335
9844.33 1326
9845.27 1342
9846.20 1350
9847.14 1378
9848.08 1390
9849.01 1350
9849.95 1330
9850.89 1356
9851.82 1400
9852.76 1372
9853.70 1373
9854.63 1355
9855.57 1372
9856.51 1335
9857.44 1342
9858.38 1418
9859.32 1394
9860.25 1395
9861.19 1424
9862.13 1366
9863.07 1362
9864.00 1345
9864.94 1330
9865.88 1415
9866.81 1386
9867.75 1457
9868.69 1376
9869.63 1376
9870.56 1332
9871.50 1359
9872.44 1331
9873.38 1324
9874.31 1334
9875.25 1343
9876.19 1361
9877.13 1350
9878.07 1360
9879.00 1369
9879.94 1358
9880.88 1299
9881.82 1296
9882.75 1280
9883.69 1364
9884.63 1354
9885.57 1321
9886.51 1285
9887.45 1331
9888.38 1302
9889.32 1260
9890.26 1269
9891.20 1277
9892.14 1261
9893.08 1278
9894.01 1278
9894.95 1304
9895.89 1310
9896.83 1323
9897.77 1334
9898.71 1374
9899.65 1331
9900.59 1278
9901.52 1330
9902.46 1326
9903.40 1282
9904.34 1332
9905.28 1302
9906.22 1378
9907.16 1386
9908.10 1407
9909.04 1341
9909.98 1394
9910.92 1395
9911.86 1381
9912.80 1355
9913.73 1384
9914.67 1367
9915.61 1419
9916.55 1388
9917.49 1383
9918.43 1453
9919.37 1516
9920.31 1545
9921.25 1633
9922.19 1695
9923.13 1761
9924.07 1914
9925.01 1972
9925.95 2087
9926.89 2179
9927.83 2128
9928.77 2177
9929.71 2081
9930.65 1928
9931.59 1868
9932.53 1780
9933.47 1694
9934.41 1534
9935.36 1481
9936.30 1476
9937.24 1418
9938.18 1370
9939.12 1354
9940.06 1339
9941.00 1354
9941.94 1272
9942.88 1317
9943.82 1273
9944.76 1247
9945.70 1244
9946.64 1246
9947.59 1201
9948.53 1194
9949.47 1179
9950.41 1209
9951.35 1157
9952.29 1120
9953.23 1169
9954.17 1205
9955.12 1146
9956.06 1156
9957.00 1194
9957.94 1131
9958.88 1150
9959.82 1146
9960.77 1174
9961.71 1203
9962.65 1187
9963.59 1200
9964.53 1179
9965.48 1204
9966.42 1198
9967.36 1145
9968.30 1183
9969.24 1151
9970.19 1117
9971.13 1160
9972.07 1170
9973.01 1100
9973.95 1079
9974.90 1089
9975.84 1117
9976.78 1096
9977.72 1091
9978.67 1073
9979.61 1050
9980.55 1067
9981.50 1077
9982.44 1088
9983.38 1137
9984.32 1081
9985.27 1052
9986.21 1069
9987.15 1096
9988.10 1104
9989.04 1118
9989.98 1106
9990.92 1101
9991.87 1075
9992.81 1080
9993.75 1080
9994.70 1101
9995.64 1102
9996.58 1110
9997.53 1076
9998.47 1080
9999.41 1110
10000.36 1101
10001.30 1126
10002.25 1123
10003.19 1172
10004.13 1085
10005.08 1116
10006.02 1138
10006.96 1149
10007.91 1102
10008.85 1128
10009.80 1051
10010.74 1102
10011.68 1073
10012.63 1079
10013.57 1096
10014.52 1080
10015.46 1085
10016.41 1093
10017.35 1078
10018.29 1131
10019.24 1063
10020.18 1093
10021.13 1068
10022.07 1028
10023.02 1057
10023.96 1039
10024.91 1074
10025.85 1083
10026.80 1054
10027.74 1074
10028.69 1109
10029.63 1032
10030.58 1028
10031.52 1053
10032.47 1058
10033.41 1089
10034.36 987
10035.30 1053
10036.25 1013
10037.19 1022
10038.14 1074
10039.08 992
10040.03 1044
10040.97 975
10041.92 995
10042.87 995
10043.81 948
10044.76 941
10045.70 935
10046.65 952
10047.59 916
10048.54 974
10049.49 994
10050.43 973
10051.38 977
10052.32 976
10053.27 993
10054.22 943
10055.16 933
10056.11 980
10057.05 991
10058.00 963
10058.95 958
10059.89 986
10060.84 946
10061.79 923
10062.73 984
10063.68 975
10064.63 1006
10065.57 896
10066.52 973
10067.47 958
10068.41 936
10069.36 975
10070.31 964
10071.25 936
10072.20 949
10073.15 950
10074.10 969
10075.04 981
10075.99 939
10076.94 943
10077.88 880
10078.83 892
10079.78 942
10080.73 951
10081.67 938
10082.62 930
10083.57 875
10084.52 911
10085.46 929
10086.41 885
10087.36 922
10088.31 929
10089.25 905
10090.20 931
10091.15 962
10092.10 895
10093.05 911
10093.99 896
10094.94 897
10095.89 927
10096.84 917
10097.79 913
10098.73 932
10099.68 943
10100.63 882
10101.58 887
10102.53 898
10103.48 861
10104.42 841
10105.37 922
10106.32 902
10107.27 892
10108.22 926
10109.17 928
10110.12 906
10111.06 872
10112.01 905
10112.96 893
10113.91 892
10114.86 850
10115.81 868
10116.76 911
10117.71 896
10118.66 855
10119.61 882
10120.56 886
10121.50 890
10122.45 879
10123.40 946
10124.35 906
10125.30 906
10126.25 865
10127.20 892
10128.15 886
10129.10 902
10130.05 896
10131.00 886
10131.95 883
10132.90 885
10133.85 902
10134.80 917
10135.75 909
10136.70 886
10137.65 906
10138.60 907
10139.55 884
10140.50 917
10141.45 958
10142.40 928
10143.35 907
10144.30 930
10145.25 919
10146.20 916
10147.15 956
10148.10 955
10149.05 959
10150.00 971
10150.95 912
10151.90 966
10152.86 909
10153.81 913
10154.76 931
10155.71 951
10156.66 962
10157.61 940
10158.56 947
10159.51 925
10160.46 872
10161.41 906
10162.37 966
10163.32 933
10164.27 921
10165.22 918
10166.17 967
10167.12 914
10168.07 907
10169.03 957
10169.98 959
10170.93 962
10171.88 952
10172.83 945
10173.78 971
10174.74 971
10175.69 966
10176.64 984
10177.59 942
10178.54 974
10179.49 968
10180.45 987
10181.40 991
10182.35 1040
10183.30 1050
10184.26 1009
10185.21 999
10186.16 995
10187.11 1015
10188.06 1006
10189.02 1033
10189.97 1071
10190.92 1130
10191.87 1057
10192.83 1060
10193.78 1105
10194.73 1077
10195.69 1098
10196.64 1060
10197.59 1056
10198.54 1040
10199.50 1093
10200.45 1039
10201.40 1095
10202.36 1088
10203.31 1067
10204.26 1082
10205.22 1094
10206.17 1087
10207.12 1129
10208.08 1110
10209.03 1046
10209.98 1072
10210.94 1135
10211.89 1150
10212.84 1072
10213.80 1047
10214.75 1032
10215.70 1042
10216.66 1059
10217.61 1048
10218.56 1038
10219.52 1045
10220.47 1016
10221.43 1017
10222.38 1033
10223.33 1031
10224.29 1035
10225.24 1025
10226.20 1033
10227.15 1041
10228.11 1030
10229.06 1046
10230.01 1066
10230.97 1101
10231.92 1081
10232.88 1157
10233.83 1174
10234.79 1114
10235.74 1118
10236.70 1171
10237.65 1118
10238.60 1114
10239.56 1130
10240.51 1126
10241.47 1102
10242.42 1075
10243.38 1055
10244.33 1011
10245.29 1007
10246.24 1002
10247.20 969
10248.15 974
10249.11 964
10250.07 967
10251.02 913
10251.98 937
10252.93 952
10253.89 935
10254.84 916
10255.80 902
10256.75 870
10257.71 929
10258.67 935
10259.62 925
10260.58 908
10261.53 912
10262.49 937
10263.44 910
10264.40 917
10265.36 912
10266.31 914
10267.27 915
10268.22 942
10269.18 946
10270.14 936
10271.09 934
10272.05 932
10273.01 920
10273.96 910
10274.92 915
10275.87 892
10276.83 905
10277.79 933
10278.74 868
10279.70 880
10280.66 884
10281.61 907
10282.57 897
10283.53 885
10284.49 881
10285.44 857
10286.40 858
10287.36 833
10288.31 826
10289.27 882
10290.23 943
10291.18 916
10292.14 873
10293.10 819
10294.06 826
10295.01 893
10295.97 839
10296.93 865
10297.89 878
10298.84 852
10299.80 840
10300.76 896
10301.72 882
10302.67 847
10303.63 843
10304.59 820
10305.55 841
10306.51 827
10307.46 865
10308.42 862
10309.38 840
10310.34 886
10311.30 855
10312.25 857
10313.21 847
10314.17 867
10315.13 860
10316.09 872
10317.05 816
10318.00 826
10318.96 871
10319.92 819
10320.88 820
10321.84 868
10322.80 831
10323.76 849
10324.71 842
10325.67 812
10326.63 831
10327.59 874
10328.55 869
10329.51 874
10330.47 858
10331.43 878
10332.39 858
10333.35 853
10334.30 817
10335.26 804
10336.22 832
10337.18 829
10338.14 834
10339.10 839
10340.06 880
10341.02 838
10341.98 873
10342.94 853
10343.90 826
10344.86 796
10345.82 865
10346.78 832
10347.74 849
10348.70 866
10349.66 820
10350.62 818
10351.58 845
10352.54 866
10353.50 881
10354.46 833
10355.42 907
10356.38 844
10357.34 863
10358.30 853
10359.26 830
10360.22 812
10361.18 846
10362.14 823
10363.10 794
10364.06 801
10365.02 839
10365.98 815
10366.94 780
10367.90 815
10368.87 814
10369.83 815
10370.79 795
10371.75 787
10372.71 816
10373.67 799
10374.63 825
10375.59 809
10376.55 788
10377.51 807
10378.48 808
10379.44 801
10380.40 822
10381.36 833
10382.32 841
10383.28 819
10384.24 840
10385.21 753
10386.17 780
10387.13 829
10388.09 831
10389.05 796
10390.01 809
10390.98 774
10391.94 817
10392.90 824
10393.86 822
10394.82 815
10395.79 818
10396.75 809
10397.71 830
10398.67 858
10399.63 793
10400.60 819
10401.56 853
10402.52 831
10403.48 784
10404.45 831
10405.41 838
10406.37 870
10407.33 863
10408.30 853
10409.26 804
10410.22 857
10411.18 891
10412.15 897
10413.11 914
10414.07 930
10415.04 961
10416.00 965
10416.96 993
10417.93 952
10418.89 963
10419.85 986
10420.81 991
10421.78 941
10422.74 961
10423.70 980
10424.67 969
10425.63 950
10426.59 945
10427.56 899
10428.52 940
10429.49 938
10430.45 905
10431.41 884
10432.38 877
10433.34 912
10434.30 859
10435.27 880
10436.23 834
10437.20 808
10438.16 836
10439.12 822
10440.09 892
10441.05 883
10442.02 821
10442.98 806
10443.94 811
10444.91 830
10445.87 818
10446.84 816
10447.80 850
10448.77 778
10449.73 791
10450.70 818
10451.66 837
10452.63 821
10453.59 799
10454.55 807
10455.52 806
10456.48 820
10457.45 819
10458.41 789
10459.38 800
10460.34 847
10461.31 797
10462.27 782
10463.24 830
10464.20 835
10465.17 761
10466.14 820
10467.10 810
10468.07 784
10469.03 760
10470.00 771
10470.96 821
10471.93 833
10472.89 805
10473.86 814
10474.82 818
10475.79 804
10476.76 765
10477.72 776
10478.69 816
10479.65 774
10480.62 853
10481.59 801
10482.55 787
10483.52 802
10484.48 858
10485.45 836
10486.42 798
10487.38 797
10488.35 802
10489.32 819
10490.28 795
10491.25 828
10492.21 818
10493.18 876
10494.15 810
10495.11 818
10496.08 788
10497.05 843
10498.01 815
10498.98 794
10499.95 816
10500.92 810
10501.88 780
10502.85 834
10503.82 840
10504.78 800
10505.75 803
10506.72 810
10507.68 840
10508.65 829
10509.62 793
10510.59 832
10511.55 833
10512.52 791
10513.49 808
10514.46 842
10515.42 801
10516.39 822
10517.36 819
10518.33 837
10519.29 800
10520.26 800
10521.23 804
10522.20 807
10523.17 836
10524.13 826
10525.10 835
10526.07 864
10527.04 807
10528.01 836
10528.97 820
10529.94 838
10530.91 803
10531.88 826
10532.85 812
10533.82 849
10534.78 822
10535.75 850
10536.72 897
10537.69 843
10538.66 807
10539.63 800
10540.60 890
10541.56 829
10542.53 876
10543.50 866
10544.47 833
10545.44 811
10546.41 817
10547.38 875
10548.35 838
10549.32 858
10550.29 824
10551.25 878
10552.22 851
10553.19 928
10554.16 897
10555.13 925
10556.10 935
10557.07 987
10558.04 1007
10559.01 1040
10559.98 985
10560.95 1025
10561.92 1011
10562.89 991
10563.86 1011
10564.83 947
10565.80 946
10566.77 874
10567.74 892
10568.71 922
10569.68 862
10570.65 863
10571.62 857
10572.59 813
10573.56 818
10574.53 828
10575.50 861
10576.47 837
10577.44 813
10578.41 866
10579.38 858
10580.35 854
10581.32 852
10582.29 846
10583.26 920
10584.23 894
10585.21 886
10586.18 919
10587.15 923
10588.12 890
10589.09 886
10590.06 902
10591.03 910
10592.00 854
10592.97 894
10593.94 852
10594.92 853
10595.89 831
10596.86 857
10597.83 874
10598.80 841
10599.77 781
10600.74 824
10601.71 826
10602.69 809
10603.66 788
10604.63 826
10605.60 820
10606.57 798
10607.54 838
10608.52 816
10609.49 779
10610.46 824
10611.43 818
10612.40 789
10613.38 803
10614.35 787
10615.32 800
10616.29 834
10617.27 822
10618.24 791
10619.21 791
10620.18 803
10621.15 789
10622.13 807
10623.10 796
10624.07 794
10625.04 814
10626.02 766
10626.99 807
10627.96 822
10628.94 822
10629.91 864
10630.88 759
10631.85 779
10632.83 817
10633.80 837
10634.77 836
10635.75 837
10636.72 796
10637.69 820
10638.67 818
10639.64 786
10640.61 835
10641.59 853
10642.56 814
10643.53 801
10644.51 855
10645.48 862
10646.45 818
10647.43 822
10648.40 832
10649.37 811
10650.35 754
10651.32 828
10652.30 847
10653.27 829
10654.24 839
10655.22 818
10656.19 823
10657.16 836
10658.14 794
10659.11 836
10660.09 817
10661.06 828
10662.04 835
10663.01 839
10663.98 823
10664.96 838
10665.93 841
10666.91 857
10667.88 799
10668.86 833
10669.83 838
10670.81 875
10671.78 849
10672.76 828
10673.73 841
10674.71 824
10675.68 800
10676.66 799
10677.63 846
10678.61 832
10679.58 859
10680.56 818
10681.53 784
10682.51 805
10683.48 815
10684.46 808
10685.43 712
10686.41 774
10687.38 786
10688.36 822
10689.33 800
10690.31 791
10691.28 783
10692.26 807
10693.24 770
10694.21 716
10695.19 807
10696.16 769
10697.14 719
10698.12 748
10699.09 785
10700.07 782
10701.04 839
10702.02 781
10703.00 797
10703.97 764
10704.95 768
10705.92 740
10706.90 786
10707.88 776
10708.85 774
10709.83 794
10710.81 794
10711.78 767
10712.76 728
10713.74 751
10714.71 746
10715.69 743
10716.67 787
10717.64 784
10718.62 775
10719.60 784
10720.57 811
10721.55 780
10722.53 726
10723.50 731
10724.48 796
10725.46 796
10726.44 776
10727.41 766
10728.39 763
10729.37 740
10730.35 826
10731.32 800
10732.30 777
10733.28 750
10734.26 779
10735.23 793
10736.21 759
10737.19 761
10738.17 832
10739.14 834
10740.12 818
10741.10 814
10742.08 771
10743.06 810
10744.03 831
10745.01 788
10745.99 774
10746.97 800
10747.95 802
10748.92 808
10749.90 801
10750.88 773
10751.86 797
10752.84 775
10753.82 798
10754.79 806
10755.77 793
10756.75 790
10757.73 782
10758.71 803
10759.69 819
10760.67 786
10761.65 801
10762.62 777
10763.60 775
10764.58 790
10765.56 811
10766.54 804
10767.52 773
10768.50 759
10769.48 775
10770.46 795
10771.44 801
10772.42 793
10773.39 831
10774.37 827
10775.35 794
10776.33 769
10777.31 799
10778.29 803
10779.27 798
10780.25 798
10781.23 828
10782.21 800
10783.19 835
10784.17 834
10785.15 804
10786.13 783
10787.11 839
10788.09 805
10789.07 839
10790.05 790
10791.03 815
10792.01 798
10792.99 833
10793.97 793
10794.95 811
10795.93 833
10796.91 806
10797.89 816
10798.87 788
10799.85 758
10800.83 751
10801.82 828
10802.80 793
10803.78 815
10804.76 780
10805.74 830
10806.72 810
10807.70 818
10808.68 827
10809.66 790
10810.64 818
10811.62 789
10812.61 782
10813.59 802
10814.57 788
10815.55 808
10816.53 827
10817.51 767
10818.49 829
10819.47 802
10820.46 809
10821.44 852
10822.42 851
10823.40 823
10824.38 843
10825.36 853
10826.35 796
10827.33 799
10828.31 762
10829.29 796
10830.27 831
10831.25 845
10832.24 830
10833.22 848
10834.20 826
10835.18 836
10836.17 805
10837.15 832
10838.13 860
10839.11 839
10840.09 840
10841.08 849
10842.06 842
10843.04 867
10844.02 890
10845.01 852
10845.99 862
10846.97 844
10847.96 889
10848.94 819
10849.92 846
10850.90 853
10851.89 850
10852.87 873
10853.85 877
10854.84 904
10855.82 880
10856.80 840
10857.78 887
10858.77 857
10859.75 855
10860.73 910
10861.72 919
10862.70 876
10863.68 860
10864.67 914
10865.65 929
10866.64 900
10867.62 876
10868.60 878
10869.59 914
10870.57 918
10871.55 920
10872.54 916
10873.52 946
10874.51 924
10875.49 882
10876.47 904
10877.46 925
10878.44 912
10879.43 935
10880.41 919
10881.39 925
10882.38 1003
10883.36 974
10884.35 947
10885.33 944
10886.32 961
10887.30 994
10888.29 970
10889.27 945
10890.25 1000
10891.24 998
10892.22 982
10893.21 981
10894.19 1040
10895.18 1003
10896.16 1013
10897.15 990
10898.13 1023
10899.12 1011
10900.10 1046
10901.09 1054
10902.07 1038
10903.06 1037
10904.04 1074
10905.03 1077
10906.01 1071
10907.00 1081
10907.99 988
10908.97 1033
10909.96 1022
10910.94 1092
10911.93 1090
10912.91 1075
10913.90 1081
10914.88 1056
10915.87 1062
10916.86 1091
10917.84 1093
10918.83 1057
10919.81 1092
10920.80 1064
10921.79 1096
10922.77 1121
10923.76 1107
10924.74 1102
10925.73 1152
10926.72 1167
10927.70 1116
10928.69 1102
10929.68 1126
10930.66 1140
10931.65 1146
10932.64 1174
10933.62 1173
10934.61 1191
10935.60 1200
10936.58 1208
10937.57 1185
10938.56 1270
10939.54 1219
10940.53 1215
10941.52 1260
10942.50 1276
10943.49 1317
10944.48 1336
10945.47 1347
10946.45 1358
10947.44 1363
10948.43 1329
10949.41 1395
10950.40 1425
10951.39 1385
10952.38 1370
10953.36 1413
10954.35 1441
10955.34 1455
10956.33 1455
10957.31 1492
10958.30 1459
10959.29 1488
10960.28 1493
10961.27 1448
10962.25 1423
10963.24 1428
10964.23 1407
10965.22 1348
10966.21 1381
10967.19 1315
10968.18 1349
10969.17 1315
10970.16 1315
10971.15 1278
10972.13 1304
10973.12 1288
10974.11 1325
10975.10 1307
10976.09 1296
10977.08 1351
10978.07 1352
10979.05 1342
10980.04 1314
10981.03 1365
10982.02 1373
10983.01 1399
10984.00 1349
10984.99 1371
10985.98 1361
10986.96 1380
10987.95 1372
10988.94 1382
10989.93 1410
10990.92 1478
10991.91 1494
10992.90 1534
10993.89 1639
10994.88 1632
10995.87 1639
10996.86 1719
10997.85 1794
10998.84 1769
10999.83 1777
11000.82 1724
11001.81 1774
11002.79 1686
11003.78 1651
11004.77 1592
11005.76 1560
11006.75 1481
11007.74 1468
11008.73 1431
11009.72 1393
11010.71 1371
11011.70 1327
11012.69 1362
11013.68 1264
11014.67 1264
11015.67 1267
11016.66 1267
11017.65 1261
11018.64 1262
11019.63 1266
11020.62 1262
11021.61 1231
11022.60 1218
11023.59 1202
11024.58 1169
11025.57 1224
11026.56 1224
11027.55 1242
11028.54 1214
11029.53 1198
11030.52 1188
11031.52 1225
11032.51 1206
11033.50 1251
11034.49 1228
11035.48 1202
11036.47 1139
11037.46 1204
11038.45 1172
11039.45 1163
11040.44 1196
11041.43 1191
11042.42 1214
11043.41 1155
11044.40 1171
11045.39 1141
11046.39 1103
11047.38 1088
11048.37 1146
11049.36 1143
11050.35 1177
11051.35 1137
11052.34 1102
11053.33 1101
11054.32 1060
11055.31 1098
11056.31 1069
11057.30 1087
11058.29 1105
11059.28 1124
11060.27 1134
11061.27 1142
11062.26 1073
11063.25 1140
11064.24 1120
11065.24 1135
11066.23 1090
11067.22 1120
11068.21 1111
11069.21 1104
11070.20 1101
11071.19 1145
11072.19 1141
11073.18 1058
11074.17 1125
11075.16 1126
11076.16 1080
11077.15 1095
11078.14 1107
11079.14 1075
11080.13 1106
11081.12 1110
11082.12 1076
11083.11 1103
11084.10 1064
11085.10 1074
11086.09 1075
11087.08 1074
11088.08 1069
11089.07 1058
11090.06 1010
11091.06 1054
11092.05 1029
11093.04 1070
11094.04 1056
11095.03 1038
11096.03 1018
11097.02 1059
11098.01 1020
11099.01 1022
11100.00 1037
11101.00 1042
11101.99 1060
11102.98 1068
11103.98 1088
11104.97 1034
11105.97 1062
11106.96 1074
11107.96 1059
11108.95 1042
11109.95 1049
11110.94 1037
11111.93 1037
11112.93 1079
11113.92 1053
11114.92 1045
11115.91 1054
11116.91 1046
11117.90 1060
11118.90 1043
11119.89 1033
11120.89 1067
11121.88 1048
11122.88 1046
11123.87 1054
11124.87 1063
11125.86 1069
11126.86 1130
11127.85 1046
11128.85 1076
11129.84 1033
11130.84 1052
11131.84 1043
11132.83 1104
11133.83 1143
11134.82 1085
11135.82 1091
11136.81 1068
11137.81 1054
11138.81 1070
11139.80 1040
11140.80 1050
11141.79 1079
11142.79 1053
11143.79 1058
11144.78 1018
11145.78 1013
11146.77 1041
11147.77 1034
11148.77 1038
11149.76 1025
11150.76 1071
11151.75 1030
11152.75 1043
11153.75 1022
11154.74 1040
11155.74 1013
11156.74 994
11157.73 992
11158.73 1012
11159.73 988
11160.72 999
11161.72 974
11162.72 963
11163.71 995
11164.71 963
11165.71 996
11166.71 997
11167.70 1004
11168.70 1026
11169.70 1016
11170.69 956
11171.69 977
11172.69 975
11173.69 1013
11174.68 1011
11175.68 1001
11176.68 952
11177.68 969
11178.67 1009
11179.67 1043
11180.67 1002
11181.67 985
11182.66 988
11183.66 961
11184.66 1018
11185.66 979
11186.66 985
11187.65 982
11188.65 998
11189.65 983
11190.65 1021
11191.65 988
11192.64 997
11193.64 970
11194.64 937
11195.64 1022
11196.64 1024
11197.64 987
11198.63 955
11199.63 1008
11200.63 989
11201.63 1016
11202.63 964
11203.63 1001
11204.63 1015
11205.63 1010
11206.62 1003
11207.62 1009
11208.62 989
11209.62 966
11210.62 1010
11211.62 1021
11212.62 961
11213.62 907
11214.62 981
11215.62 983
11216.61 1010
11217.61 936
11218.61 960
11219.61 988
11220.61 986
11221.61 955
11222.61 963
11223.61 973
11224.61 961
11225.61 982
11226.61 984
11227.61 962
11228.61 975
11229.61 996
11230.61 991
11231.61 1016
11232.61 954
11233.61 982
11234.61 988
11235.61 980
11236.61 982
11237.61 1033
11238.61 992
11239.61 997
11240.61 1014
11241.61 1006
11242.61 1019
11243.61 970
11244.61 1010
11245.61 975
11246.61 946
11247.61 987
11248.62 1019
11249.62 1009
11250.62 1017
11251.62 1016
11252.62 1035
11253.62 1029
11254.62 1024
11255.62 980
11256.62 981
11257.62 1026
11258.62 1065
11259.63 995
11260.63 1044
11261.63 1033
11262.63 1016
11263.63 1011
11264.63 1012
11265.63 1044
11266.64 1050
11267.64 1086
11268.64 1054
11269.64 1035
11270.64 1053
11271.64 1063
11272.65 1048
11273.65 1042
11274.65 1041
11275.65 1094
11276.65 1075
11277.65 1068
11278.66 1119
11279.66 1077
11280.66 1094
11281.66 1075
11282.67 1098
11283.67 1133
11284.67 1059
11285.67 1108
11286.67 1137
11287.68 1118
11288.68 1091
11289.68 1057
11290.68 1074
11291.69 1017
11292.69 1043
11293.69 1073
11294.70 1056
11295.70 1094
11296.70 1087
11297.70 1100
11298.71 1050
11299.71 1033
11300.71 1113
11301.72 1124
11302.72 1069
11303.72 1073
11304.72 1110
11305.73 1138
11306.73 1148
11307.73 1079
11308.74 1117
11309.74 1176
11310.74 1143
11311.75 1128
11312.75 1144
11313.76 1130
11314.76 1131
11315.76 1116
11316.77 1148
11317.77 1186
11318.77 1181
11319.78 1116
11320.78 1128
11321.79 1110
11322.79 1155
11323.79 1156
11324.80 1131
11325.80 1101
11326.81 1105
11327.81 1124
11328.81 1149
11329.82 1137
11330.82 1151
11331.83 1130
11332.83 1124
11333.84 1135
11334.84 1125
11335.85 1130
11336.85 1141
11337.85 1156
11338.86 1137
11339.86 1155
11340.87 1143
11341.87 1125
11342.88 1124
11343.88 1159
11344.89 1170
11345.89 1166
11346.90 1157
11347.90 1142
11348.91 1101
11349.91 1124
11350.92 1156
11351.92 1182
11352.93 1158
11353.94 1140
11354.94 1197
11355.95 1178
11356.95 1189
11357.96 1179
11358.96 1143
11359.97 1189
11360.97 1215
11361.98 1202
11362.99 1224
11363.99 1203
11365.00 1178
11366.00 1203
11367.01 1200
11368.02 1208
11369.02 1208
11370.03 1252
11371.03 1209
11372.04 1187
11373.05 1213
11374.05 1207
11375.06 1205
11376.06 1205
11377.07 1229
11378.08 1199
11379.08 1226
11380.09 1256
11381.10 1195
11382.10 1217
11383.11 1259
11384.12 1264
11385.12 1248
11386.13 1267
11387.14 1230
11388.14 1263
11389.15 1229
11390.16 1279
11391.17 1243
11392.17 1255
11393.18 1253
11394.19 1269
11395.19 1307
11396.20 1270
11397.21 1278
11398.22 1325
11399.22 1321
11400.23 1345
11401.24 1363
11402.25 1383
11403.25 1356
11404.26 1356
11405.27 1353
11406.28 1353
11407.28 1385
11408.29 1410
11409.30 1461
11410.31 1447
11411.31 1382
11412.32 1395
11413.33 1430
11414.34 1396
11415.35 1418
11416.35 1405
11417.36 1469
11418.37 1449
11419.38 1474
11420.39 1440
11421.40 1451
11422.40 1481
11423.41 1509
11424.42 1497
11425.43 1532
11426.44 1526
11427.45 1518
11428.46 1517
11429.46 1517
11430.47 1573
11431.48 1558
11432.49 1598
11433.50 1621
11434.51 1589
11435.52 1610
11436.53 1636
11437.54 1599
11438.54 1651
11439.55 1673
11440.56 1681
11441.57 1704
11442.58 1681
11443.59 1639
11444.60 1678
11445.61 1727
11446.62 1706
11447.63 1767
11448.64 1695
11449.65 1739
11450.66 1760
11451.67 1749
11452.68 1785
11453.69 1757
11454.70 1812
11455.71 1853
11456.72 1880
11457.73 1843
11458.74 1805
11459.75 1804
11460.76 1901
11461.77 1925
11462.78 1937
11463.79 1912
11464.80 1947
11465.81 1981
11466.82 1953
11467.83 1951
11468.84 1911
11469.85 1921
11470.86 1962
11471.87 1944
11472.88 1978
11473.89 2003
11474.90 2012
11475.91 2029
11476.92 2028
11477.93 2085
11478.95 2060
11479.96 2012
11480.97 2036
11481.98 2135
11482.99 2106
11484.00 2112
11485.01 2109
11486.02 2097
11487.03 2139
11488.05 2104
11489.06 2119
11490.07 2187
11491.08 2141
11492.09 2175
11493.10 2212
11494.11 2227
11495.13 2269
11496.14 2213
11497.15 2208
11498.16 2270
11499.17 2247
11500.18 2320
11501.20 2348
11502.21 2254
11503.22 2279
11504.23 2313
11505.24 2340
11506.26 2354
11507.27 2386
11508.28 2392
11509.29 2388
11510.30 2390
11511.32 2342
11512.33 2412
11513.34 2478
11514.35 2451
11515.37 2487
11516.38 2460
11517.39 2569
11518.40 2544
11519.42 2478
11520.43 2567
11521.44 2610
11522.45 2537
11523.47 2596
11524.48 2653
11525.49 2752
11526.51 2735
11527.52 2717
11528.53 2750
11529.55 2774
11530.56 2744
11531.57 2827
11532.59 2861
11533.60 2837
11534.61 2860
11535.63 2886
11536.64 2922
11537.65 3008
11538.67 3072
11539.68 3113
11540.69 3076
11541.71 3129
11542.72 3182
11543.73 3215
11544.75 3288
11545.76 3179
11546.78 3317
11547.79 3300
11548.80 3326
11549.82 3371
11550.83 3437
11551.85 3501
11552.86 3579
11553.87 3601
11554.89 3702
11555.90 3738
11556.92 3843
11557.93 3870
11558.95 3854
11559.96 3947
11560.97 3980
11561.99 4038
11563.00 4023
11564.02 4081
11565.03 4226
11566.05 4186
11567.06 4317
11568.08 4400
11569.09 4465
11570.11 4465
11571.12 4554
11572.14 4684
11573.15 4819
11574.17 4872
11575.18 4932
11576.20 5101
11577.21 5206
11578.23 5364
11579.24 5510
11580.26 5720
11581.27 5908
11582.29 6040
11583.30 6055
11584.32 6360
11585.33 6572
11586.35 6849
11587.37 6849
11588.38 6982
11589.40 7238
11590.41 7564
11591.43 7847
11592.44 8227
11593.46 8726
11594.48 9097
11595.49 9567
11596.51 10311
11597.52 10922
11598.54 11561
11599.56 12095
11600.57 12597
11601.59 13080
11602.61 13342
11603.62 13317
11604.64 13226
11605.66 12926
11606.67 12398
11607.69 11650
11608.70 11011
11609.72 10346
11610.74 9797
11611.75 9018
11612.77 8230
11613.79 7719
11614.81 7159
11615.82 6783
11616.84 6345
11617.86 6044
11618.87 5824
11619.89 5511
11620.91 5360
11621.92 5208
11622.94 5100
11623.96 4895
11624.98 4808
11625.99 4699
11627.01 4740
11628.03 4586
11629.05 4510
11630.06 4448
11631.08 4444
11632.10 4467
11633.12 4394
11634.13 4374
11635.15 4362
11636.17 4362
11637.19 4350
11638.20 4434
11639.22 4467
11640.24 4425
11641.26 4389
11642.28 4347
11643.29 4316
11644.31 4265
11645.33 4222
11646.35 4163
11647.37 4024
11648.39 3941
11649.40 3837
11650.42 3853
11651.44 3754
11652.46 3714
11653.48 3640
11654.50 3584
11655.51 3586
11656.53 3610
11657.55 3580
11658.57 3620
11659.59 3602
11660.61 3559
11661.63 3659
11662.65 3591
11663.67 3546
11664.68 3629
11665.70 3626
11666.72 3612
11667.74 3655
11668.76 3602
11669.78 3673
11670.80 3734
11671.82 3756
11672.84 3777
11673.86 3848
11674.88 3883
11675.90 3875
11676.92 3884
11677.94 3880
11678.96 3930
11679.98 3967
11680.99 4003
11682.01 3984
11683.03 4010
11684.05 3970
11685.07 3982
11686.09 3946
11687.11 3940
11688.13 3845
11689.15 3894
11690.17 3886
11691.19 3764
11692.21 3781
11693.24 3771
11694.26 3700
11695.28 3657
11696.30 3653
11697.32 3547
11698.34 3602
11699.36 3515
11700.38 3440
11701.40 3400
11702.42 3445
11703.44 3391
11704.46 3370
11705.48 3269
11706.50 3318
11707.52 3265
11708.54 3187
11709.57 3178
11710.59 3151
11711.61 3083
11712.63 3084
11713.65 3032
11714.67 3037
11715.69 2977
11716.71 2923
11717.73 2942
11718.76 2931
11719.78 2904
11720.80 2955
11721.82 2867
11722.84 2834
11723.86 2793
11724.89 2741
11725.91 2717
11726.93 2678
11727.95 2554
11728.97 2544
11729.99 2562
11731.02 2510
11732.04 2518
11733.06 2496
11734.08 2494
11735.10 2437
11736.13 2413
11737.15 2384
11738.17 2389
11739.19 2403
11740.22 2340
11741.24 2342
11742.26 2335
11743.28 2321
11744.30 2244
11745.33 2292
11746.35 2258
11747.37 2257
11748.40 2195
11749.42 2197
11750.44 2193
11751.46 2230
11752.49 2157
11753.51 2152
11754.53 2137
11755.56 2126
11756.58 2071
11757.60 2089
11758.62 2075
11759.65 2061
11760.67 2018
11761.69 1990
11762.72 1956
11763.74 1867
11764.76 1890
11765.79 1833
11766.81 1842
11767.83 1855
11768.86 1831
11769.88 1833
11770.91 1828
11771.93 1805
11772.95 1855
11773.98 1820
11775.00 1782
11776.02 1822
11777.05 1771
11778.07 1786
11779.10 1704
11780.12 1760
11781.14 1718
11782.17 1735
11783.19 1716
11784.22 1697
11785.24 1680
11786.26 1644
11787.29 1644
11788.31 1642
11789.34 1663
11790.36 1621
11791.39 1585
11792.41 1637
11793.44 1570
11794.46 1613
11795.49 1596
11796.51 1576
11797.54 1569
11798.56 1558
11799.59 1537
11800.61 1497
11801.63 1525
11802.66 1559
11803.69 1536
11804.71 1523
11805.74 1522
11806.76 1454
11807.79 1502
11808.81 1457
11809.84 1434
11810.86 1381
11811.89 1403
11812.91 1402
11813.94 1402
11814.96 1364
11815.99 1373
11817.01 1397
11818.04 1407
11819.07 1359
11820.09 1401
11821.12 1363
11822.14 1352
11823.17 1401
11824.20 1378
11825.22 1336
11826.25 1330
11827.27 1339
11828.30 1319
11829.33 1317
11830.35 1328
11831.38 1343
11832.40 1343
11833.43 1293
11834.46 1300
11835.48 1302
11836.51 1303
11837.54 1298
11838.56 1298
11839.59 1262
11840.62 1252
11841.64 1283
11842.67 1304
11843.70 1239
11844.72 1270
11845.75 1236
11846.78 1260
11847.80 1227
11848.83 1293
11849.86 1267
11850.89 1298
11851.91 1233
11852.94 1231
11853.97 1263
11854.99 1260
11856.02 1243
11857.05 1219
11858.08 1208
11859.10 1201
11860.13 1236
11861.16 1248
11862.19 1244
11863.21 1224
11864.24 1231
11865.27 1225
11866.30 1228
11867.33 1210
11868.35 1207
11869.38 1214
11870.41 1175
11871.44 1156
11872.47 1181
11873.49 1168
11874.52 1158
11875.55 1166
11876.58 1132
11877.61 1148
11878.63 1192
11879.66 1211
11880.69 1224
11881.72 1182
11882.75 1136
11883.78 1161
11884.81 1174
11885.83 1130
11886.86 1153
11887.89 1152
11888.92 1175
11889.95 1163
11890.98 1201
11892.01 1192
11893.04 1188
11894.06 1173
11895.09 1176
11896.12 1191
11897.15 1227
11898.18 1193
11899.21 1146
11900.24 1225
11901.27 1197
11902.30 1214
11903.33 1178
11904.36 1188
11905.39 1198
11906.42 1229
11907.45 1189
11908.48 1226
11909.50 1113
11910.53 1191
11911.56 1205
11912.59 1187
11913.62 1162
11914.65 1160
11915.68 1123
11916.71 1133
11917.74 1134
11918.77 1135
11919.80 1133
11920.83 1131
11921.86 1156
11922.89 1165
11923.92 1207
11924.95 1175
11925.99 1197
11927.02 1207
11928.05 1223
11929.08 1212
11930.11 1219
11931.14 1224
11932.17 1239
11933.20 1200
11934.23 1182
11935.26 1198
11936.29 1211
11937.32 1170
11938.35 1172
11939.38 1173
11940.41 1120
11941.45 1121
11942.48 1091
11943.51 1098
11944.54 1100
11945.57 1089
11946.60 1052
11947.63 1045
11948.66 1083
11949.70 1099
11950.73 1105
11951.76 1065
11952.79 1087
11953.82 1052
11954.85 1106
11955.88 1052
11956.92 1049
11957.95 1030
11958.98 1072
11960.01 1081
11961.04 1051
11962.08 1040
11963.11 1064
11964.14 1036
11965.17 1041
11966.20 1069
11967.24 1076
11968.27 1061
11969.30 1045
11970.33 1066
11971.36 1047
11972.40 1086
11973.43 1088
11974.46 1075
11975.49 1051
11976.53 1088
11977.56 1021
11978.59 1064
11979.62 1098
11980.66 1068
11981.69 1125
11982.72 1097
11983.76 1093
11984.79 1056
11985.82 1111
11986.85 1136
11987.89 1123
11988.92 1105
11989.95 1142
11990.99 1124
11992.02 1093
11993.05 1121
11994.09 1141
11995.12 1070
11996.15 1088
11997.19 1135
11998.22 1117
11999.25 1108
12000.29 1120
12001.32 1151
12002.35 1106
12003.39 1120
12004.42 1124
12005.46 1083
12006.49 1105
12007.52 1124
12008.56 1116
12009.59 1139
12010.63 1148
12011.66 1164
12012.69 1172
12013.73 1189
12014.76 1213
12015.80 1193
12016.83 1170
12017.86 1189
12018.90 1247
12019.93 1192
12020.97 1185
12022.00 1225
12023.04 1142
12024.07 1168
12025.11 1225
12026.14 1184
12027.18 1164
12028.21 1139
12029.25 1161
12030.28 1198
12031.32 1166
12032.35 1175
12033.39 1182
12034.42 1192
12035.46 1181
12036.49 1167
12037.53 1140
12038.56 1157
12039.60 1150
12040.63 1160
12041.67 1167
12042.70 1162
12043.74 1157
12044.77 1175
12045.81 1115
12046.84 1161
12047.88 1125
12048.92 1124
12049.95 1088
12050.99 1111
12052.02 1190
12053.06 1131
12054.09 1140
12055.13 1163
12056.17 1132
12057.20 1166
12058.24 1204
12059.27 1193
12060.31 1199
12061.35 1175
12062.38 1157
12063.42 1172
12064.46 1141
12065.49 1158
12066.53 1164
12067.56 1172
12068.60 1144
12069.64 1166
12070.67 1160
12071.71 1208
12072.75 1183
12073.78 1197
12074.82 1170
12075.86 1223
12076.89 1202
12077.93 1161
12078.97 1172
12080.01 1187
12081.04 1192
12082.08 1211
12083.12 1216
12084.15 1247
12085.19 1299
12086.23 1254
12087.27 1248
12088.30 1278
12089.34 1309
12090.38 1290
12091.41 1310
12092.45 1335
12093.49 1366
12094.53 1382
12095.57 1354
12096.60 1334
12097.64 1350
12098.68 1369
12099.72 1301
12100.75 1353
12101.79 1360
12102.83 1373
12103.87 1348
12104.91 1386
12105.94 1306
12106.98 1293
12108.02 1264
12109.06 1279
12110.10 1284
12111.14 1288
12112.17 1216
12113.21 1206
12114.25 1225
12115.29 1177
12116.33 1177
12117.37 1169
12118.40 1203
12119.44 1171
12120.48 1115
12121.52 1150
12122.56 1146
12123.60 1144
12124.64 1200
12125.68 1197
12126.72 1198
12127.75 1104
12128.79 1148
12129.83 1162
12130.87 1127
12131.91 1111
12132.95 1109
12133.99 1110
12135.03 1140
12136.07 1151
12137.11 1116
12138.15 1126
12139.19 1114
12140.23 1123
12141.27 1115
12142.31 1149
12143.35 1097
12144.38 1134
12145.42 1107
12146.46 1118
12147.50 1111
12148.54 1117
12149.58 1122
12150.62 1064
12151.66 1094
12152.70 1090
12153.74 1102
12154.78 1099
12155.82 1076
12156.87 1066
12157.91 1070
12158.95 1091
12159.99 1081
12161.03 1068
12162.07 1039
12163.11 1049
12164.15 1024
12165.19 1028
12166.23 1063
12167.27 1077
12168.31 1044
12169.35 1056
12170.39 1050
12171.43 1045
12172.47 1029
12173.52 1064
12174.56 1046
12175.60 1055
12176.64 1064
12177.68 1040
12178.72 1048
12179.76 1029
12180.80 1082
12181.85 999
12182.89 1023
12183.93 1004
12184.97 1039
12186.01 1038
12187.05 1038
12188.09 1036
12189.14 1038
12190.18 1032
12191.22 1023
12192.26 1030
12193.30 1033
12194.34 1027
12195.39 1033
12196.43 1077
12197.47 1018
12198.51 1043
12199.55 1050
12200.60 1037
12201.64 1007
12202.68 1009
12203.72 1007
12204.77 1057
12205.81 1003
12206.85 1045
12207.89 1035
12208.94 1076
12209.98 1049
12211.02 1026
12212.06 1082
12213.11 1042
12214.15 1071
12215.19 1071
12216.23 1075
12217.28 1068
12218.32 1030
12219.36 1034
12220.41 1045
12221.45 1038
12222.49 1048
12223.54 1021
12224.58 1039
12225.62 997
12226.66 1004
12227.71 1012
12228.75 1008
12229.79 1010
12230.84 1012
12231.88 992
12232.93 1033
12233.97 1049
12235.01 997
12236.06 1012
12237.10 1026
12238.14 1022
12239.19 1016
12240.23 987
12241.28 1004
12242.32 966
12243.36 1007
12244.41 1010
12245.45 1005
12246.50 967
12247.54 1023
12248.58 1031
12249.63 988
12250.67 987
12251.72 987
12252.76 933
12253.80 972
12254.85 960
12255.89 939
12256.94 970
12257.98 955
12259.03 982
12260.07 938
12261.12 920
12262.16 941
12263.21 939
12264.25 931
12265.30 964
12266.34 902
12267.39 940
12268.43 913
12269.48 949
12270.52 922
12271.57 900
12272.61 870
12273.66 912
12274.70 941
12275.75 935
12276.79 876
12277.84 907
12278.88 892
12279.93 889
12280.98 894
12282.02 886
12283.07 879
12284.11 891
12285.16 875
12286.20 887
12287.25 868
12288.30 872
12289.34 860
12290.39 852
12291.43 880
12292.48 850
12293.53 860
12294.57 860
12295.62 903
12296.66 882
12297.71 885
12298.76 820
12299.80 866
12300.85 864
12301.90 882
12302.94 842
12303.99 863
12305.04 848
12306.08 864
12307.13 830
12308.18 842
12309.22 868
12310.27 835
12311.32 860
12312.36 834
12313.41 832
12314.46 834
12315.50 857
12316.55 845
12317.60 841
12318.65 807
12319.69 860
12320.74 855
12321.79 828
12322.83 800
12323.88 846
12324.93 855
12325.98 828
12327.02 854
12328.07 848
12329.12 841
12330.17 802
12331.21 841
12332.26 845
12333.31 819
12334.36 778
12335.41 817
12336.45 810
12337.50 800
12338.55 827
12339.60 808
12340.65 829
12341.69 804
12342.74 817
12343.79 808
12344.84 787
12345.89 819
12346.94 836
12347.98 791
12349.03 826
12350.08 779
12351.13 835
12352.18 805
12353.23 842
12354.28 794
12355.32 804
12356.37 789
12357.42 808
12358.47 774
12359.52 780
12360.57 791
12361.62 809
12362.67 798
12363.72 793
12364.76 768
12365.81 793
12366.86 816
12367.91 794
12368.96 799
12370.01 793
12371.06 795
12372.11 799
12373.16 785
12374.21 800
12375.26 789
12376.31 774
12377.36 791
12378.41 820
12379.46 816
12380.51 810
12381.56 810
12382.61 807
12383.66 760
12384.71 803
12385.76 808
12386.81 817
12387.86 788
12388.91 793
12389.96 831
12391.01 810
12392.06 786
12393.11 807
12394.16 858
12395.21 826
12396.26 799
12397.31 799
12398.36 804
12399.41 776
12400.46 809
12401.51 792
12402.56 768
12403.61 769
12404.66 775
12405.71 817
12406.77 766
12407.82 785
12408.87 764
12409.92 820
12410.97 803
12412.02 789
12413.07 772
12414.12 806
12415.17 815
12416.23 805
12417.28 788
12418.33 775
12419.38 769
12420.43 789
12421.48 785
12422.53 793
12423.59 764
12424.64 806
12425.69 811
12426.74 765
12427.79 799
12428.84 777
12429.90 776
12430.95 773
12432.00 789
12433.05 802
12434.10 758
12435.16 795
12436.21 806
12437.26 794
12438.31 789
12439.37 786
12440.42 770
12441.47 779
12442.52 767
12443.58 756
12444.63 784
12445.68 785
12446.73 787
12447.79 785
12448.84 813
12449.89 785
12450.94 811
12452.00 805
12453.05 787
12454.10 784
12455.16 808
12456.21 801
12457.26 785
12458.31 770
12459.37 816
12460.42 773
12461.47 807
12462.53 825
12463.58 790
12464.63 787
12465.69 795
12466.74 817
12467.79 812
12468.85 796
12469.90 851
12470.95 810
12472.01 854
12473.06 847
12474.12 818
12475.17 814
12476.22 825
12477.28 840
12478.33 807
12479.39 867
12480.44 848
12481.49 841
12482.55 857
12483.60 882
12484.66 846
12485.71 866
12486.76 898
12487.82 927
12488.87 933
12489.93 927
12490.98 940
12492.04 976
12493.09 976
12494.15 1007
12495.20 997
12496.25 944
12497.31 967
12498.36 956
12499.42 966
12500.47 892
12501.53 902
12502.58 894
12503.64 922
12504.69 895
12505.75 824
12506.80 878
12507.86 869
12508.91 878
12509.97 849
12511.03 847
12512.08 839
12513.14 826
12514.19 806
12515.25 838
12516.30 817
12517.36 794
12518.41 820
12519.47 846
12520.52 809
12521.58 821
12522.64 838
12523.69 860
12524.75 850
12525.80 796
12526.86 870
12527.92 868
12528.97 876
12530.03 832
12531.08 843
12532.14 796
12533.20 839
12534.25 880
12535.31 850
12536.37 788
12537.42 798
12538.48 849
12539.54 819
12540.59 825
12541.65 822
12542.70 798
12543.76 827
12544.82 860
12545.88 845
12546.93 876
12547.99 846
12549.05 875
12550.10 856
12551.16 828
12552.22 861
12553.27 932
12554.33 886
12555.39 860
12556.45 883
12557.50 896
12558.56 878
12559.62 894
12560.67 913
12561.73 894
12562.79 959
12563.85 943
12564.90 977
12565.96 959
12567.02 1006
12568.08 1000
12569.14 1025
12570.19 1062
12571.25 1124
12572.31 1103
12573.37 1121
12574.42 1145
12575.48 1154
12576.54 1147
12577.60 1161
12578.66 1195
12579.72 1180
12580.77 1112
12581.83 1115
12582.89 1143
12583.95 1096
12585.01 1060
12586.07 1044
12587.12 1031
12588.18 1011
12589.24 990
12590.30 978
12591.36 972
12592.42 953
12593.48 909
12594.53 946
12595.59 949
12596.65 950
12597.71 928
12598.77 903
12599.83 865
12600.89 909
12601.95 884
12603.01 888
12604.07 900
12605.13 895
12606.18 950
12607.24 895
12608.30 917
12609.36 962
12610.42 933
12611.48 849
12612.54 968
12613.60 951
12614.66 988
12615.72 989
12616.78 979
12617.84 956
12618.90 958
12619.96 944
12621.02 921
12622.08 954
12623.14 947
12624.20 933
12625.26 927
12626.32 915
12627.38 911
12628.44 972
12629.50 911
12630.56 903
12631.62 902
12632.68 897
12633.74 886
12634.80 913
12635.86 889
12636.92 936
12637.98 937
12639.04 912
12640.11 922
12641.17 893
12642.23 926
12643.29 902
12644.35 973
12645.41 964
12646.47 965
12647.53 971
12648.59 1020
12649.65 987
12650.72 980
12651.78 1002
12652.84 1016
12653.90 1022
12654.96 1002
12656.02 1065
12657.08 1036
12658.14 1054
12659.21 1022
12660.27 1053
12661.33 1041
12662.39 1005
12663.45 1015
12664.51 1026
12665.58 997
12666.64 972
12667.70 957
12668.76 978
12669.82 999
12670.89 952
12671.95 920
12673.01 896
12674.07 902
12675.13 885
12676.20 936
12677.26 863
12678.32 872
12679.38 887
12680.45 874
12681.51 855
12682.57 882
12683.63 888
12684.70 896
12685.76 891
12686.82 915
12687.88 939
12688.95 911
12690.01 912
12691.07 899
12692.14 900
12693.20 905
12694.26 923
12695.32 908
12696.39 909
12697.45 856
12698.51 884
12699.58 897
12700.64 885
12701.70 886
12702.77 904
12703.83 892
12704.89 873
12705.96 901
12707.02 911
12708.08 898
12709.15 878
12710.21 863
12711.28 865
12712.34 853
12713.40 869
12714.47 881
12715.53 866
12716.59 846
12717.66 847
12718.72 872
12719.79 838
12720.85 871
12721.92 905
12722.98 826
12724.04 889
12725.11 846
12726.17 862
12727.24 852
12728.30 837
12729.37 849
12730.43 873
12731.49 876
12732.56 901
12733.62 873
12734.69 907
12735.75 879
12736.82 851
12737.88 929
12738.95 884
12740.01 921
12741.08 856
12742.14 858
12743.21 870
12744.27 862
12745.34 816
12746.40 824
12747.47 814
12748.53 829
12749.60 817
12750.66 861
12751.73 838
12752.79 817
12753.86 813
12754.93 793
12755.99 765
12757.06 754
12758.12 775
12759.19 776
12760.25 826
12761.32 758
12762.39 770
12763.45 739
12764.52 760
12765.58 757
12766.65 763
12767.72 768
12768.78 826
12769.85 773
12770.91 716
12771.98 734
12773.05 763
12774.11 765
12775.18 712
12776.25 755
12777.31 718
12778.38 761
12779.45 725
12780.51 722
12781.58 725
12782.65 744
12783.71 748
12784.78 725
12785.85 728
12786.91 710
12787.98 699
12789.05 703
12790.11 713
12791.18 716
12792.25 735
12793.31 711
12794.38 689
12795.45 656
12796.52 666
12797.58 736
12798.65 719
12799.72 679
12800.79 679
12801.85 712
12802.92 723
12803.99 770
12805.06 718
12806.12 706
12807.19 690
12808.26 679
12809.33 659
12810.39 704
12811.46 711
12812.53 697
12813.60 670
12814.67 699
12815.73 709
12816.80 663
12817.87 704
12818.94 693
12820.01 649
12821.08 690
12822.14 681
12823.21 672
12824.28 717
12825.35 668
12826.42 698
12827.49 690
12828.55 673
12829.62 697
12830.69 687
12831.76 683
12832.83 669
12833.90 676
12834.97 669
12836.04 692
12837.11 678
12838.17 669
12839.24 670
12840.31 715
12841.38 711
12842.45 653
12843.52 648
12844.59 676
12845.66 656
12846.73 644
12847.80 644
12848.87 636
12849.94 654
12851.01 662
12852.08 647
12853.14 664
12854.21 646
12855.28 602
12856.35 650
12857.42 667
12858.49 653
12859.56 659
12860.63 658
12861.70 657
12862.77 624
12863.84 638
12864.91 636
12865.98 631
12867.05 616
12868.12 646
12869.19 618
12870.26 611
12871.34 615
12872.41 625
12873.48 641
12874.55 641
12875.62 635
12876.69 590
12877.76 606
12878.83 625
12879.90 588
12880.97 564
12882.04 562
12883.11 638
12884.18 600
12885.25 623
12886.33 611
12887.40 571
12888.47 575
12889.54 558
12890.61 598
12891.68 587
12892.75 575
12893.82 596
12894.89 555
12895.97 571
12897.04 581
12898.11 583
12899.18 582
12900.25 569
12901.32 603
12902.40 590
12903.47 615
12904.54 579
12905.61 581
12906.68 575
12907.75 590
12908.83 549
12909.90 584
12910.97 564
12912.04 568
12913.11 583
12914.19 602
12915.26 624
12916.33 581
12917.40 599
12918.48 572
12919.55 570
12920.62 555
12921.69 564
12922.77 552
12923.84 541
12924.91 562
12925.98 529
12927.06 570
12928.13 543
12929.20 524
12930.27 585
12931.35 532
12932.42 576
12933.49 570
12934.57 559
12935.64 585
12936.71 594
12937.79 570
12938.86 553
12939.93 545
12941.01 528
12942.08 555
12943.15 550
12944.23 556
12945.30 567
12946.37 550
12947.45 574
12948.52 561
12949.59 572
12950.67 579
12951.74 554
12952.81 554
12953.89 590
12954.96 583
12956.04 528
12957.11 554
12958.18 556
12959.26 540
12960.33 531
12961.41 551
12962.48 559
12963.55 530
12964.63 528
12965.70 539
12966.78 562
12967.85 537
12968.93 525
12970.00 546
12971.07 587
12972.15 540
12973.22 567
12974.30 533
12975.37 557
12976.45 565
12977.52 568
12978.60 567
12979.67 533
12980.75 539
12981.82 580
12982.90 568
12983.97 539
12985.05 529
12986.12 568
12987.20 550
12988.27 571
12989.35 569
12990.42 555
12991.50 574
12992.57 531
12993.65 511
12994.73 532
12995.80 544
12996.88 555
12997.95 528
12999.03 571
13000.10 572
13001.18 555
13002.25 549
13003.33 553
13004.41 555
13005.48 536
13006.56 564
13007.63 584
13008.71 556
13009.79 527
13010.86 546
13011.94 541
13013.02 550
13014.09 557
13015.17 545
13016.24 543
13017.32 543
13018.40 546
13019.47 558
13020.55 547
13021.63 541
13022.70 554
13023.78 541
13024.86 559
13025.93 539
13027.01 557
13028.09 554
13029.16 539
13030.24 528
13031.32 544
13032.40 535
13033.47 557
13034.55 574
13035.63 585
13036.70 543
13037.78 533
13038.86 573
13039.94 528
13041.01 560
13042.09 584
13043.17 540
13044.25 523
13045.32 574
13046.40 527
13047.48 565
13048.56 596
13049.63 585
13050.71 575
13051.79 588
13052.87 549
13053.95 569
13055.02 566
13056.10 542
13057.18 577
13058.26 585
13059.34 592
13060.41 609
13061.49 555
13062.57 572
13063.65 586
13064.73 572
13065.81 561
13066.88 568
13067.96 545
13069.04 534
13070.12 581
13071.20 578
13072.28 577
13073.36 541
13074.43 538
13075.51 555
13076.59 518
13077.67 529
13078.75 560
13079.83 541
13080.91 539
13081.99 518
13083.07 551
13084.15 550
13085.23 510
13086.30 530
13087.38 534
13088.46 552
13089.54 546
13090.62 555
13091.70 561
13092.78 573
13093.86 516
13094.94 554
13096.02 569
13097.10 532
13098.18 555
13099.26 557
13100.34 557
13101.42 533
13102.50 566
13103.58 561
13104.66 543
13105.74 500
13106.82 517
13107.90 541
13108.98 541
13110.06 554
13111.14 539
13112.22 554
13113.30 551
13114.38 540
13115.46 578
13116.54 564
13117.62 555
13118.70 550
13119.78 565
13120.86 534
13121.95 530
13123.03 517
13124.11 572
13125.19 533
13126.27 543
13127.35 551
13128.43 551
13129.51 512
13130.59 544
13131.67 593
13132.76 564
13133.84 512
13134.92 554
13136.00 544
13137.08 521
13138.16 516
13139.24 506
13140.32 552
13141.41 565
13142.49 554
13143.57 557
13144.65 584
13145.73 529
13146.81 560
13147.90 554
13148.98 550
13150.06 552
13151.14 562
13152.22 567
13153.31 533
13154.39 552
13155.47 535
13156.55 562
13157.63 553
13158.72 528
13159.80 521
13160.88 580
13161.96 551
13163.05 539
13164.13 551
13165.21 542
13166.29 534
13167.38 587
13168.46 583
13169.54 537
13170.62 541
13171.71 527
13172.79 539
13173.87 528
13174.96 543
13176.04 554
13177.12 556
13178.20 509
13179.29 526
13180.37 522
13181.45 541
13182.54 544
13183.62 541
13184.70 566
13185.79 532
13186.87 552
13187.95 545
13189.04 531
13190.12 547
13191.20 557
13192.29 566
13193.37 556
13194.46 525
13195.54 542
13196.62 562
13197.71 556
13198.79 563
13199.88 546
13200.96 544
13202.04 551
13203.13 546
13204.21 552
13205.30 520
13206.38 537
13207.46 548
13208.55 555
13209.63 568
13210.72 518
13211.80 535
13212.89 552
13213.97 543
13215.05 558
13216.14 589
13217.22 538
13218.31 583
13219.39 534
13220.48 530
13221.56 520
13222.65 522
13223.73 531
13224.82 515
13225.90 569
13226.99 543
13228.07 534
13229.16 518
13230.24 518
13231.33 540
13232.41 571
13233.50 557
13234.58 535
13235.67 544
13236.76 567
13237.84 528
13238.93 504
13240.01 555
13241.10 569
13242.18 574
13243.27 544
13244.35 552
13245.44 539
13246.53 581
13247.61 565
13248.70 571
13249.78 558
13250.87 530
13251.96 550
13253.04 541
13254.13 552
13255.21 530
13256.30 566
13257.39 576
13258.47 533
13259.56 587
13260.65 608
13261.73 576
13262.82 543
13263.91 551
13264.99 584
13266.08 538
13267.17 584
13268.25 583
13269.34 566
13270.43 569
13271.51 539
13272.60 547
13273.69 591
13274.77 577
13275.86 553
13276.95 596
13278.04 567
13279.12 557
13280.21 567
13281.30 560
13282.38 551
13283.47 600
13284.56 570
13285.65 560
13286.73 585
13287.82 595
13288.91 612
13290.00 634
13291.08 623
13292.17 561
13293.26 562
13294.35 606
13295.44 582
13296.52 592
13297.61 587
13298.70 579
13299.79 611
13300.88 621
13301.96 596
13303.05 603
13304.14 606
13305.23 600
13306.32 613
13307.41 602
13308.49 567
13309.58 583
13310.67 597
13311.76 610
13312.85 619
13313.94 594
13315.02 580
13316.11 602
13317.20 616
13318.29 597
13319.38 564
13320.47 614
13321.56 611
13322.65 612
13323.74 622
13324.82 598
13325.91 612
13327.00 604
13328.09 626
13329.18 614
13330.27 616
13331.36 576
13332.45 593
13333.54 597
13334.63 607
13335.72 612
13336.81 603
13337.90 625
13338.99 587
13340.08 628
13341.17 591
13342.26 589
13343.35 583
13344.44 622
13345.53 651
13346.61 663
13347.70 604
13348.79 591
13349.89 595
13350.98 587
13352.07 607
13353.16 602
13354.25 612
13355.34 609
13356.43 621
13357.52 667
13358.61 645
13359.70 602
13360.79 621
13361.88 659
13362.97 631
13364.06 601
13365.15 606
13366.24 624
13367.33 627
13368.42 607
13369.51 634
13370.60 651
13371.70 628
13372.79 610
13373.88 622
13374.97 655
13376.06 612
13377.15 643
13378.24 627
13379.33 624
13380.43 572
13381.52 595
13382.61 613
13383.70 600
13384.79 610
13385.88 607
13386.97 594
13388.07 577
13389.16 583
13390.25 614
13391.34 592
13392.43 572
13393.52 619
13394.62 587
13395.71 603
13396.80 564
13397.89 593
13398.98 586
13400.08 579
13401.17 576
13402.26 575
13403.35 618
13404.45 612
13405.54 584
13406.63 622
13407.72 595
13408.82 582
13409.91 589
13411.00 608
13412.09 597
13413.19 592
13414.28 598
13415.37 581
13416.46 596
13417.56 614
13418.65 576
13419.74 585
13420.84 596
13421.93 611
13423.02 620
13424.11 597
13425.21 578
13426.30 587
13427.39 628
13428.49 607
13429.58 603
13430.67 593
13431.77 606
13432.86 600
13433.95 586
13435.05 594
13436.14 589
13437.24 628
13438.33 640
13439.42 636
13440.52 630
13441.61 576
13442.70 606
13443.80 619
13444.89 643
13445.99 609
13447.08 612
13448.17 604
13449.27 640
13450.36 584
13451.46 598
13452.55 613
13453.64 630
13454.74 615
13455.83 654
13456.93 635
13458.02 653
13459.12 656
13460.21 624
13461.31 659
13462.40 635
13463.50 654
13464.59 633
13465.69 624
13466.78 618
13467.87 639
13468.97 638
13470.06 673
13471.16 625
13472.25 618
13473.35 633
13474.44 630
13475.54 648
13476.64 658
13477.73 664
13478.83 657
13479.92 664
13481.02 666
13482.11 689
13483.21 642
13484.30 653
13485.40 679
13486.49 710
13487.59 656
13488.69 693
13489.78 658
13490.88 674
13491.97 689
13493.07 719
13494.17 709
13495.26 700
13496.36 724
13497.45 703
13498.55 691
13499.65 721
13500.74 719
13501.84 702
13502.93 697
13504.03 694
13505.13 687
13506.22 679
13507.32 698
13508.42 689
13509.51 656
13510.61 676
13511.71 690
13512.80 689
13513.90 670
13515.00 645
13516.09 632
13517.19 622
13518.29 613
13519.38 626
13520.48 603
13521.58 633
13522.68 639
13523.77 634
13524.87 586
13525.97 573
13527.06 613
13528.16 612
13529.26 619
13530.36 613
13531.45 602
13532.55 581
13533.65 618
13534.75 589
13535.84 609
13536.94 631
13538.04 624
13539.14 602
13540.23 585
13541.33 594
13542.43 621
13543.53 598
13544.63 613
13545.72 579
13546.82 570
13547.92 570
13549.02 574
13550.12 610
13551.22 588
13552.31 570
13553.41 583
13554.51 573
13555.61 575
13556.71 564
13557.81 556
13558.90 570
13560.00 594
13561.10 603
13562.20 576
13563.30 578
13564.40 577
13565.50 595
13566.60 628
13567.69 596
13568.79 595
13569.89 576
13570.99 610
13572.09 587
13573.19 604
13574.29 625
13575.39 608
13576.49 601
13577.59 635
13578.69 576
13579.79 581
13580.89 588
13581.98 573
13583.08 613
13584.18 594
13585.28 579
13586.38 601
13587.48 588
13588.58 602
13589.68 620
13590.78 603
13591.88 611
13592.98 631
13594.08 649
13595.18 586
13596.28 588
13597.38 588
13598.48 624
13599.58 616
13600.68 596
13601.78 592
13602.88 619
13603.98 627
13605.08 633
13606.18 627
13607.29 655
13608.39 634
13609.49 623
13610.59 636
13611.69 615
13612.79 620
13613.89 621
13614.99 620
13616.09 612
13617.19 658
13618.29 663
13619.39 632
13620.50 625
13621.60 589
13622.70 577
13623.80 618
13624.90 620
13626.00 625
13627.10 628
13628.20 610
13629.31 589
13630.41 593
13631.51 611
13632.61 601
13633.71 596
13634.81 649
13635.91 614
13637.02 606
13638.12 610
13639.22 593
13640.32 599
13641.42 611
13642.53 594
13643.63 594
13644.73 641
13645.83 615
13646.93 593
13648.04 625
13649.14 609
13650.24 626
13651.34 641
13652.45 632
13653.55 636
13654.65 604
13655.75 642
13656.85 624
13657.96 622
13659.06 619
13660.16 633
13661.27 677
13662.37 643
13663.47 652
13664.57 633
13665.68 653
13666.78 666
13667.88 657
13668.99 646
13670.09 647
13671.19 640
13672.29 648
13673.40 678
13674.50 650
13675.60 650
13676.71 669
13677.81 641
13678.91 665
13680.02 651
13681.12 653
13682.23 680
13683.33 671
13684.43 663
13685.54 638
13686.64 688
13687.74 723
13688.85 663
13689.95 667
13691.06 658
13692.16 647
13693.26 669
13694.37 676
13695.47 662
13696.58 678
13697.68 714
13698.78 714
13699.89 730
13700.99 737
13702.10 738
13703.20 731
13704.31 739
13705.41 742
13706.51 747
13707.62 769
13708.72 760
13709.83 736
13710.93 755
13712.04 789
13713.14 750
13714.25 757
13715.35 764
13716.46 764
13717.56 767
13718.67 758
13719.77 762
13720.88 756
13721.98 723
13723.09 714
13724.19 705
13725.30 702
13726.40 695
13727.51 693
13728.61 656
13729.72 667
13730.83 679
13731.93 663
13733.04 655
13734.14 653
13735.25 641
13736.35 624
13737.46 645
13738.57 678
13739.67 645
13740.78 675
13741.88 659
13742.99 681
13744.09 699
13745.20 669
13746.31 657
13747.41 656
13748.52 663
13749.63 666
13750.73 681
13751.84 704
13752.94 701
13754.05 722
13755.16 687
13756.26 646
13757.37 677
13758.48 642
13759.58 658
13760.69 649
13761.80 666
13762.90 690
13764.01 696
13765.12 679
13766.22 691
13767.33 703
13768.44 739
13769.55 699
13770.65 692
13771.76 684
13772.87 694
13773.97 678
13775.08 685
13776.19 712
13777.30 696
13778.40 728
13779.51 668
13780.62 678
13781.73 669
13782.83 633
13783.94 669
13785.05 666
13786.16 673
13787.26 630
13788.37 671
13789.48 609
13790.59 618
13791.70 627
13792.80 625
13793.91 649
13795.02 637
13796.13 657
13797.24 651
13798.35 646
13799.45 649
13800.56 665
13801.67 626
13802.78 649
13803.89 629
13805.00 663
13806.10 646
13807.21 640
13808.32 631
13809.43 645
13810.54 652
13811.65 644
13812.76 646
13813.86 656
13814.97 602
13816.08 607
13817.19 633
13818.30 615
13819.41 613
13820.52 645
13821.63 638
13822.74 608
13823.85 623
13824.96 608
13826.06 621
13827.17 625
13828.28 617
13829.39 604
13830.50 636
13831.61 631
13832.72 607
13833.83 596
13834.94 621
13836.05 650
13837.16 614
13838.27 616
13839.38 599
13840.49 592
13841.60 589
13842.71 653
13843.82 626
13844.93 599
13846.04 622
13847.15 607
13848.26 623
13849.37 617
13850.48 649
13851.59 641
13852.70 653
13853.81 666
13854.92 608
13856.03 628
13857.14 621
13858.25 594
13859.37 603
13860.48 637
13861.59 625
13862.70 623
13863.81 616
13864.92 606
13866.03 586
13867.14 600
13868.25 605
13869.36 616
13870.47 613
13871.59 647
13872.70 607
13873.81 623
13874.92 625
13876.03 639
13877.14 635
13878.25 623
13879.36 599
13880.48 640
13881.59 593
13882.70 618
13883.81 652
13884.92 645
13886.03 682
13887.15 633
13888.26 637
13889.37 637
13890.48 633
13891.59 629
13892.71 679
13893.82 673
13894.93 652
13896.04 666
13897.15 686
13898.27 644
13899.38 648
13900.49 656
13901.60 686
13902.72 668
13903.83 657
13904.94 628
13906.05 617
13907.17 626
13908.28 621
13909.39 627
13910.50 617
13911.62 632
13912.73 636
13913.84 623
13914.95 618
13916.07 570
13917.18 589
13918.29 561
13919.41 569
13920.52 613
13921.63 644
13922.75 597
13923.86 592
13924.97 619
13926.09 612
13927.20 596
13928.31 599
13929.43 579
13930.54 588
13931.65 596
13932.77 606
13933.88 593
13934.99 579
13936.11 615
13937.22 616
13938.34 586
13939.45 560
13940.56 618
13941.68 602
13942.79 614
13943.91 615
13945.02 562
13946.13 555
13947.25 580
13948.36 555
13949.48 573
13950.59 568
13951.70 597
13952.82 607
13953.93 591
13955.05 543
13956.16 551
13957.28 571
13958.39 547
13959.51 588
13960.62 576
13961.74 613
13962.85 586
13963.97 580
13965.08 593
13966.20 573
13967.31 555
13968.43 574
13969.54 577
13970.66 599
13971.77 624
13972.89 620
13974.00 571
13975.12 565
13976.23 597
13977.35 576
13978.46 583
13979.58 578
13980.69 600
13981.81 579
13982.92 579
13984.04 564
13985.16 571
13986.27 566
13987.39 591
13988.50 621
13989.62 604
13990.74 566
13991.85 538
13992.97 553
13994.08 594
13995.20 552
13996.32 587
13997.43 569
13998.55 593
13999.66 604
14000.78 541
14001.90 587
14003.01 575
14004.13 567
14005.25 586
14006.36 583
14007.48 561
14008.60 596
14009.71 626
14010.83 587
14011.95 562
14013.06 625
14014.18 591
14015.30 580
14016.41 546
14017.53 548
14018.65 568
14019.76 549
14020.88 554
14022.00 563
14023.12 596
14024.23 567
14025.35 591
14026.47 582
14027.59 605
14028.70 552
14029.82 601
14030.94 615
14032.06 569
14033.17 554
14034.29 600
14035.41 579
14036.53 593
14037.64 572
14038.76 605
14039.88 615
14041.00 589
14042.11 614
14043.23 593
14044.35 600
14045.47 599
14046.59 617
14047.71 610
14048.82 621
14049.94 575
14051.06 603
14052.18 670
14053.30 586
14054.42 596
14055.53 619
14056.65 648
14057.77 598
14058.89 612
14060.01 614
14061.13 644
14062.25 652
14063.36 646
14064.48 645
14065.60 648
14066.72 652
14067.84 671
14068.96 633
14070.08 643
14071.20 653
14072.32 658
14073.44 689
14074.55 693
14075.67 714
14076.79 728
14077.91 712
14079.03 679
14080.15 662
14081.27 661
14082.39 702
14083.51 705
14084.63 719
14085.75 698
14086.87 710
14087.99 778
14089.11 757
14090.23 720
14091.35 738
14092.47 800
14093.59 796
14094.71 768
14095.83 747
14096.95 770
14098.07 755
14099.19 726
14100.31 728
14101.43 689
14102.55 711
14103.67 710
14104.79 755
14105.91 694
14107.03 700
14108.15 675
14109.27 641
14110.39 634
14111.51 616
14112.64 626
14113.76 618
14114.88 624
14116.00 582
14117.12 606
14118.24 603
14119.36 610
14120.48 601
14121.60 636
14122.72 620
14123.85 595
14124.97 557
14126.09 591
14127.21 542
14128.33 589
14129.45 562
14130.57 584
14131.70 572
14132.82 593
14133.94 576
14135.06 589
14136.18 563
14137.30 581
14138.43 562
14139.55 615
14140.67 575
14141.79 577
14142.91 547
14144.03 560
14145.16 567
14146.28 580
14147.40 567
14148.52 572
14149.65 551
14150.77 538
14151.89 536
14153.01 546
14154.13 568
14155.26 561
14156.38 559
14157.50 526
14158.62 572
14159.75 604
14160.87 570
14161.99 556
14163.12 540
14164.24 587
14165.36 570
14166.48 570
14167.61 547
14168.73 558
14169.85 573
14170.98 557
14172.10 561
14173.22 558
14174.35 529
14175.47 542
14176.59 589
14177.72 534
14178.84 541
14179.96 544
14181.09 564
14182.21 510
14183.33 520
14184.46 528
14185.58 529
14186.70 562
14187.83 563
14188.95 558
14190.07 587
14191.20 519
14192.32 537
14193.45 531
14194.57 525
14195.69 542
14196.82 550
14197.94 547
14199.07 520
14200.19 507
14201.32 529
14202.44 556
14203.56 516
14204.69 521
14205.81 530
14206.94 533
14208.06 543
14209.19 534
14210.31 530
14211.44 521
14212.56 509
14213.69 516
14214.81 557
14215.93 510
14217.06 482
14218.18 501
14219.31 527
14220.43 514
14221.56 521
14222.68 494
14223.81 544
14224.94 530
14226.06 493
14227.19 513
14228.31 474
14229.44 489
14230.56 522
14231.69 514
14232.81 509
14233.94 527
14235.06 532
14236.19 547
14237.32 517
14238.44 476
14239.57 497
14240.69 528
14241.82 514
14242.94 489
14244.07 507
14245.20 474
14246.32 472
14247.45 517
14248.57 519
14249.70 474
14250.83 506
14251.95 500
14253.08 508
14254.21 492
14255.33 505
14256.46 503
14257.59 501
14258.71 469
14259.84 498
14260.97 522
14262.09 497
14263.22 506
14264.35 488
14265.47 513
14266.60 483
14267.73 471
14268.85 512
14269.98 505
14271.11 473
14272.23 485
14273.36 477
14274.49 498
14275.62 506
14276.74 490
14277.87 486
14279.00 472
14280.12 461
14281.25 504
14282.38 477
14283.51 467
14284.63 453
14285.76 460
14286.89 494
14288.02 464
14289.15 496
14290.27 468
14291.40 483
14292.53 482
14293.66 493
14294.78 496
14295.91 463
14297.04 494
14298.17 465
14299.30 443
14300.42 463
14301.55 463
14302.68 473
14303.81 502
14304.94 452
14306.07 490
14307.19 471
14308.32 469
14309.45 448
14310.58 459
14311.71 460
14312.84 466
14313.97 489
14315.10 477
14316.22 453
14317.35 441
14318.48 445
14319.61 453
14320.74 450
14321.87 462
14323.00 476
14324.13 461
14325.26 448
14326.39 444
14327.51 447
14328.64 487
14329.77 442
14330.90 464
14332.03 439
14333.16 435
14334.29 442
14335.42 435
14336.55 430
14337.68 454
14338.81 436
14339.94 436
14341.07 471
14342.20 435
14343.33 435
14344.46 482
14345.59 462
14346.72 475
14347.85 454
14348.98 479
14350.11 445
14351.24 446
14352.37 478
14353.50 438
14354.63 463
14355.76 429
14356.89 438
14358.02 458
14359.15 443
14360.28 454
14361.41 480
14362.54 463
14363.67 445
14364.80 465
14365.94 455
14367.07 431
14368.20 475
14369.33 440
14370.46 451
14371.59 454
14372.72 467
14373.85 460
14374.98 441
14376.11 451
14377.25 436
14378.38 460
14379.51 492
14380.64 442
14381.77 431
14382.90 477
14384.03 447
14385.16 450
14386.30 462
14387.43 477
14388.56 473
14389.69 451
14390.82 454
14391.95 439
14393.09 462
14394.22 433
14395.35 454
14396.48 467
14397.61 442
14398.75 434
14399.88 460
14401.01 461
14402.14 471
14403.27 445
14404.41 483
14405.54 487
14406.67 484
14407.80 456
14408.94 454
14410.07 451
14411.20 444
14412.33 431
14413.47 462
14414.60 474
14415.73 455
14416.87 498
14418.00 449
14419.13 453
14420.26 457
14421.40 442
14422.53 478
14423.66 484
14424.80 461
14425.93 456
14427.06 459
14428.20 465
14429.33 468
14430.46 468
14431.59 491
14432.73 478
14433.86 460
14435.00 457
14436.13 492
14437.26 474
14438.40 502
14439.53 419
14440.66 467
14441.80 467
14442.93 478
14444.06 497
14445.20 455
14446.33 473
14447.47 474
14448.60 481
14449.73 455
14450.87 471
14452.00 486
14453.14 471
14454.27 440
14455.41 454
14456.54 468
14457.67 476
14458.81 478
14459.94 488
14461.08 491
14462.21 481
14463.35 486
14464.48 470
14465.62 472
14466.75 454
14467.89 497
14469.02 478
14470.15 495
14471.29 492
14472.42 478
14473.56 516
14474.69 500
14475.83 513
14476.96 487
14478.10 497
14479.24 519
14480.37 527
14481.51 513
14482.64 510
14483.78 512
14484.91 525
14486.05 499
14487.18 528
14488.32 455
14489.45 493
14490.59 513
14491.73 516
14492.86 509
14494.00 521
14495.13 518
14496.27 514
14497.40 507
14498.54 503
14499.68 530
14500.81 552
14501.95 510
14503.08 493
14504.22 519
14505.36 499
14506.49 528
14507.63 520
14508.77 512
14509.90 533
14511.04 542
14512.18 574
14513.31 547
14514.45 562
14515.58 531
14516.72 565
14517.86 575
14519.00 539
14520.13 531
14521.27 544
14522.41 577
14523.54 566
14524.68 541
14525.82 543
14526.95 560
14528.09 527
14529.23 568
14530.37 551
14531.50 515
14532.64 565
14533.78 553
14534.91 515
14536.05 508
14537.19 551
14538.33 538
14539.46 516
14540.60 521
14541.74 533
14542.88 497
14544.02 506
14545.15 558
14546.29 538
14547.43 522
14548.57 520
14549.70 509
14550.84 538
14551.98 523
14553.12 518
14554.26 493
14555.39 461
14556.53 455
14557.67 486
14558.81 486
14559.95 502
14561.09 484
14562.22 488
14563.36 477
14564.50 504
14565.64 501
14566.78 503
14567.92 457
14569.06 475
14570.20 499
14571.33 503
14572.47 477
14573.61 463
14574.75 457
14575.89 508
14577.03 468
14578.17 472
14579.31 482
14580.45 496
14581.59 518
14582.72 464
14583.86 494
14585.00 481
14586.14 519
14587.28 492
14588.42 512
14589.56 480
14590.70 483
14591.84 503
14592.98 496
14594.12 507
14595.26 510
14596.40 500
14597.54 484
14598.68 475
14599.82 487
14600.96 492
14602.10 513
14603.24 509
14604.38 505
14605.52 506
14606.66 509
14607.80 512
14608.94 495
14610.08 497
14611.22 500
14612.36 485
14613.50 518
14614.64 497
14615.78 531
14616.92 482
14618.06 508
14619.20 521
14620.34 509
14621.49 491
14622.63 539
14623.77 507
14624.91 511
14626.05 480
14627.19 511
14628.33 523
14629.47 500
14630.61 541
14631.75 488
14632.90 515
14634.04 489
14635.18 513
14636.32 511
14637.46 545
14638.60 528
14639.74 515
14640.88 485
14642.03 493
14643.17 485
14644.31 497
14645.45 510
14646.59 448
14647.73 490
14648.88 482
14650.02 478
14651.16 469
14652.30 511
14653.44 535
14654.59 452
14655.73 486
14656.87 503
14658.01 469
14659.16 450
14660.30 474
14661.44 445
14662.58 468
14663.72 453
14664.87 464
14666.01 435
14667.15 456
14668.29 468
14669.44 462
14670.58 457
14671.72 462
14672.87 472
14674.01 448
14675.15 433
14676.29 463
14677.44 465
14678.58 469
14679.72 442
14680.87 452
14682.01 412
14683.15 422
14684.30 407
14685.44 437
14686.58 445
14687.73 436
14688.87 419
14690.01 450
14691.16 469
14692.30 414
14693.44 466
14694.59 436
14695.73 454
14696.87 451
14698.02 443
14699.16 440
14700.30 414
14701.45 414
14702.59 427
14703.74 455
14704.88 432
14706.02 451
14707.17 428
14708.31 432
14709.46 398
14710.60 444
14711.75 430
14712.89 434
14714.03 420
14715.18 422
14716.32 414
14717.47 444
14718.61 432
14719.76 410
14720.90 459
14722.05 427
14723.19 431
14724.34 423
14725.48 433
14726.63 424
14727.77 425
14728.92 404
14730.06 425
14731.21 416
14732.35 424
14733.50 424
14734.64 427
14735.79 416
14736.93 424
14738.08 433
14739.22 416
14740.37 414
14741.51 425
14742.66 443
14743.80 416
14744.95 428
14746.09 415
14747.24 440
14748.39 427
14749.53 429
14750.68 445
14751.82 438
14752.97 444
14754.11 446
14755.26 423
14756.41 432
14757.55 440
14758.70 426
14759.85 434
14760.99 389
14762.14 395
14763.28 402
14764.43 404
14765.58 434
14766.72 412
14767.87 395
14769.02 426
14770.16 395
14771.31 394
14772.46 394
14773.60 417
14774.75 421
14775.90 413
14777.04 393
14778.19 416
14779.34 410
14780.48 418
14781.63 398
14782.78 404
14783.92 400
14785.07 387
14786.22 386
14787.37 405
14788.51 396
14789.66 382
14790.81 414
14791.96 410
14793.10 413
14794.25 405
14795.40 391
14796.54 408
14797.69 408
14798.84 406
14799.99 389
14801.14 396
14802.28 412
14803.43 383
14804.58 394
14805.73 408
14806.88 418
14808.02 408
14809.17 423
14810.32 416
14811.47 399
14812.62 387
14813.76 388
14814.91 390
14816.06 380
14817.21 382
14818.36 394
14819.51 389
14820.65 388
14821.80 420
14822.95 402
14824.10 425
14825.25 401
14826.40 391
14827.55 387
14828.69 374
14829.84 396
14830.99 389
14832.14 386
14833.29 371
14834.44 380
14835.59 398
14836.74 397
14837.89 393
14839.04 355
14840.19 388
14841.33 414
14842.48 403
14843.63 405
14844.78 420
14845.93 356
14847.08 379
14848.23 421
14849.38 411
14850.53 390
14851.68 380
14852.83 399
14853.98 382
14855.13 366
14856.28 355
14857.43 383
14858.58 387
14859.73 420
14860.88 382
14862.03 410
14863.18 386
14864.33 387
14865.48 410
14866.63 379
14867.78 387
14868.93 405
14870.08 411
14871.23 394
14872.38 385
14873.53 374
14874.68 391
14875.83 388
14876.98 380
14878.14 382
14879.29 410
14880.44 377
14881.59 381
14882.74 383
14883.89 385
14885.04 381
14886.19 406
14887.34 395
14888.49 425
14889.64 418
14890.80 397
14891.95 426
14893.10 393
14894.25 415
14895.40 386
14896.55 403
14897.70 387
14898.86 391
14900.01 388
14901.16 376
14902.31 381
14903.46 418
14904.61 394
14905.77 379
14906.92 380
14908.07 376
14909.22 393
14910.37 394
14911.53 415
14912.68 412
14913.83 410
14914.98 380
14916.13 399
14917.29 416
14918.44 401
14919.59 380
14920.74 396
14921.90 389
14923.05 384
14924.20 396
14925.35 412
14926.51 413
14927.66 399
14928.81 425
14929.96 387
14931.12 417
14932.27 382
14933.42 411
14934.57 419
14935.73 432
14936.88 418
14938.03 406
14939.19 410
14940.34 398
14941.49 410
14942.65 405
14943.80 396
14944.95 421
14946.11 422
14947.26 423
14948.41 425
14949.57 418
14950.72 426
14951.87 399
14953.03 396
14954.18 379
14955.33 420
14956.49 415
14957.64 411
14958.80 409
14959.95 417
14961.10 420
14962.26 387
14963.41 376
14964.57 391
14965.72 370
14966.87 394
14968.03 397
14969.18 393
14970.34 416
14971.49 375
14972.65 403
14973.80 385
14974.95 384
14976.11 381
14977.26 389
14978.42 406
14979.57 415
14980.73 427
14981.88 386
14983.04 390
14984.19 389
14985.35 407
14986.50 381
14987.66 367
14988.81 406
14989.97 407
14991.12 398
14992.28 380
14993.43 402
14994.59 405
14995.74 430
14996.90 390
14998.05 379
14999.21 374
15000.36 397
15001.52 396
15002.67 362
15003.83 389
15004.99 393
15006.14 391
15007.30 395
15008.45 373
15009.61 407
15010.76 399
15011.92 420
15013.08 421
15014.23 398
15015.39 377
15016.54 364
15017.70 404
15018.86 386
15020.01 368
15021.17 396
15022.32 392
15023.48 378
15024.64 381
15025.79 371
15026.95 411
15028.11 396
15029.26 414
15030.42 384
15031.58 381
15032.73 409
15033.89 398
15035.05 397
15036.20 379
15037.36 369
15038.52 375
15039.67 381
15040.83 386
15041.99 385
15043.15 363
15044.30 391
15045.46 425
15046.62 394
15047.77 407
15048.93 375
15050.09 389
15051.25 368
15052.40 391
15053.56 366
15054.72 381
15055.88 399
15057.03 358
15058.19 374
15059.35 400
15060.51 397
15061.66 399
15062.82 386
15063.98 406
15065.14 398
15066.30 399
15067.45 404
15068.61 421
15069.77 371
15070.93 371
15072.09 362
15073.24 371
15074.40 367
15075.56 397
15076.72 409
15077.88 390
15079.04 428
15080.20 399
15081.35 436
15082.51 384
15083.67 425
15084.83 388
15085.99 433
15087.15 391
15088.31 423
15089.46 408
15090.62 385
15091.78 359
15092.94 375
15094.10 387
15095.26 374
15096.42 386
15097.58 392
15098.74 386
15099.90 405
15101.06 395
15102.22 406
15103.37 413
15104.53 402
15105.69 391
15106.85 394
15108.01 368
15109.17 397
15110.33 400
15111.49 359
15112.65 400
15113.81 411
15114.97 412
15116.13 408
15117.29 388
15118.45 403
15119.61 396
15120.77 392
15121.93 419
15123.09 403
15124.25 407
15125.41 410
15126.57 427
15127.73 415
15128.89 387
15130.05 405
15131.21 387
15132.37 402
15133.53 386
15134.69 362
15135.86 392
15137.02 391
15138.18 405
15139.34 394
15140.50 417
15141.66 413
15142.82 394
15143.98 404
15145.14 397
15146.30 373
15147.46 385
15148.63 415
15149.79 419
15150.95 414
15152.11 383
15153.27 423
15154.43 424
15155.59 426
15156.75 381
15157.92 398
15159.08 382
15160.24 378
15161.40 392
15162.56 397
15163.72 357
15164.89 397
15166.05 388
15167.21 406
15168.37 406
15169.53 383
15170.69 394
15171.86 382
15173.02 416
15174.18 408
15175.34 412
15176.51 400
15177.67 427
15178.83 402
15179.99 407
15181.15 386
15182.32 436
15183.48 431
15184.64 435
15185.80 391
15186.97 432
15188.13 425
15189.29 385
15190.46 412
15191.62 398
15192.78 441
15193.94 415
15195.11 423
15196.27 405
15197.43 393
15198.60 397
15199.76 408
15200.92 420
15202.08 412
15203.25 439
15204.41 433
15205.57 399
15206.74 404
15207.90 417
15209.06 402
15210.23 415
15211.39 434
15212.56 425
15213.72 410
15214.88 453
15216.05 414
15217.21 440
15218.37 411
15219.54 451
15220.70 453
15221.87 453
15223.03 437
15224.19 443
15225.36 446
15226.52 457
15227.69 448
15228.85 428
15230.01 463
15231.18 440
15232.34 468
15233.51 434
15234.67 425
15235.84 422
15237.00 429
15238.16 416
15239.33 439
15240.49 456
15241.66 441
15242.82 433
15243.99 428
15245.15 432
15246.32 418
15247.48 434
15248.65 436
15249.81 442
15250.98 429
15252.14 404
15253.31 418
15254.47 408
15255.64 404
15256.80 414
15257.97 432
15259.13 403
15260.30 416
15261.46 422
15262.63 419
15263.80 393
15264.96 406
15266.13 400
15267.29 404
15268.46 383
15269.62 415
15270.79 410
15271.96 445
15273.12 386
15274.29 402
15275.45 427
15276.62 430
15277.79 424
15278.95 402
15280.12 379
15281.28 399
15282.45 441
15283.62 415
15284.78 423
15285.95 405
15287.12 397
15288.28 441
15289.45 441
15290.62 397
15291.78 404
15292.95 420
15294.12 412
15295.28 420
15296.45 429
15297.62 424
15298.78 411
15299.95 404
15301.12 408
15302.28 439
15303.45 390
15304.62 426
15305.78 375
15306.95 423
15308.12 384
15309.29 438
15310.45 402
15311.62 394
15312.79 399
15313.96 395
15315.12 402
15316.29 393
15317.46 422
15318.63 407
15319.79 432
15320.96 429
15322.13 420
15323.30 409
15324.46 427
15325.63 388
15326.80 419
15327.97 399
15329.14 435
15330.30 410
15331.47 401
15332.64 406
15333.81 391
15334.98 409
15336.14 414
15337.31 423
15338.48 401
15339.65 412
15340.82 414
15341.99 424
15343.16 410
15344.32 442
15345.49 411
15346.66 424
15347.83 397
15349.00 445
15350.17 436
15351.34 401
15352.51 397
15353.67 383
15354.84 420
15356.01 425
15357.18 404
15358.35 407
15359.52 399
15360.69 391
15361.86 423
15363.03 406
15364.20 426
15365.37 413
15366.54 433
15367.71 406
15368.87 423
15370.04 434
15371.21 435
15372.38 420
15373.55 409
15374.72 433
15375.89 427
15377.06 414
15378.23 421
15379.40 436
15380.57 452
15381.74 447
15382.91 429
15384.08 446
15385.25 426
15386.42 407
15387.59 422
15388.76 440
15389.93 439
15391.10 393
15392.27 436
15393.44 414
15394.62 451
15395.79 428
15396.96 447
15398.13 420
15399.30 440
15400.47 431
15401.64 426
15402.81 439
15403.98 408
15405.15 427
15406.32 416
15407.49 426
15408.66 432
15409.84 443
15411.01 454
15412.18 419
15413.35 412
15414.52 432
15415.69 393
15416.86 425
15418.03 404
15419.21 432
15420.38 408
15421.55 420
15422.72 413
15423.89 429
15425.06 411
15426.24 419
15427.41 401
15428.58 414
15429.75 429
15430.92 413
15432.09 386
15433.27 404
15434.44 404
15435.61 385
15436.78 392
15437.96 378
15439.13 409
15440.30 417
15441.47 412
15442.64 406
15443.82 397
15444.99 419
15446.16 429
15447.33 403
15448.51 401
15449.68 391
15450.85 397
15452.02 413
15453.20 426
15454.37 416
15455.54 409
15456.72 436
15457.89 432
15459.06 424
15460.23 416
15461.41 421
15462.58 432
15463.75 397
15464.93 408
15466.10 413
15467.27 434
15468.45 446
15469.62 400
15470.79 384
15471.97 417
15473.14 389
15474.31 400
15475.49 379
15476.66 378
15477.83 388
15479.01 423
15480.18 414
15481.36 417
15482.53 416
15483.70 426
15484.88 419
15486.05 414
15487.23 437
15488.40 421
15489.57 441
15490.75 407
15491.92 406
15493.10 444
15494.27 457
15495.44 437
15496.62 434
15497.79 397
15498.97 435
15500.14 441
15501.32 392
15502.49 417
15503.67 396
15504.84 407
15506.02 449
15507.19 438
15508.36 404
15509.54 421
15510.71 382
15511.89 411
15513.06 396
15514.24 408
15515.41 408
15516.59 399
15517.77 403
15518.94 414
15520.12 420
15521.29 416
15522.47 388
15523.64 409
15524.82 410
15525.99 400
15527.17 434
15528.34 400
15529.52 423
15530.69 416
15531.87 444
15533.05 437
15534.22 425
15535.40 408
15536.57 432
15537.75 432
15538.93 397
15540.10 423
15541.28 444
15542.45 433
15543.63 434
15544.81 406
15545.98 392
15547.16 446
15548.33 433
15549.51 424
15550.69 413
15551.86 422
15553.04 448
15554.22 435
15555.39 429
15556.57 448
15557.75 448
15558.92 456
15560.10 470
15561.28 454
15562.45 456
15563.63 429
15564.81 439
15565.99 409
15567.16 456
15568.34 440
15569.52 443
15570.69 435
15571.87 462
15573.05 453
15574.23 474
15575.40 477
15576.58 457
15577.76 484
15578.93 454
15580.11 477
15581.29 477
15582.47 446
15583.65 457
15584.82 460
15586.00 444
15587.18 432
15588.36 442
15589.53 465
15590.71 470
15591.89 484
15593.07 476
15594.25 445
15595.42 467
15596.60 437
15597.78 483
15598.96 482
15600.14 468
15601.32 455
15602.49 496
15603.67 487
15604.85 497
15606.03 484
15607.21 503
15608.39 472
15609.56 469
15610.74 479
15611.92 488
15613.10 480
15614.28 468
15615.46 459
15616.64 518
15617.82 527
15619.00 498
15620.17 513
15621.35 514
15622.53 524
15623.71 496
15624.89 535
15626.07 517
15627.25 520
15628.43 503
15629.61 489
15630.79 529
15631.97 517
15633.15 482
15634.33 492
15635.51 527
15636.69 554
15637.87 535
15639.05 509
15640.22 514
15641.40 524
15642.58 541
15643.76 505
15644.94 499
15646.12 507
15647.30 540
15648.48 522
15649.66 534
15650.85 520
15652.03 542
15653.21 522
15654.39 538
15655.57 541
15656.75 529
15657.93 547
15659.11 546
15660.29 523
15661.47 519
15662.65 562
15663.83 533
15665.01 534
15666.19 517
15667.37 519
15668.55 527
15669.73 527
15670.92 517
15672.10 491
15673.28 533
15674.46 498
15675.64 506
15676.82 503
15678.00 525
15679.18 509
15680.36 508
15681.55 489
15682.73 536
15683.91 517
15685.09 500
15686.27 513
15687.45 508
15688.63 512
15689.82 494
15691.00 506
15692.18 470
15693.36 502
15694.54 543
15695.73 535
15696.91 509
15698.09 495
15699.27 538
15700.45 548
15701.64 494
15702.82 527
15704.00 543
15705.18 558
15706.36 506
15707.55 529
15708.73 514
15709.91 533
15711.09 510
15712.28 515
15713.46 502
15714.64 511
15715.82 539
15717.01 512
15718.19 522
15719.37 510
15720.55 525
15721.74 534
15722.92 546
15724.10 528
15725.29 571
15726.47 535
15727.65 552
15728.84 565
15730.02 551
15731.20 556
15732.39 569
15733.57 543
15734.75 529
15735.94 555
15737.12 525
15738.30 560
15739.49 545
15740.67 543
15741.85 542
15743.04 563
15744.22 556
15745.40 561
15746.59 579
15747.77 578
15748.96 589
15750.14 537
15751.32 574
15752.51 572
15753.69 565
15754.88 555
15756.06 567
15757.24 565
15758.43 572
15759.61 547
15760.80 522
15761.98 519
15763.17 548
15764.35 518
15765.53 541
15766.72 537
15767.90 533
15769.09 525
15770.27 530
15771.46 535
15772.64 521
15773.83 505
15775.01 564
15776.20 511
15777.38 533
15778.57 517
15779.75 510
15780.94 529
15782.12 515
15783.31 524
15784.49 523
15785.68 506
15786.86 486
15788.05 478
15789.23 494
15790.42 486
15791.60 497
15792.79 497
15793.98 501
15795.16 432
15796.35 511
15797.53 474
15798.72 492
15799.90 501
15801.09 538
15802.28 474
15803.46 463
15804.65 483
15805.83 492
15807.02 482
15808.21 478
15809.39 488
15810.58 445
15811.76 475
15812.95 474
15814.14 474
15815.32 456
15816.51 489
15817.70 475
15818.88 471
15820.07 485
15821.26 483
15822.44 478
15823.63 488
15824.82 518
15826.00 512
15827.19 440
15828.38 467
15829.56 471
15830.75 479
15831.94 503
15833.12 452
15834.31 471
15835.50 448
15836.69 488
15837.87 499
15839.06 474
15840.25 479
15841.44 432
15842.62 458
15843.81 457
15845.00 452
15846.18 447
15847.37 460
15848.56 481
15849.75 497
15850.94 468
15852.12 477
15853.31 477
15854.50 488
15855.69 487
15856.87 445
15858.06 446
15859.25 460
15860.44 474
15861.63 443
15862.81 451
15864.00 453
15865.19 460
15866.38 479
15867.57 497
15868.76 481
15869.94 478
15871.13 494
15872.32 461
15873.51 474
15874.70 489
15875.89 477
15877.08 487
15878.26 497
15879.45 501
15880.64 471
15881.83 477
15883.02 468
15884.21 487
15885.40 502
15886.59 484
15887.78 479
15888.97 480
15890.15 469
15891.34 435
15892.53 457
15893.72 481
15894.91 512
15896.10 515
15897.29 516
15898.48 479
15899.67 481
15900.86 514
15902.05 505
15903.24 481
15904.43 489
15905.62 492
15906.81 497
15908.00 519
15909.19 478
15910.38 495
15911.57 489
15912.76 509
15913.95 481
15915.14 491
15916.33 479
15917.52 503
15918.71 504
15919.90 483
15921.09 510
15922.28 497
15923.47 493
15924.66 469
15925.85 490
15927.04 477
15928.23 499
15929.42 493
15930.61 508
15931.80 515
15932.99 480
15934.18 452
15935.38 485
15936.57 486
15937.76 463
15938.95 431
15940.14 470
15941.33 509
15942.52 453
15943.71 444
15944.90 459
15946.10 473
15947.29 445
15948.48 428
15949.67 442
15950.86 445
15952.05 425
15953.24 441
15954.44 453
15955.63 449
15956.82 447
15958.01 448
15959.20 422
15960.39 416
15961.59 433
15962.78 441
15963.97 430
15965.16 427
15966.35 441
15967.55 437
15968.74 418
15969.93 398
15971.12 415
15972.31 416
15973.51 408
15974.70 407
15975.89 436
15977.08 418
15978.28 412
15979.47 425
15980.66 427
15981.85 429
15983.05 418
15984.24 412
15985.43 406
15986.62 433
15987.82 414
15989.01 415
15990.20 434
15991.40 399
15992.59 405
15993.78 399
15994.98 385
15996.17 396
15997.36 404
15998.55 400
15999.75 402
16000.94 396
16002.13 415
16003.33 420
16004.52 432
16005.72 412
16006.91 406
16008.10 442
16009.30 388
16010.49 408
16011.68 405
16012.88 420
16014.07 399
16015.26 407
16016.46 426
16017.65 406
16018.85 408
16020.04 377
16021.23 383
16022.43 400
16023.62 381
16024.82 400
16026.01 385
16027.21 384
16028.40 369
16029.59 378
16030.79 393
16031.98 382
16033.18 404
16034.37 382
16035.57 394
16036.76 382
16037.96 397
16039.15 410
16040.35 423
16041.54 395
16042.73 427
16043.93 393
16045.12 387
16046.32 389
16047.51 388
16048.71 401
16049.91 372
16051.10 371
16052.30 409
16053.49 390
16054.69 367
16055.88 354
16057.08 402
16058.27 399
16059.47 385
16060.66 396
16061.86 397
16063.05 389
16064.25 389
16065.45 377
16066.64 378
16067.84 406
16069.03 369
16070.23 372
16071.42 375
16072.62 377
16073.82 382
16075.01 374
16076.21 390
16077.41 371
16078.60 392
16079.80 396
16080.99 374
16082.19 391
16083.39 382
16084.58 368
16085.78 371
16086.98 367
16088.17 371
16089.37 355
16090.57 401
16091.76 376
16092.96 349
16094.16 386
16095.35 370
16096.55 383
16097.75 361
16098.94 379
16100.14 355
16101.34 399
16102.53 384
16103.73 380
16104.93 352
16106.13 413
16107.32 370
16108.52 377
16109.72 366
16110.92 402
16112.11 395
16113.31 395
16114.51 401
16115.71 406
16116.90 394
16118.10 367
16119.30 399
16120.50 378
16121.69 407
16122.89 404
16124.09 387
16125.29 391
16126.49 379
16127.68 383
16128.88 404
16130.08 388
16131.28 399
16132.48 374
16133.67 358
16134.87 368
16136.07 387
16137.27 392
16138.47 361
16139.67 381
16140.86 364
16142.06 358
16143.26 368
16144.46 365
16145.66 363
16146.86 375
16148.06 411
16149.26 381
16150.45 363
16151.65 367
16152.85 346
16154.05 368
16155.25 378
16156.45 359
16157.65 384
16158.85 363
16160.05 369
16161.25 350
16162.45 374
16163.64 373
16164.84 383
16166.04 398
16167.24 426
16168.44 401
16169.64 379
16170.84 367
16172.04 380
16173.24 382
16174.44 383
16175.64 397
16176.84 404
16178.04 387
16179.24 371
16180.44 372
16181.64 357
16182.84 374
16184.04 370
16185.24 376
16186.44 395
16187.64 397
16188.84 363
16190.04 369
16191.24 362
16192.44 378
16193.64 380
16194.84 353
16196.04 376
16197.24 382
16198.44 379
16199.65 364
16200.85 400
16202.05 400
16203.25 384
16204.45 373
16205.65 385
16206.85 349
16208.05 361
16209.25 375
16210.45 379
16211.65 391
16212.86 370
16214.06 391
16215.26 372
16216.46 387
16217.66 360
16218.86 384
16220.06 385
16221.27 386
16222.47 394
16223.67 354
16224.87 384
16226.07 369
16227.27 385
16228.48 401
16229.68 374
16230.88 392
16232.08 391
16233.28 383
16234.48 408
16235.69 402
16236.89 399
16238.09 371
16239.29 419
16240.50 425
16241.70 381
16242.90 392
16244.10 375
16245.30 370
16246.51 414
16247.71 400
16248.91 402
16250.11 412
16251.32 387
16252.52 377
16253.72 382
16254.92 373
16256.13 408
16257.33 433
16258.53 425
16259.74 393
16260.94 374
16262.14 417
16263.35 420
16264.55 422
16265.75 418
16266.95 406
16268.16 418
16269.36 411
16270.56 408
16271.77 436
16272.97 421
16274.17 415
16275.38 423
16276.58 422
16277.79 421
16278.99 416
16280.19 414
16281.40 428
16282.60 417
16283.80 438
16285.01 412
16286.21 439
16287.42 423
16288.62 436
16289.82 422
16291.03 425
16292.23 422
16293.44 412
16294.64 416
16295.84 428
16297.05 450
16298.25 463
16299.46 440
16300.66 446
16301.87 452
16303.07 453
16304.27 418
16305.48 395
16306.68 408
16307.89 411
16309.09 430
16310.30 436
16311.50 436
16312.71 425
16313.91 411
16315.12 409
16316.32 419
16317.53 383
16318.73 412
16319.94 402
16321.14 408
16322.35 393
16323.55 420
16324.76 389
16325.96 403
16327.17 395
16328.38 409
16329.58 402
16330.79 386
16331.99 390
16333.20 371
16334.40 397
16335.61 369
16336.81 388
16338.02 391
16339.23 377
16340.43 363
16341.64 363
16342.84 343
16344.05 377
16345.26 384
16346.46 381
16347.67 375
16348.87 365
16350.08 350
16351.29 353
16352.49 355
16353.70 363
16354.91 359
16356.11 342
16357.32 362
16358.53 344
16359.73 354
16360.94 367
16362.15 378
16363.35 353
16364.56 367
16365.77 378
16366.97 352
16368.18 350
16369.39 339
16370.59 362
16371.80 354
16373.01 356
16374.21 380
16375.42 368
16376.63 363
16377.84 351
16379.04 360
16380.25 354
16381.46 366
16382.67 341
16383.87 349
16385.08 345
16386.29 336
16387.50 340
16388.70 341
16389.91 356
16391.12 370
16392.33 361
16393.53 368
16394.74 341
16395.95 389
16397.16 366
16398.37 367
16399.57 364
16400.78 356
16401.99 350
16403.20 353
16404.41 336
16405.62 333
16406.82 349
16408.03 331
16409.24 330
16410.45 324
16411.66 348
16412.87 343
16414.07 341
16415.28 346
16416.49 362
16417.70 352
16418.91 355
16420.12 337
16421.33 340
16422.54 345
16423.75 355
16424.95 355
16426.16 351
16427.37 337
16428.58 327
16429.79 361
16431.00 366
16432.21 333
16433.42 340
16434.63 331
16435.84 344
16437.05 368
16438.26 360
16439.47 344
16440.68 335
16441.88 347
16443.09 357
16444.30 345
16445.51 337
16446.72 330
16447.93 327
16449.14 325
16450.35 315
16451.56 339
16452.77 369
16453.98 385
16455.19 351
16456.40 338
16457.61 331
16458.82 338
16460.03 351
16461.24 337
16462.45 347
16463.67 356
16464.88 331
16466.09 334
16467.30 327
16468.51 362
16469.72 343
16470.93 363
16472.14 328
16473.35 314
16474.56 335
16475.77 352
16476.98 332
16478.19 327
16479.40 341
16480.62 313
16481.83 328
16483.04 334
16484.25 314
16485.46 306
16486.67 345
16487.88 325
16489.09 324
16490.31 322
16491.52 309
16492.73 323
16493.94 360
16495.15 321
16496.36 335
16497.57 333
16498.79 318
16500.00 322
16501.21 318
16502.42 324
16503.63 328
16504.85 342
16506.06 361
16507.27 353
16508.48 302
16509.69 328
16510.91 335
16512.12 339
16513.33 326
16514.54 328
16515.76 315
16516.97 323
16518.18 328
16519.39 323
16520.60 336
16521.82 319
16523.03 332
16524.24 325
16525.46 313
16526.67 321
16527.88 319
16529.09 310
16530.31 329
16531.52 330
16532.73 332
16533.95 335
16535.16 339
16536.37 302
16537.58 319
16538.80 323
16540.01 333
16541.22 314
16542.44 329
16543.65 331
16544.86 332
16546.08 334
16547.29 329
16548.50 339
16549.72 290
16550.93 329
16552.15 342
16553.36 332
16554.57 308
16555.79 325
16557.00 310
16558.21 327
16559.43 352
16560.64 341
16561.86 322
16563.07 328
16564.28 351
16565.50 327
16566.71 314
16567.93 318
16569.14 330
16570.36 354
16571.57 343
16572.78 295
16574.00 302
16575.21 321
16576.43 307
16577.64 317
16578.86 329
16580.07 331
16581.29 337
16582.50 340
16583.72 325
16584.93 309
16586.15 284
16587.36 313
16588.58 325
16589.79 310
16591.01 318
16592.22 330
16593.44 311
16594.65 315
16595.87 333
16597.08 328
16598.30 317
16599.51 311
16600.73 301
16601.94 306
16603.16 306
16604.37 294
16605.59 310
16606.81 309
16608.02 308
16609.24 306
16610.45 302
16611.67 298
16612.89 305
16614.10 284
16615.32 313
16616.53 298
16617.75 305
16618.97 321
16620.18 302
16621.40 327
16622.61 304
16623.83 317
16625.05 305
16626.26 323
16627.48 325
16628.70 298
16629.91 287
16631.13 289
16632.35 281
16633.56 305
16634.78 292
16636.00 290
16637.21 323
16638.43 320
16639.65 316
16640.86 296
16642.08 347
16643.30 345
16644.51 285
16645.73 298
16646.95 310
16648.17 275
16649.38 291
16650.60 314
16651.82 317
16653.03 314
16654.25 323
16655.47 314
16656.69 305
16657.90 297
16659.12 308
16660.34 324
16661.56 310
16662.77 297
16663.99 286
16665.21 308
16666.43 303
16667.65 316
16668.86 299
16670.08 309
16671.30 299
16672.52 312
16673.74 316
16674.95 320
16676.17 322
16677.39 309
16678.61 328
16679.83 299
16681.05 316
16682.26 315
16683.48 332
16684.70 320
16685.92 341
16687.14 297
16688.36 299
16689.58 283
16690.79 290
16692.01 288
16693.23 296
16694.45 317
16695.67 298
16696.89 314
16698.11 285
16699.33 269
16700.55 302
16701.76 296
16702.98 281
16704.20 295
16705.42 291
16706.64 296
16707.86 291
16709.08 272
16710.30 314
16711.52 318
16712.74 296
16713.96 295
16715.18 291
16716.40 295
16717.62 283
16718.84 312
16720.06 297
16721.28 295
16722.50 331
16723.72 301
16724.94 326
16726.16 287
16727.38 288
16728.60 315
16729.82 292
16731.04 273
16732.26 298
16733.48 303
16734.70 295
16735.92 274
16737.14 309
16738.36 303
16739.58 283
16740.80 298
16742.02 298
16743.24 296
16744.46 293
16745.68 280
16746.90 292
16748.12 302
16749.35 300
16750.57 303
16751.79 311
16753.01 275
16754.23 270
16755.45 290
16756.67 306
16757.89 281
16759.11 316
16760.33 298
16761.56 313
16762.78 313
16764.00 296
16765.22 308
16766.44 297
16767.66 314
16768.88 295
16770.11 308
16771.33 303
16772.55 287
16773.77 307
16774.99 273
16776.22 290
16777.44 291
16778.66 306
16779.88 286
16781.10 292
16782.33 301
16783.55 293
16784.77 289
16785.99 283
16787.21 296
16788.44 285
16789.66 307
16790.88 280
16792.10 302
16793.33 292
16794.55 305
16795.77 333
16796.99 302
16798.22 312
16799.44 290
16800.66 300
16801.88 316
16803.11 315
16804.33 311
16805.55 314
16806.78 317
16808.00 314
16809.22 295
16810.44 292
16811.67 277
16812.89 294
16814.11 314
16815.34 275
16816.56 312
16817.78 317
16819.01 286
16820.23 290
16821.45 272
16822.68 291
16823.90 297
16825.13 283
16826.35 281
16827.57 308
16828.80 305
16830.02 308
16831.24 313
16832.47 292
16833.69 303
16834.92 305
16836.14 303
16837.36 312
16838.59 296
16839.81 293
16841.04 328
16842.26 333
16843.48 324
16844.71 276
16845.93 324
16847.16 302
16848.38 305
16849.61 336
16850.83 326
16852.06 288
16853.28 320
16854.51 291
16855.73 286
16856.95 314
16858.18 298
16859.40 337
16860.63 332
16861.85 316
16863.08 334
16864.30 307
16865.53 321
16866.75 299
16867.98 297
16869.21 320
16870.43 317
16871.66 317
16872.88 331
16874.11 311
16875.33 338
16876.56 322
16877.78 340
16879.01 332
16880.23 317
16881.46 309
16882.69 353
16883.91 341
16885.14 324
16886.36 335
16887.59 345
16888.81 347
16890.04 330
16891.27 311
16892.49 324
16893.72 337
16894.94 309
16896.17 323
16897.40 334
16898.62 317
16899.85 316
16901.08 329
16902.30 326
16903.53 354
16904.76 335
16905.98 330
16907.21 329
16908.44 331
16909.66 316
16910.89 311
16912.12 297
16913.34 295
16914.57 328
16915.80 331
16917.02 326
16918.25 310
16919.48 314
16920.70 318
16921.93 301
16923.16 300
16924.39 307
16925.61 339
16926.84 312
16928.07 300
16929.30 313
16930.52 312
16931.75 309
16932.98 296
16934.21 311
16935.43 315
16936.66 325
16937.89 302
16939.12 290
16940.34 310
16941.57 312
16942.80 323
16944.03 310
16945.26 295
16946.48 303
16947.71 291
16948.94 305
16950.17 322
16951.40 291
16952.62 312
16953.85 312
16955.08 313
16956.31 314
16957.54 293
16958.77 286
16959.99 326
16961.22 296
16962.45 271
16963.68 275
16964.91 312
16966.14 295
16967.37 296
16968.60 289
16969.82 307
16971.05 311
16972.28 302
16973.51 291
16974.74 302
16975.97 317
16977.20 309
16978.43 312
16979.66 307
16980.89 297
16982.11 305
16983.34 301
16984.57 302
16985.80 307
16987.03 306
16988.26 296
16989.49 292
16990.72 266
16991.95 287
16993.18 291
16994.41 298
16995.64 310
16996.87 297
16998.10 287
16999.33 305
17000.56 284
17001.79 295
17003.02 284
17004.25 276
17005.48 301
17006.71 328
17007.94 302
17009.17 275
17010.40 307
17011.63 301
17012.86 294
17014.09 308
17015.32 305
17016.55 297
17017.78 288
17019.01 292
17020.25 312
17021.48 265
17022.71 286
17023.94 278
17025.17 278
17026.40 255
17027.63 296
17028.86 292
17030.09 317
17031.32 268
17032.55 297
17033.79 307
17035.02 315
17036.25 298
17037.48 288
17038.71 302
17039.94 308
17041.17 295
17042.41 304
17043.64 298
17044.87 295
17046.10 313
17047.33 300
17048.56 305
17049.80 281
17051.03 312
17052.26 312
17053.49 294
17054.72 270
17055.95 255
17057.19 273
17058.42 299
17059.65 297
17060.88 279
17062.12 306
17063.35 302
17064.58 286
17065.81 303
17067.04 287
17068.28 255
17069.51 290
17070.74 295
17071.97 305
17073.21 293
17074.44 298
17075.67 299
17076.90 294
17078.14 297
17079.37 289
17080.60 312
17081.84 299
17083.07 282
17084.30 289
17085.54 280
17086.77 284
17088.00 297
17089.23 290
17090.47 297
17091.70 279
17092.93 293
17094.17 288
17095.40 259
17096.63 262
17097.87 271
17099.10 273
17100.34 274
17101.57 269
17102.80 283
17104.04 292
17105.27 313
17106.50 304
17107.74 294
17108.97 316
17110.21 268
17111.44 300
17112.67 298
17113.91 278
17115.14 275
17116.38 280
17117.61 276
17118.84 277
17120.08 275
17121.31 269
17122.55 289
17123.78 267
17125.02 287
17126.25 289
17127.48 305
17128.72 297
17129.95 277
17131.19 286
17132.42 272
17133.66 274
17134.89 271
17136.13 297
17137.36 276
17138.60 282
17139.83 284
17141.07 265
17142.30 273
17143.54 269
17144.77 298
17146.01 288
17147.24 262
17148.48 252
17149.71 302
17150.95 297
17152.19 287
17153.42 279
17154.66 273
17155.89 279
17157.13 273
17158.36 262
17159.60 254
17160.83 280
17162.07 300
17163.31 287
17164.54 250
17165.78 239
17167.01 262
17168.25 292
17169.49 295
17170.72 278
17171.96 266
17173.19 289
17174.43 287
17175.67 263
17176.90 256
17178.14 286
17179.38 263
17180.61 293
17181.85 292
17183.09 298
17184.32 271
17185.56 280
17186.80 304
17188.03 287
17189.27 287
17190.51 290
17191.74 270
17192.98 266
17194.22 287
17195.45 279
17196.69 293
17197.93 269
17199.16 276
17200.40 268
17201.64 277
17202.88 294
17204.11 271
17205.35 269
17206.59 255
17207.83 273
17209.06 277
17210.30 280
17211.54 288
17212.78 282
17214.01 283
17215.25 302
17216.49 262
17217.73 269
17218.96 263
17220.20 281
17221.44 268
17222.68 278
17223.92 249
17225.15 256
17226.39 275
17227.63 281
17228.87 284
17230.11 302
17231.35 280
17232.58 290
17233.82 296
17235.06 282
17236.30 272
17237.54 271
17238.78 285
17240.01 282
17241.25 299
17242.49 280
17243.73 265
17244.97 271
17246.21 290
17247.45 287
17248.69 278
17249.93 261
17251.16 283
17252.40 267
17253.64 257
17254.88 276
17256.12 281
17257.36 295
17258.60 273
17259.84 263
17261.08 270
17262.32 278
17263.56 294
17264.80 265
17266.04 276
17267.28 293
17268.51 275
17269.75 270
17270.99 267
17272.23 250
17273.47 275
17274.71 276
17275.95 282
17277.19 298
17278.43 275
17279.67 274
17280.91 291
17282.15 282
17283.39 268
17284.63 276
17285.87 292
17287.11 292
17288.35 257
17289.60 297
17290.84 263
17292.08 275
17293.32 277
17294.56 301
17295.80 279
17297.04 253
17298.28 266
17299.52 279
17300.76 260
17302.00 260
17303.24 272
17304.48 282
17305.72 261
17306.96 247
17308.21 257
17309.45 280
17310.69 286
17311.93 283
17313.17 292
17314.41 281
17315.65 277
17316.89 266
17318.14 263
17319.38 267
17320.62 258
17321.86 268
17323.10 282
17324.34 278
17325.59 294
17326.83 269
17328.07 253
17329.31 270
17330.55 294
17331.79 290
17333.04 297
17334.28 272
17335.52 286
17336.76 281
17338.00 298
17339.25 264
17340.49 268
17341.73 271
17342.97 277
17344.22 272
17345.46 276
17346.70 279
17347.94 297
17349.19 272
17350.43 298
17351.67 283
17352.91 278
17354.16 286
17355.40 273
17356.64 248
17357.88 259
17359.13 291
17360.37 246
17361.61 260
17362.86 286
17364.10 258
17365.34 259
17366.58 258
17367.83 244
17369.07 281
17370.31 277
17371.56 285
17372.80 274
17374.04 287
17375.29 250
17376.53 261
17377.78 279
17379.02 260
17380.26 248
17381.51 273
17382.75 295
17383.99 275
17385.24 285
17386.48 275
17387.72 282
17388.97 253
17390.21 271
17391.46 282
17392.70 248
17393.94 257
17395.19 283
17396.43 279
17397.68 257
17398.92 246
17400.17 276
17401.41 312
17402.65 280
17403.90 277
17405.14 288
17406.39 283
17407.63 262
17408.88 277
17410.12 293
17411.37 273
17412.61 262
17413.86 252
17415.10 267
17416.35 244
17417.59 263
17418.84 284
17420.08 278
17421.33 278
17422.57 271
17423.82 287
17425.06 279
17426.31 311
17427.55 293
17428.80 281
17430.04 264
17431.29 276
17432.53 287
17433.78 290
17435.03 269
17436.27 266
17437.52 285
17438.76 292
17440.01 280
17441.25 273
17442.50 303
17443.75 283
17444.99 279
17446.24 295
17447.48 270
17448.73 284
17449.98 273
17451.22 282
17452.47 289
17453.71 286
17454.96 272
17456.21 289
17457.45 281
17458.70 284
17459.95 268
17461.19 297
17462.44 290
17463.69 290
17464.93 277
17466.18 279
17467.43 282
17468.67 257
17469.92 266
17471.17 305
17472.41 284
17473.66 271
17474.91 294
17476.15 285
17477.40 280
17478.65 294
17479.90 298
17481.14 292
17482.39 277
17483.64 273
17484.88 288
17486.13 256
17487.38 270
17488.63 266
17489.87 293
17491.12 283
17492.37 284
17493.62 280
17494.86 307
17496.11 293
17497.36 294
17498.61 299
17499.86 281
17501.10 296
17502.35 262
17503.60 289
17504.85 294
17506.10 271
17507.34 289
17508.59 305
17509.84 281
17511.09 278
17512.34 279
17513.59 287
17514.83 290
17516.08 312
17517.33 309
17518.58 317
17519.83 284
17521.08 304
17522.33 323
17523.57 300
17524.82 284
17526.07 309
17527.32 326
17528.57 300
17529.82 284
17531.07 278
17532.32 304
17533.57 298
17534.82 311
17536.06 311
17537.31 312
17538.56 290
17539.81 319
17541.06 327
17542.31 290
17543.56 331
17544.81 311
17546.06 328
17547.31 293
17548.56 299
17549.81 288
17551.06 299
17552.31 286
17553.56 317
17554.81 308
17556.06 311
17557.31 303
17558.56 285
17559.81 305
17561.06 287
17562.31 267
17563.56 286
17564.81 313
17566.06 305
17567.31 287
17568.56 282
17569.81 309
17571.06 311
17572.31 339
17573.56 298
17574.81 300
17576.06 290
17577.31 306
17578.56 321
17579.81 301
17581.06 291
17582.31 276
17583.57 308
17584.82 321
17586.07 294
17587.32 305
17588.57 292
17589.82 286
17591.07 283
17592.32 313
17593.57 316
17594.83 279
17596.08 316
17597.33 332
17598.58 321
17599.83 291
17601.08 310
17602.33 312
17603.59 279
17604.84 285
17606.09 295
17607.34 296
17608.59 311
17609.84 309
17611.10 298
17612.35 305
17613.60 278
17614.85 287
17616.10 296
17617.36 296
17618.61 303
17619.86 314
17621.11 306
17622.36 287
17623.62 306
17624.87 306
17626.12 316
17627.37 309
17628.63 291
17629.88 301
17631.13 266
17632.38 308
17633.64 339
17634.89 316
17636.14 301
17637.39 303
17638.65 282
17639.90 306
17641.15 284
17642.41 302
17643.66 318
17644.91 315
17646.17 310
17647.42 306
17648.67 292
17649.92 297
17651.18 296
17652.43 289
17653.68 262
17654.94 278
17656.19 317
17657.44 303
17658.70 280
17659.95 280
17661.21 298
17662.46 293
17663.71 289
17664.97 292
17666.22 294
17667.47 316
17668.73 283
17669.98 283
17671.24 284
17672.49 284
17673.74 316
17675.00 286
17676.25 280
17677.51 303
17678.76 295
17680.02 295
17681.27 295
17682.52 287
17683.78 281
17685.03 302
17686.29 286
17687.54 296
17688.80 286
17690.05 287
17691.31 296
17692.56 328
17693.82 285
17695.07 300
17696.32 306
17697.58 254
17698.83 281
17700.09 311
17701.34 314
17702.60 284
17703.86 298
17705.11 305
17706.37 300
17707.62 268
17708.88 286
17710.13 285
17711.39 275
17712.64 272
17713.90 273
17715.15 269
17716.41 288
17717.66 272
17718.92 303
17720.18 302
17721.43 316
17722.69 299
17723.94 288
17725.20 310
17726.45 313
17727.71 305
17728.97 281
17730.22 282
17731.48 291
17732.74 284
17733.99 284
17735.25 292
17736.50 297
17737.76 305
17739.02 305
17740.27 276
17741.53 280
17742.79 301
17744.04 270
17745.30 293
17746.56 296
17747.81 292
17749.07 291
17750.33 273
17751.58 294
17752.84 299
17754.10 277
17755.35 293
17756.61 280
17757.87 292
17759.12 310
17760.38 315
17761.64 299
17762.90 298
17764.15 316
17765.41 296
17766.67 302
17767.93 302
17769.18 310
17770.44 307
17771.70 296
17772.96 317
17774.21 311
17775.47 298
17776.73 288
17777.99 295
17779.24 297
17780.50 300
17781.76 284
17783.02 279
17784.28 298
17785.53 299
17786.79 294
17788.05 278
17789.31 328
17790.57 297
17791.82 315
17793.08 316
17794.34 313
17795.60 288
17796.86 297
17798.12 298
17799.37 289
17800.63 295
17801.89 324
17803.15 298
17804.41 317
17805.67 304
17806.93 305
17808.19 288
17809.44 308
17810.70 314
17811.96 300
17813.22 301
17814.48 334
17815.74 316
17817.00 312
17818.26 291
17819.52 282
17820.78 322
17822.04 296
17823.29 290
17824.55 281
17825.81 275
17827.07 279
17828.33 291
17829.59 314
17830.85 281
17832.11 312
17833.37 279
17834.63 273
17835.89 263
17837.15 293
17838.41 288
17839.67 310
17840.93 319
17842.19 283
17843.45 300
17844.71 273
17845.97 293
17847.23 305
17848.49 297
17849.75 294
17851.01 298
17852.27 289
17853.53 305
17854.79 304
17856.05 280
17857.31 278
17858.57 301
17859.84 280
17861.10 300
17862.36 264
17863.62 282
17864.88 275
17866.14 295
17867.40 278
17868.66 250
17869.92 269
17871.18 278
17872.44 252
17873.71 259
17874.97 287
17876.23 272
17877.49 295
17878.75 284
17880.01 284
17881.27 283
17882.53 274
17883.80 281
17885.06 270
17886.32 293
17887.58 287
17888.84 261
17890.10 282
17891.37 276
17892.63 262
17893.89 284
17895.15 284
17896.41 295
17897.67 278
17898.94 290
17900.20 313
17901.46 299
17902.72 293
17903.99 275
17905.25 295
17906.51 293
17907.77 290
17909.03 274
17910.30 295
17911.56 265
17912.82 275
17914.08 295
17915.35 282
17916.61 274
17917.87 290
17919.14 287
17920.40 276
17921.66 262
17922.92 280
17924.19 287
17925.45 281
17926.71 276
17927.98 280
17929.24 273
17930.50 259
17931.76 262
17933.03 263
17934.29 274
17935.55 289
17936.82 279
17938.08 264
17939.34 257
17940.61 257
17941.87 274
17943.14 253
17944.40 259
17945.66 270
17946.93 284
17948.19 280
17949.45 268
17950.72 290
17951.98 282
17953.25 264
17954.51 261
17955.77 311
17957.04 295
17958.30 275
17959.57 252
17960.83 285
17962.09 282
17963.36 271
17964.62 269
17965.89 272
17967.15 267
17968.42 288
17969.68 283
17970.95 269
17972.21 282
17973.47 271
17974.74 285
17976.00 274
17977.27 251
17978.53 240
17979.80 295
17981.06 285
17982.33 292
17983.59 268
17984.86 297
17986.12 269
17987.39 268
17988.65 286
17989.92 253
17991.18 270
17992.45 271
17993.71 298
17994.98 276
17996.25 271
17997.51 264
17998.78 271
18000.04 246
18001.31 281
18002.57 262
18003.84 258
18005.10 269
18006.37 281
18007.64 263
18008.90 267
18010.17 275
18011.43 273
18012.70 274
18013.97 271
18015.23 263
18016.50 265
18017.76 274
18019.03 264
18020.30 289
18021.56 275
18022.83 293
18024.10 281
18025.36 285
18026.63 307
18027.90 285
18029.16 249
18030.43 266
18031.70 285
18032.96 277
18034.23 253
18035.50 247
18036.76 266
18038.03 285
18039.30 309
18040.56 267
18041.83 286
18043.10 288
18044.37 277
18045.63 272
18046.90 253
18048.17 264
18049.43 279
18050.70 284
18051.97 290
18053.24 279
18054.50 278
18055.77 299
18057.04 307
18058.31 304
18059.57 280
18060.84 283
18062.11 269
18063.38 265
18064.65 275
18065.91 285
18067.18 278
18068.45 294
18069.72 298
18070.98 301
18072.25 295
18073.52 267
18074.79 274
18076.06 289
18077.33 316
18078.59 299
18079.86 309
18081.13 271
18082.40 263
18083.67 288
18084.94 299
18086.21 314
18087.47 278
18088.74 315
18090.01 257
18091.28 299
18092.55 268
18093.82 330
18095.09 302
18096.36 307
18097.62 312
18098.89 301
18100.16 295
18101.43 297
18102.70 298
18103.97 317
18105.24 256
18106.51 274
18107.78 273
18109.05 305
18110.32 314
18111.59 335
18112.86 326
18114.13 296
18115.40 317
18116.66 299
18117.93 289
18119.20 306
18120.47 298
18121.74 320
18123.01 297
18124.28 298
18125.55 291
18126.82 292
18128.09 294
18129.36 300
18130.63 288
18131.90 326
18133.17 298
18134.44 331
18135.71 290
18136.99 296
18138.26 287
18139.53 295
18140.80 300
18142.07 297
18143.34 312
18144.61 299
18145.88 307
18147.15 278
18148.42 323
18149.69 295
18150.96 307
18152.23 285
18153.50 274
18154.78 299
18156.05 318
18157.32 289
18158.59 307
18159.86 295
18161.13 306
18162.40 296
18163.67 289
18164.94 281
18166.22 283
18167.49 303
18168.76 300
18170.03 304
18171.30 273
18172.57 311
18173.85 299
18175.12 292
18176.39 262
18177.66 296
18178.93 304
18180.20 301
18181.48 299
18182.75 300
18184.02 292
18185.29 307
18186.56 335
18187.84 273
18189.11 272
18190.38 271
18191.65 284
18192.93 300
18194.20 291
18195.47 276
18196.74 289
18198.02 293
18199.29 298
18200.56 284
18201.83 278
18203.11 304
18204.38 295
18205.65 314
18206.92 302
18208.20 314
18209.47 305
18210.74 310
18212.02 309
18213.29 301
18214.56 272
18215.84 308
18217.11 301
18218.38 302
18219.65 297
18220.93 306
18222.20 281
18223.47 273
18224.75 287
18226.02 276
18227.30 294
18228.57 324
18229.84 328
18231.12 289
18232.39 280
18233.66 308
18234.94 296
18236.21 297
18237.48 298
18238.76 289
18240.03 270
18241.31 287
18242.58 304
18243.86 314
18245.13 270
18246.40 332
18247.68 285
18248.95 285
18250.23 286
18251.50 296
18252.77 285
18254.05 290
18255.32 292
18256.60 328
18257.87 273
18259.15 288
18260.42 290
18261.70 287
18262.97 290
18264.25 267
18265.52 311
18266.80 258
18268.07 280
18269.35 289
18270.62 287
18271.90 291
18273.17 309
18274.45 305
18275.72 281
18277.00 293
18278.27 285
18279.55 282
18280.82 295
18282.10 262
18283.37 291
18284.65 325
18285.93 282
18287.20 285
18288.48 258
18289.75 278
18291.03 282
18292.30 304
18293.58 300
18294.86 288
18296.13 284
18297.41 312
18298.68 272
18299.96 272
18301.24 298
18302.51 292
18303.79 279
18305.06 282
18306.34 299
18307.62 283
18308.89 291
18310.17 292
18311.45 282
18312.72 302
18314.00 286
18315.28 286
18316.55 279
18317.83 276
18319.11 278
18320.38 286
18321.66 273
18322.94 263
18324.21 274
18325.49 288
18326.77 282
18328.04 272
18329.32 293
18330.60 268
18331.88 266
18333.15 289
18334.43 264
18335.71 291
18336.98 263
18338.26 265
18339.54 276
18340.82 275
18342.09 315
18343.37 276
18344.65 281
18345.93 276
18347.20 255
18348.48 260
18349.76 254
18351.04 277
18352.32 278
18353.59 278
18354.87 270
18356.15 274
18357.43 261
18358.71 281
18359.98 265
18361.26 280
18362.54 282
18363.82 271
18365.10 262
18366.38 267
18367.65 259
18368.93 285
18370.21 286
18371.49 259
18372.77 278
18374.05 286
18375.33 282
18376.60 287
18377.88 280
18379.16 261
18380.44 296
18381.72 269
18383.00 295
18384.28 305
18385.56 267
18386.84 269
18388.11 263
18389.39 269
18390.67 278
18391.95 252
18393.23 256
18394.51 267
18395.79 277
18397.07 260
18398.35 295
18399.63 250
18400.91 269
18402.19 258
18403.47 272
18404.75 283
18406.03 294
18407.31 286
18408.59 288
18409.87 284
18411.15 263
18412.43 288
18413.71 277
18414.99 267
18416.27 293
18417.55 291
18418.83 289
18420.11 254
18421.39 276
18422.67 280
18423.95 264
18425.23 288
18426.51 265
18427.79 260
18429.07 285
18430.35 277
18431.63 293
18432.91 301
18434.19 284
18435.47 266
18436.75 277
18438.04 285
18439.32 267
18440.60 256
18441.88 271
18443.16 287
18444.44 285
18445.72 294
18447.00 288
18448.28 268
18449.57 265
18450.85 273
18452.13 282
18453.41 289
18454.69 285
18455.97 289
18457.25 301
18458.54 260
18459.82 273
18461.10 290
18462.38 267
18463.66 257
18464.94 277
18466.23 279
18467.51 256
18468.79 282
18470.07 278
18471.35 302
18472.64 306
18473.92 286
18475.20 283
18476.48 260
18477.76 267
18479.05 288
18480.33 297
18481.61 252
18482.89 284
18484.18 285
18485.46 265
18486.74 294
18488.02 282
18489.31 270
18490.59 287
18491.87 275
18493.15 272
18494.44 303
18495.72 287
18497.00 271
18498.29 274
18499.57 277
18500.85 282
18502.13 280
18503.42 267
18504.70 286
18505.98 283
18507.27 275
18508.55 280
18509.83 297
18511.12 273
18512.40 309
18513.68 271
18514.97 258
18516.25 243
18517.54 278
18518.82 276
18520.10 281
18521.39 295
18522.67 305
18523.95 283
18525.24 295
18526.52 270
18527.81 276
18529.09 286
18530.37 269
18531.66 298
18532.94 272
18534.23 304
18535.51 278
18536.79 305
18538.08 306
18539.36 288
18540.65 282
18541.93 281
18543.22 307
18544.50 273
18545.79 311
18547.07 301
18548.36 279
18549.64 288
18550.92 320
18552.21 271
18553.49 298
18554.78 316
18556.06 294
18557.35 275
18558.63 275
18559.92 278
18561.20 296
18562.49 300
18563.77 282
18565.06 310
18566.35 295
18567.63 318
18568.92 264
18570.20 290
18571.49 275
18572.77 310
18574.06 306
18575.34 313
18576.63 314
18577.92 291
18579.20 317
18580.49 315
18581.77 309
18583.06 282
18584.34 312
18585.63 294
18586.92 298
18588.20 324
18589.49 340
18590.77 299
18592.06 310
18593.35 281
18594.63 326
18595.92 283
18597.21 308
18598.49 316
18599.78 317
18601.07 319
18602.35 281
18603.64 286
18604.93 301
18606.21 295
18607.50 284
18608.79 336
18610.07 303
18611.36 294
18612.65 302
18613.93 319
18615.22 279
18616.51 305
18617.79 309
18619.08 296
18620.37 314
18621.66 283
18622.94 333
18624.23 327
18625.52 313
18626.80 262
18628.09 308
18629.38 284
18630.67 308
18631.95 299
18633.24 304
18634.53 294
18635.82 317
18637.11 307
18638.39 299
18639.68 287
18640.97 304
18642.26 310
18643.54 271
18644.83 293
18646.12 276
18647.41 299
18648.70 285
18649.99 309
18651.27 287
18652.56 298
18653.85 280
18655.14 290
18656.43 286
18657.72 280
18659.00 279
18660.29 272
18661.58 286
18662.87 289
18664.16 297
18665.45 269
18666.74 302
18668.02 273
18669.31 273
18670.60 272
18671.89 287
18673.18 259
18674.47 260
18675.76 277
18677.05 262
18678.34 281
18679.63 275
18680.92 279
18682.20 283
18683.49 316
18684.78 260
18686.07 286
18687.36 272
18688.65 287
18689.94 268
18691.23 293
18692.52 295
18693.81 294
18695.10 289
18696.39 278
18697.68 274
18698.97 244
18700.26 265
18701.55 270
18702.84 293
18704.13 290
18705.42 296
18706.71 269
18708.00 281
18709.29 275
18710.58 283
18711.87 294
18713.16 282
18714.45 278
18715.74 291
18717.03 296
18718.32 274
18719.61 256
18720.90 281
18722.20 274
18723.49 268
18724.78 274
18726.07 269
18727.36 304
18728.65 265
18729.94 270
18731.23 261
18732.52 278
18733.81 266
18735.10 296
18736.40 276
18737.69 265
18738.98 276
18740.27 270
18741.56 282
18742.85 293
18744.14 263
18745.43 248
18746.73 274
18748.02 246
18749.31 280
18750.60 250
18751.89 271
18753.18 272
18754.48 283
18755.77 267
18757.06 260
18758.35 285
18759.64 275
18760.94 286
18762.23 255
18763.52 298
18764.81 277
18766.10 287
18767.40 277
18768.69 284
18769.98 260
18771.27 272
18772.57 275
18773.86 301
18775.15 265
18776.44 261
18777.74 262
18779.03 260
18780.32 282
18781.61 282
18782.91 295
18784.20 283
18785.49 267
18786.79 278
18788.08 282
18789.37 252
18790.66 261
18791.96 241
18793.25 280
18794.54 257
18795.84 277
18797.13 255
18798.42 247
18799.72 269
18801.01 270
18802.30 238
18803.60 257
18804.89 272
18806.18 260
18807.48 251
18808.77 255
18810.07 266
18811.36 245
18812.65 268
18813.95 246
18815.24 267
18816.53 272
18817.83 273
18819.12 262
18820.42 267
18821.71 262
18823.00 260
18824.30 294
18825.59 261
18826.89 269
18828.18 246
18829.48 272
18830.77 281
18832.07 280
18833.36 262
18834.65 299
18835.95 272
18837.24 253
18838.54 260
18839.83 273
18841.13 253
18842.42 266
18843.72 290
18845.01 249
18846.31 268
18847.60 252
18848.90 271
18850.19 278
18851.49 279
18852.78 272
18854.08 279
18855.37 251
18856.67 262
18857.96 265
18859.26 269
18860.55 286
18861.85 281
18863.15 267
18864.44 254
18865.74 299
18867.03 269
18868.33 274
18869.62 309
18870.92 282
18872.22 267
18873.51 282
18874.81 243
18876.10 296
18877.40 293
18878.70 281
18879.99 247
18881.29 249
18882.58 287
18883.88 267
18885.18 266
18886.47 258
18887.77 259
18889.07 263
18890.36 276
18891.66 262
18892.95 287
18894.25 276
18895.55 274
18896.84 299
18898.14 279
18899.44 257
18900.73 296
18902.03 271
18903.33 224
18904.63 270
18905.92 281
18907.22 283
18908.52 267
18909.81 283
18911.11 271
18912.41 275
18913.71 233
18915.00 253
18916.30 256
18917.60 256
18918.89 274
18920.19 285
18921.49 290
18922.79 281
18924.09 268
18925.38 270
18926.68 275
18927.98 236
18929.28 266
18930.57 254
18931.87 274
18933.17 263
18934.47 300
18935.77 276
18937.06 272
18938.36 251
18939.66 284
18940.96 273
18942.26 272
18943.55 269
18944.85 275
18946.15 277
18947.45 254
18948.75 280
18950.05 256
18951.35 294
18952.64 288
18953.94 294
18955.24 256
18956.54 278
18957.84 248
18959.14 251
18960.44 266
18961.74 251
18963.03 254
18964.33 279
18965.63 263
18966.93 259
18968.23 251
18969.53 252
18970.83 247
18972.13 252
18973.43 263
18974.73 267
18976.03 251
18977.33 256
18978.62 249
18979.92 245
18981.22 247
18982.52 252
18983.82 275
18985.12 282
18986.42 278
18987.72 281
18989.02 261
18990.32 256
18991.62 249
18992.92 268
18994.22 270
18995.52 242
18996.82 232
18998.12 255
18999.42 245
19000.72 243
19002.02 257
19003.32 245
19004.62 255
19005.92 263
19007.22 246
19008.53 251
19009.83 270
19011.13 241
19012.43 247
19013.73 265
19015.03 259
19016.33 254
19017.63 255
19018.93 278
19020.23 281
19021.53 260
19022.83 252
19024.13 249
19025.44 264
19026.74 237
19028.04 270
19029.34 255
19030.64 275
19031.94 254
19033.24 232
19034.54 244
19035.85 252
19037.15 246
19038.45 273
19039.75 262
19041.05 233
19042.35 239
19043.66 241
19044.96 261
19046.26 250
19047.56 243
19048.86 236
19050.16 246
19051.47 291
19052.77 262
19054.07 255
19055.37 232
19056.67 275
19057.98 236
19059.28 240
19060.58 234
19061.88 251
19063.19 256
19064.49 232
19065.79 234
19067.09 253
19068.40 242
19069.70 237
19071.00 264
19072.30 231
19073.61 271
19074.91 252
19076.21 235
19077.52 248
19078.82 230
19080.12 232
19081.42 274
19082.73 252
19084.03 251
19085.33 260
19086.64 247
19087.94 242
19089.24 243
19090.55 240
19091.85 250
19093.15 255
19094.46 260
19095.76 254
19097.06 252
19098.37 273
19099.67 272
19100.97 257
19102.28 210
19103.58 223
19104.89 238
19106.19 245
19107.49 233
19108.80 252
19110.10 247
19111.40 230
19112.71 261
19114.01 248
19115.32 259
19116.62 260
19117.93 246
19119.23 241
19120.53 238
19121.84 216
19123.14 250
19124.45 244
19125.75 257
19127.06 242
19128.36 242
19129.67 248
19130.97 233
19132.28 254
19133.58 230
19134.88 270
19136.19 247
19137.49 254
19138.80 240
19140.10 242
19141.41 241
19142.71 248
19144.02 248
19145.32 227
19146.63 243
19147.94 231
19149.24 264
19150.55 215
19151.85 230
19153.16 252
19154.46 251
19155.77 246
19157.07 257
19158.38 256
19159.68 271
19160.99 242
19162.30 263
19163.60 241
19164.91 266
19166.21 239
19167.52 275
19168.83 262
19170.13 246
19171.44 232
19172.74 272
19174.05 267
19175.36 266
19176.66 263
19177.97 243
19179.27 252
19180.58 248
19181.89 265
19183.19 254
19184.50 242
19185.81 252
19187.11 247
19188.42 259
19189.73 258
19191.03 230
19192.34 248
19193.65 271
19194.95 262
19196.26 255
19197.57 242
19198.87 264
19200.18 219
19201.49 243
19202.80 242
19204.10 227
19205.41 248
19206.72 261
19208.03 240
19209.33 245
19210.64 253
19211.95 261
19213.25 251
19214.56 255
19215.87 260
19217.18 259
19218.49 241
19219.79 217
19221.10 245
19222.41 244
19223.72 254
19225.02 253
19226.33 238
19227.64 243
19228.95 263
19230.26 244
19231.56 269
19232.87 252
19234.18 244
19235.49 238
19236.80 248
19238.11 247
19239.41 221
19240.72 256
19242.03 243
19243.34 265
19244.65 258
19245.96 251
19247.26 259
19248.57 259
19249.88 248
19251.19 248
19252.50 259
19253.81 270
19255.12 246
19256.43 239
19257.74 261
19259.04 222
19260.35 257
19261.66 275
19262.97 263
19264.28 242
19265.59 263
19266.90 220
19268.21 238
19269.52 227
19270.83 238
19272.14 230
19273.45 245
19274.76 277
19276.07 253
19277.38 247
19278.69 247
19279.99 259
19281.30 248
19282.61 238
19283.92 237
19285.23 243
19286.54 254
19287.85 245
19289.16 247
19290.47 250
19291.78 245
19293.09 245
19294.40 236
19295.72 235
19297.03 223
19298.34 221
19299.65 245
19300.96 252
19302.27 232
19303.58 241
19304.89 244
19306.20 261
19307.51 247
19308.82 251
19310.13 248
19311.44 286
19312.75 263
19314.06 247
19315.37 233
19316.69 222
19318.00 251
19319.31 251
19320.62 260
19321.93 231
19323.24 235
19324.55 225
19325.86 212
19327.18 233
19328.49 246
19329.80 251
19331.11 212
19332.42 231
19333.73 241
19335.04 233
19336.36 228
19337.67 254
19338.98 249
19340.29 224
19341.60 238
19342.91 245
19344.23 254
19345.54 252
19346.85 244
19348.16 238
19349.47 256
19350.79 232
19352.10 228
19353.41 238
19354.72 241
19356.04 226
19357.35 232
19358.66 258
19359.97 226
19361.29 232
19362.60 241
19363.91 273
19365.22 254
19366.54 243
19367.85 210
19369.16 242
19370.47 249
19371.79 260
19373.10 254
19374.41 237
19375.73 252
19377.04 248
19378.35 225
19379.67 226
19380.98 239
19382.29 237
19383.60 228
19384.92 215
19386.23 231
19387.54 226
19388.86 258
19390.17 242
19391.49 224
19392.80 233
19394.11 217
19395.43 224
19396.74 223
19398.05 232
19399.37 239
19400.68 237
19402.00 218
19403.31 243
19404.62 231
19405.94 233
19407.25 236
19408.57 257
19409.88 242
19411.19 212
19412.51 244
19413.82 243
19415.14 231
19416.45 228
19417.77 231
19419.08 230
19420.39 233
19421.71 213
19423.02 229
19424.34 234
19425.65 225
19426.97 236
19428.28 241
19429.60 250
19430.91 249
19432.23 243
19433.54 236
19434.86 244
19436.17 254
19437.49 233
19438.80 225
19440.12 243
19441.43 260
19442.75 247
19444.06 228
19445.38 219
19446.69 235
19448.01 219
19449.32 233
19450.64 236
19451.96 251
19453.27 248
19454.59 246
19455.90 245
19457.22 236
19458.53 239
19459.85 228
19461.17 218
19462.48 240
19463.80 242
19465.11 239
19466.43 213
19467.75 242
19469.06 233
19470.38 212
19471.69 255
19473.01 224
19474.33 240
19475.64 242
19476.96 232
19478.28 231
19479.59 209
19480.91 225
19482.23 259
19483.54 236
19484.86 249
19486.18 226
19487.49 258
19488.81 220
19490.13 240
19491.44 231
19492.76 226
19494.08 252
19495.39 229
19496.71 220
19498.03 229
19499.35 244
19500.66 224
19501.98 244
19503.30 232
19504.61 224
19505.93 204
19507.25 241
19508.57 220
19509.88 253
19511.20 236
19512.52 237
19513.84 222
19515.15 247
19516.47 229
19517.79 216
19519.11 219
19520.43 231
19521.74 233
19523.06 259
19524.38 228
19525.70 214
19527.02 240
19528.33 221
19529.65 232
19530.97 237
19532.29 239
19533.61 221
19534.93 234
19536.24 252
19537.56 246
19538.88 224
19540.20 250
19541.52 235
19542.84 228
19544.16 220
19545.47 204
19546.79 247
19548.11 243
19549.43 240
19550.75 221
19552.07 231
19553.39 227
19554.71 233
19556.03 218
19557.34 235
19558.66 249
19559.98 216
19561.30 236
19562.62 239
19563.94 251
19565.26 228
19566.58 238
19567.90 205
19569.22 227
19570.54 223
19571.86 246
19573.18 229
19574.50 233
19575.82 238
19577.14 231
19578.46 256
19579.78 220
19581.10 241
19582.42 244
19583.74 228
19585.06 213
19586.38 229
19587.70 249
19589.02 251
19590.34 237
19591.66 241
19592.98 249
19594.30 228
19595.62 219
19596.94 221
19598.26 240
19599.58 246
19600.90 223
19602.22 230
19603.54 231
19604.86 222
19606.18 227
19607.50 225
19608.82 249
19610.15 209
19611.47 225
19612.79 242
19614.11 232
19615.43 215
19616.75 236
19618.07 232
19619.39 234
19620.71 227
19622.04 243
19623.36 232
19624.68 228
19626.00 226
19627.32 236
19628.64 229
19629.96 242
19631.29 230
19632.61 236
19633.93 239
19635.25 245
19636.57 243
19637.89 248
19639.22 198
19640.54 223
19641.86 215
19643.18 222
19644.50 232
19645.83 226
19647.15 253
19648.47 244
19649.79 243
19651.12 227
19652.44 208
19653.76 222
19655.08 227
19656.40 219
19657.73 212
19659.05 218
19660.37 228
19661.70 234
19663.02 232
19664.34 228
19665.66 222
19666.99 224
19668.31 232
19669.63 223
19670.95 228
19672.28 255
19673.60 259
19674.92 217
19676.25 223
19677.57 243
19678.89 237
19680.22 235
19681.54 254
19682.86 225
19684.19 230
19685.51 224
19686.83 225
19688.16 226
19689.48 213
19690.80 241
19692.13 219
19693.45 213
19694.78 223
19696.10 228
19697.42 216
19698.75 241
19700.07 227
19701.39 226
19702.72 230
19704.04 232
19705.37 244
19706.69 220
19708.02 229
19709.34 231
19710.66 211
19711.99 218
19713.31 212
19714.64 232
19715.96 233
19717.29 229
19718.61 223
19719.93 204
19721.26 231
19722.58 248
19723.91 239
19725.23 219
19726.56 215
19727.88 235
19729.21 229
19730.53 231
19731.86 227
19733.18 217
19734.51 213
19735.83 236
19737.16 243
19738.48 238
19739.81 233
19741.13 251
19742.46 233
19743.78 212
19745.11 224
19746.44 229
19747.76 216
19749.09 229
19750.41 233
19751.74 215
19753.06 235
19754.39 213
19755.72 230
19757.04 218
19758.37 234
19759.69 237
19761.02 233
19762.34 203
19763.67 207
19765.00 216
19766.32 230
19767.65 234
19768.98 228
19770.30 213
19771.63 220
19772.95 230
19774.28 206
19775.61 233
19776.93 251
19778.26 214
19779.59 222
19780.91 221
19782.24 233
19783.57 232
19784.89 251
19786.22 228
19787.55 236
19788.87 227
19790.20 234
19791.53 219
19792.86 232
19794.18 223
19795.51 221
19796.84 235
19798.16 228
19799.49 214
19800.82 232
19802.15 240
19803.47 227
19804.80 214
19806.13 238
19807.46 221
19808.78 227
19810.11 233
19811.44 224
19812.77 203
19814.09 226
19815.42 222
19816.75 229
19818.08 239
19819.41 228
19820.73 236
19822.06 231
19823.39 240
19824.72 230
19826.05 238
19827.37 245
19828.70 226
19830.03 219
19831.36 230
19832.69 226
19834.02 214
19835.34 215
19836.67 205
19838.00 219
19839.33 224
19840.66 245
19841.99 234
19843.32 243
19844.64 235
19845.97 225
19847.30 233
19848.63 246
19849.96 217
19851.29 230
19852.62 233
19853.95 237
19855.28 222
19856.60 235
19857.93 227
19859.26 236
19860.59 229
19861.92 226
19863.25 214
19864.58 234
19865.91 222
19867.24 243
19868.57 231
19869.90 225
19871.23 228
19872.56 221
19873.89 238
19875.22 205
19876.55 234
19877.88 219
19879.21 223
19880.54 243
19881.87 218
19883.20 223
19884.53 232
19885.86 209
19887.19 228
19888.52 213
19889.85 226
19891.18 236
19892.51 219
19893.84 242
19895.17 230
19896.50 226
19897.83 244
19899.16 224
19900.49 241
19901.82 216
19903.15 218
19904.48 239
19905.81 245
19907.15 231
19908.48 216
19909.81 243
19911.14 254
19912.47 227
19913.80 254
19915.13 213
19916.46 224
19917.79 230
19919.13 238
19920.46 264
19921.79 230
19923.12 250
19924.45 213
19925.78 235
19927.11 244
19928.45 256
19929.78 253
19931.11 245
19932.44 228
19933.77 204
19935.10 226
19936.44 237
19937.77 233
19939.10 232
19940.43 247
19941.76 244
19943.10 223
19944.43 248
19945.76 243
19947.09 229
19948.42 211
19949.76 234
19951.09 249
19952.42 243
19953.75 244
19955.09 217
19956.42 243
19957.75 237
19959.08 245
19960.42 232
19961.75 234
19963.08 245
19964.41 235
19965.75 245
19967.08 233
19968.41 229
19969.75 251
19971.08 245
19972.41 241
19973.74 226
19975.08 245
19976.41 227
19977.74 221
19979.08 224
19980.41 247
19981.74 239
19983.08 240
19984.41 248
19985.74 255
19987.08 254
19988.41 245
19989.75 241
19991.08 272
19992.41 234
19993.75 239
19995.08 223
19996.41 216
19997.75 238
19999.08 262
20000.42 253
20001.75 259
20003.08 259
20004.42 260
20005.75 266
20007.09 223
20008.42 247
20009.75 231
20011.09 249
20012.42 234
20013.76 244
20015.09 253
20016.43 268
20017.76 241
20019.10 242
20020.43 231
20021.76 222
20023.10 254
20024.43 248
20025.77 263
20027.10 237
20028.44 228
20029.77 235
20031.11 260
20032.44 224
20033.78 253
20035.11 249
20036.45 227
20037.78 238
20039.12 236
20040.46 212
20041.79 250
20043.13 248
20044.46 249
20045.80 244
20047.13 256
20048.47 271
20049.80 269
20051.14 260
20052.47 232
20053.81 261
20055.15 241
20056.48 248
20057.82 241
20059.15 259
20060.49 261
20061.83 265
20063.16 256
20064.50 266
20065.83 251
20067.17 229
20068.51 254
20069.84 255
20071.18 238
20072.52 237
20073.85 260
20075.19 233
20076.52 279
20077.86 231
20079.20 239
20080.53 254
20081.87 244
20083.21 249
20084.54 232
20085.88 222
20087.22 234
20088.56 243
20089.89 238
20091.23 253
20092.57 254
20093.90 247
20095.24 233
20096.58 243
20097.91 245
20099.25 257
20100.59 254
20101.93 247
20103.26 255
20104.60 229
20105.94 243
20107.28 237
20108.61 243
20109.95 230
20111.29 222
20112.63 237
20113.96 254
20115.30 253
20116.64 244
20117.98 238
20119.32 249
20120.65 227
20121.99 249
20123.33 236
20124.67 247
20126.01 235
